# Supplementary material for: With an eye on uncertainty: Modelling pupillary responses to environmental volatility
Source: PLoS Comput Biol. 2019 Jul 5;15(7):e1007126. doi: 10.1371/journal.pcbi.1007126 (PMC6636765; doi:10.1371/journal.pcbi.1007126)
Supplement: S8 Data — Zip file containing the pupillometry data for participant 8. (ZIP) [file pcbi.1007126.s008.zip › P8/trial8.asc]

** CONVERTED FROM C:\Users\tparr\Documents\PVR\P8_1412\trial8.edf using edfapi 3.1 Win32 Nov 24 2009 on Thu Dec 14 11:55:52 2017
** DATE: Thu Dec 14 11:35:16 2017
** TYPE: EDF_FILE BINARY EVENT SAMPLE TAGGED
** VERSION: EYELINK II 1
** SOURCE: EYELINK CL
** EYELINK II CL v4.48 Nov 25 2009
** CAMERA: EyeLink CL Version 1.4 Sensor=BHA
** SERIAL NUMBER: CL1-AAD42
** CAMERA_CONFIG: AAD42140.SCD
**

MSG	5901033 RECCFG CR 1000 2 0 R
MSG	5901033 ELCLCFG MTABLER
MSG	5901033 GAZE_COORDS 0.00 0.00 1599.00 1199.00
MSG	5901033 THRESHOLDS R 117 225
MSG	5901033 ELCL_PROC CENTROID (3)
MSG	5901033 ELCL_PCR_PARAM 5 3.0
START	5901034 	RIGHT	SAMPLES	EVENTS
PRESCALER	1
VPRESCALER	1
PUPIL	AREA
EVENTS	GAZE	RIGHT	RATE	1000.00	TRACKING	CR	FILTER	2
SAMPLES	GAZE	RIGHT	RATE	1000.00	TRACKING	CR	FILTER	2
MSG	5901034 !MODE RECORD CR 1000 2 0 R
5901034	  793.7	  501.8	 8560.0	...
INPUT	5901034	127
5901035	  794.4	  501.9	 8558.0	...
5901036	  795.5	  501.9	 8558.0	...
5901037	  796.4	  502.8	 8557.0	...
5901038	  797.8	  504.5	 8556.0	...
5901039	  800.0	  506.4	 8554.0	...
5901040	  802.2	  508.3	 8553.0	...
5901041	  804.7	  509.6	 8556.0	...
5901042	  805.9	  510.7	 8560.0	...
SFIX R   5901043
5901043	  806.7	  511.0	 8562.0	...
5901044	  806.9	  511.9	 8560.0	...
5901045	  807.1	  512.5	 8557.0	...
5901046	  807.1	  513.2	 8556.0	...
5901047	  807.1	  513.9	 8557.0	...
5901048	  806.9	  515.3	 8558.0	...
5901049	  806.2	  516.6	 8558.0	...
5901050	  805.4	  517.2	 8557.0	...
5901051	  803.7	  517.2	 8555.0	...
5901052	  802.7	  517.1	 8553.0	...
5901053	  801.5	  517.1	 8551.0	...
5901054	  800.1	  516.9	 8552.0	...
5901055	  798.7	  515.7	 8556.0	...
5901056	  797.2	  514.7	 8560.0	...
5901057	  797.0	  513.7	 8562.0	...
5901058	  796.8	  513.1	 8561.0	...
5901059	  796.8	  512.4	 8559.0	...
5901060	  796.9	  511.7	 8557.0	...
5901061	  797.3	  511.5	 8555.0	...
5901062	  797.8	  511.4	 8550.0	...
5901063	  798.1	  511.3	 8547.0	...
5901064	  798.5	  511.2	 8543.0	...
5901065	  798.9	  511.1	 8541.0	...
5901066	  799.4	  511.0	 8540.0	...
5901067	  800.2	  511.0	 8542.0	...
5901068	  800.7	  511.0	 8546.0	...
5901069	  800.8	  511.1	 8550.0	...
5901070	  800.3	  511.2	 8549.0	...
5901071	  799.9	  511.2	 8549.0	...
5901072	  799.9	  511.0	 8548.0	...
5901073	  799.9	  509.9	 8549.0	...
5901074	  799.9	  508.9	 8550.0	...
5901075	  800.0	  508.4	 8552.0	...
5901076	  800.1	  509.1	 8554.0	...
5901077	  799.8	  509.9	 8555.0	...
5901078	  799.4	  510.3	 8553.0	...
5901079	  799.0	  510.8	 8548.0	...
5901080	  799.1	  511.5	 8543.0	...
5901081	  799.2	  512.1	 8542.0	...
5901082	  799.5	  512.3	 8542.0	...
5901083	  799.9	  512.0	 8549.0	...
5901084	  800.4	  511.9	 8554.0	...
5901085	  800.7	  512.0	 8559.0	...
5901086	  800.8	  512.3	 8556.0	...
5901087	  800.7	  512.5	 8552.0	...
5901088	  800.3	  512.8	 8547.0	...
5901089	  799.8	  513.0	 8544.0	...
5901090	  799.4	  513.3	 8541.0	...
5901091	  799.3	  513.3	 8541.0	...
5901092	  799.2	  513.4	 8541.0	...
5901093	  798.9	  513.4	 8542.0	...
5901094	  798.7	  513.5	 8543.0	...
5901095	  798.1	  513.3	 8543.0	...
5901096	  797.7	  513.1	 8543.0	...
5901097	  797.5	  513.3	 8543.0	...
5901098	  797.8	  513.7	 8542.0	...
5901099	  798.3	  513.6	 8543.0	...
5901100	  798.7	  513.1	 8544.0	...
5901101	  799.0	  512.7	 8546.0	...
5901102	  798.9	  512.8	 8546.0	...
5901103	  798.5	  513.0	 8545.0	...
5901104	  798.3	  513.9	 8545.0	...
5901105	  798.2	  514.8	 8545.0	...
5901106	  798.4	  515.8	 8539.0	...
5901107	  798.6	  516.0	 8534.0	...
5901108	  798.5	  515.5	 8528.0	...
5901109	  798.4	  514.9	 8529.0	...
5901110	  798.3	  514.3	 8529.0	...
5901111	  798.2	  514.0	 8531.0	...
5901112	  798.2	  513.7	 8534.0	...
5901113	  798.2	  513.5	 8536.0	...
5901114	  798.2	  513.3	 8538.0	...
5901115	  798.3	  512.8	 8539.0	...
5901116	  798.4	  512.4	 8539.0	...
5901117	  798.7	  513.0	 8540.0	...
5901118	  799.0	  513.9	 8540.0	...
5901119	  799.4	  514.8	 8538.0	...
5901120	  799.6	  514.9	 8537.0	...
5901121	  799.7	  514.5	 8537.0	...
5901122	  799.8	  513.9	 8538.0	...
5901123	  799.9	  513.2	 8535.0	...
5901124	  800.1	  513.1	 8532.0	...
5901125	  800.0	  513.2	 8530.0	...
5901126	  799.9	  513.5	 8532.0	...
5901127	  799.7	  513.9	 8533.0	...
5901128	  799.5	  514.2	 8532.0	...
5901129	  799.3	  513.7	 8532.0	...
5901130	  798.7	  513.1	 8533.0	...
5901131	  798.2	  512.4	 8535.0	...
5901132	  798.1	  512.4	 8535.0	...
5901133	  798.4	  512.7	 8536.0	...
5901134	  798.7	  513.2	 8535.0	...
5901135	  798.7	  513.9	 8531.0	...
5901136	  798.7	  514.3	 8528.0	...
5901137	  798.7	  514.5	 8524.0	...
5901138	  798.8	  514.6	 8525.0	...
5901139	  799.8	  514.6	 8527.0	...
5901140	  800.7	  514.6	 8529.0	...
5901141	  801.5	  514.6	 8526.0	...
5901142	  801.3	  514.5	 8523.0	...
5901143	  801.1	  514.5	 8525.0	...
5901144	  800.7	  514.5	 8531.0	...
5901145	  799.7	  514.6	 8536.0	...
5901146	  798.8	  514.7	 8534.0	...
5901147	  797.9	  514.7	 8532.0	...
5901148	  797.6	  514.7	 8528.0	...
5901149	  797.3	  514.8	 8526.0	...
5901150	  797.1	  514.8	 8525.0	...
5901151	  797.1	  514.8	 8527.0	...
5901152	  797.0	  514.4	 8528.0	...
5901153	  797.0	  514.0	 8527.0	...
5901154	  796.9	  513.8	 8525.0	...
5901155	  796.7	  514.0	 8522.0	...
5901156	  796.4	  513.6	 8522.0	...
5901157	  795.5	  511.6	 8524.0	...
5901158	  794.8	  509.6	 8528.0	...
5901159	  794.5	  508.7	 8532.0	...
5901160	  794.8	  509.2	 8536.0	...
5901161	  795.1	  509.6	 8538.0	...
5901162	  795.1	  509.6	 8540.0	...
5901163	  795.0	  509.6	 8540.0	...
5901164	  794.4	  509.7	 8541.0	...
5901165	  793.8	  509.8	 8543.0	...
5901166	  793.2	  510.0	 8545.0	...
5901167	  793.2	  510.3	 8547.0	...
5901168	  793.2	  510.9	 8549.0	...
5901169	  793.3	  511.8	 8549.0	...
5901170	  793.8	  512.4	 8550.0	...
5901171	  794.1	  512.6	 8551.0	...
5901172	  794.4	  512.4	 8552.0	...
5901173	  794.1	  512.2	 8549.0	...
5901174	  793.9	  512.4	 8546.0	...
5901175	  793.8	  512.5	 8544.0	...
5901176	  793.7	  512.7	 8545.0	...
5901177	  793.8	  512.7	 8545.0	...
5901178	  794.0	  513.1	 8544.0	...
5901179	  794.3	  513.5	 8544.0	...
5901180	  794.6	  514.0	 8544.0	...
5901181	  794.7	  514.1	 8547.0	...
5901182	  794.6	  514.1	 8550.0	...
5901183	  794.3	  514.0	 8552.0	...
5901184	  794.0	  513.2	 8551.0	...
5901185	  793.8	  512.5	 8550.0	...
5901186	  794.1	  511.8	 8549.0	...
5901187	  794.5	  512.0	 8547.0	...
5901188	  794.9	  512.3	 8545.0	...
5901189	  795.3	  512.6	 8542.0	...
5901190	  795.7	  512.7	 8542.0	...
5901191	  795.7	  512.5	 8542.0	...
5901192	  795.0	  512.4	 8542.0	...
5901193	  794.5	  512.4	 8543.0	...
5901194	  794.2	  512.4	 8542.0	...
5901195	  794.4	  513.1	 8540.0	...
5901196	  794.6	  513.9	 8538.0	...
5901197	  794.6	  514.5	 8536.0	...
5901198	  794.5	  514.3	 8535.0	...
5901199	  794.4	  513.9	 8533.0	...
5901200	  794.4	  513.5	 8533.0	...
5901201	  794.4	  513.1	 8533.0	...
5901202	  794.4	  512.9	 8534.0	...
5901203	  794.4	  512.5	 8534.0	...
5901204	  794.5	  512.2	 8533.0	...
5901205	  794.5	  511.8	 8532.0	...
5901206	  794.5	  511.6	 8532.0	...
5901207	  794.5	  511.5	 8533.0	...
5901208	  794.4	  512.4	 8534.0	...
5901209	  794.4	  513.4	 8534.0	...
5901210	  794.9	  514.4	 8535.0	...
5901211	  795.4	  514.4	 8537.0	...
5901212	  795.3	  513.8	 8540.0	...
5901213	  794.7	  513.2	 8544.0	...
5901214	  794.1	  512.7	 8547.0	...
5901215	  794.1	  512.7	 8547.0	...
5901216	  794.2	  511.9	 8547.0	...
5901217	  794.6	  511.1	 8545.0	...
5901218	  795.0	  510.3	 8542.0	...
5901219	  794.8	  510.2	 8539.0	...
5901220	  794.3	  510.0	 8537.0	...
5901221	  793.8	  509.8	 8536.0	...
5901222	  793.6	  509.6	 8536.0	...
5901223	  793.5	  509.6	 8535.0	...
5901224	  793.4	  509.4	 8534.0	...
5901225	  793.3	  509.1	 8533.0	...
5901226	  793.6	  508.8	 8534.0	...
5901227	  793.9	  508.5	 8534.0	...
5901228	  794.3	  508.4	 8536.0	...
5901229	  794.4	  508.3	 8538.0	...
5901230	  794.5	  508.3	 8541.0	...
5901231	  794.5	  508.7	 8538.0	...
5901232	  794.4	  509.1	 8533.0	...
5901233	  794.2	  509.2	 8527.0	...
EFIX R   5901043	5901233	191	  797.5	  512.6	   8541
SSACC R  5901234
5901234	  793.9	  509.0	 8525.0	...
5901235	  793.6	  508.7	 8523.0	...
5901236	  793.4	  509.2	 8522.0	...
5901237	  793.2	  509.7	 8522.0	...
5901238	  793.2	  509.9	 8522.0	...
5901239	  793.2	  509.5	 8519.0	...
5901240	  793.1	  509.1	 8515.0	...
5901241	  792.7	  508.4	 8511.0	...
5901242	  792.3	  507.8	 8510.0	...
5901243	  791.9	  507.3	 8509.0	...
5901244	  753.6	  447.9	 8649.0	...
5901245	  716.1	  389.2	 8790.0	...
5901246	  688.1	  340.1	 8901.0	...
5901247	  696.7	  349.1	 8872.0	...
5901248	  702.8	  357.5	 8849.0	...
5901249	  700.4	  357.0	 8854.0	...
5901250	  702.6	  358.2	 8850.0	...
5901251	  707.9	  360.2	 8842.0	...
5901252	  713.5	  361.2	 8834.0	...
5901253	  714.7	  359.5	 8834.0	...
5901254	  724.0	  345.1	 8869.0	...
5901255	  732.7	  332.7	 8910.0	...
5901256	  740.7	  322.5	 8958.0	...
5901257	  740.1	  324.7	 8979.0	...
5901258	  746.5	  325.2	 8995.0	...
5901259	  753.7	  329.7	 9004.0	...
5901260	  761.9	  348.0	 8977.0	...
5901261	  763.5	  367.2	 8946.0	...
5901262	  766.3	  389.4	 8896.0	...
5901263	  769.6	  407.6	 8849.0	...
5901264	  776.6	  439.2	 8754.0	...
5901265	  783.1	  471.7	 8645.0	...
5901266	  793.5	  507.4	 8516.0	...
5901267	  802.2	  543.0	 8384.0	...
5901268	  809.9	  569.4	 8285.0	...
5901269	  811.8	  582.5	 8234.0	...
5901270	  811.8	  582.5	 8234.0	...
SBLINK R 5901271
5901271	   .	   .	    0.0	...
5901272	   .	   .	    0.0	...
5901273	   .	   .	    0.0	...
5901274	   .	   .	    0.0	...
5901275	   .	   .	    0.0	...
5901276	   .	   .	    0.0	...
5901277	   .	   .	    0.0	...
5901278	   .	   .	    0.0	...
5901279	   .	   .	    0.0	...
5901280	   .	   .	    0.0	...
5901281	   .	   .	    0.0	...
5901282	   .	   .	    0.0	...
5901283	   .	   .	    0.0	...
5901284	   .	   .	    0.0	...
5901285	   .	   .	    0.0	...
5901286	   .	   .	    0.0	...
5901287	   .	   .	    0.0	...
5901288	   .	   .	    0.0	...
5901289	   .	   .	    0.0	...
5901290	   .	   .	    0.0	...
5901291	   .	   .	    0.0	...
5901292	   .	   .	    0.0	...
5901293	   .	   .	    0.0	...
5901294	   .	   .	    0.0	...
5901295	   .	   .	    0.0	...
5901296	   .	   .	    0.0	...
5901297	   .	   .	    0.0	...
5901298	   .	   .	    0.0	...
5901299	   .	   .	    0.0	...
5901300	   .	   .	    0.0	...
5901301	   .	   .	    0.0	...
5901302	   .	   .	    0.0	...
5901303	   .	   .	    0.0	...
5901304	   .	   .	    0.0	...
5901305	   .	   .	    0.0	...
5901306	   .	   .	    0.0	...
5901307	   .	   .	    0.0	...
5901308	   .	   .	    0.0	...
5901309	   .	   .	    0.0	...
5901310	   .	   .	    0.0	...
5901311	   .	   .	    0.0	...
5901312	   .	   .	    0.0	...
5901313	   .	   .	    0.0	...
5901314	   .	   .	    0.0	...
5901315	   .	   .	    0.0	...
5901316	   .	   .	    0.0	...
5901317	   .	   .	    0.0	...
5901318	   .	   .	    0.0	...
5901319	   .	   .	    0.0	...
5901320	   .	   .	    0.0	...
5901321	   .	   .	    0.0	...
5901322	   .	   .	    0.0	...
5901323	   .	   .	    0.0	...
5901324	   .	   .	    0.0	...
5901325	   .	   .	    0.0	...
5901326	   .	   .	    0.0	...
5901327	   .	   .	    0.0	...
5901328	   .	   .	    0.0	...
5901329	   .	   .	    0.0	...
5901330	   .	   .	    0.0	...
5901331	   .	   .	    0.0	...
5901332	   .	   .	    0.0	...
5901333	   .	   .	    0.0	...
5901334	   .	   .	    0.0	...
5901335	   .	   .	    0.0	...
5901336	   .	   .	    0.0	...
5901337	   .	   .	    0.0	...
5901338	   .	   .	    0.0	...
5901339	   .	   .	    0.0	...
5901340	   .	   .	    0.0	...
5901341	   .	   .	    0.0	...
5901342	   .	   .	    0.0	...
5901343	   .	   .	    0.0	...
5901344	   .	   .	    0.0	...
5901345	   .	   .	    0.0	...
5901346	   .	   .	    0.0	...
5901347	   .	   .	    0.0	...
5901348	   .	   .	    0.0	...
5901349	   .	   .	    0.0	...
5901350	   .	   .	    0.0	...
5901351	   .	   .	    0.0	...
5901352	   .	   .	    0.0	...
5901353	   .	   .	    0.0	...
5901354	   .	   .	    0.0	...
5901355	   .	   .	    0.0	...
5901356	   .	   .	    0.0	...
5901357	   .	   .	    0.0	...
5901358	   .	   .	    0.0	...
5901359	   .	   .	    0.0	...
5901360	   .	   .	    0.0	...
5901361	   .	   .	    0.0	...
5901362	   .	   .	    0.0	...
5901363	   .	   .	    0.0	...
5901364	   .	   .	    0.0	...
5901365	   .	   .	    0.0	...
5901366	   .	   .	    0.0	...
5901367	   .	   .	    0.0	...
5901368	   .	   .	    0.0	...
5901369	   .	   .	    0.0	...
5901370	   .	   .	    0.0	...
5901371	   .	   .	    0.0	...
5901372	   .	   .	    0.0	...
5901373	   .	   .	    0.0	...
5901374	   .	   .	    0.0	...
5901375	   .	   .	    0.0	...
5901376	   .	   .	    0.0	...
5901377	   .	   .	    0.0	...
5901378	   .	   .	    0.0	...
5901379	   .	   .	    0.0	...
5901380	   .	   .	    0.0	...
5901381	   .	   .	    0.0	...
5901382	   .	   .	    0.0	...
5901383	   .	   .	    0.0	...
5901384	   .	   .	    0.0	...
5901385	   .	   .	    0.0	...
5901386	   .	   .	    0.0	...
5901387	   .	   .	    0.0	...
5901388	   .	   .	    0.0	...
5901389	   .	   .	    0.0	...
5901390	   .	   .	    0.0	...
5901391	   .	   .	    0.0	...
5901392	   .	   .	    0.0	...
5901393	   .	   .	    0.0	...
5901394	   .	   .	    0.0	...
5901395	   .	   .	    0.0	...
5901396	   .	   .	    0.0	...
5901397	   .	   .	    0.0	...
5901398	   .	   .	    0.0	...
5901399	   .	   .	    0.0	...
5901400	   .	   .	    0.0	...
5901401	   .	   .	    0.0	...
5901402	   .	   .	    0.0	...
5901403	   .	   .	    0.0	...
5901404	   .	   .	    0.0	...
5901405	   .	   .	    0.0	...
5901406	   .	   .	    0.0	...
5901407	   .	   .	    0.0	...
5901408	   .	   .	    0.0	...
5901409	   .	   .	    0.0	...
5901410	   .	   .	    0.0	...
5901411	   .	   .	    0.0	...
5901412	   .	   .	    0.0	...
5901413	   .	   .	    0.0	...
5901414	   .	   .	    0.0	...
5901415	   .	   .	    0.0	...
5901416	   .	   .	    0.0	...
5901417	   .	   .	    0.0	...
5901418	   .	   .	    0.0	...
5901419	   .	   .	    0.0	...
5901420	   .	   .	    0.0	...
5901421	   .	   .	    0.0	...
5901422	   .	   .	    0.0	...
5901423	   .	   .	    0.0	...
5901424	   .	   .	    0.0	...
5901425	   .	   .	    0.0	...
5901426	   .	   .	    0.0	...
5901427	   .	   .	    0.0	...
5901428	   .	   .	    0.0	...
5901429	   .	   .	    0.0	...
5901430	   .	   .	    0.0	...
5901431	   .	   .	    0.0	...
5901432	   .	   .	    0.0	...
5901433	   .	   .	    0.0	...
5901434	   .	   .	    0.0	...
5901435	   .	   .	    0.0	...
5901436	   .	   .	    0.0	...
5901437	   .	   .	    0.0	...
5901438	   .	   .	    0.0	...
5901439	   .	   .	    0.0	...
5901440	   .	   .	    0.0	...
5901441	   .	   .	    0.0	...
5901442	   .	   .	    0.0	...
5901443	   .	   .	    0.0	...
5901444	   .	   .	    0.0	...
5901445	   .	   .	    0.0	...
5901446	   .	   .	    0.0	...
5901447	   .	   .	    0.0	...
5901448	   .	   .	    0.0	...
5901449	   .	   .	    0.0	...
5901450	   .	   .	    0.0	...
5901451	   .	   .	    0.0	...
5901452	   .	   .	    0.0	...
5901453	   .	   .	    0.0	...
5901454	   .	   .	    0.0	...
5901455	   .	   .	    0.0	...
5901456	   .	   .	    0.0	...
5901457	   .	   .	    0.0	...
5901458	   .	   .	    0.0	...
5901459	   .	   .	    0.0	...
5901460	   .	   .	    0.0	...
5901461	   .	   .	    0.0	...
5901462	   .	   .	    0.0	...
5901463	   .	   .	    0.0	...
5901464	   .	   .	    0.0	...
5901465	   .	   .	    0.0	...
5901466	   .	   .	    0.0	...
5901467	   .	   .	    0.0	...
5901468	   .	   .	    0.0	...
5901469	   .	   .	    0.0	...
5901470	   .	   .	    0.0	...
5901471	   .	   .	    0.0	...
5901472	   .	   .	    0.0	...
5901473	   .	   .	    0.0	...
5901474	   .	   .	    0.0	...
5901475	   .	   .	    0.0	...
5901476	   .	   .	    0.0	...
5901477	   .	   .	    0.0	...
5901478	   .	   .	    0.0	...
5901479	   .	   .	    0.0	...
5901480	   .	   .	    0.0	...
5901481	   .	   .	    0.0	...
5901482	   .	   .	    0.0	...
5901483	   .	   .	    0.0	...
5901484	   .	   .	    0.0	...
5901485	   .	   .	    0.0	...
5901486	   .	   .	    0.0	...
5901487	   .	   .	    0.0	...
5901488	   .	   .	    0.0	...
5901489	   .	   .	    0.0	...
5901490	   .	   .	    0.0	...
5901491	   .	   .	    0.0	...
5901492	   .	   .	    0.0	...
5901493	   .	   .	    0.0	...
5901494	   .	   .	    0.0	...
5901495	   .	   .	    0.0	...
5901496	   .	   .	    0.0	...
5901497	   .	   .	    0.0	...
5901498	   .	   .	    0.0	...
5901499	   .	   .	    0.0	...
5901500	   .	   .	    0.0	...
5901501	   .	   .	    0.0	...
5901502	   .	   .	    0.0	...
5901503	   .	   .	    0.0	...
5901504	   .	   .	    0.0	...
5901505	   .	   .	    0.0	...
5901506	   .	   .	    0.0	...
5901507	   .	   .	    0.0	...
5901508	   .	   .	    0.0	...
5901509	   .	   .	    0.0	...
5901510	   .	   .	    0.0	...
5901511	   .	   .	    0.0	...
5901512	   .	   .	    0.0	...
5901513	   .	   .	    0.0	...
5901514	   .	   .	    0.0	...
5901515	   .	   .	    0.0	...
5901516	   .	   .	    0.0	...
5901517	   .	   .	    0.0	...
5901518	   .	   .	    0.0	...
5901519	   .	   .	    0.0	...
5901520	   .	   .	    0.0	...
5901521	   .	   .	    0.0	...
5901522	   .	   .	    0.0	...
5901523	   .	   .	    0.0	...
5901524	   .	   .	    0.0	...
5901525	   .	   .	    0.0	...
5901526	   .	   .	    0.0	...
5901527	   .	   .	    0.0	...
5901528	   .	   .	    0.0	...
5901529	   .	   .	    0.0	...
5901530	   .	   .	    0.0	...
5901531	   .	   .	    0.0	...
5901532	   .	   .	    0.0	...
5901533	   .	   .	    0.0	...
5901534	   .	   .	    0.0	...
5901535	   .	   .	    0.0	...
5901536	   .	   .	    0.0	...
5901537	   .	   .	    0.0	...
5901538	   .	   .	    0.0	...
5901539	   .	   .	    0.0	...
5901540	   .	   .	    0.0	...
5901541	   .	   .	    0.0	...
5901542	   .	   .	    0.0	...
5901543	   .	   .	    0.0	...
5901544	   .	   .	    0.0	...
5901545	   .	   .	    0.0	...
5901546	   .	   .	    0.0	...
5901547	   .	   .	    0.0	...
5901548	   .	   .	    0.0	...
5901549	   .	   .	    0.0	...
5901550	   .	   .	    0.0	...
5901551	   .	   .	    0.0	...
5901552	   .	   .	    0.0	...
5901553	   .	   .	    0.0	...
5901554	   .	   .	    0.0	...
5901555	   .	   .	    0.0	...
5901556	   .	   .	    0.0	...
5901557	   .	   .	    0.0	...
5901558	   .	   .	    0.0	...
5901559	   .	   .	    0.0	...
5901560	   .	   .	    0.0	...
5901561	   .	   .	    0.0	...
5901562	   .	   .	    0.0	...
5901563	   .	   .	    0.0	...
5901564	   .	   .	    0.0	...
5901565	   .	   .	    0.0	...
5901566	   .	   .	    0.0	...
5901567	   .	   .	    0.0	...
5901568	   .	   .	    0.0	...
5901569	   .	   .	    0.0	...
5901570	   .	   .	    0.0	...
5901571	   .	   .	    0.0	...
5901572	   .	   .	    0.0	...
5901573	   .	   .	    0.0	...
5901574	   .	   .	    0.0	...
5901575	   .	   .	    0.0	...
5901576	   .	   .	    0.0	...
5901577	   .	   .	    0.0	...
5901578	   .	   .	    0.0	...
5901579	   .	   .	    0.0	...
5901580	   .	   .	    0.0	...
5901581	   .	   .	    0.0	...
5901582	   .	   .	    0.0	...
5901583	   .	   .	    0.0	...
5901584	   .	   .	    0.0	...
5901585	   .	   .	    0.0	...
5901586	   .	   .	    0.0	...
5901587	   .	   .	    0.0	...
5901588	   .	   .	    0.0	...
5901589	   .	   .	    0.0	...
5901590	   .	   .	    0.0	...
5901591	   .	   .	    0.0	...
5901592	   .	   .	    0.0	...
5901593	   .	   .	    0.0	...
5901594	   .	   .	    0.0	...
5901595	   .	   .	    0.0	...
5901596	   .	   .	    0.0	...
5901597	   .	   .	    0.0	...
5901598	   .	   .	    0.0	...
5901599	   .	   .	    0.0	...
5901600	   .	   .	    0.0	...
5901601	   .	   .	    0.0	...
5901602	   .	   .	    0.0	...
5901603	   .	   .	    0.0	...
5901604	   .	   .	    0.0	...
5901605	   .	   .	    0.0	...
5901606	   .	   .	    0.0	...
5901607	   .	   .	    0.0	...
5901608	   .	   .	    0.0	...
5901609	   .	   .	    0.0	...
5901610	   .	   .	    0.0	...
5901611	   .	   .	    0.0	...
5901612	   .	   .	    0.0	...
5901613	   .	   .	    0.0	...
5901614	   .	   .	    0.0	...
5901615	   .	   .	    0.0	...
5901616	   .	   .	    0.0	...
5901617	   .	   .	    0.0	...
EBLINK R 5901271	5901617	347
5901618	  592.3	  392.4	 9209.0	...
5901619	  592.3	  392.4	 9209.0	...
5901620	  592.3	  392.4	 9209.0	...
5901621	  592.3	  392.4	 9209.0	...
5901622	  592.3	  392.4	 9209.0	...
5901623	  589.7	  382.8	 9242.0	...
5901624	  589.7	  382.8	 9242.0	...
5901625	  589.7	  382.8	 9242.0	...
5901626	  557.4	  358.0	 9301.0	...
5901627	  556.9	  358.1	 9301.0	...
5901628	  556.4	  358.3	 9301.0	...
5901629	  588.2	  383.2	 9242.0	...
5901630	  587.7	  383.0	 9233.0	...
5901631	  587.3	  382.9	 9224.0	...
5901632	  587.3	  382.9	 9224.0	...
5901633	  588.7	  384.0	 9221.0	...
5901634	  590.0	  385.1	 9218.0	...
5901635	  591.4	  386.2	 9215.0	...
5901636	  588.9	  384.7	 9217.0	...
ESACC R  5901234	5901636	403	  793.9	  509.0	  588.9	  384.7	   5.06	    716
SFIX R   5901637
5901637	  586.3	  383.2	 9219.0	...
5901638	  585.7	  384.7	 9225.0	...
5901639	  587.7	  387.8	 9230.0	...
5901640	  588.1	  387.7	 9235.0	...
5901641	  586.6	  384.5	 9236.0	...
5901642	  585.0	  381.3	 9236.0	...
5901643	  586.1	  382.8	 9234.0	...
5901644	  587.2	  384.3	 9232.0	...
5901645	  588.2	  385.8	 9229.0	...
5901646	  587.6	  384.1	 9230.0	...
5901647	  586.9	  382.5	 9231.0	...
5901648	  586.9	  382.5	 9231.0	...
5901649	  588.3	  384.3	 9234.0	...
5901650	  589.7	  386.2	 9236.0	...
5901651	  589.1	  387.0	 9235.0	...
5901652	  587.8	  386.6	 9231.0	...
5901653	  587.1	  386.9	 9226.0	...
5901654	  588.2	  387.3	 9227.0	...
5901655	  587.4	  386.2	 9231.0	...
5901656	  586.1	  384.6	 9235.0	...
5901657	  587.0	  385.7	 9230.0	...
5901658	  589.2	  387.5	 9222.0	...
5901659	  589.0	  388.0	 9217.0	...
5901660	  586.6	  386.6	 9219.0	...
5901661	  585.8	  385.3	 9228.0	...
5901662	  585.9	  383.7	 9238.0	...
5901663	  586.1	  382.2	 9248.0	...
5901664	  584.7	  380.5	 9250.0	...
5901665	  584.2	  381.4	 9260.0	...
5901666	  583.8	  382.3	 9270.0	...
5901667	  583.8	  382.3	 9270.0	...
5901668	  583.8	  382.3	 9270.0	...
5901669	  585.9	  384.5	 9258.0	...
5901670	  588.1	  386.7	 9247.0	...
5901671	  588.1	  386.7	 9247.0	...
5901672	  585.9	  384.2	 9245.0	...
5901673	  584.5	  382.6	 9245.0	...
5901674	  583.7	  380.8	 9244.0	...
5901675	  585.1	  381.5	 9244.0	...
5901676	  586.1	  382.2	 9244.0	...
5901677	  586.7	  383.7	 9246.0	...
5901678	  587.3	  385.3	 9248.0	...
5901679	  587.4	  384.5	 9244.0	...
5901680	  587.2	  382.9	 9239.0	...
5901681	  588.4	  384.5	 9220.0	...
5901682	  589.8	  387.8	 9207.0	...
5901683	  590.8	  390.8	 9202.0	...
5901684	  590.3	  390.5	 9211.0	...
5901685	  589.0	  389.2	 9217.0	...
5901686	  588.3	  388.1	 9214.0	...
5901687	  587.3	  387.1	 9214.0	...
5901688	  587.2	  387.5	 9219.0	...
5901689	  587.2	  387.9	 9224.0	...
5901690	  587.2	  388.0	 9228.0	...
5901691	  587.3	  387.8	 9228.0	...
5901692	  587.3	  387.6	 9228.0	...
5901693	  587.4	  387.7	 9233.0	...
5901694	  587.6	  387.8	 9238.0	...
5901695	  588.5	  389.2	 9235.0	...
5901696	  589.2	  390.5	 9226.0	...
5901697	  586.6	  388.2	 9221.0	...
5901698	  583.4	  384.6	 9225.0	...
EFIX R   5901637	5901698	62	  587.0	  385.5	   9234
SSACC R  5901699
5901699	  580.2	  381.1	 9228.0	...
5901700	  581.8	  381.5	 9236.0	...
5901701	  583.3	  382.0	 9243.0	...
5901702	  584.8	  382.6	 9250.0	...
5901703	  584.4	  382.0	 9256.0	...
5901704	  584.0	  381.3	 9261.0	...
5901705	  583.7	  380.6	 9266.0	...
5901706	  583.7	  379.3	 9271.0	...
5901707	  583.6	  378.0	 9275.0	...
5901708	  552.0	  351.1	 9348.0	...
5901709	  520.4	  324.2	 9422.0	...
5901710	  522.8	  327.8	 9404.0	...
5901711	  554.8	  356.1	 9319.0	...
5901712	  587.0	  384.6	 9234.0	...
5901713	  585.9	  382.9	 9243.0	...
5901714	  586.6	  383.0	 9248.0	...
5901715	  587.2	  382.8	 9255.0	...
5901716	  586.9	  382.1	 9261.0	...
5901717	  587.5	  383.8	 9256.0	...
5901718	  589.1	  387.9	 9237.0	...
5901719	  590.7	  392.3	 9215.0	...
5901720	  591.8	  393.6	 9205.0	...
5901721	  592.1	  392.7	 9205.0	...
5901722	  567.0	  369.5	 9266.0	...
5901723	  541.7	  347.3	 9326.0	...
5901724	  539.9	  344.8	 9331.0	...
5901725	  563.3	  364.6	 9276.0	...
5901726	  586.8	  384.4	 9220.0	...
5901727	  586.4	  382.5	 9230.0	...
5901728	  586.1	  380.7	 9239.0	...
5901729	  587.9	  383.0	 9238.0	...
5901730	  590.2	  387.1	 9227.0	...
5901731	  592.7	  391.2	 9216.0	...
5901732	  593.0	  391.1	 9218.0	...
5901733	  593.2	  391.0	 9218.0	...
5901734	  547.8	  353.8	 9319.0	...
5901735	  502.8	  316.8	 9419.0	...
5901736	  533.2	  339.5	 9359.0	...
5901737	  564.8	  362.4	 9299.0	...
5901738	  599.7	  384.7	 9237.0	...
5901739	  606.2	  383.8	 9233.0	...
5901740	  611.5	  382.6	 9229.0	...
5901741	  613.6	  382.0	 9227.0	...
5901742	  613.6	  382.0	 9227.0	...
5901743	  658.3	  341.1	 9241.0	...
5901744	  658.3	  341.1	 9241.0	...
5901745	  661.5	  338.8	 9243.0	...
5901746	  664.9	  329.3	 9246.0	...
5901747	  668.4	  319.8	 9249.0	...
5901748	  668.7	  312.7	 9250.0	...
5901749	  681.2	  286.8	 9255.0	...
5901750	  693.8	  260.9	 9261.0	...
5901751	  696.0	  258.1	 9247.0	...
5901752	  698.3	  255.3	 9234.0	...
5901753	  706.9	  251.0	 9213.0	...
5901754	  713.3	  249.6	 9206.0	...
5901755	  724.1	  242.4	 9201.0	...
5901756	  728.4	  236.6	 9203.0	...
5901757	  732.8	  230.8	 9205.0	...
5901758	  749.0	  196.8	 9274.0	...
5901759	  766.8	  160.8	 9348.0	...
5901760	  784.9	  125.1	 9422.0	...
5901761	  786.5	  129.5	 9412.0	...
5901762	  786.6	  136.1	 9398.0	...
5901763	  786.9	  141.7	 9377.0	...
5901764	  787.3	  139.8	 9369.0	...
5901765	  794.1	  124.3	 9390.0	...
5901766	  800.8	  109.9	 9419.0	...
5901767	  801.7	  102.7	 9405.0	...
5901768	  795.9	  108.9	 9362.0	...
5901769	  796.4	  105.1	 9339.0	...
5901770	  802.4	   92.2	 9359.0	...
5901771	  809.2	   76.9	 9381.0	...
5901772	  809.6	   70.3	 9383.0	...
5901773	  809.0	   66.6	 9381.0	...
5901774	  807.9	   65.5	 9378.0	...
5901775	  795.6	   88.3	 9303.0	...
5901776	  784.7	  112.1	 9224.0	...
5901777	  774.0	  136.6	 9143.0	...
5901778	  774.3	  139.4	 9135.0	...
5901779	  774.9	  144.1	 9119.0	...
5901780	  774.4	  147.2	 9106.0	...
5901781	  773.8	  148.7	 9092.0	...
5901782	  808.1	  201.1	 8948.0	...
5901783	  844.7	  257.8	 8790.0	...
5901784	  882.1	  316.0	 8632.0	...
5901785	  882.3	  328.5	 8607.0	...
5901786	  882.4	  339.3	 8595.0	...
5901787	  882.6	  350.6	 8582.0	...
5901788	  882.7	  354.0	 8577.0	...
5901789	  883.0	  358.2	 8566.0	...
5901790	  883.3	  360.7	 8558.0	...
5901791	  884.1	  363.6	 8553.0	...
5901792	  885.2	  365.7	 8553.0	...
5901793	  886.8	  367.7	 8551.0	...
ESACC R  5901699	5901793	95	  580.2	  381.1	  886.8	  367.7	   6.46	    606
SFIX R   5901794
5901794	  889.3	  368.1	 8549.0	...
5901795	  891.6	  368.4	 8547.0	...
5901796	  893.9	  368.8	 8545.0	...
5901797	  894.8	  369.4	 8541.0	...
5901798	  895.8	  370.3	 8536.0	...
5901799	  896.4	  371.0	 8531.0	...
5901800	  897.4	  370.9	 8531.0	...
5901801	  897.9	  370.6	 8530.0	...
5901802	  898.0	  370.5	 8530.0	...
5901803	  897.6	  371.5	 8528.0	...
5901804	  897.1	  372.7	 8526.0	...
5901805	  896.0	  373.9	 8527.0	...
5901806	  894.9	  374.0	 8529.0	...
5901807	  893.9	  374.1	 8531.0	...
5901808	  893.7	  373.3	 8530.0	...
5901809	  893.5	  372.4	 8531.0	...
5901810	  893.5	  371.5	 8531.0	...
5901811	  893.6	  371.5	 8532.0	...
5901812	  893.6	  371.5	 8533.0	...
5901813	  894.0	  371.7	 8536.0	...
5901814	  894.5	  372.2	 8540.0	...
5901815	  894.9	  372.7	 8544.0	...
5901816	  894.3	  373.0	 8544.0	...
5901817	  893.7	  372.8	 8539.0	...
5901818	  893.5	  372.6	 8534.0	...
5901819	  893.8	  372.7	 8529.0	...
5901820	  893.9	  372.8	 8525.0	...
5901821	  893.7	  372.9	 8522.0	...
5901822	  893.6	  372.7	 8519.0	...
5901823	  893.7	  372.6	 8520.0	...
5901824	  893.7	  372.6	 8521.0	...
5901825	  893.8	  372.9	 8522.0	...
5901826	  893.5	  373.0	 8522.0	...
5901827	  893.0	  372.9	 8521.0	...
5901828	  892.5	  372.7	 8523.0	...
5901829	  892.4	  372.5	 8526.0	...
5901830	  892.3	  372.5	 8529.0	...
5901831	  892.2	  372.6	 8529.0	...
5901832	  891.7	  372.7	 8526.0	...
5901833	  891.3	  372.7	 8523.0	...
5901834	  890.8	  372.7	 8519.0	...
5901835	  890.6	  372.5	 8517.0	...
5901836	  890.6	  372.4	 8517.0	...
5901837	  890.8	  372.4	 8524.0	...
5901838	  890.8	  372.4	 8531.0	...
5901839	  890.8	  372.4	 8535.0	...
5901840	  890.8	  373.2	 8527.0	...
5901841	  890.7	  374.0	 8520.0	...
5901842	  890.7	  374.8	 8517.0	...
5901843	  890.5	  374.7	 8520.0	...
5901844	  890.3	  374.1	 8520.0	...
5901845	  890.6	  373.5	 8518.0	...
5901846	  890.9	  373.2	 8517.0	...
5901847	  891.1	  373.4	 8520.0	...
5901848	  890.7	  373.7	 8521.0	...
5901849	  890.3	  373.6	 8521.0	...
5901850	  890.0	  373.5	 8520.0	...
5901851	  889.9	  373.3	 8520.0	...
5901852	  889.8	  373.3	 8519.0	...
5901853	  889.6	  373.3	 8518.0	...
5901854	  889.6	  373.5	 8518.0	...
5901855	  889.6	  373.7	 8520.0	...
5901856	  889.0	  373.8	 8523.0	...
5901857	  888.1	  373.9	 8525.0	...
5901858	  887.2	  374.0	 8524.0	...
5901859	  887.1	  374.0	 8519.0	...
5901860	  887.0	  373.5	 8514.0	...
5901861	  887.2	  373.0	 8509.0	...
5901862	  887.4	  372.5	 8511.0	...
5901863	  887.3	  372.7	 8513.0	...
5901864	  887.1	  373.2	 8514.0	...
5901865	  887.3	  373.6	 8514.0	...
5901866	  887.7	  374.0	 8514.0	...
5901867	  888.1	  373.7	 8514.0	...
5901868	  887.8	  373.5	 8512.0	...
5901869	  887.6	  373.4	 8511.0	...
5901870	  887.4	  373.0	 8510.0	...
5901871	  886.9	  372.5	 8509.0	...
5901872	  886.2	  372.2	 8507.0	...
5901873	  885.5	  372.4	 8506.0	...
5901874	  885.2	  372.6	 8505.0	...
5901875	  885.2	  372.6	 8504.0	...
5901876	  885.1	  372.6	 8504.0	...
5901877	  885.3	  372.7	 8500.0	...
5901878	  885.5	  372.9	 8497.0	...
5901879	  885.7	  373.1	 8494.0	...
5901880	  885.7	  373.1	 8496.0	...
5901881	  885.8	  373.2	 8498.0	...
5901882	  885.9	  373.3	 8498.0	...
5901883	  886.0	  373.3	 8497.0	...
5901884	  886.2	  373.3	 8496.0	...
5901885	  886.2	  373.0	 8496.0	...
5901886	  886.2	  372.6	 8496.0	...
5901887	  886.2	  372.8	 8496.0	...
5901888	  886.3	  373.3	 8496.0	...
5901889	  886.4	  373.8	 8496.0	...
5901890	  885.7	  373.9	 8495.0	...
5901891	  885.0	  374.0	 8496.0	...
5901892	  884.4	  373.2	 8497.0	...
5901893	  884.5	  372.4	 8499.0	...
5901894	  884.8	  371.8	 8501.0	...
5901895	  885.0	  372.0	 8503.0	...
5901896	  885.1	  372.4	 8504.0	...
5901897	  885.1	  372.5	 8504.0	...
5901898	  884.9	  372.6	 8501.0	...
5901899	  884.6	  372.5	 8497.0	...
5901900	  884.2	  372.3	 8491.0	...
5901901	  883.7	  373.1	 8489.0	...
5901902	  883.3	  374.1	 8489.0	...
5901903	  883.3	  374.9	 8490.0	...
5901904	  883.6	  374.6	 8490.0	...
5901905	  883.9	  374.7	 8491.0	...
5901906	  883.8	  374.9	 8490.0	...
5901907	  883.4	  374.9	 8488.0	...
5901908	  883.0	  374.4	 8485.0	...
5901909	  883.1	  374.0	 8483.0	...
5901910	  883.2	  373.8	 8482.0	...
5901911	  883.4	  373.7	 8476.0	...
5901912	  883.2	  373.4	 8472.0	...
5901913	  883.3	  373.1	 8467.0	...
5901914	  883.1	  373.1	 8468.0	...
5901915	  882.8	  373.3	 8467.0	...
5901916	  882.5	  373.6	 8465.0	...
5901917	  882.4	  373.8	 8466.0	...
5901918	  882.3	  373.8	 8467.0	...
5901919	  882.2	  373.8	 8469.0	...
5901920	  882.6	  373.8	 8472.0	...
5901921	  883.0	  373.8	 8475.0	...
5901922	  883.4	  373.7	 8477.0	...
5901923	  883.9	  373.6	 8477.0	...
5901924	  884.5	  373.6	 8476.0	...
5901925	  885.1	  373.9	 8475.0	...
5901926	  885.2	  374.5	 8473.0	...
5901927	  885.3	  375.1	 8473.0	...
5901928	  884.9	  375.6	 8468.0	...
5901929	  884.3	  375.8	 8464.0	...
5901930	  883.7	  375.9	 8459.0	...
5901931	  883.2	  376.0	 8456.0	...
5901932	  882.7	  376.0	 8453.0	...
5901933	  882.0	  376.0	 8451.0	...
5901934	  881.6	  376.0	 8452.0	...
5901935	  881.0	  376.1	 8450.0	...
5901936	  880.7	  376.1	 8446.0	...
5901937	  880.4	  376.1	 8440.0	...
5901938	  880.3	  376.2	 8437.0	...
5901939	  880.5	  376.2	 8436.0	...
5901940	  880.6	  376.2	 8437.0	...
5901941	  880.8	  376.3	 8439.0	...
5901942	  880.8	  376.6	 8440.0	...
5901943	  880.8	  377.0	 8440.0	...
5901944	  880.9	  376.7	 8440.0	...
5901945	  880.9	  376.3	 8439.0	...
5901946	  880.9	  375.9	 8441.0	...
5901947	  881.0	  376.0	 8442.0	...
5901948	  881.2	  376.1	 8444.0	...
5901949	  881.4	  376.2	 8444.0	...
5901950	  881.7	  376.3	 8441.0	...
5901951	  881.9	  376.3	 8438.0	...
5901952	  881.9	  376.2	 8435.0	...
5901953	  881.7	  376.6	 8435.0	...
5901954	  881.6	  376.9	 8432.0	...
5901955	  881.7	  377.3	 8430.0	...
5901956	  881.7	  377.0	 8429.0	...
5901957	  881.7	  376.7	 8431.0	...
5901958	  881.7	  376.4	 8433.0	...
5901959	  881.7	  376.0	 8435.0	...
5901960	  881.7	  375.7	 8438.0	...
5901961	  881.7	  375.8	 8436.0	...
5901962	  881.8	  376.4	 8435.0	...
5901963	  881.9	  376.9	 8433.0	...
5901964	  881.8	  376.8	 8434.0	...
5901965	  881.7	  376.6	 8433.0	...
5901966	  881.8	  377.3	 8434.0	...
5901967	  882.0	  378.2	 8436.0	...
5901968	  882.0	  378.9	 8438.0	...
5901969	  881.9	  378.6	 8438.0	...
5901970	  881.7	  378.3	 8435.0	...
5901971	  881.4	  378.6	 8429.0	...
5901972	  881.1	  379.1	 8423.0	...
5901973	  880.5	  379.0	 8423.0	...
5901974	  880.3	  378.2	 8427.0	...
5901975	  880.3	  377.3	 8430.0	...
5901976	  880.6	  377.1	 8426.0	...
5901977	  881.1	  377.1	 8421.0	...
5901978	  881.3	  377.3	 8418.0	...
5901979	  881.4	  377.7	 8413.0	...
5901980	  881.5	  378.1	 8408.0	...
5901981	  881.6	  378.3	 8403.0	...
5901982	  882.1	  378.3	 8403.0	...
5901983	  882.4	  377.8	 8403.0	...
5901984	  882.5	  377.3	 8401.0	...
5901985	  882.1	  376.9	 8400.0	...
5901986	  881.7	  377.1	 8399.0	...
5901987	  881.6	  377.8	 8398.0	...
5901988	  881.7	  378.4	 8399.0	...
5901989	  881.8	  378.9	 8400.0	...
5901990	  881.8	  379.3	 8402.0	...
5901991	  882.0	  379.8	 8398.0	...
5901992	  882.1	  380.2	 8394.0	...
5901993	  882.1	  379.8	 8392.0	...
5901994	  881.9	  379.3	 8394.0	...
5901995	  881.6	  378.8	 8397.0	...
5901996	  881.3	  378.7	 8398.0	...
5901997	  881.2	  378.6	 8398.0	...
5901998	  881.5	  378.7	 8396.0	...
5901999	  881.9	  378.9	 8394.0	...
5902000	  882.4	  379.1	 8393.0	...
5902001	  882.2	  379.5	 8392.0	...
5902002	  882.0	  379.7	 8391.0	...
5902003	  881.8	  379.9	 8391.0	...
5902004	  881.8	  380.0	 8390.0	...
5902005	  881.8	  380.4	 8390.0	...
5902006	  881.5	  380.8	 8389.0	...
5902007	  881.0	  380.7	 8389.0	...
5902008	  881.1	  380.4	 8388.0	...
5902009	  881.5	  380.1	 8389.0	...
5902010	  882.3	  380.3	 8389.0	...
5902011	  882.5	  380.3	 8390.0	...
5902012	  882.7	  380.2	 8390.0	...
5902013	  882.6	  379.9	 8389.0	...
5902014	  882.6	  380.0	 8388.0	...
5902015	  882.7	  380.2	 8383.0	...
5902016	  882.8	  380.4	 8380.0	...
5902017	  882.8	  380.6	 8378.0	...
5902018	  882.7	  380.9	 8378.0	...
5902019	  882.7	  381.3	 8374.0	...
5902020	  882.6	  381.5	 8369.0	...
EFIX R   5901794	5902020	227	  885.8	  375.0	   8472
SSACC R  5902021
5902021	  882.7	  381.5	 8365.0	...
5902022	  882.6	  381.5	 8364.0	...
5902023	  882.5	  381.5	 8366.0	...
5902024	  882.1	  381.5	 8367.0	...
5902025	  881.1	  382.3	 8368.0	...
5902026	  878.8	  383.5	 8369.0	...
5902027	  874.9	  385.7	 8364.0	...
5902028	  870.0	  389.4	 8358.0	...
5902029	  863.5	  394.6	 8354.0	...
5902030	  857.1	  400.9	 8353.0	...
5902031	  848.8	  407.7	 8354.0	...
5902032	  839.9	  414.8	 8351.0	...
5902033	  828.7	  423.0	 8349.0	...
5902034	  818.1	  429.7	 8349.0	...
5902035	  808.4	  435.9	 8350.0	...
5902036	  799.0	  439.5	 8352.0	...
5902037	  790.7	  442.0	 8353.0	...
5902038	  783.6	  443.0	 8356.0	...
5902039	  778.6	  443.9	 8362.0	...
5902040	  774.7	  445.0	 8368.0	...
5902041	  771.8	  447.6	 8372.0	...
5902042	  770.1	  451.4	 8369.0	...
5902043	  767.9	  455.2	 8361.0	...
5902044	  766.4	  458.8	 8351.0	...
5902045	  764.5	  461.0	 8340.0	...
5902046	  764.3	  465.3	 8335.0	...
5902047	  763.7	  468.8	 8330.0	...
5902048	  763.9	  474.1	 8327.0	...
5902049	  764.7	  477.8	 8325.0	...
5902050	  765.9	  482.7	 8324.0	...
5902051	  767.1	  486.6	 8323.0	...
5902052	  768.2	  490.8	 8322.0	...
5902053	  769.0	  493.8	 8325.0	...
5902054	  769.4	  495.9	 8329.0	...
5902055	  769.3	  498.6	 8334.0	...
5902056	  769.9	  500.5	 8337.0	...
5902057	  770.8	  503.2	 8345.0	...
5902058	  772.5	  504.5	 8350.0	...
ESACC R  5902021	5902058	38	  882.7	  381.5	  772.5	  504.5	   3.48	    225
MSG	5902059 0000 _ Experiment Start
SFIX R   5902059
5902059	  773.8	  505.4	 8356.0	...
5902060	  775.8	  505.4	 8358.0	...
5902061	  777.7	  505.3	 8362.0	...
5902062	  779.4	  504.8	 8366.0	...
5902063	  780.5	  503.4	 8368.0	...
5902064	  781.0	  501.3	 8369.0	...
5902065	  781.4	  498.9	 8372.0	...
5902066	  781.5	  497.3	 8375.0	...
5902067	  780.4	  495.9	 8378.0	...
5902068	  779.3	  495.1	 8378.0	...
5902069	  777.7	  494.4	 8377.0	...
5902070	  776.4	  494.2	 8377.0	...
5902071	  774.8	  494.1	 8378.0	...
5902072	  772.4	  494.3	 8377.0	...
5902073	  771.0	  494.5	 8375.0	...
5902074	  769.9	  494.8	 8372.0	...
5902075	  769.3	  495.1	 8372.0	...
5902076	  768.7	  495.5	 8372.0	...
5902077	  767.7	  495.8	 8371.0	...
5902078	  767.4	  497.0	 8367.0	...
5902079	  767.4	  498.0	 8364.0	...
5902080	  767.9	  499.0	 8364.0	...
5902081	  768.5	  499.2	 8367.0	...
5902082	  769.0	  500.5	 8370.0	...
5902083	  769.4	  501.7	 8370.0	...
5902084	  769.6	  502.8	 8370.0	...
5902085	  769.8	  503.1	 8369.0	...
5902086	  770.0	  503.5	 8369.0	...
5902087	  770.1	  503.9	 8367.0	...
5902088	  770.4	  504.0	 8366.0	...
5902089	  771.2	  504.0	 8366.0	...
5902090	  772.0	  504.2	 8363.0	...
5902091	  772.6	  504.3	 8361.0	...
5902092	  772.5	  504.3	 8357.0	...
5902093	  772.6	  503.9	 8357.0	...
5902094	  772.8	  503.5	 8357.0	...
5902095	  773.0	  503.6	 8360.0	...
5902096	  773.0	  503.8	 8363.0	...
5902097	  773.2	  504.1	 8363.0	...
5902098	  773.5	  504.7	 8360.0	...
5902099	  773.4	  505.3	 8357.0	...
5902100	  773.0	  505.9	 8359.0	...
5902101	  772.6	  505.8	 8363.0	...
5902102	  772.3	  505.9	 8366.0	...
5902103	  772.2	  505.9	 8369.0	...
5902104	  772.1	  506.0	 8370.0	...
5902105	  772.1	  505.5	 8370.0	...
5902106	  772.1	  505.0	 8367.0	...
5902107	  772.1	  504.8	 8364.0	...
5902108	  772.3	  505.1	 8363.0	...
5902109	  773.0	  505.3	 8362.0	...
5902110	  773.5	  505.3	 8361.0	...
5902111	  773.8	  505.3	 8360.0	...
5902112	  773.7	  505.7	 8359.0	...
5902113	  773.8	  506.2	 8358.0	...
5902114	  774.0	  507.4	 8356.0	...
5902115	  774.1	  508.3	 8356.0	...
5902116	  774.1	  509.2	 8353.0	...
5902117	  774.1	  509.4	 8351.0	...
5902118	  774.1	  509.7	 8347.0	...
5902119	  774.0	  509.9	 8345.0	...
5902120	  774.0	  510.0	 8343.0	...
5902121	  773.9	  509.9	 8342.0	...
5902122	  773.7	  509.7	 8342.0	...
5902123	  773.6	  509.7	 8342.0	...
5902124	  773.5	  509.9	 8341.0	...
5902125	  773.5	  509.9	 8340.0	...
5902126	  773.8	  509.7	 8336.0	...
5902127	  774.2	  509.9	 8332.0	...
5902128	  774.5	  510.4	 8328.0	...
5902129	  774.3	  510.3	 8329.0	...
5902130	  774.1	  509.8	 8329.0	...
5902131	  774.1	  509.6	 8331.0	...
5902132	  774.2	  509.8	 8334.0	...
5902133	  774.5	  510.3	 8336.0	...
5902134	  774.4	  510.4	 8335.0	...
5902135	  774.5	  510.6	 8335.0	...
5902136	  774.7	  510.6	 8335.0	...
5902137	  774.8	  510.7	 8336.0	...
5902138	  774.9	  510.6	 8336.0	...
5902139	  774.5	  510.6	 8337.0	...
5902140	  774.1	  510.5	 8339.0	...
5902141	  773.7	  510.6	 8339.0	...
5902142	  773.7	  510.7	 8338.0	...
5902143	  773.7	  510.3	 8341.0	...
5902144	  773.7	  509.3	 8346.0	...
5902145	  773.6	  508.3	 8350.0	...
5902146	  773.7	  508.6	 8347.0	...
5902147	  774.0	  509.4	 8341.0	...
5902148	  774.4	  509.9	 8338.0	...
5902149	  774.6	  509.7	 8337.0	...
5902150	  774.4	  509.9	 8339.0	...
5902151	  774.1	  510.3	 8342.0	...
5902152	  773.8	  510.8	 8345.0	...
5902153	  773.8	  511.1	 8349.0	...
5902154	  773.6	  511.6	 8352.0	...
5902155	  773.3	  512.0	 8353.0	...
5902156	  773.1	  512.1	 8348.0	...
5902157	  773.2	  512.3	 8343.0	...
5902158	  773.2	  512.5	 8337.0	...
5902159	  773.6	  512.8	 8335.0	...
5902160	  774.0	  513.0	 8333.0	...
5902161	  774.3	  513.2	 8334.0	...
5902162	  774.6	  513.4	 8334.0	...
5902163	  774.8	  513.5	 8334.0	...
5902164	  775.1	  513.5	 8334.0	...
5902165	  775.2	  513.5	 8331.0	...
5902166	  775.3	  513.6	 8327.0	...
5902167	  775.3	  513.9	 8322.0	...
5902168	  774.7	  514.3	 8321.0	...
5902169	  774.2	  514.5	 8319.0	...
5902170	  773.7	  514.4	 8319.0	...
5902171	  773.9	  514.3	 8320.0	...
5902172	  774.0	  514.2	 8322.0	...
5902173	  774.1	  514.3	 8322.0	...
5902174	  774.2	  514.3	 8324.0	...
5902175	  774.3	  514.1	 8325.0	...
5902176	  774.2	  513.5	 8326.0	...
5902177	  774.6	  512.9	 8321.0	...
5902178	  775.2	  513.3	 8316.0	...
5902179	  775.7	  514.1	 8311.0	...
5902180	  775.7	  514.9	 8309.0	...
5902181	  775.6	  514.7	 8308.0	...
5902182	  775.7	  514.2	 8308.0	...
5902183	  775.7	  513.8	 8307.0	...
5902184	  775.3	  513.5	 8306.0	...
5902185	  774.8	  513.6	 8306.0	...
5902186	  774.2	  514.1	 8308.0	...
5902187	  774.2	  514.6	 8309.0	...
5902188	  774.1	  514.9	 8310.0	...
5902189	  774.2	  514.6	 8311.0	...
5902190	  774.3	  514.2	 8309.0	...
5902191	  774.4	  514.4	 8303.0	...
5902192	  774.6	  514.7	 8298.0	...
5902193	  774.7	  515.0	 8295.0	...
5902194	  774.5	  514.8	 8296.0	...
5902195	  774.2	  514.7	 8300.0	...
5902196	  774.0	  514.6	 8303.0	...
5902197	  774.0	  514.7	 8302.0	...
5902198	  774.1	  514.8	 8297.0	...
5902199	  774.2	  515.1	 8291.0	...
5902200	  773.7	  515.5	 8290.0	...
5902201	  773.3	  516.0	 8290.0	...
5902202	  772.8	  516.3	 8291.0	...
5902203	  772.7	  516.3	 8295.0	...
5902204	  773.0	  516.0	 8298.0	...
5902205	  773.4	  515.9	 8300.0	...
5902206	  773.8	  516.1	 8301.0	...
5902207	  774.0	  516.3	 8301.0	...
5902208	  774.2	  516.4	 8305.0	...
5902209	  774.5	  516.4	 8309.0	...
5902210	  774.5	  516.2	 8313.0	...
5902211	  774.3	  515.8	 8314.0	...
5902212	  773.9	  515.4	 8314.0	...
5902213	  773.7	  515.1	 8310.0	...
5902214	  773.8	  515.3	 8306.0	...
5902215	  774.0	  515.6	 8302.0	...
5902216	  774.1	  515.9	 8301.0	...
5902217	  774.8	  515.9	 8296.0	...
5902218	  775.6	  515.9	 8292.0	...
5902219	  776.1	  516.3	 8287.0	...
5902220	  775.8	  516.8	 8285.0	...
5902221	  775.5	  517.3	 8284.0	...
5902222	  775.4	  517.2	 8288.0	...
5902223	  775.2	  517.1	 8295.0	...
5902224	  774.9	  517.0	 8301.0	...
5902225	  774.6	  517.0	 8299.0	...
5902226	  774.5	  516.8	 8297.0	...
5902227	  774.6	  516.4	 8297.0	...
5902228	  774.6	  516.0	 8300.0	...
5902229	  774.7	  515.6	 8304.0	...
5902230	  774.7	  515.5	 8305.0	...
5902231	  774.8	  515.4	 8305.0	...
5902232	  774.8	  515.7	 8305.0	...
5902233	  774.7	  516.0	 8305.0	...
5902234	  774.6	  516.0	 8304.0	...
5902235	  774.5	  515.8	 8303.0	...
5902236	  774.6	  516.0	 8301.0	...
5902237	  774.8	  516.3	 8299.0	...
5902238	  774.9	  516.5	 8297.0	...
5902239	  775.0	  516.5	 8296.0	...
5902240	  775.1	  516.4	 8296.0	...
5902241	  774.8	  515.9	 8297.0	...
5902242	  774.3	  515.3	 8297.0	...
5902243	  773.8	  514.8	 8297.0	...
5902244	  773.6	  515.3	 8296.0	...
5902245	  773.5	  515.8	 8297.0	...
5902246	  773.5	  516.2	 8296.0	...
5902247	  773.4	  516.1	 8295.0	...
5902248	  773.4	  516.1	 8290.0	...
5902249	  773.6	  516.7	 8287.0	...
5902250	  773.7	  517.4	 8285.0	...
5902251	  773.5	  517.7	 8284.0	...
5902252	  773.2	  517.5	 8289.0	...
5902253	  772.9	  517.3	 8294.0	...
5902254	  772.9	  517.5	 8298.0	...
5902255	  773.1	  517.6	 8294.0	...
5902256	  773.4	  517.7	 8292.0	...
5902257	  773.7	  517.8	 8294.0	...
5902258	  773.6	  517.7	 8298.0	...
5902259	  773.4	  517.3	 8301.0	...
5902260	  773.2	  517.2	 8300.0	...
5902261	  773.2	  517.3	 8299.0	...
EFIX R   5902059	5902261	203	  773.9	  510.6	   8329
SSACC R  5902262
5902262	  773.0	  516.8	 8300.0	...
5902263	  772.5	  516.0	 8302.0	...
5902264	  772.1	  515.6	 8303.0	...
5902265	  773.0	  515.8	 8303.0	...
5902266	  774.6	  516.0	 8301.0	...
5902267	  776.6	  514.5	 8300.0	...
5902268	  779.3	  511.3	 8302.0	...
5902269	  783.3	  507.9	 8308.0	...
5902270	  789.3	  504.3	 8314.0	...
5902271	  796.0	  500.3	 8315.0	...
MSG	5902272 0000 _ Number On
5902272	  803.0	  494.6	 8315.0	...
5902273	  809.3	  487.2	 8317.0	...
5902274	  816.0	  480.1	 8320.0	...
5902275	  822.1	  473.7	 8323.0	...
5902276	  828.8	  468.4	 8320.0	...
5902277	  834.5	  464.8	 8314.0	...
5902278	  840.6	  460.2	 8309.0	...
5902279	  846.2	  456.7	 8305.0	...
5902280	  850.8	  452.9	 8304.0	...
5902281	  853.6	  450.8	 8293.0	...
5902282	  854.3	  449.6	 8285.0	...
5902283	  854.0	  449.0	 8276.0	...
5902284	  853.6	  449.3	 8274.0	...
5902285	  852.4	  449.6	 8271.0	...
ESACC R  5902262	5902285	24	  773.0	  516.8	  852.4	  449.6	   2.20	    176
SFIX R   5902286
5902286	  850.8	  449.3	 8268.0	...
5902287	  848.2	  449.1	 8268.0	...
5902288	  846.6	  448.9	 8268.0	...
5902289	  844.2	  449.2	 8269.0	...
5902290	  843.1	  449.3	 8270.0	...
5902291	  841.9	  449.2	 8271.0	...
5902292	  841.9	  448.9	 8273.0	...
5902293	  841.8	  447.7	 8278.0	...
5902294	  841.4	  445.7	 8282.0	...
5902295	  840.9	  443.5	 8285.0	...
5902296	  840.6	  442.4	 8286.0	...
5902297	  840.5	  441.1	 8285.0	...
5902298	  840.2	  439.7	 8282.0	...
5902299	  839.9	  438.3	 8279.0	...
5902300	  839.7	  438.2	 8278.0	...
5902301	  839.8	  438.4	 8272.0	...
5902302	  839.9	  438.7	 8267.0	...
5902303	  839.5	  438.8	 8263.0	...
5902304	  839.1	  439.9	 8263.0	...
5902305	  838.8	  441.7	 8264.0	...
5902306	  839.0	  443.9	 8265.0	...
5902307	  839.0	  445.2	 8264.0	...
5902308	  839.2	  446.8	 8262.0	...
5902309	  839.3	  448.2	 8258.0	...
5902310	  840.1	  449.6	 8256.0	...
5902311	  841.8	  449.5	 8255.0	...
5902312	  843.4	  449.1	 8256.0	...
5902313	  844.4	  448.5	 8255.0	...
5902314	  844.7	  448.1	 8254.0	...
5902315	  845.0	  447.6	 8253.0	...
5902316	  845.2	  447.2	 8254.0	...
5902317	  845.4	  446.8	 8259.0	...
5902318	  845.5	  446.7	 8264.0	...
5902319	  845.6	  446.9	 8268.0	...
5902320	  845.3	  447.1	 8268.0	...
5902321	  845.0	  447.4	 8267.0	...
5902322	  844.6	  447.5	 8265.0	...
5902323	  844.3	  447.4	 8264.0	...
5902324	  843.7	  447.3	 8262.0	...
5902325	  843.3	  447.2	 8261.0	...
5902326	  843.0	  447.3	 8260.0	...
5902327	  842.8	  447.6	 8259.0	...
5902328	  842.6	  447.9	 8259.0	...
5902329	  842.4	  448.3	 8258.0	...
5902330	  842.3	  448.5	 8259.0	...
5902331	  842.1	  448.0	 8259.0	...
5902332	  842.1	  447.4	 8259.0	...
5902333	  842.1	  446.6	 8260.0	...
5902334	  842.1	  446.3	 8263.0	...
5902335	  842.0	  446.1	 8264.0	...
5902336	  842.3	  446.0	 8265.0	...
5902337	  842.6	  446.0	 8265.0	...
5902338	  842.6	  445.9	 8265.0	...
5902339	  842.1	  445.8	 8265.0	...
5902340	  841.7	  445.8	 8268.0	...
5902341	  841.6	  445.7	 8271.0	...
5902342	  841.5	  445.9	 8274.0	...
5902343	  841.5	  446.6	 8274.0	...
5902344	  841.2	  447.3	 8276.0	...
5902345	  841.1	  447.7	 8278.0	...
5902346	  841.0	  447.5	 8280.0	...
5902347	  841.1	  447.2	 8283.0	...
5902348	  841.1	  447.1	 8284.0	...
5902349	  841.1	  446.9	 8284.0	...
5902350	  841.1	  446.7	 8286.0	...
5902351	  841.1	  446.6	 8288.0	...
5902352	  841.3	  446.8	 8289.0	...
5902353	  841.6	  447.0	 8288.0	...
5902354	  841.6	  447.2	 8289.0	...
5902355	  841.3	  447.3	 8289.0	...
5902356	  840.8	  446.5	 8289.0	...
5902357	  840.7	  445.7	 8289.0	...
5902358	  840.5	  444.7	 8290.0	...
5902359	  840.6	  444.6	 8292.0	...
5902360	  840.6	  444.9	 8293.0	...
5902361	  840.9	  445.3	 8294.0	...
5902362	  841.2	  445.8	 8293.0	...
5902363	  841.2	  445.4	 8292.0	...
5902364	  840.8	  445.1	 8292.0	...
5902365	  840.1	  444.9	 8292.0	...
5902366	  839.7	  445.1	 8292.0	...
5902367	  839.4	  445.8	 8292.0	...
5902368	  839.0	  446.4	 8296.0	...
5902369	  838.5	  446.9	 8301.0	...
5902370	  838.2	  446.5	 8309.0	...
5902371	  838.6	  445.6	 8311.0	...
5902372	  838.9	  444.8	 8311.0	...
5902373	  839.1	  444.6	 8306.0	...
5902374	  839.0	  444.8	 8302.0	...
5902375	  839.0	  444.9	 8301.0	...
5902376	  838.7	  446.0	 8301.0	...
5902377	  838.6	  447.2	 8301.0	...
5902378	  838.5	  448.0	 8304.0	...
5902379	  838.5	  447.8	 8306.0	...
5902380	  838.4	  447.6	 8308.0	...
5902381	  838.3	  446.9	 8309.0	...
5902382	  838.3	  446.1	 8310.0	...
5902383	  838.0	  445.4	 8311.0	...
5902384	  838.1	  445.8	 8310.0	...
5902385	  838.2	  446.1	 8310.0	...
5902386	  838.2	  445.8	 8310.0	...
5902387	  837.7	  445.3	 8311.0	...
5902388	  837.4	  445.7	 8313.0	...
5902389	  837.4	  446.7	 8314.0	...
5902390	  837.6	  447.5	 8313.0	...
5902391	  837.8	  447.4	 8313.0	...
5902392	  837.9	  447.3	 8313.0	...
5902393	  838.1	  447.0	 8313.0	...
5902394	  838.4	  446.6	 8313.0	...
5902395	  838.7	  446.2	 8309.0	...
5902396	  838.7	  446.2	 8305.0	...
5902397	  838.6	  446.3	 8300.0	...
5902398	  838.6	  446.3	 8299.0	...
5902399	  838.3	  446.4	 8299.0	...
5902400	  838.1	  446.4	 8304.0	...
5902401	  837.8	  446.4	 8308.0	...
5902402	  837.3	  446.5	 8311.0	...
5902403	  836.9	  446.5	 8313.0	...
5902404	  836.9	  446.2	 8314.0	...
5902405	  837.2	  445.8	 8314.0	...
5902406	  837.4	  445.2	 8318.0	...
5902407	  837.2	  445.0	 8322.0	...
5902408	  837.1	  445.1	 8327.0	...
5902409	  837.2	  445.4	 8328.0	...
5902410	  837.1	  445.6	 8330.0	...
5902411	  837.0	  445.3	 8330.0	...
5902412	  837.0	  445.0	 8331.0	...
5902413	  837.0	  444.8	 8332.0	...
5902414	  837.0	  444.4	 8332.0	...
5902415	  836.9	  444.1	 8332.0	...
5902416	  836.6	  443.9	 8329.0	...
5902417	  836.3	  444.1	 8326.0	...
5902418	  835.9	  445.0	 8323.0	...
5902419	  835.8	  445.8	 8323.0	...
5902420	  835.5	  446.2	 8323.0	...
5902421	  835.4	  446.0	 8323.0	...
5902422	  835.6	  445.9	 8323.0	...
5902423	  836.0	  446.0	 8327.0	...
5902424	  836.4	  446.2	 8330.0	...
5902425	  836.5	  446.3	 8335.0	...
5902426	  836.9	  446.5	 8338.0	...
5902427	  837.4	  446.7	 8341.0	...
5902428	  837.7	  446.9	 8338.0	...
5902429	  837.9	  447.0	 8336.0	...
5902430	  838.0	  447.0	 8336.0	...
5902431	  837.9	  446.6	 8339.0	...
5902432	  837.6	  446.1	 8341.0	...
5902433	  837.3	  445.5	 8342.0	...
EFIX R   5902286	5902433	148	  840.0	  446.0	   8293
SSACC R  5902434
5902434	  837.1	  445.1	 8342.0	...
5902435	  836.9	  445.0	 8342.0	...
5902436	  836.8	  445.1	 8341.0	...
5902437	  836.6	  445.4	 8341.0	...
5902438	  836.2	  447.2	 8341.0	...
5902439	  834.1	  449.1	 8340.0	...
5902440	  831.0	  451.2	 8336.0	...
5902441	  826.6	  454.8	 8332.0	...
5902442	  822.3	  458.8	 8332.0	...
5902443	  817.5	  464.0	 8336.0	...
5902444	  811.7	  468.1	 8338.0	...
5902445	  805.5	  473.5	 8337.0	...
5902446	  798.8	  478.3	 8338.0	...
5902447	  792.9	  484.4	 8340.0	...
5902448	  786.8	  489.5	 8351.0	...
5902449	  781.6	  495.2	 8363.0	...
5902450	  777.8	  498.4	 8376.0	...
5902451	  775.3	  500.6	 8380.0	...
5902452	  773.8	  501.2	 8380.0	...
5902453	  772.7	  501.2	 8379.0	...
5902454	  773.1	  500.7	 8382.0	...
5902455	  774.7	  500.0	 8386.0	...
5902456	  777.4	  498.8	 8390.0	...
5902457	  780.5	  497.8	 8391.0	...
ESACC R  5902434	5902457	24	  837.1	  445.1	  780.5	  497.8	   1.64	    155
SFIX R   5902458
5902458	  783.0	  496.1	 8391.0	...
5902459	  785.4	  494.8	 8390.0	...
5902460	  787.2	  493.7	 8386.0	...
5902461	  789.8	  493.4	 8378.0	...
5902462	  791.4	  493.0	 8372.0	...
5902463	  792.6	  492.2	 8369.0	...
5902464	  792.3	  491.0	 8370.0	...
5902465	  792.0	  490.0	 8371.0	...
5902466	  791.8	  489.2	 8371.0	...
5902467	  791.3	  489.0	 8372.0	...
5902468	  790.8	  488.6	 8375.0	...
5902469	  790.4	  488.5	 8385.0	...
5902470	  790.3	  488.6	 8392.0	...
5902471	  789.5	  489.1	 8399.0	...
5902472	  788.8	  489.5	 8400.0	...
5902473	  788.3	  489.6	 8402.0	...
5902474	  788.0	  488.8	 8405.0	...
5902475	  787.8	  488.0	 8408.0	...
5902476	  787.6	  487.4	 8414.0	...
5902477	  787.6	  487.8	 8418.0	...
5902478	  787.7	  488.5	 8419.0	...
5902479	  787.7	  489.0	 8417.0	...
5902480	  787.7	  489.2	 8416.0	...
5902481	  787.6	  489.1	 8417.0	...
5902482	  787.6	  489.2	 8416.0	...
5902483	  787.7	  489.4	 8415.0	...
5902484	  787.8	  489.6	 8414.0	...
5902485	  787.9	  489.8	 8414.0	...
5902486	  787.8	  489.5	 8416.0	...
5902487	  787.4	  489.0	 8419.0	...
5902488	  787.0	  488.5	 8421.0	...
5902489	  787.0	  488.0	 8423.0	...
5902490	  787.3	  487.8	 8422.0	...
5902491	  787.7	  487.9	 8422.0	...
5902492	  787.5	  488.8	 8421.0	...
5902493	  787.3	  489.8	 8418.0	...
5902494	  787.1	  490.6	 8415.0	...
5902495	  787.3	  491.0	 8412.0	...
5902496	  787.6	  491.3	 8412.0	...
5902497	  787.8	  491.4	 8412.0	...
5902498	  787.7	  491.5	 8411.0	...
5902499	  787.4	  490.7	 8412.0	...
5902500	  787.1	  489.9	 8414.0	...
5902501	  787.0	  489.0	 8418.0	...
5902502	  786.9	  488.9	 8418.0	...
5902503	  786.7	  488.8	 8418.0	...
5902504	  787.0	  488.7	 8418.0	...
5902505	  787.3	  488.6	 8420.0	...
5902506	  787.6	  488.5	 8425.0	...
5902507	  787.5	  488.6	 8432.0	...
5902508	  787.5	  488.9	 8439.0	...
5902509	  787.5	  489.3	 8442.0	...
5902510	  787.4	  489.9	 8439.0	...
5902511	  787.3	  490.5	 8436.0	...
5902512	  787.2	  490.9	 8435.0	...
5902513	  787.4	  490.8	 8434.0	...
5902514	  787.7	  490.7	 8437.0	...
5902515	  787.9	  490.7	 8440.0	...
5902516	  787.9	  490.7	 8443.0	...
5902517	  787.8	  490.9	 8444.0	...
5902518	  787.8	  491.1	 8444.0	...
5902519	  787.9	  491.5	 8444.0	...
5902520	  788.0	  491.5	 8442.0	...
5902521	  788.0	  490.9	 8441.0	...
5902522	  788.1	  490.2	 8442.0	...
5902523	  788.2	  489.3	 8443.0	...
5902524	  787.9	  489.2	 8446.0	...
5902525	  787.5	  489.0	 8453.0	...
5902526	  787.1	  489.0	 8460.0	...
5902527	  787.1	  489.2	 8464.0	...
5902528	  787.4	  489.6	 8460.0	...
5902529	  787.6	  490.0	 8457.0	...
5902530	  787.6	  490.3	 8457.0	...
5902531	  787.2	  490.4	 8459.0	...
5902532	  786.7	  490.5	 8460.0	...
5902533	  786.6	  490.7	 8457.0	...
5902534	  786.9	  490.9	 8453.0	...
5902535	  787.3	  491.0	 8448.0	...
5902536	  787.6	  490.7	 8448.0	...
5902537	  787.6	  490.6	 8448.0	...
5902538	  787.7	  490.6	 8448.0	...
5902539	  787.7	  490.7	 8452.0	...
5902540	  787.6	  490.8	 8456.0	...
5902541	  787.4	  491.0	 8460.0	...
5902542	  787.0	  491.1	 8459.0	...
5902543	  786.7	  491.2	 8459.0	...
5902544	  786.4	  491.1	 8459.0	...
5902545	  786.4	  491.2	 8460.0	...
5902546	  786.6	  491.4	 8460.0	...
5902547	  786.7	  491.6	 8459.0	...
5902548	  787.0	  491.6	 8463.0	...
5902549	  787.2	  491.5	 8467.0	...
5902550	  787.6	  492.0	 8468.0	...
5902551	  787.9	  492.5	 8464.0	...
5902552	  787.9	  493.0	 8464.0	...
5902553	  787.8	  493.0	 8467.0	...
5902554	  787.7	  493.0	 8472.0	...
5902555	  787.4	  492.7	 8475.0	...
5902556	  787.2	  492.5	 8479.0	...
5902557	  787.0	  492.5	 8479.0	...
5902558	  787.0	  492.8	 8479.0	...
5902559	  787.1	  493.0	 8478.0	...
5902560	  787.0	  492.5	 8477.0	...
5902561	  787.1	  492.2	 8477.0	...
5902562	  787.3	  492.0	 8476.0	...
5902563	  787.7	  492.2	 8473.0	...
5902564	  787.8	  492.4	 8469.0	...
5902565	  788.2	  492.5	 8467.0	...
5902566	  788.4	  492.7	 8467.0	...
5902567	  788.6	  492.8	 8468.0	...
5902568	  788.6	  493.0	 8467.0	...
5902569	  788.6	  493.2	 8466.0	...
5902570	  788.9	  493.4	 8465.0	...
5902571	  789.0	  492.7	 8465.0	...
5902572	  788.7	  492.0	 8467.0	...
5902573	  788.1	  491.3	 8468.0	...
5902574	  787.6	  491.3	 8468.0	...
MSG	5902575 0000 _ Number Off
5902575	  787.6	  491.1	 8467.0	...
5902576	  787.5	  490.9	 8473.0	...
5902577	  788.3	  491.4	 8480.0	...
5902578	  789.1	  492.1	 8485.0	...
5902579	  789.7	  492.4	 8484.0	...
5902580	  789.5	  492.1	 8482.0	...
5902581	  789.3	  491.7	 8481.0	...
5902582	  789.0	  491.7	 8485.0	...
5902583	  788.8	  491.6	 8488.0	...
5902584	  788.5	  491.6	 8491.0	...
5902585	  788.3	  491.5	 8490.0	...
5902586	  788.3	  491.6	 8490.0	...
5902587	  788.3	  491.7	 8489.0	...
5902588	  788.4	  491.8	 8487.0	...
5902589	  788.2	  491.7	 8485.0	...
5902590	  788.1	  491.7	 8484.0	...
5902591	  788.1	  491.7	 8487.0	...
5902592	  788.3	  491.9	 8491.0	...
5902593	  788.5	  492.0	 8496.0	...
5902594	  788.4	  491.8	 8497.0	...
5902595	  788.3	  491.6	 8494.0	...
5902596	  788.3	  491.6	 8491.0	...
5902597	  788.3	  492.0	 8487.0	...
5902598	  788.1	  492.1	 8489.0	...
5902599	  788.0	  491.8	 8491.0	...
5902600	  788.0	  492.5	 8492.0	...
5902601	  788.1	  493.4	 8492.0	...
5902602	  788.3	  494.2	 8492.0	...
5902603	  788.4	  494.0	 8492.0	...
5902604	  788.6	  493.7	 8493.0	...
5902605	  788.6	  493.6	 8493.0	...
5902606	  788.3	  493.5	 8493.0	...
5902607	  787.9	  493.5	 8493.0	...
5902608	  787.5	  493.3	 8494.0	...
5902609	  787.7	  493.4	 8495.0	...
5902610	  788.0	  493.6	 8497.0	...
5902611	  788.3	  493.5	 8500.0	...
5902612	  788.7	  493.3	 8502.0	...
5902613	  789.0	  493.1	 8506.0	...
5902614	  789.3	  493.0	 8509.0	...
5902615	  789.4	  493.1	 8508.0	...
5902616	  789.3	  493.2	 8507.0	...
5902617	  789.3	  493.3	 8505.0	...
5902618	  789.3	  493.2	 8506.0	...
5902619	  789.0	  493.2	 8505.0	...
5902620	  788.6	  493.1	 8504.0	...
5902621	  788.0	  493.1	 8503.0	...
5902622	  787.9	  493.1	 8504.0	...
5902623	  787.9	  493.3	 8506.0	...
5902624	  788.0	  493.2	 8510.0	...
5902625	  788.2	  493.0	 8513.0	...
5902626	  788.3	  493.2	 8515.0	...
5902627	  788.4	  493.9	 8516.0	...
5902628	  788.4	  494.5	 8518.0	...
5902629	  788.2	  494.7	 8524.0	...
5902630	  788.1	  494.6	 8529.0	...
5902631	  787.9	  493.8	 8533.0	...
5902632	  787.7	  492.9	 8533.0	...
5902633	  787.7	  492.0	 8538.0	...
5902634	  788.0	  491.9	 8544.0	...
5902635	  788.3	  491.7	 8549.0	...
5902636	  788.4	  491.8	 8549.0	...
5902637	  788.1	  492.0	 8548.0	...
5902638	  788.1	  492.8	 8545.0	...
5902639	  788.1	  493.4	 8543.0	...
5902640	  788.3	  493.9	 8542.0	...
5902641	  788.4	  493.8	 8543.0	...
5902642	  788.3	  493.6	 8542.0	...
5902643	  788.4	  493.4	 8543.0	...
5902644	  788.5	  493.4	 8543.0	...
5902645	  788.7	  493.9	 8538.0	...
5902646	  789.0	  494.5	 8533.0	...
5902647	  789.2	  495.2	 8526.0	...
5902648	  789.2	  495.2	 8525.0	...
5902649	  789.0	  495.1	 8527.0	...
5902650	  788.9	  495.1	 8529.0	...
5902651	  788.8	  495.0	 8531.0	...
5902652	  788.9	  494.5	 8534.0	...
5902653	  788.9	  494.0	 8540.0	...
5902654	  788.8	  493.4	 8545.0	...
5902655	  788.7	  493.3	 8549.0	...
5902656	  788.6	  492.9	 8552.0	...
5902657	  788.4	  492.6	 8554.0	...
5902658	  788.3	  492.7	 8556.0	...
5902659	  787.8	  493.1	 8558.0	...
5902660	  787.2	  493.4	 8558.0	...
5902661	  786.5	  493.4	 8557.0	...
5902662	  786.7	  493.4	 8555.0	...
5902663	  787.0	  493.3	 8555.0	...
5902664	  787.4	  493.1	 8555.0	...
5902665	  787.4	  493.0	 8556.0	...
5902666	  787.5	  493.0	 8557.0	...
5902667	  787.6	  493.1	 8558.0	...
5902668	  787.6	  493.2	 8559.0	...
5902669	  787.6	  493.3	 8560.0	...
5902670	  787.7	  493.6	 8560.0	...
5902671	  787.5	  493.9	 8560.0	...
5902672	  787.1	  494.2	 8561.0	...
5902673	  786.7	  494.3	 8563.0	...
5902674	  786.7	  494.3	 8565.0	...
5902675	  787.1	  494.3	 8566.0	...
5902676	  788.1	  494.0	 8565.0	...
5902677	  789.0	  493.8	 8565.0	...
5902678	  789.2	  493.9	 8563.0	...
5902679	  788.9	  494.3	 8561.0	...
5902680	  788.5	  494.4	 8566.0	...
5902681	  788.4	  493.8	 8573.0	...
5902682	  788.3	  493.3	 8579.0	...
5902683	  788.3	  492.6	 8579.0	...
5902684	  788.4	  492.1	 8580.0	...
5902685	  788.3	  491.7	 8580.0	...
5902686	  787.9	  491.8	 8580.0	...
5902687	  787.5	  492.2	 8580.0	...
5902688	  787.1	  492.4	 8579.0	...
5902689	  787.0	  492.6	 8577.0	...
5902690	  786.8	  492.3	 8576.0	...
5902691	  786.9	  492.2	 8575.0	...
5902692	  787.0	  492.8	 8576.0	...
5902693	  787.0	  493.6	 8581.0	...
5902694	  787.1	  494.9	 8586.0	...
5902695	  787.6	  495.2	 8590.0	...
5902696	  788.2	  495.5	 8590.0	...
5902697	  788.6	  495.2	 8590.0	...
5902698	  788.1	  494.7	 8589.0	...
5902699	  787.7	  494.2	 8593.0	...
5902700	  787.5	  493.9	 8597.0	...
5902701	  787.4	  493.9	 8600.0	...
5902702	  787.8	  494.0	 8599.0	...
5902703	  788.1	  493.9	 8598.0	...
5902704	  788.4	  493.6	 8598.0	...
5902705	  788.3	  493.2	 8598.0	...
5902706	  788.3	  493.0	 8599.0	...
5902707	  788.4	  493.2	 8599.0	...
5902708	  788.5	  493.6	 8598.0	...
5902709	  788.7	  494.1	 8594.0	...
5902710	  788.7	  494.2	 8590.0	...
5902711	  788.5	  494.6	 8588.0	...
5902712	  788.2	  495.0	 8588.0	...
5902713	  787.8	  494.9	 8589.0	...
5902714	  787.6	  494.4	 8590.0	...
5902715	  787.6	  493.9	 8591.0	...
5902716	  787.6	  493.8	 8596.0	...
5902717	  787.6	  493.7	 8600.0	...
5902718	  787.6	  493.8	 8604.0	...
5902719	  787.6	  493.9	 8604.0	...
5902720	  787.6	  494.1	 8607.0	...
5902721	  787.9	  494.0	 8610.0	...
5902722	  788.1	  493.8	 8617.0	...
5902723	  788.0	  493.3	 8620.0	...
5902724	  787.6	  492.9	 8619.0	...
5902725	  787.5	  492.7	 8614.0	...
5902726	  787.7	  492.3	 8613.0	...
5902727	  788.0	  491.9	 8617.0	...
5902728	  787.9	  491.4	 8617.0	...
5902729	  787.8	  491.3	 8612.0	...
5902730	  787.3	  490.7	 8611.0	...
5902731	  786.9	  490.2	 8616.0	...
5902732	  787.2	  490.3	 8620.0	...
5902733	  787.8	  490.8	 8620.0	...
5902734	  788.2	  491.8	 8621.0	...
5902735	  788.0	  492.3	 8621.0	...
5902736	  787.8	  492.8	 8621.0	...
5902737	  787.0	  492.6	 8621.0	...
5902738	  786.3	  492.2	 8620.0	...
5902739	  785.7	  491.9	 8621.0	...
5902740	  786.1	  491.5	 8620.0	...
5902741	  786.6	  491.4	 8620.0	...
5902742	  786.9	  491.4	 8626.0	...
5902743	  786.9	  491.6	 8631.0	...
5902744	  786.9	  491.7	 8636.0	...
5902745	  787.0	  492.2	 8635.0	...
5902746	  787.2	  492.6	 8633.0	...
5902747	  787.5	  492.7	 8633.0	...
5902748	  787.5	  492.2	 8633.0	...
5902749	  787.5	  491.7	 8633.0	...
5902750	  787.3	  491.6	 8632.0	...
5902751	  787.4	  491.7	 8632.0	...
5902752	  787.5	  491.9	 8633.0	...
5902753	  787.6	  492.0	 8633.0	...
5902754	  787.6	  492.1	 8636.0	...
5902755	  788.0	  492.1	 8639.0	...
5902756	  788.3	  491.9	 8644.0	...
5902757	  788.8	  491.8	 8645.0	...
5902758	  788.8	  491.7	 8647.0	...
5902759	  788.7	  491.7	 8648.0	...
5902760	  788.6	  491.5	 8648.0	...
5902761	  788.5	  491.1	 8646.0	...
5902762	  788.1	  491.0	 8642.0	...
5902763	  787.6	  491.1	 8638.0	...
5902764	  787.5	  491.2	 8634.0	...
5902765	  787.8	  491.6	 8632.0	...
5902766	  788.1	  492.2	 8630.0	...
5902767	  787.8	  492.3	 8630.0	...
5902768	  787.2	  491.9	 8631.0	...
5902769	  786.6	  491.1	 8632.0	...
5902770	  786.2	  490.7	 8633.0	...
5902771	  786.6	  490.8	 8636.0	...
5902772	  787.2	  491.4	 8641.0	...
5902773	  787.2	  491.3	 8645.0	...
5902774	  786.7	  490.7	 8647.0	...
5902775	  786.3	  490.0	 8647.0	...
5902776	  786.4	  490.0	 8646.0	...
5902777	  786.6	  490.1	 8645.0	...
5902778	  786.8	  490.2	 8644.0	...
5902779	  787.0	  490.6	 8647.0	...
5902780	  786.9	  490.8	 8651.0	...
5902781	  786.6	  490.7	 8654.0	...
5902782	  786.5	  490.4	 8654.0	...
5902783	  786.8	  490.6	 8653.0	...
5902784	  786.7	  491.2	 8652.0	...
5902785	  786.4	  492.0	 8652.0	...
5902786	  786.0	  492.1	 8654.0	...
5902787	  786.0	  492.4	 8656.0	...
5902788	  785.9	  492.6	 8657.0	...
5902789	  785.8	  492.5	 8661.0	...
MSG	5902790 0000 _ Number On
5902790	  785.6	  492.1	 8665.0	...
5902791	  785.6	  491.5	 8664.0	...
5902792	  785.5	  491.4	 8659.0	...
5902793	  785.5	  491.8	 8654.0	...
5902794	  785.6	  492.3	 8655.0	...
5902795	  785.8	  492.5	 8656.0	...
5902796	  786.1	  492.1	 8662.0	...
5902797	  786.2	  491.6	 8668.0	...
5902798	  785.7	  491.5	 8676.0	...
5902799	  785.3	  491.6	 8678.0	...
5902800	  784.9	  491.8	 8678.0	...
5902801	  785.0	  492.3	 8676.0	...
5902802	  785.0	  492.6	 8671.0	...
5902803	  785.1	  493.1	 8669.0	...
5902804	  785.2	  493.2	 8666.0	...
5902805	  785.2	  493.2	 8665.0	...
5902806	  785.2	  493.1	 8664.0	...
5902807	  785.2	  492.4	 8664.0	...
5902808	  785.2	  491.9	 8669.0	...
5902809	  785.5	  491.2	 8675.0	...
5902810	  785.9	  491.0	 8675.0	...
5902811	  786.2	  490.9	 8669.0	...
5902812	  786.2	  491.0	 8668.0	...
5902813	  786.2	  491.1	 8672.0	...
5902814	  786.3	  491.2	 8677.0	...
5902815	  786.3	  491.2	 8676.0	...
5902816	  786.4	  491.7	 8676.0	...
5902817	  786.6	  492.2	 8674.0	...
5902818	  786.5	  492.6	 8673.0	...
5902819	  786.3	  492.4	 8674.0	...
5902820	  786.1	  492.2	 8674.0	...
5902821	  786.1	  492.2	 8675.0	...
5902822	  786.0	  492.2	 8675.0	...
5902823	  786.1	  492.3	 8677.0	...
5902824	  786.3	  492.7	 8678.0	...
5902825	  786.5	  493.2	 8682.0	...
5902826	  786.9	  493.5	 8684.0	...
5902827	  787.3	  493.2	 8685.0	...
5902828	  787.5	  492.1	 8684.0	...
5902829	  787.1	  491.2	 8687.0	...
5902830	  786.8	  490.5	 8689.0	...
5902831	  786.7	  490.7	 8691.0	...
5902832	  787.0	  491.0	 8691.0	...
5902833	  787.2	  491.3	 8695.0	...
5902834	  786.6	  491.8	 8700.0	...
5902835	  785.7	  492.0	 8703.0	...
5902836	  785.3	  492.1	 8702.0	...
5902837	  785.7	  492.0	 8700.0	...
5902838	  786.1	  491.9	 8695.0	...
5902839	  786.1	  492.0	 8691.0	...
5902840	  786.1	  492.2	 8694.0	...
5902841	  786.3	  492.3	 8700.0	...
5902842	  786.5	  492.3	 8705.0	...
5902843	  786.8	  492.5	 8705.0	...
5902844	  786.9	  492.8	 8704.0	...
5902845	  786.8	  492.7	 8705.0	...
5902846	  786.6	  492.3	 8706.0	...
5902847	  786.2	  491.9	 8707.0	...
5902848	  785.9	  492.3	 8708.0	...
5902849	  785.8	  492.7	 8712.0	...
5902850	  785.8	  492.7	 8718.0	...
5902851	  785.8	  492.3	 8724.0	...
5902852	  785.8	  491.4	 8724.0	...
5902853	  785.8	  490.9	 8723.0	...
5902854	  785.6	  490.2	 8720.0	...
5902855	  785.6	  490.0	 8716.0	...
5902856	  785.8	  489.4	 8720.0	...
5902857	  786.2	  489.1	 8727.0	...
5902858	  786.2	  488.9	 8734.0	...
5902859	  785.9	  489.1	 8733.0	...
5902860	  785.6	  490.3	 8731.0	...
EFIX R   5902458	5902860	403	  787.5	  492.0	   8552
SSACC R  5902861
5902861	  785.1	  491.4	 8729.0	...
5902862	  783.4	  492.9	 8728.0	...
5902863	  781.8	  494.2	 8728.0	...
5902864	  780.0	  496.0	 8729.0	...
5902865	  778.3	  497.6	 8730.0	...
5902866	  774.7	  499.0	 8731.0	...
5902867	  770.7	  501.4	 8731.0	...
5902868	  766.6	  504.4	 8733.0	...
5902869	  764.0	  507.4	 8736.0	...
5902870	  761.0	  508.7	 8741.0	...
5902871	  758.2	  509.3	 8745.0	...
5902872	  756.1	  509.7	 8749.0	...
5902873	  755.3	  510.1	 8753.0	...
5902874	  755.2	  509.4	 8762.0	...
5902875	  755.4	  508.0	 8769.0	...
5902876	  755.8	  506.5	 8773.0	...
5902877	  757.7	  505.9	 8772.0	...
5902878	  760.1	  504.8	 8770.0	...
5902879	  763.2	  503.6	 8769.0	...
5902880	  766.1	  502.5	 8767.0	...
ESACC R  5902861	5902880	20	  785.1	  491.4	  766.1	  502.5	   0.47	     72
SFIX R   5902881
5902881	  768.6	  502.2	 8758.0	...
5902882	  770.0	  502.0	 8749.0	...
5902883	  771.3	  501.8	 8742.0	...
5902884	  772.1	  501.4	 8743.0	...
5902885	  773.0	  501.1	 8744.0	...
5902886	  772.9	  500.8	 8740.0	...
5902887	  772.6	  500.9	 8738.0	...
5902888	  771.8	  501.0	 8735.0	...
5902889	  770.9	  500.5	 8738.0	...
5902890	  769.7	  500.1	 8737.0	...
5902891	  768.8	  499.7	 8737.0	...
5902892	  767.5	  499.8	 8737.0	...
5902893	  767.0	  500.1	 8738.0	...
5902894	  766.6	  500.6	 8739.0	...
5902895	  766.7	  501.5	 8739.0	...
5902896	  766.7	  502.3	 8739.0	...
5902897	  766.6	  502.8	 8741.0	...
5902898	  766.5	  502.9	 8742.0	...
5902899	  766.5	  502.9	 8743.0	...
5902900	  766.4	  502.8	 8747.0	...
5902901	  766.6	  502.3	 8753.0	...
5902902	  766.6	  501.9	 8761.0	...
5902903	  766.6	  501.8	 8764.0	...
5902904	  766.4	  502.0	 8762.0	...
5902905	  766.5	  502.2	 8759.0	...
5902906	  766.8	  502.0	 8756.0	...
5902907	  767.1	  501.9	 8752.0	...
5902908	  767.4	  502.7	 8748.0	...
5902909	  767.6	  503.7	 8747.0	...
5902910	  768.2	  504.2	 8750.0	...
5902911	  768.7	  503.9	 8751.0	...
5902912	  768.9	  503.7	 8750.0	...
5902913	  768.5	  503.9	 8751.0	...
5902914	  768.1	  504.1	 8755.0	...
5902915	  768.0	  504.1	 8759.0	...
5902916	  768.0	  505.0	 8763.0	...
5902917	  768.2	  505.9	 8766.0	...
5902918	  768.5	  506.9	 8764.0	...
5902919	  768.2	  506.3	 8760.0	...
5902920	  767.7	  505.6	 8758.0	...
5902921	  767.2	  504.8	 8760.0	...
5902922	  767.1	  504.1	 8764.0	...
5902923	  766.9	  503.4	 8765.0	...
5902924	  766.6	  502.8	 8765.0	...
5902925	  767.3	  503.1	 8761.0	...
5902926	  768.1	  503.6	 8759.0	...
5902927	  768.6	  504.1	 8759.0	...
5902928	  768.3	  504.5	 8763.0	...
5902929	  768.0	  504.7	 8769.0	...
5902930	  768.5	  505.0	 8774.0	...
5902931	  768.9	  505.1	 8777.0	...
5902932	  768.7	  504.2	 8778.0	...
5902933	  768.1	  503.1	 8777.0	...
5902934	  767.5	  502.7	 8775.0	...
5902935	  767.5	  503.4	 8772.0	...
5902936	  767.5	  503.8	 8770.0	...
5902937	  767.2	  503.5	 8769.0	...
5902938	  766.9	  503.0	 8770.0	...
5902939	  766.8	  502.8	 8772.0	...
5902940	  766.7	  502.9	 8774.0	...
5902941	  766.7	  503.2	 8775.0	...
5902942	  766.1	  503.1	 8776.0	...
5902943	  765.4	  502.8	 8777.0	...
5902944	  765.3	  502.4	 8777.0	...
5902945	  765.9	  502.3	 8777.0	...
5902946	  766.5	  502.1	 8777.0	...
5902947	  766.6	  501.9	 8777.0	...
5902948	  766.8	  501.8	 8777.0	...
5902949	  766.9	  501.9	 8777.0	...
5902950	  766.9	  502.0	 8781.0	...
5902951	  766.8	  501.9	 8787.0	...
5902952	  766.7	  501.6	 8793.0	...
5902953	  766.5	  501.2	 8795.0	...
5902954	  766.0	  501.3	 8796.0	...
5902955	  765.6	  501.5	 8795.0	...
5902956	  765.4	  501.9	 8793.0	...
5902957	  765.5	  502.4	 8791.0	...
5902958	  765.6	  502.7	 8791.0	...
5902959	  765.7	  502.7	 8792.0	...
5902960	  765.7	  502.8	 8789.0	...
5902961	  765.7	  503.1	 8785.0	...
5902962	  765.7	  503.8	 8781.0	...
5902963	  765.8	  504.4	 8781.0	...
5902964	  766.6	  504.8	 8782.0	...
5902965	  767.4	  504.7	 8782.0	...
5902966	  768.1	  504.6	 8783.0	...
5902967	  768.1	  504.5	 8785.0	...
5902968	  767.8	  504.7	 8787.0	...
5902969	  767.0	  504.9	 8788.0	...
5902970	  766.1	  505.2	 8788.0	...
5902971	  766.0	  505.8	 8790.0	...
5902972	  766.4	  506.4	 8792.0	...
5902973	  766.8	  506.8	 8793.0	...
5902974	  766.8	  506.3	 8792.0	...
5902975	  767.0	  505.3	 8792.0	...
5902976	  767.4	  504.5	 8793.0	...
5902977	  767.7	  503.5	 8794.0	...
5902978	  767.7	  503.0	 8795.0	...
5902979	  767.7	  503.0	 8796.0	...
5902980	  768.0	  503.9	 8796.0	...
5902981	  768.2	  504.8	 8793.0	...
5902982	  768.3	  505.1	 8791.0	...
5902983	  768.1	  505.1	 8789.0	...
5902984	  767.8	  505.0	 8790.0	...
5902985	  767.6	  504.9	 8791.0	...
5902986	  767.4	  504.5	 8792.0	...
5902987	  767.2	  504.2	 8790.0	...
5902988	  767.2	  503.9	 8789.0	...
5902989	  767.3	  503.9	 8787.0	...
5902990	  767.3	  504.1	 8787.0	...
5902991	  767.1	  504.3	 8788.0	...
5902992	  766.8	  504.0	 8790.0	...
5902993	  766.6	  503.6	 8793.0	...
5902994	  766.0	  503.2	 8793.0	...
5902995	  765.5	  503.2	 8792.0	...
5902996	  764.9	  503.2	 8790.0	...
5902997	  764.7	  503.2	 8791.0	...
5902998	  764.4	  502.6	 8793.0	...
5902999	  764.3	  502.0	 8801.0	...
5903000	  764.3	  501.3	 8808.0	...
5903001	  764.5	  501.3	 8814.0	...
5903002	  764.5	  500.6	 8814.0	...
5903003	  764.5	  500.1	 8815.0	...
5903004	  764.5	  499.6	 8815.0	...
5903005	  764.8	  501.3	 8816.0	...
5903006	  764.9	  502.9	 8816.0	...
5903007	  765.0	  503.8	 8816.0	...
5903008	  765.0	  503.2	 8817.0	...
5903009	  764.9	  502.5	 8818.0	...
5903010	  764.8	  502.1	 8819.0	...
5903011	  764.7	  501.5	 8817.0	...
5903012	  765.1	  500.8	 8815.0	...
5903013	  765.5	  500.4	 8812.0	...
5903014	  765.9	  500.6	 8811.0	...
5903015	  765.8	  501.3	 8808.0	...
5903016	  765.5	  502.1	 8806.0	...
5903017	  765.1	  502.1	 8808.0	...
5903018	  764.7	  501.9	 8811.0	...
5903019	  764.6	  501.7	 8814.0	...
5903020	  764.8	  501.2	 8815.0	...
5903021	  765.1	  500.5	 8816.0	...
5903022	  765.5	  499.9	 8821.0	...
5903023	  765.5	  499.9	 8824.0	...
5903024	  765.5	  499.4	 8827.0	...
5903025	  765.5	  498.9	 8827.0	...
5903026	  765.1	  498.4	 8827.0	...
5903027	  764.6	  498.1	 8830.0	...
5903028	  764.2	  497.9	 8833.0	...
5903029	  764.4	  498.0	 8833.0	...
5903030	  764.4	  498.2	 8830.0	...
5903031	  764.5	  498.4	 8827.0	...
5903032	  764.5	  498.2	 8831.0	...
5903033	  764.6	  498.2	 8835.0	...
5903034	  764.9	  499.1	 8838.0	...
5903035	  765.3	  500.0	 8839.0	...
5903036	  765.5	  500.2	 8842.0	...
5903037	  765.6	  499.6	 8842.0	...
5903038	  765.7	  499.2	 8841.0	...
5903039	  765.9	  499.7	 8838.0	...
5903040	  765.9	  499.0	 8838.0	...
5903041	  765.8	  498.0	 8840.0	...
5903042	  765.6	  497.0	 8842.0	...
5903043	  765.7	  497.0	 8844.0	...
5903044	  765.8	  497.7	 8845.0	...
5903045	  765.7	  498.4	 8842.0	...
5903046	  765.2	  498.7	 8839.0	...
5903047	  764.5	  498.2	 8836.0	...
5903048	  764.2	  497.7	 8835.0	...
5903049	  764.3	  497.8	 8834.0	...
5903050	  764.3	  497.8	 8834.0	...
5903051	  764.2	  497.8	 8833.0	...
5903052	  763.9	  497.9	 8833.0	...
5903053	  763.7	  498.1	 8833.0	...
5903054	  763.5	  498.3	 8833.0	...
5903055	  763.5	  498.3	 8833.0	...
5903056	  763.4	  498.2	 8834.0	...
5903057	  763.5	  497.9	 8834.0	...
5903058	  763.7	  497.7	 8836.0	...
5903059	  763.9	  497.8	 8838.0	...
5903060	  764.1	  498.4	 8839.0	...
5903061	  764.3	  498.9	 8845.0	...
5903062	  764.6	  499.3	 8851.0	...
5903063	  764.8	  499.3	 8850.0	...
5903064	  765.2	  499.4	 8845.0	...
5903065	  765.7	  499.4	 8840.0	...
5903066	  766.9	  498.8	 8842.0	...
EFIX R   5902881	5903066	186	  766.5	  501.9	   8792
SSACC R  5903067
5903067	  768.2	  497.8	 8849.0	...
5903068	  769.5	  496.2	 8856.0	...
5903069	  772.0	  494.6	 8863.0	...
5903070	  774.1	  493.5	 8861.0	...
5903071	  777.0	  492.4	 8857.0	...
5903072	  778.9	  491.8	 8853.0	...
5903073	  781.8	  491.6	 8848.0	...
5903074	  784.0	  491.9	 8843.0	...
ESACC R  5903067	5903074	8	  768.2	  497.8	  784.0	  491.9	   0.36	     47
SFIX R   5903075
5903075	  785.6	  491.9	 8837.0	...
5903076	  785.7	  491.2	 8836.0	...
5903077	  785.8	  490.5	 8835.0	...
5903078	  785.9	  491.2	 8835.0	...
5903079	  786.2	  492.3	 8834.0	...
5903080	  786.2	  493.4	 8833.0	...
5903081	  785.7	  493.5	 8833.0	...
5903082	  784.6	  493.7	 8832.0	...
5903083	  783.8	  493.5	 8831.0	...
5903084	  782.7	  493.4	 8830.0	...
5903085	  782.1	  493.3	 8829.0	...
5903086	  781.0	  493.6	 8839.0	...
5903087	  780.2	  493.7	 8848.0	...
5903088	  779.4	  493.5	 8858.0	...
5903089	  779.0	  492.8	 8862.0	...
5903090	  778.5	  492.2	 8865.0	...
5903091	  778.2	  491.8	 8867.0	...
5903092	  778.2	  492.1	 8862.0	...
5903093	  778.2	  492.4	 8858.0	...
5903094	  778.1	  492.7	 8856.0	...
5903095	  777.9	  492.7	 8858.0	...
5903096	  777.9	  492.6	 8865.0	...
5903097	  778.1	  492.5	 8871.0	...
5903098	  778.7	  492.4	 8869.0	...
5903099	  779.1	  492.4	 8861.0	...
5903100	  779.2	  492.4	 8852.0	...
5903101	  778.9	  492.9	 8853.0	...
5903102	  778.9	  493.6	 8853.0	...
5903103	  779.0	  494.2	 8853.0	...
5903104	  779.4	  494.2	 8850.0	...
5903105	  779.7	  494.3	 8846.0	...
MSG	5903106 0000 _ Number Off
5903106	  780.1	  494.4	 8844.0	...
5903107	  780.3	  494.4	 8844.0	...
5903108	  780.5	  494.2	 8844.0	...
5903109	  780.2	  493.9	 8844.0	...
5903110	  779.6	  493.6	 8843.0	...
5903111	  779.3	  493.3	 8850.0	...
5903112	  779.3	  493.0	 8856.0	...
5903113	  779.4	  492.8	 8863.0	...
5903114	  779.5	  493.1	 8863.0	...
5903115	  779.8	  493.4	 8862.0	...
5903116	  779.9	  493.2	 8862.0	...
5903117	  779.9	  492.8	 8861.0	...
5903118	  779.9	  492.4	 8861.0	...
5903119	  779.9	  492.6	 8859.0	...
5903120	  779.9	  492.7	 8855.0	...
5903121	  780.0	  492.8	 8851.0	...
5903122	  780.1	  492.8	 8847.0	...
5903123	  780.2	  492.6	 8848.0	...
5903124	  780.2	  492.3	 8849.0	...
5903125	  780.5	  491.9	 8850.0	...
5903126	  780.7	  491.8	 8850.0	...
5903127	  780.9	  491.8	 8851.0	...
5903128	  780.8	  491.8	 8852.0	...
5903129	  780.8	  491.8	 8859.0	...
5903130	  780.8	  491.8	 8865.0	...
5903131	  780.8	  491.5	 8871.0	...
5903132	  781.1	  491.3	 8868.0	...
5903133	  781.4	  491.1	 8864.0	...
5903134	  781.8	  491.1	 8861.0	...
5903135	  781.5	  491.1	 8862.0	...
5903136	  781.1	  491.1	 8862.0	...
5903137	  780.8	  491.3	 8862.0	...
5903138	  780.8	  491.5	 8862.0	...
5903139	  781.0	  492.0	 8861.0	...
5903140	  781.2	  492.3	 8861.0	...
5903141	  781.4	  491.9	 8858.0	...
5903142	  781.4	  491.3	 8856.0	...
5903143	  781.4	  490.8	 8858.0	...
5903144	  781.7	  491.0	 8863.0	...
5903145	  781.8	  491.2	 8867.0	...
5903146	  782.0	  491.1	 8869.0	...
5903147	  782.0	  490.8	 8871.0	...
5903148	  782.0	  490.3	 8872.0	...
5903149	  781.9	  490.0	 8872.0	...
5903150	  781.9	  489.8	 8871.0	...
5903151	  781.9	  490.3	 8870.0	...
5903152	  781.9	  490.7	 8873.0	...
5903153	  781.9	  491.1	 8875.0	...
5903154	  781.8	  491.1	 8878.0	...
5903155	  781.7	  491.0	 8879.0	...
5903156	  781.6	  490.9	 8879.0	...
5903157	  781.4	  490.8	 8876.0	...
5903158	  781.4	  490.9	 8873.0	...
5903159	  781.3	  491.1	 8869.0	...
5903160	  781.4	  491.3	 8867.0	...
5903161	  781.5	  491.2	 8866.0	...
5903162	  781.6	  490.9	 8866.0	...
5903163	  781.8	  490.6	 8873.0	...
5903164	  781.9	  490.3	 8880.0	...
5903165	  782.0	  489.9	 8889.0	...
5903166	  781.8	  489.6	 8892.0	...
5903167	  781.6	  489.4	 8895.0	...
5903168	  781.6	  489.7	 8896.0	...
5903169	  781.8	  490.0	 8889.0	...
5903170	  782.0	  489.8	 8882.0	...
5903171	  782.0	  489.5	 8875.0	...
5903172	  782.1	  489.2	 8876.0	...
5903173	  782.1	  489.3	 8877.0	...
5903174	  782.2	  489.5	 8879.0	...
5903175	  782.3	  489.8	 8880.0	...
5903176	  782.3	  489.5	 8883.0	...
5903177	  782.4	  489.3	 8884.0	...
5903178	  782.4	  489.1	 8884.0	...
5903179	  782.5	  489.1	 8888.0	...
5903180	  782.7	  489.3	 8892.0	...
5903181	  782.7	  489.4	 8897.0	...
5903182	  782.7	  489.5	 8898.0	...
5903183	  782.8	  489.4	 8897.0	...
5903184	  782.8	  489.5	 8896.0	...
5903185	  782.9	  489.8	 8897.0	...
5903186	  783.0	  489.9	 8897.0	...
5903187	  783.0	  489.8	 8898.0	...
5903188	  782.9	  489.6	 8897.0	...
5903189	  782.8	  489.4	 8896.0	...
5903190	  782.7	  489.4	 8893.0	...
5903191	  782.7	  490.1	 8890.0	...
5903192	  782.5	  490.7	 8888.0	...
5903193	  782.3	  491.3	 8886.0	...
5903194	  782.5	  491.0	 8885.0	...
5903195	  782.9	  490.7	 8882.0	...
5903196	  783.5	  490.3	 8882.0	...
5903197	  783.6	  488.9	 8881.0	...
5903198	  783.7	  487.6	 8881.0	...
5903199	  783.4	  487.0	 8881.0	...
5903200	  783.1	  487.7	 8883.0	...
5903201	  783.2	  487.9	 8886.0	...
5903202	  783.4	  487.4	 8892.0	...
5903203	  783.6	  487.2	 8898.0	...
5903204	  783.5	  487.8	 8899.0	...
5903205	  783.6	  488.7	 8895.0	...
5903206	  783.8	  489.2	 8890.0	...
5903207	  783.9	  489.4	 8887.0	...
5903208	  783.8	  489.4	 8887.0	...
5903209	  783.7	  489.0	 8893.0	...
5903210	  783.7	  488.5	 8900.0	...
5903211	  783.6	  488.0	 8907.0	...
5903212	  783.5	  488.1	 8907.0	...
5903213	  783.5	  488.1	 8904.0	...
5903214	  783.5	  487.9	 8903.0	...
5903215	  783.3	  487.1	 8902.0	...
5903216	  782.6	  486.4	 8898.0	...
5903217	  782.1	  486.3	 8892.0	...
5903218	  781.5	  486.8	 8888.0	...
5903219	  781.5	  487.3	 8891.0	...
5903220	  782.0	  487.4	 8895.0	...
5903221	  782.5	  487.4	 8897.0	...
5903222	  783.0	  487.6	 8899.0	...
5903223	  782.9	  487.8	 8902.0	...
5903224	  782.9	  488.0	 8904.0	...
5903225	  782.9	  488.4	 8905.0	...
5903226	  782.7	  488.9	 8907.0	...
5903227	  782.4	  488.5	 8908.0	...
5903228	  782.3	  487.8	 8907.0	...
5903229	  782.8	  486.9	 8907.0	...
5903230	  783.6	  486.9	 8908.0	...
5903231	  784.1	  487.1	 8909.0	...
5903232	  783.9	  487.3	 8910.0	...
5903233	  783.5	  487.5	 8909.0	...
5903234	  783.5	  487.6	 8907.0	...
5903235	  783.4	  487.7	 8901.0	...
5903236	  783.4	  487.7	 8897.0	...
5903237	  783.4	  487.8	 8893.0	...
5903238	  783.4	  487.5	 8893.0	...
5903239	  783.0	  487.0	 8893.0	...
5903240	  782.7	  486.2	 8894.0	...
5903241	  782.5	  485.7	 8896.0	...
5903242	  782.5	  485.1	 8899.0	...
5903243	  782.4	  485.0	 8902.0	...
5903244	  782.3	  484.9	 8900.0	...
5903245	  782.3	  485.0	 8896.0	...
5903246	  782.4	  484.9	 8893.0	...
5903247	  783.0	  484.8	 8895.0	...
5903248	  783.5	  484.7	 8898.0	...
5903249	  784.0	  484.7	 8898.0	...
5903250	  784.2	  485.3	 8898.0	...
5903251	  784.4	  485.9	 8897.0	...
5903252	  784.5	  487.0	 8892.0	...
5903253	  784.4	  487.5	 8889.0	...
5903254	  784.2	  487.3	 8888.0	...
5903255	  783.8	  486.6	 8889.0	...
5903256	  783.7	  486.1	 8890.0	...
5903257	  783.6	  486.2	 8891.0	...
5903258	  783.5	  486.3	 8893.0	...
5903259	  783.7	  486.0	 8895.0	...
5903260	  784.1	  485.8	 8896.0	...
5903261	  784.4	  485.5	 8895.0	...
5903262	  784.2	  485.5	 8895.0	...
5903263	  784.1	  485.4	 8895.0	...
5903264	  783.9	  485.4	 8894.0	...
5903265	  783.8	  485.3	 8893.0	...
5903266	  783.9	  486.1	 8892.0	...
5903267	  784.0	  487.0	 8891.0	...
5903268	  784.3	  487.8	 8890.0	...
5903269	  784.3	  487.9	 8890.0	...
5903270	  784.6	  487.3	 8889.0	...
5903271	  784.8	  486.7	 8890.0	...
5903272	  785.0	  486.1	 8890.0	...
5903273	  784.8	  486.0	 8891.0	...
5903274	  784.4	  485.9	 8893.0	...
5903275	  784.1	  486.0	 8896.0	...
5903276	  784.1	  486.0	 8898.0	...
5903277	  784.2	  486.2	 8899.0	...
5903278	  784.2	  486.5	 8898.0	...
5903279	  784.0	  486.7	 8899.0	...
5903280	  783.8	  486.4	 8900.0	...
5903281	  783.7	  486.1	 8900.0	...
5903282	  783.7	  486.0	 8899.0	...
5903283	  783.6	  485.9	 8898.0	...
5903284	  783.6	  485.9	 8897.0	...
5903285	  783.7	  485.7	 8896.0	...
5903286	  783.8	  485.3	 8896.0	...
5903287	  783.9	  484.6	 8902.0	...
5903288	  783.6	  484.0	 8908.0	...
5903289	  783.4	  483.8	 8915.0	...
5903290	  783.7	  484.6	 8910.0	...
5903291	  784.1	  485.3	 8902.0	...
5903292	  784.3	  485.3	 8899.0	...
5903293	  784.3	  484.6	 8903.0	...
5903294	  784.3	  484.4	 8906.0	...
5903295	  784.0	  484.8	 8904.0	...
5903296	  783.5	  485.3	 8901.0	...
5903297	  783.4	  484.8	 8900.0	...
5903298	  783.8	  484.2	 8902.0	...
5903299	  784.2	  483.7	 8905.0	...
5903300	  783.7	  483.8	 8903.0	...
5903301	  783.2	  483.9	 8898.0	...
5903302	  782.8	  484.1	 8898.0	...
5903303	  782.8	  484.1	 8902.0	...
5903304	  783.3	  484.8	 8901.0	...
5903305	  783.9	  485.5	 8896.0	...
5903306	  784.5	  486.3	 8894.0	...
5903307	  784.4	  486.4	 8902.0	...
5903308	  784.3	  486.5	 8911.0	...
5903309	  784.8	  486.4	 8911.0	...
5903310	  785.4	  486.2	 8906.0	...
5903311	  785.4	  486.2	 8901.0	...
5903312	  784.8	  486.6	 8900.0	...
5903313	  784.2	  487.2	 8896.0	...
5903314	  784.2	  487.7	 8892.0	...
5903315	  784.3	  488.0	 8887.0	...
5903316	  784.6	  488.2	 8886.0	...
5903317	  784.8	  488.3	 8886.0	...
5903318	  785.0	  488.2	 8887.0	...
5903319	  784.8	  488.0	 8890.0	...
MSG	5903320 0000 _ Number On
5903320	  784.2	  486.3	 8893.0	...
5903321	  783.6	  484.7	 8895.0	...
5903322	  784.1	  484.6	 8894.0	...
5903323	  785.0	  486.1	 8894.0	...
5903324	  785.5	  486.6	 8893.0	...
5903325	  785.1	  485.3	 8892.0	...
5903326	  784.6	  484.0	 8891.0	...
5903327	  784.4	  484.1	 8893.0	...
5903328	  784.3	  484.6	 8896.0	...
5903329	  784.4	  485.3	 8897.0	...
5903330	  784.7	  486.3	 8895.0	...
5903331	  785.1	  487.6	 8894.0	...
5903332	  785.3	  488.8	 8892.0	...
5903333	  785.3	  489.3	 8890.0	...
5903334	  785.5	  489.6	 8887.0	...
5903335	  785.9	  489.7	 8887.0	...
5903336	  786.3	  490.1	 8887.0	...
5903337	  786.5	  490.3	 8886.0	...
5903338	  786.1	  489.6	 8888.0	...
5903339	  785.8	  488.7	 8888.0	...
5903340	  785.5	  488.0	 8888.0	...
5903341	  785.6	  488.6	 8887.0	...
5903342	  785.7	  489.2	 8888.0	...
5903343	  785.8	  489.6	 8890.0	...
5903344	  785.8	  489.7	 8891.0	...
5903345	  785.7	  489.4	 8896.0	...
5903346	  785.5	  488.9	 8901.0	...
5903347	  785.6	  488.4	 8906.0	...
5903348	  785.9	  488.5	 8906.0	...
5903349	  786.0	  488.7	 8907.0	...
5903350	  785.8	  488.7	 8909.0	...
5903351	  785.5	  488.6	 8911.0	...
5903352	  785.5	  488.1	 8913.0	...
5903353	  785.7	  487.7	 8914.0	...
5903354	  786.0	  487.6	 8909.0	...
5903355	  786.3	  487.7	 8902.0	...
5903356	  786.4	  487.9	 8895.0	...
5903357	  786.2	  488.5	 8894.0	...
5903358	  785.9	  489.1	 8893.0	...
5903359	  785.6	  489.5	 8893.0	...
5903360	  785.7	  489.2	 8894.0	...
5903361	  785.8	  488.8	 8896.0	...
5903362	  786.2	  489.4	 8897.0	...
5903363	  786.6	  489.7	 8895.0	...
5903364	  786.4	  489.7	 8894.0	...
5903365	  785.7	  489.0	 8894.0	...
5903366	  785.5	  488.7	 8895.0	...
5903367	  785.9	  488.9	 8896.0	...
5903368	  786.4	  489.4	 8895.0	...
5903369	  786.6	  490.0	 8890.0	...
5903370	  786.4	  490.3	 8885.0	...
5903371	  786.2	  490.3	 8886.0	...
5903372	  785.7	  490.1	 8892.0	...
5903373	  785.6	  490.1	 8897.0	...
5903374	  785.6	  490.1	 8897.0	...
5903375	  785.4	  490.2	 8895.0	...
5903376	  785.2	  490.2	 8891.0	...
5903377	  785.1	  490.2	 8889.0	...
5903378	  785.1	  490.0	 8888.0	...
5903379	  785.2	  490.0	 8888.0	...
5903380	  785.2	  490.1	 8888.0	...
5903381	  785.3	  490.3	 8888.0	...
5903382	  786.0	  490.4	 8887.0	...
5903383	  786.5	  489.6	 8884.0	...
5903384	  786.8	  488.8	 8883.0	...
5903385	  786.3	  488.1	 8885.0	...
5903386	  785.9	  488.0	 8887.0	...
5903387	  785.8	  488.0	 8890.0	...
5903388	  785.9	  488.8	 8889.0	...
5903389	  785.8	  489.7	 8889.0	...
5903390	  785.7	  490.6	 8892.0	...
5903391	  785.4	  490.7	 8894.0	...
5903392	  785.2	  490.6	 8895.0	...
5903393	  785.0	  490.6	 8892.0	...
5903394	  785.2	  490.8	 8884.0	...
5903395	  785.4	  491.1	 8877.0	...
5903396	  785.5	  491.3	 8874.0	...
5903397	  785.3	  491.6	 8877.0	...
5903398	  785.2	  492.0	 8880.0	...
5903399	  785.5	  492.4	 8881.0	...
5903400	  785.8	  492.1	 8884.0	...
5903401	  786.2	  491.8	 8886.0	...
5903402	  785.8	  491.5	 8881.0	...
5903403	  785.5	  491.7	 8874.0	...
5903404	  785.1	  491.6	 8867.0	...
5903405	  785.2	  491.2	 8872.0	...
5903406	  785.2	  490.8	 8878.0	...
5903407	  785.3	  490.4	 8881.0	...
5903408	  785.3	  490.6	 8877.0	...
5903409	  785.3	  491.1	 8874.0	...
5903410	  785.3	  491.6	 8874.0	...
5903411	  785.3	  491.7	 8878.0	...
5903412	  785.2	  491.7	 8884.0	...
5903413	  785.2	  491.3	 8890.0	...
5903414	  785.1	  490.9	 8889.0	...
5903415	  785.3	  490.8	 8882.0	...
5903416	  785.3	  491.0	 8875.0	...
5903417	  785.3	  491.2	 8872.0	...
5903418	  785.3	  491.2	 8874.0	...
5903419	  785.5	  490.6	 8876.0	...
5903420	  785.7	  490.1	 8877.0	...
5903421	  785.7	  489.6	 8884.0	...
5903422	  785.8	  489.6	 8890.0	...
5903423	  785.9	  489.8	 8894.0	...
5903424	  786.0	  490.1	 8892.0	...
5903425	  786.0	  490.9	 8883.0	...
5903426	  785.5	  491.7	 8876.0	...
5903427	  784.9	  491.1	 8874.0	...
5903428	  784.3	  489.9	 8879.0	...
5903429	  784.2	  488.6	 8882.0	...
5903430	  783.8	  488.6	 8879.0	...
5903431	  783.8	  489.0	 8875.0	...
5903432	  783.9	  489.4	 8875.0	...
5903433	  784.3	  490.0	 8874.0	...
5903434	  784.3	  490.1	 8873.0	...
5903435	  784.1	  490.3	 8873.0	...
5903436	  784.2	  490.8	 8874.0	...
5903437	  784.3	  491.2	 8875.0	...
5903438	  784.4	  491.7	 8874.0	...
5903439	  784.4	  491.8	 8867.0	...
5903440	  784.4	  491.9	 8864.0	...
5903441	  784.5	  492.0	 8860.0	...
5903442	  784.6	  492.1	 8860.0	...
5903443	  784.6	  492.2	 8858.0	...
5903444	  784.2	  492.5	 8858.0	...
5903445	  783.7	  492.7	 8857.0	...
5903446	  783.2	  492.6	 8856.0	...
5903447	  783.2	  492.3	 8855.0	...
5903448	  783.2	  491.9	 8853.0	...
5903449	  783.2	  491.6	 8851.0	...
5903450	  783.4	  491.8	 8849.0	...
5903451	  783.6	  492.2	 8850.0	...
5903452	  783.2	  492.2	 8851.0	...
5903453	  782.7	  491.8	 8852.0	...
5903454	  782.2	  491.9	 8853.0	...
5903455	  782.3	  492.8	 8854.0	...
5903456	  782.4	  493.6	 8854.0	...
5903457	  782.3	  493.3	 8855.0	...
5903458	  782.3	  492.6	 8854.0	...
5903459	  782.5	  491.9	 8853.0	...
5903460	  782.8	  491.7	 8853.0	...
5903461	  783.0	  491.5	 8855.0	...
5903462	  783.2	  491.3	 8861.0	...
5903463	  783.2	  491.2	 8867.0	...
5903464	  783.2	  491.2	 8870.0	...
5903465	  783.1	  491.2	 8870.0	...
5903466	  783.1	  491.1	 8870.0	...
5903467	  783.2	  491.0	 8866.0	...
5903468	  783.3	  491.0	 8862.0	...
5903469	  783.5	  491.2	 8859.0	...
5903470	  783.4	  491.8	 8856.0	...
5903471	  783.5	  492.5	 8854.0	...
5903472	  783.6	  493.1	 8851.0	...
5903473	  783.7	  493.5	 8851.0	...
5903474	  783.8	  493.3	 8848.0	...
5903475	  783.8	  493.1	 8846.0	...
5903476	  783.9	  493.0	 8845.0	...
5903477	  783.9	  493.0	 8847.0	...
5903478	  783.3	  493.1	 8848.0	...
5903479	  782.7	  493.3	 8845.0	...
5903480	  782.1	  493.6	 8841.0	...
5903481	  782.0	  494.0	 8837.0	...
5903482	  782.1	  494.3	 8837.0	...
5903483	  782.3	  494.5	 8837.0	...
5903484	  782.6	  494.7	 8834.0	...
5903485	  782.9	  494.6	 8831.0	...
5903486	  783.0	  494.6	 8828.0	...
5903487	  782.9	  494.6	 8829.0	...
5903488	  782.9	  494.6	 8829.0	...
5903489	  783.1	  494.3	 8831.0	...
5903490	  783.3	  494.1	 8833.0	...
5903491	  783.3	  494.2	 8834.0	...
5903492	  783.1	  494.7	 8834.0	...
5903493	  783.0	  495.2	 8834.0	...
5903494	  783.3	  495.3	 8833.0	...
5903495	  783.5	  495.2	 8832.0	...
5903496	  783.6	  495.4	 8832.0	...
5903497	  783.5	  495.7	 8833.0	...
5903498	  783.2	  495.4	 8834.0	...
5903499	  782.7	  494.8	 8835.0	...
5903500	  782.4	  494.2	 8834.0	...
5903501	  782.3	  494.1	 8832.0	...
5903502	  782.6	  493.8	 8830.0	...
5903503	  782.8	  493.6	 8829.0	...
5903504	  783.2	  494.1	 8828.0	...
5903505	  783.4	  494.4	 8828.0	...
5903506	  783.3	  494.7	 8828.0	...
5903507	  783.1	  495.5	 8828.0	...
5903508	  782.8	  496.6	 8827.0	...
5903509	  782.7	  497.5	 8825.0	...
5903510	  782.5	  497.3	 8821.0	...
5903511	  783.0	  497.2	 8818.0	...
5903512	  783.6	  497.4	 8818.0	...
5903513	  784.4	  497.5	 8820.0	...
5903514	  784.5	  497.4	 8820.0	...
5903515	  783.8	  496.9	 8818.0	...
5903516	  782.9	  496.5	 8815.0	...
5903517	  782.9	  496.7	 8815.0	...
5903518	  783.8	  497.4	 8816.0	...
5903519	  783.9	  498.0	 8817.0	...
5903520	  783.1	  497.8	 8820.0	...
5903521	  782.2	  497.3	 8822.0	...
5903522	  782.1	  496.7	 8825.0	...
5903523	  782.5	  496.8	 8826.0	...
5903524	  783.0	  497.3	 8825.0	...
5903525	  783.3	  497.9	 8824.0	...
5903526	  783.2	  498.0	 8819.0	...
5903527	  782.9	  498.0	 8814.0	...
5903528	  782.6	  497.8	 8811.0	...
5903529	  782.4	  497.5	 8814.0	...
5903530	  782.7	  497.8	 8808.0	...
5903531	  783.1	  498.4	 8801.0	...
5903532	  783.4	  498.6	 8794.0	...
5903533	  783.5	  498.0	 8794.0	...
5903534	  783.5	  497.5	 8794.0	...
5903535	  783.5	  497.3	 8793.0	...
5903536	  783.7	  497.1	 8795.0	...
5903537	  783.9	  497.1	 8801.0	...
5903538	  784.0	  497.4	 8807.0	...
5903539	  783.9	  497.7	 8811.0	...
5903540	  783.8	  498.0	 8808.0	...
5903541	  783.7	  498.0	 8804.0	...
5903542	  784.0	  498.0	 8801.0	...
5903543	  784.2	  497.9	 8801.0	...
5903544	  783.8	  498.0	 8800.0	...
5903545	  783.0	  498.1	 8800.0	...
5903546	  783.1	  498.2	 8800.0	...
5903547	  783.9	  498.3	 8801.0	...
5903548	  784.4	  498.0	 8801.0	...
5903549	  783.9	  497.8	 8801.0	...
5903550	  783.5	  497.6	 8801.0	...
5903551	  782.8	  498.2	 8800.0	...
5903552	  782.2	  498.8	 8799.0	...
5903553	  781.7	  498.1	 8804.0	...
5903554	  781.7	  496.9	 8810.0	...
5903555	  782.0	  497.0	 8809.0	...
5903556	  782.4	  498.3	 8802.0	...
5903557	  782.8	  499.7	 8796.0	...
5903558	  782.8	  499.8	 8789.0	...
5903559	  782.8	  500.1	 8783.0	...
5903560	  782.4	  500.3	 8782.0	...
5903561	  782.3	  500.2	 8786.0	...
5903562	  782.7	  499.9	 8792.0	...
5903563	  783.3	  499.0	 8795.0	...
5903564	  783.9	  498.2	 8797.0	...
5903565	  783.6	  497.6	 8797.0	...
5903566	  783.1	  497.3	 8796.0	...
5903567	  782.6	  497.4	 8793.0	...
5903568	  782.4	  497.7	 8790.0	...
5903569	  782.5	  498.1	 8787.0	...
5903570	  782.5	  497.5	 8787.0	...
5903571	  782.5	  496.8	 8788.0	...
5903572	  782.6	  496.5	 8789.0	...
5903573	  782.7	  497.0	 8787.0	...
5903574	  782.8	  497.4	 8785.0	...
5903575	  782.8	  497.1	 8781.0	...
5903576	  782.9	  496.7	 8780.0	...
5903577	  783.0	  496.6	 8779.0	...
5903578	  782.9	  496.7	 8781.0	...
5903579	  782.8	  497.1	 8783.0	...
5903580	  782.5	  497.4	 8783.0	...
5903581	  782.3	  497.2	 8782.0	...
5903582	  782.1	  496.6	 8783.0	...
5903583	  782.0	  496.3	 8785.0	...
5903584	  782.0	  496.5	 8784.0	...
5903585	  782.3	  496.7	 8781.0	...
5903586	  782.6	  496.8	 8779.0	...
5903587	  783.1	  496.8	 8779.0	...
5903588	  783.3	  496.9	 8779.0	...
5903589	  782.7	  496.5	 8780.0	...
5903590	  782.0	  496.2	 8781.0	...
5903591	  781.8	  496.6	 8779.0	...
5903592	  782.3	  497.4	 8776.0	...
5903593	  782.7	  498.5	 8776.0	...
5903594	  782.6	  498.7	 8780.0	...
5903595	  782.5	  498.2	 8783.0	...
5903596	  782.2	  497.6	 8783.0	...
5903597	  781.9	  496.8	 8782.0	...
5903598	  781.6	  496.5	 8782.0	...
5903599	  781.4	  495.8	 8782.0	...
5903600	  781.5	  495.0	 8783.0	...
5903601	  781.6	  494.4	 8785.0	...
5903602	  781.7	  494.0	 8786.0	...
5903603	  781.8	  495.0	 8784.0	...
5903604	  782.8	  496.1	 8783.0	...
5903605	  783.7	  496.7	 8781.0	...
5903606	  783.9	  496.2	 8781.0	...
5903607	  783.3	  495.8	 8776.0	...
5903608	  782.9	  496.0	 8773.0	...
5903609	  783.1	  496.2	 8771.0	...
5903610	  783.3	  496.1	 8773.0	...
5903611	  783.3	  495.7	 8771.0	...
5903612	  783.3	  495.4	 8770.0	...
5903613	  782.7	  495.3	 8771.0	...
5903614	  782.1	  495.3	 8774.0	...
5903615	  781.4	  495.1	 8777.0	...
5903616	  781.3	  494.9	 8776.0	...
5903617	  781.8	  494.6	 8776.0	...
5903618	  782.4	  494.6	 8772.0	...
5903619	  782.8	  495.1	 8768.0	...
5903620	  782.7	  495.6	 8765.0	...
MSG	5903621 0000 _ Number Off
5903621	  782.5	  495.8	 8765.0	...
5903622	  782.6	  495.8	 8768.0	...
5903623	  782.7	  495.8	 8772.0	...
5903624	  782.3	  496.0	 8768.0	...
5903625	  781.9	  496.2	 8759.0	...
5903626	  781.6	  496.4	 8750.0	...
5903627	  781.7	  496.4	 8748.0	...
5903628	  782.0	  496.3	 8747.0	...
5903629	  782.1	  496.3	 8747.0	...
5903630	  782.1	  496.1	 8749.0	...
5903631	  782.3	  495.7	 8756.0	...
5903632	  782.4	  495.1	 8762.0	...
5903633	  782.6	  494.8	 8766.0	...
5903634	  782.5	  494.6	 8765.0	...
5903635	  782.4	  494.5	 8760.0	...
5903636	  782.9	  494.8	 8756.0	...
5903637	  783.4	  495.7	 8753.0	...
5903638	  783.9	  496.6	 8755.0	...
5903639	  784.0	  497.3	 8757.0	...
5903640	  783.9	  497.6	 8756.0	...
5903641	  783.9	  497.3	 8753.0	...
5903642	  783.7	  496.8	 8749.0	...
5903643	  783.5	  496.4	 8748.0	...
5903644	  783.2	  496.5	 8746.0	...
5903645	  783.0	  496.2	 8746.0	...
5903646	  783.2	  495.9	 8745.0	...
5903647	  783.7	  495.5	 8745.0	...
5903648	  783.6	  495.7	 8745.0	...
5903649	  783.2	  495.8	 8745.0	...
5903650	  782.8	  496.0	 8748.0	...
5903651	  783.0	  495.9	 8752.0	...
5903652	  783.1	  495.8	 8756.0	...
5903653	  782.9	  495.0	 8757.0	...
5903654	  782.8	  494.2	 8756.0	...
5903655	  782.8	  494.1	 8754.0	...
5903656	  783.0	  494.6	 8752.0	...
5903657	  783.2	  495.0	 8753.0	...
5903658	  783.5	  494.9	 8756.0	...
5903659	  783.9	  494.8	 8759.0	...
5903660	  784.3	  495.3	 8761.0	...
5903661	  784.2	  495.9	 8761.0	...
5903662	  784.1	  496.5	 8761.0	...
5903663	  783.8	  496.5	 8761.0	...
5903664	  783.6	  495.5	 8761.0	...
5903665	  783.7	  494.5	 8763.0	...
5903666	  784.1	  494.4	 8764.0	...
5903667	  784.6	  495.3	 8764.0	...
5903668	  785.0	  496.3	 8761.0	...
5903669	  785.1	  496.3	 8758.0	...
5903670	  784.9	  496.4	 8757.0	...
5903671	  784.6	  496.3	 8756.0	...
5903672	  784.2	  495.4	 8755.0	...
5903673	  784.2	  494.5	 8754.0	...
5903674	  784.3	  494.1	 8753.0	...
5903675	  784.5	  494.6	 8752.0	...
5903676	  784.7	  495.1	 8752.0	...
5903677	  784.7	  495.1	 8753.0	...
5903678	  784.5	  494.1	 8753.0	...
5903679	  784.3	  493.0	 8753.0	...
5903680	  784.2	  492.7	 8752.0	...
5903681	  784.3	  493.6	 8751.0	...
5903682	  784.4	  494.3	 8750.0	...
5903683	  784.6	  494.1	 8747.0	...
5903684	  784.7	  494.0	 8744.0	...
5903685	  785.0	  494.3	 8742.0	...
5903686	  785.2	  494.6	 8745.0	...
5903687	  785.5	  494.8	 8747.0	...
5903688	  785.2	  494.6	 8747.0	...
5903689	  784.6	  494.3	 8746.0	...
5903690	  783.8	  494.1	 8746.0	...
5903691	  783.6	  494.1	 8747.0	...
5903692	  783.5	  494.2	 8747.0	...
5903693	  783.6	  494.1	 8744.0	...
5903694	  783.7	  493.8	 8743.0	...
5903695	  783.8	  493.6	 8741.0	...
5903696	  784.0	  493.6	 8742.0	...
5903697	  784.3	  494.0	 8742.0	...
5903698	  784.5	  494.4	 8743.0	...
5903699	  784.4	  493.5	 8742.0	...
5903700	  784.2	  492.1	 8743.0	...
5903701	  784.0	  490.8	 8747.0	...
5903702	  784.5	  491.7	 8750.0	...
5903703	  785.0	  492.7	 8743.0	...
5903704	  785.7	  493.5	 8733.0	...
5903705	  786.0	  493.5	 8725.0	...
5903706	  786.5	  493.2	 8729.0	...
5903707	  786.7	  492.8	 8732.0	...
5903708	  786.8	  492.4	 8735.0	...
5903709	  785.8	  492.4	 8742.0	...
5903710	  784.8	  491.9	 8748.0	...
5903711	  783.8	  491.4	 8757.0	...
5903712	  784.1	  491.3	 8759.0	...
5903713	  784.5	  491.9	 8760.0	...
5903714	  784.9	  492.6	 8758.0	...
5903715	  784.8	  493.1	 8753.0	...
5903716	  784.8	  493.4	 8749.0	...
5903717	  784.8	  493.8	 8747.0	...
5903718	  784.5	  493.8	 8746.0	...
5903719	  784.0	  493.5	 8744.0	...
5903720	  783.7	  492.5	 8746.0	...
5903721	  783.7	  491.5	 8749.0	...
5903722	  783.7	  490.6	 8751.0	...
5903723	  783.6	  490.8	 8750.0	...
5903724	  783.7	  491.3	 8749.0	...
5903725	  784.3	  491.7	 8748.0	...
5903726	  785.0	  492.0	 8747.0	...
5903727	  785.6	  492.1	 8750.0	...
5903728	  785.4	  492.3	 8753.0	...
5903729	  785.1	  492.1	 8757.0	...
5903730	  785.4	  492.0	 8757.0	...
5903731	  785.9	  491.6	 8757.0	...
5903732	  785.9	  491.4	 8756.0	...
5903733	  785.6	  492.3	 8751.0	...
5903734	  785.5	  493.4	 8746.0	...
5903735	  785.9	  494.6	 8743.0	...
5903736	  786.2	  494.7	 8744.0	...
5903737	  786.0	  493.6	 8748.0	...
5903738	  785.9	  492.3	 8752.0	...
5903739	  785.9	  492.0	 8750.0	...
5903740	  786.1	  492.9	 8744.0	...
5903741	  786.1	  493.0	 8738.0	...
5903742	  785.8	  492.2	 8738.0	...
5903743	  785.5	  491.3	 8738.0	...
5903744	  785.3	  491.3	 8738.0	...
5903745	  785.2	  491.2	 8737.0	...
5903746	  785.1	  491.2	 8737.0	...
5903747	  785.4	  491.1	 8737.0	...
5903748	  785.7	  491.0	 8738.0	...
5903749	  786.0	  491.0	 8736.0	...
5903750	  786.1	  491.0	 8733.0	...
5903751	  785.8	  490.8	 8729.0	...
5903752	  785.4	  490.1	 8730.0	...
5903753	  785.0	  489.4	 8734.0	...
5903754	  784.8	  488.7	 8737.0	...
5903755	  784.7	  488.5	 8736.0	...
5903756	  784.6	  489.0	 8735.0	...
5903757	  784.5	  489.7	 8734.0	...
5903758	  784.3	  490.4	 8734.0	...
5903759	  784.0	  490.4	 8734.0	...
5903760	  784.3	  491.2	 8735.0	...
5903761	  784.8	  492.0	 8735.0	...
5903762	  785.3	  492.8	 8735.0	...
5903763	  785.3	  493.0	 8734.0	...
5903764	  785.2	  493.0	 8733.0	...
5903765	  785.1	  493.0	 8734.0	...
5903766	  785.2	  492.7	 8736.0	...
5903767	  785.3	  492.4	 8737.0	...
5903768	  785.4	  492.2	 8737.0	...
5903769	  785.6	  492.1	 8735.0	...
5903770	  785.6	  491.7	 8734.0	...
5903771	  785.8	  491.2	 8733.0	...
5903772	  785.9	  490.8	 8730.0	...
5903773	  786.1	  490.8	 8727.0	...
5903774	  786.4	  491.1	 8725.0	...
5903775	  786.6	  491.4	 8728.0	...
5903776	  786.7	  491.7	 8725.0	...
5903777	  786.9	  491.5	 8721.0	...
5903778	  787.1	  491.4	 8719.0	...
5903779	  787.0	  491.4	 8721.0	...
5903780	  786.6	  491.4	 8722.0	...
5903781	  786.3	  491.3	 8719.0	...
5903782	  786.0	  491.3	 8716.0	...
5903783	  785.6	  491.4	 8714.0	...
5903784	  785.1	  491.4	 8715.0	...
5903785	  784.9	  491.3	 8720.0	...
5903786	  784.9	  490.9	 8725.0	...
5903787	  784.9	  490.6	 8728.0	...
5903788	  784.8	  490.4	 8727.0	...
5903789	  784.8	  490.2	 8725.0	...
5903790	  784.6	  490.0	 8725.0	...
5903791	  784.5	  489.8	 8724.0	...
5903792	  784.5	  489.7	 8724.0	...
5903793	  784.8	  489.5	 8729.0	...
5903794	  785.1	  489.2	 8734.0	...
5903795	  785.3	  489.1	 8739.0	...
5903796	  785.3	  489.3	 8738.0	...
5903797	  785.3	  489.6	 8733.0	...
5903798	  785.7	  490.1	 8728.0	...
5903799	  786.0	  490.5	 8727.0	...
5903800	  786.3	  491.2	 8731.0	...
5903801	  785.9	  491.6	 8732.0	...
5903802	  785.4	  491.6	 8731.0	...
5903803	  785.4	  491.2	 8728.0	...
5903804	  785.8	  490.6	 8726.0	...
5903805	  785.9	  490.4	 8722.0	...
5903806	  785.5	  490.3	 8719.0	...
5903807	  785.1	  490.2	 8716.0	...
5903808	  785.1	  490.2	 8718.0	...
5903809	  785.6	  490.2	 8721.0	...
5903810	  786.2	  490.2	 8725.0	...
5903811	  786.0	  489.3	 8727.0	...
5903812	  785.3	  488.4	 8730.0	...
5903813	  785.6	  487.7	 8732.0	...
5903814	  786.5	  487.8	 8732.0	...
5903815	  786.9	  487.9	 8732.0	...
5903816	  786.4	  488.6	 8731.0	...
5903817	  786.0	  489.4	 8730.0	...
5903818	  786.0	  489.6	 8729.0	...
5903819	  785.6	  489.1	 8729.0	...
5903820	  785.0	  488.4	 8730.0	...
5903821	  784.5	  487.8	 8731.0	...
5903822	  784.2	  487.3	 8732.0	...
5903823	  784.1	  487.3	 8733.0	...
5903824	  784.2	  487.6	 8731.0	...
5903825	  784.4	  487.7	 8730.0	...
5903826	  784.7	  488.3	 8729.0	...
5903827	  784.9	  488.9	 8727.0	...
5903828	  785.2	  489.8	 8725.0	...
5903829	  785.3	  490.1	 8723.0	...
5903830	  785.4	  489.8	 8724.0	...
5903831	  785.5	  489.1	 8725.0	...
5903832	  785.7	  488.4	 8725.0	...
5903833	  786.0	  488.5	 8725.0	...
MSG	5903834 0000 _ Number On
5903834	  786.3	  488.7	 8722.0	...
5903835	  785.8	  489.0	 8718.0	...
5903836	  785.7	  489.1	 8717.0	...
5903837	  785.5	  488.9	 8722.0	...
5903838	  785.9	  488.4	 8727.0	...
5903839	  785.9	  488.1	 8724.0	...
5903840	  785.6	  487.9	 8719.0	...
5903841	  785.3	  487.8	 8718.0	...
5903842	  784.9	  487.5	 8721.0	...
5903843	  784.9	  487.3	 8725.0	...
5903844	  785.0	  487.4	 8724.0	...
5903845	  785.0	  487.8	 8718.0	...
5903846	  785.2	  488.1	 8712.0	...
5903847	  785.2	  488.1	 8708.0	...
5903848	  785.3	  488.0	 8709.0	...
5903849	  785.3	  487.9	 8714.0	...
5903850	  785.4	  487.8	 8718.0	...
5903851	  785.5	  487.4	 8723.0	...
5903852	  785.5	  487.2	 8725.0	...
5903853	  785.5	  486.9	 8726.0	...
5903854	  785.4	  487.0	 8725.0	...
5903855	  785.4	  487.1	 8725.0	...
5903856	  785.3	  487.1	 8726.0	...
5903857	  785.1	  486.9	 8727.0	...
5903858	  785.0	  486.8	 8726.0	...
5903859	  784.8	  486.3	 8727.0	...
5903860	  784.7	  485.9	 8728.0	...
5903861	  784.6	  485.9	 8724.0	...
5903862	  784.7	  486.5	 8720.0	...
5903863	  784.8	  487.1	 8719.0	...
5903864	  785.2	  487.7	 8722.0	...
5903865	  785.4	  488.1	 8725.0	...
5903866	  785.1	  487.1	 8732.0	...
5903867	  784.5	  485.7	 8739.0	...
5903868	  783.9	  484.3	 8746.0	...
5903869	  784.2	  485.0	 8746.0	...
5903870	  784.6	  485.7	 8745.0	...
5903871	  785.0	  486.3	 8745.0	...
5903872	  784.3	  486.1	 8745.0	...
5903873	  783.4	  485.8	 8745.0	...
5903874	  782.5	  485.6	 8745.0	...
5903875	  782.5	  485.4	 8745.0	...
5903876	  782.9	  485.5	 8743.0	...
5903877	  783.3	  485.6	 8740.0	...
5903878	  783.7	  485.4	 8740.0	...
5903879	  783.6	  485.1	 8742.0	...
5903880	  783.6	  484.7	 8744.0	...
5903881	  783.7	  484.5	 8742.0	...
5903882	  784.1	  485.1	 8742.0	...
5903883	  784.4	  485.8	 8742.0	...
5903884	  784.7	  486.9	 8743.0	...
5903885	  784.7	  487.2	 8746.0	...
5903886	  784.8	  486.6	 8747.0	...
5903887	  784.8	  485.6	 8748.0	...
5903888	  784.8	  484.6	 8748.0	...
5903889	  784.7	  484.3	 8749.0	...
5903890	  784.7	  484.0	 8744.0	...
5903891	  784.7	  483.8	 8740.0	...
5903892	  784.8	  483.7	 8734.0	...
5903893	  784.5	  483.8	 8734.0	...
5903894	  784.3	  483.9	 8733.0	...
5903895	  784.1	  484.3	 8734.0	...
5903896	  784.2	  485.1	 8734.0	...
5903897	  784.5	  486.5	 8734.0	...
5903898	  784.8	  487.5	 8734.0	...
5903899	  785.0	  488.0	 8734.0	...
5903900	  785.2	  487.9	 8733.0	...
5903901	  785.4	  487.8	 8732.0	...
5903902	  785.5	  486.9	 8730.0	...
5903903	  785.5	  486.1	 8728.0	...
5903904	  785.4	  485.4	 8728.0	...
5903905	  785.4	  485.5	 8727.0	...
5903906	  785.3	  485.4	 8726.0	...
5903907	  785.3	  485.2	 8730.0	...
5903908	  785.3	  485.0	 8734.0	...
5903909	  785.1	  485.7	 8737.0	...
5903910	  784.8	  486.3	 8736.0	...
5903911	  784.5	  487.0	 8731.0	...
5903912	  784.4	  486.8	 8728.0	...
5903913	  784.3	  486.4	 8725.0	...
5903914	  784.3	  486.1	 8725.0	...
5903915	  784.3	  485.9	 8724.0	...
5903916	  784.2	  485.9	 8726.0	...
5903917	  783.8	  486.0	 8728.0	...
5903918	  783.5	  486.0	 8731.0	...
5903919	  783.3	  486.0	 8730.0	...
5903920	  783.2	  486.0	 8728.0	...
5903921	  783.1	  485.5	 8726.0	...
5903922	  783.1	  484.9	 8725.0	...
5903923	  783.1	  484.6	 8725.0	...
5903924	  782.8	  485.0	 8724.0	...
5903925	  782.4	  485.5	 8723.0	...
5903926	  782.1	  485.7	 8722.0	...
5903927	  782.4	  485.9	 8722.0	...
5903928	  782.7	  486.3	 8722.0	...
5903929	  783.1	  487.1	 8722.0	...
5903930	  783.3	  487.9	 8720.0	...
5903931	  783.4	  488.5	 8718.0	...
5903932	  783.5	  488.6	 8716.0	...
5903933	  783.6	  488.4	 8715.0	...
5903934	  783.6	  487.4	 8715.0	...
5903935	  783.6	  486.3	 8716.0	...
5903936	  783.7	  485.3	 8718.0	...
5903937	  783.9	  485.2	 8721.0	...
5903938	  783.7	  485.5	 8722.0	...
5903939	  783.4	  485.9	 8721.0	...
5903940	  783.2	  486.5	 8720.0	...
5903941	  783.2	  487.0	 8720.0	...
5903942	  783.2	  487.4	 8719.0	...
5903943	  783.1	  487.2	 8719.0	...
5903944	  783.0	  487.0	 8717.0	...
5903945	  783.4	  487.1	 8717.0	...
5903946	  783.9	  487.6	 8716.0	...
5903947	  784.0	  487.1	 8717.0	...
5903948	  783.7	  486.2	 8716.0	...
5903949	  783.5	  485.5	 8715.0	...
5903950	  783.3	  485.8	 8718.0	...
5903951	  783.1	  486.1	 8722.0	...
5903952	  782.9	  486.2	 8725.0	...
5903953	  782.9	  486.1	 8725.0	...
5903954	  782.8	  486.0	 8724.0	...
5903955	  782.9	  486.1	 8723.0	...
5903956	  783.0	  486.1	 8722.0	...
5903957	  782.8	  486.2	 8720.0	...
5903958	  782.4	  486.3	 8717.0	...
5903959	  782.0	  486.3	 8714.0	...
5903960	  782.0	  486.3	 8711.0	...
5903961	  782.2	  487.5	 8703.0	...
5903962	  782.3	  488.8	 8697.0	...
5903963	  782.3	  489.1	 8691.0	...
5903964	  782.1	  488.2	 8691.0	...
5903965	  782.0	  487.3	 8691.0	...
5903966	  782.2	  487.8	 8691.0	...
5903967	  782.2	  488.3	 8695.0	...
5903968	  782.2	  488.6	 8700.0	...
5903969	  781.9	  488.4	 8704.0	...
5903970	  781.7	  488.3	 8704.0	...
5903971	  782.3	  488.4	 8702.0	...
5903972	  783.1	  488.5	 8702.0	...
5903973	  783.8	  488.5	 8701.0	...
5903974	  783.4	  488.5	 8703.0	...
5903975	  783.1	  488.4	 8705.0	...
5903976	  782.7	  488.4	 8704.0	...
5903977	  782.8	  488.2	 8701.0	...
5903978	  782.8	  488.4	 8695.0	...
5903979	  782.9	  488.5	 8693.0	...
5903980	  782.8	  487.8	 8691.0	...
5903981	  782.8	  487.1	 8692.0	...
5903982	  782.8	  486.5	 8694.0	...
5903983	  782.9	  486.8	 8695.0	...
5903984	  783.0	  487.7	 8696.0	...
5903985	  783.4	  488.5	 8696.0	...
5903986	  783.8	  488.6	 8699.0	...
5903987	  784.0	  487.9	 8703.0	...
5903988	  783.8	  487.4	 8707.0	...
5903989	  783.7	  488.2	 8705.0	...
5903990	  783.7	  488.9	 8700.0	...
5903991	  783.9	  489.4	 8694.0	...
5903992	  784.0	  489.2	 8690.0	...
5903993	  783.9	  488.5	 8689.0	...
5903994	  783.5	  487.9	 8689.0	...
5903995	  782.9	  487.5	 8693.0	...
5903996	  782.6	  487.4	 8698.0	...
5903997	  782.5	  487.6	 8701.0	...
5903998	  782.6	  487.9	 8705.0	...
5903999	  782.7	  488.0	 8707.0	...
5904000	  782.5	  487.9	 8709.0	...
5904001	  782.3	  487.9	 8708.0	...
5904002	  782.4	  488.1	 8705.0	...
5904003	  782.7	  488.4	 8703.0	...
5904004	  783.1	  488.6	 8702.0	...
5904005	  783.1	  488.8	 8702.0	...
5904006	  783.0	  488.4	 8706.0	...
5904007	  782.8	  487.9	 8709.0	...
5904008	  782.6	  487.2	 8713.0	...
5904009	  782.8	  486.9	 8714.0	...
5904010	  783.2	  487.6	 8711.0	...
5904011	  783.2	  488.5	 8706.0	...
5904012	  782.9	  489.3	 8700.0	...
5904013	  782.7	  489.0	 8697.0	...
5904014	  782.9	  488.7	 8699.0	...
5904015	  783.4	  488.4	 8701.0	...
5904016	  783.6	  488.3	 8704.0	...
5904017	  783.7	  488.2	 8705.0	...
5904018	  783.6	  488.1	 8706.0	...
5904019	  783.5	  488.3	 8706.0	...
5904020	  783.4	  488.7	 8704.0	...
5904021	  783.2	  489.7	 8703.0	...
5904022	  783.2	  490.4	 8702.0	...
5904023	  783.4	  491.0	 8701.0	...
5904024	  783.7	  491.2	 8701.0	...
5904025	  783.9	  491.3	 8700.0	...
5904026	  783.8	  491.4	 8700.0	...
5904027	  783.8	  491.7	 8700.0	...
5904028	  783.7	  492.0	 8699.0	...
5904029	  783.8	  492.5	 8698.0	...
5904030	  784.0	  492.8	 8700.0	...
5904031	  784.2	  492.9	 8703.0	...
5904032	  784.3	  492.7	 8703.0	...
5904033	  784.2	  492.2	 8697.0	...
5904034	  784.2	  491.8	 8692.0	...
5904035	  784.1	  491.5	 8691.0	...
5904036	  784.2	  492.0	 8691.0	...
5904037	  784.2	  492.5	 8694.0	...
5904038	  784.3	  493.2	 8697.0	...
5904039	  784.6	  493.4	 8699.0	...
5904040	  784.9	  493.8	 8696.0	...
5904041	  785.1	  493.8	 8692.0	...
5904042	  785.1	  493.7	 8691.0	...
5904043	  785.0	  493.3	 8692.0	...
5904044	  784.9	  492.7	 8694.0	...
5904045	  784.7	  492.2	 8695.0	...
5904046	  784.6	  491.8	 8697.0	...
5904047	  784.4	  491.7	 8700.0	...
5904048	  784.1	  491.6	 8699.0	...
5904049	  783.9	  491.5	 8698.0	...
5904050	  783.8	  491.5	 8698.0	...
5904051	  783.9	  492.0	 8699.0	...
5904052	  783.9	  492.4	 8697.0	...
5904053	  783.9	  492.7	 8692.0	...
5904054	  783.7	  492.3	 8688.0	...
5904055	  783.7	  491.9	 8692.0	...
5904056	  783.8	  491.7	 8696.0	...
5904057	  784.0	  491.6	 8700.0	...
5904058	  784.0	  491.5	 8700.0	...
5904059	  784.2	  491.2	 8698.0	...
5904060	  784.4	  491.0	 8696.0	...
5904061	  784.7	  490.9	 8695.0	...
5904062	  784.8	  491.0	 8695.0	...
5904063	  784.9	  491.2	 8694.0	...
5904064	  784.9	  491.5	 8693.0	...
5904065	  785.0	  491.6	 8691.0	...
5904066	  785.1	  491.7	 8690.0	...
5904067	  785.5	  492.0	 8688.0	...
5904068	  785.9	  492.2	 8690.0	...
5904069	  786.2	  492.5	 8690.0	...
5904070	  786.0	  492.5	 8691.0	...
5904071	  785.9	  492.4	 8691.0	...
5904072	  785.8	  492.1	 8691.0	...
5904073	  785.8	  491.8	 8692.0	...
5904074	  785.5	  491.5	 8695.0	...
5904075	  785.4	  491.6	 8698.0	...
5904076	  785.3	  491.6	 8696.0	...
5904077	  785.3	  491.8	 8692.0	...
5904078	  785.3	  491.8	 8689.0	...
5904079	  785.4	  491.8	 8691.0	...
5904080	  785.7	  491.5	 8694.0	...
5904081	  786.0	  491.5	 8695.0	...
5904082	  786.3	  491.6	 8695.0	...
5904083	  786.3	  492.0	 8694.0	...
5904084	  786.4	  492.4	 8688.0	...
5904085	  786.4	  492.3	 8682.0	...
5904086	  786.2	  491.9	 8679.0	...
5904087	  786.0	  491.6	 8680.0	...
5904088	  785.8	  491.7	 8682.0	...
5904089	  785.7	  491.8	 8682.0	...
5904090	  785.7	  491.9	 8681.0	...
5904091	  785.6	  491.9	 8680.0	...
5904092	  785.8	  491.8	 8681.0	...
5904093	  786.0	  491.7	 8681.0	...
5904094	  786.2	  491.3	 8679.0	...
5904095	  786.2	  491.0	 8676.0	...
5904096	  786.3	  491.8	 8674.0	...
5904097	  786.4	  493.0	 8673.0	...
5904098	  786.6	  494.1	 8673.0	...
5904099	  786.7	  493.8	 8675.0	...
5904100	  786.7	  493.4	 8677.0	...
5904101	  786.9	  493.6	 8680.0	...
5904102	  787.1	  494.3	 8676.0	...
5904103	  787.4	  495.1	 8669.0	...
5904104	  787.5	  495.3	 8662.0	...
5904105	  787.9	  495.0	 8659.0	...
5904106	  788.3	  494.6	 8659.0	...
5904107	  788.6	  494.4	 8658.0	...
5904108	  788.6	  494.5	 8657.0	...
5904109	  788.5	  494.6	 8659.0	...
5904110	  788.5	  494.6	 8661.0	...
5904111	  788.6	  494.4	 8663.0	...
5904112	  788.4	  494.2	 8665.0	...
5904113	  788.2	  494.4	 8666.0	...
5904114	  787.9	  494.6	 8666.0	...
5904115	  787.8	  494.7	 8665.0	...
5904116	  787.5	  494.1	 8664.0	...
5904117	  787.3	  493.5	 8663.0	...
5904118	  787.3	  493.8	 8661.0	...
5904119	  787.4	  494.7	 8659.0	...
5904120	  787.4	  495.3	 8657.0	...
5904121	  787.4	  494.9	 8654.0	...
5904122	  787.4	  494.5	 8651.0	...
5904123	  787.8	  494.3	 8652.0	...
5904124	  788.0	  494.2	 8654.0	...
5904125	  787.8	  493.9	 8657.0	...
5904126	  787.5	  493.6	 8654.0	...
5904127	  787.3	  493.1	 8652.0	...
5904128	  787.5	  493.0	 8650.0	...
5904129	  787.8	  492.8	 8650.0	...
5904130	  787.9	  492.7	 8649.0	...
5904131	  788.4	  493.3	 8647.0	...
5904132	  788.9	  493.9	 8645.0	...
5904133	  789.4	  494.6	 8644.0	...
5904134	  789.5	  494.6	 8639.0	...
5904135	  789.4	  494.7	 8634.0	...
MSG	5904136 0000 _ Number Off
5904136	  789.3	  494.8	 8635.0	...
5904137	  789.2	  494.8	 8641.0	...
5904138	  788.7	  494.8	 8644.0	...
5904139	  788.2	  494.7	 8643.0	...
5904140	  787.7	  494.7	 8644.0	...
5904141	  787.6	  494.5	 8646.0	...
5904142	  787.9	  494.4	 8648.0	...
5904143	  788.2	  494.3	 8647.0	...
5904144	  788.6	  494.4	 8647.0	...
5904145	  788.7	  495.0	 8642.0	...
5904146	  788.6	  495.6	 8637.0	...
5904147	  788.4	  496.1	 8633.0	...
5904148	  789.1	  496.2	 8633.0	...
5904149	  790.0	  496.2	 8632.0	...
5904150	  790.8	  496.1	 8635.0	...
5904151	  790.6	  495.9	 8639.0	...
5904152	  790.0	  495.8	 8644.0	...
5904153	  789.4	  496.1	 8644.0	...
5904154	  788.8	  496.7	 8645.0	...
5904155	  788.8	  497.2	 8644.0	...
5904156	  788.7	  497.4	 8643.0	...
5904157	  788.6	  497.5	 8642.0	...
5904158	  788.6	  497.4	 8641.0	...
5904159	  788.7	  497.2	 8640.0	...
5904160	  788.9	  497.1	 8642.0	...
5904161	  789.3	  497.1	 8643.0	...
5904162	  789.8	  498.1	 8640.0	...
EFIX R   5903075	5904162	1088	  784.1	  491.1	   8788
SSACC R  5904163
5904163	  790.9	  498.9	 8636.0	...
5904164	  793.1	  500.1	 8634.0	...
5904165	  795.1	  500.4	 8634.0	...
5904166	  798.2	  501.6	 8634.0	...
5904167	  800.9	  502.4	 8633.0	...
5904168	  805.0	  504.9	 8634.0	...
5904169	  808.0	  506.6	 8635.0	...
5904170	  810.4	  509.0	 8635.0	...
5904171	  812.2	  509.6	 8632.0	...
5904172	  813.3	  510.4	 8630.0	...
5904173	  813.9	  510.7	 8629.0	...
5904174	  812.9	  511.2	 8627.0	...
5904175	  811.7	  511.6	 8626.0	...
5904176	  810.4	  511.1	 8625.0	...
5904177	  808.6	  510.4	 8624.0	...
5904178	  806.9	  509.3	 8623.0	...
5904179	  804.4	  509.1	 8622.0	...
ESACC R  5904163	5904179	17	  790.9	  498.9	  804.4	  509.1	   0.36	     61
SFIX R   5904180
5904180	  803.4	  508.6	 8621.0	...
5904181	  801.2	  508.6	 8623.0	...
5904182	  800.0	  508.4	 8624.0	...
5904183	  798.7	  507.7	 8625.0	...
5904184	  798.4	  507.0	 8625.0	...
5904185	  798.2	  506.4	 8625.0	...
5904186	  797.9	  506.5	 8624.0	...
5904187	  797.9	  506.6	 8624.0	...
5904188	  797.8	  506.6	 8627.0	...
5904189	  797.7	  506.2	 8629.0	...
5904190	  798.3	  505.8	 8629.0	...
5904191	  799.1	  505.3	 8626.0	...
5904192	  800.0	  505.2	 8622.0	...
5904193	  800.3	  505.2	 8614.0	...
5904194	  800.5	  505.8	 8607.0	...
5904195	  800.8	  506.3	 8602.0	...
5904196	  800.9	  506.8	 8603.0	...
5904197	  800.9	  506.7	 8605.0	...
5904198	  801.2	  506.8	 8606.0	...
5904199	  801.7	  507.2	 8605.0	...
5904200	  802.3	  507.8	 8604.0	...
5904201	  802.4	  508.2	 8603.0	...
5904202	  802.5	  508.5	 8603.0	...
5904203	  802.5	  508.7	 8603.0	...
5904204	  802.4	  508.8	 8607.0	...
5904205	  802.2	  508.7	 8616.0	...
5904206	  801.9	  508.5	 8625.0	...
5904207	  801.8	  508.4	 8629.0	...
5904208	  802.1	  507.8	 8630.0	...
5904209	  802.5	  507.4	 8629.0	...
5904210	  802.9	  507.1	 8624.0	...
5904211	  803.0	  507.1	 8619.0	...
5904212	  802.9	  507.0	 8614.0	...
5904213	  803.0	  507.0	 8614.0	...
5904214	  803.1	  507.4	 8612.0	...
5904215	  803.2	  507.9	 8611.0	...
5904216	  803.2	  508.2	 8610.0	...
5904217	  803.3	  508.2	 8610.0	...
5904218	  803.4	  508.0	 8609.0	...
5904219	  803.9	  507.6	 8609.0	...
5904220	  804.1	  507.4	 8609.0	...
5904221	  804.3	  507.5	 8609.0	...
5904222	  804.0	  507.8	 8609.0	...
5904223	  803.8	  507.9	 8610.0	...
5904224	  803.6	  507.9	 8606.0	...
5904225	  803.5	  507.8	 8603.0	...
5904226	  803.4	  508.2	 8599.0	...
5904227	  803.2	  508.9	 8599.0	...
5904228	  803.2	  509.4	 8597.0	...
5904229	  803.4	  509.6	 8595.0	...
5904230	  803.9	  509.5	 8599.0	...
5904231	  804.2	  509.4	 8604.0	...
5904232	  804.5	  509.4	 8609.0	...
5904233	  804.5	  509.3	 8609.0	...
5904234	  804.5	  509.3	 8609.0	...
5904235	  804.7	  509.3	 8607.0	...
5904236	  805.0	  509.4	 8604.0	...
5904237	  805.1	  509.0	 8602.0	...
5904238	  805.2	  508.5	 8604.0	...
5904239	  805.1	  508.3	 8606.0	...
5904240	  805.2	  508.6	 8610.0	...
5904241	  805.4	  508.9	 8612.0	...
5904242	  805.5	  509.2	 8611.0	...
5904243	  805.6	  509.2	 8608.0	...
5904244	  805.8	  509.0	 8606.0	...
5904245	  806.0	  508.5	 8609.0	...
5904246	  806.0	  508.1	 8613.0	...
5904247	  806.1	  507.9	 8611.0	...
5904248	  806.1	  508.6	 8605.0	...
5904249	  806.2	  509.4	 8599.0	...
5904250	  806.3	  510.3	 8597.0	...
5904251	  806.2	  510.5	 8598.0	...
5904252	  806.1	  511.0	 8600.0	...
5904253	  806.0	  511.2	 8600.0	...
5904254	  805.9	  511.0	 8600.0	...
5904255	  805.5	  509.9	 8600.0	...
5904256	  805.0	  508.9	 8600.0	...
5904257	  804.6	  508.7	 8600.0	...
5904258	  804.6	  509.1	 8600.0	...
5904259	  804.7	  509.5	 8601.0	...
5904260	  804.8	  509.5	 8601.0	...
5904261	  804.8	  509.6	 8598.0	...
5904262	  804.7	  509.7	 8595.0	...
5904263	  804.6	  509.9	 8591.0	...
5904264	  804.5	  510.4	 8588.0	...
5904265	  804.8	  510.3	 8586.0	...
5904266	  805.1	  510.3	 8586.0	...
5904267	  805.4	  510.1	 8590.0	...
5904268	  805.4	  510.1	 8598.0	...
5904269	  805.3	  510.1	 8603.0	...
5904270	  805.1	  510.1	 8606.0	...
5904271	  804.9	  510.1	 8600.0	...
5904272	  804.7	  510.2	 8595.0	...
5904273	  804.7	  510.2	 8591.0	...
5904274	  804.7	  510.2	 8592.0	...
5904275	  804.7	  510.2	 8592.0	...
5904276	  804.7	  510.5	 8592.0	...
5904277	  804.8	  511.0	 8592.0	...
5904278	  805.1	  511.5	 8589.0	...
5904279	  805.4	  511.7	 8580.0	...
5904280	  805.4	  511.6	 8572.0	...
5904281	  805.5	  511.5	 8566.0	...
5904282	  805.5	  511.3	 8568.0	...
5904283	  805.6	  511.6	 8571.0	...
5904284	  805.4	  512.0	 8574.0	...
5904285	  805.1	  512.3	 8575.0	...
5904286	  804.8	  512.2	 8577.0	...
5904287	  804.5	  511.8	 8580.0	...
5904288	  804.4	  511.4	 8581.0	...
5904289	  804.4	  511.7	 8577.0	...
5904290	  805.1	  512.7	 8574.0	...
5904291	  805.7	  513.8	 8570.0	...
5904292	  806.1	  513.7	 8571.0	...
5904293	  805.9	  512.6	 8571.0	...
5904294	  805.8	  511.5	 8570.0	...
5904295	  805.9	  511.3	 8568.0	...
5904296	  806.2	  512.9	 8566.0	...
5904297	  806.5	  514.5	 8564.0	...
5904298	  806.6	  515.4	 8564.0	...
5904299	  806.5	  515.1	 8564.0	...
5904300	  806.3	  515.0	 8564.0	...
5904301	  806.3	  515.0	 8564.0	...
5904302	  806.1	  514.5	 8563.0	...
5904303	  806.0	  513.9	 8563.0	...
5904304	  805.9	  513.2	 8563.0	...
5904305	  805.9	  513.1	 8566.0	...
5904306	  806.0	  513.4	 8568.0	...
5904307	  805.9	  513.9	 8569.0	...
5904308	  805.8	  514.4	 8571.0	...
5904309	  805.6	  514.3	 8574.0	...
5904310	  805.6	  514.3	 8575.0	...
5904311	  805.7	  514.2	 8575.0	...
5904312	  805.9	  513.9	 8574.0	...
5904313	  805.9	  513.5	 8575.0	...
5904314	  806.0	  513.7	 8576.0	...
5904315	  806.2	  514.3	 8576.0	...
5904316	  806.4	  514.1	 8576.0	...
5904317	  806.5	  513.3	 8575.0	...
5904318	  806.7	  513.1	 8575.0	...
5904319	  806.7	  513.5	 8575.0	...
5904320	  806.8	  514.0	 8575.0	...
5904321	  806.7	  513.8	 8577.0	...
5904322	  806.3	  513.5	 8578.0	...
5904323	  805.5	  513.2	 8578.0	...
5904324	  804.7	  513.1	 8576.0	...
5904325	  804.3	  512.8	 8574.0	...
5904326	  804.2	  512.6	 8574.0	...
5904327	  804.0	  512.3	 8576.0	...
5904328	  804.0	  512.2	 8576.0	...
5904329	  804.6	  512.9	 8576.0	...
5904330	  805.2	  513.8	 8574.0	...
5904331	  805.6	  514.7	 8571.0	...
5904332	  805.5	  514.7	 8570.0	...
5904333	  806.2	  513.8	 8569.0	...
5904334	  806.9	  513.0	 8568.0	...
5904335	  807.4	  512.3	 8568.0	...
5904336	  806.9	  512.5	 8569.0	...
5904337	  806.3	  512.7	 8569.0	...
5904338	  806.0	  512.9	 8568.0	...
5904339	  805.9	  513.1	 8567.0	...
5904340	  805.8	  513.2	 8570.0	...
5904341	  805.7	  513.1	 8574.0	...
5904342	  805.7	  513.1	 8577.0	...
5904343	  805.7	  513.2	 8576.0	...
5904344	  805.7	  513.4	 8575.0	...
5904345	  805.6	  513.7	 8574.0	...
5904346	  805.6	  514.1	 8573.0	...
5904347	  805.6	  514.4	 8572.0	...
5904348	  805.7	  514.5	 8572.0	...
5904349	  805.7	  514.5	 8567.0	...
MSG	5904350 0000 _ Number On
5904350	  805.8	  514.4	 8561.0	...
5904351	  806.1	  514.2	 8555.0	...
5904352	  806.3	  514.2	 8555.0	...
5904353	  806.6	  514.4	 8555.0	...
5904354	  806.8	  514.7	 8557.0	...
5904355	  807.0	  514.8	 8559.0	...
5904356	  806.9	  514.9	 8562.0	...
5904357	  806.7	  514.6	 8565.0	...
5904358	  806.4	  514.4	 8567.0	...
5904359	  806.1	  514.2	 8564.0	...
5904360	  805.8	  514.2	 8559.0	...
5904361	  805.6	  514.1	 8557.0	...
5904362	  805.4	  514.2	 8559.0	...
5904363	  805.4	  514.3	 8564.0	...
5904364	  805.5	  514.1	 8566.0	...
5904365	  805.5	  513.7	 8567.0	...
5904366	  805.5	  513.3	 8566.0	...
5904367	  805.6	  513.8	 8565.0	...
5904368	  805.7	  514.2	 8566.0	...
5904369	  806.3	  514.6	 8569.0	...
5904370	  806.7	  514.6	 8576.0	...
5904371	  807.1	  514.8	 8581.0	...
5904372	  807.1	  514.9	 8576.0	...
5904373	  807.0	  514.6	 8569.0	...
5904374	  806.9	  514.1	 8565.0	...
5904375	  806.7	  513.7	 8571.0	...
5904376	  806.6	  513.7	 8576.0	...
5904377	  806.6	  513.8	 8576.0	...
5904378	  806.6	  513.9	 8573.0	...
5904379	  806.6	  513.4	 8571.0	...
5904380	  806.3	  512.9	 8570.0	...
5904381	  806.1	  512.3	 8572.0	...
5904382	  805.9	  512.1	 8575.0	...
5904383	  805.6	  511.4	 8579.0	...
5904384	  805.2	  511.0	 8579.0	...
5904385	  805.0	  510.6	 8578.0	...
5904386	  805.2	  510.5	 8574.0	...
5904387	  805.6	  511.3	 8571.0	...
5904388	  805.8	  512.1	 8568.0	...
5904389	  806.0	  513.0	 8567.0	...
5904390	  806.2	  513.2	 8567.0	...
5904391	  806.5	  513.3	 8567.0	...
5904392	  806.3	  513.1	 8571.0	...
5904393	  805.9	  512.7	 8575.0	...
5904394	  805.5	  512.9	 8576.0	...
5904395	  805.5	  513.4	 8572.0	...
5904396	  805.5	  513.9	 8568.0	...
5904397	  805.5	  513.8	 8566.0	...
5904398	  805.5	  513.8	 8565.0	...
5904399	  805.8	  513.8	 8564.0	...
5904400	  806.1	  513.8	 8564.0	...
5904401	  806.3	  513.6	 8565.0	...
5904402	  806.2	  513.5	 8566.0	...
5904403	  806.0	  513.4	 8566.0	...
5904404	  805.6	  513.4	 8566.0	...
5904405	  805.2	  513.4	 8564.0	...
5904406	  805.3	  513.5	 8562.0	...
5904407	  805.9	  513.6	 8558.0	...
5904408	  806.5	  513.7	 8557.0	...
5904409	  806.5	  513.5	 8556.0	...
5904410	  806.4	  513.3	 8557.0	...
5904411	  806.3	  513.2	 8558.0	...
5904412	  806.2	  512.8	 8559.0	...
5904413	  806.1	  512.4	 8561.0	...
5904414	  806.0	  511.9	 8562.0	...
5904415	  805.8	  511.8	 8564.0	...
5904416	  805.7	  511.9	 8564.0	...
5904417	  805.5	  512.2	 8569.0	...
5904418	  805.2	  511.7	 8574.0	...
5904419	  805.1	  511.1	 8579.0	...
5904420	  805.3	  510.4	 8579.0	...
5904421	  805.8	  510.4	 8579.0	...
5904422	  806.1	  510.5	 8579.0	...
5904423	  806.5	  510.7	 8580.0	...
5904424	  806.6	  510.5	 8582.0	...
5904425	  806.6	  510.4	 8584.0	...
5904426	  806.6	  511.4	 8583.0	...
5904427	  806.7	  512.9	 8577.0	...
5904428	  806.9	  514.3	 8572.0	...
5904429	  807.0	  514.5	 8568.0	...
5904430	  806.9	  514.6	 8568.0	...
5904431	  806.8	  513.8	 8574.0	...
5904432	  806.6	  512.9	 8580.0	...
5904433	  806.6	  511.9	 8585.0	...
5904434	  806.7	  511.8	 8580.0	...
5904435	  806.8	  511.8	 8576.0	...
5904436	  806.7	  511.3	 8574.0	...
5904437	  806.6	  510.9	 8576.0	...
5904438	  806.5	  510.4	 8578.0	...
5904439	  806.4	  510.4	 8580.0	...
5904440	  806.6	  510.4	 8582.0	...
5904441	  807.1	  510.4	 8581.0	...
5904442	  807.7	  510.3	 8579.0	...
5904443	  807.7	  510.4	 8577.0	...
5904444	  807.3	  510.5	 8575.0	...
5904445	  807.0	  510.3	 8575.0	...
5904446	  807.3	  509.9	 8577.0	...
5904447	  807.6	  509.7	 8579.0	...
5904448	  807.8	  509.8	 8583.0	...
5904449	  807.6	  510.0	 8583.0	...
5904450	  807.6	  510.0	 8580.0	...
5904451	  807.9	  509.9	 8574.0	...
5904452	  808.0	  509.8	 8569.0	...
5904453	  807.9	  509.8	 8566.0	...
5904454	  807.6	  510.1	 8564.0	...
5904455	  807.4	  510.6	 8563.0	...
5904456	  807.2	  511.2	 8561.0	...
5904457	  807.1	  511.3	 8560.0	...
5904458	  807.1	  511.4	 8562.0	...
5904459	  807.2	  511.3	 8564.0	...
5904460	  807.3	  511.2	 8565.0	...
5904461	  807.0	  511.1	 8562.0	...
5904462	  806.6	  511.1	 8558.0	...
5904463	  806.3	  511.2	 8556.0	...
5904464	  806.3	  511.2	 8556.0	...
5904465	  806.4	  510.7	 8557.0	...
5904466	  806.5	  510.2	 8557.0	...
5904467	  806.7	  510.1	 8557.0	...
5904468	  806.8	  510.4	 8557.0	...
5904469	  806.8	  510.7	 8557.0	...
5904470	  806.7	  510.6	 8561.0	...
5904471	  806.7	  510.6	 8566.0	...
5904472	  806.6	  511.0	 8568.0	...
5904473	  806.5	  511.3	 8566.0	...
5904474	  806.6	  511.5	 8563.0	...
5904475	  806.8	  512.2	 8556.0	...
5904476	  806.8	  513.0	 8550.0	...
5904477	  806.6	  513.2	 8544.0	...
5904478	  806.3	  512.8	 8544.0	...
5904479	  806.1	  512.5	 8543.0	...
5904480	  805.9	  512.1	 8546.0	...
5904481	  805.7	  511.5	 8549.0	...
5904482	  805.6	  511.0	 8551.0	...
5904483	  805.6	  510.9	 8551.0	...
5904484	  805.9	  511.2	 8552.0	...
5904485	  806.1	  511.5	 8554.0	...
5904486	  806.3	  511.7	 8556.0	...
5904487	  806.4	  511.7	 8552.0	...
5904488	  806.6	  511.7	 8548.0	...
5904489	  806.6	  511.2	 8546.0	...
5904490	  806.5	  510.7	 8550.0	...
5904491	  806.3	  510.2	 8555.0	...
5904492	  806.5	  510.7	 8557.0	...
5904493	  806.9	  511.1	 8557.0	...
5904494	  807.4	  511.7	 8556.0	...
5904495	  807.5	  512.0	 8558.0	...
5904496	  806.8	  512.3	 8562.0	...
5904497	  806.1	  512.4	 8566.0	...
5904498	  805.6	  512.6	 8566.0	...
5904499	  805.6	  512.7	 8565.0	...
5904500	  805.5	  513.0	 8562.0	...
5904501	  805.4	  513.0	 8558.0	...
5904502	  805.2	  513.1	 8555.0	...
5904503	  805.0	  512.6	 8553.0	...
5904504	  804.8	  512.2	 8556.0	...
5904505	  804.7	  512.1	 8559.0	...
5904506	  805.1	  512.5	 8563.0	...
5904507	  805.5	  512.8	 8560.0	...
5904508	  805.9	  512.8	 8556.0	...
5904509	  806.0	  512.8	 8553.0	...
5904510	  806.2	  512.9	 8553.0	...
5904511	  806.3	  513.0	 8553.0	...
5904512	  805.9	  512.5	 8553.0	...
5904513	  805.4	  512.0	 8553.0	...
5904514	  804.8	  511.7	 8552.0	...
5904515	  804.6	  512.1	 8552.0	...
5904516	  804.3	  512.4	 8551.0	...
5904517	  804.3	  512.6	 8554.0	...
5904518	  804.5	  512.7	 8556.0	...
5904519	  804.7	  512.9	 8559.0	...
5904520	  804.6	  513.2	 8560.0	...
5904521	  804.4	  513.4	 8561.0	...
5904522	  804.5	  513.3	 8563.0	...
5904523	  804.8	  512.4	 8565.0	...
5904524	  805.0	  511.4	 8566.0	...
5904525	  804.8	  510.3	 8562.0	...
5904526	  804.6	  510.0	 8557.0	...
5904527	  804.0	  510.0	 8553.0	...
5904528	  803.5	  510.5	 8555.0	...
5904529	  803.5	  510.9	 8559.0	...
5904530	  803.8	  510.5	 8562.0	...
5904531	  804.1	  509.9	 8564.0	...
5904532	  803.8	  509.4	 8564.0	...
5904533	  803.7	  509.4	 8566.0	...
5904534	  803.6	  509.4	 8568.0	...
5904535	  803.8	  509.4	 8570.0	...
5904536	  804.0	  509.4	 8571.0	...
5904537	  804.0	  508.8	 8573.0	...
5904538	  803.9	  508.2	 8574.0	...
5904539	  803.7	  507.7	 8574.0	...
5904540	  803.5	  508.5	 8568.0	...
5904541	  803.4	  509.2	 8562.0	...
5904542	  803.7	  509.8	 8558.0	...
5904543	  804.3	  509.9	 8561.0	...
5904544	  804.9	  510.0	 8564.0	...
5904545	  805.1	  510.3	 8565.0	...
5904546	  805.2	  510.2	 8566.0	...
5904547	  805.0	  509.7	 8567.0	...
5904548	  804.8	  509.2	 8569.0	...
5904549	  804.5	  509.0	 8567.0	...
5904550	  804.3	  509.2	 8564.0	...
5904551	  804.4	  509.1	 8561.0	...
5904552	  804.6	  508.8	 8562.0	...
5904553	  804.7	  508.4	 8566.0	...
5904554	  804.7	  508.4	 8570.0	...
5904555	  804.7	  508.3	 8574.0	...
5904556	  804.6	  508.3	 8575.0	...
5904557	  804.4	  508.2	 8575.0	...
5904558	  804.2	  508.2	 8576.0	...
5904559	  804.4	  508.2	 8577.0	...
5904560	  804.7	  508.1	 8578.0	...
5904561	  805.0	  508.3	 8580.0	...
5904562	  805.1	  508.7	 8581.0	...
5904563	  805.1	  508.8	 8582.0	...
5904564	  805.1	  508.5	 8582.0	...
5904565	  804.9	  508.1	 8584.0	...
5904566	  805.2	  507.9	 8586.0	...
5904567	  805.4	  507.4	 8587.0	...
5904568	  805.5	  506.9	 8586.0	...
5904569	  805.1	  506.5	 8584.0	...
5904570	  804.8	  506.5	 8583.0	...
5904571	  804.5	  506.7	 8581.0	...
5904572	  804.7	  507.3	 8579.0	...
5904573	  805.0	  507.9	 8577.0	...
5904574	  804.6	  508.4	 8575.0	...
5904575	  804.0	  508.4	 8573.0	...
5904576	  803.9	  508.4	 8572.0	...
5904577	  804.4	  508.4	 8572.0	...
5904578	  804.9	  508.4	 8571.0	...
5904579	  805.0	  508.4	 8569.0	...
5904580	  804.9	  508.4	 8567.0	...
5904581	  804.8	  508.6	 8567.0	...
5904582	  804.8	  509.0	 8567.0	...
5904583	  805.0	  509.3	 8567.0	...
5904584	  805.2	  509.6	 8567.0	...
5904585	  805.4	  509.7	 8568.0	...
5904586	  805.2	  509.9	 8569.0	...
5904587	  804.9	  509.9	 8569.0	...
5904588	  804.5	  510.0	 8568.0	...
5904589	  804.2	  509.5	 8572.0	...
5904590	  803.9	  509.0	 8577.0	...
5904591	  803.6	  508.5	 8575.0	...
5904592	  803.9	  508.4	 8568.0	...
5904593	  804.3	  509.0	 8563.0	...
5904594	  804.6	  509.6	 8565.0	...
5904595	  804.7	  509.9	 8566.0	...
5904596	  804.7	  509.7	 8567.0	...
5904597	  804.5	  509.6	 8568.0	...
5904598	  804.4	  509.6	 8569.0	...
5904599	  804.4	  509.8	 8570.0	...
5904600	  804.5	  509.9	 8572.0	...
5904601	  804.5	  510.2	 8574.0	...
5904602	  804.4	  510.3	 8576.0	...
5904603	  804.5	  510.6	 8577.0	...
5904604	  804.7	  510.8	 8577.0	...
EFIX R   5904180	5904604	425	  805.2	  511.0	   8577
SSACC R  5904605
5904605	  804.6	  510.0	 8578.0	...
5904606	  803.2	  507.6	 8578.0	...
5904607	  801.9	  505.3	 8579.0	...
5904608	  798.7	  504.3	 8577.0	...
5904609	  796.0	  503.3	 8575.0	...
5904610	  792.9	  500.8	 8574.0	...
5904611	  791.6	  497.8	 8573.0	...
5904612	  790.4	  494.9	 8571.0	...
5904613	  789.7	  493.5	 8569.0	...
5904614	  789.3	  492.2	 8569.0	...
5904615	  789.6	  492.1	 8566.0	...
5904616	  790.0	  492.1	 8565.0	...
5904617	  790.7	  492.1	 8564.0	...
5904618	  791.4	  492.3	 8565.0	...
5904619	  793.9	  492.2	 8565.0	...
5904620	  797.0	  492.1	 8565.0	...
5904621	  800.0	  492.0	 8566.0	...
ESACC R  5904605	5904621	17	  804.6	  510.0	  800.0	  492.0	   0.39	     55
SFIX R   5904622
5904622	  801.7	  492.2	 8567.0	...
5904623	  802.4	  492.5	 8565.0	...
5904624	  803.2	  493.2	 8560.0	...
5904625	  803.3	  493.6	 8556.0	...
5904626	  804.1	  494.2	 8554.0	...
5904627	  804.7	  494.4	 8554.0	...
5904628	  804.9	  494.8	 8555.0	...
5904629	  804.4	  495.1	 8557.0	...
5904630	  803.9	  495.2	 8560.0	...
5904631	  803.8	  495.1	 8564.0	...
5904632	  803.2	  495.1	 8566.0	...
5904633	  802.3	  495.0	 8568.0	...
5904634	  801.4	  495.5	 8567.0	...
5904635	  801.1	  495.9	 8567.0	...
5904636	  800.9	  495.6	 8567.0	...
5904637	  800.8	  495.1	 8570.0	...
5904638	  800.5	  494.6	 8575.0	...
5904639	  800.5	  494.7	 8580.0	...
5904640	  800.4	  494.6	 8582.0	...
5904641	  800.4	  494.5	 8582.0	...
5904642	  800.3	  494.7	 8582.0	...
5904643	  800.2	  494.9	 8581.0	...
5904644	  800.0	  495.2	 8581.0	...
5904645	  799.8	  495.3	 8579.0	...
5904646	  799.7	  495.3	 8577.0	...
5904647	  799.6	  495.3	 8576.0	...
5904648	  799.6	  495.9	 8573.0	...
5904649	  799.5	  496.5	 8570.0	...
5904650	  799.5	  497.1	 8566.0	...
5904651	  799.8	  497.0	 8564.0	...
5904652	  799.9	  496.9	 8562.0	...
5904653	  799.8	  496.9	 8561.0	...
5904654	  799.8	  496.9	 8563.0	...
5904655	  799.8	  496.9	 8565.0	...
5904656	  800.3	  496.9	 8568.0	...
5904657	  800.9	  496.8	 8569.0	...
5904658	  801.5	  496.7	 8567.0	...
5904659	  801.5	  496.9	 8564.0	...
5904660	  801.0	  497.3	 8562.0	...
5904661	  800.5	  497.6	 8563.0	...
5904662	  800.0	  497.6	 8566.0	...
5904663	  800.0	  497.5	 8568.0	...
5904664	  800.0	  497.7	 8564.0	...
5904665	  800.0	  497.9	 8557.0	...
MSG	5904666 0000 _ Number Off
5904666	  800.0	  498.1	 8551.0	...
5904667	  800.0	  498.0	 8555.0	...
5904668	  799.9	  497.0	 8561.0	...
5904669	  800.0	  496.0	 8566.0	...
5904670	  800.0	  495.1	 8568.0	...
5904671	  800.1	  495.0	 8567.0	...
5904672	  800.1	  495.0	 8565.0	...
5904673	  800.0	  495.2	 8564.0	...
5904674	  799.9	  495.8	 8564.0	...
5904675	  799.7	  496.4	 8562.0	...
5904676	  799.7	  496.1	 8559.0	...
5904677	  800.0	  495.7	 8558.0	...
5904678	  800.2	  495.2	 8557.0	...
5904679	  800.2	  495.2	 8556.0	...
5904680	  800.2	  495.4	 8558.0	...
5904681	  800.6	  495.7	 8561.0	...
5904682	  801.0	  496.1	 8564.0	...
5904683	  801.3	  496.2	 8566.0	...
5904684	  801.0	  496.4	 8566.0	...
5904685	  800.3	  496.4	 8564.0	...
5904686	  799.6	  496.3	 8563.0	...
5904687	  799.1	  495.9	 8562.0	...
5904688	  798.9	  495.6	 8563.0	...
5904689	  798.9	  495.2	 8563.0	...
5904690	  799.2	  495.4	 8563.0	...
5904691	  800.0	  495.5	 8563.0	...
5904692	  800.5	  495.7	 8560.0	...
5904693	  800.6	  495.8	 8556.0	...
5904694	  800.1	  496.6	 8555.0	...
5904695	  800.2	  497.3	 8557.0	...
5904696	  800.7	  497.6	 8560.0	...
5904697	  801.3	  497.1	 8560.0	...
5904698	  801.6	  496.7	 8560.0	...
5904699	  801.9	  496.6	 8562.0	...
5904700	  801.2	  496.6	 8566.0	...
5904701	  800.4	  495.9	 8569.0	...
5904702	  799.5	  495.3	 8569.0	...
5904703	  799.4	  494.9	 8569.0	...
5904704	  799.4	  495.1	 8569.0	...
5904705	  799.3	  495.0	 8569.0	...
5904706	  799.2	  494.6	 8568.0	...
5904707	  799.3	  494.3	 8568.0	...
5904708	  799.4	  494.4	 8568.0	...
5904709	  799.8	  494.6	 8567.0	...
5904710	  800.2	  494.6	 8566.0	...
5904711	  800.5	  494.5	 8563.0	...
5904712	  800.3	  494.3	 8561.0	...
5904713	  800.2	  495.3	 8558.0	...
5904714	  800.3	  496.4	 8556.0	...
5904715	  800.6	  497.2	 8553.0	...
5904716	  800.7	  496.7	 8552.0	...
5904717	  800.9	  496.2	 8550.0	...
5904718	  800.9	  496.1	 8549.0	...
5904719	  800.6	  495.7	 8548.0	...
5904720	  800.2	  495.3	 8548.0	...
5904721	  799.7	  494.9	 8547.0	...
5904722	  799.7	  494.9	 8547.0	...
5904723	  799.8	  495.0	 8548.0	...
5904724	  800.0	  494.9	 8549.0	...
5904725	  800.1	  494.8	 8550.0	...
5904726	  800.0	  494.7	 8549.0	...
5904727	  799.8	  494.9	 8548.0	...
5904728	  799.7	  495.1	 8546.0	...
5904729	  799.6	  495.2	 8547.0	...
5904730	  799.5	  495.2	 8548.0	...
5904731	  799.3	  495.2	 8547.0	...
5904732	  799.2	  495.2	 8546.0	...
5904733	  799.3	  494.8	 8544.0	...
5904734	  799.5	  494.4	 8544.0	...
5904735	  799.8	  494.4	 8544.0	...
5904736	  800.2	  494.7	 8543.0	...
5904737	  800.4	  495.1	 8543.0	...
5904738	  800.5	  495.2	 8544.0	...
5904739	  800.5	  495.3	 8545.0	...
5904740	  800.4	  495.4	 8546.0	...
5904741	  800.4	  495.5	 8547.0	...
5904742	  800.4	  495.5	 8549.0	...
5904743	  800.5	  495.4	 8549.0	...
5904744	  800.7	  495.6	 8548.0	...
5904745	  801.0	  495.9	 8548.0	...
5904746	  801.2	  496.2	 8549.0	...
5904747	  800.9	  496.2	 8551.0	...
5904748	  800.6	  496.0	 8552.0	...
5904749	  800.5	  495.7	 8553.0	...
5904750	  800.8	  495.7	 8554.0	...
5904751	  801.0	  495.7	 8555.0	...
5904752	  801.0	  495.6	 8555.0	...
5904753	  800.8	  495.4	 8555.0	...
5904754	  800.3	  495.2	 8555.0	...
5904755	  799.8	  494.7	 8554.0	...
5904756	  799.3	  494.4	 8553.0	...
5904757	  799.3	  495.0	 8551.0	...
5904758	  799.5	  495.8	 8548.0	...
5904759	  799.7	  496.7	 8542.0	...
5904760	  799.7	  496.5	 8538.0	...
5904761	  799.9	  496.4	 8536.0	...
5904762	  800.1	  496.6	 8537.0	...
5904763	  800.2	  496.8	 8533.0	...
5904764	  800.1	  497.0	 8527.0	...
5904765	  800.1	  497.2	 8523.0	...
5904766	  800.3	  497.5	 8528.0	...
5904767	  800.6	  497.8	 8535.0	...
5904768	  800.8	  498.0	 8539.0	...
5904769	  800.8	  497.9	 8541.0	...
5904770	  800.3	  497.9	 8541.0	...
5904771	  799.6	  497.7	 8541.0	...
5904772	  799.1	  497.2	 8541.0	...
5904773	  799.0	  496.9	 8541.0	...
5904774	  798.8	  496.7	 8538.0	...
5904775	  798.9	  496.7	 8535.0	...
5904776	  799.1	  496.6	 8532.0	...
5904777	  799.2	  496.4	 8531.0	...
5904778	  799.1	  496.4	 8534.0	...
5904779	  799.2	  496.5	 8538.0	...
5904780	  799.3	  496.7	 8541.0	...
5904781	  799.4	  496.7	 8541.0	...
5904782	  799.4	  496.7	 8540.0	...
5904783	  799.3	  496.5	 8539.0	...
5904784	  799.5	  496.3	 8536.0	...
5904785	  799.4	  495.8	 8533.0	...
5904786	  799.2	  495.3	 8533.0	...
5904787	  799.4	  494.8	 8536.0	...
5904788	  799.8	  494.7	 8539.0	...
5904789	  800.0	  494.8	 8538.0	...
5904790	  799.5	  495.1	 8535.0	...
5904791	  799.1	  495.4	 8536.0	...
5904792	  799.1	  495.4	 8538.0	...
5904793	  799.4	  495.3	 8544.0	...
5904794	  799.8	  495.3	 8545.0	...
5904795	  799.9	  495.3	 8547.0	...
5904796	  800.0	  495.9	 8542.0	...
5904797	  799.8	  496.5	 8538.0	...
5904798	  799.6	  497.0	 8535.0	...
5904799	  799.3	  496.9	 8536.0	...
5904800	  799.1	  496.8	 8536.0	...
5904801	  799.0	  496.7	 8536.0	...
5904802	  799.4	  496.6	 8535.0	...
5904803	  799.7	  496.2	 8536.0	...
5904804	  800.0	  496.0	 8538.0	...
5904805	  799.9	  495.9	 8539.0	...
5904806	  799.7	  496.1	 8538.0	...
5904807	  799.6	  496.1	 8538.0	...
5904808	  799.2	  495.9	 8540.0	...
5904809	  798.9	  495.5	 8538.0	...
5904810	  798.9	  495.2	 8534.0	...
5904811	  799.2	  495.7	 8533.0	...
5904812	  799.3	  496.2	 8535.0	...
5904813	  799.4	  496.8	 8537.0	...
5904814	  799.6	  496.8	 8533.0	...
5904815	  799.8	  496.8	 8529.0	...
5904816	  800.0	  496.9	 8525.0	...
5904817	  799.7	  497.0	 8524.0	...
5904818	  799.5	  497.1	 8521.0	...
5904819	  799.6	  497.0	 8519.0	...
5904820	  799.8	  497.2	 8519.0	...
5904821	  800.1	  497.3	 8521.0	...
5904822	  800.1	  497.4	 8524.0	...
5904823	  800.1	  497.2	 8529.0	...
5904824	  800.2	  497.0	 8535.0	...
5904825	  800.5	  496.9	 8539.0	...
5904826	  800.8	  496.8	 8538.0	...
5904827	  800.0	  497.0	 8538.0	...
5904828	  799.0	  497.3	 8533.0	...
5904829	  798.0	  497.5	 8529.0	...
5904830	  798.0	  497.6	 8525.0	...
5904831	  798.4	  497.3	 8526.0	...
5904832	  798.9	  497.0	 8526.0	...
5904833	  799.5	  496.6	 8526.0	...
5904834	  799.7	  496.5	 8525.0	...
5904835	  799.8	  496.4	 8525.0	...
5904836	  799.8	  496.2	 8524.0	...
5904837	  799.9	  496.0	 8524.0	...
5904838	  800.0	  495.9	 8524.0	...
5904839	  799.7	  496.2	 8524.0	...
5904840	  799.4	  496.7	 8521.0	...
5904841	  798.9	  497.2	 8515.0	...
5904842	  798.8	  497.8	 8509.0	...
5904843	  798.7	  498.2	 8504.0	...
5904844	  798.7	  498.6	 8503.0	...
5904845	  798.7	  498.9	 8502.0	...
5904846	  798.7	  498.5	 8502.0	...
5904847	  798.5	  498.0	 8504.0	...
5904848	  798.2	  497.2	 8508.0	...
5904849	  798.0	  497.1	 8511.0	...
5904850	  798.1	  497.4	 8513.0	...
5904851	  798.3	  497.9	 8509.0	...
5904852	  798.4	  498.3	 8506.0	...
5904853	  798.4	  498.3	 8504.0	...
5904854	  798.4	  498.0	 8504.0	...
5904855	  798.3	  497.9	 8507.0	...
5904856	  798.3	  497.8	 8510.0	...
5904857	  798.3	  497.5	 8513.0	...
5904858	  798.3	  497.3	 8513.0	...
5904859	  798.4	  497.4	 8511.0	...
5904860	  798.4	  497.8	 8512.0	...
5904861	  798.3	  498.2	 8513.0	...
5904862	  798.2	  498.7	 8514.0	...
5904863	  798.5	  499.2	 8514.0	...
5904864	  798.8	  499.8	 8512.0	...
5904865	  798.4	  500.0	 8509.0	...
5904866	  797.9	  500.2	 8505.0	...
5904867	  797.3	  500.5	 8502.0	...
5904868	  797.4	  500.8	 8499.0	...
5904869	  797.3	  500.6	 8498.0	...
5904870	  797.4	  499.8	 8498.0	...
5904871	  797.7	  499.1	 8495.0	...
5904872	  798.3	  498.7	 8492.0	...
5904873	  798.6	  498.6	 8496.0	...
5904874	  798.8	  498.4	 8503.0	...
5904875	  798.9	  498.6	 8509.0	...
5904876	  799.0	  498.6	 8508.0	...
5904877	  799.0	  498.1	 8509.0	...
5904878	  798.9	  497.4	 8512.0	...
5904879	  798.8	  497.5	 8513.0	...
MSG	5904880 0000 _ Number On
5904880	  798.8	  498.3	 8510.0	...
5904881	  798.8	  499.2	 8504.0	...
5904882	  798.7	  499.4	 8501.0	...
5904883	  798.8	  499.5	 8500.0	...
5904884	  798.8	  499.6	 8502.0	...
5904885	  798.9	  499.3	 8501.0	...
5904886	  798.6	  498.9	 8499.0	...
5904887	  798.5	  498.9	 8500.0	...
5904888	  798.4	  499.2	 8503.0	...
5904889	  798.3	  499.5	 8504.0	...
5904890	  798.2	  499.5	 8502.0	...
5904891	  798.1	  500.1	 8497.0	...
5904892	  798.3	  500.6	 8493.0	...
5904893	  798.4	  501.3	 8488.0	...
5904894	  798.2	  501.5	 8487.0	...
5904895	  798.0	  501.1	 8488.0	...
5904896	  797.6	  500.6	 8484.0	...
5904897	  797.5	  500.0	 8480.0	...
5904898	  798.0	  499.8	 8477.0	...
5904899	  798.6	  499.7	 8483.0	...
5904900	  798.5	  499.7	 8490.0	...
5904901	  797.8	  499.7	 8495.0	...
5904902	  797.1	  499.5	 8493.0	...
5904903	  797.2	  499.4	 8490.0	...
5904904	  797.5	  499.4	 8487.0	...
5904905	  797.9	  499.4	 8486.0	...
5904906	  798.1	  499.4	 8485.0	...
5904907	  798.0	  499.1	 8484.0	...
5904908	  797.9	  498.9	 8483.0	...
5904909	  797.9	  498.7	 8483.0	...
5904910	  798.0	  498.9	 8482.0	...
5904911	  798.1	  498.9	 8480.0	...
5904912	  798.1	  498.8	 8477.0	...
5904913	  798.1	  498.7	 8475.0	...
5904914	  798.1	  498.8	 8474.0	...
5904915	  797.6	  499.2	 8473.0	...
5904916	  797.0	  499.6	 8472.0	...
5904917	  796.5	  499.9	 8472.0	...
5904918	  796.4	  500.2	 8472.0	...
5904919	  796.3	  500.3	 8473.0	...
5904920	  796.2	  500.3	 8471.0	...
5904921	  796.1	  500.1	 8468.0	...
5904922	  796.3	  500.0	 8465.0	...
5904923	  796.5	  499.8	 8466.0	...
5904924	  796.8	  499.6	 8468.0	...
5904925	  796.9	  499.5	 8470.0	...
5904926	  797.1	  499.4	 8470.0	...
5904927	  797.1	  499.2	 8469.0	...
5904928	  797.0	  499.2	 8463.0	...
5904929	  796.9	  499.3	 8458.0	...
5904930	  796.9	  499.6	 8456.0	...
5904931	  797.0	  499.9	 8456.0	...
5904932	  796.9	  500.3	 8457.0	...
5904933	  796.9	  500.6	 8455.0	...
5904934	  796.6	  500.8	 8453.0	...
5904935	  796.4	  500.8	 8451.0	...
5904936	  796.2	  500.9	 8454.0	...
5904937	  796.1	  500.8	 8458.0	...
5904938	  796.2	  500.6	 8463.0	...
5904939	  796.3	  500.7	 8464.0	...
5904940	  796.5	  501.3	 8461.0	...
5904941	  796.4	  501.8	 8457.0	...
5904942	  796.3	  502.0	 8453.0	...
5904943	  796.2	  501.7	 8453.0	...
5904944	  796.2	  501.5	 8453.0	...
5904945	  796.0	  501.3	 8453.0	...
5904946	  795.8	  501.2	 8453.0	...
5904947	  795.7	  501.3	 8453.0	...
5904948	  795.9	  501.3	 8454.0	...
5904949	  796.1	  501.4	 8455.0	...
5904950	  796.2	  501.8	 8455.0	...
5904951	  796.4	  502.2	 8453.0	...
5904952	  796.6	  502.6	 8451.0	...
5904953	  796.7	  502.3	 8448.0	...
5904954	  796.9	  501.9	 8448.0	...
5904955	  796.6	  501.7	 8448.0	...
5904956	  796.0	  501.3	 8447.0	...
5904957	  795.4	  501.0	 8446.0	...
5904958	  795.0	  500.8	 8444.0	...
5904959	  795.0	  501.2	 8440.0	...
5904960	  795.1	  502.1	 8436.0	...
5904961	  795.2	  502.9	 8432.0	...
5904962	  795.3	  503.1	 8434.0	...
5904963	  795.4	  502.8	 8437.0	...
5904964	  795.6	  502.4	 8441.0	...
5904965	  795.8	  502.5	 8444.0	...
5904966	  795.9	  502.6	 8446.0	...
5904967	  795.6	  502.8	 8446.0	...
5904968	  795.4	  502.9	 8446.0	...
5904969	  795.2	  502.6	 8446.0	...
5904970	  795.2	  502.5	 8447.0	...
5904971	  795.3	  502.3	 8448.0	...
5904972	  795.2	  502.3	 8449.0	...
5904973	  795.5	  502.3	 8445.0	...
5904974	  795.8	  502.3	 8442.0	...
5904975	  796.1	  502.3	 8439.0	...
5904976	  796.1	  502.3	 8439.0	...
5904977	  796.1	  502.9	 8438.0	...
5904978	  796.1	  503.6	 8437.0	...
5904979	  796.2	  504.0	 8438.0	...
5904980	  796.1	  503.2	 8439.0	...
5904981	  796.3	  502.3	 8440.0	...
5904982	  796.6	  502.2	 8441.0	...
5904983	  796.8	  502.8	 8441.0	...
5904984	  796.7	  503.2	 8442.0	...
5904985	  796.5	  503.3	 8443.0	...
5904986	  796.4	  503.4	 8444.0	...
5904987	  796.4	  503.5	 8445.0	...
5904988	  796.1	  503.5	 8446.0	...
5904989	  795.9	  503.4	 8446.0	...
5904990	  795.8	  503.4	 8445.0	...
5904991	  795.9	  503.4	 8448.0	...
5904992	  796.1	  503.8	 8450.0	...
5904993	  796.0	  504.2	 8452.0	...
5904994	  796.1	  504.9	 8448.0	...
5904995	  796.0	  505.2	 8446.0	...
5904996	  796.0	  504.7	 8445.0	...
5904997	  795.9	  503.8	 8447.0	...
5904998	  795.8	  503.6	 8446.0	...
5904999	  795.8	  504.3	 8444.0	...
5905000	  795.7	  504.9	 8440.0	...
5905001	  795.6	  504.9	 8437.0	...
5905002	  795.6	  504.9	 8435.0	...
5905003	  795.6	  504.8	 8436.0	...
5905004	  795.6	  504.7	 8437.0	...
5905005	  795.7	  504.9	 8433.0	...
5905006	  795.5	  505.2	 8428.0	...
5905007	  795.4	  505.5	 8423.0	...
5905008	  795.5	  505.4	 8421.0	...
5905009	  795.8	  505.4	 8420.0	...
5905010	  796.1	  505.5	 8425.0	...
5905011	  795.8	  505.0	 8433.0	...
5905012	  795.5	  504.3	 8441.0	...
5905013	  795.5	  504.4	 8441.0	...
5905014	  795.8	  505.2	 8437.0	...
5905015	  796.1	  505.5	 8433.0	...
5905016	  796.2	  504.9	 8429.0	...
5905017	  795.8	  504.2	 8429.0	...
5905018	  795.3	  504.0	 8429.0	...
5905019	  795.3	  503.9	 8432.0	...
5905020	  795.8	  504.0	 8435.0	...
5905021	  796.0	  503.8	 8438.0	...
5905022	  795.8	  503.6	 8438.0	...
5905023	  795.6	  503.7	 8438.0	...
5905024	  795.6	  503.7	 8438.0	...
5905025	  795.7	  503.6	 8438.0	...
5905026	  795.7	  503.3	 8437.0	...
5905027	  795.9	  503.5	 8438.0	...
5905028	  796.0	  504.0	 8439.0	...
5905029	  795.8	  504.4	 8438.0	...
5905030	  795.4	  504.5	 8436.0	...
5905031	  795.0	  504.5	 8434.0	...
5905032	  795.0	  504.3	 8434.0	...
5905033	  795.0	  504.2	 8435.0	...
5905034	  795.1	  504.1	 8437.0	...
5905035	  795.1	  504.1	 8442.0	...
5905036	  795.2	  504.1	 8447.0	...
5905037	  795.3	  504.0	 8448.0	...
5905038	  795.4	  504.0	 8446.0	...
5905039	  795.5	  504.0	 8445.0	...
5905040	  795.6	  504.2	 8446.0	...
5905041	  795.6	  504.2	 8447.0	...
5905042	  795.7	  504.2	 8447.0	...
5905043	  795.5	  504.2	 8447.0	...
5905044	  795.3	  504.7	 8448.0	...
5905045	  795.3	  505.5	 8448.0	...
5905046	  795.4	  506.3	 8445.0	...
5905047	  795.4	  506.6	 8442.0	...
5905048	  795.4	  506.5	 8437.0	...
5905049	  795.4	  506.5	 8434.0	...
5905050	  795.3	  506.5	 8431.0	...
5905051	  795.3	  506.5	 8431.0	...
5905052	  795.2	  506.9	 8428.0	...
5905053	  795.2	  507.3	 8421.0	...
5905054	  795.3	  507.7	 8415.0	...
5905055	  795.1	  507.3	 8419.0	...
5905056	  794.8	  506.6	 8427.0	...
5905057	  794.5	  505.8	 8435.0	...
5905058	  794.9	  505.4	 8435.0	...
5905059	  795.4	  505.4	 8436.0	...
5905060	  795.7	  505.5	 8432.0	...
5905061	  795.4	  505.6	 8430.0	...
5905062	  795.1	  505.7	 8428.0	...
5905063	  795.2	  506.0	 8430.0	...
5905064	  795.2	  506.2	 8430.0	...
5905065	  794.9	  506.5	 8428.0	...
5905066	  794.7	  506.5	 8427.0	...
5905067	  794.4	  506.6	 8425.0	...
5905068	  794.4	  506.9	 8422.0	...
5905069	  794.9	  507.1	 8420.0	...
5905070	  795.4	  507.4	 8421.0	...
5905071	  795.9	  507.6	 8423.0	...
5905072	  795.8	  507.9	 8424.0	...
5905073	  795.8	  507.9	 8425.0	...
5905074	  795.6	  507.4	 8426.0	...
5905075	  795.1	  507.1	 8427.0	...
5905076	  794.9	  506.9	 8424.0	...
5905077	  794.9	  507.2	 8420.0	...
5905078	  795.0	  507.3	 8415.0	...
5905079	  795.0	  507.3	 8414.0	...
5905080	  794.9	  507.5	 8414.0	...
5905081	  794.9	  508.0	 8414.0	...
5905082	  795.2	  508.5	 8414.0	...
5905083	  795.5	  508.9	 8414.0	...
5905084	  795.8	  509.1	 8413.0	...
5905085	  795.7	  509.3	 8411.0	...
5905086	  795.5	  509.6	 8408.0	...
5905087	  795.3	  509.8	 8406.0	...
5905088	  795.3	  509.9	 8405.0	...
5905089	  795.2	  509.5	 8406.0	...
5905090	  795.0	  509.0	 8407.0	...
5905091	  794.8	  508.7	 8407.0	...
5905092	  794.7	  509.1	 8402.0	...
5905093	  794.8	  509.6	 8397.0	...
5905094	  795.0	  510.1	 8396.0	...
5905095	  795.2	  510.5	 8400.0	...
5905096	  795.2	  510.5	 8404.0	...
5905097	  795.1	  510.4	 8403.0	...
5905098	  794.9	  510.6	 8401.0	...
5905099	  794.7	  510.6	 8399.0	...
5905100	  794.6	  510.6	 8399.0	...
5905101	  794.3	  510.2	 8401.0	...
5905102	  794.3	  509.9	 8403.0	...
5905103	  794.2	  509.7	 8403.0	...
5905104	  794.5	  509.6	 8403.0	...
5905105	  794.8	  509.7	 8405.0	...
5905106	  795.2	  509.9	 8406.0	...
5905107	  795.2	  510.0	 8407.0	...
5905108	  795.1	  510.1	 8405.0	...
5905109	  795.1	  510.1	 8406.0	...
5905110	  795.0	  510.1	 8408.0	...
5905111	  795.0	  510.0	 8408.0	...
5905112	  794.9	  509.9	 8408.0	...
5905113	  794.9	  509.9	 8407.0	...
5905114	  794.7	  509.6	 8408.0	...
5905115	  794.6	  509.3	 8409.0	...
5905116	  794.4	  509.3	 8408.0	...
5905117	  794.3	  509.6	 8407.0	...
5905118	  794.0	  510.0	 8407.0	...
5905119	  792.6	  511.0	 8407.0	...
5905120	  791.4	  512.1	 8407.0	...
5905121	  789.5	  513.4	 8406.0	...
5905122	  788.3	  513.6	 8405.0	...
5905123	  786.8	  513.5	 8405.0	...
5905124	  785.2	  513.4	 8411.0	...
5905125	  784.0	  513.2	 8416.0	...
5905126	  782.9	  512.8	 8418.0	...
5905127	  782.8	  512.2	 8416.0	...
5905128	  782.8	  512.4	 8414.0	...
5905129	  783.3	  513.1	 8409.0	...
5905130	  784.2	  513.7	 8403.0	...
5905131	  785.2	  513.4	 8405.0	...
5905132	  787.2	  513.0	 8412.0	...
5905133	  789.2	  512.7	 8418.0	...
5905134	  790.9	  512.5	 8417.0	...
5905135	  792.6	  512.2	 8416.0	...
5905136	  793.9	  511.8	 8415.0	...
5905137	  795.6	  511.2	 8413.0	...
5905138	  795.9	  510.8	 8411.0	...
5905139	  796.0	  510.6	 8410.0	...
5905140	  795.2	  510.8	 8410.0	...
5905141	  794.6	  510.9	 8409.0	...
5905142	  794.3	  511.1	 8407.0	...
5905143	  793.7	  511.1	 8406.0	...
5905144	  792.5	  511.2	 8405.0	...
5905145	  791.3	  511.0	 8404.0	...
5905146	  790.6	  510.9	 8403.0	...
5905147	  790.4	  510.8	 8402.0	...
5905148	  790.1	  510.8	 8403.0	...
5905149	  789.4	  510.8	 8404.0	...
5905150	  788.9	  510.9	 8405.0	...
5905151	  789.1	  510.5	 8405.0	...
5905152	  789.6	  510.2	 8405.0	...
5905153	  790.2	  509.8	 8403.0	...
5905154	  790.3	  509.8	 8402.0	...
5905155	  790.6	  511.0	 8401.0	...
5905156	  790.9	  512.2	 8401.0	...
5905157	  791.3	  513.3	 8401.0	...
5905158	  791.2	  513.4	 8401.0	...
5905159	  791.2	  513.5	 8403.0	...
5905160	  791.2	  513.7	 8405.0	...
5905161	  791.3	  513.8	 8404.0	...
5905162	  791.3	  513.9	 8404.0	...
5905163	  791.5	  514.1	 8403.0	...
5905164	  791.6	  514.5	 8402.0	...
5905165	  791.8	  514.8	 8401.0	...
5905166	  791.6	  514.3	 8399.0	...
5905167	  791.5	  513.5	 8400.0	...
5905168	  791.3	  512.8	 8400.0	...
5905169	  791.2	  512.8	 8401.0	...
5905170	  791.5	  512.8	 8402.0	...
5905171	  791.9	  512.7	 8403.0	...
5905172	  792.2	  512.8	 8403.0	...
5905173	  792.3	  513.4	 8402.0	...
5905174	  792.4	  513.9	 8400.0	...
5905175	  792.5	  513.8	 8399.0	...
5905176	  792.3	  513.2	 8399.0	...
5905177	  792.3	  512.7	 8399.0	...
5905178	  792.4	  512.8	 8404.0	...
5905179	  792.3	  513.2	 8409.0	...
5905180	  792.0	  513.6	 8412.0	...
MSG	5905181 0000 _ Number Off
5905181	  791.7	  514.0	 8410.0	...
5905182	  791.5	  514.2	 8407.0	...
5905183	  791.4	  514.5	 8405.0	...
5905184	  791.7	  514.8	 8404.0	...
5905185	  792.0	  514.3	 8403.0	...
5905186	  792.3	  513.8	 8402.0	...
5905187	  792.3	  513.7	 8396.0	...
5905188	  792.3	  514.1	 8392.0	...
5905189	  792.3	  514.6	 8388.0	...
5905190	  792.2	  514.6	 8388.0	...
5905191	  792.3	  515.0	 8389.0	...
5905192	  792.6	  515.3	 8390.0	...
5905193	  793.0	  515.5	 8396.0	...
5905194	  793.2	  515.2	 8401.0	...
5905195	  793.1	  515.1	 8405.0	...
5905196	  792.7	  514.4	 8404.0	...
5905197	  792.2	  513.8	 8404.0	...
5905198	  792.0	  513.2	 8404.0	...
5905199	  792.0	  513.1	 8403.0	...
5905200	  792.1	  513.6	 8402.0	...
5905201	  792.2	  514.3	 8402.0	...
5905202	  792.3	  514.9	 8403.0	...
5905203	  792.4	  514.8	 8404.0	...
5905204	  792.5	  514.8	 8401.0	...
5905205	  792.5	  513.7	 8397.0	...
5905206	  792.4	  512.7	 8392.0	...
5905207	  792.6	  512.0	 8391.0	...
5905208	  792.7	  512.3	 8392.0	...
5905209	  792.9	  512.7	 8394.0	...
5905210	  792.5	  512.8	 8392.0	...
5905211	  792.2	  513.0	 8388.0	...
5905212	  791.9	  512.9	 8386.0	...
5905213	  791.9	  512.8	 8388.0	...
5905214	  792.1	  513.4	 8385.0	...
5905215	  792.2	  514.0	 8381.0	...
5905216	  792.1	  514.0	 8378.0	...
5905217	  792.0	  512.9	 8379.0	...
5905218	  791.9	  511.7	 8379.0	...
5905219	  791.9	  511.6	 8378.0	...
5905220	  792.0	  511.9	 8376.0	...
5905221	  792.3	  512.2	 8374.0	...
5905222	  792.5	  512.0	 8372.0	...
5905223	  792.7	  511.8	 8371.0	...
5905224	  792.7	  511.6	 8372.0	...
5905225	  792.2	  511.6	 8375.0	...
5905226	  791.8	  511.7	 8378.0	...
5905227	  791.7	  511.8	 8378.0	...
5905228	  792.1	  512.2	 8378.0	...
5905229	  792.5	  512.6	 8378.0	...
5905230	  792.5	  513.1	 8378.0	...
5905231	  792.4	  513.4	 8377.0	...
5905232	  792.3	  513.6	 8375.0	...
5905233	  792.4	  514.2	 8372.0	...
5905234	  792.4	  514.7	 8373.0	...
5905235	  792.4	  514.9	 8376.0	...
5905236	  792.1	  514.7	 8378.0	...
5905237	  791.7	  513.8	 8378.0	...
5905238	  791.4	  512.9	 8376.0	...
5905239	  791.4	  513.1	 8373.0	...
5905240	  791.5	  514.0	 8369.0	...
5905241	  791.7	  514.9	 8371.0	...
5905242	  791.8	  515.0	 8374.0	...
5905243	  791.6	  515.1	 8375.0	...
5905244	  791.3	  515.1	 8371.0	...
5905245	  791.6	  514.7	 8368.0	...
5905246	  792.1	  514.3	 8365.0	...
5905247	  792.6	  513.9	 8360.0	...
5905248	  792.7	  514.0	 8355.0	...
5905249	  792.6	  514.7	 8356.0	...
5905250	  792.3	  515.3	 8359.0	...
5905251	  792.0	  515.6	 8361.0	...
5905252	  791.4	  515.1	 8361.0	...
5905253	  790.8	  513.7	 8361.0	...
5905254	  790.9	  512.6	 8362.0	...
5905255	  791.5	  511.8	 8363.0	...
5905256	  792.3	  511.8	 8363.0	...
5905257	  792.3	  512.2	 8360.0	...
5905258	  792.0	  512.9	 8357.0	...
5905259	  791.6	  513.4	 8354.0	...
5905260	  791.3	  513.7	 8355.0	...
5905261	  791.4	  513.4	 8355.0	...
5905262	  792.4	  513.2	 8355.0	...
5905263	  793.3	  513.3	 8354.0	...
5905264	  793.2	  513.7	 8354.0	...
5905265	  792.3	  514.1	 8354.0	...
5905266	  791.3	  514.3	 8355.0	...
5905267	  791.3	  514.3	 8355.0	...
5905268	  791.3	  514.4	 8355.0	...
5905269	  791.5	  514.8	 8356.0	...
5905270	  791.6	  515.1	 8355.0	...
5905271	  791.4	  515.4	 8354.0	...
5905272	  791.1	  515.4	 8353.0	...
5905273	  790.8	  515.4	 8354.0	...
5905274	  790.8	  515.8	 8353.0	...
5905275	  790.9	  516.0	 8353.0	...
5905276	  790.9	  516.1	 8351.0	...
5905277	  790.9	  515.6	 8350.0	...
5905278	  790.8	  515.6	 8351.0	...
5905279	  791.3	  515.7	 8353.0	...
5905280	  791.8	  515.2	 8354.0	...
5905281	  791.8	  514.6	 8353.0	...
5905282	  791.4	  514.0	 8352.0	...
5905283	  791.1	  514.1	 8351.0	...
5905284	  791.3	  514.1	 8351.0	...
5905285	  791.5	  513.1	 8357.0	...
5905286	  791.6	  512.2	 8363.0	...
5905287	  791.5	  511.2	 8366.0	...
5905288	  791.2	  511.0	 8363.0	...
5905289	  791.3	  510.8	 8360.0	...
5905290	  791.7	  510.8	 8361.0	...
5905291	  791.8	  510.9	 8361.0	...
5905292	  791.7	  511.6	 8359.0	...
5905293	  791.6	  512.2	 8356.0	...
5905294	  791.6	  512.9	 8353.0	...
5905295	  791.6	  513.1	 8352.0	...
5905296	  791.5	  513.3	 8350.0	...
5905297	  791.5	  513.4	 8354.0	...
5905298	  791.4	  513.5	 8358.0	...
5905299	  791.4	  513.6	 8356.0	...
5905300	  791.4	  513.6	 8351.0	...
5905301	  791.4	  513.4	 8347.0	...
5905302	  791.5	  513.2	 8347.0	...
5905303	  791.7	  512.9	 8347.0	...
5905304	  791.8	  512.4	 8349.0	...
5905305	  791.8	  512.1	 8349.0	...
5905306	  791.6	  512.2	 8349.0	...
5905307	  791.0	  512.3	 8348.0	...
5905308	  790.5	  512.4	 8348.0	...
5905309	  790.2	  512.4	 8347.0	...
5905310	  790.0	  512.4	 8347.0	...
5905311	  789.7	  512.2	 8348.0	...
5905312	  789.4	  511.9	 8348.0	...
5905313	  789.6	  512.3	 8348.0	...
5905314	  789.8	  513.0	 8345.0	...
5905315	  789.9	  513.6	 8344.0	...
5905316	  789.9	  513.6	 8343.0	...
5905317	  789.9	  513.4	 8342.0	...
5905318	  789.8	  513.1	 8340.0	...
5905319	  790.1	  513.0	 8338.0	...
5905320	  790.4	  513.1	 8337.0	...
5905321	  790.8	  513.5	 8335.0	...
5905322	  790.9	  513.6	 8335.0	...
5905323	  791.0	  513.8	 8337.0	...
5905324	  790.8	  513.9	 8336.0	...
5905325	  790.6	  514.0	 8333.0	...
5905326	  790.9	  513.9	 8330.0	...
5905327	  791.8	  513.8	 8330.0	...
5905328	  792.8	  513.7	 8330.0	...
5905329	  792.7	  513.7	 8329.0	...
5905330	  792.2	  513.7	 8329.0	...
5905331	  791.7	  513.7	 8329.0	...
5905332	  791.7	  513.7	 8329.0	...
5905333	  791.7	  513.8	 8329.0	...
5905334	  791.8	  513.8	 8329.0	...
5905335	  792.0	  514.6	 8325.0	...
5905336	  792.2	  515.4	 8321.0	...
5905337	  792.3	  516.1	 8317.0	...
5905338	  792.3	  515.6	 8317.0	...
5905339	  792.2	  514.1	 8318.0	...
5905340	  792.0	  512.7	 8318.0	...
5905341	  791.9	  512.1	 8319.0	...
5905342	  792.1	  512.7	 8319.0	...
5905343	  792.4	  513.2	 8319.0	...
5905344	  792.6	  513.0	 8319.0	...
5905345	  792.8	  512.8	 8320.0	...
5905346	  793.0	  513.1	 8321.0	...
5905347	  793.3	  513.6	 8323.0	...
5905348	  793.5	  514.3	 8323.0	...
5905349	  793.5	  514.5	 8326.0	...
5905350	  793.1	  515.0	 8330.0	...
5905351	  792.6	  515.3	 8329.0	...
5905352	  792.1	  515.7	 8325.0	...
5905353	  792.2	  515.8	 8321.0	...
5905354	  792.2	  515.3	 8321.0	...
5905355	  792.2	  514.6	 8320.0	...
5905356	  792.1	  513.7	 8318.0	...
5905357	  792.2	  513.3	 8316.0	...
5905358	  792.1	  512.9	 8315.0	...
5905359	  792.2	  513.2	 8317.0	...
5905360	  792.6	  513.7	 8318.0	...
5905361	  792.9	  514.0	 8319.0	...
5905362	  793.2	  513.5	 8319.0	...
5905363	  792.6	  513.2	 8319.0	...
5905364	  792.0	  513.1	 8319.0	...
5905365	  791.4	  513.0	 8320.0	...
5905366	  791.3	  512.8	 8319.0	...
5905367	  791.1	  512.8	 8317.0	...
5905368	  791.0	  513.2	 8314.0	...
5905369	  790.7	  513.6	 8313.0	...
5905370	  790.5	  513.8	 8317.0	...
5905371	  790.4	  513.9	 8321.0	...
5905372	  790.4	  513.9	 8324.0	...
5905373	  790.7	  514.1	 8321.0	...
5905374	  790.9	  514.2	 8319.0	...
5905375	  791.4	  514.3	 8318.0	...
5905376	  791.6	  514.2	 8320.0	...
5905377	  792.1	  514.1	 8322.0	...
5905378	  792.2	  513.6	 8324.0	...
5905379	  792.4	  513.0	 8325.0	...
5905380	  792.4	  512.3	 8326.0	...
5905381	  792.6	  512.2	 8328.0	...
5905382	  792.8	  512.2	 8330.0	...
5905383	  793.3	  512.1	 8333.0	...
5905384	  793.7	  512.0	 8334.0	...
5905385	  793.6	  511.8	 8335.0	...
5905386	  792.8	  511.6	 8330.0	...
5905387	  792.0	  511.4	 8325.0	...
5905388	  791.8	  511.1	 8319.0	...
5905389	  791.8	  511.0	 8318.0	...
5905390	  791.9	  511.0	 8319.0	...
5905391	  792.1	  511.4	 8320.0	...
5905392	  792.2	  511.9	 8322.0	...
5905393	  792.4	  512.8	 8324.0	...
MSG	5905394 0000 _ Number On
5905394	  792.4	  513.3	 8327.0	...
5905395	  792.4	  513.5	 8332.0	...
5905396	  792.4	  513.2	 8333.0	...
5905397	  792.6	  512.8	 8332.0	...
5905398	  792.9	  512.7	 8329.0	...
5905399	  793.1	  512.8	 8326.0	...
5905400	  793.3	  512.5	 8325.0	...
5905401	  793.4	  512.1	 8325.0	...
5905402	  793.5	  511.7	 8323.0	...
5905403	  793.5	  511.8	 8322.0	...
5905404	  793.5	  512.1	 8321.0	...
5905405	  793.5	  512.3	 8320.0	...
5905406	  793.3	  512.5	 8319.0	...
5905407	  793.2	  512.5	 8320.0	...
5905408	  792.9	  511.9	 8320.0	...
5905409	  792.7	  511.3	 8320.0	...
5905410	  792.5	  511.2	 8321.0	...
5905411	  793.2	  511.7	 8323.0	...
5905412	  794.1	  512.1	 8325.0	...
5905413	  794.6	  512.0	 8326.0	...
5905414	  794.4	  512.1	 8326.0	...
5905415	  794.2	  512.3	 8328.0	...
5905416	  794.4	  512.7	 8330.0	...
5905417	  794.4	  512.9	 8332.0	...
5905418	  794.2	  513.1	 8333.0	...
5905419	  794.1	  512.8	 8332.0	...
5905420	  794.1	  512.2	 8332.0	...
5905421	  794.2	  511.8	 8331.0	...
5905422	  794.3	  511.4	 8334.0	...
5905423	  794.7	  511.2	 8335.0	...
5905424	  795.0	  511.0	 8335.0	...
5905425	  795.1	  511.0	 8332.0	...
5905426	  794.7	  511.1	 8328.0	...
5905427	  794.2	  511.3	 8326.0	...
5905428	  794.1	  511.2	 8326.0	...
5905429	  794.2	  511.0	 8324.0	...
5905430	  794.2	  510.7	 8322.0	...
5905431	  794.5	  510.7	 8320.0	...
5905432	  794.6	  510.8	 8322.0	...
5905433	  794.6	  510.9	 8320.0	...
5905434	  794.7	  510.6	 8317.0	...
5905435	  794.8	  510.3	 8322.0	...
5905436	  795.3	  509.9	 8330.0	...
5905437	  795.7	  510.2	 8335.0	...
5905438	  796.0	  510.6	 8328.0	...
5905439	  795.8	  510.7	 8320.0	...
5905440	  795.5	  510.3	 8315.0	...
5905441	  795.4	  510.0	 8315.0	...
5905442	  795.8	  509.8	 8315.0	...
5905443	  796.4	  509.7	 8314.0	...
5905444	  797.1	  510.3	 8313.0	...
5905445	  797.5	  511.0	 8313.0	...
5905446	  797.7	  511.3	 8313.0	...
5905447	  797.7	  510.7	 8313.0	...
5905448	  797.6	  510.0	 8313.0	...
5905449	  797.0	  509.7	 8315.0	...
5905450	  796.4	  509.2	 8317.0	...
5905451	  796.0	  508.9	 8317.0	...
5905452	  796.1	  508.9	 8314.0	...
5905453	  796.0	  509.1	 8310.0	...
5905454	  795.9	  509.2	 8307.0	...
5905455	  795.7	  508.9	 8306.0	...
5905456	  795.9	  508.8	 8306.0	...
5905457	  796.2	  508.9	 8309.0	...
5905458	  796.4	  509.3	 8311.0	...
5905459	  796.6	  509.8	 8313.0	...
5905460	  797.0	  510.1	 8314.0	...
5905461	  797.5	  510.2	 8314.0	...
5905462	  797.7	  510.4	 8314.0	...
5905463	  797.5	  510.6	 8313.0	...
5905464	  797.3	  510.8	 8312.0	...
5905465	  797.3	  510.8	 8312.0	...
5905466	  797.2	  510.1	 8313.0	...
5905467	  797.0	  508.9	 8315.0	...
5905468	  796.8	  507.7	 8315.0	...
5905469	  796.7	  507.4	 8316.0	...
5905470	  797.0	  507.7	 8316.0	...
5905471	  797.3	  508.7	 8319.0	...
5905472	  797.7	  509.5	 8322.0	...
5905473	  797.7	  510.4	 8326.0	...
5905474	  797.5	  510.7	 8327.0	...
5905475	  797.3	  510.9	 8329.0	...
5905476	  797.2	  510.9	 8329.0	...
5905477	  796.6	  511.0	 8329.0	...
5905478	  796.0	  511.2	 8328.0	...
5905479	  795.8	  511.3	 8328.0	...
5905480	  796.1	  510.7	 8327.0	...
5905481	  796.4	  510.2	 8325.0	...
5905482	  796.5	  509.7	 8324.0	...
5905483	  796.9	  509.8	 8324.0	...
5905484	  797.1	  509.8	 8325.0	...
5905485	  797.1	  509.9	 8325.0	...
5905486	  797.1	  510.1	 8326.0	...
5905487	  797.2	  510.4	 8326.0	...
5905488	  797.2	  510.7	 8329.0	...
5905489	  796.8	  509.5	 8333.0	...
5905490	  796.3	  508.2	 8337.0	...
5905491	  796.1	  507.6	 8337.0	...
5905492	  796.4	  508.5	 8332.0	...
5905493	  796.5	  509.4	 8327.0	...
5905494	  796.4	  509.6	 8323.0	...
5905495	  796.5	  509.5	 8323.0	...
5905496	  797.0	  509.3	 8323.0	...
5905497	  797.6	  509.1	 8326.0	...
5905498	  797.1	  509.3	 8328.0	...
5905499	  796.4	  509.6	 8330.0	...
5905500	  796.1	  510.0	 8330.0	...
5905501	  796.6	  510.2	 8330.0	...
5905502	  797.1	  510.2	 8330.0	...
5905503	  797.3	  510.2	 8330.0	...
5905504	  797.3	  509.4	 8330.0	...
5905505	  796.9	  508.6	 8330.0	...
5905506	  796.5	  508.3	 8328.0	...
5905507	  796.2	  509.2	 8324.0	...
5905508	  796.0	  510.1	 8319.0	...
5905509	  795.9	  510.3	 8316.0	...
5905510	  795.8	  510.0	 8318.0	...
5905511	  795.8	  509.7	 8320.0	...
5905512	  795.8	  509.5	 8324.0	...
5905513	  795.8	  509.3	 8329.0	...
5905514	  796.2	  509.1	 8334.0	...
5905515	  796.7	  509.1	 8334.0	...
5905516	  797.0	  509.4	 8331.0	...
5905517	  796.8	  509.7	 8330.0	...
5905518	  796.5	  509.4	 8333.0	...
5905519	  796.4	  509.0	 8336.0	...
5905520	  796.5	  508.7	 8339.0	...
5905521	  796.5	  508.9	 8342.0	...
5905522	  796.2	  509.0	 8344.0	...
5905523	  795.9	  508.9	 8347.0	...
5905524	  795.8	  508.8	 8349.0	...
5905525	  796.0	  508.8	 8351.0	...
5905526	  796.2	  508.8	 8352.0	...
5905527	  796.5	  508.7	 8353.0	...
5905528	  796.6	  508.7	 8354.0	...
5905529	  796.4	  508.7	 8353.0	...
5905530	  796.2	  508.6	 8352.0	...
5905531	  796.8	  508.4	 8353.0	...
5905532	  797.5	  508.1	 8353.0	...
5905533	  798.0	  508.0	 8353.0	...
5905534	  797.6	  508.1	 8352.0	...
5905535	  797.3	  508.1	 8352.0	...
5905536	  797.5	  508.7	 8349.0	...
5905537	  797.7	  509.2	 8346.0	...
5905538	  798.0	  509.7	 8343.0	...
5905539	  798.1	  509.7	 8342.0	...
5905540	  798.2	  509.5	 8346.0	...
5905541	  798.2	  509.4	 8350.0	...
5905542	  797.8	  509.4	 8354.0	...
5905543	  797.3	  509.5	 8354.0	...
5905544	  796.9	  509.5	 8354.0	...
5905545	  796.8	  509.2	 8354.0	...
5905546	  796.3	  508.9	 8354.0	...
5905547	  795.7	  508.6	 8355.0	...
5905548	  795.2	  508.5	 8356.0	...
5905549	  795.2	  508.2	 8357.0	...
5905550	  795.4	  508.2	 8358.0	...
5905551	  795.3	  507.9	 8358.0	...
5905552	  795.3	  507.7	 8358.0	...
5905553	  795.4	  507.5	 8358.0	...
5905554	  795.7	  507.6	 8359.0	...
5905555	  796.2	  507.6	 8359.0	...
5905556	  796.3	  507.8	 8359.0	...
5905557	  796.9	  508.4	 8360.0	...
5905558	  797.4	  508.7	 8360.0	...
5905559	  797.5	  508.7	 8359.0	...
5905560	  797.1	  508.5	 8359.0	...
5905561	  796.5	  508.5	 8361.0	...
5905562	  796.4	  508.7	 8365.0	...
5905563	  796.3	  508.6	 8369.0	...
5905564	  796.4	  508.6	 8370.0	...
5905565	  796.5	  508.5	 8370.0	...
5905566	  796.5	  507.8	 8370.0	...
5905567	  796.4	  507.0	 8369.0	...
5905568	  796.3	  506.2	 8372.0	...
5905569	  796.3	  505.9	 8374.0	...
5905570	  796.3	  507.0	 8371.0	...
5905571	  796.4	  508.1	 8366.0	...
5905572	  796.3	  509.3	 8361.0	...
5905573	  796.0	  509.2	 8361.0	...
5905574	  796.2	  509.1	 8362.0	...
5905575	  796.5	  508.9	 8362.0	...
5905576	  796.5	  508.2	 8364.0	...
5905577	  796.1	  507.5	 8366.0	...
5905578	  795.9	  507.5	 8361.0	...
5905579	  796.1	  508.2	 8355.0	...
5905580	  796.4	  508.8	 8349.0	...
5905581	  796.4	  508.8	 8349.0	...
5905582	  796.5	  508.7	 8349.0	...
5905583	  796.6	  508.8	 8349.0	...
5905584	  796.6	  508.9	 8353.0	...
5905585	  796.5	  508.4	 8360.0	...
5905586	  796.4	  507.7	 8367.0	...
5905587	  796.4	  507.8	 8370.0	...
5905588	  796.3	  508.5	 8370.0	...
5905589	  796.2	  508.9	 8372.0	...
5905590	  796.0	  508.3	 8373.0	...
5905591	  795.9	  507.7	 8373.0	...
5905592	  795.9	  507.4	 8372.0	...
5905593	  796.0	  507.6	 8371.0	...
5905594	  796.1	  507.8	 8369.0	...
5905595	  796.2	  508.1	 8367.0	...
5905596	  796.3	  508.1	 8364.0	...
5905597	  796.5	  508.4	 8364.0	...
5905598	  796.3	  508.6	 8367.0	...
5905599	  796.0	  508.8	 8371.0	...
5905600	  795.7	  508.8	 8375.0	...
5905601	  795.8	  508.9	 8375.0	...
5905602	  795.8	  508.8	 8374.0	...
5905603	  796.2	  508.4	 8377.0	...
5905604	  796.6	  507.6	 8380.0	...
5905605	  796.9	  506.9	 8379.0	...
5905606	  796.6	  506.3	 8375.0	...
5905607	  796.3	  506.2	 8372.0	...
5905608	  796.2	  506.8	 8371.0	...
5905609	  796.0	  507.7	 8370.0	...
5905610	  795.6	  507.9	 8370.0	...
5905611	  795.4	  507.2	 8371.0	...
5905612	  795.3	  506.8	 8374.0	...
5905613	  795.3	  507.1	 8377.0	...
5905614	  795.1	  506.8	 8380.0	...
5905615	  794.9	  506.4	 8382.0	...
5905616	  794.8	  506.0	 8384.0	...
5905617	  794.8	  506.4	 8384.0	...
5905618	  795.0	  506.6	 8385.0	...
5905619	  795.2	  506.9	 8385.0	...
5905620	  795.4	  506.9	 8385.0	...
5905621	  795.8	  506.9	 8385.0	...
5905622	  796.1	  506.9	 8384.0	...
5905623	  796.5	  506.9	 8382.0	...
5905624	  796.5	  506.8	 8381.0	...
5905625	  796.5	  506.7	 8379.0	...
5905626	  795.8	  506.5	 8379.0	...
5905627	  795.0	  506.2	 8380.0	...
5905628	  795.1	  506.6	 8380.0	...
5905629	  795.8	  507.0	 8380.0	...
5905630	  796.2	  507.3	 8380.0	...
5905631	  795.7	  507.2	 8380.0	...
5905632	  795.2	  507.2	 8380.0	...
5905633	  795.2	  507.4	 8381.0	...
5905634	  795.3	  507.4	 8381.0	...
5905635	  795.2	  507.3	 8381.0	...
5905636	  795.0	  506.8	 8382.0	...
5905637	  794.9	  506.5	 8382.0	...
5905638	  794.9	  506.4	 8382.0	...
5905639	  794.9	  506.6	 8383.0	...
5905640	  795.1	  506.8	 8384.0	...
5905641	  795.4	  507.1	 8388.0	...
5905642	  795.6	  507.4	 8395.0	...
5905643	  795.6	  507.7	 8402.0	...
5905644	  795.4	  507.7	 8406.0	...
5905645	  795.6	  507.4	 8406.0	...
5905646	  795.9	  507.1	 8405.0	...
5905647	  796.0	  507.0	 8405.0	...
5905648	  795.8	  507.1	 8405.0	...
5905649	  795.2	  507.2	 8405.0	...
5905650	  794.8	  506.9	 8406.0	...
5905651	  795.0	  506.7	 8405.0	...
5905652	  795.6	  506.6	 8404.0	...
5905653	  796.1	  506.5	 8405.0	...
5905654	  795.9	  506.4	 8407.0	...
5905655	  795.8	  506.3	 8411.0	...
5905656	  795.9	  506.4	 8411.0	...
5905657	  796.3	  506.5	 8412.0	...
5905658	  796.5	  506.7	 8413.0	...
5905659	  796.8	  506.9	 8413.0	...
5905660	  796.9	  507.2	 8408.0	...
5905661	  796.9	  507.4	 8402.0	...
5905662	  796.5	  507.3	 8397.0	...
5905663	  795.7	  507.5	 8396.0	...
5905664	  795.1	  507.7	 8390.0	...
5905665	  794.6	  507.9	 8385.0	...
5905666	  794.4	  507.4	 8380.0	...
5905667	  793.9	  506.5	 8384.0	...
5905668	  793.6	  505.6	 8389.0	...
5905669	  794.0	  505.0	 8392.0	...
5905670	  794.6	  504.9	 8391.0	...
5905671	  795.2	  504.7	 8389.0	...
5905672	  794.9	  504.7	 8389.0	...
5905673	  794.7	  504.9	 8391.0	...
5905674	  794.7	  505.5	 8394.0	...
5905675	  795.4	  506.9	 8395.0	...
5905676	  796.1	  508.2	 8397.0	...
5905677	  796.4	  508.8	 8398.0	...
5905678	  796.4	  508.3	 8399.0	...
5905679	  796.3	  507.6	 8402.0	...
5905680	  796.3	  506.8	 8405.0	...
5905681	  795.8	  505.9	 8406.0	...
5905682	  795.2	  505.3	 8406.0	...
5905683	  794.8	  504.8	 8406.0	...
5905684	  794.8	  504.8	 8406.0	...
5905685	  794.7	  504.3	 8406.0	...
5905686	  794.4	  503.7	 8406.0	...
5905687	  793.9	  503.3	 8406.0	...
5905688	  793.7	  503.4	 8405.0	...
5905689	  793.4	  503.6	 8406.0	...
5905690	  793.4	  503.6	 8407.0	...
5905691	  793.0	  503.7	 8412.0	...
5905692	  792.8	  503.6	 8416.0	...
5905693	  792.7	  503.5	 8420.0	...
5905694	  792.9	  503.3	 8415.0	...
5905695	  793.5	  503.4	 8410.0	...
5905696	  794.1	  503.9	 8404.0	...
5905697	  794.1	  504.3	 8403.0	...
MSG	5905698 0000 _ Number Off
5905698	  793.7	  504.4	 8406.0	...
5905699	  793.0	  504.3	 8409.0	...
5905700	  792.8	  504.2	 8413.0	...
5905701	  792.5	  504.2	 8410.0	...
5905702	  792.5	  504.6	 8407.0	...
5905703	  792.8	  504.8	 8403.0	...
5905704	  793.0	  504.4	 8407.0	...
5905705	  793.2	  503.8	 8413.0	...
5905706	  793.2	  503.2	 8418.0	...
5905707	  793.1	  502.9	 8418.0	...
5905708	  793.2	  502.5	 8418.0	...
5905709	  793.7	  503.0	 8418.0	...
5905710	  794.3	  504.2	 8419.0	...
5905711	  794.7	  505.4	 8420.0	...
5905712	  795.0	  505.5	 8419.0	...
5905713	  795.3	  505.3	 8415.0	...
5905714	  795.6	  505.0	 8411.0	...
5905715	  795.7	  505.2	 8409.0	...
5905716	  795.8	  505.3	 8409.0	...
5905717	  795.6	  505.0	 8409.0	...
5905718	  794.5	  504.6	 8409.0	...
5905719	  793.3	  503.9	 8409.0	...
5905720	  792.5	  504.3	 8409.0	...
5905721	  793.0	  504.6	 8410.0	...
5905722	  793.5	  505.2	 8411.0	...
5905723	  794.0	  504.6	 8412.0	...
5905724	  794.0	  504.0	 8412.0	...
5905725	  794.1	  503.5	 8411.0	...
5905726	  793.5	  503.8	 8414.0	...
5905727	  792.7	  503.3	 8420.0	...
5905728	  791.9	  502.6	 8425.0	...
5905729	  792.0	  501.9	 8427.0	...
5905730	  792.2	  502.5	 8428.0	...
5905731	  792.3	  503.0	 8429.0	...
5905732	  792.4	  503.6	 8429.0	...
5905733	  792.4	  503.8	 8423.0	...
5905734	  792.4	  503.8	 8417.0	...
5905735	  793.0	  503.6	 8412.0	...
5905736	  793.7	  503.4	 8414.0	...
5905737	  794.3	  503.3	 8416.0	...
5905738	  794.2	  503.0	 8421.0	...
5905739	  794.1	  502.8	 8425.0	...
5905740	  793.9	  502.3	 8427.0	...
5905741	  793.6	  501.9	 8426.0	...
5905742	  792.8	  501.5	 8424.0	...
5905743	  792.1	  501.0	 8426.0	...
5905744	  791.3	  500.7	 8429.0	...
5905745	  790.9	  500.4	 8432.0	...
5905746	  790.5	  500.3	 8438.0	...
5905747	  790.3	  500.2	 8442.0	...
5905748	  790.0	  500.2	 8442.0	...
5905749	  790.1	  500.1	 8438.0	...
5905750	  790.3	  500.3	 8434.0	...
5905751	  790.7	  500.5	 8435.0	...
5905752	  791.2	  500.7	 8437.0	...
5905753	  791.7	  500.7	 8434.0	...
5905754	  792.0	  500.4	 8430.0	...
5905755	  792.2	  500.2	 8428.0	...
5905756	  792.7	  500.1	 8429.0	...
5905757	  793.4	  500.3	 8430.0	...
5905758	  793.9	  500.6	 8430.0	...
5905759	  793.9	  500.9	 8429.0	...
5905760	  794.1	  501.0	 8428.0	...
5905761	  794.2	  500.9	 8428.0	...
5905762	  794.2	  501.1	 8428.0	...
5905763	  794.1	  501.7	 8428.0	...
5905764	  793.9	  502.4	 8427.0	...
5905765	  793.9	  502.5	 8427.0	...
5905766	  794.0	  502.3	 8427.0	...
5905767	  794.0	  502.2	 8426.0	...
5905768	  793.9	  502.4	 8425.0	...
5905769	  793.6	  501.9	 8425.0	...
5905770	  793.2	  500.9	 8436.0	...
5905771	  793.0	  499.9	 8447.0	...
5905772	  793.1	  500.2	 8449.0	...
5905773	  793.2	  500.9	 8439.0	...
5905774	  793.2	  501.5	 8434.0	...
5905775	  793.2	  501.4	 8438.0	...
5905776	  793.7	  501.2	 8442.0	...
5905777	  794.1	  501.2	 8441.0	...
5905778	  794.1	  501.2	 8440.0	...
5905779	  793.5	  501.1	 8441.0	...
5905780	  792.9	  500.9	 8442.0	...
5905781	  792.6	  500.5	 8443.0	...
5905782	  792.4	  500.3	 8443.0	...
5905783	  792.6	  500.0	 8441.0	...
5905784	  793.1	  499.8	 8438.0	...
5905785	  793.4	  499.7	 8436.0	...
5905786	  793.1	  499.8	 8435.0	...
5905787	  792.9	  499.9	 8435.0	...
5905788	  793.0	  499.9	 8433.0	...
5905789	  793.1	  499.9	 8432.0	...
5905790	  793.7	  500.2	 8429.0	...
5905791	  794.2	  500.7	 8427.0	...
5905792	  794.7	  501.2	 8426.0	...
5905793	  795.0	  501.5	 8425.0	...
5905794	  795.2	  501.5	 8424.0	...
5905795	  795.1	  501.6	 8423.0	...
5905796	  794.6	  501.7	 8426.0	...
5905797	  794.1	  501.0	 8429.0	...
5905798	  794.1	  500.3	 8426.0	...
5905799	  794.2	  499.2	 8420.0	...
5905800	  794.0	  498.6	 8416.0	...
5905801	  793.6	  498.0	 8421.0	...
5905802	  793.2	  497.8	 8428.0	...
5905803	  793.1	  497.9	 8435.0	...
5905804	  793.2	  497.9	 8441.0	...
5905805	  793.3	  497.9	 8442.0	...
5905806	  793.3	  497.9	 8439.0	...
5905807	  793.3	  498.0	 8443.0	...
5905808	  793.2	  497.7	 8449.0	...
5905809	  793.1	  497.5	 8454.0	...
5905810	  793.1	  497.2	 8454.0	...
5905811	  793.1	  497.2	 8454.0	...
5905812	  793.0	  497.2	 8453.0	...
5905813	  793.1	  497.9	 8451.0	...
5905814	  793.1	  498.5	 8450.0	...
5905815	  793.2	  498.8	 8451.0	...
5905816	  793.2	  498.4	 8452.0	...
5905817	  793.3	  498.0	 8452.0	...
5905818	  793.5	  497.8	 8450.0	...
5905819	  793.4	  497.6	 8446.0	...
5905820	  793.1	  497.3	 8444.0	...
5905821	  793.1	  497.5	 8442.0	...
5905822	  793.7	  497.8	 8443.0	...
5905823	  794.3	  498.0	 8445.0	...
5905824	  794.4	  497.9	 8447.0	...
5905825	  794.0	  497.8	 8449.0	...
5905826	  793.7	  497.8	 8451.0	...
5905827	  793.6	  498.0	 8448.0	...
5905828	  794.2	  498.1	 8443.0	...
5905829	  794.7	  497.8	 8439.0	...
5905830	  795.1	  497.3	 8441.0	...
5905831	  794.6	  496.8	 8443.0	...
5905832	  794.3	  497.4	 8443.0	...
5905833	  794.2	  498.0	 8442.0	...
5905834	  794.2	  498.2	 8444.0	...
5905835	  794.3	  497.9	 8446.0	...
5905836	  794.3	  497.4	 8449.0	...
5905837	  794.0	  497.2	 8449.0	...
5905838	  793.5	  497.1	 8449.0	...
5905839	  793.2	  497.1	 8449.0	...
5905840	  793.3	  497.1	 8450.0	...
5905841	  793.5	  497.2	 8451.0	...
5905842	  793.5	  497.1	 8453.0	...
5905843	  793.7	  496.9	 8455.0	...
5905844	  793.9	  496.9	 8450.0	...
5905845	  794.0	  497.0	 8443.0	...
5905846	  793.9	  497.1	 8436.0	...
5905847	  793.9	  497.3	 8438.0	...
5905848	  794.0	  497.5	 8439.0	...
5905849	  794.2	  497.7	 8440.0	...
5905850	  794.5	  498.4	 8439.0	...
5905851	  794.7	  499.2	 8439.0	...
5905852	  794.6	  499.7	 8439.0	...
5905853	  794.4	  498.5	 8444.0	...
5905854	  794.1	  497.3	 8449.0	...
5905855	  793.9	  496.6	 8451.0	...
5905856	  793.9	  497.3	 8448.0	...
5905857	  794.1	  497.7	 8443.0	...
5905858	  794.3	  497.8	 8441.0	...
5905859	  794.2	  497.3	 8440.0	...
5905860	  794.0	  497.0	 8441.0	...
5905861	  793.7	  496.8	 8442.0	...
5905862	  793.8	  497.1	 8442.0	...
5905863	  794.0	  497.8	 8438.0	...
5905864	  794.1	  498.3	 8433.0	...
5905865	  794.1	  498.3	 8431.0	...
5905866	  794.4	  497.9	 8435.0	...
5905867	  794.9	  498.7	 8438.0	...
5905868	  795.1	  499.6	 8439.0	...
5905869	  794.8	  499.8	 8441.0	...
5905870	  794.5	  498.9	 8443.0	...
5905871	  794.8	  497.9	 8444.0	...
5905872	  795.1	  497.6	 8444.0	...
5905873	  795.4	  497.3	 8443.0	...
5905874	  795.5	  497.0	 8443.0	...
5905875	  795.1	  496.9	 8442.0	...
5905876	  794.7	  497.0	 8439.0	...
5905877	  794.2	  497.4	 8436.0	...
5905878	  794.3	  497.8	 8431.0	...
5905879	  794.4	  498.2	 8429.0	...
5905880	  794.5	  498.6	 8434.0	...
5905881	  794.5	  498.8	 8440.0	...
5905882	  794.6	  499.1	 8446.0	...
5905883	  794.9	  499.9	 8441.0	...
5905884	  795.1	  500.8	 8437.0	...
5905885	  795.4	  501.6	 8432.0	...
5905886	  795.4	  501.5	 8432.0	...
5905887	  795.2	  501.3	 8434.0	...
5905888	  795.0	  500.8	 8434.0	...
5905889	  794.9	  500.3	 8435.0	...
5905890	  794.8	  500.1	 8434.0	...
5905891	  794.8	  500.2	 8432.0	...
5905892	  794.8	  500.2	 8431.0	...
5905893	  794.6	  500.0	 8430.0	...
5905894	  794.5	  499.9	 8431.0	...
5905895	  794.4	  499.7	 8433.0	...
5905896	  794.3	  499.6	 8442.0	...
5905897	  794.5	  499.4	 8450.0	...
5905898	  794.7	  499.3	 8455.0	...
MSG	5905899 0000 _ Number On
5905899	  795.1	  499.2	 8453.0	...
5905900	  795.2	  499.1	 8451.0	...
5905901	  795.3	  499.0	 8450.0	...
5905902	  795.1	  497.8	 8450.0	...
5905903	  794.4	  496.6	 8449.0	...
5905904	  793.8	  496.0	 8449.0	...
5905905	  793.3	  496.7	 8449.0	...
5905906	  793.8	  497.2	 8450.0	...
5905907	  794.4	  497.0	 8448.0	...
5905908	  794.9	  497.0	 8445.0	...
5905909	  794.8	  497.2	 8447.0	...
5905910	  794.8	  497.4	 8451.0	...
5905911	  794.8	  497.6	 8456.0	...
5905912	  794.9	  497.6	 8458.0	...
5905913	  795.0	  497.6	 8459.0	...
5905914	  794.6	  497.5	 8458.0	...
5905915	  794.0	  497.5	 8458.0	...
5905916	  793.5	  497.5	 8457.0	...
5905917	  793.5	  497.5	 8457.0	...
5905918	  793.6	  497.6	 8457.0	...
5905919	  793.8	  497.9	 8455.0	...
5905920	  794.0	  498.2	 8453.0	...
5905921	  794.3	  498.4	 8452.0	...
5905922	  794.4	  498.3	 8452.0	...
5905923	  794.5	  498.2	 8451.0	...
5905924	  794.5	  498.0	 8449.0	...
5905925	  794.6	  497.9	 8448.0	...
5905926	  794.8	  497.8	 8451.0	...
5905927	  795.0	  497.7	 8454.0	...
5905928	  795.2	  497.6	 8455.0	...
5905929	  795.4	  497.5	 8456.0	...
5905930	  795.2	  497.5	 8456.0	...
5905931	  794.9	  497.1	 8458.0	...
5905932	  794.8	  496.7	 8459.0	...
5905933	  795.1	  497.1	 8456.0	...
5905934	  795.6	  498.0	 8452.0	...
5905935	  795.9	  498.3	 8447.0	...
5905936	  795.6	  497.7	 8446.0	...
5905937	  795.3	  497.0	 8445.0	...
5905938	  795.2	  496.9	 8444.0	...
5905939	  795.3	  496.8	 8444.0	...
5905940	  795.3	  496.7	 8443.0	...
5905941	  795.2	  496.9	 8445.0	...
5905942	  795.1	  497.7	 8446.0	...
5905943	  794.9	  498.5	 8448.0	...
5905944	  794.9	  499.1	 8447.0	...
5905945	  795.1	  499.1	 8446.0	...
5905946	  795.2	  498.3	 8451.0	...
5905947	  795.5	  497.4	 8457.0	...
5905948	  795.5	  496.5	 8461.0	...
5905949	  795.7	  496.9	 8454.0	...
5905950	  795.5	  497.3	 8448.0	...
5905951	  795.3	  497.6	 8446.0	...
5905952	  795.4	  497.5	 8447.0	...
5905953	  795.7	  497.6	 8447.0	...
5905954	  795.4	  498.1	 8448.0	...
5905955	  794.7	  499.0	 8449.0	...
5905956	  794.4	  499.7	 8446.0	...
5905957	  794.8	  500.0	 8441.0	...
5905958	  795.3	  499.9	 8437.0	...
5905959	  795.4	  499.7	 8437.0	...
5905960	  795.3	  499.0	 8440.0	...
5905961	  795.1	  498.4	 8443.0	...
5905962	  794.9	  498.0	 8447.0	...
5905963	  794.7	  498.0	 8447.0	...
5905964	  794.4	  498.0	 8444.0	...
5905965	  794.0	  497.9	 8441.0	...
5905966	  793.8	  497.7	 8437.0	...
5905967	  793.7	  497.4	 8437.0	...
5905968	  793.9	  498.0	 8437.0	...
5905969	  794.1	  498.8	 8437.0	...
5905970	  794.3	  499.6	 8441.0	...
5905971	  794.3	  499.4	 8445.0	...
5905972	  794.2	  498.8	 8449.0	...
5905973	  794.2	  497.9	 8449.0	...
5905974	  794.3	  497.1	 8449.0	...
5905975	  794.5	  496.8	 8449.0	...
5905976	  794.6	  497.0	 8447.0	...
5905977	  794.7	  497.2	 8445.0	...
5905978	  794.4	  497.5	 8445.0	...
5905979	  794.1	  497.4	 8447.0	...
5905980	  794.1	  496.9	 8446.0	...
5905981	  794.5	  496.4	 8444.0	...
5905982	  794.9	  496.3	 8441.0	...
5905983	  794.8	  496.2	 8441.0	...
5905984	  794.8	  496.1	 8440.0	...
5905985	  794.7	  495.7	 8439.0	...
5905986	  794.7	  495.6	 8439.0	...
5905987	  794.6	  495.5	 8439.0	...
5905988	  794.4	  495.5	 8443.0	...
5905989	  794.4	  496.6	 8447.0	...
5905990	  794.6	  497.7	 8450.0	...
5905991	  794.8	  498.8	 8451.0	...
5905992	  794.6	  498.7	 8451.0	...
5905993	  794.4	  498.7	 8452.0	...
5905994	  794.3	  498.7	 8452.0	...
5905995	  794.3	  498.6	 8452.0	...
5905996	  794.3	  497.8	 8453.0	...
5905997	  794.4	  497.0	 8453.0	...
5905998	  794.6	  496.4	 8451.0	...
5905999	  794.7	  496.3	 8453.0	...
5906000	  794.8	  496.5	 8456.0	...
5906001	  794.9	  496.7	 8450.0	...
5906002	  795.1	  497.0	 8441.0	...
5906003	  794.9	  496.9	 8433.0	...
5906004	  794.7	  496.7	 8434.0	...
5906005	  794.3	  496.6	 8436.0	...
5906006	  794.3	  496.6	 8437.0	...
5906007	  794.2	  496.7	 8440.0	...
5906008	  794.4	  496.9	 8442.0	...
5906009	  794.6	  497.0	 8444.0	...
5906010	  795.2	  497.1	 8445.0	...
5906011	  795.6	  497.0	 8446.0	...
5906012	  795.9	  496.8	 8447.0	...
5906013	  796.2	  496.6	 8446.0	...
5906014	  796.4	  496.4	 8445.0	...
5906015	  796.5	  496.3	 8444.0	...
5906016	  796.4	  496.3	 8440.0	...
5906017	  796.2	  496.4	 8436.0	...
5906018	  795.9	  496.5	 8433.0	...
5906019	  795.5	  496.6	 8435.0	...
5906020	  795.2	  496.7	 8436.0	...
5906021	  795.3	  496.8	 8439.0	...
5906022	  795.2	  496.9	 8444.0	...
5906023	  794.9	  496.9	 8448.0	...
5906024	  794.3	  497.0	 8449.0	...
5906025	  793.9	  496.9	 8448.0	...
5906026	  793.7	  496.9	 8447.0	...
5906027	  793.8	  496.8	 8449.0	...
5906028	  793.9	  496.8	 8451.0	...
5906029	  794.0	  496.6	 8455.0	...
5906030	  793.9	  496.5	 8456.0	...
5906031	  793.9	  496.7	 8453.0	...
5906032	  794.3	  496.9	 8448.0	...
5906033	  794.6	  496.8	 8447.0	...
5906034	  795.0	  496.5	 8451.0	...
5906035	  794.9	  496.2	 8455.0	...
5906036	  794.9	  496.3	 8453.0	...
5906037	  794.6	  496.3	 8451.0	...
5906038	  794.3	  496.3	 8449.0	...
5906039	  793.9	  496.2	 8446.0	...
5906040	  793.8	  496.2	 8446.0	...
5906041	  794.2	  496.2	 8446.0	...
5906042	  795.0	  496.3	 8446.0	...
5906043	  795.7	  496.4	 8445.0	...
5906044	  795.9	  497.0	 8444.0	...
5906045	  795.7	  497.5	 8444.0	...
5906046	  795.4	  497.9	 8445.0	...
5906047	  795.3	  498.0	 8447.0	...
5906048	  795.2	  498.1	 8450.0	...
5906049	  795.1	  498.4	 8451.0	...
5906050	  795.1	  498.6	 8450.0	...
5906051	  795.0	  498.6	 8449.0	...
5906052	  794.9	  498.0	 8450.0	...
5906053	  794.8	  497.6	 8454.0	...
5906054	  794.7	  497.4	 8458.0	...
5906055	  794.8	  497.3	 8462.0	...
5906056	  794.8	  497.0	 8460.0	...
5906057	  794.7	  496.6	 8458.0	...
5906058	  794.6	  496.5	 8456.0	...
5906059	  794.6	  496.4	 8454.0	...
5906060	  794.7	  496.4	 8453.0	...
5906061	  794.9	  496.5	 8452.0	...
5906062	  795.1	  496.6	 8451.0	...
5906063	  795.3	  496.6	 8450.0	...
5906064	  795.4	  496.4	 8449.0	...
5906065	  795.3	  496.3	 8447.0	...
5906066	  795.1	  496.3	 8446.0	...
5906067	  794.9	  496.6	 8446.0	...
5906068	  794.8	  496.7	 8449.0	...
5906069	  794.8	  496.6	 8452.0	...
5906070	  794.8	  496.8	 8454.0	...
5906071	  794.9	  497.1	 8456.0	...
5906072	  794.8	  496.7	 8457.0	...
5906073	  794.7	  496.0	 8459.0	...
5906074	  794.5	  495.1	 8460.0	...
5906075	  794.4	  494.9	 8460.0	...
5906076	  794.3	  494.8	 8458.0	...
5906077	  794.3	  494.8	 8456.0	...
5906078	  794.6	  494.8	 8453.0	...
5906079	  795.0	  495.7	 8451.0	...
5906080	  795.5	  496.6	 8448.0	...
5906081	  795.6	  497.5	 8445.0	...
5906082	  795.6	  497.4	 8443.0	...
5906083	  795.5	  496.9	 8442.0	...
5906084	  795.4	  496.5	 8441.0	...
5906085	  795.4	  496.3	 8442.0	...
5906086	  795.4	  496.6	 8445.0	...
5906087	  795.3	  496.9	 8447.0	...
5906088	  795.3	  496.9	 8448.0	...
5906089	  795.3	  496.8	 8444.0	...
5906090	  795.2	  496.5	 8440.0	...
5906091	  795.4	  496.3	 8435.0	...
5906092	  795.6	  496.2	 8434.0	...
5906093	  795.7	  496.3	 8439.0	...
5906094	  795.3	  496.4	 8445.0	...
5906095	  794.9	  496.5	 8450.0	...
5906096	  794.6	  496.6	 8449.0	...
5906097	  794.6	  496.7	 8447.0	...
5906098	  794.5	  496.6	 8446.0	...
5906099	  794.3	  496.2	 8445.0	...
5906100	  794.0	  495.4	 8445.0	...
5906101	  793.8	  494.6	 8445.0	...
5906102	  793.6	  494.2	 8446.0	...
5906103	  793.6	  494.3	 8447.0	...
5906104	  793.7	  494.3	 8448.0	...
5906105	  793.7	  494.2	 8448.0	...
5906106	  793.8	  494.1	 8447.0	...
5906107	  794.1	  494.0	 8446.0	...
5906108	  794.6	  494.0	 8446.0	...
5906109	  794.9	  493.9	 8445.0	...
5906110	  794.7	  494.0	 8445.0	...
5906111	  794.4	  493.9	 8440.0	...
5906112	  794.3	  493.7	 8436.0	...
5906113	  794.3	  493.7	 8431.0	...
5906114	  794.3	  493.7	 8432.0	...
5906115	  794.4	  493.8	 8433.0	...
5906116	  794.4	  493.8	 8433.0	...
5906117	  794.3	  493.6	 8437.0	...
5906118	  794.2	  493.3	 8441.0	...
5906119	  794.0	  493.0	 8445.0	...
5906120	  794.1	  493.0	 8443.0	...
5906121	  794.1	  493.0	 8440.0	...
5906122	  794.2	  492.8	 8439.0	...
5906123	  794.2	  492.7	 8442.0	...
5906124	  794.1	  492.6	 8448.0	...
5906125	  794.2	  492.4	 8452.0	...
5906126	  794.4	  491.6	 8453.0	...
5906127	  794.6	  490.9	 8452.0	...
5906128	  794.7	  490.4	 8450.0	...
5906129	  794.6	  490.3	 8449.0	...
5906130	  794.5	  490.3	 8447.0	...
5906131	  794.5	  490.3	 8451.0	...
5906132	  794.5	  490.6	 8456.0	...
5906133	  794.5	  490.8	 8461.0	...
5906134	  794.5	  491.1	 8462.0	...
5906135	  794.5	  491.1	 8464.0	...
5906136	  794.6	  491.4	 8466.0	...
5906137	  794.8	  491.7	 8466.0	...
5906138	  794.9	  491.8	 8466.0	...
5906139	  794.7	  491.6	 8466.0	...
5906140	  794.4	  491.4	 8468.0	...
5906141	  794.4	  491.4	 8469.0	...
5906142	  794.7	  491.2	 8471.0	...
5906143	  794.9	  491.0	 8470.0	...
5906144	  794.9	  491.0	 8469.0	...
5906145	  794.9	  491.1	 8468.0	...
5906146	  794.5	  491.4	 8467.0	...
5906147	  794.3	  492.1	 8466.0	...
5906148	  794.1	  492.8	 8465.0	...
5906149	  794.4	  493.3	 8465.0	...
5906150	  794.5	  493.2	 8464.0	...
5906151	  794.6	  493.0	 8463.0	...
5906152	  794.5	  492.9	 8466.0	...
5906153	  794.4	  492.7	 8469.0	...
5906154	  794.2	  492.5	 8469.0	...
5906155	  794.2	  492.8	 8467.0	...
5906156	  793.9	  493.4	 8464.0	...
5906157	  793.5	  493.9	 8464.0	...
5906158	  792.9	  493.6	 8464.0	...
5906159	  792.7	  493.4	 8463.0	...
5906160	  792.5	  493.3	 8462.0	...
5906161	  792.4	  493.4	 8460.0	...
5906162	  792.9	  493.4	 8463.0	...
5906163	  793.3	  492.4	 8467.0	...
5906164	  793.6	  491.4	 8469.0	...
5906165	  793.5	  491.2	 8466.0	...
5906166	  793.5	  491.9	 8462.0	...
5906167	  793.7	  492.5	 8461.0	...
5906168	  793.7	  492.0	 8463.0	...
5906169	  793.8	  491.4	 8465.0	...
5906170	  793.9	  491.0	 8466.0	...
5906171	  794.1	  490.9	 8467.0	...
5906172	  794.1	  491.0	 8465.0	...
5906173	  794.0	  491.3	 8464.0	...
5906174	  793.7	  491.6	 8467.0	...
5906175	  793.3	  491.8	 8471.0	...
5906176	  793.0	  491.9	 8472.0	...
5906177	  792.9	  491.7	 8470.0	...
5906178	  793.0	  491.5	 8467.0	...
5906179	  793.0	  491.3	 8468.0	...
5906180	  793.1	  491.6	 8469.0	...
5906181	  793.2	  491.8	 8468.0	...
5906182	  793.1	  491.3	 8467.0	...
5906183	  792.9	  490.6	 8466.0	...
5906184	  792.6	  490.2	 8465.0	...
5906185	  792.7	  490.4	 8465.0	...
5906186	  792.9	  490.8	 8466.0	...
5906187	  793.4	  491.1	 8468.0	...
5906188	  793.6	  490.8	 8470.0	...
5906189	  793.8	  490.3	 8476.0	...
5906190	  793.8	  489.9	 8481.0	...
5906191	  794.0	  489.9	 8484.0	...
5906192	  794.2	  489.9	 8484.0	...
5906193	  794.4	  489.9	 8484.0	...
5906194	  794.4	  489.8	 8487.0	...
5906195	  794.3	  489.6	 8490.0	...
5906196	  794.3	  489.4	 8493.0	...
5906197	  793.8	  489.3	 8492.0	...
5906198	  793.3	  489.4	 8493.0	...
5906199	  792.7	  489.5	 8493.0	...
5906200	  792.7	  489.6	 8491.0	...
5906201	  792.4	  489.8	 8488.0	...
5906202	  792.3	  490.1	 8482.0	...
5906203	  792.3	  490.2	 8479.0	...
5906204	  792.5	  490.3	 8474.0	...
5906205	  792.6	  490.3	 8471.0	...
5906206	  792.6	  489.8	 8468.0	...
5906207	  792.6	  489.4	 8467.0	...
5906208	  792.7	  489.3	 8468.0	...
5906209	  792.9	  489.6	 8468.0	...
5906210	  792.9	  489.5	 8467.0	...
5906211	  792.9	  489.2	 8467.0	...
5906212	  793.1	  488.8	 8464.0	...
MSG	5906213 0000 _ Number Off
5906213	  793.4	  488.3	 8463.0	...
5906214	  793.7	  487.8	 8463.0	...
5906215	  793.6	  487.4	 8467.0	...
5906216	  793.6	  487.4	 8469.0	...
5906217	  793.5	  487.3	 8471.0	...
5906218	  793.6	  487.4	 8470.0	...
5906219	  793.8	  487.7	 8470.0	...
5906220	  794.2	  488.6	 8470.0	...
5906221	  794.4	  489.3	 8470.0	...
5906222	  794.7	  489.8	 8470.0	...
5906223	  794.3	  489.8	 8470.0	...
5906224	  793.9	  489.8	 8470.0	...
5906225	  793.4	  489.8	 8470.0	...
5906226	  793.5	  489.8	 8469.0	...
5906227	  793.4	  489.8	 8468.0	...
5906228	  792.8	  490.5	 8468.0	...
5906229	  792.2	  491.1	 8471.0	...
5906230	  790.7	  492.0	 8476.0	...
EFIX R   5904622	5906230	1609	  795.2	  502.9	   8430
SSACC R  5906231
5906231	  789.1	  492.5	 8480.0	...
5906232	  787.5	  493.0	 8479.0	...
5906233	  785.3	  494.2	 8478.0	...
5906234	  783.8	  495.4	 8478.0	...
5906235	  781.3	  496.8	 8478.0	...
5906236	  780.3	  498.8	 8478.0	...
ESACC R  5906231	5906236	6	  789.1	  492.5	  780.3	  498.8	   0.23	     40
SFIX R   5906237
5906237	  779.5	  500.5	 8480.0	...
5906238	  779.4	  502.0	 8483.0	...
5906239	  778.8	  502.1	 8486.0	...
5906240	  778.5	  503.0	 8487.0	...
5906241	  778.8	  504.1	 8486.0	...
5906242	  779.5	  505.4	 8490.0	...
5906243	  779.9	  506.0	 8494.0	...
5906244	  780.8	  506.1	 8496.0	...
5906245	  781.8	  506.1	 8494.0	...
5906246	  783.8	  505.9	 8492.0	...
5906247	  785.1	  505.8	 8488.0	...
5906248	  785.9	  505.2	 8485.0	...
5906249	  786.6	  504.3	 8487.0	...
5906250	  787.3	  503.2	 8492.0	...
5906251	  787.8	  502.6	 8495.0	...
5906252	  787.6	  502.3	 8493.0	...
5906253	  787.4	  502.3	 8491.0	...
5906254	  787.4	  502.3	 8491.0	...
5906255	  787.1	  502.3	 8491.0	...
5906256	  786.9	  502.3	 8490.0	...
5906257	  786.7	  502.2	 8489.0	...
5906258	  786.0	  502.0	 8488.0	...
5906259	  785.4	  502.0	 8487.0	...
5906260	  784.6	  501.9	 8485.0	...
5906261	  784.5	  502.3	 8483.0	...
5906262	  785.0	  502.6	 8485.0	...
5906263	  785.6	  502.9	 8489.0	...
5906264	  786.2	  502.9	 8492.0	...
5906265	  786.1	  502.9	 8491.0	...
5906266	  785.8	  502.9	 8492.0	...
5906267	  785.4	  502.8	 8493.0	...
5906268	  785.0	  502.8	 8495.0	...
5906269	  784.8	  502.9	 8495.0	...
5906270	  784.8	  503.2	 8494.0	...
5906271	  784.8	  503.4	 8492.0	...
5906272	  784.7	  504.0	 8490.0	...
5906273	  784.7	  504.6	 8492.0	...
5906274	  784.8	  505.0	 8495.0	...
5906275	  785.0	  505.0	 8496.0	...
5906276	  785.2	  504.8	 8494.0	...
5906277	  785.4	  504.8	 8493.0	...
5906278	  785.3	  504.8	 8494.0	...
5906279	  785.1	  504.7	 8495.0	...
5906280	  784.9	  504.4	 8494.0	...
5906281	  784.9	  503.9	 8493.0	...
5906282	  784.9	  503.5	 8493.0	...
5906283	  784.8	  503.4	 8491.0	...
5906284	  784.8	  503.6	 8490.0	...
5906285	  784.7	  503.7	 8489.0	...
5906286	  784.7	  503.7	 8488.0	...
5906287	  784.7	  503.7	 8487.0	...
5906288	  784.7	  503.8	 8492.0	...
5906289	  784.8	  503.9	 8497.0	...
5906290	  784.6	  503.8	 8500.0	...
5906291	  784.4	  503.7	 8498.0	...
5906292	  784.3	  503.7	 8497.0	...
5906293	  784.2	  503.8	 8494.0	...
5906294	  784.3	  503.8	 8492.0	...
5906295	  784.3	  503.8	 8490.0	...
5906296	  784.3	  503.3	 8491.0	...
5906297	  784.3	  502.9	 8493.0	...
5906298	  784.7	  502.7	 8497.0	...
5906299	  785.1	  503.1	 8499.0	...
5906300	  785.2	  503.5	 8500.0	...
5906301	  784.9	  503.7	 8499.0	...
5906302	  784.8	  503.7	 8498.0	...
5906303	  784.9	  503.7	 8499.0	...
5906304	  785.0	  503.7	 8499.0	...
5906305	  784.9	  504.1	 8497.0	...
5906306	  784.9	  504.5	 8497.0	...
5906307	  784.9	  504.2	 8496.0	...
5906308	  784.9	  503.5	 8496.0	...
5906309	  784.8	  502.8	 8496.0	...
5906310	  785.0	  502.8	 8496.0	...
5906311	  785.1	  502.7	 8496.0	...
5906312	  784.5	  502.8	 8495.0	...
5906313	  783.9	  502.7	 8493.0	...
5906314	  783.8	  502.5	 8490.0	...
5906315	  784.4	  502.3	 8492.0	...
5906316	  785.2	  502.4	 8495.0	...
5906317	  785.5	  502.8	 8498.0	...
5906318	  785.7	  503.2	 8499.0	...
5906319	  785.7	  503.5	 8501.0	...
5906320	  785.6	  503.3	 8502.0	...
5906321	  785.5	  503.1	 8502.0	...
5906322	  785.3	  503.6	 8497.0	...
5906323	  785.1	  504.3	 8492.0	...
5906324	  784.9	  504.6	 8488.0	...
5906325	  784.8	  504.1	 8489.0	...
5906326	  784.5	  503.6	 8491.0	...
5906327	  784.3	  503.4	 8493.0	...
5906328	  784.0	  503.1	 8499.0	...
5906329	  783.9	  502.7	 8503.0	...
5906330	  784.1	  502.1	 8507.0	...
5906331	  784.4	  501.6	 8507.0	...
5906332	  784.9	  501.2	 8506.0	...
5906333	  785.2	  501.3	 8509.0	...
5906334	  785.4	  501.5	 8511.0	...
5906335	  785.0	  501.7	 8515.0	...
5906336	  784.6	  502.0	 8516.0	...
5906337	  784.5	  502.0	 8515.0	...
5906338	  784.8	  502.2	 8513.0	...
5906339	  785.1	  502.3	 8513.0	...
5906340	  785.1	  502.6	 8514.0	...
5906341	  785.2	  502.6	 8514.0	...
5906342	  785.3	  502.3	 8513.0	...
5906343	  785.3	  501.6	 8512.0	...
5906344	  785.1	  500.7	 8511.0	...
5906345	  785.0	  500.1	 8510.0	...
5906346	  785.0	  499.9	 8510.0	...
5906347	  785.2	  499.9	 8510.0	...
5906348	  785.2	  499.9	 8511.0	...
5906349	  785.2	  500.0	 8513.0	...
5906350	  784.5	  500.9	 8514.0	...
5906351	  783.9	  501.8	 8514.0	...
5906352	  783.6	  502.5	 8510.0	...
5906353	  784.2	  502.4	 8507.0	...
5906354	  784.8	  502.3	 8508.0	...
5906355	  785.1	  502.2	 8512.0	...
5906356	  785.1	  502.1	 8517.0	...
5906357	  785.1	  502.0	 8518.0	...
5906358	  785.1	  501.9	 8515.0	...
5906359	  784.9	  501.5	 8511.0	...
5906360	  784.7	  501.0	 8509.0	...
5906361	  784.3	  500.5	 8512.0	...
5906362	  784.3	  500.8	 8515.0	...
5906363	  784.6	  500.9	 8515.0	...
5906364	  785.0	  501.1	 8513.0	...
5906365	  785.5	  500.9	 8513.0	...
5906366	  785.6	  500.9	 8514.0	...
5906367	  785.7	  500.8	 8515.0	...
5906368	  785.6	  500.8	 8515.0	...
5906369	  785.5	  501.0	 8515.0	...
5906370	  785.4	  501.5	 8516.0	...
5906371	  785.6	  501.9	 8517.0	...
5906372	  785.9	  501.7	 8517.0	...
5906373	  786.0	  501.3	 8520.0	...
5906374	  786.0	  501.1	 8523.0	...
5906375	  785.6	  501.4	 8521.0	...
5906376	  785.2	  501.6	 8518.0	...
5906377	  784.6	  501.5	 8514.0	...
5906378	  784.6	  501.1	 8514.0	...
5906379	  784.5	  501.0	 8515.0	...
5906380	  784.4	  501.1	 8517.0	...
5906381	  784.4	  501.4	 8517.0	...
5906382	  784.3	  501.3	 8515.0	...
5906383	  784.3	  501.3	 8513.0	...
5906384	  784.3	  501.2	 8513.0	...
5906385	  784.5	  501.1	 8518.0	...
5906386	  784.6	  501.0	 8522.0	...
5906387	  784.8	  500.9	 8526.0	...
5906388	  785.0	  501.0	 8524.0	...
5906389	  785.0	  501.2	 8522.0	...
5906390	  785.0	  501.4	 8516.0	...
5906391	  784.9	  501.5	 8511.0	...
5906392	  784.9	  501.4	 8508.0	...
5906393	  784.9	  501.5	 8511.0	...
5906394	  785.0	  501.6	 8513.0	...
5906395	  785.2	  502.1	 8515.0	...
5906396	  785.2	  502.3	 8517.0	...
5906397	  785.2	  502.5	 8520.0	...
5906398	  785.6	  502.1	 8522.0	...
5906399	  786.1	  501.4	 8524.0	...
5906400	  786.6	  500.9	 8529.0	...
5906401	  786.6	  500.6	 8533.0	...
5906402	  786.6	  500.7	 8535.0	...
5906403	  786.6	  500.5	 8539.0	...
5906404	  786.6	  500.2	 8543.0	...
5906405	  786.6	  500.0	 8545.0	...
5906406	  786.6	  499.7	 8544.0	...
5906407	  786.6	  499.5	 8542.0	...
5906408	  786.6	  499.4	 8541.0	...
5906409	  786.6	  499.5	 8540.0	...
5906410	  786.6	  499.6	 8533.0	...
5906411	  786.7	  499.9	 8526.0	...
5906412	  786.4	  500.3	 8521.0	...
5906413	  786.2	  500.6	 8523.0	...
5906414	  785.8	  500.4	 8523.0	...
5906415	  785.8	  499.9	 8520.0	...
5906416	  785.8	  499.2	 8517.0	...
5906417	  785.8	  498.8	 8516.0	...
5906418	  785.8	  498.6	 8517.0	...
5906419	  785.9	  498.6	 8521.0	...
5906420	  786.0	  498.6	 8524.0	...
5906421	  786.2	  498.6	 8526.0	...
5906422	  786.4	  498.9	 8527.0	...
5906423	  786.0	  499.4	 8524.0	...
5906424	  785.5	  499.2	 8520.0	...
5906425	  784.9	  498.6	 8519.0	...
5906426	  784.7	  498.1	 8520.0	...
5906427	  784.7	  498.3	 8521.0	...
5906428	  784.7	  498.6	 8520.0	...
5906429	  784.6	  498.3	 8520.0	...
5906430	  784.6	  497.9	 8520.0	...
5906431	  784.7	  497.5	 8520.0	...
5906432	  784.7	  497.4	 8523.0	...
5906433	  784.8	  497.9	 8526.0	...
5906434	  785.0	  498.6	 8525.0	...
5906435	  785.2	  498.9	 8521.0	...
5906436	  785.3	  498.6	 8517.0	...
5906437	  785.3	  498.1	 8523.0	...
5906438	  785.4	  497.8	 8528.0	...
5906439	  785.5	  497.6	 8531.0	...
5906440	  785.7	  497.6	 8529.0	...
5906441	  785.8	  497.7	 8527.0	...
5906442	  785.6	  497.7	 8527.0	...
5906443	  785.3	  497.8	 8526.0	...
5906444	  785.1	  497.9	 8525.0	...
5906445	  785.5	  497.9	 8523.0	...
5906446	  786.0	  497.8	 8522.0	...
5906447	  786.7	  497.7	 8522.0	...
5906448	  787.0	  497.4	 8523.0	...
5906449	  787.3	  497.4	 8524.0	...
5906450	  787.0	  497.5	 8524.0	...
5906451	  786.6	  497.3	 8524.0	...
5906452	  785.9	  497.0	 8524.0	...
5906453	  785.8	  497.1	 8523.0	...
5906454	  785.7	  497.5	 8522.0	...
5906455	  786.1	  497.9	 8524.0	...
5906456	  786.4	  497.6	 8526.0	...
5906457	  786.7	  497.3	 8527.0	...
5906458	  786.6	  497.1	 8527.0	...
5906459	  786.5	  497.2	 8526.0	...
5906460	  786.0	  496.5	 8526.0	...
5906461	  785.5	  495.8	 8527.0	...
5906462	  785.0	  495.2	 8527.0	...
5906463	  784.9	  495.3	 8527.0	...
5906464	  784.9	  495.4	 8527.0	...
5906465	  785.6	  495.3	 8527.0	...
5906466	  786.3	  495.1	 8524.0	...
5906467	  786.8	  495.2	 8521.0	...
5906468	  786.9	  495.4	 8518.0	...
5906469	  787.1	  495.7	 8516.0	...
5906470	  787.2	  495.8	 8515.0	...
5906471	  787.1	  495.3	 8514.0	...
5906472	  787.1	  494.8	 8517.0	...
5906473	  787.1	  494.2	 8519.0	...
5906474	  786.4	  493.2	 8523.0	...
5906475	  785.7	  492.1	 8525.0	...
5906476	  784.9	  491.1	 8526.0	...
5906477	  784.9	  491.1	 8524.0	...
5906478	  785.3	  491.0	 8522.0	...
5906479	  785.7	  491.6	 8521.0	...
5906480	  786.1	  492.0	 8521.0	...
5906481	  786.2	  492.2	 8520.0	...
5906482	  786.1	  491.7	 8520.0	...
5906483	  786.1	  491.9	 8520.0	...
5906484	  786.2	  492.3	 8519.0	...
5906485	  786.1	  492.5	 8518.0	...
5906486	  785.9	  492.2	 8516.0	...
5906487	  785.8	  492.0	 8515.0	...
5906488	  785.7	  491.9	 8516.0	...
5906489	  785.6	  491.8	 8516.0	...
5906490	  785.6	  491.7	 8516.0	...
5906491	  785.7	  491.5	 8517.0	...
5906492	  785.8	  491.4	 8517.0	...
5906493	  785.8	  491.5	 8517.0	...
5906494	  785.8	  491.7	 8517.0	...
5906495	  786.0	  491.8	 8518.0	...
5906496	  786.1	  492.3	 8517.0	...
5906497	  786.3	  492.8	 8516.0	...
5906498	  786.3	  492.1	 8514.0	...
5906499	  786.3	  490.9	 8515.0	...
5906500	  786.2	  489.5	 8516.0	...
5906501	  786.2	  489.3	 8516.0	...
5906502	  785.9	  489.1	 8517.0	...
5906503	  785.6	  489.1	 8522.0	...
5906504	  785.1	  489.0	 8526.0	...
5906505	  785.0	  488.9	 8529.0	...
5906506	  784.9	  488.7	 8529.0	...
5906507	  785.0	  488.6	 8530.0	...
5906508	  785.4	  488.5	 8531.0	...
5906509	  785.7	  488.9	 8532.0	...
5906510	  785.8	  489.4	 8532.0	...
5906511	  785.6	  489.8	 8532.0	...
5906512	  785.4	  489.6	 8530.0	...
5906513	  785.5	  489.3	 8529.0	...
5906514	  785.8	  489.0	 8529.0	...
5906515	  786.0	  488.9	 8530.0	...
5906516	  785.8	  488.7	 8531.0	...
5906517	  785.3	  488.7	 8533.0	...
5906518	  784.9	  488.6	 8536.0	...
5906519	  785.3	  488.5	 8539.0	...
5906520	  785.8	  488.4	 8540.0	...
5906521	  786.3	  488.2	 8541.0	...
5906522	  786.3	  488.0	 8534.0	...
5906523	  786.4	  488.0	 8528.0	...
5906524	  786.5	  487.9	 8525.0	...
5906525	  786.6	  487.9	 8530.0	...
5906526	  786.6	  488.0	 8536.0	...
5906527	  786.8	  488.0	 8536.0	...
5906528	  787.1	  488.0	 8535.0	...
5906529	  787.3	  487.9	 8534.0	...
5906530	  787.3	  487.6	 8534.0	...
5906531	  786.4	  487.3	 8535.0	...
5906532	  785.5	  487.1	 8536.0	...
5906533	  785.1	  487.0	 8537.0	...
5906534	  785.5	  487.0	 8538.0	...
5906535	  785.6	  486.7	 8540.0	...
5906536	  785.2	  486.4	 8538.0	...
5906537	  785.0	  486.6	 8535.0	...
5906538	  785.2	  486.9	 8532.0	...
5906539	  785.5	  487.2	 8534.0	...
5906540	  785.6	  487.2	 8536.0	...
5906541	  785.6	  487.0	 8537.0	...
5906542	  785.5	  486.7	 8538.0	...
5906543	  785.5	  487.0	 8538.0	...
5906544	  785.5	  487.6	 8538.0	...
5906545	  785.7	  488.1	 8539.0	...
5906546	  785.9	  487.7	 8536.0	...
5906547	  786.0	  487.4	 8532.0	...
5906548	  785.9	  487.2	 8533.0	...
5906549	  786.0	  487.3	 8536.0	...
5906550	  786.1	  487.6	 8536.0	...
5906551	  786.0	  487.9	 8533.0	...
5906552	  785.7	  488.2	 8529.0	...
5906553	  785.4	  488.2	 8530.0	...
5906554	  785.3	  488.4	 8527.0	...
5906555	  785.3	  488.5	 8524.0	...
5906556	  785.3	  488.7	 8523.0	...
5906557	  785.7	  488.8	 8527.0	...
5906558	  786.0	  488.5	 8532.0	...
5906559	  786.3	  488.1	 8536.0	...
5906560	  786.2	  487.9	 8539.0	...
5906561	  786.2	  488.1	 8540.0	...
5906562	  786.0	  488.3	 8541.0	...
5906563	  785.8	  488.5	 8541.0	...
5906564	  785.7	  488.3	 8538.0	...
5906565	  785.6	  487.9	 8536.0	...
5906566	  785.7	  487.6	 8536.0	...
5906567	  785.8	  487.6	 8538.0	...
5906568	  785.8	  487.5	 8540.0	...
5906569	  785.9	  487.3	 8540.0	...
5906570	  786.1	  487.1	 8540.0	...
5906571	  786.3	  486.9	 8540.0	...
5906572	  786.3	  486.5	 8540.0	...
5906573	  786.3	  486.3	 8541.0	...
5906574	  786.4	  486.1	 8541.0	...
5906575	  786.3	  486.1	 8540.0	...
5906576	  786.1	  485.7	 8539.0	...
5906577	  785.9	  485.3	 8538.0	...
5906578	  785.7	  485.4	 8540.0	...
5906579	  785.7	  486.4	 8542.0	...
5906580	  785.8	  487.4	 8543.0	...
5906581	  785.8	  487.3	 8541.0	...
5906582	  785.7	  486.7	 8539.0	...
5906583	  785.6	  486.0	 8545.0	...
5906584	  785.7	  486.0	 8552.0	...
5906585	  785.8	  486.3	 8558.0	...
5906586	  786.0	  486.6	 8558.0	...
5906587	  786.0	  487.0	 8557.0	...
5906588	  785.9	  487.0	 8558.0	...
5906589	  785.8	  486.5	 8553.0	...
5906590	  785.8	  485.9	 8547.0	...
5906591	  785.8	  485.4	 8545.0	...
5906592	  785.8	  485.5	 8548.0	...
5906593	  785.5	  485.5	 8554.0	...
5906594	  785.2	  485.4	 8556.0	...
5906595	  784.9	  485.3	 8557.0	...
5906596	  784.8	  485.3	 8556.0	...
5906597	  785.4	  485.1	 8554.0	...
5906598	  786.0	  484.9	 8552.0	...
5906599	  786.7	  484.7	 8553.0	...
5906600	  786.6	  484.8	 8555.0	...
5906601	  786.5	  484.8	 8557.0	...
5906602	  786.4	  484.9	 8558.0	...
5906603	  786.5	  485.0	 8559.0	...
5906604	  786.7	  485.2	 8559.0	...
5906605	  786.8	  485.1	 8559.0	...
5906606	  786.7	  484.8	 8557.0	...
5906607	  786.8	  484.9	 8550.0	...
5906608	  786.4	  485.2	 8544.0	...
5906609	  786.1	  485.5	 8544.0	...
5906610	  785.7	  485.2	 8548.0	...
5906611	  785.8	  484.5	 8552.0	...
5906612	  785.9	  484.1	 8553.0	...
5906613	  786.0	  483.8	 8555.0	...
5906614	  786.2	  484.2	 8560.0	...
5906615	  786.3	  484.4	 8565.0	...
5906616	  786.3	  484.6	 8569.0	...
5906617	  786.2	  484.7	 8569.0	...
5906618	  786.2	  484.8	 8567.0	...
5906619	  786.3	  484.8	 8566.0	...
5906620	  786.3	  484.7	 8565.0	...
5906621	  786.3	  484.0	 8565.0	...
5906622	  786.2	  483.3	 8563.0	...
5906623	  786.3	  483.5	 8560.0	...
5906624	  786.4	  484.0	 8558.0	...
5906625	  786.5	  484.4	 8559.0	...
5906626	  786.2	  484.2	 8560.0	...
5906627	  785.5	  484.2	 8562.0	...
5906628	  784.8	  484.1	 8563.0	...
5906629	  784.7	  484.0	 8563.0	...
5906630	  785.2	  483.8	 8561.0	...
5906631	  785.6	  483.6	 8559.0	...
5906632	  785.7	  483.4	 8557.0	...
5906633	  785.6	  483.6	 8555.0	...
5906634	  785.6	  484.0	 8555.0	...
5906635	  785.7	  484.3	 8559.0	...
5906636	  785.7	  484.3	 8563.0	...
5906637	  785.8	  484.3	 8567.0	...
5906638	  785.8	  483.8	 8565.0	...
5906639	  785.8	  483.4	 8563.0	...
5906640	  786.0	  483.1	 8567.0	...
5906641	  786.6	  483.1	 8574.0	...
5906642	  787.3	  483.2	 8576.0	...
5906643	  787.7	  483.4	 8573.0	...
5906644	  787.7	  482.9	 8573.0	...
5906645	  787.7	  482.3	 8576.0	...
5906646	  787.5	  481.6	 8581.0	...
5906647	  787.4	  481.6	 8583.0	...
5906648	  787.1	  482.0	 8585.0	...
5906649	  786.7	  482.3	 8586.0	...
5906650	  786.5	  482.5	 8584.0	...
5906651	  786.5	  482.3	 8582.0	...
5906652	  786.3	  482.3	 8580.0	...
5906653	  786.2	  482.3	 8579.0	...
5906654	  786.2	  482.5	 8578.0	...
5906655	  786.3	  482.6	 8579.0	...
5906656	  786.2	  482.7	 8580.0	...
5906657	  786.0	  482.6	 8579.0	...
5906658	  785.8	  482.6	 8577.0	...
5906659	  785.7	  482.6	 8575.0	...
5906660	  785.6	  482.6	 8576.0	...
5906661	  785.9	  482.5	 8578.0	...
5906662	  786.2	  482.5	 8581.0	...
5906663	  786.6	  482.9	 8581.0	...
5906664	  786.6	  483.3	 8581.0	...
5906665	  786.7	  483.8	 8583.0	...
5906666	  786.7	  483.2	 8589.0	...
5906667	  786.7	  482.6	 8595.0	...
5906668	  786.6	  481.7	 8599.0	...
5906669	  786.5	  481.4	 8595.0	...
5906670	  786.3	  481.6	 8594.0	...
5906671	  786.1	  482.1	 8592.0	...
5906672	  786.2	  482.5	 8595.0	...
5906673	  786.1	  482.5	 8595.0	...
5906674	  786.0	  482.0	 8593.0	...
5906675	  786.3	  481.6	 8590.0	...
5906676	  786.5	  481.1	 8588.0	...
5906677	  786.6	  481.2	 8590.0	...
5906678	  786.4	  481.4	 8592.0	...
5906679	  786.1	  481.8	 8592.0	...
5906680	  786.2	  482.2	 8591.0	...
5906681	  786.3	  482.5	 8590.0	...
5906682	  786.2	  482.3	 8590.0	...
5906683	  786.1	  482.4	 8590.0	...
5906684	  785.6	  482.7	 8588.0	...
5906685	  785.2	  483.2	 8586.0	...
5906686	  785.4	  483.3	 8583.0	...
5906687	  785.9	  483.2	 8582.0	...
5906688	  786.3	  483.1	 8582.0	...
5906689	  786.2	  483.2	 8581.0	...
5906690	  786.1	  483.2	 8581.0	...
5906691	  786.2	  483.1	 8581.0	...
5906692	  786.3	  482.8	 8580.0	...
5906693	  786.4	  482.6	 8580.0	...
5906694	  786.8	  482.5	 8580.0	...
5906695	  787.2	  482.6	 8581.0	...
5906696	  787.6	  482.7	 8583.0	...
5906697	  787.6	  482.6	 8587.0	...
5906698	  786.9	  481.7	 8594.0	...
5906699	  786.2	  480.8	 8599.0	...
5906700	  785.6	  480.8	 8599.0	...
5906701	  785.6	  481.6	 8594.0	...
5906702	  785.5	  482.4	 8589.0	...
5906703	  785.5	  482.6	 8589.0	...
5906704	  785.6	  482.7	 8591.0	...
5906705	  785.7	  482.9	 8594.0	...
5906706	  785.7	  482.2	 8597.0	...
5906707	  785.7	  481.4	 8600.0	...
5906708	  785.8	  480.7	 8604.0	...
5906709	  786.2	  481.2	 8605.0	...
5906710	  786.5	  481.8	 8606.0	...
5906711	  786.6	  482.5	 8606.0	...
5906712	  786.2	  481.3	 8606.0	...
5906713	  785.6	  480.1	 8607.0	...
5906714	  785.2	  479.1	 8605.0	...
5906715	  785.0	  479.6	 8602.0	...
5906716	  785.6	  480.1	 8598.0	...
5906717	  786.2	  480.3	 8595.0	...
5906718	  786.9	  480.4	 8593.0	...
5906719	  787.1	  480.5	 8596.0	...
5906720	  787.2	  481.0	 8600.0	...
5906721	  787.2	  481.3	 8603.0	...
5906722	  786.8	  481.3	 8601.0	...
5906723	  786.3	  480.5	 8599.0	...
5906724	  786.0	  479.6	 8598.0	...
5906725	  786.1	  479.2	 8600.0	...
5906726	  786.2	  479.4	 8603.0	...
5906727	  786.5	  479.5	 8604.0	...
5906728	  786.8	  479.6	 8603.0	...
5906729	  787.3	  479.7	 8603.0	...
5906730	  787.6	  479.6	 8604.0	...
5906731	  787.5	  480.0	 8605.0	...
5906732	  786.9	  480.5	 8605.0	...
5906733	  786.3	  480.9	 8603.0	...
5906734	  786.0	  480.8	 8601.0	...
5906735	  785.8	  480.0	 8601.0	...
5906736	  785.5	  479.4	 8603.0	...
5906737	  785.3	  479.0	 8605.0	...
5906738	  785.1	  479.4	 8605.0	...
5906739	  785.1	  479.5	 8608.0	...
5906740	  785.4	  479.4	 8611.0	...
5906741	  785.7	  479.4	 8614.0	...
5906742	  786.1	  479.2	 8614.0	...
5906743	  786.5	  479.0	 8614.0	...
5906744	  786.7	  478.8	 8614.0	...
5906745	  786.8	  478.6	 8609.0	...
5906746	  786.8	  478.5	 8605.0	...
5906747	  786.7	  477.9	 8603.0	...
5906748	  787.0	  477.2	 8605.0	...
5906749	  787.4	  476.5	 8607.0	...
5906750	  787.3	  476.5	 8606.0	...
5906751	  786.7	  476.8	 8605.0	...
5906752	  786.2	  477.3	 8605.0	...
5906753	  786.3	  477.7	 8607.0	...
5906754	  786.8	  478.0	 8609.0	...
5906755	  787.3	  478.1	 8611.0	...
5906756	  787.1	  477.4	 8612.0	...
5906757	  786.7	  476.6	 8613.0	...
5906758	  786.3	  475.7	 8612.0	...
5906759	  786.4	  475.6	 8612.0	...
5906760	  786.4	  475.6	 8611.0	...
5906761	  786.3	  475.7	 8610.0	...
5906762	  786.4	  475.7	 8611.0	...
5906763	  786.5	  475.7	 8614.0	...
5906764	  786.6	  475.7	 8616.0	...
5906765	  786.6	  475.7	 8613.0	...
5906766	  787.1	  475.6	 8610.0	...
5906767	  787.7	  475.5	 8609.0	...
5906768	  788.2	  475.4	 8609.0	...
5906769	  788.2	  475.4	 8611.0	...
5906770	  788.1	  475.4	 8613.0	...
5906771	  788.0	  475.5	 8614.0	...
5906772	  788.0	  475.8	 8615.0	...
5906773	  788.1	  476.1	 8616.0	...
5906774	  788.2	  476.2	 8617.0	...
5906775	  788.3	  475.8	 8618.0	...
5906776	  788.3	  475.4	 8618.0	...
5906777	  788.4	  475.2	 8618.0	...
5906778	  787.8	  475.3	 8618.0	...
5906779	  787.2	  475.3	 8619.0	...
5906780	  786.5	  475.3	 8619.0	...
5906781	  786.3	  475.1	 8620.0	...
5906782	  786.5	  474.8	 8616.0	...
5906783	  786.8	  474.9	 8613.0	...
5906784	  787.0	  475.1	 8610.0	...
5906785	  787.0	  475.8	 8611.0	...
5906786	  786.9	  476.3	 8612.0	...
5906787	  786.8	  476.4	 8613.0	...
5906788	  786.6	  476.1	 8615.0	...
5906789	  786.4	  475.7	 8617.0	...
5906790	  786.3	  475.4	 8617.0	...
5906791	  786.3	  475.3	 8616.0	...
5906792	  786.1	  474.9	 8615.0	...
5906793	  785.9	  474.3	 8614.0	...
5906794	  786.3	  473.7	 8612.0	...
5906795	  786.8	  473.3	 8610.0	...
5906796	  787.4	  473.2	 8610.0	...
5906797	  787.2	  473.5	 8613.0	...
5906798	  787.1	  474.3	 8612.0	...
5906799	  786.9	  475.1	 8606.0	...
5906800	  786.7	  475.8	 8598.0	...
5906801	  786.5	  476.0	 8594.0	...
5906802	  786.4	  476.2	 8593.0	...
5906803	  786.5	  476.3	 8594.0	...
5906804	  786.5	  476.3	 8596.0	...
5906805	  786.6	  476.3	 8597.0	...
5906806	  786.9	  476.1	 8597.0	...
5906807	  787.2	  475.8	 8598.0	...
5906808	  787.2	  475.8	 8599.0	...
5906809	  787.0	  475.9	 8601.0	...
5906810	  786.7	  476.1	 8603.0	...
5906811	  786.8	  476.2	 8606.0	...
5906812	  786.8	  476.2	 8607.0	...
5906813	  786.7	  476.3	 8606.0	...
5906814	  786.7	  476.3	 8605.0	...
5906815	  786.9	  476.3	 8603.0	...
5906816	  787.4	  476.3	 8602.0	...
5906817	  787.9	  476.5	 8599.0	...
5906818	  788.1	  476.7	 8597.0	...
5906819	  788.3	  476.8	 8596.0	...
5906820	  788.4	  476.8	 8602.0	...
5906821	  788.0	  476.3	 8608.0	...
5906822	  787.6	  475.8	 8612.0	...
5906823	  787.3	  475.5	 8611.0	...
5906824	  787.4	  475.5	 8609.0	...
EFIX R   5906237	5906824	588	  785.8	  490.3	   8546
SSACC R  5906825
5906825	  787.8	  475.5	 8608.0	...
5906826	  788.5	  474.6	 8608.0	...
5906827	  789.4	  473.3	 8612.0	...
5906828	  790.5	  470.2	 8616.0	...
5906829	  791.3	  467.3	 8618.0	...
5906830	  793.3	  464.2	 8616.0	...
5906831	  795.0	  461.3	 8614.0	...
5906832	  798.8	  456.7	 8615.0	...
5906833	  802.4	  452.0	 8620.0	...
5906834	  806.7	  447.5	 8623.0	...
5906835	  809.6	  444.2	 8622.0	...
5906836	  812.4	  441.9	 8614.0	...
5906837	  815.4	  441.1	 8608.0	...
5906838	  818.2	  440.7	 8600.0	...
5906839	  819.9	  440.3	 8597.0	...
5906840	  821.3	  440.0	 8594.0	...
ESACC R  5906825	5906840	16	  787.8	  475.5	  821.3	  440.0	   1.03	     92
SFIX R   5906841
5906841	  821.8	  439.3	 8593.0	...
5906842	  822.4	  438.7	 8594.0	...
5906843	  822.4	  438.5	 8596.0	...
5906844	  822.6	  439.1	 8597.0	...
5906845	  822.5	  440.4	 8599.0	...
5906846	  822.2	  441.4	 8600.0	...
5906847	  821.0	  442.1	 8601.0	...
5906848	  820.1	  441.8	 8601.0	...
5906849	  819.3	  441.3	 8605.0	...
5906850	  819.4	  440.3	 8608.0	...
5906851	  819.5	  439.7	 8608.0	...
5906852	  819.6	  439.3	 8604.0	...
5906853	  820.0	  439.3	 8602.0	...
5906854	  820.6	  439.2	 8603.0	...
5906855	  820.2	  438.7	 8603.0	...
5906856	  819.4	  438.3	 8603.0	...
5906857	  818.2	  438.0	 8603.0	...
5906858	  817.3	  438.4	 8603.0	...
5906859	  816.2	  438.7	 8603.0	...
5906860	  815.7	  439.2	 8604.0	...
5906861	  815.8	  439.3	 8605.0	...
5906862	  815.5	  439.6	 8604.0	...
5906863	  815.0	  439.9	 8599.0	...
5906864	  814.3	  440.7	 8595.0	...
5906865	  814.2	  441.3	 8596.0	...
5906866	  814.6	  441.5	 8599.0	...
5906867	  815.2	  440.9	 8602.0	...
5906868	  816.3	  440.2	 8603.0	...
5906869	  816.7	  439.8	 8606.0	...
5906870	  817.2	  439.8	 8609.0	...
5906871	  817.4	  439.9	 8609.0	...
5906872	  817.5	  439.9	 8608.0	...
5906873	  817.5	  440.0	 8606.0	...
5906874	  817.6	  441.0	 8599.0	...
5906875	  817.7	  442.0	 8593.0	...
5906876	  817.9	  443.0	 8591.0	...
5906877	  817.9	  442.9	 8594.0	...
5906878	  817.9	  442.7	 8598.0	...
5906879	  817.9	  442.5	 8599.0	...
5906880	  818.3	  442.4	 8600.0	...
5906881	  818.8	  442.3	 8600.0	...
5906882	  818.9	  442.6	 8599.0	...
5906883	  818.6	  443.1	 8600.0	...
5906884	  818.4	  443.5	 8600.0	...
5906885	  818.5	  443.7	 8600.0	...
5906886	  818.2	  443.7	 8601.0	...
5906887	  817.9	  443.6	 8601.0	...
5906888	  817.6	  443.4	 8601.0	...
5906889	  817.6	  443.5	 8599.0	...
5906890	  818.0	  443.6	 8599.0	...
5906891	  818.3	  443.8	 8601.0	...
5906892	  818.5	  443.9	 8603.0	...
5906893	  818.4	  443.7	 8609.0	...
5906894	  818.3	  443.5	 8613.0	...
5906895	  818.6	  443.6	 8617.0	...
5906896	  818.8	  444.0	 8616.0	...
5906897	  819.0	  444.5	 8615.0	...
5906898	  819.0	  444.7	 8615.0	...
5906899	  818.8	  444.6	 8614.0	...
5906900	  818.6	  444.5	 8613.0	...
5906901	  818.3	  443.9	 8611.0	...
5906902	  818.2	  443.3	 8611.0	...
5906903	  818.2	  443.1	 8609.0	...
5906904	  818.2	  443.7	 8607.0	...
5906905	  818.4	  444.4	 8601.0	...
5906906	  818.5	  444.6	 8598.0	...
5906907	  818.6	  444.4	 8598.0	...
5906908	  818.5	  444.2	 8601.0	...
5906909	  818.5	  444.1	 8601.0	...
5906910	  818.5	  443.8	 8598.0	...
5906911	  818.5	  443.4	 8598.0	...
5906912	  818.4	  442.9	 8601.0	...
5906913	  818.1	  442.7	 8603.0	...
5906914	  817.7	  442.5	 8603.0	...
5906915	  817.4	  442.5	 8605.0	...
5906916	  817.6	  442.6	 8607.0	...
5906917	  817.8	  443.4	 8605.0	...
5906918	  817.5	  444.2	 8601.0	...
5906919	  817.0	  444.8	 8598.0	...
5906920	  816.5	  444.8	 8599.0	...
5906921	  816.7	  444.9	 8596.0	...
5906922	  816.8	  445.2	 8593.0	...
5906923	  817.0	  445.6	 8590.0	...
5906924	  817.0	  445.7	 8590.0	...
5906925	  817.0	  445.6	 8591.0	...
5906926	  816.9	  445.5	 8593.0	...
5906927	  816.8	  445.6	 8592.0	...
5906928	  816.8	  446.1	 8589.0	...
5906929	  816.8	  446.5	 8587.0	...
5906930	  816.8	  445.8	 8587.0	...
5906931	  816.8	  445.2	 8588.0	...
5906932	  816.8	  444.6	 8589.0	...
5906933	  816.8	  444.9	 8590.0	...
5906934	  816.7	  445.0	 8590.0	...
5906935	  816.9	  445.0	 8590.0	...
5906936	  817.6	  445.1	 8590.0	...
5906937	  818.2	  445.1	 8589.0	...
5906938	  818.7	  445.1	 8589.0	...
5906939	  818.7	  445.0	 8588.0	...
5906940	  818.3	  444.9	 8588.0	...
5906941	  817.9	  444.7	 8592.0	...
5906942	  817.7	  444.7	 8596.0	...
5906943	  817.8	  444.9	 8598.0	...
5906944	  817.9	  445.2	 8597.0	...
5906945	  817.9	  445.5	 8597.0	...
5906946	  817.8	  445.5	 8596.0	...
5906947	  817.7	  445.7	 8595.0	...
5906948	  817.4	  445.8	 8594.0	...
5906949	  816.9	  445.1	 8593.0	...
5906950	  816.4	  444.2	 8588.0	...
5906951	  816.1	  443.3	 8584.0	...
5906952	  816.5	  443.3	 8582.0	...
5906953	  817.3	  443.3	 8586.0	...
5906954	  818.0	  443.3	 8591.0	...
5906955	  818.2	  443.8	 8592.0	...
5906956	  818.3	  444.3	 8584.0	...
5906957	  818.5	  444.8	 8576.0	...
5906958	  818.6	  445.6	 8571.0	...
5906959	  818.4	  446.5	 8571.0	...
5906960	  817.9	  447.0	 8570.0	...
5906961	  817.1	  446.8	 8570.0	...
5906962	  816.8	  446.7	 8570.0	...
5906963	  816.6	  446.9	 8571.0	...
5906964	  816.7	  447.1	 8572.0	...
5906965	  816.7	  446.6	 8572.0	...
5906966	  816.8	  446.0	 8576.0	...
5906967	  816.9	  445.5	 8581.0	...
5906968	  817.1	  445.6	 8585.0	...
5906969	  817.1	  445.7	 8585.0	...
5906970	  817.3	  445.6	 8585.0	...
5906971	  817.5	  445.2	 8585.0	...
5906972	  817.6	  445.0	 8585.0	...
5906973	  817.7	  444.8	 8583.0	...
5906974	  817.4	  444.8	 8578.0	...
5906975	  817.2	  445.1	 8573.0	...
5906976	  817.0	  445.4	 8569.0	...
5906977	  817.0	  445.5	 8569.0	...
5906978	  816.6	  445.4	 8569.0	...
5906979	  816.1	  445.3	 8569.0	...
5906980	  815.6	  445.4	 8569.0	...
5906981	  815.5	  445.5	 8568.0	...
5906982	  815.5	  445.6	 8567.0	...
5906983	  815.6	  445.9	 8571.0	...
5906984	  815.5	  446.2	 8575.0	...
5906985	  815.3	  446.6	 8578.0	...
5906986	  815.0	  446.3	 8576.0	...
5906987	  815.9	  445.7	 8576.0	...
5906988	  816.9	  445.4	 8576.0	...
5906989	  818.0	  445.5	 8578.0	...
5906990	  817.9	  445.4	 8580.0	...
5906991	  817.6	  444.8	 8581.0	...
5906992	  817.2	  443.9	 8585.0	...
5906993	  817.0	  443.4	 8589.0	...
5906994	  816.9	  443.0	 8588.0	...
5906995	  816.8	  442.9	 8582.0	...
5906996	  817.1	  443.5	 8577.0	...
5906997	  817.5	  444.1	 8575.0	...
5906998	  817.8	  445.0	 8574.0	...
5906999	  817.8	  445.3	 8576.0	...
5907000	  817.7	  445.6	 8576.0	...
5907001	  817.6	  445.7	 8576.0	...
5907002	  817.7	  445.9	 8576.0	...
5907003	  817.9	  445.9	 8577.0	...
5907004	  817.9	  445.7	 8578.0	...
5907005	  817.7	  445.1	 8580.0	...
5907006	  817.4	  444.7	 8581.0	...
5907007	  817.0	  444.3	 8583.0	...
5907008	  816.8	  444.1	 8583.0	...
5907009	  816.4	  443.8	 8582.0	...
5907010	  816.3	  444.4	 8582.0	...
5907011	  816.2	  445.1	 8581.0	...
5907012	  816.4	  445.6	 8582.0	...
5907013	  816.5	  445.4	 8583.0	...
5907014	  816.7	  445.1	 8584.0	...
5907015	  817.0	  444.9	 8584.0	...
5907016	  817.4	  444.6	 8584.0	...
5907017	  817.6	  444.9	 8583.0	...
5907018	  817.5	  445.4	 8582.0	...
5907019	  817.3	  446.1	 8584.0	...
5907020	  817.0	  446.4	 8587.0	...
5907021	  817.0	  446.6	 8587.0	...
5907022	  817.0	  446.5	 8585.0	...
5907023	  817.0	  446.5	 8587.0	...
5907024	  816.7	  446.5	 8590.0	...
5907025	  816.7	  446.6	 8589.0	...
5907026	  816.8	  446.7	 8584.0	...
5907027	  817.2	  446.8	 8577.0	...
5907028	  816.9	  447.0	 8576.0	...
5907029	  816.4	  446.7	 8577.0	...
5907030	  815.7	  446.5	 8581.0	...
5907031	  815.4	  446.2	 8585.0	...
5907032	  815.3	  446.1	 8587.0	...
5907033	  815.4	  446.0	 8588.0	...
5907034	  815.5	  445.8	 8589.0	...
5907035	  815.5	  445.6	 8586.0	...
5907036	  815.6	  445.4	 8582.0	...
5907037	  815.6	  445.4	 8578.0	...
5907038	  815.8	  445.8	 8576.0	...
5907039	  816.1	  446.2	 8577.0	...
5907040	  816.3	  446.6	 8583.0	...
5907041	  816.3	  446.6	 8589.0	...
5907042	  816.0	  446.5	 8593.0	...
5907043	  815.8	  446.5	 8593.0	...
5907044	  815.4	  446.3	 8593.0	...
5907045	  815.2	  445.9	 8592.0	...
5907046	  814.9	  445.2	 8591.0	...
5907047	  814.8	  444.6	 8590.0	...
5907048	  814.8	  443.7	 8589.0	...
5907049	  815.0	  443.2	 8587.0	...
5907050	  815.4	  443.7	 8587.0	...
5907051	  815.7	  444.6	 8588.0	...
5907052	  815.7	  445.6	 8590.0	...
5907053	  815.6	  445.5	 8591.0	...
5907054	  815.5	  445.4	 8593.0	...
5907055	  815.2	  445.4	 8593.0	...
5907056	  815.1	  445.5	 8593.0	...
5907057	  815.1	  445.7	 8591.0	...
5907058	  815.3	  445.8	 8591.0	...
5907059	  815.4	  445.7	 8591.0	...
5907060	  815.5	  445.6	 8592.0	...
5907061	  815.4	  445.4	 8595.0	...
5907062	  815.2	  445.5	 8596.0	...
5907063	  814.9	  445.6	 8595.0	...
5907064	  814.7	  445.6	 8593.0	...
5907065	  814.6	  445.6	 8592.0	...
5907066	  814.6	  445.6	 8592.0	...
5907067	  814.5	  445.3	 8592.0	...
5907068	  814.2	  445.0	 8592.0	...
5907069	  813.9	  444.8	 8594.0	...
EFIX R   5906841	5907069	229	  817.2	  444.2	   8591
SSACC R  5907070
5907070	  813.5	  444.9	 8595.0	...
5907071	  813.3	  444.9	 8591.0	...
5907072	  813.1	  445.0	 8586.0	...
5907073	  812.0	  445.3	 8582.0	...
5907074	  810.5	  446.5	 8582.0	...
5907075	  806.7	  447.8	 8583.0	...
5907076	  802.8	  449.4	 8581.0	...
5907077	  798.0	  451.6	 8578.0	...
5907078	  792.5	  453.8	 8575.0	...
5907079	  787.0	  457.0	 8575.0	...
5907080	  780.7	  458.9	 8576.0	...
5907081	  775.2	  461.4	 8576.0	...
5907082	  770.0	  462.8	 8579.0	...
5907083	  764.2	  465.1	 8583.0	...
5907084	  759.8	  466.7	 8587.0	...
5907085	  755.8	  468.1	 8587.0	...
5907086	  752.9	  468.4	 8587.0	...
5907087	  750.9	  468.5	 8586.0	...
5907088	  749.5	  468.0	 8586.0	...
5907089	  749.4	  467.4	 8585.0	...
5907090	  749.4	  466.9	 8585.0	...
ESACC R  5907070	5907090	21	  813.5	  444.9	  749.4	  466.9	   1.44	    120
SFIX R   5907091
5907091	  749.4	  466.2	 8585.0	...
5907092	  749.5	  465.6	 8584.0	...
5907093	  750.9	  464.8	 8584.0	...
5907094	  752.9	  465.0	 8581.0	...
5907095	  755.2	  466.3	 8578.0	...
5907096	  756.2	  467.7	 8575.0	...
5907097	  757.4	  469.3	 8575.0	...
5907098	  758.2	  470.0	 8575.0	...
5907099	  759.2	  470.7	 8576.0	...
5907100	  759.4	  471.1	 8578.0	...
5907101	  759.5	  471.6	 8579.0	...
5907102	  759.2	  472.1	 8580.0	...
5907103	  759.0	  471.7	 8581.0	...
5907104	  758.8	  471.1	 8581.0	...
5907105	  758.9	  470.6	 8579.0	...
5907106	  759.0	  469.9	 8584.0	...
5907107	  759.1	  469.1	 8589.0	...
5907108	  759.7	  468.4	 8594.0	...
5907109	  760.3	  468.3	 8594.0	...
5907110	  760.8	  468.2	 8588.0	...
5907111	  760.7	  468.2	 8583.0	...
5907112	  760.5	  467.4	 8583.0	...
5907113	  760.3	  466.6	 8589.0	...
5907114	  760.2	  465.8	 8594.0	...
5907115	  760.0	  466.2	 8595.0	...
5907116	  759.7	  466.8	 8596.0	...
5907117	  759.3	  467.3	 8594.0	...
5907118	  759.1	  467.5	 8592.0	...
5907119	  758.9	  467.6	 8590.0	...
5907120	  758.6	  467.4	 8591.0	...
5907121	  758.2	  467.1	 8596.0	...
5907122	  757.9	  466.7	 8601.0	...
5907123	  757.8	  467.6	 8605.0	...
5907124	  758.3	  468.4	 8604.0	...
5907125	  758.8	  469.3	 8601.0	...
5907126	  759.0	  469.0	 8596.0	...
5907127	  759.0	  468.7	 8591.0	...
5907128	  759.1	  468.3	 8587.0	...
5907129	  759.3	  468.3	 8587.0	...
5907130	  759.5	  468.0	 8587.0	...
5907131	  759.4	  467.6	 8590.0	...
5907132	  759.3	  467.2	 8592.0	...
5907133	  759.5	  467.7	 8594.0	...
5907134	  759.7	  468.3	 8594.0	...
5907135	  759.8	  468.3	 8592.0	...
5907136	  759.5	  467.7	 8590.0	...
5907137	  759.4	  467.0	 8588.0	...
5907138	  759.4	  466.9	 8590.0	...
5907139	  759.4	  466.9	 8593.0	...
5907140	  759.5	  467.5	 8596.0	...
5907141	  759.6	  468.0	 8597.0	...
5907142	  759.6	  468.5	 8598.0	...
5907143	  759.3	  468.4	 8595.0	...
5907144	  758.9	  468.4	 8592.0	...
5907145	  758.4	  468.4	 8589.0	...
5907146	  758.4	  468.4	 8590.0	...
5907147	  758.6	  468.3	 8590.0	...
5907148	  758.6	  468.3	 8591.0	...
5907149	  758.5	  468.3	 8591.0	...
5907150	  758.8	  468.2	 8592.0	...
5907151	  759.3	  468.2	 8593.0	...
5907152	  759.9	  468.1	 8594.0	...
5907153	  760.2	  468.1	 8594.0	...
5907154	  760.5	  468.4	 8593.0	...
5907155	  760.3	  468.8	 8588.0	...
5907156	  759.7	  468.7	 8583.0	...
5907157	  759.1	  468.3	 8577.0	...
5907158	  759.1	  468.8	 8576.0	...
5907159	  759.2	  469.7	 8575.0	...
5907160	  759.2	  470.7	 8577.0	...
5907161	  758.9	  470.7	 8577.0	...
5907162	  758.5	  470.7	 8576.0	...
5907163	  758.2	  470.6	 8575.0	...
5907164	  758.1	  470.4	 8575.0	...
5907165	  758.1	  470.1	 8574.0	...
5907166	  758.1	  470.0	 8574.0	...
5907167	  758.1	  469.8	 8577.0	...
5907168	  758.4	  469.5	 8580.0	...
5907169	  758.7	  469.1	 8583.0	...
5907170	  759.1	  468.9	 8584.0	...
5907171	  759.1	  468.7	 8586.0	...
5907172	  759.2	  468.5	 8587.0	...
5907173	  758.9	  468.8	 8585.0	...
5907174	  758.5	  469.5	 8579.0	...
5907175	  758.1	  469.6	 8574.0	...
5907176	  757.8	  469.1	 8570.0	...
5907177	  757.5	  468.3	 8570.0	...
5907178	  757.3	  467.9	 8571.0	...
5907179	  757.2	  467.5	 8571.0	...
5907180	  757.6	  467.4	 8571.0	...
5907181	  758.0	  467.1	 8571.0	...
5907182	  758.5	  466.9	 8571.0	...
5907183	  758.6	  466.7	 8567.0	...
5907184	  758.7	  466.6	 8563.0	...
5907185	  758.7	  466.6	 8558.0	...
5907186	  758.6	  466.7	 8561.0	...
5907187	  758.3	  466.8	 8565.0	...
5907188	  758.0	  466.8	 8569.0	...
5907189	  757.9	  466.6	 8569.0	...
5907190	  757.8	  466.4	 8569.0	...
5907191	  757.7	  466.4	 8567.0	...
5907192	  757.5	  466.7	 8566.0	...
5907193	  757.6	  466.9	 8559.0	...
5907194	  757.8	  467.1	 8554.0	...
5907195	  757.8	  467.2	 8548.0	...
5907196	  757.6	  467.1	 8547.0	...
5907197	  757.3	  466.9	 8546.0	...
5907198	  757.1	  466.7	 8545.0	...
5907199	  756.9	  466.6	 8546.0	...
5907200	  756.6	  466.5	 8547.0	...
5907201	  756.3	  466.6	 8548.0	...
5907202	  756.2	  466.9	 8549.0	...
5907203	  756.0	  467.1	 8552.0	...
5907204	  755.9	  467.0	 8555.0	...
5907205	  755.8	  466.9	 8555.0	...
5907206	  755.8	  466.7	 8554.0	...
5907207	  755.8	  466.5	 8549.0	...
5907208	  755.9	  466.4	 8546.0	...
5907209	  755.8	  466.3	 8546.0	...
5907210	  755.5	  466.2	 8550.0	...
5907211	  755.2	  466.1	 8553.0	...
5907212	  755.3	  466.6	 8554.0	...
5907213	  755.3	  467.1	 8554.0	...
5907214	  755.3	  467.2	 8553.0	...
5907215	  755.2	  466.9	 8550.0	...
5907216	  755.1	  466.5	 8546.0	...
5907217	  755.1	  466.6	 8547.0	...
5907218	  755.0	  466.2	 8550.0	...
5907219	  754.9	  465.8	 8553.0	...
5907220	  754.6	  465.2	 8552.0	...
5907221	  754.5	  464.9	 8552.0	...
5907222	  754.5	  465.1	 8550.0	...
5907223	  754.5	  465.5	 8548.0	...
5907224	  754.6	  465.9	 8546.0	...
5907225	  755.4	  465.7	 8547.0	...
5907226	  756.1	  465.5	 8549.0	...
5907227	  756.8	  465.4	 8551.0	...
5907228	  756.7	  465.4	 8549.0	...
5907229	  756.6	  465.6	 8548.0	...
5907230	  756.6	  465.8	 8548.0	...
5907231	  756.7	  465.4	 8548.0	...
5907232	  756.8	  465.2	 8549.0	...
5907233	  756.9	  465.2	 8550.0	...
5907234	  756.9	  465.7	 8550.0	...
5907235	  757.0	  465.9	 8551.0	...
5907236	  757.1	  465.9	 8548.0	...
5907237	  757.2	  465.7	 8546.0	...
5907238	  757.2	  465.4	 8545.0	...
5907239	  756.6	  464.7	 8546.0	...
5907240	  756.1	  464.2	 8548.0	...
5907241	  755.7	  464.2	 8547.0	...
5907242	  755.7	  465.3	 8543.0	...
5907243	  755.7	  466.5	 8538.0	...
5907244	  755.6	  467.1	 8534.0	...
5907245	  755.5	  466.8	 8534.0	...
5907246	  755.5	  466.5	 8534.0	...
5907247	  755.7	  466.5	 8534.0	...
5907248	  755.9	  466.4	 8535.0	...
5907249	  756.1	  466.1	 8539.0	...
5907250	  756.2	  465.8	 8543.0	...
5907251	  756.3	  465.6	 8543.0	...
5907252	  756.4	  465.5	 8541.0	...
5907253	  756.2	  465.3	 8538.0	...
5907254	  756.0	  464.9	 8538.0	...
5907255	  755.7	  464.5	 8537.0	...
5907256	  755.6	  464.3	 8535.0	...
5907257	  755.6	  464.3	 8533.0	...
5907258	  755.6	  464.4	 8531.0	...
5907259	  755.9	  464.6	 8532.0	...
5907260	  756.4	  464.7	 8534.0	...
5907261	  756.8	  464.8	 8535.0	...
5907262	  756.2	  464.9	 8531.0	...
5907263	  755.5	  465.1	 8528.0	...
5907264	  755.2	  465.5	 8525.0	...
5907265	  755.6	  465.6	 8526.0	...
5907266	  756.1	  465.6	 8528.0	...
5907267	  755.8	  465.6	 8530.0	...
5907268	  755.5	  465.6	 8532.0	...
5907269	  755.3	  465.7	 8526.0	...
5907270	  755.3	  465.9	 8520.0	...
5907271	  755.3	  466.2	 8519.0	...
5907272	  755.4	  466.4	 8524.0	...
5907273	  755.4	  465.8	 8529.0	...
5907274	  755.5	  464.9	 8529.0	...
5907275	  755.4	  464.0	 8525.0	...
5907276	  755.3	  463.9	 8523.0	...
5907277	  755.3	  464.6	 8520.0	...
5907278	  755.4	  465.3	 8521.0	...
5907279	  755.3	  465.7	 8525.0	...
5907280	  755.0	  464.8	 8529.0	...
5907281	  755.2	  464.0	 8530.0	...
5907282	  755.6	  463.7	 8529.0	...
5907283	  756.2	  463.9	 8527.0	...
5907284	  756.2	  464.0	 8524.0	...
5907285	  756.2	  464.6	 8520.0	...
5907286	  756.1	  465.2	 8515.0	...
5907287	  756.0	  465.4	 8512.0	...
5907288	  755.5	  465.1	 8510.0	...
5907289	  754.9	  464.8	 8509.0	...
5907290	  754.7	  464.5	 8510.0	...
5907291	  755.2	  464.1	 8512.0	...
5907292	  755.7	  463.8	 8511.0	...
5907293	  755.7	  463.8	 8513.0	...
5907294	  755.5	  463.9	 8516.0	...
5907295	  755.4	  464.7	 8517.0	...
5907296	  755.6	  465.5	 8515.0	...
5907297	  755.7	  465.6	 8512.0	...
5907298	  755.8	  465.0	 8510.0	...
5907299	  755.6	  464.3	 8510.0	...
5907300	  755.1	  464.2	 8510.0	...
5907301	  754.8	  464.2	 8508.0	...
5907302	  754.6	  464.1	 8506.0	...
5907303	  754.3	  463.9	 8502.0	...
5907304	  754.0	  463.8	 8500.0	...
5907305	  753.7	  463.7	 8495.0	...
5907306	  753.9	  463.9	 8491.0	...
5907307	  753.9	  464.1	 8493.0	...
5907308	  754.0	  464.5	 8498.0	...
5907309	  754.0	  464.8	 8505.0	...
5907310	  754.1	  465.0	 8506.0	...
5907311	  754.2	  465.1	 8507.0	...
5907312	  754.6	  464.7	 8507.0	...
5907313	  754.9	  464.3	 8506.0	...
5907314	  755.1	  464.0	 8504.0	...
5907315	  754.9	  464.0	 8503.0	...
5907316	  754.7	  464.1	 8504.0	...
5907317	  754.5	  463.5	 8504.0	...
5907318	  754.1	  463.0	 8503.0	...
5907319	  753.9	  463.0	 8503.0	...
5907320	  753.7	  463.6	 8502.0	...
5907321	  753.7	  464.3	 8503.0	...
5907322	  754.1	  464.2	 8504.0	...
5907323	  754.5	  464.0	 8504.0	...
5907324	  755.0	  463.6	 8503.0	...
5907325	  754.7	  463.3	 8495.0	...
5907326	  754.5	  462.6	 8489.0	...
5907327	  754.3	  462.1	 8485.0	...
5907328	  754.1	  461.6	 8487.0	...
5907329	  753.9	  461.6	 8490.0	...
EFIX R   5907091	5907329	239	  756.8	  466.5	   8552
SSACC R  5907330
5907330	  754.9	  461.4	 8490.0	...
5907331	  756.6	  459.9	 8496.0	...
5907332	  758.4	  458.4	 8503.0	...
5907333	  760.3	  457.0	 8508.0	...
5907334	  761.6	  454.9	 8508.0	...
5907335	  764.9	  451.6	 8501.0	...
5907336	  767.5	  447.2	 8495.0	...
5907337	  772.3	  442.8	 8489.0	...
5907338	  776.0	  439.1	 8490.0	...
5907339	  779.7	  434.0	 8491.0	...
5907340	  783.0	  430.8	 8491.0	...
5907341	  786.4	  427.2	 8485.0	...
5907342	  789.8	  425.7	 8478.0	...
5907343	  793.2	  423.9	 8468.0	...
5907344	  795.8	  422.9	 8463.0	...
5907345	  799.8	  422.5	 8458.0	...
5907346	  803.4	  424.0	 8456.0	...
5907347	  808.0	  425.4	 8452.0	...
5907348	  811.4	  426.4	 8447.0	...
5907349	  813.9	  426.1	 8444.0	...
ESACC R  5907330	5907349	20	  754.9	  461.4	  813.9	  426.1	   1.45	    103
SFIX R   5907350
5907350	  816.0	  426.9	 8443.0	...
5907351	  817.6	  428.0	 8443.0	...
5907352	  818.7	  429.1	 8443.0	...
5907353	  819.0	  429.1	 8441.0	...
5907354	  819.0	  430.1	 8439.0	...
5907355	  819.2	  431.0	 8435.0	...
5907356	  819.4	  431.9	 8433.0	...
5907357	  819.4	  431.9	 8432.0	...
5907358	  819.4	  431.8	 8431.0	...
5907359	  818.1	  431.9	 8430.0	...
5907360	  816.7	  432.4	 8424.0	...
5907361	  815.1	  433.0	 8418.0	...
5907362	  814.6	  433.6	 8413.0	...
5907363	  814.4	  434.5	 8413.0	...
5907364	  813.6	  435.5	 8412.0	...
5907365	  812.9	  436.5	 8411.0	...
5907366	  812.2	  436.7	 8410.0	...
5907367	  811.9	  436.7	 8409.0	...
5907368	  811.6	  436.8	 8407.0	...
5907369	  811.3	  436.9	 8402.0	...
5907370	  811.2	  436.9	 8398.0	...
5907371	  811.1	  436.8	 8398.0	...
5907372	  811.1	  436.8	 8402.0	...
5907373	  811.0	  436.7	 8401.0	...
5907374	  810.8	  436.7	 8396.0	...
5907375	  810.7	  436.6	 8391.0	...
5907376	  810.8	  436.2	 8390.0	...
5907377	  811.1	  435.8	 8387.0	...
5907378	  811.4	  435.3	 8385.0	...
5907379	  811.5	  435.3	 8382.0	...
5907380	  811.6	  435.4	 8382.0	...
5907381	  811.9	  435.4	 8382.0	...
5907382	  812.2	  435.4	 8381.0	...
5907383	  812.5	  435.5	 8381.0	...
5907384	  812.5	  435.8	 8380.0	...
5907385	  812.5	  436.7	 8377.0	...
5907386	  813.4	  437.4	 8373.0	...
5907387	  814.3	  438.0	 8369.0	...
5907388	  814.8	  437.9	 8370.0	...
5907389	  814.3	  437.4	 8372.0	...
5907390	  813.8	  436.9	 8374.0	...
5907391	  813.7	  436.6	 8375.0	...
5907392	  813.6	  436.9	 8375.0	...
5907393	  813.0	  437.7	 8374.0	...
5907394	  812.5	  438.4	 8372.0	...
5907395	  811.9	  438.9	 8370.0	...
5907396	  811.9	  438.9	 8365.0	...
5907397	  811.9	  438.9	 8361.0	...
5907398	  811.9	  439.1	 8358.0	...
5907399	  811.8	  439.3	 8359.0	...
5907400	  811.8	  439.5	 8359.0	...
5907401	  811.8	  439.4	 8360.0	...
5907402	  811.8	  439.4	 8361.0	...
5907403	  811.6	  439.4	 8357.0	...
5907404	  811.4	  439.6	 8353.0	...
5907405	  811.3	  439.6	 8348.0	...
5907406	  811.3	  439.6	 8349.0	...
5907407	  811.4	  439.5	 8350.0	...
5907408	  811.3	  439.5	 8351.0	...
5907409	  811.2	  439.5	 8351.0	...
5907410	  811.2	  439.8	 8348.0	...
5907411	  811.3	  440.2	 8345.0	...
5907412	  811.4	  440.5	 8343.0	...
5907413	  811.3	  440.4	 8343.0	...
5907414	  811.2	  440.2	 8342.0	...
5907415	  811.2	  440.0	 8338.0	...
5907416	  811.2	  440.0	 8336.0	...
5907417	  811.1	  439.9	 8335.0	...
5907418	  811.1	  439.7	 8335.0	...
5907419	  811.1	  439.5	 8336.0	...
5907420	  811.1	  439.4	 8337.0	...
5907421	  811.1	  439.4	 8339.0	...
5907422	  811.2	  439.8	 8339.0	...
5907423	  811.3	  440.1	 8338.0	...
5907424	  811.4	  440.3	 8336.0	...
5907425	  811.3	  440.1	 8333.0	...
5907426	  811.1	  440.6	 8331.0	...
5907427	  811.0	  441.3	 8331.0	...
5907428	  810.7	  441.6	 8333.0	...
5907429	  810.5	  441.1	 8336.0	...
5907430	  810.3	  441.2	 8334.0	...
5907431	  810.2	  441.5	 8330.0	...
5907432	  810.2	  441.7	 8326.0	...
5907433	  810.0	  441.1	 8325.0	...
5907434	  809.8	  440.8	 8323.0	...
5907435	  809.6	  440.4	 8323.0	...
5907436	  809.5	  440.3	 8324.0	...
MSG	5907437 0000 _ Number On
5907437	  809.5	  440.3	 8324.0	...
5907438	  809.6	  440.7	 8320.0	...
5907439	  809.5	  441.0	 8318.0	...
5907440	  809.4	  441.1	 8316.0	...
5907441	  809.2	  441.2	 8316.0	...
5907442	  809.0	  441.2	 8311.0	...
5907443	  809.0	  441.3	 8307.0	...
5907444	  809.0	  441.2	 8306.0	...
5907445	  809.1	  441.0	 8307.0	...
5907446	  809.2	  440.9	 8307.0	...
5907447	  809.1	  441.2	 8306.0	...
5907448	  809.0	  441.4	 8304.0	...
5907449	  808.9	  441.4	 8301.0	...
5907450	  809.0	  441.6	 8296.0	...
5907451	  809.2	  441.9	 8293.0	...
5907452	  809.3	  442.0	 8289.0	...
5907453	  809.3	  441.7	 8288.0	...
5907454	  809.2	  441.4	 8289.0	...
5907455	  809.1	  441.0	 8292.0	...
5907456	  809.1	  440.7	 8294.0	...
5907457	  809.2	  441.2	 8295.0	...
5907458	  809.6	  441.9	 8294.0	...
5907459	  809.9	  442.6	 8291.0	...
5907460	  809.9	  442.6	 8289.0	...
5907461	  809.5	  442.4	 8287.0	...
5907462	  809.1	  442.1	 8288.0	...
5907463	  808.9	  441.6	 8290.0	...
5907464	  808.7	  441.2	 8291.0	...
5907465	  808.8	  440.9	 8294.0	...
5907466	  808.9	  440.8	 8294.0	...
5907467	  809.1	  440.6	 8297.0	...
5907468	  809.3	  440.0	 8298.0	...
5907469	  809.5	  439.5	 8297.0	...
5907470	  809.7	  439.0	 8293.0	...
5907471	  809.8	  439.5	 8286.0	...
5907472	  809.6	  440.0	 8281.0	...
5907473	  809.6	  440.6	 8280.0	...
5907474	  809.5	  440.6	 8280.0	...
5907475	  809.5	  440.6	 8282.0	...
5907476	  809.4	  440.6	 8282.0	...
5907477	  809.3	  440.6	 8283.0	...
5907478	  809.1	  440.5	 8283.0	...
5907479	  809.1	  440.7	 8280.0	...
5907480	  809.0	  441.0	 8277.0	...
5907481	  809.0	  441.3	 8273.0	...
5907482	  809.0	  441.4	 8273.0	...
5907483	  809.0	  441.3	 8272.0	...
5907484	  808.9	  441.1	 8271.0	...
5907485	  808.8	  440.7	 8270.0	...
5907486	  808.8	  440.4	 8269.0	...
5907487	  809.0	  440.1	 8268.0	...
5907488	  809.4	  440.2	 8268.0	...
5907489	  809.5	  440.3	 8268.0	...
5907490	  809.1	  440.3	 8268.0	...
5907491	  808.8	  440.5	 8267.0	...
5907492	  808.9	  441.3	 8266.0	...
5907493	  809.0	  442.2	 8265.0	...
5907494	  808.9	  442.7	 8266.0	...
5907495	  808.7	  443.0	 8266.0	...
5907496	  808.3	  443.4	 8265.0	...
5907497	  808.1	  443.6	 8262.0	...
5907498	  808.1	  443.4	 8259.0	...
5907499	  807.8	  443.3	 8261.0	...
5907500	  807.4	  443.0	 8264.0	...
5907501	  807.1	  442.5	 8266.0	...
5907502	  807.1	  442.1	 8264.0	...
5907503	  807.1	  441.8	 8261.0	...
5907504	  807.7	  441.7	 8259.0	...
5907505	  808.3	  441.7	 8258.0	...
5907506	  808.7	  442.1	 8257.0	...
5907507	  808.5	  442.5	 8255.0	...
5907508	  808.3	  443.1	 8253.0	...
5907509	  808.3	  443.2	 8253.0	...
5907510	  808.2	  442.8	 8254.0	...
5907511	  808.2	  442.2	 8256.0	...
5907512	  808.3	  441.6	 8256.0	...
5907513	  808.4	  441.9	 8256.0	...
5907514	  808.6	  442.2	 8255.0	...
5907515	  808.6	  442.5	 8251.0	...
5907516	  808.6	  442.5	 8246.0	...
5907517	  808.5	  442.6	 8244.0	...
5907518	  808.2	  442.7	 8247.0	...
5907519	  808.0	  442.5	 8250.0	...
5907520	  808.1	  442.1	 8250.0	...
5907521	  808.4	  441.8	 8250.0	...
5907522	  808.6	  441.6	 8250.0	...
5907523	  808.6	  441.5	 8249.0	...
5907524	  808.7	  441.5	 8247.0	...
5907525	  808.8	  441.7	 8245.0	...
5907526	  809.0	  441.3	 8246.0	...
5907527	  809.0	  440.9	 8249.0	...
5907528	  808.8	  441.1	 8252.0	...
5907529	  808.6	  441.8	 8252.0	...
EFIX R   5907350	5907529	180	  810.7	  439.5	   8323
SSACC R  5907530
5907530	  808.4	  442.4	 8252.0	...
5907531	  808.3	  442.4	 8253.0	...
5907532	  807.8	  442.8	 8251.0	...
5907533	  806.5	  443.9	 8248.0	...
5907534	  805.1	  445.2	 8245.0	...
5907535	  802.3	  447.5	 8242.0	...
5907536	  798.7	  449.6	 8240.0	...
5907537	  794.1	  452.9	 8238.0	...
5907538	  788.6	  454.9	 8238.0	...
5907539	  783.6	  458.5	 8238.0	...
5907540	  778.8	  460.9	 8239.0	...
5907541	  774.2	  464.5	 8239.0	...
5907542	  769.7	  467.4	 8237.0	...
5907543	  765.0	  470.2	 8236.0	...
5907544	  761.7	  471.8	 8235.0	...
5907545	  759.0	  472.1	 8234.0	...
5907546	  756.7	  472.9	 8232.0	...
5907547	  755.4	  473.7	 8230.0	...
5907548	  754.2	  474.4	 8227.0	...
5907549	  753.9	  474.4	 8223.0	...
5907550	  754.1	  475.7	 8218.0	...
5907551	  755.0	  477.3	 8217.0	...
5907552	  756.3	  480.4	 8215.0	...
5907553	  758.3	  482.6	 8214.0	...
ESACC R  5907530	5907553	24	  808.4	  442.4	  758.3	  482.6	   1.36	    112
SFIX R   5907554
5907554	  760.2	  485.7	 8213.0	...
5907555	  761.8	  488.2	 8214.0	...
5907556	  763.0	  491.3	 8215.0	...
5907557	  764.0	  493.6	 8215.0	...
5907558	  765.2	  495.4	 8214.0	...
5907559	  765.9	  496.8	 8218.0	...
5907560	  766.5	  497.7	 8225.0	...
5907561	  767.4	  498.1	 8233.0	...
5907562	  768.2	  497.9	 8235.0	...
5907563	  769.1	  497.4	 8236.0	...
5907564	  769.1	  496.1	 8238.0	...
5907565	  769.0	  495.0	 8240.0	...
5907566	  768.7	  494.0	 8241.0	...
5907567	  768.3	  494.0	 8240.0	...
5907568	  768.1	  493.9	 8237.0	...
5907569	  767.8	  493.9	 8234.0	...
5907570	  767.5	  493.3	 8233.0	...
5907571	  767.3	  492.8	 8233.0	...
5907572	  767.2	  492.9	 8233.0	...
5907573	  767.3	  493.5	 8234.0	...
5907574	  766.7	  494.1	 8234.0	...
5907575	  765.9	  494.0	 8234.0	...
5907576	  765.3	  494.8	 8233.0	...
5907577	  765.1	  495.6	 8232.0	...
5907578	  764.8	  495.9	 8231.0	...
5907579	  764.4	  495.4	 8231.0	...
5907580	  764.3	  494.9	 8230.0	...
5907581	  764.2	  494.9	 8230.0	...
5907582	  764.3	  494.8	 8229.0	...
5907583	  764.5	  495.6	 8230.0	...
5907584	  764.7	  496.4	 8231.0	...
5907585	  764.8	  496.5	 8234.0	...
5907586	  764.7	  496.2	 8236.0	...
5907587	  765.1	  496.1	 8237.0	...
5907588	  765.6	  496.7	 8233.0	...
5907589	  766.2	  496.9	 8230.0	...
5907590	  766.3	  496.7	 8227.0	...
5907591	  766.4	  496.1	 8227.0	...
5907592	  766.1	  495.7	 8228.0	...
5907593	  765.8	  495.2	 8230.0	...
5907594	  765.6	  495.2	 8231.0	...
5907595	  765.9	  495.2	 8232.0	...
5907596	  766.1	  494.8	 8235.0	...
5907597	  766.2	  494.4	 8237.0	...
5907598	  766.4	  494.1	 8239.0	...
5907599	  766.8	  494.4	 8239.0	...
5907600	  767.1	  494.8	 8238.0	...
5907601	  767.2	  495.4	 8235.0	...
5907602	  767.6	  496.0	 8234.0	...
5907603	  768.0	  496.3	 8235.0	...
5907604	  768.4	  496.4	 8236.0	...
5907605	  768.7	  497.1	 8237.0	...
5907606	  768.8	  498.0	 8237.0	...
5907607	  768.9	  498.8	 8236.0	...
5907608	  768.8	  498.8	 8234.0	...
5907609	  768.6	  498.6	 8232.0	...
5907610	  768.5	  498.4	 8231.0	...
5907611	  768.2	  498.3	 8232.0	...
5907612	  768.1	  498.1	 8231.0	...
5907613	  768.0	  497.7	 8230.0	...
5907614	  768.1	  497.3	 8229.0	...
5907615	  768.1	  497.1	 8230.0	...
5907616	  768.2	  497.1	 8230.0	...
5907617	  768.2	  497.0	 8230.0	...
5907618	  767.7	  497.1	 8230.0	...
5907619	  767.2	  497.2	 8232.0	...
5907620	  766.8	  497.3	 8232.0	...
5907621	  767.0	  497.4	 8233.0	...
5907622	  767.2	  497.2	 8233.0	...
5907623	  767.2	  496.8	 8229.0	...
5907624	  767.4	  496.3	 8224.0	...
5907625	  767.7	  496.2	 8219.0	...
5907626	  768.0	  496.3	 8223.0	...
5907627	  768.2	  496.4	 8227.0	...
5907628	  768.0	  496.9	 8226.0	...
5907629	  768.0	  497.6	 8223.0	...
5907630	  768.0	  498.3	 8219.0	...
5907631	  768.0	  497.9	 8224.0	...
5907632	  768.0	  497.5	 8229.0	...
5907633	  768.0	  497.6	 8231.0	...
5907634	  768.0	  498.1	 8229.0	...
5907635	  768.0	  498.5	 8227.0	...
5907636	  768.1	  498.5	 8228.0	...
5907637	  768.2	  498.4	 8229.0	...
5907638	  768.3	  498.4	 8229.0	...
5907639	  768.3	  498.4	 8229.0	...
5907640	  768.3	  498.4	 8229.0	...
5907641	  768.4	  498.7	 8228.0	...
5907642	  768.5	  499.1	 8227.0	...
5907643	  768.8	  499.3	 8226.0	...
5907644	  768.9	  499.1	 8225.0	...
5907645	  768.9	  498.1	 8224.0	...
5907646	  768.8	  497.3	 8224.0	...
5907647	  768.8	  497.2	 8226.0	...
5907648	  768.9	  497.8	 8228.0	...
5907649	  769.0	  498.7	 8231.0	...
5907650	  769.1	  499.0	 8232.0	...
5907651	  769.1	  498.5	 8234.0	...
5907652	  769.2	  497.7	 8232.0	...
5907653	  769.3	  496.9	 8228.0	...
5907654	  769.4	  496.7	 8226.0	...
5907655	  769.4	  496.4	 8227.0	...
5907656	  769.3	  497.0	 8226.0	...
5907657	  769.2	  497.9	 8226.0	...
5907658	  768.9	  498.8	 8227.0	...
5907659	  768.7	  498.6	 8230.0	...
5907660	  768.6	  498.1	 8232.0	...
5907661	  768.8	  497.6	 8231.0	...
5907662	  768.8	  497.1	 8230.0	...
5907663	  768.9	  496.9	 8229.0	...
5907664	  768.9	  496.5	 8228.0	...
5907665	  769.0	  496.2	 8227.0	...
5907666	  769.2	  496.4	 8226.0	...
5907667	  769.5	  496.8	 8226.0	...
5907668	  769.7	  497.2	 8225.0	...
5907669	  769.9	  497.8	 8224.0	...
5907670	  770.0	  498.3	 8223.0	...
5907671	  770.0	  498.6	 8221.0	...
5907672	  769.9	  498.3	 8221.0	...
5907673	  769.8	  498.1	 8221.0	...
5907674	  769.7	  498.1	 8222.0	...
5907675	  769.7	  498.4	 8223.0	...
5907676	  769.6	  498.6	 8221.0	...
5907677	  769.7	  498.7	 8219.0	...
5907678	  770.0	  498.5	 8217.0	...
5907679	  770.3	  497.9	 8216.0	...
5907680	  770.3	  497.3	 8216.0	...
5907681	  770.1	  496.8	 8216.0	...
5907682	  769.9	  496.8	 8217.0	...
5907683	  770.1	  496.9	 8216.0	...
5907684	  770.3	  497.1	 8215.0	...
5907685	  770.5	  497.2	 8215.0	...
5907686	  770.7	  497.2	 8213.0	...
5907687	  770.6	  497.3	 8211.0	...
5907688	  770.5	  497.4	 8210.0	...
5907689	  770.4	  497.5	 8210.0	...
5907690	  770.6	  497.4	 8211.0	...
5907691	  770.9	  497.3	 8211.0	...
5907692	  770.7	  497.2	 8208.0	...
5907693	  770.4	  497.9	 8204.0	...
5907694	  770.2	  498.7	 8200.0	...
5907695	  769.8	  499.6	 8200.0	...
5907696	  769.4	  499.8	 8199.0	...
5907697	  769.6	  499.8	 8199.0	...
5907698	  770.4	  499.7	 8199.0	...
5907699	  770.9	  499.6	 8200.0	...
5907700	  770.8	  499.6	 8201.0	...
5907701	  770.5	  499.7	 8202.0	...
5907702	  770.4	  499.7	 8202.0	...
5907703	  770.3	  499.6	 8199.0	...
5907704	  770.3	  499.4	 8195.0	...
5907705	  770.2	  499.3	 8192.0	...
5907706	  770.3	  499.3	 8192.0	...
5907707	  770.3	  499.3	 8192.0	...
5907708	  770.4	  498.9	 8195.0	...
5907709	  770.6	  498.2	 8197.0	...
5907710	  770.9	  497.3	 8200.0	...
5907711	  771.3	  497.2	 8200.0	...
5907712	  771.4	  497.5	 8199.0	...
5907713	  771.2	  497.9	 8198.0	...
5907714	  771.0	  498.1	 8196.0	...
5907715	  771.0	  498.2	 8195.0	...
5907716	  771.3	  498.4	 8196.0	...
5907717	  771.5	  498.4	 8197.0	...
5907718	  771.7	  498.4	 8198.0	...
5907719	  771.6	  498.7	 8195.0	...
5907720	  771.6	  498.9	 8192.0	...
5907721	  771.5	  499.1	 8190.0	...
5907722	  771.5	  498.9	 8190.0	...
5907723	  771.4	  498.6	 8191.0	...
5907724	  771.3	  498.3	 8192.0	...
5907725	  771.3	  498.2	 8192.0	...
5907726	  771.3	  498.1	 8190.0	...
5907727	  771.1	  498.5	 8188.0	...
5907728	  770.9	  498.9	 8187.0	...
5907729	  770.8	  499.8	 8187.0	...
5907730	  770.8	  500.3	 8191.0	...
5907731	  770.9	  500.8	 8194.0	...
5907732	  771.1	  500.8	 8196.0	...
5907733	  771.4	  500.7	 8194.0	...
5907734	  771.8	  500.6	 8192.0	...
5907735	  771.9	  500.5	 8194.0	...
5907736	  772.4	  500.4	 8195.0	...
5907737	  772.7	  500.3	 8196.0	...
5907738	  772.9	  499.9	 8195.0	...
MSG	5907739 0000 _ Number Off
5907739	  772.8	  499.6	 8195.0	...
5907740	  772.7	  499.7	 8195.0	...
5907741	  772.6	  499.9	 8199.0	...
5907742	  772.5	  500.0	 8204.0	...
5907743	  772.1	  499.8	 8206.0	...
5907744	  771.8	  499.4	 8205.0	...
5907745	  771.7	  499.2	 8203.0	...
5907746	  771.7	  499.0	 8203.0	...
5907747	  771.9	  499.1	 8203.0	...
5907748	  772.4	  499.3	 8203.0	...
5907749	  772.7	  499.4	 8203.0	...
5907750	  772.9	  499.4	 8202.0	...
5907751	  774.2	  499.2	 8201.0	...
EFIX R   5907554	5907751	198	  768.9	  497.4	   8218
SSACC R  5907752
5907752	  775.7	  499.1	 8203.0	...
5907753	  778.0	  498.8	 8206.0	...
5907754	  779.5	  498.7	 8209.0	...
5907755	  781.5	  498.3	 8209.0	...
5907756	  784.7	  497.2	 8206.0	...
5907757	  787.4	  496.0	 8204.0	...
5907758	  790.8	  495.0	 8202.0	...
5907759	  793.5	  494.7	 8202.0	...
5907760	  796.1	  494.4	 8202.0	...
5907761	  798.7	  494.1	 8202.0	...
ESACC R  5907752	5907761	10	  775.7	  499.1	  798.7	  494.1	   0.50	     56
SFIX R   5907762
5907762	  800.3	  494.6	 8203.0	...
5907763	  801.8	  495.1	 8202.0	...
5907764	  802.1	  495.8	 8202.0	...
5907765	  802.2	  495.9	 8200.0	...
5907766	  801.6	  496.2	 8199.0	...
5907767	  800.9	  496.8	 8200.0	...
5907768	  799.8	  497.4	 8203.0	...
5907769	  798.9	  497.7	 8204.0	...
5907770	  797.9	  498.2	 8203.0	...
5907771	  797.6	  498.9	 8204.0	...
5907772	  796.8	  499.8	 8206.0	...
5907773	  796.2	  501.4	 8207.0	...
5907774	  795.4	  502.7	 8207.0	...
5907775	  795.4	  503.8	 8206.0	...
5907776	  795.1	  503.2	 8208.0	...
5907777	  794.9	  502.4	 8209.0	...
5907778	  794.8	  501.5	 8212.0	...
5907779	  794.7	  501.1	 8213.0	...
5907780	  794.7	  501.0	 8212.0	...
5907781	  794.6	  500.7	 8210.0	...
5907782	  794.6	  500.5	 8208.0	...
5907783	  794.5	  500.4	 8208.0	...
5907784	  794.5	  500.5	 8205.0	...
5907785	  794.5	  500.7	 8203.0	...
5907786	  795.2	  501.5	 8201.0	...
5907787	  795.8	  502.3	 8201.0	...
5907788	  796.5	  502.7	 8201.0	...
5907789	  796.5	  502.3	 8201.0	...
5907790	  796.6	  502.0	 8200.0	...
5907791	  796.6	  501.5	 8200.0	...
5907792	  796.4	  501.1	 8201.0	...
5907793	  796.3	  500.8	 8203.0	...
5907794	  796.7	  500.9	 8203.0	...
5907795	  797.2	  501.0	 8203.0	...
5907796	  797.7	  501.0	 8203.0	...
5907797	  797.7	  500.9	 8202.0	...
5907798	  797.5	  500.9	 8201.0	...
5907799	  797.3	  501.0	 8201.0	...
5907800	  797.2	  501.6	 8201.0	...
5907801	  797.2	  502.1	 8199.0	...
5907802	  797.3	  502.9	 8195.0	...
5907803	  797.4	  503.2	 8191.0	...
5907804	  797.5	  503.5	 8189.0	...
5907805	  797.4	  503.5	 8193.0	...
5907806	  797.1	  502.8	 8199.0	...
5907807	  796.9	  502.0	 8205.0	...
5907808	  796.6	  501.3	 8206.0	...
5907809	  796.5	  501.3	 8207.0	...
5907810	  796.5	  501.6	 8203.0	...
5907811	  796.4	  501.8	 8200.0	...
5907812	  796.7	  502.1	 8198.0	...
5907813	  796.8	  502.3	 8201.0	...
5907814	  796.9	  502.6	 8203.0	...
5907815	  797.2	  502.7	 8204.0	...
5907816	  797.5	  502.3	 8205.0	...
5907817	  797.8	  502.2	 8205.0	...
5907818	  797.8	  502.5	 8204.0	...
5907819	  797.8	  502.8	 8202.0	...
5907820	  797.7	  502.5	 8199.0	...
5907821	  797.6	  501.9	 8196.0	...
5907822	  797.5	  501.5	 8194.0	...
5907823	  797.8	  501.7	 8192.0	...
5907824	  798.0	  502.0	 8195.0	...
5907825	  798.2	  502.2	 8197.0	...
5907826	  797.9	  502.3	 8199.0	...
5907827	  797.5	  501.9	 8200.0	...
5907828	  797.0	  501.4	 8201.0	...
5907829	  796.9	  501.5	 8202.0	...
5907830	  796.9	  502.1	 8202.0	...
5907831	  797.1	  503.0	 8201.0	...
5907832	  797.6	  503.2	 8200.0	...
5907833	  797.9	  503.2	 8203.0	...
5907834	  798.3	  502.9	 8206.0	...
5907835	  798.4	  502.7	 8210.0	...
5907836	  798.5	  502.8	 8211.0	...
5907837	  798.5	  503.0	 8209.0	...
5907838	  798.7	  503.2	 8207.0	...
5907839	  798.9	  503.2	 8202.0	...
5907840	  799.1	  503.1	 8198.0	...
5907841	  799.1	  502.9	 8197.0	...
5907842	  799.1	  502.7	 8198.0	...
5907843	  798.8	  503.0	 8199.0	...
5907844	  798.6	  503.4	 8200.0	...
5907845	  798.4	  503.8	 8201.0	...
5907846	  798.7	  503.4	 8202.0	...
5907847	  799.0	  503.0	 8202.0	...
5907848	  799.2	  502.6	 8200.0	...
5907849	  799.1	  502.7	 8197.0	...
5907850	  799.0	  503.0	 8194.0	...
5907851	  798.4	  503.4	 8194.0	...
5907852	  797.9	  503.7	 8194.0	...
5907853	  797.3	  503.8	 8194.0	...
5907854	  797.4	  503.4	 8194.0	...
5907855	  797.5	  503.0	 8194.0	...
5907856	  797.5	  502.2	 8195.0	...
5907857	  797.5	  501.8	 8196.0	...
5907858	  797.5	  501.9	 8197.0	...
5907859	  797.7	  502.9	 8198.0	...
5907860	  797.9	  503.9	 8198.0	...
5907861	  798.1	  504.3	 8198.0	...
5907862	  798.2	  504.2	 8199.0	...
5907863	  798.1	  504.1	 8196.0	...
5907864	  798.1	  504.1	 8193.0	...
5907865	  798.0	  504.0	 8194.0	...
5907866	  797.9	  503.8	 8197.0	...
5907867	  798.0	  503.6	 8201.0	...
5907868	  798.4	  503.7	 8200.0	...
5907869	  798.8	  504.0	 8200.0	...
5907870	  798.9	  504.1	 8200.0	...
5907871	  799.0	  504.1	 8200.0	...
5907872	  798.6	  504.1	 8200.0	...
5907873	  798.2	  504.5	 8199.0	...
5907874	  798.0	  504.7	 8200.0	...
5907875	  798.2	  504.8	 8201.0	...
5907876	  798.3	  505.0	 8202.0	...
5907877	  798.2	  504.8	 8201.0	...
5907878	  798.1	  504.5	 8200.0	...
5907879	  798.0	  504.1	 8199.0	...
5907880	  798.0	  504.1	 8199.0	...
5907881	  797.7	  504.2	 8200.0	...
5907882	  797.6	  504.3	 8200.0	...
5907883	  797.4	  504.4	 8201.0	...
5907884	  797.3	  504.7	 8202.0	...
5907885	  797.1	  505.0	 8202.0	...
5907886	  797.4	  505.7	 8200.0	...
5907887	  797.7	  506.0	 8199.0	...
5907888	  798.1	  505.8	 8198.0	...
5907889	  798.1	  505.2	 8199.0	...
5907890	  797.9	  504.7	 8200.0	...
5907891	  797.8	  504.7	 8200.0	...
5907892	  797.5	  505.6	 8198.0	...
5907893	  797.6	  506.4	 8194.0	...
5907894	  797.5	  506.3	 8192.0	...
5907895	  797.6	  505.4	 8192.0	...
5907896	  797.7	  504.3	 8192.0	...
5907897	  797.9	  504.1	 8190.0	...
5907898	  798.3	  504.2	 8188.0	...
5907899	  798.8	  504.9	 8187.0	...
5907900	  798.6	  505.6	 8185.0	...
5907901	  798.1	  506.1	 8184.0	...
5907902	  797.5	  506.2	 8184.0	...
5907903	  797.6	  506.3	 8184.0	...
5907904	  797.5	  506.4	 8185.0	...
5907905	  797.4	  506.5	 8187.0	...
5907906	  797.3	  506.6	 8189.0	...
5907907	  797.2	  506.5	 8188.0	...
5907908	  797.1	  506.1	 8185.0	...
5907909	  796.9	  505.5	 8186.0	...
5907910	  796.8	  504.9	 8189.0	...
5907911	  796.9	  505.8	 8189.0	...
5907912	  797.0	  507.0	 8185.0	...
5907913	  797.2	  508.2	 8182.0	...
5907914	  797.3	  508.3	 8182.0	...
5907915	  797.7	  508.3	 8179.0	...
5907916	  798.0	  508.2	 8176.0	...
5907917	  797.9	  508.1	 8173.0	...
5907918	  797.5	  507.6	 8173.0	...
5907919	  797.3	  507.5	 8171.0	...
5907920	  797.5	  507.3	 8170.0	...
5907921	  797.7	  507.7	 8168.0	...
5907922	  797.7	  507.7	 8167.0	...
5907923	  797.5	  507.8	 8167.0	...
5907924	  797.4	  507.8	 8167.0	...
5907925	  797.2	  507.9	 8167.0	...
5907926	  797.1	  507.9	 8169.0	...
5907927	  797.2	  507.9	 8170.0	...
5907928	  797.0	  507.1	 8171.0	...
5907929	  796.8	  506.1	 8171.0	...
5907930	  796.6	  505.2	 8170.0	...
5907931	  796.6	  505.3	 8170.0	...
5907932	  796.6	  505.4	 8168.0	...
5907933	  796.7	  505.5	 8166.0	...
5907934	  796.9	  505.4	 8164.0	...
5907935	  797.2	  505.4	 8163.0	...
5907936	  797.5	  505.4	 8163.0	...
5907937	  797.7	  505.8	 8161.0	...
5907938	  797.6	  506.2	 8159.0	...
5907939	  797.5	  506.5	 8156.0	...
5907940	  797.5	  506.4	 8158.0	...
5907941	  797.6	  506.3	 8157.0	...
5907942	  797.8	  506.2	 8159.0	...
5907943	  797.9	  506.1	 8160.0	...
5907944	  797.6	  506.1	 8159.0	...
5907945	  797.2	  506.1	 8154.0	...
5907946	  796.7	  505.6	 8149.0	...
5907947	  796.6	  505.0	 8148.0	...
5907948	  796.8	  505.4	 8148.0	...
5907949	  797.1	  506.3	 8147.0	...
5907950	  797.2	  507.3	 8146.0	...
5907951	  797.2	  507.3	 8145.0	...
5907952	  797.2	  507.4	 8146.0	...
MSG	5907953 0000 _ Number On
5907953	  797.1	  507.5	 8147.0	...
5907954	  796.7	  508.2	 8147.0	...
5907955	  796.3	  508.8	 8147.0	...
5907956	  796.3	  508.6	 8147.0	...
5907957	  796.8	  507.6	 8147.0	...
5907958	  797.2	  506.3	 8150.0	...
5907959	  797.1	  505.9	 8152.0	...
5907960	  797.1	  505.7	 8152.0	...
5907961	  797.2	  505.9	 8149.0	...
5907962	  797.4	  506.1	 8146.0	...
5907963	  797.3	  506.1	 8146.0	...
5907964	  797.1	  506.0	 8144.0	...
5907965	  796.8	  505.5	 8141.0	...
5907966	  796.5	  504.7	 8137.0	...
5907967	  796.3	  503.9	 8135.0	...
5907968	  796.1	  503.3	 8136.0	...
5907969	  796.0	  503.4	 8136.0	...
5907970	  795.6	  503.9	 8136.0	...
5907971	  795.4	  504.5	 8135.0	...
5907972	  795.4	  505.2	 8133.0	...
5907973	  795.7	  505.4	 8132.0	...
5907974	  796.0	  505.2	 8130.0	...
5907975	  796.1	  504.9	 8128.0	...
5907976	  796.2	  504.5	 8127.0	...
5907977	  796.2	  504.5	 8127.0	...
5907978	  796.6	  504.7	 8127.0	...
5907979	  796.9	  504.9	 8126.0	...
5907980	  797.3	  505.0	 8124.0	...
5907981	  797.3	  505.1	 8121.0	...
5907982	  797.2	  504.6	 8120.0	...
5907983	  797.0	  504.0	 8120.0	...
5907984	  796.8	  504.4	 8118.0	...
5907985	  796.3	  505.5	 8116.0	...
5907986	  795.8	  506.6	 8114.0	...
5907987	  795.8	  506.3	 8113.0	...
5907988	  796.2	  506.0	 8113.0	...
5907989	  796.7	  505.7	 8112.0	...
5907990	  797.0	  505.6	 8111.0	...
5907991	  796.8	  506.1	 8111.0	...
5907992	  796.5	  506.6	 8107.0	...
5907993	  796.0	  506.8	 8104.0	...
5907994	  795.8	  506.2	 8106.0	...
5907995	  795.5	  504.9	 8113.0	...
5907996	  795.3	  503.9	 8120.0	...
5907997	  795.2	  503.7	 8120.0	...
5907998	  795.1	  504.2	 8117.0	...
5907999	  795.0	  503.7	 8115.0	...
5908000	  794.8	  502.8	 8116.0	...
5908001	  794.6	  501.8	 8117.0	...
5908002	  794.5	  501.8	 8117.0	...
5908003	  794.5	  501.9	 8118.0	...
5908004	  795.2	  502.0	 8119.0	...
5908005	  795.9	  502.2	 8119.0	...
5908006	  796.7	  503.2	 8119.0	...
5908007	  797.1	  504.2	 8118.0	...
5908008	  797.4	  504.7	 8116.0	...
5908009	  796.8	  504.5	 8116.0	...
5908010	  796.0	  504.4	 8111.0	...
5908011	  795.2	  504.8	 8107.0	...
5908012	  795.2	  505.0	 8104.0	...
5908013	  795.1	  505.0	 8106.0	...
5908014	  795.0	  504.9	 8109.0	...
5908015	  794.9	  504.8	 8110.0	...
5908016	  794.9	  504.6	 8110.0	...
5908017	  795.1	  504.5	 8110.0	...
5908018	  795.3	  503.9	 8110.0	...
5908019	  795.3	  503.5	 8105.0	...
5908020	  795.3	  503.1	 8102.0	...
5908021	  795.2	  503.1	 8098.0	...
5908022	  795.1	  503.0	 8102.0	...
5908023	  795.0	  503.1	 8106.0	...
5908024	  795.2	  503.4	 8109.0	...
5908025	  795.3	  503.7	 8107.0	...
5908026	  795.4	  503.8	 8100.0	...
5908027	  795.4	  503.8	 8095.0	...
5908028	  795.5	  503.7	 8090.0	...
5908029	  795.6	  503.5	 8090.0	...
5908030	  795.6	  503.5	 8089.0	...
5908031	  795.6	  503.4	 8090.0	...
5908032	  795.8	  503.5	 8093.0	...
5908033	  796.0	  503.6	 8096.0	...
5908034	  796.0	  503.8	 8093.0	...
5908035	  795.9	  504.0	 8089.0	...
5908036	  795.6	  504.2	 8086.0	...
5908037	  795.3	  504.0	 8087.0	...
5908038	  795.0	  503.5	 8088.0	...
5908039	  794.7	  503.0	 8089.0	...
5908040	  794.5	  503.6	 8089.0	...
5908041	  794.4	  504.6	 8089.0	...
5908042	  794.4	  505.1	 8084.0	...
5908043	  794.3	  504.6	 8078.0	...
5908044	  794.2	  504.2	 8071.0	...
5908045	  794.2	  504.2	 8070.0	...
5908046	  794.2	  504.3	 8071.0	...
5908047	  794.7	  504.4	 8076.0	...
5908048	  795.2	  504.5	 8080.0	...
5908049	  795.7	  504.6	 8079.0	...
5908050	  795.6	  504.7	 8077.0	...
5908051	  795.5	  504.5	 8075.0	...
5908052	  795.5	  504.4	 8074.0	...
5908053	  795.4	  504.1	 8074.0	...
5908054	  795.2	  504.1	 8074.0	...
5908055	  795.2	  505.0	 8074.0	...
5908056	  795.2	  506.0	 8075.0	...
5908057	  795.0	  506.1	 8075.0	...
5908058	  794.6	  505.4	 8077.0	...
5908059	  794.5	  504.6	 8078.0	...
5908060	  794.9	  504.6	 8078.0	...
5908061	  795.2	  504.7	 8074.0	...
5908062	  795.3	  504.9	 8071.0	...
5908063	  795.3	  504.7	 8070.0	...
5908064	  795.2	  504.5	 8069.0	...
5908065	  794.7	  505.2	 8063.0	...
5908066	  794.1	  506.1	 8057.0	...
5908067	  794.0	  506.2	 8051.0	...
5908068	  794.4	  505.3	 8051.0	...
5908069	  794.8	  504.4	 8052.0	...
5908070	  794.9	  504.4	 8053.0	...
5908071	  795.1	  505.1	 8054.0	...
5908072	  795.2	  505.7	 8054.0	...
5908073	  795.3	  506.3	 8055.0	...
5908074	  795.3	  506.1	 8054.0	...
5908075	  794.9	  506.1	 8052.0	...
5908076	  794.3	  506.0	 8048.0	...
5908077	  793.8	  505.9	 8045.0	...
5908078	  793.7	  505.7	 8042.0	...
5908079	  793.8	  505.6	 8042.0	...
5908080	  793.7	  504.9	 8044.0	...
5908081	  793.4	  504.2	 8047.0	...
5908082	  793.2	  503.8	 8048.0	...
5908083	  793.4	  504.1	 8047.0	...
5908084	  793.6	  504.0	 8048.0	...
5908085	  793.9	  503.5	 8051.0	...
5908086	  793.5	  503.1	 8053.0	...
5908087	  793.2	  503.2	 8051.0	...
5908088	  792.9	  503.4	 8048.0	...
5908089	  793.0	  503.4	 8048.0	...
5908090	  793.2	  503.3	 8049.0	...
5908091	  793.5	  503.2	 8051.0	...
5908092	  793.9	  503.2	 8051.0	...
5908093	  794.3	  503.2	 8046.0	...
5908094	  794.4	  503.7	 8043.0	...
5908095	  794.5	  504.1	 8040.0	...
5908096	  794.3	  504.6	 8041.0	...
5908097	  794.3	  505.2	 8044.0	...
5908098	  794.3	  505.8	 8047.0	...
5908099	  794.6	  506.4	 8051.0	...
5908100	  794.4	  506.6	 8051.0	...
5908101	  793.8	  506.7	 8047.0	...
5908102	  793.5	  507.2	 8042.0	...
5908103	  793.3	  507.6	 8037.0	...
5908104	  793.4	  507.9	 8034.0	...
5908105	  793.5	  507.8	 8031.0	...
5908106	  793.4	  507.3	 8033.0	...
5908107	  793.3	  506.9	 8038.0	...
5908108	  793.0	  506.5	 8039.0	...
5908109	  792.7	  506.5	 8034.0	...
5908110	  792.4	  506.0	 8029.0	...
5908111	  792.1	  505.6	 8026.0	...
5908112	  792.3	  505.1	 8024.0	...
5908113	  792.7	  505.1	 8022.0	...
5908114	  793.2	  505.1	 8023.0	...
5908115	  793.4	  505.1	 8021.0	...
5908116	  793.5	  505.2	 8018.0	...
5908117	  793.4	  505.4	 8015.0	...
5908118	  793.0	  505.6	 8014.0	...
5908119	  792.8	  505.8	 8013.0	...
5908120	  792.5	  506.0	 8013.0	...
5908121	  792.5	  505.9	 8011.0	...
5908122	  792.6	  506.5	 8009.0	...
5908123	  792.4	  507.2	 8007.0	...
5908124	  792.1	  508.0	 8006.0	...
5908125	  791.8	  508.3	 8003.0	...
5908126	  791.7	  508.5	 8000.0	...
5908127	  791.7	  508.5	 7997.0	...
5908128	  791.7	  508.2	 7996.0	...
5908129	  791.7	  508.0	 7996.0	...
5908130	  791.8	  507.9	 7995.0	...
5908131	  791.8	  507.7	 7996.0	...
5908132	  792.0	  507.6	 7997.0	...
5908133	  792.3	  507.6	 7998.0	...
5908134	  792.6	  507.8	 7995.0	...
5908135	  792.6	  508.0	 7991.0	...
5908136	  792.6	  508.1	 7988.0	...
5908137	  792.5	  508.1	 7989.0	...
5908138	  792.6	  508.0	 7990.0	...
5908139	  792.6	  507.4	 7991.0	...
5908140	  792.5	  506.8	 7993.0	...
5908141	  792.5	  506.4	 7994.0	...
5908142	  792.7	  506.6	 7995.0	...
5908143	  792.3	  506.8	 7995.0	...
5908144	  791.7	  507.0	 7994.0	...
5908145	  791.4	  507.2	 7993.0	...
5908146	  791.8	  507.4	 7992.0	...
5908147	  791.9	  507.7	 7991.0	...
5908148	  791.6	  508.0	 7992.0	...
5908149	  791.8	  508.5	 7991.0	...
5908150	  792.3	  508.7	 7990.0	...
5908151	  792.0	  508.1	 7990.0	...
5908152	  791.3	  507.4	 7986.0	...
5908153	  790.9	  507.1	 7982.0	...
5908154	  791.3	  507.6	 7977.0	...
5908155	  791.8	  508.0	 7977.0	...
5908156	  792.3	  508.0	 7974.0	...
5908157	  792.6	  508.1	 7972.0	...
5908158	  793.0	  508.1	 7970.0	...
5908159	  792.5	  508.3	 7969.0	...
5908160	  791.9	  508.4	 7972.0	...
5908161	  791.9	  508.5	 7975.0	...
5908162	  792.5	  508.4	 7979.0	...
5908163	  792.9	  508.3	 7978.0	...
5908164	  792.5	  508.4	 7976.0	...
5908165	  792.0	  508.5	 7975.0	...
5908166	  791.8	  508.6	 7973.0	...
5908167	  791.7	  508.6	 7969.0	...
5908168	  791.8	  508.6	 7966.0	...
5908169	  791.9	  508.3	 7964.0	...
5908170	  791.7	  508.0	 7963.0	...
5908171	  791.5	  508.0	 7962.0	...
5908172	  791.3	  508.3	 7960.0	...
5908173	  791.4	  508.6	 7960.0	...
5908174	  791.6	  508.8	 7959.0	...
5908175	  792.0	  509.3	 7957.0	...
5908176	  792.4	  509.7	 7954.0	...
5908177	  792.8	  509.5	 7950.0	...
5908178	  792.4	  508.8	 7950.0	...
5908179	  792.1	  508.1	 7951.0	...
5908180	  792.5	  507.8	 7951.0	...
5908181	  793.3	  508.1	 7948.0	...
5908182	  793.5	  508.5	 7945.0	...
5908183	  792.9	  508.7	 7941.0	...
5908184	  792.2	  508.4	 7941.0	...
5908185	  792.0	  508.1	 7938.0	...
5908186	  791.7	  508.5	 7936.0	...
5908187	  791.4	  509.1	 7939.0	...
5908188	  791.3	  509.6	 7943.0	...
5908189	  791.4	  509.4	 7947.0	...
5908190	  791.5	  509.0	 7946.0	...
5908191	  791.4	  508.7	 7946.0	...
5908192	  791.2	  508.4	 7942.0	...
5908193	  791.7	  508.2	 7938.0	...
5908194	  792.3	  508.4	 7931.0	...
5908195	  792.7	  508.8	 7929.0	...
5908196	  792.5	  509.2	 7928.0	...
5908197	  792.2	  509.2	 7930.0	...
5908198	  792.1	  509.2	 7929.0	...
5908199	  792.1	  509.7	 7926.0	...
5908200	  792.1	  510.1	 7920.0	...
5908201	  792.1	  510.3	 7916.0	...
5908202	  792.0	  510.0	 7913.0	...
5908203	  792.0	  509.6	 7911.0	...
5908204	  792.0	  510.1	 7910.0	...
5908205	  792.4	  510.5	 7908.0	...
5908206	  792.8	  511.0	 7908.0	...
5908207	  793.2	  511.0	 7908.0	...
5908208	  793.2	  511.1	 7908.0	...
5908209	  793.2	  510.8	 7908.0	...
5908210	  792.8	  510.8	 7908.0	...
5908211	  792.5	  511.0	 7907.0	...
5908212	  792.2	  511.5	 7906.0	...
5908213	  792.1	  511.5	 7906.0	...
5908214	  792.1	  511.0	 7905.0	...
5908215	  792.2	  510.3	 7904.0	...
5908216	  792.2	  510.1	 7903.0	...
5908217	  792.1	  510.1	 7903.0	...
5908218	  792.2	  510.2	 7904.0	...
5908219	  792.4	  510.2	 7905.0	...
5908220	  792.7	  510.5	 7905.0	...
5908221	  792.8	  510.8	 7906.0	...
5908222	  792.8	  511.2	 7906.0	...
5908223	  792.8	  511.4	 7906.0	...
5908224	  792.8	  511.6	 7907.0	...
5908225	  792.9	  511.6	 7907.0	...
5908226	  792.8	  511.3	 7902.0	...
5908227	  792.6	  511.0	 7896.0	...
5908228	  792.3	  510.7	 7893.0	...
5908229	  792.0	  510.8	 7897.0	...
5908230	  791.8	  511.3	 7900.0	...
5908231	  791.9	  511.8	 7900.0	...
5908232	  792.1	  511.9	 7901.0	...
5908233	  791.7	  511.7	 7901.0	...
5908234	  791.3	  511.8	 7901.0	...
5908235	  790.9	  512.1	 7899.0	...
5908236	  791.0	  512.1	 7896.0	...
5908237	  791.0	  511.7	 7894.0	...
5908238	  791.2	  511.3	 7891.0	...
5908239	  791.3	  511.3	 7891.0	...
5908240	  791.3	  511.4	 7890.0	...
5908241	  791.2	  511.2	 7887.0	...
5908242	  791.3	  510.8	 7884.0	...
5908243	  791.4	  510.5	 7883.0	...
5908244	  791.5	  510.7	 7884.0	...
5908245	  791.5	  510.8	 7885.0	...
5908246	  791.6	  510.8	 7885.0	...
5908247	  791.7	  511.2	 7884.0	...
5908248	  791.8	  511.7	 7884.0	...
5908249	  791.6	  511.3	 7884.0	...
5908250	  791.6	  510.5	 7884.0	...
5908251	  791.6	  509.7	 7884.0	...
5908252	  791.5	  509.8	 7884.0	...
5908253	  791.3	  510.1	 7882.0	...
5908254	  791.1	  510.5	 7879.0	...
MSG	5908255 0000 _ Number Off
5908255	  791.2	  511.0	 7876.0	...
5908256	  791.2	  511.1	 7874.0	...
5908257	  791.3	  511.1	 7872.0	...
5908258	  791.5	  511.3	 7872.0	...
5908259	  791.8	  512.0	 7873.0	...
5908260	  792.1	  512.7	 7874.0	...
5908261	  792.1	  513.1	 7874.0	...
5908262	  792.3	  512.9	 7872.0	...
5908263	  792.4	  512.7	 7871.0	...
5908264	  792.5	  512.5	 7869.0	...
5908265	  792.4	  512.4	 7868.0	...
5908266	  792.3	  512.3	 7867.0	...
5908267	  791.8	  512.5	 7867.0	...
5908268	  791.3	  512.7	 7865.0	...
5908269	  790.9	  512.6	 7863.0	...
5908270	  790.8	  512.2	 7861.0	...
5908271	  790.7	  511.9	 7861.0	...
5908272	  790.6	  511.9	 7861.0	...
5908273	  790.6	  512.0	 7862.0	...
5908274	  790.7	  512.2	 7863.0	...
5908275	  790.8	  512.5	 7865.0	...
5908276	  791.0	  512.4	 7867.0	...
5908277	  791.3	  511.8	 7868.0	...
5908278	  791.5	  511.1	 7868.0	...
5908279	  791.5	  510.8	 7869.0	...
5908280	  791.3	  510.7	 7868.0	...
5908281	  791.1	  510.6	 7868.0	...
5908282	  791.1	  510.7	 7868.0	...
5908283	  791.1	  510.7	 7867.0	...
5908284	  791.3	  511.9	 7866.0	...
5908285	  791.6	  513.1	 7861.0	...
5908286	  791.6	  514.2	 7856.0	...
5908287	  791.1	  514.6	 7853.0	...
5908288	  790.6	  515.0	 7853.0	...
5908289	  790.4	  515.5	 7852.0	...
5908290	  790.5	  515.7	 7852.0	...
5908291	  790.7	  516.5	 7851.0	...
5908292	  790.4	  517.2	 7851.0	...
5908293	  790.0	  518.1	 7848.0	...
5908294	  789.6	  519.2	 7845.0	...
5908295	  789.7	  520.2	 7842.0	...
5908296	  789.9	  522.0	 7841.0	...
5908297	  790.5	  523.0	 7840.0	...
5908298	  791.1	  524.0	 7840.0	...
5908299	  791.5	  524.5	 7839.0	...
5908300	  791.8	  525.1	 7839.0	...
5908301	  792.1	  525.8	 7837.0	...
5908302	  792.4	  526.5	 7835.0	...
5908303	  792.7	  527.2	 7833.0	...
5908304	  792.9	  527.9	 7832.0	...
5908305	  792.9	  528.2	 7832.0	...
5908306	  792.8	  528.3	 7833.0	...
5908307	  792.5	  527.4	 7835.0	...
5908308	  792.3	  526.3	 7836.0	...
5908309	  792.0	  524.6	 7836.0	...
5908310	  791.9	  523.9	 7836.0	...
5908311	  791.6	  523.2	 7833.0	...
5908312	  791.2	  523.3	 7826.0	...
5908313	  790.9	  523.3	 7818.0	...
5908314	  790.7	  523.2	 7813.0	...
5908315	  790.6	  523.1	 7815.0	...
5908316	  790.5	  522.8	 7816.0	...
5908317	  790.5	  522.4	 7817.0	...
5908318	  791.0	  522.0	 7819.0	...
5908319	  791.5	  521.7	 7821.0	...
5908320	  791.7	  521.0	 7824.0	...
5908321	  791.5	  520.4	 7824.0	...
5908322	  791.3	  519.8	 7825.0	...
5908323	  791.1	  519.8	 7825.0	...
5908324	  791.1	  519.7	 7825.0	...
5908325	  790.8	  519.7	 7826.0	...
5908326	  790.7	  520.1	 7826.0	...
5908327	  790.7	  520.8	 7826.0	...
5908328	  790.8	  521.4	 7825.0	...
5908329	  791.1	  521.6	 7824.0	...
5908330	  791.3	  521.9	 7825.0	...
5908331	  791.6	  522.2	 7827.0	...
5908332	  791.6	  522.6	 7829.0	...
5908333	  791.7	  522.5	 7827.0	...
5908334	  791.7	  522.2	 7825.0	...
5908335	  791.7	  521.8	 7826.0	...
5908336	  791.8	  522.0	 7829.0	...
5908337	  791.6	  522.6	 7827.0	...
5908338	  791.4	  523.2	 7823.0	...
5908339	  790.7	  523.1	 7820.0	...
5908340	  790.4	  523.0	 7822.0	...
5908341	  790.1	  523.1	 7821.0	...
5908342	  790.3	  523.4	 7819.0	...
5908343	  790.4	  523.7	 7816.0	...
5908344	  790.3	  523.8	 7815.0	...
5908345	  790.3	  523.9	 7815.0	...
5908346	  790.4	  524.0	 7814.0	...
5908347	  790.5	  524.2	 7810.0	...
5908348	  790.6	  524.4	 7806.0	...
5908349	  790.7	  524.4	 7804.0	...
5908350	  791.0	  524.3	 7808.0	...
5908351	  791.4	  524.2	 7811.0	...
5908352	  791.9	  524.2	 7811.0	...
5908353	  791.9	  524.1	 7811.0	...
5908354	  791.7	  524.2	 7810.0	...
5908355	  791.3	  524.3	 7809.0	...
5908356	  790.8	  524.4	 7807.0	...
5908357	  790.4	  524.3	 7807.0	...
5908358	  790.2	  524.3	 7805.0	...
5908359	  790.3	  524.9	 7805.0	...
5908360	  790.4	  525.5	 7804.0	...
5908361	  790.4	  525.9	 7805.0	...
5908362	  790.9	  525.5	 7806.0	...
5908363	  791.4	  525.5	 7807.0	...
5908364	  792.0	  525.8	 7808.0	...
5908365	  792.1	  526.2	 7808.0	...
5908366	  792.2	  526.3	 7806.0	...
5908367	  792.4	  526.5	 7805.0	...
5908368	  792.5	  526.4	 7804.0	...
5908369	  792.6	  526.3	 7804.0	...
5908370	  792.6	  526.1	 7804.0	...
5908371	  792.6	  526.1	 7804.0	...
5908372	  792.1	  526.5	 7805.0	...
5908373	  791.7	  527.1	 7804.0	...
5908374	  791.5	  527.8	 7805.0	...
5908375	  791.4	  527.2	 7806.0	...
5908376	  791.3	  526.3	 7810.0	...
5908377	  791.0	  525.0	 7811.0	...
5908378	  791.0	  524.6	 7811.0	...
5908379	  790.9	  524.3	 7810.0	...
5908380	  791.0	  524.5	 7809.0	...
5908381	  791.0	  524.6	 7809.0	...
5908382	  791.0	  524.6	 7808.0	...
5908383	  791.3	  524.3	 7806.0	...
5908384	  791.4	  524.1	 7803.0	...
5908385	  791.5	  524.2	 7801.0	...
5908386	  791.5	  524.8	 7798.0	...
5908387	  791.8	  526.2	 7796.0	...
5908388	  792.2	  527.3	 7794.0	...
5908389	  792.5	  527.8	 7794.0	...
5908390	  792.1	  527.2	 7795.0	...
5908391	  791.6	  526.6	 7797.0	...
5908392	  791.1	  525.8	 7800.0	...
5908393	  791.2	  525.1	 7802.0	...
5908394	  790.9	  524.8	 7801.0	...
5908395	  790.6	  524.9	 7800.0	...
5908396	  790.3	  525.0	 7798.0	...
5908397	  790.3	  524.7	 7796.0	...
5908398	  790.3	  524.8	 7796.0	...
5908399	  790.3	  524.9	 7795.0	...
5908400	  790.1	  525.1	 7796.0	...
5908401	  789.9	  525.3	 7797.0	...
5908402	  789.8	  525.5	 7798.0	...
5908403	  790.5	  525.6	 7799.0	...
5908404	  791.2	  525.7	 7798.0	...
5908405	  791.7	  525.7	 7798.0	...
5908406	  791.4	  525.8	 7797.0	...
5908407	  791.1	  525.9	 7797.0	...
5908408	  791.0	  526.0	 7796.0	...
5908409	  791.0	  526.0	 7796.0	...
5908410	  791.0	  525.9	 7794.0	...
5908411	  790.7	  525.5	 7793.0	...
5908412	  790.3	  525.1	 7790.0	...
5908413	  790.0	  524.7	 7789.0	...
5908414	  790.3	  524.9	 7788.0	...
5908415	  790.6	  525.3	 7788.0	...
5908416	  791.3	  525.5	 7789.0	...
5908417	  791.7	  525.4	 7791.0	...
5908418	  792.0	  525.1	 7792.0	...
5908419	  791.9	  524.9	 7793.0	...
5908420	  792.0	  525.0	 7792.0	...
5908421	  792.1	  525.2	 7790.0	...
5908422	  791.8	  525.9	 7789.0	...
5908423	  791.4	  526.3	 7789.0	...
5908424	  791.0	  526.2	 7791.0	...
5908425	  790.9	  525.6	 7793.0	...
5908426	  790.9	  524.8	 7792.0	...
5908427	  790.7	  524.6	 7789.0	...
5908428	  790.5	  524.7	 7786.0	...
5908429	  789.9	  525.0	 7779.0	...
5908430	  789.6	  525.4	 7773.0	...
5908431	  789.3	  525.4	 7770.0	...
5908432	  789.1	  525.3	 7773.0	...
5908433	  788.9	  525.1	 7775.0	...
5908434	  788.9	  524.9	 7775.0	...
5908435	  789.1	  524.9	 7775.0	...
5908436	  789.3	  524.9	 7775.0	...
5908437	  789.0	  525.0	 7775.0	...
5908438	  788.8	  525.0	 7774.0	...
5908439	  788.7	  525.1	 7772.0	...
5908440	  788.6	  525.1	 7771.0	...
5908441	  788.5	  525.1	 7770.0	...
5908442	  788.4	  525.2	 7771.0	...
5908443	  788.3	  525.3	 7770.0	...
5908444	  788.2	  525.2	 7770.0	...
5908445	  788.1	  525.2	 7769.0	...
5908446	  788.1	  525.3	 7767.0	...
5908447	  788.8	  526.1	 7764.0	...
5908448	  789.5	  526.8	 7761.0	...
5908449	  790.2	  526.4	 7765.0	...
5908450	  790.1	  525.4	 7769.0	...
5908451	  790.0	  524.2	 7773.0	...
5908452	  790.0	  524.0	 7773.0	...
5908453	  789.9	  524.0	 7774.0	...
5908454	  789.9	  524.3	 7774.0	...
5908455	  789.8	  524.7	 7772.0	...
MSG	5908456 0000 _ Number On
5908456	  789.7	  525.0	 7772.0	...
5908457	  789.6	  525.3	 7772.0	...
5908458	  789.7	  525.6	 7773.0	...
5908459	  789.5	  525.6	 7774.0	...
5908460	  789.2	  525.6	 7778.0	...
5908461	  788.9	  525.4	 7780.0	...
5908462	  789.0	  525.1	 7782.0	...
5908463	  789.0	  524.7	 7779.0	...
5908464	  788.9	  524.4	 7777.0	...
5908465	  788.6	  524.2	 7777.0	...
5908466	  788.5	  524.3	 7777.0	...
5908467	  788.5	  524.7	 7777.0	...
5908468	  788.4	  525.1	 7776.0	...
5908469	  788.1	  525.2	 7776.0	...
5908470	  787.9	  525.2	 7776.0	...
5908471	  787.8	  525.1	 7776.0	...
5908472	  788.1	  525.1	 7776.0	...
5908473	  788.4	  525.2	 7776.0	...
5908474	  789.0	  525.2	 7776.0	...
5908475	  789.3	  525.2	 7776.0	...
5908476	  789.6	  525.1	 7776.0	...
5908477	  789.6	  525.0	 7775.0	...
5908478	  789.5	  525.0	 7774.0	...
5908479	  789.4	  524.9	 7774.0	...
5908480	  789.9	  524.9	 7775.0	...
5908481	  790.5	  525.0	 7776.0	...
5908482	  790.9	  524.9	 7777.0	...
5908483	  790.6	  525.1	 7777.0	...
5908484	  790.4	  525.3	 7777.0	...
5908485	  790.4	  525.4	 7776.0	...
5908486	  790.5	  525.6	 7776.0	...
5908487	  790.5	  525.7	 7777.0	...
5908488	  790.4	  524.8	 7778.0	...
5908489	  790.3	  523.7	 7777.0	...
5908490	  790.2	  522.9	 7776.0	...
5908491	  790.2	  523.4	 7775.0	...
5908492	  790.2	  523.9	 7775.0	...
5908493	  790.2	  524.0	 7776.0	...
5908494	  790.0	  524.0	 7779.0	...
5908495	  789.7	  524.0	 7781.0	...
5908496	  789.5	  524.2	 7783.0	...
5908497	  789.5	  524.3	 7783.0	...
5908498	  789.5	  524.5	 7781.0	...
5908499	  789.5	  524.5	 7779.0	...
5908500	  789.4	  524.0	 7782.0	...
5908501	  789.4	  523.5	 7786.0	...
5908502	  789.4	  523.0	 7788.0	...
5908503	  789.7	  523.0	 7786.0	...
5908504	  789.9	  523.1	 7785.0	...
5908505	  789.8	  523.1	 7786.0	...
5908506	  789.4	  523.0	 7787.0	...
5908507	  789.0	  522.7	 7789.0	...
5908508	  789.0	  522.5	 7791.0	...
5908509	  789.1	  522.7	 7794.0	...
5908510	  789.0	  523.0	 7794.0	...
5908511	  788.9	  523.1	 7794.0	...
5908512	  788.8	  522.9	 7794.0	...
5908513	  788.9	  523.1	 7794.0	...
5908514	  789.2	  524.2	 7794.0	...
5908515	  789.3	  525.4	 7794.0	...
5908516	  789.2	  525.3	 7794.0	...
5908517	  789.6	  524.4	 7796.0	...
5908518	  790.0	  523.5	 7798.0	...
5908519	  790.0	  523.5	 7798.0	...
5908520	  789.5	  523.7	 7798.0	...
5908521	  789.4	  523.8	 7799.0	...
5908522	  789.8	  523.8	 7800.0	...
5908523	  789.7	  523.6	 7801.0	...
5908524	  789.1	  523.6	 7801.0	...
5908525	  788.8	  523.7	 7801.0	...
5908526	  789.0	  524.2	 7801.0	...
5908527	  789.2	  524.6	 7800.0	...
5908528	  789.3	  525.0	 7799.0	...
5908529	  789.3	  525.2	 7796.0	...
5908530	  789.3	  525.3	 7795.0	...
5908531	  789.3	  525.1	 7791.0	...
5908532	  789.4	  524.4	 7789.0	...
5908533	  789.4	  523.8	 7787.0	...
5908534	  789.2	  523.5	 7787.0	...
5908535	  789.0	  523.7	 7787.0	...
5908536	  788.8	  523.9	 7788.0	...
5908537	  788.6	  523.2	 7790.0	...
5908538	  788.5	  522.8	 7792.0	...
5908539	  788.4	  522.4	 7792.0	...
5908540	  788.3	  522.6	 7790.0	...
5908541	  788.2	  522.3	 7789.0	...
5908542	  788.0	  521.9	 7788.0	...
5908543	  788.1	  521.4	 7790.0	...
5908544	  788.2	  521.3	 7792.0	...
5908545	  788.2	  521.4	 7794.0	...
5908546	  788.1	  521.7	 7789.0	...
5908547	  788.1	  522.0	 7785.0	...
5908548	  788.1	  522.3	 7783.0	...
5908549	  788.2	  522.7	 7786.0	...
5908550	  788.5	  523.0	 7789.0	...
5908551	  788.9	  523.3	 7787.0	...
5908552	  789.3	  523.4	 7784.0	...
5908553	  788.8	  523.5	 7782.0	...
5908554	  788.0	  522.8	 7784.0	...
5908555	  787.3	  522.1	 7786.0	...
5908556	  787.3	  521.4	 7789.0	...
5908557	  787.4	  521.5	 7790.0	...
5908558	  787.8	  521.4	 7791.0	...
5908559	  788.4	  521.2	 7792.0	...
5908560	  789.1	  521.3	 7792.0	...
5908561	  789.3	  521.7	 7793.0	...
5908562	  789.3	  522.2	 7789.0	...
5908563	  789.3	  522.7	 7786.0	...
5908564	  789.1	  522.8	 7784.0	...
5908565	  788.8	  522.7	 7789.0	...
5908566	  788.4	  521.9	 7795.0	...
5908567	  787.9	  521.3	 7800.0	...
5908568	  787.6	  521.1	 7799.0	...
5908569	  787.9	  521.2	 7798.0	...
5908570	  788.4	  521.0	 7798.0	...
5908571	  788.3	  520.6	 7795.0	...
5908572	  787.7	  520.4	 7791.0	...
5908573	  787.3	  520.5	 7787.0	...
5908574	  787.6	  520.8	 7788.0	...
5908575	  787.8	  521.3	 7790.0	...
5908576	  788.3	  521.8	 7791.0	...
5908577	  788.7	  522.0	 7791.0	...
5908578	  788.8	  521.9	 7790.0	...
5908579	  788.6	  521.8	 7789.0	...
5908580	  788.4	  521.7	 7788.0	...
5908581	  788.4	  521.6	 7789.0	...
5908582	  787.9	  521.6	 7790.0	...
5908583	  787.5	  521.8	 7792.0	...
5908584	  786.9	  522.3	 7794.0	...
5908585	  786.9	  522.7	 7796.0	...
5908586	  786.8	  522.5	 7795.0	...
5908587	  786.8	  522.2	 7794.0	...
5908588	  786.8	  521.9	 7793.0	...
5908589	  786.9	  521.6	 7794.0	...
5908590	  787.0	  521.3	 7792.0	...
5908591	  787.2	  520.7	 7791.0	...
5908592	  787.2	  520.5	 7792.0	...
5908593	  787.3	  520.3	 7795.0	...
5908594	  787.5	  520.7	 7798.0	...
5908595	  787.7	  521.1	 7796.0	...
5908596	  787.8	  521.6	 7794.0	...
5908597	  787.8	  521.6	 7792.0	...
5908598	  787.7	  521.3	 7792.0	...
5908599	  787.8	  520.8	 7793.0	...
5908600	  787.9	  520.4	 7793.0	...
5908601	  787.8	  520.5	 7793.0	...
5908602	  787.8	  521.6	 7790.0	...
5908603	  787.5	  522.6	 7788.0	...
5908604	  787.3	  522.9	 7785.0	...
5908605	  786.9	  522.1	 7786.0	...
5908606	  786.9	  521.6	 7787.0	...
5908607	  787.1	  522.0	 7789.0	...
5908608	  787.1	  522.3	 7788.0	...
5908609	  787.0	  522.4	 7788.0	...
5908610	  787.0	  522.3	 7790.0	...
5908611	  787.1	  522.1	 7793.0	...
5908612	  787.1	  521.9	 7792.0	...
5908613	  787.0	  521.5	 7788.0	...
5908614	  786.8	  521.0	 7788.0	...
5908615	  786.9	  520.4	 7791.0	...
5908616	  786.8	  520.0	 7794.0	...
5908617	  786.7	  519.2	 7795.0	...
5908618	  786.8	  518.5	 7797.0	...
5908619	  787.0	  518.0	 7799.0	...
5908620	  787.3	  518.0	 7800.0	...
5908621	  787.3	  518.3	 7799.0	...
5908622	  787.2	  518.6	 7799.0	...
5908623	  787.1	  518.8	 7798.0	...
5908624	  787.2	  518.8	 7796.0	...
5908625	  787.3	  518.7	 7794.0	...
5908626	  787.4	  518.7	 7793.0	...
5908627	  787.4	  518.5	 7795.0	...
5908628	  787.4	  518.3	 7797.0	...
5908629	  786.8	  518.4	 7799.0	...
5908630	  786.3	  518.7	 7800.0	...
5908631	  785.9	  519.3	 7800.0	...
5908632	  786.0	  519.7	 7801.0	...
5908633	  786.2	  520.0	 7801.0	...
5908634	  786.2	  519.8	 7799.0	...
5908635	  786.2	  519.7	 7796.0	...
5908636	  786.3	  519.8	 7794.0	...
5908637	  786.3	  520.0	 7795.0	...
5908638	  786.4	  519.8	 7799.0	...
5908639	  786.4	  519.7	 7801.0	...
5908640	  786.4	  519.7	 7803.0	...
5908641	  786.6	  520.5	 7802.0	...
5908642	  786.9	  521.2	 7802.0	...
5908643	  787.1	  520.4	 7803.0	...
5908644	  787.1	  519.0	 7804.0	...
5908645	  787.1	  518.5	 7806.0	...
5908646	  787.1	  519.4	 7806.0	...
5908647	  787.1	  520.2	 7806.0	...
5908648	  787.0	  520.0	 7805.0	...
5908649	  786.9	  519.7	 7802.0	...
5908650	  786.8	  519.3	 7800.0	...
5908651	  786.7	  518.9	 7802.0	...
5908652	  786.7	  518.6	 7806.0	...
5908653	  786.7	  518.4	 7812.0	...
5908654	  786.7	  518.2	 7814.0	...
5908655	  786.7	  518.1	 7815.0	...
5908656	  786.6	  518.1	 7815.0	...
5908657	  787.0	  518.1	 7816.0	...
5908658	  787.4	  518.0	 7817.0	...
5908659	  787.7	  518.0	 7813.0	...
5908660	  787.7	  517.9	 7810.0	...
5908661	  787.7	  517.9	 7811.0	...
5908662	  787.6	  517.8	 7815.0	...
5908663	  787.3	  516.9	 7822.0	...
5908664	  786.9	  515.9	 7824.0	...
5908665	  786.6	  515.1	 7825.0	...
5908666	  786.4	  515.3	 7822.0	...
5908667	  786.3	  515.6	 7818.0	...
5908668	  786.1	  515.8	 7818.0	...
5908669	  786.0	  515.9	 7819.0	...
5908670	  785.7	  516.1	 7821.0	...
5908671	  785.3	  516.1	 7821.0	...
5908672	  784.9	  516.4	 7822.0	...
5908673	  784.6	  517.0	 7822.0	...
5908674	  784.5	  517.7	 7824.0	...
5908675	  784.4	  517.6	 7825.0	...
5908676	  784.7	  517.1	 7828.0	...
5908677	  784.9	  516.6	 7829.0	...
5908678	  785.1	  516.8	 7827.0	...
5908679	  785.1	  517.0	 7824.0	...
5908680	  785.6	  517.1	 7821.0	...
5908681	  785.9	  517.0	 7821.0	...
5908682	  786.1	  517.0	 7823.0	...
5908683	  785.9	  517.3	 7826.0	...
5908684	  785.6	  517.7	 7830.0	...
5908685	  785.6	  517.9	 7832.0	...
5908686	  785.7	  517.9	 7833.0	...
5908687	  785.9	  517.4	 7833.0	...
5908688	  785.9	  516.9	 7831.0	...
5908689	  785.8	  516.4	 7829.0	...
5908690	  785.7	  516.5	 7828.0	...
5908691	  785.5	  516.8	 7828.0	...
5908692	  785.0	  517.0	 7828.0	...
5908693	  784.6	  517.1	 7827.0	...
5908694	  784.4	  517.0	 7826.0	...
5908695	  784.6	  516.8	 7829.0	...
5908696	  785.2	  516.6	 7832.0	...
5908697	  785.7	  516.5	 7836.0	...
5908698	  786.2	  516.2	 7835.0	...
5908699	  786.2	  515.8	 7834.0	...
5908700	  786.1	  515.4	 7834.0	...
5908701	  785.8	  515.8	 7835.0	...
5908702	  785.4	  516.3	 7834.0	...
5908703	  785.0	  516.9	 7833.0	...
5908704	  784.9	  516.8	 7832.0	...
5908705	  784.8	  516.8	 7833.0	...
5908706	  784.8	  516.7	 7835.0	...
5908707	  784.9	  517.0	 7836.0	...
5908708	  784.8	  517.3	 7836.0	...
5908709	  784.9	  517.0	 7834.0	...
5908710	  784.8	  516.1	 7832.0	...
5908711	  784.8	  515.2	 7831.0	...
5908712	  784.5	  515.2	 7830.0	...
5908713	  784.2	  515.7	 7830.0	...
5908714	  784.1	  515.9	 7833.0	...
5908715	  784.1	  515.8	 7837.0	...
5908716	  784.0	  515.6	 7839.0	...
5908717	  784.0	  515.4	 7841.0	...
5908718	  784.3	  515.5	 7841.0	...
5908719	  784.6	  515.4	 7841.0	...
5908720	  784.8	  515.4	 7840.0	...
5908721	  784.8	  515.2	 7840.0	...
5908722	  784.7	  515.2	 7841.0	...
5908723	  784.7	  515.3	 7841.0	...
5908724	  784.5	  515.1	 7842.0	...
5908725	  784.1	  514.9	 7843.0	...
5908726	  783.8	  514.7	 7844.0	...
5908727	  783.5	  514.8	 7845.0	...
5908728	  783.6	  514.8	 7842.0	...
5908729	  783.8	  514.9	 7839.0	...
5908730	  784.0	  514.8	 7835.0	...
5908731	  783.8	  514.6	 7836.0	...
5908732	  783.6	  514.4	 7837.0	...
5908733	  783.3	  514.1	 7837.0	...
5908734	  783.2	  513.7	 7837.0	...
5908735	  783.0	  513.2	 7837.0	...
5908736	  782.9	  513.0	 7837.0	...
5908737	  782.8	  513.3	 7838.0	...
5908738	  782.9	  513.6	 7837.0	...
5908739	  782.9	  513.8	 7838.0	...
5908740	  782.9	  514.4	 7839.0	...
5908741	  782.8	  515.3	 7834.0	...
5908742	  782.9	  516.1	 7828.0	...
5908743	  782.8	  515.8	 7822.0	...
5908744	  782.7	  515.3	 7823.0	...
5908745	  782.4	  514.8	 7826.0	...
5908746	  782.3	  514.9	 7830.0	...
5908747	  782.3	  514.9	 7834.0	...
5908748	  782.6	  514.9	 7836.0	...
5908749	  783.1	  514.8	 7836.0	...
5908750	  783.4	  515.2	 7837.0	...
5908751	  783.4	  515.6	 7836.0	...
5908752	  783.3	  516.1	 7834.0	...
5908753	  783.1	  516.3	 7832.0	...
5908754	  783.1	  516.5	 7832.0	...
5908755	  783.1	  516.2	 7831.0	...
5908756	  783.0	  515.9	 7834.0	...
5908757	  782.8	  515.8	 7836.0	...
5908758	  782.6	  516.1	 7838.0	...
5908759	  782.4	  516.3	 7837.0	...
5908760	  782.3	  516.5	 7836.0	...
5908761	  782.1	  516.6	 7837.0	...
5908762	  782.0	  516.6	 7839.0	...
5908763	  782.1	  516.7	 7840.0	...
5908764	  782.1	  516.6	 7839.0	...
5908765	  782.1	  516.4	 7836.0	...
5908766	  782.0	  516.0	 7835.0	...
5908767	  781.8	  515.4	 7836.0	...
5908768	  781.6	  514.8	 7838.0	...
MSG	5908769 0000 _ Number Off
5908769	  781.5	  514.4	 7840.0	...
5908770	  781.9	  515.0	 7842.0	...
5908771	  782.3	  515.6	 7842.0	...
5908772	  782.7	  516.1	 7841.0	...
5908773	  782.7	  516.0	 7838.0	...
5908774	  782.7	  516.0	 7836.0	...
5908775	  782.7	  515.9	 7834.0	...
5908776	  782.6	  515.7	 7833.0	...
5908777	  782.5	  515.1	 7834.0	...
5908778	  782.2	  514.5	 7837.0	...
5908779	  781.7	  513.9	 7840.0	...
5908780	  781.7	  513.7	 7841.0	...
5908781	  782.0	  513.4	 7841.0	...
5908782	  782.3	  513.4	 7840.0	...
5908783	  782.2	  513.3	 7840.0	...
5908784	  782.2	  513.4	 7842.0	...
5908785	  782.2	  513.7	 7844.0	...
5908786	  782.2	  514.6	 7845.0	...
5908787	  782.3	  515.5	 7845.0	...
5908788	  782.2	  515.4	 7845.0	...
5908789	  781.9	  514.8	 7846.0	...
5908790	  781.6	  514.4	 7844.0	...
5908791	  781.5	  514.8	 7842.0	...
5908792	  781.8	  515.0	 7840.0	...
5908793	  782.3	  514.7	 7839.0	...
5908794	  782.8	  514.6	 7838.0	...
5908795	  783.3	  514.7	 7838.0	...
5908796	  783.5	  515.0	 7838.0	...
5908797	  783.5	  515.0	 7839.0	...
5908798	  782.9	  514.8	 7840.0	...
5908799	  782.3	  514.6	 7840.0	...
5908800	  782.1	  514.3	 7840.0	...
5908801	  782.3	  514.1	 7840.0	...
5908802	  782.2	  514.8	 7838.0	...
5908803	  781.9	  515.6	 7836.0	...
5908804	  781.5	  516.2	 7835.0	...
5908805	  781.6	  515.8	 7837.0	...
5908806	  781.8	  514.9	 7839.0	...
5908807	  782.2	  514.0	 7842.0	...
5908808	  782.6	  513.3	 7843.0	...
5908809	  782.9	  512.9	 7843.0	...
5908810	  783.1	  512.7	 7838.0	...
5908811	  782.9	  512.6	 7834.0	...
5908812	  782.7	  512.6	 7830.0	...
5908813	  782.5	  512.9	 7829.0	...
5908814	  782.4	  513.2	 7830.0	...
5908815	  782.0	  513.5	 7832.0	...
5908816	  781.6	  513.5	 7836.0	...
5908817	  781.4	  513.6	 7837.0	...
5908818	  781.1	  513.7	 7836.0	...
5908819	  780.9	  513.9	 7833.0	...
5908820	  780.6	  514.2	 7829.0	...
5908821	  780.6	  514.5	 7827.0	...
5908822	  780.6	  514.5	 7827.0	...
5908823	  780.7	  514.3	 7830.0	...
5908824	  780.7	  514.1	 7833.0	...
5908825	  780.7	  514.1	 7829.0	...
5908826	  780.7	  514.2	 7824.0	...
5908827	  780.8	  514.3	 7820.0	...
5908828	  780.9	  514.4	 7821.0	...
5908829	  780.9	  514.4	 7821.0	...
5908830	  781.0	  515.0	 7819.0	...
5908831	  781.1	  515.5	 7819.0	...
5908832	  781.2	  516.0	 7819.0	...
5908833	  781.4	  515.9	 7820.0	...
5908834	  781.6	  516.1	 7822.0	...
5908835	  782.0	  516.5	 7826.0	...
5908836	  782.0	  516.2	 7829.0	...
5908837	  782.1	  515.7	 7832.0	...
5908838	  782.0	  515.3	 7832.0	...
5908839	  781.8	  514.7	 7832.0	...
5908840	  781.6	  513.9	 7832.0	...
5908841	  781.4	  513.1	 7828.0	...
5908842	  781.3	  512.8	 7825.0	...
5908843	  780.9	  512.3	 7822.0	...
5908844	  780.5	  511.9	 7822.0	...
5908845	  780.1	  511.9	 7822.0	...
5908846	  780.2	  512.3	 7822.0	...
5908847	  780.6	  513.4	 7822.0	...
5908848	  780.8	  514.6	 7823.0	...
5908849	  781.1	  516.5	 7823.0	...
5908850	  781.1	  517.6	 7822.0	...
5908851	  781.0	  518.2	 7822.0	...
5908852	  780.7	  517.8	 7821.0	...
5908853	  780.4	  517.3	 7821.0	...
5908854	  780.0	  517.1	 7819.0	...
5908855	  780.0	  517.0	 7815.0	...
5908856	  779.9	  516.9	 7812.0	...
5908857	  779.9	  516.8	 7810.0	...
5908858	  779.8	  516.7	 7814.0	...
5908859	  779.8	  516.6	 7817.0	...
5908860	  779.9	  516.6	 7821.0	...
5908861	  780.0	  516.3	 7822.0	...
5908862	  780.2	  516.0	 7823.0	...
5908863	  780.1	  515.7	 7820.0	...
5908864	  780.0	  515.7	 7818.0	...
5908865	  780.0	  515.6	 7817.0	...
5908866	  780.0	  515.5	 7818.0	...
5908867	  780.1	  515.3	 7820.0	...
5908868	  780.1	  515.7	 7820.0	...
5908869	  779.9	  516.1	 7817.0	...
5908870	  779.4	  516.7	 7814.0	...
5908871	  778.9	  516.8	 7810.0	...
5908872	  778.9	  517.0	 7810.0	...
5908873	  779.3	  517.2	 7812.0	...
5908874	  779.7	  517.0	 7813.0	...
5908875	  779.7	  516.9	 7813.0	...
5908876	  779.5	  516.8	 7810.0	...
5908877	  779.3	  516.9	 7809.0	...
5908878	  779.2	  517.2	 7814.0	...
5908879	  779.0	  517.4	 7818.0	...
5908880	  778.8	  517.1	 7822.0	...
5908881	  778.5	  516.2	 7821.0	...
5908882	  778.4	  515.2	 7819.0	...
5908883	  778.5	  514.7	 7818.0	...
5908884	  779.1	  514.6	 7817.0	...
5908885	  779.6	  514.6	 7816.0	...
5908886	  779.7	  514.7	 7817.0	...
5908887	  779.4	  514.5	 7820.0	...
5908888	  779.0	  514.3	 7823.0	...
5908889	  779.0	  514.0	 7823.0	...
5908890	  779.0	  513.7	 7826.0	...
5908891	  779.0	  513.4	 7829.0	...
5908892	  779.0	  513.4	 7831.0	...
5908893	  779.3	  513.7	 7829.0	...
5908894	  779.5	  514.0	 7830.0	...
5908895	  779.4	  514.1	 7833.0	...
5908896	  779.2	  514.1	 7835.0	...
5908897	  778.9	  513.9	 7835.0	...
5908898	  778.8	  513.8	 7830.0	...
5908899	  778.8	  513.8	 7825.0	...
5908900	  778.9	  513.9	 7821.0	...
5908901	  778.9	  514.1	 7821.0	...
5908902	  778.6	  514.2	 7822.0	...
5908903	  778.3	  514.3	 7821.0	...
5908904	  778.2	  514.4	 7821.0	...
5908905	  778.0	  513.6	 7821.0	...
5908906	  778.4	  512.8	 7825.0	...
5908907	  778.8	  512.7	 7828.0	...
5908908	  779.3	  513.3	 7830.0	...
5908909	  779.3	  513.9	 7830.0	...
5908910	  779.3	  513.9	 7827.0	...
5908911	  778.8	  514.3	 7824.0	...
5908912	  778.4	  514.7	 7821.0	...
5908913	  778.0	  514.9	 7823.0	...
5908914	  778.2	  514.9	 7824.0	...
5908915	  778.4	  514.9	 7826.0	...
5908916	  778.5	  514.9	 7824.0	...
5908917	  778.7	  514.9	 7823.0	...
5908918	  778.7	  514.4	 7822.0	...
5908919	  778.7	  513.9	 7822.0	...
5908920	  778.5	  513.4	 7821.0	...
5908921	  778.4	  513.3	 7821.0	...
5908922	  778.4	  513.2	 7821.0	...
5908923	  778.4	  513.1	 7819.0	...
5908924	  778.5	  513.9	 7817.0	...
5908925	  778.5	  514.7	 7814.0	...
5908926	  778.7	  515.4	 7813.0	...
5908927	  778.9	  515.9	 7812.0	...
5908928	  779.2	  516.4	 7812.0	...
5908929	  779.3	  515.8	 7813.0	...
5908930	  779.3	  514.7	 7815.0	...
5908931	  779.0	  513.6	 7818.0	...
5908932	  778.5	  513.7	 7820.0	...
5908933	  778.1	  513.8	 7822.0	...
5908934	  778.1	  513.7	 7826.0	...
5908935	  778.4	  514.0	 7827.0	...
5908936	  778.5	  514.3	 7827.0	...
5908937	  778.5	  514.4	 7825.0	...
5908938	  778.5	  514.2	 7823.0	...
5908939	  778.6	  513.9	 7820.0	...
5908940	  778.4	  513.7	 7818.0	...
5908941	  778.0	  513.5	 7816.0	...
5908942	  777.5	  513.3	 7816.0	...
5908943	  777.4	  513.1	 7816.0	...
5908944	  777.5	  513.1	 7816.0	...
5908945	  777.9	  513.1	 7819.0	...
5908946	  778.4	  513.1	 7823.0	...
5908947	  778.8	  513.2	 7823.0	...
5908948	  778.9	  513.3	 7820.0	...
5908949	  779.0	  513.3	 7816.0	...
5908950	  779.0	  513.2	 7816.0	...
5908951	  779.0	  513.1	 7819.0	...
5908952	  779.1	  513.1	 7822.0	...
5908953	  779.1	  513.1	 7825.0	...
5908954	  779.0	  513.0	 7826.0	...
5908955	  778.9	  513.0	 7826.0	...
5908956	  779.0	  513.0	 7826.0	...
5908957	  779.0	  513.2	 7823.0	...
5908958	  778.8	  513.8	 7820.0	...
5908959	  778.6	  514.2	 7816.0	...
5908960	  778.3	  514.7	 7815.0	...
5908961	  778.2	  514.6	 7813.0	...
5908962	  778.0	  514.5	 7813.0	...
5908963	  777.8	  514.3	 7812.0	...
5908964	  777.6	  514.1	 7812.0	...
5908965	  777.6	  514.5	 7812.0	...
5908966	  777.8	  515.0	 7812.0	...
5908967	  778.1	  515.5	 7812.0	...
5908968	  777.9	  515.2	 7812.0	...
5908969	  777.7	  514.9	 7812.0	...
5908970	  777.5	  514.6	 7812.0	...
5908971	  777.5	  514.4	 7813.0	...
5908972	  777.5	  514.2	 7814.0	...
5908973	  777.5	  514.0	 7814.0	...
5908974	  777.5	  514.0	 7813.0	...
5908975	  777.8	  513.9	 7812.0	...
5908976	  778.1	  513.7	 7811.0	...
5908977	  778.4	  513.4	 7812.0	...
5908978	  778.6	  513.7	 7812.0	...
5908979	  778.8	  514.0	 7812.0	...
5908980	  779.0	  513.9	 7812.0	...
5908981	  778.8	  513.4	 7812.0	...
MSG	5908982 0000 _ Number On
5908982	  778.5	  512.9	 7809.0	...
5908983	  778.2	  512.8	 7806.0	...
5908984	  778.0	  512.8	 7804.0	...
5908985	  778.0	  512.7	 7804.0	...
5908986	  777.9	  512.5	 7805.0	...
5908987	  778.0	  512.5	 7805.0	...
5908988	  778.0	  512.4	 7805.0	...
5908989	  778.2	  512.8	 7806.0	...
5908990	  778.4	  513.3	 7804.0	...
5908991	  778.4	  513.8	 7802.0	...
5908992	  778.2	  513.7	 7800.0	...
5908993	  778.0	  513.5	 7799.0	...
5908994	  777.8	  513.3	 7799.0	...
5908995	  777.6	  513.3	 7799.0	...
5908996	  777.5	  513.3	 7798.0	...
5908997	  777.7	  514.1	 7797.0	...
5908998	  777.7	  515.0	 7797.0	...
5908999	  777.6	  515.8	 7797.0	...
5909000	  777.5	  515.9	 7798.0	...
5909001	  777.7	  516.1	 7799.0	...
5909002	  777.8	  516.0	 7803.0	...
5909003	  777.8	  515.3	 7807.0	...
5909004	  777.7	  514.8	 7810.0	...
5909005	  777.7	  514.6	 7809.0	...
5909006	  777.6	  514.2	 7808.0	...
5909007	  777.5	  513.4	 7807.0	...
5909008	  777.3	  512.6	 7811.0	...
5909009	  777.2	  512.4	 7815.0	...
5909010	  777.2	  512.0	 7818.0	...
5909011	  777.3	  511.9	 7817.0	...
5909012	  777.3	  511.9	 7816.0	...
5909013	  777.6	  512.0	 7813.0	...
5909014	  778.3	  512.0	 7811.0	...
5909015	  779.0	  512.2	 7808.0	...
5909016	  779.4	  512.3	 7808.0	...
5909017	  779.5	  512.5	 7808.0	...
5909018	  779.5	  512.3	 7808.0	...
5909019	  779.5	  512.3	 7810.0	...
5909020	  779.4	  512.2	 7812.0	...
5909021	  779.2	  512.3	 7814.0	...
5909022	  779.2	  512.5	 7814.0	...
5909023	  779.2	  512.4	 7817.0	...
5909024	  779.4	  512.3	 7821.0	...
5909025	  779.3	  512.3	 7819.0	...
5909026	  779.1	  513.1	 7812.0	...
5909027	  778.8	  513.8	 7805.0	...
5909028	  778.6	  514.4	 7804.0	...
5909029	  778.6	  514.3	 7806.0	...
5909030	  778.6	  514.2	 7808.0	...
5909031	  778.7	  514.1	 7810.0	...
5909032	  778.7	  514.1	 7812.0	...
5909033	  778.6	  514.1	 7814.0	...
5909034	  778.3	  513.9	 7814.0	...
5909035	  778.0	  513.6	 7814.0	...
5909036	  778.0	  513.2	 7813.0	...
5909037	  778.1	  512.8	 7813.0	...
5909038	  778.1	  512.6	 7812.0	...
5909039	  778.1	  512.5	 7812.0	...
5909040	  778.1	  512.8	 7811.0	...
5909041	  777.9	  513.2	 7811.0	...
5909042	  777.7	  513.4	 7811.0	...
5909043	  777.6	  513.1	 7812.0	...
5909044	  777.8	  512.8	 7812.0	...
5909045	  778.1	  513.0	 7810.0	...
5909046	  778.2	  513.5	 7807.0	...
5909047	  778.4	  513.9	 7805.0	...
5909048	  778.7	  513.9	 7806.0	...
5909049	  779.0	  513.8	 7803.0	...
5909050	  779.2	  513.3	 7800.0	...
5909051	  779.2	  512.7	 7800.0	...
5909052	  779.1	  512.1	 7804.0	...
5909053	  779.1	  512.1	 7806.0	...
5909054	  779.1	  512.2	 7803.0	...
5909055	  779.0	  512.3	 7801.0	...
5909056	  778.9	  512.4	 7801.0	...
5909057	  778.7	  512.5	 7801.0	...
5909058	  778.4	  512.6	 7802.0	...
5909059	  778.6	  512.5	 7804.0	...
5909060	  778.8	  512.4	 7805.0	...
5909061	  778.4	  512.4	 7804.0	...
5909062	  777.9	  512.9	 7804.0	...
5909063	  777.3	  513.5	 7803.0	...
5909064	  777.3	  514.1	 7802.0	...
5909065	  777.3	  514.2	 7800.0	...
5909066	  777.5	  514.2	 7799.0	...
5909067	  777.7	  514.1	 7800.0	...
5909068	  777.8	  513.3	 7803.0	...
5909069	  778.0	  512.5	 7806.0	...
5909070	  778.5	  512.3	 7808.0	...
5909071	  779.0	  512.8	 7808.0	...
5909072	  779.3	  513.2	 7808.0	...
5909073	  779.2	  512.8	 7808.0	...
5909074	  779.3	  512.4	 7807.0	...
5909075	  779.4	  512.0	 7805.0	...
5909076	  779.7	  512.0	 7806.0	...
5909077	  779.9	  512.0	 7811.0	...
5909078	  780.1	  511.9	 7814.0	...
5909079	  780.0	  511.3	 7816.0	...
5909080	  779.9	  510.8	 7814.0	...
5909081	  779.8	  509.6	 7815.0	...
5909082	  779.8	  508.8	 7815.0	...
EFIX R   5907762	5909082	1321	  788.8	  513.6	   7915
SSACC R  5909083
5909083	  780.3	  506.9	 7814.0	...
5909084	  781.2	  505.0	 7814.0	...
5909085	  782.2	  502.5	 7814.0	...
5909086	  783.7	  501.0	 7814.0	...
5909087	  785.4	  499.4	 7813.0	...
5909088	  787.4	  498.4	 7807.0	...
ESACC R  5909083	5909088	6	  780.3	  506.9	  787.4	  498.4	   0.23	     39
SFIX R   5909089
5909089	  788.5	  497.3	 7802.0	...
5909090	  789.5	  496.9	 7799.0	...
5909091	  790.5	  496.3	 7800.0	...
5909092	  791.5	  496.0	 7802.0	...
5909093	  792.2	  495.7	 7802.0	...
5909094	  792.5	  495.5	 7800.0	...
5909095	  791.8	  495.0	 7799.0	...
5909096	  790.6	  494.6	 7801.0	...
5909097	  789.4	  494.2	 7802.0	...
5909098	  789.2	  495.7	 7803.0	...
5909099	  788.6	  497.3	 7803.0	...
5909100	  787.5	  498.8	 7803.0	...
5909101	  785.8	  499.4	 7803.0	...
5909102	  784.9	  499.9	 7802.0	...
5909103	  784.0	  500.4	 7802.0	...
5909104	  783.5	  500.0	 7803.0	...
5909105	  782.9	  499.5	 7804.0	...
5909106	  782.7	  498.9	 7801.0	...
5909107	  782.8	  498.9	 7797.0	...
5909108	  782.9	  499.3	 7794.0	...
5909109	  783.0	  499.7	 7796.0	...
5909110	  783.2	  500.2	 7802.0	...
5909111	  783.5	  500.4	 7808.0	...
5909112	  784.3	  500.5	 7812.0	...
5909113	  785.2	  500.4	 7810.0	...
5909114	  785.9	  500.3	 7808.0	...
5909115	  786.0	  500.2	 7808.0	...
5909116	  785.9	  500.2	 7807.0	...
5909117	  785.9	  500.3	 7808.0	...
5909118	  786.0	  500.5	 7810.0	...
5909119	  786.0	  500.5	 7811.0	...
5909120	  786.0	  500.8	 7811.0	...
5909121	  786.0	  501.1	 7810.0	...
5909122	  785.9	  501.4	 7809.0	...
5909123	  786.4	  501.3	 7811.0	...
5909124	  787.0	  501.1	 7813.0	...
5909125	  787.5	  501.0	 7816.0	...
5909126	  787.5	  500.9	 7820.0	...
5909127	  787.4	  500.9	 7825.0	...
5909128	  787.3	  501.2	 7826.0	...
5909129	  787.1	  501.4	 7822.0	...
5909130	  786.4	  501.6	 7818.0	...
5909131	  786.0	  501.6	 7818.0	...
5909132	  785.6	  501.5	 7817.0	...
5909133	  785.7	  500.9	 7817.0	...
5909134	  785.7	  500.4	 7817.0	...
5909135	  785.7	  499.9	 7816.0	...
5909136	  785.6	  499.7	 7815.0	...
5909137	  785.7	  499.6	 7815.0	...
5909138	  786.0	  499.9	 7815.0	...
5909139	  786.4	  500.8	 7814.0	...
5909140	  786.5	  501.8	 7815.0	...
5909141	  786.5	  502.0	 7819.0	...
5909142	  787.2	  501.4	 7823.0	...
5909143	  787.9	  500.4	 7827.0	...
5909144	  788.6	  499.9	 7827.0	...
5909145	  788.4	  499.6	 7828.0	...
5909146	  788.5	  500.8	 7823.0	...
5909147	  788.5	  502.0	 7818.0	...
5909148	  788.2	  503.0	 7815.0	...
5909149	  787.7	  502.9	 7817.0	...
5909150	  787.6	  502.8	 7818.0	...
5909151	  787.8	  502.7	 7819.0	...
5909152	  787.8	  502.5	 7820.0	...
5909153	  787.6	  502.2	 7821.0	...
5909154	  787.3	  501.4	 7822.0	...
5909155	  787.3	  500.9	 7824.0	...
5909156	  787.2	  500.4	 7826.0	...
5909157	  787.1	  500.5	 7823.0	...
5909158	  786.7	  500.7	 7819.0	...
5909159	  786.3	  501.0	 7812.0	...
5909160	  786.0	  501.3	 7810.0	...
5909161	  786.0	  501.6	 7807.0	...
5909162	  786.1	  501.8	 7807.0	...
5909163	  786.1	  501.7	 7808.0	...
5909164	  786.2	  501.7	 7811.0	...
5909165	  786.1	  501.7	 7813.0	...
5909166	  786.1	  501.6	 7815.0	...
5909167	  786.0	  501.3	 7815.0	...
5909168	  786.1	  501.0	 7817.0	...
5909169	  786.1	  500.8	 7819.0	...
5909170	  786.2	  500.8	 7821.0	...
5909171	  786.2	  500.9	 7821.0	...
5909172	  786.3	  501.0	 7821.0	...
5909173	  786.4	  500.8	 7820.0	...
5909174	  786.4	  500.5	 7819.0	...
5909175	  786.6	  500.1	 7820.0	...
5909176	  786.8	  500.0	 7820.0	...
5909177	  787.1	  500.6	 7822.0	...
5909178	  787.3	  501.4	 7822.0	...
5909179	  787.0	  502.0	 7822.0	...
5909180	  786.6	  502.0	 7823.0	...
5909181	  786.4	  501.9	 7822.0	...
5909182	  786.5	  501.9	 7820.0	...
5909183	  786.7	  501.9	 7818.0	...
5909184	  786.7	  501.2	 7816.0	...
5909185	  786.2	  500.6	 7815.0	...
5909186	  785.7	  500.6	 7815.0	...
5909187	  785.6	  501.3	 7816.0	...
5909188	  785.7	  501.3	 7816.0	...
5909189	  785.6	  500.6	 7816.0	...
5909190	  785.2	  500.2	 7816.0	...
5909191	  785.2	  500.4	 7816.0	...
5909192	  785.3	  500.4	 7816.0	...
5909193	  785.6	  500.0	 7819.0	...
5909194	  786.0	  499.6	 7821.0	...
5909195	  786.4	  499.4	 7823.0	...
5909196	  786.2	  498.8	 7823.0	...
5909197	  786.0	  498.3	 7821.0	...
5909198	  785.8	  497.6	 7819.0	...
5909199	  785.8	  497.4	 7816.0	...
5909200	  785.8	  498.4	 7815.0	...
5909201	  785.8	  499.5	 7816.0	...
5909202	  785.9	  500.4	 7819.0	...
5909203	  785.9	  500.1	 7823.0	...
5909204	  786.0	  499.8	 7824.0	...
5909205	  786.2	  499.7	 7824.0	...
5909206	  786.4	  499.6	 7824.0	...
5909207	  786.6	  499.5	 7825.0	...
5909208	  786.8	  499.4	 7827.0	...
5909209	  787.1	  499.4	 7827.0	...
5909210	  787.3	  499.6	 7828.0	...
5909211	  787.2	  500.0	 7826.0	...
5909212	  786.8	  500.3	 7825.0	...
5909213	  786.4	  500.4	 7824.0	...
5909214	  786.1	  500.5	 7824.0	...
5909215	  786.1	  500.6	 7827.0	...
5909216	  786.1	  500.6	 7830.0	...
5909217	  786.1	  501.1	 7832.0	...
5909218	  786.0	  501.5	 7831.0	...
5909219	  785.9	  501.9	 7831.0	...
5909220	  785.3	  501.6	 7833.0	...
5909221	  784.9	  501.5	 7833.0	...
5909222	  785.5	  501.3	 7836.0	...
5909223	  786.3	  500.3	 7838.0	...
5909224	  786.7	  499.1	 7843.0	...
5909225	  786.2	  498.2	 7845.0	...
5909226	  786.2	  498.3	 7846.0	...
5909227	  786.5	  498.3	 7847.0	...
5909228	  786.7	  498.1	 7851.0	...
5909229	  786.7	  498.0	 7851.0	...
5909230	  786.8	  498.1	 7848.0	...
5909231	  786.8	  498.5	 7845.0	...
5909232	  786.7	  498.9	 7846.0	...
5909233	  786.6	  499.4	 7848.0	...
5909234	  786.1	  499.3	 7850.0	...
5909235	  785.6	  499.2	 7846.0	...
5909236	  785.0	  499.1	 7842.0	...
5909237	  784.9	  499.2	 7838.0	...
5909238	  784.8	  499.3	 7840.0	...
5909239	  784.8	  499.3	 7842.0	...
5909240	  784.9	  499.9	 7840.0	...
5909241	  785.0	  500.6	 7837.0	...
5909242	  784.8	  500.3	 7834.0	...
5909243	  784.7	  499.5	 7834.0	...
5909244	  784.6	  498.8	 7832.0	...
5909245	  784.4	  498.8	 7829.0	...
5909246	  784.2	  498.8	 7828.0	...
5909247	  784.1	  499.1	 7829.0	...
5909248	  784.3	  499.6	 7829.0	...
5909249	  784.4	  500.0	 7828.0	...
5909250	  784.4	  499.9	 7832.0	...
5909251	  784.4	  500.0	 7837.0	...
5909252	  784.5	  500.1	 7841.0	...
5909253	  785.0	  499.5	 7841.0	...
5909254	  785.6	  499.0	 7840.0	...
5909255	  785.8	  498.6	 7842.0	...
5909256	  785.6	  499.0	 7844.0	...
5909257	  785.3	  499.1	 7844.0	...
5909258	  785.3	  498.9	 7841.0	...
5909259	  785.3	  498.6	 7838.0	...
5909260	  784.7	  498.8	 7838.0	...
5909261	  784.0	  499.2	 7838.0	...
5909262	  783.4	  499.5	 7837.0	...
5909263	  783.5	  499.6	 7836.0	...
5909264	  783.6	  499.7	 7835.0	...
5909265	  783.7	  499.9	 7833.0	...
5909266	  783.6	  500.0	 7832.0	...
5909267	  783.6	  500.0	 7833.0	...
5909268	  783.5	  500.0	 7835.0	...
5909269	  783.5	  499.9	 7838.0	...
5909270	  783.6	  500.0	 7838.0	...
5909271	  783.8	  499.8	 7839.0	...
5909272	  783.7	  499.6	 7839.0	...
5909273	  783.5	  499.4	 7834.0	...
5909274	  783.1	  499.3	 7830.0	...
5909275	  782.9	  499.3	 7826.0	...
5909276	  782.8	  499.6	 7831.0	...
5909277	  783.0	  499.9	 7837.0	...
5909278	  783.2	  500.2	 7842.0	...
5909279	  783.3	  500.2	 7838.0	...
5909280	  783.5	  500.1	 7832.0	...
5909281	  783.7	  500.2	 7827.0	...
5909282	  783.9	  500.5	 7828.0	...
5909283	  783.8	  500.8	 7829.0	...
MSG	5909284 0000 _ Number Off
5909284	  783.7	  500.1	 7829.0	...
5909285	  783.7	  499.3	 7829.0	...
5909286	  783.6	  498.2	 7830.0	...
5909287	  783.5	  498.0	 7831.0	...
5909288	  783.5	  497.6	 7833.0	...
5909289	  783.5	  497.4	 7836.0	...
5909290	  783.9	  497.7	 7839.0	...
5909291	  784.3	  498.1	 7841.0	...
5909292	  784.7	  498.4	 7839.0	...
5909293	  784.8	  498.3	 7837.0	...
5909294	  784.9	  498.2	 7835.0	...
5909295	  784.9	  498.2	 7836.0	...
5909296	  784.8	  498.2	 7842.0	...
5909297	  784.5	  498.4	 7846.0	...
5909298	  783.9	  498.7	 7849.0	...
5909299	  783.3	  498.9	 7849.0	...
5909300	  782.9	  498.9	 7845.0	...
5909301	  783.0	  498.8	 7842.0	...
5909302	  783.1	  498.8	 7839.0	...
5909303	  783.2	  498.5	 7839.0	...
5909304	  783.6	  498.0	 7841.0	...
5909305	  783.8	  497.5	 7842.0	...
5909306	  783.7	  497.7	 7843.0	...
5909307	  783.3	  498.0	 7843.0	...
5909308	  783.6	  498.4	 7844.0	...
5909309	  784.2	  498.4	 7845.0	...
5909310	  784.9	  498.4	 7842.0	...
5909311	  784.8	  498.3	 7839.0	...
5909312	  784.7	  498.3	 7836.0	...
5909313	  784.4	  498.3	 7835.0	...
5909314	  783.8	  498.2	 7836.0	...
5909315	  783.3	  498.1	 7837.0	...
5909316	  782.9	  498.2	 7836.0	...
5909317	  782.9	  498.4	 7835.0	...
5909318	  783.5	  498.5	 7834.0	...
5909319	  784.1	  498.3	 7834.0	...
5909320	  784.6	  498.1	 7833.0	...
5909321	  784.4	  498.0	 7832.0	...
5909322	  784.3	  497.8	 7833.0	...
5909323	  784.3	  497.7	 7832.0	...
5909324	  784.5	  497.8	 7832.0	...
5909325	  784.2	  497.9	 7832.0	...
5909326	  783.8	  497.9	 7832.0	...
5909327	  783.4	  497.7	 7832.0	...
5909328	  783.3	  497.5	 7833.0	...
5909329	  783.2	  497.4	 7833.0	...
5909330	  783.3	  497.3	 7833.0	...
5909331	  783.5	  497.4	 7833.0	...
5909332	  783.4	  497.6	 7833.0	...
5909333	  783.2	  497.8	 7833.0	...
5909334	  783.0	  498.0	 7833.0	...
5909335	  783.1	  498.1	 7833.0	...
5909336	  783.1	  497.8	 7833.0	...
5909337	  783.4	  497.4	 7834.0	...
5909338	  783.5	  497.4	 7835.0	...
5909339	  783.7	  497.7	 7836.0	...
5909340	  783.7	  497.7	 7836.0	...
5909341	  784.1	  497.3	 7837.0	...
5909342	  784.6	  496.6	 7841.0	...
5909343	  785.1	  496.0	 7844.0	...
5909344	  785.1	  495.5	 7846.0	...
5909345	  785.0	  495.4	 7844.0	...
5909346	  784.8	  495.6	 7843.0	...
5909347	  784.5	  495.9	 7841.0	...
5909348	  784.3	  496.1	 7839.0	...
5909349	  784.0	  496.3	 7837.0	...
5909350	  783.7	  496.4	 7836.0	...
5909351	  783.4	  496.3	 7839.0	...
5909352	  783.1	  496.3	 7842.0	...
5909353	  782.9	  496.4	 7841.0	...
5909354	  783.1	  497.1	 7837.0	...
5909355	  783.6	  497.8	 7832.0	...
5909356	  784.2	  498.4	 7831.0	...
5909357	  784.5	  498.3	 7836.0	...
5909358	  784.7	  498.1	 7841.0	...
5909359	  784.9	  497.8	 7844.0	...
5909360	  785.0	  497.3	 7842.0	...
5909361	  785.0	  496.9	 7841.0	...
5909362	  785.0	  496.9	 7840.0	...
5909363	  785.0	  497.0	 7840.0	...
5909364	  785.3	  497.2	 7840.0	...
5909365	  785.6	  497.1	 7840.0	...
5909366	  784.6	  497.4	 7839.0	...
5909367	  783.4	  497.6	 7838.0	...
5909368	  781.5	  497.9	 7838.0	...
EFIX R   5909089	5909368	280	  785.3	  499.3	   7827
SSACC R  5909369
5909369	  780.3	  498.0	 7837.0	...
5909370	  778.5	  498.2	 7837.0	...
5909371	  776.7	  498.2	 7838.0	...
5909372	  774.7	  498.3	 7839.0	...
5909373	  772.1	  498.1	 7840.0	...
5909374	  769.8	  498.0	 7841.0	...
5909375	  767.8	  497.9	 7842.0	...
ESACC R  5909369	5909375	7	  780.3	  498.0	  767.8	  497.9	   0.27	     40
SFIX R   5909376
5909376	  766.4	  498.1	 7843.0	...
5909377	  765.3	  498.4	 7844.0	...
5909378	  764.4	  498.2	 7845.0	...
5909379	  764.2	  497.7	 7845.0	...
5909380	  764.0	  497.2	 7844.0	...
5909381	  764.0	  497.0	 7843.0	...
5909382	  764.4	  496.8	 7841.0	...
5909383	  765.6	  496.5	 7841.0	...
5909384	  766.8	  496.1	 7841.0	...
5909385	  768.7	  495.8	 7842.0	...
5909386	  769.9	  495.6	 7840.0	...
5909387	  771.5	  495.5	 7837.0	...
5909388	  773.2	  495.7	 7833.0	...
5909389	  774.6	  495.9	 7831.0	...
5909390	  775.8	  496.4	 7831.0	...
5909391	  775.9	  497.0	 7832.0	...
5909392	  775.8	  497.5	 7834.0	...
5909393	  775.5	  497.4	 7835.0	...
5909394	  775.2	  497.2	 7835.0	...
5909395	  775.0	  496.9	 7834.0	...
5909396	  774.6	  495.9	 7833.0	...
5909397	  774.0	  495.0	 7833.0	...
5909398	  773.5	  494.2	 7835.0	...
5909399	  773.3	  494.3	 7836.0	...
5909400	  773.3	  494.2	 7838.0	...
5909401	  773.4	  494.6	 7837.0	...
5909402	  773.1	  495.0	 7836.0	...
5909403	  772.7	  495.2	 7836.0	...
5909404	  772.3	  494.8	 7835.0	...
5909405	  772.5	  494.7	 7836.0	...
5909406	  772.8	  494.6	 7836.0	...
5909407	  773.0	  494.3	 7838.0	...
5909408	  773.1	  494.0	 7841.0	...
5909409	  773.1	  493.8	 7844.0	...
5909410	  773.2	  493.8	 7843.0	...
5909411	  773.1	  493.8	 7842.0	...
5909412	  773.1	  493.9	 7841.0	...
5909413	  773.0	  493.8	 7840.0	...
5909414	  772.7	  493.9	 7840.0	...
5909415	  772.3	  494.0	 7837.0	...
5909416	  772.1	  494.3	 7835.0	...
5909417	  772.2	  494.9	 7832.0	...
5909418	  772.4	  495.5	 7831.0	...
5909419	  772.5	  495.8	 7830.0	...
5909420	  772.5	  495.8	 7831.0	...
5909421	  772.7	  495.6	 7831.0	...
5909422	  772.9	  495.4	 7834.0	...
5909423	  773.1	  495.3	 7836.0	...
5909424	  773.0	  495.8	 7839.0	...
5909425	  773.0	  496.2	 7840.0	...
5909426	  772.9	  496.6	 7840.0	...
5909427	  773.0	  496.4	 7840.0	...
5909428	  772.9	  496.5	 7835.0	...
5909429	  772.7	  496.6	 7830.0	...
5909430	  772.5	  496.8	 7824.0	...
5909431	  772.5	  496.9	 7823.0	...
5909432	  772.5	  496.4	 7821.0	...
5909433	  772.4	  495.8	 7820.0	...
5909434	  772.4	  495.0	 7819.0	...
5909435	  772.4	  494.6	 7819.0	...
5909436	  772.6	  494.4	 7820.0	...
5909437	  772.7	  494.4	 7821.0	...
5909438	  772.9	  494.5	 7822.0	...
5909439	  773.0	  494.6	 7822.0	...
5909440	  772.6	  494.7	 7820.0	...
5909441	  772.1	  494.3	 7821.0	...
5909442	  771.5	  493.8	 7821.0	...
5909443	  771.5	  493.4	 7823.0	...
5909444	  771.6	  493.5	 7821.0	...
5909445	  771.7	  493.5	 7818.0	...
5909446	  771.8	  493.7	 7815.0	...
5909447	  772.0	  494.0	 7814.0	...
5909448	  772.3	  494.8	 7814.0	...
5909449	  772.6	  495.3	 7815.0	...
5909450	  772.4	  496.0	 7815.0	...
5909451	  772.3	  496.2	 7815.0	...
5909452	  772.8	  496.3	 7818.0	...
5909453	  773.6	  496.2	 7822.0	...
5909454	  773.8	  495.5	 7826.0	...
5909455	  773.3	  495.0	 7826.0	...
5909456	  772.8	  494.9	 7826.0	...
5909457	  772.8	  495.4	 7826.0	...
5909458	  772.8	  495.9	 7826.0	...
5909459	  772.7	  496.0	 7827.0	...
5909460	  772.7	  496.2	 7829.0	...
5909461	  772.6	  495.3	 7831.0	...
5909462	  772.4	  494.3	 7833.0	...
5909463	  772.2	  493.6	 7835.0	...
5909464	  772.2	  493.9	 7838.0	...
5909465	  773.0	  494.3	 7840.0	...
5909466	  773.8	  494.4	 7840.0	...
5909467	  774.2	  494.3	 7840.0	...
5909468	  773.8	  493.6	 7841.0	...
5909469	  773.4	  493.0	 7842.0	...
5909470	  773.5	  493.0	 7842.0	...
5909471	  773.8	  493.9	 7841.0	...
5909472	  773.8	  494.8	 7840.0	...
5909473	  773.6	  495.3	 7839.0	...
5909474	  773.4	  495.3	 7839.0	...
5909475	  773.2	  495.1	 7839.0	...
5909476	  773.1	  494.6	 7839.0	...
5909477	  772.9	  494.1	 7838.0	...
5909478	  773.3	  493.8	 7838.0	...
5909479	  773.7	  493.8	 7839.0	...
5909480	  773.9	  493.7	 7841.0	...
5909481	  773.3	  493.7	 7841.0	...
5909482	  772.7	  493.7	 7840.0	...
5909483	  772.1	  493.6	 7839.0	...
5909484	  772.0	  493.6	 7840.0	...
MSG	5909485 0000 _ Number On
5909485	  771.9	  493.7	 7841.0	...
5909486	  772.0	  493.5	 7837.0	...
5909487	  772.0	  493.2	 7832.0	...
5909488	  772.4	  492.9	 7827.0	...
5909489	  772.9	  492.4	 7827.0	...
5909490	  773.3	  492.1	 7828.0	...
5909491	  773.2	  492.2	 7830.0	...
5909492	  773.2	  492.6	 7830.0	...
5909493	  773.2	  492.9	 7829.0	...
5909494	  773.2	  493.2	 7827.0	...
5909495	  773.1	  493.4	 7826.0	...
5909496	  773.0	  493.7	 7826.0	...
5909497	  772.9	  493.7	 7826.0	...
5909498	  772.7	  493.5	 7826.0	...
5909499	  772.6	  493.2	 7824.0	...
5909500	  772.4	  493.0	 7823.0	...
5909501	  772.4	  493.2	 7821.0	...
5909502	  772.3	  493.4	 7824.0	...
5909503	  772.2	  493.5	 7828.0	...
5909504	  772.1	  493.6	 7831.0	...
5909505	  772.0	  493.7	 7831.0	...
5909506	  771.9	  493.8	 7830.0	...
5909507	  772.0	  493.9	 7830.0	...
5909508	  772.2	  493.9	 7830.0	...
5909509	  772.5	  493.8	 7828.0	...
5909510	  772.6	  493.8	 7824.0	...
5909511	  772.7	  493.6	 7820.0	...
5909512	  772.7	  493.3	 7818.0	...
5909513	  772.7	  493.1	 7819.0	...
5909514	  772.6	  493.2	 7824.0	...
5909515	  772.6	  493.4	 7828.0	...
5909516	  772.4	  493.5	 7832.0	...
5909517	  772.3	  493.1	 7832.0	...
5909518	  772.2	  492.7	 7832.0	...
5909519	  772.3	  492.3	 7832.0	...
5909520	  772.2	  492.3	 7832.0	...
5909521	  772.0	  492.3	 7832.0	...
5909522	  771.7	  492.9	 7830.0	...
5909523	  771.4	  493.6	 7828.0	...
5909524	  771.0	  494.2	 7826.0	...
5909525	  771.0	  494.3	 7826.0	...
5909526	  771.2	  494.4	 7826.0	...
5909527	  771.5	  494.6	 7826.0	...
5909528	  771.6	  494.6	 7827.0	...
5909529	  771.8	  494.2	 7828.0	...
5909530	  772.0	  493.6	 7829.0	...
5909531	  772.2	  493.1	 7828.0	...
5909532	  772.4	  492.9	 7825.0	...
5909533	  772.6	  493.0	 7824.0	...
5909534	  772.6	  492.8	 7825.0	...
5909535	  772.4	  492.7	 7829.0	...
5909536	  772.4	  492.5	 7832.0	...
5909537	  772.4	  492.6	 7830.0	...
5909538	  772.5	  492.5	 7827.0	...
5909539	  772.0	  492.4	 7826.0	...
5909540	  771.5	  492.5	 7827.0	...
5909541	  771.5	  492.9	 7829.0	...
5909542	  771.9	  493.2	 7829.0	...
5909543	  772.3	  493.1	 7829.0	...
5909544	  772.2	  492.9	 7829.0	...
5909545	  772.2	  492.6	 7829.0	...
5909546	  772.1	  492.6	 7830.0	...
5909547	  771.9	  492.7	 7830.0	...
5909548	  772.2	  492.9	 7832.0	...
5909549	  772.6	  492.8	 7835.0	...
5909550	  772.9	  492.3	 7839.0	...
5909551	  772.7	  491.8	 7840.0	...
5909552	  772.5	  491.6	 7840.0	...
5909553	  772.2	  491.7	 7841.0	...
5909554	  772.0	  492.0	 7841.0	...
5909555	  772.3	  492.1	 7839.0	...
5909556	  772.7	  492.3	 7837.0	...
5909557	  773.2	  492.3	 7835.0	...
5909558	  773.1	  492.4	 7836.0	...
5909559	  772.8	  492.5	 7837.0	...
5909560	  772.5	  492.5	 7839.0	...
5909561	  772.5	  492.3	 7841.0	...
5909562	  772.4	  492.1	 7842.0	...
5909563	  772.5	  492.1	 7841.0	...
5909564	  772.5	  492.2	 7841.0	...
5909565	  772.8	  492.3	 7841.0	...
5909566	  773.1	  492.2	 7842.0	...
5909567	  773.4	  492.0	 7843.0	...
5909568	  773.3	  491.5	 7843.0	...
5909569	  773.3	  491.1	 7843.0	...
5909570	  773.3	  490.7	 7844.0	...
5909571	  773.3	  490.7	 7847.0	...
5909572	  773.4	  490.9	 7848.0	...
5909573	  773.7	  491.0	 7849.0	...
5909574	  773.9	  491.2	 7852.0	...
5909575	  774.1	  491.1	 7856.0	...
5909576	  774.2	  491.0	 7857.0	...
5909577	  774.2	  490.8	 7854.0	...
5909578	  773.7	  490.8	 7850.0	...
5909579	  773.1	  490.9	 7851.0	...
5909580	  772.9	  491.1	 7854.0	...
5909581	  773.3	  491.1	 7856.0	...
5909582	  773.6	  490.5	 7855.0	...
5909583	  773.6	  490.0	 7854.0	...
5909584	  773.6	  489.8	 7852.0	...
5909585	  773.6	  489.8	 7851.0	...
5909586	  773.5	  489.6	 7851.0	...
5909587	  773.3	  489.5	 7851.0	...
5909588	  773.3	  489.5	 7852.0	...
5909589	  773.3	  489.6	 7852.0	...
5909590	  773.3	  489.6	 7853.0	...
5909591	  773.3	  489.4	 7854.0	...
5909592	  773.1	  489.3	 7855.0	...
5909593	  773.0	  489.3	 7856.0	...
5909594	  772.9	  489.4	 7859.0	...
5909595	  773.1	  489.3	 7862.0	...
5909596	  773.4	  489.3	 7863.0	...
5909597	  773.6	  489.5	 7861.0	...
5909598	  773.7	  489.6	 7859.0	...
5909599	  773.8	  489.6	 7858.0	...
5909600	  773.9	  489.5	 7858.0	...
5909601	  773.8	  489.5	 7859.0	...
5909602	  773.7	  489.6	 7861.0	...
5909603	  773.8	  489.6	 7863.0	...
5909604	  774.1	  489.3	 7863.0	...
5909605	  774.4	  489.1	 7863.0	...
5909606	  774.5	  489.0	 7864.0	...
5909607	  774.5	  489.3	 7864.0	...
5909608	  774.6	  489.8	 7863.0	...
5909609	  774.5	  490.2	 7862.0	...
5909610	  774.3	  490.0	 7860.0	...
5909611	  774.0	  489.5	 7860.0	...
5909612	  773.9	  489.1	 7858.0	...
5909613	  773.9	  489.3	 7857.0	...
5909614	  774.0	  489.3	 7857.0	...
5909615	  774.1	  489.2	 7862.0	...
5909616	  774.3	  489.7	 7867.0	...
5909617	  774.6	  490.4	 7872.0	...
5909618	  774.9	  491.0	 7871.0	...
5909619	  775.3	  491.0	 7870.0	...
5909620	  775.4	  490.8	 7870.0	...
5909621	  775.5	  490.6	 7870.0	...
5909622	  775.5	  490.4	 7870.0	...
5909623	  775.7	  490.0	 7871.0	...
5909624	  775.8	  489.6	 7871.0	...
5909625	  775.6	  489.2	 7868.0	...
5909626	  775.2	  489.1	 7863.0	...
5909627	  774.8	  488.8	 7859.0	...
5909628	  774.7	  488.5	 7860.0	...
5909629	  774.5	  488.9	 7862.0	...
5909630	  774.3	  489.7	 7865.0	...
5909631	  774.3	  490.5	 7867.0	...
5909632	  774.5	  490.8	 7869.0	...
5909633	  774.8	  491.1	 7865.0	...
5909634	  775.1	  491.4	 7860.0	...
5909635	  775.4	  491.5	 7862.0	...
5909636	  775.5	  491.6	 7869.0	...
5909637	  775.6	  491.7	 7872.0	...
5909638	  775.6	  491.7	 7869.0	...
5909639	  775.6	  491.8	 7867.0	...
5909640	  775.6	  491.6	 7869.0	...
5909641	  775.5	  491.3	 7871.0	...
5909642	  775.3	  491.3	 7871.0	...
5909643	  775.3	  491.4	 7869.0	...
5909644	  775.3	  491.7	 7868.0	...
5909645	  775.4	  491.7	 7866.0	...
5909646	  775.3	  491.8	 7866.0	...
5909647	  775.2	  491.8	 7869.0	...
5909648	  775.0	  491.8	 7872.0	...
5909649	  775.0	  491.8	 7876.0	...
5909650	  775.0	  491.7	 7877.0	...
5909651	  774.9	  491.6	 7875.0	...
5909652	  774.8	  491.5	 7873.0	...
5909653	  774.7	  491.4	 7872.0	...
5909654	  774.5	  491.1	 7872.0	...
5909655	  774.5	  491.0	 7871.0	...
5909656	  774.4	  491.2	 7871.0	...
5909657	  774.4	  491.6	 7873.0	...
5909658	  774.4	  491.9	 7879.0	...
5909659	  774.4	  491.5	 7885.0	...
5909660	  774.4	  491.0	 7887.0	...
5909661	  774.4	  490.4	 7886.0	...
5909662	  774.4	  490.7	 7885.0	...
5909663	  774.2	  491.2	 7884.0	...
5909664	  774.1	  491.8	 7883.0	...
5909665	  773.8	  491.9	 7883.0	...
5909666	  773.8	  491.7	 7884.0	...
5909667	  774.1	  491.5	 7889.0	...
5909668	  774.5	  491.2	 7894.0	...
5909669	  775.1	  491.4	 7898.0	...
5909670	  775.7	  491.5	 7898.0	...
5909671	  776.1	  491.5	 7895.0	...
5909672	  776.4	  491.6	 7893.0	...
5909673	  776.4	  491.8	 7892.0	...
5909674	  776.2	  492.0	 7894.0	...
5909675	  776.1	  491.8	 7896.0	...
5909676	  775.8	  491.7	 7895.0	...
5909677	  775.5	  491.7	 7893.0	...
5909678	  775.2	  491.7	 7891.0	...
5909679	  775.1	  491.7	 7891.0	...
5909680	  775.1	  491.7	 7891.0	...
5909681	  774.7	  492.0	 7892.0	...
5909682	  774.3	  492.4	 7892.0	...
5909683	  774.3	  492.7	 7893.0	...
5909684	  774.6	  492.4	 7893.0	...
5909685	  775.3	  492.2	 7893.0	...
5909686	  775.5	  491.9	 7893.0	...
5909687	  775.7	  491.3	 7894.0	...
5909688	  775.7	  490.7	 7896.0	...
5909689	  775.7	  490.2	 7897.0	...
5909690	  775.8	  490.3	 7897.0	...
5909691	  775.8	  490.5	 7896.0	...
5909692	  775.7	  490.8	 7895.0	...
5909693	  775.7	  491.9	 7893.0	...
5909694	  775.8	  492.9	 7891.0	...
5909695	  775.6	  494.0	 7891.0	...
5909696	  775.3	  494.0	 7891.0	...
5909697	  775.0	  494.0	 7892.0	...
5909698	  775.1	  493.9	 7891.0	...
5909699	  775.3	  493.7	 7891.0	...
5909700	  775.4	  493.6	 7890.0	...
5909701	  775.4	  493.5	 7890.0	...
5909702	  775.4	  493.6	 7891.0	...
5909703	  775.3	  493.6	 7892.0	...
5909704	  775.4	  493.3	 7893.0	...
5909705	  775.6	  493.0	 7894.0	...
5909706	  775.6	  493.0	 7896.0	...
5909707	  775.7	  493.4	 7898.0	...
5909708	  776.0	  493.8	 7897.0	...
5909709	  776.4	  493.7	 7894.0	...
5909710	  776.5	  493.5	 7891.0	...
5909711	  776.3	  493.7	 7892.0	...
5909712	  776.2	  494.3	 7893.0	...
5909713	  776.3	  494.9	 7893.0	...
5909714	  776.3	  495.0	 7894.0	...
5909715	  776.2	  495.1	 7895.0	...
5909716	  776.2	  495.1	 7896.0	...
5909717	  776.3	  495.2	 7896.0	...
5909718	  776.0	  494.3	 7897.0	...
5909719	  775.7	  493.4	 7898.0	...
5909720	  775.6	  492.7	 7898.0	...
5909721	  776.2	  492.8	 7899.0	...
5909722	  776.7	  492.9	 7902.0	...
5909723	  776.5	  493.0	 7904.0	...
5909724	  776.0	  492.8	 7903.0	...
5909725	  775.6	  492.6	 7902.0	...
5909726	  775.9	  493.4	 7897.0	...
5909727	  776.1	  494.3	 7894.0	...
5909728	  776.2	  495.3	 7891.0	...
5909729	  776.1	  495.4	 7891.0	...
5909730	  776.1	  495.5	 7891.0	...
5909731	  776.2	  495.6	 7891.0	...
5909732	  776.4	  495.6	 7893.0	...
5909733	  776.7	  495.5	 7897.0	...
5909734	  777.0	  495.4	 7901.0	...
5909735	  777.1	  495.4	 7904.0	...
5909736	  777.1	  495.5	 7903.0	...
5909737	  777.1	  495.6	 7902.0	...
5909738	  777.1	  495.4	 7903.0	...
5909739	  777.0	  495.2	 7905.0	...
5909740	  776.9	  495.0	 7908.0	...
5909741	  776.7	  494.8	 7908.0	...
5909742	  776.7	  495.2	 7907.0	...
5909743	  776.9	  495.7	 7905.0	...
5909744	  777.0	  496.2	 7905.0	...
5909745	  777.1	  496.3	 7903.0	...
5909746	  777.2	  496.2	 7902.0	...
5909747	  777.4	  496.0	 7903.0	...
5909748	  777.5	  495.6	 7905.0	...
5909749	  777.4	  495.4	 7907.0	...
5909750	  777.4	  495.9	 7905.0	...
5909751	  777.5	  496.6	 7901.0	...
5909752	  777.6	  497.0	 7897.0	...
5909753	  777.6	  496.7	 7901.0	...
5909754	  777.7	  496.5	 7907.0	...
5909755	  777.7	  496.6	 7912.0	...
5909756	  777.6	  496.7	 7910.0	...
5909757	  777.5	  496.6	 7909.0	...
5909758	  777.3	  496.4	 7907.0	...
5909759	  777.2	  496.0	 7905.0	...
5909760	  777.2	  495.8	 7903.0	...
5909761	  777.3	  495.9	 7903.0	...
5909762	  777.4	  496.0	 7903.0	...
5909763	  777.4	  496.1	 7906.0	...
5909764	  777.6	  496.1	 7908.0	...
5909765	  777.6	  496.2	 7911.0	...
5909766	  777.7	  496.2	 7911.0	...
5909767	  777.9	  496.3	 7911.0	...
5909768	  778.2	  496.5	 7911.0	...
5909769	  778.7	  496.8	 7907.0	...
5909770	  778.9	  497.1	 7904.0	...
5909771	  778.8	  496.4	 7904.0	...
5909772	  778.6	  495.8	 7909.0	...
5909773	  778.4	  495.8	 7910.0	...
5909774	  778.0	  496.4	 7904.0	...
5909775	  777.6	  496.9	 7899.0	...
5909776	  777.6	  496.8	 7899.0	...
5909777	  778.1	  496.6	 7902.0	...
5909778	  778.3	  496.6	 7906.0	...
5909779	  777.9	  496.7	 7908.0	...
5909780	  777.6	  496.8	 7908.0	...
5909781	  777.8	  496.9	 7908.0	...
5909782	  778.2	  496.9	 7907.0	...
5909783	  778.4	  497.1	 7906.0	...
5909784	  778.6	  497.3	 7906.0	...
5909785	  779.1	  497.5	 7905.0	...
5909786	  779.7	  497.4	 7905.0	...
5909787	  780.3	  497.4	 7904.0	...
5909788	  780.2	  497.5	 7904.0	...
5909789	  779.7	  497.6	 7905.0	...
5909790	  779.2	  497.6	 7906.0	...
5909791	  779.0	  497.3	 7905.0	...
5909792	  778.9	  496.9	 7904.0	...
5909793	  778.9	  497.0	 7903.0	...
5909794	  778.9	  497.5	 7904.0	...
5909795	  779.0	  498.0	 7905.0	...
5909796	  778.8	  498.0	 7904.0	...
5909797	  778.6	  498.4	 7902.0	...
5909798	  778.4	  498.7	 7901.0	...
5909799	  778.4	  499.2	 7902.0	...
MSG	5909800 0000 _ Number Off
5909800	  778.5	  499.3	 7905.0	...
5909801	  778.8	  499.3	 7907.0	...
5909802	  779.1	  499.0	 7909.0	...
5909803	  779.3	  499.1	 7909.0	...
5909804	  779.4	  499.4	 7909.0	...
5909805	  779.3	  499.8	 7910.0	...
5909806	  779.1	  499.9	 7910.0	...
5909807	  779.0	  499.9	 7909.0	...
5909808	  778.9	  499.7	 7910.0	...
5909809	  778.7	  499.5	 7911.0	...
5909810	  778.6	  499.5	 7913.0	...
5909811	  778.6	  499.6	 7912.0	...
5909812	  778.7	  499.4	 7911.0	...
5909813	  778.7	  499.1	 7909.0	...
5909814	  778.7	  499.2	 7908.0	...
5909815	  778.9	  500.1	 7907.0	...
5909816	  778.9	  501.0	 7906.0	...
5909817	  779.1	  501.3	 7904.0	...
5909818	  779.2	  501.1	 7904.0	...
5909819	  779.4	  500.8	 7902.0	...
5909820	  779.3	  500.9	 7902.0	...
5909821	  779.1	  501.0	 7905.0	...
5909822	  778.9	  501.5	 7909.0	...
5909823	  779.0	  501.8	 7913.0	...
5909824	  779.0	  501.4	 7913.0	...
5909825	  779.1	  500.6	 7913.0	...
5909826	  778.9	  499.3	 7915.0	...
5909827	  778.8	  498.8	 7917.0	...
5909828	  779.0	  498.2	 7920.0	...
5909829	  779.5	  498.7	 7922.0	...
5909830	  779.9	  499.3	 7921.0	...
5909831	  779.8	  500.2	 7915.0	...
5909832	  779.6	  500.5	 7909.0	...
5909833	  778.9	  500.6	 7906.0	...
5909834	  778.2	  500.4	 7906.0	...
5909835	  777.9	  500.1	 7908.0	...
5909836	  778.4	  500.1	 7912.0	...
5909837	  778.8	  500.0	 7916.0	...
5909838	  779.1	  500.9	 7918.0	...
5909839	  779.4	  501.7	 7915.0	...
5909840	  779.8	  502.5	 7913.0	...
5909841	  779.6	  502.5	 7912.0	...
5909842	  779.5	  502.3	 7912.0	...
5909843	  779.5	  501.9	 7912.0	...
5909844	  779.6	  501.0	 7917.0	...
5909845	  779.8	  500.2	 7921.0	...
5909846	  779.7	  499.6	 7919.0	...
5909847	  779.7	  499.9	 7913.0	...
5909848	  779.7	  500.1	 7909.0	...
5909849	  779.6	  500.0	 7915.0	...
5909850	  779.2	  499.6	 7921.0	...
5909851	  778.8	  499.2	 7922.0	...
5909852	  778.6	  499.2	 7922.0	...
5909853	  778.6	  499.6	 7921.0	...
5909854	  778.7	  500.1	 7921.0	...
5909855	  778.7	  500.4	 7921.0	...
5909856	  778.7	  500.2	 7920.0	...
5909857	  778.9	  500.4	 7919.0	...
5909858	  778.9	  500.7	 7919.0	...
5909859	  778.9	  501.2	 7919.0	...
5909860	  778.9	  501.3	 7921.0	...
5909861	  778.9	  501.5	 7923.0	...
5909862	  779.1	  501.4	 7920.0	...
5909863	  779.4	  501.6	 7917.0	...
5909864	  779.6	  501.9	 7914.0	...
5909865	  779.6	  501.4	 7914.0	...
5909866	  779.6	  500.7	 7918.0	...
5909867	  779.5	  500.0	 7922.0	...
5909868	  779.2	  500.1	 7926.0	...
5909869	  778.9	  500.3	 7925.0	...
5909870	  778.7	  500.8	 7924.0	...
5909871	  779.0	  501.7	 7923.0	...
5909872	  779.3	  502.7	 7923.0	...
5909873	  779.6	  503.5	 7918.0	...
5909874	  779.4	  503.3	 7914.0	...
5909875	  779.1	  502.9	 7911.0	...
5909876	  779.2	  502.5	 7913.0	...
5909877	  779.5	  502.4	 7914.0	...
5909878	  779.4	  502.4	 7913.0	...
5909879	  778.7	  502.7	 7912.0	...
5909880	  778.1	  503.0	 7912.0	...
5909881	  777.8	  503.3	 7912.0	...
5909882	  777.8	  503.3	 7911.0	...
5909883	  777.8	  503.4	 7910.0	...
5909884	  778.1	  503.4	 7909.0	...
5909885	  778.4	  503.4	 7909.0	...
5909886	  778.7	  503.7	 7909.0	...
5909887	  778.6	  504.2	 7908.0	...
5909888	  778.5	  504.6	 7907.0	...
5909889	  778.6	  504.5	 7909.0	...
5909890	  778.8	  504.4	 7913.0	...
5909891	  779.0	  504.6	 7917.0	...
5909892	  778.6	  505.1	 7919.0	...
5909893	  778.1	  504.8	 7918.0	...
5909894	  777.5	  504.1	 7915.0	...
5909895	  777.4	  503.3	 7912.0	...
5909896	  777.4	  503.3	 7911.0	...
5909897	  777.6	  503.6	 7912.0	...
5909898	  777.9	  504.1	 7912.0	...
5909899	  778.3	  504.8	 7911.0	...
5909900	  778.4	  505.1	 7909.0	...
5909901	  778.5	  505.2	 7908.0	...
5909902	  778.6	  505.2	 7910.0	...
5909903	  778.7	  505.4	 7911.0	...
5909904	  778.3	  505.2	 7913.0	...
5909905	  777.8	  504.9	 7913.0	...
5909906	  777.7	  504.5	 7913.0	...
5909907	  778.2	  504.3	 7914.0	...
5909908	  778.8	  504.2	 7916.0	...
5909909	  778.9	  504.1	 7920.0	...
5909910	  779.4	  503.8	 7922.0	...
5909911	  780.2	  502.7	 7924.0	...
5909912	  781.3	  501.5	 7924.0	...
EFIX R   5909376	5909912	537	  775.2	  495.2	   7872
SSACC R  5909913
5909913	  782.6	  500.4	 7925.0	...
5909914	  784.0	  500.2	 7924.0	...
5909915	  785.0	  498.7	 7923.0	...
5909916	  786.3	  497.0	 7922.0	...
5909917	  787.8	  494.4	 7922.0	...
5909918	  789.4	  493.0	 7923.0	...
ESACC R  5909913	5909918	6	  782.6	  500.4	  789.4	  493.0	   0.21	     39
SFIX R   5909919
5909919	  790.9	  491.3	 7924.0	...
5909920	  791.7	  490.6	 7925.0	...
5909921	  791.9	  490.0	 7925.0	...
5909922	  791.4	  490.0	 7923.0	...
5909923	  790.9	  490.0	 7922.0	...
5909924	  790.8	  489.8	 7920.0	...
5909925	  789.8	  489.7	 7921.0	...
5909926	  788.8	  490.0	 7922.0	...
5909927	  786.6	  490.9	 7921.0	...
5909928	  785.5	  491.7	 7920.0	...
5909929	  784.1	  492.3	 7923.0	...
5909930	  783.9	  492.4	 7928.0	...
5909931	  783.6	  492.4	 7933.0	...
5909932	  783.2	  493.1	 7932.0	...
5909933	  782.9	  493.8	 7932.0	...
5909934	  782.6	  494.5	 7934.0	...
5909935	  783.1	  494.4	 7937.0	...
5909936	  783.5	  494.0	 7940.0	...
5909937	  783.8	  493.5	 7939.0	...
5909938	  783.7	  493.1	 7937.0	...
5909939	  783.9	  493.0	 7935.0	...
5909940	  784.3	  493.1	 7933.0	...
5909941	  784.7	  493.3	 7931.0	...
5909942	  784.7	  493.3	 7930.0	...
5909943	  784.7	  493.2	 7929.0	...
5909944	  784.7	  492.9	 7929.0	...
5909945	  784.8	  493.0	 7927.0	...
5909946	  785.0	  493.1	 7926.0	...
5909947	  785.2	  493.3	 7924.0	...
5909948	  785.2	  493.4	 7924.0	...
5909949	  785.0	  494.2	 7925.0	...
5909950	  784.9	  495.0	 7927.0	...
5909951	  784.7	  495.7	 7928.0	...
5909952	  784.7	  495.6	 7933.0	...
5909953	  785.0	  495.4	 7941.0	...
5909954	  785.4	  495.3	 7948.0	...
5909955	  785.8	  495.2	 7952.0	...
5909956	  785.6	  494.3	 7953.0	...
5909957	  785.4	  493.5	 7953.0	...
5909958	  785.3	  492.7	 7947.0	...
5909959	  785.4	  492.8	 7941.0	...
5909960	  785.6	  493.6	 7935.0	...
5909961	  785.7	  494.4	 7935.0	...
5909962	  785.5	  494.6	 7939.0	...
5909963	  785.3	  494.1	 7943.0	...
5909964	  785.1	  493.8	 7944.0	...
5909965	  785.2	  493.9	 7939.0	...
5909966	  785.6	  494.1	 7937.0	...
5909967	  786.0	  494.2	 7939.0	...
5909968	  786.5	  493.7	 7942.0	...
5909969	  786.7	  493.2	 7942.0	...
5909970	  786.9	  493.0	 7942.0	...
5909971	  786.6	  493.5	 7939.0	...
5909972	  786.3	  494.0	 7937.0	...
5909973	  786.0	  494.3	 7935.0	...
5909974	  786.2	  495.0	 7937.0	...
5909975	  786.2	  495.7	 7935.0	...
5909976	  786.1	  496.1	 7931.0	...
5909977	  785.8	  495.5	 7931.0	...
5909978	  785.6	  494.4	 7934.0	...
5909979	  785.6	  493.6	 7936.0	...
5909980	  786.1	  493.4	 7936.0	...
5909981	  786.8	  493.4	 7936.0	...
5909982	  787.1	  493.5	 7936.0	...
5909983	  786.8	  493.5	 7937.0	...
5909984	  786.5	  493.7	 7939.0	...
5909985	  786.4	  493.8	 7940.0	...
5909986	  786.3	  493.8	 7943.0	...
5909987	  786.1	  493.9	 7945.0	...
5909988	  786.1	  493.9	 7945.0	...
5909989	  786.2	  494.4	 7944.0	...
5909990	  786.4	  494.8	 7943.0	...
5909991	  786.4	  494.6	 7943.0	...
5909992	  785.6	  493.9	 7945.0	...
5909993	  784.8	  493.1	 7946.0	...
5909994	  784.3	  493.1	 7947.0	...
5909995	  784.5	  493.2	 7947.0	...
5909996	  784.7	  493.3	 7944.0	...
5909997	  784.7	  493.7	 7940.0	...
5909998	  784.7	  494.3	 7937.0	...
5909999	  784.8	  494.9	 7937.0	...
5910000	  785.0	  495.0	 7937.0	...
MSG	5910001 0000 _ Number On
5910001	  785.2	  495.0	 7937.0	...
5910002	  785.2	  495.1	 7936.0	...
5910003	  785.1	  495.0	 7939.0	...
5910004	  784.9	  494.8	 7942.0	...
5910005	  784.7	  493.9	 7946.0	...
5910006	  784.4	  493.1	 7947.0	...
5910007	  784.2	  492.8	 7944.0	...
5910008	  784.1	  493.0	 7941.0	...
5910009	  784.5	  493.2	 7939.0	...
5910010	  785.0	  493.0	 7943.0	...
5910011	  785.4	  492.8	 7945.0	...
5910012	  785.3	  492.7	 7947.0	...
5910013	  785.3	  492.9	 7943.0	...
5910014	  785.1	  493.2	 7941.0	...
5910015	  785.1	  493.5	 7939.0	...
5910016	  785.1	  494.4	 7939.0	...
5910017	  784.9	  495.3	 7940.0	...
5910018	  784.7	  496.0	 7940.0	...
5910019	  784.4	  495.8	 7941.0	...
5910020	  784.4	  495.6	 7940.0	...
5910021	  784.4	  495.8	 7940.0	...
5910022	  784.3	  496.0	 7943.0	...
5910023	  784.2	  495.6	 7946.0	...
5910024	  784.1	  495.0	 7949.0	...
5910025	  784.2	  494.3	 7951.0	...
5910026	  784.4	  494.2	 7952.0	...
5910027	  784.6	  494.1	 7952.0	...
5910028	  784.3	  493.9	 7951.0	...
5910029	  783.9	  493.7	 7950.0	...
5910030	  783.5	  493.5	 7950.0	...
5910031	  783.7	  493.5	 7951.0	...
5910032	  784.0	  493.9	 7952.0	...
5910033	  784.2	  494.3	 7952.0	...
5910034	  784.3	  494.5	 7952.0	...
5910035	  784.4	  494.9	 7952.0	...
5910036	  784.3	  495.3	 7955.0	...
5910037	  784.0	  495.7	 7958.0	...
5910038	  783.9	  495.7	 7961.0	...
5910039	  783.9	  495.5	 7959.0	...
5910040	  784.1	  495.3	 7957.0	...
5910041	  784.1	  495.3	 7956.0	...
5910042	  784.1	  495.5	 7957.0	...
5910043	  784.1	  495.7	 7953.0	...
5910044	  784.3	  495.3	 7948.0	...
5910045	  784.5	  495.0	 7947.0	...
5910046	  784.8	  494.8	 7951.0	...
5910047	  785.0	  495.0	 7952.0	...
5910048	  785.3	  495.9	 7950.0	...
5910049	  785.3	  496.8	 7948.0	...
5910050	  785.0	  497.6	 7948.0	...
5910051	  784.6	  497.7	 7949.0	...
5910052	  784.4	  497.7	 7950.0	...
5910053	  784.3	  497.5	 7952.0	...
5910054	  784.1	  497.3	 7952.0	...
5910055	  784.2	  496.9	 7953.0	...
5910056	  784.2	  497.0	 7953.0	...
5910057	  784.4	  497.0	 7954.0	...
5910058	  784.5	  497.1	 7954.0	...
5910059	  784.4	  497.0	 7957.0	...
5910060	  784.2	  496.8	 7960.0	...
5910061	  784.1	  496.2	 7963.0	...
5910062	  784.1	  495.5	 7964.0	...
5910063	  783.9	  495.0	 7964.0	...
5910064	  783.7	  494.9	 7964.0	...
5910065	  783.8	  494.8	 7964.0	...
5910066	  784.1	  494.5	 7963.0	...
5910067	  784.4	  494.3	 7963.0	...
5910068	  784.5	  494.1	 7963.0	...
5910069	  784.5	  493.9	 7963.0	...
5910070	  784.3	  493.7	 7964.0	...
5910071	  784.1	  493.9	 7963.0	...
5910072	  784.1	  494.2	 7962.0	...
5910073	  784.1	  494.4	 7966.0	...
5910074	  784.2	  494.2	 7970.0	...
5910075	  784.0	  494.1	 7974.0	...
5910076	  783.8	  494.5	 7972.0	...
5910077	  783.5	  494.9	 7970.0	...
5910078	  783.4	  495.2	 7968.0	...
5910079	  783.3	  495.3	 7968.0	...
5910080	  783.2	  495.2	 7968.0	...
5910081	  783.3	  495.1	 7968.0	...
5910082	  783.2	  494.7	 7970.0	...
5910083	  783.1	  494.4	 7972.0	...
5910084	  783.1	  494.6	 7971.0	...
5910085	  783.3	  495.2	 7969.0	...
5910086	  783.4	  495.7	 7967.0	...
5910087	  783.4	  495.9	 7967.0	...
5910088	  783.5	  496.0	 7968.0	...
5910089	  783.7	  495.9	 7967.0	...
5910090	  783.5	  495.9	 7965.0	...
5910091	  783.1	  495.8	 7964.0	...
5910092	  782.7	  495.6	 7965.0	...
5910093	  782.7	  495.3	 7965.0	...
5910094	  782.4	  494.9	 7971.0	...
5910095	  782.2	  494.9	 7977.0	...
5910096	  782.4	  494.8	 7983.0	...
5910097	  782.8	  494.7	 7981.0	...
5910098	  783.1	  494.7	 7980.0	...
5910099	  782.8	  494.2	 7979.0	...
5910100	  782.6	  493.7	 7979.0	...
5910101	  782.8	  493.5	 7979.0	...
5910102	  783.2	  494.2	 7980.0	...
5910103	  783.5	  495.0	 7980.0	...
5910104	  783.5	  495.3	 7980.0	...
5910105	  783.3	  495.2	 7980.0	...
5910106	  783.2	  495.1	 7980.0	...
5910107	  783.3	  495.1	 7979.0	...
5910108	  783.3	  495.1	 7978.0	...
5910109	  783.3	  495.0	 7976.0	...
5910110	  783.2	  495.1	 7974.0	...
5910111	  783.2	  495.3	 7973.0	...
5910112	  783.3	  495.5	 7973.0	...
5910113	  783.4	  495.3	 7972.0	...
5910114	  783.5	  495.0	 7977.0	...
5910115	  783.4	  494.7	 7982.0	...
5910116	  783.4	  495.0	 7984.0	...
5910117	  783.4	  495.2	 7982.0	...
5910118	  783.6	  495.8	 7978.0	...
5910119	  783.7	  496.1	 7977.0	...
5910120	  783.7	  495.3	 7978.0	...
5910121	  783.6	  494.2	 7980.0	...
5910122	  783.3	  493.1	 7983.0	...
5910123	  783.2	  493.2	 7983.0	...
5910124	  783.1	  493.4	 7983.0	...
5910125	  783.1	  493.4	 7985.0	...
5910126	  783.0	  493.5	 7987.0	...
5910127	  782.8	  493.6	 7987.0	...
5910128	  782.7	  494.2	 7985.0	...
5910129	  782.8	  494.8	 7984.0	...
5910130	  782.7	  495.0	 7985.0	...
5910131	  782.6	  494.6	 7986.0	...
5910132	  783.1	  494.8	 7987.0	...
5910133	  783.7	  495.3	 7987.0	...
5910134	  783.7	  495.8	 7986.0	...
5910135	  783.0	  495.6	 7985.0	...
5910136	  782.3	  495.0	 7985.0	...
5910137	  782.2	  494.6	 7985.0	...
5910138	  782.1	  494.4	 7985.0	...
5910139	  782.5	  494.5	 7985.0	...
5910140	  782.8	  494.2	 7986.0	...
5910141	  782.5	  493.8	 7987.0	...
5910142	  781.9	  494.1	 7988.0	...
5910143	  781.5	  494.8	 7986.0	...
5910144	  781.7	  495.3	 7984.0	...
5910145	  781.7	  495.0	 7983.0	...
5910146	  781.7	  494.8	 7983.0	...
5910147	  781.8	  494.7	 7984.0	...
5910148	  782.2	  494.7	 7984.0	...
5910149	  782.5	  494.8	 7986.0	...
5910150	  782.6	  494.9	 7987.0	...
5910151	  782.7	  495.2	 7989.0	...
5910152	  782.8	  495.4	 7990.0	...
5910153	  782.8	  495.1	 7991.0	...
5910154	  783.0	  494.5	 7987.0	...
5910155	  783.2	  493.9	 7984.0	...
5910156	  783.4	  494.0	 7987.0	...
5910157	  783.5	  494.2	 7993.0	...
5910158	  783.0	  494.3	 7998.0	...
5910159	  782.6	  494.5	 7996.0	...
5910160	  782.1	  494.7	 7994.0	...
5910161	  782.2	  495.1	 7992.0	...
5910162	  782.3	  495.3	 7989.0	...
5910163	  782.3	  495.6	 7986.0	...
5910164	  782.3	  495.6	 7981.0	...
5910165	  782.2	  495.5	 7978.0	...
5910166	  782.2	  495.3	 7979.0	...
5910167	  782.2	  495.3	 7983.0	...
5910168	  782.1	  495.6	 7987.0	...
5910169	  782.7	  495.7	 7987.0	...
5910170	  783.2	  494.8	 7987.0	...
5910171	  783.8	  493.8	 7988.0	...
5910172	  783.7	  493.1	 7989.0	...
5910173	  783.7	  493.2	 7990.0	...
5910174	  783.7	  493.6	 7986.0	...
5910175	  783.4	  493.9	 7981.0	...
5910176	  783.0	  494.2	 7980.0	...
5910177	  782.6	  494.3	 7984.0	...
5910178	  782.6	  494.1	 7989.0	...
5910179	  782.5	  493.8	 7989.0	...
5910180	  782.6	  493.6	 7989.0	...
5910181	  782.8	  493.8	 7989.0	...
5910182	  783.0	  493.8	 7988.0	...
5910183	  783.1	  493.8	 7986.0	...
5910184	  783.2	  493.7	 7985.0	...
5910185	  783.3	  494.2	 7985.0	...
5910186	  783.4	  494.6	 7985.0	...
5910187	  783.4	  494.9	 7986.0	...
5910188	  783.4	  495.0	 7986.0	...
5910189	  783.5	  494.9	 7985.0	...
5910190	  783.6	  494.8	 7984.0	...
5910191	  783.6	  494.2	 7982.0	...
5910192	  783.5	  494.0	 7982.0	...
5910193	  783.3	  493.8	 7984.0	...
5910194	  782.9	  494.0	 7985.0	...
5910195	  782.3	  493.9	 7986.0	...
5910196	  781.9	  493.7	 7985.0	...
5910197	  781.9	  493.5	 7986.0	...
5910198	  782.2	  493.5	 7989.0	...
5910199	  782.3	  493.4	 7992.0	...
5910200	  782.3	  493.5	 7993.0	...
5910201	  782.2	  493.2	 7994.0	...
5910202	  782.0	  493.0	 7994.0	...
5910203	  781.6	  492.8	 7992.0	...
5910204	  781.3	  493.1	 7991.0	...
5910205	  781.4	  493.4	 7989.0	...
5910206	  781.7	  493.7	 7990.0	...
5910207	  781.9	  493.9	 7992.0	...
5910208	  781.9	  493.9	 7992.0	...
5910209	  781.9	  494.0	 7991.0	...
5910210	  782.0	  494.0	 7987.0	...
5910211	  782.1	  494.1	 7984.0	...
5910212	  782.1	  494.3	 7982.0	...
5910213	  782.1	  494.3	 7983.0	...
5910214	  782.4	  494.6	 7984.0	...
5910215	  782.9	  494.7	 7985.0	...
5910216	  783.1	  494.9	 7986.0	...
5910217	  783.1	  495.3	 7987.0	...
5910218	  782.6	  495.7	 7987.0	...
5910219	  782.2	  495.9	 7987.0	...
5910220	  782.1	  495.9	 7987.0	...
5910221	  782.4	  494.8	 7989.0	...
5910222	  782.7	  493.8	 7993.0	...
5910223	  782.3	  492.8	 7996.0	...
5910224	  782.1	  492.8	 7997.0	...
5910225	  781.8	  492.9	 7997.0	...
5910226	  781.9	  493.1	 7997.0	...
5910227	  782.1	  493.2	 7995.0	...
5910228	  782.4	  493.4	 7993.0	...
5910229	  782.8	  493.5	 7990.0	...
5910230	  782.9	  493.6	 7989.0	...
5910231	  783.1	  493.6	 7989.0	...
5910232	  783.2	  493.6	 7988.0	...
5910233	  783.3	  493.7	 7987.0	...
5910234	  783.3	  493.9	 7986.0	...
5910235	  783.3	  494.1	 7986.0	...
5910236	  782.9	  494.3	 7985.0	...
5910237	  782.6	  494.3	 7984.0	...
5910238	  782.3	  494.5	 7983.0	...
5910239	  782.4	  494.7	 7983.0	...
5910240	  782.5	  494.6	 7984.0	...
5910241	  782.6	  494.4	 7985.0	...
5910242	  782.7	  494.2	 7987.0	...
5910243	  782.8	  494.2	 7986.0	...
5910244	  782.1	  494.6	 7987.0	...
5910245	  781.4	  495.0	 7987.0	...
5910246	  780.4	  495.4	 7987.0	...
5910247	  779.9	  495.8	 7987.0	...
5910248	  779.4	  496.2	 7986.0	...
EFIX R   5909919	5910248	330	  783.9	  494.4	   7964
SSACC R  5910249
5910249	  778.0	  496.7	 7986.0	...
5910250	  776.1	  496.7	 7985.0	...
5910251	  773.3	  496.7	 7985.0	...
5910252	  771.5	  496.5	 7990.0	...
5910253	  768.6	  496.4	 7996.0	...
5910254	  766.7	  496.3	 7999.0	...
5910255	  764.7	  497.1	 7996.0	...
5910256	  764.1	  497.8	 7994.0	...
5910257	  763.5	  498.5	 7994.0	...
5910258	  763.3	  498.3	 7994.0	...
5910259	  763.1	  498.4	 7994.0	...
5910260	  763.9	  498.4	 7995.0	...
5910261	  764.9	  498.1	 7996.0	...
5910262	  766.7	  497.7	 7997.0	...
5910263	  768.6	  497.4	 7999.0	...
ESACC R  5910249	5910263	15	  778.0	  496.7	  768.6	  497.4	   0.20	     39
SFIX R   5910264
5910264	  770.6	  497.2	 8000.0	...
5910265	  772.4	  497.1	 7997.0	...
5910266	  773.5	  496.9	 7993.0	...
5910267	  775.0	  496.5	 7989.0	...
5910268	  775.9	  496.1	 7988.0	...
5910269	  776.6	  495.9	 7987.0	...
5910270	  776.7	  496.1	 7984.0	...
5910271	  776.6	  496.2	 7982.0	...
5910272	  776.4	  496.6	 7979.0	...
5910273	  775.1	  496.8	 7978.0	...
5910274	  773.9	  497.1	 7978.0	...
5910275	  772.8	  497.3	 7981.0	...
5910276	  772.4	  495.8	 7983.0	...
5910277	  772.0	  494.3	 7986.0	...
5910278	  772.0	  493.2	 7983.0	...
5910279	  772.4	  493.5	 7981.0	...
5910280	  772.7	  494.0	 7978.0	...
5910281	  772.6	  494.1	 7978.0	...
5910282	  772.5	  494.2	 7983.0	...
5910283	  772.5	  494.1	 7987.0	...
5910284	  772.7	  494.2	 7990.0	...
5910285	  772.9	  494.4	 7989.0	...
5910286	  772.5	  494.7	 7987.0	...
5910287	  771.9	  494.8	 7987.0	...
5910288	  771.3	  494.6	 7987.0	...
5910289	  771.3	  494.4	 7991.0	...
5910290	  771.3	  494.3	 7995.0	...
5910291	  771.3	  494.3	 7996.0	...
5910292	  771.3	  494.0	 7995.0	...
5910293	  771.5	  493.7	 7993.0	...
5910294	  771.9	  494.0	 7993.0	...
5910295	  772.4	  494.6	 7992.0	...
5910296	  772.8	  495.3	 7992.0	...
5910297	  773.0	  495.3	 7993.0	...
5910298	  772.7	  495.4	 7992.0	...
5910299	  772.3	  495.4	 7992.0	...
5910300	  771.8	  495.8	 7991.0	...
5910301	  771.6	  496.2	 7991.0	...
5910302	  771.3	  496.6	 7991.0	...
5910303	  771.0	  496.5	 7992.0	...
5910304	  770.8	  496.3	 7991.0	...
5910305	  770.7	  496.0	 7990.0	...
5910306	  770.6	  495.8	 7990.0	...
5910307	  770.9	  496.0	 7990.0	...
5910308	  771.2	  496.2	 7990.0	...
5910309	  771.6	  496.1	 7991.0	...
5910310	  771.7	  495.4	 7992.0	...
5910311	  771.9	  494.6	 7992.0	...
5910312	  772.1	  494.3	 7992.0	...
MSG	5910313 0000 _ Number Off
5910313	  772.4	  494.4	 7991.0	...
5910314	  772.7	  494.5	 7991.0	...
5910315	  772.6	  494.1	 7991.0	...
5910316	  772.5	  493.6	 7992.0	...
5910317	  772.4	  493.8	 7993.0	...
5910318	  772.3	  494.4	 7994.0	...
5910319	  772.1	  494.5	 7993.0	...
5910320	  771.9	  493.9	 7991.0	...
5910321	  771.5	  493.3	 7989.0	...
5910322	  771.2	  493.3	 7991.0	...
5910323	  770.9	  493.4	 7992.0	...
5910324	  770.9	  493.8	 7991.0	...
5910325	  771.0	  494.1	 7989.0	...
5910326	  770.9	  494.2	 7989.0	...
5910327	  770.8	  494.0	 7990.0	...
5910328	  770.9	  493.8	 7991.0	...
5910329	  771.0	  493.3	 7990.0	...
5910330	  771.2	  492.9	 7990.0	...
5910331	  771.7	  492.6	 7988.0	...
5910332	  772.2	  492.7	 7987.0	...
5910333	  772.7	  492.9	 7987.0	...
5910334	  772.6	  492.7	 7988.0	...
5910335	  772.2	  492.5	 7989.0	...
5910336	  772.0	  493.2	 7987.0	...
5910337	  771.9	  494.0	 7984.0	...
5910338	  772.0	  494.8	 7982.0	...
5910339	  772.0	  494.8	 7985.0	...
5910340	  772.1	  494.7	 7989.0	...
5910341	  772.2	  494.6	 7992.0	...
5910342	  772.1	  494.3	 7991.0	...
5910343	  771.8	  494.1	 7990.0	...
5910344	  771.3	  494.0	 7990.0	...
5910345	  771.1	  494.1	 7991.0	...
5910346	  770.9	  494.7	 7992.0	...
5910347	  770.8	  495.3	 7992.0	...
5910348	  770.8	  495.5	 7993.0	...
5910349	  770.9	  494.8	 7994.0	...
5910350	  771.4	  494.2	 7995.0	...
5910351	  772.0	  493.6	 7997.0	...
5910352	  772.3	  493.0	 7998.0	...
5910353	  772.3	  492.5	 7999.0	...
5910354	  772.6	  493.1	 7998.0	...
5910355	  772.8	  493.8	 7998.0	...
5910356	  772.6	  494.5	 7996.0	...
5910357	  772.1	  494.3	 7993.0	...
5910358	  771.7	  494.3	 7990.0	...
5910359	  771.6	  494.3	 7992.0	...
5910360	  771.6	  494.3	 7995.0	...
5910361	  771.7	  494.1	 7998.0	...
5910362	  771.7	  493.8	 7997.0	...
5910363	  771.7	  493.5	 7996.0	...
5910364	  771.6	  493.5	 7996.0	...
5910365	  771.2	  493.5	 7996.0	...
5910366	  771.0	  493.8	 7992.0	...
5910367	  771.5	  494.1	 7988.0	...
5910368	  772.1	  494.3	 7986.0	...
5910369	  772.8	  494.3	 7988.0	...
5910370	  772.9	  494.0	 7990.0	...
5910371	  773.0	  493.6	 7991.0	...
5910372	  773.1	  493.4	 7991.0	...
5910373	  773.2	  493.5	 7991.0	...
5910374	  773.3	  493.2	 7991.0	...
5910375	  773.1	  492.3	 7994.0	...
5910376	  772.8	  491.5	 7998.0	...
5910377	  772.5	  491.1	 7999.0	...
5910378	  772.4	  491.2	 7997.0	...
5910379	  772.9	  491.2	 7994.0	...
5910380	  773.5	  491.5	 7994.0	...
5910381	  773.3	  491.9	 7996.0	...
5910382	  772.6	  492.4	 7997.0	...
5910383	  771.7	  492.4	 7999.0	...
5910384	  771.7	  493.4	 7997.0	...
5910385	  771.6	  494.3	 7994.0	...
5910386	  771.8	  495.2	 7991.0	...
5910387	  772.0	  495.3	 7990.0	...
5910388	  772.3	  495.4	 7991.0	...
5910389	  772.6	  495.5	 7991.0	...
5910390	  772.7	  495.3	 7992.0	...
5910391	  772.7	  494.8	 7994.0	...
5910392	  772.7	  494.1	 7995.0	...
5910393	  772.9	  493.3	 7995.0	...
5910394	  773.2	  492.7	 7996.0	...
5910395	  773.6	  492.5	 7996.0	...
5910396	  773.7	  492.8	 7996.0	...
5910397	  773.5	  493.0	 7996.0	...
5910398	  773.1	  493.0	 7996.0	...
5910399	  773.2	  492.9	 7998.0	...
5910400	  773.6	  492.8	 8000.0	...
5910401	  774.0	  493.3	 8002.0	...
5910402	  773.9	  493.8	 8001.0	...
5910403	  773.4	  494.0	 8000.0	...
5910404	  772.9	  493.8	 8000.0	...
5910405	  772.5	  493.7	 7995.0	...
5910406	  772.5	  494.0	 7990.0	...
5910407	  772.6	  494.2	 7990.0	...
5910408	  772.5	  494.3	 7996.0	...
5910409	  772.4	  494.2	 8000.0	...
5910410	  772.5	  494.1	 7996.0	...
5910411	  772.6	  494.0	 7993.0	...
5910412	  772.7	  494.0	 7991.0	...
5910413	  772.6	  494.0	 7993.0	...
5910414	  772.6	  494.0	 7994.0	...
5910415	  773.0	  493.9	 7992.0	...
5910416	  773.4	  493.9	 7986.0	...
5910417	  773.9	  493.9	 7981.0	...
5910418	  774.3	  494.0	 7983.0	...
5910419	  774.6	  494.1	 7987.0	...
5910420	  774.2	  494.3	 7990.0	...
5910421	  773.8	  494.4	 7990.0	...
5910422	  773.5	  494.3	 7991.0	...
5910423	  773.7	  494.2	 7993.0	...
5910424	  773.9	  494.1	 7994.0	...
5910425	  773.7	  493.5	 7996.0	...
5910426	  773.4	  493.0	 7998.0	...
5910427	  773.3	  493.5	 8000.0	...
5910428	  773.4	  494.6	 8000.0	...
5910429	  773.7	  495.1	 7999.0	...
5910430	  773.8	  494.6	 7998.0	...
5910431	  773.9	  494.3	 7997.0	...
5910432	  774.0	  494.5	 7996.0	...
5910433	  774.2	  494.7	 7996.0	...
5910434	  774.3	  494.5	 7996.0	...
5910435	  774.6	  494.3	 7994.0	...
5910436	  774.7	  494.2	 7992.0	...
5910437	  774.8	  494.2	 7988.0	...
5910438	  774.9	  494.7	 7986.0	...
5910439	  774.8	  495.2	 7982.0	...
5910440	  774.6	  494.8	 7981.0	...
5910441	  774.4	  494.0	 7983.0	...
5910442	  774.2	  493.1	 7987.0	...
5910443	  774.0	  493.0	 7992.0	...
5910444	  773.7	  493.5	 7993.0	...
5910445	  773.5	  494.1	 7993.0	...
5910446	  773.5	  494.7	 7991.0	...
5910447	  773.9	  494.6	 7991.0	...
5910448	  774.3	  494.5	 7990.0	...
5910449	  774.7	  494.5	 7991.0	...
5910450	  774.3	  494.7	 7991.0	...
5910451	  773.9	  494.9	 7991.0	...
5910452	  773.5	  494.3	 7990.0	...
5910453	  773.4	  493.6	 7988.0	...
5910454	  773.3	  492.7	 7986.0	...
5910455	  773.3	  492.5	 7985.0	...
5910456	  773.4	  492.2	 7985.0	...
5910457	  773.5	  492.2	 7986.0	...
5910458	  773.3	  492.7	 7986.0	...
5910459	  773.1	  493.2	 7987.0	...
5910460	  773.5	  493.5	 7987.0	...
5910461	  773.9	  493.2	 7987.0	...
5910462	  774.6	  493.1	 7987.0	...
5910463	  774.8	  493.1	 7988.0	...
5910464	  774.9	  493.2	 7986.0	...
5910465	  774.9	  493.9	 7985.0	...
5910466	  775.0	  494.5	 7984.0	...
5910467	  774.9	  495.2	 7984.0	...
5910468	  774.8	  495.2	 7984.0	...
5910469	  774.5	  494.9	 7984.0	...
5910470	  774.1	  494.4	 7986.0	...
5910471	  773.7	  493.9	 7987.0	...
5910472	  773.7	  494.0	 7987.0	...
5910473	  773.9	  494.5	 7988.0	...
5910474	  773.9	  494.9	 7988.0	...
5910475	  773.7	  495.0	 7989.0	...
5910476	  773.4	  494.9	 7987.0	...
5910477	  773.2	  494.6	 7984.0	...
5910478	  773.0	  494.2	 7982.0	...
5910479	  772.8	  493.8	 7983.0	...
5910480	  772.9	  493.6	 7980.0	...
5910481	  773.1	  493.6	 7977.0	...
5910482	  773.3	  494.3	 7974.0	...
5910483	  773.5	  495.0	 7976.0	...
5910484	  773.6	  495.8	 7978.0	...
5910485	  773.6	  495.4	 7979.0	...
5910486	  773.4	  494.5	 7980.0	...
5910487	  773.3	  493.6	 7983.0	...
5910488	  773.3	  493.8	 7985.0	...
5910489	  773.3	  494.4	 7986.0	...
5910490	  773.2	  494.3	 7984.0	...
5910491	  773.0	  493.8	 7980.0	...
5910492	  773.0	  494.2	 7977.0	...
5910493	  773.1	  495.1	 7974.0	...
5910494	  773.2	  496.0	 7974.0	...
5910495	  773.1	  495.9	 7970.0	...
5910496	  773.0	  495.9	 7966.0	...
5910497	  772.7	  496.1	 7965.0	...
5910498	  772.4	  496.1	 7968.0	...
5910499	  772.9	  495.8	 7971.0	...
5910500	  773.6	  495.2	 7971.0	...
5910501	  774.3	  494.4	 7973.0	...
5910502	  774.2	  493.8	 7976.0	...
5910503	  773.8	  493.5	 7978.0	...
5910504	  773.4	  493.5	 7978.0	...
5910505	  773.3	  493.5	 7977.0	...
5910506	  773.5	  494.2	 7976.0	...
5910507	  773.7	  495.0	 7971.0	...
5910508	  773.6	  495.8	 7966.0	...
5910509	  773.5	  495.9	 7969.0	...
5910510	  773.4	  495.6	 7975.0	...
5910511	  773.5	  495.2	 7980.0	...
5910512	  773.5	  494.4	 7980.0	...
5910513	  773.5	  494.0	 7979.0	...
5910514	  773.5	  494.5	 7978.0	...
5910515	  773.6	  495.4	 7976.0	...
5910516	  773.5	  496.3	 7974.0	...
5910517	  773.3	  496.2	 7973.0	...
5910518	  773.1	  496.1	 7972.0	...
5910519	  773.1	  496.1	 7972.0	...
5910520	  773.1	  496.1	 7971.0	...
5910521	  773.0	  496.2	 7970.0	...
5910522	  772.9	  496.5	 7969.0	...
5910523	  772.9	  496.7	 7969.0	...
5910524	  772.8	  496.8	 7969.0	...
5910525	  772.7	  496.1	 7969.0	...
5910526	  772.5	  495.5	 7968.0	...
MSG	5910527 0000 _ Number On
5910527	  771.8	  494.9	 7968.0	...
5910528	  771.3	  495.0	 7967.0	...
5910529	  770.9	  495.4	 7966.0	...
5910530	  771.1	  495.7	 7965.0	...
5910531	  771.3	  496.0	 7964.0	...
5910532	  771.7	  496.0	 7965.0	...
5910533	  772.2	  496.0	 7968.0	...
5910534	  772.8	  496.3	 7971.0	...
5910535	  772.9	  496.7	 7972.0	...
5910536	  772.8	  497.1	 7971.0	...
5910537	  772.7	  496.9	 7969.0	...
5910538	  772.9	  496.7	 7968.0	...
5910539	  772.5	  496.5	 7967.0	...
5910540	  772.0	  496.5	 7967.0	...
5910541	  771.6	  496.6	 7967.0	...
5910542	  771.6	  496.6	 7968.0	...
5910543	  771.8	  496.6	 7968.0	...
5910544	  772.0	  496.6	 7969.0	...
5910545	  772.0	  496.7	 7969.0	...
5910546	  772.0	  496.9	 7970.0	...
5910547	  772.0	  497.1	 7969.0	...
5910548	  772.4	  497.1	 7968.0	...
5910549	  772.8	  497.2	 7965.0	...
5910550	  772.9	  497.2	 7962.0	...
5910551	  772.6	  497.2	 7960.0	...
5910552	  772.3	  497.3	 7962.0	...
5910553	  772.3	  497.2	 7964.0	...
5910554	  772.4	  497.1	 7966.0	...
5910555	  772.4	  496.8	 7965.0	...
5910556	  772.4	  496.6	 7964.0	...
5910557	  772.4	  496.2	 7964.0	...
5910558	  772.4	  496.0	 7963.0	...
5910559	  772.4	  496.0	 7964.0	...
5910560	  772.5	  496.3	 7965.0	...
5910561	  772.8	  497.2	 7966.0	...
5910562	  773.1	  497.9	 7966.0	...
5910563	  773.2	  498.3	 7967.0	...
5910564	  773.1	  497.9	 7967.0	...
5910565	  772.9	  497.3	 7968.0	...
5910566	  772.7	  496.9	 7967.0	...
5910567	  772.8	  496.9	 7966.0	...
5910568	  773.0	  497.1	 7965.0	...
5910569	  773.1	  497.3	 7966.0	...
5910570	  773.0	  497.2	 7966.0	...
5910571	  773.0	  497.6	 7968.0	...
5910572	  773.0	  498.0	 7970.0	...
5910573	  773.0	  498.4	 7973.0	...
5910574	  772.7	  498.6	 7973.0	...
5910575	  772.4	  498.8	 7971.0	...
5910576	  772.2	  498.9	 7968.0	...
5910577	  772.2	  498.5	 7967.0	...
5910578	  772.3	  498.0	 7966.0	...
5910579	  772.2	  497.5	 7965.0	...
5910580	  772.2	  498.2	 7963.0	...
5910581	  772.6	  498.9	 7963.0	...
5910582	  773.1	  499.5	 7963.0	...
5910583	  773.3	  499.3	 7965.0	...
5910584	  773.3	  499.4	 7966.0	...
5910585	  773.2	  499.6	 7966.0	...
5910586	  773.2	  499.6	 7965.0	...
5910587	  773.0	  499.0	 7964.0	...
5910588	  772.9	  498.4	 7965.0	...
5910589	  772.8	  498.2	 7966.0	...
5910590	  772.9	  498.1	 7965.0	...
5910591	  773.1	  497.9	 7963.0	...
5910592	  773.3	  498.0	 7964.0	...
5910593	  773.3	  498.1	 7967.0	...
5910594	  772.9	  498.3	 7965.0	...
5910595	  772.5	  498.3	 7960.0	...
5910596	  772.2	  498.2	 7960.0	...
5910597	  772.2	  498.4	 7966.0	...
5910598	  772.0	  498.6	 7973.0	...
5910599	  771.7	  498.2	 7974.0	...
5910600	  771.3	  497.5	 7975.0	...
5910601	  771.4	  497.1	 7975.0	...
5910602	  771.9	  497.2	 7975.0	...
5910603	  772.3	  497.4	 7973.0	...
5910604	  772.5	  497.3	 7971.0	...
5910605	  772.7	  497.2	 7970.0	...
5910606	  772.8	  497.3	 7972.0	...
5910607	  772.9	  497.5	 7973.0	...
5910608	  772.8	  497.9	 7974.0	...
5910609	  772.7	  498.1	 7975.0	...
5910610	  772.6	  498.2	 7977.0	...
5910611	  772.6	  498.1	 7977.0	...
5910612	  772.4	  498.2	 7977.0	...
5910613	  772.2	  498.6	 7976.0	...
5910614	  772.0	  499.2	 7978.0	...
5910615	  771.6	  498.8	 7981.0	...
5910616	  771.2	  498.1	 7983.0	...
5910617	  771.2	  498.0	 7982.0	...
5910618	  771.7	  498.5	 7980.0	...
5910619	  771.9	  499.1	 7978.0	...
5910620	  771.6	  499.0	 7979.0	...
5910621	  771.3	  499.1	 7980.0	...
5910622	  771.4	  499.4	 7980.0	...
5910623	  771.8	  500.1	 7982.0	...
5910624	  772.1	  500.5	 7984.0	...
5910625	  772.4	  500.8	 7989.0	...
5910626	  772.4	  500.8	 7993.0	...
5910627	  772.3	  500.7	 7996.0	...
5910628	  772.3	  500.4	 7989.0	...
5910629	  772.3	  500.1	 7982.0	...
5910630	  772.4	  500.0	 7976.0	...
5910631	  772.2	  499.6	 7978.0	...
5910632	  771.8	  499.2	 7978.0	...
5910633	  771.5	  498.8	 7976.0	...
5910634	  771.6	  499.0	 7978.0	...
5910635	  771.6	  499.3	 7980.0	...
5910636	  771.4	  499.4	 7984.0	...
5910637	  771.2	  499.2	 7984.0	...
5910638	  771.1	  499.1	 7985.0	...
5910639	  771.1	  499.2	 7986.0	...
5910640	  771.0	  499.3	 7987.0	...
5910641	  771.0	  499.9	 7989.0	...
5910642	  771.0	  500.3	 7990.0	...
5910643	  771.0	  500.7	 7992.0	...
5910644	  771.0	  500.6	 7991.0	...
5910645	  771.3	  500.4	 7988.0	...
5910646	  771.5	  500.1	 7988.0	...
5910647	  771.6	  499.8	 7992.0	...
5910648	  771.5	  500.4	 7995.0	...
5910649	  771.4	  501.0	 7992.0	...
5910650	  771.3	  501.7	 7989.0	...
5910651	  771.2	  501.8	 7987.0	...
5910652	  771.2	  501.6	 7988.0	...
5910653	  771.1	  501.3	 7991.0	...
5910654	  770.8	  501.0	 7993.0	...
5910655	  770.5	  501.3	 7995.0	...
5910656	  770.3	  501.6	 7993.0	...
5910657	  770.4	  501.9	 7992.0	...
5910658	  770.5	  502.0	 7993.0	...
5910659	  770.6	  502.0	 7995.0	...
5910660	  770.8	  501.9	 7999.0	...
5910661	  770.9	  502.0	 8001.0	...
5910662	  771.1	  502.2	 8003.0	...
5910663	  771.2	  502.7	 8004.0	...
5910664	  771.3	  503.0	 8005.0	...
5910665	  771.3	  503.1	 8005.0	...
5910666	  771.2	  502.7	 8002.0	...
5910667	  771.2	  502.2	 7999.0	...
5910668	  771.2	  501.9	 7996.0	...
5910669	  771.2	  501.8	 7995.0	...
5910670	  770.9	  501.6	 7995.0	...
5910671	  770.6	  501.4	 7997.0	...
5910672	  770.4	  501.3	 7998.0	...
5910673	  770.5	  501.5	 8000.0	...
5910674	  770.6	  501.7	 8002.0	...
5910675	  770.8	  501.3	 8003.0	...
5910676	  771.0	  500.8	 8005.0	...
5910677	  770.7	  500.8	 8004.0	...
5910678	  770.2	  501.3	 8002.0	...
5910679	  769.8	  501.8	 8000.0	...
5910680	  770.0	  502.1	 7997.0	...
5910681	  770.2	  502.4	 7995.0	...
5910682	  770.0	  502.7	 8000.0	...
5910683	  769.7	  502.5	 8006.0	...
5910684	  769.7	  502.2	 8012.0	...
5910685	  770.0	  501.7	 8012.0	...
5910686	  770.3	  501.1	 8011.0	...
5910687	  770.1	  500.4	 8012.0	...
5910688	  770.0	  500.2	 8013.0	...
5910689	  770.0	  500.2	 8014.0	...
5910690	  770.0	  500.3	 8015.0	...
5910691	  770.0	  500.4	 8015.0	...
5910692	  770.0	  500.3	 8015.0	...
5910693	  770.2	  500.0	 8016.0	...
5910694	  770.5	  499.7	 8018.0	...
5910695	  770.7	  499.4	 8021.0	...
5910696	  770.7	  499.4	 8026.0	...
5910697	  770.5	  499.4	 8029.0	...
5910698	  770.3	  499.4	 8031.0	...
5910699	  770.2	  499.7	 8032.0	...
5910700	  770.3	  500.0	 8032.0	...
5910701	  770.3	  500.3	 8032.0	...
5910702	  770.2	  500.3	 8032.0	...
5910703	  770.1	  500.3	 8029.0	...
5910704	  770.1	  500.2	 8026.0	...
5910705	  770.2	  500.1	 8025.0	...
5910706	  770.4	  500.2	 8025.0	...
5910707	  770.6	  500.3	 8025.0	...
5910708	  770.6	  500.3	 8025.0	...
5910709	  770.5	  500.3	 8025.0	...
5910710	  770.3	  500.3	 8025.0	...
5910711	  770.1	  500.3	 8024.0	...
5910712	  770.0	  500.4	 8024.0	...
5910713	  770.1	  500.7	 8025.0	...
5910714	  770.3	  501.1	 8025.0	...
5910715	  770.4	  500.9	 8028.0	...
5910716	  770.3	  500.0	 8031.0	...
5910717	  770.3	  499.0	 8033.0	...
5910718	  770.2	  498.6	 8032.0	...
5910719	  770.4	  499.2	 8031.0	...
5910720	  770.5	  499.9	 8030.0	...
5910721	  770.3	  500.6	 8032.0	...
5910722	  770.0	  500.9	 8034.0	...
5910723	  770.2	  501.2	 8036.0	...
5910724	  770.7	  501.5	 8036.0	...
5910725	  770.6	  501.5	 8034.0	...
5910726	  769.9	  501.5	 8031.0	...
5910727	  769.4	  501.7	 8029.0	...
5910728	  769.7	  501.9	 8030.0	...
5910729	  770.0	  501.9	 8031.0	...
5910730	  770.3	  501.9	 8029.0	...
5910731	  770.4	  501.8	 8028.0	...
5910732	  770.2	  502.0	 8027.0	...
5910733	  769.9	  502.2	 8028.0	...
5910734	  770.0	  502.6	 8029.0	...
5910735	  770.3	  502.9	 8029.0	...
5910736	  770.4	  502.3	 8028.0	...
5910737	  770.3	  501.4	 8027.0	...
5910738	  770.1	  500.5	 8026.0	...
5910739	  770.2	  500.5	 8025.0	...
5910740	  770.0	  500.7	 8024.0	...
5910741	  769.8	  500.9	 8024.0	...
5910742	  769.5	  501.0	 8026.0	...
5910743	  769.5	  500.9	 8028.0	...
5910744	  769.4	  500.6	 8030.0	...
5910745	  769.7	  500.4	 8032.0	...
5910746	  769.9	  500.3	 8032.0	...
5910747	  770.1	  500.4	 8031.0	...
5910748	  769.9	  500.8	 8026.0	...
5910749	  769.8	  500.9	 8023.0	...
5910750	  769.7	  501.0	 8022.0	...
5910751	  769.9	  501.0	 8023.0	...
5910752	  770.0	  501.2	 8024.0	...
5910753	  770.0	  501.5	 8023.0	...
5910754	  769.9	  501.8	 8023.0	...
5910755	  769.8	  501.9	 8024.0	...
5910756	  769.7	  501.8	 8025.0	...
5910757	  769.6	  501.6	 8025.0	...
5910758	  769.7	  501.4	 8026.0	...
5910759	  769.7	  501.1	 8024.0	...
5910760	  769.8	  500.7	 8023.0	...
5910761	  769.7	  500.6	 8022.0	...
5910762	  769.9	  500.9	 8024.0	...
5910763	  770.2	  501.2	 8026.0	...
5910764	  770.4	  501.3	 8027.0	...
5910765	  770.5	  501.3	 8028.0	...
5910766	  770.5	  501.4	 8029.0	...
5910767	  770.3	  501.8	 8030.0	...
5910768	  770.2	  502.2	 8028.0	...
5910769	  770.3	  502.6	 8026.0	...
5910770	  770.4	  502.3	 8024.0	...
5910771	  770.4	  502.1	 8023.0	...
5910772	  770.2	  502.0	 8022.0	...
5910773	  770.0	  502.2	 8024.0	...
5910774	  770.1	  502.4	 8026.0	...
5910775	  770.3	  502.5	 8026.0	...
5910776	  770.7	  502.8	 8024.0	...
5910777	  770.8	  503.1	 8024.0	...
5910778	  770.9	  503.2	 8025.0	...
5910779	  770.8	  502.8	 8024.0	...
5910780	  770.8	  502.2	 8022.0	...
5910781	  770.7	  501.7	 8021.0	...
5910782	  770.4	  501.2	 8021.0	...
5910783	  770.0	  501.4	 8020.0	...
5910784	  769.6	  501.9	 8020.0	...
5910785	  769.4	  502.5	 8019.0	...
5910786	  769.5	  503.0	 8021.0	...
5910787	  769.7	  503.3	 8024.0	...
5910788	  769.7	  502.3	 8028.0	...
5910789	  769.7	  501.3	 8031.0	...
5910790	  770.1	  501.0	 8033.0	...
5910791	  770.6	  501.8	 8033.0	...
5910792	  771.2	  502.9	 8033.0	...
5910793	  771.3	  503.2	 8032.0	...
5910794	  770.8	  503.0	 8032.0	...
5910795	  770.1	  502.3	 8034.0	...
5910796	  769.3	  501.6	 8036.0	...
5910797	  769.2	  501.5	 8035.0	...
5910798	  769.0	  501.5	 8030.0	...
5910799	  768.9	  501.5	 8026.0	...
5910800	  768.9	  502.0	 8026.0	...
5910801	  768.9	  502.5	 8028.0	...
5910802	  769.0	  503.0	 8031.0	...
5910803	  769.1	  503.0	 8032.0	...
5910804	  769.4	  503.1	 8032.0	...
5910805	  769.5	  503.1	 8030.0	...
5910806	  769.6	  502.7	 8028.0	...
5910807	  769.7	  502.0	 8027.0	...
5910808	  769.8	  501.4	 8029.0	...
5910809	  770.1	  501.3	 8030.0	...
5910810	  770.0	  501.1	 8029.0	...
5910811	  769.7	  500.9	 8026.0	...
5910812	  769.4	  500.9	 8026.0	...
5910813	  769.4	  501.3	 8029.0	...
5910814	  769.7	  501.7	 8032.0	...
5910815	  769.8	  501.7	 8032.0	...
5910816	  769.7	  501.8	 8032.0	...
5910817	  769.6	  501.9	 8032.0	...
5910818	  769.6	  501.7	 8033.0	...
5910819	  769.6	  501.6	 8034.0	...
5910820	  769.7	  501.5	 8036.0	...
5910821	  769.7	  500.7	 8038.0	...
5910822	  769.7	  499.9	 8041.0	...
5910823	  769.7	  499.7	 8042.0	...
5910824	  769.7	  500.1	 8042.0	...
5910825	  769.7	  500.4	 8041.0	...
5910826	  769.6	  500.2	 8041.0	...
5910827	  769.4	  500.2	 8041.0	...
MSG	5910828 0000 _ Number Off
5910828	  769.3	  500.8	 8037.0	...
5910829	  769.3	  501.3	 8032.0	...
5910830	  769.2	  501.7	 8026.0	...
5910831	  769.2	  501.7	 8028.0	...
5910832	  769.1	  501.7	 8029.0	...
5910833	  769.2	  502.2	 8031.0	...
5910834	  769.3	  502.8	 8032.0	...
5910835	  769.5	  503.3	 8032.0	...
5910836	  769.3	  503.2	 8031.0	...
5910837	  769.0	  502.5	 8029.0	...
5910838	  769.0	  501.8	 8027.0	...
5910839	  769.3	  501.7	 8023.0	...
5910840	  769.8	  502.3	 8019.0	...
5910841	  770.0	  502.9	 8016.0	...
5910842	  770.2	  501.9	 8017.0	...
5910843	  770.4	  500.9	 8017.0	...
5910844	  770.3	  500.3	 8018.0	...
5910845	  770.1	  500.8	 8018.0	...
5910846	  769.7	  501.3	 8018.0	...
5910847	  769.5	  501.3	 8017.0	...
5910848	  769.7	  501.1	 8018.0	...
5910849	  770.2	  501.7	 8018.0	...
5910850	  770.8	  502.3	 8018.0	...
5910851	  770.8	  502.6	 8018.0	...
5910852	  770.7	  502.1	 8018.0	...
5910853	  770.8	  501.6	 8018.0	...
5910854	  770.9	  501.6	 8018.0	...
5910855	  771.0	  501.9	 8018.0	...
5910856	  770.5	  502.4	 8018.0	...
5910857	  770.1	  502.7	 8018.0	...
5910858	  770.0	  503.0	 8018.0	...
5910859	  770.2	  503.2	 8015.0	...
5910860	  770.2	  503.2	 8012.0	...
5910861	  769.5	  502.6	 8009.0	...
5910862	  768.7	  502.0	 8009.0	...
5910863	  768.4	  501.1	 8010.0	...
5910864	  768.9	  500.8	 8010.0	...
5910865	  770.0	  501.4	 8011.0	...
5910866	  770.8	  502.3	 8013.0	...
5910867	  771.3	  503.2	 8015.0	...
5910868	  771.4	  503.1	 8014.0	...
5910869	  771.2	  503.2	 8014.0	...
5910870	  770.9	  503.4	 8013.0	...
5910871	  770.6	  503.7	 8016.0	...
5910872	  770.6	  503.4	 8019.0	...
5910873	  770.6	  503.1	 8022.0	...
5910874	  770.6	  502.8	 8019.0	...
5910875	  770.5	  503.0	 8014.0	...
5910876	  770.6	  503.0	 8009.0	...
5910877	  771.1	  503.1	 8008.0	...
5910878	  771.6	  503.1	 8007.0	...
5910879	  771.8	  503.0	 8004.0	...
5910880	  771.8	  502.9	 8003.0	...
5910881	  771.7	  503.2	 8002.0	...
5910882	  771.5	  503.7	 8002.0	...
5910883	  771.4	  504.0	 8003.0	...
5910884	  771.2	  503.7	 8004.0	...
5910885	  771.1	  503.6	 8004.0	...
5910886	  771.1	  503.6	 8005.0	...
5910887	  771.0	  503.8	 8005.0	...
5910888	  770.8	  503.8	 8005.0	...
5910889	  771.1	  503.6	 8003.0	...
5910890	  771.8	  503.3	 8002.0	...
5910891	  772.5	  502.8	 8001.0	...
5910892	  772.7	  502.5	 8003.0	...
5910893	  772.7	  502.2	 8005.0	...
5910894	  772.2	  502.2	 8006.0	...
5910895	  771.7	  502.2	 8005.0	...
5910896	  771.4	  502.2	 8007.0	...
5910897	  771.5	  502.2	 8009.0	...
5910898	  771.6	  502.1	 8013.0	...
5910899	  771.3	  501.9	 8014.0	...
5910900	  771.1	  501.8	 8013.0	...
5910901	  770.7	  501.7	 8010.0	...
5910902	  770.5	  502.0	 8007.0	...
5910903	  770.8	  502.2	 8004.0	...
5910904	  771.4	  502.5	 8002.0	...
5910905	  772.0	  502.5	 8001.0	...
5910906	  771.9	  502.3	 8001.0	...
5910907	  771.9	  502.1	 8001.0	...
5910908	  772.3	  501.9	 8001.0	...
5910909	  772.9	  502.5	 8002.0	...
5910910	  773.5	  503.2	 8002.0	...
5910911	  773.3	  503.2	 8002.0	...
5910912	  773.0	  502.4	 7997.0	...
5910913	  772.7	  501.7	 7992.0	...
5910914	  772.7	  502.1	 7991.0	...
5910915	  772.7	  502.5	 7993.0	...
5910916	  772.7	  502.7	 7996.0	...
5910917	  772.7	  502.5	 7996.0	...
5910918	  772.3	  502.6	 7997.0	...
5910919	  771.9	  503.2	 7997.0	...
5910920	  772.4	  503.5	 7997.0	...
5910921	  773.4	  503.5	 7996.0	...
5910922	  774.3	  503.0	 7996.0	...
5910923	  774.3	  502.6	 7996.0	...
5910924	  774.3	  502.3	 7996.0	...
5910925	  773.9	  502.3	 7995.0	...
5910926	  773.5	  502.3	 7994.0	...
5910927	  773.6	  502.5	 7991.0	...
5910928	  774.0	  502.5	 7988.0	...
5910929	  774.4	  502.2	 7993.0	...
5910930	  774.2	  502.0	 8000.0	...
5910931	  774.0	  501.8	 7999.0	...
5910932	  773.8	  502.0	 7992.0	...
5910933	  773.8	  502.0	 7985.0	...
5910934	  774.0	  501.8	 7988.0	...
5910935	  774.3	  501.6	 7990.0	...
5910936	  774.3	  501.1	 7992.0	...
5910937	  774.3	  500.8	 7992.0	...
5910938	  773.9	  501.6	 7988.0	...
5910939	  773.5	  502.7	 7984.0	...
5910940	  773.3	  502.7	 7984.0	...
5910941	  773.2	  501.7	 7988.0	...
5910942	  773.2	  500.8	 7992.0	...
5910943	  773.3	  501.0	 7992.0	...
5910944	  773.4	  501.2	 7992.0	...
5910945	  773.5	  501.2	 7992.0	...
5910946	  773.8	  501.1	 7992.0	...
5910947	  774.1	  501.0	 7992.0	...
5910948	  774.3	  500.8	 7993.0	...
5910949	  774.1	  501.7	 7989.0	...
5910950	  774.1	  502.4	 7985.0	...
5910951	  773.9	  503.1	 7981.0	...
5910952	  773.8	  502.8	 7980.0	...
5910953	  774.4	  502.7	 7982.0	...
5910954	  775.2	  503.0	 7985.0	...
5910955	  775.8	  503.2	 7987.0	...
5910956	  775.6	  502.8	 7987.0	...
5910957	  775.4	  502.1	 7988.0	...
5910958	  775.4	  501.5	 7990.0	...
5910959	  775.1	  501.5	 7990.0	...
5910960	  774.8	  501.7	 7992.0	...
5910961	  774.8	  501.8	 7995.0	...
5910962	  775.1	  501.8	 7995.0	...
5910963	  775.5	  501.7	 7992.0	...
5910964	  775.4	  501.2	 7990.0	...
5910965	  775.6	  500.7	 7987.0	...
5910966	  775.6	  500.2	 7982.0	...
5910967	  775.8	  500.1	 7977.0	...
5910968	  775.7	  499.9	 7977.0	...
5910969	  775.6	  499.8	 7979.0	...
5910970	  775.4	  499.7	 7980.0	...
5910971	  775.4	  499.7	 7979.0	...
5910972	  775.6	  500.0	 7977.0	...
5910973	  775.6	  500.6	 7974.0	...
5910974	  775.4	  501.6	 7972.0	...
5910975	  775.4	  502.4	 7972.0	...
5910976	  775.7	  502.8	 7970.0	...
5910977	  775.9	  502.8	 7968.0	...
5910978	  775.9	  503.3	 7966.0	...
5910979	  775.9	  503.8	 7967.0	...
5910980	  775.8	  503.8	 7968.0	...
5910981	  775.7	  503.3	 7969.0	...
5910982	  775.9	  502.4	 7968.0	...
5910983	  776.2	  502.2	 7968.0	...
5910984	  776.4	  502.1	 7968.0	...
5910985	  776.3	  502.3	 7966.0	...
5910986	  776.2	  502.4	 7963.0	...
5910987	  776.2	  502.1	 7961.0	...
5910988	  776.3	  501.8	 7959.0	...
5910989	  776.5	  501.4	 7957.0	...
5910990	  776.7	  501.4	 7955.0	...
5910991	  776.8	  501.2	 7955.0	...
5910992	  776.7	  501.1	 7956.0	...
5910993	  776.5	  501.0	 7959.0	...
5910994	  776.2	  501.0	 7961.0	...
5910995	  776.0	  501.1	 7962.0	...
5910996	  776.3	  501.1	 7961.0	...
5910997	  776.9	  500.7	 7959.0	...
5910998	  777.6	  500.3	 7957.0	...
5910999	  777.8	  499.7	 7956.0	...
5911000	  777.8	  499.5	 7956.0	...
5911001	  778.0	  499.7	 7957.0	...
5911002	  778.2	  500.7	 7958.0	...
5911003	  778.3	  501.6	 7958.0	...
5911004	  778.3	  501.4	 7958.0	...
5911005	  778.2	  500.7	 7959.0	...
5911006	  778.1	  500.0	 7960.0	...
5911007	  778.1	  500.0	 7958.0	...
5911008	  778.0	  500.2	 7956.0	...
5911009	  777.9	  500.4	 7955.0	...
5911010	  778.3	  500.5	 7956.0	...
5911011	  778.8	  500.6	 7956.0	...
5911012	  779.3	  500.7	 7957.0	...
5911013	  779.5	  500.7	 7958.0	...
5911014	  779.7	  500.9	 7959.0	...
5911015	  780.0	  501.3	 7958.0	...
5911016	  780.0	  501.8	 7955.0	...
5911017	  780.1	  502.2	 7953.0	...
5911018	  780.0	  502.2	 7951.0	...
5911019	  779.8	  502.0	 7950.0	...
5911020	  779.6	  502.2	 7950.0	...
5911021	  779.4	  502.7	 7949.0	...
5911022	  779.3	  503.0	 7949.0	...
5911023	  779.4	  502.9	 7947.0	...
5911024	  779.4	  502.5	 7945.0	...
5911025	  778.9	  502.3	 7944.0	...
5911026	  778.4	  502.1	 7944.0	...
5911027	  777.9	  502.2	 7946.0	...
5911028	  778.0	  502.3	 7947.0	...
5911029	  778.2	  502.4	 7948.0	...
5911030	  778.6	  502.1	 7947.0	...
5911031	  778.9	  501.6	 7945.0	...
5911032	  779.0	  501.1	 7943.0	...
5911033	  779.0	  500.6	 7942.0	...
5911034	  779.3	  500.3	 7944.0	...
5911035	  779.8	  500.1	 7945.0	...
5911036	  780.2	  499.6	 7941.0	...
5911037	  780.4	  499.2	 7936.0	...
5911038	  780.5	  498.8	 7931.0	...
5911039	  780.1	  499.0	 7933.0	...
5911040	  779.7	  499.2	 7934.0	...
5911041	  779.4	  499.7	 7934.0	...
MSG	5911042 0000 _ Number On
5911042	  779.2	  499.9	 7934.0	...
5911043	  779.1	  500.1	 7934.0	...
5911044	  778.9	  500.4	 7934.0	...
5911045	  779.1	  501.0	 7932.0	...
5911046	  779.3	  502.0	 7930.0	...
5911047	  779.5	  502.6	 7928.0	...
5911048	  779.5	  502.8	 7926.0	...
5911049	  779.6	  502.5	 7925.0	...
5911050	  780.2	  501.8	 7924.0	...
5911051	  780.6	  501.1	 7927.0	...
5911052	  781.2	  500.6	 7930.0	...
5911053	  781.3	  500.5	 7929.0	...
5911054	  781.3	  500.4	 7925.0	...
5911055	  781.2	  500.4	 7925.0	...
5911056	  781.0	  500.2	 7928.0	...
5911057	  780.8	  500.1	 7931.0	...
5911058	  780.9	  500.4	 7930.0	...
5911059	  781.1	  500.8	 7929.0	...
5911060	  781.2	  501.2	 7929.0	...
5911061	  781.4	  501.1	 7930.0	...
5911062	  781.5	  501.0	 7930.0	...
5911063	  781.6	  501.0	 7928.0	...
5911064	  781.5	  501.0	 7925.0	...
5911065	  781.3	  500.9	 7924.0	...
5911066	  781.1	  500.9	 7923.0	...
5911067	  781.0	  500.8	 7922.0	...
5911068	  780.9	  500.5	 7920.0	...
5911069	  781.0	  500.3	 7917.0	...
5911070	  781.1	  500.1	 7917.0	...
5911071	  781.2	  500.0	 7917.0	...
5911072	  781.5	  500.6	 7917.0	...
5911073	  781.7	  501.4	 7917.0	...
5911074	  781.8	  502.2	 7916.0	...
5911075	  781.7	  502.4	 7915.0	...
5911076	  781.7	  503.0	 7913.0	...
5911077	  781.8	  503.7	 7911.0	...
5911078	  781.9	  504.1	 7909.0	...
5911079	  781.7	  504.4	 7908.0	...
5911080	  781.6	  504.6	 7908.0	...
5911081	  781.5	  504.5	 7906.0	...
5911082	  781.5	  504.1	 7905.0	...
5911083	  781.4	  503.7	 7903.0	...
5911084	  781.5	  503.7	 7902.0	...
5911085	  781.7	  503.9	 7901.0	...
5911086	  781.9	  504.2	 7899.0	...
5911087	  781.9	  504.4	 7899.0	...
5911088	  781.8	  504.5	 7899.0	...
5911089	  781.7	  504.2	 7900.0	...
5911090	  781.9	  503.7	 7900.0	...
5911091	  782.0	  503.3	 7900.0	...
5911092	  782.2	  503.4	 7900.0	...
5911093	  782.2	  503.3	 7899.0	...
5911094	  782.2	  503.2	 7896.0	...
5911095	  782.1	  503.1	 7893.0	...
5911096	  782.1	  502.9	 7892.0	...
5911097	  782.0	  502.7	 7894.0	...
5911098	  782.0	  502.7	 7893.0	...
5911099	  781.9	  503.0	 7890.0	...
5911100	  781.7	  503.3	 7888.0	...
5911101	  781.6	  503.3	 7888.0	...
5911102	  781.4	  503.1	 7888.0	...
5911103	  781.4	  502.5	 7888.0	...
5911104	  781.4	  501.9	 7888.0	...
5911105	  781.4	  502.4	 7887.0	...
5911106	  781.5	  503.3	 7885.0	...
5911107	  781.5	  503.6	 7883.0	...
5911108	  781.3	  502.9	 7881.0	...
5911109	  781.3	  502.4	 7880.0	...
5911110	  781.4	  502.5	 7879.0	...
5911111	  781.5	  502.9	 7880.0	...
5911112	  781.5	  503.1	 7881.0	...
5911113	  781.5	  503.3	 7880.0	...
5911114	  781.6	  503.2	 7878.0	...
5911115	  781.6	  503.1	 7877.0	...
5911116	  781.6	  503.5	 7877.0	...
5911117	  781.6	  503.9	 7878.0	...
5911118	  781.6	  504.3	 7876.0	...
5911119	  781.6	  504.4	 7875.0	...
5911120	  781.6	  504.5	 7879.0	...
5911121	  781.8	  504.6	 7883.0	...
5911122	  782.0	  504.2	 7888.0	...
5911123	  782.2	  503.9	 7888.0	...
5911124	  782.3	  503.6	 7888.0	...
5911125	  782.3	  503.6	 7889.0	...
5911126	  782.3	  503.5	 7888.0	...
5911127	  782.2	  503.1	 7887.0	...
5911128	  781.9	  502.7	 7885.0	...
5911129	  781.6	  502.7	 7885.0	...
5911130	  781.8	  502.9	 7885.0	...
5911131	  782.3	  503.2	 7887.0	...
5911132	  782.7	  503.3	 7888.0	...
5911133	  782.5	  503.1	 7888.0	...
5911134	  782.2	  502.8	 7885.0	...
5911135	  782.1	  502.6	 7882.0	...
5911136	  782.0	  502.7	 7882.0	...
5911137	  781.9	  502.6	 7883.0	...
5911138	  781.8	  502.1	 7885.0	...
5911139	  781.9	  501.8	 7885.0	...
5911140	  782.3	  501.5	 7886.0	...
5911141	  782.6	  501.6	 7887.0	...
5911142	  782.7	  502.0	 7883.0	...
5911143	  782.8	  502.3	 7879.0	...
5911144	  783.0	  502.6	 7873.0	...
5911145	  783.1	  502.6	 7871.0	...
5911146	  783.3	  502.6	 7872.0	...
5911147	  783.3	  502.6	 7875.0	...
5911148	  783.4	  502.6	 7877.0	...
5911149	  783.4	  502.6	 7876.0	...
5911150	  783.3	  502.7	 7875.0	...
5911151	  783.1	  502.9	 7875.0	...
5911152	  782.5	  503.2	 7876.0	...
5911153	  782.0	  503.2	 7877.0	...
5911154	  782.1	  503.8	 7877.0	...
5911155	  782.5	  504.3	 7875.0	...
5911156	  783.0	  504.2	 7874.0	...
5911157	  783.0	  503.6	 7874.0	...
5911158	  782.9	  502.4	 7872.0	...
5911159	  782.7	  501.9	 7870.0	...
5911160	  782.6	  501.8	 7868.0	...
5911161	  782.6	  502.3	 7871.0	...
5911162	  782.6	  502.9	 7875.0	...
5911163	  782.5	  503.0	 7879.0	...
5911164	  782.5	  503.2	 7879.0	...
5911165	  782.7	  503.1	 7880.0	...
5911166	  782.8	  503.0	 7881.0	...
5911167	  782.9	  502.7	 7882.0	...
5911168	  782.8	  502.5	 7881.0	...
5911169	  782.7	  503.0	 7879.0	...
5911170	  782.9	  503.8	 7878.0	...
5911171	  782.9	  504.1	 7878.0	...
5911172	  782.8	  503.7	 7878.0	...
5911173	  782.7	  503.4	 7877.0	...
5911174	  782.6	  503.4	 7876.0	...
5911175	  782.6	  503.6	 7874.0	...
5911176	  782.7	  503.9	 7872.0	...
5911177	  782.8	  504.2	 7870.0	...
5911178	  782.9	  504.3	 7871.0	...
5911179	  783.1	  504.3	 7871.0	...
5911180	  783.3	  504.3	 7872.0	...
5911181	  783.4	  504.4	 7871.0	...
5911182	  783.3	  504.4	 7871.0	...
5911183	  783.5	  504.2	 7870.0	...
5911184	  783.7	  503.9	 7870.0	...
5911185	  783.7	  503.2	 7869.0	...
5911186	  783.6	  502.8	 7869.0	...
5911187	  783.2	  502.5	 7871.0	...
5911188	  782.9	  502.6	 7874.0	...
5911189	  782.6	  502.8	 7876.0	...
5911190	  782.6	  503.3	 7872.0	...
5911191	  782.7	  503.8	 7868.0	...
5911192	  782.6	  503.6	 7867.0	...
5911193	  782.7	  503.1	 7871.0	...
5911194	  782.8	  502.5	 7876.0	...
5911195	  783.0	  502.6	 7879.0	...
5911196	  783.1	  502.8	 7874.0	...
5911197	  783.1	  503.0	 7869.0	...
5911198	  783.2	  503.4	 7866.0	...
5911199	  783.3	  503.9	 7868.0	...
5911200	  783.2	  503.4	 7870.0	...
5911201	  783.2	  502.5	 7871.0	...
5911202	  783.3	  501.8	 7871.0	...
5911203	  783.5	  502.0	 7870.0	...
5911204	  783.7	  502.3	 7869.0	...
5911205	  783.8	  502.3	 7869.0	...
5911206	  783.8	  502.1	 7868.0	...
5911207	  783.0	  501.9	 7869.0	...
5911208	  782.2	  501.9	 7869.0	...
5911209	  781.8	  502.0	 7870.0	...
5911210	  782.0	  502.0	 7872.0	...
5911211	  782.2	  502.0	 7875.0	...
5911212	  782.5	  502.0	 7879.0	...
5911213	  783.0	  502.1	 7881.0	...
5911214	  783.8	  502.2	 7883.0	...
5911215	  784.2	  502.5	 7884.0	...
5911216	  784.3	  502.6	 7886.0	...
5911217	  784.0	  502.5	 7886.0	...
5911218	  783.7	  502.3	 7884.0	...
5911219	  783.7	  502.1	 7879.0	...
5911220	  783.8	  502.1	 7874.0	...
5911221	  783.3	  502.1	 7874.0	...
5911222	  782.9	  502.1	 7875.0	...
5911223	  782.7	  502.2	 7876.0	...
5911224	  783.1	  502.2	 7875.0	...
5911225	  783.4	  502.1	 7875.0	...
5911226	  783.5	  502.0	 7875.0	...
5911227	  783.5	  502.6	 7874.0	...
5911228	  783.4	  503.1	 7873.0	...
5911229	  783.2	  503.6	 7872.0	...
5911230	  783.1	  503.8	 7872.0	...
5911231	  783.2	  504.1	 7872.0	...
5911232	  783.3	  504.3	 7876.0	...
5911233	  783.3	  504.0	 7879.0	...
5911234	  783.2	  503.4	 7882.0	...
5911235	  783.2	  502.9	 7882.0	...
5911236	  783.3	  503.1	 7883.0	...
5911237	  783.5	  503.1	 7886.0	...
5911238	  783.8	  503.3	 7888.0	...
5911239	  784.0	  503.4	 7889.0	...
5911240	  784.3	  503.5	 7888.0	...
5911241	  784.4	  504.1	 7887.0	...
5911242	  784.6	  504.7	 7886.0	...
5911243	  784.1	  504.5	 7886.0	...
5911244	  783.5	  503.7	 7887.0	...
5911245	  783.3	  502.7	 7886.0	...
5911246	  783.7	  502.4	 7886.0	...
5911247	  784.0	  502.3	 7885.0	...
5911248	  784.0	  502.2	 7886.0	...
5911249	  784.0	  502.5	 7886.0	...
5911250	  783.9	  502.7	 7887.0	...
5911251	  783.9	  502.9	 7887.0	...
5911252	  783.8	  502.8	 7887.0	...
5911253	  783.7	  502.7	 7889.0	...
5911254	  783.2	  502.7	 7891.0	...
5911255	  782.6	  502.8	 7893.0	...
5911256	  782.8	  502.7	 7893.0	...
5911257	  783.4	  502.5	 7893.0	...
5911258	  784.0	  501.9	 7895.0	...
5911259	  784.0	  501.6	 7895.0	...
5911260	  784.0	  501.6	 7895.0	...
5911261	  784.0	  501.7	 7898.0	...
5911262	  784.0	  501.9	 7901.0	...
5911263	  784.1	  501.9	 7905.0	...
5911264	  784.2	  501.6	 7906.0	...
5911265	  784.2	  501.1	 7907.0	...
5911266	  783.7	  500.6	 7904.0	...
5911267	  783.2	  500.6	 7902.0	...
5911268	  783.0	  501.1	 7900.0	...
5911269	  783.2	  501.6	 7900.0	...
5911270	  783.4	  501.9	 7901.0	...
5911271	  783.4	  502.0	 7900.0	...
5911272	  783.4	  501.9	 7900.0	...
5911273	  783.3	  501.8	 7900.0	...
5911274	  783.4	  501.7	 7902.0	...
5911275	  783.4	  501.8	 7904.0	...
5911276	  783.4	  501.9	 7907.0	...
5911277	  783.4	  501.3	 7907.0	...
5911278	  783.1	  500.7	 7906.0	...
5911279	  782.8	  500.1	 7905.0	...
5911280	  782.7	  500.2	 7906.0	...
5911281	  782.8	  500.3	 7907.0	...
5911282	  783.0	  500.2	 7907.0	...
5911283	  782.8	  500.0	 7908.0	...
5911284	  782.5	  499.9	 7908.0	...
5911285	  782.4	  500.5	 7906.0	...
5911286	  782.4	  501.2	 7904.0	...
5911287	  782.4	  502.0	 7901.0	...
5911288	  782.3	  502.2	 7899.0	...
5911289	  782.4	  501.4	 7899.0	...
5911290	  782.4	  500.6	 7900.0	...
5911291	  782.6	  499.6	 7900.0	...
5911292	  782.7	  499.5	 7900.0	...
5911293	  782.9	  499.1	 7901.0	...
5911294	  782.8	  498.9	 7902.0	...
5911295	  782.6	  498.9	 7902.0	...
5911296	  782.6	  499.2	 7904.0	...
5911297	  782.7	  499.6	 7906.0	...
5911298	  782.6	  500.0	 7907.0	...
5911299	  782.5	  500.2	 7906.0	...
5911300	  782.3	  500.3	 7904.0	...
5911301	  782.3	  500.1	 7903.0	...
5911302	  782.2	  499.8	 7903.0	...
5911303	  781.9	  499.5	 7902.0	...
5911304	  781.7	  499.4	 7902.0	...
5911305	  781.4	  499.4	 7901.0	...
5911306	  781.3	  500.0	 7901.0	...
5911307	  781.5	  500.5	 7903.0	...
5911308	  781.8	  500.0	 7906.0	...
5911309	  781.9	  499.0	 7908.0	...
5911310	  781.6	  498.0	 7908.0	...
5911311	  781.6	  498.0	 7907.0	...
5911312	  781.8	  498.5	 7906.0	...
5911313	  782.0	  499.2	 7904.0	...
5911314	  782.1	  499.9	 7902.0	...
5911315	  782.1	  500.1	 7901.0	...
5911316	  781.7	  500.1	 7902.0	...
5911317	  781.4	  500.1	 7903.0	...
5911318	  781.2	  500.1	 7904.0	...
5911319	  781.6	  500.3	 7904.0	...
5911320	  782.0	  500.4	 7903.0	...
5911321	  782.0	  500.2	 7902.0	...
5911322	  782.0	  500.2	 7902.0	...
5911323	  781.9	  500.4	 7903.0	...
5911324	  781.8	  500.7	 7904.0	...
5911325	  782.1	  500.8	 7904.0	...
5911326	  782.4	  500.5	 7904.0	...
5911327	  782.7	  500.4	 7904.0	...
5911328	  782.5	  500.2	 7902.0	...
5911329	  782.6	  500.1	 7899.0	...
5911330	  782.9	  501.0	 7897.0	...
5911331	  783.1	  502.1	 7899.0	...
5911332	  783.1	  502.9	 7900.0	...
5911333	  782.9	  502.7	 7900.0	...
5911334	  782.8	  502.5	 7899.0	...
5911335	  782.8	  502.4	 7898.0	...
5911336	  782.8	  502.2	 7898.0	...
5911337	  781.9	  502.1	 7898.0	...
5911338	  781.2	  502.2	 7899.0	...
5911339	  780.4	  502.3	 7898.0	...
5911340	  779.8	  503.6	 7898.0	...
5911341	  778.6	  504.8	 7897.0	...
5911342	  777.1	  506.2	 7898.0	...
5911343	  775.8	  507.9	 7901.0	...
5911344	  774.8	  509.6	 7906.0	...
5911345	  773.6	  511.2	 7911.0	...
5911346	  772.7	  511.3	 7915.0	...
5911347	  772.1	  511.4	 7916.0	...
5911348	  772.2	  512.2	 7916.0	...
5911349	  772.7	  512.9	 7919.0	...
5911350	  773.5	  512.9	 7921.0	...
5911351	  774.7	  511.9	 7921.0	...
5911352	  776.0	  510.9	 7919.0	...
5911353	  777.3	  510.7	 7917.0	...
5911354	  778.2	  510.4	 7917.0	...
5911355	  779.0	  510.1	 7917.0	...
5911356	  779.4	  509.3	 7915.0	...
5911357	  779.8	  508.6	 7912.0	...
5911358	  779.5	  507.9	 7910.0	...
MSG	5911359 0000 _ Number Off
5911359	  779.2	  507.1	 7910.0	...
5911360	  779.0	  506.3	 7911.0	...
5911361	  779.0	  505.7	 7911.0	...
5911362	  778.5	  505.6	 7913.0	...
5911363	  778.0	  505.1	 7915.0	...
5911364	  777.3	  504.6	 7918.0	...
5911365	  777.0	  504.2	 7918.0	...
5911366	  776.8	  504.1	 7919.0	...
5911367	  776.7	  504.0	 7919.0	...
5911368	  776.6	  504.7	 7915.0	...
5911369	  776.4	  505.5	 7910.0	...
5911370	  776.3	  506.3	 7906.0	...
5911371	  776.1	  505.8	 7907.0	...
5911372	  776.0	  505.3	 7908.0	...
5911373	  775.9	  504.9	 7908.0	...
5911374	  775.9	  504.9	 7908.0	...
5911375	  775.8	  504.9	 7908.0	...
5911376	  775.3	  505.0	 7909.0	...
5911377	  774.8	  505.1	 7909.0	...
5911378	  774.6	  505.1	 7911.0	...
5911379	  775.4	  505.0	 7914.0	...
5911380	  776.2	  505.2	 7916.0	...
5911381	  776.9	  505.6	 7913.0	...
5911382	  777.0	  505.9	 7911.0	...
5911383	  777.2	  506.1	 7908.0	...
5911384	  777.1	  506.3	 7908.0	...
5911385	  777.2	  506.5	 7907.0	...
5911386	  777.2	  506.7	 7907.0	...
5911387	  777.1	  506.8	 7906.0	...
5911388	  776.6	  506.9	 7905.0	...
5911389	  776.2	  507.1	 7907.0	...
5911390	  776.0	  507.5	 7909.0	...
5911391	  776.1	  507.9	 7911.0	...
5911392	  775.7	  508.2	 7910.0	...
5911393	  775.3	  508.3	 7908.0	...
5911394	  774.9	  508.2	 7906.0	...
5911395	  775.0	  508.0	 7904.0	...
5911396	  775.5	  507.9	 7907.0	...
5911397	  776.0	  508.1	 7909.0	...
5911398	  776.3	  508.4	 7911.0	...
5911399	  776.2	  508.8	 7909.0	...
5911400	  776.2	  509.0	 7907.0	...
5911401	  776.4	  509.1	 7905.0	...
5911402	  776.7	  508.9	 7905.0	...
5911403	  777.0	  507.9	 7904.0	...
5911404	  777.2	  506.9	 7905.0	...
5911405	  777.0	  506.5	 7907.0	...
5911406	  776.9	  506.4	 7908.0	...
5911407	  777.0	  506.4	 7910.0	...
5911408	  777.3	  506.3	 7912.0	...
5911409	  777.3	  505.9	 7914.0	...
5911410	  776.9	  505.4	 7913.0	...
5911411	  776.6	  504.9	 7911.0	...
5911412	  776.6	  505.2	 7910.0	...
5911413	  776.8	  506.2	 7910.0	...
5911414	  777.0	  507.2	 7910.0	...
5911415	  777.2	  507.7	 7909.0	...
5911416	  777.3	  507.6	 7909.0	...
5911417	  777.5	  507.9	 7907.0	...
5911418	  777.7	  508.3	 7905.0	...
5911419	  777.8	  508.4	 7902.0	...
5911420	  777.8	  507.3	 7909.0	...
5911421	  777.4	  506.2	 7916.0	...
5911422	  777.0	  505.3	 7922.0	...
5911423	  776.7	  505.0	 7921.0	...
5911424	  776.5	  504.8	 7920.0	...
5911425	  776.4	  505.3	 7919.0	...
5911426	  776.6	  505.9	 7918.0	...
5911427	  777.0	  506.0	 7918.0	...
5911428	  777.5	  505.4	 7919.0	...
5911429	  777.8	  504.9	 7919.0	...
5911430	  777.9	  504.9	 7917.0	...
5911431	  777.6	  504.8	 7917.0	...
5911432	  777.3	  504.6	 7917.0	...
5911433	  777.5	  505.0	 7916.0	...
5911434	  778.0	  505.7	 7913.0	...
5911435	  778.1	  505.9	 7914.0	...
5911436	  777.7	  505.5	 7921.0	...
5911437	  777.2	  504.7	 7929.0	...
5911438	  777.0	  504.5	 7931.0	...
5911439	  776.8	  504.2	 7928.0	...
5911440	  776.9	  504.1	 7925.0	...
5911441	  777.1	  504.0	 7926.0	...
5911442	  777.3	  504.0	 7926.0	...
5911443	  777.5	  504.3	 7926.0	...
5911444	  777.7	  504.7	 7925.0	...
5911445	  778.1	  505.1	 7924.0	...
5911446	  778.5	  505.2	 7923.0	...
5911447	  778.8	  505.2	 7924.0	...
5911448	  779.2	  505.1	 7925.0	...
5911449	  779.4	  505.7	 7926.0	...
5911450	  778.7	  506.4	 7926.0	...
5911451	  777.7	  507.1	 7925.0	...
5911452	  776.6	  507.2	 7923.0	...
5911453	  776.6	  507.3	 7921.0	...
5911454	  776.5	  506.9	 7921.0	...
5911455	  776.7	  506.5	 7922.0	...
5911456	  776.8	  506.1	 7923.0	...
5911457	  776.9	  506.0	 7924.0	...
5911458	  776.9	  506.0	 7925.0	...
5911459	  776.8	  505.9	 7925.0	...
5911460	  776.7	  505.8	 7925.0	...
5911461	  776.5	  505.6	 7927.0	...
5911462	  776.6	  505.4	 7929.0	...
5911463	  777.4	  505.2	 7932.0	...
5911464	  778.2	  505.3	 7933.0	...
5911465	  778.8	  505.5	 7933.0	...
5911466	  778.7	  505.6	 7933.0	...
5911467	  778.7	  505.7	 7936.0	...
5911468	  778.8	  505.8	 7937.0	...
5911469	  778.8	  505.4	 7938.0	...
5911470	  778.7	  504.9	 7936.0	...
5911471	  778.7	  504.2	 7933.0	...
5911472	  778.7	  504.1	 7929.0	...
5911473	  778.8	  504.4	 7927.0	...
5911474	  778.8	  505.0	 7928.0	...
5911475	  778.5	  505.4	 7931.0	...
5911476	  778.0	  505.3	 7930.0	...
5911477	  777.5	  505.8	 7926.0	...
5911478	  777.3	  506.4	 7922.0	...
5911479	  777.2	  506.5	 7923.0	...
5911480	  777.1	  505.9	 7923.0	...
5911481	  776.9	  505.8	 7924.0	...
5911482	  776.8	  506.2	 7925.0	...
5911483	  776.7	  506.7	 7927.0	...
5911484	  776.6	  506.8	 7929.0	...
5911485	  777.1	  506.7	 7935.0	...
5911486	  777.6	  506.5	 7939.0	...
5911487	  778.1	  506.0	 7943.0	...
5911488	  778.2	  505.8	 7942.0	...
5911489	  778.1	  505.7	 7939.0	...
5911490	  778.1	  505.7	 7936.0	...
5911491	  778.2	  505.5	 7935.0	...
5911492	  777.9	  505.5	 7936.0	...
5911493	  777.5	  505.6	 7938.0	...
5911494	  777.1	  505.9	 7939.0	...
5911495	  777.1	  505.8	 7937.0	...
5911496	  776.7	  505.9	 7934.0	...
5911497	  776.2	  506.0	 7932.0	...
5911498	  775.8	  505.8	 7937.0	...
5911499	  775.8	  505.5	 7942.0	...
5911500	  775.8	  505.2	 7944.0	...
5911501	  775.8	  504.5	 7940.0	...
5911502	  776.1	  503.9	 7937.0	...
5911503	  776.4	  503.5	 7937.0	...
5911504	  776.6	  503.6	 7938.0	...
5911505	  776.6	  504.5	 7940.0	...
5911506	  776.8	  505.2	 7942.0	...
5911507	  777.2	  505.8	 7942.0	...
5911508	  777.2	  505.7	 7941.0	...
5911509	  776.9	  505.6	 7939.0	...
5911510	  776.7	  505.5	 7938.0	...
5911511	  776.4	  505.6	 7936.0	...
5911512	  776.2	  505.8	 7933.0	...
5911513	  776.0	  506.1	 7931.0	...
5911514	  776.1	  506.3	 7934.0	...
5911515	  776.3	  506.4	 7937.0	...
5911516	  776.4	  506.5	 7940.0	...
5911517	  776.5	  506.4	 7941.0	...
5911518	  776.5	  506.1	 7939.0	...
5911519	  776.5	  505.8	 7938.0	...
5911520	  776.5	  505.3	 7938.0	...
5911521	  776.8	  504.9	 7940.0	...
5911522	  777.3	  504.7	 7942.0	...
5911523	  778.1	  504.5	 7943.0	...
5911524	  778.5	  504.3	 7944.0	...
5911525	  778.1	  504.2	 7946.0	...
5911526	  777.1	  504.1	 7952.0	...
5911527	  776.0	  503.9	 7955.0	...
5911528	  775.7	  503.7	 7956.0	...
5911529	  775.8	  503.5	 7952.0	...
5911530	  775.9	  503.4	 7951.0	...
5911531	  776.0	  503.3	 7950.0	...
5911532	  776.0	  503.3	 7949.0	...
5911533	  776.2	  503.3	 7951.0	...
5911534	  776.3	  502.8	 7953.0	...
5911535	  776.5	  502.2	 7955.0	...
5911536	  776.4	  501.5	 7955.0	...
5911537	  776.3	  501.3	 7955.0	...
5911538	  776.2	  501.9	 7954.0	...
5911539	  776.2	  502.8	 7953.0	...
5911540	  776.5	  503.6	 7950.0	...
5911541	  776.6	  503.0	 7949.0	...
5911542	  776.7	  502.3	 7950.0	...
5911543	  776.7	  502.1	 7952.0	...
5911544	  776.7	  502.6	 7956.0	...
5911545	  776.8	  502.6	 7958.0	...
5911546	  776.8	  502.5	 7961.0	...
5911547	  776.9	  502.3	 7962.0	...
5911548	  777.1	  502.5	 7962.0	...
5911549	  777.1	  502.5	 7961.0	...
5911550	  777.2	  502.0	 7961.0	...
5911551	  777.2	  501.6	 7960.0	...
5911552	  776.9	  501.8	 7959.0	...
5911553	  776.6	  502.5	 7957.0	...
5911554	  776.3	  503.2	 7955.0	...
5911555	  776.4	  503.1	 7953.0	...
5911556	  776.5	  503.2	 7951.0	...
5911557	  776.8	  503.6	 7950.0	...
5911558	  777.0	  503.9	 7950.0	...
5911559	  777.2	  504.5	 7951.0	...
5911560	  777.2	  504.7	 7951.0	...
5911561	  777.0	  503.5	 7957.0	...
5911562	  776.8	  502.2	 7962.0	...
5911563	  776.7	  501.5	 7967.0	...
5911564	  776.9	  502.1	 7967.0	...
5911565	  776.9	  503.0	 7968.0	...
5911566	  776.6	  503.3	 7968.0	...
5911567	  776.3	  503.7	 7967.0	...
5911568	  776.4	  503.8	 7965.0	...
5911569	  776.7	  503.9	 7964.0	...
5911570	  777.0	  503.7	 7965.0	...
5911571	  777.1	  503.3	 7969.0	...
5911572	  777.1	  502.9	 7973.0	...
5911573	  777.3	  502.7	 7972.0	...
5911574	  777.4	  502.6	 7970.0	...
5911575	  777.5	  502.6	 7968.0	...
5911576	  777.5	  502.6	 7970.0	...
5911577	  777.5	  502.7	 7972.0	...
5911578	  777.4	  502.6	 7973.0	...
5911579	  777.4	  502.5	 7973.0	...
5911580	  777.4	  502.5	 7973.0	...
5911581	  777.5	  503.0	 7974.0	...
5911582	  777.7	  503.9	 7973.0	...
5911583	  777.9	  504.9	 7969.0	...
5911584	  777.2	  505.6	 7965.0	...
5911585	  776.3	  505.4	 7963.0	...
5911586	  775.4	  504.7	 7963.0	...
5911587	  775.5	  504.0	 7963.0	...
5911588	  775.7	  503.9	 7963.0	...
5911589	  775.9	  503.6	 7963.0	...
5911590	  776.0	  503.3	 7963.0	...
5911591	  776.1	  503.1	 7963.0	...
5911592	  776.2	  503.2	 7963.0	...
5911593	  776.3	  503.0	 7965.0	...
5911594	  776.3	  503.0	 7967.0	...
5911595	  776.3	  502.9	 7970.0	...
5911596	  776.4	  503.1	 7971.0	...
5911597	  776.5	  503.4	 7973.0	...
5911598	  776.7	  503.7	 7974.0	...
5911599	  776.8	  503.7	 7973.0	...
5911600	  776.8	  504.0	 7971.0	...
5911601	  776.8	  504.2	 7968.0	...
5911602	  776.8	  504.5	 7966.0	...
5911603	  776.9	  504.4	 7964.0	...
5911604	  777.0	  504.3	 7963.0	...
5911605	  776.9	  504.2	 7965.0	...
5911606	  777.0	  504.4	 7966.0	...
5911607	  777.2	  504.8	 7966.0	...
5911608	  777.1	  505.3	 7966.0	...
5911609	  777.1	  505.6	 7967.0	...
5911610	  776.8	  505.7	 7968.0	...
5911611	  776.5	  505.9	 7969.0	...
5911612	  776.2	  505.9	 7969.0	...
5911613	  776.2	  505.8	 7967.0	...
5911614	  776.3	  505.7	 7963.0	...
5911615	  776.4	  505.3	 7960.0	...
5911616	  777.5	  504.8	 7958.0	...
5911617	  779.1	  503.8	 7958.0	...
EFIX R   5910264	5911617	1354	  775.6	  500.8	   7959
SSACC R  5911618
5911618	  780.8	  503.2	 7957.0	...
5911619	  781.8	  502.3	 7956.0	...
5911620	  783.2	  501.8	 7956.0	...
5911621	  785.4	  500.5	 7958.0	...
5911622	  787.8	  499.4	 7961.0	...
5911623	  790.2	  498.1	 7964.0	...
ESACC R  5911618	5911623	6	  780.8	  503.2	  790.2	  498.1	   0.23	     41
SFIX R   5911624
5911624	  792.1	  497.7	 7964.0	...
5911625	  793.2	  497.5	 7964.0	...
5911626	  793.5	  497.9	 7962.0	...
5911627	  793.9	  498.1	 7960.0	...
5911628	  794.4	  498.3	 7957.0	...
5911629	  794.6	  499.1	 7955.0	...
5911630	  794.2	  499.9	 7953.0	...
5911631	  793.6	  500.7	 7951.0	...
5911632	  792.7	  500.7	 7953.0	...
5911633	  791.5	  500.5	 7955.0	...
5911634	  790.4	  500.1	 7957.0	...
5911635	  789.3	  499.7	 7958.0	...
5911636	  788.6	  499.1	 7958.0	...
5911637	  787.9	  498.9	 7958.0	...
5911638	  787.7	  498.8	 7958.0	...
5911639	  787.5	  498.9	 7958.0	...
5911640	  787.0	  498.8	 7957.0	...
5911641	  786.6	  498.2	 7956.0	...
5911642	  786.4	  497.4	 7956.0	...
5911643	  786.4	  496.7	 7955.0	...
5911644	  787.0	  496.5	 7954.0	...
5911645	  787.5	  496.8	 7952.0	...
5911646	  788.0	  497.3	 7951.0	...
5911647	  788.2	  497.8	 7952.0	...
5911648	  788.5	  498.4	 7950.0	...
5911649	  788.6	  498.9	 7947.0	...
5911650	  788.8	  499.2	 7942.0	...
5911651	  788.9	  499.3	 7941.0	...
5911652	  788.9	  499.6	 7940.0	...
5911653	  788.7	  499.8	 7940.0	...
5911654	  788.6	  499.7	 7941.0	...
5911655	  788.8	  499.3	 7941.0	...
5911656	  789.0	  499.0	 7941.0	...
5911657	  789.0	  499.0	 7941.0	...
5911658	  788.8	  498.7	 7941.0	...
5911659	  788.8	  498.3	 7940.0	...
5911660	  788.7	  498.1	 7940.0	...
5911661	  788.5	  498.1	 7941.0	...
5911662	  788.3	  498.1	 7942.0	...
5911663	  788.3	  498.5	 7942.0	...
5911664	  788.3	  498.9	 7940.0	...
5911665	  788.4	  499.3	 7940.0	...
5911666	  788.5	  499.4	 7940.0	...
5911667	  788.6	  499.5	 7939.0	...
5911668	  788.4	  499.6	 7938.0	...
5911669	  788.3	  499.6	 7939.0	...
5911670	  788.4	  499.4	 7940.0	...
5911671	  788.6	  499.1	 7938.0	...
5911672	  788.7	  499.1	 7937.0	...
5911673	  788.2	  499.3	 7935.0	...
5911674	  787.8	  499.6	 7934.0	...
5911675	  787.5	  499.6	 7934.0	...
5911676	  787.7	  499.7	 7931.0	...
5911677	  787.9	  500.1	 7927.0	...
5911678	  788.5	  500.4	 7924.0	...
5911679	  788.7	  500.4	 7924.0	...
5911680	  788.7	  500.2	 7924.0	...
5911681	  788.4	  500.1	 7924.0	...
5911682	  788.2	  500.1	 7923.0	...
5911683	  788.1	  499.9	 7922.0	...
5911684	  788.0	  499.7	 7921.0	...
5911685	  788.0	  499.7	 7922.0	...
5911686	  787.9	  499.6	 7922.0	...
5911687	  787.8	  499.4	 7922.0	...
5911688	  787.7	  499.3	 7921.0	...
5911689	  787.5	  499.2	 7918.0	...
5911690	  787.4	  499.1	 7914.0	...
5911691	  787.2	  498.8	 7909.0	...
5911692	  787.1	  498.6	 7909.0	...
5911693	  787.5	  498.8	 7908.0	...
5911694	  788.0	  498.9	 7907.0	...
5911695	  788.5	  498.9	 7906.0	...
5911696	  788.6	  498.5	 7907.0	...
5911697	  788.6	  498.3	 7908.0	...
5911698	  788.4	  498.2	 7909.0	...
5911699	  788.1	  498.5	 7905.0	...
5911700	  787.8	  498.7	 7901.0	...
5911701	  787.7	  498.9	 7896.0	...
5911702	  787.8	  498.9	 7895.0	...
5911703	  787.9	  498.4	 7898.0	...
5911704	  787.9	  497.8	 7901.0	...
5911705	  787.6	  497.5	 7904.0	...
5911706	  787.5	  497.7	 7904.0	...
5911707	  787.3	  497.8	 7904.0	...
5911708	  787.2	  497.7	 7904.0	...
5911709	  787.0	  497.6	 7905.0	...
5911710	  786.9	  497.7	 7905.0	...
5911711	  787.0	  498.2	 7906.0	...
5911712	  787.2	  498.7	 7906.0	...
5911713	  787.1	  498.3	 7905.0	...
5911714	  786.9	  497.3	 7905.0	...
5911715	  787.0	  496.8	 7903.0	...
5911716	  787.2	  497.1	 7900.0	...
5911717	  787.5	  497.4	 7897.0	...
5911718	  787.3	  497.3	 7898.0	...
5911719	  787.2	  497.1	 7899.0	...
5911720	  787.1	  497.0	 7898.0	...
5911721	  787.1	  496.6	 7898.0	...
5911722	  787.1	  496.2	 7894.0	...
5911723	  787.1	  496.1	 7889.0	...
5911724	  787.0	  496.4	 7885.0	...
5911725	  787.1	  496.9	 7885.0	...
5911726	  787.3	  496.9	 7886.0	...
5911727	  787.6	  496.9	 7888.0	...
5911728	  787.8	  496.8	 7889.0	...
5911729	  787.9	  496.6	 7886.0	...
5911730	  788.0	  497.0	 7883.0	...
5911731	  788.0	  497.4	 7880.0	...
5911732	  787.9	  497.8	 7879.0	...
5911733	  787.8	  497.7	 7879.0	...
5911734	  787.7	  497.6	 7879.0	...
5911735	  787.6	  497.5	 7879.0	...
5911736	  787.4	  497.1	 7879.0	...
5911737	  787.3	  496.8	 7878.0	...
5911738	  787.3	  496.4	 7876.0	...
5911739	  787.4	  496.2	 7874.0	...
5911740	  787.2	  496.3	 7873.0	...
5911741	  786.9	  496.6	 7873.0	...
5911742	  786.7	  497.3	 7873.0	...
5911743	  786.9	  498.0	 7872.0	...
5911744	  787.4	  498.7	 7870.0	...
5911745	  787.7	  499.0	 7868.0	...
5911746	  787.7	  499.3	 7867.0	...
5911747	  787.3	  499.2	 7867.0	...
5911748	  787.1	  498.8	 7867.0	...
5911749	  787.1	  498.4	 7868.0	...
5911750	  787.3	  498.2	 7867.0	...
5911751	  787.4	  498.2	 7867.0	...
5911752	  787.1	  498.4	 7866.0	...
5911753	  786.8	  498.6	 7865.0	...
5911754	  786.5	  498.4	 7864.0	...
5911755	  786.4	  498.0	 7861.0	...
5911756	  786.4	  498.3	 7856.0	...
5911757	  786.5	  498.8	 7851.0	...
5911758	  786.5	  499.1	 7850.0	...
5911759	  786.1	  498.8	 7849.0	...
5911760	  785.6	  498.5	 7849.0	...
5911761	  785.2	  497.9	 7849.0	...
5911762	  785.4	  497.2	 7850.0	...
5911763	  785.7	  496.8	 7850.0	...
5911764	  785.8	  496.9	 7851.0	...
5911765	  785.8	  497.0	 7851.0	...
5911766	  785.8	  496.8	 7848.0	...
5911767	  785.8	  496.5	 7846.0	...
5911768	  785.9	  496.3	 7844.0	...
5911769	  785.9	  496.3	 7843.0	...
5911770	  785.9	  496.4	 7842.0	...
5911771	  785.8	  496.5	 7843.0	...
5911772	  785.8	  497.4	 7846.0	...
5911773	  785.9	  498.2	 7848.0	...
5911774	  785.9	  499.2	 7847.0	...
5911775	  785.9	  499.4	 7845.0	...
5911776	  786.2	  499.1	 7845.0	...
5911777	  786.4	  497.9	 7844.0	...
5911778	  786.6	  496.6	 7842.0	...
5911779	  786.5	  496.4	 7840.0	...
5911780	  786.4	  496.9	 7840.0	...
5911781	  786.4	  496.7	 7841.0	...
5911782	  786.0	  496.1	 7843.0	...
5911783	  785.4	  495.5	 7842.0	...
5911784	  785.0	  495.8	 7840.0	...
5911785	  784.9	  496.2	 7834.0	...
5911786	  784.9	  495.9	 7830.0	...
5911787	  784.9	  495.3	 7829.0	...
5911788	  784.8	  494.9	 7832.0	...
5911789	  784.9	  495.7	 7833.0	...
5911790	  785.0	  496.6	 7831.0	...
5911791	  785.2	  497.3	 7828.0	...
5911792	  786.0	  497.1	 7824.0	...
5911793	  786.7	  496.8	 7822.0	...
5911794	  786.9	  496.6	 7822.0	...
5911795	  786.6	  497.1	 7825.0	...
5911796	  786.4	  497.5	 7827.0	...
5911797	  786.6	  498.0	 7822.0	...
5911798	  786.6	  498.0	 7816.0	...
5911799	  786.3	  498.0	 7810.0	...
5911800	  786.0	  497.4	 7809.0	...
5911801	  785.5	  496.9	 7807.0	...
5911802	  785.2	  496.9	 7804.0	...
5911803	  784.9	  497.3	 7800.0	...
5911804	  784.9	  497.7	 7796.0	...
5911805	  784.9	  497.9	 7794.0	...
5911806	  785.0	  498.2	 7795.0	...
5911807	  785.1	  498.1	 7795.0	...
5911808	  785.7	  497.8	 7794.0	...
5911809	  786.3	  498.1	 7794.0	...
5911810	  786.8	  498.8	 7793.0	...
5911811	  786.5	  499.5	 7793.0	...
5911812	  785.9	  499.5	 7791.0	...
5911813	  785.5	  499.8	 7789.0	...
5911814	  785.3	  500.1	 7787.0	...
5911815	  785.3	  500.0	 7784.0	...
5911816	  785.2	  499.7	 7782.0	...
5911817	  785.1	  499.1	 7780.0	...
5911818	  785.1	  499.0	 7780.0	...
5911819	  784.8	  499.3	 7775.0	...
5911820	  784.6	  499.8	 7768.0	...
5911821	  784.3	  500.4	 7761.0	...
5911822	  784.6	  500.3	 7760.0	...
5911823	  784.9	  500.1	 7760.0	...
5911824	  785.2	  500.0	 7761.0	...
5911825	  785.2	  499.9	 7761.0	...
5911826	  785.1	  499.7	 7761.0	...
5911827	  785.2	  499.5	 7763.0	...
5911828	  785.4	  499.4	 7765.0	...
5911829	  785.5	  499.2	 7763.0	...
5911830	  785.5	  499.2	 7758.0	...
5911831	  785.6	  499.5	 7751.0	...
5911832	  785.7	  500.0	 7748.0	...
5911833	  785.8	  500.4	 7748.0	...
5911834	  785.9	  500.5	 7749.0	...
5911835	  785.9	  500.7	 7749.0	...
5911836	  785.9	  500.5	 7749.0	...
5911837	  785.8	  500.2	 7749.0	...
5911838	  785.7	  499.8	 7751.0	...
5911839	  785.6	  499.8	 7749.0	...
5911840	  785.5	  499.7	 7748.0	...
5911841	  785.5	  500.3	 7740.0	...
5911842	  785.7	  500.9	 7732.0	...
5911843	  785.9	  501.4	 7725.0	...
5911844	  786.0	  500.9	 7726.0	...
5911845	  785.9	  500.6	 7728.0	...
5911846	  785.7	  500.6	 7731.0	...
5911847	  785.6	  500.7	 7733.0	...
5911848	  785.8	  500.7	 7734.0	...
5911849	  785.9	  500.6	 7734.0	...
5911850	  785.6	  500.4	 7729.0	...
5911851	  785.2	  500.4	 7723.0	...
5911852	  784.7	  500.3	 7719.0	...
5911853	  784.6	  500.2	 7720.0	...
5911854	  784.5	  500.1	 7722.0	...
5911855	  784.6	  500.1	 7724.0	...
5911856	  784.8	  500.0	 7728.0	...
5911857	  785.1	  500.2	 7730.0	...
5911858	  785.9	  500.5	 7731.0	...
5911859	  786.5	  500.9	 7730.0	...
5911860	  786.7	  501.0	 7728.0	...
5911861	  786.2	  500.9	 7725.0	...
5911862	  785.6	  500.9	 7723.0	...
5911863	  785.6	  500.8	 7721.0	...
5911864	  785.9	  500.9	 7720.0	...
5911865	  786.2	  500.9	 7720.0	...
5911866	  786.1	  501.0	 7721.0	...
5911867	  785.7	  501.0	 7722.0	...
5911868	  785.4	  501.0	 7721.0	...
5911869	  785.5	  500.9	 7720.0	...
5911870	  785.6	  501.1	 7718.0	...
5911871	  785.8	  501.4	 7715.0	...
5911872	  785.7	  501.4	 7714.0	...
5911873	  785.5	  501.2	 7714.0	...
5911874	  785.4	  501.7	 7712.0	...
5911875	  785.8	  502.4	 7711.0	...
5911876	  786.1	  502.9	 7709.0	...
5911877	  786.7	  502.4	 7708.0	...
5911878	  787.1	  502.0	 7706.0	...
5911879	  786.9	  502.0	 7701.0	...
5911880	  786.5	  502.2	 7696.0	...
5911881	  786.1	  502.5	 7693.0	...
5911882	  786.3	  502.6	 7693.0	...
5911883	  786.6	  502.7	 7690.0	...
5911884	  786.6	  502.7	 7688.0	...
5911885	  786.4	  503.1	 7684.0	...
5911886	  786.2	  503.9	 7683.0	...
5911887	  786.0	  504.7	 7683.0	...
5911888	  785.8	  505.3	 7683.0	...
5911889	  785.7	  505.4	 7683.0	...
EFIX R   5911624	5911889	266	  787.0	  498.9	   7844
SSACC R  5911890
5911890	  784.3	  506.1	 7683.0	...
5911891	  783.0	  506.6	 7680.0	...
5911892	  780.1	  507.1	 7677.0	...
5911893	  777.9	  507.2	 7674.0	...
5911894	  774.6	  507.7	 7675.0	...
5911895	  771.6	  508.0	 7676.0	...
5911896	  768.4	  508.3	 7680.0	...
5911897	  765.3	  508.2	 7684.0	...
5911898	  762.0	  508.3	 7682.0	...
5911899	  758.4	  508.6	 7676.0	...
5911900	  755.0	  509.1	 7670.0	...
5911901	  753.1	  509.8	 7670.0	...
5911902	  752.7	  511.4	 7666.0	...
5911903	  752.6	  512.6	 7662.0	...
ESACC R  5911890	5911903	14	  784.3	  506.1	  752.6	  512.6	   0.69	     65
SFIX R   5911904
5911904	  752.6	  514.0	 7658.0	...
5911905	  753.1	  514.2	 7658.0	...
5911906	  754.5	  514.3	 7656.0	...
5911907	  756.4	  513.9	 7656.0	...
5911908	  758.7	  513.7	 7659.0	...
5911909	  760.2	  513.5	 7662.0	...
5911910	  761.3	  513.1	 7664.0	...
5911911	  762.8	  512.6	 7663.0	...
5911912	  764.3	  511.6	 7660.0	...
5911913	  766.0	  511.0	 7658.0	...
5911914	  766.2	  510.4	 7657.0	...
5911915	  766.4	  509.9	 7653.0	...
5911916	  766.2	  509.3	 7649.0	...
5911917	  766.1	  508.7	 7643.0	...
5911918	  765.2	  508.7	 7641.0	...
5911919	  764.4	  508.4	 7640.0	...
5911920	  763.7	  508.1	 7640.0	...
5911921	  763.9	  508.0	 7641.0	...
5911922	  763.4	  508.3	 7641.0	...
5911923	  762.8	  508.5	 7641.0	...
5911924	  761.8	  507.9	 7641.0	...
5911925	  761.6	  507.3	 7642.0	...
5911926	  761.4	  506.8	 7642.0	...
5911927	  761.5	  506.9	 7642.0	...
5911928	  761.5	  506.7	 7644.0	...
5911929	  761.5	  506.4	 7646.0	...
5911930	  761.6	  506.2	 7647.0	...
5911931	  761.8	  506.5	 7646.0	...
5911932	  762.3	  506.8	 7644.0	...
5911933	  762.9	  507.7	 7640.0	...
5911934	  763.1	  508.5	 7635.0	...
5911935	  762.2	  509.5	 7630.0	...
5911936	  761.2	  510.2	 7630.0	...
5911937	  760.5	  510.9	 7631.0	...
5911938	  760.4	  511.3	 7633.0	...
5911939	  760.5	  511.0	 7634.0	...
5911940	  760.8	  510.5	 7633.0	...
5911941	  761.0	  510.3	 7631.0	...
5911942	  761.0	  510.2	 7630.0	...
5911943	  761.6	  510.1	 7630.0	...
5911944	  762.2	  510.0	 7629.0	...
5911945	  762.5	  510.7	 7628.0	...
5911946	  762.2	  511.4	 7628.0	...
5911947	  762.2	  512.1	 7622.0	...
5911948	  762.5	  512.8	 7617.0	...
5911949	  762.8	  513.6	 7611.0	...
5911950	  762.7	  514.1	 7613.0	...
5911951	  762.4	  513.9	 7614.0	...
5911952	  762.2	  513.7	 7614.0	...
5911953	  762.0	  513.6	 7612.0	...
5911954	  762.1	  513.5	 7611.0	...
5911955	  762.1	  513.4	 7610.0	...
5911956	  762.5	  513.4	 7610.0	...
5911957	  762.9	  513.3	 7610.0	...
5911958	  763.3	  513.2	 7608.0	...
5911959	  763.5	  512.9	 7607.0	...
5911960	  763.3	  512.5	 7605.0	...
5911961	  763.1	  512.1	 7604.0	...
5911962	  762.8	  512.0	 7603.0	...
5911963	  762.6	  512.2	 7602.0	...
5911964	  762.5	  512.3	 7602.0	...
5911965	  762.3	  512.5	 7600.0	...
5911966	  762.2	  512.7	 7598.0	...
5911967	  762.1	  512.9	 7596.0	...
5911968	  762.2	  513.4	 7594.0	...
5911969	  762.4	  513.9	 7593.0	...
5911970	  762.6	  514.7	 7593.0	...
5911971	  762.6	  515.0	 7594.0	...
5911972	  762.6	  515.2	 7594.0	...
5911973	  762.6	  515.1	 7594.0	...
5911974	  762.6	  515.0	 7593.0	...
5911975	  762.4	  514.8	 7592.0	...
5911976	  761.7	  514.7	 7592.0	...
5911977	  761.0	  514.6	 7592.0	...
5911978	  761.1	  514.6	 7592.0	...
5911979	  761.5	  514.3	 7592.0	...
5911980	  762.0	  514.1	 7591.0	...
5911981	  762.0	  514.0	 7589.0	...
5911982	  762.1	  514.1	 7587.0	...
5911983	  762.2	  514.3	 7585.0	...
5911984	  762.2	  514.4	 7585.0	...
5911985	  762.0	  514.7	 7585.0	...
5911986	  761.8	  514.9	 7583.0	...
5911987	  761.6	  514.8	 7581.0	...
5911988	  761.5	  514.7	 7579.0	...
5911989	  761.4	  514.6	 7579.0	...
5911990	  761.3	  514.6	 7580.0	...
5911991	  761.3	  514.4	 7581.0	...
5911992	  761.3	  514.3	 7582.0	...
5911993	  761.3	  514.1	 7584.0	...
5911994	  761.4	  514.0	 7586.0	...
5911995	  761.6	  513.6	 7589.0	...
5911996	  762.0	  513.4	 7590.0	...
5911997	  762.3	  513.4	 7592.0	...
5911998	  762.5	  513.7	 7592.0	...
5911999	  762.5	  514.1	 7592.0	...
5912000	  762.4	  514.2	 7592.0	...
5912001	  762.3	  514.2	 7589.0	...
5912002	  762.3	  514.1	 7587.0	...
5912003	  762.3	  514.1	 7586.0	...
5912004	  762.4	  513.9	 7587.0	...
5912005	  762.4	  513.3	 7587.0	...
5912006	  762.3	  512.8	 7585.0	...
5912007	  762.2	  513.0	 7584.0	...
5912008	  762.1	  513.6	 7580.0	...
5912009	  762.2	  513.9	 7578.0	...
5912010	  762.3	  513.6	 7577.0	...
5912011	  762.2	  513.2	 7578.0	...
5912012	  762.1	  513.0	 7579.0	...
5912013	  761.6	  512.7	 7579.0	...
5912014	  761.2	  512.6	 7578.0	...
5912015	  760.6	  512.6	 7576.0	...
5912016	  760.5	  512.8	 7575.0	...
5912017	  760.6	  513.1	 7575.0	...
5912018	  760.8	  513.4	 7571.0	...
5912019	  761.0	  513.5	 7568.0	...
5912020	  761.6	  513.3	 7569.0	...
5912021	  762.1	  513.2	 7573.0	...
5912022	  762.6	  513.1	 7577.0	...
5912023	  762.3	  513.1	 7576.0	...
5912024	  762.2	  513.2	 7574.0	...
5912025	  762.1	  513.2	 7570.0	...
5912026	  762.2	  513.5	 7568.0	...
5912027	  762.1	  514.2	 7566.0	...
5912028	  762.0	  515.0	 7570.0	...
5912029	  762.0	  515.4	 7573.0	...
5912030	  762.0	  515.5	 7575.0	...
5912031	  761.9	  515.7	 7575.0	...
5912032	  761.9	  515.9	 7575.0	...
5912033	  761.9	  516.1	 7576.0	...
5912034	  761.9	  516.0	 7576.0	...
5912035	  761.9	  515.7	 7576.0	...
5912036	  761.9	  515.4	 7575.0	...
5912037	  761.7	  515.0	 7573.0	...
5912038	  761.6	  514.9	 7570.0	...
5912039	  761.5	  514.9	 7568.0	...
5912040	  761.4	  514.4	 7568.0	...
5912041	  761.3	  513.8	 7570.0	...
5912042	  761.2	  513.1	 7572.0	...
5912043	  761.2	  513.1	 7573.0	...
5912044	  761.3	  513.1	 7572.0	...
5912045	  761.2	  513.3	 7565.0	...
5912046	  761.2	  513.7	 7558.0	...
5912047	  761.2	  514.0	 7558.0	...
5912048	  761.3	  514.4	 7561.0	...
5912049	  761.3	  514.5	 7564.0	...
5912050	  761.3	  514.6	 7563.0	...
5912051	  761.2	  514.8	 7564.0	...
5912052	  761.1	  515.0	 7565.0	...
5912053	  761.4	  515.0	 7566.0	...
5912054	  762.0	  514.8	 7566.0	...
[truncated: 4,214,759 more chars]
