# Supplementary material for: With an eye on uncertainty: Modelling pupillary responses to environmental volatility
Source: PLoS Comput Biol. 2019 Jul 5;15(7):e1007126. doi: 10.1371/journal.pcbi.1007126 (PMC6636765; doi:10.1371/journal.pcbi.1007126)
Supplement: S8 Data — Zip file containing the pupillometry data for participant 8. (ZIP) [file pcbi.1007126.s008.zip › P8/trial1.asc]

** CONVERTED FROM C:\Users\tparr\Documents\PVR\P8_1412\trial1.edf using edfapi 3.1 Win32 Nov 24 2009 on Thu Dec 14 11:55:39 2017
** DATE: Thu Dec 14 11:17:35 2017
** TYPE: EDF_FILE BINARY EVENT SAMPLE TAGGED
** VERSION: EYELINK II 1
** SOURCE: EYELINK CL
** EYELINK II CL v4.48 Nov 25 2009
** CAMERA: EyeLink CL Version 1.4 Sensor=BHA
** SERIAL NUMBER: CL1-AAD42
** CAMERA_CONFIG: AAD42140.SCD
**

MSG	4839950 RECCFG CR 1000 2 0 R
MSG	4839950 ELCLCFG MTABLER
MSG	4839950 GAZE_COORDS 0.00 0.00 1599.00 1199.00
MSG	4839950 THRESHOLDS R 117 225
MSG	4839950 ELCL_PROC CENTROID (3)
MSG	4839950 ELCL_PCR_PARAM 5 3.0
START	4839951 	RIGHT	SAMPLES	EVENTS
PRESCALER	1
VPRESCALER	1
PUPIL	AREA
EVENTS	GAZE	RIGHT	RATE	1000.00	TRACKING	CR	FILTER	2
SAMPLES	GAZE	RIGHT	RATE	1000.00	TRACKING	CR	FILTER	2
MSG	4839951 !MODE RECORD CR 1000 2 0 R
4839951	  823.8	  567.6	 7274.0	...
INPUT	4839951	127
4839952	  823.8	  568.1	 7273.0	...
4839953	  823.9	  567.9	 7271.0	...
4839954	  824.0	  567.8	 7271.0	...
4839955	  823.6	  567.6	 7271.0	...
4839956	  823.0	  567.3	 7271.0	...
4839957	  822.5	  566.9	 7271.0	...
SFIX R   4839958
4839958	  822.7	  566.5	 7271.0	...
4839959	  822.9	  566.4	 7272.0	...
4839960	  822.9	  566.3	 7273.0	...
4839961	  822.8	  566.5	 7273.0	...
4839962	  822.8	  566.6	 7272.0	...
4839963	  823.0	  567.0	 7271.0	...
4839964	  823.3	  567.2	 7269.0	...
4839965	  823.3	  566.7	 7267.0	...
4839966	  823.1	  566.0	 7266.0	...
4839967	  822.7	  566.0	 7267.0	...
4839968	  822.5	  566.7	 7265.0	...
4839969	  822.2	  567.6	 7263.0	...
4839970	  822.1	  567.7	 7267.0	...
4839971	  821.8	  567.2	 7274.0	...
4839972	  821.5	  566.6	 7277.0	...
4839973	  821.6	  565.8	 7274.0	...
4839974	  821.8	  565.3	 7272.0	...
4839975	  822.1	  564.9	 7273.0	...
4839976	  822.1	  564.8	 7273.0	...
4839977	  822.3	  564.8	 7275.0	...
4839978	  822.6	  564.8	 7277.0	...
4839979	  822.4	  565.6	 7275.0	...
4839980	  821.9	  566.2	 7272.0	...
4839981	  821.5	  566.6	 7270.0	...
4839982	  821.4	  566.2	 7271.0	...
4839983	  822.0	  565.9	 7272.0	...
4839984	  822.6	  565.8	 7271.0	...
4839985	  822.9	  566.0	 7269.0	...
4839986	  822.6	  566.2	 7271.0	...
4839987	  822.2	  566.2	 7274.0	...
4839988	  822.1	  566.2	 7277.0	...
4839989	  822.2	  565.7	 7277.0	...
4839990	  822.2	  565.3	 7277.0	...
4839991	  822.3	  565.3	 7278.0	...
4839992	  822.2	  565.6	 7277.0	...
4839993	  822.2	  565.9	 7276.0	...
4839994	  822.2	  565.9	 7275.0	...
4839995	  822.5	  565.6	 7276.0	...
4839996	  822.8	  565.4	 7276.0	...
4839997	  823.0	  565.3	 7278.0	...
4839998	  823.0	  565.3	 7280.0	...
4839999	  822.9	  565.4	 7280.0	...
4840000	  822.8	  565.4	 7280.0	...
4840001	  822.2	  565.5	 7279.0	...
4840002	  821.7	  565.5	 7280.0	...
4840003	  821.4	  565.5	 7280.0	...
4840004	  821.6	  565.3	 7280.0	...
4840005	  821.8	  565.3	 7279.0	...
4840006	  822.0	  565.4	 7279.0	...
4840007	  822.0	  565.5	 7279.0	...
4840008	  822.1	  565.5	 7280.0	...
4840009	  821.9	  565.4	 7280.0	...
4840010	  821.8	  565.3	 7280.0	...
4840011	  821.6	  565.3	 7281.0	...
4840012	  821.5	  565.2	 7279.0	...
4840013	  821.5	  565.2	 7277.0	...
4840014	  821.4	  564.8	 7276.0	...
4840015	  821.5	  564.4	 7278.0	...
4840016	  821.7	  564.0	 7280.0	...
4840017	  821.8	  564.0	 7281.0	...
4840018	  821.7	  564.1	 7281.0	...
4840019	  821.4	  564.5	 7283.0	...
4840020	  821.2	  564.9	 7285.0	...
4840021	  821.1	  565.3	 7288.0	...
4840022	  821.3	  565.4	 7288.0	...
4840023	  821.5	  565.4	 7289.0	...
4840024	  821.8	  565.5	 7290.0	...
4840025	  821.9	  565.2	 7291.0	...
4840026	  822.0	  564.9	 7292.0	...
4840027	  822.1	  564.6	 7292.0	...
4840028	  822.1	  564.6	 7292.0	...
4840029	  822.2	  564.7	 7290.0	...
4840030	  822.4	  564.8	 7290.0	...
4840031	  822.5	  565.0	 7289.0	...
4840032	  822.3	  564.9	 7289.0	...
4840033	  821.9	  564.7	 7287.0	...
4840034	  821.3	  564.6	 7286.0	...
4840035	  820.9	  564.8	 7286.0	...
4840036	  820.6	  564.9	 7287.0	...
4840037	  820.4	  564.7	 7288.0	...
4840038	  820.2	  564.4	 7288.0	...
4840039	  820.2	  564.2	 7287.0	...
4840040	  820.6	  564.0	 7286.0	...
4840041	  821.1	  563.9	 7285.0	...
4840042	  821.2	  564.4	 7284.0	...
4840043	  821.0	  565.0	 7284.0	...
4840044	  820.8	  565.3	 7285.0	...
4840045	  820.8	  565.0	 7286.0	...
4840046	  820.7	  565.1	 7287.0	...
4840047	  820.7	  565.6	 7287.0	...
4840048	  820.7	  566.0	 7288.0	...
4840049	  820.7	  566.0	 7289.0	...
4840050	  820.8	  565.6	 7289.0	...
4840051	  821.0	  565.2	 7286.0	...
4840052	  821.2	  564.8	 7283.0	...
4840053	  821.4	  565.3	 7282.0	...
4840054	  821.4	  565.8	 7284.0	...
4840055	  821.2	  566.3	 7284.0	...
4840056	  820.8	  566.2	 7282.0	...
4840057	  820.4	  565.9	 7282.0	...
4840058	  819.8	  565.2	 7285.0	...
4840059	  819.4	  564.4	 7287.0	...
4840060	  818.9	  564.0	 7287.0	...
4840061	  818.9	  564.1	 7290.0	...
4840062	  819.1	  564.2	 7293.0	...
4840063	  819.5	  564.3	 7292.0	...
4840064	  819.9	  564.5	 7287.0	...
4840065	  820.1	  564.8	 7281.0	...
4840066	  820.2	  564.9	 7280.0	...
4840067	  820.2	  565.0	 7280.0	...
4840068	  820.1	  564.9	 7279.0	...
4840069	  820.1	  565.0	 7277.0	...
4840070	  820.1	  565.0	 7278.0	...
4840071	  820.1	  565.1	 7279.0	...
4840072	  820.2	  565.1	 7281.0	...
4840073	  820.5	  565.0	 7281.0	...
4840074	  820.8	  564.9	 7281.0	...
4840075	  820.6	  564.8	 7281.0	...
4840076	  820.1	  564.6	 7282.0	...
4840077	  819.7	  564.5	 7283.0	...
4840078	  819.7	  564.5	 7285.0	...
4840079	  819.7	  564.7	 7285.0	...
4840080	  819.7	  564.9	 7286.0	...
4840081	  819.7	  565.0	 7285.0	...
4840082	  819.7	  564.9	 7284.0	...
4840083	  819.8	  564.7	 7283.0	...
4840084	  819.9	  564.9	 7283.0	...
4840085	  820.0	  565.2	 7284.0	...
4840086	  819.9	  565.5	 7286.0	...
4840087	  819.8	  565.2	 7287.0	...
4840088	  819.7	  564.9	 7289.0	...
4840089	  819.8	  565.0	 7289.0	...
4840090	  820.3	  565.3	 7288.0	...
4840091	  820.7	  565.6	 7287.0	...
4840092	  820.6	  565.6	 7286.0	...
4840093	  820.1	  565.4	 7288.0	...
4840094	  819.5	  565.0	 7290.0	...
4840095	  819.6	  564.8	 7289.0	...
4840096	  819.9	  564.9	 7287.0	...
4840097	  820.2	  565.0	 7289.0	...
4840098	  820.3	  564.9	 7292.0	...
4840099	  820.2	  564.9	 7294.0	...
4840100	  820.2	  564.9	 7293.0	...
4840101	  820.1	  564.8	 7293.0	...
4840102	  819.8	  564.8	 7293.0	...
4840103	  819.3	  564.8	 7292.0	...
4840104	  819.0	  564.8	 7292.0	...
4840105	  819.5	  564.6	 7292.0	...
4840106	  820.0	  564.4	 7291.0	...
4840107	  819.7	  564.3	 7290.0	...
4840108	  819.0	  564.4	 7290.0	...
4840109	  818.4	  564.5	 7290.0	...
4840110	  818.6	  564.8	 7291.0	...
4840111	  818.8	  564.9	 7291.0	...
4840112	  818.9	  565.2	 7291.0	...
4840113	  818.9	  565.4	 7292.0	...
4840114	  818.8	  565.5	 7292.0	...
4840115	  818.7	  565.5	 7293.0	...
4840116	  818.6	  565.3	 7294.0	...
4840117	  818.5	  565.1	 7295.0	...
4840118	  818.5	  565.0	 7291.0	...
4840119	  819.0	  565.1	 7287.0	...
4840120	  819.4	  565.3	 7286.0	...
4840121	  819.9	  565.2	 7290.0	...
4840122	  820.0	  565.0	 7293.0	...
4840123	  820.1	  564.8	 7294.0	...
4840124	  820.0	  564.7	 7291.0	...
4840125	  819.7	  564.6	 7288.0	...
4840126	  819.3	  564.6	 7287.0	...
4840127	  819.0	  564.6	 7288.0	...
4840128	  818.9	  564.7	 7290.0	...
4840129	  818.7	  565.2	 7291.0	...
4840130	  818.7	  565.7	 7292.0	...
4840131	  818.9	  566.2	 7293.0	...
4840132	  819.1	  565.7	 7294.0	...
4840133	  819.1	  565.2	 7292.0	...
4840134	  818.9	  564.7	 7291.0	...
4840135	  818.8	  564.7	 7291.0	...
4840136	  818.8	  564.7	 7291.0	...
4840137	  818.9	  564.7	 7288.0	...
4840138	  818.8	  564.5	 7284.0	...
4840139	  818.6	  564.3	 7283.0	...
4840140	  818.4	  564.5	 7285.0	...
4840141	  818.3	  564.9	 7287.0	...
4840142	  818.5	  565.0	 7286.0	...
4840143	  818.2	  564.6	 7285.0	...
4840144	  817.7	  564.2	 7283.0	...
4840145	  817.6	  564.1	 7283.0	...
4840146	  817.9	  564.4	 7282.0	...
4840147	  818.3	  564.8	 7282.0	...
4840148	  818.3	  565.1	 7283.0	...
4840149	  818.4	  565.5	 7283.0	...
4840150	  818.4	  565.7	 7283.0	...
4840151	  818.4	  565.8	 7285.0	...
4840152	  818.3	  565.6	 7287.0	...
4840153	  818.3	  565.6	 7288.0	...
4840154	  818.0	  565.4	 7292.0	...
4840155	  817.8	  565.2	 7296.0	...
4840156	  818.1	  565.6	 7297.0	...
4840157	  818.6	  566.2	 7294.0	...
4840158	  819.2	  567.0	 7291.0	...
4840159	  819.3	  567.1	 7291.0	...
4840160	  819.4	  567.3	 7295.0	...
4840161	  819.6	  567.3	 7298.0	...
4840162	  819.7	  566.8	 7303.0	...
4840163	  819.4	  566.2	 7303.0	...
4840164	  818.9	  565.6	 7303.0	...
4840165	  818.6	  565.5	 7302.0	...
4840166	  818.7	  565.4	 7300.0	...
4840167	  818.9	  565.3	 7299.0	...
4840168	  819.0	  565.4	 7295.0	...
4840169	  819.1	  565.4	 7290.0	...
4840170	  819.2	  565.6	 7285.0	...
4840171	  819.1	  565.6	 7284.0	...
4840172	  819.1	  565.8	 7287.0	...
4840173	  818.9	  565.8	 7289.0	...
4840174	  818.8	  565.8	 7291.0	...
4840175	  818.8	  565.7	 7291.0	...
4840176	  818.8	  565.7	 7291.0	...
4840177	  819.0	  565.7	 7290.0	...
4840178	  819.1	  565.5	 7289.0	...
4840179	  819.1	  565.3	 7288.0	...
4840180	  819.3	  565.4	 7289.0	...
4840181	  819.6	  565.6	 7292.0	...
4840182	  819.7	  565.8	 7294.0	...
4840183	  819.7	  565.9	 7294.0	...
4840184	  819.6	  566.1	 7293.0	...
4840185	  819.7	  566.3	 7292.0	...
4840186	  819.6	  566.4	 7291.0	...
4840187	  819.6	  566.3	 7287.0	...
4840188	  819.6	  566.6	 7284.0	...
4840189	  819.4	  566.9	 7284.0	...
4840190	  819.2	  567.1	 7287.0	...
4840191	  818.8	  566.8	 7290.0	...
4840192	  818.7	  566.5	 7291.0	...
4840193	  818.6	  566.4	 7292.0	...
4840194	  818.5	  566.5	 7291.0	...
4840195	  818.3	  566.5	 7291.0	...
4840196	  818.2	  566.0	 7292.0	...
4840197	  818.4	  565.5	 7293.0	...
4840198	  818.5	  565.1	 7293.0	...
4840199	  818.7	  565.5	 7290.0	...
4840200	  818.7	  566.0	 7290.0	...
4840201	  818.8	  566.7	 7291.0	...
4840202	  818.8	  566.8	 7293.0	...
4840203	  818.7	  567.0	 7293.0	...
4840204	  818.8	  567.0	 7293.0	...
4840205	  818.9	  566.6	 7294.0	...
4840206	  819.3	  566.3	 7296.0	...
4840207	  819.5	  566.0	 7291.0	...
4840208	  819.8	  566.1	 7286.0	...
4840209	  819.5	  566.4	 7281.0	...
4840210	  819.1	  566.7	 7280.0	...
4840211	  819.1	  566.8	 7278.0	...
4840212	  819.5	  566.8	 7281.0	...
4840213	  820.3	  566.8	 7285.0	...
4840214	  820.8	  566.8	 7288.0	...
4840215	  821.2	  566.9	 7289.0	...
4840216	  821.0	  567.0	 7292.0	...
4840217	  820.8	  567.2	 7294.0	...
4840218	  820.5	  566.9	 7292.0	...
4840219	  819.9	  566.6	 7290.0	...
4840220	  819.2	  566.0	 7292.0	...
4840221	  818.9	  565.7	 7296.0	...
4840222	  819.1	  565.7	 7297.0	...
4840223	  819.4	  566.4	 7294.0	...
4840224	  819.5	  567.1	 7292.0	...
4840225	  819.3	  567.5	 7289.0	...
4840226	  819.1	  567.6	 7286.0	...
4840227	  818.9	  567.6	 7283.0	...
4840228	  819.1	  567.6	 7284.0	...
4840229	  819.6	  567.5	 7287.0	...
4840230	  820.0	  567.5	 7288.0	...
4840231	  820.4	  567.3	 7290.0	...
4840232	  820.3	  567.1	 7290.0	...
4840233	  820.4	  567.6	 7290.0	...
4840234	  820.6	  568.3	 7290.0	...
4840235	  820.7	  568.9	 7291.0	...
4840236	  820.7	  568.8	 7291.0	...
4840237	  820.7	  568.8	 7290.0	...
4840238	  820.8	  568.8	 7288.0	...
4840239	  821.0	  568.9	 7287.0	...
4840240	  821.2	  568.9	 7286.0	...
4840241	  821.2	  568.8	 7286.0	...
EFIX R   4839958	4840241	284	  820.2	  565.6	   7286
SSACC R  4840242
4840242	  821.1	  568.8	 7286.0	...
4840243	  821.1	  568.7	 7287.0	...
4840244	  820.3	  568.7	 7288.0	...
4840245	  819.1	  568.6	 7286.0	...
4840246	  817.3	  568.6	 7282.0	...
4840247	  815.1	  567.8	 7279.0	...
4840248	  811.4	  567.3	 7280.0	...
4840249	  806.3	  566.3	 7283.0	...
4840250	  800.4	  565.9	 7287.0	...
4840251	  793.9	  564.7	 7290.0	...
4840252	  786.5	  562.5	 7293.0	...
4840253	  778.2	  558.8	 7296.0	...
4840254	  769.1	  555.1	 7300.0	...
4840255	  760.5	  550.7	 7307.0	...
4840256	  752.2	  547.0	 7313.0	...
4840257	  745.9	  542.3	 7317.0	...
4840258	  741.2	  538.5	 7316.0	...
4840259	  739.0	  534.4	 7316.0	...
4840260	  737.9	  531.4	 7316.0	...
4840261	  737.7	  529.7	 7311.0	...
4840262	  739.2	  529.4	 7302.0	...
4840263	  741.1	  530.3	 7291.0	...
4840264	  743.9	  532.0	 7285.0	...
4840265	  745.6	  535.1	 7277.0	...
ESACC R  4840242	4840265	24	  821.1	  568.8	  745.6	  535.1	   1.76	    169
SFIX R   4840266
4840266	  747.1	  538.8	 7272.0	...
4840267	  747.6	  542.4	 7267.0	...
4840268	  747.8	  545.0	 7268.0	...
4840269	  748.1	  546.7	 7271.0	...
4840270	  748.5	  547.9	 7274.0	...
4840271	  749.3	  548.7	 7277.0	...
4840272	  750.2	  549.3	 7277.0	...
4840273	  752.2	  549.3	 7276.0	...
4840274	  754.7	  549.3	 7278.0	...
4840275	  757.3	  549.3	 7281.0	...
4840276	  759.8	  549.1	 7284.0	...
4840277	  761.3	  548.5	 7283.0	...
4840278	  763.0	  547.8	 7282.0	...
4840279	  763.6	  547.3	 7282.0	...
4840280	  764.1	  547.4	 7282.0	...
4840281	  763.8	  547.4	 7283.0	...
4840282	  762.4	  547.1	 7285.0	...
4840283	  761.1	  546.6	 7286.0	...
4840284	  759.2	  546.4	 7285.0	...
4840285	  758.4	  546.3	 7284.0	...
4840286	  757.0	  546.2	 7284.0	...
4840287	  755.9	  546.1	 7285.0	...
4840288	  754.8	  546.1	 7286.0	...
4840289	  754.4	  546.3	 7287.0	...
4840290	  754.5	  546.4	 7287.0	...
4840291	  754.8	  546.6	 7286.0	...
4840292	  755.1	  546.7	 7286.0	...
4840293	  755.3	  546.8	 7287.0	...
4840294	  755.5	  546.9	 7288.0	...
4840295	  755.8	  547.0	 7289.0	...
4840296	  756.0	  546.9	 7289.0	...
4840297	  756.0	  547.0	 7286.0	...
4840298	  755.7	  547.1	 7283.0	...
4840299	  755.4	  547.2	 7279.0	...
4840300	  755.2	  546.9	 7279.0	...
4840301	  755.3	  546.6	 7280.0	...
4840302	  755.3	  546.6	 7276.0	...
4840303	  755.1	  546.8	 7272.0	...
4840304	  755.0	  547.5	 7268.0	...
4840305	  755.2	  548.2	 7266.0	...
4840306	  755.4	  548.9	 7264.0	...
4840307	  755.6	  549.0	 7267.0	...
4840308	  755.7	  549.1	 7271.0	...
4840309	  755.8	  549.3	 7274.0	...
4840310	  755.9	  548.7	 7272.0	...
4840311	  755.8	  548.0	 7270.0	...
4840312	  755.6	  547.4	 7269.0	...
4840313	  755.4	  547.7	 7268.0	...
4840314	  755.2	  547.9	 7268.0	...
4840315	  755.2	  548.1	 7271.0	...
4840316	  755.7	  548.3	 7274.0	...
4840317	  756.2	  548.7	 7271.0	...
4840318	  756.7	  549.0	 7264.0	...
4840319	  756.6	  549.2	 7258.0	...
4840320	  756.4	  549.3	 7262.0	...
4840321	  756.1	  549.1	 7266.0	...
4840322	  755.7	  548.6	 7271.0	...
4840323	  755.4	  548.2	 7272.0	...
4840324	  755.4	  548.3	 7273.0	...
4840325	  755.6	  548.6	 7272.0	...
4840326	  755.7	  548.6	 7272.0	...
4840327	  755.8	  548.3	 7272.0	...
4840328	  755.6	  548.1	 7270.0	...
4840329	  755.4	  548.0	 7267.0	...
4840330	  755.1	  548.0	 7266.0	...
4840331	  755.0	  548.0	 7267.0	...
4840332	  754.9	  548.0	 7268.0	...
4840333	  754.9	  548.0	 7267.0	...
4840334	  755.5	  548.4	 7268.0	...
4840335	  756.2	  548.9	 7269.0	...
4840336	  756.8	  549.4	 7270.0	...
4840337	  756.6	  549.4	 7271.0	...
4840338	  756.2	  548.9	 7270.0	...
4840339	  755.8	  548.3	 7269.0	...
4840340	  755.1	  547.8	 7267.0	...
4840341	  754.6	  547.9	 7263.0	...
4840342	  754.3	  547.8	 7261.0	...
4840343	  754.3	  547.7	 7260.0	...
4840344	  754.6	  547.6	 7261.0	...
4840345	  755.0	  547.6	 7262.0	...
4840346	  755.4	  547.6	 7263.0	...
4840347	  755.5	  547.6	 7264.0	...
4840348	  755.6	  548.0	 7265.0	...
4840349	  755.8	  548.4	 7265.0	...
4840350	  755.9	  548.1	 7264.0	...
4840351	  755.9	  547.4	 7265.0	...
4840352	  755.9	  546.8	 7265.0	...
4840353	  756.0	  546.8	 7265.0	...
4840354	  756.0	  546.8	 7265.0	...
4840355	  756.0	  546.8	 7263.0	...
4840356	  755.9	  546.7	 7261.0	...
4840357	  755.9	  546.6	 7259.0	...
4840358	  755.7	  546.6	 7259.0	...
4840359	  755.6	  546.9	 7259.0	...
4840360	  755.5	  547.5	 7258.0	...
4840361	  755.6	  548.1	 7257.0	...
4840362	  755.7	  548.3	 7257.0	...
4840363	  755.8	  548.3	 7255.0	...
4840364	  755.9	  548.2	 7252.0	...
4840365	  756.0	  548.7	 7249.0	...
4840366	  755.9	  549.2	 7248.0	...
4840367	  755.9	  550.0	 7251.0	...
4840368	  755.9	  550.2	 7254.0	...
4840369	  756.0	  550.2	 7256.0	...
4840370	  756.3	  549.9	 7255.0	...
4840371	  756.7	  549.6	 7253.0	...
4840372	  756.8	  549.8	 7253.0	...
4840373	  756.4	  550.1	 7252.0	...
4840374	  755.9	  550.4	 7253.0	...
4840375	  755.6	  550.1	 7253.0	...
4840376	  755.5	  549.7	 7253.0	...
4840377	  755.7	  549.2	 7256.0	...
4840378	  755.9	  549.2	 7259.0	...
4840379	  756.1	  549.2	 7260.0	...
4840380	  756.1	  549.3	 7259.0	...
4840381	  756.2	  549.5	 7258.0	...
4840382	  756.3	  549.5	 7260.0	...
4840383	  756.4	  549.5	 7262.0	...
4840384	  756.3	  549.6	 7262.0	...
4840385	  756.1	  549.1	 7260.0	...
4840386	  755.8	  548.6	 7258.0	...
4840387	  755.8	  548.0	 7259.0	...
4840388	  756.0	  548.0	 7260.0	...
4840389	  756.2	  548.3	 7258.0	...
4840390	  756.3	  548.5	 7255.0	...
4840391	  756.5	  548.7	 7255.0	...
4840392	  756.8	  548.7	 7259.0	...
4840393	  757.2	  548.6	 7264.0	...
4840394	  757.5	  548.6	 7266.0	...
4840395	  757.6	  548.8	 7264.0	...
4840396	  757.7	  549.5	 7263.0	...
4840397	  757.7	  550.3	 7262.0	...
4840398	  757.7	  551.0	 7262.0	...
4840399	  757.5	  551.0	 7262.0	...
4840400	  757.3	  550.5	 7260.0	...
4840401	  757.1	  549.7	 7257.0	...
4840402	  757.0	  549.2	 7255.0	...
4840403	  757.1	  549.3	 7255.0	...
4840404	  757.2	  549.5	 7255.0	...
4840405	  757.4	  549.7	 7254.0	...
4840406	  757.6	  549.8	 7253.0	...
4840407	  757.8	  549.7	 7253.0	...
4840408	  758.1	  549.6	 7253.0	...
4840409	  758.5	  549.6	 7252.0	...
4840410	  758.1	  549.6	 7250.0	...
4840411	  757.6	  549.5	 7249.0	...
4840412	  756.9	  549.4	 7250.0	...
4840413	  756.9	  549.8	 7250.0	...
4840414	  757.0	  550.3	 7252.0	...
4840415	  757.1	  550.3	 7252.0	...
4840416	  757.2	  549.7	 7252.0	...
4840417	  757.2	  549.2	 7252.0	...
4840418	  757.1	  549.2	 7251.0	...
4840419	  757.1	  549.2	 7251.0	...
4840420	  757.1	  549.5	 7252.0	...
4840421	  757.5	  549.8	 7254.0	...
4840422	  757.8	  550.2	 7253.0	...
4840423	  758.1	  550.2	 7251.0	...
4840424	  758.0	  550.1	 7248.0	...
4840425	  757.7	  550.1	 7246.0	...
4840426	  757.4	  550.5	 7243.0	...
4840427	  757.7	  550.9	 7242.0	...
4840428	  758.2	  551.2	 7241.0	...
4840429	  758.7	  551.1	 7246.0	...
4840430	  758.7	  551.2	 7250.0	...
4840431	  758.1	  551.4	 7253.0	...
4840432	  757.4	  551.0	 7252.0	...
4840433	  757.0	  550.4	 7250.0	...
4840434	  757.3	  549.9	 7249.0	...
4840435	  757.6	  550.1	 7247.0	...
4840436	  757.7	  550.5	 7246.0	...
4840437	  757.7	  550.8	 7244.0	...
4840438	  757.7	  550.8	 7243.0	...
4840439	  757.6	  550.8	 7241.0	...
4840440	  757.6	  550.5	 7243.0	...
4840441	  757.6	  550.2	 7245.0	...
4840442	  757.9	  550.7	 7248.0	...
4840443	  758.3	  551.5	 7248.0	...
4840444	  758.4	  552.2	 7247.0	...
4840445	  758.3	  552.0	 7245.0	...
4840446	  758.1	  550.9	 7242.0	...
4840447	  757.8	  549.9	 7244.0	...
4840448	  757.5	  549.0	 7246.0	...
4840449	  757.4	  549.1	 7246.0	...
4840450	  757.4	  549.4	 7244.0	...
4840451	  758.0	  549.8	 7245.0	...
4840452	  758.5	  550.2	 7247.0	...
4840453	  758.9	  550.4	 7244.0	...
4840454	  758.9	  550.4	 7240.0	...
4840455	  758.4	  550.3	 7236.0	...
4840456	  758.0	  550.2	 7237.0	...
4840457	  758.1	  550.0	 7239.0	...
4840458	  758.5	  549.8	 7245.0	...
4840459	  758.8	  549.6	 7250.0	...
4840460	  758.7	  549.5	 7253.0	...
4840461	  758.6	  549.5	 7254.0	...
4840462	  758.6	  549.4	 7253.0	...
4840463	  758.5	  549.4	 7249.0	...
4840464	  758.5	  549.3	 7244.0	...
4840465	  758.5	  549.3	 7243.0	...
4840466	  758.4	  549.2	 7243.0	...
4840467	  758.0	  549.0	 7243.0	...
4840468	  757.5	  549.0	 7243.0	...
4840469	  757.6	  549.0	 7244.0	...
4840470	  758.1	  548.9	 7245.0	...
4840471	  758.6	  548.9	 7246.0	...
4840472	  758.6	  549.0	 7247.0	...
4840473	  758.5	  549.0	 7249.0	...
4840474	  758.4	  549.0	 7251.0	...
4840475	  758.4	  549.0	 7248.0	...
4840476	  758.3	  549.6	 7243.0	...
4840477	  758.3	  550.2	 7239.0	...
4840478	  758.2	  550.8	 7240.0	...
4840479	  757.9	  550.5	 7241.0	...
4840480	  757.9	  550.2	 7243.0	...
4840481	  758.0	  549.8	 7245.0	...
4840482	  758.3	  549.8	 7245.0	...
4840483	  758.6	  549.6	 7242.0	...
4840484	  758.9	  549.4	 7239.0	...
4840485	  758.9	  549.6	 7236.0	...
4840486	  758.8	  550.0	 7237.0	...
4840487	  758.6	  550.1	 7239.0	...
4840488	  758.3	  549.7	 7241.0	...
4840489	  758.0	  549.3	 7243.0	...
4840490	  758.0	  550.0	 7243.0	...
4840491	  758.2	  550.9	 7243.0	...
4840492	  758.4	  551.5	 7241.0	...
4840493	  758.4	  550.9	 7239.0	...
4840494	  758.3	  550.3	 7238.0	...
4840495	  758.3	  550.3	 7238.0	...
4840496	  758.4	  550.5	 7240.0	...
4840497	  758.4	  549.8	 7243.0	...
4840498	  758.3	  548.7	 7245.0	...
4840499	  758.1	  547.4	 7246.0	...
4840500	  757.8	  547.0	 7246.0	...
4840501	  757.5	  547.0	 7246.0	...
4840502	  757.1	  547.2	 7246.0	...
4840503	  757.0	  547.4	 7244.0	...
4840504	  757.0	  547.4	 7242.0	...
4840505	  757.4	  547.4	 7239.0	...
4840506	  757.8	  547.3	 7238.0	...
4840507	  758.0	  547.5	 7239.0	...
4840508	  758.2	  547.7	 7241.0	...
4840509	  758.2	  548.0	 7241.0	...
4840510	  758.3	  548.2	 7237.0	...
4840511	  758.5	  548.3	 7234.0	...
4840512	  758.5	  548.1	 7236.0	...
4840513	  758.5	  547.7	 7238.0	...
4840514	  758.3	  547.3	 7242.0	...
4840515	  758.2	  547.4	 7243.0	...
4840516	  758.3	  547.5	 7244.0	...
4840517	  758.4	  547.8	 7244.0	...
4840518	  758.4	  548.1	 7243.0	...
4840519	  758.3	  548.0	 7243.0	...
4840520	  758.4	  547.7	 7242.0	...
4840521	  758.6	  547.2	 7241.0	...
4840522	  758.8	  547.2	 7240.0	...
4840523	  758.7	  547.3	 7239.0	...
4840524	  758.4	  547.3	 7240.0	...
4840525	  758.0	  547.3	 7239.0	...
4840526	  757.6	  547.5	 7239.0	...
4840527	  757.4	  547.8	 7238.0	...
4840528	  757.3	  548.0	 7237.0	...
4840529	  757.2	  548.2	 7235.0	...
4840530	  757.2	  548.1	 7234.0	...
EFIX R   4840266	4840530	265	  756.9	  548.7	   7257
SSACC R  4840531
4840531	  757.5	  548.0	 7234.0	...
4840532	  757.6	  548.0	 7234.0	...
4840533	  757.7	  548.0	 7234.0	...
4840534	  757.7	  547.7	 7237.0	...
4840535	  757.8	  547.4	 7240.0	...
4840536	  758.7	  547.6	 7241.0	...
4840537	  761.2	  548.8	 7236.0	...
4840538	  765.6	  550.1	 7231.0	...
4840539	  771.7	  551.8	 7230.0	...
4840540	  779.1	  553.1	 7234.0	...
4840541	  787.6	  554.7	 7237.0	...
4840542	  796.6	  555.1	 7237.0	...
4840543	  806.0	  556.0	 7238.0	...
4840544	  815.2	  556.3	 7238.0	...
4840545	  823.7	  556.6	 7237.0	...
4840546	  829.3	  556.0	 7236.0	...
4840547	  833.6	  554.6	 7235.0	...
4840548	  836.8	  553.3	 7235.0	...
4840549	  839.2	  552.2	 7232.0	...
4840550	  840.3	  552.6	 7229.0	...
4840551	  840.4	  553.0	 7226.0	...
4840552	  840.2	  553.4	 7226.0	...
4840553	  839.9	  553.4	 7226.0	...
4840554	  840.2	  553.4	 7226.0	...
4840555	  841.2	  553.7	 7227.0	...
4840556	  842.9	  554.0	 7228.0	...
4840557	  846.2	  553.8	 7228.0	...
4840558	  850.1	  553.2	 7229.0	...
4840559	  855.4	  552.9	 7230.0	...
4840560	  860.2	  553.0	 7232.0	...
4840561	  864.1	  553.2	 7233.0	...
4840562	  866.7	  553.1	 7234.0	...
4840563	  867.7	  553.5	 7228.0	...
4840564	  867.9	  554.7	 7221.0	...
4840565	  867.7	  556.4	 7214.0	...
ESACC R  4840531	4840565	35	  757.5	  548.0	  867.7	  556.4	   2.35	    164
SFIX R   4840566
4840566	  865.5	  558.4	 7210.0	...
4840567	  863.2	  559.7	 7207.0	...
4840568	  860.2	  560.7	 7206.0	...
4840569	  858.5	  560.5	 7208.0	...
4840570	  856.5	  560.6	 7209.0	...
4840571	  855.3	  560.5	 7209.0	...
4840572	  854.6	  560.1	 7209.0	...
4840573	  854.6	  559.2	 7210.0	...
4840574	  854.5	  557.7	 7212.0	...
4840575	  854.4	  556.4	 7215.0	...
4840576	  854.4	  555.3	 7217.0	...
4840577	  854.6	  554.8	 7217.0	...
4840578	  855.1	  554.6	 7216.0	...
4840579	  855.8	  554.4	 7213.0	...
4840580	  856.6	  554.7	 7210.0	...
4840581	  857.1	  555.2	 7207.0	...
4840582	  857.1	  555.8	 7206.0	...
4840583	  857.1	  556.0	 7206.0	...
4840584	  857.2	  556.2	 7207.0	...
4840585	  857.3	  556.3	 7208.0	...
4840586	  857.3	  556.3	 7209.0	...
4840587	  857.4	  556.3	 7210.0	...
4840588	  857.3	  556.2	 7208.0	...
4840589	  857.0	  556.2	 7207.0	...
4840590	  856.8	  556.1	 7205.0	...
4840591	  856.6	  556.2	 7206.0	...
4840592	  856.7	  556.4	 7205.0	...
4840593	  856.9	  556.5	 7204.0	...
4840594	  857.2	  556.5	 7202.0	...
4840595	  857.4	  556.4	 7202.0	...
4840596	  857.5	  556.4	 7201.0	...
4840597	  857.6	  556.2	 7205.0	...
4840598	  857.8	  556.1	 7209.0	...
4840599	  857.9	  556.2	 7213.0	...
4840600	  858.0	  556.5	 7212.0	...
4840601	  858.0	  556.8	 7211.0	...
4840602	  857.9	  556.7	 7211.0	...
4840603	  857.7	  556.5	 7211.0	...
4840604	  857.6	  556.2	 7212.0	...
4840605	  857.2	  556.0	 7212.0	...
4840606	  856.9	  555.8	 7213.0	...
4840607	  856.6	  555.5	 7213.0	...
4840608	  856.6	  555.1	 7213.0	...
4840609	  856.4	  554.9	 7212.0	...
4840610	  856.2	  554.8	 7211.0	...
4840611	  856.1	  554.8	 7213.0	...
4840612	  856.3	  554.8	 7214.0	...
4840613	  856.5	  555.4	 7212.0	...
4840614	  856.6	  556.1	 7208.0	...
4840615	  856.5	  556.4	 7209.0	...
4840616	  856.7	  556.0	 7212.0	...
4840617	  856.8	  555.6	 7216.0	...
4840618	  857.2	  555.6	 7216.0	...
4840619	  857.2	  555.4	 7215.0	...
4840620	  857.2	  554.9	 7213.0	...
4840621	  857.1	  554.4	 7211.0	...
4840622	  857.0	  554.3	 7210.0	...
4840623	  856.9	  554.8	 7210.0	...
4840624	  856.9	  555.2	 7209.0	...
4840625	  856.8	  555.2	 7206.0	...
4840626	  856.8	  555.2	 7203.0	...
4840627	  856.8	  555.2	 7201.0	...
4840628	  856.9	  555.1	 7203.0	...
4840629	  856.9	  555.0	 7206.0	...
4840630	  856.9	  554.4	 7208.0	...
4840631	  856.8	  553.8	 7209.0	...
4840632	  856.4	  553.5	 7208.0	...
4840633	  856.0	  553.7	 7208.0	...
4840634	  855.9	  553.8	 7208.0	...
4840635	  856.1	  553.7	 7208.0	...
4840636	  856.6	  553.6	 7209.0	...
4840637	  856.8	  554.0	 7209.0	...
4840638	  857.0	  554.5	 7210.0	...
4840639	  857.2	  555.1	 7210.0	...
4840640	  857.4	  555.2	 7210.0	...
4840641	  857.1	  554.8	 7210.0	...
4840642	  856.6	  554.4	 7211.0	...
4840643	  856.2	  553.9	 7211.0	...
4840644	  855.8	  553.9	 7210.0	...
4840645	  855.4	  554.0	 7209.0	...
4840646	  855.4	  554.1	 7212.0	...
4840647	  855.8	  554.2	 7216.0	...
4840648	  856.1	  554.3	 7220.0	...
4840649	  856.1	  554.4	 7222.0	...
4840650	  856.0	  554.3	 7222.0	...
4840651	  855.9	  554.1	 7221.0	...
4840652	  855.9	  553.9	 7220.0	...
4840653	  856.0	  553.9	 7220.0	...
4840654	  856.1	  553.9	 7220.0	...
4840655	  856.2	  554.0	 7220.0	...
4840656	  856.1	  553.8	 7220.0	...
4840657	  855.9	  553.6	 7223.0	...
4840658	  855.7	  553.4	 7225.0	...
4840659	  856.2	  553.8	 7228.0	...
4840660	  856.9	  554.1	 7227.0	...
4840661	  857.3	  554.4	 7228.0	...
4840662	  856.8	  554.5	 7229.0	...
4840663	  856.4	  554.4	 7230.0	...
4840664	  856.2	  554.3	 7230.0	...
4840665	  856.4	  554.1	 7230.0	...
4840666	  856.6	  554.1	 7231.0	...
4840667	  856.5	  554.0	 7233.0	...
4840668	  856.1	  553.8	 7230.0	...
4840669	  855.9	  554.1	 7227.0	...
4840670	  856.2	  554.5	 7224.0	...
4840671	  856.5	  555.0	 7224.0	...
4840672	  856.1	  555.1	 7225.0	...
4840673	  855.6	  555.2	 7224.0	...
4840674	  854.8	  554.8	 7222.0	...
4840675	  854.5	  554.5	 7219.0	...
4840676	  854.1	  554.2	 7218.0	...
4840677	  854.1	  554.3	 7221.0	...
4840678	  854.0	  554.3	 7226.0	...
4840679	  854.2	  554.4	 7229.0	...
4840680	  854.3	  554.5	 7228.0	...
4840681	  854.4	  553.8	 7228.0	...
4840682	  853.9	  553.0	 7228.0	...
4840683	  853.2	  552.2	 7228.0	...
4840684	  852.5	  552.0	 7228.0	...
4840685	  852.1	  551.6	 7227.0	...
4840686	  851.8	  550.8	 7226.0	...
4840687	  851.6	  550.3	 7225.0	...
4840688	  851.5	  549.8	 7224.0	...
4840689	  851.5	  550.0	 7223.0	...
4840690	  851.5	  550.3	 7219.0	...
4840691	  851.4	  550.4	 7216.0	...
4840692	  851.2	  550.3	 7216.0	...
4840693	  851.0	  550.7	 7220.0	...
4840694	  850.8	  551.5	 7219.0	...
4840695	  850.2	  552.3	 7214.0	...
4840696	  849.8	  552.6	 7213.0	...
4840697	  849.4	  553.0	 7216.0	...
EFIX R   4840566	4840697	132	  855.9	  554.8	   7215
SSACC R  4840698
4840698	  849.0	  553.4	 7219.0	...
4840699	  848.6	  553.9	 7219.0	...
4840700	  848.1	  554.2	 7218.0	...
4840701	  848.0	  554.5	 7216.0	...
4840702	  847.8	  555.0	 7214.0	...
4840703	  847.2	  555.4	 7212.0	...
4840704	  846.7	  555.7	 7207.0	...
4840705	  846.1	  555.7	 7201.0	...
4840706	  845.5	  551.7	 7203.0	...
4840707	  839.1	  525.4	 7261.0	...
4840708	  832.8	  499.2	 7320.0	...
4840709	  827.1	  476.9	 7378.0	...
4840710	  812.7	  462.7	 7434.0	...
4840711	  798.3	  448.5	 7489.0	...
4840712	  784.5	  445.7	 7506.0	...
4840713	  786.8	  471.8	 7436.0	...
4840714	  801.2	  506.2	 7340.0	...
4840715	  818.9	  551.0	 7220.0	...
4840716	  838.0	  602.0	 7073.0	...
4840717	  850.3	  670.1	 6880.0	...
4840718	  863.8	  743.1	 6653.0	...
4840719	  879.0	  820.3	 6413.0	...
4840720	  894.7	  899.9	 6160.0	...
4840721	  904.1	  977.4	 5910.0	...
4840722	  910.1	 1058.4	 5651.0	...
4840723	  918.1	 1144.9	 5370.0	...
4840724	  939.2	 1240.5	 5076.0	...
4840725	  969.9	 1338.6	 4768.0	...
4840726	 1001.6	 1438.0	 4462.0	...
4840727	 1026.9	 1541.9	 4156.0	...
4840728	 1041.3	 1614.8	 3951.0	...
4840729	 1046.8	 1652.8	 3849.0	...
4840730	 1046.8	 1652.8	 3849.0	...
SBLINK R 4840731
4840731	   .	   .	    0.0	...
4840732	   .	   .	    0.0	...
4840733	   .	   .	    0.0	...
4840734	   .	   .	    0.0	...
4840735	   .	   .	    0.0	...
4840736	   .	   .	    0.0	...
4840737	   .	   .	    0.0	...
4840738	   .	   .	    0.0	...
4840739	   .	   .	    0.0	...
4840740	   .	   .	    0.0	...
4840741	   .	   .	    0.0	...
4840742	   .	   .	    0.0	...
4840743	   .	   .	    0.0	...
4840744	   .	   .	    0.0	...
4840745	   .	   .	    0.0	...
4840746	   .	   .	    0.0	...
4840747	   .	   .	    0.0	...
4840748	   .	   .	    0.0	...
4840749	   .	   .	    0.0	...
4840750	   .	   .	    0.0	...
4840751	   .	   .	    0.0	...
4840752	   .	   .	    0.0	...
4840753	   .	   .	    0.0	...
4840754	   .	   .	    0.0	...
4840755	   .	   .	    0.0	...
4840756	   .	   .	    0.0	...
4840757	   .	   .	    0.0	...
4840758	   .	   .	    0.0	...
4840759	   .	   .	    0.0	...
4840760	   .	   .	    0.0	...
4840761	   .	   .	    0.0	...
4840762	   .	   .	    0.0	...
4840763	   .	   .	    0.0	...
4840764	   .	   .	    0.0	...
4840765	   .	   .	    0.0	...
4840766	   .	   .	    0.0	...
4840767	   .	   .	    0.0	...
4840768	   .	   .	    0.0	...
4840769	   .	   .	    0.0	...
4840770	   .	   .	    0.0	...
4840771	   .	   .	    0.0	...
4840772	   .	   .	    0.0	...
4840773	   .	   .	    0.0	...
4840774	   .	   .	    0.0	...
4840775	   .	   .	    0.0	...
4840776	   .	   .	    0.0	...
4840777	   .	   .	    0.0	...
4840778	   .	   .	    0.0	...
4840779	   .	   .	    0.0	...
4840780	   .	   .	    0.0	...
4840781	   .	   .	    0.0	...
4840782	   .	   .	    0.0	...
4840783	   .	   .	    0.0	...
4840784	   .	   .	    0.0	...
4840785	   .	   .	    0.0	...
4840786	   .	   .	    0.0	...
4840787	   .	   .	    0.0	...
4840788	   .	   .	    0.0	...
4840789	   .	   .	    0.0	...
4840790	   .	   .	    0.0	...
4840791	   .	   .	    0.0	...
4840792	   .	   .	    0.0	...
4840793	   .	   .	    0.0	...
4840794	   .	   .	    0.0	...
4840795	   .	   .	    0.0	...
4840796	   .	   .	    0.0	...
4840797	   .	   .	    0.0	...
4840798	   .	   .	    0.0	...
4840799	   .	   .	    0.0	...
4840800	   .	   .	    0.0	...
4840801	   .	   .	    0.0	...
4840802	   .	   .	    0.0	...
4840803	   .	   .	    0.0	...
4840804	   .	   .	    0.0	...
4840805	   .	   .	    0.0	...
4840806	   .	   .	    0.0	...
4840807	   .	   .	    0.0	...
4840808	   .	   .	    0.0	...
4840809	   .	   .	    0.0	...
EBLINK R 4840731	4840809	79
4840810	 1121.3	 1693.3	 3972.0	...
4840811	 1121.3	 1693.3	 3972.0	...
4840812	 1104.9	 1674.4	 4015.0	...
4840813	 1077.9	 1638.6	 4106.0	...
4840814	 1046.7	 1586.8	 4232.0	...
4840815	 1037.2	 1539.3	 4393.0	...
4840816	 1035.5	 1497.3	 4546.0	...
4840817	 1034.9	 1459.1	 4685.0	...
4840818	 1033.1	 1422.1	 4791.0	...
4840819	 1030.9	 1383.3	 4895.0	...
4840820	 1027.3	 1343.5	 5004.0	...
4840821	 1016.4	 1303.8	 5107.0	...
4840822	 1002.3	 1265.0	 5213.0	...
4840823	  985.2	 1225.4	 5329.0	...
4840824	  965.4	 1186.9	 5447.0	...
4840825	  949.1	 1148.4	 5559.0	...
4840826	  937.1	 1112.6	 5672.0	...
4840827	  926.7	 1077.9	 5777.0	...
4840828	  916.8	 1044.2	 5890.0	...
4840829	  907.7	 1009.9	 6009.0	...
4840830	  901.2	  976.7	 6123.0	...
4840831	  895.1	  944.5	 6224.0	...
4840832	  887.8	  914.1	 6307.0	...
4840833	  879.7	  882.8	 6409.0	...
4840834	  870.5	  851.6	 6507.0	...
4840835	  860.0	  821.1	 6610.0	...
4840836	  849.4	  792.7	 6698.0	...
4840837	  837.7	  766.1	 6785.0	...
4840838	  827.8	  739.8	 6874.0	...
4840839	  818.9	  713.3	 6968.0	...
4840840	  810.9	  686.7	 7049.0	...
4840841	  804.2	  661.0	 7134.0	...
4840842	  796.4	  635.8	 7212.0	...
4840843	  788.6	  612.3	 7283.0	...
4840844	  781.2	  588.2	 7347.0	...
4840845	  774.4	  569.7	 7383.0	...
4840846	  768.2	  546.1	 7462.0	...
4840847	  761.0	  524.9	 7531.0	...
4840848	  755.2	  501.1	 7617.0	...
4840849	  751.3	  481.6	 7672.0	...
4840850	  749.1	  463.4	 7726.0	...
4840851	  747.2	  444.2	 7783.0	...
4840852	  745.7	  427.6	 7831.0	...
4840853	  739.8	  412.5	 7871.0	...
4840854	  733.5	  398.2	 7899.0	...
4840855	  725.4	  386.7	 7927.0	...
4840856	  721.4	  373.6	 7953.0	...
4840857	  717.4	  361.5	 7978.0	...
4840858	  715.3	  348.2	 7999.0	...
4840859	  713.4	  336.7	 8017.0	...
4840860	  711.6	  326.4	 8030.0	...
4840861	  710.0	  316.3	 8041.0	...
4840862	  709.1	  308.1	 8050.0	...
4840863	  706.7	  304.0	 8040.0	...
4840864	  695.7	  305.3	 8006.0	...
4840865	  684.9	  308.7	 7971.0	...
4840866	  676.1	  311.9	 7944.0	...
4840867	  676.0	  313.0	 7932.0	...
4840868	  676.0	  313.0	 7921.0	...
4840869	  676.0	  312.6	 7923.0	...
4840870	  676.0	  311.9	 7928.0	...
4840871	  675.9	  311.3	 7933.0	...
4840872	  675.1	  309.4	 7939.0	...
4840873	  673.6	  304.9	 7947.0	...
4840874	  671.6	  300.5	 7954.0	...
4840875	  670.4	  297.0	 7955.0	...
4840876	  670.6	  296.4	 7950.0	...
4840877	  671.3	  295.7	 7948.0	...
4840878	  671.8	  292.9	 7945.0	...
4840879	  671.5	  289.9	 7946.0	...
4840880	  671.4	  286.7	 7937.0	...
4840881	  671.6	  286.3	 7925.0	...
4840882	  671.4	  285.2	 7912.0	...
4840883	  671.2	  284.0	 7906.0	...
4840884	  670.9	  282.9	 7899.0	...
4840885	  670.6	  289.2	 7874.0	...
4840886	  670.1	  300.5	 7839.0	...
4840887	  669.7	  311.8	 7809.0	...
4840888	  668.3	  318.3	 7789.0	...
4840889	  667.3	  321.5	 7771.0	...
4840890	  707.7	  394.8	 7603.0	...
4840891	  751.2	  468.1	 7443.0	...
4840892	  796.4	  543.3	 7293.0	...
4840893	  798.5	  546.8	 7294.0	...
4840894	  800.0	  549.6	 7296.0	...
4840895	  801.8	  552.2	 7296.0	...
4840896	  802.6	  554.2	 7295.0	...
4840897	  803.4	  556.2	 7294.0	...
4840898	  803.8	  557.0	 7294.0	...
4840899	  804.1	  558.3	 7293.0	...
4840900	  804.4	  559.7	 7294.0	...
ESACC R  4840698	4840900	203	  849.0	  553.4	  804.4	  559.7	   0.96	   1605
SFIX R   4840901
4840901	  804.4	  560.3	 7295.0	...
4840902	  804.3	  560.5	 7297.0	...
4840903	  804.3	  560.7	 7298.0	...
4840904	  804.1	  560.8	 7298.0	...
4840905	  803.8	  560.9	 7298.0	...
4840906	  803.7	  561.0	 7298.0	...
4840907	  803.7	  561.5	 7298.0	...
4840908	  803.9	  561.9	 7297.0	...
4840909	  803.9	  562.4	 7296.0	...
4840910	  803.6	  562.5	 7296.0	...
4840911	  803.3	  562.7	 7297.0	...
4840912	  803.1	  562.9	 7298.0	...
4840913	  802.4	  563.0	 7297.0	...
4840914	  801.6	  563.2	 7296.0	...
4840915	  800.8	  563.4	 7294.0	...
4840916	  801.0	  563.7	 7292.0	...
4840917	  801.4	  563.8	 7290.0	...
4840918	  801.7	  564.2	 7288.0	...
4840919	  801.7	  564.4	 7288.0	...
4840920	  801.5	  563.9	 7291.0	...
4840921	  801.3	  563.2	 7293.0	...
4840922	  801.3	  562.6	 7295.0	...
4840923	  801.4	  562.8	 7293.0	...
4840924	  801.4	  563.0	 7292.0	...
4840925	  801.2	  563.0	 7292.0	...
4840926	  801.1	  563.0	 7295.0	...
4840927	  800.9	  563.0	 7298.0	...
4840928	  801.0	  563.3	 7298.0	...
4840929	  800.9	  563.7	 7295.0	...
4840930	  800.9	  563.7	 7298.0	...
4840931	  800.8	  563.5	 7302.0	...
4840932	  800.8	  563.3	 7307.0	...
4840933	  800.8	  563.7	 7307.0	...
4840934	  800.8	  563.9	 7304.0	...
4840935	  801.0	  564.0	 7302.0	...
4840936	  801.3	  563.9	 7300.0	...
4840937	  801.6	  564.0	 7301.0	...
4840938	  801.8	  564.0	 7301.0	...
4840939	  801.9	  564.6	 7300.0	...
4840940	  801.9	  565.3	 7300.0	...
4840941	  801.9	  565.8	 7300.0	...
4840942	  801.8	  565.5	 7301.0	...
4840943	  801.7	  564.5	 7302.0	...
4840944	  801.7	  563.6	 7301.0	...
4840945	  801.6	  562.8	 7300.0	...
4840946	  801.8	  563.0	 7302.0	...
4840947	  802.0	  563.4	 7304.0	...
4840948	  802.2	  563.8	 7307.0	...
4840949	  802.4	  563.8	 7308.0	...
4840950	  802.1	  563.9	 7309.0	...
4840951	  801.7	  563.9	 7309.0	...
4840952	  801.6	  563.7	 7310.0	...
4840953	  801.9	  563.3	 7309.0	...
4840954	  802.1	  562.9	 7307.0	...
4840955	  802.2	  563.0	 7306.0	...
4840956	  802.0	  563.1	 7307.0	...
4840957	  801.7	  563.2	 7311.0	...
4840958	  801.5	  562.8	 7314.0	...
4840959	  801.5	  562.5	 7314.0	...
4840960	  801.5	  562.3	 7312.0	...
4840961	  801.6	  562.6	 7310.0	...
4840962	  801.8	  562.9	 7310.0	...
4840963	  802.0	  563.2	 7310.0	...
4840964	  802.4	  563.2	 7308.0	...
4840965	  802.8	  563.1	 7309.0	...
4840966	  803.0	  563.1	 7311.0	...
4840967	  802.9	  563.2	 7313.0	...
4840968	  802.9	  563.1	 7310.0	...
4840969	  802.8	  562.5	 7308.0	...
MSG	4840970 0000 _ Experiment Start
4840970	  802.8	  561.9	 7307.0	...
4840971	  802.8	  561.4	 7306.0	...
4840972	  803.0	  561.4	 7305.0	...
4840973	  803.1	  561.7	 7304.0	...
4840974	  803.1	  562.1	 7303.0	...
4840975	  803.4	  562.5	 7302.0	...
4840976	  803.6	  562.2	 7302.0	...
4840977	  804.0	  562.0	 7303.0	...
4840978	  804.1	  561.9	 7305.0	...
4840979	  804.2	  561.9	 7306.0	...
4840980	  804.2	  561.9	 7307.0	...
4840981	  804.2	  561.9	 7305.0	...
4840982	  804.4	  561.8	 7304.0	...
4840983	  804.6	  561.6	 7303.0	...
4840984	  804.5	  561.5	 7305.0	...
4840985	  804.2	  561.4	 7309.0	...
4840986	  804.1	  561.3	 7311.0	...
4840987	  804.2	  561.6	 7311.0	...
4840988	  804.3	  561.8	 7310.0	...
4840989	  803.9	  561.3	 7314.0	...
4840990	  803.6	  560.6	 7317.0	...
4840991	  803.6	  559.8	 7320.0	...
4840992	  804.1	  560.5	 7319.0	...
4840993	  804.5	  561.1	 7320.0	...
4840994	  804.7	  561.1	 7321.0	...
4840995	  804.8	  560.5	 7323.0	...
4840996	  804.9	  560.0	 7323.0	...
4840997	  804.8	  560.2	 7322.0	...
4840998	  805.0	  560.7	 7320.0	...
4840999	  805.2	  561.2	 7321.0	...
4841000	  805.3	  561.7	 7323.0	...
4841001	  805.3	  561.8	 7325.0	...
4841002	  805.2	  561.7	 7326.0	...
4841003	  805.1	  561.6	 7327.0	...
4841004	  805.0	  561.5	 7328.0	...
4841005	  804.9	  561.6	 7327.0	...
4841006	  805.0	  561.7	 7327.0	...
4841007	  805.3	  562.4	 7326.0	...
4841008	  806.0	  563.1	 7327.0	...
4841009	  806.6	  563.5	 7329.0	...
4841010	  806.9	  563.3	 7332.0	...
4841011	  806.5	  563.0	 7328.0	...
4841012	  806.0	  563.0	 7322.0	...
4841013	  805.7	  563.5	 7322.0	...
4841014	  805.8	  564.0	 7328.0	...
4841015	  805.9	  564.6	 7333.0	...
4841016	  806.0	  565.1	 7334.0	...
4841017	  806.0	  565.6	 7335.0	...
4841018	  806.2	  566.2	 7335.0	...
4841019	  806.3	  566.4	 7333.0	...
4841020	  806.4	  566.8	 7333.0	...
4841021	  806.7	  567.2	 7333.0	...
4841022	  807.0	  567.7	 7330.0	...
4841023	  807.4	  568.1	 7326.0	...
4841024	  807.5	  568.5	 7323.0	...
4841025	  807.6	  568.6	 7324.0	...
4841026	  807.7	  568.5	 7326.0	...
4841027	  807.8	  568.3	 7329.0	...
4841028	  807.2	  568.7	 7329.0	...
4841029	  806.5	  569.1	 7328.0	...
4841030	  805.8	  569.5	 7326.0	...
4841031	  805.8	  569.2	 7327.0	...
4841032	  805.9	  569.1	 7328.0	...
4841033	  806.0	  569.5	 7329.0	...
4841034	  806.1	  570.0	 7329.0	...
4841035	  806.3	  570.7	 7328.0	...
4841036	  806.5	  570.8	 7328.0	...
4841037	  807.2	  570.8	 7328.0	...
4841038	  807.8	  570.4	 7327.0	...
4841039	  808.0	  570.0	 7327.0	...
4841040	  807.7	  569.7	 7325.0	...
4841041	  807.3	  569.6	 7323.0	...
4841042	  807.1	  569.6	 7321.0	...
4841043	  807.1	  570.1	 7321.0	...
4841044	  807.2	  570.6	 7322.0	...
4841045	  807.2	  571.0	 7322.0	...
4841046	  807.3	  571.0	 7322.0	...
4841047	  807.4	  571.3	 7320.0	...
4841048	  807.8	  571.6	 7318.0	...
4841049	  808.1	  571.9	 7318.0	...
4841050	  808.2	  571.3	 7319.0	...
4841051	  808.1	  570.8	 7320.0	...
4841052	  808.1	  570.2	 7322.0	...
4841053	  808.1	  570.1	 7322.0	...
4841054	  807.9	  570.1	 7323.0	...
4841055	  807.4	  570.3	 7324.0	...
4841056	  806.8	  570.5	 7324.0	...
4841057	  806.5	  570.6	 7324.0	...
4841058	  806.3	  570.6	 7325.0	...
4841059	  806.2	  570.0	 7324.0	...
4841060	  806.0	  569.3	 7323.0	...
4841061	  805.7	  569.2	 7322.0	...
4841062	  805.6	  569.8	 7322.0	...
4841063	  806.0	  570.5	 7322.0	...
4841064	  806.4	  570.5	 7323.0	...
4841065	  806.4	  570.6	 7324.0	...
4841066	  805.8	  570.5	 7325.0	...
4841067	  805.4	  570.6	 7326.0	...
4841068	  805.5	  570.7	 7327.0	...
4841069	  805.8	  570.2	 7327.0	...
4841070	  805.9	  569.7	 7327.0	...
4841071	  806.0	  569.3	 7327.0	...
4841072	  806.2	  569.3	 7325.0	...
4841073	  806.4	  569.2	 7322.0	...
4841074	  806.5	  569.0	 7319.0	...
4841075	  805.8	  569.0	 7318.0	...
4841076	  805.1	  568.9	 7319.0	...
4841077	  804.5	  568.6	 7322.0	...
4841078	  804.8	  568.2	 7324.0	...
4841079	  805.2	  568.0	 7324.0	...
4841080	  805.4	  568.2	 7324.0	...
4841081	  805.1	  568.6	 7325.0	...
4841082	  804.8	  568.8	 7326.0	...
4841083	  804.7	  569.0	 7328.0	...
4841084	  804.8	  569.0	 7331.0	...
4841085	  805.2	  568.9	 7334.0	...
4841086	  805.5	  568.9	 7336.0	...
4841087	  805.9	  568.2	 7337.0	...
4841088	  805.9	  567.5	 7337.0	...
4841089	  806.0	  566.8	 7337.0	...
4841090	  805.9	  566.8	 7335.0	...
4841091	  805.6	  567.5	 7333.0	...
4841092	  805.4	  568.3	 7332.0	...
4841093	  805.3	  569.2	 7329.0	...
4841094	  805.4	  569.4	 7326.0	...
4841095	  805.4	  569.5	 7325.0	...
4841096	  805.0	  568.5	 7328.0	...
4841097	  804.4	  567.4	 7332.0	...
4841098	  804.2	  566.6	 7334.0	...
4841099	  804.3	  566.9	 7334.0	...
4841100	  804.4	  567.0	 7334.0	...
4841101	  804.4	  566.8	 7333.0	...
4841102	  804.8	  566.6	 7333.0	...
4841103	  805.3	  567.3	 7330.0	...
4841104	  805.9	  567.9	 7328.0	...
4841105	  805.9	  568.5	 7327.0	...
4841106	  806.3	  568.4	 7327.0	...
4841107	  806.7	  568.2	 7327.0	...
4841108	  807.1	  568.0	 7327.0	...
4841109	  806.8	  568.1	 7328.0	...
4841110	  806.5	  568.3	 7328.0	...
4841111	  806.4	  568.3	 7329.0	...
4841112	  806.4	  568.0	 7327.0	...
4841113	  806.3	  567.5	 7325.0	...
4841114	  806.2	  567.5	 7320.0	...
4841115	  806.0	  567.5	 7316.0	...
4841116	  806.1	  567.6	 7317.0	...
4841117	  806.2	  567.2	 7322.0	...
4841118	  806.3	  566.8	 7327.0	...
4841119	  806.4	  566.3	 7330.0	...
4841120	  806.6	  566.3	 7331.0	...
4841121	  806.4	  566.3	 7332.0	...
4841122	  806.1	  566.5	 7333.0	...
4841123	  805.8	  566.8	 7333.0	...
4841124	  806.0	  567.5	 7332.0	...
4841125	  806.3	  568.0	 7332.0	...
4841126	  806.4	  568.4	 7331.0	...
4841127	  806.3	  568.2	 7330.0	...
4841128	  805.7	  567.8	 7329.0	...
4841129	  805.2	  567.5	 7331.0	...
4841130	  804.9	  567.2	 7332.0	...
4841131	  805.3	  567.2	 7335.0	...
4841132	  805.6	  567.1	 7337.0	...
4841133	  805.6	  567.0	 7336.0	...
4841134	  805.5	  566.8	 7333.0	...
4841135	  805.8	  566.6	 7330.0	...
4841136	  806.3	  567.0	 7331.0	...
4841137	  806.7	  567.4	 7331.0	...
4841138	  806.7	  568.1	 7332.0	...
4841139	  806.7	  568.3	 7332.0	...
4841140	  806.9	  567.8	 7331.0	...
4841141	  807.0	  567.2	 7331.0	...
4841142	  807.1	  566.6	 7330.0	...
4841143	  807.1	  566.6	 7330.0	...
4841144	  807.1	  566.7	 7332.0	...
4841145	  807.0	  566.8	 7334.0	...
4841146	  806.7	  566.7	 7334.0	...
4841147	  806.4	  566.4	 7332.0	...
4841148	  806.3	  566.1	 7331.0	...
4841149	  806.3	  566.2	 7331.0	...
4841150	  806.4	  566.4	 7332.0	...
4841151	  806.4	  566.7	 7333.0	...
4841152	  806.0	  566.7	 7333.0	...
4841153	  805.6	  566.6	 7332.0	...
4841154	  805.2	  566.7	 7328.0	...
4841155	  805.2	  566.7	 7325.0	...
4841156	  805.2	  566.8	 7322.0	...
4841157	  805.2	  566.9	 7323.0	...
4841158	  805.2	  567.2	 7324.0	...
4841159	  805.2	  567.5	 7325.0	...
4841160	  805.6	  567.0	 7325.0	...
4841161	  805.9	  566.3	 7324.0	...
4841162	  806.2	  565.6	 7324.0	...
4841163	  806.2	  566.0	 7324.0	...
4841164	  806.3	  566.5	 7324.0	...
4841165	  806.3	  566.9	 7324.0	...
4841166	  806.4	  567.0	 7325.0	...
4841167	  806.5	  566.8	 7325.0	...
4841168	  806.7	  566.4	 7326.0	...
4841169	  806.5	  566.2	 7325.0	...
4841170	  806.0	  566.3	 7323.0	...
4841171	  805.5	  566.2	 7321.0	...
4841172	  805.2	  566.1	 7321.0	...
4841173	  805.4	  565.9	 7320.0	...
4841174	  806.0	  566.3	 7320.0	...
4841175	  806.4	  566.7	 7318.0	...
4841176	  806.8	  567.2	 7314.0	...
4841177	  806.8	  567.2	 7311.0	...
4841178	  806.9	  567.2	 7307.0	...
4841179	  807.0	  567.2	 7307.0	...
4841180	  807.0	  566.9	 7309.0	...
4841181	  807.0	  566.8	 7312.0	...
4841182	  806.9	  566.7	 7309.0	...
4841183	  806.9	  567.0	 7304.0	...
MSG	4841184 0000 _ Number On
4841184	  807.0	  567.2	 7299.0	...
4841185	  807.2	  567.5	 7299.0	...
4841186	  807.3	  567.7	 7299.0	...
4841187	  807.5	  567.7	 7299.0	...
4841188	  807.8	  567.4	 7299.0	...
4841189	  808.1	  567.2	 7299.0	...
4841190	  808.2	  567.2	 7299.0	...
4841191	  808.2	  567.2	 7299.0	...
4841192	  807.9	  567.1	 7299.0	...
4841193	  807.3	  567.0	 7297.0	...
4841194	  806.8	  567.1	 7295.0	...
4841195	  806.7	  567.2	 7294.0	...
4841196	  806.8	  567.3	 7293.0	...
4841197	  806.9	  567.1	 7293.0	...
4841198	  807.1	  566.6	 7293.0	...
4841199	  807.2	  566.3	 7293.0	...
4841200	  807.2	  566.2	 7294.0	...
4841201	  807.3	  566.3	 7295.0	...
4841202	  807.4	  566.5	 7293.0	...
4841203	  807.4	  566.9	 7291.0	...
4841204	  807.3	  567.0	 7290.0	...
4841205	  807.1	  567.0	 7291.0	...
4841206	  807.2	  566.7	 7291.0	...
4841207	  807.3	  566.5	 7288.0	...
4841208	  807.4	  566.4	 7286.0	...
4841209	  807.4	  566.3	 7285.0	...
4841210	  807.5	  566.3	 7282.0	...
4841211	  807.6	  566.4	 7278.0	...
4841212	  807.4	  566.8	 7275.0	...
4841213	  807.0	  567.3	 7274.0	...
4841214	  806.8	  567.8	 7271.0	...
4841215	  806.9	  567.6	 7268.0	...
4841216	  807.1	  567.5	 7266.0	...
4841217	  807.1	  567.1	 7269.0	...
4841218	  807.2	  566.9	 7271.0	...
4841219	  807.3	  566.7	 7272.0	...
4841220	  807.4	  566.8	 7269.0	...
4841221	  807.4	  566.9	 7264.0	...
4841222	  807.4	  566.8	 7260.0	...
4841223	  807.4	  566.6	 7258.0	...
4841224	  807.3	  566.3	 7257.0	...
4841225	  807.1	  566.2	 7256.0	...
4841226	  806.9	  566.0	 7255.0	...
4841227	  806.9	  566.5	 7252.0	...
4841228	  807.1	  567.1	 7250.0	...
4841229	  807.3	  567.6	 7248.0	...
4841230	  807.3	  567.4	 7247.0	...
4841231	  807.0	  567.2	 7245.0	...
4841232	  806.8	  567.1	 7243.0	...
4841233	  806.5	  567.2	 7243.0	...
4841234	  806.5	  566.9	 7243.0	...
4841235	  806.1	  566.5	 7242.0	...
4841236	  805.8	  566.4	 7241.0	...
4841237	  806.3	  566.7	 7241.0	...
4841238	  807.1	  567.2	 7240.0	...
4841239	  807.9	  567.7	 7241.0	...
4841240	  808.1	  568.3	 7243.0	...
4841241	  808.3	  568.7	 7240.0	...
4841242	  808.3	  568.8	 7236.0	...
4841243	  808.1	  569.2	 7231.0	...
4841244	  807.8	  569.7	 7230.0	...
4841245	  807.5	  569.3	 7229.0	...
4841246	  807.1	  568.6	 7229.0	...
4841247	  807.0	  567.9	 7229.0	...
4841248	  807.1	  567.9	 7229.0	...
4841249	  807.3	  567.8	 7230.0	...
4841250	  807.4	  567.8	 7231.0	...
4841251	  807.3	  567.8	 7228.0	...
4841252	  807.2	  567.8	 7224.0	...
4841253	  807.1	  567.6	 7221.0	...
4841254	  807.2	  567.4	 7220.0	...
4841255	  807.4	  567.6	 7219.0	...
4841256	  807.5	  568.0	 7217.0	...
4841257	  807.5	  568.4	 7216.0	...
4841258	  807.5	  569.1	 7211.0	...
4841259	  807.5	  569.7	 7207.0	...
4841260	  807.6	  570.3	 7204.0	...
4841261	  807.7	  570.1	 7204.0	...
4841262	  807.7	  569.7	 7205.0	...
4841263	  807.7	  569.2	 7205.0	...
4841264	  807.7	  569.0	 7205.0	...
4841265	  807.8	  569.0	 7204.0	...
4841266	  807.8	  568.9	 7202.0	...
4841267	  807.7	  568.6	 7202.0	...
4841268	  807.5	  568.4	 7203.0	...
4841269	  807.5	  568.4	 7202.0	...
4841270	  807.8	  568.9	 7197.0	...
4841271	  808.0	  569.2	 7192.0	...
4841272	  807.7	  569.4	 7188.0	...
4841273	  807.4	  569.4	 7187.0	...
4841274	  807.1	  569.5	 7188.0	...
4841275	  807.0	  569.4	 7189.0	...
4841276	  806.8	  569.1	 7188.0	...
4841277	  806.9	  568.7	 7186.0	...
4841278	  807.1	  568.4	 7183.0	...
4841279	  807.3	  568.1	 7183.0	...
4841280	  807.3	  567.9	 7184.0	...
4841281	  807.5	  568.0	 7184.0	...
4841282	  807.6	  568.5	 7184.0	...
4841283	  807.6	  569.0	 7183.0	...
4841284	  807.3	  569.0	 7181.0	...
4841285	  807.1	  568.9	 7180.0	...
4841286	  807.1	  568.9	 7178.0	...
4841287	  807.1	  568.8	 7178.0	...
4841288	  807.1	  568.8	 7177.0	...
4841289	  807.1	  568.8	 7174.0	...
4841290	  807.3	  568.9	 7170.0	...
4841291	  807.5	  569.3	 7166.0	...
4841292	  807.5	  569.5	 7166.0	...
4841293	  807.5	  569.6	 7166.0	...
4841294	  807.6	  569.6	 7165.0	...
4841295	  807.8	  569.6	 7164.0	...
4841296	  808.3	  569.7	 7162.0	...
4841297	  808.5	  569.6	 7159.0	...
4841298	  808.6	  569.4	 7156.0	...
4841299	  808.2	  569.2	 7152.0	...
4841300	  807.9	  569.5	 7152.0	...
4841301	  807.7	  569.9	 7152.0	...
4841302	  807.8	  569.5	 7151.0	...
4841303	  807.7	  568.7	 7150.0	...
4841304	  807.6	  568.9	 7149.0	...
4841305	  807.6	  569.7	 7149.0	...
4841306	  807.7	  570.4	 7146.0	...
4841307	  808.2	  570.9	 7143.0	...
4841308	  808.7	  571.6	 7141.0	...
4841309	  809.1	  571.7	 7141.0	...
4841310	  809.0	  571.2	 7138.0	...
4841311	  809.0	  570.7	 7136.0	...
4841312	  808.9	  570.6	 7135.0	...
4841313	  808.7	  570.6	 7137.0	...
4841314	  808.4	  570.5	 7138.0	...
4841315	  808.0	  570.6	 7137.0	...
4841316	  807.7	  570.7	 7135.0	...
4841317	  807.4	  570.7	 7135.0	...
4841318	  807.6	  570.8	 7136.0	...
4841319	  807.8	  570.8	 7133.0	...
4841320	  808.2	  570.7	 7128.0	...
4841321	  808.6	  570.5	 7122.0	...
4841322	  808.9	  570.9	 7122.0	...
4841323	  808.7	  571.4	 7124.0	...
4841324	  808.5	  572.3	 7124.0	...
4841325	  808.4	  572.6	 7124.0	...
4841326	  808.2	  572.6	 7124.0	...
4841327	  807.8	  572.2	 7123.0	...
4841328	  807.6	  571.9	 7118.0	...
4841329	  807.4	  571.8	 7113.0	...
4841330	  807.5	  571.8	 7110.0	...
4841331	  807.8	  571.7	 7111.0	...
4841332	  808.3	  571.6	 7111.0	...
4841333	  808.8	  571.5	 7112.0	...
4841334	  809.1	  571.2	 7112.0	...
4841335	  809.2	  571.0	 7113.0	...
4841336	  809.2	  570.9	 7113.0	...
4841337	  809.1	  570.7	 7109.0	...
4841338	  808.9	  570.6	 7106.0	...
4841339	  808.9	  571.0	 7102.0	...
4841340	  809.0	  571.4	 7101.0	...
4841341	  809.1	  571.8	 7103.0	...
4841342	  809.0	  571.8	 7106.0	...
4841343	  809.1	  571.9	 7108.0	...
4841344	  809.3	  572.0	 7107.0	...
4841345	  809.4	  571.8	 7106.0	...
4841346	  808.9	  571.6	 7102.0	...
4841347	  808.3	  571.4	 7099.0	...
4841348	  807.5	  571.5	 7096.0	...
4841349	  807.3	  571.5	 7096.0	...
4841350	  807.1	  571.7	 7097.0	...
4841351	  807.0	  571.0	 7100.0	...
4841352	  807.0	  570.2	 7102.0	...
4841353	  806.9	  569.4	 7102.0	...
4841354	  807.0	  569.4	 7098.0	...
4841355	  807.4	  569.9	 7094.0	...
4841356	  807.8	  570.5	 7094.0	...
4841357	  808.2	  571.0	 7094.0	...
4841358	  808.2	  571.0	 7091.0	...
4841359	  808.3	  571.1	 7088.0	...
4841360	  808.4	  571.1	 7086.0	...
4841361	  808.4	  571.1	 7086.0	...
4841362	  808.3	  571.0	 7087.0	...
4841363	  808.0	  570.4	 7089.0	...
4841364	  807.9	  569.8	 7094.0	...
4841365	  808.0	  569.4	 7098.0	...
4841366	  808.3	  569.5	 7098.0	...
4841367	  808.6	  569.6	 7093.0	...
4841368	  808.5	  569.3	 7088.0	...
4841369	  808.2	  569.1	 7088.0	...
4841370	  808.1	  569.8	 7088.0	...
4841371	  808.0	  570.5	 7088.0	...
4841372	  808.1	  571.2	 7087.0	...
4841373	  807.7	  571.0	 7085.0	...
4841374	  807.3	  570.8	 7083.0	...
4841375	  807.1	  570.7	 7082.0	...
4841376	  807.4	  570.5	 7083.0	...
4841377	  807.6	  570.5	 7085.0	...
4841378	  807.7	  570.5	 7086.0	...
4841379	  807.9	  570.3	 7086.0	...
4841380	  808.0	  569.9	 7084.0	...
4841381	  808.0	  569.6	 7079.0	...
4841382	  807.7	  569.2	 7076.0	...
4841383	  807.5	  569.1	 7075.0	...
4841384	  807.4	  569.3	 7075.0	...
4841385	  807.3	  569.5	 7074.0	...
4841386	  807.2	  569.6	 7071.0	...
4841387	  807.4	  569.3	 7069.0	...
4841388	  807.6	  569.0	 7068.0	...
4841389	  807.7	  569.4	 7068.0	...
4841390	  807.6	  569.8	 7069.0	...
4841391	  807.7	  570.1	 7069.0	...
4841392	  807.8	  570.3	 7069.0	...
4841393	  808.0	  570.7	 7072.0	...
4841394	  808.2	  571.2	 7074.0	...
EFIX R   4840901	4841394	494	  806.1	  567.3	   7258
SSACC R  4841395
4841395	  809.0	  571.5	 7077.0	...
4841396	  810.6	  571.3	 7075.0	...
4841397	  812.5	  571.1	 7073.0	...
4841398	  815.0	  572.0	 7070.0	...
4841399	  817.3	  573.8	 7070.0	...
4841400	  821.4	  575.8	 7066.0	...
4841401	  824.6	  577.6	 7062.0	...
4841402	  828.2	  579.8	 7057.0	...
4841403	  829.7	  581.8	 7059.0	...
4841404	  831.5	  583.2	 7060.0	...
4841405	  832.0	  583.7	 7062.0	...
4841406	  832.3	  584.1	 7062.0	...
4841407	  832.0	  584.4	 7060.0	...
4841408	  831.3	  584.5	 7058.0	...
4841409	  830.1	  584.7	 7054.0	...
4841410	  827.9	  584.1	 7053.0	...
4841411	  825.2	  583.1	 7052.0	...
4841412	  822.8	  581.4	 7053.0	...
4841413	  821.0	  579.6	 7054.0	...
ESACC R  4841395	4841413	19	  809.0	  571.5	  821.0	  579.6	   0.31	     61
SFIX R   4841414
4841414	  819.6	  578.0	 7055.0	...
4841415	  818.7	  577.0	 7056.0	...
4841416	  818.2	  575.8	 7056.0	...
4841417	  818.2	  574.6	 7054.0	...
4841418	  818.2	  573.5	 7053.0	...
4841419	  818.2	  573.3	 7051.0	...
4841420	  818.2	  573.2	 7051.0	...
4841421	  819.3	  572.9	 7051.0	...
4841422	  820.4	  572.7	 7051.0	...
4841423	  821.5	  572.7	 7049.0	...
4841424	  821.6	  573.1	 7047.0	...
4841425	  821.7	  573.4	 7043.0	...
4841426	  821.2	  573.7	 7042.0	...
4841427	  820.8	  574.2	 7040.0	...
4841428	  820.4	  574.7	 7039.0	...
4841429	  820.4	  575.1	 7039.0	...
4841430	  820.5	  575.0	 7040.0	...
4841431	  820.5	  575.0	 7041.0	...
4841432	  820.4	  575.7	 7041.0	...
4841433	  820.3	  576.4	 7041.0	...
4841434	  820.6	  577.0	 7041.0	...
4841435	  821.0	  576.8	 7041.0	...
4841436	  821.4	  576.7	 7042.0	...
4841437	  821.3	  576.3	 7043.0	...
4841438	  821.2	  575.9	 7044.0	...
4841439	  821.1	  575.9	 7044.0	...
4841440	  821.2	  576.3	 7043.0	...
4841441	  820.7	  576.4	 7042.0	...
4841442	  820.1	  576.1	 7040.0	...
4841443	  819.7	  575.7	 7038.0	...
4841444	  819.8	  575.6	 7036.0	...
4841445	  819.9	  575.5	 7034.0	...
4841446	  819.8	  575.5	 7036.0	...
4841447	  819.8	  576.0	 7037.0	...
4841448	  819.9	  576.5	 7038.0	...
4841449	  820.0	  577.1	 7038.0	...
4841450	  820.0	  577.3	 7038.0	...
4841451	  819.8	  577.4	 7036.0	...
4841452	  819.8	  577.8	 7034.0	...
4841453	  820.3	  578.2	 7033.0	...
4841454	  820.9	  578.3	 7033.0	...
4841455	  821.0	  578.2	 7033.0	...
4841456	  820.6	  578.1	 7032.0	...
4841457	  820.3	  578.1	 7033.0	...
4841458	  820.2	  577.9	 7034.0	...
4841459	  820.1	  577.5	 7035.0	...
4841460	  820.0	  576.9	 7035.0	...
4841461	  820.0	  576.4	 7034.0	...
4841462	  820.0	  576.2	 7033.0	...
4841463	  820.1	  576.4	 7033.0	...
4841464	  819.7	  576.8	 7033.0	...
4841465	  819.2	  577.1	 7033.0	...
4841466	  819.0	  577.3	 7033.0	...
4841467	  819.4	  577.4	 7032.0	...
4841468	  819.7	  577.4	 7032.0	...
4841469	  819.7	  577.4	 7032.0	...
4841470	  819.8	  577.5	 7032.0	...
4841471	  819.8	  577.6	 7033.0	...
4841472	  819.9	  577.6	 7033.0	...
4841473	  819.8	  577.2	 7031.0	...
4841474	  819.7	  576.7	 7028.0	...
4841475	  819.7	  576.2	 7027.0	...
4841476	  819.7	  575.9	 7026.0	...
4841477	  819.7	  575.8	 7026.0	...
4841478	  819.8	  576.0	 7026.0	...
4841479	  819.9	  576.0	 7027.0	...
4841480	  820.1	  576.0	 7026.0	...
4841481	  820.1	  575.6	 7029.0	...
4841482	  820.0	  575.3	 7031.0	...
4841483	  819.9	  575.2	 7035.0	...
4841484	  819.9	  575.5	 7036.0	...
4841485	  819.8	  575.8	 7038.0	...
4841486	  819.8	  576.3	 7039.0	...
MSG	4841487 0000 _ Number Off
4841487	  820.0	  576.7	 7036.0	...
4841488	  820.1	  577.0	 7031.0	...
4841489	  820.1	  576.9	 7027.0	...
4841490	  820.0	  576.6	 7029.0	...
4841491	  819.9	  576.4	 7030.0	...
4841492	  819.7	  576.1	 7029.0	...
4841493	  819.7	  576.1	 7028.0	...
4841494	  819.8	  576.2	 7027.0	...
4841495	  819.9	  576.6	 7026.0	...
4841496	  820.0	  577.0	 7024.0	...
4841497	  820.1	  577.3	 7022.0	...
4841498	  819.9	  577.4	 7020.0	...
4841499	  819.7	  577.5	 7021.0	...
4841500	  819.4	  577.6	 7021.0	...
4841501	  819.4	  577.4	 7022.0	...
4841502	  819.3	  577.0	 7025.0	...
4841503	  819.1	  576.2	 7027.0	...
4841504	  819.1	  575.6	 7028.0	...
4841505	  819.2	  575.0	 7029.0	...
4841506	  819.3	  574.8	 7031.0	...
4841507	  819.4	  574.7	 7032.0	...
4841508	  819.4	  574.8	 7033.0	...
4841509	  819.5	  574.8	 7035.0	...
4841510	  819.9	  575.1	 7036.0	...
4841511	  820.3	  575.3	 7036.0	...
4841512	  820.3	  575.5	 7035.0	...
4841513	  820.2	  575.9	 7034.0	...
4841514	  820.0	  576.6	 7035.0	...
4841515	  819.8	  576.1	 7037.0	...
4841516	  819.6	  575.0	 7039.0	...
4841517	  819.5	  574.7	 7040.0	...
4841518	  819.6	  575.5	 7040.0	...
4841519	  819.7	  576.4	 7037.0	...
4841520	  819.7	  576.4	 7036.0	...
4841521	  819.7	  576.4	 7035.0	...
4841522	  819.7	  576.5	 7034.0	...
4841523	  819.7	  576.5	 7031.0	...
4841524	  819.8	  576.6	 7028.0	...
4841525	  819.9	  576.5	 7028.0	...
4841526	  820.0	  576.5	 7029.0	...
4841527	  820.0	  576.5	 7030.0	...
4841528	  820.2	  576.5	 7030.0	...
4841529	  820.3	  576.2	 7028.0	...
4841530	  820.1	  575.7	 7025.0	...
4841531	  819.9	  575.0	 7023.0	...
4841532	  819.7	  574.6	 7022.0	...
4841533	  819.7	  574.3	 7022.0	...
4841534	  819.5	  574.1	 7022.0	...
4841535	  819.4	  574.0	 7022.0	...
4841536	  819.2	  573.9	 7023.0	...
4841537	  819.1	  574.1	 7024.0	...
4841538	  819.1	  574.4	 7025.0	...
4841539	  819.4	  574.7	 7023.0	...
4841540	  819.6	  575.0	 7022.0	...
4841541	  819.5	  575.4	 7022.0	...
4841542	  819.3	  575.6	 7024.0	...
4841543	  819.4	  575.4	 7024.0	...
4841544	  819.9	  575.7	 7022.0	...
4841545	  820.3	  576.1	 7021.0	...
4841546	  820.2	  576.3	 7020.0	...
4841547	  819.9	  575.7	 7019.0	...
4841548	  819.7	  575.2	 7018.0	...
4841549	  819.5	  574.9	 7017.0	...
4841550	  819.4	  575.0	 7015.0	...
4841551	  819.5	  575.4	 7014.0	...
4841552	  819.6	  575.8	 7012.0	...
4841553	  819.7	  576.3	 7011.0	...
4841554	  819.7	  576.3	 7012.0	...
4841555	  819.6	  576.1	 7014.0	...
4841556	  819.2	  575.4	 7015.0	...
4841557	  818.9	  574.6	 7016.0	...
4841558	  818.9	  573.9	 7018.0	...
4841559	  819.3	  573.8	 7021.0	...
4841560	  819.7	  573.6	 7024.0	...
4841561	  819.7	  573.5	 7026.0	...
4841562	  819.8	  573.7	 7022.0	...
4841563	  820.0	  574.2	 7018.0	...
4841564	  820.3	  574.8	 7013.0	...
4841565	  820.4	  575.3	 7012.0	...
4841566	  820.4	  575.4	 7012.0	...
4841567	  820.6	  575.3	 7012.0	...
4841568	  820.9	  575.2	 7017.0	...
4841569	  821.0	  575.1	 7021.0	...
4841570	  820.7	  574.9	 7026.0	...
4841571	  820.4	  574.5	 7026.0	...
4841572	  820.2	  573.9	 7027.0	...
4841573	  820.1	  573.1	 7028.0	...
4841574	  820.0	  572.1	 7028.0	...
4841575	  819.8	  571.2	 7027.0	...
4841576	  819.8	  570.9	 7025.0	...
4841577	  819.9	  571.0	 7022.0	...
4841578	  820.0	  571.2	 7021.0	...
4841579	  820.5	  572.2	 7022.0	...
4841580	  820.9	  573.2	 7022.0	...
4841581	  821.3	  574.1	 7021.0	...
4841582	  820.9	  574.2	 7019.0	...
4841583	  820.3	  574.2	 7018.0	...
4841584	  819.8	  574.2	 7019.0	...
4841585	  819.7	  574.0	 7021.0	...
4841586	  819.8	  573.3	 7021.0	...
4841587	  819.7	  572.8	 7019.0	...
4841588	  819.7	  572.4	 7017.0	...
4841589	  819.7	  572.2	 7015.0	...
4841590	  819.7	  571.9	 7018.0	...
4841591	  819.7	  571.5	 7023.0	...
4841592	  819.8	  571.5	 7028.0	...
4841593	  819.8	  571.5	 7027.0	...
4841594	  819.8	  571.5	 7023.0	...
4841595	  819.8	  571.5	 7020.0	...
4841596	  819.8	  571.7	 7019.0	...
4841597	  820.0	  571.9	 7020.0	...
4841598	  820.2	  572.2	 7022.0	...
4841599	  820.4	  572.5	 7025.0	...
4841600	  820.4	  572.3	 7026.0	...
4841601	  820.0	  571.9	 7026.0	...
4841602	  819.5	  571.3	 7026.0	...
4841603	  819.3	  571.0	 7026.0	...
4841604	  819.4	  570.7	 7026.0	...
4841605	  819.5	  570.4	 7026.0	...
4841606	  819.6	  570.4	 7026.0	...
4841607	  819.7	  570.4	 7027.0	...
4841608	  819.5	  570.4	 7028.0	...
4841609	  819.4	  571.1	 7028.0	...
4841610	  819.4	  571.8	 7028.0	...
4841611	  819.5	  572.4	 7027.0	...
4841612	  819.5	  572.4	 7025.0	...
4841613	  819.2	  572.4	 7024.0	...
4841614	  818.9	  572.5	 7023.0	...
4841615	  818.5	  572.7	 7025.0	...
4841616	  818.4	  572.9	 7027.0	...
4841617	  818.4	  573.0	 7029.0	...
4841618	  818.4	  573.0	 7030.0	...
4841619	  818.7	  572.8	 7031.0	...
4841620	  818.8	  572.3	 7031.0	...
4841621	  818.8	  571.9	 7030.0	...
4841622	  818.6	  571.5	 7030.0	...
4841623	  818.6	  571.4	 7030.0	...
4841624	  818.8	  571.3	 7029.0	...
4841625	  819.4	  571.0	 7030.0	...
4841626	  820.0	  571.0	 7031.0	...
4841627	  820.3	  571.0	 7032.0	...
4841628	  820.1	  571.1	 7032.0	...
4841629	  819.8	  571.3	 7031.0	...
4841630	  819.6	  571.3	 7031.0	...
4841631	  819.5	  571.4	 7030.0	...
4841632	  819.5	  571.4	 7028.0	...
4841633	  819.5	  571.2	 7027.0	...
4841634	  819.4	  571.0	 7026.0	...
4841635	  819.3	  570.9	 7026.0	...
4841636	  819.0	  571.0	 7026.0	...
4841637	  818.8	  571.3	 7025.0	...
4841638	  818.4	  571.4	 7029.0	...
4841639	  818.2	  571.3	 7033.0	...
4841640	  817.8	  571.0	 7037.0	...
4841641	  817.8	  570.8	 7037.0	...
4841642	  817.7	  570.7	 7037.0	...
4841643	  817.8	  570.6	 7038.0	...
4841644	  817.8	  570.3	 7037.0	...
4841645	  817.7	  570.0	 7035.0	...
4841646	  817.5	  569.7	 7033.0	...
4841647	  817.4	  569.8	 7034.0	...
4841648	  817.9	  569.8	 7035.0	...
4841649	  818.7	  569.8	 7036.0	...
4841650	  819.5	  569.8	 7035.0	...
4841651	  819.8	  569.8	 7034.0	...
4841652	  819.7	  569.9	 7032.0	...
4841653	  819.7	  570.1	 7030.0	...
4841654	  820.0	  570.4	 7035.0	...
4841655	  820.2	  570.5	 7040.0	...
4841656	  819.9	  570.6	 7043.0	...
4841657	  819.3	  570.6	 7040.0	...
4841658	  818.5	  570.7	 7038.0	...
4841659	  818.2	  570.8	 7037.0	...
4841660	  818.2	  570.9	 7037.0	...
4841661	  818.3	  570.9	 7036.0	...
4841662	  818.5	  571.0	 7036.0	...
4841663	  818.7	  571.1	 7036.0	...
4841664	  819.1	  571.2	 7037.0	...
4841665	  819.3	  571.4	 7039.0	...
4841666	  819.6	  571.7	 7041.0	...
4841667	  819.6	  572.0	 7042.0	...
4841668	  819.6	  572.1	 7043.0	...
4841669	  819.4	  571.8	 7041.0	...
4841670	  819.1	  571.4	 7040.0	...
4841671	  819.0	  571.2	 7041.0	...
4841672	  819.0	  571.0	 7042.0	...
4841673	  819.1	  570.9	 7043.0	...
4841674	  818.6	  570.5	 7044.0	...
4841675	  818.1	  570.2	 7044.0	...
4841676	  817.6	  570.3	 7042.0	...
4841677	  817.5	  570.5	 7040.0	...
4841678	  817.5	  570.6	 7035.0	...
4841679	  817.5	  570.4	 7034.0	...
4841680	  818.0	  570.3	 7036.0	...
4841681	  818.6	  570.3	 7039.0	...
4841682	  819.1	  570.4	 7043.0	...
4841683	  819.0	  570.5	 7045.0	...
4841684	  819.6	  570.4	 7045.0	...
4841685	  820.2	  570.3	 7046.0	...
4841686	  820.2	  570.3	 7045.0	...
4841687	  819.5	  570.3	 7046.0	...
4841688	  818.9	  570.3	 7048.0	...
4841689	  818.9	  570.2	 7049.0	...
4841690	  818.9	  570.2	 7049.0	...
4841691	  818.6	  570.1	 7050.0	...
4841692	  818.3	  570.1	 7048.0	...
4841693	  818.1	  570.2	 7046.0	...
4841694	  818.2	  570.2	 7048.0	...
4841695	  818.1	  570.2	 7051.0	...
4841696	  818.0	  570.2	 7053.0	...
4841697	  817.8	  570.1	 7051.0	...
4841698	  817.7	  569.8	 7048.0	...
MSG	4841699 0000 _ Number On
4841699	  817.6	  569.5	 7045.0	...
4841700	  817.5	  569.2	 7044.0	...
4841701	  817.5	  568.9	 7043.0	...
4841702	  817.5	  568.5	 7043.0	...
4841703	  817.6	  568.5	 7044.0	...
4841704	  817.5	  568.6	 7046.0	...
4841705	  817.4	  568.8	 7049.0	...
4841706	  817.4	  568.9	 7054.0	...
4841707	  817.8	  569.1	 7055.0	...
4841708	  818.1	  569.3	 7054.0	...
4841709	  818.2	  569.1	 7050.0	...
4841710	  818.1	  568.8	 7051.0	...
4841711	  818.0	  568.5	 7054.0	...
4841712	  817.9	  568.2	 7057.0	...
4841713	  817.8	  568.2	 7056.0	...
4841714	  817.8	  568.2	 7054.0	...
4841715	  817.5	  568.3	 7058.0	...
4841716	  817.3	  568.4	 7061.0	...
4841717	  817.4	  568.4	 7066.0	...
4841718	  817.6	  567.8	 7066.0	...
4841719	  817.8	  567.1	 7067.0	...
4841720	  817.8	  566.8	 7065.0	...
4841721	  817.8	  567.0	 7062.0	...
4841722	  817.9	  567.2	 7059.0	...
4841723	  818.0	  567.5	 7058.0	...
4841724	  818.1	  568.0	 7059.0	...
4841725	  818.2	  568.5	 7060.0	...
4841726	  818.1	  568.1	 7061.0	...
4841727	  818.3	  567.8	 7064.0	...
4841728	  818.4	  567.4	 7068.0	...
4841729	  818.6	  567.5	 7069.0	...
4841730	  818.5	  567.5	 7072.0	...
4841731	  818.2	  567.4	 7074.0	...
4841732	  817.9	  567.1	 7073.0	...
4841733	  817.2	  567.0	 7069.0	...
4841734	  816.8	  567.0	 7066.0	...
4841735	  816.4	  566.5	 7068.0	...
4841736	  816.4	  565.8	 7069.0	...
4841737	  816.8	  565.5	 7069.0	...
4841738	  817.2	  565.9	 7070.0	...
4841739	  817.4	  566.3	 7069.0	...
4841740	  817.4	  566.5	 7068.0	...
4841741	  817.3	  566.6	 7069.0	...
4841742	  817.2	  566.6	 7070.0	...
4841743	  817.1	  566.5	 7072.0	...
4841744	  817.0	  566.3	 7072.0	...
4841745	  817.1	  566.3	 7071.0	...
4841746	  817.3	  566.4	 7071.0	...
4841747	  817.8	  566.6	 7071.0	...
4841748	  818.3	  566.7	 7070.0	...
4841749	  818.9	  566.9	 7069.0	...
4841750	  819.1	  567.0	 7072.0	...
4841751	  819.2	  567.1	 7076.0	...
4841752	  818.6	  567.1	 7081.0	...
4841753	  818.1	  567.0	 7081.0	...
4841754	  817.3	  567.0	 7077.0	...
4841755	  817.0	  567.0	 7073.0	...
4841756	  816.7	  566.8	 7069.0	...
4841757	  816.9	  566.6	 7068.0	...
4841758	  817.0	  566.5	 7072.0	...
4841759	  816.8	  566.0	 7075.0	...
4841760	  816.6	  565.5	 7079.0	...
4841761	  817.0	  565.1	 7080.0	...
4841762	  817.7	  565.1	 7081.0	...
4841763	  818.0	  565.1	 7084.0	...
4841764	  817.7	  565.0	 7087.0	...
4841765	  817.6	  565.1	 7091.0	...
4841766	  817.8	  565.3	 7092.0	...
4841767	  818.0	  565.4	 7093.0	...
4841768	  818.0	  565.5	 7093.0	...
4841769	  818.1	  565.5	 7093.0	...
4841770	  818.1	  565.6	 7092.0	...
4841771	  818.0	  565.6	 7092.0	...
4841772	  818.0	  565.7	 7091.0	...
4841773	  817.9	  565.9	 7091.0	...
4841774	  818.0	  566.0	 7096.0	...
4841775	  818.2	  565.7	 7100.0	...
4841776	  818.4	  565.4	 7103.0	...
4841777	  818.5	  565.2	 7101.0	...
4841778	  818.7	  565.3	 7099.0	...
4841779	  818.9	  565.4	 7100.0	...
4841780	  819.0	  565.5	 7102.0	...
4841781	  819.0	  565.4	 7105.0	...
4841782	  818.6	  565.2	 7104.0	...
4841783	  818.2	  565.1	 7102.0	...
4841784	  817.9	  565.1	 7101.0	...
4841785	  818.0	  565.1	 7101.0	...
4841786	  817.9	  564.7	 7103.0	...
4841787	  817.7	  564.4	 7104.0	...
4841788	  818.2	  564.9	 7103.0	...
4841789	  818.7	  565.8	 7100.0	...
4841790	  819.1	  566.4	 7098.0	...
4841791	  819.0	  566.0	 7099.0	...
4841792	  819.0	  565.7	 7104.0	...
4841793	  818.9	  565.1	 7107.0	...
4841794	  818.8	  564.5	 7110.0	...
4841795	  818.7	  563.8	 7109.0	...
4841796	  818.8	  563.8	 7108.0	...
4841797	  818.3	  564.2	 7105.0	...
4841798	  817.9	  564.7	 7102.0	...
4841799	  817.8	  564.9	 7102.0	...
4841800	  818.3	  564.5	 7104.0	...
4841801	  818.9	  564.2	 7111.0	...
4841802	  818.8	  564.2	 7116.0	...
4841803	  818.7	  564.2	 7119.0	...
4841804	  818.5	  564.1	 7118.0	...
4841805	  818.5	  564.0	 7115.0	...
4841806	  818.5	  563.5	 7114.0	...
4841807	  818.4	  563.1	 7113.0	...
4841808	  818.4	  563.4	 7112.0	...
4841809	  818.2	  564.5	 7112.0	...
4841810	  818.2	  565.6	 7114.0	...
4841811	  818.0	  565.5	 7116.0	...
4841812	  817.9	  565.0	 7118.0	...
4841813	  818.3	  564.6	 7116.0	...
4841814	  818.7	  564.6	 7114.0	...
4841815	  819.1	  564.7	 7112.0	...
4841816	  819.0	  564.7	 7115.0	...
4841817	  818.9	  564.7	 7119.0	...
4841818	  818.7	  564.7	 7123.0	...
4841819	  818.3	  564.7	 7123.0	...
4841820	  818.1	  564.7	 7122.0	...
4841821	  817.9	  564.2	 7120.0	...
4841822	  817.8	  563.8	 7117.0	...
4841823	  817.8	  563.3	 7115.0	...
4841824	  817.9	  563.4	 7114.0	...
4841825	  818.0	  563.7	 7114.0	...
4841826	  818.3	  564.2	 7117.0	...
4841827	  818.6	  564.6	 7120.0	...
4841828	  818.9	  564.9	 7123.0	...
4841829	  819.0	  565.2	 7123.0	...
4841830	  819.0	  565.5	 7124.0	...
4841831	  819.0	  565.6	 7124.0	...
4841832	  819.0	  565.5	 7124.0	...
4841833	  819.2	  565.3	 7122.0	...
4841834	  819.4	  565.0	 7122.0	...
4841835	  819.6	  564.7	 7122.0	...
4841836	  819.2	  564.6	 7124.0	...
4841837	  818.9	  564.5	 7124.0	...
4841838	  818.5	  564.4	 7124.0	...
4841839	  818.5	  564.4	 7122.0	...
4841840	  818.5	  564.1	 7120.0	...
4841841	  818.0	  563.9	 7118.0	...
4841842	  817.6	  564.1	 7119.0	...
4841843	  817.1	  564.6	 7119.0	...
4841844	  817.1	  565.1	 7119.0	...
4841845	  817.1	  564.8	 7120.0	...
4841846	  817.4	  564.6	 7121.0	...
4841847	  817.7	  564.2	 7122.0	...
4841848	  817.8	  564.1	 7124.0	...
4841849	  817.7	  564.0	 7125.0	...
4841850	  817.5	  564.1	 7126.0	...
4841851	  817.4	  564.1	 7127.0	...
4841852	  817.2	  564.2	 7127.0	...
4841853	  817.8	  564.2	 7128.0	...
4841854	  818.5	  564.3	 7128.0	...
4841855	  819.0	  564.3	 7130.0	...
4841856	  818.9	  564.3	 7131.0	...
4841857	  818.7	  564.2	 7133.0	...
4841858	  818.5	  564.0	 7133.0	...
4841859	  818.3	  564.0	 7134.0	...
4841860	  818.2	  564.0	 7133.0	...
4841861	  818.2	  564.2	 7133.0	...
4841862	  818.2	  564.2	 7133.0	...
4841863	  818.3	  564.2	 7133.0	...
4841864	  818.4	  564.1	 7133.0	...
4841865	  818.4	  564.0	 7133.0	...
4841866	  818.4	  563.8	 7133.0	...
4841867	  818.3	  563.6	 7133.0	...
4841868	  818.3	  563.4	 7133.0	...
4841869	  818.3	  563.3	 7132.0	...
4841870	  818.2	  563.3	 7134.0	...
4841871	  818.1	  563.3	 7135.0	...
4841872	  818.0	  563.4	 7136.0	...
4841873	  817.9	  563.6	 7138.0	...
4841874	  817.8	  563.7	 7140.0	...
4841875	  817.8	  563.6	 7141.0	...
4841876	  817.9	  563.5	 7140.0	...
4841877	  818.1	  564.0	 7138.0	...
4841878	  818.2	  564.6	 7137.0	...
4841879	  818.2	  565.2	 7137.0	...
4841880	  818.2	  565.2	 7138.0	...
4841881	  818.1	  565.1	 7139.0	...
4841882	  818.0	  564.4	 7140.0	...
4841883	  817.9	  563.6	 7141.0	...
4841884	  817.9	  563.1	 7142.0	...
4841885	  818.0	  563.4	 7143.0	...
4841886	  817.7	  563.6	 7143.0	...
4841887	  817.3	  563.5	 7144.0	...
4841888	  817.3	  563.3	 7144.0	...
4841889	  817.4	  563.1	 7144.0	...
4841890	  817.6	  562.8	 7145.0	...
4841891	  817.5	  562.6	 7144.0	...
4841892	  817.5	  562.5	 7143.0	...
4841893	  817.5	  563.5	 7141.0	...
4841894	  817.5	  564.5	 7140.0	...
4841895	  817.6	  565.0	 7141.0	...
4841896	  817.9	  564.5	 7143.0	...
4841897	  818.4	  564.7	 7143.0	...
4841898	  818.3	  565.3	 7141.0	...
4841899	  817.9	  565.8	 7142.0	...
4841900	  817.6	  565.4	 7146.0	...
4841901	  817.6	  565.0	 7151.0	...
4841902	  817.8	  565.3	 7153.0	...
4841903	  817.8	  565.7	 7154.0	...
4841904	  817.8	  565.9	 7154.0	...
4841905	  817.8	  565.8	 7154.0	...
4841906	  818.0	  566.4	 7153.0	...
4841907	  818.2	  567.3	 7152.0	...
4841908	  818.6	  567.0	 7153.0	...
4841909	  819.0	  565.9	 7156.0	...
4841910	  819.3	  564.8	 7160.0	...
4841911	  819.4	  565.1	 7163.0	...
4841912	  819.3	  565.5	 7165.0	...
4841913	  818.8	  565.9	 7166.0	...
4841914	  818.4	  566.0	 7166.0	...
4841915	  818.3	  566.0	 7166.0	...
4841916	  818.5	  566.0	 7169.0	...
4841917	  818.6	  565.9	 7172.0	...
4841918	  818.6	  565.8	 7174.0	...
4841919	  818.5	  565.7	 7177.0	...
4841920	  818.6	  565.6	 7179.0	...
4841921	  818.8	  565.6	 7180.0	...
4841922	  819.0	  565.7	 7180.0	...
4841923	  819.1	  565.8	 7180.0	...
4841924	  819.1	  565.8	 7180.0	...
4841925	  819.0	  565.6	 7181.0	...
4841926	  818.8	  565.3	 7182.0	...
4841927	  818.7	  565.0	 7184.0	...
4841928	  818.6	  564.9	 7185.0	...
4841929	  818.7	  565.9	 7186.0	...
4841930	  818.6	  566.9	 7187.0	...
4841931	  818.5	  567.2	 7188.0	...
4841932	  818.4	  566.2	 7189.0	...
4841933	  818.3	  565.1	 7190.0	...
4841934	  818.4	  565.0	 7192.0	...
4841935	  818.5	  565.3	 7193.0	...
4841936	  818.6	  565.8	 7193.0	...
4841937	  818.5	  566.0	 7192.0	...
4841938	  818.3	  565.8	 7191.0	...
4841939	  818.2	  565.6	 7190.0	...
4841940	  818.1	  565.3	 7190.0	...
4841941	  818.1	  565.5	 7191.0	...
4841942	  818.1	  565.6	 7192.0	...
4841943	  818.1	  565.6	 7193.0	...
4841944	  818.2	  565.5	 7195.0	...
4841945	  818.3	  565.3	 7198.0	...
4841946	  818.3	  565.2	 7200.0	...
4841947	  818.4	  565.2	 7200.0	...
4841948	  818.3	  565.1	 7201.0	...
4841949	  818.3	  564.9	 7202.0	...
4841950	  818.4	  564.6	 7204.0	...
4841951	  818.4	  564.7	 7205.0	...
4841952	  818.0	  564.9	 7206.0	...
4841953	  817.4	  565.1	 7206.0	...
4841954	  817.1	  564.9	 7206.0	...
4841955	  817.3	  564.7	 7205.0	...
4841956	  817.5	  564.6	 7203.0	...
4841957	  817.6	  564.6	 7200.0	...
4841958	  818.0	  564.6	 7200.0	...
4841959	  818.3	  564.7	 7201.0	...
4841960	  818.6	  564.8	 7201.0	...
4841961	  818.5	  564.9	 7201.0	...
4841962	  818.5	  564.7	 7201.0	...
4841963	  818.6	  564.5	 7201.0	...
4841964	  818.3	  564.5	 7202.0	...
4841965	  817.9	  564.6	 7203.0	...
4841966	  817.3	  564.7	 7205.0	...
4841967	  817.2	  564.6	 7205.0	...
4841968	  817.0	  564.5	 7207.0	...
4841969	  816.9	  563.9	 7209.0	...
4841970	  816.9	  563.4	 7211.0	...
4841971	  816.6	  562.9	 7211.0	...
4841972	  816.5	  563.0	 7210.0	...
4841973	  816.4	  563.2	 7209.0	...
4841974	  816.8	  563.3	 7210.0	...
4841975	  817.2	  563.3	 7211.0	...
4841976	  817.3	  563.4	 7212.0	...
4841977	  817.2	  563.3	 7214.0	...
4841978	  817.1	  563.3	 7216.0	...
4841979	  817.1	  562.8	 7218.0	...
4841980	  817.3	  562.4	 7218.0	...
4841981	  817.4	  562.0	 7219.0	...
4841982	  817.5	  561.9	 7221.0	...
4841983	  817.5	  561.6	 7223.0	...
4841984	  817.5	  561.3	 7226.0	...
4841985	  817.6	  561.4	 7229.0	...
4841986	  817.9	  562.1	 7231.0	...
4841987	  818.2	  562.8	 7230.0	...
4841988	  818.2	  563.1	 7228.0	...
4841989	  818.1	  563.0	 7226.0	...
4841990	  817.9	  562.6	 7226.0	...
4841991	  817.9	  562.4	 7224.0	...
4841992	  818.0	  562.1	 7223.0	...
4841993	  818.1	  562.2	 7224.0	...
4841994	  818.0	  562.0	 7226.0	...
4841995	  817.6	  561.9	 7228.0	...
4841996	  817.2	  561.8	 7227.0	...
4841997	  816.8	  561.9	 7227.0	...
4841998	  816.8	  561.9	 7225.0	...
4841999	  816.8	  562.0	 7224.0	...
4842000	  816.9	  562.0	 7222.0	...
4842001	  816.9	  561.8	 7221.0	...
MSG	4842002 0000 _ Number Off
4842002	  816.9	  561.4	 7223.0	...
4842003	  816.9	  560.9	 7226.0	...
4842004	  817.0	  560.8	 7231.0	...
4842005	  816.8	  560.6	 7232.0	...
4842006	  816.5	  560.4	 7235.0	...
4842007	  816.3	  560.2	 7237.0	...
4842008	  816.3	  560.3	 7240.0	...
4842009	  816.1	  560.4	 7239.0	...
4842010	  816.0	  560.4	 7236.0	...
4842011	  816.4	  560.7	 7233.0	...
4842012	  817.1	  561.0	 7231.0	...
4842013	  817.8	  561.3	 7229.0	...
4842014	  817.7	  560.7	 7231.0	...
4842015	  817.5	  560.2	 7236.0	...
4842016	  817.3	  560.0	 7241.0	...
4842017	  817.3	  560.4	 7240.0	...
4842018	  817.4	  560.8	 7239.0	...
4842019	  817.2	  560.8	 7238.0	...
4842020	  816.8	  560.8	 7239.0	...
4842021	  816.4	  560.8	 7240.0	...
4842022	  816.3	  560.6	 7240.0	...
4842023	  816.3	  560.6	 7239.0	...
4842024	  816.1	  560.6	 7237.0	...
4842025	  816.0	  560.7	 7236.0	...
4842026	  816.2	  560.8	 7239.0	...
4842027	  816.6	  560.6	 7244.0	...
4842028	  817.2	  560.4	 7245.0	...
4842029	  817.3	  560.3	 7242.0	...
4842030	  817.5	  560.3	 7238.0	...
4842031	  817.6	  560.2	 7238.0	...
4842032	  817.7	  560.0	 7240.0	...
4842033	  817.5	  560.1	 7245.0	...
4842034	  817.4	  560.1	 7249.0	...
4842035	  817.5	  560.3	 7252.0	...
4842036	  817.3	  560.5	 7252.0	...
4842037	  817.0	  560.6	 7251.0	...
4842038	  816.7	  560.7	 7251.0	...
4842039	  816.6	  560.4	 7250.0	...
4842040	  816.6	  560.1	 7250.0	...
4842041	  816.7	  559.8	 7251.0	...
4842042	  816.8	  559.7	 7252.0	...
4842043	  816.9	  559.5	 7254.0	...
4842044	  816.9	  559.3	 7257.0	...
4842045	  817.2	  559.2	 7260.0	...
4842046	  817.6	  559.1	 7262.0	...
4842047	  817.8	  559.1	 7262.0	...
4842048	  817.6	  559.0	 7261.0	...
4842049	  817.3	  558.9	 7260.0	...
4842050	  817.2	  558.9	 7260.0	...
4842051	  816.6	  558.8	 7260.0	...
4842052	  816.4	  558.6	 7263.0	...
4842053	  816.0	  558.2	 7265.0	...
4842054	  816.3	  558.0	 7270.0	...
4842055	  816.5	  558.2	 7273.0	...
4842056	  816.6	  558.6	 7272.0	...
4842057	  816.8	  559.1	 7270.0	...
4842058	  816.8	  559.1	 7267.0	...
4842059	  816.7	  558.7	 7268.0	...
4842060	  816.7	  558.1	 7269.0	...
4842061	  816.7	  557.6	 7269.0	...
4842062	  816.5	  557.6	 7272.0	...
4842063	  816.0	  557.7	 7274.0	...
4842064	  815.4	  557.7	 7275.0	...
4842065	  815.2	  557.6	 7273.0	...
4842066	  815.4	  557.8	 7271.0	...
4842067	  815.7	  558.5	 7273.0	...
4842068	  815.9	  559.1	 7276.0	...
4842069	  816.4	  559.3	 7280.0	...
4842070	  816.8	  559.2	 7280.0	...
4842071	  816.6	  558.7	 7279.0	...
4842072	  815.7	  558.5	 7277.0	...
4842073	  814.9	  558.4	 7274.0	...
4842074	  814.5	  558.5	 7275.0	...
4842075	  814.5	  558.5	 7278.0	...
4842076	  814.6	  558.4	 7281.0	...
4842077	  815.0	  558.2	 7283.0	...
4842078	  815.6	  558.5	 7282.0	...
4842079	  816.1	  558.8	 7278.0	...
4842080	  816.5	  559.6	 7274.0	...
4842081	  816.7	  560.1	 7275.0	...
4842082	  816.7	  560.6	 7277.0	...
4842083	  816.3	  560.3	 7279.0	...
4842084	  816.0	  559.7	 7279.0	...
4842085	  816.0	  559.0	 7279.0	...
4842086	  816.1	  558.6	 7278.0	...
4842087	  816.1	  558.5	 7277.0	...
4842088	  816.2	  558.3	 7276.0	...
4842089	  816.1	  558.3	 7277.0	...
4842090	  816.0	  558.3	 7278.0	...
4842091	  815.6	  558.3	 7279.0	...
4842092	  815.2	  558.2	 7281.0	...
4842093	  815.1	  558.1	 7283.0	...
4842094	  815.3	  557.8	 7284.0	...
4842095	  815.6	  557.5	 7281.0	...
4842096	  815.6	  557.2	 7279.0	...
4842097	  815.5	  556.9	 7278.0	...
4842098	  815.5	  557.3	 7279.0	...
4842099	  815.6	  557.8	 7280.0	...
4842100	  815.9	  558.4	 7279.0	...
4842101	  816.0	  558.4	 7279.0	...
4842102	  815.9	  558.5	 7278.0	...
4842103	  815.6	  558.5	 7277.0	...
4842104	  815.3	  558.5	 7276.0	...
4842105	  815.3	  558.5	 7280.0	...
4842106	  815.1	  558.5	 7285.0	...
4842107	  814.9	  558.5	 7290.0	...
4842108	  814.7	  558.5	 7290.0	...
4842109	  814.8	  558.3	 7290.0	...
4842110	  814.5	  557.9	 7288.0	...
4842111	  814.2	  557.4	 7285.0	...
4842112	  813.9	  557.2	 7281.0	...
4842113	  813.9	  557.2	 7280.0	...
4842114	  814.0	  557.4	 7281.0	...
4842115	  814.0	  557.7	 7282.0	...
4842116	  814.2	  558.1	 7282.0	...
4842117	  814.4	  557.9	 7282.0	...
4842118	  814.2	  557.9	 7282.0	...
4842119	  813.7	  557.7	 7282.0	...
4842120	  813.0	  557.8	 7283.0	...
4842121	  812.7	  557.6	 7283.0	...
4842122	  813.0	  557.4	 7284.0	...
4842123	  813.6	  557.3	 7285.0	...
4842124	  814.2	  557.4	 7286.0	...
4842125	  814.2	  557.6	 7285.0	...
4842126	  813.9	  557.8	 7283.0	...
4842127	  813.5	  557.8	 7285.0	...
4842128	  813.2	  557.8	 7288.0	...
4842129	  813.2	  557.8	 7291.0	...
4842130	  813.3	  557.4	 7291.0	...
4842131	  813.3	  556.8	 7292.0	...
4842132	  813.4	  556.2	 7292.0	...
4842133	  813.5	  556.0	 7291.0	...
4842134	  813.4	  556.1	 7289.0	...
4842135	  813.2	  556.3	 7288.0	...
4842136	  812.8	  556.8	 7288.0	...
4842137	  812.6	  557.4	 7288.0	...
4842138	  812.8	  558.0	 7287.0	...
4842139	  813.0	  558.3	 7287.0	...
4842140	  813.3	  558.3	 7290.0	...
4842141	  813.3	  558.3	 7292.0	...
4842142	  813.3	  558.4	 7293.0	...
4842143	  813.3	  558.5	 7292.0	...
4842144	  813.3	  558.3	 7292.0	...
4842145	  813.0	  558.2	 7292.0	...
4842146	  812.7	  558.1	 7293.0	...
4842147	  812.5	  557.8	 7294.0	...
4842148	  812.5	  557.3	 7293.0	...
4842149	  812.6	  556.8	 7293.0	...
4842150	  813.1	  556.8	 7292.0	...
4842151	  813.4	  556.3	 7294.0	...
4842152	  813.2	  555.8	 7297.0	...
4842153	  812.8	  556.3	 7295.0	...
4842154	  812.6	  557.2	 7291.0	...
4842155	  812.9	  557.9	 7289.0	...
4842156	  813.4	  557.7	 7293.0	...
4842157	  813.7	  557.4	 7298.0	...
4842158	  813.9	  557.2	 7300.0	...
4842159	  813.7	  557.1	 7302.0	...
4842160	  813.5	  557.0	 7302.0	...
4842161	  813.1	  557.1	 7301.0	...
4842162	  812.8	  557.2	 7299.0	...
4842163	  813.0	  557.5	 7298.0	...
4842164	  813.6	  557.8	 7297.0	...
4842165	  813.7	  558.1	 7297.0	...
4842166	  813.4	  558.1	 7297.0	...
4842167	  813.0	  558.1	 7297.0	...
4842168	  812.8	  557.8	 7299.0	...
4842169	  812.5	  557.0	 7300.0	...
4842170	  812.4	  556.2	 7302.0	...
4842171	  812.7	  555.5	 7302.0	...
4842172	  813.1	  555.1	 7302.0	...
4842173	  813.4	  554.9	 7301.0	...
4842174	  813.4	  554.9	 7299.0	...
4842175	  813.5	  555.0	 7297.0	...
4842176	  813.4	  555.3	 7299.0	...
4842177	  813.4	  555.4	 7302.0	...
4842178	  813.2	  555.8	 7305.0	...
4842179	  813.1	  555.9	 7306.0	...
4842180	  813.0	  555.9	 7305.0	...
4842181	  812.7	  555.8	 7304.0	...
4842182	  812.2	  555.2	 7303.0	...
4842183	  811.9	  554.8	 7303.0	...
4842184	  812.0	  554.8	 7304.0	...
4842185	  812.2	  555.2	 7305.0	...
4842186	  812.6	  555.7	 7304.0	...
4842187	  812.9	  555.8	 7304.0	...
4842188	  813.1	  555.9	 7303.0	...
4842189	  813.0	  556.2	 7304.0	...
4842190	  812.9	  556.1	 7303.0	...
4842191	  812.8	  555.9	 7303.0	...
4842192	  812.9	  555.9	 7303.0	...
4842193	  813.0	  556.2	 7303.0	...
4842194	  813.0	  556.4	 7304.0	...
4842195	  812.9	  556.4	 7305.0	...
4842196	  812.6	  555.7	 7310.0	...
4842197	  812.5	  555.1	 7314.0	...
4842198	  812.6	  555.0	 7317.0	...
4842199	  812.7	  555.6	 7317.0	...
4842200	  812.7	  556.2	 7317.0	...
4842201	  812.7	  556.1	 7317.0	...
4842202	  812.6	  556.0	 7318.0	...
4842203	  812.6	  556.0	 7319.0	...
4842204	  812.6	  556.0	 7321.0	...
4842205	  812.7	  556.1	 7322.0	...
4842206	  812.5	  556.3	 7321.0	...
4842207	  812.2	  556.5	 7320.0	...
4842208	  812.0	  556.6	 7319.0	...
4842209	  811.9	  556.6	 7319.0	...
4842210	  811.9	  556.5	 7320.0	...
4842211	  811.6	  556.5	 7319.0	...
4842212	  811.3	  556.4	 7318.0	...
4842213	  811.1	  556.3	 7317.0	...
MSG	4842214 0000 _ Number On
4842214	  811.1	  556.2	 7320.0	...
4842215	  811.5	  556.0	 7322.0	...
4842216	  811.8	  555.8	 7323.0	...
4842217	  812.0	  555.6	 7322.0	...
4842218	  811.9	  555.6	 7321.0	...
4842219	  811.8	  555.8	 7320.0	...
4842220	  811.6	  555.5	 7320.0	...
4842221	  811.4	  555.2	 7321.0	...
4842222	  811.3	  554.8	 7322.0	...
4842223	  811.2	  554.8	 7321.0	...
4842224	  811.4	  554.6	 7319.0	...
4842225	  811.6	  554.5	 7317.0	...
4842226	  811.8	  554.6	 7317.0	...
4842227	  811.6	  554.8	 7317.0	...
4842228	  811.2	  554.9	 7317.0	...
4842229	  810.8	  554.8	 7318.0	...
4842230	  810.5	  554.7	 7319.0	...
4842231	  810.5	  554.4	 7320.0	...
4842232	  810.7	  554.3	 7322.0	...
4842233	  811.1	  554.5	 7324.0	...
4842234	  811.5	  554.7	 7327.0	...
4842235	  811.7	  554.8	 7328.0	...
4842236	  811.5	  554.5	 7329.0	...
4842237	  811.4	  554.2	 7329.0	...
4842238	  811.3	  553.8	 7328.0	...
4842239	  811.3	  553.6	 7327.0	...
4842240	  811.1	  553.8	 7327.0	...
4842241	  810.9	  554.1	 7327.0	...
4842242	  810.8	  554.4	 7327.0	...
4842243	  810.7	  554.2	 7327.0	...
4842244	  810.6	  554.0	 7326.0	...
4842245	  810.3	  554.3	 7326.0	...
4842246	  810.0	  554.7	 7325.0	...
4842247	  809.9	  554.9	 7328.0	...
4842248	  810.0	  554.8	 7331.0	...
4842249	  810.1	  554.6	 7334.0	...
4842250	  810.1	  554.4	 7335.0	...
4842251	  810.2	  553.9	 7336.0	...
4842252	  810.5	  554.1	 7333.0	...
4842253	  810.8	  554.6	 7330.0	...
4842254	  811.2	  555.2	 7328.0	...
4842255	  811.6	  555.2	 7329.0	...
4842256	  811.9	  555.0	 7330.0	...
4842257	  811.8	  554.8	 7331.0	...
4842258	  811.4	  554.6	 7332.0	...
4842259	  811.0	  555.0	 7333.0	...
4842260	  810.6	  555.5	 7334.0	...
4842261	  810.6	  555.0	 7337.0	...
4842262	  810.4	  554.0	 7339.0	...
4842263	  809.6	  553.1	 7338.0	...
4842264	  808.9	  553.1	 7336.0	...
4842265	  808.6	  553.3	 7333.0	...
4842266	  809.0	  553.5	 7333.0	...
4842267	  809.5	  553.5	 7334.0	...
4842268	  809.6	  553.2	 7335.0	...
4842269	  809.8	  552.8	 7336.0	...
4842270	  810.2	  553.4	 7337.0	...
4842271	  810.6	  554.2	 7337.0	...
4842272	  811.0	  555.0	 7338.0	...
4842273	  811.0	  555.1	 7335.0	...
4842274	  810.8	  554.5	 7332.0	...
4842275	  810.5	  553.8	 7333.0	...
4842276	  810.4	  553.5	 7336.0	...
4842277	  810.4	  553.8	 7338.0	...
4842278	  810.0	  553.9	 7337.0	...
4842279	  809.4	  553.8	 7337.0	...
4842280	  808.8	  553.6	 7339.0	...
4842281	  808.6	  553.6	 7343.0	...
4842282	  808.5	  553.6	 7346.0	...
4842283	  808.4	  553.2	 7349.0	...
4842284	  808.7	  552.8	 7351.0	...
4842285	  809.2	  552.3	 7352.0	...
4842286	  809.5	  552.4	 7351.0	...
4842287	  809.3	  552.6	 7347.0	...
4842288	  809.0	  552.7	 7343.0	...
4842289	  808.9	  552.5	 7338.0	...
4842290	  808.8	  552.5	 7335.0	...
4842291	  808.9	  552.9	 7333.0	...
4842292	  809.0	  553.3	 7332.0	...
4842293	  809.4	  553.6	 7332.0	...
4842294	  809.6	  553.2	 7332.0	...
4842295	  809.8	  552.5	 7338.0	...
4842296	  809.7	  551.9	 7344.0	...
4842297	  809.7	  551.7	 7350.0	...
4842298	  809.6	  551.6	 7350.0	...
4842299	  809.5	  551.3	 7351.0	...
4842300	  809.4	  551.0	 7351.0	...
4842301	  809.3	  550.9	 7347.0	...
4842302	  809.3	  551.3	 7344.0	...
4842303	  809.3	  551.7	 7340.0	...
4842304	  809.2	  552.0	 7340.0	...
4842305	  809.1	  552.1	 7339.0	...
4842306	  809.0	  552.2	 7340.0	...
4842307	  808.7	  551.6	 7342.0	...
4842308	  808.7	  551.0	 7344.0	...
4842309	  808.9	  550.9	 7346.0	...
4842310	  809.2	  551.4	 7346.0	...
4842311	  809.4	  551.9	 7345.0	...
4842312	  809.4	  551.7	 7345.0	...
4842313	  809.3	  551.6	 7344.0	...
4842314	  809.2	  551.8	 7344.0	...
4842315	  809.2	  552.1	 7344.0	...
4842316	  809.2	  552.5	 7343.0	...
4842317	  809.1	  552.4	 7347.0	...
4842318	  809.0	  552.2	 7350.0	...
4842319	  808.6	  551.5	 7352.0	...
4842320	  808.3	  551.0	 7350.0	...
4842321	  808.1	  550.6	 7347.0	...
4842322	  807.9	  550.7	 7348.0	...
4842323	  807.8	  550.7	 7351.0	...
4842324	  807.8	  550.6	 7354.0	...
4842325	  808.1	  550.6	 7354.0	...
4842326	  808.3	  550.7	 7352.0	...
4842327	  808.5	  550.7	 7351.0	...
4842328	  808.5	  550.8	 7349.0	...
4842329	  808.2	  550.8	 7350.0	...
4842330	  807.8	  550.8	 7351.0	...
4842331	  807.5	  550.7	 7352.0	...
4842332	  807.5	  550.6	 7353.0	...
4842333	  807.4	  550.7	 7355.0	...
4842334	  807.4	  550.9	 7355.0	...
4842335	  807.6	  551.3	 7355.0	...
4842336	  807.8	  551.6	 7355.0	...
4842337	  807.8	  551.9	 7353.0	...
4842338	  807.6	  552.0	 7352.0	...
4842339	  807.3	  551.9	 7351.0	...
4842340	  807.1	  551.7	 7352.0	...
4842341	  806.9	  551.3	 7354.0	...
4842342	  807.0	  551.1	 7357.0	...
4842343	  807.2	  550.9	 7358.0	...
4842344	  807.4	  550.9	 7357.0	...
4842345	  807.4	  550.9	 7357.0	...
4842346	  807.4	  550.9	 7356.0	...
4842347	  807.2	  551.0	 7358.0	...
4842348	  807.1	  551.1	 7359.0	...
4842349	  807.0	  550.9	 7361.0	...
4842350	  806.9	  550.5	 7360.0	...
4842351	  806.8	  550.0	 7359.0	...
4842352	  806.8	  550.0	 7360.0	...
4842353	  806.9	  550.1	 7363.0	...
4842354	  807.1	  550.5	 7365.0	...
4842355	  807.1	  550.9	 7364.0	...
4842356	  806.8	  551.7	 7363.0	...
4842357	  806.6	  552.1	 7363.0	...
4842358	  806.8	  552.4	 7361.0	...
4842359	  807.2	  552.3	 7359.0	...
4842360	  807.6	  552.0	 7358.0	...
4842361	  807.4	  551.3	 7358.0	...
4842362	  807.1	  550.6	 7359.0	...
4842363	  806.9	  550.0	 7359.0	...
4842364	  806.9	  550.1	 7359.0	...
4842365	  806.8	  550.2	 7359.0	...
4842366	  806.7	  550.3	 7359.0	...
4842367	  806.5	  550.4	 7359.0	...
4842368	  806.2	  550.3	 7359.0	...
4842369	  806.2	  550.3	 7360.0	...
4842370	  806.2	  550.5	 7360.0	...
4842371	  806.1	  550.7	 7357.0	...
4842372	  805.9	  550.9	 7354.0	...
4842373	  806.0	  550.9	 7351.0	...
4842374	  806.4	  550.7	 7352.0	...
4842375	  806.7	  550.5	 7354.0	...
4842376	  806.6	  550.6	 7355.0	...
4842377	  806.4	  551.0	 7356.0	...
4842378	  806.2	  551.6	 7355.0	...
4842379	  806.1	  550.9	 7356.0	...
4842380	  806.0	  550.1	 7358.0	...
4842381	  805.9	  549.1	 7359.0	...
4842382	  805.8	  549.2	 7359.0	...
4842383	  805.7	  549.2	 7357.0	...
4842384	  805.7	  549.1	 7354.0	...
4842385	  805.7	  548.9	 7352.0	...
4842386	  805.9	  549.6	 7352.0	...
4842387	  806.1	  550.3	 7352.0	...
4842388	  806.1	  551.4	 7353.0	...
4842389	  805.9	  551.9	 7352.0	...
4842390	  805.8	  552.1	 7350.0	...
4842391	  805.8	  551.6	 7349.0	...
4842392	  805.8	  551.1	 7349.0	...
4842393	  805.8	  550.9	 7349.0	...
4842394	  805.8	  550.8	 7350.0	...
4842395	  805.9	  550.7	 7351.0	...
4842396	  806.0	  550.7	 7352.0	...
4842397	  806.2	  550.7	 7354.0	...
4842398	  806.3	  550.3	 7356.0	...
4842399	  806.1	  549.9	 7357.0	...
4842400	  805.7	  549.4	 7355.0	...
4842401	  805.5	  549.2	 7354.0	...
4842402	  805.7	  549.1	 7354.0	...
4842403	  805.9	  548.9	 7356.0	...
4842404	  805.9	  548.8	 7358.0	...
4842405	  805.7	  548.7	 7359.0	...
4842406	  805.9	  548.3	 7359.0	...
4842407	  806.3	  547.9	 7360.0	...
4842408	  806.3	  547.2	 7360.0	...
4842409	  806.0	  547.0	 7360.0	...
4842410	  805.8	  547.4	 7360.0	...
4842411	  805.8	  547.9	 7361.0	...
4842412	  805.8	  548.4	 7362.0	...
4842413	  806.2	  547.9	 7362.0	...
4842414	  806.7	  547.6	 7362.0	...
4842415	  807.1	  547.4	 7361.0	...
4842416	  806.9	  546.9	 7365.0	...
4842417	  806.8	  546.4	 7368.0	...
4842418	  806.2	  546.1	 7371.0	...
4842419	  805.7	  546.4	 7371.0	...
4842420	  805.4	  546.7	 7369.0	...
4842421	  805.5	  546.8	 7368.0	...
4842422	  805.7	  546.8	 7369.0	...
4842423	  805.7	  547.4	 7372.0	...
4842424	  805.8	  547.9	 7371.0	...
4842425	  805.8	  548.4	 7368.0	...
4842426	  805.8	  548.3	 7367.0	...
4842427	  805.8	  548.4	 7368.0	...
4842428	  805.7	  548.2	 7372.0	...
4842429	  805.7	  548.1	 7374.0	...
4842430	  805.7	  547.9	 7376.0	...
4842431	  805.7	  547.8	 7376.0	...
4842432	  805.6	  547.7	 7375.0	...
4842433	  805.4	  547.7	 7375.0	...
4842434	  805.2	  547.8	 7374.0	...
4842435	  804.9	  547.9	 7373.0	...
4842436	  804.9	  548.0	 7373.0	...
4842437	  804.9	  548.0	 7373.0	...
4842438	  805.1	  548.0	 7374.0	...
4842439	  805.3	  548.0	 7375.0	...
4842440	  805.2	  547.8	 7376.0	...
4842441	  805.1	  547.3	 7376.0	...
4842442	  804.9	  546.9	 7378.0	...
4842443	  805.4	  546.7	 7380.0	...
4842444	  805.8	  546.4	 7382.0	...
4842445	  806.2	  545.9	 7383.0	...
4842446	  806.3	  545.5	 7383.0	...
4842447	  806.4	  545.8	 7379.0	...
4842448	  806.2	  546.4	 7376.0	...
4842449	  805.9	  547.2	 7373.0	...
4842450	  805.5	  547.5	 7371.0	...
4842451	  805.3	  548.2	 7370.0	...
4842452	  805.2	  548.6	 7369.0	...
4842453	  805.1	  548.9	 7372.0	...
4842454	  805.0	  548.6	 7376.0	...
4842455	  804.9	  547.5	 7380.0	...
4842456	  804.8	  546.5	 7381.0	...
4842457	  804.7	  545.9	 7382.0	...
4842458	  804.9	  546.1	 7382.0	...
4842459	  805.3	  546.3	 7381.0	...
4842460	  805.6	  546.5	 7381.0	...
4842461	  805.3	  546.5	 7382.0	...
4842462	  804.9	  546.5	 7383.0	...
4842463	  804.5	  546.4	 7384.0	...
4842464	  804.3	  546.3	 7384.0	...
4842465	  804.2	  546.2	 7384.0	...
4842466	  804.1	  546.2	 7385.0	...
4842467	  804.1	  546.3	 7386.0	...
4842468	  804.2	  546.4	 7387.0	...
4842469	  804.1	  546.5	 7387.0	...
4842470	  804.0	  546.4	 7390.0	...
4842471	  804.2	  546.1	 7392.0	...
4842472	  804.6	  545.3	 7392.0	...
4842473	  805.0	  544.7	 7389.0	...
4842474	  805.1	  544.9	 7386.0	...
4842475	  804.8	  545.5	 7386.0	...
4842476	  804.5	  546.3	 7390.0	...
4842477	  804.3	  546.5	 7395.0	...
4842478	  804.6	  546.6	 7400.0	...
4842479	  804.8	  546.5	 7397.0	...
4842480	  804.9	  546.3	 7392.0	...
4842481	  804.9	  546.2	 7386.0	...
4842482	  804.8	  546.1	 7384.0	...
4842483	  804.6	  546.0	 7381.0	...
4842484	  804.5	  546.0	 7382.0	...
4842485	  804.4	  546.0	 7383.0	...
4842486	  804.6	  546.0	 7383.0	...
4842487	  804.9	  546.0	 7383.0	...
4842488	  805.0	  546.0	 7384.0	...
4842489	  805.0	  546.0	 7384.0	...
4842490	  804.9	  546.0	 7385.0	...
4842491	  804.7	  545.7	 7386.0	...
4842492	  804.7	  545.2	 7387.0	...
4842493	  804.6	  544.7	 7388.0	...
4842494	  804.7	  544.4	 7389.0	...
4842495	  804.7	  544.5	 7389.0	...
4842496	  804.8	  544.8	 7389.0	...
4842497	  804.7	  544.7	 7387.0	...
4842498	  804.6	  544.4	 7386.0	...
4842499	  804.4	  544.3	 7384.0	...
4842500	  804.4	  544.6	 7383.0	...
4842501	  804.3	  545.0	 7383.0	...
4842502	  804.3	  545.3	 7382.0	...
4842503	  804.3	  545.5	 7381.0	...
4842504	  804.1	  545.5	 7383.0	...
4842505	  803.9	  546.0	 7385.0	...
4842506	  803.7	  546.4	 7388.0	...
4842507	  803.9	  546.1	 7389.0	...
4842508	  804.1	  545.2	 7394.0	...
4842509	  804.3	  544.3	 7397.0	...
4842510	  804.3	  544.0	 7398.0	...
4842511	  804.2	  543.7	 7394.0	...
4842512	  804.2	  543.4	 7391.0	...
4842513	  804.3	  543.4	 7391.0	...
4842514	  804.4	  543.5	 7392.0	...
4842515	  804.5	  543.7	 7393.0	...
MSG	4842516 0000 _ Number Off
4842516	  804.2	  543.8	 7396.0	...
4842517	  803.9	  543.8	 7400.0	...
4842518	  803.9	  543.7	 7403.0	...
4842519	  804.0	  543.7	 7403.0	...
4842520	  803.9	  543.6	 7402.0	...
4842521	  803.7	  543.6	 7403.0	...
4842522	  803.6	  543.7	 7404.0	...
4842523	  803.7	  543.5	 7405.0	...
4842524	  803.7	  543.3	 7405.0	...
4842525	  803.8	  542.9	 7404.0	...
4842526	  803.8	  542.8	 7402.0	...
4842527	  803.9	  543.1	 7399.0	...
4842528	  803.9	  543.7	 7399.0	...
4842529	  804.2	  544.1	 7401.0	...
4842530	  804.5	  544.1	 7403.0	...
4842531	  804.7	  544.0	 7402.0	...
4842532	  804.7	  544.3	 7401.0	...
4842533	  804.7	  544.6	 7400.0	...
4842534	  804.8	  544.6	 7399.0	...
4842535	  804.7	  544.3	 7400.0	...
4842536	  804.3	  544.1	 7400.0	...
4842537	  804.1	  544.1	 7401.0	...
4842538	  804.1	  544.2	 7401.0	...
4842539	  804.4	  544.2	 7402.0	...
4842540	  804.6	  544.1	 7403.0	...
4842541	  804.7	  544.5	 7403.0	...
4842542	  804.5	  544.8	 7403.0	...
4842543	  804.3	  545.1	 7404.0	...
4842544	  804.1	  545.0	 7403.0	...
4842545	  804.0	  544.9	 7403.0	...
4842546	  803.9	  544.7	 7403.0	...
4842547	  803.8	  544.6	 7403.0	...
4842548	  803.7	  544.2	 7402.0	...
4842549	  803.6	  543.8	 7401.0	...
4842550	  803.9	  544.0	 7402.0	...
4842551	  804.3	  544.5	 7403.0	...
4842552	  804.5	  544.7	 7405.0	...
4842553	  804.3	  544.5	 7407.0	...
4842554	  804.0	  544.3	 7410.0	...
4842555	  804.0	  544.7	 7408.0	...
4842556	  804.1	  545.2	 7406.0	...
4842557	  803.6	  545.0	 7404.0	...
4842558	  803.0	  544.3	 7404.0	...
4842559	  802.6	  544.0	 7401.0	...
4842560	  803.3	  544.3	 7399.0	...
4842561	  803.9	  544.3	 7396.0	...
4842562	  804.3	  544.1	 7396.0	...
4842563	  804.2	  544.0	 7395.0	...
4842564	  804.2	  544.1	 7399.0	...
4842565	  804.2	  544.1	 7403.0	...
4842566	  804.2	  544.3	 7402.0	...
4842567	  804.2	  544.4	 7398.0	...
4842568	  804.0	  544.4	 7394.0	...
4842569	  803.7	  544.3	 7398.0	...
4842570	  803.5	  544.3	 7400.0	...
4842571	  803.3	  544.2	 7403.0	...
4842572	  803.3	  544.0	 7405.0	...
4842573	  803.2	  543.7	 7408.0	...
4842574	  804.1	  543.6	 7414.0	...
4842575	  805.1	  543.6	 7416.0	...
4842576	  805.7	  543.6	 7419.0	...
4842577	  805.2	  543.6	 7419.0	...
4842578	  804.7	  543.7	 7417.0	...
4842579	  804.6	  543.6	 7415.0	...
4842580	  804.8	  543.3	 7410.0	...
4842581	  805.0	  542.6	 7409.0	...
4842582	  805.1	  542.1	 7408.0	...
4842583	  805.2	  541.7	 7408.0	...
4842584	  805.3	  541.8	 7408.0	...
4842585	  805.4	  541.9	 7407.0	...
4842586	  805.4	  541.9	 7406.0	...
4842587	  805.1	  542.0	 7406.0	...
4842588	  804.7	  542.2	 7406.0	...
4842589	  804.3	  542.1	 7406.0	...
4842590	  804.2	  542.0	 7405.0	...
4842591	  804.1	  541.6	 7406.0	...
4842592	  804.1	  541.4	 7406.0	...
4842593	  804.1	  541.3	 7402.0	...
4842594	  804.1	  541.3	 7399.0	...
4842595	  804.3	  541.4	 7398.0	...
4842596	  804.4	  541.4	 7401.0	...
4842597	  804.6	  541.6	 7404.0	...
4842598	  804.7	  542.0	 7404.0	...
4842599	  804.7	  542.4	 7404.0	...
4842600	  804.8	  542.5	 7406.0	...
4842601	  804.9	  542.6	 7407.0	...
4842602	  805.0	  542.5	 7407.0	...
4842603	  805.0	  542.1	 7407.0	...
4842604	  805.1	  541.7	 7407.0	...
4842605	  805.1	  541.2	 7407.0	...
4842606	  805.0	  541.3	 7409.0	...
4842607	  805.2	  541.5	 7412.0	...
4842608	  805.5	  541.6	 7414.0	...
4842609	  805.9	  541.6	 7414.0	...
4842610	  806.0	  541.4	 7414.0	...
4842611	  806.1	  541.3	 7412.0	...
4842612	  805.9	  541.2	 7410.0	...
4842613	  805.3	  540.5	 7410.0	...
4842614	  804.8	  539.6	 7413.0	...
4842615	  804.3	  538.6	 7415.0	...
4842616	  804.3	  538.5	 7414.0	...
4842617	  804.3	  538.7	 7413.0	...
4842618	  804.4	  538.8	 7413.0	...
4842619	  804.5	  538.7	 7413.0	...
4842620	  804.9	  538.6	 7414.0	...
4842621	  805.3	  539.1	 7414.0	...
4842622	  805.7	  539.8	 7414.0	...
4842623	  805.8	  540.5	 7413.0	...
4842624	  805.9	  540.4	 7413.0	...
4842625	  805.9	  540.4	 7414.0	...
4842626	  806.0	  540.5	 7413.0	...
4842627	  805.7	  540.6	 7413.0	...
4842628	  805.5	  539.8	 7413.0	...
4842629	  805.2	  538.9	 7414.0	...
4842630	  804.8	  538.2	 7415.0	...
4842631	  804.3	  538.5	 7415.0	...
4842632	  804.3	  539.7	 7415.0	...
4842633	  804.8	  540.7	 7415.0	...
4842634	  805.2	  541.0	 7417.0	...
4842635	  805.1	  540.5	 7419.0	...
4842636	  805.1	  540.0	 7421.0	...
4842637	  805.1	  540.1	 7420.0	...
4842638	  805.4	  540.1	 7420.0	...
4842639	  805.7	  540.0	 7419.0	...
4842640	  806.2	  539.6	 7418.0	...
4842641	  806.3	  539.3	 7418.0	...
4842642	  806.2	  539.4	 7416.0	...
4842643	  805.8	  539.9	 7414.0	...
4842644	  805.4	  540.5	 7411.0	...
4842645	  805.2	  540.5	 7412.0	...
4842646	  805.1	  540.4	 7414.0	...
4842647	  804.9	  540.2	 7416.0	...
4842648	  804.9	  540.0	 7417.0	...
4842649	  805.1	  539.8	 7418.0	...
4842650	  805.4	  539.8	 7418.0	...
4842651	  805.6	  539.6	 7417.0	...
4842652	  805.5	  539.2	 7415.0	...
4842653	  805.4	  538.8	 7413.0	...
4842654	  805.5	  539.0	 7410.0	...
4842655	  805.8	  539.5	 7410.0	...
4842656	  806.1	  539.5	 7414.0	...
4842657	  806.4	  539.0	 7418.0	...
4842658	  806.4	  538.8	 7417.0	...
4842659	  806.4	  539.1	 7413.0	...
4842660	  806.0	  539.4	 7413.0	...
4842661	  805.6	  539.5	 7418.0	...
4842662	  805.5	  539.8	 7423.0	...
4842663	  805.6	  540.0	 7424.0	...
4842664	  805.8	  540.2	 7425.0	...
4842665	  805.7	  540.4	 7426.0	...
4842666	  805.5	  540.6	 7426.0	...
4842667	  805.4	  540.6	 7426.0	...
4842668	  805.3	  540.4	 7426.0	...
4842669	  805.2	  540.2	 7425.0	...
4842670	  805.4	  540.0	 7425.0	...
4842671	  805.6	  540.1	 7423.0	...
4842672	  805.8	  540.2	 7422.0	...
4842673	  806.0	  540.4	 7421.0	...
4842674	  806.2	  540.1	 7423.0	...
4842675	  806.7	  539.6	 7425.0	...
4842676	  806.9	  539.1	 7425.0	...
4842677	  807.0	  538.9	 7425.0	...
4842678	  806.7	  538.9	 7424.0	...
4842679	  806.4	  538.9	 7423.0	...
4842680	  806.2	  538.9	 7422.0	...
4842681	  806.0	  539.3	 7422.0	...
4842682	  805.8	  539.7	 7422.0	...
4842683	  805.8	  540.1	 7422.0	...
4842684	  805.9	  540.1	 7422.0	...
4842685	  806.1	  540.1	 7424.0	...
4842686	  806.2	  540.1	 7425.0	...
4842687	  806.3	  540.1	 7424.0	...
4842688	  806.3	  540.2	 7422.0	...
4842689	  806.4	  540.2	 7420.0	...
4842690	  806.4	  539.4	 7424.0	...
4842691	  806.5	  538.5	 7429.0	...
4842692	  806.3	  538.0	 7433.0	...
4842693	  806.3	  538.3	 7433.0	...
4842694	  806.1	  538.6	 7433.0	...
4842695	  806.1	  538.7	 7431.0	...
4842696	  806.0	  538.8	 7431.0	...
4842697	  806.1	  538.8	 7430.0	...
4842698	  806.1	  538.8	 7430.0	...
4842699	  806.1	  538.9	 7429.0	...
4842700	  806.0	  538.6	 7427.0	...
4842701	  805.9	  538.4	 7426.0	...
4842702	  806.1	  538.4	 7428.0	...
4842703	  806.2	  538.7	 7431.0	...
4842704	  806.2	  538.8	 7434.0	...
4842705	  806.2	  538.8	 7433.0	...
4842706	  806.3	  538.3	 7430.0	...
4842707	  806.4	  537.9	 7428.0	...
4842708	  806.4	  538.2	 7426.0	...
4842709	  806.6	  538.9	 7427.0	...
4842710	  806.8	  539.6	 7427.0	...
4842711	  806.8	  539.5	 7427.0	...
4842712	  806.7	  539.0	 7428.0	...
4842713	  806.6	  538.6	 7429.0	...
4842714	  806.2	  538.7	 7429.0	...
4842715	  805.9	  539.2	 7429.0	...
4842716	  805.6	  539.7	 7431.0	...
4842717	  805.5	  539.7	 7433.0	...
4842718	  805.6	  539.8	 7435.0	...
4842719	  805.7	  539.9	 7436.0	...
4842720	  805.8	  540.0	 7436.0	...
4842721	  805.8	  540.0	 7435.0	...
4842722	  805.8	  539.4	 7433.0	...
4842723	  805.7	  538.8	 7431.0	...
4842724	  805.7	  538.3	 7432.0	...
4842725	  805.8	  538.7	 7433.0	...
4842726	  805.8	  539.1	 7433.0	...
MSG	4842727 0000 _ Number On
4842727	  806.2	  539.4	 7433.0	...
4842728	  806.5	  539.3	 7434.0	...
4842729	  806.7	  539.3	 7435.0	...
4842730	  806.6	  539.3	 7435.0	...
4842731	  806.6	  539.6	 7437.0	...
4842732	  806.8	  540.1	 7440.0	...
4842733	  806.8	  540.5	 7441.0	...
4842734	  806.9	  540.7	 7442.0	...
4842735	  807.0	  540.8	 7440.0	...
4842736	  807.0	  540.5	 7438.0	...
4842737	  806.9	  539.7	 7437.0	...
4842738	  806.7	  538.9	 7437.0	...
4842739	  806.4	  538.7	 7436.0	...
4842740	  806.0	  538.9	 7435.0	...
4842741	  805.7	  539.1	 7434.0	...
4842742	  805.7	  539.0	 7434.0	...
4842743	  805.6	  539.2	 7433.0	...
4842744	  805.5	  539.3	 7431.0	...
4842745	  805.4	  539.3	 7432.0	...
4842746	  805.3	  539.3	 7433.0	...
4842747	  805.2	  539.4	 7435.0	...
4842748	  805.3	  539.5	 7437.0	...
4842749	  805.4	  539.5	 7440.0	...
4842750	  805.6	  539.5	 7440.0	...
4842751	  805.5	  539.5	 7439.0	...
4842752	  805.5	  539.7	 7438.0	...
4842753	  806.0	  539.9	 7436.0	...
4842754	  806.4	  540.0	 7434.0	...
4842755	  806.7	  539.4	 7432.0	...
4842756	  806.5	  539.0	 7432.0	...
4842757	  806.2	  538.2	 7432.0	...
4842758	  806.3	  537.8	 7431.0	...
4842759	  806.4	  538.1	 7431.0	...
4842760	  806.4	  538.9	 7429.0	...
4842761	  806.2	  539.8	 7428.0	...
4842762	  806.0	  540.0	 7431.0	...
4842763	  806.0	  540.1	 7433.0	...
4842764	  806.0	  540.2	 7436.0	...
4842765	  806.0	  540.2	 7436.0	...
4842766	  806.0	  540.0	 7436.0	...
4842767	  806.0	  539.7	 7436.0	...
4842768	  806.0	  539.3	 7435.0	...
4842769	  806.1	  538.9	 7434.0	...
4842770	  806.7	  538.6	 7434.0	...
4842771	  807.3	  538.5	 7435.0	...
4842772	  807.7	  538.1	 7436.0	...
4842773	  807.5	  537.6	 7437.0	...
4842774	  807.2	  537.1	 7438.0	...
4842775	  807.0	  537.1	 7441.0	...
4842776	  806.7	  537.5	 7444.0	...
4842777	  806.5	  537.8	 7447.0	...
4842778	  806.2	  538.0	 7448.0	...
4842779	  806.1	  537.8	 7449.0	...
4842780	  806.2	  538.0	 7450.0	...
4842781	  806.4	  538.4	 7450.0	...
4842782	  806.7	  539.0	 7449.0	...
4842783	  806.9	  539.2	 7449.0	...
4842784	  807.0	  539.2	 7450.0	...
4842785	  807.1	  539.3	 7450.0	...
4842786	  807.1	  539.4	 7449.0	...
4842787	  807.2	  539.6	 7449.0	...
4842788	  807.1	  539.6	 7447.0	...
4842789	  806.8	  539.3	 7446.0	...
4842790	  806.5	  538.7	 7446.0	...
4842791	  806.2	  538.3	 7448.0	...
4842792	  806.0	  538.6	 7450.0	...
4842793	  805.8	  539.1	 7450.0	...
4842794	  805.8	  539.6	 7450.0	...
4842795	  805.7	  539.8	 7450.0	...
4842796	  805.7	  539.9	 7451.0	...
4842797	  805.8	  539.9	 7450.0	...
4842798	  805.9	  539.8	 7448.0	...
4842799	  806.2	  540.1	 7447.0	...
4842800	  806.6	  540.4	 7447.0	...
4842801	  806.6	  540.5	 7447.0	...
4842802	  806.4	  540.3	 7447.0	...
4842803	  806.1	  540.0	 7448.0	...
4842804	  806.1	  539.9	 7449.0	...
4842805	  806.2	  539.8	 7451.0	...
4842806	  806.3	  539.9	 7452.0	...
4842807	  806.4	  540.2	 7449.0	...
4842808	  806.4	  540.4	 7447.0	...
4842809	  806.4	  540.6	 7445.0	...
4842810	  806.5	  540.7	 7447.0	...
4842811	  806.4	  540.5	 7449.0	...
4842812	  806.2	  540.3	 7452.0	...
4842813	  806.1	  540.1	 7452.0	...
4842814	  806.0	  540.1	 7452.0	...
4842815	  806.0	  540.0	 7450.0	...
4842816	  806.0	  539.7	 7449.0	...
4842817	  806.1	  539.3	 7448.0	...
4842818	  806.2	  539.0	 7448.0	...
4842819	  806.3	  538.9	 7448.0	...
4842820	  806.2	  539.0	 7449.0	...
4842821	  806.2	  539.2	 7450.0	...
4842822	  806.2	  539.4	 7452.0	...
4842823	  806.0	  539.4	 7455.0	...
4842824	  805.9	  539.3	 7456.0	...
4842825	  806.0	  538.9	 7457.0	...
4842826	  806.2	  538.7	 7456.0	...
4842827	  806.6	  538.5	 7455.0	...
4842828	  806.8	  539.5	 7455.0	...
4842829	  807.1	  540.4	 7454.0	...
4842830	  807.1	  540.3	 7455.0	...
4842831	  806.8	  539.4	 7456.0	...
4842832	  806.5	  538.5	 7456.0	...
4842833	  806.3	  538.5	 7460.0	...
4842834	  806.3	  538.2	 7464.0	...
4842835	  806.4	  538.0	 7468.0	...
4842836	  806.4	  537.8	 7468.0	...
4842837	  806.3	  537.6	 7466.0	...
4842838	  806.0	  537.5	 7463.0	...
4842839	  805.7	  537.4	 7460.0	...
4842840	  805.7	  537.8	 7460.0	...
4842841	  805.8	  538.1	 7460.0	...
4842842	  805.9	  538.4	 7460.0	...
4842843	  806.1	  538.7	 7460.0	...
4842844	  806.2	  538.9	 7460.0	...
4842845	  805.9	  539.2	 7461.0	...
4842846	  805.5	  539.2	 7462.0	...
4842847	  805.0	  538.6	 7462.0	...
4842848	  804.9	  538.0	 7461.0	...
4842849	  804.9	  537.4	 7460.0	...
4842850	  804.6	  537.3	 7463.0	...
4842851	  804.3	  537.3	 7467.0	...
4842852	  804.2	  537.4	 7471.0	...
4842853	  804.4	  537.3	 7470.0	...
4842854	  804.8	  537.5	 7468.0	...
4842855	  805.1	  537.7	 7465.0	...
4842856	  805.1	  537.4	 7466.0	...
4842857	  805.4	  536.6	 7469.0	...
4842858	  805.9	  537.0	 7467.0	...
4842859	  806.5	  538.0	 7463.0	...
4842860	  806.6	  538.2	 7460.0	...
4842861	  806.6	  537.4	 7462.0	...
4842862	  806.6	  536.9	 7464.0	...
4842863	  806.6	  537.3	 7464.0	...
4842864	  806.4	  537.7	 7465.0	...
4842865	  806.1	  537.9	 7467.0	...
4842866	  805.9	  538.1	 7468.0	...
4842867	  805.3	  538.1	 7469.0	...
4842868	  804.6	  537.9	 7468.0	...
4842869	  804.2	  537.4	 7468.0	...
4842870	  804.6	  537.1	 7473.0	...
4842871	  805.1	  536.9	 7479.0	...
4842872	  805.4	  536.9	 7484.0	...
4842873	  805.5	  537.0	 7484.0	...
4842874	  805.8	  537.1	 7484.0	...
4842875	  806.0	  537.2	 7483.0	...
4842876	  806.1	  537.0	 7482.0	...
4842877	  806.1	  536.9	 7480.0	...
4842878	  805.8	  536.8	 7477.0	...
4842879	  805.4	  536.7	 7475.0	...
4842880	  805.1	  536.4	 7474.0	...
4842881	  805.0	  536.2	 7479.0	...
4842882	  805.0	  535.8	 7483.0	...
4842883	  805.1	  535.5	 7484.0	...
4842884	  805.2	  536.0	 7480.0	...
4842885	  805.2	  536.7	 7476.0	...
4842886	  805.1	  537.3	 7474.0	...
4842887	  804.8	  537.4	 7473.0	...
4842888	  804.6	  537.5	 7469.0	...
4842889	  804.6	  537.6	 7467.0	...
4842890	  804.8	  537.6	 7464.0	...
4842891	  805.0	  537.5	 7462.0	...
4842892	  804.8	  537.3	 7460.0	...
4842893	  804.7	  537.0	 7459.0	...
4842894	  804.5	  536.5	 7460.0	...
4842895	  804.5	  536.1	 7460.0	...
4842896	  804.4	  535.8	 7463.0	...
4842897	  804.4	  535.8	 7467.0	...
4842898	  804.1	  536.0	 7470.0	...
4842899	  803.7	  536.1	 7470.0	...
4842900	  803.9	  536.0	 7470.0	...
4842901	  804.2	  535.8	 7471.0	...
4842902	  804.4	  535.7	 7471.0	...
4842903	  804.1	  535.6	 7465.0	...
4842904	  804.1	  536.3	 7459.0	...
4842905	  804.2	  537.1	 7457.0	...
4842906	  804.1	  538.0	 7460.0	...
4842907	  804.0	  538.3	 7461.0	...
4842908	  803.9	  538.5	 7460.0	...
4842909	  803.9	  538.4	 7459.0	...
4842910	  804.2	  538.3	 7458.0	...
4842911	  804.5	  538.1	 7458.0	...
4842912	  804.9	  537.7	 7458.0	...
4842913	  804.9	  537.4	 7460.0	...
4842914	  805.0	  537.3	 7461.0	...
4842915	  804.9	  537.4	 7462.0	...
4842916	  804.6	  537.5	 7463.0	...
4842917	  804.1	  537.6	 7463.0	...
4842918	  803.6	  537.7	 7462.0	...
4842919	  803.3	  537.9	 7464.0	...
4842920	  803.8	  538.1	 7465.0	...
4842921	  804.3	  538.4	 7464.0	...
4842922	  804.8	  538.5	 7462.0	...
4842923	  804.7	  538.7	 7459.0	...
4842924	  804.7	  538.9	 7458.0	...
4842925	  804.8	  539.3	 7459.0	...
4842926	  804.9	  539.5	 7461.0	...
4842927	  804.8	  539.7	 7463.0	...
4842928	  804.4	  539.6	 7463.0	...
4842929	  804.0	  539.3	 7463.0	...
4842930	  803.5	  539.0	 7464.0	...
4842931	  803.4	  538.6	 7465.0	...
4842932	  803.4	  538.6	 7466.0	...
4842933	  803.6	  538.6	 7468.0	...
4842934	  803.8	  538.7	 7470.0	...
4842935	  803.8	  537.8	 7473.0	...
4842936	  803.7	  536.8	 7472.0	...
4842937	  803.5	  535.8	 7471.0	...
4842938	  803.4	  536.4	 7469.0	...
4842939	  803.2	  537.1	 7467.0	...
4842940	  803.2	  537.8	 7466.0	...
4842941	  803.3	  537.9	 7466.0	...
4842942	  803.4	  537.9	 7471.0	...
4842943	  803.5	  538.1	 7476.0	...
4842944	  803.6	  538.3	 7481.0	...
4842945	  803.7	  538.1	 7481.0	...
4842946	  803.6	  537.7	 7479.0	...
4842947	  803.4	  537.8	 7477.0	...
4842948	  803.3	  538.3	 7477.0	...
4842949	  803.3	  538.4	 7478.0	...
4842950	  803.4	  538.1	 7480.0	...
4842951	  803.3	  538.2	 7479.0	...
4842952	  803.0	  538.6	 7480.0	...
4842953	  802.8	  539.0	 7482.0	...
4842954	  803.0	  538.8	 7483.0	...
4842955	  803.3	  538.8	 7482.0	...
4842956	  803.5	  538.7	 7479.0	...
4842957	  803.2	  539.2	 7475.0	...
4842958	  802.7	  539.7	 7472.0	...
4842959	  802.3	  539.4	 7469.0	...
4842960	  802.0	  538.7	 7468.0	...
4842961	  801.9	  538.1	 7467.0	...
4842962	  801.9	  538.2	 7467.0	...
4842963	  801.8	  538.2	 7471.0	...
4842964	  801.8	  538.0	 7475.0	...
4842965	  801.9	  538.5	 7476.0	...
4842966	  802.6	  539.1	 7474.0	...
4842967	  803.2	  539.7	 7472.0	...
4842968	  803.7	  539.7	 7471.0	...
4842969	  803.6	  539.5	 7471.0	...
4842970	  803.3	  539.4	 7471.0	...
4842971	  802.8	  539.4	 7472.0	...
4842972	  802.1	  539.5	 7474.0	...
4842973	  801.7	  539.5	 7476.0	...
4842974	  801.5	  539.5	 7475.0	...
4842975	  801.5	  539.3	 7475.0	...
4842976	  801.5	  539.1	 7474.0	...
4842977	  801.6	  539.1	 7473.0	...
4842978	  801.8	  539.2	 7472.0	...
4842979	  801.8	  539.0	 7473.0	...
4842980	  801.7	  538.6	 7474.0	...
4842981	  801.7	  539.2	 7475.0	...
4842982	  801.8	  540.0	 7476.0	...
4842983	  802.1	  540.7	 7475.0	...
4842984	  803.2	  541.0	 7477.0	...
EFIX R   4841414	4842984	1571	  811.9	  555.3	   7269
SSACC R  4842985
4842985	  804.9	  541.2	 7483.0	...
4842986	  806.6	  540.8	 7488.0	...
4842987	  809.3	  540.1	 7492.0	...
4842988	  811.8	  539.7	 7492.0	...
4842989	  814.7	  540.5	 7491.0	...
4842990	  816.2	  541.5	 7490.0	...
4842991	  817.2	  542.3	 7489.0	...
ESACC R  4842985	4842991	7	  804.9	  541.2	  817.2	  542.3	   0.26	     39
SFIX R   4842992
4842992	  817.8	  543.6	 7489.0	...
4842993	  818.0	  545.5	 7490.0	...
4842994	  818.1	  547.2	 7488.0	...
4842995	  817.5	  549.1	 7484.0	...
4842996	  816.6	  550.4	 7483.0	...
4842997	  815.0	  551.5	 7484.0	...
4842998	  814.1	  551.3	 7486.0	...
4842999	  812.5	  550.5	 7486.0	...
4843000	  811.2	  549.9	 7487.0	...
4843001	  809.6	  549.2	 7487.0	...
4843002	  808.4	  548.9	 7486.0	...
4843003	  807.2	  547.6	 7485.0	...
4843004	  806.2	  546.1	 7489.0	...
4843005	  805.8	  544.7	 7493.0	...
4843006	  805.9	  544.4	 7499.0	...
4843007	  806.4	  544.2	 7500.0	...
4843008	  807.0	  544.0	 7501.0	...
4843009	  807.5	  543.7	 7499.0	...
4843010	  807.9	  543.4	 7496.0	...
4843011	  807.9	  543.2	 7492.0	...
4843012	  808.0	  543.1	 7491.0	...
4843013	  808.1	  542.9	 7491.0	...
4843014	  808.1	  542.7	 7491.0	...
4843015	  808.2	  543.1	 7492.0	...
4843016	  808.3	  543.5	 7490.0	...
4843017	  808.4	  543.7	 7487.0	...
4843018	  808.4	  543.5	 7486.0	...
4843019	  807.9	  543.4	 7486.0	...
4843020	  807.4	  544.0	 7487.0	...
4843021	  807.0	  544.7	 7491.0	...
4843022	  807.2	  545.2	 7495.0	...
4843023	  807.4	  544.9	 7499.0	...
4843024	  807.5	  544.5	 7499.0	...
4843025	  807.6	  544.3	 7499.0	...
4843026	  807.9	  544.3	 7495.0	...
4843027	  808.3	  544.4	 7492.0	...
4843028	  808.6	  544.5	 7485.0	...
4843029	  808.6	  544.4	 7481.0	...
4843030	  808.6	  544.7	 7477.0	...
MSG	4843031 0000 _ Number Off
4843031	  808.8	  545.0	 7476.0	...
4843032	  808.9	  544.8	 7478.0	...
4843033	  808.3	  544.2	 7481.0	...
4843034	  807.6	  543.6	 7485.0	...
4843035	  806.8	  543.6	 7486.0	...
4843036	  806.7	  543.4	 7487.0	...
4843037	  806.5	  543.2	 7487.0	...
4843038	  806.9	  543.3	 7487.0	...
4843039	  807.6	  543.9	 7486.0	...
4843040	  808.2	  544.5	 7486.0	...
4843041	  808.1	  545.0	 7486.0	...
4843042	  808.0	  545.2	 7487.0	...
4843043	  808.2	  545.2	 7493.0	...
4843044	  808.8	  545.0	 7497.0	...
4843045	  809.5	  544.9	 7501.0	...
4843046	  809.4	  544.9	 7500.0	...
4843047	  809.1	  544.8	 7500.0	...
4843048	  808.8	  544.9	 7500.0	...
4843049	  808.5	  544.9	 7498.0	...
4843050	  808.3	  544.9	 7497.0	...
4843051	  808.0	  544.4	 7496.0	...
4843052	  808.0	  544.0	 7497.0	...
4843053	  807.8	  543.8	 7500.0	...
4843054	  807.8	  543.8	 7503.0	...
4843055	  807.8	  543.8	 7505.0	...
4843056	  807.8	  543.8	 7502.0	...
4843057	  807.6	  543.8	 7499.0	...
4843058	  807.5	  543.8	 7496.0	...
4843059	  807.4	  543.8	 7497.0	...
4843060	  807.7	  543.8	 7500.0	...
4843061	  808.1	  543.8	 7503.0	...
4843062	  808.2	  543.7	 7507.0	...
4843063	  808.3	  543.8	 7509.0	...
4843064	  808.3	  543.9	 7511.0	...
4843065	  808.4	  544.4	 7510.0	...
4843066	  808.5	  544.7	 7508.0	...
4843067	  808.5	  544.9	 7505.0	...
4843068	  808.4	  544.9	 7503.0	...
4843069	  808.2	  544.6	 7504.0	...
4843070	  808.0	  544.5	 7506.0	...
4843071	  807.9	  544.3	 7507.0	...
4843072	  807.5	  544.1	 7504.0	...
4843073	  807.1	  543.8	 7503.0	...
4843074	  806.6	  543.5	 7503.0	...
4843075	  806.6	  543.5	 7503.0	...
4843076	  806.4	  543.5	 7503.0	...
4843077	  806.3	  543.5	 7503.0	...
4843078	  806.2	  543.7	 7503.0	...
4843079	  806.3	  544.0	 7504.0	...
4843080	  807.0	  544.2	 7504.0	...
4843081	  807.6	  544.2	 7505.0	...
4843082	  808.1	  544.0	 7505.0	...
4843083	  807.9	  543.9	 7506.0	...
4843084	  807.6	  543.5	 7506.0	...
4843085	  807.5	  543.1	 7509.0	...
4843086	  807.7	  542.9	 7511.0	...
4843087	  807.9	  543.1	 7512.0	...
4843088	  808.0	  543.1	 7511.0	...
4843089	  807.9	  542.4	 7510.0	...
4843090	  807.3	  541.8	 7510.0	...
4843091	  806.8	  541.3	 7507.0	...
4843092	  806.7	  541.2	 7504.0	...
4843093	  807.1	  541.8	 7503.0	...
4843094	  807.3	  542.6	 7504.0	...
4843095	  807.2	  543.4	 7505.0	...
4843096	  807.0	  543.4	 7504.0	...
4843097	  806.8	  543.8	 7504.0	...
4843098	  806.7	  544.1	 7505.0	...
4843099	  806.6	  544.4	 7506.0	...
4843100	  806.5	  544.3	 7507.0	...
4843101	  806.7	  544.2	 7507.0	...
4843102	  807.1	  544.2	 7507.0	...
4843103	  807.6	  543.9	 7507.0	...
4843104	  807.6	  543.4	 7509.0	...
4843105	  807.5	  542.9	 7512.0	...
4843106	  807.7	  542.5	 7515.0	...
4843107	  808.1	  542.3	 7513.0	...
4843108	  808.6	  542.2	 7511.0	...
4843109	  808.7	  541.9	 7511.0	...
4843110	  808.7	  541.6	 7513.0	...
4843111	  808.7	  541.4	 7515.0	...
4843112	  808.2	  541.6	 7515.0	...
4843113	  807.7	  541.8	 7515.0	...
4843114	  807.3	  542.2	 7515.0	...
4843115	  807.3	  542.5	 7512.0	...
4843116	  807.3	  542.5	 7510.0	...
4843117	  807.3	  542.2	 7511.0	...
4843118	  807.3	  542.5	 7514.0	...
4843119	  807.5	  543.0	 7518.0	...
4843120	  807.6	  543.5	 7519.0	...
4843121	  807.6	  543.2	 7519.0	...
4843122	  807.5	  543.0	 7519.0	...
4843123	  807.4	  542.7	 7518.0	...
4843124	  807.4	  542.7	 7517.0	...
4843125	  807.6	  542.4	 7512.0	...
4843126	  807.8	  542.1	 7508.0	...
4843127	  808.0	  541.8	 7506.0	...
4843128	  808.2	  542.0	 7509.0	...
4843129	  808.3	  542.3	 7511.0	...
4843130	  808.3	  542.7	 7511.0	...
4843131	  808.4	  542.8	 7511.0	...
4843132	  808.6	  543.1	 7511.0	...
4843133	  808.5	  543.3	 7512.0	...
4843134	  808.3	  543.1	 7512.0	...
4843135	  808.1	  542.8	 7512.0	...
4843136	  808.1	  542.4	 7511.0	...
4843137	  808.2	  542.5	 7513.0	...
4843138	  808.2	  542.4	 7516.0	...
4843139	  808.2	  542.3	 7518.0	...
4843140	  807.9	  542.2	 7518.0	...
4843141	  807.8	  542.7	 7516.0	...
4843142	  808.2	  543.2	 7514.0	...
4843143	  808.7	  543.2	 7512.0	...
4843144	  809.1	  542.9	 7512.0	...
4843145	  808.9	  542.7	 7512.0	...
4843146	  808.8	  542.9	 7509.0	...
4843147	  808.8	  542.8	 7506.0	...
4843148	  809.0	  542.7	 7509.0	...
4843149	  809.2	  542.7	 7515.0	...
4843150	  809.0	  542.3	 7521.0	...
4843151	  808.5	  541.8	 7520.0	...
4843152	  808.2	  541.6	 7519.0	...
4843153	  808.3	  541.9	 7517.0	...
4843154	  808.4	  542.2	 7517.0	...
4843155	  808.4	  542.2	 7517.0	...
4843156	  808.4	  542.1	 7516.0	...
4843157	  808.3	  541.9	 7514.0	...
4843158	  808.2	  541.7	 7511.0	...
4843159	  808.2	  541.7	 7517.0	...
4843160	  808.2	  542.0	 7525.0	...
4843161	  808.1	  542.4	 7529.0	...
4843162	  808.0	  542.6	 7527.0	...
4843163	  807.8	  542.6	 7525.0	...
4843164	  807.8	  542.9	 7527.0	...
4843165	  808.2	  543.2	 7529.0	...
4843166	  808.6	  543.5	 7530.0	...
4843167	  808.9	  543.1	 7531.0	...
4843168	  808.8	  542.8	 7531.0	...
4843169	  808.7	  542.5	 7531.0	...
4843170	  808.7	  542.4	 7528.0	...
4843171	  808.7	  542.9	 7524.0	...
4843172	  808.8	  543.5	 7519.0	...
4843173	  809.1	  544.0	 7524.0	...
4843174	  809.3	  543.9	 7531.0	...
4843175	  809.1	  543.8	 7535.0	...
4843176	  808.6	  543.7	 7531.0	...
4843177	  808.0	  543.6	 7526.0	...
4843178	  808.0	  543.4	 7523.0	...
4843179	  807.9	  543.3	 7523.0	...
4843180	  807.8	  543.1	 7524.0	...
4843181	  807.7	  542.7	 7524.0	...
4843182	  807.8	  542.6	 7525.0	...
4843183	  807.9	  542.6	 7527.0	...
4843184	  808.0	  542.8	 7528.0	...
4843185	  808.0	  542.7	 7530.0	...
4843186	  808.0	  542.7	 7530.0	...
4843187	  808.2	  542.8	 7530.0	...
4843188	  808.6	  542.8	 7529.0	...
4843189	  808.9	  542.8	 7530.0	...
4843190	  809.3	  543.1	 7529.0	...
4843191	  809.3	  543.7	 7528.0	...
4843192	  809.3	  544.3	 7527.0	...
4843193	  809.2	  544.3	 7527.0	...
4843194	  809.1	  544.3	 7529.0	...
4843195	  809.0	  544.3	 7532.0	...
4843196	  808.9	  544.3	 7534.0	...
4843197	  808.5	  544.5	 7535.0	...
4843198	  808.1	  544.6	 7535.0	...
4843199	  807.8	  544.7	 7536.0	...
4843200	  807.9	  544.6	 7537.0	...
4843201	  808.2	  544.9	 7538.0	...
4843202	  808.4	  545.4	 7537.0	...
4843203	  808.5	  545.9	 7536.0	...
4843204	  808.4	  544.9	 7536.0	...
4843205	  808.2	  543.5	 7537.0	...
4843206	  808.1	  542.0	 7537.0	...
4843207	  808.0	  541.8	 7538.0	...
4843208	  807.7	  541.7	 7539.0	...
4843209	  807.4	  541.8	 7540.0	...
4843210	  807.1	  541.8	 7540.0	...
4843211	  807.2	  541.8	 7538.0	...
4843212	  807.1	  541.9	 7536.0	...
4843213	  807.0	  542.2	 7536.0	...
4843214	  806.9	  542.6	 7539.0	...
4843215	  806.8	  542.8	 7539.0	...
4843216	  807.0	  543.1	 7535.0	...
4843217	  807.6	  543.4	 7535.0	...
4843218	  808.1	  543.8	 7538.0	...
4843219	  808.3	  543.9	 7540.0	...
4843220	  808.3	  543.7	 7540.0	...
4843221	  808.2	  543.4	 7539.0	...
4843222	  808.0	  543.0	 7540.0	...
4843223	  807.8	  542.8	 7542.0	...
4843224	  807.3	  542.6	 7547.0	...
4843225	  807.0	  542.5	 7551.0	...
4843226	  807.1	  542.6	 7552.0	...
4843227	  807.4	  543.0	 7548.0	...
4843228	  807.8	  543.3	 7545.0	...
4843229	  807.7	  543.2	 7543.0	...
4843230	  807.6	  542.8	 7543.0	...
4843231	  807.5	  542.6	 7546.0	...
4843232	  807.5	  542.7	 7548.0	...
4843233	  807.7	  542.9	 7549.0	...
4843234	  808.0	  543.0	 7547.0	...
4843235	  808.3	  542.9	 7545.0	...
4843236	  808.3	  542.7	 7544.0	...
4843237	  808.5	  542.5	 7544.0	...
4843238	  808.7	  542.3	 7544.0	...
4843239	  808.9	  542.0	 7544.0	...
4843240	  808.6	  541.8	 7544.0	...
4843241	  808.2	  541.6	 7543.0	...
MSG	4843242 0000 _ Number On
4843242	  807.7	  541.6	 7542.0	...
4843243	  807.5	  541.7	 7542.0	...
4843244	  807.4	  542.0	 7542.0	...
4843245	  807.6	  542.4	 7544.0	...
4843246	  808.0	  542.8	 7544.0	...
4843247	  808.3	  543.0	 7544.0	...
4843248	  808.5	  542.9	 7544.0	...
4843249	  808.4	  542.7	 7544.0	...
4843250	  808.5	  542.5	 7546.0	...
4843251	  808.7	  542.6	 7547.0	...
4843252	  809.0	  542.7	 7547.0	...
4843253	  809.1	  542.8	 7546.0	...
4843254	  809.1	  542.9	 7546.0	...
4843255	  808.7	  543.3	 7545.0	...
4843256	  808.3	  543.8	 7543.0	...
4843257	  807.9	  544.0	 7542.0	...
4843258	  807.8	  543.6	 7542.0	...
4843259	  808.0	  543.4	 7543.0	...
4843260	  808.2	  543.4	 7544.0	...
4843261	  808.5	  543.6	 7544.0	...
4843262	  808.6	  543.6	 7544.0	...
4843263	  808.6	  543.9	 7547.0	...
4843264	  808.4	  544.2	 7551.0	...
4843265	  808.3	  544.1	 7552.0	...
4843266	  808.1	  543.9	 7552.0	...
4843267	  808.0	  543.7	 7552.0	...
4843268	  808.6	  543.8	 7554.0	...
4843269	  809.2	  543.4	 7553.0	...
4843270	  809.5	  543.0	 7550.0	...
4843271	  809.3	  542.7	 7547.0	...
4843272	  809.2	  542.8	 7543.0	...
4843273	  809.2	  542.9	 7541.0	...
4843274	  809.2	  543.2	 7541.0	...
4843275	  809.4	  543.4	 7540.0	...
4843276	  809.5	  543.5	 7543.0	...
4843277	  809.6	  543.4	 7546.0	...
4843278	  809.6	  543.3	 7551.0	...
4843279	  809.6	  543.2	 7553.0	...
4843280	  809.6	  543.2	 7552.0	...
4843281	  809.5	  543.2	 7550.0	...
4843282	  809.5	  543.3	 7548.0	...
4843283	  809.4	  543.3	 7549.0	...
4843284	  809.6	  543.4	 7551.0	...
4843285	  809.6	  543.2	 7552.0	...
4843286	  809.5	  542.9	 7554.0	...
4843287	  809.2	  542.7	 7554.0	...
4843288	  809.0	  542.7	 7553.0	...
4843289	  809.0	  542.6	 7553.0	...
4843290	  809.0	  542.7	 7552.0	...
4843291	  809.4	  542.8	 7553.0	...
4843292	  809.8	  542.9	 7554.0	...
4843293	  810.2	  542.8	 7555.0	...
4843294	  810.1	  542.8	 7553.0	...
4843295	  810.0	  542.8	 7550.0	...
4843296	  810.1	  542.7	 7548.0	...
4843297	  809.7	  542.5	 7550.0	...
4843298	  809.4	  542.4	 7552.0	...
4843299	  809.0	  542.2	 7554.0	...
4843300	  809.1	  541.9	 7555.0	...
4843301	  809.1	  542.4	 7554.0	...
4843302	  809.1	  543.0	 7550.0	...
4843303	  809.3	  543.1	 7547.0	...
4843304	  809.5	  542.6	 7547.0	...
4843305	  809.7	  542.2	 7547.0	...
4843306	  809.8	  542.3	 7548.0	...
4843307	  809.7	  542.2	 7548.0	...
4843308	  809.5	  541.9	 7549.0	...
4843309	  809.2	  541.6	 7552.0	...
4843310	  809.0	  541.6	 7553.0	...
4843311	  808.9	  541.5	 7553.0	...
4843312	  808.9	  542.1	 7551.0	...
4843313	  808.9	  542.7	 7551.0	...
4843314	  808.8	  543.3	 7552.0	...
4843315	  808.8	  543.4	 7553.0	...
4843316	  809.3	  543.6	 7553.0	...
4843317	  810.0	  543.6	 7552.0	...
4843318	  810.6	  543.4	 7553.0	...
4843319	  810.8	  543.1	 7558.0	...
4843320	  810.8	  542.8	 7563.0	...
4843321	  810.7	  542.6	 7564.0	...
4843322	  810.6	  542.2	 7562.0	...
4843323	  810.5	  542.1	 7559.0	...
4843324	  810.3	  541.9	 7559.0	...
4843325	  810.2	  541.9	 7559.0	...
4843326	  809.9	  541.9	 7559.0	...
4843327	  809.6	  541.9	 7559.0	...
4843328	  809.4	  542.0	 7559.0	...
4843329	  809.3	  542.2	 7558.0	...
4843330	  809.5	  542.9	 7558.0	...
4843331	  809.7	  543.5	 7557.0	...
4843332	  809.8	  543.8	 7558.0	...
4843333	  809.9	  543.6	 7558.0	...
4843334	  809.9	  543.5	 7559.0	...
4843335	  810.0	  543.4	 7560.0	...
4843336	  810.4	  543.4	 7561.0	...
4843337	  810.7	  543.4	 7563.0	...
4843338	  811.1	  543.6	 7564.0	...
4843339	  811.2	  543.8	 7565.0	...
4843340	  810.7	  543.6	 7566.0	...
4843341	  810.1	  543.1	 7566.0	...
4843342	  809.5	  542.6	 7565.0	...
4843343	  809.6	  542.7	 7564.0	...
4843344	  809.5	  542.8	 7564.0	...
4843345	  809.4	  543.1	 7564.0	...
4843346	  809.4	  543.3	 7563.0	...
4843347	  809.4	  543.4	 7561.0	...
4843348	  809.6	  543.2	 7560.0	...
4843349	  809.8	  543.2	 7559.0	...
4843350	  810.0	  543.3	 7560.0	...
4843351	  810.1	  543.6	 7560.0	...
4843352	  810.0	  543.8	 7560.0	...
4843353	  809.9	  543.7	 7560.0	...
4843354	  809.8	  543.5	 7560.0	...
4843355	  809.9	  543.4	 7560.0	...
4843356	  810.2	  543.8	 7558.0	...
4843357	  810.3	  544.1	 7555.0	...
4843358	  810.4	  544.4	 7555.0	...
4843359	  810.2	  544.4	 7557.0	...
4843360	  810.0	  544.4	 7559.0	...
4843361	  810.4	  544.3	 7559.0	...
4843362	  810.8	  544.2	 7559.0	...
4843363	  811.3	  544.1	 7560.0	...
4843364	  811.4	  544.2	 7560.0	...
4843365	  811.4	  544.2	 7561.0	...
4843366	  810.6	  544.2	 7562.0	...
4843367	  809.7	  544.5	 7562.0	...
4843368	  808.9	  544.7	 7563.0	...
4843369	  809.0	  544.8	 7564.0	...
4843370	  809.6	  544.6	 7566.0	...
4843371	  810.2	  544.3	 7566.0	...
4843372	  810.5	  544.2	 7566.0	...
4843373	  810.4	  544.2	 7565.0	...
4843374	  810.5	  544.2	 7565.0	...
4843375	  810.7	  544.7	 7565.0	...
4843376	  810.8	  545.1	 7565.0	...
4843377	  811.3	  545.5	 7564.0	...
4843378	  811.7	  545.4	 7564.0	...
4843379	  811.9	  545.1	 7564.0	...
4843380	  811.4	  544.8	 7564.0	...
4843381	  810.8	  544.7	 7564.0	...
4843382	  810.6	  544.8	 7565.0	...
4843383	  810.7	  544.9	 7565.0	...
4843384	  810.9	  544.9	 7562.0	...
4843385	  810.9	  544.8	 7559.0	...
4843386	  810.9	  544.7	 7559.0	...
4843387	  810.8	  544.8	 7562.0	...
4843388	  810.8	  544.9	 7565.0	...
4843389	  810.9	  545.0	 7560.0	...
4843390	  811.0	  544.9	 7555.0	...
4843391	  811.0	  545.0	 7552.0	...
4843392	  811.0	  545.1	 7552.0	...
4843393	  811.2	  545.2	 7555.0	...
4843394	  811.2	  545.1	 7558.0	...
4843395	  811.4	  544.7	 7562.0	...
4843396	  811.4	  543.9	 7563.0	...
4843397	  810.8	  543.2	 7563.0	...
4843398	  810.1	  542.9	 7563.0	...
4843399	  809.7	  543.3	 7561.0	...
4843400	  810.1	  543.6	 7558.0	...
4843401	  810.6	  543.9	 7556.0	...
4843402	  810.8	  543.8	 7557.0	...
4843403	  810.8	  544.1	 7559.0	...
4843404	  810.6	  544.6	 7560.0	...
4843405	  810.4	  544.7	 7559.0	...
4843406	  810.4	  544.3	 7556.0	...
4843407	  810.4	  543.9	 7552.0	...
4843408	  810.4	  543.8	 7552.0	...
4843409	  810.5	  543.8	 7552.0	...
4843410	  810.4	  543.8	 7553.0	...
4843411	  810.5	  543.8	 7554.0	...
4843412	  810.5	  543.6	 7555.0	...
4843413	  810.4	  543.5	 7553.0	...
4843414	  810.4	  543.2	 7551.0	...
4843415	  810.4	  543.1	 7549.0	...
4843416	  810.6	  543.0	 7549.0	...
4843417	  810.7	  543.1	 7548.0	...
4843418	  810.6	  543.5	 7548.0	...
4843419	  810.3	  543.8	 7547.0	...
4843420	  810.0	  544.1	 7547.0	...
4843421	  810.3	  544.1	 7548.0	...
4843422	  811.0	  544.0	 7548.0	...
4843423	  811.6	  543.9	 7549.0	...
4843424	  811.6	  543.8	 7548.0	...
4843425	  811.3	  543.8	 7548.0	...
4843426	  811.0	  544.1	 7548.0	...
4843427	  810.8	  544.5	 7549.0	...
4843428	  810.5	  545.0	 7549.0	...
4843429	  810.2	  545.0	 7549.0	...
4843430	  810.0	  544.8	 7549.0	...
4843431	  809.9	  544.6	 7549.0	...
4843432	  809.8	  544.1	 7549.0	...
4843433	  809.8	  543.3	 7550.0	...
4843434	  810.1	  542.6	 7552.0	...
4843435	  810.2	  542.3	 7554.0	...
4843436	  810.2	  542.2	 7556.0	...
4843437	  810.1	  542.8	 7557.0	...
4843438	  810.1	  543.5	 7557.0	...
4843439	  810.2	  544.3	 7554.0	...
4843440	  810.2	  544.4	 7551.0	...
4843441	  810.4	  544.1	 7548.0	...
4843442	  810.5	  543.6	 7548.0	...
4843443	  810.5	  543.4	 7550.0	...
4843444	  810.3	  543.6	 7551.0	...
4843445	  809.9	  543.8	 7550.0	...
4843446	  809.7	  543.5	 7548.0	...
4843447	  809.5	  543.1	 7546.0	...
4843448	  809.9	  544.0	 7547.0	...
4843449	  810.3	  545.2	 7548.0	...
4843450	  810.6	  546.0	 7550.0	...
4843451	  810.4	  545.6	 7549.0	...
4843452	  810.3	  545.2	 7549.0	...
4843453	  810.2	  545.1	 7549.0	...
4843454	  810.2	  544.7	 7550.0	...
4843455	  810.0	  544.2	 7551.0	...
4843456	  809.9	  543.8	 7551.0	...
4843457	  809.9	  544.0	 7551.0	...
4843458	  809.9	  544.4	 7551.0	...
4843459	  810.0	  544.6	 7551.0	...
4843460	  810.0	  544.3	 7554.0	...
4843461	  809.9	  543.6	 7557.0	...
4843462	  809.8	  543.1	 7560.0	...
4843463	  809.6	  542.6	 7559.0	...
4843464	  809.5	  542.5	 7560.0	...
4843465	  809.4	  542.6	 7560.0	...
4843466	  809.5	  543.0	 7559.0	...
4843467	  809.6	  543.6	 7557.0	...
4843468	  809.7	  544.1	 7557.0	...
4843469	  809.9	  544.3	 7558.0	...
4843470	  810.0	  544.1	 7559.0	...
4843471	  810.2	  543.8	 7560.0	...
4843472	  810.4	  543.6	 7559.0	...
4843473	  810.6	  543.5	 7558.0	...
4843474	  810.7	  543.3	 7559.0	...
4843475	  810.8	  543.2	 7561.0	...
4843476	  810.8	  542.9	 7563.0	...
4843477	  810.9	  542.9	 7562.0	...
4843478	  810.9	  542.7	 7563.0	...
4843479	  810.8	  542.6	 7564.0	...
4843480	  810.7	  542.7	 7561.0	...
4843481	  810.6	  543.3	 7557.0	...
4843482	  810.3	  543.7	 7555.0	...
4843483	  810.0	  543.9	 7558.0	...
4843484	  809.8	  543.6	 7560.0	...
4843485	  809.6	  543.5	 7563.0	...
4843486	  809.6	  543.5	 7566.0	...
4843487	  809.7	  543.6	 7569.0	...
4843488	  810.0	  543.0	 7570.0	...
4843489	  810.3	  542.3	 7572.0	...
4843490	  810.5	  541.6	 7570.0	...
4843491	  810.4	  541.6	 7568.0	...
4843492	  810.1	  541.5	 7565.0	...
4843493	  809.8	  541.5	 7565.0	...
4843494	  809.7	  541.5	 7569.0	...
4843495	  809.7	  541.5	 7574.0	...
4843496	  809.9	  541.7	 7578.0	...
4843497	  810.2	  542.0	 7575.0	...
4843498	  810.3	  542.2	 7570.0	...
4843499	  810.5	  542.1	 7566.0	...
4843500	  810.6	  541.7	 7564.0	...
4843501	  810.7	  541.3	 7562.0	...
4843502	  810.8	  541.2	 7560.0	...
4843503	  811.0	  541.6	 7557.0	...
4843504	  811.3	  541.7	 7554.0	...
4843505	  811.5	  541.7	 7556.0	...
4843506	  811.4	  540.9	 7560.0	...
4843507	  811.0	  540.5	 7564.0	...
4843508	  810.7	  540.3	 7565.0	...
4843509	  810.8	  540.7	 7565.0	...
4843510	  810.8	  541.1	 7565.0	...
4843511	  810.7	  541.3	 7564.0	...
4843512	  810.8	  541.7	 7565.0	...
4843513	  811.0	  542.2	 7566.0	...
4843514	  811.1	  542.4	 7566.0	...
4843515	  811.0	  542.1	 7566.0	...
4843516	  810.9	  541.8	 7565.0	...
4843517	  810.9	  541.8	 7563.0	...
4843518	  810.9	  541.8	 7563.0	...
4843519	  811.0	  542.0	 7562.0	...
4843520	  811.2	  542.2	 7562.0	...
4843521	  811.2	  542.2	 7562.0	...
4843522	  811.0	  542.0	 7563.0	...
4843523	  810.8	  541.9	 7563.0	...
4843524	  810.7	  541.9	 7563.0	...
4843525	  810.7	  541.9	 7562.0	...
4843526	  811.1	  542.1	 7561.0	...
4843527	  811.2	  542.4	 7559.0	...
4843528	  811.4	  542.2	 7559.0	...
4843529	  811.1	  541.9	 7560.0	...
4843530	  811.4	  541.6	 7562.0	...
4843531	  811.9	  541.7	 7565.0	...
4843532	  812.3	  541.4	 7569.0	...
4843533	  812.3	  541.0	 7571.0	...
4843534	  812.1	  540.7	 7574.0	...
4843535	  811.9	  541.1	 7574.0	...
4843536	  811.8	  541.7	 7574.0	...
4843537	  811.8	  542.3	 7574.0	...
4843538	  811.9	  542.4	 7574.0	...
4843539	  812.0	  542.7	 7574.0	...
4843540	  812.0	  542.9	 7574.0	...
4843541	  812.0	  542.5	 7577.0	...
4843542	  811.8	  541.8	 7580.0	...
4843543	  811.5	  541.5	 7581.0	...
4843544	  811.3	  541.8	 7579.0	...
4843545	  811.0	  542.0	 7578.0	...
4843546	  810.9	  542.0	 7578.0	...
MSG	4843547 0000 _ Number Off
4843547	  811.0	  541.9	 7578.0	...
4843548	  811.2	  541.7	 7578.0	...
4843549	  811.5	  541.6	 7578.0	...
4843550	  811.4	  541.5	 7579.0	...
4843551	  811.3	  541.4	 7579.0	...
4843552	  811.2	  541.5	 7581.0	...
4843553	  811.2	  541.6	 7583.0	...
4843554	  811.3	  541.6	 7585.0	...
4843555	  811.6	  541.4	 7585.0	...
4843556	  811.9	  541.2	 7586.0	...
4843557	  812.2	  541.1	 7588.0	...
4843558	  812.3	  540.9	 7590.0	...
4843559	  811.7	  541.0	 7590.0	...
4843560	  810.9	  540.8	 7591.0	...
4843561	  810.1	  540.6	 7592.0	...
4843562	  810.1	  540.9	 7593.0	...
4843563	  810.2	  541.5	 7594.0	...
4843564	  810.7	  542.1	 7595.0	...
4843565	  811.1	  542.2	 7595.0	...
4843566	  811.6	  542.4	 7592.0	...
4843567	  811.7	  542.9	 7589.0	...
4843568	  811.7	  543.3	 7586.0	...
4843569	  811.7	  543.1	 7586.0	...
4843570	  811.7	  542.8	 7585.0	...
4843571	  811.6	  542.6	 7586.0	...
4843572	  811.5	  542.7	 7588.0	...
4843573	  811.5	  542.6	 7591.0	...
4843574	  811.6	  542.1	 7592.0	...
4843575	  811.8	  541.5	 7592.0	...
4843576	  812.0	  541.1	 7593.0	...
4843577	  812.1	  541.6	 7593.0	...
4843578	  812.1	  542.2	 7588.0	...
4843579	  812.0	  542.9	 7581.0	...
4843580	  811.8	  543.2	 7572.0	...
4843581	  811.6	  543.5	 7568.0	...
4843582	  811.4	  543.1	 7567.0	...
4843583	  811.5	  542.5	 7571.0	...
4843584	  811.5	  541.8	 7575.0	...
4843585	  811.6	  541.8	 7578.0	...
4843586	  811.6	  541.9	 7578.0	...
4843587	  811.7	  542.1	 7577.0	...
4843588	  811.8	  542.3	 7577.0	...
4843589	  812.0	  542.3	 7577.0	...
4843590	  812.2	  542.2	 7578.0	...
4843591	  812.3	  541.7	 7579.0	...
4843592	  812.0	  541.2	 7578.0	...
4843593	  811.4	  541.0	 7575.0	...
4843594	  810.8	  541.2	 7573.0	...
4843595	  810.6	  541.2	 7574.0	...
4843596	  810.6	  541.1	 7575.0	...
4843597	  810.8	  541.6	 7576.0	...
4843598	  811.0	  542.3	 7575.0	...
4843599	  811.1	  542.8	 7575.0	...
4843600	  811.5	  542.5	 7575.0	...
4843601	  811.9	  542.3	 7575.0	...
4843602	  812.5	  542.1	 7576.0	...
4843603	  812.7	  541.7	 7575.0	...
4843604	  812.7	  541.2	 7574.0	...
4843605	  812.4	  540.8	 7573.0	...
4843606	  812.1	  541.1	 7573.0	...
4843607	  811.8	  541.6	 7573.0	...
4843608	  811.4	  542.0	 7572.0	...
4843609	  811.1	  541.9	 7572.0	...
4843610	  810.8	  541.8	 7572.0	...
4843611	  811.0	  541.8	 7571.0	...
4843612	  811.1	  541.5	 7572.0	...
4843613	  811.2	  541.3	 7573.0	...
4843614	  811.6	  541.3	 7578.0	...
4843615	  812.1	  541.5	 7582.0	...
4843616	  812.2	  541.7	 7584.0	...
4843617	  811.8	  541.3	 7582.0	...
4843618	  811.4	  541.2	 7581.0	...
4843619	  811.5	  541.4	 7580.0	...
4843620	  811.2	  541.8	 7579.0	...
4843621	  810.9	  541.5	 7579.0	...
4843622	  810.5	  541.1	 7578.0	...
4843623	  810.7	  541.0	 7579.0	...
4843624	  811.1	  541.3	 7579.0	...
4843625	  811.0	  541.7	 7580.0	...
4843626	  810.6	  541.9	 7580.0	...
4843627	  810.2	  542.3	 7581.0	...
4843628	  810.3	  542.7	 7582.0	...
4843629	  810.8	  542.2	 7584.0	...
4843630	  811.3	  541.3	 7586.0	...
4843631	  811.8	  540.5	 7587.0	...
4843632	  811.8	  540.5	 7588.0	...
4843633	  811.8	  540.2	 7589.0	...
4843634	  811.8	  539.9	 7591.0	...
4843635	  811.8	  539.6	 7592.0	...
4843636	  811.8	  539.7	 7589.0	...
4843637	  811.7	  539.6	 7585.0	...
4843638	  811.5	  539.6	 7585.0	...
4843639	  811.3	  539.6	 7589.0	...
4843640	  811.3	  539.5	 7594.0	...
4843641	  811.7	  539.4	 7595.0	...
4843642	  812.0	  539.5	 7592.0	...
4843643	  812.1	  539.7	 7588.0	...
4843644	  812.1	  539.8	 7589.0	...
4843645	  812.0	  539.2	 7594.0	...
4843646	  811.9	  538.6	 7599.0	...
4843647	  812.0	  538.8	 7599.0	...
4843648	  812.4	  539.4	 7598.0	...
4843649	  812.8	  539.9	 7599.0	...
4843650	  812.5	  539.9	 7601.0	...
4843651	  812.0	  539.9	 7603.0	...
4843652	  811.4	  539.9	 7604.0	...
4843653	  811.5	  539.8	 7603.0	...
4843654	  811.5	  539.8	 7600.0	...
4843655	  811.5	  539.4	 7598.0	...
4843656	  811.4	  538.7	 7599.0	...
4843657	  811.5	  537.9	 7599.0	...
4843658	  811.7	  537.4	 7599.0	...
4843659	  811.6	  537.4	 7599.0	...
4843660	  811.3	  537.4	 7599.0	...
4843661	  811.0	  537.5	 7600.0	...
4843662	  811.1	  537.6	 7602.0	...
4843663	  811.6	  537.7	 7601.0	...
4843664	  812.0	  538.0	 7601.0	...
4843665	  812.4	  538.2	 7601.0	...
4843666	  812.4	  538.4	 7603.0	...
4843667	  812.7	  538.4	 7604.0	...
4843668	  813.0	  538.2	 7603.0	...
4843669	  813.4	  538.0	 7603.0	...
4843670	  813.6	  538.1	 7603.0	...
4843671	  813.5	  538.3	 7603.0	...
4843672	  813.2	  538.5	 7602.0	...
4843673	  812.7	  538.5	 7603.0	...
4843674	  812.3	  538.4	 7606.0	...
4843675	  812.1	  538.2	 7608.0	...
4843676	  812.3	  538.2	 7609.0	...
4843677	  812.5	  538.4	 7608.0	...
4843678	  812.8	  539.1	 7608.0	...
4843679	  812.8	  539.5	 7608.0	...
4843680	  812.9	  539.8	 7610.0	...
4843681	  812.8	  539.8	 7612.0	...
4843682	  812.8	  539.7	 7613.0	...
4843683	  812.7	  539.7	 7613.0	...
4843684	  812.7	  539.7	 7612.0	...
4843685	  812.7	  539.6	 7612.0	...
4843686	  812.8	  539.6	 7610.0	...
4843687	  813.1	  539.6	 7608.0	...
4843688	  813.4	  539.6	 7607.0	...
4843689	  813.5	  539.6	 7606.0	...
4843690	  813.6	  539.6	 7606.0	...
4843691	  813.5	  539.6	 7605.0	...
4843692	  813.1	  538.6	 7609.0	...
4843693	  812.7	  537.5	 7610.0	...
4843694	  812.5	  536.4	 7611.0	...
4843695	  812.4	  536.4	 7611.0	...
4843696	  812.4	  536.5	 7612.0	...
4843697	  812.3	  537.3	 7612.0	...
4843698	  812.2	  538.1	 7612.0	...
4843699	  812.3	  538.7	 7611.0	...
4843700	  812.6	  538.5	 7610.0	...
4843701	  813.1	  538.3	 7613.0	...
4843702	  813.4	  538.2	 7616.0	...
4843703	  813.7	  538.4	 7619.0	...
4843704	  813.8	  538.8	 7618.0	...
4843705	  813.3	  539.2	 7618.0	...
4843706	  812.9	  539.5	 7614.0	...
4843707	  812.6	  539.6	 7611.0	...
4843708	  812.7	  539.5	 7610.0	...
4843709	  812.9	  539.6	 7613.0	...
4843710	  813.0	  539.8	 7618.0	...
4843711	  813.0	  538.9	 7620.0	...
4843712	  812.9	  538.0	 7621.0	...
4843713	  812.8	  537.2	 7621.0	...
4843714	  813.1	  538.0	 7621.0	...
4843715	  813.4	  538.8	 7621.0	...
4843716	  813.6	  539.6	 7623.0	...
4843717	  813.6	  539.7	 7625.0	...
4843718	  813.6	  539.7	 7627.0	...
4843719	  813.3	  538.9	 7629.0	...
4843720	  812.9	  538.1	 7631.0	...
4843721	  812.7	  538.7	 7629.0	...
4843722	  812.7	  539.9	 7626.0	...
4843723	  812.8	  540.9	 7623.0	...
4843724	  812.9	  540.6	 7620.0	...
4843725	  813.1	  540.1	 7616.0	...
4843726	  813.1	  539.6	 7614.0	...
4843727	  813.0	  539.2	 7617.0	...
4843728	  812.8	  538.9	 7620.0	...
4843729	  812.8	  539.0	 7621.0	...
4843730	  812.7	  539.2	 7622.0	...
4843731	  812.7	  539.6	 7624.0	...
4843732	  812.7	  540.0	 7626.0	...
4843733	  812.6	  540.0	 7625.0	...
4843734	  812.5	  539.6	 7624.0	...
4843735	  812.1	  539.1	 7623.0	...
4843736	  811.9	  538.9	 7622.0	...
4843737	  812.4	  539.4	 7621.0	...
4843738	  813.0	  539.8	 7620.0	...
4843739	  813.6	  540.2	 7621.0	...
4843740	  813.6	  540.0	 7621.0	...
4843741	  813.3	  540.0	 7621.0	...
4843742	  813.0	  540.0	 7620.0	...
4843743	  812.7	  540.1	 7621.0	...
4843744	  812.6	  540.0	 7623.0	...
4843745	  812.4	  539.8	 7625.0	...
4843746	  812.3	  539.5	 7626.0	...
4843747	  812.3	  539.5	 7626.0	...
4843748	  812.4	  539.3	 7627.0	...
4843749	  812.6	  539.0	 7627.0	...
4843750	  812.6	  538.3	 7630.0	...
4843751	  812.4	  537.9	 7633.0	...
4843752	  812.2	  537.7	 7636.0	...
4843753	  812.1	  537.9	 7635.0	...
4843754	  812.3	  537.8	 7634.0	...
4843755	  812.4	  537.7	 7634.0	...
4843756	  812.3	  537.6	 7635.0	...
4843757	  812.7	  537.6	 7637.0	...
4843758	  813.1	  537.8	 7637.0	...
MSG	4843759 0000 _ Number On
4843759	  813.3	  538.1	 7636.0	...
4843760	  813.1	  538.5	 7632.0	...
4843761	  812.9	  538.8	 7629.0	...
4843762	  812.9	  538.5	 7627.0	...
4843763	  812.9	  538.0	 7630.0	...
4843764	  812.9	  537.2	 7632.0	...
4843765	  812.9	  536.9	 7634.0	...
4843766	  812.6	  536.6	 7634.0	...
4843767	  812.4	  536.7	 7635.0	...
4843768	  812.1	  536.8	 7636.0	...
4843769	  812.2	  536.8	 7637.0	...
4843770	  812.4	  537.1	 7636.0	...
4843771	  812.5	  537.3	 7636.0	...
4843772	  812.6	  537.6	 7635.0	...
4843773	  812.6	  537.7	 7636.0	...
4843774	  812.5	  537.8	 7635.0	...
4843775	  812.1	  537.9	 7634.0	...
4843776	  811.7	  537.8	 7633.0	...
4843777	  811.9	  537.6	 7636.0	...
4843778	  812.2	  537.4	 7637.0	...
4843779	  812.2	  537.6	 7636.0	...
4843780	  811.8	  537.9	 7634.0	...
4843781	  811.3	  537.7	 7636.0	...
4843782	  811.2	  537.2	 7639.0	...
4843783	  811.2	  537.0	 7643.0	...
4843784	  811.8	  537.2	 7643.0	...
4843785	  812.4	  537.3	 7643.0	...
4843786	  812.8	  537.1	 7644.0	...
4843787	  812.6	  537.0	 7644.0	...
4843788	  812.0	  537.0	 7644.0	...
4843789	  811.6	  537.2	 7641.0	...
4843790	  811.3	  537.3	 7638.0	...
4843791	  811.2	  537.4	 7635.0	...
4843792	  811.1	  537.5	 7634.0	...
4843793	  810.9	  537.7	 7633.0	...
4843794	  810.8	  538.0	 7633.0	...
4843795	  810.8	  538.1	 7634.0	...
4843796	  810.8	  538.0	 7635.0	...
4843797	  810.8	  537.9	 7636.0	...
4843798	  811.2	  537.8	 7637.0	...
4843799	  811.6	  537.8	 7637.0	...
4843800	  811.9	  537.9	 7636.0	...
4843801	  811.9	  538.1	 7636.0	...
4843802	  811.8	  538.5	 7632.0	...
4843803	  811.9	  538.9	 7629.0	...
4843804	  812.0	  539.2	 7629.0	...
4843805	  811.8	  538.1	 7632.0	...
4843806	  811.3	  537.0	 7636.0	...
4843807	  810.8	  536.6	 7636.0	...
4843808	  811.3	  537.3	 7637.0	...
4843809	  812.2	  537.9	 7637.0	...
4843810	  812.4	  538.0	 7639.0	...
4843811	  811.9	  538.2	 7640.0	...
4843812	  811.3	  538.4	 7639.0	...
4843813	  811.3	  538.3	 7638.0	...
4843814	  811.3	  538.1	 7636.0	...
4843815	  811.2	  537.9	 7635.0	...
4843816	  811.2	  537.8	 7634.0	...
4843817	  811.2	  537.9	 7636.0	...
4843818	  811.3	  537.9	 7639.0	...
4843819	  811.3	  537.8	 7640.0	...
4843820	  811.6	  537.6	 7638.0	...
4843821	  811.7	  537.4	 7636.0	...
4843822	  811.9	  537.2	 7636.0	...
4843823	  811.8	  537.2	 7638.0	...
4843824	  812.1	  537.2	 7639.0	...
4843825	  812.5	  537.1	 7639.0	...
4843826	  812.7	  537.2	 7638.0	...
4843827	  812.6	  537.2	 7637.0	...
4843828	  812.5	  537.4	 7637.0	...
4843829	  812.6	  538.1	 7641.0	...
4843830	  812.6	  538.7	 7644.0	...
4843831	  812.5	  539.0	 7647.0	...
4843832	  812.4	  538.8	 7644.0	...
4843833	  812.2	  538.7	 7640.0	...
4843834	  812.0	  538.3	 7637.0	...
4843835	  811.9	  537.9	 7635.0	...
4843836	  812.0	  537.8	 7635.0	...
4843837	  812.3	  537.6	 7636.0	...
4843838	  812.4	  537.2	 7640.0	...
4843839	  812.4	  536.4	 7640.0	...
4843840	  812.4	  536.3	 7639.0	...
4843841	  812.4	  536.5	 7641.0	...
4843842	  812.5	  536.5	 7644.0	...
4843843	  812.4	  536.3	 7648.0	...
4843844	  812.3	  536.2	 7647.0	...
4843845	  812.2	  536.4	 7647.0	...
4843846	  812.2	  536.7	 7647.0	...
4843847	  812.2	  537.2	 7647.0	...
4843848	  812.4	  537.5	 7647.0	...
4843849	  812.6	  537.6	 7646.0	...
4843850	  812.8	  537.5	 7646.0	...
4843851	  812.7	  537.5	 7645.0	...
4843852	  812.7	  537.6	 7643.0	...
4843853	  812.6	  537.3	 7641.0	...
4843854	  812.7	  536.9	 7642.0	...
4843855	  812.7	  536.0	 7645.0	...
4843856	  812.5	  535.7	 7649.0	...
4843857	  812.3	  536.2	 7650.0	...
4843858	  812.2	  537.0	 7650.0	...
4843859	  812.2	  537.7	 7649.0	...
4843860	  812.0	  537.6	 7649.0	...
4843861	  811.8	  537.0	 7647.0	...
4843862	  811.7	  536.7	 7643.0	...
4843863	  811.7	  536.6	 7638.0	...
4843864	  811.8	  537.1	 7636.0	...
4843865	  812.0	  537.3	 7639.0	...
4843866	  812.4	  537.4	 7643.0	...
4843867	  812.7	  537.4	 7647.0	...
4843868	  812.9	  537.6	 7648.0	...
4843869	  812.9	  537.8	 7649.0	...
4843870	  812.9	  538.0	 7649.0	...
4843871	  813.1	  538.2	 7649.0	...
4843872	  813.2	  537.8	 7648.0	...
4843873	  813.1	  537.2	 7647.0	...
4843874	  812.7	  536.9	 7646.0	...
4843875	  812.3	  537.3	 7646.0	...
4843876	  812.1	  537.5	 7646.0	...
4843877	  812.0	  537.4	 7646.0	...
4843878	  811.9	  537.3	 7645.0	...
4843879	  811.8	  537.2	 7643.0	...
4843880	  811.7	  537.1	 7644.0	...
4843881	  811.6	  536.9	 7646.0	...
4843882	  811.5	  536.9	 7647.0	...
4843883	  811.6	  537.4	 7650.0	...
4843884	  811.5	  538.0	 7650.0	...
4843885	  811.4	  538.6	 7652.0	...
4843886	  811.5	  538.6	 7653.0	...
4843887	  811.6	  538.5	 7651.0	...
4843888	  811.7	  538.4	 7645.0	...
4843889	  811.7	  538.4	 7640.0	...
4843890	  811.7	  538.3	 7638.0	...
4843891	  811.7	  537.9	 7637.0	...
4843892	  811.7	  537.5	 7637.0	...
4843893	  811.6	  537.4	 7640.0	...
4843894	  811.6	  537.7	 7643.0	...
4843895	  811.7	  538.5	 7644.0	...
4843896	  811.7	  539.3	 7644.0	...
4843897	  811.8	  539.9	 7642.0	...
4843898	  811.8	  539.9	 7642.0	...
4843899	  811.8	  539.9	 7641.0	...
4843900	  811.8	  539.7	 7641.0	...
4843901	  811.8	  539.6	 7641.0	...
4843902	  811.8	  539.4	 7641.0	...
4843903	  811.8	  539.2	 7643.0	...
4843904	  811.8	  539.0	 7645.0	...
4843905	  811.4	  539.2	 7647.0	...
4843906	  810.9	  539.6	 7647.0	...
4843907	  810.4	  539.8	 7647.0	...
4843908	  810.1	  539.5	 7645.0	...
4843909	  810.0	  539.1	 7644.0	...
4843910	  810.0	  538.9	 7644.0	...
4843911	  810.2	  538.8	 7645.0	...
4843912	  811.0	  538.4	 7647.0	...
4843913	  811.6	  538.0	 7650.0	...
4843914	  812.2	  537.9	 7652.0	...
4843915	  812.1	  538.2	 7652.0	...
4843916	  812.2	  538.5	 7652.0	...
4843917	  812.2	  538.5	 7651.0	...
4843918	  812.3	  538.5	 7650.0	...
4843919	  812.4	  538.5	 7649.0	...
4843920	  812.0	  538.8	 7646.0	...
4843921	  811.7	  539.0	 7643.0	...
4843922	  811.2	  539.1	 7643.0	...
4843923	  811.2	  539.2	 7646.0	...
4843924	  811.2	  539.7	 7650.0	...
4843925	  811.2	  540.2	 7650.0	...
4843926	  811.1	  540.4	 7651.0	...
4843927	  811.1	  540.2	 7651.0	...
4843928	  811.2	  540.0	 7651.0	...
4843929	  811.5	  539.9	 7651.0	...
4843930	  811.8	  540.1	 7648.0	...
4843931	  812.0	  540.3	 7646.0	...
4843932	  812.0	  540.4	 7648.0	...
4843933	  811.6	  540.1	 7651.0	...
4843934	  811.4	  540.1	 7654.0	...
4843935	  811.3	  540.0	 7653.0	...
4843936	  811.4	  540.2	 7652.0	...
4843937	  811.5	  539.8	 7651.0	...
4843938	  811.0	  539.4	 7651.0	...
4843939	  810.4	  539.0	 7651.0	...
4843940	  810.2	  539.0	 7650.0	...
4843941	  810.5	  539.3	 7648.0	...
4843942	  810.8	  539.6	 7647.0	...
4843943	  810.8	  540.4	 7645.0	...
4843944	  811.1	  541.1	 7644.0	...
4843945	  811.4	  541.3	 7644.0	...
4843946	  811.2	  540.9	 7645.0	...
4843947	  810.8	  540.4	 7646.0	...
4843948	  810.5	  540.5	 7646.0	...
4843949	  810.6	  541.0	 7646.0	...
4843950	  810.8	  541.5	 7645.0	...
4843951	  811.5	  541.5	 7644.0	...
4843952	  812.2	  540.9	 7645.0	...
4843953	  812.7	  540.4	 7649.0	...
4843954	  812.3	  540.5	 7654.0	...
4843955	  811.8	  540.7	 7655.0	...
4843956	  811.2	  540.7	 7653.0	...
4843957	  811.1	  540.5	 7648.0	...
4843958	  811.0	  540.3	 7647.0	...
4843959	  811.2	  540.3	 7648.0	...
4843960	  811.5	  540.7	 7651.0	...
4843961	  811.9	  541.1	 7654.0	...
4843962	  812.1	  541.7	 7653.0	...
4843963	  812.2	  541.8	 7652.0	...
4843964	  812.0	  541.4	 7651.0	...
4843965	  811.8	  540.8	 7651.0	...
4843966	  811.6	  540.2	 7653.0	...
4843967	  811.6	  540.2	 7654.0	...
4843968	  811.6	  540.2	 7655.0	...
4843969	  811.6	  540.0	 7655.0	...
4843970	  811.5	  539.9	 7655.0	...
4843971	  811.6	  540.5	 7654.0	...
4843972	  811.7	  541.1	 7654.0	...
4843973	  811.9	  541.8	 7654.0	...
4843974	  812.2	  541.7	 7658.0	...
4843975	  812.4	  542.1	 7661.0	...
4843976	  812.5	  542.5	 7666.0	...
4843977	  812.7	  542.6	 7667.0	...
4843978	  813.0	  542.5	 7664.0	...
4843979	  813.1	  542.3	 7661.0	...
4843980	  812.8	  542.3	 7658.0	...
4843981	  812.6	  542.4	 7659.0	...
4843982	  812.5	  542.4	 7660.0	...
4843983	  812.0	  542.3	 7657.0	...
4843984	  811.5	  542.2	 7653.0	...
4843985	  811.1	  542.4	 7650.0	...
4843986	  811.3	  543.0	 7650.0	...
4843987	  811.6	  543.5	 7649.0	...
4843988	  811.7	  543.3	 7649.0	...
4843989	  811.6	  542.8	 7649.0	...
4843990	  811.5	  542.3	 7652.0	...
4843991	  811.5	  542.4	 7654.0	...
4843992	  811.5	  542.5	 7657.0	...
4843993	  811.6	  542.7	 7658.0	...
4843994	  811.6	  542.9	 7658.0	...
4843995	  811.6	  543.1	 7658.0	...
4843996	  811.6	  542.9	 7661.0	...
4843997	  811.6	  542.5	 7664.0	...
4843998	  811.5	  542.1	 7667.0	...
4843999	  811.7	  542.2	 7664.0	...
4844000	  811.9	  542.5	 7661.0	...
4844001	  812.2	  542.8	 7660.0	...
4844002	  812.4	  543.0	 7661.0	...
4844003	  812.3	  543.0	 7661.0	...
4844004	  811.7	  543.2	 7661.0	...
4844005	  811.1	  543.6	 7659.0	...
4844006	  810.6	  543.9	 7657.0	...
4844007	  810.7	  544.0	 7656.0	...
4844008	  810.9	  544.0	 7655.0	...
4844009	  811.2	  543.9	 7655.0	...
4844010	  811.2	  543.8	 7657.0	...
4844011	  811.2	  543.6	 7660.0	...
4844012	  811.2	  543.6	 7662.0	...
4844013	  811.3	  543.7	 7663.0	...
4844014	  811.3	  543.8	 7663.0	...
4844015	  811.1	  543.9	 7662.0	...
4844016	  810.9	  543.9	 7660.0	...
4844017	  810.8	  543.9	 7658.0	...
4844018	  811.0	  543.9	 7658.0	...
4844019	  811.2	  544.0	 7659.0	...
4844020	  811.2	  543.9	 7659.0	...
4844021	  811.1	  543.8	 7658.0	...
4844022	  811.1	  543.8	 7658.0	...
4844023	  811.1	  543.9	 7660.0	...
4844024	  811.0	  543.9	 7662.0	...
4844025	  810.9	  543.9	 7663.0	...
4844026	  811.1	  543.8	 7662.0	...
4844027	  811.3	  543.7	 7661.0	...
4844028	  811.6	  543.9	 7662.0	...
4844029	  811.8	  544.1	 7663.0	...
4844030	  811.9	  544.4	 7664.0	...
4844031	  811.6	  544.8	 7664.0	...
4844032	  811.2	  545.1	 7664.0	...
4844033	  810.5	  545.3	 7666.0	...
4844034	  810.2	  545.6	 7668.0	...
4844035	  810.6	  545.8	 7667.0	...
4844036	  811.3	  545.9	 7665.0	...
4844037	  811.9	  546.1	 7663.0	...
4844038	  811.8	  546.3	 7664.0	...
4844039	  811.6	  546.1	 7664.0	...
4844040	  811.5	  545.7	 7666.0	...
4844041	  811.3	  545.3	 7669.0	...
4844042	  811.2	  545.2	 7671.0	...
4844043	  811.2	  545.1	 7671.0	...
4844044	  811.4	  545.0	 7670.0	...
4844045	  811.6	  545.0	 7670.0	...
4844046	  811.8	  545.2	 7670.0	...
4844047	  811.6	  545.4	 7670.0	...
4844048	  811.4	  545.3	 7673.0	...
4844049	  811.6	  545.0	 7676.0	...
4844050	  811.9	  544.8	 7679.0	...
4844051	  811.8	  545.1	 7678.0	...
4844052	  811.4	  545.4	 7676.0	...
4844053	  811.1	  545.3	 7676.0	...
4844054	  811.2	  545.0	 7676.0	...
4844055	  811.4	  545.3	 7675.0	...
4844056	  811.3	  545.9	 7674.0	...
4844057	  810.5	  546.6	 7672.0	...
4844058	  809.8	  546.8	 7671.0	...
4844059	  809.1	  546.5	 7672.0	...
4844060	  809.0	  545.8	 7674.0	...
MSG	4844061 0000 _ Number Off
4844061	  808.8	  545.1	 7674.0	...
4844062	  808.9	  545.3	 7669.0	...
4844063	  809.4	  545.8	 7663.0	...
4844064	  810.0	  546.3	 7661.0	...
4844065	  810.4	  546.3	 7663.0	...
4844066	  810.2	  546.4	 7664.0	...
4844067	  809.9	  546.3	 7667.0	...
4844068	  809.7	  546.1	 7668.0	...
4844069	  809.9	  545.9	 7669.0	...
4844070	  810.2	  545.9	 7670.0	...
4844071	  810.7	  546.1	 7670.0	...
4844072	  810.9	  546.5	 7670.0	...
4844073	  810.9	  546.9	 7670.0	...
4844074	  810.8	  546.5	 7670.0	...
4844075	  810.5	  545.8	 7670.0	...
4844076	  810.4	  545.1	 7673.0	...
4844077	  810.2	  545.3	 7675.0	...
4844078	  810.1	  545.6	 7675.0	...
4844079	  809.9	  545.9	 7672.0	...
4844080	  809.9	  546.0	 7670.0	...
4844081	  809.9	  546.1	 7670.0	...
4844082	  809.9	  546.1	 7670.0	...
4844083	  809.9	  546.1	 7670.0	...
4844084	  809.8	  546.0	 7669.0	...
4844085	  809.6	  546.1	 7667.0	...
4844086	  809.3	  545.7	 7665.0	...
4844087	  809.1	  545.4	 7664.0	...
4844088	  809.0	  545.1	 7664.0	...
4844089	  808.9	  545.1	 7664.0	...
4844090	  808.8	  545.1	 7665.0	...
4844091	  808.7	  545.1	 7665.0	...
4844092	  808.8	  545.1	 7665.0	...
4844093	  809.2	  545.1	 7666.0	...
4844094	  809.6	  545.1	 7668.0	...
4844095	  810.1	  545.2	 7669.0	...
4844096	  810.1	  545.6	 7668.0	...
4844097	  810.1	  545.9	 7668.0	...
4844098	  810.0	  546.1	 7669.0	...
4844099	  809.8	  546.3	 7670.0	...
4844100	  809.5	  546.6	 7670.0	...
4844101	  809.3	  546.9	 7669.0	...
4844102	  808.7	  546.4	 7669.0	...
4844103	  808.4	  545.7	 7669.0	...
4844104	  808.3	  544.9	 7666.0	...
4844105	  808.3	  544.8	 7664.0	...
4844106	  808.3	  544.6	 7663.0	...
4844107	  808.5	  544.8	 7664.0	...
4844108	  808.8	  545.1	 7665.0	...
4844109	  809.1	  545.7	 7665.0	...
4844110	  809.3	  546.5	 7664.0	...
4844111	  809.4	  547.1	 7664.0	...
4844112	  809.4	  547.3	 7665.0	...
4844113	  809.8	  546.8	 7667.0	...
4844114	  810.1	  546.1	 7669.0	...
4844115	  810.0	  545.8	 7666.0	...
4844116	  809.6	  545.7	 7662.0	...
4844117	  809.0	  545.3	 7660.0	...
4844118	  809.1	  544.8	 7663.0	...
4844119	  809.1	  544.5	 7666.0	...
4844120	  808.9	  544.7	 7666.0	...
4844121	  808.5	  545.0	 7669.0	...
4844122	  808.1	  545.6	 7672.0	...
4844123	  808.2	  546.1	 7673.0	...
4844124	  808.7	  546.8	 7672.0	...
4844125	  809.1	  547.1	 7670.0	...
4844126	  809.5	  546.9	 7671.0	...
4844127	  809.7	  546.4	 7671.0	...
4844128	  809.9	  545.7	 7666.0	...
4844129	  809.5	  545.5	 7661.0	...
4844130	  808.8	  545.5	 7656.0	...
4844131	  808.5	  545.5	 7658.0	...
4844132	  808.8	  545.6	 7660.0	...
4844133	  809.1	  545.6	 7663.0	...
4844134	  809.0	  546.0	 7665.0	...
4844135	  808.8	  546.3	 7667.0	...
4844136	  808.7	  546.6	 7668.0	...
4844137	  808.5	  546.5	 7668.0	...
4844138	  808.4	  546.4	 7668.0	...
4844139	  808.5	  546.5	 7667.0	...
4844140	  808.6	  546.5	 7667.0	...
4844141	  808.7	  546.5	 7668.0	...
4844142	  808.9	  546.5	 7669.0	...
4844143	  809.1	  546.3	 7668.0	...
4844144	  809.2	  546.0	 7668.0	...
4844145	  808.9	  545.8	 7668.0	...
4844146	  808.5	  545.8	 7668.0	...
4844147	  808.6	  545.7	 7667.0	...
4844148	  809.1	  545.6	 7667.0	...
4844149	  809.6	  546.1	 7667.0	...
4844150	  809.7	  546.6	 7667.0	...
4844151	  809.7	  546.9	 7670.0	...
4844152	  809.7	  546.6	 7672.0	...
4844153	  809.7	  546.4	 7675.0	...
4844154	  809.7	  546.5	 7674.0	...
4844155	  809.5	  546.7	 7673.0	...
4844156	  809.1	  546.9	 7675.0	...
4844157	  808.7	  547.1	 7682.0	...
4844158	  808.4	  546.7	 7688.0	...
4844159	  808.1	  546.1	 7689.0	...
4844160	  807.9	  545.9	 7685.0	...
4844161	  808.0	  546.1	 7680.0	...
4844162	  808.1	  546.3	 7680.0	...
4844163	  808.2	  546.8	 7678.0	...
4844164	  808.4	  547.3	 7679.0	...
4844165	  808.5	  547.4	 7682.0	...
4844166	  808.5	  547.0	 7684.0	...
4844167	  808.4	  546.6	 7684.0	...
4844168	  808.2	  546.4	 7684.0	...
4844169	  808.1	  546.0	 7684.0	...
4844170	  808.2	  545.6	 7684.0	...
4844171	  808.3	  545.7	 7681.0	...
4844172	  808.5	  546.3	 7679.0	...
4844173	  808.6	  546.8	 7676.0	...
4844174	  808.7	  546.9	 7677.0	...
4844175	  808.6	  546.6	 7678.0	...
4844176	  808.7	  546.5	 7678.0	...
4844177	  808.6	  546.2	 7678.0	...
4844178	  808.6	  545.9	 7679.0	...
4844179	  808.6	  545.7	 7680.0	...
4844180	  808.6	  545.9	 7679.0	...
4844181	  808.6	  546.2	 7678.0	...
4844182	  808.6	  546.4	 7678.0	...
4844183	  808.6	  546.4	 7679.0	...
4844184	  808.5	  546.5	 7680.0	...
4844185	  808.6	  546.3	 7681.0	...
4844186	  808.6	  546.1	 7681.0	...
4844187	  808.5	  546.0	 7682.0	...
4844188	  808.5	  546.3	 7682.0	...
4844189	  808.9	  546.9	 7682.0	...
4844190	  809.3	  547.2	 7680.0	...
4844191	  809.4	  547.2	 7677.0	...
4844192	  808.9	  547.3	 7676.0	...
4844193	  808.4	  547.5	 7677.0	...
4844194	  808.2	  547.2	 7679.0	...
4844195	  808.1	  546.5	 7678.0	...
4844196	  808.1	  545.8	 7680.0	...
4844197	  808.1	  545.8	 7681.0	...
4844198	  808.4	  545.8	 7683.0	...
4844199	  808.7	  545.9	 7683.0	...
4844200	  809.1	  545.8	 7685.0	...
4844201	  809.3	  546.0	 7686.0	...
4844202	  809.4	  546.1	 7685.0	...
4844203	  809.2	  546.4	 7683.0	...
4844204	  809.0	  546.7	 7681.0	...
4844205	  808.6	  546.3	 7683.0	...
4844206	  808.7	  545.6	 7684.0	...
4844207	  808.6	  545.2	 7683.0	...
4844208	  808.6	  545.5	 7682.0	...
4844209	  808.7	  545.8	 7682.0	...
4844210	  808.8	  546.1	 7684.0	...
4844211	  808.8	  546.6	 7683.0	...
4844212	  808.6	  547.4	 7679.0	...
4844213	  808.3	  547.8	 7675.0	...
4844214	  808.1	  548.2	 7673.0	...
4844215	  808.0	  548.5	 7672.0	...
4844216	  808.2	  548.7	 7673.0	...
4844217	  808.2	  547.7	 7675.0	...
4844218	  808.2	  546.6	 7678.0	...
4844219	  808.2	  545.6	 7680.0	...
4844220	  808.3	  545.9	 7680.0	...
4844221	  808.2	  546.0	 7680.0	...
4844222	  808.1	  546.0	 7684.0	...
4844223	  807.9	  545.4	 7688.0	...
4844224	  807.8	  544.9	 7690.0	...
4844225	  807.7	  544.5	 7688.0	...
4844226	  807.9	  544.7	 7687.0	...
4844227	  808.0	  545.0	 7688.0	...
4844228	  808.2	  545.7	 7689.0	...
4844229	  808.5	  546.4	 7689.0	...
4844230	  808.7	  546.7	 7690.0	...
4844231	  808.3	  546.8	 7690.0	...
4844232	  807.8	  546.7	 7690.0	...
4844233	  807.4	  546.8	 7689.0	...
4844234	  807.3	  546.8	 7689.0	...
4844235	  807.3	  546.6	 7689.0	...
4844236	  807.4	  546.2	 7690.0	...
4844237	  807.5	  545.7	 7688.0	...
4844238	  807.6	  545.2	 7686.0	...
4844239	  807.7	  544.9	 7685.0	...
4844240	  808.0	  545.0	 7685.0	...
4844241	  808.2	  545.2	 7686.0	...
4844242	  808.1	  545.2	 7686.0	...
4844243	  807.9	  545.0	 7687.0	...
4844244	  807.7	  545.1	 7687.0	...
4844245	  807.4	  545.3	 7688.0	...
4844246	  807.3	  545.5	 7688.0	...
4844247	  807.0	  545.5	 7687.0	...
4844248	  806.9	  545.5	 7685.0	...
4844249	  806.9	  545.7	 7683.0	...
4844250	  806.9	  545.9	 7683.0	...
4844251	  806.9	  545.9	 7685.0	...
4844252	  806.9	  545.7	 7687.0	...
4844253	  807.2	  545.5	 7687.0	...
4844254	  807.5	  546.1	 7686.0	...
4844255	  807.9	  546.5	 7685.0	...
4844256	  808.1	  546.6	 7685.0	...
4844257	  808.2	  546.2	 7685.0	...
4844258	  808.1	  545.7	 7686.0	...
4844259	  807.8	  545.4	 7686.0	...
4844260	  807.5	  545.2	 7685.0	...
4844261	  807.6	  545.4	 7685.0	...
4844262	  807.7	  545.6	 7685.0	...
4844263	  807.8	  545.6	 7686.0	...
4844264	  807.6	  545.5	 7687.0	...
4844265	  807.4	  545.6	 7686.0	...
4844266	  807.2	  545.7	 7684.0	...
4844267	  807.2	  546.0	 7684.0	...
4844268	  807.2	  546.4	 7686.0	...
4844269	  807.2	  546.7	 7688.0	...
4844270	  807.2	  547.0	 7688.0	...
4844271	  807.2	  547.2	 7689.0	...
4844272	  807.1	  546.7	 7690.0	...
MSG	4844273 0000 _ Number On
4844273	  807.0	  546.1	 7692.0	...
4844274	  807.3	  545.4	 7692.0	...
4844275	  807.6	  545.3	 7691.0	...
4844276	  807.9	  545.2	 7690.0	...
4844277	  808.0	  545.4	 7690.0	...
4844278	  808.0	  545.6	 7690.0	...
4844279	  808.0	  545.8	 7689.0	...
4844280	  807.9	  545.8	 7689.0	...
4844281	  807.7	  545.8	 7688.0	...
4844282	  807.7	  546.0	 7688.0	...
4844283	  807.6	  546.2	 7689.0	...
4844284	  807.6	  546.4	 7690.0	...
4844285	  807.7	  546.4	 7690.0	...
4844286	  807.7	  546.1	 7690.0	...
4844287	  807.3	  545.9	 7692.0	...
4844288	  806.9	  545.7	 7694.0	...
4844289	  806.6	  545.8	 7694.0	...
4844290	  806.6	  546.0	 7693.0	...
4844291	  806.9	  546.4	 7694.0	...
4844292	  807.2	  546.7	 7696.0	...
4844293	  807.6	  547.0	 7697.0	...
4844294	  807.8	  547.3	 7696.0	...
4844295	  808.0	  547.7	 7695.0	...
4844296	  807.9	  548.0	 7695.0	...
4844297	  807.8	  548.4	 7696.0	...
4844298	  807.6	  547.3	 7696.0	...
4844299	  807.4	  546.0	 7699.0	...
4844300	  807.4	  545.5	 7701.0	...
4844301	  807.5	  546.1	 7703.0	...
4844302	  807.7	  546.8	 7703.0	...
4844303	  807.8	  546.7	 7701.0	...
4844304	  808.0	  546.9	 7700.0	...
4844305	  807.9	  547.1	 7700.0	...
4844306	  808.1	  547.2	 7705.0	...
4844307	  808.3	  547.1	 7709.0	...
4844308	  808.3	  546.8	 7711.0	...
4844309	  808.0	  546.6	 7710.0	...
4844310	  807.5	  546.6	 7708.0	...
4844311	  807.2	  546.7	 7706.0	...
4844312	  807.0	  547.1	 7704.0	...
4844313	  807.0	  547.4	 7703.0	...
4844314	  806.9	  547.6	 7703.0	...
4844315	  806.7	  547.6	 7702.0	...
4844316	  806.7	  547.6	 7703.0	...
4844317	  806.7	  547.7	 7703.0	...
4844318	  806.7	  547.8	 7701.0	...
4844319	  806.8	  547.9	 7699.0	...
4844320	  806.9	  547.8	 7700.0	...
4844321	  806.7	  548.1	 7703.0	...
4844322	  806.6	  548.3	 7705.0	...
4844323	  806.6	  548.2	 7704.0	...
4844324	  806.6	  547.9	 7703.0	...
4844325	  806.6	  547.6	 7702.0	...
4844326	  806.5	  547.8	 7705.0	...
4844327	  806.5	  547.9	 7706.0	...
4844328	  806.5	  548.3	 7708.0	...
4844329	  806.3	  548.8	 7708.0	...
4844330	  806.0	  549.1	 7705.0	...
4844331	  805.5	  548.9	 7701.0	...
4844332	  805.4	  548.6	 7700.0	...
4844333	  805.3	  547.9	 7703.0	...
4844334	  805.4	  547.3	 7706.0	...
4844335	  805.4	  546.7	 7707.0	...
4844336	  805.3	  546.4	 7705.0	...
4844337	  805.2	  546.1	 7701.0	...
4844338	  805.6	  545.9	 7697.0	...
4844339	  806.0	  545.8	 7697.0	...
4844340	  806.5	  545.9	 7699.0	...
4844341	  806.5	  546.1	 7702.0	...
4844342	  806.4	  546.4	 7706.0	...
4844343	  806.4	  546.6	 7709.0	...
4844344	  806.4	  546.7	 7706.0	...
4844345	  806.5	  546.9	 7701.0	...
4844346	  806.6	  546.8	 7697.0	...
4844347	  806.6	  546.8	 7698.0	...
4844348	  806.6	  546.7	 7701.0	...
4844349	  806.6	  546.7	 7703.0	...
4844350	  806.7	  546.8	 7705.0	...
4844351	  806.7	  546.8	 7704.0	...
4844352	  806.7	  546.8	 7703.0	...
4844353	  806.6	  546.8	 7704.0	...
4844354	  806.5	  547.0	 7705.0	...
4844355	  806.3	  547.0	 7706.0	...
4844356	  805.9	  546.9	 7707.0	...
4844357	  805.8	  546.9	 7708.0	...
4844358	  805.7	  546.9	 7708.0	...
4844359	  805.9	  546.9	 7707.0	...
4844360	  805.9	  546.8	 7709.0	...
4844361	  805.9	  546.4	 7711.0	...
4844362	  805.8	  545.8	 7712.0	...
4844363	  806.0	  545.1	 7712.0	...
4844364	  806.2	  545.0	 7714.0	...
4844365	  806.4	  544.9	 7716.0	...
4844366	  806.4	  544.7	 7718.0	...
4844367	  806.2	  544.6	 7717.0	...
4844368	  806.1	  544.8	 7717.0	...
4844369	  806.1	  545.8	 7718.0	...
4844370	  806.2	  546.7	 7718.0	...
4844371	  806.3	  547.5	 7719.0	...
4844372	  806.6	  547.5	 7721.0	...
4844373	  807.1	  547.6	 7720.0	...
4844374	  806.9	  547.6	 7718.0	...
4844375	  806.1	  547.6	 7713.0	...
4844376	  805.4	  547.5	 7710.0	...
4844377	  805.4	  547.5	 7707.0	...
4844378	  805.7	  547.5	 7706.0	...
4844379	  805.8	  546.9	 7704.0	...
4844380	  805.8	  546.3	 7704.0	...
4844381	  805.7	  545.8	 7705.0	...
4844382	  805.9	  545.8	 7705.0	...
4844383	  806.1	  546.2	 7704.0	...
4844384	  806.3	  546.5	 7705.0	...
4844385	  806.5	  547.0	 7705.0	...
4844386	  806.6	  547.6	 7706.0	...
4844387	  806.7	  548.1	 7706.0	...
4844388	  806.7	  548.5	 7706.0	...
4844389	  806.7	  548.5	 7706.0	...
4844390	  806.8	  548.6	 7706.0	...
4844391	  806.8	  548.5	 7706.0	...
4844392	  806.7	  548.3	 7706.0	...
4844393	  806.4	  547.7	 7706.0	...
4844394	  805.8	  546.9	 7708.0	...
4844395	  805.4	  546.2	 7710.0	...
4844396	  805.0	  546.4	 7707.0	...
4844397	  805.1	  546.8	 7703.0	...
4844398	  805.1	  547.3	 7698.0	...
4844399	  805.1	  547.4	 7697.0	...
4844400	  805.5	  547.7	 7699.0	...
4844401	  806.0	  548.0	 7701.0	...
4844402	  806.5	  548.7	 7703.0	...
4844403	  806.4	  549.2	 7701.0	...
4844404	  806.1	  549.1	 7700.0	...
4844405	  805.7	  548.6	 7697.0	...
4844406	  805.4	  547.8	 7696.0	...
4844407	  805.3	  547.6	 7695.0	...
4844408	  805.3	  547.5	 7694.0	...
4844409	  805.5	  547.6	 7697.0	...
4844410	  805.6	  547.7	 7700.0	...
4844411	  805.6	  547.1	 7704.0	...
4844412	  805.3	  546.6	 7703.0	...
4844413	  805.1	  546.7	 7702.0	...
4844414	  805.4	  547.3	 7704.0	...
4844415	  805.6	  547.9	 7707.0	...
4844416	  805.6	  547.5	 7710.0	...
4844417	  805.0	  547.2	 7710.0	...
4844418	  804.8	  546.8	 7709.0	...
4844419	  805.0	  546.8	 7707.0	...
4844420	  805.4	  546.8	 7705.0	...
4844421	  805.8	  547.0	 7705.0	...
4844422	  805.8	  547.0	 7705.0	...
4844423	  805.8	  546.9	 7706.0	...
4844424	  805.9	  547.1	 7706.0	...
4844425	  806.0	  547.6	 7707.0	...
4844426	  806.0	  548.2	 7709.0	...
4844427	  805.8	  548.1	 7710.0	...
4844428	  805.6	  547.5	 7712.0	...
4844429	  805.4	  547.0	 7712.0	...
4844430	  805.2	  547.0	 7711.0	...
4844431	  805.1	  547.3	 7709.0	...
4844432	  805.5	  547.6	 7707.0	...
4844433	  805.9	  546.9	 7706.0	...
4844434	  805.9	  546.1	 7705.0	...
4844435	  805.5	  545.8	 7704.0	...
4844436	  805.6	  546.2	 7703.0	...
4844437	  806.1	  546.6	 7703.0	...
4844438	  806.2	  547.1	 7703.0	...
4844439	  806.0	  548.1	 7703.0	...
4844440	  805.9	  549.1	 7703.0	...
4844441	  805.9	  549.4	 7704.0	...
4844442	  805.8	  549.4	 7705.0	...
4844443	  805.8	  549.4	 7706.0	...
4844444	  805.9	  549.1	 7708.0	...
4844445	  806.0	  548.7	 7709.0	...
4844446	  806.1	  548.1	 7709.0	...
4844447	  806.2	  547.9	 7708.0	...
4844448	  806.3	  547.7	 7706.0	...
4844449	  806.1	  547.7	 7704.0	...
4844450	  805.8	  547.8	 7705.0	...
4844451	  805.5	  547.9	 7706.0	...
4844452	  805.3	  548.0	 7708.0	...
4844453	  805.0	  547.6	 7712.0	...
4844454	  804.9	  547.1	 7714.0	...
4844455	  805.1	  546.8	 7717.0	...
4844456	  805.4	  547.0	 7717.0	...
4844457	  805.3	  547.3	 7716.0	...
4844458	  804.8	  547.5	 7714.0	...
4844459	  804.9	  547.7	 7714.0	...
4844460	  805.5	  547.8	 7715.0	...
4844461	  806.0	  547.9	 7714.0	...
4844462	  806.0	  547.8	 7712.0	...
4844463	  805.9	  547.6	 7710.0	...
4844464	  805.8	  547.5	 7710.0	...
4844465	  805.6	  547.6	 7714.0	...
4844466	  805.7	  547.9	 7717.0	...
4844467	  805.8	  548.2	 7720.0	...
4844468	  805.9	  548.4	 7719.0	...
4844469	  805.8	  548.3	 7718.0	...
4844470	  805.6	  548.1	 7718.0	...
4844471	  805.5	  548.1	 7720.0	...
4844472	  805.6	  547.8	 7722.0	...
4844473	  805.7	  547.4	 7724.0	...
4844474	  805.6	  547.0	 7724.0	...
4844475	  805.5	  547.0	 7726.0	...
4844476	  805.5	  547.1	 7726.0	...
4844477	  805.8	  547.1	 7727.0	...
4844478	  806.0	  546.9	 7726.0	...
4844479	  806.3	  546.8	 7725.0	...
4844480	  806.2	  546.8	 7725.0	...
4844481	  806.2	  546.8	 7725.0	...
4844482	  806.3	  547.0	 7725.0	...
4844483	  806.2	  547.3	 7724.0	...
4844484	  806.1	  547.6	 7724.0	...
4844485	  805.9	  547.8	 7722.0	...
4844486	  805.6	  547.8	 7720.0	...
4844487	  805.3	  547.9	 7718.0	...
4844488	  805.0	  548.0	 7719.0	...
4844489	  804.9	  548.1	 7722.0	...
4844490	  804.9	  548.2	 7724.0	...
4844491	  804.6	  548.3	 7722.0	...
4844492	  804.5	  548.3	 7719.0	...
4844493	  804.4	  548.5	 7716.0	...
4844494	  805.0	  548.7	 7716.0	...
4844495	  805.5	  548.9	 7717.0	...
4844496	  805.9	  548.8	 7718.0	...
4844497	  805.9	  549.2	 7718.0	...
4844498	  805.9	  549.5	 7719.0	...
4844499	  805.9	  549.8	 7722.0	...
4844500	  805.7	  549.8	 7726.0	...
4844501	  805.6	  549.5	 7727.0	...
4844502	  805.4	  549.0	 7724.0	...
4844503	  805.3	  548.2	 7722.0	...
4844504	  805.2	  547.7	 7722.0	...
4844505	  805.3	  548.0	 7723.0	...
4844506	  805.5	  548.5	 7724.0	...
4844507	  805.6	  548.7	 7725.0	...
4844508	  805.5	  548.3	 7728.0	...
4844509	  805.4	  547.9	 7729.0	...
4844510	  805.4	  547.8	 7730.0	...
4844511	  805.4	  547.8	 7730.0	...
4844512	  805.2	  547.9	 7730.0	...
4844513	  805.0	  547.9	 7729.0	...
4844514	  804.8	  548.2	 7727.0	...
4844515	  804.9	  548.5	 7725.0	...
4844516	  805.0	  548.9	 7724.0	...
4844517	  805.2	  548.9	 7724.0	...
4844518	  805.6	  548.9	 7724.0	...
4844519	  805.8	  547.8	 7724.0	...
4844520	  805.9	  546.8	 7723.0	...
4844521	  805.8	  545.8	 7723.0	...
4844522	  805.9	  545.8	 7724.0	...
4844523	  805.9	  545.8	 7726.0	...
4844524	  805.9	  545.9	 7728.0	...
4844525	  806.0	  546.0	 7729.0	...
4844526	  806.1	  546.6	 7731.0	...
4844527	  806.1	  547.2	 7732.0	...
4844528	  806.2	  547.6	 7732.0	...
4844529	  806.2	  547.4	 7731.0	...
4844530	  806.4	  547.1	 7730.0	...
4844531	  806.5	  547.1	 7729.0	...
4844532	  806.8	  547.0	 7731.0	...
4844533	  807.1	  546.8	 7733.0	...
4844534	  807.4	  546.3	 7738.0	...
4844535	  807.6	  545.8	 7741.0	...
4844536	  807.3	  546.0	 7745.0	...
4844537	  806.9	  546.4	 7746.0	...
4844538	  806.5	  546.8	 7747.0	...
4844539	  806.2	  546.8	 7744.0	...
4844540	  805.9	  547.5	 7739.0	...
4844541	  805.9	  548.1	 7735.0	...
4844542	  806.2	  548.7	 7734.0	...
4844543	  806.5	  548.8	 7734.0	...
4844544	  806.5	  548.8	 7733.0	...
4844545	  806.5	  548.5	 7733.0	...
4844546	  806.4	  547.9	 7733.0	...
4844547	  806.3	  547.4	 7733.0	...
4844548	  806.5	  547.3	 7733.0	...
4844549	  806.8	  547.5	 7734.0	...
4844550	  807.1	  547.5	 7736.0	...
4844551	  807.1	  547.6	 7737.0	...
4844552	  807.1	  547.6	 7736.0	...
4844553	  807.1	  547.5	 7738.0	...
4844554	  807.2	  547.9	 7741.0	...
4844555	  807.4	  548.3	 7750.0	...
4844556	  807.6	  548.7	 7755.0	...
4844557	  807.7	  548.5	 7758.0	...
4844558	  807.7	  548.0	 7755.0	...
EFIX R   4842992	4844558	1567	  809.5	  543.4	   7618
SSACC R  4844559
4844559	  807.0	  546.4	 7752.0	...
4844560	  806.2	  544.4	 7751.0	...
4844561	  804.7	  541.4	 7750.0	...
4844562	  803.6	  539.5	 7749.0	...
4844563	  802.0	  535.5	 7748.0	...
4844564	  801.1	  532.8	 7747.0	...
4844565	  799.1	  529.3	 7745.0	...
4844566	  797.6	  527.9	 7743.0	...
4844567	  796.2	  525.9	 7742.0	...
4844568	  796.1	  524.3	 7742.0	...
4844569	  795.9	  523.3	 7742.0	...
4844570	  795.7	  523.0	 7742.0	...
4844571	  795.5	  523.2	 7743.0	...
4844572	  796.1	  523.5	 7743.0	...
4844573	  797.1	  524.2	 7743.0	...
4844574	  798.4	  526.6	 7741.0	...
4844575	  799.4	  529.4	 7737.0	...
ESACC R  4844559	4844575	17	  807.0	  546.4	  799.4	  529.4	   0.39	     59
MSG	4844576 0000 _ Number Off
SFIX R   4844576
4844576	  800.4	  531.6	 7733.0	...
4844577	  801.2	  532.2	 7736.0	...
4844578	  802.3	  532.3	 7742.0	...
4844579	  803.2	  532.5	 7750.0	...
4844580	  804.3	  532.5	 7752.0	...
4844581	  804.9	  532.6	 7754.0	...
4844582	  805.3	  531.9	 7755.0	...
4844583	  805.3	  530.6	 7755.0	...
4844584	  805.0	  529.4	 7754.0	...
4844585	  804.5	  529.0	 7752.0	...
4844586	  804.0	  529.2	 7750.0	...
4844587	  803.7	  529.4	 7749.0	...
4844588	  803.5	  529.6	 7751.0	...
4844589	  802.9	  529.7	 7752.0	...
4844590	  802.7	  530.4	 7753.0	...
4844591	  802.5	  531.1	 7754.0	...
4844592	  802.6	  531.8	 7753.0	...
4844593	  802.1	  531.9	 7752.0	...
4844594	  801.7	  532.2	 7751.0	...
4844595	  801.5	  532.4	 7750.0	...
4844596	  801.6	  531.8	 7750.0	...
4844597	  801.7	  531.1	 7750.0	...
4844598	  801.6	  530.7	 7750.0	...
4844599	  801.9	  531.2	 7751.0	...
4844600	  802.1	  531.5	 7751.0	...
4844601	  802.2	  531.3	 7752.0	...
4844602	  802.2	  531.2	 7753.0	...
4844603	  802.2	  531.3	 7753.0	...
4844604	  802.1	  531.3	 7754.0	...
4844605	  802.1	  531.8	 7754.0	...
4844606	  802.1	  532.2	 7753.0	...
4844607	  802.3	  532.7	 7754.0	...
4844608	  802.4	  531.9	 7756.0	...
4844609	  802.3	  531.2	 7757.0	...
4844610	  802.3	  531.3	 7757.0	...
4844611	  802.5	  532.3	 7757.0	...
4844612	  802.8	  533.3	 7758.0	...
4844613	  802.6	  532.7	 7757.0	...
4844614	  802.2	  531.9	 7755.0	...
4844615	  802.1	  531.1	 7753.0	...
4844616	  802.4	  531.2	 7752.0	...
4844617	  802.7	  531.4	 7753.0	...
4844618	  802.7	  531.6	 7753.0	...
4844619	  802.6	  531.6	 7754.0	...
4844620	  802.6	  531.6	 7753.0	...
4844621	  802.5	  531.6	 7753.0	...
4844622	  802.5	  531.8	 7754.0	...
4844623	  802.4	  531.9	 7754.0	...
4844624	  802.4	  532.0	 7752.0	...
4844625	  802.3	  531.9	 7750.0	...
4844626	  802.3	  531.3	 7748.0	...
4844627	  802.4	  530.6	 7747.0	...
4844628	  802.6	  530.7	 7746.0	...
4844629	  802.8	  531.0	 7746.0	...
4844630	  802.9	  531.4	 7748.0	...
4844631	  802.8	  531.0	 7750.0	...
4844632	  802.8	  530.9	 7751.0	...
4844633	  802.7	  530.8	 7751.0	...
4844634	  802.6	  530.7	 7752.0	...
4844635	  802.5	  530.4	 7752.0	...
4844636	  802.3	  530.0	 7753.0	...
4844637	  802.1	  529.6	 7753.0	...
4844638	  801.9	  529.4	 7754.0	...
4844639	  801.7	  529.4	 7754.0	...
4844640	  801.5	  529.5	 7753.0	...
4844641	  801.2	  529.6	 7753.0	...
4844642	  801.2	  529.7	 7752.0	...
4844643	  801.2	  530.6	 7755.0	...
4844644	  801.2	  531.5	 7758.0	...
4844645	  801.3	  531.6	 7761.0	...
4844646	  801.4	  530.7	 7761.0	...
4844647	  801.5	  530.6	 7761.0	...
4844648	  801.6	  531.3	 7761.0	...
4844649	  801.6	  532.0	 7758.0	...
4844650	  801.4	  531.4	 7756.0	...
4844651	  801.4	  530.7	 7752.0	...
4844652	  801.3	  529.8	 7751.0	...
4844653	  801.4	  529.5	 7749.0	...
4844654	  801.6	  529.2	 7748.0	...
4844655	  801.7	  529.0	 7748.0	...
4844656	  802.1	  529.1	 7750.0	...
4844657	  802.5	  529.4	 7752.0	...
4844658	  802.7	  529.8	 7753.0	...
4844659	  802.6	  530.2	 7750.0	...
4844660	  802.7	  530.4	 7748.0	...
4844661	  802.9	  530.0	 7747.0	...
4844662	  803.0	  529.8	 7751.0	...
4844663	  802.9	  529.7	 7754.0	...
4844664	  802.8	  529.9	 7758.0	...
4844665	  802.6	  529.2	 7760.0	...
4844666	  802.4	  528.5	 7764.0	...
4844667	  802.2	  528.3	 7765.0	...
4844668	  802.3	  529.1	 7763.0	...
4844669	  802.4	  529.9	 7759.0	...
4844670	  802.6	  530.1	 7755.0	...
4844671	  802.6	  530.0	 7753.0	...
4844672	  802.6	  529.8	 7752.0	...
4844673	  802.7	  529.7	 7752.0	...
4844674	  803.1	  529.4	 7752.0	...
4844675	  803.4	  529.1	 7753.0	...
4844676	  803.1	  529.2	 7753.0	...
4844677	  802.6	  529.6	 7753.0	...
4844678	  802.5	  529.7	 7753.0	...
4844679	  802.8	  529.5	 7754.0	...
4844680	  802.7	  528.7	 7758.0	...
4844681	  802.1	  528.3	 7762.0	...
4844682	  801.5	  528.0	 7761.0	...
4844683	  801.3	  528.3	 7757.0	...
4844684	  801.3	  528.6	 7755.0	...
4844685	  801.4	  528.6	 7757.0	...
4844686	  801.5	  529.1	 7758.0	...
4844687	  801.6	  529.8	 7758.0	...
4844688	  801.7	  529.7	 7757.0	...
4844689	  801.7	  529.0	 7757.0	...
4844690	  801.7	  528.8	 7756.0	...
4844691	  801.9	  529.2	 7757.0	...
4844692	  802.1	  529.5	 7758.0	...
4844693	  802.2	  529.1	 7759.0	...
4844694	  802.2	  528.8	 7758.0	...
4844695	  802.2	  528.4	 7757.0	...
4844696	  802.3	  528.2	 7756.0	...
4844697	  802.5	  528.1	 7757.0	...
4844698	  802.2	  528.2	 7758.0	...
4844699	  802.0	  528.4	 7762.0	...
4844700	  801.9	  528.7	 7763.0	...
4844701	  802.1	  529.2	 7764.0	...
4844702	  802.4	  529.7	 7761.0	...
4844703	  802.5	  529.8	 7760.0	...
4844704	  802.6	  529.6	 7761.0	...
4844705	  802.6	  529.4	 7762.0	...
4844706	  802.6	  529.3	 7760.0	...
4844707	  802.7	  529.3	 7757.0	...
4844708	  802.8	  529.2	 7753.0	...
4844709	  802.8	  529.0	 7751.0	...
4844710	  802.8	  528.9	 7749.0	...
4844711	  802.9	  528.7	 7748.0	...
4844712	  803.1	  528.4	 7748.0	...
4844713	  802.8	  528.2	 7748.0	...
4844714	  802.7	  528.0	 7748.0	...
4844715	  802.5	  527.8	 7748.0	...
4844716	  802.3	  527.7	 7745.0	...
4844717	  801.9	  527.9	 7741.0	...
4844718	  801.4	  528.2	 7739.0	...
4844719	  801.4	  529.0	 7739.0	...
4844720	  801.5	  529.8	 7740.0	...
4844721	  801.4	  529.7	 7739.0	...
4844722	  801.2	  529.0	 7739.0	...
4844723	  801.2	  528.2	 7740.0	...
4844724	  801.3	  528.2	 7741.0	...
4844725	  801.5	  528.1	 7741.0	...
4844726	  801.4	  528.1	 7738.0	...
4844727	  801.3	  528.2	 7735.0	...
4844728	  801.2	  528.4	 7732.0	...
4844729	  800.9	  528.5	 7735.0	...
4844730	  800.8	  528.4	 7737.0	...
4844731	  800.5	  528.4	 7740.0	...
4844732	  800.4	  528.3	 7741.0	...
4844733	  800.6	  527.8	 7741.0	...
4844734	  801.2	  527.2	 7740.0	...
4844735	  801.7	  526.7	 7737.0	...
4844736	  801.8	  526.7	 7736.0	...
4844737	  801.9	  527.2	 7737.0	...
4844738	  801.9	  527.7	 7739.0	...
4844739	  801.8	  528.4	 7740.0	...
4844740	  801.8	  528.6	 7741.0	...
4844741	  801.9	  528.8	 7741.0	...
4844742	  802.0	  528.9	 7741.0	...
4844743	  801.8	  528.7	 7740.0	...
4844744	  801.4	  528.1	 7740.0	...
4844745	  801.1	  527.5	 7739.0	...
4844746	  801.1	  527.0	 7739.0	...
4844747	  801.1	  527.1	 7738.0	...
4844748	  801.1	  527.1	 7737.0	...
4844749	  801.3	  527.1	 7738.0	...
4844750	  801.5	  527.1	 7740.0	...
4844751	  801.7	  527.3	 7743.0	...
4844752	  801.8	  527.4	 7744.0	...
4844753	  801.8	  527.4	 7744.0	...
4844754	  801.6	  527.4	 7742.0	...
4844755	  801.5	  527.4	 7741.0	...
4844756	  801.3	  527.4	 7741.0	...
4844757	  801.3	  527.6	 7742.0	...
4844758	  801.3	  527.7	 7742.0	...
4844759	  801.2	  527.8	 7741.0	...
4844760	  801.2	  527.8	 7739.0	...
4844761	  801.1	  527.3	 7736.0	...
4844762	  801.1	  526.9	 7733.0	...
4844763	  801.0	  526.4	 7732.0	...
4844764	  800.9	  526.4	 7730.0	...
4844765	  800.8	  526.7	 7730.0	...
4844766	  800.8	  526.8	 7732.0	...
4844767	  800.9	  526.8	 7736.0	...
4844768	  801.0	  526.6	 7740.0	...
4844769	  801.0	  526.2	 7741.0	...
4844770	  801.0	  525.9	 7740.0	...
4844771	  800.9	  525.7	 7740.0	...
4844772	  800.8	  525.8	 7740.0	...
4844773	  800.8	  526.1	 7739.0	...
4844774	  800.8	  526.5	 7739.0	...
4844775	  800.7	  527.2	 7738.0	...
4844776	  800.6	  527.8	 7739.0	...
4844777	  800.9	  528.2	 7740.0	...
MSG	4844778 0000 _ Number On
4844778	  801.4	  528.3	 7740.0	...
4844779	  801.9	  528.2	 7741.0	...
4844780	  801.9	  528.1	 7742.0	...
4844781	  801.8	  527.9	 7743.0	...
4844782	  801.8	  527.9	 7745.0	...
4844783	  801.8	  528.0	 7746.0	...
4844784	  801.9	  528.3	 7746.0	...
4844785	  802.0	  528.4	 7744.0	...
4844786	  802.0	  528.3	 7740.0	...
4844787	  801.6	  528.2	 7734.0	...
4844788	  801.0	  528.2	 7730.0	...
4844789	  800.3	  528.0	 7728.0	...
4844790	  800.2	  527.4	 7735.0	...
4844791	  800.0	  527.0	 7742.0	...
4844792	  800.3	  526.8	 7745.0	...
4844793	  800.7	  526.8	 7743.0	...
4844794	  800.8	  527.0	 7740.0	...
4844795	  800.7	  527.7	 7739.0	...
4844796	  800.4	  528.4	 7738.0	...
4844797	  800.3	  529.3	 7736.0	...
4844798	  800.6	  529.5	 7735.0	...
4844799	  801.1	  529.8	 7733.0	...
4844800	  801.6	  529.9	 7734.0	...
4844801	  801.8	  529.9	 7735.0	...
4844802	  802.1	  529.6	 7739.0	...
4844803	  802.3	  529.2	 7742.0	...
4844804	  802.3	  528.8	 7742.0	...
4844805	  802.3	  528.8	 7740.0	...
4844806	  801.9	  528.5	 7737.0	...
4844807	  801.6	  528.1	 7735.0	...
4844808	  801.2	  527.7	 7733.0	...
4844809	  801.0	  527.8	 7730.0	...
4844810	  800.7	  527.8	 7729.0	...
4844811	  800.5	  527.9	 7730.0	...
4844812	  800.7	  527.9	 7731.0	...
4844813	  800.9	  527.9	 7732.0	...
4844814	  801.1	  527.7	 7731.0	...
4844815	  801.1	  527.4	 7730.0	...
4844816	  801.0	  527.4	 7731.0	...
4844817	  801.0	  527.5	 7734.0	...
4844818	  800.9	  527.8	 7736.0	...
4844819	  800.6	  527.8	 7734.0	...
4844820	  800.4	  528.3	 7728.0	...
4844821	  800.1	  528.7	 7722.0	...
4844822	  800.1	  529.0	 7717.0	...
4844823	  800.2	  528.8	 7717.0	...
4844824	  800.2	  528.5	 7716.0	...
4844825	  800.5	  528.2	 7723.0	...
4844826	  800.9	  527.9	 7728.0	...
4844827	  801.2	  527.7	 7735.0	...
4844828	  801.1	  527.8	 7737.0	...
4844829	  801.1	  528.2	 7732.0	...
4844830	  801.2	  528.6	 7726.0	...
4844831	  801.1	  528.3	 7721.0	...
4844832	  801.0	  527.9	 7723.0	...
4844833	  800.9	  527.7	 7724.0	...
4844834	  800.9	  528.1	 7724.0	...
4844835	  800.5	  528.5	 7724.0	...
4844836	  800.0	  528.6	 7725.0	...
4844837	  799.6	  528.8	 7725.0	...
4844838	  799.5	  529.0	 7724.0	...
4844839	  799.4	  529.1	 7722.0	...
4844840	  799.3	  529.1	 7719.0	...
4844841	  799.9	  529.4	 7717.0	...
4844842	  800.6	  529.9	 7716.0	...
4844843	  801.2	  530.2	 7716.0	...
4844844	  801.1	  529.8	 7716.0	...
4844845	  801.0	  529.0	 7717.0	...
4844846	  800.7	  528.5	 7719.0	...
4844847	  800.5	  528.2	 7720.0	...
4844848	  800.3	  528.1	 7720.0	...
4844849	  800.4	  528.1	 7719.0	...
4844850	  800.4	  528.3	 7717.0	...
4844851	  800.5	  528.7	 7716.0	...
4844852	  800.5	  529.2	 7714.0	...
4844853	  800.4	  529.4	 7714.0	...
4844854	  800.2	  529.5	 7714.0	...
4844855	  800.0	  529.5	 7713.0	...
4844856	  800.2	  529.5	 7712.0	...
4844857	  800.4	  529.4	 7715.0	...
4844858	  800.6	  529.2	 7717.0	...
4844859	  800.6	  528.9	 7720.0	...
4844860	  800.6	  528.8	 7719.0	...
4844861	  800.6	  528.7	 7718.0	...
4844862	  800.6	  528.8	 7716.0	...
4844863	  800.7	  528.8	 7715.0	...
4844864	  800.8	  528.9	 7715.0	...
4844865	  800.8	  529.3	 7715.0	...
4844866	  801.0	  529.7	 7716.0	...
4844867	  801.1	  530.1	 7717.0	...
4844868	  800.7	  530.2	 7718.0	...
4844869	  800.1	  530.2	 7717.0	...
4844870	  799.9	  529.9	 7712.0	...
4844871	  800.5	  529.6	 7708.0	...
4844872	  801.1	  529.5	 7706.0	...
4844873	  801.2	  529.5	 7708.0	...
4844874	  801.2	  529.5	 7709.0	...
4844875	  801.2	  529.5	 7707.0	...
4844876	  801.0	  529.7	 7704.0	...
4844877	  800.7	  530.2	 7701.0	...
4844878	  800.6	  530.6	 7704.0	...
4844879	  800.6	  530.3	 7708.0	...
4844880	  800.4	  529.8	 7710.0	...
4844881	  800.0	  529.4	 7708.0	...
4844882	  799.7	  529.1	 7706.0	...
4844883	  799.7	  528.8	 7708.0	...
4844884	  799.7	  528.7	 7710.0	...
4844885	  799.9	  528.9	 7713.0	...
4844886	  799.9	  529.2	 7714.0	...
4844887	  799.9	  529.7	 7715.0	...
4844888	  799.8	  530.0	 7712.0	...
4844889	  799.5	  529.3	 7710.0	...
4844890	  799.3	  528.2	 7709.0	...
4844891	  799.7	  527.8	 7710.0	...
4844892	  800.2	  528.6	 7713.0	...
4844893	  800.7	  529.5	 7717.0	...
4844894	  800.7	  529.8	 7713.0	...
4844895	  800.7	  530.1	 7707.0	...
4844896	  800.5	  530.1	 7700.0	...
4844897	  800.2	  530.2	 7704.0	...
4844898	  800.1	  530.2	 7707.0	...
4844899	  800.2	  530.2	 7711.0	...
4844900	  800.3	  530.1	 7711.0	...
4844901	  800.1	  530.0	 7712.0	...
4844902	  800.1	  530.0	 7711.0	...
4844903	  800.2	  530.1	 7708.0	...
4844904	  800.3	  530.1	 7702.0	...
4844905	  800.3	  529.6	 7697.0	...
4844906	  800.3	  529.1	 7701.0	...
4844907	  800.2	  528.6	 7706.0	...
4844908	  800.3	  529.1	 7711.0	...
4844909	  800.5	  529.6	 7711.0	...
4844910	  800.8	  530.2	 7711.0	...
4844911	  800.9	  530.2	 7712.0	...
4844912	  800.9	  530.2	 7712.0	...
4844913	  800.9	  530.2	 7712.0	...
4844914	  800.9	  530.3	 7712.0	...
4844915	  801.0	  530.4	 7713.0	...
4844916	  801.0	  530.2	 7713.0	...
4844917	  801.0	  530.1	 7710.0	...
4844918	  801.1	  529.9	 7706.0	...
4844919	  801.3	  529.9	 7702.0	...
4844920	  801.7	  530.0	 7706.0	...
4844921	  802.0	  530.2	 7710.0	...
4844922	  801.8	  530.6	 7712.0	...
4844923	  801.4	  531.0	 7709.0	...
4844924	  801.4	  531.2	 7707.0	...
4844925	  801.9	  531.2	 7709.0	...
4844926	  802.0	  530.7	 7711.0	...
4844927	  801.6	  530.0	 7712.0	...
4844928	  801.1	  529.5	 7712.0	...
4844929	  801.1	  529.3	 7711.0	...
4844930	  801.5	  529.6	 7710.0	...
4844931	  802.0	  529.9	 7711.0	...
4844932	  802.5	  530.2	 7713.0	...
4844933	  802.2	  530.3	 7714.0	...
4844934	  801.8	  530.3	 7711.0	...
4844935	  801.3	  530.5	 7708.0	...
4844936	  801.2	  530.6	 7707.0	...
4844937	  801.3	  530.8	 7704.0	...
4844938	  801.4	  530.9	 7701.0	...
4844939	  801.4	  531.1	 7701.0	...
4844940	  801.5	  531.3	 7704.0	...
4844941	  801.8	  531.6	 7705.0	...
4844942	  801.8	  531.3	 7704.0	...
4844943	  801.9	  531.2	 7702.0	...
4844944	  801.7	  531.1	 7703.0	...
4844945	  801.7	  530.9	 7703.0	...
4844946	  801.6	  530.5	 7703.0	...
4844947	  801.6	  530.1	 7703.0	...
4844948	  801.9	  530.2	 7703.0	...
4844949	  802.3	  530.3	 7700.0	...
4844950	  802.6	  530.5	 7697.0	...
4844951	  802.6	  530.5	 7693.0	...
4844952	  802.5	  530.2	 7695.0	...
4844953	  802.4	  529.9	 7698.0	...
4844954	  802.5	  530.0	 7700.0	...
4844955	  802.7	  530.5	 7701.0	...
4844956	  803.0	  531.0	 7703.0	...
4844957	  803.1	  531.0	 7704.0	...
4844958	  803.0	  531.1	 7704.0	...
4844959	  802.9	  531.2	 7704.0	...
4844960	  802.8	  531.2	 7704.0	...
4844961	  802.9	  531.3	 7701.0	...
4844962	  803.0	  531.2	 7696.0	...
4844963	  803.2	  531.2	 7691.0	...
4844964	  803.3	  531.2	 7689.0	...
4844965	  803.2	  530.4	 7690.0	...
4844966	  803.1	  529.6	 7691.0	...
4844967	  802.8	  528.9	 7693.0	...
4844968	  802.7	  529.3	 7695.0	...
4844969	  802.7	  529.9	 7695.0	...
4844970	  802.8	  530.3	 7695.0	...
4844971	  802.8	  530.6	 7694.0	...
4844972	  802.8	  530.7	 7694.0	...
4844973	  802.8	  530.5	 7698.0	...
4844974	  803.1	  530.3	 7701.0	...
4844975	  803.6	  529.8	 7703.0	...
4844976	  804.0	  529.4	 7699.0	...
4844977	  804.1	  529.6	 7696.0	...
4844978	  803.9	  530.0	 7694.0	...
4844979	  803.8	  530.6	 7694.0	...
4844980	  803.9	  530.8	 7692.0	...
4844981	  803.6	  531.1	 7689.0	...
4844982	  803.3	  531.4	 7687.0	...
4844983	  802.9	  531.4	 7689.0	...
4844984	  803.0	  531.6	 7692.0	...
4844985	  803.1	  531.8	 7694.0	...
4844986	  803.1	  531.6	 7696.0	...
4844987	  803.1	  531.2	 7698.0	...
4844988	  803.2	  530.9	 7701.0	...
4844989	  803.3	  531.1	 7703.0	...
4844990	  803.3	  531.1	 7703.0	...
4844991	  803.6	  530.9	 7702.0	...
4844992	  804.0	  530.6	 7701.0	...
4844993	  804.5	  531.0	 7702.0	...
4844994	  804.7	  531.6	 7702.0	...
4844995	  804.5	  532.2	 7701.0	...
4844996	  804.3	  532.3	 7700.0	...
4844997	  804.0	  532.4	 7699.0	...
4844998	  803.9	  532.1	 7700.0	...
4844999	  803.9	  531.7	 7702.0	...
4845000	  803.9	  531.6	 7703.0	...
4845001	  804.0	  531.7	 7701.0	...
4845002	  804.2	  531.9	 7698.0	...
4845003	  804.2	  531.8	 7695.0	...
4845004	  804.3	  531.8	 7692.0	...
4845005	  804.3	  531.8	 7691.0	...
4845006	  804.4	  531.9	 7693.0	...
4845007	  804.3	  531.9	 7694.0	...
4845008	  804.3	  531.9	 7695.0	...
4845009	  804.3	  532.2	 7693.0	...
4845010	  804.2	  532.5	 7691.0	...
4845011	  804.0	  531.9	 7688.0	...
4845012	  804.0	  531.0	 7688.0	...
4845013	  804.1	  530.0	 7690.0	...
4845014	  804.4	  530.0	 7693.0	...
4845015	  804.4	  529.6	 7694.0	...
4845016	  804.4	  529.2	 7695.0	...
4845017	  804.5	  530.6	 7695.0	...
4845018	  804.7	  532.3	 7693.0	...
4845019	  804.9	  533.9	 7693.0	...
4845020	  804.9	  533.8	 7693.0	...
4845021	  804.8	  533.7	 7693.0	...
4845022	  804.7	  533.8	 7693.0	...
4845023	  804.5	  533.8	 7693.0	...
4845024	  804.4	  533.9	 7693.0	...
4845025	  804.7	  533.8	 7695.0	...
4845026	  805.0	  533.4	 7696.0	...
4845027	  804.8	  533.0	 7698.0	...
4845028	  804.3	  532.4	 7698.0	...
4845029	  803.8	  532.0	 7699.0	...
4845030	  803.8	  531.6	 7699.0	...
4845031	  803.9	  532.0	 7699.0	...
4845032	  804.2	  532.6	 7696.0	...
4845033	  804.3	  532.8	 7695.0	...
4845034	  804.4	  532.6	 7693.0	...
4845035	  804.9	  533.1	 7695.0	...
4845036	  805.2	  533.8	 7694.0	...
4845037	  805.4	  534.6	 7693.0	...
4845038	  805.3	  534.6	 7692.0	...
4845039	  805.1	  534.1	 7691.0	...
4845040	  804.9	  533.6	 7691.0	...
4845041	  804.6	  532.7	 7692.0	...
4845042	  804.4	  532.4	 7694.0	...
4845043	  804.4	  532.2	 7697.0	...
4845044	  804.6	  532.3	 7697.0	...
4845045	  804.9	  532.7	 7696.0	...
4845046	  805.5	  532.8	 7699.0	...
4845047	  805.9	  532.8	 7703.0	...
4845048	  806.3	  532.6	 7705.0	...
4845049	  806.0	  532.7	 7704.0	...
4845050	  805.8	  533.1	 7702.0	...
4845051	  805.6	  533.3	 7699.0	...
4845052	  805.6	  533.6	 7695.0	...
4845053	  805.6	  533.7	 7691.0	...
4845054	  805.6	  533.6	 7692.0	...
4845055	  805.1	  533.6	 7694.0	...
4845056	  804.5	  533.4	 7696.0	...
4845057	  803.8	  533.2	 7696.0	...
4845058	  803.8	  532.9	 7695.0	...
4845059	  804.2	  532.8	 7694.0	...
4845060	  804.7	  532.9	 7693.0	...
4845061	  805.7	  533.6	 7692.0	...
4845062	  806.2	  534.3	 7691.0	...
4845063	  806.7	  534.5	 7695.0	...
4845064	  806.3	  534.4	 7701.0	...
4845065	  805.8	  534.2	 7701.0	...
4845066	  805.4	  534.2	 7697.0	...
4845067	  805.4	  534.1	 7692.0	...
4845068	  804.9	  534.1	 7691.0	...
4845069	  804.6	  534.4	 7695.0	...
4845070	  804.1	  534.6	 7699.0	...
4845071	  804.0	  534.6	 7704.0	...
4845072	  804.1	  534.5	 7703.0	...
4845073	  804.3	  534.1	 7703.0	...
4845074	  804.5	  533.8	 7702.0	...
4845075	  804.8	  533.3	 7702.0	...
4845076	  805.6	  533.2	 7701.0	...
4845077	  806.3	  533.5	 7699.0	...
4845078	  806.7	  533.8	 7697.0	...
4845079	  806.5	  534.2	 7697.0	...
4845080	  806.0	  534.2	 7696.0	...
4845081	  805.6	  534.1	 7694.0	...
4845082	  805.5	  534.4	 7691.0	...
4845083	  805.6	  534.8	 7689.0	...
4845084	  805.7	  535.0	 7688.0	...
4845085	  805.7	  534.9	 7690.0	...
4845086	  805.6	  534.7	 7694.0	...
4845087	  805.5	  534.2	 7698.0	...
4845088	  805.4	  533.6	 7699.0	...
4845089	  805.6	  533.9	 7698.0	...
MSG	4845090 0000 _ Number Off
4845090	  805.9	  534.8	 7698.0	...
4845091	  806.0	  535.4	 7700.0	...
4845092	  806.0	  535.1	 7702.0	...
4845093	  806.0	  535.0	 7703.0	...
4845094	  806.0	  535.3	 7702.0	...
4845095	  805.9	  535.0	 7701.0	...
4845096	  805.9	  534.4	 7699.0	...
4845097	  805.8	  533.9	 7698.0	...
4845098	  805.9	  533.9	 7698.0	...
4845099	  806.0	  534.1	 7697.0	...
4845100	  806.0	  534.1	 7697.0	...
4845101	  806.0	  534.1	 7698.0	...
4845102	  806.1	  534.1	 7699.0	...
4845103	  806.2	  534.2	 7701.0	...
4845104	  806.3	  534.4	 7700.0	...
4845105	  806.3	  534.5	 7698.0	...
4845106	  806.3	  534.5	 7696.0	...
4845107	  806.4	  534.5	 7697.0	...
4845108	  806.5	  534.5	 7697.0	...
4845109	  806.6	  534.6	 7697.0	...
4845110	  806.7	  534.7	 7698.0	...
4845111	  806.6	  534.8	 7698.0	...
4845112	  806.5	  534.8	 7700.0	...
4845113	  806.6	  534.8	 7703.0	...
4845114	  806.8	  534.9	 7705.0	...
4845115	  807.0	  534.7	 7705.0	...
4845116	  807.1	  534.6	 7705.0	...
4845117	  807.2	  534.5	 7707.0	...
4845118	  807.4	  534.4	 7709.0	...
4845119	  807.7	  534.4	 7711.0	...
4845120	  808.0	  534.4	 7711.0	...
4845121	  808.1	  534.6	 7710.0	...
4845122	  808.0	  534.3	 7708.0	...
4845123	  808.1	  533.9	 7707.0	...
4845124	  808.3	  533.8	 7707.0	...
4845125	  808.3	  534.2	 7708.0	...
4845126	  807.8	  534.7	 7710.0	...
4845127	  806.8	  535.1	 7711.0	...
4845128	  805.9	  535.2	 7710.0	...
4845129	  805.5	  535.1	 7709.0	...
4845130	  805.6	  534.9	 7711.0	...
4845131	  805.7	  534.7	 7712.0	...
4845132	  805.9	  534.5	 7717.0	...
4845133	  806.2	  534.1	 7719.0	...
4845134	  806.6	  533.7	 7722.0	...
4845135	  806.9	  533.5	 7721.0	...
4845136	  807.3	  533.7	 7721.0	...
4845137	  807.6	  534.0	 7723.0	...
4845138	  807.9	  534.2	 7724.0	...
4845139	  807.9	  534.2	 7726.0	...
4845140	  807.4	  534.2	 7726.0	...
4845141	  807.0	  534.7	 7726.0	...
4845142	  806.9	  535.2	 7726.0	...
4845143	  807.1	  535.6	 7725.0	...
4845144	  807.2	  535.5	 7725.0	...
4845145	  807.2	  535.4	 7725.0	...
4845146	  807.7	  535.4	 7725.0	...
4845147	  808.1	  535.3	 7726.0	...
4845148	  808.5	  535.2	 7727.0	...
4845149	  808.4	  535.2	 7723.0	...
4845150	  808.1	  535.2	 7718.0	...
4845151	  807.8	  535.3	 7714.0	...
4845152	  807.6	  535.4	 7713.0	...
4845153	  807.8	  535.4	 7714.0	...
4845154	  807.9	  535.3	 7716.0	...
4845155	  807.9	  535.1	 7718.0	...
4845156	  807.6	  534.9	 7720.0	...
4845157	  807.3	  535.1	 7723.0	...
4845158	  807.0	  535.5	 7726.0	...
4845159	  807.0	  535.9	 7726.0	...
4845160	  807.1	  536.1	 7724.0	...
4845161	  807.2	  536.2	 7723.0	...
4845162	  807.3	  536.1	 7724.0	...
4845163	  807.3	  536.0	 7726.0	...
4845164	  807.4	  536.0	 7728.0	...
4845165	  807.5	  536.1	 7729.0	...
4845166	  807.6	  536.3	 7730.0	...
4845167	  807.5	  536.3	 7731.0	...
4845168	  807.1	  536.0	 7731.0	...
4845169	  806.7	  535.6	 7731.0	...
4845170	  806.3	  535.3	 7732.0	...
4845171	  806.2	  535.3	 7732.0	...
4845172	  806.0	  535.9	 7731.0	...
4845173	  806.1	  536.6	 7731.0	...
4845174	  806.6	  536.4	 7733.0	...
4845175	  807.1	  535.6	 7736.0	...
4845176	  807.5	  534.8	 7738.0	...
4845177	  807.5	  534.8	 7739.0	...
4845178	  807.9	  534.9	 7741.0	...
4845179	  808.3	  535.2	 7743.0	...
4845180	  808.4	  535.9	 7744.0	...
4845181	  807.5	  536.7	 7742.0	...
4845182	  806.6	  537.4	 7740.0	...
4845183	  806.3	  538.2	 7739.0	...
4845184	  806.6	  538.7	 7739.0	...
4845185	  806.7	  538.0	 7739.0	...
4845186	  806.5	  536.8	 7740.0	...
4845187	  806.3	  535.5	 7739.0	...
4845188	  806.2	  535.2	 7738.0	...
4845189	  806.1	  535.0	 7736.0	...
4845190	  806.2	  535.5	 7736.0	...
4845191	  806.3	  536.3	 7733.0	...
4845192	  806.4	  537.1	 7730.0	...
4845193	  806.4	  537.2	 7729.0	...
4845194	  806.4	  537.1	 7731.0	...
4845195	  806.3	  537.2	 7733.0	...
4845196	  805.8	  537.2	 7733.0	...
4845197	  805.3	  537.2	 7733.0	...
4845198	  805.6	  537.7	 7733.0	...
4845199	  806.2	  538.5	 7731.0	...
4845200	  806.8	  539.3	 7730.0	...
4845201	  806.8	  539.7	 7728.0	...
4845202	  806.9	  538.9	 7728.0	...
4845203	  807.0	  538.1	 7731.0	...
4845204	  807.1	  537.5	 7735.0	...
4845205	  806.4	  537.7	 7736.0	...
4845206	  805.8	  538.0	 7734.0	...
4845207	  805.2	  538.2	 7731.0	...
4845208	  805.3	  538.3	 7731.0	...
4845209	  805.5	  538.3	 7731.0	...
4845210	  805.6	  538.3	 7732.0	...
4845211	  806.1	  538.7	 7732.0	...
4845212	  806.5	  538.8	 7733.0	...
4845213	  806.9	  538.9	 7733.0	...
4845214	  807.0	  538.8	 7735.0	...
4845215	  807.0	  539.1	 7736.0	...
4845216	  807.0	  539.4	 7737.0	...
4845217	  806.8	  539.3	 7740.0	...
4845218	  806.5	  539.1	 7743.0	...
4845219	  806.3	  539.0	 7749.0	...
4845220	  806.4	  537.6	 7752.0	...
4845221	  806.6	  536.5	 7754.0	...
4845222	  806.7	  535.9	 7754.0	...
4845223	  806.7	  536.5	 7752.0	...
4845224	  806.7	  537.2	 7751.0	...
4845225	  806.7	  537.5	 7751.0	...
4845226	  806.7	  537.2	 7751.0	...
4845227	  806.9	  536.4	 7756.0	...
4845228	  807.1	  535.6	 7761.0	...
4845229	  807.4	  535.5	 7766.0	...
4845230	  807.4	  535.9	 7765.0	...
4845231	  807.4	  535.8	 7764.0	...
4845232	  806.8	  535.4	 7764.0	...
4845233	  806.2	  535.0	 7763.0	...
4845234	  805.7	  535.0	 7762.0	...
4845235	  806.0	  534.9	 7760.0	...
4845236	  806.5	  535.5	 7759.0	...
4845237	  807.0	  536.1	 7759.0	...
4845238	  807.3	  537.1	 7760.0	...
4845239	  807.2	  537.4	 7762.0	...
4845240	  806.9	  537.7	 7764.0	...
4845241	  806.6	  537.7	 7765.0	...
4845242	  806.6	  537.6	 7766.0	...
4845243	  806.7	  537.6	 7767.0	...
4845244	  806.6	  537.5	 7769.0	...
4845245	  806.6	  537.4	 7768.0	...
4845246	  806.5	  537.5	 7767.0	...
4845247	  806.5	  537.6	 7767.0	...
4845248	  806.1	  537.6	 7768.0	...
4845249	  805.7	  537.5	 7768.0	...
4845250	  805.3	  537.5	 7766.0	...
4845251	  805.4	  537.4	 7763.0	...
4845252	  805.5	  537.3	 7761.0	...
4845253	  805.6	  537.3	 7760.0	...
4845254	  806.0	  537.2	 7759.0	...
4845255	  806.5	  537.2	 7758.0	...
4845256	  807.1	  537.2	 7761.0	...
4845257	  807.3	  537.5	 7766.0	...
4845258	  807.4	  537.9	 7771.0	...
4845259	  807.5	  538.3	 7773.0	...
4845260	  807.5	  538.5	 7773.0	...
4845261	  807.5	  538.5	 7773.0	...
4845262	  807.4	  538.5	 7772.0	...
4845263	  807.3	  538.6	 7771.0	...
4845264	  807.3	  538.6	 7770.0	...
4845265	  807.3	  538.5	 7772.0	...
4845266	  807.7	  538.3	 7774.0	...
4845267	  808.0	  537.6	 7774.0	...
4845268	  808.2	  537.1	 7772.0	...
4845269	  808.0	  536.9	 7771.0	...
4845270	  808.0	  537.1	 7772.0	...
4845271	  808.1	  537.3	 7772.0	...
4845272	  808.3	  537.3	 7774.0	...
4845273	  808.2	  537.2	 7777.0	...
4845274	  808.5	  537.1	 7779.0	...
4845275	  808.7	  537.0	 7779.0	...
4845276	  809.0	  537.1	 7778.0	...
4845277	  809.0	  537.3	 7778.0	...
4845278	  808.9	  537.3	 7776.0	...
4845279	  808.7	  537.3	 7775.0	...
4845280	  808.5	  537.2	 7778.0	...
4845281	  808.4	  537.2	 7781.0	...
4845282	  808.3	  536.9	 7785.0	...
4845283	  808.1	  536.7	 7785.0	...
4845284	  807.4	  536.5	 7785.0	...
4845285	  806.8	  536.4	 7785.0	...
4845286	  806.5	  536.4	 7785.0	...
4845287	  806.9	  536.5	 7783.0	...
4845288	  807.2	  536.7	 7780.0	...
4845289	  807.2	  536.9	 7778.0	...
4845290	  807.3	  537.0	 7778.0	...
4845291	  807.5	  537.1	 7779.0	...
4845292	  807.8	  538.0	 7780.0	...
4845293	  808.2	  538.9	 7781.0	...
4845294	  808.7	  539.8	 7780.0	...
4845295	  808.9	  539.8	 7778.0	...
4845296	  808.9	  539.1	 7776.0	...
4845297	  808.7	  538.4	 7776.0	...
4845298	  808.6	  537.7	 7777.0	...
4845299	  808.7	  537.8	 7783.0	...
4845300	  808.9	  537.9	 7788.0	...
4845301	  808.7	  537.9	 7793.0	...
4845302	  808.6	  538.1	 7793.0	...
4845303	  808.4	  538.4	 7793.0	...
4845304	  808.5	  538.8	 7794.0	...
4845305	  807.8	  539.1	 7794.0	...
4845306	  807.1	  539.5	 7794.0	...
4845307	  806.8	  539.7	 7793.0	...
4845308	  807.2	  539.8	 7793.0	...
4845309	  807.8	  539.9	 7792.0	...
4845310	  808.0	  539.9	 7794.0	...
4845311	  808.2	  539.9	 7795.0	...
4845312	  808.2	  539.9	 7798.0	...
4845313	  808.2	  540.0	 7797.0	...
4845314	  808.2	  540.4	 7797.0	...
4845315	  808.3	  540.7	 7796.0	...
4845316	  808.3	  540.9	 7794.0	...
4845317	  808.4	  541.0	 7792.0	...
4845318	  808.9	  540.7	 7792.0	...
4845319	  809.5	  540.4	 7794.0	...
4845320	  809.9	  540.1	 7796.0	...
4845321	  809.7	  540.1	 7797.0	...
4845322	  809.6	  540.1	 7797.0	...
4845323	  809.6	  540.2	 7797.0	...
4845324	  809.2	  540.1	 7796.0	...
4845325	  808.8	  539.8	 7796.0	...
4845326	  808.4	  539.4	 7797.0	...
4845327	  808.2	  539.0	 7798.0	...
4845328	  808.0	  538.8	 7800.0	...
4845329	  807.9	  538.6	 7802.0	...
4845330	  807.8	  538.6	 7804.0	...
4845331	  807.8	  538.9	 7802.0	...
4845332	  807.9	  539.4	 7797.0	...
4845333	  807.6	  540.0	 7793.0	...
4845334	  807.3	  540.3	 7794.0	...
4845335	  806.8	  540.6	 7794.0	...
4845336	  806.7	  541.0	 7799.0	...
4845337	  806.7	  541.3	 7804.0	...
4845338	  806.9	  541.4	 7808.0	...
4845339	  807.1	  541.2	 7808.0	...
4845340	  807.5	  541.0	 7808.0	...
4845341	  807.9	  540.8	 7808.0	...
4845342	  808.3	  540.8	 7805.0	...
4845343	  808.2	  541.0	 7804.0	...
4845344	  807.7	  541.4	 7804.0	...
4845345	  807.2	  541.9	 7805.0	...
4845346	  806.8	  542.3	 7806.0	...
4845347	  807.2	  542.2	 7806.0	...
4845348	  807.7	  541.7	 7807.0	...
4845349	  808.1	  541.3	 7807.0	...
4845350	  808.0	  541.0	 7806.0	...
4845351	  808.0	  541.1	 7810.0	...
4845352	  807.9	  541.3	 7814.0	...
4845353	  807.7	  541.4	 7817.0	...
4845354	  807.5	  541.5	 7813.0	...
4845355	  807.5	  541.2	 7809.0	...
4845356	  807.5	  541.0	 7805.0	...
4845357	  807.5	  540.9	 7805.0	...
4845358	  807.7	  541.1	 7806.0	...
4845359	  808.0	  541.4	 7807.0	...
4845360	  808.4	  541.5	 7808.0	...
4845361	  808.7	  541.4	 7812.0	...
4845362	  808.5	  541.3	 7817.0	...
4845363	  808.2	  541.3	 7821.0	...
4845364	  808.3	  541.2	 7821.0	...
4845365	  808.8	  541.6	 7822.0	...
4845366	  809.2	  542.0	 7823.0	...
4845367	  808.8	  542.3	 7824.0	...
4845368	  808.3	  542.2	 7824.0	...
4845369	  807.9	  542.3	 7825.0	...
4845370	  808.0	  542.6	 7826.0	...
4845371	  808.0	  542.7	 7827.0	...
4845372	  808.0	  542.3	 7828.0	...
4845373	  808.0	  541.9	 7831.0	...
4845374	  808.0	  541.6	 7834.0	...
4845375	  808.0	  541.4	 7835.0	...
4845376	  808.0	  541.3	 7836.0	...
4845377	  808.3	  541.4	 7836.0	...
4845378	  808.5	  541.4	 7836.0	...
4845379	  808.9	  541.5	 7835.0	...
4845380	  809.0	  541.1	 7833.0	...
4845381	  808.8	  540.9	 7833.0	...
4845382	  808.6	  541.0	 7834.0	...
4845383	  808.5	  541.4	 7835.0	...
4845384	  808.7	  541.8	 7839.0	...
4845385	  808.9	  541.9	 7843.0	...
4845386	  808.9	  541.8	 7846.0	...
4845387	  808.8	  541.6	 7847.0	...
4845388	  808.7	  541.8	 7848.0	...
4845389	  808.7	  542.1	 7845.0	...
4845390	  808.6	  542.3	 7842.0	...
4845391	  808.3	  541.7	 7843.0	...
4845392	  807.9	  541.0	 7849.0	...
4845393	  807.8	  540.7	 7849.0	...
4845394	  807.8	  541.3	 7845.0	...
4845395	  808.3	  541.9	 7842.0	...
4845396	  808.6	  541.3	 7846.0	...
4845397	  809.0	  540.5	 7849.0	...
4845398	  809.0	  539.8	 7851.0	...
4845399	  809.2	  540.0	 7851.0	...
4845400	  809.1	  540.0	 7851.0	...
4845401	  809.2	  540.0	 7852.0	...
4845402	  809.2	  539.5	 7854.0	...
4845403	  809.1	  539.2	 7856.0	...
4845404	  808.7	  539.4	 7856.0	...
4845405	  808.2	  539.8	 7856.0	...
4845406	  808.0	  540.1	 7856.0	...
4845407	  808.0	  540.0	 7856.0	...
4845408	  808.0	  540.0	 7855.0	...
4845409	  808.0	  540.2	 7854.0	...
4845410	  808.2	  540.4	 7852.0	...
4845411	  808.5	  540.5	 7852.0	...
4845412	  808.9	  540.4	 7855.0	...
4845413	  809.1	  540.3	 7858.0	...
4845414	  809.3	  540.2	 7859.0	...
4845415	  809.4	  540.2	 7860.0	...
4845416	  809.5	  540.3	 7861.0	...
4845417	  809.5	  540.4	 7862.0	...
4845418	  809.4	  540.1	 7862.0	...
4845419	  809.3	  540.0	 7863.0	...
4845420	  809.2	  539.9	 7861.0	...
4845421	  809.3	  540.1	 7859.0	...
4845422	  809.2	  540.1	 7857.0	...
4845423	  809.1	  539.4	 7859.0	...
4845424	  808.9	  538.8	 7862.0	...
4845425	  808.9	  538.0	 7866.0	...
4845426	  809.6	  537.8	 7869.0	...
4845427	  810.2	  538.0	 7871.0	...
4845428	  810.8	  538.5	 7872.0	...
4845429	  810.9	  539.3	 7872.0	...
4845430	  810.3	  539.6	 7871.0	...
4845431	  809.7	  539.8	 7869.0	...
4845432	  809.2	  539.9	 7870.0	...
4845433	  809.2	  540.0	 7874.0	...
4845434	  809.3	  540.0	 7875.0	...
4845435	  809.3	  540.0	 7874.0	...
4845436	  809.5	  539.8	 7875.0	...
4845437	  809.6	  538.8	 7877.0	...
4845438	  809.4	  537.9	 7878.0	...
4845439	  809.0	  537.2	 7878.0	...
4845440	  809.0	  537.4	 7880.0	...
4845441	  809.4	  538.0	 7882.0	...
4845442	  809.7	  538.4	 7883.0	...
4845443	  809.8	  538.8	 7883.0	...
4845444	  809.8	  538.9	 7883.0	...
4845445	  809.8	  539.0	 7883.0	...
4845446	  809.7	  539.3	 7883.0	...
4845447	  809.7	  539.5	 7883.0	...
4845448	  810.1	  539.1	 7883.0	...
4845449	  810.6	  538.5	 7887.0	...
4845450	  811.0	  537.9	 7890.0	...
4845451	  810.9	  537.8	 7893.0	...
4845452	  810.8	  537.9	 7893.0	...
4845453	  810.9	  538.1	 7892.0	...
4845454	  810.7	  538.4	 7892.0	...
4845455	  810.5	  538.7	 7892.0	...
4845456	  810.3	  538.8	 7893.0	...
4845457	  810.4	  539.1	 7892.0	...
4845458	  810.3	  539.5	 7890.0	...
4845459	  810.2	  539.7	 7887.0	...
4845460	  810.0	  539.8	 7892.0	...
4845461	  810.0	  539.6	 7895.0	...
4845462	  809.9	  539.6	 7899.0	...
4845463	  809.9	  539.5	 7898.0	...
4845464	  809.8	  539.4	 7898.0	...
4845465	  809.8	  539.4	 7899.0	...
4845466	  809.8	  539.3	 7900.0	...
4845467	  809.8	  539.2	 7899.0	...
4845468	  809.6	  539.2	 7898.0	...
4845469	  809.3	  538.5	 7898.0	...
4845470	  808.9	  537.8	 7898.0	...
4845471	  808.8	  537.7	 7897.0	...
4845472	  809.4	  538.3	 7897.0	...
4845473	  810.0	  538.7	 7901.0	...
4845474	  810.2	  538.6	 7904.0	...
4845475	  809.7	  538.5	 7906.0	...
4845476	  809.3	  538.4	 7906.0	...
4845477	  808.9	  538.3	 7906.0	...
4845478	  808.8	  538.2	 7903.0	...
4845479	  808.9	  538.5	 7900.0	...
4845480	  809.1	  538.8	 7897.0	...
4845481	  809.4	  539.3	 7897.0	...
4845482	  809.6	  539.6	 7896.0	...
4845483	  809.5	  538.6	 7898.0	...
4845484	  809.3	  537.6	 7900.0	...
4845485	  809.2	  536.8	 7902.0	...
4845486	  809.5	  537.4	 7902.0	...
4845487	  809.8	  537.7	 7901.0	...
4845488	  810.1	  537.8	 7903.0	...
4845489	  810.3	  537.7	 7907.0	...
4845490	  810.3	  537.5	 7912.0	...
4845491	  810.1	  537.4	 7914.0	...
4845492	  809.9	  537.4	 7914.0	...
4845493	  809.9	  537.4	 7915.0	...
4845494	  809.7	  537.4	 7915.0	...
4845495	  809.5	  537.5	 7915.0	...
4845496	  809.6	  537.6	 7913.0	...
4845497	  810.0	  537.6	 7912.0	...
4845498	  810.5	  537.7	 7913.0	...
4845499	  810.7	  537.8	 7915.0	...
4845500	  810.7	  537.6	 7920.0	...
4845501	  810.7	  537.2	 7923.0	...
4845502	  810.7	  536.7	 7925.0	...
4845503	  810.6	  536.4	 7925.0	...
4845504	  810.7	  536.2	 7925.0	...
4845505	  810.8	  536.2	 7925.0	...
4845506	  810.8	  536.0	 7925.0	...
4845507	  810.8	  535.8	 7924.0	...
4845508	  810.8	  536.0	 7923.0	...
4845509	  811.0	  537.1	 7922.0	...
4845510	  811.3	  538.2	 7921.0	...
4845511	  811.4	  537.8	 7925.0	...
4845512	  811.4	  536.8	 7930.0	...
4845513	  811.3	  535.8	 7935.0	...
4845514	  810.8	  535.8	 7936.0	...
4845515	  810.4	  535.8	 7934.0	...
4845516	  810.2	  536.2	 7933.0	...
4845517	  810.7	  536.5	 7932.0	...
4845518	  811.1	  536.7	 7932.0	...
4845519	  811.2	  536.6	 7931.0	...
4845520	  811.1	  536.7	 7929.0	...
4845521	  811.2	  536.9	 7927.0	...
4845522	  811.6	  536.6	 7928.0	...
4845523	  812.0	  536.2	 7929.0	...
4845524	  812.0	  535.8	 7929.0	...
4845525	  811.9	  536.4	 7930.0	...
4845526	  811.8	  537.0	 7932.0	...
4845527	  811.8	  537.0	 7934.0	...
4845528	  811.8	  536.6	 7934.0	...
4845529	  811.8	  536.1	 7934.0	...
4845530	  811.9	  536.0	 7935.0	...
4845531	  812.2	  536.4	 7936.0	...
4845532	  812.3	  536.9	 7936.0	...
4845533	  812.5	  537.3	 7936.0	...
4845534	  812.5	  537.2	 7935.0	...
4845535	  811.9	  536.9	 7935.0	...
4845536	  811.4	  536.6	 7937.0	...
4845537	  810.9	  536.4	 7939.0	...
4845538	  810.9	  536.3	 7942.0	...
4845539	  810.9	  536.1	 7941.0	...
4845540	  810.9	  535.9	 7940.0	...
4845541	  810.8	  535.9	 7939.0	...
4845542	  810.8	  535.9	 7939.0	...
4845543	  810.9	  537.0	 7939.0	...
4845544	  811.0	  538.0	 7940.0	...
4845545	  811.4	  538.9	 7941.0	...
4845546	  811.8	  538.6	 7941.0	...
4845547	  812.2	  538.2	 7940.0	...
4845548	  812.5	  537.8	 7939.0	...
4845549	  812.4	  537.5	 7939.0	...
4845550	  812.4	  537.1	 7940.0	...
4845551	  812.4	  536.9	 7941.0	...
4845552	  812.3	  536.8	 7945.0	...
4845553	  812.3	  536.6	 7950.0	...
4845554	  811.8	  536.5	 7955.0	...
4845555	  811.3	  536.4	 7958.0	...
4845556	  811.1	  536.3	 7955.0	...
4845557	  811.3	  535.9	 7953.0	...
4845558	  811.9	  535.5	 7952.0	...
4845559	  812.2	  535.2	 7953.0	...
4845560	  812.2	  535.4	 7954.0	...
4845561	  811.8	  535.7	 7954.0	...
4845562	  811.5	  536.2	 7953.0	...
4845563	  811.6	  536.5	 7953.0	...
4845564	  811.9	  536.6	 7952.0	...
4845565	  812.1	  536.6	 7950.0	...
4845566	  812.2	  536.6	 7948.0	...
4845567	  812.1	  536.6	 7945.0	...
4845568	  811.9	  536.6	 7945.0	...
4845569	  812.1	  536.5	 7950.0	...
4845570	  812.3	  536.3	 7955.0	...
4845571	  812.4	  536.1	 7960.0	...
4845572	  812.4	  535.8	 7959.0	...
4845573	  812.5	  535.4	 7961.0	...
4845574	  812.7	  534.6	 7965.0	...
4845575	  812.9	  534.0	 7971.0	...
4845576	  813.1	  533.6	 7975.0	...
4845577	  813.3	  533.8	 7978.0	...
4845578	  813.6	  534.1	 7979.0	...
4845579	  813.5	  534.3	 7979.0	...
4845580	  813.0	  533.9	 7979.0	...
4845581	  812.3	  533.5	 7978.0	...
4845582	  812.1	  534.0	 7975.0	...
4845583	  812.2	  534.8	 7972.0	...
4845584	  812.4	  535.6	 7969.0	...
4845585	  812.6	  535.6	 7968.0	...
4845586	  812.9	  535.4	 7968.0	...
4845587	  813.2	  535.3	 7968.0	...
4845588	  813.4	  534.9	 7968.0	...
4845589	  813.4	  534.7	 7967.0	...
4845590	  813.4	  534.6	 7965.0	...
4845591	  813.5	  534.7	 7964.0	...
4845592	  813.4	  534.8	 7966.0	...
4845593	  813.0	  534.6	 7968.0	...
4845594	  812.6	  534.4	 7968.0	...
4845595	  812.4	  534.2	 7970.0	...
4845596	  812.3	  534.1	 7972.0	...
4845597	  812.4	  533.8	 7976.0	...
4845598	  812.5	  533.6	 7979.0	...
4845599	  812.6	  533.3	 7981.0	...
4845600	  812.9	  533.1	 7986.0	...
4845601	  813.2	  533.5	 7989.0	...
4845602	  813.4	  534.0	 7989.0	...
4845603	  813.4	  534.6	 7985.0	...
4845604	  813.3	  534.3	 7982.0	...
4845605	  813.5	  534.0	 7983.0	...
4845606	  813.7	  533.5	 7984.0	...
4845607	  813.4	  533.5	 7985.0	...
4845608	  812.8	  533.4	 7986.0	...
4845609	  812.3	  533.5	 7986.0	...
4845610	  812.2	  533.6	 7987.0	...
4845611	  812.2	  533.9	 7988.0	...
4845612	  812.2	  534.1	 7987.0	...
4845613	  812.2	  534.2	 7987.0	...
4845614	  812.2	  534.2	 7987.0	...
4845615	  812.2	  534.2	 7988.0	...
4845616	  812.6	  534.8	 7993.0	...
4845617	  813.1	  535.4	 7997.0	...
4845618	  813.6	  535.5	 7999.0	...
4845619	  813.6	  535.2	 7996.0	...
4845620	  813.5	  534.8	 7993.0	...
4845621	  813.6	  534.8	 7993.0	...
4845622	  813.7	  534.8	 7993.0	...
4845623	  813.9	  534.3	 7994.0	...
4845624	  814.2	  533.7	 7996.0	...
4845625	  814.5	  533.0	 7999.0	...
4845626	  815.1	  532.8	 8005.0	...
4845627	  815.4	  532.5	 8010.0	...
4845628	  814.7	  532.0	 8014.0	...
4845629	  813.8	  531.5	 8013.0	...
4845630	  813.0	  532.2	 8011.0	...
4845631	  813.3	  533.4	 8010.0	...
4845632	  813.4	  534.6	 8012.0	...
4845633	  813.4	  534.6	 8014.0	...
4845634	  813.2	  533.7	 8017.0	...
4845635	  813.3	  532.8	 8019.0	...
4845636	  813.5	  532.0	 8019.0	...
4845637	  813.7	  531.7	 8018.0	...
4845638	  813.8	  531.5	 8020.0	...
4845639	  813.9	  531.8	 8020.0	...
4845640	  814.0	  532.6	 8020.0	...
4845641	  814.0	  533.4	 8019.0	...
4845642	  814.1	  533.7	 8021.0	...
4845643	  814.1	  533.6	 8024.0	...
4845644	  813.8	  533.5	 8025.0	...
4845645	  813.1	  533.7	 8021.0	...
4845646	  812.3	  533.9	 8017.0	...
4845647	  811.9	  534.1	 8018.0	...
4845648	  812.4	  534.0	 8020.0	...
4845649	  813.0	  534.0	 8024.0	...
4845650	  813.6	  534.0	 8025.0	...
4845651	  813.3	  534.2	 8022.0	...
4845652	  813.0	  534.3	 8017.0	...
4845653	  813.1	  534.2	 8014.0	...
4845654	  813.4	  533.9	 8016.0	...
4845655	  813.7	  533.6	 8018.0	...
4845656	  813.5	  533.1	 8018.0	...
4845657	  813.4	  532.8	 8017.0	...
4845658	  813.5	  532.6	 8017.0	...
4845659	  813.6	  532.8	 8016.0	...
4845660	  813.6	  532.9	 8016.0	...
4845661	  813.5	  533.2	 8015.0	...
4845662	  813.4	  533.4	 8015.0	...
4845663	  813.5	  533.7	 8017.0	...
4845664	  813.5	  533.7	 8021.0	...
4845665	  813.5	  533.7	 8026.0	...
4845666	  813.3	  533.6	 8028.0	...
4845667	  812.9	  533.6	 8029.0	...
4845668	  812.6	  533.7	 8025.0	...
4845669	  812.2	  533.4	 8021.0	...
4845670	  812.1	  533.0	 8018.0	...
4845671	  812.0	  532.6	 8017.0	...
4845672	  812.1	  532.5	 8017.0	...
4845673	  812.0	  532.3	 8017.0	...
4845674	  811.8	  532.1	 8020.0	...
4845675	  812.0	  532.0	 8025.0	...
4845676	  812.5	  531.8	 8029.0	...
4845677	  813.1	  532.4	 8028.0	...
4845678	  813.3	  533.0	 8025.0	...
4845679	  813.5	  533.6	 8024.0	...
4845680	  813.6	  533.4	 8026.0	...
4845681	  813.4	  533.0	 8028.0	...
4845682	  813.1	  532.4	 8028.0	...
4845683	  813.0	  532.0	 8027.0	...
4845684	  813.0	  531.7	 8026.0	...
4845685	  812.9	  531.7	 8026.0	...
4845686	  812.7	  531.8	 8029.0	...
4845687	  812.4	  532.0	 8031.0	...
4845688	  812.3	  532.0	 8033.0	...
4845689	  811.8	  531.8	 8034.0	...
4845690	  811.4	  531.5	 8035.0	...
4845691	  811.0	  531.5	 8035.0	...
4845692	  811.4	  531.8	 8036.0	...
4845693	  811.8	  532.1	 8040.0	...
4845694	  812.4	  532.1	 8042.0	...
4845695	  812.5	  531.8	 8048.0	...
4845696	  812.7	  531.5	 8052.0	...
4845697	  812.6	  531.5	 8056.0	...
4845698	  812.6	  531.2	 8056.0	...
4845699	  812.4	  531.0	 8049.0	...
4845700	  812.4	  531.3	 8043.0	...
4845701	  812.5	  531.7	 8036.0	...
4845702	  812.5	  532.0	 8036.0	...
4845703	  812.7	  531.9	 8038.0	...
4845704	  812.9	  532.1	 8038.0	...
4845705	  813.2	  532.4	 8038.0	...
4845706	  813.3	  532.6	 8042.0	...
4845707	  813.4	  532.4	 8046.0	...
4845708	  813.4	  532.0	 8051.0	...
4845709	  813.3	  531.6	 8049.0	...
4845710	  813.3	  531.4	 8046.0	...
4845711	  813.3	  531.4	 8047.0	...
4845712	  813.4	  531.5	 8050.0	...
4845713	  813.6	  531.6	 8052.0	...
4845714	  813.8	  531.8	 8047.0	...
4845715	  813.8	  531.9	 8043.0	...
4845716	  813.6	  531.7	 8042.0	...
4845717	  813.4	  531.5	 8045.0	...
4845718	  813.3	  531.3	 8047.0	...
4845719	  813.3	  531.6	 8050.0	...
4845720	  813.2	  531.9	 8052.0	...
4845721	  813.0	  531.9	 8055.0	...
4845722	  812.7	  531.5	 8055.0	...
4845723	  812.5	  531.1	 8054.0	...
4845724	  812.4	  531.0	 8055.0	...
4845725	  812.2	  531.1	 8059.0	...
4845726	  812.1	  531.3	 8062.0	...
4845727	  811.9	  531.1	 8062.0	...
4845728	  811.8	  530.7	 8059.0	...
4845729	  811.8	  530.2	 8055.0	...
4845730	  811.8	  530.0	 8054.0	...
4845731	  811.9	  530.6	 8053.0	...
4845732	  812.6	  531.3	 8056.0	...
4845733	  813.2	  531.9	 8058.0	...
4845734	  813.7	  532.1	 8056.0	...
4845735	  813.7	  532.4	 8054.0	...
4845736	  813.6	  531.7	 8055.0	...
4845737	  813.4	  530.8	 8059.0	...
4845738	  813.3	  529.9	 8063.0	...
4845739	  813.3	  530.7	 8061.0	...
4845740	  813.2	  531.6	 8059.0	...
4845741	  813.0	  532.7	 8058.0	...
4845742	  812.8	  533.0	 8058.0	...
4845743	  812.9	  533.2	 8057.0	...
4845744	  812.8	  533.3	 8056.0	...
4845745	  812.5	  533.3	 8058.0	...
4845746	  812.3	  533.3	 8059.0	...
4845747	  812.2	  532.2	 8061.0	...
4845748	  812.1	  531.2	 8061.0	...
4845749	  812.0	  530.5	 8061.0	...
4845750	  812.1	  530.8	 8061.0	...
4845751	  812.1	  530.6	 8063.0	...
4845752	  812.0	  530.2	 8064.0	...
4845753	  812.1	  530.0	 8066.0	...
4845754	  812.5	  530.4	 8067.0	...
4845755	  812.9	  530.8	 8067.0	...
4845756	  813.1	  530.9	 8067.0	...
4845757	  813.1	  530.8	 8067.0	...
4845758	  813.0	  530.7	 8069.0	...
4845759	  813.0	  530.7	 8072.0	...
4845760	  813.0	  530.7	 8073.0	...
4845761	  813.0	  530.9	 8073.0	...
4845762	  812.9	  531.0	 8069.0	...
4845763	  812.7	  530.9	 8066.0	...
4845764	  812.7	  530.7	 8061.0	...
4845765	  812.7	  530.6	 8059.0	...
4845766	  812.8	  530.1	 8064.0	...
4845767	  812.7	  529.5	 8072.0	...
4845768	  812.5	  529.0	 8078.0	...
4845769	  812.3	  528.9	 8078.0	...
4845770	  811.9	  528.9	 8075.0	...
4845771	  811.7	  529.4	 8073.0	...
4845772	  811.6	  529.8	 8071.0	...
4845773	  811.9	  530.2	 8072.0	...
4845774	  812.0	  530.1	 8071.0	...
4845775	  812.0	  530.0	 8071.0	...
4845776	  811.9	  529.9	 8069.0	...
4845777	  811.9	  529.6	 8068.0	...
4845778	  811.7	  529.3	 8071.0	...
4845779	  811.5	  529.0	 8076.0	...
4845780	  811.8	  529.2	 8082.0	...
4845781	  812.5	  529.3	 8083.0	...
4845782	  813.1	  529.6	 8081.0	...
4845783	  813.4	  529.8	 8078.0	...
4845784	  813.4	  530.2	 8079.0	...
4845785	  813.7	  530.3	 8083.0	...
4845786	  814.0	  530.5	 8086.0	...
4845787	  814.2	  530.7	 8087.0	...
4845788	  814.1	  530.3	 8088.0	...
EFIX R   4844576	4845788	1213	  806.6	  533.6	   7815
SSACC R  4845789
4845789	  814.1	  529.7	 8090.0	...
4845790	  814.1	  530.1	 8090.0	...
4845791	  814.1	  531.1	 8089.0	...
4845792	  813.7	  532.1	 8087.0	...
4845793	  812.5	  531.0	 8085.0	...
4845794	  810.6	  529.9	 8084.0	...
4845795	  807.3	  528.2	 8083.0	...
4845796	  802.1	  527.7	 8083.0	...
4845797	  795.6	  525.6	 8085.0	...
4845798	  788.3	  523.3	 8088.0	...
4845799	  781.4	  519.1	 8090.0	...
4845800	  772.8	  514.6	 8091.0	...
4845801	  764.2	  510.1	 8092.0	...
4845802	  755.7	  505.7	 8093.0	...
4845803	  748.6	  502.1	 8093.0	...
4845804	  742.8	  498.3	 8097.0	...
4845805	  738.9	  495.6	 8101.0	...
4845806	  737.3	  493.5	 8105.0	...
4845807	  737.0	  492.2	 8103.0	...
4845808	  737.1	  492.6	 8097.0	...
4845809	  738.1	  493.5	 8090.0	...
4845810	  739.9	  496.9	 8079.0	...
4845811	  743.1	  500.5	 8073.0	...
4845812	  746.5	  504.5	 8068.0	...
4845813	  750.8	  506.8	 8067.0	...
4845814	  755.1	  508.4	 8067.0	...
4845815	  760.0	  511.3	 8068.0	...
4845816	  765.9	  514.0	 8075.0	...
4845817	  771.6	  515.9	 8081.0	...
4845818	  777.0	  517.7	 8088.0	...
4845819	  779.9	  519.2	 8088.0	...
4845820	  781.9	  522.6	 8089.0	...
4845821	  782.5	  525.3	 8089.0	...
4845822	  783.1	  528.7	 8088.0	...
4845823	  783.6	  530.6	 8088.0	...
4845824	  784.5	  532.6	 8090.0	...
4845825	  785.4	  533.9	 8094.0	...
4845826	  786.0	  535.0	 8098.0	...
4845827	  786.0	  535.1	 8103.0	...
ESACC R  4845789	4845827	39	  814.1	  529.7	  786.0	  535.1	   0.61	    168
SFIX R   4845828
4845828	  786.1	  534.9	 8107.0	...
4845829	  785.6	  534.5	 8112.0	...
4845830	  785.0	  533.6	 8114.0	...
4845831	  783.3	  531.7	 8116.0	...
4845832	  782.0	  529.2	 8120.0	...
4845833	  780.4	  526.0	 8123.0	...
4845834	  779.6	  523.7	 8125.0	...
4845835	  778.7	  522.2	 8124.0	...
4845836	  778.0	  521.9	 8123.0	...
4845837	  776.8	  521.9	 8123.0	...
4845838	  775.9	  521.8	 8124.0	...
4845839	  775.2	  521.8	 8123.0	...
4845840	  775.0	  521.8	 8121.0	...
4845841	  774.7	  522.3	 8116.0	...
4845842	  774.4	  522.6	 8112.0	...
4845843	  774.1	  523.0	 8108.0	...
4845844	  774.0	  523.1	 8109.0	...
4845845	  774.0	  523.1	 8111.0	...
4845846	  774.4	  523.1	 8114.0	...
4845847	  774.9	  523.1	 8113.0	...
4845848	  775.8	  522.9	 8114.0	...
4845849	  776.6	  523.1	 8115.0	...
4845850	  777.5	  523.3	 8119.0	...
4845851	  778.0	  523.6	 8122.0	...
4845852	  778.1	  523.3	 8123.0	...
4845853	  778.0	  523.0	 8122.0	...
4845854	  777.9	  523.0	 8121.0	...
4845855	  777.9	  523.4	 8123.0	...
4845856	  777.9	  523.9	 8124.0	...
4845857	  777.9	  524.0	 8124.0	...
4845858	  777.8	  524.0	 8124.0	...
4845859	  777.8	  524.0	 8125.0	...
4845860	  777.9	  523.9	 8125.0	...
4845861	  778.1	  523.8	 8126.0	...
4845862	  778.2	  523.5	 8126.0	...
4845863	  778.0	  523.3	 8125.0	...
4845864	  777.8	  523.5	 8124.0	...
4845865	  777.5	  523.6	 8122.0	...
4845866	  777.5	  523.6	 8122.0	...
4845867	  777.4	  523.1	 8122.0	...
4845868	  777.4	  522.7	 8122.0	...
4845869	  776.7	  522.5	 8123.0	...
4845870	  776.1	  522.8	 8123.0	...
4845871	  775.5	  523.2	 8121.0	...
4845872	  775.8	  523.5	 8118.0	...
4845873	  776.2	  523.6	 8115.0	...
4845874	  776.6	  523.9	 8115.0	...
4845875	  776.7	  524.6	 8114.0	...
4845876	  776.8	  525.3	 8114.0	...
4845877	  776.9	  525.6	 8113.0	...
4845878	  776.9	  525.6	 8113.0	...
4845879	  776.8	  525.4	 8113.0	...
4845880	  776.8	  525.1	 8117.0	...
4845881	  777.1	  524.6	 8121.0	...
4845882	  777.1	  524.4	 8124.0	...
4845883	  777.1	  524.2	 8123.0	...
4845884	  776.9	  524.0	 8123.0	...
4845885	  776.9	  524.0	 8122.0	...
4845886	  776.8	  524.4	 8123.0	...
4845887	  776.7	  524.8	 8122.0	...
4845888	  776.6	  525.1	 8123.0	...
4845889	  776.3	  524.7	 8123.0	...
4845890	  776.0	  524.2	 8124.0	...
4845891	  775.7	  523.9	 8125.0	...
4845892	  775.7	  523.7	 8126.0	...
4845893	  776.1	  523.9	 8127.0	...
4845894	  776.5	  524.1	 8126.0	...
4845895	  776.8	  524.3	 8124.0	...
4845896	  776.6	  524.2	 8121.0	...
4845897	  776.5	  524.1	 8120.0	...
4845898	  776.5	  524.4	 8119.0	...
4845899	  776.7	  524.9	 8118.0	...
4845900	  777.0	  525.3	 8120.0	...
4845901	  777.0	  525.2	 8122.0	...
4845902	  777.0	  525.1	 8124.0	...
4845903	  776.8	  525.0	 8125.0	...
4845904	  776.6	  524.9	 8126.0	...
4845905	  776.4	  525.4	 8124.0	...
4845906	  776.8	  525.9	 8121.0	...
4845907	  777.3	  526.6	 8118.0	...
4845908	  777.5	  526.8	 8117.0	...
4845909	  777.3	  526.1	 8117.0	...
4845910	  776.8	  525.2	 8117.0	...
4845911	  776.5	  524.0	 8117.0	...
4845912	  776.2	  523.7	 8118.0	...
4845913	  776.3	  523.5	 8122.0	...
4845914	  776.3	  523.7	 8126.0	...
4845915	  776.6	  524.0	 8130.0	...
4845916	  776.9	  524.5	 8130.0	...
4845917	  776.6	  524.7	 8130.0	...
4845918	  775.7	  525.3	 8129.0	...
4845919	  774.8	  525.8	 8128.0	...
4845920	  775.2	  525.7	 8129.0	...
4845921	  776.0	  525.3	 8130.0	...
4845922	  776.7	  524.4	 8132.0	...
4845923	  777.2	  524.0	 8133.0	...
4845924	  777.7	  523.7	 8134.0	...
4845925	  778.1	  523.7	 8134.0	...
4845926	  778.0	  523.8	 8132.0	...
4845927	  777.6	  524.3	 8131.0	...
4845928	  777.4	  524.8	 8130.0	...
4845929	  776.8	  525.5	 8129.0	...
4845930	  776.4	  525.8	 8128.0	...
4845931	  776.1	  525.6	 8129.0	...
4845932	  776.2	  525.1	 8131.0	...
4845933	  776.3	  524.6	 8133.0	...
4845934	  776.1	  524.4	 8133.0	...
4845935	  776.0	  524.3	 8134.0	...
4845936	  775.8	  524.3	 8137.0	...
4845937	  775.9	  524.2	 8140.0	...
4845938	  776.0	  524.1	 8140.0	...
4845939	  776.2	  524.2	 8139.0	...
4845940	  776.2	  524.4	 8139.0	...
4845941	  776.4	  524.6	 8140.0	...
4845942	  776.5	  524.5	 8141.0	...
4845943	  776.6	  524.1	 8141.0	...
4845944	  776.7	  523.9	 8141.0	...
4845945	  776.7	  523.7	 8142.0	...
4845946	  776.7	  523.6	 8144.0	...
4845947	  776.7	  523.5	 8145.0	...
4845948	  776.7	  523.2	 8145.0	...
4845949	  776.5	  523.1	 8144.0	...
4845950	  776.2	  522.9	 8144.0	...
4845951	  775.8	  523.1	 8144.0	...
4845952	  775.5	  523.1	 8143.0	...
4845953	  775.3	  523.2	 8142.0	...
4845954	  775.3	  523.1	 8140.0	...
4845955	  775.6	  523.3	 8137.0	...
4845956	  776.0	  523.4	 8140.0	...
4845957	  776.2	  522.8	 8144.0	...
4845958	  776.2	  522.1	 8151.0	...
4845959	  776.2	  521.6	 8152.0	...
4845960	  776.0	  522.0	 8155.0	...
4845961	  775.8	  522.3	 8157.0	...
4845962	  775.6	  522.2	 8159.0	...
4845963	  775.6	  522.2	 8159.0	...
4845964	  775.7	  522.3	 8158.0	...
4845965	  776.0	  522.3	 8157.0	...
4845966	  776.5	  522.7	 8157.0	...
4845967	  776.6	  523.0	 8156.0	...
4845968	  776.2	  523.4	 8152.0	...
4845969	  775.8	  523.5	 8149.0	...
4845970	  775.9	  523.7	 8145.0	...
4845971	  776.1	  523.6	 8145.0	...
4845972	  776.2	  523.4	 8149.0	...
4845973	  775.9	  523.1	 8154.0	...
4845974	  775.8	  523.2	 8160.0	...
4845975	  776.0	  523.0	 8161.0	...
4845976	  776.1	  522.7	 8160.0	...
4845977	  776.1	  522.5	 8158.0	...
4845978	  775.9	  522.2	 8157.0	...
4845979	  775.9	  522.2	 8160.0	...
4845980	  776.2	  522.2	 8162.0	...
4845981	  776.6	  522.3	 8161.0	...
4845982	  776.9	  522.3	 8161.0	...
4845983	  776.8	  522.1	 8161.0	...
4845984	  776.7	  522.0	 8161.0	...
4845985	  776.3	  522.1	 8161.0	...
4845986	  775.8	  522.1	 8166.0	...
4845987	  775.3	  521.8	 8172.0	...
4845988	  775.3	  521.4	 8174.0	...
4845989	  775.4	  521.3	 8171.0	...
4845990	  775.6	  521.4	 8169.0	...
4845991	  775.5	  521.6	 8171.0	...
4845992	  775.6	  521.8	 8172.0	...
4845993	  775.7	  522.2	 8171.0	...
4845994	  775.7	  522.5	 8170.0	...
4845995	  775.9	  522.6	 8170.0	...
4845996	  776.0	  522.6	 8169.0	...
4845997	  776.0	  522.6	 8168.0	...
4845998	  775.9	  522.5	 8165.0	...
4845999	  776.0	  522.4	 8163.0	...
4846000	  776.1	  522.3	 8162.0	...
4846001	  776.1	  522.3	 8162.0	...
4846002	  776.2	  522.3	 8163.0	...
4846003	  776.2	  521.8	 8164.0	...
4846004	  776.2	  521.3	 8164.0	...
4846005	  776.2	  521.3	 8165.0	...
4846006	  776.3	  521.7	 8163.0	...
4846007	  776.3	  522.1	 8162.0	...
4846008	  776.5	  522.0	 8161.0	...
4846009	  776.7	  521.6	 8164.0	...
4846010	  776.7	  521.3	 8167.0	...
4846011	  776.5	  521.0	 8171.0	...
4846012	  776.3	  521.0	 8169.0	...
4846013	  775.9	  521.0	 8168.0	...
4846014	  775.3	  521.1	 8167.0	...
4846015	  774.8	  521.0	 8167.0	...
4846016	  774.7	  521.0	 8166.0	...
4846017	  774.6	  521.1	 8163.0	...
4846018	  774.5	  521.2	 8161.0	...
4846019	  774.5	  521.4	 8160.0	...
4846020	  774.5	  521.5	 8162.0	...
4846021	  774.5	  521.9	 8163.0	...
4846022	  774.4	  522.3	 8163.0	...
4846023	  774.2	  522.4	 8162.0	...
4846024	  774.6	  522.1	 8162.0	...
4846025	  775.1	  521.8	 8163.0	...
4846026	  775.6	  521.8	 8164.0	...
4846027	  775.7	  522.2	 8165.0	...
4846028	  775.8	  522.5	 8164.0	...
4846029	  775.8	  522.8	 8164.0	...
4846030	  775.9	  522.8	 8165.0	...
4846031	  776.2	  522.8	 8167.0	...
4846032	  776.6	  522.8	 8168.0	...
4846033	  776.4	  522.5	 8165.0	...
4846034	  775.8	  522.0	 8163.0	...
4846035	  775.2	  521.5	 8162.0	...
4846036	  775.2	  521.6	 8162.0	...
4846037	  775.1	  521.7	 8162.0	...
4846038	  774.9	  521.6	 8161.0	...
4846039	  774.5	  521.5	 8162.0	...
4846040	  774.1	  521.4	 8162.0	...
4846041	  773.9	  521.5	 8163.0	...
4846042	  774.1	  521.7	 8162.0	...
4846043	  774.3	  521.9	 8162.0	...
4846044	  774.6	  522.1	 8162.0	...
4846045	  774.7	  522.1	 8163.0	...
4846046	  774.7	  522.3	 8165.0	...
4846047	  774.7	  522.5	 8167.0	...
4846048	  774.9	  522.6	 8166.0	...
4846049	  774.9	  522.5	 8164.0	...
4846050	  774.8	  522.3	 8162.0	...
4846051	  774.6	  522.3	 8162.0	...
4846052	  774.4	  522.2	 8163.0	...
4846053	  774.4	  522.2	 8163.0	...
4846054	  774.4	  521.8	 8162.0	...
4846055	  774.4	  521.4	 8162.0	...
4846056	  774.3	  521.1	 8163.0	...
4846057	  774.2	  521.1	 8164.0	...
4846058	  774.1	  521.0	 8166.0	...
4846059	  774.3	  520.8	 8167.0	...
4846060	  774.5	  520.7	 8166.0	...
4846061	  774.8	  521.1	 8165.0	...
4846062	  774.9	  521.6	 8165.0	...
4846063	  775.0	  522.2	 8166.0	...
4846064	  775.3	  522.3	 8168.0	...
4846065	  775.6	  522.4	 8169.0	...
EFIX R   4845828	4846065	238	  776.3	  523.3	   8142
SSACC R  4846066
4846066	  775.8	  522.5	 8169.0	...
4846067	  775.5	  522.6	 8169.0	...
4846068	  775.1	  522.6	 8168.0	...
4846069	  775.6	  522.5	 8168.0	...
4846070	  777.0	  521.0	 8167.0	...
4846071	  778.8	  519.3	 8167.0	...
4846072	  782.3	  516.7	 8166.0	...
4846073	  786.9	  514.3	 8166.0	...
4846074	  793.1	  510.8	 8169.0	...
4846075	  799.1	  507.2	 8172.0	...
4846076	  805.7	  503.5	 8176.0	...
4846077	  812.4	  499.9	 8180.0	...
4846078	  819.5	  496.1	 8182.0	...
4846079	  826.2	  492.9	 8176.0	...
4846080	  831.7	  490.5	 8166.0	...
4846081	  835.1	  489.1	 8157.0	...
4846082	  836.9	  488.4	 8156.0	...
4846083	  837.6	  488.1	 8157.0	...
4846084	  837.7	  488.6	 8157.0	...
4846085	  837.3	  489.4	 8157.0	...
4846086	  836.3	  492.0	 8156.0	...
4846087	  834.4	  495.2	 8156.0	...
4846088	  832.4	  499.5	 8157.0	...
4846089	  829.7	  503.0	 8158.0	...
4846090	  827.3	  506.9	 8157.0	...
4846091	  824.0	  509.9	 8154.0	...
4846092	  822.2	  511.8	 8153.0	...
4846093	  820.2	  512.9	 8155.0	...
4846094	  819.2	  514.1	 8161.0	...
4846095	  818.3	  515.2	 8164.0	...
4846096	  818.3	  515.1	 8168.0	...
ESACC R  4846066	4846096	31	  775.8	  522.5	  818.3	  515.1	   0.92	    142
SFIX R   4846097
4846097	  818.6	  514.5	 8171.0	...
4846098	  818.8	  512.6	 8173.0	...
4846099	  819.1	  510.7	 8176.0	...
4846100	  819.9	  508.8	 8178.0	...
4846101	  821.0	  507.9	 8177.0	...
4846102	  822.6	  507.1	 8173.0	...
4846103	  823.2	  506.1	 8169.0	...
4846104	  824.1	  505.3	 8166.0	...
4846105	  824.5	  504.9	 8165.0	...
4846106	  824.7	  505.0	 8161.0	...
4846107	  824.4	  505.1	 8155.0	...
4846108	  823.9	  505.3	 8150.0	...
4846109	  823.2	  505.5	 8145.0	...
4846110	  822.5	  505.6	 8142.0	...
4846111	  822.5	  505.7	 8141.0	...
4846112	  822.8	  505.8	 8141.0	...
4846113	  823.3	  506.2	 8142.0	...
4846114	  823.6	  506.5	 8141.0	...
4846115	  823.8	  506.9	 8141.0	...
4846116	  823.9	  507.0	 8142.0	...
4846117	  823.9	  507.1	 8144.0	...
4846118	  823.8	  507.3	 8145.0	...
4846119	  823.8	  507.6	 8146.0	...
4846120	  823.7	  507.5	 8149.0	...
4846121	  823.7	  507.2	 8151.0	...
4846122	  823.3	  507.0	 8152.0	...
4846123	  822.9	  507.2	 8150.0	...
4846124	  822.6	  507.4	 8149.0	...
4846125	  822.8	  507.5	 8151.0	...
4846126	  822.9	  507.4	 8154.0	...
4846127	  823.1	  507.2	 8155.0	...
4846128	  823.2	  507.0	 8155.0	...
4846129	  823.1	  506.9	 8155.0	...
4846130	  823.1	  506.5	 8156.0	...
4846131	  823.2	  506.2	 8159.0	...
4846132	  823.2	  505.9	 8161.0	...
4846133	  823.4	  506.0	 8162.0	...
4846134	  823.5	  506.0	 8160.0	...
4846135	  823.4	  506.1	 8159.0	...
4846136	  823.1	  506.0	 8160.0	...
4846137	  822.8	  505.9	 8162.0	...
4846138	  822.7	  505.8	 8164.0	...
4846139	  822.8	  505.9	 8164.0	...
4846140	  823.0	  506.0	 8163.0	...
4846141	  822.6	  506.3	 8162.0	...
4846142	  822.2	  507.0	 8162.0	...
4846143	  821.8	  507.6	 8164.0	...
4846144	  822.1	  507.9	 8163.0	...
4846145	  822.3	  507.8	 8160.0	...
4846146	  822.3	  507.5	 8161.0	...
4846147	  822.3	  507.1	 8164.0	...
4846148	  822.1	  506.6	 8167.0	...
4846149	  822.0	  506.4	 8165.0	...
4846150	  822.0	  506.3	 8163.0	...
4846151	  822.0	  506.2	 8162.0	...
4846152	  822.1	  506.1	 8162.0	...
4846153	  822.0	  506.0	 8165.0	...
4846154	  822.4	  505.8	 8169.0	...
4846155	  822.7	  505.9	 8170.0	...
4846156	  822.9	  506.1	 8168.0	...
4846157	  822.7	  506.3	 8167.0	...
4846158	  822.2	  506.5	 8165.0	...
4846159	  821.9	  506.8	 8158.0	...
4846160	  821.8	  507.0	 8152.0	...
4846161	  821.8	  507.2	 8150.0	...
4846162	  821.9	  507.1	 8152.0	...
4846163	  822.0	  507.3	 8155.0	...
4846164	  822.1	  507.4	 8160.0	...
4846165	  822.2	  507.5	 8163.0	...
4846166	  822.2	  507.4	 8163.0	...
4846167	  822.2	  506.7	 8162.0	...
4846168	  822.1	  506.1	 8161.0	...
4846169	  822.1	  506.4	 8162.0	...
4846170	  822.2	  507.2	 8162.0	...
4846171	  822.2	  508.0	 8161.0	...
4846172	  822.1	  508.1	 8161.0	...
4846173	  822.1	  508.2	 8162.0	...
4846174	  822.2	  508.6	 8162.0	...
4846175	  821.7	  509.0	 8164.0	...
4846176	  821.2	  509.3	 8165.0	...
4846177	  820.5	  508.8	 8166.0	...
4846178	  820.3	  508.3	 8163.0	...
4846179	  820.3	  507.8	 8161.0	...
4846180	  821.0	  507.7	 8160.0	...
4846181	  821.5	  507.5	 8161.0	...
4846182	  821.8	  506.9	 8163.0	...
4846183	  821.7	  506.4	 8163.0	...
4846184	  821.7	  506.1	 8163.0	...
4846185	  821.5	  506.3	 8163.0	...
4846186	  821.3	  506.5	 8163.0	...
4846187	  821.2	  506.7	 8163.0	...
4846188	  821.3	  506.8	 8164.0	...
4846189	  821.2	  506.6	 8164.0	...
4846190	  821.2	  506.5	 8164.0	...
4846191	  821.1	  506.3	 8161.0	...
4846192	  821.1	  506.2	 8158.0	...
4846193	  821.4	  507.4	 8156.0	...
4846194	  821.7	  508.8	 8155.0	...
4846195	  821.9	  509.5	 8155.0	...
4846196	  821.8	  508.6	 8155.0	...
4846197	  821.7	  507.6	 8161.0	...
4846198	  821.6	  507.4	 8167.0	...
4846199	  821.9	  507.5	 8171.0	...
4846200	  822.1	  507.7	 8169.0	...
4846201	  822.4	  507.7	 8166.0	...
4846202	  822.4	  507.5	 8168.0	...
4846203	  822.3	  507.3	 8169.0	...
4846204	  822.1	  507.2	 8168.0	...
4846205	  821.4	  506.7	 8165.0	...
4846206	  820.8	  506.1	 8164.0	...
4846207	  820.5	  505.4	 8166.0	...
4846208	  820.9	  505.4	 8168.0	...
4846209	  821.3	  505.5	 8168.0	...
4846210	  821.5	  505.8	 8168.0	...
4846211	  821.4	  506.1	 8167.0	...
4846212	  821.3	  506.3	 8165.0	...
4846213	  821.4	  506.3	 8163.0	...
4846214	  821.6	  506.5	 8162.0	...
4846215	  821.7	  506.9	 8161.0	...
4846216	  821.6	  507.3	 8162.0	...
4846217	  821.5	  507.0	 8163.0	...
4846218	  821.5	  506.4	 8164.0	...
4846219	  821.6	  505.7	 8164.0	...
4846220	  821.6	  505.4	 8165.0	...
4846221	  821.6	  505.4	 8165.0	...
4846222	  821.6	  505.3	 8165.0	...
4846223	  821.7	  505.3	 8166.0	...
4846224	  821.9	  505.6	 8166.0	...
4846225	  822.2	  506.0	 8167.0	...
4846226	  822.5	  506.3	 8167.0	...
4846227	  822.5	  506.5	 8167.0	...
4846228	  822.2	  506.6	 8169.0	...
4846229	  821.7	  506.0	 8172.0	...
4846230	  821.2	  505.3	 8175.0	...
4846231	  821.2	  505.0	 8175.0	...
4846232	  821.3	  505.5	 8175.0	...
4846233	  821.6	  506.0	 8175.0	...
4846234	  822.0	  506.1	 8174.0	...
4846235	  822.3	  506.2	 8172.0	...
4846236	  822.4	  506.2	 8170.0	...
4846237	  822.2	  506.3	 8170.0	...
4846238	  822.0	  506.2	 8173.0	...
4846239	  822.0	  506.2	 8174.0	...
4846240	  821.9	  506.2	 8173.0	...
4846241	  821.8	  506.1	 8172.0	...
4846242	  821.7	  505.9	 8171.0	...
4846243	  821.6	  505.7	 8170.0	...
4846244	  821.5	  505.7	 8169.0	...
4846245	  821.3	  505.7	 8169.0	...
4846246	  821.2	  505.7	 8170.0	...
4846247	  821.3	  505.7	 8171.0	...
4846248	  821.8	  506.0	 8171.0	...
4846249	  822.4	  506.4	 8171.0	...
4846250	  822.5	  506.2	 8173.0	...
4846251	  822.6	  505.7	 8176.0	...
4846252	  822.4	  505.4	 8179.0	...
4846253	  822.3	  506.0	 8178.0	...
4846254	  822.3	  506.6	 8176.0	...
4846255	  822.6	  507.2	 8174.0	...
4846256	  822.6	  506.8	 8174.0	...
4846257	  822.5	  506.5	 8173.0	...
4846258	  822.3	  506.3	 8172.0	...
4846259	  822.4	  506.3	 8171.0	...
4846260	  822.4	  506.4	 8170.0	...
4846261	  822.4	  506.5	 8171.0	...
4846262	  822.4	  506.6	 8173.0	...
4846263	  822.3	  505.8	 8176.0	...
4846264	  822.1	  505.0	 8177.0	...
4846265	  822.0	  504.3	 8178.0	...
4846266	  822.4	  504.7	 8179.0	...
4846267	  822.8	  505.0	 8180.0	...
4846268	  823.1	  505.2	 8181.0	...
4846269	  823.0	  505.1	 8180.0	...
4846270	  823.1	  505.7	 8180.0	...
4846271	  823.2	  506.4	 8180.0	...
4846272	  823.3	  507.1	 8177.0	...
4846273	  823.4	  507.1	 8175.0	...
4846274	  823.4	  506.6	 8175.0	...
4846275	  823.3	  506.0	 8177.0	...
4846276	  823.2	  505.4	 8179.0	...
4846277	  823.2	  505.3	 8178.0	...
4846278	  823.3	  505.4	 8180.0	...
4846279	  823.4	  505.4	 8182.0	...
4846280	  823.4	  505.5	 8183.0	...
4846281	  823.4	  505.5	 8181.0	...
4846282	  823.4	  505.5	 8180.0	...
4846283	  822.7	  505.7	 8180.0	...
4846284	  822.1	  505.8	 8181.0	...
4846285	  821.6	  505.6	 8182.0	...
4846286	  821.6	  505.0	 8186.0	...
4846287	  821.9	  504.5	 8191.0	...
4846288	  822.4	  504.4	 8195.0	...
4846289	  823.1	  504.5	 8195.0	...
4846290	  823.5	  504.6	 8191.0	...
4846291	  823.8	  504.5	 8187.0	...
4846292	  823.8	  504.4	 8188.0	...
4846293	  823.6	  504.5	 8190.0	...
4846294	  823.6	  505.2	 8189.0	...
4846295	  823.7	  506.0	 8185.0	...
4846296	  824.0	  506.2	 8185.0	...
4846297	  824.2	  506.0	 8187.0	...
4846298	  824.3	  505.8	 8189.0	...
4846299	  824.4	  505.6	 8188.0	...
4846300	  824.5	  505.1	 8188.0	...
4846301	  824.6	  504.9	 8187.0	...
4846302	  824.3	  505.3	 8187.0	...
4846303	  824.0	  505.7	 8186.0	...
4846304	  823.5	  505.8	 8186.0	...
4846305	  823.4	  505.7	 8187.0	...
MSG	4846306 0000 _ Number On
4846306	  823.4	  506.1	 8189.0	...
4846307	  823.4	  506.5	 8192.0	...
4846308	  823.5	  506.7	 8193.0	...
4846309	  823.5	  506.4	 8191.0	...
4846310	  823.6	  506.1	 8189.0	...
4846311	  824.3	  506.0	 8192.0	...
4846312	  824.9	  506.3	 8196.0	...
4846313	  824.9	  506.6	 8199.0	...
4846314	  824.4	  506.6	 8196.0	...
4846315	  823.9	  506.2	 8194.0	...
4846316	  823.9	  505.7	 8192.0	...
4846317	  824.0	  505.4	 8191.0	...
4846318	  824.0	  505.3	 8191.0	...
4846319	  824.0	  505.3	 8191.0	...
4846320	  824.0	  505.6	 8191.0	...
4846321	  824.3	  505.7	 8192.0	...
4846322	  824.7	  505.6	 8195.0	...
4846323	  825.2	  505.5	 8197.0	...
4846324	  825.3	  505.4	 8198.0	...
4846325	  824.9	  505.3	 8195.0	...
4846326	  824.4	  505.2	 8192.0	...
4846327	  823.8	  505.2	 8190.0	...
4846328	  823.7	  505.5	 8191.0	...
4846329	  823.7	  505.8	 8193.0	...
4846330	  823.7	  505.5	 8193.0	...
4846331	  823.7	  505.1	 8194.0	...
4846332	  823.8	  504.8	 8195.0	...
4846333	  823.9	  505.0	 8195.0	...
4846334	  824.2	  505.2	 8195.0	...
4846335	  824.5	  505.3	 8196.0	...
4846336	  824.8	  505.1	 8197.0	...
4846337	  824.7	  504.9	 8197.0	...
4846338	  824.7	  504.7	 8197.0	...
4846339	  824.7	  504.8	 8195.0	...
4846340	  824.8	  504.9	 8195.0	...
4846341	  824.6	  505.1	 8196.0	...
4846342	  824.4	  505.3	 8198.0	...
4846343	  824.8	  505.8	 8199.0	...
4846344	  825.2	  506.1	 8198.0	...
4846345	  825.8	  506.2	 8197.0	...
4846346	  826.0	  506.0	 8196.0	...
4846347	  826.1	  505.9	 8198.0	...
4846348	  826.0	  505.9	 8200.0	...
4846349	  825.3	  506.0	 8201.0	...
4846350	  824.7	  506.1	 8202.0	...
4846351	  824.1	  505.9	 8204.0	...
4846352	  824.4	  505.3	 8207.0	...
4846353	  824.8	  504.7	 8207.0	...
4846354	  824.7	  505.0	 8205.0	...
4846355	  824.4	  505.5	 8203.0	...
4846356	  824.2	  506.1	 8203.0	...
4846357	  824.4	  505.8	 8203.0	...
4846358	  824.6	  505.6	 8201.0	...
4846359	  824.6	  505.3	 8200.0	...
4846360	  824.6	  505.3	 8199.0	...
4846361	  824.9	  505.3	 8199.0	...
4846362	  825.1	  505.3	 8199.0	...
4846363	  825.2	  505.8	 8201.0	...
4846364	  825.1	  506.2	 8202.0	...
4846365	  825.1	  506.8	 8202.0	...
4846366	  825.0	  506.8	 8199.0	...
4846367	  825.0	  506.9	 8195.0	...
4846368	  824.7	  506.7	 8193.0	...
4846369	  824.5	  506.5	 8191.0	...
4846370	  824.2	  506.0	 8191.0	...
4846371	  824.2	  505.7	 8191.0	...
4846372	  824.3	  505.4	 8191.0	...
4846373	  824.3	  505.5	 8196.0	...
4846374	  824.3	  505.6	 8200.0	...
4846375	  824.2	  505.5	 8205.0	...
4846376	  824.2	  505.2	 8203.0	...
4846377	  824.3	  505.3	 8202.0	...
4846378	  824.5	  505.7	 8201.0	...
4846379	  824.6	  506.1	 8201.0	...
4846380	  824.6	  506.1	 8201.0	...
4846381	  824.6	  506.3	 8201.0	...
4846382	  824.7	  506.4	 8200.0	...
4846383	  824.9	  506.6	 8199.0	...
4846384	  825.0	  506.5	 8199.0	...
4846385	  824.9	  506.3	 8199.0	...
4846386	  824.6	  506.1	 8200.0	...
4846387	  824.3	  505.9	 8201.0	...
4846388	  823.9	  505.9	 8201.0	...
4846389	  823.8	  506.7	 8203.0	...
4846390	  823.9	  507.5	 8203.0	...
4846391	  824.1	  508.3	 8200.0	...
4846392	  824.4	  508.1	 8197.0	...
4846393	  824.5	  507.8	 8193.0	...
4846394	  824.2	  507.6	 8192.0	...
4846395	  823.7	  507.5	 8191.0	...
4846396	  823.8	  506.9	 8194.0	...
4846397	  824.2	  506.2	 8197.0	...
4846398	  824.7	  505.6	 8197.0	...
4846399	  824.8	  505.7	 8193.0	...
4846400	  824.7	  506.0	 8188.0	...
4846401	  824.7	  506.1	 8186.0	...
4846402	  824.7	  506.5	 8185.0	...
4846403	  824.8	  506.8	 8187.0	...
4846404	  824.6	  507.0	 8189.0	...
4846405	  824.8	  507.4	 8189.0	...
4846406	  825.1	  507.7	 8190.0	...
4846407	  825.4	  508.1	 8191.0	...
4846408	  825.5	  508.2	 8191.0	...
4846409	  825.5	  508.1	 8190.0	...
4846410	  825.5	  507.9	 8190.0	...
4846411	  825.3	  507.5	 8189.0	...
4846412	  825.2	  507.3	 8190.0	...
4846413	  824.7	  507.2	 8190.0	...
4846414	  824.4	  507.3	 8191.0	...
4846415	  824.1	  507.6	 8191.0	...
4846416	  824.2	  507.4	 8193.0	...
4846417	  824.3	  507.3	 8195.0	...
4846418	  824.1	  507.3	 8196.0	...
4846419	  823.9	  507.6	 8193.0	...
4846420	  823.9	  507.7	 8190.0	...
4846421	  824.2	  507.2	 8190.0	...
4846422	  824.5	  506.7	 8193.0	...
4846423	  824.8	  506.3	 8196.0	...
4846424	  825.0	  506.5	 8195.0	...
4846425	  825.3	  507.3	 8193.0	...
4846426	  825.4	  508.0	 8191.0	...
4846427	  825.5	  508.5	 8192.0	...
4846428	  825.8	  508.2	 8191.0	...
4846429	  826.1	  507.8	 8191.0	...
4846430	  826.3	  507.3	 8190.0	...
4846431	  826.2	  507.1	 8189.0	...
4846432	  826.1	  506.9	 8190.0	...
4846433	  826.1	  506.7	 8191.0	...
4846434	  826.1	  506.7	 8194.0	...
4846435	  826.0	  506.7	 8196.0	...
4846436	  825.7	  506.7	 8197.0	...
4846437	  825.3	  506.5	 8197.0	...
4846438	  825.1	  506.5	 8200.0	...
4846439	  825.1	  506.5	 8203.0	...
4846440	  825.0	  506.3	 8204.0	...
4846441	  824.8	  506.0	 8202.0	...
4846442	  824.7	  505.9	 8197.0	...
4846443	  824.9	  505.9	 8195.0	...
4846444	  825.3	  506.0	 8195.0	...
4846445	  825.9	  506.3	 8197.0	...
4846446	  826.3	  506.6	 8199.0	...
4846447	  826.5	  506.9	 8204.0	...
EFIX R   4846097	4846447	351	  823.3	  506.4	   8179
SSACC R  4846448
4846448	  826.6	  507.5	 8208.0	...
4846449	  825.5	  509.5	 8210.0	...
4846450	  824.3	  512.6	 8207.0	...
4846451	  822.9	  515.7	 8203.0	...
4846452	  821.6	  519.6	 8204.0	...
4846453	  820.0	  522.9	 8204.0	...
4846454	  818.5	  527.3	 8205.0	...
4846455	  816.6	  531.1	 8205.0	...
4846456	  814.6	  534.3	 8207.0	...
4846457	  812.5	  537.7	 8209.0	...
4846458	  812.0	  540.1	 8212.0	...
4846459	  812.3	  543.5	 8213.0	...
4846460	  812.7	  545.0	 8214.0	...
4846461	  813.2	  546.0	 8218.0	...
4846462	  814.2	  545.9	 8226.0	...
4846463	  815.4	  544.3	 8233.0	...
4846464	  816.5	  542.8	 8237.0	...
4846465	  817.6	  540.4	 8234.0	...
4846466	  818.5	  538.9	 8231.0	...
4846467	  819.3	  536.1	 8231.0	...
ESACC R  4846448	4846467	20	  826.6	  507.5	  819.3	  536.1	   0.62	     80
SFIX R   4846468
4846468	  819.4	  533.1	 8233.0	...
4846469	  819.7	  530.8	 8232.0	...
4846470	  820.1	  529.6	 8228.0	...
4846471	  819.9	  528.5	 8225.0	...
4846472	  819.2	  527.5	 8226.0	...
4846473	  818.5	  525.9	 8226.0	...
4846474	  818.3	  525.4	 8226.0	...
4846475	  817.7	  524.8	 8226.0	...
4846476	  817.2	  524.8	 8224.0	...
4846477	  816.8	  525.3	 8221.0	...
4846478	  816.6	  525.9	 8218.0	...
4846479	  816.3	  526.5	 8216.0	...
4846480	  816.1	  526.5	 8213.0	...
4846481	  816.1	  526.4	 8214.0	...
4846482	  815.9	  526.9	 8216.0	...
4846483	  815.7	  527.5	 8218.0	...
4846484	  815.4	  528.1	 8221.0	...
4846485	  815.5	  528.3	 8224.0	...
4846486	  816.1	  528.8	 8225.0	...
4846487	  816.8	  529.2	 8224.0	...
4846488	  817.3	  529.4	 8223.0	...
4846489	  817.4	  529.2	 8223.0	...
4846490	  817.3	  529.1	 8222.0	...
4846491	  817.5	  529.6	 8222.0	...
4846492	  817.7	  530.1	 8222.0	...
4846493	  817.7	  530.7	 8222.0	...
4846494	  817.6	  530.6	 8222.0	...
4846495	  817.4	  530.7	 8222.0	...
4846496	  817.4	  530.7	 8223.0	...
4846497	  817.2	  530.1	 8225.0	...
4846498	  816.9	  529.4	 8228.0	...
4846499	  816.8	  529.1	 8227.0	...
4846500	  816.8	  529.6	 8225.0	...
4846501	  816.8	  529.4	 8222.0	...
4846502	  816.9	  528.8	 8222.0	...
4846503	  816.9	  528.3	 8218.0	...
4846504	  816.8	  528.9	 8214.0	...
4846505	  816.7	  529.5	 8211.0	...
4846506	  816.7	  530.1	 8211.0	...
4846507	  816.7	  530.1	 8213.0	...
4846508	  816.6	  529.4	 8216.0	...
4846509	  816.8	  528.7	 8219.0	...
4846510	  817.1	  528.2	 8220.0	...
4846511	  817.4	  528.4	 8221.0	...
4846512	  817.3	  528.4	 8220.0	...
4846513	  817.3	  528.2	 8220.0	...
4846514	  817.4	  528.1	 8220.0	...
4846515	  816.8	  528.3	 8218.0	...
4846516	  816.0	  528.5	 8218.0	...
4846517	  815.1	  528.6	 8218.0	...
4846518	  815.1	  528.6	 8220.0	...
4846519	  815.3	  528.8	 8220.0	...
4846520	  815.5	  529.0	 8220.0	...
4846521	  815.7	  529.1	 8219.0	...
4846522	  815.7	  529.1	 8221.0	...
4846523	  815.7	  529.0	 8223.0	...
4846524	  815.7	  529.0	 8224.0	...
4846525	  815.7	  529.1	 8224.0	...
4846526	  815.7	  529.2	 8222.0	...
4846527	  815.9	  528.9	 8221.0	...
4846528	  816.1	  528.6	 8220.0	...
4846529	  816.4	  528.2	 8221.0	...
4846530	  816.5	  528.2	 8221.0	...
4846531	  816.4	  528.2	 8220.0	...
4846532	  816.4	  528.2	 8220.0	...
4846533	  816.5	  528.1	 8221.0	...
4846534	  816.8	  529.1	 8221.0	...
4846535	  816.7	  530.1	 8220.0	...
4846536	  816.5	  530.5	 8220.0	...
4846537	  816.2	  529.7	 8217.0	...
4846538	  816.2	  528.8	 8214.0	...
4846539	  816.3	  527.9	 8213.0	...
4846540	  816.3	  527.3	 8217.0	...
4846541	  816.0	  527.1	 8221.0	...
4846542	  815.9	  527.7	 8219.0	...
4846543	  816.0	  527.9	 8215.0	...
4846544	  816.4	  527.8	 8211.0	...
4846545	  816.8	  527.9	 8211.0	...
4846546	  817.1	  528.4	 8209.0	...
4846547	  817.2	  528.8	 8207.0	...
4846548	  817.3	  528.7	 8205.0	...
4846549	  817.3	  528.5	 8205.0	...
4846550	  817.3	  528.4	 8206.0	...
4846551	  817.0	  528.4	 8206.0	...
4846552	  816.5	  528.4	 8209.0	...
4846553	  815.9	  528.4	 8211.0	...
4846554	  815.5	  528.3	 8214.0	...
4846555	  815.3	  528.1	 8215.0	...
4846556	  815.3	  527.8	 8217.0	...
4846557	  815.5	  527.7	 8219.0	...
4846558	  815.7	  527.6	 8219.0	...
4846559	  816.2	  527.7	 8221.0	...
4846560	  816.5	  527.8	 8224.0	...
4846561	  816.8	  527.8	 8227.0	...
4846562	  816.4	  527.9	 8224.0	...
4846563	  816.2	  528.2	 8220.0	...
4846564	  815.9	  528.6	 8216.0	...
4846565	  816.0	  529.0	 8216.0	...
4846566	  816.0	  529.1	 8216.0	...
4846567	  816.1	  528.8	 8219.0	...
4846568	  816.1	  528.6	 8222.0	...
4846569	  816.5	  528.9	 8224.0	...
4846570	  816.8	  529.4	 8225.0	...
4846571	  816.6	  529.5	 8223.0	...
4846572	  816.0	  529.1	 8221.0	...
4846573	  815.6	  528.7	 8219.0	...
4846574	  815.6	  528.7	 8218.0	...
4846575	  815.6	  528.4	 8221.0	...
4846576	  815.5	  528.0	 8223.0	...
4846577	  815.4	  527.7	 8226.0	...
4846578	  815.2	  527.6	 8226.0	...
4846579	  815.2	  527.9	 8223.0	...
4846580	  815.1	  528.1	 8221.0	...
4846581	  815.3	  528.4	 8220.0	...
4846582	  815.4	  528.4	 8221.0	...
4846583	  815.3	  527.9	 8221.0	...
4846584	  815.3	  527.4	 8221.0	...
4846585	  815.2	  527.4	 8223.0	...
4846586	  815.3	  527.9	 8224.0	...
4846587	  815.4	  528.4	 8226.0	...
4846588	  815.4	  528.4	 8226.0	...
4846589	  815.6	  528.4	 8225.0	...
4846590	  815.7	  528.3	 8225.0	...
4846591	  816.1	  528.2	 8224.0	...
4846592	  816.2	  528.3	 8225.0	...
4846593	  816.3	  528.5	 8226.0	...
4846594	  816.2	  528.4	 8227.0	...
4846595	  816.2	  527.8	 8226.0	...
4846596	  816.3	  527.1	 8225.0	...
4846597	  816.4	  526.6	 8224.0	...
4846598	  816.4	  526.5	 8226.0	...
4846599	  816.3	  526.4	 8226.0	...
4846600	  816.2	  526.4	 8227.0	...
4846601	  816.1	  526.9	 8227.0	...
4846602	  815.8	  527.5	 8227.0	...
4846603	  815.6	  528.0	 8225.0	...
4846604	  815.4	  527.9	 8224.0	...
4846605	  815.4	  528.5	 8224.0	...
4846606	  815.4	  529.0	 8224.0	...
4846607	  815.2	  528.9	 8225.0	...
4846608	  815.0	  528.2	 8226.0	...
4846609	  815.1	  527.6	 8227.0	...
4846610	  815.4	  527.7	 8230.0	...
4846611	  815.7	  527.5	 8235.0	...
4846612	  815.8	  526.9	 8239.0	...
4846613	  815.8	  526.5	 8238.0	...
4846614	  815.8	  526.4	 8236.0	...
4846615	  815.8	  526.5	 8234.0	...
4846616	  815.9	  527.5	 8230.0	...
4846617	  816.0	  528.4	 8229.0	...
4846618	  816.0	  528.7	 8228.0	...
MSG	4846619 0000 _ Number Off
4846619	  815.8	  528.0	 8229.0	...
4846620	  815.5	  527.2	 8228.0	...
4846621	  815.3	  527.3	 8223.0	...
4846622	  815.3	  527.6	 8219.0	...
4846623	  815.4	  528.0	 8218.0	...
4846624	  815.5	  527.8	 8219.0	...
4846625	  815.6	  527.4	 8220.0	...
4846626	  815.6	  527.1	 8223.0	...
4846627	  815.6	  527.0	 8225.0	...
4846628	  815.7	  527.3	 8228.0	...
4846629	  815.7	  527.8	 8227.0	...
4846630	  815.6	  528.4	 8223.0	...
4846631	  815.3	  528.7	 8219.0	...
4846632	  815.4	  528.7	 8217.0	...
4846633	  815.7	  528.5	 8220.0	...
4846634	  815.9	  528.0	 8224.0	...
4846635	  816.0	  527.6	 8226.0	...
4846636	  816.1	  527.2	 8228.0	...
4846637	  815.6	  527.2	 8228.0	...
4846638	  815.0	  527.1	 8228.0	...
4846639	  815.0	  527.0	 8228.0	...
4846640	  815.6	  526.9	 8229.0	...
4846641	  815.7	  526.8	 8229.0	...
4846642	  815.3	  526.9	 8230.0	...
4846643	  815.4	  527.0	 8230.0	...
4846644	  816.0	  526.9	 8230.0	...
4846645	  816.2	  526.8	 8227.0	...
4846646	  815.8	  526.3	 8226.0	...
4846647	  815.4	  526.0	 8224.0	...
4846648	  815.3	  525.7	 8225.0	...
4846649	  815.1	  525.7	 8224.0	...
4846650	  815.0	  525.6	 8223.0	...
4846651	  814.8	  525.3	 8223.0	...
4846652	  814.7	  525.2	 8225.0	...
4846653	  814.7	  525.0	 8226.0	...
4846654	  815.4	  525.1	 8229.0	...
4846655	  816.2	  525.7	 8231.0	...
4846656	  816.4	  526.1	 8228.0	...
4846657	  816.0	  526.6	 8222.0	...
4846658	  815.8	  526.4	 8218.0	...
4846659	  816.0	  526.4	 8220.0	...
4846660	  815.9	  526.2	 8223.0	...
4846661	  815.6	  526.0	 8225.0	...
4846662	  815.2	  525.8	 8225.0	...
4846663	  815.4	  525.9	 8225.0	...
4846664	  815.5	  526.0	 8224.0	...
4846665	  815.7	  526.0	 8223.0	...
4846666	  815.7	  525.8	 8224.0	...
4846667	  815.8	  525.7	 8226.0	...
4846668	  816.0	  525.6	 8228.0	...
4846669	  815.8	  525.5	 8228.0	...
4846670	  815.3	  525.1	 8229.0	...
4846671	  814.7	  524.6	 8229.0	...
4846672	  814.8	  524.8	 8229.0	...
4846673	  815.2	  525.2	 8229.0	...
4846674	  815.7	  525.5	 8228.0	...
4846675	  815.9	  525.6	 8228.0	...
4846676	  816.2	  525.5	 8228.0	...
4846677	  816.4	  525.5	 8228.0	...
4846678	  816.4	  525.5	 8232.0	...
4846679	  816.2	  525.6	 8232.0	...
4846680	  816.0	  525.7	 8233.0	...
4846681	  816.3	  525.8	 8231.0	...
4846682	  816.5	  525.8	 8231.0	...
4846683	  816.3	  525.9	 8230.0	...
4846684	  815.9	  526.0	 8230.0	...
4846685	  815.4	  525.7	 8229.0	...
4846686	  815.3	  525.0	 8229.0	...
4846687	  814.9	  524.5	 8230.0	...
4846688	  814.3	  524.5	 8231.0	...
4846689	  813.8	  524.7	 8232.0	...
4846690	  813.6	  524.8	 8232.0	...
4846691	  813.6	  524.8	 8233.0	...
4846692	  813.7	  524.8	 8233.0	...
4846693	  814.2	  524.8	 8233.0	...
4846694	  814.6	  524.8	 8233.0	...
4846695	  815.0	  524.8	 8232.0	...
4846696	  815.4	  525.5	 8232.0	...
4846697	  815.8	  526.2	 8234.0	...
4846698	  815.4	  526.4	 8236.0	...
4846699	  814.4	  526.1	 8238.0	...
4846700	  813.5	  525.9	 8236.0	...
4846701	  813.5	  525.7	 8233.0	...
4846702	  813.6	  524.7	 8231.0	...
4846703	  813.7	  523.7	 8232.0	...
4846704	  813.7	  523.6	 8232.0	...
4846705	  813.6	  523.7	 8233.0	...
4846706	  813.5	  523.9	 8235.0	...
4846707	  813.5	  523.7	 8237.0	...
4846708	  813.6	  523.7	 8239.0	...
4846709	  813.7	  524.0	 8240.0	...
4846710	  813.8	  524.3	 8242.0	...
4846711	  813.9	  524.6	 8244.0	...
4846712	  813.8	  524.8	 8244.0	...
4846713	  813.5	  525.2	 8244.0	...
4846714	  813.3	  525.6	 8245.0	...
4846715	  813.3	  525.8	 8245.0	...
4846716	  813.4	  526.5	 8244.0	...
4846717	  813.6	  527.2	 8245.0	...
4846718	  813.2	  527.0	 8246.0	...
4846719	  812.6	  526.0	 8245.0	...
4846720	  812.7	  525.0	 8243.0	...
4846721	  813.3	  524.9	 8242.0	...
4846722	  814.0	  524.6	 8242.0	...
4846723	  813.8	  524.3	 8243.0	...
4846724	  813.6	  524.1	 8241.0	...
4846725	  813.4	  524.2	 8239.0	...
4846726	  813.5	  524.4	 8237.0	...
4846727	  813.7	  524.4	 8238.0	...
4846728	  813.7	  524.4	 8241.0	...
4846729	  813.8	  524.7	 8244.0	...
4846730	  814.1	  525.3	 8246.0	...
4846731	  814.2	  525.3	 8249.0	...
4846732	  814.3	  524.0	 8252.0	...
EFIX R   4846468	4846732	265	  815.7	  527.2	   8226
SSACC R  4846733
4846733	  814.6	  522.4	 8255.0	...
4846734	  815.0	  520.8	 8256.0	...
4846735	  815.3	  518.8	 8254.0	...
4846736	  815.5	  515.7	 8251.0	...
4846737	  816.5	  512.5	 8249.0	...
4846738	  817.7	  509.8	 8248.0	...
ESACC R  4846733	4846738	6	  814.6	  522.4	  817.7	  509.8	   0.27	     46
SFIX R   4846739
4846739	  818.7	  507.7	 8250.0	...
4846740	  818.8	  506.2	 8253.0	...
4846741	  819.1	  506.1	 8249.0	...
4846742	  819.1	  506.9	 8242.0	...
4846743	  819.1	  508.1	 8234.0	...
4846744	  819.1	  508.8	 8234.0	...
4846745	  819.1	  509.6	 8235.0	...
4846746	  819.2	  511.0	 8236.0	...
4846747	  819.3	  512.0	 8238.0	...
4846748	  818.4	  513.0	 8238.0	...
4846749	  817.3	  513.3	 8239.0	...
4846750	  816.2	  513.8	 8239.0	...
4846751	  816.1	  514.2	 8241.0	...
4846752	  815.8	  514.4	 8243.0	...
4846753	  815.4	  514.5	 8244.0	...
4846754	  814.8	  514.0	 8244.0	...
4846755	  814.2	  513.1	 8244.0	...
4846756	  813.7	  512.1	 8244.0	...
4846757	  814.3	  512.1	 8244.0	...
4846758	  815.1	  512.4	 8245.0	...
4846759	  815.9	  512.5	 8246.0	...
4846760	  815.8	  512.3	 8245.0	...
4846761	  815.8	  512.2	 8241.0	...
4846762	  815.8	  512.3	 8238.0	...
4846763	  815.7	  512.4	 8236.0	...
4846764	  816.0	  512.3	 8237.0	...
4846765	  816.1	  512.1	 8239.0	...
4846766	  816.3	  512.6	 8238.0	...
4846767	  816.2	  513.2	 8235.0	...
4846768	  816.2	  514.5	 8231.0	...
4846769	  816.0	  515.3	 8230.0	...
4846770	  815.8	  516.0	 8233.0	...
4846771	  815.6	  516.2	 8237.0	...
4846772	  815.8	  516.4	 8243.0	...
4846773	  815.9	  516.1	 8246.0	...
4846774	  815.9	  515.7	 8247.0	...
4846775	  816.0	  515.4	 8246.0	...
4846776	  816.1	  515.4	 8245.0	...
4846777	  816.3	  515.2	 8243.0	...
4846778	  816.6	  515.1	 8242.0	...
4846779	  816.8	  515.0	 8241.0	...
4846780	  816.5	  514.8	 8245.0	...
4846781	  816.0	  514.5	 8249.0	...
4846782	  816.0	  514.2	 8253.0	...
4846783	  816.5	  514.4	 8248.0	...
4846784	  816.9	  515.0	 8244.0	...
4846785	  816.8	  515.7	 8240.0	...
4846786	  816.5	  515.8	 8241.0	...
4846787	  816.4	  515.5	 8242.0	...
4846788	  816.2	  514.9	 8242.0	...
4846789	  816.0	  514.5	 8243.0	...
4846790	  815.7	  514.3	 8243.0	...
4846791	  815.4	  514.0	 8244.0	...
4846792	  815.2	  513.7	 8244.0	...
4846793	  815.4	  514.0	 8245.0	...
4846794	  815.6	  514.5	 8245.0	...
4846795	  815.7	  514.8	 8248.0	...
4846796	  815.7	  514.4	 8250.0	...
4846797	  815.8	  514.1	 8251.0	...
4846798	  815.9	  514.1	 8248.0	...
4846799	  816.0	  514.1	 8246.0	...
4846800	  815.9	  513.4	 8247.0	...
4846801	  815.6	  512.7	 8249.0	...
4846802	  815.2	  512.1	 8251.0	...
4846803	  815.8	  512.3	 8253.0	...
4846804	  816.7	  512.4	 8247.0	...
4846805	  817.3	  512.3	 8241.0	...
4846806	  817.1	  512.3	 8236.0	...
4846807	  816.9	  512.3	 8238.0	...
4846808	  816.6	  512.5	 8241.0	...
4846809	  816.2	  512.4	 8242.0	...
4846810	  815.6	  512.2	 8242.0	...
4846811	  815.4	  511.9	 8242.0	...
4846812	  815.4	  511.9	 8242.0	...
4846813	  815.7	  512.5	 8242.0	...
4846814	  815.9	  513.1	 8241.0	...
4846815	  816.0	  513.6	 8241.0	...
4846816	  815.9	  513.5	 8240.0	...
4846817	  815.8	  513.6	 8239.0	...
4846818	  815.8	  513.9	 8239.0	...
4846819	  816.0	  514.0	 8239.0	...
4846820	  816.1	  513.8	 8239.0	...
4846821	  816.4	  513.7	 8240.0	...
4846822	  816.5	  513.6	 8240.0	...
4846823	  816.3	  513.5	 8240.0	...
4846824	  815.9	  513.4	 8241.0	...
4846825	  815.5	  513.4	 8242.0	...
4846826	  815.5	  513.3	 8244.0	...
4846827	  815.4	  513.6	 8246.0	...
4846828	  815.4	  513.9	 8245.0	...
4846829	  815.4	  514.1	 8242.0	...
4846830	  815.4	  514.1	 8238.0	...
4846831	  815.5	  514.1	 8237.0	...
4846832	  815.6	  514.0	 8236.0	...
MSG	4846833 0000 _ Number On
4846833	  815.7	  513.7	 8240.0	...
4846834	  815.9	  513.4	 8244.0	...
4846835	  816.0	  513.1	 8247.0	...
4846836	  816.0	  513.1	 8245.0	...
4846837	  815.9	  513.4	 8240.0	...
4846838	  815.8	  513.7	 8236.0	...
4846839	  816.0	  513.9	 8234.0	...
4846840	  816.1	  513.7	 8232.0	...
4846841	  815.7	  513.7	 8231.0	...
4846842	  815.2	  513.7	 8234.0	...
4846843	  814.7	  513.8	 8239.0	...
4846844	  814.7	  513.7	 8243.0	...
4846845	  814.8	  513.6	 8244.0	...
4846846	  814.6	  513.0	 8245.0	...
4846847	  814.5	  512.4	 8245.0	...
4846848	  814.5	  512.4	 8245.0	...
4846849	  814.9	  512.8	 8246.0	...
4846850	  815.4	  513.4	 8246.0	...
4846851	  815.7	  513.7	 8247.0	...
4846852	  816.0	  514.2	 8250.0	...
4846853	  816.0	  514.5	 8252.0	...
4846854	  816.1	  514.8	 8251.0	...
4846855	  815.8	  514.8	 8251.0	...
4846856	  815.5	  514.6	 8251.0	...
4846857	  815.7	  514.3	 8252.0	...
4846858	  816.2	  514.1	 8252.0	...
4846859	  816.7	  513.9	 8252.0	...
4846860	  816.5	  513.7	 8252.0	...
4846861	  816.0	  513.5	 8252.0	...
4846862	  815.5	  513.5	 8253.0	...
4846863	  815.5	  513.6	 8254.0	...
4846864	  815.8	  513.9	 8251.0	...
4846865	  816.2	  514.2	 8248.0	...
4846866	  816.3	  514.6	 8244.0	...
4846867	  816.3	  515.0	 8244.0	...
4846868	  816.4	  515.2	 8248.0	...
4846869	  816.4	  515.2	 8252.0	...
4846870	  816.4	  515.2	 8253.0	...
4846871	  816.3	  515.3	 8249.0	...
4846872	  816.2	  515.5	 8245.0	...
4846873	  816.0	  515.3	 8246.0	...
4846874	  816.1	  515.2	 8248.0	...
4846875	  816.2	  515.2	 8247.0	...
4846876	  816.3	  515.3	 8244.0	...
4846877	  816.5	  515.5	 8240.0	...
4846878	  816.7	  515.5	 8240.0	...
4846879	  816.9	  515.3	 8240.0	...
4846880	  816.6	  515.0	 8240.0	...
4846881	  816.2	  514.8	 8241.0	...
4846882	  815.9	  514.4	 8243.0	...
4846883	  816.0	  513.9	 8244.0	...
4846884	  816.1	  513.5	 8243.0	...
4846885	  816.2	  513.4	 8242.0	...
4846886	  816.2	  513.6	 8240.0	...
4846887	  815.9	  514.5	 8238.0	...
4846888	  815.3	  515.4	 8236.0	...
4846889	  814.7	  516.0	 8235.0	...
4846890	  814.3	  515.7	 8236.0	...
4846891	  814.3	  515.5	 8237.0	...
4846892	  814.3	  515.4	 8238.0	...
4846893	  814.8	  515.4	 8240.0	...
4846894	  815.5	  515.6	 8240.0	...
4846895	  816.2	  515.8	 8245.0	...
4846896	  816.5	  515.7	 8249.0	...
4846897	  816.5	  515.3	 8253.0	...
4846898	  816.2	  514.8	 8253.0	...
4846899	  816.1	  514.6	 8252.0	...
4846900	  816.0	  514.5	 8251.0	...
4846901	  816.0	  514.5	 8250.0	...
4846902	  816.0	  514.9	 8251.0	...
4846903	  816.7	  515.3	 8252.0	...
4846904	  817.3	  515.5	 8253.0	...
4846905	  817.8	  514.8	 8253.0	...
4846906	  817.7	  514.0	 8253.0	...
4846907	  817.2	  513.6	 8253.0	...
4846908	  816.6	  513.9	 8253.0	...
4846909	  816.2	  514.7	 8250.0	...
4846910	  816.1	  515.4	 8246.0	...
4846911	  815.9	  516.1	 8244.0	...
4846912	  815.6	  516.3	 8247.0	...
4846913	  815.5	  516.5	 8248.0	...
4846914	  815.8	  516.5	 8248.0	...
4846915	  816.3	  516.0	 8251.0	...
4846916	  817.0	  515.4	 8256.0	...
4846917	  817.5	  514.9	 8260.0	...
4846918	  817.7	  514.9	 8259.0	...
4846919	  817.6	  515.0	 8257.0	...
4846920	  817.5	  515.1	 8255.0	...
4846921	  817.5	  514.9	 8254.0	...
4846922	  817.1	  514.7	 8254.0	...
4846923	  816.7	  514.4	 8255.0	...
4846924	  816.2	  514.4	 8255.0	...
4846925	  816.3	  514.6	 8252.0	...
4846926	  816.3	  515.1	 8250.0	...
4846927	  816.3	  515.7	 8246.0	...
4846928	  816.4	  516.1	 8246.0	...
4846929	  816.3	  516.2	 8246.0	...
4846930	  816.3	  516.6	 8247.0	...
4846931	  816.9	  516.9	 8245.0	...
4846932	  817.4	  516.6	 8243.0	...
4846933	  817.4	  515.9	 8241.0	...
4846934	  816.9	  515.4	 8242.0	...
4846935	  816.5	  515.6	 8243.0	...
4846936	  816.5	  515.7	 8242.0	...
4846937	  816.4	  515.8	 8239.0	...
4846938	  816.2	  515.9	 8237.0	...
4846939	  816.0	  516.1	 8237.0	...
4846940	  816.4	  516.1	 8239.0	...
4846941	  816.9	  516.2	 8241.0	...
4846942	  817.3	  516.1	 8242.0	...
4846943	  817.3	  516.1	 8241.0	...
4846944	  817.2	  516.2	 8240.0	...
4846945	  817.3	  516.2	 8240.0	...
4846946	  817.2	  516.2	 8239.0	...
4846947	  817.0	  516.1	 8239.0	...
4846948	  816.7	  516.1	 8240.0	...
4846949	  816.5	  516.1	 8239.0	...
4846950	  816.4	  516.2	 8239.0	...
4846951	  816.5	  516.2	 8238.0	...
4846952	  816.7	  516.3	 8237.0	...
4846953	  816.8	  516.2	 8237.0	...
4846954	  816.7	  516.2	 8237.0	...
4846955	  816.7	  516.5	 8237.0	...
4846956	  816.7	  517.0	 8237.0	...
4846957	  816.5	  517.5	 8237.0	...
4846958	  816.2	  517.6	 8238.0	...
4846959	  815.8	  517.6	 8238.0	...
4846960	  816.0	  517.1	 8237.0	...
4846961	  816.4	  516.6	 8237.0	...
4846962	  816.8	  516.1	 8238.0	...
4846963	  817.0	  516.2	 8241.0	...
4846964	  817.3	  516.5	 8243.0	...
4846965	  817.3	  516.2	 8244.0	...
4846966	  817.0	  515.9	 8244.0	...
4846967	  816.9	  515.5	 8243.0	...
4846968	  817.1	  515.5	 8243.0	...
4846969	  816.9	  515.5	 8243.0	...
4846970	  816.5	  515.5	 8242.0	...
4846971	  816.2	  516.1	 8241.0	...
4846972	  816.2	  516.6	 8240.0	...
4846973	  816.4	  516.8	 8240.0	...
4846974	  816.7	  516.4	 8242.0	...
4846975	  817.0	  516.0	 8244.0	...
4846976	  817.0	  516.0	 8246.0	...
4846977	  817.0	  516.2	 8246.0	...
4846978	  817.0	  516.8	 8245.0	...
4846979	  816.9	  517.4	 8244.0	...
4846980	  816.9	  517.3	 8247.0	...
4846981	  816.9	  516.9	 8250.0	...
4846982	  816.8	  516.5	 8253.0	...
4846983	  816.8	  516.6	 8253.0	...
4846984	  816.8	  516.7	 8253.0	...
4846985	  816.8	  516.9	 8253.0	...
4846986	  816.8	  517.2	 8254.0	...
4846987	  816.8	  517.4	 8254.0	...
4846988	  816.7	  517.6	 8254.0	...
4846989	  816.7	  517.7	 8252.0	...
4846990	  816.7	  518.0	 8249.0	...
4846991	  817.2	  518.1	 8246.0	...
4846992	  817.5	  518.0	 8244.0	...
4846993	  817.8	  517.8	 8242.0	...
4846994	  817.8	  517.9	 8242.0	...
4846995	  817.4	  518.0	 8245.0	...
4846996	  817.1	  517.9	 8248.0	...
4846997	  816.8	  518.3	 8247.0	...
4846998	  817.1	  518.6	 8247.0	...
4846999	  817.2	  518.4	 8247.0	...
4847000	  817.0	  517.9	 8247.0	...
4847001	  816.9	  518.1	 8246.0	...
4847002	  816.8	  518.9	 8246.0	...
4847003	  816.9	  519.7	 8245.0	...
4847004	  817.0	  519.6	 8245.0	...
4847005	  817.0	  519.2	 8246.0	...
4847006	  817.1	  518.7	 8247.0	...
4847007	  817.0	  517.8	 8249.0	...
4847008	  816.9	  517.3	 8250.0	...
4847009	  816.8	  516.6	 8251.0	...
4847010	  816.7	  516.5	 8252.0	...
4847011	  816.7	  517.1	 8250.0	...
4847012	  816.7	  517.8	 8240.0	...
4847013	  816.8	  518.4	 8230.0	...
4847014	  816.9	  518.1	 8225.0	...
4847015	  817.0	  517.8	 8227.0	...
4847016	  817.1	  517.7	 8229.0	...
4847017	  817.2	  517.8	 8231.0	...
4847018	  817.3	  517.9	 8234.0	...
4847019	  817.3	  518.0	 8236.0	...
4847020	  817.4	  518.4	 8236.0	...
4847021	  817.6	  518.9	 8235.0	...
4847022	  817.9	  519.3	 8236.0	...
4847023	  817.6	  518.7	 8238.0	...
4847024	  816.9	  517.9	 8240.0	...
4847025	  816.2	  517.1	 8242.0	...
4847026	  816.4	  516.9	 8243.0	...
4847027	  816.8	  516.8	 8242.0	...
4847028	  817.3	  516.6	 8240.0	...
4847029	  817.4	  516.5	 8238.0	...
4847030	  817.4	  516.5	 8234.0	...
4847031	  817.5	  517.2	 8233.0	...
4847032	  817.5	  517.9	 8232.0	...
4847033	  817.7	  519.0	 8232.0	...
4847034	  817.7	  519.3	 8233.0	...
4847035	  817.6	  519.0	 8233.0	...
4847036	  817.2	  518.4	 8234.0	...
4847037	  816.9	  517.4	 8235.0	...
4847038	  816.7	  517.0	 8234.0	...
4847039	  816.5	  516.6	 8233.0	...
4847040	  816.4	  516.6	 8232.0	...
4847041	  816.6	  516.7	 8233.0	...
4847042	  816.8	  516.8	 8234.0	...
4847043	  816.9	  516.8	 8237.0	...
4847044	  816.8	  516.8	 8239.0	...
4847045	  816.9	  516.7	 8240.0	...
4847046	  817.0	  516.9	 8241.0	...
4847047	  817.2	  517.1	 8241.0	...
4847048	  817.3	  517.3	 8241.0	...
4847049	  817.1	  517.2	 8243.0	...
4847050	  816.8	  517.2	 8244.0	...
4847051	  816.5	  517.2	 8245.0	...
4847052	  816.4	  517.3	 8245.0	...
4847053	  816.3	  517.5	 8243.0	...
4847054	  816.1	  517.4	 8242.0	...
4847055	  816.0	  517.2	 8239.0	...
4847056	  816.1	  517.0	 8238.0	...
4847057	  816.8	  516.9	 8237.0	...
4847058	  817.5	  516.9	 8236.0	...
4847059	  817.7	  517.1	 8234.0	...
4847060	  817.2	  517.7	 8233.0	...
4847061	  816.7	  518.2	 8233.0	...
4847062	  816.7	  518.8	 8232.0	...
4847063	  816.7	  519.0	 8231.0	...
4847064	  816.7	  519.2	 8231.0	...
4847065	  816.6	  519.1	 8232.0	...
4847066	  816.4	  519.0	 8233.0	...
EFIX R   4846739	4847066	328	  816.5	  515.3	   8243
SSACC R  4847067
4847067	  816.0	  519.0	 8235.0	...
4847068	  815.6	  519.1	 8236.0	...
4847069	  815.8	  519.8	 8234.0	...
4847070	  816.2	  520.6	 8231.0	...
4847071	  816.6	  521.5	 8228.0	...
4847072	  816.7	  522.7	 8225.0	...
4847073	  816.6	  523.8	 8222.0	...
4847074	  816.2	  521.8	 8219.0	...
4847075	  815.2	  513.9	 8224.0	...
4847076	  811.7	  469.9	 8306.0	...
4847077	  809.6	  429.1	 8403.0	...
4847078	  808.4	  394.6	 8497.0	...
4847079	  809.8	  401.4	 8515.0	...
4847080	  808.7	  408.5	 8517.0	...
4847081	  793.7	  415.8	 8516.0	...
4847082	  778.1	  417.6	 8512.0	...
4847083	  765.2	  430.4	 8483.0	...
4847084	  766.4	  454.2	 8418.0	...
4847085	  769.4	  489.9	 8315.0	...
4847086	  774.0	  530.3	 8184.0	...
4847087	  787.5	  570.6	 8057.0	...
4847088	  802.7	  619.4	 7896.0	...
4847089	  818.6	  672.3	 7724.0	...
4847090	  828.3	  734.4	 7509.0	...
4847091	  832.0	  795.6	 7304.0	...
4847092	  832.4	  856.9	 7094.0	...
4847093	  835.1	  922.2	 6879.0	...
4847094	  841.9	  992.1	 6659.0	...
4847095	  853.0	 1069.7	 6418.0	...
4847096	  866.3	 1153.7	 6151.0	...
4847097	  887.9	 1246.2	 5851.0	...
4847098	  912.7	 1340.5	 5550.0	...
4847099	  916.9	 1421.4	 5300.0	...
4847100	  914.7	 1500.7	 5063.0	...
4847101	  905.1	 1550.1	 4917.0	...
4847102	  908.3	 1580.7	 4828.0	...
4847103	  908.3	 1580.7	 4828.0	...
SBLINK R 4847104
4847104	   .	   .	    0.0	...
4847105	   .	   .	    0.0	...
4847106	   .	   .	    0.0	...
4847107	   .	   .	    0.0	...
4847108	   .	   .	    0.0	...
4847109	   .	   .	    0.0	...
4847110	   .	   .	    0.0	...
4847111	   .	   .	    0.0	...
4847112	   .	   .	    0.0	...
4847113	   .	   .	    0.0	...
4847114	   .	   .	    0.0	...
4847115	   .	   .	    0.0	...
4847116	   .	   .	    0.0	...
4847117	   .	   .	    0.0	...
4847118	   .	   .	    0.0	...
4847119	   .	   .	    0.0	...
4847120	   .	   .	    0.0	...
4847121	   .	   .	    0.0	...
4847122	   .	   .	    0.0	...
4847123	   .	   .	    0.0	...
4847124	   .	   .	    0.0	...
4847125	   .	   .	    0.0	...
4847126	   .	   .	    0.0	...
4847127	   .	   .	    0.0	...
4847128	   .	   .	    0.0	...
4847129	   .	   .	    0.0	...
4847130	   .	   .	    0.0	...
4847131	   .	   .	    0.0	...
4847132	   .	   .	    0.0	...
4847133	   .	   .	    0.0	...
MSG	4847134 0000 _ Number Off
4847134	   .	   .	    0.0	...
4847135	   .	   .	    0.0	...
4847136	   .	   .	    0.0	...
4847137	   .	   .	    0.0	...
4847138	   .	   .	    0.0	...
4847139	   .	   .	    0.0	...
4847140	   .	   .	    0.0	...
4847141	   .	   .	    0.0	...
4847142	   .	   .	    0.0	...
4847143	   .	   .	    0.0	...
4847144	   .	   .	    0.0	...
4847145	   .	   .	    0.0	...
4847146	   .	   .	    0.0	...
4847147	   .	   .	    0.0	...
4847148	   .	   .	    0.0	...
4847149	   .	   .	    0.0	...
4847150	   .	   .	    0.0	...
4847151	   .	   .	    0.0	...
4847152	   .	   .	    0.0	...
4847153	   .	   .	    0.0	...
4847154	   .	   .	    0.0	...
4847155	   .	   .	    0.0	...
4847156	   .	   .	    0.0	...
4847157	   .	   .	    0.0	...
4847158	   .	   .	    0.0	...
4847159	   .	   .	    0.0	...
4847160	   .	   .	    0.0	...
4847161	   .	   .	    0.0	...
4847162	   .	   .	    0.0	...
4847163	   .	   .	    0.0	...
4847164	   .	   .	    0.0	...
4847165	   .	   .	    0.0	...
4847166	   .	   .	    0.0	...
EBLINK R 4847104	4847166	63
4847167	 1134.6	 1964.0	 3756.0	...
4847168	 1134.6	 1964.0	 3756.0	...
4847169	 1103.9	 1960.1	 3726.0	...
4847170	 1039.2	 1954.1	 3691.0	...
4847171	  970.5	 1936.4	 3656.0	...
4847172	  988.7	 1890.8	 3841.0	...
4847173	 1035.6	 1827.0	 4100.0	...
4847174	 1080.7	 1754.4	 4394.0	...
4847175	 1065.5	 1697.9	 4574.0	...
4847176	 1039.1	 1648.4	 4693.0	...
4847177	 1014.7	 1606.6	 4820.0	...
4847178	  989.8	 1568.8	 4939.0	...
4847179	  979.1	 1534.0	 5056.0	...
4847180	  976.8	 1499.7	 5163.0	...
4847181	  984.3	 1467.8	 5257.0	...
4847182	  991.5	 1434.3	 5372.0	...
4847183	  990.7	 1400.5	 5491.0	...
4847184	  982.1	 1365.9	 5570.0	...
4847185	  973.8	 1331.7	 5675.0	...
4847186	  962.6	 1298.9	 5773.0	...
4847187	  949.6	 1265.6	 5895.0	...
4847188	  934.3	 1232.9	 5994.0	...
4847189	  921.8	 1199.7	 6103.0	...
4847190	  909.2	 1167.0	 6212.0	...
4847191	  898.7	 1137.4	 6310.0	...
4847192	  888.8	 1108.6	 6398.0	...
4847193	  882.8	 1082.0	 6477.0	...
4847194	  878.3	 1054.9	 6568.0	...
4847195	  875.8	 1029.6	 6659.0	...
4847196	  874.0	 1005.2	 6746.0	...
4847197	  872.9	  982.7	 6825.0	...
4847198	  870.1	  959.7	 6899.0	...
4847199	  865.3	  935.5	 6980.0	...
4847200	  858.7	  911.3	 7055.0	...
4847201	  851.4	  887.4	 7130.0	...
4847202	  844.4	  864.5	 7198.0	...
4847203	  838.7	  840.2	 7287.0	...
4847204	  834.4	  817.8	 7368.0	...
4847205	  830.4	  796.7	 7443.0	...
4847206	  824.0	  776.6	 7508.0	...
4847207	  817.2	  756.6	 7567.0	...
4847208	  810.8	  736.2	 7622.0	...
4847209	  806.9	  715.6	 7682.0	...
4847210	  800.2	  695.5	 7750.0	...
4847211	  792.5	  677.3	 7815.0	...
4847212	  784.0	  661.1	 7866.0	...
4847213	  778.6	  643.4	 7924.0	...
4847214	  773.3	  626.4	 7990.0	...
4847215	  769.1	  608.1	 8052.0	...
4847216	  765.1	  592.0	 8109.0	...
4847217	  761.7	  574.4	 8157.0	...
4847218	  757.6	  558.1	 8213.0	...
4847219	  754.8	  544.7	 8252.0	...
4847220	  751.9	  529.2	 8306.0	...
4847221	  748.8	  514.3	 8358.0	...
4847222	  744.6	  497.1	 8419.0	...
4847223	  736.3	  485.9	 8459.0	...
4847224	  729.2	  474.4	 8498.0	...
4847225	  723.0	  463.4	 8531.0	...
4847226	  721.9	  450.8	 8571.0	...
4847227	  721.0	  438.9	 8609.0	...
4847228	  720.1	  426.3	 8648.0	...
4847229	  719.1	  413.7	 8687.0	...
4847230	  718.6	  401.4	 8725.0	...
4847231	  718.5	  390.3	 8764.0	...
4847232	  718.7	  379.7	 8799.0	...
4847233	  718.4	  367.7	 8833.0	...
4847234	  718.5	  357.9	 8856.0	...
4847235	  717.9	  347.3	 8888.0	...
4847236	  718.5	  337.5	 8914.0	...
4847237	  718.9	  326.3	 8941.0	...
4847238	  720.0	  318.3	 8951.0	...
4847239	  720.4	  311.0	 8968.0	...
4847240	  720.9	  302.2	 8993.0	...
4847241	  721.1	  292.8	 9018.0	...
4847242	  722.0	  285.1	 9030.0	...
4847243	  722.2	  278.6	 9044.0	...
4847244	  721.9	  270.7	 9063.0	...
4847245	  721.0	  263.4	 9088.0	...
4847246	  721.3	  256.5	 9101.0	...
4847247	  722.1	  251.5	 9107.0	...
4847248	  722.9	  245.9	 9107.0	...
4847249	  723.4	  241.5	 9107.0	...
4847250	  724.3	  237.5	 9106.0	...
4847251	  725.9	  234.0	 9106.0	...
4847252	  726.6	  230.7	 9104.0	...
4847253	  728.8	  227.3	 9099.0	...
4847254	  730.5	  224.5	 9095.0	...
4847255	  732.3	  220.6	 9099.0	...
4847256	  732.9	  216.8	 9106.0	...
4847257	  733.7	  214.0	 9115.0	...
4847258	  734.5	  213.2	 9119.0	...
4847259	  734.5	  208.4	 9131.0	...
4847260	  734.4	  203.0	 9142.0	...
4847261	  734.2	  196.2	 9151.0	...
4847262	  734.3	  193.8	 9151.0	...
4847263	  735.2	  192.1	 9148.0	...
4847264	  737.0	  191.9	 9146.0	...
4847265	  740.0	  191.6	 9144.0	...
4847266	  740.6	  188.7	 9147.0	...
4847267	  739.1	  185.9	 9149.0	...
4847268	  736.8	  181.7	 9152.0	...
4847269	  736.2	  180.2	 9153.0	...
4847270	  731.7	  182.9	 9135.0	...
4847271	  729.4	  187.0	 9118.0	...
4847272	  726.9	  191.9	 9095.0	...
4847273	  721.6	  193.6	 9084.0	...
4847274	  714.0	  195.6	 9060.0	...
4847275	  706.4	  198.9	 9040.0	...
4847276	  707.8	  200.9	 9027.0	...
4847277	  721.2	  201.7	 9026.0	...
4847278	  727.6	  201.1	 9018.0	...
4847279	  726.1	  201.3	 9004.0	...
4847280	  712.3	  201.4	 8991.0	...
4847281	  717.0	  184.3	 9025.0	...
4847282	  728.6	  166.5	 9064.0	...
4847283	  740.2	  150.0	 9103.0	...
4847284	  722.7	  190.3	 8994.0	...
4847285	  705.3	  231.1	 8884.0	...
4847286	  687.1	  272.2	 8774.0	...
4847287	  685.9	  273.3	 8771.0	...
4847288	  684.9	  274.8	 8764.0	...
4847289	  727.0	  343.3	 8598.0	...
4847290	  770.5	  413.2	 8436.0	...
4847291	  815.7	  486.9	 8268.0	...
4847292	  816.6	  491.8	 8259.0	...
4847293	  817.6	  496.1	 8250.0	...
4847294	  818.2	  498.3	 8249.0	...
4847295	  819.0	  500.4	 8248.0	...
4847296	  819.5	  502.2	 8246.0	...
4847297	  819.9	  503.4	 8244.0	...
4847298	  820.0	  505.4	 8241.0	...
4847299	  820.1	  507.7	 8238.0	...
ESACC R  4847067	4847299	233	  816.0	  519.0	  820.1	  507.7	   0.25	   1461
SFIX R   4847300
4847300	  820.7	  509.6	 8241.0	...
4847301	  821.1	  510.3	 8245.0	...
4847302	  821.4	  511.1	 8245.0	...
4847303	  821.3	  511.9	 8241.0	...
4847304	  821.3	  513.3	 8239.0	...
4847305	  821.3	  514.0	 8240.0	...
4847306	  821.1	  514.8	 8242.0	...
4847307	  820.8	  514.9	 8244.0	...
4847308	  820.6	  515.1	 8246.0	...
4847309	  820.5	  515.5	 8245.0	...
4847310	  820.6	  516.7	 8241.0	...
4847311	  820.8	  517.9	 8238.0	...
4847312	  820.9	  519.0	 8239.0	...
4847313	  820.7	  519.3	 8242.0	...
4847314	  820.5	  519.6	 8245.0	...
4847315	  820.4	  519.5	 8243.0	...
4847316	  820.1	  519.5	 8241.0	...
4847317	  819.7	  519.6	 8238.0	...
4847318	  819.5	  519.9	 8238.0	...
4847319	  819.6	  520.4	 8237.0	...
4847320	  819.8	  521.4	 8237.0	...
4847321	  819.9	  522.2	 8236.0	...
4847322	  820.0	  522.3	 8236.0	...
4847323	  820.0	  521.8	 8234.0	...
4847324	  820.0	  521.4	 8233.0	...
4847325	  819.8	  521.5	 8231.0	...
4847326	  819.7	  521.6	 8230.0	...
4847327	  819.8	  521.0	 8231.0	...
4847328	  819.9	  520.5	 8234.0	...
4847329	  820.1	  520.0	 8236.0	...
4847330	  820.3	  520.0	 8236.0	...
4847331	  820.7	  520.0	 8235.0	...
4847332	  821.2	  519.9	 8234.0	...
4847333	  821.2	  519.9	 8234.0	...
4847334	  821.4	  519.9	 8234.0	...
4847335	  821.4	  519.9	 8234.0	...
4847336	  820.8	  520.0	 8234.0	...
4847337	  819.9	  520.2	 8234.0	...
4847338	  819.1	  519.8	 8237.0	...
4847339	  819.0	  519.4	 8239.0	...
4847340	  819.1	  519.5	 8242.0	...
4847341	  819.2	  520.0	 8244.0	...
4847342	  819.2	  520.7	 8247.0	...
4847343	  819.0	  520.9	 8249.0	...
4847344	  818.9	  521.2	 8251.0	...
4847345	  819.0	  521.3	 8253.0	...
MSG	4847346 0000 _ Number On
4847346	  819.2	  521.5	 8253.0	...
4847347	  819.4	  521.7	 8251.0	...
4847348	  819.7	  521.8	 8247.0	...
4847349	  819.9	  521.9	 8246.0	...
4847350	  820.0	  521.8	 8245.0	...
4847351	  819.9	  521.8	 8245.0	...
4847352	  819.6	  521.8	 8244.0	...
4847353	  819.3	  521.8	 8244.0	...
4847354	  819.0	  521.7	 8245.0	...
4847355	  818.8	  521.5	 8246.0	...
4847356	  818.5	  521.3	 8247.0	...
4847357	  818.2	  521.1	 8249.0	...
4847358	  818.3	  521.6	 8250.0	...
4847359	  818.3	  522.2	 8249.0	...
4847360	  818.3	  522.0	 8247.0	...
4847361	  818.4	  521.1	 8245.0	...
4847362	  818.5	  520.6	 8246.0	...
4847363	  818.8	  521.1	 8248.0	...
4847364	  818.9	  521.6	 8249.0	...
4847365	  818.8	  521.7	 8248.0	...
4847366	  818.6	  522.1	 8246.0	...
4847367	  818.5	  522.5	 8244.0	...
4847368	  818.5	  522.8	 8244.0	...
4847369	  818.6	  522.9	 8245.0	...
4847370	  818.6	  523.0	 8247.0	...
4847371	  818.7	  523.3	 8247.0	...
4847372	  818.7	  523.4	 8246.0	...
4847373	  818.8	  523.3	 8245.0	...
4847374	  819.1	  523.3	 8245.0	...
4847375	  819.3	  523.2	 8244.0	...
4847376	  819.5	  523.3	 8243.0	...
4847377	  819.5	  523.0	 8244.0	...
4847378	  819.6	  523.0	 8244.0	...
4847379	  819.7	  523.3	 8244.0	...
4847380	  819.7	  523.6	 8246.0	...
4847381	  819.3	  523.9	 8247.0	...
4847382	  819.0	  523.9	 8248.0	...
4847383	  818.8	  523.6	 8246.0	...
4847384	  818.6	  523.4	 8245.0	...
4847385	  818.5	  523.2	 8244.0	...
4847386	  818.5	  523.4	 8244.0	...
4847387	  818.6	  523.5	 8245.0	...
4847388	  818.7	  523.6	 8246.0	...
4847389	  818.7	  523.6	 8247.0	...
4847390	  818.8	  523.4	 8246.0	...
4847391	  818.8	  523.3	 8246.0	...
4847392	  818.9	  523.2	 8245.0	...
4847393	  819.0	  523.2	 8243.0	...
4847394	  819.1	  524.0	 8238.0	...
4847395	  819.1	  524.8	 8232.0	...
4847396	  819.1	  525.4	 8230.0	...
4847397	  819.0	  525.0	 8232.0	...
4847398	  818.9	  524.7	 8232.0	...
4847399	  818.7	  524.5	 8232.0	...
4847400	  818.7	  524.4	 8229.0	...
4847401	  818.7	  524.4	 8228.0	...
4847402	  818.6	  524.5	 8229.0	...
4847403	  818.7	  524.6	 8233.0	...
4847404	  818.7	  524.2	 8237.0	...
4847405	  818.5	  523.6	 8240.0	...
4847406	  818.4	  523.0	 8240.0	...
4847407	  818.4	  523.1	 8240.0	...
4847408	  818.5	  523.4	 8239.0	...
4847409	  818.6	  523.7	 8239.0	...
4847410	  818.7	  524.1	 8239.0	...
4847411	  819.0	  524.6	 8240.0	...
4847412	  819.3	  524.9	 8241.0	...
4847413	  819.2	  524.7	 8244.0	...
4847414	  819.0	  524.0	 8245.0	...
4847415	  818.8	  523.4	 8246.0	...
4847416	  818.7	  523.0	 8246.0	...
4847417	  818.7	  522.5	 8247.0	...
4847418	  818.7	  522.0	 8247.0	...
4847419	  818.6	  521.6	 8248.0	...
4847420	  818.5	  521.7	 8248.0	...
4847421	  818.8	  521.8	 8247.0	...
4847422	  819.2	  522.3	 8245.0	...
4847423	  819.6	  522.8	 8243.0	...
4847424	  819.7	  522.8	 8243.0	...
4847425	  819.6	  522.2	 8244.0	...
4847426	  819.2	  522.0	 8246.0	...
4847427	  818.9	  522.2	 8248.0	...
4847428	  818.5	  522.4	 8250.0	...
4847429	  818.5	  523.0	 8247.0	...
4847430	  818.8	  523.6	 8245.0	...
4847431	  819.1	  523.8	 8243.0	...
4847432	  819.2	  523.4	 8244.0	...
4847433	  819.0	  523.0	 8245.0	...
4847434	  818.8	  522.6	 8246.0	...
4847435	  818.7	  522.3	 8245.0	...
4847436	  818.6	  522.0	 8245.0	...
4847437	  818.6	  521.7	 8244.0	...
4847438	  818.6	  521.5	 8245.0	...
4847439	  818.9	  521.3	 8245.0	...
4847440	  819.3	  521.7	 8246.0	...
4847441	  819.7	  522.3	 8249.0	...
4847442	  819.7	  522.8	 8252.0	...
4847443	  819.7	  522.7	 8251.0	...
4847444	  819.4	  522.4	 8247.0	...
4847445	  819.1	  522.2	 8243.0	...
4847446	  819.0	  522.2	 8243.0	...
4847447	  819.2	  522.1	 8243.0	...
4847448	  819.6	  521.8	 8242.0	...
4847449	  819.6	  521.5	 8241.0	...
4847450	  819.2	  521.5	 8240.0	...
4847451	  818.8	  521.5	 8241.0	...
4847452	  818.7	  521.5	 8241.0	...
4847453	  818.7	  521.7	 8241.0	...
4847454	  819.2	  521.8	 8239.0	...
4847455	  819.7	  521.9	 8239.0	...
4847456	  820.1	  521.5	 8238.0	...
4847457	  819.9	  521.2	 8238.0	...
4847458	  819.6	  520.8	 8238.0	...
4847459	  819.4	  520.8	 8238.0	...
4847460	  819.2	  520.8	 8238.0	...
4847461	  819.1	  520.9	 8242.0	...
4847462	  819.0	  521.1	 8247.0	...
4847463	  818.9	  521.0	 8253.0	...
4847464	  818.8	  520.7	 8254.0	...
4847465	  818.8	  520.4	 8252.0	...
4847466	  818.8	  520.4	 8246.0	...
4847467	  819.0	  520.4	 8239.0	...
4847468	  819.1	  520.2	 8241.0	...
4847469	  819.2	  519.9	 8247.0	...
4847470	  819.0	  519.5	 8252.0	...
4847471	  818.8	  519.3	 8252.0	...
4847472	  818.6	  519.3	 8254.0	...
4847473	  818.6	  519.2	 8257.0	...
4847474	  819.1	  519.1	 8257.0	...
4847475	  819.7	  519.0	 8254.0	...
4847476	  820.3	  519.5	 8249.0	...
4847477	  820.4	  520.1	 8245.0	...
4847478	  820.4	  520.8	 8240.0	...
4847479	  819.9	  521.0	 8238.0	...
4847480	  819.5	  521.2	 8242.0	...
4847481	  819.2	  521.3	 8248.0	...
4847482	  819.3	  521.0	 8254.0	...
4847483	  819.3	  520.4	 8256.0	...
4847484	  819.0	  519.3	 8256.0	...
4847485	  818.6	  518.6	 8253.0	...
4847486	  818.4	  518.1	 8250.0	...
4847487	  818.9	  517.9	 8247.0	...
4847488	  819.4	  517.8	 8247.0	...
4847489	  820.0	  517.8	 8247.0	...
4847490	  820.2	  517.7	 8245.0	...
4847491	  820.0	  517.8	 8244.0	...
4847492	  819.8	  518.5	 8243.0	...
4847493	  819.7	  519.3	 8242.0	...
4847494	  819.8	  519.8	 8241.0	...
4847495	  819.5	  519.5	 8240.0	...
4847496	  819.1	  519.1	 8241.0	...
4847497	  818.7	  518.9	 8241.0	...
4847498	  818.7	  519.2	 8239.0	...
4847499	  818.6	  519.4	 8237.0	...
4847500	  818.8	  519.5	 8236.0	...
4847501	  819.0	  519.5	 8236.0	...
4847502	  819.2	  519.4	 8235.0	...
4847503	  819.4	  519.4	 8235.0	...
4847504	  819.7	  519.2	 8236.0	...
4847505	  820.1	  519.0	 8237.0	...
4847506	  820.5	  518.7	 8238.0	...
4847507	  820.4	  518.6	 8236.0	...
4847508	  820.4	  518.4	 8230.0	...
4847509	  820.2	  518.8	 8224.0	...
4847510	  820.1	  519.3	 8220.0	...
4847511	  819.9	  519.9	 8220.0	...
4847512	  819.9	  520.0	 8220.0	...
4847513	  819.8	  520.0	 8219.0	...
4847514	  819.6	  520.0	 8219.0	...
4847515	  819.5	  520.0	 8218.0	...
4847516	  819.5	  520.0	 8218.0	...
4847517	  819.5	  520.0	 8219.0	...
4847518	  819.5	  520.0	 8218.0	...
4847519	  819.3	  519.9	 8219.0	...
4847520	  819.2	  520.1	 8220.0	...
4847521	  819.2	  520.2	 8219.0	...
4847522	  819.3	  520.5	 8215.0	...
4847523	  819.4	  520.3	 8211.0	...
4847524	  819.3	  520.1	 8210.0	...
4847525	  819.3	  520.1	 8212.0	...
4847526	  819.2	  520.2	 8213.0	...
4847527	  819.2	  520.2	 8215.0	...
4847528	  819.4	  519.9	 8215.0	...
4847529	  819.6	  519.5	 8212.0	...
4847530	  819.8	  519.1	 8209.0	...
4847531	  819.8	  519.2	 8207.0	...
4847532	  820.1	  519.5	 8208.0	...
4847533	  820.4	  519.8	 8210.0	...
4847534	  820.9	  520.0	 8210.0	...
4847535	  821.1	  520.2	 8207.0	...
4847536	  821.2	  520.3	 8204.0	...
4847537	  820.3	  520.6	 8200.0	...
4847538	  819.5	  520.8	 8198.0	...
4847539	  818.8	  521.0	 8196.0	...
4847540	  819.2	  520.9	 8195.0	...
4847541	  819.5	  520.2	 8194.0	...
4847542	  819.4	  519.7	 8194.0	...
4847543	  818.9	  519.3	 8191.0	...
4847544	  818.7	  519.7	 8188.0	...
4847545	  818.8	  520.7	 8186.0	...
4847546	  818.8	  521.4	 8185.0	...
4847547	  818.7	  521.8	 8184.0	...
4847548	  818.4	  521.6	 8183.0	...
4847549	  818.3	  521.4	 8183.0	...
4847550	  818.2	  521.3	 8183.0	...
4847551	  818.3	  521.1	 8183.0	...
4847552	  818.3	  521.1	 8181.0	...
4847553	  818.4	  521.2	 8176.0	...
4847554	  818.4	  521.3	 8170.0	...
4847555	  818.2	  521.3	 8166.0	...
4847556	  818.0	  521.2	 8166.0	...
4847557	  818.1	  521.5	 8165.0	...
4847558	  818.4	  522.1	 8163.0	...
4847559	  818.6	  522.7	 8158.0	...
4847560	  818.4	  523.1	 8155.0	...
4847561	  818.2	  523.0	 8152.0	...
4847562	  818.1	  522.9	 8155.0	...
4847563	  818.3	  522.6	 8153.0	...
4847564	  818.4	  522.9	 8150.0	...
4847565	  818.5	  523.3	 8147.0	...
4847566	  818.4	  523.5	 8147.0	...
4847567	  818.3	  522.9	 8147.0	...
4847568	  818.1	  522.4	 8145.0	...
4847569	  818.1	  522.6	 8141.0	...
4847570	  818.2	  523.0	 8137.0	...
4847571	  818.2	  523.2	 8131.0	...
4847572	  818.0	  523.0	 8128.0	...
4847573	  817.8	  522.9	 8125.0	...
4847574	  817.8	  522.9	 8126.0	...
4847575	  818.1	  523.2	 8128.0	...
4847576	  818.4	  523.5	 8126.0	...
4847577	  818.4	  523.8	 8122.0	...
4847578	  818.4	  524.0	 8117.0	...
4847579	  818.3	  524.3	 8114.0	...
4847580	  818.2	  524.7	 8110.0	...
4847581	  818.3	  525.2	 8108.0	...
4847582	  818.3	  525.5	 8107.0	...
4847583	  818.2	  525.8	 8104.0	...
4847584	  817.8	  525.8	 8100.0	...
4847585	  817.5	  525.8	 8094.0	...
4847586	  817.3	  526.2	 8091.0	...
4847587	  817.4	  526.5	 8088.0	...
4847588	  817.5	  526.7	 8087.0	...
4847589	  817.3	  526.6	 8086.0	...
4847590	  817.2	  526.5	 8083.0	...
4847591	  817.4	  526.6	 8080.0	...
4847592	  817.9	  526.7	 8074.0	...
4847593	  818.3	  526.7	 8066.0	...
4847594	  818.3	  526.9	 8058.0	...
4847595	  818.3	  527.0	 8051.0	...
4847596	  818.0	  527.1	 8049.0	...
4847597	  817.9	  527.5	 8049.0	...
4847598	  817.9	  527.9	 8048.0	...
4847599	  818.0	  528.7	 8047.0	...
4847600	  818.1	  529.1	 8046.0	...
4847601	  818.4	  529.7	 8044.0	...
4847602	  818.6	  529.9	 8042.0	...
4847603	  818.3	  529.3	 8039.0	...
4847604	  817.8	  528.5	 8037.0	...
4847605	  817.3	  527.7	 8034.0	...
4847606	  817.4	  527.6	 8030.0	...
4847607	  817.3	  528.1	 8022.0	...
4847608	  817.3	  528.7	 8015.0	...
4847609	  817.5	  529.5	 8010.0	...
4847610	  817.9	  529.7	 8011.0	...
4847611	  818.3	  529.8	 8009.0	...
4847612	  818.2	  529.8	 8007.0	...
4847613	  817.9	  529.7	 8004.0	...
4847614	  817.3	  529.9	 8001.0	...
4847615	  817.0	  530.1	 7998.0	...
4847616	  816.7	  530.2	 7996.0	...
4847617	  816.6	  530.3	 7992.0	...
4847618	  816.6	  530.4	 7988.0	...
4847619	  816.9	  531.0	 7981.0	...
4847620	  817.2	  531.0	 7976.0	...
4847621	  817.4	  531.1	 7970.0	...
4847622	  817.5	  531.0	 7968.0	...
4847623	  817.6	  531.0	 7967.0	...
4847624	  817.6	  530.9	 7966.0	...
4847625	  817.6	  530.8	 7960.0	...
4847626	  817.3	  531.4	 7954.0	...
4847627	  817.0	  532.3	 7947.0	...
4847628	  816.7	  533.1	 7946.0	...
4847629	  816.7	  533.5	 7947.0	...
4847630	  816.3	  533.6	 7945.0	...
4847631	  815.9	  533.7	 7941.0	...
4847632	  815.6	  533.9	 7936.0	...
4847633	  815.7	  534.0	 7934.0	...
4847634	  816.2	  534.1	 7932.0	...
4847635	  816.9	  534.1	 7931.0	...
4847636	  817.6	  534.0	 7931.0	...
4847637	  817.8	  533.8	 7933.0	...
4847638	  818.2	  533.5	 7935.0	...
4847639	  818.6	  533.0	 7937.0	...
4847640	  818.5	  532.6	 7938.0	...
4847641	  818.0	  533.2	 7929.0	...
4847642	  817.6	  534.1	 7919.0	...
4847643	  817.6	  534.4	 7912.0	...
4847644	  817.5	  533.9	 7916.0	...
4847645	  817.4	  533.6	 7917.0	...
4847646	  817.2	  533.9	 7915.0	...
4847647	  817.5	  534.1	 7913.0	...
4847648	  817.8	  534.2	 7910.0	...
MSG	4847649 0000 _ Number Off
4847649	  818.2	  534.3	 7905.0	...
4847650	  818.4	  534.5	 7900.0	...
4847651	  818.5	  534.3	 7896.0	...
4847652	  818.3	  534.1	 7896.0	...
4847653	  818.1	  533.9	 7896.0	...
4847654	  817.9	  534.4	 7896.0	...
4847655	  818.0	  534.8	 7896.0	...
4847656	  818.1	  535.2	 7895.0	...
4847657	  818.0	  534.6	 7894.0	...
4847658	  817.9	  534.1	 7893.0	...
4847659	  817.7	  533.5	 7889.0	...
4847660	  818.0	  533.5	 7886.0	...
4847661	  818.1	  533.4	 7884.0	...
4847662	  818.3	  533.7	 7881.0	...
4847663	  818.4	  534.2	 7876.0	...
4847664	  818.4	  534.7	 7865.0	...
4847665	  818.4	  534.8	 7858.0	...
4847666	  818.3	  534.8	 7852.0	...
4847667	  818.3	  534.9	 7852.0	...
4847668	  818.3	  535.0	 7851.0	...
4847669	  818.3	  535.1	 7853.0	...
4847670	  818.3	  535.1	 7855.0	...
4847671	  818.3	  535.0	 7854.0	...
4847672	  818.2	  534.9	 7852.0	...
4847673	  818.1	  534.7	 7849.0	...
4847674	  818.0	  534.6	 7848.0	...
4847675	  818.1	  535.4	 7845.0	...
4847676	  818.3	  536.1	 7841.0	...
4847677	  818.5	  537.1	 7837.0	...
4847678	  818.6	  537.2	 7835.0	...
4847679	  818.5	  537.3	 7835.0	...
4847680	  818.6	  537.2	 7833.0	...
4847681	  818.8	  537.1	 7832.0	...
4847682	  819.0	  537.1	 7831.0	...
4847683	  818.9	  536.5	 7831.0	...
4847684	  818.3	  535.8	 7830.0	...
4847685	  817.6	  535.1	 7829.0	...
4847686	  817.9	  535.4	 7828.0	...
4847687	  818.8	  535.6	 7828.0	...
4847688	  819.0	  535.9	 7821.0	...
4847689	  818.3	  536.0	 7813.0	...
4847690	  818.2	  536.2	 7806.0	...
4847691	  818.6	  536.3	 7806.0	...
4847692	  819.2	  535.8	 7805.0	...
4847693	  819.3	  535.3	 7804.0	...
4847694	  819.3	  534.8	 7802.0	...
4847695	  818.8	  534.9	 7800.0	...
4847696	  818.4	  535.8	 7799.0	...
4847697	  818.1	  536.6	 7794.0	...
4847698	  818.3	  537.3	 7789.0	...
4847699	  818.5	  537.1	 7785.0	...
4847700	  818.7	  537.1	 7787.0	...
4847701	  818.7	  536.8	 7788.0	...
4847702	  818.7	  536.4	 7787.0	...
4847703	  818.8	  536.7	 7780.0	...
4847704	  819.0	  537.4	 7773.0	...
4847705	  819.2	  538.1	 7773.0	...
4847706	  819.2	  537.5	 7776.0	...
4847707	  819.0	  536.9	 7779.0	...
4847708	  818.6	  537.0	 7777.0	...
4847709	  818.4	  537.6	 7776.0	...
4847710	  818.4	  538.3	 7776.0	...
4847711	  818.4	  538.1	 7774.0	...
4847712	  818.6	  538.4	 7772.0	...
4847713	  818.6	  538.7	 7769.0	...
4847714	  818.6	  539.1	 7769.0	...
4847715	  818.6	  539.2	 7765.0	...
4847716	  818.6	  539.1	 7761.0	...
4847717	  818.5	  538.9	 7756.0	...
4847718	  818.6	  538.1	 7755.0	...
4847719	  818.7	  537.4	 7754.0	...
4847720	  818.9	  536.8	 7754.0	...
4847721	  818.8	  536.9	 7754.0	...
4847722	  818.7	  536.9	 7754.0	...
4847723	  818.9	  537.4	 7753.0	...
4847724	  819.3	  538.2	 7752.0	...
4847725	  819.9	  538.9	 7752.0	...
4847726	  820.2	  539.0	 7747.0	...
4847727	  820.3	  539.0	 7743.0	...
4847728	  820.0	  538.9	 7738.0	...
4847729	  819.5	  538.9	 7739.0	...
4847730	  819.1	  538.7	 7737.0	...
4847731	  818.8	  538.5	 7730.0	...
4847732	  818.4	  538.4	 7724.0	...
4847733	  818.1	  538.4	 7719.0	...
4847734	  818.0	  538.4	 7718.0	...
4847735	  818.2	  538.4	 7718.0	...
4847736	  818.5	  538.4	 7718.0	...
4847737	  818.6	  538.3	 7717.0	...
4847738	  818.6	  538.3	 7717.0	...
4847739	  818.7	  538.7	 7716.0	...
4847740	  818.8	  539.3	 7716.0	...
4847741	  818.8	  539.8	 7716.0	...
4847742	  818.9	  539.8	 7715.0	...
4847743	  818.9	  539.4	 7715.0	...
4847744	  819.0	  539.1	 7719.0	...
4847745	  819.1	  538.7	 7722.0	...
4847746	  819.1	  538.9	 7722.0	...
4847747	  818.9	  539.0	 7714.0	...
4847748	  818.8	  539.2	 7706.0	...
4847749	  818.9	  539.4	 7703.0	...
4847750	  819.0	  539.6	 7705.0	...
4847751	  819.0	  539.7	 7707.0	...
4847752	  819.1	  539.7	 7709.0	...
4847753	  819.1	  539.7	 7706.0	...
4847754	  819.1	  539.7	 7702.0	...
4847755	  819.0	  539.1	 7699.0	...
4847756	  819.0	  538.6	 7699.0	...
4847757	  819.1	  538.5	 7698.0	...
4847758	  819.8	  539.0	 7696.0	...
4847759	  820.3	  539.5	 7696.0	...
4847760	  820.4	  539.4	 7696.0	...
4847761	  819.6	  539.3	 7696.0	...
4847762	  818.9	  539.1	 7696.0	...
4847763	  818.4	  539.1	 7696.0	...
4847764	  818.5	  539.7	 7695.0	...
4847765	  818.6	  540.3	 7694.0	...
4847766	  818.8	  541.0	 7690.0	...
4847767	  818.9	  540.3	 7686.0	...
4847768	  819.1	  539.7	 7683.0	...
4847769	  819.1	  539.3	 7682.0	...
4847770	  819.2	  539.6	 7685.0	...
4847771	  819.4	  540.0	 7688.0	...
4847772	  819.7	  540.1	 7691.0	...
4847773	  819.9	  539.6	 7690.0	...
4847774	  819.9	  539.0	 7688.0	...
4847775	  819.9	  538.5	 7685.0	...
4847776	  819.7	  538.7	 7679.0	...
4847777	  819.6	  538.6	 7675.0	...
4847778	  819.4	  538.4	 7671.0	...
4847779	  819.3	  538.8	 7672.0	...
4847780	  819.3	  539.4	 7672.0	...
4847781	  819.5	  539.6	 7674.0	...
4847782	  819.8	  539.2	 7675.0	...
4847783	  820.1	  539.7	 7678.0	...
4847784	  820.0	  540.5	 7679.0	...
4847785	  820.0	  541.0	 7679.0	...
4847786	  819.8	  540.6	 7676.0	...
4847787	  819.3	  540.3	 7668.0	...
4847788	  818.8	  540.3	 7661.0	...
4847789	  818.8	  540.4	 7655.0	...
4847790	  819.4	  540.6	 7655.0	...
4847791	  819.9	  540.6	 7656.0	...
4847792	  819.8	  540.5	 7656.0	...
4847793	  819.8	  540.4	 7657.0	...
4847794	  819.8	  540.5	 7658.0	...
4847795	  819.8	  540.5	 7661.0	...
4847796	  819.9	  540.5	 7663.0	...
4847797	  820.0	  540.3	 7665.0	...
4847798	  820.2	  540.2	 7664.0	...
4847799	  820.3	  540.3	 7662.0	...
4847800	  820.2	  540.4	 7656.0	...
4847801	  820.0	  540.6	 7650.0	...
4847802	  820.1	  540.6	 7647.0	...
4847803	  820.3	  540.8	 7648.0	...
4847804	  820.7	  541.7	 7649.0	...
4847805	  820.6	  542.7	 7648.0	...
4847806	  820.3	  543.4	 7647.0	...
4847807	  819.8	  543.4	 7647.0	...
4847808	  819.4	  543.4	 7646.0	...
4847809	  819.0	  543.1	 7645.0	...
4847810	  818.7	  542.6	 7644.0	...
4847811	  818.6	  542.2	 7645.0	...
4847812	  818.9	  542.1	 7645.0	...
4847813	  819.2	  542.0	 7646.0	...
4847814	  819.5	  541.9	 7644.0	...
4847815	  819.7	  541.9	 7643.0	...
4847816	  819.9	  541.7	 7642.0	...
4847817	  820.1	  541.5	 7640.0	...
4847818	  820.1	  541.3	 7638.0	...
4847819	  820.2	  541.2	 7635.0	...
4847820	  820.7	  541.0	 7634.0	...
4847821	  821.3	  541.1	 7631.0	...
4847822	  821.9	  541.9	 7627.0	...
4847823	  821.8	  542.9	 7624.0	...
4847824	  821.5	  542.8	 7623.0	...
4847825	  821.1	  542.1	 7621.0	...
4847826	  820.8	  541.7	 7620.0	...
4847827	  820.7	  542.1	 7620.0	...
4847828	  820.3	  542.6	 7620.0	...
4847829	  819.9	  542.8	 7620.0	...
4847830	  819.6	  542.5	 7620.0	...
4847831	  819.3	  542.0	 7621.0	...
4847832	  818.8	  541.5	 7622.0	...
4847833	  818.5	  542.2	 7623.0	...
4847834	  818.5	  543.0	 7622.0	...
4847835	  818.7	  543.0	 7622.0	...
4847836	  818.9	  542.1	 7621.0	...
4847837	  819.3	  541.4	 7620.0	...
4847838	  819.8	  541.6	 7618.0	...
4847839	  820.1	  541.7	 7618.0	...
4847840	  820.1	  541.8	 7620.0	...
4847841	  820.0	  541.7	 7620.0	...
4847842	  819.9	  541.6	 7621.0	...
4847843	  820.2	  541.4	 7620.0	...
4847844	  820.6	  541.4	 7620.0	...
4847845	  821.0	  541.6	 7620.0	...
4847846	  820.9	  541.9	 7619.0	...
4847847	  820.7	  542.1	 7619.0	...
4847848	  820.5	  542.2	 7618.0	...
4847849	  820.3	  541.9	 7616.0	...
4847850	  820.4	  541.5	 7614.0	...
4847851	  820.6	  541.3	 7613.0	...
4847852	  820.5	  541.5	 7611.0	...
4847853	  820.3	  541.7	 7611.0	...
4847854	  820.0	  541.9	 7611.0	...
4847855	  820.1	  542.1	 7611.0	...
4847856	  820.2	  542.2	 7611.0	...
4847857	  820.2	  542.1	 7611.0	...
4847858	  820.1	  541.9	 7611.0	...
4847859	  819.9	  541.0	 7612.0	...
4847860	  819.7	  540.0	 7612.0	...
4847861	  819.6	  540.1	 7612.0	...
4847862	  819.8	  541.1	 7613.0	...
MSG	4847863 0000 _ Number On
4847863	  820.2	  542.1	 7613.0	...
4847864	  820.4	  542.1	 7613.0	...
4847865	  820.4	  542.2	 7611.0	...
4847866	  820.4	  541.8	 7609.0	...
4847867	  820.4	  541.2	 7607.0	...
4847868	  820.5	  540.5	 7606.0	...
4847869	  820.6	  541.2	 7604.0	...
4847870	  820.7	  542.2	 7601.0	...
4847871	  820.9	  543.5	 7597.0	...
4847872	  820.6	  543.8	 7597.0	...
4847873	  820.1	  543.4	 7595.0	...
4847874	  819.6	  542.7	 7594.0	...
4847875	  819.9	  541.9	 7594.0	...
4847876	  820.4	  541.6	 7594.0	...
4847877	  820.6	  541.1	 7598.0	...
4847878	  820.4	  540.5	 7601.0	...
4847879	  820.0	  540.1	 7604.0	...
4847880	  820.0	  540.8	 7601.0	...
4847881	  819.9	  541.7	 7598.0	...
4847882	  820.1	  542.6	 7593.0	...
4847883	  820.2	  542.3	 7592.0	...
4847884	  820.2	  541.7	 7592.0	...
4847885	  820.0	  541.2	 7592.0	...
4847886	  819.9	  541.3	 7593.0	...
4847887	  819.7	  541.4	 7593.0	...
4847888	  819.6	  541.5	 7592.0	...
4847889	  820.0	  541.9	 7590.0	...
4847890	  820.4	  542.3	 7589.0	...
4847891	  820.9	  542.8	 7588.0	...
4847892	  820.8	  542.3	 7589.0	...
4847893	  820.5	  541.9	 7589.0	...
4847894	  820.1	  541.5	 7589.0	...
4847895	  819.7	  540.8	 7589.0	...
4847896	  819.5	  540.2	 7590.0	...
4847897	  819.4	  539.8	 7589.0	...
4847898	  819.5	  540.5	 7589.0	...
4847899	  819.6	  541.6	 7588.0	...
4847900	  820.0	  542.2	 7587.0	...
4847901	  820.4	  542.2	 7587.0	...
4847902	  820.7	  542.0	 7587.0	...
4847903	  820.8	  541.9	 7590.0	...
4847904	  820.7	  542.3	 7593.0	...
4847905	  820.5	  542.6	 7593.0	...
4847906	  820.3	  542.9	 7591.0	...
4847907	  820.2	  542.6	 7590.0	...
4847908	  820.1	  542.2	 7591.0	...
4847909	  820.1	  541.7	 7592.0	...
4847910	  820.1	  541.8	 7592.0	...
4847911	  820.1	  541.7	 7590.0	...
4847912	  820.0	  541.6	 7589.0	...
4847913	  820.6	  541.6	 7587.0	...
4847914	  821.2	  541.7	 7587.0	...
4847915	  821.7	  541.7	 7587.0	...
4847916	  821.5	  541.7	 7587.0	...
4847917	  821.5	  542.1	 7587.0	...
4847918	  821.6	  542.4	 7589.0	...
4847919	  821.7	  542.9	 7590.0	...
4847920	  821.8	  543.0	 7595.0	...
4847921	  821.7	  541.7	 7597.0	...
4847922	  821.2	  540.3	 7596.0	...
4847923	  820.6	  538.6	 7592.0	...
4847924	  820.3	  538.2	 7589.0	...
4847925	  820.4	  538.2	 7591.0	...
4847926	  820.7	  538.9	 7591.0	...
4847927	  821.0	  539.4	 7590.0	...
4847928	  821.0	  539.7	 7588.0	...
4847929	  820.7	  540.1	 7586.0	...
4847930	  820.6	  541.0	 7584.0	...
4847931	  821.0	  541.8	 7584.0	...
4847932	  821.4	  542.2	 7583.0	...
4847933	  821.8	  542.4	 7583.0	...
4847934	  822.0	  542.7	 7584.0	...
4847935	  821.9	  542.7	 7587.0	...
4847936	  821.5	  542.3	 7587.0	...
4847937	  821.1	  542.0	 7586.0	...
4847938	  820.9	  541.8	 7584.0	...
4847939	  820.9	  541.8	 7584.0	...
4847940	  820.9	  541.8	 7584.0	...
4847941	  820.8	  541.8	 7582.0	...
4847942	  820.6	  541.9	 7581.0	...
4847943	  820.3	  542.1	 7580.0	...
4847944	  820.2	  542.1	 7582.0	...
4847945	  820.1	  542.0	 7583.0	...
4847946	  820.2	  541.9	 7583.0	...
4847947	  820.6	  541.6	 7583.0	...
4847948	  821.0	  541.4	 7583.0	...
4847949	  821.3	  541.2	 7583.0	...
4847950	  820.7	  540.9	 7584.0	...
4847951	  820.1	  540.6	 7585.0	...
4847952	  819.5	  540.4	 7584.0	...
4847953	  819.5	  540.4	 7581.0	...
4847954	  819.4	  540.5	 7578.0	...
4847955	  819.3	  540.7	 7578.0	...
4847956	  819.2	  540.9	 7578.0	...
4847957	  819.3	  541.1	 7578.0	...
4847958	  819.2	  541.2	 7579.0	...
4847959	  819.2	  541.4	 7580.0	...
4847960	  819.2	  541.8	 7581.0	...
4847961	  819.1	  542.2	 7582.0	...
4847962	  819.0	  542.3	 7578.0	...
4847963	  818.8	  542.3	 7573.0	...
4847964	  818.7	  542.3	 7568.0	...
4847965	  818.7	  542.3	 7568.0	...
4847966	  818.8	  542.3	 7570.0	...
4847967	  819.0	  542.2	 7572.0	...
4847968	  819.2	  542.1	 7574.0	...
4847969	  819.5	  542.2	 7574.0	...
4847970	  819.5	  542.3	 7574.0	...
4847971	  819.6	  542.6	 7575.0	...
4847972	  819.6	  542.7	 7574.0	...
4847973	  820.0	  542.8	 7573.0	...
4847974	  820.3	  542.8	 7573.0	...
4847975	  820.2	  542.8	 7574.0	...
4847976	  819.8	  542.8	 7576.0	...
4847977	  819.5	  542.8	 7577.0	...
4847978	  819.7	  542.7	 7577.0	...
4847979	  819.5	  543.0	 7576.0	...
4847980	  819.3	  543.4	 7573.0	...
4847981	  819.0	  543.8	 7570.0	...
4847982	  819.0	  543.8	 7574.0	...
4847983	  818.8	  543.9	 7580.0	...
4847984	  818.7	  543.7	 7585.0	...
4847985	  818.6	  543.4	 7585.0	...
4847986	  818.6	  542.4	 7584.0	...
4847987	  818.7	  541.5	 7582.0	...
4847988	  818.8	  541.7	 7580.0	...
4847989	  819.0	  542.6	 7578.0	...
4847990	  818.9	  543.0	 7579.0	...
4847991	  818.5	  542.1	 7579.0	...
4847992	  818.2	  541.2	 7580.0	...
4847993	  818.5	  540.7	 7582.0	...
4847994	  818.8	  540.7	 7583.0	...
4847995	  819.2	  540.7	 7581.0	...
4847996	  819.3	  541.0	 7579.0	...
4847997	  819.5	  541.5	 7579.0	...
4847998	  819.5	  542.1	 7579.0	...
4847999	  819.6	  542.4	 7579.0	...
4848000	  819.5	  542.7	 7579.0	...
4848001	  819.4	  542.8	 7580.0	...
4848002	  819.1	  542.8	 7577.0	...
4848003	  818.7	  542.8	 7575.0	...
4848004	  818.4	  542.8	 7574.0	...
4848005	  818.6	  543.0	 7577.0	...
4848006	  819.1	  543.2	 7578.0	...
4848007	  819.7	  543.2	 7577.0	...
4848008	  819.7	  542.8	 7576.0	...
4848009	  819.8	  542.5	 7577.0	...
4848010	  819.5	  542.4	 7580.0	...
4848011	  819.1	  542.5	 7583.0	...
4848012	  818.8	  542.5	 7584.0	...
4848013	  818.9	  542.4	 7584.0	...
4848014	  818.8	  542.2	 7583.0	...
4848015	  818.7	  542.1	 7582.0	...
4848016	  818.7	  541.7	 7587.0	...
4848017	  818.9	  541.3	 7593.0	...
4848018	  819.1	  541.0	 7599.0	...
4848019	  819.3	  540.9	 7599.0	...
4848020	  819.5	  541.3	 7598.0	...
4848021	  819.7	  541.7	 7596.0	...
4848022	  819.8	  542.1	 7594.0	...
4848023	  819.7	  542.2	 7594.0	...
4848024	  819.5	  542.0	 7596.0	...
4848025	  819.3	  541.5	 7598.0	...
4848026	  819.2	  540.9	 7600.0	...
4848027	  819.2	  540.6	 7600.0	...
4848028	  819.4	  541.2	 7600.0	...
4848029	  819.5	  541.9	 7599.0	...
4848030	  819.3	  541.4	 7598.0	...
4848031	  819.2	  540.3	 7598.0	...
4848032	  819.2	  539.4	 7598.0	...
4848033	  819.4	  539.6	 7600.0	...
4848034	  819.5	  539.7	 7601.0	...
4848035	  819.5	  540.2	 7601.0	...
4848036	  819.4	  540.8	 7599.0	...
4848037	  819.6	  541.8	 7598.0	...
4848038	  819.8	  542.1	 7598.0	...
4848039	  819.8	  542.1	 7598.0	...
4848040	  819.5	  541.7	 7598.0	...
4848041	  819.3	  541.3	 7602.0	...
4848042	  819.4	  541.3	 7605.0	...
4848043	  819.6	  541.2	 7608.0	...
4848044	  819.4	  541.2	 7606.0	...
4848045	  819.1	  541.8	 7602.0	...
4848046	  818.9	  542.4	 7597.0	...
4848047	  819.0	  542.9	 7596.0	...
4848048	  819.1	  542.7	 7599.0	...
4848049	  819.0	  542.6	 7602.0	...
4848050	  819.0	  542.6	 7599.0	...
4848051	  818.9	  542.6	 7597.0	...
4848052	  818.9	  542.4	 7596.0	...
4848053	  819.0	  541.8	 7603.0	...
4848054	  819.1	  541.2	 7610.0	...
4848055	  819.2	  540.6	 7618.0	...
4848056	  819.2	  540.7	 7619.0	...
4848057	  819.0	  540.7	 7621.0	...
4848058	  819.2	  540.6	 7623.0	...
4848059	  819.5	  540.5	 7625.0	...
4848060	  819.6	  540.5	 7624.0	...
4848061	  819.6	  540.6	 7621.0	...
4848062	  819.5	  540.7	 7619.0	...
4848063	  819.5	  540.5	 7619.0	...
4848064	  819.4	  540.4	 7620.0	...
4848065	  819.4	  540.3	 7619.0	...
4848066	  819.1	  540.7	 7617.0	...
4848067	  818.6	  540.8	 7612.0	...
4848068	  818.2	  540.9	 7608.0	...
4848069	  818.4	  540.7	 7606.0	...
4848070	  818.5	  540.9	 7607.0	...
4848071	  818.4	  540.9	 7609.0	...
4848072	  818.3	  541.0	 7611.0	...
4848073	  818.0	  540.5	 7615.0	...
4848074	  818.3	  540.0	 7619.0	...
4848075	  818.7	  539.9	 7622.0	...
4848076	  819.0	  540.2	 7620.0	...
4848077	  818.9	  540.7	 7619.0	...
4848078	  818.8	  540.5	 7619.0	...
4848079	  818.7	  540.3	 7619.0	...
4848080	  818.7	  540.1	 7617.0	...
4848081	  818.7	  540.1	 7615.0	...
4848082	  818.7	  540.1	 7614.0	...
4848083	  818.9	  540.1	 7614.0	...
4848084	  819.1	  539.6	 7617.0	...
4848085	  819.1	  539.1	 7619.0	...
4848086	  819.1	  538.6	 7621.0	...
4848087	  819.0	  538.8	 7620.0	...
4848088	  818.7	  539.0	 7619.0	...
4848089	  818.3	  539.1	 7618.0	...
4848090	  818.4	  538.9	 7616.0	...
4848091	  818.9	  538.9	 7615.0	...
4848092	  819.2	  539.3	 7615.0	...
4848093	  819.0	  539.7	 7618.0	...
4848094	  818.7	  539.9	 7624.0	...
4848095	  818.9	  539.9	 7629.0	...
4848096	  818.9	  539.0	 7629.0	...
4848097	  819.0	  538.1	 7624.0	...
4848098	  818.8	  537.2	 7619.0	...
4848099	  818.8	  537.2	 7617.0	...
4848100	  818.7	  537.2	 7614.0	...
4848101	  818.5	  537.1	 7612.0	...
4848102	  818.2	  537.2	 7610.0	...
4848103	  818.1	  537.7	 7608.0	...
4848104	  818.2	  538.1	 7606.0	...
4848105	  818.3	  538.5	 7604.0	...
4848106	  818.3	  538.4	 7603.0	...
4848107	  818.4	  538.3	 7603.0	...
4848108	  818.3	  538.2	 7606.0	...
4848109	  818.2	  538.2	 7608.0	...
4848110	  818.4	  538.1	 7611.0	...
4848111	  818.7	  538.0	 7612.0	...
4848112	  819.1	  538.3	 7612.0	...
4848113	  818.9	  538.7	 7611.0	...
4848114	  818.8	  539.1	 7610.0	...
4848115	  818.7	  539.2	 7610.0	...
4848116	  818.8	  539.3	 7610.0	...
4848117	  818.9	  539.3	 7611.0	...
4848118	  818.9	  538.8	 7611.0	...
4848119	  818.8	  538.3	 7612.0	...
4848120	  818.6	  537.8	 7613.0	...
4848121	  818.2	  537.8	 7614.0	...
4848122	  817.8	  538.1	 7614.0	...
4848123	  817.6	  538.3	 7614.0	...
4848124	  817.7	  538.5	 7616.0	...
4848125	  817.7	  538.1	 7620.0	...
4848126	  817.9	  537.6	 7623.0	...
4848127	  818.1	  537.1	 7625.0	...
4848128	  818.7	  537.7	 7623.0	...
4848129	  819.2	  538.2	 7621.0	...
4848130	  819.6	  538.2	 7619.0	...
4848131	  819.8	  537.7	 7618.0	...
4848132	  819.9	  537.2	 7618.0	...
4848133	  819.5	  537.7	 7611.0	...
4848134	  818.7	  538.3	 7605.0	...
4848135	  817.8	  538.7	 7606.0	...
4848136	  817.5	  538.6	 7614.0	...
4848137	  817.7	  538.4	 7621.0	...
4848138	  817.7	  538.3	 7620.0	...
4848139	  817.5	  538.3	 7618.0	...
4848140	  817.7	  538.3	 7617.0	...
4848141	  817.9	  538.7	 7615.0	...
4848142	  818.0	  539.2	 7612.0	...
4848143	  818.6	  539.6	 7609.0	...
4848144	  819.3	  539.8	 7609.0	...
4848145	  820.0	  540.0	 7612.0	...
4848146	  820.0	  540.3	 7614.0	...
4848147	  820.2	  540.3	 7615.0	...
4848148	  820.7	  540.3	 7614.0	...
4848149	  821.9	  540.3	 7613.0	...
4848150	  823.1	  540.5	 7612.0	...
4848151	  825.0	  542.1	 7612.0	...
4848152	  826.8	  543.5	 7609.0	...
4848153	  829.0	  546.0	 7606.0	...
4848154	  831.2	  547.4	 7604.0	...
4848155	  832.6	  549.5	 7607.0	...
4848156	  833.2	  550.7	 7610.0	...
4848157	  832.9	  551.7	 7611.0	...
4848158	  831.8	  552.3	 7609.0	...
4848159	  830.5	  552.1	 7607.0	...
4848160	  829.1	  550.7	 7605.0	...
4848161	  827.8	  549.4	 7606.0	...
4848162	  826.1	  548.4	 7606.0	...
4848163	  824.2	  548.2	 7607.0	...
4848164	  822.8	  546.7	 7608.0	...
4848165	  821.8	  545.5	 7609.0	...
4848166	  821.1	  543.7	 7609.0	...
4848167	  820.5	  543.0	 7608.0	...
4848168	  820.3	  541.6	 7609.0	...
4848169	  820.1	  540.9	 7610.0	...
4848170	  820.3	  540.2	 7611.0	...
4848171	  820.6	  540.2	 7610.0	...
4848172	  821.7	  540.2	 7609.0	...
4848173	  822.6	  540.4	 7607.0	...
4848174	  823.8	  540.6	 7604.0	...
4848175	  824.2	  540.8	 7602.0	...
4848176	  824.6	  540.6	 7602.0	...
4848177	  824.9	  540.5	 7602.0	...
4848178	  825.3	  540.5	 7601.0	...
MSG	4848179 0000 _ Number Off
4848179	  825.8	  540.8	 7600.0	...
4848180	  825.2	  541.3	 7600.0	...
4848181	  824.7	  541.8	 7600.0	...
4848182	  824.1	  541.9	 7600.0	...
4848183	  824.3	  542.0	 7598.0	...
4848184	  824.5	  542.2	 7596.0	...
4848185	  824.8	  542.4	 7596.0	...
4848186	  825.0	  542.5	 7596.0	...
4848187	  825.2	  542.7	 7596.0	...
4848188	  825.2	  542.9	 7597.0	...
4848189	  824.7	  543.1	 7597.0	...
4848190	  824.4	  543.6	 7597.0	...
4848191	  824.1	  544.6	 7597.0	...
4848192	  824.2	  545.5	 7595.0	...
4848193	  824.2	  545.0	 7590.0	...
4848194	  824.2	  544.2	 7585.0	...
4848195	  824.2	  543.5	 7585.0	...
4848196	  824.4	  543.3	 7589.0	...
4848197	  824.5	  543.1	 7591.0	...
4848198	  824.6	  542.9	 7589.0	...
4848199	  824.6	  542.9	 7588.0	...
4848200	  824.6	  543.1	 7589.0	...
4848201	  824.5	  543.3	 7588.0	...
4848202	  824.5	  543.7	 7588.0	...
4848203	  824.2	  543.9	 7588.0	...
4848204	  824.0	  544.1	 7587.0	...
4848205	  823.8	  544.2	 7586.0	...
4848206	  823.9	  544.3	 7587.0	...
4848207	  823.8	  543.9	 7589.0	...
4848208	  823.6	  543.2	 7591.0	...
4848209	  823.9	  542.5	 7592.0	...
4848210	  824.1	  541.9	 7593.0	...
4848211	  824.4	  541.7	 7594.0	...
4848212	  824.2	  541.5	 7594.0	...
4848213	  824.2	  541.7	 7593.0	...
4848214	  824.3	  542.0	 7593.0	...
4848215	  824.7	  542.7	 7593.0	...
4848216	  825.4	  543.2	 7593.0	...
4848217	  826.0	  544.1	 7593.0	...
4848218	  826.3	  544.4	 7588.0	...
4848219	  825.9	  544.7	 7582.0	...
4848220	  825.5	  544.7	 7580.0	...
4848221	  825.3	  544.7	 7585.0	...
4848222	  825.5	  544.6	 7589.0	...
4848223	  825.5	  543.9	 7587.0	...
4848224	  825.6	  543.1	 7584.0	...
4848225	  825.4	  542.9	 7580.0	...
4848226	  825.1	  543.4	 7580.0	...
4848227	  824.7	  543.9	 7579.0	...
4848228	  824.5	  543.7	 7578.0	...
4848229	  824.4	  543.5	 7576.0	...
4848230	  824.4	  543.3	 7574.0	...
4848231	  824.4	  543.4	 7578.0	...
4848232	  824.5	  543.3	 7582.0	...
4848233	  824.6	  543.2	 7585.0	...
4848234	  824.9	  543.1	 7584.0	...
4848235	  825.7	  543.6	 7577.0	...
4848236	  826.3	  544.0	 7572.0	...
4848237	  826.1	  544.4	 7568.0	...
4848238	  825.4	  544.3	 7565.0	...
4848239	  824.7	  543.7	 7563.0	...
4848240	  824.6	  543.0	 7561.0	...
4848241	  824.8	  542.4	 7560.0	...
4848242	  825.0	  542.3	 7560.0	...
4848243	  825.5	  542.2	 7561.0	...
4848244	  825.7	  542.2	 7564.0	...
4848245	  825.9	  542.2	 7566.0	...
4848246	  826.0	  542.3	 7567.0	...
4848247	  826.1	  542.3	 7567.0	...
4848248	  825.9	  542.0	 7567.0	...
4848249	  825.6	  541.7	 7567.0	...
4848250	  825.2	  541.4	 7567.0	...
4848251	  824.9	  541.4	 7564.0	...
4848252	  824.8	  541.4	 7560.0	...
4848253	  825.3	  541.4	 7557.0	...
4848254	  825.8	  541.4	 7557.0	...
4848255	  826.4	  541.1	 7559.0	...
4848256	  826.4	  540.9	 7561.0	...
4848257	  826.4	  540.6	 7563.0	...
4848258	  826.5	  540.6	 7562.0	...
4848259	  826.6	  540.5	 7564.0	...
4848260	  826.3	  540.5	 7568.0	...
4848261	  826.0	  540.4	 7570.0	...
4848262	  825.7	  540.4	 7568.0	...
4848263	  825.7	  540.6	 7565.0	...
4848264	  825.6	  541.0	 7565.0	...
4848265	  825.4	  541.3	 7565.0	...
4848266	  825.2	  541.6	 7565.0	...
4848267	  825.0	  541.8	 7564.0	...
4848268	  824.8	  542.0	 7563.0	...
4848269	  824.7	  542.3	 7561.0	...
4848270	  824.9	  542.4	 7559.0	...
4848271	  825.2	  542.5	 7558.0	...
4848272	  825.5	  542.3	 7556.0	...
4848273	  825.5	  542.1	 7559.0	...
4848274	  825.3	  541.6	 7562.0	...
4848275	  825.1	  541.4	 7563.0	...
4848276	  825.1	  541.0	 7561.0	...
4848277	  825.1	  541.0	 7558.0	...
4848278	  825.2	  541.5	 7559.0	...
4848279	  825.3	  542.1	 7558.0	...
4848280	  825.4	  542.6	 7559.0	...
4848281	  825.3	  542.5	 7559.0	...
4848282	  825.2	  542.4	 7559.0	...
4848283	  825.4	  542.3	 7556.0	...
4848284	  825.6	  541.7	 7553.0	...
4848285	  825.7	  540.7	 7551.0	...
4848286	  825.4	  539.8	 7547.0	...
4848287	  825.2	  539.5	 7542.0	...
4848288	  825.2	  539.5	 7544.0	...
4848289	  825.2	  539.5	 7550.0	...
4848290	  825.4	  540.3	 7553.0	...
4848291	  825.7	  540.9	 7549.0	...
4848292	  825.9	  541.5	 7551.0	...
4848293	  825.6	  541.2	 7557.0	...
4848294	  825.2	  541.0	 7561.0	...
4848295	  824.8	  540.4	 7559.0	...
4848296	  824.8	  539.9	 7559.0	...
4848297	  824.9	  539.4	 7560.0	...
4848298	  825.1	  539.4	 7561.0	...
4848299	  825.3	  539.4	 7560.0	...
4848300	  825.2	  539.4	 7559.0	...
4848301	  825.2	  539.3	 7560.0	...
4848302	  825.2	  539.3	 7556.0	...
4848303	  825.3	  539.3	 7550.0	...
4848304	  825.3	  539.3	 7544.0	...
4848305	  825.1	  539.5	 7543.0	...
4848306	  824.8	  539.8	 7543.0	...
4848307	  824.6	  540.0	 7543.0	...
4848308	  824.5	  540.1	 7542.0	...
4848309	  824.5	  540.3	 7541.0	...
4848310	  824.5	  540.5	 7541.0	...
4848311	  824.6	  540.7	 7542.0	...
4848312	  824.6	  540.7	 7543.0	...
4848313	  824.6	  540.7	 7543.0	...
4848314	  824.5	  540.4	 7542.0	...
4848315	  824.4	  540.0	 7540.0	...
4848316	  824.4	  539.6	 7539.0	...
4848317	  824.4	  539.4	 7537.0	...
4848318	  824.5	  539.4	 7536.0	...
4848319	  824.8	  539.4	 7534.0	...
4848320	  825.0	  539.6	 7533.0	...
4848321	  825.4	  539.8	 7533.0	...
4848322	  825.6	  539.9	 7534.0	...
4848323	  825.9	  539.9	 7534.0	...
4848324	  826.0	  540.2	 7535.0	...
4848325	  826.1	  540.6	 7534.0	...
4848326	  825.9	  541.1	 7533.0	...
4848327	  825.7	  541.2	 7529.0	...
4848328	  825.4	  541.2	 7526.0	...
4848329	  825.2	  541.3	 7523.0	...
4848330	  825.0	  541.3	 7522.0	...
4848331	  824.7	  540.4	 7525.0	...
4848332	  824.5	  539.4	 7528.0	...
4848333	  824.2	  538.3	 7532.0	...
4848334	  824.0	  538.1	 7532.0	...
4848335	  824.4	  538.4	 7533.0	...
4848336	  825.0	  538.4	 7534.0	...
4848337	  825.6	  538.5	 7535.0	...
4848338	  825.9	  538.5	 7535.0	...
4848339	  825.9	  538.6	 7536.0	...
4848340	  826.0	  538.7	 7536.0	...
4848341	  826.0	  538.7	 7535.0	...
4848342	  825.5	  538.6	 7535.0	...
4848343	  824.9	  538.6	 7531.0	...
4848344	  824.3	  538.7	 7528.0	...
4848345	  824.3	  539.0	 7525.0	...
4848346	  824.9	  539.2	 7526.0	...
4848347	  825.6	  539.3	 7527.0	...
4848348	  825.9	  539.3	 7527.0	...
4848349	  825.5	  539.3	 7527.0	...
4848350	  825.1	  539.2	 7529.0	...
4848351	  825.1	  539.1	 7531.0	...
4848352	  824.9	  538.8	 7532.0	...
4848353	  824.8	  538.6	 7531.0	...
4848354	  824.9	  538.9	 7530.0	...
4848355	  825.3	  539.3	 7531.0	...
4848356	  825.6	  539.7	 7531.0	...
4848357	  825.6	  538.8	 7529.0	...
4848358	  825.4	  538.0	 7528.0	...
4848359	  825.4	  537.3	 7527.0	...
4848360	  825.4	  537.7	 7529.0	...
4848361	  825.5	  538.1	 7531.0	...
4848362	  825.7	  538.4	 7532.0	...
4848363	  825.9	  538.3	 7533.0	...
4848364	  825.7	  538.2	 7530.0	...
4848365	  825.2	  538.1	 7527.0	...
4848366	  824.9	  538.2	 7524.0	...
4848367	  825.1	  538.5	 7524.0	...
4848368	  825.3	  539.0	 7524.0	...
4848369	  825.4	  539.5	 7525.0	...
4848370	  825.7	  539.5	 7527.0	...
4848371	  825.8	  539.0	 7527.0	...
4848372	  825.8	  538.5	 7528.0	...
4848373	  825.6	  538.6	 7527.0	...
4848374	  825.6	  539.3	 7526.0	...
4848375	  825.8	  539.9	 7525.0	...
4848376	  825.8	  539.7	 7525.0	...
4848377	  825.7	  539.6	 7522.0	...
4848378	  825.6	  539.5	 7520.0	...
4848379	  825.6	  539.5	 7517.0	...
4848380	  825.2	  539.5	 7515.0	...
4848381	  824.9	  539.4	 7514.0	...
4848382	  824.4	  539.7	 7513.0	...
4848383	  824.2	  540.0	 7513.0	...
4848384	  823.9	  540.3	 7514.0	...
4848385	  823.7	  540.2	 7516.0	...
4848386	  824.3	  539.8	 7517.0	...
4848387	  825.0	  539.4	 7518.0	...
4848388	  825.7	  539.2	 7517.0	...
4848389	  825.7	  539.0	 7517.0	...
4848390	  825.7	  539.0	 7516.0	...
MSG	4848391 0000 _ Number On
4848391	  826.0	  539.1	 7517.0	...
4848392	  826.2	  539.4	 7518.0	...
4848393	  826.0	  539.6	 7518.0	...
4848394	  825.6	  539.4	 7516.0	...
4848395	  825.2	  539.1	 7515.0	...
4848396	  825.2	  538.9	 7515.0	...
4848397	  825.2	  539.0	 7515.0	...
4848398	  825.2	  539.0	 7514.0	...
4848399	  825.4	  538.8	 7513.0	...
4848400	  825.5	  538.7	 7516.0	...
4848401	  825.6	  538.8	 7519.0	...
4848402	  825.6	  538.5	 7521.0	...
4848403	  825.6	  538.1	 7520.0	...
4848404	  825.4	  537.1	 7519.0	...
4848405	  825.2	  536.5	 7519.0	...
4848406	  825.2	  536.5	 7520.0	...
4848407	  825.4	  537.2	 7520.0	...
4848408	  825.7	  537.9	 7520.0	...
4848409	  825.9	  537.9	 7520.0	...
4848410	  825.9	  538.1	 7520.0	...
4848411	  825.4	  538.2	 7522.0	...
4848412	  825.0	  538.5	 7524.0	...
4848413	  824.7	  538.7	 7523.0	...
4848414	  824.9	  539.2	 7521.0	...
4848415	  825.2	  539.4	 7519.0	...
4848416	  825.4	  539.2	 7520.0	...
4848417	  825.3	  538.8	 7520.0	...
4848418	  825.2	  538.6	 7520.0	...
4848419	  825.2	  538.9	 7520.0	...
4848420	  825.1	  538.4	 7521.0	...
4848421	  825.0	  537.7	 7520.0	...
4848422	  824.8	  537.1	 7520.0	...
4848423	  824.8	  537.4	 7518.0	...
4848424	  824.9	  537.6	 7518.0	...
4848425	  824.9	  537.6	 7516.0	...
4848426	  825.0	  537.7	 7515.0	...
4848427	  825.2	  538.0	 7516.0	...
4848428	  825.8	  538.2	 7518.0	...
4848429	  826.2	  537.9	 7521.0	...
4848430	  826.5	  537.7	 7520.0	...
4848431	  826.4	  538.3	 7519.0	...
4848432	  826.4	  539.0	 7516.0	...
4848433	  826.3	  539.7	 7516.0	...
4848434	  826.2	  539.5	 7517.0	...
4848435	  826.2	  539.4	 7519.0	...
4848436	  826.1	  539.2	 7520.0	...
4848437	  826.0	  539.3	 7520.0	...
4848438	  826.0	  539.2	 7520.0	...
4848439	  825.9	  539.1	 7518.0	...
4848440	  825.8	  539.1	 7516.0	...
4848441	  825.8	  538.9	 7515.0	...
4848442	  825.7	  538.6	 7516.0	...
4848443	  825.8	  538.3	 7518.0	...
4848444	  826.1	  538.2	 7518.0	...
4848445	  826.4	  537.9	 7518.0	...
4848446	  826.3	  537.7	 7519.0	...
4848447	  825.9	  537.7	 7520.0	...
4848448	  825.4	  537.9	 7519.0	...
4848449	  825.4	  538.2	 7517.0	...
4848450	  825.6	  538.9	 7515.0	...
4848451	  825.8	  539.5	 7518.0	...
4848452	  825.9	  539.0	 7520.0	...
4848453	  825.9	  538.1	 7524.0	...
4848454	  825.7	  537.2	 7526.0	...
4848455	  825.8	  536.9	 7528.0	...
4848456	  825.9	  536.5	 7529.0	...
4848457	  825.7	  536.0	 7530.0	...
4848458	  825.3	  536.0	 7526.0	...
4848459	  825.2	  536.2	 7522.0	...
4848460	  825.7	  537.0	 7522.0	...
4848461	  826.2	  537.6	 7524.0	...
4848462	  826.5	  538.2	 7529.0	...
4848463	  826.6	  538.2	 7530.0	...
4848464	  826.6	  538.2	 7530.0	...
4848465	  826.1	  538.3	 7528.0	...
4848466	  825.7	  538.2	 7526.0	...
4848467	  825.4	  538.3	 7524.0	...
4848468	  825.7	  538.4	 7522.0	...
4848469	  826.2	  538.6	 7519.0	...
4848470	  826.4	  538.6	 7524.0	...
4848471	  826.6	  538.3	 7529.0	...
4848472	  826.5	  538.1	 7534.0	...
4848473	  826.8	  537.9	 7534.0	...
4848474	  827.2	  538.1	 7535.0	...
4848475	  827.2	  538.2	 7531.0	...
4848476	  826.8	  538.3	 7526.0	...
4848477	  826.3	  538.1	 7522.0	...
4848478	  826.1	  537.9	 7523.0	...
4848479	  826.0	  537.9	 7523.0	...
4848480	  826.0	  537.9	 7523.0	...
4848481	  826.1	  537.9	 7524.0	...
4848482	  826.0	  537.5	 7526.0	...
4848483	  826.4	  537.1	 7528.0	...
4848484	  826.9	  536.7	 7528.0	...
4848485	  827.5	  536.7	 7528.0	...
4848486	  827.5	  536.8	 7527.0	...
4848487	  827.6	  536.9	 7526.0	...
4848488	  827.2	  537.1	 7524.0	...
4848489	  826.8	  537.3	 7522.0	...
4848490	  826.1	  537.4	 7525.0	...
4848491	  825.9	  537.3	 7528.0	...
4848492	  826.0	  537.2	 7526.0	...
4848493	  826.4	  536.9	 7522.0	...
4848494	  826.6	  536.7	 7517.0	...
4848495	  826.3	  536.5	 7516.0	...
4848496	  826.1	  536.4	 7520.0	...
4848497	  826.3	  535.9	 7524.0	...
4848498	  826.6	  535.4	 7528.0	...
4848499	  827.2	  535.6	 7530.0	...
4848500	  827.4	  536.2	 7532.0	...
4848501	  827.7	  536.7	 7533.0	...
4848502	  827.8	  536.6	 7533.0	...
4848503	  827.8	  536.6	 7533.0	...
4848504	  827.6	  536.2	 7533.0	...
4848505	  827.5	  535.7	 7533.0	...
4848506	  827.4	  535.0	 7534.0	...
4848507	  827.4	  534.8	 7538.0	...
4848508	  827.3	  534.7	 7542.0	...
4848509	  827.2	  534.7	 7547.0	...
4848510	  827.4	  534.5	 7549.0	...
4848511	  827.7	  534.2	 7551.0	...
4848512	  828.0	  534.1	 7553.0	...
4848513	  828.0	  534.0	 7553.0	...
4848514	  828.0	  534.0	 7553.0	...
4848515	  827.9	  534.1	 7553.0	...
4848516	  827.8	  534.2	 7554.0	...
4848517	  827.5	  534.4	 7555.0	...
4848518	  827.4	  535.1	 7550.0	...
4848519	  827.3	  535.9	 7544.0	...
4848520	  827.3	  536.5	 7542.0	...
4848521	  827.3	  536.4	 7545.0	...
4848522	  827.4	  536.1	 7547.0	...
4848523	  827.4	  535.8	 7547.0	...
4848524	  827.6	  535.7	 7546.0	...
4848525	  827.8	  535.7	 7545.0	...
4848526	  827.8	  535.0	 7544.0	...
4848527	  827.6	  534.3	 7548.0	...
4848528	  827.4	  533.6	 7556.0	...
4848529	  827.3	  533.6	 7564.0	...
4848530	  827.3	  533.6	 7562.0	...
4848531	  827.3	  533.7	 7557.0	...
4848532	  827.2	  533.9	 7552.0	...
4848533	  827.2	  534.1	 7553.0	...
4848534	  827.0	  533.7	 7555.0	...
4848535	  827.0	  533.3	 7559.0	...
4848536	  827.0	  533.0	 7563.0	...
4848537	  827.0	  533.0	 7567.0	...
4848538	  827.1	  532.9	 7568.0	...
4848539	  827.2	  532.6	 7567.0	...
4848540	  827.2	  532.4	 7564.0	...
4848541	  827.2	  532.3	 7561.0	...
4848542	  827.1	  532.0	 7560.0	...
4848543	  827.0	  531.8	 7560.0	...
4848544	  826.8	  531.8	 7559.0	...
4848545	  826.8	  533.1	 7559.0	...
4848546	  827.1	  534.4	 7559.0	...
4848547	  827.4	  535.2	 7562.0	...
4848548	  827.4	  534.7	 7565.0	...
4848549	  827.3	  534.2	 7570.0	...
4848550	  827.0	  533.4	 7571.0	...
4848551	  826.8	  532.8	 7573.0	...
4848552	  827.4	  532.2	 7575.0	...
4848553	  828.1	  532.3	 7576.0	...
4848554	  828.5	  532.5	 7574.0	...
4848555	  828.3	  533.1	 7573.0	...
4848556	  828.0	  533.6	 7572.0	...
4848557	  827.9	  533.9	 7572.0	...
4848558	  827.8	  533.9	 7573.0	...
4848559	  827.7	  533.9	 7574.0	...
4848560	  827.6	  533.9	 7572.0	...
4848561	  827.4	  533.5	 7570.0	...
4848562	  827.2	  533.4	 7569.0	...
4848563	  827.0	  533.4	 7570.0	...
4848564	  826.9	  532.7	 7574.0	...
4848565	  826.7	  531.6	 7579.0	...
4848566	  826.5	  530.7	 7579.0	...
4848567	  826.5	  530.8	 7573.0	...
4848568	  826.6	  531.1	 7568.0	...
4848569	  826.7	  531.6	 7567.0	...
4848570	  826.8	  532.4	 7565.0	...
4848571	  826.9	  532.9	 7565.0	...
4848572	  827.1	  533.1	 7564.0	...
4848573	  827.2	  533.0	 7564.0	...
4848574	  827.2	  532.7	 7565.0	...
4848575	  827.0	  532.3	 7567.0	...
4848576	  827.0	  532.0	 7569.0	...
4848577	  827.0	  531.9	 7569.0	...
4848578	  827.1	  532.0	 7568.0	...
4848579	  827.2	  532.0	 7566.0	...
4848580	  827.1	  531.9	 7565.0	...
4848581	  827.1	  531.9	 7565.0	...
4848582	  827.0	  532.1	 7571.0	...
4848583	  827.1	  532.2	 7576.0	...
4848584	  827.3	  532.3	 7577.0	...
4848585	  827.3	  532.2	 7573.0	...
4848586	  827.4	  532.0	 7570.0	...
4848587	  827.5	  531.8	 7573.0	...
4848588	  827.7	  531.7	 7575.0	...
4848589	  827.4	  531.7	 7578.0	...
4848590	  826.9	  531.7	 7578.0	...
4848591	  826.5	  531.8	 7578.0	...
4848592	  826.5	  531.9	 7577.0	...
4848593	  826.8	  532.0	 7578.0	...
4848594	  827.0	  532.4	 7578.0	...
4848595	  827.3	  532.7	 7578.0	...
4848596	  827.4	  533.1	 7576.0	...
4848597	  827.5	  533.2	 7575.0	...
4848598	  827.5	  533.2	 7577.0	...
4848599	  827.5	  533.3	 7579.0	...
4848600	  827.8	  533.3	 7580.0	...
4848601	  828.2	  533.2	 7579.0	...
4848602	  828.5	  532.7	 7576.0	...
4848603	  827.6	  532.3	 7574.0	...
4848604	  826.6	  531.9	 7576.0	...
4848605	  825.7	  531.9	 7579.0	...
4848606	  825.8	  531.4	 7582.0	...
4848607	  825.9	  531.2	 7583.0	...
4848608	  826.1	  531.1	 7585.0	...
4848609	  826.4	  531.7	 7585.0	...
4848610	  826.8	  532.2	 7586.0	...
4848611	  827.1	  532.1	 7585.0	...
4848612	  827.0	  531.8	 7585.0	...
4848613	  826.9	  531.5	 7587.0	...
4848614	  826.8	  531.4	 7591.0	...
4848615	  826.8	  531.2	 7592.0	...
4848616	  826.8	  531.0	 7589.0	...
4848617	  826.9	  531.4	 7587.0	...
4848618	  827.0	  531.8	 7586.0	...
4848619	  827.1	  532.3	 7585.0	...
4848620	  827.2	  532.2	 7586.0	...
4848621	  827.2	  532.0	 7587.0	...
4848622	  827.5	  531.8	 7588.0	...
4848623	  827.9	  531.8	 7587.0	...
4848624	  828.2	  531.8	 7587.0	...
4848625	  828.0	  531.6	 7587.0	...
4848626	  827.8	  531.3	 7587.0	...
4848627	  828.0	  531.1	 7587.0	...
4848628	  828.4	  530.8	 7591.0	...
4848629	  828.5	  530.6	 7594.0	...
4848630	  828.0	  530.5	 7598.0	...
4848631	  827.5	  530.4	 7599.0	...
4848632	  827.6	  530.1	 7599.0	...
4848633	  827.8	  529.7	 7598.0	...
4848634	  828.1	  529.6	 7597.0	...
4848635	  828.1	  530.0	 7595.0	...
4848636	  828.0	  530.6	 7595.0	...
4848637	  827.9	  531.2	 7595.0	...
4848638	  827.9	  531.2	 7596.0	...
4848639	  828.2	  531.2	 7596.0	...
4848640	  827.7	  531.3	 7596.0	...
4848641	  826.7	  531.6	 7593.0	...
4848642	  825.3	  531.0	 7590.0	...
EFIX R   4847300	4848642	1343	  821.7	  534.9	   7754
SSACC R  4848643
4848643	  824.5	  529.8	 7590.0	...
4848644	  822.9	  527.6	 7596.0	...
4848645	  821.6	  526.2	 7607.0	...
4848646	  820.0	  524.7	 7615.0	...
4848647	  818.2	  523.2	 7617.0	...
4848648	  816.4	  521.5	 7614.0	...
ESACC R  4848643	4848648	6	  824.5	  529.8	  816.4	  521.5	   0.25	     40
SFIX R   4848649
4848649	  815.0	  520.1	 7612.0	...
4848650	  815.0	  519.7	 7612.0	...
4848651	  815.1	  519.2	 7612.0	...
4848652	  815.5	  518.0	 7612.0	...
4848653	  816.7	  516.9	 7612.0	...
4848654	  817.7	  515.6	 7613.0	...
4848655	  819.1	  515.2	 7613.0	...
4848656	  820.3	  515.4	 7613.0	...
4848657	  822.4	  515.9	 7613.0	...
4848658	  824.2	  517.2	 7613.0	...
4848659	  825.5	  518.3	 7612.0	...
4848660	  826.1	  519.4	 7610.0	...
4848661	  826.6	  519.7	 7608.0	...
4848662	  826.9	  519.8	 7606.0	...
4848663	  826.9	  519.7	 7608.0	...
4848664	  827.2	  519.6	 7609.0	...
4848665	  827.5	  519.3	 7610.0	...
4848666	  827.8	  519.0	 7609.0	...
4848667	  827.6	  518.6	 7611.0	...
4848668	  827.3	  518.4	 7612.0	...
4848669	  826.4	  518.0	 7614.0	...
4848670	  825.6	  517.8	 7615.0	...
4848671	  824.9	  517.7	 7615.0	...
4848672	  824.6	  518.0	 7615.0	...
4848673	  824.5	  518.3	 7611.0	...
4848674	  824.5	  518.6	 7607.0	...
4848675	  824.5	  518.7	 7608.0	...
4848676	  824.0	  518.9	 7615.0	...
4848677	  823.5	  519.1	 7621.0	...
4848678	  823.1	  519.5	 7622.0	...
4848679	  823.0	  519.6	 7622.0	...
4848680	  823.0	  519.8	 7621.0	...
4848681	  823.3	  519.7	 7622.0	...
4848682	  823.7	  519.5	 7621.0	...
4848683	  823.9	  519.2	 7620.0	...
4848684	  823.8	  519.0	 7621.0	...
4848685	  823.8	  519.4	 7625.0	...
4848686	  824.0	  520.2	 7628.0	...
4848687	  824.1	  521.0	 7629.0	...
4848688	  824.1	  521.2	 7630.0	...
4848689	  823.9	  521.3	 7630.0	...
4848690	  823.8	  521.3	 7627.0	...
4848691	  823.5	  521.3	 7625.0	...
4848692	  823.4	  521.3	 7623.0	...
4848693	  823.2	  521.3	 7625.0	...
MSG	4848694 0000 _ Number Off
4848694	  823.2	  520.6	 7624.0	...
4848695	  823.3	  519.9	 7622.0	...
4848696	  823.4	  519.4	 7620.0	...
4848697	  823.5	  520.0	 7624.0	...
4848698	  823.7	  520.9	 7629.0	...
4848699	  823.8	  521.6	 7635.0	...
4848700	  823.9	  522.0	 7637.0	...
4848701	  823.9	  522.1	 7638.0	...
4848702	  823.9	  522.2	 7639.0	...
4848703	  824.0	  522.3	 7638.0	...
4848704	  824.1	  521.8	 7635.0	...
4848705	  824.1	  521.3	 7633.0	...
4848706	  824.1	  520.6	 7632.0	...
4848707	  824.1	  520.3	 7634.0	...
4848708	  824.1	  519.8	 7638.0	...
4848709	  824.6	  519.4	 7641.0	...
4848710	  825.2	  519.1	 7642.0	...
4848711	  825.6	  518.8	 7641.0	...
4848712	  825.5	  518.8	 7641.0	...
4848713	  825.2	  518.6	 7642.0	...
4848714	  824.6	  518.5	 7640.0	...
4848715	  824.3	  518.7	 7638.0	...
4848716	  824.0	  519.1	 7634.0	...
4848717	  824.0	  519.5	 7634.0	...
4848718	  823.9	  519.4	 7637.0	...
4848719	  823.7	  519.4	 7642.0	...
4848720	  823.6	  519.3	 7646.0	...
4848721	  823.6	  519.1	 7645.0	...
4848722	  823.7	  518.9	 7645.0	...
4848723	  823.7	  518.3	 7645.0	...
4848724	  823.5	  517.9	 7647.0	...
4848725	  823.4	  517.5	 7648.0	...
4848726	  823.2	  517.6	 7648.0	...
4848727	  823.0	  517.7	 7648.0	...
4848728	  822.8	  517.8	 7647.0	...
4848729	  822.8	  518.0	 7645.0	...
4848730	  822.9	  518.2	 7644.0	...
4848731	  823.2	  518.2	 7645.0	...
4848732	  823.3	  518.1	 7645.0	...
4848733	  823.4	  518.1	 7645.0	...
4848734	  823.5	  518.0	 7647.0	...
4848735	  823.6	  517.9	 7650.0	...
4848736	  823.7	  517.9	 7653.0	...
4848737	  823.7	  518.1	 7655.0	...
4848738	  823.7	  518.2	 7657.0	...
4848739	  823.7	  518.3	 7656.0	...
4848740	  823.7	  518.4	 7654.0	...
4848741	  823.6	  517.8	 7651.0	...
4848742	  823.6	  517.2	 7650.0	...
4848743	  823.6	  517.3	 7650.0	...
4848744	  823.2	  518.1	 7650.0	...
4848745	  822.8	  518.7	 7651.0	...
4848746	  822.3	  518.5	 7652.0	...
4848747	  822.2	  518.3	 7652.0	...
4848748	  822.1	  518.2	 7653.0	...
4848749	  821.9	  518.1	 7653.0	...
4848750	  822.1	  518.1	 7655.0	...
4848751	  822.3	  518.1	 7661.0	...
4848752	  822.7	  518.3	 7667.0	...
4848753	  822.8	  518.4	 7669.0	...
4848754	  822.9	  518.3	 7669.0	...
4848755	  822.9	  518.1	 7668.0	...
4848756	  822.6	  518.0	 7665.0	...
4848757	  822.1	  517.9	 7662.0	...
4848758	  821.7	  517.7	 7664.0	...
4848759	  822.0	  517.5	 7668.0	...
4848760	  822.5	  517.7	 7674.0	...
4848761	  822.9	  517.9	 7674.0	...
4848762	  822.8	  518.2	 7675.0	...
4848763	  822.7	  518.3	 7674.0	...
4848764	  822.7	  518.4	 7679.0	...
4848765	  822.8	  518.4	 7684.0	...
4848766	  822.8	  517.8	 7688.0	...
4848767	  822.7	  517.3	 7687.0	...
4848768	  822.7	  517.3	 7685.0	...
4848769	  822.7	  517.8	 7684.0	...
4848770	  822.7	  518.2	 7686.0	...
4848771	  822.5	  517.8	 7688.0	...
4848772	  822.4	  517.0	 7690.0	...
4848773	  822.3	  516.5	 7690.0	...
4848774	  822.2	  516.2	 7690.0	...
4848775	  822.2	  516.3	 7687.0	...
4848776	  822.3	  517.1	 7683.0	...
4848777	  822.3	  517.9	 7683.0	...
4848778	  822.2	  518.6	 7686.0	...
4848779	  822.0	  518.5	 7688.0	...
4848780	  821.8	  518.4	 7688.0	...
4848781	  821.6	  518.3	 7688.0	...
4848782	  821.6	  518.1	 7689.0	...
4848783	  821.5	  517.4	 7691.0	...
4848784	  821.5	  516.9	 7692.0	...
4848785	  821.5	  516.5	 7691.0	...
4848786	  821.5	  516.9	 7689.0	...
4848787	  821.6	  517.2	 7686.0	...
4848788	  821.8	  517.1	 7686.0	...
4848789	  821.9	  516.6	 7690.0	...
4848790	  822.2	  516.1	 7694.0	...
4848791	  822.3	  516.2	 7698.0	...
4848792	  821.8	  516.4	 7698.0	...
4848793	  821.1	  516.6	 7697.0	...
4848794	  820.5	  516.5	 7695.0	...
4848795	  820.6	  516.8	 7693.0	...
4848796	  820.6	  517.0	 7689.0	...
4848797	  820.9	  517.2	 7688.0	...
4848798	  821.4	  517.2	 7692.0	...
4848799	  821.9	  517.3	 7697.0	...
4848800	  822.1	  516.9	 7704.0	...
4848801	  821.9	  516.3	 7705.0	...
4848802	  821.8	  516.0	 7707.0	...
4848803	  821.9	  516.2	 7709.0	...
4848804	  821.9	  516.3	 7709.0	...
4848805	  822.0	  516.2	 7710.0	...
4848806	  822.1	  516.4	 7710.0	...
4848807	  822.3	  516.6	 7710.0	...
4848808	  822.1	  516.9	 7710.0	...
4848809	  822.1	  517.4	 7710.0	...
4848810	  822.1	  517.9	 7707.0	...
4848811	  822.1	  518.4	 7704.0	...
4848812	  822.1	  517.9	 7700.0	...
4848813	  822.0	  517.4	 7699.0	...
4848814	  822.1	  517.1	 7698.0	...
4848815	  822.2	  517.4	 7697.0	...
4848816	  822.2	  517.4	 7701.0	...
4848817	  822.2	  517.0	 7704.0	...
4848818	  822.3	  516.8	 7708.0	...
4848819	  822.4	  516.8	 7708.0	...
4848820	  822.5	  517.2	 7706.0	...
4848821	  822.6	  517.3	 7704.0	...
4848822	  822.0	  517.6	 7703.0	...
4848823	  821.5	  517.7	 7704.0	...
4848824	  821.0	  518.0	 7707.0	...
4848825	  821.1	  518.1	 7710.0	...
4848826	  821.1	  518.2	 7713.0	...
4848827	  821.0	  518.2	 7716.0	...
4848828	  820.9	  517.1	 7717.0	...
4848829	  820.9	  516.0	 7718.0	...
4848830	  821.6	  514.9	 7720.0	...
4848831	  822.4	  514.9	 7723.0	...
4848832	  823.1	  515.4	 7722.0	...
4848833	  823.1	  516.0	 7719.0	...
4848834	  823.2	  516.6	 7716.0	...
4848835	  823.1	  516.5	 7718.0	...
4848836	  823.0	  516.5	 7719.0	...
4848837	  823.0	  516.9	 7720.0	...
4848838	  822.5	  517.5	 7722.0	...
4848839	  822.0	  518.2	 7722.0	...
4848840	  821.5	  518.4	 7723.0	...
4848841	  821.6	  518.5	 7724.0	...
4848842	  821.6	  518.3	 7725.0	...
4848843	  821.6	  517.9	 7726.0	...
4848844	  821.6	  517.2	 7727.0	...
4848845	  821.5	  515.8	 7728.0	...
4848846	  821.6	  514.9	 7727.0	...
4848847	  821.7	  514.1	 7728.0	...
4848848	  821.9	  514.0	 7729.0	...
4848849	  821.9	  514.1	 7730.0	...
4848850	  822.0	  514.6	 7731.0	...
4848851	  822.0	  515.3	 7728.0	...
4848852	  822.0	  515.8	 7725.0	...
4848853	  821.9	  516.3	 7722.0	...
4848854	  822.0	  516.5	 7722.0	...
4848855	  821.8	  516.7	 7723.0	...
4848856	  821.6	  516.9	 7723.0	...
4848857	  821.4	  517.1	 7723.0	...
4848858	  821.5	  517.1	 7723.0	...
4848859	  821.8	  517.0	 7723.0	...
4848860	  822.2	  517.0	 7723.0	...
4848861	  822.3	  516.9	 7723.0	...
4848862	  822.1	  516.9	 7723.0	...
4848863	  822.1	  516.9	 7722.0	...
4848864	  822.3	  516.9	 7724.0	...
4848865	  822.1	  516.1	 7725.0	...
4848866	  821.9	  515.3	 7728.0	...
4848867	  821.6	  514.6	 7730.0	...
4848868	  821.8	  515.6	 7731.0	...
4848869	  821.8	  516.6	 7731.0	...
4848870	  821.8	  517.5	 7732.0	...
4848871	  821.5	  516.9	 7736.0	...
4848872	  821.3	  516.3	 7739.0	...
4848873	  821.0	  516.2	 7742.0	...
4848874	  820.9	  516.6	 7743.0	...
4848875	  820.8	  517.0	 7744.0	...
4848876	  821.2	  516.9	 7745.0	...
4848877	  821.6	  516.2	 7745.0	...
4848878	  822.1	  515.6	 7744.0	...
4848879	  822.0	  515.3	 7744.0	...
4848880	  822.0	  515.4	 7744.0	...
4848881	  821.9	  515.6	 7742.0	...
4848882	  821.8	  515.8	 7740.0	...
4848883	  821.7	  516.0	 7737.0	...
4848884	  821.8	  516.2	 7735.0	...
4848885	  821.6	  516.1	 7735.0	...
4848886	  821.5	  516.0	 7735.0	...
4848887	  821.4	  515.9	 7736.0	...
4848888	  821.4	  515.9	 7736.0	...
4848889	  821.3	  515.8	 7736.0	...
4848890	  821.1	  515.5	 7737.0	...
4848891	  820.9	  515.1	 7739.0	...
4848892	  820.9	  514.8	 7740.0	...
4848893	  821.0	  514.7	 7740.0	...
4848894	  821.0	  514.6	 7740.0	...
4848895	  821.0	  514.5	 7740.0	...
4848896	  820.9	  515.0	 7741.0	...
4848897	  820.9	  515.5	 7742.0	...
4848898	  821.0	  515.9	 7743.0	...
4848899	  820.8	  515.5	 7744.0	...
4848900	  820.6	  515.2	 7744.0	...
4848901	  820.3	  515.0	 7744.0	...
4848902	  820.1	  515.3	 7742.0	...
4848903	  820.0	  515.4	 7739.0	...
4848904	  819.8	  515.5	 7736.0	...
4848905	  819.7	  515.3	 7734.0	...
4848906	  819.6	  515.4	 7732.0	...
4848907	  819.5	  515.5	 7732.0	...
MSG	4848908 0000 _ Number On
4848908	  819.7	  515.6	 7731.0	...
4848909	  820.0	  515.2	 7730.0	...
4848910	  820.2	  514.9	 7734.0	...
4848911	  820.1	  514.6	 7738.0	...
4848912	  820.1	  514.6	 7743.0	...
4848913	  820.2	  514.5	 7743.0	...
4848914	  820.4	  513.9	 7743.0	...
4848915	  820.4	  512.9	 7745.0	...
4848916	  820.3	  511.8	 7747.0	...
4848917	  820.3	  511.8	 7747.0	...
4848918	  820.1	  512.4	 7745.0	...
4848919	  819.8	  512.6	 7744.0	...
4848920	  819.4	  512.3	 7745.0	...
4848921	  819.4	  511.9	 7745.0	...
4848922	  819.4	  511.7	 7745.0	...
4848923	  819.6	  512.4	 7745.0	...
4848924	  819.8	  513.3	 7746.0	...
4848925	  819.9	  514.1	 7747.0	...
4848926	  819.8	  514.1	 7747.0	...
4848927	  819.7	  513.5	 7746.0	...
4848928	  819.6	  513.0	 7745.0	...
4848929	  819.5	  512.6	 7743.0	...
4848930	  819.6	  512.9	 7744.0	...
4848931	  819.7	  513.5	 7746.0	...
4848932	  819.8	  514.0	 7745.0	...
4848933	  819.8	  513.9	 7743.0	...
4848934	  819.8	  513.5	 7741.0	...
4848935	  820.3	  513.2	 7741.0	...
4848936	  820.8	  513.2	 7742.0	...
4848937	  821.3	  513.0	 7741.0	...
4848938	  821.2	  512.6	 7741.0	...
4848939	  821.0	  512.3	 7742.0	...
4848940	  820.8	  512.3	 7743.0	...
4848941	  820.0	  512.3	 7744.0	...
4848942	  819.4	  512.3	 7744.0	...
4848943	  819.0	  512.3	 7744.0	...
4848944	  819.0	  512.6	 7743.0	...
4848945	  818.8	  513.0	 7743.0	...
4848946	  818.7	  513.5	 7742.0	...
4848947	  818.6	  513.6	 7741.0	...
4848948	  818.7	  513.6	 7740.0	...
4848949	  818.7	  513.3	 7743.0	...
4848950	  818.8	  513.0	 7747.0	...
4848951	  819.1	  512.7	 7747.0	...
4848952	  819.3	  512.3	 7744.0	...
4848953	  819.3	  511.9	 7741.0	...
4848954	  819.3	  511.7	 7741.0	...
4848955	  819.3	  511.8	 7741.0	...
4848956	  819.2	  511.8	 7744.0	...
4848957	  819.2	  511.7	 7747.0	...
4848958	  819.6	  511.9	 7748.0	...
4848959	  819.9	  512.3	 7743.0	...
4848960	  819.9	  512.7	 7739.0	...
4848961	  819.5	  512.4	 7737.0	...
4848962	  819.1	  512.2	 7737.0	...
4848963	  819.2	  512.7	 7737.0	...
4848964	  819.4	  513.4	 7737.0	...
4848965	  819.5	  513.5	 7737.0	...
4848966	  819.5	  512.9	 7738.0	...
4848967	  819.1	  512.3	 7738.0	...
4848968	  818.6	  512.2	 7739.0	...
4848969	  818.4	  512.2	 7741.0	...
4848970	  818.4	  512.1	 7743.0	...
4848971	  818.5	  512.1	 7743.0	...
4848972	  818.5	  512.1	 7743.0	...
4848973	  818.5	  511.9	 7743.0	...
4848974	  818.4	  511.8	 7743.0	...
4848975	  818.4	  511.6	 7744.0	...
4848976	  818.9	  511.6	 7746.0	...
4848977	  819.5	  511.6	 7748.0	...
4848978	  820.1	  512.2	 7749.0	...
4848979	  820.2	  512.7	 7750.0	...
4848980	  820.1	  513.3	 7746.0	...
4848981	  819.8	  513.1	 7741.0	...
4848982	  819.4	  512.7	 7739.0	...
4848983	  819.3	  512.3	 7741.0	...
4848984	  819.0	  512.3	 7743.0	...
4848985	  818.8	  512.3	 7741.0	...
4848986	  818.2	  512.2	 7739.0	...
4848987	  817.7	  512.1	 7738.0	...
4848988	  817.6	  512.1	 7738.0	...
4848989	  817.9	  512.0	 7739.0	...
4848990	  818.3	  511.8	 7740.0	...
4848991	  818.4	  511.7	 7742.0	...
4848992	  818.5	  511.6	 7743.0	...
4848993	  818.6	  511.4	 7743.0	...
4848994	  818.8	  510.9	 7745.0	...
4848995	  818.9	  510.4	 7747.0	...
4848996	  818.8	  510.7	 7748.0	...
4848997	  818.6	  511.3	 7748.0	...
4848998	  818.5	  512.2	 7747.0	...
4848999	  818.5	  512.4	 7747.0	...
4849000	  818.5	  512.1	 7747.0	...
4849001	  818.4	  511.6	 7748.0	...
4849002	  818.1	  511.2	 7748.0	...
4849003	  818.0	  511.2	 7748.0	...
4849004	  818.0	  511.3	 7749.0	...
4849005	  818.1	  511.6	 7749.0	...
4849006	  818.3	  511.9	 7750.0	...
4849007	  818.4	  511.8	 7752.0	...
4849008	  818.4	  511.7	 7755.0	...
4849009	  818.3	  511.6	 7754.0	...
4849010	  818.3	  511.8	 7751.0	...
4849011	  818.4	  512.1	 7749.0	...
4849012	  818.5	  512.3	 7749.0	...
4849013	  818.6	  512.3	 7753.0	...
4849014	  818.4	  512.2	 7757.0	...
4849015	  818.1	  512.2	 7756.0	...
4849016	  818.4	  512.2	 7751.0	...
4849017	  818.9	  512.1	 7748.0	...
4849018	  819.5	  512.2	 7749.0	...
4849019	  819.3	  512.6	 7751.0	...
4849020	  819.1	  512.9	 7752.0	...
4849021	  818.8	  512.9	 7752.0	...
4849022	  818.4	  512.7	 7752.0	...
4849023	  818.1	  512.6	 7751.0	...
4849024	  817.8	  512.5	 7750.0	...
4849025	  817.8	  512.4	 7751.0	...
4849026	  818.1	  512.1	 7751.0	...
4849027	  818.4	  511.8	 7752.0	...
4849028	  818.3	  511.7	 7751.0	...
4849029	  817.8	  511.7	 7753.0	...
4849030	  817.8	  511.9	 7755.0	...
4849031	  818.2	  512.1	 7757.0	...
4849032	  818.6	  511.9	 7757.0	...
4849033	  818.6	  511.5	 7758.0	...
4849034	  818.7	  511.1	 7757.0	...
4849035	  818.9	  511.1	 7756.0	...
4849036	  819.0	  511.0	 7755.0	...
4849037	  818.9	  511.0	 7755.0	...
4849038	  818.7	  511.0	 7754.0	...
4849039	  818.5	  511.1	 7753.0	...
4849040	  818.4	  511.1	 7752.0	...
4849041	  818.3	  510.7	 7751.0	...
4849042	  817.8	  510.3	 7751.0	...
4849043	  817.4	  510.1	 7752.0	...
4849044	  817.2	  510.8	 7757.0	...
4849045	  817.6	  511.4	 7763.0	...
4849046	  817.9	  511.9	 7766.0	...
4849047	  818.1	  511.8	 7765.0	...
4849048	  818.2	  512.1	 7759.0	...
4849049	  818.3	  512.2	 7754.0	...
4849050	  818.4	  512.3	 7749.0	...
4849051	  818.3	  512.2	 7749.0	...
4849052	  818.2	  512.6	 7749.0	...
4849053	  818.2	  512.9	 7748.0	...
4849054	  817.8	  512.4	 7746.0	...
4849055	  817.3	  511.6	 7745.0	...
4849056	  817.2	  510.9	 7746.0	...
4849057	  817.5	  511.0	 7746.0	...
4849058	  817.4	  511.1	 7746.0	...
4849059	  816.9	  510.8	 7743.0	...
4849060	  816.5	  510.4	 7742.0	...
4849061	  816.4	  510.5	 7742.0	...
4849062	  816.4	  510.9	 7743.0	...
4849063	  816.9	  511.3	 7743.0	...
4849064	  817.6	  511.2	 7743.0	...
4849065	  818.1	  511.0	 7741.0	...
4849066	  817.9	  511.5	 7740.0	...
4849067	  817.8	  512.0	 7742.0	...
4849068	  817.9	  512.6	 7744.0	...
4849069	  817.7	  512.6	 7747.0	...
4849070	  817.6	  512.8	 7747.0	...
4849071	  817.6	  513.0	 7747.0	...
4849072	  817.6	  513.0	 7747.0	...
4849073	  817.5	  512.7	 7748.0	...
4849074	  817.5	  512.4	 7749.0	...
4849075	  817.6	  512.1	 7751.0	...
4849076	  817.8	  511.8	 7753.0	...
4849077	  818.0	  511.7	 7753.0	...
4849078	  818.2	  511.7	 7753.0	...
4849079	  818.2	  511.6	 7753.0	...
4849080	  818.1	  511.3	 7753.0	...
4849081	  818.0	  511.0	 7752.0	...
4849082	  818.0	  511.4	 7751.0	...
4849083	  818.0	  511.9	 7750.0	...
4849084	  818.1	  512.4	 7751.0	...
4849085	  817.6	  512.4	 7753.0	...
4849086	  817.2	  512.5	 7755.0	...
4849087	  816.8	  512.7	 7754.0	...
4849088	  816.8	  512.9	 7754.0	...
4849089	  817.1	  513.2	 7754.0	...
4849090	  817.3	  513.5	 7755.0	...
4849091	  817.7	  513.4	 7755.0	...
4849092	  817.7	  512.8	 7755.0	...
4849093	  817.9	  512.2	 7755.0	...
4849094	  818.0	  511.6	 7756.0	...
4849095	  817.7	  511.8	 7755.0	...
4849096	  817.4	  511.9	 7755.0	...
4849097	  817.0	  511.6	 7754.0	...
4849098	  817.0	  511.1	 7753.0	...
4849099	  817.0	  510.6	 7752.0	...
4849100	  817.0	  510.8	 7751.0	...
4849101	  817.1	  511.1	 7752.0	...
4849102	  817.2	  511.4	 7754.0	...
4849103	  817.2	  511.7	 7753.0	...
4849104	  817.2	  512.1	 7751.0	...
4849105	  817.1	  512.3	 7749.0	...
4849106	  817.4	  512.0	 7749.0	...
4849107	  817.8	  511.9	 7750.0	...
4849108	  818.0	  512.0	 7751.0	...
4849109	  817.7	  512.2	 7751.0	...
4849110	  817.5	  512.3	 7750.0	...
4849111	  817.5	  512.4	 7749.0	...
4849112	  817.3	  512.0	 7750.0	...
4849113	  817.0	  511.6	 7752.0	...
4849114	  816.5	  510.9	 7754.0	...
4849115	  816.2	  510.7	 7756.0	...
4849116	  816.0	  510.5	 7759.0	...
4849117	  816.0	  510.5	 7762.0	...
4849118	  816.6	  510.4	 7766.0	...
4849119	  817.2	  510.1	 7769.0	...
4849120	  817.8	  509.9	 7767.0	...
4849121	  817.0	  509.9	 7764.0	...
4849122	  816.2	  509.9	 7759.0	...
4849123	  815.5	  510.2	 7758.0	...
4849124	  816.3	  510.5	 7758.0	...
4849125	  817.0	  510.8	 7760.0	...
4849126	  817.6	  510.9	 7761.0	...
4849127	  817.7	  510.7	 7761.0	...
4849128	  817.7	  510.6	 7764.0	...
4849129	  817.6	  510.4	 7766.0	...
4849130	  817.5	  510.1	 7770.0	...
4849131	  817.5	  509.8	 7771.0	...
4849132	  817.5	  509.6	 7770.0	...
4849133	  817.4	  509.7	 7767.0	...
4849134	  817.2	  510.4	 7764.0	...
4849135	  817.3	  511.0	 7763.0	...
4849136	  817.5	  511.6	 7762.0	...
4849137	  817.6	  511.7	 7760.0	...
4849138	  817.5	  511.8	 7759.0	...
4849139	  817.3	  511.5	 7759.0	...
4849140	  817.1	  511.3	 7758.0	...
4849141	  816.9	  511.1	 7758.0	...
4849142	  816.8	  511.1	 7759.0	...
4849143	  816.8	  510.9	 7763.0	...
4849144	  817.3	  510.7	 7767.0	...
4849145	  817.8	  510.5	 7769.0	...
4849146	  818.2	  509.9	 7769.0	...
4849147	  818.0	  509.3	 7772.0	...
4849148	  817.8	  508.7	 7774.0	...
4849149	  817.8	  508.7	 7774.0	...
4849150	  817.7	  508.9	 7774.0	...
4849151	  817.7	  509.6	 7771.0	...
4849152	  817.6	  510.8	 7770.0	...
4849153	  817.6	  511.8	 7770.0	...
4849154	  817.9	  511.9	 7769.0	...
4849155	  818.1	  511.7	 7767.0	...
4849156	  818.4	  511.6	 7766.0	...
4849157	  818.5	  511.5	 7768.0	...
4849158	  818.4	  511.4	 7770.0	...
4849159	  818.3	  511.2	 7770.0	...
4849160	  818.2	  511.1	 7769.0	...
4849161	  818.6	  510.9	 7771.0	...
4849162	  819.0	  510.6	 7772.0	...
4849163	  818.9	  510.6	 7772.0	...
4849164	  818.2	  510.3	 7771.0	...
4849165	  817.4	  510.1	 7769.0	...
4849166	  817.8	  510.5	 7769.0	...
4849167	  818.3	  511.2	 7768.0	...
4849168	  818.9	  511.2	 7770.0	...
4849169	  818.9	  510.6	 7772.0	...
4849170	  818.7	  509.9	 7775.0	...
4849171	  818.3	  509.9	 7777.0	...
4849172	  818.2	  510.1	 7777.0	...
4849173	  818.5	  510.4	 7777.0	...
4849174	  818.7	  510.6	 7776.0	...
4849175	  818.2	  510.7	 7775.0	...
4849176	  817.4	  510.8	 7773.0	...
4849177	  816.7	  511.1	 7771.0	...
4849178	  816.3	  511.4	 7770.0	...
4849179	  816.4	  511.6	 7769.0	...
4849180	  816.4	  511.3	 7769.0	...
4849181	  816.5	  511.0	 7769.0	...
4849182	  816.5	  510.9	 7770.0	...
4849183	  816.4	  510.1	 7770.0	...
4849184	  816.3	  509.6	 7771.0	...
4849185	  816.5	  509.3	 7772.0	...
4849186	  816.9	  510.0	 7772.0	...
4849187	  817.2	  510.5	 7771.0	...
4849188	  817.3	  510.7	 7770.0	...
4849189	  817.2	  510.7	 7767.0	...
4849190	  817.0	  510.7	 7766.0	...
4849191	  816.8	  510.6	 7765.0	...
4849192	  816.9	  510.5	 7769.0	...
4849193	  817.0	  510.5	 7773.0	...
4849194	  817.0	  510.5	 7776.0	...
4849195	  817.1	  510.5	 7775.0	...
4849196	  816.9	  510.8	 7773.0	...
4849197	  816.6	  511.1	 7770.0	...
4849198	  816.4	  511.4	 7768.0	...
4849199	  816.4	  511.4	 7768.0	...
4849200	  816.4	  511.2	 7767.0	...
4849201	  816.3	  510.9	 7764.0	...
4849202	  816.3	  510.7	 7760.0	...
4849203	  816.5	  510.7	 7758.0	...
4849204	  816.7	  510.7	 7758.0	...
4849205	  816.9	  510.7	 7760.0	...
4849206	  817.0	  511.1	 7762.0	...
4849207	  817.1	  511.3	 7765.0	...
4849208	  817.1	  511.1	 7767.0	...
4849209	  816.9	  510.6	 7769.0	...
4849210	  816.9	  510.6	 7769.0	...
4849211	  817.0	  511.2	 7769.0	...
4849212	  817.2	  511.6	 7770.0	...
4849213	  817.3	  511.4	 7770.0	...
4849214	  817.1	  510.8	 7770.0	...
4849215	  817.0	  510.3	 7770.0	...
4849216	  816.9	  509.8	 7769.0	...
4849217	  816.8	  509.7	 7769.0	...
4849218	  816.7	  509.7	 7768.0	...
4849219	  816.7	  509.8	 7766.0	...
4849220	  816.7	  509.8	 7765.0	...
4849221	  816.7	  509.8	 7766.0	...
4849222	  816.8	  509.6	 7769.0	...
4849223	  817.0	  509.6	 7772.0	...
4849224	  816.8	  509.7	 7772.0	...
MSG	4849225 0000 _ Number Off
4849225	  816.5	  509.9	 7770.0	...
4849226	  816.1	  510.0	 7768.0	...
4849227	  816.0	  510.6	 7767.0	...
4849228	  816.3	  511.2	 7767.0	...
4849229	  816.8	  511.9	 7767.0	...
4849230	  817.3	  511.9	 7768.0	...
4849231	  817.3	  511.8	 7767.0	...
4849232	  817.3	  511.6	 7767.0	...
4849233	  817.2	  511.5	 7770.0	...
4849234	  817.2	  511.5	 7774.0	...
4849235	  817.2	  512.0	 7779.0	...
4849236	  817.3	  512.4	 7779.0	...
4849237	  817.5	  511.8	 7781.0	...
4849238	  817.8	  510.9	 7780.0	...
4849239	  817.6	  510.1	 7779.0	...
4849240	  817.2	  510.1	 7781.0	...
4849241	  816.8	  510.2	 7785.0	...
4849242	  816.7	  510.0	 7789.0	...
4849243	  816.5	  509.7	 7789.0	...
4849244	  816.4	  510.0	 7789.0	...
4849245	  816.5	  510.5	 7788.0	...
4849246	  816.7	  511.0	 7787.0	...
4849247	  816.7	  511.1	 7787.0	...
4849248	  816.7	  511.4	 7786.0	...
4849249	  816.5	  511.7	 7785.0	...
4849250	  817.2	  511.9	 7783.0	...
4849251	  817.9	  511.9	 7784.0	...
4849252	  818.4	  511.9	 7785.0	...
4849253	  818.2	  512.0	 7787.0	...
4849254	  818.3	  512.0	 7788.0	...
4849255	  818.6	  511.9	 7788.0	...
4849256	  819.1	  511.9	 7788.0	...
4849257	  819.3	  512.1	 7787.0	...
4849258	  818.9	  512.3	 7787.0	...
4849259	  818.3	  512.4	 7787.0	...
4849260	  817.5	  512.3	 7785.0	...
4849261	  817.3	  512.2	 7782.0	...
4849262	  817.2	  512.0	 7779.0	...
4849263	  817.1	  511.8	 7780.0	...
4849264	  816.8	  512.4	 7783.0	...
4849265	  816.4	  513.2	 7785.0	...
4849266	  815.8	  513.3	 7787.0	...
4849267	  816.2	  512.5	 7787.0	...
4849268	  816.6	  511.7	 7786.0	...
4849269	  817.3	  511.7	 7786.0	...
4849270	  817.3	  511.4	 7787.0	...
4849271	  817.3	  511.1	 7788.0	...
4849272	  817.3	  510.8	 7789.0	...
4849273	  817.2	  510.9	 7790.0	...
4849274	  817.2	  511.0	 7791.0	...
4849275	  817.4	  511.0	 7792.0	...
4849276	  817.7	  510.9	 7793.0	...
4849277	  817.7	  511.2	 7795.0	...
4849278	  817.3	  511.5	 7793.0	...
4849279	  817.2	  511.7	 7789.0	...
4849280	  817.4	  511.6	 7784.0	...
4849281	  817.7	  511.6	 7782.0	...
4849282	  817.6	  511.5	 7781.0	...
4849283	  817.5	  511.3	 7782.0	...
4849284	  817.3	  511.4	 7783.0	...
4849285	  817.5	  511.6	 7785.0	...
4849286	  817.8	  512.2	 7785.0	...
4849287	  818.0	  512.4	 7785.0	...
4849288	  817.8	  512.1	 7783.0	...
4849289	  817.9	  511.7	 7781.0	...
4849290	  818.0	  511.3	 7779.0	...
4849291	  818.0	  511.8	 7778.0	...
4849292	  817.8	  512.2	 7778.0	...
4849293	  817.5	  512.4	 7780.0	...
4849294	  817.3	  512.4	 7781.0	...
4849295	  817.3	  512.3	 7780.0	...
4849296	  817.4	  512.4	 7779.0	...
4849297	  817.6	  512.4	 7778.0	...
4849298	  817.8	  512.4	 7779.0	...
4849299	  817.9	  512.5	 7779.0	...
4849300	  817.8	  512.7	 7779.0	...
4849301	  817.7	  512.7	 7780.0	...
4849302	  817.7	  512.6	 7781.0	...
4849303	  817.6	  512.7	 7784.0	...
4849304	  817.4	  512.8	 7786.0	...
4849305	  817.4	  513.0	 7787.0	...
4849306	  817.7	  512.7	 7787.0	...
4849307	  818.0	  512.6	 7787.0	...
4849308	  818.0	  512.5	 7789.0	...
4849309	  817.8	  513.0	 7792.0	...
4849310	  817.6	  513.4	 7795.0	...
4849311	  817.7	  513.6	 7794.0	...
4849312	  817.7	  513.6	 7797.0	...
4849313	  817.7	  513.5	 7800.0	...
4849314	  817.8	  513.1	 7800.0	...
4849315	  817.9	  512.6	 7797.0	...
4849316	  818.0	  512.0	 7794.0	...
4849317	  818.1	  511.8	 7794.0	...
4849318	  818.2	  511.5	 7793.0	...
4849319	  818.2	  511.3	 7791.0	...
4849320	  817.8	  511.1	 7790.0	...
4849321	  817.5	  510.9	 7793.0	...
4849322	  817.2	  511.4	 7796.0	...
4849323	  817.1	  511.9	 7797.0	...
4849324	  817.3	  512.5	 7797.0	...
4849325	  817.8	  512.5	 7797.0	...
4849326	  818.3	  512.4	 7796.0	...
4849327	  818.4	  512.4	 7795.0	...
4849328	  818.4	  512.1	 7798.0	...
4849329	  818.5	  511.8	 7801.0	...
4849330	  818.6	  511.5	 7804.0	...
4849331	  818.4	  511.4	 7804.0	...
4849332	  818.1	  511.4	 7802.0	...
4849333	  817.9	  511.4	 7800.0	...
4849334	  818.1	  511.6	 7798.0	...
4849335	  818.5	  511.8	 7799.0	...
4849336	  818.9	  511.7	 7802.0	...
4849337	  818.8	  511.5	 7805.0	...
4849338	  818.5	  511.4	 7808.0	...
4849339	  818.3	  511.4	 7808.0	...
4849340	  818.7	  511.8	 7810.0	...
4849341	  819.1	  512.3	 7810.0	...
4849342	  819.6	  512.2	 7812.0	...
4849343	  819.6	  511.2	 7812.0	...
4849344	  819.6	  510.2	 7813.0	...
4849345	  818.9	  509.7	 7808.0	...
4849346	  818.3	  509.8	 7803.0	...
4849347	  817.5	  509.9	 7798.0	...
4849348	  817.4	  510.0	 7798.0	...
4849349	  817.3	  510.3	 7798.0	...
4849350	  817.6	  510.6	 7799.0	...
4849351	  818.0	  510.8	 7801.0	...
4849352	  818.2	  510.8	 7803.0	...
4849353	  818.2	  510.8	 7805.0	...
4849354	  818.2	  510.7	 7805.0	...
4849355	  818.1	  510.7	 7805.0	...
4849356	  818.2	  510.8	 7805.0	...
4849357	  818.0	  511.0	 7804.0	...
4849358	  817.7	  510.9	 7802.0	...
4849359	  817.4	  510.8	 7800.0	...
4849360	  817.3	  510.4	 7798.0	...
4849361	  817.2	  510.2	 7802.0	...
4849362	  817.4	  510.4	 7805.0	...
4849363	  817.5	  510.8	 7808.0	...
4849364	  817.6	  511.2	 7808.0	...
4849365	  817.6	  511.3	 7809.0	...
4849366	  817.5	  511.5	 7810.0	...
4849367	  818.2	  511.5	 7812.0	...
4849368	  818.9	  511.5	 7812.0	...
4849369	  819.6	  511.6	 7813.0	...
4849370	  819.6	  511.8	 7814.0	...
4849371	  819.5	  512.0	 7815.0	...
4849372	  819.5	  512.0	 7816.0	...
4849373	  819.1	  512.1	 7814.0	...
4849374	  818.7	  512.2	 7812.0	...
4849375	  818.3	  512.3	 7811.0	...
4849376	  818.2	  512.3	 7812.0	...
4849377	  818.1	  511.7	 7813.0	...
4849378	  817.7	  511.1	 7813.0	...
4849379	  817.4	  510.6	 7814.0	...
4849380	  817.3	  510.8	 7815.0	...
4849381	  817.5	  511.0	 7816.0	...
4849382	  817.8	  511.5	 7816.0	...
4849383	  818.0	  511.8	 7812.0	...
4849384	  817.8	  512.0	 7808.0	...
4849385	  817.4	  511.7	 7807.0	...
4849386	  817.1	  511.4	 7810.0	...
4849387	  817.1	  511.2	 7814.0	...
4849388	  817.1	  511.2	 7814.0	...
4849389	  817.5	  511.0	 7814.0	...
4849390	  817.8	  510.9	 7813.0	...
4849391	  818.2	  510.6	 7812.0	...
4849392	  818.3	  510.5	 7809.0	...
4849393	  818.5	  510.4	 7807.0	...
4849394	  818.6	  510.3	 7805.0	...
4849395	  818.6	  510.1	 7805.0	...
4849396	  818.5	  510.5	 7805.0	...
4849397	  818.5	  511.2	 7809.0	...
4849398	  818.6	  512.2	 7812.0	...
4849399	  818.7	  512.7	 7815.0	...
4849400	  818.9	  512.4	 7815.0	...
4849401	  819.0	  511.7	 7815.0	...
4849402	  819.0	  511.1	 7817.0	...
4849403	  819.0	  511.1	 7814.0	...
4849404	  819.0	  511.2	 7809.0	...
4849405	  818.7	  511.2	 7805.0	...
4849406	  818.4	  511.1	 7804.0	...
4849407	  818.1	  511.0	 7807.0	...
4849408	  818.1	  510.8	 7811.0	...
4849409	  818.2	  510.6	 7817.0	...
4849410	  818.2	  510.4	 7820.0	...
4849411	  818.2	  510.6	 7822.0	...
4849412	  818.5	  511.0	 7820.0	...
4849413	  818.8	  511.3	 7819.0	...
4849414	  819.1	  511.3	 7818.0	...
4849415	  819.2	  511.5	 7820.0	...
4849416	  819.3	  511.8	 7823.0	...
4849417	  819.0	  511.5	 7827.0	...
4849418	  818.8	  511.0	 7828.0	...
4849419	  818.7	  510.5	 7829.0	...
4849420	  818.8	  510.6	 7830.0	...
4849421	  818.8	  510.7	 7826.0	...
4849422	  818.5	  510.8	 7822.0	...
4849423	  818.2	  510.9	 7817.0	...
4849424	  817.8	  510.9	 7819.0	...
4849425	  817.8	  510.8	 7825.0	...
4849426	  818.2	  510.7	 7830.0	...
4849427	  818.7	  510.7	 7832.0	...
4849428	  819.2	  510.6	 7829.0	...
4849429	  819.2	  510.9	 7827.0	...
4849430	  819.0	  511.2	 7826.0	...
4849431	  818.7	  511.6	 7826.0	...
4849432	  818.2	  511.8	 7828.0	...
4849433	  818.1	  512.0	 7829.0	...
4849434	  818.0	  512.1	 7830.0	...
MSG	4849435 0000 _ Number On
4849435	  817.8	  511.0	 7830.0	...
4849436	  817.7	  509.8	 7830.0	...
4849437	  818.0	  509.6	 7830.0	...
4849438	  818.5	  510.4	 7829.0	...
4849439	  818.5	  511.3	 7829.0	...
4849440	  818.2	  510.9	 7828.0	...
4849441	  817.9	  510.6	 7830.0	...
4849442	  817.8	  510.2	 7833.0	...
4849443	  817.9	  511.1	 7834.0	...
4849444	  817.9	  511.9	 7833.0	...
4849445	  817.8	  511.6	 7832.0	...
4849446	  817.7	  510.4	 7832.0	...
4849447	  817.8	  509.5	 7831.0	...
4849448	  818.0	  509.9	 7831.0	...
4849449	  818.1	  510.2	 7832.0	...
4849450	  818.1	  510.2	 7833.0	...
4849451	  818.1	  510.2	 7834.0	...
4849452	  818.1	  510.5	 7833.0	...
4849453	  817.8	  510.8	 7835.0	...
4849454	  817.6	  511.2	 7836.0	...
4849455	  817.5	  511.4	 7838.0	...
4849456	  818.1	  511.7	 7837.0	...
4849457	  818.4	  511.9	 7836.0	...
4849458	  818.4	  511.5	 7835.0	...
4849459	  818.3	  511.0	 7834.0	...
4849460	  818.3	  510.5	 7834.0	...
4849461	  818.0	  510.5	 7833.0	...
4849462	  817.5	  510.5	 7832.0	...
4849463	  817.2	  510.5	 7832.0	...
4849464	  817.4	  510.3	 7832.0	...
4849465	  817.6	  510.2	 7833.0	...
4849466	  817.2	  510.3	 7833.0	...
4849467	  816.8	  510.3	 7834.0	...
4849468	  816.5	  510.4	 7834.0	...
4849469	  816.5	  510.4	 7835.0	...
4849470	  816.5	  510.4	 7836.0	...
4849471	  816.9	  510.5	 7837.0	...
4849472	  817.4	  510.5	 7839.0	...
4849473	  817.9	  510.2	 7839.0	...
4849474	  818.0	  509.9	 7840.0	...
4849475	  817.9	  509.6	 7841.0	...
4849476	  817.8	  509.7	 7840.0	...
4849477	  817.8	  509.7	 7840.0	...
4849478	  817.9	  509.8	 7840.0	...
4849479	  817.5	  509.8	 7841.0	...
4849480	  817.1	  509.8	 7842.0	...
4849481	  816.7	  510.0	 7843.0	...
4849482	  816.9	  510.1	 7844.0	...
4849483	  817.1	  510.7	 7845.0	...
4849484	  817.3	  511.2	 7845.0	...
4849485	  817.5	  511.6	 7844.0	...
4849486	  817.6	  511.4	 7842.0	...
4849487	  817.4	  510.7	 7840.0	...
4849488	  817.0	  510.2	 7838.0	...
4849489	  816.5	  509.8	 7841.0	...
4849490	  816.5	  510.1	 7844.0	...
4849491	  816.9	  510.1	 7849.0	...
4849492	  817.3	  509.8	 7850.0	...
4849493	  817.6	  509.3	 7852.0	...
4849494	  817.8	  508.9	 7853.0	...
4849495	  818.1	  508.9	 7854.0	...
4849496	  818.4	  509.1	 7855.0	...
4849497	  818.3	  509.5	 7856.0	...
4849498	  818.1	  509.9	 7857.0	...
4849499	  817.9	  510.2	 7857.0	...
4849500	  817.7	  509.5	 7857.0	...
4849501	  817.4	  508.7	 7857.0	...
4849502	  817.2	  508.4	 7857.0	...
4849503	  817.0	  508.8	 7857.0	...
4849504	  816.9	  509.1	 7859.0	...
4849505	  817.1	  508.7	 7859.0	...
4849506	  817.4	  508.3	 7860.0	...
4849507	  817.2	  508.0	 7860.0	...
4849508	  816.8	  508.0	 7861.0	...
4849509	  816.5	  508.5	 7861.0	...
4849510	  816.5	  509.0	 7863.0	...
4849511	  816.5	  509.3	 7865.0	...
4849512	  816.6	  509.0	 7866.0	...
4849513	  816.7	  509.2	 7866.0	...
4849514	  816.8	  509.4	 7866.0	...
4849515	  816.9	  509.6	 7866.0	...
4849516	  816.9	  509.4	 7866.0	...
4849517	  817.1	  509.5	 7866.0	...
4849518	  817.2	  509.7	 7867.0	...
4849519	  817.3	  510.0	 7867.0	...
4849520	  817.3	  510.1	 7867.0	...
4849521	  817.4	  510.5	 7863.0	...
4849522	  817.2	  511.4	 7860.0	...
4849523	  817.0	  512.4	 7857.0	...
4849524	  816.7	  513.0	 7861.0	...
4849525	  816.8	  513.3	 7865.0	...
4849526	  816.9	  513.5	 7869.0	...
4849527	  816.5	  513.2	 7868.0	...
4849528	  816.0	  512.2	 7866.0	...
4849529	  815.4	  511.1	 7863.0	...
4849530	  815.4	  510.7	 7863.0	...
4849531	  815.5	  510.5	 7862.0	...
4849532	  815.6	  510.3	 7861.0	...
4849533	  815.6	  510.0	 7860.0	...
4849534	  815.6	  509.9	 7860.0	...
4849535	  815.5	  509.8	 7859.0	...
4849536	  815.4	  509.9	 7859.0	...
4849537	  815.6	  510.6	 7858.0	...
4849538	  816.0	  511.2	 7856.0	...
4849539	  816.4	  511.8	 7855.0	...
4849540	  816.5	  511.9	 7856.0	...
4849541	  816.8	  512.0	 7858.0	...
4849542	  817.0	  512.1	 7864.0	...
4849543	  817.2	  512.1	 7869.0	...
4849544	  817.0	  512.0	 7873.0	...
4849545	  816.7	  512.0	 7871.0	...
4849546	  816.5	  512.0	 7869.0	...
4849547	  816.3	  512.2	 7865.0	...
4849548	  815.9	  512.1	 7861.0	...
4849549	  815.5	  511.9	 7859.0	...
4849550	  815.4	  512.4	 7860.0	...
4849551	  815.6	  513.0	 7864.0	...
4849552	  816.2	  513.4	 7868.0	...
4849553	  816.5	  512.2	 7873.0	...
4849554	  816.5	  511.0	 7875.0	...
4849555	  816.2	  510.6	 7875.0	...
4849556	  815.9	  511.2	 7875.0	...
4849557	  816.0	  511.6	 7876.0	...
4849558	  816.0	  511.0	 7876.0	...
4849559	  816.0	  510.4	 7878.0	...
4849560	  815.6	  510.0	 7880.0	...
4849561	  815.2	  510.4	 7882.0	...
4849562	  815.5	  510.7	 7884.0	...
4849563	  816.0	  511.0	 7884.0	...
4849564	  816.1	  511.0	 7883.0	...
4849565	  815.8	  511.1	 7883.0	...
4849566	  815.4	  511.1	 7880.0	...
4849567	  815.5	  511.4	 7878.0	...
4849568	  815.6	  511.7	 7877.0	...
4849569	  815.7	  511.9	 7878.0	...
4849570	  815.7	  511.8	 7879.0	...
4849571	  815.6	  511.5	 7877.0	...
4849572	  815.5	  511.2	 7877.0	...
4849573	  815.4	  511.1	 7878.0	...
4849574	  815.3	  511.2	 7879.0	...
4849575	  815.3	  511.6	 7877.0	...
4849576	  815.4	  512.0	 7875.0	...
4849577	  815.4	  512.3	 7877.0	...
4849578	  815.4	  512.0	 7886.0	...
4849579	  815.1	  511.4	 7896.0	...
4849580	  814.6	  510.8	 7896.0	...
4849581	  814.1	  509.7	 7893.0	...
4849582	  814.1	  508.9	 7890.0	...
4849583	  814.0	  508.3	 7890.0	...
4849584	  814.3	  508.2	 7889.0	...
4849585	  814.5	  508.3	 7890.0	...
4849586	  814.4	  508.5	 7894.0	...
4849587	  814.2	  508.6	 7899.0	...
4849588	  814.0	  509.0	 7896.0	...
4849589	  814.1	  509.3	 7891.0	...
4849590	  814.0	  509.4	 7889.0	...
4849591	  813.8	  509.1	 7891.0	...
4849592	  813.7	  508.9	 7894.0	...
4849593	  813.9	  508.7	 7895.0	...
4849594	  814.0	  508.6	 7896.0	...
4849595	  814.0	  508.3	 7899.0	...
4849596	  814.0	  508.2	 7901.0	...
4849597	  813.9	  508.1	 7903.0	...
4849598	  813.9	  508.1	 7904.0	...
4849599	  814.0	  508.2	 7905.0	...
4849600	  814.3	  508.5	 7907.0	...
4849601	  814.7	  508.9	 7908.0	...
4849602	  815.0	  509.2	 7908.0	...
4849603	  814.6	  509.2	 7908.0	...
4849604	  814.0	  509.0	 7908.0	...
4849605	  813.3	  508.8	 7905.0	...
4849606	  813.4	  508.7	 7902.0	...
4849607	  813.5	  508.5	 7902.0	...
4849608	  813.8	  508.4	 7904.0	...
4849609	  814.0	  508.6	 7906.0	...
4849610	  814.2	  509.3	 7905.0	...
4849611	  814.1	  510.0	 7903.0	...
4849612	  814.0	  510.6	 7901.0	...
4849613	  813.9	  510.7	 7899.0	...
4849614	  813.9	  510.9	 7898.0	...
4849615	  813.9	  511.3	 7898.0	...
4849616	  813.9	  511.7	 7896.0	...
4849617	  814.0	  511.9	 7895.0	...
4849618	  814.1	  511.7	 7893.0	...
4849619	  814.1	  511.3	 7895.0	...
4849620	  813.9	  510.5	 7899.0	...
4849621	  813.8	  509.9	 7905.0	...
4849622	  813.8	  509.6	 7910.0	...
4849623	  813.9	  510.2	 7910.0	...
4849624	  814.1	  510.8	 7909.0	...
4849625	  813.9	  511.0	 7908.0	...
4849626	  813.3	  510.8	 7909.0	...
4849627	  812.6	  510.6	 7910.0	...
4849628	  813.1	  510.6	 7908.0	...
4849629	  813.8	  510.3	 7905.0	...
4849630	  814.3	  509.7	 7905.0	...
4849631	  813.7	  509.2	 7907.0	...
4849632	  813.1	  509.1	 7910.0	...
4849633	  812.8	  509.5	 7911.0	...
4849634	  812.8	  509.9	 7911.0	...
4849635	  812.8	  510.0	 7911.0	...
4849636	  812.6	  510.2	 7912.0	...
4849637	  812.5	  510.9	 7914.0	...
4849638	  812.7	  511.5	 7916.0	...
4849639	  812.9	  511.9	 7917.0	...
4849640	  813.1	  511.8	 7918.0	...
4849641	  813.0	  511.7	 7919.0	...
4849642	  812.9	  511.6	 7922.0	...
4849643	  812.9	  511.7	 7924.0	...
4849644	  812.9	  512.0	 7924.0	...
4849645	  812.9	  512.6	 7921.0	...
4849646	  812.8	  512.6	 7918.0	...
4849647	  812.7	  512.4	 7915.0	...
4849648	  812.7	  512.2	 7915.0	...
4849649	  812.7	  512.2	 7915.0	...
4849650	  812.8	  512.4	 7912.0	...
4849651	  813.0	  512.7	 7910.0	...
4849652	  813.2	  512.8	 7908.0	...
4849653	  813.6	  512.8	 7908.0	...
4849654	  813.7	  512.8	 7909.0	...
4849655	  813.8	  512.8	 7909.0	...
4849656	  813.9	  512.8	 7911.0	...
4849657	  813.7	  512.6	 7912.0	...
4849658	  813.4	  512.4	 7913.0	...
4849659	  813.5	  511.9	 7914.0	...
4849660	  813.7	  511.4	 7914.0	...
4849661	  813.9	  511.0	 7915.0	...
4849662	  813.7	  510.7	 7916.0	...
4849663	  813.4	  510.3	 7918.0	...
4849664	  813.3	  509.9	 7917.0	...
4849665	  813.1	  509.5	 7913.0	...
4849666	  812.8	  509.3	 7910.0	...
4849667	  812.6	  509.4	 7909.0	...
4849668	  812.6	  509.9	 7910.0	...
4849669	  812.8	  510.8	 7910.0	...
4849670	  812.8	  511.5	 7909.0	...
4849671	  812.8	  512.0	 7908.0	...
4849672	  812.7	  512.3	 7909.0	...
4849673	  812.7	  512.5	 7909.0	...
4849674	  812.7	  512.6	 7910.0	...
4849675	  812.6	  512.1	 7910.0	...
4849676	  812.5	  511.6	 7911.0	...
4849677	  812.4	  510.9	 7912.0	...
4849678	  812.3	  510.7	 7912.0	...
4849679	  812.2	  510.9	 7911.0	...
4849680	  812.3	  511.3	 7912.0	...
4849681	  812.6	  511.6	 7913.0	...
4849682	  812.7	  511.5	 7911.0	...
4849683	  812.7	  511.4	 7909.0	...
4849684	  813.1	  511.4	 7906.0	...
4849685	  813.6	  511.6	 7906.0	...
4849686	  814.1	  511.9	 7908.0	...
4849687	  814.0	  512.1	 7913.0	...
4849688	  813.9	  511.5	 7919.0	...
4849689	  813.8	  511.0	 7923.0	...
4849690	  813.8	  510.5	 7925.0	...
4849691	  813.4	  510.5	 7926.0	...
4849692	  812.8	  510.6	 7927.0	...
4849693	  812.1	  510.6	 7928.0	...
4849694	  811.9	  510.6	 7928.0	...
4849695	  811.8	  510.6	 7928.0	...
4849696	  811.9	  510.6	 7929.0	...
4849697	  812.0	  510.7	 7927.0	...
4849698	  812.0	  510.8	 7925.0	...
4849699	  811.8	  510.9	 7922.0	...
4849700	  811.6	  511.0	 7921.0	...
4849701	  811.4	  511.1	 7924.0	...
4849702	  811.5	  511.6	 7928.0	...
4849703	  812.3	  512.0	 7932.0	...
4849704	  813.0	  512.3	 7932.0	...
4849705	  813.6	  511.9	 7931.0	...
4849706	  813.5	  511.4	 7930.0	...
4849707	  813.4	  510.8	 7931.0	...
4849708	  813.3	  510.5	 7932.0	...
4849709	  813.2	  510.8	 7933.0	...
4849710	  813.1	  511.4	 7934.0	...
4849711	  813.0	  512.0	 7935.0	...
4849712	  812.9	  512.1	 7936.0	...
4849713	  812.9	  511.5	 7936.0	...
4849714	  812.9	  510.8	 7936.0	...
4849715	  812.9	  510.0	 7937.0	...
4849716	  812.8	  510.0	 7938.0	...
4849717	  812.8	  510.1	 7939.0	...
4849718	  812.8	  510.2	 7940.0	...
4849719	  812.7	  510.2	 7941.0	...
4849720	  812.7	  510.1	 7940.0	...
4849721	  812.8	  510.8	 7939.0	...
4849722	  812.8	  511.7	 7938.0	...
4849723	  812.8	  512.3	 7937.0	...
4849724	  812.6	  512.1	 7937.0	...
4849725	  812.6	  512.1	 7937.0	...
4849726	  812.7	  512.3	 7937.0	...
4849727	  812.7	  511.8	 7940.0	...
4849728	  812.6	  510.8	 7942.0	...
4849729	  812.4	  509.8	 7944.0	...
4849730	  812.3	  510.1	 7943.0	...
4849731	  812.2	  510.9	 7942.0	...
4849732	  812.7	  511.6	 7942.0	...
4849733	  813.2	  511.6	 7943.0	...
4849734	  813.4	  511.7	 7943.0	...
4849735	  813.1	  511.3	 7945.0	...
4849736	  812.8	  510.9	 7947.0	...
4849737	  812.8	  510.4	 7952.0	...
4849738	  812.9	  510.4	 7954.0	...
4849739	  812.9	  510.1	 7956.0	...
MSG	4849740 0000 _ Number Off
4849740	  812.9	  509.9	 7955.0	...
4849741	  812.5	  509.8	 7954.0	...
4849742	  812.1	  510.0	 7953.0	...
4849743	  811.7	  510.1	 7954.0	...
4849744	  811.9	  510.2	 7958.0	...
4849745	  812.2	  510.3	 7962.0	...
4849746	  812.6	  510.5	 7962.0	...
4849747	  812.6	  510.6	 7961.0	...
4849748	  812.6	  510.4	 7961.0	...
4849749	  812.4	  510.0	 7963.0	...
4849750	  812.4	  509.9	 7962.0	...
4849751	  812.6	  510.2	 7960.0	...
4849752	  813.0	  510.5	 7957.0	...
4849753	  813.2	  510.5	 7957.0	...
4849754	  813.3	  510.4	 7956.0	...
4849755	  813.4	  510.7	 7955.0	...
4849756	  813.5	  511.0	 7955.0	...
4849757	  813.6	  511.2	 7950.0	...
4849758	  813.4	  511.1	 7946.0	...
4849759	  813.2	  511.0	 7943.0	...
4849760	  812.9	  510.9	 7947.0	...
4849761	  812.1	  510.8	 7951.0	...
4849762	  811.4	  510.8	 7952.0	...
4849763	  810.8	  510.8	 7952.0	...
4849764	  810.9	  510.8	 7951.0	...
4849765	  811.0	  510.7	 7949.0	...
4849766	  811.0	  510.7	 7946.0	...
4849767	  810.9	  510.6	 7945.0	...
4849768	  810.9	  510.5	 7946.0	...
4849769	  811.1	  510.7	 7948.0	...
4849770	  811.3	  511.2	 7948.0	...
4849771	  811.3	  511.7	 7948.0	...
4849772	  811.6	  511.9	 7947.0	...
4849773	  811.9	  511.8	 7947.0	...
4849774	  811.9	  511.8	 7946.0	...
4849775	  811.6	  511.8	 7947.0	...
4849776	  811.2	  511.7	 7950.0	...
4849777	  811.0	  511.5	 7954.0	...
4849778	  810.9	  511.3	 7959.0	...
4849779	  811.4	  511.1	 7959.0	...
4849780	  811.9	  510.9	 7958.0	...
4849781	  812.5	  510.7	 7956.0	...
4849782	  812.6	  510.9	 7954.0	...
4849783	  812.7	  511.3	 7955.0	...
4849784	  812.6	  511.8	 7957.0	...
4849785	  812.5	  511.9	 7958.0	...
4849786	  812.5	  511.6	 7957.0	...
4849787	  812.4	  511.3	 7957.0	...
4849788	  812.4	  510.9	 7956.0	...
4849789	  812.1	  511.0	 7955.0	...
4849790	  811.9	  511.1	 7953.0	...
4849791	  811.7	  511.1	 7950.0	...
4849792	  811.4	  511.0	 7955.0	...
4849793	  811.1	  510.2	 7959.0	...
4849794	  811.1	  509.4	 7963.0	...
4849795	  811.5	  509.9	 7962.0	...
4849796	  812.0	  511.0	 7961.0	...
4849797	  811.9	  512.2	 7959.0	...
4849798	  811.5	  512.2	 7958.0	...
4849799	  811.3	  512.2	 7959.0	...
4849800	  811.5	  512.1	 7960.0	...
4849801	  811.7	  511.6	 7962.0	...
4849802	  811.9	  511.1	 7962.0	...
4849803	  812.1	  511.1	 7962.0	...
4849804	  812.6	  511.4	 7962.0	...
4849805	  812.9	  511.8	 7962.0	...
4849806	  812.4	  511.9	 7962.0	...
4849807	  811.8	  512.2	 7962.0	...
4849808	  811.3	  512.3	 7961.0	...
4849809	  811.4	  512.7	 7961.0	...
4849810	  811.5	  512.9	 7960.0	...
4849811	  811.4	  512.7	 7960.0	...
4849812	  811.2	  512.0	 7960.0	...
4849813	  811.0	  511.2	 7960.0	...
4849814	  810.9	  510.9	 7959.0	...
4849815	  811.1	  511.3	 7959.0	...
4849816	  811.3	  511.8	 7958.0	...
4849817	  811.3	  512.2	 7959.0	...
4849818	  811.1	  512.1	 7960.0	...
4849819	  811.1	  512.0	 7961.0	...
4849820	  811.2	  511.9	 7961.0	...
4849821	  811.8	  511.7	 7961.0	...
4849822	  812.4	  511.7	 7959.0	...
4849823	  812.6	  511.8	 7958.0	...
4849824	  812.2	  511.4	 7956.0	...
4849825	  811.7	  510.6	 7957.0	...
4849826	  811.9	  509.7	 7955.0	...
4849827	  812.1	  509.8	 7954.0	...
4849828	  811.8	  510.3	 7953.0	...
4849829	  811.3	  511.0	 7955.0	...
4849830	  810.9	  511.6	 7956.0	...
4849831	  811.2	  511.8	 7956.0	...
4849832	  811.4	  511.7	 7957.0	...
4849833	  811.2	  511.6	 7959.0	...
4849834	  811.0	  511.5	 7962.0	...
4849835	  811.0	  511.8	 7962.0	...
4849836	  811.1	  511.9	 7963.0	...
4849837	  811.0	  511.7	 7965.0	...
4849838	  810.9	  511.4	 7967.0	...
4849839	  811.1	  511.4	 7965.0	...
4849840	  811.3	  511.7	 7959.0	...
4849841	  811.5	  512.1	 7958.0	...
4849842	  811.4	  512.2	 7962.0	...
4849843	  811.5	  512.3	 7966.0	...
4849844	  811.5	  512.2	 7966.0	...
4849845	  811.6	  512.0	 7965.0	...
4849846	  811.5	  511.5	 7965.0	...
4849847	  811.3	  511.2	 7964.0	...
4849848	  811.0	  510.5	 7965.0	...
4849849	  810.8	  509.9	 7965.0	...
4849850	  810.9	  510.3	 7965.0	...
4849851	  811.1	  511.3	 7964.0	...
4849852	  811.5	  512.3	 7964.0	...
4849853	  811.7	  512.1	 7965.0	...
4849854	  811.8	  511.9	 7966.0	...
4849855	  811.7	  511.7	 7967.0	...
4849856	  811.8	  511.2	 7972.0	...
4849857	  812.0	  510.8	 7976.0	...
4849858	  812.3	  510.3	 7980.0	...
4849859	  811.9	  510.3	 7980.0	...
4849860	  811.4	  510.3	 7981.0	...
4849861	  810.9	  510.4	 7982.0	...
4849862	  810.9	  510.3	 7983.0	...
4849863	  810.9	  510.2	 7983.0	...
4849864	  811.0	  510.0	 7982.0	...
4849865	  811.2	  510.0	 7980.0	...
4849866	  811.3	  510.0	 7978.0	...
4849867	  811.5	  510.3	 7976.0	...
4849868	  811.8	  510.5	 7977.0	...
4849869	  812.0	  510.8	 7977.0	...
4849870	  812.0	  510.8	 7978.0	...
4849871	  811.8	  510.6	 7979.0	...
4849872	  811.6	  510.4	 7979.0	...
4849873	  811.2	  510.3	 7979.0	...
4849874	  811.0	  510.4	 7980.0	...
4849875	  810.8	  510.7	 7980.0	...
4849876	  810.8	  510.9	 7979.0	...
4849877	  810.9	  511.1	 7980.0	...
4849878	  811.0	  511.0	 7982.0	...
4849879	  811.0	  510.7	 7983.0	...
4849880	  811.0	  510.3	 7984.0	...
4849881	  811.2	  510.0	 7984.0	...
4849882	  811.3	  510.1	 7986.0	...
4849883	  811.7	  510.3	 7986.0	...
4849884	  812.0	  510.6	 7987.0	...
4849885	  812.3	  510.4	 7987.0	...
4849886	  812.5	  510.2	 7987.0	...
4849887	  812.4	  510.1	 7987.0	...
4849888	  812.4	  509.8	 7986.0	...
4849889	  811.6	  509.5	 7985.0	...
4849890	  810.8	  509.2	 7985.0	...
4849891	  810.2	  509.3	 7986.0	...
4849892	  810.5	  509.3	 7989.0	...
4849893	  811.0	  510.0	 7992.0	...
4849894	  811.4	  510.6	 7995.0	...
4849895	  811.7	  511.3	 7995.0	...
4849896	  811.7	  511.3	 7995.0	...
4849897	  811.7	  511.4	 7995.0	...
4849898	  811.6	  511.5	 7996.0	...
4849899	  812.1	  511.5	 7998.0	...
4849900	  812.4	  511.3	 7999.0	...
4849901	  812.4	  511.0	 8000.0	...
4849902	  812.1	  510.7	 8001.0	...
4849903	  811.7	  510.6	 8003.0	...
4849904	  811.7	  510.5	 8004.0	...
4849905	  811.6	  510.4	 8002.0	...
4849906	  811.5	  510.3	 7999.0	...
4849907	  811.3	  510.2	 7998.0	...
4849908	  811.1	  510.1	 7998.0	...
4849909	  810.8	  509.9	 7999.0	...
4849910	  810.8	  509.8	 8001.0	...
4849911	  810.8	  510.1	 8003.0	...
4849912	  810.8	  510.5	 8003.0	...
4849913	  811.2	  510.7	 8002.0	...
4849914	  811.5	  510.8	 8002.0	...
4849915	  811.7	  510.9	 8004.0	...
4849916	  811.6	  511.2	 8003.0	...
4849917	  811.5	  511.3	 8001.0	...
4849918	  811.1	  511.2	 8000.0	...
4849919	  810.7	  511.0	 7998.0	...
4849920	  810.3	  510.9	 7996.0	...
4849921	  810.3	  510.9	 7997.0	...
4849922	  810.2	  511.0	 7999.0	...
4849923	  810.1	  511.0	 8003.0	...
4849924	  810.0	  511.2	 8003.0	...
4849925	  810.1	  511.2	 8003.0	...
4849926	  810.1	  511.0	 8002.0	...
4849927	  810.3	  510.7	 7999.0	...
4849928	  810.6	  510.4	 7996.0	...
4849929	  811.0	  510.3	 7996.0	...
4849930	  811.1	  510.1	 7997.0	...
4849931	  810.9	  509.9	 7997.0	...
4849932	  810.7	  509.7	 7997.0	...
4849933	  810.4	  509.7	 7997.0	...
4849934	  810.3	  509.8	 8000.0	...
4849935	  810.2	  509.8	 8004.0	...
4849936	  810.1	  509.3	 8007.0	...
4849937	  810.0	  508.8	 8006.0	...
4849938	  810.0	  508.6	 8005.0	...
4849939	  810.1	  508.9	 8004.0	...
4849940	  810.3	  509.4	 8005.0	...
4849941	  810.5	  509.3	 8005.0	...
MSG	4849942 0000 _ Number On
4849942	  810.9	  508.9	 8007.0	...
4849943	  811.0	  508.4	 8010.0	...
4849944	  811.2	  508.2	 8013.0	...
4849945	  811.2	  508.2	 8015.0	...
4849946	  810.6	  508.3	 8013.0	...
4849947	  810.0	  508.3	 8009.0	...
4849948	  809.9	  508.2	 8006.0	...
4849949	  810.5	  508.1	 8005.0	...
4849950	  810.9	  508.2	 8004.0	...
4849951	  810.7	  508.5	 8004.0	...
4849952	  810.4	  509.1	 8005.0	...
4849953	  810.2	  509.5	 8004.0	...
4849954	  809.9	  509.1	 8002.0	...
4849955	  809.8	  508.3	 8000.0	...
4849956	  809.9	  508.1	 8000.0	...
4849957	  810.0	  508.8	 8000.0	...
4849958	  809.9	  509.6	 8001.0	...
4849959	  809.8	  509.8	 8002.0	...
4849960	  809.8	  509.8	 8001.0	...
4849961	  809.8	  509.6	 7999.0	...
4849962	  809.9	  509.4	 8000.0	...
4849963	  810.0	  509.1	 8004.0	...
4849964	  810.0	  509.5	 8005.0	...
4849965	  809.8	  509.9	 8003.0	...
4849966	  809.7	  510.1	 8000.0	...
4849967	  810.0	  509.8	 8000.0	...
4849968	  810.4	  509.9	 8002.0	...
4849969	  810.8	  510.2	 8004.0	...
4849970	  810.8	  510.0	 8004.0	...
4849971	  810.8	  509.6	 8004.0	...
4849972	  810.8	  509.4	 8004.0	...
4849973	  810.9	  509.6	 8005.0	...
4849974	  810.9	  509.7	 8005.0	...
4849975	  810.9	  509.8	 8004.0	...
4849976	  810.5	  509.8	 8004.0	...
4849977	  810.3	  509.8	 8004.0	...
4849978	  809.9	  509.8	 8004.0	...
4849979	  809.9	  510.0	 8004.0	...
4849980	  810.1	  510.2	 8004.0	...
4849981	  810.3	  510.2	 8005.0	...
4849982	  810.7	  510.0	 8005.0	...
4849983	  810.8	  509.9	 8006.0	...
4849984	  810.7	  510.0	 8005.0	...
4849985	  810.5	  510.1	 8004.0	...
4849986	  810.0	  509.9	 8008.0	...
4849987	  809.6	  509.6	 8014.0	...
4849988	  809.4	  509.3	 8017.0	...
4849989	  809.4	  509.2	 8015.0	...
4849990	  809.4	  509.1	 8011.0	...
4849991	  809.4	  509.1	 8009.0	...
4849992	  809.5	  509.8	 8006.0	...
4849993	  809.8	  510.5	 8005.0	...
4849994	  809.9	  510.8	 8005.0	...
4849995	  809.9	  510.4	 8005.0	...
4849996	  810.1	  510.0	 8007.0	...
4849997	  810.4	  510.1	 8009.0	...
4849998	  810.6	  510.2	 8011.0	...
4849999	  810.0	  510.2	 8011.0	...
4850000	  809.4	  510.0	 8010.0	...
4850001	  808.8	  509.7	 8010.0	...
4850002	  808.6	  509.6	 8011.0	...
4850003	  808.7	  509.6	 8013.0	...
4850004	  809.0	  509.7	 8015.0	...
4850005	  809.2	  509.8	 8015.0	...
4850006	  809.3	  509.8	 8015.0	...
4850007	  809.5	  509.6	 8018.0	...
4850008	  809.7	  509.4	 8020.0	...
4850009	  809.6	  509.1	 8022.0	...
4850010	  809.3	  509.0	 8022.0	...
4850011	  809.0	  509.2	 8022.0	...
4850012	  809.2	  509.6	 8022.0	...
4850013	  809.5	  510.0	 8022.0	...
4850014	  809.9	  510.1	 8020.0	...
4850015	  810.3	  510.2	 8018.0	...
4850016	  810.5	  510.0	 8014.0	...
4850017	  810.5	  509.9	 8012.0	...
4850018	  810.4	  509.8	 8012.0	...
4850019	  810.1	  509.8	 8015.0	...
4850020	  809.9	  509.7	 8019.0	...
4850021	  809.8	  509.7	 8022.0	...
4850022	  809.5	  509.3	 8022.0	...
4850023	  809.1	  509.0	 8023.0	...
4850024	  809.2	  508.7	 8025.0	...
4850025	  809.6	  509.2	 8022.0	...
4850026	  810.0	  510.0	 8018.0	...
4850027	  809.9	  510.8	 8015.0	...
4850028	  809.8	  511.1	 8016.0	...
4850029	  809.9	  511.1	 8016.0	...
4850030	  809.7	  511.2	 8017.0	...
4850031	  809.5	  511.0	 8019.0	...
4850032	  809.3	  510.8	 8021.0	...
4850033	  809.3	  510.5	 8022.0	...
4850034	  809.5	  510.7	 8019.0	...
4850035	  809.8	  510.8	 8017.0	...
4850036	  810.0	  510.9	 8016.0	...
4850037	  810.1	  510.8	 8017.0	...
4850038	  810.1	  510.7	 8017.0	...
4850039	  810.1	  510.7	 8017.0	...
4850040	  810.0	  510.5	 8016.0	...
4850041	  809.9	  510.3	 8016.0	...
4850042	  809.8	  510.1	 8016.0	...
4850043	  810.4	  509.9	 8017.0	...
4850044	  810.9	  509.8	 8018.0	...
4850045	  811.0	  509.9	 8014.0	...
4850046	  810.5	  510.2	 8009.0	...
4850047	  810.0	  510.6	 8008.0	...
4850048	  809.9	  510.7	 8013.0	...
4850049	  809.8	  510.8	 8020.0	...
4850050	  809.8	  510.8	 8022.0	...
4850051	  809.8	  510.8	 8024.0	...
4850052	  809.9	  510.9	 8024.0	...
4850053	  810.1	  511.0	 8023.0	...
4850054	  810.4	  511.1	 8021.0	...
4850055	  810.5	  511.2	 8019.0	...
4850056	  810.6	  511.2	 8017.0	...
4850057	  810.5	  511.2	 8014.0	...
4850058	  810.4	  510.9	 8012.0	...
4850059	  810.4	  510.2	 8012.0	...
4850060	  810.3	  509.6	 8015.0	...
4850061	  810.1	  509.6	 8018.0	...
4850062	  809.8	  510.0	 8017.0	...
4850063	  809.5	  511.2	 8016.0	...
4850064	  809.5	  512.1	 8013.0	...
4850065	  809.4	  512.9	 8013.0	...
4850066	  809.3	  512.9	 8012.0	...
4850067	  809.5	  512.2	 8011.0	...
4850068	  809.8	  511.5	 8013.0	...
4850069	  810.1	  510.8	 8015.0	...
4850070	  810.4	  510.7	 8018.0	...
4850071	  810.6	  510.4	 8019.0	...
4850072	  810.7	  510.2	 8019.0	...
4850073	  810.6	  510.0	 8020.0	...
4850074	  810.6	  509.9	 8021.0	...
4850075	  810.8	  510.0	 8023.0	...
4850076	  810.8	  510.4	 8023.0	...
4850077	  810.2	  510.9	 8025.0	...
4850078	  809.6	  511.2	 8027.0	...
4850079	  809.0	  511.3	 8029.0	...
4850080	  809.2	  511.2	 8028.0	...
4850081	  809.5	  511.2	 8025.0	...
4850082	  809.6	  511.2	 8022.0	...
4850083	  810.3	  511.2	 8021.0	...
4850084	  811.0	  511.3	 8021.0	...
4850085	  811.4	  511.4	 8021.0	...
4850086	  811.1	  511.2	 8019.0	...
4850087	  810.7	  511.0	 8017.0	...
4850088	  810.6	  510.9	 8014.0	...
4850089	  810.1	  511.1	 8014.0	...
4850090	  809.6	  511.2	 8014.0	...
4850091	  809.2	  511.6	 8015.0	...
4850092	  809.5	  511.9	 8017.0	...
4850093	  810.3	  512.1	 8020.0	...
4850094	  811.1	  512.1	 8026.0	...
4850095	  811.5	  512.0	 8032.0	...
4850096	  811.6	  512.0	 8037.0	...
4850097	  811.7	  512.0	 8036.0	...
4850098	  811.8	  512.1	 8034.0	...
4850099	  811.8	  512.3	 8031.0	...
4850100	  811.3	  512.4	 8030.0	...
4850101	  810.7	  512.2	 8030.0	...
4850102	  810.1	  512.1	 8032.0	...
4850103	  810.3	  512.0	 8033.0	...
4850104	  810.3	  512.2	 8033.0	...
4850105	  810.2	  512.5	 8033.0	...
4850106	  810.7	  512.5	 8032.0	...
4850107	  811.4	  512.1	 8032.0	...
4850108	  812.2	  511.5	 8033.0	...
4850109	  812.2	  511.2	 8031.0	...
4850110	  812.0	  511.1	 8028.0	...
4850111	  811.7	  511.1	 8027.0	...
4850112	  811.4	  511.1	 8027.0	...
4850113	  811.3	  511.2	 8029.0	...
4850114	  811.3	  511.3	 8029.0	...
4850115	  811.3	  511.7	 8027.0	...
4850116	  811.5	  511.9	 8024.0	...
4850117	  811.6	  512.2	 8027.0	...
4850118	  811.6	  511.9	 8033.0	...
4850119	  811.6	  511.7	 8039.0	...
4850120	  811.6	  511.4	 8038.0	...
4850121	  811.6	  511.5	 8035.0	...
4850122	  811.5	  511.6	 8034.0	...
4850123	  811.3	  511.5	 8033.0	...
4850124	  811.2	  511.4	 8033.0	...
4850125	  811.2	  511.2	 8035.0	...
4850126	  811.0	  511.1	 8036.0	...
4850127	  810.9	  511.1	 8037.0	...
4850128	  810.7	  511.2	 8037.0	...
4850129	  810.7	  511.3	 8038.0	...
4850130	  810.6	  511.3	 8039.0	...
4850131	  810.6	  511.1	 8040.0	...
4850132	  810.6	  511.0	 8040.0	...
4850133	  810.6	  510.7	 8040.0	...
4850134	  810.5	  510.5	 8040.0	...
4850135	  810.4	  510.2	 8044.0	...
4850136	  811.0	  510.5	 8048.0	...
4850137	  811.7	  510.9	 8049.0	...
4850138	  811.9	  511.5	 8045.0	...
4850139	  811.4	  511.7	 8041.0	...
4850140	  810.8	  511.8	 8040.0	...
4850141	  810.9	  511.4	 8037.0	...
4850142	  811.0	  511.1	 8034.0	...
4850143	  811.1	  511.0	 8037.0	...
4850144	  811.0	  511.1	 8043.0	...
4850145	  811.1	  511.1	 8045.0	...
4850146	  811.4	  511.4	 8043.0	...
4850147	  811.7	  511.6	 8042.0	...
4850148	  811.8	  511.8	 8043.0	...
4850149	  811.4	  512.2	 8044.0	...
4850150	  811.0	  512.6	 8041.0	...
4850151	  810.7	  513.0	 8037.0	...
4850152	  811.0	  512.9	 8035.0	...
4850153	  811.3	  512.6	 8033.0	...
4850154	  811.4	  512.3	 8032.0	...
4850155	  811.4	  512.1	 8030.0	...
4850156	  811.4	  511.9	 8028.0	...
4850157	  811.4	  511.7	 8028.0	...
4850158	  811.4	  511.6	 8029.0	...
4850159	  811.5	  511.6	 8029.0	...
4850160	  811.5	  511.3	 8028.0	...
4850161	  811.4	  510.8	 8027.0	...
4850162	  811.4	  510.5	 8027.0	...
4850163	  811.2	  510.6	 8027.0	...
4850164	  811.0	  510.8	 8028.0	...
4850165	  811.1	  510.8	 8030.0	...
4850166	  811.5	  510.9	 8034.0	...
4850167	  811.9	  510.9	 8037.0	...
4850168	  812.1	  511.0	 8039.0	...
4850169	  812.2	  511.0	 8040.0	...
4850170	  812.5	  511.0	 8040.0	...
4850171	  812.9	  510.8	 8040.0	...
4850172	  813.0	  510.7	 8039.0	...
4850173	  812.9	  511.4	 8038.0	...
4850174	  812.9	  512.1	 8038.0	...
4850175	  812.6	  512.6	 8038.0	...
4850176	  812.2	  512.3	 8037.0	...
4850177	  812.3	  512.0	 8040.0	...
4850178	  812.9	  511.9	 8043.0	...
4850179	  813.6	  511.7	 8048.0	...
4850180	  813.6	  511.6	 8048.0	...
4850181	  813.6	  511.4	 8047.0	...
4850182	  813.5	  511.1	 8045.0	...
4850183	  812.9	  511.0	 8042.0	...
4850184	  812.4	  511.0	 8041.0	...
4850185	  811.8	  511.0	 8040.0	...
4850186	  811.8	  511.4	 8041.0	...
4850187	  811.7	  511.8	 8040.0	...
4850188	  812.1	  512.2	 8038.0	...
4850189	  812.5	  512.0	 8037.0	...
4850190	  812.9	  511.7	 8038.0	...
4850191	  812.8	  511.4	 8039.0	...
4850192	  812.7	  511.2	 8041.0	...
4850193	  812.7	  511.1	 8041.0	...
4850194	  812.8	  511.1	 8040.0	...
4850195	  812.9	  511.2	 8040.0	...
4850196	  812.9	  511.5	 8039.0	...
4850197	  812.9	  511.8	 8038.0	...
4850198	  812.9	  512.1	 8039.0	...
4850199	  812.9	  512.5	 8040.0	...
4850200	  812.8	  513.0	 8040.0	...
4850201	  812.6	  512.8	 8041.0	...
4850202	  812.3	  512.3	 8042.0	...
4850203	  812.2	  511.8	 8044.0	...
4850204	  812.3	  511.8	 8044.0	...
4850205	  812.7	  511.8	 8043.0	...
4850206	  813.0	  511.0	 8043.0	...
4850207	  813.4	  510.2	 8043.0	...
4850208	  813.3	  509.5	 8043.0	...
4850209	  812.9	  509.4	 8043.0	...
4850210	  812.3	  509.4	 8041.0	...
4850211	  811.7	  509.7	 8038.0	...
4850212	  811.5	  510.0	 8040.0	...
4850213	  811.4	  510.1	 8043.0	...
4850214	  811.5	  511.1	 8046.0	...
4850215	  811.6	  512.2	 8046.0	...
4850216	  811.8	  513.1	 8045.0	...
4850217	  811.9	  513.0	 8046.0	...
4850218	  812.0	  513.0	 8046.0	...
4850219	  812.0	  512.9	 8045.0	...
4850220	  811.9	  512.9	 8042.0	...
4850221	  811.8	  512.5	 8038.0	...
4850222	  812.0	  512.1	 8036.0	...
4850223	  811.9	  511.9	 8038.0	...
4850224	  811.9	  512.0	 8039.0	...
4850225	  811.8	  511.8	 8041.0	...
4850226	  811.9	  511.7	 8041.0	...
4850227	  812.1	  511.5	 8042.0	...
4850228	  812.4	  511.2	 8043.0	...
4850229	  812.7	  510.8	 8045.0	...
4850230	  813.3	  511.1	 8047.0	...
4850231	  813.6	  511.8	 8047.0	...
4850232	  813.9	  512.4	 8046.0	...
4850233	  813.2	  512.6	 8046.0	...
4850234	  812.3	  512.6	 8046.0	...
4850235	  812.0	  512.8	 8046.0	...
4850236	  812.6	  513.0	 8046.0	...
4850237	  813.0	  512.6	 8048.0	...
4850238	  813.4	  511.3	 8050.0	...
4850239	  813.7	  510.1	 8054.0	...
EFIX R   4848649	4850239	1591	  816.0	  512.2	   7852
SSACC R  4850240
4850240	  814.4	  508.8	 8055.0	...
4850241	  815.3	  507.3	 8055.0	...
4850242	  817.4	  505.8	 8054.0	...
4850243	  819.7	  503.6	 8054.0	...
4850244	  821.7	  501.7	 8053.0	...
4850245	  823.8	  499.3	 8051.0	...
4850246	  825.9	  497.7	 8050.0	...
4850247	  827.9	  496.7	 8049.0	...
4850248	  828.8	  496.1	 8045.0	...
4850249	  829.1	  495.3	 8039.0	...
4850250	  829.0	  494.7	 8035.0	...
4850251	  827.9	  494.7	 8033.0	...
4850252	  827.0	  496.0	 8030.0	...
4850253	  825.6	  497.6	 8027.0	...
4850254	  824.6	  499.2	 8027.0	...
ESACC R  4850240	4850254	15	  814.4	  508.8	  824.6	  499.2	   0.30	     50
SFIX R   4850255
4850255	  823.4	  500.1	 8030.0	...
MSG	4850256 0000 _ Number Off
4850256	  821.5	  500.8	 8034.0	...
4850257	  820.1	  501.1	 8037.0	...
4850258	  818.3	  501.3	 8040.0	...
4850259	  817.7	  501.5	 8043.0	...
4850260	  817.3	  501.4	 8042.0	...
4850261	  817.3	  501.4	 8042.0	...
4850262	  817.3	  501.1	 8041.0	...
4850263	  817.3	  500.7	 8040.0	...
4850264	  817.4	  500.3	 8038.0	...
4850265	  817.6	  500.2	 8038.0	...
4850266	  817.7	  500.4	 8037.0	...
4850267	  818.0	  500.7	 8035.0	...
4850268	  818.4	  500.9	 8033.0	...
4850269	  819.5	  500.6	 8034.0	...
4850270	  820.3	  500.5	 8036.0	...
4850271	  821.1	  500.5	 8036.0	...
4850272	  821.3	  500.7	 8033.0	...
4850273	  821.4	  501.0	 8030.0	...
4850274	  821.5	  501.1	 8030.0	...
4850275	  821.6	  500.8	 8030.0	...
4850276	  821.8	  500.6	 8031.0	...
4850277	  821.6	  500.5	 8032.0	...
4850278	  821.1	  500.6	 8034.0	...
4850279	  820.5	  500.6	 8037.0	...
4850280	  820.5	  500.8	 8039.0	...
4850281	  820.4	  501.1	 8039.0	...
4850282	  820.4	  500.7	 8038.0	...
4850283	  820.2	  500.1	 8038.0	...
4850284	  820.2	  499.9	 8039.0	...
4850285	  820.1	  500.6	 8038.0	...
4850286	  820.0	  501.4	 8036.0	...
4850287	  819.8	  501.7	 8033.0	...
4850288	  820.4	  501.6	 8033.0	...
4850289	  821.1	  501.5	 8036.0	...
4850290	  821.4	  501.6	 8038.0	...
4850291	  821.0	  501.8	 8036.0	...
4850292	  820.6	  502.0	 8033.0	...
4850293	  820.6	  502.1	 8031.0	...
4850294	  820.6	  502.0	 8031.0	...
4850295	  820.5	  501.5	 8032.0	...
4850296	  820.5	  501.0	 8032.0	...
4850297	  820.5	  500.8	 8031.0	...
4850298	  820.5	  501.0	 8030.0	...
4850299	  820.3	  501.3	 8028.0	...
4850300	  820.0	  501.6	 8027.0	...
4850301	  819.6	  501.2	 8026.0	...
4850302	  819.5	  500.4	 8026.0	...
4850303	  819.4	  499.7	 8026.0	...
4850304	  819.3	  499.8	 8026.0	...
4850305	  819.7	  499.8	 8029.0	...
4850306	  820.2	  499.6	 8033.0	...
4850307	  820.5	  499.4	 8038.0	...
4850308	  820.4	  499.3	 8039.0	...
4850309	  820.4	  499.8	 8040.0	...
4850310	  820.6	  500.2	 8040.0	...
4850311	  820.8	  500.6	 8040.0	...
4850312	  820.7	  500.2	 8040.0	...
4850313	  820.6	  499.8	 8040.0	...
4850314	  820.4	  499.6	 8038.0	...
4850315	  820.4	  499.7	 8035.0	...
4850316	  820.3	  499.6	 8032.0	...
4850317	  820.0	  499.3	 8032.0	...
4850318	  819.9	  499.0	 8030.0	...
4850319	  820.0	  499.3	 8030.0	...
4850320	  820.3	  499.9	 8030.0	...
4850321	  820.5	  500.5	 8029.0	...
4850322	  819.9	  500.2	 8029.0	...
4850323	  819.2	  499.7	 8030.0	...
4850324	  818.5	  499.6	 8032.0	...
4850325	  818.5	  500.0	 8032.0	...
4850326	  819.0	  500.6	 8030.0	...
4850327	  819.4	  500.5	 8027.0	...
4850328	  819.6	  500.0	 8025.0	...
4850329	  819.3	  498.9	 8023.0	...
4850330	  819.0	  498.2	 8025.0	...
4850331	  819.0	  497.8	 8028.0	...
4850332	  819.1	  498.1	 8026.0	...
4850333	  819.1	  498.5	 8020.0	...
4850334	  819.1	  498.8	 8018.0	...
4850335	  819.2	  499.0	 8021.0	...
4850336	  819.2	  499.1	 8025.0	...
4850337	  819.0	  499.2	 8026.0	...
4850338	  819.0	  499.7	 8025.0	...
4850339	  819.3	  500.2	 8022.0	...
4850340	  819.7	  500.6	 8021.0	...
4850341	  820.1	  500.5	 8021.0	...
4850342	  820.1	  499.6	 8021.0	...
4850343	  820.1	  498.8	 8020.0	...
4850344	  820.1	  497.7	 8021.0	...
4850345	  820.2	  497.6	 8021.0	...
4850346	  820.2	  497.5	 8019.0	...
4850347	  819.8	  497.5	 8018.0	...
4850348	  819.5	  497.3	 8018.0	...
4850349	  819.2	  497.8	 8018.0	...
4850350	  819.4	  498.5	 8016.0	...
4850351	  819.7	  499.6	 8014.0	...
4850352	  819.9	  500.0	 8013.0	...
4850353	  820.0	  500.2	 8015.0	...
4850354	  819.9	  500.0	 8021.0	...
4850355	  819.9	  499.8	 8026.0	...
4850356	  819.9	  499.6	 8029.0	...
4850357	  819.9	  499.5	 8028.0	...
4850358	  819.7	  499.7	 8029.0	...
4850359	  819.6	  500.0	 8029.0	...
4850360	  819.4	  500.4	 8029.0	...
4850361	  819.3	  500.4	 8029.0	...
4850362	  819.2	  500.6	 8029.0	...
4850363	  819.1	  500.9	 8029.0	...
4850364	  819.0	  501.1	 8029.0	...
4850365	  818.9	  501.0	 8030.0	...
4850366	  818.8	  501.0	 8030.0	...
4850367	  818.7	  501.1	 8031.0	...
4850368	  818.5	  501.2	 8031.0	...
4850369	  818.1	  501.2	 8029.0	...
4850370	  817.8	  502.0	 8028.0	...
4850371	  818.0	  502.8	 8026.0	...
4850372	  818.2	  502.9	 8027.0	...
4850373	  818.3	  502.1	 8028.0	...
4850374	  818.2	  501.4	 8030.0	...
4850375	  818.3	  501.3	 8033.0	...
4850376	  818.6	  501.3	 8035.0	...
4850377	  818.9	  501.3	 8035.0	...
4850378	  819.0	  501.4	 8035.0	...
4850379	  819.0	  501.1	 8036.0	...
4850380	  818.5	  500.7	 8037.0	...
4850381	  818.2	  500.9	 8041.0	...
4850382	  818.0	  501.4	 8044.0	...
4850383	  818.3	  501.8	 8046.0	...
4850384	  818.4	  501.8	 8046.0	...
4850385	  818.5	  501.7	 8047.0	...
4850386	  818.6	  501.8	 8042.0	...
4850387	  818.9	  501.7	 8038.0	...
4850388	  819.2	  501.4	 8033.0	...
4850389	  819.4	  501.0	 8031.0	...
4850390	  819.3	  501.0	 8030.0	...
4850391	  819.2	  501.3	 8031.0	...
4850392	  819.0	  501.2	 8032.0	...
4850393	  818.4	  500.9	 8032.0	...
4850394	  817.9	  500.7	 8030.0	...
4850395	  817.6	  501.0	 8026.0	...
4850396	  817.7	  501.2	 8023.0	...
4850397	  817.5	  501.2	 8025.0	...
4850398	  817.2	  501.4	 8029.0	...
4850399	  816.9	  501.7	 8032.0	...
4850400	  816.9	  502.0	 8032.0	...
4850401	  817.0	  502.5	 8032.0	...
4850402	  817.8	  502.8	 8032.0	...
4850403	  818.5	  503.2	 8033.0	...
4850404	  819.1	  502.7	 8035.0	...
4850405	  819.0	  502.3	 8035.0	...
4850406	  818.7	  501.9	 8033.0	...
4850407	  818.2	  502.0	 8032.0	...
4850408	  817.9	  502.0	 8034.0	...
4850409	  817.8	  501.4	 8036.0	...
4850410	  817.9	  500.8	 8038.0	...
4850411	  818.1	  500.3	 8038.0	...
4850412	  818.0	  500.7	 8036.0	...
4850413	  818.0	  501.0	 8034.0	...
4850414	  817.5	  501.6	 8032.0	...
4850415	  817.2	  502.0	 8030.0	...
4850416	  816.8	  502.6	 8028.0	...
4850417	  816.8	  502.8	 8027.0	...
4850418	  817.0	  503.0	 8030.0	...
4850419	  817.1	  503.0	 8033.0	...
4850420	  817.2	  502.8	 8036.0	...
4850421	  817.0	  502.5	 8035.0	...
4850422	  816.8	  502.1	 8034.0	...
4850423	  816.7	  501.9	 8032.0	...
4850424	  817.1	  501.7	 8032.0	...
4850425	  817.6	  501.5	 8031.0	...
4850426	  817.9	  501.4	 8030.0	...
4850427	  817.7	  501.4	 8029.0	...
4850428	  817.5	  501.5	 8031.0	...
4850429	  817.6	  501.6	 8034.0	...
4850430	  817.5	  501.0	 8037.0	...
4850431	  817.4	  500.2	 8038.0	...
4850432	  817.5	  499.8	 8038.0	...
4850433	  817.6	  500.0	 8037.0	...
4850434	  817.4	  500.0	 8036.0	...
4850435	  817.0	  499.7	 8035.0	...
4850436	  816.6	  499.7	 8035.0	...
4850437	  816.6	  500.7	 8033.0	...
4850438	  816.7	  501.6	 8031.0	...
4850439	  816.8	  502.2	 8029.0	...
4850440	  816.8	  501.9	 8028.0	...
4850441	  817.0	  501.7	 8028.0	...
4850442	  817.2	  501.8	 8029.0	...
4850443	  817.5	  502.2	 8031.0	...
4850444	  817.7	  502.4	 8033.0	...
4850445	  817.2	  502.7	 8033.0	...
4850446	  816.6	  502.7	 8032.0	...
4850447	  816.0	  503.0	 8032.0	...
4850448	  816.1	  503.2	 8034.0	...
4850449	  816.3	  503.4	 8036.0	...
4850450	  816.5	  503.4	 8039.0	...
4850451	  816.5	  502.9	 8040.0	...
4850452	  816.2	  502.4	 8040.0	...
4850453	  816.0	  502.3	 8039.0	...
4850454	  816.2	  502.7	 8038.0	...
4850455	  816.5	  501.8	 8041.0	...
4850456	  816.9	  500.5	 8048.0	...
4850457	  816.9	  499.4	 8054.0	...
4850458	  817.3	  499.5	 8056.0	...
4850459	  817.5	  499.6	 8056.0	...
4850460	  817.8	  500.2	 8056.0	...
4850461	  817.8	  500.9	 8057.0	...
4850462	  817.8	  501.6	 8059.0	...
4850463	  817.6	  501.7	 8061.0	...
4850464	  817.3	  501.8	 8062.0	...
4850465	  816.9	  501.9	 8062.0	...
4850466	  816.5	  501.9	 8061.0	...
4850467	  815.8	  502.1	 8060.0	...
4850468	  815.4	  502.4	 8060.0	...
4850469	  815.1	  502.7	 8063.0	...
4850470	  815.3	  502.8	 8065.0	...
4850471	  815.4	  502.9	 8064.0	...
4850472	  815.5	  503.1	 8060.0	...
4850473	  815.6	  503.2	 8056.0	...
4850474	  815.7	  503.1	 8056.0	...
4850475	  816.1	  502.7	 8058.0	...
4850476	  816.4	  502.2	 8060.0	...
4850477	  816.7	  501.5	 8062.0	...
4850478	  816.8	  501.1	 8065.0	...
4850479	  816.8	  500.9	 8068.0	...
4850480	  816.9	  500.9	 8070.0	...
4850481	  816.9	  501.0	 8070.0	...
4850482	  817.0	  501.4	 8067.0	...
4850483	  817.0	  501.7	 8064.0	...
4850484	  817.1	  502.0	 8068.0	...
4850485	  817.0	  501.6	 8077.0	...
4850486	  816.6	  501.3	 8086.0	...
4850487	  816.3	  501.2	 8081.0	...
4850488	  815.8	  501.5	 8075.0	...
4850489	  815.4	  501.3	 8071.0	...
4850490	  815.6	  500.9	 8073.0	...
4850491	  816.0	  500.6	 8075.0	...
4850492	  816.6	  500.6	 8075.0	...
4850493	  816.8	  500.7	 8076.0	...
4850494	  817.0	  500.8	 8079.0	...
4850495	  817.2	  500.7	 8081.0	...
4850496	  817.0	  500.7	 8081.0	...
4850497	  816.6	  501.1	 8081.0	...
4850498	  816.3	  501.6	 8081.0	...
4850499	  816.1	  501.8	 8079.0	...
4850500	  816.0	  501.4	 8077.0	...
4850501	  815.8	  500.6	 8075.0	...
4850502	  815.8	  500.0	 8076.0	...
4850503	  815.8	  499.8	 8078.0	...
4850504	  815.9	  500.2	 8079.0	...
4850505	  815.7	  500.6	 8080.0	...
4850506	  815.5	  500.7	 8081.0	...
4850507	  815.5	  500.8	 8079.0	...
4850508	  815.7	  500.8	 8076.0	...
4850509	  815.9	  501.1	 8075.0	...
4850510	  816.0	  501.4	 8078.0	...
4850511	  815.9	  501.7	 8081.0	...
4850512	  815.7	  501.7	 8081.0	...
4850513	  815.4	  501.2	 8081.0	...
4850514	  815.1	  500.5	 8082.0	...
4850515	  814.9	  499.9	 8084.0	...
4850516	  814.9	  499.7	 8085.0	...
4850517	  814.9	  499.4	 8086.0	...
4850518	  815.1	  499.2	 8084.0	...
4850519	  815.2	  499.2	 8080.0	...
4850520	  815.5	  499.6	 8076.0	...
4850521	  815.5	  499.9	 8077.0	...
4850522	  815.8	  499.7	 8081.0	...
4850523	  816.1	  499.5	 8085.0	...
4850524	  816.1	  499.3	 8087.0	...
4850525	  815.7	  499.4	 8087.0	...
4850526	  815.5	  499.6	 8087.0	...
4850527	  815.7	  499.9	 8086.0	...
4850528	  815.8	  500.0	 8085.0	...
4850529	  815.8	  500.1	 8084.0	...
4850530	  815.7	  500.2	 8084.0	...
4850531	  815.6	  500.1	 8085.0	...
4850532	  815.5	  500.0	 8083.0	...
4850533	  815.5	  499.9	 8082.0	...
4850534	  815.7	  499.9	 8080.0	...
4850535	  815.8	  499.9	 8084.0	...
4850536	  816.0	  500.1	 8088.0	...
4850537	  815.9	  500.4	 8090.0	...
4850538	  815.8	  500.7	 8088.0	...
4850539	  815.6	  500.8	 8088.0	...
4850540	  815.6	  500.5	 8090.0	...
4850541	  815.7	  500.1	 8092.0	...
4850542	  815.9	  499.8	 8094.0	...
4850543	  816.1	  499.8	 8095.0	...
4850544	  816.3	  499.8	 8096.0	...
4850545	  816.0	  499.8	 8091.0	...
4850546	  815.5	  499.9	 8085.0	...
4850547	  814.9	  499.2	 8085.0	...
4850548	  814.7	  498.4	 8089.0	...
4850549	  815.0	  497.5	 8093.0	...
4850550	  815.6	  497.2	 8093.0	...
4850551	  816.2	  496.9	 8096.0	...
4850552	  816.3	  497.4	 8097.0	...
4850553	  816.4	  498.2	 8098.0	...
4850554	  816.3	  498.5	 8102.0	...
4850555	  816.3	  497.9	 8107.0	...
4850556	  816.2	  497.3	 8112.0	...
4850557	  816.2	  497.7	 8111.0	...
4850558	  816.2	  497.9	 8110.0	...
4850559	  816.2	  498.0	 8109.0	...
4850560	  816.3	  498.1	 8108.0	...
4850561	  816.4	  498.5	 8107.0	...
4850562	  816.5	  498.9	 8107.0	...
4850563	  816.7	  499.0	 8107.0	...
4850564	  816.7	  499.1	 8104.0	...
4850565	  816.8	  499.2	 8101.0	...
4850566	  816.9	  499.4	 8100.0	...
4850567	  816.8	  499.6	 8101.0	...
4850568	  816.5	  499.4	 8104.0	...
4850569	  816.2	  498.8	 8104.0	...
4850570	  816.1	  498.0	 8106.0	...
4850571	  816.1	  497.7	 8106.0	...
4850572	  816.2	  498.1	 8105.0	...
4850573	  816.4	  498.6	 8103.0	...
4850574	  816.5	  497.8	 8103.0	...
4850575	  816.6	  496.7	 8104.0	...
4850576	  816.8	  495.6	 8106.0	...
4850577	  816.9	  495.7	 8107.0	...
4850578	  816.8	  496.6	 8106.0	...
4850579	  816.7	  497.4	 8105.0	...
4850580	  816.6	  498.1	 8104.0	...
4850581	  816.2	  498.1	 8104.0	...
4850582	  815.9	  498.2	 8103.0	...
4850583	  815.5	  498.4	 8102.0	...
4850584	  815.5	  498.2	 8101.0	...
4850585	  815.4	  497.9	 8100.0	...
4850586	  815.4	  498.2	 8100.0	...
4850587	  815.4	  498.9	 8098.0	...
4850588	  815.2	  499.0	 8097.0	...
4850589	  815.3	  498.4	 8094.0	...
4850590	  815.6	  498.2	 8091.0	...
4850591	  816.0	  498.7	 8089.0	...
4850592	  816.0	  499.1	 8089.0	...
4850593	  815.5	  498.5	 8091.0	...
4850594	  815.0	  497.9	 8094.0	...
4850595	  815.1	  497.3	 8097.0	...
4850596	  815.7	  497.2	 8098.0	...
4850597	  816.3	  497.1	 8100.0	...
4850598	  816.4	  497.0	 8100.0	...
4850599	  816.3	  496.8	 8100.0	...
4850600	  816.2	  496.7	 8100.0	...
4850601	  816.2	  497.8	 8100.0	...
4850602	  816.4	  499.0	 8096.0	...
4850603	  816.3	  500.3	 8091.0	...
4850604	  816.1	  500.1	 8090.0	...
4850605	  815.9	  499.7	 8095.0	...
4850606	  816.1	  499.3	 8101.0	...
4850607	  816.4	  499.0	 8103.0	...
4850608	  816.7	  498.9	 8104.0	...
4850609	  816.8	  498.8	 8101.0	...
4850610	  816.4	  498.8	 8099.0	...
4850611	  815.9	  498.8	 8097.0	...
4850612	  815.5	  498.7	 8098.0	...
4850613	  815.3	  498.6	 8100.0	...
4850614	  815.1	  498.7	 8102.0	...
4850615	  815.0	  498.9	 8103.0	...
4850616	  815.2	  499.1	 8101.0	...
4850617	  815.3	  498.5	 8099.0	...
4850618	  815.5	  497.8	 8097.0	...
4850619	  815.5	  497.2	 8098.0	...
4850620	  815.7	  497.3	 8101.0	...
4850621	  815.5	  497.3	 8106.0	...
4850622	  815.3	  497.4	 8110.0	...
4850623	  815.2	  497.5	 8109.0	...
4850624	  815.3	  498.7	 8105.0	...
4850625	  815.1	  499.7	 8100.0	...
4850626	  814.6	  500.6	 8100.0	...
4850627	  814.0	  500.6	 8099.0	...
4850628	  814.0	  500.6	 8100.0	...
4850629	  814.2	  500.4	 8101.0	...
4850630	  814.2	  499.8	 8102.0	...
4850631	  814.1	  499.3	 8102.0	...
4850632	  814.4	  499.1	 8100.0	...
4850633	  815.1	  499.2	 8099.0	...
4850634	  815.7	  499.2	 8098.0	...
4850635	  816.0	  499.2	 8099.0	...
4850636	  816.2	  499.4	 8099.0	...
4850637	  816.3	  499.9	 8099.0	...
4850638	  816.3	  500.5	 8098.0	...
4850639	  816.1	  499.9	 8098.0	...
4850640	  815.6	  499.2	 8097.0	...
4850641	  815.0	  498.3	 8098.0	...
4850642	  814.5	  498.4	 8098.0	...
4850643	  814.2	  498.4	 8100.0	...
4850644	  814.1	  498.6	 8102.0	...
4850645	  814.4	  498.7	 8104.0	...
4850646	  814.6	  498.7	 8106.0	...
4850647	  815.0	  499.0	 8107.0	...
4850648	  815.2	  499.4	 8108.0	...
4850649	  815.5	  499.8	 8107.0	...
4850650	  815.4	  499.8	 8107.0	...
4850651	  815.4	  499.9	 8107.0	...
4850652	  815.3	  499.9	 8107.0	...
4850653	  815.3	  500.1	 8107.0	...
4850654	  815.3	  500.3	 8109.0	...
4850655	  815.1	  499.9	 8115.0	...
4850656	  815.1	  499.2	 8121.0	...
4850657	  815.0	  498.8	 8124.0	...
4850658	  815.1	  498.9	 8124.0	...
4850659	  815.0	  498.5	 8124.0	...
4850660	  814.8	  498.1	 8124.0	...
4850661	  814.7	  497.8	 8124.0	...
4850662	  814.7	  497.8	 8124.0	...
4850663	  814.8	  497.7	 8124.0	...
4850664	  815.2	  497.4	 8122.0	...
4850665	  815.6	  497.4	 8120.0	...
4850666	  815.9	  497.5	 8118.0	...
4850667	  816.0	  497.6	 8117.0	...
4850668	  816.0	  497.6	 8117.0	...
4850669	  816.1	  497.4	 8116.0	...
4850670	  815.6	  497.3	 8118.0	...
4850671	  815.1	  497.4	 8119.0	...
4850672	  814.5	  497.4	 8121.0	...
4850673	  814.7	  497.7	 8122.0	...
4850674	  814.9	  497.9	 8121.0	...
4850675	  815.3	  498.1	 8121.0	...
4850676	  815.4	  498.1	 8120.0	...
4850677	  815.5	  498.0	 8120.0	...
4850678	  815.4	  498.0	 8119.0	...
4850679	  815.5	  498.2	 8117.0	...
4850680	  815.7	  498.5	 8116.0	...
4850681	  815.8	  498.6	 8117.0	...
4850682	  815.9	  497.7	 8121.0	...
4850683	  815.8	  497.0	 8124.0	...
4850684	  815.9	  496.3	 8128.0	...
4850685	  816.1	  496.4	 8130.0	...
4850686	  816.0	  496.3	 8129.0	...
4850687	  815.6	  496.2	 8126.0	...
4850688	  815.4	  496.7	 8123.0	...
4850689	  815.7	  497.3	 8121.0	...
4850690	  815.9	  498.0	 8120.0	...
4850691	  816.0	  498.2	 8119.0	...
4850692	  816.0	  498.3	 8121.0	...
4850693	  816.0	  498.3	 8123.0	...
4850694	  816.0	  497.9	 8125.0	...
4850695	  815.9	  497.4	 8125.0	...
4850696	  815.8	  497.0	 8124.0	...
4850697	  815.5	  497.0	 8121.0	...
4850698	  815.2	  497.1	 8118.0	...
4850699	  815.3	  497.2	 8116.0	...
4850700	  815.8	  497.4	 8121.0	...
4850701	  816.2	  497.5	 8126.0	...
4850702	  816.4	  497.5	 8128.0	...
4850703	  816.6	  497.3	 8126.0	...
4850704	  816.5	  497.2	 8124.0	...
4850705	  816.2	  497.3	 8122.0	...
4850706	  816.1	  497.4	 8120.0	...
4850707	  816.2	  496.8	 8121.0	...
4850708	  816.2	  496.1	 8124.0	...
4850709	  816.4	  496.2	 8128.0	...
4850710	  816.6	  496.9	 8129.0	...
4850711	  816.6	  497.1	 8130.0	...
4850712	  816.4	  496.7	 8130.0	...
4850713	  816.2	  496.7	 8128.0	...
4850714	  816.3	  497.2	 8126.0	...
4850715	  816.6	  497.6	 8126.0	...
4850716	  816.9	  497.4	 8128.0	...
4850717	  817.0	  497.3	 8130.0	...
4850718	  817.0	  497.2	 8128.0	...
4850719	  816.9	  497.2	 8127.0	...
4850720	  816.9	  497.5	 8123.0	...
4850721	  816.9	  497.8	 8122.0	...
4850722	  816.7	  497.6	 8122.0	...
4850723	  816.4	  497.1	 8123.0	...
4850724	  816.1	  496.6	 8124.0	...
4850725	  815.7	  496.7	 8123.0	...
4850726	  815.3	  496.3	 8123.0	...
4850727	  814.9	  496.0	 8125.0	...
4850728	  815.1	  495.4	 8127.0	...
4850729	  815.3	  495.0	 8128.0	...
4850730	  815.5	  494.6	 8126.0	...
4850731	  815.7	  495.3	 8126.0	...
4850732	  815.9	  496.2	 8125.0	...
4850733	  816.0	  497.1	 8128.0	...
4850734	  815.9	  497.1	 8130.0	...
4850735	  815.9	  497.1	 8132.0	...
4850736	  816.0	  497.1	 8130.0	...
4850737	  816.3	  497.2	 8127.0	...
4850738	  816.5	  497.3	 8127.0	...
4850739	  816.4	  497.7	 8129.0	...
4850740	  815.9	  498.0	 8128.0	...
4850741	  815.3	  498.2	 8124.0	...
4850742	  815.0	  498.1	 8119.0	...
4850743	  815.1	  498.0	 8116.0	...
4850744	  815.2	  498.1	 8114.0	...
4850745	  815.6	  498.2	 8113.0	...
4850746	  816.2	  498.3	 8112.0	...
4850747	  816.7	  498.2	 8111.0	...
4850748	  816.6	  497.8	 8113.0	...
4850749	  816.3	  497.4	 8115.0	...
4850750	  816.2	  497.1	 8115.0	...
4850751	  816.3	  497.1	 8112.0	...
4850752	  816.2	  497.0	 8110.0	...
4850753	  815.8	  496.8	 8110.0	...
4850754	  815.5	  496.7	 8113.0	...
4850755	  815.5	  496.4	 8116.0	...
4850756	  815.7	  496.0	 8119.0	...
4850757	  815.8	  495.5	 8121.0	...
4850758	  815.8	  495.4	 8122.0	...
4850759	  816.0	  495.6	 8124.0	...
4850760	  816.1	  495.8	 8125.0	...
4850761	  816.1	  495.6	 8127.0	...
4850762	  816.0	  495.1	 8128.0	...
4850763	  815.9	  494.6	 8129.0	...
4850764	  815.9	  494.5	 8128.0	...
4850765	  815.9	  494.8	 8128.0	...
4850766	  815.7	  495.0	 8128.0	...
4850767	  815.4	  495.2	 8128.0	...
4850768	  815.1	  495.5	 8128.0	...
4850769	  814.9	  495.9	 8128.0	...
4850770	  814.8	  496.3	 8128.0	...
4850771	  814.8	  496.1	 8129.0	...
4850772	  814.9	  496.0	 8131.0	...
4850773	  815.4	  495.8	 8132.0	...
4850774	  815.9	  495.2	 8133.0	...
4850775	  816.2	  494.5	 8134.0	...
4850776	  816.0	  494.3	 8135.0	...
4850777	  816.0	  494.8	 8136.0	...
4850778	  816.1	  495.2	 8133.0	...
4850779	  816.0	  495.1	 8129.0	...
4850780	  815.9	  495.1	 8127.0	...
4850781	  815.7	  495.0	 8129.0	...
4850782	  815.5	  494.6	 8130.0	...
4850783	  815.3	  494.1	 8130.0	...
4850784	  815.3	  493.6	 8130.0	...
4850785	  815.4	  493.6	 8130.0	...
4850786	  815.3	  494.4	 8131.0	...
4850787	  815.2	  495.8	 8128.0	...
4850788	  815.2	  497.2	 8125.0	...
4850789	  815.4	  497.5	 8123.0	...
4850790	  815.6	  497.1	 8125.0	...
4850791	  815.6	  495.9	 8127.0	...
4850792	  815.6	  494.9	 8129.0	...
4850793	  816.0	  494.2	 8132.0	...
4850794	  816.4	  494.5	 8134.0	...
4850795	  816.9	  494.8	 8136.0	...
4850796	  816.9	  494.8	 8134.0	...
4850797	  817.0	  494.6	 8132.0	...
4850798	  817.1	  494.5	 8133.0	...
4850799	  817.2	  494.4	 8135.0	...
4850800	  817.1	  494.4	 8136.0	...
4850801	  817.0	  494.4	 8134.0	...
4850802	  816.9	  494.6	 8133.0	...
4850803	  817.0	  494.7	 8134.0	...
4850804	  817.1	  494.8	 8135.0	...
4850805	  817.2	  494.9	 8135.0	...
4850806	  817.2	  494.8	 8135.0	...
4850807	  817.1	  494.6	 8135.0	...
4850808	  817.1	  494.4	 8136.0	...
4850809	  816.8	  494.3	 8137.0	...
4850810	  816.5	  494.5	 8141.0	...
4850811	  816.2	  494.6	 8144.0	...
4850812	  816.3	  494.8	 8144.0	...
4850813	  816.4	  494.7	 8141.0	...
4850814	  816.6	  494.6	 8138.0	...
4850815	  816.7	  494.3	 8139.0	...
4850816	  816.7	  493.8	 8140.0	...
4850817	  816.7	  493.5	 8142.0	...
4850818	  816.8	  493.9	 8143.0	...
4850819	  817.0	  494.7	 8144.0	...
4850820	  816.9	  494.8	 8143.0	...
4850821	  816.6	  494.1	 8141.0	...
4850822	  816.3	  493.4	 8141.0	...
4850823	  816.1	  493.2	 8142.0	...
4850824	  816.0	  493.0	 8143.0	...
4850825	  815.8	  492.7	 8142.0	...
4850826	  815.8	  493.0	 8141.0	...
4850827	  815.9	  493.3	 8142.0	...
4850828	  816.0	  493.7	 8143.0	...
4850829	  815.9	  493.8	 8143.0	...
4850830	  815.6	  493.5	 8142.0	...
4850831	  815.5	  493.1	 8145.0	...
4850832	  815.6	  493.0	 8149.0	...
4850833	  815.8	  493.3	 8150.0	...
4850834	  815.9	  493.9	 8145.0	...
4850835	  816.0	  494.3	 8141.0	...
4850836	  816.1	  494.8	 8142.0	...
4850837	  816.0	  494.5	 8143.0	...
4850838	  815.8	  494.1	 8144.0	...
4850839	  815.4	  494.0	 8145.0	...
4850840	  815.2	  494.3	 8145.0	...
4850841	  815.2	  494.6	 8144.0	...
4850842	  815.3	  494.6	 8142.0	...
4850843	  815.6	  494.5	 8140.0	...
4850844	  815.7	  494.3	 8142.0	...
4850845	  815.7	  494.0	 8145.0	...
4850846	  815.7	  493.5	 8150.0	...
4850847	  815.7	  493.3	 8153.0	...
4850848	  815.8	  493.9	 8151.0	...
4850849	  815.8	  494.7	 8147.0	...
4850850	  815.8	  494.9	 8144.0	...
4850851	  815.8	  493.8	 8146.0	...
4850852	  815.7	  492.8	 8148.0	...
4850853	  815.8	  492.9	 8148.0	...
4850854	  815.9	  493.4	 8147.0	...
4850855	  816.1	  493.8	 8147.0	...
4850856	  816.1	  493.7	 8149.0	...
4850857	  816.0	  493.7	 8151.0	...
4850858	  815.9	  493.8	 8152.0	...
4850859	  815.8	  493.8	 8147.0	...
4850860	  815.8	  493.8	 8141.0	...
4850861	  815.9	  494.1	 8134.0	...
4850862	  816.0	  494.1	 8133.0	...
4850863	  816.1	  493.9	 8133.0	...
4850864	  816.1	  493.3	 8136.0	...
4850865	  815.8	  493.0	 8137.0	...
4850866	  815.6	  493.1	 8136.0	...
4850867	  815.7	  493.4	 8139.0	...
4850868	  816.0	  493.5	 8143.0	...
4850869	  816.2	  493.4	 8149.0	...
4850870	  816.3	  493.6	 8153.0	...
4850871	  816.3	  493.9	 8158.0	...
4850872	  816.3	  494.1	 8158.0	...
4850873	  816.3	  494.1	 8157.0	...
4850874	  816.2	  494.3	 8157.0	...
4850875	  816.1	  494.6	 8154.0	...
4850876	  815.9	  493.9	 8152.0	...
4850877	  815.9	  493.0	 8151.0	...
4850878	  815.9	  492.5	 8155.0	...
4850879	  816.1	  493.0	 8156.0	...
4850880	  816.2	  493.4	 8156.0	...
4850881	  816.2	  493.4	 8154.0	...
4850882	  816.3	  493.3	 8150.0	...
4850883	  816.4	  493.4	 8146.0	...
4850884	  816.4	  493.7	 8143.0	...
4850885	  816.4	  494.3	 8144.0	...
4850886	  816.3	  494.8	 8145.0	...
4850887	  816.4	  495.4	 8146.0	...
4850888	  816.5	  495.7	 8147.0	...
4850889	  816.7	  496.1	 8147.0	...
4850890	  816.8	  496.1	 8147.0	...
4850891	  816.8	  496.1	 8146.0	...
4850892	  816.9	  495.6	 8144.0	...
4850893	  816.9	  495.1	 8143.0	...
4850894	  817.0	  494.7	 8145.0	...
4850895	  817.0	  494.6	 8149.0	...
4850896	  817.0	  494.6	 8153.0	...
4850897	  816.9	  494.7	 8153.0	...
4850898	  816.8	  494.9	 8153.0	...
4850899	  816.7	  495.0	 8154.0	...
4850900	  816.6	  495.1	 8154.0	...
4850901	  816.5	  494.8	 8155.0	...
4850902	  816.9	  494.5	 8154.0	...
4850903	  817.2	  494.2	 8153.0	...
4850904	  817.1	  494.2	 8150.0	...
4850905	  816.5	  494.1	 8148.0	...
4850906	  816.5	  493.9	 8147.0	...
4850907	  817.0	  493.6	 8146.0	...
4850908	  817.5	  493.8	 8147.0	...
4850909	  817.4	  494.4	 8148.0	...
4850910	  817.2	  495.0	 8149.0	...
4850911	  817.0	  495.3	 8150.0	...
4850912	  816.6	  495.4	 8151.0	...
4850913	  816.2	  495.4	 8153.0	...
EFIX R   4850255	4850913	659	  816.9	  498.4	   8089
SSACC R  4850914
4850914	  815.9	  495.4	 8152.0	...
4850915	  815.3	  495.9	 8150.0	...
4850916	  814.7	  496.4	 8152.0	...
4850917	  813.3	  496.8	 8156.0	...
4850918	  812.4	  496.9	 8160.0	...
4850919	  808.7	  497.4	 8157.0	...
4850920	  805.0	  498.1	 8153.0	...
4850921	  798.2	  499.0	 8152.0	...
4850922	  792.7	  499.8	 8155.0	...
4850923	  786.4	  501.8	 8155.0	...
4850924	  780.9	  504.5	 8154.0	...
4850925	  775.8	  507.0	 8152.0	...
4850926	  771.7	  508.3	 8153.0	...
4850927	  769.8	  508.6	 8156.0	...
4850928	  769.2	  508.8	 8164.0	...
4850929	  770.7	  508.7	 8169.0	...
4850930	  773.2	  509.3	 8173.0	...
4850931	  776.7	  509.8	 8171.0	...
4850932	  780.4	  510.2	 8170.0	...
4850933	  783.4	  509.9	 8172.0	...
4850934	  787.0	  509.4	 8174.0	...
4850935	  789.1	  508.8	 8171.0	...
ESACC R  4850914	4850935	22	  815.9	  495.4	  789.1	  508.8	   0.64	    105
SFIX R   4850936
4850936	  791.2	  508.3	 8165.0	...
4850937	  792.1	  507.8	 8158.0	...
4850938	  793.4	  506.8	 8156.0	...
4850939	  794.2	  506.0	 8156.0	...
4850940	  794.7	  505.5	 8156.0	...
4850941	  794.5	  504.5	 8156.0	...
4850942	  794.3	  503.0	 8155.0	...
4850943	  794.2	  501.4	 8155.0	...
4850944	  794.1	  500.1	 8155.0	...
4850945	  793.4	  499.0	 8154.0	...
4850946	  792.5	  498.1	 8157.0	...
4850947	  791.8	  498.2	 8160.0	...
4850948	  791.5	  498.2	 8164.0	...
4850949	  790.8	  498.7	 8166.0	...
4850950	  790.1	  499.3	 8168.0	...
4850951	  789.7	  499.9	 8171.0	...
4850952	  789.8	  500.4	 8175.0	...
4850953	  789.8	  501.1	 8178.0	...
4850954	  789.8	  502.0	 8182.0	...
4850955	  789.5	  502.8	 8181.0	...
4850956	  788.7	  503.3	 8181.0	...
4850957	  788.0	  503.5	 8181.0	...
4850958	  787.6	  503.5	 8178.0	...
4850959	  787.7	  503.4	 8174.0	...
4850960	  787.7	  503.5	 8169.0	...
4850961	  787.6	  503.7	 8169.0	...
4850962	  788.0	  503.8	 8170.0	...
4850963	  788.4	  503.3	 8171.0	...
4850964	  788.8	  502.8	 8173.0	...
4850965	  789.1	  502.3	 8174.0	...
4850966	  789.5	  502.4	 8175.0	...
4850967	  790.0	  502.4	 8176.0	...
[truncated: 4,282,078 more chars]
