# Supplementary material for: With an eye on uncertainty: Modelling pupillary responses to environmental volatility
Source: PLoS Comput Biol. 2019 Jul 5;15(7):e1007126. doi: 10.1371/journal.pcbi.1007126 (PMC6636765; doi:10.1371/journal.pcbi.1007126)
Supplement: S8 Data — Zip file containing the pupillometry data for participant 8. (ZIP) [file pcbi.1007126.s008.zip › P8/trial3.asc]

** CONVERTED FROM C:\Users\tparr\Documents\PVR\P8_1412\trial3.edf using edfapi 3.1 Win32 Nov 24 2009 on Thu Dec 14 11:55:43 2017
** DATE: Thu Dec 14 11:23:16 2017
** TYPE: EDF_FILE BINARY EVENT SAMPLE TAGGED
** VERSION: EYELINK II 1
** SOURCE: EYELINK CL
** EYELINK II CL v4.48 Nov 25 2009
** CAMERA: EyeLink CL Version 1.4 Sensor=BHA
** SERIAL NUMBER: CL1-AAD42
** CAMERA_CONFIG: AAD42140.SCD
**

MSG	5180870 RECCFG CR 1000 2 0 R
MSG	5180870 ELCLCFG MTABLER
MSG	5180870 GAZE_COORDS 0.00 0.00 1599.00 1199.00
MSG	5180870 THRESHOLDS R 117 225
MSG	5180870 ELCL_PROC CENTROID (3)
MSG	5180870 ELCL_PCR_PARAM 5 3.0
START	5180871 	RIGHT	SAMPLES	EVENTS
PRESCALER	1
VPRESCALER	1
PUPIL	AREA
EVENTS	GAZE	RIGHT	RATE	1000.00	TRACKING	CR	FILTER	2
SAMPLES	GAZE	RIGHT	RATE	1000.00	TRACKING	CR	FILTER	2
MSG	5180871 !MODE RECORD CR 1000 2 0 R
5180871	  787.8	  477.4	 7988.0	...
INPUT	5180871	127
5180872	  787.8	  477.7	 7987.0	...
5180873	  787.8	  477.6	 7985.0	...
5180874	  787.5	  477.2	 7982.0	...
5180875	  787.2	  476.8	 7980.0	...
5180876	  787.1	  476.7	 7978.0	...
5180877	  787.1	  476.7	 7979.0	...
SFIX R   5180878
5180878	  787.2	  477.0	 7982.0	...
5180879	  787.5	  477.2	 7984.0	...
5180880	  787.9	  477.3	 7987.0	...
5180881	  788.2	  477.2	 7987.0	...
5180882	  788.4	  477.0	 7987.0	...
5180883	  788.3	  476.3	 7986.0	...
5180884	  788.1	  475.8	 7984.0	...
5180885	  787.9	  475.3	 7982.0	...
5180886	  787.7	  475.3	 7981.0	...
5180887	  787.6	  475.3	 7982.0	...
5180888	  787.4	  475.2	 7986.0	...
5180889	  787.2	  475.0	 7991.0	...
5180890	  786.9	  475.0	 7994.0	...
5180891	  786.4	  475.2	 7996.0	...
5180892	  786.2	  475.4	 7995.0	...
5180893	  786.4	  475.1	 7995.0	...
5180894	  787.0	  474.8	 7995.0	...
5180895	  787.6	  475.1	 7995.0	...
5180896	  787.8	  475.8	 7995.0	...
5180897	  787.9	  476.5	 7994.0	...
5180898	  788.0	  476.6	 7994.0	...
5180899	  788.0	  476.3	 7995.0	...
5180900	  787.9	  476.0	 8000.0	...
5180901	  787.8	  475.8	 8005.0	...
5180902	  787.8	  475.9	 8007.0	...
5180903	  787.8	  476.0	 8006.0	...
5180904	  787.8	  475.1	 8005.0	...
5180905	  787.3	  474.1	 8006.0	...
5180906	  786.8	  473.1	 8006.0	...
5180907	  786.3	  473.4	 8005.0	...
5180908	  786.4	  473.7	 8005.0	...
5180909	  786.5	  473.9	 8004.0	...
5180910	  786.6	  473.9	 8005.0	...
5180911	  786.5	  474.3	 8006.0	...
5180912	  786.3	  474.4	 8008.0	...
5180913	  786.2	  474.5	 8009.0	...
5180914	  786.1	  474.5	 8009.0	...
5180915	  786.7	  474.6	 8009.0	...
5180916	  787.3	  474.7	 8008.0	...
5180917	  787.8	  474.4	 8007.0	...
5180918	  787.6	  474.1	 8007.0	...
5180919	  787.4	  473.8	 8009.0	...
5180920	  787.2	  473.6	 8010.0	...
5180921	  787.1	  473.4	 8008.0	...
5180922	  787.0	  473.2	 8006.0	...
5180923	  786.6	  473.2	 8005.0	...
5180924	  786.0	  473.7	 8003.0	...
5180925	  785.5	  474.1	 8000.0	...
5180926	  786.0	  474.3	 7997.0	...
5180927	  786.6	  474.1	 8000.0	...
5180928	  787.0	  474.1	 8003.0	...
5180929	  786.6	  474.1	 8007.0	...
5180930	  786.2	  474.0	 8007.0	...
5180931	  786.2	  473.6	 8005.0	...
5180932	  786.2	  473.5	 8003.0	...
5180933	  786.3	  473.6	 8003.0	...
5180934	  786.4	  473.8	 8006.0	...
5180935	  786.4	  474.1	 8008.0	...
5180936	  786.2	  474.5	 8008.0	...
5180937	  786.0	  474.8	 8005.0	...
5180938	  785.9	  474.7	 8003.0	...
5180939	  786.1	  474.6	 8002.0	...
5180940	  786.4	  474.6	 8001.0	...
5180941	  786.4	  474.3	 7999.0	...
5180942	  786.1	  473.9	 8002.0	...
5180943	  785.7	  473.6	 8006.0	...
5180944	  785.4	  473.5	 8008.0	...
5180945	  785.3	  473.3	 8008.0	...
5180946	  785.2	  473.1	 8009.0	...
5180947	  785.2	  472.9	 8012.0	...
5180948	  784.6	  472.7	 8014.0	...
5180949	  784.1	  472.7	 8015.0	...
5180950	  784.1	  472.7	 8014.0	...
5180951	  784.7	  472.8	 8012.0	...
5180952	  785.3	  473.2	 8008.0	...
5180953	  785.2	  473.7	 8006.0	...
5180954	  785.1	  474.1	 8007.0	...
5180955	  785.0	  474.2	 8010.0	...
5180956	  785.1	  474.2	 8013.0	...
5180957	  785.2	  474.1	 8013.0	...
5180958	  785.4	  474.0	 8012.0	...
5180959	  785.3	  474.0	 8012.0	...
5180960	  785.2	  474.0	 8017.0	...
5180961	  785.2	  473.7	 8022.0	...
5180962	  785.4	  473.5	 8027.0	...
5180963	  785.4	  473.2	 8024.0	...
5180964	  785.0	  473.6	 8022.0	...
5180965	  784.6	  474.0	 8020.0	...
5180966	  784.3	  474.3	 8020.0	...
5180967	  784.1	  474.3	 8020.0	...
5180968	  784.0	  474.3	 8026.0	...
5180969	  784.2	  474.1	 8032.0	...
5180970	  784.4	  474.0	 8037.0	...
5180971	  784.6	  474.1	 8035.0	...
5180972	  784.6	  474.1	 8033.0	...
5180973	  784.6	  473.6	 8034.0	...
5180974	  784.7	  473.0	 8037.0	...
5180975	  784.8	  472.2	 8041.0	...
5180976	  784.6	  472.1	 8042.0	...
5180977	  784.4	  472.3	 8039.0	...
5180978	  784.5	  472.4	 8037.0	...
5180979	  784.9	  472.4	 8037.0	...
5180980	  785.3	  472.2	 8039.0	...
5180981	  785.5	  472.2	 8041.0	...
5180982	  785.7	  472.4	 8041.0	...
5180983	  785.8	  472.6	 8040.0	...
5180984	  785.7	  473.0	 8041.0	...
5180985	  785.3	  473.2	 8043.0	...
5180986	  784.9	  473.5	 8045.0	...
5180987	  784.6	  473.6	 8045.0	...
5180988	  784.5	  473.5	 8043.0	...
5180989	  784.7	  473.5	 8040.0	...
5180990	  785.1	  473.4	 8037.0	...
5180991	  785.5	  473.3	 8040.0	...
5180992	  785.6	  473.6	 8046.0	...
5180993	  785.8	  474.0	 8050.0	...
5180994	  785.8	  474.4	 8048.0	...
5180995	  785.9	  474.4	 8047.0	...
5180996	  785.8	  473.8	 8049.0	...
5180997	  785.7	  473.2	 8052.0	...
5180998	  785.4	  472.6	 8054.0	...
5180999	  785.1	  473.0	 8055.0	...
5181000	  784.5	  473.4	 8056.0	...
5181001	  784.0	  473.8	 8057.0	...
5181002	  783.6	  474.0	 8059.0	...
5181003	  783.9	  474.0	 8064.0	...
5181004	  784.3	  474.0	 8068.0	...
5181005	  784.8	  474.0	 8068.0	...
5181006	  785.0	  473.8	 8062.0	...
5181007	  784.8	  473.8	 8056.0	...
5181008	  784.3	  473.8	 8052.0	...
5181009	  783.9	  474.0	 8051.0	...
5181010	  784.0	  473.3	 8052.0	...
5181011	  784.1	  472.7	 8055.0	...
5181012	  784.1	  472.8	 8056.0	...
5181013	  783.8	  473.6	 8054.0	...
5181014	  783.5	  474.4	 8053.0	...
5181015	  783.3	  474.5	 8055.0	...
5181016	  783.3	  474.5	 8058.0	...
5181017	  783.3	  474.0	 8061.0	...
5181018	  783.3	  473.4	 8062.0	...
5181019	  783.3	  473.4	 8060.0	...
5181020	  783.3	  473.8	 8059.0	...
5181021	  783.2	  474.3	 8059.0	...
5181022	  783.2	  474.3	 8059.0	...
5181023	  783.2	  474.3	 8060.0	...
5181024	  783.3	  474.4	 8061.0	...
5181025	  783.4	  474.6	 8062.0	...
5181026	  783.8	  474.7	 8061.0	...
5181027	  784.2	  474.5	 8063.0	...
5181028	  784.3	  474.0	 8066.0	...
5181029	  783.6	  473.4	 8071.0	...
5181030	  782.9	  473.0	 8074.0	...
5181031	  782.6	  472.7	 8076.0	...
5181032	  782.9	  472.6	 8075.0	...
5181033	  783.0	  472.6	 8074.0	...
5181034	  782.8	  472.8	 8075.0	...
5181035	  782.6	  472.9	 8079.0	...
5181036	  782.7	  472.9	 8084.0	...
5181037	  782.7	  472.9	 8086.0	...
5181038	  782.6	  472.8	 8084.0	...
5181039	  782.7	  473.5	 8079.0	...
5181040	  782.8	  474.3	 8076.0	...
5181041	  782.9	  475.0	 8074.0	...
5181042	  783.2	  475.0	 8075.0	...
5181043	  783.3	  474.9	 8078.0	...
5181044	  783.2	  474.9	 8082.0	...
5181045	  783.0	  475.2	 8084.0	...
5181046	  782.8	  475.4	 8084.0	...
5181047	  782.8	  475.4	 8088.0	...
5181048	  782.8	  475.2	 8092.0	...
5181049	  782.8	  475.1	 8094.0	...
5181050	  782.7	  474.7	 8093.0	...
5181051	  782.7	  474.2	 8092.0	...
5181052	  782.8	  473.7	 8092.0	...
5181053	  782.9	  474.1	 8093.0	...
5181054	  783.1	  474.5	 8095.0	...
5181055	  783.3	  474.5	 8095.0	...
5181056	  783.3	  474.1	 8090.0	...
5181057	  783.2	  473.8	 8085.0	...
5181058	  783.0	  473.8	 8083.0	...
5181059	  782.9	  473.7	 8088.0	...
5181060	  782.9	  473.4	 8091.0	...
5181061	  783.0	  473.4	 8092.0	...
5181062	  783.0	  473.5	 8090.0	...
5181063	  782.6	  473.6	 8089.0	...
5181064	  782.3	  473.6	 8091.0	...
5181065	  782.0	  473.6	 8093.0	...
5181066	  782.1	  473.6	 8097.0	...
5181067	  782.4	  473.6	 8099.0	...
5181068	  782.7	  473.5	 8101.0	...
5181069	  782.9	  473.4	 8103.0	...
5181070	  783.0	  473.5	 8102.0	...
5181071	  783.1	  473.6	 8103.0	...
5181072	  782.6	  473.8	 8105.0	...
5181073	  782.1	  474.0	 8107.0	...
5181074	  781.5	  474.2	 8108.0	...
5181075	  781.8	  473.8	 8107.0	...
5181076	  782.1	  473.4	 8106.0	...
5181077	  782.6	  473.4	 8108.0	...
5181078	  782.7	  473.9	 8109.0	...
5181079	  782.7	  474.4	 8109.0	...
5181080	  782.5	  474.2	 8109.0	...
5181081	  782.1	  474.0	 8108.0	...
5181082	  781.9	  473.8	 8109.0	...
5181083	  781.6	  473.4	 8111.0	...
5181084	  781.4	  472.9	 8114.0	...
5181085	  781.3	  472.5	 8117.0	...
5181086	  781.3	  472.4	 8119.0	...
5181087	  781.3	  472.3	 8122.0	...
5181088	  781.2	  472.2	 8124.0	...
5181089	  781.2	  472.1	 8124.0	...
5181090	  781.3	  472.2	 8124.0	...
5181091	  781.6	  472.4	 8122.0	...
5181092	  781.9	  472.5	 8121.0	...
5181093	  781.7	  472.6	 8120.0	...
5181094	  781.3	  472.8	 8122.0	...
5181095	  781.0	  473.2	 8123.0	...
5181096	  781.3	  473.5	 8124.0	...
5181097	  781.6	  473.9	 8126.0	...
5181098	  781.7	  474.1	 8127.0	...
5181099	  781.6	  473.8	 8129.0	...
5181100	  781.6	  473.3	 8129.0	...
5181101	  781.6	  472.9	 8129.0	...
5181102	  781.7	  473.0	 8131.0	...
5181103	  781.8	  473.2	 8133.0	...
5181104	  782.1	  473.2	 8136.0	...
5181105	  782.3	  473.1	 8135.0	...
5181106	  782.3	  473.6	 8133.0	...
5181107	  782.1	  474.2	 8132.0	...
5181108	  781.9	  474.3	 8132.0	...
5181109	  781.8	  473.6	 8131.0	...
5181110	  781.6	  472.8	 8132.0	...
5181111	  781.5	  472.4	 8133.0	...
5181112	  781.5	  473.0	 8137.0	...
5181113	  781.6	  473.6	 8141.0	...
5181114	  781.5	  473.1	 8144.0	...
5181115	  781.4	  472.1	 8145.0	...
5181116	  781.5	  471.6	 8145.0	...
5181117	  781.7	  472.2	 8145.0	...
5181118	  781.8	  472.6	 8146.0	...
5181119	  781.8	  472.5	 8145.0	...
5181120	  781.7	  472.3	 8144.0	...
5181121	  781.6	  472.3	 8143.0	...
5181122	  781.6	  472.9	 8143.0	...
5181123	  781.7	  473.4	 8144.0	...
5181124	  781.9	  474.0	 8143.0	...
5181125	  781.3	  474.1	 8140.0	...
5181126	  780.5	  474.0	 8135.0	...
5181127	  779.6	  473.9	 8137.0	...
5181128	  779.3	  473.6	 8143.0	...
5181129	  779.3	  473.5	 8148.0	...
5181130	  779.2	  473.1	 8151.0	...
5181131	  779.4	  472.7	 8152.0	...
5181132	  779.8	  472.6	 8152.0	...
5181133	  780.2	  472.5	 8148.0	...
5181134	  780.1	  472.4	 8144.0	...
5181135	  779.9	  472.3	 8147.0	...
5181136	  779.7	  472.4	 8152.0	...
5181137	  779.7	  472.5	 8155.0	...
5181138	  780.0	  472.6	 8153.0	...
5181139	  780.3	  473.0	 8151.0	...
5181140	  780.7	  473.2	 8155.0	...
5181141	  780.3	  473.1	 8159.0	...
5181142	  779.8	  472.6	 8163.0	...
5181143	  779.3	  472.1	 8160.0	...
5181144	  779.4	  472.0	 8158.0	...
5181145	  779.5	  472.2	 8158.0	...
5181146	  779.4	  472.4	 8159.0	...
5181147	  779.3	  472.6	 8160.0	...
5181148	  779.1	  472.6	 8161.0	...
5181149	  779.2	  472.6	 8161.0	...
5181150	  779.4	  472.6	 8161.0	...
5181151	  779.5	  472.8	 8160.0	...
5181152	  779.7	  472.9	 8165.0	...
5181153	  779.6	  472.5	 8170.0	...
5181154	  779.5	  472.0	 8175.0	...
5181155	  779.3	  471.5	 8174.0	...
5181156	  779.0	  471.6	 8174.0	...
5181157	  778.8	  471.0	 8175.0	...
5181158	  778.6	  470.5	 8175.0	...
5181159	  778.7	  469.9	 8176.0	...
5181160	  778.6	  470.7	 8177.0	...
5181161	  778.5	  471.4	 8177.0	...
5181162	  778.4	  472.0	 8178.0	...
5181163	  778.4	  472.0	 8178.0	...
5181164	  778.5	  471.8	 8178.0	...
5181165	  778.6	  471.6	 8182.0	...
5181166	  778.7	  471.5	 8185.0	...
5181167	  778.7	  471.5	 8190.0	...
5181168	  778.6	  471.5	 8192.0	...
5181169	  778.2	  470.9	 8192.0	...
5181170	  777.8	  470.4	 8191.0	...
5181171	  777.5	  469.8	 8188.0	...
5181172	  777.5	  469.9	 8187.0	...
5181173	  777.5	  469.9	 8188.0	...
5181174	  777.7	  470.7	 8188.0	...
5181175	  777.8	  471.5	 8188.0	...
5181176	  777.7	  472.0	 8186.0	...
5181177	  777.6	  471.7	 8184.0	...
5181178	  777.6	  471.0	 8186.0	...
5181179	  777.8	  470.7	 8189.0	...
5181180	  778.1	  470.7	 8192.0	...
5181181	  778.3	  471.1	 8192.0	...
5181182	  778.5	  471.4	 8192.0	...
5181183	  778.7	  471.3	 8191.0	...
5181184	  778.9	  471.6	 8191.0	...
5181185	  779.1	  472.0	 8191.0	...
5181186	  778.8	  472.4	 8195.0	...
5181187	  778.3	  472.2	 8198.0	...
5181188	  777.9	  471.9	 8202.0	...
5181189	  777.9	  471.5	 8202.0	...
5181190	  778.1	  471.2	 8201.0	...
5181191	  778.2	  470.7	 8199.0	...
5181192	  778.2	  470.3	 8193.0	...
5181193	  778.3	  470.0	 8188.0	...
5181194	  778.4	  470.0	 8192.0	...
5181195	  778.7	  470.0	 8198.0	...
5181196	  778.7	  469.9	 8205.0	...
5181197	  778.8	  469.8	 8204.0	...
5181198	  778.8	  470.1	 8203.0	...
5181199	  778.9	  470.7	 8201.0	...
5181200	  779.0	  471.4	 8202.0	...
5181201	  778.9	  471.6	 8204.0	...
5181202	  778.8	  471.5	 8206.0	...
5181203	  778.6	  471.1	 8207.0	...
5181204	  778.5	  470.6	 8211.0	...
5181205	  778.2	  470.1	 8214.0	...
5181206	  778.1	  469.9	 8213.0	...
5181207	  778.0	  469.9	 8210.0	...
5181208	  778.1	  469.9	 8206.0	...
5181209	  778.5	  469.8	 8206.0	...
5181210	  778.9	  469.6	 8205.0	...
5181211	  779.4	  469.6	 8207.0	...
5181212	  779.4	  469.7	 8210.0	...
5181213	  779.2	  469.9	 8213.0	...
5181214	  779.0	  470.4	 8214.0	...
5181215	  778.7	  470.8	 8216.0	...
5181216	  778.6	  471.3	 8220.0	...
5181217	  778.6	  471.3	 8225.0	...
5181218	  778.6	  471.1	 8227.0	...
5181219	  778.7	  470.9	 8225.0	...
5181220	  778.5	  470.2	 8223.0	...
5181221	  777.5	  469.8	 8223.0	...
5181222	  776.5	  469.5	 8221.0	...
5181223	  775.8	  469.5	 8218.0	...
5181224	  776.0	  469.4	 8215.0	...
5181225	  776.2	  469.6	 8215.0	...
5181226	  776.3	  470.0	 8218.0	...
5181227	  776.3	  469.7	 8221.0	...
5181228	  776.7	  469.0	 8224.0	...
5181229	  776.9	  468.4	 8224.0	...
5181230	  777.1	  468.3	 8228.0	...
5181231	  776.9	  467.9	 8232.0	...
5181232	  776.8	  467.5	 8235.0	...
5181233	  777.3	  467.8	 8234.0	...
5181234	  777.9	  468.7	 8231.0	...
5181235	  778.5	  469.6	 8228.0	...
5181236	  778.5	  469.4	 8225.0	...
5181237	  778.5	  469.0	 8224.0	...
5181238	  777.9	  468.7	 8227.0	...
5181239	  777.4	  469.0	 8230.0	...
EFIX R   5180878	5181239	362	  782.5	  473.0	   8099
SSACC R  5181240
5181240	  776.9	  469.2	 8232.0	...
5181241	  776.7	  469.3	 8231.0	...
5181242	  776.6	  469.5	 8230.0	...
5181243	  776.7	  469.8	 8231.0	...
5181244	  778.0	  469.7	 8231.0	...
5181245	  780.0	  469.3	 8239.0	...
5181246	  783.3	  468.7	 8249.0	...
5181247	  787.4	  468.6	 8262.0	...
5181248	  794.5	  468.2	 8271.0	...
5181249	  802.2	  467.7	 8281.0	...
5181250	  811.9	  466.8	 8287.0	...
5181251	  821.3	  465.9	 8303.0	...
5181252	  831.6	  464.6	 8317.0	...
5181253	  841.6	  461.4	 8335.0	...
5181254	  851.9	  457.3	 8344.0	...
5181255	  861.6	  452.8	 8352.0	...
5181256	  871.1	  449.1	 8357.0	...
5181257	  878.2	  444.6	 8361.0	...
5181258	  885.2	  439.1	 8364.0	...
5181259	  890.2	  434.4	 8367.0	...
5181260	  895.9	  429.9	 8366.0	...
5181261	  900.5	  427.4	 8365.0	...
5181262	  904.4	  424.6	 8364.0	...
5181263	  907.8	  422.2	 8362.0	...
5181264	  910.4	  419.8	 8362.0	...
5181265	  914.0	  417.7	 8362.0	...
5181266	  917.3	  416.7	 8363.0	...
5181267	  921.2	  415.7	 8361.0	...
5181268	  925.5	  415.0	 8360.0	...
5181269	  930.4	  414.6	 8360.0	...
5181270	  935.7	  414.8	 8363.0	...
5181271	  941.1	  414.9	 8367.0	...
5181272	  945.3	  414.9	 8370.0	...
5181273	  949.3	  414.5	 8372.0	...
5181274	  952.2	  414.2	 8368.0	...
5181275	  955.7	  413.7	 8362.0	...
5181276	  958.3	  413.1	 8355.0	...
ESACC R  5181240	5181276	37	  776.9	  469.2	  958.3	  413.1	   4.02	    206
SFIX R   5181277
5181277	  960.5	  412.8	 8354.0	...
5181278	  962.0	  413.0	 8357.0	...
5181279	  963.0	  413.5	 8359.0	...
5181280	  963.7	  414.9	 8358.0	...
5181281	  964.1	  416.4	 8356.0	...
5181282	  964.4	  417.5	 8360.0	...
5181283	  964.4	  417.7	 8364.0	...
5181284	  964.2	  418.0	 8367.0	...
5181285	  963.9	  418.2	 8367.0	...
5181286	  963.7	  417.7	 8370.0	...
5181287	  963.5	  417.2	 8374.0	...
5181288	  963.4	  416.7	 8380.0	...
5181289	  962.8	  416.8	 8383.0	...
5181290	  961.9	  416.3	 8382.0	...
5181291	  961.0	  415.2	 8379.0	...
5181292	  960.5	  414.0	 8376.0	...
5181293	  960.4	  413.5	 8375.0	...
5181294	  960.4	  414.0	 8375.0	...
5181295	  960.1	  414.6	 8375.0	...
5181296	  959.7	  415.3	 8376.0	...
5181297	  959.6	  415.5	 8375.0	...
5181298	  960.1	  415.6	 8372.0	...
5181299	  960.5	  415.6	 8371.0	...
5181300	  960.6	  415.7	 8371.0	...
5181301	  960.8	  416.0	 8372.0	...
5181302	  961.2	  416.3	 8372.0	...
5181303	  961.7	  416.7	 8377.0	...
5181304	  962.2	  417.2	 8383.0	...
5181305	  962.5	  417.9	 8387.0	...
5181306	  962.7	  418.3	 8385.0	...
5181307	  962.9	  418.4	 8384.0	...
5181308	  963.0	  418.5	 8383.0	...
5181309	  962.8	  418.5	 8384.0	...
5181310	  962.6	  418.5	 8384.0	...
5181311	  962.4	  418.1	 8384.0	...
5181312	  962.4	  417.7	 8385.0	...
5181313	  962.4	  417.6	 8385.0	...
5181314	  962.9	  418.0	 8385.0	...
5181315	  963.3	  418.6	 8383.0	...
5181316	  963.8	  419.0	 8382.0	...
5181317	  963.9	  419.4	 8380.0	...
5181318	  964.0	  419.7	 8381.0	...
5181319	  964.1	  419.9	 8382.0	...
5181320	  963.8	  419.9	 8383.0	...
5181321	  963.5	  419.3	 8385.0	...
5181322	  963.2	  418.7	 8386.0	...
5181323	  963.2	  418.4	 8387.0	...
5181324	  963.3	  418.4	 8388.0	...
5181325	  963.3	  418.3	 8389.0	...
5181326	  963.3	  418.3	 8389.0	...
5181327	  963.2	  418.3	 8388.0	...
5181328	  963.2	  418.8	 8389.0	...
5181329	  963.1	  419.3	 8390.0	...
5181330	  963.2	  419.8	 8389.0	...
5181331	  963.5	  420.0	 8387.0	...
5181332	  963.8	  420.2	 8387.0	...
5181333	  964.0	  420.3	 8387.0	...
5181334	  964.0	  420.2	 8387.0	...
5181335	  963.9	  419.9	 8387.0	...
5181336	  963.7	  419.7	 8388.0	...
5181337	  963.0	  419.3	 8389.0	...
5181338	  962.8	  418.9	 8389.0	...
5181339	  962.5	  418.6	 8390.0	...
5181340	  962.7	  418.7	 8391.0	...
5181341	  963.0	  418.8	 8393.0	...
5181342	  963.2	  418.9	 8392.0	...
5181343	  963.6	  419.4	 8392.0	...
5181344	  963.6	  419.9	 8394.0	...
5181345	  963.7	  420.4	 8401.0	...
5181346	  963.7	  420.3	 8408.0	...
5181347	  963.7	  420.4	 8411.0	...
5181348	  963.6	  420.6	 8407.0	...
5181349	  963.6	  420.2	 8403.0	...
5181350	  963.6	  419.7	 8402.0	...
5181351	  963.5	  419.3	 8402.0	...
5181352	  963.5	  419.5	 8403.0	...
5181353	  963.4	  419.8	 8404.0	...
5181354	  963.4	  419.3	 8404.0	...
5181355	  963.2	  418.5	 8403.0	...
5181356	  963.2	  418.0	 8401.0	...
5181357	  963.3	  418.3	 8398.0	...
5181358	  963.5	  418.7	 8399.0	...
5181359	  963.6	  419.0	 8402.0	...
5181360	  963.6	  419.4	 8402.0	...
5181361	  963.6	  419.5	 8400.0	...
5181362	  963.4	  419.3	 8398.0	...
5181363	  963.3	  419.1	 8399.0	...
5181364	  963.3	  419.4	 8399.0	...
5181365	  963.3	  419.7	 8397.0	...
5181366	  963.3	  419.7	 8397.0	...
5181367	  963.6	  419.2	 8398.0	...
5181368	  963.8	  418.7	 8397.0	...
5181369	  964.0	  418.6	 8395.0	...
5181370	  963.9	  418.5	 8394.0	...
5181371	  963.5	  418.7	 8395.0	...
5181372	  963.2	  419.1	 8397.0	...
5181373	  962.8	  419.5	 8398.0	...
5181374	  962.7	  419.8	 8399.0	...
5181375	  963.0	  419.6	 8401.0	...
5181376	  963.3	  419.5	 8402.0	...
5181377	  963.5	  418.8	 8404.0	...
5181378	  963.3	  418.2	 8407.0	...
5181379	  963.2	  417.7	 8408.0	...
5181380	  963.2	  417.7	 8409.0	...
5181381	  963.2	  417.9	 8408.0	...
5181382	  963.2	  417.9	 8408.0	...
5181383	  963.2	  417.9	 8409.0	...
5181384	  963.1	  417.8	 8408.0	...
5181385	  963.2	  417.9	 8408.0	...
5181386	  963.2	  417.9	 8409.0	...
5181387	  963.3	  418.0	 8411.0	...
5181388	  963.4	  418.1	 8413.0	...
5181389	  963.6	  418.3	 8413.0	...
5181390	  963.9	  418.2	 8413.0	...
5181391	  964.1	  418.2	 8411.0	...
5181392	  964.0	  418.2	 8409.0	...
5181393	  963.9	  418.4	 8409.0	...
5181394	  963.4	  418.7	 8411.0	...
5181395	  963.0	  418.9	 8413.0	...
5181396	  962.6	  418.8	 8413.0	...
5181397	  962.6	  418.9	 8413.0	...
5181398	  962.6	  419.1	 8410.0	...
5181399	  962.6	  419.3	 8408.0	...
5181400	  962.6	  419.3	 8405.0	...
5181401	  963.0	  419.4	 8404.0	...
5181402	  963.3	  419.5	 8404.0	...
5181403	  963.6	  419.2	 8406.0	...
5181404	  963.1	  418.3	 8410.0	...
5181405	  962.6	  417.3	 8414.0	...
5181406	  962.1	  416.7	 8414.0	...
5181407	  961.8	  416.7	 8414.0	...
5181408	  961.5	  416.8	 8414.0	...
5181409	  961.4	  416.8	 8415.0	...
5181410	  961.5	  416.8	 8419.0	...
5181411	  961.6	  416.8	 8423.0	...
5181412	  961.9	  417.1	 8423.0	...
5181413	  962.1	  417.5	 8419.0	...
5181414	  962.4	  417.7	 8415.0	...
5181415	  962.4	  417.5	 8413.0	...
5181416	  962.2	  417.4	 8410.0	...
5181417	  962.0	  417.5	 8408.0	...
5181418	  961.7	  417.3	 8408.0	...
5181419	  961.6	  417.1	 8410.0	...
5181420	  961.6	  417.6	 8413.0	...
5181421	  961.7	  418.3	 8415.0	...
5181422	  961.7	  418.9	 8414.0	...
5181423	  961.6	  418.6	 8413.0	...
5181424	  961.7	  418.2	 8413.0	...
5181425	  961.8	  418.0	 8412.0	...
5181426	  961.9	  417.8	 8411.0	...
5181427	  961.8	  417.7	 8413.0	...
5181428	  961.9	  417.6	 8416.0	...
5181429	  962.0	  417.6	 8418.0	...
5181430	  962.4	  417.7	 8418.0	...
5181431	  962.6	  417.9	 8417.0	...
5181432	  962.4	  418.3	 8417.0	...
5181433	  961.9	  418.5	 8416.0	...
5181434	  961.4	  418.6	 8416.0	...
5181435	  961.5	  418.4	 8416.0	...
5181436	  961.7	  418.3	 8416.0	...
5181437	  961.8	  418.3	 8415.0	...
5181438	  961.7	  418.2	 8414.0	...
5181439	  961.6	  418.2	 8414.0	...
5181440	  961.7	  418.1	 8413.0	...
5181441	  962.0	  418.1	 8413.0	...
5181442	  962.2	  417.8	 8413.0	...
5181443	  962.2	  417.6	 8413.0	...
5181444	  962.2	  417.2	 8415.0	...
5181445	  962.2	  417.0	 8418.0	...
5181446	  962.2	  417.5	 8421.0	...
5181447	  962.3	  418.1	 8422.0	...
5181448	  962.4	  419.0	 8424.0	...
5181449	  962.4	  419.1	 8425.0	...
5181450	  962.2	  419.2	 8426.0	...
5181451	  961.9	  419.1	 8426.0	...
5181452	  961.6	  418.6	 8426.0	...
5181453	  961.5	  418.3	 8426.0	...
5181454	  961.5	  418.5	 8424.0	...
5181455	  961.6	  418.9	 8422.0	...
5181456	  961.6	  419.4	 8420.0	...
5181457	  961.7	  419.0	 8420.0	...
5181458	  961.7	  418.7	 8419.0	...
5181459	  961.7	  418.3	 8419.0	...
5181460	  961.5	  418.3	 8418.0	...
5181461	  961.3	  418.4	 8419.0	...
5181462	  960.9	  418.2	 8419.0	...
5181463	  960.7	  418.0	 8419.0	...
5181464	  960.7	  417.7	 8419.0	...
5181465	  960.8	  417.4	 8418.0	...
5181466	  961.1	  417.1	 8419.0	...
5181467	  961.2	  416.9	 8419.0	...
5181468	  961.6	  417.3	 8419.0	...
5181469	  962.0	  417.6	 8418.0	...
EFIX R   5181277	5181469	193	  962.6	  418.1	   8400
SSACC R  5181470
5181470	  962.4	  417.8	 8415.0	...
5181471	  962.3	  417.7	 8414.0	...
5181472	  961.3	  417.6	 8413.0	...
5181473	  960.1	  417.5	 8412.0	...
5181474	  958.3	  417.3	 8412.0	...
5181475	  956.0	  417.3	 8407.0	...
5181476	  952.5	  417.6	 8402.0	...
5181477	  947.6	  418.1	 8396.0	...
5181478	  941.5	  418.7	 8395.0	...
5181479	  933.1	  420.2	 8394.0	...
5181480	  924.2	  421.8	 8392.0	...
5181481	  914.6	  426.1	 8390.0	...
5181482	  904.6	  429.8	 8388.0	...
5181483	  893.1	  433.8	 8388.0	...
5181484	  881.2	  435.5	 8392.0	...
5181485	  869.6	  437.1	 8395.0	...
5181486	  859.4	  438.5	 8399.0	...
5181487	  849.4	  439.4	 8400.0	...
5181488	  840.1	  440.2	 8401.0	...
5181489	  831.2	  438.6	 8402.0	...
5181490	  824.0	  436.1	 8395.0	...
5181491	  817.8	  433.5	 8389.0	...
5181492	  811.8	  431.4	 8381.0	...
5181493	  805.5	  430.0	 8379.0	...
5181494	  799.4	  427.8	 8374.0	...
5181495	  793.7	  427.6	 8362.0	...
5181496	  788.1	  427.5	 8346.0	...
5181497	  781.9	  428.2	 8332.0	...
5181498	  774.8	  429.0	 8323.0	...
5181499	  767.9	  429.7	 8311.0	...
5181500	  761.7	  429.8	 8300.0	...
5181501	  756.0	  429.7	 8293.0	...
5181502	  750.7	  429.6	 8293.0	...
5181503	  745.9	  428.3	 8292.0	...
5181504	  741.4	  426.8	 8294.0	...
5181505	  738.1	  425.3	 8291.0	...
5181506	  735.7	  425.4	 8289.0	...
5181507	  735.4	  425.7	 8285.0	...
5181508	  735.7	  427.0	 8285.0	...
ESACC R  5181470	5181508	39	  962.4	  417.8	  735.7	  427.0	   4.80	    225
SFIX R   5181509
5181509	  736.5	  430.6	 8281.0	...
5181510	  737.3	  434.7	 8275.0	...
5181511	  737.9	  438.8	 8270.0	...
5181512	  738.3	  441.1	 8268.0	...
5181513	  738.6	  442.9	 8268.0	...
5181514	  739.2	  443.8	 8269.0	...
5181515	  739.7	  445.0	 8269.0	...
5181516	  740.1	  445.8	 8270.0	...
5181517	  740.1	  445.8	 8274.0	...
5181518	  739.9	  444.3	 8278.0	...
5181519	  739.7	  442.7	 8282.0	...
5181520	  739.5	  441.3	 8282.0	...
5181521	  739.6	  440.1	 8283.0	...
5181522	  739.7	  438.6	 8289.0	...
5181523	  739.9	  437.5	 8296.0	...
5181524	  740.0	  437.2	 8296.0	...
5181525	  740.1	  437.2	 8290.0	...
5181526	  740.1	  437.3	 8283.0	...
5181527	  739.9	  437.9	 8283.0	...
5181528	  739.6	  438.5	 8283.0	...
5181529	  739.5	  438.9	 8283.0	...
5181530	  739.6	  438.7	 8280.0	...
5181531	  739.5	  438.4	 8277.0	...
5181532	  738.9	  438.4	 8273.0	...
5181533	  738.2	  438.9	 8269.0	...
5181534	  737.7	  439.4	 8266.0	...
5181535	  737.6	  439.9	 8264.0	...
5181536	  737.8	  439.9	 8264.0	...
5181537	  738.0	  440.0	 8264.0	...
5181538	  738.1	  440.1	 8264.0	...
5181539	  738.3	  440.3	 8267.0	...
5181540	  738.3	  440.4	 8270.0	...
5181541	  738.5	  440.5	 8273.0	...
5181542	  738.6	  440.6	 8270.0	...
5181543	  738.8	  440.7	 8266.0	...
5181544	  738.7	  440.8	 8263.0	...
5181545	  738.7	  440.7	 8261.0	...
5181546	  738.9	  440.5	 8259.0	...
5181547	  739.1	  440.2	 8257.0	...
5181548	  739.0	  440.2	 8255.0	...
5181549	  738.7	  440.2	 8255.0	...
5181550	  738.3	  439.9	 8254.0	...
5181551	  738.1	  439.6	 8257.0	...
5181552	  737.9	  439.3	 8261.0	...
5181553	  737.8	  439.4	 8265.0	...
5181554	  737.8	  439.4	 8268.0	...
5181555	  737.8	  439.4	 8267.0	...
5181556	  737.9	  439.5	 8265.0	...
5181557	  737.9	  439.6	 8259.0	...
5181558	  737.8	  439.4	 8255.0	...
5181559	  737.4	  439.4	 8252.0	...
5181560	  737.1	  439.7	 8252.0	...
5181561	  737.0	  440.0	 8252.0	...
5181562	  737.1	  440.3	 8252.0	...
5181563	  737.1	  440.2	 8252.0	...
5181564	  736.9	  440.2	 8251.0	...
5181565	  737.3	  440.0	 8251.0	...
5181566	  737.7	  439.8	 8250.0	...
5181567	  737.9	  439.5	 8248.0	...
5181568	  737.6	  439.5	 8244.0	...
5181569	  737.2	  439.5	 8241.0	...
5181570	  737.2	  439.5	 8243.0	...
5181571	  737.1	  439.4	 8246.0	...
5181572	  737.1	  439.4	 8250.0	...
5181573	  737.0	  439.4	 8250.0	...
5181574	  737.1	  439.7	 8248.0	...
5181575	  737.3	  440.0	 8246.0	...
5181576	  737.5	  440.3	 8244.0	...
5181577	  737.0	  440.6	 8245.0	...
5181578	  736.4	  441.0	 8245.0	...
5181579	  736.6	  441.3	 8244.0	...
5181580	  737.5	  441.1	 8242.0	...
5181581	  738.4	  440.9	 8241.0	...
5181582	  737.7	  440.3	 8241.0	...
5181583	  736.8	  439.8	 8242.0	...
5181584	  736.1	  439.2	 8242.0	...
5181585	  736.5	  439.1	 8242.0	...
5181586	  737.0	  439.1	 8244.0	...
5181587	  737.4	  439.3	 8245.0	...
5181588	  737.5	  439.5	 8241.0	...
5181589	  737.4	  439.6	 8236.0	...
5181590	  737.4	  439.6	 8229.0	...
5181591	  737.5	  440.1	 8228.0	...
5181592	  737.6	  440.7	 8225.0	...
5181593	  737.5	  441.1	 8224.0	...
5181594	  737.4	  441.0	 8224.0	...
5181595	  737.4	  440.9	 8224.0	...
5181596	  737.5	  441.0	 8224.0	...
5181597	  737.7	  441.1	 8224.0	...
5181598	  737.4	  441.3	 8225.0	...
5181599	  736.9	  441.2	 8225.0	...
5181600	  736.7	  441.1	 8224.0	...
5181601	  736.8	  440.9	 8223.0	...
5181602	  736.8	  440.7	 8223.0	...
5181603	  736.7	  440.7	 8221.0	...
5181604	  736.5	  440.8	 8218.0	...
5181605	  736.8	  440.8	 8214.0	...
5181606	  737.1	  440.8	 8214.0	...
5181607	  737.3	  440.7	 8216.0	...
5181608	  737.8	  440.8	 8219.0	...
5181609	  738.2	  440.3	 8220.0	...
5181610	  738.5	  439.8	 8220.0	...
5181611	  738.1	  439.1	 8219.0	...
5181612	  737.8	  439.0	 8215.0	...
5181613	  737.6	  438.9	 8211.0	...
5181614	  737.6	  439.0	 8208.0	...
5181615	  737.7	  439.2	 8210.0	...
5181616	  737.8	  439.9	 8211.0	...
5181617	  737.7	  440.5	 8210.0	...
5181618	  737.4	  441.4	 8206.0	...
5181619	  737.0	  441.7	 8203.0	...
5181620	  736.8	  441.6	 8203.0	...
5181621	  736.9	  441.3	 8205.0	...
5181622	  737.1	  441.0	 8205.0	...
5181623	  737.3	  440.7	 8204.0	...
5181624	  737.5	  440.3	 8202.0	...
5181625	  737.3	  440.0	 8202.0	...
5181626	  737.2	  440.4	 8202.0	...
5181627	  737.0	  440.8	 8199.0	...
5181628	  737.0	  441.0	 8196.0	...
5181629	  736.8	  441.0	 8193.0	...
5181630	  736.6	  440.8	 8193.0	...
5181631	  736.6	  440.8	 8192.0	...
5181632	  736.8	  440.7	 8192.0	...
5181633	  737.1	  440.9	 8194.0	...
5181634	  737.3	  441.1	 8198.0	...
5181635	  737.2	  440.9	 8201.0	...
5181636	  736.9	  440.5	 8203.0	...
5181637	  736.5	  440.3	 8205.0	...
5181638	  736.4	  440.5	 8201.0	...
5181639	  736.5	  440.5	 8195.0	...
5181640	  736.5	  440.5	 8189.0	...
5181641	  736.3	  440.4	 8191.0	...
5181642	  736.4	  440.4	 8192.0	...
5181643	  736.5	  440.6	 8191.0	...
5181644	  736.6	  440.8	 8188.0	...
5181645	  736.7	  441.0	 8186.0	...
5181646	  736.7	  441.0	 8187.0	...
5181647	  736.5	  440.9	 8190.0	...
5181648	  736.1	  440.8	 8190.0	...
5181649	  736.2	  440.7	 8189.0	...
5181650	  736.6	  440.8	 8188.0	...
5181651	  737.0	  440.9	 8189.0	...
5181652	  737.1	  440.9	 8189.0	...
5181653	  737.0	  440.4	 8190.0	...
5181654	  736.9	  439.8	 8191.0	...
5181655	  736.8	  439.5	 8185.0	...
5181656	  736.8	  439.4	 8178.0	...
5181657	  736.9	  439.5	 8170.0	...
5181658	  737.1	  439.6	 8169.0	...
5181659	  737.1	  439.7	 8168.0	...
5181660	  737.0	  439.5	 8171.0	...
5181661	  737.1	  439.3	 8175.0	...
5181662	  737.2	  439.5	 8178.0	...
5181663	  737.3	  439.9	 8179.0	...
5181664	  737.3	  440.3	 8179.0	...
5181665	  737.4	  440.3	 8179.0	...
5181666	  737.6	  440.5	 8178.0	...
5181667	  738.2	  440.6	 8178.0	...
5181668	  738.6	  440.7	 8176.0	...
5181669	  738.8	  440.9	 8174.0	...
5181670	  738.8	  441.2	 8172.0	...
5181671	  738.7	  441.5	 8167.0	...
5181672	  738.5	  441.5	 8161.0	...
5181673	  738.2	  441.5	 8157.0	...
5181674	  738.0	  441.0	 8157.0	...
5181675	  737.8	  440.3	 8156.0	...
5181676	  737.7	  439.6	 8155.0	...
5181677	  737.7	  439.4	 8154.0	...
5181678	  737.7	  439.5	 8155.0	...
5181679	  737.7	  439.9	 8156.0	...
5181680	  737.8	  440.7	 8158.0	...
5181681	  737.9	  441.5	 8159.0	...
5181682	  738.0	  441.7	 8160.0	...
5181683	  738.0	  441.1	 8160.0	...
5181684	  738.0	  440.5	 8162.0	...
5181685	  738.0	  440.2	 8163.0	...
5181686	  738.3	  439.9	 8164.0	...
5181687	  738.6	  439.6	 8164.0	...
5181688	  738.9	  439.4	 8166.0	...
5181689	  738.9	  439.3	 8168.0	...
5181690	  739.0	  440.3	 8167.0	...
5181691	  739.0	  441.2	 8166.0	...
5181692	  738.7	  442.2	 8161.0	...
5181693	  738.2	  442.2	 8157.0	...
5181694	  737.8	  442.1	 8147.0	...
5181695	  737.8	  442.0	 8141.0	...
5181696	  737.7	  442.0	 8137.0	...
5181697	  737.8	  441.9	 8141.0	...
5181698	  738.0	  441.6	 8144.0	...
5181699	  738.1	  441.2	 8143.0	...
5181700	  738.2	  441.0	 8143.0	...
5181701	  738.4	  441.0	 8145.0	...
5181702	  738.7	  440.6	 8149.0	...
5181703	  738.9	  440.3	 8148.0	...
5181704	  739.1	  440.2	 8147.0	...
5181705	  739.1	  440.5	 8143.0	...
5181706	  739.3	  440.7	 8144.0	...
5181707	  739.4	  441.1	 8145.0	...
5181708	  739.1	  441.3	 8146.0	...
5181709	  738.8	  441.4	 8147.0	...
5181710	  738.2	  441.1	 8147.0	...
5181711	  738.0	  440.8	 8147.0	...
5181712	  738.0	  440.7	 8147.0	...
5181713	  738.3	  441.3	 8145.0	...
5181714	  738.7	  441.8	 8144.0	...
5181715	  738.5	  441.9	 8148.0	...
5181716	  738.2	  441.6	 8152.0	...
5181717	  737.9	  441.7	 8156.0	...
5181718	  737.8	  442.1	 8155.0	...
5181719	  737.8	  442.5	 8153.0	...
5181720	  737.9	  442.5	 8149.0	...
5181721	  738.4	  442.4	 8146.0	...
5181722	  738.7	  441.8	 8143.0	...
5181723	  738.5	  441.3	 8143.0	...
5181724	  738.0	  440.8	 8144.0	...
5181725	  737.6	  440.8	 8144.0	...
5181726	  737.8	  441.4	 8144.0	...
5181727	  738.0	  442.0	 8145.0	...
5181728	  737.9	  442.5	 8146.0	...
5181729	  737.9	  442.7	 8144.0	...
5181730	  737.8	  442.8	 8141.0	...
5181731	  737.8	  443.0	 8140.0	...
5181732	  737.8	  443.3	 8141.0	...
5181733	  737.7	  443.5	 8141.0	...
5181734	  738.2	  443.6	 8138.0	...
5181735	  738.7	  443.4	 8134.0	...
5181736	  739.2	  443.4	 8133.0	...
5181737	  739.6	  443.6	 8132.0	...
5181738	  740.0	  443.2	 8134.0	...
5181739	  740.0	  442.6	 8138.0	...
5181740	  739.7	  442.6	 8142.0	...
5181741	  739.3	  442.9	 8137.0	...
5181742	  739.3	  442.9	 8131.0	...
5181743	  739.6	  442.4	 8132.0	...
5181744	  739.9	  442.1	 8139.0	...
5181745	  739.8	  442.1	 8141.0	...
5181746	  739.4	  442.7	 8136.0	...
5181747	  739.1	  443.3	 8132.0	...
5181748	  739.1	  443.9	 8134.0	...
5181749	  739.3	  443.9	 8134.0	...
5181750	  739.5	  443.9	 8132.0	...
5181751	  739.7	  444.0	 8130.0	...
5181752	  739.9	  444.0	 8130.0	...
5181753	  739.9	  443.6	 8129.0	...
5181754	  739.6	  443.3	 8129.0	...
5181755	  739.2	  443.3	 8126.0	...
5181756	  739.0	  443.8	 8124.0	...
5181757	  739.2	  444.2	 8124.0	...
5181758	  739.4	  444.3	 8127.0	...
5181759	  739.4	  444.2	 8129.0	...
5181760	  739.4	  444.1	 8127.0	...
5181761	  739.6	  443.9	 8126.0	...
5181762	  739.9	  443.8	 8127.0	...
5181763	  740.1	  443.8	 8129.0	...
5181764	  740.1	  444.0	 8130.0	...
5181765	  740.4	  444.0	 8128.0	...
5181766	  740.8	  444.1	 8125.0	...
5181767	  740.7	  444.2	 8122.0	...
5181768	  740.2	  444.4	 8124.0	...
5181769	  739.6	  444.6	 8125.0	...
5181770	  739.5	  444.6	 8127.0	...
5181771	  739.4	  444.6	 8126.0	...
5181772	  739.4	  444.6	 8122.0	...
5181773	  739.5	  444.5	 8119.0	...
5181774	  739.8	  444.7	 8117.0	...
5181775	  740.1	  444.9	 8118.0	...
5181776	  740.3	  444.8	 8120.0	...
5181777	  740.1	  444.4	 8122.0	...
5181778	  739.9	  444.1	 8124.0	...
5181779	  739.7	  444.2	 8124.0	...
5181780	  739.7	  444.5	 8125.0	...
5181781	  740.1	  445.3	 8120.0	...
5181782	  740.4	  445.9	 8116.0	...
5181783	  740.7	  446.7	 8114.0	...
5181784	  740.7	  446.8	 8116.0	...
5181785	  740.6	  447.0	 8120.0	...
5181786	  740.9	  446.7	 8123.0	...
5181787	  741.1	  446.4	 8126.0	...
5181788	  741.3	  446.1	 8127.0	...
5181789	  741.1	  445.9	 8127.0	...
5181790	  740.9	  444.8	 8124.0	...
5181791	  740.2	  443.9	 8121.0	...
5181792	  739.6	  442.7	 8118.0	...
5181793	  739.1	  442.4	 8121.0	...
5181794	  739.2	  442.9	 8124.0	...
5181795	  739.6	  443.7	 8127.0	...
5181796	  740.3	  444.5	 8128.0	...
5181797	  740.9	  444.6	 8125.0	...
5181798	  741.4	  445.0	 8122.0	...
5181799	  741.4	  446.0	 8119.0	...
5181800	  741.5	  446.7	 8120.0	...
5181801	  741.6	  447.2	 8121.0	...
5181802	  741.5	  446.8	 8123.0	...
EFIX R   5181509	5181802	294	  738.3	  441.4	   8189
SSACC R  5181803
5181803	  741.4	  446.3	 8127.0	...
5181804	  741.2	  445.9	 8130.0	...
5181805	  741.3	  445.9	 8130.0	...
5181806	  741.6	  446.4	 8128.0	...
5181807	  742.8	  447.0	 8129.0	...
5181808	  745.2	  447.6	 8132.0	...
5181809	  749.3	  447.8	 8137.0	...
5181810	  754.4	  448.0	 8145.0	...
5181811	  761.7	  448.6	 8157.0	...
5181812	  770.0	  449.0	 8170.0	...
5181813	  780.4	  448.8	 8182.0	...
5181814	  791.3	  447.7	 8188.0	...
5181815	  802.2	  446.5	 8199.0	...
5181816	  812.7	  445.4	 8207.0	...
5181817	  822.9	  444.3	 8216.0	...
5181818	  832.2	  443.4	 8219.0	...
5181819	  840.0	  442.8	 8229.0	...
5181820	  846.2	  442.3	 8237.0	...
5181821	  852.6	  441.3	 8245.0	...
5181822	  859.1	  440.1	 8247.0	...
5181823	  866.2	  437.7	 8249.0	...
5181824	  872.6	  434.7	 8253.0	...
5181825	  879.4	  431.8	 8257.0	...
5181826	  886.0	  430.0	 8260.0	...
5181827	  891.7	  429.4	 8260.0	...
5181828	  896.1	  428.8	 8258.0	...
5181829	  899.4	  429.4	 8255.0	...
5181830	  903.5	  430.0	 8250.0	...
5181831	  907.1	  431.0	 8246.0	...
5181832	  910.4	  432.2	 8241.0	...
5181833	  912.9	  434.7	 8239.0	...
5181834	  915.8	  437.8	 8238.0	...
5181835	  918.1	  439.9	 8233.0	...
5181836	  919.9	  440.9	 8228.0	...
5181837	  920.8	  441.4	 8225.0	...
5181838	  921.6	  442.0	 8226.0	...
5181839	  922.1	  443.0	 8227.0	...
ESACC R  5181803	5181839	37	  741.4	  446.3	  922.1	  443.0	   3.82	    203
SFIX R   5181840
5181840	  922.4	  443.6	 8227.0	...
5181841	  922.0	  443.7	 8230.0	...
5181842	  920.4	  442.7	 8233.0	...
5181843	  918.4	  441.8	 8236.0	...
5181844	  917.1	  441.5	 8234.0	...
5181845	  915.2	  441.9	 8231.0	...
5181846	  913.6	  441.5	 8228.0	...
5181847	  911.2	  441.0	 8228.0	...
5181848	  909.9	  440.2	 8229.0	...
5181849	  908.7	  440.2	 8230.0	...
5181850	  908.1	  440.1	 8231.0	...
5181851	  908.0	  440.1	 8231.0	...
5181852	  908.4	  440.2	 8230.0	...
5181853	  909.1	  440.1	 8230.0	...
5181854	  910.3	  439.5	 8233.0	...
5181855	  911.4	  438.7	 8235.0	...
5181856	  912.8	  438.9	 8233.0	...
5181857	  913.7	  439.8	 8229.0	...
5181858	  914.6	  440.7	 8225.0	...
5181859	  915.2	  440.7	 8225.0	...
5181860	  915.7	  440.7	 8224.0	...
5181861	  915.9	  441.1	 8223.0	...
5181862	  916.0	  441.6	 8222.0	...
5181863	  916.2	  442.0	 8222.0	...
5181864	  915.8	  442.1	 8221.0	...
5181865	  915.4	  442.6	 8221.0	...
5181866	  915.0	  443.2	 8223.0	...
5181867	  915.0	  442.9	 8228.0	...
5181868	  914.8	  442.1	 8233.0	...
5181869	  914.6	  441.3	 8235.0	...
5181870	  914.6	  441.2	 8235.0	...
5181871	  914.6	  441.0	 8237.0	...
5181872	  914.3	  441.3	 8238.0	...
5181873	  913.8	  441.7	 8239.0	...
5181874	  913.4	  442.2	 8237.0	...
5181875	  913.3	  442.2	 8236.0	...
5181876	  913.7	  442.2	 8236.0	...
5181877	  914.2	  442.4	 8235.0	...
5181878	  914.6	  442.5	 8235.0	...
5181879	  914.7	  442.9	 8235.0	...
5181880	  914.8	  443.1	 8236.0	...
5181881	  914.7	  443.2	 8235.0	...
5181882	  914.7	  442.9	 8234.0	...
5181883	  914.5	  442.6	 8232.0	...
5181884	  914.4	  442.5	 8234.0	...
5181885	  914.2	  442.5	 8236.0	...
5181886	  914.1	  442.5	 8237.0	...
5181887	  914.0	  442.1	 8237.0	...
5181888	  913.9	  441.7	 8237.0	...
5181889	  913.7	  441.4	 8237.0	...
5181890	  913.7	  441.5	 8236.0	...
MSG	5181891 0000 _ Experiment Start
5181891	  913.9	  441.6	 8237.0	...
5181892	  914.0	  441.7	 8241.0	...
5181893	  914.0	  441.9	 8244.0	...
5181894	  913.9	  442.0	 8245.0	...
5181895	  913.9	  442.1	 8246.0	...
5181896	  914.2	  442.4	 8247.0	...
5181897	  914.5	  442.7	 8245.0	...
5181898	  914.6	  443.1	 8243.0	...
5181899	  914.4	  443.2	 8240.0	...
5181900	  914.1	  443.2	 8238.0	...
5181901	  914.0	  443.2	 8238.0	...
5181902	  913.9	  443.2	 8239.0	...
5181903	  914.0	  443.5	 8243.0	...
5181904	  914.2	  443.8	 8247.0	...
5181905	  914.4	  444.0	 8249.0	...
5181906	  914.4	  443.8	 8248.0	...
5181907	  914.5	  443.3	 8249.0	...
5181908	  914.9	  443.0	 8251.0	...
5181909	  915.3	  442.8	 8252.0	...
5181910	  915.4	  442.9	 8251.0	...
5181911	  915.1	  443.0	 8251.0	...
5181912	  914.8	  443.0	 8251.0	...
5181913	  914.6	  442.8	 8251.0	...
5181914	  914.3	  442.6	 8249.0	...
5181915	  914.1	  442.3	 8245.0	...
5181916	  913.9	  442.2	 8244.0	...
5181917	  913.9	  442.1	 8248.0	...
5181918	  913.8	  442.1	 8251.0	...
5181919	  913.8	  442.1	 8253.0	...
5181920	  913.9	  442.3	 8251.0	...
5181921	  914.0	  442.6	 8249.0	...
5181922	  914.3	  442.8	 8247.0	...
5181923	  914.4	  442.7	 8245.0	...
5181924	  914.5	  442.6	 8244.0	...
5181925	  914.2	  443.0	 8244.0	...
5181926	  913.8	  443.6	 8244.0	...
5181927	  913.4	  444.1	 8247.0	...
5181928	  913.3	  443.8	 8250.0	...
5181929	  913.1	  443.2	 8253.0	...
5181930	  912.8	  442.8	 8253.0	...
5181931	  912.4	  442.7	 8254.0	...
5181932	  912.0	  442.8	 8254.0	...
5181933	  911.9	  442.5	 8254.0	...
5181934	  912.0	  442.1	 8252.0	...
5181935	  912.0	  441.7	 8250.0	...
5181936	  912.0	  441.7	 8248.0	...
5181937	  912.1	  442.4	 8250.0	...
5181938	  912.0	  443.0	 8252.0	...
5181939	  912.0	  443.5	 8254.0	...
5181940	  911.9	  443.2	 8255.0	...
5181941	  911.8	  442.7	 8257.0	...
5181942	  911.8	  442.3	 8259.0	...
5181943	  911.9	  442.0	 8260.0	...
5181944	  912.3	  442.6	 8257.0	...
5181945	  912.6	  443.2	 8253.0	...
5181946	  912.7	  443.9	 8254.0	...
5181947	  912.4	  444.1	 8258.0	...
5181948	  912.2	  444.3	 8261.0	...
5181949	  912.3	  444.3	 8259.0	...
5181950	  912.4	  444.1	 8262.0	...
5181951	  912.9	  443.6	 8267.0	...
5181952	  913.2	  443.2	 8274.0	...
5181953	  912.8	  442.8	 8275.0	...
5181954	  912.1	  442.7	 8275.0	...
5181955	  911.5	  442.5	 8273.0	...
5181956	  911.7	  442.5	 8272.0	...
5181957	  911.8	  442.5	 8270.0	...
5181958	  911.8	  442.4	 8270.0	...
5181959	  911.6	  442.4	 8272.0	...
5181960	  911.4	  443.1	 8274.0	...
5181961	  911.4	  444.0	 8275.0	...
5181962	  911.3	  444.9	 8274.0	...
5181963	  911.2	  444.6	 8271.0	...
5181964	  911.0	  444.2	 8267.0	...
5181965	  910.8	  443.8	 8264.0	...
5181966	  910.6	  443.3	 8263.0	...
5181967	  910.6	  442.8	 8265.0	...
5181968	  910.5	  442.4	 8267.0	...
5181969	  910.4	  442.6	 8268.0	...
5181970	  910.3	  442.8	 8268.0	...
5181971	  910.3	  443.0	 8268.0	...
5181972	  910.2	  443.2	 8269.0	...
5181973	  910.1	  443.3	 8270.0	...
5181974	  910.1	  443.2	 8272.0	...
5181975	  910.2	  443.2	 8272.0	...
5181976	  910.0	  443.4	 8271.0	...
5181977	  909.8	  443.8	 8271.0	...
5181978	  909.7	  444.3	 8272.0	...
5181979	  909.7	  444.6	 8274.0	...
5181980	  909.7	  444.1	 8276.0	...
5181981	  909.6	  443.4	 8279.0	...
5181982	  909.6	  442.6	 8274.0	...
5181983	  909.7	  442.6	 8269.0	...
5181984	  909.9	  442.6	 8264.0	...
5181985	  910.0	  443.0	 8263.0	...
5181986	  910.2	  443.5	 8263.0	...
5181987	  910.3	  443.8	 8263.0	...
5181988	  910.2	  443.7	 8263.0	...
5181989	  910.1	  443.8	 8264.0	...
5181990	  910.1	  444.1	 8261.0	...
5181991	  910.3	  444.4	 8259.0	...
5181992	  910.3	  444.4	 8258.0	...
5181993	  910.2	  444.5	 8260.0	...
5181994	  910.1	  444.5	 8262.0	...
5181995	  910.0	  444.2	 8264.0	...
5181996	  909.9	  443.8	 8268.0	...
5181997	  909.7	  443.3	 8271.0	...
5181998	  909.5	  443.1	 8271.0	...
5181999	  909.4	  443.0	 8270.0	...
5182000	  909.3	  443.4	 8269.0	...
5182001	  909.2	  443.8	 8267.0	...
5182002	  909.1	  444.2	 8266.0	...
5182003	  909.2	  444.0	 8265.0	...
5182004	  909.5	  443.7	 8262.0	...
5182005	  909.5	  444.1	 8259.0	...
5182006	  909.3	  444.7	 8259.0	...
5182007	  909.1	  444.8	 8261.0	...
5182008	  909.2	  444.3	 8269.0	...
5182009	  909.2	  443.5	 8275.0	...
5182010	  908.9	  443.2	 8280.0	...
5182011	  908.6	  442.8	 8278.0	...
5182012	  908.3	  442.8	 8277.0	...
5182013	  908.2	  442.8	 8277.0	...
5182014	  908.2	  442.9	 8277.0	...
5182015	  908.2	  442.8	 8280.0	...
5182016	  908.3	  442.7	 8282.0	...
5182017	  908.4	  442.7	 8285.0	...
5182018	  908.5	  442.8	 8287.0	...
5182019	  908.6	  442.9	 8289.0	...
5182020	  908.7	  443.1	 8291.0	...
5182021	  908.8	  443.4	 8291.0	...
5182022	  908.8	  443.8	 8292.0	...
5182023	  908.7	  444.1	 8293.0	...
5182024	  908.6	  444.4	 8289.0	...
5182025	  908.6	  444.6	 8284.0	...
5182026	  908.5	  444.8	 8280.0	...
5182027	  908.4	  444.5	 8283.0	...
5182028	  908.4	  444.1	 8285.0	...
5182029	  908.6	  443.5	 8289.0	...
5182030	  908.9	  443.2	 8290.0	...
5182031	  909.2	  443.5	 8289.0	...
5182032	  909.3	  444.1	 8287.0	...
5182033	  909.2	  444.8	 8284.0	...
5182034	  908.7	  445.1	 8283.0	...
5182035	  908.1	  445.2	 8285.0	...
5182036	  907.7	  445.4	 8287.0	...
5182037	  907.7	  445.4	 8289.0	...
5182038	  907.6	  445.4	 8290.0	...
5182039	  907.7	  445.3	 8290.0	...
5182040	  907.8	  445.2	 8289.0	...
5182041	  907.6	  445.1	 8289.0	...
5182042	  907.3	  445.2	 8288.0	...
5182043	  906.9	  445.1	 8287.0	...
5182044	  906.8	  445.1	 8286.0	...
5182045	  906.7	  445.1	 8286.0	...
5182046	  906.6	  445.1	 8286.0	...
5182047	  906.5	  445.1	 8289.0	...
5182048	  906.4	  445.5	 8292.0	...
5182049	  906.4	  445.8	 8295.0	...
5182050	  906.3	  446.2	 8295.0	...
5182051	  906.4	  446.3	 8295.0	...
5182052	  906.5	  446.4	 8296.0	...
5182053	  906.8	  446.2	 8298.0	...
5182054	  907.1	  445.8	 8299.0	...
5182055	  907.4	  445.4	 8298.0	...
5182056	  907.3	  445.4	 8296.0	...
5182057	  907.3	  445.4	 8294.0	...
5182058	  906.9	  445.5	 8293.0	...
EFIX R   5181840	5182058	219	  911.5	  443.1	   8259
SSACC R  5182059
5182059	  906.5	  445.5	 8295.0	...
5182060	  906.2	  445.5	 8298.0	...
5182061	  906.2	  446.0	 8302.0	...
5182062	  905.5	  446.6	 8298.0	...
5182063	  904.8	  447.2	 8292.0	...
5182064	  902.4	  447.2	 8286.0	...
5182065	  898.6	  446.4	 8290.0	...
5182066	  892.5	  445.9	 8295.0	...
5182067	  886.3	  445.3	 8297.0	...
5182068	  878.6	  445.0	 8294.0	...
5182069	  870.1	  444.3	 8292.0	...
5182070	  860.0	  443.8	 8291.0	...
5182071	  849.7	  442.9	 8291.0	...
5182072	  838.8	  442.1	 8291.0	...
5182073	  827.9	  440.3	 8294.0	...
5182074	  817.5	  439.2	 8297.0	...
5182075	  807.3	  437.6	 8300.0	...
5182076	  797.7	  436.0	 8300.0	...
5182077	  788.8	  434.6	 8300.0	...
5182078	  780.3	  433.2	 8299.0	...
5182079	  772.9	  433.2	 8288.0	...
5182080	  766.5	  433.1	 8277.0	...
5182081	  759.9	  433.8	 8267.0	...
5182082	  753.5	  434.2	 8264.0	...
5182083	  747.3	  434.6	 8257.0	...
5182084	  743.2	  434.7	 8250.0	...
5182085	  739.7	  433.7	 8241.0	...
5182086	  736.9	  432.4	 8237.0	...
5182087	  734.9	  431.0	 8229.0	...
5182088	  733.6	  430.4	 8223.0	...
5182089	  733.2	  429.8	 8216.0	...
ESACC R  5182059	5182089	31	  906.5	  445.5	  733.2	  429.8	   3.69	    214
SFIX R   5182090
5182090	  733.4	  429.3	 8217.0	...
5182091	  733.7	  429.4	 8220.0	...
5182092	  734.0	  429.8	 8223.0	...
5182093	  734.3	  430.6	 8223.0	...
5182094	  734.6	  432.2	 8222.0	...
5182095	  734.9	  434.2	 8223.0	...
5182096	  735.1	  436.0	 8222.0	...
5182097	  734.5	  436.8	 8222.0	...
5182098	  733.4	  436.9	 8222.0	...
5182099	  732.3	  436.9	 8223.0	...
5182100	  732.1	  436.8	 8224.0	...
5182101	  732.3	  437.0	 8229.0	...
5182102	  733.4	  437.0	 8232.0	...
MSG	5182103 0000 _ Number On
5182103	  734.3	  436.9	 8239.0	...
5182104	  735.3	  436.5	 8244.0	...
5182105	  735.2	  434.8	 8247.0	...
5182106	  735.6	  433.3	 8246.0	...
5182107	  736.0	  431.8	 8244.0	...
5182108	  736.5	  431.7	 8243.0	...
5182109	  736.5	  431.6	 8243.0	...
5182110	  735.9	  431.7	 8244.0	...
5182111	  735.3	  431.9	 8246.0	...
5182112	  734.7	  432.3	 8247.0	...
5182113	  734.7	  432.9	 8245.0	...
5182114	  734.6	  433.7	 8242.0	...
5182115	  734.3	  434.3	 8240.0	...
5182116	  733.7	  434.7	 8240.0	...
5182117	  733.0	  434.2	 8240.0	...
5182118	  732.4	  433.7	 8241.0	...
5182119	  732.2	  433.1	 8243.0	...
5182120	  732.0	  433.2	 8246.0	...
5182121	  731.8	  433.1	 8250.0	...
5182122	  731.8	  433.1	 8251.0	...
5182123	  731.8	  432.9	 8253.0	...
5182124	  732.0	  432.7	 8255.0	...
5182125	  732.2	  432.9	 8256.0	...
5182126	  732.6	  433.3	 8253.0	...
5182127	  732.9	  433.7	 8248.0	...
5182128	  733.4	  434.0	 8241.0	...
5182129	  733.7	  434.3	 8240.0	...
5182130	  733.4	  434.6	 8242.0	...
5182131	  732.7	  434.5	 8245.0	...
5182132	  732.0	  434.6	 8247.0	...
5182133	  731.9	  434.7	 8246.0	...
5182134	  732.1	  434.6	 8245.0	...
5182135	  732.3	  434.2	 8245.0	...
5182136	  732.0	  433.8	 8246.0	...
5182137	  731.4	  433.8	 8247.0	...
5182138	  731.1	  433.9	 8247.0	...
5182139	  731.4	  434.1	 8246.0	...
5182140	  731.8	  434.4	 8245.0	...
5182141	  732.0	  434.0	 8247.0	...
5182142	  732.3	  433.4	 8251.0	...
5182143	  732.5	  433.4	 8255.0	...
5182144	  732.5	  434.0	 8255.0	...
5182145	  732.4	  434.6	 8250.0	...
5182146	  732.1	  434.6	 8246.0	...
5182147	  731.8	  434.6	 8244.0	...
5182148	  731.4	  434.6	 8246.0	...
5182149	  731.1	  434.4	 8249.0	...
5182150	  731.1	  433.9	 8252.0	...
5182151	  731.3	  433.5	 8254.0	...
5182152	  731.4	  433.4	 8257.0	...
5182153	  731.9	  433.5	 8261.0	...
5182154	  732.3	  433.7	 8265.0	...
5182155	  732.0	  433.8	 8266.0	...
5182156	  731.2	  433.9	 8262.0	...
5182157	  730.5	  433.9	 8256.0	...
5182158	  730.5	  434.2	 8252.0	...
5182159	  730.7	  434.5	 8254.0	...
5182160	  730.9	  435.0	 8258.0	...
5182161	  731.1	  435.2	 8260.0	...
5182162	  731.2	  435.0	 8259.0	...
5182163	  731.3	  434.7	 8256.0	...
5182164	  731.2	  433.9	 8255.0	...
5182165	  731.1	  432.9	 8256.0	...
5182166	  730.8	  432.0	 8261.0	...
5182167	  730.7	  431.7	 8265.0	...
5182168	  730.7	  432.1	 8267.0	...
5182169	  730.5	  432.4	 8268.0	...
5182170	  730.2	  432.6	 8268.0	...
5182171	  729.8	  432.6	 8267.0	...
5182172	  729.8	  432.5	 8266.0	...
5182173	  729.8	  432.1	 8270.0	...
5182174	  729.8	  431.7	 8274.0	...
5182175	  730.0	  431.6	 8277.0	...
5182176	  730.2	  431.7	 8277.0	...
5182177	  729.9	  431.8	 8276.0	...
5182178	  729.3	  431.8	 8273.0	...
5182179	  728.7	  431.8	 8270.0	...
5182180	  728.7	  431.9	 8268.0	...
5182181	  728.8	  431.8	 8270.0	...
5182182	  728.9	  431.5	 8271.0	...
5182183	  729.0	  431.1	 8270.0	...
5182184	  729.0	  431.4	 8269.0	...
5182185	  729.2	  431.9	 8267.0	...
5182186	  729.5	  432.4	 8266.0	...
5182187	  729.8	  432.3	 8266.0	...
5182188	  729.9	  432.3	 8268.0	...
5182189	  729.4	  432.3	 8271.0	...
5182190	  728.8	  432.3	 8273.0	...
5182191	  728.3	  432.2	 8275.0	...
5182192	  728.4	  432.2	 8275.0	...
5182193	  728.5	  432.2	 8275.0	...
5182194	  728.5	  432.4	 8275.0	...
5182195	  728.5	  432.6	 8276.0	...
5182196	  728.6	  433.0	 8278.0	...
5182197	  728.6	  433.4	 8280.0	...
5182198	  728.6	  433.6	 8282.0	...
5182199	  729.1	  433.3	 8281.0	...
5182200	  729.7	  433.1	 8280.0	...
5182201	  730.3	  433.0	 8279.0	...
5182202	  730.2	  432.9	 8279.0	...
5182203	  730.2	  432.7	 8278.0	...
5182204	  729.9	  432.5	 8279.0	...
5182205	  729.7	  432.5	 8278.0	...
5182206	  729.3	  432.5	 8277.0	...
5182207	  729.3	  432.7	 8277.0	...
5182208	  729.3	  432.8	 8281.0	...
5182209	  729.3	  432.8	 8286.0	...
5182210	  729.2	  432.6	 8290.0	...
5182211	  729.1	  432.4	 8290.0	...
5182212	  729.1	  432.4	 8288.0	...
5182213	  729.0	  432.4	 8285.0	...
5182214	  728.9	  432.5	 8284.0	...
5182215	  728.8	  432.5	 8285.0	...
5182216	  728.7	  432.4	 8287.0	...
5182217	  728.7	  432.2	 8286.0	...
5182218	  728.7	  431.8	 8286.0	...
5182219	  728.7	  431.7	 8286.0	...
5182220	  728.7	  431.9	 8286.0	...
5182221	  728.6	  432.2	 8286.0	...
5182222	  728.6	  432.2	 8285.0	...
5182223	  728.7	  432.1	 8288.0	...
5182224	  728.7	  432.1	 8290.0	...
5182225	  728.7	  432.3	 8293.0	...
5182226	  728.5	  432.2	 8292.0	...
5182227	  728.5	  431.8	 8293.0	...
5182228	  728.4	  431.4	 8293.0	...
5182229	  728.4	  431.4	 8293.0	...
5182230	  728.5	  431.5	 8292.0	...
5182231	  728.6	  431.5	 8291.0	...
5182232	  728.3	  431.3	 8290.0	...
5182233	  728.0	  431.2	 8291.0	...
5182234	  728.2	  431.0	 8293.0	...
5182235	  728.7	  431.0	 8295.0	...
5182236	  729.2	  431.2	 8300.0	...
5182237	  729.2	  431.4	 8304.0	...
5182238	  729.2	  431.8	 8304.0	...
5182239	  729.2	  432.0	 8301.0	...
EFIX R   5182090	5182239	150	  731.0	  433.0	   8262
SSACC R  5182240
5182240	  729.1	  431.5	 8297.0	...
5182241	  729.0	  430.7	 8296.0	...
5182242	  729.0	  430.4	 8294.0	...
5182243	  729.0	  431.0	 8293.0	...
5182244	  730.5	  431.6	 8293.0	...
5182245	  732.9	  432.9	 8294.0	...
5182246	  738.0	  434.4	 8293.0	...
5182247	  742.4	  437.7	 8292.0	...
5182248	  747.9	  441.3	 8293.0	...
5182249	  753.0	  445.8	 8297.0	...
5182250	  759.8	  450.6	 8303.0	...
5182251	  766.0	  454.7	 8307.0	...
5182252	  771.8	  459.2	 8309.0	...
5182253	  776.8	  461.7	 8309.0	...
5182254	  781.5	  464.5	 8309.0	...
5182255	  784.8	  466.9	 8309.0	...
5182256	  786.3	  469.2	 8309.0	...
5182257	  786.8	  470.4	 8308.0	...
5182258	  786.8	  470.5	 8306.0	...
5182259	  786.6	  470.1	 8303.0	...
ESACC R  5182240	5182259	20	  729.1	  431.5	  786.6	  470.1	   1.46	    137
SFIX R   5182260
5182260	  786.2	  469.0	 8305.0	...
5182261	  784.7	  467.8	 8310.0	...
5182262	  782.3	  467.1	 8315.0	...
5182263	  780.0	  466.6	 8317.0	...
5182264	  778.7	  465.8	 8316.0	...
5182265	  777.7	  465.1	 8316.0	...
5182266	  776.9	  465.0	 8316.0	...
5182267	  776.1	  464.8	 8316.0	...
5182268	  775.9	  464.5	 8319.0	...
5182269	  776.1	  464.5	 8322.0	...
5182270	  776.7	  464.9	 8326.0	...
5182271	  777.2	  464.7	 8325.0	...
5182272	  777.6	  464.1	 8324.0	...
5182273	  777.9	  463.4	 8322.0	...
5182274	  778.2	  463.4	 8321.0	...
5182275	  778.0	  463.5	 8322.0	...
5182276	  777.9	  463.7	 8323.0	...
5182277	  777.9	  463.9	 8323.0	...
5182278	  778.0	  463.9	 8324.0	...
5182279	  778.2	  463.6	 8324.0	...
5182280	  778.3	  463.4	 8324.0	...
5182281	  778.0	  463.4	 8324.0	...
5182282	  777.8	  463.4	 8321.0	...
5182283	  777.6	  463.6	 8318.0	...
5182284	  777.8	  463.8	 8317.0	...
5182285	  777.9	  463.9	 8319.0	...
5182286	  777.8	  464.1	 8321.0	...
5182287	  777.8	  464.4	 8321.0	...
5182288	  777.9	  464.9	 8320.0	...
5182289	  778.1	  465.3	 8320.0	...
5182290	  778.0	  465.5	 8321.0	...
5182291	  777.9	  465.0	 8322.0	...
5182292	  778.0	  464.5	 8323.0	...
5182293	  778.3	  464.3	 8324.0	...
5182294	  778.6	  464.7	 8328.0	...
5182295	  778.8	  465.1	 8333.0	...
5182296	  778.8	  465.1	 8337.0	...
5182297	  778.8	  465.2	 8337.0	...
5182298	  778.8	  465.2	 8336.0	...
5182299	  778.7	  465.0	 8336.0	...
5182300	  778.5	  464.4	 8336.0	...
5182301	  778.3	  463.8	 8335.0	...
5182302	  778.1	  463.7	 8333.0	...
5182303	  777.9	  463.6	 8332.0	...
5182304	  777.8	  464.0	 8329.0	...
5182305	  777.8	  464.5	 8329.0	...
5182306	  778.0	  465.1	 8331.0	...
5182307	  778.2	  465.2	 8334.0	...
5182308	  778.4	  465.0	 8339.0	...
5182309	  778.3	  464.4	 8340.0	...
5182310	  778.2	  463.6	 8341.0	...
5182311	  778.1	  462.9	 8341.0	...
5182312	  778.0	  462.6	 8342.0	...
5182313	  778.0	  462.4	 8342.0	...
5182314	  778.0	  462.4	 8343.0	...
5182315	  777.7	  462.6	 8342.0	...
5182316	  777.4	  463.1	 8341.0	...
5182317	  777.3	  463.5	 8341.0	...
5182318	  777.6	  463.6	 8342.0	...
5182319	  777.7	  463.2	 8343.0	...
5182320	  777.8	  462.6	 8344.0	...
5182321	  777.9	  462.1	 8343.0	...
5182322	  778.1	  461.8	 8343.0	...
5182323	  778.0	  461.7	 8342.0	...
5182324	  777.8	  461.7	 8345.0	...
5182325	  777.3	  461.8	 8348.0	...
5182326	  777.0	  461.6	 8352.0	...
5182327	  777.3	  461.2	 8353.0	...
5182328	  777.8	  460.7	 8354.0	...
5182329	  778.1	  460.6	 8355.0	...
5182330	  777.8	  460.3	 8355.0	...
5182331	  777.4	  460.0	 8355.0	...
5182332	  777.6	  460.2	 8356.0	...
5182333	  777.7	  460.6	 8356.0	...
5182334	  777.7	  461.2	 8357.0	...
5182335	  777.4	  461.4	 8358.0	...
5182336	  777.1	  461.4	 8360.0	...
5182337	  777.1	  461.3	 8360.0	...
5182338	  777.2	  461.5	 8357.0	...
5182339	  777.4	  461.8	 8355.0	...
5182340	  777.5	  462.2	 8352.0	...
5182341	  777.4	  462.2	 8352.0	...
5182342	  777.2	  462.2	 8352.0	...
5182343	  777.0	  461.9	 8352.0	...
5182344	  776.9	  461.5	 8353.0	...
5182345	  777.0	  461.1	 8355.0	...
5182346	  777.1	  461.2	 8356.0	...
5182347	  777.1	  461.4	 8355.0	...
5182348	  777.2	  461.7	 8353.0	...
5182349	  776.8	  461.8	 8353.0	...
5182350	  776.5	  461.7	 8352.0	...
5182351	  776.1	  461.7	 8351.0	...
5182352	  776.3	  462.1	 8351.0	...
5182353	  776.6	  462.5	 8351.0	...
5182354	  776.7	  462.3	 8352.0	...
5182355	  776.6	  462.0	 8353.0	...
5182356	  776.6	  461.5	 8355.0	...
5182357	  777.0	  461.6	 8356.0	...
5182358	  777.4	  461.2	 8356.0	...
5182359	  777.7	  460.9	 8356.0	...
5182360	  777.4	  460.7	 8357.0	...
5182361	  777.1	  460.6	 8358.0	...
5182362	  776.8	  460.3	 8358.0	...
5182363	  776.6	  460.0	 8358.0	...
5182364	  776.4	  460.2	 8358.0	...
5182365	  776.2	  460.7	 8357.0	...
5182366	  776.3	  461.0	 8357.0	...
5182367	  776.2	  460.9	 8358.0	...
5182368	  776.0	  461.1	 8358.0	...
5182369	  775.8	  461.5	 8356.0	...
5182370	  775.6	  461.3	 8356.0	...
5182371	  775.7	  460.8	 8355.0	...
5182372	  776.0	  460.3	 8354.0	...
5182373	  776.4	  460.4	 8352.0	...
5182374	  776.6	  460.4	 8350.0	...
5182375	  776.6	  460.9	 8349.0	...
5182376	  776.4	  461.4	 8349.0	...
5182377	  776.1	  461.8	 8350.0	...
5182378	  775.8	  461.7	 8351.0	...
5182379	  776.0	  461.5	 8349.0	...
5182380	  776.3	  461.2	 8348.0	...
5182381	  776.1	  461.1	 8348.0	...
5182382	  775.6	  460.9	 8349.0	...
5182383	  775.4	  460.8	 8349.0	...
5182384	  775.6	  460.6	 8350.0	...
5182385	  776.0	  460.6	 8352.0	...
5182386	  776.0	  460.6	 8354.0	...
5182387	  775.8	  460.6	 8354.0	...
5182388	  775.5	  460.4	 8354.0	...
5182389	  775.3	  460.3	 8359.0	...
5182390	  775.3	  460.5	 8363.0	...
5182391	  775.4	  460.8	 8363.0	...
5182392	  775.4	  461.2	 8359.0	...
5182393	  775.2	  461.1	 8353.0	...
5182394	  775.1	  461.2	 8351.0	...
5182395	  775.2	  461.2	 8349.0	...
5182396	  775.3	  461.3	 8350.0	...
5182397	  775.9	  461.3	 8349.0	...
5182398	  776.4	  461.2	 8349.0	...
5182399	  776.5	  461.1	 8352.0	...
5182400	  776.0	  461.1	 8355.0	...
5182401	  775.5	  461.2	 8360.0	...
5182402	  775.4	  461.2	 8363.0	...
5182403	  775.3	  461.3	 8363.0	...
5182404	  775.3	  461.4	 8360.0	...
5182405	  775.5	  461.5	 8357.0	...
MSG	5182406 0000 _ Number Off
5182406	  775.8	  461.7	 8354.0	...
5182407	  776.0	  461.9	 8353.0	...
5182408	  776.1	  461.8	 8355.0	...
5182409	  776.2	  461.4	 8358.0	...
5182410	  776.2	  461.1	 8360.0	...
5182411	  776.3	  461.1	 8360.0	...
5182412	  776.2	  460.8	 8360.0	...
5182413	  776.1	  460.5	 8360.0	...
5182414	  776.1	  460.3	 8360.0	...
5182415	  776.0	  460.4	 8361.0	...
5182416	  776.1	  460.5	 8361.0	...
5182417	  776.1	  461.0	 8362.0	...
5182418	  776.2	  461.5	 8362.0	...
5182419	  776.5	  461.8	 8362.0	...
5182420	  776.8	  461.6	 8361.0	...
5182421	  777.1	  461.4	 8361.0	...
5182422	  777.1	  461.4	 8361.0	...
5182423	  777.0	  461.2	 8361.0	...
5182424	  776.9	  461.2	 8361.0	...
5182425	  776.7	  461.4	 8361.0	...
5182426	  776.4	  461.9	 8361.0	...
5182427	  776.2	  462.1	 8361.0	...
5182428	  776.1	  462.5	 8362.0	...
5182429	  776.2	  462.7	 8362.0	...
5182430	  776.3	  462.5	 8363.0	...
5182431	  776.1	  462.2	 8362.0	...
5182432	  776.0	  461.8	 8362.0	...
5182433	  775.8	  461.5	 8361.0	...
5182434	  775.8	  461.3	 8360.0	...
5182435	  776.0	  461.3	 8360.0	...
5182436	  776.3	  461.6	 8359.0	...
5182437	  776.6	  461.8	 8360.0	...
5182438	  776.8	  461.6	 8362.0	...
5182439	  776.7	  461.8	 8363.0	...
5182440	  776.3	  462.2	 8362.0	...
5182441	  775.9	  462.6	 8362.0	...
5182442	  776.0	  462.5	 8361.0	...
5182443	  776.2	  461.7	 8361.0	...
5182444	  776.0	  460.9	 8361.0	...
5182445	  775.5	  460.8	 8363.0	...
5182446	  775.7	  461.4	 8365.0	...
5182447	  776.4	  461.9	 8368.0	...
5182448	  776.9	  462.0	 8371.0	...
5182449	  776.7	  462.2	 8373.0	...
5182450	  776.4	  462.3	 8372.0	...
5182451	  776.1	  462.0	 8370.0	...
5182452	  775.9	  461.6	 8369.0	...
5182453	  775.9	  461.5	 8370.0	...
5182454	  776.0	  461.6	 8372.0	...
5182455	  776.0	  461.9	 8372.0	...
5182456	  776.0	  461.9	 8372.0	...
5182457	  775.9	  461.7	 8371.0	...
5182458	  775.8	  461.4	 8370.0	...
5182459	  775.7	  461.1	 8372.0	...
5182460	  775.2	  460.5	 8374.0	...
5182461	  774.8	  460.0	 8373.0	...
5182462	  774.3	  459.6	 8371.0	...
5182463	  774.3	  459.7	 8370.0	...
5182464	  774.3	  460.0	 8371.0	...
5182465	  774.4	  460.2	 8373.0	...
5182466	  774.4	  460.4	 8374.0	...
5182467	  774.4	  460.5	 8374.0	...
5182468	  774.5	  460.6	 8375.0	...
5182469	  774.4	  460.7	 8377.0	...
5182470	  774.3	  460.9	 8377.0	...
5182471	  774.7	  461.0	 8377.0	...
5182472	  775.2	  460.8	 8377.0	...
5182473	  775.7	  460.4	 8377.0	...
5182474	  775.6	  460.3	 8376.0	...
5182475	  775.6	  460.5	 8374.0	...
5182476	  775.5	  460.7	 8371.0	...
5182477	  775.2	  460.5	 8371.0	...
5182478	  774.9	  460.4	 8371.0	...
5182479	  774.7	  460.2	 8369.0	...
5182480	  774.6	  460.5	 8370.0	...
5182481	  774.5	  460.8	 8371.0	...
5182482	  774.4	  460.9	 8372.0	...
5182483	  774.3	  460.3	 8371.0	...
5182484	  774.8	  459.6	 8370.0	...
5182485	  775.5	  460.1	 8369.0	...
5182486	  776.2	  460.9	 8370.0	...
5182487	  776.3	  461.7	 8370.0	...
5182488	  776.3	  461.6	 8370.0	...
5182489	  776.1	  461.5	 8368.0	...
5182490	  776.0	  461.0	 8367.0	...
5182491	  775.7	  460.6	 8366.0	...
5182492	  775.4	  459.9	 8368.0	...
5182493	  774.9	  459.6	 8369.0	...
5182494	  774.4	  459.4	 8370.0	...
5182495	  774.2	  460.2	 8370.0	...
5182496	  774.3	  461.0	 8371.0	...
5182497	  774.4	  461.4	 8373.0	...
5182498	  774.6	  461.0	 8373.0	...
5182499	  774.7	  460.4	 8374.0	...
5182500	  774.9	  460.1	 8375.0	...
5182501	  774.8	  459.9	 8375.0	...
5182502	  774.6	  459.6	 8375.0	...
5182503	  774.6	  459.4	 8377.0	...
5182504	  774.5	  459.5	 8379.0	...
5182505	  774.4	  460.0	 8383.0	...
5182506	  774.5	  460.4	 8384.0	...
5182507	  774.8	  460.6	 8385.0	...
5182508	  775.1	  460.8	 8383.0	...
5182509	  775.4	  460.9	 8382.0	...
5182510	  775.5	  460.8	 8382.0	...
5182511	  775.7	  460.8	 8383.0	...
5182512	  775.5	  460.2	 8382.0	...
5182513	  775.1	  459.7	 8381.0	...
5182514	  774.6	  459.2	 8380.0	...
5182515	  774.4	  459.2	 8380.0	...
5182516	  774.4	  459.2	 8380.0	...
5182517	  774.4	  459.2	 8380.0	...
5182518	  774.5	  459.5	 8379.0	...
5182519	  774.7	  459.8	 8379.0	...
5182520	  774.9	  460.0	 8379.0	...
5182521	  775.0	  460.0	 8379.0	...
5182522	  775.1	  460.0	 8379.0	...
5182523	  775.2	  460.1	 8379.0	...
5182524	  775.3	  460.0	 8380.0	...
5182525	  775.6	  459.8	 8380.0	...
5182526	  775.8	  460.1	 8379.0	...
5182527	  775.8	  460.5	 8379.0	...
5182528	  775.6	  460.8	 8379.0	...
5182529	  775.5	  460.7	 8379.0	...
5182530	  775.5	  460.5	 8376.0	...
5182531	  775.8	  460.7	 8374.0	...
5182532	  775.9	  461.0	 8372.0	...
5182533	  775.8	  460.9	 8372.0	...
5182534	  775.6	  460.7	 8372.0	...
5182535	  775.4	  460.9	 8372.0	...
5182536	  775.2	  461.4	 8373.0	...
5182537	  775.2	  461.9	 8375.0	...
5182538	  774.9	  461.3	 8375.0	...
5182539	  774.6	  460.8	 8375.0	...
5182540	  774.4	  460.5	 8374.0	...
5182541	  774.4	  460.7	 8374.0	...
5182542	  774.6	  460.9	 8373.0	...
5182543	  774.7	  461.0	 8374.0	...
5182544	  774.6	  461.1	 8376.0	...
5182545	  774.4	  460.9	 8378.0	...
5182546	  774.2	  460.7	 8379.0	...
5182547	  774.2	  460.4	 8380.0	...
5182548	  774.2	  460.3	 8380.0	...
5182549	  774.2	  460.1	 8380.0	...
5182550	  774.1	  459.9	 8381.0	...
5182551	  774.1	  460.3	 8377.0	...
5182552	  774.3	  460.9	 8372.0	...
5182553	  774.5	  461.5	 8367.0	...
5182554	  774.5	  461.5	 8366.0	...
5182555	  774.5	  461.1	 8366.0	...
5182556	  774.4	  460.7	 8367.0	...
5182557	  774.4	  460.8	 8367.0	...
5182558	  774.5	  461.3	 8367.0	...
5182559	  774.5	  461.2	 8367.0	...
5182560	  774.3	  460.6	 8366.0	...
5182561	  774.1	  460.4	 8366.0	...
5182562	  774.1	  460.8	 8366.0	...
5182563	  774.6	  461.4	 8366.0	...
5182564	  774.9	  461.5	 8366.0	...
5182565	  775.2	  461.5	 8367.0	...
5182566	  775.4	  461.3	 8369.0	...
5182567	  775.9	  461.1	 8371.0	...
5182568	  776.0	  461.2	 8371.0	...
5182569	  775.6	  461.3	 8369.0	...
5182570	  775.2	  461.4	 8368.0	...
5182571	  775.2	  461.3	 8368.0	...
5182572	  774.6	  461.3	 8369.0	...
5182573	  774.1	  461.2	 8371.0	...
5182574	  773.6	  461.2	 8371.0	...
5182575	  773.7	  461.1	 8372.0	...
5182576	  773.7	  461.1	 8369.0	...
5182577	  773.7	  461.0	 8367.0	...
5182578	  773.7	  461.3	 8365.0	...
5182579	  773.9	  461.5	 8365.0	...
5182580	  774.1	  461.2	 8365.0	...
5182581	  774.3	  460.5	 8367.0	...
5182582	  774.5	  460.2	 8371.0	...
5182583	  774.7	  460.4	 8373.0	...
5182584	  775.0	  460.8	 8374.0	...
5182585	  775.0	  460.9	 8374.0	...
5182586	  774.9	  461.1	 8373.0	...
5182587	  775.0	  460.3	 8373.0	...
5182588	  775.1	  459.5	 8374.0	...
5182589	  775.0	  459.3	 8375.0	...
5182590	  774.8	  460.2	 8376.0	...
5182591	  774.8	  461.1	 8378.0	...
5182592	  774.8	  460.3	 8384.0	...
5182593	  774.8	  459.1	 8389.0	...
5182594	  774.8	  458.7	 8387.0	...
5182595	  775.3	  459.4	 8382.0	...
5182596	  775.6	  460.0	 8378.0	...
5182597	  775.9	  459.8	 8377.0	...
5182598	  775.8	  460.0	 8377.0	...
5182599	  775.6	  460.2	 8377.0	...
5182600	  775.5	  460.5	 8377.0	...
5182601	  775.4	  460.6	 8379.0	...
5182602	  775.5	  461.0	 8381.0	...
5182603	  775.5	  461.4	 8384.0	...
5182604	  775.3	  461.5	 8386.0	...
5182605	  775.1	  461.1	 8387.0	...
5182606	  774.9	  460.1	 8385.0	...
5182607	  774.8	  459.4	 8384.0	...
5182608	  774.5	  458.8	 8383.0	...
5182609	  774.4	  459.5	 8384.0	...
5182610	  774.3	  460.1	 8383.0	...
5182611	  774.9	  460.6	 8383.0	...
5182612	  775.6	  460.4	 8383.0	...
5182613	  775.5	  460.1	 8382.0	...
5182614	  774.7	  459.8	 8383.0	...
5182615	  774.2	  459.6	 8383.0	...
5182616	  774.3	  459.6	 8383.0	...
5182617	  774.7	  459.7	 8381.0	...
5182618	  774.8	  459.9	 8380.0	...
5182619	  775.0	  460.1	 8380.0	...
MSG	5182620 0000 _ Number On
5182620	  774.9	  459.8	 8380.0	...
5182621	  774.8	  459.3	 8380.0	...
5182622	  774.8	  458.9	 8383.0	...
5182623	  774.8	  459.0	 8386.0	...
5182624	  774.7	  459.1	 8388.0	...
5182625	  774.6	  459.2	 8386.0	...
5182626	  774.7	  459.4	 8384.0	...
5182627	  774.9	  459.5	 8382.0	...
5182628	  775.0	  459.5	 8381.0	...
5182629	  775.0	  459.5	 8384.0	...
5182630	  775.1	  459.5	 8387.0	...
5182631	  775.1	  459.6	 8389.0	...
5182632	  775.1	  459.5	 8386.0	...
5182633	  775.0	  459.3	 8380.0	...
5182634	  774.9	  459.3	 8375.0	...
5182635	  774.8	  459.5	 8372.0	...
5182636	  774.9	  459.8	 8372.0	...
5182637	  774.9	  459.8	 8371.0	...
5182638	  774.9	  459.7	 8375.0	...
5182639	  774.8	  459.6	 8378.0	...
5182640	  774.7	  459.0	 8381.0	...
5182641	  774.9	  458.6	 8384.0	...
5182642	  775.0	  458.1	 8387.0	...
5182643	  775.1	  458.0	 8390.0	...
5182644	  775.1	  457.8	 8390.0	...
5182645	  775.1	  457.7	 8386.0	...
5182646	  775.0	  458.2	 8380.0	...
5182647	  774.9	  458.7	 8374.0	...
5182648	  774.8	  458.7	 8372.0	...
5182649	  774.7	  458.1	 8374.0	...
5182650	  774.6	  457.5	 8376.0	...
5182651	  774.6	  457.5	 8379.0	...
5182652	  774.5	  457.4	 8379.0	...
5182653	  774.4	  457.1	 8379.0	...
5182654	  774.4	  456.4	 8379.0	...
5182655	  774.3	  455.8	 8379.0	...
5182656	  774.4	  455.9	 8381.0	...
5182657	  774.5	  456.4	 8383.0	...
5182658	  774.7	  457.1	 8385.0	...
5182659	  774.8	  457.2	 8385.0	...
5182660	  774.6	  457.6	 8384.0	...
5182661	  774.4	  457.8	 8384.0	...
5182662	  774.6	  457.9	 8384.0	...
5182663	  774.9	  457.7	 8385.0	...
5182664	  775.3	  457.6	 8385.0	...
5182665	  775.5	  457.6	 8386.0	...
5182666	  775.7	  458.0	 8386.0	...
5182667	  775.9	  458.4	 8385.0	...
5182668	  775.9	  458.7	 8385.0	...
5182669	  775.9	  458.8	 8384.0	...
5182670	  775.8	  458.5	 8382.0	...
5182671	  775.7	  458.1	 8380.0	...
5182672	  775.7	  457.8	 8382.0	...
5182673	  775.7	  457.8	 8384.0	...
5182674	  775.5	  457.7	 8385.0	...
5182675	  775.4	  457.3	 8383.0	...
5182676	  775.3	  457.1	 8380.0	...
5182677	  775.3	  457.1	 8378.0	...
5182678	  775.2	  457.5	 8378.0	...
5182679	  775.2	  457.6	 8378.0	...
5182680	  775.2	  457.3	 8379.0	...
5182681	  775.4	  457.0	 8379.0	...
5182682	  775.6	  457.0	 8378.0	...
5182683	  775.5	  457.0	 8377.0	...
5182684	  775.7	  457.0	 8380.0	...
5182685	  775.9	  456.8	 8385.0	...
5182686	  775.6	  456.6	 8389.0	...
5182687	  775.1	  456.3	 8390.0	...
5182688	  774.6	  456.2	 8388.0	...
5182689	  774.5	  456.0	 8388.0	...
5182690	  774.8	  456.4	 8387.0	...
5182691	  775.2	  456.9	 8389.0	...
5182692	  775.7	  457.4	 8390.0	...
5182693	  775.5	  457.4	 8391.0	...
5182694	  775.3	  457.4	 8392.0	...
5182695	  775.1	  457.4	 8392.0	...
5182696	  775.1	  457.3	 8393.0	...
5182697	  775.1	  456.8	 8393.0	...
5182698	  775.1	  456.4	 8391.0	...
5182699	  775.2	  455.8	 8388.0	...
5182700	  775.4	  455.7	 8385.0	...
5182701	  775.7	  455.5	 8386.0	...
5182702	  775.9	  455.4	 8390.0	...
5182703	  775.7	  455.4	 8393.0	...
5182704	  775.5	  455.5	 8396.0	...
5182705	  775.1	  455.5	 8397.0	...
5182706	  774.9	  455.6	 8398.0	...
5182707	  774.8	  455.6	 8397.0	...
5182708	  774.7	  455.6	 8395.0	...
5182709	  774.8	  456.1	 8394.0	...
5182710	  775.0	  456.6	 8394.0	...
5182711	  775.3	  457.0	 8394.0	...
5182712	  775.3	  456.8	 8395.0	...
5182713	  775.6	  456.4	 8395.0	...
5182714	  775.7	  456.1	 8395.0	...
5182715	  775.9	  456.2	 8395.0	...
5182716	  775.9	  456.5	 8394.0	...
5182717	  776.2	  456.8	 8392.0	...
5182718	  776.5	  456.9	 8390.0	...
5182719	  776.7	  457.1	 8391.0	...
5182720	  776.5	  457.2	 8393.0	...
5182721	  776.0	  457.5	 8395.0	...
5182722	  775.6	  457.6	 8395.0	...
5182723	  774.9	  457.1	 8396.0	...
5182724	  774.5	  456.5	 8395.0	...
5182725	  774.4	  456.0	 8394.0	...
5182726	  774.8	  456.2	 8394.0	...
5182727	  775.1	  456.1	 8396.0	...
5182728	  775.2	  455.9	 8400.0	...
5182729	  775.3	  456.3	 8400.0	...
5182730	  775.5	  456.9	 8397.0	...
5182731	  775.9	  457.4	 8395.0	...
5182732	  776.2	  457.4	 8395.0	...
5182733	  776.5	  457.4	 8397.0	...
5182734	  776.5	  457.5	 8399.0	...
5182735	  776.1	  457.6	 8398.0	...
5182736	  775.8	  457.6	 8400.0	...
5182737	  775.6	  457.6	 8404.0	...
5182738	  775.8	  457.4	 8407.0	...
5182739	  775.9	  457.3	 8406.0	...
5182740	  775.9	  457.6	 8404.0	...
5182741	  775.8	  458.0	 8402.0	...
5182742	  775.9	  458.3	 8405.0	...
5182743	  776.1	  458.0	 8410.0	...
5182744	  776.2	  457.4	 8414.0	...
5182745	  776.3	  457.0	 8413.0	...
5182746	  776.2	  456.7	 8413.0	...
5182747	  775.9	  457.0	 8411.0	...
5182748	  775.6	  457.1	 8408.0	...
5182749	  775.6	  457.2	 8404.0	...
5182750	  775.7	  457.7	 8401.0	...
5182751	  775.9	  458.2	 8398.0	...
5182752	  775.9	  458.5	 8396.0	...
5182753	  775.9	  458.3	 8396.0	...
5182754	  775.9	  458.0	 8396.0	...
5182755	  775.9	  457.9	 8397.0	...
5182756	  776.0	  458.1	 8399.0	...
5182757	  775.9	  458.4	 8400.0	...
5182758	  775.8	  458.7	 8401.0	...
5182759	  775.8	  458.4	 8401.0	...
5182760	  775.9	  458.2	 8397.0	...
5182761	  776.0	  458.4	 8393.0	...
5182762	  775.9	  458.9	 8387.0	...
5182763	  775.9	  459.4	 8386.0	...
5182764	  775.9	  459.5	 8385.0	...
5182765	  775.9	  459.6	 8385.0	...
5182766	  775.8	  458.7	 8385.0	...
5182767	  775.8	  457.8	 8385.0	...
5182768	  775.8	  457.3	 8385.0	...
5182769	  775.8	  457.7	 8383.0	...
5182770	  776.0	  458.2	 8381.0	...
5182771	  776.2	  457.7	 8389.0	...
5182772	  776.4	  457.1	 8397.0	...
5182773	  776.3	  456.2	 8405.0	...
5182774	  776.2	  456.0	 8403.0	...
5182775	  776.4	  456.5	 8401.0	...
5182776	  776.8	  457.3	 8398.0	...
5182777	  777.1	  458.3	 8398.0	...
5182778	  777.2	  458.4	 8398.0	...
5182779	  777.3	  458.6	 8398.0	...
5182780	  777.3	  458.6	 8397.0	...
5182781	  777.0	  458.7	 8395.0	...
5182782	  776.8	  458.9	 8393.0	...
5182783	  776.7	  459.2	 8391.0	...
5182784	  776.7	  459.6	 8392.0	...
5182785	  776.7	  459.7	 8392.0	...
5182786	  776.7	  459.3	 8394.0	...
5182787	  776.7	  458.9	 8396.0	...
5182788	  776.8	  459.0	 8396.0	...
5182789	  776.9	  459.6	 8395.0	...
5182790	  776.8	  460.1	 8403.0	...
5182791	  776.7	  460.0	 8411.0	...
5182792	  776.8	  459.8	 8414.0	...
5182793	  776.9	  459.1	 8408.0	...
5182794	  777.1	  458.4	 8403.0	...
5182795	  777.0	  458.0	 8402.0	...
5182796	  777.1	  458.8	 8402.0	...
5182797	  777.2	  459.6	 8403.0	...
5182798	  777.2	  460.1	 8403.0	...
5182799	  777.2	  460.3	 8401.0	...
5182800	  777.1	  460.4	 8398.0	...
5182801	  777.1	  460.5	 8395.0	...
5182802	  776.7	  460.5	 8397.0	...
5182803	  776.4	  460.5	 8398.0	...
5182804	  776.3	  460.4	 8400.0	...
5182805	  776.5	  460.4	 8400.0	...
5182806	  776.8	  460.4	 8400.0	...
5182807	  776.8	  461.1	 8400.0	...
5182808	  776.7	  461.7	 8401.0	...
5182809	  776.6	  462.3	 8402.0	...
5182810	  776.8	  462.4	 8402.0	...
5182811	  776.8	  461.9	 8402.0	...
5182812	  776.8	  461.4	 8403.0	...
5182813	  776.7	  460.8	 8403.0	...
5182814	  776.6	  460.8	 8403.0	...
5182815	  776.5	  460.7	 8403.0	...
5182816	  776.3	  460.7	 8403.0	...
5182817	  775.9	  460.8	 8403.0	...
5182818	  775.7	  460.8	 8403.0	...
5182819	  775.9	  461.7	 8402.0	...
5182820	  776.5	  462.6	 8402.0	...
5182821	  777.2	  463.3	 8402.0	...
5182822	  777.3	  463.0	 8402.0	...
5182823	  777.3	  462.2	 8402.0	...
5182824	  777.2	  461.5	 8402.0	...
5182825	  777.2	  460.9	 8402.0	...
5182826	  777.0	  460.9	 8402.0	...
5182827	  776.6	  460.6	 8402.0	...
5182828	  776.3	  460.4	 8401.0	...
5182829	  776.2	  460.3	 8401.0	...
5182830	  776.3	  460.6	 8398.0	...
5182831	  776.3	  461.1	 8397.0	...
5182832	  776.2	  461.5	 8395.0	...
5182833	  776.2	  462.2	 8395.0	...
5182834	  776.3	  463.0	 8395.0	...
5182835	  776.5	  463.7	 8395.0	...
5182836	  776.5	  463.7	 8394.0	...
5182837	  776.4	  463.6	 8394.0	...
5182838	  776.3	  463.5	 8394.0	...
5182839	  776.2	  463.1	 8395.0	...
5182840	  776.3	  462.9	 8395.0	...
5182841	  776.4	  462.6	 8397.0	...
5182842	  776.4	  462.0	 8401.0	...
5182843	  776.4	  461.3	 8406.0	...
5182844	  776.5	  460.5	 8407.0	...
5182845	  776.3	  460.5	 8406.0	...
5182846	  776.2	  461.4	 8405.0	...
5182847	  776.0	  462.2	 8406.0	...
5182848	  776.0	  463.0	 8408.0	...
5182849	  775.9	  463.0	 8411.0	...
5182850	  776.3	  462.8	 8412.0	...
5182851	  776.8	  462.8	 8412.0	...
5182852	  777.4	  463.0	 8413.0	...
5182853	  777.5	  463.3	 8415.0	...
5182854	  777.5	  463.6	 8417.0	...
5182855	  777.4	  463.8	 8409.0	...
5182856	  776.9	  464.0	 8401.0	...
5182857	  776.4	  464.2	 8393.0	...
5182858	  776.0	  464.2	 8398.0	...
5182859	  776.1	  464.2	 8404.0	...
5182860	  776.0	  463.8	 8409.0	...
5182861	  776.0	  463.3	 8409.0	...
5182862	  775.6	  462.8	 8410.0	...
5182863	  775.3	  462.6	 8411.0	...
5182864	  775.1	  462.4	 8408.0	...
5182865	  775.8	  462.6	 8407.0	...
5182866	  776.5	  463.3	 8406.0	...
5182867	  777.1	  464.1	 8407.0	...
5182868	  777.0	  464.6	 8407.0	...
5182869	  776.9	  464.8	 8407.0	...
5182870	  777.0	  465.1	 8406.0	...
5182871	  777.1	  465.3	 8405.0	...
5182872	  777.2	  465.5	 8404.0	...
5182873	  777.1	  465.2	 8402.0	...
5182874	  776.7	  464.9	 8401.0	...
5182875	  776.4	  464.7	 8401.0	...
5182876	  776.1	  464.9	 8402.0	...
5182877	  776.2	  465.1	 8405.0	...
5182878	  776.0	  465.2	 8406.0	...
5182879	  775.7	  465.1	 8408.0	...
5182880	  776.0	  465.3	 8407.0	...
5182881	  776.4	  465.4	 8407.0	...
5182882	  776.9	  465.6	 8407.0	...
5182883	  776.8	  465.7	 8408.0	...
5182884	  776.7	  465.8	 8408.0	...
5182885	  776.3	  465.5	 8408.0	...
5182886	  776.0	  465.0	 8408.0	...
5182887	  776.2	  464.5	 8408.0	...
5182888	  776.5	  464.5	 8408.0	...
5182889	  776.1	  464.4	 8405.0	...
5182890	  775.4	  464.3	 8402.0	...
5182891	  775.3	  464.3	 8403.0	...
5182892	  776.1	  464.5	 8406.0	...
5182893	  776.7	  464.3	 8408.0	...
5182894	  776.5	  463.9	 8406.0	...
5182895	  776.4	  463.8	 8405.0	...
5182896	  776.4	  464.2	 8404.0	...
5182897	  776.4	  464.5	 8403.0	...
5182898	  776.7	  464.7	 8404.0	...
5182899	  777.1	  464.9	 8405.0	...
5182900	  777.4	  465.2	 8407.0	...
5182901	  777.5	  465.5	 8408.0	...
5182902	  777.5	  465.1	 8408.0	...
5182903	  777.4	  464.8	 8407.0	...
5182904	  777.3	  465.3	 8405.0	...
5182905	  777.3	  466.1	 8403.0	...
5182906	  777.3	  467.0	 8401.0	...
5182907	  777.2	  466.6	 8400.0	...
5182908	  776.6	  466.5	 8399.0	...
5182909	  776.1	  466.4	 8398.0	...
5182910	  775.8	  466.6	 8398.0	...
5182911	  776.3	  466.6	 8396.0	...
5182912	  776.9	  466.3	 8395.0	...
5182913	  777.2	  466.0	 8399.0	...
5182914	  778.2	  466.3	 8403.0	...
5182915	  779.2	  467.1	 8409.0	...
5182916	  781.8	  467.7	 8411.0	...
5182917	  783.5	  467.8	 8412.0	...
5182918	  785.8	  468.1	 8411.0	...
5182919	  787.5	  468.4	 8410.0	...
5182920	  789.7	  468.6	 8412.0	...
5182921	  791.3	  468.5	 8414.0	...
5182922	  792.1	  468.8	 8416.0	...
5182923	  792.7	  469.3	 8415.0	...
5182924	  793.2	  470.0	 8415.0	...
5182925	  792.8	  470.4	 8416.0	...
5182926	  791.5	  470.7	 8414.0	...
5182927	  789.8	  470.6	 8412.0	...
5182928	  788.2	  469.5	 8409.0	...
5182929	  787.2	  468.3	 8408.0	...
5182930	  786.4	  467.0	 8410.0	...
5182931	  786.0	  466.2	 8414.0	...
5182932	  784.9	  465.5	 8417.0	...
5182933	  784.0	  465.1	 8418.0	...
5182934	  783.2	  465.1	 8417.0	...
5182935	  783.3	  465.2	 8416.0	...
MSG	5182936 0000 _ Number Off
5182936	  783.5	  465.5	 8415.0	...
5182937	  783.8	  466.1	 8414.0	...
5182938	  784.1	  466.8	 8414.0	...
5182939	  784.2	  467.3	 8414.0	...
5182940	  784.3	  467.3	 8413.0	...
5182941	  784.3	  467.3	 8413.0	...
5182942	  784.4	  466.6	 8413.0	...
5182943	  784.6	  466.0	 8415.0	...
5182944	  784.8	  465.4	 8415.0	...
5182945	  784.9	  465.3	 8415.0	...
5182946	  785.1	  466.2	 8411.0	...
5182947	  785.1	  467.1	 8407.0	...
5182948	  785.0	  467.9	 8400.0	...
5182949	  784.8	  467.8	 8395.0	...
5182950	  784.4	  467.6	 8391.0	...
5182951	  784.0	  467.4	 8393.0	...
5182952	  783.8	  467.4	 8397.0	...
5182953	  784.1	  467.2	 8402.0	...
5182954	  784.5	  467.4	 8404.0	...
5182955	  784.7	  467.6	 8402.0	...
5182956	  784.7	  467.9	 8399.0	...
5182957	  784.6	  467.0	 8397.0	...
5182958	  784.5	  466.1	 8398.0	...
5182959	  784.5	  465.9	 8399.0	...
5182960	  784.6	  466.6	 8401.0	...
5182961	  785.0	  467.7	 8402.0	...
5182962	  785.2	  468.2	 8402.0	...
5182963	  785.0	  468.7	 8402.0	...
5182964	  784.6	  468.7	 8403.0	...
5182965	  784.3	  468.3	 8403.0	...
5182966	  784.2	  467.9	 8403.0	...
5182967	  784.2	  467.2	 8404.0	...
5182968	  784.1	  467.0	 8406.0	...
5182969	  783.9	  466.7	 8408.0	...
5182970	  783.7	  466.7	 8408.0	...
5182971	  784.0	  466.9	 8407.0	...
5182972	  784.5	  467.0	 8406.0	...
5182973	  785.0	  467.2	 8404.0	...
5182974	  784.6	  467.3	 8401.0	...
5182975	  784.3	  467.3	 8404.0	...
5182976	  784.1	  467.7	 8408.0	...
5182977	  784.4	  468.1	 8412.0	...
5182978	  784.5	  468.0	 8413.0	...
5182979	  784.5	  467.6	 8413.0	...
5182980	  784.4	  466.9	 8411.0	...
5182981	  784.4	  466.5	 8408.0	...
5182982	  784.4	  466.1	 8404.0	...
5182983	  784.3	  466.1	 8401.0	...
5182984	  783.9	  466.2	 8401.0	...
5182985	  783.5	  466.3	 8401.0	...
5182986	  783.4	  466.6	 8400.0	...
5182987	  783.3	  467.2	 8399.0	...
5182988	  783.2	  467.6	 8398.0	...
5182989	  783.0	  467.8	 8400.0	...
5182990	  782.8	  467.5	 8401.0	...
5182991	  782.7	  467.3	 8402.0	...
5182992	  782.9	  467.4	 8403.0	...
5182993	  783.3	  467.8	 8403.0	...
5182994	  783.6	  468.1	 8402.0	...
5182995	  783.7	  468.2	 8406.0	...
5182996	  783.7	  468.5	 8411.0	...
5182997	  784.0	  469.0	 8413.0	...
5182998	  784.2	  469.3	 8410.0	...
5182999	  783.7	  468.7	 8409.0	...
5183000	  783.1	  468.2	 8410.0	...
5183001	  782.4	  468.4	 8410.0	...
5183002	  782.4	  468.7	 8411.0	...
5183003	  782.3	  468.3	 8416.0	...
5183004	  782.4	  467.4	 8421.0	...
5183005	  782.6	  467.2	 8422.0	...
5183006	  782.7	  467.8	 8419.0	...
5183007	  782.6	  468.5	 8417.0	...
5183008	  782.4	  468.3	 8417.0	...
5183009	  782.2	  468.0	 8417.0	...
5183010	  781.9	  467.8	 8417.0	...
5183011	  781.8	  467.7	 8421.0	...
5183012	  781.8	  467.8	 8425.0	...
5183013	  781.8	  467.9	 8429.0	...
5183014	  782.5	  467.9	 8429.0	...
5183015	  783.0	  467.2	 8428.0	...
5183016	  782.9	  466.5	 8428.0	...
5183017	  782.3	  466.3	 8428.0	...
5183018	  782.2	  467.2	 8428.0	...
5183019	  782.7	  468.1	 8428.0	...
5183020	  782.8	  468.4	 8428.0	...
5183021	  782.6	  468.2	 8428.0	...
5183022	  782.3	  468.1	 8430.0	...
5183023	  782.3	  468.1	 8431.0	...
5183024	  782.3	  468.1	 8433.0	...
5183025	  782.5	  468.2	 8434.0	...
5183026	  782.7	  468.2	 8434.0	...
5183027	  782.8	  468.0	 8435.0	...
5183028	  782.6	  467.4	 8435.0	...
5183029	  782.5	  466.8	 8435.0	...
5183030	  782.4	  466.4	 8435.0	...
5183031	  782.4	  466.4	 8435.0	...
5183032	  782.6	  466.4	 8435.0	...
5183033	  782.6	  466.3	 8435.0	...
5183034	  782.4	  466.2	 8432.0	...
5183035	  782.1	  466.1	 8429.0	...
5183036	  782.0	  466.3	 8425.0	...
5183037	  782.2	  466.6	 8425.0	...
5183038	  782.2	  466.9	 8423.0	...
5183039	  782.3	  467.4	 8423.0	...
5183040	  782.3	  467.7	 8426.0	...
5183041	  782.3	  467.9	 8429.0	...
5183042	  782.2	  467.9	 8432.0	...
5183043	  781.9	  467.9	 8429.0	...
5183044	  781.4	  467.8	 8425.0	...
5183045	  781.0	  467.6	 8421.0	...
5183046	  780.9	  467.2	 8421.0	...
5183047	  781.1	  466.8	 8423.0	...
5183048	  781.3	  466.5	 8424.0	...
5183049	  781.2	  466.4	 8425.0	...
5183050	  781.1	  466.4	 8429.0	...
5183051	  781.4	  466.5	 8433.0	...
5183052	  781.8	  466.7	 8437.0	...
5183053	  782.2	  466.8	 8437.0	...
5183054	  782.1	  466.5	 8437.0	...
5183055	  782.1	  466.3	 8437.0	...
5183056	  782.2	  466.2	 8438.0	...
5183057	  782.3	  466.7	 8439.0	...
5183058	  782.3	  467.1	 8440.0	...
5183059	  782.5	  467.4	 8439.0	...
5183060	  782.5	  466.5	 8437.0	...
5183061	  782.5	  465.7	 8435.0	...
5183062	  781.8	  465.7	 8434.0	...
5183063	  781.1	  466.1	 8434.0	...
5183064	  780.7	  466.5	 8434.0	...
5183065	  781.2	  466.1	 8436.0	...
5183066	  781.7	  466.2	 8437.0	...
5183067	  781.9	  466.1	 8439.0	...
5183068	  781.8	  466.1	 8440.0	...
5183069	  781.7	  466.1	 8440.0	...
5183070	  781.6	  466.3	 8439.0	...
5183071	  781.6	  466.4	 8436.0	...
5183072	  781.6	  466.3	 8434.0	...
5183073	  781.6	  466.2	 8430.0	...
5183074	  781.5	  466.1	 8427.0	...
5183075	  781.4	  466.1	 8422.0	...
5183076	  781.5	  466.7	 8421.0	...
5183077	  782.0	  467.3	 8424.0	...
5183078	  782.4	  466.5	 8429.0	...
5183079	  782.4	  465.2	 8433.0	...
5183080	  782.0	  464.3	 8434.0	...
5183081	  781.8	  464.6	 8434.0	...
5183082	  781.7	  465.1	 8434.0	...
5183083	  781.6	  465.4	 8434.0	...
5183084	  781.5	  465.6	 8436.0	...
5183085	  781.5	  466.1	 8437.0	...
5183086	  781.6	  466.5	 8439.0	...
5183087	  781.7	  466.7	 8441.0	...
5183088	  781.9	  466.5	 8443.0	...
5183089	  782.1	  466.3	 8444.0	...
5183090	  782.3	  466.2	 8444.0	...
5183091	  782.3	  466.0	 8443.0	...
5183092	  782.3	  465.7	 8446.0	...
5183093	  782.2	  465.6	 8450.0	...
5183094	  781.7	  465.8	 8452.0	...
5183095	  781.1	  465.9	 8450.0	...
5183096	  780.4	  465.9	 8452.0	...
5183097	  780.2	  465.8	 8455.0	...
5183098	  780.2	  465.6	 8456.0	...
5183099	  780.2	  465.1	 8454.0	...
5183100	  780.3	  464.8	 8450.0	...
5183101	  780.2	  464.6	 8445.0	...
5183102	  780.2	  464.5	 8442.0	...
5183103	  780.2	  464.4	 8443.0	...
5183104	  780.2	  464.3	 8446.0	...
5183105	  780.5	  464.6	 8448.0	...
5183106	  781.0	  464.9	 8449.0	...
5183107	  781.5	  465.3	 8450.0	...
5183108	  781.7	  465.3	 8451.0	...
5183109	  781.1	  465.1	 8452.0	...
5183110	  780.6	  464.6	 8454.0	...
5183111	  780.2	  464.2	 8455.0	...
5183112	  780.2	  464.2	 8456.0	...
5183113	  780.2	  464.4	 8456.0	...
5183114	  780.1	  464.6	 8454.0	...
5183115	  780.2	  464.6	 8454.0	...
5183116	  780.7	  464.4	 8454.0	...
5183117	  781.2	  464.1	 8456.0	...
5183118	  781.3	  463.9	 8458.0	...
5183119	  781.1	  463.6	 8460.0	...
5183120	  781.0	  463.3	 8458.0	...
5183121	  780.5	  463.3	 8456.0	...
5183122	  780.0	  463.7	 8454.0	...
5183123	  779.7	  464.2	 8455.0	...
5183124	  780.1	  464.3	 8458.0	...
5183125	  780.5	  464.3	 8461.0	...
5183126	  780.7	  464.3	 8463.0	...
5183127	  780.5	  464.3	 8462.0	...
5183128	  780.3	  464.3	 8464.0	...
5183129	  780.2	  464.6	 8466.0	...
5183130	  780.4	  465.0	 8465.0	...
5183131	  780.5	  465.2	 8462.0	...
5183132	  780.6	  464.9	 8460.0	...
5183133	  780.7	  464.6	 8463.0	...
5183134	  780.7	  464.4	 8458.0	...
5183135	  780.9	  464.4	 8453.0	...
5183136	  781.0	  464.4	 8450.0	...
5183137	  780.8	  464.5	 8453.0	...
5183138	  780.5	  464.2	 8456.0	...
5183139	  780.1	  463.8	 8455.0	...
5183140	  780.0	  463.3	 8456.0	...
5183141	  780.1	  463.2	 8457.0	...
5183142	  780.2	  463.1	 8458.0	...
5183143	  780.3	  463.2	 8458.0	...
5183144	  780.3	  463.3	 8458.0	...
5183145	  780.4	  463.4	 8458.0	...
5183146	  780.5	  463.4	 8458.0	...
5183147	  780.4	  463.5	 8459.0	...
MSG	5183148 0000 _ Number On
5183148	  780.3	  463.6	 8455.0	...
5183149	  780.1	  463.9	 8451.0	...
5183150	  780.1	  464.5	 8446.0	...
5183151	  780.1	  465.0	 8444.0	...
5183152	  780.3	  465.6	 8444.0	...
5183153	  780.4	  465.9	 8447.0	...
5183154	  780.2	  466.1	 8447.0	...
5183155	  779.9	  465.5	 8444.0	...
5183156	  779.7	  464.8	 8444.0	...
5183157	  780.0	  464.2	 8446.0	...
5183158	  780.2	  464.0	 8449.0	...
5183159	  780.4	  463.7	 8448.0	...
5183160	  780.3	  463.1	 8448.0	...
5183161	  780.2	  462.6	 8447.0	...
5183162	  780.2	  463.0	 8446.0	...
5183163	  780.2	  463.5	 8446.0	...
5183164	  780.3	  464.0	 8446.0	...
5183165	  780.4	  464.6	 8445.0	...
5183166	  780.4	  465.5	 8446.0	...
5183167	  780.2	  466.0	 8446.0	...
5183168	  780.0	  465.6	 8448.0	...
5183169	  779.8	  465.1	 8449.0	...
5183170	  780.1	  465.0	 8449.0	...
5183171	  780.4	  464.8	 8447.0	...
5183172	  780.5	  464.6	 8445.0	...
5183173	  780.5	  464.2	 8447.0	...
5183174	  780.5	  463.8	 8450.0	...
5183175	  780.5	  464.0	 8453.0	...
5183176	  780.5	  464.6	 8451.0	...
5183177	  780.4	  464.9	 8450.0	...
5183178	  780.2	  464.5	 8449.0	...
5183179	  780.1	  464.1	 8447.0	...
5183180	  780.1	  464.0	 8445.0	...
5183181	  780.1	  464.2	 8443.0	...
5183182	  780.0	  464.5	 8442.0	...
5183183	  779.9	  464.7	 8441.0	...
5183184	  779.7	  464.8	 8440.0	...
5183185	  779.7	  464.8	 8440.0	...
5183186	  779.7	  464.7	 8440.0	...
5183187	  779.1	  464.7	 8440.0	...
5183188	  778.6	  464.7	 8442.0	...
5183189	  778.6	  465.1	 8443.0	...
5183190	  779.1	  465.3	 8444.0	...
5183191	  779.3	  465.6	 8445.0	...
5183192	  779.1	  465.5	 8447.0	...
5183193	  778.8	  465.3	 8446.0	...
5183194	  778.7	  465.2	 8444.0	...
5183195	  778.7	  465.0	 8442.0	...
5183196	  778.7	  465.0	 8442.0	...
5183197	  778.7	  464.9	 8442.0	...
5183198	  778.5	  464.8	 8443.0	...
5183199	  778.7	  464.8	 8444.0	...
5183200	  778.9	  464.7	 8446.0	...
5183201	  779.3	  464.7	 8450.0	...
5183202	  779.4	  464.8	 8454.0	...
5183203	  779.5	  464.9	 8456.0	...
5183204	  779.5	  465.0	 8454.0	...
5183205	  779.4	  465.1	 8449.0	...
5183206	  779.2	  464.7	 8445.0	...
5183207	  779.0	  464.2	 8442.0	...
5183208	  778.9	  463.8	 8443.0	...
5183209	  778.9	  463.8	 8447.0	...
5183210	  778.8	  464.0	 8450.0	...
5183211	  778.7	  464.2	 8452.0	...
5183212	  778.9	  464.6	 8451.0	...
5183213	  779.0	  464.9	 8451.0	...
5183214	  779.0	  465.1	 8451.0	...
5183215	  778.7	  465.2	 8452.0	...
5183216	  778.6	  465.2	 8454.0	...
5183217	  778.8	  465.1	 8456.0	...
5183218	  779.0	  465.0	 8457.0	...
5183219	  778.9	  465.0	 8456.0	...
5183220	  778.9	  465.0	 8453.0	...
5183221	  778.9	  464.9	 8449.0	...
5183222	  778.4	  464.7	 8446.0	...
5183223	  777.9	  464.6	 8444.0	...
5183224	  777.8	  464.5	 8444.0	...
5183225	  778.3	  464.6	 8444.0	...
5183226	  778.8	  464.4	 8448.0	...
5183227	  778.8	  464.0	 8453.0	...
5183228	  778.9	  463.7	 8457.0	...
5183229	  779.0	  463.6	 8457.0	...
5183230	  778.6	  463.5	 8456.0	...
5183231	  778.1	  463.4	 8453.0	...
5183232	  777.8	  463.5	 8452.0	...
5183233	  778.1	  463.9	 8451.0	...
5183234	  778.2	  464.8	 8450.0	...
5183235	  777.9	  465.1	 8448.0	...
5183236	  778.2	  465.5	 8448.0	...
5183237	  778.8	  465.4	 8450.0	...
5183238	  779.3	  465.1	 8453.0	...
5183239	  779.2	  464.8	 8454.0	...
5183240	  779.2	  464.5	 8456.0	...
5183241	  779.3	  464.5	 8456.0	...
5183242	  779.3	  464.5	 8456.0	...
5183243	  779.1	  464.6	 8455.0	...
5183244	  779.1	  464.5	 8454.0	...
5183245	  779.1	  464.5	 8455.0	...
5183246	  778.8	  464.5	 8456.0	...
5183247	  778.4	  464.6	 8457.0	...
5183248	  778.0	  464.7	 8455.0	...
5183249	  778.1	  464.9	 8454.0	...
5183250	  778.2	  465.0	 8451.0	...
5183251	  778.2	  465.1	 8450.0	...
5183252	  778.2	  465.3	 8449.0	...
5183253	  778.4	  465.5	 8449.0	...
5183254	  778.7	  465.9	 8449.0	...
5183255	  778.9	  466.1	 8445.0	...
5183256	  779.2	  465.8	 8441.0	...
5183257	  779.3	  465.4	 8438.0	...
5183258	  779.5	  465.3	 8438.0	...
5183259	  779.6	  465.5	 8439.0	...
5183260	  779.5	  465.6	 8440.0	...
5183261	  779.2	  465.5	 8444.0	...
5183262	  778.2	  465.0	 8449.0	...
5183263	  777.3	  464.6	 8452.0	...
5183264	  776.9	  464.4	 8453.0	...
5183265	  777.5	  464.5	 8454.0	...
5183266	  778.1	  464.7	 8455.0	...
5183267	  778.5	  465.3	 8455.0	...
5183268	  778.6	  466.0	 8455.0	...
5183269	  779.1	  466.9	 8455.0	...
5183270	  779.4	  467.0	 8455.0	...
5183271	  779.6	  467.0	 8455.0	...
5183272	  779.2	  466.8	 8458.0	...
5183273	  778.7	  465.8	 8461.0	...
5183274	  778.4	  465.0	 8463.0	...
5183275	  778.4	  464.6	 8463.0	...
5183276	  778.5	  464.9	 8463.0	...
5183277	  778.5	  465.4	 8463.0	...
5183278	  778.5	  465.6	 8462.0	...
5183279	  778.4	  465.7	 8461.0	...
5183280	  778.3	  465.8	 8456.0	...
5183281	  778.3	  465.9	 8451.0	...
5183282	  778.4	  465.9	 8444.0	...
5183283	  778.5	  466.2	 8443.0	...
5183284	  778.6	  466.5	 8445.0	...
5183285	  778.7	  466.8	 8447.0	...
5183286	  778.8	  467.2	 8449.0	...
5183287	  778.8	  467.6	 8445.0	...
5183288	  778.6	  467.9	 8441.0	...
5183289	  778.3	  467.4	 8438.0	...
5183290	  778.1	  466.9	 8440.0	...
5183291	  777.9	  466.4	 8442.0	...
5183292	  777.8	  466.9	 8441.0	...
5183293	  777.8	  467.6	 8440.0	...
5183294	  778.1	  468.1	 8438.0	...
5183295	  778.4	  467.9	 8436.0	...
5183296	  778.7	  467.6	 8437.0	...
5183297	  778.7	  467.4	 8441.0	...
5183298	  778.8	  467.3	 8444.0	...
5183299	  778.6	  467.4	 8444.0	...
5183300	  778.4	  467.1	 8443.0	...
5183301	  777.9	  466.8	 8443.0	...
5183302	  777.5	  466.5	 8443.0	...
5183303	  777.0	  466.0	 8441.0	...
5183304	  777.1	  465.5	 8439.0	...
5183305	  777.3	  465.6	 8434.0	...
5183306	  777.6	  466.2	 8430.0	...
5183307	  777.5	  467.1	 8428.0	...
5183308	  777.5	  467.3	 8433.0	...
5183309	  777.6	  467.3	 8439.0	...
5183310	  777.9	  467.1	 8445.0	...
5183311	  778.2	  467.2	 8441.0	...
5183312	  778.2	  467.4	 8438.0	...
5183313	  778.1	  467.7	 8436.0	...
5183314	  778.0	  467.7	 8436.0	...
5183315	  777.9	  466.8	 8436.0	...
5183316	  777.9	  465.9	 8435.0	...
5183317	  778.3	  465.8	 8435.0	...
5183318	  778.6	  466.6	 8437.0	...
5183319	  778.6	  467.2	 8439.0	...
5183320	  778.2	  466.9	 8441.0	...
5183321	  778.0	  466.3	 8441.0	...
5183322	  778.1	  466.1	 8441.0	...
5183323	  778.3	  466.0	 8441.0	...
5183324	  778.2	  466.2	 8439.0	...
5183325	  778.1	  466.3	 8438.0	...
5183326	  778.0	  466.3	 8437.0	...
5183327	  778.0	  465.9	 8438.0	...
5183328	  778.0	  465.6	 8437.0	...
5183329	  778.0	  465.4	 8436.0	...
5183330	  778.1	  465.6	 8435.0	...
5183331	  778.0	  465.7	 8434.0	...
5183332	  777.9	  465.7	 8433.0	...
5183333	  778.3	  466.3	 8432.0	...
5183334	  778.8	  466.9	 8431.0	...
5183335	  778.8	  467.6	 8428.0	...
5183336	  778.3	  467.4	 8425.0	...
5183337	  778.1	  467.2	 8422.0	...
5183338	  778.4	  467.2	 8421.0	...
5183339	  778.8	  467.5	 8423.0	...
5183340	  778.9	  467.8	 8426.0	...
5183341	  778.7	  467.9	 8429.0	...
5183342	  778.4	  468.0	 8430.0	...
5183343	  778.0	  467.7	 8432.0	...
5183344	  778.1	  467.3	 8436.0	...
5183345	  778.1	  466.8	 8436.0	...
5183346	  778.2	  466.7	 8434.0	...
5183347	  778.0	  466.6	 8431.0	...
5183348	  777.8	  466.6	 8432.0	...
5183349	  778.1	  467.0	 8432.0	...
5183350	  778.6	  467.5	 8433.0	...
5183351	  779.1	  468.0	 8433.0	...
5183352	  778.8	  468.0	 8431.0	...
5183353	  778.6	  467.9	 8429.0	...
5183354	  778.8	  467.9	 8427.0	...
5183355	  779.3	  468.1	 8427.0	...
5183356	  779.4	  468.3	 8425.0	...
5183357	  778.9	  468.4	 8422.0	...
5183358	  778.6	  468.5	 8420.0	...
5183359	  778.8	  468.4	 8421.0	...
5183360	  778.9	  468.4	 8422.0	...
5183361	  778.9	  468.3	 8422.0	...
5183362	  779.0	  468.2	 8421.0	...
5183363	  779.0	  468.0	 8421.0	...
5183364	  779.0	  467.9	 8421.0	...
5183365	  779.1	  467.9	 8423.0	...
5183366	  779.0	  467.9	 8429.0	...
5183367	  779.0	  468.0	 8434.0	...
5183368	  778.9	  467.8	 8428.0	...
5183369	  778.9	  467.6	 8418.0	...
5183370	  778.9	  467.5	 8409.0	...
5183371	  779.0	  467.5	 8410.0	...
5183372	  779.2	  467.6	 8412.0	...
5183373	  779.4	  467.8	 8416.0	...
5183374	  779.4	  467.9	 8420.0	...
5183375	  779.6	  468.1	 8422.0	...
5183376	  779.7	  468.2	 8422.0	...
5183377	  779.7	  467.9	 8422.0	...
5183378	  779.5	  467.4	 8421.0	...
5183379	  779.2	  467.2	 8420.0	...
5183380	  779.1	  467.5	 8421.0	...
5183381	  779.1	  467.7	 8422.0	...
5183382	  779.3	  467.6	 8422.0	...
5183383	  779.4	  467.6	 8423.0	...
5183384	  779.4	  467.7	 8425.0	...
5183385	  779.2	  467.9	 8428.0	...
5183386	  779.0	  467.6	 8432.0	...
5183387	  778.9	  467.4	 8432.0	...
5183388	  778.9	  467.2	 8433.0	...
5183389	  778.9	  467.2	 8433.0	...
5183390	  778.8	  467.1	 8434.0	...
5183391	  779.0	  467.3	 8432.0	...
5183392	  779.1	  467.5	 8429.0	...
5183393	  779.2	  467.8	 8425.0	...
5183394	  778.9	  467.8	 8423.0	...
5183395	  778.7	  467.8	 8422.0	...
5183396	  778.5	  467.8	 8423.0	...
5183397	  778.3	  467.8	 8424.0	...
5183398	  778.1	  467.8	 8425.0	...
5183399	  778.0	  467.8	 8426.0	...
5183400	  778.0	  468.0	 8427.0	...
5183401	  778.0	  468.3	 8428.0	...
5183402	  778.0	  468.8	 8427.0	...
5183403	  778.5	  469.0	 8428.0	...
5183404	  778.8	  469.1	 8429.0	...
5183405	  779.0	  469.0	 8428.0	...
5183406	  778.7	  468.9	 8426.0	...
5183407	  778.5	  468.8	 8424.0	...
5183408	  778.4	  468.8	 8424.0	...
5183409	  778.4	  468.7	 8423.0	...
5183410	  778.4	  468.7	 8424.0	...
5183411	  778.4	  468.7	 8424.0	...
5183412	  778.4	  468.7	 8424.0	...
5183413	  778.4	  468.8	 8423.0	...
5183414	  778.3	  468.9	 8422.0	...
5183415	  778.3	  468.9	 8421.0	...
5183416	  778.0	  468.1	 8421.0	...
5183417	  777.7	  467.4	 8421.0	...
5183418	  777.4	  467.4	 8419.0	...
5183419	  777.4	  468.0	 8415.0	...
5183420	  777.3	  468.7	 8411.0	...
5183421	  777.2	  468.7	 8408.0	...
5183422	  777.4	  468.5	 8409.0	...
5183423	  777.7	  468.3	 8411.0	...
5183424	  778.0	  468.1	 8415.0	...
5183425	  778.0	  468.1	 8418.0	...
5183426	  777.9	  468.2	 8417.0	...
5183427	  778.1	  468.1	 8416.0	...
5183428	  778.4	  467.9	 8415.0	...
5183429	  778.4	  467.3	 8416.0	...
5183430	  778.2	  466.7	 8416.0	...
5183431	  778.1	  467.6	 8413.0	...
5183432	  778.2	  469.0	 8410.0	...
5183433	  778.0	  469.4	 8407.0	...
5183434	  777.7	  468.5	 8407.0	...
5183435	  777.5	  467.5	 8408.0	...
5183436	  777.6	  467.5	 8411.0	...
5183437	  777.9	  467.8	 8413.0	...
5183438	  778.2	  468.2	 8414.0	...
5183439	  778.3	  468.5	 8413.0	...
5183440	  778.4	  468.5	 8411.0	...
5183441	  778.5	  468.5	 8410.0	...
5183442	  778.5	  468.2	 8409.0	...
5183443	  778.4	  467.9	 8408.0	...
5183444	  778.2	  467.8	 8407.0	...
5183445	  778.0	  467.9	 8407.0	...
5183446	  777.7	  468.0	 8407.0	...
5183447	  777.5	  467.9	 8407.0	...
5183448	  777.4	  468.3	 8406.0	...
5183449	  777.7	  468.5	 8404.0	...
5183450	  777.9	  468.9	 8402.0	...
MSG	5183451 0000 _ Number Off
5183451	  777.8	  468.9	 8401.0	...
5183452	  777.5	  468.8	 8400.0	...
5183453	  777.2	  468.6	 8400.0	...
5183454	  777.2	  468.3	 8398.0	...
5183455	  777.3	  468.1	 8395.0	...
5183456	  777.3	  468.0	 8390.0	...
5183457	  777.3	  468.3	 8387.0	...
5183458	  777.2	  468.6	 8390.0	...
5183459	  777.3	  468.7	 8395.0	...
5183460	  777.5	  468.5	 8395.0	...
5183461	  777.7	  468.3	 8390.0	...
5183462	  777.7	  468.2	 8388.0	...
5183463	  777.4	  468.2	 8390.0	...
5183464	  777.1	  468.2	 8393.0	...
5183465	  776.9	  468.7	 8392.0	...
5183466	  777.1	  469.1	 8394.0	...
5183467	  777.2	  469.2	 8396.0	...
5183468	  777.2	  468.9	 8398.0	...
5183469	  777.2	  468.6	 8398.0	...
5183470	  777.3	  468.7	 8397.0	...
5183471	  777.1	  469.0	 8396.0	...
5183472	  776.9	  469.3	 8396.0	...
5183473	  776.8	  469.0	 8401.0	...
5183474	  777.1	  468.6	 8405.0	...
5183475	  777.4	  468.1	 8407.0	...
5183476	  777.3	  468.3	 8406.0	...
5183477	  777.2	  468.3	 8405.0	...
5183478	  777.2	  467.7	 8405.0	...
5183479	  777.2	  467.2	 8404.0	...
5183480	  777.3	  466.9	 8401.0	...
5183481	  777.2	  467.7	 8398.0	...
5183482	  777.5	  468.5	 8395.0	...
5183483	  777.9	  469.2	 8394.0	...
5183484	  778.1	  468.9	 8394.0	...
5183485	  778.2	  468.5	 8393.0	...
5183486	  777.9	  468.2	 8391.0	...
5183487	  777.6	  468.2	 8389.0	...
5183488	  777.3	  468.2	 8388.0	...
5183489	  777.4	  468.2	 8388.0	...
5183490	  777.4	  468.3	 8390.0	...
5183491	  777.4	  468.2	 8393.0	...
5183492	  777.4	  468.1	 8390.0	...
5183493	  777.4	  468.3	 8387.0	...
5183494	  777.4	  468.7	 8384.0	...
5183495	  777.5	  469.2	 8384.0	...
5183496	  777.4	  469.2	 8386.0	...
5183497	  777.1	  469.3	 8386.0	...
5183498	  776.9	  469.7	 8385.0	...
5183499	  777.0	  470.0	 8385.0	...
5183500	  777.4	  470.6	 8384.0	...
5183501	  777.8	  470.8	 8385.0	...
5183502	  777.9	  470.7	 8385.0	...
5183503	  777.8	  470.4	 8384.0	...
5183504	  777.7	  470.2	 8383.0	...
5183505	  777.2	  470.1	 8382.0	...
5183506	  776.8	  469.8	 8380.0	...
5183507	  776.5	  469.5	 8382.0	...
5183508	  776.4	  469.3	 8384.0	...
5183509	  776.7	  469.2	 8385.0	...
5183510	  777.4	  469.6	 8382.0	...
5183511	  778.2	  470.1	 8380.0	...
5183512	  778.6	  470.5	 8382.0	...
5183513	  778.4	  470.4	 8385.0	...
5183514	  778.0	  470.1	 8385.0	...
5183515	  777.7	  469.6	 8382.0	...
5183516	  777.4	  469.2	 8379.0	...
5183517	  777.4	  469.5	 8380.0	...
5183518	  777.4	  469.9	 8376.0	...
5183519	  777.4	  470.3	 8371.0	...
5183520	  777.4	  470.6	 8368.0	...
5183521	  777.2	  470.8	 8370.0	...
5183522	  777.2	  471.1	 8370.0	...
5183523	  777.5	  471.0	 8370.0	...
5183524	  777.8	  471.0	 8371.0	...
5183525	  778.1	  471.0	 8374.0	...
5183526	  777.9	  470.7	 8375.0	...
5183527	  777.7	  470.4	 8374.0	...
5183528	  777.7	  470.2	 8373.0	...
5183529	  777.8	  470.3	 8370.0	...
5183530	  778.1	  470.1	 8368.0	...
5183531	  778.4	  469.8	 8366.0	...
5183532	  778.2	  469.5	 8366.0	...
5183533	  777.7	  469.4	 8367.0	...
5183534	  777.2	  469.5	 8366.0	...
5183535	  777.2	  469.6	 8366.0	...
5183536	  777.2	  469.7	 8365.0	...
5183537	  777.2	  469.8	 8365.0	...
5183538	  777.2	  469.9	 8365.0	...
5183539	  777.2	  469.9	 8365.0	...
5183540	  777.2	  470.0	 8363.0	...
5183541	  777.0	  470.5	 8361.0	...
5183542	  776.8	  471.1	 8357.0	...
5183543	  776.8	  471.7	 8356.0	...
5183544	  777.1	  471.7	 8356.0	...
5183545	  777.6	  471.7	 8356.0	...
5183546	  777.9	  471.5	 8358.0	...
5183547	  778.1	  471.2	 8360.0	...
5183548	  777.9	  470.9	 8361.0	...
5183549	  777.8	  470.8	 8362.0	...
5183550	  777.6	  470.8	 8365.0	...
5183551	  777.6	  471.5	 8367.0	...
5183552	  777.5	  472.3	 8369.0	...
5183553	  777.3	  473.0	 8369.0	...
5183554	  777.1	  472.3	 8368.0	...
5183555	  777.0	  471.3	 8368.0	...
5183556	  777.0	  470.2	 8368.0	...
5183557	  777.3	  470.1	 8369.0	...
5183558	  777.6	  470.6	 8369.0	...
5183559	  777.5	  471.1	 8368.0	...
5183560	  777.2	  471.1	 8366.0	...
5183561	  776.9	  471.0	 8363.0	...
5183562	  776.9	  471.1	 8366.0	...
5183563	  777.1	  471.5	 8371.0	...
5183564	  777.2	  471.7	 8372.0	...
5183565	  777.3	  471.7	 8367.0	...
5183566	  777.3	  471.9	 8359.0	...
5183567	  777.4	  472.2	 8353.0	...
5183568	  777.5	  472.6	 8351.0	...
5183569	  777.6	  472.6	 8353.0	...
5183570	  777.8	  472.4	 8358.0	...
5183571	  778.0	  472.1	 8361.0	...
5183572	  777.9	  471.9	 8363.0	...
5183573	  778.0	  471.9	 8364.0	...
5183574	  778.0	  471.9	 8366.0	...
5183575	  778.1	  471.7	 8368.0	...
5183576	  778.1	  471.7	 8370.0	...
5183577	  778.2	  471.6	 8369.0	...
5183578	  778.2	  472.0	 8369.0	...
5183579	  778.2	  472.3	 8368.0	...
5183580	  777.6	  472.6	 8365.0	...
5183581	  776.9	  472.2	 8360.0	...
5183582	  776.4	  471.9	 8356.0	...
5183583	  776.4	  471.7	 8357.0	...
5183584	  776.8	  471.8	 8360.0	...
5183585	  777.3	  472.0	 8362.0	...
5183586	  777.6	  472.0	 8362.0	...
5183587	  777.7	  472.1	 8356.0	...
5183588	  777.7	  472.2	 8350.0	...
5183589	  777.7	  472.2	 8351.0	...
5183590	  777.7	  472.2	 8358.0	...
5183591	  777.7	  472.0	 8363.0	...
5183592	  777.7	  472.0	 8361.0	...
5183593	  777.7	  472.0	 8358.0	...
5183594	  777.7	  472.1	 8356.0	...
5183595	  777.6	  472.1	 8353.0	...
5183596	  777.6	  472.7	 8351.0	...
5183597	  777.6	  473.5	 8350.0	...
5183598	  777.2	  474.3	 8352.0	...
5183599	  776.8	  474.2	 8351.0	...
5183600	  776.4	  474.1	 8349.0	...
5183601	  776.3	  473.9	 8348.0	...
5183602	  776.7	  473.7	 8348.0	...
5183603	  777.2	  474.0	 8350.0	...
5183604	  777.6	  474.3	 8353.0	...
5183605	  777.6	  474.9	 8356.0	...
5183606	  777.5	  475.0	 8355.0	...
5183607	  777.3	  474.0	 8353.0	...
5183608	  777.0	  472.8	 8351.0	...
5183609	  776.7	  471.6	 8352.0	...
5183610	  776.4	  471.5	 8353.0	...
5183611	  776.3	  471.5	 8351.0	...
5183612	  776.6	  472.4	 8347.0	...
5183613	  776.9	  473.5	 8342.0	...
5183614	  777.2	  474.5	 8341.0	...
5183615	  777.3	  474.4	 8341.0	...
5183616	  777.3	  474.1	 8342.0	...
5183617	  777.4	  473.8	 8344.0	...
5183618	  777.4	  473.8	 8344.0	...
5183619	  777.0	  474.2	 8342.0	...
5183620	  776.7	  474.5	 8340.0	...
5183621	  776.4	  474.8	 8340.0	...
5183622	  776.5	  475.0	 8339.0	...
5183623	  776.4	  475.1	 8338.0	...
5183624	  776.3	  475.1	 8334.0	...
5183625	  776.4	  474.9	 8330.0	...
5183626	  776.7	  474.8	 8327.0	...
5183627	  777.0	  474.7	 8328.0	...
5183628	  777.2	  474.6	 8329.0	...
5183629	  777.0	  474.4	 8330.0	...
5183630	  776.6	  474.5	 8330.0	...
5183631	  776.3	  474.6	 8329.0	...
5183632	  776.2	  475.0	 8326.0	...
5183633	  776.1	  475.1	 8324.0	...
5183634	  776.0	  475.3	 8321.0	...
5183635	  776.1	  475.3	 8321.0	...
5183636	  776.2	  475.8	 8321.0	...
5183637	  776.3	  476.2	 8319.0	...
5183638	  776.3	  476.7	 8317.0	...
5183639	  776.3	  476.8	 8317.0	...
5183640	  776.5	  476.9	 8317.0	...
5183641	  776.4	  476.3	 8318.0	...
5183642	  776.4	  475.8	 8318.0	...
5183643	  776.4	  475.2	 8318.0	...
5183644	  776.4	  475.3	 8317.0	...
5183645	  776.3	  475.3	 8316.0	...
5183646	  776.3	  476.0	 8315.0	...
5183647	  776.3	  476.7	 8313.0	...
5183648	  776.4	  477.3	 8312.0	...
5183649	  776.4	  476.9	 8311.0	...
5183650	  776.3	  476.5	 8310.0	...
5183651	  776.2	  476.5	 8311.0	...
5183652	  776.1	  477.0	 8313.0	...
5183653	  776.3	  477.4	 8314.0	...
5183654	  776.5	  477.4	 8315.0	...
5183655	  776.7	  477.4	 8319.0	...
5183656	  776.7	  477.2	 8323.0	...
5183657	  776.5	  477.0	 8325.0	...
5183658	  776.5	  477.3	 8322.0	...
5183659	  776.4	  477.8	 8318.0	...
5183660	  776.3	  477.9	 8314.0	...
5183661	  776.2	  477.6	 8312.0	...
5183662	  776.2	  477.1	 8312.0	...
5183663	  776.3	  477.2	 8312.0	...
5183664	  775.9	  477.5	 8313.0	...
MSG	5183665 0000 _ Number On
5183665	  775.6	  478.0	 8312.0	...
5183666	  775.2	  478.2	 8310.0	...
5183667	  775.3	  478.2	 8309.0	...
5183668	  775.4	  478.2	 8307.0	...
5183669	  775.6	  478.3	 8305.0	...
5183670	  775.8	  478.2	 8303.0	...
5183671	  775.4	  478.2	 8304.0	...
5183672	  775.0	  478.2	 8305.0	...
5183673	  775.0	  478.1	 8305.0	...
5183674	  775.4	  477.9	 8305.0	...
5183675	  775.9	  477.6	 8304.0	...
5183676	  775.8	  477.8	 8304.0	...
5183677	  775.8	  478.1	 8303.0	...
5183678	  775.8	  478.3	 8303.0	...
5183679	  775.8	  478.2	 8301.0	...
5183680	  775.9	  478.2	 8299.0	...
5183681	  775.9	  478.5	 8300.0	...
5183682	  775.2	  478.4	 8305.0	...
5183683	  774.5	  478.0	 8310.0	...
5183684	  774.3	  478.0	 8311.0	...
5183685	  774.9	  478.4	 8307.0	...
5183686	  775.3	  479.1	 8304.0	...
5183687	  775.2	  479.4	 8303.0	...
5183688	  774.9	  479.6	 8303.0	...
5183689	  774.7	  479.5	 8303.0	...
5183690	  774.6	  479.3	 8303.0	...
5183691	  774.7	  479.1	 8303.0	...
5183692	  774.9	  479.2	 8301.0	...
5183693	  775.0	  479.5	 8301.0	...
5183694	  774.9	  479.4	 8301.0	...
5183695	  774.8	  479.0	 8303.0	...
5183696	  774.6	  478.6	 8304.0	...
5183697	  774.3	  478.8	 8302.0	...
5183698	  774.0	  479.1	 8298.0	...
5183699	  773.7	  479.5	 8297.0	...
5183700	  773.8	  479.4	 8298.0	...
5183701	  773.9	  479.2	 8298.0	...
5183702	  774.2	  479.0	 8297.0	...
5183703	  774.3	  479.0	 8296.0	...
5183704	  774.3	  479.5	 8297.0	...
5183705	  774.3	  480.0	 8297.0	...
5183706	  774.6	  480.3	 8297.0	...
5183707	  774.7	  479.8	 8298.0	...
5183708	  774.6	  479.3	 8299.0	...
5183709	  774.5	  479.7	 8301.0	...
5183710	  774.4	  480.3	 8298.0	...
5183711	  774.1	  480.3	 8295.0	...
5183712	  773.7	  479.7	 8292.0	...
5183713	  773.2	  479.9	 8292.0	...
5183714	  773.1	  480.8	 8291.0	...
5183715	  773.4	  481.4	 8291.0	...
5183716	  773.8	  481.1	 8290.0	...
5183717	  774.2	  480.9	 8289.0	...
5183718	  774.2	  481.0	 8287.0	...
5183719	  774.2	  480.9	 8286.0	...
5183720	  774.0	  480.6	 8285.0	...
5183721	  773.9	  480.3	 8287.0	...
5183722	  774.0	  480.0	 8289.0	...
5183723	  774.1	  479.8	 8290.0	...
5183724	  774.1	  479.6	 8290.0	...
5183725	  773.9	  479.4	 8290.0	...
5183726	  773.9	  480.1	 8288.0	...
5183727	  773.8	  480.9	 8287.0	...
5183728	  773.4	  481.8	 8286.0	...
5183729	  773.1	  481.8	 8284.0	...
5183730	  773.1	  481.4	 8284.0	...
5183731	  773.2	  481.0	 8285.0	...
5183732	  773.3	  481.2	 8287.0	...
5183733	  773.3	  481.7	 8288.0	...
5183734	  773.2	  482.2	 8289.0	...
5183735	  773.0	  482.0	 8289.0	...
5183736	  772.9	  481.7	 8289.0	...
5183737	  773.0	  481.5	 8287.0	...
5183738	  773.1	  481.4	 8286.0	...
5183739	  773.3	  481.3	 8283.0	...
5183740	  773.5	  481.5	 8282.0	...
5183741	  773.6	  481.9	 8284.0	...
5183742	  773.6	  482.2	 8288.0	...
5183743	  773.5	  482.1	 8294.0	...
5183744	  773.3	  481.9	 8297.0	...
5183745	  773.1	  481.7	 8297.0	...
5183746	  772.9	  482.0	 8293.0	...
5183747	  773.0	  481.7	 8291.0	...
5183748	  773.0	  481.4	 8289.0	...
5183749	  772.9	  481.2	 8290.0	...
5183750	  772.4	  481.4	 8291.0	...
5183751	  771.9	  481.5	 8294.0	...
5183752	  771.7	  481.6	 8298.0	...
5183753	  771.8	  481.9	 8302.0	...
5183754	  772.0	  482.1	 8303.0	...
5183755	  772.3	  482.1	 8305.0	...
5183756	  772.7	  481.8	 8306.0	...
5183757	  772.8	  481.5	 8308.0	...
5183758	  772.7	  480.8	 8307.0	...
5183759	  772.6	  480.0	 8306.0	...
5183760	  772.6	  479.5	 8305.0	...
5183761	  772.7	  479.6	 8305.0	...
5183762	  772.6	  479.8	 8306.0	...
5183763	  772.5	  480.1	 8307.0	...
5183764	  772.5	  480.5	 8306.0	...
5183765	  772.5	  480.9	 8303.0	...
5183766	  772.6	  481.0	 8301.0	...
5183767	  772.7	  481.1	 8302.0	...
5183768	  772.3	  481.5	 8307.0	...
5183769	  772.1	  482.0	 8310.0	...
5183770	  771.8	  482.4	 8309.0	...
5183771	  771.8	  482.2	 8308.0	...
5183772	  771.8	  482.2	 8308.0	...
5183773	  771.7	  482.2	 8307.0	...
5183774	  771.6	  482.2	 8307.0	...
5183775	  771.6	  482.2	 8307.0	...
5183776	  771.5	  482.1	 8307.0	...
5183777	  771.7	  482.0	 8307.0	...
5183778	  771.9	  482.3	 8307.0	...
5183779	  772.1	  482.8	 8306.0	...
5183780	  772.3	  483.6	 8306.0	...
5183781	  772.4	  484.0	 8301.0	...
5183782	  772.4	  483.9	 8296.0	...
5183783	  772.1	  483.6	 8292.0	...
5183784	  771.7	  483.2	 8292.0	...
5183785	  771.5	  483.5	 8293.0	...
5183786	  771.4	  483.6	 8294.0	...
5183787	  771.3	  482.8	 8295.0	...
5183788	  771.3	  481.9	 8300.0	...
5183789	  771.3	  481.3	 8303.0	...
5183790	  771.5	  481.6	 8306.0	...
5183791	  771.9	  481.9	 8305.0	...
5183792	  772.3	  481.9	 8303.0	...
5183793	  772.6	  482.2	 8301.0	...
5183794	  772.6	  482.7	 8299.0	...
5183795	  772.6	  483.2	 8297.0	...
5183796	  772.5	  483.2	 8295.0	...
5183797	  772.3	  482.8	 8294.0	...
5183798	  772.2	  483.1	 8293.0	...
5183799	  772.1	  483.6	 8293.0	...
5183800	  771.9	  484.0	 8293.0	...
5183801	  771.8	  483.8	 8293.0	...
5183802	  771.8	  483.7	 8294.0	...
5183803	  771.1	  483.7	 8295.0	...
5183804	  770.3	  483.5	 8294.0	...
5183805	  769.7	  483.2	 8292.0	...
5183806	  769.7	  482.9	 8290.0	...
5183807	  769.8	  482.5	 8291.0	...
5183808	  769.6	  482.2	 8290.0	...
5183809	  769.5	  481.8	 8289.0	...
5183810	  769.5	  482.0	 8287.0	...
5183811	  770.0	  482.1	 8285.0	...
5183812	  770.6	  483.2	 8284.0	...
5183813	  771.1	  484.0	 8284.0	...
5183814	  771.2	  484.9	 8285.0	...
5183815	  771.1	  484.7	 8288.0	...
5183816	  770.6	  483.9	 8291.0	...
5183817	  770.2	  483.1	 8293.0	...
5183818	  770.0	  482.3	 8293.0	...
5183819	  770.0	  482.4	 8293.0	...
5183820	  770.0	  482.5	 8293.0	...
5183821	  769.9	  482.6	 8294.0	...
5183822	  770.0	  482.6	 8293.0	...
5183823	  770.1	  482.7	 8295.0	...
5183824	  770.2	  482.8	 8295.0	...
5183825	  770.2	  482.9	 8296.0	...
5183826	  770.1	  482.7	 8295.0	...
5183827	  769.9	  482.6	 8295.0	...
5183828	  769.9	  482.9	 8295.0	...
5183829	  770.0	  483.4	 8294.0	...
5183830	  770.0	  483.8	 8292.0	...
5183831	  769.8	  483.8	 8286.0	...
5183832	  769.8	  484.3	 8278.0	...
5183833	  769.8	  484.8	 8272.0	...
5183834	  770.1	  485.4	 8270.0	...
5183835	  770.3	  485.5	 8271.0	...
5183836	  770.4	  485.0	 8277.0	...
5183837	  770.0	  484.7	 8283.0	...
5183838	  769.8	  484.2	 8287.0	...
5183839	  769.7	  484.4	 8286.0	...
5183840	  769.8	  484.2	 8286.0	...
5183841	  769.7	  484.2	 8285.0	...
5183842	  769.7	  484.3	 8284.0	...
5183843	  769.9	  484.3	 8282.0	...
5183844	  770.0	  484.3	 8279.0	...
5183845	  770.0	  484.3	 8276.0	...
5183846	  770.0	  484.2	 8275.0	...
5183847	  769.9	  484.2	 8276.0	...
5183848	  769.7	  484.2	 8276.0	...
5183849	  769.6	  484.3	 8276.0	...
5183850	  769.5	  484.4	 8275.0	...
5183851	  769.5	  484.4	 8276.0	...
5183852	  769.6	  484.4	 8276.0	...
5183853	  769.6	  484.4	 8273.0	...
5183854	  769.8	  484.9	 8271.0	...
5183855	  769.9	  485.4	 8268.0	...
5183856	  770.2	  485.7	 8266.0	...
5183857	  770.3	  485.5	 8265.0	...
5183858	  770.4	  485.3	 8266.0	...
5183859	  770.3	  485.1	 8267.0	...
5183860	  770.1	  485.0	 8268.0	...
5183861	  769.9	  484.7	 8266.0	...
5183862	  769.8	  484.5	 8264.0	...
5183863	  769.7	  484.2	 8263.0	...
5183864	  769.8	  484.0	 8265.0	...
5183865	  769.9	  483.9	 8269.0	...
5183866	  770.1	  484.0	 8273.0	...
5183867	  770.1	  484.2	 8276.0	...
5183868	  770.1	  484.3	 8278.0	...
5183869	  770.1	  484.4	 8283.0	...
5183870	  770.1	  484.5	 8287.0	...
5183871	  770.4	  484.4	 8289.0	...
5183872	  770.5	  484.2	 8288.0	...
5183873	  770.6	  484.0	 8289.0	...
5183874	  770.5	  484.0	 8289.0	...
5183875	  770.5	  484.4	 8290.0	...
5183876	  770.6	  485.1	 8287.0	...
5183877	  770.7	  486.0	 8285.0	...
5183878	  771.0	  486.6	 8283.0	...
5183879	  771.2	  486.7	 8284.0	...
5183880	  771.3	  486.5	 8285.0	...
5183881	  771.3	  486.3	 8285.0	...
5183882	  771.4	  486.3	 8284.0	...
5183883	  771.5	  486.3	 8282.0	...
5183884	  771.3	  486.4	 8283.0	...
5183885	  771.0	  486.3	 8286.0	...
5183886	  770.6	  486.0	 8288.0	...
5183887	  770.7	  485.7	 8288.0	...
5183888	  770.8	  485.4	 8286.0	...
5183889	  771.0	  485.3	 8285.0	...
5183890	  771.2	  485.4	 8284.0	...
5183891	  771.3	  485.4	 8282.0	...
5183892	  771.2	  485.4	 8282.0	...
5183893	  771.0	  485.4	 8284.0	...
5183894	  770.8	  485.3	 8286.0	...
5183895	  770.7	  485.1	 8286.0	...
5183896	  770.6	  484.8	 8283.0	...
5183897	  770.5	  484.9	 8284.0	...
5183898	  770.5	  485.2	 8287.0	...
5183899	  770.8	  485.4	 8290.0	...
5183900	  771.1	  485.3	 8290.0	...
5183901	  771.3	  485.1	 8289.0	...
5183902	  771.1	  485.0	 8288.0	...
5183903	  770.9	  485.1	 8288.0	...
5183904	  770.9	  485.0	 8287.0	...
5183905	  770.8	  485.1	 8286.0	...
5183906	  770.6	  485.1	 8286.0	...
5183907	  770.4	  485.2	 8287.0	...
5183908	  770.4	  485.1	 8288.0	...
5183909	  770.4	  485.1	 8286.0	...
5183910	  770.9	  485.0	 8283.0	...
5183911	  771.4	  484.9	 8279.0	...
5183912	  771.5	  485.5	 8278.0	...
5183913	  771.1	  486.1	 8281.0	...
5183914	  770.8	  486.8	 8285.0	...
5183915	  771.2	  486.8	 8290.0	...
5183916	  771.5	  486.8	 8292.0	...
5183917	  771.7	  486.6	 8292.0	...
5183918	  771.4	  486.6	 8291.0	...
5183919	  771.0	  486.8	 8289.0	...
5183920	  770.7	  487.1	 8286.0	...
5183921	  770.6	  487.2	 8286.0	...
5183922	  770.3	  486.5	 8286.0	...
5183923	  770.0	  485.8	 8286.0	...
5183924	  769.6	  485.0	 8284.0	...
5183925	  769.7	  484.8	 8283.0	...
5183926	  769.9	  484.6	 8283.0	...
5183927	  770.1	  484.5	 8284.0	...
5183928	  770.1	  484.5	 8285.0	...
5183929	  770.0	  485.3	 8286.0	...
5183930	  769.8	  486.0	 8286.0	...
5183931	  769.9	  486.1	 8285.0	...
5183932	  770.0	  485.5	 8283.0	...
5183933	  770.2	  485.6	 8278.0	...
5183934	  770.2	  486.4	 8275.0	...
5183935	  770.3	  486.9	 8275.0	...
5183936	  770.2	  486.7	 8278.0	...
5183937	  770.1	  486.5	 8282.0	...
5183938	  770.0	  486.4	 8282.0	...
5183939	  770.0	  486.4	 8280.0	...
5183940	  770.1	  486.3	 8277.0	...
5183941	  770.3	  486.3	 8276.0	...
5183942	  770.4	  486.2	 8278.0	...
5183943	  770.4	  486.4	 8280.0	...
5183944	  770.5	  486.6	 8280.0	...
5183945	  770.5	  486.8	 8280.0	...
5183946	  770.6	  487.0	 8279.0	...
5183947	  770.6	  487.2	 8277.0	...
5183948	  770.6	  487.4	 8275.0	...
5183949	  770.4	  487.7	 8274.0	...
5183950	  770.2	  488.1	 8275.0	...
5183951	  769.8	  487.9	 8276.0	...
5183952	  769.6	  487.5	 8272.0	...
5183953	  769.5	  487.1	 8267.0	...
5183954	  769.7	  487.1	 8266.0	...
5183955	  769.9	  487.2	 8269.0	...
5183956	  769.7	  487.2	 8273.0	...
5183957	  769.4	  487.3	 8274.0	...
5183958	  769.6	  487.4	 8274.0	...
5183959	  770.1	  487.6	 8275.0	...
5183960	  770.5	  487.5	 8275.0	...
5183961	  770.6	  487.3	 8274.0	...
5183962	  770.7	  487.2	 8273.0	...
5183963	  770.9	  487.2	 8273.0	...
5183964	  771.0	  487.7	 8271.0	...
5183965	  771.1	  488.1	 8267.0	...
5183966	  770.9	  488.4	 8263.0	...
5183967	  770.6	  488.1	 8264.0	...
5183968	  770.3	  487.8	 8267.0	...
5183969	  770.5	  487.7	 8269.0	...
5183970	  770.7	  487.6	 8271.0	...
5183971	  770.6	  487.6	 8271.0	...
5183972	  770.0	  487.0	 8272.0	...
5183973	  769.5	  486.4	 8272.0	...
5183974	  769.7	  486.2	 8271.0	...
5183975	  770.1	  486.7	 8269.0	...
5183976	  770.3	  487.1	 8267.0	...
5183977	  770.2	  487.1	 8267.0	...
5183978	  770.1	  487.0	 8266.0	...
5183979	  770.5	  486.7	 8265.0	...
5183980	  770.9	  486.5	 8264.0	...
MSG	5183981 0000 _ Number Off
5183981	  771.6	  486.9	 8264.0	...
5183982	  771.7	  487.4	 8265.0	...
5183983	  771.8	  487.3	 8267.0	...
5183984	  771.7	  486.8	 8268.0	...
5183985	  771.6	  486.3	 8269.0	...
5183986	  771.2	  486.4	 8271.0	...
5183987	  770.9	  486.4	 8273.0	...
5183988	  770.6	  486.5	 8275.0	...
5183989	  770.8	  486.4	 8275.0	...
5183990	  770.9	  486.3	 8275.0	...
5183991	  770.9	  486.5	 8274.0	...
5183992	  770.8	  486.8	 8274.0	...
5183993	  770.7	  487.0	 8274.0	...
5183994	  770.7	  487.0	 8273.0	...
5183995	  770.6	  487.0	 8273.0	...
5183996	  770.6	  487.1	 8273.0	...
5183997	  770.6	  487.1	 8272.0	...
5183998	  770.4	  487.4	 8271.0	...
5183999	  770.1	  487.9	 8270.0	...
5184000	  770.3	  488.4	 8269.0	...
5184001	  770.9	  488.4	 8269.0	...
5184002	  771.5	  488.1	 8269.0	...
5184003	  771.6	  487.9	 8270.0	...
5184004	  771.7	  487.7	 8270.0	...
5184005	  771.7	  487.5	 8271.0	...
5184006	  771.3	  487.5	 8273.0	...
5184007	  771.0	  487.5	 8273.0	...
5184008	  771.0	  487.4	 8272.0	...
5184009	  771.3	  487.3	 8270.0	...
5184010	  771.6	  487.2	 8270.0	...
5184011	  771.6	  487.1	 8269.0	...
5184012	  771.2	  486.9	 8268.0	...
5184013	  770.8	  486.7	 8269.0	...
5184014	  770.3	  486.7	 8269.0	...
5184015	  770.3	  486.5	 8270.0	...
5184016	  770.3	  486.6	 8272.0	...
5184017	  770.4	  486.8	 8274.0	...
5184018	  770.6	  487.2	 8273.0	...
5184019	  770.7	  487.5	 8270.0	...
5184020	  770.9	  487.7	 8267.0	...
5184021	  771.1	  487.7	 8268.0	...
5184022	  771.3	  487.5	 8268.0	...
5184023	  771.3	  487.4	 8269.0	...
5184024	  771.3	  487.5	 8270.0	...
5184025	  771.4	  487.5	 8270.0	...
5184026	  771.5	  487.6	 8269.0	...
5184027	  771.6	  487.6	 8269.0	...
5184028	  771.7	  487.6	 8272.0	...
5184029	  771.7	  487.5	 8274.0	...
5184030	  771.7	  487.5	 8275.0	...
5184031	  771.5	  487.5	 8274.0	...
5184032	  771.5	  487.5	 8273.0	...
5184033	  771.5	  487.7	 8273.0	...
5184034	  771.5	  487.8	 8276.0	...
5184035	  771.4	  488.1	 8279.0	...
5184036	  771.2	  488.0	 8282.0	...
5184037	  771.1	  488.0	 8282.0	...
5184038	  770.9	  487.9	 8284.0	...
5184039	  770.8	  487.8	 8286.0	...
5184040	  770.5	  487.7	 8288.0	...
5184041	  770.4	  487.5	 8285.0	...
5184042	  770.4	  487.5	 8280.0	...
5184043	  770.3	  486.9	 8276.0	...
5184044	  770.1	  486.3	 8276.0	...
5184045	  769.9	  485.7	 8276.0	...
5184046	  770.0	  485.6	 8275.0	...
5184047	  770.1	  485.6	 8273.0	...
5184048	  770.3	  486.3	 8270.0	...
5184049	  770.4	  487.0	 8271.0	...
5184050	  771.0	  487.7	 8274.0	...
5184051	  771.7	  487.8	 8277.0	...
5184052	  772.4	  487.8	 8279.0	...
5184053	  772.6	  487.7	 8280.0	...
5184054	  772.6	  487.5	 8279.0	...
5184055	  772.4	  487.3	 8277.0	...
5184056	  771.9	  487.3	 8275.0	...
5184057	  771.5	  487.1	 8274.0	...
5184058	  771.3	  486.9	 8274.0	...
5184059	  771.3	  486.8	 8275.0	...
5184060	  771.3	  487.1	 8276.0	...
5184061	  771.2	  487.5	 8277.0	...
5184062	  771.3	  487.7	 8277.0	...
5184063	  771.5	  487.6	 8277.0	...
5184064	  771.5	  487.6	 8276.0	...
5184065	  771.3	  487.6	 8276.0	...
5184066	  771.0	  487.6	 8281.0	...
5184067	  770.8	  487.2	 8286.0	...
5184068	  770.7	  486.8	 8291.0	...
5184069	  770.6	  486.4	 8287.0	...
5184070	  770.7	  486.9	 8282.0	...
5184071	  771.1	  487.3	 8281.0	...
5184072	  771.6	  487.7	 8283.0	...
5184073	  771.8	  487.6	 8284.0	...
5184074	  771.5	  487.5	 8288.0	...
5184075	  771.2	  487.2	 8294.0	...
5184076	  771.1	  487.0	 8298.0	...
5184077	  771.3	  487.1	 8296.0	...
5184078	  771.4	  487.5	 8294.0	...
5184079	  771.6	  487.8	 8295.0	...
5184080	  771.6	  487.7	 8295.0	...
5184081	  771.7	  487.6	 8296.0	...
5184082	  771.5	  487.5	 8296.0	...
5184083	  771.5	  486.9	 8295.0	...
5184084	  771.4	  486.3	 8297.0	...
5184085	  771.5	  485.8	 8299.0	...
5184086	  771.5	  486.0	 8301.0	...
5184087	  771.7	  486.2	 8303.0	...
5184088	  771.9	  486.2	 8305.0	...
5184089	  771.9	  486.2	 8306.0	...
5184090	  771.7	  486.0	 8307.0	...
5184091	  771.7	  485.8	 8307.0	...
5184092	  771.8	  485.5	 8308.0	...
5184093	  771.8	  485.5	 8311.0	...
5184094	  771.6	  485.6	 8314.0	...
5184095	  771.5	  485.7	 8316.0	...
5184096	  771.6	  485.7	 8316.0	...
5184097	  771.6	  485.6	 8317.0	...
5184098	  771.6	  484.9	 8317.0	...
5184099	  771.5	  484.4	 8318.0	...
5184100	  771.5	  484.5	 8319.0	...
5184101	  771.6	  485.4	 8317.0	...
5184102	  771.8	  486.3	 8313.0	...
5184103	  772.3	  486.3	 8310.0	...
5184104	  772.7	  486.1	 8309.0	...
5184105	  773.2	  485.6	 8307.0	...
5184106	  773.2	  485.5	 8304.0	...
5184107	  772.8	  485.5	 8304.0	...
5184108	  772.4	  485.6	 8306.0	...
5184109	  772.1	  485.7	 8306.0	...
5184110	  772.1	  485.7	 8305.0	...
5184111	  772.1	  485.7	 8303.0	...
5184112	  772.1	  485.4	 8305.0	...
5184113	  771.9	  485.3	 8307.0	...
5184114	  771.7	  485.2	 8309.0	...
5184115	  771.6	  485.5	 8308.0	...
5184116	  772.0	  485.7	 8308.0	...
5184117	  772.2	  486.0	 8308.0	...
5184118	  772.2	  486.0	 8308.0	...
5184119	  772.4	  486.3	 8308.0	...
5184120	  772.8	  486.8	 8308.0	...
5184121	  773.1	  487.3	 8309.0	...
5184122	  772.9	  487.6	 8310.0	...
5184123	  772.7	  487.2	 8312.0	...
5184124	  772.5	  486.9	 8314.0	...
5184125	  772.3	  486.7	 8311.0	...
5184126	  772.1	  486.6	 8307.0	...
5184127	  772.3	  486.2	 8308.0	...
5184128	  772.6	  485.8	 8313.0	...
5184129	  772.7	  486.4	 8317.0	...
5184130	  772.7	  487.2	 8318.0	...
5184131	  772.7	  487.4	 8318.0	...
5184132	  772.9	  486.9	 8316.0	...
5184133	  772.7	  486.5	 8310.0	...
5184134	  772.6	  486.8	 8305.0	...
5184135	  772.7	  487.2	 8306.0	...
5184136	  773.0	  487.5	 8309.0	...
5184137	  773.1	  487.5	 8316.0	...
5184138	  772.9	  487.5	 8321.0	...
5184139	  772.7	  487.3	 8324.0	...
5184140	  772.7	  487.1	 8324.0	...
5184141	  772.7	  487.3	 8325.0	...
5184142	  772.6	  487.7	 8326.0	...
5184143	  772.4	  487.9	 8328.0	...
5184144	  772.2	  487.7	 8328.0	...
5184145	  772.0	  487.0	 8326.0	...
5184146	  771.9	  486.6	 8324.0	...
5184147	  772.3	  486.3	 8325.0	...
5184148	  772.6	  486.3	 8325.0	...
5184149	  772.7	  486.3	 8326.0	...
5184150	  772.4	  486.2	 8327.0	...
5184151	  772.3	  486.1	 8330.0	...
5184152	  772.5	  486.6	 8333.0	...
5184153	  773.0	  487.2	 8335.0	...
5184154	  773.5	  487.8	 8334.0	...
5184155	  773.8	  486.9	 8336.0	...
5184156	  773.7	  486.1	 8339.0	...
5184157	  773.5	  485.4	 8341.0	...
5184158	  773.2	  485.7	 8340.0	...
5184159	  773.0	  485.9	 8340.0	...
5184160	  773.0	  485.9	 8343.0	...
5184161	  773.0	  485.8	 8345.0	...
5184162	  773.2	  486.1	 8347.0	...
5184163	  773.4	  486.8	 8347.0	...
5184164	  773.5	  487.3	 8348.0	...
5184165	  773.4	  487.4	 8349.0	...
5184166	  773.3	  487.1	 8353.0	...
5184167	  773.2	  487.0	 8357.0	...
5184168	  773.1	  487.0	 8357.0	...
5184169	  773.1	  487.0	 8355.0	...
5184170	  773.8	  486.8	 8357.0	...
5184171	  774.5	  486.4	 8360.0	...
5184172	  775.1	  486.3	 8361.0	...
5184173	  775.0	  486.2	 8358.0	...
5184174	  774.3	  486.3	 8355.0	...
5184175	  773.7	  486.5	 8355.0	...
5184176	  773.1	  486.9	 8354.0	...
5184177	  773.2	  487.4	 8351.0	...
5184178	  773.6	  487.9	 8347.0	...
5184179	  773.9	  488.3	 8349.0	...
5184180	  774.1	  488.3	 8355.0	...
5184181	  774.1	  488.1	 8360.0	...
5184182	  774.0	  487.8	 8360.0	...
5184183	  773.9	  487.6	 8361.0	...
5184184	  773.7	  487.4	 8362.0	...
5184185	  773.5	  487.2	 8363.0	...
5184186	  773.4	  486.7	 8362.0	...
5184187	  773.4	  486.5	 8362.0	...
5184188	  773.4	  486.4	 8361.0	...
5184189	  773.5	  486.6	 8361.0	...
5184190	  773.7	  486.8	 8362.0	...
5184191	  774.0	  487.5	 8359.0	...
5184192	  773.8	  488.0	 8357.0	...
5184193	  773.5	  488.1	 8359.0	...
MSG	5184194 0000 _ Number On
5184194	  773.7	  487.7	 8364.0	...
5184195	  774.3	  487.2	 8368.0	...
5184196	  775.1	  487.6	 8368.0	...
5184197	  775.3	  488.0	 8368.0	...
5184198	  775.5	  488.3	 8367.0	...
5184199	  775.6	  488.1	 8369.0	...
5184200	  775.2	  488.0	 8369.0	...
5184201	  774.6	  487.8	 8370.0	...
5184202	  774.3	  487.7	 8370.0	...
5184203	  774.6	  487.8	 8370.0	...
5184204	  774.5	  488.2	 8371.0	...
5184205	  774.3	  488.5	 8373.0	...
5184206	  774.0	  488.7	 8375.0	...
5184207	  774.1	  488.8	 8377.0	...
5184208	  774.2	  488.9	 8379.0	...
5184209	  774.1	  488.8	 8377.0	...
5184210	  773.8	  488.7	 8376.0	...
5184211	  773.7	  488.5	 8376.0	...
5184212	  773.8	  488.2	 8376.0	...
5184213	  773.9	  487.8	 8375.0	...
5184214	  774.0	  487.4	 8374.0	...
5184215	  774.0	  487.2	 8375.0	...
5184216	  774.3	  487.2	 8381.0	...
5184217	  774.6	  487.1	 8386.0	...
5184218	  774.9	  487.1	 8392.0	...
5184219	  775.0	  487.2	 8392.0	...
5184220	  775.0	  487.1	 8394.0	...
5184221	  775.0	  487.0	 8394.0	...
5184222	  774.8	  487.3	 8395.0	...
5184223	  774.6	  487.8	 8397.0	...
5184224	  774.3	  488.3	 8398.0	...
5184225	  774.2	  488.1	 8399.0	...
5184226	  774.1	  488.0	 8398.0	...
5184227	  774.4	  487.8	 8400.0	...
5184228	  774.9	  487.5	 8402.0	...
5184229	  775.4	  487.1	 8399.0	...
5184230	  775.1	  486.6	 8395.0	...
5184231	  774.7	  486.4	 8391.0	...
5184232	  774.2	  486.3	 8393.0	...
5184233	  774.1	  486.5	 8395.0	...
5184234	  774.0	  486.7	 8398.0	...
5184235	  774.0	  487.1	 8401.0	...
5184236	  774.4	  487.4	 8406.0	...
5184237	  775.0	  487.5	 8409.0	...
5184238	  775.5	  487.4	 8408.0	...
5184239	  775.6	  487.0	 8404.0	...
5184240	  775.5	  486.7	 8402.0	...
5184241	  775.4	  486.3	 8403.0	...
5184242	  775.2	  486.2	 8403.0	...
5184243	  775.0	  486.3	 8400.0	...
5184244	  774.8	  486.5	 8397.0	...
5184245	  774.7	  486.8	 8394.0	...
5184246	  774.6	  487.2	 8398.0	...
5184247	  774.5	  487.4	 8403.0	...
5184248	  774.5	  487.3	 8407.0	...
5184249	  774.4	  486.7	 8407.0	...
5184250	  774.4	  486.2	 8406.0	...
5184251	  774.4	  486.0	 8406.0	...
5184252	  774.6	  486.2	 8408.0	...
5184253	  774.9	  486.5	 8410.0	...
5184254	  775.2	  486.6	 8413.0	...
5184255	  775.3	  486.6	 8412.0	...
5184256	  775.4	  486.2	 8411.0	...
5184257	  775.5	  485.9	 8410.0	...
5184258	  775.6	  485.4	 8409.0	...
5184259	  775.8	  485.3	 8411.0	...
5184260	  775.8	  485.1	 8414.0	...
5184261	  775.8	  485.2	 8418.0	...
5184262	  775.4	  485.5	 8418.0	...
5184263	  775.0	  485.9	 8417.0	...
5184264	  774.7	  486.3	 8417.0	...
5184265	  774.9	  486.6	 8419.0	...
5184266	  774.9	  486.6	 8422.0	...
5184267	  775.0	  487.1	 8420.0	...
5184268	  775.0	  487.6	 8416.0	...
5184269	  775.0	  487.3	 8415.0	...
5184270	  775.0	  486.5	 8420.0	...
5184271	  774.6	  486.0	 8422.0	...
5184272	  774.4	  486.2	 8421.0	...
5184273	  774.5	  486.4	 8419.0	...
5184274	  775.0	  486.3	 8418.0	...
5184275	  775.7	  486.8	 8417.0	...
5184276	  775.5	  487.4	 8416.0	...
5184277	  775.3	  488.0	 8416.0	...
5184278	  775.3	  487.9	 8416.0	...
5184279	  775.7	  487.9	 8419.0	...
5184280	  776.0	  487.8	 8420.0	...
5184281	  775.8	  487.6	 8421.0	...
5184282	  775.5	  487.2	 8423.0	...
5184283	  775.2	  487.0	 8426.0	...
5184284	  775.1	  486.9	 8430.0	...
5184285	  775.1	  487.1	 8434.0	...
5184286	  775.1	  487.3	 8437.0	...
5184287	  775.1	  487.4	 8439.0	...
5184288	  775.0	  487.2	 8439.0	...
5184289	  775.0	  486.8	 8439.0	...
5184290	  775.0	  486.5	 8438.0	...
5184291	  774.9	  486.6	 8436.0	...
5184292	  774.7	  486.9	 8434.0	...
5184293	  774.6	  487.1	 8436.0	...
5184294	  774.7	  487.2	 8439.0	...
5184295	  774.7	  487.1	 8443.0	...
5184296	  774.9	  487.0	 8444.0	...
5184297	  775.2	  486.9	 8444.0	...
5184298	  775.6	  487.0	 8442.0	...
5184299	  775.7	  487.0	 8440.0	...
5184300	  775.7	  486.9	 8438.0	...
5184301	  775.7	  486.8	 8438.0	...
5184302	  775.5	  486.6	 8436.0	...
5184303	  775.4	  486.4	 8434.0	...
5184304	  775.3	  486.2	 8434.0	...
5184305	  775.4	  486.5	 8437.0	...
5184306	  775.4	  487.0	 8440.0	...
5184307	  775.5	  487.0	 8443.0	...
5184308	  775.6	  486.6	 8445.0	...
5184309	  775.8	  486.2	 8448.0	...
5184310	  775.9	  486.5	 8449.0	...
5184311	  776.0	  486.7	 8450.0	...
5184312	  775.9	  486.6	 8451.0	...
5184313	  775.7	  486.2	 8452.0	...
5184314	  775.6	  486.0	 8453.0	...
5184315	  775.6	  486.4	 8453.0	...
5184316	  775.7	  486.9	 8453.0	...
5184317	  775.6	  487.2	 8452.0	...
5184318	  775.5	  487.2	 8455.0	...
5184319	  775.3	  487.2	 8457.0	...
5184320	  775.2	  487.1	 8462.0	...
5184321	  775.2	  487.0	 8463.0	...
5184322	  775.4	  486.9	 8463.0	...
5184323	  775.7	  486.8	 8460.0	...
5184324	  775.9	  486.6	 8458.0	...
5184325	  776.6	  486.5	 8460.0	...
5184326	  777.0	  486.0	 8463.0	...
5184327	  777.5	  485.6	 8465.0	...
5184328	  777.3	  485.2	 8464.0	...
5184329	  777.0	  485.2	 8462.0	...
5184330	  776.8	  485.6	 8460.0	...
5184331	  776.7	  485.9	 8459.0	...
5184332	  776.7	  486.0	 8460.0	...
5184333	  776.8	  485.8	 8461.0	...
5184334	  777.1	  485.7	 8462.0	...
5184335	  777.4	  485.8	 8462.0	...
5184336	  777.5	  486.0	 8462.0	...
5184337	  777.3	  486.2	 8462.0	...
5184338	  777.1	  486.6	 8459.0	...
5184339	  776.9	  486.9	 8457.0	...
5184340	  776.8	  487.3	 8454.0	...
5184341	  776.5	  487.4	 8456.0	...
5184342	  776.5	  487.3	 8460.0	...
5184343	  776.3	  486.9	 8465.0	...
5184344	  776.1	  486.5	 8466.0	...
5184345	  776.6	  486.2	 8463.0	...
5184346	  777.2	  485.6	 8464.0	...
5184347	  777.7	  485.0	 8469.0	...
5184348	  777.8	  484.9	 8469.0	...
5184349	  778.0	  485.4	 8465.0	...
5184350	  778.1	  485.8	 8461.0	...
5184351	  778.2	  485.7	 8461.0	...
5184352	  778.3	  485.4	 8461.0	...
5184353	  778.3	  485.2	 8461.0	...
5184354	  778.2	  485.1	 8464.0	...
5184355	  778.0	  485.4	 8470.0	...
5184356	  777.8	  485.7	 8475.0	...
5184357	  777.8	  485.8	 8476.0	...
5184358	  777.8	  485.7	 8474.0	...
5184359	  777.3	  485.3	 8474.0	...
5184360	  776.6	  485.1	 8474.0	...
5184361	  775.9	  485.2	 8474.0	...
5184362	  775.8	  485.6	 8475.0	...
5184363	  776.0	  485.9	 8476.0	...
5184364	  775.9	  486.0	 8476.0	...
5184365	  775.7	  486.1	 8476.0	...
5184366	  775.4	  486.0	 8477.0	...
5184367	  775.3	  485.8	 8477.0	...
5184368	  775.3	  485.7	 8476.0	...
5184369	  775.2	  485.7	 8476.0	...
5184370	  775.3	  485.7	 8475.0	...
5184371	  775.3	  485.7	 8475.0	...
5184372	  775.4	  485.7	 8476.0	...
5184373	  775.3	  485.6	 8478.0	...
5184374	  775.3	  485.6	 8479.0	...
5184375	  775.2	  485.0	 8479.0	...
5184376	  775.0	  484.4	 8479.0	...
5184377	  775.0	  484.4	 8477.0	...
5184378	  775.2	  484.9	 8476.0	...
5184379	  775.3	  485.7	 8478.0	...
5184380	  775.2	  485.9	 8480.0	...
5184381	  775.1	  486.1	 8482.0	...
5184382	  775.1	  486.1	 8482.0	...
5184383	  775.5	  485.7	 8484.0	...
5184384	  775.9	  484.8	 8488.0	...
5184385	  776.4	  483.9	 8491.0	...
5184386	  776.5	  483.6	 8492.0	...
5184387	  776.7	  483.9	 8492.0	...
5184388	  776.7	  484.0	 8492.0	...
5184389	  776.4	  484.1	 8491.0	...
5184390	  776.0	  484.0	 8491.0	...
5184391	  775.6	  484.0	 8490.0	...
5184392	  775.6	  484.1	 8492.0	...
5184393	  775.6	  484.2	 8494.0	...
5184394	  775.9	  484.4	 8496.0	...
5184395	  776.2	  484.5	 8497.0	...
5184396	  776.5	  484.5	 8498.0	...
5184397	  776.3	  484.6	 8498.0	...
5184398	  776.2	  484.7	 8500.0	...
5184399	  775.9	  484.9	 8502.0	...
5184400	  775.7	  484.9	 8503.0	...
5184401	  775.6	  484.7	 8505.0	...
5184402	  775.6	  484.6	 8507.0	...
5184403	  775.6	  484.6	 8510.0	...
5184404	  775.6	  484.5	 8511.0	...
5184405	  775.6	  484.4	 8511.0	...
5184406	  775.6	  484.2	 8510.0	...
5184407	  776.0	  484.3	 8508.0	...
5184408	  776.5	  484.4	 8505.0	...
5184409	  777.0	  484.7	 8503.0	...
5184410	  777.2	  484.8	 8504.0	...
5184411	  777.3	  484.9	 8504.0	...
5184412	  776.9	  484.7	 8505.0	...
5184413	  776.4	  484.6	 8506.0	...
5184414	  775.8	  484.7	 8508.0	...
5184415	  775.6	  484.7	 8508.0	...
5184416	  775.4	  484.9	 8506.0	...
5184417	  775.4	  485.1	 8505.0	...
5184418	  775.2	  484.5	 8508.0	...
5184419	  775.1	  483.7	 8515.0	...
5184420	  775.2	  482.8	 8523.0	...
5184421	  775.3	  482.9	 8524.0	...
5184422	  775.8	  483.0	 8523.0	...
5184423	  776.3	  483.2	 8522.0	...
5184424	  776.6	  483.6	 8523.0	...
5184425	  776.4	  484.0	 8522.0	...
5184426	  776.1	  484.3	 8522.0	...
5184427	  776.0	  484.5	 8523.0	...
5184428	  776.0	  484.5	 8524.0	...
5184429	  776.1	  484.5	 8524.0	...
5184430	  776.1	  484.4	 8519.0	...
5184431	  776.0	  484.2	 8515.0	...
5184432	  775.5	  483.9	 8512.0	...
5184433	  775.0	  483.7	 8513.0	...
5184434	  775.3	  483.4	 8515.0	...
5184435	  776.0	  483.0	 8518.0	...
5184436	  776.7	  482.7	 8520.0	...
5184437	  776.7	  482.7	 8521.0	...
5184438	  776.6	  482.7	 8522.0	...
5184439	  776.5	  482.8	 8523.0	...
5184440	  776.5	  483.2	 8524.0	...
5184441	  776.5	  483.8	 8523.0	...
5184442	  776.5	  484.3	 8523.0	...
5184443	  776.4	  484.2	 8523.0	...
5184444	  776.5	  484.0	 8523.0	...
5184445	  776.4	  483.7	 8525.0	...
5184446	  776.4	  483.6	 8529.0	...
5184447	  776.3	  482.9	 8532.0	...
5184448	  776.3	  482.3	 8532.0	...
5184449	  776.3	  482.1	 8529.0	...
5184450	  776.3	  482.5	 8527.0	...
5184451	  775.9	  482.6	 8531.0	...
5184452	  775.6	  482.5	 8535.0	...
5184453	  775.1	  482.3	 8536.0	...
5184454	  775.0	  482.3	 8534.0	...
5184455	  775.0	  482.7	 8530.0	...
5184456	  775.1	  483.2	 8530.0	...
5184457	  775.5	  483.6	 8529.0	...
5184458	  775.8	  483.5	 8528.0	...
5184459	  776.1	  483.4	 8527.0	...
5184460	  776.1	  483.3	 8525.0	...
5184461	  776.1	  482.9	 8525.0	...
5184462	  776.0	  482.6	 8525.0	...
5184463	  775.9	  482.3	 8526.0	...
5184464	  775.9	  482.4	 8527.0	...
5184465	  775.9	  482.5	 8528.0	...
5184466	  775.9	  482.6	 8528.0	...
5184467	  775.9	  482.6	 8527.0	...
5184468	  775.9	  482.6	 8525.0	...
5184469	  775.9	  482.7	 8525.0	...
5184470	  775.7	  482.8	 8529.0	...
5184471	  775.5	  482.6	 8533.0	...
5184472	  775.3	  482.5	 8535.0	...
5184473	  775.6	  482.3	 8534.0	...
5184474	  775.9	  482.3	 8533.0	...
5184475	  776.1	  482.3	 8533.0	...
5184476	  776.2	  482.5	 8533.0	...
5184477	  776.2	  482.7	 8530.0	...
5184478	  776.3	  482.9	 8528.0	...
5184479	  776.3	  482.6	 8530.0	...
5184480	  776.3	  482.2	 8535.0	...
5184481	  776.4	  482.0	 8542.0	...
5184482	  776.5	  482.1	 8544.0	...
5184483	  776.6	  482.3	 8548.0	...
5184484	  776.3	  481.7	 8549.0	...
5184485	  775.9	  480.9	 8549.0	...
5184486	  775.6	  480.5	 8548.0	...
5184487	  775.5	  480.9	 8547.0	...
5184488	  775.5	  481.7	 8547.0	...
5184489	  775.6	  482.3	 8546.0	...
5184490	  775.7	  483.0	 8545.0	...
5184491	  775.8	  483.3	 8545.0	...
5184492	  775.8	  483.5	 8544.0	...
5184493	  775.8	  483.6	 8544.0	...
5184494	  775.7	  483.6	 8544.0	...
5184495	  776.0	  483.1	 8543.0	...
MSG	5184496 0000 _ Number Off
5184496	  776.3	  482.5	 8546.0	...
5184497	  776.7	  481.9	 8549.0	...
5184498	  776.8	  482.3	 8551.0	...
5184499	  776.9	  482.7	 8552.0	...
5184500	  777.0	  482.9	 8552.0	...
5184501	  776.2	  482.7	 8551.0	...
5184502	  775.3	  482.4	 8550.0	...
5184503	  774.5	  482.7	 8549.0	...
5184504	  774.7	  483.0	 8548.0	...
5184505	  774.9	  483.3	 8547.0	...
5184506	  775.3	  483.6	 8545.0	...
5184507	  775.5	  483.9	 8545.0	...
5184508	  775.6	  484.3	 8546.0	...
5184509	  775.5	  484.4	 8547.0	...
5184510	  775.2	  483.9	 8549.0	...
5184511	  774.9	  483.6	 8549.0	...
5184512	  774.8	  483.3	 8549.0	...
5184513	  775.0	  483.6	 8550.0	...
5184514	  775.0	  483.1	 8550.0	...
5184515	  775.2	  482.5	 8550.0	...
5184516	  775.2	  481.9	 8550.0	...
5184517	  775.4	  481.8	 8550.0	...
5184518	  775.3	  481.7	 8548.0	...
5184519	  775.3	  481.6	 8547.0	...
5184520	  775.1	  481.7	 8546.0	...
5184521	  775.0	  481.7	 8548.0	...
5184522	  775.1	  482.0	 8550.0	...
5184523	  775.3	  482.2	 8553.0	...
5184524	  775.7	  482.4	 8554.0	...
5184525	  775.8	  482.6	 8552.0	...
5184526	  775.9	  482.9	 8551.0	...
5184527	  775.9	  482.9	 8552.0	...
5184528	  775.8	  482.6	 8552.0	...
5184529	  775.8	  482.3	 8552.0	...
5184530	  775.9	  482.3	 8551.0	...
5184531	  775.9	  482.4	 8550.0	...
5184532	  775.9	  482.9	 8549.0	...
5184533	  775.8	  483.4	 8552.0	...
5184534	  775.8	  483.7	 8556.0	...
5184535	  775.9	  483.4	 8560.0	...
5184536	  776.2	  483.1	 8563.0	...
5184537	  776.4	  482.8	 8566.0	...
5184538	  776.4	  482.8	 8566.0	...
5184539	  776.2	  482.4	 8566.0	...
5184540	  775.9	  482.2	 8565.0	...
5184541	  775.7	  482.0	 8566.0	...
5184542	  775.1	  482.0	 8565.0	...
5184543	  774.9	  482.0	 8563.0	...
5184544	  774.9	  482.5	 8560.0	...
5184545	  775.2	  482.9	 8557.0	...
5184546	  775.4	  483.3	 8555.0	...
5184547	  775.4	  483.3	 8557.0	...
5184548	  775.3	  483.2	 8561.0	...
5184549	  775.4	  483.2	 8565.0	...
5184550	  775.6	  483.3	 8568.0	...
5184551	  775.4	  483.4	 8568.0	...
5184552	  775.1	  483.3	 8565.0	...
5184553	  774.8	  483.1	 8561.0	...
5184554	  774.8	  482.8	 8557.0	...
5184555	  774.7	  482.4	 8556.0	...
5184556	  774.5	  482.0	 8555.0	...
5184557	  774.5	  481.9	 8554.0	...
5184558	  774.7	  482.1	 8554.0	...
5184559	  775.0	  482.0	 8554.0	...
5184560	  775.0	  481.9	 8556.0	...
5184561	  774.9	  481.8	 8557.0	...
5184562	  774.9	  481.8	 8558.0	...
5184563	  774.9	  481.8	 8557.0	...
5184564	  775.0	  481.5	 8556.0	...
5184565	  775.0	  481.2	 8554.0	...
5184566	  774.9	  481.2	 8552.0	...
5184567	  774.8	  481.5	 8554.0	...
5184568	  774.7	  481.7	 8557.0	...
5184569	  774.7	  481.9	 8558.0	...
5184570	  774.7	  482.0	 8555.0	...
5184571	  774.6	  481.8	 8560.0	...
5184572	  774.1	  481.4	 8568.0	...
5184573	  773.9	  481.2	 8575.0	...
5184574	  773.6	  481.3	 8575.0	...
5184575	  773.5	  481.4	 8575.0	...
5184576	  773.7	  481.4	 8575.0	...
5184577	  774.1	  481.5	 8571.0	...
5184578	  774.6	  481.6	 8566.0	...
5184579	  774.9	  481.9	 8564.0	...
5184580	  774.9	  482.1	 8567.0	...
5184581	  775.0	  482.2	 8570.0	...
5184582	  775.0	  482.2	 8570.0	...
5184583	  775.1	  482.1	 8569.0	...
5184584	  774.5	  482.1	 8567.0	...
5184585	  773.9	  482.2	 8566.0	...
5184586	  773.8	  482.4	 8567.0	...
5184587	  774.4	  482.6	 8567.0	...
5184588	  774.9	  482.3	 8565.0	...
5184589	  774.7	  481.8	 8564.0	...
5184590	  774.6	  481.2	 8564.0	...
5184591	  774.5	  481.4	 8568.0	...
5184592	  774.6	  481.6	 8571.0	...
5184593	  774.7	  481.8	 8573.0	...
5184594	  774.9	  481.8	 8573.0	...
5184595	  775.0	  481.7	 8570.0	...
5184596	  775.0	  481.8	 8567.0	...
5184597	  774.9	  481.9	 8566.0	...
5184598	  774.8	  481.8	 8569.0	...
5184599	  774.7	  481.6	 8572.0	...
5184600	  774.2	  481.4	 8572.0	...
5184601	  773.8	  481.5	 8572.0	...
5184602	  773.9	  481.4	 8572.0	...
5184603	  774.4	  481.3	 8571.0	...
5184604	  774.9	  481.4	 8571.0	...
5184605	  775.0	  481.3	 8570.0	...
5184606	  775.0	  481.3	 8570.0	...
5184607	  775.0	  481.1	 8570.0	...
5184608	  775.0	  481.0	 8568.0	...
5184609	  774.8	  481.8	 8566.0	...
5184610	  774.5	  482.7	 8567.0	...
5184611	  774.0	  483.7	 8570.0	...
5184612	  773.8	  483.5	 8573.0	...
5184613	  773.5	  482.4	 8575.0	...
5184614	  773.6	  481.3	 8577.0	...
5184615	  773.9	  481.5	 8576.0	...
5184616	  774.6	  482.5	 8573.0	...
5184617	  775.0	  483.0	 8570.0	...
5184618	  775.1	  482.2	 8571.0	...
5184619	  775.1	  481.5	 8571.0	...
5184620	  775.1	  481.5	 8572.0	...
5184621	  775.3	  481.7	 8573.0	...
5184622	  775.4	  482.1	 8573.0	...
5184623	  775.0	  482.3	 8573.0	...
5184624	  774.4	  482.2	 8573.0	...
5184625	  773.9	  481.9	 8572.0	...
5184626	  773.8	  481.7	 8571.0	...
5184627	  774.3	  481.7	 8571.0	...
5184628	  774.7	  481.7	 8575.0	...
5184629	  775.2	  481.6	 8580.0	...
5184630	  775.0	  481.6	 8584.0	...
5184631	  774.7	  481.6	 8583.0	...
5184632	  774.5	  482.0	 8583.0	...
5184633	  774.5	  482.4	 8580.0	...
5184634	  774.7	  482.7	 8578.0	...
5184635	  774.8	  482.6	 8574.0	...
5184636	  774.8	  482.5	 8574.0	...
5184637	  774.7	  482.5	 8579.0	...
5184638	  774.2	  481.9	 8584.0	...
5184639	  773.7	  481.2	 8589.0	...
5184640	  773.0	  480.6	 8591.0	...
5184641	  772.8	  480.8	 8592.0	...
5184642	  773.2	  480.9	 8590.0	...
5184643	  773.9	  481.0	 8586.0	...
5184644	  774.5	  481.0	 8584.0	...
5184645	  774.6	  481.1	 8587.0	...
5184646	  774.6	  481.4	 8588.0	...
5184647	  774.7	  481.6	 8587.0	...
5184648	  774.8	  481.7	 8586.0	...
5184649	  774.9	  481.5	 8589.0	...
5184650	  775.0	  481.6	 8592.0	...
5184651	  774.8	  482.0	 8594.0	...
5184652	  774.4	  482.6	 8593.0	...
5184653	  774.0	  483.0	 8591.0	...
5184654	  774.0	  483.1	 8590.0	...
5184655	  773.9	  483.1	 8589.0	...
5184656	  773.8	  483.0	 8590.0	...
5184657	  773.7	  483.0	 8591.0	...
5184658	  773.5	  482.9	 8592.0	...
5184659	  773.6	  482.8	 8594.0	...
5184660	  773.6	  482.7	 8596.0	...
5184661	  773.7	  482.1	 8599.0	...
5184662	  773.6	  481.5	 8603.0	...
5184663	  773.5	  481.4	 8607.0	...
5184664	  773.2	  482.0	 8607.0	...
5184665	  772.9	  482.3	 8606.0	...
5184666	  773.0	  482.0	 8605.0	...
5184667	  773.2	  481.5	 8605.0	...
5184668	  773.5	  481.3	 8605.0	...
5184669	  774.0	  481.1	 8604.0	...
5184670	  774.5	  481.2	 8603.0	...
5184671	  774.9	  481.2	 8602.0	...
5184672	  774.9	  481.7	 8602.0	...
5184673	  774.7	  482.3	 8600.0	...
5184674	  774.4	  482.8	 8599.0	...
5184675	  774.3	  482.9	 8599.0	...
5184676	  774.5	  483.0	 8598.0	...
5184677	  774.3	  482.9	 8597.0	...
5184678	  773.8	  482.6	 8596.0	...
5184679	  773.6	  482.3	 8597.0	...
5184680	  773.8	  482.4	 8598.0	...
5184681	  774.1	  482.5	 8598.0	...
5184682	  774.3	  482.8	 8595.0	...
5184683	  774.5	  483.2	 8591.0	...
5184684	  774.4	  483.4	 8589.0	...
5184685	  774.2	  483.5	 8590.0	...
5184686	  774.3	  483.7	 8589.0	...
5184687	  774.6	  483.9	 8586.0	...
5184688	  774.7	  483.6	 8585.0	...
5184689	  774.4	  482.8	 8586.0	...
5184690	  774.1	  482.0	 8591.0	...
5184691	  774.1	  481.8	 8593.0	...
5184692	  773.6	  481.6	 8595.0	...
5184693	  773.1	  481.3	 8595.0	...
5184694	  773.3	  481.0	 8594.0	...
5184695	  773.9	  480.9	 8595.0	...
5184696	  774.3	  481.0	 8596.0	...
5184697	  774.0	  481.0	 8598.0	...
5184698	  773.8	  481.1	 8599.0	...
5184699	  773.8	  481.2	 8599.0	...
5184700	  773.7	  481.2	 8598.0	...
5184701	  773.7	  481.1	 8598.0	...
5184702	  773.8	  481.4	 8595.0	...
5184703	  773.9	  481.8	 8591.0	...
5184704	  774.0	  482.0	 8592.0	...
5184705	  774.1	  481.7	 8595.0	...
5184706	  774.1	  481.3	 8599.0	...
5184707	  774.1	  481.2	 8599.0	...
5184708	  774.1	  481.1	 8597.0	...
5184709	  774.2	  481.1	 8596.0	...
MSG	5184710 0000 _ Number On
5184710	  774.1	  480.9	 8595.0	...
5184711	  774.0	  480.5	 8595.0	...
5184712	  773.9	  480.0	 8595.0	...
5184713	  773.7	  480.1	 8596.0	...
5184714	  773.6	  480.6	 8597.0	...
5184715	  773.4	  481.0	 8598.0	...
5184716	  773.4	  481.2	 8599.0	...
5184717	  773.3	  481.2	 8600.0	...
5184718	  773.3	  480.8	 8601.0	...
5184719	  773.3	  480.4	 8601.0	...
5184720	  773.2	  480.1	 8600.0	...
5184721	  773.5	  480.0	 8606.0	...
5184722	  773.7	  479.9	 8614.0	...
5184723	  774.0	  479.7	 8620.0	...
5184724	  774.1	  479.4	 8619.0	...
5184725	  774.1	  479.1	 8617.0	...
5184726	  774.2	  479.7	 8616.0	...
5184727	  774.3	  480.5	 8615.0	...
5184728	  774.4	  481.3	 8618.0	...
5184729	  774.4	  481.5	 8622.0	...
5184730	  774.3	  481.7	 8625.0	...
5184731	  774.2	  481.8	 8624.0	...
5184732	  774.1	  481.8	 8618.0	...
5184733	  774.0	  481.6	 8613.0	...
5184734	  774.0	  481.5	 8608.0	...
5184735	  774.0	  481.0	 8608.0	...
5184736	  774.0	  480.6	 8610.0	...
5184737	  774.0	  480.3	 8611.0	...
5184738	  774.4	  480.3	 8612.0	...
5184739	  774.8	  480.3	 8611.0	...
5184740	  775.1	  480.3	 8611.0	...
5184741	  775.0	  480.3	 8611.0	...
5184742	  774.7	  480.2	 8611.0	...
5184743	  774.3	  480.0	 8612.0	...
5184744	  774.1	  479.7	 8612.0	...
5184745	  774.2	  479.7	 8612.0	...
5184746	  774.3	  479.9	 8611.0	...
5184747	  774.4	  480.1	 8613.0	...
5184748	  774.5	  480.3	 8615.0	...
5184749	  774.1	  480.6	 8616.0	...
5184750	  773.6	  480.7	 8615.0	...
5184751	  773.2	  480.7	 8613.0	...
5184752	  773.3	  480.6	 8612.0	...
5184753	  773.3	  480.6	 8614.0	...
5184754	  773.2	  480.7	 8619.0	...
5184755	  773.1	  480.8	 8624.0	...
5184756	  773.0	  480.4	 8626.0	...
5184757	  773.1	  479.8	 8625.0	...
5184758	  773.1	  479.0	 8624.0	...
5184759	  773.3	  478.7	 8623.0	...
5184760	  773.4	  479.0	 8623.0	...
5184761	  773.6	  479.6	 8621.0	...
5184762	  774.1	  480.1	 8619.0	...
5184763	  774.4	  480.0	 8621.0	...
5184764	  774.7	  480.0	 8625.0	...
5184765	  774.7	  479.8	 8625.0	...
5184766	  774.4	  479.6	 8620.0	...
5184767	  774.0	  479.4	 8616.0	...
5184768	  773.9	  479.3	 8618.0	...
5184769	  774.2	  479.2	 8621.0	...
5184770	  774.5	  479.0	 8622.0	...
5184771	  774.7	  479.0	 8623.0	...
5184772	  774.7	  479.0	 8622.0	...
5184773	  774.8	  480.0	 8621.0	...
5184774	  774.4	  480.9	 8620.0	...
5184775	  774.0	  481.6	 8619.0	...
5184776	  773.5	  481.1	 8619.0	...
5184777	  773.4	  480.6	 8624.0	...
5184778	  773.4	  480.4	 8629.0	...
5184779	  773.3	  480.4	 8634.0	...
5184780	  773.2	  480.4	 8634.0	...
5184781	  773.5	  480.4	 8633.0	...
5184782	  774.0	  480.6	 8633.0	...
5184783	  774.4	  480.8	 8632.0	...
5184784	  774.6	  481.1	 8632.0	...
5184785	  774.6	  481.0	 8633.0	...
5184786	  774.8	  480.9	 8635.0	...
5184787	  774.9	  480.5	 8636.0	...
5184788	  774.6	  480.1	 8636.0	...
5184789	  774.0	  479.7	 8638.0	...
5184790	  773.7	  479.6	 8640.0	...
5184791	  773.9	  479.3	 8643.0	...
5184792	  774.1	  479.2	 8643.0	...
5184793	  774.1	  479.5	 8642.0	...
5184794	  774.1	  479.7	 8641.0	...
5184795	  774.1	  480.0	 8640.0	...
5184796	  774.0	  480.2	 8639.0	...
5184797	  774.0	  480.5	 8637.0	...
5184798	  774.2	  480.8	 8636.0	...
5184799	  774.5	  480.8	 8639.0	...
5184800	  774.7	  480.6	 8642.0	...
5184801	  774.6	  480.3	 8649.0	...
5184802	  774.4	  479.8	 8652.0	...
5184803	  774.6	  479.4	 8655.0	...
5184804	  774.8	  479.2	 8655.0	...
5184805	  775.0	  479.5	 8654.0	...
5184806	  775.0	  479.9	 8650.0	...
5184807	  775.0	  480.3	 8646.0	...
5184808	  774.9	  480.3	 8642.0	...
5184809	  774.5	  480.9	 8640.0	...
5184810	  774.2	  481.5	 8639.0	...
5184811	  773.9	  481.6	 8638.0	...
5184812	  774.2	  481.4	 8639.0	...
5184813	  774.5	  481.6	 8639.0	...
5184814	  775.4	  482.3	 8640.0	...
5184815	  775.7	  481.4	 8640.0	...
5184816	  775.8	  480.1	 8641.0	...
5184817	  775.4	  479.1	 8646.0	...
5184818	  775.0	  479.2	 8651.0	...
5184819	  774.8	  479.3	 8656.0	...
5184820	  774.6	  479.4	 8656.0	...
5184821	  774.4	  480.0	 8654.0	...
5184822	  774.2	  480.5	 8651.0	...
5184823	  773.9	  480.2	 8650.0	...
5184824	  773.8	  479.5	 8649.0	...
5184825	  773.5	  478.3	 8650.0	...
5184826	  773.5	  477.8	 8650.0	...
5184827	  773.7	  478.0	 8652.0	...
5184828	  774.1	  478.7	 8654.0	...
5184829	  774.6	  479.5	 8655.0	...
5184830	  774.5	  479.7	 8655.0	...
5184831	  774.2	  479.9	 8655.0	...
5184832	  773.9	  479.6	 8655.0	...
5184833	  773.8	  479.1	 8656.0	...
5184834	  773.7	  478.8	 8658.0	...
5184835	  773.8	  478.9	 8660.0	...
5184836	  773.8	  478.5	 8660.0	...
5184837	  773.8	  478.1	 8660.0	...
5184838	  773.7	  477.9	 8660.0	...
5184839	  773.7	  478.2	 8660.0	...
5184840	  773.7	  478.5	 8660.0	...
5184841	  773.6	  478.8	 8661.0	...
5184842	  773.6	  479.2	 8662.0	...
5184843	  773.6	  479.5	 8662.0	...
5184844	  773.8	  479.0	 8662.0	...
5184845	  774.0	  478.5	 8661.0	...
5184846	  773.9	  478.2	 8660.0	...
5184847	  773.6	  478.2	 8660.0	...
5184848	  773.4	  478.3	 8657.0	...
5184849	  773.5	  478.3	 8655.0	...
5184850	  773.6	  478.3	 8655.0	...
5184851	  773.6	  477.9	 8658.0	...
5184852	  773.5	  477.5	 8659.0	...
5184853	  773.5	  477.3	 8657.0	...
5184854	  773.4	  477.6	 8655.0	...
5184855	  773.7	  477.8	 8655.0	...
5184856	  774.0	  477.8	 8658.0	...
5184857	  773.9	  477.8	 8660.0	...
5184858	  773.5	  477.7	 8662.0	...
5184859	  773.2	  477.2	 8667.0	...
5184860	  773.3	  476.7	 8674.0	...
5184861	  773.6	  476.9	 8677.0	...
5184862	  773.8	  477.8	 8675.0	...
5184863	  773.9	  478.7	 8672.0	...
5184864	  774.0	  479.1	 8671.0	...
5184865	  774.0	  479.0	 8670.0	...
5184866	  773.7	  478.9	 8669.0	...
5184867	  773.4	  478.8	 8668.0	...
5184868	  773.2	  478.8	 8667.0	...
5184869	  773.3	  478.9	 8668.0	...
5184870	  773.5	  478.6	 8669.0	...
5184871	  773.6	  478.0	 8671.0	...
5184872	  773.6	  477.5	 8672.0	...
5184873	  773.8	  477.2	 8674.0	...
5184874	  774.2	  477.5	 8671.0	...
5184875	  774.2	  477.7	 8666.0	...
5184876	  774.0	  478.1	 8663.0	...
5184877	  773.8	  478.5	 8663.0	...
5184878	  774.0	  478.8	 8666.0	...
5184879	  774.0	  478.5	 8669.0	...
5184880	  774.0	  478.0	 8672.0	...
5184881	  774.1	  477.5	 8673.0	...
5184882	  774.1	  477.5	 8676.0	...
5184883	  774.1	  477.2	 8678.0	...
5184884	  774.1	  476.9	 8679.0	...
5184885	  774.1	  476.5	 8681.0	...
5184886	  774.4	  476.3	 8684.0	...
5184887	  774.7	  476.4	 8685.0	...
5184888	  774.9	  477.0	 8684.0	...
5184889	  774.9	  477.6	 8683.0	...
5184890	  774.8	  477.8	 8682.0	...
5184891	  774.4	  477.9	 8681.0	...
5184892	  774.0	  477.6	 8681.0	...
5184893	  773.8	  477.6	 8682.0	...
5184894	  773.9	  477.4	 8685.0	...
5184895	  774.1	  477.5	 8689.0	...
5184896	  774.2	  477.3	 8691.0	...
5184897	  774.3	  477.0	 8691.0	...
5184898	  774.3	  476.8	 8688.0	...
5184899	  774.2	  476.6	 8686.0	...
5184900	  774.3	  476.6	 8686.0	...
5184901	  774.4	  476.9	 8686.0	...
5184902	  774.4	  477.2	 8683.0	...
5184903	  774.3	  477.3	 8679.0	...
5184904	  774.3	  477.2	 8676.0	...
5184905	  774.3	  477.0	 8677.0	...
5184906	  774.3	  476.9	 8678.0	...
5184907	  774.1	  477.1	 8679.0	...
5184908	  774.0	  477.2	 8680.0	...
5184909	  774.0	  477.2	 8680.0	...
5184910	  773.9	  477.1	 8680.0	...
5184911	  773.8	  477.1	 8680.0	...
5184912	  773.4	  477.0	 8679.0	...
5184913	  773.2	  476.8	 8678.0	...
5184914	  773.1	  476.6	 8677.0	...
5184915	  773.2	  476.0	 8680.0	...
5184916	  773.2	  475.6	 8683.0	...
5184917	  773.2	  475.6	 8682.0	...
5184918	  773.2	  476.0	 8679.0	...
5184919	  773.2	  476.4	 8676.0	...
5184920	  773.3	  476.4	 8676.0	...
5184921	  773.8	  476.5	 8676.0	...
5184922	  774.3	  476.5	 8679.0	...
5184923	  774.7	  476.6	 8682.0	...
5184924	  774.4	  476.1	 8685.0	...
5184925	  774.0	  475.6	 8682.0	...
5184926	  773.8	  475.7	 8679.0	...
5184927	  773.7	  476.5	 8681.0	...
5184928	  773.9	  477.3	 8685.0	...
5184929	  773.8	  476.7	 8690.0	...
5184930	  773.6	  476.1	 8690.0	...
5184931	  773.9	  476.0	 8690.0	...
5184932	  774.4	  476.4	 8688.0	...
5184933	  774.9	  476.6	 8686.0	...
5184934	  774.8	  476.3	 8685.0	...
5184935	  774.7	  476.0	 8687.0	...
5184936	  774.7	  475.9	 8689.0	...
5184937	  774.7	  475.8	 8689.0	...
5184938	  774.8	  475.8	 8691.0	...
5184939	  774.9	  476.1	 8691.0	...
5184940	  774.7	  476.4	 8692.0	...
5184941	  774.4	  476.8	 8692.0	...
5184942	  774.1	  476.9	 8693.0	...
5184943	  774.2	  477.0	 8691.0	...
5184944	  774.2	  477.1	 8689.0	...
5184945	  774.2	  476.5	 8686.0	...
5184946	  774.3	  475.8	 8687.0	...
5184947	  774.4	  475.6	 8691.0	...
5184948	  774.6	  476.1	 8696.0	...
5184949	  774.6	  476.4	 8700.0	...
5184950	  774.3	  476.3	 8700.0	...
5184951	  774.1	  476.2	 8698.0	...
5184952	  774.0	  476.3	 8693.0	...
5184953	  774.3	  476.3	 8689.0	...
5184954	  774.5	  476.0	 8691.0	...
5184955	  774.1	  475.7	 8698.0	...
5184956	  773.5	  475.4	 8705.0	...
5184957	  773.1	  475.4	 8708.0	...
5184958	  773.4	  475.5	 8706.0	...
5184959	  773.7	  475.6	 8703.0	...
5184960	  773.9	  475.6	 8700.0	...
5184961	  774.0	  475.6	 8700.0	...
5184962	  774.2	  475.7	 8699.0	...
5184963	  774.4	  475.7	 8698.0	...
5184964	  774.5	  475.7	 8695.0	...
5184965	  774.4	  476.3	 8694.0	...
5184966	  774.3	  477.1	 8694.0	...
5184967	  774.2	  477.8	 8693.0	...
5184968	  774.0	  477.8	 8693.0	...
5184969	  773.8	  477.9	 8694.0	...
5184970	  773.6	  478.0	 8696.0	...
5184971	  773.5	  477.8	 8697.0	...
5184972	  773.5	  477.6	 8694.0	...
5184973	  773.4	  477.4	 8692.0	...
5184974	  772.9	  477.6	 8689.0	...
5184975	  772.3	  477.0	 8691.0	...
5184976	  771.8	  476.4	 8692.0	...
5184977	  771.9	  475.9	 8693.0	...
5184978	  772.1	  476.0	 8693.0	...
5184979	  772.3	  476.1	 8694.0	...
5184980	  772.1	  476.1	 8694.0	...
5184981	  771.8	  476.1	 8694.0	...
5184982	  771.5	  476.2	 8692.0	...
5184983	  771.5	  476.3	 8690.0	...
5184984	  771.7	  476.3	 8690.0	...
5184985	  771.8	  476.3	 8693.0	...
5184986	  771.9	  476.2	 8696.0	...
5184987	  772.1	  476.4	 8698.0	...
5184988	  772.2	  476.6	 8698.0	...
5184989	  772.1	  476.9	 8697.0	...
5184990	  771.9	  477.0	 8696.0	...
5184991	  771.8	  477.2	 8694.0	...
5184992	  772.0	  477.5	 8694.0	...
5184993	  772.3	  477.7	 8694.0	...
5184994	  772.5	  477.3	 8695.0	...
5184995	  772.4	  476.8	 8695.0	...
5184996	  772.3	  476.9	 8698.0	...
5184997	  772.2	  477.5	 8700.0	...
5184998	  772.1	  478.0	 8703.0	...
5184999	  771.7	  478.0	 8703.0	...
5185000	  771.5	  478.0	 8701.0	...
5185001	  771.7	  478.0	 8700.0	...
5185002	  772.1	  477.9	 8701.0	...
5185003	  772.6	  477.9	 8704.0	...
5185004	  772.7	  477.5	 8705.0	...
5185005	  772.7	  477.2	 8705.0	...
5185006	  772.8	  476.9	 8705.0	...
5185007	  772.7	  476.5	 8705.0	...
5185008	  772.7	  476.1	 8706.0	...
5185009	  772.7	  475.9	 8708.0	...
5185010	  773.0	  476.9	 8710.0	...
5185011	  773.3	  477.8	 8711.0	...
5185012	  773.4	  478.3	 8711.0	...
5185013	  773.4	  478.1	 8711.0	...
5185014	  773.3	  477.9	 8710.0	...
5185015	  773.1	  477.7	 8710.0	...
5185016	  772.9	  476.9	 8710.0	...
5185017	  772.9	  476.1	 8709.0	...
5185018	  772.7	  475.9	 8708.0	...
5185019	  772.6	  476.5	 8707.0	...
5185020	  772.6	  476.6	 8707.0	...
5185021	  772.6	  476.2	 8708.0	...
5185022	  772.7	  475.6	 8708.0	...
5185023	  772.9	  475.4	 8709.0	...
5185024	  773.1	  475.3	 8709.0	...
5185025	  773.3	  475.3	 8710.0	...
MSG	5185026 0000 _ Number Off
5185026	  773.2	  475.7	 8710.0	...
5185027	  773.1	  475.8	 8705.0	...
5185028	  773.0	  475.9	 8700.0	...
5185029	  773.0	  476.0	 8701.0	...
5185030	  773.0	  476.4	 8707.0	...
5185031	  773.2	  476.9	 8713.0	...
5185032	  773.6	  476.9	 8716.0	...
5185033	  773.8	  476.9	 8720.0	...
5185034	  773.7	  476.8	 8723.0	...
5185035	  773.6	  476.6	 8722.0	...
5185036	  773.4	  476.5	 8722.0	...
5185037	  773.2	  476.5	 8722.0	...
5185038	  773.0	  476.6	 8722.0	...
5185039	  773.1	  476.7	 8718.0	...
5185040	  773.3	  476.6	 8714.0	...
5185041	  773.4	  476.8	 8713.0	...
5185042	  773.6	  477.1	 8715.0	...
5185043	  773.6	  477.3	 8718.0	...
5185044	  773.7	  477.2	 8717.0	...
5185045	  773.8	  477.0	 8718.0	...
5185046	  773.9	  477.1	 8718.0	...
5185047	  773.9	  477.1	 8719.0	...
5185048	  773.9	  476.8	 8719.0	...
5185049	  773.6	  476.5	 8718.0	...
5185050	  773.4	  476.5	 8715.0	...
5185051	  773.1	  476.9	 8712.0	...
5185052	  773.1	  477.2	 8713.0	...
5185053	  773.0	  477.0	 8718.0	...
5185054	  772.9	  475.9	 8722.0	...
5185055	  773.3	  474.9	 8726.0	...
5185056	  773.7	  474.1	 8729.0	...
5185057	  774.3	  474.3	 8730.0	...
5185058	  774.7	  475.5	 8725.0	...
5185059	  774.9	  476.6	 8720.0	...
5185060	  774.9	  477.4	 8717.0	...
5185061	  774.7	  477.1	 8717.0	...
5185062	  774.5	  476.6	 8719.0	...
5185063	  774.2	  476.3	 8721.0	...
5185064	  773.8	  476.2	 8723.0	...
5185065	  773.5	  476.2	 8724.0	...
5185066	  773.5	  476.2	 8724.0	...
5185067	  773.9	  476.2	 8724.0	...
5185068	  774.4	  476.1	 8724.0	...
5185069	  774.9	  476.2	 8722.0	...
5185070	  774.9	  476.4	 8717.0	...
5185071	  774.8	  476.1	 8712.0	...
5185072	  774.7	  475.5	 8709.0	...
5185073	  774.8	  475.3	 8708.0	...
5185074	  774.9	  475.6	 8707.0	...
5185075	  775.0	  475.9	 8707.0	...
5185076	  774.9	  476.0	 8707.0	...
5185077	  774.9	  476.2	 8707.0	...
5185078	  774.8	  476.3	 8710.0	...
5185079	  774.5	  476.4	 8713.0	...
5185080	  774.1	  476.4	 8718.0	...
5185081	  773.6	  476.2	 8719.0	...
5185082	  773.5	  476.0	 8718.0	...
5185083	  773.5	  475.7	 8717.0	...
5185084	  773.7	  475.8	 8714.0	...
5185085	  774.0	  476.2	 8713.0	...
5185086	  774.1	  476.4	 8711.0	...
5185087	  774.0	  476.3	 8711.0	...
5185088	  774.0	  476.4	 8711.0	...
5185089	  774.1	  476.9	 8714.0	...
5185090	  774.1	  476.6	 8717.0	...
5185091	  774.0	  475.8	 8720.0	...
5185092	  773.9	  475.8	 8717.0	...
5185093	  773.8	  476.7	 8716.0	...
5185094	  773.7	  477.6	 8715.0	...
5185095	  773.6	  477.7	 8713.0	...
5185096	  773.6	  478.0	 8710.0	...
5185097	  773.7	  478.1	 8708.0	...
5185098	  773.8	  478.1	 8708.0	...
5185099	  773.8	  477.9	 8709.0	...
5185100	  773.8	  477.7	 8711.0	...
5185101	  774.1	  477.4	 8712.0	...
5185102	  774.5	  477.1	 8712.0	...
5185103	  774.9	  476.7	 8711.0	...
5185104	  774.5	  476.5	 8709.0	...
5185105	  774.1	  476.9	 8711.0	...
5185106	  773.8	  477.5	 8715.0	...
5185107	  774.0	  478.0	 8719.0	...
5185108	  774.1	  477.7	 8719.0	...
5185109	  774.1	  477.4	 8720.0	...
5185110	  774.1	  477.4	 8720.0	...
5185111	  774.2	  477.9	 8719.0	...
5185112	  774.6	  478.5	 8719.0	...
5185113	  775.0	  478.8	 8718.0	...
5185114	  775.2	  478.7	 8719.0	...
5185115	  775.0	  478.7	 8720.0	...
5185116	  774.6	  478.2	 8721.0	...
5185117	  774.3	  477.9	 8722.0	...
5185118	  774.1	  477.6	 8722.0	...
5185119	  774.1	  477.6	 8721.0	...
5185120	  774.0	  477.2	 8721.0	...
5185121	  773.8	  476.9	 8721.0	...
5185122	  773.7	  476.7	 8721.0	...
5185123	  773.6	  476.8	 8721.0	...
5185124	  773.7	  476.8	 8720.0	...
5185125	  773.3	  476.6	 8719.0	...
5185126	  772.9	  476.2	 8721.0	...
5185127	  773.2	  475.7	 8724.0	...
5185128	  773.8	  475.6	 8726.0	...
5185129	  774.3	  475.7	 8727.0	...
5185130	  774.4	  475.9	 8726.0	...
5185131	  774.5	  476.2	 8724.0	...
5185132	  774.4	  476.5	 8721.0	...
5185133	  774.1	  476.5	 8718.0	...
5185134	  773.8	  476.2	 8717.0	...
5185135	  774.0	  476.1	 8717.0	...
5185136	  773.9	  476.5	 8717.0	...
5185137	  773.6	  476.8	 8717.0	...
5185138	  773.2	  476.7	 8717.0	...
5185139	  773.0	  476.4	 8717.0	...
5185140	  772.6	  475.9	 8717.0	...
5185141	  772.5	  475.8	 8716.0	...
5185142	  772.5	  476.2	 8715.0	...
5185143	  772.8	  476.7	 8713.0	...
5185144	  773.1	  477.2	 8713.0	...
5185145	  773.1	  477.1	 8716.0	...
5185146	  773.0	  476.7	 8719.0	...
5185147	  772.9	  476.4	 8722.0	...
5185148	  772.7	  476.2	 8721.0	...
5185149	  772.6	  476.4	 8721.0	...
5185150	  772.4	  476.7	 8720.0	...
5185151	  772.8	  476.8	 8720.0	...
5185152	  773.0	  476.8	 8720.0	...
5185153	  773.3	  476.8	 8721.0	...
5185154	  773.3	  477.1	 8722.0	...
5185155	  773.4	  477.4	 8724.0	...
5185156	  773.4	  477.3	 8725.0	...
5185157	  773.5	  476.9	 8726.0	...
5185158	  773.6	  476.5	 8726.0	...
5185159	  773.4	  476.5	 8723.0	...
5185160	  773.1	  476.2	 8720.0	...
5185161	  773.0	  475.9	 8718.0	...
5185162	  773.1	  475.7	 8718.0	...
5185163	  773.2	  475.8	 8720.0	...
5185164	  773.1	  475.8	 8721.0	...
5185165	  772.9	  475.9	 8722.0	...
5185166	  772.6	  475.9	 8723.0	...
5185167	  772.4	  475.8	 8723.0	...
5185168	  772.4	  475.6	 8723.0	...
5185169	  772.5	  475.5	 8722.0	...
5185170	  772.5	  475.5	 8722.0	...
5185171	  772.6	  476.4	 8722.0	...
5185172	  772.6	  477.2	 8722.0	...
5185173	  772.6	  477.4	 8720.0	...
5185174	  772.4	  476.8	 8717.0	...
5185175	  772.3	  475.9	 8713.0	...
5185176	  772.2	  475.7	 8711.0	...
5185177	  771.9	  475.5	 8710.0	...
5185178	  771.6	  475.8	 8709.0	...
5185179	  771.2	  476.1	 8709.0	...
5185180	  771.1	  476.3	 8714.0	...
5185181	  771.4	  476.1	 8719.0	...
5185182	  771.9	  476.0	 8718.0	...
5185183	  772.4	  476.5	 8712.0	...
5185184	  772.7	  477.6	 8706.0	...
5185185	  773.4	  478.7	 8706.0	...
5185186	  773.8	  478.5	 8712.0	...
5185187	  773.6	  477.7	 8718.0	...
5185188	  773.0	  477.1	 8726.0	...
5185189	  772.5	  477.0	 8728.0	...
5185190	  772.6	  476.9	 8727.0	...
5185191	  772.5	  476.6	 8724.0	...
5185192	  772.6	  476.3	 8721.0	...
5185193	  772.8	  475.9	 8720.0	...
5185194	  773.1	  475.7	 8718.0	...
5185195	  773.2	  475.6	 8717.0	...
5185196	  773.2	  475.7	 8716.0	...
5185197	  773.2	  475.7	 8715.0	...
5185198	  773.2	  475.7	 8715.0	...
5185199	  773.2	  475.5	 8719.0	...
5185200	  773.3	  476.1	 8723.0	...
5185201	  773.3	  476.7	 8728.0	...
5185202	  773.2	  477.4	 8727.0	...
5185203	  773.1	  477.5	 8726.0	...
5185204	  773.2	  477.6	 8725.0	...
5185205	  773.2	  477.6	 8725.0	...
5185206	  773.3	  477.5	 8727.0	...
5185207	  773.1	  477.6	 8725.0	...
5185208	  773.0	  477.7	 8722.0	...
5185209	  772.7	  477.8	 8720.0	...
5185210	  772.6	  477.7	 8722.0	...
5185211	  772.7	  477.6	 8723.0	...
5185212	  773.0	  477.6	 8724.0	...
5185213	  773.2	  477.4	 8724.0	...
5185214	  773.2	  477.3	 8724.0	...
5185215	  773.5	  477.3	 8724.0	...
5185216	  773.8	  477.4	 8722.0	...
5185217	  774.2	  477.8	 8716.0	...
5185218	  774.3	  478.2	 8710.0	...
5185219	  774.6	  478.7	 8711.0	...
5185220	  774.8	  478.7	 8716.0	...
5185221	  774.6	  478.2	 8721.0	...
5185222	  774.2	  477.4	 8720.0	...
5185223	  773.7	  476.7	 8719.0	...
5185224	  773.2	  476.7	 8717.0	...
5185225	  772.8	  476.8	 8716.0	...
5185226	  772.9	  476.7	 8720.0	...
5185227	  773.5	  476.9	 8724.0	...
5185228	  774.1	  477.0	 8730.0	...
5185229	  774.1	  477.2	 8731.0	...
5185230	  774.1	  477.1	 8727.0	...
5185231	  774.2	  477.6	 8724.0	...
5185232	  774.4	  478.1	 8720.0	...
5185233	  774.7	  478.3	 8720.0	...
5185234	  774.1	  477.9	 8720.0	...
5185235	  773.3	  477.4	 8719.0	...
5185236	  772.7	  477.4	 8718.0	...
5185237	  772.8	  477.5	 8717.0	...
5185238	  772.9	  477.2	 8716.0	...
5185239	  773.1	  476.9	 8716.0	...
MSG	5185240 0000 _ Number On
5185240	  773.3	  476.6	 8717.0	...
5185241	  773.5	  476.7	 8716.0	...
5185242	  773.7	  476.8	 8716.0	...
5185243	  774.0	  476.9	 8716.0	...
5185244	  774.0	  476.8	 8718.0	...
5185245	  773.8	  476.6	 8720.0	...
5185246	  773.7	  476.5	 8722.0	...
5185247	  773.5	  476.6	 8722.0	...
5185248	  773.6	  476.9	 8721.0	...
5185249	  773.5	  477.1	 8722.0	...
5185250	  773.4	  477.1	 8722.0	...
5185251	  773.3	  477.0	 8719.0	...
5185252	  773.2	  476.8	 8715.0	...
5185253	  773.2	  476.6	 8711.0	...
5185254	  773.1	  476.4	 8712.0	...
5185255	  773.2	  476.5	 8712.0	...
5185256	  773.3	  476.6	 8713.0	...
5185257	  773.5	  476.7	 8714.0	...
5185258	  773.7	  476.7	 8715.0	...
5185259	  773.9	  477.0	 8715.0	...
5185260	  774.0	  477.5	 8715.0	...
5185261	  773.9	  477.8	 8716.0	...
5185262	  773.7	  477.7	 8718.0	...
5185263	  773.6	  477.2	 8719.0	...
5185264	  773.8	  476.9	 8719.0	...
5185265	  774.0	  476.9	 8719.0	...
5185266	  773.9	  476.8	 8719.0	...
5185267	  773.5	  476.7	 8718.0	...
5185268	  773.1	  476.7	 8716.0	...
5185269	  773.0	  476.9	 8713.0	...
5185270	  772.8	  477.2	 8710.0	...
5185271	  772.7	  478.1	 8709.0	...
5185272	  772.8	  478.7	 8709.0	...
5185273	  773.0	  479.3	 8708.0	...
5185274	  773.4	  479.3	 8707.0	...
5185275	  773.6	  479.3	 8706.0	...
5185276	  773.7	  479.2	 8706.0	...
5185277	  773.5	  478.7	 8707.0	...
5185278	  773.3	  478.1	 8708.0	...
5185279	  773.1	  477.6	 8710.0	...
5185280	  773.0	  477.6	 8714.0	...
5185281	  772.9	  477.7	 8716.0	...
5185282	  772.8	  477.8	 8717.0	...
5185283	  772.8	  478.5	 8717.0	...
5185284	  773.0	  479.2	 8720.0	...
5185285	  773.4	  479.5	 8722.0	...
5185286	  773.5	  478.9	 8723.0	...
5185287	  773.4	  478.2	 8723.0	...
5185288	  773.5	  477.9	 8721.0	...
5185289	  773.6	  477.7	 8719.0	...
5185290	  773.8	  477.7	 8717.0	...
5185291	  773.6	  477.8	 8716.0	...
5185292	  773.5	  478.1	 8715.0	...
5185293	  773.4	  478.4	 8714.0	...
5185294	  773.3	  478.4	 8714.0	...
5185295	  773.0	  478.3	 8714.0	...
5185296	  772.8	  478.1	 8714.0	...
5185297	  772.8	  478.2	 8714.0	...
5185298	  772.9	  478.2	 8714.0	...
5185299	  773.2	  478.8	 8714.0	...
5185300	  773.4	  479.3	 8714.0	...
5185301	  773.6	  479.9	 8713.0	...
5185302	  773.7	  479.9	 8713.0	...
5185303	  773.8	  479.9	 8712.0	...
5185304	  773.9	  479.9	 8712.0	...
5185305	  773.7	  479.4	 8711.0	...
5185306	  773.3	  478.9	 8711.0	...
5185307	  772.8	  478.7	 8711.0	...
5185308	  772.5	  479.3	 8710.0	...
5185309	  772.5	  479.8	 8710.0	...
5185310	  772.3	  480.0	 8710.0	...
5185311	  772.2	  480.1	 8712.0	...
5185312	  772.2	  479.9	 8717.0	...
5185313	  772.8	  479.6	 8721.0	...
5185314	  773.3	  479.3	 8721.0	...
5185315	  773.2	  479.4	 8720.0	...
5185316	  772.7	  479.5	 8719.0	...
5185317	  772.5	  479.5	 8718.0	...
5185318	  772.9	  479.6	 8715.0	...
5185319	  772.7	  479.7	 8710.0	...
5185320	  772.2	  479.7	 8705.0	...
5185321	  772.1	  479.7	 8705.0	...
5185322	  772.5	  479.7	 8705.0	...
5185323	  772.9	  480.0	 8706.0	...
5185324	  772.9	  480.3	 8706.0	...
5185325	  772.6	  480.7	 8707.0	...
5185326	  772.3	  480.8	 8704.0	...
5185327	  772.2	  480.8	 8700.0	...
5185328	  772.6	  480.6	 8699.0	...
5185329	  773.0	  480.4	 8703.0	...
5185330	  773.1	  480.6	 8706.0	...
5185331	  773.0	  480.9	 8704.0	...
5185332	  773.1	  481.2	 8703.0	...
5185333	  773.1	  481.1	 8702.0	...
5185334	  773.4	  481.1	 8702.0	...
5185335	  773.6	  481.1	 8702.0	...
5185336	  773.3	  481.4	 8701.0	...
5185337	  772.8	  481.7	 8702.0	...
5185338	  772.2	  481.2	 8702.0	...
5185339	  772.2	  480.6	 8703.0	...
5185340	  772.1	  479.9	 8703.0	...
5185341	  771.9	  479.8	 8704.0	...
5185342	  771.9	  480.3	 8703.0	...
5185343	  771.9	  480.9	 8702.0	...
5185344	  772.0	  481.0	 8702.0	...
5185345	  771.9	  480.5	 8703.0	...
5185346	  771.7	  479.9	 8704.0	...
5185347	  771.5	  479.9	 8701.0	...
5185348	  771.4	  479.8	 8698.0	...
5185349	  771.4	  479.8	 8698.0	...
5185350	  771.6	  480.2	 8699.0	...
5185351	  771.7	  480.8	 8703.0	...
5185352	  771.6	  481.5	 8707.0	...
5185353	  771.5	  481.8	 8710.0	...
5185354	  771.7	  481.5	 8710.0	...
5185355	  772.0	  480.8	 8709.0	...
5185356	  772.3	  480.1	 8708.0	...
5185357	  772.4	  479.7	 8707.0	...
5185358	  772.5	  479.7	 8706.0	...
5185359	  772.6	  479.7	 8705.0	...
5185360	  772.5	  479.9	 8703.0	...
5185361	  772.4	  480.2	 8701.0	...
5185362	  772.4	  480.1	 8701.0	...
5185363	  772.4	  480.0	 8703.0	...
5185364	  772.3	  480.0	 8705.0	...
5185365	  772.6	  480.0	 8706.0	...
5185366	  772.8	  480.0	 8707.0	...
5185367	  772.8	  480.1	 8707.0	...
5185368	  772.5	  480.3	 8706.0	...
5185369	  772.2	  480.6	 8705.0	...
5185370	  772.1	  481.0	 8704.0	...
5185371	  771.9	  481.4	 8703.0	...
5185372	  771.8	  481.7	 8701.0	...
5185373	  771.8	  482.0	 8698.0	...
5185374	  771.9	  482.1	 8696.0	...
5185375	  772.0	  482.2	 8695.0	...
5185376	  772.1	  482.1	 8696.0	...
5185377	  772.1	  481.8	 8696.0	...
5185378	  772.2	  481.5	 8696.0	...
5185379	  772.4	  481.2	 8698.0	...
5185380	  772.6	  481.2	 8699.0	...
5185381	  772.6	  481.4	 8701.0	...
5185382	  772.4	  481.6	 8701.0	...
5185383	  772.1	  481.8	 8701.0	...
5185384	  772.1	  482.0	 8701.0	...
5185385	  772.2	  482.1	 8698.0	...
5185386	  772.4	  482.5	 8696.0	...
5185387	  772.5	  482.9	 8697.0	...
5185388	  772.6	  483.2	 8700.0	...
5185389	  772.6	  483.1	 8703.0	...
5185390	  772.6	  483.1	 8703.0	...
5185391	  772.6	  483.0	 8702.0	...
5185392	  772.4	  482.5	 8702.0	...
5185393	  772.3	  482.1	 8700.0	...
5185394	  772.0	  481.7	 8698.0	...
5185395	  771.9	  481.6	 8693.0	...
5185396	  771.9	  482.0	 8691.0	...
5185397	  772.0	  482.5	 8690.0	...
5185398	  772.1	  482.9	 8691.0	...
5185399	  772.1	  482.9	 8692.0	...
5185400	  772.1	  482.8	 8692.0	...
5185401	  772.1	  482.8	 8693.0	...
5185402	  772.4	  482.9	 8694.0	...
5185403	  772.7	  483.0	 8694.0	...
5185404	  773.1	  482.9	 8695.0	...
5185405	  773.2	  482.7	 8695.0	...
5185406	  772.9	  482.5	 8695.0	...
5185407	  772.5	  482.4	 8694.0	...
5185408	  772.0	  482.6	 8692.0	...
5185409	  772.0	  483.1	 8691.0	...
5185410	  772.2	  483.6	 8690.0	...
5185411	  772.4	  483.6	 8691.0	...
5185412	  772.5	  483.0	 8689.0	...
5185413	  772.5	  482.4	 8687.0	...
5185414	  772.4	  482.0	 8685.0	...
5185415	  772.2	  482.2	 8684.0	...
5185416	  772.0	  482.4	 8685.0	...
5185417	  771.7	  482.1	 8687.0	...
5185418	  771.7	  481.8	 8689.0	...
5185419	  771.7	  481.7	 8690.0	...
5185420	  771.9	  482.1	 8690.0	...
5185421	  772.0	  483.0	 8690.0	...
5185422	  772.2	  483.6	 8690.0	...
5185423	  772.3	  483.8	 8692.0	...
5185424	  772.4	  483.4	 8689.0	...
5185425	  772.3	  482.8	 8686.0	...
5185426	  772.3	  482.3	 8686.0	...
5185427	  772.2	  481.7	 8690.0	...
5185428	  772.2	  481.3	 8696.0	...
5185429	  772.1	  481.0	 8697.0	...
5185430	  772.1	  480.9	 8698.0	...
5185431	  772.1	  481.6	 8695.0	...
5185432	  772.3	  481.9	 8693.0	...
5185433	  772.4	  482.2	 8691.0	...
5185434	  772.3	  482.0	 8692.0	...
5185435	  772.2	  481.6	 8694.0	...
5185436	  772.7	  481.1	 8696.0	...
5185437	  773.2	  480.7	 8695.0	...
5185438	  773.6	  480.8	 8693.0	...
5185439	  773.5	  480.9	 8689.0	...
5185440	  773.2	  481.3	 8688.0	...
5185441	  772.6	  481.6	 8686.0	...
5185442	  772.1	  482.0	 8685.0	...
5185443	  771.4	  482.0	 8685.0	...
5185444	  771.2	  482.1	 8687.0	...
5185445	  770.9	  482.2	 8691.0	...
5185446	  770.9	  482.4	 8695.0	...
5185447	  770.9	  482.1	 8698.0	...
5185448	  771.0	  481.9	 8697.0	...
5185449	  770.9	  481.4	 8697.0	...
5185450	  770.9	  481.1	 8696.0	...
5185451	  770.9	  481.0	 8695.0	...
5185452	  771.3	  481.2	 8695.0	...
5185453	  771.6	  481.5	 8693.0	...
5185454	  771.7	  482.6	 8693.0	...
5185455	  771.6	  483.4	 8693.0	...
5185456	  771.3	  483.6	 8694.0	...
5185457	  771.2	  483.0	 8696.0	...
5185458	  771.1	  481.9	 8696.0	...
5185459	  771.1	  481.4	 8696.0	...
5185460	  771.1	  481.0	 8695.0	...
5185461	  771.6	  481.2	 8695.0	...
5185462	  772.0	  481.4	 8694.0	...
5185463	  771.9	  481.7	 8691.0	...
5185464	  771.5	  482.0	 8689.0	...
5185465	  771.1	  482.3	 8686.0	...
5185466	  771.1	  482.3	 8687.0	...
5185467	  771.3	  482.1	 8687.0	...
5185468	  771.4	  481.9	 8685.0	...
5185469	  771.4	  482.0	 8682.0	...
5185470	  771.4	  482.1	 8678.0	...
5185471	  771.2	  482.2	 8677.0	...
5185472	  771.1	  482.4	 8678.0	...
5185473	  771.0	  482.6	 8679.0	...
5185474	  771.1	  482.9	 8680.0	...
5185475	  771.0	  482.9	 8680.0	...
5185476	  771.0	  482.8	 8679.0	...
5185477	  771.2	  482.8	 8682.0	...
5185478	  771.3	  482.8	 8686.0	...
5185479	  771.4	  482.6	 8689.0	...
5185480	  771.2	  482.4	 8690.0	...
5185481	  771.2	  482.3	 8690.0	...
5185482	  771.0	  482.6	 8689.0	...
5185483	  770.9	  483.4	 8687.0	...
5185484	  771.3	  484.0	 8687.0	...
5185485	  771.6	  484.5	 8687.0	...
5185486	  771.7	  484.5	 8687.0	...
5185487	  771.3	  484.4	 8686.0	...
5185488	  771.4	  484.2	 8686.0	...
5185489	  771.7	  483.6	 8686.0	...
5185490	  771.6	  483.2	 8686.0	...
5185491	  771.2	  482.9	 8686.0	...
5185492	  770.9	  483.0	 8686.0	...
5185493	  771.0	  483.1	 8687.0	...
5185494	  770.9	  483.1	 8688.0	...
5185495	  770.8	  483.1	 8684.0	...
5185496	  770.8	  483.0	 8679.0	...
5185497	  770.9	  483.0	 8679.0	...
5185498	  770.8	  483.0	 8683.0	...
5185499	  770.8	  483.0	 8684.0	...
5185500	  770.6	  482.9	 8681.0	...
5185501	  770.5	  482.7	 8679.0	...
5185502	  770.4	  482.7	 8680.0	...
5185503	  770.5	  482.8	 8680.0	...
5185504	  770.7	  482.7	 8679.0	...
5185505	  770.9	  482.4	 8680.0	...
5185506	  771.2	  482.1	 8681.0	...
5185507	  771.5	  482.1	 8681.0	...
5185508	  771.6	  482.2	 8679.0	...
5185509	  771.5	  482.3	 8676.0	...
5185510	  771.4	  482.4	 8680.0	...
5185511	  771.6	  482.5	 8687.0	...
5185512	  771.8	  482.5	 8692.0	...
5185513	  771.9	  482.6	 8690.0	...
5185514	  772.0	  482.5	 8688.0	...
5185515	  772.1	  482.4	 8688.0	...
5185516	  772.1	  482.3	 8688.0	...
5185517	  772.0	  482.3	 8687.0	...
5185518	  772.0	  482.6	 8685.0	...
5185519	  771.9	  482.9	 8684.0	...
5185520	  771.8	  483.1	 8683.0	...
5185521	  771.6	  483.1	 8682.0	...
5185522	  771.5	  483.0	 8683.0	...
5185523	  771.5	  483.0	 8683.0	...
5185524	  771.4	  482.9	 8683.0	...
5185525	  771.2	  483.0	 8683.0	...
5185526	  771.0	  483.1	 8683.0	...
5185527	  770.9	  483.2	 8682.0	...
5185528	  770.6	  483.2	 8681.0	...
5185529	  770.4	  482.7	 8681.0	...
5185530	  770.3	  482.2	 8684.0	...
5185531	  770.5	  482.2	 8689.0	...
5185532	  770.8	  482.5	 8694.0	...
5185533	  770.7	  482.9	 8691.0	...
5185534	  770.5	  483.0	 8687.0	...
5185535	  770.3	  482.8	 8683.0	...
5185536	  770.1	  482.4	 8684.0	...
5185537	  770.0	  482.0	 8683.0	...
5185538	  769.8	  481.7	 8683.0	...
5185539	  770.4	  481.9	 8687.0	...
5185540	  770.9	  482.1	 8691.0	...
MSG	5185541 0000 _ Number Off
5185541	  771.3	  482.4	 8691.0	...
5185542	  771.1	  482.4	 8687.0	...
5185543	  771.3	  482.3	 8684.0	...
5185544	  771.4	  482.3	 8684.0	...
5185545	  771.4	  482.2	 8685.0	...
5185546	  771.1	  482.2	 8687.0	...
5185547	  770.9	  482.3	 8689.0	...
5185548	  771.0	  482.2	 8693.0	...
5185549	  771.1	  482.2	 8693.0	...
5185550	  771.1	  482.1	 8694.0	...
5185551	  770.9	  482.2	 8695.0	...
5185552	  770.8	  482.3	 8696.0	...
5185553	  771.2	  482.4	 8697.0	...
5185554	  771.7	  482.1	 8700.0	...
5185555	  771.8	  481.9	 8702.0	...
5185556	  771.3	  481.7	 8705.0	...
5185557	  770.7	  481.0	 8704.0	...
5185558	  770.6	  480.4	 8707.0	...
5185559	  770.3	  479.7	 8708.0	...
5185560	  770.0	  478.6	 8709.0	...
5185561	  768.9	  477.3	 8708.0	...
5185562	  768.0	  475.9	 8708.0	...
5185563	  767.2	  475.3	 8707.0	...
5185564	  766.9	  474.3	 8707.0	...
5185565	  767.2	  473.4	 8707.0	...
5185566	  767.6	  473.1	 8709.0	...
5185567	  768.0	  473.3	 8707.0	...
5185568	  767.8	  473.3	 8703.0	...
5185569	  767.9	  472.9	 8700.0	...
5185570	  768.0	  472.4	 8700.0	...
5185571	  768.3	  472.5	 8700.0	...
5185572	  769.0	  473.4	 8701.0	...
5185573	  769.5	  474.2	 8701.0	...
5185574	  770.0	  474.5	 8700.0	...
5185575	  770.0	  474.5	 8699.0	...
5185576	  770.0	  474.7	 8697.0	...
5185577	  770.0	  475.0	 8696.0	...
5185578	  769.9	  475.5	 8698.0	...
5185579	  769.8	  475.9	 8700.0	...
5185580	  769.5	  475.8	 8703.0	...
5185581	  769.5	  475.4	 8703.0	...
5185582	  769.4	  475.1	 8703.0	...
5185583	  769.1	  475.1	 8703.0	...
5185584	  768.9	  474.8	 8704.0	...
5185585	  768.7	  474.5	 8706.0	...
5185586	  768.7	  474.2	 8707.0	...
5185587	  768.7	  473.9	 8707.0	...
5185588	  768.7	  473.7	 8706.0	...
5185589	  768.9	  474.2	 8705.0	...
5185590	  769.1	  474.9	 8705.0	...
5185591	  769.3	  475.6	 8705.0	...
5185592	  769.3	  475.5	 8705.0	...
5185593	  769.0	  475.5	 8704.0	...
5185594	  768.6	  475.5	 8704.0	...
5185595	  768.3	  475.5	 8701.0	...
5185596	  768.3	  475.6	 8696.0	...
5185597	  768.4	  475.8	 8693.0	...
5185598	  768.6	  476.1	 8695.0	...
5185599	  768.7	  476.3	 8697.0	...
5185600	  768.7	  476.5	 8699.0	...
5185601	  768.7	  476.8	 8694.0	...
5185602	  768.7	  476.8	 8689.0	...
5185603	  768.7	  476.8	 8689.0	...
5185604	  768.9	  476.9	 8693.0	...
5185605	  769.1	  477.2	 8697.0	...
5185606	  769.2	  477.0	 8698.0	...
5185607	  769.2	  476.5	 8699.0	...
5185608	  769.0	  476.1	 8698.0	...
5185609	  769.0	  476.0	 8696.0	...
5185610	  769.1	  476.0	 8694.0	...
5185611	  768.8	  475.9	 8697.0	...
5185612	  768.4	  475.9	 8701.0	...
5185613	  768.0	  476.4	 8705.0	...
5185614	  768.3	  476.8	 8705.0	...
5185615	  768.6	  477.0	 8703.0	...
5185616	  769.0	  476.7	 8701.0	...
5185617	  769.0	  476.5	 8699.0	...
5185618	  769.1	  476.2	 8698.0	...
5185619	  769.0	  476.1	 8698.0	...
5185620	  768.8	  476.1	 8699.0	...
5185621	  768.7	  476.2	 8700.0	...
5185622	  768.6	  476.4	 8700.0	...
5185623	  768.7	  477.0	 8700.0	...
5185624	  768.7	  477.6	 8700.0	...
5185625	  768.7	  477.4	 8700.0	...
5185626	  768.6	  476.3	 8699.0	...
5185627	  768.4	  475.3	 8699.0	...
5185628	  768.2	  474.9	 8698.0	...
5185629	  768.0	  474.8	 8698.0	...
5185630	  768.1	  474.7	 8697.0	...
5185631	  768.2	  474.9	 8697.0	...
5185632	  768.4	  475.2	 8698.0	...
5185633	  768.5	  475.5	 8699.0	...
5185634	  768.5	  475.5	 8701.0	...
5185635	  768.5	  475.4	 8702.0	...
5185636	  768.5	  475.4	 8702.0	...
5185637	  768.6	  475.5	 8702.0	...
5185638	  768.6	  475.5	 8702.0	...
5185639	  768.5	  475.6	 8702.0	...
5185640	  768.5	  475.5	 8704.0	...
5185641	  768.2	  474.9	 8705.0	...
5185642	  768.0	  474.4	 8707.0	...
5185643	  767.9	  474.4	 8708.0	...
5185644	  768.0	  475.0	 8706.0	...
5185645	  768.1	  475.6	 8701.0	...
5185646	  768.1	  475.1	 8697.0	...
5185647	  768.1	  474.6	 8697.0	...
5185648	  767.9	  474.2	 8698.0	...
5185649	  767.7	  474.7	 8699.0	...
5185650	  767.7	  475.2	 8699.0	...
5185651	  767.9	  475.5	 8699.0	...
5185652	  768.0	  475.5	 8698.0	...
5185653	  767.8	  475.4	 8697.0	...
5185654	  767.6	  475.3	 8696.0	...
5185655	  767.5	  475.2	 8695.0	...
5185656	  767.4	  475.2	 8697.0	...
5185657	  767.2	  475.1	 8699.0	...
5185658	  767.1	  475.0	 8701.0	...
5185659	  767.0	  474.8	 8699.0	...
5185660	  767.3	  474.7	 8700.0	...
5185661	  767.7	  474.6	 8701.0	...
5185662	  768.2	  474.6	 8702.0	...
5185663	  768.4	  474.8	 8702.0	...
5185664	  768.4	  475.1	 8702.0	...
5185665	  768.3	  475.1	 8701.0	...
5185666	  768.1	  474.9	 8701.0	...
5185667	  768.2	  474.7	 8701.0	...
5185668	  768.1	  474.8	 8701.0	...
5185669	  767.8	  475.0	 8700.0	...
5185670	  767.5	  474.8	 8699.0	...
5185671	  767.2	  474.6	 8699.0	...
5185672	  766.9	  474.4	 8700.0	...
5185673	  766.7	  474.7	 8702.0	...
5185674	  766.4	  475.1	 8702.0	...
5185675	  766.2	  475.3	 8702.0	...
5185676	  766.4	  475.2	 8701.0	...
5185677	  766.6	  474.9	 8701.0	...
5185678	  767.4	  474.9	 8701.0	...
5185679	  768.1	  475.2	 8701.0	...
5185680	  768.7	  474.9	 8700.0	...
5185681	  768.7	  474.4	 8699.0	...
5185682	  768.5	  473.8	 8698.0	...
5185683	  768.4	  474.0	 8699.0	...
5185684	  768.5	  474.4	 8699.0	...
5185685	  768.6	  474.7	 8698.0	...
5185686	  768.8	  474.9	 8698.0	...
5185687	  769.0	  474.9	 8698.0	...
5185688	  768.5	  474.9	 8697.0	...
5185689	  767.7	  474.9	 8696.0	...
5185690	  767.0	  474.8	 8699.0	...
5185691	  766.9	  474.7	 8701.0	...
5185692	  767.0	  474.6	 8705.0	...
5185693	  766.8	  474.3	 8706.0	...
5185694	  766.5	  473.9	 8704.0	...
5185695	  766.3	  474.1	 8701.0	...
5185696	  766.2	  474.6	 8696.0	...
5185697	  766.2	  475.2	 8694.0	...
5185698	  766.1	  475.2	 8692.0	...
5185699	  766.1	  475.2	 8691.0	...
5185700	  766.2	  475.0	 8692.0	...
5185701	  766.3	  474.9	 8692.0	...
5185702	  766.3	  474.8	 8692.0	...
5185703	  766.2	  474.8	 8693.0	...
5185704	  766.3	  474.7	 8695.0	...
5185705	  766.2	  474.7	 8693.0	...
5185706	  766.2	  474.5	 8690.0	...
5185707	  766.2	  474.1	 8686.0	...
5185708	  766.2	  473.7	 8688.0	...
5185709	  765.9	  473.6	 8690.0	...
5185710	  765.7	  473.6	 8692.0	...
5185711	  765.9	  473.6	 8692.0	...
5185712	  766.3	  473.8	 8694.0	...
5185713	  766.7	  474.0	 8695.0	...
5185714	  766.7	  474.3	 8696.0	...
5185715	  766.9	  474.4	 8696.0	...
5185716	  767.2	  474.5	 8699.0	...
5185717	  767.4	  474.5	 8702.0	...
5185718	  767.2	  474.5	 8704.0	...
5185719	  767.0	  474.5	 8704.0	...
5185720	  767.0	  474.5	 8700.0	...
5185721	  767.4	  474.4	 8696.0	...
5185722	  767.9	  474.7	 8692.0	...
5185723	  768.2	  475.0	 8692.0	...
5185724	  768.3	  475.0	 8692.0	...
5185725	  767.8	  474.8	 8692.0	...
5185726	  767.2	  474.6	 8693.0	...
5185727	  766.8	  474.6	 8694.0	...
5185728	  766.9	  474.9	 8695.0	...
5185729	  767.0	  475.1	 8695.0	...
5185730	  767.0	  475.3	 8695.0	...
5185731	  767.0	  475.2	 8693.0	...
5185732	  766.9	  475.1	 8692.0	...
5185733	  766.8	  474.8	 8692.0	...
5185734	  766.5	  473.9	 8693.0	...
5185735	  766.4	  473.0	 8693.0	...
5185736	  766.4	  472.7	 8691.0	...
5185737	  766.5	  473.3	 8688.0	...
5185738	  766.5	  474.0	 8686.0	...
5185739	  766.4	  474.1	 8685.0	...
5185740	  766.4	  474.6	 8684.0	...
5185741	  766.4	  475.1	 8687.0	...
5185742	  766.5	  475.7	 8690.0	...
5185743	  766.4	  476.0	 8693.0	...
5185744	  766.3	  475.7	 8696.0	...
5185745	  766.0	  475.1	 8699.0	...
5185746	  765.8	  474.3	 8700.0	...
5185747	  766.5	  473.6	 8700.0	...
5185748	  767.2	  473.0	 8699.0	...
5185749	  767.4	  472.4	 8699.0	...
5185750	  766.8	  472.3	 8694.0	...
5185751	  766.1	  472.3	 8690.0	...
5185752	  766.2	  472.7	 8685.0	...
5185753	  766.4	  472.9	 8684.0	...
MSG	5185754 0000 _ Number On
5185754	  766.2	  473.2	 8684.0	...
5185755	  765.8	  473.6	 8685.0	...
5185756	  765.6	  474.1	 8686.0	...
5185757	  765.8	  474.3	 8686.0	...
5185758	  765.9	  473.9	 8689.0	...
5185759	  766.0	  473.5	 8693.0	...
5185760	  766.0	  473.5	 8696.0	...
5185761	  766.0	  473.6	 8695.0	...
5185762	  766.2	  473.7	 8693.0	...
5185763	  766.3	  473.8	 8691.0	...
5185764	  766.4	  473.6	 8692.0	...
5185765	  766.5	  473.6	 8698.0	...
5185766	  766.3	  473.6	 8703.0	...
5185767	  766.0	  473.7	 8706.0	...
5185768	  765.3	  473.5	 8706.0	...
5185769	  764.8	  473.3	 8706.0	...
5185770	  765.1	  473.5	 8706.0	...
5185771	  765.6	  473.8	 8705.0	...
5185772	  766.2	  474.1	 8705.0	...
5185773	  766.3	  474.1	 8704.0	...
5185774	  765.9	  473.8	 8703.0	...
5185775	  765.5	  473.4	 8704.0	...
5185776	  764.9	  473.1	 8705.0	...
5185777	  764.8	  473.1	 8706.0	...
5185778	  764.8	  473.4	 8705.0	...
5185779	  765.0	  473.6	 8703.0	...
5185780	  765.2	  473.8	 8702.0	...
5185781	  765.2	  473.8	 8702.0	...
5185782	  765.2	  473.7	 8702.0	...
5185783	  765.2	  473.7	 8702.0	...
5185784	  765.1	  473.8	 8704.0	...
5185785	  765.1	  473.8	 8705.0	...
5185786	  765.0	  473.9	 8701.0	...
5185787	  765.0	  474.0	 8698.0	...
5185788	  765.0	  474.2	 8694.0	...
5185789	  765.0	  474.2	 8693.0	...
5185790	  764.9	  474.2	 8696.0	...
5185791	  764.7	  473.9	 8701.0	...
5185792	  764.7	  473.7	 8706.0	...
5185793	  764.7	  473.4	 8707.0	...
5185794	  765.0	  473.0	 8707.0	...
5185795	  765.2	  472.5	 8707.0	...
5185796	  765.3	  472.0	 8706.0	...
5185797	  765.3	  472.2	 8704.0	...
5185798	  765.2	  472.6	 8701.0	...
5185799	  765.2	  472.8	 8700.0	...
5185800	  765.1	  472.7	 8703.0	...
5185801	  765.0	  472.6	 8706.0	...
5185802	  764.9	  472.8	 8708.0	...
5185803	  764.8	  472.9	 8706.0	...
5185804	  764.7	  472.6	 8705.0	...
5185805	  764.8	  472.1	 8705.0	...
5185806	  765.0	  471.8	 8707.0	...
5185807	  765.2	  472.2	 8709.0	...
5185808	  765.2	  472.7	 8708.0	...
5185809	  765.1	  473.1	 8705.0	...
5185810	  765.2	  473.3	 8701.0	...
5185811	  765.2	  473.2	 8698.0	...
5185812	  764.9	  473.1	 8698.0	...
5185813	  764.6	  473.0	 8699.0	...
5185814	  764.3	  473.0	 8700.0	...
5185815	  764.3	  472.8	 8700.0	...
5185816	  764.5	  472.6	 8703.0	...
5185817	  764.7	  472.5	 8706.0	...
5185818	  764.8	  472.3	 8709.0	...
5185819	  764.9	  472.1	 8709.0	...
5185820	  764.7	  472.0	 8709.0	...
5185821	  764.6	  472.1	 8709.0	...
5185822	  764.4	  472.1	 8709.0	...
5185823	  764.6	  472.9	 8705.0	...
5185824	  764.9	  473.6	 8702.0	...
5185825	  765.1	  474.0	 8700.0	...
5185826	  765.1	  473.6	 8704.0	...
5185827	  765.0	  473.2	 8708.0	...
5185828	  764.9	  473.6	 8711.0	...
5185829	  764.9	  474.0	 8709.0	...
5185830	  764.8	  474.3	 8706.0	...
5185831	  764.7	  474.1	 8704.0	...
5185832	  764.6	  473.1	 8706.0	...
5185833	  764.3	  472.1	 8710.0	...
5185834	  764.0	  471.3	 8715.0	...
5185835	  764.0	  471.4	 8717.0	...
5185836	  764.1	  471.3	 8718.0	...
5185837	  764.2	  471.0	 8719.0	...
5185838	  764.3	  470.7	 8720.0	...
5185839	  764.3	  470.5	 8720.0	...
5185840	  764.2	  470.4	 8721.0	...
5185841	  764.3	  470.7	 8721.0	...
5185842	  763.9	  471.1	 8722.0	...
5185843	  763.6	  471.5	 8722.0	...
5185844	  763.7	  471.3	 8722.0	...
5185845	  764.2	  471.3	 8721.0	...
5185846	  764.3	  471.5	 8719.0	...
5185847	  764.0	  471.8	 8717.0	...
5185848	  763.7	  472.0	 8719.0	...
5185849	  763.8	  471.1	 8723.0	...
5185850	  764.1	  470.2	 8726.0	...
5185851	  764.4	  469.4	 8728.0	...
5185852	  764.7	  469.4	 8729.0	...
5185853	  764.8	  469.5	 8729.0	...
5185854	  765.0	  469.5	 8729.0	...
5185855	  765.0	  469.4	 8730.0	...
5185856	  764.8	  469.4	 8731.0	...
5185857	  764.5	  469.4	 8729.0	...
5185858	  764.3	  469.7	 8725.0	...
5185859	  764.0	  470.3	 8720.0	...
5185860	  764.0	  470.9	 8719.0	...
5185861	  764.3	  471.2	 8720.0	...
5185862	  764.6	  471.4	 8721.0	...
5185863	  765.3	  471.5	 8722.0	...
5185864	  765.7	  471.4	 8723.0	...
5185865	  765.3	  470.7	 8721.0	...
5185866	  764.5	  470.1	 8720.0	...
5185867	  764.0	  470.1	 8718.0	...
5185868	  764.4	  470.4	 8720.0	...
5185869	  764.7	  470.6	 8720.0	...
5185870	  764.6	  470.7	 8719.0	...
5185871	  764.5	  470.8	 8718.0	...
5185872	  764.4	  471.0	 8717.0	...
5185873	  764.4	  471.0	 8715.0	...
5185874	  764.5	  470.9	 8720.0	...
5185875	  764.6	  470.8	 8725.0	...
5185876	  764.7	  470.2	 8728.0	...
5185877	  764.6	  469.8	 8725.0	...
5185878	  764.5	  469.6	 8722.0	...
5185879	  764.3	  470.1	 8721.0	...
5185880	  764.2	  470.6	 8720.0	...
5185881	  764.3	  471.0	 8720.0	...
5185882	  764.5	  471.3	 8720.0	...
5185883	  764.6	  471.6	 8721.0	...
5185884	  764.5	  471.8	 8721.0	...
5185885	  764.2	  471.8	 8720.0	...
5185886	  764.0	  471.8	 8727.0	...
5185887	  763.9	  471.8	 8734.0	...
5185888	  763.9	  471.8	 8739.0	...
5185889	  763.9	  471.6	 8736.0	...
5185890	  764.0	  471.0	 8734.0	...
5185891	  764.2	  470.4	 8733.0	...
5185892	  764.5	  470.4	 8733.0	...
5185893	  764.6	  470.8	 8734.0	...
5185894	  764.6	  471.2	 8734.0	...
5185895	  764.4	  471.4	 8734.0	...
5185896	  764.3	  471.4	 8733.0	...
5185897	  764.1	  471.4	 8731.0	...
5185898	  764.1	  471.5	 8730.0	...
5185899	  763.8	  471.6	 8729.0	...
5185900	  763.4	  471.5	 8727.0	...
5185901	  763.3	  471.4	 8727.0	...
5185902	  763.6	  471.0	 8726.0	...
5185903	  763.8	  470.8	 8726.0	...
5185904	  763.7	  470.6	 8724.0	...
5185905	  763.5	  470.6	 8722.0	...
5185906	  763.4	  470.5	 8721.0	...
5185907	  763.6	  470.3	 8718.0	...
5185908	  763.9	  469.9	 8717.0	...
5185909	  764.1	  469.7	 8716.0	...
5185910	  764.3	  470.0	 8718.0	...
5185911	  764.3	  470.5	 8721.0	...
5185912	  764.1	  471.2	 8724.0	...
5185913	  763.9	  471.4	 8725.0	...
5185914	  763.6	  471.2	 8728.0	...
5185915	  763.7	  470.8	 8731.0	...
5185916	  763.9	  470.4	 8733.0	...
5185917	  764.1	  470.5	 8731.0	...
5185918	  764.3	  471.1	 8732.0	...
5185919	  764.5	  471.7	 8735.0	...
5185920	  764.4	  472.0	 8738.0	...
5185921	  764.3	  471.9	 8737.0	...
5185922	  764.2	  471.9	 8732.0	...
5185923	  764.4	  472.0	 8728.0	...
5185924	  764.6	  472.2	 8727.0	...
5185925	  764.6	  472.0	 8728.0	...
5185926	  764.4	  471.6	 8732.0	...
5185927	  764.1	  471.2	 8736.0	...
5185928	  764.1	  470.9	 8739.0	...
5185929	  764.1	  470.8	 8736.0	...
5185930	  764.1	  470.9	 8729.0	...
5185931	  764.2	  471.1	 8723.0	...
5185932	  764.2	  471.3	 8720.0	...
5185933	  764.3	  471.7	 8718.0	...
5185934	  764.6	  472.0	 8716.0	...
5185935	  764.8	  472.0	 8716.0	...
5185936	  765.1	  471.7	 8718.0	...
5185937	  765.1	  470.9	 8724.0	...
5185938	  765.1	  470.4	 8730.0	...
5185939	  765.2	  469.9	 8732.0	...
5185940	  765.3	  470.0	 8729.0	...
5185941	  765.2	  470.1	 8727.0	...
5185942	  764.9	  470.2	 8728.0	...
5185943	  764.6	  470.2	 8729.0	...
5185944	  764.7	  470.2	 8732.0	...
5185945	  764.9	  470.3	 8736.0	...
5185946	  765.0	  470.4	 8738.0	...
5185947	  764.8	  470.6	 8735.0	...
5185948	  764.6	  470.5	 8732.0	...
5185949	  764.6	  470.5	 8727.0	...
5185950	  764.6	  470.4	 8725.0	...
5185951	  764.6	  470.3	 8721.0	...
5185952	  764.5	  470.2	 8719.0	...
5185953	  764.5	  470.1	 8717.0	...
5185954	  764.5	  469.9	 8717.0	...
5185955	  764.4	  469.6	 8718.0	...
5185956	  764.4	  470.0	 8720.0	...
5185957	  764.5	  470.7	 8721.0	...
5185958	  764.6	  471.4	 8724.0	...
5185959	  764.5	  471.1	 8726.0	...
5185960	  764.3	  470.7	 8728.0	...
5185961	  764.1	  470.3	 8729.0	...
5185962	  764.1	  470.4	 8730.0	...
5185963	  764.1	  470.4	 8729.0	...
5185964	  764.2	  470.2	 8724.0	...
5185965	  764.3	  470.3	 8719.0	...
5185966	  764.5	  470.6	 8715.0	...
5185967	  764.6	  471.0	 8714.0	...
5185968	  764.3	  471.3	 8714.0	...
5185969	  763.9	  471.5	 8718.0	...
5185970	  763.6	  471.6	 8722.0	...
5185971	  763.8	  471.5	 8722.0	...
5185972	  763.9	  471.3	 8717.0	...
5185973	  764.0	  471.2	 8712.0	...
5185974	  764.1	  471.2	 8714.0	...
5185975	  764.3	  471.2	 8716.0	...
5185976	  764.4	  471.3	 8718.0	...
5185977	  764.4	  471.0	 8719.0	...
5185978	  764.4	  470.8	 8718.0	...
5185979	  764.2	  470.7	 8717.0	...
5185980	  764.0	  470.8	 8718.0	...
5185981	  763.9	  470.9	 8719.0	...
5185982	  763.8	  471.1	 8720.0	...
5185983	  763.6	  470.8	 8719.0	...
5185984	  763.3	  470.4	 8719.0	...
5185985	  763.2	  470.0	 8718.0	...
5185986	  763.3	  469.9	 8718.0	...
5185987	  763.9	  470.3	 8718.0	...
5185988	  764.5	  470.8	 8719.0	...
5185989	  765.0	  471.4	 8722.0	...
5185990	  764.9	  471.4	 8724.0	...
5185991	  764.8	  471.2	 8725.0	...
5185992	  764.7	  471.1	 8724.0	...
5185993	  764.4	  471.0	 8724.0	...
5185994	  764.0	  471.1	 8723.0	...
5185995	  763.6	  471.1	 8722.0	...
5185996	  763.5	  471.1	 8721.0	...
5185997	  763.4	  471.1	 8722.0	...
5185998	  763.7	  470.8	 8723.0	...
5185999	  764.1	  470.6	 8724.0	...
5186000	  764.2	  470.5	 8727.0	...
5186001	  763.9	  470.6	 8730.0	...
5186002	  763.6	  470.6	 8733.0	...
5186003	  763.6	  470.3	 8733.0	...
5186004	  763.5	  469.9	 8733.0	...
5186005	  763.4	  469.5	 8733.0	...
5186006	  763.3	  469.3	 8733.0	...
5186007	  763.2	  469.2	 8737.0	...
5186008	  763.3	  469.1	 8740.0	...
5186009	  763.3	  469.2	 8744.0	...
5186010	  763.4	  469.3	 8740.0	...
5186011	  763.3	  469.4	 8736.0	...
5186012	  763.3	  469.7	 8732.0	...
5186013	  763.1	  470.0	 8732.0	...
5186014	  763.0	  470.1	 8733.0	...
5186015	  762.8	  469.9	 8734.0	...
5186016	  762.7	  469.8	 8734.0	...
5186017	  763.1	  470.1	 8733.0	...
5186018	  763.6	  470.5	 8732.0	...
5186019	  764.1	  471.0	 8730.0	...
5186020	  764.1	  471.3	 8728.0	...
5186021	  764.5	  471.6	 8726.0	...
5186022	  764.9	  471.9	 8725.0	...
5186023	  765.3	  471.9	 8725.0	...
5186024	  764.9	  471.5	 8725.0	...
5186025	  764.4	  471.2	 8722.0	...
5186026	  763.9	  470.8	 8719.0	...
5186027	  763.7	  470.6	 8718.0	...
5186028	  763.7	  470.5	 8719.0	...
5186029	  763.8	  470.3	 8721.0	...
5186030	  763.8	  470.1	 8721.0	...
5186031	  763.8	  469.9	 8721.0	...
5186032	  764.3	  469.7	 8721.0	...
5186033	  764.8	  469.9	 8720.0	...
5186034	  765.1	  470.0	 8719.0	...
5186035	  764.9	  470.2	 8722.0	...
5186036	  764.7	  470.2	 8725.0	...
5186037	  764.6	  469.9	 8728.0	...
5186038	  764.6	  469.8	 8728.0	...
5186039	  764.5	  469.8	 8727.0	...
5186040	  764.5	  469.9	 8727.0	...
5186041	  764.5	  469.9	 8726.0	...
5186042	  764.6	  469.8	 8726.0	...
5186043	  764.3	  469.5	 8726.0	...
5186044	  763.9	  469.3	 8728.0	...
5186045	  763.5	  469.2	 8730.0	...
5186046	  763.6	  469.3	 8732.0	...
5186047	  764.1	  469.4	 8732.0	...
5186048	  764.6	  469.4	 8733.0	...
5186049	  765.1	  469.3	 8733.0	...
5186050	  765.0	  469.4	 8733.0	...
5186051	  765.2	  469.6	 8731.0	...
5186052	  765.5	  469.8	 8728.0	...
5186053	  765.3	  470.0	 8722.0	...
5186054	  765.0	  470.1	 8717.0	...
5186055	  764.7	  470.1	 8714.0	...
MSG	5186056 0000 _ Number Off
5186056	  764.6	  470.4	 8710.0	...
5186057	  764.4	  470.7	 8707.0	...
5186058	  764.2	  470.7	 8704.0	...
5186059	  764.1	  470.4	 8706.0	...
5186060	  764.4	  470.3	 8709.0	...
5186061	  764.7	  470.6	 8712.0	...
5186062	  765.1	  471.0	 8713.0	...
5186063	  765.0	  471.1	 8712.0	...
5186064	  765.0	  470.9	 8713.0	...
5186065	  764.9	  471.0	 8712.0	...
5186066	  764.9	  471.6	 8710.0	...
5186067	  764.8	  472.3	 8708.0	...
5186068	  764.8	  472.8	 8711.0	...
5186069	  764.6	  473.0	 8714.0	...
5186070	  764.4	  472.9	 8718.0	...
5186071	  764.2	  472.7	 8719.0	...
5186072	  764.3	  472.5	 8717.0	...
5186073	  764.6	  472.6	 8714.0	...
5186074	  765.0	  472.8	 8710.0	...
5186075	  765.2	  472.9	 8708.0	...
5186076	  765.2	  472.9	 8710.0	...
5186077	  765.0	  472.8	 8713.0	...
5186078	  765.3	  472.4	 8717.0	...
5186079	  765.6	  472.1	 8717.0	...
5186080	  765.8	  471.8	 8712.0	...
5186081	  765.7	  472.0	 8706.0	...
5186082	  765.4	  472.3	 8700.0	...
5186083	  765.3	  472.5	 8699.0	...
5186084	  765.1	  472.5	 8700.0	...
5186085	  765.1	  472.5	 8700.0	...
5186086	  765.0	  472.5	 8699.0	...
5186087	  764.9	  472.6	 8701.0	...
5186088	  764.8	  472.0	 8704.0	...
5186089	  764.7	  471.3	 8706.0	...
5186090	  764.9	  471.3	 8700.0	...
5186091	  765.1	  472.1	 8693.0	...
5186092	  765.3	  472.6	 8687.0	...
5186093	  765.3	  472.4	 8684.0	...
5186094	  764.9	  472.8	 8681.0	...
5186095	  764.6	  473.3	 8683.0	...
5186096	  764.2	  473.9	 8688.0	...
5186097	  764.3	  473.4	 8694.0	...
5186098	  764.5	  472.6	 8695.0	...
5186099	  764.7	  471.7	 8696.0	...
5186100	  764.9	  471.3	 8696.0	...
5186101	  765.4	  471.2	 8695.0	...
5186102	  765.9	  471.4	 8694.0	...
5186103	  766.3	  471.6	 8694.0	...
5186104	  766.3	  471.9	 8694.0	...
5186105	  766.3	  472.0	 8693.0	...
5186106	  766.4	  472.3	 8692.0	...
5186107	  766.6	  472.5	 8690.0	...
5186108	  766.7	  473.0	 8689.0	...
5186109	  766.7	  473.4	 8689.0	...
5186110	  766.1	  473.8	 8688.0	...
5186111	  765.5	  473.7	 8687.0	...
5186112	  765.0	  473.7	 8687.0	...
5186113	  765.0	  473.5	 8684.0	...
5186114	  764.9	  473.4	 8681.0	...
5186115	  764.9	  473.4	 8678.0	...
5186116	  765.0	  473.5	 8678.0	...
5186117	  765.0	  473.6	 8679.0	...
5186118	  765.1	  473.7	 8678.0	...
5186119	  765.3	  473.8	 8678.0	...
5186120	  765.4	  473.4	 8677.0	...
5186121	  765.8	  473.0	 8677.0	...
5186122	  765.9	  472.9	 8678.0	...
5186123	  765.6	  473.2	 8679.0	...
5186124	  765.2	  473.5	 8679.0	...
5186125	  764.7	  473.6	 8679.0	...
5186126	  764.7	  473.6	 8679.0	...
5186127	  764.8	  473.5	 8678.0	...
5186128	  764.9	  473.5	 8677.0	...
5186129	  765.0	  473.5	 8676.0	...
5186130	  765.0	  473.5	 8675.0	...
5186131	  765.1	  473.5	 8675.0	...
5186132	  765.3	  473.4	 8675.0	...
5186133	  765.8	  473.4	 8675.0	...
5186134	  766.2	  473.4	 8675.0	...
5186135	  766.0	  473.5	 8675.0	...
5186136	  765.5	  473.7	 8675.0	...
5186137	  765.4	  473.8	 8676.0	...
5186138	  765.8	  473.8	 8677.0	...
5186139	  766.2	  473.7	 8679.0	...
5186140	  766.3	  473.5	 8679.0	...
5186141	  766.4	  473.3	 8677.0	...
5186142	  766.1	  473.1	 8675.0	...
5186143	  765.7	  473.1	 8675.0	...
5186144	  765.4	  473.7	 8675.0	...
5186145	  765.3	  474.2	 8674.0	...
5186146	  765.2	  474.9	 8673.0	...
5186147	  764.9	  475.1	 8673.0	...
5186148	  764.8	  474.8	 8674.0	...
5186149	  765.3	  474.3	 8675.0	...
5186150	  765.9	  473.8	 8674.0	...
5186151	  766.1	  473.7	 8670.0	...
5186152	  765.7	  473.8	 8665.0	...
5186153	  765.3	  473.9	 8664.0	...
5186154	  765.4	  474.1	 8664.0	...
5186155	  765.5	  474.4	 8664.0	...
5186156	  765.6	  474.6	 8664.0	...
5186157	  765.7	  474.6	 8664.0	...
5186158	  765.7	  474.4	 8663.0	...
5186159	  765.8	  474.2	 8662.0	...
5186160	  765.8	  474.2	 8661.0	...
5186161	  765.9	  474.3	 8660.0	...
5186162	  765.9	  474.6	 8660.0	...
5186163	  765.8	  474.7	 8660.0	...
5186164	  765.7	  474.8	 8659.0	...
5186165	  765.6	  474.9	 8657.0	...
5186166	  765.7	  475.4	 8656.0	...
5186167	  765.7	  475.9	 8657.0	...
5186168	  765.8	  476.4	 8658.0	...
5186169	  765.7	  476.0	 8658.0	...
5186170	  765.7	  475.6	 8658.0	...
5186171	  765.8	  475.1	 8658.0	...
5186172	  765.9	  475.1	 8659.0	...
5186173	  765.9	  475.0	 8659.0	...
5186174	  766.1	  474.9	 8660.0	...
5186175	  766.3	  474.9	 8661.0	...
5186176	  766.5	  474.8	 8661.0	...
5186177	  766.4	  474.8	 8661.0	...
5186178	  766.6	  475.4	 8660.0	...
5186179	  766.9	  476.0	 8659.0	...
5186180	  767.3	  476.4	 8658.0	...
5186181	  767.5	  476.2	 8658.0	...
5186182	  767.6	  476.0	 8656.0	...
5186183	  767.7	  475.9	 8654.0	...
5186184	  767.7	  475.9	 8653.0	...
5186185	  767.4	  475.9	 8651.0	...
5186186	  767.1	  475.9	 8651.0	...
5186187	  766.9	  475.6	 8653.0	...
5186188	  766.9	  475.3	 8656.0	...
5186189	  767.0	  475.3	 8658.0	...
5186190	  766.9	  475.5	 8657.0	...
5186191	  766.6	  475.4	 8653.0	...
5186192	  766.3	  475.2	 8648.0	...
5186193	  766.5	  475.1	 8643.0	...
5186194	  766.8	  475.3	 8644.0	...
5186195	  767.3	  475.5	 8647.0	...
5186196	  767.5	  475.6	 8649.0	...
5186197	  767.7	  475.5	 8648.0	...
5186198	  767.3	  475.5	 8646.0	...
5186199	  766.7	  475.4	 8643.0	...
5186200	  766.6	  475.3	 8640.0	...
5186201	  767.1	  475.0	 8638.0	...
5186202	  767.6	  474.9	 8638.0	...
5186203	  767.7	  475.0	 8639.0	...
5186204	  767.3	  475.3	 8643.0	...
5186205	  766.9	  475.3	 8646.0	...
5186206	  766.3	  475.3	 8648.0	...
5186207	  766.2	  475.2	 8648.0	...
5186208	  766.3	  475.0	 8647.0	...
5186209	  766.6	  474.6	 8646.0	...
5186210	  766.9	  474.1	 8647.0	...
5186211	  766.8	  473.8	 8648.0	...
5186212	  766.6	  473.5	 8645.0	...
5186213	  766.6	  473.9	 8642.0	...
5186214	  766.7	  474.5	 8639.0	...
5186215	  766.7	  475.2	 8637.0	...
5186216	  766.6	  474.9	 8636.0	...
5186217	  766.5	  474.7	 8635.0	...
5186218	  766.5	  475.0	 8636.0	...
5186219	  766.6	  475.5	 8633.0	...
5186220	  766.7	  475.9	 8629.0	...
5186221	  766.8	  475.9	 8628.0	...
5186222	  766.7	  475.8	 8632.0	...
5186223	  766.6	  475.8	 8635.0	...
5186224	  766.6	  475.8	 8634.0	...
5186225	  766.8	  475.7	 8633.0	...
5186226	  767.1	  476.0	 8633.0	...
5186227	  767.1	  476.5	 8633.0	...
5186228	  767.0	  477.0	 8629.0	...
5186229	  767.0	  477.0	 8625.0	...
5186230	  767.0	  476.9	 8623.0	...
5186231	  767.1	  476.9	 8625.0	...
5186232	  766.9	  476.7	 8627.0	...
5186233	  766.7	  476.6	 8628.0	...
5186234	  766.7	  476.4	 8630.0	...
5186235	  766.8	  476.4	 8631.0	...
5186236	  766.9	  476.4	 8628.0	...
5186237	  766.8	  476.4	 8624.0	...
5186238	  766.7	  476.5	 8620.0	...
5186239	  766.5	  476.6	 8620.0	...
5186240	  766.4	  476.8	 8619.0	...
5186241	  766.4	  476.9	 8619.0	...
5186242	  766.5	  477.0	 8621.0	...
5186243	  766.5	  477.2	 8624.0	...
5186244	  767.0	  478.0	 8624.0	...
5186245	  767.4	  478.7	 8620.0	...
5186246	  767.8	  479.0	 8617.0	...
5186247	  767.7	  478.6	 8617.0	...
5186248	  767.6	  478.1	 8622.0	...
5186249	  767.4	  478.0	 8627.0	...
5186250	  767.1	  477.9	 8625.0	...
5186251	  767.0	  477.9	 8618.0	...
5186252	  767.1	  477.8	 8615.0	...
5186253	  767.2	  477.8	 8618.0	...
5186254	  767.2	  477.7	 8621.0	...
5186255	  767.1	  477.9	 8622.0	...
5186256	  767.1	  478.1	 8621.0	...
5186257	  767.2	  479.2	 8617.0	...
5186258	  767.4	  480.2	 8613.0	...
5186259	  767.6	  480.4	 8613.0	...
5186260	  767.6	  479.7	 8615.0	...
5186261	  767.8	  479.0	 8617.0	...
5186262	  768.0	  478.8	 8617.0	...
5186263	  767.7	  478.4	 8617.0	...
5186264	  767.4	  478.1	 8618.0	...
5186265	  767.1	  478.3	 8617.0	...
5186266	  767.1	  478.8	 8616.0	...
5186267	  767.0	  479.2	 8615.0	...
5186268	  766.9	  479.2	 8615.0	...
5186269	  766.9	  479.1	 8616.0	...
5186270	  766.8	  478.9	 8617.0	...
5186271	  766.8	  478.8	 8619.0	...
5186272	  766.8	  478.7	 8620.0	...
5186273	  766.7	  478.8	 8617.0	...
5186274	  766.6	  479.4	 8611.0	...
5186275	  766.6	  479.9	 8605.0	...
5186276	  766.7	  480.2	 8605.0	...
5186277	  766.7	  479.9	 8607.0	...
5186278	  766.6	  479.5	 8609.0	...
5186279	  766.6	  479.4	 8611.0	...
5186280	  766.8	  479.3	 8613.0	...
5186281	  767.2	  479.5	 8616.0	...
5186282	  767.5	  479.0	 8616.0	...
5186283	  767.5	  478.5	 8615.0	...
5186284	  767.4	  478.1	 8613.0	...
5186285	  767.4	  478.1	 8611.0	...
5186286	  767.5	  478.8	 8611.0	...
5186287	  767.5	  479.5	 8608.0	...
5186288	  767.3	  480.3	 8606.0	...
5186289	  767.0	  480.3	 8603.0	...
5186290	  766.7	  480.1	 8607.0	...
5186291	  766.7	  479.9	 8612.0	...
5186292	  767.1	  479.9	 8612.0	...
5186293	  767.6	  480.0	 8607.0	...
5186294	  768.2	  480.5	 8602.0	...
5186295	  768.5	  480.9	 8601.0	...
5186296	  768.7	  481.1	 8603.0	...
5186297	  768.8	  481.0	 8606.0	...
5186298	  768.7	  480.5	 8608.0	...
5186299	  768.5	  480.1	 8606.0	...
5186300	  768.5	  480.3	 8603.0	...
5186301	  768.5	  481.0	 8599.0	...
5186302	  768.7	  481.6	 8598.0	...
5186303	  768.8	  481.7	 8598.0	...
5186304	  768.5	  481.9	 8596.0	...
5186305	  768.1	  482.0	 8593.0	...
5186306	  767.9	  482.0	 8591.0	...
5186307	  768.0	  481.9	 8591.0	...
5186308	  768.2	  481.9	 8592.0	...
5186309	  768.1	  481.6	 8592.0	...
5186310	  768.0	  481.3	 8592.0	...
5186311	  768.0	  481.0	 8593.0	...
5186312	  768.1	  480.8	 8593.0	...
5186313	  767.9	  480.8	 8593.0	...
5186314	  767.7	  480.8	 8593.0	...
5186315	  767.7	  480.7	 8593.0	...
5186316	  767.9	  480.5	 8593.0	...
5186317	  767.8	  480.4	 8595.0	...
5186318	  767.6	  480.4	 8598.0	...
5186319	  767.5	  480.5	 8599.0	...
5186320	  767.8	  480.8	 8599.0	...
5186321	  768.1	  480.8	 8597.0	...
5186322	  768.3	  480.8	 8596.0	...
5186323	  768.2	  480.6	 8595.0	...
5186324	  768.2	  480.7	 8595.0	...
5186325	  768.2	  480.7	 8594.0	...
5186326	  768.2	  480.4	 8594.0	...
5186327	  768.3	  480.1	 8597.0	...
5186328	  768.1	  479.8	 8600.0	...
5186329	  767.5	  480.2	 8598.0	...
5186330	  767.0	  480.5	 8594.0	...
5186331	  767.1	  480.8	 8591.0	...
5186332	  767.4	  480.7	 8590.0	...
5186333	  767.8	  480.7	 8589.0	...
5186334	  768.1	  480.9	 8589.0	...
5186335	  768.3	  481.2	 8591.0	...
5186336	  768.4	  481.6	 8592.0	...
5186337	  768.3	  481.9	 8592.0	...
5186338	  768.0	  482.0	 8591.0	...
5186339	  767.7	  482.1	 8590.0	...
5186340	  767.1	  482.0	 8590.0	...
5186341	  766.5	  482.0	 8590.0	...
5186342	  766.1	  481.8	 8591.0	...
5186343	  766.2	  481.7	 8591.0	...
5186344	  766.6	  481.5	 8591.0	...
5186345	  766.9	  481.3	 8591.0	...
5186346	  767.2	  480.9	 8591.0	...
5186347	  767.2	  480.8	 8590.0	...
5186348	  767.2	  481.2	 8589.0	...
5186349	  767.2	  481.8	 8587.0	...
5186350	  767.2	  481.7	 8585.0	...
5186351	  767.0	  481.0	 8582.0	...
5186352	  767.1	  480.7	 8580.0	...
5186353	  767.2	  481.1	 8578.0	...
5186354	  767.6	  481.5	 8580.0	...
5186355	  768.1	  481.7	 8584.0	...
5186356	  768.5	  481.9	 8588.0	...
5186357	  768.5	  482.0	 8586.0	...
5186358	  768.4	  481.9	 8581.0	...
5186359	  768.2	  481.9	 8577.0	...
5186360	  768.0	  481.9	 8580.0	...
5186361	  768.0	  481.8	 8583.0	...
5186362	  768.1	  481.7	 8582.0	...
5186363	  768.2	  482.0	 8575.0	...
5186364	  768.0	  482.3	 8569.0	...
5186365	  767.8	  482.8	 8565.0	...
5186366	  767.7	  483.0	 8565.0	...
5186367	  767.8	  483.3	 8565.0	...
5186368	  767.8	  483.3	 8566.0	...
5186369	  767.8	  483.3	 8566.0	...
5186370	  767.7	  483.2	 8567.0	...
5186371	  767.7	  482.9	 8567.0	...
5186372	  767.8	  482.7	 8567.0	...
5186373	  768.0	  482.6	 8566.0	...
5186374	  768.1	  482.5	 8568.0	...
5186375	  768.3	  482.3	 8568.0	...
5186376	  768.5	  482.2	 8567.0	...
5186377	  768.5	  482.3	 8569.0	...
5186378	  768.4	  482.4	 8570.0	...
5186379	  768.2	  482.5	 8572.0	...
5186380	  767.9	  482.3	 8574.0	...
5186381	  767.7	  482.1	 8576.0	...
5186382	  767.6	  482.0	 8578.0	...
5186383	  767.6	  482.1	 8576.0	...
5186384	  767.8	  482.2	 8575.0	...
5186385	  768.3	  482.2	 8575.0	...
5186386	  768.6	  482.0	 8574.0	...
5186387	  768.7	  482.0	 8572.0	...
5186388	  768.6	  481.9	 8572.0	...
5186389	  768.4	  482.0	 8574.0	...
5186390	  768.4	  481.8	 8577.0	...
5186391	  768.4	  481.5	 8577.0	...
5186392	  768.4	  481.3	 8578.0	...
5186393	  768.2	  481.4	 8578.0	...
5186394	  768.0	  481.4	 8577.0	...
5186395	  767.7	  481.4	 8576.0	...
5186396	  767.6	  481.5	 8575.0	...
5186397	  767.5	  482.1	 8571.0	...
5186398	  767.3	  482.6	 8567.0	...
5186399	  767.3	  483.2	 8563.0	...
5186400	  767.3	  483.3	 8563.0	...
5186401	  767.3	  483.3	 8562.0	...
5186402	  767.5	  483.1	 8562.0	...
5186403	  767.8	  482.9	 8562.0	...
5186404	  767.7	  483.1	 8562.0	...
5186405	  767.3	  483.2	 8563.0	...
5186406	  766.8	  483.3	 8563.0	...
5186407	  766.8	  483.2	 8565.0	...
5186408	  766.7	  483.1	 8566.0	...
5186409	  766.7	  483.1	 8567.0	...
5186410	  766.6	  483.0	 8567.0	...
5186411	  766.6	  482.8	 8567.0	...
5186412	  766.6	  482.5	 8568.0	...
5186413	  766.7	  482.3	 8568.0	...
5186414	  766.9	  482.0	 8568.0	...
5186415	  767.3	  481.6	 8567.0	...
5186416	  767.7	  481.3	 8566.0	...
5186417	  768.1	  481.1	 8565.0	...
5186418	  768.2	  481.2	 8565.0	...
5186419	  768.2	  481.6	 8565.0	...
5186420	  768.2	  482.0	 8566.0	...
5186421	  768.2	  482.4	 8567.0	...
5186422	  767.9	  482.4	 8567.0	...
5186423	  767.5	  482.5	 8569.0	...
5186424	  767.2	  482.5	 8571.0	...
5186425	  767.3	  482.0	 8570.0	...
5186426	  767.3	  481.5	 8568.0	...
5186427	  767.3	  481.1	 8566.0	...
5186428	  767.4	  481.1	 8573.0	...
5186429	  767.6	  481.1	 8580.0	...
5186430	  767.6	  481.0	 8582.0	...
5186431	  767.7	  480.8	 8578.0	...
5186432	  767.8	  480.6	 8574.0	...
5186433	  767.9	  480.7	 8573.0	...
5186434	  767.7	  481.2	 8571.0	...
5186435	  767.4	  481.5	 8569.0	...
5186436	  767.3	  481.5	 8569.0	...
5186437	  767.7	  482.1	 8568.0	...
5186438	  768.3	  482.9	 8566.0	...
5186439	  768.5	  483.6	 8565.0	...
5186440	  768.8	  483.5	 8564.0	...
5186441	  768.9	  483.4	 8565.0	...
5186442	  768.6	  483.0	 8566.0	...
5186443	  767.9	  482.7	 8566.0	...
5186444	  767.3	  482.4	 8565.0	...
5186445	  767.1	  482.5	 8565.0	...
5186446	  767.2	  482.6	 8565.0	...
5186447	  767.1	  482.8	 8565.0	...
5186448	  767.0	  483.0	 8563.0	...
5186449	  767.1	  483.4	 8560.0	...
5186450	  767.3	  483.7	 8558.0	...
5186451	  767.5	  484.0	 8560.0	...
5186452	  767.4	  484.0	 8563.0	...
5186453	  767.4	  483.5	 8563.0	...
5186454	  767.3	  483.0	 8563.0	...
5186455	  767.2	  482.6	 8563.0	...
5186456	  767.2	  482.8	 8562.0	...
5186457	  767.6	  483.1	 8561.0	...
5186458	  768.0	  483.4	 8562.0	...
5186459	  768.7	  483.6	 8563.0	...
5186460	  768.9	  483.6	 8563.0	...
5186461	  768.8	  482.8	 8562.0	...
5186462	  768.5	  482.1	 8561.0	...
5186463	  768.2	  481.6	 8560.0	...
5186464	  768.3	  482.0	 8560.0	...
5186465	  768.4	  482.4	 8560.0	...
5186466	  768.6	  482.8	 8560.0	...
5186467	  768.6	  482.7	 8559.0	...
5186468	  768.2	  482.8	 8559.0	...
5186469	  767.8	  483.0	 8557.0	...
5186470	  767.6	  483.3	 8555.0	...
5186471	  767.7	  483.7	 8555.0	...
5186472	  767.9	  483.9	 8557.0	...
5186473	  767.9	  483.6	 8559.0	...
5186474	  767.9	  483.3	 8558.0	...
5186475	  768.0	  483.0	 8558.0	...
5186476	  768.1	  483.0	 8557.0	...
5186477	  768.3	  483.3	 8556.0	...
5186478	  768.2	  483.7	 8554.0	...
5186479	  768.0	  483.7	 8556.0	...
5186480	  767.8	  483.3	 8559.0	...
5186481	  767.6	  482.9	 8561.0	...
5186482	  767.6	  482.8	 8561.0	...
5186483	  767.6	  482.9	 8560.0	...
5186484	  767.6	  483.0	 8560.0	...
5186485	  767.4	  483.1	 8561.0	...
5186486	  767.2	  483.1	 8561.0	...
5186487	  767.0	  483.2	 8558.0	...
5186488	  766.8	  483.1	 8555.0	...
5186489	  766.5	  482.4	 8551.0	...
5186490	  766.2	  481.8	 8549.0	...
5186491	  766.3	  481.5	 8549.0	...
5186492	  766.4	  482.1	 8549.0	...
5186493	  766.4	  482.7	 8554.0	...
5186494	  766.4	  483.1	 8557.0	...
5186495	  766.3	  483.2	 8562.0	...
5186496	  766.4	  482.8	 8562.0	...
5186497	  766.5	  482.3	 8562.0	...
5186498	  766.3	  481.9	 8562.0	...
EFIX R   5182260	5186498	4239	  773.3	  474.7	   8516
SSACC R  5186499
5186499	  766.3	  482.4	 8555.0	...
5186500	  766.3	  483.0	 8548.0	...
5186501	  766.1	  483.6	 8542.0	...
5186502	  765.7	  483.7	 8538.0	...
5186503	  764.8	  483.9	 8534.0	...
5186504	  762.8	  483.0	 8532.0	...
5186505	  760.7	  482.0	 8533.0	...
5186506	  759.1	  479.8	 8535.0	...
5186507	  759.1	  478.1	 8540.0	...
5186508	  757.3	  459.2	 8584.0	...
5186509	  755.7	  441.5	 8627.0	...
5186510	  754.3	  424.3	 8666.0	...
5186511	  751.5	  397.0	 8747.0	...
5186512	  750.5	  369.8	 8828.0	...
5186513	  748.8	  329.6	 8962.0	...
5186514	  749.6	  316.3	 9014.0	...
5186515	  749.3	  311.5	 9052.0	...
5186516	  749.2	  330.0	 9015.0	...
5186517	  752.4	  367.1	 8917.0	...
5186518	  757.2	  405.5	 8801.0	...
5186519	  765.8	  451.8	 8645.0	...
5186520	  775.8	  493.8	 8495.0	...
5186521	  785.7	  540.9	 8332.0	...
5186522	  795.3	  588.2	 8167.0	...
5186523	  792.9	  631.0	 8024.0	...
5186524	  792.1	  681.0	 7861.0	...
5186525	  793.2	  735.1	 7690.0	...
5186526	  807.2	  806.7	 7454.0	...
5186527	  815.3	  878.8	 7210.0	...
5186528	  824.6	  955.5	 6946.0	...
5186529	  834.6	 1033.8	 6679.0	...
5186530	  852.8	 1120.1	 6369.0	...
5186531	  872.5	 1212.5	 6044.0	...
5186532	  892.5	 1302.9	 5720.0	...
5186533	  915.4	 1398.9	 5407.0	...
5186534	  947.0	 1493.3	 5099.0	...
5186535	  982.5	 1589.5	 4780.0	...
5186536	 1032.0	 1690.5	 4443.0	...
5186537	 1065.5	 1760.0	 4210.0	...
5186538	 1088.7	 1800.4	 4085.0	...
5186539	 1088.7	 1800.4	 4085.0	...
SBLINK R 5186540
5186540	   .	   .	    0.0	...
5186541	   .	   .	    0.0	...
5186542	   .	   .	    0.0	...
5186543	   .	   .	    0.0	...
5186544	   .	   .	    0.0	...
5186545	   .	   .	    0.0	...
5186546	   .	   .	    0.0	...
5186547	   .	   .	    0.0	...
5186548	   .	   .	    0.0	...
5186549	   .	   .	    0.0	...
5186550	   .	   .	    0.0	...
5186551	   .	   .	    0.0	...
5186552	   .	   .	    0.0	...
5186553	   .	   .	    0.0	...
5186554	   .	   .	    0.0	...
5186555	   .	   .	    0.0	...
5186556	   .	   .	    0.0	...
5186557	   .	   .	    0.0	...
5186558	   .	   .	    0.0	...
5186559	   .	   .	    0.0	...
5186560	   .	   .	    0.0	...
5186561	   .	   .	    0.0	...
5186562	   .	   .	    0.0	...
5186563	   .	   .	    0.0	...
5186564	   .	   .	    0.0	...
5186565	   .	   .	    0.0	...
5186566	   .	   .	    0.0	...
5186567	   .	   .	    0.0	...
5186568	   .	   .	    0.0	...
5186569	   .	   .	    0.0	...
5186570	   .	   .	    0.0	...
5186571	   .	   .	    0.0	...
5186572	   .	   .	    0.0	...
5186573	   .	   .	    0.0	...
5186574	   .	   .	    0.0	...
5186575	   .	   .	    0.0	...
5186576	   .	   .	    0.0	...
5186577	   .	   .	    0.0	...
5186578	   .	   .	    0.0	...
5186579	   .	   .	    0.0	...
5186580	   .	   .	    0.0	...
5186581	   .	   .	    0.0	...
5186582	   .	   .	    0.0	...
5186583	   .	   .	    0.0	...
5186584	   .	   .	    0.0	...
5186585	   .	   .	    0.0	...
5186586	   .	   .	    0.0	...
5186587	   .	   .	    0.0	...
5186588	   .	   .	    0.0	...
5186589	   .	   .	    0.0	...
5186590	   .	   .	    0.0	...
5186591	   .	   .	    0.0	...
5186592	   .	   .	    0.0	...
5186593	   .	   .	    0.0	...
5186594	   .	   .	    0.0	...
5186595	   .	   .	    0.0	...
5186596	   .	   .	    0.0	...
5186597	   .	   .	    0.0	...
5186598	   .	   .	    0.0	...
5186599	   .	   .	    0.0	...
5186600	   .	   .	    0.0	...
5186601	   .	   .	    0.0	...
5186602	   .	   .	    0.0	...
5186603	   .	   .	    0.0	...
5186604	   .	   .	    0.0	...
5186605	   .	   .	    0.0	...
5186606	   .	   .	    0.0	...
5186607	   .	   .	    0.0	...
5186608	   .	   .	    0.0	...
5186609	   .	   .	    0.0	...
5186610	   .	   .	    0.0	...
5186611	   .	   .	    0.0	...
5186612	   .	   .	    0.0	...
5186613	   .	   .	    0.0	...
5186614	   .	   .	    0.0	...
5186615	   .	   .	    0.0	...
5186616	   .	   .	    0.0	...
5186617	   .	   .	    0.0	...
5186618	   .	   .	    0.0	...
5186619	   .	   .	    0.0	...
5186620	   .	   .	    0.0	...
5186621	   .	   .	    0.0	...
5186622	   .	   .	    0.0	...
5186623	   .	   .	    0.0	...
5186624	   .	   .	    0.0	...
5186625	   .	   .	    0.0	...
5186626	   .	   .	    0.0	...
5186627	   .	   .	    0.0	...
5186628	   .	   .	    0.0	...
5186629	   .	   .	    0.0	...
5186630	   .	   .	    0.0	...
5186631	   .	   .	    0.0	...
5186632	   .	   .	    0.0	...
5186633	   .	   .	    0.0	...
5186634	   .	   .	    0.0	...
5186635	   .	   .	    0.0	...
5186636	   .	   .	    0.0	...
5186637	   .	   .	    0.0	...
5186638	   .	   .	    0.0	...
5186639	   .	   .	    0.0	...
5186640	   .	   .	    0.0	...
5186641	   .	   .	    0.0	...
5186642	   .	   .	    0.0	...
5186643	   .	   .	    0.0	...
5186644	   .	   .	    0.0	...
5186645	   .	   .	    0.0	...
5186646	   .	   .	    0.0	...
5186647	   .	   .	    0.0	...
5186648	   .	   .	    0.0	...
5186649	   .	   .	    0.0	...
5186650	   .	   .	    0.0	...
5186651	   .	   .	    0.0	...
5186652	   .	   .	    0.0	...
5186653	   .	   .	    0.0	...
EBLINK R 5186540	5186653	114
5186654	  -97.2	 2099.5	 2865.0	...
5186655	 1098.0	 1820.4	 4186.0	...
5186656	 1089.1	 1789.9	 4274.0	...
5186657	 1080.2	 1759.4	 4361.0	...
5186658	 1022.4	 1693.6	 4586.0	...
5186659	  963.4	 1644.8	 4735.0	...
5186660	  894.7	 1578.5	 4952.0	...
5186661	  872.1	 1534.1	 5083.0	...
5186662	  859.4	 1503.0	 5201.0	...
5186663	  851.1	 1462.2	 5329.0	...
5186664	  848.9	 1424.9	 5442.0	...
5186665	  846.9	 1387.8	 5555.0	...
5186666	  867.7	 1345.5	 5662.0	...
5186667	  886.4	 1313.7	 5735.0	...
5186668	  908.9	 1267.8	 5866.0	...
5186669	  910.0	 1243.1	 5950.0	...
5186670	  906.7	 1205.3	 6086.0	...
5186671	  896.5	 1171.0	 6199.0	...
5186672	  885.8	 1136.2	 6319.0	...
5186673	  875.4	 1105.4	 6423.0	...
5186674	  864.7	 1074.4	 6530.0	...
5186675	  854.1	 1043.6	 6641.0	...
5186676	  845.4	 1011.5	 6747.0	...
5186677	  838.9	  979.4	 6853.0	...
5186678	  834.6	  949.1	 6956.0	...
5186679	  834.6	  918.9	 7055.0	...
5186680	  834.8	  891.1	 7142.0	...
5186681	  834.4	  862.3	 7227.0	...
5186682	  830.4	  835.1	 7320.0	...
5186683	  825.6	  806.5	 7415.0	...
5186684	  818.8	  780.8	 7502.0	...
5186685	  810.8	  755.2	 7578.0	...
5186686	  801.5	  731.2	 7665.0	...
5186687	  791.6	  706.4	 7749.0	...
5186688	  783.1	  681.9	 7836.0	...
5186689	  776.4	  657.3	 7926.0	...
5186690	  772.2	  635.6	 8008.0	...
5186691	  766.9	  611.4	 8103.0	...
5186692	  760.1	  587.6	 8190.0	...
5186693	  748.0	  565.1	 8270.0	...
5186694	  737.2	  545.1	 8348.0	...
5186695	  728.1	  525.8	 8416.0	...
5186696	  729.6	  500.6	 8509.0	...
5186697	  731.5	  477.3	 8581.0	...
5186698	  728.3	  457.6	 8650.0	...
5186699	  720.7	  441.1	 8715.0	...
5186700	  713.1	  424.5	 8774.0	...
5186701	  710.9	  406.4	 8841.0	...
5186702	  708.2	  388.8	 8893.0	...
5186703	  705.6	  372.0	 8951.0	...
5186704	  703.2	  355.9	 8984.0	...
5186705	  701.6	  341.1	 9029.0	...
5186706	  700.0	  325.4	 9073.0	...
5186707	  699.4	  311.7	 9124.0	...
5186708	  699.1	  298.4	 9155.0	...
5186709	  700.8	  287.3	 9180.0	...
5186710	  701.3	  271.1	 9222.0	...
5186711	  701.8	  259.2	 9258.0	...
5186712	  700.1	  246.8	 9290.0	...
5186713	  699.2	  240.3	 9299.0	...
5186714	  701.3	  228.8	 9325.0	...
5186715	  704.6	  219.2	 9347.0	...
5186716	  707.7	  206.8	 9380.0	...
5186717	  707.7	  198.6	 9398.0	...
5186718	  709.7	  190.8	 9411.0	...
5186719	  712.1	  187.4	 9414.0	...
5186720	  714.3	  181.1	 9420.0	...
5186721	  714.2	  176.5	 9428.0	...
5186722	  713.6	  170.4	 9436.0	...
5186723	  713.1	  166.0	 9437.0	...
5186724	  712.4	  162.4	 9431.0	...
5186725	  712.6	  159.1	 9423.0	...
5186726	  713.1	  156.7	 9418.0	...
5186727	  714.3	  154.2	 9411.0	...
5186728	  715.2	  153.1	 9399.0	...
5186729	  716.8	  152.5	 9385.0	...
5186730	  718.0	  151.9	 9375.0	...
5186731	  719.2	  150.6	 9360.0	...
5186732	  719.4	  150.2	 9346.0	...
5186733	  719.2	  149.9	 9326.0	...
5186734	  717.0	  150.5	 9318.0	...
5186735	  714.8	  150.7	 9301.0	...
5186736	  712.6	  150.9	 9293.0	...
5186737	  712.5	  151.1	 9278.0	...
5186738	  710.7	  151.7	 9271.0	...
5186739	  688.3	  191.2	 9158.0	...
5186740	  666.2	  232.0	 9052.0	...
5186741	  643.7	  272.7	 8936.0	...
5186742	  640.9	  273.8	 8926.0	...
5186743	  637.5	  273.9	 8916.0	...
5186744	  636.6	  274.0	 8915.0	...
5186745	  636.2	  273.9	 8913.0	...
5186746	  635.6	  273.9	 8909.0	...
5186747	  634.6	  276.9	 8905.0	...
5186748	  633.6	  280.0	 8898.0	...
5186749	  666.4	  345.8	 8748.0	...
5186750	  700.6	  409.5	 8595.0	...
5186751	  736.1	  475.0	 8447.0	...
5186752	  736.2	  476.0	 8443.0	...
5186753	  736.5	  477.7	 8444.0	...
5186754	  736.2	  478.5	 8446.0	...
5186755	  735.9	  479.4	 8446.0	...
5186756	  735.4	  479.7	 8443.0	...
5186757	  735.3	  480.0	 8437.0	...
5186758	  735.3	  480.3	 8432.0	...
ESACC R  5186499	5186758	260	  766.3	  482.4	  735.3	  480.3	   0.66	   1611
SFIX R   5186759
5186759	  735.3	  480.8	 8429.0	...
5186760	  735.5	  481.3	 8429.0	...
5186761	  735.8	  481.7	 8429.0	...
5186762	  736.1	  482.4	 8422.0	...
5186763	  736.3	  483.1	 8414.0	...
5186764	  737.0	  484.5	 8403.0	...
5186765	  737.7	  486.2	 8399.0	...
5186766	  738.3	  488.0	 8395.0	...
5186767	  738.8	  489.1	 8394.0	...
5186768	  739.1	  489.2	 8390.0	...
5186769	  739.3	  489.4	 8386.0	...
5186770	  739.3	  489.6	 8384.0	...
5186771	  739.6	  489.8	 8385.0	...
5186772	  740.2	  489.9	 8386.0	...
5186773	  741.2	  489.9	 8388.0	...
5186774	  741.9	  489.2	 8388.0	...
5186775	  742.3	  488.5	 8385.0	...
5186776	  742.3	  487.8	 8382.0	...
5186777	  742.4	  488.0	 8378.0	...
5186778	  742.4	  488.1	 8377.0	...
5186779	  742.4	  488.0	 8377.0	...
5186780	  742.4	  487.7	 8379.0	...
5186781	  742.8	  486.9	 8381.0	...
5186782	  743.2	  486.1	 8382.0	...
5186783	  744.0	  485.5	 8373.0	...
5186784	  744.2	  485.2	 8365.0	...
5186785	  744.9	  484.8	 8360.0	...
5186786	  745.3	  484.5	 8363.0	...
5186787	  745.7	  484.2	 8365.0	...
5186788	  745.6	  483.7	 8362.0	...
5186789	  745.4	  482.8	 8359.0	...
5186790	  745.5	  482.0	 8356.0	...
5186791	  745.7	  481.5	 8355.0	...
5186792	  746.0	  481.6	 8353.0	...
5186793	  746.1	  481.5	 8352.0	...
5186794	  746.3	  481.2	 8352.0	...
5186795	  746.6	  480.4	 8353.0	...
5186796	  746.6	  479.9	 8354.0	...
5186797	  747.3	  479.4	 8354.0	...
5186798	  748.1	  479.2	 8355.0	...
5186799	  748.9	  478.8	 8348.0	...
5186800	  748.9	  477.9	 8342.0	...
5186801	  749.0	  476.8	 8335.0	...
5186802	  749.0	  475.8	 8335.0	...
5186803	  749.1	  475.3	 8334.0	...
5186804	  749.4	  475.2	 8335.0	...
5186805	  749.7	  475.1	 8336.0	...
5186806	  749.9	  474.9	 8334.0	...
5186807	  750.3	  474.8	 8332.0	...
5186808	  750.5	  474.5	 8329.0	...
5186809	  750.8	  474.0	 8329.0	...
5186810	  751.3	  473.6	 8329.0	...
5186811	  751.9	  473.5	 8329.0	...
5186812	  752.5	  473.0	 8329.0	...
5186813	  752.6	  472.6	 8329.0	...
5186814	  752.6	  471.7	 8328.0	...
5186815	  752.6	  471.1	 8326.0	...
5186816	  753.1	  470.7	 8325.0	...
5186817	  753.7	  470.9	 8324.0	...
5186818	  754.2	  471.1	 8323.0	...
5186819	  754.0	  471.1	 8322.0	...
5186820	  754.1	  471.1	 8319.0	...
5186821	  754.2	  471.1	 8317.0	...
5186822	  754.4	  471.1	 8317.0	...
5186823	  754.3	  471.1	 8317.0	...
5186824	  754.3	  471.4	 8317.0	...
5186825	  754.6	  471.6	 8318.0	...
5186826	  754.7	  471.6	 8319.0	...
5186827	  754.8	  470.8	 8319.0	...
5186828	  754.6	  470.0	 8319.0	...
5186829	  754.8	  470.4	 8317.0	...
5186830	  755.0	  471.3	 8315.0	...
5186831	  755.2	  472.3	 8313.0	...
5186832	  755.3	  472.4	 8314.0	...
5186833	  755.4	  472.6	 8314.0	...
5186834	  755.4	  472.7	 8312.0	...
5186835	  755.5	  473.1	 8311.0	...
5186836	  755.3	  473.6	 8309.0	...
5186837	  755.2	  474.0	 8309.0	...
5186838	  755.1	  474.0	 8311.0	...
5186839	  755.1	  473.8	 8312.0	...
5186840	  755.2	  473.8	 8313.0	...
5186841	  755.1	  474.0	 8312.0	...
5186842	  754.6	  474.4	 8311.0	...
5186843	  754.0	  474.8	 8312.0	...
5186844	  753.2	  474.9	 8314.0	...
5186845	  752.9	  475.1	 8318.0	...
5186846	  752.6	  475.2	 8320.0	...
5186847	  752.4	  475.3	 8322.0	...
5186848	  752.2	  476.0	 8320.0	...
5186849	  752.4	  476.7	 8318.0	...
5186850	  752.9	  477.5	 8315.0	...
5186851	  753.4	  477.7	 8313.0	...
5186852	  753.4	  477.8	 8313.0	...
5186853	  753.0	  477.9	 8312.0	...
5186854	  752.3	  478.1	 8312.0	...
5186855	  751.7	  478.3	 8312.0	...
5186856	  751.2	  478.5	 8314.0	...
5186857	  751.0	  478.6	 8316.0	...
5186858	  750.8	  478.7	 8312.0	...
5186859	  750.8	  478.6	 8307.0	...
5186860	  750.3	  478.6	 8303.0	...
5186861	  749.8	  478.5	 8303.0	...
5186862	  749.3	  478.1	 8304.0	...
5186863	  748.9	  477.8	 8304.0	...
5186864	  748.5	  477.3	 8305.0	...
5186865	  748.6	  477.2	 8305.0	...
5186866	  749.0	  477.2	 8305.0	...
5186867	  749.3	  477.3	 8305.0	...
5186868	  749.1	  477.6	 8304.0	...
5186869	  749.0	  477.9	 8305.0	...
5186870	  748.9	  477.5	 8306.0	...
5186871	  748.4	  476.9	 8307.0	...
5186872	  748.0	  476.4	 8308.0	...
5186873	  747.6	  476.5	 8309.0	...
5186874	  747.5	  476.5	 8310.0	...
5186875	  747.5	  476.4	 8310.0	...
5186876	  747.4	  476.3	 8310.0	...
5186877	  747.4	  476.2	 8312.0	...
5186878	  748.0	  476.1	 8314.0	...
5186879	  748.6	  476.0	 8315.0	...
5186880	  749.0	  476.2	 8315.0	...
5186881	  748.6	  476.7	 8316.0	...
5186882	  748.0	  476.5	 8317.0	...
5186883	  747.5	  476.0	 8316.0	...
5186884	  746.9	  475.6	 8311.0	...
5186885	  746.5	  475.9	 8305.0	...
5186886	  746.2	  476.1	 8299.0	...
5186887	  746.5	  476.2	 8297.0	...
5186888	  746.8	  476.2	 8296.0	...
5186889	  747.0	  475.7	 8296.0	...
5186890	  747.0	  475.3	 8299.0	...
5186891	  747.0	  474.9	 8301.0	...
5186892	  747.0	  474.9	 8304.0	...
5186893	  747.0	  474.9	 8303.0	...
5186894	  746.8	  475.1	 8300.0	...
5186895	  746.3	  475.3	 8297.0	...
5186896	  745.8	  475.6	 8295.0	...
5186897	  745.8	  475.6	 8296.0	...
5186898	  746.4	  475.6	 8297.0	...
5186899	  747.0	  475.6	 8298.0	...
5186900	  747.4	  475.4	 8297.0	...
5186901	  747.5	  475.4	 8296.0	...
5186902	  747.3	  475.3	 8296.0	...
5186903	  746.6	  475.4	 8296.0	...
5186904	  745.8	  475.5	 8294.0	...
5186905	  745.6	  475.5	 8291.0	...
5186906	  745.9	  476.1	 8288.0	...
5186907	  746.2	  476.7	 8287.0	...
5186908	  746.2	  477.0	 8291.0	...
5186909	  746.1	  476.6	 8293.0	...
5186910	  746.1	  476.2	 8291.0	...
5186911	  746.1	  476.2	 8287.0	...
5186912	  746.3	  476.1	 8283.0	...
5186913	  746.6	  476.0	 8283.0	...
5186914	  746.9	  476.0	 8282.0	...
5186915	  747.1	  475.9	 8280.0	...
5186916	  747.2	  475.9	 8278.0	...
5186917	  746.7	  475.8	 8278.0	...
5186918	  746.2	  475.7	 8278.0	...
5186919	  745.7	  475.5	 8278.0	...
5186920	  745.9	  475.4	 8279.0	...
5186921	  746.2	  475.2	 8280.0	...
5186922	  746.5	  475.2	 8282.0	...
5186923	  746.6	  475.5	 8284.0	...
5186924	  746.7	  475.8	 8286.0	...
5186925	  746.6	  475.9	 8288.0	...
5186926	  746.6	  475.6	 8289.0	...
5186927	  747.1	  475.1	 8290.0	...
5186928	  747.6	  474.8	 8291.0	...
5186929	  748.1	  474.7	 8288.0	...
5186930	  747.8	  475.0	 8284.0	...
5186931	  747.5	  475.1	 8280.0	...
5186932	  747.3	  475.1	 8281.0	...
5186933	  747.3	  475.5	 8281.0	...
5186934	  747.4	  476.1	 8280.0	...
5186935	  747.6	  476.7	 8280.0	...
5186936	  747.9	  476.9	 8281.0	...
5186937	  748.2	  477.2	 8281.0	...
5186938	  748.3	  477.5	 8282.0	...
5186939	  748.6	  477.5	 8282.0	...
5186940	  748.8	  477.5	 8284.0	...
5186941	  749.1	  477.6	 8287.0	...
5186942	  749.1	  477.8	 8289.0	...
5186943	  749.2	  478.0	 8287.0	...
5186944	  749.2	  478.1	 8284.0	...
5186945	  749.0	  478.1	 8281.0	...
5186946	  748.7	  478.1	 8281.0	...
5186947	  748.8	  478.5	 8280.0	...
5186948	  749.1	  478.5	 8282.0	...
5186949	  749.3	  478.4	 8283.0	...
5186950	  749.3	  478.8	 8283.0	...
5186951	  749.3	  479.5	 8284.0	...
5186952	  749.5	  480.2	 8285.0	...
5186953	  749.7	  480.2	 8283.0	...
5186954	  749.9	  480.2	 8279.0	...
5186955	  750.2	  480.2	 8277.0	...
5186956	  749.9	  480.3	 8278.0	...
5186957	  749.6	  480.2	 8280.0	...
5186958	  749.2	  480.1	 8277.0	...
5186959	  749.4	  479.8	 8274.0	...
5186960	  749.6	  479.8	 8270.0	...
5186961	  749.8	  480.0	 8269.0	...
5186962	  749.8	  480.2	 8268.0	...
5186963	  749.8	  480.5	 8269.0	...
5186964	  750.0	  480.6	 8273.0	...
5186965	  750.1	  480.7	 8278.0	...
5186966	  749.9	  480.9	 8282.0	...
5186967	  749.6	  481.2	 8283.0	...
5186968	  749.3	  481.4	 8283.0	...
5186969	  749.4	  481.4	 8282.0	...
5186970	  749.3	  481.3	 8281.0	...
5186971	  749.2	  481.2	 8280.0	...
5186972	  749.3	  481.2	 8280.0	...
5186973	  749.5	  481.2	 8280.0	...
5186974	  749.6	  481.2	 8279.0	...
5186975	  749.5	  481.0	 8278.0	...
5186976	  749.3	  480.9	 8277.0	...
5186977	  749.1	  480.5	 8275.0	...
5186978	  749.0	  480.3	 8275.0	...
5186979	  748.9	  480.1	 8274.0	...
5186980	  748.9	  480.1	 8275.0	...
5186981	  748.6	  480.7	 8274.0	...
5186982	  748.3	  481.3	 8272.0	...
5186983	  747.9	  481.3	 8269.0	...
5186984	  747.8	  480.7	 8267.0	...
5186985	  747.8	  480.1	 8267.0	...
5186986	  748.0	  480.1	 8265.0	...
5186987	  748.2	  480.1	 8261.0	...
5186988	  748.2	  480.1	 8257.0	...
5186989	  748.1	  480.1	 8255.0	...
5186990	  748.0	  480.0	 8254.0	...
5186991	  747.4	  480.0	 8256.0	...
5186992	  746.9	  480.1	 8259.0	...
5186993	  746.4	  480.3	 8261.0	...
5186994	  746.3	  480.5	 8261.0	...
5186995	  746.3	  480.6	 8260.0	...
5186996	  746.3	  480.6	 8259.0	...
5186997	  746.2	  480.5	 8258.0	...
5186998	  746.2	  480.4	 8257.0	...
5186999	  746.1	  480.2	 8258.0	...
5187000	  746.0	  479.9	 8259.0	...
5187001	  746.0	  479.7	 8257.0	...
5187002	  746.0	  479.8	 8254.0	...
5187003	  745.8	  480.2	 8251.0	...
5187004	  745.3	  480.5	 8249.0	...
5187005	  744.7	  480.1	 8248.0	...
5187006	  744.4	  479.5	 8246.0	...
5187007	  744.4	  478.8	 8246.0	...
5187008	  744.0	  479.0	 8245.0	...
5187009	  743.6	  479.2	 8245.0	...
5187010	  743.4	  479.3	 8244.0	...
5187011	  743.5	  479.2	 8244.0	...
5187012	  743.6	  479.1	 8245.0	...
5187013	  743.7	  479.2	 8246.0	...
5187014	  743.5	  479.3	 8243.0	...
5187015	  743.3	  479.3	 8239.0	...
5187016	  743.1	  479.2	 8234.0	...
5187017	  743.0	  479.4	 8232.0	...
5187018	  743.1	  480.2	 8228.0	...
5187019	  743.3	  481.1	 8226.0	...
5187020	  743.2	  481.6	 8226.0	...
5187021	  742.8	  481.9	 8227.0	...
5187022	  742.3	  482.0	 8225.0	...
5187023	  742.2	  482.1	 8223.0	...
5187024	  742.1	  482.0	 8221.0	...
5187025	  741.7	  481.8	 8219.0	...
5187026	  741.2	  481.6	 8216.0	...
5187027	  740.7	  481.5	 8213.0	...
5187028	  740.5	  481.3	 8212.0	...
5187029	  740.1	  480.7	 8213.0	...
5187030	  739.7	  480.3	 8214.0	...
5187031	  739.5	  480.7	 8213.0	...
5187032	  739.4	  481.6	 8212.0	...
5187033	  739.4	  481.8	 8210.0	...
5187034	  739.3	  481.2	 8207.0	...
5187035	  739.3	  481.0	 8204.0	...
5187036	  739.1	  481.4	 8200.0	...
5187037	  738.8	  481.9	 8198.0	...
5187038	  738.4	  482.1	 8196.0	...
5187039	  738.6	  481.8	 8196.0	...
5187040	  738.8	  481.4	 8193.0	...
5187041	  738.8	  481.9	 8186.0	...
5187042	  738.7	  482.7	 8180.0	...
5187043	  738.5	  483.5	 8178.0	...
5187044	  738.4	  483.4	 8177.0	...
5187045	  738.3	  483.4	 8169.0	...
5187046	  737.7	  483.3	 8161.0	...
5187047	  737.0	  482.9	 8157.0	...
5187048	  736.7	  482.5	 8160.0	...
5187049	  737.0	  482.3	 8162.0	...
5187050	  737.3	  482.4	 8162.0	...
5187051	  737.0	  482.4	 8162.0	...
5187052	  736.7	  482.3	 8160.0	...
5187053	  736.4	  482.5	 8156.0	...
5187054	  736.4	  482.8	 8149.0	...
5187055	  736.5	  483.1	 8143.0	...
5187056	  736.4	  483.2	 8137.0	...
5187057	  736.3	  483.5	 8131.0	...
5187058	  736.2	  483.8	 8127.0	...
5187059	  736.2	  483.8	 8127.0	...
5187060	  736.1	  483.6	 8127.0	...
5187061	  736.1	  483.4	 8126.0	...
5187062	  735.9	  483.3	 8126.0	...
5187063	  735.7	  483.3	 8125.0	...
5187064	  735.4	  484.0	 8121.0	...
5187065	  735.4	  484.7	 8117.0	...
5187066	  735.2	  485.1	 8112.0	...
5187067	  735.2	  484.7	 8110.0	...
5187068	  735.1	  484.5	 8108.0	...
5187069	  735.1	  484.7	 8108.0	...
5187070	  735.1	  484.8	 8108.0	...
5187071	  735.1	  484.8	 8105.0	...
5187072	  735.3	  484.9	 8101.0	...
5187073	  735.5	  484.9	 8093.0	...
5187074	  735.5	  485.0	 8088.0	...
5187075	  735.4	  485.2	 8083.0	...
5187076	  735.3	  485.9	 8082.0	...
5187077	  735.2	  486.4	 8077.0	...
5187078	  735.1	  486.8	 8072.0	...
5187079	  735.2	  486.9	 8067.0	...
5187080	  735.2	  487.3	 8066.0	...
5187081	  735.2	  487.6	 8064.0	...
5187082	  735.1	  487.8	 8064.0	...
5187083	  734.9	  487.7	 8065.0	...
5187084	  734.9	  487.9	 8061.0	...
5187085	  734.9	  488.0	 8056.0	...
5187086	  735.0	  488.2	 8051.0	...
5187087	  734.9	  488.1	 8051.0	...
5187088	  734.8	  488.1	 8051.0	...
5187089	  734.7	  488.1	 8047.0	...
5187090	  734.7	  488.1	 8044.0	...
5187091	  734.7	  488.2	 8039.0	...
5187092	  734.9	  488.7	 8037.0	...
5187093	  735.2	  489.2	 8035.0	...
5187094	  735.5	  489.7	 8034.0	...
5187095	  735.6	  489.7	 8034.0	...
5187096	  735.5	  489.8	 8032.0	...
5187097	  735.4	  489.9	 8026.0	...
5187098	  735.2	  489.9	 8019.0	...
5187099	  734.5	  489.9	 8015.0	...
5187100	  733.9	  490.0	 8014.0	...
5187101	  733.4	  490.2	 8007.0	...
5187102	  733.6	  490.6	 8000.0	...
5187103	  733.8	  490.8	 7992.0	...
5187104	  733.9	  490.4	 7991.0	...
5187105	  733.7	  490.0	 7989.0	...
5187106	  733.6	  490.0	 7989.0	...
5187107	  733.9	  490.4	 7989.0	...
5187108	  734.2	  491.1	 7989.0	...
5187109	  734.4	  491.4	 7989.0	...
5187110	  734.2	  491.8	 7987.0	...
5187111	  734.4	  492.0	 7985.0	...
5187112	  734.7	  491.8	 7983.0	...
5187113	  735.0	  491.3	 7981.0	...
5187114	  735.2	  490.9	 7980.0	...
5187115	  735.3	  490.8	 7976.0	...
5187116	  735.3	  491.2	 7973.0	...
5187117	  735.2	  491.7	 7964.0	...
5187118	  735.1	  492.1	 7959.0	...
5187119	  735.0	  491.7	 7956.0	...
5187120	  735.2	  491.2	 7959.0	...
5187121	  735.5	  490.6	 7956.0	...
5187122	  735.6	  490.7	 7952.0	...
5187123	  735.3	  490.8	 7945.0	...
5187124	  734.9	  490.8	 7944.0	...
5187125	  734.8	  490.6	 7944.0	...
5187126	  734.7	  490.4	 7946.0	...
5187127	  734.7	  491.2	 7943.0	...
5187128	  734.8	  492.2	 7935.0	...
5187129	  734.9	  492.8	 7926.0	...
5187130	  735.4	  492.4	 7922.0	...
5187131	  735.9	  492.1	 7920.0	...
5187132	  736.6	  491.9	 7919.0	...
5187133	  736.8	  491.9	 7917.0	...
5187134	  736.6	  491.9	 7916.0	...
5187135	  736.3	  491.9	 7914.0	...
5187136	  735.9	  492.0	 7905.0	...
5187137	  735.8	  492.0	 7896.0	...
5187138	  736.0	  492.0	 7887.0	...
5187139	  736.3	  492.0	 7885.0	...
5187140	  736.6	  492.0	 7884.0	...
5187141	  736.7	  492.0	 7885.0	...
5187142	  736.8	  492.0	 7883.0	...
5187143	  737.0	  491.9	 7880.0	...
5187144	  737.0	  492.1	 7878.0	...
5187145	  737.0	  492.4	 7877.0	...
5187146	  737.0	  492.7	 7872.0	...
5187147	  737.0	  492.5	 7867.0	...
5187148	  737.0	  492.3	 7864.0	...
5187149	  736.9	  492.3	 7859.0	...
5187150	  736.7	  492.7	 7855.0	...
5187151	  736.6	  492.9	 7852.0	...
5187152	  736.6	  492.9	 7854.0	...
5187153	  736.6	  492.9	 7856.0	...
5187154	  736.6	  492.9	 7853.0	...
5187155	  736.7	  492.5	 7850.0	...
5187156	  737.0	  492.1	 7847.0	...
5187157	  737.2	  491.6	 7846.0	...
5187158	  737.4	  491.6	 7845.0	...
5187159	  737.4	  491.7	 7843.0	...
5187160	  737.3	  491.7	 7836.0	...
5187161	  737.2	  491.8	 7829.0	...
5187162	  737.1	  492.2	 7824.0	...
5187163	  737.1	  492.5	 7822.0	...
5187164	  736.8	  492.8	 7820.0	...
5187165	  736.7	  492.7	 7818.0	...
5187166	  737.0	  492.7	 7818.0	...
5187167	  737.3	  492.2	 7818.0	...
5187168	  737.6	  491.6	 7818.0	...
5187169	  737.5	  491.1	 7817.0	...
5187170	  737.5	  491.1	 7815.0	...
5187171	  737.4	  491.1	 7811.0	...
5187172	  737.3	  490.8	 7808.0	...
5187173	  737.2	  490.5	 7804.0	...
5187174	  737.1	  490.6	 7803.0	...
5187175	  737.0	  491.3	 7803.0	...
5187176	  736.9	  492.0	 7803.0	...
5187177	  736.9	  492.2	 7802.0	...
5187178	  736.8	  491.6	 7800.0	...
5187179	  736.8	  491.1	 7799.0	...
5187180	  737.0	  490.8	 7794.0	...
5187181	  737.5	  490.8	 7790.0	...
5187182	  738.0	  490.9	 7787.0	...
5187183	  738.2	  490.9	 7785.0	...
5187184	  738.4	  491.6	 7781.0	...
5187185	  738.6	  492.3	 7775.0	...
5187186	  738.7	  493.2	 7771.0	...
5187187	  738.9	  493.4	 7769.0	...
5187188	  739.1	  493.1	 7771.0	...
5187189	  739.2	  492.7	 7771.0	...
5187190	  739.4	  492.3	 7770.0	...
EFIX R   5186759	5187190	432	  743.5	  482.2	   8184
SSACC R  5187191
5187191	  739.7	  492.2	 7767.0	...
5187192	  740.4	  491.7	 7765.0	...
5187193	  741.7	  490.2	 7764.0	...
5187194	  743.9	  488.3	 7764.0	...
5187195	  747.0	  486.0	 7763.0	...
5187196	  750.2	  484.0	 7762.0	...
5187197	  753.4	  482.3	 7760.0	...
5187198	  755.7	  481.4	 7757.0	...
5187199	  758.6	  480.6	 7754.0	...
5187200	  762.1	  479.7	 7749.0	...
5187201	  765.7	  478.8	 7744.0	...
5187202	  768.4	  478.6	 7735.0	...
5187203	  770.2	  478.5	 7728.0	...
ESACC R  5187191	5187203	13	  739.7	  492.2	  770.2	  478.5	   0.71	     68
SFIX R   5187204
5187204	  771.7	  478.5	 7722.0	...
5187205	  772.8	  478.7	 7722.0	...
5187206	  772.9	  478.8	 7721.0	...
5187207	  772.8	  478.9	 7719.0	...
5187208	  772.6	  479.1	 7715.0	...
5187209	  772.5	  479.5	 7710.0	...
5187210	  772.5	  479.9	 7710.0	...
5187211	  772.6	  479.9	 7710.0	...
5187212	  772.6	  479.1	 7709.0	...
5187213	  772.6	  478.4	 7707.0	...
5187214	  772.0	  477.0	 7706.0	...
5187215	  770.9	  475.2	 7707.0	...
5187216	  769.8	  473.3	 7710.0	...
5187217	  769.3	  471.9	 7713.0	...
5187218	  768.9	  471.8	 7709.0	...
5187219	  768.3	  471.7	 7700.0	...
5187220	  767.6	  471.6	 7691.0	...
5187221	  766.8	  471.6	 7686.0	...
5187222	  766.2	  472.6	 7682.0	...
5187223	  765.9	  473.7	 7674.0	...
5187224	  766.5	  474.8	 7666.0	...
5187225	  766.9	  474.8	 7661.0	...
5187226	  767.7	  474.7	 7660.0	...
5187227	  767.9	  474.4	 7658.0	...
5187228	  768.1	  474.2	 7656.0	...
5187229	  768.0	  474.1	 7653.0	...
5187230	  768.1	  474.0	 7652.0	...
5187231	  768.1	  473.9	 7650.0	...
5187232	  768.6	  473.7	 7651.0	...
5187233	  769.1	  473.7	 7651.0	...
5187234	  769.7	  474.3	 7651.0	...
5187235	  769.7	  474.9	 7652.0	...
5187236	  769.7	  475.5	 7652.0	...
5187237	  769.6	  475.5	 7653.0	...
5187238	  769.3	  475.5	 7653.0	...
5187239	  769.0	  475.5	 7652.0	...
5187240	  768.7	  475.7	 7649.0	...
5187241	  768.7	  475.9	 7643.0	...
5187242	  768.7	  476.2	 7638.0	...
5187243	  768.7	  476.6	 7636.0	...
5187244	  768.7	  476.8	 7635.0	...
5187245	  768.5	  477.0	 7633.0	...
5187246	  768.3	  476.6	 7630.0	...
5187247	  768.5	  476.2	 7627.0	...
5187248	  768.8	  475.7	 7626.0	...
5187249	  769.3	  475.7	 7626.0	...
5187250	  769.5	  476.3	 7622.0	...
5187251	  769.5	  476.9	 7619.0	...
5187252	  769.6	  477.5	 7616.0	...
5187253	  769.6	  477.4	 7616.0	...
5187254	  769.5	  477.7	 7616.0	...
5187255	  769.4	  478.0	 7616.0	...
5187256	  769.4	  478.5	 7616.0	...
5187257	  769.3	  478.6	 7612.0	...
5187258	  769.4	  478.6	 7608.0	...
5187259	  769.4	  478.6	 7600.0	...
5187260	  769.4	  478.5	 7596.0	...
5187261	  769.3	  478.9	 7593.0	...
5187262	  769.1	  479.2	 7594.0	...
5187263	  769.0	  479.2	 7596.0	...
5187264	  769.0	  478.8	 7591.0	...
5187265	  769.1	  478.7	 7586.0	...
5187266	  769.3	  478.9	 7580.0	...
5187267	  769.3	  479.1	 7580.0	...
5187268	  769.3	  478.8	 7581.0	...
5187269	  769.2	  478.6	 7582.0	...
5187270	  769.1	  478.4	 7580.0	...
5187271	  769.0	  478.4	 7577.0	...
5187272	  768.9	  478.4	 7573.0	...
5187273	  768.9	  478.4	 7568.0	...
5187274	  769.0	  478.4	 7563.0	...
5187275	  769.2	  478.6	 7560.0	...
5187276	  769.2	  478.9	 7558.0	...
5187277	  769.1	  479.1	 7556.0	...
5187278	  769.0	  478.9	 7554.0	...
5187279	  768.9	  478.6	 7554.0	...
5187280	  768.9	  478.5	 7555.0	...
5187281	  769.0	  478.7	 7554.0	...
5187282	  769.2	  478.9	 7552.0	...
MSG	5187283 0000 _ Number On
5187283	  769.2	  478.9	 7549.0	...
5187284	  769.3	  478.8	 7548.0	...
5187285	  769.2	  478.7	 7547.0	...
5187286	  769.1	  479.5	 7547.0	...
5187287	  768.8	  480.4	 7547.0	...
5187288	  768.6	  480.8	 7546.0	...
5187289	  768.3	  480.4	 7543.0	...
5187290	  768.2	  479.9	 7537.0	...
5187291	  768.2	  479.6	 7534.0	...
5187292	  768.2	  479.3	 7532.0	...
5187293	  768.3	  479.1	 7528.0	...
5187294	  768.8	  479.2	 7524.0	...
5187295	  769.4	  479.2	 7523.0	...
5187296	  769.4	  478.9	 7527.0	...
5187297	  768.8	  478.6	 7527.0	...
5187298	  768.4	  478.4	 7522.0	...
5187299	  768.5	  478.4	 7518.0	...
5187300	  768.5	  478.3	 7516.0	...
5187301	  768.4	  478.5	 7514.0	...
5187302	  768.4	  479.2	 7511.0	...
5187303	  768.4	  479.9	 7507.0	...
5187304	  768.4	  480.4	 7504.0	...
5187305	  768.4	  480.4	 7500.0	...
5187306	  768.4	  480.4	 7496.0	...
5187307	  768.4	  480.5	 7493.0	...
5187308	  768.5	  480.5	 7491.0	...
5187309	  768.6	  480.2	 7492.0	...
5187310	  768.6	  479.9	 7493.0	...
5187311	  768.5	  479.8	 7493.0	...
5187312	  768.1	  479.8	 7492.0	...
5187313	  767.9	  480.0	 7489.0	...
5187314	  767.4	  480.0	 7486.0	...
5187315	  767.3	  480.0	 7483.0	...
5187316	  767.1	  479.8	 7484.0	...
5187317	  767.4	  479.5	 7485.0	...
5187318	  767.8	  479.2	 7486.0	...
5187319	  768.0	  479.4	 7487.0	...
5187320	  767.9	  479.8	 7487.0	...
5187321	  768.3	  480.0	 7486.0	...
5187322	  768.8	  479.9	 7484.0	...
5187323	  769.3	  479.9	 7483.0	...
5187324	  769.3	  480.2	 7483.0	...
5187325	  769.3	  480.5	 7482.0	...
5187326	  769.4	  480.8	 7478.0	...
5187327	  769.5	  481.1	 7474.0	...
5187328	  769.6	  481.3	 7471.0	...
5187329	  769.5	  480.8	 7470.0	...
5187330	  769.4	  480.2	 7470.0	...
5187331	  769.3	  479.6	 7469.0	...
5187332	  769.3	  479.6	 7468.0	...
5187333	  769.1	  479.6	 7467.0	...
5187334	  768.8	  479.6	 7465.0	...
5187335	  768.6	  479.6	 7461.0	...
5187336	  768.5	  479.7	 7456.0	...
5187337	  767.8	  480.0	 7452.0	...
5187338	  767.0	  480.2	 7450.0	...
5187339	  766.7	  480.0	 7450.0	...
5187340	  767.2	  479.5	 7450.0	...
5187341	  767.8	  479.1	 7452.0	...
5187342	  767.9	  479.3	 7453.0	...
5187343	  768.0	  479.7	 7455.0	...
5187344	  767.9	  479.7	 7455.0	...
5187345	  767.8	  479.4	 7453.0	...
5187346	  768.0	  479.6	 7447.0	...
5187347	  768.3	  480.2	 7441.0	...
5187348	  768.1	  480.7	 7438.0	...
5187349	  767.6	  480.7	 7437.0	...
5187350	  767.1	  480.4	 7437.0	...
5187351	  767.0	  480.0	 7435.0	...
5187352	  766.8	  479.4	 7433.0	...
5187353	  766.7	  479.1	 7431.0	...
5187354	  766.7	  479.5	 7431.0	...
5187355	  766.7	  480.1	 7431.0	...
5187356	  766.8	  480.1	 7432.0	...
5187357	  766.8	  479.4	 7431.0	...
5187358	  766.9	  478.7	 7429.0	...
5187359	  766.9	  478.7	 7425.0	...
5187360	  766.8	  478.7	 7423.0	...
5187361	  767.2	  478.7	 7422.0	...
5187362	  767.6	  478.9	 7422.0	...
5187363	  768.1	  479.2	 7422.0	...
5187364	  768.1	  479.5	 7418.0	...
5187365	  768.4	  479.7	 7414.0	...
5187366	  768.5	  479.8	 7413.0	...
5187367	  768.5	  479.8	 7416.0	...
5187368	  768.6	  479.8	 7420.0	...
5187369	  768.7	  479.8	 7417.0	...
5187370	  768.3	  480.0	 7414.0	...
5187371	  767.8	  480.1	 7409.0	...
5187372	  767.2	  480.1	 7408.0	...
5187373	  767.2	  480.0	 7408.0	...
5187374	  767.5	  479.8	 7408.0	...
5187375	  767.8	  480.0	 7407.0	...
5187376	  768.1	  480.3	 7405.0	...
5187377	  768.1	  480.7	 7401.0	...
5187378	  767.8	  480.0	 7398.0	...
5187379	  767.5	  479.1	 7395.0	...
5187380	  767.5	  478.2	 7395.0	...
5187381	  767.7	  478.1	 7395.0	...
5187382	  768.0	  478.1	 7395.0	...
5187383	  768.1	  478.1	 7396.0	...
5187384	  767.8	  478.3	 7397.0	...
5187385	  767.5	  478.3	 7399.0	...
5187386	  767.3	  478.4	 7401.0	...
5187387	  767.4	  478.4	 7402.0	...
5187388	  767.5	  478.4	 7399.0	...
5187389	  767.7	  478.3	 7396.0	...
5187390	  767.8	  478.6	 7393.0	...
5187391	  767.8	  478.8	 7388.0	...
5187392	  767.9	  479.2	 7382.0	...
5187393	  767.8	  479.6	 7378.0	...
5187394	  767.6	  480.0	 7379.0	...
EFIX R   5187204	5187394	191	  768.6	  478.4	   7532
SSACC R  5187395
5187395	  767.2	  481.0	 7382.0	...
5187396	  766.7	  483.1	 7382.0	...
5187397	  765.1	  485.3	 7380.0	...
5187398	  763.4	  488.3	 7379.0	...
5187399	  761.8	  490.3	 7379.0	...
5187400	  760.1	  493.3	 7375.0	...
5187401	  758.4	  496.2	 7369.0	...
5187402	  755.8	  498.9	 7366.0	...
5187403	  754.2	  502.8	 7369.0	...
5187404	  752.8	  505.4	 7373.0	...
5187405	  752.0	  508.6	 7375.0	...
ESACC R  5187395	5187405	11	  767.2	  481.0	  752.0	  508.6	   0.67	     68
SFIX R   5187406
5187406	  751.6	  509.5	 7378.0	...
5187407	  751.5	  510.4	 7379.0	...
5187408	  751.8	  510.7	 7379.0	...
5187409	  752.2	  510.7	 7380.0	...
5187410	  753.3	  510.8	 7379.0	...
5187411	  754.8	  510.7	 7377.0	...
5187412	  755.9	  510.3	 7372.0	...
5187413	  756.2	  509.8	 7371.0	...
5187414	  756.2	  509.3	 7370.0	...
5187415	  756.4	  509.2	 7369.0	...
5187416	  756.5	  509.2	 7364.0	...
5187417	  756.5	  509.3	 7358.0	...
5187418	  756.8	  509.3	 7355.0	...
5187419	  757.0	  509.1	 7355.0	...
5187420	  756.9	  508.9	 7351.0	...
5187421	  756.5	  508.1	 7347.0	...
5187422	  756.0	  507.5	 7343.0	...
5187423	  755.8	  506.9	 7343.0	...
5187424	  755.7	  507.0	 7343.0	...
5187425	  755.3	  507.0	 7343.0	...
5187426	  754.9	  507.0	 7343.0	...
5187427	  754.6	  506.9	 7343.0	...
5187428	  754.4	  506.9	 7347.0	...
5187429	  754.0	  507.0	 7351.0	...
5187430	  753.7	  507.6	 7352.0	...
5187431	  753.7	  508.3	 7350.0	...
5187432	  753.6	  508.9	 7347.0	...
5187433	  753.5	  509.1	 7347.0	...
5187434	  753.9	  509.4	 7346.0	...
5187435	  754.5	  509.6	 7344.0	...
5187436	  755.1	  510.0	 7340.0	...
5187437	  755.1	  510.3	 7336.0	...
5187438	  754.9	  509.8	 7335.0	...
5187439	  754.8	  509.1	 7337.0	...
5187440	  754.6	  508.4	 7339.0	...
5187441	  754.4	  508.4	 7334.0	...
5187442	  754.3	  508.4	 7328.0	...
5187443	  754.1	  508.4	 7324.0	...
5187444	  754.3	  508.8	 7326.0	...
5187445	  754.4	  509.2	 7328.0	...
5187446	  754.6	  509.6	 7328.0	...
5187447	  754.7	  509.6	 7329.0	...
5187448	  754.6	  509.6	 7329.0	...
5187449	  754.3	  509.6	 7331.0	...
5187450	  754.0	  509.7	 7332.0	...
5187451	  754.1	  509.8	 7333.0	...
5187452	  754.3	  509.9	 7332.0	...
5187453	  754.4	  509.9	 7331.0	...
5187454	  754.3	  509.5	 7332.0	...
5187455	  754.3	  509.1	 7330.0	...
5187456	  754.1	  508.6	 7325.0	...
5187457	  754.2	  508.6	 7320.0	...
5187458	  754.2	  508.6	 7318.0	...
5187459	  754.2	  508.7	 7319.0	...
5187460	  754.2	  508.8	 7320.0	...
5187461	  754.2	  509.0	 7319.0	...
5187462	  754.2	  509.5	 7316.0	...
5187463	  754.2	  510.0	 7314.0	...
5187464	  754.4	  510.2	 7313.0	...
5187465	  754.6	  509.8	 7314.0	...
5187466	  755.2	  508.9	 7316.0	...
5187467	  755.4	  508.4	 7317.0	...
5187468	  755.6	  507.8	 7317.0	...
5187469	  755.2	  507.8	 7316.0	...
5187470	  754.8	  507.9	 7315.0	...
5187471	  754.4	  508.0	 7315.0	...
5187472	  754.3	  508.1	 7315.0	...
5187473	  754.3	  508.8	 7314.0	...
5187474	  754.7	  509.5	 7313.0	...
5187475	  755.1	  509.6	 7312.0	...
5187476	  755.5	  509.0	 7312.0	...
5187477	  755.5	  508.5	 7314.0	...
5187478	  755.4	  508.4	 7318.0	...
5187479	  755.1	  508.2	 7322.0	...
5187480	  754.7	  507.5	 7324.0	...
5187481	  754.6	  506.9	 7322.0	...
5187482	  754.4	  506.5	 7318.0	...
5187483	  754.3	  506.6	 7317.0	...
5187484	  754.3	  506.8	 7320.0	...
5187485	  754.4	  506.9	 7321.0	...
5187486	  754.5	  506.8	 7318.0	...
5187487	  754.5	  506.8	 7315.0	...
5187488	  754.6	  507.3	 7316.0	...
5187489	  754.6	  507.8	 7318.0	...
5187490	  754.6	  508.3	 7320.0	...
5187491	  754.6	  508.4	 7321.0	...
5187492	  754.6	  508.3	 7322.0	...
5187493	  754.6	  508.2	 7323.0	...
5187494	  754.6	  508.2	 7324.0	...
5187495	  754.5	  508.2	 7324.0	...
5187496	  754.5	  508.2	 7324.0	...
5187497	  754.5	  507.7	 7323.0	...
5187498	  754.4	  507.3	 7323.0	...
5187499	  754.4	  506.7	 7323.0	...
5187500	  754.4	  506.5	 7324.0	...
5187501	  754.2	  506.3	 7327.0	...
5187502	  753.9	  506.6	 7329.0	...
5187503	  753.6	  506.8	 7331.0	...
5187504	  753.3	  507.0	 7331.0	...
5187505	  753.1	  507.1	 7331.0	...
5187506	  753.4	  507.3	 7332.0	...
5187507	  753.9	  507.7	 7332.0	...
5187508	  754.4	  508.1	 7331.0	...
5187509	  754.3	  508.6	 7327.0	...
5187510	  754.3	  508.9	 7324.0	...
5187511	  754.3	  509.2	 7321.0	...
5187512	  754.2	  509.1	 7320.0	...
5187513	  754.0	  509.1	 7318.0	...
5187514	  754.1	  509.1	 7318.0	...
5187515	  754.3	  509.0	 7317.0	...
5187516	  754.2	  508.9	 7317.0	...
5187517	  753.4	  509.0	 7318.0	...
5187518	  752.7	  509.2	 7318.0	...
5187519	  752.4	  509.6	 7319.0	...
5187520	  753.0	  509.8	 7320.0	...
5187521	  753.5	  509.8	 7324.0	...
5187522	  753.9	  509.7	 7328.0	...
5187523	  753.8	  509.5	 7331.0	...
5187524	  753.8	  509.3	 7332.0	...
5187525	  753.9	  508.9	 7335.0	...
5187526	  754.0	  508.6	 7338.0	...
5187527	  754.1	  508.3	 7343.0	...
5187528	  754.1	  508.2	 7344.0	...
5187529	  754.0	  507.9	 7346.0	...
5187530	  753.9	  507.7	 7346.0	...
5187531	  753.4	  507.6	 7345.0	...
5187532	  753.0	  507.8	 7342.0	...
5187533	  752.4	  508.0	 7340.0	...
5187534	  752.2	  508.2	 7338.0	...
5187535	  752.2	  508.7	 7337.0	...
5187536	  752.6	  509.3	 7337.0	...
5187537	  752.9	  509.8	 7338.0	...
5187538	  753.0	  509.7	 7338.0	...
5187539	  753.3	  509.6	 7341.0	...
5187540	  753.5	  509.5	 7345.0	...
5187541	  754.0	  509.3	 7349.0	...
5187542	  754.2	  509.1	 7349.0	...
5187543	  754.2	  509.0	 7344.0	...
5187544	  753.7	  509.1	 7339.0	...
5187545	  753.1	  509.1	 7337.0	...
5187546	  752.7	  508.8	 7340.0	...
5187547	  752.5	  508.5	 7344.0	...
5187548	  752.3	  508.3	 7346.0	...
5187549	  752.0	  508.0	 7348.0	...
5187550	  751.8	  507.9	 7347.0	...
5187551	  751.7	  508.2	 7347.0	...
5187552	  751.9	  508.4	 7346.0	...
5187553	  752.4	  508.5	 7347.0	...
5187554	  753.0	  508.4	 7350.0	...
5187555	  753.5	  508.4	 7354.0	...
5187556	  753.7	  508.5	 7356.0	...
5187557	  753.7	  508.7	 7354.0	...
5187558	  753.7	  508.8	 7349.0	...
5187559	  753.6	  509.0	 7345.0	...
5187560	  752.8	  509.3	 7342.0	...
5187561	  752.0	  509.5	 7343.0	...
5187562	  751.2	  509.6	 7344.0	...
5187563	  751.0	  509.7	 7344.0	...
5187564	  751.4	  509.8	 7344.0	...
5187565	  751.8	  510.0	 7343.0	...
5187566	  752.1	  509.9	 7349.0	...
5187567	  752.0	  509.7	 7357.0	...
5187568	  752.2	  509.4	 7364.0	...
5187569	  752.5	  509.1	 7365.0	...
5187570	  752.7	  508.8	 7365.0	...
5187571	  752.8	  508.5	 7364.0	...
5187572	  752.6	  508.4	 7363.0	...
5187573	  752.4	  508.5	 7363.0	...
5187574	  752.2	  508.6	 7364.0	...
5187575	  752.0	  508.7	 7365.0	...
5187576	  751.9	  509.2	 7367.0	...
5187577	  752.0	  509.6	 7368.0	...
5187578	  752.1	  510.0	 7368.0	...
5187579	  752.6	  509.9	 7368.0	...
5187580	  753.1	  509.8	 7370.0	...
5187581	  753.5	  509.6	 7374.0	...
5187582	  753.2	  509.6	 7377.0	...
5187583	  752.9	  509.7	 7377.0	...
5187584	  752.8	  509.6	 7380.0	...
5187585	  752.9	  509.4	 7382.0	...
MSG	5187586 0000 _ Number Off
5187586	  752.9	  508.8	 7384.0	...
5187587	  752.8	  508.4	 7382.0	...
5187588	  752.7	  508.2	 7381.0	...
5187589	  752.6	  508.2	 7380.0	...
5187590	  752.4	  508.3	 7378.0	...
5187591	  752.4	  508.5	 7376.0	...
5187592	  752.5	  508.8	 7375.0	...
5187593	  752.6	  509.2	 7375.0	...
5187594	  752.6	  509.4	 7376.0	...
5187595	  752.5	  509.1	 7375.0	...
5187596	  752.4	  508.5	 7375.0	...
5187597	  752.5	  507.9	 7381.0	...
5187598	  752.7	  508.5	 7387.0	...
5187599	  752.7	  509.1	 7393.0	...
5187600	  752.5	  509.3	 7393.0	...
5187601	  752.5	  508.8	 7396.0	...
5187602	  752.6	  508.4	 7400.0	...
5187603	  752.8	  508.5	 7403.0	...
5187604	  752.5	  508.6	 7403.0	...
5187605	  752.2	  508.5	 7402.0	...
5187606	  752.2	  508.3	 7406.0	...
5187607	  752.4	  508.0	 7410.0	...
5187608	  752.7	  507.9	 7414.0	...
5187609	  752.7	  507.8	 7414.0	...
5187610	  752.8	  507.7	 7414.0	...
5187611	  752.8	  507.7	 7414.0	...
5187612	  752.8	  507.8	 7414.0	...
5187613	  752.8	  507.8	 7414.0	...
5187614	  752.7	  507.8	 7414.0	...
5187615	  752.7	  508.3	 7416.0	...
5187616	  753.2	  508.7	 7418.0	...
5187617	  753.7	  508.2	 7422.0	...
5187618	  754.1	  507.4	 7424.0	...
5187619	  753.9	  506.6	 7426.0	...
5187620	  753.7	  506.6	 7426.0	...
5187621	  753.3	  507.4	 7423.0	...
5187622	  753.0	  508.1	 7419.0	...
5187623	  753.0	  508.7	 7419.0	...
5187624	  753.1	  508.6	 7422.0	...
5187625	  753.3	  508.5	 7426.0	...
5187626	  753.4	  508.4	 7426.0	...
5187627	  753.4	  508.2	 7426.0	...
5187628	  753.2	  508.0	 7428.0	...
5187629	  753.0	  507.6	 7431.0	...
5187630	  752.9	  507.5	 7433.0	...
5187631	  752.9	  507.4	 7433.0	...
5187632	  753.2	  507.5	 7437.0	...
5187633	  753.4	  507.6	 7440.0	...
5187634	  753.7	  507.8	 7444.0	...
5187635	  753.7	  508.0	 7444.0	...
5187636	  753.5	  508.1	 7446.0	...
5187637	  753.0	  507.7	 7447.0	...
5187638	  752.7	  507.1	 7446.0	...
5187639	  752.4	  506.4	 7445.0	...
5187640	  752.3	  506.2	 7445.0	...
5187641	  752.7	  506.4	 7446.0	...
5187642	  753.1	  506.4	 7446.0	...
5187643	  753.6	  506.4	 7445.0	...
5187644	  753.7	  506.8	 7444.0	...
5187645	  753.9	  507.3	 7445.0	...
5187646	  753.9	  507.8	 7446.0	...
5187647	  753.8	  507.7	 7448.0	...
5187648	  753.9	  507.7	 7450.0	...
5187649	  754.0	  508.1	 7453.0	...
5187650	  753.7	  508.5	 7459.0	...
5187651	  753.3	  508.7	 7463.0	...
5187652	  753.0	  508.5	 7465.0	...
5187653	  753.1	  508.2	 7463.0	...
5187654	  753.2	  508.1	 7462.0	...
5187655	  753.0	  508.1	 7461.0	...
5187656	  752.8	  508.1	 7461.0	...
5187657	  753.1	  507.7	 7465.0	...
5187658	  753.5	  507.1	 7469.0	...
5187659	  753.9	  506.7	 7474.0	...
5187660	  753.8	  506.6	 7478.0	...
5187661	  753.7	  506.7	 7482.0	...
5187662	  753.7	  506.9	 7484.0	...
5187663	  753.7	  507.0	 7485.0	...
5187664	  753.6	  506.8	 7485.0	...
5187665	  753.6	  506.4	 7485.0	...
5187666	  753.5	  506.1	 7484.0	...
5187667	  753.6	  506.2	 7487.0	...
5187668	  753.6	  506.4	 7490.0	...
5187669	  753.6	  506.6	 7494.0	...
5187670	  753.6	  506.6	 7496.0	...
5187671	  753.6	  506.7	 7497.0	...
5187672	  753.4	  507.1	 7496.0	...
5187673	  753.1	  507.6	 7497.0	...
5187674	  752.7	  506.8	 7500.0	...
5187675	  752.8	  505.6	 7503.0	...
5187676	  752.9	  504.6	 7503.0	...
5187677	  753.1	  504.7	 7503.0	...
5187678	  753.2	  504.8	 7503.0	...
5187679	  753.3	  505.3	 7504.0	...
5187680	  753.3	  505.8	 7505.0	...
5187681	  753.3	  505.7	 7506.0	...
5187682	  753.4	  505.3	 7505.0	...
5187683	  753.5	  504.9	 7505.0	...
5187684	  753.6	  505.1	 7504.0	...
5187685	  753.5	  505.2	 7508.0	...
5187686	  753.5	  505.3	 7512.0	...
5187687	  753.6	  505.6	 7516.0	...
5187688	  753.6	  505.9	 7515.0	...
5187689	  753.4	  506.0	 7515.0	...
5187690	  753.2	  505.7	 7519.0	...
5187691	  753.2	  505.4	 7524.0	...
5187692	  753.2	  505.2	 7528.0	...
5187693	  753.1	  504.9	 7527.0	...
5187694	  752.8	  504.6	 7527.0	...
5187695	  752.5	  504.5	 7526.0	...
5187696	  752.5	  505.0	 7525.0	...
5187697	  752.7	  505.5	 7523.0	...
5187698	  752.8	  505.9	 7523.0	...
5187699	  752.8	  505.6	 7526.0	...
5187700	  752.6	  504.6	 7529.0	...
5187701	  753.0	  503.8	 7532.0	...
5187702	  753.4	  504.0	 7533.0	...
5187703	  754.0	  504.7	 7534.0	...
5187704	  754.3	  505.5	 7535.0	...
5187705	  754.5	  505.6	 7541.0	...
5187706	  754.4	  505.8	 7546.0	...
5187707	  754.2	  505.8	 7550.0	...
5187708	  754.0	  505.6	 7552.0	...
5187709	  754.0	  505.7	 7555.0	...
5187710	  753.9	  505.8	 7558.0	...
5187711	  753.8	  506.0	 7558.0	...
5187712	  753.5	  505.6	 7558.0	...
5187713	  753.4	  505.4	 7557.0	...
5187714	  753.4	  505.7	 7557.0	...
5187715	  753.5	  506.2	 7558.0	...
5187716	  753.5	  506.7	 7559.0	...
5187717	  753.4	  506.5	 7560.0	...
5187718	  753.2	  506.4	 7560.0	...
5187719	  753.1	  505.5	 7566.0	...
5187720	  753.0	  504.7	 7571.0	...
5187721	  752.9	  504.4	 7575.0	...
5187722	  752.7	  504.7	 7574.0	...
5187723	  752.5	  505.1	 7573.0	...
5187724	  752.6	  505.2	 7573.0	...
5187725	  752.8	  505.3	 7575.0	...
5187726	  753.1	  505.5	 7577.0	...
5187727	  752.9	  505.6	 7580.0	...
5187728	  752.7	  505.7	 7580.0	...
5187729	  752.7	  505.7	 7584.0	...
5187730	  752.9	  505.7	 7592.0	...
5187731	  752.8	  505.3	 7598.0	...
5187732	  752.6	  504.9	 7598.0	...
5187733	  752.5	  504.2	 7594.0	...
5187734	  752.7	  503.9	 7590.0	...
5187735	  752.9	  503.7	 7589.0	...
5187736	  753.0	  504.0	 7593.0	...
5187737	  752.8	  504.5	 7599.0	...
5187738	  752.8	  505.1	 7604.0	...
5187739	  752.9	  505.5	 7606.0	...
5187740	  753.0	  505.5	 7606.0	...
5187741	  753.0	  504.8	 7609.0	...
5187742	  752.8	  504.1	 7612.0	...
5187743	  752.7	  503.6	 7615.0	...
5187744	  752.7	  503.8	 7615.0	...
5187745	  752.7	  504.0	 7614.0	...
5187746	  752.8	  504.1	 7614.0	...
5187747	  752.9	  504.1	 7614.0	...
5187748	  752.9	  504.0	 7618.0	...
5187749	  753.2	  503.9	 7622.0	...
5187750	  753.6	  504.1	 7623.0	...
5187751	  754.1	  504.5	 7621.0	...
5187752	  754.3	  504.9	 7619.0	...
5187753	  754.4	  504.9	 7619.0	...
5187754	  754.5	  504.7	 7623.0	...
5187755	  754.5	  504.5	 7627.0	...
5187756	  754.4	  503.9	 7631.0	...
5187757	  753.8	  503.4	 7632.0	...
5187758	  753.2	  503.0	 7635.0	...
5187759	  752.7	  503.5	 7638.0	...
5187760	  752.9	  503.9	 7640.0	...
5187761	  753.2	  504.2	 7641.0	...
5187762	  753.5	  504.2	 7640.0	...
5187763	  753.7	  504.1	 7639.0	...
5187764	  753.8	  504.9	 7639.0	...
5187765	  754.1	  505.8	 7640.0	...
5187766	  754.3	  506.5	 7647.0	...
5187767	  754.4	  506.4	 7653.0	...
5187768	  754.2	  506.3	 7659.0	...
5187769	  754.0	  506.1	 7659.0	...
5187770	  753.7	  505.3	 7661.0	...
5187771	  753.6	  504.5	 7663.0	...
5187772	  753.5	  503.9	 7663.0	...
5187773	  753.6	  504.1	 7661.0	...
5187774	  753.7	  504.3	 7659.0	...
5187775	  753.8	  504.5	 7658.0	...
5187776	  753.8	  504.8	 7659.0	...
5187777	  753.9	  505.0	 7660.0	...
5187778	  754.0	  504.9	 7662.0	...
5187779	  754.0	  504.6	 7663.0	...
5187780	  753.8	  504.6	 7663.0	...
5187781	  753.5	  505.0	 7663.0	...
5187782	  753.3	  505.3	 7667.0	...
5187783	  753.0	  505.4	 7670.0	...
5187784	  753.1	  505.5	 7674.0	...
5187785	  753.1	  505.4	 7676.0	...
MSG	5187786 0000 _ Number On
5187786	  753.0	  505.2	 7679.0	...
5187787	  753.0	  504.9	 7687.0	...
5187788	  753.0	  504.6	 7692.0	...
5187789	  753.0	  504.4	 7698.0	...
5187790	  753.2	  504.1	 7699.0	...
5187791	  753.5	  504.1	 7699.0	...
5187792	  753.7	  504.0	 7698.0	...
5187793	  753.7	  504.1	 7698.0	...
5187794	  753.6	  503.9	 7697.0	...
5187795	  753.5	  503.7	 7697.0	...
5187796	  753.5	  504.1	 7700.0	...
5187797	  753.6	  504.8	 7706.0	...
5187798	  753.9	  504.9	 7711.0	...
5187799	  754.4	  504.3	 7712.0	...
5187800	  754.9	  503.8	 7712.0	...
5187801	  755.2	  503.8	 7717.0	...
5187802	  755.3	  503.8	 7723.0	...
5187803	  755.3	  504.0	 7728.0	...
5187804	  755.1	  504.1	 7728.0	...
5187805	  754.4	  504.3	 7729.0	...
5187806	  753.8	  504.4	 7731.0	...
5187807	  753.2	  504.3	 7734.0	...
5187808	  753.1	  504.2	 7737.0	...
5187809	  752.7	  504.1	 7739.0	...
5187810	  752.5	  503.9	 7740.0	...
5187811	  752.6	  503.8	 7740.0	...
5187812	  752.9	  503.5	 7740.0	...
5187813	  753.0	  503.3	 7740.0	...
5187814	  752.8	  503.2	 7741.0	...
5187815	  752.7	  503.3	 7742.0	...
5187816	  752.8	  503.1	 7745.0	...
5187817	  752.8	  502.8	 7748.0	...
5187818	  753.0	  502.4	 7752.0	...
5187819	  753.3	  502.8	 7752.0	...
5187820	  753.5	  503.2	 7752.0	...
5187821	  753.3	  503.3	 7753.0	...
5187822	  753.0	  503.0	 7753.0	...
5187823	  752.7	  502.8	 7753.0	...
5187824	  752.9	  503.4	 7755.0	...
5187825	  753.0	  504.1	 7758.0	...
5187826	  753.2	  504.8	 7760.0	...
5187827	  753.3	  504.8	 7759.0	...
5187828	  753.4	  504.8	 7760.0	...
5187829	  753.6	  505.1	 7762.0	...
5187830	  753.6	  505.3	 7764.0	...
5187831	  753.6	  505.0	 7764.0	...
5187832	  753.5	  504.5	 7764.0	...
5187833	  753.4	  504.1	 7764.0	...
5187834	  753.3	  504.4	 7764.0	...
5187835	  753.3	  504.5	 7765.0	...
5187836	  753.3	  504.5	 7764.0	...
5187837	  753.3	  504.1	 7764.0	...
5187838	  753.3	  503.7	 7763.0	...
5187839	  753.4	  503.5	 7764.0	...
5187840	  753.4	  503.2	 7764.0	...
5187841	  753.3	  503.1	 7768.0	...
5187842	  753.0	  503.2	 7771.0	...
5187843	  752.8	  503.6	 7774.0	...
5187844	  753.0	  504.0	 7774.0	...
5187845	  753.1	  504.2	 7777.0	...
5187846	  752.8	  504.3	 7781.0	...
5187847	  752.4	  504.8	 7782.0	...
5187848	  752.1	  505.3	 7779.0	...
5187849	  752.2	  505.8	 7776.0	...
5187850	  752.3	  505.6	 7779.0	...
5187851	  752.3	  505.4	 7782.0	...
5187852	  752.2	  505.1	 7786.0	...
5187853	  752.2	  505.1	 7787.0	...
5187854	  752.3	  505.1	 7789.0	...
5187855	  752.2	  504.7	 7790.0	...
5187856	  752.1	  504.2	 7790.0	...
5187857	  751.9	  503.7	 7789.0	...
5187858	  751.9	  503.9	 7789.0	...
5187859	  751.9	  504.0	 7787.0	...
5187860	  751.9	  504.2	 7787.0	...
5187861	  751.9	  504.4	 7790.0	...
5187862	  751.9	  504.7	 7794.0	...
5187863	  751.9	  504.6	 7798.0	...
5187864	  752.0	  504.2	 7798.0	...
5187865	  752.2	  504.3	 7798.0	...
5187866	  752.7	  504.8	 7802.0	...
5187867	  753.0	  505.2	 7805.0	...
5187868	  753.1	  505.1	 7809.0	...
5187869	  753.0	  505.1	 7810.0	...
5187870	  752.8	  505.0	 7811.0	...
5187871	  752.7	  504.7	 7815.0	...
5187872	  752.7	  504.5	 7818.0	...
5187873	  752.7	  504.5	 7820.0	...
5187874	  752.8	  504.5	 7818.0	...
5187875	  752.9	  504.5	 7819.0	...
5187876	  752.8	  504.7	 7822.0	...
5187877	  752.5	  505.0	 7822.0	...
5187878	  752.3	  505.4	 7819.0	...
5187879	  752.2	  505.5	 7820.0	...
5187880	  752.0	  505.4	 7823.0	...
5187881	  752.0	  505.3	 7827.0	...
5187882	  752.1	  505.2	 7831.0	...
5187883	  752.2	  504.8	 7835.0	...
5187884	  752.3	  504.5	 7839.0	...
5187885	  752.3	  504.3	 7840.0	...
5187886	  752.3	  504.2	 7841.0	...
5187887	  752.2	  504.2	 7842.0	...
5187888	  752.2	  504.1	 7841.0	...
5187889	  752.1	  503.8	 7842.0	...
5187890	  752.1	  503.4	 7842.0	...
5187891	  752.0	  503.4	 7841.0	...
5187892	  752.0	  503.6	 7842.0	...
5187893	  752.0	  503.8	 7844.0	...
5187894	  752.4	  503.7	 7848.0	...
5187895	  752.7	  503.6	 7850.0	...
5187896	  753.0	  503.3	 7851.0	...
5187897	  753.1	  503.2	 7853.0	...
5187898	  753.1	  502.8	 7854.0	...
5187899	  752.9	  502.5	 7855.0	...
5187900	  752.6	  502.3	 7857.0	...
5187901	  752.8	  502.3	 7859.0	...
5187902	  753.3	  503.1	 7862.0	...
5187903	  753.4	  504.0	 7863.0	...
5187904	  753.2	  504.8	 7865.0	...
5187905	  752.9	  504.3	 7867.0	...
5187906	  752.8	  503.4	 7869.0	...
5187907	  752.8	  502.8	 7869.0	...
5187908	  752.8	  502.4	 7869.0	...
5187909	  752.9	  502.8	 7869.0	...
5187910	  753.0	  503.1	 7870.0	...
5187911	  753.3	  503.4	 7871.0	...
5187912	  753.4	  503.3	 7871.0	...
5187913	  753.3	  503.2	 7871.0	...
5187914	  753.3	  503.1	 7870.0	...
5187915	  753.2	  503.0	 7871.0	...
5187916	  753.3	  502.9	 7875.0	...
5187917	  753.2	  502.9	 7880.0	...
5187918	  753.0	  503.0	 7885.0	...
5187919	  752.8	  503.2	 7886.0	...
5187920	  752.9	  503.1	 7885.0	...
5187921	  753.0	  502.8	 7883.0	...
5187922	  752.8	  502.6	 7883.0	...
5187923	  752.5	  502.4	 7886.0	...
5187924	  752.2	  502.4	 7890.0	...
5187925	  752.3	  502.3	 7889.0	...
5187926	  752.6	  502.6	 7886.0	...
5187927	  752.7	  502.8	 7884.0	...
5187928	  752.8	  503.0	 7885.0	...
5187929	  752.7	  503.1	 7891.0	...
5187930	  752.7	  503.3	 7898.0	...
5187931	  752.7	  503.6	 7905.0	...
5187932	  752.7	  503.8	 7909.0	...
5187933	  752.7	  502.9	 7909.0	...
5187934	  752.5	  502.0	 7910.0	...
5187935	  752.2	  501.2	 7911.0	...
5187936	  752.0	  501.2	 7913.0	...
5187937	  752.0	  501.2	 7914.0	...
5187938	  752.0	  501.4	 7911.0	...
5187939	  752.0	  501.7	 7909.0	...
5187940	  752.0	  501.7	 7907.0	...
5187941	  752.3	  501.7	 7908.0	...
5187942	  752.7	  501.8	 7909.0	...
5187943	  753.0	  502.0	 7911.0	...
5187944	  753.0	  502.4	 7915.0	...
5187945	  752.8	  502.5	 7921.0	...
5187946	  752.6	  502.3	 7924.0	...
5187947	  752.5	  501.3	 7925.0	...
5187948	  752.4	  500.4	 7927.0	...
5187949	  752.4	  499.8	 7928.0	...
5187950	  752.4	  500.1	 7930.0	...
5187951	  752.5	  500.5	 7931.0	...
5187952	  752.6	  501.1	 7931.0	...
5187953	  752.8	  501.5	 7933.0	...
5187954	  752.8	  501.2	 7934.0	...
5187955	  752.8	  500.8	 7936.0	...
5187956	  752.7	  500.4	 7936.0	...
5187957	  752.7	  500.6	 7935.0	...
5187958	  752.8	  501.2	 7935.0	...
5187959	  752.8	  501.8	 7934.0	...
5187960	  752.7	  502.0	 7934.0	...
5187961	  752.6	  501.7	 7931.0	...
5187962	  752.5	  501.5	 7929.0	...
5187963	  752.4	  501.2	 7935.0	...
5187964	  752.2	  501.1	 7943.0	...
5187965	  752.1	  501.0	 7950.0	...
5187966	  752.2	  500.9	 7948.0	...
5187967	  752.3	  500.8	 7947.0	...
5187968	  752.5	  501.5	 7946.0	...
5187969	  752.6	  502.4	 7948.0	...
5187970	  752.6	  502.9	 7950.0	...
5187971	  752.4	  502.5	 7950.0	...
5187972	  752.2	  502.0	 7947.0	...
5187973	  752.1	  501.7	 7948.0	...
5187974	  752.0	  501.2	 7951.0	...
5187975	  752.1	  500.6	 7958.0	...
5187976	  752.2	  500.5	 7962.0	...
5187977	  752.2	  500.6	 7966.0	...
5187978	  752.2	  500.7	 7966.0	...
5187979	  752.3	  500.6	 7967.0	...
5187980	  752.3	  500.5	 7967.0	...
5187981	  752.7	  500.6	 7967.0	...
5187982	  753.0	  500.8	 7967.0	...
5187983	  753.3	  501.1	 7967.0	...
5187984	  753.0	  501.2	 7967.0	...
5187985	  752.7	  501.2	 7967.0	...
5187986	  752.3	  501.1	 7966.0	...
5187987	  752.2	  501.0	 7965.0	...
5187988	  752.0	  500.9	 7967.0	...
5187989	  751.9	  500.7	 7970.0	...
5187990	  751.9	  501.0	 7973.0	...
5187991	  751.9	  501.4	 7974.0	...
5187992	  751.9	  500.8	 7976.0	...
5187993	  751.7	  499.6	 7979.0	...
5187994	  751.5	  498.6	 7981.0	...
5187995	  751.5	  498.8	 7982.0	...
5187996	  751.6	  499.1	 7984.0	...
5187997	  751.8	  499.2	 7985.0	...
5187998	  752.0	  499.3	 7987.0	...
5187999	  752.2	  499.2	 7987.0	...
5188000	  752.3	  499.0	 7988.0	...
5188001	  752.4	  498.9	 7989.0	...
5188002	  752.5	  499.1	 7989.0	...
5188003	  752.3	  499.4	 7988.0	...
5188004	  751.9	  499.2	 7986.0	...
5188005	  751.5	  498.8	 7986.0	...
5188006	  751.7	  498.9	 7988.0	...
5188007	  751.9	  499.4	 7990.0	...
5188008	  752.2	  499.8	 7989.0	...
5188009	  752.4	  499.7	 7989.0	...
5188010	  752.7	  500.3	 7992.0	...
5188011	  753.2	  501.0	 7994.0	...
5188012	  753.5	  501.6	 7997.0	...
5188013	  753.5	  501.7	 7998.0	...
5188014	  753.5	  501.7	 8000.0	...
5188015	  753.6	  501.8	 8000.0	...
5188016	  753.7	  501.7	 8000.0	...
5188017	  753.6	  501.3	 8000.0	...
5188018	  753.4	  500.8	 7999.0	...
5188019	  753.2	  500.2	 7999.0	...
5188020	  753.1	  500.0	 7998.0	...
5188021	  753.0	  499.7	 8000.0	...
5188022	  752.9	  499.4	 8002.0	...
5188023	  752.8	  499.3	 8005.0	...
5188024	  752.7	  499.3	 8005.0	...
5188025	  752.7	  499.3	 8008.0	...
5188026	  752.6	  499.1	 8012.0	...
5188027	  752.9	  499.0	 8016.0	...
5188028	  753.2	  499.0	 8017.0	...
5188029	  753.6	  499.1	 8017.0	...
5188030	  753.6	  499.4	 8017.0	...
5188031	  753.5	  499.4	 8018.0	...
5188032	  753.4	  499.5	 8018.0	...
5188033	  753.4	  499.6	 8018.0	...
5188034	  753.5	  499.6	 8018.0	...
5188035	  753.5	  499.8	 8019.0	...
5188036	  753.4	  500.1	 8021.0	...
5188037	  753.3	  500.2	 8024.0	...
5188038	  753.1	  500.0	 8026.0	...
5188039	  753.1	  499.7	 8028.0	...
5188040	  753.2	  499.5	 8028.0	...
5188041	  753.2	  499.8	 8029.0	...
5188042	  753.2	  500.0	 8029.0	...
5188043	  753.2	  500.1	 8030.0	...
5188044	  753.2	  499.7	 8032.0	...
5188045	  753.2	  499.2	 8034.0	...
5188046	  753.2	  498.9	 8033.0	...
5188047	  753.3	  498.8	 8029.0	...
5188048	  753.0	  499.1	 8025.0	...
5188049	  752.5	  499.4	 8025.0	...
5188050	  752.2	  499.8	 8027.0	...
5188051	  752.4	  499.7	 8030.0	...
5188052	  752.6	  499.7	 8029.0	...
5188053	  752.6	  499.7	 8026.0	...
5188054	  752.6	  499.7	 8022.0	...
5188055	  752.9	  500.1	 8019.0	...
5188056	  753.4	  500.5	 8022.0	...
5188057	  753.8	  500.0	 8028.0	...
5188058	  754.1	  499.0	 8033.0	...
5188059	  754.4	  498.7	 8034.0	...
5188060	  754.5	  499.4	 8031.0	...
5188061	  754.5	  500.2	 8029.0	...
5188062	  754.3	  500.2	 8029.0	...
5188063	  754.1	  499.8	 8033.0	...
5188064	  754.0	  499.2	 8037.0	...
5188065	  754.0	  498.9	 8040.0	...
5188066	  753.9	  498.8	 8038.0	...
5188067	  754.0	  498.5	 8036.0	...
5188068	  754.1	  498.2	 8036.0	...
5188069	  754.4	  498.1	 8036.0	...
5188070	  754.6	  498.5	 8036.0	...
5188071	  754.5	  498.8	 8036.0	...
5188072	  754.4	  499.1	 8036.0	...
5188073	  754.3	  499.1	 8037.0	...
5188074	  754.4	  499.1	 8038.0	...
5188075	  754.4	  499.0	 8038.0	...
5188076	  754.7	  498.9	 8039.0	...
5188077	  754.9	  498.9	 8040.0	...
5188078	  755.2	  499.0	 8042.0	...
5188079	  755.5	  499.2	 8041.0	...
5188080	  755.7	  499.0	 8040.0	...
5188081	  755.9	  498.8	 8039.0	...
5188082	  756.1	  498.4	 8040.0	...
5188083	  756.2	  498.2	 8041.0	...
5188084	  756.3	  498.8	 8042.0	...
5188085	  756.4	  499.5	 8041.0	...
5188086	  755.9	  499.9	 8040.0	...
5188087	  754.6	  499.7	 8040.0	...
EFIX R   5187406	5188087	682	  753.3	  505.0	   7638
SSACC R  5188088
5188088	  753.2	  499.6	 8044.0	...
5188089	  751.7	  499.8	 8047.0	...
5188090	  750.0	  499.5	 8053.0	...
5188091	  747.4	  498.3	 8055.0	...
5188092	  745.2	  497.0	 8057.0	...
5188093	  742.4	  495.2	 8055.0	...
5188094	  739.9	  494.2	 8054.0	...
5188095	  736.9	  492.7	 8053.0	...
5188096	  734.3	  492.2	 8052.0	...
5188097	  732.3	  491.3	 8051.0	...
5188098	  731.2	  491.0	 8057.0	...
MSG	5188099 0000 _ Number Off
5188099	  731.2	  490.6	 8064.0	...
5188100	  731.6	  490.5	 8067.0	...
5188101	  732.1	  490.4	 8062.0	...
5188102	  732.7	  490.3	 8057.0	...
5188103	  734.5	  490.2	 8059.0	...
5188104	  736.5	  490.2	 8060.0	...
5188105	  739.3	  489.9	 8062.0	...
5188106	  741.5	  489.5	 8062.0	...
ESACC R  5188088	5188106	19	  753.2	  499.6	  741.5	  489.5	   0.33	     54
SFIX R   5188107
5188107	  743.4	  489.2	 8062.0	...
5188108	  745.2	  488.9	 8064.0	...
5188109	  746.5	  488.9	 8067.0	...
5188110	  748.0	  489.1	 8066.0	...
5188111	  748.5	  489.7	 8062.0	...
5188112	  749.2	  490.5	 8059.0	...
5188113	  749.6	  491.1	 8055.0	...
5188114	  749.8	  490.6	 8051.0	...
5188115	  749.4	  489.6	 8050.0	...
5188116	  747.7	  488.5	 8054.0	...
5188117	  746.4	  487.7	 8057.0	...
5188118	  745.3	  487.1	 8062.0	...
5188119	  745.4	  486.7	 8073.0	...
5188120	  745.3	  486.7	 8082.0	...
5188121	  745.3	  486.7	 8087.0	...
5188122	  745.3	  486.8	 8086.0	...
5188123	  745.4	  487.0	 8083.0	...
5188124	  745.4	  487.5	 8080.0	...
5188125	  745.4	  487.9	 8080.0	...
5188126	  745.3	  488.2	 8083.0	...
5188127	  744.8	  488.4	 8086.0	...
5188128	  744.4	  488.4	 8087.0	...
5188129	  744.1	  488.3	 8087.0	...
5188130	  744.2	  488.3	 8086.0	...
5188131	  744.0	  488.3	 8085.0	...
5188132	  743.9	  488.5	 8085.0	...
5188133	  743.7	  488.8	 8081.0	...
5188134	  744.0	  489.6	 8077.0	...
5188135	  744.2	  490.2	 8074.0	...
5188136	  744.2	  490.3	 8079.0	...
5188137	  743.9	  490.0	 8083.0	...
5188138	  743.7	  489.9	 8086.0	...
5188139	  743.8	  490.3	 8085.0	...
5188140	  743.8	  490.5	 8084.0	...
5188141	  743.6	  490.3	 8084.0	...
5188142	  743.4	  490.1	 8083.0	...
5188143	  743.4	  490.1	 8081.0	...
5188144	  743.6	  490.4	 8080.0	...
5188145	  743.8	  490.8	 8082.0	...
5188146	  744.3	  490.7	 8084.0	...
5188147	  744.8	  490.9	 8086.0	...
5188148	  745.2	  491.1	 8087.0	...
5188149	  745.3	  491.3	 8087.0	...
5188150	  745.4	  491.3	 8084.0	...
5188151	  745.4	  491.4	 8081.0	...
5188152	  744.9	  491.4	 8078.0	...
5188153	  744.4	  491.2	 8077.0	...
5188154	  743.7	  491.2	 8077.0	...
5188155	  743.6	  491.2	 8077.0	...
5188156	  743.6	  491.4	 8077.0	...
5188157	  743.8	  491.4	 8077.0	...
5188158	  743.9	  491.3	 8077.0	...
5188159	  744.0	  491.3	 8076.0	...
5188160	  744.6	  491.2	 8075.0	...
5188161	  745.3	  490.6	 8077.0	...
5188162	  745.6	  490.0	 8079.0	...
5188163	  745.2	  489.8	 8079.0	...
5188164	  744.9	  490.8	 8077.0	...
5188165	  745.0	  491.7	 8074.0	...
5188166	  745.4	  491.8	 8074.0	...
5188167	  745.6	  491.1	 8076.0	...
5188168	  745.2	  490.1	 8078.0	...
5188169	  744.6	  489.7	 8079.0	...
5188170	  744.5	  489.7	 8079.0	...
5188171	  745.0	  490.1	 8079.0	...
5188172	  745.2	  490.5	 8082.0	...
5188173	  745.1	  490.5	 8084.0	...
5188174	  744.9	  490.6	 8087.0	...
5188175	  744.9	  490.6	 8088.0	...
5188176	  745.0	  490.2	 8090.0	...
5188177	  745.0	  489.9	 8092.0	...
5188178	  745.1	  489.5	 8095.0	...
5188179	  745.2	  489.9	 8093.0	...
5188180	  745.3	  490.4	 8090.0	...
5188181	  745.6	  490.5	 8088.0	...
5188182	  745.5	  490.2	 8090.0	...
5188183	  745.3	  490.4	 8091.0	...
5188184	  745.1	  491.0	 8092.0	...
5188185	  745.0	  491.1	 8092.0	...
5188186	  745.0	  490.7	 8092.0	...
5188187	  745.0	  490.6	 8092.0	...
5188188	  744.9	  490.7	 8088.0	...
5188189	  744.9	  490.9	 8084.0	...
5188190	  744.9	  490.7	 8083.0	...
5188191	  745.1	  490.8	 8086.0	...
5188192	  745.3	  490.9	 8089.0	...
5188193	  745.4	  491.0	 8088.0	...
5188194	  745.1	  490.6	 8088.0	...
5188195	  744.9	  490.1	 8089.0	...
5188196	  744.9	  490.2	 8091.0	...
5188197	  745.2	  490.7	 8093.0	...
5188198	  745.5	  491.2	 8093.0	...
5188199	  745.7	  491.1	 8094.0	...
5188200	  745.7	  490.8	 8096.0	...
5188201	  745.7	  490.4	 8094.0	...
5188202	  745.7	  490.3	 8090.0	...
5188203	  745.3	  490.4	 8089.0	...
5188204	  744.9	  490.5	 8090.0	...
5188205	  744.5	  490.5	 8089.0	...
5188206	  744.4	  490.4	 8086.0	...
5188207	  744.5	  490.6	 8083.0	...
5188208	  744.5	  490.7	 8081.0	...
5188209	  744.5	  490.7	 8078.0	...
5188210	  744.7	  491.2	 8076.0	...
5188211	  744.8	  491.8	 8079.0	...
5188212	  744.9	  492.3	 8082.0	...
5188213	  744.7	  492.5	 8085.0	...
5188214	  744.6	  492.5	 8082.0	...
5188215	  744.5	  492.7	 8079.0	...
5188216	  744.7	  492.6	 8075.0	...
5188217	  745.0	  492.5	 8076.0	...
5188218	  745.3	  492.5	 8077.0	...
5188219	  745.4	  492.7	 8076.0	...
5188220	  745.5	  493.0	 8075.0	...
5188221	  745.8	  493.0	 8078.0	...
5188222	  746.1	  492.8	 8083.0	...
5188223	  746.3	  492.5	 8086.0	...
5188224	  746.2	  492.2	 8086.0	...
5188225	  746.2	  492.0	 8085.0	...
5188226	  745.8	  491.9	 8081.0	...
5188227	  745.6	  491.9	 8078.0	...
5188228	  745.4	  492.0	 8074.0	...
5188229	  745.5	  491.9	 8074.0	...
5188230	  745.3	  491.8	 8077.0	...
5188231	  745.2	  491.7	 8080.0	...
5188232	  745.1	  492.0	 8084.0	...
5188233	  745.1	  492.2	 8083.0	...
5188234	  745.0	  492.4	 8083.0	...
5188235	  744.9	  492.4	 8084.0	...
5188236	  744.9	  492.4	 8085.0	...
5188237	  745.1	  492.3	 8087.0	...
5188238	  745.5	  492.2	 8088.0	...
5188239	  745.9	  492.2	 8089.0	...
5188240	  746.0	  492.0	 8086.0	...
5188241	  746.0	  491.9	 8082.0	...
5188242	  746.0	  492.0	 8079.0	...
5188243	  746.0	  492.3	 8080.0	...
5188244	  745.8	  492.6	 8081.0	...
5188245	  745.6	  493.1	 8078.0	...
5188246	  745.5	  493.5	 8075.0	...
5188247	  745.8	  494.0	 8073.0	...
5188248	  745.4	  493.9	 8074.0	...
5188249	  744.9	  493.8	 8075.0	...
5188250	  744.5	  493.6	 8076.0	...
5188251	  744.5	  493.5	 8076.0	...
5188252	  744.6	  493.7	 8076.0	...
5188253	  745.0	  493.9	 8076.0	...
5188254	  745.5	  493.9	 8079.0	...
5188255	  745.9	  493.5	 8082.0	...
5188256	  745.9	  493.1	 8085.0	...
5188257	  745.9	  493.0	 8086.0	...
5188258	  745.9	  493.0	 8086.0	...
5188259	  745.8	  493.0	 8085.0	...
5188260	  745.6	  492.9	 8085.0	...
5188261	  745.3	  492.9	 8087.0	...
5188262	  745.2	  492.7	 8088.0	...
5188263	  745.1	  492.5	 8089.0	...
5188264	  745.5	  492.7	 8088.0	...
5188265	  745.8	  493.0	 8089.0	...
5188266	  746.2	  493.4	 8089.0	...
5188267	  746.2	  493.4	 8089.0	...
5188268	  746.1	  493.5	 8088.0	...
5188269	  746.0	  493.6	 8087.0	...
5188270	  745.8	  492.9	 8086.0	...
5188271	  745.7	  492.2	 8086.0	...
5188272	  745.5	  491.5	 8085.0	...
5188273	  745.6	  491.4	 8085.0	...
5188274	  745.7	  491.5	 8084.0	...
5188275	  745.8	  491.7	 8082.0	...
5188276	  745.9	  492.5	 8081.0	...
5188277	  746.0	  493.1	 8081.0	...
5188278	  745.9	  493.5	 8082.0	...
5188279	  745.9	  493.7	 8082.0	...
5188280	  746.0	  494.1	 8082.0	...
5188281	  746.0	  494.4	 8081.0	...
5188282	  745.9	  494.6	 8080.0	...
5188283	  745.9	  494.7	 8079.0	...
5188284	  746.0	  494.9	 8080.0	...
5188285	  746.1	  495.1	 8081.0	...
5188286	  746.2	  495.0	 8082.0	...
5188287	  746.0	  494.7	 8081.0	...
5188288	  745.8	  494.2	 8082.0	...
5188289	  745.6	  493.9	 8082.0	...
5188290	  745.7	  493.4	 8081.0	...
5188291	  745.8	  493.0	 8079.0	...
5188292	  746.1	  492.7	 8077.0	...
5188293	  746.1	  492.6	 8078.0	...
5188294	  746.2	  492.5	 8079.0	...
5188295	  746.2	  492.9	 8080.0	...
5188296	  746.1	  493.4	 8080.0	...
5188297	  745.9	  493.4	 8080.0	...
5188298	  745.4	  493.0	 8077.0	...
5188299	  744.9	  492.6	 8074.0	...
5188300	  744.9	  492.6	 8075.0	...
5188301	  745.4	  492.4	 8079.0	...
5188302	  745.9	  492.1	 8084.0	...
5188303	  745.6	  491.9	 8081.0	...
5188304	  745.1	  492.3	 8078.0	...
5188305	  744.8	  492.8	 8077.0	...
5188306	  745.1	  493.3	 8080.0	...
5188307	  745.3	  493.3	 8082.0	...
5188308	  745.5	  493.2	 8083.0	...
5188309	  745.7	  493.1	 8088.0	...
5188310	  746.0	  493.3	 8093.0	...
5188311	  746.3	  493.5	 8096.0	...
5188312	  746.4	  493.9	 8093.0	...
5188313	  746.5	  493.9	 8090.0	...
MSG	5188314 0000 _ Number On
5188314	  746.7	  494.1	 8088.0	...
5188315	  746.9	  494.3	 8088.0	...
5188316	  746.6	  494.5	 8088.0	...
5188317	  746.1	  494.5	 8088.0	...
5188318	  745.7	  494.8	 8088.0	...
5188319	  745.9	  495.2	 8082.0	...
5188320	  746.2	  495.6	 8075.0	...
5188321	  746.6	  495.6	 8069.0	...
5188322	  746.8	  495.2	 8069.0	...
5188323	  746.6	  494.7	 8070.0	...
5188324	  746.2	  494.4	 8075.0	...
5188325	  745.9	  494.2	 8080.0	...
5188326	  746.0	  494.0	 8083.0	...
5188327	  746.2	  494.1	 8084.0	...
5188328	  746.3	  494.2	 8085.0	...
5188329	  746.0	  494.1	 8086.0	...
5188330	  745.8	  494.0	 8084.0	...
5188331	  745.6	  493.8	 8081.0	...
5188332	  745.7	  493.9	 8078.0	...
5188333	  746.0	  494.3	 8078.0	...
5188334	  746.2	  494.6	 8081.0	...
5188335	  746.4	  494.9	 8085.0	...
5188336	  746.5	  495.1	 8089.0	...
5188337	  746.2	  494.4	 8090.0	...
5188338	  745.9	  493.6	 8091.0	...
5188339	  745.8	  492.7	 8091.0	...
5188340	  746.0	  492.7	 8091.0	...
5188341	  746.4	  493.8	 8087.0	...
5188342	  746.6	  494.9	 8083.0	...
5188343	  746.7	  495.0	 8079.0	...
5188344	  746.4	  494.0	 8080.0	...
5188345	  746.0	  493.6	 8082.0	...
5188346	  745.7	  494.1	 8083.0	...
5188347	  745.8	  494.5	 8084.0	...
5188348	  745.9	  494.4	 8083.0	...
5188349	  746.2	  494.4	 8083.0	...
5188350	  746.5	  494.4	 8082.0	...
5188351	  746.7	  494.1	 8084.0	...
5188352	  746.7	  494.1	 8088.0	...
5188353	  746.7	  494.4	 8093.0	...
5188354	  746.8	  494.7	 8094.0	...
5188355	  746.8	  494.7	 8093.0	...
5188356	  746.8	  494.4	 8092.0	...
5188357	  746.7	  494.1	 8091.0	...
5188358	  746.6	  494.0	 8091.0	...
5188359	  746.4	  494.0	 8091.0	...
5188360	  746.3	  494.4	 8087.0	...
5188361	  746.2	  494.8	 8083.0	...
5188362	  746.3	  495.0	 8079.0	...
5188363	  746.3	  495.0	 8078.0	...
5188364	  746.3	  494.8	 8079.0	...
5188365	  746.3	  494.7	 8080.0	...
5188366	  746.3	  494.5	 8081.0	...
5188367	  746.4	  494.3	 8083.0	...
5188368	  746.5	  494.0	 8085.0	...
5188369	  746.6	  493.8	 8088.0	...
5188370	  746.6	  493.7	 8087.0	...
5188371	  746.6	  493.6	 8088.0	...
5188372	  746.6	  493.5	 8085.0	...
5188373	  746.6	  493.8	 8082.0	...
5188374	  746.7	  494.2	 8079.0	...
5188375	  746.8	  494.2	 8082.0	...
5188376	  747.1	  493.6	 8085.0	...
5188377	  747.4	  493.2	 8088.0	...
5188378	  747.7	  493.3	 8090.0	...
5188379	  747.0	  493.5	 8093.0	...
5188380	  746.2	  493.7	 8095.0	...
5188381	  745.5	  493.9	 8092.0	...
5188382	  745.6	  494.0	 8089.0	...
5188383	  746.1	  494.3	 8087.0	...
5188384	  746.4	  494.4	 8088.0	...
5188385	  746.7	  494.5	 8089.0	...
5188386	  746.7	  494.3	 8091.0	...
5188387	  746.8	  494.3	 8093.0	...
5188388	  746.7	  494.0	 8095.0	...
5188389	  746.7	  493.7	 8097.0	...
5188390	  746.5	  493.4	 8095.0	...
5188391	  746.6	  493.7	 8092.0	...
5188392	  746.5	  494.0	 8089.0	...
5188393	  746.4	  493.9	 8092.0	...
5188394	  746.3	  493.5	 8095.0	...
5188395	  746.1	  493.3	 8097.0	...
5188396	  746.2	  493.4	 8097.0	...
5188397	  746.3	  493.5	 8095.0	...
5188398	  746.5	  493.6	 8093.0	...
5188399	  746.4	  493.7	 8091.0	...
5188400	  746.1	  493.9	 8091.0	...
5188401	  745.8	  493.9	 8092.0	...
5188402	  745.9	  493.9	 8093.0	...
5188403	  746.0	  494.0	 8093.0	...
5188404	  746.3	  494.0	 8089.0	...
5188405	  746.4	  494.0	 8085.0	...
5188406	  746.5	  493.8	 8083.0	...
5188407	  746.4	  493.7	 8086.0	...
5188408	  746.2	  493.6	 8088.0	...
5188409	  746.0	  493.7	 8088.0	...
5188410	  746.4	  493.9	 8089.0	...
5188411	  746.9	  493.7	 8090.0	...
5188412	  747.3	  493.5	 8092.0	...
5188413	  747.4	  493.5	 8092.0	...
5188414	  747.4	  493.9	 8092.0	...
5188415	  747.5	  494.3	 8092.0	...
5188416	  747.5	  494.5	 8095.0	...
5188417	  747.7	  494.6	 8099.0	...
5188418	  747.8	  494.3	 8103.0	...
5188419	  747.9	  493.9	 8105.0	...
5188420	  748.0	  493.7	 8106.0	...
5188421	  748.0	  493.9	 8104.0	...
5188422	  747.9	  494.1	 8098.0	...
5188423	  747.9	  494.5	 8092.0	...
5188424	  748.0	  494.9	 8093.0	...
5188425	  748.0	  495.2	 8098.0	...
5188426	  748.0	  495.4	 8102.0	...
5188427	  748.0	  495.5	 8102.0	...
5188428	  747.7	  495.6	 8102.0	...
5188429	  747.4	  495.9	 8102.0	...
5188430	  747.2	  496.2	 8102.0	...
5188431	  747.1	  496.1	 8100.0	...
5188432	  747.2	  495.7	 8100.0	...
5188433	  747.3	  495.4	 8101.0	...
5188434	  747.5	  495.5	 8103.0	...
5188435	  747.6	  495.7	 8102.0	...
5188436	  747.8	  495.7	 8099.0	...
5188437	  747.9	  495.7	 8096.0	...
5188438	  748.2	  495.5	 8100.0	...
5188439	  748.4	  495.3	 8104.0	...
5188440	  748.6	  495.1	 8107.0	...
5188441	  748.7	  494.9	 8106.0	...
5188442	  748.5	  494.2	 8104.0	...
5188443	  748.4	  493.5	 8102.0	...
5188444	  748.3	  492.9	 8102.0	...
5188445	  748.3	  493.4	 8102.0	...
5188446	  748.3	  493.8	 8103.0	...
5188447	  748.3	  493.8	 8101.0	...
5188448	  748.3	  493.5	 8098.0	...
5188449	  748.3	  493.3	 8099.0	...
5188450	  748.3	  493.4	 8103.0	...
5188451	  748.5	  493.4	 8107.0	...
5188452	  748.6	  493.4	 8108.0	...
5188453	  748.5	  493.5	 8105.0	...
5188454	  748.2	  493.2	 8103.0	...
5188455	  747.8	  492.9	 8100.0	...
5188456	  747.3	  492.7	 8101.0	...
5188457	  747.0	  492.9	 8102.0	...
5188458	  747.0	  493.2	 8104.0	...
5188459	  747.1	  493.4	 8104.0	...
5188460	  747.1	  493.3	 8105.0	...
5188461	  747.1	  493.1	 8104.0	...
5188462	  747.4	  493.3	 8103.0	...
5188463	  747.9	  493.7	 8104.0	...
5188464	  748.5	  494.0	 8106.0	...
5188465	  748.5	  493.9	 8108.0	...
5188466	  748.5	  493.8	 8110.0	...
5188467	  748.4	  493.9	 8110.0	...
5188468	  748.2	  494.0	 8113.0	...
5188469	  748.4	  494.2	 8115.0	...
5188470	  748.7	  494.4	 8117.0	...
5188471	  749.1	  494.7	 8115.0	...
5188472	  749.1	  494.9	 8115.0	...
5188473	  749.2	  495.1	 8116.0	...
5188474	  749.2	  495.2	 8116.0	...
5188475	  749.1	  494.9	 8114.0	...
5188476	  749.0	  494.4	 8113.0	...
5188477	  748.8	  493.8	 8116.0	...
5188478	  748.5	  493.7	 8120.0	...
5188479	  748.3	  493.7	 8121.0	...
5188480	  748.8	  493.7	 8118.0	...
5188481	  749.4	  493.5	 8115.0	...
5188482	  750.2	  493.4	 8116.0	...
5188483	  750.5	  493.4	 8116.0	...
5188484	  750.7	  493.5	 8115.0	...
5188485	  750.5	  493.6	 8115.0	...
5188486	  750.2	  493.7	 8115.0	...
5188487	  750.0	  493.7	 8116.0	...
5188488	  749.8	  493.5	 8116.0	...
5188489	  749.6	  493.4	 8117.0	...
5188490	  749.5	  493.7	 8116.0	...
5188491	  749.6	  494.1	 8115.0	...
5188492	  749.7	  494.3	 8114.0	...
5188493	  749.7	  494.0	 8114.0	...
5188494	  749.7	  493.7	 8115.0	...
5188495	  749.7	  493.6	 8117.0	...
5188496	  749.9	  493.9	 8119.0	...
5188497	  750.1	  494.1	 8119.0	...
5188498	  750.2	  494.3	 8118.0	...
5188499	  750.2	  494.5	 8117.0	...
5188500	  750.1	  494.8	 8115.0	...
5188501	  750.2	  494.6	 8117.0	...
5188502	  750.4	  494.2	 8118.0	...
5188503	  750.2	  493.8	 8120.0	...
5188504	  749.7	  493.7	 8120.0	...
5188505	  749.5	  494.1	 8117.0	...
5188506	  749.7	  494.5	 8115.0	...
5188507	  750.0	  495.0	 8115.0	...
5188508	  750.1	  495.0	 8118.0	...
5188509	  750.3	  495.1	 8120.0	...
5188510	  750.6	  495.2	 8122.0	...
5188511	  750.7	  495.3	 8122.0	...
5188512	  750.7	  495.2	 8122.0	...
5188513	  750.7	  495.1	 8122.0	...
5188514	  750.8	  495.1	 8122.0	...
5188515	  750.8	  494.9	 8124.0	...
5188516	  751.1	  494.6	 8126.0	...
5188517	  752.2	  495.0	 8127.0	...
EFIX R   5188107	5188517	411	  746.5	  492.8	   8090
SSACC R  5188518
5188518	  753.3	  495.5	 8125.0	...
5188519	  755.0	  495.8	 8124.0	...
5188520	  756.7	  495.4	 8126.0	...
5188521	  759.4	  495.6	 8129.0	...
5188522	  762.5	  496.5	 8132.0	...
5188523	  765.2	  497.6	 8131.0	...
5188524	  767.2	  498.2	 8130.0	...
5188525	  769.3	  498.0	 8129.0	...
5188526	  770.9	  498.9	 8124.0	...
ESACC R  5188518	5188526	9	  753.3	  495.5	  770.9	  498.9	   0.38	     47
SFIX R   5188527
5188527	  772.5	  500.0	 8121.0	...
5188528	  772.9	  501.2	 8117.0	...
5188529	  773.2	  501.5	 8118.0	...
5188530	  773.2	  501.5	 8119.0	...
5188531	  772.7	  501.6	 8120.0	...
5188532	  771.7	  501.4	 8120.0	...
5188533	  769.7	  501.0	 8120.0	...
5188534	  767.9	  500.5	 8125.0	...
5188535	  766.6	  500.1	 8130.0	...
5188536	  766.2	  499.9	 8132.0	...
5188537	  765.5	  499.1	 8132.0	...
5188538	  764.8	  498.3	 8132.0	...
5188539	  763.9	  497.5	 8132.0	...
5188540	  763.4	  497.6	 8136.0	...
5188541	  763.4	  497.8	 8140.0	...
5188542	  763.9	  497.9	 8144.0	...
5188543	  764.3	  498.1	 8144.0	...
5188544	  764.4	  497.9	 8145.0	...
5188545	  764.6	  497.8	 8145.0	...
5188546	  764.8	  498.0	 8144.0	...
5188547	  764.9	  498.2	 8143.0	...
5188548	  765.0	  498.5	 8139.0	...
5188549	  765.4	  498.4	 8136.0	...
5188550	  765.7	  498.4	 8131.0	...
5188551	  766.0	  498.2	 8127.0	...
5188552	  765.9	  498.1	 8125.0	...
5188553	  765.8	  498.2	 8128.0	...
5188554	  765.8	  498.4	 8132.0	...
5188555	  765.8	  498.6	 8134.0	...
5188556	  765.9	  498.9	 8135.0	...
5188557	  765.8	  499.2	 8134.0	...
5188558	  765.7	  499.5	 8134.0	...
5188559	  765.6	  499.4	 8134.0	...
5188560	  765.5	  499.6	 8135.0	...
5188561	  765.4	  499.8	 8135.0	...
5188562	  765.3	  499.9	 8133.0	...
5188563	  765.3	  499.5	 8132.0	...
5188564	  765.3	  499.2	 8132.0	...
5188565	  765.1	  499.0	 8131.0	...
5188566	  764.9	  499.3	 8129.0	...
5188567	  765.1	  499.5	 8128.0	...
5188568	  765.5	  499.7	 8128.0	...
5188569	  765.8	  499.7	 8129.0	...
5188570	  765.6	  499.9	 8130.0	...
5188571	  765.5	  500.1	 8131.0	...
5188572	  765.2	  500.2	 8131.0	...
5188573	  765.0	  500.2	 8131.0	...
5188574	  764.8	  500.1	 8130.0	...
5188575	  764.8	  499.8	 8132.0	...
5188576	  764.8	  499.4	 8134.0	...
5188577	  764.9	  498.8	 8136.0	...
5188578	  765.2	  498.3	 8135.0	...
5188579	  765.7	  497.9	 8138.0	...
5188580	  766.0	  498.1	 8141.0	...
5188581	  766.0	  498.4	 8142.0	...
5188582	  765.9	  498.6	 8140.0	...
5188583	  766.1	  498.5	 8140.0	...
5188584	  766.4	  498.0	 8144.0	...
5188585	  766.4	  497.6	 8148.0	...
5188586	  766.1	  497.4	 8151.0	...
5188587	  765.8	  497.0	 8152.0	...
5188588	  766.2	  496.5	 8155.0	...
5188589	  766.7	  496.0	 8158.0	...
5188590	  767.1	  495.8	 8159.0	...
5188591	  767.1	  496.5	 8160.0	...
5188592	  766.8	  497.2	 8160.0	...
5188593	  766.5	  497.5	 8160.0	...
5188594	  766.2	  497.0	 8159.0	...
5188595	  766.2	  497.0	 8159.0	...
5188596	  766.2	  497.4	 8156.0	...
5188597	  766.2	  497.9	 8153.0	...
5188598	  766.1	  497.9	 8152.0	...
5188599	  766.0	  497.8	 8152.0	...
5188600	  765.9	  497.8	 8152.0	...
5188601	  765.7	  498.0	 8150.0	...
5188602	  765.7	  498.1	 8147.0	...
5188603	  765.9	  498.3	 8145.0	...
5188604	  766.0	  498.5	 8144.0	...
5188605	  766.0	  498.3	 8145.0	...
5188606	  765.9	  497.9	 8146.0	...
5188607	  765.9	  497.5	 8148.0	...
5188608	  765.9	  497.6	 8152.0	...
5188609	  766.0	  497.6	 8155.0	...
5188610	  766.0	  497.6	 8157.0	...
5188611	  766.0	  497.7	 8157.0	...
5188612	  765.9	  497.8	 8159.0	...
5188613	  765.8	  497.9	 8160.0	...
5188614	  765.7	  497.9	 8159.0	...
5188615	  765.7	  497.9	 8156.0	...
MSG	5188616 0000 _ Number Off
5188616	  765.6	  497.8	 8153.0	...
5188617	  765.7	  497.6	 8154.0	...
5188618	  766.0	  497.5	 8155.0	...
5188619	  766.3	  497.3	 8155.0	...
5188620	  766.4	  497.2	 8154.0	...
5188621	  766.0	  497.2	 8155.0	...
5188622	  765.5	  497.2	 8155.0	...
5188623	  765.1	  497.2	 8156.0	...
5188624	  765.2	  497.1	 8156.0	...
5188625	  765.4	  496.8	 8157.0	...
5188626	  765.8	  496.7	 8158.0	...
5188627	  766.0	  496.8	 8159.0	...
5188628	  766.2	  497.1	 8159.0	...
5188629	  766.1	  496.8	 8159.0	...
5188630	  766.0	  496.3	 8159.0	...
5188631	  766.0	  496.2	 8160.0	...
5188632	  766.1	  496.6	 8160.0	...
5188633	  766.3	  497.1	 8160.0	...
5188634	  766.4	  497.0	 8159.0	...
5188635	  766.6	  496.8	 8158.0	...
5188636	  766.6	  496.5	 8158.0	...
5188637	  766.4	  496.1	 8159.0	...
5188638	  766.1	  495.9	 8159.0	...
5188639	  765.8	  495.7	 8160.0	...
5188640	  765.6	  495.8	 8161.0	...
5188641	  765.7	  495.8	 8162.0	...
5188642	  766.0	  495.7	 8162.0	...
5188643	  766.3	  495.7	 8160.0	...
5188644	  766.5	  495.6	 8159.0	...
5188645	  766.7	  495.6	 8159.0	...
5188646	  766.7	  495.4	 8159.0	...
5188647	  766.6	  495.2	 8163.0	...
5188648	  766.5	  495.0	 8166.0	...
5188649	  766.3	  495.1	 8170.0	...
5188650	  765.8	  495.1	 8169.0	...
5188651	  765.3	  495.2	 8169.0	...
5188652	  765.1	  495.4	 8169.0	...
5188653	  765.1	  495.6	 8173.0	...
5188654	  765.0	  495.9	 8178.0	...
5188655	  765.1	  496.2	 8178.0	...
5188656	  765.2	  496.3	 8173.0	...
5188657	  765.4	  496.4	 8167.0	...
5188658	  765.7	  496.3	 8166.0	...
5188659	  766.0	  496.3	 8165.0	...
5188660	  766.2	  496.0	 8168.0	...
5188661	  766.2	  495.7	 8169.0	...
5188662	  766.3	  495.4	 8171.0	...
5188663	  766.3	  495.6	 8170.0	...
5188664	  766.4	  495.5	 8169.0	...
5188665	  766.5	  495.3	 8168.0	...
5188666	  766.6	  495.7	 8168.0	...
5188667	  766.8	  496.1	 8171.0	...
5188668	  766.9	  496.8	 8174.0	...
5188669	  767.0	  496.9	 8177.0	...
5188670	  767.0	  496.7	 8176.0	...
5188671	  766.9	  496.3	 8176.0	...
5188672	  766.9	  495.8	 8172.0	...
5188673	  766.7	  496.3	 8170.0	...
5188674	  766.6	  496.7	 8168.0	...
5188675	  766.4	  497.2	 8168.0	...
5188676	  766.3	  497.3	 8169.0	...
5188677	  766.2	  497.3	 8172.0	...
5188678	  766.2	  497.1	 8176.0	...
5188679	  766.5	  496.9	 8178.0	...
5188680	  766.8	  496.8	 8179.0	...
5188681	  767.0	  496.8	 8176.0	...
5188682	  766.8	  496.8	 8174.0	...
5188683	  766.8	  496.8	 8171.0	...
5188684	  767.0	  496.8	 8171.0	...
5188685	  767.2	  496.6	 8169.0	...
5188686	  767.1	  496.5	 8168.0	...
5188687	  767.0	  496.3	 8171.0	...
5188688	  767.0	  496.5	 8177.0	...
5188689	  767.1	  496.7	 8182.0	...
5188690	  767.1	  496.8	 8183.0	...
5188691	  767.0	  496.8	 8182.0	...
5188692	  766.8	  496.4	 8181.0	...
5188693	  766.7	  496.0	 8182.0	...
5188694	  767.1	  495.5	 8185.0	...
5188695	  767.6	  495.3	 8187.0	...
5188696	  767.9	  495.1	 8189.0	...
5188697	  767.7	  495.2	 8188.0	...
5188698	  767.5	  495.4	 8186.0	...
5188699	  767.5	  495.5	 8184.0	...
5188700	  767.4	  495.6	 8182.0	...
5188701	  767.4	  495.8	 8177.0	...
5188702	  767.5	  496.2	 8172.0	...
5188703	  767.9	  496.5	 8171.0	...
5188704	  768.3	  496.6	 8175.0	...
5188705	  768.8	  496.6	 8180.0	...
5188706	  768.9	  496.3	 8181.0	...
5188707	  769.1	  495.9	 8182.0	...
5188708	  768.6	  495.7	 8181.0	...
5188709	  768.2	  495.8	 8180.0	...
5188710	  767.7	  495.9	 8177.0	...
5188711	  767.8	  495.8	 8176.0	...
5188712	  767.8	  495.7	 8178.0	...
5188713	  767.8	  495.7	 8181.0	...
5188714	  767.8	  495.6	 8184.0	...
5188715	  767.8	  495.6	 8183.0	...
5188716	  767.9	  495.8	 8182.0	...
5188717	  768.0	  496.0	 8181.0	...
5188718	  768.1	  495.9	 8180.0	...
5188719	  768.1	  495.5	 8179.0	...
5188720	  768.1	  495.4	 8182.0	...
5188721	  768.3	  495.6	 8186.0	...
5188722	  768.5	  495.8	 8189.0	...
5188723	  768.8	  495.9	 8189.0	...
5188724	  768.9	  496.1	 8189.0	...
5188725	  768.9	  495.9	 8189.0	...
5188726	  768.8	  495.5	 8189.0	...
5188727	  768.6	  495.1	 8189.0	...
5188728	  768.3	  494.9	 8189.0	...
5188729	  768.1	  494.7	 8189.0	...
5188730	  767.8	  494.7	 8186.0	...
5188731	  767.7	  494.8	 8183.0	...
5188732	  767.6	  494.9	 8181.0	...
5188733	  767.6	  494.9	 8182.0	...
5188734	  767.5	  494.8	 8183.0	...
5188735	  767.5	  494.8	 8183.0	...
5188736	  767.6	  494.7	 8184.0	...
5188737	  767.7	  494.8	 8185.0	...
5188738	  767.8	  494.9	 8185.0	...
5188739	  767.9	  495.1	 8184.0	...
5188740	  767.9	  494.9	 8184.0	...
5188741	  767.9	  494.7	 8184.0	...
5188742	  767.9	  494.4	 8184.0	...
5188743	  767.9	  494.3	 8184.0	...
5188744	  767.8	  494.3	 8184.0	...
5188745	  767.6	  494.1	 8184.0	...
5188746	  767.6	  493.8	 8186.0	...
5188747	  767.6	  493.8	 8187.0	...
5188748	  767.8	  494.2	 8189.0	...
5188749	  767.5	  494.9	 8190.0	...
5188750	  767.3	  495.2	 8190.0	...
5188751	  767.2	  495.6	 8188.0	...
5188752	  767.3	  495.7	 8185.0	...
5188753	  767.4	  495.7	 8183.0	...
5188754	  767.3	  495.6	 8182.0	...
5188755	  767.3	  495.5	 8182.0	...
5188756	  767.2	  495.3	 8184.0	...
5188757	  767.1	  495.3	 8186.0	...
5188758	  767.1	  495.2	 8184.0	...
5188759	  767.2	  495.0	 8181.0	...
5188760	  767.2	  495.0	 8179.0	...
5188761	  766.9	  494.9	 8182.0	...
5188762	  766.7	  495.0	 8184.0	...
5188763	  766.8	  495.1	 8185.0	...
5188764	  767.1	  495.0	 8186.0	...
5188765	  767.4	  494.4	 8187.0	...
5188766	  767.5	  493.9	 8191.0	...
5188767	  767.6	  493.5	 8196.0	...
5188768	  767.7	  493.6	 8199.0	...
5188769	  767.5	  493.9	 8198.0	...
5188770	  767.2	  493.9	 8195.0	...
5188771	  766.9	  493.6	 8191.0	...
5188772	  766.9	  493.6	 8189.0	...
5188773	  766.9	  493.8	 8188.0	...
5188774	  766.7	  494.1	 8187.0	...
5188775	  766.6	  494.3	 8189.0	...
5188776	  766.3	  494.4	 8190.0	...
5188777	  766.1	  494.5	 8192.0	...
5188778	  765.8	  494.5	 8191.0	...
5188779	  765.8	  494.5	 8192.0	...
5188780	  766.1	  494.5	 8192.0	...
5188781	  766.4	  494.5	 8191.0	...
5188782	  766.6	  494.5	 8189.0	...
5188783	  766.6	  494.4	 8187.0	...
5188784	  766.7	  494.4	 8187.0	...
5188785	  767.0	  494.2	 8187.0	...
5188786	  767.4	  493.9	 8187.0	...
5188787	  767.6	  493.8	 8187.0	...
5188788	  767.6	  493.9	 8187.0	...
5188789	  767.7	  493.9	 8188.0	...
5188790	  767.8	  493.9	 8188.0	...
5188791	  767.5	  493.6	 8188.0	...
5188792	  767.1	  493.3	 8187.0	...
5188793	  766.8	  493.8	 8185.0	...
5188794	  766.9	  494.5	 8185.0	...
5188795	  767.0	  495.1	 8187.0	...
5188796	  767.0	  495.1	 8187.0	...
5188797	  766.9	  494.3	 8187.0	...
5188798	  766.7	  493.6	 8185.0	...
5188799	  766.6	  493.0	 8184.0	...
5188800	  766.6	  493.2	 8184.0	...
5188801	  766.8	  493.5	 8185.0	...
5188802	  766.8	  493.7	 8186.0	...
5188803	  766.7	  493.5	 8186.0	...
5188804	  766.5	  493.1	 8186.0	...
5188805	  766.4	  493.6	 8184.0	...
5188806	  766.5	  494.5	 8182.0	...
5188807	  766.5	  495.4	 8182.0	...
5188808	  767.0	  495.4	 8185.0	...
5188809	  767.5	  495.3	 8188.0	...
5188810	  767.5	  495.3	 8191.0	...
5188811	  767.0	  495.4	 8193.0	...
5188812	  766.6	  495.0	 8196.0	...
5188813	  766.6	  494.6	 8198.0	...
5188814	  766.7	  494.2	 8201.0	...
5188815	  766.8	  493.9	 8202.0	...
5188816	  766.6	  493.7	 8202.0	...
MSG	5188817 0000 _ Number On
5188817	  766.4	  494.0	 8201.0	...
5188818	  766.3	  494.6	 8202.0	...
5188819	  766.4	  495.2	 8202.0	...
5188820	  766.5	  495.3	 8202.0	...
5188821	  766.6	  495.4	 8202.0	...
5188822	  766.6	  495.4	 8201.0	...
5188823	  766.7	  495.8	 8199.0	...
5188824	  767.0	  496.0	 8196.0	...
5188825	  767.4	  496.2	 8197.0	...
5188826	  767.3	  496.1	 8200.0	...
5188827	  766.8	  495.9	 8204.0	...
5188828	  766.4	  495.7	 8201.0	...
5188829	  766.2	  495.6	 8199.0	...
5188830	  766.1	  495.7	 8195.0	...
5188831	  766.1	  495.8	 8195.0	...
5188832	  766.2	  495.9	 8196.0	...
5188833	  766.3	  495.9	 8199.0	...
5188834	  766.4	  496.0	 8201.0	...
5188835	  766.5	  496.3	 8203.0	...
5188836	  766.6	  496.5	 8205.0	...
5188837	  766.7	  496.6	 8207.0	...
5188838	  766.7	  496.6	 8209.0	...
5188839	  766.7	  496.6	 8207.0	...
5188840	  766.7	  496.4	 8205.0	...
5188841	  766.7	  496.2	 8204.0	...
5188842	  766.7	  496.0	 8207.0	...
5188843	  766.6	  495.4	 8210.0	...
5188844	  766.4	  494.9	 8211.0	...
5188845	  766.3	  494.4	 8209.0	...
5188846	  766.3	  494.6	 8207.0	...
5188847	  766.3	  495.1	 8201.0	...
5188848	  766.4	  495.4	 8198.0	...
5188849	  766.4	  495.6	 8197.0	...
5188850	  766.3	  495.5	 8200.0	...
5188851	  766.2	  495.8	 8204.0	...
5188852	  766.1	  495.9	 8207.0	...
5188853	  766.2	  496.1	 8210.0	...
5188854	  766.3	  496.0	 8212.0	...
5188855	  766.4	  496.2	 8211.0	...
5188856	  766.4	  496.4	 8212.0	...
5188857	  766.3	  495.6	 8213.0	...
5188858	  766.2	  494.8	 8212.0	...
5188859	  765.8	  494.1	 8211.0	...
5188860	  765.5	  494.2	 8210.0	...
5188861	  765.1	  494.3	 8211.0	...
5188862	  765.0	  494.6	 8210.0	...
5188863	  764.9	  494.9	 8207.0	...
5188864	  764.8	  495.0	 8205.0	...
5188865	  764.7	  494.9	 8206.0	...
5188866	  764.6	  494.7	 8209.0	...
5188867	  764.8	  494.7	 8211.0	...
5188868	  765.1	  494.7	 8210.0	...
5188869	  765.3	  494.5	 8209.0	...
5188870	  765.2	  494.4	 8210.0	...
5188871	  765.2	  494.3	 8211.0	...
5188872	  765.2	  494.2	 8212.0	...
5188873	  765.2	  494.6	 8213.0	...
5188874	  765.1	  494.9	 8215.0	...
5188875	  765.0	  495.3	 8217.0	...
5188876	  764.9	  495.4	 8217.0	...
5188877	  764.9	  495.3	 8217.0	...
5188878	  764.8	  494.8	 8216.0	...
5188879	  764.7	  494.3	 8216.0	...
5188880	  764.5	  493.9	 8216.0	...
5188881	  764.4	  494.0	 8217.0	...
5188882	  764.3	  494.1	 8217.0	...
5188883	  764.3	  494.2	 8217.0	...
5188884	  764.3	  494.5	 8217.0	...
5188885	  764.2	  494.7	 8216.0	...
5188886	  764.1	  495.0	 8217.0	...
5188887	  764.1	  495.1	 8217.0	...
5188888	  764.1	  495.2	 8218.0	...
5188889	  764.1	  495.3	 8218.0	...
5188890	  764.1	  495.5	 8219.0	...
5188891	  764.3	  495.3	 8220.0	...
5188892	  764.3	  494.9	 8221.0	...
5188893	  764.1	  494.6	 8222.0	...
5188894	  763.9	  494.8	 8224.0	...
5188895	  763.7	  495.0	 8227.0	...
5188896	  763.6	  495.2	 8225.0	...
5188897	  763.6	  495.0	 8220.0	...
5188898	  763.6	  494.8	 8221.0	...
5188899	  763.8	  494.6	 8227.0	...
5188900	  763.7	  494.6	 8233.0	...
5188901	  763.6	  494.8	 8233.0	...
5188902	  763.4	  495.2	 8231.0	...
5188903	  763.3	  495.6	 8228.0	...
5188904	  763.2	  495.8	 8222.0	...
5188905	  763.3	  495.7	 8217.0	...
5188906	  763.4	  495.7	 8214.0	...
5188907	  763.4	  495.5	 8213.0	...
5188908	  763.5	  495.4	 8213.0	...
5188909	  763.6	  495.2	 8214.0	...
5188910	  763.7	  495.2	 8218.0	...
5188911	  763.8	  495.2	 8221.0	...
5188912	  763.7	  495.2	 8222.0	...
5188913	  763.5	  494.8	 8222.0	...
5188914	  763.4	  494.4	 8222.0	...
5188915	  763.3	  493.8	 8222.0	...
5188916	  763.3	  493.7	 8219.0	...
5188917	  763.3	  494.1	 8216.0	...
5188918	  763.4	  494.5	 8213.0	...
5188919	  763.0	  495.1	 8212.0	...
5188920	  762.5	  495.1	 8212.0	...
5188921	  762.1	  495.2	 8215.0	...
5188922	  762.2	  495.1	 8218.0	...
5188923	  762.3	  495.0	 8219.0	...
5188924	  762.3	  494.9	 8222.0	...
5188925	  762.2	  494.9	 8224.0	...
5188926	  762.3	  495.1	 8226.0	...
5188927	  762.4	  495.4	 8225.0	...
5188928	  762.5	  495.7	 8225.0	...
5188929	  762.5	  495.7	 8225.0	...
5188930	  762.4	  495.6	 8224.0	...
5188931	  762.4	  495.5	 8223.0	...
5188932	  762.4	  495.1	 8224.0	...
5188933	  762.5	  494.7	 8226.0	...
5188934	  762.5	  494.3	 8226.0	...
5188935	  762.5	  495.3	 8223.0	...
5188936	  762.3	  496.3	 8220.0	...
5188937	  762.2	  497.2	 8220.0	...
5188938	  762.2	  497.1	 8221.0	...
5188939	  762.1	  497.0	 8222.0	...
5188940	  761.9	  497.0	 8226.0	...
5188941	  761.6	  496.3	 8229.0	...
5188942	  761.5	  495.6	 8231.0	...
5188943	  761.6	  495.0	 8229.0	...
5188944	  761.7	  495.2	 8226.0	...
5188945	  761.9	  495.4	 8225.0	...
5188946	  761.9	  495.5	 8224.0	...
5188947	  761.9	  495.2	 8223.0	...
5188948	  762.0	  494.9	 8223.0	...
5188949	  762.0	  494.6	 8221.0	...
5188950	  762.0	  494.5	 8220.0	...
5188951	  761.8	  494.9	 8219.0	...
5188952	  762.0	  495.2	 8222.0	...
5188953	  762.3	  495.5	 8225.0	...
5188954	  762.3	  495.3	 8228.0	...
5188955	  762.1	  495.2	 8228.0	...
5188956	  761.9	  495.1	 8227.0	...
5188957	  761.7	  495.1	 8227.0	...
5188958	  761.5	  495.0	 8227.0	...
5188959	  761.4	  494.9	 8228.0	...
5188960	  761.3	  494.9	 8228.0	...
5188961	  761.3	  495.2	 8229.0	...
5188962	  761.2	  495.4	 8230.0	...
5188963	  761.4	  495.7	 8233.0	...
5188964	  761.6	  496.0	 8235.0	...
5188965	  761.8	  496.4	 8240.0	...
5188966	  761.9	  496.6	 8242.0	...
5188967	  762.1	  496.6	 8241.0	...
5188968	  762.0	  496.7	 8238.0	...
5188969	  761.7	  496.7	 8234.0	...
5188970	  761.3	  496.6	 8231.0	...
5188971	  761.2	  496.5	 8228.0	...
5188972	  761.4	  496.3	 8226.0	...
5188973	  761.7	  496.2	 8231.0	...
5188974	  761.9	  496.1	 8237.0	...
5188975	  762.1	  496.0	 8244.0	...
5188976	  762.0	  496.0	 8244.0	...
5188977	  761.7	  496.2	 8241.0	...
5188978	  761.3	  496.2	 8239.0	...
5188979	  761.4	  496.1	 8236.0	...
5188980	  761.7	  496.0	 8236.0	...
5188981	  761.8	  496.1	 8237.0	...
5188982	  761.5	  496.2	 8238.0	...
5188983	  761.2	  496.2	 8239.0	...
5188984	  761.2	  496.2	 8238.0	...
5188985	  761.3	  496.1	 8238.0	...
5188986	  761.5	  496.1	 8238.0	...
5188987	  761.6	  496.1	 8240.0	...
5188988	  761.6	  496.1	 8241.0	...
5188989	  761.6	  496.3	 8244.0	...
5188990	  761.5	  496.5	 8245.0	...
5188991	  761.2	  496.7	 8243.0	...
5188992	  760.9	  496.9	 8241.0	...
5188993	  760.7	  497.1	 8240.0	...
5188994	  760.5	  497.2	 8247.0	...
5188995	  760.1	  496.5	 8252.0	...
5188996	  759.8	  495.7	 8249.0	...
5188997	  759.6	  494.9	 8242.0	...
5188998	  759.7	  494.9	 8235.0	...
5188999	  759.7	  494.7	 8236.0	...
5189000	  759.5	  494.7	 8237.0	...
5189001	  759.2	  494.8	 8242.0	...
5189002	  759.0	  495.3	 8247.0	...
5189003	  759.0	  495.8	 8248.0	...
5189004	  759.0	  496.2	 8242.0	...
5189005	  759.0	  496.1	 8237.0	...
5189006	  759.1	  496.1	 8236.0	...
5189007	  759.3	  496.2	 8236.0	...
5189008	  759.5	  496.3	 8237.0	...
5189009	  759.5	  496.5	 8236.0	...
5189010	  759.5	  496.6	 8234.0	...
5189011	  759.5	  496.4	 8235.0	...
5189012	  759.4	  496.3	 8238.0	...
5189013	  759.6	  496.2	 8241.0	...
5189014	  760.0	  496.2	 8242.0	...
5189015	  760.3	  496.2	 8243.0	...
5189016	  760.4	  495.8	 8248.0	...
5189017	  760.3	  495.4	 8253.0	...
5189018	  759.7	  495.5	 8257.0	...
5189019	  759.0	  496.0	 8255.0	...
5189020	  758.4	  496.1	 8251.0	...
5189021	  758.3	  495.5	 8247.0	...
5189022	  758.2	  495.0	 8246.0	...
5189023	  758.3	  495.0	 8246.0	...
5189024	  758.5	  494.9	 8246.0	...
5189025	  758.6	  495.0	 8246.0	...
5189026	  758.6	  495.1	 8246.0	...
5189027	  758.7	  495.3	 8247.0	...
5189028	  758.8	  495.6	 8246.0	...
5189029	  758.7	  495.4	 8243.0	...
5189030	  758.6	  495.1	 8242.0	...
5189031	  758.4	  494.8	 8241.0	...
5189032	  758.3	  495.1	 8240.0	...
5189033	  758.1	  495.4	 8237.0	...
5189034	  757.9	  496.3	 8235.0	...
5189035	  757.6	  497.1	 8233.0	...
5189036	  757.4	  497.6	 8234.0	...
5189037	  757.4	  497.2	 8236.0	...
5189038	  757.4	  496.5	 8238.0	...
5189039	  757.5	  496.1	 8240.0	...
5189040	  757.8	  495.9	 8245.0	...
5189041	  758.2	  496.0	 8250.0	...
5189042	  758.6	  496.0	 8255.0	...
5189043	  758.8	  495.8	 8253.0	...
5189044	  759.0	  495.6	 8251.0	...
5189045	  759.2	  495.5	 8250.0	...
5189046	  758.8	  495.6	 8252.0	...
5189047	  758.4	  495.1	 8253.0	...
5189048	  758.0	  494.7	 8252.0	...
5189049	  758.1	  494.8	 8250.0	...
5189050	  758.3	  495.3	 8249.0	...
5189051	  758.4	  495.9	 8248.0	...
5189052	  758.5	  496.5	 8248.0	...
5189053	  758.7	  497.1	 8249.0	...
5189054	  758.9	  497.5	 8251.0	...
5189055	  759.0	  497.2	 8254.0	...
5189056	  759.0	  496.9	 8257.0	...
5189057	  758.9	  496.8	 8257.0	...
5189058	  758.8	  496.6	 8253.0	...
5189059	  758.7	  496.4	 8249.0	...
5189060	  758.6	  496.1	 8250.0	...
5189061	  758.6	  496.0	 8255.0	...
5189062	  758.7	  496.0	 8259.0	...
5189063	  758.8	  495.9	 8257.0	...
5189064	  758.9	  496.1	 8255.0	...
5189065	  759.4	  496.4	 8252.0	...
5189066	  759.9	  496.7	 8250.0	...
5189067	  760.3	  496.6	 8249.0	...
5189068	  760.3	  496.3	 8249.0	...
5189069	  760.3	  495.9	 8248.0	...
5189070	  760.5	  495.8	 8247.0	...
5189071	  760.6	  495.7	 8246.0	...
5189072	  760.7	  495.7	 8244.0	...
5189073	  760.4	  495.8	 8244.0	...
5189074	  759.9	  496.0	 8244.0	...
5189075	  759.5	  496.1	 8245.0	...
5189076	  759.3	  496.3	 8246.0	...
5189077	  759.3	  496.2	 8245.0	...
5189078	  759.3	  496.0	 8244.0	...
5189079	  759.2	  495.9	 8245.0	...
5189080	  759.2	  495.9	 8246.0	...
5189081	  759.2	  495.4	 8247.0	...
5189082	  759.1	  494.8	 8248.0	...
5189083	  759.1	  494.5	 8247.0	...
5189084	  759.1	  494.8	 8251.0	...
5189085	  759.2	  495.3	 8256.0	...
5189086	  759.2	  495.4	 8262.0	...
5189087	  759.2	  495.4	 8263.0	...
5189088	  759.3	  495.2	 8261.0	...
5189089	  759.4	  495.1	 8259.0	...
5189090	  759.6	  495.0	 8256.0	...
5189091	  759.7	  495.2	 8256.0	...
5189092	  759.7	  495.4	 8258.0	...
5189093	  759.1	  495.7	 8258.0	...
5189094	  758.4	  495.8	 8256.0	...
5189095	  757.9	  496.0	 8255.0	...
5189096	  757.9	  496.3	 8255.0	...
5189097	  758.0	  496.6	 8254.0	...
5189098	  758.3	  496.7	 8254.0	...
5189099	  758.4	  496.7	 8255.0	...
5189100	  758.4	  496.6	 8255.0	...
5189101	  758.4	  496.5	 8256.0	...
5189102	  758.6	  496.2	 8257.0	...
5189103	  759.2	  496.1	 8259.0	...
5189104	  759.8	  496.1	 8259.0	...
5189105	  760.2	  496.2	 8259.0	...
5189106	  759.9	  495.5	 8260.0	...
5189107	  759.6	  494.7	 8263.0	...
5189108	  758.6	  494.0	 8266.0	...
5189109	  758.0	  494.1	 8268.0	...
5189110	  757.6	  494.6	 8267.0	...
5189111	  758.1	  494.9	 8264.0	...
5189112	  758.7	  495.2	 8263.0	...
5189113	  759.1	  495.1	 8262.0	...
5189114	  759.0	  495.1	 8264.0	...
5189115	  758.9	  495.9	 8266.0	...
5189116	  758.9	  496.6	 8267.0	...
5189117	  758.8	  496.9	 8267.0	...
5189118	  758.5	  496.3	 8267.0	...
5189119	  758.3	  495.8	 8266.0	...
5189120	  758.2	  495.7	 8267.0	...
5189121	  758.1	  495.7	 8267.0	...
5189122	  757.8	  495.8	 8267.0	...
5189123	  757.4	  495.9	 8265.0	...
5189124	  757.2	  496.2	 8260.0	...
5189125	  757.3	  496.4	 8256.0	...
5189126	  757.4	  496.3	 8255.0	...
5189127	  757.4	  496.1	 8257.0	...
5189128	  757.4	  495.7	 8257.0	...
5189129	  758.1	  495.4	 8258.0	...
5189130	  758.9	  495.1	 8261.0	...
MSG	5189131 0000 _ Number Off
5189131	  759.4	  495.0	 8264.0	...
5189132	  759.0	  495.0	 8267.0	...
5189133	  758.7	  494.9	 8269.0	...
5189134	  758.7	  494.8	 8271.0	...
5189135	  758.6	  495.1	 8271.0	...
5189136	  758.4	  495.4	 8271.0	...
5189137	  758.2	  495.8	 8271.0	...
5189138	  758.0	  495.9	 8272.0	...
5189139	  757.9	  495.8	 8276.0	...
5189140	  758.0	  495.7	 8281.0	...
5189141	  758.3	  495.6	 8285.0	...
5189142	  758.5	  495.5	 8283.0	...
5189143	  758.6	  495.3	 8282.0	...
5189144	  758.4	  494.9	 8281.0	...
5189145	  758.0	  494.5	 8282.0	...
5189146	  757.7	  494.4	 8281.0	...
5189147	  757.5	  494.7	 8277.0	...
5189148	  757.4	  494.9	 8273.0	...
5189149	  757.3	  494.9	 8270.0	...
5189150	  757.6	  494.9	 8274.0	...
5189151	  758.0	  495.1	 8278.0	...
5189152	  758.5	  495.4	 8283.0	...
5189153	  758.7	  495.5	 8281.0	...
5189154	  758.8	  495.1	 8280.0	...
5189155	  758.7	  494.7	 8279.0	...
5189156	  758.6	  494.3	 8282.0	...
5189157	  758.6	  494.5	 8285.0	...
5189158	  758.3	  495.0	 8284.0	...
5189159	  757.9	  495.5	 8280.0	...
5189160	  757.5	  495.9	 8275.0	...
5189161	  757.4	  496.0	 8274.0	...
5189162	  757.4	  496.1	 8272.0	...
5189163	  757.5	  496.0	 8272.0	...
5189164	  757.7	  495.7	 8272.0	...
5189165	  757.7	  495.3	 8273.0	...
5189166	  757.7	  495.4	 8274.0	...
5189167	  757.7	  495.9	 8275.0	...
5189168	  757.8	  496.4	 8279.0	...
5189169	  758.0	  496.6	 8284.0	...
5189170	  758.1	  496.7	 8286.0	...
5189171	  758.1	  496.6	 8288.0	...
5189172	  758.4	  496.2	 8289.0	...
5189173	  758.8	  495.9	 8289.0	...
5189174	  759.3	  495.9	 8289.0	...
5189175	  759.1	  495.6	 8288.0	...
5189176	  758.9	  495.2	 8287.0	...
5189177	  758.4	  494.9	 8286.0	...
5189178	  757.7	  494.9	 8285.0	...
5189179	  757.0	  494.9	 8285.0	...
5189180	  757.0	  494.8	 8286.0	...
5189181	  757.3	  494.6	 8287.0	...
5189182	  758.1	  494.2	 8289.0	...
5189183	  758.5	  493.9	 8292.0	...
5189184	  759.0	  493.6	 8295.0	...
5189185	  758.9	  493.7	 8298.0	...
5189186	  758.6	  493.7	 8298.0	...
5189187	  758.3	  493.6	 8300.0	...
5189188	  758.3	  494.0	 8302.0	...
5189189	  758.9	  494.6	 8305.0	...
5189190	  759.5	  495.2	 8306.0	...
5189191	  759.6	  495.2	 8304.0	...
5189192	  759.1	  494.7	 8302.0	...
5189193	  758.6	  494.2	 8300.0	...
5189194	  758.5	  493.6	 8301.0	...
5189195	  758.7	  493.6	 8301.0	...
5189196	  759.1	  494.2	 8302.0	...
5189197	  759.3	  494.7	 8304.0	...
5189198	  759.3	  495.2	 8304.0	...
5189199	  759.2	  495.3	 8303.0	...
5189200	  759.2	  495.4	 8302.0	...
5189201	  759.1	  495.3	 8304.0	...
5189202	  759.1	  494.8	 8306.0	...
5189203	  759.1	  494.3	 8312.0	...
5189204	  759.2	  493.9	 8316.0	...
5189205	  759.3	  493.7	 8319.0	...
5189206	  759.3	  493.6	 8320.0	...
5189207	  759.3	  493.7	 8318.0	...
5189208	  758.9	  493.7	 8316.0	...
5189209	  758.5	  493.8	 8314.0	...
5189210	  758.0	  494.2	 8314.0	...
5189211	  758.0	  494.4	 8314.0	...
5189212	  757.9	  494.6	 8315.0	...
5189213	  758.1	  493.9	 8315.0	...
5189214	  758.4	  493.1	 8315.0	...
5189215	  758.4	  492.4	 8316.0	...
5189216	  758.1	  492.5	 8318.0	...
5189217	  758.0	  492.6	 8317.0	...
5189218	  758.2	  492.8	 8315.0	...
5189219	  758.3	  492.9	 8313.0	...
5189220	  758.3	  493.1	 8313.0	...
5189221	  758.2	  493.3	 8313.0	...
5189222	  758.3	  493.5	 8312.0	...
5189223	  758.6	  493.5	 8313.0	...
5189224	  759.1	  493.5	 8314.0	...
5189225	  759.4	  493.6	 8315.0	...
5189226	  759.2	  493.4	 8316.0	...
5189227	  759.0	  493.2	 8317.0	...
5189228	  759.2	  492.8	 8319.0	...
5189229	  759.4	  492.7	 8320.0	...
5189230	  759.5	  492.8	 8320.0	...
5189231	  759.1	  492.7	 8316.0	...
5189232	  758.8	  492.6	 8312.0	...
5189233	  758.7	  492.8	 8310.0	...
5189234	  758.4	  493.3	 8312.0	...
5189235	  758.2	  494.1	 8315.0	...
5189236	  758.1	  494.5	 8316.0	...
5189237	  758.3	  494.7	 8317.0	...
5189238	  758.4	  494.4	 8317.0	...
5189239	  758.7	  493.9	 8316.0	...
5189240	  759.0	  493.7	 8315.0	...
5189241	  759.4	  493.7	 8317.0	...
5189242	  759.4	  493.5	 8320.0	...
5189243	  758.9	  493.0	 8323.0	...
5189244	  758.5	  492.5	 8324.0	...
5189245	  758.1	  492.2	 8325.0	...
5189246	  758.2	  492.2	 8326.0	...
5189247	  758.3	  492.2	 8329.0	...
5189248	  758.4	  492.1	 8333.0	...
5189249	  758.6	  492.0	 8336.0	...
5189250	  758.9	  491.7	 8337.0	...
5189251	  759.0	  491.7	 8335.0	...
5189252	  759.0	  491.9	 8333.0	...
5189253	  759.0	  492.2	 8331.0	...
5189254	  759.0	  492.5	 8327.0	...
5189255	  759.0	  492.7	 8324.0	...
5189256	  759.0	  492.9	 8322.0	...
5189257	  758.9	  493.2	 8322.0	...
5189258	  758.7	  493.1	 8322.0	...
5189259	  758.7	  492.8	 8321.0	...
5189260	  758.6	  492.5	 8323.0	...
5189261	  758.7	  492.5	 8326.0	...
5189262	  758.7	  492.7	 8328.0	...
5189263	  758.9	  492.8	 8327.0	...
5189264	  758.9	  492.8	 8327.0	...
5189265	  759.1	  492.5	 8328.0	...
5189266	  759.2	  492.2	 8329.0	...
5189267	  759.1	  492.0	 8330.0	...
5189268	  758.9	  492.1	 8330.0	...
5189269	  758.8	  492.2	 8329.0	...
5189270	  758.7	  492.7	 8328.0	...
5189271	  758.4	  493.1	 8327.0	...
5189272	  758.2	  493.7	 8327.0	...
5189273	  758.1	  493.9	 8327.0	...
5189274	  758.2	  494.1	 8328.0	...
5189275	  758.4	  494.2	 8327.0	...
5189276	  758.4	  494.3	 8326.0	...
5189277	  758.3	  493.5	 8329.0	...
5189278	  758.5	  492.5	 8333.0	...
5189279	  758.8	  491.5	 8336.0	...
5189280	  759.1	  491.3	 8337.0	...
5189281	  759.1	  491.4	 8338.0	...
5189282	  759.0	  491.4	 8339.0	...
5189283	  759.0	  491.5	 8340.0	...
5189284	  759.1	  491.5	 8341.0	...
5189285	  759.3	  491.7	 8340.0	...
5189286	  759.4	  491.7	 8338.0	...
5189287	  759.5	  491.6	 8337.0	...
5189288	  759.5	  491.8	 8337.0	...
5189289	  759.5	  492.2	 8337.0	...
5189290	  759.4	  492.2	 8336.0	...
5189291	  759.1	  491.8	 8335.0	...
5189292	  758.8	  492.2	 8333.0	...
5189293	  758.7	  493.0	 8332.0	...
5189294	  758.7	  493.2	 8332.0	...
5189295	  758.8	  492.7	 8332.0	...
5189296	  759.1	  492.2	 8332.0	...
5189297	  759.4	  492.2	 8334.0	...
5189298	  759.7	  492.5	 8335.0	...
5189299	  759.9	  492.8	 8336.0	...
5189300	  760.0	  492.6	 8340.0	...
5189301	  760.0	  492.2	 8346.0	...
5189302	  759.9	  491.8	 8352.0	...
5189303	  759.8	  491.9	 8351.0	...
5189304	  759.7	  491.9	 8350.0	...
5189305	  759.7	  492.1	 8348.0	...
5189306	  759.8	  492.1	 8348.0	...
5189307	  759.8	  492.0	 8348.0	...
5189308	  759.5	  492.0	 8348.0	...
5189309	  759.1	  492.2	 8349.0	...
5189310	  758.8	  492.4	 8349.0	...
5189311	  758.9	  492.4	 8352.0	...
5189312	  759.0	  492.2	 8354.0	...
5189313	  759.2	  492.0	 8357.0	...
5189314	  759.4	  491.9	 8357.0	...
5189315	  759.5	  491.7	 8357.0	...
5189316	  759.8	  491.5	 8358.0	...
5189317	  760.3	  491.0	 8359.0	...
5189318	  760.5	  490.7	 8361.0	...
5189319	  760.2	  490.5	 8362.0	...
5189320	  759.8	  490.5	 8360.0	...
5189321	  759.7	  491.0	 8354.0	...
5189322	  759.7	  491.4	 8349.0	...
5189323	  759.8	  491.8	 8346.0	...
5189324	  759.7	  491.7	 8347.0	...
5189325	  759.6	  491.7	 8349.0	...
5189326	  759.5	  491.7	 8353.0	...
5189327	  759.6	  491.8	 8356.0	...
5189328	  759.7	  491.8	 8358.0	...
5189329	  759.9	  492.3	 8358.0	...
5189330	  760.0	  492.7	 8359.0	...
5189331	  760.1	  493.1	 8360.0	...
MSG	5189332 0000 _ Number On
5189332	  760.2	  493.1	 8362.0	...
5189333	  760.5	  492.6	 8361.0	...
5189334	  760.5	  492.1	 8360.0	...
5189335	  760.6	  491.8	 8359.0	...
5189336	  760.6	  491.9	 8360.0	...
5189337	  760.5	  491.7	 8362.0	...
5189338	  760.3	  491.4	 8363.0	...
5189339	  760.1	  491.1	 8363.0	...
5189340	  759.9	  491.1	 8363.0	...
5189341	  759.7	  491.1	 8365.0	...
5189342	  759.5	  491.3	 8367.0	...
5189343	  759.3	  491.7	 8369.0	...
5189344	  759.4	  492.0	 8369.0	...
5189345	  759.7	  492.4	 8369.0	...
5189346	  759.9	  492.6	 8369.0	...
5189347	  759.9	  492.0	 8370.0	...
5189348	  759.8	  491.2	 8370.0	...
5189349	  760.1	  491.2	 8370.0	...
5189350	  760.4	  492.0	 8370.0	...
5189351	  760.4	  492.6	 8373.0	...
5189352	  760.5	  492.2	 8377.0	...
5189353	  760.8	  492.0	 8383.0	...
5189354	  761.1	  492.0	 8386.0	...
5189355	  761.3	  492.2	 8388.0	...
5189356	  761.2	  492.1	 8389.0	...
5189357	  761.0	  492.1	 8388.0	...
5189358	  760.8	  492.0	 8386.0	...
5189359	  760.7	  491.9	 8383.0	...
5189360	  760.7	  491.8	 8382.0	...
5189361	  760.7	  491.9	 8381.0	...
5189362	  760.5	  492.2	 8381.0	...
5189363	  760.4	  492.8	 8380.0	...
5189364	  760.2	  493.3	 8380.0	...
5189365	  760.3	  493.5	 8381.0	...
5189366	  760.2	  493.1	 8383.0	...
5189367	  760.2	  492.1	 8386.0	...
5189368	  760.2	  491.3	 8389.0	...
5189369	  760.1	  490.4	 8391.0	...
5189370	  760.3	  489.8	 8391.0	...
5189371	  760.6	  489.3	 8391.0	...
5189372	  761.1	  489.4	 8392.0	...
5189373	  761.2	  489.6	 8393.0	...
5189374	  761.1	  489.9	 8393.0	...
5189375	  760.9	  489.8	 8392.0	...
5189376	  760.7	  489.9	 8392.0	...
5189377	  760.8	  490.0	 8392.0	...
5189378	  760.8	  490.1	 8393.0	...
5189379	  760.8	  490.1	 8393.0	...
5189380	  760.8	  490.3	 8393.0	...
5189381	  760.9	  490.4	 8393.0	...
5189382	  760.9	  490.5	 8391.0	...
5189383	  761.0	  490.6	 8391.0	...
5189384	  761.0	  490.8	 8390.0	...
5189385	  761.0	  491.0	 8391.0	...
5189386	  761.0	  491.2	 8390.0	...
5189387	  761.0	  491.7	 8390.0	...
5189388	  761.1	  492.2	 8391.0	...
5189389	  761.0	  492.2	 8392.0	...
5189390	  760.8	  491.8	 8394.0	...
5189391	  760.7	  491.4	 8395.0	...
5189392	  760.6	  491.4	 8397.0	...
5189393	  760.5	  491.5	 8400.0	...
5189394	  760.3	  491.9	 8403.0	...
5189395	  760.2	  492.2	 8405.0	...
5189396	  760.3	  492.2	 8404.0	...
5189397	  760.3	  491.8	 8404.0	...
5189398	  760.2	  491.5	 8404.0	...
5189399	  760.0	  491.3	 8405.0	...
5189400	  759.9	  491.0	 8405.0	...
5189401	  759.9	  490.6	 8405.0	...
5189402	  760.2	  490.1	 8405.0	...
5189403	  760.5	  490.0	 8406.0	...
5189404	  760.7	  490.0	 8407.0	...
5189405	  760.6	  490.1	 8407.0	...
5189406	  760.5	  490.2	 8407.0	...
5189407	  760.7	  490.2	 8407.0	...
5189408	  760.8	  490.7	 8404.0	...
5189409	  760.9	  491.4	 8400.0	...
5189410	  760.8	  492.1	 8397.0	...
5189411	  760.5	  491.5	 8398.0	...
5189412	  760.4	  490.6	 8402.0	...
5189413	  760.5	  489.7	 8405.0	...
5189414	  760.8	  489.8	 8407.0	...
5189415	  760.9	  490.2	 8407.0	...
5189416	  761.0	  490.9	 8404.0	...
5189417	  761.0	  491.2	 8401.0	...
5189418	  761.0	  491.3	 8398.0	...
5189419	  761.0	  491.1	 8405.0	...
5189420	  761.0	  491.1	 8413.0	...
5189421	  760.9	  491.3	 8413.0	...
5189422	  760.9	  491.6	 8407.0	...
5189423	  760.9	  491.5	 8401.0	...
5189424	  760.8	  491.4	 8402.0	...
5189425	  760.9	  491.3	 8400.0	...
5189426	  761.0	  491.3	 8400.0	...
5189427	  761.0	  491.3	 8399.0	...
5189428	  761.0	  491.2	 8400.0	...
5189429	  760.9	  491.2	 8403.0	...
5189430	  760.9	  491.2	 8407.0	...
5189431	  760.9	  491.2	 8410.0	...
5189432	  760.9	  491.0	 8410.0	...
5189433	  760.9	  490.9	 8409.0	...
5189434	  760.9	  490.9	 8407.0	...
5189435	  761.0	  491.0	 8409.0	...
5189436	  761.0	  491.0	 8411.0	...
5189437	  761.0	  491.1	 8413.0	...
5189438	  761.1	  491.1	 8413.0	...
5189439	  761.1	  491.2	 8412.0	...
5189440	  761.1	  491.1	 8411.0	...
5189441	  761.3	  490.9	 8410.0	...
5189442	  761.5	  490.8	 8410.0	...
5189443	  761.4	  490.8	 8412.0	...
5189444	  761.1	  490.9	 8413.0	...
5189445	  760.6	  490.5	 8414.0	...
5189446	  760.7	  490.1	 8415.0	...
5189447	  760.8	  489.6	 8416.0	...
5189448	  761.3	  489.8	 8413.0	...
5189449	  761.4	  490.3	 8411.0	...
5189450	  761.6	  491.1	 8407.0	...
5189451	  761.5	  491.7	 8407.0	...
5189452	  761.6	  491.7	 8409.0	...
5189453	  761.8	  491.3	 8412.0	...
5189454	  761.9	  491.0	 8415.0	...
5189455	  761.7	  491.1	 8416.0	...
5189456	  761.5	  491.2	 8417.0	...
5189457	  761.4	  490.9	 8419.0	...
5189458	  761.3	  490.5	 8421.0	...
5189459	  761.2	  490.2	 8424.0	...
5189460	  761.2	  489.8	 8427.0	...
5189461	  761.1	  489.6	 8429.0	...
5189462	  761.0	  489.7	 8426.0	...
5189463	  761.0	  490.3	 8424.0	...
5189464	  760.8	  490.5	 8425.0	...
5189465	  760.7	  490.5	 8427.0	...
5189466	  760.6	  490.5	 8429.0	...
5189467	  760.6	  490.5	 8427.0	...
5189468	  760.5	  490.5	 8427.0	...
5189469	  760.1	  490.5	 8427.0	...
5189470	  759.8	  490.6	 8426.0	...
5189471	  759.6	  490.7	 8425.0	...
5189472	  759.7	  490.7	 8423.0	...
5189473	  759.9	  490.8	 8421.0	...
5189474	  759.7	  490.8	 8421.0	...
5189475	  759.4	  490.8	 8420.0	...
5189476	  759.2	  490.7	 8419.0	...
5189477	  759.5	  490.6	 8419.0	...
5189478	  759.8	  490.6	 8419.0	...
5189479	  759.9	  490.6	 8420.0	...
5189480	  760.0	  490.6	 8423.0	...
5189481	  760.1	  490.5	 8426.0	...
5189482	  760.3	  490.5	 8428.0	...
5189483	  760.3	  490.6	 8428.0	...
5189484	  760.2	  490.7	 8429.0	...
5189485	  759.8	  490.8	 8429.0	...
5189486	  759.6	  490.8	 8428.0	...
5189487	  759.3	  490.8	 8425.0	...
5189488	  759.2	  490.7	 8424.0	...
5189489	  759.5	  490.4	 8425.0	...
5189490	  759.9	  490.4	 8429.0	...
5189491	  760.4	  490.4	 8433.0	...
5189492	  760.5	  490.6	 8435.0	...
5189493	  760.7	  490.7	 8435.0	...
5189494	  760.7	  490.9	 8436.0	...
5189495	  760.9	  491.0	 8438.0	...
5189496	  760.9	  490.5	 8441.0	...
5189497	  760.9	  489.8	 8440.0	...
5189498	  760.9	  489.3	 8440.0	...
5189499	  761.1	  489.4	 8439.0	...
5189500	  760.4	  489.6	 8438.0	...
5189501	  759.7	  489.6	 8438.0	...
5189502	  759.1	  489.6	 8440.0	...
5189503	  759.4	  489.5	 8442.0	...
5189504	  759.6	  489.4	 8445.0	...
5189505	  759.7	  489.5	 8445.0	...
5189506	  759.6	  489.7	 8445.0	...
5189507	  759.5	  489.6	 8447.0	...
5189508	  759.5	  489.3	 8448.0	...
5189509	  759.4	  489.1	 8450.0	...
5189510	  759.3	  489.1	 8449.0	...
5189511	  759.2	  489.2	 8449.0	...
5189512	  759.1	  489.0	 8448.0	...
5189513	  759.4	  488.7	 8448.0	...
5189514	  759.6	  488.5	 8449.0	...
5189515	  759.9	  488.5	 8449.0	...
5189516	  760.0	  489.2	 8448.0	...
5189517	  760.1	  489.9	 8448.0	...
5189518	  760.2	  490.2	 8447.0	...
5189519	  760.0	  490.0	 8446.0	...
5189520	  759.6	  489.8	 8446.0	...
5189521	  759.3	  490.0	 8443.0	...
5189522	  759.2	  490.0	 8440.0	...
5189523	  759.1	  490.0	 8438.0	...
5189524	  759.0	  489.9	 8438.0	...
5189525	  759.0	  490.0	 8437.0	...
5189526	  759.0	  490.1	 8436.0	...
5189527	  759.1	  490.2	 8435.0	...
5189528	  759.2	  490.6	 8435.0	...
5189529	  759.2	  490.8	 8437.0	...
5189530	  759.1	  491.0	 8438.0	...
5189531	  759.1	  490.7	 8439.0	...
5189532	  759.1	  490.4	 8443.0	...
5189533	  759.2	  490.2	 8447.0	...
5189534	  759.3	  490.1	 8451.0	...
5189535	  759.7	  490.0	 8451.0	...
5189536	  759.9	  489.9	 8451.0	...
5189537	  759.7	  489.8	 8451.0	...
5189538	  759.1	  489.7	 8446.0	...
5189539	  758.6	  490.5	 8439.0	...
5189540	  758.5	  491.3	 8432.0	...
5189541	  758.4	  491.5	 8432.0	...
5189542	  758.3	  491.3	 8434.0	...
5189543	  758.3	  491.0	 8436.0	...
5189544	  758.1	  491.1	 8437.0	...
5189545	  758.0	  491.3	 8437.0	...
5189546	  758.1	  491.5	 8437.0	...
5189547	  758.3	  491.7	 8439.0	...
5189548	  758.3	  491.5	 8443.0	...
5189549	  758.0	  491.1	 8447.0	...
5189550	  757.8	  490.6	 8447.0	...
5189551	  757.7	  490.2	 8449.0	...
5189552	  757.6	  490.1	 8450.0	...
5189553	  757.5	  490.0	 8450.0	...
5189554	  757.0	  490.0	 8450.0	...
5189555	  756.5	  490.0	 8449.0	...
5189556	  756.3	  490.5	 8450.0	...
5189557	  756.5	  490.9	 8450.0	...
5189558	  756.8	  490.8	 8451.0	...
5189559	  756.7	  490.2	 8450.0	...
5189560	  756.7	  489.7	 8449.0	...
5189561	  757.0	  489.8	 8448.0	...
5189562	  757.3	  490.0	 8447.0	...
5189563	  757.5	  489.9	 8445.0	...
5189564	  757.5	  489.7	 8446.0	...
5189565	  757.4	  489.2	 8448.0	...
5189566	  757.6	  489.0	 8456.0	...
5189567	  757.9	  489.1	 8461.0	...
5189568	  757.9	  489.3	 8466.0	...
5189569	  757.6	  489.9	 8467.0	...
5189570	  757.5	  490.2	 8464.0	...
5189571	  757.7	  490.6	 8460.0	...
5189572	  757.9	  490.6	 8455.0	...
5189573	  758.0	  490.7	 8455.0	...
5189574	  758.3	  490.8	 8457.0	...
5189575	  758.5	  490.8	 8459.0	...
5189576	  758.7	  490.7	 8461.0	...
5189577	  758.7	  490.5	 8463.0	...
5189578	  758.5	  490.3	 8465.0	...
5189579	  758.4	  490.1	 8467.0	...
5189580	  758.3	  490.0	 8469.0	...
5189581	  758.4	  490.0	 8471.0	...
5189582	  758.7	  490.0	 8473.0	...
5189583	  758.8	  489.0	 8477.0	...
5189584	  758.8	  487.3	 8481.0	...
5189585	  758.4	  484.7	 8485.0	...
5189586	  758.6	  483.1	 8486.0	...
5189587	  759.5	  482.2	 8480.0	...
5189588	  760.4	  482.0	 8473.0	...
5189589	  760.9	  481.9	 8466.0	...
5189590	  760.6	  481.8	 8466.0	...
5189591	  760.3	  481.7	 8466.0	...
5189592	  760.4	  481.7	 8466.0	...
5189593	  761.2	  481.7	 8466.0	...
5189594	  761.9	  481.7	 8465.0	...
5189595	  762.3	  481.6	 8463.0	...
5189596	  762.2	  481.5	 8462.0	...
5189597	  762.0	  481.4	 8464.0	...
5189598	  762.3	  481.3	 8467.0	...
5189599	  762.3	  481.2	 8470.0	...
5189600	  761.7	  481.2	 8466.0	...
5189601	  761.2	  481.3	 8461.0	...
5189602	  760.6	  481.4	 8459.0	...
5189603	  759.9	  481.6	 8462.0	...
5189604	  759.2	  481.5	 8465.0	...
5189605	  758.4	  481.4	 8467.0	...
5189606	  758.1	  481.2	 8468.0	...
5189607	  757.8	  481.2	 8469.0	...
5189608	  757.5	  481.2	 8467.0	...
5189609	  757.9	  481.1	 8465.0	...
5189610	  758.3	  481.0	 8462.0	...
5189611	  758.6	  481.1	 8462.0	...
5189612	  758.5	  481.3	 8461.0	...
5189613	  758.5	  481.5	 8462.0	...
5189614	  758.7	  482.2	 8463.0	...
5189615	  758.8	  482.7	 8465.0	...
5189616	  759.2	  483.3	 8466.0	...
5189617	  759.5	  483.4	 8466.0	...
5189618	  759.5	  483.4	 8464.0	...
5189619	  759.1	  483.5	 8463.0	...
5189620	  758.5	  483.6	 8462.0	...
5189621	  758.2	  483.8	 8461.0	...
5189622	  758.1	  483.8	 8461.0	...
5189623	  758.1	  483.9	 8460.0	...
5189624	  758.1	  484.1	 8461.0	...
5189625	  758.1	  483.8	 8461.0	...
5189626	  758.5	  483.3	 8461.0	...
5189627	  758.8	  482.9	 8461.0	...
5189628	  759.3	  483.0	 8461.0	...
5189629	  758.9	  483.2	 8461.0	...
5189630	  758.6	  483.2	 8458.0	...
5189631	  758.2	  483.4	 8456.0	...
5189632	  758.3	  483.8	 8454.0	...
5189633	  758.3	  484.2	 8455.0	...
5189634	  758.3	  484.1	 8456.0	...
5189635	  758.2	  483.8	 8457.0	...
5189636	  758.0	  483.5	 8458.0	...
5189637	  757.9	  483.4	 8459.0	...
5189638	  757.7	  483.3	 8460.0	...
5189639	  757.8	  483.3	 8462.0	...
5189640	  757.9	  483.3	 8461.0	...
5189641	  758.0	  483.4	 8460.0	...
5189642	  758.1	  483.4	 8459.0	...
5189643	  758.3	  483.2	 8460.0	...
5189644	  758.5	  483.2	 8460.0	...
5189645	  758.7	  483.2	 8460.0	...
MSG	5189646 0000 _ Number Off
5189646	  758.6	  483.4	 8459.0	...
5189647	  758.4	  483.6	 8459.0	...
5189648	  758.2	  483.8	 8459.0	...
5189649	  758.2	  483.6	 8460.0	...
5189650	  758.0	  483.1	 8460.0	...
5189651	  758.3	  482.6	 8461.0	...
5189652	  758.7	  482.5	 8461.0	...
5189653	  759.1	  482.4	 8460.0	...
5189654	  759.0	  482.4	 8457.0	...
5189655	  759.0	  482.6	 8454.0	...
5189656	  758.9	  482.9	 8453.0	...
5189657	  758.8	  483.7	 8452.0	...
5189658	  758.7	  484.1	 8454.0	...
5189659	  758.8	  484.4	 8455.0	...
5189660	  758.8	  484.3	 8456.0	...
5189661	  758.6	  484.2	 8459.0	...
5189662	  758.4	  484.3	 8462.0	...
5189663	  758.1	  484.4	 8465.0	...
5189664	  758.3	  484.4	 8465.0	...
5189665	  758.5	  484.4	 8467.0	...
5189666	  758.8	  484.4	 8468.0	...
5189667	  758.8	  484.5	 8468.0	...
5189668	  758.7	  484.2	 8467.0	...
5189669	  758.5	  483.6	 8468.0	...
5189670	  758.4	  483.1	 8469.0	...
5189671	  758.5	  483.5	 8470.0	...
5189672	  758.7	  484.0	 8469.0	...
5189673	  758.5	  484.5	 8469.0	...
5189674	  758.1	  484.5	 8468.0	...
5189675	  758.5	  484.6	 8467.0	...
5189676	  759.2	  484.7	 8467.0	...
5189677	  759.9	  484.2	 8468.0	...
5189678	  759.8	  483.6	 8469.0	...
5189679	  759.5	  483.7	 8468.0	...
5189680	  759.2	  484.5	 8467.0	...
5189681	  758.9	  485.2	 8466.0	...
5189682	  758.9	  485.3	 8466.0	...
5189683	  758.8	  485.3	 8466.0	...
5189684	  758.8	  485.8	 8463.0	...
5189685	  758.8	  486.1	 8459.0	...
5189686	  758.7	  486.3	 8456.0	...
5189687	  758.7	  486.1	 8455.0	...
5189688	  758.7	  486.0	 8454.0	...
5189689	  758.6	  486.1	 8453.0	...
5189690	  758.4	  486.3	 8454.0	...
5189691	  758.3	  486.4	 8455.0	...
5189692	  758.3	  486.4	 8457.0	...
5189693	  758.8	  486.4	 8459.0	...
5189694	  759.3	  486.3	 8459.0	...
5189695	  759.5	  486.2	 8457.0	...
5189696	  759.3	  486.1	 8454.0	...
5189697	  759.0	  486.0	 8452.0	...
5189698	  758.9	  485.5	 8451.0	...
5189699	  758.7	  485.1	 8450.0	...
5189700	  758.5	  485.1	 8449.0	...
5189701	  758.4	  485.5	 8449.0	...
5189702	  758.3	  485.4	 8450.0	...
5189703	  758.2	  485.0	 8449.0	...
5189704	  758.5	  484.4	 8448.0	...
5189705	  758.8	  484.4	 8445.0	...
5189706	  759.2	  484.3	 8442.0	...
5189707	  758.9	  484.4	 8440.0	...
5189708	  758.6	  485.0	 8440.0	...
5189709	  758.4	  485.9	 8440.0	...
5189710	  758.5	  486.8	 8444.0	...
5189711	  758.6	  487.1	 8447.0	...
5189712	  758.7	  487.0	 8451.0	...
5189713	  758.7	  486.9	 8451.0	...
5189714	  758.8	  486.8	 8451.0	...
5189715	  758.6	  486.7	 8451.0	...
5189716	  758.5	  486.6	 8450.0	...
5189717	  758.6	  486.6	 8448.0	...
5189718	  758.9	  486.6	 8446.0	...
5189719	  759.3	  486.5	 8446.0	...
5189720	  759.6	  486.4	 8448.0	...
5189721	  759.8	  486.1	 8449.0	...
5189722	  759.5	  485.5	 8450.0	...
5189723	  759.1	  485.0	 8449.0	...
5189724	  758.8	  485.2	 8449.0	...
5189725	  759.0	  485.7	 8448.0	...
5189726	  759.3	  486.2	 8445.0	...
5189727	  759.4	  486.2	 8441.0	...
5189728	  759.3	  486.2	 8439.0	...
5189729	  759.1	  486.2	 8440.0	...
5189730	  758.9	  486.2	 8448.0	...
5189731	  758.9	  486.2	 8456.0	...
5189732	  759.0	  485.8	 8463.0	...
5189733	  759.1	  485.4	 8463.0	...
5189734	  759.2	  484.9	 8461.0	...
5189735	  759.2	  485.0	 8455.0	...
5189736	  759.2	  485.3	 8449.0	...
5189737	  759.2	  485.8	 8447.0	...
5189738	  759.2	  486.1	 8449.0	...
5189739	  759.2	  486.3	 8450.0	...
5189740	  759.2	  486.4	 8449.0	...
5189741	  759.2	  486.6	 8448.0	...
5189742	  759.2	  486.8	 8448.0	...
5189743	  759.2	  487.0	 8442.0	...
5189744	  759.0	  487.7	 8437.0	...
5189745	  758.9	  488.3	 8431.0	...
5189746	  758.7	  488.3	 8432.0	...
5189747	  758.7	  488.0	 8433.0	...
5189748	  758.7	  487.7	 8433.0	...
5189749	  758.7	  487.9	 8433.0	...
5189750	  758.7	  487.9	 8433.0	...
5189751	  758.9	  487.9	 8435.0	...
5189752	  759.3	  488.1	 8436.0	...
5189753	  759.7	  488.4	 8434.0	...
5189754	  759.9	  488.6	 8430.0	...
5189755	  759.8	  488.6	 8427.0	...
5189756	  759.9	  488.7	 8428.0	...
5189757	  759.9	  488.9	 8429.0	...
5189758	  759.9	  489.2	 8431.0	...
5189759	  759.8	  489.6	 8432.0	...
5189760	  759.7	  489.8	 8428.0	...
5189761	  759.7	  489.6	 8423.0	...
5189762	  759.7	  489.1	 8423.0	...
5189763	  759.6	  488.6	 8428.0	...
5189764	  759.7	  488.8	 8433.0	...
5189765	  759.8	  488.9	 8432.0	...
5189766	  759.9	  488.8	 8431.0	...
5189767	  759.7	  488.6	 8429.0	...
5189768	  759.5	  488.8	 8427.0	...
5189769	  759.5	  489.2	 8426.0	...
5189770	  759.8	  489.6	 8427.0	...
5189771	  759.8	  489.7	 8429.0	...
5189772	  759.6	  489.9	 8430.0	...
5189773	  759.3	  489.6	 8432.0	...
5189774	  759.3	  489.2	 8434.0	...
5189775	  759.5	  488.9	 8434.0	...
5189776	  759.7	  489.0	 8431.0	...
5189777	  760.0	  489.1	 8428.0	...
5189778	  760.2	  489.1	 8426.0	...
5189779	  760.4	  489.0	 8428.0	...
5189780	  760.1	  488.8	 8431.0	...
5189781	  759.6	  488.6	 8433.0	...
5189782	  759.4	  488.5	 8431.0	...
5189783	  759.6	  488.6	 8426.0	...
5189784	  759.5	  488.7	 8423.0	...
5189785	  759.1	  488.9	 8421.0	...
5189786	  759.2	  489.2	 8419.0	...
5189787	  759.6	  489.5	 8417.0	...
5189788	  760.1	  489.7	 8415.0	...
5189789	  760.1	  489.6	 8416.0	...
5189790	  760.2	  489.6	 8419.0	...
5189791	  760.3	  489.6	 8421.0	...
5189792	  760.3	  489.6	 8423.0	...
5189793	  760.3	  489.7	 8424.0	...
5189794	  760.2	  489.5	 8425.0	...
5189795	  760.4	  489.4	 8426.0	...
5189796	  760.6	  489.6	 8428.0	...
5189797	  761.0	  489.9	 8429.0	...
5189798	  761.1	  489.9	 8428.0	...
5189799	  761.0	  489.6	 8428.0	...
5189800	  760.8	  488.9	 8428.0	...
5189801	  760.6	  488.5	 8428.0	...
5189802	  760.6	  488.6	 8428.0	...
5189803	  760.6	  489.1	 8428.0	...
5189804	  760.2	  489.7	 8429.0	...
5189805	  759.7	  489.8	 8433.0	...
5189806	  759.3	  490.1	 8436.0	...
5189807	  759.3	  490.2	 8437.0	...
5189808	  759.3	  490.5	 8437.0	...
5189809	  760.0	  490.6	 8436.0	...
5189810	  760.5	  490.7	 8435.0	...
5189811	  760.8	  490.6	 8428.0	...
5189812	  760.5	  490.4	 8421.0	...
5189813	  760.6	  489.8	 8414.0	...
5189814	  760.9	  489.4	 8416.0	...
5189815	  761.2	  489.1	 8419.0	...
5189816	  761.0	  489.0	 8422.0	...
5189817	  760.6	  488.9	 8422.0	...
5189818	  760.2	  488.8	 8423.0	...
5189819	  759.9	  488.8	 8424.0	...
5189820	  759.9	  489.2	 8423.0	...
5189821	  760.1	  489.7	 8423.0	...
5189822	  760.5	  490.2	 8423.0	...
5189823	  760.8	  490.2	 8423.0	...
5189824	  760.8	  490.2	 8423.0	...
5189825	  760.7	  490.2	 8422.0	...
5189826	  761.1	  490.1	 8424.0	...
5189827	  761.5	  489.8	 8425.0	...
5189828	  761.9	  488.9	 8428.0	...
5189829	  761.9	  488.3	 8429.0	...
5189830	  761.7	  488.1	 8429.0	...
5189831	  761.4	  488.5	 8426.0	...
5189832	  761.1	  488.9	 8423.0	...
5189833	  761.0	  488.9	 8421.0	...
5189834	  760.8	  488.9	 8421.0	...
5189835	  760.7	  488.8	 8423.0	...
5189836	  760.5	  488.8	 8424.0	...
5189837	  760.4	  488.8	 8424.0	...
5189838	  760.6	  488.7	 8421.0	...
5189839	  760.9	  488.7	 8419.0	...
5189840	  761.1	  488.6	 8420.0	...
5189841	  761.1	  488.8	 8421.0	...
5189842	  761.0	  488.8	 8419.0	...
5189843	  760.9	  488.9	 8417.0	...
5189844	  760.7	  488.6	 8416.0	...
5189845	  761.0	  488.3	 8417.0	...
5189846	  761.4	  488.1	 8418.0	...
MSG	5189847 0000 _ Number On
5189847	  761.5	  488.1	 8416.0	...
5189848	  761.1	  488.1	 8416.0	...
5189849	  760.7	  488.1	 8417.0	...
5189850	  760.8	  488.4	 8418.0	...
5189851	  760.9	  488.8	 8418.0	...
5189852	  760.7	  488.8	 8418.0	...
5189853	  760.6	  488.5	 8418.0	...
5189854	  760.5	  488.0	 8419.0	...
5189855	  760.4	  487.9	 8419.0	...
5189856	  760.1	  488.0	 8419.0	...
5189857	  759.7	  488.1	 8419.0	...
5189858	  759.7	  488.2	 8420.0	...
5189859	  760.4	  488.6	 8420.0	...
5189860	  761.1	  488.9	 8422.0	...
5189861	  761.4	  488.9	 8423.0	...
5189862	  761.2	  488.5	 8422.0	...
5189863	  761.0	  487.8	 8419.0	...
5189864	  761.0	  487.6	 8416.0	...
5189865	  761.0	  487.9	 8415.0	...
5189866	  761.0	  488.5	 8415.0	...
5189867	  761.2	  489.0	 8415.0	...
5189868	  761.2	  488.2	 8414.0	...
5189869	  761.3	  487.4	 8415.0	...
5189870	  761.4	  487.4	 8416.0	...
5189871	  761.6	  488.2	 8418.0	...
5189872	  761.6	  488.7	 8418.0	...
5189873	  761.7	  488.5	 8417.0	...
5189874	  761.7	  488.4	 8417.0	...
5189875	  761.8	  488.7	 8416.0	...
5189876	  761.7	  489.3	 8416.0	...
5189877	  761.6	  490.1	 8412.0	...
5189878	  761.6	  490.8	 8408.0	...
5189879	  761.7	  491.0	 8405.0	...
5189880	  761.6	  490.4	 8406.0	...
5189881	  761.6	  489.9	 8407.0	...
5189882	  761.5	  489.6	 8406.0	...
5189883	  761.5	  489.6	 8406.0	...
5189884	  761.5	  489.8	 8405.0	...
5189885	  761.4	  490.0	 8404.0	...
5189886	  761.4	  490.1	 8404.0	...
5189887	  761.4	  490.0	 8405.0	...
5189888	  761.5	  490.1	 8405.0	...
5189889	  762.0	  490.2	 8406.0	...
5189890	  762.4	  490.4	 8408.0	...
5189891	  762.8	  490.3	 8411.0	...
5189892	  762.8	  490.2	 8414.0	...
5189893	  762.8	  490.3	 8414.0	...
5189894	  762.5	  490.5	 8414.0	...
5189895	  762.2	  490.7	 8412.0	...
5189896	  762.0	  490.6	 8408.0	...
5189897	  762.0	  490.5	 8404.0	...
5189898	  762.1	  490.5	 8399.0	...
5189899	  762.1	  490.7	 8396.0	...
5189900	  762.2	  490.8	 8393.0	...
5189901	  762.4	  490.3	 8392.0	...
5189902	  762.4	  489.6	 8390.0	...
5189903	  762.2	  489.1	 8392.0	...
5189904	  762.1	  489.2	 8393.0	...
5189905	  761.9	  489.5	 8394.0	...
5189906	  762.0	  489.7	 8393.0	...
5189907	  762.0	  489.8	 8392.0	...
5189908	  762.0	  490.0	 8393.0	...
5189909	  762.2	  490.0	 8392.0	...
5189910	  762.3	  489.9	 8391.0	...
5189911	  762.3	  489.4	 8390.0	...
5189912	  762.1	  488.9	 8391.0	...
5189913	  761.5	  488.8	 8392.0	...
5189914	  761.0	  488.9	 8395.0	...
5189915	  760.4	  489.1	 8398.0	...
5189916	  760.2	  489.2	 8399.0	...
5189917	  760.4	  489.3	 8401.0	...
5189918	  760.9	  489.8	 8402.0	...
5189919	  761.2	  490.3	 8401.0	...
5189920	  761.2	  490.8	 8400.0	...
5189921	  761.2	  490.8	 8398.0	...
5189922	  761.4	  490.8	 8397.0	...
5189923	  761.4	  490.9	 8395.0	...
5189924	  761.3	  490.9	 8396.0	...
5189925	  761.4	  490.8	 8398.0	...
5189926	  761.6	  490.6	 8399.0	...
5189927	  762.0	  490.3	 8398.0	...
5189928	  762.2	  490.2	 8397.0	...
5189929	  762.5	  490.0	 8396.0	...
5189930	  762.5	  489.9	 8395.0	...
5189931	  762.3	  489.8	 8394.0	...
5189932	  762.1	  489.8	 8393.0	...
5189933	  762.0	  489.7	 8393.0	...
5189934	  762.0	  489.5	 8394.0	...
5189935	  762.1	  489.3	 8395.0	...
5189936	  762.2	  489.3	 8395.0	...
5189937	  762.3	  489.4	 8396.0	...
5189938	  762.3	  489.6	 8397.0	...
5189939	  762.3	  489.6	 8401.0	...
5189940	  762.3	  489.4	 8403.0	...
5189941	  762.3	  489.7	 8404.0	...
5189942	  762.3	  490.1	 8403.0	...
5189943	  762.4	  490.3	 8399.0	...
5189944	  762.5	  490.1	 8397.0	...
5189945	  762.7	  490.1	 8395.0	...
5189946	  762.7	  490.2	 8395.0	...
5189947	  762.7	  490.3	 8395.0	...
5189948	  762.5	  490.4	 8395.0	...
5189949	  762.2	  490.4	 8395.0	...
5189950	  762.0	  490.2	 8396.0	...
5189951	  761.9	  489.5	 8397.0	...
5189952	  761.7	  488.7	 8398.0	...
5189953	  761.6	  488.0	 8397.0	...
5189954	  761.6	  488.0	 8395.0	...
5189955	  761.6	  488.1	 8394.0	...
5189956	  761.5	  488.2	 8393.0	...
5189957	  761.7	  488.2	 8393.0	...
5189958	  761.9	  488.2	 8392.0	...
5189959	  762.0	  488.2	 8390.0	...
5189960	  761.9	  488.1	 8389.0	...
5189961	  761.8	  488.1	 8388.0	...
5189962	  761.9	  488.3	 8388.0	...
5189963	  762.2	  488.1	 8387.0	...
5189964	  762.4	  488.0	 8387.0	...
5189965	  762.3	  488.0	 8387.0	...
5189966	  762.2	  488.5	 8388.0	...
5189967	  762.0	  488.7	 8391.0	...
5189968	  762.0	  488.3	 8394.0	...
5189969	  762.0	  487.7	 8396.0	...
5189970	  762.1	  487.7	 8393.0	...
5189971	  762.4	  488.2	 8389.0	...
5189972	  762.7	  488.9	 8387.0	...
5189973	  763.0	  489.4	 8386.0	...
5189974	  763.2	  489.9	 8386.0	...
5189975	  763.2	  489.9	 8387.0	...
5189976	  763.0	  489.5	 8388.0	...
5189977	  762.8	  489.3	 8389.0	...
5189978	  762.9	  489.4	 8389.0	...
5189979	  762.6	  489.5	 8389.0	...
5189980	  762.2	  489.6	 8391.0	...
5189981	  761.8	  489.1	 8393.0	...
5189982	  762.0	  488.6	 8396.0	...
5189983	  762.2	  488.2	 8399.0	...
5189984	  762.7	  488.3	 8399.0	...
5189985	  763.1	  488.3	 8394.0	...
5189986	  763.3	  488.3	 8390.0	...
5189987	  763.3	  488.5	 8388.0	...
5189988	  763.4	  488.9	 8390.0	...
5189989	  763.5	  488.5	 8394.0	...
5189990	  763.5	  487.7	 8396.0	...
5189991	  763.5	  487.6	 8399.0	...
5189992	  763.6	  488.3	 8400.0	...
5189993	  763.8	  489.1	 8403.0	...
5189994	  763.9	  489.5	 8406.0	...
5189995	  763.8	  489.9	 8409.0	...
5189996	  763.6	  490.1	 8410.0	...
5189997	  763.5	  490.2	 8408.0	...
5189998	  763.4	  489.7	 8407.0	...
5189999	  763.4	  489.3	 8407.0	...
5190000	  763.5	  488.6	 8406.0	...
5190001	  763.7	  488.5	 8405.0	...
5190002	  763.6	  488.6	 8402.0	...
5190003	  763.3	  488.9	 8397.0	...
5190004	  763.4	  489.2	 8394.0	...
5190005	  763.6	  489.2	 8392.0	...
5190006	  763.8	  489.1	 8392.0	...
5190007	  763.6	  489.1	 8390.0	...
5190008	  763.3	  489.1	 8387.0	...
5190009	  763.0	  489.2	 8385.0	...
5190010	  762.8	  489.2	 8388.0	...
5190011	  762.8	  489.2	 8392.0	...
5190012	  762.8	  489.2	 8392.0	...
5190013	  762.8	  489.0	 8388.0	...
5190014	  762.8	  488.9	 8384.0	...
5190015	  762.8	  488.6	 8384.0	...
5190016	  763.2	  488.4	 8388.0	...
5190017	  763.5	  488.2	 8392.0	...
5190018	  763.7	  488.3	 8394.0	...
5190019	  763.6	  488.3	 8393.0	...
5190020	  763.4	  488.5	 8390.0	...
5190021	  763.3	  488.6	 8390.0	...
5190022	  762.7	  488.6	 8390.0	...
5190023	  762.1	  488.6	 8387.0	...
5190024	  761.9	  488.5	 8384.0	...
5190025	  762.3	  488.4	 8380.0	...
5190026	  762.6	  488.4	 8380.0	...
5190027	  762.7	  488.6	 8380.0	...
5190028	  762.6	  488.8	 8380.0	...
5190029	  762.5	  488.9	 8380.0	...
5190030	  762.6	  489.5	 8381.0	...
5190031	  762.6	  490.0	 8379.0	...
5190032	  762.6	  490.4	 8377.0	...
5190033	  762.4	  490.1	 8376.0	...
5190034	  762.0	  489.4	 8378.0	...
5190035	  761.7	  488.8	 8382.0	...
5190036	  761.5	  488.4	 8384.0	...
5190037	  761.6	  488.7	 8383.0	...
5190038	  761.6	  488.9	 8380.0	...
5190039	  762.0	  489.1	 8377.0	...
5190040	  762.3	  489.0	 8377.0	...
5190041	  762.5	  488.9	 8378.0	...
5190042	  762.2	  488.9	 8377.0	...
5190043	  761.7	  488.9	 8376.0	...
5190044	  761.4	  489.0	 8374.0	...
5190045	  761.4	  488.8	 8374.0	...
5190046	  761.6	  488.5	 8376.0	...
5190047	  761.9	  488.1	 8379.0	...
5190048	  762.0	  487.9	 8381.0	...
5190049	  762.1	  487.9	 8381.0	...
5190050	  762.3	  488.0	 8381.0	...
5190051	  762.1	  488.3	 8382.0	...
5190052	  761.8	  488.7	 8384.0	...
5190053	  761.9	  488.9	 8385.0	...
5190054	  762.2	  488.9	 8386.0	...
5190055	  762.5	  488.3	 8385.0	...
5190056	  762.4	  487.8	 8383.0	...
5190057	  762.6	  487.7	 8382.0	...
5190058	  763.0	  488.1	 8382.0	...
5190059	  763.3	  488.5	 8382.0	...
5190060	  763.3	  488.5	 8384.0	...
5190061	  763.3	  488.6	 8385.0	...
5190062	  763.0	  488.7	 8384.0	...
5190063	  762.7	  488.9	 8383.0	...
5190064	  762.3	  489.0	 8382.0	...
5190065	  762.3	  488.7	 8382.0	...
5190066	  762.3	  488.5	 8382.0	...
5190067	  762.3	  488.5	 8382.0	...
5190068	  762.4	  488.9	 8380.0	...
5190069	  762.4	  488.3	 8379.0	...
5190070	  762.4	  487.5	 8380.0	...
5190071	  762.4	  486.7	 8383.0	...
5190072	  762.4	  486.6	 8385.0	...
5190073	  762.5	  486.3	 8382.0	...
5190074	  762.4	  486.2	 8377.0	...
5190075	  762.3	  486.6	 8372.0	...
5190076	  762.0	  487.5	 8373.0	...
5190077	  761.9	  488.4	 8376.0	...
5190078	  761.8	  488.8	 8380.0	...
5190079	  761.8	  488.5	 8378.0	...
5190080	  761.7	  488.3	 8376.0	...
5190081	  761.8	  488.1	 8375.0	...
5190082	  762.0	  488.0	 8377.0	...
5190083	  762.2	  488.0	 8379.0	...
5190084	  762.7	  488.1	 8379.0	...
5190085	  763.1	  488.3	 8379.0	...
5190086	  763.4	  488.5	 8379.0	...
5190087	  763.4	  488.5	 8378.0	...
5190088	  763.0	  488.6	 8376.0	...
5190089	  762.6	  488.7	 8375.0	...
5190090	  762.2	  488.6	 8376.0	...
5190091	  762.1	  488.2	 8379.0	...
5190092	  762.2	  487.8	 8382.0	...
5190093	  762.2	  487.5	 8383.0	...
5190094	  762.2	  486.8	 8385.0	...
5190095	  762.2	  486.0	 8387.0	...
5190096	  762.4	  486.1	 8389.0	...
5190097	  762.7	  486.7	 8389.0	...
5190098	  762.8	  487.3	 8389.0	...
5190099	  762.2	  487.3	 8388.0	...
5190100	  761.5	  487.3	 8387.0	...
5190101	  760.9	  487.5	 8386.0	...
5190102	  760.9	  487.6	 8383.0	...
5190103	  760.9	  487.5	 8382.0	...
5190104	  760.9	  487.3	 8382.0	...
5190105	  760.8	  487.1	 8385.0	...
5190106	  761.2	  486.7	 8387.0	...
5190107	  761.4	  486.4	 8386.0	...
5190108	  761.7	  486.0	 8384.0	...
5190109	  761.7	  485.9	 8382.0	...
5190110	  761.9	  485.8	 8385.0	...
5190111	  762.2	  485.7	 8388.0	...
5190112	  762.3	  485.9	 8390.0	...
5190113	  762.5	  486.3	 8389.0	...
5190114	  762.6	  486.8	 8388.0	...
5190115	  762.4	  487.2	 8388.0	...
5190116	  761.9	  487.5	 8382.0	...
5190117	  761.4	  487.8	 8377.0	...
5190118	  761.2	  487.3	 8376.0	...
5190119	  761.3	  486.6	 8380.0	...
5190120	  761.4	  486.1	 8382.0	...
5190121	  761.5	  486.3	 8379.0	...
5190122	  761.5	  486.5	 8378.0	...
5190123	  761.3	  486.6	 8380.0	...
5190124	  761.2	  486.5	 8383.0	...
5190125	  761.2	  486.4	 8382.0	...
5190126	  761.0	  486.3	 8380.0	...
5190127	  760.5	  486.0	 8379.0	...
5190128	  759.9	  485.6	 8379.0	...
5190129	  760.0	  485.0	 8381.0	...
5190130	  760.5	  484.7	 8382.0	...
5190131	  761.0	  484.5	 8383.0	...
5190132	  761.2	  484.5	 8383.0	...
5190133	  761.3	  484.6	 8383.0	...
5190134	  761.3	  484.7	 8383.0	...
5190135	  761.3	  484.8	 8384.0	...
5190136	  761.2	  484.7	 8386.0	...
5190137	  761.2	  484.6	 8387.0	...
5190138	  761.5	  484.5	 8387.0	...
5190139	  761.8	  484.9	 8386.0	...
5190140	  762.2	  485.3	 8384.0	...
5190141	  762.4	  485.5	 8382.0	...
5190142	  762.5	  485.4	 8381.0	...
5190143	  762.6	  485.5	 8382.0	...
5190144	  762.7	  485.7	 8383.0	...
5190145	  762.2	  485.7	 8385.0	...
5190146	  761.7	  485.4	 8385.0	...
5190147	  761.2	  485.2	 8385.0	...
5190148	  761.1	  485.3	 8385.0	...
5190149	  761.2	  485.9	 8384.0	...
5190150	  761.2	  486.3	 8384.0	...
5190151	  761.2	  486.6	 8384.0	...
5190152	  761.1	  486.5	 8385.0	...
5190153	  761.2	  486.5	 8386.0	...
5190154	  761.5	  486.5	 8383.0	...
5190155	  761.9	  486.6	 8380.0	...
5190156	  762.0	  486.4	 8378.0	...
5190157	  762.0	  486.1	 8380.0	...
5190158	  761.9	  485.9	 8381.0	...
5190159	  761.9	  486.0	 8381.0	...
5190160	  761.3	  486.2	 8381.0	...
5190161	  760.9	  487.1	 8381.0	...
MSG	5190162 0000 _ Number Off
5190162	  760.1	  488.1	 8381.0	...
5190163	  759.7	  488.1	 8382.0	...
5190164	  759.4	  487.5	 8383.0	...
5190165	  759.5	  486.9	 8387.0	...
5190166	  760.0	  486.9	 8390.0	...
5190167	  760.2	  486.2	 8393.0	...
5190168	  760.4	  485.6	 8397.0	...
5190169	  760.2	  484.9	 8400.0	...
5190170	  760.4	  485.0	 8401.0	...
5190171	  760.6	  485.3	 8399.0	...
5190172	  760.7	  485.7	 8396.0	...
5190173	  760.6	  486.1	 8394.0	...
5190174	  760.4	  486.1	 8394.0	...
5190175	  760.6	  486.1	 8394.0	...
5190176	  760.9	  486.0	 8395.0	...
5190177	  761.1	  486.0	 8395.0	...
5190178	  760.9	  486.0	 8394.0	...
5190179	  760.7	  486.1	 8394.0	...
5190180	  760.7	  486.1	 8393.0	...
5190181	  760.7	  486.2	 8392.0	...
5190182	  760.6	  485.7	 8390.0	...
5190183	  760.5	  485.3	 8390.0	...
5190184	  760.2	  485.2	 8389.0	...
5190185	  759.9	  485.4	 8388.0	...
5190186	  759.6	  485.5	 8387.0	...
5190187	  759.6	  485.3	 8387.0	...
5190188	  759.6	  485.4	 8387.0	...
5190189	  759.7	  485.5	 8388.0	...
5190190	  759.6	  485.8	 8388.0	...
5190191	  759.9	  485.6	 8389.0	...
5190192	  760.1	  485.6	 8391.0	...
5190193	  760.3	  485.7	 8390.0	...
5190194	  760.3	  486.0	 8388.0	...
5190195	  760.4	  486.2	 8386.0	...
5190196	  760.4	  486.4	 8386.0	...
5190197	  760.4	  486.4	 8386.0	...
5190198	  760.2	  486.5	 8385.0	...
5190199	  759.9	  486.5	 8384.0	...
5190200	  759.6	  486.3	 8383.0	...
5190201	  759.4	  486.1	 8385.0	...
5190202	  759.2	  485.9	 8387.0	...
5190203	  759.0	  485.9	 8389.0	...
5190204	  758.7	  485.4	 8389.0	...
5190205	  758.6	  484.9	 8391.0	...
5190206	  758.4	  484.5	 8394.0	...
5190207	  758.3	  484.7	 8395.0	...
5190208	  758.7	  484.8	 8393.0	...
5190209	  759.2	  485.0	 8390.0	...
5190210	  759.7	  485.3	 8389.0	...
5190211	  759.4	  485.5	 8391.0	...
5190212	  759.1	  484.7	 8393.0	...
5190213	  758.8	  484.0	 8394.0	...
5190214	  758.8	  483.8	 8391.0	...
5190215	  758.9	  484.0	 8388.0	...
5190216	  759.1	  484.3	 8389.0	...
5190217	  759.2	  484.2	 8392.0	...
5190218	  759.3	  484.2	 8395.0	...
5190219	  759.3	  484.3	 8394.0	...
5190220	  759.2	  484.4	 8393.0	...
5190221	  759.5	  484.5	 8391.0	...
5190222	  759.7	  484.6	 8391.0	...
5190223	  760.0	  485.5	 8391.0	...
5190224	  760.1	  486.3	 8394.0	...
5190225	  759.9	  487.2	 8397.0	...
5190226	  759.5	  486.9	 8399.0	...
5190227	  759.5	  486.6	 8398.0	...
5190228	  759.8	  486.3	 8397.0	...
5190229	  760.0	  486.2	 8396.0	...
5190230	  759.9	  485.9	 8396.0	...
5190231	  759.7	  485.6	 8393.0	...
5190232	  759.4	  485.4	 8390.0	...
5190233	  759.1	  485.6	 8386.0	...
5190234	  758.5	  485.8	 8386.0	...
5190235	  758.3	  486.1	 8391.0	...
5190236	  758.3	  486.4	 8395.0	...
5190237	  758.6	  486.0	 8401.0	...
5190238	  758.7	  485.4	 8401.0	...
5190239	  758.6	  484.9	 8400.0	...
5190240	  758.8	  485.4	 8397.0	...
5190241	  759.1	  485.9	 8394.0	...
5190242	  759.4	  486.6	 8393.0	...
5190243	  759.5	  486.8	 8394.0	...
5190244	  759.4	  486.9	 8395.0	...
5190245	  759.3	  486.6	 8397.0	...
5190246	  759.1	  486.1	 8395.0	...
5190247	  758.7	  485.7	 8393.0	...
5190248	  758.5	  485.3	 8391.0	...
5190249	  758.3	  485.1	 8391.0	...
5190250	  758.1	  484.6	 8393.0	...
5190251	  757.9	  484.2	 8395.0	...
5190252	  758.1	  483.7	 8398.0	...
5190253	  758.5	  483.4	 8400.0	...
5190254	  759.1	  484.3	 8402.0	...
5190255	  759.3	  485.5	 8402.0	...
5190256	  759.3	  486.1	 8397.0	...
5190257	  759.1	  485.5	 8392.0	...
5190258	  758.9	  484.7	 8387.0	...
5190259	  758.8	  484.6	 8387.0	...
5190260	  758.5	  484.4	 8388.0	...
5190261	  758.3	  484.5	 8389.0	...
5190262	  758.1	  484.6	 8392.0	...
5190263	  758.2	  484.7	 8396.0	...
5190264	  758.3	  484.7	 8399.0	...
5190265	  758.3	  484.7	 8399.0	...
5190266	  758.2	  484.7	 8401.0	...
5190267	  758.0	  484.7	 8403.0	...
5190268	  757.9	  484.7	 8400.0	...
5190269	  757.7	  484.9	 8396.0	...
5190270	  757.7	  485.0	 8392.0	...
5190271	  757.8	  485.0	 8393.0	...
5190272	  758.0	  485.3	 8393.0	...
5190273	  758.3	  485.7	 8392.0	...
5190274	  758.5	  486.0	 8391.0	...
5190275	  758.5	  485.8	 8391.0	...
5190276	  758.4	  485.7	 8391.0	...
5190277	  758.2	  484.9	 8389.0	...
5190278	  758.1	  484.2	 8388.0	...
5190279	  757.9	  483.4	 8388.0	...
5190280	  758.0	  483.4	 8388.0	...
5190281	  758.0	  484.0	 8388.0	...
5190282	  758.1	  485.3	 8388.0	...
5190283	  758.2	  486.6	 8390.0	...
5190284	  757.9	  486.6	 8396.0	...
5190285	  757.6	  486.2	 8403.0	...
5190286	  757.8	  485.7	 8407.0	...
5190287	  758.3	  485.9	 8407.0	...
5190288	  758.8	  485.8	 8407.0	...
5190289	  758.7	  485.5	 8407.0	...
5190290	  758.6	  485.2	 8403.0	...
5190291	  758.5	  484.6	 8400.0	...
5190292	  758.4	  484.4	 8398.0	...
5190293	  758.3	  484.4	 8401.0	...
5190294	  758.1	  484.6	 8403.0	...
5190295	  757.8	  484.5	 8403.0	...
5190296	  757.5	  484.4	 8401.0	...
5190297	  757.2	  484.4	 8400.0	...
5190298	  757.1	  484.4	 8399.0	...
5190299	  757.1	  484.4	 8398.0	...
5190300	  757.1	  484.4	 8400.0	...
5190301	  757.2	  484.8	 8402.0	...
5190302	  757.3	  485.3	 8403.0	...
5190303	  757.3	  485.4	 8402.0	...
5190304	  757.2	  485.0	 8401.0	...
5190305	  757.1	  484.5	 8402.0	...
5190306	  757.0	  484.2	 8402.0	...
5190307	  757.0	  484.2	 8402.0	...
5190308	  756.9	  484.2	 8402.0	...
5190309	  756.7	  484.1	 8403.0	...
5190310	  756.5	  484.6	 8401.0	...
5190311	  756.9	  485.1	 8399.0	...
5190312	  757.4	  485.5	 8398.0	...
5190313	  757.9	  485.3	 8398.0	...
5190314	  757.8	  485.2	 8398.0	...
5190315	  757.5	  484.6	 8401.0	...
5190316	  757.3	  484.0	 8404.0	...
5190317	  757.2	  484.1	 8408.0	...
5190318	  757.2	  484.6	 8409.0	...
5190319	  757.0	  485.0	 8409.0	...
5190320	  756.5	  484.7	 8409.0	...
5190321	  756.1	  484.6	 8408.0	...
5190322	  755.9	  484.5	 8407.0	...
5190323	  755.9	  484.4	 8405.0	...
5190324	  756.0	  484.3	 8404.0	...
5190325	  755.9	  484.6	 8403.0	...
5190326	  755.9	  485.0	 8403.0	...
5190327	  755.9	  485.1	 8402.0	...
5190328	  756.3	  484.7	 8401.0	...
5190329	  756.7	  484.1	 8401.0	...
5190330	  756.6	  484.0	 8401.0	...
5190331	  756.2	  484.3	 8402.0	...
5190332	  755.7	  484.7	 8404.0	...
5190333	  755.7	  485.0	 8405.0	...
5190334	  755.6	  484.5	 8406.0	...
5190335	  755.6	  484.1	 8406.0	...
5190336	  755.7	  484.2	 8405.0	...
5190337	  755.8	  484.8	 8403.0	...
5190338	  756.0	  485.3	 8403.0	...
5190339	  756.1	  485.3	 8403.0	...
5190340	  756.2	  485.2	 8404.0	...
5190341	  756.1	  485.5	 8405.0	...
5190342	  755.9	  485.8	 8406.0	...
5190343	  755.9	  486.1	 8406.0	...
5190344	  755.9	  486.1	 8405.0	...
5190345	  756.0	  486.1	 8405.0	...
5190346	  756.0	  486.0	 8405.0	...
5190347	  755.9	  485.9	 8407.0	...
5190348	  755.8	  485.7	 8408.0	...
5190349	  755.6	  485.3	 8409.0	...
5190350	  755.3	  484.6	 8408.0	...
5190351	  755.0	  484.1	 8409.0	...
5190352	  754.8	  484.2	 8410.0	...
5190353	  754.6	  484.5	 8410.0	...
5190354	  754.8	  484.7	 8409.0	...
5190355	  755.0	  484.6	 8411.0	...
5190356	  755.1	  484.5	 8414.0	...
5190357	  755.0	  484.5	 8416.0	...
5190358	  754.9	  484.6	 8416.0	...
5190359	  754.9	  484.6	 8416.0	...
5190360	  755.0	  484.5	 8415.0	...
5190361	  755.1	  484.7	 8415.0	...
5190362	  755.3	  484.8	 8416.0	...
MSG	5190363 0000 _ Number On
5190363	  755.7	  484.9	 8416.0	...
5190364	  756.1	  485.4	 8412.0	...
5190365	  755.9	  486.0	 8409.0	...
5190366	  755.0	  486.5	 8406.0	...
5190367	  754.1	  486.3	 8407.0	...
5190368	  754.4	  486.1	 8408.0	...
5190369	  754.9	  486.0	 8408.0	...
5190370	  755.4	  485.5	 8415.0	...
5190371	  755.4	  485.4	 8422.0	...
5190372	  755.4	  485.3	 8428.0	...
5190373	  755.5	  485.4	 8427.0	...
5190374	  755.5	  485.2	 8426.0	...
5190375	  755.5	  484.9	 8424.0	...
5190376	  755.3	  485.1	 8424.0	...
5190377	  755.2	  485.5	 8423.0	...
5190378	  755.2	  486.0	 8423.0	...
5190379	  755.3	  486.3	 8423.0	...
5190380	  755.0	  486.4	 8426.0	...
5190381	  754.6	  486.3	 8429.0	...
5190382	  754.5	  486.1	 8432.0	...
5190383	  754.8	  485.9	 8431.0	...
5190384	  755.3	  485.8	 8431.0	...
5190385	  755.5	  485.7	 8431.0	...
5190386	  755.5	  485.7	 8431.0	...
5190387	  755.3	  485.7	 8430.0	...
5190388	  755.1	  485.8	 8430.0	...
5190389	  754.9	  485.6	 8430.0	...
5190390	  754.9	  485.1	 8432.0	...
5190391	  754.7	  484.7	 8433.0	...
5190392	  754.6	  484.6	 8433.0	...
5190393	  754.0	  484.7	 8432.0	...
5190394	  753.4	  484.8	 8432.0	...
5190395	  752.8	  484.9	 8431.0	...
5190396	  753.3	  485.0	 8429.0	...
5190397	  753.8	  485.3	 8428.0	...
5190398	  754.2	  485.7	 8427.0	...
5190399	  754.0	  486.1	 8427.0	...
5190400	  753.8	  486.4	 8429.0	...
5190401	  753.8	  486.2	 8431.0	...
5190402	  754.1	  486.1	 8433.0	...
5190403	  754.2	  486.1	 8435.0	...
5190404	  754.1	  486.0	 8437.0	...
5190405	  753.9	  485.6	 8438.0	...
5190406	  753.9	  485.3	 8440.0	...
5190407	  754.0	  485.5	 8439.0	...
5190408	  754.1	  485.9	 8438.0	...
5190409	  754.3	  486.3	 8439.0	...
5190410	  754.4	  485.8	 8441.0	...
5190411	  754.5	  485.3	 8442.0	...
5190412	  754.5	  485.2	 8440.0	...
5190413	  754.6	  485.5	 8443.0	...
5190414	  754.6	  485.7	 8447.0	...
5190415	  754.5	  485.4	 8451.0	...
5190416	  754.4	  485.1	 8452.0	...
5190417	  754.3	  484.7	 8453.0	...
5190418	  754.1	  484.4	 8454.0	...
5190419	  753.9	  484.3	 8454.0	...
5190420	  753.7	  484.7	 8452.0	...
5190421	  753.9	  485.0	 8451.0	...
5190422	  754.2	  485.2	 8452.0	...
5190423	  754.4	  485.3	 8453.0	...
5190424	  754.2	  485.4	 8453.0	...
5190425	  754.0	  485.2	 8454.0	...
5190426	  754.1	  484.9	 8453.0	...
5190427	  754.3	  484.6	 8451.0	...
5190428	  754.9	  484.6	 8451.0	...
5190429	  755.4	  484.7	 8453.0	...
5190430	  755.7	  484.8	 8461.0	...
5190431	  755.7	  484.9	 8467.0	...
5190432	  755.6	  484.8	 8469.0	...
5190433	  755.7	  485.0	 8467.0	...
5190434	  755.7	  485.3	 8465.0	...
5190435	  755.8	  485.6	 8466.0	...
5190436	  755.8	  485.6	 8468.0	...
5190437	  755.2	  485.7	 8470.0	...
5190438	  754.6	  485.8	 8470.0	...
5190439	  754.1	  485.9	 8468.0	...
5190440	  754.2	  485.9	 8465.0	...
5190441	  754.3	  486.0	 8462.0	...
5190442	  754.4	  485.7	 8459.0	...
5190443	  754.3	  485.3	 8457.0	...
5190444	  754.4	  485.0	 8455.0	...
5190445	  754.4	  484.9	 8454.0	...
5190446	  754.6	  484.9	 8453.0	...
5190447	  754.8	  485.3	 8451.0	...
5190448	  755.0	  485.8	 8451.0	...
5190449	  754.7	  485.7	 8452.0	...
5190450	  754.3	  485.2	 8454.0	...
5190451	  754.1	  484.7	 8455.0	...
5190452	  754.3	  484.7	 8460.0	...
5190453	  754.5	  484.6	 8465.0	...
5190454	  754.2	  484.6	 8469.0	...
5190455	  753.8	  484.4	 8469.0	...
5190456	  753.5	  484.3	 8472.0	...
5190457	  753.6	  484.1	 8475.0	...
5190458	  753.7	  484.1	 8477.0	...
5190459	  753.3	  484.1	 8476.0	...
5190460	  752.9	  484.1	 8475.0	...
5190461	  752.8	  484.0	 8476.0	...
5190462	  753.0	  483.8	 8477.0	...
5190463	  753.2	  483.6	 8476.0	...
5190464	  753.4	  483.9	 8475.0	...
5190465	  753.7	  484.5	 8474.0	...
5190466	  753.9	  485.0	 8474.0	...
5190467	  753.9	  484.9	 8473.0	...
5190468	  753.8	  484.8	 8473.0	...
5190469	  753.5	  484.6	 8472.0	...
5190470	  753.3	  484.9	 8470.0	...
5190471	  753.3	  485.3	 8468.0	...
5190472	  753.5	  485.8	 8467.0	...
5190473	  753.7	  486.2	 8466.0	...
5190474	  753.8	  486.3	 8466.0	...
5190475	  753.8	  486.5	 8466.0	...
5190476	  754.0	  486.4	 8467.0	...
5190477	  754.2	  486.3	 8467.0	...
5190478	  753.9	  485.7	 8468.0	...
5190479	  753.4	  485.2	 8473.0	...
5190480	  752.9	  484.9	 8480.0	...
5190481	  752.8	  484.9	 8486.0	...
5190482	  752.6	  484.9	 8488.0	...
5190483	  752.4	  484.8	 8486.0	...
5190484	  752.7	  485.4	 8485.0	...
5190485	  753.2	  486.1	 8484.0	...
5190486	  753.4	  486.8	 8483.0	...
5190487	  753.1	  486.7	 8482.0	...
5190488	  753.0	  486.6	 8479.0	...
5190489	  753.2	  486.3	 8478.0	...
5190490	  753.4	  486.1	 8481.0	...
5190491	  753.3	  485.9	 8488.0	...
5190492	  753.2	  485.9	 8496.0	...
5190493	  753.4	  486.1	 8498.0	...
5190494	  753.7	  486.3	 8499.0	...
5190495	  753.9	  486.3	 8499.0	...
5190496	  753.9	  486.3	 8500.0	...
5190497	  753.8	  486.2	 8500.0	...
5190498	  753.6	  486.2	 8502.0	...
5190499	  753.4	  485.8	 8502.0	...
5190500	  753.3	  485.2	 8503.0	...
5190501	  753.3	  484.7	 8500.0	...
5190502	  753.4	  484.9	 8498.0	...
5190503	  753.4	  485.0	 8496.0	...
5190504	  753.3	  484.9	 8495.0	...
5190505	  753.2	  484.9	 8496.0	...
5190506	  753.1	  485.1	 8495.0	...
5190507	  753.1	  485.5	 8493.0	...
5190508	  753.2	  485.8	 8490.0	...
5190509	  753.2	  485.7	 8492.0	...
5190510	  753.2	  485.5	 8496.0	...
5190511	  753.2	  485.4	 8499.0	...
5190512	  753.2	  485.6	 8497.0	...
5190513	  753.3	  485.8	 8495.0	...
5190514	  753.5	  485.9	 8493.0	...
5190515	  753.7	  485.9	 8494.0	...
5190516	  753.9	  486.1	 8494.0	...
5190517	  753.7	  486.3	 8494.0	...
5190518	  753.6	  486.0	 8494.0	...
5190519	  753.4	  485.6	 8495.0	...
5190520	  753.3	  485.2	 8496.0	...
5190521	  753.3	  485.4	 8494.0	...
5190522	  753.3	  485.6	 8492.0	...
5190523	  753.7	  485.7	 8496.0	...
5190524	  754.1	  485.6	 8501.0	...
5190525	  754.5	  485.5	 8507.0	...
5190526	  754.6	  485.5	 8507.0	...
5190527	  754.5	  485.5	 8506.0	...
5190528	  754.5	  485.5	 8506.0	...
5190529	  754.6	  485.5	 8500.0	...
5190530	  754.6	  485.6	 8494.0	...
5190531	  754.5	  486.2	 8492.0	...
5190532	  754.2	  486.8	 8497.0	...
5190533	  754.1	  487.0	 8500.0	...
5190534	  754.0	  486.7	 8499.0	...
5190535	  754.0	  486.4	 8498.0	...
5190536	  754.1	  486.7	 8498.0	...
5190537	  753.8	  487.1	 8499.0	...
5190538	  753.5	  487.4	 8501.0	...
5190539	  753.3	  487.1	 8505.0	...
5190540	  753.6	  486.4	 8508.0	...
5190541	  753.9	  485.8	 8509.0	...
5190542	  754.1	  485.4	 8511.0	...
5190543	  754.1	  485.6	 8512.0	...
5190544	  754.2	  486.1	 8513.0	...
5190545	  754.3	  486.6	 8513.0	...
5190546	  754.2	  486.5	 8512.0	...
5190547	  754.1	  486.1	 8512.0	...
5190548	  753.9	  485.6	 8511.0	...
5190549	  753.9	  485.5	 8515.0	...
5190550	  753.9	  485.0	 8517.0	...
5190551	  753.9	  484.6	 8517.0	...
5190552	  753.8	  484.2	 8516.0	...
5190553	  753.9	  484.3	 8517.0	...
5190554	  753.7	  484.9	 8514.0	...
5190555	  753.5	  485.4	 8509.0	...
5190556	  753.4	  485.9	 8504.0	...
5190557	  753.5	  486.0	 8504.0	...
5190558	  753.6	  486.1	 8505.0	...
5190559	  753.7	  486.1	 8506.0	...
5190560	  753.8	  486.0	 8506.0	...
5190561	  753.9	  485.9	 8506.0	...
5190562	  753.5	  485.8	 8506.0	...
5190563	  753.0	  485.9	 8507.0	...
5190564	  752.5	  485.9	 8509.0	...
5190565	  752.5	  485.8	 8511.0	...
5190566	  752.6	  485.9	 8512.0	...
5190567	  752.9	  486.4	 8512.0	...
5190568	  753.1	  486.9	 8513.0	...
5190569	  753.2	  487.1	 8515.0	...
5190570	  753.1	  487.0	 8518.0	...
5190571	  753.0	  486.8	 8519.0	...
5190572	  752.9	  486.6	 8521.0	...
5190573	  753.1	  487.1	 8522.0	...
5190574	  753.3	  487.8	 8523.0	...
5190575	  753.5	  488.5	 8523.0	...
5190576	  753.4	  488.2	 8523.0	...
5190577	  753.3	  487.9	 8523.0	...
5190578	  753.4	  487.4	 8523.0	...
5190579	  753.5	  486.9	 8523.0	...
5190580	  753.3	  486.5	 8521.0	...
5190581	  753.0	  486.1	 8519.0	...
5190582	  752.6	  485.8	 8518.0	...
5190583	  752.4	  485.6	 8520.0	...
5190584	  752.2	  485.6	 8521.0	...
5190585	  752.5	  485.5	 8522.0	...
5190586	  753.0	  485.4	 8523.0	...
5190587	  753.7	  485.4	 8523.0	...
5190588	  754.0	  485.5	 8523.0	...
5190589	  754.2	  485.8	 8521.0	...
5190590	  754.1	  486.3	 8518.0	...
5190591	  754.0	  486.7	 8515.0	...
5190592	  753.6	  486.1	 8513.0	...
5190593	  753.3	  485.2	 8518.0	...
5190594	  753.1	  484.8	 8522.0	...
5190595	  752.9	  485.7	 8525.0	...
5190596	  752.6	  486.6	 8522.0	...
5190597	  752.5	  487.0	 8521.0	...
5190598	  752.6	  486.5	 8522.0	...
5190599	  752.8	  486.1	 8522.0	...
5190600	  752.7	  485.7	 8524.0	...
5190601	  752.9	  485.6	 8525.0	...
5190602	  753.1	  485.9	 8526.0	...
5190603	  753.2	  486.4	 8526.0	...
5190604	  753.0	  486.6	 8526.0	...
5190605	  752.6	  486.4	 8526.0	...
5190606	  752.1	  486.3	 8526.0	...
5190607	  751.9	  486.5	 8527.0	...
5190608	  751.8	  486.9	 8528.0	...
5190609	  752.0	  487.2	 8530.0	...
5190610	  752.6	  487.4	 8532.0	...
5190611	  752.9	  487.4	 8534.0	...
5190612	  753.1	  487.4	 8533.0	...
5190613	  753.0	  487.5	 8532.0	...
5190614	  752.9	  487.5	 8532.0	...
5190615	  752.9	  487.5	 8532.0	...
5190616	  752.9	  487.6	 8532.0	...
5190617	  752.9	  487.6	 8531.0	...
5190618	  752.0	  487.7	 8531.0	...
5190619	  751.2	  487.8	 8532.0	...
5190620	  750.7	  487.8	 8533.0	...
5190621	  751.0	  487.8	 8534.0	...
5190622	  751.3	  487.8	 8533.0	...
5190623	  751.3	  487.7	 8533.0	...
5190624	  751.4	  487.7	 8532.0	...
5190625	  751.5	  487.8	 8532.0	...
5190626	  752.0	  487.6	 8534.0	...
5190627	  752.4	  487.1	 8539.0	...
5190628	  752.6	  486.7	 8543.0	...
5190629	  752.6	  486.5	 8544.0	...
5190630	  752.8	  486.3	 8543.0	...
5190631	  752.9	  486.0	 8542.0	...
5190632	  752.9	  485.7	 8542.0	...
5190633	  753.0	  485.9	 8543.0	...
5190634	  753.1	  486.3	 8543.0	...
5190635	  753.1	  486.8	 8542.0	...
5190636	  752.8	  486.9	 8539.0	...
5190637	  752.5	  486.9	 8536.0	...
5190638	  752.1	  486.9	 8539.0	...
5190639	  752.0	  486.5	 8544.0	...
5190640	  751.9	  486.1	 8549.0	...
5190641	  751.9	  485.7	 8550.0	...
5190642	  752.0	  485.5	 8550.0	...
5190643	  752.2	  486.0	 8549.0	...
5190644	  752.4	  486.7	 8547.0	...
5190645	  752.8	  487.1	 8548.0	...
5190646	  753.0	  486.8	 8550.0	...
5190647	  753.0	  486.6	 8552.0	...
5190648	  752.7	  486.5	 8553.0	...
5190649	  752.5	  486.4	 8556.0	...
5190650	  752.2	  486.1	 8559.0	...
5190651	  751.8	  485.8	 8561.0	...
5190652	  751.5	  485.7	 8561.0	...
5190653	  751.4	  485.8	 8561.0	...
5190654	  751.4	  485.8	 8562.0	...
5190655	  751.3	  485.7	 8563.0	...
5190656	  751.6	  485.3	 8565.0	...
5190657	  751.9	  484.8	 8567.0	...
5190658	  752.6	  485.1	 8569.0	...
5190659	  753.1	  485.7	 8569.0	...
5190660	  753.4	  486.3	 8570.0	...
5190661	  753.1	  486.1	 8569.0	...
5190662	  752.8	  485.8	 8568.0	...
5190663	  752.4	  485.4	 8566.0	...
5190664	  752.1	  485.3	 8570.0	...
5190665	  751.9	  485.6	 8574.0	...
5190666	  751.6	  486.1	 8574.0	...
5190667	  751.5	  486.6	 8571.0	...
5190668	  751.4	  486.7	 8567.0	...
5190669	  751.5	  486.7	 8566.0	...
5190670	  752.1	  486.7	 8564.0	...
5190671	  752.6	  486.7	 8562.0	...
5190672	  752.8	  486.8	 8562.0	...
5190673	  752.7	  487.0	 8561.0	...
MSG	5190674 0000 _ Number Off
5190674	  752.5	  487.1	 8561.0	...
5190675	  752.6	  487.0	 8563.0	...
5190676	  752.6	  487.2	 8566.0	...
5190677	  752.7	  487.4	 8569.0	...
5190678	  752.8	  487.5	 8570.0	...
5190679	  752.6	  487.4	 8571.0	...
5190680	  752.4	  487.0	 8575.0	...
5190681	  752.3	  486.6	 8578.0	...
5190682	  752.3	  486.2	 8579.0	...
5190683	  752.3	  486.5	 8576.0	...
5190684	  752.3	  486.8	 8574.0	...
5190685	  752.3	  487.2	 8571.0	...
5190686	  752.3	  487.0	 8569.0	...
5190687	  752.3	  486.7	 8567.0	...
5190688	  751.9	  486.5	 8568.0	...
5190689	  751.5	  486.2	 8569.0	...
5190690	  751.4	  486.0	 8574.0	...
5190691	  751.5	  485.8	 8578.0	...
5190692	  751.6	  485.5	 8582.0	...
5190693	  751.4	  485.1	 8582.0	...
5190694	  751.4	  484.8	 8581.0	...
5190695	  751.7	  484.9	 8580.0	...
5190696	  751.8	  485.3	 8580.0	...
5190697	  751.9	  485.8	 8580.0	...
5190698	  751.9	  486.4	 8581.0	...
5190699	  751.7	  486.6	 8583.0	...
5190700	  751.7	  486.4	 8584.0	...
5190701	  752.0	  486.2	 8585.0	...
5190702	  752.5	  486.1	 8585.0	...
5190703	  752.8	  486.1	 8584.0	...
5190704	  752.8	  486.2	 8584.0	...
5190705	  752.8	  486.2	 8583.0	...
5190706	  752.9	  486.1	 8586.0	...
5190707	  753.1	  486.0	 8588.0	...
5190708	  753.3	  485.5	 8591.0	...
5190709	  753.5	  485.1	 8591.0	...
5190710	  753.2	  484.7	 8593.0	...
5190711	  752.7	  484.8	 8593.0	...
5190712	  752.3	  484.9	 8593.0	...
5190713	  752.4	  485.0	 8592.0	...
5190714	  752.6	  485.1	 8589.0	...
5190715	  752.8	  485.3	 8587.0	...
5190716	  752.9	  485.5	 8585.0	...
5190717	  752.8	  485.7	 8583.0	...
5190718	  752.5	  486.1	 8582.0	...
5190719	  752.2	  486.5	 8584.0	...
5190720	  751.9	  486.3	 8589.0	...
5190721	  751.7	  486.1	 8595.0	...
5190722	  751.4	  486.0	 8598.0	...
5190723	  751.2	  486.1	 8597.0	...
5190724	  750.9	  486.0	 8599.0	...
5190725	  750.8	  485.9	 8600.0	...
5190726	  750.8	  485.9	 8603.0	...
5190727	  750.9	  485.8	 8604.0	...
5190728	  751.6	  485.6	 8606.0	...
5190729	  752.5	  485.4	 8606.0	...
5190730	  753.3	  485.2	 8604.0	...
5190731	  753.1	  485.0	 8601.0	...
5190732	  752.7	  484.9	 8598.0	...
5190733	  752.2	  484.9	 8597.0	...
5190734	  752.2	  484.8	 8601.0	...
5190735	  752.1	  484.7	 8604.0	...
5190736	  751.5	  484.3	 8607.0	...
5190737	  750.9	  483.9	 8605.0	...
5190738	  750.3	  483.7	 8603.0	...
5190739	  750.3	  483.8	 8602.0	...
5190740	  751.3	  483.8	 8602.0	...
5190741	  752.3	  484.1	 8604.0	...
5190742	  753.5	  484.6	 8605.0	...
5190743	  753.7	  485.3	 8607.0	...
5190744	  753.6	  485.8	 8613.0	...
5190745	  753.4	  486.0	 8620.0	...
5190746	  753.2	  486.1	 8626.0	...
5190747	  753.1	  484.9	 8627.0	...
5190748	  752.9	  483.7	 8628.0	...
5190749	  752.7	  482.5	 8629.0	...
5190750	  752.6	  482.9	 8630.0	...
5190751	  752.5	  483.2	 8630.0	...
5190752	  752.3	  483.5	 8631.0	...
5190753	  752.1	  483.4	 8631.0	...
5190754	  752.2	  483.3	 8632.0	...
5190755	  752.4	  483.0	 8633.0	...
5190756	  752.6	  482.8	 8633.0	...
5190757	  752.6	  482.7	 8631.0	...
5190758	  752.3	  482.9	 8628.0	...
5190759	  752.0	  483.2	 8625.0	...
5190760	  751.7	  483.7	 8626.0	...
5190761	  751.6	  484.4	 8624.0	...
5190762	  751.4	  485.0	 8621.0	...
5190763	  751.6	  484.1	 8624.0	...
5190764	  751.9	  482.9	 8628.0	...
5190765	  752.3	  481.7	 8633.0	...
5190766	  752.3	  481.8	 8633.0	...
5190767	  752.3	  482.0	 8634.0	...
5190768	  752.4	  482.4	 8634.0	...
5190769	  752.4	  482.5	 8637.0	...
5190770	  752.6	  482.6	 8639.0	...
5190771	  752.7	  482.5	 8641.0	...
5190772	  752.5	  482.7	 8641.0	...
5190773	  752.3	  483.1	 8641.0	...
5190774	  752.1	  483.4	 8640.0	...
5190775	  752.3	  483.7	 8639.0	...
5190776	  752.2	  483.8	 8639.0	...
5190777	  752.2	  483.6	 8639.0	...
5190778	  752.1	  483.2	 8635.0	...
5190779	  752.1	  482.8	 8631.0	...
5190780	  752.0	  482.9	 8629.0	...
5190781	  752.0	  482.9	 8633.0	...
5190782	  751.9	  483.2	 8636.0	...
5190783	  751.9	  483.4	 8639.0	...
5190784	  751.8	  483.6	 8642.0	...
5190785	  751.4	  483.6	 8644.0	...
5190786	  750.9	  483.7	 8643.0	...
5190787	  750.6	  483.7	 8644.0	...
5190788	  750.8	  483.7	 8644.0	...
5190789	  751.2	  483.7	 8645.0	...
5190790	  751.7	  483.6	 8644.0	...
5190791	  752.1	  483.5	 8644.0	...
5190792	  752.3	  483.5	 8645.0	...
5190793	  752.1	  482.9	 8646.0	...
5190794	  752.0	  482.4	 8648.0	...
5190795	  752.0	  482.1	 8644.0	...
5190796	  752.1	  482.5	 8640.0	...
5190797	  752.1	  482.8	 8635.0	...
5190798	  752.0	  482.8	 8635.0	...
5190799	  752.1	  482.8	 8634.0	...
5190800	  752.1	  482.9	 8634.0	...
5190801	  751.8	  483.1	 8633.0	...
5190802	  751.3	  483.3	 8633.0	...
5190803	  751.2	  483.4	 8634.0	...
5190804	  751.4	  483.2	 8636.0	...
5190805	  751.6	  483.1	 8639.0	...
5190806	  751.6	  483.0	 8640.0	...
5190807	  751.5	  482.7	 8642.0	...
5190808	  751.5	  482.3	 8643.0	...
5190809	  751.4	  481.9	 8645.0	...
5190810	  751.4	  481.7	 8647.0	...
5190811	  751.5	  481.8	 8649.0	...
5190812	  751.6	  481.9	 8648.0	...
5190813	  751.6	  482.1	 8648.0	...
5190814	  751.4	  482.2	 8650.0	...
5190815	  751.3	  482.3	 8650.0	...
5190816	  751.1	  481.9	 8649.0	...
5190817	  751.1	  481.5	 8646.0	...
5190818	  750.8	  481.2	 8645.0	...
5190819	  750.5	  481.0	 8649.0	...
5190820	  750.4	  480.8	 8654.0	...
5190821	  750.6	  480.8	 8659.0	...
5190822	  750.9	  481.0	 8660.0	...
5190823	  750.9	  480.8	 8660.0	...
5190824	  750.9	  480.3	 8660.0	...
5190825	  751.0	  479.9	 8660.0	...
5190826	  751.0	  480.3	 8661.0	...
5190827	  751.1	  480.8	 8662.0	...
5190828	  751.2	  481.2	 8662.0	...
5190829	  751.2	  481.4	 8662.0	...
5190830	  751.2	  482.0	 8660.0	...
5190831	  751.5	  482.6	 8658.0	...
5190832	  752.0	  483.2	 8658.0	...
5190833	  751.9	  483.3	 8658.0	...
5190834	  751.6	  483.5	 8660.0	...
5190835	  751.2	  483.7	 8662.0	...
5190836	  751.2	  483.5	 8662.0	...
5190837	  751.1	  483.0	 8660.0	...
5190838	  750.8	  481.7	 8658.0	...
5190839	  750.5	  480.7	 8658.0	...
5190840	  750.8	  479.9	 8661.0	...
5190841	  751.2	  480.1	 8664.0	...
5190842	  751.6	  480.1	 8666.0	...
5190843	  751.6	  480.1	 8664.0	...
5190844	  751.5	  480.2	 8661.0	...
5190845	  751.4	  480.6	 8660.0	...
5190846	  751.0	  481.4	 8660.0	...
5190847	  750.8	  482.2	 8660.0	...
5190848	  750.5	  482.5	 8660.0	...
5190849	  750.7	  482.2	 8660.0	...
5190850	  750.9	  481.8	 8663.0	...
5190851	  751.1	  481.6	 8665.0	...
5190852	  751.3	  481.4	 8667.0	...
5190853	  751.3	  480.8	 8667.0	...
5190854	  751.4	  480.4	 8666.0	...
5190855	  751.5	  480.4	 8664.0	...
5190856	  751.6	  480.9	 8661.0	...
5190857	  751.7	  481.3	 8660.0	...
5190858	  751.7	  481.2	 8659.0	...
5190859	  751.6	  480.8	 8658.0	...
5190860	  751.1	  480.3	 8657.0	...
5190861	  750.7	  479.9	 8656.0	...
5190862	  750.2	  479.9	 8656.0	...
5190863	  750.0	  479.9	 8656.0	...
5190864	  749.8	  479.7	 8655.0	...
5190865	  749.7	  479.5	 8659.0	...
5190866	  750.2	  479.2	 8664.0	...
5190867	  750.7	  479.4	 8669.0	...
5190868	  751.3	  479.8	 8670.0	...
5190869	  751.4	  480.2	 8668.0	...
5190870	  751.4	  480.5	 8666.0	...
5190871	  751.2	  480.3	 8664.0	...
5190872	  751.1	  479.9	 8664.0	...
5190873	  751.1	  479.6	 8665.0	...
5190874	  751.2	  479.4	 8666.0	...
5190875	  751.2	  479.2	 8666.0	...
5190876	  751.1	  479.0	 8665.0	...
5190877	  750.9	  479.0	 8663.0	...
5190878	  750.6	  479.1	 8662.0	...
5190879	  750.2	  478.9	 8665.0	...
5190880	  750.1	  478.4	 8668.0	...
5190881	  750.1	  478.0	 8671.0	...
5190882	  750.1	  478.0	 8670.0	...
5190883	  750.5	  478.0	 8669.0	...
5190884	  750.9	  477.7	 8669.0	...
5190885	  751.0	  477.5	 8669.0	...
5190886	  750.8	  477.5	 8669.0	...
5190887	  750.6	  477.9	 8669.0	...
MSG	5190888 0000 _ Number On
5190888	  750.6	  478.4	 8670.0	...
5190889	  750.4	  478.6	 8670.0	...
5190890	  750.2	  478.6	 8672.0	...
5190891	  750.5	  478.6	 8676.0	...
5190892	  751.0	  478.6	 8680.0	...
5190893	  751.5	  478.9	 8680.0	...
5190894	  751.5	  479.3	 8676.0	...
5190895	  751.5	  479.8	 8674.0	...
5190896	  751.6	  479.4	 8674.0	...
5190897	  751.7	  478.8	 8675.0	...
5190898	  751.9	  478.2	 8676.0	...
5190899	  751.9	  477.8	 8679.0	...
5190900	  751.6	  477.5	 8682.0	...
5190901	  751.2	  477.1	 8684.0	...
5190902	  750.8	  477.3	 8682.0	...
5190903	  750.9	  477.4	 8679.0	...
5190904	  751.0	  477.5	 8678.0	...
5190905	  751.1	  477.5	 8678.0	...
5190906	  751.1	  477.1	 8678.0	...
5190907	  751.1	  476.8	 8678.0	...
5190908	  750.8	  476.3	 8677.0	...
5190909	  750.5	  476.1	 8676.0	...
5190910	  750.4	  476.0	 8676.0	...
5190911	  750.5	  476.2	 8678.0	...
5190912	  750.7	  476.3	 8680.0	...
5190913	  750.8	  476.6	 8684.0	...
5190914	  750.7	  476.7	 8687.0	...
5190915	  750.7	  476.7	 8690.0	...
5190916	  750.6	  476.6	 8690.0	...
5190917	  750.2	  476.4	 8688.0	...
5190918	  749.8	  476.3	 8686.0	...
5190919	  749.5	  476.2	 8685.0	...
5190920	  749.7	  476.0	 8681.0	...
5190921	  750.0	  476.0	 8678.0	...
5190922	  750.1	  476.2	 8677.0	...
5190923	  750.1	  476.4	 8680.0	...
5190924	  750.0	  476.6	 8684.0	...
5190925	  750.0	  477.0	 8685.0	...
5190926	  750.1	  477.3	 8686.0	...
5190927	  750.4	  477.1	 8686.0	...
5190928	  750.6	  476.6	 8691.0	...
5190929	  750.6	  476.1	 8696.0	...
5190930	  750.5	  475.8	 8701.0	...
5190931	  750.0	  475.6	 8700.0	...
5190932	  749.7	  475.8	 8699.0	...
5190933	  750.1	  476.3	 8698.0	...
5190934	  750.8	  476.5	 8696.0	...
5190935	  751.3	  476.3	 8695.0	...
5190936	  751.1	  476.1	 8695.0	...
5190937	  750.9	  475.9	 8696.0	...
5190938	  750.7	  475.8	 8697.0	...
5190939	  750.6	  475.7	 8696.0	...
5190940	  750.5	  475.6	 8693.0	...
5190941	  750.6	  475.6	 8693.0	...
5190942	  750.6	  475.7	 8695.0	...
5190943	  750.5	  475.7	 8696.0	...
5190944	  750.4	  475.6	 8694.0	...
5190945	  750.3	  475.6	 8692.0	...
5190946	  750.5	  475.6	 8690.0	...
5190947	  750.7	  475.6	 8688.0	...
5190948	  750.9	  475.2	 8689.0	...
5190949	  750.9	  474.7	 8697.0	...
5190950	  751.0	  474.5	 8705.0	...
5190951	  751.0	  474.9	 8710.0	...
5190952	  751.1	  475.2	 8710.0	...
5190953	  751.2	  475.4	 8709.0	...
5190954	  751.4	  475.5	 8707.0	...
5190955	  751.4	  475.7	 8702.0	...
5190956	  751.2	  476.0	 8699.0	...
5190957	  751.0	  476.4	 8700.0	...
5190958	  751.0	  476.8	 8702.0	...
5190959	  750.9	  476.8	 8703.0	...
5190960	  750.9	  476.7	 8701.0	...
5190961	  750.9	  476.5	 8699.0	...
5190962	  750.8	  476.0	 8698.0	...
5190963	  750.8	  475.7	 8699.0	...
5190964	  750.7	  475.2	 8702.0	...
5190965	  751.0	  474.9	 8704.0	...
5190966	  751.2	  474.6	 8704.0	...
5190967	  751.5	  474.5	 8703.0	...
5190968	  751.5	  474.6	 8705.0	...
5190969	  751.1	  474.6	 8705.0	...
5190970	  750.7	  475.2	 8704.0	...
5190971	  750.4	  475.7	 8701.0	...
5190972	  750.5	  476.2	 8702.0	...
5190973	  750.5	  476.3	 8706.0	...
5190974	  750.5	  476.1	 8710.0	...
5190975	  750.6	  475.8	 8711.0	...
5190976	  750.8	  475.3	 8711.0	...
5190977	  751.2	  475.1	 8712.0	...
5190978	  751.6	  475.3	 8714.0	...
5190979	  751.7	  475.6	 8716.0	...
5190980	  751.5	  476.0	 8713.0	...
5190981	  751.3	  476.1	 8708.0	...
5190982	  751.1	  475.1	 8712.0	...
5190983	  750.9	  473.9	 8721.0	...
5190984	  750.7	  473.1	 8729.0	...
5190985	  751.3	  474.1	 8726.0	...
5190986	  751.8	  475.1	 8724.0	...
5190987	  752.3	  475.5	 8722.0	...
5190988	  752.3	  475.3	 8724.0	...
5190989	  752.3	  475.1	 8727.0	...
5190990	  751.9	  475.1	 8726.0	...
5190991	  751.6	  475.0	 8722.0	...
5190992	  751.2	  475.0	 8723.0	...
5190993	  751.3	  475.0	 8728.0	...
5190994	  751.1	  475.0	 8732.0	...
5190995	  751.0	  474.8	 8730.0	...
5190996	  751.2	  474.8	 8729.0	...
5190997	  751.6	  474.8	 8729.0	...
5190998	  752.0	  474.8	 8731.0	...
5190999	  752.1	  474.7	 8731.0	...
5191000	  752.2	  474.3	 8730.0	...
5191001	  752.4	  473.9	 8727.0	...
5191002	  752.3	  473.6	 8725.0	...
5191003	  752.3	  473.7	 8722.0	...
5191004	  752.3	  474.0	 8721.0	...
5191005	  752.3	  474.3	 8721.0	...
5191006	  752.4	  474.5	 8728.0	...
5191007	  752.5	  474.5	 8735.0	...
5191008	  752.3	  474.7	 8738.0	...
5191009	  751.5	  475.2	 8734.0	...
5191010	  750.8	  475.7	 8729.0	...
5191011	  750.3	  476.1	 8725.0	...
5191012	  750.3	  476.3	 8721.0	...
5191013	  750.4	  475.6	 8719.0	...
5191014	  750.6	  474.9	 8719.0	...
5191015	  750.9	  474.2	 8721.0	...
5191016	  751.2	  474.2	 8723.0	...
5191017	  751.7	  474.1	 8725.0	...
5191018	  752.1	  474.1	 8726.0	...
5191019	  752.4	  474.5	 8726.0	...
5191020	  752.3	  474.8	 8727.0	...
5191021	  752.2	  475.1	 8726.0	...
5191022	  752.2	  475.0	 8726.0	...
5191023	  752.2	  474.8	 8728.0	...
5191024	  752.2	  474.7	 8730.0	...
5191025	  752.1	  474.6	 8730.0	...
5191026	  751.5	  474.1	 8727.0	...
5191027	  751.0	  473.4	 8725.0	...
5191028	  750.4	  472.8	 8726.0	...
5191029	  750.4	  472.9	 8725.0	...
5191030	  750.6	  473.1	 8724.0	...
5191031	  750.8	  473.3	 8725.0	...
5191032	  750.7	  473.6	 8727.0	...
5191033	  750.4	  473.5	 8730.0	...
5191034	  750.1	  473.3	 8732.0	...
5191035	  750.1	  473.1	 8735.0	...
5191036	  750.1	  473.0	 8737.0	...
5191037	  750.2	  473.3	 8737.0	...
5191038	  750.6	  473.4	 8736.0	...
5191039	  751.1	  473.4	 8735.0	...
5191040	  751.6	  473.2	 8733.0	...
5191041	  751.6	  473.1	 8734.0	...
5191042	  751.4	  473.2	 8736.0	...
5191043	  750.9	  473.1	 8734.0	...
5191044	  750.3	  472.9	 8731.0	...
5191045	  750.7	  472.7	 8728.0	...
5191046	  751.2	  472.7	 8730.0	...
5191047	  751.3	  472.4	 8731.0	...
5191048	  750.7	  472.0	 8732.0	...
5191049	  750.1	  471.6	 8732.0	...
5191050	  749.8	  471.8	 8731.0	...
5191051	  749.7	  472.1	 8732.0	...
5191052	  749.5	  472.4	 8734.0	...
5191053	  749.5	  472.6	 8736.0	...
5191054	  749.4	  472.6	 8737.0	...
5191055	  749.5	  472.5	 8736.0	...
5191056	  749.7	  472.4	 8735.0	...
5191057	  750.1	  472.4	 8735.0	...
5191058	  750.3	  472.4	 8736.0	...
5191059	  750.2	  472.5	 8737.0	...
5191060	  750.0	  472.5	 8737.0	...
5191061	  749.6	  472.4	 8736.0	...
5191062	  749.5	  472.4	 8735.0	...
5191063	  749.4	  472.8	 8734.0	...
5191064	  749.5	  473.2	 8734.0	...
5191065	  749.7	  473.2	 8734.0	...
5191066	  749.7	  472.5	 8733.0	...
5191067	  749.6	  471.8	 8728.0	...
5191068	  749.6	  472.1	 8724.0	...
5191069	  749.6	  472.8	 8720.0	...
5191070	  749.1	  473.5	 8720.0	...
5191071	  748.7	  473.4	 8720.0	...
5191072	  748.3	  473.4	 8720.0	...
5191073	  748.4	  473.4	 8722.0	...
5191074	  748.8	  473.3	 8728.0	...
5191075	  749.1	  473.2	 8734.0	...
5191076	  749.3	  473.2	 8737.0	...
5191077	  749.6	  473.2	 8736.0	...
5191078	  749.9	  472.9	 8735.0	...
5191079	  749.8	  472.6	 8735.0	...
5191080	  749.4	  472.8	 8735.0	...
5191081	  748.8	  473.1	 8735.0	...
5191082	  748.6	  473.4	 8734.0	...
5191083	  748.6	  473.2	 8733.0	...
5191084	  749.3	  473.0	 8732.0	...
5191085	  750.0	  472.4	 8733.0	...
5191086	  750.4	  472.0	 8734.0	...
5191087	  750.5	  471.7	 8735.0	...
5191088	  750.1	  471.9	 8736.0	...
5191089	  749.6	  472.0	 8737.0	...
5191090	  749.1	  472.0	 8737.0	...
5191091	  748.9	  472.0	 8737.0	...
5191092	  748.8	  472.2	 8738.0	...
5191093	  749.1	  472.3	 8738.0	...
5191094	  749.7	  472.2	 8741.0	...
5191095	  750.1	  471.8	 8744.0	...
5191096	  749.9	  471.5	 8748.0	...
5191097	  749.8	  471.7	 8750.0	...
5191098	  749.8	  472.1	 8748.0	...
5191099	  749.7	  472.4	 8745.0	...
5191100	  749.7	  472.4	 8743.0	...
5191101	  749.7	  472.4	 8745.0	...
5191102	  749.5	  472.1	 8746.0	...
5191103	  749.3	  471.7	 8746.0	...
5191104	  749.2	  471.2	 8751.0	...
5191105	  749.2	  471.5	 8759.0	...
5191106	  749.1	  471.8	 8763.0	...
5191107	  749.0	  472.1	 8760.0	...
5191108	  748.9	  472.4	 8754.0	...
5191109	  749.0	  472.7	 8751.0	...
5191110	  749.4	  473.2	 8750.0	...
5191111	  749.9	  473.3	 8752.0	...
5191112	  750.4	  473.0	 8755.0	...
5191113	  750.6	  472.3	 8754.0	...
5191114	  750.3	  471.7	 8754.0	...
5191115	  750.0	  472.0	 8753.0	...
5191116	  749.9	  472.6	 8755.0	...
5191117	  750.0	  472.5	 8756.0	...
5191118	  750.1	  471.9	 8757.0	...
5191119	  749.9	  471.4	 8758.0	...
5191120	  749.5	  471.5	 8756.0	...
5191121	  749.1	  471.7	 8755.0	...
5191122	  748.7	  471.7	 8754.0	...
5191123	  749.0	  472.4	 8754.0	...
5191124	  749.2	  472.9	 8754.0	...
5191125	  749.4	  473.2	 8754.0	...
5191126	  749.2	  472.8	 8754.0	...
5191127	  749.2	  472.5	 8755.0	...
5191128	  749.3	  472.2	 8755.0	...
5191129	  749.3	  472.2	 8754.0	...
5191130	  749.2	  472.0	 8752.0	...
5191131	  749.3	  471.9	 8751.0	...
5191132	  749.3	  471.9	 8751.0	...
5191133	  749.3	  471.9	 8751.0	...
5191134	  749.2	  472.0	 8751.0	...
5191135	  749.3	  472.1	 8751.0	...
5191136	  749.4	  472.3	 8751.0	...
5191137	  749.5	  472.6	 8750.0	...
5191138	  749.5	  472.8	 8749.0	...
5191139	  749.7	  472.6	 8748.0	...
5191140	  749.9	  472.3	 8748.0	...
5191141	  750.1	  472.3	 8749.0	...
5191142	  750.2	  472.7	 8750.0	...
5191143	  750.4	  473.1	 8753.0	...
5191144	  750.5	  472.2	 8756.0	...
5191145	  750.3	  471.4	 8757.0	...
5191146	  750.0	  470.5	 8758.0	...
5191147	  749.8	  470.6	 8756.0	...
5191148	  749.6	  470.8	 8755.0	...
5191149	  749.7	  471.6	 8753.0	...
5191150	  750.1	  472.3	 8752.0	...
5191151	  750.5	  473.1	 8752.0	...
5191152	  750.8	  473.2	 8751.0	...
5191153	  750.7	  473.4	 8752.0	...
5191154	  750.4	  473.4	 8753.0	...
5191155	  750.2	  473.0	 8754.0	...
5191156	  750.1	  472.6	 8756.0	...
5191157	  750.0	  472.3	 8758.0	...
5191158	  750.0	  472.1	 8763.0	...
5191159	  749.8	  472.0	 8766.0	...
5191160	  749.8	  472.0	 8769.0	...
5191161	  749.6	  472.0	 8769.0	...
5191162	  749.4	  472.2	 8770.0	...
5191163	  749.7	  472.4	 8770.0	...
5191164	  750.1	  472.3	 8770.0	...
5191165	  750.6	  471.9	 8769.0	...
5191166	  750.7	  471.5	 8769.0	...
5191167	  750.9	  471.4	 8769.0	...
5191168	  751.1	  471.5	 8769.0	...
5191169	  751.2	  471.7	 8768.0	...
5191170	  751.4	  471.8	 8766.0	...
5191171	  751.8	  472.0	 8763.0	...
5191172	  752.2	  472.2	 8760.0	...
5191173	  753.1	  472.0	 8763.0	...
5191174	  753.7	  471.6	 8766.0	...
5191175	  754.7	  470.7	 8769.0	...
5191176	  756.3	  470.0	 8769.0	...
5191177	  758.1	  469.5	 8769.0	...
5191178	  760.7	  469.3	 8768.0	...
5191179	  762.1	  468.8	 8766.0	...
5191180	  763.6	  468.1	 8764.0	...
5191181	  764.7	  467.4	 8763.0	...
5191182	  765.8	  466.9	 8756.0	...
5191183	  766.5	  466.6	 8751.0	...
5191184	  766.2	  465.8	 8749.0	...
5191185	  765.5	  464.6	 8753.0	...
5191186	  765.1	  463.6	 8756.0	...
5191187	  764.4	  463.0	 8755.0	...
5191188	  763.8	  462.9	 8754.0	...
5191189	  762.3	  462.9	 8753.0	...
MSG	5191190 0000 _ Number Off
5191190	  761.2	  463.6	 8753.0	...
5191191	  760.1	  464.3	 8752.0	...
5191192	  759.9	  464.8	 8752.0	...
5191193	  759.6	  464.7	 8752.0	...
5191194	  759.6	  464.8	 8753.0	...
5191195	  759.7	  465.1	 8754.0	...
5191196	  759.8	  465.5	 8755.0	...
5191197	  759.7	  465.6	 8756.0	...
5191198	  759.6	  465.7	 8756.0	...
5191199	  759.4	  465.7	 8756.0	...
5191200	  759.7	  465.6	 8758.0	...
5191201	  759.9	  465.5	 8760.0	...
5191202	  760.2	  465.4	 8760.0	...
5191203	  760.5	  465.4	 8759.0	...
5191204	  760.7	  465.5	 8758.0	...
5191205	  760.8	  465.6	 8756.0	...
5191206	  760.7	  466.0	 8754.0	...
5191207	  760.6	  466.3	 8756.0	...
5191208	  760.2	  466.9	 8759.0	...
5191209	  759.8	  467.5	 8761.0	...
5191210	  759.5	  468.1	 8760.0	...
5191211	  759.7	  468.4	 8758.0	...
5191212	  760.1	  468.3	 8756.0	...
5191213	  760.4	  468.3	 8755.0	...
5191214	  760.7	  468.3	 8755.0	...
5191215	  760.9	  468.3	 8756.0	...
5191216	  760.9	  468.3	 8756.0	...
5191217	  761.1	  468.3	 8756.0	...
5191218	  761.2	  467.9	 8755.0	...
5191219	  761.0	  467.5	 8755.0	...
5191220	  760.7	  467.2	 8760.0	...
5191221	  760.3	  467.1	 8765.0	...
5191222	  760.2	  467.1	 8769.0	...
5191223	  760.2	  467.0	 8770.0	...
5191224	  760.3	  466.9	 8773.0	...
5191225	  760.4	  466.7	 8776.0	...
5191226	  760.4	  466.3	 8778.0	...
5191227	  760.4	  466.1	 8778.0	...
5191228	  760.3	  466.4	 8778.0	...
5191229	  760.3	  466.8	 8778.0	...
5191230	  760.3	  467.2	 8778.0	...
5191231	  760.3	  466.9	 8779.0	...
5191232	  760.3	  466.7	 8777.0	...
5191233	  760.4	  467.1	 8772.0	...
5191234	  760.2	  467.7	 8767.0	...
5191235	  760.1	  468.2	 8763.0	...
5191236	  759.9	  468.1	 8763.0	...
5191237	  759.8	  467.7	 8763.0	...
5191238	  759.7	  467.4	 8765.0	...
5191239	  759.7	  467.0	 8769.0	...
5191240	  759.8	  466.9	 8772.0	...
5191241	  759.9	  466.8	 8772.0	...
5191242	  759.9	  466.8	 8770.0	...
5191243	  759.7	  466.9	 8767.0	...
5191244	  759.6	  466.5	 8766.0	...
5191245	  759.5	  465.9	 8765.0	...
5191246	  759.6	  466.6	 8764.0	...
5191247	  759.7	  467.9	 8764.0	...
5191248	  759.8	  469.4	 8763.0	...
5191249	  760.1	  469.7	 8763.0	...
5191250	  760.5	  469.5	 8763.0	...
5191251	  760.8	  468.8	 8763.0	...
5191252	  760.7	  468.3	 8763.0	...
5191253	  760.9	  468.3	 8763.0	...
5191254	  761.1	  468.4	 8765.0	...
5191255	  760.9	  468.6	 8767.0	...
5191256	  760.4	  468.8	 8768.0	...
5191257	  759.8	  468.6	 8768.0	...
5191258	  759.7	  468.4	 8769.0	...
5191259	  759.9	  468.1	 8772.0	...
5191260	  760.0	  468.2	 8773.0	...
5191261	  760.1	  468.1	 8772.0	...
5191262	  760.2	  468.0	 8770.0	...
5191263	  760.1	  467.6	 8768.0	...
5191264	  760.0	  467.1	 8769.0	...
5191265	  759.9	  466.6	 8769.0	...
5191266	  760.0	  466.6	 8768.0	...
5191267	  760.1	  466.7	 8767.0	...
5191268	  760.7	  466.7	 8767.0	...
5191269	  761.4	  467.0	 8769.0	...
5191270	  762.0	  467.2	 8771.0	...
5191271	  761.9	  467.6	 8771.0	...
5191272	  761.8	  467.8	 8770.0	...
5191273	  761.7	  467.7	 8770.0	...
5191274	  761.8	  467.6	 8771.0	...
5191275	  761.9	  467.5	 8772.0	...
5191276	  761.2	  467.4	 8773.0	...
5191277	  760.6	  467.6	 8773.0	...
5191278	  759.9	  467.7	 8774.0	...
5191279	  759.9	  467.9	 8775.0	...
5191280	  759.8	  468.0	 8776.0	...
5191281	  759.9	  467.9	 8775.0	...
5191282	  760.1	  467.7	 8775.0	...
5191283	  760.3	  467.4	 8773.0	...
5191284	  760.5	  467.4	 8773.0	...
5191285	  760.5	  467.3	 8772.0	...
5191286	  760.6	  467.1	 8776.0	...
5191287	  760.7	  466.9	 8781.0	...
5191288	  760.8	  467.6	 8784.0	...
5191289	  760.9	  468.4	 8782.0	...
5191290	  760.9	  469.4	 8777.0	...
5191291	  760.7	  469.6	 8773.0	...
5191292	  760.5	  469.4	 8772.0	...
5191293	  760.4	  469.1	 8775.0	...
5191294	  760.4	  468.7	 8778.0	...
5191295	  760.4	  468.7	 8779.0	...
5191296	  760.5	  468.7	 8782.0	...
5191297	  760.5	  468.9	 8786.0	...
5191298	  760.6	  469.2	 8784.0	...
5191299	  760.6	  469.6	 8780.0	...
5191300	  760.5	  469.2	 8778.0	...
5191301	  760.3	  468.6	 8783.0	...
5191302	  760.1	  468.0	 8789.0	...
5191303	  760.1	  467.9	 8791.0	...
5191304	  760.0	  467.9	 8791.0	...
5191305	  759.8	  468.2	 8788.0	...
5191306	  759.8	  468.5	 8787.0	...
5191307	  760.0	  468.7	 8787.0	...
5191308	  760.2	  468.5	 8790.0	...
5191309	  760.2	  468.2	 8792.0	...
5191310	  760.1	  468.0	 8792.0	...
5191311	  759.9	  467.9	 8791.0	...
5191312	  759.7	  468.2	 8790.0	...
5191313	  759.7	  468.6	 8790.0	...
5191314	  759.8	  468.8	 8790.0	...
5191315	  760.0	  468.7	 8791.0	...
5191316	  760.0	  468.7	 8789.0	...
5191317	  760.0	  468.7	 8788.0	...
5191318	  759.9	  468.6	 8787.0	...
5191319	  759.8	  468.4	 8788.0	...
5191320	  759.5	  468.2	 8788.0	...
5191321	  759.4	  468.2	 8787.0	...
5191322	  759.4	  468.3	 8787.0	...
5191323	  759.5	  468.4	 8787.0	...
5191324	  759.6	  468.8	 8788.0	...
5191325	  759.6	  469.2	 8788.0	...
5191326	  759.5	  469.2	 8789.0	...
5191327	  759.3	  468.9	 8792.0	...
5191328	  759.1	  468.5	 8794.0	...
5191329	  759.4	  468.3	 8795.0	...
5191330	  759.8	  468.2	 8795.0	...
5191331	  760.1	  468.2	 8797.0	...
5191332	  760.0	  468.3	 8798.0	...
5191333	  759.8	  468.1	 8797.0	...
5191334	  759.9	  467.9	 8792.0	...
5191335	  760.0	  468.2	 8788.0	...
5191336	  759.9	  468.7	 8787.0	...
5191337	  759.5	  469.0	 8792.0	...
5191338	  759.0	  468.9	 8796.0	...
5191339	  759.0	  468.8	 8796.0	...
5191340	  759.1	  468.8	 8793.0	...
5191341	  759.1	  468.9	 8790.0	...
5191342	  759.1	  468.8	 8793.0	...
5191343	  759.1	  468.0	 8795.0	...
5191344	  759.1	  467.3	 8797.0	...
5191345	  759.1	  467.0	 8798.0	...
5191346	  759.1	  467.1	 8799.0	...
5191347	  759.1	  467.2	 8800.0	...
5191348	  759.3	  468.0	 8800.0	...
5191349	  759.5	  468.8	 8799.0	...
5191350	  759.4	  469.0	 8799.0	...
5191351	  759.3	  468.6	 8801.0	...
5191352	  759.2	  468.4	 8803.0	...
5191353	  759.2	  468.6	 8805.0	...
5191354	  759.1	  468.6	 8805.0	...
5191355	  759.0	  468.4	 8803.0	...
5191356	  758.8	  468.2	 8802.0	...
5191357	  758.8	  467.9	 8803.0	...
5191358	  758.6	  467.5	 8805.0	...
5191359	  758.5	  467.3	 8804.0	...
5191360	  758.4	  467.1	 8802.0	...
5191361	  758.2	  467.0	 8801.0	...
5191362	  758.3	  467.5	 8802.0	...
5191363	  758.6	  468.2	 8803.0	...
5191364	  758.8	  468.8	 8803.0	...
5191365	  758.8	  468.8	 8802.0	...
5191366	  758.9	  468.8	 8801.0	...
5191367	  759.1	  468.7	 8800.0	...
5191368	  759.3	  468.5	 8802.0	...
5191369	  759.5	  468.3	 8805.0	...
5191370	  759.6	  468.3	 8804.0	...
5191371	  759.8	  468.3	 8800.0	...
5191372	  760.0	  468.6	 8799.0	...
5191373	  760.1	  468.7	 8803.0	...
5191374	  760.2	  468.9	 8806.0	...
5191375	  760.2	  468.9	 8807.0	...
5191376	  760.0	  468.3	 8808.0	...
5191377	  759.7	  467.7	 8809.0	...
5191378	  759.5	  467.2	 8811.0	...
5191379	  759.5	  467.4	 8812.0	...
5191380	  759.2	  467.7	 8815.0	...
5191381	  758.9	  467.7	 8819.0	...
5191382	  758.7	  467.5	 8823.0	...
5191383	  758.9	  467.2	 8824.0	...
5191384	  759.2	  466.9	 8821.0	...
5191385	  759.2	  466.9	 8820.0	...
5191386	  759.3	  467.0	 8819.0	...
5191387	  759.2	  467.0	 8820.0	...
5191388	  759.3	  467.3	 8823.0	...
5191389	  759.3	  467.5	 8825.0	...
5191390	  759.3	  467.8	 8827.0	...
5191391	  759.2	  468.0	 8827.0	...
5191392	  759.0	  467.8	 8828.0	...
5191393	  758.8	  467.3	 8829.0	...
5191394	  758.6	  466.7	 8829.0	...
5191395	  758.6	  466.6	 8824.0	...
5191396	  758.7	  466.7	 8820.0	...
5191397	  758.8	  466.9	 8818.0	...
5191398	  758.9	  466.9	 8820.0	...
5191399	  758.9	  467.0	 8820.0	...
5191400	  759.1	  467.8	 8819.0	...
5191401	  759.5	  468.5	 8821.0	...
5191402	  759.8	  469.4	 8825.0	...
5191403	  759.5	  469.6	 8826.0	...
5191404	  758.9	  469.2	 8822.0	...
5191405	  758.3	  468.6	 8820.0	...
5191406	  758.2	  468.2	 8820.0	...
5191407	  758.2	  468.5	 8821.0	...
5191408	  758.2	  468.7	 8822.0	...
5191409	  758.4	  468.7	 8827.0	...
5191410	  758.8	  468.4	 8834.0	...
5191411	  759.1	  468.2	 8841.0	...
5191412	  759.3	  468.0	 8847.0	...
5191413	  759.4	  467.9	 8849.0	...
5191414	  759.4	  467.6	 8848.0	...
5191415	  759.0	  467.2	 8843.0	...
5191416	  758.7	  467.2	 8839.0	...
5191417	  758.3	  466.9	 8835.0	...
5191418	  758.5	  466.5	 8834.0	...
5191419	  758.9	  466.1	 8833.0	...
5191420	  759.4	  465.9	 8834.0	...
5191421	  759.7	  466.7	 8836.0	...
5191422	  759.7	  467.7	 8838.0	...
5191423	  759.5	  468.3	 8840.0	...
5191424	  759.2	  468.4	 8840.0	...
5191425	  759.2	  468.4	 8839.0	...
5191426	  759.3	  468.7	 8837.0	...
5191427	  759.1	  468.5	 8836.0	...
5191428	  758.8	  468.3	 8835.0	...
5191429	  758.5	  468.0	 8835.0	...
5191430	  758.4	  467.9	 8837.0	...
5191431	  758.2	  467.8	 8838.0	...
5191432	  758.0	  468.0	 8839.0	...
5191433	  758.0	  468.0	 8838.0	...
5191434	  758.1	  468.2	 8838.0	...
5191435	  758.2	  468.6	 8838.0	...
5191436	  758.3	  468.7	 8839.0	...
5191437	  758.4	  468.8	 8840.0	...
5191438	  758.5	  468.6	 8841.0	...
5191439	  758.5	  468.3	 8842.0	...
5191440	  758.6	  467.9	 8842.0	...
5191441	  758.7	  467.6	 8842.0	...
5191442	  758.8	  467.7	 8841.0	...
5191443	  758.8	  467.8	 8841.0	...
5191444	  758.7	  468.0	 8842.0	...
5191445	  758.7	  468.6	 8843.0	...
5191446	  758.6	  469.1	 8844.0	...
5191447	  758.7	  469.1	 8844.0	...
5191448	  758.8	  468.5	 8845.0	...
5191449	  759.0	  467.9	 8846.0	...
5191450	  759.0	  467.6	 8846.0	...
5191451	  759.2	  468.2	 8842.0	...
5191452	  759.3	  468.9	 8839.0	...
5191453	  759.5	  469.5	 8838.0	...
5191454	  759.6	  469.3	 8839.0	...
5191455	  759.7	  468.8	 8840.0	...
5191456	  759.8	  468.6	 8837.0	...
5191457	  759.8	  468.5	 8835.0	...
5191458	  759.9	  468.7	 8835.0	...
5191459	  759.8	  468.6	 8838.0	...
5191460	  759.5	  468.3	 8839.0	...
5191461	  759.2	  467.8	 8836.0	...
5191462	  758.7	  467.6	 8837.0	...
5191463	  758.2	  467.5	 8842.0	...
5191464	  758.0	  467.6	 8847.0	...
5191465	  758.0	  467.7	 8849.0	...
5191466	  758.3	  467.8	 8849.0	...
5191467	  758.6	  467.8	 8850.0	...
5191468	  758.9	  467.7	 8850.0	...
5191469	  758.8	  467.5	 8850.0	...
5191470	  758.8	  467.8	 8851.0	...
5191471	  758.8	  468.2	 8851.0	...
5191472	  758.8	  468.5	 8851.0	...
5191473	  758.9	  468.4	 8851.0	...
5191474	  758.9	  468.2	 8851.0	...
5191475	  759.1	  468.1	 8852.0	...
5191476	  759.2	  467.9	 8855.0	...
5191477	  759.3	  467.9	 8859.0	...
5191478	  759.3	  468.1	 8861.0	...
5191479	  759.2	  468.3	 8859.0	...
5191480	  759.0	  468.2	 8857.0	...
5191481	  758.9	  468.1	 8857.0	...
5191482	  758.9	  468.5	 8856.0	...
5191483	  759.0	  469.2	 8857.0	...
5191484	  759.2	  469.8	 8857.0	...
5191485	  759.2	  469.3	 8857.0	...
5191486	  759.4	  468.7	 8860.0	...
5191487	  759.5	  468.2	 8863.0	...
5191488	  759.8	  468.3	 8866.0	...
5191489	  759.9	  468.4	 8866.0	...
5191490	  760.0	  468.4	 8866.0	...
5191491	  759.9	  468.5	 8868.0	...
5191492	  759.4	  468.5	 8870.0	...
5191493	  759.1	  468.4	 8872.0	...
5191494	  758.9	  469.0	 8864.0	...
5191495	  759.0	  469.7	 8856.0	...
5191496	  759.1	  470.3	 8847.0	...
5191497	  759.1	  470.3	 8850.0	...
5191498	  759.3	  470.2	 8855.0	...
5191499	  759.5	  470.2	 8859.0	...
5191500	  759.5	  470.2	 8860.0	...
5191501	  759.4	  470.2	 8859.0	...
5191502	  759.3	  470.1	 8859.0	...
5191503	  759.1	  470.0	 8857.0	...
5191504	  759.1	  469.9	 8855.0	...
5191505	  759.1	  469.8	 8852.0	...
5191506	  759.2	  469.7	 8849.0	...
5191507	  759.2	  469.7	 8847.0	...
5191508	  759.2	  469.9	 8849.0	...
5191509	  759.2	  469.7	 8852.0	...
5191510	  759.1	  469.3	 8855.0	...
5191511	  759.0	  469.0	 8856.0	...
5191512	  758.9	  469.0	 8858.0	...
5191513	  758.9	  468.9	 8859.0	...
5191514	  759.3	  468.7	 8859.0	...
5191515	  759.9	  468.6	 8860.0	...
5191516	  760.4	  468.9	 8860.0	...
5191517	  760.5	  469.4	 8863.0	...
5191518	  760.4	  469.7	 8867.0	...
5191519	  760.3	  469.8	 8868.0	...
5191520	  759.9	  469.8	 8867.0	...
5191521	  759.5	  469.9	 8865.0	...
5191522	  759.2	  470.0	 8866.0	...
5191523	  759.2	  470.2	 8869.0	...
5191524	  759.3	  470.2	 8873.0	...
5191525	  759.3	  470.3	 8876.0	...
5191526	  758.8	  470.3	 8874.0	...
5191527	  758.3	  470.2	 8871.0	...
5191528	  758.1	  470.1	 8868.0	...
5191529	  758.3	  470.2	 8869.0	...
5191530	  758.6	  470.4	 8869.0	...
5191531	  758.7	  470.4	 8869.0	...
5191532	  758.8	  470.3	 8870.0	...
5191533	  759.5	  470.1	 8876.0	...
5191534	  760.1	  470.2	 8881.0	...
5191535	  760.2	  470.5	 8886.0	...
5191536	  759.7	  470.9	 8882.0	...
5191537	  759.2	  471.1	 8876.0	...
5191538	  759.3	  470.7	 8871.0	...
5191539	  759.5	  470.3	 8873.0	...
5191540	  759.6	  470.0	 8874.0	...
5191541	  759.4	  470.0	 8874.0	...
5191542	  759.2	  470.1	 8870.0	...
5191543	  758.9	  470.2	 8868.0	...
5191544	  758.8	  470.3	 8866.0	...
5191545	  758.6	  470.0	 8867.0	...
5191546	  758.4	  469.7	 8868.0	...
5191547	  758.6	  469.3	 8869.0	...
5191548	  759.1	  469.2	 8871.0	...
5191549	  759.5	  469.1	 8870.0	...
5191550	  759.6	  469.4	 8872.0	...
5191551	  759.4	  469.6	 8873.0	...
5191552	  759.4	  470.4	 8875.0	...
5191553	  759.4	  470.8	 8876.0	...
5191554	  759.3	  471.4	 8878.0	...
5191555	  759.2	  471.4	 8878.0	...
5191556	  758.9	  471.0	 8877.0	...
5191557	  758.7	  470.6	 8877.0	...
5191558	  758.5	  470.2	 8876.0	...
5191559	  758.3	  470.1	 8877.0	...
5191560	  758.3	  470.0	 8877.0	...
5191561	  758.4	  469.9	 8877.0	...
5191562	  758.4	  470.0	 8878.0	...
5191563	  758.4	  470.0	 8878.0	...
5191564	  758.5	  469.9	 8877.0	...
5191565	  758.5	  469.7	 8876.0	...
5191566	  758.6	  469.5	 8874.0	...
5191567	  758.7	  469.4	 8875.0	...
5191568	  758.8	  469.2	 8876.0	...
5191569	  759.0	  468.8	 8884.0	...
5191570	  759.2	  468.3	 8891.0	...
5191571	  759.6	  468.1	 8896.0	...
5191572	  759.9	  468.1	 8894.0	...
5191573	  760.3	  468.2	 8892.0	...
5191574	  760.5	  468.4	 8892.0	...
5191575	  760.7	  468.9	 8892.0	...
5191576	  760.7	  469.2	 8891.0	...
5191577	  760.7	  469.3	 8890.0	...
5191578	  760.7	  469.2	 8888.0	...
5191579	  760.3	  469.5	 8887.0	...
5191580	  759.9	  469.8	 8886.0	...
5191581	  759.5	  470.0	 8885.0	...
5191582	  759.5	  469.8	 8885.0	...
5191583	  759.5	  469.7	 8884.0	...
5191584	  759.6	  469.6	 8884.0	...
5191585	  759.7	  469.4	 8890.0	...
5191586	  759.5	  469.2	 8897.0	...
5191587	  759.3	  469.0	 8901.0	...
5191588	  759.1	  469.3	 8899.0	...
5191589	  759.4	  469.5	 8895.0	...
5191590	  759.6	  469.3	 8891.0	...
5191591	  759.7	  469.0	 8889.0	...
5191592	  759.7	  468.7	 8889.0	...
5191593	  759.7	  468.6	 8889.0	...
5191594	  759.7	  468.6	 8890.0	...
5191595	  759.7	  468.6	 8892.0	...
5191596	  759.7	  468.6	 8893.0	...
5191597	  759.7	  468.5	 8894.0	...
5191598	  759.8	  468.7	 8894.0	...
5191599	  760.0	  469.1	 8894.0	...
5191600	  760.1	  469.5	 8893.0	...
5191601	  760.1	  469.6	 8891.0	...
5191602	  760.7	  469.0	 8890.0	...
5191603	  761.2	  468.2	 8893.0	...
5191604	  761.3	  467.5	 8895.0	...
5191605	  760.8	  467.5	 8897.0	...
5191606	  760.3	  467.2	 8898.0	...
5191607	  760.6	  466.9	 8896.0	...
5191608	  760.9	  467.4	 8893.0	...
5191609	  761.1	  468.1	 8890.0	...
5191610	  760.9	  468.9	 8890.0	...
5191611	  760.8	  468.8	 8892.0	...
5191612	  760.7	  468.9	 8895.0	...
5191613	  760.7	  469.1	 8895.0	...
5191614	  760.9	  469.4	 8894.0	...
5191615	  761.0	  469.5	 8891.0	...
5191616	  761.0	  469.5	 8889.0	...
5191617	  760.8	  469.6	 8887.0	...
5191618	  760.5	  469.6	 8886.0	...
5191619	  760.4	  469.0	 8891.0	...
5191620	  760.3	  468.3	 8897.0	...
5191621	  760.1	  467.6	 8903.0	...
5191622	  760.0	  467.4	 8902.0	...
5191623	  760.0	  467.7	 8901.0	...
5191624	  760.1	  468.2	 8900.0	...
5191625	  760.1	  468.2	 8904.0	...
5191626	  760.4	  467.7	 8908.0	...
5191627	  760.7	  467.4	 8911.0	...
5191628	  761.0	  467.6	 8910.0	...
5191629	  761.2	  468.0	 8909.0	...
5191630	  761.3	  468.3	 8906.0	...
5191631	  761.2	  468.6	 8902.0	...
5191632	  761.1	  468.9	 8899.0	...
5191633	  760.9	  469.0	 8901.0	...
5191634	  760.8	  469.1	 8904.0	...
5191635	  760.7	  469.1	 8901.0	...
5191636	  760.6	  469.2	 8895.0	...
5191637	  760.6	  469.3	 8894.0	...
5191638	  760.6	  469.3	 8898.0	...
5191639	  760.3	  469.3	 8902.0	...
5191640	  759.9	  469.2	 8901.0	...
5191641	  759.9	  469.1	 8900.0	...
5191642	  760.2	  468.9	 8900.0	...
5191643	  760.5	  468.9	 8901.0	...
5191644	  760.5	  469.0	 8901.0	...
5191645	  760.5	  469.1	 8900.0	...
5191646	  760.4	  469.1	 8901.0	...
5191647	  760.3	  469.3	 8901.0	...
5191648	  760.4	  469.6	 8902.0	...
5191649	  760.7	  469.8	 8901.0	...
5191650	  761.1	  470.0	 8899.0	...
5191651	  761.4	  470.2	 8897.0	...
5191652	  761.3	  470.3	 8895.0	...
5191653	  761.2	  470.4	 8898.0	...
5191654	  761.0	  470.3	 8900.0	...
5191655	  760.8	  470.3	 8902.0	...
5191656	  761.1	  470.0	 8903.0	...
5191657	  761.6	  469.5	 8903.0	...
5191658	  761.8	  468.9	 8903.0	...
5191659	  761.5	  468.6	 8904.0	...
5191660	  761.3	  468.6	 8903.0	...
5191661	  761.7	  468.7	 8905.0	...
5191662	  762.0	  468.7	 8906.0	...
5191663	  761.9	  469.0	 8907.0	...
5191664	  761.6	  469.2	 8907.0	...
5191665	  761.2	  469.4	 8908.0	...
5191666	  761.1	  468.6	 8912.0	...
5191667	  761.1	  467.9	 8917.0	...
5191668	  761.1	  467.5	 8914.0	...
5191669	  761.1	  467.9	 8908.0	...
5191670	  761.0	  468.4	 8901.0	...
5191671	  761.0	  468.5	 8900.0	...
5191672	  760.9	  468.1	 8902.0	...
5191673	  760.9	  467.6	 8904.0	...
5191674	  761.1	  467.3	 8907.0	...
5191675	  761.4	  467.4	 8907.0	...
5191676	  760.9	  467.5	 8903.0	...
5191677	  760.2	  468.2	 8899.0	...
5191678	  759.4	  469.0	 8894.0	...
5191679	  759.4	  469.7	 8893.0	...
5191680	  759.4	  469.7	 8892.0	...
5191681	  759.6	  469.8	 8894.0	...
5191682	  759.8	  469.9	 8895.0	...
5191683	  759.8	  470.3	 8895.0	...
5191684	  759.8	  470.6	 8894.0	...
5191685	  759.8	  470.8	 8893.0	...
5191686	  760.0	  470.7	 8892.0	...
5191687	  760.1	  470.5	 8894.0	...
5191688	  760.4	  470.3	 8894.0	...
5191689	  760.4	  470.0	 8894.0	...
5191690	  760.4	  469.2	 8892.0	...
5191691	  760.2	  468.6	 8892.0	...
5191692	  760.0	  468.5	 8892.0	...
5191693	  759.9	  468.8	 8892.0	...
5191694	  759.7	  469.2	 8891.0	...
5191695	  759.5	  470.0	 8889.0	...
5191696	  759.4	  470.8	 8886.0	...
5191697	  759.5	  471.6	 8886.0	...
5191698	  759.5	  471.2	 8890.0	...
5191699	  759.8	  470.6	 8894.0	...
5191700	  760.1	  470.0	 8897.0	...
5191701	  760.1	  469.9	 8898.0	...
5191702	  759.9	  469.9	 8898.0	...
5191703	  759.4	  470.0	 8898.0	...
5191704	  759.2	  469.9	 8897.0	...
5191705	  759.1	  469.9	 8897.0	...
5191706	  759.0	  469.9	 8898.0	...
5191707	  758.9	  469.6	 8898.0	...
5191708	  759.1	  469.2	 8900.0	...
5191709	  759.4	  469.1	 8902.0	...
5191710	  759.7	  469.3	 8904.0	...
5191711	  759.9	  469.6	 8907.0	...
5191712	  760.2	  469.5	 8909.0	...
5191713	  760.5	  469.4	 8910.0	...
5191714	  760.7	  469.4	 8908.0	...
5191715	  760.8	  469.4	 8905.0	...
5191716	  760.0	  469.4	 8904.0	...
5191717	  759.1	  469.4	 8905.0	...
5191718	  758.2	  469.2	 8905.0	...
5191719	  758.2	  469.0	 8908.0	...
5191720	  758.3	  468.7	 8909.0	...
5191721	  758.5	  468.5	 8910.0	...
5191722	  758.8	  468.9	 8907.0	...
5191723	  759.1	  469.4	 8904.0	...
5191724	  759.2	  470.0	 8901.0	...
5191725	  758.8	  470.0	 8903.0	...
5191726	  758.4	  470.4	 8904.0	...
5191727	  758.1	  470.7	 8899.0	...
5191728	  758.1	  470.7	 8893.0	...
5191729	  758.2	  470.3	 8888.0	...
5191730	  758.3	  469.7	 8890.0	...
5191731	  758.4	  469.4	 8893.0	...
5191732	  758.2	  469.3	 8895.0	...
5191733	  757.8	  468.9	 8897.0	...
5191734	  757.6	  468.4	 8898.0	...
5191735	  757.6	  468.0	 8899.0	...
5191736	  757.6	  468.0	 8899.0	...
5191737	  757.5	  468.1	 8899.0	...
5191738	  757.4	  468.1	 8899.0	...
5191739	  757.3	  468.0	 8898.0	...
5191740	  757.1	  467.9	 8898.0	...
5191741	  757.0	  468.1	 8899.0	...
5191742	  757.1	  468.4	 8899.0	...
5191743	  757.3	  468.8	 8900.0	...
5191744	  757.3	  469.0	 8900.0	...
5191745	  757.3	  469.1	 8900.0	...
5191746	  757.2	  469.2	 8899.0	...
5191747	  757.4	  469.3	 8897.0	...
5191748	  757.6	  469.3	 8895.0	...
5191749	  757.7	  469.3	 8895.0	...
5191750	  757.7	  469.2	 8895.0	...
5191751	  757.6	  468.8	 8896.0	...
5191752	  757.2	  468.6	 8897.0	...
5191753	  756.9	  468.5	 8898.0	...
5191754	  756.6	  468.7	 8896.0	...
5191755	  756.6	  468.7	 8892.0	...
5191756	  756.5	  469.2	 8888.0	...
5191757	  756.5	  469.8	 8886.0	...
5191758	  756.4	  469.9	 8887.0	...
5191759	  756.3	  469.5	 8892.0	...
5191760	  756.2	  469.1	 8897.0	...
5191761	  756.4	  468.7	 8902.0	...
5191762	  756.8	  468.5	 8904.0	...
5191763	  757.2	  468.2	 8905.0	...
5191764	  757.6	  468.3	 8903.0	...
5191765	  757.5	  468.2	 8900.0	...
5191766	  757.3	  468.1	 8900.0	...
5191767	  757.1	  468.3	 8900.0	...
5191768	  757.1	  468.5	 8901.0	...
5191769	  757.5	  468.8	 8901.0	...
5191770	  757.8	  468.9	 8901.0	...
5191771	  757.7	  469.1	 8898.0	...
5191772	  757.3	  468.9	 8895.0	...
5191773	  756.8	  468.6	 8897.0	...
5191774	  756.7	  468.3	 8902.0	...
5191775	  756.6	  468.2	 8908.0	...
5191776	  756.6	  467.9	 8908.0	...
5191777	  756.7	  467.5	 8906.0	...
5191778	  756.7	  467.9	 8904.0	...
5191779	  756.3	  468.4	 8902.0	...
5191780	  755.8	  468.9	 8903.0	...
5191781	  755.6	  468.8	 8904.0	...
5191782	  755.6	  468.6	 8905.0	...
5191783	  755.7	  468.5	 8906.0	...
5191784	  755.7	  468.3	 8905.0	...
5191785	  755.7	  468.2	 8905.0	...
5191786	  755.7	  468.3	 8904.0	...
5191787	  755.8	  468.4	 8905.0	...
5191788	  755.9	  468.8	 8905.0	...
5191789	  756.1	  469.3	 8905.0	...
5191790	  756.1	  469.8	 8905.0	...
5191791	  756.0	  469.9	 8909.0	...
5191792	  755.7	  468.8	 8913.0	...
5191793	  755.2	  467.7	 8917.0	...
5191794	  754.7	  466.6	 8917.0	...
5191795	  754.4	  467.2	 8918.0	...
5191796	  754.3	  467.7	 8918.0	...
5191797	  754.5	  468.2	 8920.0	...
5191798	  754.7	  468.0	 8921.0	...
5191799	  754.9	  467.9	 8921.0	...
5191800	  755.1	  467.8	 8920.0	...
5191801	  755.2	  467.5	 8916.0	...
5191802	  755.3	  467.2	 8911.0	...
5191803	  755.2	  466.8	 8908.0	...
5191804	  755.1	  466.7	 8909.0	...
5191805	  755.1	  466.6	 8910.0	...
5191806	  755.3	  466.8	 8910.0	...
5191807	  755.5	  467.1	 8911.0	...
5191808	  755.5	  467.4	 8911.0	...
5191809	  755.4	  467.4	 8908.0	...
5191810	  755.3	  467.1	 8904.0	...
5191811	  755.2	  466.9	 8901.0	...
5191812	  755.1	  466.8	 8901.0	...
5191813	  755.0	  466.6	 8902.0	...
5191814	  754.9	  466.4	 8901.0	...
5191815	  755.2	  466.9	 8900.0	...
5191816	  755.5	  467.5	 8899.0	...
5191817	  755.9	  467.9	 8899.0	...
5191818	  755.7	  467.8	 8903.0	...
5191819	  755.7	  467.7	 8907.0	...
5191820	  755.7	  467.9	 8910.0	...
5191821	  755.8	  468.1	 8909.0	...
5191822	  755.8	  467.6	 8906.0	...
5191823	  755.8	  467.0	 8905.0	...
5191824	  755.3	  466.4	 8904.0	...
5191825	  754.9	  466.4	 8906.0	...
5191826	  754.8	  466.6	 8907.0	...
5191827	  755.1	  466.7	 8906.0	...
5191828	  755.5	  466.6	 8904.0	...
5191829	  755.6	  466.1	 8903.0	...
5191830	  755.6	  465.5	 8903.0	...
5191831	  755.4	  465.7	 8901.0	...
5191832	  755.3	  466.5	 8899.0	...
5191833	  755.5	  467.3	 8896.0	...
5191834	  755.7	  467.7	 8896.0	...
5191835	  755.9	  467.8	 8897.0	...
5191836	  755.6	  467.9	 8897.0	...
5191837	  755.4	  467.9	 8897.0	...
5191838	  755.0	  467.8	 8897.0	...
5191839	  754.5	  467.8	 8896.0	...
5191840	  754.1	  467.7	 8895.0	...
5191841	  754.0	  467.7	 8896.0	...
5191842	  754.2	  467.5	 8897.0	...
5191843	  754.6	  467.3	 8897.0	...
5191844	  754.9	  467.1	 8897.0	...
5191845	  754.8	  467.2	 8896.0	...
5191846	  754.6	  467.1	 8895.0	...
5191847	  754.6	  467.0	 8894.0	...
5191848	  754.9	  466.8	 8894.0	...
5191849	  755.3	  466.6	 8894.0	...
5191850	  755.5	  466.4	 8893.0	...
5191851	  755.3	  466.3	 8892.0	...
5191852	  755.2	  466.2	 8892.0	...
5191853	  755.3	  466.4	 8892.0	...
5191854	  755.4	  466.6	 8893.0	...
5191855	  755.2	  466.8	 8892.0	...
5191856	  754.8	  467.0	 8892.0	...
5191857	  754.4	  467.1	 8891.0	...
5191858	  754.0	  467.0	 8891.0	...
5191859	  753.9	  466.8	 8892.0	...
5191860	  754.2	  466.5	 8894.0	...
5191861	  754.7	  466.4	 8896.0	...
5191862	  755.1	  466.2	 8898.0	...
5191863	  755.0	  466.0	 8899.0	...
5191864	  755.0	  466.1	 8900.0	...
5191865	  755.0	  466.5	 8901.0	...
5191866	  755.1	  466.9	 8902.0	...
5191867	  755.1	  467.0	 8904.0	...
5191868	  755.2	  467.0	 8908.0	...
5191869	  755.2	  467.1	 8912.0	...
5191870	  755.4	  467.2	 8914.0	...
5191871	  755.6	  467.1	 8911.0	...
5191872	  755.2	  467.1	 8908.0	...
5191873	  754.6	  467.0	 8903.0	...
5191874	  754.1	  466.9	 8900.0	...
5191875	  753.9	  466.8	 8901.0	...
5191876	  753.5	  466.7	 8904.0	...
5191877	  753.1	  466.3	 8908.0	...
5191878	  753.0	  465.9	 8909.0	...
5191879	  752.9	  465.4	 8910.0	...
5191880	  753.0	  465.3	 8910.0	...
5191881	  753.1	  465.5	 8910.0	...
5191882	  753.3	  466.0	 8910.0	...
5191883	  753.5	  466.6	 8910.0	...
5191884	  753.5	  466.4	 8910.0	...
5191885	  753.5	  465.8	 8910.0	...
5191886	  753.4	  465.1	 8911.0	...
5191887	  753.5	  465.1	 8910.0	...
5191888	  753.5	  465.2	 8910.0	...
5191889	  753.5	  465.3	 8909.0	...
5191890	  753.5	  465.3	 8909.0	...
5191891	  753.6	  465.3	 8908.0	...
5191892	  753.7	  465.3	 8911.0	...
5191893	  753.7	  465.4	 8913.0	...
5191894	  753.0	  465.6	 8915.0	...
5191895	  752.4	  465.6	 8915.0	...
5191896	  751.8	  465.6	 8913.0	...
5191897	  751.9	  465.6	 8909.0	...
5191898	  751.9	  465.9	 8905.0	...
5191899	  751.8	  466.1	 8902.0	...
5191900	  751.6	  465.8	 8903.0	...
5191901	  751.4	  465.5	 8906.0	...
5191902	  751.6	  465.1	 8910.0	...
[truncated: 4,290,469 more chars]
