# Supplementary material for: With an eye on uncertainty: Modelling pupillary responses to environmental volatility
Source: PLoS Comput Biol. 2019 Jul 5;15(7):e1007126. doi: 10.1371/journal.pcbi.1007126 (PMC6636765; doi:10.1371/journal.pcbi.1007126)
Supplement: S8 Data — Zip file containing the pupillometry data for participant 8. (ZIP) [file pcbi.1007126.s008.zip › P8/trial2.asc]

** CONVERTED FROM C:\Users\tparr\Documents\PVR\P8_1412\trial2.edf using edfapi 3.1 Win32 Nov 24 2009 on Thu Dec 14 11:55:41 2017
** DATE: Thu Dec 14 11:20:16 2017
** TYPE: EDF_FILE BINARY EVENT SAMPLE TAGGED
** VERSION: EYELINK II 1
** SOURCE: EYELINK CL
** EYELINK II CL v4.48 Nov 25 2009
** CAMERA: EyeLink CL Version 1.4 Sensor=BHA
** SERIAL NUMBER: CL1-AAD42
** CAMERA_CONFIG: AAD42140.SCD
**

MSG	5000894 RECCFG CR 1000 2 0 R
MSG	5000894 ELCLCFG MTABLER
MSG	5000894 GAZE_COORDS 0.00 0.00 1599.00 1199.00
MSG	5000894 THRESHOLDS R 117 225
MSG	5000894 ELCL_PROC CENTROID (3)
MSG	5000894 ELCL_PCR_PARAM 5 3.0
START	5000895 	RIGHT	SAMPLES	EVENTS
PRESCALER	1
VPRESCALER	1
PUPIL	AREA
EVENTS	GAZE	RIGHT	RATE	1000.00	TRACKING	CR	FILTER	2
SAMPLES	GAZE	RIGHT	RATE	1000.00	TRACKING	CR	FILTER	2
MSG	5000895 !MODE RECORD CR 1000 2 0 R
5000895	  745.9	  476.0	 8110.0	...
INPUT	5000895	127
5000896	  746.1	  475.8	 8109.0	...
5000897	  746.1	  475.4	 8110.0	...
5000898	  746.0	  474.9	 8111.0	...
5000899	  746.2	  474.8	 8112.0	...
5000900	  746.5	  474.7	 8112.0	...
5000901	  746.7	  474.5	 8112.0	...
SFIX R   5000902
5000902	  746.7	  474.6	 8113.0	...
5000903	  746.5	  474.9	 8114.0	...
5000904	  746.0	  475.2	 8115.0	...
5000905	  745.5	  475.0	 8114.0	...
5000906	  745.2	  474.6	 8113.0	...
5000907	  745.2	  473.9	 8111.0	...
5000908	  745.0	  473.4	 8111.0	...
5000909	  744.9	  472.9	 8111.0	...
5000910	  744.8	  472.7	 8112.0	...
5000911	  744.9	  473.2	 8112.0	...
5000912	  745.0	  473.6	 8113.0	...
5000913	  745.1	  474.0	 8116.0	...
5000914	  745.1	  474.0	 8118.0	...
5000915	  745.7	  474.3	 8120.0	...
5000916	  746.5	  475.3	 8119.0	...
5000917	  747.3	  476.3	 8120.0	...
5000918	  747.4	  477.1	 8120.0	...
5000919	  746.9	  477.2	 8122.0	...
5000920	  746.4	  476.9	 8125.0	...
5000921	  745.8	  476.3	 8128.0	...
5000922	  745.7	  475.7	 8130.0	...
5000923	  745.7	  475.4	 8130.0	...
5000924	  745.7	  475.5	 8130.0	...
5000925	  745.7	  475.4	 8130.0	...
5000926	  745.7	  475.1	 8131.0	...
5000927	  745.6	  474.7	 8132.0	...
5000928	  745.8	  474.4	 8133.0	...
5000929	  746.0	  474.0	 8134.0	...
5000930	  746.2	  473.7	 8136.0	...
5000931	  746.2	  474.3	 8136.0	...
5000932	  746.2	  475.0	 8130.0	...
5000933	  746.4	  475.9	 8125.0	...
5000934	  746.5	  475.8	 8127.0	...
5000935	  746.3	  475.8	 8133.0	...
5000936	  746.1	  475.7	 8139.0	...
5000937	  745.9	  475.8	 8139.0	...
5000938	  745.9	  475.8	 8140.0	...
5000939	  745.4	  475.1	 8142.0	...
5000940	  744.9	  474.4	 8144.0	...
5000941	  744.8	  474.0	 8145.0	...
5000942	  745.2	  474.3	 8146.0	...
5000943	  745.6	  474.7	 8144.0	...
5000944	  745.7	  475.3	 8143.0	...
5000945	  745.7	  475.6	 8144.0	...
5000946	  745.7	  476.0	 8145.0	...
5000947	  745.7	  476.2	 8144.0	...
5000948	  745.9	  476.5	 8142.0	...
5000949	  746.0	  476.2	 8144.0	...
5000950	  746.2	  475.6	 8148.0	...
5000951	  746.4	  475.1	 8147.0	...
5000952	  746.6	  475.4	 8143.0	...
5000953	  746.7	  475.6	 8138.0	...
5000954	  746.1	  475.8	 8137.0	...
5000955	  745.5	  475.6	 8137.0	...
5000956	  744.8	  475.5	 8138.0	...
5000957	  744.8	  475.3	 8140.0	...
5000958	  744.7	  475.1	 8142.0	...
5000959	  744.8	  474.9	 8148.0	...
5000960	  744.9	  474.7	 8152.0	...
5000961	  745.1	  474.6	 8155.0	...
5000962	  745.2	  474.9	 8153.0	...
5000963	  745.4	  475.3	 8152.0	...
5000964	  745.5	  475.5	 8155.0	...
5000965	  745.6	  475.4	 8159.0	...
5000966	  745.6	  475.2	 8163.0	...
5000967	  745.7	  475.1	 8162.0	...
5000968	  745.6	  474.8	 8160.0	...
5000969	  745.4	  474.4	 8158.0	...
5000970	  745.1	  474.0	 8158.0	...
5000971	  744.9	  473.8	 8161.0	...
5000972	  744.8	  473.7	 8166.0	...
5000973	  745.1	  473.6	 8171.0	...
5000974	  745.5	  473.5	 8174.0	...
5000975	  745.9	  473.4	 8175.0	...
5000976	  746.4	  474.0	 8173.0	...
5000977	  746.7	  474.7	 8171.0	...
5000978	  746.9	  475.6	 8171.0	...
5000979	  746.8	  475.7	 8174.0	...
5000980	  746.4	  475.1	 8173.0	...
5000981	  746.1	  474.5	 8170.0	...
5000982	  745.9	  474.0	 8169.0	...
5000983	  745.8	  474.4	 8171.0	...
5000984	  745.6	  474.9	 8173.0	...
5000985	  745.4	  475.0	 8174.0	...
5000986	  745.4	  474.8	 8177.0	...
5000987	  745.7	  474.6	 8179.0	...
5000988	  746.2	  475.0	 8181.0	...
5000989	  746.6	  475.4	 8181.0	...
5000990	  746.5	  475.2	 8182.0	...
5000991	  746.4	  474.3	 8182.0	...
5000992	  746.4	  474.0	 8177.0	...
5000993	  746.3	  474.3	 8172.0	...
5000994	  746.3	  474.7	 8170.0	...
5000995	  746.2	  474.7	 8175.0	...
5000996	  746.4	  474.7	 8179.0	...
5000997	  746.5	  474.3	 8179.0	...
5000998	  746.5	  474.1	 8180.0	...
5000999	  746.3	  473.9	 8180.0	...
5001000	  746.1	  474.1	 8181.0	...
5001001	  746.1	  474.0	 8180.0	...
5001002	  745.9	  474.0	 8182.0	...
5001003	  745.7	  474.0	 8184.0	...
5001004	  745.6	  474.0	 8183.0	...
5001005	  745.6	  474.0	 8181.0	...
5001006	  745.9	  474.4	 8180.0	...
5001007	  746.4	  475.1	 8180.0	...
5001008	  746.9	  475.8	 8181.0	...
5001009	  747.1	  475.7	 8184.0	...
5001010	  747.1	  475.2	 8187.0	...
5001011	  747.0	  474.7	 8185.0	...
5001012	  746.9	  474.8	 8179.0	...
5001013	  746.9	  475.3	 8179.0	...
5001014	  747.0	  475.8	 8183.0	...
5001015	  747.2	  476.3	 8188.0	...
5001016	  747.3	  476.3	 8188.0	...
5001017	  747.0	  476.3	 8187.0	...
5001018	  746.6	  475.9	 8186.0	...
5001019	  746.1	  475.3	 8187.0	...
5001020	  745.9	  474.6	 8190.0	...
5001021	  745.9	  474.4	 8191.0	...
5001022	  746.0	  474.0	 8190.0	...
5001023	  746.2	  473.7	 8189.0	...
5001024	  746.2	  473.3	 8188.0	...
5001025	  746.2	  473.1	 8187.0	...
5001026	  746.3	  473.6	 8189.0	...
5001027	  746.4	  474.3	 8190.0	...
5001028	  746.6	  474.8	 8193.0	...
5001029	  746.9	  474.6	 8196.0	...
5001030	  747.2	  474.4	 8199.0	...
5001031	  747.3	  474.4	 8201.0	...
5001032	  747.1	  474.3	 8200.0	...
5001033	  747.0	  474.0	 8198.0	...
5001034	  746.9	  473.7	 8196.0	...
5001035	  747.0	  473.6	 8197.0	...
5001036	  747.0	  473.7	 8197.0	...
5001037	  747.1	  473.8	 8198.0	...
5001038	  747.2	  473.8	 8200.0	...
5001039	  747.3	  473.8	 8203.0	...
5001040	  747.3	  473.9	 8205.0	...
5001041	  747.4	  473.9	 8206.0	...
5001042	  747.3	  474.0	 8206.0	...
5001043	  746.9	  474.1	 8207.0	...
5001044	  746.6	  474.0	 8207.0	...
5001045	  746.5	  474.0	 8207.0	...
5001046	  746.4	  473.9	 8208.0	...
5001047	  746.3	  474.0	 8207.0	...
5001048	  746.3	  474.0	 8206.0	...
5001049	  746.4	  473.7	 8204.0	...
5001050	  746.4	  473.4	 8204.0	...
5001051	  746.4	  473.0	 8205.0	...
5001052	  746.3	  472.9	 8205.0	...
5001053	  746.6	  472.9	 8205.0	...
5001054	  746.8	  472.9	 8205.0	...
5001055	  747.1	  472.8	 8205.0	...
5001056	  747.0	  472.8	 8205.0	...
5001057	  747.0	  473.1	 8202.0	...
5001058	  747.1	  473.5	 8199.0	...
5001059	  747.1	  473.9	 8198.0	...
5001060	  747.1	  473.7	 8200.0	...
5001061	  746.9	  473.4	 8203.0	...
5001062	  746.7	  473.1	 8205.0	...
5001063	  746.5	  473.2	 8206.0	...
5001064	  746.7	  473.7	 8208.0	...
5001065	  746.9	  474.3	 8208.0	...
5001066	  747.1	  474.5	 8208.0	...
5001067	  747.2	  474.5	 8209.0	...
5001068	  747.1	  473.8	 8211.0	...
5001069	  746.7	  473.1	 8212.0	...
5001070	  746.3	  472.7	 8213.0	...
5001071	  746.1	  473.0	 8215.0	...
5001072	  746.0	  473.2	 8216.0	...
5001073	  746.4	  472.9	 8216.0	...
5001074	  746.9	  472.6	 8215.0	...
5001075	  747.4	  472.4	 8213.0	...
5001076	  747.6	  473.0	 8211.0	...
5001077	  747.6	  473.6	 8210.0	...
5001078	  747.7	  474.1	 8214.0	...
5001079	  748.1	  473.9	 8219.0	...
5001080	  748.4	  473.8	 8225.0	...
5001081	  748.7	  473.8	 8228.0	...
5001082	  748.7	  473.9	 8229.0	...
5001083	  748.6	  473.5	 8229.0	...
5001084	  748.6	  473.2	 8230.0	...
5001085	  748.5	  472.9	 8230.0	...
5001086	  748.3	  472.7	 8230.0	...
5001087	  748.1	  472.4	 8228.0	...
5001088	  747.9	  472.8	 8224.0	...
5001089	  747.9	  473.4	 8221.0	...
5001090	  747.9	  473.8	 8226.0	...
5001091	  748.0	  473.5	 8232.0	...
5001092	  747.9	  473.2	 8237.0	...
5001093	  747.8	  473.3	 8236.0	...
5001094	  747.5	  473.1	 8234.0	...
5001095	  747.4	  472.7	 8235.0	...
5001096	  747.3	  472.4	 8237.0	...
5001097	  747.3	  472.3	 8240.0	...
5001098	  747.2	  472.2	 8240.0	...
5001099	  747.3	  472.1	 8237.0	...
5001100	  747.4	  472.1	 8233.0	...
5001101	  747.9	  472.6	 8230.0	...
5001102	  748.3	  473.1	 8230.0	...
5001103	  748.6	  473.6	 8230.0	...
5001104	  748.7	  473.7	 8230.0	...
5001105	  748.9	  473.9	 8229.0	...
5001106	  749.2	  473.9	 8229.0	...
5001107	  749.6	  473.9	 8230.0	...
5001108	  749.9	  473.9	 8231.0	...
5001109	  750.0	  473.8	 8232.0	...
5001110	  750.0	  473.6	 8231.0	...
5001111	  750.0	  473.5	 8230.0	...
5001112	  750.1	  473.5	 8229.0	...
5001113	  750.2	  473.4	 8229.0	...
5001114	  749.9	  473.4	 8230.0	...
5001115	  749.3	  473.4	 8232.0	...
5001116	  748.9	  473.5	 8232.0	...
5001117	  748.9	  473.4	 8232.0	...
5001118	  749.3	  473.1	 8232.0	...
5001119	  749.7	  472.8	 8232.0	...
5001120	  750.0	  473.5	 8231.0	...
5001121	  750.3	  474.4	 8231.0	...
5001122	  750.4	  474.4	 8232.0	...
5001123	  750.4	  473.5	 8232.0	...
5001124	  750.3	  472.6	 8232.0	...
5001125	  750.2	  472.6	 8232.0	...
5001126	  750.1	  472.6	 8232.0	...
5001127	  750.1	  472.7	 8232.0	...
5001128	  750.1	  472.9	 8231.0	...
5001129	  750.0	  473.1	 8231.0	...
5001130	  749.8	  473.5	 8231.0	...
5001131	  749.7	  473.9	 8231.0	...
5001132	  749.7	  474.3	 8230.0	...
5001133	  749.6	  474.2	 8232.0	...
5001134	  749.5	  473.3	 8234.0	...
5001135	  749.4	  472.4	 8237.0	...
5001136	  749.4	  472.5	 8236.0	...
5001137	  749.6	  473.4	 8234.0	...
5001138	  749.8	  473.6	 8232.0	...
5001139	  749.8	  472.8	 8232.0	...
5001140	  749.7	  471.9	 8232.0	...
5001141	  749.5	  471.8	 8232.0	...
5001142	  749.4	  472.1	 8231.0	...
5001143	  749.4	  472.3	 8231.0	...
5001144	  749.4	  472.5	 8234.0	...
5001145	  749.3	  472.4	 8237.0	...
5001146	  749.2	  472.4	 8240.0	...
5001147	  749.3	  472.3	 8240.0	...
5001148	  749.5	  472.2	 8240.0	...
5001149	  749.7	  472.3	 8240.0	...
5001150	  749.5	  472.5	 8240.0	...
5001151	  749.4	  472.8	 8239.0	...
5001152	  749.3	  472.7	 8239.0	...
5001153	  749.4	  472.5	 8239.0	...
5001154	  749.4	  471.9	 8240.0	...
5001155	  749.3	  471.6	 8241.0	...
5001156	  749.2	  471.2	 8241.0	...
5001157	  749.1	  471.1	 8241.0	...
5001158	  749.0	  471.0	 8241.0	...
5001159	  748.9	  471.1	 8242.0	...
5001160	  748.9	  471.6	 8239.0	...
5001161	  749.0	  472.0	 8235.0	...
5001162	  749.3	  472.5	 8231.0	...
5001163	  749.5	  472.3	 8231.0	...
5001164	  749.5	  472.1	 8232.0	...
5001165	  749.6	  472.2	 8235.0	...
5001166	  749.7	  472.6	 8239.0	...
5001167	  749.7	  473.0	 8240.0	...
5001168	  749.7	  472.9	 8238.0	...
5001169	  749.6	  472.8	 8237.0	...
5001170	  749.6	  472.6	 8236.0	...
5001171	  749.8	  472.3	 8238.0	...
5001172	  750.0	  472.2	 8238.0	...
5001173	  750.3	  472.2	 8234.0	...
5001174	  750.5	  472.8	 8229.0	...
5001175	  750.6	  473.4	 8224.0	...
5001176	  750.5	  473.8	 8223.0	...
5001177	  750.5	  474.0	 8221.0	...
5001178	  750.4	  474.3	 8219.0	...
5001179	  750.3	  473.8	 8225.0	...
5001180	  750.2	  472.9	 8233.0	...
5001181	  750.1	  472.5	 8240.0	...
5001182	  750.1	  473.0	 8239.0	...
5001183	  750.2	  473.5	 8235.0	...
5001184	  750.1	  473.4	 8233.0	...
5001185	  750.0	  473.3	 8231.0	...
5001186	  750.1	  473.3	 8232.0	...
5001187	  750.2	  473.6	 8235.0	...
5001188	  750.2	  473.9	 8238.0	...
5001189	  750.3	  474.1	 8242.0	...
5001190	  750.4	  473.9	 8243.0	...
5001191	  750.5	  473.5	 8243.0	...
5001192	  750.7	  473.2	 8243.0	...
5001193	  750.6	  473.4	 8244.0	...
5001194	  750.6	  473.7	 8246.0	...
5001195	  750.5	  474.0	 8248.0	...
5001196	  750.4	  474.4	 8247.0	...
5001197	  750.2	  474.9	 8244.0	...
5001198	  750.0	  475.4	 8241.0	...
5001199	  749.9	  475.2	 8241.0	...
5001200	  749.9	  474.8	 8241.0	...
5001201	  749.8	  474.4	 8238.0	...
5001202	  749.9	  474.2	 8235.0	...
5001203	  749.8	  474.0	 8233.0	...
5001204	  749.7	  473.1	 8233.0	...
5001205	  749.6	  472.4	 8233.0	...
5001206	  749.6	  472.1	 8233.0	...
5001207	  749.7	  472.3	 8233.0	...
5001208	  749.6	  472.3	 8234.0	...
5001209	  749.5	  472.0	 8235.0	...
5001210	  749.1	  471.9	 8235.0	...
5001211	  749.0	  472.3	 8237.0	...
5001212	  748.9	  472.8	 8238.0	...
5001213	  749.0	  473.1	 8238.0	...
5001214	  749.2	  473.2	 8237.0	...
5001215	  750.0	  473.3	 8235.0	...
5001216	  750.7	  473.5	 8234.0	...
5001217	  751.0	  473.7	 8233.0	...
5001218	  750.7	  473.5	 8233.0	...
5001219	  750.3	  473.3	 8233.0	...
5001220	  750.0	  473.0	 8233.0	...
5001221	  749.9	  473.0	 8233.0	...
5001222	  750.0	  473.2	 8234.0	...
5001223	  749.9	  473.5	 8235.0	...
5001224	  749.8	  473.9	 8236.0	...
5001225	  750.0	  474.0	 8236.0	...
5001226	  750.3	  473.9	 8236.0	...
5001227	  750.6	  473.8	 8237.0	...
5001228	  750.7	  473.7	 8238.0	...
5001229	  750.8	  473.4	 8241.0	...
5001230	  751.0	  473.3	 8243.0	...
5001231	  751.1	  473.2	 8243.0	...
5001232	  751.0	  472.9	 8241.0	...
5001233	  750.8	  472.6	 8237.0	...
5001234	  750.8	  472.8	 8233.0	...
5001235	  750.9	  473.3	 8229.0	...
5001236	  750.8	  473.7	 8228.0	...
5001237	  750.7	  473.5	 8228.0	...
5001238	  750.6	  473.4	 8230.0	...
5001239	  750.7	  473.3	 8232.0	...
5001240	  750.7	  473.1	 8234.0	...
5001241	  750.2	  472.9	 8234.0	...
5001242	  749.8	  473.0	 8231.0	...
5001243	  750.0	  473.4	 8228.0	...
5001244	  750.5	  473.6	 8228.0	...
5001245	  751.1	  473.4	 8231.0	...
5001246	  751.2	  473.3	 8233.0	...
5001247	  751.1	  472.7	 8233.0	...
5001248	  750.8	  472.1	 8233.0	...
5001249	  750.7	  472.2	 8234.0	...
5001250	  750.6	  472.7	 8233.0	...
5001251	  750.8	  473.1	 8232.0	...
5001252	  751.0	  473.2	 8233.0	...
5001253	  750.9	  473.6	 8235.0	...
5001254	  750.7	  474.1	 8237.0	...
5001255	  750.4	  474.2	 8236.0	...
5001256	  750.5	  474.4	 8236.0	...
5001257	  750.7	  474.6	 8237.0	...
5001258	  750.9	  474.7	 8236.0	...
5001259	  750.8	  474.5	 8235.0	...
5001260	  750.4	  474.2	 8235.0	...
5001261	  750.0	  473.9	 8235.0	...
5001262	  750.1	  474.7	 8234.0	...
5001263	  750.3	  475.5	 8233.0	...
5001264	  750.9	  475.9	 8230.0	...
5001265	  751.4	  475.5	 8229.0	...
5001266	  751.2	  475.1	 8229.0	...
5001267	  750.6	  475.0	 8228.0	...
5001268	  750.4	  475.0	 8227.0	...
5001269	  750.7	  475.0	 8226.0	...
5001270	  751.4	  474.7	 8226.0	...
5001271	  751.6	  474.4	 8229.0	...
5001272	  751.7	  474.2	 8232.0	...
5001273	  751.5	  474.5	 8236.0	...
5001274	  751.4	  474.8	 8234.0	...
5001275	  751.4	  474.8	 8230.0	...
5001276	  751.4	  474.4	 8229.0	...
5001277	  751.4	  473.9	 8232.0	...
5001278	  751.3	  474.0	 8234.0	...
5001279	  751.3	  474.1	 8234.0	...
5001280	  751.2	  473.3	 8235.0	...
5001281	  751.2	  472.3	 8235.0	...
5001282	  751.3	  471.3	 8237.0	...
5001283	  751.5	  471.5	 8239.0	...
5001284	  751.5	  471.7	 8242.0	...
5001285	  751.4	  471.9	 8242.0	...
5001286	  751.4	  472.2	 8242.0	...
5001287	  751.4	  472.5	 8241.0	...
5001288	  751.7	  472.8	 8236.0	...
5001289	  752.0	  473.4	 8230.0	...
5001290	  752.0	  474.0	 8224.0	...
5001291	  751.6	  474.4	 8224.0	...
5001292	  751.3	  474.3	 8225.0	...
5001293	  751.3	  474.1	 8225.0	...
5001294	  751.5	  474.0	 8226.0	...
5001295	  751.6	  473.8	 8228.0	...
5001296	  751.7	  473.6	 8231.0	...
5001297	  751.7	  473.4	 8231.0	...
5001298	  751.8	  473.6	 8228.0	...
5001299	  751.9	  474.0	 8224.0	...
5001300	  751.9	  473.9	 8223.0	...
5001301	  751.6	  473.0	 8222.0	...
5001302	  751.2	  472.1	 8222.0	...
5001303	  751.0	  471.6	 8222.0	...
5001304	  751.2	  471.5	 8221.0	...
5001305	  751.3	  471.3	 8220.0	...
5001306	  751.2	  471.1	 8221.0	...
5001307	  751.1	  471.5	 8222.0	...
5001308	  751.1	  472.0	 8225.0	...
5001309	  751.2	  472.6	 8226.0	...
5001310	  751.3	  473.0	 8223.0	...
5001311	  751.5	  473.2	 8220.0	...
5001312	  751.3	  473.1	 8216.0	...
5001313	  751.2	  472.8	 8217.0	...
5001314	  751.2	  473.1	 8217.0	...
5001315	  751.5	  473.7	 8215.0	...
5001316	  751.8	  474.2	 8214.0	...
5001317	  751.8	  474.2	 8214.0	...
5001318	  751.8	  474.1	 8212.0	...
5001319	  751.7	  473.8	 8211.0	...
5001320	  751.8	  473.6	 8210.0	...
5001321	  751.8	  473.2	 8211.0	...
5001322	  751.8	  473.1	 8211.0	...
5001323	  751.9	  473.1	 8210.0	...
5001324	  751.9	  473.2	 8210.0	...
5001325	  751.9	  473.2	 8213.0	...
5001326	  751.9	  473.2	 8216.0	...
5001327	  751.8	  473.1	 8217.0	...
5001328	  751.6	  473.1	 8214.0	...
5001329	  751.2	  473.4	 8212.0	...
5001330	  751.0	  473.6	 8210.0	...
5001331	  750.9	  473.8	 8210.0	...
EFIX R   5000902	5001331	430	  748.6	  473.8	   8206
SSACC R  5001332
5001332	  751.1	  473.7	 8210.0	...
5001333	  751.4	  473.2	 8211.0	...
5001334	  751.9	  471.4	 8211.0	...
5001335	  753.2	  469.4	 8212.0	...
5001336	  754.9	  467.0	 8214.0	...
5001337	  757.6	  464.5	 8216.0	...
5001338	  759.7	  460.2	 8218.0	...
5001339	  762.3	  455.2	 8221.0	...
5001340	  764.6	  449.7	 8218.0	...
5001341	  767.1	  443.7	 8214.0	...
5001342	  768.6	  437.1	 8214.0	...
5001343	  769.3	  432.2	 8219.0	...
5001344	  768.9	  427.8	 8219.0	...
5001345	  768.4	  424.1	 8215.0	...
5001346	  767.7	  418.5	 8209.0	...
5001347	  766.5	  413.9	 8206.0	...
5001348	  765.3	  410.2	 8198.0	...
5001349	  763.8	  407.1	 8191.0	...
5001350	  763.1	  405.1	 8184.0	...
5001351	  762.5	  403.3	 8183.0	...
5001352	  762.7	  403.0	 8182.0	...
ESACC R  5001332	5001352	21	  751.1	  473.7	  762.7	  403.0	   1.50	    109
SFIX R   5001353
5001353	  763.5	  402.7	 8181.0	...
5001354	  764.8	  402.8	 8181.0	...
5001355	  766.4	  404.0	 8177.0	...
5001356	  767.4	  405.3	 8174.0	...
5001357	  769.2	  406.7	 8171.0	...
5001358	  770.4	  407.2	 8171.0	...
5001359	  772.4	  407.8	 8172.0	...
5001360	  773.5	  407.8	 8174.0	...
5001361	  774.6	  407.7	 8176.0	...
5001362	  775.2	  408.3	 8177.0	...
5001363	  775.8	  409.0	 8175.0	...
5001364	  776.2	  408.5	 8172.0	...
5001365	  776.4	  407.5	 8170.0	...
5001366	  776.9	  406.3	 8172.0	...
5001367	  777.6	  406.2	 8175.0	...
5001368	  779.5	  406.0	 8174.0	...
5001369	  780.9	  406.0	 8169.0	...
5001370	  782.5	  406.1	 8164.0	...
5001371	  783.1	  406.3	 8165.0	...
5001372	  783.5	  406.6	 8165.0	...
5001373	  783.8	  407.2	 8165.0	...
5001374	  783.8	  407.7	 8165.0	...
5001375	  782.7	  407.6	 8165.0	...
5001376	  781.5	  407.1	 8165.0	...
5001377	  779.9	  406.8	 8165.0	...
5001378	  779.5	  406.8	 8169.0	...
5001379	  779.1	  407.0	 8173.0	...
5001380	  779.2	  407.2	 8178.0	...
5001381	  779.2	  407.3	 8178.0	...
5001382	  779.0	  407.2	 8177.0	...
5001383	  778.9	  407.7	 8174.0	...
5001384	  778.9	  408.4	 8172.0	...
5001385	  779.0	  409.1	 8170.0	...
5001386	  779.8	  409.2	 8170.0	...
5001387	  780.6	  409.3	 8170.0	...
5001388	  781.0	  409.8	 8170.0	...
5001389	  780.7	  410.2	 8169.0	...
5001390	  780.5	  410.6	 8168.0	...
5001391	  780.6	  410.5	 8167.0	...
5001392	  780.3	  410.4	 8168.0	...
5001393	  779.6	  410.2	 8170.0	...
5001394	  778.9	  410.0	 8171.0	...
5001395	  778.7	  409.8	 8171.0	...
5001396	  778.7	  409.7	 8171.0	...
5001397	  778.8	  409.7	 8171.0	...
5001398	  778.8	  409.8	 8172.0	...
5001399	  778.9	  410.2	 8173.0	...
5001400	  778.8	  410.6	 8172.0	...
5001401	  778.7	  411.0	 8172.0	...
5001402	  778.9	  410.6	 8172.0	...
5001403	  779.3	  410.2	 8171.0	...
5001404	  779.3	  410.0	 8171.0	...
5001405	  778.9	  409.8	 8171.0	...
5001406	  778.5	  409.7	 8172.0	...
5001407	  778.3	  409.6	 8174.0	...
5001408	  778.0	  409.7	 8176.0	...
5001409	  777.8	  409.8	 8176.0	...
5001410	  777.8	  409.9	 8176.0	...
5001411	  777.9	  409.8	 8177.0	...
5001412	  778.1	  409.8	 8177.0	...
5001413	  778.3	  410.4	 8176.0	...
5001414	  778.3	  411.1	 8175.0	...
5001415	  778.2	  411.7	 8175.0	...
5001416	  778.0	  411.8	 8178.0	...
5001417	  778.2	  411.8	 8180.0	...
5001418	  778.8	  411.7	 8182.0	...
5001419	  779.5	  411.6	 8184.0	...
5001420	  779.6	  411.6	 8185.0	...
5001421	  779.5	  411.1	 8183.0	...
5001422	  779.1	  410.7	 8180.0	...
5001423	  778.7	  410.2	 8178.0	...
5001424	  778.3	  410.2	 8177.0	...
5001425	  778.3	  410.2	 8180.0	...
5001426	  778.3	  410.4	 8183.0	...
5001427	  778.3	  411.2	 8186.0	...
5001428	  778.0	  412.1	 8183.0	...
5001429	  777.8	  412.7	 8180.0	...
5001430	  777.4	  412.6	 8178.0	...
5001431	  777.4	  412.6	 8177.0	...
5001432	  777.6	  412.7	 8177.0	...
5001433	  777.7	  412.4	 8177.0	...
5001434	  777.9	  411.9	 8178.0	...
5001435	  778.0	  411.5	 8178.0	...
5001436	  778.3	  411.3	 8178.0	...
5001437	  778.5	  410.8	 8178.0	...
5001438	  778.3	  410.3	 8178.0	...
5001439	  777.9	  410.7	 8178.0	...
5001440	  777.6	  411.3	 8178.0	...
5001441	  777.7	  412.1	 8177.0	...
5001442	  777.5	  412.2	 8177.0	...
5001443	  777.3	  412.3	 8176.0	...
5001444	  777.1	  412.4	 8180.0	...
5001445	  777.1	  412.3	 8184.0	...
5001446	  777.3	  412.1	 8187.0	...
5001447	  777.4	  411.8	 8186.0	...
5001448	  777.9	  411.6	 8185.0	...
5001449	  778.1	  411.5	 8185.0	...
5001450	  778.2	  411.4	 8182.0	...
5001451	  778.1	  411.9	 8180.0	...
5001452	  777.8	  412.4	 8177.0	...
5001453	  777.8	  412.7	 8176.0	...
5001454	  777.7	  412.5	 8178.0	...
5001455	  777.8	  412.2	 8180.0	...
5001456	  777.9	  412.1	 8181.0	...
5001457	  777.9	  412.2	 8180.0	...
5001458	  778.0	  412.5	 8179.0	...
5001459	  778.1	  412.8	 8177.0	...
5001460	  778.0	  412.6	 8175.0	...
5001461	  777.9	  412.1	 8179.0	...
5001462	  777.8	  411.6	 8184.0	...
5001463	  777.7	  411.4	 8190.0	...
5001464	  777.5	  411.5	 8191.0	...
5001465	  777.3	  411.6	 8190.0	...
5001466	  777.2	  411.8	 8188.0	...
5001467	  777.3	  411.9	 8187.0	...
5001468	  777.2	  412.0	 8187.0	...
5001469	  777.3	  412.1	 8188.0	...
5001470	  777.5	  412.1	 8188.0	...
5001471	  777.9	  412.2	 8189.0	...
5001472	  778.0	  412.2	 8186.0	...
5001473	  777.8	  412.3	 8183.0	...
5001474	  777.6	  412.3	 8185.0	...
5001475	  777.2	  412.2	 8191.0	...
5001476	  777.0	  412.1	 8196.0	...
5001477	  776.8	  412.0	 8196.0	...
5001478	  776.9	  411.9	 8191.0	...
5001479	  776.9	  411.9	 8187.0	...
5001480	  777.0	  412.1	 8186.0	...
5001481	  777.0	  412.3	 8188.0	...
5001482	  777.0	  412.3	 8191.0	...
5001483	  777.0	  412.3	 8191.0	...
5001484	  777.0	  412.4	 8191.0	...
5001485	  776.9	  412.4	 8190.0	...
5001486	  777.0	  412.6	 8189.0	...
5001487	  777.0	  412.8	 8191.0	...
5001488	  777.0	  412.9	 8192.0	...
5001489	  777.1	  412.6	 8192.0	...
5001490	  777.2	  412.4	 8190.0	...
5001491	  777.1	  411.7	 8189.0	...
5001492	  777.1	  411.1	 8191.0	...
5001493	  777.2	  411.2	 8193.0	...
5001494	  777.2	  411.9	 8194.0	...
5001495	  776.8	  412.3	 8193.0	...
5001496	  776.3	  412.1	 8193.0	...
5001497	  776.1	  411.9	 8192.0	...
5001498	  776.1	  411.9	 8191.0	...
5001499	  776.1	  411.7	 8190.0	...
5001500	  775.9	  411.4	 8189.0	...
5001501	  775.8	  411.2	 8190.0	...
5001502	  776.3	  411.1	 8190.0	...
5001503	  776.9	  411.1	 8191.0	...
5001504	  777.3	  411.2	 8186.0	...
5001505	  777.1	  411.3	 8182.0	...
5001506	  776.8	  411.3	 8178.0	...
5001507	  776.8	  411.3	 8179.0	...
5001508	  776.9	  411.7	 8181.0	...
5001509	  776.9	  412.1	 8182.0	...
5001510	  776.9	  412.6	 8182.0	...
5001511	  777.1	  412.6	 8181.0	...
5001512	  777.2	  412.1	 8183.0	...
5001513	  777.3	  411.7	 8187.0	...
5001514	  777.3	  411.3	 8190.0	...
5001515	  777.1	  411.1	 8190.0	...
5001516	  776.8	  410.8	 8189.0	...
5001517	  776.5	  410.4	 8192.0	...
5001518	  776.5	  410.3	 8196.0	...
5001519	  776.6	  410.4	 8197.0	...
5001520	  776.7	  410.5	 8194.0	...
5001521	  776.8	  410.6	 8191.0	...
5001522	  776.8	  410.6	 8191.0	...
5001523	  776.7	  410.4	 8190.0	...
5001524	  776.6	  410.4	 8190.0	...
5001525	  776.5	  410.6	 8193.0	...
5001526	  776.5	  411.1	 8196.0	...
5001527	  776.6	  411.5	 8198.0	...
5001528	  776.6	  411.7	 8198.0	...
5001529	  776.5	  410.8	 8198.0	...
5001530	  776.3	  409.8	 8198.0	...
5001531	  776.1	  409.3	 8199.0	...
5001532	  776.0	  409.7	 8199.0	...
5001533	  775.9	  410.0	 8199.0	...
5001534	  775.8	  409.8	 8200.0	...
5001535	  776.1	  409.5	 8202.0	...
5001536	  776.6	  409.2	 8202.0	...
5001537	  777.1	  409.5	 8201.0	...
5001538	  777.3	  409.7	 8199.0	...
5001539	  777.3	  410.3	 8198.0	...
5001540	  777.0	  410.5	 8199.0	...
5001541	  776.9	  410.7	 8199.0	...
5001542	  776.7	  410.7	 8202.0	...
5001543	  776.7	  410.7	 8206.0	...
5001544	  776.6	  410.4	 8210.0	...
5001545	  776.6	  410.1	 8211.0	...
5001546	  776.7	  409.9	 8210.0	...
5001547	  776.9	  409.7	 8212.0	...
5001548	  777.0	  409.6	 8215.0	...
5001549	  776.7	  409.5	 8217.0	...
5001550	  776.1	  409.6	 8217.0	...
5001551	  775.4	  409.5	 8214.0	...
5001552	  775.2	  409.5	 8211.0	...
5001553	  775.4	  409.8	 8209.0	...
5001554	  775.7	  410.2	 8210.0	...
5001555	  775.8	  410.6	 8210.0	...
5001556	  775.9	  410.9	 8208.0	...
5001557	  776.0	  411.1	 8206.0	...
5001558	  776.0	  411.5	 8203.0	...
5001559	  775.9	  411.8	 8204.0	...
5001560	  776.1	  411.9	 8206.0	...
5001561	  776.5	  411.6	 8209.0	...
5001562	  776.6	  411.1	 8210.0	...
5001563	  776.3	  410.4	 8210.0	...
5001564	  776.1	  410.1	 8210.0	...
5001565	  776.1	  409.7	 8209.0	...
5001566	  776.1	  409.6	 8210.0	...
5001567	  775.7	  409.6	 8212.0	...
5001568	  775.4	  409.8	 8214.0	...
5001569	  775.0	  410.0	 8215.0	...
5001570	  775.0	  410.3	 8214.0	...
5001571	  775.0	  410.5	 8215.0	...
5001572	  775.2	  410.7	 8218.0	...
5001573	  775.4	  410.7	 8221.0	...
5001574	  775.7	  410.8	 8223.0	...
5001575	  775.9	  410.8	 8224.0	...
5001576	  776.2	  410.7	 8224.0	...
5001577	  776.5	  410.6	 8224.0	...
5001578	  776.7	  411.1	 8222.0	...
5001579	  776.7	  411.6	 8217.0	...
5001580	  776.3	  412.1	 8213.0	...
5001581	  775.8	  411.8	 8213.0	...
5001582	  775.3	  411.2	 8216.0	...
5001583	  775.2	  410.5	 8218.0	...
5001584	  775.1	  409.7	 8218.0	...
5001585	  775.2	  409.1	 8218.0	...
5001586	  775.2	  408.6	 8218.0	...
5001587	  775.2	  408.5	 8219.0	...
5001588	  775.2	  408.9	 8219.0	...
5001589	  775.2	  409.6	 8218.0	...
5001590	  775.6	  410.2	 8218.0	...
5001591	  776.2	  410.5	 8218.0	...
5001592	  776.6	  410.5	 8219.0	...
5001593	  776.6	  410.5	 8218.0	...
5001594	  776.7	  410.6	 8217.0	...
5001595	  776.7	  410.5	 8220.0	...
5001596	  776.4	  410.4	 8225.0	...
5001597	  776.0	  410.1	 8229.0	...
5001598	  775.9	  409.8	 8227.0	...
5001599	  776.3	  409.9	 8225.0	...
5001600	  776.5	  410.3	 8225.0	...
5001601	  776.4	  410.7	 8226.0	...
5001602	  776.1	  410.7	 8225.0	...
5001603	  776.0	  410.4	 8224.0	...
5001604	  776.0	  410.0	 8221.0	...
5001605	  776.1	  409.7	 8220.0	...
5001606	  776.1	  409.8	 8222.0	...
5001607	  776.1	  409.9	 8224.0	...
5001608	  776.1	  409.9	 8228.0	...
5001609	  776.1	  409.3	 8228.0	...
5001610	  776.0	  408.8	 8229.0	...
5001611	  776.0	  409.0	 8227.0	...
5001612	  776.1	  409.5	 8224.0	...
5001613	  776.1	  409.9	 8220.0	...
5001614	  776.1	  409.7	 8219.0	...
5001615	  776.1	  409.6	 8219.0	...
5001616	  776.1	  409.6	 8218.0	...
5001617	  776.1	  409.5	 8218.0	...
5001618	  775.9	  409.3	 8219.0	...
5001619	  775.6	  409.2	 8220.0	...
5001620	  775.3	  409.0	 8222.0	...
5001621	  775.0	  409.0	 8224.0	...
5001622	  774.8	  409.1	 8225.0	...
5001623	  774.7	  409.4	 8224.0	...
5001624	  774.8	  409.7	 8224.0	...
5001625	  774.9	  409.8	 8225.0	...
5001626	  774.9	  409.7	 8225.0	...
5001627	  774.9	  409.9	 8227.0	...
5001628	  775.0	  410.0	 8228.0	...
5001629	  775.0	  410.2	 8227.0	...
5001630	  775.0	  410.1	 8226.0	...
5001631	  774.8	  410.1	 8222.0	...
5001632	  774.7	  410.1	 8221.0	...
5001633	  774.6	  410.0	 8222.0	...
5001634	  774.5	  410.0	 8226.0	...
5001635	  774.3	  410.0	 8226.0	...
5001636	  774.2	  410.0	 8223.0	...
5001637	  774.0	  410.0	 8223.0	...
5001638	  773.9	  409.9	 8226.0	...
5001639	  774.0	  409.8	 8227.0	...
5001640	  774.1	  409.6	 8225.0	...
5001641	  774.3	  409.6	 8225.0	...
5001642	  774.2	  409.8	 8225.0	...
5001643	  774.0	  410.0	 8226.0	...
5001644	  774.0	  410.0	 8229.0	...
5001645	  774.2	  410.0	 8231.0	...
5001646	  774.3	  410.0	 8234.0	...
5001647	  774.4	  409.9	 8235.0	...
5001648	  774.5	  409.9	 8236.0	...
5001649	  774.3	  409.9	 8235.0	...
5001650	  774.0	  410.1	 8234.0	...
5001651	  773.9	  410.4	 8232.0	...
5001652	  774.0	  410.4	 8231.0	...
5001653	  774.2	  410.5	 8232.0	...
5001654	  774.2	  410.4	 8230.0	...
5001655	  774.2	  410.4	 8229.0	...
5001656	  774.3	  410.6	 8227.0	...
5001657	  774.3	  410.8	 8227.0	...
5001658	  774.4	  410.6	 8227.0	...
5001659	  774.4	  410.2	 8227.0	...
5001660	  774.4	  410.0	 8227.0	...
5001661	  774.4	  409.9	 8227.0	...
5001662	  774.5	  409.8	 8228.0	...
5001663	  774.5	  410.0	 8229.0	...
5001664	  774.5	  410.5	 8230.0	...
5001665	  774.2	  410.5	 8230.0	...
5001666	  773.7	  410.0	 8229.0	...
5001667	  773.5	  409.7	 8229.0	...
5001668	  773.7	  409.8	 8228.0	...
5001669	  773.7	  409.9	 8228.0	...
5001670	  773.5	  409.8	 8227.0	...
5001671	  773.4	  409.8	 8227.0	...
5001672	  773.5	  409.7	 8227.0	...
5001673	  773.6	  409.7	 8227.0	...
5001674	  773.8	  409.9	 8230.0	...
5001675	  773.9	  410.2	 8234.0	...
5001676	  773.8	  410.1	 8237.0	...
5001677	  773.5	  409.8	 8234.0	...
5001678	  773.3	  410.0	 8230.0	...
5001679	  773.3	  410.4	 8227.0	...
5001680	  773.3	  410.8	 8224.0	...
5001681	  773.3	  409.8	 8223.0	...
5001682	  773.2	  408.8	 8224.0	...
5001683	  773.2	  408.8	 8224.0	...
5001684	  773.3	  409.6	 8225.0	...
5001685	  773.5	  410.2	 8225.0	...
5001686	  773.7	  409.8	 8226.0	...
5001687	  773.8	  409.3	 8226.0	...
5001688	  773.8	  409.0	 8224.0	...
5001689	  773.8	  409.0	 8222.0	...
5001690	  773.9	  409.1	 8222.0	...
5001691	  773.9	  409.1	 8226.0	...
5001692	  774.0	  409.1	 8229.0	...
5001693	  773.9	  409.2	 8230.0	...
5001694	  773.9	  409.3	 8230.0	...
5001695	  773.8	  409.4	 8232.0	...
5001696	  773.6	  409.1	 8233.0	...
5001697	  773.4	  408.7	 8233.0	...
5001698	  773.2	  408.4	 8233.0	...
5001699	  773.2	  408.4	 8231.0	...
5001700	  773.2	  408.4	 8230.0	...
5001701	  773.3	  408.4	 8228.0	...
5001702	  773.1	  408.3	 8226.0	...
5001703	  772.9	  408.1	 8226.0	...
5001704	  772.9	  407.9	 8227.0	...
5001705	  773.0	  407.9	 8228.0	...
5001706	  773.2	  407.9	 8229.0	...
5001707	  773.3	  408.1	 8230.0	...
5001708	  773.3	  408.2	 8230.0	...
5001709	  773.3	  408.4	 8230.0	...
5001710	  773.1	  408.6	 8230.0	...
5001711	  773.0	  408.8	 8229.0	...
5001712	  772.8	  408.6	 8229.0	...
5001713	  772.9	  408.3	 8229.0	...
5001714	  772.9	  407.9	 8228.0	...
5001715	  773.0	  407.9	 8229.0	...
5001716	  773.0	  408.0	 8230.0	...
5001717	  773.0	  408.2	 8232.0	...
5001718	  773.1	  408.3	 8233.0	...
5001719	  773.1	  408.3	 8234.0	...
5001720	  773.1	  408.2	 8234.0	...
5001721	  773.2	  408.1	 8233.0	...
5001722	  773.2	  408.0	 8232.0	...
5001723	  773.3	  407.9	 8233.0	...
5001724	  773.2	  407.9	 8235.0	...
5001725	  773.2	  407.9	 8238.0	...
5001726	  773.0	  408.2	 8239.0	...
5001727	  772.9	  408.4	 8240.0	...
5001728	  772.8	  408.7	 8241.0	...
5001729	  772.8	  408.6	 8243.0	...
5001730	  773.0	  408.5	 8244.0	...
5001731	  773.1	  407.9	 8245.0	...
5001732	  773.3	  407.4	 8245.0	...
5001733	  773.3	  407.0	 8245.0	...
5001734	  773.3	  407.5	 8244.0	...
5001735	  773.4	  408.2	 8243.0	...
5001736	  773.5	  408.8	 8243.0	...
5001737	  773.4	  408.7	 8243.0	...
5001738	  773.4	  408.4	 8243.0	...
5001739	  773.2	  408.0	 8242.0	...
5001740	  773.1	  407.8	 8246.0	...
5001741	  772.8	  407.7	 8250.0	...
5001742	  772.7	  407.9	 8253.0	...
5001743	  772.5	  408.0	 8253.0	...
5001744	  772.5	  407.8	 8253.0	...
5001745	  772.5	  407.9	 8251.0	...
5001746	  772.7	  408.0	 8249.0	...
5001747	  772.9	  408.0	 8247.0	...
5001748	  773.1	  407.6	 8249.0	...
5001749	  773.0	  407.2	 8252.0	...
5001750	  773.1	  407.4	 8255.0	...
5001751	  773.1	  407.6	 8257.0	...
5001752	  773.1	  407.9	 8258.0	...
5001753	  773.0	  408.1	 8259.0	...
5001754	  772.9	  408.2	 8259.0	...
5001755	  772.8	  408.4	 8256.0	...
5001756	  772.7	  408.6	 8255.0	...
5001757	  772.6	  408.8	 8253.0	...
5001758	  772.7	  408.9	 8254.0	...
5001759	  772.8	  408.9	 8253.0	...
5001760	  773.0	  408.9	 8256.0	...
5001761	  773.0	  408.7	 8260.0	...
5001762	  773.0	  408.6	 8264.0	...
5001763	  772.9	  407.8	 8266.0	...
5001764	  772.8	  407.1	 8267.0	...
5001765	  772.7	  406.3	 8266.0	...
5001766	  772.7	  406.1	 8264.0	...
5001767	  772.7	  405.9	 8262.0	...
5001768	  772.8	  405.9	 8265.0	...
5001769	  772.8	  405.9	 8266.0	...
5001770	  772.6	  405.9	 8266.0	...
5001771	  772.3	  406.8	 8262.0	...
5001772	  772.0	  407.8	 8259.0	...
5001773	  771.8	  408.8	 8255.0	...
5001774	  771.8	  408.9	 8254.0	...
5001775	  771.8	  409.0	 8252.0	...
5001776	  771.8	  409.1	 8253.0	...
5001777	  771.9	  409.0	 8253.0	...
5001778	  771.9	  408.9	 8254.0	...
5001779	  771.7	  408.8	 8254.0	...
5001780	  771.3	  408.8	 8254.0	...
5001781	  771.1	  408.6	 8254.0	...
5001782	  771.0	  408.4	 8255.0	...
5001783	  770.8	  408.4	 8256.0	...
5001784	  770.8	  408.5	 8257.0	...
5001785	  771.0	  408.0	 8255.0	...
5001786	  771.4	  407.4	 8255.0	...
5001787	  771.7	  407.1	 8254.0	...
5001788	  771.8	  407.4	 8256.0	...
5001789	  771.8	  407.9	 8257.0	...
5001790	  771.7	  408.1	 8258.0	...
5001791	  772.0	  407.9	 8261.0	...
5001792	  772.4	  407.5	 8264.0	...
5001793	  772.8	  407.0	 8268.0	...
5001794	  772.9	  406.8	 8266.0	...
5001795	  772.6	  406.7	 8263.0	...
5001796	  772.0	  406.6	 8259.0	...
5001797	  771.5	  406.6	 8257.0	...
5001798	  771.2	  406.7	 8255.0	...
5001799	  771.1	  406.8	 8255.0	...
5001800	  771.0	  406.7	 8257.0	...
5001801	  771.1	  406.5	 8258.0	...
5001802	  771.3	  406.2	 8258.0	...
5001803	  771.5	  406.1	 8256.0	...
5001804	  771.4	  406.0	 8255.0	...
5001805	  771.3	  405.9	 8256.0	...
5001806	  771.2	  405.7	 8258.0	...
5001807	  771.5	  405.6	 8260.0	...
5001808	  771.8	  405.7	 8262.0	...
5001809	  771.8	  405.7	 8263.0	...
5001810	  771.6	  405.4	 8263.0	...
5001811	  771.5	  405.1	 8261.0	...
5001812	  771.5	  404.9	 8259.0	...
5001813	  771.3	  404.9	 8259.0	...
5001814	  771.0	  404.8	 8261.0	...
5001815	  771.1	  404.7	 8264.0	...
5001816	  771.4	  404.7	 8270.0	...
5001817	  771.7	  404.6	 8274.0	...
5001818	  771.7	  404.7	 8276.0	...
5001819	  771.7	  404.7	 8275.0	...
5001820	  771.7	  404.9	 8274.0	...
5001821	  771.8	  405.1	 8276.0	...
5001822	  772.0	  405.4	 8276.0	...
5001823	  771.8	  406.4	 8276.0	...
5001824	  771.5	  407.2	 8276.0	...
5001825	  771.6	  407.9	 8276.0	...
5001826	  772.0	  407.4	 8276.0	...
5001827	  772.4	  406.8	 8275.0	...
5001828	  772.7	  406.6	 8275.0	...
5001829	  773.0	  407.0	 8276.0	...
5001830	  773.1	  407.0	 8278.0	...
5001831	  772.9	  406.7	 8280.0	...
EFIX R   5001353	5001831	479	  775.3	  409.5	   8215
SSACC R  5001832
5001832	  772.7	  406.4	 8280.0	...
5001833	  772.5	  406.4	 8280.0	...
5001834	  772.2	  406.3	 8281.0	...
5001835	  772.0	  406.2	 8283.0	...
5001836	  770.3	  406.1	 8279.0	...
5001837	  767.3	  405.1	 8274.0	...
5001838	  762.9	  404.4	 8269.0	...
5001839	  757.6	  403.5	 8271.0	...
5001840	  751.5	  403.7	 8274.0	...
5001841	  744.5	  403.1	 8276.0	...
5001842	  736.9	  400.8	 8280.0	...
5001843	  728.5	  398.5	 8283.0	...
5001844	  719.9	  394.3	 8295.0	...
5001845	  712.4	  391.6	 8302.0	...
5001846	  706.9	  387.6	 8308.0	...
5001847	  701.5	  386.2	 8305.0	...
5001848	  697.2	  383.3	 8302.0	...
5001849	  694.0	  381.3	 8301.0	...
5001850	  693.1	  378.5	 8301.0	...
5001851	  692.9	  377.1	 8301.0	...
5001852	  693.1	  375.9	 8301.0	...
5001853	  693.6	  375.6	 8300.0	...
ESACC R  5001832	5001853	22	  772.7	  406.4	  693.6	  375.6	   1.79	    152
SFIX R   5001854
5001854	  694.3	  376.3	 8298.0	...
5001855	  694.8	  378.3	 8291.0	...
5001856	  695.0	  380.3	 8286.0	...
5001857	  694.8	  382.3	 8282.0	...
5001858	  694.4	  384.5	 8283.0	...
5001859	  693.1	  386.7	 8283.0	...
5001860	  692.0	  388.3	 8283.0	...
5001861	  690.9	  389.3	 8283.0	...
5001862	  690.8	  390.2	 8285.0	...
5001863	  690.7	  390.8	 8290.0	...
5001864	  690.8	  390.5	 8297.0	...
5001865	  691.5	  390.1	 8302.0	...
5001866	  692.2	  389.7	 8305.0	...
5001867	  692.7	  387.4	 8306.0	...
5001868	  693.3	  385.3	 8307.0	...
5001869	  693.9	  383.4	 8308.0	...
5001870	  694.6	  383.2	 8308.0	...
5001871	  695.0	  383.1	 8307.0	...
5001872	  695.5	  383.0	 8305.0	...
5001873	  695.8	  382.8	 8302.0	...
5001874	  695.9	  382.5	 8298.0	...
5001875	  696.3	  381.8	 8301.0	...
5001876	  696.8	  381.4	 8304.0	...
5001877	  697.7	  381.7	 8301.0	...
5001878	  698.1	  382.2	 8295.0	...
5001879	  698.1	  383.0	 8294.0	...
5001880	  697.4	  383.3	 8300.0	...
5001881	  696.5	  383.5	 8308.0	...
5001882	  696.0	  383.5	 8311.0	...
5001883	  695.4	  383.1	 8311.0	...
5001884	  695.1	  382.8	 8309.0	...
5001885	  695.0	  382.6	 8306.0	...
5001886	  695.0	  382.8	 8307.0	...
5001887	  695.0	  382.9	 8309.0	...
5001888	  695.3	  382.9	 8313.0	...
5001889	  695.8	  382.9	 8316.0	...
5001890	  696.3	  383.1	 8313.0	...
5001891	  696.3	  383.5	 8309.0	...
5001892	  696.3	  383.8	 8305.0	...
5001893	  695.8	  384.1	 8305.0	...
5001894	  695.3	  384.2	 8307.0	...
5001895	  694.7	  384.3	 8308.0	...
5001896	  694.6	  384.4	 8310.0	...
5001897	  694.7	  384.8	 8311.0	...
5001898	  694.7	  385.2	 8312.0	...
5001899	  694.7	  385.5	 8313.0	...
5001900	  694.7	  385.3	 8315.0	...
5001901	  694.8	  384.7	 8315.0	...
5001902	  695.1	  384.3	 8318.0	...
5001903	  695.3	  384.2	 8319.0	...
5001904	  695.5	  384.4	 8321.0	...
5001905	  695.1	  384.6	 8322.0	...
5001906	  694.8	  384.7	 8319.0	...
5001907	  694.5	  384.8	 8315.0	...
5001908	  694.6	  384.8	 8313.0	...
5001909	  694.6	  384.3	 8315.0	...
5001910	  694.5	  383.8	 8318.0	...
5001911	  694.3	  383.5	 8320.0	...
5001912	  694.3	  383.7	 8321.0	...
5001913	  694.3	  383.9	 8320.0	...
5001914	  694.8	  384.0	 8319.0	...
5001915	  695.3	  384.1	 8318.0	...
5001916	  695.7	  384.1	 8318.0	...
5001917	  695.7	  384.1	 8319.0	...
5001918	  695.4	  384.1	 8320.0	...
5001919	  695.1	  384.0	 8319.0	...
5001920	  694.7	  383.8	 8319.0	...
5001921	  694.4	  383.3	 8319.0	...
5001922	  694.2	  382.8	 8320.0	...
5001923	  694.3	  382.9	 8322.0	...
5001924	  695.0	  383.6	 8325.0	...
5001925	  695.6	  384.2	 8326.0	...
5001926	  696.3	  383.8	 8326.0	...
MSG	5001927 0000 _ Experiment Start
5001927	  696.4	  383.3	 8329.0	...
5001928	  696.5	  382.8	 8331.0	...
5001929	  696.5	  382.7	 8333.0	...
5001930	  696.4	  382.8	 8332.0	...
5001931	  696.1	  383.1	 8331.0	...
5001932	  695.7	  383.5	 8327.0	...
5001933	  695.3	  383.7	 8324.0	...
5001934	  695.1	  383.6	 8319.0	...
5001935	  695.0	  383.5	 8317.0	...
5001936	  695.0	  383.7	 8314.0	...
5001937	  694.9	  383.9	 8311.0	...
5001938	  694.9	  384.1	 8309.0	...
5001939	  694.8	  384.1	 8306.0	...
5001940	  694.7	  383.6	 8309.0	...
5001941	  694.7	  383.1	 8312.0	...
5001942	  694.7	  382.6	 8316.0	...
5001943	  694.8	  382.6	 8316.0	...
5001944	  695.0	  382.7	 8317.0	...
5001945	  695.1	  383.1	 8318.0	...
5001946	  695.3	  383.5	 8319.0	...
5001947	  695.3	  383.5	 8323.0	...
5001948	  695.2	  382.2	 8327.0	...
5001949	  694.9	  381.0	 8326.0	...
5001950	  694.8	  380.1	 8320.0	...
5001951	  694.7	  380.2	 8312.0	...
5001952	  694.6	  381.0	 8313.0	...
5001953	  694.5	  381.8	 8315.0	...
5001954	  694.4	  382.6	 8314.0	...
5001955	  694.3	  382.7	 8310.0	...
5001956	  694.2	  382.4	 8310.0	...
5001957	  694.1	  382.0	 8315.0	...
5001958	  694.1	  381.6	 8319.0	...
5001959	  694.2	  381.7	 8321.0	...
5001960	  694.2	  381.8	 8322.0	...
5001961	  694.1	  382.0	 8325.0	...
5001962	  694.5	  382.0	 8325.0	...
5001963	  694.9	  381.9	 8326.0	...
5001964	  695.2	  380.8	 8329.0	...
5001965	  695.1	  379.8	 8332.0	...
5001966	  694.9	  379.3	 8335.0	...
5001967	  694.9	  380.1	 8335.0	...
5001968	  695.1	  381.0	 8335.0	...
5001969	  695.5	  381.5	 8334.0	...
5001970	  695.4	  381.7	 8335.0	...
5001971	  695.0	  381.8	 8335.0	...
5001972	  694.7	  381.5	 8336.0	...
5001973	  694.7	  381.2	 8336.0	...
5001974	  694.7	  380.7	 8334.0	...
5001975	  694.7	  380.2	 8330.0	...
5001976	  694.7	  379.8	 8327.0	...
5001977	  694.8	  379.8	 8325.0	...
5001978	  694.6	  380.4	 8324.0	...
5001979	  694.2	  381.2	 8322.0	...
5001980	  693.9	  381.8	 8322.0	...
5001981	  694.1	  381.8	 8324.0	...
5001982	  694.4	  381.8	 8326.0	...
5001983	  694.7	  381.8	 8329.0	...
5001984	  695.0	  381.3	 8329.0	...
5001985	  695.1	  380.8	 8329.0	...
5001986	  695.3	  380.3	 8328.0	...
5001987	  695.3	  380.3	 8326.0	...
5001988	  695.4	  380.3	 8325.0	...
5001989	  695.3	  380.4	 8327.0	...
5001990	  695.2	  380.5	 8330.0	...
5001991	  695.1	  380.7	 8332.0	...
5001992	  695.1	  380.8	 8329.0	...
5001993	  694.7	  381.0	 8325.0	...
5001994	  694.3	  381.1	 8323.0	...
5001995	  694.2	  381.2	 8325.0	...
5001996	  694.5	  381.2	 8327.0	...
5001997	  694.6	  381.1	 8329.0	...
5001998	  694.4	  380.9	 8330.0	...
5001999	  694.2	  380.5	 8332.0	...
5002000	  694.2	  380.3	 8335.0	...
5002001	  694.3	  380.1	 8334.0	...
5002002	  694.5	  380.0	 8332.0	...
5002003	  694.7	  379.9	 8330.0	...
5002004	  694.8	  379.7	 8330.0	...
5002005	  694.9	  379.9	 8328.0	...
5002006	  694.6	  380.2	 8328.0	...
5002007	  694.3	  380.5	 8327.0	...
5002008	  693.9	  380.7	 8327.0	...
5002009	  693.9	  380.8	 8327.0	...
5002010	  694.1	  380.8	 8327.0	...
5002011	  694.3	  380.8	 8328.0	...
5002012	  694.6	  380.6	 8330.0	...
5002013	  694.7	  380.5	 8331.0	...
5002014	  694.5	  380.5	 8332.0	...
5002015	  694.2	  380.3	 8332.0	...
5002016	  694.0	  380.2	 8334.0	...
5002017	  694.6	  380.0	 8340.0	...
5002018	  695.3	  379.9	 8346.0	...
5002019	  695.9	  379.5	 8350.0	...
5002020	  695.8	  379.1	 8352.0	...
5002021	  695.7	  378.7	 8352.0	...
5002022	  695.6	  378.5	 8352.0	...
5002023	  695.4	  378.4	 8352.0	...
5002024	  695.3	  378.6	 8351.0	...
5002025	  695.3	  378.9	 8349.0	...
5002026	  695.5	  379.2	 8346.0	...
5002027	  695.7	  379.5	 8344.0	...
5002028	  695.9	  379.7	 8344.0	...
5002029	  696.0	  380.1	 8347.0	...
5002030	  695.5	  380.4	 8350.0	...
5002031	  695.1	  380.8	 8354.0	...
5002032	  694.6	  380.7	 8354.0	...
5002033	  694.5	  380.1	 8354.0	...
5002034	  694.4	  379.3	 8356.0	...
5002035	  694.8	  378.6	 8358.0	...
5002036	  695.3	  378.5	 8360.0	...
5002037	  695.5	  378.6	 8358.0	...
5002038	  695.2	  378.8	 8357.0	...
5002039	  695.3	  379.1	 8356.0	...
5002040	  695.6	  379.3	 8356.0	...
5002041	  695.7	  379.5	 8356.0	...
5002042	  695.6	  379.5	 8357.0	...
5002043	  695.5	  379.5	 8358.0	...
5002044	  695.7	  379.4	 8358.0	...
5002045	  695.8	  379.3	 8358.0	...
5002046	  695.9	  379.2	 8358.0	...
5002047	  695.9	  379.2	 8359.0	...
5002048	  695.8	  379.3	 8359.0	...
5002049	  695.8	  379.3	 8359.0	...
5002050	  695.8	  379.4	 8357.0	...
5002051	  695.7	  379.6	 8355.0	...
5002052	  695.5	  379.9	 8352.0	...
5002053	  695.3	  380.1	 8351.0	...
5002054	  695.1	  380.0	 8353.0	...
5002055	  695.0	  379.7	 8359.0	...
5002056	  695.0	  379.4	 8365.0	...
5002057	  695.1	  379.2	 8367.0	...
5002058	  695.2	  379.1	 8367.0	...
5002059	  695.0	  379.0	 8367.0	...
5002060	  694.7	  378.7	 8368.0	...
5002061	  694.7	  378.5	 8369.0	...
5002062	  694.9	  378.5	 8369.0	...
5002063	  695.1	  379.3	 8365.0	...
5002064	  695.3	  380.0	 8363.0	...
5002065	  695.4	  380.8	 8360.0	...
5002066	  695.5	  381.0	 8362.0	...
5002067	  695.6	  381.1	 8365.0	...
5002068	  695.2	  380.8	 8370.0	...
5002069	  694.9	  380.5	 8372.0	...
5002070	  694.6	  380.0	 8370.0	...
5002071	  694.9	  379.8	 8368.0	...
5002072	  695.1	  379.8	 8369.0	...
5002073	  695.1	  379.9	 8370.0	...
5002074	  694.4	  380.1	 8372.0	...
5002075	  693.8	  380.3	 8373.0	...
5002076	  693.5	  380.4	 8373.0	...
5002077	  693.8	  380.1	 8373.0	...
5002078	  694.0	  379.4	 8373.0	...
5002079	  694.2	  378.6	 8373.0	...
5002080	  694.5	  378.2	 8373.0	...
5002081	  694.8	  378.1	 8374.0	...
5002082	  695.1	  378.0	 8375.0	...
5002083	  695.1	  377.9	 8375.0	...
5002084	  695.2	  378.1	 8375.0	...
5002085	  695.3	  378.9	 8372.0	...
5002086	  695.1	  379.7	 8368.0	...
5002087	  694.9	  380.1	 8365.0	...
5002088	  694.8	  379.8	 8364.0	...
5002089	  694.5	  379.6	 8363.0	...
5002090	  694.2	  379.8	 8364.0	...
5002091	  693.9	  380.1	 8364.0	...
5002092	  694.3	  380.3	 8366.0	...
5002093	  694.7	  380.3	 8366.0	...
5002094	  695.0	  380.2	 8367.0	...
5002095	  694.9	  380.1	 8366.0	...
5002096	  694.9	  379.9	 8366.0	...
5002097	  694.8	  380.2	 8365.0	...
5002098	  694.9	  380.8	 8364.0	...
5002099	  695.0	  381.4	 8362.0	...
5002100	  695.0	  381.6	 8362.0	...
5002101	  694.9	  381.7	 8363.0	...
5002102	  694.8	  381.7	 8363.0	...
5002103	  694.7	  381.6	 8364.0	...
5002104	  694.8	  381.4	 8366.0	...
5002105	  694.9	  381.3	 8368.0	...
5002106	  694.9	  380.9	 8369.0	...
5002107	  694.9	  380.5	 8368.0	...
5002108	  694.8	  380.1	 8367.0	...
5002109	  694.7	  379.7	 8367.0	...
5002110	  694.6	  379.3	 8371.0	...
5002111	  694.5	  378.9	 8375.0	...
5002112	  694.5	  378.8	 8380.0	...
5002113	  694.5	  378.8	 8380.0	...
5002114	  694.5	  378.8	 8380.0	...
5002115	  694.3	  379.0	 8379.0	...
5002116	  694.3	  379.2	 8378.0	...
5002117	  694.2	  379.6	 8378.0	...
EFIX R   5001854	5002117	264	  694.9	  381.5	   8335
SSACC R  5002118
5002118	  694.0	  379.8	 8379.0	...
5002119	  693.9	  379.9	 8380.0	...
5002120	  693.8	  380.6	 8381.0	...
5002121	  693.8	  381.4	 8381.0	...
5002122	  695.6	  382.0	 8382.0	...
5002123	  698.0	  381.9	 8383.0	...
5002124	  701.5	  382.0	 8384.0	...
5002125	  705.4	  382.7	 8384.0	...
MSG	5002126 0000 _ Number On
5002126	  712.0	  383.0	 8383.0	...
5002127	  719.7	  384.4	 8382.0	...
5002128	  728.5	  385.7	 8381.0	...
5002129	  737.7	  387.4	 8378.0	...
5002130	  748.0	  388.2	 8376.0	...
5002131	  758.7	  389.5	 8374.0	...
5002132	  769.1	  391.9	 8374.0	...
5002133	  778.8	  393.6	 8374.0	...
5002134	  786.1	  396.8	 8369.0	...
5002135	  792.6	  398.8	 8365.0	...
5002136	  797.4	  402.0	 8361.0	...
5002137	  802.1	  403.0	 8358.0	...
5002138	  804.3	  404.1	 8354.0	...
5002139	  805.6	  404.5	 8350.0	...
5002140	  805.8	  404.9	 8352.0	...
ESACC R  5002118	5002140	23	  694.0	  379.8	  805.8	  404.9	   2.42	    194
SFIX R   5002141
5002141	  806.0	  404.8	 8354.0	...
5002142	  806.6	  403.8	 8356.0	...
5002143	  807.6	  402.2	 8355.0	...
5002144	  809.9	  400.7	 8355.0	...
5002145	  812.5	  399.7	 8353.0	...
5002146	  815.2	  399.3	 8351.0	...
5002147	  816.7	  399.2	 8349.0	...
5002148	  817.5	  399.8	 8347.0	...
5002149	  817.9	  401.3	 8346.0	...
5002150	  818.2	  402.7	 8346.0	...
5002151	  818.4	  403.9	 8346.0	...
5002152	  818.2	  404.2	 8346.0	...
5002153	  817.7	  403.9	 8345.0	...
5002154	  817.0	  403.2	 8344.0	...
5002155	  816.3	  402.6	 8343.0	...
5002156	  815.7	  402.4	 8343.0	...
5002157	  814.6	  402.1	 8342.0	...
5002158	  813.8	  401.8	 8345.0	...
5002159	  813.1	  401.7	 8347.0	...
5002160	  812.4	  401.3	 8351.0	...
5002161	  812.0	  400.7	 8352.0	...
5002162	  811.5	  400.2	 8354.0	...
5002163	  811.7	  399.7	 8355.0	...
5002164	  811.7	  399.4	 8355.0	...
5002165	  811.7	  399.2	 8354.0	...
5002166	  811.8	  399.4	 8350.0	...
5002167	  812.4	  400.0	 8346.0	...
5002168	  813.1	  400.5	 8343.0	...
5002169	  813.6	  400.8	 8343.0	...
5002170	  813.7	  400.7	 8342.0	...
5002171	  813.7	  401.3	 8342.0	...
5002172	  813.9	  401.8	 8339.0	...
5002173	  813.9	  402.5	 8338.0	...
5002174	  813.3	  402.3	 8341.0	...
5002175	  812.8	  402.2	 8347.0	...
5002176	  812.4	  402.1	 8352.0	...
5002177	  812.4	  402.4	 8352.0	...
5002178	  812.4	  402.5	 8352.0	...
5002179	  812.4	  402.7	 8352.0	...
5002180	  812.5	  402.7	 8351.0	...
5002181	  812.6	  403.0	 8351.0	...
5002182	  812.7	  403.3	 8350.0	...
5002183	  812.7	  403.4	 8350.0	...
5002184	  813.1	  403.2	 8350.0	...
5002185	  813.4	  403.0	 8351.0	...
5002186	  813.4	  402.7	 8352.0	...
5002187	  813.3	  402.6	 8351.0	...
5002188	  813.1	  402.8	 8350.0	...
5002189	  812.9	  403.1	 8349.0	...
5002190	  812.8	  403.5	 8348.0	...
5002191	  812.9	  403.6	 8348.0	...
5002192	  813.4	  403.6	 8348.0	...
5002193	  813.8	  403.7	 8349.0	...
5002194	  814.1	  403.7	 8348.0	...
5002195	  814.1	  403.7	 8347.0	...
5002196	  814.0	  403.6	 8347.0	...
5002197	  813.8	  403.6	 8348.0	...
5002198	  813.6	  403.6	 8350.0	...
5002199	  813.5	  403.6	 8352.0	...
5002200	  813.7	  403.4	 8352.0	...
5002201	  813.8	  403.2	 8351.0	...
5002202	  813.8	  403.2	 8350.0	...
5002203	  813.3	  403.4	 8350.0	...
5002204	  812.8	  403.4	 8352.0	...
5002205	  812.5	  403.4	 8353.0	...
5002206	  812.5	  403.3	 8354.0	...
5002207	  812.4	  403.2	 8353.0	...
5002208	  812.2	  403.9	 8353.0	...
5002209	  812.1	  404.6	 8353.0	...
5002210	  812.0	  404.9	 8353.0	...
5002211	  812.0	  404.5	 8353.0	...
5002212	  812.3	  404.0	 8354.0	...
5002213	  812.6	  403.9	 8356.0	...
5002214	  812.8	  403.9	 8359.0	...
5002215	  812.7	  403.8	 8360.0	...
5002216	  812.5	  403.6	 8363.0	...
5002217	  813.1	  403.4	 8365.0	...
5002218	  813.9	  403.3	 8367.0	...
5002219	  814.1	  403.4	 8364.0	...
5002220	  813.6	  403.6	 8363.0	...
5002221	  813.1	  403.8	 8361.0	...
5002222	  813.1	  403.9	 8363.0	...
5002223	  813.1	  403.9	 8363.0	...
5002224	  813.1	  403.9	 8364.0	...
5002225	  813.0	  403.9	 8365.0	...
5002226	  813.1	  404.0	 8366.0	...
5002227	  813.1	  404.1	 8366.0	...
5002228	  813.1	  404.3	 8367.0	...
5002229	  813.0	  403.7	 8374.0	...
5002230	  813.0	  403.2	 8382.0	...
5002231	  813.0	  402.5	 8388.0	...
5002232	  813.0	  402.5	 8388.0	...
5002233	  813.0	  402.4	 8387.0	...
5002234	  813.1	  402.7	 8386.0	...
5002235	  813.2	  402.9	 8384.0	...
5002236	  813.3	  403.0	 8384.0	...
5002237	  813.4	  402.8	 8383.0	...
5002238	  813.4	  402.5	 8382.0	...
5002239	  813.4	  402.5	 8379.0	...
5002240	  813.5	  402.4	 8378.0	...
5002241	  813.5	  402.6	 8377.0	...
5002242	  813.5	  402.8	 8376.0	...
5002243	  813.5	  403.2	 8376.0	...
5002244	  813.9	  403.3	 8377.0	...
5002245	  814.3	  403.5	 8378.0	...
5002246	  814.0	  403.6	 8379.0	...
5002247	  813.3	  403.5	 8375.0	...
5002248	  812.7	  403.3	 8370.0	...
5002249	  812.6	  403.0	 8367.0	...
5002250	  812.7	  403.1	 8367.0	...
5002251	  812.8	  403.0	 8368.0	...
5002252	  812.5	  402.5	 8368.0	...
5002253	  812.2	  402.2	 8372.0	...
5002254	  811.6	  401.9	 8376.0	...
5002255	  811.4	  401.8	 8379.0	...
5002256	  811.3	  402.1	 8377.0	...
5002257	  811.6	  402.7	 8376.0	...
5002258	  812.3	  403.2	 8376.0	...
5002259	  812.9	  403.4	 8376.0	...
5002260	  813.1	  403.1	 8381.0	...
5002261	  812.8	  402.8	 8386.0	...
5002262	  812.8	  402.6	 8388.0	...
5002263	  812.9	  402.5	 8384.0	...
5002264	  812.9	  403.0	 8381.0	...
5002265	  812.6	  403.4	 8382.0	...
5002266	  812.4	  403.6	 8382.0	...
5002267	  812.4	  403.4	 8383.0	...
5002268	  812.5	  403.3	 8382.0	...
5002269	  812.6	  403.2	 8381.0	...
5002270	  812.8	  403.1	 8380.0	...
5002271	  812.8	  402.8	 8380.0	...
5002272	  812.9	  402.3	 8379.0	...
5002273	  813.0	  401.7	 8378.0	...
5002274	  813.2	  401.3	 8376.0	...
5002275	  813.4	  401.2	 8379.0	...
5002276	  813.3	  401.2	 8382.0	...
5002277	  813.0	  401.2	 8384.0	...
5002278	  812.7	  401.3	 8384.0	...
5002279	  812.7	  401.4	 8384.0	...
5002280	  812.8	  401.7	 8382.0	...
5002281	  812.9	  402.3	 8379.0	...
5002282	  813.1	  402.9	 8377.0	...
5002283	  813.2	  403.3	 8380.0	...
5002284	  813.3	  403.1	 8384.0	...
5002285	  813.5	  402.9	 8386.0	...
5002286	  813.7	  402.5	 8385.0	...
EFIX R   5002141	5002286	146	  813.1	  402.7	   8363
SSACC R  5002287
5002287	  813.7	  402.3	 8383.0	...
5002288	  813.4	  402.1	 8381.0	...
5002289	  812.5	  402.0	 8380.0	...
5002290	  810.8	  402.2	 8378.0	...
5002291	  808.7	  403.0	 8376.0	...
5002292	  806.7	  404.1	 8378.0	...
5002293	  803.1	  406.5	 8380.0	...
5002294	  798.6	  410.4	 8378.0	...
5002295	  793.3	  414.8	 8375.0	...
5002296	  788.3	  420.4	 8374.0	...
5002297	  782.9	  425.0	 8378.0	...
5002298	  776.6	  431.2	 8381.0	...
5002299	  771.0	  436.6	 8381.0	...
5002300	  764.9	  442.7	 8382.0	...
5002301	  759.6	  447.7	 8390.0	...
5002302	  754.9	  452.2	 8398.0	...
5002303	  751.8	  455.1	 8412.0	...
5002304	  750.1	  458.1	 8421.0	...
5002305	  749.4	  459.7	 8430.0	...
5002306	  749.7	  460.9	 8432.0	...
5002307	  749.8	  460.8	 8432.0	...
5002308	  749.8	  460.6	 8431.0	...
ESACC R  5002287	5002308	22	  813.7	  402.3	  749.8	  460.6	   1.82	    155
SFIX R   5002309
5002309	  750.8	  460.3	 8431.0	...
5002310	  751.7	  460.2	 8430.0	...
5002311	  753.2	  459.1	 8428.0	...
5002312	  753.7	  458.1	 8426.0	...
5002313	  754.1	  456.3	 8425.0	...
5002314	  754.3	  455.2	 8425.0	...
5002315	  754.5	  454.1	 8424.0	...
5002316	  754.6	  453.1	 8424.0	...
5002317	  754.4	  452.5	 8421.0	...
5002318	  754.2	  451.9	 8419.0	...
5002319	  754.4	  451.4	 8417.0	...
5002320	  755.1	  450.8	 8417.0	...
5002321	  755.8	  450.3	 8419.0	...
5002322	  756.1	  450.1	 8421.0	...
5002323	  755.9	  450.1	 8423.0	...
5002324	  755.8	  449.7	 8424.0	...
5002325	  756.0	  449.6	 8425.0	...
5002326	  756.1	  449.4	 8425.0	...
5002327	  756.2	  449.6	 8425.0	...
5002328	  756.1	  449.9	 8423.0	...
5002329	  755.7	  450.5	 8421.0	...
5002330	  755.2	  451.1	 8420.0	...
5002331	  754.8	  451.2	 8422.0	...
5002332	  754.6	  451.1	 8424.0	...
5002333	  754.4	  450.9	 8423.0	...
5002334	  754.3	  451.3	 8423.0	...
5002335	  754.4	  451.7	 8425.0	...
5002336	  754.7	  452.5	 8425.0	...
5002337	  754.9	  452.9	 8425.0	...
5002338	  755.0	  453.4	 8425.0	...
5002339	  754.9	  453.4	 8429.0	...
5002340	  754.8	  453.5	 8431.0	...
5002341	  754.6	  452.6	 8434.0	...
5002342	  754.2	  451.6	 8435.0	...
5002343	  754.0	  451.3	 8435.0	...
5002344	  753.9	  452.2	 8434.0	...
5002345	  753.6	  453.2	 8429.0	...
5002346	  753.1	  453.5	 8424.0	...
5002347	  752.6	  453.7	 8418.0	...
5002348	  752.6	  453.9	 8415.0	...
5002349	  752.5	  454.1	 8412.0	...
5002350	  752.8	  454.2	 8411.0	...
5002351	  753.2	  454.3	 8413.0	...
5002352	  753.6	  454.3	 8415.0	...
5002353	  753.5	  453.8	 8416.0	...
5002354	  753.3	  453.0	 8414.0	...
5002355	  752.9	  452.3	 8412.0	...
5002356	  752.6	  451.8	 8417.0	...
5002357	  752.3	  451.7	 8423.0	...
5002358	  752.2	  451.9	 8423.0	...
5002359	  752.6	  452.3	 8417.0	...
5002360	  753.1	  452.6	 8414.0	...
5002361	  753.5	  452.6	 8418.0	...
5002362	  753.4	  452.7	 8422.0	...
5002363	  753.2	  452.8	 8425.0	...
5002364	  753.0	  452.9	 8424.0	...
5002365	  752.7	  452.9	 8423.0	...
5002366	  752.7	  452.9	 8423.0	...
5002367	  752.7	  452.9	 8423.0	...
5002368	  752.9	  453.1	 8424.0	...
5002369	  753.1	  453.2	 8425.0	...
5002370	  753.4	  453.1	 8426.0	...
5002371	  753.2	  452.6	 8427.0	...
5002372	  753.1	  451.9	 8428.0	...
5002373	  753.0	  451.6	 8429.0	...
5002374	  752.8	  451.5	 8430.0	...
5002375	  752.6	  451.6	 8431.0	...
5002376	  752.3	  451.6	 8431.0	...
5002377	  752.5	  451.9	 8431.0	...
5002378	  752.7	  452.3	 8431.0	...
5002379	  752.7	  452.6	 8431.0	...
5002380	  752.5	  452.7	 8432.0	...
5002381	  752.2	  452.7	 8433.0	...
5002382	  752.1	  452.7	 8434.0	...
5002383	  752.3	  452.6	 8436.0	...
5002384	  752.6	  452.4	 8439.0	...
5002385	  752.9	  452.1	 8443.0	...
5002386	  752.9	  451.9	 8442.0	...
5002387	  752.9	  451.7	 8440.0	...
5002388	  752.9	  451.7	 8442.0	...
5002389	  752.5	  452.0	 8445.0	...
5002390	  752.1	  452.2	 8449.0	...
5002391	  751.8	  452.5	 8448.0	...
5002392	  751.8	  452.2	 8448.0	...
5002393	  751.9	  452.1	 8446.0	...
5002394	  752.4	  451.5	 8444.0	...
5002395	  752.9	  451.2	 8442.0	...
5002396	  752.6	  451.5	 8441.0	...
5002397	  752.0	  452.2	 8442.0	...
5002398	  751.5	  453.0	 8441.0	...
5002399	  751.7	  453.4	 8440.0	...
5002400	  752.1	  453.8	 8441.0	...
5002401	  752.7	  453.8	 8443.0	...
5002402	  753.2	  453.6	 8445.0	...
5002403	  753.6	  453.4	 8445.0	...
5002404	  753.5	  453.0	 8444.0	...
5002405	  753.4	  452.7	 8444.0	...
5002406	  753.2	  452.4	 8449.0	...
5002407	  753.1	  452.5	 8453.0	...
5002408	  752.9	  452.4	 8455.0	...
5002409	  752.6	  452.3	 8452.0	...
5002410	  752.6	  452.1	 8450.0	...
5002411	  752.8	  451.9	 8450.0	...
5002412	  753.0	  453.0	 8451.0	...
5002413	  753.1	  454.1	 8451.0	...
5002414	  753.3	  454.6	 8452.0	...
5002415	  753.3	  454.0	 8452.0	...
5002416	  753.4	  453.4	 8453.0	...
5002417	  753.5	  453.4	 8455.0	...
5002418	  753.6	  453.4	 8455.0	...
5002419	  753.6	  453.4	 8454.0	...
5002420	  753.6	  453.5	 8450.0	...
5002421	  753.7	  453.6	 8447.0	...
5002422	  753.7	  453.9	 8446.0	...
5002423	  753.7	  454.1	 8447.0	...
5002424	  753.6	  454.2	 8448.0	...
5002425	  753.5	  454.2	 8447.0	...
5002426	  753.2	  454.2	 8447.0	...
5002427	  752.8	  454.3	 8444.0	...
5002428	  752.5	  454.5	 8442.0	...
5002429	  752.8	  454.5	 8441.0	...
5002430	  753.3	  454.4	 8442.0	...
5002431	  753.9	  454.8	 8444.0	...
5002432	  754.0	  455.2	 8444.0	...
5002433	  754.0	  455.7	 8442.0	...
5002434	  754.0	  455.8	 8440.0	...
5002435	  754.1	  455.6	 8438.0	...
5002436	  753.7	  455.3	 8441.0	...
5002437	  753.3	  455.5	 8444.0	...
MSG	5002438 0000 _ Number Off
5002438	  753.0	  456.0	 8445.0	...
5002439	  752.8	  455.4	 8443.0	...
5002440	  752.6	  454.4	 8442.0	...
5002441	  752.4	  453.4	 8442.0	...
5002442	  752.4	  453.4	 8442.0	...
5002443	  752.6	  453.4	 8440.0	...
5002444	  752.9	  453.9	 8437.0	...
5002445	  753.1	  454.5	 8435.0	...
5002446	  753.1	  455.1	 8436.0	...
5002447	  752.7	  454.4	 8436.0	...
5002448	  752.4	  453.7	 8437.0	...
5002449	  752.4	  453.0	 8438.0	...
5002450	  752.6	  453.0	 8440.0	...
5002451	  752.9	  452.9	 8441.0	...
5002452	  753.1	  452.8	 8442.0	...
5002453	  753.2	  452.6	 8441.0	...
5002454	  753.2	  452.5	 8440.0	...
5002455	  753.3	  453.4	 8437.0	...
5002456	  753.6	  454.4	 8434.0	...
5002457	  753.8	  455.4	 8432.0	...
5002458	  753.8	  455.2	 8432.0	...
5002459	  753.7	  455.0	 8432.0	...
5002460	  753.7	  454.6	 8432.0	...
5002461	  753.6	  454.4	 8431.0	...
5002462	  753.6	  454.2	 8430.0	...
5002463	  753.2	  454.2	 8429.0	...
5002464	  752.9	  454.5	 8431.0	...
5002465	  753.0	  454.8	 8434.0	...
5002466	  753.3	  455.1	 8437.0	...
5002467	  753.8	  455.2	 8442.0	...
5002468	  754.1	  455.3	 8445.0	...
5002469	  754.2	  455.6	 8445.0	...
5002470	  753.9	  455.7	 8438.0	...
5002471	  753.7	  455.5	 8431.0	...
5002472	  753.5	  455.4	 8429.0	...
5002473	  753.4	  455.2	 8429.0	...
5002474	  753.3	  455.1	 8435.0	...
5002475	  753.3	  454.8	 8441.0	...
5002476	  753.1	  454.5	 8444.0	...
5002477	  753.1	  454.2	 8440.0	...
5002478	  753.2	  453.9	 8435.0	...
5002479	  753.4	  453.9	 8432.0	...
5002480	  753.6	  454.1	 8430.0	...
5002481	  753.8	  454.8	 8429.0	...
5002482	  753.9	  455.2	 8431.0	...
5002483	  753.9	  455.1	 8432.0	...
5002484	  753.8	  454.5	 8432.0	...
5002485	  753.8	  453.8	 8430.0	...
5002486	  753.9	  453.7	 8428.0	...
5002487	  753.9	  453.5	 8428.0	...
5002488	  753.9	  453.4	 8430.0	...
5002489	  753.8	  453.2	 8431.0	...
5002490	  754.4	  453.1	 8432.0	...
5002491	  755.2	  453.0	 8432.0	...
5002492	  756.0	  452.7	 8432.0	...
5002493	  756.0	  452.5	 8431.0	...
5002494	  756.0	  452.4	 8431.0	...
5002495	  755.9	  452.4	 8431.0	...
5002496	  755.8	  452.6	 8432.0	...
5002497	  755.9	  452.8	 8432.0	...
5002498	  756.0	  452.9	 8432.0	...
5002499	  755.9	  452.7	 8431.0	...
5002500	  755.7	  452.6	 8429.0	...
5002501	  755.2	  452.3	 8428.0	...
5002502	  754.8	  452.1	 8427.0	...
5002503	  754.3	  451.8	 8428.0	...
5002504	  754.0	  451.7	 8429.0	...
5002505	  754.3	  452.4	 8427.0	...
5002506	  754.8	  453.2	 8424.0	...
5002507	  755.4	  454.4	 8421.0	...
5002508	  755.7	  454.7	 8421.0	...
5002509	  755.6	  454.0	 8423.0	...
5002510	  755.5	  453.1	 8425.0	...
5002511	  755.4	  452.3	 8428.0	...
5002512	  755.3	  452.6	 8430.0	...
5002513	  755.2	  453.2	 8432.0	...
5002514	  754.9	  453.7	 8434.0	...
5002515	  754.7	  453.8	 8436.0	...
5002516	  754.5	  453.5	 8435.0	...
5002517	  754.6	  453.2	 8433.0	...
5002518	  754.5	  453.2	 8435.0	...
5002519	  754.4	  453.4	 8438.0	...
5002520	  754.3	  453.6	 8439.0	...
5002521	  754.5	  453.4	 8436.0	...
5002522	  754.8	  452.9	 8434.0	...
5002523	  755.1	  452.9	 8434.0	...
5002524	  755.0	  453.3	 8434.0	...
5002525	  754.9	  453.7	 8435.0	...
5002526	  754.9	  453.3	 8437.0	...
5002527	  754.9	  452.9	 8439.0	...
5002528	  754.9	  452.6	 8441.0	...
5002529	  755.2	  452.6	 8442.0	...
5002530	  755.5	  452.7	 8441.0	...
5002531	  755.8	  452.9	 8439.0	...
5002532	  755.8	  452.7	 8437.0	...
5002533	  755.9	  452.6	 8436.0	...
5002534	  756.1	  452.7	 8435.0	...
5002535	  756.2	  452.9	 8434.0	...
5002536	  756.3	  453.0	 8432.0	...
5002537	  756.4	  452.9	 8430.0	...
5002538	  756.4	  452.9	 8429.0	...
5002539	  756.0	  453.0	 8429.0	...
5002540	  755.6	  453.3	 8430.0	...
5002541	  755.2	  453.7	 8430.0	...
5002542	  755.1	  453.9	 8429.0	...
5002543	  755.4	  454.2	 8428.0	...
5002544	  755.7	  454.6	 8426.0	...
5002545	  756.0	  454.4	 8428.0	...
5002546	  755.8	  454.1	 8430.0	...
5002547	  755.6	  453.9	 8433.0	...
5002548	  755.5	  453.9	 8432.0	...
5002549	  755.6	  453.6	 8431.0	...
5002550	  755.9	  453.6	 8430.0	...
5002551	  756.0	  454.0	 8428.0	...
5002552	  755.7	  453.9	 8425.0	...
5002553	  755.4	  453.4	 8425.0	...
5002554	  755.4	  453.3	 8427.0	...
5002555	  755.8	  453.7	 8427.0	...
5002556	  756.1	  454.2	 8421.0	...
5002557	  756.6	  454.4	 8415.0	...
5002558	  756.8	  454.5	 8409.0	...
5002559	  756.9	  454.5	 8408.0	...
5002560	  757.0	  454.9	 8409.0	...
5002561	  757.0	  455.3	 8410.0	...
5002562	  756.9	  454.7	 8411.0	...
5002563	  756.8	  453.6	 8414.0	...
5002564	  756.2	  452.9	 8418.0	...
5002565	  755.7	  453.7	 8421.0	...
5002566	  755.2	  454.3	 8421.0	...
5002567	  755.6	  454.2	 8420.0	...
5002568	  756.0	  453.6	 8421.0	...
5002569	  756.5	  453.3	 8423.0	...
5002570	  756.2	  453.0	 8425.0	...
5002571	  755.9	  452.7	 8426.0	...
5002572	  755.8	  452.5	 8427.0	...
5002573	  756.1	  452.5	 8428.0	...
5002574	  756.4	  452.8	 8430.0	...
5002575	  756.6	  453.0	 8431.0	...
5002576	  756.7	  453.0	 8431.0	...
5002577	  756.1	  452.8	 8430.0	...
5002578	  755.4	  452.7	 8429.0	...
5002579	  754.8	  452.7	 8429.0	...
5002580	  754.9	  452.9	 8428.0	...
5002581	  755.0	  453.1	 8424.0	...
5002582	  755.0	  453.5	 8418.0	...
5002583	  755.1	  453.7	 8412.0	...
5002584	  755.3	  454.1	 8410.0	...
5002585	  755.5	  454.4	 8412.0	...
5002586	  755.5	  454.7	 8415.0	...
5002587	  755.6	  454.6	 8418.0	...
5002588	  755.7	  454.2	 8420.0	...
5002589	  755.6	  453.8	 8420.0	...
5002590	  755.4	  453.5	 8419.0	...
5002591	  755.1	  453.5	 8420.0	...
5002592	  754.9	  453.4	 8421.0	...
5002593	  755.0	  453.7	 8421.0	...
5002594	  755.2	  454.0	 8422.0	...
5002595	  755.1	  454.0	 8421.0	...
5002596	  754.6	  453.8	 8418.0	...
5002597	  754.1	  453.5	 8416.0	...
5002598	  753.7	  453.5	 8414.0	...
5002599	  753.6	  453.4	 8414.0	...
5002600	  753.5	  453.1	 8415.0	...
5002601	  753.8	  452.9	 8416.0	...
5002602	  754.1	  452.7	 8418.0	...
5002603	  754.4	  452.8	 8420.0	...
5002604	  754.6	  452.9	 8422.0	...
5002605	  754.8	  453.3	 8420.0	...
5002606	  755.0	  453.6	 8419.0	...
5002607	  754.7	  454.0	 8418.0	...
5002608	  754.3	  454.3	 8417.0	...
5002609	  753.9	  454.3	 8416.0	...
5002610	  753.7	  454.0	 8416.0	...
5002611	  753.5	  453.3	 8417.0	...
5002612	  753.4	  452.7	 8418.0	...
5002613	  753.3	  452.4	 8417.0	...
5002614	  753.2	  452.4	 8417.0	...
5002615	  753.0	  452.2	 8415.0	...
5002616	  753.1	  452.0	 8414.0	...
5002617	  753.5	  452.2	 8413.0	...
5002618	  754.0	  452.6	 8411.0	...
5002619	  754.1	  452.9	 8407.0	...
5002620	  754.1	  452.8	 8405.0	...
5002621	  753.8	  452.7	 8404.0	...
5002622	  753.6	  453.4	 8406.0	...
5002623	  753.4	  454.1	 8407.0	...
5002624	  753.5	  454.7	 8407.0	...
5002625	  753.4	  454.5	 8406.0	...
5002626	  753.4	  454.2	 8405.0	...
5002627	  753.3	  454.0	 8404.0	...
5002628	  753.3	  453.9	 8405.0	...
5002629	  753.2	  454.1	 8405.0	...
5002630	  753.1	  454.2	 8406.0	...
5002631	  753.1	  454.2	 8406.0	...
5002632	  753.1	  454.1	 8406.0	...
5002633	  753.2	  454.0	 8402.0	...
5002634	  753.3	  454.0	 8400.0	...
5002635	  753.4	  453.8	 8399.0	...
5002636	  753.3	  453.6	 8401.0	...
5002637	  753.2	  453.3	 8402.0	...
5002638	  753.1	  453.1	 8402.0	...
5002639	  753.1	  453.3	 8400.0	...
5002640	  753.1	  453.8	 8397.0	...
5002641	  753.0	  454.2	 8394.0	...
5002642	  752.9	  454.2	 8395.0	...
5002643	  752.8	  454.0	 8396.0	...
5002644	  752.8	  453.8	 8399.0	...
5002645	  752.9	  453.9	 8400.0	...
5002646	  752.9	  454.4	 8397.0	...
5002647	  752.9	  454.8	 8392.0	...
5002648	  752.8	  455.0	 8389.0	...
MSG	5002649 0000 _ Number On
5002649	  752.8	  455.0	 8392.0	...
5002650	  753.2	  455.1	 8395.0	...
5002651	  753.7	  455.0	 8396.0	...
5002652	  754.3	  454.8	 8395.0	...
5002653	  754.3	  454.8	 8394.0	...
5002654	  753.8	  454.7	 8393.0	...
5002655	  753.2	  454.8	 8392.0	...
5002656	  752.6	  454.7	 8392.0	...
5002657	  752.5	  454.6	 8393.0	...
5002658	  752.6	  454.5	 8395.0	...
5002659	  752.7	  454.6	 8398.0	...
5002660	  752.7	  454.6	 8400.0	...
5002661	  752.7	  454.7	 8401.0	...
5002662	  752.6	  454.0	 8407.0	...
5002663	  752.6	  453.1	 8412.0	...
5002664	  752.6	  452.6	 8419.0	...
5002665	  752.7	  452.9	 8421.0	...
5002666	  752.6	  453.2	 8421.0	...
5002667	  752.6	  453.4	 8420.0	...
5002668	  752.5	  453.5	 8419.0	...
5002669	  752.9	  453.5	 8415.0	...
5002670	  753.2	  453.4	 8409.0	...
5002671	  753.6	  453.6	 8404.0	...
5002672	  753.6	  453.8	 8404.0	...
5002673	  753.6	  453.9	 8404.0	...
5002674	  753.6	  453.6	 8404.0	...
5002675	  753.4	  453.2	 8405.0	...
5002676	  753.2	  452.8	 8406.0	...
5002677	  753.2	  452.6	 8406.0	...
5002678	  753.4	  453.0	 8406.0	...
5002679	  753.9	  453.5	 8406.0	...
5002680	  754.2	  453.5	 8406.0	...
5002681	  754.5	  452.8	 8403.0	...
5002682	  754.4	  452.2	 8401.0	...
5002683	  754.4	  452.5	 8399.0	...
5002684	  754.3	  452.6	 8400.0	...
5002685	  754.2	  452.6	 8402.0	...
5002686	  753.9	  452.5	 8403.0	...
5002687	  753.7	  452.5	 8407.0	...
5002688	  753.5	  452.3	 8411.0	...
5002689	  753.4	  452.0	 8414.0	...
5002690	  753.3	  451.6	 8416.0	...
5002691	  753.3	  451.4	 8416.0	...
5002692	  753.3	  451.3	 8416.0	...
5002693	  753.4	  450.9	 8415.0	...
5002694	  753.3	  450.5	 8415.0	...
5002695	  753.3	  450.3	 8414.0	...
5002696	  753.3	  450.5	 8414.0	...
5002697	  753.4	  451.0	 8414.0	...
5002698	  753.5	  451.4	 8417.0	...
5002699	  753.8	  452.0	 8420.0	...
5002700	  754.1	  452.2	 8419.0	...
5002701	  754.3	  452.5	 8413.0	...
5002702	  754.2	  452.5	 8406.0	...
5002703	  754.0	  452.2	 8406.0	...
5002704	  753.9	  451.9	 8407.0	...
5002705	  753.8	  451.8	 8411.0	...
5002706	  753.8	  452.1	 8412.0	...
5002707	  754.1	  452.2	 8414.0	...
5002708	  754.3	  452.0	 8414.0	...
5002709	  754.5	  451.7	 8409.0	...
5002710	  754.4	  451.6	 8404.0	...
5002711	  754.4	  451.5	 8399.0	...
5002712	  754.3	  451.3	 8395.0	...
5002713	  754.1	  451.3	 8390.0	...
5002714	  753.8	  451.2	 8392.0	...
5002715	  753.6	  451.1	 8399.0	...
5002716	  753.5	  451.0	 8406.0	...
5002717	  753.4	  451.0	 8407.0	...
5002718	  753.2	  450.9	 8407.0	...
5002719	  753.0	  450.7	 8405.0	...
5002720	  752.8	  450.6	 8401.0	...
5002721	  753.0	  450.6	 8397.0	...
5002722	  753.1	  451.0	 8397.0	...
5002723	  753.2	  451.4	 8400.0	...
5002724	  753.1	  451.7	 8402.0	...
5002725	  753.0	  451.8	 8405.0	...
5002726	  753.0	  451.8	 8403.0	...
5002727	  753.1	  452.0	 8401.0	...
5002728	  753.1	  452.2	 8400.0	...
5002729	  753.0	  452.6	 8397.0	...
5002730	  752.8	  452.8	 8394.0	...
5002731	  753.0	  452.8	 8393.0	...
5002732	  753.1	  452.7	 8394.0	...
5002733	  753.3	  452.5	 8396.0	...
5002734	  753.2	  452.5	 8398.0	...
5002735	  753.1	  452.5	 8399.0	...
5002736	  753.1	  452.5	 8399.0	...
5002737	  753.1	  452.3	 8399.0	...
5002738	  753.1	  452.0	 8398.0	...
5002739	  752.6	  452.0	 8397.0	...
5002740	  752.1	  452.3	 8398.0	...
5002741	  751.8	  452.6	 8399.0	...
5002742	  752.2	  452.5	 8401.0	...
5002743	  752.6	  452.9	 8401.0	...
5002744	  752.6	  453.5	 8402.0	...
5002745	  752.6	  453.7	 8403.0	...
5002746	  752.4	  453.4	 8405.0	...
5002747	  752.3	  453.1	 8406.0	...
5002748	  752.0	  453.1	 8407.0	...
5002749	  751.8	  453.0	 8408.0	...
5002750	  752.0	  453.2	 8408.0	...
5002751	  752.4	  453.7	 8408.0	...
5002752	  752.6	  454.2	 8409.0	...
5002753	  752.3	  454.0	 8409.0	...
5002754	  752.2	  453.5	 8410.0	...
5002755	  752.2	  452.7	 8410.0	...
5002756	  752.1	  452.1	 8410.0	...
5002757	  752.0	  451.8	 8409.0	...
5002758	  752.2	  451.9	 8408.0	...
5002759	  752.5	  452.1	 8404.0	...
5002760	  752.7	  452.3	 8399.0	...
5002761	  752.7	  452.2	 8395.0	...
5002762	  752.6	  452.0	 8395.0	...
5002763	  752.5	  451.8	 8396.0	...
5002764	  752.3	  451.8	 8398.0	...
5002765	  752.2	  451.6	 8399.0	...
5002766	  752.1	  451.4	 8400.0	...
5002767	  752.0	  451.7	 8399.0	...
5002768	  751.9	  452.1	 8404.0	...
5002769	  752.0	  452.6	 8409.0	...
5002770	  752.1	  452.7	 8414.0	...
5002771	  752.2	  452.6	 8411.0	...
5002772	  752.3	  452.3	 8408.0	...
5002773	  752.7	  452.0	 8407.0	...
5002774	  753.1	  451.8	 8408.0	...
5002775	  753.4	  451.7	 8408.0	...
5002776	  753.3	  451.8	 8407.0	...
5002777	  753.2	  451.9	 8405.0	...
5002778	  753.1	  452.0	 8407.0	...
5002779	  753.0	  451.6	 8409.0	...
5002780	  753.0	  451.2	 8412.0	...
5002781	  752.8	  451.4	 8412.0	...
5002782	  752.5	  452.1	 8411.0	...
5002783	  752.1	  452.6	 8411.0	...
5002784	  752.2	  452.7	 8411.0	...
5002785	  752.3	  452.8	 8409.0	...
5002786	  752.5	  452.8	 8407.0	...
5002787	  752.7	  452.5	 8405.0	...
5002788	  752.8	  452.7	 8401.0	...
5002789	  752.8	  453.2	 8398.0	...
5002790	  752.8	  453.6	 8395.0	...
5002791	  752.8	  453.6	 8395.0	...
5002792	  752.8	  453.5	 8396.0	...
5002793	  752.8	  453.5	 8398.0	...
5002794	  752.8	  453.3	 8400.0	...
5002795	  752.7	  453.2	 8401.0	...
5002796	  752.6	  453.0	 8400.0	...
5002797	  752.5	  453.0	 8401.0	...
5002798	  752.5	  452.9	 8400.0	...
5002799	  752.5	  453.0	 8398.0	...
5002800	  752.5	  453.1	 8396.0	...
5002801	  752.2	  453.2	 8394.0	...
5002802	  752.0	  453.2	 8392.0	...
5002803	  751.8	  453.2	 8390.0	...
5002804	  751.6	  453.1	 8391.0	...
5002805	  751.5	  453.0	 8393.0	...
5002806	  751.3	  452.9	 8395.0	...
5002807	  751.3	  452.9	 8394.0	...
5002808	  751.3	  452.9	 8393.0	...
5002809	  751.3	  452.8	 8392.0	...
5002810	  751.4	  452.7	 8393.0	...
5002811	  751.6	  452.6	 8394.0	...
5002812	  751.8	  452.5	 8395.0	...
5002813	  751.8	  452.5	 8396.0	...
5002814	  751.8	  452.7	 8395.0	...
5002815	  751.8	  452.9	 8393.0	...
5002816	  751.7	  452.9	 8392.0	...
5002817	  751.7	  452.7	 8394.0	...
5002818	  751.4	  452.6	 8396.0	...
5002819	  751.1	  452.7	 8397.0	...
5002820	  751.0	  452.7	 8397.0	...
5002821	  751.1	  452.6	 8399.0	...
5002822	  751.2	  452.8	 8394.0	...
5002823	  751.2	  453.0	 8388.0	...
5002824	  751.1	  453.2	 8387.0	...
5002825	  751.1	  453.1	 8392.0	...
5002826	  751.2	  453.4	 8396.0	...
5002827	  751.3	  453.8	 8396.0	...
5002828	  751.3	  454.1	 8396.0	...
5002829	  751.2	  454.0	 8397.0	...
5002830	  751.2	  453.9	 8399.0	...
5002831	  751.1	  454.0	 8399.0	...
5002832	  751.1	  454.2	 8399.0	...
5002833	  750.9	  454.4	 8400.0	...
5002834	  750.6	  454.6	 8399.0	...
5002835	  750.7	  454.3	 8399.0	...
5002836	  751.0	  454.0	 8392.0	...
5002837	  750.9	  453.9	 8385.0	...
5002838	  750.5	  453.8	 8379.0	...
5002839	  750.3	  453.6	 8379.0	...
5002840	  750.5	  453.5	 8379.0	...
5002841	  750.8	  453.6	 8380.0	...
5002842	  750.8	  453.7	 8379.0	...
5002843	  750.5	  453.8	 8378.0	...
5002844	  750.1	  454.0	 8376.0	...
5002845	  749.7	  453.6	 8376.0	...
5002846	  749.8	  453.0	 8378.0	...
5002847	  750.0	  452.7	 8379.0	...
5002848	  750.2	  452.9	 8380.0	...
5002849	  750.7	  453.1	 8386.0	...
5002850	  750.9	  453.1	 8392.0	...
5002851	  751.0	  453.0	 8397.0	...
5002852	  750.9	  452.9	 8396.0	...
5002853	  750.8	  453.1	 8395.0	...
5002854	  750.7	  453.3	 8393.0	...
5002855	  750.5	  453.5	 8391.0	...
5002856	  750.3	  453.5	 8388.0	...
5002857	  750.2	  453.5	 8386.0	...
5002858	  750.1	  453.3	 8385.0	...
5002859	  749.8	  452.6	 8388.0	...
5002860	  749.4	  452.0	 8391.0	...
5002861	  749.2	  451.9	 8394.0	...
5002862	  749.2	  452.3	 8393.0	...
5002863	  749.3	  452.8	 8392.0	...
5002864	  749.4	  453.1	 8392.0	...
5002865	  749.5	  453.3	 8389.0	...
5002866	  749.6	  453.5	 8386.0	...
5002867	  749.8	  453.7	 8384.0	...
5002868	  750.0	  453.9	 8386.0	...
5002869	  750.0	  453.5	 8390.0	...
5002870	  750.0	  453.2	 8393.0	...
5002871	  749.9	  452.9	 8395.0	...
5002872	  749.7	  452.9	 8394.0	...
5002873	  749.6	  452.7	 8394.0	...
5002874	  749.7	  452.6	 8394.0	...
5002875	  749.8	  452.5	 8395.0	...
5002876	  750.0	  452.5	 8396.0	...
5002877	  749.8	  452.3	 8396.0	...
5002878	  749.7	  452.0	 8395.0	...
5002879	  749.6	  451.6	 8393.0	...
5002880	  749.6	  451.4	 8393.0	...
5002881	  749.6	  451.4	 8393.0	...
5002882	  749.5	  451.5	 8394.0	...
5002883	  749.4	  451.5	 8395.0	...
5002884	  749.4	  451.6	 8396.0	...
5002885	  749.4	  451.7	 8397.0	...
5002886	  749.4	  451.2	 8397.0	...
5002887	  749.0	  450.7	 8395.0	...
5002888	  748.6	  450.0	 8393.0	...
5002889	  748.7	  449.9	 8394.0	...
5002890	  749.2	  449.8	 8395.0	...
5002891	  749.7	  449.9	 8396.0	...
5002892	  749.8	  450.1	 8397.0	...
5002893	  750.0	  450.3	 8397.0	...
5002894	  750.1	  450.4	 8397.0	...
5002895	  750.1	  450.5	 8393.0	...
5002896	  750.0	  450.6	 8388.0	...
5002897	  749.8	  451.0	 8386.0	...
5002898	  749.8	  451.9	 8389.0	...
5002899	  749.7	  452.6	 8392.0	...
5002900	  749.7	  452.4	 8392.0	...
5002901	  749.5	  451.7	 8393.0	...
5002902	  749.3	  451.1	 8393.0	...
5002903	  749.3	  451.1	 8395.0	...
5002904	  749.6	  451.5	 8397.0	...
5002905	  750.0	  452.0	 8398.0	...
5002906	  750.0	  451.1	 8397.0	...
5002907	  749.9	  449.7	 8399.0	...
5002908	  749.5	  448.7	 8401.0	...
5002909	  749.4	  449.4	 8401.0	...
5002910	  749.3	  450.0	 8398.0	...
5002911	  749.4	  450.4	 8396.0	...
5002912	  749.2	  450.4	 8395.0	...
5002913	  749.1	  450.4	 8394.0	...
5002914	  749.0	  450.6	 8391.0	...
5002915	  749.1	  450.7	 8389.0	...
5002916	  749.3	  450.8	 8389.0	...
5002917	  749.6	  450.7	 8389.0	...
5002918	  750.1	  450.7	 8390.0	...
5002919	  750.4	  450.6	 8390.0	...
5002920	  750.3	  450.4	 8388.0	...
5002921	  750.1	  450.3	 8386.0	...
5002922	  750.0	  450.2	 8384.0	...
EFIX R   5002309	5002922	614	  753.1	  453.0	   8415
SSACC R  5002923
5002923	  749.6	  450.6	 8380.0	...
5002924	  749.1	  451.0	 8375.0	...
5002925	  749.0	  451.3	 8370.0	...
5002926	  749.4	  451.5	 8369.0	...
5002927	  749.4	  451.8	 8370.0	...
5002928	  749.2	  451.9	 8372.0	...
5002929	  748.7	  449.9	 8375.0	...
5002930	  748.6	  447.8	 8378.0	...
5002931	  747.7	  442.0	 8383.0	...
5002932	  745.8	  435.7	 8393.0	...
5002933	  742.6	  383.8	 8511.0	...
5002934	  739.9	  328.8	 8680.0	...
5002935	  739.4	  279.6	 8844.0	...
5002936	  742.3	  274.7	 8896.0	...
5002937	  745.8	  276.5	 8888.0	...
5002938	  738.2	  276.4	 8872.0	...
5002939	  727.3	  276.6	 8856.0	...
5002940	  715.4	  277.8	 8839.0	...
5002941	  715.3	  288.3	 8828.0	...
5002942	  722.8	  298.0	 8816.0	...
5002943	  731.9	  314.5	 8801.0	...
5002944	  740.5	  323.8	 8786.0	...
5002945	  742.6	  344.6	 8729.0	...
5002946	  744.9	  366.9	 8664.0	...
5002947	  748.0	  395.9	 8570.0	...
5002948	  750.7	  421.8	 8488.0	...
5002949	  753.6	  449.4	 8385.0	...
5002950	  756.6	  476.3	 8280.0	...
5002951	  760.2	  504.6	 8169.0	...
MSG	5002952 0000 _ Number Off
5002952	  763.9	  531.9	 8061.0	...
5002953	  767.9	  560.4	 7951.0	...
5002954	  772.3	  590.4	 7845.0	...
5002955	  776.5	  622.8	 7730.0	...
5002956	  779.0	  653.8	 7617.0	...
5002957	  781.3	  684.3	 7502.0	...
5002958	  782.3	  713.1	 7390.0	...
5002959	  784.4	  743.1	 7279.0	...
5002960	  785.1	  773.4	 7164.0	...
5002961	  778.3	  798.6	 7078.0	...
5002962	  772.0	  823.4	 6994.0	...
5002963	  764.8	  845.2	 6922.0	...
5002964	  766.8	  870.4	 6834.0	...
5002965	  769.4	  895.6	 6749.0	...
5002966	  772.7	  920.5	 6662.0	...
5002967	  775.9	  945.9	 6578.0	...
5002968	  777.0	  960.5	 6522.0	...
5002969	  776.8	  968.1	 6495.0	...
5002970	  774.5	  969.7	 6491.0	...
5002971	  753.0	  977.9	 6482.0	...
5002972	  733.3	  988.4	 6467.0	...
5002973	  709.8	  997.4	 6455.0	...
5002974	  705.9	 1000.9	 6454.0	...
5002975	  704.2	 1000.9	 6460.0	...
5002976	  706.5	  998.0	 6478.0	...
5002977	  707.7	  991.7	 6497.0	...
5002978	  705.6	  984.2	 6530.0	...
5002979	  703.2	  975.3	 6561.0	...
5002980	  701.2	  965.5	 6601.0	...
5002981	  699.2	  954.5	 6631.0	...
5002982	  698.0	  946.8	 6653.0	...
5002983	  697.5	  943.5	 6659.0	...
5002984	  697.5	  943.5	 6659.0	...
SBLINK R 5002985
5002985	   .	   .	    0.0	...
EBLINK R 5002985	5002985	1
5002986	  679.1	  871.2	 6925.0	...
5002987	  679.1	  871.2	 6925.0	...
5002988	  720.8	  879.3	 6885.0	...
5002989	  764.1	  886.9	 6845.0	...
5002990	  805.7	  889.9	 6820.0	...
5002991	  806.1	  880.0	 6848.0	...
5002992	  804.3	  867.2	 6893.0	...
5002993	  802.2	  855.1	 6937.0	...
5002994	  799.2	  842.8	 6992.0	...
5002995	  796.0	  829.6	 7042.0	...
5002996	  793.4	  816.1	 7097.0	...
5002997	  792.2	  804.8	 7137.0	...
5002998	  791.1	  793.2	 7182.0	...
5002999	  790.0	  782.3	 7220.0	...
5003000	  788.3	  772.2	 7257.0	...
5003001	  786.5	  762.9	 7291.0	...
5003002	  784.8	  751.5	 7333.0	...
5003003	  783.2	  740.5	 7377.0	...
5003004	  781.7	  729.5	 7421.0	...
5003005	  780.1	  720.6	 7463.0	...
5003006	  778.4	  709.4	 7509.0	...
5003007	  776.6	  698.0	 7556.0	...
5003008	  774.7	  686.7	 7599.0	...
5003009	  772.9	  676.8	 7638.0	...
5003010	  770.8	  666.1	 7684.0	...
5003011	  768.5	  655.8	 7727.0	...
5003012	  765.9	  643.7	 7776.0	...
5003013	  763.8	  632.8	 7813.0	...
5003014	  761.0	  620.9	 7853.0	...
5003015	  758.4	  609.1	 7894.0	...
5003016	  754.6	  596.7	 7937.0	...
5003017	  751.3	  584.7	 7981.0	...
5003018	  748.0	  573.2	 8019.0	...
5003019	  745.7	  561.7	 8061.0	...
5003020	  743.8	  549.9	 8098.0	...
5003021	  742.2	  538.4	 8140.0	...
5003022	  739.9	  523.5	 8194.0	...
5003023	  738.2	  511.4	 8244.0	...
5003024	  736.7	  500.7	 8282.0	...
5003025	  735.7	  493.4	 8310.0	...
5003026	  739.9	  479.0	 8367.0	...
5003027	  744.0	  464.3	 8421.0	...
5003028	  748.8	  452.6	 8456.0	...
5003029	  747.8	  442.3	 8489.0	...
5003030	  746.6	  431.1	 8529.0	...
5003031	  744.8	  416.5	 8583.0	...
5003032	  744.1	  404.7	 8624.0	...
5003033	  744.7	  394.5	 8659.0	...
5003034	  745.4	  385.2	 8704.0	...
5003035	  745.5	  376.1	 8727.0	...
5003036	  744.4	  366.3	 8770.0	...
5003037	  742.8	  356.2	 8797.0	...
5003038	  741.4	  347.7	 8834.0	...
5003039	  740.8	  339.3	 8861.0	...
5003040	  740.7	  331.9	 8882.0	...
5003041	  740.6	  322.3	 8907.0	...
5003042	  740.1	  315.0	 8927.0	...
5003043	  739.5	  307.0	 8952.0	...
5003044	  738.8	  300.1	 8974.0	...
5003045	  737.9	  292.4	 8991.0	...
5003046	  736.9	  284.4	 9013.0	...
5003047	  736.0	  277.5	 9031.0	...
5003048	  735.3	  270.3	 9048.0	...
5003049	  734.8	  265.2	 9062.0	...
5003050	  735.2	  259.2	 9079.0	...
5003051	  735.5	  254.2	 9097.0	...
5003052	  737.6	  249.8	 9107.0	...
5003053	  738.4	  247.2	 9107.0	...
5003054	  738.8	  241.0	 9109.0	...
5003055	  738.9	  235.8	 9113.0	...
5003056	  741.6	  231.6	 9117.0	...
5003057	  744.6	  231.2	 9121.0	...
5003058	  745.7	  225.8	 9134.0	...
5003059	  744.8	  220.6	 9151.0	...
5003060	  744.8	  215.4	 9161.0	...
5003061	  745.3	  215.0	 9161.0	...
5003062	  743.7	  210.6	 9162.0	...
5003063	  741.3	  205.0	 9179.0	...
5003064	  738.4	  196.3	 9204.0	...
5003065	  737.9	  191.5	 9224.0	...
5003066	  738.2	  186.7	 9234.0	...
ESACC R  5002923	5003066	144	  749.6	  450.6	  738.2	  186.7	   5.45	    640
SFIX R   5003067
5003067	  738.9	  185.2	 9237.0	...
5003068	  738.3	  180.5	 9248.0	...
5003069	  736.8	  176.5	 9258.0	...
5003070	  735.2	  171.9	 9267.0	...
5003071	  735.6	  169.8	 9267.0	...
5003072	  736.5	  168.4	 9267.0	...
5003073	  737.0	  167.4	 9260.0	...
5003074	  736.8	  166.7	 9253.0	...
5003075	  738.1	  166.0	 9248.0	...
5003076	  739.7	  163.1	 9257.0	...
5003077	  741.2	  160.6	 9266.0	...
5003078	  741.1	  158.3	 9272.0	...
5003079	  741.0	  157.9	 9273.0	...
5003080	  741.2	  157.1	 9275.0	...
5003081	  741.4	  155.3	 9278.0	...
5003082	  741.6	  153.9	 9279.0	...
5003083	  742.7	  152.5	 9284.0	...
5003084	  743.7	  151.8	 9293.0	...
5003085	  743.5	  148.6	 9309.0	...
5003086	  742.1	  145.9	 9319.0	...
5003087	  740.8	  143.4	 9326.0	...
5003088	  741.8	  142.9	 9328.0	...
5003089	  742.8	  142.2	 9319.0	...
5003090	  743.9	  141.2	 9310.0	...
5003091	  743.5	  140.7	 9297.0	...
5003092	  741.5	  139.7	 9293.0	...
5003093	  740.2	  138.9	 9288.0	...
5003094	  739.4	  139.4	 9281.0	...
5003095	  740.1	  140.6	 9275.0	...
5003096	  740.1	  140.1	 9279.0	...
5003097	  738.3	  138.3	 9283.0	...
5003098	  736.5	  136.5	 9288.0	...
5003099	  735.0	  136.5	 9285.0	...
EFIX R   5003067	5003099	33	  739.9	  153.9	   9281
SSACC R  5003100
5003100	  735.2	  136.3	 9281.0	...
5003101	  733.5	  136.3	 9273.0	...
5003102	  731.5	  135.4	 9266.0	...
5003103	  729.4	  134.6	 9262.0	...
5003104	  731.3	  133.5	 9269.0	...
5003105	  733.3	  133.4	 9275.0	...
5003106	  734.3	  135.2	 9261.0	...
5003107	  733.0	  137.3	 9240.0	...
5003108	  716.4	  148.2	 9193.0	...
5003109	  701.1	  164.3	 9138.0	...
5003110	  676.4	  200.2	 9035.0	...
5003111	  667.3	  227.4	 8959.0	...
5003112	  658.2	  250.4	 8904.0	...
5003113	  658.6	  255.5	 8891.0	...
5003114	  659.1	  260.6	 8870.0	...
5003115	  660.1	  262.6	 8856.0	...
5003116	  659.8	  261.8	 8853.0	...
5003117	  659.4	  260.9	 8858.0	...
5003118	  688.0	  313.4	 8731.0	...
5003119	  718.6	  368.3	 8598.0	...
5003120	  750.1	  423.8	 8466.0	...
5003121	  750.0	  424.8	 8465.0	...
5003122	  749.9	  424.8	 8465.0	...
5003123	  750.1	  427.1	 8464.0	...
5003124	  750.4	  429.4	 8463.0	...
5003125	  750.8	  432.0	 8463.0	...
5003126	  750.8	  432.2	 8462.0	...
5003127	  750.9	  432.5	 8462.0	...
5003128	  750.9	  433.3	 8461.0	...
ESACC R  5003100	5003128	29	  735.2	  136.3	  750.9	  433.3	   6.10	    501
SFIX R   5003129
5003129	  750.8	  434.3	 8459.0	...
5003130	  750.5	  435.2	 8457.0	...
5003131	  750.2	  435.2	 8457.0	...
5003132	  750.0	  435.9	 8455.0	...
5003133	  750.0	  436.8	 8453.0	...
5003134	  749.9	  437.7	 8451.0	...
5003135	  749.7	  437.8	 8452.0	...
5003136	  749.4	  437.7	 8453.0	...
5003137	  749.0	  438.5	 8448.0	...
5003138	  748.8	  439.9	 8440.0	...
5003139	  748.9	  441.6	 8432.0	...
5003140	  749.3	  442.6	 8431.0	...
5003141	  749.7	  443.3	 8432.0	...
5003142	  750.0	  444.1	 8433.0	...
5003143	  750.4	  445.2	 8430.0	...
5003144	  750.8	  446.1	 8426.0	...
5003145	  751.0	  447.3	 8423.0	...
5003146	  751.3	  448.4	 8420.0	...
5003147	  751.6	  449.6	 8415.0	...
5003148	  751.8	  450.2	 8409.0	...
5003149	  751.6	  450.5	 8408.0	...
5003150	  751.3	  450.7	 8407.0	...
5003151	  751.0	  450.3	 8411.0	...
5003152	  750.8	  449.6	 8416.0	...
5003153	  750.6	  449.0	 8422.0	...
5003154	  750.5	  449.0	 8423.0	...
5003155	  750.6	  450.1	 8425.0	...
5003156	  750.6	  451.2	 8426.0	...
5003157	  751.1	  452.3	 8428.0	...
5003158	  751.6	  452.6	 8429.0	...
5003159	  752.1	  453.0	 8429.0	...
5003160	  752.1	  453.8	 8427.0	...
5003161	  752.1	  454.2	 8425.0	...
5003162	  752.1	  454.6	 8424.0	...
5003163	  752.4	  454.6	 8426.0	...
MSG	5003164 0000 _ Number On
5003164	  752.5	  454.1	 8429.0	...
5003165	  752.5	  453.6	 8430.0	...
5003166	  752.2	  453.2	 8432.0	...
5003167	  752.2	  453.7	 8434.0	...
5003168	  752.2	  454.1	 8436.0	...
5003169	  752.3	  454.9	 8438.0	...
5003170	  752.4	  455.3	 8439.0	...
5003171	  752.5	  456.1	 8439.0	...
5003172	  752.7	  456.3	 8437.0	...
5003173	  752.7	  456.5	 8434.0	...
5003174	  752.7	  456.5	 8433.0	...
5003175	  752.3	  456.0	 8432.0	...
5003176	  751.9	  455.6	 8433.0	...
5003177	  751.6	  455.1	 8433.0	...
5003178	  751.5	  455.1	 8435.0	...
5003179	  751.7	  455.8	 8437.0	...
5003180	  751.9	  456.8	 8440.0	...
5003181	  752.1	  457.7	 8440.0	...
5003182	  752.2	  458.0	 8441.0	...
5003183	  752.2	  458.3	 8440.0	...
5003184	  752.3	  458.5	 8441.0	...
5003185	  752.3	  458.7	 8441.0	...
5003186	  752.2	  458.6	 8441.0	...
5003187	  751.9	  458.7	 8442.0	...
5003188	  751.6	  458.7	 8442.0	...
5003189	  751.3	  458.9	 8442.0	...
5003190	  751.3	  459.0	 8441.0	...
5003191	  751.3	  459.0	 8445.0	...
5003192	  751.3	  458.7	 8450.0	...
5003193	  751.4	  458.4	 8453.0	...
5003194	  751.5	  458.0	 8452.0	...
5003195	  751.5	  457.8	 8447.0	...
5003196	  751.5	  457.5	 8443.0	...
5003197	  751.5	  457.4	 8439.0	...
5003198	  751.5	  457.4	 8438.0	...
5003199	  751.1	  457.7	 8438.0	...
5003200	  750.7	  457.9	 8438.0	...
5003201	  750.3	  458.0	 8438.0	...
5003202	  750.4	  457.9	 8438.0	...
5003203	  750.3	  458.0	 8437.0	...
5003204	  750.3	  458.1	 8437.0	...
5003205	  750.2	  458.0	 8436.0	...
5003206	  750.1	  457.8	 8440.0	...
5003207	  750.1	  457.5	 8444.0	...
5003208	  750.1	  457.4	 8449.0	...
5003209	  750.1	  457.4	 8450.0	...
5003210	  750.6	  457.3	 8450.0	...
5003211	  751.1	  457.8	 8450.0	...
5003212	  751.6	  458.2	 8450.0	...
5003213	  751.5	  458.3	 8450.0	...
5003214	  751.3	  458.0	 8450.0	...
5003215	  751.1	  458.0	 8451.0	...
5003216	  750.9	  458.4	 8451.0	...
5003217	  750.6	  458.1	 8452.0	...
5003218	  750.2	  457.2	 8453.0	...
5003219	  750.1	  456.1	 8454.0	...
5003220	  750.0	  455.9	 8454.0	...
5003221	  750.2	  456.3	 8455.0	...
5003222	  750.4	  456.7	 8455.0	...
5003223	  750.3	  457.5	 8455.0	...
5003224	  750.0	  458.1	 8455.0	...
5003225	  749.7	  458.6	 8456.0	...
5003226	  749.6	  458.7	 8456.0	...
5003227	  749.7	  458.8	 8456.0	...
5003228	  749.8	  458.7	 8456.0	...
5003229	  750.0	  458.3	 8456.0	...
5003230	  750.1	  457.8	 8454.0	...
5003231	  750.1	  457.3	 8451.0	...
5003232	  750.0	  456.9	 8449.0	...
5003233	  750.0	  457.1	 8450.0	...
5003234	  750.1	  457.6	 8451.0	...
5003235	  750.2	  458.1	 8452.0	...
5003236	  750.2	  458.0	 8454.0	...
5003237	  750.3	  457.9	 8455.0	...
5003238	  750.3	  457.8	 8456.0	...
5003239	  750.3	  457.8	 8456.0	...
5003240	  750.2	  457.8	 8453.0	...
5003241	  749.7	  457.7	 8450.0	...
5003242	  749.4	  457.8	 8447.0	...
5003243	  748.9	  457.9	 8448.0	...
5003244	  748.8	  458.0	 8451.0	...
5003245	  748.7	  458.2	 8453.0	...
5003246	  748.7	  458.5	 8454.0	...
5003247	  748.8	  458.7	 8452.0	...
5003248	  749.3	  459.0	 8452.0	...
5003249	  749.6	  459.1	 8453.0	...
5003250	  749.5	  458.9	 8450.0	...
5003251	  749.0	  458.7	 8446.0	...
5003252	  748.5	  458.5	 8446.0	...
5003253	  748.5	  458.6	 8454.0	...
5003254	  748.6	  458.7	 8462.0	...
5003255	  748.9	  458.7	 8463.0	...
5003256	  748.9	  458.7	 8459.0	...
5003257	  748.8	  459.1	 8456.0	...
5003258	  748.5	  459.5	 8456.0	...
5003259	  748.5	  459.9	 8456.0	...
5003260	  748.4	  459.8	 8457.0	...
5003261	  748.4	  459.6	 8458.0	...
5003262	  748.3	  459.4	 8459.0	...
5003263	  748.5	  459.3	 8460.0	...
5003264	  748.6	  459.2	 8460.0	...
5003265	  748.7	  459.2	 8463.0	...
5003266	  748.6	  459.0	 8466.0	...
5003267	  749.0	  458.8	 8468.0	...
5003268	  749.3	  458.5	 8466.0	...
5003269	  749.3	  458.7	 8461.0	...
5003270	  749.0	  458.8	 8456.0	...
5003271	  748.7	  458.9	 8454.0	...
5003272	  749.0	  458.7	 8458.0	...
5003273	  749.2	  458.5	 8462.0	...
5003274	  749.4	  458.4	 8464.0	...
5003275	  748.9	  458.3	 8465.0	...
5003276	  748.5	  458.3	 8466.0	...
5003277	  748.1	  458.3	 8469.0	...
5003278	  748.0	  458.1	 8474.0	...
5003279	  748.1	  457.9	 8478.0	...
5003280	  748.2	  457.9	 8478.0	...
5003281	  748.4	  457.8	 8475.0	...
5003282	  748.3	  457.8	 8467.0	...
5003283	  748.3	  457.8	 8459.0	...
5003284	  748.3	  457.9	 8458.0	...
5003285	  748.2	  458.1	 8463.0	...
5003286	  748.2	  458.3	 8467.0	...
5003287	  748.2	  458.3	 8465.0	...
5003288	  747.6	  458.4	 8464.0	...
5003289	  747.0	  458.4	 8463.0	...
5003290	  747.0	  458.4	 8463.0	...
5003291	  747.5	  458.4	 8464.0	...
5003292	  748.1	  458.6	 8467.0	...
5003293	  747.9	  458.9	 8470.0	...
5003294	  747.7	  459.1	 8471.0	...
5003295	  747.5	  458.9	 8471.0	...
5003296	  747.7	  458.8	 8470.0	...
5003297	  747.8	  458.7	 8471.0	...
5003298	  748.0	  459.0	 8471.0	...
5003299	  748.1	  459.3	 8471.0	...
5003300	  748.3	  459.4	 8469.0	...
5003301	  748.0	  459.3	 8467.0	...
5003302	  747.7	  459.2	 8466.0	...
5003303	  747.4	  459.2	 8465.0	...
5003304	  747.4	  459.2	 8465.0	...
5003305	  747.7	  459.1	 8466.0	...
5003306	  747.9	  459.1	 8466.0	...
5003307	  748.1	  459.2	 8464.0	...
5003308	  748.0	  459.4	 8461.0	...
5003309	  747.8	  460.0	 8456.0	...
5003310	  747.5	  460.4	 8454.0	...
5003311	  747.4	  460.5	 8457.0	...
5003312	  747.4	  460.4	 8461.0	...
5003313	  747.3	  460.4	 8463.0	...
5003314	  747.7	  460.5	 8461.0	...
5003315	  748.1	  461.2	 8458.0	...
5003316	  748.1	  461.7	 8457.0	...
5003317	  747.7	  461.6	 8459.0	...
5003318	  747.3	  460.4	 8461.0	...
5003319	  747.6	  459.0	 8462.0	...
5003320	  747.9	  458.9	 8462.0	...
5003321	  748.0	  459.5	 8465.0	...
5003322	  747.8	  460.1	 8467.0	...
5003323	  747.6	  460.0	 8468.0	...
5003324	  747.7	  460.0	 8466.0	...
5003325	  747.8	  460.1	 8466.0	...
5003326	  747.7	  460.2	 8462.0	...
5003327	  747.6	  460.5	 8458.0	...
5003328	  747.5	  460.6	 8456.0	...
5003329	  747.7	  460.6	 8459.0	...
5003330	  747.7	  460.6	 8461.0	...
5003331	  747.8	  460.6	 8462.0	...
5003332	  747.6	  460.2	 8462.0	...
5003333	  747.5	  459.9	 8462.0	...
5003334	  747.6	  459.4	 8462.0	...
5003335	  747.6	  459.2	 8460.0	...
5003336	  747.5	  459.0	 8457.0	...
5003337	  747.3	  459.0	 8455.0	...
5003338	  747.2	  459.1	 8455.0	...
5003339	  747.3	  459.3	 8458.0	...
5003340	  747.4	  459.5	 8461.0	...
5003341	  747.5	  459.7	 8464.0	...
5003342	  747.5	  459.9	 8465.0	...
5003343	  747.5	  460.1	 8466.0	...
5003344	  747.6	  460.2	 8467.0	...
5003345	  747.5	  460.0	 8468.0	...
5003346	  747.5	  459.7	 8468.0	...
5003347	  747.6	  459.8	 8469.0	...
5003348	  747.7	  460.0	 8469.0	...
5003349	  748.0	  459.8	 8470.0	...
5003350	  748.1	  459.2	 8471.0	...
5003351	  748.0	  458.6	 8474.0	...
5003352	  747.8	  459.1	 8478.0	...
5003353	  747.6	  459.6	 8481.0	...
5003354	  747.6	  460.1	 8482.0	...
5003355	  747.5	  460.2	 8482.0	...
5003356	  747.4	  460.2	 8480.0	...
5003357	  747.1	  460.3	 8478.0	...
5003358	  747.0	  460.3	 8477.0	...
5003359	  746.8	  460.3	 8478.0	...
5003360	  746.6	  460.1	 8479.0	...
5003361	  746.4	  459.9	 8478.0	...
5003362	  746.5	  459.8	 8476.0	...
5003363	  746.5	  459.9	 8474.0	...
5003364	  746.6	  460.0	 8474.0	...
5003365	  746.6	  459.6	 8474.0	...
5003366	  746.5	  459.0	 8474.0	...
5003367	  746.2	  458.4	 8473.0	...
5003368	  745.9	  458.2	 8471.0	...
5003369	  746.0	  458.1	 8471.0	...
5003370	  746.4	  457.6	 8474.0	...
5003371	  746.9	  457.0	 8477.0	...
5003372	  747.0	  456.3	 8481.0	...
5003373	  747.2	  456.1	 8480.0	...
5003374	  746.7	  455.9	 8476.0	...
5003375	  746.3	  456.6	 8471.0	...
5003376	  745.9	  456.8	 8465.0	...
5003377	  745.9	  456.9	 8463.0	...
5003378	  745.9	  456.5	 8463.0	...
5003379	  745.9	  456.6	 8463.0	...
5003380	  745.9	  456.6	 8463.0	...
5003381	  746.0	  456.6	 8463.0	...
5003382	  745.8	  456.6	 8461.0	...
5003383	  745.5	  456.9	 8459.0	...
5003384	  745.5	  457.3	 8459.0	...
5003385	  745.8	  457.6	 8460.0	...
5003386	  746.0	  457.7	 8463.0	...
5003387	  746.0	  457.6	 8463.0	...
5003388	  745.8	  457.6	 8464.0	...
5003389	  745.6	  457.8	 8463.0	...
5003390	  745.4	  457.9	 8460.0	...
5003391	  745.4	  458.0	 8456.0	...
5003392	  745.3	  457.9	 8451.0	...
5003393	  745.2	  457.6	 8448.0	...
5003394	  745.0	  457.3	 8446.0	...
5003395	  745.0	  457.6	 8446.0	...
5003396	  745.1	  458.0	 8446.0	...
5003397	  745.1	  457.9	 8447.0	...
5003398	  745.1	  457.2	 8448.0	...
5003399	  745.1	  456.7	 8450.0	...
5003400	  745.0	  456.9	 8451.0	...
5003401	  744.9	  457.1	 8451.0	...
5003402	  744.7	  457.1	 8451.0	...
5003403	  744.6	  456.8	 8448.0	...
5003404	  744.5	  456.6	 8442.0	...
5003405	  744.3	  456.5	 8436.0	...
5003406	  744.1	  456.8	 8436.0	...
5003407	  744.0	  457.3	 8438.0	...
5003408	  744.2	  457.8	 8439.0	...
5003409	  744.7	  458.2	 8438.0	...
5003410	  745.1	  458.4	 8441.0	...
5003411	  745.4	  458.4	 8444.0	...
5003412	  745.4	  457.9	 8448.0	...
5003413	  745.3	  457.3	 8445.0	...
5003414	  745.1	  456.8	 8441.0	...
5003415	  745.0	  456.8	 8436.0	...
5003416	  745.0	  456.6	 8439.0	...
5003417	  745.1	  456.5	 8441.0	...
5003418	  745.1	  456.2	 8443.0	...
5003419	  745.0	  456.1	 8443.0	...
5003420	  744.8	  456.0	 8442.0	...
5003421	  744.6	  456.0	 8441.0	...
5003422	  744.6	  456.3	 8441.0	...
5003423	  744.9	  456.6	 8441.0	...
5003424	  745.1	  456.5	 8440.0	...
5003425	  744.8	  456.1	 8436.0	...
5003426	  744.3	  455.9	 8432.0	...
5003427	  743.8	  456.0	 8428.0	...
5003428	  743.8	  456.0	 8428.0	...
5003429	  744.1	  455.9	 8432.0	...
5003430	  744.4	  455.7	 8436.0	...
5003431	  744.8	  455.4	 8440.0	...
5003432	  744.9	  455.7	 8439.0	...
5003433	  745.1	  456.4	 8438.0	...
5003434	  745.0	  456.9	 8438.0	...
5003435	  744.9	  456.8	 8437.0	...
5003436	  744.8	  457.0	 8436.0	...
5003437	  744.8	  457.3	 8436.0	...
5003438	  744.4	  457.3	 8435.0	...
5003439	  743.9	  457.1	 8433.0	...
5003440	  743.4	  456.9	 8430.0	...
5003441	  743.3	  456.9	 8427.0	...
5003442	  743.2	  456.8	 8426.0	...
5003443	  743.2	  456.9	 8427.0	...
5003444	  743.3	  457.2	 8428.0	...
5003445	  743.5	  457.5	 8429.0	...
5003446	  743.6	  457.8	 8427.0	...
5003447	  743.6	  457.9	 8425.0	...
5003448	  744.0	  458.0	 8426.0	...
5003449	  744.3	  458.1	 8431.0	...
5003450	  744.7	  458.0	 8436.0	...
5003451	  744.8	  457.9	 8439.0	...
5003452	  744.4	  457.2	 8439.0	...
5003453	  744.0	  456.3	 8440.0	...
5003454	  743.7	  455.5	 8442.0	...
5003455	  743.9	  455.8	 8439.0	...
5003456	  743.7	  456.5	 8434.0	...
5003457	  743.4	  457.2	 8428.0	...
5003458	  743.1	  457.5	 8424.0	...
5003459	  743.1	  457.5	 8420.0	...
5003460	  743.1	  456.9	 8419.0	...
5003461	  743.1	  456.2	 8420.0	...
5003462	  743.3	  456.0	 8422.0	...
5003463	  743.5	  456.6	 8421.0	...
5003464	  743.7	  457.1	 8420.0	...
5003465	  743.7	  456.6	 8412.0	...
5003466	  743.6	  456.0	 8406.0	...
MSG	5003467 0000 _ Number Off
5003467	  743.4	  455.5	 8403.0	...
5003468	  743.5	  455.6	 8406.0	...
5003469	  743.5	  455.8	 8409.0	...
5003470	  743.6	  456.0	 8409.0	...
5003471	  743.4	  456.2	 8408.0	...
5003472	  743.2	  456.2	 8407.0	...
5003473	  743.0	  456.3	 8407.0	...
5003474	  743.1	  456.1	 8405.0	...
5003475	  743.2	  455.7	 8404.0	...
5003476	  743.3	  455.3	 8402.0	...
5003477	  743.3	  455.4	 8401.0	...
5003478	  743.2	  455.5	 8399.0	...
5003479	  743.2	  455.6	 8398.0	...
5003480	  743.3	  456.1	 8398.0	...
5003481	  743.4	  456.6	 8399.0	...
5003482	  743.7	  457.2	 8400.0	...
5003483	  743.8	  457.1	 8401.0	...
5003484	  743.7	  456.9	 8402.0	...
5003485	  743.6	  456.8	 8403.0	...
5003486	  743.7	  456.6	 8401.0	...
5003487	  744.0	  456.6	 8399.0	...
5003488	  744.0	  456.5	 8397.0	...
5003489	  743.8	  456.7	 8399.0	...
5003490	  743.5	  457.0	 8398.0	...
5003491	  743.5	  457.3	 8397.0	...
5003492	  743.6	  457.4	 8393.0	...
5003493	  743.6	  457.5	 8389.0	...
5003494	  743.9	  457.5	 8386.0	...
5003495	  744.2	  457.4	 8387.0	...
5003496	  744.2	  457.3	 8387.0	...
5003497	  743.9	  457.4	 8389.0	...
5003498	  743.5	  457.7	 8391.0	...
5003499	  743.3	  457.9	 8392.0	...
5003500	  743.3	  457.8	 8392.0	...
5003501	  743.5	  457.6	 8391.0	...
5003502	  743.8	  457.4	 8390.0	...
5003503	  744.0	  457.6	 8388.0	...
5003504	  744.0	  457.8	 8386.0	...
5003505	  743.8	  458.2	 8384.0	...
5003506	  743.7	  458.3	 8388.0	...
5003507	  743.7	  457.4	 8393.0	...
5003508	  743.3	  456.4	 8397.0	...
5003509	  743.0	  455.8	 8398.0	...
5003510	  742.9	  456.0	 8398.0	...
5003511	  743.2	  456.2	 8398.0	...
5003512	  743.5	  456.6	 8398.0	...
5003513	  743.3	  457.2	 8396.0	...
5003514	  743.0	  457.8	 8393.0	...
5003515	  743.1	  458.0	 8390.0	...
5003516	  743.5	  458.1	 8389.0	...
5003517	  744.0	  458.1	 8389.0	...
5003518	  743.9	  458.0	 8391.0	...
5003519	  743.8	  458.0	 8391.0	...
5003520	  743.7	  458.1	 8389.0	...
5003521	  743.5	  458.0	 8386.0	...
5003522	  743.3	  457.4	 8384.0	...
5003523	  743.4	  456.7	 8385.0	...
5003524	  743.5	  456.5	 8388.0	...
5003525	  743.5	  456.8	 8391.0	...
5003526	  743.3	  456.9	 8392.0	...
5003527	  743.7	  456.7	 8391.0	...
5003528	  744.3	  456.5	 8391.0	...
5003529	  744.9	  456.5	 8389.0	...
5003530	  744.8	  456.6	 8387.0	...
5003531	  744.7	  456.9	 8385.0	...
5003532	  744.3	  457.2	 8381.0	...
5003533	  744.1	  457.4	 8378.0	...
5003534	  744.0	  457.1	 8374.0	...
5003535	  744.0	  456.8	 8374.0	...
5003536	  744.1	  456.7	 8372.0	...
5003537	  744.0	  456.9	 8370.0	...
5003538	  744.0	  457.2	 8369.0	...
5003539	  744.1	  457.1	 8369.0	...
5003540	  744.3	  457.0	 8366.0	...
5003541	  744.5	  456.8	 8362.0	...
5003542	  744.8	  456.9	 8358.0	...
5003543	  744.8	  456.9	 8355.0	...
5003544	  744.5	  457.0	 8351.0	...
5003545	  744.2	  456.9	 8348.0	...
5003546	  744.2	  456.9	 8349.0	...
5003547	  744.3	  457.6	 8351.0	...
5003548	  744.3	  458.3	 8349.0	...
5003549	  744.3	  459.0	 8346.0	...
5003550	  744.1	  459.0	 8346.0	...
5003551	  744.1	  459.0	 8349.0	...
5003552	  743.9	  459.1	 8351.0	...
5003553	  743.8	  459.3	 8353.0	...
5003554	  743.8	  459.5	 8358.0	...
5003555	  744.0	  459.7	 8363.0	...
5003556	  744.0	  459.7	 8366.0	...
5003557	  743.8	  459.2	 8367.0	...
5003558	  743.6	  458.8	 8367.0	...
5003559	  743.6	  458.2	 8364.0	...
5003560	  743.7	  457.9	 8360.0	...
5003561	  743.8	  457.6	 8355.0	...
5003562	  743.6	  457.6	 8354.0	...
5003563	  743.4	  457.9	 8354.0	...
5003564	  743.4	  458.2	 8355.0	...
5003565	  743.6	  458.3	 8355.0	...
5003566	  743.5	  458.5	 8356.0	...
5003567	  743.2	  458.8	 8356.0	...
5003568	  743.1	  459.1	 8353.0	...
5003569	  743.3	  459.7	 8351.0	...
5003570	  743.3	  460.2	 8347.0	...
5003571	  743.2	  460.6	 8346.0	...
5003572	  743.0	  460.1	 8346.0	...
5003573	  742.7	  458.9	 8348.0	...
5003574	  742.5	  457.5	 8353.0	...
5003575	  742.3	  456.6	 8357.0	...
5003576	  742.3	  456.3	 8360.0	...
5003577	  742.8	  456.1	 8358.0	...
5003578	  743.3	  456.0	 8357.0	...
5003579	  743.9	  456.7	 8354.0	...
5003580	  743.9	  457.5	 8354.0	...
5003581	  744.0	  458.3	 8353.0	...
5003582	  743.7	  458.4	 8353.0	...
5003583	  743.4	  458.5	 8356.0	...
5003584	  743.3	  458.6	 8360.0	...
5003585	  743.6	  458.5	 8363.0	...
5003586	  743.8	  458.5	 8364.0	...
5003587	  743.8	  458.6	 8364.0	...
5003588	  743.8	  458.6	 8363.0	...
5003589	  743.8	  458.6	 8363.0	...
5003590	  743.8	  458.4	 8363.0	...
5003591	  743.8	  458.2	 8362.0	...
5003592	  743.8	  458.1	 8361.0	...
5003593	  743.6	  458.1	 8360.0	...
5003594	  743.5	  458.1	 8360.0	...
5003595	  743.3	  458.1	 8361.0	...
5003596	  743.4	  458.1	 8361.0	...
5003597	  743.4	  458.2	 8360.0	...
5003598	  743.3	  458.3	 8360.0	...
5003599	  743.2	  458.3	 8359.0	...
5003600	  743.1	  458.2	 8359.0	...
5003601	  743.1	  458.0	 8358.0	...
5003602	  743.0	  458.0	 8356.0	...
5003603	  743.0	  458.2	 8352.0	...
5003604	  743.0	  458.4	 8348.0	...
5003605	  742.9	  458.4	 8348.0	...
5003606	  742.8	  458.4	 8350.0	...
5003607	  742.6	  458.2	 8353.0	...
5003608	  742.4	  458.1	 8354.0	...
5003609	  742.4	  458.1	 8353.0	...
5003610	  742.3	  458.3	 8348.0	...
5003611	  742.3	  458.5	 8344.0	...
5003612	  742.5	  458.4	 8341.0	...
5003613	  742.7	  458.2	 8341.0	...
5003614	  742.9	  458.1	 8347.0	...
5003615	  742.8	  457.7	 8353.0	...
5003616	  742.7	  457.5	 8359.0	...
5003617	  742.1	  457.7	 8358.0	...
5003618	  741.6	  458.0	 8356.0	...
5003619	  741.1	  458.1	 8355.0	...
5003620	  741.3	  457.8	 8354.0	...
5003621	  741.4	  457.6	 8352.0	...
5003622	  741.4	  457.5	 8351.0	...
5003623	  741.7	  457.6	 8350.0	...
5003624	  742.0	  457.7	 8350.0	...
5003625	  742.3	  457.9	 8351.0	...
5003626	  742.3	  458.1	 8352.0	...
5003627	  742.4	  458.6	 8354.0	...
5003628	  742.4	  459.0	 8355.0	...
5003629	  742.6	  459.3	 8356.0	...
5003630	  742.8	  459.3	 8356.0	...
5003631	  742.5	  459.3	 8355.0	...
5003632	  742.0	  459.0	 8355.0	...
5003633	  741.5	  458.7	 8354.0	...
5003634	  741.5	  458.5	 8352.0	...
5003635	  741.6	  458.4	 8350.0	...
5003636	  741.5	  458.3	 8348.0	...
5003637	  741.5	  458.4	 8347.0	...
5003638	  741.5	  458.6	 8347.0	...
5003639	  741.8	  458.7	 8347.0	...
5003640	  742.1	  458.8	 8347.0	...
5003641	  741.9	  458.7	 8348.0	...
5003642	  741.5	  458.7	 8348.0	...
5003643	  741.1	  458.7	 8348.0	...
5003644	  741.1	  458.6	 8348.0	...
5003645	  741.0	  458.4	 8348.0	...
5003646	  741.0	  458.1	 8348.0	...
5003647	  741.0	  457.9	 8349.0	...
5003648	  741.2	  458.0	 8350.0	...
5003649	  741.5	  458.0	 8350.0	...
5003650	  741.8	  458.0	 8351.0	...
5003651	  742.0	  457.8	 8351.0	...
5003652	  742.1	  457.6	 8353.0	...
5003653	  742.3	  457.6	 8355.0	...
5003654	  742.3	  457.6	 8356.0	...
5003655	  742.3	  457.9	 8356.0	...
5003656	  742.1	  458.2	 8354.0	...
5003657	  742.0	  458.7	 8354.0	...
5003658	  741.9	  459.0	 8353.0	...
5003659	  742.0	  459.3	 8352.0	...
5003660	  742.2	  459.7	 8351.0	...
5003661	  742.3	  460.2	 8349.0	...
5003662	  742.3	  460.2	 8347.0	...
5003663	  741.6	  459.4	 8346.0	...
5003664	  740.9	  458.5	 8344.0	...
5003665	  740.4	  457.9	 8349.0	...
5003666	  740.6	  457.7	 8354.0	...
5003667	  740.7	  457.9	 8356.0	...
5003668	  740.8	  458.2	 8353.0	...
5003669	  740.8	  458.6	 8350.0	...
5003670	  740.9	  458.8	 8348.0	...
5003671	  740.8	  458.9	 8346.0	...
5003672	  740.7	  458.7	 8344.0	...
5003673	  740.6	  458.5	 8345.0	...
5003674	  740.5	  458.3	 8348.0	...
5003675	  740.4	  458.6	 8350.0	...
5003676	  740.5	  459.4	 8351.0	...
5003677	  741.2	  460.1	 8352.0	...
5003678	  742.0	  461.1	 8352.0	...
MSG	5003679 0000 _ Number On
5003679	  742.3	  461.2	 8349.0	...
5003680	  742.0	  461.3	 8347.0	...
5003681	  741.5	  461.2	 8347.0	...
5003682	  741.4	  460.6	 8349.0	...
5003683	  741.3	  460.1	 8352.0	...
5003684	  741.4	  459.7	 8351.0	...
5003685	  741.4	  459.7	 8351.0	...
5003686	  741.4	  459.7	 8351.0	...
5003687	  741.1	  459.8	 8348.0	...
5003688	  740.8	  459.9	 8344.0	...
5003689	  740.4	  459.7	 8343.0	...
5003690	  740.3	  459.5	 8344.0	...
5003691	  740.3	  459.2	 8345.0	...
5003692	  740.5	  459.1	 8343.0	...
5003693	  740.7	  459.0	 8342.0	...
5003694	  740.9	  458.9	 8342.0	...
5003695	  740.7	  459.0	 8344.0	...
5003696	  740.6	  459.2	 8345.0	...
5003697	  740.7	  459.3	 8346.0	...
5003698	  741.0	  459.2	 8348.0	...
5003699	  741.3	  459.3	 8350.0	...
5003700	  741.3	  459.4	 8350.0	...
5003701	  741.3	  459.6	 8346.0	...
5003702	  740.7	  459.8	 8342.0	...
5003703	  740.1	  459.9	 8339.0	...
5003704	  739.7	  459.9	 8339.0	...
5003705	  740.0	  459.8	 8340.0	...
5003706	  740.3	  459.2	 8341.0	...
5003707	  740.4	  458.5	 8342.0	...
5003708	  740.3	  458.5	 8343.0	...
5003709	  740.4	  459.2	 8342.0	...
5003710	  740.4	  460.0	 8341.0	...
5003711	  740.1	  460.3	 8340.0	...
5003712	  739.8	  460.5	 8340.0	...
5003713	  739.9	  460.9	 8341.0	...
5003714	  740.2	  461.0	 8340.0	...
5003715	  740.5	  461.1	 8339.0	...
5003716	  740.6	  461.1	 8338.0	...
5003717	  740.7	  461.0	 8339.0	...
5003718	  740.5	  460.7	 8339.0	...
5003719	  740.2	  460.3	 8341.0	...
5003720	  740.4	  459.9	 8342.0	...
5003721	  740.8	  459.9	 8342.0	...
5003722	  741.3	  459.9	 8342.0	...
5003723	  741.2	  459.9	 8343.0	...
5003724	  741.1	  459.9	 8344.0	...
5003725	  740.9	  459.9	 8345.0	...
5003726	  741.0	  459.9	 8346.0	...
5003727	  741.3	  459.9	 8347.0	...
5003728	  741.6	  460.3	 8348.0	...
5003729	  741.7	  460.9	 8350.0	...
5003730	  741.8	  460.8	 8352.0	...
5003731	  741.8	  460.3	 8353.0	...
5003732	  741.2	  459.8	 8353.0	...
5003733	  740.6	  459.8	 8353.0	...
5003734	  740.1	  459.7	 8352.0	...
5003735	  740.1	  459.5	 8351.0	...
5003736	  740.1	  459.3	 8351.0	...
5003737	  739.9	  459.1	 8351.0	...
5003738	  739.8	  458.9	 8346.0	...
5003739	  739.9	  458.8	 8341.0	...
5003740	  739.9	  458.8	 8337.0	...
5003741	  740.0	  458.6	 8337.0	...
5003742	  740.3	  458.3	 8337.0	...
5003743	  740.5	  458.0	 8338.0	...
5003744	  740.7	  457.8	 8339.0	...
5003745	  740.6	  458.0	 8341.0	...
5003746	  740.6	  458.8	 8343.0	...
5003747	  740.7	  459.6	 8344.0	...
5003748	  740.8	  460.2	 8345.0	...
5003749	  740.8	  460.3	 8347.0	...
5003750	  740.7	  460.4	 8348.0	...
5003751	  740.5	  460.6	 8348.0	...
5003752	  740.2	  460.4	 8347.0	...
5003753	  740.0	  459.8	 8347.0	...
5003754	  740.3	  459.2	 8346.0	...
5003755	  740.9	  459.2	 8345.0	...
5003756	  741.3	  459.5	 8344.0	...
5003757	  741.1	  459.8	 8346.0	...
5003758	  740.9	  459.8	 8348.0	...
5003759	  741.0	  459.8	 8348.0	...
5003760	  741.3	  459.8	 8346.0	...
5003761	  741.6	  459.8	 8342.0	...
5003762	  741.8	  459.7	 8339.0	...
5003763	  741.8	  459.4	 8339.0	...
5003764	  741.7	  459.1	 8341.0	...
5003765	  741.4	  458.8	 8344.0	...
5003766	  740.9	  458.9	 8347.0	...
5003767	  740.6	  459.0	 8350.0	...
5003768	  740.7	  459.2	 8352.0	...
5003769	  741.0	  459.4	 8349.0	...
5003770	  740.9	  459.6	 8346.0	...
5003771	  740.5	  459.8	 8344.0	...
5003772	  740.3	  459.5	 8344.0	...
5003773	  740.6	  459.1	 8344.0	...
5003774	  740.9	  458.9	 8345.0	...
5003775	  740.9	  459.1	 8343.0	...
5003776	  741.0	  459.7	 8341.0	...
5003777	  741.2	  460.2	 8339.0	...
5003778	  741.5	  460.7	 8336.0	...
5003779	  741.3	  460.9	 8336.0	...
5003780	  740.7	  459.8	 8336.0	...
5003781	  739.9	  458.7	 8338.0	...
5003782	  739.6	  457.9	 8340.0	...
5003783	  739.4	  458.2	 8341.0	...
5003784	  739.4	  458.5	 8344.0	...
5003785	  740.0	  458.2	 8347.0	...
5003786	  740.5	  458.2	 8351.0	...
5003787	  741.1	  458.6	 8351.0	...
5003788	  741.1	  459.0	 8351.0	...
5003789	  741.2	  459.7	 8349.0	...
5003790	  741.0	  459.9	 8348.0	...
5003791	  740.8	  460.2	 8347.0	...
5003792	  740.5	  460.4	 8346.0	...
5003793	  740.5	  460.5	 8344.0	...
5003794	  740.5	  460.2	 8343.0	...
5003795	  740.4	  459.5	 8342.0	...
5003796	  740.3	  458.9	 8341.0	...
5003797	  740.1	  458.3	 8341.0	...
5003798	  740.1	  458.3	 8343.0	...
5003799	  740.4	  458.2	 8344.0	...
5003800	  740.7	  458.5	 8346.0	...
5003801	  740.7	  458.9	 8347.0	...
5003802	  740.3	  459.2	 8348.0	...
5003803	  739.9	  458.9	 8348.0	...
5003804	  739.9	  458.7	 8348.0	...
5003805	  739.9	  458.6	 8349.0	...
5003806	  739.9	  458.4	 8349.0	...
5003807	  740.0	  458.2	 8349.0	...
5003808	  740.2	  458.2	 8349.0	...
5003809	  740.5	  458.4	 8350.0	...
5003810	  740.7	  458.5	 8356.0	...
5003811	  740.7	  458.5	 8359.0	...
5003812	  740.6	  458.6	 8362.0	...
5003813	  740.4	  458.7	 8362.0	...
5003814	  740.2	  458.5	 8362.0	...
5003815	  739.9	  458.2	 8362.0	...
5003816	  739.9	  458.2	 8362.0	...
5003817	  740.0	  458.4	 8360.0	...
5003818	  740.1	  458.5	 8359.0	...
5003819	  740.2	  458.6	 8357.0	...
5003820	  740.3	  458.7	 8357.0	...
5003821	  740.5	  458.9	 8357.0	...
5003822	  740.7	  458.9	 8357.0	...
5003823	  740.8	  459.1	 8357.0	...
5003824	  740.7	  459.2	 8360.0	...
5003825	  740.5	  459.4	 8364.0	...
5003826	  740.4	  459.5	 8367.0	...
5003827	  740.2	  459.6	 8367.0	...
5003828	  740.1	  459.9	 8367.0	...
5003829	  740.1	  460.2	 8366.0	...
5003830	  740.0	  459.7	 8366.0	...
5003831	  740.1	  459.1	 8366.0	...
5003832	  740.1	  458.6	 8366.0	...
5003833	  740.3	  459.2	 8366.0	...
5003834	  740.4	  459.6	 8365.0	...
5003835	  740.6	  458.9	 8364.0	...
5003836	  740.7	  458.1	 8366.0	...
5003837	  740.7	  457.4	 8368.0	...
5003838	  740.7	  457.4	 8368.0	...
5003839	  740.5	  457.5	 8367.0	...
5003840	  740.4	  457.5	 8365.0	...
5003841	  740.9	  457.3	 8364.0	...
5003842	  741.4	  457.2	 8362.0	...
5003843	  741.5	  457.1	 8365.0	...
5003844	  740.7	  457.2	 8369.0	...
5003845	  740.0	  457.4	 8373.0	...
5003846	  739.9	  457.7	 8370.0	...
5003847	  740.0	  458.0	 8368.0	...
5003848	  740.1	  458.2	 8368.0	...
5003849	  740.1	  458.2	 8368.0	...
5003850	  740.1	  458.2	 8369.0	...
5003851	  740.1	  458.2	 8370.0	...
5003852	  740.0	  458.0	 8370.0	...
5003853	  739.9	  457.1	 8370.0	...
5003854	  739.9	  456.2	 8371.0	...
5003855	  739.9	  455.6	 8371.0	...
5003856	  739.9	  455.8	 8372.0	...
5003857	  740.0	  455.9	 8371.0	...
5003858	  740.1	  455.8	 8371.0	...
5003859	  740.2	  455.8	 8370.0	...
5003860	  740.4	  456.3	 8367.0	...
5003861	  740.6	  456.6	 8365.0	...
5003862	  740.9	  457.0	 8365.0	...
5003863	  741.2	  456.9	 8365.0	...
5003864	  741.5	  457.0	 8366.0	...
5003865	  741.6	  457.0	 8367.0	...
5003866	  741.3	  457.4	 8367.0	...
5003867	  740.8	  457.9	 8366.0	...
5003868	  740.6	  458.1	 8366.0	...
5003869	  740.7	  457.8	 8370.0	...
5003870	  740.7	  457.7	 8373.0	...
5003871	  740.5	  457.8	 8376.0	...
5003872	  740.1	  457.8	 8377.0	...
5003873	  740.0	  457.6	 8377.0	...
5003874	  740.2	  457.3	 8377.0	...
5003875	  740.7	  457.0	 8378.0	...
5003876	  741.2	  456.9	 8379.0	...
5003877	  741.3	  456.7	 8379.0	...
5003878	  741.2	  457.0	 8379.0	...
5003879	  741.1	  457.4	 8377.0	...
5003880	  741.4	  457.8	 8375.0	...
5003881	  741.6	  458.0	 8373.0	...
5003882	  741.1	  458.4	 8372.0	...
5003883	  740.4	  458.8	 8373.0	...
5003884	  739.7	  459.1	 8375.0	...
5003885	  739.7	  458.8	 8379.0	...
5003886	  739.9	  458.6	 8381.0	...
5003887	  740.0	  458.1	 8382.0	...
5003888	  740.3	  457.9	 8381.0	...
5003889	  740.5	  457.6	 8378.0	...
5003890	  740.7	  457.6	 8375.0	...
5003891	  741.0	  457.7	 8373.0	...
5003892	  741.5	  457.7	 8372.0	...
5003893	  742.1	  457.7	 8371.0	...
5003894	  741.9	  457.8	 8370.0	...
5003895	  741.2	  458.0	 8370.0	...
5003896	  740.7	  458.3	 8369.0	...
5003897	  740.7	  458.3	 8368.0	...
5003898	  740.8	  458.2	 8368.0	...
5003899	  741.2	  458.0	 8368.0	...
5003900	  741.7	  458.0	 8369.0	...
5003901	  742.2	  458.2	 8369.0	...
5003902	  741.8	  458.6	 8366.0	...
5003903	  741.2	  458.4	 8362.0	...
5003904	  740.6	  458.2	 8358.0	...
5003905	  740.4	  458.3	 8358.0	...
5003906	  740.5	  458.5	 8357.0	...
5003907	  740.7	  458.8	 8359.0	...
5003908	  740.8	  458.6	 8359.0	...
5003909	  740.8	  458.2	 8359.0	...
5003910	  740.9	  457.1	 8358.0	...
5003911	  741.2	  456.2	 8360.0	...
5003912	  741.6	  455.5	 8360.0	...
5003913	  742.0	  456.3	 8360.0	...
5003914	  742.1	  457.1	 8362.0	...
5003915	  742.2	  457.9	 8366.0	...
5003916	  742.1	  458.0	 8370.0	...
5003917	  742.1	  457.8	 8370.0	...
5003918	  742.0	  457.5	 8371.0	...
5003919	  742.0	  456.9	 8372.0	...
5003920	  742.0	  456.6	 8373.0	...
5003921	  741.9	  456.7	 8374.0	...
5003922	  741.8	  457.2	 8374.0	...
5003923	  741.7	  457.4	 8379.0	...
5003924	  741.7	  457.2	 8383.0	...
5003925	  741.5	  456.9	 8383.0	...
5003926	  741.4	  457.1	 8379.0	...
5003927	  741.5	  457.2	 8375.0	...
5003928	  741.8	  457.3	 8374.0	...
5003929	  742.2	  457.2	 8373.0	...
5003930	  742.3	  457.6	 8373.0	...
5003931	  742.5	  457.9	 8374.0	...
5003932	  742.7	  457.8	 8376.0	...
5003933	  742.8	  457.4	 8378.0	...
5003934	  742.9	  457.0	 8376.0	...
5003935	  742.9	  457.0	 8375.0	...
5003936	  742.9	  457.0	 8372.0	...
5003937	  742.9	  457.2	 8371.0	...
5003938	  742.6	  457.3	 8370.0	...
5003939	  742.4	  457.3	 8372.0	...
5003940	  742.2	  457.1	 8375.0	...
5003941	  742.3	  456.8	 8378.0	...
5003942	  742.5	  456.8	 8379.0	...
5003943	  742.6	  456.9	 8380.0	...
5003944	  742.6	  457.0	 8381.0	...
5003945	  742.3	  457.0	 8379.0	...
5003946	  742.0	  457.0	 8376.0	...
5003947	  742.1	  457.0	 8377.0	...
5003948	  742.4	  456.9	 8381.0	...
5003949	  742.8	  457.2	 8386.0	...
5003950	  743.0	  457.8	 8383.0	...
5003951	  743.0	  458.5	 8381.0	...
5003952	  742.6	  457.8	 8382.0	...
5003953	  742.2	  457.0	 8384.0	...
5003954	  741.9	  456.2	 8385.0	...
5003955	  741.9	  456.2	 8382.0	...
5003956	  741.9	  456.2	 8380.0	...
5003957	  742.0	  456.3	 8382.0	...
5003958	  742.3	  456.4	 8385.0	...
5003959	  742.4	  456.5	 8387.0	...
5003960	  742.5	  456.6	 8384.0	...
5003961	  742.2	  456.7	 8382.0	...
5003962	  742.0	  456.8	 8379.0	...
5003963	  741.9	  456.9	 8383.0	...
5003964	  741.9	  457.0	 8386.0	...
5003965	  741.8	  457.0	 8387.0	...
5003966	  741.6	  456.7	 8383.0	...
5003967	  741.4	  456.3	 8379.0	...
5003968	  741.4	  455.9	 8377.0	...
5003969	  741.9	  455.9	 8377.0	...
5003970	  742.4	  456.0	 8378.0	...
5003971	  742.7	  456.3	 8378.0	...
5003972	  742.5	  456.6	 8377.0	...
5003973	  742.4	  456.7	 8377.0	...
5003974	  742.3	  456.9	 8376.0	...
5003975	  742.4	  457.1	 8377.0	...
5003976	  742.5	  457.3	 8376.0	...
5003977	  742.5	  457.1	 8376.0	...
5003978	  742.7	  456.8	 8376.0	...
5003979	  742.7	  456.0	 8378.0	...
5003980	  742.7	  455.6	 8381.0	...
5003981	  742.4	  455.1	 8383.0	...
MSG	5003982 0000 _ Number Off
5003982	  742.2	  455.1	 8383.0	...
5003983	  742.2	  455.1	 8383.0	...
5003984	  742.5	  455.1	 8383.0	...
5003985	  742.7	  455.5	 8384.0	...
5003986	  742.9	  456.0	 8382.0	...
5003987	  743.0	  456.5	 8380.0	...
5003988	  743.2	  456.5	 8377.0	...
5003989	  743.1	  456.6	 8376.0	...
5003990	  742.9	  456.7	 8376.0	...
5003991	  742.5	  456.8	 8378.0	...
5003992	  742.2	  457.0	 8381.0	...
5003993	  742.0	  456.1	 8387.0	...
5003994	  741.9	  455.1	 8389.0	...
5003995	  742.0	  454.8	 8390.0	...
5003996	  742.4	  455.4	 8389.0	...
5003997	  742.9	  456.1	 8389.0	...
5003998	  743.3	  456.2	 8388.0	...
5003999	  743.4	  456.5	 8387.0	...
5004000	  743.4	  456.7	 8388.0	...
5004001	  743.4	  456.8	 8389.0	...
5004002	  743.4	  456.8	 8391.0	...
5004003	  743.4	  456.8	 8391.0	...
5004004	  743.4	  456.8	 8391.0	...
5004005	  743.3	  456.2	 8391.0	...
5004006	  743.2	  455.6	 8391.0	...
5004007	  743.1	  455.1	 8387.0	...
5004008	  743.1	  454.8	 8383.0	...
5004009	  743.1	  454.7	 8381.0	...
5004010	  743.1	  454.9	 8384.0	...
5004011	  743.3	  456.0	 8385.0	...
5004012	  743.9	  456.9	 8385.0	...
5004013	  744.5	  457.5	 8384.0	...
5004014	  744.7	  456.9	 8383.0	...
5004015	  744.4	  456.5	 8384.0	...
5004016	  743.9	  456.2	 8385.0	...
5004017	  743.5	  456.5	 8385.0	...
5004018	  743.1	  456.8	 8384.0	...
5004019	  742.8	  456.9	 8383.0	...
5004020	  742.5	  456.3	 8384.0	...
5004021	  742.7	  455.6	 8388.0	...
5004022	  743.2	  454.9	 8391.0	...
5004023	  743.8	  454.8	 8389.0	...
5004024	  743.9	  454.8	 8387.0	...
5004025	  743.9	  455.3	 8385.0	...
5004026	  743.7	  455.8	 8386.0	...
5004027	  743.6	  456.0	 8387.0	...
5004028	  743.5	  455.7	 8386.0	...
5004029	  743.6	  455.0	 8385.0	...
5004030	  743.7	  454.7	 8384.0	...
5004031	  743.5	  454.9	 8384.0	...
5004032	  743.3	  455.5	 8384.0	...
5004033	  742.9	  456.1	 8384.0	...
5004034	  742.7	  456.4	 8383.0	...
5004035	  742.5	  456.7	 8384.0	...
5004036	  742.6	  456.9	 8384.0	...
5004037	  742.7	  456.8	 8382.0	...
5004038	  742.7	  456.6	 8380.0	...
5004039	  742.8	  456.2	 8382.0	...
5004040	  742.6	  455.7	 8386.0	...
5004041	  742.3	  455.3	 8390.0	...
5004042	  742.5	  455.1	 8390.0	...
5004043	  743.0	  454.9	 8390.0	...
5004044	  743.4	  454.8	 8390.0	...
5004045	  743.2	  455.1	 8390.0	...
5004046	  743.0	  455.4	 8390.0	...
5004047	  742.9	  455.5	 8390.0	...
5004048	  742.8	  455.3	 8389.0	...
5004049	  742.9	  454.9	 8390.0	...
5004050	  743.1	  454.5	 8390.0	...
5004051	  743.3	  454.3	 8392.0	...
5004052	  743.4	  454.2	 8395.0	...
5004053	  743.6	  454.1	 8393.0	...
5004054	  743.8	  454.2	 8389.0	...
5004055	  743.9	  455.1	 8386.0	...
5004056	  743.9	  455.9	 8386.0	...
5004057	  743.7	  455.9	 8387.0	...
5004058	  743.7	  455.5	 8386.0	...
5004059	  743.5	  455.0	 8384.0	...
5004060	  743.5	  455.3	 8383.0	...
5004061	  743.3	  455.2	 8384.0	...
5004062	  743.3	  455.2	 8384.0	...
5004063	  743.5	  455.1	 8383.0	...
5004064	  743.7	  455.2	 8385.0	...
5004065	  743.4	  455.2	 8388.0	...
5004066	  743.0	  455.4	 8391.0	...
5004067	  742.6	  455.5	 8392.0	...
5004068	  742.9	  454.8	 8392.0	...
5004069	  743.3	  453.9	 8392.0	...
5004070	  743.3	  453.7	 8392.0	...
5004071	  742.9	  454.3	 8393.0	...
5004072	  742.6	  454.8	 8394.0	...
5004073	  742.6	  454.7	 8394.0	...
5004074	  742.5	  454.6	 8393.0	...
5004075	  742.1	  454.5	 8393.0	...
5004076	  741.9	  454.2	 8389.0	...
5004077	  742.0	  453.8	 8386.0	...
5004078	  742.3	  454.0	 8383.0	...
5004079	  742.8	  454.5	 8383.0	...
5004080	  743.0	  454.9	 8385.0	...
5004081	  743.1	  454.9	 8386.0	...
5004082	  743.3	  454.9	 8387.0	...
5004083	  743.6	  455.0	 8387.0	...
5004084	  744.0	  455.4	 8388.0	...
5004085	  744.3	  455.7	 8390.0	...
5004086	  744.1	  456.1	 8391.0	...
5004087	  743.5	  456.2	 8390.0	...
5004088	  742.8	  456.4	 8390.0	...
5004089	  742.6	  456.2	 8390.0	...
5004090	  742.6	  456.1	 8390.0	...
5004091	  742.7	  455.8	 8391.0	...
5004092	  742.7	  455.6	 8392.0	...
5004093	  743.1	  455.4	 8393.0	...
5004094	  743.5	  455.4	 8393.0	...
5004095	  744.1	  455.6	 8396.0	...
5004096	  744.3	  455.9	 8401.0	...
5004097	  744.3	  456.0	 8405.0	...
5004098	  744.0	  456.0	 8405.0	...
5004099	  743.6	  455.7	 8403.0	...
5004100	  743.3	  455.3	 8402.0	...
5004101	  743.2	  454.8	 8403.0	...
5004102	  743.2	  454.6	 8404.0	...
5004103	  743.2	  454.7	 8401.0	...
5004104	  743.0	  454.7	 8396.0	...
5004105	  742.7	  454.8	 8394.0	...
5004106	  742.5	  454.9	 8397.0	...
5004107	  742.5	  454.8	 8402.0	...
5004108	  742.5	  454.7	 8403.0	...
5004109	  742.6	  454.6	 8405.0	...
5004110	  742.8	  454.7	 8406.0	...
5004111	  743.0	  454.8	 8404.0	...
5004112	  743.1	  455.4	 8401.0	...
5004113	  743.3	  456.0	 8398.0	...
5004114	  743.5	  456.5	 8403.0	...
5004115	  743.7	  456.5	 8408.0	...
5004116	  743.8	  456.7	 8413.0	...
5004117	  743.8	  457.0	 8412.0	...
5004118	  743.8	  457.4	 8410.0	...
5004119	  743.7	  457.0	 8407.0	...
5004120	  743.2	  456.4	 8406.0	...
5004121	  742.7	  455.8	 8406.0	...
5004122	  742.3	  455.8	 8408.0	...
5004123	  742.1	  455.6	 8409.0	...
5004124	  742.0	  455.5	 8409.0	...
5004125	  742.0	  455.4	 8408.0	...
5004126	  742.1	  455.3	 8410.0	...
5004127	  742.2	  455.2	 8411.0	...
5004128	  742.3	  455.1	 8412.0	...
5004129	  742.4	  455.2	 8411.0	...
5004130	  742.5	  455.5	 8410.0	...
5004131	  742.7	  455.8	 8410.0	...
5004132	  742.7	  456.1	 8408.0	...
5004133	  743.1	  455.9	 8408.0	...
5004134	  743.5	  456.3	 8406.0	...
5004135	  743.5	  456.6	 8404.0	...
5004136	  743.2	  457.0	 8403.0	...
5004137	  743.1	  456.9	 8403.0	...
5004138	  743.4	  456.9	 8404.0	...
5004139	  743.6	  456.9	 8409.0	...
5004140	  743.4	  456.7	 8414.0	...
5004141	  743.0	  456.0	 8417.0	...
5004142	  742.6	  455.2	 8417.0	...
5004143	  742.5	  455.2	 8416.0	...
5004144	  742.4	  455.8	 8416.0	...
5004145	  742.3	  456.6	 8416.0	...
5004146	  742.8	  456.8	 8416.0	...
5004147	  743.3	  456.8	 8418.0	...
5004148	  743.6	  456.6	 8419.0	...
5004149	  743.4	  456.5	 8420.0	...
5004150	  743.6	  456.6	 8418.0	...
5004151	  744.0	  456.8	 8417.0	...
5004152	  744.1	  456.6	 8416.0	...
5004153	  744.0	  456.5	 8416.0	...
5004154	  743.9	  456.6	 8416.0	...
5004155	  743.8	  456.8	 8416.0	...
5004156	  743.5	  456.8	 8416.0	...
5004157	  743.1	  456.5	 8420.0	...
5004158	  743.0	  456.1	 8424.0	...
5004159	  742.8	  456.2	 8425.0	...
5004160	  742.7	  456.4	 8423.0	...
5004161	  742.7	  456.8	 8420.0	...
5004162	  742.8	  456.9	 8422.0	...
5004163	  743.0	  456.1	 8425.0	...
5004164	  743.4	  455.1	 8427.0	...
5004165	  743.8	  454.8	 8432.0	...
5004166	  744.1	  455.3	 8436.0	...
5004167	  743.9	  455.8	 8440.0	...
5004168	  743.6	  455.7	 8438.0	...
5004169	  743.4	  455.7	 8435.0	...
5004170	  743.3	  455.3	 8433.0	...
5004171	  743.3	  454.9	 8435.0	...
5004172	  743.4	  455.1	 8436.0	...
5004173	  743.6	  455.7	 8435.0	...
5004174	  743.2	  456.4	 8432.0	...
5004175	  742.6	  456.5	 8429.0	...
5004176	  742.3	  456.4	 8426.0	...
5004177	  742.6	  456.2	 8426.0	...
5004178	  742.9	  456.6	 8426.0	...
5004179	  743.0	  457.1	 8426.0	...
5004180	  743.0	  457.1	 8427.0	...
5004181	  742.9	  456.3	 8427.0	...
5004182	  742.7	  455.6	 8427.0	...
MSG	5004183 0000 _ Number On
5004183	  742.8	  456.1	 8427.0	...
5004184	  742.7	  456.8	 8424.0	...
5004185	  742.8	  457.6	 8419.0	...
5004186	  742.7	  457.8	 8414.0	...
5004187	  742.8	  458.1	 8413.0	...
5004188	  742.8	  458.3	 8414.0	...
5004189	  742.9	  458.4	 8415.0	...
5004190	  742.8	  458.4	 8415.0	...
5004191	  742.7	  457.9	 8414.0	...
5004192	  742.5	  457.4	 8414.0	...
5004193	  742.4	  457.0	 8414.0	...
5004194	  742.1	  457.0	 8415.0	...
5004195	  741.8	  457.1	 8416.0	...
5004196	  741.7	  457.1	 8417.0	...
5004197	  741.7	  457.0	 8417.0	...
5004198	  741.8	  456.9	 8417.0	...
5004199	  742.4	  456.4	 8420.0	...
5004200	  743.0	  456.0	 8423.0	...
5004201	  743.7	  455.9	 8426.0	...
5004202	  744.0	  456.1	 8422.0	...
5004203	  744.3	  456.3	 8418.0	...
5004204	  744.2	  456.0	 8415.0	...
5004205	  743.9	  455.6	 8415.0	...
5004206	  743.4	  455.8	 8416.0	...
5004207	  743.2	  456.4	 8419.0	...
5004208	  743.1	  457.0	 8422.0	...
5004209	  743.1	  456.6	 8425.0	...
5004210	  743.0	  456.3	 8429.0	...
5004211	  743.0	  455.9	 8432.0	...
5004212	  743.1	  455.9	 8435.0	...
5004213	  743.3	  455.8	 8433.0	...
5004214	  743.4	  455.7	 8430.0	...
5004215	  743.4	  456.1	 8427.0	...
5004216	  743.4	  456.5	 8425.0	...
5004217	  743.2	  456.8	 8427.0	...
5004218	  743.1	  456.7	 8430.0	...
5004219	  743.1	  456.6	 8432.0	...
5004220	  743.1	  456.6	 8431.0	...
5004221	  743.1	  456.8	 8426.0	...
5004222	  743.2	  456.9	 8421.0	...
5004223	  743.4	  457.2	 8417.0	...
5004224	  743.5	  457.4	 8417.0	...
5004225	  743.3	  457.5	 8418.0	...
5004226	  743.1	  457.5	 8419.0	...
5004227	  742.8	  457.5	 8420.0	...
5004228	  742.5	  457.5	 8424.0	...
5004229	  742.1	  457.8	 8427.0	...
5004230	  742.0	  458.0	 8431.0	...
5004231	  741.9	  458.2	 8432.0	...
5004232	  742.1	  458.1	 8434.0	...
5004233	  742.2	  458.4	 8437.0	...
5004234	  742.4	  458.6	 8440.0	...
5004235	  742.5	  458.2	 8441.0	...
5004236	  742.7	  457.6	 8441.0	...
5004237	  743.0	  456.9	 8440.0	...
5004238	  743.3	  456.9	 8440.0	...
5004239	  743.3	  456.8	 8439.0	...
5004240	  743.5	  457.1	 8438.0	...
5004241	  743.5	  457.3	 8437.0	...
5004242	  743.7	  457.5	 8437.0	...
5004243	  743.7	  458.0	 8437.0	...
5004244	  743.8	  458.6	 8437.0	...
5004245	  743.9	  459.0	 8437.0	...
5004246	  743.9	  459.1	 8437.0	...
5004247	  743.9	  459.2	 8437.0	...
5004248	  743.8	  458.3	 8441.0	...
5004249	  743.6	  456.8	 8445.0	...
5004250	  743.4	  455.3	 8447.0	...
5004251	  743.6	  455.3	 8442.0	...
5004252	  743.9	  456.0	 8438.0	...
5004253	  744.0	  456.9	 8436.0	...
5004254	  743.6	  457.6	 8437.0	...
5004255	  743.3	  458.2	 8438.0	...
5004256	  743.0	  458.4	 8439.0	...
5004257	  742.7	  457.9	 8442.0	...
5004258	  742.4	  457.2	 8445.0	...
5004259	  742.3	  456.2	 8447.0	...
5004260	  742.2	  455.5	 8445.0	...
5004261	  742.2	  455.2	 8440.0	...
5004262	  742.2	  455.6	 8435.0	...
5004263	  742.4	  456.7	 8432.0	...
5004264	  742.5	  457.4	 8431.0	...
5004265	  742.8	  458.2	 8429.0	...
5004266	  742.9	  457.9	 8426.0	...
5004267	  742.9	  457.7	 8424.0	...
5004268	  742.9	  457.1	 8429.0	...
5004269	  743.0	  456.8	 8434.0	...
5004270	  742.6	  456.6	 8440.0	...
5004271	  742.1	  456.2	 8440.0	...
5004272	  741.6	  455.8	 8442.0	...
5004273	  742.1	  455.4	 8443.0	...
5004274	  742.7	  455.4	 8447.0	...
5004275	  743.3	  455.4	 8450.0	...
5004276	  743.3	  455.4	 8452.0	...
5004277	  743.4	  455.3	 8451.0	...
5004278	  743.5	  455.4	 8449.0	...
5004279	  743.6	  455.7	 8448.0	...
5004280	  743.2	  456.2	 8447.0	...
5004281	  742.8	  456.6	 8447.0	...
5004282	  742.5	  456.8	 8441.0	...
5004283	  742.3	  457.1	 8435.0	...
5004284	  742.3	  457.3	 8431.0	...
5004285	  742.4	  456.8	 8435.0	...
5004286	  742.5	  456.2	 8438.0	...
5004287	  742.7	  455.6	 8438.0	...
5004288	  742.8	  455.7	 8437.0	...
5004289	  742.8	  456.1	 8435.0	...
5004290	  742.9	  456.7	 8435.0	...
5004291	  743.0	  457.1	 8436.0	...
5004292	  743.0	  456.9	 8436.0	...
5004293	  742.4	  456.5	 8437.0	...
5004294	  741.8	  456.5	 8436.0	...
5004295	  741.8	  457.1	 8435.0	...
5004296	  742.3	  457.8	 8435.0	...
5004297	  742.4	  458.0	 8434.0	...
5004298	  742.2	  458.3	 8432.0	...
5004299	  742.2	  458.4	 8429.0	...
5004300	  742.4	  458.3	 8429.0	...
5004301	  742.7	  458.1	 8432.0	...
5004302	  742.5	  457.4	 8434.0	...
5004303	  742.4	  456.9	 8434.0	...
5004304	  742.1	  456.1	 8435.0	...
5004305	  742.6	  455.9	 8436.0	...
5004306	  743.2	  455.6	 8437.0	...
5004307	  743.8	  455.5	 8437.0	...
5004308	  744.0	  456.3	 8438.0	...
5004309	  744.2	  457.0	 8439.0	...
5004310	  744.1	  457.7	 8440.0	...
5004311	  743.9	  457.8	 8441.0	...
5004312	  743.8	  457.7	 8440.0	...
5004313	  743.4	  457.5	 8440.0	...
5004314	  743.0	  457.4	 8440.0	...
5004315	  742.6	  457.3	 8443.0	...
5004316	  742.5	  456.8	 8446.0	...
5004317	  742.5	  456.2	 8450.0	...
5004318	  742.4	  455.6	 8451.0	...
5004319	  742.5	  455.6	 8449.0	...
5004320	  742.6	  455.7	 8447.0	...
5004321	  742.7	  455.8	 8446.0	...
5004322	  742.7	  455.8	 8447.0	...
5004323	  742.6	  455.5	 8447.0	...
5004324	  742.5	  455.2	 8447.0	...
5004325	  742.3	  455.1	 8447.0	...
5004326	  742.1	  455.0	 8446.0	...
5004327	  741.9	  455.2	 8444.0	...
5004328	  742.0	  455.5	 8439.0	...
5004329	  742.2	  455.7	 8435.0	...
5004330	  742.4	  455.8	 8434.0	...
5004331	  742.7	  455.9	 8437.0	...
5004332	  742.8	  455.9	 8441.0	...
5004333	  742.9	  455.9	 8442.0	...
5004334	  742.9	  456.6	 8442.0	...
5004335	  742.9	  457.3	 8442.0	...
5004336	  742.9	  457.6	 8442.0	...
5004337	  742.8	  457.2	 8444.0	...
5004338	  742.6	  456.9	 8446.0	...
5004339	  742.4	  457.0	 8448.0	...
5004340	  742.2	  457.0	 8448.0	...
5004341	  742.0	  456.8	 8447.0	...
5004342	  741.9	  456.7	 8447.0	...
5004343	  741.9	  456.6	 8443.0	...
5004344	  741.8	  456.7	 8440.0	...
5004345	  741.7	  456.6	 8436.0	...
5004346	  742.0	  456.3	 8436.0	...
5004347	  742.3	  456.1	 8437.0	...
5004348	  742.6	  456.1	 8438.0	...
5004349	  742.7	  456.3	 8439.0	...
5004350	  742.7	  456.5	 8439.0	...
5004351	  742.6	  456.6	 8438.0	...
5004352	  742.5	  456.4	 8437.0	...
5004353	  742.3	  456.1	 8438.0	...
5004354	  742.0	  455.8	 8440.0	...
5004355	  741.9	  455.7	 8441.0	...
5004356	  742.0	  455.6	 8440.0	...
5004357	  742.1	  455.6	 8439.0	...
5004358	  742.2	  455.5	 8439.0	...
5004359	  742.2	  455.5	 8439.0	...
5004360	  742.3	  455.6	 8438.0	...
5004361	  742.4	  455.4	 8441.0	...
5004362	  742.4	  455.1	 8446.0	...
5004363	  742.2	  454.8	 8450.0	...
5004364	  741.9	  454.7	 8452.0	...
5004365	  741.6	  454.7	 8451.0	...
5004366	  741.6	  454.3	 8446.0	...
5004367	  741.6	  453.9	 8441.0	...
5004368	  741.7	  453.7	 8437.0	...
5004369	  742.0	  453.8	 8436.0	...
5004370	  742.2	  453.9	 8435.0	...
5004371	  742.2	  454.1	 8434.0	...
5004372	  742.1	  454.4	 8436.0	...
5004373	  742.0	  454.7	 8439.0	...
5004374	  742.1	  454.8	 8442.0	...
5004375	  742.2	  454.8	 8444.0	...
5004376	  742.2	  454.9	 8445.0	...
5004377	  742.1	  454.8	 8445.0	...
5004378	  741.9	  454.8	 8445.0	...
5004379	  741.9	  454.9	 8444.0	...
5004380	  741.9	  455.1	 8443.0	...
5004381	  741.9	  454.9	 8443.0	...
5004382	  742.0	  454.5	 8443.0	...
5004383	  742.2	  454.3	 8448.0	...
5004384	  742.3	  454.3	 8453.0	...
5004385	  742.4	  453.6	 8455.0	...
5004386	  742.5	  452.7	 8453.0	...
5004387	  742.4	  452.8	 8451.0	...
5004388	  742.2	  453.9	 8452.0	...
5004389	  741.9	  454.5	 8453.0	...
5004390	  741.8	  454.1	 8452.0	...
5004391	  741.9	  454.6	 8452.0	...
5004392	  741.8	  455.6	 8452.0	...
5004393	  741.7	  456.6	 8452.0	...
5004394	  741.6	  456.3	 8450.0	...
5004395	  741.6	  455.9	 8449.0	...
5004396	  741.8	  455.4	 8449.0	...
5004397	  742.3	  455.3	 8453.0	...
5004398	  742.5	  455.4	 8456.0	...
5004399	  742.6	  455.5	 8460.0	...
5004400	  742.2	  455.6	 8459.0	...
5004401	  741.9	  455.6	 8458.0	...
5004402	  741.8	  455.6	 8453.0	...
5004403	  742.0	  455.4	 8447.0	...
5004404	  741.7	  455.1	 8441.0	...
5004405	  741.2	  454.6	 8440.0	...
5004406	  740.7	  454.3	 8441.0	...
5004407	  740.8	  454.4	 8442.0	...
5004408	  741.1	  454.7	 8444.0	...
5004409	  741.3	  454.7	 8446.0	...
5004410	  741.4	  454.4	 8447.0	...
5004411	  741.3	  454.1	 8447.0	...
5004412	  741.7	  454.0	 8447.0	...
5004413	  742.2	  454.2	 8449.0	...
5004414	  742.6	  454.4	 8452.0	...
5004415	  742.5	  454.9	 8455.0	...
5004416	  742.5	  455.1	 8453.0	...
5004417	  742.5	  455.4	 8449.0	...
5004418	  742.5	  455.2	 8446.0	...
5004419	  742.6	  455.0	 8450.0	...
5004420	  742.6	  454.8	 8454.0	...
5004421	  742.6	  454.3	 8458.0	...
5004422	  742.4	  453.1	 8460.0	...
5004423	  742.3	  451.9	 8463.0	...
5004424	  742.2	  451.5	 8464.0	...
5004425	  742.6	  451.5	 8462.0	...
5004426	  743.0	  451.5	 8461.0	...
5004427	  743.5	  452.0	 8461.0	...
5004428	  743.5	  452.7	 8462.0	...
5004429	  743.2	  453.5	 8460.0	...
5004430	  742.8	  453.5	 8456.0	...
5004431	  742.5	  453.5	 8455.0	...
5004432	  742.5	  453.4	 8456.0	...
5004433	  742.4	  453.8	 8454.0	...
5004434	  742.3	  454.0	 8450.0	...
5004435	  742.2	  454.5	 8446.0	...
5004436	  742.0	  454.8	 8446.0	...
5004437	  742.1	  454.2	 8451.0	...
5004438	  742.2	  453.2	 8456.0	...
5004439	  742.3	  452.2	 8462.0	...
5004440	  742.2	  452.1	 8462.0	...
5004441	  741.9	  452.1	 8463.0	...
5004442	  741.8	  452.2	 8462.0	...
5004443	  742.2	  452.5	 8461.0	...
5004444	  742.7	  453.0	 8460.0	...
5004445	  743.4	  453.5	 8456.0	...
5004446	  743.5	  453.2	 8452.0	...
5004447	  743.2	  452.7	 8452.0	...
5004448	  742.9	  452.4	 8455.0	...
5004449	  742.4	  452.8	 8459.0	...
5004450	  742.3	  453.2	 8458.0	...
5004451	  742.3	  453.4	 8457.0	...
5004452	  742.5	  453.7	 8457.0	...
5004453	  742.4	  454.0	 8456.0	...
5004454	  742.2	  453.9	 8456.0	...
5004455	  742.2	  453.7	 8457.0	...
5004456	  742.4	  453.6	 8458.0	...
5004457	  742.6	  453.5	 8460.0	...
5004458	  742.7	  453.5	 8458.0	...
5004459	  742.7	  453.3	 8456.0	...
5004460	  742.7	  453.1	 8454.0	...
5004461	  742.8	  453.0	 8452.0	...
5004462	  743.0	  453.1	 8453.0	...
5004463	  742.8	  453.1	 8455.0	...
5004464	  742.5	  453.0	 8458.0	...
5004465	  742.2	  452.8	 8461.0	...
5004466	  742.3	  452.6	 8463.0	...
5004467	  742.3	  452.8	 8463.0	...
5004468	  742.4	  453.6	 8460.0	...
5004469	  742.6	  454.5	 8457.0	...
5004470	  743.3	  455.1	 8458.0	...
5004471	  743.9	  455.0	 8460.0	...
5004472	  744.4	  454.7	 8461.0	...
5004473	  744.3	  454.1	 8460.0	...
5004474	  744.0	  453.5	 8461.0	...
5004475	  743.5	  453.1	 8462.0	...
5004476	  743.1	  453.2	 8464.0	...
5004477	  742.8	  453.3	 8465.0	...
5004478	  742.7	  452.9	 8467.0	...
5004479	  742.5	  452.4	 8467.0	...
5004480	  742.5	  452.1	 8466.0	...
5004481	  742.7	  452.2	 8466.0	...
5004482	  742.9	  452.3	 8466.0	...
5004483	  742.9	  452.2	 8463.0	...
5004484	  742.9	  452.1	 8460.0	...
5004485	  743.2	  452.5	 8460.0	...
5004486	  743.4	  452.9	 8463.0	...
5004487	  743.7	  453.3	 8462.0	...
5004488	  743.7	  453.4	 8458.0	...
5004489	  743.8	  453.5	 8457.0	...
5004490	  744.0	  453.5	 8460.0	...
5004491	  744.2	  453.5	 8462.0	...
5004492	  744.2	  453.5	 8462.0	...
5004493	  743.9	  453.5	 8462.0	...
5004494	  743.6	  453.5	 8461.0	...
5004495	  743.5	  453.6	 8460.0	...
5004496	  743.4	  453.4	 8457.0	...
5004497	  743.3	  453.1	 8454.0	...
5004498	  743.2	  452.8	 8452.0	...
MSG	5004499 0000 _ Number Off
5004499	  743.2	  452.7	 8452.0	...
5004500	  743.2	  452.7	 8452.0	...
5004501	  743.3	  452.9	 8460.0	...
5004502	  743.4	  453.0	 8469.0	...
5004503	  743.7	  453.0	 8479.0	...
5004504	  743.9	  452.9	 8481.0	...
5004505	  743.9	  452.8	 8481.0	...
5004506	  743.7	  452.8	 8480.0	...
5004507	  743.3	  453.1	 8479.0	...
5004508	  743.1	  453.8	 8477.0	...
5004509	  743.0	  454.5	 8472.0	...
5004510	  743.2	  454.9	 8468.0	...
5004511	  743.4	  454.6	 8466.0	...
5004512	  743.4	  454.1	 8468.0	...
5004513	  743.3	  453.6	 8469.0	...
5004514	  743.2	  453.6	 8467.0	...
5004515	  743.3	  453.6	 8466.0	...
5004516	  743.3	  453.5	 8467.0	...
5004517	  743.4	  453.6	 8469.0	...
5004518	  743.3	  453.8	 8470.0	...
5004519	  743.3	  453.9	 8468.0	...
5004520	  743.3	  453.9	 8465.0	...
5004521	  743.1	  453.3	 8463.0	...
5004522	  743.0	  452.6	 8462.0	...
5004523	  743.0	  451.9	 8458.0	...
5004524	  743.0	  452.0	 8455.0	...
5004525	  743.0	  452.1	 8452.0	...
5004526	  743.4	  452.8	 8454.0	...
5004527	  743.7	  453.4	 8455.0	...
5004528	  744.0	  454.1	 8456.0	...
5004529	  743.9	  454.1	 8460.0	...
5004530	  744.1	  454.2	 8468.0	...
5004531	  744.2	  453.9	 8476.0	...
5004532	  744.3	  453.2	 8478.0	...
5004533	  744.2	  452.6	 8476.0	...
5004534	  744.3	  452.5	 8476.0	...
5004535	  744.6	  452.8	 8476.0	...
5004536	  744.8	  452.9	 8477.0	...
5004537	  744.7	  452.4	 8477.0	...
5004538	  744.6	  452.0	 8476.0	...
5004539	  744.4	  451.9	 8475.0	...
5004540	  744.1	  452.0	 8473.0	...
5004541	  743.9	  452.1	 8471.0	...
5004542	  743.8	  452.3	 8471.0	...
5004543	  743.8	  452.3	 8471.0	...
5004544	  744.0	  452.4	 8471.0	...
5004545	  744.1	  452.4	 8471.0	...
5004546	  744.4	  452.3	 8470.0	...
5004547	  744.5	  452.3	 8469.0	...
5004548	  744.2	  452.3	 8469.0	...
5004549	  743.9	  452.0	 8471.0	...
5004550	  743.6	  451.7	 8472.0	...
5004551	  743.6	  451.1	 8471.0	...
5004552	  743.6	  450.9	 8471.0	...
5004553	  743.6	  451.2	 8471.0	...
5004554	  743.6	  451.7	 8470.0	...
5004555	  743.6	  452.5	 8467.0	...
5004556	  743.6	  452.8	 8465.0	...
5004557	  744.0	  453.1	 8464.0	...
5004558	  744.4	  453.2	 8466.0	...
5004559	  744.8	  453.4	 8467.0	...
5004560	  744.9	  453.5	 8469.0	...
5004561	  744.9	  453.1	 8471.0	...
5004562	  744.7	  452.7	 8477.0	...
5004563	  744.5	  452.6	 8483.0	...
5004564	  744.3	  452.9	 8486.0	...
5004565	  744.4	  453.1	 8485.0	...
5004566	  744.4	  452.7	 8483.0	...
5004567	  744.5	  452.3	 8482.0	...
5004568	  744.6	  452.0	 8482.0	...
5004569	  744.7	  451.8	 8481.0	...
5004570	  744.4	  451.8	 8481.0	...
5004571	  744.1	  451.7	 8481.0	...
5004572	  744.3	  451.5	 8481.0	...
5004573	  744.9	  451.3	 8481.0	...
5004574	  745.2	  451.3	 8478.0	...
5004575	  745.1	  451.5	 8476.0	...
5004576	  745.0	  451.7	 8474.0	...
5004577	  744.9	  452.1	 8475.0	...
5004578	  744.7	  452.4	 8476.0	...
5004579	  744.3	  452.0	 8476.0	...
5004580	  744.1	  451.2	 8475.0	...
5004581	  744.0	  451.1	 8474.0	...
5004582	  744.1	  451.8	 8473.0	...
5004583	  744.5	  452.5	 8473.0	...
5004584	  744.9	  452.5	 8473.0	...
5004585	  745.3	  452.6	 8472.0	...
5004586	  745.3	  452.6	 8474.0	...
5004587	  745.2	  452.6	 8475.0	...
5004588	  745.2	  451.9	 8476.0	...
5004589	  745.1	  451.2	 8476.0	...
5004590	  745.0	  450.8	 8476.0	...
5004591	  745.1	  451.0	 8476.0	...
5004592	  745.1	  451.2	 8478.0	...
5004593	  745.0	  451.6	 8479.0	...
5004594	  745.0	  451.9	 8480.0	...
5004595	  745.0	  452.5	 8481.0	...
5004596	  744.9	  452.7	 8480.0	...
5004597	  744.7	  452.9	 8478.0	...
5004598	  744.4	  452.7	 8478.0	...
5004599	  744.3	  452.6	 8479.0	...
5004600	  744.3	  452.5	 8479.0	...
5004601	  744.3	  452.5	 8475.0	...
5004602	  744.2	  452.5	 8470.0	...
5004603	  744.2	  452.5	 8471.0	...
5004604	  744.4	  452.4	 8475.0	...
5004605	  744.7	  452.4	 8480.0	...
5004606	  745.0	  452.3	 8481.0	...
5004607	  745.0	  452.2	 8479.0	...
5004608	  744.9	  452.2	 8478.0	...
5004609	  744.9	  452.7	 8476.0	...
5004610	  744.9	  453.3	 8476.0	...
5004611	  745.1	  453.8	 8478.0	...
5004612	  745.2	  453.5	 8479.0	...
5004613	  745.4	  452.9	 8480.0	...
5004614	  745.5	  452.3	 8479.0	...
5004615	  745.5	  452.0	 8477.0	...
5004616	  745.7	  451.9	 8477.0	...
5004617	  745.8	  452.1	 8477.0	...
5004618	  745.7	  452.4	 8477.0	...
5004619	  745.4	  452.5	 8478.0	...
5004620	  744.9	  452.5	 8479.0	...
5004621	  744.6	  452.4	 8480.0	...
5004622	  744.7	  452.6	 8479.0	...
5004623	  744.9	  453.1	 8476.0	...
5004624	  745.1	  453.5	 8474.0	...
5004625	  745.6	  453.3	 8474.0	...
5004626	  746.0	  452.9	 8475.0	...
5004627	  746.5	  452.4	 8475.0	...
5004628	  746.6	  452.5	 8474.0	...
5004629	  746.3	  452.7	 8474.0	...
5004630	  745.8	  452.3	 8477.0	...
5004631	  745.3	  451.8	 8482.0	...
5004632	  745.3	  451.0	 8484.0	...
5004633	  745.4	  450.8	 8481.0	...
5004634	  744.8	  450.8	 8479.0	...
5004635	  744.0	  451.0	 8481.0	...
5004636	  743.8	  451.1	 8484.0	...
5004637	  744.3	  451.4	 8486.0	...
5004638	  744.7	  451.6	 8487.0	...
5004639	  744.6	  451.3	 8487.0	...
5004640	  744.8	  450.6	 8487.0	...
5004641	  745.1	  450.2	 8485.0	...
5004642	  745.5	  450.5	 8482.0	...
5004643	  745.5	  450.7	 8480.0	...
5004644	  745.6	  450.4	 8481.0	...
5004645	  745.7	  450.1	 8482.0	...
5004646	  746.0	  449.9	 8483.0	...
5004647	  746.2	  450.5	 8479.0	...
5004648	  746.4	  451.2	 8475.0	...
5004649	  746.4	  451.9	 8475.0	...
5004650	  745.8	  451.9	 8479.0	...
5004651	  745.0	  451.9	 8480.0	...
5004652	  744.2	  451.4	 8479.0	...
5004653	  743.9	  450.7	 8479.0	...
5004654	  743.8	  450.0	 8483.0	...
5004655	  744.0	  450.2	 8486.0	...
5004656	  744.2	  450.5	 8488.0	...
5004657	  744.4	  450.2	 8488.0	...
5004658	  744.6	  449.7	 8489.0	...
5004659	  744.9	  449.8	 8489.0	...
5004660	  745.4	  450.6	 8489.0	...
5004661	  745.4	  451.1	 8489.0	...
5004662	  745.2	  450.9	 8489.0	...
5004663	  745.1	  450.8	 8489.0	...
5004664	  744.9	  451.1	 8487.0	...
5004665	  744.6	  451.4	 8485.0	...
5004666	  744.3	  451.3	 8483.0	...
5004667	  744.3	  451.0	 8484.0	...
5004668	  744.3	  450.6	 8484.0	...
5004669	  744.5	  450.5	 8484.0	...
5004670	  744.7	  450.5	 8482.0	...
5004671	  744.6	  450.5	 8483.0	...
5004672	  744.4	  450.6	 8483.0	...
5004673	  744.3	  451.0	 8480.0	...
5004674	  744.4	  451.3	 8476.0	...
5004675	  744.4	  451.6	 8472.0	...
5004676	  744.2	  451.5	 8472.0	...
5004677	  744.0	  451.1	 8473.0	...
5004678	  743.7	  450.7	 8475.0	...
5004679	  743.7	  450.3	 8475.0	...
5004680	  743.7	  450.3	 8474.0	...
5004681	  743.7	  450.2	 8473.0	...
5004682	  743.6	  450.2	 8471.0	...
5004683	  743.5	  450.1	 8471.0	...
5004684	  743.7	  449.8	 8471.0	...
5004685	  743.9	  449.3	 8472.0	...
5004686	  744.3	  448.8	 8474.0	...
5004687	  744.5	  448.7	 8476.0	...
5004688	  744.8	  449.1	 8475.0	...
5004689	  745.1	  449.5	 8474.0	...
5004690	  745.3	  449.7	 8472.0	...
5004691	  744.9	  449.8	 8473.0	...
5004692	  744.4	  449.7	 8473.0	...
5004693	  743.9	  449.5	 8472.0	...
5004694	  743.9	  449.2	 8469.0	...
5004695	  743.9	  448.8	 8467.0	...
5004696	  743.9	  448.6	 8466.0	...
5004697	  744.0	  449.2	 8467.0	...
5004698	  744.2	  450.1	 8470.0	...
MSG	5004699 0000 _ Number On
5004699	  744.4	  450.3	 8472.0	...
5004700	  744.5	  449.7	 8473.0	...
5004701	  744.6	  449.2	 8474.0	...
5004702	  744.5	  449.3	 8475.0	...
5004703	  744.1	  449.3	 8476.0	...
5004704	  743.9	  449.4	 8476.0	...
5004705	  743.9	  449.4	 8474.0	...
5004706	  744.0	  449.8	 8472.0	...
5004707	  743.6	  450.3	 8467.0	...
5004708	  743.2	  450.8	 8464.0	...
5004709	  742.9	  450.8	 8462.0	...
5004710	  743.0	  450.7	 8463.0	...
5004711	  743.1	  450.6	 8465.0	...
5004712	  743.1	  450.2	 8465.0	...
5004713	  743.1	  449.9	 8467.0	...
5004714	  743.0	  449.8	 8469.0	...
5004715	  743.0	  450.6	 8468.0	...
5004716	  742.9	  451.2	 8468.0	...
5004717	  742.9	  451.3	 8468.0	...
5004718	  742.8	  451.2	 8470.0	...
5004719	  742.7	  451.0	 8469.0	...
5004720	  742.7	  451.1	 8469.0	...
5004721	  742.6	  451.2	 8470.0	...
5004722	  742.6	  451.4	 8469.0	...
5004723	  743.0	  451.5	 8466.0	...
5004724	  743.6	  451.5	 8464.0	...
5004725	  744.3	  451.5	 8466.0	...
5004726	  744.4	  451.6	 8467.0	...
5004727	  744.4	  451.3	 8466.0	...
5004728	  744.0	  450.9	 8463.0	...
5004729	  743.5	  450.6	 8460.0	...
5004730	  743.1	  450.6	 8463.0	...
5004731	  743.0	  450.6	 8466.0	...
5004732	  743.1	  450.6	 8468.0	...
5004733	  743.2	  450.8	 8467.0	...
5004734	  743.3	  451.1	 8465.0	...
5004735	  743.3	  451.4	 8465.0	...
5004736	  743.3	  451.8	 8464.0	...
5004737	  743.2	  452.0	 8463.0	...
5004738	  743.1	  452.1	 8461.0	...
5004739	  743.1	  452.1	 8463.0	...
5004740	  743.2	  452.1	 8466.0	...
5004741	  743.2	  452.2	 8469.0	...
5004742	  743.1	  452.1	 8471.0	...
5004743	  743.0	  451.5	 8472.0	...
5004744	  743.0	  450.9	 8473.0	...
5004745	  743.0	  450.3	 8474.0	...
5004746	  743.0	  450.0	 8476.0	...
5004747	  742.7	  449.2	 8478.0	...
5004748	  742.4	  448.6	 8478.0	...
5004749	  742.0	  448.5	 8478.0	...
5004750	  741.9	  448.8	 8478.0	...
5004751	  741.8	  449.1	 8482.0	...
5004752	  741.7	  449.1	 8485.0	...
5004753	  742.4	  449.1	 8487.0	...
5004754	  743.0	  449.0	 8486.0	...
5004755	  743.7	  448.8	 8484.0	...
5004756	  743.8	  448.6	 8484.0	...
5004757	  744.0	  448.5	 8483.0	...
5004758	  744.5	  449.0	 8483.0	...
5004759	  744.8	  449.5	 8482.0	...
5004760	  744.7	  449.5	 8483.0	...
5004761	  744.4	  449.1	 8485.0	...
5004762	  744.0	  448.9	 8486.0	...
5004763	  744.0	  449.2	 8486.0	...
5004764	  743.8	  449.1	 8485.0	...
5004765	  743.8	  448.6	 8485.0	...
5004766	  743.6	  448.1	 8482.0	...
5004767	  743.5	  448.8	 8479.0	...
5004768	  743.5	  449.6	 8476.0	...
5004769	  743.7	  450.5	 8474.0	...
5004770	  743.8	  450.6	 8473.0	...
5004771	  743.9	  450.7	 8473.0	...
5004772	  744.1	  450.7	 8475.0	...
5004773	  744.3	  450.7	 8477.0	...
5004774	  744.5	  450.7	 8477.0	...
5004775	  744.4	  450.2	 8476.0	...
5004776	  744.5	  449.4	 8481.0	...
5004777	  744.7	  448.6	 8487.0	...
5004778	  745.0	  448.4	 8493.0	...
5004779	  745.0	  448.4	 8493.0	...
5004780	  745.0	  448.5	 8492.0	...
5004781	  744.8	  448.7	 8490.0	...
5004782	  744.1	  449.0	 8491.0	...
5004783	  743.4	  449.2	 8492.0	...
5004784	  742.8	  449.1	 8492.0	...
5004785	  742.7	  449.1	 8490.0	...
5004786	  742.7	  448.9	 8483.0	...
5004787	  742.7	  448.7	 8477.0	...
5004788	  743.3	  448.4	 8474.0	...
5004789	  743.8	  448.3	 8477.0	...
5004790	  744.2	  448.3	 8480.0	...
5004791	  744.1	  448.3	 8482.0	...
5004792	  744.1	  448.3	 8484.0	...
5004793	  744.2	  447.9	 8485.0	...
5004794	  744.2	  447.5	 8487.0	...
5004795	  744.1	  447.0	 8488.0	...
5004796	  744.0	  446.9	 8488.0	...
5004797	  743.9	  447.6	 8487.0	...
5004798	  743.8	  448.4	 8487.0	...
5004799	  743.6	  449.1	 8486.0	...
5004800	  743.5	  449.2	 8485.0	...
5004801	  743.5	  449.2	 8483.0	...
5004802	  743.6	  448.6	 8481.0	...
5004803	  743.9	  448.2	 8479.0	...
5004804	  744.1	  447.8	 8479.0	...
5004805	  744.3	  448.0	 8479.0	...
5004806	  743.9	  448.3	 8480.0	...
5004807	  743.5	  448.5	 8481.0	...
5004808	  743.2	  448.6	 8481.0	...
5004809	  743.2	  448.6	 8481.0	...
5004810	  743.4	  448.5	 8483.0	...
5004811	  743.3	  448.0	 8484.0	...
5004812	  743.2	  447.4	 8485.0	...
5004813	  743.2	  447.1	 8489.0	...
5004814	  743.5	  447.5	 8492.0	...
5004815	  743.7	  448.0	 8493.0	...
5004816	  743.8	  448.3	 8490.0	...
5004817	  743.9	  448.1	 8489.0	...
5004818	  744.0	  447.7	 8492.0	...
5004819	  744.0	  447.3	 8499.0	...
5004820	  744.0	  447.3	 8505.0	...
5004821	  744.1	  447.2	 8509.0	...
5004822	  744.4	  447.2	 8510.0	...
5004823	  744.7	  447.2	 8510.0	...
5004824	  744.9	  447.4	 8508.0	...
5004825	  744.8	  447.5	 8506.0	...
5004826	  744.7	  447.6	 8503.0	...
5004827	  744.6	  447.4	 8501.0	...
5004828	  744.3	  447.2	 8499.0	...
5004829	  744.0	  446.9	 8497.0	...
5004830	  743.9	  446.9	 8496.0	...
5004831	  744.1	  446.9	 8497.0	...
5004832	  744.3	  446.9	 8498.0	...
5004833	  744.4	  447.0	 8499.0	...
5004834	  744.4	  447.0	 8499.0	...
5004835	  744.4	  447.1	 8500.0	...
5004836	  744.4	  447.1	 8503.0	...
5004837	  744.4	  447.2	 8509.0	...
5004838	  744.4	  447.6	 8513.0	...
5004839	  744.5	  447.9	 8517.0	...
5004840	  744.7	  448.2	 8517.0	...
5004841	  744.7	  448.3	 8512.0	...
5004842	  744.6	  447.9	 8507.0	...
5004843	  744.4	  447.1	 8507.0	...
5004844	  744.0	  446.3	 8511.0	...
5004845	  743.8	  446.0	 8513.0	...
5004846	  743.6	  446.2	 8511.0	...
5004847	  743.2	  446.5	 8510.0	...
5004848	  742.7	  446.9	 8506.0	...
5004849	  742.2	  447.1	 8503.0	...
5004850	  742.3	  447.2	 8500.0	...
5004851	  742.7	  447.2	 8502.0	...
5004852	  743.0	  446.8	 8506.0	...
5004853	  743.3	  446.1	 8507.0	...
5004854	  743.2	  445.5	 8507.0	...
5004855	  743.0	  445.5	 8507.0	...
5004856	  742.7	  445.8	 8509.0	...
5004857	  742.5	  446.1	 8511.0	...
5004858	  742.5	  446.0	 8512.0	...
5004859	  742.6	  446.2	 8512.0	...
5004860	  742.7	  446.5	 8511.0	...
5004861	  742.6	  446.7	 8516.0	...
5004862	  742.4	  446.6	 8521.0	...
5004863	  742.4	  446.2	 8525.0	...
5004864	  742.4	  445.9	 8523.0	...
5004865	  742.4	  445.6	 8521.0	...
5004866	  742.5	  445.6	 8520.0	...
5004867	  742.6	  445.6	 8516.0	...
5004868	  742.6	  445.9	 8513.0	...
5004869	  742.4	  446.3	 8511.0	...
5004870	  742.1	  446.1	 8512.0	...
5004871	  742.1	  445.5	 8513.0	...
5004872	  742.0	  444.9	 8517.0	...
5004873	  742.1	  445.5	 8520.0	...
5004874	  742.3	  446.2	 8521.0	...
5004875	  742.4	  447.0	 8521.0	...
5004876	  742.4	  447.2	 8519.0	...
5004877	  742.3	  447.4	 8517.0	...
5004878	  742.3	  447.5	 8514.0	...
5004879	  742.3	  447.5	 8512.0	...
5004880	  742.4	  447.3	 8511.0	...
5004881	  742.6	  446.6	 8509.0	...
5004882	  742.8	  446.0	 8510.0	...
5004883	  742.8	  445.5	 8510.0	...
5004884	  742.7	  445.1	 8511.0	...
5004885	  742.6	  444.7	 8511.0	...
5004886	  742.5	  444.4	 8512.0	...
5004887	  742.6	  444.5	 8516.0	...
5004888	  742.6	  444.4	 8520.0	...
5004889	  742.6	  444.1	 8526.0	...
5004890	  742.6	  443.9	 8530.0	...
5004891	  742.5	  443.7	 8532.0	...
5004892	  742.5	  443.7	 8531.0	...
5004893	  742.4	  443.7	 8531.0	...
5004894	  742.4	  443.8	 8532.0	...
5004895	  742.3	  443.8	 8532.0	...
5004896	  742.3	  443.7	 8532.0	...
5004897	  742.2	  443.4	 8530.0	...
5004898	  742.3	  443.1	 8528.0	...
5004899	  742.5	  443.0	 8527.0	...
5004900	  742.6	  443.0	 8526.0	...
5004901	  742.9	  443.8	 8524.0	...
5004902	  743.2	  444.6	 8522.0	...
5004903	  743.4	  444.6	 8521.0	...
5004904	  743.4	  444.0	 8521.0	...
5004905	  743.3	  443.6	 8518.0	...
5004906	  743.3	  443.8	 8515.0	...
5004907	  743.3	  444.0	 8513.0	...
5004908	  743.2	  444.0	 8512.0	...
5004909	  743.2	  443.9	 8511.0	...
5004910	  743.2	  443.6	 8512.0	...
5004911	  743.0	  443.2	 8514.0	...
5004912	  742.6	  442.8	 8518.0	...
5004913	  742.4	  442.6	 8520.0	...
5004914	  742.5	  442.5	 8517.0	...
5004915	  742.5	  442.5	 8513.0	...
5004916	  742.5	  442.7	 8510.0	...
5004917	  742.5	  442.9	 8511.0	...
5004918	  742.5	  443.0	 8511.0	...
5004919	  742.6	  443.0	 8516.0	...
5004920	  742.7	  443.0	 8521.0	...
5004921	  742.9	  443.0	 8525.0	...
5004922	  743.4	  443.1	 8524.0	...
5004923	  743.9	  443.1	 8522.0	...
5004924	  744.2	  443.1	 8519.0	...
5004925	  743.6	  443.0	 8516.0	...
5004926	  743.0	  442.9	 8513.0	...
5004927	  742.7	  442.7	 8514.0	...
5004928	  742.6	  442.6	 8517.0	...
5004929	  742.6	  442.8	 8519.0	...
5004930	  742.6	  443.2	 8517.0	...
5004931	  742.8	  443.5	 8517.0	...
5004932	  742.9	  443.4	 8518.0	...
5004933	  742.6	  443.6	 8520.0	...
5004934	  742.1	  443.8	 8523.0	...
5004935	  741.5	  443.7	 8525.0	...
5004936	  741.5	  443.2	 8526.0	...
5004937	  741.6	  442.9	 8527.0	...
5004938	  741.9	  443.1	 8528.0	...
5004939	  742.1	  443.4	 8529.0	...
5004940	  742.1	  443.5	 8530.0	...
5004941	  742.2	  443.7	 8531.0	...
5004942	  742.4	  443.3	 8532.0	...
5004943	  742.5	  442.9	 8533.0	...
5004944	  742.5	  442.5	 8534.0	...
5004945	  742.7	  442.2	 8535.0	...
5004946	  742.8	  441.8	 8535.0	...
5004947	  742.8	  441.9	 8532.0	...
5004948	  742.6	  442.0	 8529.0	...
5004949	  742.4	  442.2	 8525.0	...
5004950	  742.5	  442.7	 8529.0	...
5004951	  742.7	  443.5	 8533.0	...
5004952	  742.6	  442.9	 8536.0	...
5004953	  742.5	  441.7	 8534.0	...
5004954	  742.4	  440.4	 8534.0	...
5004955	  742.4	  439.8	 8534.0	...
5004956	  742.2	  439.1	 8535.0	...
5004957	  742.1	  439.1	 8536.0	...
5004958	  742.1	  439.8	 8536.0	...
5004959	  742.1	  441.0	 8534.0	...
5004960	  742.1	  441.4	 8533.0	...
5004961	  742.1	  441.8	 8532.0	...
5004962	  742.1	  441.6	 8533.0	...
5004963	  742.2	  441.5	 8534.0	...
5004964	  742.2	  441.4	 8534.0	...
5004965	  742.0	  441.4	 8534.0	...
5004966	  741.8	  441.7	 8534.0	...
5004967	  741.5	  441.9	 8535.0	...
5004968	  741.2	  442.0	 8535.0	...
5004969	  740.9	  441.1	 8537.0	...
5004970	  740.6	  440.3	 8540.0	...
5004971	  740.6	  439.6	 8542.0	...
5004972	  740.9	  439.7	 8543.0	...
5004973	  741.3	  440.0	 8542.0	...
5004974	  741.7	  440.3	 8542.0	...
5004975	  742.0	  440.8	 8542.0	...
5004976	  742.1	  441.0	 8543.0	...
5004977	  742.3	  441.2	 8545.0	...
5004978	  742.3	  441.1	 8548.0	...
5004979	  742.3	  440.9	 8551.0	...
5004980	  742.3	  440.8	 8552.0	...
5004981	  741.9	  440.8	 8552.0	...
5004982	  741.6	  441.5	 8551.0	...
5004983	  741.2	  442.3	 8550.0	...
5004984	  741.3	  442.4	 8549.0	...
5004985	  741.4	  441.8	 8548.0	...
5004986	  741.4	  441.3	 8550.0	...
5004987	  741.5	  441.4	 8555.0	...
5004988	  741.6	  441.6	 8558.0	...
5004989	  741.6	  441.8	 8555.0	...
5004990	  741.5	  441.8	 8553.0	...
5004991	  741.5	  441.6	 8553.0	...
5004992	  741.5	  441.2	 8555.0	...
5004993	  741.8	  441.2	 8555.0	...
5004994	  742.1	  441.5	 8555.0	...
5004995	  742.3	  441.8	 8554.0	...
5004996	  742.2	  441.8	 8553.0	...
5004997	  741.8	  441.6	 8555.0	...
5004998	  741.6	  441.5	 8556.0	...
5004999	  741.5	  441.1	 8557.0	...
5005000	  741.7	  441.0	 8558.0	...
5005001	  741.6	  441.0	 8559.0	...
5005002	  741.4	  441.1	 8559.0	...
5005003	  741.2	  441.2	 8558.0	...
5005004	  741.1	  441.1	 8558.0	...
5005005	  741.1	  440.9	 8558.0	...
5005006	  741.3	  440.7	 8559.0	...
5005007	  741.9	  441.1	 8562.0	...
5005008	  742.5	  441.6	 8566.0	...
5005009	  742.9	  442.1	 8569.0	...
5005010	  743.0	  442.1	 8568.0	...
5005011	  742.8	  442.1	 8567.0	...
MSG	5005012 0000 _ Number Off
5005012	  742.6	  442.1	 8567.0	...
5005013	  742.5	  442.2	 8564.0	...
5005014	  742.7	  442.3	 8561.0	...
5005015	  742.1	  442.1	 8560.0	...
5005016	  741.4	  441.7	 8562.0	...
5005017	  740.9	  442.0	 8561.0	...
5005018	  741.0	  442.5	 8560.0	...
5005019	  741.1	  443.1	 8559.0	...
5005020	  741.0	  442.9	 8559.0	...
5005021	  740.9	  442.7	 8561.0	...
5005022	  741.1	  442.9	 8563.0	...
5005023	  741.3	  443.2	 8564.0	...
5005024	  741.5	  443.8	 8564.0	...
5005025	  741.6	  444.0	 8562.0	...
5005026	  741.6	  443.6	 8561.0	...
5005027	  741.7	  442.9	 8561.0	...
5005028	  742.2	  442.1	 8562.0	...
5005029	  742.7	  442.0	 8562.0	...
5005030	  742.6	  442.1	 8562.0	...
5005031	  742.1	  442.3	 8562.0	...
5005032	  741.6	  442.5	 8562.0	...
5005033	  741.6	  442.3	 8562.0	...
5005034	  741.6	  442.2	 8562.0	...
5005035	  741.6	  442.0	 8564.0	...
5005036	  741.6	  442.0	 8566.0	...
5005037	  741.3	  442.0	 8565.0	...
5005038	  741.1	  442.1	 8563.0	...
5005039	  740.8	  442.2	 8565.0	...
5005040	  740.7	  442.2	 8570.0	...
5005041	  740.6	  441.8	 8574.0	...
5005042	  740.8	  441.3	 8574.0	...
5005043	  741.2	  441.3	 8574.0	...
5005044	  741.7	  441.8	 8573.0	...
5005045	  741.7	  442.1	 8573.0	...
5005046	  741.7	  441.9	 8573.0	...
5005047	  741.4	  441.9	 8573.0	...
5005048	  741.1	  442.1	 8574.0	...
5005049	  740.9	  442.8	 8574.0	...
5005050	  741.1	  443.3	 8573.0	...
5005051	  740.7	  443.7	 8571.0	...
5005052	  740.2	  443.7	 8569.0	...
5005053	  739.7	  443.4	 8570.0	...
5005054	  739.7	  443.3	 8571.0	...
5005055	  739.6	  443.3	 8572.0	...
5005056	  739.8	  443.5	 8573.0	...
5005057	  740.1	  443.5	 8574.0	...
5005058	  740.3	  443.3	 8575.0	...
5005059	  740.3	  443.1	 8577.0	...
5005060	  740.2	  442.9	 8577.0	...
5005061	  740.2	  442.9	 8576.0	...
5005062	  740.1	  443.0	 8578.0	...
5005063	  740.3	  443.1	 8579.0	...
5005064	  740.4	  443.1	 8581.0	...
5005065	  740.3	  443.1	 8581.0	...
5005066	  740.1	  443.3	 8581.0	...
5005067	  740.0	  443.5	 8582.0	...
5005068	  740.0	  444.1	 8582.0	...
5005069	  740.0	  444.6	 8583.0	...
5005070	  740.0	  445.1	 8583.0	...
5005071	  740.0	  445.1	 8585.0	...
5005072	  739.8	  445.3	 8586.0	...
5005073	  739.7	  445.3	 8586.0	...
5005074	  740.0	  444.8	 8585.0	...
5005075	  740.5	  444.2	 8584.0	...
5005076	  741.0	  443.6	 8586.0	...
5005077	  741.1	  443.5	 8589.0	...
5005078	  741.3	  443.8	 8591.0	...
5005079	  741.5	  444.2	 8592.0	...
5005080	  741.7	  444.2	 8591.0	...
5005081	  741.8	  443.7	 8592.0	...
5005082	  741.9	  443.5	 8593.0	...
5005083	  741.9	  443.6	 8594.0	...
5005084	  741.6	  443.7	 8594.0	...
5005085	  741.3	  444.0	 8595.0	...
5005086	  741.2	  444.8	 8594.0	...
5005087	  741.1	  445.5	 8594.0	...
5005088	  741.1	  445.4	 8595.0	...
5005089	  741.1	  444.9	 8597.0	...
5005090	  741.2	  444.4	 8597.0	...
5005091	  741.2	  444.5	 8597.0	...
5005092	  741.1	  444.7	 8597.0	...
5005093	  741.6	  445.0	 8599.0	...
5005094	  742.2	  445.2	 8599.0	...
5005095	  742.2	  445.0	 8599.0	...
5005096	  741.6	  444.8	 8599.0	...
5005097	  741.1	  444.2	 8599.0	...
5005098	  741.3	  443.9	 8599.0	...
5005099	  741.5	  444.0	 8599.0	...
5005100	  741.2	  444.5	 8599.0	...
5005101	  740.8	  444.9	 8598.0	...
5005102	  740.6	  444.9	 8596.0	...
5005103	  740.9	  444.8	 8594.0	...
5005104	  741.1	  444.6	 8593.0	...
5005105	  741.0	  444.5	 8593.0	...
5005106	  740.7	  444.3	 8592.0	...
5005107	  740.6	  443.9	 8592.0	...
5005108	  740.7	  443.5	 8596.0	...
5005109	  740.8	  443.1	 8600.0	...
5005110	  740.9	  443.0	 8604.0	...
5005111	  741.0	  442.9	 8603.0	...
5005112	  741.1	  442.8	 8602.0	...
5005113	  741.1	  442.9	 8601.0	...
5005114	  741.0	  443.2	 8600.0	...
5005115	  741.0	  443.5	 8599.0	...
5005116	  741.1	  443.5	 8599.0	...
5005117	  741.2	  443.7	 8600.0	...
5005118	  741.1	  443.8	 8601.0	...
5005119	  740.9	  444.0	 8604.0	...
5005120	  740.9	  444.1	 8604.0	...
5005121	  741.0	  444.2	 8603.0	...
5005122	  740.8	  444.0	 8601.0	...
5005123	  740.5	  443.8	 8598.0	...
5005124	  740.3	  443.5	 8598.0	...
5005125	  740.4	  443.6	 8597.0	...
5005126	  740.6	  443.6	 8597.0	...
5005127	  740.7	  443.5	 8594.0	...
5005128	  740.8	  443.2	 8593.0	...
5005129	  740.8	  443.0	 8592.0	...
5005130	  740.9	  443.6	 8593.0	...
5005131	  740.9	  444.1	 8594.0	...
5005132	  740.8	  444.7	 8595.0	...
5005133	  740.6	  444.6	 8596.0	...
5005134	  740.4	  444.5	 8596.0	...
5005135	  740.4	  444.4	 8595.0	...
5005136	  740.4	  444.5	 8594.0	...
5005137	  740.5	  444.7	 8593.0	...
5005138	  740.7	  443.9	 8597.0	...
5005139	  740.8	  443.0	 8600.0	...
5005140	  740.6	  442.6	 8603.0	...
5005141	  740.4	  443.3	 8602.0	...
5005142	  740.3	  443.9	 8601.0	...
5005143	  740.7	  444.1	 8599.0	...
5005144	  741.0	  443.6	 8598.0	...
5005145	  741.3	  443.0	 8597.0	...
5005146	  741.0	  442.5	 8599.0	...
5005147	  740.9	  442.5	 8602.0	...
5005148	  740.7	  442.7	 8605.0	...
5005149	  740.8	  442.9	 8605.0	...
5005150	  740.9	  442.9	 8604.0	...
5005151	  740.4	  443.0	 8603.0	...
5005152	  739.8	  442.8	 8603.0	...
5005153	  739.4	  442.7	 8606.0	...
5005154	  739.5	  442.6	 8608.0	...
5005155	  739.6	  442.5	 8608.0	...
5005156	  739.5	  442.5	 8609.0	...
5005157	  739.6	  442.6	 8610.0	...
5005158	  739.7	  442.7	 8612.0	...
5005159	  740.1	  443.1	 8612.0	...
5005160	  740.5	  443.3	 8611.0	...
5005161	  740.8	  443.4	 8608.0	...
5005162	  740.9	  443.5	 8604.0	...
5005163	  740.9	  443.8	 8601.0	...
5005164	  740.9	  443.9	 8601.0	...
5005165	  740.9	  443.9	 8601.0	...
5005166	  740.9	  443.4	 8601.0	...
5005167	  741.0	  443.1	 8600.0	...
5005168	  741.2	  442.8	 8603.0	...
5005169	  741.2	  442.9	 8605.0	...
5005170	  741.0	  443.0	 8608.0	...
5005171	  740.8	  443.1	 8608.0	...
5005172	  740.6	  443.0	 8609.0	...
5005173	  740.6	  442.8	 8607.0	...
5005174	  740.6	  442.7	 8606.0	...
5005175	  740.5	  442.6	 8605.0	...
5005176	  740.5	  442.6	 8606.0	...
5005177	  740.6	  442.5	 8608.0	...
5005178	  740.7	  442.4	 8609.0	...
5005179	  741.0	  442.4	 8610.0	...
5005180	  741.2	  442.7	 8608.0	...
5005181	  741.4	  443.1	 8608.0	...
5005182	  741.4	  443.0	 8608.0	...
5005183	  741.2	  442.6	 8608.0	...
5005184	  741.0	  442.5	 8609.0	...
5005185	  740.8	  442.8	 8611.0	...
5005186	  740.7	  442.9	 8613.0	...
5005187	  740.8	  442.8	 8613.0	...
5005188	  740.9	  442.6	 8612.0	...
5005189	  741.0	  442.6	 8610.0	...
5005190	  740.8	  442.6	 8610.0	...
5005191	  740.7	  442.5	 8611.0	...
5005192	  740.9	  442.3	 8612.0	...
5005193	  741.3	  442.0	 8611.0	...
5005194	  741.6	  442.0	 8611.0	...
5005195	  741.3	  441.8	 8612.0	...
5005196	  741.2	  441.4	 8614.0	...
5005197	  741.0	  441.2	 8618.0	...
5005198	  740.9	  441.1	 8621.0	...
5005199	  740.8	  441.0	 8620.0	...
5005200	  740.7	  441.0	 8617.0	...
5005201	  740.5	  440.8	 8612.0	...
5005202	  740.7	  440.5	 8610.0	...
5005203	  740.9	  440.2	 8608.0	...
5005204	  740.9	  440.1	 8610.0	...
5005205	  740.7	  440.6	 8613.0	...
5005206	  740.5	  441.2	 8613.0	...
5005207	  740.9	  441.7	 8612.0	...
5005208	  741.2	  441.9	 8610.0	...
5005209	  740.9	  442.0	 8610.0	...
5005210	  740.4	  442.2	 8610.0	...
5005211	  739.9	  442.4	 8610.0	...
5005212	  740.0	  442.6	 8607.0	...
5005213	  740.2	  442.7	 8604.0	...
5005214	  740.3	  442.7	 8603.0	...
5005215	  740.4	  442.7	 8607.0	...
5005216	  740.9	  442.6	 8611.0	...
5005217	  741.4	  442.7	 8614.0	...
5005218	  741.6	  442.7	 8616.0	...
5005219	  741.5	  442.6	 8619.0	...
5005220	  741.5	  442.3	 8621.0	...
5005221	  741.7	  442.5	 8623.0	...
5005222	  742.0	  442.9	 8622.0	...
5005223	  742.0	  443.1	 8621.0	...
5005224	  741.7	  442.8	 8620.0	...
MSG	5005225 0000 _ Number On
5005225	  741.5	  442.4	 8619.0	...
5005226	  741.4	  442.4	 8619.0	...
5005227	  741.5	  442.5	 8620.0	...
5005228	  741.7	  441.7	 8624.0	...
5005229	  741.9	  440.7	 8626.0	...
5005230	  742.1	  440.3	 8627.0	...
5005231	  742.2	  441.0	 8626.0	...
5005232	  742.0	  441.4	 8627.0	...
5005233	  741.8	  441.1	 8626.0	...
5005234	  741.5	  440.8	 8625.0	...
5005235	  741.4	  440.7	 8623.0	...
5005236	  741.3	  440.5	 8625.0	...
5005237	  741.4	  440.6	 8627.0	...
5005238	  741.4	  440.7	 8633.0	...
5005239	  741.5	  440.8	 8637.0	...
5005240	  741.5	  440.8	 8641.0	...
5005241	  741.5	  440.9	 8640.0	...
5005242	  741.8	  441.3	 8638.0	...
5005243	  742.0	  441.7	 8636.0	...
5005244	  742.3	  442.1	 8635.0	...
5005245	  742.2	  442.1	 8635.0	...
5005246	  742.0	  442.2	 8635.0	...
5005247	  741.8	  442.6	 8633.0	...
5005248	  741.7	  443.1	 8632.0	...
5005249	  741.7	  443.1	 8631.0	...
5005250	  741.6	  442.5	 8631.0	...
5005251	  741.3	  441.9	 8632.0	...
5005252	  741.1	  441.8	 8638.0	...
5005253	  741.0	  441.7	 8644.0	...
5005254	  741.1	  441.6	 8649.0	...
5005255	  741.4	  441.5	 8650.0	...
5005256	  741.7	  441.9	 8650.0	...
5005257	  742.1	  442.4	 8650.0	...
5005258	  741.6	  443.0	 8650.0	...
5005259	  741.0	  443.3	 8650.0	...
5005260	  740.4	  443.5	 8649.0	...
5005261	  740.6	  443.5	 8649.0	...
5005262	  740.9	  443.4	 8651.0	...
5005263	  741.2	  443.2	 8655.0	...
5005264	  741.5	  442.7	 8659.0	...
5005265	  741.3	  442.4	 8660.0	...
5005266	  740.9	  442.1	 8658.0	...
5005267	  740.8	  442.0	 8656.0	...
5005268	  741.0	  441.8	 8655.0	...
5005269	  741.3	  441.5	 8654.0	...
5005270	  741.3	  441.4	 8654.0	...
5005271	  741.3	  441.3	 8654.0	...
5005272	  741.3	  441.4	 8654.0	...
5005273	  741.5	  441.6	 8655.0	...
5005274	  741.6	  441.7	 8656.0	...
5005275	  741.9	  441.8	 8658.0	...
5005276	  742.1	  441.9	 8658.0	...
5005277	  742.3	  441.6	 8657.0	...
5005278	  742.4	  441.2	 8655.0	...
5005279	  742.4	  440.7	 8653.0	...
5005280	  742.3	  440.7	 8653.0	...
5005281	  742.1	  440.7	 8655.0	...
5005282	  742.0	  440.8	 8660.0	...
5005283	  742.0	  440.8	 8665.0	...
5005284	  741.7	  441.0	 8668.0	...
5005285	  741.4	  441.2	 8667.0	...
5005286	  741.4	  441.2	 8667.0	...
5005287	  741.5	  441.2	 8664.0	...
5005288	  741.5	  441.3	 8662.0	...
5005289	  741.6	  442.0	 8659.0	...
5005290	  741.6	  442.8	 8658.0	...
5005291	  741.5	  443.5	 8658.0	...
5005292	  741.4	  443.6	 8657.0	...
5005293	  741.2	  443.1	 8658.0	...
5005294	  741.2	  442.7	 8659.0	...
5005295	  741.4	  442.2	 8660.0	...
5005296	  741.6	  442.2	 8664.0	...
5005297	  741.8	  442.1	 8670.0	...
5005298	  741.7	  442.1	 8675.0	...
5005299	  741.5	  442.2	 8676.0	...
5005300	  741.3	  442.3	 8676.0	...
5005301	  741.1	  442.3	 8678.0	...
5005302	  741.1	  441.6	 8680.0	...
5005303	  741.0	  441.1	 8680.0	...
5005304	  741.0	  441.4	 8680.0	...
5005305	  741.1	  442.4	 8680.0	...
5005306	  741.1	  443.4	 8676.0	...
5005307	  741.1	  443.7	 8672.0	...
5005308	  741.1	  443.8	 8667.0	...
5005309	  741.1	  443.6	 8667.0	...
5005310	  741.4	  443.1	 8671.0	...
5005311	  741.8	  442.7	 8676.0	...
5005312	  742.2	  442.4	 8680.0	...
5005313	  742.1	  442.2	 8678.0	...
5005314	  741.6	  442.1	 8677.0	...
5005315	  741.1	  442.2	 8677.0	...
5005316	  741.2	  441.9	 8677.0	...
5005317	  741.8	  441.4	 8675.0	...
5005318	  742.3	  441.1	 8673.0	...
5005319	  742.1	  441.9	 8673.0	...
5005320	  742.0	  442.8	 8673.0	...
5005321	  741.9	  443.0	 8673.0	...
5005322	  741.7	  442.2	 8673.0	...
5005323	  741.3	  441.6	 8673.0	...
5005324	  741.1	  441.7	 8673.0	...
5005325	  741.2	  441.8	 8674.0	...
5005326	  741.1	  441.6	 8675.0	...
5005327	  740.9	  441.5	 8676.0	...
5005328	  740.5	  441.5	 8674.0	...
5005329	  740.5	  441.5	 8672.0	...
5005330	  740.5	  441.5	 8669.0	...
5005331	  740.3	  441.6	 8669.0	...
5005332	  740.3	  441.7	 8670.0	...
5005333	  740.3	  441.8	 8673.0	...
5005334	  740.6	  441.7	 8675.0	...
5005335	  741.1	  441.5	 8677.0	...
5005336	  741.5	  441.3	 8678.0	...
5005337	  742.0	  441.4	 8679.0	...
5005338	  742.1	  441.5	 8679.0	...
5005339	  742.1	  441.6	 8679.0	...
5005340	  741.7	  441.7	 8678.0	...
5005341	  741.3	  441.7	 8677.0	...
5005342	  741.0	  441.8	 8677.0	...
5005343	  741.0	  442.2	 8676.0	...
5005344	  740.9	  442.7	 8676.0	...
5005345	  740.9	  442.9	 8678.0	...
5005346	  741.0	  442.8	 8679.0	...
5005347	  741.2	  442.7	 8681.0	...
5005348	  741.1	  442.8	 8681.0	...
5005349	  740.8	  442.7	 8683.0	...
5005350	  740.7	  442.0	 8686.0	...
5005351	  740.8	  441.4	 8687.0	...
5005352	  741.1	  441.1	 8687.0	...
5005353	  741.3	  441.3	 8685.0	...
5005354	  741.7	  441.6	 8685.0	...
5005355	  742.1	  442.0	 8687.0	...
5005356	  741.9	  442.3	 8689.0	...
5005357	  741.6	  442.4	 8689.0	...
5005358	  741.3	  442.6	 8689.0	...
5005359	  741.4	  442.8	 8690.0	...
5005360	  741.4	  442.7	 8692.0	...
5005361	  741.3	  442.5	 8693.0	...
5005362	  741.3	  442.4	 8693.0	...
5005363	  741.2	  442.7	 8693.0	...
5005364	  741.2	  442.9	 8692.0	...
5005365	  741.4	  443.0	 8692.0	...
5005366	  741.6	  442.4	 8691.0	...
5005367	  741.4	  441.9	 8691.0	...
5005368	  741.0	  441.5	 8690.0	...
5005369	  740.5	  441.5	 8690.0	...
5005370	  740.7	  441.4	 8690.0	...
5005371	  740.9	  441.6	 8690.0	...
5005372	  740.8	  442.1	 8691.0	...
5005373	  740.5	  442.3	 8695.0	...
5005374	  740.7	  442.2	 8699.0	...
5005375	  741.2	  441.8	 8702.0	...
5005376	  741.5	  441.6	 8698.0	...
5005377	  741.4	  441.7	 8693.0	...
5005378	  741.4	  441.9	 8688.0	...
5005379	  741.5	  442.0	 8688.0	...
5005380	  741.3	  442.0	 8689.0	...
5005381	  741.0	  442.4	 8690.0	...
5005382	  740.8	  443.1	 8692.0	...
5005383	  740.9	  443.7	 8695.0	...
5005384	  740.7	  443.6	 8698.0	...
5005385	  740.3	  443.2	 8701.0	...
5005386	  740.0	  442.8	 8700.0	...
5005387	  740.2	  442.9	 8700.0	...
5005388	  740.5	  443.1	 8701.0	...
5005389	  740.8	  443.2	 8701.0	...
5005390	  740.9	  443.4	 8701.0	...
5005391	  740.8	  443.3	 8700.0	...
5005392	  740.8	  443.2	 8701.0	...
5005393	  740.6	  442.7	 8701.0	...
5005394	  740.4	  442.2	 8702.0	...
5005395	  740.3	  441.8	 8705.0	...
5005396	  740.4	  441.7	 8708.0	...
5005397	  740.7	  441.6	 8710.0	...
5005398	  740.9	  441.5	 8711.0	...
5005399	  741.0	  441.4	 8711.0	...
5005400	  741.0	  441.3	 8711.0	...
5005401	  741.0	  441.1	 8709.0	...
5005402	  741.0	  440.9	 8707.0	...
5005403	  741.0	  440.9	 8705.0	...
5005404	  740.7	  440.9	 8704.0	...
5005405	  740.5	  440.9	 8704.0	...
5005406	  740.3	  440.8	 8703.0	...
5005407	  740.4	  440.6	 8702.0	...
5005408	  740.6	  440.4	 8700.0	...
5005409	  740.9	  440.4	 8699.0	...
5005410	  741.1	  440.5	 8699.0	...
5005411	  740.9	  441.0	 8700.0	...
5005412	  740.4	  441.6	 8702.0	...
5005413	  740.0	  442.1	 8703.0	...
5005414	  740.2	  442.1	 8703.0	...
5005415	  740.3	  442.2	 8703.0	...
5005416	  740.4	  441.8	 8703.0	...
5005417	  740.3	  441.3	 8704.0	...
5005418	  740.2	  440.7	 8706.0	...
5005419	  740.5	  440.6	 8707.0	...
5005420	  740.8	  441.0	 8708.0	...
5005421	  741.2	  441.6	 8709.0	...
5005422	  741.2	  442.2	 8710.0	...
5005423	  741.2	  442.4	 8709.0	...
5005424	  741.2	  442.5	 8708.0	...
5005425	  741.3	  442.7	 8708.0	...
5005426	  741.2	  442.8	 8709.0	...
5005427	  741.0	  442.9	 8707.0	...
5005428	  741.0	  442.9	 8706.0	...
5005429	  741.1	  442.8	 8708.0	...
5005430	  741.3	  442.7	 8711.0	...
5005431	  741.3	  442.7	 8714.0	...
5005432	  741.3	  442.4	 8714.0	...
5005433	  741.1	  442.1	 8714.0	...
5005434	  740.9	  441.9	 8713.0	...
5005435	  740.8	  441.8	 8711.0	...
5005436	  740.8	  441.6	 8710.0	...
5005437	  741.2	  441.5	 8710.0	...
5005438	  741.5	  441.4	 8710.0	...
5005439	  741.7	  441.6	 8710.0	...
5005440	  741.0	  441.8	 8710.0	...
5005441	  740.4	  442.2	 8710.0	...
5005442	  740.2	  442.3	 8710.0	...
5005443	  741.1	  442.4	 8710.0	...
5005444	  741.9	  442.4	 8710.0	...
5005445	  742.3	  442.4	 8710.0	...
5005446	  742.2	  442.4	 8709.0	...
5005447	  741.9	  442.2	 8709.0	...
5005448	  741.8	  441.9	 8710.0	...
5005449	  741.6	  441.5	 8713.0	...
5005450	  741.2	  441.3	 8718.0	...
5005451	  740.9	  441.1	 8724.0	...
5005452	  740.5	  441.0	 8729.0	...
5005453	  740.3	  440.7	 8733.0	...
5005454	  740.2	  440.6	 8734.0	...
5005455	  740.1	  440.4	 8734.0	...
5005456	  740.3	  440.6	 8732.0	...
5005457	  740.7	  440.6	 8731.0	...
5005458	  741.1	  440.6	 8730.0	...
5005459	  741.3	  440.5	 8729.0	...
5005460	  741.4	  441.2	 8728.0	...
5005461	  741.5	  441.9	 8728.0	...
5005462	  741.7	  442.7	 8726.0	...
5005463	  741.7	  442.6	 8725.0	...
5005464	  741.7	  442.6	 8723.0	...
5005465	  741.4	  442.7	 8723.0	...
5005466	  741.1	  442.7	 8723.0	...
5005467	  740.7	  442.4	 8723.0	...
5005468	  740.5	  442.4	 8724.0	...
5005469	  740.4	  442.4	 8725.0	...
5005470	  740.3	  442.4	 8725.0	...
5005471	  740.2	  441.9	 8722.0	...
5005472	  740.0	  441.5	 8719.0	...
5005473	  739.9	  441.5	 8717.0	...
5005474	  740.0	  441.6	 8718.0	...
5005475	  740.2	  441.7	 8719.0	...
5005476	  740.4	  442.2	 8720.0	...
5005477	  740.6	  442.7	 8721.0	...
5005478	  740.6	  443.0	 8722.0	...
5005479	  740.6	  442.9	 8722.0	...
5005480	  740.2	  442.8	 8723.0	...
5005481	  739.8	  442.5	 8724.0	...
5005482	  739.5	  442.3	 8724.0	...
5005483	  739.7	  442.3	 8720.0	...
5005484	  739.8	  442.4	 8716.0	...
5005485	  739.8	  442.5	 8713.0	...
5005486	  739.6	  442.5	 8712.0	...
5005487	  739.8	  442.5	 8711.0	...
5005488	  740.1	  442.4	 8711.0	...
5005489	  740.7	  441.8	 8713.0	...
5005490	  741.0	  441.3	 8715.0	...
5005491	  741.6	  440.8	 8717.0	...
5005492	  741.8	  440.5	 8719.0	...
5005493	  741.8	  440.2	 8719.0	...
5005494	  741.4	  440.6	 8719.0	...
5005495	  741.0	  441.1	 8719.0	...
5005496	  740.9	  441.6	 8716.0	...
5005497	  741.0	  441.1	 8713.0	...
5005498	  741.3	  440.8	 8711.0	...
5005499	  741.7	  440.6	 8710.0	...
5005500	  741.8	  441.1	 8710.0	...
5005501	  741.6	  441.5	 8710.0	...
5005502	  740.8	  441.9	 8710.0	...
5005503	  739.9	  442.0	 8711.0	...
5005504	  739.6	  442.0	 8713.0	...
5005505	  739.8	  441.9	 8714.0	...
5005506	  740.0	  441.6	 8715.0	...
5005507	  740.1	  441.2	 8716.0	...
5005508	  740.1	  441.0	 8718.0	...
5005509	  739.9	  440.9	 8719.0	...
5005510	  739.5	  440.6	 8719.0	...
5005511	  739.4	  440.4	 8718.0	...
5005512	  739.5	  440.0	 8717.0	...
5005513	  739.9	  439.9	 8718.0	...
5005514	  740.1	  440.2	 8721.0	...
5005515	  740.3	  440.5	 8724.0	...
5005516	  740.3	  440.8	 8726.0	...
5005517	  740.5	  440.8	 8728.0	...
5005518	  740.8	  440.8	 8729.0	...
5005519	  741.0	  440.9	 8728.0	...
5005520	  740.9	  441.1	 8727.0	...
5005521	  740.6	  441.4	 8722.0	...
5005522	  740.3	  441.8	 8718.0	...
5005523	  740.1	  441.9	 8716.0	...
5005524	  740.1	  441.5	 8715.0	...
5005525	  740.0	  440.9	 8714.0	...
MSG	5005526 0000 _ Number Off
5005526	  740.0	  440.4	 8713.0	...
5005527	  740.1	  440.4	 8714.0	...
5005528	  740.0	  440.5	 8714.0	...
5005529	  739.9	  440.7	 8715.0	...
5005530	  739.8	  440.8	 8714.0	...
5005531	  739.7	  440.9	 8712.0	...
5005532	  739.7	  441.1	 8712.0	...
5005533	  739.7	  441.3	 8712.0	...
5005534	  739.7	  441.6	 8714.0	...
5005535	  739.9	  441.7	 8714.0	...
5005536	  740.0	  441.7	 8715.0	...
5005537	  740.3	  441.5	 8717.0	...
5005538	  740.6	  441.3	 8717.0	...
5005539	  741.0	  441.0	 8718.0	...
5005540	  741.1	  441.0	 8719.0	...
5005541	  741.2	  441.0	 8719.0	...
5005542	  741.2	  441.2	 8718.0	...
5005543	  741.1	  441.3	 8718.0	...
5005544	  741.0	  441.5	 8716.0	...
5005545	  741.0	  441.5	 8713.0	...
5005546	  741.0	  441.5	 8710.0	...
5005547	  740.9	  441.1	 8710.0	...
5005548	  740.9	  440.8	 8713.0	...
5005549	  740.7	  440.6	 8715.0	...
5005550	  740.7	  440.8	 8717.0	...
5005551	  740.6	  441.0	 8718.0	...
5005552	  740.6	  441.2	 8719.0	...
5005553	  740.5	  441.4	 8719.0	...
5005554	  740.4	  441.2	 8720.0	...
5005555	  740.3	  441.1	 8721.0	...
5005556	  740.2	  441.1	 8722.0	...
5005557	  740.1	  441.3	 8722.0	...
5005558	  740.1	  441.6	 8723.0	...
5005559	  740.2	  442.0	 8723.0	...
5005560	  740.3	  442.4	 8722.0	...
5005561	  740.3	  442.0	 8721.0	...
5005562	  740.1	  441.2	 8720.0	...
5005563	  739.9	  440.3	 8721.0	...
5005564	  739.9	  440.2	 8722.0	...
5005565	  739.9	  440.2	 8722.0	...
5005566	  740.0	  440.1	 8723.0	...
5005567	  740.1	  440.1	 8723.0	...
5005568	  740.2	  440.0	 8725.0	...
5005569	  740.1	  439.8	 8730.0	...
5005570	  739.9	  439.4	 8734.0	...
5005571	  739.7	  439.1	 8736.0	...
5005572	  739.6	  439.0	 8734.0	...
5005573	  739.2	  439.4	 8733.0	...
5005574	  738.9	  439.8	 8732.0	...
5005575	  738.5	  440.0	 8732.0	...
5005576	  738.9	  439.9	 8736.0	...
5005577	  739.3	  439.9	 8741.0	...
5005578	  739.7	  440.0	 8742.0	...
5005579	  739.8	  440.0	 8738.0	...
5005580	  739.9	  440.1	 8740.0	...
5005581	  740.1	  440.1	 8745.0	...
5005582	  740.2	  439.9	 8753.0	...
5005583	  740.2	  439.7	 8755.0	...
5005584	  740.3	  439.4	 8755.0	...
5005585	  740.5	  439.5	 8752.0	...
5005586	  740.6	  439.5	 8750.0	...
5005587	  740.8	  439.7	 8748.0	...
5005588	  740.6	  440.1	 8747.0	...
5005589	  740.3	  440.2	 8750.0	...
5005590	  739.9	  440.3	 8752.0	...
5005591	  739.8	  440.0	 8755.0	...
5005592	  739.5	  439.8	 8754.0	...
5005593	  739.3	  439.4	 8755.0	...
5005594	  739.1	  439.1	 8756.0	...
5005595	  739.3	  438.8	 8755.0	...
5005596	  739.5	  438.7	 8753.0	...
5005597	  739.6	  438.7	 8751.0	...
5005598	  740.0	  438.6	 8750.0	...
5005599	  740.3	  438.7	 8752.0	...
5005600	  740.5	  439.3	 8756.0	...
5005601	  740.2	  439.9	 8758.0	...
5005602	  739.9	  440.5	 8761.0	...
5005603	  739.9	  440.5	 8761.0	...
5005604	  740.0	  440.4	 8761.0	...
5005605	  740.2	  440.2	 8761.0	...
5005606	  740.2	  440.0	 8761.0	...
5005607	  740.2	  439.9	 8761.0	...
5005608	  740.2	  439.6	 8761.0	...
5005609	  740.3	  439.4	 8761.0	...
5005610	  741.2	  439.2	 8761.0	...
5005611	  742.0	  438.5	 8761.0	...
5005612	  742.7	  437.3	 8762.0	...
5005613	  743.5	  435.8	 8763.0	...
5005614	  744.4	  434.7	 8764.0	...
5005615	  745.3	  433.9	 8764.0	...
5005616	  745.2	  432.5	 8764.0	...
5005617	  745.0	  431.0	 8764.0	...
5005618	  744.9	  429.5	 8764.0	...
5005619	  744.8	  428.7	 8764.0	...
5005620	  743.9	  428.4	 8764.0	...
5005621	  743.2	  428.1	 8765.0	...
5005622	  742.5	  428.2	 8759.0	...
5005623	  742.1	  428.8	 8754.0	...
5005624	  741.5	  429.4	 8748.0	...
5005625	  740.3	  430.0	 8748.0	...
5005626	  739.6	  430.3	 8750.0	...
5005627	  739.4	  430.8	 8750.0	...
5005628	  739.9	  432.0	 8749.0	...
5005629	  740.3	  433.0	 8749.0	...
5005630	  740.3	  433.5	 8752.0	...
5005631	  740.2	  433.2	 8755.0	...
5005632	  740.0	  432.9	 8758.0	...
5005633	  739.9	  432.8	 8762.0	...
5005634	  739.7	  432.6	 8766.0	...
5005635	  739.4	  432.1	 8770.0	...
5005636	  739.3	  431.3	 8770.0	...
5005637	  739.3	  430.6	 8770.0	...
5005638	  739.5	  430.3	 8772.0	...
5005639	  739.9	  430.8	 8774.0	...
5005640	  740.6	  431.5	 8776.0	...
5005641	  741.2	  432.4	 8771.0	...
5005642	  741.2	  432.7	 8764.0	...
5005643	  740.8	  432.9	 8760.0	...
5005644	  740.4	  432.5	 8762.0	...
5005645	  740.2	  432.2	 8767.0	...
5005646	  740.1	  432.4	 8771.0	...
5005647	  740.1	  433.0	 8773.0	...
5005648	  739.8	  433.5	 8769.0	...
5005649	  739.6	  433.6	 8765.0	...
5005650	  739.7	  433.7	 8763.0	...
5005651	  740.0	  433.6	 8764.0	...
5005652	  740.4	  433.4	 8766.0	...
5005653	  740.5	  433.2	 8767.0	...
5005654	  740.2	  433.0	 8769.0	...
5005655	  739.9	  432.8	 8773.0	...
5005656	  739.6	  432.6	 8777.0	...
5005657	  740.0	  432.8	 8778.0	...
5005658	  740.4	  433.2	 8776.0	...
5005659	  740.7	  433.5	 8775.0	...
5005660	  740.6	  433.5	 8775.0	...
5005661	  740.5	  433.6	 8775.0	...
5005662	  740.5	  433.5	 8775.0	...
5005663	  740.6	  433.5	 8775.0	...
5005664	  740.6	  433.4	 8775.0	...
5005665	  740.6	  432.8	 8772.0	...
5005666	  740.6	  432.1	 8770.0	...
5005667	  740.4	  431.4	 8770.0	...
5005668	  740.3	  431.5	 8772.0	...
5005669	  740.2	  431.7	 8773.0	...
5005670	  740.2	  431.8	 8775.0	...
5005671	  740.3	  431.7	 8779.0	...
5005672	  740.5	  431.7	 8782.0	...
5005673	  740.6	  431.7	 8784.0	...
5005674	  740.4	  431.7	 8783.0	...
5005675	  740.4	  432.3	 8783.0	...
5005676	  740.5	  432.9	 8781.0	...
5005677	  740.6	  433.1	 8779.0	...
5005678	  740.6	  432.7	 8780.0	...
5005679	  740.6	  432.1	 8782.0	...
5005680	  740.7	  431.8	 8784.0	...
5005681	  740.7	  431.4	 8784.0	...
5005682	  740.7	  431.1	 8785.0	...
5005683	  740.6	  431.0	 8786.0	...
5005684	  740.6	  430.9	 8787.0	...
5005685	  740.6	  430.9	 8787.0	...
5005686	  740.6	  430.7	 8787.0	...
5005687	  740.6	  430.5	 8788.0	...
5005688	  740.9	  431.0	 8788.0	...
5005689	  741.3	  431.6	 8787.0	...
5005690	  741.6	  431.6	 8788.0	...
5005691	  741.5	  431.1	 8792.0	...
5005692	  741.2	  430.3	 8797.0	...
5005693	  741.0	  430.1	 8799.0	...
5005694	  740.7	  429.9	 8798.0	...
5005695	  740.6	  429.9	 8794.0	...
5005696	  740.6	  430.1	 8789.0	...
5005697	  740.9	  430.2	 8784.0	...
5005698	  741.1	  430.3	 8784.0	...
5005699	  741.3	  430.4	 8784.0	...
5005700	  741.2	  430.4	 8784.0	...
5005701	  741.1	  430.4	 8783.0	...
5005702	  741.0	  430.5	 8784.0	...
5005703	  740.8	  430.4	 8785.0	...
5005704	  740.8	  430.4	 8786.0	...
5005705	  740.8	  430.5	 8787.0	...
5005706	  740.7	  430.7	 8786.0	...
5005707	  740.5	  431.1	 8787.0	...
5005708	  740.6	  431.2	 8789.0	...
5005709	  740.8	  430.6	 8793.0	...
5005710	  740.8	  429.9	 8795.0	...
5005711	  740.9	  430.0	 8796.0	...
5005712	  741.1	  430.8	 8795.0	...
5005713	  741.2	  431.6	 8793.0	...
5005714	  741.1	  431.6	 8790.0	...
5005715	  740.9	  431.9	 8789.0	...
5005716	  740.9	  432.4	 8789.0	...
5005717	  740.8	  432.8	 8792.0	...
5005718	  740.7	  432.7	 8796.0	...
5005719	  740.2	  432.5	 8800.0	...
5005720	  739.8	  432.4	 8800.0	...
5005721	  739.6	  432.5	 8799.0	...
5005722	  739.8	  432.6	 8799.0	...
5005723	  740.1	  432.6	 8798.0	...
5005724	  740.2	  432.4	 8799.0	...
5005725	  740.3	  432.2	 8800.0	...
5005726	  740.4	  431.8	 8801.0	...
5005727	  740.8	  431.5	 8801.0	...
5005728	  741.2	  431.3	 8802.0	...
5005729	  741.4	  431.4	 8803.0	...
5005730	  741.1	  431.7	 8803.0	...
5005731	  740.8	  432.1	 8803.0	...
5005732	  740.3	  432.1	 8802.0	...
5005733	  740.1	  431.9	 8799.0	...
5005734	  739.9	  431.9	 8798.0	...
5005735	  740.2	  432.2	 8800.0	...
5005736	  740.5	  431.8	 8804.0	...
5005737	  740.7	  431.2	 8807.0	...
5005738	  740.5	  430.5	 8807.0	...
5005739	  740.6	  430.3	 8807.0	...
5005740	  740.8	  430.7	 8804.0	...
MSG	5005741 0000 _ Number On
5005741	  740.9	  431.2	 8799.0	...
5005742	  741.1	  432.0	 8795.0	...
5005743	  741.2	  432.3	 8797.0	...
5005744	  741.3	  432.6	 8800.0	...
5005745	  741.1	  432.6	 8798.0	...
5005746	  741.0	  432.6	 8794.0	...
5005747	  740.9	  432.3	 8790.0	...
5005748	  741.0	  431.9	 8791.0	...
5005749	  740.7	  431.6	 8791.0	...
5005750	  740.5	  431.5	 8792.0	...
5005751	  740.4	  431.5	 8794.0	...
5005752	  740.4	  431.4	 8796.0	...
5005753	  740.4	  431.2	 8797.0	...
5005754	  740.3	  431.0	 8797.0	...
5005755	  740.2	  430.8	 8796.0	...
5005756	  740.2	  430.8	 8795.0	...
5005757	  740.3	  430.9	 8794.0	...
5005758	  740.3	  431.1	 8793.0	...
5005759	  740.4	  431.1	 8794.0	...
5005760	  740.4	  431.4	 8794.0	...
5005761	  740.4	  431.7	 8792.0	...
5005762	  740.5	  432.0	 8788.0	...
5005763	  740.3	  432.2	 8786.0	...
5005764	  740.1	  432.4	 8787.0	...
5005765	  739.8	  432.1	 8790.0	...
5005766	  739.7	  431.6	 8795.0	...
5005767	  739.8	  431.1	 8799.0	...
5005768	  740.0	  431.0	 8800.0	...
5005769	  740.2	  430.9	 8800.0	...
5005770	  740.3	  430.9	 8798.0	...
5005771	  740.4	  430.8	 8796.0	...
5005772	  740.5	  430.8	 8796.0	...
5005773	  740.6	  431.0	 8798.0	...
5005774	  740.7	  431.0	 8800.0	...
5005775	  740.6	  430.9	 8804.0	...
5005776	  740.4	  430.7	 8808.0	...
5005777	  740.2	  430.6	 8810.0	...
5005778	  740.2	  430.4	 8808.0	...
5005779	  740.5	  430.3	 8802.0	...
5005780	  740.9	  430.4	 8800.0	...
5005781	  740.9	  430.5	 8803.0	...
5005782	  740.7	  430.5	 8810.0	...
5005783	  740.6	  430.6	 8810.0	...
5005784	  740.8	  430.4	 8803.0	...
5005785	  740.8	  430.3	 8796.0	...
5005786	  740.5	  430.2	 8794.0	...
5005787	  740.0	  429.8	 8794.0	...
5005788	  739.7	  429.3	 8795.0	...
5005789	  739.4	  428.8	 8796.0	...
5005790	  739.4	  428.8	 8796.0	...
5005791	  739.5	  429.2	 8796.0	...
5005792	  739.6	  429.5	 8796.0	...
5005793	  739.8	  429.8	 8796.0	...
5005794	  740.1	  429.8	 8797.0	...
5005795	  740.3	  429.7	 8799.0	...
5005796	  740.2	  429.6	 8803.0	...
5005797	  739.9	  429.6	 8804.0	...
5005798	  739.8	  429.6	 8804.0	...
5005799	  740.0	  429.5	 8811.0	...
5005800	  740.1	  429.3	 8819.0	...
5005801	  740.2	  429.1	 8822.0	...
5005802	  740.3	  429.0	 8818.0	...
5005803	  740.3	  429.1	 8815.0	...
5005804	  740.5	  429.2	 8818.0	...
5005805	  740.5	  429.2	 8819.0	...
5005806	  740.4	  429.1	 8818.0	...
5005807	  740.2	  429.0	 8815.0	...
5005808	  740.0	  429.0	 8812.0	...
5005809	  739.9	  429.1	 8810.0	...
5005810	  739.9	  429.2	 8808.0	...
5005811	  739.7	  429.0	 8808.0	...
5005812	  739.6	  428.6	 8808.0	...
5005813	  739.5	  428.2	 8810.0	...
5005814	  739.6	  428.0	 8812.0	...
5005815	  739.7	  428.0	 8818.0	...
5005816	  739.7	  427.9	 8823.0	...
5005817	  739.5	  427.9	 8827.0	...
5005818	  739.4	  427.9	 8824.0	...
5005819	  739.4	  427.9	 8822.0	...
5005820	  739.5	  428.2	 8819.0	...
5005821	  739.4	  428.8	 8818.0	...
5005822	  739.4	  429.4	 8817.0	...
5005823	  739.4	  429.4	 8818.0	...
5005824	  739.5	  429.3	 8820.0	...
5005825	  739.1	  429.1	 8818.0	...
5005826	  738.8	  429.2	 8815.0	...
5005827	  739.1	  429.4	 8813.0	...
5005828	  739.7	  429.6	 8818.0	...
5005829	  740.1	  429.6	 8821.0	...
5005830	  739.8	  429.3	 8823.0	...
5005831	  739.6	  428.8	 8826.0	...
5005832	  739.7	  428.0	 8830.0	...
5005833	  739.8	  427.7	 8833.0	...
5005834	  740.0	  427.4	 8833.0	...
5005835	  739.8	  427.4	 8833.0	...
5005836	  739.5	  428.3	 8834.0	...
5005837	  739.3	  429.1	 8833.0	...
5005838	  739.4	  429.6	 8833.0	...
5005839	  739.5	  429.2	 8832.0	...
5005840	  739.6	  428.9	 8831.0	...
5005841	  739.7	  429.0	 8833.0	...
5005842	  739.6	  428.9	 8834.0	...
5005843	  739.7	  428.6	 8836.0	...
5005844	  739.7	  428.5	 8837.0	...
5005845	  739.9	  428.5	 8839.0	...
5005846	  739.9	  428.5	 8842.0	...
5005847	  739.7	  428.5	 8843.0	...
5005848	  739.6	  428.5	 8842.0	...
5005849	  739.5	  428.5	 8841.0	...
5005850	  739.6	  428.5	 8839.0	...
5005851	  739.6	  428.5	 8841.0	...
5005852	  739.9	  428.5	 8844.0	...
5005853	  740.1	  427.9	 8842.0	...
5005854	  740.4	  427.3	 8841.0	...
5005855	  740.0	  427.1	 8839.0	...
5005856	  739.8	  427.4	 8840.0	...
5005857	  739.7	  427.8	 8838.0	...
5005858	  739.8	  428.1	 8835.0	...
5005859	  740.0	  428.9	 8832.0	...
5005860	  740.1	  429.7	 8830.0	...
5005861	  740.1	  429.9	 8829.0	...
5005862	  740.0	  429.7	 8829.0	...
5005863	  740.0	  429.5	 8830.0	...
5005864	  740.1	  429.3	 8830.0	...
5005865	  740.2	  428.8	 8829.0	...
5005866	  740.1	  428.2	 8830.0	...
5005867	  739.9	  428.0	 8831.0	...
5005868	  739.6	  428.1	 8832.0	...
5005869	  739.6	  428.1	 8833.0	...
5005870	  739.7	  427.9	 8834.0	...
5005871	  739.9	  427.7	 8838.0	...
5005872	  739.7	  427.6	 8840.0	...
5005873	  739.6	  427.7	 8842.0	...
5005874	  739.7	  427.8	 8841.0	...
5005875	  739.9	  427.6	 8842.0	...
5005876	  740.2	  427.3	 8844.0	...
5005877	  740.3	  427.1	 8846.0	...
5005878	  740.4	  427.2	 8846.0	...
5005879	  740.4	  427.2	 8845.0	...
5005880	  740.4	  427.2	 8845.0	...
5005881	  740.5	  427.4	 8845.0	...
5005882	  740.8	  427.5	 8845.0	...
5005883	  741.0	  427.5	 8844.0	...
5005884	  741.2	  427.4	 8845.0	...
5005885	  741.1	  427.3	 8847.0	...
5005886	  740.9	  427.2	 8849.0	...
5005887	  740.6	  427.0	 8849.0	...
5005888	  740.4	  426.9	 8847.0	...
5005889	  740.1	  426.8	 8847.0	...
5005890	  740.0	  426.7	 8849.0	...
5005891	  740.0	  426.1	 8849.0	...
5005892	  740.2	  425.6	 8849.0	...
5005893	  740.3	  425.1	 8849.0	...
5005894	  740.3	  424.9	 8850.0	...
5005895	  740.1	  425.6	 8852.0	...
5005896	  740.0	  426.4	 8856.0	...
5005897	  739.9	  427.1	 8859.0	...
5005898	  739.8	  426.8	 8860.0	...
5005899	  739.8	  426.5	 8860.0	...
5005900	  740.1	  426.3	 8859.0	...
5005901	  740.3	  426.3	 8858.0	...
5005902	  740.3	  426.2	 8853.0	...
5005903	  740.3	  426.3	 8848.0	...
5005904	  740.4	  426.4	 8849.0	...
5005905	  740.2	  426.5	 8854.0	...
5005906	  740.1	  426.5	 8857.0	...
5005907	  740.3	  426.6	 8851.0	...
5005908	  740.5	  426.4	 8845.0	...
5005909	  740.4	  426.2	 8840.0	...
5005910	  740.0	  426.0	 8839.0	...
5005911	  739.9	  426.0	 8840.0	...
5005912	  740.1	  426.1	 8841.0	...
5005913	  740.3	  426.1	 8843.0	...
5005914	  740.3	  426.0	 8844.0	...
5005915	  740.3	  426.0	 8847.0	...
5005916	  740.4	  425.9	 8850.0	...
5005917	  740.4	  425.9	 8849.0	...
5005918	  740.2	  426.0	 8844.0	...
5005919	  740.0	  426.2	 8843.0	...
5005920	  739.8	  426.3	 8846.0	...
5005921	  739.6	  426.2	 8848.0	...
5005922	  739.7	  426.0	 8848.0	...
5005923	  740.0	  425.9	 8847.0	...
5005924	  740.4	  426.0	 8847.0	...
5005925	  740.2	  426.2	 8846.0	...
5005926	  739.7	  426.4	 8846.0	...
5005927	  739.2	  426.5	 8845.0	...
5005928	  739.1	  426.6	 8846.0	...
5005929	  739.6	  426.6	 8846.0	...
5005930	  740.1	  426.8	 8846.0	...
5005931	  740.6	  426.9	 8846.0	...
5005932	  740.6	  426.8	 8845.0	...
5005933	  740.7	  426.4	 8844.0	...
5005934	  740.7	  426.0	 8844.0	...
5005935	  740.5	  425.9	 8844.0	...
5005936	  740.1	  426.4	 8844.0	...
5005937	  739.7	  427.0	 8842.0	...
5005938	  739.5	  427.6	 8840.0	...
5005939	  739.4	  427.7	 8838.0	...
5005940	  739.3	  427.8	 8838.0	...
5005941	  739.3	  427.8	 8837.0	...
5005942	  739.3	  427.5	 8842.0	...
5005943	  739.4	  427.2	 8846.0	...
5005944	  739.4	  426.9	 8851.0	...
5005945	  739.5	  427.1	 8851.0	...
5005946	  739.5	  427.6	 8848.0	...
5005947	  739.5	  428.0	 8845.0	...
5005948	  739.3	  428.1	 8842.0	...
5005949	  739.2	  427.8	 8842.0	...
5005950	  738.8	  427.6	 8841.0	...
5005951	  738.6	  427.6	 8840.0	...
5005952	  738.9	  427.4	 8843.0	...
5005953	  739.3	  427.3	 8846.0	...
5005954	  739.7	  427.2	 8849.0	...
5005955	  739.3	  427.3	 8848.0	...
5005956	  738.9	  427.4	 8848.0	...
5005957	  738.9	  427.4	 8848.0	...
5005958	  739.3	  427.4	 8846.0	...
5005959	  739.7	  427.2	 8845.0	...
5005960	  739.6	  427.2	 8843.0	...
5005961	  739.4	  427.2	 8842.0	...
5005962	  738.9	  426.8	 8840.0	...
5005963	  738.6	  426.4	 8840.0	...
5005964	  738.4	  425.9	 8841.0	...
5005965	  738.3	  425.9	 8841.0	...
5005966	  738.2	  426.1	 8844.0	...
5005967	  738.5	  426.3	 8846.0	...
5005968	  738.9	  426.8	 8848.0	...
5005969	  739.3	  427.1	 8847.0	...
5005970	  739.5	  427.2	 8847.0	...
5005971	  739.6	  426.9	 8845.0	...
5005972	  739.1	  426.7	 8843.0	...
5005973	  738.4	  426.9	 8840.0	...
5005974	  737.9	  426.9	 8840.0	...
5005975	  738.1	  426.8	 8840.0	...
5005976	  738.3	  426.6	 8841.0	...
5005977	  738.5	  425.7	 8842.0	...
5005978	  738.7	  424.8	 8842.0	...
5005979	  738.7	  425.1	 8837.0	...
5005980	  738.6	  426.2	 8831.0	...
5005981	  738.4	  426.0	 8830.0	...
5005982	  738.9	  424.7	 8834.0	...
5005983	  739.3	  423.6	 8839.0	...
5005984	  739.6	  423.8	 8839.0	...
5005985	  739.5	  424.1	 8840.0	...
5005986	  739.5	  424.5	 8841.0	...
5005987	  739.6	  425.0	 8841.0	...
5005988	  739.7	  425.4	 8842.0	...
5005989	  739.7	  425.1	 8842.0	...
5005990	  739.6	  424.6	 8842.0	...
5005991	  739.4	  424.4	 8843.0	...
5005992	  739.3	  424.9	 8843.0	...
5005993	  739.3	  425.6	 8844.0	...
5005994	  739.3	  425.9	 8846.0	...
5005995	  739.3	  425.9	 8848.0	...
5005996	  739.3	  425.8	 8847.0	...
5005997	  739.3	  425.7	 8843.0	...
5005998	  739.3	  425.7	 8840.0	...
5005999	  739.2	  425.7	 8842.0	...
5006000	  739.1	  425.6	 8843.0	...
5006001	  739.3	  425.5	 8845.0	...
5006002	  739.5	  425.4	 8844.0	...
5006003	  739.7	  425.0	 8842.0	...
5006004	  739.8	  424.9	 8841.0	...
5006005	  739.7	  424.7	 8839.0	...
5006006	  739.8	  425.4	 8839.0	...
5006007	  739.9	  426.0	 8839.0	...
5006008	  740.1	  426.6	 8841.0	...
5006009	  740.3	  426.5	 8842.0	...
5006010	  740.7	  426.3	 8838.0	...
5006011	  741.2	  426.1	 8835.0	...
5006012	  741.9	  425.6	 8832.0	...
EFIX R   5003129	5006012	2884	  742.6	  448.4	   8533
SSACC R  5006013
5006013	  743.3	  425.2	 8831.0	...
5006014	  744.6	  424.7	 8830.0	...
5006015	  747.2	  424.4	 8831.0	...
5006016	  749.2	  424.0	 8833.0	...
5006017	  752.7	  423.5	 8839.0	...
5006018	  754.8	  424.2	 8843.0	...
ESACC R  5006013	5006018	6	  743.3	  425.2	  754.8	  424.2	   0.24	     41
SFIX R   5006019
5006019	  756.8	  425.9	 8841.0	...
5006020	  757.8	  427.7	 8836.0	...
5006021	  758.6	  428.5	 8832.0	...
5006022	  759.2	  428.4	 8833.0	...
5006023	  758.0	  428.5	 8834.0	...
5006024	  756.4	  428.7	 8833.0	...
5006025	  754.8	  428.3	 8836.0	...
5006026	  754.3	  427.8	 8840.0	...
5006027	  753.5	  427.3	 8844.0	...
5006028	  752.1	  426.9	 8844.0	...
5006029	  750.9	  426.3	 8844.0	...
5006030	  750.1	  424.8	 8844.0	...
5006031	  750.1	  423.8	 8842.0	...
5006032	  750.1	  423.0	 8839.0	...
5006033	  750.1	  423.0	 8835.0	...
5006034	  750.1	  423.4	 8834.0	...
5006035	  750.0	  423.8	 8834.0	...
5006036	  749.9	  424.1	 8834.0	...
5006037	  749.9	  424.2	 8832.0	...
5006038	  749.9	  424.3	 8832.0	...
5006039	  749.9	  424.4	 8833.0	...
5006040	  750.2	  424.2	 8835.0	...
5006041	  750.3	  424.0	 8836.0	...
5006042	  750.5	  423.9	 8839.0	...
5006043	  750.5	  424.0	 8841.0	...
5006044	  750.5	  424.3	 8842.0	...
5006045	  750.5	  424.6	 8842.0	...
5006046	  750.5	  424.7	 8841.0	...
5006047	  750.7	  424.6	 8841.0	...
5006048	  750.8	  424.4	 8841.0	...
5006049	  750.8	  424.1	 8840.0	...
5006050	  750.7	  423.9	 8839.0	...
5006051	  750.7	  424.0	 8839.0	...
5006052	  750.9	  424.4	 8840.0	...
5006053	  751.1	  425.0	 8841.0	...
5006054	  751.1	  425.3	 8842.0	...
5006055	  751.1	  425.7	 8842.0	...
MSG	5006056 0000 _ Number Off
5006056	  751.1	  425.9	 8843.0	...
5006057	  750.6	  426.1	 8842.0	...
5006058	  750.2	  426.4	 8843.0	...
5006059	  750.0	  426.6	 8844.0	...
5006060	  750.3	  426.9	 8843.0	...
5006061	  750.8	  427.4	 8841.0	...
5006062	  751.0	  427.7	 8840.0	...
5006063	  751.1	  427.5	 8840.0	...
5006064	  751.0	  427.1	 8840.0	...
5006065	  751.0	  426.6	 8841.0	...
5006066	  751.1	  426.7	 8842.0	...
5006067	  751.3	  426.9	 8840.0	...
5006068	  751.3	  427.1	 8837.0	...
5006069	  751.0	  427.0	 8834.0	...
5006070	  750.4	  426.8	 8835.0	...
5006071	  749.7	  426.1	 8837.0	...
5006072	  749.4	  425.4	 8839.0	...
5006073	  749.4	  425.4	 8839.0	...
5006074	  749.5	  425.8	 8836.0	...
5006075	  749.7	  426.1	 8834.0	...
5006076	  750.0	  425.9	 8832.0	...
5006077	  750.3	  425.2	 8836.0	...
5006078	  750.7	  424.6	 8840.0	...
5006079	  750.5	  424.1	 8845.0	...
5006080	  750.2	  424.3	 8845.0	...
5006081	  749.8	  424.5	 8847.0	...
5006082	  749.7	  424.7	 8849.0	...
5006083	  749.7	  424.9	 8851.0	...
5006084	  749.7	  425.0	 8850.0	...
5006085	  749.7	  425.1	 8847.0	...
5006086	  749.5	  424.8	 8845.0	...
5006087	  749.6	  424.0	 8843.0	...
5006088	  749.8	  423.3	 8844.0	...
5006089	  750.1	  422.8	 8844.0	...
5006090	  750.3	  422.9	 8848.0	...
5006091	  750.6	  422.9	 8852.0	...
5006092	  750.8	  422.8	 8852.0	...
5006093	  750.9	  422.8	 8848.0	...
5006094	  751.1	  422.7	 8848.0	...
5006095	  751.1	  422.6	 8852.0	...
5006096	  751.1	  422.5	 8856.0	...
5006097	  750.9	  422.4	 8856.0	...
5006098	  750.8	  422.2	 8856.0	...
5006099	  750.6	  422.2	 8857.0	...
5006100	  750.5	  421.9	 8855.0	...
5006101	  750.5	  421.7	 8854.0	...
5006102	  750.5	  422.0	 8852.0	...
5006103	  750.6	  422.7	 8851.0	...
5006104	  750.8	  423.3	 8848.0	...
5006105	  750.7	  423.1	 8845.0	...
5006106	  750.5	  422.8	 8842.0	...
5006107	  750.4	  422.6	 8840.0	...
5006108	  750.3	  422.7	 8839.0	...
5006109	  749.9	  423.0	 8840.0	...
5006110	  749.3	  423.4	 8838.0	...
5006111	  748.9	  423.2	 8836.0	...
5006112	  749.1	  422.6	 8836.0	...
5006113	  749.2	  422.2	 8837.0	...
5006114	  749.3	  422.4	 8837.0	...
5006115	  749.7	  422.5	 8835.0	...
5006116	  750.1	  422.5	 8834.0	...
5006117	  750.4	  422.4	 8832.0	...
5006118	  750.3	  422.4	 8833.0	...
5006119	  750.4	  422.3	 8833.0	...
5006120	  750.5	  422.1	 8834.0	...
5006121	  750.4	  421.9	 8833.0	...
5006122	  750.2	  421.7	 8833.0	...
5006123	  749.9	  421.6	 8833.0	...
5006124	  749.8	  421.5	 8832.0	...
5006125	  749.8	  421.6	 8836.0	...
5006126	  749.9	  422.0	 8840.0	...
5006127	  749.9	  422.1	 8843.0	...
5006128	  749.8	  421.9	 8843.0	...
5006129	  749.8	  421.5	 8842.0	...
5006130	  749.7	  421.7	 8841.0	...
5006131	  749.7	  422.1	 8840.0	...
5006132	  749.6	  422.6	 8839.0	...
5006133	  749.1	  422.6	 8837.0	...
5006134	  748.6	  422.6	 8834.0	...
5006135	  748.3	  422.7	 8833.0	...
5006136	  748.6	  423.0	 8833.0	...
5006137	  749.0	  423.4	 8833.0	...
5006138	  749.4	  423.8	 8833.0	...
5006139	  749.7	  423.8	 8833.0	...
5006140	  749.3	  424.0	 8830.0	...
5006141	  748.8	  424.3	 8830.0	...
5006142	  748.4	  423.7	 8830.0	...
5006143	  748.5	  423.0	 8833.0	...
5006144	  748.6	  422.5	 8833.0	...
5006145	  748.6	  422.7	 8833.0	...
5006146	  748.5	  422.9	 8834.0	...
5006147	  748.6	  422.8	 8835.0	...
5006148	  748.6	  422.7	 8836.0	...
5006149	  748.6	  422.6	 8835.0	...
5006150	  748.6	  422.6	 8835.0	...
5006151	  748.6	  422.7	 8835.0	...
5006152	  748.7	  422.9	 8835.0	...
5006153	  748.7	  423.1	 8835.0	...
5006154	  748.8	  423.0	 8835.0	...
5006155	  748.8	  422.7	 8835.0	...
5006156	  748.8	  422.5	 8836.0	...
5006157	  748.9	  422.7	 8838.0	...
5006158	  748.9	  423.0	 8840.0	...
5006159	  748.8	  423.0	 8840.0	...
5006160	  748.5	  422.8	 8839.0	...
5006161	  748.1	  422.4	 8838.0	...
5006162	  748.0	  422.3	 8837.0	...
5006163	  748.1	  422.1	 8836.0	...
5006164	  748.3	  422.0	 8836.0	...
5006165	  748.5	  422.3	 8833.0	...
5006166	  748.6	  422.6	 8829.0	...
5006167	  748.5	  422.9	 8826.0	...
5006168	  748.6	  422.9	 8828.0	...
5006169	  748.6	  422.9	 8832.0	...
5006170	  748.7	  422.8	 8835.0	...
5006171	  748.8	  422.7	 8835.0	...
5006172	  748.8	  422.6	 8837.0	...
5006173	  748.8	  422.7	 8839.0	...
5006174	  748.6	  422.9	 8836.0	...
5006175	  748.5	  423.3	 8831.0	...
5006176	  748.3	  423.7	 8827.0	...
5006177	  748.1	  424.2	 8827.0	...
5006178	  747.9	  424.4	 8826.0	...
5006179	  747.7	  424.5	 8825.0	...
5006180	  747.6	  423.5	 8825.0	...
5006181	  747.4	  422.4	 8826.0	...
5006182	  747.3	  421.8	 8828.0	...
5006183	  747.6	  422.2	 8832.0	...
5006184	  748.2	  422.7	 8834.0	...
5006185	  748.6	  422.6	 8834.0	...
5006186	  748.8	  422.6	 8830.0	...
5006187	  749.3	  422.5	 8827.0	...
5006188	  749.8	  422.3	 8830.0	...
5006189	  750.0	  422.1	 8835.0	...
5006190	  749.6	  421.9	 8841.0	...
5006191	  749.2	  421.8	 8843.0	...
5006192	  749.0	  421.6	 8841.0	...
5006193	  748.9	  421.5	 8838.0	...
5006194	  748.8	  421.5	 8835.0	...
5006195	  748.5	  421.3	 8837.0	...
5006196	  748.1	  421.1	 8838.0	...
5006197	  747.5	  421.6	 8839.0	...
5006198	  747.3	  422.3	 8838.0	...
5006199	  747.6	  423.1	 8835.0	...
5006200	  748.0	  423.1	 8834.0	...
5006201	  748.5	  423.2	 8834.0	...
5006202	  748.6	  423.2	 8836.0	...
5006203	  748.7	  423.0	 8836.0	...
5006204	  749.1	  422.8	 8834.0	...
5006205	  749.4	  422.1	 8833.0	...
5006206	  749.7	  421.7	 8833.0	...
5006207	  749.8	  421.2	 8833.0	...
5006208	  749.9	  421.0	 8838.0	...
5006209	  749.9	  421.4	 8842.0	...
5006210	  750.2	  421.9	 8848.0	...
5006211	  750.4	  422.5	 8849.0	...
5006212	  750.6	  422.7	 8848.0	...
5006213	  750.6	  423.0	 8846.0	...
5006214	  750.6	  423.2	 8844.0	...
5006215	  750.1	  423.2	 8843.0	...
5006216	  749.6	  423.2	 8843.0	...
5006217	  749.0	  423.1	 8844.0	...
5006218	  749.2	  423.0	 8844.0	...
5006219	  749.4	  423.0	 8845.0	...
5006220	  749.6	  422.9	 8848.0	...
5006221	  749.5	  422.8	 8850.0	...
5006222	  749.2	  422.7	 8850.0	...
5006223	  748.8	  422.5	 8848.0	...
5006224	  749.0	  422.3	 8847.0	...
5006225	  749.3	  422.1	 8847.0	...
5006226	  749.6	  422.0	 8847.0	...
5006227	  749.6	  421.9	 8845.0	...
5006228	  749.7	  421.7	 8844.0	...
5006229	  749.7	  421.6	 8843.0	...
5006230	  749.6	  421.6	 8843.0	...
5006231	  749.7	  421.8	 8843.0	...
5006232	  749.8	  421.9	 8843.0	...
5006233	  749.9	  422.3	 8841.0	...
5006234	  749.8	  422.8	 8839.0	...
5006235	  749.7	  423.2	 8839.0	...
5006236	  749.9	  423.4	 8841.0	...
5006237	  750.1	  423.5	 8840.0	...
5006238	  750.2	  423.6	 8837.0	...
5006239	  750.2	  423.5	 8834.0	...
5006240	  750.0	  423.4	 8831.0	...
5006241	  750.0	  423.4	 8829.0	...
5006242	  749.7	  423.3	 8825.0	...
5006243	  749.6	  423.2	 8824.0	...
5006244	  749.6	  423.3	 8827.0	...
5006245	  749.7	  423.7	 8831.0	...
5006246	  749.9	  424.8	 8836.0	...
5006247	  750.0	  425.7	 8837.0	...
5006248	  750.0	  426.5	 8836.0	...
5006249	  750.0	  426.6	 8835.0	...
5006250	  750.1	  425.8	 8833.0	...
5006251	  750.5	  425.4	 8835.0	...
5006252	  750.8	  424.8	 8837.0	...
5006253	  750.9	  425.1	 8839.0	...
5006254	  750.6	  424.9	 8838.0	...
5006255	  750.3	  424.8	 8837.0	...
5006256	  750.2	  424.7	 8836.0	...
5006257	  750.2	  424.6	 8835.0	...
5006258	  750.2	  424.6	 8834.0	...
5006259	  749.8	  424.7	 8833.0	...
5006260	  749.4	  424.9	 8830.0	...
5006261	  749.0	  425.0	 8827.0	...
5006262	  748.9	  424.9	 8823.0	...
5006263	  748.9	  424.9	 8824.0	...
5006264	  749.1	  425.1	 8824.0	...
5006265	  749.3	  425.4	 8824.0	...
5006266	  749.4	  425.6	 8823.0	...
5006267	  749.4	  425.6	 8823.0	...
5006268	  749.7	  425.4	 8822.0	...
5006269	  750.1	  425.4	 8822.0	...
5006270	  750.0	  425.3	 8822.0	...
5006271	  749.6	  425.3	 8822.0	...
5006272	  749.3	  425.3	 8820.0	...
5006273	  749.6	  425.4	 8819.0	...
5006274	  750.0	  425.5	 8821.0	...
5006275	  750.1	  425.5	 8824.0	...
5006276	  750.2	  425.4	 8827.0	...
5006277	  750.3	  425.4	 8827.0	...
5006278	  750.5	  425.4	 8827.0	...
5006279	  750.5	  425.4	 8826.0	...
5006280	  750.4	  425.4	 8826.0	...
5006281	  750.3	  425.4	 8825.0	...
5006282	  750.2	  425.2	 8825.0	...
5006283	  750.0	  424.5	 8825.0	...
5006284	  749.8	  423.7	 8825.0	...
5006285	  749.6	  423.0	 8827.0	...
5006286	  749.6	  422.8	 8828.0	...
5006287	  749.7	  423.0	 8829.0	...
5006288	  749.8	  423.2	 8825.0	...
5006289	  749.8	  423.5	 8820.0	...
5006290	  749.9	  423.8	 8815.0	...
5006291	  750.0	  424.3	 8814.0	...
5006292	  750.0	  425.1	 8813.0	...
5006293	  750.0	  425.6	 8815.0	...
5006294	  749.8	  425.6	 8820.0	...
5006295	  749.7	  425.2	 8824.0	...
5006296	  749.6	  424.8	 8826.0	...
5006297	  749.5	  424.6	 8826.0	...
5006298	  749.5	  424.3	 8826.0	...
5006299	  749.5	  424.0	 8826.0	...
5006300	  749.4	  423.7	 8826.0	...
5006301	  749.4	  423.6	 8826.0	...
5006302	  749.4	  423.9	 8825.0	...
5006303	  749.4	  424.3	 8825.0	...
5006304	  749.5	  424.8	 8825.0	...
5006305	  749.5	  425.0	 8825.0	...
5006306	  749.6	  425.2	 8825.0	...
5006307	  749.4	  425.1	 8824.0	...
5006308	  749.3	  424.8	 8823.0	...
5006309	  749.1	  424.7	 8823.0	...
5006310	  749.7	  424.7	 8818.0	...
5006311	  750.2	  424.7	 8814.0	...
5006312	  750.5	  425.0	 8813.0	...
5006313	  750.3	  425.1	 8818.0	...
5006314	  750.1	  425.0	 8823.0	...
5006315	  750.1	  424.3	 8824.0	...
5006316	  750.1	  423.7	 8827.0	...
5006317	  750.0	  423.4	 8830.0	...
5006318	  750.0	  423.6	 8828.0	...
5006319	  749.9	  423.8	 8823.0	...
5006320	  749.8	  424.0	 8818.0	...
5006321	  749.8	  424.3	 8817.0	...
5006322	  749.9	  424.6	 8816.0	...
5006323	  750.2	  424.8	 8814.0	...
5006324	  750.4	  424.6	 8812.0	...
5006325	  750.4	  424.4	 8812.0	...
5006326	  750.3	  424.3	 8815.0	...
5006327	  750.2	  424.4	 8819.0	...
5006328	  750.1	  424.6	 8821.0	...
5006329	  750.1	  424.8	 8820.0	...
5006330	  750.0	  424.9	 8817.0	...
5006331	  749.8	  425.0	 8814.0	...
5006332	  749.8	  425.1	 8811.0	...
5006333	  750.1	  425.0	 8809.0	...
5006334	  750.5	  424.9	 8810.0	...
5006335	  750.8	  424.8	 8811.0	...
5006336	  750.7	  424.6	 8808.0	...
5006337	  750.4	  424.4	 8803.0	...
5006338	  750.1	  424.2	 8800.0	...
5006339	  750.0	  424.2	 8805.0	...
5006340	  749.9	  424.2	 8810.0	...
5006341	  749.9	  424.3	 8814.0	...
5006342	  750.0	  424.5	 8815.0	...
5006343	  750.0	  424.7	 8807.0	...
5006344	  749.9	  424.8	 8800.0	...
5006345	  749.9	  425.1	 8797.0	...
5006346	  750.0	  425.5	 8801.0	...
5006347	  750.2	  425.9	 8804.0	...
5006348	  750.3	  425.9	 8801.0	...
5006349	  750.4	  425.9	 8803.0	...
5006350	  750.3	  425.7	 8805.0	...
5006351	  750.0	  425.7	 8805.0	...
5006352	  749.6	  425.7	 8806.0	...
5006353	  749.3	  426.0	 8805.0	...
5006354	  749.0	  426.2	 8806.0	...
5006355	  748.9	  426.5	 8803.0	...
5006356	  749.0	  426.3	 8802.0	...
5006357	  749.4	  425.9	 8803.0	...
5006358	  749.6	  425.4	 8805.0	...
5006359	  750.0	  425.2	 8803.0	...
5006360	  750.3	  425.2	 8802.0	...
5006361	  750.6	  425.3	 8801.0	...
5006362	  750.6	  425.4	 8802.0	...
5006363	  750.7	  425.4	 8808.0	...
5006364	  750.7	  425.5	 8814.0	...
5006365	  750.7	  425.3	 8820.0	...
5006366	  750.6	  425.0	 8821.0	...
5006367	  750.6	  424.9	 8821.0	...
5006368	  750.7	  425.0	 8818.0	...
5006369	  750.7	  425.4	 8812.0	...
5006370	  750.8	  425.7	 8807.0	...
5006371	  750.8	  425.9	 8807.0	...
5006372	  750.5	  425.9	 8809.0	...
5006373	  750.2	  426.1	 8811.0	...
5006374	  750.0	  426.3	 8813.0	...
5006375	  750.1	  426.3	 8813.0	...
5006376	  750.1	  426.2	 8814.0	...
5006377	  749.9	  425.8	 8814.0	...
5006378	  749.8	  425.5	 8815.0	...
5006379	  749.9	  425.5	 8810.0	...
5006380	  749.9	  425.9	 8804.0	...
5006381	  749.8	  426.3	 8799.0	...
5006382	  749.7	  426.4	 8800.0	...
5006383	  749.9	  425.8	 8804.0	...
5006384	  750.3	  425.1	 8809.0	...
5006385	  750.7	  424.4	 8812.0	...
5006386	  750.9	  424.4	 8811.0	...
5006387	  750.8	  424.4	 8810.0	...
5006388	  750.1	  424.6	 8806.0	...
5006389	  749.5	  425.1	 8802.0	...
5006390	  749.3	  425.4	 8797.0	...
5006391	  749.9	  425.7	 8797.0	...
5006392	  750.4	  425.7	 8798.0	...
5006393	  750.1	  425.8	 8800.0	...
5006394	  749.6	  426.0	 8803.0	...
5006395	  749.5	  426.3	 8803.0	...
5006396	  749.8	  426.3	 8803.0	...
5006397	  750.1	  426.3	 8802.0	...
5006398	  750.2	  426.4	 8801.0	...
5006399	  750.2	  426.5	 8801.0	...
5006400	  750.3	  426.6	 8801.0	...
5006401	  750.4	  426.7	 8802.0	...
5006402	  750.5	  426.8	 8803.0	...
5006403	  750.4	  426.4	 8803.0	...
5006404	  750.2	  426.1	 8806.0	...
5006405	  750.3	  426.2	 8809.0	...
5006406	  750.5	  426.6	 8812.0	...
5006407	  750.7	  426.9	 8812.0	...
5006408	  750.8	  426.7	 8811.0	...
5006409	  750.9	  426.2	 8811.0	...
5006410	  750.9	  425.9	 8810.0	...
5006411	  750.8	  425.8	 8811.0	...
5006412	  750.7	  425.8	 8812.0	...
5006413	  750.2	  425.9	 8815.0	...
5006414	  749.8	  425.9	 8817.0	...
5006415	  749.3	  426.1	 8818.0	...
5006416	  749.4	  426.3	 8819.0	...
5006417	  749.6	  426.7	 8819.0	...
5006418	  750.0	  427.0	 8820.0	...
5006419	  750.1	  427.1	 8817.0	...
5006420	  750.1	  427.2	 8814.0	...
5006421	  750.3	  427.2	 8812.0	...
5006422	  750.8	  427.2	 8812.0	...
5006423	  751.2	  427.2	 8811.0	...
5006424	  751.0	  427.1	 8810.0	...
5006425	  750.5	  427.2	 8809.0	...
5006426	  749.9	  427.5	 8809.0	...
5006427	  750.0	  427.8	 8811.0	...
5006428	  750.4	  427.6	 8811.0	...
5006429	  750.8	  427.0	 8812.0	...
5006430	  750.8	  427.0	 8811.0	...
5006431	  750.8	  427.4	 8811.0	...
5006432	  750.6	  427.9	 8811.0	...
5006433	  750.5	  428.0	 8812.0	...
5006434	  750.6	  428.0	 8814.0	...
5006435	  750.8	  427.8	 8815.0	...
5006436	  751.0	  427.6	 8816.0	...
5006437	  751.1	  427.8	 8812.0	...
5006438	  750.5	  428.3	 8808.0	...
5006439	  749.7	  428.8	 8804.0	...
5006440	  749.1	  428.9	 8804.0	...
5006441	  749.3	  429.0	 8806.0	...
5006442	  749.5	  429.4	 8807.0	...
5006443	  749.4	  429.8	 8808.0	...
5006444	  749.3	  429.8	 8809.0	...
5006445	  749.6	  429.5	 8809.0	...
5006446	  750.1	  429.0	 8807.0	...
5006447	  750.6	  428.9	 8803.0	...
5006448	  750.6	  428.8	 8800.0	...
5006449	  750.7	  428.6	 8803.0	...
5006450	  750.7	  428.5	 8809.0	...
5006451	  750.6	  428.2	 8811.0	...
5006452	  750.5	  427.9	 8808.0	...
5006453	  750.5	  427.7	 8805.0	...
5006454	  750.5	  427.5	 8805.0	...
5006455	  750.8	  427.5	 8806.0	...
5006456	  751.1	  427.4	 8806.0	...
5006457	  751.0	  427.4	 8806.0	...
5006458	  750.7	  427.7	 8805.0	...
5006459	  750.3	  428.2	 8803.0	...
5006460	  750.3	  429.0	 8801.0	...
5006461	  750.4	  429.5	 8799.0	...
5006462	  750.6	  429.7	 8801.0	...
5006463	  751.2	  429.5	 8803.0	...
5006464	  751.8	  429.2	 8805.0	...
5006465	  751.5	  429.0	 8804.0	...
5006466	  750.8	  428.8	 8803.0	...
5006467	  750.1	  428.6	 8803.0	...
5006468	  750.0	  428.9	 8803.0	...
5006469	  749.9	  429.5	 8806.0	...
5006470	  750.1	  429.7	 8810.0	...
5006471	  750.4	  429.4	 8810.0	...
5006472	  750.6	  429.2	 8806.0	...
5006473	  750.4	  429.2	 8803.0	...
5006474	  750.2	  429.8	 8803.0	...
5006475	  750.1	  430.4	 8798.0	...
5006476	  750.2	  430.9	 8794.0	...
5006477	  750.3	  430.6	 8791.0	...
5006478	  750.5	  430.5	 8792.0	...
5006479	  750.7	  430.3	 8793.0	...
5006480	  750.8	  430.6	 8793.0	...
5006481	  750.8	  430.7	 8796.0	...
5006482	  750.6	  430.2	 8799.0	...
5006483	  750.4	  429.6	 8797.0	...
5006484	  750.3	  429.0	 8792.0	...
5006485	  750.5	  429.1	 8789.0	...
5006486	  750.7	  429.1	 8793.0	...
5006487	  750.8	  429.2	 8796.0	...
5006488	  750.8	  429.1	 8796.0	...
5006489	  750.4	  429.0	 8794.0	...
5006490	  750.1	  429.1	 8789.0	...
5006491	  750.1	  429.9	 8784.0	...
5006492	  750.2	  430.8	 8781.0	...
5006493	  750.3	  431.6	 8782.0	...
5006494	  750.3	  431.9	 8783.0	...
5006495	  750.2	  431.7	 8785.0	...
5006496	  750.4	  431.1	 8785.0	...
5006497	  750.7	  430.9	 8785.0	...
5006498	  751.1	  431.3	 8785.0	...
5006499	  751.2	  431.7	 8783.0	...
5006500	  750.9	  431.3	 8782.0	...
5006501	  750.6	  430.9	 8782.0	...
5006502	  750.2	  430.5	 8782.0	...
5006503	  750.2	  431.2	 8785.0	...
5006504	  750.3	  431.9	 8787.0	...
5006505	  750.4	  432.7	 8788.0	...
5006506	  750.3	  432.2	 8787.0	...
5006507	  750.2	  431.6	 8786.0	...
5006508	  750.2	  431.7	 8785.0	...
5006509	  750.2	  432.3	 8786.0	...
5006510	  750.2	  432.9	 8787.0	...
5006511	  750.3	  432.8	 8787.0	...
5006512	  750.6	  432.7	 8784.0	...
5006513	  750.8	  432.7	 8781.0	...
5006514	  751.0	  432.3	 8779.0	...
5006515	  751.0	  432.1	 8781.0	...
5006516	  751.0	  431.9	 8782.0	...
5006517	  751.0	  432.2	 8781.0	...
5006518	  750.9	  432.1	 8781.0	...
5006519	  750.8	  432.2	 8781.0	...
5006520	  750.9	  432.6	 8780.0	...
5006521	  751.0	  433.0	 8778.0	...
5006522	  751.2	  433.4	 8775.0	...
5006523	  751.3	  433.2	 8779.0	...
5006524	  751.2	  432.9	 8783.0	...
5006525	  750.6	  432.6	 8784.0	...
5006526	  750.1	  432.7	 8781.0	...
5006527	  749.3	  433.2	 8774.0	...
5006528	  748.9	  433.7	 8770.0	...
5006529	  748.5	  433.3	 8767.0	...
5006530	  748.6	  432.8	 8767.0	...
5006531	  749.0	  432.3	 8767.0	...
5006532	  749.8	  432.3	 8771.0	...
5006533	  750.3	  432.6	 8776.0	...
5006534	  750.8	  433.0	 8780.0	...
5006535	  750.8	  433.4	 8777.0	...
5006536	  750.9	  433.4	 8774.0	...
5006537	  750.8	  433.3	 8772.0	...
5006538	  750.8	  433.2	 8773.0	...
5006539	  750.8	  433.1	 8775.0	...
5006540	  750.6	  433.0	 8777.0	...
5006541	  750.5	  433.0	 8776.0	...
5006542	  750.5	  432.9	 8773.0	...
5006543	  750.5	  432.8	 8770.0	...
5006544	  750.5	  432.7	 8769.0	...
5006545	  750.5	  432.7	 8769.0	...
5006546	  750.5	  432.7	 8770.0	...
5006547	  750.4	  432.1	 8769.0	...
5006548	  750.5	  431.5	 8767.0	...
5006549	  750.4	  430.8	 8764.0	...
5006550	  750.3	  430.7	 8762.0	...
5006551	  750.1	  430.8	 8760.0	...
5006552	  749.8	  430.9	 8758.0	...
5006553	  749.6	  431.0	 8755.0	...
EFIX R   5006019	5006553	535	  750.1	  425.8	   8820
SSACC R  5006554
5006554	  749.5	  431.8	 8749.0	...
5006555	  749.5	  433.2	 8741.0	...
5006556	  749.7	  434.7	 8734.0	...
5006557	  749.7	  434.9	 8732.0	...
5006558	  750.2	  434.6	 8732.0	...
5006559	  750.7	  434.3	 8732.0	...
5006560	  750.2	  434.2	 8732.0	...
5006561	  748.8	  430.6	 8736.0	...
5006562	  747.0	  423.4	 8752.0	...
5006563	  738.6	  377.2	 8860.0	...
5006564	  729.4	  324.7	 8998.0	...
5006565	  721.2	  276.3	 9124.0	...
5006566	  720.1	  268.6	 9160.0	...
5006567	  720.7	  273.6	 9162.0	...
5006568	  719.9	  282.3	 9162.0	...
5006569	  719.2	  294.6	 9151.0	...
5006570	  727.0	  304.0	 9140.0	...
5006571	  736.8	  318.0	 9110.0	...
5006572	  745.5	  331.7	 9078.0	...
5006573	  745.9	  359.2	 9004.0	...
5006574	  747.1	  391.2	 8911.0	...
5006575	  750.7	  432.2	 8766.0	...
5006576	  755.9	  473.0	 8612.0	...
5006577	  761.3	  513.5	 8444.0	...
5006578	  764.5	  554.9	 8291.0	...
5006579	  763.4	  597.9	 8131.0	...
5006580	  761.0	  644.8	 7968.0	...
5006581	  757.3	  692.9	 7785.0	...
5006582	  756.9	  743.5	 7596.0	...
5006583	  760.2	  799.9	 7382.0	...
5006584	  765.9	  859.0	 7165.0	...
5006585	  773.3	  919.7	 6944.0	...
5006586	  781.8	  981.4	 6718.0	...
5006587	  794.8	 1044.4	 6486.0	...
5006588	  810.9	 1114.2	 6242.0	...
5006589	  826.6	 1181.6	 6011.0	...
5006590	  844.6	 1255.1	 5759.0	...
5006591	  852.4	 1322.9	 5517.0	...
5006592	  857.4	 1396.8	 5245.0	...
5006593	  855.2	 1467.0	 4983.0	...
5006594	  855.1	 1544.5	 4698.0	...
5006595	  855.2	 1623.7	 4413.0	...
5006596	  855.8	 1679.2	 4214.0	...
5006597	  858.6	 1707.6	 4109.0	...
5006598	  858.6	 1707.6	 4109.0	...
SBLINK R 5006599
5006599	   .	   .	    0.0	...
5006600	   .	   .	    0.0	...
5006601	   .	   .	    0.0	...
5006602	   .	   .	    0.0	...
5006603	   .	   .	    0.0	...
5006604	   .	   .	    0.0	...
5006605	   .	   .	    0.0	...
5006606	   .	   .	    0.0	...
5006607	   .	   .	    0.0	...
5006608	   .	   .	    0.0	...
5006609	   .	   .	    0.0	...
5006610	   .	   .	    0.0	...
5006611	   .	   .	    0.0	...
5006612	   .	   .	    0.0	...
5006613	   .	   .	    0.0	...
5006614	   .	   .	    0.0	...
5006615	   .	   .	    0.0	...
5006616	   .	   .	    0.0	...
5006617	   .	   .	    0.0	...
5006618	   .	   .	    0.0	...
5006619	   .	   .	    0.0	...
5006620	   .	   .	    0.0	...
5006621	   .	   .	    0.0	...
5006622	   .	   .	    0.0	...
5006623	   .	   .	    0.0	...
5006624	   .	   .	    0.0	...
5006625	   .	   .	    0.0	...
5006626	   .	   .	    0.0	...
5006627	   .	   .	    0.0	...
5006628	   .	   .	    0.0	...
5006629	   .	   .	    0.0	...
5006630	   .	   .	    0.0	...
5006631	   .	   .	    0.0	...
5006632	   .	   .	    0.0	...
5006633	   .	   .	    0.0	...
5006634	   .	   .	    0.0	...
5006635	   .	   .	    0.0	...
5006636	   .	   .	    0.0	...
5006637	   .	   .	    0.0	...
5006638	   .	   .	    0.0	...
5006639	   .	   .	    0.0	...
5006640	   .	   .	    0.0	...
5006641	   .	   .	    0.0	...
5006642	   .	   .	    0.0	...
5006643	   .	   .	    0.0	...
5006644	   .	   .	    0.0	...
5006645	   .	   .	    0.0	...
5006646	   .	   .	    0.0	...
5006647	   .	   .	    0.0	...
5006648	   .	   .	    0.0	...
5006649	   .	   .	    0.0	...
5006650	   .	   .	    0.0	...
5006651	   .	   .	    0.0	...
5006652	   .	   .	    0.0	...
5006653	   .	   .	    0.0	...
5006654	   .	   .	    0.0	...
5006655	   .	   .	    0.0	...
5006656	   .	   .	    0.0	...
5006657	   .	   .	    0.0	...
5006658	   .	   .	    0.0	...
5006659	   .	   .	    0.0	...
5006660	   .	   .	    0.0	...
5006661	   .	   .	    0.0	...
5006662	   .	   .	    0.0	...
5006663	   .	   .	    0.0	...
5006664	   .	   .	    0.0	...
5006665	   .	   .	    0.0	...
5006666	   .	   .	    0.0	...
5006667	   .	   .	    0.0	...
5006668	   .	   .	    0.0	...
5006669	   .	   .	    0.0	...
5006670	   .	   .	    0.0	...
5006671	   .	   .	    0.0	...
5006672	   .	   .	    0.0	...
5006673	   .	   .	    0.0	...
5006674	   .	   .	    0.0	...
5006675	   .	   .	    0.0	...
5006676	   .	   .	    0.0	...
5006677	   .	   .	    0.0	...
5006678	   .	   .	    0.0	...
5006679	   .	   .	    0.0	...
5006680	   .	   .	    0.0	...
5006681	   .	   .	    0.0	...
5006682	   .	   .	    0.0	...
5006683	   .	   .	    0.0	...
5006684	   .	   .	    0.0	...
5006685	   .	   .	    0.0	...
5006686	   .	   .	    0.0	...
5006687	   .	   .	    0.0	...
5006688	   .	   .	    0.0	...
5006689	   .	   .	    0.0	...
5006690	   .	   .	    0.0	...
5006691	   .	   .	    0.0	...
5006692	   .	   .	    0.0	...
5006693	   .	   .	    0.0	...
5006694	   .	   .	    0.0	...
5006695	   .	   .	    0.0	...
5006696	   .	   .	    0.0	...
5006697	   .	   .	    0.0	...
5006698	   .	   .	    0.0	...
5006699	   .	   .	    0.0	...
5006700	   .	   .	    0.0	...
5006701	   .	   .	    0.0	...
5006702	   .	   .	    0.0	...
5006703	   .	   .	    0.0	...
5006704	   .	   .	    0.0	...
5006705	   .	   .	    0.0	...
5006706	   .	   .	    0.0	...
5006707	   .	   .	    0.0	...
5006708	   .	   .	    0.0	...
5006709	   .	   .	    0.0	...
5006710	   .	   .	    0.0	...
5006711	   .	   .	    0.0	...
5006712	   .	   .	    0.0	...
5006713	   .	   .	    0.0	...
5006714	   .	   .	    0.0	...
5006715	   .	   .	    0.0	...
5006716	   .	   .	    0.0	...
5006717	   .	   .	    0.0	...
5006718	   .	   .	    0.0	...
5006719	   .	   .	    0.0	...
5006720	   .	   .	    0.0	...
5006721	   .	   .	    0.0	...
5006722	   .	   .	    0.0	...
5006723	   .	   .	    0.0	...
5006724	   .	   .	    0.0	...
5006725	   .	   .	    0.0	...
5006726	   .	   .	    0.0	...
5006727	   .	   .	    0.0	...
5006728	   .	   .	    0.0	...
5006729	   .	   .	    0.0	...
5006730	   .	   .	    0.0	...
5006731	   .	   .	    0.0	...
5006732	   .	   .	    0.0	...
5006733	   .	   .	    0.0	...
5006734	   .	   .	    0.0	...
5006735	   .	   .	    0.0	...
5006736	   .	   .	    0.0	...
5006737	   .	   .	    0.0	...
5006738	   .	   .	    0.0	...
5006739	   .	   .	    0.0	...
5006740	   .	   .	    0.0	...
5006741	   .	   .	    0.0	...
5006742	   .	   .	    0.0	...
5006743	   .	   .	    0.0	...
5006744	   .	   .	    0.0	...
5006745	   .	   .	    0.0	...
5006746	   .	   .	    0.0	...
5006747	   .	   .	    0.0	...
5006748	   .	   .	    0.0	...
5006749	   .	   .	    0.0	...
5006750	   .	   .	    0.0	...
5006751	   .	   .	    0.0	...
5006752	   .	   .	    0.0	...
5006753	   .	   .	    0.0	...
5006754	   .	   .	    0.0	...
5006755	   .	   .	    0.0	...
5006756	   .	   .	    0.0	...
5006757	   .	   .	    0.0	...
EBLINK R 5006599	5006757	159
5006758	  839.3	 1278.8	 5741.0	...
5006759	  839.3	 1278.8	 5741.0	...
5006760	  837.1	 1268.6	 5773.0	...
5006761	  833.9	 1250.4	 5831.0	...
5006762	  830.8	 1232.1	 5889.0	...
5006763	  829.6	 1206.4	 5975.0	...
5006764	  825.5	 1178.5	 6070.0	...
5006765	  819.6	 1142.7	 6189.0	...
5006766	  812.7	 1114.5	 6288.0	...
5006767	  808.9	 1088.9	 6367.0	...
5006768	  805.4	 1064.6	 6441.0	...
5006769	  807.6	 1040.3	 6517.0	...
5006770	  809.5	 1016.0	 6609.0	...
5006771	  813.0	  991.0	 6705.0	...
5006772	  810.2	  968.0	 6784.0	...
5006773	  807.7	  945.3	 6858.0	...
5006774	  806.4	  922.4	 6931.0	...
5006775	  805.3	  899.4	 7005.0	...
5006776	  804.1	  876.5	 7083.0	...
5006777	  800.1	  852.0	 7169.0	...
5006778	  797.9	  830.1	 7244.0	...
5006779	  795.9	  807.6	 7320.0	...
5006780	  796.2	  787.1	 7400.0	...
5006781	  795.4	  764.0	 7489.0	...
5006782	  794.3	  743.1	 7564.0	...
5006783	  793.2	  720.9	 7633.0	...
5006784	  791.3	  699.5	 7706.0	...
5006785	  789.0	  676.9	 7787.0	...
5006786	  785.4	  657.0	 7865.0	...
5006787	  781.7	  637.9	 7933.0	...
5006788	  778.4	  619.1	 8003.0	...
5006789	  774.9	  598.7	 8068.0	...
5006790	  771.7	  578.5	 8142.0	...
5006791	  767.9	  559.1	 8215.0	...
5006792	  764.4	  540.5	 8294.0	...
5006793	  760.8	  522.7	 8357.0	...
5006794	  757.0	  505.9	 8428.0	...
5006795	  753.4	  489.3	 8485.0	...
5006796	  750.3	  473.5	 8553.0	...
5006797	  747.9	  456.9	 8603.0	...
5006798	  745.5	  441.9	 8660.0	...
5006799	  742.0	  426.8	 8713.0	...
5006800	  738.9	  411.6	 8766.0	...
5006801	  736.0	  395.9	 8825.0	...
5006802	  734.2	  380.1	 8867.0	...
5006803	  733.1	  367.2	 8916.0	...
5006804	  731.8	  354.3	 8948.0	...
5006805	  730.6	  342.5	 8996.0	...
5006806	  729.5	  329.2	 9042.0	...
5006807	  729.4	  317.5	 9078.0	...
5006808	  729.5	  304.7	 9115.0	...
5006809	  729.2	  293.5	 9138.0	...
5006810	  728.4	  281.1	 9175.0	...
5006811	  727.6	  271.3	 9210.0	...
5006812	  726.8	  259.9	 9245.0	...
5006813	  726.9	  250.3	 9285.0	...
5006814	  726.9	  239.5	 9312.0	...
5006815	  727.0	  230.5	 9336.0	...
5006816	  726.5	  221.9	 9355.0	...
5006817	  726.1	  213.3	 9374.0	...
5006818	  725.9	  205.7	 9393.0	...
5006819	  726.9	  199.1	 9405.0	...
5006820	  727.9	  192.9	 9414.0	...
5006821	  728.9	  186.1	 9427.0	...
5006822	  729.3	  177.4	 9436.0	...
5006823	  730.0	  171.4	 9447.0	...
5006824	  730.6	  166.1	 9456.0	...
5006825	  730.3	  161.4	 9475.0	...
5006826	  730.3	  156.9	 9493.0	...
5006827	  730.5	  152.3	 9497.0	...
5006828	  730.7	  149.7	 9490.0	...
5006829	  730.6	  147.2	 9483.0	...
5006830	  731.3	  146.6	 9474.0	...
5006831	  732.5	  145.8	 9467.0	...
5006832	  733.8	  145.1	 9460.0	...
5006833	  735.0	  141.2	 9469.0	...
5006834	  735.7	  137.7	 9475.0	...
5006835	  721.8	  147.1	 9435.0	...
5006836	  707.2	  159.9	 9389.0	...
5006837	  693.1	  172.6	 9340.0	...
5006838	  694.2	  172.3	 9339.0	...
5006839	  708.6	  156.4	 9371.0	...
5006840	  722.5	  140.7	 9406.0	...
5006841	  723.4	  138.6	 9400.0	...
5006842	  711.0	  151.5	 9348.0	...
5006843	  698.6	  163.8	 9297.0	...
5006844	  710.7	  161.5	 9268.0	...
5006845	  715.3	  160.1	 9255.0	...
5006846	  713.9	  159.9	 9242.0	...
5006847	  700.3	  161.4	 9246.0	...
5006848	  692.8	  163.2	 9245.0	...
5006849	  691.6	  165.5	 9243.0	...
5006850	  690.4	  168.6	 9238.0	...
5006851	  682.6	  188.9	 9185.0	...
5006852	  674.7	  208.1	 9134.0	...
5006853	  674.1	  206.5	 9127.0	...
5006854	  677.2	  187.4	 9169.0	...
5006855	  681.6	  190.4	 9149.0	...
5006856	  675.8	  213.6	 9084.0	...
5006857	  674.4	  236.8	 9016.0	...
5006858	  693.7	  284.8	 8899.0	...
5006859	  716.6	  333.0	 8785.0	...
5006860	  740.5	  381.4	 8675.0	...
5006861	  741.1	  383.1	 8675.0	...
5006862	  741.7	  384.6	 8675.0	...
5006863	  742.0	  387.3	 8671.0	...
5006864	  742.2	  389.2	 8667.0	...
5006865	  742.4	  390.9	 8663.0	...
5006866	  742.5	  391.2	 8663.0	...
5006867	  742.5	  391.0	 8658.0	...
ESACC R  5006554	5006867	314	  749.5	  431.8	  742.5	  391.0	   0.87	   1327
SFIX R   5006868
5006868	  742.7	  391.9	 8652.0	...
5006869	  742.8	  393.5	 8643.0	...
5006870	  742.8	  395.5	 8639.0	...
5006871	  742.6	  396.4	 8634.0	...
5006872	  742.7	  396.7	 8632.0	...
5006873	  743.5	  398.1	 8630.0	...
5006874	  744.4	  399.4	 8629.0	...
5006875	  745.0	  400.7	 8628.0	...
5006876	  745.4	  401.5	 8629.0	...
5006877	  745.8	  402.5	 8630.0	...
5006878	  746.0	  403.7	 8630.0	...
5006879	  745.8	  404.7	 8629.0	...
5006880	  745.6	  405.5	 8627.0	...
5006881	  745.4	  406.2	 8628.0	...
5006882	  745.5	  406.4	 8628.0	...
5006883	  745.5	  406.8	 8623.0	...
5006884	  745.6	  407.3	 8618.0	...
5006885	  745.7	  407.6	 8613.0	...
5006886	  745.7	  407.7	 8614.0	...
5006887	  745.9	  407.9	 8614.0	...
5006888	  746.2	  407.7	 8614.0	...
5006889	  746.6	  407.5	 8615.0	...
5006890	  746.7	  407.4	 8615.0	...
5006891	  746.9	  407.1	 8614.0	...
5006892	  747.0	  407.0	 8613.0	...
5006893	  747.2	  406.8	 8612.0	...
5006894	  747.2	  406.7	 8608.0	...
5006895	  746.5	  407.3	 8601.0	...
5006896	  745.8	  408.0	 8595.0	...
5006897	  745.1	  408.6	 8591.0	...
5006898	  745.1	  408.5	 8594.0	...
5006899	  744.8	  408.5	 8596.0	...
5006900	  744.5	  408.5	 8599.0	...
5006901	  744.2	  408.4	 8597.0	...
5006902	  744.3	  408.8	 8596.0	...
5006903	  744.8	  409.1	 8600.0	...
5006904	  745.6	  409.5	 8604.0	...
5006905	  746.3	  409.5	 8610.0	...
5006906	  746.6	  409.7	 8610.0	...
5006907	  746.5	  409.9	 8608.0	...
5006908	  746.4	  410.1	 8603.0	...
5006909	  746.4	  409.7	 8598.0	...
5006910	  746.4	  409.4	 8597.0	...
5006911	  746.4	  409.0	 8597.0	...
5006912	  746.5	  409.0	 8597.0	...
5006913	  746.1	  408.9	 8596.0	...
5006914	  745.7	  409.0	 8594.0	...
5006915	  745.4	  408.9	 8591.0	...
5006916	  745.4	  408.8	 8589.0	...
5006917	  745.0	  409.0	 8588.0	...
5006918	  744.7	  409.4	 8588.0	...
5006919	  744.4	  409.8	 8582.0	...
5006920	  744.4	  409.5	 8577.0	...
5006921	  744.4	  409.2	 8576.0	...
5006922	  744.3	  409.1	 8580.0	...
5006923	  744.6	  409.2	 8584.0	...
5006924	  744.9	  409.4	 8586.0	...
5006925	  745.0	  409.5	 8588.0	...
5006926	  744.8	  409.7	 8590.0	...
5006927	  744.6	  410.0	 8589.0	...
5006928	  744.7	  410.4	 8587.0	...
5006929	  744.8	  410.6	 8583.0	...
5006930	  744.8	  410.3	 8580.0	...
5006931	  744.9	  410.0	 8577.0	...
5006932	  744.8	  409.6	 8575.0	...
5006933	  744.7	  409.5	 8574.0	...
5006934	  744.8	  409.3	 8574.0	...
5006935	  745.1	  408.9	 8576.0	...
5006936	  745.2	  408.6	 8578.0	...
5006937	  745.1	  408.4	 8580.0	...
5006938	  744.9	  408.5	 8580.0	...
5006939	  744.9	  408.5	 8580.0	...
5006940	  744.5	  408.8	 8582.0	...
5006941	  744.2	  409.0	 8584.0	...
5006942	  744.0	  409.2	 8587.0	...
5006943	  744.2	  409.0	 8588.0	...
5006944	  744.2	  408.9	 8588.0	...
5006945	  744.2	  409.4	 8584.0	...
5006946	  744.2	  410.0	 8579.0	...
5006947	  744.5	  410.6	 8574.0	...
5006948	  744.6	  410.5	 8572.0	...
5006949	  744.6	  410.5	 8573.0	...
5006950	  744.7	  410.4	 8575.0	...
5006951	  744.9	  410.3	 8577.0	...
5006952	  745.0	  409.9	 8575.0	...
5006953	  745.0	  409.5	 8572.0	...
5006954	  744.9	  409.1	 8569.0	...
5006955	  744.9	  409.1	 8569.0	...
5006956	  744.6	  409.2	 8568.0	...
5006957	  744.4	  409.3	 8568.0	...
5006958	  744.0	  409.4	 8567.0	...
5006959	  743.9	  409.4	 8566.0	...
5006960	  744.3	  409.1	 8567.0	...
5006961	  744.8	  408.9	 8567.0	...
5006962	  745.4	  408.5	 8568.0	...
5006963	  745.5	  408.4	 8570.0	...
5006964	  745.5	  408.4	 8573.0	...
5006965	  745.6	  408.6	 8576.0	...
5006966	  745.6	  409.6	 8577.0	...
5006967	  745.6	  410.5	 8578.0	...
5006968	  745.5	  411.2	 8578.0	...
5006969	  745.5	  410.9	 8580.0	...
5006970	  745.5	  410.6	 8581.0	...
5006971	  745.5	  410.7	 8582.0	...
5006972	  745.5	  411.0	 8581.0	...
5006973	  745.4	  410.7	 8579.0	...
5006974	  745.5	  410.2	 8577.0	...
5006975	  745.7	  409.8	 8575.0	...
5006976	  746.0	  409.9	 8576.0	...
5006977	  746.1	  409.9	 8576.0	...
5006978	  746.4	  409.6	 8576.0	...
5006979	  746.6	  409.6	 8575.0	...
5006980	  746.6	  409.6	 8573.0	...
5006981	  746.4	  409.6	 8573.0	...
5006982	  746.0	  409.8	 8573.0	...
5006983	  745.6	  410.0	 8573.0	...
5006984	  745.3	  410.3	 8571.0	...
5006985	  745.2	  410.3	 8569.0	...
5006986	  745.3	  410.3	 8568.0	...
5006987	  744.9	  410.5	 8568.0	...
5006988	  744.6	  410.7	 8568.0	...
5006989	  744.3	  410.9	 8569.0	...
5006990	  744.7	  410.9	 8570.0	...
5006991	  745.1	  410.8	 8573.0	...
5006992	  745.3	  410.9	 8576.0	...
5006993	  745.4	  411.2	 8579.0	...
5006994	  745.4	  411.1	 8579.0	...
5006995	  745.7	  410.7	 8579.0	...
5006996	  746.2	  410.2	 8576.0	...
5006997	  746.8	  410.0	 8574.0	...
5006998	  747.1	  409.6	 8575.0	...
5006999	  746.9	  409.3	 8578.0	...
5007000	  746.9	  410.2	 8580.0	...
5007001	  747.0	  411.1	 8578.0	...
5007002	  746.9	  411.0	 8575.0	...
5007003	  746.8	  409.8	 8574.0	...
5007004	  746.7	  408.9	 8574.0	...
5007005	  746.8	  409.3	 8572.0	...
5007006	  746.5	  409.6	 8570.0	...
5007007	  746.0	  409.5	 8567.0	...
5007008	  745.6	  409.3	 8566.0	...
5007009	  745.9	  409.0	 8565.0	...
5007010	  746.2	  408.9	 8564.0	...
5007011	  746.5	  408.8	 8564.0	...
5007012	  746.5	  408.8	 8563.0	...
5007013	  746.5	  409.0	 8569.0	...
5007014	  746.4	  409.2	 8575.0	...
5007015	  746.4	  409.6	 8580.0	...
5007016	  746.3	  409.8	 8574.0	...
5007017	  746.1	  410.0	 8569.0	...
5007018	  746.0	  410.1	 8564.0	...
5007019	  745.9	  410.2	 8562.0	...
5007020	  745.9	  410.3	 8561.0	...
5007021	  745.8	  410.3	 8565.0	...
5007022	  745.7	  410.3	 8568.0	...
5007023	  745.8	  410.3	 8570.0	...
5007024	  746.1	  410.2	 8567.0	...
5007025	  746.5	  410.2	 8565.0	...
5007026	  746.7	  410.3	 8562.0	...
5007027	  746.7	  410.7	 8558.0	...
5007028	  746.8	  411.2	 8556.0	...
5007029	  746.7	  411.5	 8557.0	...
5007030	  746.6	  411.6	 8558.0	...
5007031	  746.4	  411.7	 8558.0	...
5007032	  746.3	  411.7	 8555.0	...
5007033	  745.9	  411.7	 8552.0	...
5007034	  745.6	  411.6	 8549.0	...
5007035	  745.8	  411.5	 8550.0	...
5007036	  746.2	  411.4	 8554.0	...
5007037	  746.6	  411.4	 8558.0	...
5007038	  746.4	  411.4	 8555.0	...
5007039	  746.2	  411.4	 8550.0	...
5007040	  746.1	  411.4	 8545.0	...
5007041	  746.1	  411.5	 8545.0	...
5007042	  746.0	  411.7	 8546.0	...
5007043	  746.0	  412.2	 8542.0	...
5007044	  746.2	  412.7	 8538.0	...
5007045	  746.4	  413.4	 8536.0	...
5007046	  746.5	  413.7	 8537.0	...
5007047	  746.5	  413.7	 8538.0	...
5007048	  746.6	  413.4	 8537.0	...
5007049	  746.8	  413.5	 8534.0	...
5007050	  746.6	  414.0	 8531.0	...
5007051	  746.3	  414.3	 8529.0	...
5007052	  745.8	  414.3	 8526.0	...
5007053	  745.6	  414.2	 8524.0	...
5007054	  745.7	  413.3	 8526.0	...
5007055	  745.9	  412.3	 8531.0	...
5007056	  746.0	  411.6	 8534.0	...
5007057	  745.9	  411.8	 8533.0	...
5007058	  745.4	  412.0	 8526.0	...
5007059	  745.1	  411.8	 8520.0	...
5007060	  744.7	  411.7	 8515.0	...
5007061	  744.8	  412.4	 8515.0	...
5007062	  745.0	  413.8	 8514.0	...
5007063	  745.6	  415.1	 8513.0	...
5007064	  746.1	  414.9	 8514.0	...
5007065	  746.2	  414.2	 8516.0	...
5007066	  746.0	  413.6	 8517.0	...
5007067	  745.8	  413.6	 8517.0	...
5007068	  745.8	  413.6	 8517.0	...
5007069	  746.0	  413.6	 8516.0	...
5007070	  746.2	  413.6	 8515.0	...
5007071	  746.3	  413.6	 8510.0	...
5007072	  746.0	  413.7	 8507.0	...
5007073	  745.7	  414.0	 8503.0	...
5007074	  745.5	  414.5	 8501.0	...
5007075	  745.6	  414.9	 8499.0	...
5007076	  745.8	  415.5	 8499.0	...
5007077	  746.1	  415.7	 8499.0	...
5007078	  746.1	  415.3	 8497.0	...
5007079	  745.9	  414.7	 8494.0	...
5007080	  745.8	  413.9	 8490.0	...
5007081	  745.7	  413.8	 8488.0	...
5007082	  745.6	  414.1	 8487.0	...
5007083	  745.5	  414.7	 8486.0	...
5007084	  745.3	  414.6	 8488.0	...
5007085	  745.2	  414.0	 8490.0	...
5007086	  744.8	  413.6	 8492.0	...
5007087	  744.6	  414.4	 8495.0	...
5007088	  744.2	  415.3	 8496.0	...
5007089	  744.1	  416.0	 8491.0	...
5007090	  744.4	  415.9	 8483.0	...
5007091	  745.0	  415.9	 8472.0	...
5007092	  745.5	  416.0	 8470.0	...
5007093	  745.6	  416.4	 8469.0	...
5007094	  745.9	  416.7	 8468.0	...
5007095	  746.2	  416.8	 8466.0	...
5007096	  746.4	  416.7	 8464.0	...
5007097	  746.2	  416.8	 8464.0	...
5007098	  746.1	  416.9	 8463.0	...
5007099	  746.0	  416.9	 8462.0	...
5007100	  745.8	  416.7	 8461.0	...
5007101	  745.7	  416.5	 8459.0	...
5007102	  745.5	  416.1	 8457.0	...
5007103	  745.5	  415.9	 8455.0	...
5007104	  745.6	  415.9	 8452.0	...
5007105	  745.6	  416.3	 8447.0	...
5007106	  745.5	  417.5	 8444.0	...
5007107	  745.5	  418.4	 8442.0	...
5007108	  745.5	  419.1	 8441.0	...
5007109	  745.4	  419.4	 8438.0	...
5007110	  745.3	  419.5	 8434.0	...
5007111	  745.3	  419.5	 8432.0	...
5007112	  745.2	  419.4	 8432.0	...
5007113	  745.1	  419.3	 8433.0	...
5007114	  745.5	  419.2	 8433.0	...
5007115	  745.8	  418.9	 8431.0	...
5007116	  746.1	  418.5	 8429.0	...
5007117	  745.9	  418.8	 8424.0	...
5007118	  745.7	  419.3	 8419.0	...
5007119	  745.6	  419.8	 8415.0	...
5007120	  745.5	  419.6	 8413.0	...
5007121	  745.5	  419.6	 8410.0	...
5007122	  745.6	  419.8	 8403.0	...
5007123	  745.8	  420.8	 8396.0	...
5007124	  746.1	  421.7	 8390.0	...
5007125	  746.4	  422.4	 8389.0	...
5007126	  746.6	  422.3	 8388.0	...
5007127	  746.8	  422.2	 8390.0	...
5007128	  746.8	  422.2	 8391.0	...
5007129	  746.8	  422.2	 8390.0	...
5007130	  746.8	  422.2	 8386.0	...
5007131	  746.6	  422.1	 8380.0	...
5007132	  746.5	  422.0	 8376.0	...
5007133	  746.4	  422.3	 8368.0	...
5007134	  746.4	  422.6	 8361.0	...
5007135	  746.4	  422.7	 8355.0	...
5007136	  746.3	  422.4	 8354.0	...
5007137	  746.3	  422.0	 8353.0	...
5007138	  746.2	  422.2	 8352.0	...
5007139	  746.2	  422.5	 8347.0	...
5007140	  746.2	  422.8	 8342.0	...
5007141	  746.2	  423.0	 8332.0	...
5007142	  746.1	  422.9	 8327.0	...
5007143	  746.1	  422.8	 8322.0	...
5007144	  746.0	  422.7	 8324.0	...
5007145	  746.5	  423.0	 8326.0	...
5007146	  746.9	  423.5	 8326.0	...
5007147	  747.3	  423.9	 8325.0	...
5007148	  747.3	  424.0	 8323.0	...
5007149	  747.4	  424.0	 8317.0	...
5007150	  747.5	  424.2	 8311.0	...
5007151	  747.6	  424.5	 8302.0	...
5007152	  747.5	  424.7	 8300.0	...
5007153	  747.6	  424.8	 8296.0	...
5007154	  747.8	  424.7	 8294.0	...
5007155	  748.1	  424.8	 8289.0	...
5007156	  748.1	  424.9	 8285.0	...
5007157	  748.0	  425.0	 8282.0	...
5007158	  747.8	  425.3	 8278.0	...
5007159	  747.8	  425.5	 8273.0	...
5007160	  747.9	  425.7	 8267.0	...
5007161	  748.0	  425.3	 8267.0	...
5007162	  748.2	  424.9	 8269.0	...
5007163	  748.1	  424.7	 8266.0	...
5007164	  747.9	  425.0	 8258.0	...
5007165	  747.8	  425.2	 8249.0	...
5007166	  748.0	  425.3	 8245.0	...
5007167	  748.2	  425.8	 8245.0	...
5007168	  748.2	  426.5	 8245.0	...
5007169	  748.1	  427.0	 8237.0	...
5007170	  748.2	  426.9	 8229.0	...
5007171	  748.2	  426.7	 8226.0	...
5007172	  748.3	  427.1	 8232.0	...
5007173	  748.1	  427.5	 8235.0	...
5007174	  747.9	  427.8	 8231.0	...
5007175	  747.8	  427.7	 8227.0	...
5007176	  747.6	  427.7	 8222.0	...
5007177	  747.8	  427.7	 8217.0	...
5007178	  748.0	  427.7	 8211.0	...
5007179	  748.2	  428.3	 8198.0	...
5007180	  748.4	  428.9	 8186.0	...
5007181	  748.6	  429.4	 8181.0	...
5007182	  748.8	  429.4	 8187.0	...
5007183	  748.9	  429.4	 8194.0	...
5007184	  749.1	  429.6	 8195.0	...
5007185	  749.1	  429.9	 8192.0	...
5007186	  749.2	  430.2	 8189.0	...
5007187	  749.2	  430.2	 8186.0	...
5007188	  749.4	  430.2	 8178.0	...
5007189	  749.5	  430.0	 8170.0	...
5007190	  749.7	  429.7	 8163.0	...
5007191	  749.7	  429.6	 8163.0	...
5007192	  749.7	  429.7	 8160.0	...
5007193	  749.8	  429.9	 8154.0	...
5007194	  749.9	  430.1	 8150.0	...
5007195	  749.9	  430.4	 8146.0	...
5007196	  749.9	  430.6	 8145.0	...
5007197	  749.8	  430.6	 8143.0	...
5007198	  749.6	  430.7	 8143.0	...
5007199	  749.5	  430.7	 8142.0	...
5007200	  749.4	  430.8	 8143.0	...
5007201	  749.4	  430.8	 8144.0	...
5007202	  749.4	  430.8	 8140.0	...
5007203	  749.5	  430.8	 8133.0	...
5007204	  749.6	  430.7	 8126.0	...
5007205	  749.7	  430.6	 8125.0	...
5007206	  749.7	  430.5	 8122.0	...
5007207	  750.4	  430.4	 8120.0	...
5007208	  751.1	  430.3	 8117.0	...
5007209	  751.8	  430.5	 8117.0	...
5007210	  751.9	  430.9	 8112.0	...
5007211	  752.0	  431.4	 8107.0	...
5007212	  751.5	  431.8	 8098.0	...
5007213	  750.9	  431.9	 8095.0	...
5007214	  750.3	  431.5	 8092.0	...
5007215	  750.1	  431.1	 8092.0	...
5007216	  750.0	  430.9	 8093.0	...
5007217	  750.0	  431.2	 8093.0	...
5007218	  750.3	  432.3	 8091.0	...
5007219	  750.6	  433.1	 8081.0	...
5007220	  750.8	  433.6	 8071.0	...
5007221	  750.7	  433.4	 8071.0	...
5007222	  750.6	  433.4	 8078.0	...
5007223	  750.3	  433.7	 8081.0	...
5007224	  750.1	  434.0	 8072.0	...
5007225	  749.8	  433.9	 8065.0	...
5007226	  750.0	  433.6	 8063.0	...
5007227	  750.1	  433.4	 8063.0	...
5007228	  750.2	  433.3	 8064.0	...
5007229	  750.2	  433.3	 8065.0	...
5007230	  750.1	  433.4	 8066.0	...
5007231	  750.0	  433.5	 8063.0	...
5007232	  749.9	  433.5	 8059.0	...
5007233	  749.9	  433.5	 8056.0	...
5007234	  749.7	  433.5	 8058.0	...
5007235	  749.5	  433.5	 8052.0	...
5007236	  749.3	  433.8	 8045.0	...
5007237	  750.1	  433.9	 8040.0	...
5007238	  750.7	  433.9	 8041.0	...
5007239	  750.9	  433.6	 8041.0	...
5007240	  750.5	  433.1	 8041.0	...
5007241	  750.0	  432.7	 8040.0	...
5007242	  749.9	  432.4	 8034.0	...
5007243	  749.8	  432.4	 8027.0	...
5007244	  749.8	  433.0	 8020.0	...
5007245	  749.8	  433.5	 8019.0	...
5007246	  749.7	  434.0	 8020.0	...
5007247	  749.6	  433.7	 8021.0	...
5007248	  749.5	  433.5	 8016.0	...
5007249	  749.7	  433.1	 8010.0	...
5007250	  749.9	  433.0	 8004.0	...
5007251	  749.7	  433.0	 8005.0	...
5007252	  749.3	  432.9	 8006.0	...
5007253	  748.5	  432.8	 8006.0	...
5007254	  748.1	  433.0	 8005.0	...
5007255	  747.7	  433.4	 8003.0	...
5007256	  747.7	  433.8	 8001.0	...
5007257	  747.7	  433.8	 8000.0	...
5007258	  748.2	  433.8	 8001.0	...
5007259	  748.7	  433.8	 8001.0	...
5007260	  749.2	  433.9	 8000.0	...
5007261	  749.1	  434.1	 7999.0	...
5007262	  749.0	  434.1	 7997.0	...
5007263	  749.0	  434.1	 7994.0	...
5007264	  748.9	  433.8	 7991.0	...
5007265	  749.0	  433.6	 7988.0	...
5007266	  749.1	  433.6	 7983.0	...
5007267	  749.2	  434.0	 7978.0	...
5007268	  749.2	  434.4	 7973.0	...
5007269	  749.2	  434.6	 7970.0	...
5007270	  749.1	  434.6	 7967.0	...
5007271	  749.2	  434.7	 7965.0	...
5007272	  749.3	  435.0	 7964.0	...
5007273	  749.4	  435.3	 7964.0	...
5007274	  749.5	  435.7	 7964.0	...
5007275	  749.4	  436.1	 7959.0	...
5007276	  749.3	  436.4	 7954.0	...
5007277	  749.2	  437.2	 7950.0	...
5007278	  749.2	  438.1	 7949.0	...
MSG	5007279 0000 _ Number On
5007279	  749.4	  439.0	 7949.0	...
5007280	  749.3	  438.7	 7945.0	...
5007281	  748.8	  437.9	 7942.0	...
5007282	  748.2	  437.2	 7938.0	...
5007283	  747.8	  437.3	 7937.0	...
5007284	  747.6	  437.5	 7931.0	...
5007285	  747.3	  436.8	 7925.0	...
EFIX R   5006868	5007285	418	  746.8	  418.3	   8393
SSACC R  5007286
5007286	  746.9	  436.0	 7919.0	...
5007287	  745.7	  435.3	 7919.0	...
5007288	  744.5	  434.3	 7919.0	...
5007289	  742.5	  432.4	 7921.0	...
5007290	  740.0	  429.8	 7925.0	...
5007291	  736.2	  426.9	 7929.0	...
5007292	  732.4	  424.9	 7924.0	...
5007293	  728.6	  422.4	 7918.0	...
5007294	  725.6	  420.4	 7917.0	...
5007295	  720.8	  416.0	 7922.0	...
5007296	  716.2	  412.2	 7929.0	...
5007297	  711.3	  407.1	 7929.0	...
5007298	  707.1	  404.3	 7930.0	...
5007299	  703.6	  400.6	 7928.0	...
5007300	  699.8	  398.8	 7923.0	...
5007301	  697.7	  397.0	 7918.0	...
5007302	  694.6	  396.2	 7913.0	...
5007303	  692.2	  395.4	 7911.0	...
5007304	  689.1	  394.6	 7910.0	...
ESACC R  5007286	5007304	19	  746.9	  436.0	  689.1	  394.6	   1.50	    108
SFIX R   5007305
5007305	  687.3	  394.2	 7906.0	...
5007306	  685.9	  394.2	 7901.0	...
5007307	  684.6	  393.5	 7896.0	...
5007308	  683.2	  392.7	 7891.0	...
5007309	  682.3	  391.7	 7890.0	...
5007310	  682.2	  391.5	 7889.0	...
5007311	  682.1	  391.2	 7889.0	...
5007312	  681.9	  391.5	 7885.0	...
5007313	  680.6	  392.3	 7880.0	...
5007314	  679.2	  393.5	 7883.0	...
5007315	  678.0	  395.0	 7888.0	...
5007316	  677.8	  396.4	 7889.0	...
5007317	  677.4	  398.4	 7884.0	...
5007318	  676.5	  400.5	 7879.0	...
5007319	  675.8	  403.0	 7877.0	...
5007320	  675.1	  404.4	 7875.0	...
5007321	  675.1	  405.4	 7875.0	...
5007322	  675.8	  405.5	 7876.0	...
5007323	  676.9	  405.5	 7877.0	...
5007324	  678.0	  405.4	 7875.0	...
5007325	  678.3	  405.2	 7877.0	...
5007326	  678.7	  404.9	 7878.0	...
5007327	  679.3	  403.9	 7879.0	...
5007328	  679.9	  402.9	 7879.0	...
5007329	  680.0	  401.8	 7879.0	...
5007330	  680.1	  401.7	 7879.0	...
5007331	  679.8	  401.5	 7875.0	...
5007332	  679.3	  401.6	 7870.0	...
5007333	  678.7	  401.2	 7866.0	...
5007334	  678.5	  400.4	 7866.0	...
5007335	  678.3	  399.8	 7866.0	...
5007336	  678.2	  399.5	 7864.0	...
5007337	  677.8	  399.6	 7863.0	...
5007338	  677.4	  399.7	 7862.0	...
5007339	  676.9	  399.5	 7863.0	...
5007340	  676.6	  399.3	 7866.0	...
5007341	  676.5	  399.8	 7868.0	...
5007342	  676.4	  400.6	 7869.0	...
5007343	  676.5	  401.5	 7868.0	...
5007344	  676.2	  401.6	 7865.0	...
5007345	  675.8	  401.7	 7863.0	...
5007346	  675.4	  401.6	 7860.0	...
5007347	  675.2	  401.4	 7858.0	...
5007348	  675.0	  401.2	 7855.0	...
5007349	  675.1	  401.2	 7851.0	...
5007350	  675.4	  401.3	 7850.0	...
5007351	  675.7	  401.5	 7851.0	...
5007352	  675.8	  401.6	 7853.0	...
5007353	  675.8	  401.6	 7856.0	...
5007354	  675.9	  401.7	 7859.0	...
5007355	  675.9	  401.7	 7861.0	...
5007356	  676.1	  402.3	 7862.0	...
5007357	  676.3	  402.8	 7862.0	...
5007358	  676.5	  403.3	 7860.0	...
5007359	  676.5	  403.3	 7856.0	...
5007360	  676.5	  403.5	 7852.0	...
5007361	  676.5	  403.7	 7850.0	...
5007362	  676.3	  403.3	 7853.0	...
5007363	  676.0	  402.7	 7856.0	...
5007364	  675.8	  401.9	 7858.0	...
5007365	  675.8	  401.7	 7858.0	...
5007366	  675.7	  401.3	 7858.0	...
5007367	  675.5	  401.2	 7859.0	...
5007368	  675.5	  400.8	 7862.0	...
5007369	  675.5	  400.7	 7859.0	...
5007370	  675.5	  400.7	 7854.0	...
5007371	  675.3	  400.8	 7849.0	...
5007372	  675.2	  400.8	 7849.0	...
5007373	  675.1	  400.8	 7848.0	...
5007374	  675.1	  400.7	 7848.0	...
5007375	  674.9	  400.6	 7848.0	...
5007376	  674.8	  401.0	 7843.0	...
5007377	  674.8	  401.5	 7837.0	...
5007378	  674.9	  402.4	 7833.0	...
5007379	  675.2	  402.8	 7834.0	...
5007380	  675.5	  402.6	 7836.0	...
5007381	  675.8	  402.0	 7835.0	...
5007382	  675.8	  401.4	 7833.0	...
5007383	  675.7	  401.4	 7831.0	...
5007384	  675.5	  401.5	 7828.0	...
5007385	  675.3	  401.7	 7826.0	...
5007386	  675.3	  401.8	 7824.0	...
5007387	  675.3	  402.0	 7823.0	...
5007388	  675.3	  402.0	 7823.0	...
5007389	  675.4	  401.8	 7826.0	...
5007390	  675.5	  401.6	 7830.0	...
5007391	  675.7	  400.9	 7833.0	...
5007392	  675.5	  400.5	 7830.0	...
5007393	  675.3	  400.8	 7824.0	...
5007394	  675.2	  401.5	 7818.0	...
EFIX R   5007305	5007394	90	  677.1	  400.6	   7860
SSACC R  5007395
5007395	  675.0	  402.3	 7815.0	...
5007396	  674.7	  402.6	 7814.0	...
5007397	  674.5	  402.9	 7814.0	...
5007398	  674.9	  403.0	 7813.0	...
5007399	  675.2	  402.4	 7811.0	...
5007400	  675.0	  401.8	 7809.0	...
5007401	  674.3	  399.9	 7812.0	...
5007402	  673.9	  398.5	 7816.0	...
5007403	  673.7	  393.8	 7827.0	...
5007404	  673.1	  388.3	 7837.0	...
5007405	  667.4	  334.4	 7949.0	...
5007406	  659.9	  279.1	 8085.0	...
5007407	  654.0	  230.6	 8217.0	...
5007408	  655.6	  229.2	 8247.0	...
5007409	  659.8	  230.7	 8275.0	...
5007410	  658.3	  228.6	 8303.0	...
5007411	  653.1	  230.8	 8330.0	...
5007412	  655.9	  237.4	 8326.0	...
5007413	  665.0	  254.9	 8299.0	...
5007414	  676.1	  285.8	 8209.0	...
5007415	  681.0	  321.5	 8110.0	...
5007416	  687.7	  360.6	 7986.0	...
5007417	  696.7	  397.5	 7882.0	...
5007418	  707.2	  444.9	 7728.0	...
5007419	  718.7	  496.6	 7558.0	...
5007420	  728.1	  550.4	 7378.0	...
5007421	  729.2	  605.0	 7189.0	...
5007422	  729.1	  663.8	 6991.0	...
5007423	  726.1	  730.0	 6765.0	...
5007424	  727.5	  799.5	 6538.0	...
5007425	  726.6	  869.9	 6299.0	...
5007426	  731.8	  944.6	 6039.0	...
5007427	  745.8	 1029.8	 5748.0	...
5007428	  763.9	 1124.7	 5414.0	...
5007429	  770.4	 1221.4	 5081.0	...
5007430	  771.4	 1321.7	 4741.0	...
5007431	  752.1	 1424.8	 4416.0	...
5007432	  728.9	 1536.7	 4077.0	...
5007433	  702.8	 1613.7	 3847.0	...
5007434	  693.0	 1654.2	 3730.0	...
5007435	  693.0	 1654.2	 3730.0	...
SBLINK R 5007436
5007436	   .	   .	    0.0	...
5007437	   .	   .	    0.0	...
5007438	   .	   .	    0.0	...
5007439	   .	   .	    0.0	...
5007440	   .	   .	    0.0	...
5007441	   .	   .	    0.0	...
5007442	   .	   .	    0.0	...
5007443	   .	   .	    0.0	...
5007444	   .	   .	    0.0	...
5007445	   .	   .	    0.0	...
5007446	   .	   .	    0.0	...
5007447	   .	   .	    0.0	...
5007448	   .	   .	    0.0	...
5007449	   .	   .	    0.0	...
5007450	   .	   .	    0.0	...
5007451	   .	   .	    0.0	...
5007452	   .	   .	    0.0	...
5007453	   .	   .	    0.0	...
5007454	   .	   .	    0.0	...
5007455	   .	   .	    0.0	...
5007456	   .	   .	    0.0	...
5007457	   .	   .	    0.0	...
5007458	   .	   .	    0.0	...
5007459	   .	   .	    0.0	...
5007460	   .	   .	    0.0	...
5007461	   .	   .	    0.0	...
5007462	   .	   .	    0.0	...
5007463	   .	   .	    0.0	...
5007464	   .	   .	    0.0	...
5007465	   .	   .	    0.0	...
5007466	   .	   .	    0.0	...
5007467	   .	   .	    0.0	...
5007468	   .	   .	    0.0	...
5007469	   .	   .	    0.0	...
5007470	   .	   .	    0.0	...
5007471	   .	   .	    0.0	...
5007472	   .	   .	    0.0	...
5007473	   .	   .	    0.0	...
5007474	   .	   .	    0.0	...
5007475	   .	   .	    0.0	...
5007476	   .	   .	    0.0	...
5007477	   .	   .	    0.0	...
5007478	   .	   .	    0.0	...
5007479	   .	   .	    0.0	...
5007480	   .	   .	    0.0	...
5007481	   .	   .	    0.0	...
5007482	   .	   .	    0.0	...
5007483	   .	   .	    0.0	...
5007484	   .	   .	    0.0	...
5007485	   .	   .	    0.0	...
5007486	   .	   .	    0.0	...
5007487	   .	   .	    0.0	...
5007488	   .	   .	    0.0	...
5007489	   .	   .	    0.0	...
5007490	   .	   .	    0.0	...
5007491	   .	   .	    0.0	...
5007492	   .	   .	    0.0	...
5007493	   .	   .	    0.0	...
5007494	   .	   .	    0.0	...
5007495	   .	   .	    0.0	...
5007496	   .	   .	    0.0	...
5007497	   .	   .	    0.0	...
5007498	   .	   .	    0.0	...
5007499	   .	   .	    0.0	...
5007500	   .	   .	    0.0	...
5007501	   .	   .	    0.0	...
5007502	   .	   .	    0.0	...
5007503	   .	   .	    0.0	...
5007504	   .	   .	    0.0	...
5007505	   .	   .	    0.0	...
5007506	   .	   .	    0.0	...
5007507	   .	   .	    0.0	...
5007508	   .	   .	    0.0	...
5007509	   .	   .	    0.0	...
5007510	   .	   .	    0.0	...
5007511	   .	   .	    0.0	...
5007512	   .	   .	    0.0	...
5007513	   .	   .	    0.0	...
5007514	   .	   .	    0.0	...
5007515	   .	   .	    0.0	...
5007516	   .	   .	    0.0	...
5007517	   .	   .	    0.0	...
5007518	   .	   .	    0.0	...
5007519	   .	   .	    0.0	...
5007520	   .	   .	    0.0	...
5007521	   .	   .	    0.0	...
5007522	   .	   .	    0.0	...
5007523	   .	   .	    0.0	...
5007524	   .	   .	    0.0	...
5007525	   .	   .	    0.0	...
5007526	   .	   .	    0.0	...
5007527	   .	   .	    0.0	...
5007528	   .	   .	    0.0	...
5007529	   .	   .	    0.0	...
5007530	   .	   .	    0.0	...
5007531	   .	   .	    0.0	...
5007532	   .	   .	    0.0	...
5007533	   .	   .	    0.0	...
5007534	   .	   .	    0.0	...
5007535	   .	   .	    0.0	...
5007536	   .	   .	    0.0	...
5007537	   .	   .	    0.0	...
5007538	   .	   .	    0.0	...
5007539	   .	   .	    0.0	...
5007540	   .	   .	    0.0	...
5007541	   .	   .	    0.0	...
5007542	   .	   .	    0.0	...
5007543	   .	   .	    0.0	...
5007544	   .	   .	    0.0	...
5007545	   .	   .	    0.0	...
5007546	   .	   .	    0.0	...
5007547	   .	   .	    0.0	...
5007548	   .	   .	    0.0	...
5007549	   .	   .	    0.0	...
5007550	   .	   .	    0.0	...
5007551	   .	   .	    0.0	...
5007552	   .	   .	    0.0	...
5007553	   .	   .	    0.0	...
5007554	   .	   .	    0.0	...
5007555	   .	   .	    0.0	...
5007556	   .	   .	    0.0	...
5007557	   .	   .	    0.0	...
5007558	   .	   .	    0.0	...
5007559	   .	   .	    0.0	...
5007560	   .	   .	    0.0	...
5007561	   .	   .	    0.0	...
5007562	   .	   .	    0.0	...
5007563	   .	   .	    0.0	...
5007564	   .	   .	    0.0	...
5007565	   .	   .	    0.0	...
5007566	   .	   .	    0.0	...
5007567	   .	   .	    0.0	...
5007568	   .	   .	    0.0	...
5007569	   .	   .	    0.0	...
5007570	   .	   .	    0.0	...
5007571	   .	   .	    0.0	...
5007572	   .	   .	    0.0	...
5007573	   .	   .	    0.0	...
5007574	   .	   .	    0.0	...
5007575	   .	   .	    0.0	...
5007576	   .	   .	    0.0	...
5007577	   .	   .	    0.0	...
5007578	   .	   .	    0.0	...
5007579	   .	   .	    0.0	...
5007580	   .	   .	    0.0	...
EBLINK R 5007436	5007580	145
5007581	  934.3	 1765.9	 3987.0	...
5007582	  934.3	 1765.9	 3987.0	...
5007583	  934.3	 1765.9	 3987.0	...
5007584	  919.6	 1730.4	 4070.0	...
5007585	  904.2	 1682.1	 4189.0	...
5007586	  889.0	 1619.3	 4351.0	...
5007587	  888.9	 1579.0	 4456.0	...
5007588	  887.2	 1540.7	 4552.0	...
5007589	  885.2	 1504.4	 4647.0	...
5007590	  880.1	 1468.2	 4756.0	...
5007591	  875.3	 1430.7	 4860.0	...
5007592	  870.2	 1393.5	 4957.0	...
5007593	  864.7	 1357.7	 5049.0	...
5007594	  858.7	 1322.9	 5148.0	...
MSG	5007595 0000 _ Number Off
5007595	  850.3	 1288.1	 5246.0	...
5007596	  841.8	 1252.8	 5344.0	...
5007597	  833.3	 1219.5	 5444.0	...
5007598	  824.7	 1185.8	 5552.0	...
5007599	  819.8	 1151.8	 5654.0	...
5007600	  815.3	 1117.2	 5763.0	...
5007601	  811.5	 1082.0	 5865.0	...
5007602	  806.0	 1049.9	 5967.0	...
5007603	  803.9	 1017.8	 6068.0	...
5007604	  803.5	  990.2	 6159.0	...
5007605	  802.0	  961.7	 6268.0	...
5007606	  800.6	  934.9	 6357.0	...
5007607	  798.5	  907.7	 6445.0	...
5007608	  797.8	  881.6	 6527.0	...
5007609	  796.7	  854.1	 6620.0	...
5007610	  795.3	  827.6	 6714.0	...
5007611	  794.2	  801.1	 6804.0	...
5007612	  790.7	  775.7	 6892.0	...
5007613	  787.3	  750.5	 6983.0	...
5007614	  783.4	  725.9	 7065.0	...
5007615	  781.0	  702.3	 7147.0	...
5007616	  778.6	  678.1	 7227.0	...
5007617	  775.4	  655.3	 7302.0	...
5007618	  771.1	  631.4	 7379.0	...
5007619	  766.5	  609.5	 7452.0	...
5007620	  762.5	  588.5	 7521.0	...
5007621	  758.7	  569.7	 7588.0	...
5007622	  755.4	  549.5	 7657.0	...
5007623	  752.2	  528.9	 7738.0	...
5007624	  749.4	  510.5	 7797.0	...
5007625	  746.6	  491.4	 7864.0	...
5007626	  744.2	  473.6	 7923.0	...
5007627	  741.6	  453.8	 8000.0	...
5007628	  739.6	  437.5	 8055.0	...
5007629	  737.5	  419.8	 8116.0	...
5007630	  735.5	  402.0	 8177.0	...
5007631	  733.6	  385.1	 8231.0	...
5007632	  731.9	  369.4	 8268.0	...
5007633	  731.0	  353.4	 8313.0	...
5007634	  731.8	  336.5	 8365.0	...
5007635	  732.7	  321.3	 8419.0	...
5007636	  733.0	  307.4	 8460.0	...
5007637	  731.9	  294.4	 8500.0	...
5007638	  730.4	  280.5	 8548.0	...
5007639	  728.6	  268.3	 8588.0	...
5007640	  726.8	  256.5	 8623.0	...
5007641	  726.1	  245.5	 8651.0	...
5007642	  725.8	  234.2	 8674.0	...
5007643	  725.7	  223.9	 8696.0	...
5007644	  726.2	  214.6	 8715.0	...
5007645	  726.7	  204.8	 8736.0	...
5007646	  727.4	  195.3	 8755.0	...
5007647	  727.1	  185.6	 8768.0	...
5007648	  727.6	  180.1	 8769.0	...
5007649	  727.8	  172.5	 8779.0	...
5007650	  727.7	  167.0	 8791.0	...
5007651	  727.0	  159.6	 8800.0	...
5007652	  727.8	  156.6	 8799.0	...
5007653	  728.8	  152.1	 8798.0	...
5007654	  730.8	  149.4	 8798.0	...
5007655	  731.4	  146.9	 8796.0	...
5007656	  732.5	  144.3	 8799.0	...
5007657	  732.8	  141.4	 8802.0	...
5007658	  733.1	  138.0	 8810.0	...
5007659	  733.2	  134.5	 8816.0	...
5007660	  733.4	  130.1	 8822.0	...
5007661	  733.5	  126.1	 8824.0	...
5007662	  733.5	  124.7	 8817.0	...
5007663	  717.5	  140.1	 8752.0	...
5007664	  701.6	  155.5	 8679.0	...
5007665	  684.2	  169.3	 8612.0	...
5007666	  682.7	  167.8	 8603.0	...
5007667	  696.7	  151.9	 8634.0	...
5007668	  712.1	  137.5	 8667.0	...
5007669	  710.3	  139.6	 8647.0	...
5007670	  692.9	  149.6	 8618.0	...
5007671	  675.0	  162.4	 8588.0	...
5007672	  674.0	  161.6	 8587.0	...
5007673	  664.9	  190.6	 8510.0	...
5007674	  656.3	  217.1	 8433.0	...
5007675	  648.3	  241.0	 8374.0	...
5007676	  648.7	  244.0	 8362.0	...
5007677	  678.5	  299.3	 8223.0	...
5007678	  709.2	  356.8	 8085.0	...
5007679	  740.4	  412.1	 7953.0	...
5007680	  740.8	  416.3	 7947.0	...
5007681	  741.2	  419.1	 7946.0	...
5007682	  741.7	  422.9	 7945.0	...
5007683	  742.0	  425.2	 7943.0	...
5007684	  742.6	  427.5	 7941.0	...
5007685	  743.3	  429.1	 7935.0	...
5007686	  744.7	  430.8	 7931.0	...
5007687	  745.7	  432.3	 7927.0	...
ESACC R  5007395	5007687	293	  675.0	  402.3	  745.7	  432.3	   1.62	   1553
SFIX R   5007688
5007688	  746.5	  433.9	 7928.0	...
5007689	  746.4	  434.4	 7927.0	...
5007690	  746.6	  435.0	 7926.0	...
5007691	  746.7	  435.3	 7922.0	...
5007692	  746.9	  436.3	 7918.0	...
5007693	  747.1	  437.4	 7922.0	...
5007694	  747.2	  438.5	 7929.0	...
5007695	  747.1	  438.6	 7935.0	...
5007696	  747.0	  438.7	 7932.0	...
5007697	  747.0	  438.6	 7928.0	...
5007698	  747.0	  438.6	 7923.0	...
5007699	  746.9	  438.7	 7920.0	...
5007700	  746.9	  438.7	 7920.0	...
5007701	  747.0	  438.0	 7921.0	...
5007702	  747.1	  437.4	 7925.0	...
5007703	  747.2	  437.4	 7928.0	...
5007704	  747.2	  438.1	 7929.0	...
5007705	  747.1	  438.7	 7929.0	...
5007706	  747.1	  438.7	 7929.0	...
5007707	  747.0	  438.6	 7933.0	...
5007708	  746.9	  438.5	 7940.0	...
5007709	  746.9	  438.4	 7946.0	...
5007710	  746.9	  438.3	 7947.0	...
5007711	  747.0	  438.1	 7946.0	...
5007712	  746.8	  438.0	 7945.0	...
5007713	  746.2	  438.2	 7945.0	...
5007714	  745.6	  438.5	 7945.0	...
5007715	  745.1	  438.8	 7945.0	...
5007716	  745.0	  438.8	 7943.0	...
5007717	  744.7	  439.0	 7940.0	...
5007718	  744.6	  439.2	 7937.0	...
5007719	  744.6	  439.6	 7935.0	...
5007720	  745.0	  439.8	 7934.0	...
5007721	  745.2	  439.6	 7936.0	...
5007722	  745.3	  439.2	 7941.0	...
5007723	  745.2	  439.4	 7946.0	...
5007724	  744.8	  440.1	 7943.0	...
5007725	  744.4	  440.7	 7939.0	...
5007726	  744.0	  440.4	 7940.0	...
5007727	  743.8	  440.1	 7945.0	...
5007728	  743.6	  440.1	 7949.0	...
5007729	  743.6	  440.5	 7948.0	...
5007730	  743.5	  441.0	 7946.0	...
5007731	  743.4	  441.2	 7943.0	...
5007732	  743.3	  441.2	 7948.0	...
5007733	  743.2	  440.9	 7953.0	...
5007734	  743.1	  440.5	 7958.0	...
5007735	  743.0	  440.3	 7958.0	...
5007736	  743.0	  440.4	 7957.0	...
5007737	  743.1	  440.7	 7957.0	...
5007738	  743.4	  441.0	 7957.0	...
5007739	  743.6	  440.5	 7957.0	...
5007740	  743.7	  439.7	 7958.0	...
5007741	  743.8	  439.6	 7960.0	...
5007742	  743.7	  440.2	 7964.0	...
5007743	  743.6	  440.3	 7967.0	...
5007744	  743.7	  439.7	 7969.0	...
5007745	  743.9	  439.2	 7970.0	...
5007746	  744.2	  439.2	 7970.0	...
5007747	  744.2	  439.3	 7972.0	...
5007748	  744.2	  439.5	 7973.0	...
5007749	  743.7	  439.4	 7974.0	...
5007750	  743.3	  439.3	 7973.0	...
5007751	  742.8	  439.2	 7973.0	...
5007752	  742.7	  439.6	 7974.0	...
5007753	  742.6	  439.9	 7975.0	...
5007754	  742.7	  440.1	 7975.0	...
5007755	  743.0	  440.2	 7974.0	...
5007756	  743.1	  440.2	 7980.0	...
5007757	  743.2	  439.6	 7987.0	...
5007758	  743.5	  438.8	 7993.0	...
5007759	  744.0	  438.3	 7992.0	...
5007760	  744.5	  438.6	 7992.0	...
5007761	  744.2	  439.0	 7994.0	...
5007762	  743.9	  439.1	 7996.0	...
5007763	  743.7	  438.9	 7996.0	...
5007764	  743.0	  438.5	 7997.0	...
5007765	  742.4	  438.1	 7994.0	...
5007766	  741.8	  438.2	 7992.0	...
5007767	  741.8	  438.5	 7991.0	...
5007768	  742.1	  439.1	 7994.0	...
5007769	  742.3	  439.4	 7996.0	...
5007770	  742.5	  439.1	 7997.0	...
5007771	  742.4	  438.4	 7999.0	...
5007772	  742.0	  437.7	 7999.0	...
5007773	  741.8	  437.6	 8000.0	...
5007774	  741.8	  437.4	 8000.0	...
5007775	  742.2	  437.8	 8000.0	...
5007776	  742.5	  438.2	 8000.0	...
5007777	  742.5	  438.6	 8000.0	...
5007778	  742.5	  438.6	 8000.0	...
5007779	  742.5	  438.5	 7998.0	...
5007780	  742.0	  438.5	 7996.0	...
5007781	  741.6	  438.6	 7996.0	...
5007782	  741.1	  438.5	 7999.0	...
5007783	  741.2	  438.2	 8005.0	...
5007784	  741.2	  437.6	 8007.0	...
5007785	  741.1	  437.1	 8009.0	...
5007786	  741.2	  436.8	 8009.0	...
5007787	  741.4	  436.8	 8012.0	...
MSG	5007788 0000 _ Number On
5007788	  741.7	  436.9	 8014.0	...
5007789	  741.7	  436.6	 8015.0	...
5007790	  741.7	  436.3	 8014.0	...
5007791	  741.8	  435.9	 8016.0	...
5007792	  741.9	  436.1	 8017.0	...
5007793	  742.0	  436.3	 8017.0	...
5007794	  742.2	  436.6	 8016.0	...
5007795	  742.2	  436.6	 8015.0	...
5007796	  742.3	  436.7	 8015.0	...
5007797	  742.4	  436.4	 8018.0	...
5007798	  741.9	  436.1	 8022.0	...
5007799	  741.3	  435.7	 8028.0	...
5007800	  740.9	  435.6	 8034.0	...
5007801	  741.2	  435.4	 8039.0	...
5007802	  741.7	  435.8	 8042.0	...
5007803	  742.2	  436.4	 8044.0	...
5007804	  742.4	  436.7	 8046.0	...
5007805	  742.4	  436.3	 8047.0	...
5007806	  742.1	  435.8	 8045.0	...
5007807	  741.5	  434.9	 8043.0	...
5007808	  741.1	  434.2	 8044.0	...
5007809	  740.8	  433.8	 8046.0	...
5007810	  740.8	  434.0	 8043.0	...
5007811	  741.0	  434.4	 8040.0	...
5007812	  741.2	  434.8	 8035.0	...
5007813	  741.3	  435.2	 8034.0	...
5007814	  741.3	  435.5	 8032.0	...
5007815	  741.3	  435.2	 8032.0	...
5007816	  741.2	  435.3	 8031.0	...
5007817	  741.2	  435.4	 8030.0	...
5007818	  741.2	  435.4	 8039.0	...
5007819	  741.0	  434.6	 8049.0	...
5007820	  740.7	  433.9	 8055.0	...
5007821	  740.3	  433.9	 8052.0	...
5007822	  739.9	  434.3	 8050.0	...
5007823	  739.8	  434.7	 8053.0	...
5007824	  739.8	  434.7	 8060.0	...
5007825	  740.2	  434.6	 8065.0	...
5007826	  740.7	  434.6	 8070.0	...
5007827	  741.0	  434.7	 8071.0	...
5007828	  740.8	  434.8	 8072.0	...
5007829	  740.8	  434.8	 8070.0	...
5007830	  740.9	  434.1	 8069.0	...
5007831	  741.0	  433.4	 8070.0	...
5007832	  741.0	  432.8	 8073.0	...
5007833	  740.5	  432.9	 8075.0	...
5007834	  740.1	  432.8	 8076.0	...
5007835	  739.8	  432.5	 8077.0	...
5007836	  740.0	  432.0	 8078.0	...
5007837	  740.1	  431.8	 8078.0	...
5007838	  740.2	  431.9	 8077.0	...
5007839	  740.2	  432.3	 8076.0	...
5007840	  740.4	  432.7	 8077.0	...
5007841	  740.6	  432.6	 8078.0	...
5007842	  741.0	  431.8	 8081.0	...
5007843	  741.3	  431.1	 8084.0	...
5007844	  741.4	  430.3	 8088.0	...
5007845	  741.0	  430.2	 8090.0	...
5007846	  740.7	  430.9	 8088.0	...
5007847	  740.7	  431.7	 8085.0	...
5007848	  741.1	  432.4	 8082.0	...
5007849	  741.4	  432.1	 8082.0	...
5007850	  741.5	  431.7	 8083.0	...
5007851	  741.5	  431.5	 8085.0	...
5007852	  741.5	  432.2	 8087.0	...
5007853	  741.1	  432.9	 8087.0	...
5007854	  740.8	  433.0	 8085.0	...
5007855	  740.3	  432.3	 8084.0	...
5007856	  740.3	  431.6	 8084.0	...
5007857	  740.5	  431.6	 8086.0	...
5007858	  740.8	  431.7	 8088.0	...
5007859	  741.0	  431.8	 8091.0	...
5007860	  741.3	  431.9	 8097.0	...
5007861	  741.5	  431.9	 8102.0	...
5007862	  742.1	  432.1	 8107.0	...
5007863	  742.6	  432.4	 8107.0	...
5007864	  743.2	  432.6	 8105.0	...
EFIX R   5007688	5007864	177	  742.9	  436.7	   8005
SSACC R  5007865
5007865	  743.2	  432.5	 8102.0	...
5007866	  743.2	  432.5	 8094.0	...
5007867	  743.3	  433.2	 8089.0	...
5007868	  743.6	  434.6	 8088.0	...
5007869	  743.3	  436.3	 8093.0	...
5007870	  742.4	  439.0	 8098.0	...
5007871	  741.1	  442.2	 8098.0	...
5007872	  739.4	  447.8	 8098.0	...
5007873	  737.8	  452.6	 8098.0	...
5007874	  736.1	  459.2	 8100.0	...
5007875	  734.3	  464.4	 8102.0	...
5007876	  732.9	  470.4	 8104.0	...
5007877	  731.8	  474.1	 8107.0	...
5007878	  731.4	  477.8	 8109.0	...
5007879	  731.3	  480.2	 8110.0	...
5007880	  731.4	  482.2	 8112.0	...
5007881	  731.4	  482.0	 8115.0	...
5007882	  731.7	  480.5	 8125.0	...
5007883	  732.1	  478.8	 8131.0	...
5007884	  732.5	  477.0	 8138.0	...
5007885	  733.3	  474.8	 8138.0	...
ESACC R  5007865	5007885	21	  743.2	  432.5	  733.3	  474.8	   0.91	    103
SFIX R   5007886
5007886	  734.0	  472.5	 8138.0	...
5007887	  734.9	  470.3	 8138.0	...
5007888	  735.0	  468.9	 8137.0	...
5007889	  735.6	  467.6	 8137.0	...
5007890	  736.2	  467.2	 8136.0	...
5007891	  736.7	  467.3	 8134.0	...
5007892	  736.7	  467.4	 8131.0	...
5007893	  736.6	  467.6	 8128.0	...
5007894	  736.5	  467.7	 8127.0	...
5007895	  736.4	  467.9	 8128.0	...
5007896	  735.6	  467.9	 8130.0	...
5007897	  734.7	  467.6	 8131.0	...
5007898	  733.8	  467.2	 8131.0	...
5007899	  733.6	  466.8	 8130.0	...
5007900	  733.4	  466.5	 8129.0	...
5007901	  733.4	  466.4	 8130.0	...
5007902	  733.7	  467.2	 8131.0	...
5007903	  733.9	  468.1	 8132.0	...
5007904	  734.1	  468.8	 8131.0	...
5007905	  734.0	  468.6	 8130.0	...
5007906	  733.9	  468.3	 8130.0	...
5007907	  733.6	  468.3	 8130.0	...
5007908	  733.3	  468.4	 8131.0	...
5007909	  733.1	  469.0	 8132.0	...
5007910	  733.2	  469.5	 8133.0	...
5007911	  733.3	  470.0	 8134.0	...
5007912	  733.3	  470.0	 8136.0	...
5007913	  733.3	  470.0	 8136.0	...
5007914	  733.3	  470.1	 8136.0	...
5007915	  733.3	  470.0	 8136.0	...
5007916	  733.5	  469.7	 8138.0	...
5007917	  733.7	  469.1	 8141.0	...
5007918	  733.5	  468.7	 8144.0	...
5007919	  733.2	  468.7	 8144.0	...
5007920	  733.0	  468.9	 8142.0	...
5007921	  733.1	  469.0	 8140.0	...
5007922	  733.1	  468.8	 8141.0	...
5007923	  733.1	  469.0	 8142.0	...
5007924	  733.0	  469.2	 8144.0	...
5007925	  733.1	  469.6	 8146.0	...
5007926	  733.5	  469.7	 8148.0	...
5007927	  733.8	  469.9	 8143.0	...
5007928	  733.8	  470.0	 8136.0	...
5007929	  733.4	  470.2	 8134.0	...
5007930	  733.1	  470.3	 8140.0	...
5007931	  733.1	  470.4	 8146.0	...
5007932	  733.1	  470.3	 8146.0	...
5007933	  733.3	  470.2	 8146.0	...
5007934	  733.5	  470.0	 8146.0	...
5007935	  733.8	  469.9	 8146.0	...
5007936	  733.9	  469.9	 8147.0	...
5007937	  733.9	  470.0	 8148.0	...
5007938	  733.8	  469.7	 8148.0	...
5007939	  733.7	  469.3	 8149.0	...
5007940	  733.5	  469.0	 8150.0	...
5007941	  733.2	  469.4	 8149.0	...
5007942	  733.0	  469.9	 8148.0	...
5007943	  733.0	  470.4	 8147.0	...
5007944	  732.6	  470.5	 8147.0	...
5007945	  732.3	  470.9	 8149.0	...
5007946	  732.1	  471.4	 8148.0	...
5007947	  732.4	  471.7	 8147.0	...
5007948	  732.7	  471.7	 8147.0	...
5007949	  732.7	  471.7	 8149.0	...
5007950	  732.7	  471.6	 8150.0	...
5007951	  732.7	  471.5	 8151.0	...
5007952	  732.8	  471.4	 8149.0	...
5007953	  732.8	  471.3	 8146.0	...
5007954	  732.7	  471.1	 8144.0	...
5007955	  732.1	  471.0	 8144.0	...
5007956	  731.6	  471.2	 8146.0	...
5007957	  731.1	  471.9	 8147.0	...
5007958	  731.2	  472.6	 8143.0	...
5007959	  731.3	  473.0	 8138.0	...
5007960	  731.4	  473.1	 8135.0	...
5007961	  731.5	  473.2	 8136.0	...
5007962	  731.8	  472.0	 8137.0	...
5007963	  732.0	  470.9	 8138.0	...
5007964	  732.1	  470.3	 8139.0	...
5007965	  732.1	  470.9	 8141.0	...
5007966	  732.3	  471.7	 8143.0	...
5007967	  732.5	  471.9	 8144.0	...
5007968	  732.5	  472.1	 8144.0	...
5007969	  732.3	  472.1	 8145.0	...
5007970	  732.1	  472.1	 8146.0	...
5007971	  732.2	  471.9	 8146.0	...
5007972	  732.1	  471.7	 8145.0	...
5007973	  732.0	  471.9	 8144.0	...
5007974	  732.0	  472.3	 8142.0	...
5007975	  731.9	  472.8	 8142.0	...
5007976	  731.9	  472.8	 8144.0	...
5007977	  731.9	  472.5	 8147.0	...
5007978	  731.9	  472.4	 8147.0	...
5007979	  731.8	  472.3	 8145.0	...
5007980	  731.6	  472.3	 8143.0	...
5007981	  731.5	  472.2	 8142.0	...
5007982	  731.0	  471.8	 8141.0	...
5007983	  730.6	  471.4	 8140.0	...
5007984	  730.1	  470.7	 8138.0	...
5007985	  730.2	  470.4	 8136.0	...
5007986	  730.3	  470.1	 8133.0	...
5007987	  730.2	  470.9	 8132.0	...
5007988	  730.0	  471.7	 8131.0	...
5007989	  729.9	  472.0	 8129.0	...
5007990	  729.9	  471.7	 8130.0	...
5007991	  729.9	  471.3	 8136.0	...
5007992	  730.1	  471.3	 8142.0	...
5007993	  730.4	  471.4	 8145.0	...
5007994	  731.1	  471.7	 8146.0	...
5007995	  731.4	  472.0	 8146.0	...
5007996	  731.7	  471.6	 8144.0	...
5007997	  731.6	  470.9	 8142.0	...
5007998	  731.5	  470.5	 8133.0	...
5007999	  731.3	  471.0	 8124.0	...
5008000	  730.8	  471.5	 8116.0	...
5008001	  730.2	  471.9	 8117.0	...
5008002	  730.0	  471.7	 8118.0	...
5008003	  730.2	  471.3	 8119.0	...
5008004	  730.0	  471.0	 8123.0	...
5008005	  729.7	  471.1	 8127.0	...
5008006	  729.4	  471.3	 8131.0	...
5008007	  729.7	  471.4	 8131.0	...
5008008	  730.1	  471.4	 8131.0	...
5008009	  730.4	  471.1	 8130.0	...
5008010	  730.8	  470.9	 8129.0	...
5008011	  731.0	  471.0	 8130.0	...
5008012	  731.0	  471.3	 8130.0	...
5008013	  730.8	  471.7	 8130.0	...
5008014	  730.6	  471.8	 8126.0	...
5008015	  730.6	  471.9	 8123.0	...
5008016	  730.8	  471.9	 8121.0	...
5008017	  731.0	  471.9	 8122.0	...
5008018	  731.0	  471.9	 8122.0	...
5008019	  730.9	  471.8	 8121.0	...
5008020	  730.8	  471.7	 8121.0	...
5008021	  730.5	  471.6	 8123.0	...
5008022	  730.2	  471.9	 8125.0	...
5008023	  730.1	  472.3	 8125.0	...
5008024	  730.4	  472.7	 8123.0	...
5008025	  730.7	  472.8	 8122.0	...
5008026	  730.8	  473.0	 8122.0	...
5008027	  730.8	  473.0	 8124.0	...
5008028	  730.8	  473.0	 8124.0	...
5008029	  730.7	  473.1	 8124.0	...
5008030	  730.6	  472.5	 8125.0	...
5008031	  730.4	  471.9	 8128.0	...
5008032	  730.3	  471.3	 8128.0	...
5008033	  730.3	  471.8	 8127.0	...
5008034	  730.4	  472.2	 8125.0	...
5008035	  730.4	  472.7	 8125.0	...
5008036	  730.4	  472.5	 8126.0	...
5008037	  730.5	  472.4	 8126.0	...
5008038	  730.6	  472.2	 8126.0	...
5008039	  730.8	  471.6	 8126.0	...
5008040	  731.6	  470.9	 8126.0	...
EFIX R   5007886	5008040	155	  732.2	  470.7	   8136
SSACC R  5008041
5008041	  733.2	  470.2	 8126.0	...
5008042	  734.6	  469.9	 8126.0	...
5008043	  735.8	  469.6	 8122.0	...
5008044	  737.0	  467.7	 8118.0	...
5008045	  738.9	  464.6	 8123.0	...
5008046	  740.7	  461.5	 8133.0	...
5008047	  741.7	  458.2	 8143.0	...
5008048	  742.9	  455.7	 8141.0	...
5008049	  744.1	  453.6	 8138.0	...
ESACC R  5008041	5008049	9	  733.2	  470.2	  744.1	  453.6	   0.42	     51
SFIX R   5008050
5008050	  745.5	  453.3	 8133.0	...
5008051	  746.3	  453.3	 8131.0	...
5008052	  747.1	  453.0	 8130.0	...
5008053	  747.5	  452.6	 8131.0	...
5008054	  747.7	  452.4	 8133.0	...
5008055	  747.3	  452.5	 8133.0	...
5008056	  746.9	  452.6	 8133.0	...
5008057	  745.9	  453.2	 8131.0	...
5008058	  744.9	  453.8	 8130.0	...
5008059	  743.6	  454.5	 8130.0	...
5008060	  743.0	  454.9	 8130.0	...
5008061	  742.5	  455.6	 8131.0	...
5008062	  742.5	  455.9	 8132.0	...
5008063	  742.4	  456.0	 8133.0	...
5008064	  742.4	  456.5	 8133.0	...
5008065	  742.3	  457.3	 8135.0	...
5008066	  741.9	  458.0	 8136.0	...
5008067	  741.4	  457.9	 8137.0	...
5008068	  741.4	  457.7	 8137.0	...
5008069	  741.7	  457.6	 8139.0	...
5008070	  742.0	  457.5	 8135.0	...
5008071	  742.1	  457.7	 8129.0	...
5008072	  742.1	  457.9	 8123.0	...
5008073	  742.2	  457.8	 8123.0	...
5008074	  742.3	  457.5	 8124.0	...
5008075	  742.5	  457.2	 8123.0	...
5008076	  742.8	  457.0	 8120.0	...
5008077	  743.0	  456.9	 8117.0	...
5008078	  743.2	  457.5	 8114.0	...
5008079	  743.3	  458.2	 8114.0	...
5008080	  742.8	  459.0	 8113.0	...
5008081	  742.3	  459.1	 8113.0	...
5008082	  741.6	  459.2	 8110.0	...
5008083	  741.3	  459.3	 8109.0	...
5008084	  741.0	  459.6	 8108.0	...
5008085	  741.3	  459.8	 8109.0	...
5008086	  741.7	  460.0	 8109.0	...
5008087	  742.4	  460.3	 8110.0	...
5008088	  742.6	  460.4	 8109.0	...
5008089	  742.5	  460.5	 8109.0	...
5008090	  742.3	  460.4	 8110.0	...
5008091	  742.0	  460.3	 8110.0	...
5008092	  742.0	  460.1	 8111.0	...
5008093	  741.9	  459.9	 8112.0	...
5008094	  741.8	  459.6	 8113.0	...
5008095	  741.8	  459.4	 8113.0	...
5008096	  742.0	  459.4	 8109.0	...
5008097	  742.2	  459.6	 8105.0	...
5008098	  742.5	  459.6	 8106.0	...
5008099	  742.5	  459.4	 8113.0	...
5008100	  742.5	  459.2	 8119.0	...
5008101	  742.5	  459.1	 8120.0	...
5008102	  742.5	  459.0	 8120.0	...
MSG	5008103 0000 _ Number Off
5008103	  742.5	  458.8	 8119.0	...
5008104	  742.4	  458.8	 8118.0	...
5008105	  742.4	  458.8	 8117.0	...
5008106	  742.3	  459.0	 8117.0	...
5008107	  742.3	  459.3	 8118.0	...
5008108	  742.5	  459.5	 8117.0	...
5008109	  742.8	  459.6	 8117.0	...
5008110	  743.2	  459.7	 8117.0	...
5008111	  743.4	  459.7	 8117.0	...
5008112	  743.6	  460.0	 8117.0	...
5008113	  743.5	  460.3	 8116.0	...
5008114	  743.7	  460.7	 8116.0	...
5008115	  743.8	  460.8	 8113.0	...
5008116	  743.9	  460.9	 8111.0	...
5008117	  743.6	  460.8	 8108.0	...
5008118	  743.1	  460.6	 8109.0	...
5008119	  742.8	  460.4	 8110.0	...
5008120	  742.6	  460.3	 8111.0	...
5008121	  742.7	  459.9	 8111.0	...
5008122	  742.7	  459.6	 8111.0	...
5008123	  742.6	  459.5	 8111.0	...
5008124	  742.7	  459.6	 8111.0	...
5008125	  742.7	  459.8	 8111.0	...
5008126	  742.6	  459.7	 8112.0	...
5008127	  742.5	  459.3	 8113.0	...
5008128	  742.3	  459.1	 8115.0	...
5008129	  742.6	  459.2	 8113.0	...
5008130	  742.8	  459.4	 8112.0	...
5008131	  742.9	  459.4	 8111.0	...
5008132	  742.7	  459.3	 8110.0	...
5008133	  742.5	  458.9	 8109.0	...
5008134	  742.3	  458.7	 8110.0	...
5008135	  742.1	  459.1	 8112.0	...
5008136	  742.0	  459.6	 8111.0	...
5008137	  742.1	  460.2	 8111.0	...
5008138	  742.1	  460.3	 8110.0	...
5008139	  742.3	  460.5	 8110.0	...
5008140	  742.4	  460.2	 8108.0	...
5008141	  742.4	  459.9	 8103.0	...
5008142	  742.3	  459.6	 8098.0	...
5008143	  742.1	  459.8	 8095.0	...
5008144	  742.0	  459.9	 8093.0	...
5008145	  741.9	  460.0	 8092.0	...
5008146	  741.8	  459.9	 8097.0	...
5008147	  741.8	  459.8	 8104.0	...
5008148	  741.7	  459.7	 8105.0	...
5008149	  741.7	  459.5	 8098.0	...
5008150	  741.7	  459.4	 8094.0	...
5008151	  741.6	  459.2	 8096.0	...
5008152	  741.7	  459.2	 8096.0	...
5008153	  741.8	  459.3	 8094.0	...
5008154	  741.9	  459.2	 8094.0	...
5008155	  741.9	  459.2	 8095.0	...
5008156	  741.9	  459.2	 8094.0	...
5008157	  741.9	  459.4	 8091.0	...
5008158	  741.9	  459.8	 8088.0	...
5008159	  741.8	  460.1	 8087.0	...
5008160	  741.7	  459.8	 8086.0	...
5008161	  741.2	  459.2	 8085.0	...
5008162	  740.8	  458.7	 8085.0	...
5008163	  740.8	  458.8	 8093.0	...
5008164	  741.2	  458.8	 8102.0	...
5008165	  741.6	  459.0	 8110.0	...
5008166	  741.5	  459.3	 8110.0	...
5008167	  741.4	  459.4	 8104.0	...
5008168	  741.3	  459.2	 8099.0	...
5008169	  741.3	  459.0	 8091.0	...
5008170	  740.8	  459.0	 8088.0	...
5008171	  740.3	  459.1	 8085.0	...
5008172	  740.0	  459.2	 8086.0	...
5008173	  739.9	  458.6	 8088.0	...
5008174	  739.8	  457.9	 8092.0	...
5008175	  739.9	  457.2	 8096.0	...
5008176	  740.1	  457.1	 8101.0	...
5008177	  740.3	  457.2	 8106.0	...
5008178	  740.3	  457.6	 8107.0	...
5008179	  740.3	  457.8	 8108.0	...
5008180	  740.3	  457.8	 8108.0	...
5008181	  740.3	  457.8	 8107.0	...
5008182	  740.2	  457.9	 8106.0	...
5008183	  740.0	  457.6	 8100.0	...
5008184	  739.8	  457.2	 8096.0	...
5008185	  740.0	  457.1	 8090.0	...
5008186	  740.3	  457.5	 8089.0	...
5008187	  740.7	  457.9	 8089.0	...
5008188	  740.7	  457.9	 8091.0	...
5008189	  740.8	  458.1	 8091.0	...
5008190	  740.8	  458.4	 8092.0	...
5008191	  740.9	  458.6	 8091.0	...
5008192	  740.9	  458.5	 8091.0	...
5008193	  740.9	  458.4	 8092.0	...
5008194	  740.6	  458.1	 8094.0	...
5008195	  740.6	  457.9	 8095.0	...
5008196	  740.5	  457.6	 8095.0	...
5008197	  740.6	  457.3	 8094.0	...
5008198	  740.3	  457.1	 8095.0	...
5008199	  739.9	  456.9	 8096.0	...
5008200	  739.6	  456.9	 8096.0	...
5008201	  739.5	  456.9	 8095.0	...
5008202	  739.5	  456.9	 8091.0	...
5008203	  739.4	  456.7	 8087.0	...
5008204	  740.0	  456.3	 8085.0	...
5008205	  740.6	  456.5	 8085.0	...
5008206	  740.9	  456.9	 8086.0	...
5008207	  740.7	  457.3	 8085.0	...
5008208	  740.5	  457.1	 8086.0	...
5008209	  740.7	  457.0	 8088.0	...
5008210	  740.5	  456.9	 8089.0	...
5008211	  740.1	  456.8	 8089.0	...
5008212	  739.9	  456.8	 8090.0	...
5008213	  740.2	  456.5	 8092.0	...
5008214	  740.3	  456.4	 8095.0	...
5008215	  740.3	  456.3	 8098.0	...
5008216	  740.4	  456.2	 8099.0	...
5008217	  740.5	  456.1	 8099.0	...
5008218	  740.5	  456.0	 8098.0	...
5008219	  740.7	  456.0	 8097.0	...
5008220	  740.9	  456.0	 8096.0	...
5008221	  741.1	  456.0	 8094.0	...
5008222	  740.9	  455.9	 8094.0	...
5008223	  740.6	  456.1	 8096.0	...
5008224	  740.4	  456.6	 8096.0	...
5008225	  740.3	  457.0	 8097.0	...
5008226	  740.3	  457.3	 8097.0	...
5008227	  740.6	  457.2	 8100.0	...
5008228	  740.9	  457.2	 8103.0	...
5008229	  741.4	  457.3	 8103.0	...
5008230	  741.8	  457.5	 8105.0	...
5008231	  742.3	  457.6	 8106.0	...
5008232	  742.5	  457.7	 8107.0	...
5008233	  742.5	  457.2	 8107.0	...
5008234	  741.8	  456.8	 8107.0	...
5008235	  741.2	  456.6	 8107.0	...
5008236	  740.7	  456.8	 8103.0	...
5008237	  740.9	  457.1	 8099.0	...
5008238	  741.2	  457.1	 8095.0	...
5008239	  741.3	  457.1	 8095.0	...
5008240	  741.2	  456.9	 8096.0	...
5008241	  740.9	  456.7	 8099.0	...
5008242	  740.8	  456.5	 8102.0	...
5008243	  740.9	  456.6	 8106.0	...
5008244	  741.0	  457.0	 8102.0	...
5008245	  740.7	  457.7	 8098.0	...
5008246	  740.4	  458.2	 8094.0	...
5008247	  740.4	  458.3	 8094.0	...
5008248	  740.7	  457.4	 8095.0	...
5008249	  740.9	  456.6	 8096.0	...
5008250	  740.7	  456.2	 8092.0	...
5008251	  740.7	  456.3	 8088.0	...
5008252	  740.9	  456.4	 8087.0	...
5008253	  741.2	  456.6	 8090.0	...
5008254	  741.5	  456.9	 8087.0	...
5008255	  741.9	  457.2	 8081.0	...
5008256	  742.0	  457.3	 8079.0	...
5008257	  742.0	  457.4	 8086.0	...
5008258	  741.5	  457.5	 8094.0	...
5008259	  741.1	  457.5	 8098.0	...
5008260	  740.7	  457.5	 8098.0	...
5008261	  741.2	  457.4	 8099.0	...
5008262	  741.8	  457.4	 8101.0	...
5008263	  742.3	  457.4	 8100.0	...
5008264	  742.2	  457.1	 8099.0	...
5008265	  742.2	  457.1	 8099.0	...
5008266	  742.2	  457.2	 8101.0	...
5008267	  742.2	  457.5	 8104.0	...
5008268	  742.2	  457.8	 8105.0	...
5008269	  742.2	  457.9	 8100.0	...
5008270	  742.2	  458.0	 8096.0	...
5008271	  742.2	  457.9	 8092.0	...
5008272	  742.1	  457.9	 8095.0	...
5008273	  742.0	  457.9	 8097.0	...
5008274	  741.7	  457.8	 8095.0	...
5008275	  741.5	  457.3	 8090.0	...
5008276	  741.5	  456.8	 8086.0	...
5008277	  741.8	  456.5	 8084.0	...
5008278	  742.2	  456.6	 8086.0	...
5008279	  742.4	  456.7	 8087.0	...
5008280	  742.5	  456.6	 8089.0	...
5008281	  742.7	  456.9	 8090.0	...
5008282	  742.8	  457.2	 8090.0	...
5008283	  742.9	  457.7	 8089.0	...
5008284	  743.1	  457.8	 8089.0	...
5008285	  743.3	  458.1	 8087.0	...
5008286	  743.0	  458.5	 8085.0	...
5008287	  742.5	  458.9	 8083.0	...
5008288	  741.8	  458.4	 8082.0	...
5008289	  741.4	  457.6	 8081.0	...
5008290	  740.9	  456.4	 8082.0	...
5008291	  740.6	  456.1	 8084.0	...
5008292	  741.2	  456.4	 8086.0	...
5008293	  742.0	  456.9	 8086.0	...
5008294	  742.4	  457.3	 8086.0	...
5008295	  741.8	  456.7	 8086.0	...
5008296	  741.2	  456.2	 8083.0	...
5008297	  741.2	  456.1	 8080.0	...
5008298	  741.5	  456.2	 8078.0	...
5008299	  741.5	  456.3	 8078.0	...
5008300	  741.3	  455.9	 8079.0	...
5008301	  741.1	  455.8	 8080.0	...
5008302	  741.1	  455.6	 8081.0	...
5008303	  741.0	  455.8	 8086.0	...
MSG	5008304 0000 _ Number On
5008304	  740.8	  456.0	 8090.0	...
5008305	  740.6	  456.1	 8091.0	...
5008306	  740.5	  456.3	 8089.0	...
5008307	  740.5	  456.6	 8085.0	...
5008308	  740.6	  456.9	 8083.0	...
5008309	  740.6	  457.2	 8082.0	...
5008310	  740.7	  457.3	 8083.0	...
5008311	  740.9	  457.5	 8084.0	...
5008312	  741.1	  457.6	 8084.0	...
5008313	  741.2	  457.5	 8085.0	...
5008314	  741.3	  457.4	 8085.0	...
5008315	  741.2	  457.5	 8083.0	...
5008316	  741.0	  457.9	 8082.0	...
5008317	  740.9	  458.6	 8081.0	...
5008318	  740.7	  459.1	 8085.0	...
5008319	  740.5	  458.2	 8088.0	...
5008320	  740.2	  456.9	 8091.0	...
5008321	  739.9	  455.7	 8090.0	...
5008322	  739.8	  456.1	 8089.0	...
5008323	  739.8	  456.7	 8088.0	...
5008324	  739.8	  457.3	 8086.0	...
5008325	  740.0	  457.7	 8086.0	...
5008326	  740.2	  457.7	 8084.0	...
5008327	  740.5	  457.7	 8083.0	...
5008328	  740.8	  457.8	 8082.0	...
5008329	  741.1	  457.6	 8082.0	...
5008330	  741.2	  457.4	 8083.0	...
5008331	  741.2	  457.2	 8083.0	...
5008332	  741.2	  457.1	 8084.0	...
5008333	  741.2	  457.1	 8084.0	...
5008334	  741.2	  457.4	 8085.0	...
5008335	  741.2	  457.7	 8087.0	...
5008336	  741.2	  458.2	 8088.0	...
5008337	  741.5	  458.5	 8090.0	...
5008338	  741.9	  458.9	 8090.0	...
5008339	  742.2	  459.1	 8089.0	...
5008340	  741.6	  459.3	 8088.0	...
5008341	  741.1	  459.4	 8088.0	...
5008342	  740.4	  459.3	 8087.0	...
5008343	  740.2	  459.0	 8086.0	...
5008344	  740.0	  458.2	 8085.0	...
5008345	  740.3	  457.7	 8086.0	...
5008346	  740.6	  457.1	 8087.0	...
5008347	  740.9	  456.9	 8088.0	...
5008348	  741.0	  456.9	 8088.0	...
5008349	  741.2	  457.1	 8091.0	...
5008350	  741.5	  457.4	 8095.0	...
5008351	  742.1	  456.9	 8099.0	...
5008352	  742.5	  456.4	 8094.0	...
5008353	  742.6	  455.8	 8090.0	...
5008354	  742.1	  455.8	 8085.0	...
5008355	  741.6	  456.2	 8084.0	...
5008356	  741.4	  456.7	 8083.0	...
5008357	  741.3	  457.2	 8082.0	...
5008358	  741.3	  457.4	 8082.0	...
5008359	  741.4	  457.5	 8083.0	...
5008360	  741.5	  457.7	 8084.0	...
5008361	  741.4	  457.8	 8084.0	...
5008362	  741.1	  456.8	 8084.0	...
5008363	  740.9	  455.7	 8084.0	...
5008364	  740.6	  455.0	 8085.0	...
5008365	  740.6	  455.5	 8086.0	...
5008366	  740.9	  456.1	 8089.0	...
5008367	  741.2	  456.2	 8093.0	...
5008368	  741.4	  456.1	 8097.0	...
5008369	  741.3	  456.0	 8099.0	...
5008370	  741.3	  456.3	 8097.0	...
5008371	  741.5	  456.8	 8096.0	...
5008372	  741.5	  457.0	 8093.0	...
5008373	  741.5	  456.4	 8092.0	...
5008374	  741.5	  455.4	 8091.0	...
5008375	  741.4	  454.6	 8092.0	...
5008376	  741.4	  454.8	 8092.0	...
5008377	  741.5	  455.3	 8091.0	...
5008378	  741.6	  455.9	 8090.0	...
5008379	  741.3	  455.9	 8093.0	...
5008380	  741.0	  456.0	 8099.0	...
5008381	  741.1	  456.1	 8104.0	...
5008382	  741.4	  456.1	 8105.0	...
5008383	  741.7	  456.0	 8105.0	...
5008384	  741.7	  455.9	 8100.0	...
5008385	  742.0	  455.7	 8095.0	...
5008386	  742.2	  455.3	 8092.0	...
5008387	  742.4	  454.9	 8097.0	...
5008388	  742.4	  454.7	 8102.0	...
5008389	  742.2	  454.7	 8103.0	...
5008390	  742.1	  455.1	 8101.0	...
5008391	  742.0	  455.2	 8098.0	...
5008392	  741.9	  455.3	 8099.0	...
5008393	  741.8	  455.4	 8100.0	...
5008394	  741.5	  455.8	 8102.0	...
5008395	  741.4	  456.2	 8102.0	...
5008396	  741.3	  456.3	 8099.0	...
5008397	  741.4	  456.3	 8095.0	...
5008398	  741.4	  456.4	 8089.0	...
5008399	  741.4	  456.3	 8087.0	...
5008400	  741.4	  456.1	 8084.0	...
5008401	  741.3	  455.9	 8086.0	...
5008402	  741.0	  455.6	 8089.0	...
5008403	  740.8	  455.3	 8092.0	...
5008404	  740.7	  455.1	 8093.0	...
5008405	  740.9	  455.1	 8093.0	...
5008406	  741.1	  454.7	 8093.0	...
5008407	  741.3	  454.5	 8092.0	...
5008408	  741.5	  454.2	 8089.0	...
5008409	  741.4	  454.3	 8087.0	...
5008410	  741.2	  454.6	 8084.0	...
5008411	  740.9	  454.9	 8083.0	...
5008412	  741.0	  455.1	 8084.0	...
5008413	  740.9	  455.2	 8086.0	...
5008414	  740.9	  455.3	 8086.0	...
5008415	  740.9	  455.5	 8087.0	...
5008416	  741.1	  455.8	 8087.0	...
5008417	  741.4	  456.1	 8087.0	...
5008418	  742.0	  456.2	 8086.0	...
5008419	  742.3	  455.9	 8086.0	...
5008420	  742.3	  455.8	 8087.0	...
5008421	  742.1	  455.7	 8088.0	...
5008422	  741.8	  455.6	 8091.0	...
5008423	  741.7	  455.4	 8092.0	...
5008424	  741.2	  455.4	 8094.0	...
5008425	  740.8	  455.6	 8094.0	...
5008426	  740.3	  455.4	 8095.0	...
5008427	  740.3	  455.1	 8090.0	...
5008428	  740.4	  455.0	 8085.0	...
5008429	  740.9	  455.2	 8080.0	...
5008430	  741.4	  455.3	 8081.0	...
5008431	  741.7	  455.3	 8081.0	...
5008432	  741.6	  455.3	 8080.0	...
5008433	  741.5	  455.4	 8082.0	...
5008434	  741.4	  455.3	 8087.0	...
5008435	  741.6	  455.2	 8092.0	...
5008436	  741.9	  455.4	 8094.0	...
5008437	  742.2	  455.6	 8093.0	...
5008438	  742.3	  455.5	 8093.0	...
5008439	  742.3	  455.4	 8092.0	...
5008440	  742.3	  455.3	 8090.0	...
5008441	  741.9	  455.5	 8087.0	...
5008442	  741.6	  455.6	 8083.0	...
5008443	  741.3	  455.7	 8082.0	...
5008444	  741.4	  455.9	 8082.0	...
5008445	  741.8	  456.0	 8083.0	...
5008446	  742.2	  455.6	 8087.0	...
5008447	  742.5	  455.3	 8093.0	...
5008448	  742.4	  455.2	 8097.0	...
5008449	  742.3	  455.4	 8102.0	...
5008450	  742.3	  455.6	 8102.0	...
5008451	  742.4	  455.8	 8102.0	...
5008452	  742.4	  456.0	 8101.0	...
5008453	  742.2	  455.8	 8101.0	...
5008454	  741.8	  455.4	 8101.0	...
5008455	  741.4	  455.2	 8097.0	...
5008456	  741.2	  455.5	 8094.0	...
5008457	  741.3	  455.9	 8090.0	...
5008458	  741.3	  455.8	 8090.0	...
5008459	  741.4	  455.2	 8090.0	...
5008460	  741.3	  454.7	 8092.0	...
5008461	  741.3	  454.6	 8093.0	...
5008462	  741.5	  454.7	 8093.0	...
5008463	  741.7	  454.6	 8088.0	...
5008464	  741.9	  454.4	 8082.0	...
5008465	  741.9	  454.4	 8077.0	...
5008466	  741.9	  454.6	 8079.0	...
5008467	  741.8	  454.7	 8086.0	...
5008468	  741.7	  454.4	 8093.0	...
5008469	  741.7	  454.0	 8100.0	...
5008470	  741.8	  453.8	 8100.0	...
5008471	  741.9	  454.1	 8100.0	...
5008472	  742.1	  454.6	 8100.0	...
5008473	  742.2	  455.2	 8102.0	...
5008474	  742.3	  455.6	 8103.0	...
5008475	  742.1	  455.7	 8104.0	...
5008476	  741.7	  455.5	 8102.0	...
5008477	  741.4	  455.1	 8099.0	...
5008478	  741.3	  454.8	 8098.0	...
5008479	  741.2	  454.5	 8097.0	...
5008480	  741.1	  454.7	 8098.0	...
5008481	  741.4	  454.8	 8098.0	...
5008482	  741.8	  455.1	 8099.0	...
5008483	  742.2	  455.3	 8100.0	...
5008484	  742.2	  455.6	 8101.0	...
5008485	  742.3	  455.8	 8102.0	...
5008486	  742.3	  455.8	 8103.0	...
5008487	  742.5	  455.9	 8105.0	...
5008488	  742.6	  456.2	 8105.0	...
5008489	  742.7	  456.5	 8106.0	...
5008490	  742.6	  456.7	 8106.0	...
5008491	  742.4	  456.5	 8106.0	...
5008492	  742.1	  456.1	 8109.0	...
5008493	  742.0	  455.6	 8112.0	...
5008494	  741.5	  455.4	 8115.0	...
5008495	  741.0	  455.4	 8115.0	...
5008496	  740.7	  455.4	 8115.0	...
5008497	  741.2	  455.3	 8114.0	...
5008498	  741.7	  455.3	 8113.0	...
5008499	  741.9	  455.5	 8112.0	...
5008500	  741.9	  455.5	 8112.0	...
5008501	  741.9	  455.4	 8112.0	...
5008502	  742.0	  455.7	 8113.0	...
5008503	  742.2	  456.2	 8111.0	...
5008504	  742.2	  456.3	 8111.0	...
5008505	  742.2	  456.0	 8111.0	...
5008506	  742.0	  455.7	 8111.0	...
5008507	  741.9	  456.0	 8111.0	...
5008508	  741.6	  456.3	 8111.0	...
5008509	  741.5	  456.4	 8113.0	...
5008510	  741.9	  456.2	 8114.0	...
5008511	  742.3	  456.0	 8115.0	...
5008512	  742.4	  456.0	 8114.0	...
5008513	  742.1	  456.0	 8114.0	...
5008514	  741.8	  456.0	 8114.0	...
5008515	  741.8	  456.0	 8116.0	...
5008516	  741.8	  456.0	 8118.0	...
5008517	  741.7	  456.0	 8119.0	...
5008518	  741.7	  456.0	 8120.0	...
5008519	  741.6	  456.1	 8120.0	...
5008520	  741.6	  456.2	 8121.0	...
5008521	  741.6	  456.1	 8121.0	...
5008522	  741.8	  456.0	 8118.0	...
5008523	  741.9	  456.1	 8115.0	...
5008524	  742.0	  456.2	 8115.0	...
5008525	  742.1	  456.3	 8119.0	...
5008526	  742.1	  456.2	 8122.0	...
5008527	  742.2	  456.1	 8121.0	...
5008528	  742.1	  456.1	 8119.0	...
5008529	  742.0	  456.1	 8119.0	...
5008530	  742.0	  456.1	 8119.0	...
5008531	  742.2	  456.2	 8121.0	...
5008532	  742.3	  456.4	 8122.0	...
5008533	  742.4	  456.5	 8125.0	...
5008534	  742.5	  456.5	 8125.0	...
5008535	  742.6	  456.4	 8126.0	...
5008536	  742.3	  456.4	 8126.0	...
5008537	  741.9	  456.3	 8126.0	...
5008538	  741.5	  456.4	 8126.0	...
5008539	  741.4	  456.7	 8125.0	...
5008540	  741.3	  456.9	 8124.0	...
5008541	  741.3	  457.0	 8122.0	...
5008542	  741.3	  457.0	 8120.0	...
5008543	  741.5	  456.9	 8117.0	...
5008544	  741.5	  456.5	 8115.0	...
5008545	  741.6	  456.2	 8115.0	...
5008546	  741.8	  455.8	 8117.0	...
5008547	  742.0	  455.7	 8118.0	...
5008548	  742.2	  455.7	 8119.0	...
5008549	  742.1	  455.2	 8120.0	...
5008550	  742.1	  454.8	 8121.0	...
5008551	  742.0	  454.4	 8124.0	...
5008552	  742.0	  454.3	 8125.0	...
5008553	  742.1	  454.2	 8125.0	...
5008554	  742.2	  454.1	 8125.0	...
5008555	  742.3	  454.0	 8127.0	...
5008556	  742.4	  453.7	 8128.0	...
5008557	  742.6	  453.5	 8129.0	...
5008558	  742.5	  453.8	 8129.0	...
5008559	  742.2	  454.3	 8130.0	...
5008560	  741.7	  454.7	 8132.0	...
5008561	  741.4	  454.1	 8132.0	...
5008562	  741.2	  453.5	 8132.0	...
5008563	  741.4	  453.1	 8130.0	...
5008564	  741.7	  453.2	 8126.0	...
5008565	  741.9	  453.3	 8121.0	...
5008566	  742.0	  453.5	 8119.0	...
5008567	  741.8	  453.5	 8119.0	...
5008568	  741.6	  453.7	 8120.0	...
5008569	  741.4	  453.8	 8121.0	...
5008570	  741.5	  453.9	 8121.0	...
5008571	  741.5	  453.7	 8120.0	...
5008572	  741.5	  453.4	 8119.0	...
5008573	  741.3	  453.2	 8120.0	...
5008574	  741.3	  453.0	 8122.0	...
5008575	  741.6	  452.8	 8126.0	...
5008576	  742.0	  453.2	 8127.0	...
5008577	  742.4	  453.7	 8126.0	...
5008578	  742.3	  454.3	 8124.0	...
5008579	  742.3	  454.2	 8122.0	...
5008580	  742.2	  453.9	 8124.0	...
5008581	  742.0	  453.6	 8127.0	...
5008582	  742.2	  453.3	 8131.0	...
5008583	  742.4	  453.2	 8133.0	...
5008584	  742.5	  453.2	 8130.0	...
5008585	  742.6	  453.6	 8125.0	...
5008586	  742.6	  453.9	 8122.0	...
5008587	  742.6	  453.8	 8124.0	...
5008588	  742.4	  453.4	 8121.0	...
5008589	  742.1	  452.8	 8116.0	...
5008590	  742.1	  452.7	 8114.0	...
5008591	  742.1	  452.3	 8116.0	...
5008592	  742.3	  452.1	 8119.0	...
5008593	  742.4	  452.0	 8121.0	...
5008594	  742.5	  452.0	 8122.0	...
5008595	  742.0	  452.1	 8123.0	...
5008596	  741.6	  452.1	 8126.0	...
5008597	  741.3	  452.1	 8130.0	...
5008598	  741.8	  451.9	 8137.0	...
5008599	  742.3	  452.2	 8142.0	...
5008600	  742.7	  452.5	 8146.0	...
5008601	  742.5	  452.9	 8146.0	...
5008602	  741.9	  452.7	 8140.0	...
5008603	  741.5	  452.4	 8134.0	...
5008604	  741.0	  452.2	 8129.0	...
5008605	  741.0	  452.6	 8129.0	...
5008606	  740.8	  453.2	 8128.0	...
5008607	  740.6	  452.9	 8128.0	...
5008608	  740.7	  452.0	 8128.0	...
5008609	  741.0	  451.1	 8129.0	...
5008610	  741.3	  451.2	 8131.0	...
5008611	  741.4	  451.5	 8131.0	...
5008612	  741.5	  452.2	 8132.0	...
5008613	  741.6	  453.0	 8132.0	...
5008614	  741.2	  453.5	 8134.0	...
5008615	  740.7	  453.5	 8137.0	...
5008616	  740.0	  453.1	 8140.0	...
5008617	  739.8	  452.7	 8142.0	...
MSG	5008618 0000 _ Number Off
5008618	  740.1	  452.4	 8145.0	...
5008619	  740.5	  452.3	 8148.0	...
5008620	  741.1	  452.3	 8149.0	...
5008621	  741.2	  452.2	 8146.0	...
5008622	  741.5	  452.3	 8144.0	...
5008623	  741.6	  452.4	 8144.0	...
5008624	  741.6	  452.2	 8144.0	...
5008625	  741.5	  451.9	 8144.0	...
5008626	  741.1	  451.7	 8143.0	...
5008627	  740.9	  451.8	 8144.0	...
5008628	  741.0	  451.9	 8145.0	...
5008629	  741.4	  451.9	 8147.0	...
5008630	  741.3	  452.0	 8147.0	...
5008631	  740.8	  452.1	 8146.0	...
5008632	  740.2	  452.1	 8146.0	...
5008633	  740.1	  452.2	 8150.0	...
5008634	  740.0	  452.2	 8153.0	...
5008635	  739.8	  451.9	 8155.0	...
5008636	  739.8	  451.5	 8155.0	...
5008637	  739.9	  451.6	 8155.0	...
5008638	  739.9	  452.0	 8154.0	...
5008639	  739.9	  452.4	 8153.0	...
5008640	  739.5	  452.5	 8156.0	...
5008641	  739.3	  452.5	 8160.0	...
5008642	  739.0	  452.5	 8164.0	...
5008643	  739.0	  452.6	 8164.0	...
5008644	  739.2	  452.6	 8161.0	...
5008645	  739.5	  452.7	 8158.0	...
5008646	  740.0	  452.2	 8156.0	...
5008647	  740.1	  451.7	 8159.0	...
5008648	  740.3	  451.6	 8161.0	...
5008649	  740.3	  451.7	 8161.0	...
5008650	  740.1	  451.9	 8160.0	...
5008651	  739.9	  451.8	 8159.0	...
5008652	  739.8	  452.1	 8162.0	...
5008653	  739.9	  452.4	 8166.0	...
5008654	  740.0	  452.3	 8169.0	...
5008655	  740.0	  452.0	 8169.0	...
5008656	  739.7	  452.2	 8164.0	...
5008657	  739.5	  452.9	 8158.0	...
5008658	  739.8	  453.5	 8154.0	...
5008659	  740.1	  453.4	 8156.0	...
5008660	  740.3	  453.1	 8160.0	...
5008661	  740.3	  452.8	 8164.0	...
5008662	  740.3	  452.9	 8167.0	...
5008663	  740.1	  453.0	 8171.0	...
5008664	  739.9	  453.1	 8173.0	...
5008665	  739.9	  453.5	 8174.0	...
5008666	  739.8	  453.8	 8173.0	...
5008667	  739.8	  454.0	 8177.0	...
5008668	  739.8	  453.9	 8181.0	...
5008669	  740.0	  453.8	 8185.0	...
5008670	  740.0	  453.2	 8183.0	...
5008671	  740.0	  452.8	 8186.0	...
5008672	  740.0	  452.6	 8191.0	...
5008673	  739.9	  452.9	 8194.0	...
5008674	  740.5	  453.0	 8193.0	...
5008675	  741.0	  452.6	 8191.0	...
5008676	  741.5	  452.2	 8191.0	...
5008677	  741.5	  452.1	 8191.0	...
5008678	  741.0	  452.4	 8191.0	...
5008679	  740.6	  452.7	 8190.0	...
5008680	  740.1	  452.9	 8187.0	...
5008681	  740.2	  453.1	 8183.0	...
5008682	  740.5	  453.3	 8180.0	...
5008683	  740.8	  453.5	 8185.0	...
5008684	  741.0	  453.6	 8190.0	...
5008685	  741.1	  453.7	 8195.0	...
5008686	  741.2	  453.7	 8195.0	...
5008687	  741.0	  453.2	 8197.0	...
5008688	  740.7	  452.5	 8198.0	...
5008689	  740.4	  451.9	 8198.0	...
5008690	  740.3	  452.0	 8193.0	...
5008691	  740.3	  452.2	 8189.0	...
5008692	  740.3	  452.5	 8186.0	...
5008693	  740.4	  452.9	 8189.0	...
5008694	  740.5	  453.2	 8192.0	...
5008695	  740.4	  453.2	 8193.0	...
5008696	  740.2	  453.3	 8191.0	...
5008697	  739.9	  453.3	 8195.0	...
5008698	  739.9	  453.4	 8199.0	...
5008699	  740.1	  453.3	 8203.0	...
5008700	  740.3	  453.2	 8201.0	...
5008701	  740.5	  453.2	 8199.0	...
5008702	  740.5	  453.2	 8202.0	...
5008703	  740.5	  453.1	 8209.0	...
5008704	  740.3	  453.2	 8217.0	...
5008705	  740.2	  453.3	 8217.0	...
5008706	  740.2	  453.4	 8214.0	...
5008707	  740.2	  453.3	 8215.0	...
5008708	  740.3	  453.1	 8218.0	...
5008709	  740.4	  453.0	 8220.0	...
5008710	  740.6	  452.9	 8217.0	...
5008711	  740.8	  453.1	 8216.0	...
5008712	  740.9	  453.5	 8215.0	...
5008713	  740.8	  453.9	 8218.0	...
5008714	  740.7	  453.7	 8220.0	...
5008715	  740.6	  453.3	 8221.0	...
5008716	  740.5	  452.9	 8218.0	...
5008717	  740.5	  452.9	 8215.0	...
5008718	  740.5	  452.9	 8213.0	...
5008719	  740.5	  453.0	 8213.0	...
5008720	  740.6	  453.0	 8214.0	...
5008721	  740.7	  452.9	 8218.0	...
5008722	  740.8	  453.0	 8223.0	...
5008723	  740.8	  453.1	 8229.0	...
5008724	  740.9	  453.3	 8231.0	...
5008725	  741.0	  453.3	 8229.0	...
5008726	  741.1	  453.2	 8225.0	...
5008727	  741.2	  453.0	 8221.0	...
5008728	  740.8	  453.0	 8222.0	...
5008729	  740.4	  453.1	 8222.0	...
5008730	  740.1	  453.3	 8224.0	...
5008731	  740.1	  453.2	 8227.0	...
5008732	  740.1	  453.1	 8228.0	...
5008733	  740.2	  453.0	 8226.0	...
5008734	  740.3	  453.0	 8223.0	...
5008735	  740.4	  452.8	 8223.0	...
5008736	  740.4	  452.6	 8224.0	...
5008737	  740.5	  452.4	 8225.0	...
5008738	  740.5	  452.1	 8225.0	...
5008739	  740.6	  452.0	 8225.0	...
5008740	  740.7	  452.2	 8225.0	...
5008741	  740.7	  452.4	 8225.0	...
5008742	  740.8	  452.6	 8223.0	...
5008743	  740.7	  452.6	 8221.0	...
5008744	  740.7	  452.8	 8218.0	...
5008745	  740.9	  452.9	 8224.0	...
5008746	  741.0	  452.9	 8228.0	...
5008747	  741.2	  453.0	 8232.0	...
5008748	  741.2	  453.0	 8230.0	...
5008749	  741.1	  453.1	 8231.0	...
5008750	  741.0	  452.9	 8232.0	...
5008751	  740.8	  452.7	 8232.0	...
5008752	  740.7	  453.1	 8230.0	...
5008753	  740.8	  453.6	 8229.0	...
5008754	  741.1	  453.9	 8229.0	...
5008755	  740.9	  453.6	 8232.0	...
5008756	  740.3	  453.4	 8234.0	...
5008757	  739.8	  453.5	 8237.0	...
5008758	  740.2	  453.8	 8238.0	...
5008759	  740.7	  454.0	 8236.0	...
5008760	  741.3	  453.9	 8234.0	...
5008761	  741.4	  453.7	 8233.0	...
5008762	  741.5	  453.5	 8234.0	...
5008763	  741.6	  453.6	 8235.0	...
5008764	  741.4	  453.6	 8235.0	...
5008765	  741.1	  454.0	 8236.0	...
5008766	  740.8	  454.3	 8236.0	...
5008767	  740.8	  454.9	 8238.0	...
5008768	  740.4	  455.1	 8240.0	...
5008769	  740.0	  455.2	 8242.0	...
5008770	  739.6	  454.8	 8242.0	...
5008771	  739.4	  454.7	 8242.0	...
5008772	  739.2	  454.6	 8241.0	...
5008773	  739.2	  454.3	 8239.0	...
5008774	  739.3	  454.1	 8243.0	...
5008775	  739.4	  454.0	 8248.0	...
5008776	  739.7	  454.0	 8251.0	...
5008777	  740.0	  453.9	 8249.0	...
5008778	  740.3	  453.8	 8247.0	...
5008779	  740.2	  453.8	 8248.0	...
5008780	  740.3	  453.7	 8251.0	...
5008781	  740.3	  453.5	 8254.0	...
5008782	  740.5	  453.3	 8256.0	...
5008783	  740.5	  453.2	 8257.0	...
5008784	  740.5	  453.3	 8257.0	...
5008785	  740.4	  453.5	 8257.0	...
5008786	  740.4	  453.6	 8257.0	...
5008787	  740.5	  453.9	 8260.0	...
5008788	  740.6	  454.2	 8263.0	...
5008789	  740.9	  454.5	 8266.0	...
5008790	  741.1	  454.5	 8265.0	...
5008791	  741.0	  454.3	 8263.0	...
5008792	  740.7	  454.3	 8261.0	...
5008793	  740.5	  454.3	 8262.0	...
5008794	  740.5	  454.3	 8265.0	...
5008795	  740.5	  454.3	 8267.0	...
5008796	  740.5	  454.0	 8267.0	...
5008797	  740.5	  453.6	 8271.0	...
5008798	  740.3	  453.0	 8279.0	...
5008799	  740.1	  452.9	 8287.0	...
5008800	  740.1	  453.1	 8287.0	...
5008801	  740.2	  453.6	 8282.0	...
5008802	  740.1	  453.6	 8276.0	...
5008803	  739.8	  453.3	 8274.0	...
5008804	  739.6	  453.2	 8272.0	...
5008805	  739.6	  453.5	 8271.0	...
5008806	  739.7	  453.7	 8272.0	...
5008807	  739.7	  453.8	 8275.0	...
5008808	  739.5	  453.8	 8279.0	...
5008809	  739.3	  453.8	 8282.0	...
5008810	  739.8	  453.5	 8284.0	...
5008811	  740.3	  452.9	 8287.0	...
5008812	  740.8	  452.3	 8291.0	...
5008813	  741.0	  452.3	 8294.0	...
5008814	  741.2	  452.3	 8294.0	...
5008815	  741.3	  452.3	 8294.0	...
5008816	  741.0	  452.1	 8294.0	...
5008817	  740.5	  452.6	 8295.0	...
5008818	  740.1	  453.0	 8297.0	...
MSG	5008819 0000 _ Number On
5008819	  739.8	  453.4	 8296.0	...
5008820	  739.7	  453.4	 8295.0	...
5008821	  739.7	  453.4	 8297.0	...
5008822	  739.7	  453.4	 8301.0	...
5008823	  739.7	  453.6	 8305.0	...
5008824	  739.8	  453.8	 8304.0	...
5008825	  739.7	  453.3	 8301.0	...
5008826	  739.6	  452.7	 8298.0	...
5008827	  739.6	  452.3	 8298.0	...
5008828	  739.7	  452.6	 8298.0	...
5008829	  739.9	  452.2	 8300.0	...
5008830	  739.9	  451.5	 8302.0	...
5008831	  740.0	  451.2	 8306.0	...
5008832	  740.1	  451.8	 8308.0	...
5008833	  740.2	  452.7	 8310.0	...
5008834	  740.1	  453.2	 8310.0	...
5008835	  740.1	  453.4	 8312.0	...
5008836	  740.1	  453.7	 8313.0	...
5008837	  740.1	  454.0	 8314.0	...
5008838	  740.3	  454.2	 8312.0	...
5008839	  740.3	  454.3	 8309.0	...
5008840	  740.1	  454.4	 8307.0	...
5008841	  739.8	  454.4	 8306.0	...
5008842	  739.4	  454.4	 8307.0	...
5008843	  739.3	  454.3	 8307.0	...
5008844	  739.2	  453.7	 8308.0	...
5008845	  739.1	  452.8	 8309.0	...
5008846	  739.0	  451.8	 8309.0	...
5008847	  739.0	  451.5	 8309.0	...
5008848	  739.0	  451.7	 8308.0	...
5008849	  739.6	  452.4	 8306.0	...
5008850	  740.4	  453.0	 8305.0	...
5008851	  741.2	  453.5	 8305.0	...
5008852	  741.4	  453.3	 8305.0	...
5008853	  741.5	  453.2	 8306.0	...
5008854	  741.5	  453.1	 8309.0	...
5008855	  741.5	  453.2	 8312.0	...
5008856	  741.2	  453.8	 8313.0	...
5008857	  740.8	  454.4	 8313.0	...
5008858	  740.3	  455.1	 8313.0	...
5008859	  739.9	  454.8	 8314.0	...
5008860	  739.5	  454.4	 8314.0	...
5008861	  739.3	  454.6	 8314.0	...
5008862	  739.3	  455.1	 8316.0	...
5008863	  739.4	  455.7	 8317.0	...
5008864	  739.1	  455.8	 8319.0	...
5008865	  738.8	  455.8	 8319.0	...
5008866	  739.0	  455.6	 8317.0	...
5008867	  739.7	  455.4	 8315.0	...
5008868	  740.4	  455.2	 8310.0	...
5008869	  740.7	  455.1	 8307.0	...
5008870	  740.7	  455.0	 8304.0	...
5008871	  740.7	  454.9	 8304.0	...
5008872	  740.7	  454.8	 8305.0	...
5008873	  740.6	  454.9	 8306.0	...
5008874	  740.5	  454.9	 8308.0	...
5008875	  740.2	  454.3	 8309.0	...
5008876	  739.9	  453.8	 8311.0	...
5008877	  739.6	  453.0	 8312.0	...
5008878	  739.6	  452.9	 8313.0	...
5008879	  739.6	  452.7	 8316.0	...
5008880	  739.7	  452.7	 8318.0	...
5008881	  739.8	  453.2	 8320.0	...
5008882	  740.4	  453.7	 8320.0	...
5008883	  740.9	  453.7	 8319.0	...
5008884	  740.9	  453.2	 8319.0	...
5008885	  740.4	  452.8	 8320.0	...
5008886	  740.0	  453.0	 8322.0	...
5008887	  739.9	  453.2	 8322.0	...
5008888	  739.9	  453.2	 8321.0	...
5008889	  739.9	  453.4	 8319.0	...
5008890	  740.0	  453.6	 8317.0	...
5008891	  740.0	  453.8	 8316.0	...
5008892	  740.0	  453.6	 8316.0	...
5008893	  740.0	  453.1	 8317.0	...
5008894	  739.7	  452.8	 8318.0	...
5008895	  739.6	  452.9	 8317.0	...
5008896	  739.5	  453.2	 8317.0	...
5008897	  739.0	  453.5	 8317.0	...
5008898	  738.5	  453.7	 8318.0	...
5008899	  737.9	  453.1	 8319.0	...
5008900	  738.1	  452.5	 8323.0	...
5008901	  738.3	  451.8	 8327.0	...
5008902	  738.6	  451.7	 8332.0	...
5008903	  738.8	  452.4	 8335.0	...
5008904	  739.0	  453.2	 8335.0	...
5008905	  739.1	  454.2	 8330.0	...
5008906	  738.8	  454.5	 8326.0	...
5008907	  738.5	  454.7	 8327.0	...
5008908	  738.5	  454.0	 8330.0	...
5008909	  738.8	  453.3	 8329.0	...
5008910	  739.0	  452.7	 8327.0	...
5008911	  738.8	  453.3	 8326.0	...
5008912	  738.6	  453.8	 8328.0	...
5008913	  738.7	  454.2	 8330.0	...
5008914	  738.7	  453.9	 8337.0	...
5008915	  738.7	  453.6	 8343.0	...
5008916	  738.7	  453.3	 8343.0	...
5008917	  738.7	  453.4	 8338.0	...
5008918	  738.7	  453.7	 8336.0	...
5008919	  738.8	  453.9	 8339.0	...
5008920	  738.8	  454.2	 8343.0	...
5008921	  738.8	  454.3	 8340.0	...
5008922	  738.9	  454.6	 8337.0	...
5008923	  739.0	  454.7	 8335.0	...
5008924	  739.1	  454.2	 8336.0	...
5008925	  738.9	  453.3	 8337.0	...
5008926	  738.8	  452.5	 8339.0	...
5008927	  738.7	  452.2	 8340.0	...
5008928	  738.7	  452.2	 8339.0	...
5008929	  738.8	  452.5	 8338.0	...
5008930	  738.9	  452.7	 8338.0	...
5008931	  739.1	  452.9	 8338.0	...
5008932	  739.2	  453.0	 8337.0	...
5008933	  738.9	  453.1	 8336.0	...
5008934	  738.4	  452.7	 8339.0	...
5008935	  738.1	  452.1	 8342.0	...
5008936	  738.3	  452.3	 8346.0	...
5008937	  738.5	  453.1	 8342.0	...
5008938	  738.6	  453.8	 8339.0	...
5008939	  738.6	  453.5	 8335.0	...
5008940	  738.6	  453.2	 8334.0	...
5008941	  738.4	  453.4	 8331.0	...
5008942	  738.1	  453.6	 8331.0	...
5008943	  738.0	  453.5	 8337.0	...
5008944	  738.2	  453.3	 8342.0	...
5008945	  738.4	  453.1	 8346.0	...
5008946	  738.4	  453.4	 8346.0	...
5008947	  738.3	  453.6	 8345.0	...
5008948	  738.3	  453.1	 8344.0	...
5008949	  738.3	  452.5	 8343.0	...
5008950	  738.1	  451.8	 8343.0	...
5008951	  737.8	  451.8	 8344.0	...
5008952	  737.4	  452.0	 8345.0	...
5008953	  737.4	  452.4	 8347.0	...
5008954	  737.8	  452.8	 8348.0	...
5008955	  738.2	  453.0	 8348.0	...
5008956	  738.5	  453.0	 8349.0	...
5008957	  738.5	  452.8	 8349.0	...
5008958	  738.5	  452.5	 8350.0	...
5008959	  738.6	  452.2	 8350.0	...
5008960	  738.6	  452.5	 8350.0	...
5008961	  738.3	  453.3	 8344.0	...
5008962	  738.0	  454.1	 8338.0	...
5008963	  737.8	  454.5	 8334.0	...
5008964	  737.9	  454.6	 8335.0	...
5008965	  737.9	  453.9	 8340.0	...
5008966	  737.7	  453.1	 8345.0	...
5008967	  737.7	  452.2	 8351.0	...
5008968	  738.0	  452.0	 8354.0	...
5008969	  738.4	  452.1	 8354.0	...
5008970	  738.7	  452.4	 8352.0	...
5008971	  739.0	  453.2	 8350.0	...
5008972	  738.9	  453.7	 8349.0	...
5008973	  738.6	  454.1	 8349.0	...
5008974	  738.8	  453.9	 8348.0	...
5008975	  739.3	  453.4	 8350.0	...
5008976	  738.9	  453.3	 8351.0	...
5008977	  737.9	  453.4	 8352.0	...
5008978	  737.3	  453.7	 8351.0	...
5008979	  737.8	  453.7	 8353.0	...
5008980	  738.1	  453.7	 8356.0	...
5008981	  738.0	  453.7	 8353.0	...
5008982	  738.4	  453.8	 8348.0	...
5008983	  738.9	  453.8	 8342.0	...
5008984	  739.4	  453.7	 8344.0	...
5008985	  739.6	  453.7	 8342.0	...
5008986	  739.7	  454.1	 8341.0	...
5008987	  739.9	  454.6	 8339.0	...
5008988	  739.8	  453.9	 8340.0	...
5008989	  739.6	  452.7	 8344.0	...
5008990	  739.5	  452.2	 8348.0	...
5008991	  739.5	  452.7	 8351.0	...
5008992	  739.6	  453.2	 8352.0	...
5008993	  739.8	  453.9	 8352.0	...
5008994	  739.7	  454.8	 8351.0	...
5008995	  739.6	  455.3	 8350.0	...
5008996	  739.4	  455.0	 8350.0	...
5008997	  739.0	  454.6	 8350.0	...
5008998	  738.7	  454.7	 8349.0	...
5008999	  738.4	  454.5	 8348.0	...
5009000	  738.5	  454.1	 8347.0	...
5009001	  738.8	  453.8	 8348.0	...
5009002	  739.0	  453.5	 8348.0	...
5009003	  739.2	  453.7	 8348.0	...
5009004	  739.2	  453.9	 8348.0	...
5009005	  739.3	  454.1	 8347.0	...
5009006	  739.3	  454.1	 8347.0	...
5009007	  739.0	  454.1	 8347.0	...
5009008	  738.7	  454.2	 8349.0	...
5009009	  738.5	  454.3	 8350.0	...
5009010	  738.8	  454.1	 8349.0	...
5009011	  739.1	  453.9	 8350.0	...
5009012	  739.2	  454.1	 8350.0	...
5009013	  739.1	  454.4	 8350.0	...
5009014	  739.1	  454.7	 8349.0	...
5009015	  738.9	  454.7	 8347.0	...
5009016	  738.6	  454.7	 8346.0	...
5009017	  738.4	  454.6	 8344.0	...
5009018	  738.2	  454.7	 8342.0	...
5009019	  738.4	  454.6	 8340.0	...
5009020	  738.5	  454.5	 8340.0	...
5009021	  738.6	  455.0	 8340.0	...
5009022	  739.0	  455.6	 8340.0	...
5009023	  739.5	  456.2	 8336.0	...
5009024	  739.9	  456.2	 8333.0	...
5009025	  740.0	  456.4	 8332.0	...
5009026	  740.0	  456.4	 8335.0	...
5009027	  739.9	  456.3	 8337.0	...
5009028	  739.8	  456.1	 8336.0	...
5009029	  739.9	  456.0	 8339.0	...
5009030	  740.0	  455.6	 8342.0	...
5009031	  740.1	  455.2	 8344.0	...
5009032	  739.9	  454.6	 8345.0	...
5009033	  739.8	  454.3	 8345.0	...
5009034	  739.7	  454.5	 8346.0	...
5009035	  739.6	  455.0	 8344.0	...
5009036	  739.5	  455.5	 8342.0	...
5009037	  739.3	  455.5	 8341.0	...
5009038	  739.5	  455.4	 8342.0	...
5009039	  739.6	  455.3	 8343.0	...
5009040	  739.8	  455.2	 8344.0	...
5009041	  740.1	  455.6	 8345.0	...
5009042	  740.5	  456.0	 8344.0	...
5009043	  740.9	  456.4	 8342.0	...
5009044	  741.0	  456.4	 8340.0	...
5009045	  741.0	  455.6	 8339.0	...
5009046	  740.9	  454.8	 8340.0	...
5009047	  740.9	  454.4	 8339.0	...
5009048	  740.9	  454.8	 8339.0	...
5009049	  740.8	  455.5	 8337.0	...
5009050	  740.6	  455.7	 8337.0	...
5009051	  740.3	  455.8	 8339.0	...
5009052	  740.2	  455.6	 8342.0	...
5009053	  740.2	  455.8	 8348.0	...
5009054	  740.3	  456.2	 8351.0	...
5009055	  740.4	  456.6	 8349.0	...
5009056	  740.3	  456.5	 8346.0	...
5009057	  740.1	  456.0	 8345.0	...
5009058	  740.0	  455.5	 8347.0	...
5009059	  740.2	  455.1	 8348.0	...
5009060	  740.6	  455.2	 8346.0	...
5009061	  740.7	  455.3	 8345.0	...
5009062	  740.8	  455.4	 8345.0	...
5009063	  740.8	  455.5	 8344.0	...
5009064	  740.8	  455.7	 8343.0	...
5009065	  740.8	  455.4	 8342.0	...
5009066	  740.9	  455.0	 8342.0	...
5009067	  741.0	  454.7	 8342.0	...
5009068	  741.0	  454.8	 8341.0	...
5009069	  740.9	  455.0	 8341.0	...
5009070	  740.8	  455.3	 8342.0	...
5009071	  740.7	  455.4	 8342.0	...
5009072	  740.9	  455.5	 8342.0	...
5009073	  741.1	  455.5	 8343.0	...
5009074	  741.4	  455.7	 8345.0	...
5009075	  741.5	  455.9	 8347.0	...
5009076	  741.5	  455.8	 8348.0	...
5009077	  741.4	  455.4	 8349.0	...
5009078	  741.3	  455.0	 8346.0	...
5009079	  741.3	  454.8	 8343.0	...
5009080	  741.3	  454.8	 8340.0	...
5009081	  741.4	  454.8	 8340.0	...
5009082	  741.3	  454.5	 8343.0	...
5009083	  741.1	  454.3	 8347.0	...
5009084	  740.9	  454.3	 8349.0	...
5009085	  740.8	  454.5	 8344.0	...
5009086	  741.0	  455.0	 8341.0	...
5009087	  741.2	  455.4	 8341.0	...
5009088	  741.5	  455.7	 8342.0	...
5009089	  741.9	  455.7	 8341.0	...
5009090	  742.3	  455.7	 8340.0	...
5009091	  742.6	  455.7	 8340.0	...
5009092	  742.5	  455.7	 8339.0	...
5009093	  742.4	  455.5	 8340.0	...
5009094	  742.5	  455.2	 8341.0	...
5009095	  742.5	  454.9	 8343.0	...
5009096	  742.9	  454.7	 8343.0	...
5009097	  743.4	  454.7	 8343.0	...
5009098	  744.0	  454.8	 8343.0	...
5009099	  744.0	  454.7	 8339.0	...
5009100	  743.7	  454.7	 8334.0	...
5009101	  743.1	  455.0	 8330.0	...
5009102	  742.5	  455.4	 8330.0	...
5009103	  742.2	  455.9	 8330.0	...
5009104	  742.2	  456.1	 8331.0	...
5009105	  742.1	  456.4	 8332.0	...
5009106	  742.5	  456.4	 8334.0	...
5009107	  742.9	  456.6	 8333.0	...
5009108	  743.3	  456.7	 8332.0	...
5009109	  743.4	  456.9	 8331.0	...
5009110	  743.4	  456.9	 8329.0	...
5009111	  743.6	  456.6	 8334.0	...
5009112	  743.7	  456.2	 8340.0	...
5009113	  743.7	  455.8	 8345.0	...
5009114	  743.8	  455.8	 8347.0	...
5009115	  744.0	  455.7	 8350.0	...
5009116	  744.2	  455.9	 8353.0	...
5009117	  744.4	  456.2	 8349.0	...
5009118	  744.2	  456.5	 8341.0	...
5009119	  744.1	  457.1	 8333.0	...
5009120	  744.1	  457.7	 8329.0	...
5009121	  744.1	  458.1	 8331.0	...
5009122	  744.1	  457.8	 8336.0	...
5009123	  744.1	  457.3	 8340.0	...
5009124	  744.2	  457.1	 8343.0	...
5009125	  744.2	  457.0	 8342.0	...
5009126	  744.5	  457.1	 8341.0	...
5009127	  744.7	  457.2	 8340.0	...
5009128	  744.9	  457.2	 8341.0	...
5009129	  745.0	  457.2	 8341.0	...
MSG	5009130 0000 _ Number Off
5009130	  745.1	  456.9	 8341.0	...
5009131	  745.2	  456.3	 8337.0	...
5009132	  745.2	  455.7	 8334.0	...
5009133	  744.8	  455.4	 8330.0	...
5009134	  744.6	  455.9	 8327.0	...
5009135	  744.3	  456.3	 8327.0	...
5009136	  744.3	  456.6	 8327.0	...
5009137	  744.3	  456.8	 8329.0	...
5009138	  744.4	  457.0	 8329.0	...
5009139	  744.6	  457.0	 8329.0	...
5009140	  744.9	  456.8	 8334.0	...
5009141	  745.2	  456.8	 8339.0	...
5009142	  745.4	  456.9	 8342.0	...
5009143	  745.4	  457.1	 8340.0	...
5009144	  745.5	  457.1	 8340.0	...
5009145	  745.6	  457.3	 8342.0	...
5009146	  745.7	  457.4	 8345.0	...
5009147	  745.6	  456.8	 8346.0	...
5009148	  745.5	  456.1	 8350.0	...
5009149	  745.5	  455.6	 8354.0	...
5009150	  745.5	  455.8	 8352.0	...
5009151	  745.6	  456.3	 8346.0	...
5009152	  745.8	  456.6	 8340.0	...
5009153	  746.1	  456.9	 8343.0	...
5009154	  746.4	  456.5	 8346.0	...
5009155	  746.3	  456.1	 8347.0	...
5009156	  746.2	  456.2	 8346.0	...
5009157	  746.2	  456.7	 8345.0	...
5009158	  746.3	  457.2	 8344.0	...
5009159	  746.4	  457.2	 8345.0	...
5009160	  746.4	  456.3	 8347.0	...
5009161	  746.3	  455.4	 8348.0	...
5009162	  746.4	  454.9	 8349.0	...
5009163	  746.3	  455.4	 8350.0	...
5009164	  746.2	  455.5	 8352.0	...
5009165	  746.4	  455.1	 8354.0	...
5009166	  746.7	  454.7	 8356.0	...
5009167	  747.1	  454.9	 8357.0	...
5009168	  747.4	  455.1	 8355.0	...
5009169	  747.7	  455.8	 8352.0	...
5009170	  748.0	  456.3	 8349.0	...
5009171	  748.1	  456.5	 8349.0	...
5009172	  748.1	  456.2	 8349.0	...
5009173	  748.0	  455.5	 8349.0	...
5009174	  747.9	  454.9	 8349.0	...
5009175	  747.8	  454.6	 8349.0	...
5009176	  747.7	  454.3	 8350.0	...
5009177	  747.8	  453.9	 8351.0	...
5009178	  748.0	  453.4	 8352.0	...
5009179	  748.3	  453.3	 8352.0	...
5009180	  748.5	  453.9	 8352.0	...
5009181	  748.3	  454.6	 8352.0	...
5009182	  748.0	  455.3	 8352.0	...
5009183	  747.8	  455.5	 8352.0	...
5009184	  747.9	  454.9	 8351.0	...
5009185	  748.0	  454.3	 8351.0	...
5009186	  748.0	  454.2	 8353.0	...
5009187	  748.0	  454.8	 8357.0	...
5009188	  747.9	  455.4	 8360.0	...
5009189	  747.9	  455.4	 8358.0	...
5009190	  748.3	  455.3	 8353.0	...
5009191	  748.7	  455.2	 8349.0	...
5009192	  749.1	  454.5	 8352.0	...
5009193	  749.0	  454.0	 8355.0	...
5009194	  749.0	  453.5	 8357.0	...
5009195	  749.0	  453.6	 8358.0	...
5009196	  748.5	  453.8	 8359.0	...
5009197	  748.2	  454.4	 8359.0	...
5009198	  747.9	  455.1	 8360.0	...
5009199	  747.8	  455.7	 8359.0	...
5009200	  747.7	  456.0	 8358.0	...
5009201	  747.5	  456.3	 8356.0	...
5009202	  747.6	  456.5	 8355.0	...
5009203	  747.7	  456.7	 8355.0	...
5009204	  747.8	  457.2	 8354.0	...
5009205	  748.3	  457.5	 8354.0	...
5009206	  748.6	  456.7	 8358.0	...
5009207	  748.9	  455.7	 8363.0	...
5009208	  748.9	  454.8	 8368.0	...
5009209	  749.0	  455.4	 8369.0	...
5009210	  749.1	  456.0	 8369.0	...
5009211	  749.1	  456.3	 8369.0	...
5009212	  749.0	  456.1	 8369.0	...
5009213	  749.0	  455.8	 8373.0	...
5009214	  748.9	  455.7	 8377.0	...
5009215	  748.9	  455.8	 8378.0	...
5009216	  749.0	  456.0	 8375.0	...
5009217	  749.0	  456.2	 8372.0	...
5009218	  749.1	  456.4	 8377.0	...
5009219	  749.2	  456.8	 8382.0	...
5009220	  749.3	  457.2	 8385.0	...
5009221	  749.3	  457.6	 8383.0	...
5009222	  749.2	  457.5	 8378.0	...
5009223	  749.2	  457.3	 8375.0	...
5009224	  749.5	  457.3	 8373.0	...
5009225	  749.8	  457.0	 8374.0	...
5009226	  750.0	  456.7	 8376.0	...
5009227	  749.9	  456.4	 8377.0	...
5009228	  749.9	  456.1	 8375.0	...
5009229	  750.0	  455.8	 8373.0	...
5009230	  750.1	  456.3	 8371.0	...
5009231	  750.3	  457.1	 8373.0	...
5009232	  750.0	  457.6	 8374.0	...
5009233	  749.6	  457.2	 8375.0	...
5009234	  749.2	  457.0	 8373.0	...
5009235	  749.3	  457.1	 8371.0	...
5009236	  749.2	  457.0	 8370.0	...
5009237	  749.2	  456.7	 8370.0	...
5009238	  749.3	  457.1	 8370.0	...
5009239	  749.7	  457.7	 8372.0	...
5009240	  750.0	  458.4	 8373.0	...
5009241	  750.2	  458.6	 8371.0	...
5009242	  750.2	  458.8	 8367.0	...
5009243	  750.2	  458.7	 8364.0	...
5009244	  750.1	  458.3	 8366.0	...
5009245	  750.2	  458.1	 8368.0	...
5009246	  750.3	  458.2	 8369.0	...
5009247	  750.4	  458.3	 8369.0	...
5009248	  750.3	  458.0	 8370.0	...
5009249	  750.1	  457.4	 8371.0	...
5009250	  749.8	  456.7	 8373.0	...
5009251	  749.6	  456.4	 8374.0	...
5009252	  749.9	  456.7	 8379.0	...
5009253	  750.6	  457.0	 8384.0	...
5009254	  751.4	  457.6	 8385.0	...
5009255	  751.7	  458.3	 8382.0	...
5009256	  751.7	  459.0	 8378.0	...
5009257	  751.6	  459.4	 8377.0	...
5009258	  751.6	  459.5	 8377.0	...
5009259	  751.9	  459.7	 8378.0	...
5009260	  752.2	  459.7	 8379.0	...
5009261	  752.4	  459.4	 8381.0	...
5009262	  752.4	  458.9	 8382.0	...
5009263	  752.5	  458.4	 8385.0	...
5009264	  752.6	  458.2	 8390.0	...
5009265	  751.9	  458.1	 8394.0	...
5009266	  751.2	  458.3	 8396.0	...
5009267	  750.5	  458.6	 8393.0	...
5009268	  750.5	  458.8	 8391.0	...
5009269	  750.3	  458.8	 8388.0	...
5009270	  750.2	  458.6	 8392.0	...
5009271	  750.6	  458.8	 8396.0	...
5009272	  751.1	  458.9	 8393.0	...
5009273	  751.9	  458.3	 8385.0	...
5009274	  752.1	  457.5	 8381.0	...
5009275	  752.2	  458.0	 8384.0	...
5009276	  752.2	  459.2	 8390.0	...
5009277	  752.0	  459.7	 8394.0	...
5009278	  751.7	  459.1	 8399.0	...
5009279	  751.4	  459.0	 8402.0	...
5009280	  751.3	  459.6	 8402.0	...
5009281	  751.2	  459.5	 8402.0	...
5009282	  751.1	  458.9	 8402.0	...
5009283	  751.1	  458.3	 8402.0	...
5009284	  751.2	  458.4	 8402.0	...
5009285	  751.3	  458.6	 8403.0	...
5009286	  751.4	  458.8	 8403.0	...
5009287	  751.5	  458.8	 8403.0	...
5009288	  751.6	  458.8	 8402.0	...
5009289	  751.5	  458.7	 8401.0	...
5009290	  751.2	  458.7	 8403.0	...
5009291	  750.9	  458.8	 8405.0	...
5009292	  750.8	  458.9	 8406.0	...
5009293	  750.9	  458.9	 8405.0	...
5009294	  751.5	  458.8	 8405.0	...
5009295	  751.9	  458.7	 8408.0	...
5009296	  752.3	  458.7	 8410.0	...
5009297	  752.3	  458.5	 8411.0	...
5009298	  752.3	  458.4	 8411.0	...
5009299	  752.1	  458.3	 8412.0	...
5009300	  751.9	  458.3	 8415.0	...
5009301	  751.7	  458.3	 8418.0	...
5009302	  751.5	  458.2	 8421.0	...
5009303	  751.4	  458.1	 8421.0	...
5009304	  751.2	  458.0	 8421.0	...
5009305	  751.0	  457.8	 8420.0	...
5009306	  750.8	  457.7	 8419.0	...
5009307	  750.9	  457.6	 8418.0	...
5009308	  750.9	  457.6	 8418.0	...
5009309	  750.9	  457.6	 8418.0	...
5009310	  750.9	  457.6	 8417.0	...
5009311	  751.0	  457.4	 8417.0	...
5009312	  751.2	  457.2	 8418.0	...
5009313	  751.8	  456.8	 8421.0	...
5009314	  752.4	  456.9	 8423.0	...
5009315	  752.7	  457.0	 8425.0	...
5009316	  752.5	  457.1	 8428.0	...
5009317	  752.3	  456.5	 8433.0	...
5009318	  752.4	  455.9	 8438.0	...
5009319	  752.4	  456.1	 8441.0	...
5009320	  752.4	  456.9	 8441.0	...
5009321	  752.3	  457.4	 8437.0	...
5009322	  751.9	  457.0	 8433.0	...
5009323	  751.5	  456.7	 8428.0	...
5009324	  751.4	  456.7	 8427.0	...
5009325	  751.6	  456.6	 8428.0	...
5009326	  751.9	  456.4	 8430.0	...
5009327	  752.1	  456.3	 8431.0	...
5009328	  752.0	  456.9	 8434.0	...
5009329	  751.7	  457.6	 8436.0	...
5009330	  751.4	  458.5	 8436.0	...
5009331	  751.3	  458.6	 8435.0	...
5009332	  751.1	  458.8	 8434.0	...
5009333	  751.0	  458.9	 8434.0	...
5009334	  751.3	  458.1	 8434.0	...
5009335	  751.6	  457.1	 8434.0	...
5009336	  752.1	  456.8	 8435.0	...
5009337	  752.4	  457.4	 8437.0	...
5009338	  752.6	  457.6	 8438.0	...
5009339	  752.8	  457.1	 8439.0	...
5009340	  752.8	  456.5	 8440.0	...
5009341	  752.7	  456.1	 8441.0	...
5009342	  752.6	  455.7	 8441.0	...
MSG	5009343 0000 _ Number On
5009343	  752.2	  456.5	 8441.0	...
5009344	  751.6	  457.4	 8441.0	...
5009345	  750.9	  457.8	 8441.0	...
5009346	  751.2	  457.2	 8440.0	...
5009347	  751.7	  456.6	 8439.0	...
5009348	  751.9	  456.5	 8438.0	...
5009349	  751.5	  456.1	 8438.0	...
5009350	  751.3	  455.7	 8442.0	...
5009351	  751.3	  455.2	 8446.0	...
5009352	  751.4	  455.7	 8450.0	...
5009353	  751.3	  456.2	 8450.0	...
5009354	  751.5	  456.8	 8449.0	...
5009355	  751.6	  456.9	 8447.0	...
5009356	  751.6	  456.7	 8445.0	...
5009357	  751.6	  456.5	 8444.0	...
5009358	  751.6	  456.9	 8444.0	...
5009359	  751.7	  457.6	 8444.0	...
5009360	  751.9	  458.1	 8444.0	...
5009361	  751.9	  457.5	 8438.0	...
5009362	  751.9	  457.0	 8432.0	...
5009363	  752.0	  456.3	 8432.0	...
5009364	  752.1	  456.2	 8438.0	...
5009365	  752.3	  456.0	 8443.0	...
5009366	  752.5	  455.9	 8442.0	...
5009367	  752.4	  455.9	 8441.0	...
5009368	  752.1	  455.9	 8444.0	...
5009369	  752.0	  456.7	 8448.0	...
5009370	  752.0	  457.5	 8446.0	...
5009371	  752.1	  458.2	 8442.0	...
5009372	  752.0	  458.0	 8438.0	...
5009373	  752.0	  457.6	 8440.0	...
5009374	  752.0	  457.4	 8443.0	...
5009375	  751.9	  457.1	 8446.0	...
5009376	  751.5	  457.1	 8447.0	...
5009377	  751.2	  457.2	 8445.0	...
5009378	  750.9	  457.4	 8442.0	...
5009379	  750.9	  457.3	 8440.0	...
5009380	  750.8	  457.3	 8442.0	...
5009381	  750.7	  457.9	 8443.0	...
5009382	  750.9	  458.5	 8443.0	...
5009383	  751.0	  458.7	 8443.0	...
5009384	  751.1	  458.3	 8444.0	...
5009385	  751.0	  457.8	 8444.0	...
5009386	  751.1	  457.8	 8445.0	...
5009387	  751.2	  457.7	 8448.0	...
5009388	  751.2	  457.6	 8450.0	...
5009389	  751.2	  457.5	 8453.0	...
5009390	  751.2	  457.4	 8454.0	...
5009391	  751.2	  457.4	 8455.0	...
5009392	  751.2	  457.5	 8457.0	...
5009393	  751.3	  457.7	 8459.0	...
5009394	  751.2	  457.6	 8460.0	...
5009395	  751.2	  457.5	 8460.0	...
5009396	  751.1	  457.5	 8460.0	...
5009397	  751.0	  457.5	 8460.0	...
5009398	  750.8	  457.6	 8457.0	...
5009399	  750.8	  457.7	 8454.0	...
5009400	  750.9	  457.7	 8453.0	...
5009401	  751.0	  457.8	 8456.0	...
5009402	  750.8	  457.8	 8455.0	...
5009403	  750.4	  457.8	 8453.0	...
5009404	  750.6	  457.8	 8450.0	...
5009405	  751.1	  457.8	 8452.0	...
5009406	  751.4	  457.8	 8456.0	...
5009407	  751.0	  457.8	 8459.0	...
5009408	  750.4	  457.8	 8463.0	...
5009409	  749.9	  457.9	 8463.0	...
5009410	  750.1	  457.9	 8464.0	...
5009411	  750.4	  457.8	 8470.0	...
5009412	  750.9	  457.7	 8475.0	...
5009413	  751.0	  457.5	 8481.0	...
5009414	  751.1	  457.4	 8480.0	...
5009415	  751.1	  456.7	 8482.0	...
5009416	  751.0	  456.0	 8483.0	...
5009417	  750.3	  455.5	 8481.0	...
5009418	  749.8	  455.7	 8476.0	...
5009419	  749.4	  455.8	 8471.0	...
5009420	  749.4	  455.9	 8471.0	...
5009421	  749.7	  455.9	 8471.0	...
5009422	  750.0	  455.9	 8476.0	...
5009423	  750.1	  456.3	 8480.0	...
5009424	  749.9	  456.8	 8484.0	...
5009425	  749.7	  457.2	 8486.0	...
5009426	  749.7	  457.2	 8490.0	...
5009427	  749.6	  457.1	 8493.0	...
5009428	  749.5	  457.1	 8494.0	...
5009429	  749.5	  457.1	 8493.0	...
5009430	  749.6	  457.2	 8493.0	...
5009431	  749.8	  457.2	 8493.0	...
5009432	  749.9	  457.3	 8494.0	...
5009433	  750.0	  457.2	 8496.0	...
5009434	  750.0	  457.1	 8497.0	...
5009435	  749.8	  456.9	 8497.0	...
5009436	  749.5	  456.8	 8495.0	...
5009437	  749.3	  457.0	 8491.0	...
5009438	  749.3	  457.4	 8488.0	...
5009439	  749.4	  457.8	 8486.0	...
5009440	  749.3	  457.9	 8486.0	...
5009441	  749.3	  457.6	 8484.0	...
5009442	  749.2	  457.3	 8482.0	...
5009443	  749.1	  457.0	 8481.0	...
5009444	  749.0	  456.8	 8481.0	...
5009445	  748.9	  456.5	 8482.0	...
5009446	  748.8	  456.3	 8482.0	...
5009447	  748.7	  456.5	 8483.0	...
5009448	  748.6	  456.8	 8483.0	...
5009449	  748.4	  457.1	 8484.0	...
5009450	  748.2	  457.0	 8485.0	...
5009451	  748.4	  457.0	 8486.0	...
5009452	  748.8	  457.1	 8487.0	...
5009453	  749.2	  457.2	 8489.0	...
5009454	  749.2	  457.4	 8491.0	...
5009455	  749.2	  457.4	 8491.0	...
5009456	  749.3	  457.5	 8491.0	...
5009457	  749.3	  457.5	 8491.0	...
5009458	  749.1	  457.4	 8491.0	...
5009459	  748.8	  457.2	 8493.0	...
5009460	  748.7	  457.1	 8496.0	...
5009461	  748.6	  456.6	 8499.0	...
5009462	  748.4	  456.1	 8500.0	...
5009463	  748.3	  455.7	 8500.0	...
5009464	  748.6	  455.8	 8500.0	...
5009465	  748.9	  455.8	 8501.0	...
5009466	  749.2	  456.2	 8501.0	...
5009467	  749.3	  456.7	 8501.0	...
5009468	  749.0	  457.2	 8503.0	...
5009469	  748.7	  457.3	 8506.0	...
5009470	  748.1	  457.2	 8506.0	...
5009471	  747.9	  456.9	 8504.0	...
5009472	  748.1	  455.9	 8503.0	...
5009473	  748.6	  455.0	 8503.0	...
5009474	  749.1	  455.0	 8507.0	...
5009475	  749.3	  455.7	 8509.0	...
5009476	  749.4	  456.5	 8509.0	...
5009477	  749.4	  456.6	 8508.0	...
5009478	  749.5	  456.3	 8509.0	...
5009479	  749.0	  456.0	 8512.0	...
5009480	  748.5	  455.8	 8511.0	...
5009481	  748.1	  456.2	 8509.0	...
5009482	  748.1	  456.6	 8510.0	...
5009483	  748.0	  456.6	 8513.0	...
5009484	  747.9	  456.2	 8517.0	...
5009485	  747.7	  455.2	 8520.0	...
5009486	  747.6	  454.5	 8523.0	...
5009487	  747.4	  454.3	 8524.0	...
5009488	  747.3	  454.9	 8521.0	...
5009489	  747.6	  455.5	 8517.0	...
5009490	  747.9	  455.7	 8518.0	...
5009491	  748.2	  455.9	 8522.0	...
5009492	  748.1	  456.0	 8526.0	...
5009493	  748.0	  455.8	 8525.0	...
5009494	  747.6	  455.8	 8523.0	...
5009495	  747.3	  455.2	 8521.0	...
5009496	  747.4	  454.6	 8520.0	...
5009497	  747.5	  454.2	 8522.0	...
5009498	  747.8	  454.3	 8526.0	...
5009499	  747.6	  454.4	 8529.0	...
5009500	  747.5	  454.3	 8530.0	...
5009501	  747.6	  454.3	 8532.0	...
5009502	  747.6	  454.5	 8533.0	...
5009503	  747.7	  454.6	 8534.0	...
5009504	  747.8	  454.8	 8533.0	...
5009505	  747.7	  454.8	 8531.0	...
5009506	  747.5	  454.9	 8530.0	...
5009507	  747.3	  454.7	 8528.0	...
5009508	  747.4	  454.4	 8527.0	...
5009509	  747.4	  454.0	 8527.0	...
5009510	  747.5	  453.9	 8527.0	...
5009511	  747.6	  454.1	 8530.0	...
5009512	  747.6	  454.4	 8534.0	...
5009513	  747.7	  454.6	 8537.0	...
5009514	  747.6	  454.5	 8537.0	...
5009515	  746.9	  454.9	 8536.0	...
5009516	  746.3	  455.3	 8535.0	...
5009517	  746.2	  455.3	 8537.0	...
5009518	  746.4	  454.5	 8538.0	...
5009519	  746.5	  453.7	 8539.0	...
5009520	  746.3	  453.4	 8539.0	...
5009521	  746.2	  453.4	 8541.0	...
5009522	  746.3	  453.2	 8542.0	...
5009523	  746.3	  453.0	 8544.0	...
5009524	  746.2	  452.9	 8544.0	...
5009525	  746.1	  453.3	 8547.0	...
5009526	  746.1	  453.8	 8549.0	...
5009527	  746.3	  454.4	 8550.0	...
5009528	  746.4	  454.6	 8550.0	...
5009529	  746.4	  454.1	 8548.0	...
5009530	  746.1	  453.5	 8544.0	...
5009531	  746.0	  453.0	 8541.0	...
5009532	  746.0	  453.1	 8540.0	...
5009533	  746.0	  453.3	 8543.0	...
5009534	  745.9	  453.3	 8545.0	...
5009535	  745.7	  453.4	 8543.0	...
5009536	  745.5	  453.3	 8540.0	...
5009537	  745.3	  453.3	 8537.0	...
5009538	  745.2	  453.3	 8539.0	...
5009539	  745.0	  453.0	 8543.0	...
5009540	  744.8	  452.8	 8546.0	...
5009541	  745.0	  452.6	 8545.0	...
5009542	  745.3	  452.5	 8542.0	...
5009543	  745.7	  453.2	 8539.0	...
5009544	  745.7	  453.9	 8538.0	...
5009545	  745.8	  454.6	 8540.0	...
5009546	  745.8	  454.5	 8543.0	...
5009547	  745.8	  454.5	 8547.0	...
5009548	  745.9	  454.5	 8549.0	...
5009549	  745.9	  454.4	 8554.0	...
5009550	  745.4	  454.5	 8559.0	...
5009551	  744.8	  454.7	 8563.0	...
5009552	  744.3	  455.2	 8563.0	...
5009553	  744.2	  454.9	 8563.0	...
5009554	  744.4	  454.7	 8561.0	...
5009555	  744.6	  454.4	 8560.0	...
5009556	  744.8	  453.7	 8559.0	...
5009557	  744.7	  452.8	 8560.0	...
5009558	  744.8	  452.1	 8559.0	...
5009559	  744.9	  452.2	 8558.0	...
5009560	  744.9	  452.3	 8557.0	...
5009561	  744.8	  452.4	 8557.0	...
5009562	  744.7	  452.5	 8558.0	...
5009563	  744.7	  452.6	 8559.0	...
5009564	  744.7	  452.6	 8560.0	...
5009565	  744.4	  451.9	 8561.0	...
5009566	  744.2	  451.1	 8560.0	...
5009567	  744.1	  450.4	 8560.0	...
5009568	  744.1	  450.5	 8559.0	...
5009569	  744.1	  450.6	 8560.0	...
5009570	  744.2	  450.7	 8564.0	...
5009571	  744.2	  451.1	 8568.0	...
5009572	  744.5	  451.7	 8570.0	...
5009573	  744.7	  452.1	 8569.0	...
5009574	  745.0	  452.2	 8567.0	...
5009575	  745.0	  452.1	 8566.0	...
5009576	  745.1	  452.1	 8567.0	...
5009577	  745.1	  452.1	 8569.0	...
5009578	  745.1	  452.1	 8571.0	...
5009579	  745.0	  451.4	 8572.0	...
5009580	  744.8	  450.7	 8571.0	...
5009581	  744.6	  449.7	 8571.0	...
5009582	  744.2	  449.5	 8567.0	...
5009583	  743.9	  449.9	 8565.0	...
5009584	  743.6	  450.5	 8563.0	...
5009585	  743.3	  450.6	 8567.0	...
5009586	  742.9	  450.1	 8571.0	...
5009587	  742.5	  448.6	 8578.0	...
EFIX R   5008050	5009587	1538	  743.3	  455.5	   8266
SSACC R  5009588
5009588	  742.2	  446.8	 8580.0	...
5009589	  740.8	  444.8	 8582.0	...
5009590	  739.1	  442.7	 8583.0	...
5009591	  737.0	  440.8	 8580.0	...
5009592	  736.1	  438.9	 8577.0	...
5009593	  735.3	  436.2	 8575.0	...
5009594	  735.0	  434.1	 8577.0	...
5009595	  734.8	  432.2	 8577.0	...
5009596	  735.3	  432.2	 8573.0	...
5009597	  735.8	  432.1	 8568.0	...
5009598	  737.4	  432.0	 8567.0	...
5009599	  738.9	  432.3	 8572.0	...
5009600	  741.1	  433.2	 8577.0	...
5009601	  742.5	  435.0	 8579.0	...
ESACC R  5009588	5009601	14	  742.2	  446.8	  742.5	  435.0	   0.25	     45
SFIX R   5009602
5009602	  743.7	  436.2	 8578.0	...
5009603	  745.1	  438.0	 8579.0	...
5009604	  746.1	  439.1	 8580.0	...
5009605	  746.9	  440.1	 8575.0	...
5009606	  747.0	  440.0	 8570.0	...
5009607	  747.1	  440.0	 8564.0	...
5009608	  747.1	  440.0	 8564.0	...
5009609	  747.2	  440.0	 8566.0	...
5009610	  746.9	  440.1	 8567.0	...
5009611	  746.4	  440.2	 8567.0	...
5009612	  745.6	  439.4	 8573.0	...
5009613	  744.9	  438.6	 8579.0	...
5009614	  744.3	  437.8	 8585.0	...
5009615	  743.9	  437.9	 8584.0	...
5009616	  743.7	  438.1	 8586.0	...
5009617	  743.6	  438.2	 8587.0	...
5009618	  743.2	  438.4	 8588.0	...
5009619	  742.8	  438.8	 8587.0	...
5009620	  742.4	  439.1	 8586.0	...
5009621	  742.2	  438.7	 8585.0	...
5009622	  741.9	  438.2	 8585.0	...
5009623	  742.2	  437.2	 8585.0	...
5009624	  742.6	  436.8	 8585.0	...
5009625	  743.0	  436.4	 8584.0	...
5009626	  743.0	  436.6	 8584.0	...
5009627	  742.9	  436.9	 8581.0	...
5009628	  742.8	  438.0	 8580.0	...
5009629	  742.6	  438.9	 8580.0	...
5009630	  742.3	  439.6	 8590.0	...
5009631	  742.5	  439.3	 8598.0	...
5009632	  742.9	  439.1	 8605.0	...
5009633	  743.2	  439.0	 8606.0	...
5009634	  742.9	  438.2	 8607.0	...
5009635	  742.4	  437.3	 8609.0	...
5009636	  742.2	  436.5	 8611.0	...
5009637	  742.2	  437.0	 8610.0	...
5009638	  742.4	  437.5	 8608.0	...
5009639	  742.6	  437.8	 8606.0	...
5009640	  742.7	  437.7	 8607.0	...
5009641	  742.8	  437.7	 8607.0	...
5009642	  742.8	  437.4	 8605.0	...
5009643	  742.7	  437.1	 8604.0	...
5009644	  742.6	  436.8	 8603.0	...
MSG	5009645 0000 _ Number Off
5009645	  742.6	  436.8	 8603.0	...
5009646	  742.5	  436.6	 8606.0	...
5009647	  742.4	  436.4	 8609.0	...
5009648	  742.5	  436.2	 8611.0	...
5009649	  742.8	  436.1	 8610.0	...
5009650	  743.2	  436.5	 8609.0	...
5009651	  743.4	  436.9	 8612.0	...
5009652	  743.5	  437.4	 8617.0	...
5009653	  743.4	  437.6	 8621.0	...
5009654	  743.4	  437.7	 8620.0	...
5009655	  743.3	  437.7	 8620.0	...
5009656	  743.3	  437.6	 8617.0	...
5009657	  743.3	  437.5	 8614.0	...
5009658	  743.4	  437.5	 8610.0	...
5009659	  743.1	  437.6	 8611.0	...
5009660	  742.9	  437.6	 8613.0	...
5009661	  742.8	  437.3	 8617.0	...
5009662	  743.0	  437.0	 8620.0	...
5009663	  743.2	  437.0	 8621.0	...
5009664	  743.2	  437.0	 8619.0	...
5009665	  743.2	  436.9	 8618.0	...
5009666	  743.0	  436.5	 8615.0	...
5009667	  742.9	  436.1	 8612.0	...
5009668	  743.2	  435.8	 8608.0	...
5009669	  743.5	  435.2	 8610.0	...
5009670	  743.6	  434.6	 8618.0	...
5009671	  743.3	  434.5	 8626.0	...
5009672	  743.0	  434.9	 8625.0	...
5009673	  743.1	  435.4	 8621.0	...
5009674	  743.1	  435.6	 8616.0	...
5009675	  743.3	  435.9	 8616.0	...
5009676	  743.5	  436.0	 8616.0	...
5009677	  743.6	  435.8	 8624.0	...
5009678	  743.4	  435.3	 8632.0	...
5009679	  743.4	  434.8	 8633.0	...
5009680	  743.5	  434.6	 8627.0	...
5009681	  743.5	  435.3	 8626.0	...
5009682	  743.4	  436.0	 8632.0	...
5009683	  743.4	  436.6	 8636.0	...
5009684	  743.3	  436.8	 8635.0	...
5009685	  743.3	  436.9	 8632.0	...
5009686	  743.1	  437.1	 8630.0	...
5009687	  742.9	  437.1	 8623.0	...
5009688	  742.8	  436.9	 8617.0	...
5009689	  742.9	  435.9	 8613.0	...
5009690	  743.0	  434.9	 8616.0	...
5009691	  743.0	  434.2	 8619.0	...
5009692	  743.0	  434.4	 8622.0	...
5009693	  742.9	  434.6	 8624.0	...
5009694	  742.9	  434.8	 8626.0	...
5009695	  743.1	  435.6	 8627.0	...
5009696	  743.3	  436.2	 8630.0	...
5009697	  743.2	  436.9	 8631.0	...
5009698	  743.0	  436.9	 8633.0	...
5009699	  742.7	  436.9	 8633.0	...
5009700	  742.8	  436.8	 8633.0	...
5009701	  742.7	  436.4	 8634.0	...
5009702	  742.5	  436.0	 8635.0	...
5009703	  742.4	  435.6	 8630.0	...
5009704	  742.5	  435.6	 8626.0	...
5009705	  742.5	  435.6	 8621.0	...
5009706	  742.4	  435.4	 8625.0	...
5009707	  742.4	  435.4	 8629.0	...
5009708	  741.9	  435.3	 8630.0	...
5009709	  741.5	  435.2	 8627.0	...
5009710	  740.9	  435.2	 8628.0	...
5009711	  740.8	  435.4	 8631.0	...
5009712	  740.9	  435.6	 8634.0	...
5009713	  741.0	  435.9	 8633.0	...
5009714	  741.1	  435.9	 8631.0	...
5009715	  741.0	  435.9	 8630.0	...
5009716	  741.2	  436.2	 8629.0	...
5009717	  741.4	  436.4	 8628.0	...
5009718	  741.5	  436.1	 8627.0	...
5009719	  741.5	  435.6	 8626.0	...
5009720	  741.6	  435.2	 8627.0	...
5009721	  741.7	  435.5	 8626.0	...
5009722	  741.7	  435.0	 8625.0	...
5009723	  741.4	  434.4	 8624.0	...
5009724	  741.4	  433.9	 8624.0	...
5009725	  741.5	  434.3	 8625.0	...
5009726	  741.7	  435.4	 8629.0	...
5009727	  741.8	  436.3	 8633.0	...
5009728	  741.6	  437.1	 8634.0	...
5009729	  741.3	  436.4	 8637.0	...
5009730	  741.0	  436.0	 8640.0	...
5009731	  741.0	  435.5	 8642.0	...
5009732	  741.1	  435.8	 8642.0	...
5009733	  741.3	  435.9	 8642.0	...
5009734	  741.6	  436.2	 8640.0	...
5009735	  741.9	  436.2	 8639.0	...
5009736	  742.0	  435.7	 8638.0	...
5009737	  742.1	  435.1	 8638.0	...
5009738	  742.1	  434.6	 8639.0	...
5009739	  741.8	  434.6	 8639.0	...
5009740	  741.5	  434.4	 8641.0	...
5009741	  741.3	  434.2	 8642.0	...
5009742	  741.5	  434.1	 8644.0	...
5009743	  741.8	  434.3	 8643.0	...
5009744	  741.8	  434.6	 8645.0	...
5009745	  741.6	  434.9	 8647.0	...
5009746	  741.4	  435.1	 8645.0	...
5009747	  741.4	  435.1	 8641.0	...
5009748	  741.6	  434.9	 8637.0	...
5009749	  742.1	  434.6	 8637.0	...
5009750	  742.4	  434.5	 8640.0	...
5009751	  742.4	  434.5	 8643.0	...
5009752	  742.0	  434.6	 8646.0	...
5009753	  741.7	  434.5	 8647.0	...
5009754	  741.9	  434.4	 8647.0	...
5009755	  742.2	  434.3	 8648.0	...
5009756	  742.4	  434.3	 8649.0	...
5009757	  742.4	  434.2	 8651.0	...
5009758	  742.4	  434.1	 8649.0	...
5009759	  742.3	  434.0	 8646.0	...
5009760	  742.4	  434.0	 8643.0	...
5009761	  742.3	  434.1	 8643.0	...
5009762	  742.1	  434.3	 8643.0	...
5009763	  742.0	  434.6	 8643.0	...
5009764	  741.9	  434.7	 8644.0	...
5009765	  741.6	  434.3	 8644.0	...
5009766	  741.3	  434.0	 8645.0	...
5009767	  741.1	  433.9	 8644.0	...
5009768	  740.9	  434.0	 8644.0	...
5009769	  740.7	  434.1	 8644.0	...
5009770	  740.5	  434.1	 8646.0	...
5009771	  740.3	  434.0	 8650.0	...
5009772	  740.1	  433.8	 8653.0	...
5009773	  740.1	  433.6	 8654.0	...
5009774	  740.8	  433.5	 8656.0	...
5009775	  741.6	  433.4	 8660.0	...
5009776	  742.5	  433.1	 8663.0	...
5009777	  742.6	  432.8	 8662.0	...
5009778	  742.8	  432.4	 8662.0	...
5009779	  742.8	  432.3	 8661.0	...
5009780	  742.8	  432.9	 8659.0	...
5009781	  742.8	  433.7	 8659.0	...
5009782	  742.7	  434.2	 8659.0	...
5009783	  742.6	  433.9	 8659.0	...
5009784	  741.9	  433.5	 8660.0	...
5009785	  741.1	  433.2	 8661.0	...
5009786	  740.3	  433.1	 8658.0	...
5009787	  740.3	  433.4	 8655.0	...
5009788	  740.4	  433.5	 8653.0	...
5009789	  740.9	  433.3	 8655.0	...
5009790	  741.3	  432.9	 8657.0	...
5009791	  741.4	  432.9	 8659.0	...
5009792	  741.1	  433.5	 8660.0	...
5009793	  741.0	  434.2	 8660.0	...
5009794	  741.1	  434.7	 8659.0	...
5009795	  741.1	  434.7	 8655.0	...
5009796	  741.1	  434.5	 8651.0	...
5009797	  741.0	  434.0	 8649.0	...
5009798	  741.1	  433.0	 8649.0	...
5009799	  741.2	  432.1	 8651.0	...
5009800	  741.1	  432.7	 8654.0	...
5009801	  741.0	  433.7	 8657.0	...
5009802	  740.8	  434.6	 8658.0	...
5009803	  741.0	  434.5	 8658.0	...
5009804	  741.1	  434.5	 8660.0	...
5009805	  741.2	  434.3	 8662.0	...
5009806	  741.2	  434.2	 8665.0	...
5009807	  741.5	  434.0	 8667.0	...
5009808	  741.9	  433.9	 8668.0	...
5009809	  742.1	  433.9	 8668.0	...
5009810	  742.1	  433.9	 8668.0	...
5009811	  742.1	  433.9	 8668.0	...
5009812	  742.1	  434.0	 8667.0	...
5009813	  742.2	  434.0	 8669.0	...
5009814	  742.2	  433.9	 8670.0	...
5009815	  742.3	  433.8	 8668.0	...
5009816	  742.3	  433.8	 8664.0	...
5009817	  741.9	  433.8	 8661.0	...
5009818	  741.5	  433.7	 8660.0	...
5009819	  740.7	  433.7	 8660.0	...
5009820	  740.4	  433.7	 8659.0	...
5009821	  740.3	  433.8	 8657.0	...
5009822	  740.8	  433.8	 8656.0	...
5009823	  741.4	  433.8	 8656.0	...
5009824	  741.5	  433.7	 8658.0	...
5009825	  741.2	  433.6	 8660.0	...
5009826	  740.8	  433.4	 8663.0	...
5009827	  740.6	  433.3	 8664.0	...
5009828	  740.7	  433.1	 8664.0	...
5009829	  740.8	  433.0	 8669.0	...
5009830	  741.1	  433.0	 8674.0	...
5009831	  741.3	  433.1	 8679.0	...
5009832	  741.4	  433.2	 8677.0	...
5009833	  741.4	  433.4	 8676.0	...
5009834	  741.3	  433.7	 8676.0	...
5009835	  741.3	  434.1	 8672.0	...
5009836	  741.5	  434.3	 8669.0	...
5009837	  741.8	  434.1	 8665.0	...
5009838	  742.0	  433.8	 8666.0	...
5009839	  742.1	  434.3	 8664.0	...
5009840	  742.1	  435.1	 8662.0	...
5009841	  742.1	  435.1	 8668.0	...
5009842	  742.1	  434.5	 8676.0	...
5009843	  742.2	  434.0	 8685.0	...
5009844	  742.3	  434.1	 8682.0	...
5009845	  742.3	  434.3	 8679.0	...
5009846	  742.3	  434.5	 8680.0	...
5009847	  742.2	  434.6	 8686.0	...
5009848	  742.0	  434.7	 8691.0	...
5009849	  741.2	  434.8	 8689.0	...
5009850	  740.5	  435.1	 8684.0	...
5009851	  740.1	  435.6	 8677.0	...
5009852	  740.3	  436.2	 8674.0	...
5009853	  740.7	  436.6	 8671.0	...
5009854	  741.0	  436.7	 8670.0	...
5009855	  741.2	  435.9	 8676.0	...
5009856	  741.3	  435.2	 8682.0	...
5009857	  741.3	  434.5	 8684.0	...
5009858	  741.3	  434.5	 8680.0	...
MSG	5009859 0000 _ Number On
5009859	  741.2	  435.0	 8674.0	...
5009860	  741.0	  435.4	 8672.0	...
5009861	  740.8	  435.8	 8673.0	...
5009862	  740.9	  435.8	 8676.0	...
5009863	  741.0	  435.6	 8673.0	...
5009864	  741.2	  435.4	 8668.0	...
5009865	  741.4	  435.0	 8663.0	...
5009866	  741.4	  434.6	 8663.0	...
5009867	  741.2	  434.0	 8664.0	...
5009868	  740.9	  434.1	 8665.0	...
5009869	  740.7	  434.4	 8666.0	...
5009870	  740.9	  434.9	 8667.0	...
5009871	  740.9	  434.3	 8669.0	...
5009872	  740.7	  433.6	 8669.0	...
5009873	  740.5	  432.9	 8668.0	...
5009874	  740.5	  433.0	 8667.0	...
5009875	  740.5	  433.0	 8668.0	...
5009876	  740.3	  432.9	 8668.0	...
5009877	  740.2	  433.2	 8667.0	...
5009878	  740.3	  433.6	 8663.0	...
5009879	  740.6	  433.8	 8660.0	...
5009880	  740.9	  433.5	 8663.0	...
5009881	  741.1	  433.2	 8668.0	...
5009882	  741.3	  433.6	 8672.0	...
5009883	  741.4	  434.0	 8674.0	...
5009884	  741.1	  434.0	 8676.0	...
5009885	  740.8	  433.9	 8675.0	...
5009886	  740.8	  433.7	 8671.0	...
5009887	  741.2	  433.9	 8670.0	...
5009888	  741.3	  433.9	 8673.0	...
5009889	  740.9	  433.9	 8675.0	...
5009890	  740.5	  434.0	 8675.0	...
5009891	  740.3	  433.5	 8676.0	...
5009892	  740.2	  432.8	 8677.0	...
5009893	  740.1	  432.2	 8677.0	...
5009894	  740.1	  432.2	 8679.0	...
5009895	  740.2	  432.6	 8680.0	...
5009896	  740.5	  432.9	 8681.0	...
5009897	  740.7	  433.2	 8681.0	...
5009898	  740.7	  433.2	 8677.0	...
5009899	  740.7	  433.3	 8674.0	...
5009900	  740.8	  433.3	 8671.0	...
5009901	  740.9	  433.3	 8673.0	...
5009902	  741.0	  432.9	 8676.0	...
5009903	  740.9	  432.4	 8679.0	...
5009904	  740.7	  431.6	 8684.0	...
5009905	  740.5	  431.3	 8686.0	...
5009906	  740.4	  430.9	 8689.0	...
5009907	  740.3	  431.2	 8688.0	...
5009908	  740.6	  431.4	 8684.0	...
5009909	  741.0	  432.0	 8680.0	...
5009910	  741.3	  432.2	 8676.0	...
5009911	  741.2	  432.4	 8674.0	...
5009912	  741.1	  432.4	 8674.0	...
5009913	  741.0	  432.4	 8675.0	...
5009914	  740.8	  432.4	 8676.0	...
5009915	  740.7	  432.4	 8671.0	...
5009916	  741.0	  432.2	 8665.0	...
5009917	  741.4	  431.9	 8659.0	...
5009918	  742.1	  432.0	 8657.0	...
5009919	  742.3	  432.3	 8660.0	...
5009920	  742.1	  432.6	 8662.0	...
5009921	  741.7	  432.7	 8664.0	...
5009922	  741.3	  433.1	 8658.0	...
5009923	  741.4	  433.8	 8654.0	...
5009924	  741.6	  434.4	 8652.0	...
5009925	  741.4	  434.4	 8654.0	...
5009926	  741.1	  433.8	 8655.0	...
5009927	  741.2	  433.3	 8653.0	...
5009928	  741.6	  433.3	 8652.0	...
5009929	  741.7	  433.5	 8650.0	...
5009930	  741.4	  433.6	 8650.0	...
5009931	  741.1	  433.7	 8655.0	...
5009932	  741.3	  433.1	 8659.0	...
5009933	  741.5	  432.4	 8663.0	...
5009934	  741.9	  432.5	 8663.0	...
5009935	  742.1	  433.1	 8663.0	...
5009936	  742.2	  433.2	 8664.0	...
5009937	  742.1	  432.7	 8666.0	...
5009938	  742.0	  432.2	 8668.0	...
5009939	  741.6	  432.3	 8670.0	...
5009940	  741.3	  432.5	 8671.0	...
5009941	  741.0	  432.6	 8672.0	...
5009942	  740.9	  432.6	 8670.0	...
5009943	  740.8	  431.9	 8669.0	...
5009944	  741.0	  431.2	 8667.0	...
5009945	  741.4	  430.5	 8665.0	...
5009946	  741.8	  430.6	 8663.0	...
5009947	  741.9	  430.6	 8665.0	...
5009948	  741.9	  430.6	 8668.0	...
5009949	  741.7	  430.6	 8671.0	...
5009950	  741.5	  430.8	 8675.0	...
5009951	  741.6	  431.5	 8678.0	...
5009952	  742.1	  432.2	 8681.0	...
5009953	  742.5	  432.2	 8682.0	...
5009954	  742.6	  431.9	 8680.0	...
5009955	  742.6	  431.6	 8679.0	...
5009956	  742.3	  431.2	 8678.0	...
5009957	  741.9	  430.6	 8678.0	...
5009958	  741.7	  429.9	 8679.0	...
5009959	  741.9	  430.3	 8679.0	...
5009960	  742.2	  431.1	 8676.0	...
5009961	  742.3	  432.0	 8672.0	...
5009962	  742.2	  432.3	 8672.0	...
5009963	  742.1	  432.4	 8676.0	...
5009964	  742.2	  432.4	 8680.0	...
5009965	  742.3	  432.4	 8679.0	...
5009966	  742.4	  432.4	 8677.0	...
5009967	  742.4	  432.4	 8675.0	...
5009968	  742.3	  432.2	 8673.0	...
5009969	  742.2	  432.0	 8673.0	...
5009970	  742.1	  431.8	 8674.0	...
5009971	  741.9	  431.4	 8675.0	...
5009972	  741.7	  431.0	 8677.0	...
5009973	  741.6	  430.5	 8681.0	...
5009974	  741.7	  430.4	 8686.0	...
5009975	  741.8	  430.2	 8688.0	...
5009976	  741.7	  430.1	 8687.0	...
5009977	  741.6	  430.0	 8685.0	...
5009978	  742.0	  430.6	 8684.0	...
5009979	  742.5	  431.3	 8683.0	...
5009980	  742.9	  432.1	 8681.0	...
5009981	  742.8	  432.5	 8678.0	...
5009982	  742.7	  432.8	 8674.0	...
5009983	  742.7	  433.1	 8673.0	...
5009984	  742.8	  432.8	 8674.0	...
5009985	  742.9	  432.3	 8676.0	...
5009986	  742.9	  431.8	 8679.0	...
5009987	  742.6	  431.7	 8681.0	...
5009988	  742.3	  431.7	 8682.0	...
5009989	  742.0	  431.9	 8682.0	...
5009990	  741.9	  432.1	 8678.0	...
5009991	  742.3	  432.2	 8675.0	...
5009992	  742.8	  432.3	 8677.0	...
5009993	  743.4	  432.4	 8682.0	...
5009994	  743.4	  432.0	 8690.0	...
5009995	  743.3	  431.7	 8691.0	...
5009996	  743.2	  431.3	 8694.0	...
5009997	  743.1	  431.4	 8695.0	...
5009998	  743.0	  431.6	 8690.0	...
5009999	  742.7	  431.6	 8685.0	...
5010000	  742.6	  432.0	 8679.0	...
5010001	  742.4	  432.3	 8678.0	...
5010002	  742.7	  432.6	 8677.0	...
5010003	  742.9	  432.7	 8678.0	...
5010004	  743.2	  432.8	 8680.0	...
5010005	  743.4	  432.8	 8682.0	...
5010006	  743.6	  432.8	 8683.0	...
5010007	  743.5	  432.9	 8684.0	...
5010008	  743.2	  432.9	 8685.0	...
5010009	  742.6	  432.6	 8682.0	...
5010010	  742.1	  432.3	 8679.0	...
5010011	  742.1	  432.2	 8677.0	...
5010012	  742.6	  432.0	 8680.0	...
5010013	  743.0	  432.0	 8683.0	...
5010014	  743.0	  432.1	 8685.0	...
5010015	  742.7	  432.3	 8686.0	...
5010016	  742.6	  432.1	 8686.0	...
5010017	  742.3	  431.8	 8690.0	...
5010018	  742.3	  431.5	 8694.0	...
5010019	  742.2	  431.9	 8693.0	...
5010020	  742.1	  432.5	 8689.0	...
5010021	  742.3	  433.0	 8684.0	...
5010022	  742.6	  432.9	 8684.0	...
5010023	  743.0	  432.9	 8683.0	...
5010024	  743.0	  433.0	 8683.0	...
5010025	  743.0	  433.0	 8683.0	...
5010026	  743.1	  433.0	 8683.0	...
5010027	  742.7	  433.0	 8684.0	...
5010028	  742.3	  433.1	 8687.0	...
5010029	  741.8	  433.1	 8690.0	...
5010030	  741.8	  433.1	 8697.0	...
5010031	  741.7	  433.1	 8703.0	...
5010032	  741.6	  432.9	 8708.0	...
5010033	  741.8	  432.7	 8708.0	...
5010034	  741.9	  432.5	 8706.0	...
5010035	  742.1	  432.5	 8702.0	...
5010036	  742.1	  432.6	 8698.0	...
5010037	  742.1	  432.7	 8695.0	...
5010038	  742.1	  432.6	 8696.0	...
5010039	  742.1	  432.3	 8697.0	...
5010040	  741.9	  432.1	 8697.0	...
5010041	  741.7	  432.1	 8696.0	...
5010042	  741.5	  431.9	 8694.0	...
5010043	  741.5	  431.8	 8691.0	...
5010044	  741.6	  432.1	 8689.0	...
5010045	  741.9	  432.6	 8688.0	...
5010046	  742.1	  433.0	 8686.0	...
5010047	  742.5	  432.8	 8683.0	...
5010048	  742.6	  432.7	 8683.0	...
5010049	  742.7	  432.6	 8685.0	...
5010050	  742.7	  432.6	 8689.0	...
5010051	  742.9	  432.9	 8693.0	...
5010052	  743.1	  433.6	 8697.0	...
5010053	  743.3	  434.2	 8699.0	...
5010054	  743.3	  434.6	 8696.0	...
5010055	  743.3	  434.8	 8692.0	...
5010056	  743.3	  435.1	 8689.0	...
5010057	  743.1	  435.3	 8687.0	...
5010058	  743.0	  435.1	 8686.0	...
5010059	  742.8	  434.7	 8685.0	...
5010060	  742.8	  434.5	 8685.0	...
5010061	  742.8	  434.6	 8684.0	...
5010062	  743.0	  434.7	 8683.0	...
5010063	  743.2	  434.7	 8682.0	...
5010064	  743.2	  434.7	 8684.0	...
5010065	  743.0	  434.7	 8687.0	...
5010066	  742.7	  434.7	 8690.0	...
5010067	  742.5	  434.9	 8690.0	...
5010068	  742.6	  435.2	 8691.0	...
5010069	  742.6	  435.6	 8691.0	...
5010070	  742.4	  435.8	 8689.0	...
5010071	  742.1	  435.8	 8686.0	...
5010072	  741.9	  435.9	 8682.0	...
5010073	  741.9	  435.5	 8681.0	...
5010074	  742.2	  435.1	 8678.0	...
5010075	  742.5	  435.1	 8676.0	...
5010076	  742.6	  435.3	 8678.0	...
5010077	  742.6	  435.5	 8682.0	...
5010078	  742.5	  435.2	 8683.0	...
5010079	  742.4	  435.0	 8681.0	...
5010080	  742.5	  434.9	 8679.0	...
5010081	  742.5	  435.5	 8681.0	...
5010082	  742.5	  436.2	 8686.0	...
5010083	  742.5	  436.6	 8689.0	...
5010084	  742.6	  436.6	 8690.0	...
5010085	  742.8	  436.6	 8687.0	...
5010086	  743.1	  436.9	 8685.0	...
5010087	  743.2	  437.0	 8690.0	...
5010088	  743.2	  437.1	 8696.0	...
5010089	  743.4	  437.1	 8698.0	...
5010090	  743.4	  436.5	 8694.0	...
5010091	  743.6	  435.8	 8690.0	...
5010092	  743.6	  435.2	 8690.0	...
5010093	  743.7	  435.2	 8691.0	...
5010094	  743.7	  435.3	 8692.0	...
5010095	  743.5	  435.0	 8692.0	...
5010096	  743.2	  434.7	 8698.0	...
5010097	  742.8	  434.5	 8703.0	...
5010098	  742.6	  434.7	 8709.0	...
5010099	  743.2	  435.0	 8710.0	...
5010100	  743.8	  435.1	 8710.0	...
5010101	  744.4	  435.2	 8707.0	...
5010102	  744.4	  435.3	 8703.0	...
5010103	  744.3	  435.5	 8699.0	...
5010104	  744.0	  435.7	 8696.0	...
5010105	  743.4	  435.8	 8694.0	...
5010106	  743.0	  435.8	 8695.0	...
5010107	  742.9	  435.7	 8691.0	...
5010108	  743.2	  435.8	 8687.0	...
5010109	  743.4	  435.7	 8686.0	...
5010110	  743.6	  435.4	 8693.0	...
5010111	  743.6	  435.2	 8700.0	...
5010112	  743.1	  435.8	 8704.0	...
5010113	  742.6	  436.5	 8702.0	...
5010114	  742.4	  437.3	 8700.0	...
5010115	  742.7	  437.3	 8699.0	...
5010116	  743.0	  437.4	 8696.0	...
5010117	  742.6	  437.3	 8694.0	...
5010118	  742.2	  437.1	 8695.0	...
5010119	  742.0	  436.9	 8697.0	...
5010120	  742.3	  436.9	 8700.0	...
5010121	  742.5	  437.0	 8700.0	...
5010122	  742.4	  436.4	 8703.0	...
5010123	  742.3	  435.6	 8707.0	...
5010124	  742.4	  434.9	 8706.0	...
5010125	  742.6	  435.0	 8703.0	...
5010126	  742.9	  435.0	 8700.0	...
5010127	  742.6	  435.9	 8696.0	...
5010128	  742.3	  436.8	 8691.0	...
5010129	  742.0	  437.7	 8687.0	...
5010130	  742.3	  438.0	 8686.0	...
5010131	  742.6	  438.2	 8684.0	...
5010132	  742.9	  438.3	 8680.0	...
5010133	  742.5	  437.9	 8677.0	...
5010134	  742.0	  437.8	 8673.0	...
5010135	  741.5	  437.7	 8673.0	...
5010136	  741.6	  437.5	 8674.0	...
5010137	  741.7	  437.1	 8673.0	...
5010138	  741.5	  436.6	 8673.0	...
5010139	  741.2	  436.5	 8673.0	...
5010140	  741.0	  436.5	 8675.0	...
5010141	  741.2	  436.9	 8677.0	...
5010142	  741.4	  437.4	 8679.0	...
5010143	  741.5	  437.9	 8681.0	...
5010144	  741.4	  437.6	 8677.0	...
5010145	  741.5	  437.2	 8673.0	...
5010146	  741.8	  436.8	 8672.0	...
5010147	  742.0	  436.6	 8676.0	...
5010148	  742.0	  436.4	 8679.0	...
5010149	  741.7	  436.5	 8679.0	...
5010150	  741.4	  436.6	 8679.0	...
5010151	  741.2	  436.7	 8680.0	...
5010152	  741.3	  436.5	 8682.0	...
5010153	  741.5	  436.3	 8684.0	...
5010154	  741.4	  436.4	 8679.0	...
5010155	  741.2	  436.9	 8672.0	...
5010156	  740.9	  437.4	 8667.0	...
5010157	  741.0	  437.7	 8668.0	...
5010158	  741.0	  437.4	 8669.0	...
5010159	  741.0	  437.2	 8670.0	...
MSG	5010160 0000 _ Number Off
5010160	  741.0	  437.0	 8675.0	...
5010161	  741.4	  437.0	 8680.0	...
5010162	  741.8	  436.8	 8680.0	...
5010163	  742.0	  436.7	 8676.0	...
5010164	  742.0	  436.8	 8672.0	...
5010165	  742.0	  437.1	 8670.0	...
5010166	  742.2	  437.4	 8668.0	...
5010167	  742.2	  437.3	 8671.0	...
5010168	  742.3	  437.2	 8674.0	...
5010169	  742.3	  437.3	 8677.0	...
5010170	  742.2	  437.5	 8677.0	...
5010171	  741.9	  437.8	 8677.0	...
5010172	  741.6	  438.1	 8677.0	...
5010173	  741.5	  438.2	 8678.0	...
5010174	  741.5	  438.3	 8681.0	...
5010175	  741.5	  438.3	 8683.0	...
5010176	  741.3	  437.6	 8682.0	...
5010177	  741.1	  436.9	 8678.0	...
5010178	  741.3	  436.5	 8675.0	...
5010179	  741.8	  436.6	 8672.0	...
5010180	  742.3	  436.8	 8674.0	...
5010181	  742.4	  436.8	 8677.0	...
5010182	  742.5	  436.9	 8680.0	...
5010183	  742.6	  436.9	 8682.0	...
5010184	  742.5	  437.1	 8682.0	...
5010185	  742.4	  437.2	 8680.0	...
5010186	  742.2	  437.3	 8678.0	...
5010187	  742.1	  437.2	 8677.0	...
5010188	  742.0	  437.0	 8678.0	...
5010189	  742.0	  436.9	 8679.0	...
5010190	  742.0	  437.1	 8677.0	...
5010191	  742.0	  437.3	 8675.0	...
5010192	  741.9	  437.5	 8677.0	...
5010193	  741.7	  437.7	 8679.0	...
5010194	  741.5	  437.8	 8681.0	...
5010195	  741.2	  437.8	 8680.0	...
5010196	  741.2	  437.8	 8678.0	...
5010197	  741.2	  437.7	 8678.0	...
5010198	  741.3	  437.5	 8678.0	...
5010199	  741.3	  437.3	 8674.0	...
5010200	  741.4	  437.0	 8670.0	...
5010201	  741.6	  436.9	 8666.0	...
5010202	  741.7	  436.7	 8669.0	...
5010203	  741.8	  437.0	 8673.0	...
5010204	  741.9	  437.2	 8678.0	...
5010205	  742.1	  437.3	 8678.0	...
5010206	  742.2	  437.2	 8673.0	...
5010207	  742.2	  437.5	 8667.0	...
5010208	  742.3	  438.0	 8663.0	...
5010209	  742.0	  438.6	 8662.0	...
5010210	  741.8	  438.8	 8661.0	...
5010211	  741.6	  439.1	 8660.0	...
5010212	  741.7	  439.8	 8660.0	...
5010213	  741.6	  440.5	 8662.0	...
5010214	  741.4	  440.4	 8666.0	...
5010215	  741.3	  439.7	 8669.0	...
5010216	  741.2	  439.1	 8672.0	...
5010217	  741.1	  439.0	 8672.0	...
5010218	  741.5	  438.7	 8673.0	...
5010219	  741.9	  438.5	 8674.0	...
5010220	  742.2	  438.3	 8670.0	...
5010221	  741.9	  438.4	 8665.0	...
5010222	  741.4	  438.4	 8662.0	...
5010223	  741.1	  438.6	 8664.0	...
5010224	  740.9	  438.9	 8666.0	...
5010225	  740.9	  439.2	 8670.0	...
5010226	  740.9	  439.5	 8675.0	...
5010227	  741.0	  439.9	 8675.0	...
5010228	  741.0	  440.3	 8672.0	...
5010229	  740.8	  440.5	 8668.0	...
5010230	  740.7	  440.5	 8665.0	...
5010231	  740.7	  440.2	 8663.0	...
5010232	  740.7	  439.9	 8666.0	...
5010233	  740.8	  439.6	 8672.0	...
5010234	  740.8	  439.5	 8677.0	...
5010235	  741.0	  439.4	 8676.0	...
5010236	  741.1	  439.4	 8677.0	...
5010237	  740.9	  439.4	 8680.0	...
5010238	  740.6	  439.4	 8679.0	...
5010239	  740.2	  439.6	 8674.0	...
5010240	  739.9	  439.7	 8669.0	...
5010241	  739.7	  439.9	 8666.0	...
5010242	  739.6	  439.8	 8667.0	...
5010243	  739.6	  440.0	 8667.0	...
5010244	  740.1	  440.2	 8667.0	...
5010245	  740.9	  440.3	 8667.0	...
5010246	  741.8	  440.2	 8666.0	...
5010247	  742.2	  439.9	 8665.0	...
5010248	  742.1	  439.7	 8664.0	...
5010249	  741.9	  439.6	 8662.0	...
5010250	  741.7	  439.6	 8663.0	...
5010251	  741.5	  439.7	 8664.0	...
5010252	  741.6	  440.1	 8665.0	...
5010253	  741.6	  440.4	 8666.0	...
5010254	  741.2	  440.6	 8667.0	...
5010255	  741.0	  440.9	 8665.0	...
5010256	  740.7	  441.2	 8662.0	...
5010257	  740.9	  441.5	 8662.0	...
5010258	  740.9	  441.5	 8666.0	...
5010259	  740.9	  441.5	 8671.0	...
5010260	  741.0	  441.5	 8673.0	...
5010261	  741.1	  441.6	 8676.0	...
5010262	  741.3	  441.9	 8677.0	...
5010263	  741.3	  442.1	 8676.0	...
5010264	  741.5	  442.3	 8675.0	...
5010265	  741.2	  442.3	 8670.0	...
5010266	  740.8	  442.2	 8666.0	...
5010267	  740.3	  441.7	 8663.0	...
5010268	  740.2	  441.1	 8663.0	...
5010269	  740.2	  441.1	 8662.0	...
5010270	  740.3	  441.8	 8662.0	...
5010271	  740.4	  442.2	 8662.0	...
5010272	  740.5	  441.8	 8663.0	...
5010273	  740.8	  441.4	 8666.0	...
5010274	  740.9	  441.3	 8672.0	...
5010275	  741.1	  441.6	 8677.0	...
5010276	  740.8	  441.9	 8675.0	...
5010277	  740.5	  442.2	 8672.0	...
5010278	  740.1	  442.3	 8667.0	...
5010279	  740.2	  442.5	 8666.0	...
5010280	  740.2	  442.6	 8666.0	...
5010281	  740.1	  442.7	 8664.0	...
5010282	  740.1	  442.7	 8662.0	...
5010283	  740.2	  442.6	 8661.0	...
5010284	  740.3	  442.6	 8663.0	...
5010285	  740.2	  442.3	 8665.0	...
5010286	  740.1	  441.6	 8666.0	...
5010287	  740.0	  440.9	 8669.0	...
5010288	  740.1	  440.5	 8672.0	...
5010289	  740.1	  440.4	 8670.0	...
5010290	  740.3	  441.4	 8664.0	...
5010291	  740.3	  442.3	 8661.0	...
5010292	  740.3	  443.2	 8663.0	...
5010293	  740.3	  443.0	 8665.0	...
5010294	  740.4	  442.7	 8665.0	...
5010295	  740.5	  442.6	 8666.0	...
5010296	  740.4	  442.7	 8667.0	...
5010297	  740.5	  442.7	 8663.0	...
5010298	  740.6	  442.5	 8658.0	...
5010299	  740.7	  442.2	 8659.0	...
5010300	  740.6	  442.1	 8665.0	...
5010301	  740.6	  442.1	 8672.0	...
5010302	  740.6	  442.2	 8670.0	...
5010303	  740.7	  442.2	 8666.0	...
5010304	  740.7	  441.8	 8663.0	...
5010305	  740.7	  441.5	 8664.0	...
5010306	  740.7	  441.5	 8665.0	...
5010307	  740.7	  442.1	 8666.0	...
5010308	  740.8	  442.4	 8665.0	...
5010309	  740.8	  442.5	 8664.0	...
5010310	  740.4	  442.4	 8665.0	...
5010311	  740.0	  442.3	 8666.0	...
5010312	  739.6	  442.3	 8668.0	...
5010313	  739.6	  442.3	 8669.0	...
5010314	  740.0	  442.4	 8672.0	...
5010315	  740.4	  442.6	 8674.0	...
5010316	  741.0	  443.0	 8674.0	...
5010317	  741.1	  443.4	 8666.0	...
5010318	  741.1	  443.7	 8657.0	...
5010319	  741.1	  443.5	 8656.0	...
5010320	  741.0	  443.4	 8660.0	...
5010321	  740.9	  443.4	 8661.0	...
5010322	  741.0	  443.2	 8657.0	...
5010323	  741.1	  442.9	 8656.0	...
5010324	  741.3	  442.7	 8659.0	...
5010325	  741.4	  442.9	 8661.0	...
5010326	  741.4	  443.0	 8660.0	...
5010327	  741.4	  442.4	 8660.0	...
5010328	  741.6	  441.7	 8661.0	...
5010329	  741.7	  441.4	 8662.0	...
5010330	  741.6	  441.7	 8667.0	...
5010331	  741.4	  441.9	 8672.0	...
5010332	  741.1	  441.8	 8677.0	...
5010333	  741.0	  441.6	 8677.0	...
5010334	  740.9	  441.7	 8673.0	...
5010335	  741.0	  441.8	 8669.0	...
5010336	  741.1	  442.1	 8664.0	...
5010337	  741.1	  442.4	 8665.0	...
5010338	  741.0	  442.9	 8668.0	...
5010339	  741.0	  443.2	 8672.0	...
5010340	  740.9	  443.4	 8673.0	...
5010341	  740.9	  443.3	 8671.0	...
5010342	  741.0	  443.2	 8668.0	...
5010343	  741.1	  443.2	 8668.0	...
5010344	  741.2	  443.2	 8667.0	...
5010345	  741.3	  443.1	 8667.0	...
5010346	  741.3	  443.0	 8668.0	...
5010347	  741.0	  443.0	 8670.0	...
5010348	  740.5	  442.5	 8673.0	...
5010349	  740.0	  441.9	 8674.0	...
5010350	  739.9	  441.6	 8673.0	...
5010351	  740.1	  442.0	 8671.0	...
5010352	  740.1	  442.2	 8669.0	...
5010353	  740.1	  442.1	 8670.0	...
5010354	  740.1	  441.9	 8668.0	...
5010355	  740.3	  441.8	 8666.0	...
5010356	  740.5	  442.4	 8665.0	...
5010357	  740.5	  443.0	 8665.0	...
5010358	  740.8	  443.4	 8666.0	...
5010359	  741.1	  443.2	 8667.0	...
5010360	  741.5	  443.1	 8668.0	...
5010361	  741.5	  443.4	 8666.0	...
5010362	  741.7	  443.5	 8664.0	...
5010363	  741.9	  443.6	 8663.0	...
5010364	  742.2	  443.5	 8660.0	...
5010365	  742.3	  443.6	 8658.0	...
5010366	  742.4	  443.8	 8656.0	...
5010367	  742.4	  444.6	 8656.0	...
5010368	  742.1	  445.1	 8657.0	...
5010369	  741.5	  445.4	 8658.0	...
5010370	  740.8	  445.2	 8658.0	...
5010371	  740.9	  444.6	 8657.0	...
5010372	  741.3	  444.2	 8657.0	...
5010373	  741.5	  444.7	 8658.0	...
MSG	5010374 0000 _ Number On
5010374	  741.3	  445.5	 8659.0	...
5010375	  741.2	  446.2	 8660.0	...
5010376	  741.2	  445.2	 8660.0	...
5010377	  741.4	  444.3	 8662.0	...
5010378	  741.6	  443.9	 8664.0	...
5010379	  742.0	  444.4	 8666.0	...
5010380	  742.2	  444.9	 8666.0	...
5010381	  742.3	  445.1	 8666.0	...
5010382	  742.4	  445.2	 8666.0	...
5010383	  742.6	  445.5	 8661.0	...
5010384	  742.7	  445.9	 8656.0	...
5010385	  742.7	  445.6	 8653.0	...
5010386	  742.6	  445.1	 8654.0	...
5010387	  742.1	  445.1	 8655.0	...
5010388	  741.8	  445.5	 8654.0	...
5010389	  741.4	  445.9	 8659.0	...
5010390	  741.3	  445.8	 8663.0	...
5010391	  741.4	  445.7	 8667.0	...
5010392	  741.5	  445.8	 8666.0	...
5010393	  741.7	  445.8	 8665.0	...
5010394	  741.6	  445.9	 8666.0	...
5010395	  741.6	  445.8	 8666.0	...
5010396	  741.4	  445.7	 8665.0	...
5010397	  741.2	  445.8	 8663.0	...
5010398	  741.0	  446.0	 8662.0	...
5010399	  740.9	  446.3	 8661.0	...
5010400	  740.8	  446.4	 8660.0	...
5010401	  740.7	  446.4	 8658.0	...
5010402	  740.6	  446.3	 8658.0	...
5010403	  741.0	  446.3	 8658.0	...
5010404	  741.3	  446.3	 8661.0	...
5010405	  741.7	  446.4	 8663.0	...
5010406	  741.8	  446.7	 8659.0	...
5010407	  741.8	  447.0	 8654.0	...
5010408	  741.6	  447.2	 8648.0	...
5010409	  741.2	  447.0	 8650.0	...
5010410	  741.0	  446.7	 8653.0	...
5010411	  741.1	  446.2	 8656.0	...
5010412	  741.2	  445.8	 8657.0	...
5010413	  741.1	  445.7	 8657.0	...
5010414	  741.4	  445.6	 8657.0	...
5010415	  741.7	  446.0	 8656.0	...
5010416	  741.5	  446.4	 8654.0	...
5010417	  741.0	  446.9	 8652.0	...
5010418	  740.5	  447.0	 8651.0	...
5010419	  740.5	  446.4	 8653.0	...
5010420	  740.4	  445.9	 8657.0	...
5010421	  740.5	  445.9	 8662.0	...
5010422	  740.8	  446.6	 8665.0	...
5010423	  741.2	  447.3	 8666.0	...
5010424	  741.1	  447.4	 8665.0	...
5010425	  740.8	  447.6	 8664.0	...
5010426	  740.7	  447.8	 8664.0	...
5010427	  741.0	  448.1	 8664.0	...
5010428	  740.9	  448.2	 8666.0	...
5010429	  740.6	  448.3	 8668.0	...
5010430	  740.5	  448.2	 8671.0	...
5010431	  740.6	  447.7	 8672.0	...
5010432	  740.6	  447.2	 8666.0	...
5010433	  740.5	  447.3	 8658.0	...
5010434	  740.4	  447.7	 8650.0	...
5010435	  740.5	  448.2	 8649.0	...
5010436	  740.5	  447.8	 8650.0	...
5010437	  740.6	  447.4	 8655.0	...
5010438	  740.7	  447.0	 8659.0	...
5010439	  740.6	  447.0	 8660.0	...
5010440	  740.4	  447.0	 8657.0	...
5010441	  740.1	  447.2	 8653.0	...
5010442	  740.0	  447.4	 8652.0	...
5010443	  740.0	  447.6	 8652.0	...
5010444	  740.0	  447.7	 8653.0	...
5010445	  740.1	  447.7	 8654.0	...
5010446	  740.1	  447.7	 8653.0	...
5010447	  740.0	  447.7	 8656.0	...
5010448	  740.0	  447.7	 8661.0	...
5010449	  740.3	  447.8	 8667.0	...
5010450	  740.5	  447.9	 8668.0	...
5010451	  740.5	  447.5	 8667.0	...
5010452	  740.5	  447.0	 8666.0	...
5010453	  740.4	  446.4	 8666.0	...
5010454	  740.3	  446.2	 8666.0	...
5010455	  740.1	  445.7	 8665.0	...
5010456	  739.9	  445.3	 8665.0	...
5010457	  739.7	  445.1	 8667.0	...
5010458	  739.8	  445.5	 8669.0	...
5010459	  739.6	  445.9	 8670.0	...
5010460	  739.5	  446.4	 8670.0	...
5010461	  739.5	  446.9	 8670.0	...
5010462	  739.8	  447.5	 8670.0	...
5010463	  740.0	  447.8	 8673.0	...
5010464	  740.1	  447.3	 8675.0	...
5010465	  739.9	  446.9	 8671.0	...
5010466	  739.9	  446.6	 8663.0	...
5010467	  739.9	  446.6	 8657.0	...
5010468	  740.0	  446.8	 8657.0	...
5010469	  740.6	  446.9	 8658.0	...
5010470	  741.1	  446.9	 8658.0	...
5010471	  741.3	  446.8	 8658.0	...
5010472	  741.0	  446.5	 8658.0	...
5010473	  740.6	  446.3	 8656.0	...
5010474	  740.4	  446.0	 8654.0	...
5010475	  740.0	  445.8	 8655.0	...
5010476	  739.6	  445.5	 8657.0	...
5010477	  739.7	  445.3	 8660.0	...
5010478	  740.1	  445.2	 8661.0	...
5010479	  740.4	  445.0	 8662.0	...
5010480	  740.3	  445.0	 8664.0	...
5010481	  740.3	  445.6	 8659.0	...
5010482	  740.3	  446.2	 8654.0	...
5010483	  740.3	  446.7	 8650.0	...
5010484	  740.3	  446.7	 8651.0	...
5010485	  740.2	  446.5	 8651.0	...
5010486	  740.4	  446.2	 8654.0	...
5010487	  740.6	  446.0	 8656.0	...
5010488	  740.9	  446.2	 8659.0	...
5010489	  740.9	  446.6	 8661.0	...
5010490	  741.1	  447.2	 8661.0	...
5010491	  741.1	  447.5	 8661.0	...
5010492	  741.1	  447.5	 8661.0	...
5010493	  741.1	  447.1	 8658.0	...
5010494	  741.1	  446.8	 8655.0	...
5010495	  740.8	  446.8	 8655.0	...
5010496	  740.5	  446.8	 8659.0	...
5010497	  740.5	  446.8	 8664.0	...
5010498	  740.8	  446.7	 8670.0	...
5010499	  740.7	  446.9	 8672.0	...
5010500	  740.3	  447.0	 8676.0	...
5010501	  739.7	  447.1	 8677.0	...
5010502	  739.6	  447.0	 8672.0	...
5010503	  739.8	  447.1	 8665.0	...
5010504	  740.1	  447.1	 8662.0	...
5010505	  740.4	  447.2	 8665.0	...
5010506	  740.4	  447.6	 8668.0	...
5010507	  740.9	  448.0	 8669.0	...
5010508	  741.4	  448.3	 8669.0	...
5010509	  741.8	  448.1	 8670.0	...
5010510	  741.7	  447.5	 8672.0	...
5010511	  741.5	  447.0	 8673.0	...
5010512	  741.5	  446.7	 8673.0	...
5010513	  741.5	  446.7	 8672.0	...
5010514	  741.5	  446.7	 8671.0	...
5010515	  741.6	  447.1	 8670.0	...
5010516	  741.6	  447.5	 8668.0	...
5010517	  741.6	  447.9	 8667.0	...
5010518	  741.6	  447.8	 8669.0	...
5010519	  741.6	  447.7	 8672.0	...
5010520	  741.6	  447.6	 8672.0	...
5010521	  741.5	  447.8	 8671.0	...
5010522	  741.2	  448.0	 8669.0	...
5010523	  740.9	  448.1	 8669.0	...
5010524	  741.0	  448.1	 8669.0	...
5010525	  741.4	  448.1	 8670.0	...
5010526	  741.9	  448.1	 8670.0	...
5010527	  742.1	  448.1	 8669.0	...
5010528	  742.1	  447.5	 8667.0	...
5010529	  742.0	  447.0	 8664.0	...
5010530	  741.8	  446.5	 8664.0	...
5010531	  741.7	  446.5	 8666.0	...
5010532	  741.6	  446.5	 8668.0	...
5010533	  741.5	  446.6	 8669.0	...
5010534	  741.7	  447.1	 8668.0	...
5010535	  741.9	  447.5	 8668.0	...
5010536	  741.8	  447.8	 8668.0	...
5010537	  741.5	  447.9	 8667.0	...
5010538	  741.2	  448.0	 8665.0	...
5010539	  741.2	  448.1	 8662.0	...
5010540	  741.1	  447.9	 8663.0	...
5010541	  740.9	  447.7	 8668.0	...
5010542	  740.6	  447.5	 8673.0	...
5010543	  740.8	  447.4	 8677.0	...
5010544	  741.3	  447.4	 8678.0	...
5010545	  741.9	  447.4	 8679.0	...
5010546	  742.2	  447.4	 8679.0	...
5010547	  742.5	  447.5	 8679.0	...
5010548	  742.7	  447.6	 8677.0	...
5010549	  742.7	  447.7	 8677.0	...
5010550	  742.9	  447.9	 8676.0	...
5010551	  743.0	  448.3	 8675.0	...
5010552	  743.0	  448.6	 8674.0	...
5010553	  742.9	  448.7	 8673.0	...
5010554	  742.8	  448.8	 8673.0	...
5010555	  742.7	  448.8	 8674.0	...
5010556	  742.7	  448.8	 8676.0	...
5010557	  742.7	  448.7	 8679.0	...
5010558	  742.6	  448.8	 8682.0	...
5010559	  742.5	  448.9	 8684.0	...
5010560	  742.4	  449.0	 8683.0	...
5010561	  742.3	  449.1	 8681.0	...
5010562	  742.4	  449.4	 8678.0	...
5010563	  742.5	  449.6	 8675.0	...
5010564	  742.5	  449.7	 8675.0	...
5010565	  742.5	  449.6	 8681.0	...
5010566	  742.5	  449.4	 8687.0	...
5010567	  742.5	  449.3	 8688.0	...
5010568	  742.5	  449.6	 8685.0	...
5010569	  742.4	  450.0	 8681.0	...
5010570	  742.4	  450.5	 8680.0	...
5010571	  742.3	  450.5	 8674.0	...
5010572	  742.2	  450.6	 8668.0	...
5010573	  742.1	  450.6	 8663.0	...
5010574	  742.1	  450.7	 8664.0	...
5010575	  742.1	  450.8	 8665.0	...
5010576	  742.3	  450.8	 8664.0	...
5010577	  742.5	  450.7	 8661.0	...
5010578	  742.8	  450.9	 8658.0	...
5010579	  743.0	  451.3	 8657.0	...
5010580	  743.1	  451.3	 8657.0	...
5010581	  743.2	  450.9	 8657.0	...
5010582	  743.2	  450.3	 8664.0	...
5010583	  743.1	  450.0	 8672.0	...
5010584	  742.9	  449.8	 8679.0	...
5010585	  742.5	  449.6	 8679.0	...
5010586	  742.4	  449.5	 8679.0	...
5010587	  742.2	  449.4	 8679.0	...
5010588	  742.3	  449.3	 8679.0	...
5010589	  742.3	  449.0	 8680.0	...
5010590	  742.5	  448.5	 8681.0	...
5010591	  742.6	  448.0	 8684.0	...
5010592	  742.7	  447.7	 8687.0	...
5010593	  742.7	  447.6	 8689.0	...
5010594	  742.9	  447.5	 8689.0	...
5010595	  743.2	  447.8	 8688.0	...
5010596	  743.5	  448.3	 8686.0	...
5010597	  743.4	  448.8	 8683.0	...
5010598	  743.2	  448.8	 8680.0	...
5010599	  743.0	  449.5	 8678.0	...
5010600	  742.8	  450.1	 8678.0	...
5010601	  742.8	  450.2	 8678.0	...
5010602	  742.8	  449.7	 8678.0	...
5010603	  742.7	  449.0	 8677.0	...
5010604	  742.5	  449.0	 8676.0	...
5010605	  742.3	  448.9	 8675.0	...
5010606	  742.4	  448.9	 8674.0	...
5010607	  742.5	  449.4	 8677.0	...
5010608	  742.6	  450.0	 8681.0	...
5010609	  742.8	  450.5	 8685.0	...
5010610	  742.9	  449.7	 8686.0	...
5010611	  743.0	  449.0	 8686.0	...
5010612	  742.9	  448.8	 8687.0	...
5010613	  742.9	  449.3	 8686.0	...
5010614	  743.1	  449.9	 8684.0	...
5010615	  743.3	  450.0	 8684.0	...
5010616	  743.5	  449.9	 8686.0	...
5010617	  743.5	  449.5	 8684.0	...
5010618	  743.5	  449.1	 8680.0	...
5010619	  743.3	  448.8	 8673.0	...
5010620	  743.2	  448.7	 8670.0	...
5010621	  743.3	  449.2	 8668.0	...
5010622	  743.6	  449.6	 8672.0	...
5010623	  744.1	  449.9	 8676.0	...
5010624	  744.2	  449.5	 8681.0	...
5010625	  744.0	  449.2	 8681.0	...
5010626	  743.4	  449.1	 8679.0	...
5010627	  742.7	  448.8	 8679.0	...
5010628	  742.4	  448.2	 8679.0	...
5010629	  742.4	  447.6	 8681.0	...
5010630	  742.6	  447.5	 8683.0	...
5010631	  742.7	  447.9	 8682.0	...
5010632	  742.8	  448.3	 8678.0	...
5010633	  742.8	  448.1	 8675.0	...
5010634	  742.8	  447.6	 8674.0	...
5010635	  742.9	  447.4	 8671.0	...
5010636	  743.0	  447.8	 8668.0	...
5010637	  743.1	  447.8	 8667.0	...
5010638	  743.3	  447.7	 8668.0	...
5010639	  743.6	  447.4	 8668.0	...
5010640	  743.7	  447.6	 8665.0	...
5010641	  743.6	  447.9	 8667.0	...
5010642	  743.5	  448.5	 8670.0	...
5010643	  743.5	  449.0	 8672.0	...
5010644	  743.5	  449.3	 8673.0	...
5010645	  743.4	  449.2	 8673.0	...
5010646	  743.3	  448.9	 8673.0	...
5010647	  743.2	  448.5	 8674.0	...
5010648	  743.2	  448.1	 8673.0	...
5010649	  743.5	  447.7	 8672.0	...
5010650	  743.7	  447.5	 8670.0	...
5010651	  744.0	  447.6	 8668.0	...
5010652	  744.1	  447.8	 8665.0	...
5010653	  744.1	  448.1	 8662.0	...
5010654	  743.9	  448.2	 8664.0	...
5010655	  743.7	  448.2	 8668.0	...
5010656	  743.7	  448.1	 8672.0	...
5010657	  743.6	  448.0	 8672.0	...
5010658	  743.5	  447.9	 8669.0	...
5010659	  743.7	  447.7	 8666.0	...
5010660	  744.2	  447.5	 8669.0	...
5010661	  744.7	  447.4	 8672.0	...
5010662	  744.7	  447.2	 8668.0	...
5010663	  744.4	  447.2	 8659.0	...
5010664	  744.0	  447.1	 8651.0	...
5010665	  743.8	  447.2	 8650.0	...
5010666	  743.7	  447.7	 8650.0	...
5010667	  743.7	  448.3	 8650.0	...
5010668	  743.7	  448.5	 8656.0	...
5010669	  743.8	  448.1	 8663.0	...
5010670	  743.8	  447.7	 8669.0	...
5010671	  743.8	  447.3	 8668.0	...
5010672	  744.0	  446.9	 8666.0	...
5010673	  744.3	  446.6	 8663.0	...
5010674	  744.2	  446.6	 8668.0	...
5010675	  743.8	  447.2	 8673.0	...
5010676	  743.4	  447.6	 8679.0	...
5010677	  743.4	  447.7	 8679.0	...
5010678	  743.7	  447.2	 8680.0	...
5010679	  744.0	  447.1	 8680.0	...
5010680	  744.3	  447.3	 8678.0	...
5010681	  744.3	  447.5	 8675.0	...
5010682	  744.2	  447.7	 8672.0	...
5010683	  744.2	  448.0	 8673.0	...
5010684	  744.3	  448.4	 8677.0	...
5010685	  744.4	  448.1	 8681.0	...
5010686	  744.4	  447.7	 8686.0	...
5010687	  744.3	  447.4	 8688.0	...
5010688	  744.1	  447.5	 8682.0	...
5010689	  743.9	  447.6	 8675.0	...
5010690	  743.6	  447.4	 8672.0	...
MSG	5010691 0000 _ Number Off
5010691	  743.7	  447.2	 8675.0	...
5010692	  743.8	  447.0	 8678.0	...
5010693	  744.0	  447.1	 8676.0	...
5010694	  743.9	  447.3	 8675.0	...
5010695	  744.0	  447.4	 8682.0	...
5010696	  744.1	  447.3	 8688.0	...
5010697	  744.2	  447.1	 8689.0	...
5010698	  744.2	  446.9	 8684.0	...
5010699	  744.2	  446.9	 8679.0	...
5010700	  744.2	  446.9	 8682.0	...
5010701	  744.2	  447.7	 8684.0	...
5010702	  744.3	  448.4	 8686.0	...
5010703	  744.3	  448.8	 8686.0	...
5010704	  744.4	  448.3	 8684.0	...
5010705	  744.7	  447.9	 8684.0	...
5010706	  744.8	  447.8	 8684.0	...
5010707	  744.8	  447.8	 8693.0	...
5010708	  744.9	  447.8	 8701.0	...
5010709	  745.1	  447.9	 8705.0	...
5010710	  745.3	  448.1	 8702.0	...
5010711	  745.5	  448.2	 8698.0	...
5010712	  745.7	  448.2	 8699.0	...
5010713	  745.4	  447.9	 8699.0	...
5010714	  744.8	  447.7	 8700.0	...
5010715	  744.2	  447.6	 8701.0	...
5010716	  744.1	  447.7	 8701.0	...
5010717	  744.3	  448.0	 8696.0	...
5010718	  744.6	  448.2	 8692.0	...
5010719	  744.7	  448.3	 8688.0	...
5010720	  744.8	  448.2	 8688.0	...
5010721	  744.8	  448.1	 8689.0	...
5010722	  744.8	  447.9	 8689.0	...
5010723	  744.8	  447.9	 8690.0	...
5010724	  744.9	  447.7	 8691.0	...
5010725	  745.1	  447.5	 8691.0	...
5010726	  745.4	  447.3	 8692.0	...
5010727	  745.2	  447.2	 8692.0	...
5010728	  744.9	  447.3	 8693.0	...
5010729	  744.7	  447.3	 8692.0	...
5010730	  744.9	  447.3	 8694.0	...
5010731	  745.2	  447.3	 8696.0	...
5010732	  745.3	  447.3	 8696.0	...
5010733	  745.2	  447.6	 8695.0	...
5010734	  744.7	  447.9	 8694.0	...
5010735	  744.4	  448.2	 8694.0	...
5010736	  744.1	  448.2	 8696.0	...
5010737	  744.2	  448.2	 8696.0	...
5010738	  744.5	  448.6	 8696.0	...
5010739	  744.7	  448.4	 8695.0	...
5010740	  744.7	  447.6	 8697.0	...
5010741	  745.0	  446.3	 8700.0	...
5010742	  745.5	  445.7	 8701.0	...
5010743	  745.7	  445.9	 8700.0	...
5010744	  745.5	  446.2	 8700.0	...
5010745	  745.2	  446.2	 8701.0	...
5010746	  745.2	  446.1	 8700.0	...
5010747	  744.7	  446.3	 8700.0	...
5010748	  744.2	  446.6	 8700.0	...
5010749	  744.0	  446.8	 8703.0	...
5010750	  744.4	  447.0	 8705.0	...
5010751	  744.8	  447.2	 8706.0	...
5010752	  744.9	  447.4	 8704.0	...
5010753	  744.9	  447.3	 8703.0	...
5010754	  744.9	  447.2	 8702.0	...
5010755	  744.8	  446.7	 8702.0	...
5010756	  744.8	  446.2	 8699.0	...
5010757	  744.9	  446.0	 8698.0	...
5010758	  744.9	  446.3	 8697.0	...
5010759	  745.0	  446.8	 8698.0	...
5010760	  745.0	  447.1	 8697.0	...
5010761	  745.1	  446.9	 8699.0	...
5010762	  745.3	  446.5	 8701.0	...
5010763	  745.4	  445.9	 8702.0	...
5010764	  745.4	  445.7	 8702.0	...
5010765	  745.4	  445.4	 8703.0	...
5010766	  745.6	  445.6	 8703.0	...
5010767	  745.8	  445.8	 8699.0	...
5010768	  746.1	  445.9	 8696.0	...
5010769	  746.1	  445.8	 8693.0	...
5010770	  746.2	  445.7	 8693.0	...
5010771	  746.3	  446.1	 8694.0	...
5010772	  746.4	  446.8	 8694.0	...
5010773	  746.3	  447.6	 8695.0	...
5010774	  746.1	  448.1	 8694.0	...
5010775	  745.8	  447.8	 8693.0	...
5010776	  745.5	  447.6	 8692.0	...
5010777	  745.3	  447.4	 8697.0	...
5010778	  745.2	  447.0	 8702.0	...
5010779	  745.1	  446.7	 8706.0	...
5010780	  745.2	  446.6	 8701.0	...
5010781	  745.4	  447.1	 8697.0	...
5010782	  745.6	  447.2	 8693.0	...
5010783	  745.6	  446.7	 8696.0	...
5010784	  745.5	  446.2	 8700.0	...
5010785	  745.3	  445.9	 8704.0	...
5010786	  745.0	  445.9	 8704.0	...
5010787	  744.8	  445.9	 8704.0	...
5010788	  745.0	  445.9	 8704.0	...
5010789	  745.3	  446.0	 8703.0	...
5010790	  745.6	  446.1	 8702.0	...
5010791	  745.6	  446.5	 8703.0	...
5010792	  745.6	  446.9	 8706.0	...
5010793	  745.6	  447.0	 8710.0	...
5010794	  745.5	  446.8	 8712.0	...
5010795	  745.3	  447.0	 8713.0	...
5010796	  745.2	  447.1	 8714.0	...
5010797	  745.1	  447.3	 8714.0	...
5010798	  745.2	  447.0	 8715.0	...
5010799	  745.1	  447.1	 8715.0	...
5010800	  745.1	  447.1	 8717.0	...
5010801	  745.4	  446.9	 8718.0	...
5010802	  745.7	  446.7	 8719.0	...
5010803	  746.0	  446.7	 8717.0	...
5010804	  745.9	  447.0	 8714.0	...
5010805	  745.7	  447.2	 8710.0	...
5010806	  745.5	  447.2	 8707.0	...
5010807	  745.6	  447.5	 8706.0	...
5010808	  745.7	  447.8	 8705.0	...
5010809	  745.5	  448.1	 8708.0	...
5010810	  745.0	  447.3	 8712.0	...
5010811	  745.0	  446.6	 8716.0	...
5010812	  745.3	  446.3	 8717.0	...
5010813	  745.5	  447.0	 8715.0	...
5010814	  745.3	  447.7	 8712.0	...
5010815	  745.0	  448.1	 8709.0	...
5010816	  744.7	  448.3	 8708.0	...
5010817	  744.5	  448.4	 8707.0	...
5010818	  744.6	  448.4	 8706.0	...
5010819	  744.9	  448.4	 8706.0	...
5010820	  745.7	  448.3	 8706.0	...
5010821	  746.1	  448.3	 8706.0	...
5010822	  746.4	  448.3	 8707.0	...
5010823	  746.2	  448.4	 8709.0	...
5010824	  746.0	  448.4	 8710.0	...
5010825	  746.0	  448.3	 8707.0	...
5010826	  746.1	  448.3	 8710.0	...
5010827	  746.1	  448.2	 8715.0	...
5010828	  746.3	  448.2	 8717.0	...
5010829	  746.3	  448.2	 8714.0	...
5010830	  746.5	  448.0	 8711.0	...
5010831	  746.6	  447.7	 8710.0	...
5010832	  746.8	  447.5	 8709.0	...
5010833	  746.8	  447.8	 8707.0	...
5010834	  746.8	  447.2	 8705.0	...
5010835	  746.4	  446.6	 8705.0	...
5010836	  745.9	  445.8	 8706.0	...
5010837	  745.6	  445.8	 8710.0	...
5010838	  745.8	  446.0	 8714.0	...
5010839	  745.9	  446.4	 8718.0	...
5010840	  745.9	  446.7	 8718.0	...
5010841	  745.9	  446.9	 8721.0	...
5010842	  745.9	  447.2	 8724.0	...
5010843	  745.9	  447.9	 8725.0	...
5010844	  746.0	  448.3	 8721.0	...
5010845	  746.0	  448.9	 8717.0	...
5010846	  745.9	  449.1	 8712.0	...
5010847	  746.1	  449.1	 8708.0	...
5010848	  746.2	  448.8	 8705.0	...
5010849	  746.2	  448.4	 8705.0	...
5010850	  746.1	  448.1	 8706.0	...
5010851	  746.0	  447.7	 8708.0	...
5010852	  746.3	  447.3	 8710.0	...
5010853	  746.5	  447.2	 8711.0	...
5010854	  746.7	  447.2	 8712.0	...
5010855	  746.7	  447.2	 8711.0	...
5010856	  746.7	  447.1	 8710.0	...
5010857	  746.6	  447.1	 8709.0	...
5010858	  746.6	  447.1	 8709.0	...
5010859	  746.6	  446.9	 8709.0	...
5010860	  746.7	  446.7	 8709.0	...
5010861	  746.8	  446.7	 8710.0	...
5010862	  746.8	  446.8	 8710.0	...
5010863	  746.8	  446.9	 8713.0	...
5010864	  746.6	  447.1	 8720.0	...
5010865	  746.4	  447.1	 8727.0	...
5010866	  746.2	  447.0	 8728.0	...
5010867	  746.1	  447.1	 8725.0	...
5010868	  746.4	  447.3	 8724.0	...
5010869	  746.8	  447.5	 8725.0	...
5010870	  747.1	  447.1	 8728.0	...
5010871	  747.0	  446.7	 8730.0	...
5010872	  747.0	  446.5	 8732.0	...
5010873	  747.3	  446.6	 8732.0	...
5010874	  747.6	  446.8	 8732.0	...
5010875	  747.9	  446.8	 8729.0	...
5010876	  747.9	  447.0	 8727.0	...
5010877	  747.9	  447.2	 8725.0	...
5010878	  747.9	  447.5	 8724.0	...
5010879	  747.8	  447.8	 8723.0	...
5010880	  747.8	  447.8	 8722.0	...
5010881	  747.8	  447.6	 8724.0	...
5010882	  747.3	  447.2	 8726.0	...
5010883	  746.8	  447.2	 8727.0	...
5010884	  746.5	  447.4	 8727.0	...
5010885	  746.8	  447.5	 8727.0	...
5010886	  747.2	  447.5	 8728.0	...
5010887	  747.3	  447.3	 8729.0	...
5010888	  747.4	  447.3	 8729.0	...
5010889	  747.5	  447.6	 8727.0	...
5010890	  747.6	  447.8	 8725.0	...
5010891	  747.7	  448.0	 8724.0	...
MSG	5010892 0000 _ Number On
5010892	  747.7	  448.3	 8723.0	...
5010893	  747.4	  448.6	 8721.0	...
5010894	  747.1	  448.9	 8720.0	...
5010895	  746.8	  448.9	 8720.0	...
5010896	  746.9	  448.8	 8720.0	...
5010897	  747.0	  448.6	 8720.0	...
5010898	  747.4	  448.4	 8721.0	...
5010899	  747.8	  448.3	 8725.0	...
5010900	  748.2	  448.4	 8728.0	...
5010901	  748.2	  448.6	 8726.0	...
5010902	  748.2	  448.4	 8720.0	...
5010903	  748.2	  448.0	 8714.0	...
5010904	  748.4	  447.6	 8715.0	...
5010905	  748.5	  448.0	 8715.0	...
5010906	  747.9	  448.5	 8714.0	...
5010907	  747.2	  449.0	 8713.0	...
5010908	  746.6	  449.0	 8715.0	...
5010909	  746.8	  448.7	 8719.0	...
5010910	  746.9	  448.5	 8722.0	...
5010911	  746.9	  448.5	 8720.0	...
5010912	  747.1	  448.7	 8719.0	...
5010913	  747.5	  448.8	 8724.0	...
5010914	  747.9	  448.8	 8729.0	...
5010915	  747.9	  448.8	 8736.0	...
5010916	  747.9	  448.9	 8737.0	...
5010917	  747.7	  447.8	 8734.0	...
5010918	  747.6	  446.6	 8730.0	...
5010919	  747.6	  445.6	 8727.0	...
5010920	  747.7	  446.0	 8728.0	...
5010921	  747.3	  446.6	 8728.0	...
5010922	  746.7	  447.0	 8728.0	...
5010923	  746.2	  447.4	 8727.0	...
5010924	  746.2	  447.5	 8726.0	...
5010925	  746.3	  447.4	 8731.0	...
5010926	  746.5	  447.3	 8737.0	...
5010927	  746.6	  447.2	 8741.0	...
5010928	  746.7	  447.5	 8740.0	...
5010929	  746.7	  447.6	 8736.0	...
5010930	  746.8	  447.8	 8733.0	...
5010931	  746.8	  447.8	 8730.0	...
5010932	  746.8	  447.7	 8730.0	...
5010933	  746.8	  447.8	 8731.0	...
5010934	  746.8	  447.8	 8732.0	...
5010935	  746.8	  447.7	 8732.0	...
5010936	  746.9	  447.5	 8731.0	...
5010937	  747.0	  447.1	 8731.0	...
5010938	  747.3	  447.0	 8732.0	...
5010939	  747.6	  446.9	 8734.0	...
5010940	  747.6	  446.9	 8738.0	...
5010941	  747.5	  447.0	 8740.0	...
5010942	  747.2	  447.2	 8739.0	...
5010943	  747.1	  447.2	 8737.0	...
5010944	  747.0	  447.2	 8734.0	...
5010945	  747.0	  447.0	 8735.0	...
5010946	  746.9	  447.0	 8738.0	...
5010947	  746.9	  447.0	 8741.0	...
5010948	  746.8	  447.0	 8742.0	...
5010949	  746.8	  446.8	 8742.0	...
5010950	  746.7	  446.8	 8742.0	...
5010951	  746.5	  447.5	 8742.0	...
5010952	  746.3	  448.2	 8742.0	...
5010953	  746.2	  448.8	 8742.0	...
5010954	  746.2	  448.7	 8741.0	...
5010955	  746.3	  448.4	 8739.0	...
5010956	  746.5	  448.3	 8732.0	...
5010957	  746.6	  447.9	 8726.0	...
5010958	  746.6	  447.6	 8722.0	...
5010959	  746.5	  447.0	 8721.0	...
5010960	  746.4	  446.5	 8722.0	...
5010961	  746.4	  446.8	 8724.0	...
5010962	  746.5	  447.3	 8726.0	...
5010963	  746.4	  447.7	 8727.0	...
5010964	  746.5	  447.6	 8724.0	...
5010965	  746.6	  447.4	 8721.0	...
5010966	  746.7	  447.3	 8719.0	...
5010967	  746.8	  447.3	 8719.0	...
5010968	  747.1	  447.3	 8721.0	...
5010969	  747.4	  447.2	 8723.0	...
5010970	  747.5	  447.3	 8726.0	...
5010971	  747.5	  447.3	 8728.0	...
5010972	  747.7	  447.2	 8728.0	...
5010973	  747.8	  446.9	 8726.0	...
5010974	  747.8	  446.9	 8725.0	...
5010975	  747.5	  446.9	 8725.0	...
5010976	  747.1	  447.2	 8725.0	...
5010977	  747.0	  447.2	 8725.0	...
5010978	  746.9	  447.0	 8725.0	...
5010979	  746.6	  447.1	 8726.0	...
5010980	  746.4	  447.2	 8726.0	...
5010981	  746.1	  447.4	 8725.0	...
5010982	  746.2	  447.3	 8723.0	...
5010983	  746.4	  447.3	 8722.0	...
5010984	  746.6	  447.2	 8721.0	...
5010985	  746.7	  447.3	 8721.0	...
5010986	  746.6	  447.4	 8722.0	...
5010987	  746.6	  447.5	 8722.0	...
5010988	  746.6	  447.6	 8726.0	...
5010989	  746.4	  447.5	 8731.0	...
5010990	  746.3	  447.4	 8733.0	...
5010991	  746.3	  447.3	 8732.0	...
5010992	  746.4	  447.3	 8733.0	...
5010993	  746.3	  446.7	 8736.0	...
5010994	  746.2	  445.9	 8736.0	...
5010995	  746.2	  445.2	 8734.0	...
5010996	  746.3	  445.4	 8727.0	...
5010997	  746.5	  445.5	 8723.0	...
5010998	  746.6	  445.7	 8720.0	...
5010999	  746.8	  445.8	 8722.0	...
5011000	  746.5	  445.4	 8724.0	...
5011001	  746.2	  444.9	 8725.0	...
5011002	  745.8	  444.2	 8724.0	...
5011003	  745.8	  444.1	 8724.0	...
5011004	  745.8	  444.2	 8726.0	...
5011005	  745.9	  444.3	 8728.0	...
5011006	  746.1	  444.5	 8731.0	...
5011007	  746.1	  444.5	 8732.0	...
5011008	  746.0	  444.4	 8732.0	...
5011009	  746.2	  444.3	 8731.0	...
5011010	  746.5	  445.0	 8729.0	...
5011011	  746.7	  445.7	 8726.0	...
5011012	  746.6	  445.7	 8724.0	...
5011013	  746.4	  445.0	 8724.0	...
5011014	  746.3	  444.5	 8721.0	...
5011015	  746.3	  444.3	 8715.0	...
5011016	  746.6	  444.2	 8710.0	...
5011017	  746.8	  443.8	 8708.0	...
5011018	  746.8	  443.8	 8709.0	...
5011019	  746.3	  443.8	 8710.0	...
5011020	  745.8	  444.0	 8711.0	...
5011021	  745.4	  444.1	 8712.0	...
5011022	  745.3	  444.2	 8709.0	...
5011023	  745.5	  444.2	 8706.0	...
5011024	  745.7	  444.2	 8709.0	...
5011025	  745.8	  444.0	 8717.0	...
5011026	  745.7	  443.8	 8724.0	...
5011027	  745.6	  443.7	 8724.0	...
5011028	  745.5	  443.7	 8724.0	...
5011029	  745.6	  443.7	 8724.0	...
5011030	  745.7	  443.9	 8724.0	...
5011031	  745.8	  444.1	 8724.0	...
5011032	  746.0	  444.2	 8723.0	...
5011033	  745.9	  444.2	 8723.0	...
5011034	  745.7	  444.1	 8724.0	...
5011035	  745.6	  444.4	 8725.0	...
5011036	  745.7	  444.7	 8727.0	...
5011037	  745.6	  444.5	 8729.0	...
5011038	  745.7	  444.0	 8730.0	...
5011039	  745.7	  443.6	 8731.0	...
5011040	  745.8	  444.0	 8733.0	...
5011041	  745.8	  444.5	 8736.0	...
5011042	  745.8	  445.0	 8737.0	...
5011043	  745.9	  444.9	 8737.0	...
5011044	  746.0	  444.9	 8738.0	...
5011045	  745.8	  445.1	 8738.0	...
5011046	  745.6	  446.0	 8741.0	...
5011047	  745.4	  446.8	 8742.0	...
5011048	  745.7	  447.2	 8741.0	...
5011049	  746.0	  446.8	 8734.0	...
5011050	  745.6	  446.2	 8725.0	...
5011051	  745.0	  445.9	 8719.0	...
5011052	  744.3	  445.3	 8725.0	...
5011053	  744.5	  444.7	 8734.0	...
5011054	  744.8	  444.2	 8744.0	...
5011055	  745.0	  444.3	 8741.0	...
5011056	  745.0	  444.4	 8737.0	...
5011057	  744.9	  444.4	 8731.0	...
5011058	  744.9	  444.3	 8728.0	...
5011059	  744.9	  444.1	 8725.0	...
5011060	  744.9	  444.1	 8729.0	...
5011061	  744.8	  444.1	 8735.0	...
5011062	  744.7	  444.1	 8742.0	...
5011063	  744.7	  443.9	 8742.0	...
5011064	  744.7	  443.3	 8741.0	...
5011065	  744.7	  442.8	 8745.0	...
5011066	  745.2	  442.5	 8750.0	...
5011067	  745.8	  443.1	 8752.0	...
5011068	  746.3	  443.8	 8749.0	...
5011069	  746.4	  444.6	 8746.0	...
5011070	  746.2	  444.6	 8750.0	...
5011071	  746.2	  444.8	 8754.0	...
5011072	  746.1	  444.9	 8751.0	...
5011073	  745.8	  445.2	 8744.0	...
5011074	  745.4	  445.3	 8735.0	...
5011075	  745.0	  445.5	 8733.0	...
5011076	  745.0	  445.5	 8732.0	...
5011077	  745.1	  445.7	 8731.0	...
5011078	  744.8	  445.9	 8730.0	...
5011079	  744.4	  446.0	 8729.0	...
5011080	  744.3	  446.0	 8730.0	...
5011081	  744.6	  445.6	 8731.0	...
5011082	  744.9	  445.3	 8731.0	...
5011083	  745.0	  445.2	 8730.0	...
5011084	  744.9	  445.4	 8730.0	...
5011085	  744.9	  445.8	 8731.0	...
5011086	  744.9	  446.1	 8732.0	...
5011087	  744.9	  446.4	 8733.0	...
5011088	  745.0	  446.6	 8734.0	...
5011089	  744.9	  446.7	 8733.0	...
5011090	  744.9	  446.9	 8732.0	...
5011091	  744.8	  446.7	 8731.0	...
5011092	  744.8	  446.2	 8731.0	...
5011093	  744.8	  445.7	 8731.0	...
5011094	  744.7	  445.2	 8730.0	...
5011095	  744.7	  444.9	 8729.0	...
5011096	  744.3	  444.6	 8739.0	...
5011097	  743.9	  444.6	 8749.0	...
5011098	  743.3	  444.6	 8756.0	...
5011099	  743.1	  444.4	 8752.0	...
5011100	  743.3	  444.3	 8748.0	...
5011101	  744.0	  444.1	 8747.0	...
5011102	  744.7	  444.1	 8746.0	...
5011103	  744.3	  444.2	 8744.0	...
5011104	  743.7	  444.4	 8743.0	...
5011105	  743.3	  444.5	 8741.0	...
5011106	  743.6	  444.8	 8741.0	...
5011107	  744.0	  445.1	 8742.0	...
5011108	  744.2	  445.4	 8742.0	...
5011109	  744.5	  445.2	 8742.0	...
5011110	  744.5	  445.0	 8742.0	...
5011111	  744.5	  444.8	 8743.0	...
5011112	  744.5	  444.8	 8743.0	...
5011113	  744.4	  444.8	 8744.0	...
5011114	  744.2	  444.5	 8743.0	...
5011115	  743.9	  444.3	 8742.0	...
5011116	  743.8	  444.1	 8741.0	...
5011117	  743.8	  444.3	 8741.0	...
5011118	  743.7	  444.4	 8740.0	...
5011119	  743.5	  444.3	 8740.0	...
5011120	  743.3	  444.3	 8739.0	...
5011121	  743.4	  444.2	 8739.0	...
5011122	  743.6	  444.3	 8739.0	...
5011123	  743.8	  444.3	 8739.0	...
5011124	  744.0	  444.0	 8739.0	...
5011125	  743.7	  443.6	 8735.0	...
5011126	  743.4	  443.7	 8732.0	...
5011127	  743.0	  444.4	 8727.0	...
5011128	  742.9	  445.1	 8727.0	...
5011129	  742.8	  445.1	 8727.0	...
5011130	  742.7	  444.9	 8729.0	...
5011131	  742.7	  445.3	 8731.0	...
5011132	  742.8	  445.9	 8733.0	...
5011133	  742.9	  446.3	 8734.0	...
5011134	  743.0	  446.1	 8735.0	...
5011135	  743.0	  445.7	 8736.0	...
5011136	  742.8	  445.3	 8737.0	...
5011137	  742.6	  445.1	 8737.0	...
5011138	  742.5	  445.1	 8736.0	...
5011139	  742.7	  445.7	 8736.0	...
5011140	  742.9	  446.4	 8736.0	...
5011141	  742.8	  447.0	 8736.0	...
5011142	  742.7	  446.8	 8737.0	...
5011143	  742.6	  446.6	 8741.0	...
5011144	  742.8	  446.5	 8744.0	...
5011145	  742.9	  446.3	 8747.0	...
5011146	  742.9	  446.0	 8746.0	...
5011147	  742.9	  445.7	 8745.0	...
5011148	  742.9	  445.7	 8743.0	...
5011149	  742.9	  445.4	 8742.0	...
5011150	  742.8	  445.0	 8746.0	...
5011151	  743.0	  445.1	 8750.0	...
5011152	  743.3	  446.0	 8752.0	...
5011153	  743.6	  447.0	 8750.0	...
5011154	  743.0	  447.3	 8748.0	...
5011155	  742.3	  447.0	 8747.0	...
5011156	  741.7	  446.7	 8747.0	...
5011157	  741.7	  446.4	 8747.0	...
5011158	  742.2	  446.2	 8748.0	...
5011159	  742.6	  446.0	 8750.0	...
5011160	  742.7	  445.3	 8753.0	...
5011161	  742.4	  444.7	 8760.0	...
5011162	  742.2	  444.3	 8766.0	...
5011163	  742.4	  444.6	 8764.0	...
5011164	  742.6	  444.9	 8758.0	...
5011165	  742.6	  444.9	 8756.0	...
5011166	  742.7	  445.2	 8758.0	...
5011167	  742.5	  445.6	 8760.0	...
5011168	  742.3	  445.8	 8758.0	...
5011169	  742.1	  445.5	 8758.0	...
5011170	  742.0	  445.2	 8758.0	...
5011171	  741.8	  444.8	 8752.0	...
5011172	  741.9	  444.8	 8746.0	...
5011173	  742.1	  444.8	 8741.0	...
5011174	  742.2	  444.8	 8741.0	...
5011175	  742.3	  444.8	 8741.0	...
5011176	  742.4	  444.8	 8743.0	...
5011177	  742.3	  445.3	 8746.0	...
5011178	  742.1	  445.7	 8752.0	...
5011179	  741.8	  444.8	 8756.0	...
5011180	  741.4	  443.5	 8758.0	...
5011181	  741.1	  442.3	 8757.0	...
5011182	  741.0	  443.3	 8757.0	...
5011183	  741.2	  444.1	 8758.0	...
5011184	  741.4	  444.9	 8757.0	...
5011185	  741.9	  444.9	 8755.0	...
5011186	  742.2	  445.0	 8752.0	...
5011187	  742.4	  445.3	 8751.0	...
5011188	  742.5	  445.6	 8753.0	...
5011189	  742.3	  446.0	 8754.0	...
5011190	  742.0	  445.7	 8753.0	...
5011191	  741.7	  445.3	 8751.0	...
5011192	  741.5	  444.9	 8751.0	...
5011193	  741.4	  444.9	 8752.0	...
5011194	  741.5	  445.0	 8752.0	...
5011195	  741.7	  445.1	 8752.0	...
5011196	  741.7	  445.1	 8751.0	...
5011197	  741.6	  445.1	 8751.0	...
5011198	  741.5	  445.1	 8753.0	...
5011199	  741.1	  445.1	 8755.0	...
5011200	  740.7	  445.0	 8756.0	...
5011201	  740.4	  445.1	 8756.0	...
5011202	  740.6	  445.1	 8756.0	...
5011203	  740.9	  445.1	 8758.0	...
5011204	  741.0	  444.9	 8759.0	...
MSG	5011205 0000 _ Number Off
5011205	  741.2	  444.8	 8761.0	...
5011206	  741.2	  444.8	 8761.0	...
5011207	  741.4	  445.0	 8761.0	...
5011208	  741.7	  444.8	 8761.0	...
5011209	  742.0	  444.8	 8761.0	...
5011210	  741.8	  444.9	 8763.0	...
5011211	  741.2	  444.6	 8766.0	...
5011212	  740.7	  444.2	 8770.0	...
5011213	  740.7	  443.7	 8766.0	...
5011214	  740.8	  443.5	 8760.0	...
5011215	  741.1	  443.4	 8755.0	...
5011216	  741.2	  443.4	 8756.0	...
5011217	  741.3	  443.3	 8759.0	...
5011218	  741.2	  443.2	 8764.0	...
5011219	  741.4	  443.1	 8768.0	...
5011220	  741.5	  443.1	 8771.0	...
5011221	  741.6	  442.9	 8765.0	...
5011222	  741.5	  442.4	 8759.0	...
5011223	  741.4	  441.9	 8760.0	...
5011224	  741.5	  442.5	 8769.0	...
5011225	  741.4	  443.2	 8779.0	...
5011226	  741.2	  443.9	 8778.0	...
5011227	  741.0	  443.6	 8774.0	...
5011228	  740.7	  442.8	 8771.0	...
5011229	  740.5	  442.1	 8772.0	...
5011230	  740.5	  441.5	 8777.0	...
5011231	  740.7	  441.5	 8780.0	...
5011232	  740.9	  441.5	 8784.0	...
5011233	  740.9	  441.6	 8783.0	...
5011234	  740.8	  441.7	 8787.0	...
5011235	  740.7	  441.8	 8791.0	...
5011236	  740.6	  441.9	 8794.0	...
5011237	  740.8	  441.8	 8794.0	...
5011238	  741.0	  441.8	 8794.0	...
5011239	  741.0	  442.0	 8795.0	...
5011240	  740.8	  442.2	 8795.0	...
5011241	  740.6	  442.4	 8794.0	...
5011242	  740.6	  442.6	 8794.0	...
5011243	  740.7	  442.8	 8794.0	...
5011244	  740.8	  443.0	 8794.0	...
5011245	  740.8	  442.7	 8792.0	...
5011246	  740.8	  442.5	 8791.0	...
5011247	  740.8	  442.3	 8790.0	...
5011248	  740.8	  442.4	 8789.0	...
5011249	  740.7	  442.1	 8790.0	...
5011250	  740.7	  441.8	 8792.0	...
5011251	  740.6	  441.4	 8795.0	...
5011252	  740.5	  441.4	 8797.0	...
5011253	  740.7	  441.7	 8797.0	...
5011254	  741.0	  442.1	 8796.0	...
5011255	  741.3	  442.6	 8795.0	...
5011256	  741.2	  442.8	 8797.0	...
5011257	  741.1	  442.7	 8797.0	...
5011258	  741.0	  442.3	 8797.0	...
5011259	  741.0	  441.8	 8800.0	...
5011260	  741.1	  441.5	 8803.0	...
5011261	  741.2	  441.2	 8806.0	...
5011262	  741.4	  441.3	 8807.0	...
5011263	  741.3	  441.7	 8805.0	...
5011264	  741.3	  442.1	 8801.0	...
5011265	  741.0	  442.1	 8797.0	...
5011266	  740.8	  442.1	 8795.0	...
5011267	  740.7	  442.2	 8795.0	...
5011268	  740.6	  442.3	 8792.0	...
5011269	  740.7	  442.3	 8789.0	...
5011270	  740.8	  442.3	 8786.0	...
5011271	  741.0	  442.2	 8791.0	...
5011272	  741.0	  442.2	 8795.0	...
5011273	  741.1	  442.2	 8799.0	...
5011274	  741.1	  442.2	 8799.0	...
5011275	  741.2	  442.3	 8797.0	...
5011276	  741.2	  442.3	 8794.0	...
5011277	  740.9	  442.2	 8790.0	...
5011278	  740.6	  441.8	 8787.0	...
5011279	  740.5	  441.5	 8784.0	...
5011280	  740.7	  441.3	 8781.0	...
5011281	  740.8	  440.9	 8780.0	...
5011282	  740.8	  440.5	 8781.0	...
5011283	  740.5	  441.3	 8781.0	...
5011284	  740.2	  442.4	 8780.0	...
5011285	  739.9	  443.5	 8781.0	...
5011286	  740.0	  443.4	 8784.0	...
5011287	  740.5	  443.3	 8786.0	...
5011288	  741.0	  443.2	 8786.0	...
5011289	  741.5	  442.9	 8785.0	...
5011290	  741.6	  442.7	 8785.0	...
5011291	  741.1	  442.5	 8786.0	...
5011292	  740.5	  442.5	 8787.0	...
5011293	  740.4	  442.7	 8787.0	...
5011294	  740.9	  442.8	 8787.0	...
5011295	  741.4	  443.0	 8787.0	...
5011296	  741.3	  441.9	 8789.0	...
5011297	  741.3	  440.9	 8792.0	...
5011298	  741.3	  440.3	 8795.0	...
5011299	  740.9	  440.8	 8796.0	...
5011300	  740.6	  441.4	 8798.0	...
5011301	  740.2	  441.7	 8799.0	...
5011302	  740.3	  441.5	 8800.0	...
5011303	  740.5	  441.2	 8799.0	...
5011304	  740.4	  440.9	 8798.0	...
5011305	  740.2	  440.8	 8798.0	...
5011306	  740.0	  441.0	 8798.0	...
5011307	  740.0	  441.1	 8799.0	...
5011308	  740.0	  441.2	 8799.0	...
5011309	  740.2	  441.1	 8800.0	...
5011310	  740.2	  441.1	 8800.0	...
5011311	  740.1	  441.1	 8805.0	...
5011312	  740.0	  441.5	 8810.0	...
5011313	  740.0	  441.8	 8815.0	...
5011314	  740.0	  441.9	 8814.0	...
5011315	  739.8	  441.7	 8814.0	...
5011316	  739.6	  441.4	 8814.0	...
5011317	  739.5	  441.4	 8812.0	...
5011318	  739.6	  441.4	 8807.0	...
5011319	  739.9	  442.1	 8802.0	...
5011320	  739.8	  442.8	 8796.0	...
5011321	  739.7	  443.3	 8795.0	...
5011322	  739.8	  443.0	 8793.0	...
5011323	  740.1	  442.8	 8793.0	...
5011324	  740.1	  442.9	 8792.0	...
5011325	  739.9	  442.7	 8790.0	...
5011326	  739.8	  442.5	 8790.0	...
5011327	  739.8	  442.3	 8792.0	...
5011328	  739.9	  441.9	 8794.0	...
5011329	  740.0	  441.5	 8796.0	...
5011330	  739.9	  441.0	 8797.0	...
5011331	  739.8	  441.0	 8799.0	...
5011332	  739.6	  441.0	 8800.0	...
5011333	  739.5	  441.1	 8800.0	...
5011334	  739.6	  441.2	 8798.0	...
5011335	  739.9	  441.4	 8796.0	...
5011336	  740.0	  441.6	 8796.0	...
5011337	  739.9	  441.6	 8796.0	...
5011338	  739.7	  441.6	 8796.0	...
5011339	  739.6	  440.9	 8801.0	...
5011340	  739.6	  440.2	 8805.0	...
5011341	  739.7	  439.7	 8807.0	...
5011342	  739.4	  440.0	 8805.0	...
5011343	  739.0	  440.2	 8803.0	...
5011344	  738.8	  440.1	 8803.0	...
5011345	  738.9	  439.9	 8804.0	...
5011346	  739.2	  440.3	 8805.0	...
5011347	  739.3	  440.8	 8808.0	...
5011348	  739.4	  441.3	 8810.0	...
5011349	  739.7	  441.1	 8811.0	...
5011350	  739.9	  440.5	 8813.0	...
5011351	  740.1	  439.7	 8819.0	...
5011352	  740.0	  438.8	 8829.0	...
5011353	  740.0	  439.1	 8838.0	...
5011354	  740.1	  439.7	 8841.0	...
5011355	  740.1	  440.1	 8842.0	...
5011356	  739.9	  440.0	 8842.0	...
5011357	  739.7	  440.0	 8837.0	...
5011358	  739.6	  440.2	 8830.0	...
5011359	  739.7	  440.6	 8822.0	...
5011360	  739.8	  441.0	 8822.0	...
5011361	  740.0	  441.4	 8825.0	...
5011362	  740.1	  441.3	 8828.0	...
5011363	  740.4	  441.1	 8828.0	...
5011364	  740.6	  440.8	 8824.0	...
5011365	  740.7	  440.7	 8820.0	...
5011366	  740.7	  440.4	 8821.0	...
5011367	  740.5	  440.0	 8822.0	...
5011368	  740.4	  439.9	 8823.0	...
5011369	  740.6	  440.1	 8822.0	...
5011370	  740.8	  440.3	 8821.0	...
5011371	  740.5	  440.4	 8820.0	...
5011372	  740.1	  440.5	 8820.0	...
5011373	  740.1	  440.6	 8820.0	...
5011374	  740.6	  440.6	 8820.0	...
5011375	  741.0	  440.6	 8821.0	...
5011376	  740.6	  440.7	 8823.0	...
5011377	  740.2	  440.6	 8824.0	...
5011378	  739.7	  440.4	 8825.0	...
5011379	  739.6	  440.2	 8825.0	...
5011380	  739.6	  440.1	 8823.0	...
5011381	  739.5	  440.0	 8821.0	...
5011382	  739.5	  440.0	 8819.0	...
5011383	  739.4	  439.9	 8819.0	...
5011384	  739.4	  439.9	 8824.0	...
5011385	  739.3	  439.6	 8829.0	...
5011386	  739.3	  439.3	 8835.0	...
5011387	  739.2	  439.1	 8837.0	...
5011388	  739.5	  439.1	 8839.0	...
5011389	  740.0	  439.3	 8840.0	...
5011390	  740.5	  439.7	 8838.0	...
5011391	  740.6	  440.0	 8834.0	...
5011392	  740.9	  440.2	 8830.0	...
5011393	  741.0	  440.2	 8827.0	...
5011394	  741.1	  439.8	 8829.0	...
5011395	  740.9	  439.5	 8833.0	...
5011396	  740.5	  439.4	 8837.0	...
5011397	  740.2	  439.4	 8843.0	...
5011398	  739.8	  439.5	 8849.0	...
5011399	  739.8	  439.3	 8856.0	...
5011400	  739.8	  439.3	 8857.0	...
5011401	  739.9	  439.4	 8858.0	...
5011402	  740.0	  439.6	 8860.0	...
5011403	  740.1	  439.7	 8862.0	...
5011404	  740.1	  439.8	 8862.0	...
5011405	  740.4	  439.8	 8860.0	...
5011406	  740.7	  439.8	 8858.0	...
5011407	  741.0	  439.9	 8856.0	...
5011408	  741.1	  440.0	 8854.0	...
5011409	  741.2	  440.0	 8854.0	...
5011410	  741.2	  440.2	 8851.0	...
5011411	  741.1	  440.3	 8848.0	...
5011412	  741.2	  440.4	 8845.0	...
5011413	  741.0	  440.5	 8845.0	...
5011414	  740.7	  440.6	 8847.0	...
5011415	  740.4	  440.6	 8849.0	...
5011416	  740.3	  440.6	 8848.0	...
5011417	  740.2	  440.5	 8845.0	...
5011418	  740.2	  440.5	 8846.0	...
5011419	  740.3	  440.5	 8851.0	...
5011420	  740.3	  440.4	 8856.0	...
5011421	  740.2	  440.5	 8857.0	...
5011422	  740.2	  440.4	 8853.0	...
5011423	  740.3	  440.4	 8849.0	...
5011424	  740.7	  440.4	 8844.0	...
5011425	  740.9	  440.4	 8845.0	...
5011426	  740.7	  440.4	 8844.0	...
5011427	  740.4	  440.6	 8843.0	...
5011428	  740.0	  440.6	 8842.0	...
5011429	  739.9	  440.5	 8843.0	...
5011430	  739.7	  440.3	 8845.0	...
5011431	  739.6	  440.4	 8848.0	...
5011432	  739.5	  440.5	 8849.0	...
5011433	  739.4	  440.7	 8848.0	...
5011434	  739.3	  440.7	 8846.0	...
5011435	  739.1	  440.2	 8846.0	...
5011436	  739.1	  439.7	 8848.0	...
5011437	  739.6	  439.3	 8851.0	...
5011438	  740.2	  439.4	 8851.0	...
5011439	  740.7	  439.2	 8850.0	...
5011440	  740.7	  438.9	 8850.0	...
5011441	  740.6	  438.7	 8846.0	...
5011442	  740.4	  439.0	 8841.0	...
5011443	  739.8	  439.4	 8837.0	...
5011444	  739.4	  439.6	 8836.0	...
5011445	  739.0	  439.5	 8839.0	...
5011446	  739.0	  439.4	 8842.0	...
5011447	  739.0	  439.3	 8845.0	...
5011448	  739.2	  439.2	 8844.0	...
5011449	  739.4	  439.2	 8843.0	...
5011450	  739.6	  439.1	 8843.0	...
5011451	  739.6	  439.0	 8844.0	...
5011452	  739.6	  438.9	 8846.0	...
5011453	  739.5	  439.1	 8847.0	...
5011454	  739.5	  439.3	 8846.0	...
5011455	  739.6	  439.7	 8844.0	...
5011456	  739.8	  440.1	 8842.0	...
5011457	  739.9	  440.3	 8841.0	...
5011458	  740.0	  440.5	 8841.0	...
5011459	  740.0	  440.4	 8841.0	...
5011460	  739.8	  440.2	 8842.0	...
5011461	  739.7	  439.9	 8844.0	...
5011462	  739.5	  439.3	 8848.0	...
5011463	  739.6	  438.7	 8851.0	...
5011464	  739.7	  438.2	 8853.0	...
5011465	  739.7	  438.2	 8853.0	...
5011466	  739.7	  438.3	 8854.0	...
5011467	  739.8	  438.4	 8854.0	...
5011468	  739.8	  438.9	 8850.0	...
5011469	  739.8	  440.0	 8846.0	...
5011470	  739.9	  441.0	 8842.0	...
5011471	  740.2	  440.9	 8842.0	...
5011472	  740.4	  440.4	 8843.0	...
5011473	  740.3	  439.9	 8844.0	...
5011474	  740.2	  439.5	 8846.0	...
5011475	  740.0	  439.0	 8847.0	...
5011476	  739.8	  438.8	 8847.0	...
5011477	  739.7	  439.1	 8845.0	...
5011478	  739.5	  439.0	 8844.0	...
5011479	  739.3	  438.6	 8844.0	...
5011480	  739.3	  438.5	 8842.0	...
5011481	  739.4	  438.8	 8840.0	...
5011482	  739.7	  439.3	 8837.0	...
5011483	  739.9	  439.5	 8837.0	...
5011484	  740.1	  439.2	 8837.0	...
5011485	  740.0	  438.7	 8837.0	...
5011486	  739.9	  438.3	 8839.0	...
5011487	  739.9	  438.4	 8842.0	...
5011488	  740.0	  438.4	 8845.0	...
5011489	  740.0	  438.5	 8848.0	...
5011490	  740.0	  438.5	 8850.0	...
5011491	  740.1	  438.7	 8849.0	...
5011492	  740.2	  438.7	 8848.0	...
5011493	  740.3	  438.8	 8845.0	...
5011494	  740.3	  438.7	 8843.0	...
5011495	  740.4	  438.7	 8843.0	...
5011496	  740.3	  438.6	 8843.0	...
5011497	  740.2	  438.5	 8845.0	...
5011498	  740.3	  438.5	 8845.0	...
5011499	  740.5	  438.7	 8846.0	...
5011500	  740.7	  439.1	 8848.0	...
5011501	  740.7	  438.6	 8849.0	...
5011502	  740.6	  438.0	 8850.0	...
5011503	  740.5	  437.3	 8851.0	...
5011504	  740.3	  437.4	 8852.0	...
5011505	  740.0	  437.6	 8853.0	...
5011506	  739.8	  437.9	 8852.0	...
5011507	  739.9	  437.6	 8851.0	...
5011508	  740.1	  437.2	 8849.0	...
5011509	  740.3	  436.8	 8848.0	...
5011510	  740.5	  436.7	 8848.0	...
5011511	  740.4	  436.6	 8849.0	...
5011512	  740.5	  437.6	 8849.0	...
5011513	  740.7	  438.6	 8848.0	...
5011514	  741.0	  439.6	 8846.0	...
5011515	  741.2	  439.6	 8850.0	...
5011516	  741.2	  439.7	 8856.0	...
5011517	  740.9	  439.6	 8862.0	...
5011518	  740.4	  439.3	 8863.0	...
5011519	  740.0	  439.2	 8864.0	...
5011520	  739.7	  439.4	 8861.0	...
5011521	  739.5	  439.6	 8856.0	...
5011522	  739.3	  439.5	 8852.0	...
5011523	  739.8	  439.3	 8855.0	...
5011524	  740.4	  438.9	 8857.0	...
5011525	  741.0	  438.4	 8860.0	...
5011526	  741.0	  438.0	 8862.0	...
5011527	  740.5	  437.8	 8865.0	...
5011528	  740.0	  437.8	 8867.0	...
5011529	  740.0	  437.9	 8869.0	...
5011530	  740.5	  438.0	 8870.0	...
5011531	  740.7	  438.1	 8872.0	...
5011532	  740.5	  438.3	 8870.0	...
5011533	  740.4	  438.4	 8868.0	...
5011534	  740.6	  438.7	 8868.0	...
5011535	  740.8	  438.8	 8872.0	...
5011536	  741.2	  438.5	 8875.0	...
5011537	  741.3	  437.9	 8875.0	...
5011538	  741.6	  437.4	 8873.0	...
5011539	  741.7	  436.8	 8872.0	...
5011540	  741.5	  436.3	 8871.0	...
5011541	  741.2	  435.9	 8871.0	...
5011542	  740.8	  436.2	 8872.0	...
5011543	  740.7	  436.5	 8872.0	...
5011544	  740.6	  436.7	 8872.0	...
5011545	  740.7	  436.8	 8873.0	...
5011546	  740.6	  436.9	 8875.0	...
5011547	  740.4	  437.0	 8874.0	...
5011548	  740.3	  437.6	 8871.0	...
5011549	  740.4	  438.2	 8868.0	...
5011550	  740.4	  438.5	 8868.0	...
5011551	  740.5	  438.4	 8870.0	...
5011552	  740.6	  438.2	 8873.0	...
5011553	  740.7	  437.6	 8874.0	...
5011554	  740.7	  436.7	 8875.0	...
5011555	  740.7	  436.4	 8875.0	...
5011556	  740.7	  437.1	 8874.0	...
5011557	  740.8	  437.8	 8874.0	...
5011558	  740.8	  437.5	 8873.0	...
5011559	  740.9	  437.0	 8873.0	...
5011560	  740.9	  436.5	 8870.0	...
5011561	  741.0	  436.3	 8869.0	...
5011562	  740.9	  436.2	 8867.0	...
5011563	  740.8	  436.1	 8869.0	...
5011564	  741.0	  436.1	 8872.0	...
5011565	  741.5	  436.0	 8875.0	...
5011566	  742.1	  435.8	 8879.0	...
5011567	  742.3	  435.6	 8883.0	...
5011568	  741.9	  435.5	 8886.0	...
5011569	  741.6	  435.7	 8888.0	...
5011570	  741.3	  435.9	 8889.0	...
5011571	  741.4	  436.2	 8889.0	...
5011572	  741.5	  436.5	 8890.0	...
5011573	  741.1	  436.6	 8890.0	...
5011574	  740.7	  436.3	 8889.0	...
5011575	  740.5	  436.0	 8888.0	...
5011576	  740.7	  435.6	 8888.0	...
5011577	  740.8	  435.5	 8889.0	...
5011578	  740.7	  435.3	 8889.0	...
5011579	  740.6	  435.3	 8891.0	...
5011580	  740.7	  436.3	 8893.0	...
5011581	  740.6	  437.3	 8892.0	...
5011582	  740.6	  438.2	 8889.0	...
5011583	  740.5	  438.1	 8892.0	...
5011584	  740.6	  438.1	 8897.0	...
5011585	  740.3	  438.1	 8902.0	...
5011586	  740.0	  438.3	 8900.0	...
5011587	  740.1	  438.2	 8899.0	...
5011588	  740.5	  438.1	 8899.0	...
5011589	  740.9	  437.9	 8900.0	...
5011590	  741.0	  437.9	 8900.0	...
5011591	  741.1	  437.8	 8899.0	...
5011592	  741.0	  437.2	 8897.0	...
5011593	  740.9	  436.6	 8895.0	...
5011594	  741.2	  436.0	 8900.0	...
5011595	  741.8	  436.7	 8905.0	...
5011596	  742.4	  437.5	 8909.0	...
5011597	  742.5	  438.3	 8909.0	...
5011598	  742.3	  438.5	 8905.0	...
5011599	  742.2	  438.5	 8902.0	...
5011600	  741.8	  438.5	 8900.0	...
5011601	  741.6	  438.3	 8900.0	...
5011602	  741.3	  438.0	 8899.0	...
5011603	  741.4	  437.6	 8897.0	...
5011604	  741.6	  437.8	 8895.0	...
5011605	  741.7	  438.1	 8897.0	...
5011606	  741.6	  438.4	 8900.0	...
5011607	  741.5	  438.4	 8905.0	...
5011608	  741.6	  438.4	 8906.0	...
5011609	  742.0	  438.4	 8906.0	...
5011610	  742.4	  439.1	 8900.0	...
5011611	  742.6	  439.8	 8894.0	...
5011612	  742.5	  440.4	 8892.0	...
5011613	  742.3	  440.1	 8895.0	...
5011614	  742.0	  439.9	 8898.0	...
5011615	  741.9	  439.6	 8897.0	...
5011616	  741.8	  439.8	 8896.0	...
5011617	  742.0	  439.9	 8894.0	...
5011618	  742.2	  439.4	 8893.0	...
5011619	  742.5	  438.8	 8896.0	...
5011620	  742.7	  438.2	 8899.0	...
5011621	  743.0	  438.1	 8902.0	...
5011622	  743.1	  438.0	 8901.0	...
5011623	  743.3	  438.0	 8901.0	...
5011624	  743.7	  437.8	 8901.0	...
5011625	  744.1	  437.6	 8902.0	...
5011626	  744.3	  437.4	 8903.0	...
5011627	  744.1	  437.5	 8903.0	...
5011628	  743.9	  437.5	 8903.0	...
5011629	  743.8	  437.7	 8907.0	...
5011630	  743.6	  437.9	 8910.0	...
5011631	  743.2	  438.0	 8912.0	...
5011632	  742.8	  438.1	 8908.0	...
5011633	  742.7	  438.1	 8904.0	...
5011634	  743.0	  438.1	 8902.0	...
5011635	  743.3	  438.2	 8903.0	...
5011636	  743.6	  438.4	 8905.0	...
5011637	  743.4	  438.6	 8906.0	...
5011638	  743.1	  438.3	 8907.0	...
5011639	  742.8	  438.1	 8912.0	...
5011640	  742.8	  437.8	 8917.0	...
5011641	  742.8	  437.9	 8920.0	...
5011642	  742.9	  438.0	 8918.0	...
5011643	  742.9	  438.1	 8917.0	...
5011644	  743.1	  438.6	 8917.0	...
5011645	  743.1	  439.1	 8915.0	...
5011646	  742.9	  439.6	 8912.0	...
5011647	  742.7	  439.6	 8911.0	...
5011648	  742.4	  439.5	 8911.0	...
5011649	  742.4	  439.2	 8912.0	...
5011650	  742.8	  438.9	 8911.0	...
5011651	  743.2	  438.7	 8910.0	...
5011652	  743.7	  438.7	 8909.0	...
5011653	  743.8	  438.9	 8904.0	...
5011654	  743.9	  439.0	 8900.0	...
5011655	  743.3	  439.1	 8896.0	...
5011656	  742.8	  439.2	 8894.0	...
5011657	  742.4	  439.8	 8892.0	...
5011658	  742.5	  440.4	 8890.0	...
5011659	  742.6	  440.6	 8889.0	...
5011660	  742.8	  440.1	 8891.0	...
5011661	  743.0	  439.5	 8894.0	...
5011662	  743.2	  439.3	 8898.0	...
5011663	  743.1	  439.1	 8900.0	...
5011664	  743.1	  439.0	 8902.0	...
5011665	  743.1	  439.2	 8904.0	...
5011666	  743.1	  439.2	 8904.0	...
5011667	  743.2	  439.3	 8904.0	...
5011668	  743.1	  439.0	 8904.0	...
5011669	  743.0	  438.9	 8907.0	...
5011670	  742.9	  439.3	 8909.0	...
5011671	  742.9	  439.9	 8905.0	...
5011672	  742.9	  440.5	 8899.0	...
5011673	  743.2	  440.7	 8893.0	...
5011674	  743.4	  440.8	 8894.0	...
5011675	  743.4	  440.4	 8895.0	...
5011676	  743.2	  439.9	 8895.0	...
5011677	  743.0	  439.3	 8895.0	...
5011678	  743.2	  439.3	 8895.0	...
5011679	  743.4	  439.3	 8893.0	...
5011680	  743.5	  439.4	 8892.0	...
5011681	  743.5	  439.6	 8893.0	...
5011682	  743.5	  439.8	 8893.0	...
5011683	  743.2	  439.9	 8893.0	...
5011684	  743.0	  440.9	 8891.0	...
EFIX R   5009602	5011684	2083	  742.5	  441.3	   8720
SSACC R  5011685
5011685	  742.7	  441.9	 8889.0	...
5011686	  743.1	  443.0	 8896.0	...
5011687	  743.5	  443.0	 8903.0	...
5011688	  744.7	  441.9	 8911.0	...
5011689	  745.7	  440.7	 8913.0	...
5011690	  747.9	  439.3	 8915.0	...
5011691	  750.4	  438.1	 8917.0	...
5011692	  755.6	  436.5	 8917.0	...
5011693	  761.2	  433.3	 8916.0	...
5011694	  768.4	  429.9	 8915.0	...
5011695	  774.2	  426.4	 8914.0	...
5011696	  781.2	  423.0	 8912.0	...
5011697	  788.1	  419.7	 8911.0	...
5011698	  794.7	  416.9	 8911.0	...
5011699	  801.1	  414.1	 8905.0	...
5011700	  805.9	  412.1	 8898.0	...
5011701	  810.4	  409.9	 8889.0	...
5011702	  812.9	  409.0	 8883.0	...
5011703	  814.4	  408.4	 8877.0	...
5011704	  814.9	  408.2	 8870.0	...
5011705	  814.6	  408.1	 8866.0	...
5011706	  813.1	  408.3	 8863.0	...
ESACC R  5011685	5011706	22	  742.7	  441.9	  813.1	  408.3	   1.65	    144
SFIX R   5011707
5011707	  811.6	  408.2	 8864.0	...
5011708	  808.7	  408.3	 8863.0	...
5011709	  806.4	  408.2	 8862.0	...
5011710	  803.0	  408.5	 8862.0	...
5011711	  800.6	  408.2	 8863.0	...
5011712	  797.3	  407.6	 8880.0	...
5011713	  795.1	  406.3	 8896.0	...
5011714	  793.3	  404.6	 8911.0	...
5011715	  792.8	  403.4	 8911.0	...
5011716	  792.4	  402.6	 8910.0	...
5011717	  792.1	  402.4	 8911.0	...
5011718	  791.9	  402.4	 8913.0	...
5011719	  791.3	  402.5	 8916.0	...
5011720	  790.0	  402.3	 8913.0	...
5011721	  788.9	  402.0	 8910.0	...
5011722	  785.9	  402.6	 8905.0	...
5011723	  782.7	  403.7	 8902.0	...
5011724	  778.4	  405.0	 8897.0	...
5011725	  774.6	  405.7	 8894.0	...
5011726	  769.3	  406.9	 8892.0	...
5011727	  764.5	  408.1	 8895.0	...
5011728	  760.0	  409.1	 8903.0	...
5011729	  757.6	  409.6	 8911.0	...
5011730	  755.4	  409.8	 8920.0	...
5011731	  754.7	  409.6	 8924.0	...
EFIX R   5011707	5011731	25	  785.5	  405.9	   8897
SSACC R  5011732
5011732	  754.6	  408.9	 8927.0	...
5011733	  755.4	  407.8	 8926.0	...
ESACC R  5011732	5011733	2	  754.6	  408.9	  755.4	  407.8	   0.03	     23
SFIX R   5011734
5011734	  756.9	  406.9	 8930.0	...
5011735	  759.1	  405.9	 8934.0	...
5011736	  761.0	  405.3	 8938.0	...
5011737	  763.5	  404.5	 8937.0	...
5011738	  764.9	  403.9	 8935.0	...
5011739	  766.8	  403.2	 8935.0	...
5011740	  767.5	  402.6	 8935.0	...
5011741	  768.8	  402.2	 8935.0	...
5011742	  769.6	  403.2	 8928.0	...
5011743	  770.2	  404.4	 8920.0	...
5011744	  770.1	  405.6	 8916.0	...
5011745	  769.9	  405.5	 8920.0	...
5011746	  769.4	  405.4	 8923.0	...
5011747	  769.1	  405.4	 8923.0	...
5011748	  768.6	  405.4	 8924.0	...
5011749	  768.4	  405.5	 8925.0	...
5011750	  767.9	  405.6	 8926.0	...
5011751	  767.4	  405.5	 8931.0	...
5011752	  767.0	  405.3	 8936.0	...
5011753	  766.9	  405.1	 8941.0	...
5011754	  766.7	  405.4	 8940.0	...
5011755	  766.3	  406.0	 8938.0	...
5011756	  766.0	  406.5	 8937.0	...
5011757	  765.8	  406.6	 8934.0	...
5011758	  766.3	  406.7	 8930.0	...
5011759	  766.8	  406.6	 8927.0	...
5011760	  767.3	  406.5	 8925.0	...
5011761	  767.4	  406.2	 8925.0	...
5011762	  767.5	  406.2	 8926.0	...
5011763	  767.4	  406.4	 8929.0	...
5011764	  767.3	  406.7	 8932.0	...
5011765	  767.1	  406.9	 8931.0	...
5011766	  766.9	  406.8	 8929.0	...
5011767	  766.8	  406.7	 8926.0	...
5011768	  766.8	  406.6	 8926.0	...
5011769	  766.8	  406.6	 8926.0	...
5011770	  766.9	  406.7	 8924.0	...
5011771	  766.9	  406.7	 8922.0	...
5011772	  766.8	  406.3	 8924.0	...
5011773	  766.4	  406.0	 8929.0	...
5011774	  766.2	  406.1	 8933.0	...
5011775	  766.1	  406.5	 8934.0	...
5011776	  766.3	  406.8	 8936.0	...
5011777	  766.4	  406.5	 8938.0	...
5011778	  766.5	  406.3	 8941.0	...
5011779	  766.6	  406.3	 8941.0	...
5011780	  766.5	  406.2	 8942.0	...
5011781	  766.4	  406.1	 8940.0	...
5011782	  766.5	  405.8	 8937.0	...
5011783	  766.7	  406.0	 8935.0	...
5011784	  767.0	  406.0	 8936.0	...
5011785	  767.0	  406.0	 8936.0	...
5011786	  767.0	  406.2	 8936.0	...
5011787	  767.0	  406.4	 8936.0	...
5011788	  767.1	  406.7	 8936.0	...
5011789	  767.1	  406.6	 8936.0	...
5011790	  767.2	  406.7	 8937.0	...
5011791	  767.2	  406.7	 8939.0	...
5011792	  767.2	  406.7	 8941.0	...
5011793	  767.1	  406.7	 8940.0	...
5011794	  767.1	  406.6	 8938.0	...
5011795	  767.1	  406.6	 8937.0	...
5011796	  767.2	  406.9	 8936.0	...
5011797	  767.3	  407.1	 8935.0	...
5011798	  767.7	  407.3	 8936.0	...
5011799	  768.0	  407.2	 8937.0	...
5011800	  768.4	  407.1	 8936.0	...
5011801	  768.3	  407.0	 8933.0	...
5011802	  768.2	  406.7	 8935.0	...
5011803	  768.1	  406.3	 8939.0	...
5011804	  768.1	  406.0	 8943.0	...
5011805	  768.1	  405.8	 8944.0	...
5011806	  768.1	  405.8	 8947.0	...
5011807	  768.1	  405.9	 8950.0	...
5011808	  768.1	  405.9	 8951.0	...
5011809	  768.2	  406.0	 8947.0	...
5011810	  768.2	  406.1	 8942.0	...
5011811	  767.5	  405.5	 8942.0	...
5011812	  766.8	  404.9	 8948.0	...
5011813	  766.4	  404.9	 8954.0	...
5011814	  767.1	  405.5	 8957.0	...
5011815	  767.9	  406.1	 8955.0	...
5011816	  768.4	  405.2	 8954.0	...
5011817	  768.3	  404.4	 8952.0	...
5011818	  768.2	  403.6	 8952.0	...
5011819	  768.3	  403.7	 8952.0	...
5011820	  768.3	  403.6	 8955.0	...
5011821	  768.3	  403.6	 8958.0	...
5011822	  768.2	  403.8	 8961.0	...
5011823	  768.1	  404.1	 8961.0	...
5011824	  768.0	  404.3	 8962.0	...
5011825	  767.8	  404.1	 8961.0	...
5011826	  767.7	  403.9	 8961.0	...
5011827	  767.7	  403.9	 8961.0	...
5011828	  767.5	  404.1	 8961.0	...
5011829	  767.3	  404.4	 8962.0	...
5011830	  766.8	  404.6	 8962.0	...
5011831	  766.6	  404.7	 8962.0	...
5011832	  766.7	  404.7	 8962.0	...
5011833	  767.1	  404.7	 8961.0	...
5011834	  767.4	  404.2	 8965.0	...
5011835	  767.3	  403.7	 8970.0	...
5011836	  767.2	  403.3	 8972.0	...
5011837	  767.5	  404.0	 8967.0	...
5011838	  767.7	  404.6	 8962.0	...
5011839	  767.9	  404.9	 8967.0	...
5011840	  768.0	  404.6	 8974.0	...
5011841	  768.2	  404.2	 8982.0	...
5011842	  768.1	  404.2	 8983.0	...
5011843	  767.9	  404.3	 8985.0	...
5011844	  767.5	  404.1	 8986.0	...
5011845	  767.3	  403.9	 8983.0	...
5011846	  767.1	  403.8	 8979.0	...
5011847	  766.9	  403.8	 8975.0	...
5011848	  766.8	  404.2	 8975.0	...
5011849	  766.8	  404.4	 8975.0	...
5011850	  766.8	  404.7	 8975.0	...
5011851	  767.0	  404.7	 8976.0	...
5011852	  766.9	  404.6	 8975.0	...
5011853	  766.9	  404.3	 8974.0	...
5011854	  767.0	  404.0	 8974.0	...
5011855	  767.3	  403.8	 8975.0	...
5011856	  767.7	  404.1	 8975.0	...
5011857	  767.7	  404.4	 8975.0	...
5011858	  767.7	  404.8	 8975.0	...
5011859	  767.7	  404.9	 8975.0	...
5011860	  767.7	  405.1	 8978.0	...
5011861	  767.6	  404.6	 8980.0	...
5011862	  767.4	  403.9	 8980.0	...
5011863	  767.4	  403.6	 8978.0	...
5011864	  767.4	  403.9	 8976.0	...
5011865	  767.3	  404.3	 8977.0	...
5011866	  767.2	  404.5	 8978.0	...
5011867	  767.2	  405.0	 8979.0	...
5011868	  767.2	  405.5	 8980.0	...
5011869	  767.2	  405.6	 8979.0	...
5011870	  767.1	  405.1	 8979.0	...
5011871	  766.9	  404.2	 8980.0	...
5011872	  767.2	  403.5	 8981.0	...
5011873	  767.6	  403.1	 8980.0	...
5011874	  767.9	  403.3	 8978.0	...
5011875	  767.8	  403.6	 8976.0	...
5011876	  767.6	  403.9	 8974.0	...
5011877	  767.5	  404.1	 8971.0	...
5011878	  767.5	  404.3	 8968.0	...
5011879	  767.6	  404.4	 8968.0	...
5011880	  767.7	  404.7	 8973.0	...
5011881	  767.9	  404.9	 8978.0	...
5011882	  768.1	  405.2	 8983.0	...
5011883	  768.1	  405.3	 8982.0	...
5011884	  768.1	  405.4	 8979.0	...
5011885	  768.0	  405.5	 8978.0	...
5011886	  767.9	  405.8	 8977.0	...
5011887	  767.7	  406.0	 8980.0	...
5011888	  767.9	  406.1	 8983.0	...
5011889	  768.3	  405.8	 8985.0	...
5011890	  768.5	  405.3	 8985.0	...
5011891	  768.3	  405.3	 8982.0	...
5011892	  768.0	  405.4	 8980.0	...
5011893	  767.7	  405.2	 8983.0	...
5011894	  767.7	  404.8	 8988.0	...
5011895	  767.8	  404.4	 8993.0	...
5011896	  767.9	  404.6	 8993.0	...
5011897	  767.9	  404.7	 8992.0	...
5011898	  767.9	  404.6	 8988.0	...
5011899	  768.1	  404.4	 8984.0	...
5011900	  768.3	  404.2	 8980.0	...
5011901	  768.0	  404.4	 8981.0	...
5011902	  767.4	  404.7	 8984.0	...
5011903	  766.8	  404.4	 8988.0	...
5011904	  767.0	  404.0	 8993.0	...
5011905	  767.2	  403.6	 8996.0	...
5011906	  767.8	  403.6	 8997.0	...
5011907	  768.4	  403.5	 8996.0	...
5011908	  768.9	  403.5	 8996.0	...
5011909	  769.0	  403.6	 8999.0	...
5011910	  769.0	  403.9	 9000.0	...
5011911	  768.9	  404.2	 8998.0	...
5011912	  768.6	  403.9	 8995.0	...
5011913	  768.4	  403.5	 8994.0	...
5011914	  768.3	  403.1	 8994.0	...
5011915	  768.3	  403.1	 8996.0	...
5011916	  768.2	  403.3	 8999.0	...
5011917	  768.1	  403.3	 9000.0	...
5011918	  768.1	  403.4	 9000.0	...
5011919	  768.1	  403.3	 8998.0	...
5011920	  768.4	  403.2	 8995.0	...
5011921	  768.6	  402.9	 8995.0	...
5011922	  768.5	  402.6	 8996.0	...
5011923	  768.4	  402.9	 8996.0	...
5011924	  768.4	  403.4	 8995.0	...
5011925	  768.6	  403.6	 8993.0	...
5011926	  768.7	  403.3	 8996.0	...
5011927	  768.6	  403.0	 8999.0	...
5011928	  768.5	  403.0	 9002.0	...
5011929	  768.5	  403.2	 9002.0	...
5011930	  768.6	  403.5	 9002.0	...
5011931	  769.0	  404.0	 9002.0	...
5011932	  769.3	  404.3	 9002.0	...
5011933	  769.1	  404.5	 9002.0	...
[truncated: 4,295,946 more chars]
