# Supplementary material for: With an eye on uncertainty: Modelling pupillary responses to environmental volatility
Source: PLoS Comput Biol. 2019 Jul 5;15(7):e1007126. doi: 10.1371/journal.pcbi.1007126 (PMC6636765; doi:10.1371/journal.pcbi.1007126)
Supplement: S8 Data — Zip file containing the pupillometry data for participant 8. (ZIP) [file pcbi.1007126.s008.zip › P8/trial6.asc]

** CONVERTED FROM C:\Users\tparr\Documents\PVR\P8_1412\trial6.edf using edfapi 3.1 Win32 Nov 24 2009 on Thu Dec 14 11:55:48 2017
** DATE: Thu Dec 14 11:30:25 2017
** TYPE: EDF_FILE BINARY EVENT SAMPLE TAGGED
** VERSION: EYELINK II 1
** SOURCE: EYELINK CL
** EYELINK II CL v4.48 Nov 25 2009
** CAMERA: EyeLink CL Version 1.4 Sensor=BHA
** SERIAL NUMBER: CL1-AAD42
** CAMERA_CONFIG: AAD42140.SCD
**

MSG	5609700 RECCFG CR 1000 2 0 R
MSG	5609700 ELCLCFG MTABLER
MSG	5609700 GAZE_COORDS 0.00 0.00 1599.00 1199.00
MSG	5609700 THRESHOLDS R 117 225
MSG	5609700 ELCL_PROC CENTROID (3)
MSG	5609700 ELCL_PCR_PARAM 5 3.0
START	5609701 	RIGHT	SAMPLES	EVENTS
PRESCALER	1
VPRESCALER	1
PUPIL	AREA
EVENTS	GAZE	RIGHT	RATE	1000.00	TRACKING	CR	FILTER	2
SAMPLES	GAZE	RIGHT	RATE	1000.00	TRACKING	CR	FILTER	2
MSG	5609701 !MODE RECORD CR 1000 2 0 R
5609701	  751.8	  520.0	 7947.0	...
INPUT	5609701	127
5609702	  751.8	  520.0	 7946.0	...
5609703	  752.1	  519.8	 7945.0	...
5609704	  752.4	  520.2	 7943.0	...
5609705	  752.7	  520.6	 7942.0	...
5609706	  752.8	  521.1	 7947.0	...
5609707	  753.0	  520.9	 7954.0	...
SFIX R   5609708
5609708	  753.3	  520.8	 7958.0	...
5609709	  753.5	  520.7	 7955.0	...
5609710	  753.4	  520.7	 7952.0	...
5609711	  753.3	  520.7	 7955.0	...
5609712	  753.3	  520.7	 7958.0	...
5609713	  753.3	  520.8	 7960.0	...
5609714	  753.3	  520.8	 7962.0	...
5609715	  753.2	  521.0	 7966.0	...
5609716	  753.2	  521.4	 7970.0	...
5609717	  753.2	  521.7	 7971.0	...
5609718	  753.2	  521.8	 7970.0	...
5609719	  753.3	  521.8	 7968.0	...
5609720	  753.3	  521.6	 7966.0	...
5609721	  753.3	  521.5	 7965.0	...
5609722	  753.4	  521.5	 7964.0	...
5609723	  753.5	  521.6	 7964.0	...
5609724	  753.6	  521.5	 7965.0	...
5609725	  754.0	  521.5	 7967.0	...
5609726	  754.4	  521.5	 7969.0	...
5609727	  755.1	  521.5	 7968.0	...
5609728	  755.3	  521.5	 7967.0	...
5609729	  755.4	  521.5	 7964.0	...
5609730	  755.1	  521.4	 7964.0	...
5609731	  754.8	  521.3	 7962.0	...
5609732	  753.7	  521.2	 7962.0	...
5609733	  752.9	  522.3	 7964.0	...
5609734	  750.6	  523.6	 7967.0	...
5609735	  748.8	  524.9	 7970.0	...
5609736	  745.1	  525.3	 7972.0	...
EFIX R   5609708	5609736	29	  753.2	  521.7	   7964
SSACC R  5609737
5609737	  741.8	  526.1	 7977.0	...
5609738	  737.6	  527.8	 7980.0	...
5609739	  734.2	  529.5	 7984.0	...
5609740	  730.9	  531.8	 7986.0	...
5609741	  727.9	  533.7	 7988.0	...
5609742	  725.0	  535.6	 7990.0	...
5609743	  723.0	  536.4	 7993.0	...
5609744	  721.1	  536.9	 7995.0	...
5609745	  720.2	  537.5	 7996.0	...
5609746	  720.2	  537.8	 7999.0	...
5609747	  720.9	  537.9	 8005.0	...
ESACC R  5609737	5609747	11	  741.8	  526.1	  720.9	  537.9	   0.51	     73
SFIX R   5609748
5609748	  721.8	  538.3	 8011.0	...
5609749	  722.8	  539.0	 8010.0	...
5609750	  724.5	  539.9	 8007.0	...
5609751	  726.6	  539.9	 8004.0	...
5609752	  729.0	  539.5	 8007.0	...
5609753	  731.0	  538.8	 8010.0	...
5609754	  732.5	  538.1	 8008.0	...
5609755	  733.8	  537.7	 8003.0	...
5609756	  734.9	  537.4	 7999.0	...
5609757	  736.0	  536.8	 8000.0	...
5609758	  736.4	  536.3	 8000.0	...
5609759	  736.3	  535.8	 8000.0	...
5609760	  736.0	  534.8	 7999.0	...
5609761	  735.7	  533.8	 8002.0	...
5609762	  735.2	  532.9	 8006.0	...
5609763	  734.7	  532.6	 8010.0	...
5609764	  734.2	  532.4	 8011.0	...
5609765	  734.2	  532.3	 8012.0	...
5609766	  734.2	  532.3	 8013.0	...
5609767	  734.5	  532.7	 8015.0	...
5609768	  734.5	  533.1	 8018.0	...
5609769	  734.0	  532.9	 8022.0	...
5609770	  733.5	  532.5	 8025.0	...
5609771	  732.9	  531.9	 8027.0	...
5609772	  732.9	  531.9	 8026.0	...
5609773	  732.9	  532.1	 8024.0	...
5609774	  732.8	  532.5	 8022.0	...
5609775	  732.7	  532.5	 8023.0	...
5609776	  732.5	  532.3	 8025.0	...
5609777	  732.2	  532.0	 8028.0	...
5609778	  732.0	  532.0	 8031.0	...
5609779	  732.0	  532.0	 8034.0	...
5609780	  732.2	  532.0	 8037.0	...
5609781	  732.4	  532.4	 8038.0	...
5609782	  732.6	  532.8	 8038.0	...
5609783	  732.6	  533.3	 8038.0	...
5609784	  732.2	  533.6	 8038.0	...
5609785	  731.9	  533.7	 8036.0	...
5609786	  731.5	  533.8	 8033.0	...
5609787	  731.3	  533.8	 8031.0	...
5609788	  731.3	  533.9	 8030.0	...
5609789	  731.3	  534.0	 8028.0	...
5609790	  731.3	  534.0	 8027.0	...
5609791	  731.5	  533.9	 8030.0	...
5609792	  731.7	  533.7	 8033.0	...
5609793	  731.7	  533.6	 8037.0	...
5609794	  731.7	  533.5	 8035.0	...
5609795	  732.0	  533.9	 8031.0	...
5609796	  732.5	  534.5	 8027.0	...
5609797	  733.2	  534.7	 8027.0	...
5609798	  733.5	  534.5	 8028.0	...
5609799	  733.7	  534.3	 8030.0	...
5609800	  733.4	  534.4	 8029.0	...
5609801	  733.1	  534.4	 8027.0	...
5609802	  732.9	  534.4	 8025.0	...
5609803	  733.1	  534.6	 8025.0	...
5609804	  733.4	  534.8	 8027.0	...
5609805	  733.7	  535.1	 8030.0	...
5609806	  733.7	  535.1	 8034.0	...
5609807	  733.4	  534.9	 8035.0	...
5609808	  733.0	  534.5	 8036.0	...
5609809	  732.7	  533.6	 8036.0	...
5609810	  732.5	  533.0	 8035.0	...
5609811	  732.3	  533.2	 8034.0	...
5609812	  732.3	  533.8	 8032.0	...
5609813	  732.4	  534.2	 8034.0	...
5609814	  732.6	  533.8	 8036.0	...
5609815	  733.1	  533.3	 8038.0	...
5609816	  733.6	  533.4	 8038.0	...
5609817	  733.9	  533.6	 8038.0	...
5609818	  734.1	  533.8	 8036.0	...
5609819	  734.2	  533.7	 8035.0	...
5609820	  734.3	  533.8	 8040.0	...
5609821	  734.0	  533.9	 8045.0	...
5609822	  733.6	  534.0	 8045.0	...
5609823	  733.1	  534.1	 8040.0	...
5609824	  733.1	  534.0	 8036.0	...
5609825	  733.1	  533.7	 8036.0	...
5609826	  733.1	  533.7	 8038.0	...
5609827	  733.0	  533.8	 8039.0	...
5609828	  733.1	  533.9	 8040.0	...
5609829	  733.1	  533.8	 8040.0	...
5609830	  733.0	  533.1	 8045.0	...
5609831	  732.9	  532.5	 8049.0	...
5609832	  733.0	  532.0	 8051.0	...
5609833	  733.2	  532.0	 8049.0	...
5609834	  733.3	  532.0	 8047.0	...
5609835	  733.1	  532.0	 8050.0	...
5609836	  733.3	  532.1	 8053.0	...
5609837	  733.7	  532.3	 8056.0	...
5609838	  734.2	  532.5	 8056.0	...
5609839	  734.0	  532.7	 8055.0	...
5609840	  733.6	  532.9	 8055.0	...
5609841	  733.1	  532.9	 8059.0	...
5609842	  732.9	  532.7	 8062.0	...
5609843	  732.9	  532.6	 8064.0	...
5609844	  732.9	  532.6	 8063.0	...
5609845	  733.0	  532.6	 8063.0	...
5609846	  733.0	  532.6	 8064.0	...
5609847	  733.0	  532.6	 8064.0	...
5609848	  733.1	  532.6	 8065.0	...
5609849	  733.2	  532.5	 8065.0	...
5609850	  733.5	  532.3	 8064.0	...
5609851	  733.7	  532.1	 8062.0	...
5609852	  733.9	  532.2	 8059.0	...
5609853	  733.9	  532.3	 8060.0	...
5609854	  733.9	  532.5	 8061.0	...
5609855	  733.9	  532.6	 8062.0	...
5609856	  734.0	  532.8	 8062.0	...
5609857	  734.2	  533.0	 8062.0	...
5609858	  734.3	  533.0	 8062.0	...
5609859	  734.4	  533.0	 8063.0	...
5609860	  734.4	  533.1	 8068.0	...
5609861	  734.4	  533.2	 8073.0	...
5609862	  734.2	  533.3	 8078.0	...
5609863	  733.9	  533.3	 8074.0	...
5609864	  733.7	  533.1	 8070.0	...
5609865	  733.7	  532.8	 8066.0	...
5609866	  733.9	  532.6	 8066.0	...
5609867	  734.2	  532.4	 8065.0	...
5609868	  734.4	  532.2	 8065.0	...
5609869	  734.8	  532.0	 8066.0	...
5609870	  735.3	  531.9	 8071.0	...
5609871	  735.8	  531.8	 8075.0	...
5609872	  735.6	  531.8	 8080.0	...
5609873	  735.4	  531.6	 8080.0	...
5609874	  735.1	  531.1	 8080.0	...
5609875	  735.0	  530.6	 8077.0	...
5609876	  735.1	  531.0	 8074.0	...
5609877	  735.2	  531.7	 8071.0	...
5609878	  735.3	  532.5	 8070.0	...
5609879	  735.3	  532.5	 8070.0	...
5609880	  735.3	  532.5	 8070.0	...
5609881	  735.1	  532.6	 8072.0	...
5609882	  734.7	  532.5	 8073.0	...
5609883	  734.4	  532.6	 8073.0	...
5609884	  734.4	  532.6	 8073.0	...
5609885	  734.4	  532.7	 8071.0	...
5609886	  734.5	  532.7	 8069.0	...
5609887	  734.7	  532.7	 8068.0	...
5609888	  735.0	  532.8	 8069.0	...
5609889	  735.6	  533.0	 8070.0	...
5609890	  736.1	  533.0	 8069.0	...
5609891	  736.5	  533.0	 8068.0	...
5609892	  736.5	  533.0	 8067.0	...
5609893	  736.5	  533.0	 8067.0	...
5609894	  736.4	  533.0	 8070.0	...
5609895	  736.4	  533.1	 8074.0	...
5609896	  736.5	  533.2	 8074.0	...
5609897	  736.6	  533.3	 8070.0	...
5609898	  736.8	  533.3	 8068.0	...
5609899	  736.9	  533.3	 8068.0	...
5609900	  736.7	  533.3	 8068.0	...
5609901	  736.2	  532.9	 8067.0	...
5609902	  735.4	  532.3	 8065.0	...
5609903	  734.9	  531.7	 8063.0	...
5609904	  735.0	  531.1	 8063.0	...
5609905	  735.3	  530.9	 8066.0	...
5609906	  736.0	  530.7	 8070.0	...
5609907	  736.3	  530.9	 8074.0	...
5609908	  736.5	  530.9	 8076.0	...
5609909	  736.5	  530.7	 8076.0	...
5609910	  736.5	  530.9	 8073.0	...
5609911	  736.5	  531.4	 8069.0	...
5609912	  736.8	  531.9	 8066.0	...
5609913	  737.1	  532.1	 8066.0	...
5609914	  737.4	  532.1	 8066.0	...
5609915	  737.2	  532.0	 8067.0	...
5609916	  737.0	  532.0	 8067.0	...
5609917	  737.1	  531.9	 8068.0	...
5609918	  737.4	  531.8	 8069.0	...
5609919	  737.7	  531.9	 8070.0	...
5609920	  737.7	  532.0	 8069.0	...
5609921	  737.6	  531.6	 8067.0	...
5609922	  737.4	  531.1	 8065.0	...
5609923	  737.7	  530.6	 8065.0	...
5609924	  738.0	  530.6	 8064.0	...
5609925	  738.2	  530.4	 8065.0	...
5609926	  738.0	  530.1	 8068.0	...
5609927	  737.9	  529.9	 8072.0	...
5609928	  737.9	  530.1	 8075.0	...
5609929	  738.0	  530.4	 8074.0	...
5609930	  738.3	  530.7	 8073.0	...
5609931	  738.5	  530.9	 8072.0	...
5609932	  738.8	  530.8	 8072.0	...
5609933	  738.9	  530.7	 8072.0	...
5609934	  739.0	  530.6	 8071.0	...
5609935	  739.1	  530.7	 8070.0	...
5609936	  739.1	  530.7	 8070.0	...
5609937	  739.2	  530.6	 8072.0	...
5609938	  739.1	  530.4	 8074.0	...
5609939	  738.9	  530.3	 8076.0	...
5609940	  738.9	  530.3	 8079.0	...
5609941	  738.9	  530.5	 8081.0	...
5609942	  738.9	  530.7	 8083.0	...
5609943	  738.8	  530.8	 8083.0	...
5609944	  738.7	  530.8	 8084.0	...
5609945	  738.7	  530.3	 8085.0	...
5609946	  738.6	  529.8	 8087.0	...
5609947	  738.6	  529.2	 8089.0	...
5609948	  738.5	  529.2	 8088.0	...
5609949	  738.4	  529.1	 8086.0	...
5609950	  738.5	  529.0	 8083.0	...
5609951	  738.6	  528.9	 8087.0	...
5609952	  738.6	  528.3	 8091.0	...
5609953	  738.5	  527.8	 8094.0	...
5609954	  738.5	  528.2	 8094.0	...
5609955	  738.5	  529.0	 8094.0	...
5609956	  738.6	  529.3	 8094.0	...
5609957	  738.6	  528.8	 8093.0	...
5609958	  738.7	  528.4	 8092.0	...
5609959	  738.8	  528.5	 8091.0	...
5609960	  738.8	  528.7	 8090.0	...
5609961	  738.8	  528.8	 8088.0	...
5609962	  738.7	  528.9	 8085.0	...
5609963	  738.5	  528.8	 8084.0	...
5609964	  738.3	  528.6	 8084.0	...
5609965	  738.3	  528.6	 8082.0	...
5609966	  738.4	  528.7	 8080.0	...
5609967	  738.5	  528.9	 8077.0	...
5609968	  738.5	  528.4	 8076.0	...
5609969	  738.4	  528.1	 8080.0	...
5609970	  738.4	  527.9	 8084.0	...
5609971	  738.4	  528.3	 8088.0	...
5609972	  739.0	  528.5	 8086.0	...
5609973	  739.5	  528.5	 8084.0	...
5609974	  739.9	  528.3	 8083.0	...
5609975	  739.9	  528.2	 8081.0	...
5609976	  739.8	  527.9	 8080.0	...
5609977	  740.0	  527.8	 8079.0	...
5609978	  740.3	  527.7	 8080.0	...
5609979	  740.6	  527.8	 8082.0	...
5609980	  740.3	  528.3	 8082.0	...
5609981	  739.9	  528.6	 8082.0	...
5609982	  739.5	  528.8	 8082.0	...
5609983	  739.6	  529.0	 8082.0	...
5609984	  739.7	  529.4	 8082.0	...
EFIX R   5609748	5609984	237	  735.2	  532.2	   8056
SSACC R  5609985
5609985	  739.9	  529.2	 8081.0	...
5609986	  740.3	  528.4	 8084.0	...
5609987	  740.9	  527.4	 8088.0	...
5609988	  741.5	  526.7	 8090.0	...
5609989	  742.6	  525.8	 8090.0	...
5609990	  743.9	  523.1	 8091.0	...
5609991	  745.6	  518.1	 8092.0	...
5609992	  747.1	  513.1	 8093.0	...
5609993	  749.9	  507.1	 8095.0	...
5609994	  752.8	  500.8	 8096.0	...
5609995	  755.6	  493.6	 8097.0	...
5609996	  757.9	  487.2	 8097.0	...
5609997	  760.1	  481.7	 8099.0	...
5609998	  762.5	  476.8	 8102.0	...
5609999	  763.7	  473.6	 8096.0	...
5610000	  764.6	  472.2	 8088.0	...
5610001	  764.5	  471.8	 8076.0	...
5610002	  764.6	  472.4	 8073.0	...
5610003	  764.6	  473.1	 8068.0	...
5610004	  764.2	  474.5	 8066.0	...
ESACC R  5609985	5610004	20	  739.9	  529.2	  764.2	  474.5	   1.26	    125
SFIX R   5610005
5610005	  763.9	  476.5	 8063.0	...
5610006	  763.2	  478.2	 8063.0	...
5610007	  762.8	  479.9	 8062.0	...
5610008	  761.8	  481.1	 8060.0	...
5610009	  760.3	  482.2	 8067.0	...
5610010	  759.0	  482.7	 8075.0	...
5610011	  758.2	  484.0	 8081.0	...
5610012	  758.0	  485.4	 8080.0	...
5610013	  757.8	  486.8	 8078.0	...
5610014	  757.5	  486.9	 8078.0	...
5610015	  757.8	  487.7	 8077.0	...
5610016	  758.4	  488.4	 8076.0	...
5610017	  759.3	  488.9	 8074.0	...
5610018	  760.3	  488.6	 8073.0	...
5610019	  761.1	  488.3	 8071.0	...
5610020	  761.8	  488.0	 8070.0	...
5610021	  762.0	  487.3	 8070.0	...
5610022	  762.2	  486.5	 8069.0	...
5610023	  762.0	  485.6	 8070.0	...
5610024	  761.9	  485.3	 8071.0	...
5610025	  762.5	  485.3	 8069.0	...
5610026	  763.0	  485.3	 8067.0	...
5610027	  763.5	  485.4	 8063.0	...
5610028	  763.1	  485.3	 8063.0	...
5610029	  762.8	  485.3	 8063.0	...
5610030	  762.6	  485.2	 8064.0	...
5610031	  762.6	  485.3	 8065.0	...
5610032	  762.6	  485.4	 8067.0	...
5610033	  762.6	  485.5	 8068.0	...
5610034	  762.6	  485.6	 8069.0	...
5610035	  762.5	  485.6	 8068.0	...
5610036	  762.2	  485.6	 8067.0	...
5610037	  761.9	  485.6	 8065.0	...
5610038	  761.7	  486.0	 8065.0	...
5610039	  761.8	  486.4	 8068.0	...
5610040	  761.8	  486.2	 8072.0	...
5610041	  761.6	  485.7	 8074.0	...
5610042	  761.5	  485.4	 8076.0	...
5610043	  761.4	  486.0	 8078.0	...
5610044	  761.5	  486.5	 8082.0	...
5610045	  761.6	  486.8	 8085.0	...
5610046	  761.6	  486.7	 8082.0	...
5610047	  761.5	  486.7	 8077.0	...
5610048	  761.6	  486.8	 8074.0	...
5610049	  761.5	  487.0	 8077.0	...
5610050	  761.4	  487.4	 8079.0	...
5610051	  761.6	  487.6	 8080.0	...
5610052	  762.0	  487.6	 8080.0	...
5610053	  762.4	  487.3	 8077.0	...
5610054	  762.4	  486.8	 8073.0	...
5610055	  762.7	  486.6	 8070.0	...
5610056	  763.0	  486.6	 8070.0	...
5610057	  763.3	  487.2	 8071.0	...
5610058	  763.4	  487.8	 8073.0	...
5610059	  763.3	  487.5	 8075.0	...
5610060	  763.3	  486.8	 8074.0	...
5610061	  763.5	  486.5	 8072.0	...
5610062	  763.7	  486.8	 8070.0	...
5610063	  763.7	  486.4	 8068.0	...
5610064	  763.7	  485.8	 8067.0	...
5610065	  763.8	  485.2	 8066.0	...
5610066	  764.0	  485.7	 8067.0	...
5610067	  764.0	  486.2	 8067.0	...
5610068	  763.8	  486.6	 8068.0	...
5610069	  763.5	  486.6	 8068.0	...
5610070	  763.2	  487.1	 8068.0	...
5610071	  763.1	  487.8	 8068.0	...
5610072	  763.1	  488.4	 8068.0	...
5610073	  763.3	  488.3	 8069.0	...
5610074	  763.6	  487.8	 8069.0	...
5610075	  763.6	  487.2	 8069.0	...
5610076	  763.6	  486.7	 8069.0	...
5610077	  763.7	  486.4	 8068.0	...
5610078	  763.7	  486.6	 8069.0	...
5610079	  763.8	  487.0	 8070.0	...
5610080	  763.7	  487.5	 8072.0	...
5610081	  763.6	  487.6	 8070.0	...
5610082	  763.5	  487.6	 8066.0	...
5610083	  763.4	  487.5	 8063.0	...
5610084	  763.0	  487.7	 8063.0	...
5610085	  762.7	  487.9	 8061.0	...
5610086	  762.4	  488.0	 8059.0	...
5610087	  762.4	  487.8	 8059.0	...
5610088	  762.7	  487.6	 8063.0	...
5610089	  762.9	  487.6	 8068.0	...
5610090	  763.2	  487.5	 8070.0	...
5610091	  763.8	  487.4	 8070.0	...
5610092	  764.6	  487.3	 8071.0	...
5610093	  765.2	  487.2	 8071.0	...
5610094	  765.4	  487.2	 8072.0	...
5610095	  765.3	  487.3	 8072.0	...
5610096	  765.0	  487.3	 8069.0	...
5610097	  764.7	  487.4	 8066.0	...
5610098	  764.5	  487.6	 8065.0	...
5610099	  764.2	  488.4	 8068.0	...
5610100	  763.9	  489.4	 8065.0	...
5610101	  763.6	  490.1	 8059.0	...
5610102	  763.6	  490.2	 8056.0	...
5610103	  763.6	  489.8	 8058.0	...
5610104	  763.4	  489.4	 8064.0	...
5610105	  763.5	  489.0	 8068.0	...
5610106	  763.9	  488.9	 8073.0	...
5610107	  764.3	  488.8	 8074.0	...
5610108	  764.5	  488.8	 8075.0	...
5610109	  764.7	  489.0	 8074.0	...
5610110	  764.9	  489.2	 8072.0	...
5610111	  764.6	  489.4	 8070.0	...
5610112	  764.2	  489.4	 8069.0	...
5610113	  763.9	  489.2	 8071.0	...
5610114	  764.1	  489.1	 8074.0	...
5610115	  764.3	  489.0	 8076.0	...
5610116	  764.2	  489.3	 8073.0	...
5610117	  764.2	  489.5	 8071.0	...
5610118	  764.0	  489.6	 8070.0	...
5610119	  764.0	  489.5	 8073.0	...
5610120	  764.0	  489.3	 8074.0	...
5610121	  764.0	  489.0	 8074.0	...
5610122	  764.0	  488.8	 8074.0	...
5610123	  764.1	  489.0	 8073.0	...
5610124	  764.2	  489.1	 8074.0	...
5610125	  764.3	  489.3	 8073.0	...
5610126	  764.3	  489.3	 8073.0	...
5610127	  764.1	  489.3	 8072.0	...
5610128	  763.9	  489.4	 8072.0	...
5610129	  764.2	  489.1	 8072.0	...
5610130	  764.6	  488.6	 8074.0	...
5610131	  765.1	  488.2	 8076.0	...
5610132	  765.2	  488.3	 8077.0	...
5610133	  765.3	  488.7	 8077.0	...
5610134	  765.2	  489.2	 8076.0	...
5610135	  765.0	  489.7	 8075.0	...
5610136	  764.9	  490.1	 8075.0	...
5610137	  764.8	  490.5	 8075.0	...
5610138	  764.8	  490.5	 8075.0	...
5610139	  764.9	  490.4	 8077.0	...
5610140	  765.0	  490.4	 8079.0	...
5610141	  765.0	  490.3	 8080.0	...
5610142	  765.2	  490.2	 8079.0	...
5610143	  765.4	  490.3	 8076.0	...
5610144	  765.2	  490.3	 8074.0	...
5610145	  764.8	  490.2	 8075.0	...
5610146	  764.3	  489.8	 8075.0	...
5610147	  764.3	  489.3	 8075.0	...
5610148	  764.4	  489.1	 8075.0	...
5610149	  764.5	  489.0	 8074.0	...
5610150	  764.7	  489.2	 8073.0	...
5610151	  765.1	  489.7	 8074.0	...
5610152	  765.7	  490.1	 8076.0	...
5610153	  765.6	  490.3	 8078.0	...
5610154	  765.0	  490.2	 8079.0	...
5610155	  764.5	  490.0	 8078.0	...
5610156	  764.6	  489.7	 8077.0	...
5610157	  764.8	  489.7	 8076.0	...
5610158	  764.8	  490.2	 8073.0	...
5610159	  764.6	  490.7	 8071.0	...
5610160	  764.3	  490.6	 8075.0	...
5610161	  764.6	  490.0	 8079.0	...
5610162	  765.0	  489.4	 8084.0	...
5610163	  765.3	  489.7	 8084.0	...
5610164	  765.3	  489.9	 8084.0	...
5610165	  765.2	  489.6	 8084.0	...
5610166	  765.3	  489.1	 8083.0	...
5610167	  765.5	  489.4	 8081.0	...
5610168	  765.7	  490.1	 8080.0	...
5610169	  765.7	  490.4	 8083.0	...
5610170	  765.6	  490.0	 8086.0	...
5610171	  765.5	  489.7	 8087.0	...
5610172	  765.6	  489.6	 8087.0	...
5610173	  765.7	  489.4	 8086.0	...
5610174	  765.7	  489.2	 8085.0	...
5610175	  765.7	  489.2	 8085.0	...
5610176	  765.7	  489.0	 8084.0	...
5610177	  765.6	  488.9	 8083.0	...
5610178	  765.6	  488.8	 8082.0	...
5610179	  765.6	  489.2	 8082.0	...
5610180	  765.7	  489.4	 8084.0	...
5610181	  765.8	  489.6	 8086.0	...
5610182	  766.0	  489.8	 8087.0	...
5610183	  766.2	  490.0	 8086.0	...
5610184	  766.3	  490.4	 8087.0	...
5610185	  766.3	  490.5	 8088.0	...
5610186	  766.2	  490.5	 8089.0	...
5610187	  766.2	  490.7	 8089.0	...
5610188	  766.2	  490.8	 8089.0	...
5610189	  766.3	  491.0	 8090.0	...
5610190	  766.2	  490.9	 8090.0	...
5610191	  765.7	  490.7	 8091.0	...
5610192	  765.3	  490.6	 8092.0	...
5610193	  765.2	  490.7	 8093.0	...
5610194	  765.6	  490.9	 8092.0	...
5610195	  765.9	  490.9	 8091.0	...
5610196	  765.8	  490.9	 8089.0	...
5610197	  765.7	  490.9	 8089.0	...
5610198	  765.6	  491.2	 8088.0	...
5610199	  765.8	  491.4	 8087.0	...
5610200	  766.2	  491.6	 8086.0	...
5610201	  766.2	  491.4	 8086.0	...
5610202	  765.9	  491.1	 8086.0	...
5610203	  765.4	  490.8	 8085.0	...
5610204	  765.3	  490.6	 8085.0	...
5610205	  765.4	  490.6	 8085.0	...
5610206	  765.7	  490.6	 8085.0	...
5610207	  765.8	  490.6	 8088.0	...
5610208	  765.4	  490.7	 8092.0	...
5610209	  764.9	  490.7	 8095.0	...
5610210	  764.6	  491.0	 8097.0	...
5610211	  764.6	  491.2	 8097.0	...
5610212	  764.6	  491.6	 8098.0	...
5610213	  764.8	  491.8	 8098.0	...
5610214	  764.9	  491.9	 8098.0	...
5610215	  765.3	  491.8	 8097.0	...
5610216	  765.7	  491.7	 8096.0	...
5610217	  766.0	  491.6	 8093.0	...
5610218	  766.0	  491.1	 8091.0	...
5610219	  766.1	  490.6	 8089.0	...
5610220	  766.2	  490.6	 8089.0	...
5610221	  766.4	  491.2	 8088.0	...
5610222	  766.4	  491.7	 8087.0	...
5610223	  766.3	  491.7	 8086.0	...
5610224	  766.2	  491.5	 8088.0	...
5610225	  766.1	  491.2	 8090.0	...
5610226	  766.0	  490.7	 8092.0	...
5610227	  765.9	  490.5	 8092.0	...
5610228	  765.9	  490.7	 8092.0	...
5610229	  765.9	  491.3	 8092.0	...
5610230	  765.9	  491.8	 8091.0	...
5610231	  765.8	  492.1	 8089.0	...
5610232	  765.6	  491.9	 8087.0	...
5610233	  765.5	  491.7	 8086.0	...
5610234	  765.4	  491.7	 8088.0	...
5610235	  765.5	  491.7	 8090.0	...
5610236	  765.6	  491.4	 8092.0	...
5610237	  765.8	  491.3	 8092.0	...
5610238	  766.1	  491.1	 8093.0	...
5610239	  766.3	  491.2	 8094.0	...
EFIX R   5610005	5610239	235	  764.1	  488.6	   8077
SSACC R  5610240
5610240	  766.4	  491.5	 8090.0	...
5610241	  766.2	  492.0	 8086.0	...
5610242	  766.2	  492.5	 8081.0	...
5610243	  766.1	  493.4	 8081.0	...
5610244	  766.0	  496.4	 8080.0	...
5610245	  764.9	  499.5	 8079.0	...
5610246	  762.7	  503.7	 8080.0	...
5610247	  759.7	  507.5	 8082.0	...
5610248	  756.5	  511.9	 8084.0	...
5610249	  752.1	  515.8	 8084.0	...
5610250	  747.2	  517.9	 8085.0	...
5610251	  742.1	  521.2	 8087.0	...
5610252	  737.5	  524.0	 8092.0	...
5610253	  733.1	  528.0	 8096.0	...
5610254	  729.0	  530.3	 8099.0	...
5610255	  726.4	  532.8	 8098.0	...
5610256	  725.1	  535.6	 8097.0	...
5610257	  725.0	  539.2	 8096.0	...
5610258	  726.0	  542.3	 8099.0	...
5610259	  727.9	  543.9	 8101.0	...
5610260	  730.2	  544.5	 8106.0	...
5610261	  733.0	  544.8	 8107.0	...
ESACC R  5610240	5610261	22	  766.4	  491.5	  733.0	  544.8	   1.33	    111
SFIX R   5610262
5610262	  735.5	  544.7	 8106.0	...
5610263	  738.7	  544.4	 8103.0	...
5610264	  740.8	  543.0	 8100.0	...
5610265	  742.2	  541.3	 8100.0	...
5610266	  742.5	  539.3	 8099.0	...
5610267	  742.5	  537.7	 8098.0	...
5610268	  742.6	  536.6	 8097.0	...
5610269	  742.3	  534.9	 8098.0	...
5610270	  742.1	  533.2	 8100.0	...
5610271	  741.6	  531.4	 8103.0	...
5610272	  740.9	  530.5	 8104.0	...
5610273	  740.2	  530.2	 8105.0	...
5610274	  739.3	  530.0	 8107.0	...
5610275	  738.7	  529.9	 8107.0	...
5610276	  738.3	  529.7	 8107.0	...
5610277	  738.2	  528.8	 8110.0	...
5610278	  738.1	  527.8	 8114.0	...
5610279	  737.9	  526.9	 8119.0	...
5610280	  738.3	  526.7	 8120.0	...
5610281	  738.8	  526.8	 8121.0	...
5610282	  739.4	  527.2	 8122.0	...
5610283	  739.6	  527.3	 8123.0	...
5610284	  740.0	  527.4	 8123.0	...
5610285	  740.2	  527.1	 8123.0	...
5610286	  739.9	  526.9	 8121.0	...
5610287	  739.5	  527.7	 8119.0	...
5610288	  739.1	  528.7	 8118.0	...
5610289	  738.8	  530.1	 8116.0	...
5610290	  738.4	  530.6	 8114.0	...
5610291	  738.0	  531.2	 8114.0	...
5610292	  738.0	  531.5	 8116.0	...
5610293	  738.0	  531.3	 8118.0	...
5610294	  737.9	  531.0	 8118.0	...
5610295	  737.8	  530.9	 8116.0	...
5610296	  738.2	  531.2	 8113.0	...
5610297	  738.6	  531.5	 8110.0	...
5610298	  739.0	  531.2	 8109.0	...
5610299	  738.9	  530.5	 8108.0	...
5610300	  738.7	  529.8	 8105.0	...
5610301	  738.6	  529.9	 8105.0	...
5610302	  738.6	  530.4	 8104.0	...
5610303	  738.8	  530.9	 8105.0	...
5610304	  738.8	  530.9	 8106.0	...
5610305	  738.6	  531.0	 8106.0	...
5610306	  738.5	  531.0	 8105.0	...
5610307	  738.4	  531.3	 8106.0	...
5610308	  738.6	  531.4	 8109.0	...
5610309	  738.7	  531.3	 8113.0	...
5610310	  738.9	  531.2	 8115.0	...
5610311	  738.9	  531.3	 8117.0	...
5610312	  739.1	  531.4	 8119.0	...
5610313	  739.1	  531.3	 8120.0	...
5610314	  739.2	  531.2	 8121.0	...
5610315	  739.3	  531.1	 8121.0	...
5610316	  739.5	  531.1	 8121.0	...
5610317	  739.7	  531.0	 8122.0	...
5610318	  739.7	  531.1	 8122.0	...
5610319	  739.9	  531.1	 8123.0	...
5610320	  740.0	  531.2	 8124.0	...
5610321	  740.2	  531.3	 8125.0	...
5610322	  740.2	  531.4	 8125.0	...
5610323	  739.9	  531.1	 8125.0	...
5610324	  739.7	  530.8	 8125.0	...
5610325	  739.4	  530.5	 8125.0	...
5610326	  739.7	  530.5	 8125.0	...
5610327	  740.0	  530.5	 8126.0	...
5610328	  740.4	  530.6	 8126.0	...
5610329	  740.4	  530.8	 8124.0	...
5610330	  740.5	  531.2	 8122.0	...
5610331	  740.6	  531.7	 8122.0	...
5610332	  740.7	  532.0	 8122.0	...
5610333	  740.8	  532.2	 8122.0	...
5610334	  740.8	  532.2	 8125.0	...
5610335	  740.4	  532.3	 8128.0	...
5610336	  740.0	  532.3	 8130.0	...
5610337	  739.6	  532.8	 8130.0	...
5610338	  739.8	  533.1	 8131.0	...
5610339	  740.1	  533.6	 8125.0	...
5610340	  740.6	  533.6	 8118.0	...
5610341	  740.7	  533.3	 8112.0	...
5610342	  740.6	  532.9	 8112.0	...
5610343	  740.1	  532.6	 8115.0	...
5610344	  739.7	  532.5	 8118.0	...
5610345	  739.5	  532.5	 8119.0	...
5610346	  739.7	  532.4	 8118.0	...
5610347	  739.8	  532.5	 8116.0	...
5610348	  739.9	  532.6	 8115.0	...
5610349	  739.9	  532.8	 8114.0	...
5610350	  740.0	  532.9	 8114.0	...
5610351	  740.0	  533.1	 8115.0	...
5610352	  739.9	  533.2	 8114.0	...
5610353	  739.9	  533.2	 8113.0	...
5610354	  740.0	  533.0	 8111.0	...
5610355	  740.1	  532.9	 8111.0	...
5610356	  740.0	  532.9	 8112.0	...
5610357	  740.1	  532.8	 8112.0	...
5610358	  740.2	  532.7	 8112.0	...
5610359	  740.2	  532.6	 8113.0	...
5610360	  740.0	  533.2	 8114.0	...
5610361	  739.9	  534.0	 8112.0	...
5610362	  739.9	  534.7	 8111.0	...
5610363	  740.0	  534.9	 8113.0	...
5610364	  740.2	  535.0	 8116.0	...
5610365	  740.5	  535.2	 8118.0	...
5610366	  740.7	  535.2	 8115.0	...
5610367	  740.7	  534.4	 8112.0	...
5610368	  740.6	  533.6	 8110.0	...
5610369	  740.4	  533.1	 8109.0	...
5610370	  740.3	  533.4	 8111.0	...
5610371	  740.1	  533.8	 8116.0	...
5610372	  739.7	  534.0	 8121.0	...
5610373	  739.4	  534.6	 8117.0	...
5610374	  739.1	  535.3	 8111.0	...
5610375	  739.0	  536.0	 8106.0	...
5610376	  739.3	  535.6	 8110.0	...
5610377	  739.6	  535.2	 8114.0	...
5610378	  740.0	  534.9	 8117.0	...
5610379	  740.1	  535.1	 8116.0	...
5610380	  740.3	  535.3	 8114.0	...
5610381	  740.5	  535.5	 8114.0	...
5610382	  740.7	  535.6	 8114.0	...
5610383	  740.7	  535.7	 8119.0	...
5610384	  740.7	  535.7	 8124.0	...
5610385	  740.8	  535.6	 8129.0	...
5610386	  740.8	  535.5	 8127.0	...
5610387	  741.0	  535.3	 8125.0	...
5610388	  741.0	  535.3	 8122.0	...
5610389	  740.7	  535.3	 8123.0	...
5610390	  740.3	  535.1	 8126.0	...
5610391	  739.9	  535.0	 8130.0	...
5610392	  739.8	  534.9	 8131.0	...
5610393	  739.8	  534.9	 8133.0	...
5610394	  739.9	  534.9	 8134.0	...
5610395	  740.0	  534.7	 8135.0	...
5610396	  739.9	  534.6	 8135.0	...
5610397	  739.9	  534.9	 8130.0	...
5610398	  740.0	  535.3	 8126.0	...
5610399	  740.1	  535.5	 8124.0	...
5610400	  740.0	  535.4	 8126.0	...
5610401	  739.9	  535.3	 8128.0	...
5610402	  739.7	  535.3	 8127.0	...
5610403	  739.7	  535.5	 8127.0	...
5610404	  739.8	  535.6	 8126.0	...
5610405	  739.6	  535.8	 8123.0	...
5610406	  739.3	  535.4	 8122.0	...
5610407	  738.9	  535.0	 8122.0	...
5610408	  738.8	  534.7	 8121.0	...
5610409	  738.8	  534.2	 8120.0	...
5610410	  738.8	  533.7	 8120.0	...
5610411	  739.2	  533.1	 8122.0	...
5610412	  739.5	  533.1	 8124.0	...
5610413	  739.8	  533.4	 8125.0	...
5610414	  739.8	  533.8	 8125.0	...
5610415	  739.9	  534.2	 8124.0	...
5610416	  739.9	  534.2	 8124.0	...
5610417	  740.1	  534.2	 8123.0	...
5610418	  740.3	  534.2	 8123.0	...
5610419	  740.4	  534.3	 8118.0	...
5610420	  740.6	  534.4	 8113.0	...
5610421	  740.8	  534.6	 8113.0	...
5610422	  740.9	  534.8	 8118.0	...
5610423	  740.8	  534.9	 8122.0	...
5610424	  740.6	  534.5	 8126.0	...
5610425	  740.7	  534.0	 8129.0	...
5610426	  741.0	  533.7	 8133.0	...
5610427	  741.3	  533.9	 8133.0	...
5610428	  741.4	  534.1	 8134.0	...
5610429	  741.5	  534.0	 8133.0	...
5610430	  741.7	  534.0	 8130.0	...
5610431	  741.8	  534.4	 8128.0	...
5610432	  741.9	  535.1	 8128.0	...
5610433	  742.0	  535.8	 8127.0	...
5610434	  741.9	  535.7	 8125.0	...
5610435	  741.7	  535.3	 8123.0	...
5610436	  741.6	  534.9	 8123.0	...
5610437	  741.6	  535.0	 8123.0	...
5610438	  741.7	  534.8	 8123.0	...
5610439	  741.7	  534.5	 8124.0	...
5610440	  741.6	  533.9	 8124.0	...
5610441	  741.3	  533.6	 8125.0	...
5610442	  741.0	  533.9	 8126.0	...
5610443	  740.8	  534.4	 8127.0	...
5610444	  740.6	  535.2	 8123.0	...
5610445	  740.3	  535.5	 8118.0	...
5610446	  740.1	  535.9	 8114.0	...
5610447	  740.4	  536.0	 8115.0	...
5610448	  740.8	  536.2	 8115.0	...
5610449	  741.1	  536.4	 8116.0	...
5610450	  741.0	  537.0	 8117.0	...
5610451	  741.0	  537.4	 8118.0	...
5610452	  741.0	  537.7	 8119.0	...
5610453	  741.1	  537.6	 8115.0	...
5610454	  741.1	  537.5	 8110.0	...
5610455	  741.1	  537.3	 8108.0	...
5610456	  741.1	  537.3	 8110.0	...
5610457	  740.7	  537.5	 8112.0	...
5610458	  740.4	  537.8	 8112.0	...
5610459	  740.0	  538.1	 8113.0	...
5610460	  740.1	  538.2	 8113.0	...
5610461	  740.1	  538.2	 8115.0	...
5610462	  740.1	  538.2	 8117.0	...
5610463	  740.4	  538.2	 8118.0	...
5610464	  740.7	  538.1	 8118.0	...
5610465	  740.9	  538.1	 8119.0	...
5610466	  740.7	  538.1	 8119.0	...
5610467	  740.5	  538.1	 8119.0	...
5610468	  740.5	  538.0	 8121.0	...
5610469	  740.6	  538.0	 8123.0	...
5610470	  740.9	  538.1	 8125.0	...
5610471	  741.3	  538.4	 8125.0	...
5610472	  741.5	  538.6	 8125.0	...
5610473	  741.4	  538.8	 8123.0	...
5610474	  741.2	  539.1	 8121.0	...
5610475	  740.8	  539.7	 8119.0	...
5610476	  740.3	  539.7	 8118.0	...
5610477	  740.4	  539.1	 8117.0	...
EFIX R   5610262	5610477	216	  740.1	  533.9	   8118
SSACC R  5610478
5610478	  740.7	  538.5	 8116.0	...
5610479	  741.3	  539.4	 8115.0	...
5610480	  741.5	  540.5	 8114.0	...
5610481	  741.6	  540.7	 8114.0	...
5610482	  742.5	  539.7	 8114.0	...
5610483	  744.7	  538.6	 8113.0	...
5610484	  747.9	  536.5	 8112.0	...
5610485	  751.5	  532.7	 8110.0	...
5610486	  755.3	  528.1	 8107.0	...
5610487	  760.1	  523.9	 8103.0	...
5610488	  764.9	  519.9	 8103.0	...
5610489	  769.7	  515.9	 8104.0	...
5610490	  773.7	  511.7	 8105.0	...
5610491	  776.9	  508.8	 8106.0	...
5610492	  779.1	  506.5	 8104.0	...
5610493	  780.3	  505.9	 8101.0	...
5610494	  780.6	  506.1	 8096.0	...
5610495	  780.2	  506.6	 8093.0	...
5610496	  779.7	  507.0	 8093.0	...
5610497	  778.9	  507.9	 8095.0	...
5610498	  778.0	  509.5	 8097.0	...
5610499	  776.2	  511.9	 8096.0	...
ESACC R  5610478	5610499	22	  740.7	  538.5	  776.2	  511.9	   0.94	    111
SFIX R   5610500
5610500	  774.9	  514.0	 8095.0	...
5610501	  773.8	  516.1	 8095.0	...
5610502	  773.7	  517.9	 8097.0	...
5610503	  773.6	  519.1	 8104.0	...
5610504	  773.6	  519.9	 8110.0	...
5610505	  773.7	  520.0	 8115.0	...
5610506	  773.7	  520.2	 8116.0	...
5610507	  773.7	  520.5	 8116.0	...
5610508	  773.6	  520.6	 8114.0	...
5610509	  773.3	  520.6	 8113.0	...
5610510	  773.1	  520.3	 8113.0	...
5610511	  773.0	  519.9	 8113.0	...
5610512	  772.5	  519.7	 8114.0	...
5610513	  772.2	  519.5	 8114.0	...
5610514	  771.9	  519.4	 8116.0	...
5610515	  772.0	  519.3	 8117.0	...
5610516	  772.3	  519.1	 8118.0	...
5610517	  772.5	  518.9	 8118.0	...
5610518	  772.8	  518.7	 8118.0	...
5610519	  773.0	  519.2	 8119.0	...
5610520	  773.3	  519.7	 8120.0	...
5610521	  773.5	  519.7	 8120.0	...
5610522	  773.7	  519.2	 8115.0	...
5610523	  773.9	  519.0	 8110.0	...
5610524	  774.2	  519.8	 8106.0	...
5610525	  774.5	  520.8	 8106.0	...
5610526	  774.6	  521.5	 8106.0	...
5610527	  774.5	  521.7	 8105.0	...
5610528	  774.6	  521.8	 8108.0	...
5610529	  774.7	  521.9	 8110.0	...
5610530	  774.9	  521.9	 8111.0	...
5610531	  774.9	  522.0	 8109.0	...
5610532	  774.9	  522.0	 8107.0	...
5610533	  774.8	  522.0	 8107.0	...
5610534	  774.7	  522.1	 8106.0	...
5610535	  774.5	  521.9	 8104.0	...
5610536	  774.2	  521.8	 8103.0	...
5610537	  774.1	  521.7	 8103.0	...
5610538	  774.4	  521.9	 8103.0	...
5610539	  774.8	  522.2	 8105.0	...
5610540	  775.2	  522.5	 8106.0	...
5610541	  775.7	  522.6	 8105.0	...
5610542	  776.0	  522.7	 8102.0	...
5610543	  776.3	  522.6	 8099.0	...
5610544	  776.3	  523.0	 8100.0	...
5610545	  775.8	  523.5	 8100.0	...
5610546	  775.1	  524.0	 8101.0	...
5610547	  774.5	  524.2	 8103.0	...
5610548	  774.5	  524.3	 8106.0	...
5610549	  774.7	  524.4	 8108.0	...
5610550	  774.9	  524.8	 8108.0	...
5610551	  775.2	  525.2	 8106.0	...
5610552	  775.3	  525.6	 8103.0	...
5610553	  775.4	  525.4	 8101.0	...
5610554	  775.3	  524.7	 8100.0	...
5610555	  775.4	  524.1	 8098.0	...
5610556	  775.6	  523.8	 8095.0	...
5610557	  775.8	  523.9	 8094.0	...
5610558	  775.8	  524.3	 8094.0	...
5610559	  775.7	  524.5	 8093.0	...
5610560	  775.7	  524.6	 8094.0	...
5610561	  775.8	  524.7	 8094.0	...
5610562	  775.9	  524.8	 8095.0	...
5610563	  775.8	  525.0	 8095.0	...
5610564	  775.9	  525.1	 8096.0	...
5610565	  775.8	  525.2	 8097.0	...
5610566	  775.3	  525.4	 8098.0	...
5610567	  774.7	  525.4	 8098.0	...
5610568	  774.3	  525.3	 8098.0	...
5610569	  774.3	  525.3	 8100.0	...
5610570	  774.4	  525.0	 8101.0	...
5610571	  774.6	  524.7	 8102.0	...
5610572	  774.7	  524.4	 8102.0	...
5610573	  774.8	  524.1	 8103.0	...
5610574	  774.9	  524.0	 8104.0	...
5610575	  775.1	  523.8	 8105.0	...
5610576	  775.4	  524.1	 8105.0	...
5610577	  775.7	  524.1	 8106.0	...
5610578	  776.1	  524.1	 8107.0	...
5610579	  776.2	  523.8	 8109.0	...
5610580	  776.3	  523.8	 8108.0	...
5610581	  776.2	  523.9	 8107.0	...
5610582	  776.3	  524.1	 8106.0	...
5610583	  776.3	  524.3	 8106.0	...
5610584	  776.3	  524.4	 8106.0	...
5610585	  776.2	  524.5	 8109.0	...
5610586	  776.2	  524.5	 8112.0	...
5610587	  776.2	  524.5	 8112.0	...
5610588	  776.2	  524.7	 8108.0	...
5610589	  776.0	  524.9	 8104.0	...
5610590	  775.8	  525.1	 8103.0	...
5610591	  775.6	  525.0	 8103.0	...
5610592	  775.7	  525.0	 8104.0	...
5610593	  775.8	  525.1	 8106.0	...
5610594	  776.0	  525.2	 8110.0	...
5610595	  776.1	  525.0	 8113.0	...
5610596	  776.1	  524.8	 8116.0	...
5610597	  776.2	  524.7	 8115.0	...
5610598	  776.3	  524.6	 8114.0	...
5610599	  776.5	  524.6	 8113.0	...
5610600	  776.6	  524.5	 8113.0	...
5610601	  776.6	  524.4	 8113.0	...
5610602	  776.6	  524.3	 8113.0	...
5610603	  776.5	  524.3	 8114.0	...
5610604	  776.4	  524.3	 8115.0	...
5610605	  776.1	  524.9	 8116.0	...
5610606	  776.1	  525.6	 8117.0	...
5610607	  776.3	  526.2	 8115.0	...
5610608	  776.5	  526.2	 8114.0	...
5610609	  776.8	  526.1	 8111.0	...
5610610	  776.8	  525.9	 8111.0	...
5610611	  776.7	  525.6	 8111.0	...
5610612	  776.7	  525.5	 8111.0	...
5610613	  776.0	  525.6	 8111.0	...
5610614	  775.4	  525.8	 8112.0	...
5610615	  775.1	  525.9	 8114.0	...
5610616	  775.6	  525.8	 8114.0	...
5610617	  776.1	  525.7	 8110.0	...
5610618	  776.3	  525.6	 8105.0	...
5610619	  776.5	  525.5	 8104.0	...
5610620	  776.6	  526.4	 8107.0	...
5610621	  776.7	  527.2	 8109.0	...
5610622	  776.7	  527.6	 8112.0	...
5610623	  776.6	  527.2	 8115.0	...
5610624	  776.6	  526.6	 8116.0	...
5610625	  776.5	  526.3	 8114.0	...
5610626	  776.5	  526.0	 8111.0	...
5610627	  776.6	  525.8	 8110.0	...
5610628	  776.8	  525.9	 8111.0	...
5610629	  776.9	  526.1	 8113.0	...
5610630	  776.8	  526.5	 8115.0	...
5610631	  776.4	  526.9	 8115.0	...
5610632	  776.0	  527.4	 8116.0	...
5610633	  776.1	  527.6	 8117.0	...
5610634	  776.4	  527.0	 8120.0	...
5610635	  776.7	  526.3	 8121.0	...
5610636	  776.6	  526.2	 8121.0	...
5610637	  776.5	  526.8	 8120.0	...
5610638	  776.5	  527.2	 8119.0	...
5610639	  776.7	  526.9	 8119.0	...
5610640	  777.0	  526.6	 8119.0	...
5610641	  777.3	  526.6	 8120.0	...
5610642	  777.4	  526.6	 8119.0	...
5610643	  777.3	  526.7	 8117.0	...
5610644	  777.2	  526.7	 8114.0	...
5610645	  777.1	  526.8	 8113.0	...
5610646	  777.2	  527.0	 8115.0	...
5610647	  777.3	  527.3	 8117.0	...
5610648	  777.4	  527.6	 8118.0	...
5610649	  777.3	  527.9	 8120.0	...
5610650	  777.2	  528.1	 8121.0	...
5610651	  777.1	  528.0	 8122.0	...
5610652	  777.0	  528.0	 8122.0	...
5610653	  777.4	  527.8	 8123.0	...
5610654	  777.9	  527.9	 8121.0	...
5610655	  778.3	  527.9	 8118.0	...
5610656	  778.4	  527.7	 8117.0	...
5610657	  778.4	  527.5	 8118.0	...
5610658	  778.3	  527.4	 8119.0	...
5610659	  778.2	  527.4	 8121.0	...
5610660	  778.1	  527.5	 8122.0	...
5610661	  777.7	  527.7	 8122.0	...
5610662	  777.4	  527.5	 8121.0	...
5610663	  777.0	  527.4	 8120.0	...
5610664	  777.2	  527.3	 8119.0	...
5610665	  777.6	  527.6	 8120.0	...
5610666	  778.0	  527.8	 8122.0	...
5610667	  778.1	  527.8	 8123.0	...
5610668	  778.2	  527.6	 8123.0	...
5610669	  778.1	  527.3	 8123.0	...
5610670	  777.8	  527.2	 8123.0	...
5610671	  777.6	  527.2	 8126.0	...
5610672	  777.4	  527.2	 8130.0	...
5610673	  777.4	  527.1	 8130.0	...
5610674	  777.4	  527.1	 8125.0	...
5610675	  777.3	  526.8	 8120.0	...
5610676	  777.2	  526.6	 8122.0	...
5610677	  777.2	  526.4	 8125.0	...
5610678	  777.2	  526.3	 8128.0	...
5610679	  777.2	  526.5	 8128.0	...
5610680	  777.5	  526.5	 8129.0	...
5610681	  777.7	  526.5	 8131.0	...
5610682	  777.8	  526.4	 8133.0	...
5610683	  777.9	  526.8	 8134.0	...
5610684	  778.0	  527.1	 8133.0	...
5610685	  778.0	  527.7	 8131.0	...
5610686	  778.0	  528.0	 8129.0	...
5610687	  778.3	  528.3	 8127.0	...
5610688	  778.4	  528.4	 8128.0	...
5610689	  778.6	  528.4	 8129.0	...
5610690	  778.4	  528.4	 8131.0	...
5610691	  778.2	  528.3	 8130.0	...
5610692	  778.1	  528.2	 8129.0	...
5610693	  778.3	  528.3	 8128.0	...
5610694	  778.3	  528.4	 8129.0	...
5610695	  778.3	  528.5	 8131.0	...
5610696	  778.1	  528.1	 8132.0	...
5610697	  777.9	  527.6	 8133.0	...
5610698	  778.0	  527.7	 8133.0	...
5610699	  778.2	  528.2	 8133.0	...
5610700	  778.4	  528.3	 8133.0	...
5610701	  778.4	  527.8	 8133.0	...
5610702	  778.4	  527.3	 8131.0	...
5610703	  778.4	  527.2	 8130.0	...
5610704	  778.4	  527.1	 8128.0	...
5610705	  778.6	  527.3	 8129.0	...
5610706	  778.7	  527.5	 8131.0	...
5610707	  778.9	  527.8	 8132.0	...
5610708	  778.9	  527.9	 8132.0	...
5610709	  778.9	  527.7	 8133.0	...
5610710	  779.3	  527.5	 8134.0	...
5610711	  779.8	  527.3	 8138.0	...
5610712	  780.1	  527.2	 8140.0	...
5610713	  779.8	  527.2	 8142.0	...
5610714	  779.6	  527.3	 8142.0	...
5610715	  780.0	  527.9	 8141.0	...
5610716	  780.5	  528.4	 8141.0	...
5610717	  780.6	  528.9	 8140.0	...
5610718	  780.3	  529.0	 8141.0	...
MSG	5610719 0000 _ Experiment Start
5610719	  779.8	  529.0	 8139.0	...
5610720	  779.6	  529.0	 8138.0	...
5610721	  779.3	  529.1	 8137.0	...
5610722	  779.2	  529.1	 8135.0	...
5610723	  779.6	  529.3	 8134.0	...
5610724	  780.1	  529.4	 8135.0	...
5610725	  780.2	  529.5	 8138.0	...
5610726	  779.7	  529.4	 8141.0	...
5610727	  778.9	  528.3	 8142.0	...
5610728	  778.7	  527.1	 8143.0	...
5610729	  778.8	  526.1	 8140.0	...
5610730	  779.1	  526.3	 8137.0	...
5610731	  779.4	  526.8	 8134.0	...
5610732	  779.3	  527.3	 8135.0	...
5610733	  779.5	  527.7	 8137.0	...
5610734	  779.8	  527.9	 8138.0	...
5610735	  780.1	  528.1	 8139.0	...
5610736	  780.4	  528.6	 8139.0	...
5610737	  780.4	  529.0	 8137.0	...
5610738	  780.2	  528.7	 8134.0	...
5610739	  780.0	  527.9	 8131.0	...
5610740	  779.9	  527.8	 8131.0	...
5610741	  779.9	  528.4	 8133.0	...
5610742	  779.9	  529.0	 8135.0	...
5610743	  779.8	  528.9	 8138.0	...
5610744	  779.8	  529.3	 8137.0	...
5610745	  779.8	  529.6	 8137.0	...
5610746	  779.9	  529.3	 8136.0	...
5610747	  779.9	  528.9	 8136.0	...
5610748	  779.9	  528.5	 8136.0	...
5610749	  779.8	  528.1	 8135.0	...
5610750	  779.8	  527.5	 8134.0	...
5610751	  779.7	  527.2	 8133.0	...
5610752	  779.8	  527.9	 8135.0	...
5610753	  780.0	  528.6	 8136.0	...
5610754	  780.1	  528.8	 8137.0	...
5610755	  780.2	  529.0	 8134.0	...
5610756	  780.2	  529.3	 8131.0	...
5610757	  780.2	  529.5	 8132.0	...
5610758	  780.2	  529.3	 8136.0	...
5610759	  780.3	  528.8	 8140.0	...
5610760	  780.7	  528.0	 8142.0	...
5610761	  781.1	  527.1	 8143.0	...
5610762	  781.2	  526.6	 8144.0	...
5610763	  781.1	  526.4	 8139.0	...
5610764	  781.0	  526.4	 8133.0	...
5610765	  781.0	  527.1	 8128.0	...
5610766	  780.9	  527.7	 8127.0	...
5610767	  780.8	  528.4	 8128.0	...
5610768	  780.6	  528.6	 8130.0	...
5610769	  780.2	  528.9	 8131.0	...
5610770	  779.7	  528.5	 8134.0	...
5610771	  779.5	  527.9	 8137.0	...
5610772	  779.4	  527.3	 8139.0	...
5610773	  779.4	  527.4	 8140.0	...
5610774	  779.6	  527.4	 8141.0	...
5610775	  780.1	  527.4	 8142.0	...
5610776	  780.6	  527.6	 8142.0	...
5610777	  781.1	  527.7	 8141.0	...
5610778	  781.0	  527.8	 8140.0	...
5610779	  780.8	  527.7	 8140.0	...
5610780	  780.6	  528.0	 8140.0	...
5610781	  780.5	  528.3	 8140.0	...
5610782	  780.6	  528.6	 8140.0	...
5610783	  780.6	  528.6	 8137.0	...
5610784	  780.7	  528.6	 8135.0	...
5610785	  780.8	  528.5	 8135.0	...
5610786	  780.8	  528.4	 8138.0	...
5610787	  780.9	  528.3	 8141.0	...
5610788	  781.1	  528.1	 8143.0	...
5610789	  781.4	  527.8	 8143.0	...
5610790	  781.5	  528.0	 8143.0	...
5610791	  781.6	  528.4	 8143.0	...
5610792	  781.5	  528.7	 8143.0	...
5610793	  781.2	  528.7	 8147.0	...
5610794	  781.0	  528.6	 8149.0	...
5610795	  780.7	  528.5	 8151.0	...
5610796	  780.7	  528.6	 8151.0	...
5610797	  780.5	  528.7	 8150.0	...
5610798	  780.4	  528.9	 8144.0	...
5610799	  780.4	  529.1	 8138.0	...
5610800	  780.6	  529.4	 8136.0	...
5610801	  780.8	  529.5	 8140.0	...
5610802	  781.2	  529.2	 8143.0	...
5610803	  781.6	  528.8	 8142.0	...
5610804	  781.8	  528.4	 8141.0	...
5610805	  781.6	  528.5	 8139.0	...
5610806	  781.5	  528.6	 8141.0	...
5610807	  781.6	  528.6	 8143.0	...
5610808	  781.9	  528.8	 8146.0	...
EFIX R   5610500	5610808	309	  777.5	  526.0	   8122
SSACC R  5610809
5610809	  782.3	  529.2	 8145.0	...
5610810	  782.4	  529.9	 8144.0	...
5610811	  782.2	  530.4	 8144.0	...
5610812	  781.7	  531.2	 8144.0	...
5610813	  780.6	  532.8	 8139.0	...
5610814	  779.6	  535.7	 8135.0	...
5610815	  777.9	  539.8	 8131.0	...
5610816	  775.0	  543.4	 8130.0	...
5610817	  771.1	  547.7	 8129.0	...
5610818	  767.4	  552.0	 8133.0	...
5610819	  763.2	  557.8	 8138.0	...
5610820	  759.6	  563.0	 8143.0	...
5610821	  756.2	  568.9	 8144.0	...
5610822	  753.6	  574.1	 8146.0	...
5610823	  751.3	  579.4	 8151.0	...
5610824	  750.0	  582.7	 8155.0	...
5610825	  750.0	  584.7	 8158.0	...
5610826	  750.4	  585.2	 8163.0	...
5610827	  751.5	  584.7	 8168.0	...
5610828	  754.1	  583.8	 8172.0	...
5610829	  756.5	  581.4	 8169.0	...
5610830	  758.8	  579.3	 8165.0	...
5610831	  759.7	  576.1	 8161.0	...
ESACC R  5610809	5610831	23	  782.3	  529.2	  759.7	  576.1	   1.11	    122
SFIX R   5610832
5610832	  760.7	  574.1	 8158.0	...
5610833	  760.9	  572.3	 8156.0	...
5610834	  760.7	  570.5	 8150.0	...
5610835	  760.0	  568.0	 8146.0	...
5610836	  759.4	  565.5	 8145.0	...
5610837	  758.7	  563.9	 8147.0	...
5610838	  758.1	  562.6	 8149.0	...
5610839	  757.6	  561.6	 8149.0	...
5610840	  757.5	  560.9	 8149.0	...
5610841	  757.5	  560.1	 8149.0	...
5610842	  757.7	  559.3	 8149.0	...
5610843	  757.8	  558.6	 8148.0	...
5610844	  757.9	  558.8	 8148.0	...
5610845	  758.1	  558.9	 8148.0	...
5610846	  758.3	  558.8	 8149.0	...
5610847	  759.1	  559.0	 8150.0	...
5610848	  759.6	  559.2	 8153.0	...
5610849	  760.1	  559.6	 8156.0	...
5610850	  759.5	  559.8	 8157.0	...
5610851	  759.0	  560.1	 8154.0	...
5610852	  758.5	  560.8	 8150.0	...
5610853	  758.6	  561.8	 8149.0	...
5610854	  758.7	  562.7	 8152.0	...
5610855	  758.7	  563.1	 8156.0	...
5610856	  758.4	  563.1	 8161.0	...
5610857	  758.1	  563.2	 8161.0	...
5610858	  757.9	  563.4	 8160.0	...
5610859	  758.4	  563.6	 8162.0	...
5610860	  758.9	  563.7	 8165.0	...
5610861	  759.2	  563.5	 8168.0	...
5610862	  759.1	  563.1	 8169.0	...
5610863	  758.9	  562.7	 8170.0	...
5610864	  758.8	  562.6	 8171.0	...
5610865	  758.6	  562.8	 8171.0	...
5610866	  758.5	  563.1	 8171.0	...
5610867	  758.5	  563.1	 8173.0	...
5610868	  758.3	  562.4	 8173.0	...
5610869	  758.4	  561.6	 8172.0	...
5610870	  758.4	  560.9	 8169.0	...
5610871	  758.4	  561.2	 8169.0	...
5610872	  758.4	  562.3	 8168.0	...
5610873	  758.6	  563.1	 8168.0	...
5610874	  759.0	  563.8	 8168.0	...
5610875	  759.4	  563.9	 8171.0	...
5610876	  759.4	  564.1	 8173.0	...
5610877	  759.4	  564.3	 8173.0	...
5610878	  759.5	  564.6	 8175.0	...
5610879	  759.5	  564.8	 8177.0	...
5610880	  759.5	  565.0	 8177.0	...
5610881	  759.4	  564.9	 8176.0	...
5610882	  759.0	  564.7	 8173.0	...
5610883	  758.6	  564.6	 8172.0	...
5610884	  758.5	  564.7	 8170.0	...
5610885	  758.6	  564.9	 8170.0	...
5610886	  758.7	  564.9	 8170.0	...
5610887	  758.7	  564.8	 8170.0	...
5610888	  758.8	  564.7	 8170.0	...
5610889	  759.1	  564.7	 8172.0	...
5610890	  759.4	  564.6	 8174.0	...
5610891	  759.4	  564.6	 8176.0	...
5610892	  759.3	  564.5	 8178.0	...
5610893	  759.2	  564.3	 8177.0	...
5610894	  758.9	  564.3	 8173.0	...
5610895	  758.5	  564.3	 8169.0	...
5610896	  758.3	  564.3	 8164.0	...
5610897	  758.5	  564.3	 8161.0	...
5610898	  758.6	  564.4	 8159.0	...
5610899	  758.7	  564.7	 8161.0	...
5610900	  758.6	  565.1	 8163.0	...
5610901	  758.7	  565.8	 8164.0	...
5610902	  758.7	  566.5	 8163.0	...
5610903	  758.7	  566.3	 8164.0	...
5610904	  758.8	  565.4	 8165.0	...
5610905	  759.0	  564.5	 8167.0	...
5610906	  759.3	  564.5	 8168.0	...
5610907	  759.6	  564.5	 8169.0	...
5610908	  759.8	  563.8	 8170.0	...
5610909	  759.7	  562.9	 8171.0	...
5610910	  759.4	  562.9	 8172.0	...
5610911	  759.3	  563.8	 8173.0	...
5610912	  759.5	  564.8	 8174.0	...
5610913	  759.6	  565.4	 8169.0	...
5610914	  759.7	  565.9	 8165.0	...
5610915	  759.5	  565.9	 8161.0	...
5610916	  759.2	  565.9	 8162.0	...
5610917	  759.0	  565.9	 8163.0	...
5610918	  759.1	  565.4	 8164.0	...
5610919	  758.9	  564.8	 8164.0	...
5610920	  758.7	  564.1	 8163.0	...
5610921	  759.0	  563.9	 8161.0	...
5610922	  759.5	  564.2	 8161.0	...
5610923	  760.1	  564.6	 8160.0	...
5610924	  760.2	  565.0	 8158.0	...
5610925	  760.2	  565.2	 8157.0	...
5610926	  760.4	  565.5	 8157.0	...
5610927	  760.5	  565.8	 8157.0	...
5610928	  760.5	  565.9	 8160.0	...
5610929	  760.5	  565.6	 8162.0	...
5610930	  760.4	  565.4	 8162.0	...
MSG	5610931 0000 _ Number On
5610931	  760.1	  565.3	 8160.0	...
5610932	  759.9	  565.3	 8158.0	...
5610933	  759.5	  564.8	 8158.0	...
5610934	  759.5	  564.3	 8159.0	...
5610935	  759.6	  564.6	 8160.0	...
5610936	  759.7	  565.3	 8162.0	...
5610937	  759.5	  565.5	 8163.0	...
5610938	  759.2	  564.9	 8164.0	...
5610939	  759.0	  564.3	 8163.0	...
5610940	  758.9	  564.5	 8163.0	...
5610941	  759.0	  565.2	 8163.0	...
5610942	  759.4	  565.7	 8163.0	...
5610943	  759.7	  565.5	 8165.0	...
5610944	  759.9	  564.9	 8166.0	...
5610945	  759.9	  565.1	 8166.0	...
5610946	  759.8	  566.2	 8162.0	...
5610947	  759.6	  567.1	 8159.0	...
5610948	  759.3	  567.1	 8155.0	...
5610949	  759.2	  566.8	 8158.0	...
5610950	  759.5	  566.6	 8160.0	...
5610951	  759.8	  566.5	 8163.0	...
5610952	  760.0	  566.4	 8163.0	...
5610953	  759.8	  566.5	 8161.0	...
5610954	  759.7	  566.5	 8159.0	...
5610955	  759.8	  566.4	 8158.0	...
5610956	  760.0	  566.3	 8158.0	...
5610957	  760.1	  566.3	 8159.0	...
5610958	  760.2	  566.3	 8159.0	...
5610959	  759.7	  566.3	 8157.0	...
5610960	  759.4	  566.1	 8155.0	...
5610961	  759.2	  566.1	 8155.0	...
5610962	  759.2	  566.1	 8157.0	...
5610963	  758.9	  566.1	 8159.0	...
5610964	  758.7	  566.5	 8158.0	...
5610965	  758.9	  566.9	 8158.0	...
5610966	  759.0	  566.7	 8158.0	...
5610967	  759.0	  566.2	 8158.0	...
5610968	  759.0	  565.7	 8160.0	...
5610969	  759.1	  565.8	 8163.0	...
5610970	  759.3	  565.9	 8165.0	...
5610971	  759.3	  565.9	 8166.0	...
5610972	  759.5	  565.8	 8164.0	...
5610973	  759.7	  565.9	 8162.0	...
5610974	  759.6	  566.2	 8160.0	...
5610975	  759.3	  566.8	 8159.0	...
5610976	  759.1	  567.2	 8159.0	...
5610977	  759.4	  567.5	 8159.0	...
5610978	  759.7	  567.7	 8158.0	...
5610979	  760.0	  567.9	 8157.0	...
5610980	  760.2	  567.9	 8158.0	...
5610981	  760.3	  567.6	 8160.0	...
5610982	  760.3	  567.2	 8162.0	...
5610983	  760.4	  566.9	 8159.0	...
5610984	  760.6	  567.3	 8156.0	...
5610985	  760.6	  567.9	 8154.0	...
5610986	  760.5	  567.8	 8155.0	...
5610987	  760.1	  567.1	 8157.0	...
5610988	  759.6	  566.5	 8159.0	...
5610989	  759.0	  566.7	 8160.0	...
5610990	  758.7	  567.3	 8160.0	...
5610991	  758.9	  567.8	 8160.0	...
5610992	  759.2	  568.1	 8160.0	...
5610993	  759.4	  567.8	 8160.0	...
5610994	  759.4	  567.2	 8160.0	...
5610995	  759.5	  566.6	 8163.0	...
5610996	  759.6	  566.2	 8165.0	...
5610997	  759.5	  566.2	 8166.0	...
5610998	  759.3	  566.2	 8164.0	...
5610999	  759.3	  566.4	 8162.0	...
5611000	  759.5	  566.4	 8161.0	...
5611001	  759.9	  566.3	 8160.0	...
5611002	  760.2	  566.1	 8160.0	...
5611003	  760.5	  566.7	 8161.0	...
5611004	  760.3	  567.3	 8160.0	...
5611005	  760.1	  567.4	 8160.0	...
5611006	  759.8	  566.8	 8159.0	...
5611007	  759.6	  566.0	 8161.0	...
5611008	  759.7	  565.9	 8163.0	...
5611009	  759.9	  566.3	 8161.0	...
5611010	  759.7	  566.8	 8156.0	...
5611011	  759.3	  567.4	 8151.0	...
5611012	  758.8	  567.3	 8154.0	...
5611013	  758.8	  566.6	 8158.0	...
5611014	  758.7	  566.0	 8161.0	...
5611015	  758.7	  565.3	 8162.0	...
5611016	  759.0	  565.1	 8162.0	...
5611017	  759.4	  565.3	 8163.0	...
5611018	  759.5	  565.5	 8163.0	...
5611019	  759.2	  565.9	 8163.0	...
5611020	  759.0	  566.0	 8163.0	...
5611021	  759.2	  566.0	 8162.0	...
5611022	  759.3	  566.0	 8162.0	...
5611023	  759.3	  565.9	 8162.0	...
5611024	  759.3	  565.9	 8163.0	...
5611025	  759.5	  566.3	 8162.0	...
5611026	  759.6	  566.7	 8160.0	...
5611027	  759.6	  566.9	 8159.0	...
5611028	  759.5	  566.6	 8159.0	...
EFIX R   5610832	5611028	197	  759.3	  565.1	   8162
SSACC R  5611029
5611029	  759.5	  566.2	 8159.0	...
5611030	  759.4	  566.1	 8159.0	...
5611031	  759.6	  565.2	 8159.0	...
5611032	  760.2	  564.4	 8156.0	...
5611033	  761.8	  561.8	 8154.0	...
5611034	  764.0	  559.2	 8151.0	...
5611035	  767.1	  555.1	 8151.0	...
5611036	  771.0	  552.0	 8150.0	...
5611037	  774.4	  549.0	 8149.0	...
5611038	  778.8	  545.2	 8150.0	...
5611039	  782.2	  541.5	 8151.0	...
5611040	  786.3	  537.4	 8150.0	...
5611041	  788.6	  533.8	 8148.0	...
5611042	  791.6	  530.5	 8144.0	...
5611043	  793.5	  528.2	 8140.0	...
5611044	  795.0	  526.4	 8136.0	...
5611045	  794.8	  525.0	 8134.0	...
5611046	  793.9	  523.4	 8133.0	...
ESACC R  5611029	5611046	18	  759.5	  566.2	  793.9	  523.4	   1.17	    102
SFIX R   5611047
5611047	  792.7	  523.0	 8125.0	...
5611048	  791.1	  522.6	 8118.0	...
5611049	  789.7	  523.2	 8112.0	...
5611050	  788.7	  523.9	 8113.0	...
5611051	  788.1	  524.6	 8118.0	...
5611052	  786.9	  524.9	 8124.0	...
5611053	  786.1	  526.0	 8129.0	...
5611054	  785.8	  526.9	 8129.0	...
5611055	  786.4	  527.4	 8129.0	...
5611056	  787.1	  527.2	 8128.0	...
5611057	  787.2	  526.9	 8127.0	...
5611058	  787.3	  526.8	 8125.0	...
5611059	  787.3	  526.8	 8125.0	...
5611060	  787.0	  526.8	 8127.0	...
5611061	  786.7	  526.8	 8130.0	...
5611062	  786.3	  526.8	 8131.0	...
5611063	  786.1	  527.3	 8129.0	...
5611064	  786.0	  527.8	 8127.0	...
5611065	  785.9	  528.7	 8125.0	...
5611066	  785.9	  529.0	 8124.0	...
5611067	  786.1	  529.2	 8123.0	...
5611068	  786.3	  529.1	 8122.0	...
5611069	  786.5	  529.0	 8122.0	...
5611070	  786.3	  529.1	 8121.0	...
5611071	  786.1	  529.2	 8121.0	...
5611072	  786.1	  529.2	 8119.0	...
5611073	  786.4	  529.1	 8118.0	...
5611074	  786.8	  529.0	 8118.0	...
5611075	  787.0	  528.9	 8119.0	...
5611076	  787.1	  529.3	 8120.0	...
5611077	  787.0	  529.7	 8121.0	...
5611078	  786.7	  530.1	 8121.0	...
5611079	  786.6	  530.1	 8123.0	...
5611080	  786.9	  530.1	 8126.0	...
5611081	  787.1	  530.1	 8129.0	...
5611082	  787.1	  530.1	 8130.0	...
5611083	  786.8	  530.3	 8128.0	...
5611084	  786.5	  530.6	 8125.0	...
5611085	  786.2	  530.9	 8122.0	...
5611086	  786.1	  531.2	 8119.0	...
5611087	  785.9	  531.7	 8120.0	...
5611088	  785.8	  532.2	 8121.0	...
5611089	  785.8	  532.5	 8123.0	...
5611090	  786.1	  532.7	 8122.0	...
5611091	  786.5	  532.8	 8120.0	...
5611092	  786.7	  532.5	 8117.0	...
5611093	  786.7	  532.1	 8120.0	...
5611094	  786.6	  531.6	 8124.0	...
5611095	  786.5	  531.6	 8127.0	...
5611096	  786.5	  531.6	 8125.0	...
5611097	  786.3	  531.6	 8122.0	...
5611098	  786.0	  531.5	 8119.0	...
5611099	  785.8	  531.4	 8120.0	...
5611100	  785.8	  531.3	 8120.0	...
5611101	  785.8	  531.3	 8121.0	...
5611102	  785.7	  531.5	 8123.0	...
5611103	  785.6	  531.6	 8126.0	...
5611104	  785.4	  531.7	 8127.0	...
5611105	  785.7	  531.7	 8127.0	...
5611106	  785.9	  531.7	 8127.0	...
5611107	  786.2	  531.8	 8128.0	...
5611108	  786.2	  531.5	 8128.0	...
5611109	  786.3	  531.2	 8128.0	...
5611110	  786.3	  530.8	 8123.0	...
5611111	  786.2	  530.9	 8118.0	...
5611112	  786.1	  530.9	 8118.0	...
5611113	  785.9	  530.9	 8123.0	...
5611114	  786.0	  531.1	 8129.0	...
5611115	  786.1	  531.5	 8126.0	...
5611116	  786.2	  531.8	 8123.0	...
5611117	  786.2	  532.0	 8123.0	...
5611118	  786.1	  531.9	 8125.0	...
5611119	  785.9	  531.7	 8127.0	...
5611120	  785.9	  531.4	 8127.0	...
5611121	  786.0	  531.5	 8126.0	...
5611122	  786.1	  531.6	 8126.0	...
5611123	  786.1	  531.7	 8126.0	...
5611124	  785.7	  531.8	 8127.0	...
5611125	  785.3	  532.0	 8127.0	...
5611126	  785.0	  532.1	 8129.0	...
5611127	  785.0	  532.0	 8130.0	...
5611128	  785.1	  531.7	 8130.0	...
5611129	  785.2	  531.5	 8129.0	...
5611130	  785.1	  531.3	 8126.0	...
5611131	  785.1	  531.1	 8124.0	...
5611132	  785.0	  530.9	 8122.0	...
5611133	  785.4	  531.1	 8124.0	...
5611134	  785.9	  531.5	 8127.0	...
5611135	  785.9	  531.8	 8128.0	...
5611136	  785.6	  531.6	 8126.0	...
5611137	  785.1	  531.4	 8123.0	...
5611138	  784.8	  531.4	 8122.0	...
5611139	  784.6	  531.4	 8122.0	...
5611140	  784.5	  531.5	 8122.0	...
5611141	  784.6	  531.5	 8123.0	...
5611142	  784.7	  531.7	 8124.0	...
5611143	  784.9	  531.9	 8126.0	...
5611144	  784.9	  532.1	 8126.0	...
5611145	  784.8	  532.2	 8124.0	...
5611146	  784.6	  532.1	 8122.0	...
5611147	  784.5	  532.0	 8122.0	...
5611148	  784.6	  531.8	 8125.0	...
5611149	  784.9	  531.7	 8128.0	...
5611150	  785.2	  531.6	 8128.0	...
5611151	  785.3	  531.5	 8128.0	...
5611152	  785.2	  531.6	 8128.0	...
5611153	  785.1	  532.1	 8123.0	...
5611154	  785.2	  532.7	 8118.0	...
5611155	  785.2	  533.1	 8117.0	...
5611156	  785.3	  533.1	 8121.0	...
5611157	  785.3	  533.1	 8124.0	...
5611158	  784.9	  533.2	 8125.0	...
5611159	  784.6	  533.1	 8126.0	...
5611160	  784.5	  533.2	 8127.0	...
5611161	  784.8	  533.3	 8125.0	...
5611162	  785.2	  533.5	 8122.0	...
5611163	  785.4	  533.3	 8123.0	...
5611164	  785.1	  533.0	 8126.0	...
5611165	  784.7	  532.7	 8129.0	...
5611166	  784.5	  532.8	 8127.0	...
5611167	  784.7	  533.0	 8129.0	...
5611168	  784.8	  533.3	 8132.0	...
5611169	  784.4	  533.6	 8133.0	...
5611170	  784.2	  533.7	 8131.0	...
5611171	  783.9	  533.7	 8129.0	...
5611172	  783.3	  533.8	 8129.0	...
5611173	  782.7	  534.0	 8128.0	...
5611174	  782.6	  533.5	 8128.0	...
5611175	  783.2	  532.9	 8131.0	...
5611176	  783.8	  532.3	 8134.0	...
5611177	  783.9	  532.2	 8137.0	...
5611178	  784.0	  532.5	 8132.0	...
5611179	  784.0	  532.9	 8126.0	...
5611180	  784.0	  533.2	 8122.0	...
5611181	  783.9	  533.2	 8122.0	...
5611182	  783.9	  533.1	 8122.0	...
5611183	  784.0	  533.0	 8123.0	...
5611184	  784.0	  533.0	 8124.0	...
5611185	  784.0	  533.0	 8128.0	...
5611186	  784.0	  532.3	 8129.0	...
5611187	  784.0	  531.7	 8131.0	...
5611188	  783.9	  531.2	 8130.0	...
5611189	  783.8	  531.2	 8130.0	...
5611190	  783.9	  531.2	 8130.0	...
5611191	  784.1	  531.4	 8130.0	...
5611192	  784.3	  531.7	 8130.0	...
5611193	  784.1	  531.8	 8130.0	...
5611194	  783.9	  531.6	 8130.0	...
5611195	  783.7	  531.4	 8131.0	...
5611196	  783.7	  531.4	 8131.0	...
5611197	  783.9	  531.5	 8132.0	...
5611198	  784.0	  531.6	 8133.0	...
5611199	  784.0	  531.6	 8134.0	...
5611200	  783.7	  531.0	 8134.0	...
5611201	  783.5	  530.4	 8133.0	...
5611202	  783.3	  530.3	 8133.0	...
5611203	  783.2	  530.8	 8134.0	...
5611204	  783.1	  531.2	 8135.0	...
5611205	  783.1	  531.1	 8135.0	...
5611206	  783.2	  530.8	 8134.0	...
5611207	  783.2	  530.7	 8134.0	...
5611208	  783.3	  530.7	 8134.0	...
5611209	  783.5	  530.8	 8135.0	...
5611210	  783.6	  530.9	 8131.0	...
5611211	  783.7	  531.0	 8128.0	...
5611212	  783.9	  531.4	 8128.0	...
5611213	  784.0	  531.9	 8131.0	...
5611214	  784.0	  531.7	 8135.0	...
5611215	  783.8	  531.1	 8135.0	...
5611216	  783.8	  530.6	 8134.0	...
5611217	  783.8	  530.8	 8132.0	...
5611218	  784.0	  531.9	 8130.0	...
5611219	  784.2	  533.0	 8129.0	...
5611220	  784.3	  534.1	 8131.0	...
5611221	  783.9	  534.4	 8133.0	...
5611222	  783.5	  534.6	 8135.0	...
5611223	  783.0	  534.6	 8135.0	...
5611224	  782.8	  534.6	 8134.0	...
5611225	  782.5	  534.5	 8133.0	...
5611226	  782.3	  534.5	 8131.0	...
5611227	  781.6	  534.4	 8131.0	...
EFIX R   5611047	5611227	181	  785.2	  531.1	   8126
SSACC R  5611228
5611228	  780.9	  534.2	 8128.0	...
5611229	  779.6	  533.5	 8126.0	...
5611230	  777.6	  533.0	 8125.0	...
5611231	  774.9	  532.6	 8127.0	...
5611232	  771.9	  532.4	 8132.0	...
5611233	  769.1	  532.1	 8138.0	...
5611234	  767.0	  531.6	 8144.0	...
5611235	  765.3	  531.6	 8148.0	...
ESACC R  5611228	5611235	8	  780.9	  534.2	  765.3	  531.6	   0.34	     46
SFIX R   5611236
MSG	5611236 0000 _ Number Off
5611236	  763.7	  531.7	 8149.0	...
5611237	  761.8	  531.3	 8150.0	...
5611238	  760.2	  530.6	 8151.0	...
5611239	  759.5	  529.8	 8151.0	...
5611240	  759.7	  529.7	 8151.0	...
5611241	  760.2	  530.1	 8146.0	...
5611242	  761.6	  530.2	 8142.0	...
5611243	  762.4	  530.1	 8138.0	...
5611244	  764.5	  530.0	 8138.0	...
5611245	  766.0	  530.2	 8138.0	...
5611246	  768.6	  530.3	 8138.0	...
5611247	  770.2	  530.2	 8135.0	...
5611248	  771.6	  530.1	 8132.0	...
5611249	  772.0	  530.0	 8129.0	...
5611250	  772.0	  529.5	 8130.0	...
5611251	  772.2	  529.0	 8132.0	...
5611252	  772.4	  528.5	 8133.0	...
5611253	  772.1	  528.5	 8134.0	...
5611254	  771.7	  528.5	 8135.0	...
5611255	  771.4	  528.6	 8138.0	...
5611256	  771.0	  528.6	 8141.0	...
5611257	  770.6	  528.6	 8146.0	...
5611258	  770.1	  528.5	 8149.0	...
5611259	  769.6	  528.5	 8152.0	...
5611260	  769.0	  528.5	 8154.0	...
5611261	  768.4	  528.6	 8153.0	...
5611262	  768.3	  528.7	 8151.0	...
5611263	  768.3	  528.8	 8150.0	...
5611264	  768.2	  528.6	 8150.0	...
5611265	  768.1	  528.2	 8151.0	...
5611266	  768.1	  527.9	 8153.0	...
5611267	  768.4	  527.9	 8153.0	...
5611268	  768.6	  527.9	 8153.0	...
5611269	  768.8	  528.2	 8150.0	...
5611270	  769.0	  528.5	 8147.0	...
5611271	  769.0	  528.8	 8145.0	...
5611272	  768.9	  528.8	 8144.0	...
5611273	  768.9	  528.9	 8145.0	...
5611274	  769.0	  528.9	 8147.0	...
5611275	  769.0	  528.7	 8150.0	...
5611276	  768.7	  528.6	 8152.0	...
5611277	  768.4	  528.6	 8154.0	...
5611278	  768.0	  528.7	 8154.0	...
5611279	  768.0	  528.9	 8154.0	...
5611280	  767.9	  529.1	 8154.0	...
5611281	  767.7	  529.3	 8154.0	...
5611282	  767.7	  529.4	 8153.0	...
5611283	  767.7	  529.5	 8153.0	...
5611284	  767.7	  529.5	 8153.0	...
5611285	  767.6	  528.9	 8155.0	...
5611286	  767.5	  528.3	 8156.0	...
5611287	  767.5	  527.6	 8158.0	...
5611288	  767.7	  527.4	 8157.0	...
5611289	  767.8	  527.3	 8154.0	...
5611290	  767.7	  527.6	 8152.0	...
5611291	  767.6	  528.0	 8153.0	...
5611292	  767.4	  528.3	 8156.0	...
5611293	  767.5	  528.1	 8158.0	...
5611294	  767.5	  527.9	 8158.0	...
5611295	  767.6	  527.8	 8158.0	...
5611296	  767.6	  527.9	 8158.0	...
5611297	  767.7	  528.1	 8159.0	...
5611298	  767.8	  528.4	 8160.0	...
5611299	  767.9	  528.7	 8161.0	...
5611300	  767.7	  528.0	 8159.0	...
5611301	  767.5	  527.4	 8157.0	...
5611302	  767.0	  526.6	 8155.0	...
5611303	  766.6	  526.5	 8154.0	...
5611304	  766.2	  526.4	 8154.0	...
5611305	  766.3	  526.8	 8154.0	...
5611306	  766.5	  527.3	 8154.0	...
5611307	  766.7	  527.8	 8155.0	...
5611308	  766.9	  527.5	 8156.0	...
5611309	  767.1	  527.1	 8161.0	...
5611310	  767.1	  526.6	 8164.0	...
5611311	  767.2	  526.3	 8166.0	...
5611312	  767.1	  526.1	 8165.0	...
5611313	  766.9	  526.2	 8165.0	...
5611314	  766.8	  526.6	 8166.0	...
5611315	  767.2	  527.1	 8166.0	...
5611316	  767.5	  527.7	 8165.0	...
5611317	  767.8	  528.0	 8162.0	...
5611318	  767.7	  528.1	 8159.0	...
5611319	  767.8	  528.1	 8158.0	...
5611320	  768.0	  528.3	 8160.0	...
5611321	  768.1	  528.5	 8158.0	...
5611322	  767.9	  528.6	 8156.0	...
5611323	  767.8	  528.5	 8155.0	...
5611324	  768.2	  528.4	 8157.0	...
5611325	  768.5	  528.1	 8160.0	...
5611326	  768.2	  528.0	 8161.0	...
5611327	  767.6	  527.9	 8161.0	...
5611328	  767.1	  528.0	 8160.0	...
5611329	  767.3	  528.0	 8160.0	...
5611330	  767.7	  528.2	 8161.0	...
5611331	  768.1	  528.3	 8162.0	...
5611332	  768.3	  528.6	 8162.0	...
5611333	  768.4	  528.9	 8162.0	...
5611334	  768.5	  529.2	 8162.0	...
5611335	  768.5	  529.4	 8162.0	...
5611336	  768.7	  529.5	 8164.0	...
5611337	  768.8	  529.5	 8165.0	...
5611338	  768.8	  529.3	 8166.0	...
5611339	  768.6	  529.2	 8164.0	...
5611340	  768.2	  529.2	 8163.0	...
5611341	  767.9	  528.9	 8164.0	...
5611342	  767.8	  528.6	 8165.0	...
5611343	  767.9	  528.2	 8165.0	...
5611344	  768.2	  528.1	 8164.0	...
5611345	  768.3	  528.1	 8162.0	...
5611346	  768.1	  528.3	 8160.0	...
5611347	  767.9	  528.7	 8157.0	...
5611348	  767.8	  528.9	 8155.0	...
5611349	  768.0	  528.8	 8154.0	...
5611350	  767.9	  528.7	 8156.0	...
5611351	  767.5	  528.6	 8158.0	...
5611352	  767.2	  528.6	 8162.0	...
5611353	  766.9	  528.6	 8162.0	...
5611354	  766.7	  528.6	 8161.0	...
5611355	  766.4	  528.5	 8160.0	...
5611356	  766.8	  528.0	 8158.0	...
5611357	  767.1	  527.5	 8161.0	...
5611358	  767.5	  527.8	 8163.0	...
5611359	  767.6	  528.3	 8162.0	...
5611360	  767.2	  529.0	 8158.0	...
5611361	  766.7	  529.0	 8155.0	...
5611362	  766.5	  529.1	 8155.0	...
5611363	  766.8	  529.0	 8155.0	...
5611364	  767.2	  529.1	 8157.0	...
5611365	  767.3	  529.2	 8158.0	...
5611366	  767.4	  529.3	 8164.0	...
5611367	  767.2	  529.4	 8170.0	...
5611368	  766.9	  529.6	 8173.0	...
5611369	  766.7	  529.7	 8169.0	...
5611370	  766.9	  529.8	 8168.0	...
5611371	  767.0	  529.7	 8170.0	...
5611372	  767.1	  529.7	 8172.0	...
5611373	  767.1	  529.5	 8171.0	...
5611374	  766.9	  529.2	 8171.0	...
5611375	  766.7	  528.6	 8171.0	...
5611376	  766.8	  528.2	 8169.0	...
5611377	  767.0	  528.0	 8166.0	...
5611378	  767.2	  528.2	 8164.0	...
5611379	  767.2	  529.0	 8164.0	...
5611380	  767.3	  529.7	 8163.0	...
5611381	  767.3	  530.2	 8166.0	...
5611382	  767.3	  530.2	 8169.0	...
5611383	  767.2	  529.7	 8172.0	...
5611384	  767.0	  529.3	 8172.0	...
5611385	  766.8	  528.9	 8171.0	...
5611386	  766.7	  529.0	 8171.0	...
5611387	  766.7	  528.9	 8171.0	...
5611388	  766.7	  528.8	 8172.0	...
5611389	  766.7	  528.7	 8173.0	...
5611390	  766.7	  528.9	 8173.0	...
5611391	  766.7	  529.1	 8175.0	...
5611392	  767.1	  529.2	 8176.0	...
5611393	  767.5	  529.1	 8178.0	...
5611394	  767.9	  529.0	 8177.0	...
5611395	  768.0	  529.0	 8174.0	...
5611396	  767.9	  529.0	 8172.0	...
5611397	  767.8	  529.5	 8172.0	...
5611398	  768.0	  529.9	 8172.0	...
5611399	  768.4	  530.4	 8172.0	...
5611400	  768.1	  530.4	 8172.0	...
5611401	  767.6	  530.2	 8173.0	...
5611402	  767.1	  530.0	 8174.0	...
5611403	  767.4	  529.7	 8178.0	...
5611404	  767.8	  529.4	 8182.0	...
5611405	  768.3	  529.2	 8184.0	...
5611406	  768.0	  529.0	 8183.0	...
5611407	  767.5	  529.1	 8182.0	...
5611408	  767.0	  529.0	 8181.0	...
5611409	  766.8	  529.0	 8181.0	...
5611410	  766.6	  528.9	 8181.0	...
5611411	  767.0	  529.2	 8182.0	...
5611412	  767.5	  529.5	 8182.0	...
5611413	  768.0	  529.9	 8181.0	...
5611414	  768.3	  529.8	 8184.0	...
5611415	  768.5	  529.6	 8186.0	...
5611416	  768.6	  529.4	 8184.0	...
5611417	  768.4	  529.3	 8179.0	...
5611418	  768.4	  529.3	 8176.0	...
5611419	  768.6	  529.4	 8179.0	...
5611420	  768.8	  529.4	 8179.0	...
5611421	  768.9	  529.4	 8178.0	...
5611422	  768.9	  529.3	 8176.0	...
5611423	  768.8	  529.2	 8177.0	...
5611424	  768.7	  529.1	 8179.0	...
5611425	  768.7	  528.9	 8181.0	...
5611426	  768.7	  528.8	 8183.0	...
5611427	  768.7	  528.7	 8184.0	...
5611428	  768.6	  528.7	 8184.0	...
5611429	  768.5	  528.9	 8183.0	...
5611430	  768.9	  529.2	 8183.0	...
5611431	  769.4	  529.4	 8183.0	...
5611432	  769.9	  529.6	 8182.0	...
5611433	  769.9	  529.8	 8181.0	...
5611434	  770.0	  529.9	 8180.0	...
5611435	  770.1	  529.9	 8180.0	...
5611436	  770.2	  530.0	 8180.0	...
5611437	  770.1	  530.0	 8183.0	...
5611438	  770.1	  530.1	 8185.0	...
5611439	  770.2	  530.1	 8188.0	...
5611440	  770.1	  529.8	 8188.0	...
5611441	  769.7	  529.4	 8189.0	...
5611442	  769.1	  529.1	 8191.0	...
5611443	  768.8	  529.2	 8191.0	...
5611444	  768.6	  529.2	 8188.0	...
5611445	  768.6	  529.0	 8185.0	...
5611446	  768.5	  528.7	 8181.0	...
5611447	  768.4	  528.5	 8181.0	...
MSG	5611448 0000 _ Number On
5611448	  768.4	  528.3	 8183.0	...
5611449	  768.3	  528.1	 8184.0	...
5611450	  768.4	  527.8	 8184.0	...
5611451	  768.4	  527.8	 8184.0	...
5611452	  768.4	  527.8	 8185.0	...
5611453	  768.7	  527.9	 8186.0	...
5611454	  769.0	  528.1	 8187.0	...
5611455	  769.1	  528.5	 8184.0	...
5611456	  768.9	  528.8	 8180.0	...
5611457	  768.6	  528.9	 8177.0	...
5611458	  768.6	  528.9	 8176.0	...
5611459	  768.7	  529.1	 8175.0	...
5611460	  768.8	  529.6	 8174.0	...
5611461	  768.7	  530.1	 8174.0	...
5611462	  768.4	  530.4	 8174.0	...
5611463	  768.2	  530.3	 8174.0	...
5611464	  768.3	  530.1	 8173.0	...
5611465	  768.5	  529.9	 8171.0	...
5611466	  768.5	  529.9	 8168.0	...
5611467	  768.6	  529.6	 8171.0	...
5611468	  768.6	  529.3	 8175.0	...
5611469	  768.9	  529.0	 8179.0	...
5611470	  769.3	  529.0	 8181.0	...
5611471	  769.6	  529.2	 8182.0	...
5611472	  769.8	  529.3	 8183.0	...
5611473	  769.9	  529.5	 8180.0	...
5611474	  770.0	  529.5	 8176.0	...
5611475	  769.9	  529.7	 8175.0	...
5611476	  769.9	  530.1	 8175.0	...
5611477	  769.9	  530.5	 8176.0	...
5611478	  769.9	  530.5	 8177.0	...
5611479	  769.5	  530.2	 8177.0	...
5611480	  769.2	  530.0	 8178.0	...
5611481	  768.6	  530.3	 8178.0	...
5611482	  768.5	  530.7	 8179.0	...
5611483	  768.3	  531.0	 8179.0	...
5611484	  768.3	  531.0	 8180.0	...
5611485	  768.7	  530.9	 8181.0	...
5611486	  769.1	  530.8	 8182.0	...
5611487	  769.4	  530.9	 8182.0	...
5611488	  769.3	  531.1	 8182.0	...
5611489	  769.2	  531.1	 8181.0	...
5611490	  769.2	  531.0	 8181.0	...
5611491	  769.2	  530.7	 8182.0	...
5611492	  769.3	  530.7	 8182.0	...
5611493	  769.4	  530.6	 8180.0	...
5611494	  769.4	  530.6	 8177.0	...
5611495	  769.3	  530.6	 8174.0	...
5611496	  769.0	  530.6	 8173.0	...
5611497	  768.6	  530.7	 8171.0	...
5611498	  768.3	  531.2	 8171.0	...
5611499	  768.1	  531.5	 8171.0	...
5611500	  768.0	  531.8	 8172.0	...
5611501	  768.0	  531.7	 8173.0	...
5611502	  768.1	  531.8	 8174.0	...
5611503	  768.2	  531.8	 8175.0	...
5611504	  768.4	  531.9	 8175.0	...
5611505	  768.7	  531.7	 8174.0	...
5611506	  769.1	  531.5	 8172.0	...
5611507	  769.1	  531.3	 8172.0	...
5611508	  768.9	  531.8	 8172.0	...
5611509	  768.6	  532.4	 8172.0	...
5611510	  768.4	  532.9	 8172.0	...
5611511	  768.2	  532.8	 8172.0	...
5611512	  768.1	  532.8	 8172.0	...
5611513	  768.2	  532.7	 8173.0	...
5611514	  768.3	  532.6	 8173.0	...
5611515	  768.1	  531.8	 8174.0	...
5611516	  768.0	  530.9	 8174.0	...
5611517	  767.9	  530.2	 8175.0	...
5611518	  767.9	  530.3	 8176.0	...
5611519	  767.8	  530.6	 8175.0	...
5611520	  767.8	  530.7	 8174.0	...
5611521	  767.7	  530.4	 8173.0	...
5611522	  768.1	  530.1	 8174.0	...
5611523	  768.5	  530.2	 8175.0	...
5611524	  768.7	  530.3	 8179.0	...
5611525	  768.6	  530.4	 8182.0	...
5611526	  768.5	  530.3	 8182.0	...
5611527	  768.5	  530.7	 8179.0	...
5611528	  768.5	  531.1	 8175.0	...
5611529	  768.4	  531.4	 8174.0	...
5611530	  768.4	  531.5	 8174.0	...
5611531	  768.4	  531.5	 8173.0	...
5611532	  768.4	  531.5	 8172.0	...
5611533	  768.4	  531.2	 8171.0	...
5611534	  768.3	  530.7	 8173.0	...
5611535	  768.2	  530.2	 8175.0	...
5611536	  768.4	  530.0	 8177.0	...
5611537	  768.5	  529.6	 8177.0	...
5611538	  768.6	  529.3	 8176.0	...
5611539	  768.6	  529.4	 8176.0	...
5611540	  768.7	  529.9	 8177.0	...
5611541	  768.7	  530.3	 8177.0	...
5611542	  768.7	  530.5	 8177.0	...
5611543	  768.7	  530.6	 8175.0	...
5611544	  768.5	  530.7	 8173.0	...
5611545	  768.3	  530.7	 8173.0	...
5611546	  768.0	  530.0	 8174.0	...
5611547	  767.8	  529.2	 8176.0	...
5611548	  767.7	  528.6	 8177.0	...
5611549	  767.6	  529.1	 8176.0	...
5611550	  767.6	  529.6	 8175.0	...
5611551	  768.0	  529.9	 8174.0	...
5611552	  768.6	  529.7	 8173.0	...
5611553	  769.2	  529.5	 8174.0	...
5611554	  769.4	  529.4	 8174.0	...
5611555	  769.6	  529.3	 8175.0	...
5611556	  769.8	  529.8	 8175.0	...
5611557	  769.9	  530.5	 8174.0	...
5611558	  769.9	  531.2	 8177.0	...
5611559	  769.8	  531.1	 8182.0	...
5611560	  769.8	  531.0	 8185.0	...
5611561	  769.9	  531.2	 8184.0	...
5611562	  770.0	  531.6	 8182.0	...
5611563	  769.9	  532.1	 8182.0	...
5611564	  769.4	  532.3	 8183.0	...
5611565	  769.0	  532.6	 8184.0	...
5611566	  768.9	  532.6	 8184.0	...
5611567	  769.0	  532.1	 8184.0	...
5611568	  769.1	  531.3	 8183.0	...
5611569	  769.0	  530.5	 8180.0	...
5611570	  768.9	  530.1	 8178.0	...
5611571	  768.8	  530.2	 8177.0	...
5611572	  768.6	  530.2	 8179.0	...
5611573	  768.5	  530.6	 8178.0	...
5611574	  768.6	  530.9	 8176.0	...
5611575	  768.8	  531.3	 8172.0	...
5611576	  769.0	  531.4	 8171.0	...
5611577	  769.1	  531.1	 8169.0	...
5611578	  769.0	  530.8	 8169.0	...
5611579	  768.8	  530.6	 8177.0	...
5611580	  768.6	  530.6	 8184.0	...
5611581	  768.9	  530.7	 8192.0	...
5611582	  769.2	  530.7	 8191.0	...
5611583	  769.6	  530.8	 8192.0	...
5611584	  769.6	  530.8	 8192.0	...
5611585	  770.0	  530.9	 8193.0	...
5611586	  770.4	  530.9	 8190.0	...
5611587	  770.5	  531.3	 8187.0	...
5611588	  770.1	  531.7	 8184.0	...
5611589	  769.8	  531.9	 8184.0	...
5611590	  769.8	  531.6	 8183.0	...
5611591	  769.8	  531.3	 8183.0	...
5611592	  769.8	  531.2	 8183.0	...
5611593	  770.0	  531.1	 8183.0	...
5611594	  770.1	  531.0	 8184.0	...
5611595	  769.9	  531.0	 8184.0	...
5611596	  769.6	  531.1	 8184.0	...
5611597	  769.4	  531.1	 8184.0	...
5611598	  769.9	  531.1	 8183.0	...
5611599	  770.4	  531.0	 8184.0	...
5611600	  770.9	  531.0	 8185.0	...
5611601	  770.8	  531.0	 8185.0	...
5611602	  770.6	  531.0	 8185.0	...
5611603	  770.5	  531.7	 8184.0	...
5611604	  770.5	  532.3	 8184.0	...
5611605	  770.5	  532.8	 8182.0	...
5611606	  770.5	  532.6	 8180.0	...
5611607	  770.4	  532.4	 8178.0	...
5611608	  770.4	  532.4	 8178.0	...
5611609	  770.3	  532.3	 8178.0	...
5611610	  770.1	  532.2	 8178.0	...
5611611	  769.9	  532.2	 8179.0	...
5611612	  769.9	  532.2	 8181.0	...
5611613	  770.0	  532.2	 8183.0	...
5611614	  770.2	  532.2	 8183.0	...
5611615	  770.2	  532.2	 8180.0	...
5611616	  770.0	  532.1	 8180.0	...
5611617	  769.6	  532.3	 8182.0	...
5611618	  769.3	  532.4	 8179.0	...
5611619	  769.7	  532.6	 8174.0	...
5611620	  770.0	  532.5	 8168.0	...
5611621	  770.4	  532.5	 8169.0	...
5611622	  770.3	  532.5	 8169.0	...
5611623	  770.2	  532.5	 8169.0	...
5611624	  770.1	  532.4	 8170.0	...
5611625	  770.1	  532.3	 8171.0	...
5611626	  770.2	  532.3	 8173.0	...
5611627	  770.6	  532.7	 8173.0	...
5611628	  770.9	  533.0	 8173.0	...
5611629	  771.1	  533.1	 8173.0	...
5611630	  771.1	  532.9	 8173.0	...
5611631	  770.5	  532.8	 8173.0	...
5611632	  770.0	  532.9	 8173.0	...
5611633	  770.1	  532.5	 8173.0	...
5611634	  770.8	  532.1	 8173.0	...
5611635	  771.5	  531.7	 8172.0	...
5611636	  771.8	  531.8	 8172.0	...
5611637	  772.0	  532.3	 8172.0	...
5611638	  772.3	  532.9	 8173.0	...
5611639	  772.4	  533.4	 8176.0	...
5611640	  772.3	  533.4	 8178.0	...
5611641	  772.2	  533.4	 8182.0	...
5611642	  772.0	  533.4	 8184.0	...
5611643	  771.9	  533.5	 8183.0	...
5611644	  771.8	  533.1	 8181.0	...
5611645	  771.8	  532.7	 8178.0	...
5611646	  771.6	  532.4	 8177.0	...
5611647	  771.4	  532.4	 8176.0	...
5611648	  771.1	  532.2	 8176.0	...
5611649	  771.1	  532.0	 8177.0	...
5611650	  771.0	  531.8	 8179.0	...
5611651	  771.1	  531.9	 8180.0	...
5611652	  771.5	  532.0	 8184.0	...
5611653	  771.9	  532.1	 8187.0	...
5611654	  772.3	  532.1	 8187.0	...
5611655	  772.3	  532.2	 8183.0	...
5611656	  772.4	  532.5	 8179.0	...
5611657	  772.4	  532.7	 8180.0	...
5611658	  772.4	  532.5	 8180.0	...
5611659	  772.2	  532.2	 8181.0	...
5611660	  772.0	  531.7	 8180.0	...
5611661	  771.9	  531.7	 8179.0	...
5611662	  771.9	  531.7	 8177.0	...
5611663	  772.0	  531.6	 8177.0	...
5611664	  772.1	  531.4	 8177.0	...
5611665	  772.3	  531.6	 8177.0	...
5611666	  772.5	  532.0	 8176.0	...
5611667	  772.5	  532.3	 8175.0	...
5611668	  772.3	  532.3	 8174.0	...
5611669	  772.0	  532.3	 8173.0	...
5611670	  771.8	  532.3	 8174.0	...
5611671	  771.7	  532.2	 8174.0	...
5611672	  771.7	  532.0	 8174.0	...
5611673	  771.7	  531.5	 8174.0	...
5611674	  771.6	  531.2	 8175.0	...
5611675	  771.5	  531.2	 8177.0	...
5611676	  771.3	  531.3	 8180.0	...
5611677	  771.1	  531.5	 8178.0	...
5611678	  771.2	  531.9	 8174.0	...
5611679	  771.8	  532.3	 8170.0	...
5611680	  772.4	  532.7	 8170.0	...
5611681	  772.3	  532.9	 8170.0	...
5611682	  771.9	  533.1	 8170.0	...
5611683	  771.5	  533.3	 8172.0	...
5611684	  771.5	  533.4	 8175.0	...
5611685	  771.5	  533.5	 8179.0	...
5611686	  771.9	  533.5	 8181.0	...
5611687	  772.1	  533.4	 8182.0	...
5611688	  772.4	  533.2	 8185.0	...
5611689	  772.4	  533.0	 8189.0	...
5611690	  772.3	  532.8	 8191.0	...
5611691	  772.3	  532.5	 8190.0	...
5611692	  772.0	  532.2	 8187.0	...
5611693	  771.5	  532.0	 8184.0	...
5611694	  770.9	  531.9	 8184.0	...
5611695	  770.7	  532.1	 8185.0	...
5611696	  771.0	  532.3	 8185.0	...
5611697	  771.3	  532.4	 8185.0	...
5611698	  771.6	  532.3	 8186.0	...
5611699	  771.7	  532.2	 8186.0	...
5611700	  771.8	  532.3	 8186.0	...
5611701	  771.9	  532.3	 8187.0	...
5611702	  771.9	  532.3	 8186.0	...
5611703	  772.0	  532.3	 8185.0	...
5611704	  772.0	  532.3	 8185.0	...
5611705	  772.0	  532.2	 8187.0	...
5611706	  771.8	  532.0	 8189.0	...
5611707	  771.6	  531.7	 8188.0	...
5611708	  771.7	  531.3	 8185.0	...
5611709	  771.9	  530.8	 8182.0	...
5611710	  772.2	  530.8	 8182.0	...
5611711	  772.2	  531.1	 8180.0	...
5611712	  772.3	  531.4	 8179.0	...
5611713	  772.5	  531.6	 8180.0	...
5611714	  773.0	  531.6	 8183.0	...
5611715	  773.3	  531.7	 8184.0	...
5611716	  773.6	  531.8	 8181.0	...
5611717	  773.6	  531.9	 8179.0	...
5611718	  773.6	  532.0	 8179.0	...
5611719	  773.7	  531.7	 8178.0	...
5611720	  773.7	  531.1	 8177.0	...
5611721	  773.7	  530.5	 8175.0	...
5611722	  773.6	  530.4	 8176.0	...
5611723	  773.0	  530.4	 8177.0	...
5611724	  772.4	  530.4	 8177.0	...
5611725	  772.0	  530.5	 8177.0	...
5611726	  772.2	  530.8	 8178.0	...
5611727	  772.5	  531.2	 8178.0	...
5611728	  772.8	  531.6	 8179.0	...
5611729	  772.9	  531.8	 8178.0	...
5611730	  773.0	  532.0	 8178.0	...
5611731	  772.9	  532.0	 8177.0	...
5611732	  772.8	  532.0	 8176.0	...
5611733	  772.7	  531.8	 8175.0	...
5611734	  772.5	  531.5	 8175.0	...
5611735	  772.2	  531.2	 8175.0	...
5611736	  772.0	  531.2	 8174.0	...
5611737	  771.9	  531.1	 8172.0	...
5611738	  771.9	  531.3	 8169.0	...
5611739	  771.8	  531.5	 8167.0	...
5611740	  771.6	  531.6	 8166.0	...
5611741	  771.6	  530.9	 8164.0	...
5611742	  771.6	  530.3	 8164.0	...
5611743	  771.6	  530.3	 8164.0	...
5611744	  771.8	  531.0	 8162.0	...
5611745	  771.9	  531.8	 8161.0	...
5611746	  771.9	  531.9	 8164.0	...
5611747	  771.8	  531.7	 8168.0	...
5611748	  771.7	  531.5	 8172.0	...
5611749	  771.7	  532.0	 8172.0	...
MSG	5611750 0000 _ Number Off
5611750	  771.6	  532.4	 8171.0	...
5611751	  771.5	  532.6	 8173.0	...
5611752	  771.5	  532.4	 8177.0	...
5611753	  771.6	  532.1	 8180.0	...
5611754	  771.6	  532.1	 8180.0	...
5611755	  771.6	  532.2	 8175.0	...
5611756	  771.6	  532.3	 8170.0	...
5611757	  771.6	  532.4	 8165.0	...
5611758	  771.5	  532.3	 8165.0	...
5611759	  771.7	  532.0	 8165.0	...
5611760	  771.9	  531.5	 8165.0	...
5611761	  772.2	  531.2	 8163.0	...
5611762	  772.2	  531.2	 8162.0	...
5611763	  772.3	  531.2	 8161.0	...
5611764	  772.5	  531.1	 8162.0	...
5611765	  772.6	  531.1	 8165.0	...
5611766	  772.7	  531.0	 8168.0	...
5611767	  772.6	  530.9	 8170.0	...
5611768	  772.0	  530.8	 8170.0	...
5611769	  771.5	  530.8	 8170.0	...
5611770	  770.9	  530.8	 8169.0	...
5611771	  770.7	  530.7	 8168.0	...
5611772	  770.5	  530.7	 8168.0	...
5611773	  770.6	  530.6	 8170.0	...
5611774	  771.2	  530.6	 8172.0	...
5611775	  771.7	  530.5	 8173.0	...
5611776	  772.0	  530.4	 8172.0	...
5611777	  772.0	  530.5	 8172.0	...
5611778	  772.1	  530.7	 8172.0	...
5611779	  772.2	  530.9	 8170.0	...
5611780	  772.3	  531.1	 8167.0	...
5611781	  772.1	  531.2	 8163.0	...
5611782	  772.0	  531.3	 8162.0	...
5611783	  771.8	  530.8	 8162.0	...
5611784	  771.8	  530.2	 8163.0	...
5611785	  771.9	  530.6	 8165.0	...
5611786	  772.0	  531.6	 8169.0	...
5611787	  771.8	  532.4	 8173.0	...
5611788	  771.5	  532.1	 8177.0	...
5611789	  771.4	  532.0	 8175.0	...
5611790	  771.5	  532.0	 8173.0	...
5611791	  771.5	  531.8	 8171.0	...
5611792	  771.6	  531.5	 8170.0	...
5611793	  771.7	  530.8	 8171.0	...
5611794	  771.9	  530.3	 8173.0	...
5611795	  772.1	  529.8	 8175.0	...
5611796	  772.2	  529.7	 8176.0	...
5611797	  772.2	  529.6	 8173.0	...
5611798	  772.3	  529.6	 8170.0	...
5611799	  772.3	  529.7	 8166.0	...
5611800	  772.4	  529.8	 8166.0	...
5611801	  772.4	  529.9	 8166.0	...
5611802	  772.5	  530.1	 8169.0	...
5611803	  772.2	  530.2	 8172.0	...
5611804	  772.1	  530.7	 8175.0	...
5611805	  771.9	  531.1	 8174.0	...
5611806	  771.9	  531.2	 8174.0	...
5611807	  771.9	  530.9	 8175.0	...
5611808	  771.9	  531.2	 8174.0	...
5611809	  771.9	  531.7	 8173.0	...
5611810	  772.1	  532.2	 8173.0	...
5611811	  772.2	  531.9	 8175.0	...
5611812	  772.3	  531.5	 8175.0	...
5611813	  772.2	  531.1	 8175.0	...
5611814	  771.9	  531.0	 8174.0	...
5611815	  771.6	  531.1	 8173.0	...
5611816	  771.4	  531.3	 8173.0	...
5611817	  771.5	  531.4	 8173.0	...
5611818	  771.6	  531.1	 8173.0	...
5611819	  771.6	  530.8	 8172.0	...
5611820	  771.7	  530.3	 8172.0	...
5611821	  771.6	  530.2	 8173.0	...
5611822	  771.8	  530.0	 8175.0	...
5611823	  772.0	  530.0	 8175.0	...
5611824	  772.3	  530.0	 8174.0	...
5611825	  772.4	  530.1	 8173.0	...
5611826	  772.3	  530.1	 8173.0	...
5611827	  772.0	  530.1	 8174.0	...
5611828	  772.0	  530.0	 8177.0	...
5611829	  772.4	  530.0	 8180.0	...
5611830	  772.7	  530.2	 8182.0	...
5611831	  772.5	  530.0	 8181.0	...
5611832	  772.7	  529.6	 8183.0	...
5611833	  773.0	  529.2	 8185.0	...
5611834	  772.9	  529.2	 8187.0	...
5611835	  772.5	  529.4	 8187.0	...
5611836	  772.1	  529.5	 8187.0	...
5611837	  772.2	  529.5	 8185.0	...
5611838	  772.3	  529.4	 8184.0	...
5611839	  772.3	  529.3	 8184.0	...
5611840	  772.2	  529.2	 8185.0	...
5611841	  772.1	  529.0	 8187.0	...
5611842	  771.8	  529.0	 8186.0	...
5611843	  771.6	  529.0	 8186.0	...
5611844	  771.5	  529.0	 8187.0	...
5611845	  771.7	  529.0	 8187.0	...
5611846	  771.9	  529.1	 8188.0	...
5611847	  772.0	  529.2	 8184.0	...
5611848	  772.0	  529.5	 8180.0	...
5611849	  772.0	  529.7	 8177.0	...
5611850	  772.1	  529.4	 8177.0	...
5611851	  772.2	  528.8	 8180.0	...
5611852	  772.4	  528.6	 8182.0	...
5611853	  772.5	  529.1	 8184.0	...
5611854	  772.3	  529.6	 8184.0	...
5611855	  772.2	  529.7	 8183.0	...
5611856	  771.9	  529.7	 8182.0	...
5611857	  771.9	  529.7	 8180.0	...
5611858	  772.0	  530.0	 8176.0	...
5611859	  772.0	  530.3	 8173.0	...
5611860	  771.6	  530.3	 8172.0	...
5611861	  771.3	  530.0	 8173.0	...
5611862	  771.0	  529.7	 8175.0	...
5611863	  770.9	  529.4	 8177.0	...
5611864	  770.9	  529.2	 8179.0	...
5611865	  770.7	  528.3	 8180.0	...
5611866	  770.6	  527.5	 8180.0	...
5611867	  770.6	  527.3	 8179.0	...
5611868	  770.7	  527.8	 8177.0	...
5611869	  770.8	  528.4	 8176.0	...
5611870	  770.8	  528.5	 8176.0	...
5611871	  770.6	  528.6	 8174.0	...
5611872	  770.5	  528.6	 8173.0	...
5611873	  770.5	  528.2	 8172.0	...
5611874	  770.7	  527.6	 8172.0	...
5611875	  770.9	  527.0	 8174.0	...
5611876	  770.8	  527.1	 8174.0	...
5611877	  770.8	  527.4	 8175.0	...
5611878	  770.8	  528.0	 8174.0	...
5611879	  770.8	  528.5	 8174.0	...
5611880	  770.8	  528.3	 8174.0	...
5611881	  770.8	  527.8	 8175.0	...
5611882	  770.9	  527.5	 8176.0	...
5611883	  771.1	  527.8	 8179.0	...
5611884	  771.3	  527.6	 8185.0	...
5611885	  771.3	  527.3	 8190.0	...
5611886	  771.3	  527.3	 8192.0	...
5611887	  771.3	  527.4	 8190.0	...
5611888	  771.3	  527.5	 8187.0	...
5611889	  770.7	  526.9	 8185.0	...
5611890	  770.2	  526.1	 8187.0	...
5611891	  769.6	  525.4	 8189.0	...
5611892	  769.7	  525.7	 8190.0	...
5611893	  769.9	  526.3	 8189.0	...
5611894	  770.2	  527.1	 8189.0	...
5611895	  770.4	  527.3	 8188.0	...
5611896	  770.4	  527.5	 8189.0	...
5611897	  770.1	  527.1	 8190.0	...
5611898	  769.7	  526.6	 8191.0	...
5611899	  769.7	  526.3	 8192.0	...
5611900	  770.1	  526.5	 8194.0	...
5611901	  770.3	  526.7	 8195.0	...
5611902	  770.2	  526.5	 8195.0	...
5611903	  770.4	  526.2	 8196.0	...
5611904	  770.7	  525.9	 8198.0	...
5611905	  771.3	  526.2	 8200.0	...
5611906	  771.4	  526.6	 8200.0	...
5611907	  771.0	  527.0	 8201.0	...
5611908	  770.4	  527.1	 8201.0	...
5611909	  770.0	  527.0	 8201.0	...
5611910	  770.2	  526.4	 8200.0	...
5611911	  770.4	  525.9	 8202.0	...
5611912	  770.3	  525.5	 8204.0	...
5611913	  770.3	  525.4	 8207.0	...
5611914	  770.2	  525.1	 8208.0	...
5611915	  770.1	  524.7	 8207.0	...
5611916	  770.1	  524.5	 8205.0	...
5611917	  770.1	  524.8	 8203.0	...
5611918	  770.1	  525.1	 8202.0	...
5611919	  770.4	  525.6	 8201.0	...
5611920	  770.6	  525.8	 8200.0	...
5611921	  770.8	  525.9	 8200.0	...
5611922	  770.6	  526.0	 8201.0	...
5611923	  770.5	  526.2	 8202.0	...
5611924	  770.4	  526.2	 8203.0	...
5611925	  770.5	  526.1	 8204.0	...
5611926	  770.7	  525.8	 8203.0	...
5611927	  770.7	  525.6	 8200.0	...
5611928	  770.6	  525.4	 8197.0	...
5611929	  770.3	  525.3	 8197.0	...
5611930	  770.1	  525.3	 8197.0	...
5611931	  770.2	  525.5	 8196.0	...
5611932	  770.4	  525.8	 8196.0	...
5611933	  770.6	  526.1	 8197.0	...
5611934	  770.5	  526.0	 8198.0	...
5611935	  770.5	  525.8	 8198.0	...
5611936	  770.4	  526.1	 8199.0	...
5611937	  770.4	  526.6	 8199.0	...
5611938	  770.3	  527.0	 8199.0	...
5611939	  770.1	  526.9	 8199.0	...
5611940	  769.7	  526.8	 8197.0	...
5611941	  769.2	  526.9	 8195.0	...
5611942	  769.0	  527.3	 8194.0	...
5611943	  768.9	  527.6	 8194.0	...
5611944	  769.1	  527.4	 8195.0	...
5611945	  769.2	  527.1	 8197.0	...
5611946	  769.2	  526.7	 8197.0	...
5611947	  769.2	  526.5	 8197.0	...
5611948	  769.2	  526.3	 8197.0	...
5611949	  769.2	  526.2	 8198.0	...
5611950	  769.3	  526.2	 8198.0	...
5611951	  769.4	  526.6	 8199.0	...
5611952	  769.3	  526.9	 8200.0	...
5611953	  769.2	  526.8	 8200.0	...
5611954	  768.9	  526.4	 8200.0	...
5611955	  768.7	  526.0	 8202.0	...
5611956	  768.5	  526.1	 8205.0	...
5611957	  768.3	  526.2	 8207.0	...
5611958	  768.4	  526.2	 8208.0	...
5611959	  768.5	  526.0	 8207.0	...
5611960	  768.7	  525.8	 8207.0	...
5611961	  768.7	  525.6	 8206.0	...
MSG	5611962 0000 _ Number On
5611962	  768.6	  525.6	 8204.0	...
5611963	  768.6	  525.6	 8203.0	...
5611964	  768.7	  525.6	 8203.0	...
5611965	  768.7	  526.0	 8204.0	...
5611966	  768.4	  526.4	 8203.0	...
5611967	  768.0	  526.6	 8203.0	...
5611968	  767.7	  526.4	 8206.0	...
5611969	  767.8	  526.2	 8209.0	...
5611970	  768.0	  526.1	 8212.0	...
5611971	  768.3	  526.2	 8211.0	...
5611972	  768.4	  526.3	 8211.0	...
5611973	  768.6	  526.6	 8210.0	...
5611974	  768.7	  526.9	 8210.0	...
5611975	  768.6	  526.7	 8210.0	...
5611976	  768.5	  526.3	 8209.0	...
5611977	  768.4	  526.0	 8208.0	...
5611978	  768.4	  526.1	 8207.0	...
5611979	  768.2	  526.3	 8209.0	...
5611980	  768.1	  526.4	 8210.0	...
5611981	  767.9	  526.4	 8211.0	...
5611982	  767.8	  526.5	 8208.0	...
5611983	  767.7	  526.5	 8205.0	...
5611984	  767.9	  526.5	 8203.0	...
5611985	  768.2	  526.6	 8203.0	...
5611986	  768.3	  526.7	 8204.0	...
5611987	  768.1	  526.9	 8203.0	...
5611988	  767.6	  527.1	 8203.0	...
5611989	  767.4	  527.2	 8203.0	...
5611990	  767.2	  527.0	 8203.0	...
5611991	  767.3	  526.9	 8207.0	...
5611992	  767.4	  526.8	 8210.0	...
5611993	  767.4	  526.8	 8210.0	...
5611994	  767.3	  526.9	 8208.0	...
5611995	  767.1	  527.0	 8207.0	...
5611996	  767.7	  527.0	 8210.0	...
5611997	  768.4	  527.0	 8212.0	...
5611998	  768.6	  526.9	 8214.0	...
5611999	  768.0	  526.7	 8214.0	...
5612000	  767.4	  526.7	 8217.0	...
5612001	  767.6	  526.7	 8220.0	...
5612002	  767.8	  526.9	 8219.0	...
5612003	  767.8	  526.7	 8215.0	...
5612004	  767.6	  526.5	 8212.0	...
5612005	  767.2	  526.5	 8214.0	...
5612006	  767.0	  526.8	 8214.0	...
5612007	  766.9	  527.0	 8213.0	...
5612008	  767.0	  527.0	 8212.0	...
5612009	  767.0	  526.9	 8216.0	...
5612010	  767.0	  526.6	 8220.0	...
5612011	  766.9	  526.4	 8223.0	...
5612012	  767.2	  526.2	 8223.0	...
5612013	  767.5	  526.4	 8223.0	...
5612014	  767.9	  526.4	 8223.0	...
5612015	  767.8	  526.0	 8222.0	...
5612016	  767.6	  525.6	 8221.0	...
5612017	  767.5	  525.2	 8220.0	...
5612018	  767.6	  525.7	 8218.0	...
5612019	  767.7	  526.0	 8217.0	...
5612020	  767.6	  525.9	 8216.0	...
5612021	  767.2	  525.3	 8215.0	...
5612022	  766.7	  524.7	 8216.0	...
5612023	  766.4	  525.3	 8217.0	...
5612024	  766.5	  526.1	 8219.0	...
5612025	  766.8	  526.9	 8219.0	...
5612026	  767.1	  526.9	 8218.0	...
5612027	  767.0	  526.5	 8218.0	...
5612028	  766.9	  526.0	 8219.0	...
5612029	  766.9	  525.5	 8223.0	...
5612030	  766.9	  525.2	 8228.0	...
5612031	  766.9	  524.9	 8232.0	...
5612032	  766.9	  524.6	 8233.0	...
5612033	  766.9	  524.9	 8234.0	...
5612034	  766.8	  525.2	 8234.0	...
5612035	  766.2	  525.6	 8233.0	...
5612036	  765.7	  525.5	 8235.0	...
5612037	  765.4	  525.2	 8238.0	...
5612038	  765.6	  524.8	 8241.0	...
5612039	  766.3	  525.0	 8241.0	...
5612040	  766.9	  525.2	 8242.0	...
5612041	  767.4	  525.6	 8242.0	...
5612042	  767.3	  525.7	 8242.0	...
5612043	  767.4	  525.8	 8240.0	...
5612044	  767.5	  525.9	 8240.0	...
5612045	  767.6	  526.0	 8241.0	...
5612046	  767.6	  526.1	 8242.0	...
5612047	  767.5	  526.0	 8240.0	...
5612048	  767.3	  525.9	 8237.0	...
5612049	  767.2	  525.7	 8236.0	...
5612050	  766.9	  525.8	 8238.0	...
5612051	  766.7	  525.9	 8240.0	...
5612052	  766.8	  526.0	 8242.0	...
5612053	  767.1	  526.0	 8241.0	...
5612054	  766.9	  525.8	 8240.0	...
5612055	  766.4	  525.5	 8242.0	...
5612056	  766.4	  525.2	 8247.0	...
5612057	  766.9	  524.9	 8250.0	...
5612058	  767.2	  524.7	 8250.0	...
5612059	  767.1	  524.8	 8250.0	...
5612060	  767.1	  524.9	 8250.0	...
5612061	  767.0	  524.8	 8250.0	...
5612062	  766.9	  524.8	 8249.0	...
5612063	  766.7	  524.8	 8247.0	...
5612064	  766.6	  524.7	 8247.0	...
5612065	  766.6	  524.5	 8247.0	...
5612066	  766.9	  524.3	 8247.0	...
5612067	  767.0	  524.2	 8247.0	...
5612068	  766.9	  524.1	 8248.0	...
5612069	  766.8	  524.0	 8251.0	...
5612070	  766.8	  523.9	 8252.0	...
5612071	  766.7	  523.8	 8253.0	...
5612072	  766.6	  523.9	 8253.0	...
5612073	  766.5	  524.0	 8250.0	...
5612074	  766.7	  524.1	 8248.0	...
5612075	  766.9	  523.9	 8247.0	...
5612076	  766.9	  523.7	 8250.0	...
5612077	  766.7	  523.7	 8251.0	...
5612078	  766.5	  523.8	 8250.0	...
5612079	  766.5	  523.9	 8249.0	...
5612080	  766.5	  524.0	 8248.0	...
5612081	  766.8	  523.9	 8248.0	...
5612082	  767.2	  523.8	 8248.0	...
5612083	  767.5	  523.7	 8248.0	...
5612084	  767.5	  523.9	 8246.0	...
5612085	  767.6	  524.0	 8246.0	...
5612086	  767.6	  523.8	 8245.0	...
5612087	  767.6	  523.4	 8246.0	...
5612088	  767.5	  523.4	 8246.0	...
5612089	  767.6	  523.7	 8246.0	...
5612090	  767.7	  524.0	 8247.0	...
5612091	  767.8	  523.9	 8249.0	...
5612092	  767.8	  524.0	 8251.0	...
5612093	  767.8	  523.8	 8254.0	...
5612094	  767.8	  523.7	 8256.0	...
5612095	  767.8	  523.8	 8257.0	...
5612096	  767.8	  524.2	 8257.0	...
5612097	  767.8	  524.4	 8257.0	...
5612098	  767.7	  524.3	 8257.0	...
5612099	  767.8	  524.9	 8252.0	...
5612100	  767.9	  525.4	 8248.0	...
5612101	  768.0	  526.0	 8248.0	...
5612102	  768.0	  525.9	 8252.0	...
5612103	  768.1	  525.5	 8255.0	...
5612104	  768.2	  525.2	 8253.0	...
5612105	  768.0	  524.8	 8251.0	...
5612106	  767.7	  524.7	 8249.0	...
5612107	  767.7	  524.6	 8248.0	...
5612108	  767.9	  524.3	 8246.0	...
5612109	  768.0	  524.0	 8246.0	...
5612110	  767.9	  523.9	 8247.0	...
5612111	  767.9	  524.0	 8248.0	...
5612112	  768.1	  524.1	 8248.0	...
5612113	  768.2	  524.0	 8248.0	...
5612114	  768.3	  523.8	 8249.0	...
5612115	  768.4	  523.6	 8249.0	...
5612116	  768.4	  523.5	 8248.0	...
5612117	  768.4	  523.4	 8247.0	...
5612118	  768.5	  523.3	 8246.0	...
5612119	  768.5	  523.6	 8245.0	...
5612120	  768.6	  523.9	 8244.0	...
5612121	  768.7	  524.2	 8243.0	...
5612122	  768.7	  524.1	 8242.0	...
5612123	  768.4	  524.1	 8246.0	...
5612124	  767.9	  524.2	 8251.0	...
5612125	  767.5	  524.2	 8254.0	...
5612126	  767.6	  524.2	 8252.0	...
5612127	  767.7	  524.2	 8249.0	...
5612128	  767.8	  524.1	 8248.0	...
5612129	  767.8	  523.9	 8248.0	...
5612130	  767.7	  523.8	 8247.0	...
5612131	  767.6	  523.7	 8247.0	...
5612132	  767.6	  523.7	 8246.0	...
5612133	  767.6	  523.6	 8246.0	...
5612134	  767.7	  524.2	 8247.0	...
5612135	  767.8	  524.8	 8246.0	...
5612136	  768.3	  525.0	 8244.0	...
5612137	  768.7	  524.7	 8245.0	...
5612138	  768.9	  524.3	 8248.0	...
5612139	  768.5	  524.9	 8253.0	...
5612140	  768.1	  525.4	 8254.0	...
5612141	  768.0	  526.0	 8255.0	...
5612142	  767.9	  525.9	 8254.0	...
5612143	  767.6	  525.2	 8254.0	...
5612144	  767.2	  524.4	 8255.0	...
5612145	  767.2	  524.2	 8254.0	...
5612146	  767.3	  524.6	 8253.0	...
5612147	  767.4	  524.9	 8252.0	...
5612148	  767.3	  524.6	 8252.0	...
5612149	  767.2	  524.5	 8252.0	...
5612150	  767.3	  524.4	 8251.0	...
5612151	  767.6	  524.5	 8249.0	...
5612152	  767.8	  525.0	 8247.0	...
5612153	  768.2	  525.5	 8247.0	...
5612154	  768.6	  525.8	 8249.0	...
5612155	  769.0	  525.9	 8249.0	...
5612156	  768.9	  525.4	 8249.0	...
5612157	  768.8	  524.7	 8248.0	...
5612158	  768.7	  524.0	 8248.0	...
5612159	  768.7	  523.8	 8249.0	...
5612160	  768.7	  523.7	 8252.0	...
5612161	  768.7	  523.8	 8256.0	...
5612162	  768.8	  524.3	 8258.0	...
5612163	  768.9	  524.8	 8258.0	...
5612164	  768.9	  525.1	 8258.0	...
5612165	  768.9	  524.9	 8258.0	...
5612166	  768.8	  525.0	 8257.0	...
5612167	  768.5	  525.1	 8255.0	...
5612168	  768.3	  525.3	 8254.0	...
5612169	  768.3	  525.8	 8253.0	...
5612170	  768.4	  526.2	 8252.0	...
5612171	  768.5	  526.6	 8251.0	...
5612172	  768.5	  526.6	 8255.0	...
5612173	  768.5	  526.5	 8260.0	...
5612174	  768.5	  526.5	 8264.0	...
5612175	  768.4	  526.3	 8262.0	...
5612176	  768.6	  526.1	 8259.0	...
5612177	  768.6	  525.9	 8257.0	...
5612178	  768.8	  525.9	 8256.0	...
5612179	  768.7	  526.2	 8255.0	...
5612180	  768.8	  526.5	 8254.0	...
5612181	  769.0	  526.8	 8253.0	...
5612182	  769.2	  527.0	 8254.0	...
5612183	  769.2	  527.0	 8253.0	...
5612184	  769.2	  527.0	 8252.0	...
5612185	  769.3	  527.5	 8249.0	...
5612186	  769.5	  528.2	 8247.0	...
5612187	  769.7	  528.9	 8244.0	...
5612188	  769.4	  528.9	 8243.0	...
5612189	  769.1	  528.9	 8243.0	...
5612190	  769.2	  528.8	 8244.0	...
5612191	  769.8	  528.8	 8245.0	...
5612192	  770.3	  528.1	 8246.0	...
5612193	  770.4	  527.5	 8248.0	...
5612194	  770.4	  526.9	 8251.0	...
5612195	  770.2	  527.0	 8254.0	...
5612196	  769.8	  527.4	 8254.0	...
5612197	  769.5	  527.7	 8250.0	...
5612198	  769.2	  528.0	 8247.0	...
5612199	  768.8	  528.0	 8243.0	...
5612200	  768.8	  528.0	 8243.0	...
5612201	  769.2	  527.9	 8243.0	...
5612202	  769.6	  528.1	 8244.0	...
5612203	  769.7	  528.4	 8242.0	...
5612204	  769.6	  528.8	 8240.0	...
5612205	  769.7	  528.7	 8243.0	...
5612206	  769.8	  528.5	 8248.0	...
5612207	  770.3	  528.2	 8253.0	...
5612208	  770.8	  528.0	 8253.0	...
5612209	  771.3	  527.8	 8254.0	...
5612210	  771.6	  527.8	 8251.0	...
5612211	  771.7	  527.7	 8248.0	...
5612212	  771.9	  527.6	 8244.0	...
5612213	  772.1	  527.6	 8243.0	...
5612214	  772.2	  527.7	 8239.0	...
5612215	  772.1	  527.8	 8235.0	...
5612216	  771.8	  527.5	 8233.0	...
5612217	  771.3	  527.4	 8236.0	...
5612218	  771.1	  527.2	 8238.0	...
5612219	  770.6	  527.0	 8239.0	...
5612220	  770.5	  526.7	 8239.0	...
5612221	  770.4	  526.5	 8238.0	...
5612222	  770.6	  526.9	 8237.0	...
5612223	  770.7	  527.2	 8236.0	...
5612224	  770.7	  527.4	 8235.0	...
5612225	  770.8	  527.3	 8234.0	...
5612226	  770.9	  527.1	 8234.0	...
5612227	  771.1	  527.3	 8237.0	...
5612228	  771.2	  527.6	 8239.0	...
5612229	  771.2	  528.0	 8240.0	...
5612230	  771.3	  528.0	 8240.0	...
5612231	  771.3	  527.9	 8239.0	...
5612232	  771.2	  527.6	 8240.0	...
5612233	  771.1	  527.2	 8241.0	...
5612234	  771.2	  526.9	 8243.0	...
5612235	  771.3	  526.8	 8241.0	...
5612236	  771.3	  526.8	 8240.0	...
5612237	  771.5	  526.9	 8237.0	...
5612238	  771.7	  527.0	 8236.0	...
5612239	  771.9	  527.1	 8235.0	...
5612240	  772.3	  527.4	 8236.0	...
5612241	  772.7	  527.7	 8235.0	...
5612242	  773.0	  528.0	 8234.0	...
5612243	  773.0	  528.4	 8232.0	...
5612244	  773.0	  528.5	 8231.0	...
5612245	  772.9	  528.1	 8236.0	...
5612246	  773.0	  527.4	 8241.0	...
5612247	  773.0	  526.8	 8247.0	...
5612248	  773.2	  527.0	 8247.0	...
5612249	  773.1	  527.1	 8247.0	...
5612250	  773.0	  527.3	 8246.0	...
5612251	  773.0	  527.1	 8245.0	...
5612252	  773.0	  527.0	 8246.0	...
5612253	  773.1	  527.4	 8247.0	...
5612254	  773.2	  527.8	 8247.0	...
5612255	  773.4	  528.3	 8246.0	...
5612256	  773.4	  528.3	 8244.0	...
5612257	  773.4	  528.4	 8242.0	...
5612258	  773.4	  528.4	 8242.0	...
5612259	  773.5	  528.5	 8243.0	...
5612260	  773.3	  528.6	 8244.0	...
5612261	  772.8	  528.8	 8244.0	...
5612262	  772.2	  529.2	 8244.0	...
5612263	  771.6	  529.5	 8244.0	...
MSG	5612264 0000 _ Number Off
5612264	  770.6	  529.9	 8242.0	...
5612265	  769.1	  530.9	 8241.0	...
5612266	  767.9	  532.6	 8240.0	...
5612267	  766.6	  534.6	 8239.0	...
5612268	  765.4	  535.8	 8239.0	...
5612269	  763.9	  536.5	 8241.0	...
5612270	  762.8	  536.9	 8244.0	...
5612271	  762.2	  537.5	 8247.0	...
5612272	  761.7	  538.4	 8249.0	...
5612273	  761.6	  539.0	 8250.0	...
5612274	  762.5	  539.5	 8251.0	...
5612275	  763.8	  539.7	 8252.0	...
5612276	  765.2	  540.0	 8253.0	...
5612277	  766.2	  540.2	 8251.0	...
5612278	  767.0	  540.2	 8248.0	...
5612279	  768.3	  539.6	 8246.0	...
5612280	  769.2	  539.0	 8244.0	...
5612281	  770.5	  537.8	 8241.0	...
5612282	  771.5	  536.7	 8239.0	...
5612283	  772.5	  535.7	 8239.0	...
5612284	  772.9	  535.0	 8243.0	...
5612285	  772.9	  534.6	 8246.0	...
5612286	  772.7	  534.2	 8243.0	...
5612287	  772.6	  533.8	 8240.0	...
5612288	  771.9	  533.7	 8238.0	...
5612289	  771.2	  533.5	 8240.0	...
5612290	  770.5	  533.7	 8242.0	...
5612291	  770.0	  533.7	 8242.0	...
5612292	  769.2	  533.2	 8242.0	...
5612293	  768.5	  532.8	 8243.0	...
5612294	  768.3	  532.3	 8242.0	...
5612295	  768.1	  532.2	 8241.0	...
5612296	  767.9	  532.8	 8240.0	...
5612297	  768.2	  533.4	 8241.0	...
5612298	  768.6	  533.8	 8245.0	...
5612299	  768.8	  533.4	 8248.0	...
5612300	  768.8	  533.0	 8248.0	...
5612301	  768.8	  533.1	 8248.0	...
5612302	  768.9	  533.4	 8248.0	...
5612303	  769.0	  533.9	 8247.0	...
5612304	  769.0	  534.1	 8241.0	...
5612305	  769.0	  534.3	 8237.0	...
5612306	  769.1	  534.3	 8235.0	...
5612307	  769.3	  534.2	 8235.0	...
5612308	  769.6	  534.0	 8234.0	...
5612309	  769.8	  533.5	 8232.0	...
5612310	  769.7	  533.0	 8231.0	...
5612311	  769.7	  532.7	 8230.0	...
5612312	  769.8	  532.7	 8230.0	...
5612313	  769.8	  532.8	 8231.0	...
5612314	  769.8	  533.0	 8234.0	...
5612315	  769.9	  532.8	 8236.0	...
5612316	  769.9	  532.5	 8238.0	...
5612317	  770.0	  532.5	 8239.0	...
5612318	  770.1	  532.9	 8240.0	...
5612319	  770.2	  533.3	 8241.0	...
5612320	  770.2	  533.3	 8241.0	...
5612321	  769.8	  533.3	 8241.0	...
5612322	  769.4	  533.4	 8241.0	...
5612323	  769.1	  533.4	 8240.0	...
5612324	  769.8	  534.0	 8240.0	...
5612325	  770.5	  534.5	 8239.0	...
5612326	  771.1	  534.6	 8238.0	...
5612327	  771.1	  534.3	 8237.0	...
5612328	  771.2	  534.0	 8236.0	...
5612329	  770.7	  533.8	 8238.0	...
5612330	  770.2	  533.6	 8240.0	...
5612331	  769.8	  533.0	 8242.0	...
5612332	  770.0	  532.6	 8244.0	...
5612333	  770.4	  532.0	 8244.0	...
5612334	  770.6	  531.8	 8245.0	...
5612335	  770.6	  531.6	 8246.0	...
5612336	  770.5	  531.5	 8246.0	...
5612337	  770.4	  531.6	 8246.0	...
5612338	  770.5	  531.7	 8245.0	...
5612339	  770.7	  532.0	 8248.0	...
5612340	  770.7	  532.4	 8251.0	...
5612341	  770.8	  532.8	 8254.0	...
5612342	  770.8	  533.0	 8254.0	...
5612343	  770.8	  532.9	 8255.0	...
5612344	  771.1	  532.7	 8255.0	...
5612345	  771.2	  532.4	 8255.0	...
5612346	  771.4	  532.4	 8253.0	...
5612347	  771.4	  532.8	 8251.0	...
5612348	  771.4	  533.2	 8250.0	...
5612349	  771.4	  533.3	 8250.0	...
5612350	  771.4	  533.0	 8250.0	...
5612351	  771.4	  532.7	 8250.0	...
5612352	  771.5	  532.7	 8250.0	...
5612353	  771.6	  532.8	 8250.0	...
5612354	  771.8	  533.0	 8251.0	...
5612355	  771.9	  533.2	 8251.0	...
5612356	  771.8	  533.1	 8247.0	...
5612357	  771.8	  532.8	 8242.0	...
5612358	  771.7	  532.5	 8237.0	...
5612359	  771.9	  532.5	 8237.0	...
5612360	  772.0	  532.7	 8238.0	...
5612361	  771.8	  532.7	 8238.0	...
5612362	  771.5	  532.6	 8239.0	...
5612363	  771.2	  533.0	 8240.0	...
5612364	  771.2	  533.3	 8241.0	...
5612365	  771.2	  533.6	 8242.0	...
5612366	  771.3	  533.7	 8242.0	...
5612367	  771.4	  533.7	 8242.0	...
5612368	  771.5	  533.6	 8243.0	...
5612369	  771.4	  533.5	 8244.0	...
5612370	  771.3	  533.6	 8244.0	...
5612371	  771.2	  533.8	 8243.0	...
5612372	  771.3	  533.9	 8242.0	...
5612373	  771.4	  533.5	 8243.0	...
5612374	  771.6	  533.1	 8243.0	...
5612375	  771.7	  532.6	 8244.0	...
5612376	  771.8	  532.5	 8244.0	...
5612377	  771.9	  532.3	 8246.0	...
5612378	  771.9	  532.3	 8246.0	...
5612379	  771.9	  532.5	 8247.0	...
5612380	  771.9	  533.0	 8246.0	...
5612381	  771.8	  533.4	 8244.0	...
5612382	  771.9	  533.6	 8242.0	...
5612383	  771.8	  533.2	 8239.0	...
5612384	  771.6	  533.0	 8240.0	...
5612385	  771.5	  532.8	 8241.0	...
5612386	  771.4	  533.6	 8243.0	...
5612387	  771.6	  534.4	 8243.0	...
5612388	  771.7	  535.1	 8243.0	...
5612389	  771.8	  535.1	 8241.0	...
5612390	  771.9	  534.8	 8240.0	...
5612391	  771.9	  534.5	 8241.0	...
5612392	  771.8	  534.2	 8242.0	...
5612393	  771.6	  534.6	 8243.0	...
5612394	  771.4	  535.0	 8243.0	...
5612395	  771.6	  535.5	 8245.0	...
5612396	  771.9	  535.6	 8246.0	...
5612397	  772.4	  535.7	 8244.0	...
5612398	  772.5	  535.7	 8240.0	...
5612399	  772.2	  535.6	 8236.0	...
5612400	  771.7	  535.1	 8234.0	...
5612401	  771.6	  534.5	 8233.0	...
5612402	  771.8	  533.9	 8235.0	...
5612403	  771.9	  533.6	 8238.0	...
5612404	  771.7	  533.4	 8239.0	...
5612405	  771.5	  533.4	 8238.0	...
5612406	  771.6	  533.6	 8236.0	...
5612407	  772.4	  534.2	 8236.0	...
5612408	  773.1	  534.6	 8235.0	...
5612409	  773.3	  534.7	 8235.0	...
5612410	  772.7	  534.3	 8237.0	...
5612411	  772.0	  534.0	 8239.0	...
5612412	  772.1	  533.9	 8241.0	...
5612413	  772.5	  534.2	 8243.0	...
5612414	  772.7	  534.5	 8244.0	...
5612415	  772.4	  534.6	 8243.0	...
5612416	  772.0	  534.5	 8242.0	...
5612417	  771.7	  534.3	 8242.0	...
5612418	  771.7	  534.2	 8243.0	...
5612419	  772.0	  534.1	 8243.0	...
5612420	  772.2	  534.0	 8243.0	...
5612421	  772.2	  533.9	 8242.0	...
5612422	  772.1	  533.9	 8244.0	...
5612423	  772.2	  533.8	 8244.0	...
5612424	  772.3	  533.6	 8241.0	...
5612425	  772.3	  533.4	 8237.0	...
5612426	  772.2	  533.2	 8235.0	...
5612427	  772.1	  532.6	 8237.0	...
5612428	  772.0	  532.1	 8240.0	...
5612429	  771.9	  531.9	 8241.0	...
5612430	  771.9	  532.0	 8240.0	...
5612431	  771.9	  532.4	 8239.0	...
5612432	  771.9	  532.6	 8242.0	...
5612433	  771.9	  532.8	 8246.0	...
5612434	  772.0	  533.2	 8247.0	...
5612435	  772.0	  533.6	 8244.0	...
5612436	  772.1	  534.0	 8245.0	...
5612437	  772.0	  534.0	 8249.0	...
5612438	  771.8	  533.9	 8253.0	...
5612439	  771.9	  533.4	 8252.0	...
5612440	  772.0	  532.9	 8252.0	...
5612441	  772.2	  532.7	 8254.0	...
5612442	  772.1	  532.9	 8255.0	...
5612443	  772.1	  533.0	 8253.0	...
5612444	  771.9	  533.0	 8249.0	...
5612445	  771.8	  532.9	 8245.0	...
5612446	  771.9	  532.8	 8242.0	...
5612447	  772.3	  532.7	 8241.0	...
5612448	  772.7	  532.7	 8242.0	...
5612449	  772.8	  532.6	 8244.0	...
5612450	  772.4	  532.5	 8247.0	...
5612451	  772.0	  532.4	 8248.0	...
5612452	  771.7	  532.3	 8248.0	...
5612453	  771.9	  532.3	 8250.0	...
5612454	  772.1	  532.2	 8252.0	...
5612455	  772.3	  532.6	 8252.0	...
5612456	  772.4	  533.1	 8251.0	...
5612457	  772.4	  533.0	 8250.0	...
5612458	  772.8	  532.3	 8251.0	...
5612459	  773.3	  531.7	 8253.0	...
5612460	  773.7	  532.0	 8254.0	...
5612461	  773.6	  532.3	 8254.0	...
5612462	  773.2	  532.4	 8255.0	...
5612463	  772.9	  532.1	 8256.0	...
5612464	  772.7	  531.9	 8257.0	...
5612465	  772.7	  532.0	 8253.0	...
5612466	  772.6	  532.2	 8249.0	...
5612467	  772.5	  532.3	 8248.0	...
5612468	  772.5	  532.3	 8251.0	...
5612469	  772.4	  532.3	 8255.0	...
5612470	  772.3	  532.4	 8254.0	...
5612471	  772.3	  532.5	 8253.0	...
5612472	  772.1	  532.1	 8253.0	...
5612473	  771.9	  531.7	 8254.0	...
5612474	  771.6	  531.3	 8255.0	...
5612475	  771.3	  531.3	 8255.0	...
MSG	5612476 0000 _ Number On
5612476	  771.7	  531.4	 8255.0	...
5612477	  772.2	  531.4	 8256.0	...
5612478	  772.7	  531.5	 8256.0	...
5612479	  772.7	  531.5	 8254.0	...
5612480	  772.8	  531.4	 8251.0	...
5612481	  772.9	  531.3	 8250.0	...
5612482	  772.9	  531.2	 8252.0	...
5612483	  772.6	  531.2	 8254.0	...
5612484	  772.3	  531.2	 8255.0	...
5612485	  772.2	  531.3	 8255.0	...
5612486	  772.2	  531.3	 8256.0	...
5612487	  772.3	  531.2	 8257.0	...
5612488	  772.5	  531.0	 8258.0	...
5612489	  772.7	  530.7	 8258.0	...
5612490	  772.9	  530.6	 8258.0	...
5612491	  773.0	  530.6	 8259.0	...
5612492	  773.0	  530.6	 8259.0	...
5612493	  772.9	  530.7	 8259.0	...
5612494	  773.0	  530.7	 8258.0	...
5612495	  773.1	  530.6	 8257.0	...
5612496	  773.2	  530.3	 8255.0	...
5612497	  773.1	  529.9	 8254.0	...
5612498	  773.0	  529.7	 8253.0	...
5612499	  773.0	  529.7	 8253.0	...
5612500	  772.9	  529.7	 8256.0	...
5612501	  772.7	  529.7	 8259.0	...
5612502	  772.6	  529.8	 8260.0	...
5612503	  772.5	  529.9	 8259.0	...
5612504	  772.4	  530.1	 8258.0	...
5612505	  772.2	  530.3	 8258.0	...
5612506	  772.0	  530.6	 8259.0	...
5612507	  771.8	  530.9	 8259.0	...
5612508	  771.6	  531.1	 8259.0	...
5612509	  771.2	  531.3	 8258.0	...
5612510	  771.0	  531.3	 8257.0	...
5612511	  771.1	  531.1	 8261.0	...
5612512	  771.4	  530.7	 8265.0	...
5612513	  771.6	  530.5	 8268.0	...
5612514	  771.6	  530.5	 8268.0	...
5612515	  771.6	  530.7	 8267.0	...
5612516	  771.7	  530.8	 8266.0	...
5612517	  771.8	  530.8	 8265.0	...
5612518	  771.9	  530.8	 8264.0	...
5612519	  771.8	  531.0	 8264.0	...
5612520	  771.8	  531.1	 8265.0	...
5612521	  771.9	  531.2	 8266.0	...
5612522	  771.9	  531.1	 8263.0	...
5612523	  771.9	  531.2	 8260.0	...
5612524	  772.0	  530.9	 8256.0	...
5612525	  772.1	  530.5	 8257.0	...
5612526	  772.3	  530.5	 8257.0	...
5612527	  772.4	  530.8	 8258.0	...
5612528	  772.1	  531.1	 8259.0	...
5612529	  771.8	  531.1	 8261.0	...
5612530	  771.4	  531.1	 8263.0	...
5612531	  771.4	  531.0	 8262.0	...
5612532	  771.4	  531.0	 8261.0	...
5612533	  771.6	  531.0	 8260.0	...
5612534	  771.7	  530.9	 8261.0	...
5612535	  772.0	  530.8	 8263.0	...
5612536	  772.0	  530.5	 8264.0	...
5612537	  772.0	  530.0	 8264.0	...
5612538	  771.9	  529.6	 8263.0	...
5612539	  771.9	  529.2	 8262.0	...
5612540	  771.7	  529.1	 8262.0	...
5612541	  771.5	  528.9	 8263.0	...
5612542	  771.4	  528.9	 8265.0	...
5612543	  771.5	  529.6	 8265.0	...
5612544	  771.6	  530.4	 8265.0	...
5612545	  771.6	  531.1	 8265.0	...
5612546	  771.6	  530.8	 8265.0	...
5612547	  771.8	  530.6	 8263.0	...
5612548	  772.1	  530.5	 8260.0	...
5612549	  772.4	  530.5	 8258.0	...
5612550	  772.5	  530.5	 8259.0	...
5612551	  772.2	  530.3	 8262.0	...
5612552	  771.9	  530.1	 8264.0	...
5612553	  771.8	  530.3	 8265.0	...
5612554	  771.7	  531.2	 8262.0	...
5612555	  771.7	  532.0	 8260.0	...
5612556	  771.6	  532.3	 8258.0	...
5612557	  771.7	  532.1	 8260.0	...
5612558	  771.8	  532.0	 8261.0	...
5612559	  771.9	  532.1	 8262.0	...
5612560	  771.9	  532.2	 8260.0	...
5612561	  771.7	  532.2	 8259.0	...
5612562	  771.6	  532.2	 8262.0	...
5612563	  771.4	  532.2	 8267.0	...
5612564	  771.4	  532.2	 8271.0	...
5612565	  771.4	  532.2	 8271.0	...
5612566	  771.3	  531.7	 8272.0	...
5612567	  770.9	  531.1	 8273.0	...
5612568	  770.5	  530.6	 8273.0	...
5612569	  770.1	  530.7	 8273.0	...
5612570	  770.2	  530.9	 8273.0	...
5612571	  771.0	  531.0	 8274.0	...
5612572	  771.7	  530.5	 8274.0	...
5612573	  771.7	  529.9	 8275.0	...
5612574	  770.9	  529.2	 8274.0	...
5612575	  770.2	  529.1	 8272.0	...
5612576	  770.2	  529.9	 8269.0	...
5612577	  770.2	  530.9	 8269.0	...
5612578	  770.2	  531.7	 8269.0	...
5612579	  770.2	  531.5	 8269.0	...
5612580	  770.4	  530.7	 8269.0	...
5612581	  770.7	  530.2	 8274.0	...
5612582	  770.7	  529.9	 8279.0	...
5612583	  770.7	  530.0	 8283.0	...
5612584	  770.3	  529.8	 8279.0	...
5612585	  770.0	  529.6	 8275.0	...
5612586	  769.8	  529.5	 8271.0	...
5612587	  769.8	  529.2	 8271.0	...
5612588	  769.9	  529.0	 8273.0	...
5612589	  770.2	  529.0	 8275.0	...
5612590	  770.5	  529.2	 8276.0	...
5612591	  770.0	  529.6	 8276.0	...
5612592	  769.3	  529.9	 8275.0	...
5612593	  769.1	  530.1	 8274.0	...
5612594	  769.6	  529.8	 8273.0	...
5612595	  769.9	  529.6	 8274.0	...
5612596	  769.8	  529.4	 8275.0	...
5612597	  769.8	  529.5	 8276.0	...
5612598	  769.9	  529.6	 8276.0	...
5612599	  770.0	  529.7	 8276.0	...
5612600	  769.9	  529.4	 8276.0	...
5612601	  769.8	  529.1	 8277.0	...
5612602	  769.8	  528.9	 8278.0	...
5612603	  769.8	  529.0	 8278.0	...
5612604	  769.8	  529.1	 8276.0	...
5612605	  769.9	  529.4	 8274.0	...
5612606	  770.0	  529.5	 8271.0	...
5612607	  770.0	  529.2	 8270.0	...
5612608	  770.1	  528.8	 8271.0	...
5612609	  770.1	  528.3	 8272.0	...
5612610	  769.7	  528.2	 8273.0	...
5612611	  769.3	  528.3	 8273.0	...
5612612	  768.9	  528.3	 8272.0	...
5612613	  768.8	  528.6	 8271.0	...
5612614	  768.6	  529.1	 8270.0	...
5612615	  768.6	  529.6	 8270.0	...
5612616	  768.8	  529.8	 8269.0	...
5612617	  769.0	  529.7	 8265.0	...
5612618	  769.0	  529.7	 8262.0	...
5612619	  769.1	  529.1	 8264.0	...
5612620	  769.2	  528.5	 8269.0	...
5612621	  769.3	  528.2	 8271.0	...
5612622	  769.4	  528.4	 8269.0	...
5612623	  769.4	  528.5	 8266.0	...
5612624	  769.3	  528.2	 8265.0	...
5612625	  769.2	  527.9	 8265.0	...
5612626	  769.1	  527.7	 8265.0	...
5612627	  768.9	  527.7	 8265.0	...
5612628	  768.3	  527.8	 8264.0	...
5612629	  767.7	  527.8	 8264.0	...
5612630	  767.2	  527.8	 8264.0	...
5612631	  767.3	  528.1	 8266.0	...
5612632	  767.6	  528.4	 8268.0	...
5612633	  767.9	  528.5	 8271.0	...
5612634	  768.0	  528.0	 8273.0	...
5612635	  767.9	  527.4	 8275.0	...
5612636	  767.9	  527.2	 8275.0	...
5612637	  768.3	  526.8	 8275.0	...
5612638	  768.7	  526.4	 8276.0	...
5612639	  768.9	  526.0	 8276.0	...
5612640	  768.3	  526.2	 8276.0	...
5612641	  767.7	  526.3	 8277.0	...
5612642	  767.4	  526.4	 8278.0	...
5612643	  767.3	  526.8	 8279.0	...
5612644	  767.3	  527.3	 8279.0	...
5612645	  767.1	  527.7	 8277.0	...
5612646	  766.9	  527.6	 8276.0	...
5612647	  766.8	  527.5	 8275.0	...
5612648	  766.7	  527.4	 8275.0	...
5612649	  766.7	  527.1	 8276.0	...
5612650	  766.7	  526.6	 8277.0	...
5612651	  766.8	  526.0	 8279.0	...
5612652	  766.9	  525.5	 8279.0	...
5612653	  767.0	  525.4	 8278.0	...
5612654	  767.2	  525.4	 8277.0	...
5612655	  767.5	  525.4	 8278.0	...
5612656	  767.7	  525.4	 8279.0	...
5612657	  767.9	  525.7	 8280.0	...
5612658	  767.8	  525.8	 8279.0	...
5612659	  767.8	  526.0	 8279.0	...
5612660	  767.9	  526.1	 8277.0	...
5612661	  768.1	  526.4	 8274.0	...
5612662	  767.7	  526.5	 8272.0	...
5612663	  767.3	  526.3	 8270.0	...
5612664	  766.8	  526.1	 8269.0	...
5612665	  766.6	  525.8	 8270.0	...
5612666	  766.5	  525.6	 8269.0	...
5612667	  766.4	  525.4	 8268.0	...
5612668	  766.3	  525.1	 8265.0	...
5612669	  766.2	  524.7	 8266.0	...
5612670	  766.0	  524.3	 8269.0	...
5612671	  765.9	  524.1	 8270.0	...
5612672	  765.9	  524.9	 8270.0	...
5612673	  766.0	  525.6	 8270.0	...
5612674	  766.1	  526.2	 8272.0	...
5612675	  766.1	  526.0	 8274.0	...
5612676	  766.0	  525.7	 8274.0	...
5612677	  765.9	  525.5	 8275.0	...
5612678	  765.9	  525.8	 8273.0	...
5612679	  765.8	  526.2	 8271.0	...
5612680	  765.8	  526.6	 8269.0	...
5612681	  765.9	  526.1	 8270.0	...
5612682	  766.1	  525.6	 8272.0	...
5612683	  766.4	  525.0	 8276.0	...
5612684	  766.5	  524.9	 8279.0	...
5612685	  766.3	  524.7	 8275.0	...
5612686	  766.2	  524.6	 8269.0	...
5612687	  766.1	  524.7	 8264.0	...
5612688	  766.2	  524.7	 8264.0	...
5612689	  766.1	  524.7	 8266.0	...
5612690	  765.8	  524.7	 8269.0	...
5612691	  765.4	  524.6	 8271.0	...
5612692	  765.3	  524.6	 8271.0	...
5612693	  764.9	  524.6	 8270.0	...
5612694	  764.5	  524.7	 8268.0	...
5612695	  764.2	  524.6	 8267.0	...
5612696	  764.4	  524.3	 8267.0	...
5612697	  764.5	  524.1	 8267.0	...
5612698	  764.7	  524.3	 8267.0	...
5612699	  764.9	  524.6	 8268.0	...
5612700	  764.9	  524.6	 8270.0	...
5612701	  765.0	  524.2	 8271.0	...
5612702	  765.2	  523.8	 8270.0	...
5612703	  765.6	  523.8	 8269.0	...
5612704	  765.9	  524.1	 8267.0	...
5612705	  766.2	  524.4	 8266.0	...
5612706	  766.4	  524.7	 8266.0	...
5612707	  766.4	  524.8	 8267.0	...
5612708	  766.4	  525.1	 8267.0	...
5612709	  766.4	  525.5	 8270.0	...
5612710	  766.4	  525.2	 8273.0	...
5612711	  765.8	  524.6	 8274.0	...
5612712	  765.0	  524.1	 8274.0	...
5612713	  764.4	  524.1	 8273.0	...
5612714	  764.4	  523.8	 8273.0	...
5612715	  764.4	  523.5	 8273.0	...
5612716	  764.3	  523.3	 8273.0	...
5612717	  764.2	  523.4	 8271.0	...
5612718	  764.3	  523.6	 8270.0	...
5612719	  764.3	  523.3	 8268.0	...
5612720	  764.4	  522.9	 8266.0	...
5612721	  764.3	  522.2	 8266.0	...
5612722	  764.3	  521.9	 8270.0	...
5612723	  764.3	  521.5	 8273.0	...
5612724	  764.2	  521.5	 8275.0	...
5612725	  763.8	  521.6	 8276.0	...
5612726	  763.4	  521.7	 8276.0	...
5612727	  763.6	  521.8	 8276.0	...
5612728	  764.1	  521.8	 8275.0	...
5612729	  763.9	  521.9	 8275.0	...
5612730	  763.3	  522.0	 8276.0	...
5612731	  763.0	  522.1	 8280.0	...
5612732	  763.3	  522.1	 8282.0	...
5612733	  763.6	  522.1	 8284.0	...
5612734	  763.6	  522.3	 8282.0	...
5612735	  763.5	  522.4	 8281.0	...
5612736	  763.4	  522.5	 8280.0	...
5612737	  763.3	  522.2	 8280.0	...
5612738	  763.2	  522.0	 8280.0	...
5612739	  763.0	  521.7	 8280.0	...
5612740	  762.6	  522.0	 8280.0	...
5612741	  762.2	  522.2	 8280.0	...
5612742	  762.0	  522.5	 8280.0	...
5612743	  762.2	  522.6	 8280.0	...
5612744	  762.4	  522.7	 8280.0	...
5612745	  762.3	  522.7	 8273.0	...
5612746	  762.0	  522.8	 8266.0	...
5612747	  761.8	  522.8	 8258.0	...
5612748	  762.2	  522.5	 8262.0	...
5612749	  762.6	  522.1	 8266.0	...
5612750	  763.0	  521.6	 8270.0	...
5612751	  762.9	  521.3	 8270.0	...
5612752	  762.8	  521.0	 8271.0	...
5612753	  762.8	  520.8	 8273.0	...
5612754	  762.5	  520.8	 8276.0	...
5612755	  762.4	  520.9	 8279.0	...
5612756	  762.3	  520.7	 8279.0	...
5612757	  761.7	  520.5	 8280.0	...
5612758	  761.1	  520.3	 8279.0	...
5612759	  760.5	  520.3	 8278.0	...
5612760	  760.5	  520.3	 8277.0	...
5612761	  760.9	  520.2	 8278.0	...
5612762	  761.2	  520.0	 8278.0	...
5612763	  761.4	  520.2	 8277.0	...
5612764	  761.4	  520.6	 8275.0	...
5612765	  761.4	  521.1	 8273.0	...
5612766	  761.5	  521.4	 8276.0	...
5612767	  761.5	  521.5	 8280.0	...
5612768	  761.4	  521.4	 8281.0	...
5612769	  761.1	  521.4	 8278.0	...
5612770	  760.8	  521.5	 8276.0	...
5612771	  760.6	  521.5	 8276.0	...
5612772	  760.5	  521.6	 8277.0	...
5612773	  760.1	  521.8	 8275.0	...
5612774	  759.8	  521.9	 8273.0	...
5612775	  759.9	  522.0	 8273.0	...
5612776	  760.2	  521.9	 8275.0	...
5612777	  760.5	  521.7	 8276.0	...
5612778	  760.5	  521.5	 8274.0	...
5612779	  760.4	  521.4	 8272.0	...
MSG	5612780 0000 _ Number Off
5612780	  760.4	  521.4	 8272.0	...
5612781	  760.5	  521.4	 8272.0	...
5612782	  760.5	  521.4	 8272.0	...
5612783	  760.4	  520.7	 8272.0	...
5612784	  760.2	  519.9	 8272.0	...
5612785	  760.1	  519.3	 8272.0	...
5612786	  760.0	  519.4	 8273.0	...
5612787	  760.1	  519.5	 8275.0	...
5612788	  760.1	  519.5	 8276.0	...
5612789	  760.2	  519.5	 8276.0	...
5612790	  760.4	  519.4	 8275.0	...
5612791	  760.3	  519.3	 8275.0	...
5612792	  760.0	  519.6	 8274.0	...
5612793	  759.5	  519.9	 8274.0	...
5612794	  759.4	  520.2	 8276.0	...
5612795	  759.5	  520.2	 8278.0	...
5612796	  759.7	  520.1	 8277.0	...
5612797	  759.7	  520.1	 8274.0	...
5612798	  759.5	  520.0	 8273.0	...
5612799	  759.5	  519.8	 8274.0	...
5612800	  759.7	  520.2	 8273.0	...
5612801	  760.3	  520.7	 8271.0	...
5612802	  760.6	  521.1	 8269.0	...
5612803	  760.9	  521.2	 8269.0	...
5612804	  760.8	  521.3	 8269.0	...
5612805	  760.4	  521.6	 8269.0	...
5612806	  760.0	  521.3	 8269.0	...
5612807	  759.7	  520.9	 8269.0	...
5612808	  759.5	  520.5	 8269.0	...
5612809	  759.4	  520.5	 8270.0	...
5612810	  759.3	  520.4	 8273.0	...
5612811	  759.3	  520.3	 8276.0	...
5612812	  759.5	  520.3	 8280.0	...
5612813	  759.7	  520.3	 8282.0	...
5612814	  759.9	  520.0	 8284.0	...
5612815	  759.8	  519.7	 8285.0	...
5612816	  759.7	  520.0	 8283.0	...
5612817	  760.0	  520.4	 8279.0	...
5612818	  760.2	  520.6	 8275.0	...
5612819	  760.2	  520.4	 8274.0	...
5612820	  759.4	  520.2	 8272.0	...
5612821	  758.7	  520.3	 8271.0	...
5612822	  758.6	  520.3	 8272.0	...
5612823	  759.0	  520.3	 8274.0	...
5612824	  759.2	  520.4	 8275.0	...
5612825	  758.9	  520.7	 8275.0	...
5612826	  758.6	  520.8	 8273.0	...
5612827	  758.3	  520.4	 8272.0	...
5612828	  758.0	  520.1	 8271.0	...
5612829	  757.6	  519.9	 8271.0	...
5612830	  758.1	  520.1	 8270.0	...
5612831	  758.5	  520.3	 8270.0	...
5612832	  758.8	  520.5	 8271.0	...
5612833	  758.7	  520.7	 8271.0	...
5612834	  758.6	  520.7	 8271.0	...
5612835	  758.4	  520.6	 8272.0	...
5612836	  758.3	  520.7	 8272.0	...
5612837	  758.2	  521.0	 8270.0	...
5612838	  758.3	  521.2	 8267.0	...
5612839	  758.4	  521.1	 8264.0	...
5612840	  758.5	  521.1	 8263.0	...
5612841	  758.5	  521.0	 8264.0	...
5612842	  758.6	  520.8	 8264.0	...
5612843	  758.6	  520.5	 8264.0	...
5612844	  758.6	  520.1	 8265.0	...
5612845	  758.4	  519.8	 8266.0	...
5612846	  757.9	  519.7	 8268.0	...
5612847	  757.5	  519.9	 8267.0	...
5612848	  757.5	  520.2	 8265.0	...
5612849	  757.7	  520.2	 8264.0	...
5612850	  757.7	  520.2	 8264.0	...
5612851	  757.5	  520.2	 8264.0	...
5612852	  757.3	  520.3	 8264.0	...
5612853	  756.8	  520.5	 8263.0	...
5612854	  756.4	  520.7	 8262.0	...
5612855	  756.3	  520.2	 8262.0	...
5612856	  756.5	  519.4	 8263.0	...
5612857	  756.6	  518.6	 8263.0	...
5612858	  756.6	  519.0	 8263.0	...
5612859	  756.6	  519.4	 8262.0	...
5612860	  756.5	  519.9	 8261.0	...
5612861	  756.2	  520.1	 8260.0	...
5612862	  756.0	  520.2	 8261.0	...
5612863	  756.0	  520.4	 8260.0	...
5612864	  756.0	  520.7	 8260.0	...
5612865	  756.2	  521.0	 8261.0	...
5612866	  756.4	  521.1	 8262.0	...
5612867	  756.4	  520.8	 8262.0	...
5612868	  756.5	  520.3	 8261.0	...
5612869	  756.5	  519.9	 8262.0	...
5612870	  756.5	  519.9	 8264.0	...
5612871	  756.3	  519.7	 8264.0	...
5612872	  756.7	  519.4	 8261.0	...
5612873	  757.1	  519.2	 8260.0	...
5612874	  757.0	  519.3	 8260.0	...
5612875	  756.5	  519.4	 8259.0	...
5612876	  756.0	  519.5	 8257.0	...
5612877	  756.0	  519.2	 8258.0	...
5612878	  756.2	  518.8	 8259.0	...
5612879	  756.4	  519.2	 8260.0	...
5612880	  756.5	  520.0	 8258.0	...
5612881	  756.5	  520.8	 8258.0	...
5612882	  756.3	  520.8	 8259.0	...
5612883	  756.2	  520.8	 8260.0	...
5612884	  756.4	  520.7	 8260.0	...
5612885	  756.6	  520.7	 8259.0	...
5612886	  756.3	  520.1	 8258.0	...
5612887	  755.8	  519.6	 8258.0	...
5612888	  755.7	  519.3	 8256.0	...
5612889	  756.2	  519.5	 8254.0	...
5612890	  756.6	  519.2	 8254.0	...
5612891	  756.5	  518.7	 8256.0	...
5612892	  756.6	  518.3	 8257.0	...
5612893	  756.8	  518.7	 8257.0	...
5612894	  756.8	  519.3	 8256.0	...
5612895	  756.7	  519.8	 8256.0	...
5612896	  756.2	  519.9	 8255.0	...
5612897	  755.8	  520.2	 8254.0	...
5612898	  755.3	  520.5	 8254.0	...
5612899	  755.0	  520.8	 8253.0	...
5612900	  755.0	  521.0	 8252.0	...
5612901	  755.1	  521.1	 8252.0	...
5612902	  755.5	  520.7	 8253.0	...
5612903	  755.9	  520.2	 8256.0	...
5612904	  756.5	  519.7	 8259.0	...
5612905	  756.8	  519.7	 8260.0	...
5612906	  756.9	  520.0	 8259.0	...
5612907	  756.6	  520.0	 8258.0	...
5612908	  756.2	  519.8	 8258.0	...
5612909	  756.2	  519.3	 8260.0	...
5612910	  756.3	  520.0	 8257.0	...
5612911	  756.5	  521.0	 8252.0	...
5612912	  756.8	  521.8	 8251.0	...
5612913	  756.8	  521.6	 8254.0	...
5612914	  756.7	  521.5	 8256.0	...
5612915	  756.5	  521.5	 8256.0	...
5612916	  756.5	  521.5	 8255.0	...
5612917	  756.5	  521.4	 8256.0	...
5612918	  756.6	  521.2	 8258.0	...
5612919	  756.6	  520.9	 8260.0	...
5612920	  756.5	  520.7	 8260.0	...
5612921	  756.1	  520.6	 8260.0	...
5612922	  755.6	  520.5	 8259.0	...
5612923	  755.1	  520.5	 8255.0	...
5612924	  755.1	  520.6	 8252.0	...
5612925	  755.2	  520.8	 8250.0	...
5612926	  755.4	  521.4	 8249.0	...
5612927	  755.6	  521.9	 8249.0	...
5612928	  755.6	  521.6	 8249.0	...
5612929	  755.9	  520.9	 8249.0	...
5612930	  756.1	  520.2	 8249.0	...
5612931	  756.4	  520.2	 8249.0	...
5612932	  756.3	  520.3	 8247.0	...
5612933	  756.2	  520.1	 8245.0	...
5612934	  756.2	  519.9	 8243.0	...
5612935	  756.3	  519.7	 8242.0	...
5612936	  755.9	  519.7	 8242.0	...
5612937	  755.4	  519.7	 8243.0	...
5612938	  755.2	  519.5	 8243.0	...
5612939	  755.4	  519.1	 8244.0	...
5612940	  755.6	  518.8	 8245.0	...
5612941	  755.6	  518.9	 8245.0	...
5612942	  755.5	  519.2	 8245.0	...
5612943	  755.6	  519.7	 8243.0	...
5612944	  755.7	  520.3	 8242.0	...
5612945	  755.7	  520.7	 8241.0	...
5612946	  755.7	  520.7	 8242.0	...
5612947	  756.0	  520.5	 8243.0	...
5612948	  756.3	  520.2	 8245.0	...
5612949	  756.6	  519.9	 8244.0	...
5612950	  756.5	  519.7	 8243.0	...
5612951	  756.5	  519.7	 8242.0	...
5612952	  756.6	  519.7	 8243.0	...
5612953	  756.7	  519.8	 8240.0	...
5612954	  756.8	  519.8	 8236.0	...
5612955	  756.9	  519.4	 8233.0	...
5612956	  757.0	  519.0	 8234.0	...
5612957	  757.1	  518.6	 8236.0	...
5612958	  757.2	  518.7	 8238.0	...
5612959	  756.9	  518.9	 8239.0	...
5612960	  756.7	  519.1	 8236.0	...
5612961	  756.5	  519.5	 8234.0	...
5612962	  756.7	  519.9	 8231.0	...
5612963	  756.8	  520.0	 8230.0	...
5612964	  756.9	  519.7	 8229.0	...
5612965	  757.1	  519.5	 8229.0	...
5612966	  757.3	  519.8	 8229.0	...
5612967	  757.4	  520.2	 8228.0	...
5612968	  757.4	  520.7	 8225.0	...
5612969	  757.5	  520.8	 8222.0	...
5612970	  757.5	  520.9	 8218.0	...
5612971	  757.5	  520.9	 8217.0	...
5612972	  757.4	  520.9	 8216.0	...
5612973	  757.2	  521.0	 8215.0	...
5612974	  757.2	  521.0	 8215.0	...
5612975	  757.1	  520.9	 8215.0	...
5612976	  757.0	  520.8	 8214.0	...
5612977	  756.9	  520.7	 8214.0	...
5612978	  757.1	  520.6	 8213.0	...
5612979	  757.4	  520.5	 8213.0	...
5612980	  757.7	  519.8	 8213.0	...
5612981	  757.6	  519.2	 8213.0	...
5612982	  757.4	  519.0	 8212.0	...
5612983	  757.2	  519.4	 8212.0	...
5612984	  756.8	  519.9	 8215.0	...
5612985	  756.6	  519.9	 8218.0	...
5612986	  756.3	  519.9	 8218.0	...
5612987	  756.4	  520.1	 8216.0	...
5612988	  756.5	  520.5	 8214.0	...
5612989	  756.9	  520.8	 8213.0	...
5612990	  757.2	  521.1	 8212.0	...
5612991	  757.5	  521.3	 8210.0	...
MSG	5612992 0000 _ Number On
5612992	  757.4	  520.8	 8208.0	...
5612993	  756.9	  520.2	 8208.0	...
5612994	  756.4	  519.6	 8208.0	...
5612995	  756.3	  519.5	 8208.0	...
5612996	  756.7	  519.4	 8211.0	...
5612997	  757.0	  519.3	 8214.0	...
5612998	  757.1	  519.3	 8218.0	...
5612999	  757.2	  519.6	 8218.0	...
5613000	  757.1	  520.0	 8215.0	...
5613001	  756.8	  520.3	 8212.0	...
5613002	  756.5	  520.4	 8210.0	...
5613003	  756.6	  520.7	 8210.0	...
5613004	  756.8	  521.1	 8210.0	...
5613005	  757.1	  521.6	 8210.0	...
5613006	  757.2	  521.4	 8209.0	...
5613007	  757.2	  521.2	 8209.0	...
5613008	  757.3	  521.0	 8206.0	...
5613009	  757.4	  521.0	 8202.0	...
5613010	  757.6	  521.2	 8199.0	...
5613011	  757.5	  521.3	 8200.0	...
5613012	  757.4	  521.5	 8201.0	...
5613013	  757.2	  521.6	 8201.0	...
5613014	  757.1	  521.7	 8200.0	...
5613015	  756.9	  521.5	 8201.0	...
5613016	  756.8	  521.2	 8202.0	...
5613017	  756.7	  520.9	 8203.0	...
5613018	  757.3	  520.7	 8202.0	...
5613019	  758.0	  520.6	 8202.0	...
5613020	  758.8	  520.8	 8200.0	...
5613021	  758.9	  521.3	 8197.0	...
5613022	  758.9	  521.3	 8195.0	...
5613023	  758.7	  521.1	 8195.0	...
5613024	  758.4	  521.1	 8196.0	...
5613025	  758.1	  521.4	 8196.0	...
5613026	  757.8	  522.2	 8192.0	...
5613027	  757.8	  522.8	 8188.0	...
5613028	  758.1	  523.2	 8184.0	...
5613029	  758.2	  523.0	 8186.0	...
5613030	  758.1	  522.9	 8187.0	...
5613031	  758.0	  523.0	 8188.0	...
5613032	  757.7	  523.0	 8188.0	...
5613033	  757.3	  523.0	 8186.0	...
5613034	  757.1	  523.0	 8183.0	...
5613035	  757.0	  523.2	 8179.0	...
5613036	  757.0	  523.3	 8178.0	...
5613037	  756.9	  523.0	 8178.0	...
5613038	  756.9	  522.6	 8179.0	...
5613039	  756.8	  522.2	 8180.0	...
5613040	  756.8	  522.3	 8180.0	...
5613041	  756.9	  522.3	 8180.0	...
5613042	  757.0	  522.3	 8181.0	...
5613043	  757.0	  522.0	 8181.0	...
5613044	  756.9	  521.7	 8182.0	...
5613045	  756.9	  521.5	 8181.0	...
5613046	  757.0	  521.5	 8180.0	...
5613047	  757.1	  521.5	 8180.0	...
5613048	  757.1	  521.7	 8181.0	...
5613049	  757.0	  521.9	 8180.0	...
5613050	  757.0	  522.6	 8178.0	...
5613051	  757.0	  523.2	 8176.0	...
5613052	  757.1	  523.8	 8172.0	...
5613053	  757.0	  523.9	 8170.0	...
5613054	  756.8	  523.8	 8168.0	...
5613055	  757.1	  523.6	 8172.0	...
5613056	  757.6	  523.2	 8174.0	...
5613057	  758.2	  522.9	 8174.0	...
5613058	  758.4	  522.7	 8173.0	...
5613059	  758.6	  522.3	 8172.0	...
5613060	  758.6	  522.1	 8173.0	...
5613061	  758.5	  521.7	 8175.0	...
5613062	  758.2	  521.5	 8176.0	...
5613063	  758.0	  521.4	 8177.0	...
5613064	  758.0	  521.7	 8176.0	...
5613065	  758.2	  522.0	 8173.0	...
5613066	  758.4	  522.2	 8170.0	...
5613067	  758.3	  522.1	 8168.0	...
5613068	  758.3	  522.0	 8167.0	...
5613069	  758.3	  522.1	 8166.0	...
5613070	  758.5	  522.4	 8166.0	...
5613071	  758.7	  522.6	 8166.0	...
5613072	  759.0	  523.0	 8166.0	...
5613073	  759.1	  523.2	 8166.0	...
5613074	  759.1	  523.3	 8166.0	...
5613075	  759.1	  523.1	 8165.0	...
5613076	  759.1	  522.9	 8164.0	...
5613077	  759.0	  522.9	 8163.0	...
5613078	  759.0	  523.1	 8161.0	...
5613079	  758.9	  523.2	 8162.0	...
5613080	  758.6	  523.4	 8163.0	...
5613081	  758.2	  523.2	 8164.0	...
5613082	  758.0	  523.1	 8164.0	...
5613083	  758.2	  523.0	 8166.0	...
5613084	  758.4	  523.0	 8168.0	...
5613085	  758.5	  523.0	 8168.0	...
5613086	  758.3	  523.3	 8166.0	...
5613087	  758.1	  523.7	 8164.0	...
5613088	  758.0	  523.9	 8162.0	...
5613089	  758.0	  523.7	 8161.0	...
5613090	  758.0	  523.6	 8159.0	...
5613091	  758.6	  523.8	 8159.0	...
5613092	  759.2	  524.1	 8159.0	...
5613093	  759.7	  523.8	 8159.0	...
5613094	  759.4	  523.4	 8159.0	...
5613095	  759.3	  523.1	 8158.0	...
5613096	  759.3	  523.4	 8155.0	...
5613097	  759.5	  523.7	 8152.0	...
5613098	  759.7	  524.2	 8149.0	...
5613099	  759.7	  524.6	 8149.0	...
5613100	  759.5	  524.5	 8150.0	...
5613101	  759.0	  524.0	 8151.0	...
5613102	  758.7	  523.4	 8153.0	...
5613103	  758.5	  523.0	 8153.0	...
5613104	  758.4	  522.7	 8150.0	...
5613105	  758.0	  522.6	 8146.0	...
5613106	  757.7	  522.5	 8142.0	...
5613107	  757.7	  522.7	 8142.0	...
5613108	  757.8	  523.4	 8143.0	...
5613109	  758.5	  524.1	 8143.0	...
5613110	  759.3	  524.9	 8143.0	...
5613111	  759.9	  525.2	 8142.0	...
5613112	  759.9	  525.3	 8140.0	...
5613113	  759.8	  525.2	 8138.0	...
5613114	  759.6	  524.9	 8138.0	...
5613115	  759.3	  524.8	 8138.0	...
5613116	  759.0	  525.1	 8138.0	...
5613117	  758.7	  525.5	 8137.0	...
5613118	  758.5	  525.9	 8135.0	...
5613119	  758.5	  525.9	 8135.0	...
5613120	  758.7	  526.0	 8135.0	...
5613121	  758.9	  525.9	 8135.0	...
5613122	  759.2	  525.7	 8135.0	...
5613123	  758.8	  525.5	 8135.0	...
5613124	  758.4	  525.3	 8135.0	...
5613125	  757.9	  525.2	 8130.0	...
5613126	  758.0	  525.3	 8126.0	...
5613127	  757.8	  525.5	 8124.0	...
5613128	  757.7	  525.7	 8129.0	...
5613129	  757.6	  525.7	 8134.0	...
5613130	  757.7	  525.2	 8138.0	...
5613131	  758.3	  524.6	 8138.0	...
5613132	  758.9	  524.6	 8139.0	...
5613133	  759.4	  525.0	 8139.0	...
5613134	  759.3	  525.3	 8138.0	...
5613135	  759.3	  525.1	 8138.0	...
5613136	  759.1	  525.0	 8138.0	...
5613137	  758.9	  525.0	 8139.0	...
5613138	  758.7	  525.1	 8139.0	...
5613139	  758.8	  525.2	 8136.0	...
5613140	  759.1	  525.2	 8132.0	...
5613141	  759.3	  525.2	 8128.0	...
5613142	  759.5	  525.8	 8129.0	...
5613143	  759.5	  526.4	 8130.0	...
5613144	  759.8	  526.5	 8130.0	...
5613145	  760.0	  525.9	 8131.0	...
5613146	  760.1	  525.3	 8131.0	...
5613147	  760.0	  525.2	 8132.0	...
5613148	  759.7	  525.1	 8132.0	...
5613149	  759.4	  525.0	 8133.0	...
5613150	  759.2	  525.4	 8129.0	...
5613151	  759.1	  525.9	 8125.0	...
5613152	  759.2	  526.0	 8121.0	...
5613153	  759.2	  525.6	 8120.0	...
5613154	  759.2	  525.5	 8118.0	...
5613155	  759.3	  526.0	 8116.0	...
5613156	  759.6	  526.4	 8115.0	...
5613157	  759.7	  526.1	 8116.0	...
5613158	  759.7	  525.7	 8116.0	...
5613159	  759.6	  525.1	 8116.0	...
5613160	  759.6	  525.0	 8117.0	...
5613161	  759.5	  524.8	 8118.0	...
5613162	  759.4	  524.7	 8118.0	...
5613163	  759.3	  524.5	 8119.0	...
5613164	  759.6	  524.4	 8118.0	...
5613165	  759.7	  524.9	 8119.0	...
5613166	  759.7	  525.5	 8120.0	...
5613167	  759.6	  526.4	 8118.0	...
5613168	  759.7	  526.7	 8114.0	...
5613169	  760.0	  527.1	 8111.0	...
5613170	  760.3	  527.1	 8112.0	...
5613171	  760.4	  527.0	 8115.0	...
5613172	  760.4	  526.4	 8117.0	...
5613173	  760.3	  525.8	 8117.0	...
5613174	  760.3	  525.2	 8116.0	...
5613175	  760.2	  525.3	 8116.0	...
5613176	  760.0	  525.3	 8115.0	...
5613177	  759.8	  525.5	 8114.0	...
5613178	  759.8	  525.6	 8114.0	...
5613179	  760.1	  525.8	 8115.0	...
5613180	  760.7	  526.0	 8115.0	...
5613181	  761.0	  526.2	 8113.0	...
5613182	  761.3	  526.2	 8111.0	...
5613183	  760.9	  526.2	 8111.0	...
5613184	  760.6	  526.1	 8110.0	...
5613185	  760.3	  526.8	 8110.0	...
5613186	  760.3	  527.5	 8110.0	...
5613187	  760.2	  528.2	 8110.0	...
5613188	  760.2	  528.3	 8111.0	...
5613189	  760.0	  527.9	 8111.0	...
5613190	  760.0	  527.5	 8108.0	...
5613191	  760.0	  526.6	 8105.0	...
5613192	  759.9	  526.0	 8103.0	...
5613193	  759.5	  525.3	 8104.0	...
5613194	  759.1	  525.2	 8103.0	...
5613195	  759.5	  526.0	 8100.0	...
5613196	  760.0	  526.7	 8098.0	...
5613197	  760.7	  527.0	 8099.0	...
5613198	  760.8	  526.5	 8101.0	...
5613199	  760.9	  526.4	 8103.0	...
5613200	  760.9	  526.8	 8103.0	...
5613201	  760.9	  527.2	 8102.0	...
5613202	  760.8	  527.2	 8101.0	...
5613203	  761.2	  527.1	 8104.0	...
5613204	  761.6	  527.2	 8108.0	...
5613205	  761.3	  527.3	 8110.0	...
5613206	  760.5	  527.5	 8102.0	...
5613207	  759.9	  527.7	 8095.0	...
5613208	  760.1	  527.9	 8093.0	...
5613209	  760.4	  528.4	 8095.0	...
5613210	  760.6	  528.6	 8097.0	...
5613211	  760.7	  528.6	 8096.0	...
5613212	  760.7	  528.4	 8094.0	...
5613213	  760.9	  528.2	 8093.0	...
5613214	  761.0	  528.2	 8090.0	...
5613215	  761.2	  528.2	 8087.0	...
5613216	  761.2	  528.3	 8084.0	...
5613217	  761.1	  528.2	 8086.0	...
5613218	  761.1	  528.1	 8088.0	...
5613219	  760.8	  528.0	 8091.0	...
5613220	  760.6	  527.9	 8093.0	...
5613221	  760.7	  527.7	 8097.0	...
5613222	  761.0	  527.6	 8097.0	...
5613223	  761.1	  527.5	 8094.0	...
5613224	  760.8	  527.6	 8092.0	...
5613225	  760.5	  527.6	 8092.0	...
5613226	  760.4	  527.5	 8092.0	...
5613227	  760.3	  527.6	 8093.0	...
5613228	  760.5	  527.6	 8093.0	...
5613229	  760.5	  527.2	 8094.0	...
5613230	  760.6	  526.9	 8094.0	...
5613231	  760.5	  526.6	 8092.0	...
5613232	  760.4	  526.6	 8089.0	...
5613233	  760.3	  526.5	 8086.0	...
5613234	  760.4	  526.3	 8086.0	...
5613235	  760.6	  526.1	 8087.0	...
5613236	  760.7	  526.0	 8088.0	...
5613237	  760.6	  526.1	 8089.0	...
5613238	  760.4	  526.2	 8088.0	...
5613239	  760.2	  526.4	 8088.0	...
5613240	  760.2	  526.8	 8087.0	...
5613241	  760.5	  527.1	 8087.0	...
5613242	  761.1	  527.3	 8086.0	...
5613243	  761.7	  527.3	 8084.0	...
5613244	  761.8	  527.3	 8081.0	...
5613245	  761.8	  526.8	 8082.0	...
5613246	  761.6	  526.3	 8086.0	...
5613247	  761.4	  525.7	 8089.0	...
5613248	  761.2	  525.7	 8089.0	...
5613249	  761.1	  525.4	 8088.0	...
5613250	  761.3	  525.3	 8087.0	...
5613251	  761.5	  525.5	 8082.0	...
5613252	  761.8	  525.9	 8076.0	...
5613253	  761.9	  526.4	 8070.0	...
5613254	  761.9	  526.4	 8075.0	...
5613255	  761.9	  526.5	 8081.0	...
5613256	  761.8	  526.5	 8084.0	...
5613257	  761.7	  526.5	 8082.0	...
5613258	  761.6	  526.4	 8079.0	...
5613259	  761.7	  526.4	 8077.0	...
5613260	  761.9	  526.6	 8076.0	...
5613261	  761.6	  527.0	 8075.0	...
5613262	  761.3	  527.3	 8074.0	...
5613263	  760.9	  527.0	 8075.0	...
5613264	  760.9	  526.6	 8075.0	...
5613265	  760.8	  526.3	 8076.0	...
5613266	  760.9	  527.0	 8075.0	...
5613267	  761.3	  527.8	 8073.0	...
5613268	  761.7	  528.5	 8072.0	...
5613269	  761.9	  528.6	 8071.0	...
5613270	  761.9	  528.5	 8071.0	...
5613271	  761.8	  528.5	 8071.0	...
5613272	  761.7	  528.4	 8071.0	...
5613273	  761.5	  528.4	 8071.0	...
5613274	  761.4	  528.3	 8069.0	...
5613275	  761.3	  528.1	 8066.0	...
5613276	  761.2	  527.9	 8064.0	...
5613277	  761.1	  527.9	 8065.0	...
5613278	  760.9	  527.9	 8065.0	...
5613279	  760.9	  527.8	 8064.0	...
5613280	  761.1	  528.0	 8063.0	...
5613281	  761.2	  528.2	 8064.0	...
5613282	  761.1	  528.4	 8066.0	...
5613283	  761.1	  528.4	 8068.0	...
5613284	  761.2	  528.6	 8071.0	...
5613285	  761.6	  528.8	 8072.0	...
5613286	  762.0	  529.0	 8074.0	...
5613287	  762.4	  529.3	 8076.0	...
5613288	  762.5	  529.4	 8077.0	...
5613289	  762.4	  529.4	 8076.0	...
5613290	  762.4	  529.4	 8076.0	...
5613291	  762.1	  529.6	 8076.0	...
5613292	  761.7	  529.9	 8076.0	...
5613293	  761.3	  530.0	 8076.0	...
5613294	  761.5	  529.3	 8076.0	...
5613295	  761.9	  528.4	 8073.0	...
MSG	5613296 0000 _ Number Off
5613296	  763.1	  527.1	 8071.0	...
5613297	  763.7	  525.9	 8070.0	...
5613298	  764.8	  524.0	 8072.0	...
5613299	  765.2	  522.1	 8069.0	...
5613300	  765.8	  520.1	 8064.0	...
5613301	  766.4	  518.5	 8059.0	...
5613302	  767.2	  517.1	 8059.0	...
5613303	  767.8	  515.9	 8058.0	...
5613304	  767.9	  515.0	 8058.0	...
5613305	  767.7	  514.4	 8056.0	...
5613306	  767.5	  514.2	 8055.0	...
5613307	  767.0	  513.8	 8056.0	...
5613308	  766.4	  513.5	 8059.0	...
5613309	  765.7	  513.6	 8061.0	...
5613310	  765.5	  514.1	 8062.0	...
5613311	  765.6	  515.2	 8062.0	...
5613312	  765.4	  516.1	 8062.0	...
5613313	  765.3	  517.1	 8062.0	...
5613314	  765.2	  517.5	 8061.0	...
5613315	  765.4	  517.7	 8062.0	...
5613316	  765.0	  517.9	 8062.0	...
5613317	  764.7	  518.8	 8061.0	...
5613318	  764.3	  519.8	 8060.0	...
5613319	  764.4	  520.3	 8060.0	...
5613320	  764.5	  519.8	 8063.0	...
5613321	  764.4	  519.2	 8065.0	...
5613322	  764.2	  518.8	 8064.0	...
5613323	  764.0	  518.9	 8062.0	...
5613324	  763.9	  519.1	 8062.0	...
5613325	  763.9	  519.4	 8062.0	...
5613326	  764.1	  519.5	 8061.0	...
5613327	  764.7	  519.5	 8060.0	...
5613328	  765.3	  519.3	 8059.0	...
5613329	  765.7	  519.2	 8060.0	...
5613330	  765.7	  519.2	 8060.0	...
5613331	  765.7	  519.3	 8060.0	...
5613332	  765.8	  519.4	 8060.0	...
5613333	  765.9	  519.7	 8059.0	...
5613334	  765.8	  519.9	 8058.0	...
5613335	  765.7	  519.9	 8060.0	...
5613336	  765.7	  519.7	 8063.0	...
5613337	  765.9	  519.4	 8063.0	...
5613338	  766.0	  518.9	 8060.0	...
5613339	  766.1	  518.4	 8057.0	...
5613340	  766.0	  517.9	 8057.0	...
5613341	  766.0	  517.9	 8058.0	...
5613342	  766.0	  518.1	 8059.0	...
5613343	  766.1	  518.6	 8060.0	...
5613344	  766.3	  519.0	 8058.0	...
5613345	  766.5	  519.2	 8058.0	...
5613346	  766.6	  519.2	 8059.0	...
5613347	  766.5	  519.3	 8059.0	...
5613348	  766.1	  519.8	 8058.0	...
5613349	  765.8	  520.3	 8058.0	...
5613350	  765.6	  520.7	 8062.0	...
5613351	  765.5	  520.7	 8067.0	...
5613352	  765.7	  520.7	 8071.0	...
5613353	  766.0	  520.8	 8071.0	...
5613354	  766.2	  520.9	 8070.0	...
5613355	  766.2	  520.9	 8069.0	...
5613356	  766.3	  520.9	 8068.0	...
5613357	  766.3	  520.8	 8066.0	...
5613358	  766.6	  520.6	 8066.0	...
5613359	  766.9	  520.3	 8066.0	...
5613360	  767.2	  520.2	 8064.0	...
5613361	  767.8	  520.2	 8063.0	...
5613362	  768.3	  520.0	 8064.0	...
5613363	  768.6	  519.3	 8066.0	...
5613364	  768.2	  518.8	 8068.0	...
5613365	  767.9	  518.6	 8068.0	...
5613366	  767.8	  518.7	 8068.0	...
5613367	  767.5	  518.8	 8067.0	...
5613368	  767.1	  519.0	 8067.0	...
5613369	  766.7	  519.2	 8068.0	...
5613370	  766.8	  519.2	 8069.0	...
5613371	  767.0	  519.1	 8070.0	...
5613372	  767.2	  519.2	 8070.0	...
5613373	  767.3	  519.3	 8070.0	...
5613374	  767.3	  519.5	 8070.0	...
5613375	  767.2	  519.6	 8066.0	...
5613376	  767.3	  519.6	 8063.0	...
5613377	  767.5	  519.7	 8060.0	...
5613378	  767.8	  519.7	 8062.0	...
5613379	  768.1	  519.9	 8064.0	...
5613380	  768.3	  520.1	 8064.0	...
5613381	  768.4	  520.3	 8064.0	...
5613382	  768.2	  520.3	 8064.0	...
5613383	  768.0	  519.9	 8062.0	...
5613384	  767.8	  519.7	 8061.0	...
5613385	  766.9	  519.6	 8061.0	...
5613386	  766.0	  519.9	 8062.0	...
5613387	  765.2	  520.0	 8063.0	...
5613388	  765.4	  520.0	 8064.0	...
5613389	  765.8	  519.8	 8063.0	...
5613390	  766.2	  519.5	 8061.0	...
5613391	  766.5	  519.3	 8059.0	...
5613392	  766.4	  519.3	 8058.0	...
5613393	  766.4	  519.4	 8058.0	...
5613394	  766.5	  519.6	 8057.0	...
5613395	  766.7	  520.1	 8057.0	...
5613396	  766.9	  520.5	 8057.0	...
5613397	  766.9	  520.1	 8056.0	...
5613398	  766.9	  519.5	 8056.0	...
5613399	  766.5	  519.3	 8056.0	...
5613400	  766.3	  519.8	 8055.0	...
5613401	  766.1	  520.2	 8055.0	...
5613402	  766.2	  520.4	 8054.0	...
5613403	  766.3	  520.7	 8054.0	...
5613404	  766.2	  521.0	 8054.0	...
5613405	  766.0	  521.2	 8054.0	...
5613406	  765.8	  521.7	 8054.0	...
5613407	  765.7	  522.1	 8052.0	...
5613408	  765.6	  522.1	 8049.0	...
5613409	  765.3	  522.0	 8047.0	...
5613410	  765.1	  522.0	 8047.0	...
5613411	  765.0	  522.1	 8047.0	...
5613412	  764.9	  521.7	 8046.0	...
5613413	  765.0	  521.6	 8046.0	...
5613414	  765.4	  521.8	 8048.0	...
5613415	  765.8	  522.1	 8049.0	...
5613416	  766.0	  521.6	 8050.0	...
5613417	  765.9	  521.0	 8050.0	...
5613418	  765.7	  520.7	 8050.0	...
5613419	  765.6	  520.9	 8049.0	...
5613420	  765.8	  521.2	 8049.0	...
5613421	  766.1	  521.1	 8050.0	...
5613422	  766.3	  520.8	 8053.0	...
5613423	  766.1	  520.5	 8054.0	...
5613424	  765.8	  520.5	 8055.0	...
5613425	  765.5	  520.9	 8054.0	...
5613426	  765.3	  521.0	 8052.0	...
5613427	  765.1	  520.8	 8049.0	...
5613428	  764.9	  521.0	 8047.0	...
5613429	  765.0	  521.6	 8044.0	...
5613430	  765.2	  522.1	 8044.0	...
5613431	  765.5	  521.8	 8044.0	...
5613432	  765.7	  521.6	 8044.0	...
5613433	  766.0	  521.5	 8045.0	...
5613434	  766.1	  521.2	 8047.0	...
5613435	  766.2	  521.0	 8050.0	...
5613436	  766.2	  521.2	 8051.0	...
5613437	  766.3	  521.7	 8048.0	...
5613438	  766.4	  522.2	 8045.0	...
5613439	  766.5	  522.0	 8041.0	...
5613440	  766.5	  521.7	 8039.0	...
5613441	  766.2	  521.5	 8038.0	...
5613442	  765.9	  521.5	 8038.0	...
5613443	  765.3	  521.6	 8038.0	...
5613444	  765.0	  521.6	 8038.0	...
5613445	  764.8	  521.6	 8037.0	...
5613446	  764.8	  521.5	 8037.0	...
5613447	  764.8	  521.4	 8039.0	...
5613448	  764.6	  521.4	 8041.0	...
5613449	  764.8	  521.4	 8044.0	...
5613450	  765.0	  521.4	 8043.0	...
5613451	  765.3	  521.3	 8042.0	...
5613452	  765.3	  521.3	 8042.0	...
5613453	  765.3	  521.3	 8043.0	...
5613454	  765.3	  521.3	 8045.0	...
5613455	  765.5	  521.0	 8045.0	...
5613456	  765.7	  520.5	 8045.0	...
5613457	  766.1	  520.2	 8044.0	...
5613458	  766.1	  520.5	 8043.0	...
5613459	  766.0	  520.9	 8043.0	...
5613460	  766.0	  521.3	 8044.0	...
5613461	  766.0	  521.5	 8045.0	...
5613462	  766.0	  521.5	 8047.0	...
5613463	  766.1	  521.4	 8050.0	...
5613464	  766.2	  521.5	 8052.0	...
5613465	  766.1	  521.6	 8049.0	...
5613466	  765.8	  521.8	 8044.0	...
5613467	  765.5	  521.8	 8042.0	...
5613468	  765.4	  521.7	 8044.0	...
5613469	  765.8	  521.7	 8042.0	...
5613470	  766.0	  521.8	 8037.0	...
5613471	  766.3	  521.6	 8039.0	...
5613472	  766.2	  521.6	 8044.0	...
5613473	  766.2	  521.8	 8050.0	...
5613474	  766.4	  522.2	 8050.0	...
5613475	  766.3	  521.8	 8050.0	...
5613476	  766.2	  521.1	 8050.0	...
5613477	  766.2	  520.8	 8048.0	...
5613478	  766.3	  521.3	 8047.0	...
5613479	  766.3	  521.7	 8043.0	...
5613480	  766.0	  521.8	 8042.0	...
5613481	  765.6	  522.0	 8040.0	...
5613482	  765.7	  522.2	 8041.0	...
5613483	  766.1	  522.2	 8042.0	...
5613484	  766.7	  522.2	 8041.0	...
5613485	  766.8	  522.2	 8038.0	...
5613486	  767.3	  522.3	 8036.0	...
5613487	  767.5	  522.4	 8036.0	...
5613488	  767.3	  522.5	 8034.0	...
5613489	  766.9	  522.7	 8032.0	...
5613490	  766.5	  523.0	 8030.0	...
5613491	  766.7	  523.2	 8030.0	...
5613492	  766.7	  523.1	 8030.0	...
5613493	  766.6	  523.0	 8030.0	...
5613494	  766.3	  522.8	 8030.0	...
5613495	  765.7	  522.3	 8031.0	...
5613496	  765.3	  522.0	 8031.0	...
5613497	  765.1	  521.8	 8030.0	...
5613498	  765.1	  521.9	 8029.0	...
5613499	  765.2	  522.0	 8027.0	...
5613500	  765.3	  522.1	 8026.0	...
5613501	  765.6	  522.1	 8024.0	...
5613502	  765.8	  522.1	 8021.0	...
5613503	  766.0	  522.2	 8020.0	...
5613504	  766.0	  522.2	 8024.0	...
5613505	  765.8	  522.0	 8028.0	...
5613506	  766.0	  521.8	 8031.0	...
MSG	5613507 0000 _ Number On
5613507	  766.2	  521.5	 8032.0	...
5613508	  766.5	  521.5	 8033.0	...
5613509	  766.5	  521.6	 8032.0	...
5613510	  766.6	  522.1	 8030.0	...
5613511	  766.7	  522.6	 8027.0	...
5613512	  766.7	  523.0	 8027.0	...
5613513	  766.3	  522.9	 8027.0	...
5613514	  765.9	  522.6	 8028.0	...
5613515	  765.8	  522.4	 8028.0	...
5613516	  766.0	  522.1	 8029.0	...
5613517	  766.3	  522.2	 8030.0	...
5613518	  766.1	  522.6	 8027.0	...
5613519	  765.9	  523.1	 8024.0	...
5613520	  765.6	  523.3	 8021.0	...
5613521	  765.6	  523.1	 8021.0	...
5613522	  765.6	  522.9	 8022.0	...
5613523	  765.5	  522.8	 8023.0	...
5613524	  765.5	  522.6	 8024.0	...
5613525	  765.6	  522.7	 8026.0	...
5613526	  765.6	  523.0	 8027.0	...
5613527	  765.5	  523.2	 8028.0	...
5613528	  765.2	  523.0	 8028.0	...
5613529	  764.7	  522.8	 8029.0	...
5613530	  764.3	  522.7	 8030.0	...
5613531	  764.2	  522.6	 8031.0	...
5613532	  764.3	  522.6	 8031.0	...
5613533	  764.8	  522.5	 8029.0	...
5613534	  765.2	  522.4	 8027.0	...
5613535	  765.6	  522.3	 8027.0	...
5613536	  765.3	  522.4	 8027.0	...
5613537	  765.1	  522.7	 8024.0	...
5613538	  765.0	  523.0	 8022.0	...
5613539	  765.1	  523.4	 8019.0	...
5613540	  765.2	  523.5	 8019.0	...
5613541	  765.3	  523.9	 8019.0	...
5613542	  765.5	  524.3	 8019.0	...
5613543	  765.6	  524.0	 8019.0	...
5613544	  765.8	  523.3	 8019.0	...
5613545	  765.8	  522.4	 8019.0	...
5613546	  765.9	  522.4	 8019.0	...
5613547	  765.9	  522.4	 8020.0	...
5613548	  765.9	  522.8	 8020.0	...
5613549	  765.8	  522.9	 8020.0	...
5613550	  765.5	  523.1	 8020.0	...
5613551	  765.2	  523.1	 8018.0	...
5613552	  764.9	  523.0	 8017.0	...
5613553	  764.8	  522.8	 8017.0	...
5613554	  764.7	  522.6	 8016.0	...
5613555	  764.5	  522.5	 8015.0	...
5613556	  764.4	  522.6	 8015.0	...
5613557	  764.5	  522.9	 8015.0	...
5613558	  764.5	  523.2	 8014.0	...
5613559	  764.9	  523.3	 8013.0	...
5613560	  765.4	  523.3	 8013.0	...
5613561	  765.7	  522.2	 8013.0	...
5613562	  765.2	  521.2	 8014.0	...
5613563	  764.8	  520.2	 8015.0	...
5613564	  764.4	  520.3	 8015.0	...
5613565	  764.4	  520.5	 8011.0	...
5613566	  764.4	  520.8	 8007.0	...
5613567	  764.4	  520.9	 8004.0	...
5613568	  764.4	  520.7	 8004.0	...
5613569	  764.6	  521.3	 8004.0	...
5613570	  764.9	  522.1	 8004.0	...
5613571	  765.0	  523.0	 8006.0	...
5613572	  765.3	  523.0	 8009.0	...
5613573	  765.5	  522.9	 8011.0	...
5613574	  765.7	  522.8	 8010.0	...
5613575	  765.7	  522.8	 8008.0	...
5613576	  766.0	  522.8	 8006.0	...
5613577	  766.1	  522.8	 8005.0	...
5613578	  766.3	  522.9	 8004.0	...
5613579	  766.2	  522.9	 8005.0	...
5613580	  766.1	  522.9	 8007.0	...
5613581	  766.0	  522.8	 8009.0	...
5613582	  765.9	  522.8	 8009.0	...
5613583	  765.8	  522.8	 8009.0	...
5613584	  765.9	  522.9	 8010.0	...
5613585	  765.9	  522.7	 8012.0	...
5613586	  766.0	  522.5	 8013.0	...
5613587	  766.0	  522.3	 8012.0	...
5613588	  765.8	  522.4	 8011.0	...
5613589	  765.4	  522.5	 8010.0	...
5613590	  764.9	  522.3	 8010.0	...
5613591	  765.0	  522.0	 8010.0	...
5613592	  765.1	  521.8	 8010.0	...
5613593	  765.2	  521.8	 8009.0	...
5613594	  765.2	  522.1	 8012.0	...
5613595	  765.1	  522.4	 8014.0	...
5613596	  765.0	  522.8	 8016.0	...
5613597	  765.3	  523.0	 8015.0	...
5613598	  765.7	  523.3	 8013.0	...
5613599	  766.1	  523.5	 8011.0	...
5613600	  766.7	  523.5	 8012.0	...
5613601	  767.4	  523.6	 8014.0	...
5613602	  767.7	  523.7	 8015.0	...
5613603	  766.6	  523.4	 8016.0	...
5613604	  765.5	  522.9	 8016.0	...
5613605	  764.7	  522.4	 8013.0	...
5613606	  764.6	  522.3	 8008.0	...
5613607	  764.5	  522.4	 8004.0	...
5613608	  764.6	  522.7	 8004.0	...
5613609	  764.9	  523.0	 8003.0	...
5613610	  765.1	  523.2	 8002.0	...
5613611	  765.2	  523.1	 8002.0	...
5613612	  765.2	  523.0	 8002.0	...
5613613	  765.2	  523.0	 8002.0	...
5613614	  765.3	  523.0	 8002.0	...
5613615	  765.3	  523.1	 8002.0	...
5613616	  765.3	  523.1	 8001.0	...
5613617	  765.2	  523.1	 8002.0	...
5613618	  765.0	  522.8	 8004.0	...
5613619	  765.1	  522.5	 8007.0	...
5613620	  765.4	  522.2	 8010.0	...
5613621	  765.9	  522.4	 8011.0	...
5613622	  766.4	  522.5	 8012.0	...
5613623	  766.6	  522.6	 8013.0	...
5613624	  766.5	  522.5	 8012.0	...
5613625	  766.3	  522.5	 8009.0	...
5613626	  766.2	  522.6	 8007.0	...
5613627	  766.1	  522.7	 8008.0	...
5613628	  765.9	  523.1	 8007.0	...
5613629	  765.9	  523.3	 8007.0	...
5613630	  765.9	  523.2	 8007.0	...
5613631	  766.0	  522.9	 8008.0	...
5613632	  766.1	  522.5	 8011.0	...
5613633	  766.1	  522.5	 8014.0	...
5613634	  766.2	  522.4	 8017.0	...
5613635	  766.3	  522.7	 8017.0	...
5613636	  766.3	  523.0	 8018.0	...
5613637	  766.4	  523.1	 8019.0	...
5613638	  766.5	  522.9	 8019.0	...
5613639	  766.4	  522.6	 8021.0	...
5613640	  766.2	  522.6	 8022.0	...
5613641	  766.7	  522.5	 8026.0	...
5613642	  767.5	  522.3	 8029.0	...
5613643	  767.2	  522.5	 8031.0	...
5613644	  766.1	  522.8	 8028.0	...
5613645	  765.6	  522.9	 8025.0	...
5613646	  766.2	  522.7	 8022.0	...
5613647	  766.7	  522.5	 8020.0	...
5613648	  766.6	  522.5	 8018.0	...
5613649	  766.8	  522.3	 8018.0	...
5613650	  766.9	  521.6	 8020.0	...
5613651	  767.0	  520.8	 8023.0	...
5613652	  766.9	  520.1	 8026.0	...
5613653	  767.0	  520.6	 8026.0	...
5613654	  767.0	  521.2	 8025.0	...
5613655	  766.8	  521.8	 8024.0	...
5613656	  766.5	  522.3	 8024.0	...
5613657	  766.4	  522.8	 8023.0	...
5613658	  766.9	  523.3	 8024.0	...
5613659	  767.2	  522.7	 8024.0	...
5613660	  767.6	  522.2	 8025.0	...
5613661	  767.6	  521.7	 8024.0	...
5613662	  767.5	  521.5	 8024.0	...
5613663	  767.1	  521.3	 8025.0	...
5613664	  766.6	  520.9	 8028.0	...
5613665	  766.3	  520.8	 8031.0	...
5613666	  766.3	  521.0	 8032.0	...
5613667	  766.5	  521.4	 8032.0	...
5613668	  766.6	  521.7	 8032.0	...
5613669	  766.6	  521.8	 8033.0	...
5613670	  766.5	  521.8	 8033.0	...
5613671	  766.3	  521.9	 8033.0	...
5613672	  766.3	  521.9	 8033.0	...
5613673	  766.5	  522.0	 8034.0	...
5613674	  766.7	  522.1	 8036.0	...
5613675	  766.9	  522.2	 8038.0	...
5613676	  767.1	  522.2	 8040.0	...
5613677	  767.2	  522.2	 8040.0	...
5613678	  767.3	  522.1	 8042.0	...
5613679	  767.2	  522.1	 8045.0	...
5613680	  767.2	  522.0	 8046.0	...
5613681	  767.2	  522.0	 8046.0	...
5613682	  767.2	  520.9	 8049.0	...
5613683	  767.3	  519.7	 8052.0	...
5613684	  767.6	  519.0	 8055.0	...
5613685	  767.7	  519.4	 8055.0	...
5613686	  767.9	  519.8	 8055.0	...
5613687	  767.9	  519.7	 8056.0	...
5613688	  767.8	  520.0	 8056.0	...
5613689	  767.3	  520.4	 8056.0	...
5613690	  766.8	  521.0	 8057.0	...
5613691	  767.0	  521.2	 8058.0	...
5613692	  767.6	  521.6	 8057.0	...
5613693	  768.0	  521.8	 8057.0	...
5613694	  767.9	  522.0	 8055.0	...
5613695	  767.7	  522.0	 8055.0	...
5613696	  767.5	  522.0	 8053.0	...
5613697	  767.4	  521.8	 8050.0	...
5613698	  767.5	  521.3	 8049.0	...
5613699	  767.6	  520.8	 8050.0	...
5613700	  767.6	  520.4	 8051.0	...
5613701	  767.4	  520.4	 8052.0	...
5613702	  767.2	  520.4	 8052.0	...
5613703	  767.2	  520.2	 8051.0	...
5613704	  767.2	  520.0	 8051.0	...
5613705	  767.4	  520.3	 8051.0	...
5613706	  767.5	  520.7	 8051.0	...
5613707	  767.7	  521.2	 8049.0	...
5613708	  767.8	  521.2	 8048.0	...
5613709	  767.5	  521.3	 8048.0	...
5613710	  766.9	  521.7	 8049.0	...
5613711	  766.4	  522.3	 8049.0	...
5613712	  766.7	  522.8	 8051.0	...
5613713	  767.1	  522.7	 8053.0	...
5613714	  767.5	  522.4	 8056.0	...
5613715	  767.4	  521.8	 8057.0	...
5613716	  767.3	  521.5	 8057.0	...
5613717	  767.1	  520.9	 8057.0	...
5613718	  767.2	  520.6	 8056.0	...
5613719	  767.4	  520.4	 8055.0	...
5613720	  767.4	  520.3	 8055.0	...
5613721	  767.2	  520.2	 8055.0	...
5613722	  767.0	  520.3	 8055.0	...
5613723	  766.9	  520.5	 8054.0	...
5613724	  767.0	  521.1	 8053.0	...
5613725	  767.1	  521.6	 8053.0	...
5613726	  767.1	  521.6	 8054.0	...
5613727	  767.1	  521.3	 8054.0	...
5613728	  766.9	  521.0	 8058.0	...
5613729	  766.9	  521.1	 8061.0	...
5613730	  767.2	  521.1	 8065.0	...
5613731	  767.6	  520.9	 8065.0	...
5613732	  768.0	  520.6	 8064.0	...
5613733	  767.9	  520.4	 8062.0	...
5613734	  767.7	  520.4	 8062.0	...
5613735	  767.4	  519.8	 8064.0	...
5613736	  767.1	  519.1	 8066.0	...
5613737	  767.1	  519.1	 8065.0	...
5613738	  767.2	  519.8	 8070.0	...
5613739	  767.3	  520.5	 8074.0	...
5613740	  767.3	  520.4	 8076.0	...
5613741	  767.7	  520.5	 8074.0	...
5613742	  768.0	  520.6	 8072.0	...
5613743	  768.3	  520.9	 8072.0	...
5613744	  767.7	  521.2	 8073.0	...
5613745	  767.0	  520.9	 8075.0	...
5613746	  766.7	  520.4	 8076.0	...
5613747	  766.9	  519.7	 8076.0	...
5613748	  767.3	  519.5	 8076.0	...
5613749	  767.1	  519.4	 8076.0	...
5613750	  766.9	  518.9	 8077.0	...
5613751	  766.9	  518.3	 8076.0	...
5613752	  766.9	  518.1	 8077.0	...
5613753	  767.1	  518.5	 8076.0	...
5613754	  767.1	  518.9	 8076.0	...
5613755	  767.5	  518.9	 8079.0	...
5613756	  767.8	  518.6	 8083.0	...
5613757	  768.1	  518.4	 8086.0	...
5613758	  768.0	  518.2	 8089.0	...
5613759	  767.8	  518.6	 8093.0	...
5613760	  767.6	  519.2	 8095.0	...
5613761	  767.3	  519.8	 8092.0	...
5613762	  766.9	  520.0	 8090.0	...
5613763	  766.7	  520.0	 8088.0	...
5613764	  766.5	  520.1	 8088.0	...
5613765	  766.3	  519.5	 8088.0	...
5613766	  766.2	  518.8	 8090.0	...
5613767	  766.2	  518.0	 8095.0	...
5613768	  766.5	  517.9	 8099.0	...
5613769	  767.0	  517.8	 8100.0	...
5613770	  767.4	  517.7	 8099.0	...
5613771	  767.6	  517.5	 8098.0	...
5613772	  767.4	  517.4	 8098.0	...
5613773	  767.4	  517.4	 8098.0	...
5613774	  767.5	  517.4	 8098.0	...
5613775	  767.5	  517.2	 8099.0	...
5613776	  767.7	  517.1	 8099.0	...
5613777	  767.9	  516.8	 8099.0	...
5613778	  767.9	  516.5	 8099.0	...
5613779	  767.7	  516.6	 8100.0	...
5613780	  767.8	  516.9	 8102.0	...
5613781	  768.2	  517.2	 8102.0	...
5613782	  768.5	  517.2	 8103.0	...
5613783	  768.6	  517.2	 8103.0	...
5613784	  768.7	  517.3	 8102.0	...
5613785	  768.8	  517.4	 8102.0	...
5613786	  768.8	  517.4	 8101.0	...
5613787	  768.7	  517.3	 8102.0	...
5613788	  768.7	  517.2	 8105.0	...
5613789	  768.6	  517.3	 8107.0	...
5613790	  768.6	  517.5	 8108.0	...
5613791	  768.6	  517.1	 8108.0	...
5613792	  768.6	  516.7	 8108.0	...
5613793	  768.6	  516.3	 8108.0	...
5613794	  768.6	  516.4	 8108.0	...
5613795	  768.6	  516.5	 8107.0	...
5613796	  768.5	  516.4	 8107.0	...
5613797	  768.5	  516.2	 8107.0	...
5613798	  768.4	  516.0	 8107.0	...
5613799	  768.4	  516.6	 8106.0	...
5613800	  768.3	  517.3	 8105.0	...
5613801	  767.9	  518.0	 8104.0	...
5613802	  767.5	  517.8	 8105.0	...
5613803	  767.2	  517.8	 8105.0	...
5613804	  767.2	  517.8	 8105.0	...
5613805	  767.2	  517.9	 8104.0	...
5613806	  767.1	  517.6	 8108.0	...
5613807	  767.0	  517.3	 8113.0	...
5613808	  767.1	  517.1	 8116.0	...
5613809	  767.2	  517.0	 8115.0	...
5613810	  767.3	  516.9	 8115.0	...
MSG	5613811 0000 _ Number Off
5613811	  767.5	  516.9	 8116.0	...
5613812	  767.6	  517.0	 8117.0	...
5613813	  767.6	  517.2	 8118.0	...
5613814	  767.6	  517.1	 8118.0	...
5613815	  767.4	  516.8	 8117.0	...
5613816	  767.2	  516.4	 8116.0	...
5613817	  767.0	  516.1	 8115.0	...
5613818	  767.1	  516.2	 8115.0	...
5613819	  767.2	  516.2	 8115.0	...
5613820	  767.3	  516.2	 8114.0	...
5613821	  767.3	  516.2	 8115.0	...
5613822	  767.0	  516.2	 8115.0	...
5613823	  766.7	  516.4	 8120.0	...
5613824	  766.4	  516.6	 8124.0	...
5613825	  766.4	  516.7	 8128.0	...
5613826	  766.4	  516.7	 8129.0	...
5613827	  766.4	  516.5	 8130.0	...
5613828	  766.3	  516.4	 8130.0	...
5613829	  766.1	  516.3	 8129.0	...
5613830	  766.5	  516.3	 8129.0	...
5613831	  766.9	  516.3	 8129.0	...
5613832	  767.3	  516.2	 8128.0	...
5613833	  767.2	  516.0	 8127.0	...
5613834	  767.3	  515.7	 8126.0	...
5613835	  767.6	  515.6	 8126.0	...
5613836	  767.9	  515.5	 8130.0	...
5613837	  768.0	  515.5	 8134.0	...
5613838	  768.2	  515.8	 8137.0	...
5613839	  768.2	  516.1	 8137.0	...
5613840	  768.2	  516.1	 8138.0	...
5613841	  768.1	  515.7	 8139.0	...
5613842	  767.7	  515.4	 8137.0	...
5613843	  767.1	  515.4	 8133.0	...
5613844	  766.2	  515.6	 8129.0	...
5613845	  765.8	  516.0	 8128.0	...
5613846	  765.6	  516.4	 8127.0	...
5613847	  765.9	  516.6	 8130.0	...
5613848	  766.3	  516.6	 8134.0	...
5613849	  766.9	  516.4	 8138.0	...
5613850	  767.4	  516.4	 8138.0	...
5613851	  767.8	  516.3	 8138.0	...
5613852	  767.8	  516.4	 8139.0	...
5613853	  768.1	  516.3	 8142.0	...
5613854	  768.4	  515.9	 8146.0	...
5613855	  768.8	  515.8	 8148.0	...
5613856	  768.8	  515.7	 8148.0	...
5613857	  768.9	  515.5	 8149.0	...
5613858	  769.0	  515.1	 8148.0	...
5613859	  768.7	  515.1	 8148.0	...
5613860	  768.4	  515.5	 8152.0	...
5613861	  768.0	  515.7	 8158.0	...
5613862	  768.0	  515.5	 8164.0	...
5613863	  768.1	  515.3	 8165.0	...
5613864	  768.4	  515.4	 8165.0	...
5613865	  768.6	  515.4	 8165.0	...
5613866	  768.5	  515.7	 8166.0	...
5613867	  768.4	  515.9	 8167.0	...
5613868	  768.3	  516.1	 8168.0	...
5613869	  768.6	  516.0	 8169.0	...
5613870	  768.7	  515.3	 8171.0	...
5613871	  768.7	  514.6	 8172.0	...
5613872	  768.7	  514.6	 8172.0	...
5613873	  768.8	  515.2	 8173.0	...
5613874	  769.0	  515.1	 8172.0	...
5613875	  769.1	  514.5	 8171.0	...
5613876	  769.1	  514.0	 8171.0	...
5613877	  769.2	  514.2	 8172.0	...
5613878	  769.3	  514.6	 8175.0	...
5613879	  769.4	  514.8	 8177.0	...
5613880	  769.4	  515.0	 8178.0	...
5613881	  769.4	  515.1	 8177.0	...
5613882	  769.2	  514.9	 8175.0	...
5613883	  769.1	  514.8	 8176.0	...
5613884	  769.0	  514.8	 8176.0	...
5613885	  768.9	  515.1	 8176.0	...
5613886	  768.7	  515.3	 8175.0	...
5613887	  768.6	  515.7	 8175.0	...
5613888	  768.6	  516.1	 8174.0	...
5613889	  768.5	  515.9	 8172.0	...
5613890	  768.4	  515.4	 8172.0	...
5613891	  768.4	  515.0	 8174.0	...
5613892	  768.5	  515.1	 8176.0	...
5613893	  768.4	  515.2	 8176.0	...
5613894	  768.3	  515.6	 8175.0	...
5613895	  768.4	  516.1	 8175.0	...
5613896	  768.5	  515.9	 8174.0	...
5613897	  768.5	  515.2	 8173.0	...
5613898	  768.4	  514.5	 8172.0	...
5613899	  768.5	  514.7	 8173.0	...
5613900	  768.8	  514.9	 8173.0	...
5613901	  769.0	  515.2	 8175.0	...
5613902	  769.0	  515.4	 8177.0	...
5613903	  768.8	  515.5	 8178.0	...
5613904	  768.5	  515.3	 8180.0	...
5613905	  768.4	  515.0	 8181.0	...
5613906	  768.6	  515.1	 8180.0	...
5613907	  769.0	  515.3	 8178.0	...
5613908	  769.3	  515.3	 8177.0	...
5613909	  769.4	  515.1	 8179.0	...
5613910	  769.6	  514.6	 8181.0	...
5613911	  769.8	  514.4	 8183.0	...
5613912	  769.6	  514.5	 8185.0	...
5613913	  769.3	  514.9	 8187.0	...
5613914	  769.2	  515.3	 8188.0	...
5613915	  769.3	  515.4	 8189.0	...
5613916	  769.2	  515.6	 8189.0	...
5613917	  768.9	  515.3	 8188.0	...
5613918	  768.7	  514.9	 8188.0	...
5613919	  768.4	  514.5	 8185.0	...
5613920	  768.2	  514.6	 8183.0	...
5613921	  768.1	  514.6	 8184.0	...
5613922	  768.2	  514.6	 8188.0	...
5613923	  768.3	  514.6	 8191.0	...
5613924	  768.6	  514.7	 8191.0	...
5613925	  768.9	  514.9	 8192.0	...
5613926	  769.0	  514.6	 8192.0	...
5613927	  768.8	  514.1	 8191.0	...
5613928	  768.4	  514.0	 8191.0	...
5613929	  768.1	  514.4	 8191.0	...
5613930	  768.4	  514.7	 8195.0	...
5613931	  769.0	  514.6	 8199.0	...
5613932	  769.4	  514.1	 8203.0	...
5613933	  769.1	  513.6	 8203.0	...
5613934	  768.9	  513.2	 8201.0	...
5613935	  768.9	  513.3	 8199.0	...
5613936	  769.0	  513.4	 8197.0	...
5613937	  768.9	  513.9	 8197.0	...
5613938	  768.9	  514.3	 8195.0	...
5613939	  768.8	  514.1	 8198.0	...
5613940	  768.7	  513.6	 8202.0	...
5613941	  768.8	  513.1	 8206.0	...
5613942	  768.9	  513.1	 8207.0	...
5613943	  769.1	  513.4	 8206.0	...
5613944	  769.2	  513.6	 8205.0	...
5613945	  769.0	  513.9	 8203.0	...
5613946	  768.9	  513.9	 8202.0	...
5613947	  768.7	  513.9	 8201.0	...
5613948	  768.7	  514.0	 8201.0	...
5613949	  768.8	  514.2	 8202.0	...
5613950	  768.9	  514.5	 8203.0	...
5613951	  768.8	  514.7	 8204.0	...
5613952	  768.5	  514.0	 8205.0	...
5613953	  768.3	  513.1	 8208.0	...
5613954	  768.4	  512.8	 8210.0	...
5613955	  768.5	  513.2	 8211.0	...
5613956	  768.6	  513.7	 8210.0	...
5613957	  768.5	  513.6	 8210.0	...
5613958	  768.2	  513.6	 8210.0	...
5613959	  768.0	  513.5	 8211.0	...
5613960	  767.7	  513.7	 8213.0	...
5613961	  767.5	  513.8	 8214.0	...
5613962	  767.5	  513.8	 8213.0	...
5613963	  767.7	  514.4	 8211.0	...
5613964	  767.9	  515.1	 8209.0	...
5613965	  768.4	  515.7	 8209.0	...
5613966	  768.7	  515.2	 8211.0	...
5613967	  769.0	  514.7	 8212.0	...
5613968	  768.9	  514.3	 8215.0	...
5613969	  768.8	  514.3	 8215.0	...
5613970	  768.8	  514.3	 8215.0	...
5613971	  768.7	  514.0	 8218.0	...
5613972	  768.9	  513.8	 8223.0	...
5613973	  769.1	  513.7	 8228.0	...
5613974	  769.2	  513.8	 8226.0	...
5613975	  769.2	  513.9	 8223.0	...
5613976	  769.2	  513.9	 8220.0	...
5613977	  769.2	  513.9	 8219.0	...
5613978	  769.1	  514.1	 8219.0	...
5613979	  769.2	  514.2	 8218.0	...
5613980	  769.2	  514.2	 8220.0	...
5613981	  769.1	  514.0	 8223.0	...
5613982	  769.1	  513.8	 8225.0	...
5613983	  769.0	  513.4	 8225.0	...
5613984	  769.2	  512.8	 8225.0	...
5613985	  769.4	  512.3	 8225.0	...
5613986	  769.7	  512.1	 8225.0	...
5613987	  770.0	  512.0	 8228.0	...
5613988	  770.2	  512.3	 8230.0	...
5613989	  769.9	  512.7	 8231.0	...
5613990	  769.7	  513.0	 8229.0	...
5613991	  769.3	  513.0	 8228.0	...
5613992	  769.4	  512.9	 8228.0	...
5613993	  769.2	  512.9	 8228.0	...
5613994	  769.1	  512.9	 8227.0	...
5613995	  769.0	  512.8	 8227.0	...
5613996	  769.0	  513.0	 8227.0	...
5613997	  769.0	  513.1	 8226.0	...
5613998	  768.9	  513.4	 8226.0	...
5613999	  768.8	  513.5	 8225.0	...
5614000	  768.8	  513.3	 8223.0	...
5614001	  769.0	  512.9	 8220.0	...
5614002	  769.2	  513.0	 8215.0	...
5614003	  769.4	  513.3	 8213.0	...
5614004	  769.5	  513.6	 8210.0	...
5614005	  769.4	  513.6	 8210.0	...
5614006	  769.4	  513.6	 8210.0	...
5614007	  769.4	  513.6	 8210.0	...
5614008	  769.3	  513.7	 8209.0	...
5614009	  769.3	  513.7	 8208.0	...
5614010	  769.1	  513.6	 8209.0	...
5614011	  768.8	  513.6	 8212.0	...
5614012	  768.5	  513.3	 8217.0	...
5614013	  768.6	  513.2	 8221.0	...
5614014	  768.7	  513.0	 8223.0	...
5614015	  769.0	  512.4	 8223.0	...
5614016	  769.2	  511.6	 8226.0	...
5614017	  769.4	  510.8	 8229.0	...
5614018	  769.4	  510.8	 8231.0	...
5614019	  769.4	  511.5	 8232.0	...
5614020	  769.4	  512.1	 8232.0	...
MSG	5614021 0000 _ Number On
5614021	  769.5	  512.6	 8232.0	...
5614022	  769.5	  512.6	 8234.0	...
5614023	  769.4	  512.7	 8235.0	...
5614024	  769.0	  513.1	 8236.0	...
5614025	  768.5	  513.5	 8236.0	...
5614026	  768.1	  513.1	 8235.0	...
5614027	  768.3	  512.4	 8235.0	...
5614028	  768.6	  511.8	 8237.0	...
5614029	  768.9	  511.9	 8239.0	...
5614030	  769.1	  512.0	 8240.0	...
5614031	  769.2	  512.0	 8240.0	...
5614032	  769.2	  512.0	 8242.0	...
5614033	  769.2	  511.9	 8247.0	...
5614034	  769.0	  511.8	 8251.0	...
5614035	  768.8	  511.7	 8252.0	...
5614036	  768.7	  511.7	 8251.0	...
5614037	  768.7	  511.6	 8250.0	...
5614038	  768.8	  511.6	 8249.0	...
5614039	  768.9	  511.7	 8249.0	...
5614040	  769.0	  511.8	 8249.0	...
5614041	  769.0	  511.8	 8247.0	...
5614042	  768.9	  511.8	 8245.0	...
5614043	  768.8	  512.1	 8245.0	...
5614044	  768.7	  512.0	 8246.0	...
5614045	  768.6	  512.0	 8248.0	...
5614046	  768.4	  511.6	 8248.0	...
5614047	  768.3	  511.3	 8250.0	...
5614048	  768.3	  511.1	 8251.0	...
5614049	  768.4	  510.9	 8255.0	...
5614050	  768.5	  510.8	 8256.0	...
5614051	  768.6	  510.6	 8258.0	...
5614052	  768.6	  510.3	 8260.0	...
5614053	  768.7	  510.0	 8258.0	...
5614054	  768.7	  510.0	 8255.0	...
5614055	  768.6	  510.2	 8253.0	...
5614056	  768.4	  510.6	 8254.0	...
5614057	  768.2	  510.9	 8255.0	...
5614058	  768.1	  511.0	 8255.0	...
5614059	  768.1	  511.4	 8255.0	...
5614060	  768.0	  511.9	 8253.0	...
5614061	  768.0	  512.3	 8252.0	...
5614062	  768.0	  512.5	 8250.0	...
5614063	  768.1	  512.5	 8248.0	...
5614064	  768.2	  512.1	 8247.0	...
5614065	  768.0	  511.1	 8250.0	...
5614066	  767.7	  510.1	 8255.0	...
5614067	  767.7	  509.6	 8261.0	...
5614068	  767.8	  509.8	 8263.0	...
5614069	  767.8	  510.0	 8262.0	...
5614070	  767.7	  510.2	 8262.0	...
5614071	  767.7	  510.3	 8262.0	...
5614072	  767.8	  510.4	 8261.0	...
5614073	  767.9	  510.6	 8257.0	...
5614074	  768.2	  510.8	 8253.0	...
5614075	  768.4	  511.0	 8250.0	...
5614076	  768.6	  511.0	 8251.0	...
5614077	  769.0	  511.0	 8253.0	...
5614078	  769.4	  511.0	 8253.0	...
5614079	  769.4	  511.1	 8253.0	...
5614080	  769.1	  511.0	 8253.0	...
5614081	  768.7	  510.8	 8254.0	...
5614082	  768.5	  510.4	 8255.0	...
5614083	  768.3	  510.2	 8256.0	...
5614084	  768.3	  510.1	 8259.0	...
5614085	  768.2	  510.1	 8263.0	...
5614086	  768.2	  510.0	 8266.0	...
5614087	  768.4	  510.1	 8265.0	...
5614088	  768.7	  510.2	 8264.0	...
5614089	  769.1	  510.3	 8263.0	...
5614090	  769.1	  510.2	 8262.0	...
5614091	  769.0	  510.0	 8263.0	...
5614092	  768.8	  509.9	 8263.0	...
5614093	  768.9	  509.7	 8262.0	...
5614094	  769.0	  509.6	 8261.0	...
5614095	  768.9	  509.5	 8260.0	...
5614096	  768.8	  509.5	 8259.0	...
5614097	  768.6	  509.5	 8262.0	...
5614098	  768.5	  509.5	 8265.0	...
5614099	  768.5	  509.8	 8267.0	...
5614100	  768.3	  510.2	 8266.0	...
5614101	  768.0	  509.9	 8264.0	...
5614102	  767.7	  509.3	 8264.0	...
5614103	  767.5	  509.1	 8263.0	...
5614104	  767.4	  509.6	 8263.0	...
5614105	  767.4	  510.3	 8263.0	...
5614106	  767.4	  510.3	 8262.0	...
5614107	  767.4	  510.4	 8262.0	...
5614108	  767.4	  510.3	 8261.0	...
5614109	  767.5	  509.9	 8260.0	...
5614110	  767.6	  509.5	 8260.0	...
5614111	  767.4	  509.6	 8262.0	...
5614112	  767.4	  510.1	 8264.0	...
5614113	  767.4	  510.6	 8266.0	...
5614114	  767.5	  510.6	 8266.0	...
5614115	  767.6	  510.9	 8267.0	...
5614116	  767.5	  511.2	 8265.0	...
5614117	  767.6	  511.0	 8263.0	...
5614118	  767.6	  510.1	 8261.0	...
5614119	  767.8	  509.0	 8264.0	...
5614120	  767.8	  508.5	 8267.0	...
5614121	  767.9	  508.5	 8266.0	...
5614122	  767.9	  508.7	 8263.0	...
5614123	  768.0	  508.9	 8261.0	...
5614124	  768.0	  509.1	 8261.0	...
5614125	  767.9	  508.9	 8262.0	...
5614126	  767.8	  508.7	 8261.0	...
5614127	  767.7	  508.5	 8259.0	...
5614128	  767.5	  508.2	 8258.0	...
5614129	  767.2	  508.0	 8257.0	...
5614130	  767.1	  508.0	 8259.0	...
5614131	  767.2	  508.4	 8260.0	...
5614132	  767.4	  508.7	 8260.0	...
5614133	  767.6	  508.8	 8260.0	...
5614134	  767.7	  509.0	 8259.0	...
5614135	  767.7	  509.0	 8258.0	...
5614136	  767.7	  508.9	 8259.0	...
5614137	  767.6	  508.8	 8261.0	...
5614138	  767.5	  508.8	 8263.0	...
5614139	  767.0	  508.4	 8263.0	...
5614140	  766.4	  508.0	 8262.0	...
5614141	  766.1	  507.6	 8261.0	...
5614142	  766.4	  507.8	 8263.0	...
5614143	  766.6	  507.9	 8265.0	...
5614144	  766.7	  508.2	 8266.0	...
5614145	  766.8	  508.4	 8265.0	...
5614146	  766.9	  508.5	 8264.0	...
5614147	  767.0	  508.3	 8263.0	...
5614148	  767.0	  508.5	 8262.0	...
5614149	  767.1	  509.0	 8263.0	...
5614150	  767.2	  509.4	 8265.0	...
5614151	  767.0	  509.3	 8268.0	...
5614152	  766.7	  508.7	 8268.0	...
5614153	  766.6	  508.2	 8269.0	...
5614154	  766.6	  507.6	 8266.0	...
5614155	  766.8	  507.6	 8263.0	...
5614156	  766.5	  507.5	 8259.0	...
5614157	  766.3	  507.8	 8257.0	...
5614158	  766.4	  508.1	 8256.0	...
5614159	  766.6	  508.3	 8258.0	...
5614160	  766.9	  508.2	 8260.0	...
5614161	  767.0	  508.5	 8262.0	...
5614162	  767.1	  508.8	 8259.0	...
5614163	  767.3	  509.1	 8256.0	...
5614164	  767.1	  509.1	 8257.0	...
5614165	  766.8	  508.9	 8263.0	...
5614166	  766.5	  508.7	 8270.0	...
5614167	  766.5	  508.5	 8268.0	...
5614168	  766.7	  508.5	 8265.0	...
5614169	  767.0	  508.5	 8261.0	...
5614170	  767.4	  508.5	 8260.0	...
5614171	  767.6	  508.5	 8259.0	...
5614172	  767.8	  508.4	 8260.0	...
5614173	  767.8	  508.3	 8261.0	...
5614174	  767.8	  508.2	 8262.0	...
5614175	  767.7	  507.7	 8263.0	...
5614176	  767.8	  507.3	 8264.0	...
5614177	  768.0	  507.5	 8264.0	...
5614178	  767.9	  508.1	 8265.0	...
5614179	  767.5	  508.7	 8265.0	...
5614180	  766.9	  508.8	 8263.0	...
5614181	  766.8	  508.9	 8262.0	...
5614182	  766.9	  509.0	 8261.0	...
5614183	  767.1	  509.0	 8260.0	...
5614184	  767.2	  509.0	 8259.0	...
5614185	  767.2	  508.8	 8263.0	...
5614186	  767.2	  508.6	 8268.0	...
5614187	  766.9	  508.4	 8272.0	...
5614188	  766.7	  508.7	 8268.0	...
5614189	  766.4	  509.1	 8264.0	...
5614190	  766.6	  509.5	 8262.0	...
5614191	  766.7	  509.5	 8262.0	...
5614192	  766.7	  508.9	 8264.0	...
5614193	  766.6	  508.3	 8265.0	...
5614194	  766.5	  507.9	 8266.0	...
5614195	  766.6	  508.3	 8265.0	...
5614196	  766.7	  509.1	 8267.0	...
5614197	  766.9	  509.5	 8271.0	...
5614198	  767.3	  509.7	 8274.0	...
5614199	  767.7	  509.6	 8274.0	...
5614200	  767.7	  509.6	 8274.0	...
5614201	  767.2	  509.6	 8270.0	...
5614202	  766.6	  509.6	 8266.0	...
5614203	  766.2	  509.5	 8264.0	...
5614204	  766.2	  509.4	 8266.0	...
5614205	  766.2	  509.4	 8268.0	...
5614206	  766.3	  509.5	 8270.0	...
5614207	  766.4	  509.7	 8271.0	...
5614208	  766.4	  510.2	 8272.0	...
5614209	  766.5	  510.5	 8270.0	...
5614210	  766.9	  510.8	 8269.0	...
5614211	  767.2	  510.9	 8270.0	...
5614212	  767.5	  511.0	 8270.0	...
5614213	  767.6	  511.2	 8270.0	...
5614214	  767.6	  511.2	 8268.0	...
5614215	  767.5	  510.3	 8269.0	...
5614216	  767.3	  509.4	 8270.0	...
5614217	  767.1	  509.3	 8271.0	...
5614218	  767.2	  510.2	 8271.0	...
5614219	  767.3	  510.9	 8275.0	...
5614220	  767.4	  510.9	 8279.0	...
5614221	  767.6	  510.8	 8281.0	...
5614222	  767.8	  510.8	 8280.0	...
5614223	  767.7	  510.8	 8278.0	...
5614224	  767.7	  510.7	 8277.0	...
5614225	  767.6	  510.9	 8277.0	...
5614226	  767.9	  511.1	 8277.0	...
5614227	  768.1	  511.3	 8277.0	...
5614228	  768.3	  511.4	 8278.0	...
5614229	  768.3	  511.4	 8278.0	...
5614230	  768.3	  511.5	 8278.0	...
5614231	  768.2	  511.5	 8276.0	...
5614232	  768.0	  511.4	 8274.0	...
5614233	  767.9	  511.3	 8272.0	...
5614234	  767.9	  511.6	 8274.0	...
5614235	  768.2	  511.9	 8277.0	...
5614236	  768.5	  512.2	 8278.0	...
5614237	  768.3	  512.2	 8277.0	...
5614238	  767.7	  512.3	 8275.0	...
5614239	  767.2	  512.4	 8273.0	...
5614240	  766.9	  512.8	 8271.0	...
5614241	  766.6	  513.3	 8270.0	...
5614242	  766.6	  513.7	 8269.0	...
5614243	  767.0	  513.6	 8269.0	...
5614244	  767.6	  513.7	 8269.0	...
5614245	  767.8	  513.7	 8269.0	...
5614246	  767.8	  513.6	 8273.0	...
5614247	  767.8	  513.4	 8277.0	...
5614248	  767.6	  513.3	 8283.0	...
5614249	  767.4	  513.2	 8284.0	...
5614250	  767.2	  512.9	 8281.0	...
5614251	  767.1	  512.6	 8276.0	...
5614252	  766.9	  512.6	 8271.0	...
5614253	  766.6	  512.0	 8272.0	...
5614254	  766.5	  511.3	 8272.0	...
5614255	  766.5	  510.7	 8273.0	...
5614256	  766.6	  510.8	 8276.0	...
5614257	  767.1	  511.3	 8280.0	...
5614258	  767.5	  511.6	 8281.0	...
5614259	  767.9	  511.9	 8278.0	...
5614260	  767.8	  511.7	 8274.0	...
5614261	  767.4	  511.5	 8274.0	...
5614262	  767.0	  511.7	 8276.0	...
5614263	  766.7	  512.1	 8277.0	...
5614264	  766.7	  512.4	 8276.0	...
5614265	  766.7	  512.4	 8276.0	...
5614266	  767.0	  512.3	 8275.0	...
5614267	  767.1	  512.3	 8275.0	...
5614268	  767.0	  512.1	 8275.0	...
5614269	  766.8	  512.0	 8274.0	...
5614270	  767.2	  511.8	 8274.0	...
5614271	  767.4	  511.6	 8276.0	...
5614272	  767.6	  511.7	 8277.0	...
5614273	  767.6	  511.7	 8274.0	...
5614274	  767.6	  511.3	 8269.0	...
5614275	  767.5	  510.8	 8268.0	...
5614276	  767.4	  510.3	 8273.0	...
5614277	  767.4	  510.2	 8278.0	...
5614278	  767.4	  510.1	 8281.0	...
5614279	  767.3	  509.9	 8281.0	...
5614280	  767.0	  510.0	 8281.0	...
5614281	  766.9	  510.5	 8277.0	...
5614282	  766.9	  510.9	 8272.0	...
5614283	  767.3	  511.2	 8269.0	...
5614284	  767.5	  511.1	 8270.0	...
5614285	  767.5	  511.0	 8272.0	...
5614286	  767.5	  510.9	 8273.0	...
5614287	  767.7	  510.8	 8274.0	...
5614288	  767.9	  510.7	 8274.0	...
5614289	  767.9	  510.5	 8276.0	...
5614290	  767.7	  510.3	 8277.0	...
5614291	  767.5	  510.4	 8278.0	...
5614292	  767.4	  510.7	 8277.0	...
5614293	  767.5	  511.0	 8277.0	...
5614294	  767.6	  510.9	 8278.0	...
5614295	  767.6	  510.8	 8279.0	...
5614296	  767.7	  510.9	 8281.0	...
5614297	  767.8	  511.1	 8281.0	...
5614298	  767.8	  510.9	 8282.0	...
5614299	  767.9	  510.5	 8282.0	...
5614300	  767.9	  510.1	 8281.0	...
5614301	  767.6	  510.2	 8283.0	...
5614302	  767.4	  510.2	 8285.0	...
5614303	  767.4	  509.9	 8288.0	...
5614304	  767.6	  509.6	 8289.0	...
5614305	  767.7	  509.8	 8289.0	...
5614306	  767.6	  510.3	 8289.0	...
5614307	  767.6	  510.7	 8290.0	...
5614308	  767.7	  510.4	 8290.0	...
5614309	  767.8	  510.1	 8291.0	...
5614310	  767.9	  510.0	 8293.0	...
5614311	  767.7	  510.2	 8290.0	...
5614312	  767.5	  510.3	 8285.0	...
5614313	  767.4	  510.4	 8281.0	...
5614314	  767.4	  510.4	 8280.0	...
5614315	  767.6	  510.1	 8280.0	...
5614316	  767.9	  509.9	 8281.0	...
5614317	  768.4	  509.9	 8282.0	...
5614318	  768.8	  510.3	 8282.0	...
5614319	  769.1	  510.7	 8285.0	...
5614320	  769.3	  510.9	 8288.0	...
5614321	  769.1	  511.6	 8289.0	...
5614322	  769.0	  512.3	 8285.0	...
MSG	5614323 0000 _ Number Off
5614323	  768.9	  512.6	 8287.0	...
5614324	  768.6	  512.2	 8291.0	...
5614325	  768.1	  511.3	 8295.0	...
5614326	  767.7	  510.6	 8295.0	...
5614327	  767.6	  510.0	 8294.0	...
5614328	  767.7	  509.9	 8294.0	...
5614329	  767.8	  509.8	 8295.0	...
5614330	  768.0	  509.9	 8295.0	...
5614331	  768.3	  509.9	 8294.0	...
5614332	  768.4	  510.0	 8294.0	...
5614333	  768.3	  510.7	 8294.0	...
5614334	  768.5	  511.4	 8295.0	...
5614335	  768.9	  512.2	 8296.0	...
5614336	  769.0	  512.4	 8295.0	...
5614337	  768.8	  512.5	 8297.0	...
5614338	  768.6	  512.3	 8299.0	...
5614339	  768.6	  511.7	 8301.0	...
5614340	  768.5	  511.1	 8300.0	...
5614341	  768.4	  510.3	 8301.0	...
5614342	  768.3	  509.9	 8301.0	...
5614343	  768.3	  509.9	 8300.0	...
5614344	  768.5	  510.3	 8293.0	...
5614345	  768.8	  510.9	 8285.0	...
5614346	  769.1	  511.4	 8286.0	...
5614347	  769.4	  511.8	 8291.0	...
5614348	  769.5	  511.2	 8295.0	...
5614349	  769.3	  510.5	 8295.0	...
5614350	  768.7	  509.5	 8294.0	...
5614351	  768.2	  509.3	 8293.0	...
5614352	  768.4	  509.6	 8292.0	...
5614353	  768.8	  510.1	 8291.0	...
5614354	  769.1	  510.8	 8291.0	...
5614355	  769.1	  511.0	 8294.0	...
5614356	  769.0	  511.0	 8297.0	...
5614357	  768.8	  510.9	 8300.0	...
5614358	  768.6	  511.2	 8299.0	...
5614359	  769.0	  511.5	 8296.0	...
5614360	  769.6	  511.8	 8293.0	...
5614361	  770.2	  511.7	 8291.0	...
5614362	  770.2	  511.6	 8291.0	...
5614363	  770.3	  511.4	 8293.0	...
5614364	  770.2	  511.3	 8296.0	...
5614365	  770.1	  511.2	 8299.0	...
5614366	  769.9	  511.1	 8300.0	...
5614367	  769.3	  510.9	 8300.0	...
5614368	  768.8	  510.9	 8297.0	...
5614369	  768.5	  510.9	 8294.0	...
5614370	  768.6	  510.9	 8292.0	...
5614371	  768.6	  510.8	 8291.0	...
5614372	  768.4	  510.8	 8290.0	...
5614373	  768.4	  511.4	 8289.0	...
5614374	  768.4	  512.1	 8288.0	...
5614375	  768.6	  511.8	 8288.0	...
5614376	  768.7	  510.9	 8292.0	...
5614377	  768.7	  509.9	 8295.0	...
5614378	  768.7	  509.9	 8293.0	...
5614379	  768.8	  510.1	 8287.0	...
5614380	  769.0	  510.3	 8281.0	...
5614381	  769.1	  510.7	 8282.0	...
5614382	  769.2	  511.0	 8284.0	...
5614383	  769.2	  511.2	 8285.0	...
5614384	  769.1	  511.3	 8286.0	...
5614385	  769.0	  511.4	 8289.0	...
5614386	  768.9	  511.5	 8293.0	...
5614387	  769.2	  511.5	 8297.0	...
5614388	  769.4	  511.6	 8299.0	...
5614389	  769.6	  511.4	 8300.0	...
5614390	  769.6	  511.3	 8301.0	...
5614391	  769.5	  511.1	 8300.0	...
5614392	  769.5	  511.0	 8298.0	...
5614393	  769.5	  511.4	 8296.0	...
5614394	  769.3	  511.9	 8297.0	...
5614395	  769.1	  512.3	 8295.0	...
5614396	  769.0	  512.3	 8292.0	...
5614397	  769.0	  512.3	 8289.0	...
5614398	  768.9	  511.5	 8290.0	...
5614399	  768.8	  510.8	 8292.0	...
5614400	  768.7	  510.1	 8294.0	...
5614401	  768.8	  510.2	 8294.0	...
5614402	  768.7	  510.9	 8294.0	...
5614403	  768.8	  511.7	 8295.0	...
5614404	  769.2	  512.4	 8296.0	...
5614405	  769.6	  512.7	 8298.0	...
5614406	  770.0	  512.9	 8298.0	...
5614407	  770.1	  513.5	 8298.0	...
5614408	  770.1	  514.0	 8293.0	...
5614409	  770.2	  514.4	 8288.0	...
5614410	  770.0	  514.4	 8286.0	...
5614411	  769.7	  513.9	 8290.0	...
5614412	  769.2	  513.5	 8294.0	...
5614413	  768.9	  513.0	 8297.0	...
5614414	  768.7	  513.0	 8297.0	...
5614415	  768.7	  513.1	 8297.0	...
5614416	  768.8	  513.3	 8297.0	...
5614417	  769.0	  512.7	 8298.0	...
5614418	  769.2	  512.0	 8299.0	...
5614419	  769.1	  512.0	 8299.0	...
5614420	  768.6	  512.6	 8297.0	...
5614421	  768.1	  513.2	 8296.0	...
5614422	  767.8	  513.2	 8294.0	...
5614423	  767.7	  513.1	 8295.0	...
5614424	  767.7	  513.2	 8296.0	...
5614425	  767.7	  513.3	 8297.0	...
5614426	  768.0	  513.4	 8297.0	...
5614427	  768.4	  513.6	 8296.0	...
5614428	  768.9	  513.6	 8294.0	...
5614429	  769.1	  513.4	 8294.0	...
5614430	  769.2	  513.1	 8294.0	...
5614431	  769.0	  512.9	 8295.0	...
5614432	  769.0	  513.4	 8297.0	...
5614433	  768.8	  514.1	 8298.0	...
5614434	  768.5	  514.6	 8297.0	...
5614435	  768.1	  514.3	 8296.0	...
5614436	  767.9	  514.1	 8298.0	...
5614437	  767.7	  514.1	 8301.0	...
5614438	  767.6	  514.2	 8304.0	...
5614439	  767.6	  514.3	 8307.0	...
5614440	  767.7	  514.3	 8309.0	...
5614441	  768.0	  514.5	 8312.0	...
5614442	  768.0	  514.7	 8312.0	...
5614443	  768.0	  514.9	 8312.0	...
5614444	  768.1	  514.8	 8311.0	...
5614445	  768.4	  514.6	 8312.0	...
5614446	  768.8	  514.5	 8314.0	...
5614447	  768.8	  514.5	 8315.0	...
5614448	  768.8	  514.5	 8315.0	...
5614449	  768.8	  514.6	 8315.0	...
5614450	  768.8	  514.9	 8316.0	...
5614451	  768.8	  515.2	 8317.0	...
5614452	  768.7	  515.6	 8318.0	...
5614453	  768.6	  515.8	 8319.0	...
5614454	  768.4	  515.9	 8319.0	...
5614455	  768.3	  515.9	 8317.0	...
5614456	  768.7	  515.5	 8315.0	...
5614457	  769.1	  515.3	 8313.0	...
5614458	  769.6	  515.1	 8314.0	...
5614459	  769.8	  515.2	 8315.0	...
5614460	  769.9	  515.3	 8318.0	...
5614461	  769.8	  515.4	 8319.0	...
5614462	  769.5	  515.3	 8321.0	...
5614463	  769.3	  515.1	 8321.0	...
5614464	  769.4	  515.3	 8321.0	...
5614465	  769.4	  515.6	 8321.0	...
5614466	  769.4	  516.0	 8322.0	...
5614467	  769.3	  516.1	 8322.0	...
5614468	  769.2	  516.2	 8321.0	...
5614469	  769.2	  516.3	 8321.0	...
5614470	  769.1	  516.2	 8320.0	...
5614471	  769.0	  516.2	 8320.0	...
5614472	  768.7	  516.1	 8320.0	...
5614473	  768.4	  516.1	 8320.0	...
5614474	  768.3	  516.1	 8317.0	...
5614475	  768.5	  516.1	 8315.0	...
5614476	  768.7	  516.1	 8314.0	...
5614477	  769.3	  516.0	 8317.0	...
5614478	  769.8	  516.1	 8321.0	...
5614479	  770.3	  516.1	 8323.0	...
5614480	  770.1	  516.1	 8321.0	...
5614481	  769.9	  516.6	 8317.0	...
5614482	  769.6	  517.1	 8316.0	...
5614483	  769.4	  517.1	 8318.0	...
5614484	  769.3	  516.5	 8322.0	...
5614485	  769.5	  516.0	 8326.0	...
5614486	  769.7	  516.0	 8326.0	...
5614487	  769.9	  516.0	 8326.0	...
5614488	  770.1	  516.0	 8327.0	...
5614489	  770.3	  515.8	 8327.0	...
5614490	  770.3	  515.5	 8327.0	...
5614491	  770.3	  515.2	 8328.0	...
5614492	  770.2	  515.0	 8328.0	...
5614493	  769.9	  515.2	 8327.0	...
5614494	  769.5	  515.4	 8327.0	...
5614495	  769.5	  515.6	 8327.0	...
5614496	  769.9	  515.6	 8330.0	...
5614497	  770.4	  515.5	 8332.0	...
5614498	  770.4	  515.5	 8333.0	...
5614499	  770.4	  515.4	 8333.0	...
5614500	  770.5	  515.3	 8332.0	...
5614501	  770.9	  515.2	 8331.0	...
5614502	  771.4	  515.1	 8331.0	...
5614503	  771.8	  515.0	 8331.0	...
5614504	  771.9	  515.2	 8331.0	...
5614505	  771.6	  515.6	 8331.0	...
5614506	  771.3	  515.9	 8330.0	...
5614507	  771.0	  516.0	 8330.0	...
5614508	  771.1	  516.0	 8329.0	...
5614509	  771.1	  515.9	 8328.0	...
5614510	  770.5	  515.9	 8327.0	...
5614511	  770.0	  515.8	 8327.0	...
5614512	  769.4	  515.9	 8329.0	...
5614513	  769.5	  515.9	 8332.0	...
5614514	  769.9	  515.8	 8335.0	...
5614515	  770.3	  515.8	 8337.0	...
5614516	  770.9	  515.9	 8337.0	...
5614517	  771.3	  515.9	 8335.0	...
5614518	  771.6	  515.7	 8338.0	...
5614519	  771.6	  515.1	 8341.0	...
5614520	  771.4	  514.5	 8345.0	...
5614521	  771.2	  513.9	 8343.0	...
5614522	  771.1	  513.8	 8340.0	...
5614523	  771.3	  514.0	 8338.0	...
5614524	  771.5	  514.4	 8338.0	...
5614525	  771.6	  514.7	 8339.0	...
5614526	  771.5	  514.7	 8340.0	...
5614527	  771.6	  514.7	 8342.0	...
5614528	  772.1	  514.5	 8344.0	...
5614529	  772.5	  514.4	 8342.0	...
5614530	  772.6	  514.2	 8339.0	...
5614531	  772.6	  514.1	 8337.0	...
5614532	  772.7	  514.6	 8339.0	...
5614533	  772.6	  515.1	 8341.0	...
5614534	  772.7	  515.3	 8342.0	...
MSG	5614535 0000 _ Number On
5614535	  772.5	  514.9	 8341.0	...
5614536	  772.6	  514.7	 8342.0	...
5614537	  772.5	  514.9	 8343.0	...
5614538	  772.6	  515.1	 8343.0	...
5614539	  772.7	  515.2	 8344.0	...
5614540	  772.4	  514.9	 8344.0	...
5614541	  772.0	  514.7	 8344.0	...
EFIX R   5611236	5614541	3306	  767.0	  523.2	   8193
SSACC R  5614542
5614542	  770.9	  515.0	 8346.0	...
5614543	  769.3	  515.6	 8347.0	...
5614544	  767.0	  515.2	 8352.0	...
5614545	  764.2	  513.6	 8356.0	...
5614546	  761.4	  511.9	 8356.0	...
5614547	  757.1	  510.9	 8352.0	...
5614548	  752.7	  510.7	 8348.0	...
5614549	  747.8	  508.9	 8346.0	...
5614550	  743.6	  507.0	 8346.0	...
5614551	  739.4	  504.2	 8350.0	...
5614552	  736.5	  502.0	 8355.0	...
5614553	  734.0	  499.8	 8360.0	...
5614554	  732.8	  497.5	 8360.0	...
5614555	  731.7	  496.0	 8360.0	...
5614556	  732.1	  493.9	 8359.0	...
5614557	  733.8	  492.5	 8360.0	...
5614558	  736.6	  491.3	 8359.0	...
5614559	  739.0	  491.6	 8358.0	...
5614560	  741.3	  491.9	 8356.0	...
5614561	  742.6	  492.9	 8354.0	...
ESACC R  5614542	5614561	20	  770.9	  515.0	  742.6	  492.9	   0.76	     86
SFIX R   5614562
5614562	  745.0	  493.2	 8353.0	...
5614563	  746.4	  494.5	 8348.0	...
5614564	  748.4	  495.3	 8343.0	...
5614565	  749.3	  496.3	 8340.0	...
5614566	  750.2	  496.9	 8341.0	...
5614567	  751.1	  497.5	 8341.0	...
5614568	  751.9	  498.4	 8343.0	...
5614569	  752.7	  498.6	 8345.0	...
5614570	  753.1	  498.8	 8347.0	...
5614571	  753.4	  499.2	 8348.0	...
5614572	  753.4	  499.8	 8350.0	...
5614573	  753.5	  501.2	 8353.0	...
5614574	  753.5	  502.2	 8355.0	...
5614575	  753.1	  502.9	 8356.0	...
5614576	  752.5	  502.5	 8358.0	...
5614577	  751.3	  502.1	 8363.0	...
5614578	  750.7	  501.8	 8368.0	...
5614579	  750.0	  501.0	 8370.0	...
5614580	  749.8	  500.4	 8370.0	...
5614581	  749.5	  499.9	 8370.0	...
5614582	  749.3	  499.9	 8369.0	...
5614583	  749.2	  499.7	 8368.0	...
5614584	  748.9	  499.5	 8368.0	...
5614585	  748.6	  499.6	 8368.0	...
5614586	  748.4	  499.7	 8368.0	...
5614587	  748.3	  499.8	 8370.0	...
5614588	  748.5	  499.8	 8374.0	...
5614589	  748.7	  499.7	 8377.0	...
5614590	  748.8	  499.7	 8382.0	...
5614591	  748.8	  499.6	 8383.0	...
5614592	  748.9	  499.7	 8384.0	...
5614593	  749.0	  499.9	 8384.0	...
5614594	  749.2	  500.3	 8383.0	...
5614595	  749.1	  500.6	 8383.0	...
5614596	  749.0	  501.3	 8383.0	...
5614597	  748.9	  502.0	 8382.0	...
5614598	  749.3	  502.5	 8381.0	...
5614599	  749.6	  502.5	 8380.0	...
5614600	  749.5	  502.6	 8377.0	...
5614601	  748.8	  502.8	 8375.0	...
5614602	  748.1	  502.9	 8373.0	...
5614603	  748.2	  502.9	 8376.0	...
5614604	  748.8	  502.8	 8379.0	...
5614605	  749.4	  502.8	 8382.0	...
5614606	  749.6	  502.9	 8383.0	...
5614607	  749.6	  503.0	 8384.0	...
5614608	  749.6	  503.4	 8384.0	...
5614609	  749.5	  503.8	 8385.0	...
5614610	  749.5	  504.4	 8385.0	...
5614611	  749.5	  504.5	 8385.0	...
5614612	  749.5	  504.5	 8385.0	...
5614613	  749.6	  504.4	 8384.0	...
5614614	  749.5	  504.0	 8389.0	...
5614615	  749.5	  503.5	 8394.0	...
5614616	  749.4	  503.1	 8398.0	...
5614617	  749.5	  503.3	 8397.0	...
5614618	  749.5	  503.5	 8394.0	...
5614619	  749.5	  503.4	 8392.0	...
5614620	  749.4	  503.3	 8389.0	...
5614621	  749.3	  503.2	 8388.0	...
5614622	  749.2	  503.6	 8385.0	...
5614623	  749.2	  503.7	 8384.0	...
5614624	  749.1	  503.2	 8384.0	...
5614625	  748.9	  502.5	 8385.0	...
5614626	  749.0	  502.1	 8385.0	...
5614627	  749.5	  502.3	 8388.0	...
5614628	  750.0	  502.5	 8391.0	...
5614629	  749.8	  502.5	 8394.0	...
5614630	  749.4	  502.5	 8393.0	...
5614631	  749.6	  502.6	 8392.0	...
5614632	  750.2	  502.5	 8392.0	...
5614633	  750.7	  502.5	 8391.0	...
5614634	  750.4	  502.5	 8391.0	...
5614635	  750.1	  502.5	 8393.0	...
5614636	  750.0	  502.4	 8397.0	...
5614637	  749.8	  502.3	 8398.0	...
5614638	  749.4	  502.2	 8397.0	...
5614639	  749.1	  502.1	 8395.0	...
5614640	  749.1	  502.1	 8395.0	...
5614641	  749.3	  501.9	 8395.0	...
5614642	  749.4	  501.7	 8395.0	...
5614643	  749.4	  501.5	 8398.0	...
5614644	  749.6	  501.5	 8401.0	...
5614645	  749.8	  501.6	 8402.0	...
5614646	  749.8	  501.7	 8401.0	...
5614647	  749.6	  501.8	 8400.0	...
5614648	  749.5	  502.1	 8400.0	...
5614649	  749.6	  502.5	 8403.0	...
5614650	  749.8	  502.8	 8405.0	...
5614651	  749.8	  503.0	 8405.0	...
5614652	  749.7	  502.6	 8403.0	...
5614653	  749.8	  502.1	 8400.0	...
5614654	  749.9	  501.6	 8398.0	...
5614655	  750.1	  501.7	 8397.0	...
5614656	  750.3	  501.9	 8396.0	...
5614657	  750.5	  502.4	 8396.0	...
5614658	  750.7	  502.6	 8395.0	...
5614659	  750.8	  502.4	 8393.0	...
5614660	  751.0	  502.0	 8395.0	...
5614661	  751.2	  501.9	 8397.0	...
5614662	  751.5	  502.0	 8399.0	...
5614663	  751.6	  502.1	 8402.0	...
5614664	  751.8	  501.6	 8404.0	...
5614665	  751.9	  501.3	 8405.0	...
5614666	  751.9	  501.1	 8404.0	...
5614667	  751.8	  500.9	 8402.0	...
5614668	  751.7	  500.9	 8400.0	...
5614669	  751.4	  500.9	 8400.0	...
5614670	  751.3	  501.1	 8400.0	...
5614671	  751.1	  501.1	 8399.0	...
5614672	  751.1	  501.0	 8402.0	...
5614673	  751.2	  500.9	 8406.0	...
5614674	  751.3	  500.9	 8410.0	...
5614675	  751.4	  500.9	 8410.0	...
5614676	  751.4	  500.8	 8410.0	...
5614677	  751.2	  501.2	 8409.0	...
5614678	  751.0	  501.7	 8410.0	...
5614679	  751.0	  502.0	 8410.0	...
5614680	  751.2	  501.7	 8411.0	...
5614681	  751.4	  501.3	 8410.0	...
5614682	  751.6	  501.5	 8409.0	...
5614683	  751.9	  502.3	 8409.0	...
5614684	  751.9	  503.2	 8409.0	...
5614685	  751.8	  503.6	 8410.0	...
5614686	  751.6	  503.3	 8410.0	...
5614687	  751.5	  503.0	 8410.0	...
5614688	  751.4	  502.8	 8414.0	...
5614689	  751.4	  502.8	 8418.0	...
5614690	  751.2	  502.9	 8422.0	...
5614691	  751.2	  502.9	 8420.0	...
5614692	  751.1	  502.4	 8419.0	...
5614693	  750.7	  502.0	 8418.0	...
5614694	  750.4	  502.2	 8418.0	...
5614695	  750.1	  502.9	 8419.0	...
5614696	  750.2	  503.6	 8417.0	...
5614697	  750.3	  503.8	 8415.0	...
5614698	  750.3	  503.9	 8412.0	...
5614699	  750.6	  503.8	 8412.0	...
5614700	  750.9	  503.7	 8415.0	...
5614701	  751.3	  504.2	 8419.0	...
5614702	  751.4	  504.8	 8422.0	...
5614703	  751.4	  505.3	 8422.0	...
5614704	  751.5	  505.1	 8421.0	...
5614705	  751.6	  505.0	 8421.0	...
5614706	  751.6	  505.0	 8421.0	...
5614707	  751.5	  504.9	 8420.0	...
5614708	  751.5	  504.8	 8419.0	...
5614709	  751.5	  504.6	 8418.0	...
5614710	  751.4	  504.8	 8418.0	...
5614711	  751.1	  505.1	 8417.0	...
5614712	  751.0	  505.5	 8416.0	...
5614713	  751.0	  505.3	 8420.0	...
5614714	  751.5	  505.1	 8425.0	...
5614715	  751.9	  505.1	 8430.0	...
5614716	  752.7	  505.2	 8430.0	...
5614717	  753.1	  505.6	 8425.0	...
5614718	  753.4	  505.8	 8420.0	...
EFIX R   5614562	5614718	157	  750.3	  502.1	   8393
SSACC R  5614719
5614719	  754.3	  506.0	 8416.0	...
5614720	  755.5	  506.3	 8416.0	...
5614721	  757.4	  506.9	 8416.0	...
5614722	  760.3	  508.2	 8416.0	...
5614723	  762.9	  509.1	 8417.0	...
5614724	  766.6	  511.4	 8417.0	...
5614725	  769.0	  513.1	 8417.0	...
5614726	  772.9	  514.7	 8418.0	...
5614727	  775.5	  514.7	 8419.0	...
5614728	  777.8	  515.7	 8421.0	...
5614729	  778.6	  516.9	 8422.0	...
5614730	  778.7	  518.2	 8422.0	...
5614731	  778.7	  518.6	 8421.0	...
5614732	  778.6	  519.0	 8421.0	...
5614733	  777.9	  518.9	 8422.0	...
5614734	  775.7	  518.0	 8422.0	...
5614735	  773.6	  517.1	 8423.0	...
ESACC R  5614719	5614735	17	  754.3	  506.0	  773.6	  517.1	   0.47	     61
SFIX R   5614736
5614736	  772.0	  515.7	 8423.0	...
5614737	  770.7	  515.0	 8424.0	...
5614738	  769.2	  513.6	 8424.0	...
5614739	  767.8	  512.6	 8425.0	...
5614740	  767.6	  511.7	 8426.0	...
5614741	  767.5	  511.4	 8425.0	...
5614742	  767.5	  511.2	 8423.0	...
5614743	  767.4	  510.8	 8422.0	...
5614744	  767.4	  510.6	 8421.0	...
5614745	  767.4	  510.6	 8422.0	...
5614746	  767.7	  510.9	 8420.0	...
5614747	  768.0	  511.2	 8418.0	...
5614748	  768.4	  511.7	 8414.0	...
5614749	  768.6	  512.3	 8413.0	...
5614750	  768.7	  512.8	 8415.0	...
5614751	  768.6	  513.0	 8419.0	...
5614752	  768.9	  513.2	 8423.0	...
5614753	  769.3	  513.2	 8423.0	...
5614754	  769.5	  512.9	 8423.0	...
5614755	  769.4	  513.4	 8422.0	...
5614756	  769.4	  514.1	 8421.0	...
5614757	  769.5	  514.6	 8420.0	...
5614758	  769.6	  514.4	 8420.0	...
5614759	  769.8	  514.2	 8421.0	...
5614760	  770.0	  514.2	 8422.0	...
5614761	  770.2	  514.2	 8423.0	...
5614762	  770.0	  514.2	 8422.0	...
5614763	  769.9	  514.2	 8420.0	...
5614764	  770.1	  514.2	 8418.0	...
5614765	  770.3	  514.2	 8414.0	...
5614766	  770.5	  514.2	 8413.0	...
5614767	  770.5	  514.1	 8416.0	...
5614768	  770.5	  514.4	 8420.0	...
5614769	  770.5	  514.9	 8422.0	...
5614770	  770.4	  515.0	 8420.0	...
5614771	  770.5	  514.7	 8418.0	...
5614772	  770.8	  514.3	 8418.0	...
5614773	  771.1	  513.9	 8417.0	...
5614774	  771.1	  513.6	 8415.0	...
5614775	  770.9	  513.3	 8412.0	...
5614776	  770.6	  513.1	 8409.0	...
5614777	  770.5	  514.0	 8409.0	...
5614778	  770.5	  515.0	 8411.0	...
5614779	  770.5	  516.1	 8413.0	...
5614780	  770.5	  516.3	 8414.0	...
5614781	  770.4	  516.6	 8414.0	...
5614782	  770.3	  517.2	 8411.0	...
5614783	  770.2	  517.7	 8408.0	...
5614784	  770.2	  517.4	 8405.0	...
5614785	  770.3	  516.3	 8406.0	...
5614786	  770.4	  515.2	 8406.0	...
5614787	  770.5	  514.5	 8406.0	...
5614788	  770.4	  514.1	 8406.0	...
5614789	  770.3	  513.6	 8406.0	...
5614790	  770.2	  513.3	 8407.0	...
5614791	  770.1	  513.0	 8406.0	...
5614792	  770.1	  512.9	 8406.0	...
5614793	  770.3	  513.0	 8405.0	...
5614794	  770.7	  513.1	 8405.0	...
5614795	  771.1	  513.2	 8404.0	...
5614796	  770.8	  513.2	 8404.0	...
5614797	  770.5	  513.7	 8403.0	...
5614798	  770.2	  514.4	 8402.0	...
5614799	  770.4	  515.0	 8401.0	...
5614800	  770.6	  514.8	 8401.0	...
5614801	  770.7	  514.5	 8402.0	...
5614802	  770.8	  514.5	 8403.0	...
5614803	  770.9	  514.9	 8403.0	...
5614804	  770.9	  515.4	 8402.0	...
5614805	  770.9	  515.5	 8400.0	...
5614806	  771.0	  515.6	 8399.0	...
5614807	  770.8	  515.7	 8398.0	...
5614808	  770.4	  515.7	 8398.0	...
5614809	  770.1	  515.8	 8398.0	...
5614810	  769.9	  516.0	 8398.0	...
5614811	  769.9	  516.0	 8398.0	...
5614812	  770.2	  516.0	 8398.0	...
5614813	  770.6	  515.9	 8401.0	...
5614814	  770.9	  515.9	 8403.0	...
5614815	  770.9	  515.5	 8406.0	...
5614816	  770.8	  515.1	 8405.0	...
5614817	  770.7	  514.8	 8404.0	...
5614818	  770.7	  514.7	 8403.0	...
5614819	  770.7	  514.6	 8403.0	...
5614820	  770.9	  514.6	 8404.0	...
5614821	  771.1	  514.6	 8405.0	...
5614822	  771.3	  514.9	 8402.0	...
5614823	  771.4	  515.0	 8398.0	...
5614824	  771.4	  515.0	 8396.0	...
5614825	  771.1	  514.7	 8397.0	...
5614826	  770.8	  514.5	 8400.0	...
5614827	  770.6	  514.2	 8401.0	...
5614828	  770.5	  514.4	 8401.0	...
5614829	  770.7	  514.9	 8401.0	...
5614830	  770.9	  515.4	 8401.0	...
5614831	  770.6	  515.1	 8401.0	...
5614832	  770.1	  514.7	 8401.0	...
5614833	  769.5	  514.3	 8401.0	...
5614834	  769.3	  514.4	 8400.0	...
5614835	  769.3	  514.2	 8398.0	...
5614836	  769.5	  514.0	 8396.0	...
5614837	  769.6	  513.9	 8395.0	...
MSG	5614838 0000 _ Number Off
5614838	  769.8	  514.1	 8394.0	...
5614839	  769.9	  514.4	 8392.0	...
5614840	  770.0	  514.4	 8390.0	...
5614841	  769.7	  514.3	 8390.0	...
5614842	  769.3	  514.2	 8390.0	...
5614843	  769.1	  514.2	 8392.0	...
5614844	  769.5	  514.2	 8394.0	...
5614845	  769.9	  514.3	 8395.0	...
5614846	  770.0	  514.2	 8393.0	...
5614847	  769.9	  514.0	 8390.0	...
5614848	  770.0	  513.8	 8390.0	...
5614849	  770.2	  513.8	 8391.0	...
5614850	  770.3	  514.2	 8391.0	...
5614851	  770.2	  514.6	 8389.0	...
5614852	  770.0	  515.1	 8386.0	...
5614853	  769.4	  515.2	 8385.0	...
5614854	  768.9	  515.2	 8383.0	...
5614855	  768.4	  515.0	 8381.0	...
5614856	  768.4	  514.6	 8379.0	...
5614857	  768.0	  514.5	 8377.0	...
5614858	  767.7	  514.4	 8379.0	...
5614859	  767.3	  514.6	 8382.0	...
5614860	  767.2	  514.8	 8385.0	...
5614861	  767.8	  514.6	 8387.0	...
5614862	  768.4	  514.4	 8389.0	...
5614863	  769.1	  514.1	 8392.0	...
5614864	  769.0	  514.0	 8392.0	...
5614865	  768.7	  513.8	 8389.0	...
5614866	  768.4	  513.7	 8386.0	...
5614867	  768.1	  513.7	 8382.0	...
5614868	  768.1	  514.1	 8378.0	...
5614869	  768.2	  514.6	 8374.0	...
5614870	  768.2	  515.1	 8371.0	...
5614871	  768.0	  515.3	 8372.0	...
5614872	  767.6	  515.5	 8373.0	...
5614873	  767.3	  515.5	 8371.0	...
5614874	  767.0	  515.4	 8369.0	...
5614875	  767.4	  515.0	 8367.0	...
5614876	  767.7	  514.7	 8365.0	...
5614877	  768.0	  514.4	 8364.0	...
5614878	  768.0	  514.5	 8367.0	...
5614879	  768.0	  514.5	 8371.0	...
5614880	  768.0	  514.5	 8375.0	...
5614881	  768.1	  514.5	 8374.0	...
5614882	  768.1	  514.5	 8373.0	...
5614883	  768.1	  514.4	 8372.0	...
5614884	  768.1	  514.2	 8373.0	...
5614885	  767.8	  514.0	 8373.0	...
5614886	  767.5	  513.8	 8375.0	...
5614887	  767.3	  513.6	 8377.0	...
5614888	  767.3	  513.6	 8378.0	...
5614889	  767.3	  513.6	 8378.0	...
5614890	  767.5	  513.6	 8377.0	...
5614891	  767.8	  513.3	 8377.0	...
5614892	  768.1	  513.0	 8378.0	...
5614893	  768.2	  513.0	 8378.0	...
5614894	  768.3	  513.2	 8380.0	...
5614895	  768.3	  512.8	 8381.0	...
5614896	  768.3	  512.3	 8383.0	...
5614897	  768.1	  512.2	 8381.0	...
5614898	  768.0	  512.7	 8379.0	...
5614899	  767.9	  513.2	 8376.0	...
5614900	  767.9	  513.4	 8373.0	...
5614901	  767.8	  514.0	 8370.0	...
5614902	  767.8	  514.6	 8369.0	...
5614903	  767.6	  515.0	 8369.0	...
5614904	  767.4	  515.0	 8369.0	...
5614905	  767.3	  514.7	 8370.0	...
5614906	  767.4	  514.5	 8372.0	...
5614907	  767.6	  514.3	 8373.0	...
5614908	  768.0	  514.1	 8373.0	...
5614909	  768.1	  513.6	 8373.0	...
5614910	  768.3	  513.0	 8373.0	...
5614911	  768.4	  512.8	 8373.0	...
5614912	  768.3	  513.1	 8374.0	...
5614913	  768.2	  513.3	 8375.0	...
5614914	  768.1	  513.4	 8375.0	...
5614915	  767.9	  513.4	 8374.0	...
5614916	  767.8	  513.6	 8374.0	...
5614917	  767.4	  513.7	 8374.0	...
5614918	  767.2	  513.7	 8373.0	...
5614919	  767.2	  513.5	 8374.0	...
5614920	  767.4	  513.4	 8375.0	...
5614921	  767.7	  513.4	 8377.0	...
5614922	  768.0	  513.2	 8379.0	...
5614923	  768.3	  513.1	 8378.0	...
5614924	  768.7	  513.0	 8376.0	...
5614925	  768.9	  513.1	 8375.0	...
5614926	  768.9	  513.0	 8376.0	...
5614927	  768.9	  513.0	 8376.0	...
5614928	  768.8	  513.1	 8376.0	...
5614929	  768.8	  512.8	 8376.0	...
5614930	  768.6	  512.6	 8375.0	...
5614931	  768.4	  512.8	 8375.0	...
5614932	  768.2	  513.1	 8375.0	...
5614933	  768.2	  513.4	 8375.0	...
5614934	  768.0	  513.2	 8376.0	...
5614935	  767.7	  513.1	 8374.0	...
5614936	  767.4	  513.2	 8372.0	...
5614937	  767.6	  513.2	 8370.0	...
5614938	  767.9	  513.2	 8372.0	...
5614939	  768.3	  513.2	 8373.0	...
5614940	  768.3	  513.2	 8373.0	...
5614941	  768.3	  513.2	 8370.0	...
5614942	  768.3	  513.1	 8368.0	...
5614943	  768.3	  512.8	 8367.0	...
5614944	  767.8	  512.5	 8369.0	...
5614945	  767.3	  512.4	 8371.0	...
5614946	  766.7	  512.6	 8372.0	...
5614947	  766.6	  512.8	 8373.0	...
5614948	  766.5	  513.0	 8373.0	...
5614949	  766.3	  513.5	 8371.0	...
5614950	  766.1	  513.7	 8370.0	...
5614951	  766.0	  513.9	 8370.0	...
5614952	  766.0	  513.7	 8371.0	...
5614953	  766.1	  513.7	 8372.0	...
5614954	  766.1	  513.8	 8371.0	...
5614955	  766.1	  513.9	 8369.0	...
5614956	  766.1	  514.0	 8369.0	...
5614957	  766.1	  514.1	 8370.0	...
5614958	  766.0	  514.1	 8372.0	...
5614959	  766.0	  514.2	 8371.0	...
5614960	  765.9	  514.2	 8369.0	...
5614961	  765.7	  514.1	 8367.0	...
5614962	  765.8	  513.9	 8367.0	...
5614963	  766.0	  513.6	 8365.0	...
5614964	  766.3	  513.2	 8362.0	...
5614965	  766.2	  512.9	 8359.0	...
5614966	  766.0	  512.8	 8358.0	...
5614967	  765.6	  513.0	 8359.0	...
5614968	  765.3	  513.3	 8361.0	...
5614969	  765.2	  513.6	 8363.0	...
5614970	  765.5	  513.7	 8364.0	...
5614971	  766.0	  513.7	 8365.0	...
5614972	  766.0	  513.5	 8364.0	...
5614973	  765.7	  513.2	 8363.0	...
5614974	  765.3	  512.9	 8363.0	...
5614975	  765.4	  512.5	 8363.0	...
5614976	  765.4	  512.4	 8363.0	...
5614977	  765.5	  512.9	 8362.0	...
5614978	  765.6	  513.4	 8360.0	...
5614979	  765.7	  514.2	 8358.0	...
5614980	  765.5	  514.4	 8358.0	...
5614981	  765.1	  514.5	 8358.0	...
5614982	  764.7	  514.3	 8358.0	...
5614983	  764.6	  514.0	 8357.0	...
5614984	  764.6	  513.8	 8357.0	...
5614985	  764.7	  513.8	 8357.0	...
5614986	  764.8	  513.9	 8357.0	...
5614987	  764.9	  513.9	 8358.0	...
5614988	  764.9	  513.7	 8359.0	...
5614989	  764.9	  513.4	 8359.0	...
5614990	  765.2	  513.3	 8358.0	...
5614991	  765.6	  513.2	 8357.0	...
5614992	  765.8	  512.7	 8357.0	...
5614993	  765.6	  511.9	 8357.0	...
5614994	  765.3	  511.1	 8358.0	...
5614995	  765.2	  511.0	 8359.0	...
5614996	  765.3	  511.1	 8360.0	...
5614997	  765.4	  511.3	 8360.0	...
5614998	  765.5	  511.3	 8361.0	...
5614999	  765.4	  511.4	 8361.0	...
5615000	  765.3	  511.2	 8361.0	...
5615001	  765.1	  511.0	 8361.0	...
5615002	  765.0	  510.5	 8365.0	...
5615003	  764.9	  510.4	 8370.0	...
5615004	  764.7	  510.3	 8374.0	...
5615005	  764.5	  510.4	 8374.0	...
5615006	  764.5	  511.0	 8370.0	...
5615007	  764.7	  511.7	 8365.0	...
5615008	  764.8	  512.3	 8364.0	...
5615009	  764.7	  512.3	 8367.0	...
5615010	  764.6	  512.4	 8369.0	...
5615011	  764.3	  512.5	 8369.0	...
5615012	  763.9	  512.4	 8368.0	...
5615013	  763.6	  512.2	 8367.0	...
5615014	  763.5	  511.9	 8366.0	...
5615015	  763.4	  511.8	 8364.0	...
5615016	  763.6	  511.6	 8364.0	...
5615017	  764.0	  511.6	 8365.0	...
5615018	  764.4	  511.9	 8367.0	...
5615019	  764.9	  512.4	 8368.0	...
5615020	  765.1	  512.7	 8368.0	...
5615021	  765.4	  512.2	 8367.0	...
5615022	  765.4	  511.6	 8367.0	...
5615023	  765.2	  511.1	 8367.0	...
5615024	  764.9	  511.2	 8368.0	...
5615025	  764.6	  511.5	 8369.0	...
5615026	  764.4	  511.7	 8369.0	...
5615027	  764.0	  511.8	 8369.0	...
5615028	  763.6	  511.5	 8368.0	...
5615029	  763.4	  511.1	 8370.0	...
5615030	  763.6	  510.8	 8372.0	...
5615031	  763.8	  510.7	 8373.0	...
5615032	  763.8	  510.6	 8372.0	...
5615033	  763.8	  510.4	 8371.0	...
5615034	  764.1	  510.2	 8371.0	...
5615035	  764.3	  509.6	 8371.0	...
5615036	  764.3	  509.0	 8372.0	...
5615037	  764.1	  508.5	 8374.0	...
5615038	  763.9	  508.7	 8375.0	...
5615039	  763.8	  508.8	 8376.0	...
5615040	  763.7	  508.9	 8374.0	...
5615041	  763.3	  509.4	 8373.0	...
5615042	  763.0	  510.1	 8370.0	...
5615043	  763.1	  510.7	 8369.0	...
5615044	  763.2	  510.8	 8368.0	...
5615045	  763.3	  510.4	 8368.0	...
5615046	  763.3	  510.1	 8369.0	...
5615047	  763.5	  509.8	 8370.0	...
5615048	  763.6	  509.9	 8372.0	...
5615049	  763.5	  510.0	 8373.0	...
5615050	  763.5	  509.8	 8374.0	...
5615051	  763.6	  509.6	 8373.0	...
5615052	  763.7	  509.7	 8372.0	...
5615053	  764.0	  509.7	 8371.0	...
5615054	  764.2	  509.8	 8370.0	...
5615055	  764.4	  509.6	 8370.0	...
5615056	  764.4	  509.3	 8369.0	...
5615057	  764.0	  509.2	 8367.0	...
5615058	  763.6	  509.1	 8366.0	...
5615059	  763.2	  509.3	 8366.0	...
5615060	  763.2	  509.3	 8369.0	...
5615061	  763.2	  509.5	 8372.0	...
5615062	  763.2	  509.5	 8372.0	...
5615063	  763.2	  509.5	 8371.0	...
5615064	  763.2	  509.3	 8369.0	...
5615065	  763.3	  509.2	 8369.0	...
5615066	  763.4	  509.1	 8370.0	...
5615067	  763.6	  509.1	 8372.0	...
5615068	  763.8	  509.3	 8374.0	...
5615069	  763.5	  509.4	 8377.0	...
5615070	  763.0	  509.5	 8378.0	...
5615071	  762.5	  509.6	 8378.0	...
5615072	  762.6	  509.8	 8378.0	...
5615073	  762.8	  510.1	 8378.0	...
5615074	  763.0	  510.5	 8377.0	...
5615075	  763.1	  510.8	 8376.0	...
5615076	  763.0	  510.9	 8376.0	...
5615077	  762.9	  510.9	 8376.0	...
5615078	  762.8	  510.9	 8377.0	...
5615079	  762.7	  510.8	 8379.0	...
5615080	  762.7	  510.3	 8380.0	...
5615081	  762.5	  509.8	 8378.0	...
5615082	  762.0	  509.5	 8374.0	...
5615083	  761.6	  509.9	 8371.0	...
5615084	  761.7	  510.2	 8371.0	...
5615085	  762.1	  510.2	 8370.0	...
5615086	  762.5	  510.0	 8371.0	...
5615087	  762.6	  510.0	 8372.0	...
5615088	  762.6	  510.1	 8375.0	...
5615089	  762.9	  510.2	 8376.0	...
5615090	  763.2	  510.2	 8377.0	...
5615091	  762.7	  510.2	 8377.0	...
5615092	  762.1	  510.3	 8377.0	...
5615093	  761.3	  510.4	 8377.0	...
5615094	  761.2	  510.4	 8377.0	...
5615095	  761.2	  510.4	 8374.0	...
5615096	  761.0	  510.4	 8370.0	...
5615097	  761.0	  511.0	 8365.0	...
5615098	  760.9	  511.6	 8363.0	...
5615099	  761.1	  512.2	 8361.0	...
5615100	  761.3	  512.0	 8361.0	...
5615101	  761.5	  511.7	 8360.0	...
5615102	  761.3	  511.4	 8360.0	...
5615103	  760.8	  511.3	 8360.0	...
5615104	  760.4	  511.2	 8360.0	...
5615105	  760.4	  511.2	 8360.0	...
5615106	  760.0	  511.2	 8360.0	...
5615107	  759.6	  511.0	 8360.0	...
5615108	  759.3	  510.7	 8360.0	...
5615109	  759.2	  510.4	 8360.0	...
5615110	  759.1	  510.4	 8359.0	...
5615111	  759.1	  510.6	 8357.0	...
5615112	  759.3	  510.7	 8359.0	...
5615113	  759.6	  510.7	 8361.0	...
5615114	  760.2	  511.3	 8361.0	...
5615115	  760.7	  511.9	 8358.0	...
5615116	  761.0	  512.3	 8356.0	...
5615117	  760.9	  512.0	 8359.0	...
5615118	  760.9	  511.8	 8361.0	...
5615119	  760.8	  511.9	 8361.0	...
5615120	  760.8	  512.0	 8358.0	...
5615121	  760.7	  511.9	 8354.0	...
5615122	  760.0	  511.8	 8353.0	...
5615123	  759.3	  511.8	 8355.0	...
5615124	  758.7	  511.8	 8359.0	...
5615125	  758.6	  511.9	 8361.0	...
5615126	  758.6	  511.6	 8361.0	...
5615127	  759.3	  511.2	 8361.0	...
5615128	  760.0	  510.7	 8359.0	...
5615129	  760.4	  510.6	 8357.0	...
5615130	  760.3	  511.2	 8354.0	...
5615131	  760.2	  511.9	 8353.0	...
5615132	  760.3	  512.5	 8353.0	...
5615133	  760.3	  512.5	 8352.0	...
5615134	  760.3	  512.4	 8351.0	...
5615135	  759.8	  512.3	 8351.0	...
5615136	  759.4	  512.5	 8356.0	...
5615137	  759.1	  512.6	 8361.0	...
5615138	  759.4	  512.8	 8363.0	...
5615139	  759.6	  512.9	 8360.0	...
5615140	  759.5	  512.5	 8357.0	...
5615141	  759.4	  512.1	 8357.0	...
5615142	  759.3	  511.7	 8356.0	...
5615143	  759.4	  511.7	 8361.0	...
5615144	  759.5	  511.7	 8366.0	...
5615145	  759.1	  511.7	 8368.0	...
5615146	  758.5	  511.8	 8365.0	...
5615147	  758.3	  511.8	 8361.0	...
5615148	  758.5	  511.6	 8362.0	...
5615149	  758.8	  511.3	 8362.0	...
5615150	  758.8	  511.0	 8361.0	...
5615151	  758.7	  510.5	 8361.0	...
5615152	  758.7	  510.1	 8362.0	...
5615153	  759.0	  509.7	 8365.0	...
5615154	  759.2	  509.8	 8366.0	...
5615155	  759.5	  510.5	 8366.0	...
5615156	  759.6	  511.2	 8365.0	...
5615157	  759.6	  511.8	 8366.0	...
5615158	  759.4	  512.1	 8364.0	...
5615159	  759.1	  512.4	 8360.0	...
5615160	  758.9	  512.8	 8356.0	...
5615161	  758.9	  512.9	 8355.0	...
5615162	  759.0	  513.0	 8356.0	...
5615163	  758.9	  512.9	 8358.0	...
5615164	  758.9	  512.9	 8359.0	...
5615165	  759.0	  513.0	 8359.0	...
5615166	  759.1	  513.2	 8359.0	...
5615167	  758.7	  513.6	 8359.0	...
5615168	  758.4	  513.7	 8359.0	...
5615169	  758.4	  513.8	 8359.0	...
5615170	  758.8	  513.8	 8354.0	...
5615171	  759.1	  513.8	 8349.0	...
5615172	  759.2	  513.9	 8344.0	...
5615173	  759.3	  514.1	 8346.0	...
5615174	  759.3	  514.1	 8349.0	...
5615175	  759.2	  514.0	 8350.0	...
5615176	  759.0	  513.8	 8349.0	...
5615177	  759.0	  513.5	 8348.0	...
5615178	  758.8	  512.9	 8348.0	...
5615179	  758.8	  512.2	 8349.0	...
5615180	  758.9	  512.0	 8351.0	...
5615181	  758.8	  512.4	 8354.0	...
5615182	  758.6	  513.0	 8355.0	...
5615183	  758.2	  513.3	 8356.0	...
5615184	  758.1	  513.4	 8356.0	...
5615185	  758.1	  513.5	 8356.0	...
5615186	  758.3	  513.5	 8356.0	...
5615187	  758.5	  513.1	 8354.0	...
5615188	  758.5	  512.5	 8353.0	...
5615189	  758.4	  512.2	 8351.0	...
5615190	  758.4	  512.4	 8349.0	...
5615191	  758.5	  513.2	 8346.0	...
5615192	  758.5	  513.7	 8344.0	...
5615193	  758.3	  514.0	 8343.0	...
5615194	  757.9	  513.8	 8343.0	...
5615195	  757.6	  513.5	 8342.0	...
5615196	  757.7	  513.5	 8342.0	...
5615197	  757.7	  513.3	 8339.0	...
5615198	  758.0	  513.0	 8337.0	...
5615199	  758.3	  513.2	 8333.0	...
5615200	  758.6	  513.6	 8331.0	...
5615201	  758.5	  514.1	 8334.0	...
5615202	  758.8	  514.1	 8339.0	...
5615203	  759.1	  514.1	 8341.0	...
5615204	  759.4	  514.1	 8338.0	...
5615205	  759.3	  513.6	 8336.0	...
5615206	  758.7	  513.1	 8336.0	...
5615207	  758.1	  512.5	 8336.0	...
5615208	  757.6	  512.4	 8335.0	...
5615209	  757.7	  513.0	 8335.0	...
5615210	  757.7	  513.8	 8334.0	...
5615211	  757.7	  514.4	 8329.0	...
5615212	  757.5	  514.4	 8326.0	...
5615213	  757.1	  514.2	 8322.0	...
5615214	  756.8	  514.2	 8322.0	...
5615215	  756.6	  514.2	 8322.0	...
5615216	  756.8	  514.2	 8320.0	...
5615217	  756.9	  514.2	 8319.0	...
5615218	  756.9	  514.3	 8316.0	...
5615219	  756.9	  514.5	 8314.0	...
5615220	  757.0	  514.7	 8313.0	...
5615221	  757.6	  514.7	 8312.0	...
5615222	  758.1	  514.7	 8310.0	...
5615223	  758.5	  514.4	 8310.0	...
5615224	  758.4	  514.3	 8312.0	...
5615225	  758.1	  514.1	 8314.0	...
5615226	  758.0	  514.2	 8311.0	...
5615227	  757.7	  514.4	 8307.0	...
5615228	  757.7	  514.5	 8303.0	...
5615229	  757.7	  514.8	 8305.0	...
5615230	  757.8	  515.0	 8307.0	...
5615231	  757.3	  515.2	 8306.0	...
5615232	  756.8	  515.3	 8303.0	...
5615233	  756.4	  515.7	 8298.0	...
5615234	  756.5	  516.0	 8297.0	...
5615235	  756.8	  516.3	 8296.0	...
5615236	  756.9	  516.3	 8302.0	...
5615237	  756.8	  516.3	 8308.0	...
5615238	  756.7	  516.2	 8314.0	...
5615239	  756.9	  516.0	 8313.0	...
5615240	  757.3	  515.8	 8305.0	...
5615241	  757.7	  515.8	 8297.0	...
5615242	  757.6	  516.0	 8290.0	...
5615243	  757.4	  516.5	 8288.0	...
5615244	  757.3	  516.9	 8288.0	...
5615245	  757.1	  517.1	 8288.0	...
5615246	  757.0	  516.8	 8291.0	...
5615247	  756.8	  516.5	 8290.0	...
5615248	  756.6	  516.4	 8289.0	...
5615249	  756.3	  516.4	 8290.0	...
5615250	  756.2	  516.4	 8293.0	...
5615251	  756.3	  515.9	 8296.0	...
5615252	  756.4	  515.4	 8297.0	...
5615253	  756.4	  515.5	 8296.0	...
5615254	  756.3	  515.8	 8295.0	...
5615255	  756.9	  516.1	 8295.0	...
5615256	  757.5	  516.1	 8295.0	...
5615257	  758.1	  516.3	 8295.0	...
5615258	  758.1	  516.6	 8295.0	...
5615259	  758.1	  516.7	 8294.0	...
5615260	  758.0	  516.7	 8293.0	...
5615261	  757.9	  516.8	 8291.0	...
5615262	  757.9	  516.8	 8289.0	...
5615263	  758.0	  516.8	 8285.0	...
5615264	  757.9	  517.2	 8282.0	...
5615265	  757.8	  517.8	 8282.0	...
5615266	  757.7	  518.2	 8282.0	...
5615267	  757.5	  518.2	 8281.0	...
5615268	  757.1	  517.2	 8280.0	...
5615269	  756.7	  516.4	 8280.0	...
5615270	  756.4	  515.9	 8278.0	...
5615271	  756.4	  516.3	 8276.0	...
5615272	  756.4	  517.0	 8271.0	...
5615273	  756.5	  517.5	 8268.0	...
5615274	  756.3	  518.5	 8267.0	...
EFIX R   5614736	5615274	539	  764.3	  513.2	   8367
SSACC R  5615275
5615275	  756.0	  519.2	 8267.0	...
5615276	  754.3	  520.4	 8267.0	...
5615277	  752.7	  521.9	 8267.0	...
5615278	  750.0	  523.6	 8272.0	...
5615279	  747.2	  525.6	 8276.0	...
5615280	  744.3	  527.8	 8280.0	...
5615281	  741.0	  530.8	 8277.0	...
5615282	  738.4	  534.0	 8274.0	...
5615283	  734.8	  536.3	 8272.0	...
5615284	  732.4	  537.6	 8272.0	...
5615285	  730.0	  538.1	 8273.0	...
5615286	  729.2	  538.4	 8277.0	...
ESACC R  5615275	5615286	12	  756.0	  519.2	  729.2	  538.4	   0.70	     72
SFIX R   5615287
5615287	  728.4	  538.7	 8281.0	...
5615288	  728.4	  538.8	 8284.0	...
5615289	  728.5	  538.8	 8282.0	...
5615290	  729.7	  538.8	 8279.0	...
5615291	  730.7	  538.8	 8278.0	...
5615292	  731.8	  539.6	 8275.0	...
5615293	  732.8	  540.6	 8271.0	...
5615294	  734.4	  541.5	 8268.0	...
5615295	  736.0	  541.7	 8268.0	...
5615296	  736.7	  541.6	 8264.0	...
5615297	  737.0	  541.5	 8261.0	...
5615298	  737.2	  541.4	 8256.0	...
5615299	  737.4	  541.2	 8255.0	...
5615300	  737.3	  540.9	 8253.0	...
5615301	  737.3	  540.3	 8252.0	...
5615302	  737.4	  539.8	 8252.0	...
5615303	  737.6	  538.9	 8254.0	...
5615304	  737.7	  537.8	 8255.0	...
5615305	  737.8	  536.6	 8256.0	...
5615306	  737.8	  535.7	 8260.0	...
5615307	  737.6	  535.3	 8265.0	...
5615308	  737.4	  534.8	 8269.0	...
5615309	  737.3	  534.7	 8268.0	...
5615310	  737.2	  534.8	 8266.0	...
5615311	  737.1	  535.2	 8263.0	...
5615312	  736.6	  535.6	 8262.0	...
5615313	  736.2	  536.0	 8262.0	...
5615314	  735.8	  536.1	 8260.0	...
5615315	  735.3	  536.1	 8258.0	...
5615316	  734.9	  536.0	 8256.0	...
5615317	  734.7	  536.5	 8255.0	...
5615318	  734.9	  537.3	 8253.0	...
5615319	  734.7	  538.0	 8251.0	...
5615320	  734.6	  538.2	 8249.0	...
5615321	  734.4	  538.2	 8249.0	...
5615322	  734.7	  538.4	 8248.0	...
5615323	  734.9	  538.8	 8247.0	...
5615324	  735.0	  539.3	 8244.0	...
5615325	  734.8	  539.2	 8241.0	...
5615326	  734.6	  539.0	 8239.0	...
5615327	  734.4	  539.7	 8237.0	...
5615328	  734.5	  540.6	 8234.0	...
5615329	  734.6	  540.9	 8232.0	...
5615330	  734.8	  540.3	 8231.0	...
5615331	  734.9	  540.0	 8231.0	...
5615332	  735.1	  540.5	 8229.0	...
5615333	  735.0	  540.0	 8228.0	...
5615334	  734.9	  539.4	 8228.0	...
5615335	  734.9	  539.2	 8230.0	...
5615336	  735.1	  539.6	 8231.0	...
5615337	  735.8	  540.0	 8233.0	...
5615338	  736.6	  540.7	 8236.0	...
5615339	  737.3	  541.5	 8237.0	...
5615340	  737.4	  542.5	 8235.0	...
5615341	  737.1	  542.6	 8232.0	...
5615342	  736.7	  542.7	 8230.0	...
5615343	  736.3	  542.5	 8229.0	...
5615344	  736.1	  542.0	 8225.0	...
5615345	  736.0	  541.5	 8221.0	...
5615346	  735.7	  541.1	 8217.0	...
5615347	  735.6	  541.1	 8216.0	...
5615348	  735.4	  541.2	 8216.0	...
5615349	  735.4	  541.3	 8217.0	...
5615350	  735.4	  541.3	 8218.0	...
5615351	  735.6	  540.9	 8218.0	...
5615352	  735.8	  540.6	 8216.0	...
5615353	  736.0	  540.7	 8215.0	...
5615354	  736.2	  541.0	 8210.0	...
5615355	  736.5	  541.4	 8206.0	...
5615356	  736.6	  541.2	 8202.0	...
5615357	  736.7	  541.1	 8202.0	...
5615358	  736.6	  541.0	 8203.0	...
5615359	  736.5	  541.0	 8204.0	...
5615360	  736.7	  540.9	 8203.0	...
5615361	  736.8	  540.8	 8200.0	...
5615362	  736.8	  540.7	 8198.0	...
5615363	  736.5	  540.5	 8197.0	...
5615364	  736.2	  540.4	 8197.0	...
5615365	  736.1	  540.4	 8195.0	...
5615366	  736.2	  540.8	 8193.0	...
5615367	  736.2	  541.1	 8191.0	...
5615368	  736.2	  541.1	 8191.0	...
5615369	  736.2	  541.1	 8192.0	...
5615370	  736.1	  541.2	 8193.0	...
5615371	  736.2	  541.5	 8193.0	...
5615372	  736.7	  541.7	 8192.0	...
5615373	  737.3	  542.0	 8190.0	...
5615374	  737.8	  542.1	 8190.0	...
5615375	  737.6	  541.8	 8190.0	...
5615376	  737.4	  541.4	 8185.0	...
5615377	  737.2	  541.2	 8179.0	...
5615378	  737.2	  541.7	 8176.0	...
5615379	  737.4	  542.1	 8178.0	...
5615380	  737.5	  542.4	 8180.0	...
5615381	  737.3	  542.4	 8178.0	...
5615382	  736.9	  542.6	 8176.0	...
5615383	  736.6	  542.8	 8176.0	...
5615384	  736.7	  542.9	 8176.0	...
5615385	  737.1	  542.1	 8176.0	...
5615386	  737.5	  541.1	 8175.0	...
5615387	  738.0	  540.7	 8174.0	...
5615388	  738.1	  541.2	 8174.0	...
5615389	  738.2	  541.5	 8175.0	...
5615390	  738.3	  541.3	 8176.0	...
5615391	  738.6	  541.8	 8173.0	...
5615392	  738.8	  542.5	 8170.0	...
5615393	  738.9	  543.3	 8167.0	...
5615394	  738.9	  543.4	 8166.0	...
5615395	  738.9	  543.6	 8165.0	...
5615396	  738.9	  543.6	 8160.0	...
5615397	  738.8	  543.7	 8157.0	...
5615398	  738.6	  543.2	 8156.0	...
5615399	  738.5	  542.7	 8159.0	...
5615400	  738.5	  542.4	 8160.0	...
5615401	  738.6	  542.7	 8158.0	...
5615402	  738.5	  542.9	 8154.0	...
5615403	  738.3	  543.0	 8153.0	...
5615404	  738.1	  543.0	 8154.0	...
5615405	  738.3	  543.2	 8155.0	...
5615406	  738.8	  543.4	 8156.0	...
5615407	  739.2	  543.4	 8156.0	...
5615408	  739.4	  543.2	 8153.0	...
5615409	  739.6	  543.0	 8149.0	...
5615410	  739.8	  542.9	 8145.0	...
5615411	  739.9	  542.8	 8146.0	...
5615412	  739.8	  542.7	 8146.0	...
5615413	  739.7	  542.8	 8147.0	...
5615414	  739.7	  542.9	 8146.0	...
5615415	  739.6	  543.0	 8145.0	...
5615416	  739.5	  543.1	 8144.0	...
5615417	  739.7	  543.1	 8143.0	...
5615418	  739.9	  543.2	 8142.0	...
5615419	  740.1	  543.2	 8142.0	...
5615420	  740.4	  543.3	 8141.0	...
5615421	  740.5	  543.1	 8140.0	...
5615422	  740.7	  542.8	 8140.0	...
5615423	  740.6	  542.6	 8138.0	...
5615424	  740.6	  542.5	 8136.0	...
5615425	  740.7	  542.6	 8133.0	...
5615426	  740.9	  543.0	 8130.0	...
5615427	  740.6	  543.0	 8128.0	...
5615428	  740.1	  543.0	 8129.0	...
5615429	  739.9	  542.8	 8131.0	...
5615430	  740.2	  542.9	 8134.0	...
5615431	  740.5	  543.0	 8137.0	...
5615432	  740.5	  542.6	 8136.0	...
5615433	  740.4	  542.1	 8135.0	...
5615434	  740.3	  542.3	 8131.0	...
5615435	  740.2	  543.0	 8128.0	...
5615436	  740.4	  543.5	 8128.0	...
5615437	  740.5	  543.4	 8131.0	...
5615438	  740.6	  543.2	 8134.0	...
5615439	  740.6	  543.1	 8131.0	...
5615440	  740.8	  543.1	 8127.0	...
5615441	  741.0	  543.1	 8125.0	...
5615442	  740.9	  543.5	 8125.0	...
5615443	  740.6	  544.0	 8124.0	...
5615444	  740.3	  544.4	 8124.0	...
5615445	  740.4	  544.5	 8124.0	...
5615446	  740.3	  544.5	 8125.0	...
5615447	  740.3	  544.4	 8126.0	...
5615448	  740.4	  544.3	 8128.0	...
5615449	  740.3	  544.3	 8128.0	...
5615450	  740.2	  544.3	 8125.0	...
5615451	  740.0	  544.3	 8122.0	...
5615452	  740.1	  543.9	 8120.0	...
5615453	  739.9	  543.5	 8120.0	...
5615454	  739.8	  543.4	 8121.0	...
5615455	  739.8	  543.7	 8121.0	...
5615456	  740.0	  544.0	 8121.0	...
5615457	  740.3	  544.3	 8120.0	...
5615458	  740.6	  544.6	 8118.0	...
5615459	  740.9	  544.9	 8116.0	...
5615460	  740.9	  544.8	 8115.0	...
5615461	  741.0	  544.3	 8115.0	...
5615462	  741.0	  543.8	 8115.0	...
5615463	  740.9	  543.4	 8115.0	...
5615464	  740.8	  543.4	 8114.0	...
5615465	  740.7	  543.6	 8113.0	...
5615466	  740.7	  543.9	 8113.0	...
5615467	  740.7	  544.1	 8112.0	...
5615468	  740.7	  544.2	 8112.0	...
5615469	  740.6	  544.1	 8111.0	...
EFIX R   5615287	5615469	183	  737.7	  541.5	   8187
SSACC R  5615470
5615470	  741.4	  543.5	 8113.0	...
5615471	  742.2	  542.1	 8115.0	...
5615472	  743.1	  539.7	 8118.0	...
5615473	  744.7	  537.2	 8120.0	...
5615474	  747.1	  535.1	 8122.0	...
5615475	  750.7	  533.5	 8123.0	...
5615476	  753.7	  531.1	 8125.0	...
5615477	  757.1	  528.5	 8125.0	...
5615478	  760.1	  526.1	 8124.0	...
5615479	  763.7	  524.3	 8120.0	...
5615480	  766.4	  522.9	 8116.0	...
5615481	  769.2	  522.0	 8112.0	...
5615482	  770.5	  521.8	 8107.0	...
ESACC R  5615470	5615482	13	  741.4	  543.5	  770.5	  521.8	   0.77	     74
SFIX R   5615483
5615483	  772.4	  521.7	 8101.0	...
5615484	  773.6	  521.6	 8098.0	...
5615485	  774.9	  521.7	 8098.0	...
5615486	  775.0	  521.9	 8097.0	...
5615487	  774.4	  522.2	 8095.0	...
5615488	  773.8	  522.4	 8093.0	...
5615489	  773.2	  522.5	 8092.0	...
5615490	  773.1	  522.5	 8092.0	...
5615491	  773.0	  522.1	 8097.0	...
5615492	  772.9	  521.6	 8102.0	...
5615493	  772.9	  520.9	 8108.0	...
5615494	  772.6	  520.0	 8113.0	...
5615495	  772.0	  519.1	 8117.0	...
5615496	  771.2	  518.6	 8117.0	...
5615497	  770.7	  518.6	 8114.0	...
5615498	  770.3	  518.7	 8112.0	...
5615499	  770.1	  518.7	 8109.0	...
5615500	  769.9	  518.6	 8102.0	...
5615501	  769.8	  518.6	 8095.0	...
5615502	  769.8	  518.6	 8093.0	...
5615503	  769.7	  518.0	 8093.0	...
5615504	  769.6	  517.5	 8089.0	...
5615505	  769.5	  516.9	 8085.0	...
5615506	  769.6	  517.2	 8085.0	...
5615507	  769.6	  517.5	 8088.0	...
5615508	  769.6	  517.9	 8089.0	...
5615509	  769.9	  518.1	 8086.0	...
5615510	  770.5	  518.9	 8084.0	...
5615511	  771.5	  519.6	 8082.0	...
5615512	  772.0	  520.0	 8080.0	...
5615513	  772.9	  519.7	 8079.0	...
5615514	  773.5	  519.5	 8080.0	...
5615515	  774.1	  519.4	 8082.0	...
5615516	  774.2	  519.4	 8083.0	...
5615517	  774.2	  519.5	 8081.0	...
5615518	  774.1	  519.3	 8080.0	...
5615519	  773.8	  519.3	 8079.0	...
5615520	  773.5	  519.2	 8079.0	...
5615521	  773.4	  519.5	 8080.0	...
5615522	  772.9	  519.8	 8083.0	...
5615523	  772.4	  520.0	 8086.0	...
5615524	  771.9	  520.0	 8086.0	...
5615525	  771.7	  519.9	 8086.0	...
5615526	  771.5	  519.8	 8085.0	...
5615527	  771.5	  520.2	 8084.0	...
5615528	  771.8	  520.5	 8087.0	...
5615529	  771.9	  520.8	 8089.0	...
5615530	  771.7	  520.9	 8092.0	...
5615531	  771.6	  521.1	 8091.0	...
5615532	  771.4	  520.9	 8091.0	...
5615533	  771.4	  520.7	 8090.0	...
5615534	  771.5	  520.7	 8090.0	...
5615535	  771.8	  521.0	 8091.0	...
5615536	  772.0	  521.4	 8091.0	...
5615537	  772.3	  521.6	 8090.0	...
5615538	  772.2	  521.6	 8090.0	...
5615539	  772.0	  521.6	 8089.0	...
5615540	  771.9	  521.7	 8090.0	...
5615541	  771.6	  521.9	 8089.0	...
5615542	  771.1	  521.9	 8089.0	...
5615543	  770.5	  521.8	 8090.0	...
5615544	  770.3	  521.6	 8090.0	...
5615545	  770.5	  521.6	 8089.0	...
5615546	  770.8	  521.9	 8087.0	...
5615547	  770.9	  522.2	 8084.0	...
5615548	  771.0	  522.3	 8085.0	...
5615549	  771.0	  522.3	 8086.0	...
5615550	  771.1	  522.6	 8087.0	...
5615551	  771.2	  522.8	 8087.0	...
5615552	  771.4	  522.9	 8086.0	...
5615553	  771.6	  522.8	 8086.0	...
5615554	  771.8	  522.6	 8085.0	...
5615555	  771.8	  522.4	 8086.0	...
5615556	  771.8	  522.2	 8087.0	...
5615557	  771.6	  522.0	 8089.0	...
5615558	  771.4	  521.8	 8088.0	...
5615559	  771.2	  521.8	 8088.0	...
5615560	  771.0	  521.8	 8088.0	...
5615561	  771.0	  521.8	 8087.0	...
5615562	  771.1	  521.6	 8088.0	...
5615563	  771.2	  521.4	 8089.0	...
5615564	  771.2	  521.9	 8091.0	...
5615565	  771.2	  522.8	 8089.0	...
5615566	  771.3	  523.7	 8088.0	...
5615567	  771.0	  523.5	 8089.0	...
5615568	  770.7	  523.1	 8092.0	...
5615569	  770.6	  522.6	 8095.0	...
5615570	  770.6	  522.7	 8096.0	...
5615571	  770.6	  522.9	 8099.0	...
5615572	  770.6	  523.1	 8101.0	...
5615573	  770.3	  523.3	 8103.0	...
5615574	  770.1	  523.4	 8103.0	...
5615575	  769.7	  523.3	 8103.0	...
5615576	  769.5	  523.0	 8099.0	...
5615577	  769.4	  522.8	 8095.0	...
5615578	  769.8	  522.6	 8091.0	...
5615579	  770.2	  522.1	 8093.0	...
5615580	  770.4	  521.5	 8095.0	...
5615581	  770.2	  520.9	 8097.0	...
5615582	  770.0	  520.7	 8098.0	...
5615583	  769.8	  520.7	 8098.0	...
5615584	  769.9	  520.7	 8097.0	...
5615585	  769.9	  520.7	 8096.0	...
5615586	  769.9	  520.8	 8096.0	...
5615587	  769.9	  520.8	 8097.0	...
5615588	  769.9	  520.9	 8097.0	...
5615589	  770.0	  520.9	 8095.0	...
5615590	  769.8	  521.0	 8094.0	...
5615591	  769.6	  520.6	 8093.0	...
5615592	  769.4	  520.3	 8095.0	...
5615593	  769.4	  520.3	 8096.0	...
5615594	  769.6	  520.7	 8096.0	...
5615595	  769.7	  520.9	 8097.0	...
5615596	  769.5	  520.6	 8097.0	...
5615597	  769.5	  520.5	 8097.0	...
5615598	  769.4	  520.7	 8098.0	...
5615599	  769.4	  521.1	 8100.0	...
5615600	  769.2	  521.2	 8102.0	...
5615601	  769.1	  521.4	 8103.0	...
5615602	  769.0	  521.5	 8103.0	...
5615603	  769.0	  521.7	 8100.0	...
5615604	  768.9	  522.0	 8097.0	...
5615605	  768.7	  521.6	 8095.0	...
5615606	  768.7	  521.1	 8094.0	...
5615607	  768.6	  520.4	 8092.0	...
5615608	  768.7	  520.3	 8091.0	...
5615609	  768.6	  519.9	 8094.0	...
5615610	  768.5	  519.5	 8098.0	...
5615611	  768.4	  518.8	 8101.0	...
5615612	  768.2	  518.4	 8100.0	...
5615613	  768.1	  518.5	 8100.0	...
5615614	  768.2	  519.0	 8103.0	...
5615615	  768.5	  519.4	 8106.0	...
5615616	  768.9	  519.4	 8108.0	...
5615617	  769.2	  519.2	 8111.0	...
5615618	  769.4	  519.1	 8113.0	...
5615619	  769.6	  519.0	 8113.0	...
5615620	  769.3	  518.8	 8112.0	...
5615621	  769.0	  518.5	 8111.0	...
5615622	  768.6	  518.1	 8110.0	...
5615623	  768.5	  517.9	 8113.0	...
5615624	  768.3	  517.7	 8117.0	...
5615625	  768.1	  517.7	 8119.0	...
5615626	  767.8	  517.7	 8117.0	...
5615627	  767.9	  517.7	 8114.0	...
5615628	  768.1	  517.8	 8114.0	...
5615629	  768.3	  517.8	 8114.0	...
5615630	  768.3	  517.9	 8115.0	...
5615631	  768.3	  517.9	 8114.0	...
5615632	  768.3	  517.9	 8113.0	...
5615633	  768.3	  517.6	 8113.0	...
5615634	  768.2	  517.4	 8114.0	...
5615635	  768.1	  517.1	 8116.0	...
5615636	  768.0	  517.0	 8116.0	...
5615637	  767.9	  516.8	 8116.0	...
5615638	  767.9	  517.0	 8116.0	...
5615639	  767.9	  517.3	 8115.0	...
5615640	  767.9	  517.6	 8115.0	...
5615641	  767.7	  517.3	 8117.0	...
5615642	  767.7	  517.1	 8118.0	...
5615643	  767.2	  516.9	 8119.0	...
5615644	  766.7	  517.0	 8117.0	...
5615645	  766.7	  517.1	 8115.0	...
5615646	  767.0	  517.1	 8120.0	...
5615647	  767.3	  517.0	 8124.0	...
5615648	  767.3	  517.1	 8127.0	...
5615649	  767.4	  517.2	 8126.0	...
5615650	  767.5	  517.3	 8125.0	...
5615651	  767.6	  517.3	 8125.0	...
5615652	  767.6	  517.1	 8124.0	...
5615653	  767.5	  516.8	 8126.0	...
5615654	  767.4	  516.3	 8128.0	...
5615655	  767.2	  516.1	 8128.0	...
5615656	  767.1	  516.0	 8126.0	...
5615657	  766.9	  516.1	 8123.0	...
5615658	  766.8	  516.1	 8122.0	...
5615659	  766.6	  516.1	 8120.0	...
5615660	  766.4	  516.0	 8120.0	...
5615661	  766.4	  515.9	 8120.0	...
5615662	  766.3	  515.8	 8120.0	...
5615663	  766.2	  515.6	 8123.0	...
5615664	  765.9	  515.5	 8125.0	...
5615665	  765.7	  515.5	 8127.0	...
5615666	  765.7	  515.6	 8123.0	...
5615667	  765.8	  515.6	 8119.0	...
5615668	  766.1	  515.8	 8117.0	...
5615669	  766.2	  516.2	 8116.0	...
5615670	  766.3	  516.5	 8116.0	...
5615671	  766.3	  516.6	 8116.0	...
5615672	  766.4	  516.6	 8116.0	...
5615673	  766.4	  516.6	 8116.0	...
5615674	  766.3	  516.5	 8113.0	...
5615675	  766.2	  516.3	 8110.0	...
5615676	  766.3	  516.2	 8110.0	...
5615677	  766.4	  516.1	 8114.0	...
5615678	  766.5	  516.0	 8118.0	...
5615679	  766.4	  516.2	 8119.0	...
5615680	  766.2	  516.4	 8120.0	...
5615681	  766.0	  516.6	 8120.0	...
5615682	  765.8	  516.6	 8120.0	...
5615683	  765.7	  516.7	 8120.0	...
5615684	  766.0	  516.7	 8118.0	...
5615685	  766.2	  516.8	 8117.0	...
5615686	  766.2	  516.8	 8120.0	...
5615687	  765.9	  516.7	 8125.0	...
5615688	  765.6	  516.3	 8127.0	...
5615689	  765.3	  515.9	 8124.0	...
5615690	  764.9	  515.6	 8121.0	...
5615691	  764.7	  515.8	 8122.0	...
5615692	  764.8	  515.9	 8123.0	...
5615693	  765.0	  516.0	 8123.0	...
5615694	  764.7	  516.0	 8125.0	...
5615695	  764.3	  516.1	 8126.0	...
5615696	  764.0	  516.3	 8124.0	...
5615697	  764.0	  516.5	 8121.0	...
5615698	  764.1	  516.7	 8118.0	...
5615699	  764.2	  516.7	 8118.0	...
5615700	  764.3	  516.1	 8117.0	...
5615701	  764.1	  515.1	 8116.0	...
5615702	  763.8	  513.9	 8115.0	...
5615703	  763.8	  513.4	 8114.0	...
5615704	  764.0	  513.3	 8114.0	...
5615705	  764.3	  513.3	 8113.0	...
5615706	  764.4	  513.4	 8112.0	...
5615707	  764.5	  513.7	 8110.0	...
5615708	  764.5	  514.3	 8109.0	...
5615709	  764.5	  515.2	 8108.0	...
5615710	  764.5	  515.9	 8108.0	...
5615711	  764.6	  516.1	 8108.0	...
5615712	  764.7	  516.0	 8110.0	...
5615713	  764.8	  515.9	 8113.0	...
5615714	  764.7	  516.0	 8113.0	...
5615715	  764.4	  516.1	 8112.0	...
5615716	  763.8	  516.2	 8110.0	...
5615717	  763.3	  516.2	 8111.0	...
5615718	  763.2	  516.2	 8112.0	...
5615719	  763.4	  516.0	 8111.0	...
5615720	  763.7	  515.9	 8109.0	...
5615721	  763.8	  515.9	 8105.0	...
5615722	  763.8	  515.9	 8103.0	...
5615723	  763.7	  515.9	 8100.0	...
5615724	  763.7	  515.9	 8098.0	...
5615725	  763.5	  516.0	 8096.0	...
5615726	  763.3	  516.2	 8096.0	...
5615727	  763.4	  516.3	 8096.0	...
5615728	  763.5	  516.0	 8096.0	...
5615729	  763.4	  515.5	 8095.0	...
5615730	  763.2	  515.1	 8095.0	...
5615731	  763.2	  515.3	 8095.0	...
5615732	  763.0	  515.7	 8095.0	...
5615733	  763.0	  516.1	 8098.0	...
5615734	  763.0	  515.9	 8101.0	...
5615735	  763.1	  515.4	 8104.0	...
5615736	  763.1	  514.7	 8105.0	...
5615737	  763.0	  514.6	 8107.0	...
5615738	  762.9	  514.4	 8109.0	...
5615739	  762.9	  514.5	 8111.0	...
5615740	  762.9	  514.6	 8112.0	...
5615741	  762.8	  514.6	 8113.0	...
5615742	  762.7	  514.8	 8115.0	...
5615743	  762.7	  515.3	 8115.0	...
5615744	  762.9	  515.8	 8115.0	...
5615745	  763.0	  515.9	 8111.0	...
5615746	  763.0	  515.7	 8108.0	...
5615747	  762.9	  515.4	 8106.0	...
5615748	  762.9	  515.1	 8108.0	...
5615749	  762.9	  514.7	 8109.0	...
5615750	  762.9	  514.2	 8112.0	...
5615751	  762.6	  513.9	 8114.0	...
5615752	  762.3	  513.6	 8116.0	...
5615753	  762.4	  513.4	 8116.0	...
5615754	  762.7	  513.4	 8115.0	...
5615755	  763.0	  513.4	 8114.0	...
5615756	  763.1	  513.4	 8113.0	...
5615757	  763.2	  513.4	 8114.0	...
5615758	  762.9	  513.4	 8116.0	...
5615759	  762.6	  512.9	 8118.0	...
5615760	  762.1	  512.5	 8118.0	...
5615761	  761.9	  512.1	 8118.0	...
5615762	  761.7	  512.2	 8118.0	...
5615763	  761.6	  512.2	 8118.0	...
5615764	  761.4	  512.3	 8116.0	...
5615765	  761.1	  512.4	 8113.0	...
5615766	  760.9	  512.5	 8108.0	...
5615767	  760.7	  512.5	 8106.0	...
5615768	  760.6	  512.6	 8106.0	...
5615769	  760.6	  512.6	 8105.0	...
5615770	  760.8	  512.5	 8104.0	...
5615771	  761.0	  512.5	 8103.0	...
5615772	  761.1	  512.7	 8102.0	...
5615773	  761.2	  513.0	 8101.0	...
5615774	  761.1	  513.0	 8101.0	...
5615775	  761.0	  512.8	 8101.0	...
5615776	  760.7	  512.7	 8102.0	...
5615777	  760.5	  512.7	 8103.0	...
5615778	  760.3	  513.0	 8100.0	...
5615779	  760.4	  513.2	 8098.0	...
5615780	  760.4	  513.4	 8095.0	...
5615781	  760.0	  513.3	 8097.0	...
5615782	  759.6	  513.4	 8098.0	...
5615783	  759.4	  513.4	 8100.0	...
5615784	  759.8	  513.3	 8101.0	...
5615785	  760.1	  513.3	 8101.0	...
5615786	  760.2	  513.3	 8101.0	...
5615787	  760.1	  513.3	 8101.0	...
5615788	  760.0	  513.2	 8101.0	...
5615789	  760.2	  513.2	 8100.0	...
5615790	  760.4	  513.2	 8097.0	...
5615791	  760.4	  513.3	 8092.0	...
5615792	  760.2	  513.4	 8089.0	...
5615793	  760.0	  513.2	 8088.0	...
5615794	  760.0	  513.1	 8088.0	...
5615795	  760.0	  513.0	 8089.0	...
5615796	  760.0	  513.2	 8089.0	...
5615797	  760.1	  513.4	 8087.0	...
5615798	  760.0	  513.4	 8083.0	...
5615799	  759.9	  513.3	 8079.0	...
5615800	  759.8	  513.2	 8082.0	...
5615801	  760.0	  513.4	 8087.0	...
5615802	  760.1	  513.6	 8091.0	...
5615803	  760.1	  513.7	 8091.0	...
5615804	  759.9	  513.6	 8091.0	...
5615805	  759.7	  513.4	 8091.0	...
5615806	  759.2	  513.4	 8090.0	...
5615807	  759.0	  513.4	 8088.0	...
5615808	  758.7	  513.5	 8085.0	...
5615809	  758.6	  513.7	 8084.0	...
5615810	  758.8	  513.7	 8083.0	...
5615811	  759.8	  513.7	 8083.0	...
5615812	  760.7	  513.6	 8081.0	...
5615813	  761.0	  514.1	 8080.0	...
5615814	  760.6	  514.6	 8081.0	...
5615815	  760.2	  514.7	 8084.0	...
5615816	  760.3	  514.4	 8087.0	...
5615817	  760.4	  514.7	 8086.0	...
5615818	  760.6	  515.4	 8085.0	...
5615819	  760.6	  515.5	 8083.0	...
5615820	  760.4	  515.1	 8082.0	...
5615821	  760.2	  514.8	 8082.0	...
5615822	  760.1	  515.0	 8081.0	...
5615823	  760.1	  514.9	 8081.0	...
5615824	  760.0	  514.5	 8080.0	...
5615825	  759.4	  514.1	 8079.0	...
5615826	  759.0	  514.0	 8079.0	...
5615827	  758.6	  514.2	 8079.0	...
5615828	  758.6	  514.5	 8078.0	...
5615829	  759.0	  514.9	 8077.0	...
5615830	  759.6	  514.7	 8076.0	...
5615831	  760.1	  514.4	 8074.0	...
5615832	  760.5	  514.1	 8072.0	...
5615833	  760.6	  513.9	 8068.0	...
5615834	  760.4	  513.7	 8067.0	...
5615835	  759.9	  513.5	 8068.0	...
5615836	  759.4	  513.3	 8070.0	...
5615837	  759.1	  513.3	 8071.0	...
5615838	  759.1	  513.1	 8071.0	...
5615839	  759.0	  512.8	 8071.0	...
5615840	  758.9	  512.6	 8071.0	...
5615841	  758.7	  512.5	 8071.0	...
5615842	  758.5	  512.3	 8070.0	...
5615843	  758.3	  512.2	 8070.0	...
5615844	  758.4	  512.7	 8066.0	...
5615845	  758.7	  513.5	 8063.0	...
5615846	  759.1	  514.3	 8061.0	...
5615847	  759.6	  514.4	 8062.0	...
5615848	  759.8	  514.5	 8064.0	...
5615849	  759.8	  514.4	 8063.0	...
5615850	  759.6	  514.2	 8062.0	...
5615851	  759.7	  514.0	 8061.0	...
5615852	  759.8	  513.6	 8060.0	...
5615853	  759.8	  513.2	 8060.0	...
5615854	  759.7	  512.8	 8061.0	...
5615855	  759.3	  512.7	 8061.0	...
5615856	  758.8	  512.5	 8062.0	...
5615857	  758.4	  512.5	 8063.0	...
5615858	  758.3	  512.5	 8058.0	...
5615859	  758.3	  513.1	 8053.0	...
5615860	  758.4	  513.7	 8049.0	...
5615861	  758.6	  514.5	 8049.0	...
5615862	  758.8	  514.6	 8051.0	...
5615863	  759.1	  514.8	 8052.0	...
5615864	  759.3	  514.7	 8054.0	...
5615865	  759.5	  514.7	 8053.0	...
5615866	  759.8	  514.6	 8051.0	...
5615867	  759.9	  514.6	 8049.0	...
5615868	  759.9	  514.1	 8051.0	...
5615869	  759.8	  513.6	 8052.0	...
5615870	  759.6	  513.0	 8053.0	...
5615871	  759.1	  513.0	 8053.0	...
5615872	  758.7	  513.1	 8053.0	...
5615873	  758.5	  513.3	 8053.0	...
5615874	  758.7	  513.4	 8055.0	...
5615875	  759.0	  513.5	 8057.0	...
5615876	  759.3	  513.5	 8058.0	...
5615877	  759.4	  513.7	 8057.0	...
5615878	  759.0	  513.9	 8054.0	...
5615879	  758.5	  514.2	 8051.0	...
5615880	  758.2	  514.4	 8048.0	...
5615881	  758.4	  514.3	 8047.0	...
5615882	  758.6	  513.7	 8051.0	...
5615883	  758.4	  513.1	 8055.0	...
5615884	  758.3	  513.1	 8056.0	...
5615885	  758.2	  513.6	 8053.0	...
5615886	  758.2	  513.9	 8053.0	...
5615887	  758.8	  513.8	 8056.0	...
5615888	  759.4	  513.7	 8059.0	...
5615889	  759.5	  513.9	 8056.0	...
5615890	  759.0	  514.2	 8052.0	...
5615891	  759.2	  514.3	 8048.0	...
5615892	  759.7	  514.2	 8047.0	...
5615893	  760.2	  514.3	 8047.0	...
5615894	  760.0	  514.4	 8046.0	...
5615895	  759.9	  514.5	 8045.0	...
5615896	  760.0	  514.6	 8046.0	...
5615897	  759.8	  514.3	 8049.0	...
5615898	  759.7	  513.9	 8053.0	...
5615899	  759.4	  513.5	 8054.0	...
5615900	  758.8	  513.3	 8055.0	...
5615901	  758.2	  513.0	 8053.0	...
5615902	  757.8	  513.2	 8052.0	...
5615903	  757.9	  513.6	 8051.0	...
5615904	  758.1	  514.0	 8046.0	...
5615905	  758.4	  513.9	 8042.0	...
5615906	  758.8	  513.5	 8039.0	...
5615907	  759.3	  513.3	 8041.0	...
5615908	  759.4	  513.5	 8040.0	...
5615909	  759.4	  513.7	 8039.0	...
5615910	  759.2	  513.6	 8037.0	...
5615911	  759.2	  513.3	 8037.0	...
5615912	  759.2	  513.1	 8037.0	...
5615913	  759.3	  513.8	 8032.0	...
5615914	  759.4	  514.6	 8027.0	...
5615915	  759.3	  514.7	 8026.0	...
5615916	  759.2	  513.9	 8031.0	...
5615917	  758.9	  513.1	 8034.0	...
5615918	  758.6	  513.0	 8033.0	...
5615919	  758.3	  513.0	 8031.0	...
5615920	  758.3	  513.1	 8030.0	...
5615921	  758.5	  512.9	 8029.0	...
5615922	  758.8	  512.7	 8027.0	...
5615923	  759.2	  512.5	 8027.0	...
5615924	  759.5	  512.6	 8026.0	...
5615925	  759.1	  513.5	 8024.0	...
5615926	  758.7	  514.4	 8021.0	...
5615927	  758.5	  515.3	 8023.0	...
5615928	  759.0	  515.2	 8027.0	...
5615929	  759.5	  515.0	 8030.0	...
5615930	  759.6	  514.8	 8029.0	...
5615931	  759.4	  514.6	 8029.0	...
5615932	  759.1	  514.6	 8029.0	...
5615933	  759.3	  514.6	 8028.0	...
5615934	  759.8	  514.6	 8028.0	...
5615935	  760.3	  514.7	 8029.0	...
5615936	  760.6	  514.9	 8031.0	...
5615937	  760.8	  515.1	 8029.0	...
5615938	  761.0	  515.2	 8025.0	...
5615939	  760.9	  515.2	 8020.0	...
5615940	  761.1	  515.1	 8018.0	...
5615941	  761.4	  515.0	 8019.0	...
5615942	  761.8	  514.6	 8021.0	...
5615943	  761.8	  514.3	 8023.0	...
5615944	  760.9	  514.0	 8022.0	...
5615945	  760.0	  514.0	 8024.0	...
5615946	  759.1	  513.7	 8025.0	...
5615947	  759.1	  513.3	 8026.0	...
5615948	  759.1	  513.1	 8027.0	...
5615949	  759.2	  513.2	 8028.0	...
5615950	  759.2	  513.8	 8028.0	...
5615951	  759.5	  514.2	 8026.0	...
5615952	  759.9	  514.6	 8024.0	...
5615953	  760.5	  514.5	 8024.0	...
5615954	  760.8	  514.5	 8024.0	...
5615955	  761.1	  514.5	 8024.0	...
5615956	  761.3	  514.5	 8023.0	...
5615957	  761.4	  514.6	 8021.0	...
5615958	  761.5	  514.6	 8019.0	...
5615959	  761.5	  514.7	 8017.0	...
5615960	  761.5	  514.8	 8016.0	...
5615961	  761.3	  514.5	 8014.0	...
5615962	  761.2	  514.2	 8014.0	...
5615963	  761.4	  513.9	 8015.0	...
5615964	  761.7	  513.9	 8015.0	...
5615965	  761.4	  513.9	 8016.0	...
5615966	  760.8	  513.8	 8017.0	...
5615967	  760.2	  513.7	 8018.0	...
5615968	  760.2	  514.0	 8019.0	...
5615969	  760.4	  514.3	 8017.0	...
5615970	  760.7	  514.4	 8015.0	...
5615971	  761.2	  514.2	 8014.0	...
5615972	  761.5	  514.0	 8013.0	...
5615973	  761.8	  514.0	 8011.0	...
5615974	  761.8	  514.0	 8011.0	...
5615975	  762.0	  514.2	 8012.0	...
5615976	  762.2	  514.3	 8015.0	...
5615977	  762.4	  514.4	 8016.0	...
5615978	  762.5	  514.4	 8015.0	...
5615979	  762.6	  514.5	 8014.0	...
5615980	  762.6	  514.1	 8013.0	...
5615981	  762.5	  513.7	 8013.0	...
5615982	  762.5	  513.2	 8012.0	...
5615983	  762.6	  513.0	 8011.0	...
5615984	  762.7	  513.3	 8010.0	...
5615985	  762.6	  513.6	 8009.0	...
5615986	  762.4	  513.8	 8010.0	...
5615987	  762.1	  513.6	 8010.0	...
5615988	  762.1	  513.7	 8007.0	...
5615989	  762.2	  513.9	 8003.0	...
5615990	  762.2	  514.2	 8000.0	...
5615991	  762.3	  514.5	 7999.0	...
5615992	  762.4	  514.7	 7998.0	...
5615993	  762.6	  515.0	 7999.0	...
5615994	  762.8	  514.9	 8000.0	...
5615995	  762.9	  514.6	 8002.0	...
5615996	  762.9	  514.4	 8000.0	...
5615997	  762.9	  514.3	 7998.0	...
5615998	  762.9	  514.4	 7997.0	...
5615999	  762.9	  514.6	 7998.0	...
5616000	  762.7	  514.3	 7999.0	...
5616001	  762.6	  514.1	 7999.0	...
5616002	  762.3	  513.8	 7999.0	...
5616003	  762.2	  513.9	 7999.0	...
5616004	  762.2	  514.0	 7998.0	...
5616005	  762.3	  514.2	 7998.0	...
5616006	  762.6	  514.5	 7999.0	...
5616007	  763.0	  514.8	 8000.0	...
5616008	  763.2	  514.3	 7999.0	...
5616009	  763.3	  513.7	 7998.0	...
5616010	  763.7	  513.1	 7997.0	...
5616011	  764.1	  513.1	 7997.0	...
5616012	  764.5	  513.0	 7996.0	...
5616013	  764.5	  513.5	 7995.0	...
5616014	  764.5	  514.1	 7996.0	...
5616015	  764.6	  514.6	 7998.0	...
5616016	  764.7	  514.7	 8000.0	...
5616017	  764.8	  514.7	 8000.0	...
5616018	  764.8	  514.8	 8000.0	...
5616019	  764.7	  515.0	 8000.0	...
5616020	  764.7	  515.1	 8000.0	...
5616021	  764.8	  515.1	 8000.0	...
5616022	  765.0	  515.9	 7998.0	...
EFIX R   5615483	5616022	540	  764.3	  516.2	   8077
SSACC R  5616023
5616023	  764.8	  517.9	 7995.0	...
5616024	  764.3	  520.0	 7993.0	...
5616025	  763.4	  521.9	 7994.0	...
5616026	  762.7	  523.1	 7995.0	...
5616027	  761.4	  525.3	 7996.0	...
5616028	  760.0	  528.3	 7998.0	...
5616029	  757.1	  531.8	 7998.0	...
5616030	  754.9	  535.3	 8001.0	...
5616031	  752.1	  538.3	 8006.0	...
5616032	  749.9	  541.9	 8011.0	...
5616033	  747.2	  545.4	 8013.0	...
5616034	  743.7	  548.7	 8014.0	...
5616035	  740.7	  550.7	 8015.0	...
5616036	  738.4	  552.4	 8016.0	...
5616037	  737.1	  554.1	 8016.0	...
5616038	  735.6	  557.1	 8015.0	...
5616039	  734.4	  560.1	 8015.0	...
5616040	  733.7	  562.7	 8015.0	...
5616041	  733.7	  564.7	 8013.0	...
ESACC R  5616023	5616041	19	  764.8	  517.9	  733.7	  564.7	   1.19	     84
SFIX R   5616042
5616042	  733.2	  566.7	 8011.0	...
5616043	  732.7	  568.0	 8010.0	...
5616044	  732.2	  568.8	 8006.0	...
5616045	  732.1	  568.8	 8000.0	...
5616046	  732.5	  569.6	 7995.0	...
5616047	  732.9	  571.0	 7998.0	...
5616048	  733.3	  572.5	 8001.0	...
5616049	  733.5	  574.4	 8006.0	...
5616050	  733.7	  575.7	 8008.0	...
5616051	  734.2	  578.4	 8010.0	...
5616052	  734.3	  580.3	 8011.0	...
5616053	  734.5	  583.0	 8012.0	...
5616054	  734.5	  584.5	 8012.0	...
5616055	  734.8	  586.2	 8012.0	...
5616056	  734.8	  587.0	 8012.0	...
5616057	  734.8	  587.0	 8012.0	...
5616058	  734.8	  586.5	 8013.0	...
5616059	  734.9	  585.6	 8016.0	...
5616060	  734.9	  585.2	 8021.0	...
5616061	  734.8	  583.6	 8025.0	...
5616062	  734.7	  582.4	 8028.0	...
5616063	  734.5	  580.6	 8028.0	...
5616064	  734.2	  579.1	 8028.0	...
MSG	5616065 0000 _ Number On
5616065	  734.2	  577.5	 8029.0	...
5616066	  734.0	  575.8	 8031.0	...
5616067	  733.9	  575.2	 8032.0	...
5616068	  733.6	  574.6	 8032.0	...
5616069	  733.4	  575.0	 8031.0	...
5616070	  733.2	  575.4	 8031.0	...
5616071	  732.7	  575.7	 8030.0	...
5616072	  732.1	  575.9	 8031.0	...
5616073	  731.9	  576.5	 8030.0	...
5616074	  731.4	  577.8	 8029.0	...
5616075	  730.9	  578.8	 8031.0	...
5616076	  730.3	  579.5	 8034.0	...
5616077	  730.3	  579.3	 8036.0	...
5616078	  730.4	  579.2	 8036.0	...
5616079	  730.6	  579.5	 8036.0	...
5616080	  730.8	  580.1	 8033.0	...
5616081	  731.1	  580.7	 8030.0	...
5616082	  731.3	  581.0	 8028.0	...
5616083	  732.3	  581.1	 8029.0	...
5616084	  733.2	  580.6	 8030.0	...
5616085	  733.8	  580.1	 8031.0	...
5616086	  733.8	  579.7	 8031.0	...
5616087	  733.7	  579.7	 8031.0	...
5616088	  733.6	  579.9	 8030.0	...
5616089	  733.4	  580.1	 8028.0	...
5616090	  733.6	  580.7	 8025.0	...
5616091	  733.9	  581.1	 8024.0	...
5616092	  734.3	  581.5	 8024.0	...
5616093	  734.3	  581.2	 8025.0	...
5616094	  734.4	  580.9	 8026.0	...
5616095	  734.2	  580.1	 8025.0	...
5616096	  734.0	  579.7	 8024.0	...
5616097	  733.8	  579.7	 8023.0	...
5616098	  733.8	  580.1	 8021.0	...
5616099	  733.9	  580.3	 8020.0	...
5616100	  734.0	  580.1	 8018.0	...
5616101	  734.0	  580.0	 8018.0	...
5616102	  733.7	  579.5	 8018.0	...
5616103	  733.2	  578.9	 8018.0	...
5616104	  733.2	  578.5	 8018.0	...
5616105	  733.7	  578.7	 8018.0	...
5616106	  734.1	  578.6	 8019.0	...
5616107	  733.9	  578.2	 8020.0	...
5616108	  733.6	  577.8	 8018.0	...
5616109	  733.5	  577.8	 8016.0	...
5616110	  733.4	  578.1	 8014.0	...
5616111	  733.4	  578.2	 8014.0	...
5616112	  733.5	  578.1	 8015.0	...
5616113	  733.7	  578.3	 8014.0	...
5616114	  734.1	  578.9	 8014.0	...
5616115	  734.3	  579.4	 8014.0	...
5616116	  734.5	  579.5	 8013.0	...
5616117	  734.6	  579.6	 8013.0	...
5616118	  734.4	  579.9	 8013.0	...
5616119	  734.1	  580.0	 8016.0	...
5616120	  733.9	  579.8	 8019.0	...
5616121	  734.0	  579.6	 8023.0	...
5616122	  734.0	  579.3	 8024.0	...
5616123	  733.8	  579.0	 8022.0	...
5616124	  733.7	  578.7	 8019.0	...
5616125	  733.6	  578.8	 8018.0	...
5616126	  733.7	  578.8	 8019.0	...
5616127	  733.6	  578.9	 8018.0	...
5616128	  733.4	  579.2	 8012.0	...
5616129	  733.3	  579.7	 8006.0	...
5616130	  733.2	  580.1	 8003.0	...
5616131	  733.3	  580.0	 8005.0	...
5616132	  733.6	  580.0	 8006.0	...
5616133	  733.9	  579.8	 8007.0	...
5616134	  734.1	  579.6	 8008.0	...
5616135	  734.1	  579.2	 8007.0	...
5616136	  734.0	  578.9	 8006.0	...
5616137	  733.9	  578.6	 8004.0	...
5616138	  733.9	  578.4	 8004.0	...
5616139	  734.0	  578.0	 8006.0	...
5616140	  734.1	  577.6	 8007.0	...
5616141	  734.0	  577.4	 8009.0	...
5616142	  733.9	  577.4	 8009.0	...
5616143	  734.0	  577.8	 8008.0	...
5616144	  734.3	  578.2	 8007.0	...
5616145	  734.5	  578.2	 8007.0	...
5616146	  734.4	  577.8	 8007.0	...
5616147	  734.3	  577.9	 8008.0	...
5616148	  734.1	  578.4	 8010.0	...
5616149	  734.0	  578.6	 8011.0	...
5616150	  733.8	  578.1	 8011.0	...
5616151	  733.6	  577.7	 8007.0	...
5616152	  733.5	  577.5	 8004.0	...
5616153	  733.4	  577.7	 7996.0	...
5616154	  733.3	  578.0	 7991.0	...
5616155	  733.2	  577.4	 7992.0	...
5616156	  733.1	  576.6	 7997.0	...
5616157	  733.0	  575.7	 8002.0	...
5616158	  733.1	  575.7	 8002.0	...
5616159	  733.2	  575.7	 8002.0	...
5616160	  733.4	  575.8	 8003.0	...
5616161	  733.5	  576.0	 8003.0	...
5616162	  733.5	  576.3	 8000.0	...
5616163	  733.4	  576.5	 7997.0	...
5616164	  733.4	  576.6	 7994.0	...
5616165	  733.2	  576.5	 7993.0	...
5616166	  733.1	  576.4	 7995.0	...
5616167	  733.3	  576.2	 7997.0	...
5616168	  733.5	  576.1	 8000.0	...
5616169	  733.7	  576.1	 7998.0	...
5616170	  733.8	  576.2	 7996.0	...
5616171	  733.9	  576.1	 7994.0	...
5616172	  734.0	  575.5	 7994.0	...
5616173	  733.9	  575.0	 7995.0	...
5616174	  734.1	  574.5	 7996.0	...
5616175	  734.5	  574.6	 7996.0	...
5616176	  734.6	  574.6	 7995.0	...
5616177	  734.4	  574.6	 7995.0	...
5616178	  734.6	  574.6	 7995.0	...
5616179	  734.9	  574.6	 7994.0	...
5616180	  734.8	  574.7	 7993.0	...
5616181	  734.4	  574.8	 7990.0	...
5616182	  734.0	  575.2	 7988.0	...
5616183	  734.2	  575.7	 7988.0	...
5616184	  734.2	  576.2	 7988.0	...
5616185	  734.1	  576.4	 7989.0	...
5616186	  734.0	  576.4	 7989.0	...
5616187	  734.0	  576.3	 7990.0	...
5616188	  734.0	  576.1	 7991.0	...
5616189	  734.0	  576.4	 7992.0	...
5616190	  733.9	  576.8	 7992.0	...
EFIX R   5616042	5616190	149	  733.6	  578.0	   8012
SSACC R  5616191
5616191	  733.7	  577.0	 7992.0	...
5616192	  733.5	  576.6	 7991.0	...
5616193	  733.8	  576.0	 7991.0	...
5616194	  734.0	  574.2	 7991.0	...
5616195	  734.7	  571.8	 7990.0	...
5616196	  735.0	  569.0	 7988.0	...
5616197	  736.1	  565.8	 7990.0	...
5616198	  737.1	  561.7	 7995.0	...
5616199	  739.1	  555.1	 7999.0	...
5616200	  741.0	  548.5	 8000.0	...
5616201	  743.8	  541.2	 7998.0	...
5616202	  746.4	  535.4	 7989.0	...
5616203	  748.9	  529.4	 7981.0	...
5616204	  752.0	  523.4	 7975.0	...
5616205	  754.6	  518.3	 7975.0	...
5616206	  757.0	  514.3	 7974.0	...
5616207	  758.3	  512.0	 7973.0	...
5616208	  759.7	  510.3	 7970.0	...
5616209	  760.7	  509.9	 7962.0	...
5616210	  761.2	  510.3	 7956.0	...
5616211	  761.6	  511.7	 7947.0	...
ESACC R  5616191	5616211	21	  733.7	  577.0	  761.6	  511.7	   1.51	    131
SFIX R   5616212
5616212	  761.4	  514.3	 7944.0	...
5616213	  761.3	  517.2	 7940.0	...
5616214	  761.1	  519.7	 7940.0	...
5616215	  761.2	  521.6	 7940.0	...
5616216	  761.3	  523.5	 7943.0	...
5616217	  761.3	  525.8	 7947.0	...
5616218	  761.4	  527.4	 7950.0	...
5616219	  762.0	  528.5	 7949.0	...
5616220	  762.6	  528.8	 7951.0	...
5616221	  763.7	  528.4	 7952.0	...
5616222	  764.2	  528.0	 7954.0	...
5616223	  764.6	  527.5	 7949.0	...
5616224	  764.5	  526.8	 7946.0	...
5616225	  764.3	  526.2	 7942.0	...
5616226	  764.3	  525.7	 7941.0	...
5616227	  764.3	  525.6	 7940.0	...
5616228	  764.4	  525.6	 7938.0	...
5616229	  764.6	  526.0	 7936.0	...
5616230	  765.0	  526.3	 7935.0	...
5616231	  765.0	  526.0	 7934.0	...
5616232	  764.9	  525.2	 7934.0	...
5616233	  764.8	  524.5	 7932.0	...
5616234	  765.2	  524.6	 7929.0	...
5616235	  765.7	  524.5	 7927.0	...
5616236	  766.0	  524.2	 7924.0	...
5616237	  766.1	  524.6	 7921.0	...
5616238	  766.3	  525.4	 7918.0	...
5616239	  766.6	  526.2	 7920.0	...
5616240	  767.0	  526.1	 7921.0	...
5616241	  767.1	  526.0	 7920.0	...
5616242	  767.0	  526.1	 7917.0	...
5616243	  766.5	  526.4	 7914.0	...
5616244	  766.0	  526.8	 7912.0	...
5616245	  765.9	  526.9	 7912.0	...
5616246	  766.1	  527.0	 7911.0	...
5616247	  766.3	  527.0	 7911.0	...
5616248	  766.5	  526.8	 7912.0	...
5616249	  766.5	  526.7	 7912.0	...
5616250	  766.3	  526.1	 7911.0	...
5616251	  765.7	  525.5	 7909.0	...
5616252	  765.2	  525.1	 7908.0	...
5616253	  764.9	  525.7	 7905.0	...
5616254	  765.2	  526.2	 7903.0	...
5616255	  765.4	  526.5	 7901.0	...
5616256	  765.6	  526.8	 7898.0	...
5616257	  765.6	  527.0	 7900.0	...
5616258	  765.8	  527.3	 7903.0	...
5616259	  765.9	  527.4	 7907.0	...
5616260	  766.1	  527.5	 7908.0	...
5616261	  766.0	  527.5	 7908.0	...
5616262	  765.9	  526.8	 7908.0	...
5616263	  766.0	  526.2	 7906.0	...
5616264	  766.0	  525.5	 7904.0	...
5616265	  766.1	  525.5	 7903.0	...
5616266	  765.8	  525.9	 7904.0	...
5616267	  765.5	  526.3	 7906.0	...
5616268	  765.3	  526.9	 7905.0	...
5616269	  765.3	  527.0	 7903.0	...
5616270	  765.5	  527.0	 7899.0	...
5616271	  765.7	  526.7	 7896.0	...
5616272	  766.0	  526.5	 7895.0	...
5616273	  766.1	  526.4	 7897.0	...
5616274	  766.2	  526.4	 7899.0	...
5616275	  766.3	  526.8	 7900.0	...
5616276	  766.5	  527.2	 7900.0	...
5616277	  766.7	  527.6	 7900.0	...
5616278	  766.8	  527.6	 7899.0	...
5616279	  766.8	  527.7	 7898.0	...
5616280	  766.7	  527.9	 7895.0	...
5616281	  766.7	  528.1	 7894.0	...
5616282	  766.6	  528.1	 7892.0	...
5616283	  766.7	  528.0	 7890.0	...
5616284	  766.7	  528.0	 7887.0	...
5616285	  766.1	  528.0	 7882.0	...
5616286	  765.6	  528.1	 7880.0	...
5616287	  765.2	  527.9	 7878.0	...
5616288	  765.5	  527.7	 7877.0	...
5616289	  766.0	  527.5	 7877.0	...
5616290	  766.4	  527.4	 7876.0	...
5616291	  766.7	  527.4	 7876.0	...
5616292	  766.8	  527.7	 7875.0	...
5616293	  766.6	  528.2	 7874.0	...
5616294	  766.1	  528.6	 7873.0	...
5616295	  765.7	  528.9	 7872.0	...
5616296	  765.7	  529.0	 7872.0	...
5616297	  766.1	  529.0	 7872.0	...
5616298	  766.4	  528.9	 7873.0	...
5616299	  766.3	  528.8	 7870.0	...
5616300	  766.4	  528.8	 7866.0	...
5616301	  766.5	  529.0	 7863.0	...
5616302	  766.6	  529.2	 7863.0	...
5616303	  766.5	  529.4	 7863.0	...
5616304	  766.3	  529.5	 7860.0	...
5616305	  766.1	  529.6	 7857.0	...
5616306	  765.9	  529.7	 7854.0	...
5616307	  765.8	  529.7	 7852.0	...
5616308	  765.8	  529.5	 7850.0	...
5616309	  766.0	  529.2	 7847.0	...
5616310	  766.0	  528.9	 7845.0	...
5616311	  765.9	  528.8	 7844.0	...
5616312	  765.6	  529.2	 7844.0	...
5616313	  765.4	  529.6	 7844.0	...
5616314	  765.3	  530.0	 7844.0	...
5616315	  765.3	  529.9	 7846.0	...
5616316	  765.3	  529.9	 7848.0	...
5616317	  765.2	  529.7	 7850.0	...
5616318	  765.6	  529.2	 7849.0	...
5616319	  766.1	  528.7	 7847.0	...
5616320	  766.7	  528.9	 7845.0	...
5616321	  766.8	  529.4	 7844.0	...
5616322	  766.9	  529.9	 7844.0	...
5616323	  766.8	  529.8	 7837.0	...
5616324	  766.8	  530.4	 7832.0	...
5616325	  766.8	  531.0	 7827.0	...
5616326	  766.7	  531.7	 7828.0	...
5616327	  766.6	  531.7	 7827.0	...
5616328	  767.0	  531.9	 7825.0	...
5616329	  767.5	  532.0	 7822.0	...
5616330	  767.4	  531.6	 7821.0	...
5616331	  766.9	  531.1	 7818.0	...
5616332	  766.8	  531.0	 7817.0	...
5616333	  767.1	  531.5	 7815.0	...
5616334	  767.6	  531.9	 7815.0	...
5616335	  767.7	  531.9	 7814.0	...
5616336	  767.7	  531.2	 7813.0	...
5616337	  767.6	  530.5	 7811.0	...
5616338	  767.5	  530.0	 7809.0	...
5616339	  767.3	  530.2	 7805.0	...
5616340	  767.0	  530.5	 7803.0	...
5616341	  766.8	  530.8	 7801.0	...
5616342	  766.9	  531.8	 7800.0	...
5616343	  767.0	  532.6	 7800.0	...
5616344	  767.0	  532.6	 7797.0	...
5616345	  766.9	  531.9	 7795.0	...
5616346	  767.2	  531.7	 7794.0	...
5616347	  767.5	  532.1	 7787.0	...
5616348	  768.1	  532.6	 7780.0	...
5616349	  768.3	  532.7	 7777.0	...
5616350	  768.3	  532.8	 7781.0	...
5616351	  768.0	  532.8	 7783.0	...
5616352	  767.9	  532.7	 7780.0	...
5616353	  768.0	  532.7	 7777.0	...
5616354	  768.2	  532.8	 7775.0	...
5616355	  768.4	  533.4	 7774.0	...
5616356	  768.6	  533.8	 7770.0	...
5616357	  768.8	  534.1	 7764.0	...
5616358	  768.8	  534.2	 7757.0	...
5616359	  768.7	  534.3	 7755.0	...
5616360	  768.6	  534.4	 7755.0	...
5616361	  768.6	  534.3	 7755.0	...
5616362	  768.4	  534.1	 7754.0	...
5616363	  768.0	  533.9	 7748.0	...
5616364	  767.6	  533.8	 7740.0	...
5616365	  768.0	  534.0	 7734.0	...
5616366	  768.6	  534.1	 7732.0	...
5616367	  769.2	  534.3	 7730.0	...
MSG	5616368 0000 _ Number Off
5616368	  769.2	  534.4	 7730.0	...
5616369	  769.3	  534.6	 7725.0	...
5616370	  769.4	  534.7	 7720.0	...
5616371	  768.9	  535.0	 7714.0	...
5616372	  768.3	  535.2	 7712.0	...
5616373	  767.7	  535.3	 7712.0	...
5616374	  767.7	  535.1	 7711.0	...
5616375	  767.6	  534.9	 7711.0	...
5616376	  767.5	  534.8	 7711.0	...
5616377	  767.2	  535.2	 7704.0	...
5616378	  766.9	  535.7	 7698.0	...
5616379	  766.9	  535.9	 7690.0	...
5616380	  767.1	  535.7	 7687.0	...
5616381	  767.3	  535.5	 7686.0	...
5616382	  767.3	  535.6	 7686.0	...
5616383	  767.2	  535.8	 7685.0	...
5616384	  767.2	  535.9	 7683.0	...
5616385	  767.2	  535.7	 7680.0	...
5616386	  767.2	  535.3	 7678.0	...
5616387	  767.2	  535.0	 7673.0	...
5616388	  767.1	  535.0	 7667.0	...
5616389	  767.2	  535.0	 7664.0	...
5616390	  767.1	  535.0	 7662.0	...
5616391	  767.2	  535.0	 7662.0	...
5616392	  767.2	  535.0	 7662.0	...
5616393	  767.4	  535.0	 7662.0	...
5616394	  767.6	  535.2	 7661.0	...
5616395	  767.7	  535.7	 7654.0	...
5616396	  767.9	  536.1	 7647.0	...
5616397	  768.1	  536.3	 7640.0	...
5616398	  768.6	  536.3	 7641.0	...
5616399	  768.8	  536.2	 7639.0	...
5616400	  768.7	  536.2	 7635.0	...
5616401	  768.4	  536.1	 7631.0	...
5616402	  768.1	  535.9	 7629.0	...
5616403	  768.2	  535.9	 7626.0	...
5616404	  768.4	  536.1	 7625.0	...
5616405	  768.6	  536.3	 7625.0	...
5616406	  768.8	  536.3	 7625.0	...
5616407	  768.9	  536.4	 7624.0	...
5616408	  768.9	  536.4	 7620.0	...
5616409	  769.0	  536.4	 7615.0	...
5616410	  769.1	  536.5	 7611.0	...
5616411	  768.9	  536.5	 7608.0	...
5616412	  768.6	  536.6	 7605.0	...
5616413	  769.0	  536.6	 7599.0	...
5616414	  769.6	  536.6	 7595.0	...
5616415	  769.8	  536.6	 7593.0	...
5616416	  769.4	  536.5	 7592.0	...
5616417	  768.9	  536.4	 7589.0	...
5616418	  769.0	  536.9	 7586.0	...
5616419	  769.2	  537.4	 7581.0	...
5616420	  769.3	  538.1	 7578.0	...
5616421	  769.2	  538.3	 7575.0	...
5616422	  769.2	  538.5	 7573.0	...
5616423	  769.3	  538.7	 7573.0	...
5616424	  769.3	  538.6	 7573.0	...
5616425	  769.3	  538.2	 7567.0	...
5616426	  769.0	  537.8	 7562.0	...
5616427	  768.7	  537.4	 7558.0	...
5616428	  768.5	  537.2	 7561.0	...
5616429	  768.7	  537.1	 7563.0	...
5616430	  768.8	  537.2	 7560.0	...
5616431	  768.7	  537.3	 7553.0	...
5616432	  768.4	  537.3	 7547.0	...
5616433	  768.2	  537.4	 7544.0	...
5616434	  768.1	  537.6	 7545.0	...
5616435	  768.1	  537.7	 7543.0	...
5616436	  768.2	  537.9	 7541.0	...
5616437	  768.6	  538.3	 7535.0	...
5616438	  769.0	  538.7	 7532.0	...
5616439	  769.2	  538.9	 7530.0	...
5616440	  769.0	  538.7	 7527.0	...
5616441	  768.7	  538.6	 7524.0	...
5616442	  769.0	  538.7	 7521.0	...
5616443	  769.5	  538.8	 7522.0	...
5616444	  769.5	  538.9	 7520.0	...
5616445	  769.1	  539.0	 7519.0	...
5616446	  768.6	  539.0	 7513.0	...
5616447	  768.5	  538.8	 7510.0	...
5616448	  767.9	  538.7	 7506.0	...
5616449	  767.3	  538.5	 7503.0	...
5616450	  766.9	  538.7	 7499.0	...
5616451	  767.0	  539.4	 7493.0	...
5616452	  767.2	  540.1	 7491.0	...
5616453	  767.3	  540.8	 7489.0	...
5616454	  767.4	  540.5	 7489.0	...
5616455	  767.8	  540.2	 7488.0	...
5616456	  768.2	  540.2	 7485.0	...
5616457	  768.7	  540.4	 7479.0	...
5616458	  768.6	  540.5	 7474.0	...
5616459	  768.4	  540.3	 7471.0	...
5616460	  768.2	  539.9	 7470.0	...
5616461	  768.2	  539.7	 7468.0	...
5616462	  768.3	  539.7	 7460.0	...
5616463	  768.1	  539.9	 7454.0	...
5616464	  767.8	  540.1	 7450.0	...
5616465	  767.4	  540.1	 7452.0	...
5616466	  767.1	  540.1	 7449.0	...
5616467	  766.8	  539.8	 7444.0	...
5616468	  766.6	  539.6	 7440.0	...
5616469	  766.7	  539.6	 7440.0	...
5616470	  767.0	  539.8	 7441.0	...
5616471	  767.1	  540.0	 7440.0	...
5616472	  767.2	  540.1	 7440.0	...
5616473	  767.0	  540.2	 7438.0	...
5616474	  766.9	  540.4	 7435.0	...
5616475	  766.6	  540.5	 7431.0	...
5616476	  766.6	  540.6	 7427.0	...
5616477	  766.5	  540.8	 7423.0	...
5616478	  766.4	  540.9	 7417.0	...
5616479	  766.4	  540.9	 7413.0	...
5616480	  766.4	  541.0	 7410.0	...
5616481	  766.3	  541.0	 7410.0	...
5616482	  766.2	  541.2	 7410.0	...
5616483	  766.2	  541.3	 7411.0	...
5616484	  766.2	  541.4	 7411.0	...
5616485	  766.3	  541.4	 7408.0	...
5616486	  766.2	  541.5	 7405.0	...
5616487	  766.1	  541.5	 7400.0	...
5616488	  766.1	  541.4	 7400.0	...
5616489	  766.2	  541.2	 7400.0	...
5616490	  766.3	  541.0	 7401.0	...
5616491	  766.4	  540.7	 7401.0	...
5616492	  766.4	  540.7	 7396.0	...
5616493	  766.4	  540.8	 7388.0	...
5616494	  766.5	  540.9	 7381.0	...
5616495	  766.7	  541.0	 7382.0	...
5616496	  767.0	  541.2	 7385.0	...
5616497	  767.0	  541.6	 7384.0	...
5616498	  766.7	  541.9	 7379.0	...
5616499	  766.5	  541.7	 7375.0	...
5616500	  766.4	  541.3	 7376.0	...
5616501	  766.5	  541.2	 7377.0	...
5616502	  766.8	  541.9	 7376.0	...
5616503	  767.1	  542.6	 7374.0	...
5616504	  767.2	  543.0	 7372.0	...
5616505	  767.1	  542.9	 7371.0	...
5616506	  767.0	  542.9	 7370.0	...
5616507	  766.8	  543.0	 7369.0	...
5616508	  766.8	  543.0	 7367.0	...
5616509	  766.8	  543.0	 7366.0	...
5616510	  766.7	  542.8	 7365.0	...
5616511	  766.6	  542.7	 7365.0	...
5616512	  766.4	  542.7	 7364.0	...
5616513	  766.3	  542.9	 7363.0	...
5616514	  766.5	  542.9	 7358.0	...
5616515	  766.8	  543.1	 7353.0	...
5616516	  767.3	  543.5	 7347.0	...
5616517	  767.4	  544.0	 7347.0	...
5616518	  767.4	  544.2	 7346.0	...
5616519	  767.2	  544.1	 7344.0	...
5616520	  766.9	  544.0	 7342.0	...
5616521	  766.8	  544.0	 7341.0	...
5616522	  766.8	  544.2	 7343.0	...
5616523	  766.9	  544.5	 7343.0	...
5616524	  767.0	  545.0	 7343.0	...
5616525	  766.9	  545.2	 7343.0	...
5616526	  767.0	  545.5	 7343.0	...
5616527	  767.1	  545.5	 7337.0	...
5616528	  767.1	  545.0	 7332.0	...
5616529	  767.2	  544.5	 7328.0	...
5616530	  767.3	  544.0	 7329.0	...
5616531	  767.1	  544.0	 7324.0	...
5616532	  766.7	  544.1	 7319.0	...
5616533	  766.5	  544.1	 7318.0	...
5616534	  766.6	  544.1	 7323.0	...
5616535	  766.7	  544.0	 7327.0	...
5616536	  766.7	  544.0	 7327.0	...
5616537	  767.0	  544.0	 7322.0	...
5616538	  767.2	  543.8	 7317.0	...
5616539	  767.4	  543.5	 7313.0	...
5616540	  767.4	  543.3	 7314.0	...
5616541	  767.4	  543.5	 7314.0	...
5616542	  767.4	  543.6	 7313.0	...
5616543	  767.3	  543.8	 7313.0	...
5616544	  767.1	  544.1	 7309.0	...
5616545	  767.0	  544.4	 7304.0	...
5616546	  766.9	  544.5	 7298.0	...
5616547	  766.9	  544.8	 7296.0	...
5616548	  766.8	  545.1	 7295.0	...
5616549	  766.7	  545.3	 7295.0	...
5616550	  766.7	  545.2	 7296.0	...
5616551	  766.6	  545.2	 7296.0	...
5616552	  766.8	  545.6	 7295.0	...
5616553	  766.9	  546.0	 7293.0	...
5616554	  767.0	  546.3	 7292.0	...
5616555	  767.0	  546.3	 7291.0	...
5616556	  767.2	  546.3	 7288.0	...
5616557	  767.4	  546.4	 7284.0	...
5616558	  767.6	  546.6	 7281.0	...
5616559	  767.7	  546.7	 7281.0	...
5616560	  767.5	  546.9	 7280.0	...
5616561	  766.9	  547.1	 7279.0	...
5616562	  766.3	  547.2	 7278.0	...
5616563	  765.9	  547.1	 7276.0	...
5616564	  765.8	  546.9	 7275.0	...
5616565	  766.1	  546.8	 7275.0	...
5616566	  766.4	  546.7	 7274.0	...
5616567	  766.7	  546.7	 7275.0	...
5616568	  766.7	  546.7	 7277.0	...
5616569	  766.3	  546.8	 7274.0	...
5616570	  766.0	  547.0	 7269.0	...
5616571	  765.7	  547.4	 7265.0	...
5616572	  766.1	  547.7	 7266.0	...
5616573	  766.4	  547.5	 7268.0	...
5616574	  766.8	  547.1	 7268.0	...
5616575	  766.9	  546.8	 7267.0	...
5616576	  767.0	  546.8	 7266.0	...
5616577	  767.0	  546.8	 7266.0	...
5616578	  766.6	  547.2	 7265.0	...
5616579	  766.3	  547.6	 7265.0	...
MSG	5616580 0000 _ Number On
5616580	  765.8	  547.9	 7265.0	...
5616581	  765.7	  547.9	 7264.0	...
5616582	  765.5	  548.4	 7264.0	...
5616583	  765.3	  548.9	 7260.0	...
5616584	  765.7	  549.1	 7257.0	...
5616585	  766.3	  549.1	 7255.0	...
5616586	  766.8	  549.1	 7253.0	...
5616587	  766.7	  549.4	 7251.0	...
5616588	  766.6	  549.2	 7251.0	...
5616589	  766.5	  549.1	 7254.0	...
5616590	  766.6	  549.3	 7257.0	...
5616591	  766.6	  549.5	 7258.0	...
5616592	  766.5	  549.2	 7258.0	...
5616593	  766.3	  548.6	 7254.0	...
5616594	  766.1	  548.0	 7250.0	...
5616595	  766.1	  548.2	 7246.0	...
5616596	  766.3	  548.3	 7246.0	...
5616597	  766.6	  548.4	 7245.0	...
5616598	  766.8	  548.5	 7245.0	...
5616599	  766.9	  548.5	 7246.0	...
5616600	  767.0	  548.6	 7246.0	...
5616601	  767.2	  548.8	 7246.0	...
5616602	  767.3	  549.0	 7246.0	...
5616603	  767.0	  549.0	 7244.0	...
5616604	  766.4	  548.8	 7242.0	...
5616605	  765.8	  548.7	 7240.0	...
5616606	  765.9	  548.7	 7240.0	...
5616607	  766.2	  548.8	 7239.0	...
5616608	  766.6	  548.9	 7237.0	...
5616609	  766.6	  549.0	 7236.0	...
5616610	  766.7	  548.9	 7237.0	...
5616611	  766.6	  548.7	 7239.0	...
5616612	  766.7	  548.4	 7243.0	...
5616613	  766.7	  548.3	 7245.0	...
5616614	  766.3	  548.3	 7245.0	...
5616615	  765.9	  548.6	 7239.0	...
5616616	  765.5	  548.8	 7234.0	...
5616617	  765.5	  549.1	 7232.0	...
5616618	  765.9	  549.2	 7233.0	...
5616619	  766.3	  549.0	 7234.0	...
5616620	  766.5	  548.6	 7236.0	...
5616621	  766.5	  548.3	 7238.0	...
5616622	  766.6	  548.4	 7240.0	...
5616623	  766.9	  549.0	 7242.0	...
5616624	  767.0	  549.5	 7242.0	...
5616625	  766.7	  549.8	 7241.0	...
5616626	  766.4	  549.7	 7241.0	...
5616627	  766.3	  549.6	 7240.0	...
5616628	  766.5	  549.6	 7241.0	...
5616629	  766.8	  549.6	 7242.0	...
5616630	  767.2	  549.5	 7239.0	...
5616631	  767.3	  549.4	 7236.0	...
5616632	  767.4	  549.3	 7234.0	...
5616633	  767.2	  549.3	 7236.0	...
5616634	  767.1	  549.9	 7238.0	...
5616635	  766.9	  550.4	 7238.0	...
5616636	  766.6	  550.4	 7238.0	...
5616637	  766.2	  549.9	 7239.0	...
5616638	  765.9	  549.4	 7237.0	...
5616639	  766.0	  549.3	 7235.0	...
5616640	  765.8	  548.9	 7233.0	...
5616641	  765.6	  548.5	 7232.0	...
5616642	  765.6	  548.6	 7232.0	...
5616643	  765.9	  549.1	 7230.0	...
5616644	  766.2	  549.6	 7230.0	...
5616645	  766.2	  549.7	 7229.0	...
5616646	  766.2	  549.8	 7230.0	...
5616647	  766.1	  549.8	 7230.0	...
5616648	  766.0	  549.8	 7230.0	...
5616649	  765.9	  549.8	 7229.0	...
5616650	  766.0	  549.9	 7228.0	...
5616651	  766.5	  550.0	 7227.0	...
5616652	  767.0	  550.2	 7228.0	...
5616653	  767.1	  550.2	 7233.0	...
5616654	  766.7	  550.1	 7237.0	...
5616655	  766.4	  549.9	 7239.0	...
5616656	  766.1	  549.8	 7237.0	...
5616657	  766.0	  550.1	 7235.0	...
5616658	  766.0	  550.3	 7233.0	...
5616659	  766.0	  549.6	 7236.0	...
5616660	  766.0	  548.8	 7240.0	...
5616661	  766.0	  548.0	 7245.0	...
5616662	  766.1	  548.4	 7243.0	...
5616663	  766.1	  548.4	 7240.0	...
5616664	  766.0	  548.3	 7236.0	...
5616665	  766.3	  548.8	 7237.0	...
5616666	  766.6	  549.6	 7237.0	...
5616667	  767.0	  550.2	 7237.0	...
5616668	  767.0	  550.2	 7236.0	...
5616669	  767.0	  550.3	 7236.0	...
5616670	  767.1	  550.7	 7236.0	...
5616671	  766.6	  551.2	 7234.0	...
5616672	  766.2	  551.3	 7233.0	...
5616673	  765.7	  551.1	 7232.0	...
5616674	  765.7	  551.0	 7232.0	...
5616675	  765.7	  551.4	 7232.0	...
5616676	  765.7	  551.9	 7231.0	...
5616677	  765.6	  552.2	 7230.0	...
5616678	  765.5	  552.3	 7229.0	...
5616679	  765.5	  552.4	 7225.0	...
5616680	  765.5	  552.4	 7222.0	...
5616681	  765.7	  552.6	 7218.0	...
5616682	  765.8	  552.6	 7218.0	...
5616683	  765.7	  552.7	 7218.0	...
5616684	  765.6	  552.6	 7218.0	...
5616685	  765.4	  552.6	 7217.0	...
5616686	  765.3	  552.6	 7216.0	...
5616687	  765.0	  552.2	 7217.0	...
5616688	  764.9	  551.7	 7220.0	...
5616689	  764.8	  551.4	 7222.0	...
5616690	  764.9	  551.7	 7224.0	...
5616691	  765.7	  551.8	 7223.0	...
5616692	  766.3	  551.7	 7222.0	...
5616693	  766.6	  551.8	 7221.0	...
5616694	  766.5	  551.9	 7221.0	...
5616695	  766.3	  552.1	 7221.0	...
5616696	  766.1	  552.2	 7216.0	...
5616697	  765.8	  552.4	 7211.0	...
5616698	  765.6	  552.8	 7206.0	...
5616699	  765.6	  553.0	 7207.0	...
5616700	  765.6	  553.2	 7208.0	...
5616701	  765.7	  553.2	 7209.0	...
5616702	  765.8	  553.3	 7210.0	...
5616703	  765.7	  552.7	 7211.0	...
5616704	  765.7	  552.1	 7212.0	...
5616705	  765.9	  551.6	 7212.0	...
5616706	  766.3	  551.7	 7213.0	...
5616707	  766.4	  551.6	 7214.0	...
5616708	  765.9	  551.5	 7214.0	...
5616709	  765.6	  552.0	 7215.0	...
5616710	  765.5	  552.8	 7216.0	...
5616711	  765.7	  553.2	 7218.0	...
5616712	  765.7	  553.1	 7218.0	...
5616713	  765.6	  552.9	 7218.0	...
5616714	  765.7	  552.7	 7216.0	...
5616715	  765.9	  552.3	 7214.0	...
5616716	  765.9	  552.0	 7212.0	...
5616717	  765.8	  552.0	 7213.0	...
5616718	  765.4	  551.9	 7213.0	...
5616719	  765.2	  551.6	 7214.0	...
5616720	  765.5	  551.3	 7216.0	...
5616721	  766.0	  551.4	 7217.0	...
5616722	  766.2	  552.2	 7219.0	...
5616723	  765.7	  553.1	 7219.0	...
5616724	  765.1	  553.8	 7220.0	...
5616725	  765.3	  553.7	 7221.0	...
5616726	  765.7	  553.5	 7221.0	...
5616727	  765.9	  553.5	 7221.0	...
5616728	  765.5	  553.2	 7221.0	...
5616729	  765.0	  552.8	 7225.0	...
5616730	  764.8	  552.3	 7230.0	...
5616731	  764.9	  552.6	 7233.0	...
5616732	  765.1	  553.0	 7231.0	...
5616733	  765.4	  553.3	 7228.0	...
5616734	  765.6	  553.3	 7228.0	...
5616735	  765.6	  553.2	 7228.0	...
5616736	  765.4	  553.1	 7232.0	...
5616737	  765.1	  553.0	 7235.0	...
5616738	  765.1	  553.0	 7240.0	...
5616739	  765.2	  553.5	 7241.0	...
5616740	  765.3	  554.4	 7241.0	...
5616741	  765.4	  555.2	 7242.0	...
5616742	  765.2	  555.3	 7242.0	...
5616743	  765.3	  555.2	 7237.0	...
5616744	  764.9	  555.2	 7232.0	...
5616745	  764.5	  555.1	 7229.0	...
5616746	  764.2	  554.9	 7231.0	...
5616747	  764.5	  554.6	 7233.0	...
5616748	  764.7	  554.4	 7233.0	...
5616749	  764.9	  554.2	 7232.0	...
5616750	  764.7	  553.7	 7232.0	...
5616751	  764.5	  553.2	 7234.0	...
5616752	  764.3	  553.3	 7235.0	...
5616753	  764.0	  553.7	 7235.0	...
5616754	  763.8	  554.0	 7234.0	...
5616755	  763.9	  554.0	 7233.0	...
5616756	  764.3	  554.0	 7234.0	...
5616757	  764.7	  554.2	 7234.0	...
5616758	  764.9	  554.3	 7235.0	...
5616759	  765.0	  554.4	 7235.0	...
5616760	  765.1	  554.4	 7237.0	...
5616761	  765.1	  554.4	 7237.0	...
5616762	  765.0	  554.4	 7235.0	...
5616763	  764.9	  554.3	 7231.0	...
5616764	  764.8	  554.1	 7228.0	...
5616765	  764.5	  553.8	 7229.0	...
5616766	  764.2	  553.6	 7231.0	...
5616767	  763.9	  553.5	 7234.0	...
5616768	  763.8	  553.5	 7236.0	...
5616769	  763.8	  553.5	 7236.0	...
5616770	  763.9	  553.7	 7235.0	...
5616771	  764.0	  553.9	 7233.0	...
5616772	  764.3	  554.1	 7234.0	...
5616773	  764.5	  554.3	 7235.0	...
5616774	  765.1	  554.5	 7237.0	...
5616775	  765.5	  554.5	 7237.0	...
5616776	  765.8	  554.3	 7237.0	...
5616777	  765.6	  554.1	 7237.0	...
5616778	  765.4	  553.9	 7238.0	...
5616779	  765.3	  554.1	 7237.0	...
5616780	  765.4	  554.5	 7238.0	...
5616781	  765.0	  554.9	 7238.0	...
5616782	  764.6	  554.9	 7238.0	...
5616783	  764.3	  554.8	 7238.0	...
5616784	  764.3	  554.7	 7238.0	...
5616785	  764.4	  554.7	 7238.0	...
5616786	  764.3	  554.7	 7238.0	...
5616787	  764.2	  554.7	 7239.0	...
5616788	  764.7	  554.6	 7239.0	...
5616789	  765.2	  554.7	 7239.0	...
5616790	  765.8	  554.8	 7240.0	...
5616791	  765.4	  554.7	 7240.0	...
5616792	  765.0	  554.5	 7240.0	...
5616793	  764.6	  554.4	 7238.0	...
5616794	  764.6	  554.5	 7234.0	...
5616795	  764.5	  554.6	 7232.0	...
5616796	  764.4	  554.7	 7231.0	...
5616797	  764.4	  554.7	 7232.0	...
5616798	  764.7	  554.7	 7232.0	...
5616799	  765.0	  555.0	 7231.0	...
5616800	  765.5	  555.3	 7231.0	...
5616801	  765.6	  555.0	 7231.0	...
5616802	  765.6	  554.5	 7230.0	...
5616803	  765.5	  554.0	 7229.0	...
5616804	  765.8	  554.1	 7229.0	...
5616805	  766.0	  554.1	 7229.0	...
5616806	  766.1	  554.0	 7229.0	...
5616807	  765.9	  553.9	 7232.0	...
5616808	  765.8	  553.9	 7238.0	...
5616809	  765.6	  553.9	 7245.0	...
5616810	  765.4	  554.1	 7247.0	...
5616811	  765.1	  554.2	 7246.0	...
5616812	  765.0	  554.0	 7245.0	...
5616813	  764.9	  553.7	 7242.0	...
5616814	  764.9	  553.4	 7239.0	...
5616815	  764.9	  553.5	 7236.0	...
5616816	  765.0	  553.5	 7235.0	...
5616817	  765.1	  553.6	 7236.0	...
5616818	  765.3	  553.7	 7238.0	...
5616819	  765.8	  553.9	 7238.0	...
5616820	  766.3	  554.0	 7238.0	...
5616821	  766.4	  554.1	 7237.0	...
5616822	  766.1	  554.2	 7238.0	...
5616823	  765.7	  554.2	 7239.0	...
5616824	  765.6	  554.2	 7241.0	...
5616825	  765.6	  554.1	 7241.0	...
5616826	  765.6	  554.1	 7241.0	...
5616827	  765.7	  554.1	 7243.0	...
5616828	  765.5	  554.0	 7244.0	...
5616829	  765.2	  554.0	 7246.0	...
5616830	  764.9	  554.0	 7245.0	...
5616831	  764.8	  554.3	 7246.0	...
5616832	  764.7	  554.7	 7246.0	...
5616833	  764.7	  555.2	 7245.0	...
5616834	  764.8	  555.2	 7243.0	...
5616835	  764.8	  555.2	 7240.0	...
5616836	  764.8	  555.1	 7239.0	...
5616837	  764.8	  555.1	 7243.0	...
5616838	  764.8	  555.2	 7247.0	...
5616839	  765.2	  555.2	 7251.0	...
5616840	  765.7	  555.3	 7251.0	...
5616841	  766.1	  555.2	 7251.0	...
5616842	  766.0	  555.1	 7249.0	...
5616843	  765.9	  555.0	 7247.0	...
5616844	  765.9	  554.9	 7245.0	...
5616845	  765.8	  554.9	 7246.0	...
5616846	  765.8	  554.9	 7246.0	...
5616847	  765.5	  554.9	 7246.0	...
5616848	  765.0	  555.0	 7246.0	...
5616849	  764.6	  555.0	 7246.0	...
5616850	  764.6	  555.0	 7246.0	...
5616851	  764.6	  554.9	 7246.0	...
5616852	  764.7	  554.8	 7246.0	...
5616853	  765.2	  554.4	 7247.0	...
5616854	  765.7	  553.9	 7246.0	...
5616855	  766.1	  553.5	 7246.0	...
5616856	  766.0	  553.3	 7248.0	...
5616857	  765.7	  553.3	 7250.0	...
5616858	  765.4	  553.1	 7249.0	...
5616859	  765.0	  553.0	 7246.0	...
5616860	  764.9	  552.9	 7242.0	...
5616861	  764.9	  552.9	 7241.0	...
5616862	  764.9	  553.4	 7239.0	...
5616863	  764.9	  553.9	 7238.0	...
5616864	  764.8	  554.4	 7238.0	...
5616865	  764.7	  554.5	 7241.0	...
5616866	  764.9	  554.4	 7243.0	...
5616867	  765.2	  554.2	 7244.0	...
5616868	  765.4	  554.1	 7244.0	...
5616869	  765.6	  554.2	 7243.0	...
5616870	  765.6	  554.3	 7243.0	...
5616871	  765.5	  554.5	 7242.0	...
5616872	  765.3	  554.6	 7241.0	...
5616873	  765.0	  554.5	 7245.0	...
5616874	  764.7	  554.4	 7248.0	...
5616875	  764.6	  554.2	 7251.0	...
5616876	  764.7	  554.2	 7250.0	...
5616877	  765.2	  554.0	 7249.0	...
5616878	  765.5	  553.9	 7249.0	...
5616879	  765.9	  553.9	 7249.0	...
5616880	  766.0	  553.9	 7247.0	...
5616881	  766.0	  553.9	 7246.0	...
MSG	5616882 0000 _ Number Off
5616882	  766.0	  554.0	 7247.0	...
5616883	  766.1	  554.0	 7250.0	...
5616884	  766.1	  554.0	 7255.0	...
5616885	  766.1	  553.9	 7257.0	...
5616886	  766.1	  553.7	 7257.0	...
5616887	  766.1	  553.6	 7257.0	...
5616888	  766.7	  553.6	 7256.0	...
5616889	  767.2	  553.6	 7256.0	...
5616890	  766.8	  553.9	 7253.0	...
5616891	  765.9	  554.1	 7251.0	...
5616892	  765.7	  554.5	 7249.0	...
5616893	  766.4	  554.6	 7251.0	...
5616894	  766.8	  554.8	 7256.0	...
5616895	  766.3	  554.8	 7259.0	...
5616896	  765.8	  554.8	 7259.0	...
5616897	  765.8	  554.7	 7255.0	...
5616898	  766.0	  554.9	 7251.0	...
5616899	  766.1	  555.2	 7251.0	...
5616900	  766.2	  555.5	 7251.0	...
5616901	  766.5	  555.4	 7251.0	...
5616902	  766.9	  555.4	 7250.0	...
5616903	  767.3	  555.4	 7249.0	...
5616904	  767.6	  555.5	 7248.0	...
5616905	  767.9	  555.4	 7247.0	...
5616906	  767.4	  555.2	 7246.0	...
5616907	  766.7	  554.7	 7245.0	...
5616908	  766.0	  554.4	 7245.0	...
5616909	  766.5	  554.6	 7246.0	...
5616910	  767.2	  555.1	 7246.0	...
5616911	  768.7	  555.5	 7246.0	...
5616912	  769.5	  555.1	 7245.0	...
EFIX R   5616212	5616912	701	  766.3	  543.6	   7444
SSACC R  5616913
5616913	  770.7	  553.9	 7245.0	...
5616914	  771.0	  551.5	 7246.0	...
5616915	  772.2	  548.8	 7252.0	...
5616916	  773.7	  546.2	 7256.0	...
5616917	  775.3	  544.8	 7258.0	...
5616918	  777.2	  544.0	 7255.0	...
ESACC R  5616913	5616918	6	  770.7	  553.9	  777.2	  544.0	   0.25	     41
SFIX R   5616919
5616919	  778.7	  543.4	 7251.0	...
5616920	  780.1	  542.6	 7250.0	...
5616921	  780.5	  541.9	 7247.0	...
5616922	  780.6	  542.0	 7240.0	...
5616923	  779.9	  542.4	 7233.0	...
5616924	  779.1	  542.9	 7230.0	...
5616925	  777.6	  543.1	 7232.0	...
5616926	  776.9	  543.9	 7233.0	...
5616927	  775.9	  544.6	 7236.0	...
5616928	  774.9	  545.4	 7239.0	...
5616929	  773.9	  545.6	 7241.0	...
5616930	  772.8	  545.8	 7241.0	...
5616931	  772.3	  545.8	 7240.0	...
5616932	  771.9	  545.9	 7239.0	...
5616933	  772.0	  546.4	 7238.0	...
5616934	  771.8	  546.9	 7238.0	...
5616935	  771.7	  547.0	 7239.0	...
5616936	  771.3	  546.2	 7239.0	...
5616937	  771.2	  545.5	 7239.0	...
5616938	  771.6	  545.2	 7239.0	...
5616939	  772.1	  545.4	 7238.0	...
5616940	  772.8	  546.2	 7239.0	...
5616941	  773.3	  547.0	 7239.0	...
5616942	  773.8	  547.7	 7239.0	...
5616943	  774.2	  547.7	 7239.0	...
5616944	  774.2	  547.8	 7240.0	...
5616945	  774.2	  547.7	 7241.0	...
5616946	  774.2	  547.7	 7243.0	...
5616947	  774.4	  548.3	 7240.0	...
5616948	  774.7	  548.9	 7237.0	...
5616949	  774.8	  548.7	 7235.0	...
5616950	  774.7	  547.7	 7236.0	...
5616951	  774.6	  546.5	 7237.0	...
5616952	  774.7	  546.2	 7238.0	...
5616953	  774.7	  546.5	 7239.0	...
5616954	  774.8	  547.1	 7243.0	...
5616955	  774.9	  547.7	 7246.0	...
5616956	  774.9	  547.7	 7245.0	...
5616957	  774.4	  547.7	 7242.0	...
5616958	  773.9	  547.7	 7238.0	...
5616959	  773.4	  547.8	 7239.0	...
5616960	  773.5	  547.7	 7240.0	...
5616961	  773.6	  547.7	 7242.0	...
5616962	  773.7	  547.9	 7243.0	...
5616963	  773.6	  548.1	 7243.0	...
5616964	  773.5	  548.2	 7243.0	...
5616965	  773.3	  548.2	 7239.0	...
5616966	  773.2	  548.1	 7235.0	...
5616967	  773.2	  548.1	 7232.0	...
5616968	  773.3	  548.0	 7232.0	...
5616969	  773.4	  548.0	 7232.0	...
5616970	  773.4	  548.0	 7231.0	...
5616971	  773.3	  548.0	 7230.0	...
5616972	  773.4	  548.0	 7232.0	...
5616973	  773.5	  548.0	 7235.0	...
5616974	  773.7	  548.0	 7238.0	...
5616975	  773.9	  548.0	 7235.0	...
5616976	  774.2	  547.8	 7231.0	...
5616977	  774.3	  547.5	 7233.0	...
5616978	  774.3	  547.3	 7238.0	...
5616979	  774.1	  547.3	 7241.0	...
5616980	  773.5	  547.4	 7236.0	...
5616981	  773.2	  547.5	 7231.0	...
5616982	  773.0	  547.1	 7228.0	...
5616983	  773.2	  546.7	 7229.0	...
5616984	  773.6	  546.2	 7230.0	...
5616985	  773.9	  546.1	 7231.0	...
5616986	  774.1	  545.8	 7231.0	...
5616987	  774.0	  545.5	 7230.0	...
5616988	  774.0	  545.7	 7229.0	...
5616989	  774.1	  546.1	 7229.0	...
5616990	  774.0	  546.8	 7230.0	...
5616991	  773.8	  547.3	 7231.0	...
5616992	  773.6	  547.5	 7236.0	...
5616993	  773.7	  547.4	 7241.0	...
5616994	  773.2	  547.4	 7243.0	...
5616995	  772.8	  547.5	 7240.0	...
5616996	  772.3	  547.7	 7237.0	...
5616997	  772.3	  547.9	 7236.0	...
5616998	  772.3	  547.8	 7236.0	...
5616999	  772.5	  547.7	 7233.0	...
5617000	  772.6	  547.6	 7230.0	...
5617001	  772.7	  547.7	 7227.0	...
5617002	  772.7	  547.6	 7226.0	...
5617003	  772.8	  547.1	 7227.0	...
5617004	  772.9	  546.7	 7227.0	...
5617005	  773.0	  546.6	 7228.0	...
5617006	  773.0	  546.8	 7227.0	...
5617007	  773.0	  547.1	 7226.0	...
5617008	  773.0	  547.3	 7226.0	...
5617009	  773.1	  547.4	 7226.0	...
5617010	  773.1	  547.5	 7226.0	...
5617011	  773.0	  547.4	 7225.0	...
5617012	  772.8	  547.2	 7224.0	...
5617013	  772.8	  547.0	 7227.0	...
5617014	  772.8	  547.1	 7229.0	...
5617015	  772.9	  547.3	 7230.0	...
5617016	  773.1	  547.4	 7226.0	...
5617017	  773.3	  547.4	 7222.0	...
5617018	  773.3	  547.4	 7220.0	...
5617019	  773.2	  547.5	 7221.0	...
5617020	  773.2	  547.6	 7221.0	...
5617021	  773.3	  547.6	 7221.0	...
5617022	  773.2	  547.1	 7223.0	...
5617023	  772.9	  546.6	 7224.0	...
5617024	  772.5	  546.0	 7224.0	...
5617025	  772.4	  545.9	 7225.0	...
5617026	  772.7	  546.1	 7225.0	...
5617027	  772.9	  546.5	 7226.0	...
5617028	  772.9	  546.6	 7227.0	...
5617029	  772.6	  546.4	 7229.0	...
5617030	  772.3	  546.3	 7230.0	...
5617031	  772.3	  546.3	 7234.0	...
5617032	  772.5	  546.3	 7236.0	...
5617033	  773.1	  546.4	 7238.0	...
5617034	  773.5	  546.7	 7237.0	...
5617035	  773.8	  547.0	 7235.0	...
5617036	  773.7	  546.9	 7232.0	...
5617037	  773.5	  546.7	 7230.0	...
5617038	  773.0	  546.6	 7230.0	...
5617039	  772.6	  546.6	 7230.0	...
5617040	  772.5	  546.8	 7229.0	...
5617041	  772.5	  546.9	 7228.0	...
5617042	  772.4	  546.9	 7227.0	...
5617043	  772.3	  547.0	 7225.0	...
5617044	  772.4	  547.2	 7223.0	...
5617045	  772.4	  547.2	 7224.0	...
5617046	  772.4	  547.0	 7226.0	...
5617047	  772.3	  546.7	 7225.0	...
5617048	  772.1	  546.7	 7221.0	...
5617049	  772.0	  547.2	 7216.0	...
5617050	  771.9	  547.7	 7214.0	...
5617051	  771.9	  548.2	 7212.0	...
5617052	  771.8	  548.3	 7211.0	...
5617053	  771.8	  548.1	 7211.0	...
5617054	  771.7	  548.0	 7212.0	...
5617055	  771.5	  547.6	 7212.0	...
5617056	  771.3	  547.4	 7213.0	...
5617057	  771.0	  547.1	 7211.0	...
5617058	  770.8	  547.0	 7209.0	...
5617059	  770.8	  547.0	 7208.0	...
5617060	  770.8	  547.2	 7209.0	...
5617061	  770.7	  547.4	 7209.0	...
5617062	  771.1	  547.5	 7210.0	...
5617063	  771.5	  547.5	 7211.0	...
5617064	  772.0	  547.4	 7211.0	...
5617065	  772.0	  547.4	 7212.0	...
5617066	  771.8	  547.9	 7213.0	...
5617067	  771.7	  548.4	 7215.0	...
5617068	  771.6	  548.7	 7216.0	...
5617069	  771.7	  548.4	 7212.0	...
5617070	  771.0	  548.2	 7208.0	...
5617071	  770.2	  548.2	 7204.0	...
5617072	  769.7	  548.2	 7206.0	...
5617073	  770.0	  548.1	 7207.0	...
5617074	  770.2	  548.3	 7210.0	...
5617075	  770.0	  548.7	 7211.0	...
5617076	  770.3	  548.8	 7212.0	...
5617077	  770.9	  548.6	 7211.0	...
5617078	  771.1	  548.4	 7209.0	...
5617079	  770.8	  548.7	 7208.0	...
5617080	  770.5	  549.1	 7206.0	...
5617081	  770.6	  549.1	 7205.0	...
5617082	  770.7	  548.7	 7204.0	...
5617083	  770.5	  548.7	 7204.0	...
5617084	  770.2	  548.9	 7203.0	...
5617085	  769.9	  548.7	 7201.0	...
5617086	  769.7	  548.3	 7199.0	...
5617087	  769.6	  547.8	 7198.0	...
5617088	  769.5	  547.7	 7198.0	...
5617089	  769.5	  547.7	 7200.0	...
5617090	  769.7	  548.0	 7200.0	...
5617091	  770.0	  548.2	 7198.0	...
5617092	  770.4	  548.2	 7195.0	...
MSG	5617093 0000 _ Number On
5617093	  770.5	  548.0	 7193.0	...
5617094	  770.4	  547.9	 7194.0	...
5617095	  770.2	  547.8	 7196.0	...
5617096	  770.1	  547.9	 7196.0	...
5617097	  770.0	  548.1	 7195.0	...
5617098	  770.2	  548.3	 7197.0	...
5617099	  770.4	  548.4	 7199.0	...
5617100	  770.4	  548.4	 7200.0	...
5617101	  770.1	  548.3	 7200.0	...
5617102	  769.7	  548.3	 7198.0	...
5617103	  769.3	  548.5	 7196.0	...
5617104	  769.1	  548.9	 7191.0	...
5617105	  769.0	  549.2	 7189.0	...
5617106	  768.9	  549.5	 7188.0	...
5617107	  768.9	  549.6	 7186.0	...
5617108	  768.9	  549.9	 7183.0	...
5617109	  768.8	  549.9	 7180.0	...
5617110	  768.7	  549.9	 7179.0	...
5617111	  768.7	  549.6	 7177.0	...
5617112	  768.7	  549.6	 7177.0	...
5617113	  768.7	  549.7	 7176.0	...
5617114	  769.0	  549.8	 7176.0	...
5617115	  769.3	  549.9	 7177.0	...
5617116	  769.7	  550.0	 7178.0	...
5617117	  769.6	  549.7	 7178.0	...
5617118	  769.6	  549.4	 7178.0	...
5617119	  769.5	  549.0	 7175.0	...
5617120	  769.4	  549.1	 7173.0	...
5617121	  769.4	  549.3	 7170.0	...
5617122	  769.5	  549.4	 7168.0	...
5617123	  769.5	  549.8	 7166.0	...
5617124	  769.4	  550.0	 7164.0	...
5617125	  769.4	  550.2	 7164.0	...
5617126	  769.5	  550.0	 7165.0	...
5617127	  769.4	  549.9	 7164.0	...
5617128	  769.2	  549.6	 7161.0	...
5617129	  768.4	  549.6	 7159.0	...
5617130	  767.8	  549.5	 7157.0	...
5617131	  767.6	  549.6	 7156.0	...
5617132	  768.0	  549.7	 7156.0	...
5617133	  768.4	  549.8	 7157.0	...
5617134	  768.3	  550.0	 7159.0	...
5617135	  768.2	  550.3	 7162.0	...
5617136	  768.1	  550.6	 7159.0	...
5617137	  767.8	  551.2	 7150.0	...
5617138	  767.6	  551.7	 7141.0	...
5617139	  767.4	  551.8	 7138.0	...
5617140	  767.3	  551.4	 7139.0	...
5617141	  767.2	  550.9	 7139.0	...
5617142	  767.1	  550.7	 7143.0	...
5617143	  767.1	  550.6	 7146.0	...
5617144	  767.1	  550.6	 7147.0	...
5617145	  767.2	  550.9	 7145.0	...
5617146	  767.3	  551.1	 7143.0	...
5617147	  767.4	  551.4	 7144.0	...
5617148	  767.4	  551.4	 7145.0	...
5617149	  767.5	  551.6	 7145.0	...
5617150	  767.1	  551.8	 7145.0	...
5617151	  766.6	  551.9	 7144.0	...
5617152	  766.1	  551.9	 7143.0	...
5617153	  765.9	  551.8	 7143.0	...
5617154	  765.8	  551.7	 7142.0	...
5617155	  765.8	  551.6	 7142.0	...
5617156	  765.8	  551.7	 7142.0	...
5617157	  765.8	  551.7	 7141.0	...
5617158	  765.8	  551.7	 7142.0	...
5617159	  765.8	  551.9	 7142.0	...
5617160	  765.8	  551.9	 7143.0	...
5617161	  765.8	  552.0	 7143.0	...
5617162	  765.9	  551.9	 7144.0	...
5617163	  766.1	  551.9	 7140.0	...
5617164	  766.3	  551.9	 7136.0	...
5617165	  766.4	  551.7	 7135.0	...
5617166	  766.3	  551.6	 7137.0	...
5617167	  766.2	  551.5	 7139.0	...
5617168	  766.2	  551.6	 7139.0	...
5617169	  766.3	  552.4	 7139.0	...
5617170	  766.4	  553.3	 7139.0	...
5617171	  766.5	  553.8	 7136.0	...
5617172	  766.5	  553.5	 7133.0	...
5617173	  766.3	  553.2	 7130.0	...
5617174	  766.3	  553.3	 7128.0	...
5617175	  766.2	  553.5	 7127.0	...
5617176	  766.2	  553.8	 7129.0	...
5617177	  765.9	  553.9	 7132.0	...
5617178	  765.6	  553.8	 7132.0	...
5617179	  765.4	  554.4	 7130.0	...
5617180	  765.5	  555.1	 7128.0	...
5617181	  765.6	  555.9	 7128.0	...
5617182	  765.6	  556.1	 7128.0	...
5617183	  765.6	  556.1	 7125.0	...
5617184	  765.5	  556.1	 7121.0	...
5617185	  765.6	  556.1	 7119.0	...
5617186	  765.8	  556.0	 7123.0	...
5617187	  765.9	  555.0	 7127.0	...
5617188	  765.8	  554.1	 7127.0	...
5617189	  765.6	  553.3	 7124.0	...
5617190	  765.4	  553.4	 7121.0	...
5617191	  765.2	  553.5	 7120.0	...
5617192	  765.0	  553.7	 7120.0	...
5617193	  765.1	  554.5	 7119.0	...
5617194	  765.5	  555.3	 7117.0	...
5617195	  765.9	  555.8	 7114.0	...
5617196	  766.3	  556.2	 7112.0	...
5617197	  766.2	  556.5	 7110.0	...
5617198	  766.0	  556.8	 7109.0	...
5617199	  765.7	  556.8	 7108.0	...
5617200	  765.6	  556.8	 7110.0	...
5617201	  765.7	  556.9	 7112.0	...
5617202	  765.7	  556.7	 7114.0	...
5617203	  765.8	  556.6	 7114.0	...
5617204	  765.8	  555.9	 7114.0	...
5617205	  766.0	  555.4	 7114.0	...
5617206	  766.1	  555.0	 7115.0	...
5617207	  766.1	  555.1	 7115.0	...
5617208	  766.2	  555.2	 7116.0	...
5617209	  766.3	  555.7	 7115.0	...
5617210	  766.5	  556.3	 7115.0	...
5617211	  766.5	  556.9	 7114.0	...
5617212	  766.4	  557.0	 7114.0	...
5617213	  766.3	  556.9	 7112.0	...
5617214	  766.2	  556.4	 7111.0	...
5617215	  765.9	  555.9	 7110.0	...
5617216	  765.3	  555.6	 7109.0	...
5617217	  764.8	  555.7	 7107.0	...
5617218	  765.0	  556.0	 7106.0	...
5617219	  765.4	  556.1	 7108.0	...
5617220	  765.8	  556.2	 7110.0	...
5617221	  765.8	  556.0	 7112.0	...
5617222	  765.8	  555.9	 7112.0	...
5617223	  765.7	  555.9	 7107.0	...
5617224	  765.5	  555.9	 7101.0	...
5617225	  765.5	  555.8	 7100.0	...
5617226	  765.6	  555.8	 7104.0	...
5617227	  765.7	  556.0	 7106.0	...
5617228	  765.6	  556.1	 7103.0	...
5617229	  765.4	  556.0	 7100.0	...
5617230	  765.3	  556.3	 7097.0	...
5617231	  765.2	  556.7	 7094.0	...
5617232	  765.2	  556.8	 7092.0	...
5617233	  765.3	  556.5	 7093.0	...
5617234	  765.3	  556.3	 7094.0	...
5617235	  765.6	  555.7	 7094.0	...
5617236	  765.7	  555.2	 7094.0	...
5617237	  765.9	  555.4	 7092.0	...
5617238	  766.0	  555.9	 7089.0	...
5617239	  766.0	  556.4	 7088.0	...
5617240	  765.7	  556.3	 7089.0	...
5617241	  765.3	  556.2	 7090.0	...
5617242	  765.0	  556.2	 7090.0	...
5617243	  764.9	  556.3	 7090.0	...
5617244	  765.0	  556.4	 7089.0	...
5617245	  765.3	  556.5	 7087.0	...
5617246	  765.5	  556.5	 7082.0	...
5617247	  765.6	  556.5	 7079.0	...
5617248	  765.8	  556.5	 7076.0	...
5617249	  765.9	  556.6	 7077.0	...
5617250	  765.7	  556.6	 7078.0	...
5617251	  765.6	  556.6	 7079.0	...
5617252	  765.2	  556.6	 7079.0	...
5617253	  764.8	  556.7	 7076.0	...
5617254	  764.6	  557.2	 7075.0	...
5617255	  764.5	  557.6	 7074.0	...
5617256	  764.4	  558.0	 7074.0	...
5617257	  764.3	  558.0	 7071.0	...
5617258	  764.3	  558.2	 7069.0	...
5617259	  764.6	  558.4	 7068.0	...
5617260	  764.6	  558.5	 7069.0	...
5617261	  764.5	  558.4	 7067.0	...
5617262	  764.4	  558.4	 7061.0	...
5617263	  764.4	  558.5	 7055.0	...
5617264	  764.5	  558.5	 7051.0	...
5617265	  764.5	  558.0	 7052.0	...
5617266	  764.5	  557.7	 7054.0	...
5617267	  764.8	  557.5	 7053.0	...
5617268	  765.2	  558.0	 7051.0	...
5617269	  765.5	  558.2	 7049.0	...
5617270	  765.5	  558.4	 7049.0	...
5617271	  765.4	  558.6	 7050.0	...
5617272	  765.4	  558.8	 7051.0	...
5617273	  765.5	  558.9	 7051.0	...
5617274	  765.5	  558.8	 7048.0	...
5617275	  765.4	  558.8	 7045.0	...
5617276	  765.3	  558.3	 7045.0	...
5617277	  765.3	  557.6	 7048.0	...
5617278	  765.3	  557.0	 7051.0	...
5617279	  765.3	  556.8	 7051.0	...
5617280	  765.5	  556.8	 7052.0	...
5617281	  765.6	  556.7	 7049.0	...
5617282	  765.4	  557.7	 7046.0	...
5617283	  764.8	  559.2	 7042.0	...
5617284	  763.6	  560.9	 7042.0	...
5617285	  762.4	  561.6	 7042.0	...
5617286	  760.8	  562.3	 7043.0	...
5617287	  759.5	  563.0	 7043.0	...
5617288	  758.3	  564.4	 7043.0	...
5617289	  757.7	  565.2	 7042.0	...
5617290	  757.4	  566.7	 7041.0	...
5617291	  757.3	  567.2	 7041.0	...
5617292	  757.4	  567.7	 7040.0	...
5617293	  757.4	  567.8	 7039.0	...
5617294	  757.6	  568.4	 7036.0	...
5617295	  757.8	  569.0	 7035.0	...
5617296	  758.1	  569.3	 7035.0	...
5617297	  758.8	  569.2	 7036.0	...
5617298	  759.7	  569.2	 7037.0	...
5617299	  760.4	  568.8	 7036.0	...
5617300	  761.1	  568.2	 7037.0	...
5617301	  761.7	  567.6	 7038.0	...
5617302	  762.3	  566.9	 7040.0	...
5617303	  762.3	  566.4	 7040.0	...
5617304	  762.2	  566.0	 7040.0	...
5617305	  762.2	  565.3	 7038.0	...
5617306	  762.1	  564.6	 7035.0	...
5617307	  761.8	  563.9	 7035.0	...
5617308	  761.6	  564.0	 7035.0	...
5617309	  761.5	  564.0	 7038.0	...
5617310	  761.4	  564.9	 7036.0	...
5617311	  761.0	  565.8	 7034.0	...
5617312	  760.6	  566.3	 7032.0	...
5617313	  760.2	  566.0	 7030.0	...
5617314	  760.1	  565.6	 7028.0	...
5617315	  760.2	  565.5	 7027.0	...
5617316	  759.9	  565.4	 7027.0	...
5617317	  759.5	  565.3	 7028.0	...
5617318	  759.2	  565.3	 7029.0	...
5617319	  759.3	  565.2	 7030.0	...
5617320	  759.4	  565.1	 7032.0	...
5617321	  759.4	  564.9	 7035.0	...
5617322	  759.4	  564.8	 7033.0	...
5617323	  759.8	  564.9	 7030.0	...
5617324	  760.2	  565.4	 7026.0	...
5617325	  760.8	  565.8	 7026.0	...
5617326	  760.9	  566.3	 7025.0	...
5617327	  761.0	  566.5	 7026.0	...
5617328	  760.9	  566.8	 7027.0	...
5617329	  761.0	  566.9	 7029.0	...
5617330	  761.1	  567.1	 7029.0	...
5617331	  761.4	  567.1	 7029.0	...
5617332	  761.5	  567.1	 7029.0	...
5617333	  761.3	  567.1	 7028.0	...
5617334	  761.0	  567.0	 7028.0	...
5617335	  760.7	  566.9	 7027.0	...
5617336	  760.6	  566.7	 7028.0	...
5617337	  760.5	  566.6	 7028.0	...
5617338	  760.4	  566.8	 7026.0	...
5617339	  760.3	  567.0	 7024.0	...
5617340	  760.2	  567.4	 7021.0	...
5617341	  760.1	  567.5	 7021.0	...
5617342	  760.3	  566.9	 7021.0	...
5617343	  760.5	  566.2	 7021.0	...
5617344	  760.8	  566.1	 7022.0	...
5617345	  760.7	  566.9	 7024.0	...
5617346	  760.5	  567.7	 7025.0	...
5617347	  760.1	  567.7	 7025.0	...
5617348	  760.0	  567.4	 7025.0	...
5617349	  760.2	  567.1	 7027.0	...
5617350	  760.5	  567.1	 7028.0	...
5617351	  761.1	  567.1	 7026.0	...
5617352	  761.1	  566.8	 7024.0	...
5617353	  761.0	  566.2	 7024.0	...
5617354	  760.6	  565.7	 7026.0	...
5617355	  760.2	  565.7	 7024.0	...
5617356	  759.8	  565.5	 7021.0	...
5617357	  759.8	  565.4	 7019.0	...
5617358	  759.9	  565.2	 7022.0	...
5617359	  760.4	  565.2	 7024.0	...
5617360	  760.8	  565.2	 7024.0	...
5617361	  760.8	  565.2	 7024.0	...
5617362	  760.5	  565.5	 7024.0	...
5617363	  760.3	  565.9	 7024.0	...
5617364	  760.3	  566.2	 7023.0	...
5617365	  760.3	  566.1	 7022.0	...
5617366	  760.4	  566.2	 7020.0	...
5617367	  760.7	  566.5	 7018.0	...
5617368	  761.0	  566.9	 7018.0	...
5617369	  761.2	  566.5	 7020.0	...
5617370	  761.3	  566.1	 7022.0	...
5617371	  761.3	  565.6	 7021.0	...
5617372	  761.4	  565.5	 7020.0	...
5617373	  761.5	  565.3	 7019.0	...
5617374	  761.4	  565.1	 7018.0	...
5617375	  761.0	  564.9	 7019.0	...
5617376	  760.7	  565.0	 7019.0	...
5617377	  760.6	  564.9	 7018.0	...
5617378	  760.7	  564.8	 7020.0	...
5617379	  760.8	  564.7	 7022.0	...
5617380	  761.0	  565.1	 7024.0	...
5617381	  761.1	  565.5	 7023.0	...
5617382	  761.6	  565.1	 7020.0	...
5617383	  762.0	  564.2	 7019.0	...
5617384	  762.3	  563.4	 7019.0	...
5617385	  762.3	  563.4	 7015.0	...
5617386	  761.8	  562.8	 7010.0	...
5617387	  761.3	  562.2	 7006.0	...
5617388	  760.8	  561.7	 7008.0	...
5617389	  760.7	  561.7	 7010.0	...
5617390	  760.7	  562.1	 7010.0	...
5617391	  760.8	  562.5	 7008.0	...
5617392	  760.9	  563.0	 7007.0	...
5617393	  760.7	  563.4	 7007.0	...
5617394	  760.4	  563.7	 7008.0	...
5617395	  760.8	  563.6	 7010.0	...
MSG	5617396 0000 _ Number Off
5617396	  761.4	  563.3	 7010.0	...
5617397	  762.0	  563.2	 7010.0	...
5617398	  761.8	  563.4	 7010.0	...
5617399	  761.6	  563.5	 7011.0	...
5617400	  761.3	  563.4	 7012.0	...
5617401	  761.2	  563.3	 7011.0	...
5617402	  760.7	  563.6	 7008.0	...
5617403	  760.2	  563.9	 7005.0	...
5617404	  759.7	  563.8	 7003.0	...
5617405	  759.8	  563.2	 7003.0	...
5617406	  759.9	  562.7	 7005.0	...
5617407	  760.1	  562.6	 7008.0	...
5617408	  760.2	  562.6	 7008.0	...
5617409	  760.6	  562.5	 7006.0	...
5617410	  761.0	  562.5	 7003.0	...
5617411	  761.2	  562.6	 7003.0	...
5617412	  761.0	  562.7	 7002.0	...
5617413	  760.7	  562.7	 7002.0	...
5617414	  760.6	  562.4	 7003.0	...
5617415	  760.7	  561.8	 7004.0	...
5617416	  760.8	  561.2	 7004.0	...
5617417	  761.0	  560.9	 7003.0	...
5617418	  760.9	  561.0	 7004.0	...
5617419	  760.9	  561.3	 7004.0	...
5617420	  760.8	  561.7	 7005.0	...
5617421	  760.9	  561.9	 7007.0	...
5617422	  761.1	  562.0	 7008.0	...
5617423	  761.3	  561.7	 7009.0	...
5617424	  761.4	  561.4	 7010.0	...
5617425	  761.4	  561.1	 7011.0	...
5617426	  761.4	  560.5	 7011.0	...
5617427	  761.2	  560.0	 7011.0	...
5617428	  761.0	  559.5	 7010.0	...
5617429	  760.9	  559.6	 7010.0	...
5617430	  760.3	  559.8	 7010.0	...
5617431	  759.7	  560.0	 7010.0	...
5617432	  759.1	  560.2	 7008.0	...
5617433	  759.1	  560.2	 7006.0	...
5617434	  760.0	  560.1	 7008.0	...
5617435	  760.8	  560.0	 7011.0	...
5617436	  761.5	  559.9	 7010.0	...
5617437	  761.5	  559.9	 7006.0	...
5617438	  761.2	  559.8	 7002.0	...
5617439	  760.8	  559.7	 7003.0	...
5617440	  760.5	  559.6	 7004.0	...
5617441	  760.6	  559.6	 7004.0	...
5617442	  760.9	  559.8	 7005.0	...
5617443	  761.2	  560.1	 7009.0	...
5617444	  761.3	  560.3	 7013.0	...
5617445	  761.1	  560.3	 7015.0	...
5617446	  760.9	  559.8	 7014.0	...
5617447	  760.8	  559.3	 7012.0	...
5617448	  760.7	  558.8	 7011.0	...
5617449	  760.7	  558.6	 7013.0	...
5617450	  760.9	  559.2	 7014.0	...
5617451	  761.1	  559.8	 7015.0	...
5617452	  761.3	  560.4	 7016.0	...
5617453	  761.1	  560.3	 7016.0	...
5617454	  760.7	  560.1	 7016.0	...
5617455	  760.4	  560.0	 7016.0	...
5617456	  760.6	  559.7	 7016.0	...
5617457	  760.8	  559.6	 7018.0	...
5617458	  760.9	  559.5	 7020.0	...
5617459	  760.8	  559.2	 7020.0	...
5617460	  760.7	  558.8	 7018.0	...
5617461	  760.5	  558.6	 7016.0	...
5617462	  760.4	  558.6	 7018.0	...
5617463	  760.4	  558.7	 7019.0	...
5617464	  760.4	  558.7	 7022.0	...
5617465	  760.3	  558.8	 7023.0	...
5617466	  760.2	  558.8	 7025.0	...
5617467	  760.2	  559.0	 7026.0	...
5617468	  760.6	  559.1	 7025.0	...
5617469	  760.7	  558.8	 7027.0	...
5617470	  760.8	  558.3	 7029.0	...
5617471	  760.6	  557.8	 7028.0	...
5617472	  760.5	  557.8	 7027.0	...
5617473	  760.5	  557.8	 7028.0	...
5617474	  760.5	  557.8	 7031.0	...
5617475	  760.5	  557.8	 7034.0	...
5617476	  760.5	  557.9	 7033.0	...
5617477	  760.5	  557.9	 7034.0	...
5617478	  760.5	  557.9	 7035.0	...
5617479	  760.5	  557.9	 7037.0	...
5617480	  760.5	  557.8	 7037.0	...
5617481	  760.3	  557.6	 7037.0	...
5617482	  760.1	  557.5	 7037.0	...
5617483	  759.8	  557.5	 7036.0	...
5617484	  759.7	  557.8	 7036.0	...
5617485	  759.7	  558.1	 7036.0	...
5617486	  760.2	  558.5	 7036.0	...
5617487	  760.7	  558.8	 7037.0	...
5617488	  761.0	  558.3	 7038.0	...
5617489	  760.9	  557.4	 7040.0	...
5617490	  760.8	  556.6	 7042.0	...
5617491	  760.8	  556.5	 7044.0	...
5617492	  760.8	  556.5	 7045.0	...
5617493	  760.8	  556.5	 7045.0	...
5617494	  760.7	  556.6	 7043.0	...
5617495	  760.6	  556.6	 7041.0	...
5617496	  760.7	  556.9	 7039.0	...
5617497	  760.8	  557.2	 7041.0	...
5617498	  760.9	  557.5	 7043.0	...
5617499	  760.9	  557.4	 7046.0	...
5617500	  761.0	  557.3	 7046.0	...
5617501	  761.0	  557.0	 7045.0	...
5617502	  761.0	  556.9	 7045.0	...
5617503	  761.1	  556.9	 7045.0	...
5617504	  761.0	  557.1	 7045.0	...
5617505	  760.7	  557.2	 7046.0	...
5617506	  760.4	  557.2	 7047.0	...
5617507	  760.5	  557.2	 7047.0	...
5617508	  760.5	  557.3	 7047.0	...
5617509	  760.5	  557.3	 7050.0	...
5617510	  760.5	  557.2	 7053.0	...
5617511	  760.3	  557.1	 7056.0	...
5617512	  760.2	  557.1	 7056.0	...
5617513	  760.2	  557.2	 7056.0	...
5617514	  760.2	  557.3	 7057.0	...
5617515	  760.2	  557.3	 7058.0	...
5617516	  760.1	  557.3	 7059.0	...
5617517	  760.1	  557.2	 7060.0	...
5617518	  760.1	  556.7	 7062.0	...
5617519	  760.1	  556.3	 7066.0	...
5617520	  760.3	  556.0	 7069.0	...
5617521	  760.4	  556.0	 7071.0	...
5617522	  760.5	  556.0	 7071.0	...
5617523	  760.4	  556.0	 7071.0	...
5617524	  760.4	  556.0	 7072.0	...
5617525	  760.5	  556.1	 7073.0	...
5617526	  761.0	  556.1	 7075.0	...
5617527	  761.6	  556.1	 7079.0	...
5617528	  761.7	  556.3	 7082.0	...
5617529	  761.3	  556.4	 7084.0	...
5617530	  761.0	  556.8	 7084.0	...
5617531	  761.1	  557.1	 7082.0	...
5617532	  761.1	  557.3	 7079.0	...
5617533	  761.0	  557.4	 7076.0	...
5617534	  760.9	  557.2	 7075.0	...
5617535	  761.0	  557.0	 7075.0	...
5617536	  761.2	  556.9	 7079.0	...
5617537	  761.5	  556.9	 7084.0	...
5617538	  761.6	  556.9	 7088.0	...
5617539	  761.6	  556.7	 7089.0	...
5617540	  761.4	  556.5	 7089.0	...
5617541	  761.4	  556.4	 7089.0	...
5617542	  761.5	  556.5	 7091.0	...
5617543	  761.5	  556.6	 7095.0	...
5617544	  761.6	  556.4	 7098.0	...
5617545	  761.9	  555.7	 7098.0	...
5617546	  762.2	  554.9	 7097.0	...
5617547	  762.5	  554.4	 7097.0	...
5617548	  762.5	  554.5	 7097.0	...
5617549	  762.4	  554.3	 7098.0	...
5617550	  762.3	  554.1	 7099.0	...
5617551	  762.2	  553.9	 7100.0	...
5617552	  762.1	  553.8	 7103.0	...
5617553	  761.9	  553.6	 7105.0	...
5617554	  761.7	  553.4	 7108.0	...
5617555	  761.6	  553.3	 7110.0	...
5617556	  761.1	  553.2	 7112.0	...
5617557	  760.7	  553.0	 7113.0	...
5617558	  760.6	  552.9	 7111.0	...
5617559	  761.1	  553.5	 7109.0	...
5617560	  761.6	  554.3	 7107.0	...
5617561	  761.6	  554.7	 7109.0	...
5617562	  761.4	  554.2	 7110.0	...
5617563	  761.1	  553.4	 7110.0	...
5617564	  760.8	  552.9	 7109.0	...
5617565	  760.7	  552.9	 7109.0	...
5617566	  760.6	  553.1	 7108.0	...
5617567	  760.3	  553.3	 7109.0	...
5617568	  760.0	  553.2	 7112.0	...
5617569	  760.5	  553.3	 7115.0	...
5617570	  761.3	  553.3	 7116.0	...
5617571	  762.2	  553.4	 7117.0	...
5617572	  762.4	  553.4	 7118.0	...
5617573	  762.5	  553.4	 7119.0	...
5617574	  762.7	  553.0	 7119.0	...
5617575	  762.9	  552.7	 7117.0	...
5617576	  763.2	  552.4	 7116.0	...
5617577	  763.3	  552.5	 7116.0	...
5617578	  763.3	  552.5	 7116.0	...
5617579	  763.3	  552.4	 7115.0	...
5617580	  763.0	  552.6	 7115.0	...
5617581	  762.7	  552.7	 7119.0	...
5617582	  762.5	  553.0	 7123.0	...
5617583	  762.7	  553.1	 7130.0	...
5617584	  762.8	  552.5	 7132.0	...
5617585	  762.9	  551.8	 7135.0	...
5617586	  762.9	  551.4	 7136.0	...
5617587	  762.9	  551.7	 7137.0	...
5617588	  762.8	  551.7	 7138.0	...
5617589	  762.6	  551.2	 7138.0	...
5617590	  762.5	  550.8	 7136.0	...
5617591	  762.6	  551.0	 7134.0	...
5617592	  762.7	  551.5	 7134.0	...
5617593	  762.9	  552.0	 7134.0	...
5617594	  762.9	  552.0	 7134.0	...
5617595	  762.8	  552.1	 7135.0	...
5617596	  762.8	  552.1	 7136.0	...
5617597	  762.7	  552.1	 7137.0	...
5617598	  762.7	  551.7	 7139.0	...
5617599	  762.8	  551.4	 7141.0	...
5617600	  762.8	  551.4	 7142.0	...
5617601	  763.1	  551.4	 7144.0	...
5617602	  763.2	  551.4	 7145.0	...
5617603	  763.2	  551.3	 7147.0	...
5617604	  763.1	  551.1	 7146.0	...
5617605	  763.0	  550.8	 7145.0	...
5617606	  763.1	  550.5	 7144.0	...
5617607	  763.3	  550.6	 7145.0	...
MSG	5617608 0000 _ Number On
5617608	  763.4	  550.7	 7147.0	...
5617609	  763.4	  550.9	 7148.0	...
5617610	  763.3	  550.9	 7148.0	...
5617611	  763.3	  550.9	 7153.0	...
5617612	  763.2	  550.7	 7158.0	...
5617613	  763.2	  550.4	 7166.0	...
5617614	  763.3	  550.5	 7169.0	...
5617615	  763.2	  550.9	 7171.0	...
5617616	  763.1	  551.3	 7171.0	...
5617617	  763.3	  551.4	 7170.0	...
5617618	  763.7	  551.5	 7169.0	...
5617619	  763.9	  551.5	 7170.0	...
5617620	  763.7	  551.2	 7172.0	...
5617621	  763.5	  550.4	 7180.0	...
5617622	  763.4	  549.8	 7185.0	...
5617623	  763.4	  549.1	 7187.0	...
5617624	  763.5	  548.9	 7184.0	...
5617625	  763.2	  549.2	 7181.0	...
5617626	  763.0	  550.0	 7182.0	...
5617627	  763.1	  550.7	 7183.0	...
5617628	  763.5	  551.0	 7182.0	...
5617629	  763.6	  551.0	 7179.0	...
5617630	  763.5	  550.8	 7181.0	...
5617631	  763.3	  550.5	 7186.0	...
5617632	  763.2	  550.1	 7191.0	...
5617633	  763.0	  550.1	 7192.0	...
5617634	  762.7	  549.8	 7190.0	...
5617635	  762.7	  549.4	 7187.0	...
5617636	  762.8	  549.0	 7187.0	...
5617637	  763.0	  548.9	 7190.0	...
5617638	  763.1	  549.4	 7192.0	...
5617639	  763.1	  549.8	 7192.0	...
5617640	  763.1	  550.1	 7190.0	...
5617641	  763.2	  550.0	 7189.0	...
5617642	  763.2	  549.8	 7188.0	...
5617643	  763.4	  549.9	 7188.0	...
5617644	  763.7	  550.1	 7188.0	...
5617645	  764.0	  550.2	 7188.0	...
5617646	  764.1	  550.0	 7189.0	...
5617647	  764.0	  549.5	 7189.0	...
5617648	  763.9	  549.1	 7189.0	...
5617649	  763.8	  548.7	 7195.0	...
5617650	  763.4	  548.5	 7200.0	...
5617651	  763.1	  548.5	 7207.0	...
5617652	  763.0	  548.6	 7207.0	...
5617653	  763.3	  548.6	 7203.0	...
5617654	  763.7	  548.1	 7199.0	...
5617655	  763.8	  547.6	 7195.0	...
5617656	  763.7	  546.9	 7195.0	...
5617657	  763.6	  546.8	 7196.0	...
5617658	  764.1	  547.1	 7198.0	...
5617659	  764.8	  547.6	 7201.0	...
5617660	  765.4	  548.5	 7204.0	...
5617661	  765.2	  549.0	 7206.0	...
5617662	  764.8	  548.2	 7207.0	...
5617663	  764.7	  546.9	 7206.0	...
5617664	  764.5	  545.5	 7209.0	...
5617665	  764.5	  545.4	 7212.0	...
5617666	  764.4	  545.2	 7215.0	...
5617667	  764.4	  545.1	 7214.0	...
5617668	  764.6	  545.5	 7213.0	...
5617669	  764.9	  546.4	 7213.0	...
5617670	  765.4	  547.2	 7212.0	...
5617671	  765.8	  547.6	 7212.0	...
5617672	  766.1	  547.5	 7217.0	...
5617673	  766.1	  547.3	 7223.0	...
5617674	  766.1	  547.4	 7230.0	...
5617675	  765.9	  547.5	 7229.0	...
5617676	  765.7	  547.5	 7229.0	...
5617677	  765.4	  547.0	 7228.0	...
5617678	  765.4	  546.5	 7230.0	...
5617679	  765.0	  546.4	 7233.0	...
5617680	  764.6	  546.5	 7237.0	...
5617681	  764.3	  546.6	 7238.0	...
5617682	  764.0	  546.5	 7236.0	...
5617683	  763.7	  546.5	 7236.0	...
5617684	  763.3	  546.6	 7236.0	...
5617685	  763.3	  546.9	 7235.0	...
5617686	  763.7	  547.1	 7233.0	...
5617687	  764.3	  547.2	 7234.0	...
5617688	  764.8	  547.1	 7236.0	...
5617689	  764.4	  547.2	 7238.0	...
5617690	  764.1	  547.4	 7236.0	...
5617691	  764.3	  547.5	 7235.0	...
5617692	  764.7	  547.5	 7238.0	...
5617693	  765.1	  547.4	 7243.0	...
5617694	  765.1	  547.4	 7248.0	...
5617695	  765.0	  547.4	 7248.0	...
5617696	  765.0	  547.3	 7248.0	...
5617697	  765.2	  547.2	 7251.0	...
5617698	  765.3	  547.3	 7254.0	...
5617699	  765.4	  547.4	 7255.0	...
5617700	  765.4	  547.4	 7254.0	...
5617701	  765.5	  547.2	 7253.0	...
5617702	  765.5	  547.1	 7253.0	...
5617703	  765.5	  546.9	 7254.0	...
5617704	  765.4	  546.9	 7256.0	...
5617705	  765.3	  546.8	 7257.0	...
5617706	  765.3	  546.6	 7258.0	...
5617707	  765.4	  546.3	 7258.0	...
5617708	  765.5	  546.1	 7259.0	...
5617709	  765.6	  546.0	 7260.0	...
5617710	  765.7	  546.3	 7260.0	...
5617711	  765.8	  546.6	 7260.0	...
5617712	  765.8	  546.2	 7262.0	...
5617713	  765.8	  545.7	 7265.0	...
5617714	  765.7	  545.1	 7268.0	...
5617715	  765.6	  545.1	 7268.0	...
5617716	  765.7	  545.1	 7268.0	...
5617717	  765.6	  544.7	 7268.0	...
5617718	  765.4	  544.2	 7267.0	...
5617719	  765.2	  543.8	 7268.0	...
5617720	  765.2	  544.3	 7270.0	...
5617721	  765.7	  544.8	 7273.0	...
5617722	  766.2	  544.9	 7274.0	...
5617723	  766.9	  544.5	 7276.0	...
5617724	  767.1	  544.2	 7278.0	...
5617725	  767.2	  544.0	 7277.0	...
5617726	  767.0	  543.9	 7274.0	...
5617727	  766.8	  544.1	 7275.0	...
5617728	  766.8	  544.2	 7278.0	...
5617729	  766.7	  544.5	 7282.0	...
5617730	  766.7	  544.5	 7282.0	...
5617731	  766.9	  544.2	 7284.0	...
5617732	  767.2	  544.0	 7286.0	...
5617733	  767.4	  544.3	 7285.0	...
5617734	  767.5	  545.0	 7283.0	...
5617735	  767.5	  545.7	 7281.0	...
5617736	  767.6	  545.8	 7282.0	...
5617737	  767.5	  545.1	 7284.0	...
5617738	  767.4	  544.4	 7286.0	...
5617739	  767.3	  543.6	 7288.0	...
5617740	  767.3	  543.7	 7290.0	...
5617741	  767.3	  543.7	 7292.0	...
5617742	  767.2	  543.7	 7295.0	...
5617743	  767.2	  543.6	 7296.0	...
5617744	  767.2	  543.7	 7298.0	...
5617745	  767.2	  543.8	 7299.0	...
5617746	  767.1	  544.0	 7300.0	...
5617747	  767.1	  543.5	 7302.0	...
5617748	  767.4	  543.0	 7305.0	...
5617749	  767.7	  542.5	 7308.0	...
5617750	  767.9	  542.4	 7309.0	...
5617751	  768.0	  542.3	 7309.0	...
5617752	  768.1	  543.0	 7306.0	...
5617753	  768.1	  543.8	 7303.0	...
5617754	  768.1	  544.6	 7301.0	...
5617755	  768.0	  544.6	 7301.0	...
5617756	  768.0	  544.7	 7302.0	...
5617757	  768.1	  544.6	 7303.0	...
5617758	  768.2	  544.3	 7306.0	...
5617759	  768.2	  543.9	 7308.0	...
5617760	  768.1	  543.7	 7309.0	...
5617761	  768.1	  543.7	 7313.0	...
5617762	  768.2	  543.8	 7317.0	...
5617763	  768.3	  543.9	 7322.0	...
5617764	  768.0	  543.8	 7323.0	...
5617765	  767.7	  543.6	 7325.0	...
5617766	  767.8	  543.8	 7325.0	...
5617767	  768.3	  544.2	 7327.0	...
5617768	  768.7	  544.5	 7330.0	...
5617769	  768.7	  544.4	 7333.0	...
5617770	  768.0	  544.1	 7336.0	...
5617771	  767.5	  543.8	 7341.0	...
5617772	  767.3	  543.4	 7344.0	...
5617773	  767.7	  543.2	 7346.0	...
5617774	  768.1	  542.9	 7346.0	...
5617775	  768.1	  542.8	 7347.0	...
5617776	  768.1	  542.7	 7348.0	...
5617777	  768.1	  542.8	 7350.0	...
5617778	  768.2	  542.8	 7352.0	...
5617779	  768.3	  542.8	 7352.0	...
5617780	  768.4	  542.8	 7354.0	...
5617781	  768.3	  542.7	 7356.0	...
5617782	  768.3	  542.7	 7357.0	...
5617783	  767.9	  543.0	 7357.0	...
5617784	  767.6	  543.0	 7357.0	...
5617785	  767.2	  543.0	 7357.0	...
5617786	  767.2	  542.8	 7358.0	...
5617787	  767.7	  542.6	 7360.0	...
5617788	  768.3	  542.6	 7362.0	...
5617789	  768.9	  542.7	 7366.0	...
5617790	  769.1	  543.1	 7368.0	...
5617791	  769.2	  543.4	 7369.0	...
5617792	  769.5	  543.7	 7369.0	...
5617793	  769.6	  543.8	 7369.0	...
5617794	  769.5	  543.9	 7370.0	...
5617795	  769.1	  543.9	 7371.0	...
5617796	  768.5	  543.9	 7372.0	...
5617797	  768.0	  543.9	 7373.0	...
5617798	  767.8	  543.9	 7372.0	...
5617799	  767.8	  544.1	 7372.0	...
5617800	  768.0	  544.2	 7371.0	...
5617801	  768.4	  544.3	 7371.0	...
5617802	  768.8	  544.3	 7372.0	...
5617803	  768.8	  543.5	 7374.0	...
5617804	  768.5	  542.7	 7376.0	...
5617805	  768.2	  542.3	 7377.0	...
5617806	  768.3	  542.5	 7377.0	...
5617807	  768.8	  542.6	 7377.0	...
5617808	  769.3	  542.4	 7377.0	...
5617809	  769.2	  542.5	 7376.0	...
5617810	  768.9	  542.6	 7376.0	...
5617811	  768.8	  542.7	 7376.0	...
5617812	  768.8	  542.6	 7379.0	...
5617813	  768.9	  542.5	 7383.0	...
5617814	  768.7	  542.4	 7385.0	...
5617815	  768.5	  542.3	 7385.0	...
5617816	  768.2	  541.6	 7387.0	...
5617817	  768.1	  541.0	 7389.0	...
5617818	  768.1	  541.1	 7392.0	...
5617819	  768.2	  541.7	 7392.0	...
5617820	  768.5	  542.4	 7392.0	...
5617821	  768.8	  542.5	 7392.0	...
5617822	  769.1	  542.6	 7393.0	...
5617823	  769.1	  542.6	 7393.0	...
5617824	  768.8	  542.3	 7393.0	...
5617825	  768.5	  541.8	 7391.0	...
5617826	  768.6	  541.3	 7389.0	...
5617827	  768.8	  541.1	 7388.0	...
5617828	  769.0	  541.0	 7389.0	...
5617829	  769.1	  541.1	 7394.0	...
5617830	  769.1	  541.4	 7398.0	...
5617831	  769.1	  541.7	 7402.0	...
5617832	  769.1	  541.7	 7404.0	...
5617833	  769.4	  541.7	 7405.0	...
5617834	  769.5	  541.0	 7406.0	...
5617835	  769.5	  540.2	 7406.0	...
5617836	  769.4	  539.8	 7406.0	...
5617837	  769.6	  540.0	 7406.0	...
5617838	  769.7	  540.3	 7407.0	...
5617839	  769.9	  540.9	 7408.0	...
5617840	  769.9	  541.7	 7409.0	...
5617841	  769.9	  542.5	 7409.0	...
5617842	  769.9	  542.7	 7411.0	...
5617843	  769.8	  542.7	 7412.0	...
5617844	  769.8	  542.8	 7412.0	...
5617845	  769.8	  542.1	 7412.0	...
5617846	  769.7	  541.3	 7412.0	...
5617847	  769.6	  540.6	 7412.0	...
5617848	  769.5	  540.5	 7413.0	...
5617849	  769.4	  540.3	 7414.0	...
5617850	  769.6	  540.3	 7414.0	...
5617851	  769.9	  540.4	 7414.0	...
5617852	  770.2	  540.5	 7418.0	...
5617853	  770.4	  540.6	 7421.0	...
5617854	  770.4	  540.7	 7423.0	...
5617855	  770.4	  540.4	 7425.0	...
5617856	  770.2	  539.8	 7430.0	...
5617857	  770.2	  539.3	 7434.0	...
5617858	  770.4	  539.1	 7434.0	...
5617859	  770.6	  539.2	 7433.0	...
5617860	  770.8	  539.3	 7433.0	...
5617861	  770.8	  539.3	 7432.0	...
5617862	  770.8	  539.3	 7432.0	...
5617863	  770.8	  539.3	 7432.0	...
5617864	  770.7	  539.0	 7433.0	...
5617865	  770.0	  538.6	 7436.0	...
5617866	  769.3	  538.1	 7439.0	...
5617867	  768.8	  538.2	 7443.0	...
5617868	  769.0	  538.4	 7444.0	...
5617869	  769.1	  538.7	 7444.0	...
5617870	  769.0	  538.9	 7446.0	...
5617871	  768.9	  539.1	 7449.0	...
5617872	  769.3	  539.2	 7451.0	...
5617873	  769.8	  539.1	 7450.0	...
5617874	  770.3	  539.1	 7451.0	...
5617875	  770.5	  538.6	 7455.0	...
5617876	  770.8	  538.1	 7458.0	...
5617877	  770.9	  537.2	 7460.0	...
5617878	  770.8	  536.7	 7461.0	...
5617879	  770.8	  536.5	 7462.0	...
5617880	  770.8	  536.8	 7461.0	...
5617881	  770.1	  537.3	 7459.0	...
5617882	  769.3	  537.6	 7458.0	...
5617883	  768.8	  538.1	 7459.0	...
5617884	  769.2	  538.4	 7462.0	...
5617885	  769.6	  538.6	 7464.0	...
5617886	  769.7	  538.4	 7463.0	...
5617887	  769.9	  538.2	 7465.0	...
5617888	  770.2	  538.0	 7468.0	...
5617889	  770.5	  538.0	 7471.0	...
5617890	  770.5	  538.5	 7471.0	...
5617891	  770.6	  538.9	 7471.0	...
5617892	  770.7	  538.4	 7474.0	...
5617893	  770.8	  537.4	 7476.0	...
5617894	  770.8	  537.0	 7476.0	...
5617895	  770.8	  537.4	 7473.0	...
5617896	  770.7	  537.8	 7473.0	...
5617897	  771.0	  537.6	 7475.0	...
5617898	  771.4	  537.4	 7477.0	...
5617899	  771.7	  537.4	 7478.0	...
5617900	  771.7	  538.0	 7478.0	...
5617901	  771.5	  538.7	 7478.0	...
5617902	  771.3	  539.2	 7481.0	...
5617903	  770.9	  538.3	 7487.0	...
5617904	  770.6	  537.4	 7493.0	...
5617905	  770.4	  536.9	 7496.0	...
5617906	  770.4	  537.0	 7495.0	...
5617907	  770.6	  537.2	 7494.0	...
5617908	  770.9	  537.2	 7493.0	...
5617909	  771.1	  537.3	 7493.0	...
5617910	  771.1	  537.5	 7492.0	...
MSG	5617911 0000 _ Number Off
5617911	  771.1	  537.7	 7494.0	...
5617912	  771.0	  537.9	 7495.0	...
5617913	  771.0	  538.0	 7498.0	...
5617914	  770.9	  538.0	 7499.0	...
5617915	  770.7	  537.7	 7500.0	...
5617916	  770.5	  537.2	 7500.0	...
5617917	  770.4	  536.7	 7500.0	...
5617918	  770.5	  536.9	 7499.0	...
5617919	  770.6	  537.3	 7497.0	...
5617920	  770.7	  537.6	 7496.0	...
5617921	  770.8	  537.6	 7496.0	...
5617922	  770.8	  537.5	 7500.0	...
5617923	  770.8	  537.4	 7504.0	...
5617924	  770.8	  537.3	 7507.0	...
5617925	  770.8	  537.2	 7509.0	...
5617926	  770.7	  536.8	 7511.0	...
5617927	  770.5	  536.4	 7512.0	...
5617928	  770.3	  536.1	 7511.0	...
5617929	  770.0	  536.1	 7510.0	...
5617930	  769.9	  536.8	 7509.0	...
5617931	  769.9	  537.4	 7509.0	...
5617932	  770.1	  537.7	 7510.0	...
5617933	  770.1	  537.3	 7510.0	...
5617934	  770.2	  536.9	 7511.0	...
5617935	  770.3	  536.8	 7511.0	...
5617936	  770.4	  537.1	 7510.0	...
5617937	  770.4	  537.4	 7510.0	...
5617938	  770.1	  537.6	 7510.0	...
5617939	  769.8	  537.6	 7512.0	...
5617940	  769.7	  537.6	 7515.0	...
5617941	  769.9	  537.6	 7516.0	...
5617942	  770.0	  537.6	 7516.0	...
5617943	  770.0	  537.6	 7513.0	...
5617944	  770.0	  537.6	 7511.0	...
5617945	  769.9	  537.4	 7511.0	...
5617946	  769.8	  537.0	 7512.0	...
5617947	  769.7	  536.7	 7515.0	...
5617948	  769.6	  536.5	 7518.0	...
5617949	  769.9	  536.6	 7521.0	...
5617950	  770.1	  536.5	 7522.0	...
5617951	  770.4	  536.5	 7522.0	...
5617952	  770.4	  536.1	 7521.0	...
5617953	  770.4	  535.7	 7521.0	...
5617954	  770.5	  535.7	 7521.0	...
5617955	  770.6	  536.1	 7523.0	...
5617956	  770.5	  536.4	 7525.0	...
5617957	  770.4	  536.6	 7526.0	...
5617958	  770.4	  536.9	 7524.0	...
5617959	  770.4	  537.3	 7523.0	...
5617960	  770.4	  537.5	 7523.0	...
5617961	  770.4	  537.5	 7522.0	...
5617962	  770.3	  537.5	 7521.0	...
5617963	  770.2	  537.4	 7521.0	...
5617964	  770.1	  537.2	 7521.0	...
5617965	  770.3	  537.0	 7522.0	...
5617966	  770.7	  536.9	 7524.0	...
5617967	  771.3	  536.9	 7527.0	...
5617968	  771.5	  536.8	 7528.0	...
5617969	  771.7	  536.5	 7527.0	...
5617970	  771.6	  536.3	 7526.0	...
5617971	  771.1	  536.2	 7525.0	...
5617972	  770.5	  536.4	 7526.0	...
5617973	  769.9	  536.7	 7527.0	...
5617974	  769.8	  537.0	 7527.0	...
5617975	  769.7	  537.0	 7527.0	...
5617976	  769.6	  536.8	 7529.0	...
5617977	  769.6	  536.8	 7533.0	...
5617978	  769.9	  536.9	 7538.0	...
5617979	  770.4	  537.1	 7540.0	...
5617980	  770.9	  537.1	 7539.0	...
5617981	  770.9	  537.0	 7537.0	...
5617982	  770.9	  536.9	 7535.0	...
5617983	  771.1	  536.7	 7535.0	...
5617984	  771.2	  536.3	 7535.0	...
5617985	  771.2	  536.0	 7535.0	...
5617986	  770.8	  535.6	 7536.0	...
5617987	  770.1	  535.6	 7539.0	...
5617988	  769.6	  535.6	 7542.0	...
5617989	  769.4	  535.6	 7543.0	...
5617990	  769.7	  535.6	 7542.0	...
5617991	  769.9	  535.3	 7542.0	...
5617992	  770.0	  534.7	 7542.0	...
5617993	  770.0	  534.4	 7541.0	...
5617994	  770.2	  534.3	 7541.0	...
5617995	  770.3	  534.2	 7541.0	...
5617996	  770.2	  533.9	 7541.0	...
5617997	  770.0	  533.7	 7541.0	...
5617998	  769.8	  533.8	 7541.0	...
5617999	  769.8	  533.4	 7542.0	...
5618000	  769.9	  532.9	 7542.0	...
5618001	  770.0	  532.4	 7540.0	...
5618002	  769.9	  532.3	 7538.0	...
5618003	  769.6	  532.3	 7537.0	...
5618004	  769.4	  533.0	 7537.0	...
5618005	  769.7	  533.9	 7537.0	...
5618006	  770.1	  535.5	 7536.0	...
5618007	  770.5	  536.4	 7535.0	...
EFIX R   5616919	5618007	1089	  766.4	  550.3	   7208
SSACC R  5618008
5618008	  770.7	  537.0	 7535.0	...
5618009	  770.8	  537.7	 7531.0	...
5618010	  770.9	  539.8	 7526.0	...
5618011	  771.0	  542.0	 7521.0	...
5618012	  771.1	  543.6	 7521.0	...
5618013	  770.9	  543.8	 7520.0	...
5618014	  770.5	  542.7	 7519.0	...
5618015	  769.8	  540.2	 7521.0	...
5618016	  767.9	  527.1	 7549.0	...
5618017	  766.5	  514.5	 7578.0	...
5618018	  770.6	  488.7	 7639.0	...
5618019	  776.0	  473.4	 7674.0	...
5618020	  779.5	  455.6	 7725.0	...
5618021	  772.2	  455.0	 7742.0	...
5618022	  764.8	  456.8	 7759.0	...
5618023	  760.2	  472.9	 7730.0	...
5618024	  761.0	  498.0	 7674.0	...
5618025	  764.3	  536.2	 7570.0	...
5618026	  773.2	  581.0	 7442.0	...
5618027	  786.1	  628.3	 7300.0	...
5618028	  802.7	  684.3	 7121.0	...
5618029	  817.9	  743.0	 6937.0	...
5618030	  839.5	  805.0	 6749.0	...
5618031	  860.1	  868.4	 6570.0	...
5618032	  880.0	  937.3	 6363.0	...
5618033	  895.5	 1019.2	 6111.0	...
5618034	  912.1	 1106.0	 5846.0	...
5618035	  931.8	 1199.6	 5553.0	...
5618036	  953.8	 1295.5	 5252.0	...
5618037	  977.2	 1391.2	 4943.0	...
5618038	 1000.6	 1484.0	 4653.0	...
5618039	 1022.0	 1583.4	 4350.0	...
5618040	 1044.7	 1684.9	 4030.0	...
5618041	 1074.7	 1791.3	 3709.0	...
5618042	 1098.4	 1858.1	 3499.0	...
5618043	 1113.3	 1892.6	 3404.0	...
5618044	 1113.3	 1892.6	 3404.0	...
SBLINK R 5618045
5618045	   .	   .	    0.0	...
5618046	   .	   .	    0.0	...
5618047	   .	   .	    0.0	...
5618048	   .	   .	    0.0	...
5618049	   .	   .	    0.0	...
5618050	   .	   .	    0.0	...
5618051	   .	   .	    0.0	...
5618052	   .	   .	    0.0	...
5618053	   .	   .	    0.0	...
5618054	   .	   .	    0.0	...
5618055	   .	   .	    0.0	...
5618056	   .	   .	    0.0	...
5618057	   .	   .	    0.0	...
5618058	   .	   .	    0.0	...
5618059	   .	   .	    0.0	...
5618060	   .	   .	    0.0	...
5618061	   .	   .	    0.0	...
5618062	   .	   .	    0.0	...
5618063	   .	   .	    0.0	...
5618064	   .	   .	    0.0	...
5618065	   .	   .	    0.0	...
5618066	   .	   .	    0.0	...
5618067	   .	   .	    0.0	...
5618068	   .	   .	    0.0	...
5618069	   .	   .	    0.0	...
5618070	   .	   .	    0.0	...
5618071	   .	   .	    0.0	...
5618072	   .	   .	    0.0	...
5618073	   .	   .	    0.0	...
5618074	   .	   .	    0.0	...
5618075	   .	   .	    0.0	...
5618076	   .	   .	    0.0	...
5618077	   .	   .	    0.0	...
5618078	   .	   .	    0.0	...
5618079	   .	   .	    0.0	...
5618080	   .	   .	    0.0	...
5618081	   .	   .	    0.0	...
5618082	   .	   .	    0.0	...
5618083	   .	   .	    0.0	...
5618084	   .	   .	    0.0	...
5618085	   .	   .	    0.0	...
5618086	   .	   .	    0.0	...
5618087	   .	   .	    0.0	...
5618088	   .	   .	    0.0	...
5618089	   .	   .	    0.0	...
5618090	   .	   .	    0.0	...
5618091	   .	   .	    0.0	...
5618092	   .	   .	    0.0	...
5618093	   .	   .	    0.0	...
5618094	   .	   .	    0.0	...
5618095	   .	   .	    0.0	...
5618096	   .	   .	    0.0	...
5618097	   .	   .	    0.0	...
5618098	   .	   .	    0.0	...
5618099	   .	   .	    0.0	...
5618100	   .	   .	    0.0	...
5618101	   .	   .	    0.0	...
5618102	   .	   .	    0.0	...
5618103	   .	   .	    0.0	...
5618104	   .	   .	    0.0	...
5618105	   .	   .	    0.0	...
5618106	   .	   .	    0.0	...
5618107	   .	   .	    0.0	...
5618108	   .	   .	    0.0	...
5618109	   .	   .	    0.0	...
5618110	   .	   .	    0.0	...
5618111	   .	   .	    0.0	...
5618112	   .	   .	    0.0	...
5618113	   .	   .	    0.0	...
5618114	   .	   .	    0.0	...
5618115	   .	   .	    0.0	...
5618116	   .	   .	    0.0	...
5618117	   .	   .	    0.0	...
5618118	   .	   .	    0.0	...
5618119	   .	   .	    0.0	...
5618120	   .	   .	    0.0	...
5618121	   .	   .	    0.0	...
5618122	   .	   .	    0.0	...
5618123	   .	   .	    0.0	...
MSG	5618124 0000 _ Number On
5618124	   .	   .	    0.0	...
5618125	   .	   .	    0.0	...
EBLINK R 5618045	5618125	81
5618126	 1088.1	 1978.6	 3382.0	...
5618127	 1088.1	 1978.6	 3382.0	...
5618128	 1090.2	 1965.9	 3415.0	...
5618129	 1092.2	 1941.3	 3490.0	...
5618130	 1098.7	 1905.4	 3599.0	...
5618131	 1101.4	 1870.2	 3703.0	...
5618132	 1101.5	 1836.7	 3793.0	...
5618133	 1093.3	 1800.5	 3882.0	...
5618134	 1078.7	 1762.5	 3970.0	...
5618135	 1061.3	 1722.6	 4062.0	...
5618136	 1042.2	 1684.0	 4153.0	...
5618137	 1022.8	 1646.9	 4244.0	...
5618138	 1004.4	 1610.9	 4331.0	...
5618139	  988.6	 1576.8	 4417.0	...
5618140	  978.8	 1545.4	 4504.0	...
5618141	  971.4	 1517.0	 4590.0	...
5618142	  967.3	 1490.2	 4670.0	...
5618143	  965.5	 1464.7	 4741.0	...
5618144	  964.9	 1438.7	 4806.0	...
5618145	  962.8	 1413.3	 4868.0	...
5618146	  959.7	 1387.4	 4942.0	...
5618147	  955.2	 1361.2	 5010.0	...
5618148	  950.0	 1334.2	 5077.0	...
5618149	  944.2	 1307.5	 5140.0	...
5618150	  940.2	 1280.1	 5214.0	...
5618151	  942.9	 1251.6	 5301.0	...
5618152	  945.5	 1223.2	 5380.0	...
5618153	  946.1	 1196.0	 5463.0	...
5618154	  940.0	 1171.7	 5524.0	...
5618155	  933.5	 1146.7	 5594.0	...
5618156	  927.7	 1122.7	 5663.0	...
5618157	  922.0	 1096.0	 5746.0	...
5618158	  916.9	 1070.8	 5824.0	...
5618159	  911.8	 1045.3	 5900.0	...
5618160	  907.0	 1022.9	 5971.0	...
5618161	  903.5	 1000.3	 6044.0	...
5618162	  900.8	  978.6	 6110.0	...
5618163	  899.1	  957.1	 6175.0	...
5618164	  897.0	  935.6	 6236.0	...
5618165	  895.0	  914.8	 6298.0	...
5618166	  892.3	  894.5	 6362.0	...
5618167	  889.0	  875.9	 6426.0	...
5618168	  885.0	  857.1	 6492.0	...
5618169	  881.0	  839.5	 6549.0	...
5618170	  877.0	  822.7	 6606.0	...
5618171	  873.7	  807.2	 6661.0	...
5618172	  870.6	  791.5	 6719.0	...
5618173	  868.1	  776.7	 6767.0	...
5618174	  865.5	  760.5	 6820.0	...
5618175	  861.5	  745.1	 6875.0	...
5618176	  857.3	  729.9	 6931.0	...
5618177	  853.2	  715.3	 6983.0	...
5618178	  848.2	  702.4	 7022.0	...
5618179	  842.6	  688.2	 7069.0	...
5618180	  836.8	  674.9	 7104.0	...
5618181	  833.3	  659.7	 7160.0	...
5618182	  828.8	  646.0	 7204.0	...
5618183	  824.6	  633.3	 7251.0	...
5618184	  820.8	  619.7	 7298.0	...
5618185	  818.6	  605.9	 7342.0	...
5618186	  816.3	  592.5	 7388.0	...
5618187	  813.5	  580.5	 7419.0	...
5618188	  809.2	  572.2	 7443.0	...
5618189	  805.2	  561.5	 7476.0	...
5618190	  801.7	  550.5	 7513.0	...
5618191	  800.4	  538.8	 7553.0	...
5618192	  798.9	  526.1	 7601.0	...
5618193	  797.4	  513.3	 7649.0	...
5618194	  794.3	  499.0	 7704.0	...
5618195	  792.5	  491.0	 7727.0	...
5618196	  790.7	  482.7	 7752.0	...
5618197	  781.8	  476.6	 7769.0	...
5618198	  772.1	  470.5	 7787.0	...
5618199	  762.6	  463.7	 7803.0	...
5618200	  761.9	  457.2	 7819.0	...
5618201	  760.2	  447.5	 7844.0	...
5618202	  758.7	  440.3	 7867.0	...
5618203	  760.9	  431.2	 7893.0	...
5618204	  764.1	  424.5	 7911.0	...
5618205	  765.0	  418.1	 7922.0	...
5618206	  762.4	  411.2	 7934.0	...
5618207	  760.4	  405.6	 7945.0	...
5618208	  761.4	  398.8	 7956.0	...
5618209	  763.1	  394.2	 7972.0	...
5618210	  764.4	  383.5	 8006.0	...
5618211	  766.1	  376.2	 8035.0	...
5618212	  767.1	  369.4	 8056.0	...
5618213	  763.4	  369.4	 8049.0	...
5618214	  760.9	  367.2	 8051.0	...
5618215	  758.3	  364.5	 8053.0	...
5618216	  760.5	  361.0	 8074.0	...
5618217	  760.6	  354.4	 8095.0	...
5618218	  760.7	  347.9	 8115.0	...
5618219	  760.3	  340.8	 8125.0	...
5618220	  760.4	  339.7	 8123.0	...
5618221	  760.6	  338.5	 8119.0	...
5618222	  759.3	  334.7	 8122.0	...
5618223	  758.0	  328.3	 8131.0	...
5618224	  756.6	  321.9	 8142.0	...
5618225	  741.6	  329.8	 8099.0	...
5618226	  724.9	  341.0	 8051.0	...
5618227	  708.0	  350.1	 8015.0	...
5618228	  722.3	  335.1	 8058.0	...
5618229	  738.1	  320.0	 8101.0	...
5618230	  753.4	  305.3	 8135.0	...
5618231	  752.7	  301.8	 8145.0	...
5618232	  751.9	  298.3	 8155.0	...
5618233	  750.8	  301.2	 8141.0	...
5618234	  735.6	  311.0	 8109.0	...
5618235	  720.4	  320.7	 8077.0	...
5618236	  706.0	  325.7	 8064.0	...
5618237	  721.7	  324.2	 8064.0	...
5618238	  737.4	  322.4	 8053.0	...
5618239	  753.3	  320.5	 8032.0	...
5618240	  753.7	  320.7	 8005.0	...
5618241	  760.3	  320.9	 7983.0	...
5618242	  766.5	  321.1	 7976.0	...
5618243	  751.4	  323.0	 7973.0	...
5618244	  729.9	  325.0	 7976.0	...
5618245	  725.5	  348.0	 7921.0	...
5618246	  742.9	  369.0	 7866.0	...
5618247	  760.3	  389.9	 7809.0	...
5618248	  760.1	  389.3	 7807.0	...
5618249	  759.5	  389.6	 7802.0	...
5618250	  759.1	  390.3	 7798.0	...
5618251	  749.3	  379.0	 7827.0	...
5618252	  740.0	  366.9	 7859.0	...
5618253	  727.0	  350.4	 7899.0	...
5618254	  719.9	  346.4	 7906.0	...
5618255	  706.2	  357.5	 7867.0	...
5618256	  696.3	  373.0	 7816.0	...
5618257	  688.7	  388.8	 7768.0	...
5618258	  687.8	  390.0	 7767.0	...
5618259	  685.9	  391.5	 7771.0	...
5618260	  685.1	  392.6	 7771.0	...
5618261	  701.2	  417.9	 7713.0	...
5618262	  718.4	  443.0	 7655.0	...
5618263	  735.7	  468.1	 7598.0	...
5618264	  717.0	  443.9	 7650.0	...
5618265	  698.4	  419.9	 7703.0	...
5618266	  697.7	  419.8	 7705.0	...
5618267	  715.7	  443.7	 7653.0	...
5618268	  738.5	  483.9	 7572.0	...
5618269	  743.3	  500.1	 7541.0	...
5618270	  748.1	  516.5	 7507.0	...
5618271	  748.1	  516.6	 7503.0	...
5618272	  723.7	  475.0	 7584.0	...
5618273	  699.7	  433.6	 7670.0	...
5618274	  694.4	  417.5	 7704.0	...
5618275	  712.8	  442.6	 7653.0	...
5618276	  733.4	  474.6	 7586.0	...
5618277	  735.4	  481.5	 7571.0	...
5618278	  738.6	  492.4	 7546.0	...
5618279	  740.9	  500.3	 7528.0	...
5618280	  743.1	  507.8	 7510.0	...
5618281	  744.1	  511.2	 7502.0	...
5618282	  744.8	  512.8	 7502.0	...
5618283	  745.6	  515.0	 7503.0	...
5618284	  746.4	  517.1	 7503.0	...
5618285	  746.5	  517.3	 7502.0	...
5618286	  746.3	  517.5	 7502.0	...
5618287	  746.0	  516.7	 7502.0	...
5618288	  745.6	  515.7	 7502.0	...
5618289	  745.6	  515.4	 7500.0	...
5618290	  745.7	  516.2	 7499.0	...
5618291	  745.9	  516.9	 7499.0	...
5618292	  746.0	  516.7	 7499.0	...
5618293	  745.9	  516.3	 7499.0	...
5618294	  745.6	  515.8	 7498.0	...
5618295	  745.0	  515.4	 7495.0	...
5618296	  744.6	  515.4	 7493.0	...
5618297	  744.2	  515.9	 7492.0	...
5618298	  744.1	  516.2	 7493.0	...
5618299	  743.8	  515.9	 7493.0	...
5618300	  743.5	  514.5	 7495.0	...
5618301	  718.6	  471.8	 7575.0	...
5618302	  694.2	  430.1	 7655.0	...
5618303	  670.6	  389.5	 7738.0	...
5618304	  670.7	  389.6	 7742.0	...
5618305	  670.3	  388.9	 7747.0	...
5618306	  669.8	  388.0	 7749.0	...
5618307	  693.8	  430.1	 7664.0	...
5618308	  718.9	  473.6	 7576.0	...
5618309	  741.8	  506.6	 7505.0	...
5618310	  740.7	  501.6	 7511.0	...
5618311	  740.4	  501.4	 7510.0	...
5618312	  742.7	  512.0	 7492.0	...
5618313	  743.6	  516.8	 7484.0	...
5618314	  743.8	  516.8	 7484.0	...
5618315	  721.0	  476.2	 7560.0	...
5618316	  698.1	  435.9	 7638.0	...
5618317	  675.6	  396.0	 7715.0	...
5618318	  674.3	  394.9	 7719.0	...
5618319	  673.3	  393.8	 7721.0	...
5618320	  696.4	  434.6	 7645.0	...
5618321	  721.2	  477.5	 7564.0	...
5618322	  746.6	  521.3	 7480.0	...
5618323	  746.7	  521.6	 7478.0	...
5618324	  746.7	  521.3	 7478.0	...
5618325	  746.9	  521.0	 7479.0	...
5618326	  747.6	  522.1	 7479.0	...
5618327	  748.0	  522.7	 7478.0	...
5618328	  748.1	  522.8	 7478.0	...
5618329	  750.4	  528.3	 7469.0	...
ESACC R  5618008	5618329	322	  770.7	  537.0	  750.4	  528.3	   0.47	   1650
SFIX R   5618330
5618330	  752.9	  534.4	 7460.0	...
5618331	  755.3	  540.5	 7449.0	...
5618332	  755.1	  540.8	 7448.0	...
5618333	  754.4	  541.0	 7446.0	...
5618334	  754.0	  541.6	 7444.0	...
5618335	  753.8	  542.0	 7444.0	...
5618336	  754.0	  542.3	 7444.0	...
5618337	  754.2	  542.6	 7445.0	...
5618338	  754.1	  543.0	 7445.0	...
5618339	  754.3	  543.4	 7445.0	...
5618340	  754.8	  543.4	 7443.0	...
5618341	  755.2	  542.7	 7441.0	...
5618342	  755.6	  542.2	 7438.0	...
5618343	  755.6	  541.8	 7437.0	...
5618344	  755.7	  542.1	 7438.0	...
5618345	  755.7	  542.2	 7437.0	...
5618346	  755.9	  542.7	 7436.0	...
5618347	  756.0	  543.7	 7434.0	...
5618348	  755.6	  544.5	 7434.0	...
5618349	  755.0	  544.9	 7435.0	...
5618350	  754.4	  545.6	 7433.0	...
5618351	  754.4	  546.4	 7429.0	...
5618352	  755.0	  547.2	 7426.0	...
5618353	  755.5	  547.6	 7426.0	...
5618354	  756.1	  547.9	 7426.0	...
5618355	  756.4	  548.2	 7427.0	...
5618356	  756.6	  548.1	 7428.0	...
5618357	  756.8	  548.0	 7429.0	...
5618358	  756.7	  548.0	 7428.0	...
5618359	  756.7	  548.0	 7427.0	...
5618360	  756.7	  547.9	 7424.0	...
5618361	  756.5	  547.7	 7423.0	...
5618362	  756.3	  547.7	 7422.0	...
5618363	  755.7	  547.8	 7421.0	...
5618364	  755.3	  547.9	 7419.0	...
5618365	  754.9	  547.7	 7417.0	...
5618366	  755.0	  547.5	 7417.0	...
5618367	  755.1	  547.4	 7417.0	...
5618368	  755.1	  546.8	 7418.0	...
5618369	  754.9	  546.3	 7420.0	...
5618370	  754.9	  545.8	 7421.0	...
5618371	  754.8	  546.0	 7420.0	...
5618372	  754.9	  546.8	 7416.0	...
5618373	  754.9	  547.5	 7413.0	...
5618374	  755.0	  548.2	 7410.0	...
5618375	  755.1	  548.2	 7411.0	...
5618376	  755.1	  548.3	 7411.0	...
5618377	  755.1	  548.5	 7412.0	...
5618378	  755.5	  548.7	 7412.0	...
5618379	  755.8	  548.9	 7409.0	...
5618380	  756.1	  548.9	 7406.0	...
5618381	  756.4	  548.8	 7403.0	...
5618382	  756.6	  548.7	 7404.0	...
5618383	  756.8	  547.9	 7408.0	...
EFIX R   5618330	5618383	54	  755.3	  545.6	   7427
SSACC R  5618384
5618384	  756.5	  547.1	 7412.0	...
5618385	  756.1	  545.4	 7411.0	...
5618386	  754.8	  542.4	 7407.0	...
5618387	  753.5	  539.3	 7403.0	...
5618388	  752.3	  536.1	 7401.0	...
5618389	  751.9	  534.6	 7400.0	...
5618390	  751.3	  531.1	 7405.0	...
5618391	  750.4	  526.3	 7410.0	...
5618392	  749.8	  521.8	 7414.0	...
5618393	  749.4	  519.3	 7412.0	...
5618394	  749.1	  518.8	 7408.0	...
5618395	  748.3	  516.7	 7403.0	...
5618396	  747.6	  514.8	 7398.0	...
ESACC R  5618384	5618396	13	  756.5	  547.1	  747.6	  514.8	   0.71	     66
SFIX R   5618397
5618397	  747.8	  513.4	 7395.0	...
5618398	  748.5	  513.7	 7395.0	...
5618399	  749.2	  514.3	 7395.0	...
5618400	  749.5	  515.3	 7394.0	...
5618401	  749.8	  517.3	 7392.0	...
5618402	  750.2	  520.0	 7387.0	...
5618403	  750.6	  522.0	 7382.0	...
5618404	  751.1	  522.9	 7377.0	...
5618405	  751.6	  522.7	 7377.0	...
5618406	  751.9	  522.2	 7378.0	...
5618407	  752.9	  521.6	 7379.0	...
5618408	  753.6	  520.5	 7383.0	...
5618409	  753.9	  519.7	 7388.0	...
5618410	  753.6	  518.6	 7393.0	...
5618411	  753.3	  518.2	 7395.0	...
5618412	  753.3	  517.5	 7392.0	...
5618413	  753.1	  517.3	 7389.0	...
5618414	  752.9	  517.8	 7385.0	...
5618415	  752.3	  518.7	 7386.0	...
5618416	  751.8	  519.5	 7387.0	...
5618417	  751.4	  519.7	 7386.0	...
5618418	  751.3	  519.7	 7387.0	...
5618419	  751.4	  519.7	 7388.0	...
5618420	  751.5	  519.9	 7388.0	...
5618421	  751.6	  520.1	 7386.0	...
5618422	  751.6	  520.4	 7384.0	...
5618423	  752.0	  520.2	 7384.0	...
5618424	  752.5	  520.3	 7383.0	...
5618425	  752.6	  520.5	 7380.0	...
MSG	5618426 0000 _ Number Off
5618426	  752.4	  520.8	 7377.0	...
5618427	  752.2	  520.8	 7373.0	...
5618428	  752.2	  520.7	 7372.0	...
5618429	  752.3	  521.1	 7371.0	...
5618430	  752.5	  521.9	 7369.0	...
5618431	  752.6	  522.6	 7368.0	...
5618432	  752.6	  522.8	 7367.0	...
5618433	  752.5	  522.7	 7366.0	...
5618434	  752.5	  522.7	 7366.0	...
5618435	  752.3	  522.5	 7367.0	...
5618436	  752.0	  522.3	 7370.0	...
5618437	  751.8	  522.0	 7374.0	...
5618438	  751.8	  521.8	 7377.0	...
5618439	  752.2	  521.7	 7373.0	...
5618440	  752.7	  522.1	 7367.0	...
5618441	  753.3	  522.4	 7361.0	...
5618442	  753.7	  522.2	 7361.0	...
5618443	  754.0	  521.6	 7361.0	...
5618444	  753.9	  521.0	 7362.0	...
5618445	  753.9	  520.9	 7363.0	...
5618446	  754.0	  521.2	 7361.0	...
5618447	  753.9	  521.7	 7356.0	...
5618448	  753.8	  522.1	 7351.0	...
5618449	  753.4	  522.2	 7350.0	...
5618450	  753.1	  522.2	 7350.0	...
5618451	  753.1	  522.1	 7351.0	...
5618452	  753.4	  522.0	 7351.0	...
5618453	  753.7	  522.0	 7351.0	...
5618454	  753.8	  522.3	 7352.0	...
5618455	  754.0	  522.6	 7352.0	...
5618456	  754.3	  522.6	 7348.0	...
5618457	  754.6	  522.8	 7344.0	...
5618458	  754.8	  522.9	 7339.0	...
5618459	  755.3	  523.0	 7336.0	...
5618460	  755.9	  523.1	 7334.0	...
5618461	  756.4	  523.4	 7334.0	...
5618462	  756.3	  523.8	 7332.0	...
5618463	  756.0	  524.0	 7331.0	...
5618464	  755.5	  524.1	 7329.0	...
5618465	  755.1	  524.2	 7331.0	...
5618466	  754.9	  524.3	 7333.0	...
5618467	  754.8	  524.5	 7330.0	...
5618468	  755.5	  524.8	 7325.0	...
5618469	  756.1	  525.1	 7320.0	...
5618470	  757.0	  525.3	 7318.0	...
5618471	  757.1	  525.4	 7317.0	...
5618472	  756.9	  524.9	 7316.0	...
5618473	  756.5	  524.3	 7316.0	...
5618474	  756.3	  525.0	 7313.0	...
5618475	  756.4	  526.3	 7310.0	...
5618476	  756.8	  527.6	 7306.0	...
5618477	  757.1	  527.6	 7304.0	...
5618478	  757.4	  527.6	 7299.0	...
5618479	  757.4	  527.6	 7295.0	...
5618480	  757.4	  527.6	 7296.0	...
5618481	  757.5	  527.6	 7300.0	...
5618482	  757.7	  527.5	 7303.0	...
5618483	  758.0	  527.4	 7302.0	...
5618484	  758.6	  527.3	 7303.0	...
5618485	  759.1	  527.1	 7304.0	...
5618486	  758.8	  527.0	 7299.0	...
5618487	  758.2	  526.8	 7293.0	...
5618488	  757.9	  526.7	 7287.0	...
5618489	  758.3	  526.7	 7286.0	...
5618490	  758.6	  526.8	 7285.0	...
5618491	  758.5	  526.8	 7282.0	...
5618492	  758.5	  527.0	 7281.0	...
5618493	  758.5	  527.2	 7280.0	...
5618494	  758.7	  527.4	 7280.0	...
5618495	  759.0	  527.6	 7279.0	...
5618496	  759.2	  527.7	 7277.0	...
5618497	  759.3	  527.7	 7275.0	...
5618498	  759.7	  527.6	 7272.0	...
5618499	  760.1	  527.4	 7270.0	...
5618500	  760.5	  527.3	 7268.0	...
5618501	  760.5	  527.3	 7265.0	...
5618502	  760.6	  527.9	 7259.0	...
5618503	  760.7	  528.5	 7255.0	...
5618504	  760.8	  529.1	 7251.0	...
5618505	  760.8	  528.9	 7251.0	...
5618506	  760.7	  528.8	 7252.0	...
5618507	  760.6	  528.8	 7252.0	...
5618508	  760.6	  528.9	 7247.0	...
5618509	  761.0	  529.6	 7242.0	...
5618510	  761.4	  530.2	 7237.0	...
5618511	  761.9	  530.8	 7239.0	...
5618512	  762.4	  530.8	 7237.0	...
5618513	  762.8	  530.5	 7236.0	...
5618514	  763.1	  530.3	 7234.0	...
5618515	  763.1	  530.1	 7230.0	...
5618516	  763.1	  530.1	 7227.0	...
5618517	  763.1	  530.0	 7225.0	...
5618518	  763.3	  530.0	 7223.0	...
5618519	  763.5	  530.3	 7221.0	...
5618520	  763.8	  530.3	 7218.0	...
5618521	  763.0	  530.3	 7217.0	...
5618522	  762.3	  530.2	 7216.0	...
5618523	  761.6	  530.4	 7214.0	...
5618524	  761.7	  530.6	 7210.0	...
5618525	  761.9	  530.9	 7206.0	...
5618526	  761.9	  531.1	 7203.0	...
5618527	  762.0	  531.4	 7203.0	...
5618528	  761.8	  531.8	 7201.0	...
5618529	  761.7	  532.2	 7200.0	...
5618530	  762.2	  532.7	 7198.0	...
5618531	  762.7	  532.8	 7197.0	...
5618532	  763.2	  532.4	 7195.0	...
5618533	  763.0	  531.9	 7192.0	...
5618534	  762.8	  531.4	 7191.0	...
5618535	  762.8	  531.4	 7190.0	...
5618536	  762.9	  531.4	 7188.0	...
5618537	  763.3	  531.4	 7184.0	...
5618538	  763.8	  531.6	 7181.0	...
5618539	  764.3	  531.9	 7176.0	...
5618540	  764.6	  532.1	 7173.0	...
5618541	  764.4	  531.8	 7169.0	...
5618542	  764.2	  531.4	 7167.0	...
5618543	  764.0	  531.5	 7165.0	...
5618544	  764.1	  532.0	 7162.0	...
5618545	  764.3	  532.4	 7159.0	...
5618546	  764.3	  532.5	 7156.0	...
5618547	  764.3	  532.6	 7155.0	...
5618548	  764.3	  532.5	 7154.0	...
5618549	  764.4	  532.4	 7152.0	...
5618550	  764.5	  532.3	 7153.0	...
5618551	  764.7	  531.8	 7153.0	...
5618552	  764.8	  531.2	 7152.0	...
5618553	  764.8	  531.1	 7150.0	...
5618554	  764.7	  531.5	 7148.0	...
5618555	  764.5	  531.9	 7147.0	...
5618556	  764.3	  531.8	 7146.0	...
5618557	  764.1	  531.5	 7143.0	...
5618558	  763.9	  531.3	 7142.0	...
5618559	  763.9	  531.2	 7141.0	...
5618560	  764.0	  531.4	 7139.0	...
5618561	  764.1	  531.5	 7136.0	...
5618562	  764.3	  531.6	 7127.0	...
5618563	  764.4	  531.5	 7121.0	...
5618564	  764.5	  531.6	 7117.0	...
5618565	  764.2	  532.0	 7118.0	...
5618566	  763.6	  532.3	 7115.0	...
5618567	  763.1	  532.8	 7110.0	...
5618568	  763.0	  532.8	 7106.0	...
5618569	  763.1	  532.8	 7103.0	...
5618570	  763.2	  532.5	 7101.0	...
5618571	  763.2	  532.1	 7099.0	...
5618572	  763.2	  531.8	 7099.0	...
5618573	  763.3	  531.6	 7098.0	...
5618574	  763.4	  531.4	 7097.0	...
5618575	  763.5	  531.3	 7096.0	...
5618576	  763.5	  531.1	 7094.0	...
5618577	  763.6	  531.1	 7092.0	...
5618578	  763.7	  531.0	 7090.0	...
5618579	  763.7	  531.0	 7088.0	...
5618580	  763.7	  530.7	 7086.0	...
5618581	  763.7	  530.5	 7084.0	...
5618582	  763.9	  530.5	 7082.0	...
5618583	  763.7	  531.0	 7080.0	...
5618584	  763.4	  531.5	 7073.0	...
5618585	  763.0	  531.7	 7068.0	...
5618586	  763.1	  531.6	 7062.0	...
5618587	  763.3	  531.8	 7062.0	...
5618588	  763.3	  532.0	 7060.0	...
5618589	  763.3	  532.3	 7058.0	...
5618590	  763.1	  532.2	 7056.0	...
5618591	  762.8	  532.0	 7055.0	...
5618592	  762.7	  531.5	 7056.0	...
5618593	  762.7	  531.2	 7055.0	...
5618594	  762.8	  530.8	 7056.0	...
5618595	  762.8	  530.6	 7056.0	...
5618596	  762.7	  530.5	 7054.0	...
5618597	  762.4	  530.9	 7052.0	...
5618598	  762.1	  531.5	 7050.0	...
5618599	  762.1	  532.0	 7049.0	...
5618600	  762.2	  531.6	 7047.0	...
5618601	  762.3	  531.1	 7041.0	...
5618602	  762.3	  531.4	 7035.0	...
5618603	  762.4	  532.1	 7032.0	...
5618604	  762.2	  531.8	 7035.0	...
5618605	  761.9	  530.7	 7037.0	...
5618606	  761.7	  529.8	 7037.0	...
5618607	  761.8	  529.9	 7037.0	...
5618608	  762.5	  530.2	 7038.0	...
5618609	  763.1	  530.4	 7034.0	...
5618610	  763.8	  530.5	 7030.0	...
5618611	  763.9	  530.5	 7026.0	...
5618612	  763.6	  530.6	 7025.0	...
5618613	  763.3	  530.6	 7023.0	...
5618614	  763.0	  530.6	 7018.0	...
5618615	  763.1	  530.5	 7014.0	...
5618616	  763.2	  530.4	 7010.0	...
5618617	  763.1	  530.4	 7007.0	...
5618618	  762.9	  530.4	 7005.0	...
5618619	  763.0	  530.3	 7005.0	...
5618620	  763.1	  530.1	 7004.0	...
5618621	  763.3	  529.9	 7003.0	...
5618622	  763.4	  529.8	 7002.0	...
5618623	  763.5	  530.3	 7000.0	...
5618624	  763.6	  531.0	 7004.0	...
5618625	  763.6	  530.8	 7008.0	...
5618626	  763.6	  530.1	 7010.0	...
5618627	  763.6	  529.6	 7007.0	...
5618628	  763.6	  529.9	 7003.0	...
5618629	  763.6	  530.2	 7001.0	...
5618630	  763.6	  530.2	 6999.0	...
5618631	  763.6	  530.4	 6996.0	...
5618632	  763.7	  530.5	 6993.0	...
5618633	  763.6	  530.7	 6991.0	...
5618634	  763.7	  530.7	 6990.0	...
5618635	  763.8	  530.8	 6989.0	...
5618636	  763.7	  530.9	 6988.0	...
5618637	  763.6	  531.0	 6988.0	...
5618638	  763.5	  531.4	 6988.0	...
MSG	5618639 0000 _ Number On
5618639	  763.6	  531.9	 6988.0	...
5618640	  763.6	  532.5	 6985.0	...
5618641	  763.6	  532.5	 6982.0	...
5618642	  763.6	  532.7	 6977.0	...
5618643	  763.4	  532.9	 6976.0	...
5618644	  763.3	  532.6	 6974.0	...
5618645	  763.3	  532.3	 6975.0	...
5618646	  763.4	  531.9	 6975.0	...
5618647	  763.4	  531.9	 6976.0	...
5618648	  763.2	  531.6	 6977.0	...
5618649	  763.4	  531.3	 6977.0	...
5618650	  763.6	  531.0	 6973.0	...
5618651	  763.9	  531.1	 6970.0	...
5618652	  763.9	  531.1	 6968.0	...
5618653	  764.0	  531.2	 6967.0	...
5618654	  764.0	  531.2	 6965.0	...
5618655	  763.6	  531.4	 6964.0	...
5618656	  763.1	  531.6	 6961.0	...
5618657	  762.4	  531.7	 6959.0	...
5618658	  762.3	  531.8	 6956.0	...
5618659	  762.1	  531.9	 6956.0	...
5618660	  762.2	  532.2	 6956.0	...
5618661	  762.2	  532.6	 6958.0	...
5618662	  762.2	  532.8	 6957.0	...
5618663	  762.8	  532.6	 6955.0	...
5618664	  763.5	  532.3	 6954.0	...
5618665	  763.7	  532.3	 6954.0	...
5618666	  763.2	  532.5	 6954.0	...
5618667	  762.7	  532.1	 6955.0	...
5618668	  762.7	  531.6	 6952.0	...
5618669	  762.8	  531.6	 6948.0	...
5618670	  762.9	  532.1	 6942.0	...
5618671	  763.3	  532.6	 6938.0	...
5618672	  763.6	  532.6	 6942.0	...
5618673	  763.8	  532.6	 6947.0	...
5618674	  763.9	  532.6	 6948.0	...
5618675	  763.9	  532.5	 6944.0	...
5618676	  763.5	  532.5	 6940.0	...
5618677	  762.9	  532.4	 6939.0	...
5618678	  762.2	  532.5	 6938.0	...
5618679	  762.3	  532.6	 6937.0	...
5618680	  762.6	  532.6	 6938.0	...
5618681	  762.9	  532.5	 6939.0	...
5618682	  762.9	  532.4	 6939.0	...
5618683	  762.7	  532.4	 6939.0	...
5618684	  762.5	  532.5	 6936.0	...
5618685	  762.4	  532.7	 6933.0	...
5618686	  762.3	  532.7	 6931.0	...
5618687	  762.3	  532.5	 6932.0	...
5618688	  762.3	  533.0	 6932.0	...
5618689	  762.6	  533.6	 6932.0	...
5618690	  762.8	  534.1	 6931.0	...
5618691	  762.9	  533.8	 6930.0	...
5618692	  762.8	  533.4	 6929.0	...
5618693	  762.8	  533.2	 6930.0	...
5618694	  762.6	  533.2	 6930.0	...
5618695	  762.5	  533.2	 6931.0	...
5618696	  762.4	  533.8	 6933.0	...
5618697	  762.6	  534.3	 6935.0	...
5618698	  763.0	  534.6	 6935.0	...
5618699	  763.3	  534.3	 6936.0	...
5618700	  763.2	  534.1	 6935.0	...
5618701	  762.9	  534.3	 6933.0	...
5618702	  762.7	  534.6	 6931.0	...
5618703	  762.7	  534.8	 6929.0	...
5618704	  762.4	  534.2	 6927.0	...
5618705	  762.1	  533.5	 6926.0	...
5618706	  761.8	  532.9	 6926.0	...
5618707	  762.0	  533.1	 6925.0	...
5618708	  762.2	  533.2	 6925.0	...
5618709	  762.5	  533.8	 6923.0	...
5618710	  762.7	  534.5	 6921.0	...
5618711	  762.8	  535.1	 6918.0	...
5618712	  762.7	  534.8	 6921.0	...
5618713	  762.7	  534.6	 6925.0	...
5618714	  762.7	  534.3	 6928.0	...
5618715	  762.7	  534.3	 6927.0	...
5618716	  763.0	  535.0	 6925.0	...
5618717	  763.4	  535.6	 6924.0	...
5618718	  764.1	  535.9	 6923.0	...
5618719	  764.6	  535.6	 6922.0	...
5618720	  764.8	  535.3	 6920.0	...
5618721	  764.6	  535.1	 6922.0	...
5618722	  764.4	  534.9	 6924.0	...
5618723	  764.3	  534.6	 6927.0	...
5618724	  764.0	  534.5	 6926.0	...
5618725	  763.8	  534.7	 6926.0	...
5618726	  763.6	  534.9	 6925.0	...
5618727	  763.4	  535.0	 6925.0	...
5618728	  763.0	  534.9	 6925.0	...
5618729	  762.7	  534.8	 6925.0	...
5618730	  762.6	  534.7	 6925.0	...
5618731	  762.4	  534.3	 6922.0	...
5618732	  762.2	  533.8	 6918.0	...
5618733	  762.1	  533.3	 6916.0	...
5618734	  762.2	  532.9	 6918.0	...
5618735	  762.4	  533.3	 6920.0	...
5618736	  762.6	  533.9	 6921.0	...
5618737	  762.8	  534.5	 6921.0	...
5618738	  762.9	  534.7	 6921.0	...
5618739	  762.7	  534.2	 6921.0	...
5618740	  762.5	  533.7	 6920.0	...
5618741	  762.6	  533.5	 6919.0	...
5618742	  762.8	  533.9	 6918.0	...
5618743	  763.1	  534.2	 6921.0	...
5618744	  763.1	  534.1	 6924.0	...
5618745	  763.1	  534.0	 6926.0	...
5618746	  763.1	  534.1	 6924.0	...
5618747	  762.8	  534.4	 6922.0	...
5618748	  762.5	  534.5	 6921.0	...
5618749	  762.5	  534.5	 6923.0	...
5618750	  762.9	  534.5	 6926.0	...
5618751	  763.1	  534.2	 6930.0	...
5618752	  763.1	  533.5	 6933.0	...
5618753	  763.0	  532.9	 6936.0	...
5618754	  763.1	  532.7	 6938.0	...
5618755	  763.3	  532.7	 6940.0	...
5618756	  763.2	  532.7	 6940.0	...
5618757	  763.1	  532.8	 6937.0	...
5618758	  763.2	  532.9	 6935.0	...
5618759	  763.2	  533.0	 6934.0	...
5618760	  763.1	  532.7	 6934.0	...
5618761	  762.7	  532.6	 6933.0	...
5618762	  762.1	  533.0	 6931.0	...
5618763	  761.8	  533.6	 6932.0	...
5618764	  761.6	  534.2	 6934.0	...
5618765	  761.6	  534.2	 6936.0	...
5618766	  761.6	  533.9	 6936.0	...
5618767	  761.6	  533.5	 6937.0	...
5618768	  761.5	  532.9	 6938.0	...
5618769	  761.4	  532.8	 6938.0	...
5618770	  761.7	  532.6	 6938.0	...
5618771	  762.1	  532.8	 6937.0	...
5618772	  761.9	  533.0	 6936.0	...
5618773	  761.4	  533.1	 6937.0	...
5618774	  760.7	  533.0	 6937.0	...
5618775	  760.6	  532.8	 6938.0	...
5618776	  760.6	  532.9	 6937.0	...
5618777	  760.9	  532.9	 6936.0	...
5618778	  761.2	  533.0	 6935.0	...
5618779	  761.4	  533.0	 6934.0	...
5618780	  761.3	  533.0	 6933.0	...
5618781	  761.2	  533.0	 6933.0	...
5618782	  761.2	  532.9	 6932.0	...
5618783	  761.1	  533.0	 6932.0	...
5618784	  761.0	  533.1	 6937.0	...
5618785	  760.9	  533.2	 6941.0	...
5618786	  760.7	  533.3	 6946.0	...
5618787	  760.6	  533.4	 6947.0	...
5618788	  760.8	  533.4	 6947.0	...
5618789	  761.0	  533.5	 6947.0	...
5618790	  761.5	  533.7	 6947.0	...
5618791	  761.6	  533.9	 6947.0	...
5618792	  761.6	  533.9	 6947.0	...
5618793	  761.4	  533.8	 6947.0	...
5618794	  761.1	  533.7	 6949.0	...
5618795	  761.2	  533.6	 6952.0	...
5618796	  761.3	  533.5	 6954.0	...
5618797	  761.1	  533.4	 6954.0	...
5618798	  760.5	  533.4	 6955.0	...
5618799	  759.9	  533.6	 6956.0	...
5618800	  760.3	  533.8	 6956.0	...
5618801	  761.0	  533.8	 6956.0	...
5618802	  761.6	  533.4	 6957.0	...
5618803	  761.5	  532.9	 6959.0	...
5618804	  761.4	  532.6	 6962.0	...
5618805	  761.3	  532.2	 6963.0	...
5618806	  761.3	  532.0	 6961.0	...
5618807	  761.2	  531.7	 6959.0	...
5618808	  761.1	  531.5	 6958.0	...
5618809	  760.8	  532.2	 6960.0	...
5618810	  760.4	  533.0	 6961.0	...
5618811	  760.0	  533.4	 6962.0	...
5618812	  759.9	  533.1	 6960.0	...
5618813	  760.2	  532.5	 6959.0	...
5618814	  760.6	  532.2	 6957.0	...
5618815	  760.6	  531.9	 6958.0	...
5618816	  760.7	  531.8	 6958.0	...
5618817	  760.5	  531.6	 6964.0	...
5618818	  760.4	  531.5	 6970.0	...
5618819	  760.5	  531.4	 6975.0	...
5618820	  760.6	  531.5	 6973.0	...
5618821	  760.8	  531.4	 6970.0	...
5618822	  760.8	  531.3	 6969.0	...
5618823	  760.8	  531.3	 6970.0	...
5618824	  760.8	  531.4	 6972.0	...
5618825	  760.8	  531.3	 6976.0	...
5618826	  760.6	  531.2	 6981.0	...
5618827	  760.4	  531.3	 6981.0	...
5618828	  760.1	  531.5	 6979.0	...
5618829	  759.9	  531.8	 6977.0	...
5618830	  759.7	  531.8	 6977.0	...
5618831	  759.7	  531.8	 6977.0	...
5618832	  759.7	  531.7	 6976.0	...
5618833	  759.9	  531.5	 6979.0	...
5618834	  760.0	  531.2	 6982.0	...
5618835	  760.2	  531.0	 6984.0	...
5618836	  760.1	  531.0	 6984.0	...
5618837	  760.3	  531.0	 6985.0	...
5618838	  760.4	  530.5	 6985.0	...
5618839	  760.4	  529.7	 6985.0	...
5618840	  760.3	  528.9	 6985.0	...
5618841	  760.3	  528.7	 6984.0	...
5618842	  760.2	  528.7	 6983.0	...
5618843	  760.3	  529.0	 6981.0	...
5618844	  760.3	  529.5	 6980.0	...
5618845	  760.5	  530.0	 6981.0	...
5618846	  760.6	  530.3	 6985.0	...
5618847	  760.7	  530.5	 6988.0	...
5618848	  760.2	  530.6	 6990.0	...
5618849	  759.6	  530.6	 6993.0	...
5618850	  759.1	  530.6	 6995.0	...
5618851	  759.3	  530.8	 6999.0	...
5618852	  759.5	  530.9	 7001.0	...
5618853	  759.4	  530.6	 7003.0	...
5618854	  759.1	  530.1	 7004.0	...
5618855	  758.8	  529.6	 7004.0	...
5618856	  758.7	  529.5	 7005.0	...
5618857	  758.8	  529.4	 7006.0	...
5618858	  758.9	  529.4	 7007.0	...
5618859	  759.0	  529.5	 7009.0	...
5618860	  759.0	  529.5	 7012.0	...
5618861	  759.1	  530.1	 7015.0	...
5618862	  759.1	  530.7	 7017.0	...
5618863	  759.2	  531.4	 7017.0	...
5618864	  759.7	  531.5	 7018.0	...
5618865	  760.1	  531.2	 7019.0	...
5618866	  760.4	  530.8	 7017.0	...
5618867	  760.2	  530.1	 7014.0	...
5618868	  760.0	  529.9	 7011.0	...
5618869	  760.0	  530.0	 7013.0	...
5618870	  760.0	  530.3	 7015.0	...
5618871	  759.9	  530.6	 7016.0	...
5618872	  759.7	  530.7	 7016.0	...
5618873	  759.7	  530.7	 7017.0	...
5618874	  760.1	  531.1	 7017.0	...
5618875	  760.5	  531.5	 7017.0	...
5618876	  760.7	  531.8	 7017.0	...
5618877	  760.5	  531.7	 7018.0	...
5618878	  760.0	  531.3	 7020.0	...
5618879	  759.7	  531.1	 7021.0	...
5618880	  759.6	  531.0	 7021.0	...
5618881	  759.7	  530.7	 7022.0	...
5618882	  759.7	  530.3	 7022.0	...
5618883	  760.2	  529.9	 7023.0	...
5618884	  760.9	  529.9	 7022.0	...
5618885	  761.4	  529.2	 7022.0	...
5618886	  761.2	  528.5	 7022.0	...
5618887	  760.8	  527.8	 7022.0	...
5618888	  760.5	  527.9	 7022.0	...
5618889	  760.1	  528.1	 7022.0	...
5618890	  759.9	  528.5	 7022.0	...
5618891	  759.6	  528.8	 7021.0	...
5618892	  759.8	  529.0	 7021.0	...
5618893	  760.0	  529.6	 7021.0	...
5618894	  760.2	  530.3	 7021.0	...
5618895	  759.8	  531.1	 7022.0	...
5618896	  759.4	  530.9	 7022.0	...
5618897	  759.1	  530.4	 7025.0	...
5618898	  759.1	  529.8	 7028.0	...
5618899	  759.7	  529.6	 7031.0	...
5618900	  760.3	  529.8	 7032.0	...
5618901	  760.8	  529.9	 7032.0	...
5618902	  760.8	  530.0	 7033.0	...
5618903	  761.1	  529.9	 7035.0	...
5618904	  761.5	  529.7	 7036.0	...
5618905	  761.9	  529.5	 7036.0	...
5618906	  761.9	  529.2	 7037.0	...
5618907	  761.7	  529.0	 7039.0	...
5618908	  761.7	  529.7	 7041.0	...
5618909	  761.5	  530.6	 7041.0	...
5618910	  761.3	  531.6	 7040.0	...
5618911	  761.0	  531.7	 7039.0	...
5618912	  761.0	  531.9	 7039.0	...
5618913	  761.2	  532.0	 7040.0	...
5618914	  761.4	  532.2	 7044.0	...
5618915	  761.6	  531.8	 7047.0	...
5618916	  761.5	  531.4	 7051.0	...
5618917	  761.5	  530.9	 7053.0	...
5618918	  761.6	  530.8	 7055.0	...
5618919	  761.6	  530.6	 7055.0	...
5618920	  761.7	  530.5	 7055.0	...
5618921	  761.6	  530.4	 7056.0	...
5618922	  761.5	  530.3	 7058.0	...
5618923	  761.5	  530.7	 7060.0	...
5618924	  761.5	  531.3	 7062.0	...
5618925	  761.6	  531.8	 7064.0	...
5618926	  761.5	  531.8	 7065.0	...
5618927	  761.0	  531.7	 7065.0	...
5618928	  760.5	  531.6	 7064.0	...
5618929	  760.2	  532.2	 7063.0	...
5618930	  760.7	  532.7	 7062.0	...
5618931	  761.4	  532.0	 7064.0	...
5618932	  762.0	  530.8	 7067.0	...
5618933	  762.3	  530.2	 7071.0	...
5618934	  762.3	  530.8	 7072.0	...
5618935	  762.2	  531.4	 7071.0	...
5618936	  761.9	  530.7	 7068.0	...
5618937	  761.8	  530.0	 7067.0	...
5618938	  761.6	  529.2	 7071.0	...
5618939	  761.6	  529.6	 7075.0	...
5618940	  761.6	  529.8	 7078.0	...
5618941	  761.5	  530.0	 7075.0	...
MSG	5618942 0000 _ Number Off
5618942	  761.3	  529.9	 7074.0	...
5618943	  761.2	  529.9	 7074.0	...
5618944	  761.2	  530.2	 7075.0	...
5618945	  761.2	  530.4	 7076.0	...
5618946	  761.3	  530.6	 7077.0	...
5618947	  761.3	  530.7	 7077.0	...
5618948	  761.3	  530.8	 7076.0	...
5618949	  761.3	  530.9	 7082.0	...
5618950	  761.2	  530.5	 7088.0	...
5618951	  761.2	  530.0	 7094.0	...
5618952	  761.4	  529.9	 7094.0	...
5618953	  761.6	  530.4	 7093.0	...
5618954	  761.7	  530.7	 7093.0	...
5618955	  762.1	  530.6	 7093.0	...
5618956	  762.4	  530.3	 7095.0	...
5618957	  763.0	  530.1	 7094.0	...
5618958	  763.2	  530.0	 7093.0	...
5618959	  763.3	  530.4	 7094.0	...
5618960	  763.1	  530.9	 7095.0	...
5618961	  763.1	  531.4	 7097.0	...
5618962	  763.1	  531.4	 7097.0	...
5618963	  763.3	  531.4	 7103.0	...
5618964	  763.2	  531.5	 7109.0	...
5618965	  762.4	  531.6	 7116.0	...
5618966	  761.6	  531.8	 7117.0	...
5618967	  760.9	  531.2	 7116.0	...
5618968	  760.8	  530.5	 7117.0	...
5618969	  760.8	  529.8	 7119.0	...
5618970	  760.7	  529.8	 7122.0	...
5618971	  760.6	  529.7	 7124.0	...
5618972	  760.7	  529.6	 7126.0	...
5618973	  761.0	  529.6	 7128.0	...
5618974	  761.4	  529.6	 7128.0	...
5618975	  761.5	  529.6	 7129.0	...
5618976	  761.7	  529.6	 7130.0	...
5618977	  761.9	  529.4	 7131.0	...
5618978	  762.2	  529.2	 7131.0	...
5618979	  762.5	  529.0	 7132.0	...
5618980	  762.6	  529.1	 7131.0	...
5618981	  762.7	  529.3	 7131.0	...
5618982	  762.7	  529.6	 7131.0	...
5618983	  762.7	  529.7	 7133.0	...
5618984	  762.3	  529.8	 7134.0	...
5618985	  761.9	  529.8	 7136.0	...
5618986	  761.9	  529.7	 7137.0	...
5618987	  762.2	  529.6	 7137.0	...
5618988	  762.5	  529.6	 7136.0	...
5618989	  762.4	  529.7	 7135.0	...
5618990	  762.2	  529.9	 7133.0	...
5618991	  762.1	  530.0	 7132.0	...
5618992	  761.9	  530.1	 7131.0	...
5618993	  761.9	  530.0	 7131.0	...
5618994	  761.8	  529.5	 7133.0	...
5618995	  761.6	  529.2	 7136.0	...
5618996	  761.4	  528.9	 7138.0	...
5618997	  761.5	  528.9	 7136.0	...
5618998	  761.6	  529.0	 7137.0	...
5618999	  761.7	  528.8	 7140.0	...
5619000	  761.7	  528.6	 7143.0	...
5619001	  761.8	  528.9	 7145.0	...
5619002	  762.2	  529.3	 7146.0	...
5619003	  762.6	  529.7	 7147.0	...
5619004	  762.9	  529.6	 7146.0	...
5619005	  763.1	  529.5	 7145.0	...
5619006	  763.1	  529.6	 7144.0	...
5619007	  762.7	  529.7	 7145.0	...
5619008	  762.4	  529.9	 7146.0	...
5619009	  762.0	  530.0	 7146.0	...
5619010	  761.9	  530.0	 7146.0	...
5619011	  761.8	  529.5	 7146.0	...
5619012	  761.7	  529.0	 7146.0	...
5619013	  761.5	  528.5	 7145.0	...
5619014	  761.4	  528.5	 7145.0	...
5619015	  761.2	  528.8	 7144.0	...
5619016	  761.2	  529.0	 7145.0	...
5619017	  761.3	  529.2	 7150.0	...
5619018	  761.4	  529.1	 7155.0	...
5619019	  761.4	  529.0	 7156.0	...
5619020	  761.3	  528.8	 7154.0	...
5619021	  761.5	  528.8	 7152.0	...
5619022	  762.1	  528.7	 7154.0	...
5619023	  762.6	  528.6	 7156.0	...
5619024	  762.7	  528.5	 7157.0	...
5619025	  762.7	  528.4	 7158.0	...
5619026	  762.6	  528.3	 7159.0	...
5619027	  762.5	  528.2	 7160.0	...
5619028	  762.4	  528.1	 7161.0	...
5619029	  762.3	  528.2	 7159.0	...
5619030	  762.2	  528.5	 7158.0	...
5619031	  762.1	  528.6	 7158.0	...
5619032	  762.1	  528.6	 7158.0	...
5619033	  762.0	  528.4	 7159.0	...
5619034	  761.9	  528.4	 7159.0	...
5619035	  761.8	  528.5	 7158.0	...
5619036	  761.7	  528.4	 7159.0	...
5619037	  762.1	  528.4	 7160.0	...
5619038	  762.4	  528.2	 7164.0	...
5619039	  762.8	  528.0	 7167.0	...
5619040	  762.7	  528.2	 7170.0	...
5619041	  762.6	  528.5	 7173.0	...
5619042	  762.6	  528.7	 7176.0	...
5619043	  762.6	  528.6	 7178.0	...
5619044	  762.5	  528.5	 7177.0	...
5619045	  762.0	  528.8	 7175.0	...
5619046	  761.5	  529.1	 7175.0	...
5619047	  761.2	  529.7	 7178.0	...
5619048	  761.3	  530.0	 7181.0	...
5619049	  761.3	  530.2	 7180.0	...
5619050	  761.3	  530.2	 7177.0	...
5619051	  761.5	  529.8	 7178.0	...
5619052	  761.7	  529.5	 7183.0	...
5619053	  762.1	  529.3	 7186.0	...
5619054	  762.2	  529.4	 7184.0	...
5619055	  762.3	  529.2	 7184.0	...
5619056	  762.3	  528.8	 7188.0	...
5619057	  761.7	  528.5	 7191.0	...
5619058	  761.2	  528.6	 7191.0	...
5619059	  760.7	  528.6	 7188.0	...
5619060	  760.9	  528.5	 7184.0	...
5619061	  760.9	  528.4	 7185.0	...
5619062	  760.8	  528.5	 7188.0	...
5619063	  760.6	  528.7	 7194.0	...
5619064	  760.7	  528.8	 7200.0	...
5619065	  760.8	  528.8	 7199.0	...
5619066	  761.0	  528.8	 7196.0	...
5619067	  761.2	  529.0	 7196.0	...
5619068	  761.6	  529.4	 7200.0	...
5619069	  761.9	  529.8	 7204.0	...
5619070	  762.4	  529.9	 7203.0	...
5619071	  762.7	  529.8	 7203.0	...
5619072	  762.7	  529.4	 7206.0	...
5619073	  762.4	  529.2	 7209.0	...
5619074	  762.2	  529.4	 7211.0	...
5619075	  762.2	  529.8	 7210.0	...
5619076	  762.1	  529.7	 7210.0	...
5619077	  761.9	  529.2	 7210.0	...
5619078	  761.9	  528.9	 7210.0	...
5619079	  762.0	  529.2	 7214.0	...
5619080	  762.1	  529.7	 7219.0	...
5619081	  762.0	  529.9	 7223.0	...
5619082	  761.8	  530.1	 7224.0	...
5619083	  761.9	  529.3	 7225.0	...
5619084	  762.1	  528.4	 7225.0	...
5619085	  762.3	  527.4	 7225.0	...
5619086	  762.2	  527.2	 7225.0	...
5619087	  762.6	  527.0	 7227.0	...
5619088	  763.1	  527.0	 7229.0	...
5619089	  763.4	  527.4	 7230.0	...
5619090	  763.1	  527.9	 7230.0	...
5619091	  762.8	  528.4	 7229.0	...
5619092	  762.7	  528.6	 7228.0	...
5619093	  762.6	  528.8	 7227.0	...
5619094	  762.7	  528.4	 7228.0	...
5619095	  762.7	  528.1	 7229.0	...
5619096	  762.6	  527.8	 7231.0	...
5619097	  762.6	  528.1	 7232.0	...
5619098	  763.2	  528.4	 7233.0	...
5619099	  763.9	  528.9	 7234.0	...
5619100	  764.6	  529.0	 7233.0	...
5619101	  764.6	  529.1	 7232.0	...
5619102	  764.7	  529.0	 7235.0	...
5619103	  764.7	  528.9	 7238.0	...
5619104	  764.6	  528.9	 7240.0	...
5619105	  764.4	  528.4	 7243.0	...
5619106	  764.0	  527.8	 7246.0	...
5619107	  763.8	  527.1	 7249.0	...
5619108	  763.7	  527.0	 7248.0	...
5619109	  763.7	  526.7	 7247.0	...
5619110	  763.6	  526.4	 7247.0	...
5619111	  763.7	  526.1	 7249.0	...
5619112	  763.8	  526.1	 7251.0	...
5619113	  764.0	  526.1	 7253.0	...
5619114	  764.0	  526.1	 7255.0	...
5619115	  764.1	  526.1	 7255.0	...
5619116	  764.2	  526.6	 7255.0	...
5619117	  764.3	  527.1	 7255.0	...
5619118	  764.2	  527.6	 7256.0	...
5619119	  764.1	  527.4	 7260.0	...
5619120	  764.1	  527.2	 7265.0	...
5619121	  764.1	  527.0	 7268.0	...
5619122	  764.0	  526.9	 7265.0	...
5619123	  763.9	  527.2	 7262.0	...
5619124	  763.9	  527.6	 7261.0	...
5619125	  764.0	  528.0	 7264.0	...
5619126	  764.1	  528.0	 7266.0	...
5619127	  764.1	  527.9	 7267.0	...
5619128	  764.1	  527.8	 7270.0	...
5619129	  764.0	  527.7	 7273.0	...
5619130	  764.0	  527.2	 7276.0	...
5619131	  764.0	  526.8	 7274.0	...
5619132	  764.1	  527.3	 7271.0	...
5619133	  764.1	  528.2	 7268.0	...
5619134	  764.0	  528.1	 7270.0	...
5619135	  763.9	  526.9	 7272.0	...
5619136	  763.8	  525.7	 7275.0	...
5619137	  764.0	  525.4	 7277.0	...
5619138	  764.1	  525.4	 7279.0	...
5619139	  764.3	  525.2	 7280.0	...
5619140	  764.3	  525.0	 7280.0	...
5619141	  764.4	  524.6	 7280.0	...
5619142	  764.5	  524.5	 7279.0	...
5619143	  764.6	  524.7	 7278.0	...
5619144	  764.7	  525.4	 7278.0	...
5619145	  764.8	  525.9	 7279.0	...
5619146	  764.7	  526.0	 7280.0	...
5619147	  764.7	  526.2	 7281.0	...
5619148	  764.6	  526.6	 7281.0	...
5619149	  764.5	  527.2	 7279.0	...
5619150	  764.4	  527.5	 7278.0	...
5619151	  764.6	  527.3	 7280.0	...
5619152	  764.8	  526.2	 7289.0	...
5619153	  765.1	  525.2	 7297.0	...
MSG	5619154 0000 _ Number On
5619154	  765.3	  524.6	 7301.0	...
5619155	  765.4	  524.6	 7297.0	...
5619156	  765.5	  524.6	 7293.0	...
5619157	  765.5	  524.9	 7290.0	...
5619158	  765.6	  525.2	 7289.0	...
5619159	  765.7	  526.0	 7289.0	...
5619160	  765.8	  526.4	 7290.0	...
5619161	  765.9	  526.8	 7291.0	...
5619162	  765.9	  526.9	 7293.0	...
5619163	  765.6	  526.7	 7298.0	...
5619164	  765.4	  526.5	 7302.0	...
5619165	  765.0	  526.3	 7306.0	...
5619166	  764.9	  526.3	 7308.0	...
5619167	  765.2	  525.9	 7309.0	...
5619168	  765.6	  525.5	 7310.0	...
5619169	  766.2	  525.4	 7311.0	...
5619170	  766.4	  525.7	 7315.0	...
5619171	  766.4	  525.9	 7319.0	...
5619172	  766.2	  525.6	 7322.0	...
5619173	  765.6	  525.4	 7320.0	...
5619174	  765.1	  525.3	 7317.0	...
5619175	  764.9	  525.5	 7314.0	...
5619176	  764.9	  525.5	 7312.0	...
5619177	  764.9	  525.9	 7312.0	...
5619178	  765.1	  526.2	 7311.0	...
5619179	  765.7	  526.1	 7311.0	...
5619180	  766.2	  525.6	 7315.0	...
5619181	  766.5	  525.4	 7318.0	...
5619182	  766.3	  525.8	 7320.0	...
5619183	  766.1	  526.3	 7319.0	...
5619184	  766.0	  526.3	 7323.0	...
5619185	  766.0	  526.1	 7326.0	...
5619186	  766.2	  525.9	 7330.0	...
5619187	  766.3	  526.1	 7330.0	...
5619188	  766.2	  526.4	 7326.0	...
5619189	  766.1	  526.7	 7322.0	...
5619190	  766.4	  527.2	 7319.0	...
5619191	  766.8	  527.3	 7319.0	...
5619192	  766.8	  527.5	 7318.0	...
5619193	  766.6	  527.5	 7316.0	...
5619194	  766.3	  527.4	 7315.0	...
5619195	  766.2	  527.0	 7318.0	...
5619196	  766.0	  526.7	 7321.0	...
5619197	  765.7	  526.3	 7325.0	...
5619198	  765.7	  526.1	 7329.0	...
5619199	  765.7	  525.9	 7333.0	...
5619200	  765.6	  525.8	 7334.0	...
5619201	  765.6	  525.8	 7331.0	...
5619202	  765.5	  525.9	 7329.0	...
5619203	  765.5	  526.0	 7331.0	...
5619204	  765.8	  525.8	 7334.0	...
5619205	  766.1	  525.4	 7336.0	...
5619206	  766.2	  525.2	 7337.0	...
5619207	  766.0	  525.4	 7337.0	...
5619208	  765.8	  525.6	 7338.0	...
5619209	  765.9	  525.6	 7339.0	...
5619210	  766.2	  525.1	 7341.0	...
5619211	  766.5	  524.5	 7342.0	...
5619212	  766.4	  524.5	 7341.0	...
5619213	  766.2	  524.8	 7342.0	...
5619214	  765.8	  525.0	 7343.0	...
5619215	  765.7	  525.5	 7345.0	...
5619216	  766.0	  526.2	 7344.0	...
5619217	  766.5	  526.8	 7344.0	...
5619218	  766.5	  526.2	 7344.0	...
5619219	  766.0	  525.7	 7342.0	...
5619220	  765.5	  525.4	 7341.0	...
5619221	  765.5	  525.5	 7340.0	...
5619222	  765.5	  525.4	 7344.0	...
5619223	  765.6	  525.3	 7348.0	...
5619224	  765.8	  525.0	 7350.0	...
5619225	  765.5	  524.8	 7350.0	...
5619226	  765.3	  524.7	 7351.0	...
5619227	  765.0	  524.7	 7352.0	...
5619228	  765.0	  524.7	 7354.0	...
5619229	  765.2	  524.7	 7356.0	...
5619230	  765.4	  524.6	 7359.0	...
5619231	  765.6	  524.5	 7360.0	...
5619232	  765.6	  524.8	 7360.0	...
5619233	  765.7	  525.2	 7360.0	...
5619234	  765.8	  525.5	 7361.0	...
5619235	  766.1	  525.5	 7363.0	...
5619236	  766.4	  525.2	 7365.0	...
5619237	  766.8	  525.0	 7367.0	...
5619238	  767.1	  525.4	 7370.0	...
5619239	  767.2	  525.9	 7370.0	...
5619240	  766.8	  526.6	 7368.0	...
5619241	  766.3	  526.8	 7366.0	...
5619242	  765.9	  526.4	 7366.0	...
5619243	  766.1	  525.8	 7367.0	...
5619244	  766.3	  525.1	 7368.0	...
5619245	  766.3	  525.0	 7369.0	...
5619246	  765.8	  525.0	 7369.0	...
5619247	  765.3	  525.1	 7368.0	...
5619248	  765.4	  525.0	 7367.0	...
5619249	  765.9	  524.9	 7365.0	...
5619250	  766.6	  524.8	 7363.0	...
5619251	  766.6	  524.8	 7364.0	...
5619252	  766.5	  524.8	 7367.0	...
5619253	  766.4	  524.7	 7370.0	...
5619254	  766.2	  524.6	 7373.0	...
5619255	  766.1	  524.5	 7376.0	...
5619256	  766.1	  524.5	 7379.0	...
5619257	  766.1	  524.7	 7379.0	...
5619258	  766.4	  524.8	 7379.0	...
5619259	  766.8	  525.0	 7379.0	...
5619260	  766.9	  525.0	 7379.0	...
5619261	  766.4	  524.9	 7380.0	...
5619262	  765.8	  524.7	 7381.0	...
5619263	  765.5	  524.9	 7383.0	...
5619264	  765.4	  525.2	 7383.0	...
5619265	  765.4	  525.5	 7385.0	...
5619266	  765.5	  525.5	 7389.0	...
5619267	  765.7	  525.5	 7392.0	...
5619268	  766.1	  525.4	 7394.0	...
5619269	  766.4	  525.3	 7396.0	...
5619270	  766.6	  525.4	 7397.0	...
5619271	  766.6	  525.7	 7398.0	...
5619272	  766.6	  525.9	 7398.0	...
5619273	  766.6	  525.4	 7398.0	...
5619274	  766.6	  524.9	 7397.0	...
5619275	  766.4	  524.3	 7396.0	...
5619276	  766.3	  524.1	 7394.0	...
5619277	  766.5	  524.0	 7395.0	...
5619278	  766.8	  524.0	 7396.0	...
5619279	  766.9	  524.0	 7397.0	...
5619280	  766.8	  523.9	 7398.0	...
5619281	  766.9	  523.7	 7399.0	...
5619282	  767.2	  523.5	 7400.0	...
5619283	  767.0	  523.5	 7400.0	...
5619284	  766.7	  523.5	 7400.0	...
5619285	  766.3	  523.3	 7401.0	...
5619286	  766.1	  523.1	 7401.0	...
5619287	  766.2	  522.9	 7401.0	...
5619288	  766.2	  522.9	 7400.0	...
5619289	  766.2	  523.3	 7398.0	...
5619290	  766.0	  523.7	 7399.0	...
5619291	  765.8	  523.6	 7403.0	...
5619292	  766.1	  523.1	 7406.0	...
5619293	  766.4	  522.7	 7407.0	...
5619294	  766.9	  522.8	 7406.0	...
5619295	  767.0	  522.8	 7405.0	...
5619296	  767.1	  522.5	 7404.0	...
5619297	  767.1	  522.3	 7404.0	...
5619298	  766.8	  523.1	 7401.0	...
5619299	  766.5	  524.2	 7399.0	...
5619300	  766.1	  524.6	 7400.0	...
5619301	  765.9	  524.0	 7407.0	...
5619302	  765.8	  523.8	 7413.0	...
5619303	  766.0	  524.2	 7411.0	...
5619304	  766.3	  524.6	 7406.0	...
5619305	  766.3	  524.6	 7402.0	...
5619306	  766.2	  524.2	 7404.0	...
5619307	  765.8	  523.8	 7408.0	...
5619308	  765.6	  523.3	 7410.0	...
5619309	  765.7	  523.1	 7411.0	...
5619310	  765.9	  523.0	 7409.0	...
5619311	  765.7	  522.7	 7407.0	...
5619312	  765.2	  522.6	 7405.0	...
5619313	  765.1	  522.4	 7405.0	...
5619314	  765.5	  522.4	 7405.0	...
5619315	  766.0	  522.5	 7406.0	...
5619316	  766.0	  522.6	 7408.0	...
5619317	  766.1	  522.4	 7411.0	...
5619318	  766.3	  522.0	 7414.0	...
5619319	  766.4	  521.7	 7415.0	...
5619320	  766.3	  521.7	 7414.0	...
5619321	  766.1	  521.8	 7412.0	...
5619322	  765.9	  522.0	 7410.0	...
5619323	  765.9	  522.2	 7409.0	...
5619324	  766.1	  522.6	 7408.0	...
5619325	  766.5	  523.1	 7412.0	...
5619326	  766.6	  522.4	 7418.0	...
5619327	  766.6	  521.6	 7423.0	...
5619328	  766.5	  520.8	 7424.0	...
5619329	  766.3	  520.9	 7423.0	...
5619330	  765.8	  521.0	 7422.0	...
5619331	  765.3	  521.3	 7421.0	...
5619332	  765.2	  521.4	 7421.0	...
5619333	  765.3	  521.6	 7425.0	...
5619334	  765.5	  521.4	 7433.0	...
5619335	  765.8	  521.4	 7441.0	...
5619336	  765.7	  521.3	 7443.0	...
5619337	  765.4	  521.3	 7442.0	...
5619338	  765.1	  521.5	 7440.0	...
5619339	  765.2	  522.1	 7440.0	...
5619340	  765.4	  522.5	 7441.0	...
5619341	  765.7	  522.8	 7442.0	...
5619342	  765.9	  522.7	 7442.0	...
5619343	  765.9	  522.8	 7441.0	...
5619344	  766.0	  523.0	 7442.0	...
5619345	  765.9	  522.6	 7443.0	...
5619346	  765.8	  522.0	 7446.0	...
5619347	  765.7	  521.4	 7449.0	...
5619348	  765.6	  521.3	 7449.0	...
5619349	  765.6	  521.2	 7448.0	...
5619350	  765.7	  521.1	 7451.0	...
5619351	  765.4	  521.2	 7454.0	...
5619352	  765.2	  521.4	 7457.0	...
5619353	  764.9	  521.5	 7457.0	...
5619354	  765.1	  521.6	 7456.0	...
5619355	  765.4	  522.1	 7456.0	...
5619356	  765.5	  522.5	 7456.0	...
5619357	  765.5	  522.5	 7456.0	...
5619358	  766.0	  522.3	 7457.0	...
5619359	  766.5	  522.1	 7458.0	...
5619360	  766.2	  521.6	 7459.0	...
5619361	  765.5	  521.2	 7463.0	...
5619362	  764.8	  520.6	 7465.0	...
5619363	  764.8	  520.6	 7467.0	...
5619364	  764.8	  520.7	 7468.0	...
5619365	  764.8	  520.8	 7467.0	...
5619366	  764.8	  521.1	 7467.0	...
5619367	  764.8	  521.5	 7466.0	...
5619368	  764.8	  521.0	 7466.0	...
5619369	  765.0	  520.1	 7467.0	...
5619370	  765.1	  519.3	 7469.0	...
5619371	  765.1	  519.5	 7471.0	...
5619372	  764.9	  519.6	 7473.0	...
5619373	  764.7	  519.7	 7470.0	...
5619374	  764.8	  519.6	 7468.0	...
5619375	  765.0	  519.6	 7466.0	...
5619376	  765.3	  520.0	 7471.0	...
5619377	  765.5	  520.3	 7476.0	...
5619378	  765.7	  520.7	 7481.0	...
5619379	  765.6	  520.5	 7481.0	...
5619380	  765.5	  520.4	 7482.0	...
5619381	  765.4	  520.3	 7481.0	...
5619382	  765.3	  520.4	 7482.0	...
5619383	  765.4	  520.7	 7483.0	...
5619384	  765.5	  521.1	 7485.0	...
5619385	  765.6	  521.0	 7485.0	...
5619386	  765.7	  520.6	 7485.0	...
5619387	  765.8	  520.1	 7485.0	...
5619388	  766.0	  520.1	 7484.0	...
5619389	  766.1	  520.2	 7486.0	...
5619390	  766.1	  520.2	 7489.0	...
5619391	  766.1	  520.0	 7494.0	...
5619392	  766.2	  519.9	 7497.0	...
5619393	  766.2	  519.7	 7500.0	...
5619394	  766.1	  519.9	 7499.0	...
5619395	  765.9	  520.0	 7499.0	...
5619396	  765.9	  519.9	 7499.0	...
5619397	  766.1	  519.8	 7501.0	...
5619398	  766.4	  519.6	 7502.0	...
5619399	  766.5	  519.6	 7502.0	...
5619400	  766.6	  519.5	 7502.0	...
5619401	  766.8	  519.6	 7502.0	...
5619402	  766.9	  519.7	 7503.0	...
5619403	  766.9	  519.6	 7505.0	...
5619404	  766.8	  519.1	 7507.0	...
5619405	  766.6	  518.5	 7508.0	...
5619406	  766.6	  518.0	 7510.0	...
5619407	  766.4	  517.8	 7512.0	...
5619408	  766.2	  517.9	 7510.0	...
5619409	  766.0	  517.6	 7508.0	...
5619410	  766.0	  517.4	 7509.0	...
5619411	  766.1	  517.1	 7512.0	...
5619412	  766.3	  517.1	 7515.0	...
5619413	  766.5	  517.6	 7515.0	...
5619414	  766.8	  518.1	 7516.0	...
5619415	  767.0	  518.5	 7522.0	...
5619416	  767.2	  518.4	 7529.0	...
5619417	  767.3	  518.3	 7536.0	...
5619418	  767.5	  518.1	 7536.0	...
5619419	  767.5	  517.9	 7537.0	...
5619420	  766.8	  517.5	 7537.0	...
5619421	  766.1	  517.3	 7538.0	...
5619422	  765.9	  517.1	 7538.0	...
5619423	  766.3	  517.1	 7538.0	...
5619424	  766.8	  517.4	 7539.0	...
5619425	  767.0	  517.6	 7539.0	...
5619426	  767.2	  517.7	 7538.0	...
5619427	  766.9	  517.6	 7536.0	...
5619428	  766.6	  517.6	 7533.0	...
5619429	  766.4	  517.7	 7531.0	...
5619430	  766.5	  518.1	 7531.0	...
5619431	  766.5	  518.4	 7534.0	...
5619432	  766.5	  518.1	 7537.0	...
5619433	  766.2	  517.7	 7540.0	...
5619434	  765.9	  517.2	 7541.0	...
5619435	  765.8	  517.2	 7542.0	...
5619436	  766.1	  517.7	 7542.0	...
5619437	  766.6	  518.2	 7543.0	...
5619438	  766.9	  518.8	 7543.0	...
5619439	  767.1	  518.8	 7543.0	...
5619440	  767.0	  519.0	 7543.0	...
5619441	  767.0	  519.4	 7542.0	...
5619442	  767.0	  519.7	 7541.0	...
5619443	  767.0	  519.9	 7544.0	...
5619444	  766.9	  519.9	 7548.0	...
5619445	  766.8	  520.1	 7551.0	...
5619446	  766.6	  520.3	 7549.0	...
5619447	  767.3	  520.5	 7553.0	...
5619448	  768.1	  520.5	 7559.0	...
5619449	  768.8	  519.8	 7565.0	...
5619450	  768.6	  518.9	 7565.0	...
5619451	  768.2	  518.0	 7565.0	...
5619452	  768.0	  517.8	 7566.0	...
5619453	  767.7	  517.7	 7566.0	...
5619454	  767.6	  517.7	 7567.0	...
5619455	  767.7	  517.5	 7569.0	...
5619456	  768.2	  517.3	 7569.0	...
5619457	  768.6	  517.2	 7566.0	...
MSG	5619458 0000 _ Number Off
5619458	  768.8	  517.5	 7563.0	...
5619459	  768.7	  517.7	 7564.0	...
5619460	  768.6	  517.9	 7564.0	...
5619461	  768.3	  518.4	 7565.0	...
5619462	  768.1	  519.1	 7566.0	...
5619463	  767.7	  519.7	 7566.0	...
5619464	  767.7	  519.8	 7564.0	...
5619465	  767.6	  520.0	 7562.0	...
5619466	  767.7	  520.1	 7560.0	...
5619467	  767.9	  520.0	 7559.0	...
5619468	  768.1	  519.7	 7558.0	...
5619469	  768.1	  520.0	 7558.0	...
5619470	  767.9	  520.5	 7559.0	...
5619471	  768.2	  520.9	 7560.0	...
5619472	  768.7	  520.7	 7562.0	...
5619473	  769.2	  520.5	 7563.0	...
5619474	  769.2	  520.5	 7563.0	...
5619475	  769.2	  520.5	 7564.0	...
5619476	  769.2	  520.4	 7566.0	...
5619477	  769.2	  520.5	 7569.0	...
5619478	  769.1	  520.6	 7570.0	...
5619479	  769.0	  520.4	 7572.0	...
5619480	  768.9	  519.9	 7573.0	...
5619481	  768.9	  519.3	 7578.0	...
5619482	  768.8	  519.2	 7580.0	...
5619483	  768.8	  519.1	 7586.0	...
5619484	  768.8	  518.9	 7589.0	...
5619485	  768.8	  518.3	 7591.0	...
5619486	  769.1	  517.9	 7590.0	...
5619487	  769.3	  517.4	 7588.0	...
5619488	  769.5	  517.4	 7587.0	...
5619489	  769.4	  517.5	 7586.0	...
5619490	  769.2	  517.5	 7587.0	...
5619491	  769.1	  517.6	 7588.0	...
5619492	  769.1	  517.8	 7588.0	...
5619493	  769.0	  518.1	 7588.0	...
5619494	  769.0	  519.5	 7588.0	...
5619495	  769.0	  520.8	 7588.0	...
5619496	  769.3	  521.8	 7590.0	...
5619497	  769.5	  521.6	 7593.0	...
5619498	  769.6	  521.4	 7595.0	...
5619499	  769.7	  520.8	 7596.0	...
5619500	  769.9	  520.1	 7600.0	...
5619501	  770.3	  519.4	 7604.0	...
5619502	  770.6	  519.4	 7607.0	...
5619503	  770.8	  519.3	 7609.0	...
5619504	  770.9	  519.2	 7611.0	...
5619505	  771.1	  519.1	 7611.0	...
5619506	  771.2	  518.8	 7613.0	...
5619507	  770.7	  518.7	 7616.0	...
5619508	  770.1	  518.5	 7618.0	...
5619509	  769.5	  518.5	 7618.0	...
5619510	  769.5	  518.1	 7614.0	...
5619511	  769.4	  517.7	 7611.0	...
5619512	  769.4	  517.3	 7609.0	...
5619513	  769.4	  517.4	 7613.0	...
5619514	  769.4	  518.3	 7616.0	...
5619515	  769.3	  519.1	 7617.0	...
5619516	  769.2	  519.4	 7617.0	...
5619517	  769.0	  518.7	 7619.0	...
5619518	  768.9	  517.9	 7621.0	...
5619519	  769.0	  517.9	 7623.0	...
5619520	  769.1	  518.2	 7624.0	...
5619521	  769.2	  518.6	 7626.0	...
5619522	  769.3	  518.6	 7629.0	...
5619523	  769.4	  518.6	 7629.0	...
5619524	  769.2	  518.5	 7630.0	...
5619525	  768.9	  518.5	 7630.0	...
5619526	  769.0	  518.6	 7631.0	...
5619527	  769.4	  518.9	 7631.0	...
5619528	  769.6	  519.1	 7629.0	...
5619529	  769.4	  519.1	 7628.0	...
5619530	  769.2	  518.9	 7629.0	...
5619531	  769.1	  519.0	 7631.0	...
5619532	  769.0	  519.0	 7634.0	...
5619533	  768.9	  519.1	 7636.0	...
5619534	  768.8	  518.9	 7637.0	...
5619535	  768.7	  518.7	 7637.0	...
5619536	  768.8	  518.9	 7637.0	...
5619537	  768.9	  519.4	 7640.0	...
5619538	  769.2	  519.7	 7644.0	...
5619539	  769.4	  519.6	 7647.0	...
5619540	  769.4	  519.3	 7648.0	...
5619541	  769.2	  519.0	 7649.0	...
5619542	  769.2	  519.1	 7651.0	...
5619543	  769.2	  519.6	 7651.0	...
5619544	  769.2	  520.1	 7651.0	...
5619545	  769.3	  520.2	 7651.0	...
5619546	  769.4	  520.0	 7651.0	...
5619547	  770.0	  519.7	 7651.0	...
5619548	  770.3	  519.5	 7652.0	...
5619549	  770.7	  519.2	 7652.0	...
5619550	  770.8	  519.1	 7652.0	...
5619551	  770.9	  519.0	 7651.0	...
5619552	  770.8	  519.2	 7653.0	...
5619553	  770.7	  519.3	 7657.0	...
5619554	  770.6	  519.5	 7660.0	...
5619555	  770.6	  519.6	 7659.0	...
5619556	  770.5	  519.4	 7657.0	...
5619557	  770.3	  519.2	 7656.0	...
5619558	  770.2	  519.6	 7655.0	...
5619559	  770.2	  520.1	 7655.0	...
5619560	  770.1	  520.7	 7656.0	...
5619561	  770.0	  520.8	 7657.0	...
5619562	  770.0	  520.9	 7658.0	...
5619563	  770.0	  520.4	 7658.0	...
5619564	  769.8	  519.9	 7660.0	...
5619565	  769.5	  519.6	 7663.0	...
5619566	  769.4	  519.8	 7664.0	...
5619567	  769.5	  520.0	 7663.0	...
5619568	  769.6	  520.0	 7665.0	...
5619569	  769.6	  520.0	 7668.0	...
5619570	  769.6	  520.1	 7671.0	...
5619571	  769.5	  520.2	 7671.0	...
5619572	  769.8	  520.2	 7670.0	...
5619573	  770.0	  520.1	 7670.0	...
5619574	  770.3	  519.9	 7670.0	...
5619575	  770.4	  519.8	 7675.0	...
5619576	  770.6	  519.9	 7681.0	...
5619577	  770.8	  520.1	 7687.0	...
5619578	  770.9	  520.5	 7687.0	...
5619579	  770.7	  520.8	 7686.0	...
5619580	  770.6	  520.9	 7685.0	...
5619581	  770.4	  520.4	 7688.0	...
5619582	  769.7	  519.8	 7690.0	...
5619583	  768.9	  519.2	 7692.0	...
5619584	  768.2	  519.2	 7692.0	...
5619585	  768.3	  519.2	 7692.0	...
5619586	  768.5	  519.3	 7693.0	...
5619587	  768.6	  519.5	 7695.0	...
5619588	  768.6	  519.6	 7696.0	...
5619589	  768.5	  519.5	 7695.0	...
5619590	  768.6	  519.3	 7697.0	...
5619591	  769.0	  519.3	 7698.0	...
5619592	  769.5	  519.5	 7700.0	...
5619593	  770.0	  519.8	 7705.0	...
5619594	  770.2	  519.8	 7708.0	...
5619595	  770.4	  519.9	 7712.0	...
5619596	  770.4	  519.9	 7712.0	...
5619597	  770.4	  519.7	 7712.0	...
5619598	  770.3	  519.6	 7715.0	...
5619599	  770.2	  520.0	 7718.0	...
5619600	  770.2	  520.5	 7717.0	...
5619601	  770.1	  520.8	 7713.0	...
5619602	  769.9	  520.3	 7714.0	...
5619603	  769.5	  519.8	 7718.0	...
5619604	  769.0	  519.5	 7719.0	...
5619605	  768.9	  519.6	 7717.0	...
5619606	  769.0	  519.7	 7715.0	...
5619607	  769.5	  519.8	 7718.0	...
5619608	  770.0	  519.7	 7720.0	...
5619609	  770.3	  519.5	 7722.0	...
5619610	  770.2	  519.3	 7724.0	...
5619611	  770.1	  518.9	 7726.0	...
5619612	  770.0	  518.4	 7727.0	...
5619613	  770.0	  518.2	 7728.0	...
5619614	  769.9	  518.5	 7729.0	...
5619615	  770.0	  518.8	 7729.0	...
5619616	  770.0	  519.2	 7728.0	...
5619617	  770.1	  519.6	 7728.0	...
5619618	  770.2	  519.9	 7731.0	...
5619619	  770.2	  520.2	 7734.0	...
5619620	  770.2	  520.4	 7734.0	...
5619621	  770.2	  520.7	 7733.0	...
5619622	  770.1	  520.8	 7733.0	...
5619623	  770.0	  520.8	 7733.0	...
5619624	  769.9	  520.8	 7733.0	...
5619625	  770.1	  520.7	 7733.0	...
5619626	  770.4	  520.2	 7737.0	...
5619627	  770.5	  519.8	 7740.0	...
5619628	  770.4	  519.3	 7744.0	...
5619629	  770.2	  519.3	 7745.0	...
5619630	  770.0	  519.7	 7746.0	...
5619631	  769.9	  520.1	 7746.0	...
5619632	  769.8	  520.6	 7745.0	...
5619633	  769.8	  521.0	 7745.0	...
5619634	  769.9	  521.4	 7744.0	...
5619635	  770.0	  521.9	 7742.0	...
5619636	  770.2	  521.7	 7741.0	...
5619637	  770.3	  521.5	 7741.0	...
5619638	  770.5	  521.2	 7743.0	...
5619639	  770.5	  521.1	 7745.0	...
5619640	  770.6	  521.1	 7749.0	...
5619641	  770.5	  520.7	 7752.0	...
5619642	  770.4	  520.3	 7753.0	...
5619643	  770.4	  520.1	 7749.0	...
5619644	  770.6	  520.3	 7745.0	...
5619645	  770.7	  520.7	 7742.0	...
5619646	  770.9	  521.3	 7741.0	...
5619647	  771.0	  521.8	 7741.0	...
5619648	  771.1	  522.2	 7743.0	...
5619649	  771.0	  522.2	 7743.0	...
5619650	  771.1	  522.3	 7742.0	...
5619651	  771.1	  522.3	 7743.0	...
5619652	  771.0	  521.9	 7746.0	...
5619653	  770.8	  521.5	 7750.0	...
5619654	  770.4	  521.2	 7752.0	...
5619655	  770.3	  521.4	 7752.0	...
5619656	  770.3	  521.9	 7752.0	...
MSG	5619657 0000 _ Number On
5619657	  770.1	  522.3	 7752.0	...
5619658	  769.9	  522.7	 7752.0	...
5619659	  769.7	  522.5	 7753.0	...
5619660	  769.7	  522.2	 7753.0	...
5619661	  769.7	  521.8	 7753.0	...
5619662	  770.0	  521.3	 7753.0	...
5619663	  770.3	  521.0	 7753.0	...
5619664	  770.6	  520.6	 7754.0	...
5619665	  770.6	  520.3	 7754.0	...
5619666	  770.6	  519.9	 7753.0	...
5619667	  770.5	  519.7	 7751.0	...
5619668	  770.4	  519.9	 7748.0	...
5619669	  770.2	  520.2	 7746.0	...
5619670	  770.0	  520.9	 7748.0	...
5619671	  769.7	  521.3	 7752.0	...
5619672	  769.8	  521.6	 7756.0	...
5619673	  769.7	  521.4	 7758.0	...
5619674	  769.6	  521.0	 7758.0	...
5619675	  769.1	  520.6	 7757.0	...
5619676	  768.6	  520.3	 7756.0	...
5619677	  768.2	  520.1	 7754.0	...
5619678	  768.4	  520.0	 7753.0	...
5619679	  768.7	  520.1	 7755.0	...
5619680	  768.8	  519.9	 7758.0	...
5619681	  768.8	  519.1	 7760.0	...
5619682	  768.9	  518.4	 7760.0	...
5619683	  769.0	  518.6	 7760.0	...
5619684	  769.1	  519.2	 7759.0	...
5619685	  768.9	  519.8	 7762.0	...
5619686	  768.8	  520.2	 7765.0	...
5619687	  768.6	  520.7	 7768.0	...
5619688	  768.5	  521.3	 7768.0	...
5619689	  768.5	  521.7	 7768.0	...
5619690	  768.5	  522.1	 7769.0	...
5619691	  768.5	  522.0	 7771.0	...
5619692	  768.3	  521.8	 7773.0	...
5619693	  768.2	  521.5	 7775.0	...
5619694	  768.4	  520.9	 7776.0	...
5619695	  768.6	  520.2	 7777.0	...
5619696	  768.7	  519.8	 7777.0	...
5619697	  768.6	  520.1	 7777.0	...
5619698	  768.7	  520.3	 7778.0	...
5619699	  769.1	  520.1	 7781.0	...
5619700	  769.5	  519.8	 7784.0	...
5619701	  769.7	  519.8	 7786.0	...
5619702	  769.6	  519.9	 7786.0	...
5619703	  769.5	  520.1	 7786.0	...
5619704	  769.3	  519.9	 7787.0	...
5619705	  769.3	  519.7	 7789.0	...
5619706	  769.5	  520.0	 7791.0	...
5619707	  769.7	  520.4	 7791.0	...
5619708	  769.2	  520.9	 7790.0	...
5619709	  768.5	  520.6	 7792.0	...
5619710	  767.9	  520.2	 7793.0	...
5619711	  767.8	  519.9	 7793.0	...
5619712	  768.1	  520.0	 7791.0	...
5619713	  768.4	  520.0	 7790.0	...
5619714	  768.8	  520.0	 7790.0	...
5619715	  768.8	  519.9	 7790.0	...
5619716	  769.0	  519.9	 7790.0	...
5619717	  769.1	  520.0	 7790.0	...
5619718	  769.3	  520.3	 7790.0	...
5619719	  769.2	  520.9	 7789.0	...
5619720	  769.1	  521.3	 7792.0	...
5619721	  768.9	  521.7	 7796.0	...
5619722	  769.0	  521.6	 7800.0	...
5619723	  769.2	  521.6	 7800.0	...
5619724	  769.2	  521.6	 7800.0	...
5619725	  769.0	  521.2	 7799.0	...
5619726	  769.0	  520.6	 7799.0	...
5619727	  769.0	  519.7	 7798.0	...
5619728	  769.1	  519.3	 7798.0	...
5619729	  769.1	  519.1	 7798.0	...
5619730	  769.1	  519.1	 7797.0	...
5619731	  769.1	  519.1	 7797.0	...
5619732	  769.3	  519.9	 7799.0	...
5619733	  769.5	  520.8	 7800.0	...
5619734	  769.7	  521.7	 7803.0	...
5619735	  769.8	  521.6	 7804.0	...
5619736	  770.0	  521.4	 7805.0	...
5619737	  770.2	  521.1	 7805.0	...
5619738	  770.2	  521.0	 7803.0	...
5619739	  770.0	  520.9	 7800.0	...
5619740	  769.8	  520.9	 7800.0	...
5619741	  769.6	  520.9	 7801.0	...
5619742	  769.4	  520.9	 7802.0	...
5619743	  769.2	  520.9	 7802.0	...
5619744	  769.0	  521.1	 7803.0	...
5619745	  768.9	  521.2	 7804.0	...
5619746	  768.9	  521.4	 7804.0	...
5619747	  768.9	  522.1	 7806.0	...
5619748	  768.9	  522.7	 7808.0	...
5619749	  769.1	  523.3	 7810.0	...
5619750	  769.0	  523.1	 7809.0	...
5619751	  768.9	  522.8	 7809.0	...
5619752	  768.9	  522.7	 7810.0	...
5619753	  769.0	  522.7	 7809.0	...
5619754	  769.0	  522.6	 7809.0	...
5619755	  769.0	  522.3	 7811.0	...
5619756	  769.0	  521.9	 7814.0	...
5619757	  769.1	  522.0	 7817.0	...
5619758	  769.1	  522.0	 7817.0	...
5619759	  769.2	  522.3	 7817.0	...
5619760	  769.2	  522.4	 7817.0	...
5619761	  769.5	  522.4	 7817.0	...
5619762	  769.9	  522.3	 7816.0	...
5619763	  770.2	  521.9	 7816.0	...
5619764	  770.1	  521.6	 7816.0	...
5619765	  770.0	  521.4	 7815.0	...
5619766	  770.0	  521.3	 7814.0	...
5619767	  769.8	  521.2	 7813.0	...
5619768	  769.7	  521.2	 7814.0	...
5619769	  769.6	  521.2	 7816.0	...
5619770	  769.5	  521.0	 7816.0	...
5619771	  769.2	  520.9	 7815.0	...
5619772	  768.9	  520.8	 7815.0	...
5619773	  768.7	  521.1	 7814.0	...
5619774	  768.7	  521.4	 7814.0	...
5619775	  768.7	  521.7	 7815.0	...
5619776	  768.8	  521.7	 7817.0	...
5619777	  769.3	  521.6	 7819.0	...
5619778	  769.7	  521.6	 7819.0	...
5619779	  770.0	  521.0	 7819.0	...
5619780	  769.7	  520.6	 7818.0	...
5619781	  769.1	  520.7	 7817.0	...
5619782	  768.6	  521.5	 7818.0	...
5619783	  768.3	  522.4	 7820.0	...
5619784	  768.3	  522.7	 7824.0	...
5619785	  768.3	  522.3	 7828.0	...
5619786	  768.3	  521.7	 7831.0	...
5619787	  768.0	  521.3	 7832.0	...
5619788	  767.7	  521.3	 7833.0	...
5619789	  767.4	  521.6	 7832.0	...
5619790	  767.6	  521.9	 7831.0	...
5619791	  767.9	  522.8	 7831.0	...
5619792	  768.1	  523.2	 7831.0	...
5619793	  768.3	  523.6	 7831.0	...
5619794	  768.5	  523.5	 7831.0	...
5619795	  768.6	  523.3	 7830.0	...
5619796	  769.0	  523.2	 7829.0	...
5619797	  769.2	  523.2	 7828.0	...
5619798	  769.4	  523.2	 7830.0	...
5619799	  769.5	  523.3	 7834.0	...
5619800	  769.4	  523.5	 7838.0	...
5619801	  769.3	  523.6	 7839.0	...
5619802	  768.7	  523.3	 7839.0	...
5619803	  768.2	  522.9	 7839.0	...
5619804	  767.6	  522.3	 7840.0	...
5619805	  767.5	  522.2	 7840.0	...
5619806	  767.4	  522.0	 7840.0	...
5619807	  767.4	  521.9	 7842.0	...
5619808	  767.5	  521.8	 7844.0	...
5619809	  767.6	  521.8	 7845.0	...
5619810	  767.7	  521.9	 7845.0	...
5619811	  767.8	  521.9	 7847.0	...
5619812	  768.1	  521.9	 7851.0	...
5619813	  768.3	  521.8	 7854.0	...
5619814	  768.2	  521.8	 7857.0	...
5619815	  768.0	  521.4	 7858.0	...
5619816	  767.8	  521.0	 7857.0	...
5619817	  767.5	  520.8	 7856.0	...
5619818	  767.2	  521.0	 7853.0	...
5619819	  767.0	  521.2	 7852.0	...
5619820	  766.9	  521.3	 7850.0	...
5619821	  766.9	  521.3	 7850.0	...
5619822	  766.9	  521.2	 7851.0	...
5619823	  766.9	  521.1	 7852.0	...
5619824	  767.0	  521.1	 7854.0	...
5619825	  767.2	  521.3	 7855.0	...
5619826	  767.3	  521.4	 7856.0	...
5619827	  767.4	  521.6	 7858.0	...
5619828	  767.5	  521.7	 7860.0	...
5619829	  767.6	  521.7	 7859.0	...
5619830	  767.6	  521.8	 7856.0	...
5619831	  767.6	  521.8	 7853.0	...
5619832	  767.6	  521.9	 7852.0	...
5619833	  767.6	  521.9	 7852.0	...
5619834	  767.7	  522.0	 7852.0	...
5619835	  767.7	  522.0	 7852.0	...
5619836	  767.7	  522.2	 7852.0	...
5619837	  767.6	  522.2	 7854.0	...
5619838	  767.3	  521.9	 7855.0	...
5619839	  766.9	  521.7	 7856.0	...
5619840	  766.7	  521.5	 7854.0	...
5619841	  766.8	  521.3	 7853.0	...
5619842	  767.0	  521.1	 7854.0	...
5619843	  767.1	  521.1	 7856.0	...
5619844	  767.1	  521.1	 7856.0	...
5619845	  766.9	  521.2	 7856.0	...
5619846	  766.8	  522.0	 7855.0	...
5619847	  766.7	  522.8	 7854.0	...
5619848	  766.9	  523.0	 7854.0	...
5619849	  766.9	  522.4	 7856.0	...
5619850	  767.0	  521.6	 7859.0	...
5619851	  767.0	  521.4	 7862.0	...
5619852	  767.0	  521.2	 7864.0	...
5619853	  766.8	  521.3	 7864.0	...
5619854	  766.7	  521.3	 7863.0	...
5619855	  766.4	  522.1	 7863.0	...
5619856	  766.4	  522.7	 7863.0	...
5619857	  766.3	  522.9	 7863.0	...
5619858	  766.3	  522.4	 7864.0	...
5619859	  766.3	  521.8	 7864.0	...
5619860	  766.3	  521.7	 7864.0	...
5619861	  766.4	  521.6	 7864.0	...
5619862	  766.4	  521.4	 7864.0	...
5619863	  766.4	  521.1	 7867.0	...
5619864	  766.5	  520.9	 7869.0	...
5619865	  766.9	  521.0	 7870.0	...
5619866	  767.2	  521.2	 7870.0	...
5619867	  767.4	  521.3	 7870.0	...
5619868	  767.4	  521.2	 7869.0	...
5619869	  767.3	  521.1	 7868.0	...
5619870	  767.1	  521.0	 7867.0	...
5619871	  766.9	  520.9	 7868.0	...
5619872	  766.9	  521.0	 7867.0	...
5619873	  766.9	  521.2	 7867.0	...
5619874	  766.8	  521.4	 7867.0	...
5619875	  766.8	  521.4	 7868.0	...
5619876	  766.8	  521.4	 7870.0	...
5619877	  766.8	  521.2	 7872.0	...
5619878	  766.8	  521.1	 7872.0	...
5619879	  766.8	  520.8	 7870.0	...
5619880	  766.9	  520.5	 7869.0	...
5619881	  766.9	  520.4	 7870.0	...
5619882	  767.1	  520.5	 7869.0	...
5619883	  767.3	  520.8	 7867.0	...
5619884	  767.3	  521.0	 7866.0	...
5619885	  767.1	  521.2	 7866.0	...
5619886	  766.9	  521.4	 7867.0	...
5619887	  766.8	  521.4	 7867.0	...
5619888	  766.8	  521.3	 7865.0	...
5619889	  766.7	  521.3	 7863.0	...
5619890	  766.7	  521.3	 7862.0	...
5619891	  766.3	  521.5	 7865.0	...
5619892	  764.9	  522.7	 7867.0	...
EFIX R   5618397	5619892	1496	  764.4	  525.6	   7357
SSACC R  5619893
5619893	  763.6	  523.8	 7867.0	...
5619894	  761.8	  524.5	 7867.0	...
5619895	  760.4	  524.3	 7870.0	...
5619896	  759.0	  524.6	 7873.0	...
5619897	  755.9	  525.3	 7875.0	...
5619898	  752.8	  526.1	 7875.0	...
5619899	  749.1	  527.8	 7876.0	...
5619900	  747.6	  529.2	 7878.0	...
5619901	  746.0	  530.7	 7881.0	...
5619902	  744.7	  531.4	 7883.0	...
5619903	  743.8	  532.0	 7886.0	...
5619904	  743.7	  532.4	 7887.0	...
5619905	  745.2	  532.2	 7888.0	...
5619906	  747.2	  531.6	 7887.0	...
5619907	  750.3	  530.8	 7887.0	...
5619908	  752.7	  529.9	 7886.0	...
5619909	  755.8	  529.1	 7886.0	...
5619910	  758.4	  528.5	 7888.0	...
ESACC R  5619893	5619910	18	  763.6	  523.8	  758.4	  528.5	   0.15	     49
SFIX R   5619911
5619911	  760.6	  527.8	 7889.0	...
5619912	  761.6	  526.8	 7890.0	...
5619913	  761.8	  525.8	 7887.0	...
5619914	  761.6	  525.3	 7885.0	...
5619915	  761.2	  525.0	 7885.0	...
5619916	  759.7	  524.4	 7884.0	...
5619917	  758.4	  523.8	 7882.0	...
5619918	  757.3	  523.4	 7883.0	...
5619919	  756.9	  523.0	 7886.0	...
5619920	  756.7	  522.8	 7890.0	...
5619921	  756.4	  522.7	 7891.0	...
5619922	  755.8	  523.1	 7893.0	...
5619923	  755.2	  523.2	 7892.0	...
5619924	  754.5	  523.3	 7892.0	...
5619925	  754.4	  523.4	 7893.0	...
5619926	  754.3	  523.6	 7896.0	...
5619927	  755.0	  523.7	 7899.0	...
5619928	  755.9	  523.9	 7899.0	...
5619929	  756.8	  523.9	 7900.0	...
5619930	  756.9	  524.1	 7904.0	...
5619931	  757.0	  524.8	 7908.0	...
5619932	  757.1	  525.6	 7911.0	...
5619933	  756.9	  525.7	 7910.0	...
5619934	  756.6	  525.1	 7909.0	...
5619935	  756.3	  524.7	 7908.0	...
5619936	  756.3	  525.0	 7908.0	...
5619937	  756.2	  525.4	 7907.0	...
5619938	  756.0	  525.5	 7907.0	...
5619939	  755.8	  525.5	 7910.0	...
5619940	  755.7	  525.6	 7914.0	...
5619941	  755.3	  525.8	 7918.0	...
5619942	  754.8	  526.1	 7917.0	...
5619943	  754.4	  526.2	 7916.0	...
5619944	  755.0	  526.3	 7914.0	...
5619945	  755.8	  526.4	 7912.0	...
5619946	  756.6	  526.3	 7910.0	...
5619947	  756.6	  525.9	 7910.0	...
5619948	  756.9	  525.6	 7912.0	...
5619949	  757.2	  525.2	 7914.0	...
5619950	  757.2	  524.9	 7917.0	...
5619951	  756.9	  524.8	 7919.0	...
5619952	  756.7	  525.1	 7920.0	...
5619953	  756.7	  525.4	 7921.0	...
5619954	  756.6	  525.8	 7919.0	...
5619955	  756.4	  526.3	 7915.0	...
5619956	  756.3	  526.8	 7912.0	...
5619957	  756.0	  527.2	 7913.0	...
5619958	  755.8	  527.3	 7913.0	...
5619959	  756.1	  527.1	 7913.0	...
5619960	  756.4	  526.7	 7914.0	...
5619961	  756.7	  526.3	 7916.0	...
5619962	  756.6	  525.9	 7917.0	...
5619963	  756.7	  525.7	 7918.0	...
5619964	  756.8	  525.5	 7918.0	...
5619965	  757.0	  525.6	 7918.0	...
5619966	  757.1	  525.9	 7919.0	...
5619967	  757.1	  526.4	 7919.0	...
5619968	  757.1	  526.5	 7921.0	...
5619969	  757.1	  526.6	 7924.0	...
5619970	  757.0	  526.6	 7924.0	...
MSG	5619971 0000 _ Number Off
5619971	  757.0	  526.6	 7921.0	...
5619972	  757.1	  526.8	 7917.0	...
5619973	  757.0	  527.0	 7916.0	...
5619974	  756.8	  527.0	 7916.0	...
5619975	  756.6	  527.0	 7917.0	...
5619976	  756.4	  526.9	 7918.0	...
5619977	  756.1	  526.6	 7918.0	...
5619978	  755.7	  526.2	 7916.0	...
5619979	  755.4	  525.8	 7914.0	...
5619980	  755.4	  525.8	 7917.0	...
5619981	  755.6	  525.9	 7920.0	...
5619982	  756.0	  525.9	 7923.0	...
5619983	  756.2	  525.9	 7922.0	...
5619984	  756.2	  526.1	 7920.0	...
5619985	  756.0	  526.3	 7919.0	...
5619986	  755.9	  526.5	 7919.0	...
5619987	  755.9	  526.3	 7922.0	...
5619988	  756.1	  526.1	 7923.0	...
5619989	  756.1	  526.0	 7924.0	...
5619990	  756.1	  526.2	 7923.0	...
5619991	  756.1	  526.4	 7921.0	...
5619992	  756.0	  526.0	 7922.0	...
5619993	  755.9	  525.4	 7925.0	...
5619994	  755.8	  524.7	 7928.0	...
5619995	  756.1	  525.0	 7928.0	...
5619996	  756.4	  525.4	 7929.0	...
5619997	  756.7	  525.9	 7929.0	...
5619998	  756.8	  526.2	 7929.0	...
5619999	  756.9	  526.4	 7929.0	...
5620000	  756.9	  526.6	 7929.0	...
5620001	  756.9	  526.6	 7929.0	...
5620002	  756.9	  526.7	 7930.0	...
5620003	  756.9	  526.8	 7931.0	...
5620004	  756.9	  526.6	 7931.0	...
5620005	  757.1	  526.3	 7930.0	...
5620006	  757.2	  526.0	 7930.0	...
5620007	  757.4	  525.5	 7930.0	...
5620008	  757.4	  525.0	 7931.0	...
5620009	  757.5	  524.6	 7932.0	...
5620010	  757.5	  524.7	 7934.0	...
5620011	  757.6	  524.8	 7936.0	...
5620012	  757.6	  525.1	 7938.0	...
5620013	  757.5	  525.7	 7937.0	...
5620014	  757.6	  526.4	 7935.0	...
5620015	  757.7	  527.2	 7934.0	...
5620016	  757.9	  527.7	 7937.0	...
5620017	  757.8	  527.5	 7939.0	...
5620018	  757.7	  527.1	 7939.0	...
5620019	  757.6	  526.4	 7936.0	...
5620020	  757.2	  526.3	 7934.0	...
5620021	  756.9	  526.1	 7934.0	...
5620022	  756.6	  526.0	 7935.0	...
5620023	  756.6	  525.9	 7936.0	...
5620024	  756.6	  525.7	 7936.0	...
5620025	  756.5	  525.6	 7936.0	...
5620026	  756.4	  525.5	 7935.0	...
5620027	  756.1	  525.6	 7935.0	...
5620028	  756.0	  525.6	 7935.0	...
5620029	  755.9	  525.6	 7934.0	...
5620030	  756.1	  525.8	 7934.0	...
5620031	  756.8	  526.0	 7936.0	...
5620032	  757.4	  526.2	 7938.0	...
5620033	  757.5	  526.4	 7939.0	...
5620034	  756.9	  526.6	 7935.0	...
5620035	  756.3	  526.3	 7931.0	...
5620036	  756.1	  526.0	 7929.0	...
5620037	  756.2	  525.8	 7929.0	...
5620038	  756.3	  526.0	 7932.0	...
5620039	  756.1	  526.1	 7934.0	...
5620040	  755.9	  526.2	 7936.0	...
5620041	  755.7	  526.3	 7935.0	...
5620042	  755.8	  526.4	 7935.0	...
5620043	  755.8	  526.1	 7934.0	...
5620044	  755.9	  526.0	 7934.0	...
5620045	  756.0	  525.8	 7933.0	...
5620046	  756.1	  525.9	 7934.0	...
5620047	  756.2	  525.8	 7934.0	...
5620048	  756.1	  525.4	 7938.0	...
5620049	  755.9	  525.1	 7941.0	...
5620050	  756.1	  524.7	 7943.0	...
5620051	  756.4	  524.5	 7943.0	...
5620052	  756.3	  524.4	 7943.0	...
5620053	  755.9	  525.0	 7939.0	...
5620054	  755.6	  525.8	 7936.0	...
5620055	  755.6	  526.6	 7935.0	...
5620056	  755.6	  526.2	 7941.0	...
5620057	  755.5	  525.8	 7948.0	...
5620058	  755.4	  525.4	 7949.0	...
5620059	  755.6	  525.4	 7945.0	...
5620060	  755.8	  525.5	 7942.0	...
5620061	  755.9	  525.5	 7942.0	...
5620062	  755.8	  525.6	 7942.0	...
5620063	  756.2	  525.7	 7945.0	...
5620064	  756.7	  525.2	 7947.0	...
5620065	  756.9	  524.6	 7950.0	...
5620066	  756.7	  524.1	 7950.0	...
5620067	  756.5	  524.3	 7949.0	...
5620068	  756.5	  525.1	 7946.0	...
5620069	  756.6	  525.8	 7944.0	...
5620070	  756.9	  526.5	 7942.0	...
5620071	  757.2	  526.6	 7942.0	...
5620072	  757.4	  526.7	 7942.0	...
5620073	  757.3	  526.6	 7941.0	...
5620074	  757.2	  526.0	 7939.0	...
5620075	  756.8	  525.5	 7939.0	...
5620076	  756.4	  524.9	 7939.0	...
5620077	  756.1	  524.9	 7942.0	...
5620078	  756.0	  525.0	 7944.0	...
5620079	  755.9	  524.9	 7942.0	...
5620080	  755.9	  524.8	 7938.0	...
5620081	  755.9	  525.0	 7934.0	...
5620082	  756.1	  525.3	 7934.0	...
5620083	  756.5	  525.2	 7940.0	...
5620084	  756.8	  524.8	 7946.0	...
5620085	  756.9	  524.2	 7951.0	...
5620086	  756.8	  524.1	 7951.0	...
5620087	  756.7	  524.2	 7953.0	...
5620088	  756.8	  524.4	 7955.0	...
5620089	  756.9	  524.8	 7956.0	...
5620090	  757.0	  524.9	 7956.0	...
5620091	  757.0	  524.7	 7955.0	...
5620092	  756.9	  524.5	 7957.0	...
5620093	  756.7	  524.3	 7960.0	...
5620094	  756.6	  524.5	 7959.0	...
5620095	  756.6	  524.3	 7955.0	...
5620096	  756.8	  523.9	 7952.0	...
5620097	  757.0	  523.7	 7952.0	...
5620098	  757.0	  523.9	 7953.0	...
5620099	  757.1	  524.1	 7953.0	...
5620100	  757.1	  524.4	 7953.0	...
5620101	  757.1	  524.6	 7953.0	...
5620102	  757.0	  524.9	 7955.0	...
5620103	  756.8	  524.9	 7961.0	...
5620104	  756.5	  524.8	 7967.0	...
5620105	  756.4	  524.8	 7971.0	...
5620106	  756.4	  524.8	 7969.0	...
5620107	  756.4	  525.0	 7966.0	...
5620108	  756.3	  525.1	 7967.0	...
5620109	  756.3	  525.1	 7970.0	...
5620110	  756.4	  525.1	 7973.0	...
5620111	  756.4	  524.8	 7972.0	...
5620112	  756.4	  524.5	 7969.0	...
5620113	  756.0	  524.3	 7966.0	...
5620114	  755.7	  524.4	 7962.0	...
5620115	  755.3	  524.5	 7960.0	...
5620116	  755.2	  524.6	 7957.0	...
5620117	  755.1	  524.6	 7957.0	...
5620118	  755.2	  524.5	 7958.0	...
5620119	  755.3	  524.1	 7959.0	...
5620120	  755.4	  523.6	 7960.0	...
5620121	  755.7	  523.3	 7962.0	...
5620122	  756.1	  523.4	 7963.0	...
5620123	  756.4	  523.3	 7963.0	...
5620124	  755.9	  523.1	 7961.0	...
5620125	  755.5	  523.5	 7960.0	...
5620126	  755.1	  524.0	 7963.0	...
5620127	  755.2	  524.5	 7967.0	...
5620128	  755.3	  524.8	 7972.0	...
5620129	  755.6	  525.1	 7975.0	...
5620130	  755.8	  525.3	 7977.0	...
5620131	  755.9	  525.2	 7975.0	...
5620132	  755.9	  525.1	 7972.0	...
5620133	  755.9	  524.0	 7968.0	...
5620134	  756.0	  522.9	 7973.0	...
5620135	  756.1	  522.3	 7978.0	...
5620136	  756.2	  522.9	 7981.0	...
5620137	  756.3	  523.5	 7979.0	...
5620138	  756.1	  523.8	 7978.0	...
5620139	  755.9	  524.0	 7979.0	...
5620140	  755.5	  524.2	 7980.0	...
5620141	  755.2	  524.2	 7982.0	...
5620142	  755.1	  524.3	 7983.0	...
5620143	  755.2	  524.2	 7983.0	...
5620144	  755.3	  524.0	 7986.0	...
5620145	  755.9	  523.6	 7991.0	...
5620146	  756.6	  523.4	 7993.0	...
5620147	  756.3	  523.3	 7991.0	...
5620148	  755.4	  523.4	 7989.0	...
5620149	  754.5	  523.6	 7987.0	...
5620150	  754.5	  523.5	 7985.0	...
5620151	  754.5	  523.4	 7984.0	...
5620152	  754.5	  523.3	 7985.0	...
5620153	  754.5	  523.3	 7985.0	...
5620154	  754.5	  523.3	 7985.0	...
5620155	  754.5	  523.3	 7985.0	...
5620156	  754.4	  523.2	 7985.0	...
5620157	  754.4	  523.1	 7986.0	...
5620158	  754.6	  523.0	 7986.0	...
5620159	  754.7	  522.8	 7987.0	...
5620160	  754.8	  522.6	 7986.0	...
5620161	  754.6	  522.6	 7985.0	...
5620162	  754.5	  522.5	 7984.0	...
5620163	  754.4	  522.7	 7984.0	...
5620164	  754.5	  523.0	 7984.0	...
5620165	  754.9	  523.4	 7984.0	...
5620166	  755.2	  523.4	 7984.0	...
5620167	  755.4	  523.5	 7986.0	...
5620168	  755.4	  523.5	 7987.0	...
5620169	  755.6	  523.5	 7988.0	...
5620170	  755.9	  523.4	 7988.0	...
5620171	  756.2	  523.4	 7989.0	...
5620172	  756.3	  523.7	 7989.0	...
5620173	  756.3	  524.0	 7990.0	...
5620174	  756.3	  524.3	 7991.0	...
5620175	  755.6	  524.0	 7990.0	...
5620176	  755.1	  523.7	 7988.0	...
5620177	  754.6	  523.5	 7989.0	...
5620178	  754.7	  523.6	 7991.0	...
5620179	  754.8	  523.6	 7991.0	...
5620180	  754.9	  523.7	 7987.0	...
5620181	  754.9	  523.6	 7984.0	...
5620182	  754.8	  523.3	 7985.0	...
5620183	  754.6	  522.9	 7984.0	...
5620184	  754.3	  522.5	 7984.0	...
5620185	  754.0	  522.2	 7985.0	...
5620186	  753.6	  522.0	 7986.0	...
5620187	  753.3	  522.1	 7987.0	...
5620188	  753.0	  522.3	 7990.0	...
5620189	  753.0	  522.4	 7993.0	...
5620190	  753.1	  522.5	 7996.0	...
5620191	  753.2	  522.5	 7997.0	...
5620192	  753.5	  522.6	 7998.0	...
5620193	  753.7	  522.6	 7997.0	...
5620194	  754.0	  522.6	 7994.0	...
5620195	  754.0	  522.6	 7991.0	...
5620196	  754.1	  523.0	 7990.0	...
5620197	  754.1	  523.4	 7989.0	...
5620198	  754.3	  523.3	 7992.0	...
5620199	  754.4	  522.7	 7995.0	...
5620200	  754.4	  522.0	 7999.0	...
5620201	  753.8	  522.0	 7997.0	...
5620202	  753.3	  522.2	 7994.0	...
5620203	  752.9	  522.4	 7995.0	...
5620204	  753.0	  522.3	 7999.0	...
5620205	  753.1	  522.1	 8002.0	...
5620206	  752.9	  522.0	 8002.0	...
5620207	  752.6	  521.6	 8003.0	...
5620208	  752.7	  521.2	 8003.0	...
5620209	  753.2	  521.4	 8004.0	...
5620210	  753.7	  521.9	 8007.0	...
5620211	  753.8	  522.4	 8009.0	...
5620212	  753.9	  522.4	 8011.0	...
5620213	  753.8	  522.4	 8010.0	...
5620214	  753.5	  522.4	 8009.0	...
5620215	  753.3	  522.5	 8009.0	...
5620216	  753.2	  522.7	 8008.0	...
5620217	  753.1	  522.8	 8008.0	...
5620218	  753.0	  522.6	 8007.0	...
5620219	  752.8	  522.3	 8009.0	...
5620220	  752.6	  522.5	 8011.0	...
5620221	  752.5	  522.9	 8013.0	...
5620222	  752.6	  523.0	 8012.0	...
5620223	  752.8	  522.9	 8012.0	...
5620224	  753.0	  522.7	 8012.0	...
5620225	  753.1	  522.6	 8013.0	...
5620226	  753.0	  522.3	 8013.0	...
5620227	  752.9	  522.0	 8015.0	...
5620228	  752.8	  521.9	 8017.0	...
5620229	  752.8	  522.6	 8018.0	...
5620230	  752.9	  523.2	 8018.0	...
5620231	  752.9	  523.2	 8015.0	...
5620232	  752.8	  522.6	 8012.0	...
5620233	  752.9	  522.0	 8009.0	...
5620234	  753.2	  522.0	 8010.0	...
5620235	  753.6	  522.0	 8011.0	...
5620236	  753.9	  521.9	 8011.0	...
5620237	  754.0	  521.8	 8011.0	...
5620238	  754.0	  522.2	 8015.0	...
5620239	  753.8	  522.7	 8019.0	...
5620240	  753.7	  523.2	 8018.0	...
5620241	  753.6	  523.6	 8013.0	...
5620242	  753.5	  524.0	 8012.0	...
5620243	  753.1	  523.6	 8016.0	...
5620244	  752.8	  522.8	 8020.0	...
5620245	  752.5	  522.3	 8020.0	...
5620246	  752.8	  522.6	 8021.0	...
5620247	  753.1	  522.7	 8023.0	...
5620248	  753.3	  522.6	 8025.0	...
5620249	  753.2	  522.5	 8026.0	...
5620250	  753.2	  522.8	 8026.0	...
5620251	  753.2	  523.1	 8026.0	...
5620252	  753.5	  523.4	 8024.0	...
5620253	  753.7	  523.5	 8023.0	...
5620254	  753.8	  523.5	 8021.0	...
5620255	  753.7	  523.5	 8021.0	...
5620256	  753.6	  523.5	 8021.0	...
5620257	  753.4	  523.6	 8020.0	...
5620258	  753.3	  523.6	 8020.0	...
5620259	  753.3	  523.6	 8021.0	...
5620260	  753.0	  522.8	 8024.0	...
5620261	  752.8	  522.0	 8027.0	...
5620262	  752.6	  521.9	 8028.0	...
5620263	  752.8	  522.6	 8028.0	...
5620264	  753.2	  523.4	 8028.0	...
5620265	  753.4	  523.1	 8028.0	...
5620266	  753.4	  522.9	 8028.0	...
5620267	  753.2	  522.6	 8029.0	...
5620268	  753.1	  522.5	 8030.0	...
5620269	  752.9	  522.5	 8031.0	...
5620270	  752.8	  522.7	 8031.0	...
5620271	  752.7	  522.8	 8032.0	...
5620272	  752.6	  522.9	 8032.0	...
5620273	  752.5	  522.8	 8032.0	...
5620274	  752.4	  522.6	 8033.0	...
5620275	  752.3	  522.3	 8033.0	...
5620276	  752.3	  522.2	 8030.0	...
5620277	  752.5	  523.2	 8027.0	...
5620278	  752.7	  524.2	 8026.0	...
5620279	  752.9	  525.0	 8028.0	...
5620280	  753.0	  524.6	 8031.0	...
5620281	  752.9	  524.1	 8032.0	...
5620282	  753.0	  523.7	 8034.0	...
5620283	  752.9	  523.3	 8035.0	...
5620284	  752.7	  523.1	 8035.0	...
5620285	  752.4	  523.2	 8035.0	...
5620286	  752.0	  523.2	 8033.0	...
5620287	  751.7	  523.2	 8030.0	...
5620288	  751.3	  523.2	 8027.0	...
5620289	  751.6	  523.1	 8029.0	...
5620290	  752.0	  522.8	 8031.0	...
5620291	  752.5	  522.5	 8034.0	...
5620292	  752.0	  522.4	 8034.0	...
5620293	  751.8	  522.4	 8035.0	...
5620294	  751.6	  522.8	 8034.0	...
5620295	  751.9	  523.1	 8032.0	...
5620296	  752.0	  522.9	 8033.0	...
5620297	  752.0	  522.5	 8037.0	...
5620298	  751.9	  522.2	 8040.0	...
5620299	  751.9	  522.8	 8040.0	...
5620300	  751.9	  523.3	 8039.0	...
5620301	  752.0	  523.8	 8039.0	...
5620302	  751.9	  524.0	 8040.0	...
5620303	  751.9	  524.2	 8042.0	...
5620304	  751.8	  524.4	 8042.0	...
5620305	  751.9	  523.9	 8042.0	...
5620306	  752.0	  523.2	 8042.0	...
5620307	  752.2	  522.6	 8042.0	...
5620308	  752.1	  522.6	 8043.0	...
5620309	  752.0	  522.6	 8045.0	...
5620310	  752.1	  522.8	 8046.0	...
5620311	  752.3	  522.9	 8048.0	...
5620312	  752.5	  523.1	 8048.0	...
5620313	  752.2	  523.1	 8048.0	...
5620314	  752.1	  523.1	 8046.0	...
5620315	  752.1	  523.1	 8043.0	...
5620316	  752.2	  523.0	 8040.0	...
5620317	  752.0	  522.3	 8042.0	...
5620318	  751.6	  521.7	 8045.0	...
5620319	  751.2	  521.1	 8047.0	...
5620320	  750.9	  521.2	 8043.0	...
5620321	  750.7	  521.3	 8039.0	...
5620322	  750.6	  521.5	 8037.0	...
5620323	  750.8	  522.3	 8038.0	...
5620324	  751.3	  523.5	 8039.0	...
5620325	  751.6	  524.6	 8039.0	...
5620326	  751.8	  524.5	 8039.0	...
5620327	  751.7	  523.7	 8039.0	...
5620328	  751.8	  522.8	 8040.0	...
5620329	  752.0	  522.4	 8041.0	...
5620330	  752.3	  522.4	 8042.0	...
5620331	  752.3	  522.5	 8042.0	...
5620332	  752.3	  522.6	 8042.0	...
5620333	  752.3	  522.8	 8042.0	...
5620334	  752.3	  523.3	 8044.0	...
5620335	  752.2	  523.7	 8047.0	...
5620336	  752.2	  524.1	 8048.0	...
5620337	  752.3	  524.3	 8047.0	...
5620338	  752.4	  524.5	 8046.0	...
5620339	  752.1	  524.6	 8046.0	...
5620340	  751.8	  524.5	 8046.0	...
5620341	  751.4	  524.2	 8049.0	...
5620342	  751.8	  524.0	 8051.0	...
5620343	  752.3	  523.8	 8051.0	...
5620344	  752.9	  523.9	 8049.0	...
5620345	  752.9	  524.1	 8045.0	...
5620346	  752.9	  524.3	 8045.0	...
5620347	  752.8	  523.5	 8044.0	...
5620348	  752.7	  522.8	 8044.0	...
5620349	  752.5	  522.8	 8045.0	...
5620350	  752.5	  523.5	 8045.0	...
5620351	  752.5	  524.0	 8045.0	...
5620352	  752.0	  523.6	 8045.0	...
5620353	  751.5	  523.2	 8045.0	...
5620354	  751.1	  523.0	 8046.0	...
5620355	  751.4	  522.9	 8046.0	...
5620356	  752.1	  522.9	 8046.0	...
5620357	  752.6	  522.7	 8046.0	...
5620358	  753.0	  522.7	 8045.0	...
5620359	  752.9	  522.8	 8046.0	...
5620360	  752.8	  523.0	 8047.0	...
5620361	  752.3	  523.3	 8048.0	...
5620362	  751.8	  523.7	 8048.0	...
5620363	  751.4	  524.1	 8047.0	...
5620364	  751.7	  523.9	 8046.0	...
5620365	  751.9	  523.6	 8045.0	...
5620366	  752.0	  523.3	 8044.0	...
5620367	  752.0	  523.3	 8044.0	...
5620368	  751.9	  523.4	 8043.0	...
5620369	  751.8	  523.5	 8047.0	...
5620370	  752.0	  523.6	 8050.0	...
5620371	  752.3	  524.1	 8054.0	...
5620372	  752.8	  524.5	 8055.0	...
5620373	  753.2	  524.9	 8055.0	...
5620374	  753.5	  524.7	 8052.0	...
EFIX R   5619911	5620374	464	  754.8	  524.2	   7977
SSACC R  5620375
5620375	  754.5	  523.8	 8049.0	...
5620376	  755.6	  522.8	 8047.0	...
5620377	  757.7	  521.2	 8049.0	...
5620378	  760.4	  520.3	 8051.0	...
5620379	  763.4	  518.8	 8053.0	...
5620380	  766.2	  517.2	 8054.0	...
5620381	  769.1	  515.5	 8055.0	...
5620382	  772.2	  513.2	 8056.0	...
5620383	  774.9	  511.8	 8058.0	...
5620384	  777.4	  510.6	 8058.0	...
5620385	  779.1	  510.6	 8054.0	...
ESACC R  5620375	5620385	11	  754.5	  523.8	  779.1	  510.6	   0.59	     63
SFIX R   5620386
5620386	  781.0	  511.2	 8049.0	...
5620387	  781.8	  511.6	 8047.0	...
5620388	  782.7	  511.9	 8048.0	...
5620389	  782.8	  511.9	 8051.0	...
5620390	  782.6	  511.9	 8050.0	...
5620391	  782.2	  511.9	 8048.0	...
5620392	  781.8	  511.4	 8047.0	...
5620393	  780.8	  511.0	 8048.0	...
5620394	  779.5	  509.2	 8049.0	...
5620395	  778.0	  507.8	 8049.0	...
5620396	  776.7	  506.5	 8049.0	...
5620397	  775.4	  506.1	 8048.0	...
5620398	  773.7	  505.8	 8047.0	...
5620399	  772.6	  505.4	 8047.0	...
5620400	  771.6	  504.7	 8047.0	...
5620401	  771.2	  504.1	 8047.0	...
5620402	  770.8	  504.4	 8047.0	...
5620403	  770.7	  505.2	 8047.0	...
5620404	  770.7	  506.1	 8046.0	...
5620405	  770.6	  505.9	 8045.0	...
5620406	  770.6	  505.8	 8045.0	...
5620407	  770.7	  506.0	 8044.0	...
5620408	  771.0	  506.5	 8042.0	...
5620409	  771.6	  507.1	 8040.0	...
5620410	  772.2	  507.2	 8038.0	...
5620411	  772.6	  506.7	 8037.0	...
5620412	  772.6	  506.3	 8035.0	...
5620413	  772.8	  505.6	 8035.0	...
5620414	  773.1	  505.4	 8037.0	...
5620415	  773.2	  506.0	 8037.0	...
5620416	  773.2	  506.8	 8036.0	...
5620417	  773.3	  507.6	 8034.0	...
5620418	  773.5	  507.8	 8033.0	...
5620419	  773.5	  507.8	 8032.0	...
5620420	  773.3	  507.8	 8035.0	...
5620421	  773.1	  507.5	 8037.0	...
5620422	  773.2	  507.4	 8040.0	...
5620423	  773.2	  507.3	 8040.0	...
5620424	  773.0	  507.4	 8040.0	...
5620425	  772.6	  507.5	 8040.0	...
5620426	  772.2	  507.7	 8040.0	...
5620427	  772.3	  507.8	 8040.0	...
5620428	  772.4	  507.9	 8040.0	...
5620429	  772.5	  507.9	 8040.0	...
5620430	  772.5	  508.0	 8040.0	...
5620431	  772.5	  508.5	 8040.0	...
5620432	  772.4	  508.9	 8039.0	...
5620433	  772.5	  509.4	 8038.0	...
5620434	  772.6	  509.4	 8036.0	...
5620435	  772.7	  509.5	 8035.0	...
5620436	  772.8	  509.6	 8034.0	...
5620437	  772.7	  509.2	 8035.0	...
5620438	  772.5	  508.8	 8035.0	...
5620439	  772.2	  508.4	 8034.0	...
5620440	  772.2	  508.6	 8032.0	...
5620441	  772.3	  508.7	 8029.0	...
5620442	  772.5	  508.8	 8028.0	...
5620443	  772.7	  509.0	 8027.0	...
5620444	  772.8	  509.5	 8027.0	...
5620445	  773.0	  510.3	 8025.0	...
5620446	  773.0	  511.1	 8023.0	...
5620447	  773.0	  511.3	 8023.0	...
5620448	  773.0	  511.1	 8026.0	...
5620449	  772.9	  510.4	 8029.0	...
5620450	  772.7	  510.0	 8030.0	...
5620451	  772.8	  509.6	 8030.0	...
5620452	  773.0	  509.7	 8031.0	...
5620453	  773.1	  509.9	 8029.0	...
5620454	  773.1	  510.1	 8028.0	...
5620455	  773.3	  510.1	 8026.0	...
5620456	  773.5	  510.1	 8027.0	...
5620457	  773.2	  509.6	 8028.0	...
5620458	  772.7	  509.2	 8027.0	...
5620459	  772.4	  509.5	 8027.0	...
5620460	  772.7	  510.2	 8027.0	...
5620461	  773.2	  511.1	 8027.0	...
5620462	  773.3	  511.2	 8026.0	...
5620463	  773.0	  511.5	 8026.0	...
5620464	  772.6	  511.5	 8027.0	...
5620465	  772.5	  511.5	 8029.0	...
5620466	  772.8	  511.4	 8032.0	...
5620467	  773.2	  511.1	 8034.0	...
5620468	  773.2	  510.9	 8032.0	...
5620469	  773.2	  510.8	 8030.0	...
5620470	  773.0	  510.8	 8028.0	...
5620471	  772.5	  510.5	 8025.0	...
5620472	  772.0	  510.0	 8021.0	...
5620473	  771.7	  509.4	 8020.0	...
5620474	  772.3	  509.2	 8024.0	...
5620475	  773.0	  509.2	 8027.0	...
5620476	  773.8	  509.5	 8027.0	...
5620477	  773.9	  509.9	 8026.0	...
5620478	  773.5	  510.4	 8026.0	...
5620479	  773.0	  510.4	 8026.0	...
5620480	  772.5	  510.6	 8027.0	...
5620481	  772.5	  510.7	 8025.0	...
5620482	  772.4	  510.7	 8023.0	...
5620483	  772.2	  510.7	 8019.0	...
5620484	  772.2	  510.7	 8018.0	...
5620485	  772.2	  510.5	 8017.0	...
5620486	  771.9	  509.9	 8017.0	...
5620487	  771.4	  509.3	 8018.0	...
5620488	  771.2	  509.0	 8019.0	...
5620489	  771.5	  509.1	 8018.0	...
5620490	  771.7	  509.1	 8016.0	...
5620491	  771.6	  509.1	 8014.0	...
5620492	  771.4	  509.1	 8014.0	...
5620493	  771.2	  509.1	 8013.0	...
5620494	  771.2	  508.7	 8012.0	...
5620495	  771.4	  508.2	 8012.0	...
5620496	  771.5	  508.1	 8013.0	...
5620497	  771.4	  508.6	 8014.0	...
5620498	  771.2	  509.2	 8014.0	...
5620499	  771.5	  509.5	 8013.0	...
5620500	  771.9	  509.6	 8012.0	...
5620501	  772.2	  509.7	 8010.0	...
5620502	  772.2	  509.4	 8008.0	...
5620503	  772.1	  509.1	 8006.0	...
5620504	  772.0	  509.1	 8006.0	...
5620505	  772.0	  509.4	 8009.0	...
5620506	  772.0	  509.7	 8014.0	...
5620507	  771.9	  509.5	 8019.0	...
5620508	  771.8	  509.4	 8018.0	...
5620509	  771.6	  508.9	 8016.0	...
5620510	  771.5	  508.3	 8014.0	...
5620511	  771.5	  507.7	 8017.0	...
5620512	  771.6	  507.9	 8019.0	...
5620513	  771.7	  508.2	 8016.0	...
5620514	  771.8	  508.6	 8013.0	...
5620515	  772.0	  508.7	 8010.0	...
5620516	  772.2	  508.9	 8010.0	...
5620517	  771.9	  509.2	 8009.0	...
5620518	  771.5	  509.2	 8007.0	...
5620519	  770.9	  509.3	 8006.0	...
5620520	  770.8	  509.3	 8005.0	...
5620521	  771.0	  509.2	 8005.0	...
5620522	  771.4	  508.9	 8004.0	...
5620523	  771.7	  508.5	 8005.0	...
5620524	  771.6	  508.3	 8006.0	...
5620525	  771.6	  508.3	 8006.0	...
5620526	  771.5	  508.9	 8004.0	...
5620527	  771.3	  509.4	 8003.0	...
5620528	  771.2	  509.8	 8001.0	...
5620529	  771.2	  509.6	 8001.0	...
5620530	  771.2	  509.3	 8002.0	...
5620531	  771.1	  509.3	 8001.0	...
5620532	  770.9	  509.4	 8001.0	...
5620533	  771.0	  509.4	 8000.0	...
5620534	  771.3	  509.4	 7999.0	...
5620535	  771.5	  509.4	 8000.0	...
5620536	  771.5	  509.3	 8000.0	...
5620537	  771.4	  509.2	 8000.0	...
5620538	  771.4	  509.1	 7998.0	...
5620539	  771.3	  508.9	 7996.0	...
5620540	  771.3	  509.0	 7993.0	...
5620541	  771.4	  509.1	 7995.0	...
5620542	  771.4	  509.3	 7995.0	...
5620543	  771.4	  509.4	 7994.0	...
5620544	  771.4	  509.3	 7992.0	...
5620545	  771.4	  509.2	 7990.0	...
5620546	  771.5	  509.1	 7989.0	...
5620547	  771.8	  508.5	 7992.0	...
5620548	  772.2	  507.8	 7995.0	...
5620549	  772.5	  507.4	 7997.0	...
5620550	  772.6	  507.7	 7996.0	...
5620551	  772.7	  508.0	 7996.0	...
5620552	  772.7	  507.7	 7996.0	...
5620553	  772.3	  507.6	 7996.0	...
5620554	  772.0	  507.6	 7995.0	...
5620555	  771.8	  508.0	 7994.0	...
5620556	  771.9	  508.2	 7995.0	...
5620557	  771.9	  507.9	 7997.0	...
5620558	  771.7	  507.4	 7996.0	...
5620559	  771.4	  506.9	 7994.0	...
5620560	  771.1	  507.0	 7993.0	...
5620561	  771.1	  507.1	 7993.0	...
5620562	  771.0	  507.1	 7994.0	...
5620563	  770.9	  507.3	 7994.0	...
5620564	  770.8	  507.4	 7992.0	...
5620565	  770.5	  507.5	 7990.0	...
5620566	  770.3	  508.3	 7991.0	...
EFIX R   5620386	5620566	181	  772.6	  508.8	   8021
SSACC R  5620567
5620567	  769.2	  509.4	 7995.0	...
5620568	  768.1	  510.6	 8003.0	...
5620569	  765.8	  511.7	 8008.0	...
5620570	  763.5	  513.4	 8007.0	...
5620571	  760.6	  515.5	 8002.0	...
5620572	  757.6	  518.9	 7999.0	...
5620573	  755.1	  521.4	 8002.0	...
5620574	  752.7	  524.2	 8007.0	...
5620575	  751.0	  526.2	 8009.0	...
5620576	  749.1	  528.8	 8010.0	...
5620577	  747.2	  530.7	 8012.0	...
ESACC R  5620567	5620577	11	  769.2	  509.4	  747.2	  530.7	   0.65	     68
SFIX R   5620578
5620578	  746.0	  531.8	 8013.0	...
5620579	  745.6	  532.2	 8015.0	...
5620580	  746.1	  532.9	 8016.0	...
5620581	  746.8	  533.2	 8016.0	...
5620582	  747.9	  533.3	 8017.0	...
5620583	  748.8	  533.2	 8018.0	...
5620584	  750.2	  533.1	 8017.0	...
5620585	  751.0	  533.1	 8017.0	...
5620586	  751.6	  533.2	 8016.0	...
5620587	  751.8	  533.5	 8017.0	...
5620588	  751.9	  533.5	 8017.0	...
5620589	  751.9	  533.3	 8017.0	...
5620590	  751.7	  533.0	 8016.0	...
5620591	  751.5	  532.5	 8016.0	...
5620592	  751.3	  532.0	 8015.0	...
5620593	  751.1	  531.4	 8015.0	...
5620594	  750.9	  531.4	 8016.0	...
5620595	  750.7	  531.5	 8016.0	...
5620596	  750.1	  531.4	 8016.0	...
5620597	  749.4	  530.6	 8016.0	...
5620598	  748.9	  529.7	 8016.0	...
5620599	  749.1	  528.9	 8016.0	...
5620600	  749.4	  529.0	 8016.0	...
5620601	  749.5	  529.1	 8018.0	...
5620602	  749.5	  528.9	 8019.0	...
5620603	  749.5	  528.6	 8020.0	...
5620604	  749.5	  528.4	 8018.0	...
5620605	  749.3	  528.7	 8012.0	...
5620606	  749.1	  529.1	 8008.0	...
5620607	  749.2	  529.5	 8004.0	...
5620608	  749.4	  529.8	 8004.0	...
5620609	  749.1	  530.1	 8004.0	...
5620610	  748.5	  530.2	 8006.0	...
5620611	  748.0	  530.8	 8008.0	...
5620612	  748.0	  531.3	 8006.0	...
5620613	  748.1	  531.8	 8003.0	...
5620614	  748.2	  531.8	 8001.0	...
5620615	  748.2	  531.2	 8002.0	...
5620616	  748.3	  530.6	 8002.0	...
5620617	  748.2	  530.1	 8001.0	...
5620618	  748.3	  530.2	 7999.0	...
5620619	  748.6	  530.6	 7999.0	...
5620620	  749.0	  530.8	 7999.0	...
5620621	  749.3	  531.1	 7999.0	...
5620622	  749.5	  531.2	 7998.0	...
5620623	  749.5	  531.4	 7999.0	...
5620624	  749.0	  531.5	 8000.0	...
5620625	  748.4	  531.4	 8002.0	...
5620626	  747.7	  531.4	 8004.0	...
5620627	  747.8	  531.7	 8006.0	...
5620628	  747.8	  532.1	 8007.0	...
5620629	  747.7	  532.5	 8006.0	...
5620630	  747.6	  532.5	 8005.0	...
5620631	  747.4	  532.5	 8003.0	...
5620632	  747.4	  532.3	 8000.0	...
5620633	  747.3	  531.7	 7997.0	...
5620634	  747.4	  531.1	 7995.0	...
5620635	  747.5	  531.3	 7994.0	...
5620636	  747.7	  532.3	 7994.0	...
5620637	  747.8	  533.3	 7995.0	...
5620638	  747.9	  533.5	 7999.0	...
5620639	  747.9	  533.1	 8003.0	...
5620640	  748.0	  532.4	 8007.0	...
5620641	  748.1	  531.9	 8006.0	...
5620642	  747.8	  531.7	 8003.0	...
5620643	  747.4	  531.9	 7998.0	...
5620644	  746.8	  532.0	 7994.0	...
5620645	  746.8	  532.0	 7994.0	...
5620646	  746.9	  532.2	 7996.0	...
5620647	  747.3	  532.3	 7998.0	...
5620648	  747.3	  532.5	 7997.0	...
5620649	  747.1	  532.4	 7998.0	...
5620650	  747.0	  532.2	 7998.0	...
5620651	  747.1	  532.1	 7997.0	...
5620652	  747.5	  531.8	 7998.0	...
5620653	  747.8	  531.7	 8001.0	...
5620654	  748.1	  531.7	 8004.0	...
5620655	  748.0	  531.6	 8004.0	...
5620656	  747.9	  531.6	 8000.0	...
5620657	  747.7	  531.6	 7997.0	...
5620658	  747.7	  531.7	 7994.0	...
5620659	  747.7	  531.9	 7993.0	...
5620660	  747.7	  531.8	 7992.0	...
5620661	  747.7	  531.5	 7992.0	...
5620662	  747.2	  531.1	 7992.0	...
5620663	  746.9	  530.7	 7993.0	...
5620664	  746.6	  530.6	 7994.0	...
5620665	  746.8	  530.7	 7995.0	...
5620666	  746.9	  530.9	 7993.0	...
5620667	  747.1	  531.0	 7992.0	...
5620668	  747.3	  531.1	 7990.0	...
5620669	  747.6	  531.0	 7989.0	...
5620670	  747.7	  530.1	 7989.0	...
5620671	  747.9	  529.2	 7991.0	...
5620672	  747.8	  528.8	 7994.0	...
5620673	  747.9	  529.3	 7996.0	...
5620674	  747.9	  529.8	 7994.0	...
5620675	  747.9	  529.7	 7990.0	...
5620676	  747.8	  529.4	 7988.0	...
5620677	  747.4	  529.1	 7992.0	...
5620678	  747.1	  529.1	 7996.0	...
5620679	  747.0	  529.4	 7998.0	...
5620680	  747.6	  529.6	 7998.0	...
5620681	  748.1	  529.6	 7997.0	...
5620682	  748.0	  529.4	 7998.0	...
5620683	  747.5	  529.3	 7997.0	...
5620684	  747.1	  529.5	 7995.0	...
5620685	  747.0	  529.3	 7992.0	...
5620686	  746.9	  529.1	 7990.0	...
[truncated: 4,310,803 more chars]
