# Supplementary material for: With an eye on uncertainty: Modelling pupillary responses to environmental volatility
Source: PLoS Comput Biol. 2019 Jul 5;15(7):e1007126. doi: 10.1371/journal.pcbi.1007126 (PMC6636765; doi:10.1371/journal.pcbi.1007126)
Supplement: S8 Data — Zip file containing the pupillometry data for participant 8. (ZIP) [file pcbi.1007126.s008.zip › P8/trial7.asc]

** CONVERTED FROM C:\Users\tparr\Documents\PVR\P8_1412\trial7.edf using edfapi 3.1 Win32 Nov 24 2009 on Thu Dec 14 11:55:50 2017
** DATE: Thu Dec 14 11:32:52 2017
** TYPE: EDF_FILE BINARY EVENT SAMPLE TAGGED
** VERSION: EYELINK II 1
** SOURCE: EYELINK CL
** EYELINK II CL v4.48 Nov 25 2009
** CAMERA: EyeLink CL Version 1.4 Sensor=BHA
** SERIAL NUMBER: CL1-AAD42
** CAMERA_CONFIG: AAD42140.SCD
**

MSG	5757296 RECCFG CR 1000 2 0 R
MSG	5757296 ELCLCFG MTABLER
MSG	5757296 GAZE_COORDS 0.00 0.00 1599.00 1199.00
MSG	5757296 THRESHOLDS R 117 225
MSG	5757296 ELCL_PROC CENTROID (3)
MSG	5757296 ELCL_PCR_PARAM 5 3.0
START	5757297 	RIGHT	SAMPLES	EVENTS
PRESCALER	1
VPRESCALER	1
PUPIL	AREA
EVENTS	GAZE	RIGHT	RATE	1000.00	TRACKING	CR	FILTER	2
SAMPLES	GAZE	RIGHT	RATE	1000.00	TRACKING	CR	FILTER	2
MSG	5757297 !MODE RECORD CR 1000 2 0 R
5757297	  740.4	  511.9	 8196.0	...
INPUT	5757297	127
5757298	  740.5	  511.9	 8196.0	...
5757299	  740.6	  512.1	 8196.0	...
5757300	  740.7	  512.5	 8197.0	...
5757301	  741.2	  513.1	 8198.0	...
5757302	  741.6	  513.2	 8200.0	...
5757303	  742.2	  513.1	 8202.0	...
SFIX R   5757304
5757304	  742.4	  513.5	 8203.0	...
5757305	  742.8	  514.3	 8205.0	...
5757306	  742.8	  514.2	 8207.0	...
5757307	  742.8	  513.4	 8211.0	...
5757308	  742.8	  512.6	 8212.0	...
5757309	  742.6	  512.6	 8213.0	...
5757310	  742.4	  512.6	 8215.0	...
5757311	  742.0	  512.6	 8218.0	...
5757312	  741.7	  512.4	 8223.0	...
5757313	  741.5	  512.2	 8225.0	...
5757314	  741.4	  511.9	 8221.0	...
5757315	  741.3	  512.0	 8216.0	...
5757316	  741.5	  512.0	 8213.0	...
5757317	  742.1	  512.0	 8214.0	...
5757318	  742.7	  512.1	 8215.0	...
5757319	  743.1	  512.2	 8216.0	...
5757320	  743.0	  512.3	 8219.0	...
5757321	  742.8	  511.9	 8227.0	...
5757322	  742.6	  511.5	 8231.0	...
5757323	  742.5	  511.1	 8235.0	...
5757324	  742.8	  511.1	 8234.0	...
5757325	  743.1	  511.1	 8236.0	...
5757326	  743.5	  511.2	 8239.0	...
5757327	  743.6	  511.5	 8242.0	...
5757328	  743.7	  511.8	 8242.0	...
5757329	  743.7	  511.3	 8243.0	...
5757330	  743.7	  510.6	 8243.0	...
5757331	  743.7	  509.8	 8243.0	...
5757332	  743.7	  509.8	 8244.0	...
5757333	  743.8	  509.7	 8245.0	...
5757334	  743.9	  509.6	 8246.0	...
5757335	  744.0	  509.2	 8245.0	...
5757336	  744.2	  508.9	 8245.0	...
5757337	  744.2	  508.3	 8246.0	...
5757338	  743.7	  508.0	 8249.0	...
5757339	  743.1	  508.2	 8251.0	...
5757340	  742.5	  508.4	 8251.0	...
5757341	  742.5	  508.5	 8253.0	...
5757342	  742.7	  508.3	 8256.0	...
5757343	  742.8	  508.6	 8259.0	...
5757344	  742.9	  508.7	 8260.0	...
5757345	  742.9	  508.8	 8261.0	...
5757346	  742.8	  509.6	 8260.0	...
5757347	  742.8	  510.5	 8257.0	...
5757348	  742.9	  511.4	 8255.0	...
5757349	  743.0	  511.4	 8252.0	...
5757350	  743.1	  511.4	 8252.0	...
5757351	  743.1	  511.4	 8252.0	...
5757352	  743.4	  511.6	 8250.0	...
5757353	  743.7	  511.7	 8246.0	...
5757354	  743.8	  510.8	 8243.0	...
5757355	  743.8	  509.7	 8245.0	...
5757356	  743.9	  509.3	 8252.0	...
5757357	  744.1	  510.0	 8259.0	...
5757358	  744.1	  510.6	 8262.0	...
5757359	  744.0	  510.6	 8262.0	...
5757360	  744.3	  510.6	 8264.0	...
5757361	  744.6	  510.7	 8268.0	...
5757362	  744.9	  510.4	 8272.0	...
5757363	  744.8	  510.0	 8272.0	...
5757364	  744.6	  509.7	 8269.0	...
5757365	  744.6	  508.9	 8268.0	...
5757366	  744.7	  508.2	 8267.0	...
5757367	  744.6	  508.2	 8267.0	...
5757368	  744.5	  508.8	 8268.0	...
5757369	  744.4	  509.0	 8270.0	...
5757370	  744.4	  508.1	 8273.0	...
5757371	  744.2	  507.2	 8276.0	...
5757372	  744.2	  508.1	 8280.0	...
5757373	  744.2	  509.4	 8285.0	...
5757374	  744.4	  510.6	 8286.0	...
5757375	  744.3	  510.4	 8287.0	...
5757376	  744.1	  510.1	 8287.0	...
5757377	  743.9	  510.1	 8288.0	...
5757378	  743.7	  510.1	 8289.0	...
5757379	  743.6	  509.6	 8289.0	...
5757380	  743.8	  509.2	 8290.0	...
5757381	  743.9	  509.1	 8292.0	...
5757382	  744.1	  509.3	 8293.0	...
5757383	  743.9	  509.5	 8294.0	...
5757384	  743.8	  509.4	 8294.0	...
5757385	  743.8	  509.2	 8295.0	...
5757386	  743.9	  508.9	 8298.0	...
5757387	  744.1	  508.6	 8300.0	...
5757388	  744.1	  508.3	 8301.0	...
5757389	  744.1	  508.2	 8302.0	...
5757390	  744.1	  507.9	 8304.0	...
5757391	  744.7	  507.5	 8306.0	...
5757392	  745.3	  507.1	 8308.0	...
5757393	  746.1	  506.9	 8306.0	...
5757394	  746.2	  506.8	 8305.0	...
5757395	  745.3	  507.0	 8304.0	...
5757396	  744.3	  507.4	 8304.0	...
5757397	  743.5	  507.7	 8304.0	...
5757398	  744.0	  507.8	 8303.0	...
5757399	  744.5	  507.9	 8304.0	...
5757400	  744.0	  507.9	 8305.0	...
5757401	  743.3	  507.9	 8304.0	...
5757402	  742.7	  507.8	 8300.0	...
5757403	  742.8	  507.3	 8296.0	...
5757404	  743.0	  506.9	 8297.0	...
5757405	  743.0	  506.5	 8300.0	...
5757406	  743.1	  506.6	 8299.0	...
5757407	  743.1	  506.5	 8296.0	...
5757408	  743.2	  506.2	 8298.0	...
5757409	  743.4	  505.9	 8303.0	...
5757410	  743.7	  505.9	 8307.0	...
5757411	  744.2	  506.0	 8308.0	...
5757412	  744.6	  506.6	 8311.0	...
5757413	  744.9	  507.2	 8313.0	...
5757414	  745.1	  507.4	 8315.0	...
5757415	  744.7	  506.6	 8318.0	...
5757416	  744.1	  505.7	 8320.0	...
5757417	  743.5	  505.2	 8322.0	...
5757418	  743.4	  505.1	 8322.0	...
5757419	  743.3	  505.0	 8323.0	...
5757420	  743.4	  505.1	 8325.0	...
5757421	  743.6	  505.4	 8326.0	...
5757422	  743.8	  505.7	 8326.0	...
5757423	  743.8	  505.6	 8328.0	...
5757424	  743.5	  505.2	 8331.0	...
5757425	  743.3	  504.8	 8331.0	...
5757426	  743.3	  505.1	 8327.0	...
5757427	  743.4	  505.4	 8322.0	...
5757428	  743.4	  504.8	 8324.0	...
5757429	  743.2	  503.9	 8329.0	...
5757430	  743.2	  503.2	 8334.0	...
5757431	  743.3	  503.3	 8335.0	...
5757432	  743.7	  503.5	 8337.0	...
5757433	  744.0	  503.2	 8338.0	...
5757434	  743.9	  502.8	 8340.0	...
5757435	  743.7	  502.3	 8342.0	...
5757436	  743.5	  501.9	 8344.0	...
5757437	  743.6	  502.4	 8346.0	...
5757438	  743.6	  503.0	 8347.0	...
5757439	  743.5	  503.6	 8349.0	...
5757440	  743.3	  503.0	 8351.0	...
5757441	  743.3	  502.5	 8350.0	...
5757442	  743.3	  502.1	 8350.0	...
5757443	  743.3	  502.3	 8353.0	...
5757444	  743.3	  502.4	 8358.0	...
5757445	  743.4	  503.0	 8360.0	...
5757446	  743.5	  503.5	 8358.0	...
5757447	  743.6	  503.5	 8356.0	...
5757448	  743.6	  503.0	 8356.0	...
5757449	  743.6	  502.5	 8360.0	...
5757450	  743.7	  502.6	 8365.0	...
5757451	  743.9	  502.1	 8369.0	...
5757452	  744.1	  501.5	 8369.0	...
5757453	  744.1	  501.0	 8368.0	...
5757454	  744.0	  501.4	 8364.0	...
5757455	  743.8	  501.8	 8361.0	...
5757456	  743.8	  502.1	 8360.0	...
5757457	  743.8	  501.8	 8361.0	...
5757458	  744.3	  501.6	 8361.0	...
5757459	  744.8	  501.6	 8360.0	...
5757460	  745.0	  501.7	 8358.0	...
5757461	  744.8	  501.8	 8357.0	...
5757462	  744.6	  501.2	 8359.0	...
5757463	  744.5	  500.6	 8362.0	...
5757464	  744.7	  500.5	 8365.0	...
5757465	  745.0	  501.1	 8363.0	...
5757466	  745.0	  501.7	 8363.0	...
5757467	  744.8	  501.6	 8363.0	...
5757468	  744.6	  501.5	 8365.0	...
5757469	  744.8	  501.5	 8364.0	...
5757470	  744.9	  501.4	 8364.0	...
5757471	  745.2	  501.3	 8364.0	...
5757472	  745.3	  501.2	 8363.0	...
5757473	  745.1	  501.2	 8363.0	...
5757474	  744.7	  500.8	 8363.0	...
5757475	  744.5	  500.5	 8364.0	...
5757476	  744.5	  499.9	 8365.0	...
5757477	  744.6	  499.8	 8364.0	...
5757478	  744.6	  499.7	 8364.0	...
5757479	  744.7	  499.7	 8365.0	...
5757480	  744.7	  499.1	 8367.0	...
5757481	  744.8	  498.6	 8369.0	...
5757482	  744.6	  497.8	 8369.0	...
5757483	  744.6	  497.6	 8367.0	...
5757484	  744.7	  498.7	 8365.0	...
5757485	  744.8	  500.0	 8367.0	...
5757486	  745.0	  501.2	 8371.0	...
5757487	  745.0	  501.1	 8374.0	...
5757488	  744.9	  501.1	 8374.0	...
5757489	  744.8	  501.0	 8374.0	...
5757490	  745.1	  500.9	 8373.0	...
5757491	  745.4	  500.7	 8371.0	...
5757492	  745.8	  500.5	 8370.0	...
5757493	  745.7	  500.0	 8374.0	...
5757494	  745.5	  499.8	 8379.0	...
5757495	  745.2	  499.6	 8385.0	...
5757496	  744.9	  499.8	 8386.0	...
5757497	  744.8	  499.8	 8386.0	...
5757498	  744.8	  499.8	 8386.0	...
5757499	  744.8	  499.8	 8381.0	...
5757500	  744.8	  499.9	 8376.0	...
5757501	  744.8	  499.9	 8376.0	...
5757502	  744.8	  499.6	 8381.0	...
5757503	  744.8	  499.3	 8386.0	...
5757504	  744.9	  499.2	 8386.0	...
5757505	  745.1	  499.6	 8386.0	...
5757506	  745.4	  499.9	 8386.0	...
5757507	  745.6	  500.0	 8387.0	...
5757508	  746.0	  500.0	 8388.0	...
5757509	  746.3	  500.3	 8390.0	...
5757510	  746.2	  500.5	 8391.0	...
5757511	  745.8	  500.6	 8394.0	...
5757512	  745.5	  500.5	 8398.0	...
5757513	  745.5	  500.5	 8397.0	...
5757514	  745.7	  500.5	 8392.0	...
5757515	  746.0	  500.5	 8386.0	...
5757516	  746.3	  499.8	 8389.0	...
5757517	  745.8	  499.3	 8393.0	...
5757518	  745.1	  499.1	 8397.0	...
5757519	  744.6	  499.5	 8397.0	...
5757520	  744.6	  499.7	 8397.0	...
5757521	  744.3	  499.5	 8402.0	...
5757522	  744.0	  499.2	 8408.0	...
5757523	  743.8	  499.3	 8414.0	...
5757524	  744.2	  499.3	 8415.0	...
5757525	  744.6	  499.4	 8417.0	...
5757526	  745.0	  499.4	 8418.0	...
5757527	  745.1	  499.6	 8416.0	...
5757528	  745.1	  499.8	 8413.0	...
5757529	  745.1	  500.0	 8408.0	...
5757530	  745.0	  500.0	 8407.0	...
5757531	  744.6	  499.7	 8406.0	...
5757532	  744.3	  499.2	 8408.0	...
5757533	  744.2	  498.6	 8411.0	...
5757534	  744.6	  498.4	 8416.0	...
5757535	  744.6	  498.5	 8418.0	...
5757536	  744.3	  498.7	 8419.0	...
5757537	  744.1	  498.8	 8417.0	...
5757538	  744.1	  498.7	 8415.0	...
5757539	  744.3	  499.2	 8414.0	...
5757540	  744.6	  499.8	 8413.0	...
5757541	  744.8	  500.1	 8414.0	...
5757542	  745.0	  499.8	 8417.0	...
5757543	  745.1	  499.5	 8419.0	...
5757544	  745.0	  499.5	 8420.0	...
5757545	  744.8	  499.6	 8419.0	...
5757546	  744.5	  499.7	 8419.0	...
5757547	  744.6	  499.8	 8419.0	...
5757548	  744.7	  499.9	 8420.0	...
5757549	  744.9	  499.9	 8421.0	...
5757550	  745.0	  500.0	 8423.0	...
5757551	  745.2	  499.9	 8423.0	...
5757552	  745.4	  499.9	 8423.0	...
5757553	  745.6	  500.1	 8424.0	...
5757554	  745.8	  500.3	 8419.0	...
5757555	  745.8	  500.5	 8414.0	...
5757556	  745.9	  500.5	 8413.0	...
5757557	  745.8	  500.5	 8416.0	...
5757558	  745.8	  500.5	 8417.0	...
5757559	  745.3	  500.5	 8414.0	...
5757560	  744.9	  500.5	 8413.0	...
5757561	  744.7	  500.6	 8416.0	...
5757562	  744.7	  499.7	 8420.0	...
5757563	  744.8	  498.8	 8424.0	...
5757564	  744.7	  498.3	 8427.0	...
5757565	  744.9	  499.0	 8428.0	...
5757566	  745.1	  499.8	 8427.0	...
5757567	  745.2	  500.2	 8426.0	...
5757568	  745.1	  500.4	 8425.0	...
5757569	  745.1	  500.5	 8423.0	...
5757570	  745.0	  500.6	 8423.0	...
5757571	  744.8	  500.2	 8429.0	...
5757572	  744.6	  499.8	 8435.0	...
5757573	  745.0	  499.4	 8442.0	...
5757574	  745.5	  499.3	 8443.0	...
5757575	  745.9	  499.3	 8443.0	...
5757576	  745.7	  499.4	 8442.0	...
5757577	  745.6	  499.5	 8440.0	...
5757578	  745.6	  499.4	 8439.0	...
5757579	  745.6	  499.0	 8435.0	...
5757580	  745.7	  498.8	 8432.0	...
5757581	  745.8	  498.8	 8429.0	...
5757582	  745.8	  499.7	 8426.0	...
5757583	  745.9	  500.6	 8422.0	...
5757584	  746.0	  501.4	 8420.0	...
5757585	  746.5	  501.6	 8421.0	...
5757586	  746.9	  501.6	 8422.0	...
5757587	  747.2	  501.4	 8421.0	...
5757588	  747.1	  501.2	 8422.0	...
5757589	  746.6	  501.2	 8422.0	...
5757590	  746.3	  501.6	 8422.0	...
5757591	  746.0	  502.0	 8422.0	...
5757592	  746.0	  502.3	 8422.0	...
5757593	  745.8	  501.6	 8423.0	...
5757594	  745.7	  500.9	 8423.0	...
EFIX R   5757304	5757594	291	  744.3	  504.2	   8340
SSACC R  5757595
5757595	  745.7	  500.6	 8423.0	...
5757596	  746.9	  500.9	 8427.0	...
5757597	  748.3	  501.3	 8431.0	...
5757598	  749.6	  501.3	 8438.0	...
5757599	  750.9	  500.7	 8443.0	...
5757600	  753.1	  499.8	 8447.0	...
5757601	  757.7	  498.6	 8449.0	...
5757602	  763.4	  497.3	 8454.0	...
5757603	  769.3	  496.2	 8458.0	...
5757604	  775.4	  495.2	 8462.0	...
5757605	  780.8	  493.6	 8457.0	...
5757606	  786.2	  491.8	 8453.0	...
5757607	  791.0	  490.1	 8455.0	...
5757608	  795.1	  488.9	 8461.0	...
5757609	  798.6	  487.8	 8460.0	...
5757610	  800.1	  487.1	 8454.0	...
5757611	  801.4	  487.1	 8447.0	...
5757612	  801.9	  487.1	 8446.0	...
5757613	  802.4	  487.1	 8437.0	...
ESACC R  5757595	5757613	19	  745.7	  500.6	  802.4	  487.1	   1.24	    110
SFIX R   5757614
5757614	  802.4	  487.0	 8428.0	...
5757615	  802.2	  487.1	 8426.0	...
5757616	  801.7	  487.3	 8431.0	...
5757617	  800.3	  487.6	 8439.0	...
5757618	  799.0	  487.9	 8441.0	...
5757619	  797.4	  488.5	 8442.0	...
5757620	  796.5	  489.1	 8442.0	...
5757621	  795.0	  489.8	 8442.0	...
5757622	  793.3	  489.2	 8444.0	...
5757623	  792.0	  488.6	 8446.0	...
5757624	  790.8	  488.0	 8448.0	...
5757625	  790.3	  488.4	 8449.0	...
5757626	  789.6	  488.8	 8448.0	...
5757627	  789.5	  489.2	 8443.0	...
5757628	  789.3	  489.4	 8438.0	...
5757629	  789.3	  489.3	 8435.0	...
5757630	  789.3	  489.1	 8435.0	...
5757631	  789.3	  489.2	 8435.0	...
5757632	  789.9	  489.5	 8432.0	...
5757633	  790.8	  489.9	 8428.0	...
5757634	  791.7	  490.0	 8425.0	...
5757635	  792.0	  489.6	 8424.0	...
5757636	  792.2	  489.0	 8424.0	...
5757637	  792.7	  488.5	 8426.0	...
5757638	  793.1	  488.6	 8429.0	...
5757639	  793.4	  488.7	 8431.0	...
5757640	  793.3	  488.8	 8431.0	...
5757641	  793.4	  489.7	 8425.0	...
5757642	  793.5	  490.3	 8420.0	...
5757643	  793.4	  490.9	 8415.0	...
5757644	  793.4	  490.9	 8415.0	...
5757645	  793.6	  492.0	 8416.0	...
5757646	  793.5	  493.1	 8416.0	...
5757647	  793.3	  493.6	 8415.0	...
5757648	  793.0	  493.3	 8414.0	...
5757649	  792.9	  493.0	 8414.0	...
5757650	  793.1	  493.5	 8418.0	...
5757651	  793.8	  494.0	 8422.0	...
5757652	  794.4	  494.1	 8424.0	...
5757653	  794.3	  493.5	 8423.0	...
5757654	  793.9	  493.2	 8421.0	...
5757655	  793.4	  493.2	 8420.0	...
5757656	  793.3	  493.5	 8419.0	...
5757657	  793.3	  493.3	 8419.0	...
5757658	  793.3	  492.8	 8419.0	...
5757659	  793.4	  492.3	 8420.0	...
5757660	  793.4	  492.3	 8421.0	...
5757661	  793.7	  492.7	 8426.0	...
5757662	  793.6	  493.0	 8432.0	...
5757663	  793.5	  492.8	 8438.0	...
5757664	  793.4	  492.7	 8434.0	...
5757665	  793.6	  492.8	 8430.0	...
5757666	  793.7	  493.2	 8427.0	...
5757667	  793.8	  493.9	 8429.0	...
5757668	  793.8	  494.5	 8430.0	...
5757669	  794.0	  494.6	 8429.0	...
5757670	  794.3	  494.1	 8429.0	...
5757671	  794.7	  493.5	 8428.0	...
5757672	  794.5	  493.3	 8427.0	...
5757673	  794.1	  493.4	 8426.0	...
5757674	  793.8	  493.3	 8425.0	...
5757675	  793.4	  493.0	 8425.0	...
5757676	  793.1	  492.7	 8426.0	...
5757677	  793.0	  492.5	 8427.0	...
5757678	  793.3	  492.4	 8431.0	...
5757679	  793.5	  492.4	 8435.0	...
5757680	  794.0	  492.5	 8437.0	...
5757681	  794.5	  492.5	 8437.0	...
5757682	  794.6	  492.5	 8437.0	...
5757683	  794.1	  491.9	 8438.0	...
5757684	  793.5	  491.4	 8440.0	...
5757685	  793.3	  490.6	 8440.0	...
5757686	  793.2	  490.3	 8440.0	...
5757687	  793.2	  490.1	 8440.0	...
5757688	  793.3	  490.2	 8438.0	...
5757689	  793.1	  490.1	 8436.0	...
5757690	  792.9	  489.9	 8435.0	...
5757691	  792.8	  490.1	 8436.0	...
5757692	  793.0	  490.5	 8440.0	...
5757693	  793.1	  490.9	 8445.0	...
5757694	  793.1	  491.0	 8443.0	...
5757695	  793.1	  491.1	 8437.0	...
5757696	  792.9	  490.8	 8432.0	...
5757697	  792.6	  490.3	 8439.0	...
5757698	  792.5	  489.9	 8446.0	...
5757699	  792.4	  490.0	 8454.0	...
5757700	  792.7	  490.3	 8454.0	...
5757701	  793.2	  490.8	 8454.0	...
5757702	  793.6	  491.5	 8448.0	...
5757703	  793.8	  492.0	 8442.0	...
5757704	  793.5	  491.6	 8439.0	...
5757705	  793.0	  491.0	 8439.0	...
5757706	  792.5	  490.9	 8440.0	...
5757707	  792.3	  491.4	 8439.0	...
5757708	  792.2	  492.1	 8439.0	...
5757709	  792.0	  492.3	 8440.0	...
5757710	  791.8	  492.5	 8440.0	...
5757711	  791.8	  492.4	 8440.0	...
5757712	  791.9	  492.6	 8438.0	...
5757713	  792.0	  493.0	 8437.0	...
5757714	  792.5	  493.5	 8438.0	...
5757715	  792.9	  493.7	 8439.0	...
5757716	  793.4	  494.3	 8437.0	...
5757717	  793.6	  494.9	 8432.0	...
5757718	  793.4	  494.6	 8429.0	...
5757719	  793.1	  493.7	 8434.0	...
5757720	  792.9	  493.2	 8439.0	...
5757721	  793.2	  493.5	 8441.0	...
5757722	  793.5	  493.9	 8435.0	...
5757723	  793.8	  493.6	 8432.0	...
5757724	  793.6	  493.4	 8431.0	...
5757725	  793.3	  493.2	 8433.0	...
5757726	  792.9	  493.2	 8433.0	...
5757727	  792.8	  493.1	 8436.0	...
5757728	  792.7	  492.9	 8441.0	...
5757729	  792.8	  492.9	 8442.0	...
5757730	  792.9	  493.2	 8438.0	...
5757731	  793.0	  493.6	 8435.0	...
5757732	  793.0	  493.7	 8435.0	...
5757733	  793.3	  493.4	 8435.0	...
5757734	  793.5	  493.0	 8436.0	...
5757735	  793.9	  492.8	 8437.0	...
5757736	  794.0	  492.5	 8437.0	...
5757737	  793.3	  492.4	 8436.0	...
5757738	  792.6	  492.5	 8434.0	...
5757739	  791.9	  492.7	 8430.0	...
5757740	  792.1	  493.0	 8428.0	...
5757741	  792.2	  493.1	 8427.0	...
5757742	  792.3	  493.2	 8428.0	...
5757743	  792.4	  493.3	 8433.0	...
5757744	  792.5	  493.0	 8438.0	...
5757745	  792.8	  492.6	 8439.0	...
5757746	  792.9	  492.6	 8437.0	...
5757747	  792.9	  493.1	 8435.0	...
5757748	  792.9	  493.6	 8430.0	...
5757749	  793.0	  493.7	 8425.0	...
5757750	  793.1	  493.6	 8419.0	...
5757751	  793.1	  493.5	 8419.0	...
5757752	  793.0	  493.3	 8421.0	...
5757753	  792.8	  493.1	 8422.0	...
5757754	  792.5	  492.8	 8424.0	...
5757755	  792.3	  492.6	 8423.0	...
5757756	  792.2	  492.5	 8421.0	...
5757757	  792.2	  492.5	 8420.0	...
5757758	  792.1	  492.3	 8423.0	...
5757759	  792.0	  492.2	 8425.0	...
5757760	  791.8	  492.1	 8421.0	...
5757761	  791.5	  492.3	 8415.0	...
5757762	  791.4	  493.1	 8413.0	...
5757763	  791.3	  493.8	 8417.0	...
5757764	  791.3	  494.2	 8422.0	...
5757765	  791.2	  494.5	 8420.0	...
5757766	  791.9	  494.6	 8418.0	...
5757767	  792.6	  494.9	 8416.0	...
5757768	  793.3	  494.7	 8413.0	...
5757769	  793.0	  494.7	 8411.0	...
5757770	  792.7	  495.1	 8408.0	...
5757771	  792.5	  495.5	 8406.0	...
5757772	  792.4	  494.9	 8412.0	...
5757773	  792.4	  494.0	 8420.0	...
5757774	  792.4	  493.1	 8428.0	...
5757775	  792.6	  493.1	 8427.0	...
5757776	  792.8	  493.3	 8425.0	...
5757777	  792.9	  493.3	 8426.0	...
5757778	  793.0	  493.4	 8428.0	...
5757779	  793.2	  493.3	 8432.0	...
5757780	  793.1	  492.4	 8434.0	...
5757781	  792.7	  491.5	 8436.0	...
5757782	  792.3	  490.8	 8437.0	...
5757783	  792.1	  490.9	 8438.0	...
5757784	  792.0	  490.9	 8439.0	...
5757785	  791.8	  490.9	 8436.0	...
5757786	  791.8	  491.0	 8433.0	...
5757787	  792.1	  491.2	 8430.0	...
5757788	  792.4	  491.7	 8429.0	...
5757789	  792.6	  492.2	 8424.0	...
5757790	  792.1	  492.7	 8419.0	...
5757791	  791.7	  493.0	 8412.0	...
5757792	  791.7	  493.0	 8411.0	...
5757793	  792.0	  492.9	 8410.0	...
5757794	  792.3	  492.8	 8412.0	...
5757795	  792.4	  492.6	 8415.0	...
5757796	  792.7	  492.5	 8416.0	...
5757797	  793.1	  492.5	 8416.0	...
5757798	  793.2	  492.4	 8416.0	...
EFIX R   5757614	5757798	185	  793.0	  492.1	   8430
SSACC R  5757799
5757799	  793.2	  492.4	 8418.0	...
5757800	  793.0	  492.5	 8419.0	...
5757801	  792.8	  492.7	 8420.0	...
5757802	  791.9	  493.8	 8419.0	...
5757803	  790.8	  495.5	 8417.0	...
5757804	  789.4	  497.8	 8417.0	...
5757805	  786.7	  500.7	 8415.0	...
5757806	  784.0	  504.0	 8413.0	...
5757807	  779.2	  507.9	 8412.0	...
5757808	  774.6	  512.2	 8412.0	...
5757809	  769.1	  516.4	 8410.0	...
5757810	  763.7	  520.9	 8406.0	...
5757811	  758.9	  524.7	 8401.0	...
5757812	  753.8	  528.2	 8399.0	...
5757813	  749.7	  530.2	 8401.0	...
5757814	  745.8	  531.6	 8405.0	...
5757815	  743.1	  532.3	 8408.0	...
5757816	  741.8	  532.8	 8410.0	...
5757817	  742.4	  532.6	 8412.0	...
5757818	  743.6	  532.3	 8415.0	...
5757819	  745.5	  531.9	 8417.0	...
ESACC R  5757799	5757819	21	  793.2	  492.4	  745.5	  531.9	   1.31	    122
SFIX R   5757820
5757820	  747.4	  531.4	 8417.0	...
5757821	  749.8	  531.0	 8416.0	...
5757822	  751.5	  530.7	 8410.0	...
5757823	  753.2	  530.6	 8406.0	...
5757824	  754.4	  530.5	 8401.0	...
5757825	  756.6	  530.7	 8401.0	...
5757826	  758.2	  531.0	 8404.0	...
5757827	  758.9	  531.3	 8407.0	...
5757828	  758.5	  531.2	 8405.0	...
5757829	  757.8	  529.5	 8400.0	...
5757830	  757.8	  528.0	 8395.0	...
5757831	  758.0	  526.5	 8396.0	...
5757832	  758.1	  525.0	 8396.0	...
5757833	  757.2	  523.6	 8396.0	...
5757834	  756.1	  521.7	 8398.0	...
5757835	  755.4	  521.3	 8399.0	...
5757836	  755.1	  520.7	 8399.0	...
5757837	  754.9	  520.6	 8399.0	...
5757838	  754.3	  520.5	 8399.0	...
5757839	  753.9	  520.6	 8399.0	...
5757840	  753.2	  520.8	 8400.0	...
5757841	  753.0	  521.2	 8400.0	...
5757842	  752.7	  522.2	 8400.0	...
5757843	  752.6	  523.3	 8400.0	...
5757844	  752.2	  524.2	 8400.0	...
5757845	  752.1	  524.5	 8399.0	...
5757846	  752.0	  524.3	 8399.0	...
5757847	  752.1	  524.3	 8401.0	...
5757848	  752.2	  524.8	 8403.0	...
5757849	  752.2	  525.2	 8403.0	...
5757850	  752.1	  525.3	 8402.0	...
5757851	  751.8	  524.7	 8400.0	...
5757852	  751.7	  524.5	 8400.0	...
5757853	  751.7	  524.5	 8398.0	...
5757854	  752.3	  524.7	 8395.0	...
5757855	  752.9	  524.8	 8393.0	...
5757856	  753.4	  524.8	 8391.0	...
5757857	  753.5	  524.9	 8391.0	...
5757858	  753.4	  525.1	 8390.0	...
5757859	  753.2	  525.3	 8390.0	...
5757860	  753.0	  525.9	 8391.0	...
5757861	  753.0	  526.2	 8391.0	...
5757862	  752.8	  526.3	 8395.0	...
5757863	  752.5	  525.5	 8400.0	...
5757864	  752.4	  525.0	 8405.0	...
5757865	  752.3	  524.4	 8406.0	...
5757866	  752.1	  524.2	 8405.0	...
5757867	  751.8	  524.5	 8404.0	...
5757868	  751.5	  525.1	 8404.0	...
5757869	  751.5	  525.7	 8404.0	...
5757870	  751.8	  525.8	 8404.0	...
5757871	  752.3	  526.2	 8407.0	...
5757872	  752.8	  526.5	 8410.0	...
5757873	  752.8	  526.7	 8406.0	...
5757874	  752.7	  526.6	 8399.0	...
5757875	  752.6	  526.5	 8398.0	...
5757876	  752.6	  526.5	 8405.0	...
5757877	  752.6	  526.3	 8410.0	...
5757878	  752.6	  526.0	 8409.0	...
5757879	  752.7	  525.8	 8409.0	...
5757880	  752.8	  525.7	 8409.0	...
5757881	  752.9	  525.7	 8410.0	...
5757882	  752.8	  525.7	 8409.0	...
5757883	  752.3	  525.6	 8405.0	...
5757884	  751.8	  525.4	 8401.0	...
5757885	  751.5	  525.2	 8396.0	...
5757886	  751.6	  525.1	 8396.0	...
5757887	  751.6	  525.3	 8396.0	...
5757888	  751.7	  525.5	 8394.0	...
5757889	  751.7	  525.7	 8392.0	...
5757890	  751.7	  525.9	 8391.0	...
5757891	  751.8	  526.2	 8393.0	...
5757892	  751.7	  526.6	 8398.0	...
5757893	  751.6	  526.9	 8402.0	...
5757894	  751.5	  526.8	 8404.0	...
5757895	  751.2	  526.6	 8402.0	...
5757896	  751.0	  526.4	 8402.0	...
5757897	  750.8	  526.3	 8402.0	...
5757898	  751.0	  526.3	 8403.0	...
5757899	  751.1	  526.2	 8403.0	...
5757900	  750.8	  526.2	 8404.0	...
5757901	  750.5	  526.2	 8405.0	...
5757902	  750.0	  526.2	 8405.0	...
5757903	  749.8	  526.2	 8405.0	...
5757904	  749.9	  526.1	 8407.0	...
5757905	  750.5	  526.1	 8409.0	...
5757906	  751.1	  526.1	 8408.0	...
5757907	  751.2	  526.1	 8406.0	...
5757908	  750.6	  526.1	 8403.0	...
5757909	  750.0	  526.4	 8400.0	...
5757910	  749.8	  526.9	 8398.0	...
5757911	  749.9	  527.3	 8396.0	...
5757912	  749.9	  527.2	 8396.0	...
5757913	  749.4	  527.2	 8395.0	...
5757914	  749.0	  527.2	 8395.0	...
5757915	  749.0	  526.7	 8396.0	...
5757916	  749.5	  526.2	 8395.0	...
5757917	  750.0	  526.1	 8393.0	...
5757918	  750.0	  526.4	 8390.0	...
5757919	  750.1	  526.7	 8389.0	...
5757920	  750.3	  526.6	 8388.0	...
5757921	  750.4	  526.6	 8388.0	...
5757922	  750.4	  526.6	 8388.0	...
5757923	  750.5	  526.6	 8387.0	...
5757924	  750.6	  526.6	 8386.0	...
5757925	  750.6	  526.8	 8393.0	...
5757926	  750.3	  526.9	 8401.0	...
5757927	  750.1	  527.0	 8404.0	...
5757928	  750.3	  527.6	 8400.0	...
5757929	  750.5	  528.1	 8397.0	...
5757930	  750.6	  528.5	 8401.0	...
5757931	  750.4	  528.1	 8405.0	...
5757932	  750.2	  527.6	 8406.0	...
5757933	  750.1	  527.4	 8403.0	...
5757934	  750.1	  527.5	 8399.0	...
5757935	  750.2	  527.4	 8396.0	...
5757936	  750.2	  527.2	 8395.0	...
5757937	  750.2	  527.1	 8396.0	...
5757938	  750.4	  527.0	 8399.0	...
5757939	  750.7	  527.2	 8403.0	...
5757940	  750.8	  527.6	 8400.0	...
5757941	  750.7	  528.0	 8396.0	...
5757942	  750.5	  528.2	 8391.0	...
5757943	  750.2	  528.2	 8387.0	...
5757944	  750.1	  528.6	 8384.0	...
5757945	  750.2	  528.9	 8384.0	...
5757946	  750.6	  528.5	 8388.0	...
5757947	  750.9	  527.7	 8391.0	...
5757948	  750.8	  526.9	 8390.0	...
5757949	  750.7	  526.9	 8389.0	...
5757950	  750.6	  526.8	 8389.0	...
5757951	  750.6	  526.7	 8390.0	...
5757952	  750.2	  526.6	 8390.0	...
5757953	  749.7	  526.4	 8388.0	...
5757954	  749.1	  526.4	 8386.0	...
5757955	  748.7	  526.6	 8384.0	...
5757956	  748.3	  526.8	 8387.0	...
5757957	  748.2	  526.8	 8389.0	...
5757958	  748.2	  526.6	 8392.0	...
5757959	  748.3	  526.4	 8390.0	...
5757960	  748.6	  526.4	 8389.0	...
5757961	  749.3	  526.5	 8386.0	...
5757962	  750.0	  526.7	 8384.0	...
5757963	  750.1	  526.9	 8383.0	...
5757964	  749.7	  526.4	 8383.0	...
5757965	  749.3	  525.9	 8386.0	...
5757966	  749.3	  525.5	 8391.0	...
5757967	  749.4	  525.5	 8396.0	...
5757968	  749.6	  525.5	 8399.0	...
5757969	  749.7	  525.4	 8399.0	...
5757970	  749.7	  525.3	 8400.0	...
5757971	  749.8	  525.5	 8404.0	...
5757972	  749.8	  525.7	 8409.0	...
5757973	  749.2	  526.0	 8413.0	...
5757974	  748.7	  526.2	 8409.0	...
5757975	  748.2	  526.1	 8403.0	...
5757976	  748.4	  525.9	 8398.0	...
5757977	  748.6	  525.5	 8399.0	...
5757978	  748.6	  525.3	 8401.0	...
5757979	  748.6	  525.0	 8401.0	...
5757980	  748.6	  524.9	 8401.0	...
5757981	  748.6	  524.6	 8400.0	...
5757982	  748.7	  524.2	 8399.0	...
5757983	  748.8	  523.8	 8399.0	...
5757984	  749.1	  524.0	 8398.0	...
5757985	  749.2	  524.3	 8397.0	...
5757986	  749.3	  524.6	 8396.0	...
5757987	  749.4	  524.6	 8395.0	...
5757988	  749.6	  525.1	 8396.0	...
5757989	  749.4	  525.6	 8396.0	...
5757990	  749.2	  526.1	 8395.0	...
5757991	  748.8	  526.2	 8392.0	...
5757992	  748.6	  526.1	 8389.0	...
5757993	  748.6	  525.9	 8393.0	...
5757994	  748.9	  526.7	 8399.0	...
5757995	  749.1	  527.6	 8398.0	...
5757996	  749.0	  527.5	 8391.0	...
5757997	  748.7	  526.6	 8389.0	...
5757998	  748.5	  525.3	 8395.0	...
5757999	  748.7	  525.0	 8400.0	...
5758000	  748.9	  524.7	 8400.0	...
5758001	  748.7	  524.6	 8399.0	...
5758002	  748.5	  524.6	 8399.0	...
5758003	  748.3	  524.6	 8400.0	...
5758004	  748.3	  524.6	 8401.0	...
5758005	  748.3	  524.5	 8405.0	...
5758006	  748.3	  524.8	 8410.0	...
5758007	  748.4	  525.4	 8410.0	...
5758008	  748.6	  526.0	 8406.0	...
5758009	  748.8	  526.3	 8404.0	...
5758010	  748.9	  526.9	 8406.0	...
5758011	  749.0	  527.4	 8404.0	...
5758012	  749.1	  527.9	 8400.0	...
5758013	  749.1	  527.8	 8395.0	...
5758014	  749.0	  527.7	 8393.0	...
5758015	  748.8	  527.5	 8393.0	...
5758016	  748.5	  527.3	 8394.0	...
EFIX R   5757820	5758016	197	  750.9	  526.1	   8398
SSACC R  5758017
5758017	  748.4	  527.0	 8395.0	...
5758018	  748.7	  526.1	 8396.0	...
5758019	  748.9	  524.5	 8398.0	...
5758020	  749.6	  522.4	 8402.0	...
5758021	  750.3	  520.1	 8404.0	...
5758022	  752.3	  517.6	 8408.0	...
5758023	  755.3	  513.5	 8413.0	...
5758024	  758.7	  509.4	 8418.0	...
5758025	  761.8	  504.9	 8422.0	...
5758026	  764.2	  501.0	 8418.0	...
5758027	  767.8	  497.0	 8412.0	...
5758028	  770.8	  493.1	 8408.0	...
5758029	  774.1	  490.5	 8404.0	...
5758030	  776.3	  488.4	 8402.0	...
5758031	  778.8	  487.3	 8399.0	...
5758032	  780.5	  486.5	 8398.0	...
5758033	  781.5	  486.1	 8394.0	...
5758034	  781.4	  486.4	 8390.0	...
5758035	  780.8	  486.7	 8387.0	...
5758036	  779.2	  487.1	 8388.0	...
5758037	  777.0	  487.5	 8390.0	...
5758038	  774.1	  489.1	 8390.0	...
ESACC R  5758017	5758038	22	  748.4	  527.0	  774.1	  489.1	   0.97	     97
SFIX R   5758039
5758039	  771.9	  490.4	 8389.0	...
5758040	  769.8	  491.5	 8392.0	...
5758041	  767.9	  492.0	 8397.0	...
5758042	  765.9	  492.8	 8401.0	...
5758043	  764.2	  493.7	 8401.0	...
5758044	  763.4	  494.5	 8400.0	...
5758045	  762.8	  495.3	 8400.0	...
5758046	  763.0	  497.3	 8400.0	...
5758047	  763.0	  498.8	 8400.0	...
5758048	  763.5	  500.0	 8400.0	...
5758049	  764.2	  500.3	 8402.0	...
5758050	  764.9	  500.7	 8403.0	...
5758051	  765.7	  501.3	 8404.0	...
5758052	  766.1	  501.9	 8403.0	...
5758053	  766.4	  502.4	 8404.0	...
5758054	  767.4	  502.8	 8407.0	...
5758055	  768.9	  502.6	 8410.0	...
5758056	  770.4	  502.4	 8412.0	...
5758057	  771.0	  501.8	 8407.0	...
5758058	  771.2	  501.0	 8400.0	...
5758059	  771.3	  500.1	 8394.0	...
5758060	  771.1	  499.7	 8394.0	...
5758061	  770.8	  499.5	 8395.0	...
5758062	  770.6	  499.3	 8397.0	...
5758063	  770.4	  499.2	 8402.0	...
5758064	  770.0	  499.5	 8405.0	...
5758065	  769.7	  499.7	 8407.0	...
5758066	  769.3	  500.0	 8404.0	...
5758067	  769.6	  500.0	 8402.0	...
5758068	  770.1	  500.2	 8400.0	...
5758069	  770.7	  500.3	 8400.0	...
5758070	  770.5	  500.6	 8401.0	...
5758071	  770.0	  500.7	 8406.0	...
5758072	  769.5	  501.1	 8410.0	...
5758073	  769.3	  501.5	 8415.0	...
5758074	  769.2	  502.0	 8418.0	...
5758075	  769.2	  502.0	 8422.0	...
5758076	  769.4	  501.7	 8420.0	...
5758077	  769.4	  501.4	 8419.0	...
5758078	  769.3	  501.8	 8417.0	...
5758079	  769.2	  502.3	 8420.0	...
5758080	  768.9	  502.0	 8422.0	...
5758081	  768.7	  501.2	 8419.0	...
5758082	  768.6	  500.5	 8415.0	...
5758083	  768.7	  500.5	 8411.0	...
5758084	  768.8	  500.6	 8410.0	...
5758085	  769.0	  500.6	 8409.0	...
5758086	  769.0	  500.7	 8409.0	...
5758087	  769.0	  501.1	 8407.0	...
5758088	  769.0	  501.5	 8404.0	...
5758089	  769.1	  501.7	 8401.0	...
5758090	  769.3	  502.3	 8400.0	...
5758091	  769.6	  502.8	 8398.0	...
5758092	  769.8	  503.4	 8402.0	...
5758093	  769.9	  503.4	 8408.0	...
5758094	  769.7	  503.5	 8414.0	...
5758095	  769.5	  503.7	 8414.0	...
5758096	  769.3	  504.0	 8415.0	...
5758097	  769.4	  504.4	 8413.0	...
5758098	  769.5	  504.7	 8410.0	...
5758099	  769.8	  505.0	 8406.0	...
5758100	  769.9	  504.8	 8404.0	...
5758101	  770.0	  504.3	 8406.0	...
5758102	  769.8	  503.2	 8408.0	...
5758103	  769.6	  502.5	 8409.0	...
5758104	  769.4	  502.4	 8408.0	...
5758105	  769.7	  502.9	 8410.0	...
5758106	  770.0	  503.3	 8413.0	...
5758107	  769.7	  503.4	 8416.0	...
5758108	  769.2	  503.6	 8414.0	...
5758109	  769.0	  503.9	 8412.0	...
5758110	  769.4	  503.9	 8409.0	...
5758111	  769.8	  503.3	 8414.0	...
5758112	  769.8	  502.7	 8419.0	...
5758113	  769.9	  502.6	 8423.0	...
5758114	  770.1	  503.1	 8422.0	...
5758115	  770.3	  503.5	 8419.0	...
5758116	  770.4	  503.5	 8418.0	...
5758117	  770.4	  503.4	 8416.0	...
5758118	  770.5	  503.8	 8417.0	...
5758119	  770.6	  503.9	 8419.0	...
5758120	  770.7	  504.1	 8422.0	...
5758121	  770.8	  503.8	 8423.0	...
5758122	  771.0	  503.7	 8424.0	...
5758123	  771.1	  503.5	 8424.0	...
5758124	  770.9	  503.2	 8423.0	...
5758125	  770.9	  503.0	 8420.0	...
5758126	  770.9	  503.0	 8417.0	...
5758127	  771.2	  503.1	 8413.0	...
5758128	  771.4	  503.3	 8410.0	...
5758129	  771.6	  503.8	 8409.0	...
5758130	  771.5	  504.1	 8410.0	...
5758131	  771.4	  504.3	 8417.0	...
5758132	  771.3	  504.1	 8423.0	...
5758133	  771.5	  504.4	 8428.0	...
5758134	  771.8	  504.6	 8428.0	...
5758135	  772.0	  504.8	 8428.0	...
5758136	  771.9	  504.8	 8428.0	...
5758137	  771.5	  504.8	 8429.0	...
5758138	  771.2	  504.8	 8429.0	...
5758139	  771.2	  504.9	 8425.0	...
5758140	  771.1	  505.1	 8420.0	...
5758141	  771.1	  504.9	 8415.0	...
5758142	  771.1	  504.6	 8415.0	...
5758143	  771.2	  504.4	 8415.0	...
5758144	  771.3	  504.4	 8416.0	...
5758145	  771.4	  504.4	 8417.0	...
5758146	  771.5	  504.3	 8415.0	...
5758147	  771.6	  504.2	 8412.0	...
5758148	  771.8	  505.0	 8409.0	...
5758149	  772.0	  505.8	 8409.0	...
5758150	  772.3	  506.3	 8413.0	...
5758151	  772.4	  505.9	 8418.0	...
5758152	  772.5	  505.5	 8423.0	...
5758153	  772.5	  505.5	 8422.0	...
5758154	  772.6	  505.6	 8420.0	...
5758155	  772.4	  505.9	 8416.0	...
5758156	  772.2	  506.1	 8415.0	...
5758157	  771.9	  506.5	 8414.0	...
5758158	  771.8	  506.8	 8414.0	...
5758159	  771.6	  506.3	 8415.0	...
5758160	  771.4	  505.0	 8421.0	...
5758161	  771.2	  503.7	 8426.0	...
5758162	  770.9	  503.1	 8431.0	...
5758163	  770.8	  503.7	 8429.0	...
5758164	  771.1	  503.8	 8426.0	...
5758165	  771.5	  504.1	 8424.0	...
5758166	  771.9	  504.1	 8424.0	...
5758167	  772.0	  504.5	 8425.0	...
5758168	  772.2	  504.8	 8426.0	...
5758169	  772.3	  504.9	 8428.0	...
5758170	  772.1	  504.8	 8430.0	...
5758171	  771.8	  504.8	 8430.0	...
5758172	  771.5	  504.6	 8430.0	...
5758173	  771.5	  504.6	 8429.0	...
5758174	  771.4	  504.6	 8428.0	...
5758175	  771.4	  504.9	 8428.0	...
5758176	  771.5	  505.7	 8421.0	...
5758177	  771.6	  506.3	 8414.0	...
5758178	  771.2	  506.2	 8417.0	...
5758179	  770.8	  505.5	 8428.0	...
5758180	  770.3	  504.9	 8434.0	...
5758181	  770.4	  504.9	 8429.0	...
5758182	  770.5	  504.5	 8422.0	...
5758183	  770.5	  504.0	 8420.0	...
5758184	  770.7	  504.4	 8418.0	...
5758185	  770.8	  505.2	 8418.0	...
5758186	  770.8	  505.9	 8418.0	...
5758187	  770.8	  505.5	 8417.0	...
5758188	  770.7	  505.2	 8418.0	...
5758189	  771.1	  505.1	 8420.0	...
5758190	  771.5	  505.2	 8423.0	...
5758191	  771.9	  505.2	 8424.0	...
5758192	  772.7	  504.8	 8430.0	...
5758193	  773.5	  504.6	 8435.0	...
5758194	  774.0	  504.6	 8439.0	...
5758195	  773.7	  504.7	 8439.0	...
5758196	  773.3	  504.7	 8439.0	...
5758197	  773.2	  504.7	 8440.0	...
5758198	  772.9	  504.6	 8440.0	...
5758199	  772.6	  504.5	 8439.0	...
5758200	  772.3	  504.3	 8439.0	...
5758201	  772.2	  504.1	 8438.0	...
5758202	  771.9	  504.0	 8438.0	...
5758203	  771.6	  504.0	 8438.0	...
5758204	  771.4	  503.7	 8438.0	...
5758205	  771.3	  503.5	 8439.0	...
5758206	  771.5	  503.3	 8439.0	...
5758207	  771.9	  503.4	 8439.0	...
5758208	  771.9	  503.5	 8440.0	...
5758209	  771.5	  503.6	 8437.0	...
5758210	  771.0	  503.7	 8433.0	...
5758211	  770.9	  503.7	 8432.0	...
5758212	  771.0	  503.6	 8434.0	...
5758213	  771.2	  503.4	 8435.0	...
5758214	  771.6	  503.3	 8434.0	...
5758215	  771.9	  503.2	 8438.0	...
5758216	  772.2	  502.9	 8445.0	...
5758217	  772.4	  502.2	 8451.0	...
5758218	  772.4	  501.5	 8454.0	...
5758219	  772.6	  501.6	 8454.0	...
5758220	  772.9	  502.2	 8454.0	...
5758221	  772.9	  502.7	 8454.0	...
5758222	  772.6	  502.7	 8453.0	...
5758223	  772.3	  502.6	 8451.0	...
5758224	  772.4	  502.6	 8446.0	...
5758225	  772.8	  503.6	 8442.0	...
5758226	  773.2	  504.5	 8441.0	...
5758227	  773.3	  505.4	 8447.0	...
5758228	  773.1	  505.4	 8452.0	...
5758229	  772.9	  505.2	 8457.0	...
5758230	  772.9	  505.0	 8456.0	...
5758231	  773.3	  504.8	 8452.0	...
5758232	  773.6	  504.7	 8448.0	...
5758233	  773.8	  504.5	 8443.0	...
5758234	  774.0	  504.4	 8445.0	...
5758235	  774.2	  504.5	 8446.0	...
5758236	  773.5	  504.8	 8446.0	...
5758237	  772.7	  504.9	 8445.0	...
5758238	  771.8	  504.7	 8446.0	...
5758239	  771.7	  504.7	 8449.0	...
5758240	  772.0	  504.8	 8451.0	...
5758241	  772.1	  503.8	 8455.0	...
5758242	  772.4	  502.5	 8459.0	...
5758243	  772.5	  501.2	 8463.0	...
5758244	  772.6	  501.1	 8463.0	...
5758245	  772.6	  501.0	 8463.0	...
5758246	  772.6	  501.5	 8464.0	...
5758247	  772.7	  502.0	 8463.0	...
5758248	  772.6	  502.6	 8463.0	...
5758249	  772.5	  502.7	 8462.0	...
5758250	  772.7	  502.7	 8461.0	...
5758251	  772.9	  502.6	 8463.0	...
5758252	  773.0	  502.7	 8466.0	...
5758253	  772.9	  502.7	 8470.0	...
5758254	  773.0	  502.1	 8472.0	...
5758255	  773.0	  501.3	 8473.0	...
5758256	  773.1	  501.7	 8474.0	...
5758257	  773.1	  502.7	 8471.0	...
5758258	  773.5	  503.6	 8468.0	...
5758259	  773.8	  503.8	 8465.0	...
5758260	  774.1	  504.1	 8465.0	...
5758261	  773.7	  504.5	 8459.0	...
5758262	  773.2	  504.6	 8452.0	...
5758263	  773.0	  504.3	 8452.0	...
5758264	  773.2	  503.9	 8461.0	...
5758265	  773.3	  503.5	 8470.0	...
5758266	  773.3	  503.5	 8477.0	...
5758267	  773.2	  503.3	 8481.0	...
5758268	  773.4	  503.1	 8481.0	...
5758269	  773.6	  503.3	 8477.0	...
5758270	  773.6	  504.0	 8472.0	...
5758271	  773.4	  504.8	 8470.0	...
5758272	  773.2	  505.2	 8468.0	...
5758273	  773.3	  505.2	 8469.0	...
5758274	  773.3	  505.2	 8471.0	...
5758275	  773.4	  505.2	 8479.0	...
5758276	  773.4	  505.3	 8483.0	...
5758277	  773.4	  505.1	 8488.0	...
5758278	  773.5	  504.8	 8484.0	...
5758279	  773.5	  504.4	 8481.0	...
5758280	  772.7	  504.4	 8480.0	...
5758281	  772.0	  504.4	 8484.0	...
5758282	  771.3	  504.5	 8485.0	...
5758283	  771.7	  504.6	 8486.0	...
5758284	  772.4	  504.8	 8486.0	...
5758285	  773.0	  505.0	 8486.0	...
5758286	  773.1	  505.0	 8486.0	...
5758287	  773.2	  504.8	 8485.0	...
5758288	  773.5	  504.6	 8486.0	...
5758289	  773.7	  504.3	 8483.0	...
5758290	  773.8	  504.1	 8479.0	...
5758291	  773.6	  504.3	 8477.0	...
5758292	  773.5	  504.7	 8480.0	...
5758293	  773.5	  505.0	 8481.0	...
5758294	  773.7	  504.9	 8480.0	...
5758295	  773.9	  505.0	 8480.0	...
5758296	  774.2	  505.2	 8482.0	...
5758297	  773.7	  505.4	 8482.0	...
5758298	  773.2	  504.6	 8481.0	...
5758299	  772.8	  503.8	 8484.0	...
5758300	  772.9	  503.0	 8488.0	...
5758301	  772.9	  503.7	 8490.0	...
5758302	  773.2	  504.3	 8486.0	...
5758303	  773.3	  504.5	 8484.0	...
5758304	  773.7	  503.9	 8485.0	...
5758305	  773.8	  503.3	 8486.0	...
5758306	  773.7	  503.3	 8486.0	...
5758307	  773.7	  503.6	 8489.0	...
5758308	  773.7	  503.9	 8491.0	...
5758309	  773.9	  504.2	 8491.0	...
5758310	  773.4	  504.2	 8489.0	...
5758311	  772.9	  504.0	 8487.0	...
5758312	  772.5	  503.5	 8488.0	...
5758313	  772.6	  503.0	 8492.0	...
5758314	  772.8	  503.0	 8496.0	...
5758315	  773.2	  503.1	 8498.0	...
5758316	  773.6	  503.1	 8501.0	...
MSG	5758317 0000 _ Experiment Start
5758317	  773.9	  502.8	 8504.0	...
5758318	  773.9	  502.5	 8507.0	...
5758319	  773.9	  502.8	 8507.0	...
5758320	  773.9	  503.2	 8507.0	...
5758321	  773.9	  503.6	 8508.0	...
5758322	  773.9	  503.6	 8508.0	...
5758323	  774.0	  504.0	 8506.0	...
5758324	  774.0	  504.5	 8503.0	...
5758325	  774.0	  505.0	 8501.0	...
5758326	  773.8	  504.9	 8499.0	...
5758327	  773.8	  504.7	 8499.0	...
5758328	  774.0	  504.3	 8502.0	...
5758329	  774.3	  503.8	 8505.0	...
5758330	  774.7	  503.2	 8507.0	...
5758331	  774.4	  503.0	 8506.0	...
5758332	  773.8	  503.0	 8505.0	...
5758333	  773.2	  503.0	 8505.0	...
5758334	  773.0	  502.8	 8505.0	...
5758335	  773.1	  503.2	 8506.0	...
5758336	  772.8	  503.7	 8507.0	...
5758337	  772.4	  503.6	 8507.0	...
5758338	  772.3	  502.9	 8506.0	...
5758339	  772.6	  503.2	 8505.0	...
5758340	  773.0	  504.2	 8504.0	...
5758341	  772.9	  505.0	 8504.0	...
5758342	  773.0	  504.9	 8504.0	...
5758343	  773.1	  504.6	 8505.0	...
5758344	  773.0	  504.6	 8505.0	...
5758345	  772.9	  504.5	 8506.0	...
5758346	  772.9	  504.5	 8507.0	...
5758347	  772.7	  504.5	 8508.0	...
5758348	  772.3	  505.3	 8506.0	...
5758349	  772.5	  506.4	 8505.0	...
5758350	  773.1	  507.4	 8502.0	...
5758351	  773.4	  507.9	 8501.0	...
5758352	  773.2	  508.0	 8501.0	...
5758353	  772.9	  507.9	 8501.0	...
5758354	  773.0	  507.3	 8502.0	...
5758355	  773.2	  506.7	 8502.0	...
5758356	  773.1	  506.7	 8503.0	...
5758357	  772.9	  506.9	 8505.0	...
5758358	  772.6	  506.9	 8506.0	...
5758359	  772.5	  506.7	 8507.0	...
5758360	  772.2	  506.5	 8508.0	...
5758361	  772.0	  505.8	 8510.0	...
5758362	  772.0	  505.0	 8512.0	...
5758363	  772.2	  504.3	 8513.0	...
5758364	  772.4	  504.4	 8512.0	...
5758365	  772.5	  505.3	 8512.0	...
5758366	  772.5	  506.2	 8511.0	...
5758367	  772.5	  506.2	 8512.0	...
5758368	  772.7	  505.5	 8516.0	...
5758369	  772.8	  504.4	 8519.0	...
5758370	  773.0	  504.0	 8520.0	...
5758371	  773.1	  504.5	 8517.0	...
5758372	  773.4	  505.4	 8515.0	...
5758373	  773.8	  506.2	 8513.0	...
5758374	  773.9	  506.2	 8515.0	...
5758375	  773.9	  505.7	 8518.0	...
5758376	  773.8	  505.1	 8521.0	...
5758377	  773.7	  504.5	 8525.0	...
5758378	  773.7	  504.3	 8530.0	...
5758379	  773.7	  504.6	 8534.0	...
5758380	  773.7	  505.1	 8535.0	...
5758381	  773.2	  505.7	 8534.0	...
5758382	  772.6	  505.9	 8534.0	...
5758383	  772.0	  505.8	 8534.0	...
5758384	  771.9	  505.7	 8531.0	...
5758385	  771.9	  505.4	 8526.0	...
5758386	  772.1	  505.2	 8521.0	...
5758387	  772.3	  504.4	 8521.0	...
5758388	  772.3	  503.7	 8522.0	...
5758389	  772.3	  503.3	 8529.0	...
5758390	  772.3	  503.6	 8536.0	...
5758391	  772.4	  503.8	 8541.0	...
5758392	  772.5	  503.7	 8539.0	...
5758393	  772.5	  503.5	 8538.0	...
5758394	  772.4	  503.2	 8538.0	...
5758395	  772.1	  502.9	 8540.0	...
5758396	  772.6	  502.5	 8542.0	...
5758397	  773.3	  502.8	 8543.0	...
5758398	  773.9	  503.4	 8541.0	...
5758399	  773.8	  504.2	 8540.0	...
5758400	  773.7	  504.2	 8539.0	...
5758401	  773.7	  504.2	 8540.0	...
5758402	  773.4	  504.2	 8541.0	...
5758403	  773.0	  503.8	 8542.0	...
5758404	  772.2	  503.5	 8542.0	...
5758405	  771.8	  503.1	 8542.0	...
5758406	  771.6	  503.2	 8541.0	...
5758407	  771.6	  503.4	 8537.0	...
5758408	  771.4	  503.7	 8532.0	...
5758409	  771.5	  504.1	 8534.0	...
5758410	  772.2	  504.4	 8538.0	...
5758411	  772.9	  504.6	 8544.0	...
5758412	  773.5	  504.4	 8546.0	...
5758413	  773.9	  503.7	 8547.0	...
5758414	  774.3	  503.4	 8547.0	...
5758415	  774.5	  503.1	 8547.0	...
5758416	  774.5	  503.4	 8547.0	...
5758417	  774.1	  503.5	 8546.0	...
5758418	  774.0	  504.2	 8545.0	...
5758419	  773.9	  504.8	 8545.0	...
5758420	  773.9	  504.8	 8544.0	...
5758421	  773.5	  504.3	 8546.0	...
5758422	  772.9	  503.8	 8548.0	...
5758423	  772.5	  503.9	 8551.0	...
5758424	  772.3	  503.5	 8551.0	...
5758425	  772.3	  503.1	 8551.0	...
5758426	  772.2	  502.7	 8551.0	...
5758427	  772.2	  502.7	 8552.0	...
5758428	  772.4	  502.7	 8552.0	...
5758429	  772.6	  502.7	 8551.0	...
5758430	  772.8	  502.6	 8550.0	...
5758431	  772.7	  502.7	 8551.0	...
5758432	  772.6	  502.8	 8552.0	...
5758433	  772.3	  502.6	 8550.0	...
5758434	  771.9	  502.4	 8548.0	...
5758435	  771.7	  502.3	 8546.0	...
5758436	  771.7	  502.4	 8547.0	...
5758437	  771.8	  502.1	 8548.0	...
5758438	  771.9	  501.6	 8550.0	...
5758439	  772.0	  501.1	 8551.0	...
5758440	  772.0	  501.1	 8551.0	...
5758441	  772.1	  501.0	 8551.0	...
5758442	  772.1	  501.0	 8554.0	...
5758443	  772.4	  501.4	 8557.0	...
5758444	  772.8	  501.8	 8558.0	...
5758445	  772.9	  502.0	 8557.0	...
5758446	  772.6	  501.8	 8554.0	...
5758447	  772.6	  501.7	 8552.0	...
5758448	  772.9	  501.7	 8551.0	...
5758449	  773.3	  502.3	 8551.0	...
5758450	  773.5	  502.9	 8552.0	...
5758451	  773.2	  502.2	 8557.0	...
5758452	  772.8	  500.9	 8563.0	...
5758453	  772.5	  500.2	 8562.0	...
5758454	  772.7	  500.8	 8557.0	...
5758455	  773.0	  501.4	 8551.0	...
5758456	  773.1	  501.2	 8552.0	...
5758457	  773.1	  501.5	 8552.0	...
5758458	  773.0	  501.9	 8551.0	...
5758459	  772.8	  501.9	 8552.0	...
5758460	  772.7	  501.2	 8553.0	...
5758461	  772.7	  500.6	 8555.0	...
5758462	  773.0	  501.2	 8558.0	...
5758463	  773.3	  502.0	 8560.0	...
5758464	  773.4	  502.9	 8562.0	...
5758465	  773.4	  503.1	 8565.0	...
5758466	  773.3	  502.8	 8568.0	...
5758467	  773.1	  501.8	 8570.0	...
5758468	  772.9	  500.8	 8567.0	...
5758469	  772.8	  500.2	 8565.0	...
5758470	  772.8	  499.9	 8563.0	...
5758471	  772.8	  499.6	 8564.0	...
5758472	  772.9	  499.5	 8566.0	...
5758473	  773.0	  500.2	 8567.0	...
5758474	  773.2	  500.9	 8567.0	...
5758475	  773.5	  501.5	 8569.0	...
5758476	  773.6	  501.1	 8571.0	...
5758477	  773.3	  500.7	 8571.0	...
5758478	  772.9	  500.7	 8569.0	...
5758479	  772.7	  501.1	 8568.0	...
5758480	  772.8	  501.6	 8567.0	...
5758481	  773.0	  501.5	 8567.0	...
5758482	  772.6	  501.6	 8566.0	...
5758483	  772.1	  501.7	 8566.0	...
5758484	  772.0	  501.7	 8571.0	...
5758485	  772.4	  501.5	 8576.0	...
5758486	  772.8	  500.9	 8581.0	...
5758487	  772.8	  500.4	 8581.0	...
5758488	  773.0	  500.0	 8582.0	...
5758489	  773.1	  499.9	 8581.0	...
5758490	  773.3	  499.8	 8581.0	...
5758491	  773.2	  499.8	 8581.0	...
5758492	  773.2	  500.0	 8581.0	...
5758493	  773.1	  500.3	 8578.0	...
5758494	  773.2	  500.9	 8575.0	...
5758495	  773.4	  501.3	 8572.0	...
5758496	  773.7	  502.2	 8572.0	...
5758497	  773.9	  502.8	 8572.0	...
5758498	  773.9	  503.1	 8573.0	...
5758499	  773.9	  503.0	 8574.0	...
5758500	  773.8	  502.9	 8575.0	...
5758501	  773.7	  502.6	 8576.0	...
5758502	  773.5	  501.3	 8578.0	...
5758503	  773.4	  500.1	 8579.0	...
5758504	  773.3	  499.2	 8579.0	...
5758505	  773.3	  499.3	 8579.0	...
5758506	  773.3	  499.5	 8579.0	...
5758507	  773.2	  499.7	 8581.0	...
5758508	  773.0	  500.0	 8583.0	...
5758509	  773.3	  500.3	 8583.0	...
5758510	  773.6	  500.6	 8581.0	...
5758511	  773.7	  500.1	 8579.0	...
5758512	  773.5	  499.5	 8578.0	...
5758513	  773.3	  498.8	 8580.0	...
5758514	  773.3	  498.9	 8580.0	...
5758515	  773.0	  499.1	 8580.0	...
5758516	  772.8	  499.2	 8581.0	...
5758517	  772.5	  499.3	 8583.0	...
5758518	  772.4	  499.4	 8584.0	...
5758519	  772.3	  499.6	 8583.0	...
5758520	  772.3	  499.8	 8581.0	...
5758521	  772.4	  500.1	 8581.0	...
5758522	  772.5	  500.3	 8582.0	...
5758523	  772.5	  499.9	 8583.0	...
5758524	  772.6	  499.2	 8586.0	...
5758525	  772.7	  498.8	 8587.0	...
5758526	  772.8	  499.0	 8590.0	...
5758527	  772.4	  499.7	 8591.0	...
5758528	  772.2	  500.1	 8591.0	...
MSG	5758529 0000 _ Number On
5758529	  772.1	  500.6	 8588.0	...
5758530	  772.0	  500.7	 8585.0	...
5758531	  771.7	  500.9	 8584.0	...
5758532	  771.8	  500.9	 8584.0	...
5758533	  772.0	  499.8	 8588.0	...
5758534	  771.7	  498.7	 8593.0	...
5758535	  771.1	  497.5	 8594.0	...
5758536	  770.9	  498.1	 8591.0	...
5758537	  771.3	  498.8	 8589.0	...
5758538	  771.8	  499.5	 8590.0	...
5758539	  771.9	  499.9	 8590.0	...
5758540	  772.2	  500.2	 8590.0	...
5758541	  772.4	  500.5	 8590.0	...
5758542	  772.6	  500.7	 8591.0	...
5758543	  772.5	  500.9	 8594.0	...
5758544	  772.0	  500.9	 8597.0	...
5758545	  771.5	  500.7	 8601.0	...
5758546	  771.3	  500.3	 8604.0	...
5758547	  771.4	  500.0	 8604.0	...
5758548	  771.5	  499.9	 8603.0	...
5758549	  771.3	  499.8	 8600.0	...
5758550	  771.1	  499.7	 8598.0	...
5758551	  771.0	  499.9	 8597.0	...
5758552	  771.1	  500.2	 8597.0	...
5758553	  771.2	  500.6	 8598.0	...
5758554	  771.2	  500.7	 8599.0	...
5758555	  770.9	  500.8	 8598.0	...
5758556	  770.7	  500.8	 8594.0	...
5758557	  770.8	  500.8	 8590.0	...
5758558	  771.2	  500.4	 8591.0	...
5758559	  771.6	  500.0	 8595.0	...
5758560	  771.7	  500.1	 8594.0	...
5758561	  771.7	  500.6	 8590.0	...
5758562	  771.7	  501.2	 8586.0	...
5758563	  771.7	  501.4	 8586.0	...
5758564	  771.5	  500.8	 8586.0	...
5758565	  771.4	  500.0	 8586.0	...
5758566	  771.2	  499.3	 8584.0	...
5758567	  771.2	  499.2	 8581.0	...
5758568	  771.1	  499.2	 8580.0	...
5758569	  771.1	  499.1	 8585.0	...
5758570	  770.8	  499.3	 8590.0	...
5758571	  770.5	  499.7	 8593.0	...
5758572	  770.2	  499.9	 8592.0	...
5758573	  770.5	  499.7	 8589.0	...
5758574	  770.7	  499.2	 8588.0	...
5758575	  771.1	  499.2	 8591.0	...
5758576	  771.1	  499.4	 8598.0	...
5758577	  771.1	  499.5	 8605.0	...
5758578	  771.1	  499.8	 8609.0	...
5758579	  771.1	  500.3	 8609.0	...
5758580	  771.3	  500.8	 8609.0	...
5758581	  771.3	  500.5	 8606.0	...
5758582	  771.4	  499.9	 8603.0	...
5758583	  771.4	  499.4	 8600.0	...
5758584	  771.2	  499.5	 8600.0	...
5758585	  770.5	  499.1	 8603.0	...
5758586	  769.7	  498.7	 8607.0	...
5758587	  769.2	  498.4	 8610.0	...
5758588	  769.2	  498.5	 8610.0	...
5758589	  769.2	  498.5	 8611.0	...
5758590	  769.4	  498.5	 8613.0	...
5758591	  769.3	  498.7	 8612.0	...
5758592	  769.2	  498.9	 8611.0	...
5758593	  769.2	  499.1	 8610.0	...
5758594	  769.4	  499.0	 8612.0	...
5758595	  769.8	  498.4	 8614.0	...
5758596	  770.1	  497.8	 8615.0	...
5758597	  770.3	  497.1	 8615.0	...
5758598	  770.4	  497.2	 8614.0	...
5758599	  770.7	  498.0	 8612.0	...
5758600	  770.9	  498.8	 8612.0	...
5758601	  770.9	  499.2	 8614.0	...
5758602	  770.7	  498.6	 8617.0	...
5758603	  770.6	  498.0	 8617.0	...
5758604	  770.6	  497.6	 8615.0	...
5758605	  770.5	  497.5	 8612.0	...
5758606	  770.6	  497.4	 8612.0	...
5758607	  770.6	  497.5	 8612.0	...
5758608	  770.7	  497.8	 8612.0	...
5758609	  770.6	  498.3	 8613.0	...
5758610	  770.6	  498.7	 8613.0	...
5758611	  770.5	  499.0	 8614.0	...
5758612	  770.6	  498.8	 8614.0	...
5758613	  770.7	  498.9	 8613.0	...
5758614	  770.7	  499.2	 8611.0	...
5758615	  770.3	  499.6	 8610.0	...
5758616	  769.8	  499.9	 8610.0	...
5758617	  769.7	  499.8	 8608.0	...
5758618	  769.9	  499.8	 8605.0	...
5758619	  770.1	  499.9	 8604.0	...
5758620	  770.2	  500.0	 8605.0	...
5758621	  770.2	  500.0	 8606.0	...
5758622	  770.0	  500.1	 8605.0	...
5758623	  769.7	  500.3	 8604.0	...
5758624	  769.7	  500.3	 8603.0	...
5758625	  769.8	  500.1	 8598.0	...
5758626	  770.1	  499.9	 8593.0	...
5758627	  770.1	  499.9	 8595.0	...
5758628	  770.1	  499.7	 8602.0	...
5758629	  770.0	  499.6	 8609.0	...
5758630	  769.9	  498.9	 8614.0	...
5758631	  769.7	  498.3	 8619.0	...
5758632	  769.6	  498.1	 8622.0	...
5758633	  769.6	  498.5	 8619.0	...
5758634	  769.7	  499.0	 8616.0	...
5758635	  769.7	  499.5	 8615.0	...
5758636	  769.7	  499.9	 8615.0	...
5758637	  769.6	  499.0	 8616.0	...
5758638	  769.6	  497.7	 8618.0	...
5758639	  769.8	  496.5	 8619.0	...
5758640	  769.9	  496.5	 8619.0	...
5758641	  770.1	  496.6	 8621.0	...
5758642	  770.0	  496.6	 8623.0	...
5758643	  769.7	  496.6	 8624.0	...
5758644	  769.4	  496.7	 8623.0	...
5758645	  769.3	  496.6	 8622.0	...
5758646	  769.4	  496.6	 8622.0	...
5758647	  769.6	  496.6	 8622.0	...
5758648	  769.7	  497.1	 8621.0	...
5758649	  770.0	  497.6	 8622.0	...
5758650	  770.5	  497.4	 8624.0	...
5758651	  770.8	  496.8	 8627.0	...
5758652	  771.2	  496.7	 8628.0	...
5758653	  771.3	  497.2	 8629.0	...
5758654	  771.3	  497.7	 8631.0	...
5758655	  771.2	  497.6	 8634.0	...
5758656	  770.4	  497.6	 8635.0	...
5758657	  769.8	  497.6	 8633.0	...
5758658	  769.2	  497.5	 8631.0	...
5758659	  769.5	  497.1	 8632.0	...
5758660	  769.8	  496.9	 8632.0	...
5758661	  769.7	  496.7	 8632.0	...
5758662	  769.3	  496.8	 8632.0	...
5758663	  769.5	  497.2	 8631.0	...
5758664	  770.3	  497.7	 8628.0	...
5758665	  770.7	  498.1	 8625.0	...
5758666	  770.5	  498.0	 8623.0	...
5758667	  770.4	  497.9	 8624.0	...
5758668	  770.8	  498.2	 8625.0	...
5758669	  770.9	  498.3	 8625.0	...
5758670	  771.0	  498.4	 8624.0	...
5758671	  770.9	  498.9	 8625.0	...
5758672	  770.8	  499.7	 8625.0	...
5758673	  770.9	  500.3	 8628.0	...
5758674	  771.0	  500.2	 8629.0	...
5758675	  771.1	  500.2	 8629.0	...
5758676	  770.8	  500.2	 8628.0	...
5758677	  770.4	  499.4	 8628.0	...
5758678	  769.9	  498.6	 8630.0	...
5758679	  769.8	  497.8	 8631.0	...
5758680	  769.8	  498.2	 8631.0	...
5758681	  769.8	  498.6	 8630.0	...
5758682	  769.8	  499.0	 8629.0	...
5758683	  769.8	  499.1	 8629.0	...
5758684	  769.8	  498.9	 8630.0	...
5758685	  769.7	  498.8	 8631.0	...
5758686	  769.8	  499.0	 8632.0	...
5758687	  770.1	  499.5	 8629.0	...
5758688	  770.5	  499.9	 8625.0	...
5758689	  770.6	  500.0	 8624.0	...
5758690	  770.6	  499.6	 8627.0	...
5758691	  770.3	  499.4	 8630.0	...
5758692	  769.8	  499.2	 8630.0	...
5758693	  769.3	  499.1	 8630.0	...
5758694	  768.9	  498.8	 8631.0	...
5758695	  769.1	  498.2	 8634.0	...
5758696	  769.4	  497.7	 8636.0	...
5758697	  769.9	  497.3	 8637.0	...
5758698	  770.2	  497.3	 8635.0	...
5758699	  770.1	  497.3	 8632.0	...
5758700	  769.9	  497.6	 8628.0	...
5758701	  769.7	  497.8	 8626.0	...
5758702	  770.0	  498.0	 8627.0	...
5758703	  770.2	  498.0	 8628.0	...
5758704	  769.8	  498.0	 8630.0	...
5758705	  769.1	  498.1	 8630.0	...
5758706	  768.5	  498.2	 8632.0	...
5758707	  768.5	  498.3	 8632.0	...
5758708	  768.4	  498.5	 8632.0	...
5758709	  768.3	  498.1	 8629.0	...
5758710	  768.3	  497.6	 8627.0	...
5758711	  768.7	  497.1	 8627.0	...
5758712	  769.2	  497.1	 8631.0	...
5758713	  769.5	  497.1	 8632.0	...
5758714	  769.5	  497.1	 8633.0	...
5758715	  769.7	  497.3	 8632.0	...
5758716	  770.0	  497.8	 8631.0	...
5758717	  769.7	  498.4	 8630.0	...
5758718	  769.1	  498.7	 8629.0	...
5758719	  768.9	  498.7	 8632.0	...
5758720	  769.3	  498.6	 8636.0	...
5758721	  769.7	  498.4	 8641.0	...
5758722	  769.6	  498.3	 8642.0	...
5758723	  769.5	  498.1	 8642.0	...
5758724	  769.2	  498.0	 8642.0	...
5758725	  768.8	  497.8	 8642.0	...
5758726	  768.4	  497.8	 8642.0	...
5758727	  768.2	  497.7	 8642.0	...
5758728	  768.1	  498.1	 8643.0	...
5758729	  768.0	  498.6	 8643.0	...
5758730	  768.0	  499.2	 8642.0	...
5758731	  767.8	  499.3	 8640.0	...
5758732	  767.4	  499.3	 8639.0	...
5758733	  767.2	  499.2	 8640.0	...
5758734	  766.9	  499.3	 8641.0	...
5758735	  766.7	  499.3	 8641.0	...
5758736	  766.5	  499.2	 8642.0	...
5758737	  767.0	  498.9	 8644.0	...
5758738	  767.8	  498.8	 8645.0	...
5758739	  768.7	  498.7	 8644.0	...
5758740	  769.1	  498.9	 8642.0	...
5758741	  769.2	  499.1	 8640.0	...
5758742	  769.1	  499.3	 8641.0	...
5758743	  769.0	  499.3	 8644.0	...
5758744	  768.9	  498.8	 8646.0	...
5758745	  768.7	  498.3	 8647.0	...
5758746	  768.1	  498.0	 8647.0	...
5758747	  767.6	  498.1	 8647.0	...
5758748	  767.4	  498.3	 8646.0	...
5758749	  767.3	  498.3	 8645.0	...
5758750	  767.3	  497.8	 8648.0	...
5758751	  767.3	  496.7	 8653.0	...
5758752	  767.2	  495.7	 8655.0	...
5758753	  767.1	  495.6	 8652.0	...
5758754	  767.2	  496.1	 8651.0	...
5758755	  767.1	  496.5	 8654.0	...
5758756	  766.8	  496.5	 8656.0	...
5758757	  767.1	  496.3	 8654.0	...
5758758	  767.7	  497.1	 8647.0	...
5758759	  768.4	  497.9	 8641.0	...
5758760	  768.2	  498.9	 8635.0	...
5758761	  768.0	  498.9	 8635.0	...
5758762	  767.7	  498.7	 8641.0	...
5758763	  767.8	  498.7	 8648.0	...
5758764	  767.9	  498.6	 8654.0	...
5758765	  767.8	  498.0	 8654.0	...
5758766	  767.6	  497.2	 8652.0	...
5758767	  767.3	  496.7	 8650.0	...
5758768	  767.5	  496.8	 8648.0	...
5758769	  767.9	  497.0	 8647.0	...
5758770	  768.1	  497.1	 8647.0	...
5758771	  768.0	  497.3	 8647.0	...
5758772	  768.0	  497.6	 8647.0	...
5758773	  768.2	  497.9	 8644.0	...
5758774	  768.2	  497.9	 8640.0	...
5758775	  768.1	  497.7	 8637.0	...
5758776	  768.1	  497.5	 8638.0	...
5758777	  768.0	  497.5	 8641.0	...
5758778	  767.9	  497.7	 8643.0	...
5758779	  767.8	  498.0	 8645.0	...
5758780	  767.9	  498.1	 8648.0	...
5758781	  768.0	  498.1	 8649.0	...
5758782	  767.9	  497.7	 8650.0	...
5758783	  767.6	  497.4	 8649.0	...
5758784	  767.5	  497.2	 8648.0	...
5758785	  767.8	  497.7	 8646.0	...
5758786	  768.3	  498.2	 8646.0	...
5758787	  768.8	  498.5	 8648.0	...
5758788	  768.8	  498.4	 8650.0	...
5758789	  769.0	  498.2	 8652.0	...
5758790	  769.2	  498.2	 8653.0	...
5758791	  769.4	  498.1	 8652.0	...
5758792	  769.5	  498.0	 8651.0	...
5758793	  769.5	  497.6	 8651.0	...
5758794	  770.4	  496.6	 8651.0	...
EFIX R   5758039	5758794	756	  771.2	  501.5	   8532
SSACC R  5758795
5758795	  772.2	  495.7	 8652.0	...
5758796	  774.9	  495.0	 8651.0	...
5758797	  776.5	  493.5	 8651.0	...
5758798	  777.9	  491.7	 8651.0	...
5758799	  778.2	  489.5	 8651.0	...
5758800	  780.5	  488.7	 8655.0	...
ESACC R  5758795	5758800	6	  772.2	  495.7	  780.5	  488.7	   0.23	     42
SFIX R   5758801
5758801	  782.5	  487.9	 8658.0	...
5758802	  784.8	  487.6	 8658.0	...
5758803	  785.8	  487.5	 8656.0	...
5758804	  786.6	  487.5	 8653.0	...
5758805	  786.1	  487.7	 8650.0	...
5758806	  784.6	  488.1	 8646.0	...
5758807	  783.0	  488.5	 8642.0	...
5758808	  781.8	  488.8	 8641.0	...
5758809	  780.2	  488.8	 8642.0	...
5758810	  778.7	  488.6	 8644.0	...
5758811	  777.1	  489.0	 8644.0	...
5758812	  776.3	  489.4	 8645.0	...
5758813	  774.4	  489.8	 8645.0	...
5758814	  773.4	  489.7	 8647.0	...
5758815	  772.6	  489.5	 8654.0	...
5758816	  772.8	  489.2	 8661.0	...
5758817	  773.6	  488.7	 8667.0	...
5758818	  774.2	  487.8	 8670.0	...
5758819	  774.8	  487.0	 8666.0	...
5758820	  774.8	  486.4	 8660.0	...
5758821	  775.6	  486.4	 8655.0	...
5758822	  776.4	  486.6	 8656.0	...
5758823	  777.1	  487.1	 8657.0	...
5758824	  777.0	  487.8	 8657.0	...
5758825	  777.2	  488.3	 8656.0	...
5758826	  777.4	  488.3	 8656.0	...
5758827	  777.2	  488.3	 8656.0	...
5758828	  776.8	  488.1	 8658.0	...
5758829	  776.3	  488.0	 8659.0	...
5758830	  776.1	  487.7	 8655.0	...
5758831	  775.8	  487.6	 8648.0	...
5758832	  775.6	  487.8	 8648.0	...
5758833	  775.5	  488.4	 8653.0	...
5758834	  775.8	  489.0	 8658.0	...
MSG	5758835 0000 _ Number Off
5758835	  776.1	  489.8	 8658.0	...
5758836	  776.3	  490.4	 8658.0	...
5758837	  776.3	  490.8	 8657.0	...
5758838	  776.2	  490.9	 8656.0	...
5758839	  776.2	  490.9	 8654.0	...
5758840	  776.3	  491.3	 8652.0	...
5758841	  776.6	  491.6	 8653.0	...
5758842	  776.8	  491.7	 8655.0	...
5758843	  776.9	  491.6	 8657.0	...
5758844	  777.0	  491.5	 8658.0	...
5758845	  777.1	  491.8	 8657.0	...
5758846	  777.3	  492.0	 8658.0	...
5758847	  777.2	  491.2	 8658.0	...
5758848	  776.9	  490.1	 8657.0	...
5758849	  776.6	  489.0	 8655.0	...
5758850	  776.4	  488.7	 8656.0	...
5758851	  776.3	  488.5	 8659.0	...
5758852	  776.2	  488.4	 8660.0	...
5758853	  776.1	  488.5	 8659.0	...
5758854	  776.1	  488.6	 8655.0	...
5758855	  776.2	  489.4	 8652.0	...
5758856	  776.3	  490.2	 8651.0	...
5758857	  776.5	  491.1	 8653.0	...
5758858	  776.5	  491.1	 8654.0	...
5758859	  776.5	  491.2	 8652.0	...
5758860	  776.5	  491.3	 8650.0	...
5758861	  776.6	  491.3	 8649.0	...
5758862	  776.8	  491.2	 8651.0	...
5758863	  777.2	  490.3	 8650.0	...
5758864	  777.5	  489.8	 8646.0	...
5758865	  777.5	  489.4	 8644.0	...
5758866	  777.3	  489.9	 8645.0	...
5758867	  777.2	  490.0	 8645.0	...
5758868	  777.2	  489.9	 8644.0	...
5758869	  777.2	  489.5	 8644.0	...
5758870	  777.1	  489.2	 8644.0	...
5758871	  777.0	  489.0	 8645.0	...
5758872	  776.8	  488.8	 8649.0	...
5758873	  776.9	  488.6	 8652.0	...
5758874	  777.1	  488.6	 8650.0	...
5758875	  777.1	  488.8	 8647.0	...
5758876	  777.0	  489.0	 8643.0	...
5758877	  776.9	  488.9	 8643.0	...
5758878	  776.9	  489.0	 8644.0	...
5758879	  776.9	  489.1	 8644.0	...
5758880	  776.9	  489.3	 8645.0	...
5758881	  776.9	  489.3	 8645.0	...
5758882	  776.9	  489.4	 8645.0	...
5758883	  777.0	  489.6	 8645.0	...
5758884	  777.0	  489.7	 8644.0	...
5758885	  777.1	  489.8	 8643.0	...
5758886	  777.3	  489.9	 8644.0	...
5758887	  777.6	  490.5	 8644.0	...
5758888	  777.3	  491.1	 8646.0	...
5758889	  776.8	  491.1	 8647.0	...
5758890	  776.3	  490.6	 8652.0	...
5758891	  776.4	  490.1	 8657.0	...
5758892	  776.6	  490.2	 8660.0	...
5758893	  776.8	  490.4	 8659.0	...
5758894	  776.8	  490.6	 8657.0	...
5758895	  776.7	  490.5	 8657.0	...
5758896	  776.5	  490.3	 8655.0	...
5758897	  776.5	  490.3	 8652.0	...
5758898	  776.5	  490.8	 8652.0	...
5758899	  776.5	  491.2	 8654.0	...
5758900	  776.4	  490.1	 8660.0	...
5758901	  776.4	  488.7	 8663.0	...
5758902	  776.4	  488.0	 8667.0	...
5758903	  776.7	  488.7	 8667.0	...
5758904	  777.1	  489.3	 8666.0	...
5758905	  777.3	  489.3	 8665.0	...
5758906	  777.4	  489.3	 8664.0	...
5758907	  777.2	  489.8	 8663.0	...
5758908	  777.0	  490.3	 8660.0	...
5758909	  777.0	  491.0	 8658.0	...
5758910	  776.9	  491.2	 8660.0	...
5758911	  777.0	  491.5	 8663.0	...
5758912	  777.2	  491.2	 8667.0	...
5758913	  777.3	  490.7	 8668.0	...
5758914	  777.4	  490.2	 8669.0	...
5758915	  777.4	  489.8	 8669.0	...
5758916	  777.5	  490.1	 8670.0	...
5758917	  777.7	  490.5	 8671.0	...
5758918	  777.7	  490.9	 8672.0	...
5758919	  777.7	  490.9	 8670.0	...
5758920	  777.5	  491.0	 8668.0	...
5758921	  777.3	  490.9	 8665.0	...
5758922	  777.1	  490.4	 8664.0	...
5758923	  776.9	  489.4	 8664.0	...
5758924	  776.6	  488.4	 8663.0	...
5758925	  776.4	  488.2	 8664.0	...
5758926	  776.9	  488.6	 8664.0	...
5758927	  777.4	  489.0	 8665.0	...
5758928	  777.8	  489.0	 8664.0	...
5758929	  777.8	  488.8	 8663.0	...
5758930	  777.7	  489.3	 8662.0	...
5758931	  777.7	  490.0	 8663.0	...
5758932	  777.9	  490.7	 8664.0	...
5758933	  778.3	  490.4	 8667.0	...
5758934	  778.7	  490.3	 8668.0	...
5758935	  778.7	  490.4	 8668.0	...
5758936	  778.5	  490.6	 8667.0	...
5758937	  778.6	  490.6	 8666.0	...
5758938	  778.6	  490.6	 8665.0	...
5758939	  778.6	  490.7	 8665.0	...
5758940	  778.4	  490.8	 8666.0	...
5758941	  778.3	  491.0	 8667.0	...
5758942	  778.5	  491.1	 8668.0	...
5758943	  778.6	  491.2	 8662.0	...
5758944	  779.0	  491.0	 8656.0	...
5758945	  779.3	  490.9	 8654.0	...
5758946	  779.5	  490.7	 8659.0	...
5758947	  779.2	  490.7	 8663.0	...
5758948	  778.7	  490.8	 8663.0	...
5758949	  778.4	  491.4	 8663.0	...
5758950	  778.1	  492.2	 8659.0	...
5758951	  778.3	  492.8	 8655.0	...
5758952	  778.3	  492.7	 8653.0	...
5758953	  778.3	  492.0	 8656.0	...
5758954	  778.2	  491.2	 8659.0	...
5758955	  778.2	  490.7	 8658.0	...
5758956	  778.6	  490.8	 8658.0	...
5758957	  778.9	  490.9	 8659.0	...
5758958	  779.1	  490.6	 8658.0	...
5758959	  779.1	  490.2	 8657.0	...
5758960	  778.8	  489.5	 8654.0	...
5758961	  778.6	  489.2	 8653.0	...
5758962	  779.0	  488.9	 8655.0	...
5758963	  779.7	  488.8	 8656.0	...
5758964	  780.0	  489.8	 8657.0	...
5758965	  779.6	  490.9	 8656.0	...
5758966	  779.0	  491.1	 8654.0	...
5758967	  778.9	  490.3	 8652.0	...
5758968	  778.9	  489.9	 8650.0	...
5758969	  779.0	  490.3	 8648.0	...
5758970	  779.3	  490.2	 8648.0	...
5758971	  779.5	  489.8	 8648.0	...
5758972	  779.4	  489.5	 8648.0	...
5758973	  779.4	  489.8	 8645.0	...
5758974	  779.4	  490.0	 8642.0	...
5758975	  779.4	  489.8	 8640.0	...
5758976	  779.3	  489.6	 8638.0	...
5758977	  779.0	  489.3	 8636.0	...
5758978	  778.8	  489.1	 8640.0	...
5758979	  779.0	  489.8	 8646.0	...
5758980	  779.3	  490.6	 8645.0	...
5758981	  779.7	  490.6	 8640.0	...
5758982	  779.6	  489.8	 8635.0	...
5758983	  779.6	  488.9	 8636.0	...
5758984	  779.5	  488.7	 8640.0	...
5758985	  778.9	  488.5	 8644.0	...
5758986	  778.3	  488.4	 8644.0	...
5758987	  777.9	  488.4	 8641.0	...
5758988	  778.1	  488.5	 8637.0	...
5758989	  778.0	  489.0	 8636.0	...
5758990	  777.8	  489.3	 8637.0	...
5758991	  777.8	  489.6	 8638.0	...
5758992	  778.2	  490.2	 8639.0	...
5758993	  778.6	  490.8	 8639.0	...
5758994	  778.6	  491.6	 8638.0	...
5758995	  778.6	  491.7	 8636.0	...
5758996	  778.4	  490.6	 8635.0	...
5758997	  778.2	  489.5	 8633.0	...
5758998	  778.0	  489.1	 8634.0	...
5758999	  778.0	  489.9	 8634.0	...
5759000	  777.9	  490.3	 8634.0	...
5759001	  777.6	  489.4	 8632.0	...
5759002	  777.4	  488.5	 8629.0	...
5759003	  777.4	  487.8	 8633.0	...
5759004	  777.9	  487.6	 8638.0	...
5759005	  778.5	  487.3	 8641.0	...
5759006	  779.1	  487.0	 8641.0	...
5759007	  779.2	  487.1	 8640.0	...
5759008	  779.0	  487.4	 8641.0	...
5759009	  778.8	  487.7	 8641.0	...
5759010	  778.6	  487.7	 8640.0	...
5759011	  778.8	  488.1	 8638.0	...
5759012	  779.1	  488.9	 8635.0	...
5759013	  779.1	  489.8	 8632.0	...
5759014	  778.9	  490.2	 8629.0	...
5759015	  778.6	  490.5	 8628.0	...
5759016	  778.8	  490.7	 8627.0	...
5759017	  778.8	  490.7	 8626.0	...
5759018	  778.7	  490.1	 8627.0	...
5759019	  778.2	  489.6	 8629.0	...
5759020	  778.1	  489.4	 8632.0	...
5759021	  778.3	  489.4	 8633.0	...
5759022	  778.7	  489.4	 8636.0	...
5759023	  779.1	  489.3	 8642.0	...
5759024	  779.0	  489.3	 8648.0	...
5759025	  778.7	  489.4	 8643.0	...
5759026	  778.6	  489.7	 8635.0	...
5759027	  778.6	  489.8	 8625.0	...
5759028	  778.7	  489.8	 8624.0	...
5759029	  778.7	  489.7	 8626.0	...
5759030	  778.8	  489.8	 8629.0	...
5759031	  779.0	  490.0	 8632.0	...
5759032	  779.1	  489.9	 8632.0	...
5759033	  778.9	  489.7	 8633.0	...
5759034	  778.6	  489.5	 8633.0	...
5759035	  778.7	  489.2	 8633.0	...
5759036	  779.1	  488.8	 8629.0	...
5759037	  779.3	  488.6	 8625.0	...
5759038	  779.1	  488.9	 8626.0	...
5759039	  778.8	  489.6	 8629.0	...
5759040	  778.7	  490.2	 8632.0	...
5759041	  778.5	  490.5	 8631.0	...
5759042	  778.6	  490.4	 8626.0	...
5759043	  778.8	  489.9	 8621.0	...
5759044	  778.7	  489.4	 8622.0	...
MSG	5759045 0000 _ Number On
5759045	  778.5	  489.1	 8628.0	...
5759046	  778.5	  489.6	 8633.0	...
5759047	  778.7	  489.9	 8631.0	...
5759048	  778.8	  490.1	 8630.0	...
5759049	  778.6	  490.1	 8629.0	...
5759050	  778.7	  490.0	 8627.0	...
5759051	  778.8	  489.9	 8624.0	...
5759052	  778.9	  489.6	 8620.0	...
5759053	  778.6	  489.2	 8616.0	...
5759054	  778.5	  488.8	 8613.0	...
5759055	  778.4	  488.2	 8613.0	...
5759056	  778.5	  487.9	 8613.0	...
5759057	  778.6	  488.1	 8613.0	...
5759058	  778.6	  488.8	 8610.0	...
5759059	  778.7	  489.4	 8607.0	...
5759060	  778.8	  489.1	 8604.0	...
5759061	  779.1	  488.7	 8604.0	...
5759062	  779.3	  488.5	 8603.0	...
5759063	  779.5	  488.7	 8602.0	...
5759064	  779.6	  488.8	 8602.0	...
5759065	  779.2	  488.7	 8604.0	...
5759066	  778.8	  488.5	 8609.0	...
5759067	  778.5	  488.7	 8613.0	...
5759068	  778.6	  488.8	 8618.0	...
5759069	  778.6	  489.0	 8620.0	...
5759070	  778.5	  489.2	 8617.0	...
5759071	  778.5	  489.5	 8612.0	...
5759072	  778.5	  489.3	 8607.0	...
5759073	  778.5	  488.7	 8608.0	...
5759074	  778.7	  488.2	 8609.0	...
5759075	  779.0	  488.1	 8610.0	...
5759076	  779.3	  488.0	 8607.0	...
5759077	  779.4	  487.9	 8606.0	...
5759078	  779.1	  487.9	 8604.0	...
5759079	  778.9	  488.1	 8609.0	...
5759080	  778.7	  488.4	 8612.0	...
5759081	  778.5	  488.7	 8615.0	...
5759082	  778.4	  488.4	 8615.0	...
5759083	  778.4	  487.9	 8617.0	...
5759084	  778.6	  487.4	 8619.0	...
5759085	  778.8	  487.5	 8619.0	...
5759086	  778.6	  488.0	 8617.0	...
5759087	  778.2	  488.3	 8616.0	...
5759088	  777.8	  488.4	 8618.0	...
5759089	  777.9	  488.4	 8620.0	...
5759090	  778.0	  488.4	 8621.0	...
5759091	  777.8	  488.4	 8625.0	...
5759092	  777.6	  488.3	 8630.0	...
5759093	  777.4	  488.1	 8633.0	...
5759094	  777.6	  488.8	 8625.0	...
5759095	  777.8	  489.5	 8617.0	...
5759096	  777.9	  489.5	 8612.0	...
5759097	  777.8	  488.6	 8617.0	...
5759098	  777.6	  487.7	 8622.0	...
5759099	  777.6	  487.5	 8624.0	...
5759100	  777.6	  487.5	 8625.0	...
5759101	  777.6	  487.4	 8624.0	...
5759102	  777.6	  487.4	 8623.0	...
5759103	  777.4	  487.5	 8623.0	...
5759104	  777.3	  487.7	 8624.0	...
5759105	  777.2	  488.0	 8619.0	...
5759106	  777.2	  488.1	 8614.0	...
5759107	  777.2	  488.0	 8610.0	...
5759108	  777.1	  488.1	 8612.0	...
5759109	  777.0	  488.4	 8613.0	...
5759110	  776.8	  488.3	 8612.0	...
5759111	  776.7	  488.0	 8611.0	...
5759112	  776.6	  487.7	 8614.0	...
5759113	  776.7	  487.7	 8619.0	...
5759114	  777.1	  487.5	 8623.0	...
5759115	  777.7	  487.2	 8630.0	...
5759116	  778.1	  486.9	 8638.0	...
5759117	  778.4	  486.8	 8644.0	...
5759118	  778.4	  486.8	 8642.0	...
5759119	  778.3	  486.7	 8637.0	...
5759120	  778.3	  486.6	 8632.0	...
5759121	  777.8	  486.8	 8627.0	...
5759122	  777.4	  487.2	 8625.0	...
5759123	  777.0	  487.5	 8627.0	...
5759124	  777.0	  487.7	 8628.0	...
5759125	  776.8	  487.7	 8624.0	...
5759126	  776.6	  487.7	 8618.0	...
5759127	  776.5	  487.7	 8613.0	...
5759128	  776.4	  487.6	 8614.0	...
5759129	  777.1	  487.1	 8615.0	...
5759130	  777.8	  486.7	 8615.0	...
5759131	  778.6	  486.9	 8615.0	...
5759132	  778.7	  487.4	 8613.0	...
5759133	  778.7	  488.0	 8612.0	...
5759134	  778.5	  488.1	 8613.0	...
5759135	  778.4	  488.2	 8616.0	...
5759136	  778.3	  488.2	 8618.0	...
5759137	  778.0	  488.2	 8617.0	...
5759138	  777.8	  488.2	 8616.0	...
5759139	  777.7	  488.2	 8617.0	...
5759140	  777.6	  488.1	 8618.0	...
5759141	  777.5	  487.7	 8623.0	...
5759142	  777.2	  487.4	 8628.0	...
5759143	  777.1	  487.3	 8631.0	...
5759144	  777.0	  487.1	 8628.0	...
5759145	  776.9	  486.6	 8625.0	...
5759146	  776.8	  486.0	 8624.0	...
5759147	  777.1	  485.6	 8628.0	...
5759148	  777.4	  485.5	 8632.0	...
5759149	  777.7	  485.4	 8636.0	...
5759150	  777.7	  485.3	 8635.0	...
5759151	  777.7	  485.2	 8635.0	...
5759152	  777.8	  485.1	 8634.0	...
5759153	  777.9	  485.0	 8633.0	...
5759154	  778.0	  485.0	 8632.0	...
5759155	  777.9	  485.1	 8631.0	...
5759156	  777.8	  485.4	 8631.0	...
5759157	  777.6	  485.9	 8631.0	...
5759158	  777.5	  486.6	 8630.0	...
5759159	  777.7	  487.0	 8630.0	...
5759160	  778.0	  487.2	 8629.0	...
5759161	  778.3	  487.4	 8628.0	...
5759162	  777.9	  487.5	 8625.0	...
5759163	  777.8	  487.4	 8621.0	...
5759164	  777.6	  487.1	 8618.0	...
5759165	  777.3	  487.1	 8617.0	...
5759166	  776.8	  487.1	 8616.0	...
5759167	  776.8	  487.2	 8617.0	...
5759168	  777.1	  486.8	 8617.0	...
5759169	  777.5	  486.8	 8616.0	...
5759170	  777.6	  486.9	 8616.0	...
5759171	  777.9	  487.3	 8615.0	...
5759172	  778.1	  487.3	 8615.0	...
5759173	  778.2	  487.0	 8616.0	...
5759174	  778.2	  486.7	 8617.0	...
5759175	  777.6	  486.5	 8619.0	...
5759176	  777.0	  486.9	 8621.0	...
5759177	  776.5	  487.4	 8623.0	...
5759178	  776.5	  487.7	 8623.0	...
5759179	  776.4	  487.4	 8623.0	...
5759180	  776.5	  487.0	 8618.0	...
5759181	  776.8	  486.7	 8612.0	...
5759182	  777.0	  486.6	 8607.0	...
5759183	  777.0	  486.6	 8607.0	...
5759184	  776.8	  486.8	 8608.0	...
5759185	  776.7	  487.0	 8608.0	...
5759186	  776.7	  487.0	 8606.0	...
5759187	  776.7	  486.9	 8605.0	...
5759188	  777.0	  486.7	 8605.0	...
5759189	  777.4	  486.7	 8605.0	...
5759190	  777.7	  486.4	 8603.0	...
5759191	  777.7	  486.0	 8602.0	...
5759192	  777.8	  486.1	 8601.0	...
5759193	  778.2	  486.4	 8602.0	...
5759194	  778.4	  486.5	 8605.0	...
5759195	  778.5	  486.2	 8609.0	...
5759196	  778.2	  486.1	 8613.0	...
5759197	  777.9	  486.5	 8611.0	...
5759198	  777.7	  486.8	 8604.0	...
5759199	  777.8	  486.9	 8597.0	...
5759200	  777.8	  486.8	 8594.0	...
5759201	  777.4	  486.8	 8601.0	...
5759202	  776.9	  486.8	 8606.0	...
5759203	  776.4	  487.0	 8611.0	...
5759204	  776.2	  487.2	 8610.0	...
5759205	  775.9	  487.5	 8611.0	...
5759206	  775.7	  487.3	 8611.0	...
5759207	  776.0	  487.1	 8611.0	...
5759208	  776.5	  487.0	 8607.0	...
5759209	  777.1	  487.1	 8604.0	...
5759210	  777.9	  487.1	 8600.0	...
5759211	  778.2	  487.1	 8599.0	...
5759212	  778.2	  487.2	 8598.0	...
5759213	  778.1	  487.4	 8598.0	...
5759214	  778.1	  487.6	 8597.0	...
5759215	  778.2	  487.5	 8598.0	...
5759216	  778.0	  487.5	 8599.0	...
5759217	  777.9	  487.5	 8601.0	...
5759218	  778.1	  486.9	 8606.0	...
5759219	  778.4	  486.3	 8612.0	...
5759220	  778.8	  485.7	 8618.0	...
5759221	  778.7	  485.6	 8621.0	...
5759222	  778.6	  485.3	 8619.0	...
5759223	  778.5	  485.0	 8618.0	...
5759224	  778.4	  484.9	 8618.0	...
5759225	  778.3	  485.0	 8616.0	...
5759226	  778.3	  485.1	 8614.0	...
5759227	  778.3	  485.8	 8612.0	...
5759228	  778.4	  486.4	 8617.0	...
5759229	  778.4	  487.1	 8620.0	...
5759230	  778.6	  487.3	 8623.0	...
5759231	  778.9	  487.4	 8621.0	...
5759232	  779.1	  487.4	 8618.0	...
5759233	  779.0	  486.9	 8615.0	...
5759234	  778.9	  486.5	 8612.0	...
5759235	  778.9	  486.3	 8613.0	...
5759236	  778.7	  486.5	 8614.0	...
5759237	  778.6	  486.6	 8616.0	...
5759238	  778.5	  486.4	 8619.0	...
5759239	  778.3	  486.4	 8620.0	...
5759240	  778.2	  486.4	 8620.0	...
5759241	  777.9	  486.4	 8620.0	...
5759242	  777.8	  486.4	 8615.0	...
5759243	  778.3	  486.4	 8611.0	...
5759244	  778.8	  486.5	 8606.0	...
5759245	  779.2	  486.5	 8604.0	...
5759246	  779.2	  486.7	 8604.0	...
5759247	  779.2	  486.6	 8606.0	...
5759248	  778.9	  486.6	 8609.0	...
5759249	  778.7	  486.7	 8611.0	...
5759250	  778.6	  486.7	 8613.0	...
5759251	  778.9	  486.8	 8614.0	...
5759252	  779.2	  486.8	 8614.0	...
5759253	  779.3	  486.6	 8612.0	...
5759254	  778.6	  486.1	 8611.0	...
5759255	  777.8	  485.5	 8612.0	...
5759256	  777.5	  485.1	 8613.0	...
5759257	  778.0	  484.9	 8610.0	...
5759258	  778.2	  485.5	 8606.0	...
5759259	  778.1	  486.2	 8603.0	...
5759260	  778.2	  486.9	 8603.0	...
5759261	  778.4	  486.9	 8601.0	...
5759262	  779.0	  486.8	 8601.0	...
5759263	  779.3	  486.7	 8600.0	...
5759264	  779.4	  486.7	 8601.0	...
5759265	  779.3	  486.7	 8601.0	...
5759266	  779.0	  486.7	 8600.0	...
5759267	  778.8	  486.7	 8597.0	...
5759268	  778.5	  486.6	 8597.0	...
5759269	  778.3	  486.6	 8597.0	...
5759270	  778.2	  486.7	 8598.0	...
5759271	  778.1	  487.0	 8595.0	...
5759272	  778.0	  487.3	 8592.0	...
5759273	  778.0	  487.4	 8590.0	...
5759274	  777.9	  487.4	 8591.0	...
5759275	  778.1	  487.3	 8593.0	...
5759276	  778.2	  487.3	 8591.0	...
5759277	  778.3	  487.7	 8589.0	...
5759278	  778.0	  488.0	 8584.0	...
5759279	  778.0	  488.2	 8581.0	...
5759280	  778.0	  488.3	 8578.0	...
5759281	  778.2	  488.3	 8579.0	...
5759282	  778.4	  487.5	 8586.0	...
5759283	  778.1	  486.8	 8593.0	...
5759284	  777.6	  486.4	 8596.0	...
5759285	  777.3	  486.7	 8592.0	...
5759286	  777.3	  486.9	 8588.0	...
5759287	  777.8	  486.7	 8587.0	...
5759288	  778.4	  486.5	 8586.0	...
5759289	  778.7	  486.4	 8585.0	...
5759290	  778.4	  486.6	 8584.0	...
5759291	  778.5	  486.2	 8584.0	...
5759292	  778.8	  485.7	 8585.0	...
5759293	  778.9	  485.0	 8585.0	...
5759294	  778.6	  485.0	 8583.0	...
5759295	  778.3	  485.8	 8580.0	...
5759296	  778.2	  486.7	 8577.0	...
5759297	  778.8	  487.4	 8575.0	...
5759298	  779.3	  487.1	 8575.0	...
5759299	  779.9	  486.9	 8576.0	...
5759300	  779.8	  487.0	 8581.0	...
5759301	  779.2	  487.1	 8586.0	...
5759302	  778.7	  487.2	 8590.0	...
5759303	  778.1	  487.4	 8591.0	...
5759304	  777.9	  487.5	 8590.0	...
5759305	  777.7	  487.2	 8590.0	...
5759306	  777.6	  486.8	 8590.0	...
5759307	  777.6	  486.5	 8591.0	...
5759308	  778.0	  486.8	 8591.0	...
5759309	  778.5	  487.0	 8591.0	...
5759310	  778.5	  487.1	 8591.0	...
5759311	  778.1	  487.1	 8586.0	...
5759312	  777.7	  487.0	 8582.0	...
5759313	  777.7	  486.9	 8577.0	...
5759314	  777.8	  487.1	 8578.0	...
5759315	  777.9	  487.3	 8579.0	...
5759316	  777.7	  487.4	 8580.0	...
5759317	  777.5	  487.3	 8584.0	...
5759318	  777.3	  487.4	 8588.0	...
5759319	  777.2	  487.2	 8591.0	...
5759320	  777.1	  487.1	 8592.0	...
5759321	  777.0	  486.9	 8592.0	...
5759322	  776.9	  487.2	 8592.0	...
5759323	  776.8	  487.4	 8592.0	...
5759324	  776.8	  487.7	 8591.0	...
5759325	  777.0	  487.9	 8591.0	...
5759326	  777.3	  488.0	 8593.0	...
5759327	  777.0	  487.7	 8596.0	...
5759328	  776.7	  487.4	 8599.0	...
5759329	  776.4	  487.1	 8599.0	...
5759330	  776.5	  487.2	 8598.0	...
5759331	  776.6	  487.1	 8598.0	...
5759332	  776.5	  487.1	 8598.0	...
5759333	  776.5	  487.1	 8598.0	...
5759334	  776.4	  486.9	 8598.0	...
5759335	  776.3	  486.7	 8598.0	...
5759336	  776.3	  486.5	 8598.0	...
5759337	  776.3	  486.7	 8598.0	...
5759338	  776.3	  487.0	 8598.0	...
5759339	  776.4	  487.2	 8597.0	...
5759340	  776.4	  487.3	 8595.0	...
5759341	  776.4	  487.2	 8592.0	...
5759342	  776.2	  487.0	 8590.0	...
5759343	  776.2	  486.8	 8589.0	...
5759344	  776.2	  486.7	 8589.0	...
5759345	  776.3	  486.6	 8591.0	...
5759346	  776.3	  486.6	 8594.0	...
5759347	  776.3	  486.5	 8598.0	...
MSG	5759348 0000 _ Number Off
5759348	  776.8	  486.5	 8600.0	...
5759349	  777.2	  486.5	 8601.0	...
5759350	  777.7	  486.6	 8602.0	...
5759351	  777.6	  486.8	 8601.0	...
5759352	  777.3	  487.0	 8600.0	...
5759353	  777.0	  487.0	 8599.0	...
5759354	  776.6	  487.1	 8598.0	...
5759355	  776.5	  487.1	 8596.0	...
5759356	  776.4	  487.1	 8591.0	...
5759357	  776.2	  487.0	 8588.0	...
5759358	  776.0	  486.8	 8587.0	...
5759359	  775.9	  486.5	 8589.0	...
5759360	  775.8	  486.5	 8589.0	...
5759361	  775.7	  486.5	 8589.0	...
5759362	  775.6	  486.5	 8588.0	...
5759363	  775.7	  486.8	 8590.0	...
5759364	  775.9	  487.1	 8595.0	...
5759365	  776.1	  487.3	 8598.0	...
5759366	  776.2	  487.2	 8601.0	...
5759367	  776.1	  487.2	 8600.0	...
5759368	  776.0	  487.0	 8599.0	...
5759369	  776.0	  486.8	 8601.0	...
5759370	  775.8	  486.6	 8604.0	...
5759371	  775.7	  486.7	 8604.0	...
5759372	  775.5	  486.3	 8598.0	...
5759373	  775.6	  485.9	 8592.0	...
5759374	  775.5	  485.6	 8594.0	...
5759375	  775.6	  485.6	 8598.0	...
5759376	  775.7	  485.9	 8601.0	...
5759377	  775.6	  486.3	 8601.0	...
5759378	  775.6	  486.7	 8601.0	...
5759379	  775.4	  486.7	 8601.0	...
5759380	  775.6	  486.7	 8598.0	...
5759381	  775.9	  486.8	 8595.0	...
5759382	  776.3	  486.8	 8592.0	...
5759383	  776.4	  486.4	 8592.0	...
5759384	  776.4	  485.9	 8592.0	...
5759385	  776.0	  485.5	 8594.0	...
5759386	  775.8	  485.5	 8596.0	...
5759387	  775.0	  485.6	 8599.0	...
5759388	  774.6	  485.6	 8599.0	...
5759389	  774.1	  486.5	 8594.0	...
5759390	  774.1	  487.3	 8588.0	...
5759391	  774.3	  487.6	 8587.0	...
5759392	  774.5	  487.1	 8592.0	...
5759393	  774.7	  486.8	 8596.0	...
5759394	  774.7	  486.9	 8595.0	...
5759395	  774.6	  486.5	 8594.0	...
5759396	  774.5	  485.9	 8593.0	...
5759397	  774.4	  485.4	 8591.0	...
5759398	  774.4	  485.4	 8588.0	...
5759399	  774.5	  485.5	 8585.0	...
5759400	  774.6	  485.7	 8585.0	...
5759401	  774.6	  486.0	 8585.0	...
5759402	  774.5	  485.8	 8585.0	...
5759403	  774.5	  485.4	 8587.0	...
5759404	  774.6	  485.3	 8589.0	...
5759405	  774.7	  485.5	 8592.0	...
5759406	  774.7	  485.8	 8594.0	...
5759407	  774.6	  485.8	 8595.0	...
5759408	  774.6	  485.8	 8595.0	...
5759409	  774.6	  485.7	 8596.0	...
5759410	  774.5	  485.7	 8596.0	...
5759411	  774.4	  485.7	 8598.0	...
5759412	  774.4	  485.9	 8595.0	...
5759413	  774.4	  486.1	 8593.0	...
5759414	  774.6	  486.5	 8591.0	...
5759415	  774.8	  487.0	 8591.0	...
5759416	  775.1	  487.1	 8592.0	...
5759417	  775.2	  486.6	 8594.0	...
5759418	  775.1	  486.1	 8595.0	...
5759419	  774.7	  485.9	 8595.0	...
5759420	  774.3	  485.9	 8594.0	...
5759421	  773.8	  486.0	 8592.0	...
5759422	  773.5	  486.0	 8591.0	...
5759423	  773.3	  486.0	 8590.0	...
5759424	  773.5	  486.0	 8589.0	...
5759425	  773.9	  486.0	 8590.0	...
5759426	  774.1	  485.5	 8592.0	...
5759427	  774.3	  485.0	 8595.0	...
5759428	  774.2	  484.8	 8596.0	...
5759429	  774.0	  485.4	 8595.0	...
5759430	  773.9	  485.9	 8589.0	...
5759431	  773.9	  486.3	 8583.0	...
5759432	  773.8	  486.6	 8580.0	...
5759433	  773.7	  486.8	 8583.0	...
5759434	  773.6	  487.2	 8585.0	...
5759435	  773.6	  487.5	 8590.0	...
5759436	  773.7	  488.0	 8592.0	...
5759437	  774.2	  488.2	 8590.0	...
5759438	  774.6	  487.5	 8586.0	...
5759439	  774.5	  486.5	 8582.0	...
5759440	  773.8	  485.7	 8582.0	...
5759441	  773.2	  485.7	 8581.0	...
5759442	  773.1	  485.7	 8581.0	...
5759443	  773.3	  485.7	 8581.0	...
5759444	  773.6	  485.7	 8575.0	...
5759445	  773.9	  485.7	 8568.0	...
5759446	  774.4	  485.9	 8562.0	...
5759447	  774.9	  486.1	 8562.0	...
5759448	  775.2	  486.3	 8561.0	...
5759449	  774.6	  486.4	 8559.0	...
5759450	  774.0	  486.8	 8558.0	...
5759451	  773.4	  487.2	 8558.0	...
5759452	  773.4	  487.0	 8566.0	...
5759453	  773.4	  486.6	 8574.0	...
5759454	  773.5	  486.2	 8582.0	...
5759455	  773.9	  485.2	 8583.0	...
5759456	  774.3	  484.1	 8583.0	...
5759457	  774.3	  483.9	 8584.0	...
5759458	  774.1	  484.8	 8585.0	...
5759459	  774.0	  485.3	 8585.0	...
5759460	  774.5	  484.9	 8584.0	...
5759461	  775.0	  484.9	 8582.0	...
5759462	  775.6	  485.8	 8578.0	...
5759463	  776.0	  486.8	 8577.0	...
5759464	  776.3	  487.7	 8576.0	...
5759465	  776.1	  488.0	 8572.0	...
5759466	  775.7	  487.9	 8568.0	...
5759467	  775.2	  487.4	 8564.0	...
5759468	  775.1	  486.5	 8568.0	...
5759469	  774.9	  485.9	 8572.0	...
5759470	  774.5	  485.4	 8573.0	...
5759471	  774.2	  485.3	 8570.0	...
5759472	  774.0	  485.3	 8567.0	...
5759473	  773.9	  485.5	 8567.0	...
5759474	  773.5	  485.7	 8567.0	...
5759475	  773.2	  485.7	 8568.0	...
5759476	  772.9	  485.7	 8569.0	...
5759477	  773.1	  485.8	 8570.0	...
5759478	  773.3	  486.0	 8571.0	...
5759479	  773.6	  486.1	 8573.0	...
5759480	  773.9	  486.1	 8575.0	...
5759481	  774.1	  485.9	 8577.0	...
5759482	  774.1	  485.8	 8577.0	...
5759483	  774.0	  485.1	 8578.0	...
5759484	  773.9	  484.5	 8576.0	...
5759485	  773.7	  483.9	 8573.0	...
5759486	  773.6	  484.2	 8570.0	...
5759487	  773.6	  484.7	 8571.0	...
5759488	  773.7	  485.2	 8572.0	...
5759489	  773.7	  485.4	 8574.0	...
5759490	  773.8	  485.4	 8575.0	...
5759491	  773.8	  485.3	 8574.0	...
5759492	  773.7	  485.2	 8574.0	...
5759493	  773.7	  485.3	 8574.0	...
5759494	  774.0	  485.5	 8576.0	...
5759495	  774.4	  485.6	 8579.0	...
5759496	  774.8	  485.5	 8573.0	...
5759497	  774.5	  485.2	 8565.0	...
5759498	  774.2	  484.7	 8561.0	...
5759499	  773.9	  484.1	 8567.0	...
5759500	  773.9	  483.8	 8574.0	...
5759501	  773.9	  483.8	 8576.0	...
5759502	  773.5	  483.9	 8575.0	...
5759503	  773.2	  483.9	 8573.0	...
5759504	  773.3	  484.3	 8572.0	...
5759505	  773.7	  484.7	 8574.0	...
5759506	  774.0	  484.5	 8576.0	...
5759507	  773.7	  484.0	 8578.0	...
5759508	  773.6	  484.4	 8578.0	...
5759509	  773.5	  485.3	 8577.0	...
5759510	  773.3	  486.2	 8576.0	...
5759511	  773.2	  486.2	 8574.0	...
5759512	  773.1	  486.3	 8569.0	...
5759513	  773.1	  486.3	 8565.0	...
5759514	  773.2	  486.4	 8566.0	...
5759515	  773.5	  486.4	 8572.0	...
5759516	  773.7	  486.5	 8578.0	...
5759517	  774.0	  486.3	 8582.0	...
5759518	  773.9	  486.1	 8582.0	...
5759519	  773.7	  485.2	 8583.0	...
5759520	  773.5	  484.4	 8584.0	...
5759521	  773.2	  483.7	 8583.0	...
5759522	  773.1	  484.0	 8583.0	...
5759523	  773.5	  484.2	 8583.0	...
5759524	  774.1	  485.0	 8583.0	...
5759525	  774.5	  485.4	 8583.0	...
5759526	  774.4	  485.7	 8583.0	...
5759527	  774.0	  485.1	 8585.0	...
5759528	  773.8	  484.4	 8587.0	...
5759529	  773.6	  484.6	 8590.0	...
5759530	  773.5	  485.3	 8590.0	...
5759531	  773.4	  486.0	 8591.0	...
5759532	  773.8	  485.9	 8590.0	...
5759533	  774.4	  485.8	 8588.0	...
5759534	  774.9	  485.8	 8584.0	...
5759535	  774.9	  485.8	 8583.0	...
5759536	  775.0	  485.9	 8582.0	...
5759537	  775.0	  485.7	 8582.0	...
5759538	  775.0	  485.1	 8583.0	...
5759539	  775.0	  484.6	 8586.0	...
5759540	  774.8	  484.4	 8588.0	...
5759541	  774.3	  484.4	 8590.0	...
5759542	  773.7	  484.9	 8588.0	...
5759543	  773.4	  485.3	 8579.0	...
5759544	  773.2	  485.6	 8571.0	...
5759545	  773.3	  485.4	 8564.0	...
5759546	  773.3	  485.2	 8564.0	...
5759547	  773.2	  485.0	 8568.0	...
5759548	  773.2	  484.7	 8572.0	...
5759549	  773.2	  484.4	 8576.0	...
5759550	  773.2	  484.5	 8576.0	...
5759551	  773.1	  484.8	 8576.0	...
5759552	  773.1	  485.1	 8577.0	...
5759553	  773.1	  485.4	 8577.0	...
5759554	  773.1	  485.5	 8579.0	...
5759555	  773.6	  485.3	 8581.0	...
5759556	  774.0	  484.9	 8584.0	...
5759557	  774.4	  484.5	 8585.0	...
5759558	  774.5	  484.3	 8584.0	...
MSG	5759559 0000 _ Number On
5759559	  774.4	  484.7	 8581.0	...
5759560	  774.0	  485.2	 8580.0	...
5759561	  773.6	  485.7	 8579.0	...
5759562	  773.4	  485.8	 8575.0	...
5759563	  773.2	  486.0	 8572.0	...
5759564	  773.0	  486.2	 8567.0	...
5759565	  772.8	  486.3	 8567.0	...
5759566	  772.9	  486.4	 8570.0	...
5759567	  773.0	  486.5	 8575.0	...
5759568	  773.1	  486.5	 8581.0	...
5759569	  773.0	  486.1	 8582.0	...
5759570	  773.0	  486.0	 8581.0	...
5759571	  773.0	  486.0	 8577.0	...
5759572	  772.8	  485.5	 8571.0	...
5759573	  772.6	  484.9	 8568.0	...
5759574	  772.6	  484.3	 8568.0	...
5759575	  772.6	  484.3	 8569.0	...
5759576	  772.6	  484.3	 8571.0	...
5759577	  772.5	  484.3	 8572.0	...
5759578	  772.5	  484.5	 8574.0	...
5759579	  772.7	  484.8	 8575.0	...
5759580	  772.8	  484.9	 8578.0	...
5759581	  772.9	  485.0	 8580.0	...
5759582	  773.0	  484.9	 8582.0	...
5759583	  773.1	  484.9	 8581.0	...
5759584	  773.3	  484.9	 8574.0	...
5759585	  773.5	  485.0	 8567.0	...
5759586	  773.5	  485.1	 8561.0	...
5759587	  773.2	  485.3	 8561.0	...
5759588	  773.0	  485.8	 8561.0	...
5759589	  772.9	  486.2	 8561.0	...
5759590	  772.9	  486.5	 8561.0	...
5759591	  772.9	  485.8	 8561.0	...
5759592	  772.9	  485.1	 8561.0	...
5759593	  772.9	  484.5	 8565.0	...
5759594	  772.9	  484.6	 8569.0	...
5759595	  772.8	  484.8	 8570.0	...
5759596	  772.6	  485.0	 8567.0	...
5759597	  772.5	  485.2	 8564.0	...
5759598	  772.5	  485.5	 8563.0	...
5759599	  772.5	  485.6	 8564.0	...
5759600	  772.7	  485.7	 8564.0	...
5759601	  772.8	  485.6	 8562.0	...
5759602	  772.8	  485.5	 8559.0	...
5759603	  772.7	  485.5	 8557.0	...
5759604	  772.8	  485.6	 8558.0	...
5759605	  772.9	  485.2	 8558.0	...
5759606	  772.5	  484.9	 8556.0	...
5759607	  772.1	  484.4	 8555.0	...
5759608	  771.9	  484.4	 8555.0	...
5759609	  772.1	  484.3	 8554.0	...
5759610	  772.2	  484.2	 8556.0	...
5759611	  772.1	  483.9	 8559.0	...
5759612	  771.7	  483.7	 8563.0	...
5759613	  771.3	  483.5	 8564.0	...
5759614	  771.1	  483.8	 8566.0	...
5759615	  771.3	  484.0	 8563.0	...
5759616	  771.4	  483.5	 8559.0	...
5759617	  771.3	  482.8	 8554.0	...
5759618	  771.4	  482.9	 8552.0	...
5759619	  771.7	  483.5	 8550.0	...
5759620	  772.0	  484.1	 8549.0	...
5759621	  772.3	  483.9	 8550.0	...
5759622	  772.6	  483.8	 8547.0	...
5759623	  772.9	  483.8	 8542.0	...
5759624	  773.1	  483.6	 8538.0	...
5759625	  773.3	  483.4	 8540.0	...
5759626	  773.3	  483.2	 8543.0	...
5759627	  773.0	  483.3	 8543.0	...
5759628	  772.7	  483.6	 8540.0	...
5759629	  772.6	  483.8	 8537.0	...
5759630	  772.6	  483.9	 8536.0	...
5759631	  772.6	  483.8	 8536.0	...
5759632	  772.5	  483.2	 8540.0	...
5759633	  772.5	  482.6	 8544.0	...
5759634	  772.2	  482.1	 8547.0	...
5759635	  772.1	  482.2	 8547.0	...
5759636	  771.9	  482.4	 8540.0	...
5759637	  771.9	  482.5	 8532.0	...
5759638	  771.9	  482.6	 8525.0	...
5759639	  772.1	  482.6	 8526.0	...
5759640	  772.3	  482.9	 8528.0	...
5759641	  771.9	  483.1	 8529.0	...
5759642	  771.3	  482.9	 8529.0	...
5759643	  770.9	  482.1	 8530.0	...
5759644	  771.1	  481.2	 8533.0	...
5759645	  771.4	  481.3	 8537.0	...
5759646	  771.6	  481.8	 8541.0	...
5759647	  771.8	  482.5	 8542.0	...
5759648	  771.7	  482.8	 8542.0	...
5759649	  771.8	  482.9	 8543.0	...
5759650	  771.9	  482.5	 8543.0	...
5759651	  772.0	  482.3	 8547.0	...
5759652	  772.0	  482.1	 8552.0	...
5759653	  772.0	  482.2	 8551.0	...
5759654	  771.9	  482.1	 8545.0	...
5759655	  772.0	  482.0	 8540.0	...
5759656	  772.1	  482.0	 8536.0	...
5759657	  772.4	  482.4	 8534.0	...
5759658	  772.5	  482.8	 8531.0	...
5759659	  772.9	  483.0	 8526.0	...
5759660	  773.1	  482.7	 8519.0	...
5759661	  773.0	  482.5	 8518.0	...
5759662	  772.7	  482.3	 8523.0	...
5759663	  772.6	  482.5	 8528.0	...
5759664	  772.7	  482.7	 8528.0	...
5759665	  772.5	  483.1	 8527.0	...
5759666	  772.2	  483.4	 8524.0	...
5759667	  772.0	  483.7	 8522.0	...
5759668	  772.1	  483.8	 8523.0	...
5759669	  772.2	  483.9	 8527.0	...
5759670	  772.3	  484.0	 8525.0	...
5759671	  772.4	  484.1	 8519.0	...
5759672	  772.6	  483.4	 8520.0	...
5759673	  772.8	  482.7	 8527.0	...
5759674	  772.9	  482.0	 8532.0	...
5759675	  772.8	  482.2	 8530.0	...
5759676	  773.2	  482.2	 8526.0	...
5759677	  773.6	  482.1	 8525.0	...
5759678	  773.6	  482.0	 8529.0	...
5759679	  773.4	  481.8	 8533.0	...
5759680	  773.2	  481.8	 8537.0	...
5759681	  773.6	  481.8	 8540.0	...
5759682	  773.7	  481.6	 8544.0	...
5759683	  773.4	  481.4	 8547.0	...
5759684	  772.9	  481.2	 8547.0	...
5759685	  772.5	  481.3	 8546.0	...
5759686	  772.5	  481.6	 8538.0	...
5759687	  772.6	  482.0	 8530.0	...
5759688	  772.6	  481.6	 8530.0	...
5759689	  772.7	  481.2	 8536.0	...
5759690	  772.8	  481.0	 8542.0	...
5759691	  773.0	  481.4	 8543.0	...
5759692	  773.1	  481.9	 8545.0	...
5759693	  773.4	  482.1	 8546.0	...
5759694	  773.7	  482.2	 8541.0	...
5759695	  773.7	  482.3	 8536.0	...
5759696	  773.4	  482.3	 8529.0	...
5759697	  773.1	  483.0	 8530.0	...
5759698	  773.1	  483.6	 8530.0	...
5759699	  773.0	  483.8	 8527.0	...
5759700	  772.9	  483.5	 8523.0	...
5759701	  772.8	  483.2	 8519.0	...
5759702	  772.6	  482.5	 8520.0	...
5759703	  772.4	  481.8	 8521.0	...
5759704	  771.9	  481.3	 8523.0	...
5759705	  771.6	  481.7	 8524.0	...
5759706	  771.3	  482.1	 8525.0	...
5759707	  771.4	  482.2	 8527.0	...
5759708	  771.6	  482.2	 8527.0	...
5759709	  772.2	  482.0	 8527.0	...
5759710	  772.8	  481.9	 8525.0	...
5759711	  773.1	  481.5	 8520.0	...
5759712	  772.9	  481.2	 8518.0	...
5759713	  772.8	  480.9	 8516.0	...
5759714	  772.9	  480.8	 8520.0	...
5759715	  773.1	  480.7	 8524.0	...
5759716	  772.8	  480.6	 8527.0	...
5759717	  772.4	  480.4	 8526.0	...
5759718	  772.0	  480.2	 8525.0	...
5759719	  772.0	  480.1	 8526.0	...
5759720	  772.0	  480.1	 8527.0	...
5759721	  772.1	  480.1	 8527.0	...
5759722	  772.1	  480.0	 8527.0	...
5759723	  771.9	  479.9	 8524.0	...
5759724	  771.7	  479.9	 8522.0	...
5759725	  771.7	  479.9	 8519.0	...
5759726	  772.0	  480.2	 8519.0	...
5759727	  772.4	  480.6	 8521.0	...
5759728	  772.6	  480.9	 8523.0	...
5759729	  772.7	  481.3	 8521.0	...
5759730	  772.9	  482.1	 8518.0	...
5759731	  773.1	  482.9	 8515.0	...
5759732	  772.9	  483.4	 8515.0	...
5759733	  772.4	  482.5	 8515.0	...
5759734	  772.4	  481.6	 8510.0	...
5759735	  772.7	  480.7	 8505.0	...
5759736	  772.7	  480.7	 8507.0	...
5759737	  772.2	  480.5	 8515.0	...
5759738	  771.6	  480.4	 8524.0	...
5759739	  771.5	  480.4	 8521.0	...
5759740	  771.6	  480.5	 8517.0	...
5759741	  771.7	  480.6	 8513.0	...
5759742	  771.8	  481.2	 8513.0	...
5759743	  772.1	  481.6	 8513.0	...
5759744	  772.3	  481.9	 8513.0	...
5759745	  772.5	  481.8	 8513.0	...
5759746	  772.8	  481.7	 8513.0	...
5759747	  773.1	  481.7	 8512.0	...
5759748	  773.4	  481.7	 8512.0	...
5759749	  772.9	  481.9	 8511.0	...
5759750	  772.4	  482.0	 8510.0	...
5759751	  772.4	  481.9	 8510.0	...
5759752	  772.8	  481.8	 8512.0	...
5759753	  773.3	  481.7	 8515.0	...
5759754	  773.3	  481.9	 8515.0	...
5759755	  773.4	  482.4	 8513.0	...
5759756	  773.5	  482.7	 8508.0	...
5759757	  773.6	  482.7	 8504.0	...
5759758	  773.6	  482.1	 8500.0	...
5759759	  773.6	  481.6	 8500.0	...
5759760	  773.6	  481.4	 8502.0	...
5759761	  773.3	  481.3	 8506.0	...
5759762	  773.0	  481.3	 8510.0	...
5759763	  772.7	  481.2	 8508.0	...
5759764	  772.7	  481.5	 8504.0	...
5759765	  772.7	  481.9	 8500.0	...
5759766	  772.6	  481.3	 8499.0	...
5759767	  772.6	  480.2	 8500.0	...
5759768	  772.7	  479.8	 8500.0	...
5759769	  773.0	  480.6	 8501.0	...
5759770	  773.1	  481.4	 8501.0	...
5759771	  773.1	  481.5	 8500.0	...
5759772	  773.2	  481.6	 8498.0	...
5759773	  773.3	  481.7	 8497.0	...
5759774	  773.5	  481.2	 8497.0	...
5759775	  773.5	  480.7	 8498.0	...
5759776	  773.4	  480.3	 8500.0	...
5759777	  773.4	  480.4	 8501.0	...
5759778	  773.2	  480.5	 8501.0	...
5759779	  772.9	  481.0	 8501.0	...
5759780	  772.7	  481.5	 8502.0	...
5759781	  772.8	  482.0	 8502.0	...
5759782	  772.8	  482.0	 8502.0	...
5759783	  772.9	  482.0	 8502.0	...
5759784	  772.8	  482.1	 8505.0	...
5759785	  772.7	  482.3	 8508.0	...
5759786	  772.6	  482.2	 8511.0	...
5759787	  772.7	  482.0	 8507.0	...
5759788	  772.7	  481.7	 8504.0	...
5759789	  772.7	  481.5	 8507.0	...
5759790	  772.6	  481.6	 8513.0	...
5759791	  772.7	  482.0	 8513.0	...
5759792	  772.8	  482.6	 8507.0	...
5759793	  772.8	  483.0	 8502.0	...
5759794	  772.9	  483.3	 8504.0	...
5759795	  772.9	  482.9	 8506.0	...
5759796	  772.8	  482.4	 8510.0	...
5759797	  772.8	  482.0	 8516.0	...
5759798	  772.8	  481.9	 8522.0	...
5759799	  773.1	  481.8	 8521.0	...
5759800	  773.4	  481.7	 8518.0	...
5759801	  773.4	  481.2	 8516.0	...
5759802	  773.4	  480.7	 8516.0	...
5759803	  773.3	  480.5	 8516.0	...
5759804	  773.5	  480.7	 8515.0	...
5759805	  773.5	  481.0	 8515.0	...
5759806	  773.2	  481.0	 8512.0	...
5759807	  772.8	  480.9	 8510.0	...
5759808	  772.8	  480.8	 8508.0	...
5759809	  773.2	  480.9	 8508.0	...
5759810	  773.3	  481.0	 8508.0	...
5759811	  773.0	  481.2	 8508.0	...
5759812	  772.8	  481.1	 8509.0	...
5759813	  772.7	  480.3	 8510.0	...
5759814	  773.0	  479.5	 8511.0	...
5759815	  773.4	  478.6	 8512.0	...
5759816	  773.6	  478.4	 8512.0	...
5759817	  773.6	  478.6	 8513.0	...
5759818	  773.5	  479.4	 8507.0	...
5759819	  773.5	  480.9	 8501.0	...
5759820	  773.4	  482.2	 8495.0	...
5759821	  773.2	  482.8	 8494.0	...
5759822	  773.0	  482.7	 8495.0	...
5759823	  772.8	  482.1	 8495.0	...
5759824	  772.7	  481.6	 8495.0	...
5759825	  772.7	  481.4	 8495.0	...
5759826	  772.7	  481.7	 8499.0	...
5759827	  772.7	  482.0	 8503.0	...
5759828	  772.8	  481.9	 8508.0	...
5759829	  773.1	  481.9	 8510.0	...
5759830	  773.6	  481.7	 8507.0	...
5759831	  773.8	  481.7	 8504.0	...
5759832	  773.8	  481.7	 8501.0	...
5759833	  773.4	  481.5	 8501.0	...
5759834	  772.9	  481.1	 8501.0	...
5759835	  772.5	  480.4	 8502.0	...
5759836	  772.3	  480.0	 8504.0	...
5759837	  772.2	  479.2	 8506.0	...
5759838	  772.5	  478.8	 8506.0	...
5759839	  772.8	  478.7	 8506.0	...
5759840	  773.0	  478.7	 8508.0	...
5759841	  773.0	  478.5	 8510.0	...
5759842	  772.8	  479.1	 8510.0	...
5759843	  772.7	  480.0	 8510.0	...
5759844	  773.1	  480.7	 8511.0	...
5759845	  773.6	  480.4	 8514.0	...
5759846	  773.5	  479.8	 8514.0	...
5759847	  772.9	  479.3	 8509.0	...
5759848	  772.6	  478.9	 8503.0	...
5759849	  772.8	  478.8	 8497.0	...
5759850	  772.9	  479.0	 8496.0	...
5759851	  772.6	  479.3	 8495.0	...
5759852	  772.2	  479.6	 8492.0	...
5759853	  772.0	  479.8	 8489.0	...
5759854	  771.7	  480.1	 8493.0	...
5759855	  772.2	  480.0	 8497.0	...
5759856	  772.9	  479.7	 8503.0	...
5759857	  773.4	  479.4	 8505.0	...
5759858	  773.4	  479.6	 8506.0	...
5759859	  772.8	  479.8	 8504.0	...
5759860	  772.3	  480.0	 8502.0	...
5759861	  771.8	  480.0	 8499.0	...
5759862	  771.9	  480.0	 8498.0	...
MSG	5759863 0000 _ Number Off
5759863	  771.9	  480.0	 8498.0	...
5759864	  772.2	  479.9	 8499.0	...
5759865	  772.6	  479.8	 8498.0	...
5759866	  772.9	  479.6	 8498.0	...
5759867	  772.9	  479.5	 8501.0	...
5759868	  772.9	  479.4	 8504.0	...
5759869	  772.9	  479.3	 8508.0	...
5759870	  773.0	  479.1	 8509.0	...
5759871	  773.0	  478.9	 8506.0	...
5759872	  773.1	  478.7	 8501.0	...
5759873	  773.1	  478.5	 8497.0	...
5759874	  773.3	  478.4	 8497.0	...
5759875	  773.5	  478.4	 8504.0	...
5759876	  773.6	  478.3	 8511.0	...
5759877	  773.7	  478.5	 8521.0	...
5759878	  773.7	  478.7	 8522.0	...
5759879	  773.7	  478.8	 8523.0	...
5759880	  773.6	  478.7	 8519.0	...
5759881	  773.4	  478.7	 8508.0	...
5759882	  773.3	  478.8	 8498.0	...
5759883	  773.0	  478.6	 8492.0	...
5759884	  772.7	  478.2	 8497.0	...
5759885	  772.6	  478.0	 8502.0	...
5759886	  772.6	  478.4	 8506.0	...
5759887	  772.7	  478.7	 8508.0	...
5759888	  772.7	  478.7	 8510.0	...
5759889	  772.6	  478.2	 8509.0	...
5759890	  772.0	  477.6	 8509.0	...
5759891	  771.5	  477.2	 8508.0	...
5759892	  771.1	  477.7	 8508.0	...
5759893	  771.6	  478.3	 8509.0	...
5759894	  772.0	  478.8	 8509.0	...
5759895	  772.4	  478.8	 8511.0	...
5759896	  772.6	  478.6	 8512.0	...
5759897	  772.8	  478.5	 8510.0	...
5759898	  772.7	  478.5	 8506.0	...
5759899	  772.8	  478.7	 8503.0	...
5759900	  773.2	  479.1	 8500.0	...
5759901	  773.8	  479.4	 8498.0	...
5759902	  773.4	  479.1	 8496.0	...
5759903	  772.7	  478.8	 8498.0	...
5759904	  772.1	  478.6	 8502.0	...
5759905	  772.2	  478.5	 8508.0	...
5759906	  772.2	  478.4	 8513.0	...
5759907	  772.3	  478.3	 8516.0	...
5759908	  772.3	  478.1	 8515.0	...
5759909	  772.4	  477.8	 8515.0	...
5759910	  772.5	  477.7	 8514.0	...
5759911	  772.7	  478.0	 8513.0	...
5759912	  772.7	  478.2	 8513.0	...
5759913	  772.8	  478.5	 8513.0	...
5759914	  772.7	  478.8	 8519.0	...
5759915	  772.7	  479.1	 8524.0	...
5759916	  772.6	  479.3	 8527.0	...
5759917	  772.6	  479.4	 8525.0	...
5759918	  772.6	  479.3	 8524.0	...
5759919	  772.6	  478.8	 8525.0	...
5759920	  772.5	  478.3	 8528.0	...
5759921	  772.5	  478.2	 8528.0	...
5759922	  772.5	  478.5	 8524.0	...
5759923	  772.4	  478.3	 8523.0	...
5759924	  772.4	  477.9	 8526.0	...
5759925	  772.3	  477.6	 8530.0	...
5759926	  772.2	  477.7	 8532.0	...
5759927	  772.2	  478.0	 8530.0	...
5759928	  771.8	  478.3	 8527.0	...
5759929	  771.7	  479.0	 8528.0	...
5759930	  771.6	  479.5	 8533.0	...
5759931	  771.7	  478.6	 8537.0	...
5759932	  771.7	  477.2	 8537.0	...
5759933	  771.6	  476.1	 8537.0	...
5759934	  771.5	  476.4	 8538.0	...
5759935	  771.5	  476.7	 8539.0	...
5759936	  771.5	  476.9	 8540.0	...
5759937	  771.6	  477.0	 8540.0	...
5759938	  771.9	  477.1	 8538.0	...
5759939	  772.1	  477.0	 8536.0	...
5759940	  772.3	  477.1	 8532.0	...
5759941	  772.3	  477.1	 8530.0	...
5759942	  772.4	  477.5	 8530.0	...
5759943	  772.4	  478.0	 8535.0	...
5759944	  772.3	  478.1	 8540.0	...
5759945	  772.0	  478.0	 8547.0	...
5759946	  771.6	  477.8	 8548.0	...
5759947	  771.6	  478.0	 8546.0	...
5759948	  771.7	  478.0	 8538.0	...
5759949	  771.8	  477.9	 8530.0	...
5759950	  772.0	  477.9	 8527.0	...
5759951	  772.1	  477.9	 8529.0	...
5759952	  772.2	  477.5	 8533.0	...
5759953	  772.3	  477.2	 8536.0	...
5759954	  772.6	  477.0	 8539.0	...
5759955	  772.7	  477.1	 8540.0	...
5759956	  772.8	  477.2	 8540.0	...
5759957	  772.8	  477.3	 8539.0	...
5759958	  772.8	  477.4	 8539.0	...
5759959	  772.6	  477.5	 8539.0	...
5759960	  771.8	  477.6	 8540.0	...
5759961	  771.2	  477.9	 8536.0	...
5759962	  770.9	  478.3	 8530.0	...
5759963	  771.2	  478.5	 8527.0	...
5759964	  771.0	  478.5	 8530.0	...
5759965	  770.9	  478.6	 8536.0	...
5759966	  770.8	  478.7	 8540.0	...
5759967	  770.9	  478.6	 8543.0	...
5759968	  770.9	  478.5	 8544.0	...
5759969	  770.9	  478.5	 8540.0	...
5759970	  771.4	  478.6	 8535.0	...
5759971	  771.9	  478.6	 8535.0	...
5759972	  772.3	  478.7	 8539.0	...
5759973	  772.3	  478.5	 8543.0	...
5759974	  772.1	  478.3	 8543.0	...
5759975	  771.9	  478.5	 8545.0	...
5759976	  771.7	  479.0	 8547.0	...
5759977	  771.6	  479.7	 8549.0	...
5759978	  770.9	  480.1	 8549.0	...
5759979	  770.2	  480.1	 8548.0	...
5759980	  769.6	  479.7	 8548.0	...
5759981	  769.8	  479.0	 8552.0	...
5759982	  770.0	  478.6	 8556.0	...
5759983	  770.1	  478.5	 8560.0	...
5759984	  770.4	  478.6	 8560.0	...
5759985	  770.7	  478.7	 8555.0	...
5759986	  770.9	  478.8	 8550.0	...
5759987	  770.9	  478.9	 8551.0	...
5759988	  771.0	  478.8	 8558.0	...
5759989	  771.1	  478.7	 8564.0	...
5759990	  771.2	  479.0	 8564.0	...
5759991	  771.4	  479.4	 8566.0	...
5759992	  771.4	  479.2	 8568.0	...
5759993	  771.4	  478.6	 8570.0	...
5759994	  771.4	  478.2	 8571.0	...
5759995	  771.1	  478.4	 8571.0	...
5759996	  770.9	  478.1	 8571.0	...
5759997	  771.2	  477.6	 8571.0	...
5759998	  771.8	  477.3	 8570.0	...
5759999	  772.3	  477.5	 8570.0	...
5760000	  772.3	  477.8	 8571.0	...
5760001	  772.2	  477.8	 8570.0	...
5760002	  772.2	  477.7	 8567.0	...
5760003	  772.2	  477.8	 8565.0	...
5760004	  771.6	  478.2	 8563.0	...
5760005	  771.0	  478.4	 8560.0	...
5760006	  770.4	  478.5	 8556.0	...
5760007	  770.4	  478.3	 8554.0	...
5760008	  770.4	  478.4	 8554.0	...
5760009	  770.4	  478.5	 8554.0	...
5760010	  770.3	  478.5	 8558.0	...
5760011	  770.3	  478.5	 8564.0	...
5760012	  770.3	  478.4	 8570.0	...
5760013	  770.5	  478.3	 8573.0	...
5760014	  770.8	  478.2	 8575.0	...
5760015	  771.3	  478.2	 8571.0	...
5760016	  771.7	  478.0	 8564.0	...
5760017	  772.0	  477.9	 8558.0	...
5760018	  772.1	  478.2	 8557.0	...
5760019	  772.1	  478.6	 8558.0	...
5760020	  772.0	  479.3	 8559.0	...
5760021	  771.6	  479.5	 8558.0	...
5760022	  771.3	  479.5	 8558.0	...
5760023	  771.1	  479.2	 8558.0	...
5760024	  771.1	  478.9	 8562.0	...
5760025	  770.9	  478.9	 8565.0	...
5760026	  770.8	  478.9	 8563.0	...
5760027	  770.6	  478.7	 8557.0	...
5760028	  770.6	  478.5	 8558.0	...
5760029	  770.9	  478.2	 8564.0	...
5760030	  771.3	  478.1	 8570.0	...
5760031	  771.2	  478.1	 8569.0	...
5760032	  770.7	  478.2	 8568.0	...
5760033	  770.3	  478.2	 8566.0	...
5760034	  770.1	  477.6	 8563.0	...
5760035	  770.1	  476.9	 8561.0	...
5760036	  770.4	  476.5	 8561.0	...
5760037	  770.7	  476.7	 8564.0	...
5760038	  771.0	  477.1	 8567.0	...
5760039	  771.0	  477.5	 8571.0	...
5760040	  770.9	  477.8	 8571.0	...
5760041	  770.9	  478.1	 8571.0	...
5760042	  770.8	  478.2	 8572.0	...
5760043	  770.9	  478.2	 8573.0	...
5760044	  770.9	  477.9	 8573.0	...
5760045	  770.9	  477.6	 8570.0	...
5760046	  771.0	  477.6	 8566.0	...
5760047	  771.1	  477.7	 8564.0	...
5760048	  771.2	  477.7	 8564.0	...
5760049	  771.3	  477.5	 8565.0	...
5760050	  771.3	  477.1	 8566.0	...
5760051	  771.3	  477.0	 8566.0	...
5760052	  771.2	  476.9	 8566.0	...
5760053	  771.3	  477.4	 8569.0	...
5760054	  771.3	  477.9	 8573.0	...
5760055	  771.2	  478.2	 8576.0	...
5760056	  770.7	  478.3	 8573.0	...
5760057	  770.3	  478.2	 8570.0	...
5760058	  770.1	  478.2	 8565.0	...
5760059	  770.2	  478.4	 8563.0	...
5760060	  770.2	  479.0	 8561.0	...
5760061	  770.0	  479.5	 8561.0	...
5760062	  770.1	  480.0	 8560.0	...
5760063	  770.5	  479.8	 8561.0	...
5760064	  771.0	  479.7	 8561.0	...
5760065	  771.0	  479.3	 8563.0	...
5760066	  771.6	  479.0	 8563.0	...
5760067	  772.1	  478.6	 8564.0	...
5760068	  772.4	  478.5	 8570.0	...
5760069	  772.1	  478.1	 8576.0	...
5760070	  771.7	  477.7	 8582.0	...
5760071	  771.7	  478.0	 8582.0	...
MSG	5760072 0000 _ Number On
5760072	  771.8	  478.5	 8581.0	...
5760073	  772.0	  479.0	 8581.0	...
5760074	  771.9	  479.3	 8579.0	...
5760075	  771.8	  479.6	 8576.0	...
5760076	  771.7	  479.4	 8573.0	...
5760077	  771.3	  478.9	 8573.0	...
5760078	  770.8	  478.3	 8578.0	...
5760079	  770.1	  477.7	 8583.0	...
5760080	  769.9	  477.2	 8589.0	...
5760081	  770.0	  477.8	 8589.0	...
5760082	  770.4	  478.9	 8590.0	...
5760083	  770.8	  479.9	 8592.0	...
5760084	  770.9	  479.9	 8595.0	...
5760085	  771.1	  480.0	 8598.0	...
5760086	  771.1	  480.0	 8599.0	...
5760087	  771.0	  480.0	 8594.0	...
5760088	  770.7	  479.7	 8590.0	...
5760089	  770.5	  479.3	 8585.0	...
5760090	  770.3	  478.9	 8584.0	...
5760091	  770.4	  478.9	 8583.0	...
5760092	  770.9	  478.9	 8582.0	...
5760093	  771.3	  478.9	 8581.0	...
5760094	  771.7	  478.9	 8582.0	...
5760095	  771.7	  478.1	 8582.0	...
5760096	  771.7	  477.4	 8583.0	...
5760097	  771.6	  477.0	 8585.0	...
5760098	  771.6	  477.2	 8588.0	...
5760099	  771.7	  477.8	 8590.0	...
5760100	  771.4	  478.0	 8590.0	...
5760101	  771.0	  478.3	 8589.0	...
5760102	  770.7	  478.2	 8589.0	...
5760103	  770.7	  478.4	 8589.0	...
5760104	  770.9	  478.4	 8591.0	...
5760105	  770.8	  478.2	 8592.0	...
5760106	  770.7	  478.0	 8590.0	...
5760107	  770.7	  478.3	 8586.0	...
5760108	  770.7	  478.7	 8583.0	...
5760109	  770.8	  479.1	 8583.0	...
5760110	  770.8	  479.3	 8583.0	...
5760111	  770.9	  479.4	 8583.0	...
5760112	  770.7	  479.6	 8584.0	...
5760113	  770.6	  479.4	 8587.0	...
5760114	  770.6	  479.1	 8590.0	...
5760115	  770.7	  479.1	 8592.0	...
5760116	  770.7	  479.4	 8591.0	...
5760117	  770.9	  479.5	 8590.0	...
5760118	  771.1	  479.2	 8589.0	...
5760119	  771.3	  479.0	 8589.0	...
5760120	  770.7	  478.9	 8588.0	...
5760121	  770.3	  478.7	 8591.0	...
5760122	  770.0	  478.4	 8595.0	...
5760123	  770.2	  478.0	 8597.0	...
5760124	  770.4	  478.0	 8597.0	...
5760125	  770.4	  478.5	 8596.0	...
5760126	  770.4	  479.1	 8596.0	...
5760127	  770.4	  479.5	 8595.0	...
5760128	  770.5	  479.2	 8597.0	...
5760129	  770.6	  478.8	 8600.0	...
5760130	  770.5	  478.3	 8603.0	...
5760131	  770.4	  478.0	 8604.0	...
5760132	  770.1	  477.7	 8605.0	...
5760133	  769.9	  477.9	 8606.0	...
5760134	  769.9	  478.1	 8605.0	...
5760135	  769.9	  478.4	 8605.0	...
5760136	  770.0	  478.7	 8605.0	...
5760137	  770.1	  478.9	 8606.0	...
5760138	  770.3	  478.9	 8607.0	...
5760139	  770.5	  478.8	 8609.0	...
5760140	  770.5	  478.7	 8611.0	...
5760141	  770.2	  478.8	 8613.0	...
5760142	  769.9	  478.9	 8614.0	...
5760143	  769.8	  479.0	 8615.0	...
5760144	  769.7	  478.1	 8615.0	...
5760145	  769.7	  477.1	 8614.0	...
5760146	  769.4	  476.1	 8614.0	...
5760147	  769.3	  476.0	 8611.0	...
5760148	  769.4	  476.3	 8610.0	...
5760149	  769.7	  477.5	 8609.0	...
5760150	  770.1	  478.7	 8610.0	...
5760151	  770.2	  478.5	 8610.0	...
5760152	  770.2	  477.5	 8611.0	...
5760153	  770.1	  476.6	 8609.0	...
5760154	  770.1	  476.7	 8606.0	...
5760155	  770.0	  477.2	 8604.0	...
5760156	  769.9	  477.7	 8606.0	...
5760157	  769.8	  478.2	 8605.0	...
5760158	  769.6	  478.2	 8605.0	...
5760159	  769.3	  477.9	 8606.0	...
5760160	  768.9	  477.5	 8610.0	...
5760161	  769.0	  477.0	 8613.0	...
5760162	  769.3	  477.5	 8612.0	...
5760163	  769.6	  477.9	 8612.0	...
5760164	  769.6	  478.3	 8612.0	...
5760165	  769.5	  478.4	 8613.0	...
5760166	  769.6	  478.4	 8614.0	...
5760167	  769.8	  478.7	 8614.0	...
5760168	  770.0	  479.1	 8614.0	...
5760169	  769.8	  479.5	 8614.0	...
5760170	  769.6	  479.2	 8614.0	...
5760171	  769.3	  478.9	 8614.0	...
5760172	  769.3	  478.6	 8615.0	...
5760173	  769.2	  478.8	 8615.0	...
5760174	  769.2	  478.8	 8616.0	...
5760175	  769.5	  478.4	 8617.0	...
5760176	  769.9	  478.0	 8618.0	...
5760177	  770.1	  477.9	 8619.0	...
5760178	  770.0	  478.0	 8620.0	...
5760179	  769.7	  477.9	 8623.0	...
5760180	  769.5	  477.8	 8625.0	...
5760181	  769.2	  477.9	 8625.0	...
5760182	  769.1	  478.1	 8623.0	...
5760183	  769.1	  478.3	 8622.0	...
5760184	  768.9	  478.5	 8622.0	...
5760185	  768.8	  478.8	 8623.0	...
5760186	  768.8	  479.3	 8624.0	...
5760187	  768.8	  479.8	 8624.0	...
5760188	  768.8	  480.6	 8624.0	...
5760189	  768.5	  481.3	 8625.0	...
5760190	  768.3	  481.6	 8626.0	...
5760191	  768.2	  481.5	 8628.0	...
5760192	  768.3	  481.4	 8622.0	...
5760193	  768.5	  480.8	 8616.0	...
5760194	  768.7	  480.3	 8614.0	...
5760195	  768.8	  479.9	 8618.0	...
5760196	  769.0	  480.1	 8622.0	...
5760197	  769.0	  480.4	 8623.0	...
5760198	  769.1	  480.4	 8625.0	...
5760199	  769.1	  480.5	 8625.0	...
5760200	  769.2	  480.6	 8625.0	...
5760201	  769.3	  480.8	 8625.0	...
5760202	  769.4	  480.9	 8626.0	...
5760203	  769.4	  480.8	 8627.0	...
5760204	  769.5	  481.1	 8625.0	...
5760205	  769.7	  481.3	 8622.0	...
5760206	  769.8	  481.4	 8621.0	...
5760207	  770.0	  481.1	 8622.0	...
5760208	  770.0	  481.1	 8624.0	...
5760209	  770.1	  481.2	 8626.0	...
5760210	  769.9	  481.0	 8628.0	...
5760211	  769.8	  480.7	 8630.0	...
5760212	  769.7	  480.5	 8630.0	...
5760213	  769.1	  480.6	 8630.0	...
5760214	  768.5	  480.8	 8631.0	...
5760215	  768.3	  481.0	 8629.0	...
5760216	  769.0	  481.1	 8627.0	...
5760217	  769.7	  481.0	 8625.0	...
5760218	  770.1	  480.9	 8624.0	...
5760219	  770.1	  480.6	 8623.0	...
5760220	  770.0	  480.1	 8622.0	...
5760221	  770.0	  479.7	 8622.0	...
5760222	  770.1	  479.8	 8626.0	...
5760223	  769.5	  480.3	 8629.0	...
5760224	  768.9	  480.7	 8632.0	...
5760225	  768.3	  480.7	 8629.0	...
5760226	  768.6	  480.7	 8626.0	...
5760227	  769.2	  480.5	 8625.0	...
5760228	  769.7	  480.2	 8627.0	...
5760229	  769.8	  479.6	 8632.0	...
5760230	  769.5	  479.0	 8636.0	...
5760231	  769.4	  479.4	 8638.0	...
5760232	  769.3	  480.2	 8637.0	...
5760233	  769.1	  481.0	 8638.0	...
5760234	  768.9	  481.0	 8640.0	...
5760235	  768.6	  480.9	 8637.0	...
5760236	  768.5	  480.9	 8631.0	...
5760237	  768.3	  481.1	 8624.0	...
5760238	  768.7	  481.3	 8623.0	...
5760239	  769.2	  481.3	 8619.0	...
5760240	  769.6	  481.1	 8616.0	...
5760241	  769.5	  481.0	 8615.0	...
5760242	  769.5	  480.6	 8618.0	...
5760243	  769.5	  480.2	 8622.0	...
5760244	  769.5	  479.7	 8624.0	...
5760245	  769.5	  479.7	 8626.0	...
5760246	  769.5	  479.7	 8633.0	...
5760247	  769.5	  479.6	 8638.0	...
5760248	  769.5	  479.4	 8643.0	...
5760249	  769.4	  479.1	 8642.0	...
5760250	  769.4	  478.8	 8642.0	...
5760251	  769.5	  478.6	 8641.0	...
5760252	  769.2	  478.9	 8640.0	...
5760253	  768.9	  479.4	 8639.0	...
5760254	  768.6	  479.5	 8639.0	...
5760255	  768.5	  479.1	 8639.0	...
5760256	  768.3	  478.6	 8639.0	...
5760257	  768.3	  478.6	 8640.0	...
5760258	  768.5	  478.6	 8641.0	...
5760259	  768.7	  478.5	 8641.0	...
5760260	  768.9	  478.5	 8641.0	...
5760261	  768.8	  478.5	 8641.0	...
5760262	  768.7	  478.6	 8645.0	...
5760263	  769.3	  478.7	 8646.0	...
5760264	  770.1	  478.8	 8646.0	...
5760265	  770.9	  479.2	 8641.0	...
5760266	  771.0	  479.7	 8637.0	...
5760267	  770.3	  480.1	 8635.0	...
5760268	  769.6	  480.1	 8634.0	...
5760269	  768.8	  480.0	 8633.0	...
5760270	  769.1	  479.9	 8631.0	...
5760271	  769.3	  479.7	 8630.0	...
5760272	  769.3	  479.1	 8632.0	...
5760273	  768.8	  478.9	 8636.0	...
5760274	  768.6	  478.8	 8640.0	...
5760275	  768.6	  478.9	 8643.0	...
5760276	  768.7	  478.7	 8646.0	...
5760277	  768.5	  478.9	 8649.0	...
5760278	  768.4	  479.3	 8642.0	...
5760279	  768.5	  479.7	 8634.0	...
5760280	  768.7	  479.7	 8624.0	...
5760281	  768.9	  479.5	 8623.0	...
5760282	  769.0	  479.5	 8624.0	...
5760283	  769.1	  479.7	 8626.0	...
5760284	  769.2	  480.3	 8629.0	...
5760285	  769.4	  480.8	 8632.0	...
5760286	  769.6	  481.2	 8633.0	...
5760287	  769.7	  480.7	 8634.0	...
5760288	  769.6	  480.2	 8633.0	...
5760289	  769.6	  479.7	 8633.0	...
5760290	  769.9	  480.5	 8633.0	...
5760291	  770.1	  481.4	 8631.0	...
5760292	  770.2	  481.9	 8627.0	...
5760293	  770.0	  481.3	 8623.0	...
5760294	  769.8	  480.6	 8627.0	...
5760295	  769.8	  480.4	 8632.0	...
5760296	  769.9	  480.4	 8638.0	...
5760297	  769.6	  480.2	 8638.0	...
5760298	  769.4	  480.1	 8639.0	...
5760299	  769.3	  480.0	 8640.0	...
5760300	  769.3	  479.6	 8634.0	...
5760301	  769.4	  479.0	 8627.0	...
5760302	  769.3	  478.5	 8622.0	...
5760303	  769.2	  478.6	 8629.0	...
5760304	  769.2	  478.8	 8638.0	...
5760305	  769.2	  479.0	 8644.0	...
5760306	  769.4	  479.4	 8643.0	...
5760307	  769.6	  479.9	 8639.0	...
5760308	  769.8	  480.1	 8637.0	...
5760309	  769.8	  479.9	 8639.0	...
5760310	  769.6	  480.0	 8641.0	...
5760311	  769.3	  480.3	 8641.0	...
5760312	  768.9	  480.6	 8641.0	...
5760313	  768.7	  480.5	 8644.0	...
5760314	  768.4	  480.4	 8647.0	...
5760315	  768.1	  480.3	 8649.0	...
5760316	  768.1	  480.1	 8649.0	...
5760317	  768.2	  479.9	 8648.0	...
5760318	  768.3	  479.8	 8653.0	...
5760319	  768.5	  479.8	 8657.0	...
5760320	  768.8	  479.7	 8662.0	...
5760321	  769.2	  480.7	 8663.0	...
5760322	  769.6	  481.6	 8661.0	...
5760323	  769.7	  482.4	 8659.0	...
5760324	  769.9	  482.2	 8652.0	...
5760325	  770.1	  482.0	 8648.0	...
5760326	  770.4	  481.7	 8646.0	...
5760327	  770.5	  481.5	 8646.0	...
5760328	  770.6	  481.4	 8645.0	...
5760329	  770.5	  481.5	 8650.0	...
5760330	  770.4	  481.4	 8658.0	...
5760331	  770.2	  481.1	 8667.0	...
5760332	  770.0	  481.0	 8665.0	...
5760333	  769.8	  481.4	 8663.0	...
5760334	  769.7	  481.7	 8661.0	...
5760335	  769.5	  481.5	 8661.0	...
5760336	  769.4	  481.1	 8656.0	...
5760337	  769.2	  480.8	 8651.0	...
5760338	  769.2	  481.6	 8647.0	...
5760339	  769.4	  482.5	 8646.0	...
5760340	  769.7	  483.3	 8646.0	...
5760341	  769.9	  482.6	 8649.0	...
5760342	  769.8	  481.5	 8657.0	...
5760343	  769.6	  480.4	 8665.0	...
5760344	  769.6	  480.6	 8668.0	...
5760345	  769.6	  481.1	 8666.0	...
5760346	  769.8	  481.5	 8665.0	...
5760347	  769.8	  480.8	 8665.0	...
5760348	  769.5	  480.2	 8660.0	...
5760349	  769.3	  480.3	 8654.0	...
5760350	  769.1	  480.9	 8646.0	...
5760351	  769.1	  481.3	 8643.0	...
5760352	  769.2	  481.1	 8641.0	...
5760353	  769.2	  481.0	 8641.0	...
5760354	  769.2	  480.9	 8650.0	...
5760355	  769.2	  481.0	 8658.0	...
5760356	  769.1	  481.0	 8666.0	...
5760357	  769.3	  481.1	 8663.0	...
5760358	  769.6	  481.0	 8660.0	...
5760359	  770.1	  481.1	 8657.0	...
5760360	  770.2	  480.8	 8662.0	...
5760361	  770.3	  480.5	 8666.0	...
5760362	  770.2	  480.3	 8667.0	...
5760363	  770.0	  480.3	 8665.0	...
5760364	  769.8	  480.3	 8663.0	...
5760365	  769.6	  480.4	 8664.0	...
5760366	  769.6	  480.5	 8665.0	...
5760367	  769.5	  480.7	 8664.0	...
5760368	  769.4	  481.0	 8662.0	...
5760369	  769.4	  481.5	 8660.0	...
5760370	  769.6	  481.4	 8662.0	...
5760371	  769.8	  481.1	 8663.0	...
5760372	  770.1	  480.4	 8665.0	...
5760373	  770.4	  480.0	 8666.0	...
5760374	  770.7	  479.8	 8667.0	...
5760375	  771.0	  480.3	 8667.0	...
5760376	  771.1	  480.7	 8667.0	...
MSG	5760377 0000 _ Number Off
5760377	  771.2	  480.8	 8665.0	...
5760378	  771.0	  480.7	 8664.0	...
5760379	  770.8	  480.5	 8667.0	...
5760380	  770.6	  480.4	 8672.0	...
5760381	  770.5	  480.2	 8675.0	...
5760382	  770.5	  480.0	 8673.0	...
5760383	  770.6	  479.9	 8672.0	...
5760384	  770.6	  479.9	 8674.0	...
5760385	  770.3	  479.9	 8675.0	...
5760386	  770.0	  479.9	 8673.0	...
5760387	  769.8	  479.6	 8670.0	...
5760388	  769.9	  479.3	 8666.0	...
5760389	  769.9	  479.0	 8666.0	...
5760390	  769.8	  478.9	 8666.0	...
5760391	  769.8	  478.7	 8664.0	...
5760392	  769.5	  478.6	 8661.0	...
5760393	  769.2	  478.5	 8657.0	...
5760394	  769.1	  478.4	 8661.0	...
5760395	  769.5	  478.4	 8666.0	...
5760396	  769.9	  478.6	 8671.0	...
5760397	  770.1	  478.8	 8670.0	...
5760398	  770.1	  478.8	 8668.0	...
5760399	  770.1	  478.9	 8667.0	...
5760400	  770.2	  479.0	 8666.0	...
5760401	  770.2	  479.2	 8668.0	...
5760402	  770.2	  479.5	 8670.0	...
5760403	  770.2	  479.6	 8672.0	...
5760404	  770.4	  479.5	 8671.0	...
5760405	  770.6	  479.5	 8673.0	...
5760406	  770.8	  479.4	 8676.0	...
5760407	  770.8	  479.5	 8674.0	...
5760408	  770.8	  479.4	 8670.0	...
5760409	  770.8	  479.4	 8664.0	...
5760410	  770.8	  479.3	 8663.0	...
5760411	  770.8	  479.2	 8667.0	...
5760412	  770.8	  479.1	 8672.0	...
5760413	  770.7	  479.1	 8676.0	...
5760414	  770.7	  479.1	 8675.0	...
5760415	  770.7	  479.4	 8673.0	...
5760416	  770.6	  479.8	 8671.0	...
5760417	  770.7	  480.1	 8669.0	...
5760418	  770.7	  480.3	 8666.0	...
5760419	  770.7	  480.4	 8666.0	...
5760420	  770.6	  480.5	 8663.0	...
5760421	  771.0	  480.5	 8661.0	...
5760422	  771.4	  480.9	 8662.0	...
5760423	  771.7	  481.4	 8664.0	...
5760424	  771.5	  482.0	 8667.0	...
5760425	  771.4	  482.0	 8667.0	...
5760426	  771.9	  482.1	 8668.0	...
5760427	  772.4	  482.0	 8667.0	...
5760428	  772.9	  481.8	 8666.0	...
5760429	  772.2	  481.6	 8664.0	...
5760430	  771.4	  481.3	 8663.0	...
5760431	  770.5	  481.3	 8662.0	...
5760432	  770.4	  481.3	 8664.0	...
5760433	  770.3	  481.3	 8666.0	...
5760434	  770.6	  481.2	 8663.0	...
5760435	  770.8	  481.1	 8658.0	...
5760436	  771.1	  481.2	 8657.0	...
5760437	  771.1	  481.4	 8661.0	...
5760438	  771.1	  481.4	 8665.0	...
5760439	  771.2	  481.3	 8665.0	...
5760440	  771.4	  481.2	 8661.0	...
5760441	  771.9	  481.1	 8657.0	...
5760442	  772.3	  481.1	 8655.0	...
5760443	  772.7	  481.2	 8657.0	...
5760444	  772.7	  481.5	 8661.0	...
5760445	  772.6	  481.8	 8664.0	...
5760446	  772.2	  481.7	 8666.0	...
5760447	  771.8	  481.4	 8666.0	...
5760448	  771.6	  481.0	 8668.0	...
5760449	  771.6	  480.9	 8668.0	...
5760450	  771.7	  480.5	 8668.0	...
5760451	  771.8	  480.1	 8667.0	...
5760452	  771.7	  479.7	 8666.0	...
5760453	  771.6	  479.6	 8664.0	...
5760454	  771.8	  479.6	 8662.0	...
5760455	  772.0	  479.6	 8662.0	...
5760456	  772.2	  479.5	 8661.0	...
5760457	  772.0	  479.5	 8667.0	...
5760458	  771.8	  479.5	 8672.0	...
5760459	  772.2	  479.5	 8678.0	...
5760460	  772.6	  478.9	 8678.0	...
5760461	  772.9	  478.2	 8678.0	...
5760462	  773.0	  478.7	 8678.0	...
5760463	  773.0	  479.8	 8677.0	...
5760464	  773.0	  480.8	 8676.0	...
5760465	  772.9	  480.7	 8676.0	...
5760466	  772.3	  480.7	 8674.0	...
5760467	  771.8	  480.4	 8673.0	...
5760468	  771.2	  480.1	 8674.0	...
5760469	  771.2	  479.8	 8675.0	...
5760470	  771.1	  479.8	 8676.0	...
5760471	  770.8	  479.7	 8675.0	...
5760472	  770.5	  479.6	 8674.0	...
5760473	  770.5	  479.5	 8675.0	...
5760474	  770.6	  478.9	 8677.0	...
5760475	  770.8	  478.4	 8680.0	...
5760476	  771.0	  478.1	 8680.0	...
5760477	  771.1	  478.4	 8681.0	...
5760478	  771.0	  478.7	 8682.0	...
5760479	  771.4	  478.6	 8684.0	...
5760480	  771.8	  478.4	 8684.0	...
5760481	  772.2	  478.3	 8685.0	...
5760482	  772.5	  478.2	 8684.0	...
5760483	  772.8	  478.1	 8683.0	...
5760484	  773.2	  478.1	 8680.0	...
5760485	  773.4	  478.2	 8678.0	...
5760486	  773.5	  478.4	 8679.0	...
5760487	  773.6	  478.5	 8682.0	...
5760488	  773.4	  478.6	 8686.0	...
5760489	  773.1	  478.8	 8687.0	...
5760490	  772.8	  478.9	 8688.0	...
5760491	  772.7	  479.0	 8688.0	...
5760492	  772.7	  479.1	 8688.0	...
5760493	  772.4	  479.0	 8691.0	...
5760494	  772.0	  478.9	 8695.0	...
5760495	  771.6	  478.8	 8696.0	...
5760496	  771.7	  478.6	 8695.0	...
5760497	  771.8	  478.5	 8695.0	...
5760498	  771.7	  478.9	 8695.0	...
5760499	  771.5	  479.4	 8695.0	...
5760500	  771.8	  480.0	 8694.0	...
5760501	  772.2	  480.0	 8694.0	...
5760502	  772.9	  480.1	 8695.0	...
5760503	  773.1	  480.4	 8693.0	...
5760504	  773.4	  480.8	 8690.0	...
5760505	  773.4	  480.8	 8686.0	...
5760506	  773.0	  480.5	 8685.0	...
5760507	  772.7	  480.4	 8683.0	...
5760508	  772.5	  480.7	 8677.0	...
5760509	  772.4	  480.8	 8671.0	...
5760510	  772.3	  480.6	 8668.0	...
5760511	  772.2	  480.4	 8670.0	...
5760512	  772.4	  480.7	 8671.0	...
5760513	  772.7	  481.1	 8671.0	...
5760514	  773.0	  481.1	 8670.0	...
5760515	  773.1	  480.7	 8672.0	...
5760516	  773.0	  480.4	 8678.0	...
5760517	  772.7	  480.3	 8683.0	...
5760518	  772.3	  480.3	 8686.0	...
5760519	  772.4	  480.1	 8687.0	...
5760520	  773.0	  479.9	 8688.0	...
5760521	  773.6	  479.7	 8684.0	...
5760522	  773.4	  479.7	 8680.0	...
5760523	  773.0	  479.6	 8682.0	...
5760524	  772.6	  479.7	 8687.0	...
5760525	  772.4	  479.9	 8690.0	...
5760526	  772.2	  480.0	 8687.0	...
5760527	  772.1	  479.7	 8684.0	...
5760528	  772.1	  479.3	 8684.0	...
5760529	  772.3	  479.7	 8685.0	...
5760530	  772.6	  480.4	 8686.0	...
5760531	  773.1	  480.8	 8688.0	...
5760532	  773.3	  480.6	 8689.0	...
5760533	  773.1	  480.1	 8689.0	...
5760534	  772.7	  480.0	 8686.0	...
5760535	  772.5	  480.0	 8683.0	...
5760536	  772.8	  480.2	 8682.0	...
5760537	  773.1	  480.3	 8689.0	...
5760538	  773.2	  480.4	 8697.0	...
5760539	  773.2	  480.5	 8701.0	...
5760540	  773.1	  480.5	 8695.0	...
5760541	  773.0	  480.6	 8689.0	...
5760542	  772.8	  480.7	 8690.0	...
5760543	  772.7	  480.7	 8694.0	...
5760544	  772.6	  480.7	 8699.0	...
5760545	  772.7	  480.6	 8702.0	...
5760546	  772.7	  480.5	 8700.0	...
5760547	  772.7	  480.4	 8695.0	...
5760548	  772.6	  480.3	 8691.0	...
5760549	  772.5	  480.5	 8693.0	...
5760550	  772.6	  480.8	 8695.0	...
5760551	  772.8	  481.1	 8697.0	...
5760552	  773.1	  481.2	 8697.0	...
5760553	  773.1	  481.1	 8698.0	...
5760554	  773.0	  481.1	 8696.0	...
5760555	  773.4	  481.2	 8693.0	...
5760556	  773.9	  481.3	 8689.0	...
5760557	  774.4	  481.2	 8688.0	...
5760558	  774.2	  481.0	 8690.0	...
5760559	  774.0	  481.4	 8692.0	...
5760560	  773.9	  482.0	 8692.0	...
5760561	  774.0	  481.9	 8692.0	...
5760562	  774.1	  481.3	 8691.0	...
5760563	  774.2	  480.4	 8696.0	...
5760564	  774.3	  480.1	 8701.0	...
5760565	  774.3	  480.0	 8705.0	...
5760566	  774.3	  480.3	 8704.0	...
5760567	  774.1	  480.5	 8702.0	...
5760568	  774.1	  480.4	 8702.0	...
5760569	  773.9	  480.3	 8702.0	...
5760570	  773.7	  480.5	 8701.0	...
5760571	  773.6	  480.8	 8701.0	...
5760572	  773.8	  481.0	 8701.0	...
5760573	  773.9	  480.9	 8701.0	...
5760574	  773.6	  480.9	 8701.0	...
5760575	  773.1	  481.0	 8700.0	...
5760576	  772.6	  481.2	 8698.0	...
5760577	  772.7	  481.3	 8697.0	...
5760578	  772.9	  481.3	 8695.0	...
5760579	  773.1	  481.5	 8695.0	...
5760580	  773.0	  481.8	 8692.0	...
5760581	  772.9	  481.9	 8692.0	...
5760582	  772.6	  481.9	 8694.0	...
5760583	  772.4	  481.8	 8697.0	...
5760584	  772.4	  481.9	 8699.0	...
5760585	  772.9	  482.0	 8698.0	...
5760586	  773.6	  481.9	 8696.0	...
5760587	  774.0	  481.7	 8694.0	...
MSG	5760588 0000 _ Number On
5760588	  774.1	  481.5	 8693.0	...
5760589	  774.0	  481.2	 8693.0	...
5760590	  774.1	  481.1	 8693.0	...
5760591	  774.1	  481.0	 8694.0	...
5760592	  774.0	  481.1	 8694.0	...
5760593	  773.8	  481.1	 8697.0	...
5760594	  773.7	  481.1	 8700.0	...
5760595	  773.3	  481.1	 8704.0	...
5760596	  773.2	  481.3	 8705.0	...
5760597	  773.9	  481.6	 8703.0	...
5760598	  774.7	  481.9	 8701.0	...
5760599	  775.5	  481.9	 8699.0	...
5760600	  775.4	  481.9	 8696.0	...
5760601	  775.3	  481.7	 8694.0	...
5760602	  775.1	  481.6	 8701.0	...
5760603	  774.9	  481.5	 8710.0	...
5760604	  774.7	  481.5	 8712.0	...
5760605	  774.7	  481.5	 8706.0	...
5760606	  774.7	  481.3	 8700.0	...
5760607	  774.7	  481.1	 8701.0	...
5760608	  774.6	  480.8	 8704.0	...
5760609	  774.4	  480.7	 8708.0	...
5760610	  774.6	  480.5	 8710.0	...
5760611	  775.0	  480.3	 8705.0	...
5760612	  775.3	  479.9	 8700.0	...
5760613	  775.5	  479.7	 8698.0	...
5760614	  775.7	  479.4	 8698.0	...
5760615	  776.0	  479.4	 8703.0	...
5760616	  775.8	  479.8	 8708.0	...
5760617	  775.4	  480.3	 8712.0	...
5760618	  775.0	  480.9	 8711.0	...
5760619	  774.8	  481.0	 8709.0	...
5760620	  774.9	  481.2	 8706.0	...
5760621	  775.1	  481.3	 8705.0	...
5760622	  775.1	  481.7	 8706.0	...
5760623	  775.0	  481.8	 8706.0	...
5760624	  774.8	  482.0	 8704.0	...
5760625	  774.8	  482.0	 8701.0	...
5760626	  774.7	  482.0	 8701.0	...
5760627	  774.7	  482.1	 8699.0	...
5760628	  774.7	  482.4	 8697.0	...
5760629	  774.7	  483.0	 8694.0	...
5760630	  774.7	  483.5	 8693.0	...
5760631	  775.0	  483.4	 8697.0	...
5760632	  775.3	  482.7	 8703.0	...
5760633	  775.5	  482.0	 8708.0	...
5760634	  775.5	  481.7	 8705.0	...
5760635	  775.3	  481.9	 8704.0	...
5760636	  774.8	  482.0	 8703.0	...
5760637	  774.4	  482.0	 8706.0	...
5760638	  774.1	  482.4	 8709.0	...
5760639	  774.0	  482.8	 8711.0	...
5760640	  774.6	  483.1	 8712.0	...
5760641	  775.2	  482.6	 8712.0	...
5760642	  775.4	  482.2	 8710.0	...
5760643	  774.9	  481.8	 8707.0	...
5760644	  774.8	  481.9	 8709.0	...
5760645	  775.1	  482.0	 8715.0	...
5760646	  775.8	  482.0	 8720.0	...
5760647	  776.2	  482.1	 8719.0	...
5760648	  776.1	  482.2	 8719.0	...
5760649	  775.4	  482.0	 8720.0	...
5760650	  774.9	  481.6	 8720.0	...
5760651	  774.9	  480.9	 8721.0	...
5760652	  775.0	  480.8	 8721.0	...
5760653	  775.0	  480.5	 8720.0	...
5760654	  775.5	  480.4	 8719.0	...
5760655	  775.9	  480.5	 8718.0	...
5760656	  776.4	  480.8	 8714.0	...
5760657	  776.3	  481.2	 8710.0	...
5760658	  776.3	  481.5	 8707.0	...
5760659	  776.3	  481.6	 8707.0	...
5760660	  775.8	  481.8	 8707.0	...
5760661	  775.1	  482.0	 8708.0	...
5760662	  774.6	  482.2	 8708.0	...
5760663	  774.7	  482.1	 8708.0	...
5760664	  774.9	  482.0	 8710.0	...
5760665	  774.8	  481.9	 8716.0	...
5760666	  774.8	  481.8	 8722.0	...
5760667	  774.8	  481.8	 8726.0	...
5760668	  774.9	  482.1	 8723.0	...
5760669	  775.0	  482.7	 8720.0	...
5760670	  775.1	  483.3	 8716.0	...
5760671	  775.0	  483.2	 8716.0	...
5760672	  774.6	  482.8	 8718.0	...
5760673	  774.3	  482.4	 8720.0	...
5760674	  774.1	  481.8	 8721.0	...
5760675	  774.3	  481.1	 8723.0	...
5760676	  774.7	  481.0	 8724.0	...
5760677	  775.1	  481.6	 8724.0	...
5760678	  775.2	  482.3	 8724.0	...
5760679	  775.5	  482.3	 8726.0	...
5760680	  775.8	  482.3	 8726.0	...
5760681	  776.2	  482.3	 8726.0	...
5760682	  776.3	  482.2	 8728.0	...
5760683	  776.3	  482.1	 8731.0	...
5760684	  776.3	  481.9	 8730.0	...
5760685	  776.3	  481.9	 8727.0	...
5760686	  776.1	  481.9	 8723.0	...
5760687	  775.9	  482.0	 8722.0	...
5760688	  775.6	  481.7	 8721.0	...
5760689	  775.5	  481.6	 8723.0	...
5760690	  775.3	  481.4	 8725.0	...
5760691	  775.3	  481.5	 8728.0	...
5760692	  775.2	  481.4	 8731.0	...
5760693	  775.2	  481.3	 8733.0	...
5760694	  775.1	  481.2	 8733.0	...
5760695	  775.0	  481.3	 8734.0	...
5760696	  774.9	  481.4	 8735.0	...
5760697	  775.2	  481.4	 8737.0	...
5760698	  775.4	  481.2	 8737.0	...
5760699	  775.5	  481.1	 8738.0	...
5760700	  775.3	  481.1	 8739.0	...
5760701	  775.2	  481.0	 8742.0	...
5760702	  775.2	  480.9	 8743.0	...
5760703	  775.2	  480.5	 8743.0	...
5760704	  775.2	  480.3	 8741.0	...
5760705	  775.3	  480.2	 8740.0	...
5760706	  775.4	  480.4	 8740.0	...
5760707	  775.6	  480.6	 8737.0	...
5760708	  775.9	  480.8	 8734.0	...
5760709	  776.2	  480.7	 8732.0	...
5760710	  776.4	  480.5	 8733.0	...
5760711	  776.6	  480.1	 8733.0	...
5760712	  776.8	  480.0	 8731.0	...
5760713	  776.9	  480.2	 8731.0	...
5760714	  777.0	  480.7	 8731.0	...
5760715	  777.1	  481.3	 8733.0	...
5760716	  776.7	  481.6	 8735.0	...
5760717	  776.3	  481.3	 8737.0	...
5760718	  775.8	  481.1	 8738.0	...
5760719	  775.8	  481.0	 8736.0	...
5760720	  775.7	  480.9	 8735.0	...
5760721	  775.7	  480.7	 8736.0	...
5760722	  775.2	  480.5	 8739.0	...
5760723	  774.7	  480.8	 8741.0	...
5760724	  774.3	  481.3	 8740.0	...
5760725	  774.3	  481.6	 8740.0	...
5760726	  774.3	  481.7	 8739.0	...
5760727	  774.3	  481.4	 8738.0	...
5760728	  774.3	  481.0	 8739.0	...
5760729	  774.2	  480.5	 8740.0	...
5760730	  774.5	  480.4	 8740.0	...
5760731	  774.9	  480.3	 8738.0	...
5760732	  775.2	  480.8	 8735.0	...
5760733	  775.1	  481.3	 8733.0	...
5760734	  775.0	  481.8	 8731.0	...
5760735	  775.1	  481.8	 8730.0	...
5760736	  775.0	  481.7	 8731.0	...
5760737	  775.0	  481.6	 8734.0	...
5760738	  774.9	  481.5	 8738.0	...
5760739	  774.9	  481.5	 8742.0	...
5760740	  774.8	  481.6	 8742.0	...
5760741	  774.8	  482.4	 8740.0	...
5760742	  774.7	  483.1	 8738.0	...
5760743	  774.7	  483.5	 8739.0	...
5760744	  774.5	  483.2	 8741.0	...
5760745	  774.3	  482.7	 8744.0	...
5760746	  774.0	  482.2	 8746.0	...
5760747	  773.8	  481.5	 8745.0	...
5760748	  773.8	  481.1	 8742.0	...
5760749	  774.2	  480.9	 8739.0	...
5760750	  775.1	  481.1	 8736.0	...
5760751	  775.7	  481.5	 8733.0	...
5760752	  776.3	  481.8	 8731.0	...
5760753	  776.5	  482.2	 8733.0	...
5760754	  776.6	  482.0	 8734.0	...
5760755	  776.6	  481.8	 8735.0	...
5760756	  776.0	  481.3	 8735.0	...
5760757	  775.4	  481.1	 8736.0	...
5760758	  774.8	  480.9	 8735.0	...
5760759	  774.9	  481.0	 8735.0	...
5760760	  775.0	  481.3	 8733.0	...
5760761	  775.1	  481.7	 8731.0	...
5760762	  775.4	  481.7	 8729.0	...
5760763	  775.8	  481.4	 8729.0	...
5760764	  776.0	  481.2	 8729.0	...
5760765	  776.2	  481.4	 8727.0	...
5760766	  776.4	  481.3	 8725.0	...
5760767	  776.6	  481.2	 8723.0	...
5760768	  776.6	  481.1	 8725.0	...
5760769	  776.0	  481.0	 8727.0	...
5760770	  775.5	  481.1	 8729.0	...
5760771	  775.3	  481.2	 8730.0	...
5760772	  775.1	  481.4	 8731.0	...
5760773	  774.9	  481.5	 8730.0	...
5760774	  774.9	  481.6	 8731.0	...
5760775	  774.9	  481.8	 8733.0	...
5760776	  774.8	  482.1	 8735.0	...
5760777	  775.1	  482.3	 8738.0	...
5760778	  775.5	  482.6	 8740.0	...
5760779	  775.9	  482.7	 8739.0	...
5760780	  775.8	  482.8	 8735.0	...
5760781	  775.6	  482.8	 8732.0	...
5760782	  775.4	  482.1	 8726.0	...
5760783	  775.4	  481.6	 8722.0	...
5760784	  775.3	  480.8	 8723.0	...
5760785	  775.4	  480.7	 8728.0	...
5760786	  775.3	  480.7	 8734.0	...
5760787	  775.4	  480.9	 8734.0	...
5760788	  775.4	  481.1	 8733.0	...
5760789	  775.5	  481.2	 8733.0	...
5760790	  775.6	  481.4	 8733.0	...
5760791	  775.8	  481.4	 8733.0	...
5760792	  775.8	  481.4	 8732.0	...
5760793	  775.7	  481.3	 8732.0	...
5760794	  775.7	  481.5	 8732.0	...
5760795	  775.7	  481.9	 8731.0	...
5760796	  775.7	  482.1	 8730.0	...
5760797	  776.0	  481.9	 8730.0	...
5760798	  776.2	  481.6	 8734.0	...
5760799	  776.2	  481.4	 8739.0	...
5760800	  776.0	  481.4	 8746.0	...
5760801	  775.8	  481.3	 8749.0	...
5760802	  775.8	  481.0	 8745.0	...
5760803	  776.0	  480.8	 8739.0	...
5760804	  776.1	  480.6	 8733.0	...
5760805	  775.9	  480.5	 8737.0	...
5760806	  775.6	  480.5	 8740.0	...
5760807	  775.6	  480.5	 8744.0	...
5760808	  776.0	  480.3	 8745.0	...
5760809	  776.4	  480.1	 8740.0	...
5760810	  776.4	  479.9	 8735.0	...
5760811	  776.2	  479.8	 8731.0	...
5760812	  776.1	  479.8	 8732.0	...
5760813	  776.2	  479.4	 8734.0	...
5760814	  776.3	  479.0	 8738.0	...
5760815	  775.9	  478.7	 8741.0	...
5760816	  775.5	  478.9	 8745.0	...
5760817	  775.0	  479.2	 8745.0	...
5760818	  774.9	  479.4	 8745.0	...
5760819	  775.0	  479.5	 8742.0	...
5760820	  775.4	  479.5	 8738.0	...
5760821	  775.9	  480.0	 8733.0	...
5760822	  776.2	  480.5	 8734.0	...
5760823	  776.3	  481.0	 8735.0	...
5760824	  776.4	  481.0	 8736.0	...
5760825	  776.4	  481.0	 8736.0	...
5760826	  776.5	  480.9	 8736.0	...
5760827	  776.7	  480.8	 8736.0	...
5760828	  776.9	  480.6	 8736.0	...
5760829	  776.7	  480.9	 8738.0	...
5760830	  776.3	  481.4	 8739.0	...
5760831	  775.9	  481.9	 8741.0	...
5760832	  775.8	  481.9	 8742.0	...
5760833	  775.7	  481.5	 8743.0	...
5760834	  775.7	  480.6	 8744.0	...
5760835	  775.7	  479.8	 8744.0	...
5760836	  775.7	  479.3	 8744.0	...
5760837	  775.7	  479.3	 8744.0	...
5760838	  775.8	  479.4	 8744.0	...
5760839	  775.9	  479.6	 8743.0	...
5760840	  776.0	  479.7	 8742.0	...
5760841	  776.0	  479.5	 8743.0	...
5760842	  776.1	  479.3	 8743.0	...
5760843	  776.2	  479.7	 8743.0	...
5760844	  776.3	  480.0	 8741.0	...
5760845	  776.2	  480.3	 8740.0	...
5760846	  775.6	  480.0	 8740.0	...
5760847	  775.0	  480.1	 8736.0	...
5760848	  774.8	  480.0	 8731.0	...
5760849	  775.3	  479.9	 8725.0	...
5760850	  775.7	  479.5	 8723.0	...
5760851	  775.6	  479.1	 8721.0	...
5760852	  775.6	  479.8	 8719.0	...
5760853	  775.7	  480.7	 8720.0	...
5760854	  775.9	  481.6	 8722.0	...
5760855	  775.9	  481.6	 8725.0	...
5760856	  775.9	  481.6	 8724.0	...
5760857	  775.6	  481.5	 8726.0	...
5760858	  775.4	  481.5	 8727.0	...
5760859	  775.1	  481.3	 8727.0	...
5760860	  775.3	  481.2	 8729.0	...
5760861	  775.4	  481.2	 8731.0	...
5760862	  775.3	  481.1	 8732.0	...
5760863	  774.9	  481.0	 8730.0	...
5760864	  774.8	  480.9	 8728.0	...
5760865	  775.0	  481.1	 8730.0	...
5760866	  775.3	  481.4	 8733.0	...
5760867	  775.1	  481.6	 8737.0	...
5760868	  774.9	  481.4	 8733.0	...
5760869	  774.7	  480.9	 8728.0	...
5760870	  774.9	  480.4	 8724.0	...
5760871	  775.1	  480.4	 8725.0	...
5760872	  775.4	  480.7	 8727.0	...
5760873	  775.5	  481.0	 8731.0	...
5760874	  775.3	  481.1	 8734.0	...
5760875	  775.1	  481.4	 8735.0	...
5760876	  775.5	  481.5	 8734.0	...
5760877	  776.0	  481.6	 8736.0	...
5760878	  776.3	  481.6	 8737.0	...
5760879	  775.9	  481.6	 8738.0	...
5760880	  775.5	  481.4	 8739.0	...
5760881	  775.1	  481.2	 8741.0	...
5760882	  775.1	  481.3	 8745.0	...
5760883	  775.2	  481.4	 8747.0	...
5760884	  775.1	  481.6	 8747.0	...
5760885	  774.7	  481.5	 8745.0	...
5760886	  774.4	  481.4	 8743.0	...
5760887	  774.7	  481.4	 8743.0	...
5760888	  775.1	  481.5	 8743.0	...
5760889	  775.2	  481.4	 8743.0	...
5760890	  775.2	  481.1	 8745.0	...
MSG	5760891 0000 _ Number Off
5760891	  775.1	  480.1	 8748.0	...
5760892	  775.0	  479.3	 8754.0	...
5760893	  774.9	  478.9	 8759.0	...
5760894	  774.9	  479.4	 8762.0	...
5760895	  775.0	  479.9	 8761.0	...
5760896	  774.8	  480.1	 8759.0	...
5760897	  774.5	  480.2	 8757.0	...
5760898	  774.2	  480.3	 8756.0	...
5760899	  774.1	  480.3	 8756.0	...
5760900	  774.1	  480.3	 8756.0	...
5760901	  774.1	  480.3	 8757.0	...
5760902	  774.2	  480.4	 8759.0	...
5760903	  774.3	  480.4	 8759.0	...
5760904	  774.2	  480.4	 8758.0	...
5760905	  774.2	  480.4	 8759.0	...
5760906	  774.2	  480.3	 8764.0	...
5760907	  774.7	  480.3	 8769.0	...
5760908	  775.2	  480.7	 8771.0	...
5760909	  775.3	  481.1	 8769.0	...
5760910	  775.1	  481.5	 8767.0	...
5760911	  774.7	  481.5	 8766.0	...
5760912	  774.6	  481.5	 8766.0	...
5760913	  774.6	  481.9	 8766.0	...
5760914	  774.7	  482.3	 8764.0	...
5760915	  774.7	  482.2	 8764.0	...
5760916	  774.6	  481.6	 8764.0	...
5760917	  774.8	  481.0	 8766.0	...
5760918	  775.1	  480.8	 8764.0	...
5760919	  775.3	  480.5	 8761.0	...
5760920	  775.1	  480.1	 8757.0	...
5760921	  775.0	  479.3	 8762.0	...
5760922	  775.1	  478.0	 8769.0	...
5760923	  775.4	  477.0	 8776.0	...
5760924	  775.9	  476.2	 8775.0	...
5760925	  776.6	  475.6	 8775.0	...
5760926	  777.3	  474.9	 8774.0	...
5760927	  777.9	  474.1	 8774.0	...
5760928	  778.2	  472.7	 8776.0	...
5760929	  779.3	  471.4	 8779.0	...
5760930	  780.7	  470.2	 8782.0	...
5760931	  781.9	  470.0	 8784.0	...
5760932	  782.1	  470.0	 8786.0	...
5760933	  782.5	  470.0	 8788.0	...
5760934	  783.1	  470.2	 8784.0	...
5760935	  783.2	  471.0	 8781.0	...
5760936	  782.8	  471.9	 8779.0	...
5760937	  782.3	  473.7	 8784.0	...
5760938	  782.3	  474.8	 8787.0	...
5760939	  782.2	  475.9	 8791.0	...
5760940	  781.1	  476.2	 8793.0	...
5760941	  780.1	  476.4	 8794.0	...
5760942	  779.2	  476.7	 8796.0	...
5760943	  778.9	  476.9	 8798.0	...
5760944	  778.5	  476.5	 8799.0	...
5760945	  778.0	  476.1	 8799.0	...
5760946	  777.7	  475.6	 8798.0	...
5760947	  778.2	  475.2	 8798.0	...
5760948	  778.9	  474.4	 8799.0	...
5760949	  779.0	  473.6	 8800.0	...
5760950	  778.5	  473.2	 8799.0	...
5760951	  778.4	  474.1	 8794.0	...
5760952	  778.9	  475.1	 8789.0	...
5760953	  779.3	  476.1	 8784.0	...
5760954	  779.5	  476.2	 8784.0	...
5760955	  779.7	  476.0	 8789.0	...
5760956	  779.6	  476.0	 8793.0	...
5760957	  779.3	  476.0	 8796.0	...
5760958	  778.9	  476.2	 8792.0	...
5760959	  778.6	  476.1	 8791.0	...
5760960	  778.3	  475.9	 8792.0	...
5760961	  778.3	  475.7	 8795.0	...
5760962	  778.4	  475.7	 8798.0	...
5760963	  778.6	  475.8	 8799.0	...
5760964	  778.8	  476.0	 8802.0	...
5760965	  779.2	  476.1	 8801.0	...
5760966	  779.7	  476.0	 8800.0	...
5760967	  780.2	  476.0	 8799.0	...
5760968	  780.2	  476.1	 8798.0	...
5760969	  780.6	  476.2	 8798.0	...
5760970	  781.0	  476.1	 8799.0	...
5760971	  780.6	  476.1	 8800.0	...
5760972	  780.0	  476.1	 8801.0	...
5760973	  779.3	  476.3	 8799.0	...
5760974	  779.2	  476.3	 8797.0	...
5760975	  779.1	  476.2	 8797.0	...
5760976	  779.1	  476.1	 8800.0	...
5760977	  779.1	  476.1	 8808.0	...
5760978	  778.8	  476.0	 8815.0	...
5760979	  778.6	  476.0	 8815.0	...
5760980	  778.3	  476.0	 8811.0	...
5760981	  778.7	  476.0	 8809.0	...
5760982	  779.1	  476.0	 8812.0	...
5760983	  779.5	  476.1	 8814.0	...
5760984	  779.5	  476.2	 8812.0	...
5760985	  779.4	  476.3	 8810.0	...
5760986	  779.5	  476.3	 8808.0	...
5760987	  779.3	  476.4	 8806.0	...
5760988	  779.1	  475.8	 8805.0	...
5760989	  779.3	  475.2	 8806.0	...
5760990	  779.8	  475.2	 8807.0	...
5760991	  780.4	  475.8	 8808.0	...
5760992	  780.5	  476.5	 8808.0	...
5760993	  780.6	  476.6	 8806.0	...
5760994	  780.6	  476.4	 8810.0	...
5760995	  780.2	  476.4	 8814.0	...
5760996	  779.8	  476.3	 8815.0	...
5760997	  779.3	  475.8	 8814.0	...
5760998	  779.2	  475.1	 8812.0	...
5760999	  779.2	  474.4	 8815.0	...
5761000	  779.3	  474.4	 8815.0	...
5761001	  779.5	  474.4	 8814.0	...
5761002	  779.6	  474.4	 8815.0	...
5761003	  779.6	  474.2	 8815.0	...
5761004	  779.5	  474.1	 8821.0	...
5761005	  779.6	  474.9	 8826.0	...
5761006	  779.6	  475.5	 8830.0	...
5761007	  779.8	  476.3	 8829.0	...
5761008	  779.8	  476.1	 8831.0	...
5761009	  779.8	  476.4	 8833.0	...
5761010	  779.6	  476.6	 8831.0	...
5761011	  779.5	  476.7	 8826.0	...
5761012	  779.6	  476.1	 8821.0	...
5761013	  779.8	  475.5	 8821.0	...
5761014	  780.3	  475.4	 8819.0	...
5761015	  780.7	  476.0	 8819.0	...
5761016	  781.0	  476.2	 8820.0	...
5761017	  780.9	  475.8	 8821.0	...
5761018	  780.3	  475.5	 8823.0	...
5761019	  779.9	  475.2	 8824.0	...
5761020	  779.5	  475.3	 8824.0	...
5761021	  779.6	  475.4	 8824.0	...
5761022	  779.7	  475.6	 8825.0	...
5761023	  779.8	  475.3	 8825.0	...
5761024	  779.9	  474.8	 8826.0	...
5761025	  779.9	  474.2	 8826.0	...
5761026	  779.7	  473.6	 8828.0	...
5761027	  779.6	  473.3	 8829.0	...
5761028	  779.8	  473.3	 8831.0	...
5761029	  780.2	  474.2	 8830.0	...
5761030	  780.7	  474.9	 8825.0	...
5761031	  780.8	  475.5	 8819.0	...
5761032	  780.3	  475.3	 8821.0	...
5761033	  779.9	  475.2	 8830.0	...
5761034	  779.6	  475.1	 8839.0	...
5761035	  779.6	  474.6	 8840.0	...
5761036	  779.6	  474.3	 8841.0	...
5761037	  779.5	  473.9	 8842.0	...
5761038	  779.5	  473.8	 8844.0	...
5761039	  779.5	  473.9	 8846.0	...
5761040	  779.7	  474.0	 8842.0	...
5761041	  780.1	  474.2	 8834.0	...
5761042	  779.9	  474.5	 8827.0	...
5761043	  779.5	  474.7	 8827.0	...
5761044	  779.2	  474.7	 8832.0	...
5761045	  779.4	  474.7	 8837.0	...
5761046	  779.5	  474.6	 8839.0	...
5761047	  779.4	  474.6	 8841.0	...
5761048	  779.5	  474.5	 8842.0	...
5761049	  779.6	  474.5	 8843.0	...
5761050	  779.9	  474.7	 8840.0	...
5761051	  780.0	  474.8	 8836.0	...
5761052	  780.1	  474.8	 8832.0	...
5761053	  780.0	  474.2	 8832.0	...
5761054	  779.7	  473.5	 8836.0	...
5761055	  779.5	  473.3	 8842.0	...
5761056	  779.4	  473.8	 8848.0	...
5761057	  779.7	  474.4	 8842.0	...
5761058	  779.7	  474.8	 8835.0	...
5761059	  779.5	  474.5	 8828.0	...
5761060	  779.3	  474.0	 8834.0	...
5761061	  779.2	  473.6	 8840.0	...
5761062	  779.1	  473.4	 8846.0	...
5761063	  778.9	  473.3	 8845.0	...
5761064	  778.8	  473.2	 8845.0	...
5761065	  778.7	  473.1	 8843.0	...
5761066	  779.4	  473.7	 8841.0	...
5761067	  779.9	  474.5	 8840.0	...
5761068	  780.0	  475.2	 8841.0	...
5761069	  779.7	  475.2	 8842.0	...
5761070	  779.3	  475.2	 8842.0	...
5761071	  779.4	  475.0	 8844.0	...
5761072	  779.4	  474.7	 8846.0	...
5761073	  779.6	  474.6	 8848.0	...
5761074	  779.7	  474.7	 8848.0	...
5761075	  779.9	  474.8	 8848.0	...
5761076	  780.0	  474.5	 8851.0	...
5761077	  780.0	  474.3	 8852.0	...
5761078	  780.2	  474.0	 8852.0	...
5761079	  780.5	  474.0	 8851.0	...
5761080	  780.8	  474.0	 8849.0	...
5761081	  780.9	  474.4	 8846.0	...
5761082	  780.9	  474.6	 8850.0	...
5761083	  780.5	  474.9	 8856.0	...
5761084	  780.1	  475.0	 8862.0	...
5761085	  779.8	  475.1	 8859.0	...
5761086	  779.8	  475.1	 8857.0	...
5761087	  779.7	  474.6	 8855.0	...
5761088	  779.5	  474.1	 8853.0	...
5761089	  779.0	  473.6	 8853.0	...
5761090	  778.5	  473.5	 8850.0	...
5761091	  778.1	  473.7	 8848.0	...
5761092	  778.6	  473.9	 8846.0	...
5761093	  779.2	  473.8	 8846.0	...
5761094	  780.0	  473.5	 8850.0	...
5761095	  780.0	  472.7	 8854.0	...
5761096	  780.0	  472.0	 8861.0	...
5761097	  779.9	  471.3	 8863.0	...
5761098	  780.3	  471.1	 8870.0	...
5761099	  780.8	  471.2	 8875.0	...
5761100	  781.2	  471.7	 8873.0	...
5761101	  781.1	  472.3	 8867.0	...
5761102	  780.9	  472.6	 8861.0	...
MSG	5761103 0000 _ Number On
5761103	  780.7	  472.7	 8861.0	...
5761104	  780.6	  472.8	 8861.0	...
5761105	  780.5	  472.9	 8863.0	...
5761106	  780.4	  473.0	 8866.0	...
5761107	  780.3	  473.1	 8872.0	...
5761108	  780.4	  472.9	 8875.0	...
5761109	  780.6	  472.8	 8878.0	...
5761110	  780.8	  472.6	 8877.0	...
5761111	  780.8	  472.6	 8873.0	...
5761112	  780.7	  472.6	 8868.0	...
5761113	  780.5	  472.4	 8865.0	...
5761114	  780.5	  472.3	 8866.0	...
5761115	  780.4	  472.2	 8867.0	...
5761116	  780.4	  472.3	 8868.0	...
5761117	  780.4	  472.4	 8869.0	...
5761118	  780.4	  472.3	 8870.0	...
5761119	  780.2	  472.2	 8869.0	...
5761120	  780.1	  472.4	 8868.0	...
5761121	  780.0	  472.7	 8868.0	...
5761122	  780.0	  473.0	 8867.0	...
5761123	  780.5	  472.9	 8866.0	...
5761124	  780.8	  472.8	 8861.0	...
5761125	  780.8	  472.7	 8857.0	...
5761126	  780.3	  472.8	 8859.0	...
5761127	  780.0	  472.8	 8864.0	...
5761128	  780.4	  472.7	 8864.0	...
5761129	  780.8	  472.5	 8860.0	...
5761130	  781.2	  472.2	 8855.0	...
5761131	  781.2	  472.0	 8854.0	...
5761132	  781.5	  471.8	 8861.0	...
5761133	  781.7	  471.9	 8868.0	...
5761134	  782.1	  471.9	 8875.0	...
5761135	  782.3	  472.2	 8878.0	...
5761136	  782.4	  472.3	 8879.0	...
5761137	  782.1	  472.2	 8879.0	...
5761138	  781.7	  471.8	 8877.0	...
5761139	  781.5	  471.5	 8875.0	...
5761140	  781.5	  471.7	 8873.0	...
5761141	  781.0	  472.0	 8871.0	...
5761142	  780.4	  472.2	 8877.0	...
5761143	  779.8	  471.6	 8883.0	...
5761144	  779.7	  471.0	 8890.0	...
5761145	  779.7	  470.5	 8890.0	...
5761146	  779.7	  470.5	 8886.0	...
5761147	  779.8	  470.6	 8882.0	...
5761148	  779.8	  470.6	 8880.0	...
5761149	  779.9	  470.7	 8883.0	...
5761150	  780.3	  470.8	 8886.0	...
5761151	  781.0	  470.9	 8882.0	...
5761152	  781.7	  470.8	 8877.0	...
5761153	  781.9	  470.7	 8878.0	...
5761154	  781.8	  470.5	 8884.0	...
5761155	  781.3	  470.4	 8892.0	...
5761156	  780.6	  470.2	 8893.0	...
5761157	  779.9	  470.4	 8892.0	...
5761158	  780.1	  470.5	 8887.0	...
5761159	  780.5	  470.6	 8882.0	...
5761160	  780.9	  470.5	 8884.0	...
5761161	  781.0	  470.6	 8886.0	...
5761162	  781.3	  470.7	 8888.0	...
5761163	  781.2	  470.9	 8886.0	...
5761164	  780.8	  471.3	 8885.0	...
5761165	  780.4	  471.6	 8883.0	...
5761166	  780.0	  471.5	 8882.0	...
5761167	  779.9	  471.4	 8882.0	...
5761168	  780.1	  471.2	 8883.0	...
5761169	  780.8	  471.2	 8888.0	...
5761170	  781.5	  471.0	 8893.0	...
5761171	  781.5	  470.8	 8898.0	...
5761172	  781.1	  470.0	 8898.0	...
5761173	  780.7	  469.4	 8897.0	...
5761174	  780.8	  469.3	 8895.0	...
5761175	  780.9	  469.8	 8891.0	...
5761176	  780.8	  470.4	 8888.0	...
5761177	  780.8	  470.6	 8886.0	...
5761178	  780.9	  470.7	 8884.0	...
5761179	  781.0	  470.8	 8884.0	...
5761180	  781.1	  471.4	 8885.0	...
5761181	  781.0	  472.0	 8886.0	...
5761182	  780.9	  472.1	 8886.0	...
5761183	  780.7	  471.5	 8884.0	...
5761184	  780.5	  471.6	 8882.0	...
5761185	  780.5	  472.3	 8884.0	...
5761186	  780.6	  472.9	 8892.0	...
5761187	  780.6	  472.3	 8901.0	...
5761188	  780.6	  471.6	 8900.0	...
5761189	  780.6	  471.0	 8894.0	...
5761190	  780.6	  471.0	 8889.0	...
5761191	  780.9	  471.2	 8889.0	...
5761192	  781.2	  471.4	 8889.0	...
5761193	  781.4	  471.2	 8888.0	...
5761194	  781.1	  470.8	 8887.0	...
5761195	  781.0	  470.9	 8887.0	...
5761196	  781.0	  471.6	 8885.0	...
5761197	  781.2	  472.3	 8882.0	...
5761198	  781.1	  472.5	 8880.0	...
5761199	  781.0	  472.4	 8875.0	...
5761200	  781.0	  472.1	 8870.0	...
5761201	  781.0	  471.8	 8869.0	...
5761202	  781.1	  471.5	 8873.0	...
5761203	  781.0	  471.2	 8878.0	...
5761204	  780.9	  470.9	 8879.0	...
5761205	  780.7	  471.0	 8880.0	...
5761206	  780.7	  470.6	 8880.0	...
5761207	  780.6	  470.2	 8879.0	...
5761208	  780.4	  469.8	 8880.0	...
5761209	  780.4	  470.0	 8881.0	...
5761210	  780.6	  470.2	 8882.0	...
5761211	  780.8	  470.4	 8883.0	...
5761212	  781.0	  470.3	 8883.0	...
5761213	  781.1	  470.0	 8884.0	...
5761214	  781.2	  469.6	 8885.0	...
5761215	  781.1	  469.2	 8881.0	...
5761216	  781.1	  470.0	 8878.0	...
5761217	  781.2	  470.8	 8875.0	...
5761218	  781.3	  471.6	 8875.0	...
5761219	  781.2	  471.6	 8875.0	...
5761220	  781.3	  471.6	 8875.0	...
5761221	  781.4	  471.6	 8875.0	...
5761222	  781.0	  470.7	 8875.0	...
5761223	  780.6	  469.6	 8876.0	...
5761224	  780.6	  468.6	 8877.0	...
5761225	  781.0	  468.2	 8879.0	...
5761226	  781.4	  468.3	 8883.0	...
5761227	  781.3	  468.7	 8887.0	...
5761228	  781.2	  469.3	 8889.0	...
5761229	  781.1	  469.8	 8888.0	...
5761230	  781.1	  469.9	 8886.0	...
5761231	  781.1	  469.9	 8883.0	...
5761232	  781.5	  469.7	 8878.0	...
5761233	  781.8	  469.5	 8874.0	...
5761234	  782.3	  469.3	 8873.0	...
5761235	  782.5	  469.1	 8875.0	...
5761236	  782.3	  468.3	 8876.0	...
5761237	  781.8	  467.6	 8878.0	...
5761238	  781.7	  466.8	 8879.0	...
5761239	  782.0	  466.8	 8879.0	...
5761240	  782.0	  467.0	 8878.0	...
5761241	  781.8	  467.4	 8877.0	...
5761242	  781.5	  467.8	 8876.0	...
5761243	  781.4	  467.7	 8877.0	...
5761244	  781.3	  467.5	 8877.0	...
5761245	  781.2	  467.3	 8875.0	...
5761246	  781.1	  467.3	 8873.0	...
5761247	  781.1	  467.3	 8872.0	...
5761248	  781.0	  467.3	 8875.0	...
5761249	  780.8	  467.4	 8873.0	...
5761250	  780.7	  467.5	 8868.0	...
5761251	  780.9	  467.7	 8863.0	...
5761252	  781.1	  467.9	 8865.0	...
5761253	  781.2	  467.7	 8868.0	...
5761254	  781.1	  467.4	 8868.0	...
5761255	  781.1	  467.1	 8863.0	...
5761256	  781.1	  467.0	 8858.0	...
5761257	  781.1	  467.3	 8855.0	...
5761258	  781.0	  467.6	 8856.0	...
5761259	  780.9	  467.8	 8857.0	...
5761260	  780.7	  467.7	 8857.0	...
5761261	  780.5	  468.0	 8854.0	...
5761262	  780.3	  468.4	 8850.0	...
5761263	  780.5	  469.3	 8848.0	...
5761264	  780.8	  469.9	 8848.0	...
5761265	  781.0	  470.6	 8851.0	...
5761266	  781.0	  470.7	 8853.0	...
5761267	  781.0	  469.9	 8852.0	...
5761268	  781.1	  469.3	 8857.0	...
5761269	  781.3	  468.6	 8863.0	...
5761270	  782.0	  468.8	 8867.0	...
5761271	  782.5	  468.9	 8865.0	...
5761272	  782.6	  468.9	 8863.0	...
5761273	  782.4	  468.8	 8863.0	...
5761274	  782.1	  468.8	 8864.0	...
5761275	  782.1	  469.0	 8861.0	...
5761276	  781.8	  469.2	 8856.0	...
5761277	  781.5	  469.7	 8848.0	...
5761278	  781.6	  470.6	 8842.0	...
5761279	  782.0	  471.6	 8840.0	...
5761280	  781.7	  472.5	 8841.0	...
5761281	  780.4	  473.9	 8842.0	...
5761282	  779.0	  475.2	 8844.0	...
5761283	  777.8	  477.0	 8845.0	...
5761284	  776.8	  478.1	 8847.0	...
5761285	  775.8	  479.2	 8847.0	...
5761286	  775.3	  479.5	 8848.0	...
5761287	  774.8	  479.3	 8849.0	...
5761288	  774.4	  479.2	 8850.0	...
5761289	  774.0	  479.6	 8852.0	...
5761290	  775.1	  480.1	 8854.0	...
5761291	  776.1	  480.6	 8855.0	...
5761292	  777.1	  480.5	 8853.0	...
5761293	  777.7	  480.5	 8851.0	...
5761294	  779.1	  480.5	 8850.0	...
5761295	  780.4	  480.4	 8849.0	...
5761296	  781.2	  480.2	 8849.0	...
5761297	  781.4	  479.9	 8850.0	...
5761298	  781.4	  479.8	 8849.0	...
5761299	  781.2	  479.7	 8849.0	...
5761300	  781.0	  479.7	 8848.0	...
5761301	  780.9	  479.6	 8848.0	...
5761302	  780.6	  479.4	 8847.0	...
5761303	  780.2	  479.3	 8846.0	...
5761304	  779.2	  479.3	 8846.0	...
5761305	  778.5	  479.1	 8851.0	...
5761306	  777.9	  478.7	 8855.0	...
5761307	  777.9	  478.3	 8859.0	...
5761308	  778.0	  478.3	 8860.0	...
5761309	  777.9	  478.4	 8860.0	...
5761310	  777.7	  478.4	 8858.0	...
5761311	  777.8	  478.4	 8856.0	...
5761312	  778.1	  478.2	 8853.0	...
5761313	  778.5	  478.1	 8852.0	...
5761314	  778.7	  477.9	 8845.0	...
5761315	  778.9	  477.7	 8839.0	...
5761316	  779.1	  478.3	 8837.0	...
5761317	  779.0	  478.9	 8841.0	...
5761318	  778.7	  479.6	 8846.0	...
5761319	  778.3	  479.5	 8846.0	...
5761320	  778.2	  479.7	 8846.0	...
5761321	  778.0	  480.0	 8846.0	...
5761322	  777.7	  480.4	 8846.0	...
5761323	  777.7	  480.4	 8847.0	...
5761324	  777.6	  480.1	 8850.0	...
5761325	  777.6	  479.8	 8851.0	...
5761326	  777.7	  479.6	 8851.0	...
5761327	  777.8	  479.6	 8849.0	...
5761328	  777.9	  479.6	 8849.0	...
5761329	  777.8	  479.6	 8849.0	...
5761330	  777.7	  479.6	 8849.0	...
5761331	  777.6	  479.6	 8848.0	...
5761332	  777.6	  479.5	 8848.0	...
5761333	  777.6	  479.5	 8849.0	...
5761334	  777.7	  479.6	 8849.0	...
5761335	  778.1	  479.0	 8849.0	...
5761336	  778.3	  478.4	 8849.0	...
5761337	  778.7	  478.0	 8848.0	...
5761338	  779.0	  478.3	 8848.0	...
5761339	  779.4	  478.5	 8847.0	...
5761340	  779.5	  478.5	 8845.0	...
5761341	  779.6	  478.9	 8842.0	...
5761342	  779.7	  479.7	 8843.0	...
5761343	  779.3	  480.5	 8849.0	...
5761344	  778.8	  480.8	 8855.0	...
5761345	  778.1	  480.9	 8859.0	...
5761346	  777.8	  480.9	 8861.0	...
5761347	  777.5	  480.6	 8863.0	...
5761348	  777.6	  480.3	 8862.0	...
5761349	  777.6	  480.0	 8860.0	...
5761350	  777.6	  480.1	 8858.0	...
5761351	  778.1	  480.2	 8858.0	...
5761352	  778.6	  480.3	 8859.0	...
5761353	  779.1	  480.2	 8858.0	...
5761354	  779.1	  480.2	 8857.0	...
5761355	  779.1	  480.0	 8856.0	...
5761356	  779.1	  479.8	 8854.0	...
5761357	  778.9	  479.4	 8854.0	...
5761358	  778.8	  479.3	 8858.0	...
5761359	  778.7	  479.0	 8863.0	...
5761360	  778.7	  478.9	 8865.0	...
5761361	  778.6	  478.7	 8863.0	...
5761362	  778.4	  478.1	 8861.0	...
5761363	  778.3	  477.5	 8861.0	...
5761364	  778.3	  477.2	 8861.0	...
5761365	  778.5	  477.3	 8860.0	...
5761366	  778.8	  478.6	 8859.0	...
5761367	  779.0	  479.8	 8859.0	...
5761368	  779.2	  481.0	 8859.0	...
5761369	  779.2	  481.1	 8860.0	...
5761370	  779.3	  481.3	 8861.0	...
5761371	  779.4	  481.4	 8856.0	...
5761372	  779.5	  480.7	 8852.0	...
5761373	  779.4	  479.7	 8847.0	...
5761374	  779.1	  478.6	 8846.0	...
5761375	  778.6	  478.4	 8844.0	...
5761376	  778.2	  478.4	 8843.0	...
5761377	  777.9	  478.4	 8844.0	...
5761378	  777.9	  478.2	 8848.0	...
5761379	  778.0	  478.2	 8852.0	...
5761380	  778.1	  478.5	 8855.0	...
5761381	  778.1	  479.0	 8857.0	...
5761382	  778.1	  479.4	 8859.0	...
5761383	  778.1	  479.6	 8857.0	...
5761384	  778.2	  479.8	 8854.0	...
5761385	  778.3	  480.0	 8849.0	...
5761386	  778.7	  480.1	 8847.0	...
5761387	  779.1	  480.1	 8844.0	...
5761388	  778.9	  479.8	 8843.0	...
5761389	  778.2	  479.4	 8843.0	...
5761390	  777.8	  479.0	 8844.0	...
5761391	  778.0	  479.3	 8845.0	...
5761392	  778.2	  479.8	 8845.0	...
5761393	  778.1	  480.2	 8842.0	...
5761394	  777.9	  479.9	 8840.0	...
5761395	  777.8	  479.6	 8840.0	...
5761396	  778.1	  479.2	 8841.0	...
5761397	  778.4	  479.0	 8843.0	...
5761398	  778.8	  478.7	 8844.0	...
5761399	  779.0	  478.6	 8843.0	...
5761400	  779.3	  478.5	 8843.0	...
5761401	  779.5	  478.4	 8842.0	...
5761402	  779.5	  478.4	 8842.0	...
5761403	  779.6	  478.7	 8841.0	...
5761404	  779.6	  479.1	 8842.0	...
5761405	  779.5	  479.4	 8845.0	...
5761406	  779.6	  479.5	 8847.0	...
5761407	  779.6	  479.5	 8849.0	...
5761408	  779.8	  479.8	 8849.0	...
MSG	5761409 0000 _ Number Off
5761409	  779.8	  480.0	 8848.0	...
5761410	  779.6	  479.6	 8848.0	...
5761411	  779.3	  479.0	 8847.0	...
5761412	  779.0	  478.5	 8845.0	...
5761413	  779.0	  478.4	 8844.0	...
5761414	  779.0	  478.4	 8843.0	...
5761415	  778.9	  478.4	 8841.0	...
5761416	  778.8	  478.5	 8843.0	...
5761417	  778.7	  478.6	 8847.0	...
5761418	  778.9	  478.5	 8849.0	...
5761419	  778.9	  478.4	 8843.0	...
5761420	  778.8	  478.3	 8838.0	...
5761421	  778.5	  478.3	 8834.0	...
5761422	  778.4	  478.4	 8834.0	...
5761423	  778.3	  478.7	 8835.0	...
5761424	  778.3	  479.0	 8836.0	...
5761425	  778.2	  479.0	 8837.0	...
5761426	  778.6	  478.4	 8841.0	...
5761427	  779.3	  477.8	 8845.0	...
5761428	  779.9	  477.3	 8848.0	...
5761429	  779.9	  477.2	 8847.0	...
5761430	  779.9	  477.0	 8845.0	...
5761431	  780.0	  476.8	 8842.0	...
5761432	  780.1	  476.8	 8841.0	...
5761433	  779.9	  477.1	 8841.0	...
5761434	  779.6	  477.3	 8843.0	...
5761435	  779.3	  477.4	 8844.0	...
5761436	  779.3	  477.3	 8842.0	...
5761437	  779.4	  478.0	 8841.0	...
5761438	  779.4	  478.7	 8841.0	...
5761439	  779.3	  478.2	 8842.0	...
5761440	  779.2	  476.9	 8842.0	...
5761441	  779.2	  476.5	 8842.0	...
5761442	  779.5	  477.3	 8842.0	...
5761443	  779.8	  478.1	 8841.0	...
5761444	  780.0	  478.1	 8840.0	...
5761445	  780.0	  478.1	 8842.0	...
5761446	  780.1	  478.3	 8845.0	...
5761447	  780.1	  478.5	 8847.0	...
5761448	  780.2	  478.9	 8846.0	...
5761449	  780.4	  478.9	 8848.0	...
5761450	  780.3	  478.4	 8850.0	...
5761451	  779.9	  476.8	 8852.0	...
5761452	  779.3	  475.3	 8852.0	...
5761453	  778.8	  475.1	 8853.0	...
5761454	  779.0	  475.7	 8855.0	...
5761455	  779.4	  475.8	 8856.0	...
5761456	  779.9	  475.2	 8857.0	...
5761457	  779.9	  474.6	 8857.0	...
5761458	  779.8	  474.7	 8858.0	...
5761459	  779.5	  475.0	 8861.0	...
5761460	  779.2	  475.6	 8863.0	...
5761461	  779.0	  476.2	 8866.0	...
5761462	  778.9	  476.7	 8866.0	...
5761463	  778.9	  476.7	 8865.0	...
5761464	  778.7	  476.8	 8863.0	...
5761465	  778.5	  476.9	 8857.0	...
5761466	  778.4	  477.6	 8855.0	...
5761467	  778.5	  478.3	 8855.0	...
5761468	  778.9	  478.3	 8859.0	...
5761469	  779.1	  477.8	 8852.0	...
5761470	  779.2	  477.3	 8842.0	...
5761471	  779.1	  477.2	 8837.0	...
5761472	  779.1	  477.1	 8842.0	...
5761473	  779.7	  477.8	 8840.0	...
5761474	  780.3	  478.7	 8832.0	...
5761475	  780.8	  479.6	 8824.0	...
5761476	  780.8	  479.6	 8822.0	...
5761477	  781.0	  479.3	 8820.0	...
5761478	  781.0	  478.9	 8825.0	...
5761479	  780.9	  478.4	 8833.0	...
5761480	  780.7	  478.3	 8837.0	...
5761481	  780.5	  478.3	 8836.0	...
5761482	  780.3	  478.3	 8836.0	...
5761483	  780.3	  478.4	 8839.0	...
5761484	  780.5	  478.5	 8839.0	...
5761485	  780.7	  478.5	 8837.0	...
5761486	  780.6	  478.2	 8836.0	...
5761487	  780.6	  477.9	 8835.0	...
5761488	  780.6	  477.7	 8834.0	...
5761489	  780.6	  477.8	 8833.0	...
5761490	  780.4	  478.0	 8833.0	...
5761491	  780.1	  478.1	 8834.0	...
5761492	  780.3	  478.5	 8835.0	...
5761493	  780.6	  478.8	 8836.0	...
5761494	  781.0	  479.1	 8836.0	...
5761495	  781.0	  479.1	 8836.0	...
5761496	  780.8	  479.1	 8836.0	...
5761497	  780.5	  479.3	 8837.0	...
5761498	  780.7	  479.3	 8838.0	...
5761499	  781.4	  479.5	 8838.0	...
5761500	  782.0	  479.7	 8833.0	...
5761501	  782.3	  479.7	 8829.0	...
5761502	  782.3	  479.4	 8824.0	...
5761503	  782.1	  478.9	 8824.0	...
5761504	  781.8	  478.6	 8824.0	...
5761505	  781.5	  478.6	 8825.0	...
5761506	  781.4	  478.9	 8824.0	...
5761507	  781.5	  479.4	 8823.0	...
5761508	  781.5	  479.6	 8823.0	...
5761509	  781.5	  479.7	 8823.0	...
5761510	  781.6	  479.5	 8819.0	...
5761511	  781.6	  479.4	 8815.0	...
5761512	  781.7	  479.4	 8811.0	...
5761513	  781.6	  479.4	 8810.0	...
5761514	  781.5	  479.4	 8814.0	...
5761515	  781.7	  479.4	 8819.0	...
5761516	  782.0	  479.3	 8819.0	...
5761517	  782.1	  479.1	 8816.0	...
5761518	  782.0	  478.7	 8813.0	...
5761519	  781.8	  478.5	 8815.0	...
5761520	  781.8	  478.6	 8816.0	...
5761521	  781.7	  478.5	 8815.0	...
5761522	  781.6	  478.2	 8814.0	...
5761523	  781.2	  477.8	 8813.0	...
5761524	  780.8	  477.6	 8814.0	...
5761525	  781.1	  477.4	 8815.0	...
5761526	  781.6	  477.4	 8816.0	...
5761527	  782.3	  477.4	 8817.0	...
5761528	  782.5	  477.5	 8817.0	...
5761529	  782.6	  477.5	 8812.0	...
5761530	  782.5	  477.5	 8807.0	...
5761531	  782.3	  477.7	 8804.0	...
5761532	  781.9	  477.9	 8805.0	...
5761533	  781.5	  478.1	 8806.0	...
5761534	  781.3	  478.1	 8807.0	...
5761535	  781.2	  478.2	 8809.0	...
5761536	  781.3	  478.5	 8812.0	...
5761537	  781.3	  479.2	 8812.0	...
5761538	  781.3	  479.6	 8811.0	...
5761539	  781.4	  479.6	 8808.0	...
5761540	  781.6	  479.1	 8801.0	...
5761541	  781.7	  478.9	 8797.0	...
5761542	  781.7	  479.0	 8794.0	...
5761543	  781.5	  479.0	 8795.0	...
5761544	  781.6	  478.9	 8796.0	...
5761545	  781.7	  478.8	 8798.0	...
5761546	  781.7	  478.7	 8793.0	...
5761547	  781.7	  478.6	 8789.0	...
5761548	  782.0	  478.4	 8784.0	...
5761549	  782.4	  478.3	 8785.0	...
5761550	  782.7	  477.8	 8787.0	...
5761551	  782.9	  477.3	 8789.0	...
5761552	  782.9	  476.8	 8789.0	...
5761553	  782.7	  476.7	 8787.0	...
5761554	  782.2	  476.8	 8785.0	...
5761555	  781.8	  476.8	 8787.0	...
5761556	  781.9	  476.8	 8788.0	...
5761557	  782.1	  476.8	 8787.0	...
5761558	  782.5	  477.1	 8785.0	...
5761559	  782.6	  477.3	 8784.0	...
5761560	  782.5	  477.4	 8785.0	...
5761561	  782.3	  477.4	 8788.0	...
5761562	  782.1	  477.1	 8790.0	...
5761563	  782.2	  476.7	 8792.0	...
5761564	  782.4	  476.6	 8792.0	...
5761565	  782.5	  477.0	 8790.0	...
5761566	  782.3	  477.6	 8782.0	...
5761567	  782.1	  478.1	 8774.0	...
5761568	  782.5	  478.2	 8768.0	...
5761569	  783.1	  478.0	 8768.0	...
5761570	  783.5	  477.6	 8769.0	...
5761571	  783.3	  477.4	 8771.0	...
5761572	  783.1	  477.8	 8772.0	...
5761573	  783.3	  478.2	 8772.0	...
5761574	  783.4	  478.6	 8771.0	...
5761575	  783.4	  478.6	 8771.0	...
5761576	  783.4	  478.5	 8770.0	...
5761577	  783.4	  478.8	 8769.0	...
5761578	  783.4	  479.2	 8767.0	...
5761579	  783.5	  479.0	 8766.0	...
5761580	  783.5	  478.6	 8767.0	...
5761581	  783.6	  478.3	 8770.0	...
5761582	  784.0	  478.4	 8774.0	...
5761583	  784.4	  478.6	 8776.0	...
5761584	  784.6	  478.7	 8775.0	...
5761585	  784.0	  477.5	 8772.0	...
5761586	  783.3	  476.3	 8772.0	...
5761587	  783.2	  475.4	 8775.0	...
5761588	  783.6	  475.9	 8777.0	...
5761589	  784.0	  476.4	 8777.0	...
5761590	  783.9	  476.5	 8777.0	...
5761591	  783.8	  476.6	 8777.0	...
5761592	  783.7	  476.2	 8773.0	...
5761593	  783.8	  476.1	 8769.0	...
5761594	  783.9	  476.0	 8766.0	...
5761595	  784.1	  476.2	 8766.0	...
5761596	  784.3	  476.2	 8766.0	...
5761597	  784.5	  476.6	 8766.0	...
5761598	  784.5	  477.1	 8766.0	...
5761599	  784.5	  477.6	 8767.0	...
5761600	  784.3	  477.5	 8770.0	...
5761601	  784.1	  476.9	 8772.0	...
5761602	  784.1	  476.8	 8774.0	...
5761603	  784.2	  476.7	 8776.0	...
5761604	  784.6	  477.0	 8776.0	...
5761605	  784.8	  477.1	 8770.0	...
5761606	  785.0	  477.0	 8765.0	...
5761607	  784.9	  476.9	 8761.0	...
5761608	  784.9	  476.8	 8762.0	...
5761609	  784.9	  476.6	 8764.0	...
5761610	  784.9	  476.3	 8765.0	...
5761611	  784.7	  476.6	 8764.0	...
5761612	  784.6	  477.2	 8763.0	...
5761613	  784.4	  477.7	 8762.0	...
5761614	  784.5	  477.8	 8758.0	...
5761615	  785.0	  477.2	 8755.0	...
5761616	  785.5	  476.6	 8752.0	...
5761617	  785.6	  476.0	 8752.0	...
MSG	5761618 0000 _ Number On
5761618	  785.2	  476.6	 8750.0	...
5761619	  785.1	  477.1	 8748.0	...
5761620	  785.4	  477.6	 8745.0	...
5761621	  785.6	  477.5	 8743.0	...
5761622	  785.6	  477.5	 8742.0	...
5761623	  785.3	  477.4	 8740.0	...
5761624	  785.0	  477.3	 8742.0	...
5761625	  784.7	  477.2	 8743.0	...
5761626	  784.8	  476.7	 8743.0	...
5761627	  784.9	  476.3	 8742.0	...
5761628	  784.9	  476.3	 8741.0	...
5761629	  785.3	  477.1	 8741.0	...
5761630	  785.6	  478.0	 8735.0	...
5761631	  786.0	  478.5	 8729.0	...
5761632	  785.9	  478.5	 8724.0	...
5761633	  785.9	  478.3	 8723.0	...
5761634	  785.8	  478.1	 8723.0	...
5761635	  785.6	  477.9	 8722.0	...
5761636	  785.6	  478.1	 8721.0	...
5761637	  785.6	  478.5	 8723.0	...
5761638	  785.5	  478.5	 8726.0	...
5761639	  785.4	  478.1	 8725.0	...
5761640	  785.3	  477.5	 8722.0	...
5761641	  785.3	  477.2	 8719.0	...
5761642	  785.8	  476.9	 8721.0	...
5761643	  786.2	  477.1	 8723.0	...
5761644	  786.4	  477.2	 8728.0	...
5761645	  786.1	  477.3	 8731.0	...
5761646	  786.0	  477.3	 8735.0	...
5761647	  786.2	  477.5	 8736.0	...
5761648	  786.1	  477.6	 8733.0	...
5761649	  785.8	  477.6	 8729.0	...
5761650	  785.8	  478.2	 8726.0	...
5761651	  785.9	  479.0	 8725.0	...
5761652	  786.0	  479.8	 8724.0	...
5761653	  786.3	  479.7	 8724.0	...
5761654	  786.8	  479.3	 8724.0	...
5761655	  787.4	  478.7	 8720.0	...
5761656	  787.5	  478.3	 8715.0	...
5761657	  786.9	  478.3	 8711.0	...
5761658	  786.3	  478.4	 8715.0	...
5761659	  785.7	  478.4	 8719.0	...
5761660	  785.6	  478.5	 8722.0	...
5761661	  786.4	  478.5	 8722.0	...
5761662	  787.3	  478.5	 8719.0	...
5761663	  787.4	  478.5	 8717.0	...
5761664	  786.7	  478.7	 8714.0	...
5761665	  786.0	  478.9	 8712.0	...
5761666	  786.1	  479.0	 8708.0	...
5761667	  786.2	  479.1	 8705.0	...
5761668	  786.4	  479.2	 8704.0	...
5761669	  786.6	  479.2	 8703.0	...
5761670	  786.8	  479.2	 8703.0	...
5761671	  786.9	  479.2	 8701.0	...
5761672	  787.0	  479.2	 8700.0	...
5761673	  787.0	  478.3	 8698.0	...
5761674	  786.9	  477.4	 8696.0	...
5761675	  785.6	  476.4	 8695.0	...
5761676	  784.5	  476.2	 8695.0	...
5761677	  782.6	  475.1	 8694.0	...
5761678	  781.7	  474.0	 8694.0	...
5761679	  780.8	  472.9	 8694.0	...
5761680	  780.6	  473.0	 8695.0	...
5761681	  780.7	  473.1	 8695.0	...
5761682	  780.7	  472.8	 8696.0	...
5761683	  780.6	  472.2	 8697.0	...
5761684	  780.5	  471.7	 8697.0	...
5761685	  780.8	  471.5	 8696.0	...
5761686	  781.3	  471.2	 8695.0	...
5761687	  782.0	  471.8	 8695.0	...
5761688	  782.2	  472.7	 8693.0	...
5761689	  782.6	  474.0	 8688.0	...
5761690	  782.9	  474.5	 8680.0	...
5761691	  783.3	  475.3	 8675.0	...
5761692	  784.0	  475.6	 8672.0	...
5761693	  784.5	  475.0	 8672.0	...
5761694	  784.4	  474.1	 8672.0	...
5761695	  783.8	  473.9	 8672.0	...
5761696	  783.4	  474.5	 8672.0	...
5761697	  783.4	  475.1	 8675.0	...
5761698	  783.5	  475.1	 8678.0	...
5761699	  783.6	  474.9	 8682.0	...
5761700	  783.3	  474.7	 8682.0	...
5761701	  782.9	  474.6	 8681.0	...
5761702	  782.6	  475.0	 8680.0	...
5761703	  782.7	  475.3	 8681.0	...
5761704	  782.7	  476.4	 8683.0	...
5761705	  782.8	  477.4	 8684.0	...
5761706	  783.0	  478.4	 8684.0	...
5761707	  783.2	  478.4	 8683.0	...
5761708	  783.4	  478.2	 8682.0	...
5761709	  783.4	  478.1	 8676.0	...
5761710	  783.4	  477.5	 8671.0	...
5761711	  783.4	  477.0	 8666.0	...
5761712	  783.3	  476.5	 8666.0	...
5761713	  783.3	  476.8	 8666.0	...
5761714	  783.2	  476.9	 8667.0	...
5761715	  783.1	  477.0	 8668.0	...
5761716	  783.3	  477.0	 8669.0	...
5761717	  783.7	  477.0	 8669.0	...
5761718	  784.3	  477.0	 8670.0	...
5761719	  784.6	  477.0	 8671.0	...
5761720	  784.9	  477.1	 8670.0	...
5761721	  784.8	  477.2	 8667.0	...
5761722	  784.4	  477.4	 8664.0	...
5761723	  784.1	  477.5	 8661.0	...
5761724	  783.8	  478.0	 8659.0	...
5761725	  783.9	  478.5	 8658.0	...
5761726	  783.9	  479.0	 8657.0	...
5761727	  784.0	  479.9	 8655.0	...
5761728	  784.1	  480.7	 8650.0	...
5761729	  784.1	  481.1	 8646.0	...
5761730	  784.0	  480.0	 8647.0	...
5761731	  783.9	  478.8	 8655.0	...
5761732	  783.9	  478.4	 8662.0	...
5761733	  784.0	  478.6	 8670.0	...
5761734	  784.7	  478.9	 8673.0	...
5761735	  785.3	  479.0	 8668.0	...
5761736	  785.5	  479.1	 8661.0	...
5761737	  785.0	  479.1	 8652.0	...
5761738	  784.5	  478.8	 8651.0	...
5761739	  784.5	  478.6	 8650.0	...
5761740	  785.6	  479.7	 8647.0	...
5761741	  786.7	  481.0	 8643.0	...
5761742	  787.1	  481.4	 8639.0	...
5761743	  786.2	  480.0	 8638.0	...
5761744	  784.9	  478.7	 8635.0	...
5761745	  784.2	  478.2	 8634.0	...
5761746	  784.0	  478.2	 8632.0	...
5761747	  784.4	  479.2	 8632.0	...
5761748	  784.8	  480.4	 8632.0	...
5761749	  785.1	  480.9	 8632.0	...
5761750	  785.0	  479.7	 8638.0	...
5761751	  785.0	  478.4	 8645.0	...
5761752	  785.0	  478.0	 8645.0	...
5761753	  784.7	  479.1	 8641.0	...
5761754	  784.4	  480.2	 8637.0	...
5761755	  783.9	  480.8	 8639.0	...
5761756	  783.8	  480.7	 8630.0	...
5761757	  784.1	  480.5	 8623.0	...
5761758	  784.4	  480.6	 8616.0	...
5761759	  785.0	  480.6	 8618.0	...
5761760	  785.2	  480.6	 8619.0	...
5761761	  785.4	  480.6	 8619.0	...
5761762	  785.5	  480.6	 8618.0	...
5761763	  786.0	  480.6	 8615.0	...
5761764	  786.6	  480.6	 8611.0	...
5761765	  787.2	  480.7	 8607.0	...
5761766	  786.6	  480.9	 8610.0	...
5761767	  785.8	  481.2	 8616.0	...
5761768	  785.0	  481.3	 8620.0	...
5761769	  785.0	  481.3	 8619.0	...
5761770	  784.9	  481.3	 8616.0	...
5761771	  784.8	  481.4	 8612.0	...
5761772	  784.7	  481.6	 8608.0	...
5761773	  785.0	  481.6	 8606.0	...
5761774	  785.3	  481.6	 8606.0	...
5761775	  785.5	  481.4	 8607.0	...
5761776	  785.5	  481.3	 8607.0	...
5761777	  785.1	  481.2	 8609.0	...
5761778	  784.7	  481.4	 8610.0	...
5761779	  784.4	  481.7	 8606.0	...
5761780	  784.5	  481.8	 8602.0	...
5761781	  784.5	  482.2	 8598.0	...
5761782	  784.5	  482.4	 8598.0	...
5761783	  784.3	  482.4	 8597.0	...
5761784	  784.1	  482.5	 8596.0	...
5761785	  783.9	  482.7	 8596.0	...
5761786	  783.7	  482.8	 8596.0	...
5761787	  783.5	  482.6	 8595.0	...
5761788	  783.0	  482.6	 8594.0	...
5761789	  782.9	  482.6	 8593.0	...
5761790	  782.9	  482.5	 8593.0	...
5761791	  783.4	  482.4	 8593.0	...
5761792	  783.7	  482.3	 8592.0	...
5761793	  783.9	  482.3	 8591.0	...
5761794	  784.1	  482.1	 8589.0	...
5761795	  784.5	  482.0	 8593.0	...
5761796	  784.8	  481.8	 8598.0	...
5761797	  784.7	  481.7	 8594.0	...
5761798	  784.7	  482.2	 8583.0	...
5761799	  784.7	  482.7	 8571.0	...
5761800	  784.7	  483.2	 8568.0	...
5761801	  784.8	  483.2	 8569.0	...
5761802	  784.9	  483.2	 8568.0	...
5761803	  784.7	  482.4	 8567.0	...
5761804	  784.4	  481.6	 8569.0	...
5761805	  784.1	  480.8	 8573.0	...
5761806	  784.1	  480.9	 8576.0	...
5761807	  784.3	  481.0	 8576.0	...
5761808	  784.5	  481.7	 8575.0	...
5761809	  784.7	  482.3	 8575.0	...
5761810	  784.6	  482.8	 8575.0	...
5761811	  784.4	  482.5	 8572.0	...
5761812	  784.2	  482.1	 8569.0	...
5761813	  784.1	  482.2	 8566.0	...
5761814	  784.3	  482.7	 8565.0	...
5761815	  784.6	  482.9	 8563.0	...
5761816	  784.9	  482.8	 8560.0	...
5761817	  785.0	  482.5	 8557.0	...
5761818	  784.7	  482.4	 8558.0	...
5761819	  784.6	  482.4	 8558.0	...
5761820	  784.6	  483.0	 8554.0	...
5761821	  784.7	  483.6	 8550.0	...
5761822	  785.0	  484.0	 8547.0	...
5761823	  785.2	  483.8	 8548.0	...
5761824	  784.8	  483.7	 8547.0	...
5761825	  784.3	  483.7	 8545.0	...
5761826	  783.7	  483.8	 8543.0	...
5761827	  783.5	  483.8	 8538.0	...
5761828	  783.3	  483.8	 8532.0	...
5761829	  783.2	  483.9	 8527.0	...
5761830	  783.2	  483.9	 8528.0	...
5761831	  783.4	  483.8	 8529.0	...
5761832	  783.7	  483.7	 8530.0	...
5761833	  784.0	  483.7	 8530.0	...
5761834	  784.2	  484.4	 8531.0	...
5761835	  784.4	  485.1	 8532.0	...
5761836	  784.4	  485.3	 8533.0	...
5761837	  784.4	  484.9	 8533.0	...
5761838	  784.7	  484.1	 8533.0	...
5761839	  785.0	  483.7	 8533.0	...
5761840	  785.0	  483.4	 8533.0	...
5761841	  784.6	  483.4	 8533.0	...
5761842	  783.8	  483.3	 8533.0	...
5761843	  783.1	  483.4	 8530.0	...
5761844	  782.6	  483.4	 8525.0	...
5761845	  782.3	  483.5	 8520.0	...
5761846	  782.1	  483.6	 8520.0	...
5761847	  782.1	  483.9	 8522.0	...
5761848	  782.3	  484.0	 8525.0	...
5761849	  782.5	  484.0	 8522.0	...
5761850	  782.8	  483.7	 8517.0	...
5761851	  783.0	  483.4	 8510.0	...
5761852	  783.1	  483.1	 8509.0	...
5761853	  783.1	  483.1	 8507.0	...
5761854	  783.8	  483.1	 8505.0	...
5761855	  784.5	  483.2	 8503.0	...
5761856	  785.1	  483.4	 8507.0	...
5761857	  785.1	  483.4	 8512.0	...
5761858	  785.0	  483.1	 8516.0	...
5761859	  784.4	  482.9	 8516.0	...
5761860	  783.9	  483.0	 8516.0	...
5761861	  783.5	  483.0	 8515.0	...
5761862	  783.5	  482.9	 8513.0	...
5761863	  783.5	  482.8	 8510.0	...
5761864	  783.5	  482.6	 8507.0	...
5761865	  783.6	  482.6	 8505.0	...
5761866	  783.8	  482.5	 8504.0	...
5761867	  783.8	  482.5	 8500.0	...
5761868	  783.6	  483.0	 8497.0	...
5761869	  783.5	  483.4	 8495.0	...
5761870	  783.5	  484.0	 8494.0	...
5761871	  783.7	  484.1	 8492.0	...
5761872	  783.8	  484.2	 8489.0	...
5761873	  783.9	  484.1	 8488.0	...
5761874	  784.0	  484.0	 8486.0	...
5761875	  784.2	  483.8	 8483.0	...
5761876	  784.3	  483.8	 8479.0	...
5761877	  784.4	  484.3	 8477.0	...
5761878	  784.5	  484.8	 8477.0	...
5761879	  784.6	  485.1	 8482.0	...
5761880	  784.6	  485.0	 8487.0	...
5761881	  784.5	  484.9	 8490.0	...
5761882	  784.4	  484.5	 8488.0	...
5761883	  784.3	  484.1	 8486.0	...
5761884	  783.9	  483.7	 8486.0	...
5761885	  783.9	  483.7	 8487.0	...
5761886	  783.9	  483.6	 8485.0	...
5761887	  784.2	  484.2	 8479.0	...
5761888	  784.4	  485.3	 8472.0	...
5761889	  784.5	  486.4	 8470.0	...
5761890	  784.3	  485.7	 8471.0	...
5761891	  784.0	  484.2	 8472.0	...
5761892	  783.7	  482.7	 8473.0	...
5761893	  783.7	  482.6	 8474.0	...
5761894	  784.2	  483.6	 8471.0	...
5761895	  785.0	  484.5	 8469.0	...
5761896	  785.6	  485.1	 8465.0	...
5761897	  785.4	  485.2	 8463.0	...
5761898	  785.0	  485.2	 8469.0	...
5761899	  784.7	  485.3	 8476.0	...
5761900	  784.6	  485.1	 8482.0	...
5761901	  784.5	  485.0	 8481.0	...
5761902	  784.7	  484.4	 8475.0	...
5761903	  784.9	  484.0	 8469.0	...
5761904	  785.1	  484.0	 8465.0	...
5761905	  785.0	  485.1	 8465.0	...
5761906	  785.0	  486.2	 8465.0	...
5761907	  784.8	  486.8	 8463.0	...
5761908	  784.7	  486.7	 8458.0	...
5761909	  784.6	  486.6	 8453.0	...
5761910	  784.6	  486.5	 8450.0	...
5761911	  784.5	  485.5	 8452.0	...
5761912	  784.4	  484.4	 8454.0	...
5761913	  784.3	  483.4	 8456.0	...
5761914	  784.1	  483.5	 8454.0	...
5761915	  784.0	  483.8	 8451.0	...
5761916	  784.0	  484.6	 8447.0	...
5761917	  784.1	  485.2	 8446.0	...
5761918	  784.2	  485.5	 8449.0	...
5761919	  784.3	  485.4	 8452.0	...
5761920	  784.3	  485.4	 8455.0	...
MSG	5761921 0000 _ Number Off
5761921	  784.4	  485.4	 8455.0	...
5761922	  784.1	  485.6	 8448.0	...
5761923	  783.7	  485.8	 8441.0	...
5761924	  783.7	  485.7	 8435.0	...
5761925	  784.5	  485.4	 8436.0	...
5761926	  785.3	  485.1	 8437.0	...
5761927	  785.6	  485.0	 8435.0	...
5761928	  785.1	  484.9	 8434.0	...
5761929	  784.5	  485.0	 8432.0	...
5761930	  784.0	  485.1	 8432.0	...
5761931	  783.7	  485.2	 8434.0	...
5761932	  783.3	  485.6	 8436.0	...
5761933	  783.3	  485.9	 8434.0	...
5761934	  783.4	  486.9	 8431.0	...
5761935	  783.7	  487.3	 8427.0	...
5761936	  783.8	  487.6	 8428.0	...
5761937	  783.5	  487.2	 8428.0	...
5761938	  783.3	  487.1	 8431.0	...
5761939	  783.4	  487.2	 8435.0	...
5761940	  783.7	  487.2	 8437.0	...
5761941	  784.2	  487.0	 8434.0	...
5761942	  784.7	  486.8	 8432.0	...
5761943	  785.1	  486.7	 8429.0	...
5761944	  785.1	  486.7	 8428.0	...
5761945	  785.0	  486.7	 8426.0	...
5761946	  784.9	  486.6	 8427.0	...
5761947	  784.8	  486.3	 8427.0	...
5761948	  784.9	  486.2	 8427.0	...
5761949	  785.0	  486.1	 8428.0	...
5761950	  785.0	  486.3	 8428.0	...
5761951	  784.8	  486.3	 8431.0	...
5761952	  784.9	  486.3	 8434.0	...
5761953	  785.1	  486.4	 8433.0	...
5761954	  785.0	  487.0	 8430.0	...
5761955	  784.5	  487.2	 8429.0	...
5761956	  784.0	  487.4	 8431.0	...
5761957	  783.8	  487.1	 8433.0	...
5761958	  783.9	  487.0	 8429.0	...
5761959	  784.2	  486.6	 8425.0	...
5761960	  784.5	  486.3	 8421.0	...
5761961	  784.7	  486.0	 8418.0	...
5761962	  785.7	  486.4	 8416.0	...
5761963	  786.8	  487.0	 8414.0	...
5761964	  788.4	  487.2	 8415.0	...
5761965	  789.3	  486.7	 8415.0	...
5761966	  790.4	  486.3	 8416.0	...
5761967	  792.1	  486.2	 8415.0	...
5761968	  794.4	  485.9	 8414.0	...
5761969	  796.8	  485.7	 8413.0	...
5761970	  798.2	  485.5	 8412.0	...
5761971	  799.9	  485.7	 8411.0	...
5761972	  801.2	  486.0	 8411.0	...
5761973	  802.6	  486.9	 8412.0	...
5761974	  802.7	  487.6	 8412.0	...
5761975	  802.8	  488.5	 8412.0	...
5761976	  802.6	  488.8	 8412.0	...
5761977	  802.4	  489.1	 8415.0	...
5761978	  801.2	  489.1	 8418.0	...
5761979	  799.5	  488.4	 8421.0	...
5761980	  797.7	  487.7	 8421.0	...
5761981	  796.4	  487.4	 8418.0	...
5761982	  795.4	  488.0	 8414.0	...
5761983	  794.3	  488.2	 8410.0	...
5761984	  793.6	  487.5	 8410.0	...
5761985	  793.0	  486.8	 8409.0	...
5761986	  792.8	  486.5	 8409.0	...
5761987	  792.6	  486.4	 8404.0	...
5761988	  792.5	  486.5	 8399.0	...
5761989	  793.0	  486.4	 8394.0	...
5761990	  793.6	  486.3	 8394.0	...
5761991	  794.2	  486.2	 8396.0	...
5761992	  794.5	  486.2	 8398.0	...
5761993	  794.7	  486.2	 8400.0	...
5761994	  795.0	  486.8	 8400.0	...
5761995	  795.3	  487.2	 8400.0	...
5761996	  795.8	  487.6	 8400.0	...
5761997	  796.2	  487.3	 8399.0	...
5761998	  796.7	  488.2	 8397.0	...
5761999	  797.0	  489.1	 8395.0	...
5762000	  797.3	  489.5	 8395.0	...
5762001	  797.4	  488.9	 8396.0	...
5762002	  797.2	  488.2	 8396.0	...
5762003	  796.5	  488.0	 8395.0	...
5762004	  795.9	  487.9	 8395.0	...
5762005	  795.5	  487.6	 8392.0	...
5762006	  796.0	  487.4	 8390.0	...
5762007	  796.4	  487.3	 8387.0	...
5762008	  796.4	  487.0	 8387.0	...
5762009	  796.1	  486.8	 8386.0	...
5762010	  795.8	  486.6	 8386.0	...
5762011	  796.0	  486.8	 8386.0	...
5762012	  796.2	  488.1	 8387.0	...
5762013	  796.3	  489.2	 8388.0	...
5762014	  796.3	  490.2	 8389.0	...
5762015	  796.1	  490.1	 8389.0	...
5762016	  796.0	  490.0	 8390.0	...
5762017	  796.0	  489.7	 8391.0	...
5762018	  795.8	  489.6	 8389.0	...
5762019	  795.5	  489.2	 8385.0	...
5762020	  795.3	  489.1	 8381.0	...
5762021	  795.4	  489.5	 8378.0	...
5762022	  795.9	  490.1	 8378.0	...
5762023	  796.3	  490.3	 8378.0	...
5762024	  796.5	  489.9	 8376.0	...
5762025	  796.3	  489.5	 8376.0	...
5762026	  796.1	  489.4	 8376.0	...
5762027	  796.0	  489.0	 8377.0	...
5762028	  795.9	  488.7	 8375.0	...
5762029	  795.9	  489.0	 8374.0	...
5762030	  795.9	  489.5	 8373.0	...
5762031	  795.9	  490.2	 8373.0	...
5762032	  795.9	  490.1	 8375.0	...
5762033	  795.8	  489.9	 8377.0	...
5762034	  795.8	  489.7	 8378.0	...
5762035	  795.8	  489.8	 8378.0	...
5762036	  796.0	  490.0	 8377.0	...
5762037	  796.3	  490.2	 8377.0	...
5762038	  796.5	  490.3	 8378.0	...
5762039	  796.5	  490.4	 8378.0	...
5762040	  796.5	  490.3	 8378.0	...
5762041	  796.6	  490.3	 8377.0	...
5762042	  796.7	  490.3	 8376.0	...
5762043	  797.0	  490.3	 8373.0	...
5762044	  797.3	  490.2	 8370.0	...
5762045	  797.4	  490.2	 8366.0	...
5762046	  797.4	  490.2	 8365.0	...
5762047	  797.3	  490.3	 8363.0	...
5762048	  797.3	  490.5	 8361.0	...
5762049	  796.9	  490.6	 8363.0	...
5762050	  796.4	  490.5	 8366.0	...
5762051	  795.8	  490.8	 8370.0	...
5762052	  795.7	  491.1	 8368.0	...
5762053	  795.6	  491.2	 8366.0	...
5762054	  795.6	  491.0	 8367.0	...
5762055	  795.5	  490.8	 8370.0	...
5762056	  795.4	  491.2	 8372.0	...
5762057	  795.4	  491.5	 8371.0	...
5762058	  795.5	  491.7	 8370.0	...
5762059	  795.5	  491.5	 8370.0	...
5762060	  795.7	  491.5	 8368.0	...
5762061	  795.8	  491.3	 8367.0	...
5762062	  796.0	  491.1	 8365.0	...
5762063	  795.9	  491.0	 8365.0	...
5762064	  796.1	  491.1	 8364.0	...
5762065	  796.3	  491.5	 8363.0	...
5762066	  796.1	  491.8	 8362.0	...
5762067	  795.4	  492.2	 8362.0	...
5762068	  794.7	  492.2	 8363.0	...
5762069	  794.8	  492.3	 8364.0	...
5762070	  795.3	  492.4	 8365.0	...
5762071	  795.8	  492.7	 8365.0	...
5762072	  795.6	  493.0	 8363.0	...
5762073	  795.2	  492.9	 8361.0	...
5762074	  794.9	  492.5	 8358.0	...
5762075	  794.5	  492.1	 8357.0	...
5762076	  794.4	  491.9	 8357.0	...
5762077	  794.3	  491.7	 8357.0	...
5762078	  794.3	  491.3	 8359.0	...
5762079	  794.6	  490.9	 8362.0	...
5762080	  795.0	  491.4	 8365.0	...
5762081	  795.4	  492.2	 8366.0	...
5762082	  795.4	  493.1	 8366.0	...
5762083	  795.3	  493.1	 8366.0	...
5762084	  795.3	  493.2	 8366.0	...
5762085	  795.3	  493.3	 8367.0	...
5762086	  795.3	  493.3	 8368.0	...
5762087	  795.2	  493.1	 8369.0	...
5762088	  794.9	  493.0	 8369.0	...
5762089	  794.7	  492.9	 8365.0	...
5762090	  794.3	  492.2	 8361.0	...
5762091	  794.2	  491.4	 8358.0	...
5762092	  794.4	  491.3	 8360.0	...
5762093	  794.9	  492.0	 8362.0	...
5762094	  795.3	  492.2	 8362.0	...
5762095	  795.3	  491.7	 8366.0	...
5762096	  795.4	  491.6	 8370.0	...
5762097	  795.4	  491.9	 8368.0	...
5762098	  794.8	  492.3	 8362.0	...
5762099	  794.0	  491.7	 8357.0	...
5762100	  793.5	  491.2	 8359.0	...
5762101	  793.8	  491.2	 8362.0	...
5762102	  794.1	  491.9	 8362.0	...
5762103	  794.3	  492.1	 8363.0	...
5762104	  794.1	  491.6	 8365.0	...
5762105	  793.9	  491.1	 8366.0	...
5762106	  794.0	  491.5	 8365.0	...
5762107	  793.8	  492.0	 8365.0	...
5762108	  793.6	  492.4	 8364.0	...
5762109	  793.2	  492.1	 8360.0	...
5762110	  793.0	  491.5	 8356.0	...
5762111	  792.9	  491.0	 8357.0	...
5762112	  793.3	  490.7	 8361.0	...
5762113	  793.8	  490.8	 8365.0	...
5762114	  794.4	  490.9	 8364.0	...
5762115	  794.4	  491.1	 8365.0	...
5762116	  794.4	  491.5	 8366.0	...
5762117	  794.5	  491.9	 8362.0	...
5762118	  794.6	  492.4	 8358.0	...
5762119	  794.7	  492.8	 8354.0	...
5762120	  794.5	  493.2	 8352.0	...
5762121	  794.4	  493.3	 8352.0	...
5762122	  794.2	  493.3	 8352.0	...
5762123	  794.3	  493.2	 8353.0	...
5762124	  793.9	  492.4	 8358.0	...
5762125	  793.3	  491.5	 8362.0	...
5762126	  792.7	  490.7	 8364.0	...
5762127	  793.3	  491.0	 8362.0	...
5762128	  794.0	  491.5	 8359.0	...
5762129	  794.7	  492.0	 8359.0	...
5762130	  794.7	  492.5	 8360.0	...
5762131	  794.6	  492.8	 8364.0	...
5762132	  794.6	  492.9	 8367.0	...
MSG	5762133 0000 _ Number On
5762133	  794.3	  492.6	 8370.0	...
5762134	  793.9	  491.6	 8370.0	...
5762135	  793.5	  490.5	 8364.0	...
5762136	  793.2	  489.6	 8357.0	...
5762137	  793.3	  490.2	 8350.0	...
5762138	  793.4	  491.1	 8350.0	...
5762139	  793.2	  492.1	 8351.0	...
5762140	  792.9	  492.2	 8351.0	...
5762141	  792.8	  492.5	 8349.0	...
5762142	  792.8	  492.6	 8346.0	...
5762143	  792.9	  492.6	 8341.0	...
5762144	  793.0	  492.3	 8337.0	...
5762145	  793.0	  492.0	 8334.0	...
5762146	  793.0	  491.8	 8334.0	...
5762147	  793.0	  491.7	 8335.0	...
5762148	  793.0	  491.7	 8337.0	...
5762149	  792.9	  491.7	 8338.0	...
5762150	  792.8	  491.5	 8340.0	...
5762151	  792.8	  491.3	 8341.0	...
5762152	  792.5	  491.1	 8342.0	...
5762153	  792.3	  491.0	 8342.0	...
5762154	  792.1	  491.0	 8342.0	...
5762155	  792.2	  491.0	 8342.0	...
5762156	  792.1	  491.4	 8340.0	...
5762157	  792.1	  492.6	 8339.0	...
5762158	  792.3	  493.8	 8338.0	...
5762159	  792.6	  494.3	 8339.0	...
5762160	  792.8	  493.8	 8339.0	...
5762161	  792.7	  493.4	 8339.0	...
5762162	  792.7	  493.3	 8339.0	...
5762163	  792.2	  493.3	 8339.0	...
5762164	  791.6	  493.0	 8339.0	...
5762165	  790.9	  492.9	 8338.0	...
5762166	  790.8	  492.8	 8337.0	...
5762167	  790.8	  493.1	 8335.0	...
5762168	  791.2	  492.9	 8335.0	...
5762169	  791.6	  492.6	 8334.0	...
5762170	  791.8	  492.3	 8333.0	...
5762171	  791.7	  492.3	 8334.0	...
5762172	  791.6	  492.1	 8336.0	...
5762173	  791.2	  492.0	 8339.0	...
5762174	  790.5	  491.9	 8338.0	...
5762175	  789.9	  491.9	 8337.0	...
5762176	  789.7	  491.7	 8337.0	...
5762177	  789.8	  492.0	 8336.0	...
5762178	  789.9	  492.3	 8334.0	...
5762179	  790.1	  492.6	 8331.0	...
5762180	  790.1	  492.6	 8330.0	...
5762181	  790.2	  492.8	 8330.0	...
5762182	  790.2	  493.0	 8331.0	...
5762183	  790.5	  493.1	 8334.0	...
5762184	  790.7	  492.5	 8337.0	...
5762185	  790.8	  492.0	 8339.0	...
5762186	  790.5	  491.4	 8341.0	...
5762187	  790.2	  491.3	 8343.0	...
5762188	  789.9	  491.7	 8342.0	...
5762189	  789.9	  492.1	 8339.0	...
5762190	  790.0	  492.3	 8337.0	...
5762191	  790.1	  491.9	 8335.0	...
5762192	  790.2	  491.5	 8334.0	...
5762193	  790.3	  491.4	 8334.0	...
5762194	  790.3	  491.0	 8335.0	...
5762195	  790.0	  490.7	 8341.0	...
5762196	  789.5	  490.5	 8348.0	...
5762197	  789.1	  490.7	 8354.0	...
5762198	  788.8	  490.7	 8355.0	...
5762199	  788.6	  490.9	 8354.0	...
5762200	  788.4	  491.1	 8353.0	...
5762201	  788.4	  491.3	 8351.0	...
5762202	  788.4	  491.4	 8349.0	...
5762203	  788.4	  490.9	 8348.0	...
5762204	  788.3	  490.5	 8348.0	...
5762205	  788.3	  490.3	 8348.0	...
5762206	  788.1	  490.7	 8348.0	...
5762207	  788.2	  490.5	 8346.0	...
5762208	  788.2	  490.2	 8344.0	...
5762209	  788.3	  489.7	 8345.0	...
5762210	  788.1	  489.6	 8354.0	...
5762211	  788.1	  489.5	 8363.0	...
5762212	  788.2	  489.5	 8369.0	...
5762213	  788.3	  489.5	 8368.0	...
5762214	  788.2	  489.5	 8367.0	...
5762215	  788.1	  489.7	 8364.0	...
5762216	  788.0	  490.0	 8360.0	...
5762217	  787.8	  490.2	 8357.0	...
5762218	  787.7	  489.7	 8357.0	...
5762219	  788.0	  489.0	 8357.0	...
5762220	  788.5	  488.3	 8358.0	...
5762221	  789.1	  488.5	 8360.0	...
5762222	  789.2	  488.8	 8363.0	...
5762223	  789.3	  489.6	 8364.0	...
5762224	  789.0	  490.2	 8363.0	...
5762225	  788.8	  490.3	 8364.0	...
5762226	  788.5	  490.0	 8365.0	...
5762227	  788.5	  489.7	 8366.0	...
5762228	  788.3	  489.8	 8366.0	...
5762229	  788.2	  490.0	 8364.0	...
5762230	  788.3	  490.0	 8363.0	...
5762231	  788.5	  490.0	 8362.0	...
5762232	  788.4	  489.4	 8362.0	...
5762233	  787.9	  488.7	 8365.0	...
5762234	  787.5	  487.9	 8368.0	...
5762235	  787.4	  487.7	 8370.0	...
5762236	  787.3	  487.9	 8370.0	...
5762237	  787.4	  488.5	 8371.0	...
5762238	  787.5	  489.0	 8372.0	...
5762239	  787.5	  488.5	 8372.0	...
5762240	  787.5	  487.9	 8371.0	...
5762241	  788.0	  487.2	 8371.0	...
5762242	  788.5	  487.8	 8368.0	...
5762243	  789.1	  488.7	 8364.0	...
5762244	  789.3	  489.7	 8356.0	...
5762245	  789.2	  489.1	 8353.0	...
5762246	  789.0	  488.1	 8352.0	...
5762247	  788.7	  487.2	 8355.0	...
5762248	  788.4	  487.4	 8359.0	...
5762249	  788.1	  487.5	 8361.0	...
5762250	  787.5	  487.5	 8362.0	...
5762251	  787.1	  487.5	 8360.0	...
5762252	  786.9	  487.3	 8357.0	...
5762253	  786.9	  487.1	 8352.0	...
5762254	  786.8	  486.8	 8350.0	...
5762255	  786.7	  486.7	 8348.0	...
5762256	  786.8	  486.8	 8347.0	...
5762257	  787.0	  487.2	 8348.0	...
5762258	  787.3	  487.8	 8349.0	...
5762259	  787.5	  488.3	 8349.0	...
5762260	  787.6	  488.4	 8351.0	...
5762261	  787.5	  488.2	 8354.0	...
5762262	  787.3	  487.8	 8355.0	...
5762263	  786.8	  487.5	 8354.0	...
5762264	  786.2	  487.1	 8352.0	...
5762265	  785.8	  486.8	 8353.0	...
5762266	  785.8	  486.3	 8354.0	...
5762267	  786.2	  486.4	 8354.0	...
5762268	  786.4	  486.7	 8355.0	...
5762269	  786.6	  486.6	 8355.0	...
5762270	  786.5	  486.1	 8355.0	...
5762271	  786.4	  486.2	 8355.0	...
5762272	  786.3	  486.8	 8354.0	...
5762273	  786.4	  487.4	 8355.0	...
5762274	  786.5	  487.7	 8355.0	...
5762275	  786.6	  488.0	 8354.0	...
5762276	  786.8	  488.0	 8354.0	...
5762277	  786.9	  487.6	 8353.0	...
5762278	  787.1	  487.1	 8353.0	...
5762279	  787.3	  486.8	 8352.0	...
5762280	  787.1	  486.9	 8351.0	...
5762281	  786.9	  487.1	 8347.0	...
5762282	  786.7	  487.5	 8341.0	...
5762283	  786.9	  487.8	 8336.0	...
5762284	  787.0	  488.2	 8334.0	...
5762285	  787.0	  488.5	 8335.0	...
5762286	  786.7	  488.9	 8336.0	...
5762287	  786.3	  488.6	 8336.0	...
5762288	  786.0	  487.5	 8337.0	...
5762289	  786.1	  486.4	 8338.0	...
5762290	  786.2	  485.9	 8340.0	...
5762291	  786.3	  486.3	 8342.0	...
5762292	  786.2	  486.6	 8344.0	...
5762293	  786.1	  486.5	 8351.0	...
5762294	  785.9	  486.2	 8356.0	...
5762295	  786.6	  486.2	 8359.0	...
5762296	  787.2	  486.3	 8358.0	...
5762297	  787.4	  486.6	 8356.0	...
5762298	  787.1	  486.9	 8354.0	...
5762299	  786.9	  486.7	 8352.0	...
5762300	  787.0	  486.3	 8347.0	...
5762301	  786.7	  485.9	 8346.0	...
5762302	  786.3	  486.0	 8344.0	...
5762303	  785.5	  486.0	 8346.0	...
5762304	  785.0	  485.8	 8348.0	...
5762305	  784.9	  485.6	 8349.0	...
5762306	  785.2	  485.5	 8348.0	...
5762307	  785.9	  485.5	 8348.0	...
5762308	  786.2	  485.4	 8347.0	...
5762309	  786.7	  485.3	 8346.0	...
5762310	  787.0	  485.4	 8345.0	...
5762311	  787.3	  485.5	 8343.0	...
5762312	  787.4	  485.7	 8341.0	...
5762313	  787.2	  485.8	 8343.0	...
5762314	  787.1	  486.0	 8347.0	...
5762315	  787.5	  486.2	 8349.0	...
5762316	  788.0	  486.4	 8348.0	...
5762317	  788.4	  485.5	 8346.0	...
5762318	  788.3	  484.6	 8345.0	...
5762319	  788.4	  484.8	 8343.0	...
5762320	  788.6	  485.8	 8343.0	...
5762321	  788.8	  486.7	 8345.0	...
5762322	  788.6	  486.6	 8348.0	...
5762323	  788.5	  486.5	 8351.0	...
5762324	  788.5	  486.0	 8352.0	...
5762325	  788.3	  485.2	 8353.0	...
5762326	  787.5	  484.6	 8353.0	...
5762327	  786.8	  484.5	 8353.0	...
5762328	  786.2	  484.7	 8352.0	...
5762329	  786.1	  484.9	 8352.0	...
5762330	  786.0	  485.0	 8349.0	...
5762331	  786.3	  485.0	 8345.0	...
5762332	  786.5	  484.6	 8343.0	...
5762333	  786.7	  484.2	 8344.0	...
5762334	  786.6	  484.5	 8344.0	...
5762335	  786.2	  485.7	 8343.0	...
5762336	  786.0	  486.8	 8341.0	...
5762337	  786.1	  486.6	 8340.0	...
5762338	  786.4	  486.1	 8340.0	...
5762339	  786.9	  485.7	 8340.0	...
5762340	  786.8	  485.8	 8339.0	...
5762341	  786.5	  485.7	 8338.0	...
5762342	  785.9	  485.5	 8338.0	...
5762343	  785.7	  485.4	 8343.0	...
5762344	  785.7	  485.4	 8347.0	...
5762345	  785.9	  485.5	 8347.0	...
5762346	  786.0	  485.6	 8344.0	...
5762347	  786.0	  485.3	 8341.0	...
5762348	  785.8	  484.9	 8342.0	...
5762349	  785.5	  484.1	 8344.0	...
5762350	  784.8	  483.6	 8344.0	...
5762351	  784.1	  483.2	 8345.0	...
5762352	  783.9	  483.2	 8345.0	...
5762353	  784.3	  483.0	 8345.0	...
5762354	  784.8	  482.7	 8345.0	...
5762355	  784.7	  482.4	 8346.0	...
5762356	  784.7	  482.3	 8347.0	...
5762357	  784.7	  482.9	 8348.0	...
5762358	  784.9	  483.7	 8344.0	...
5762359	  785.0	  484.1	 8340.0	...
5762360	  785.0	  484.0	 8341.0	...
5762361	  784.6	  483.9	 8347.0	...
5762362	  784.3	  484.2	 8353.0	...
5762363	  784.6	  484.6	 8352.0	...
5762364	  785.0	  485.1	 8345.0	...
5762365	  785.4	  485.5	 8340.0	...
5762366	  785.1	  485.5	 8340.0	...
5762367	  785.1	  485.5	 8345.0	...
5762368	  785.1	  485.2	 8349.0	...
5762369	  784.9	  484.9	 8347.0	...
5762370	  784.6	  484.7	 8345.0	...
5762371	  784.7	  484.6	 8344.0	...
5762372	  785.1	  484.6	 8344.0	...
5762373	  785.4	  484.6	 8346.0	...
5762374	  785.3	  484.5	 8347.0	...
5762375	  785.3	  484.5	 8347.0	...
5762376	  785.2	  484.4	 8346.0	...
5762377	  785.2	  484.3	 8346.0	...
5762378	  785.2	  484.7	 8347.0	...
5762379	  784.8	  485.3	 8348.0	...
5762380	  784.3	  486.0	 8345.0	...
5762381	  784.3	  485.9	 8341.0	...
5762382	  784.8	  485.9	 8337.0	...
5762383	  785.1	  485.9	 8338.0	...
5762384	  784.8	  486.0	 8340.0	...
5762385	  784.6	  486.2	 8341.0	...
5762386	  784.7	  486.1	 8341.0	...
5762387	  785.0	  485.8	 8340.0	...
5762388	  785.4	  485.2	 8341.0	...
5762389	  785.6	  484.1	 8341.0	...
5762390	  785.6	  483.1	 8340.0	...
5762391	  785.6	  482.6	 8338.0	...
5762392	  785.7	  482.9	 8338.0	...
5762393	  785.7	  483.3	 8340.0	...
5762394	  785.8	  484.3	 8341.0	...
5762395	  785.9	  485.2	 8341.0	...
5762396	  785.8	  485.1	 8340.0	...
5762397	  786.0	  484.1	 8339.0	...
5762398	  786.1	  483.0	 8338.0	...
5762399	  786.4	  482.8	 8337.0	...
5762400	  786.4	  482.9	 8337.0	...
5762401	  786.4	  483.4	 8341.0	...
5762402	  786.3	  483.8	 8346.0	...
5762403	  786.0	  483.9	 8348.0	...
5762404	  785.8	  483.7	 8346.0	...
5762405	  785.6	  483.3	 8343.0	...
5762406	  785.6	  483.1	 8342.0	...
5762407	  785.6	  482.8	 8341.0	...
5762408	  785.8	  482.7	 8340.0	...
5762409	  786.5	  483.1	 8340.0	...
5762410	  787.1	  483.7	 8339.0	...
5762411	  787.0	  484.3	 8337.0	...
5762412	  786.3	  484.4	 8336.0	...
5762413	  785.7	  484.6	 8336.0	...
5762414	  785.7	  484.8	 8338.0	...
5762415	  785.7	  485.0	 8342.0	...
5762416	  785.7	  485.0	 8344.0	...
5762417	  785.8	  485.0	 8342.0	...
5762418	  785.9	  485.0	 8339.0	...
5762419	  786.0	  485.0	 8334.0	...
5762420	  786.1	  485.0	 8332.0	...
5762421	  786.1	  484.9	 8333.0	...
5762422	  786.2	  484.9	 8335.0	...
5762423	  786.5	  485.2	 8339.0	...
5762424	  786.6	  485.6	 8341.0	...
5762425	  786.4	  485.4	 8342.0	...
5762426	  786.2	  484.9	 8340.0	...
5762427	  786.1	  484.4	 8339.0	...
5762428	  786.1	  484.4	 8340.0	...
5762429	  786.1	  483.7	 8342.0	...
5762430	  786.1	  483.0	 8345.0	...
5762431	  786.2	  482.7	 8346.0	...
5762432	  786.3	  483.1	 8346.0	...
5762433	  786.3	  483.5	 8347.0	...
5762434	  786.3	  483.5	 8347.0	...
5762435	  786.2	  483.6	 8347.0	...
5762436	  786.2	  483.6	 8345.0	...
MSG	5762437 0000 _ Number Off
5762437	  786.2	  483.6	 8342.0	...
5762438	  786.2	  483.6	 8340.0	...
5762439	  786.1	  483.6	 8341.0	...
5762440	  785.9	  483.7	 8339.0	...
5762441	  786.0	  483.8	 8335.0	...
5762442	  786.3	  483.8	 8333.0	...
5762443	  786.5	  483.9	 8333.0	...
5762444	  786.3	  484.0	 8333.0	...
5762445	  786.0	  484.2	 8332.0	...
5762446	  786.2	  484.6	 8332.0	...
5762447	  786.9	  485.0	 8331.0	...
5762448	  787.6	  485.4	 8330.0	...
5762449	  787.7	  485.2	 8333.0	...
5762450	  787.6	  485.0	 8336.0	...
5762451	  787.5	  484.7	 8340.0	...
5762452	  787.5	  484.6	 8339.0	...
5762453	  787.1	  484.5	 8339.0	...
5762454	  786.7	  484.8	 8338.0	...
5762455	  787.0	  485.0	 8338.0	...
5762456	  787.4	  484.7	 8336.0	...
5762457	  787.7	  483.8	 8336.0	...
5762458	  787.0	  482.9	 8336.0	...
5762459	  786.3	  482.4	 8336.0	...
5762460	  785.8	  482.4	 8336.0	...
5762461	  785.9	  482.7	 8336.0	...
5762462	  786.0	  483.4	 8336.0	...
5762463	  786.2	  484.0	 8335.0	...
5762464	  786.5	  484.6	 8335.0	...
5762465	  786.7	  484.6	 8332.0	...
5762466	  786.6	  484.6	 8328.0	...
5762467	  786.4	  484.7	 8323.0	...
5762468	  786.5	  484.7	 8321.0	...
5762469	  786.7	  484.7	 8321.0	...
5762470	  786.9	  485.1	 8321.0	...
5762471	  787.4	  485.4	 8321.0	...
5762472	  787.8	  485.7	 8321.0	...
5762473	  788.1	  485.7	 8320.0	...
5762474	  787.7	  485.8	 8320.0	...
5762475	  787.2	  485.9	 8319.0	...
5762476	  786.8	  485.8	 8319.0	...
5762477	  786.8	  485.7	 8319.0	...
5762478	  786.8	  485.6	 8319.0	...
5762479	  786.8	  485.4	 8319.0	...
5762480	  787.1	  485.2	 8319.0	...
5762481	  787.5	  485.0	 8319.0	...
5762482	  787.8	  484.9	 8318.0	...
5762483	  787.8	  484.9	 8320.0	...
5762484	  787.9	  485.1	 8321.0	...
5762485	  787.9	  485.3	 8318.0	...
5762486	  787.9	  485.1	 8314.0	...
5762487	  787.8	  484.7	 8312.0	...
5762488	  787.8	  484.4	 8317.0	...
5762489	  787.7	  484.2	 8321.0	...
5762490	  787.7	  484.1	 8321.0	...
5762491	  787.7	  483.9	 8319.0	...
5762492	  787.7	  483.9	 8321.0	...
5762493	  787.8	  484.6	 8326.0	...
5762494	  787.9	  485.2	 8328.0	...
5762495	  788.2	  485.8	 8324.0	...
5762496	  788.5	  485.7	 8321.0	...
5762497	  788.5	  485.5	 8320.0	...
5762498	  788.2	  485.2	 8320.0	...
5762499	  788.0	  484.7	 8321.0	...
5762500	  788.1	  484.4	 8322.0	...
5762501	  787.9	  484.2	 8317.0	...
5762502	  787.6	  484.3	 8313.0	...
5762503	  787.3	  484.4	 8312.0	...
5762504	  787.4	  484.7	 8315.0	...
5762505	  787.3	  485.1	 8318.0	...
5762506	  787.1	  485.4	 8317.0	...
5762507	  786.9	  485.3	 8315.0	...
5762508	  787.0	  485.0	 8313.0	...
5762509	  787.1	  484.7	 8311.0	...
5762510	  787.3	  484.7	 8310.0	...
5762511	  787.5	  484.9	 8309.0	...
5762512	  787.7	  485.1	 8311.0	...
5762513	  787.9	  485.3	 8312.0	...
5762514	  788.0	  485.1	 8313.0	...
5762515	  788.1	  484.7	 8314.0	...
5762516	  788.1	  484.7	 8315.0	...
5762517	  788.2	  485.0	 8314.0	...
5762518	  788.4	  485.3	 8316.0	...
5762519	  788.6	  485.3	 8317.0	...
5762520	  788.8	  485.1	 8319.0	...
5762521	  788.7	  485.2	 8319.0	...
5762522	  788.7	  485.4	 8318.0	...
5762523	  788.5	  485.7	 8316.0	...
5762524	  788.2	  486.0	 8315.0	...
5762525	  787.8	  486.1	 8314.0	...
5762526	  788.2	  486.2	 8312.0	...
5762527	  788.5	  486.2	 8311.0	...
5762528	  788.0	  486.4	 8310.0	...
EFIX R   5758801	5762528	3728	  778.6	  482.2	   8617
SSACC R  5762529
5762529	  787.1	  486.7	 8311.0	...
5762530	  785.2	  487.2	 8311.0	...
5762531	  782.9	  487.7	 8312.0	...
5762532	  779.8	  487.4	 8313.0	...
5762533	  776.5	  487.0	 8312.0	...
5762534	  774.0	  486.6	 8311.0	...
5762535	  772.0	  486.8	 8307.0	...
5762536	  770.6	  486.9	 8303.0	...
5762537	  769.0	  486.5	 8300.0	...
5762538	  767.9	  486.0	 8304.0	...
5762539	  768.0	  485.3	 8308.0	...
5762540	  769.1	  485.9	 8314.0	...
5762541	  771.1	  486.3	 8315.0	...
5762542	  772.8	  486.7	 8315.0	...
5762543	  775.3	  486.4	 8315.0	...
5762544	  777.1	  486.0	 8316.0	...
ESACC R  5762529	5762544	16	  787.1	  486.7	  777.1	  486.0	   0.21	     46
SFIX R   5762545
5762545	  779.5	  485.6	 8318.0	...
5762546	  781.0	  485.4	 8320.0	...
5762547	  782.2	  485.3	 8317.0	...
5762548	  782.6	  485.2	 8315.0	...
5762549	  782.6	  485.1	 8313.0	...
5762550	  782.8	  484.8	 8313.0	...
5762551	  782.9	  484.2	 8313.0	...
5762552	  782.5	  483.3	 8315.0	...
5762553	  782.0	  482.7	 8316.0	...
5762554	  781.0	  482.3	 8315.0	...
5762555	  779.8	  482.3	 8313.0	...
5762556	  778.5	  482.3	 8316.0	...
5762557	  777.7	  482.5	 8322.0	...
5762558	  777.6	  482.6	 8327.0	...
5762559	  777.5	  482.8	 8327.0	...
5762560	  777.6	  483.5	 8326.0	...
5762561	  777.7	  484.2	 8325.0	...
5762562	  777.5	  484.4	 8326.0	...
5762563	  777.2	  483.8	 8329.0	...
5762564	  777.2	  483.1	 8333.0	...
5762565	  777.5	  483.1	 8331.0	...
5762566	  777.7	  483.5	 8328.0	...
5762567	  777.7	  483.8	 8325.0	...
5762568	  778.1	  485.0	 8325.0	...
5762569	  778.5	  486.0	 8325.0	...
5762570	  778.8	  486.5	 8325.0	...
5762571	  778.8	  485.9	 8319.0	...
5762572	  778.5	  485.8	 8314.0	...
5762573	  778.3	  486.2	 8311.0	...
5762574	  778.0	  486.5	 8314.0	...
5762575	  778.0	  486.3	 8316.0	...
5762576	  778.1	  486.2	 8316.0	...
5762577	  778.2	  486.1	 8315.0	...
5762578	  778.3	  486.1	 8315.0	...
5762579	  778.2	  486.0	 8314.0	...
5762580	  778.0	  485.8	 8316.0	...
5762581	  777.7	  486.1	 8318.0	...
5762582	  777.4	  486.7	 8317.0	...
5762583	  777.3	  487.4	 8314.0	...
5762584	  777.5	  488.0	 8310.0	...
5762585	  777.6	  488.6	 8311.0	...
5762586	  777.7	  488.8	 8316.0	...
5762587	  777.8	  488.3	 8320.0	...
5762588	  778.1	  487.9	 8325.0	...
5762589	  778.3	  487.7	 8327.0	...
5762590	  778.4	  487.1	 8330.0	...
5762591	  778.2	  486.5	 8327.0	...
5762592	  778.0	  485.8	 8323.0	...
5762593	  777.8	  485.8	 8321.0	...
5762594	  777.7	  485.7	 8324.0	...
5762595	  777.8	  485.6	 8326.0	...
5762596	  777.9	  485.6	 8323.0	...
5762597	  777.8	  485.9	 8319.0	...
5762598	  777.6	  486.2	 8321.0	...
5762599	  777.2	  486.5	 8326.0	...
5762600	  777.0	  486.9	 8330.0	...
5762601	  777.5	  487.2	 8328.0	...
5762602	  778.3	  487.5	 8326.0	...
5762603	  778.3	  487.7	 8323.0	...
5762604	  777.7	  487.6	 8323.0	...
5762605	  777.1	  487.2	 8325.0	...
5762606	  777.1	  486.8	 8327.0	...
5762607	  777.1	  486.4	 8324.0	...
5762608	  776.9	  485.9	 8320.0	...
5762609	  777.1	  485.5	 8319.0	...
5762610	  777.4	  485.6	 8323.0	...
5762611	  777.7	  485.8	 8327.0	...
5762612	  777.8	  485.9	 8326.0	...
5762613	  777.9	  486.0	 8324.0	...
5762614	  778.0	  486.2	 8319.0	...
5762615	  777.7	  486.4	 8317.0	...
5762616	  777.3	  486.5	 8317.0	...
5762617	  776.8	  486.6	 8320.0	...
5762618	  776.7	  486.7	 8325.0	...
5762619	  776.8	  486.6	 8326.0	...
5762620	  777.1	  486.6	 8326.0	...
5762621	  777.1	  486.4	 8324.0	...
5762622	  776.8	  486.4	 8323.0	...
5762623	  776.5	  486.2	 8326.0	...
5762624	  776.4	  485.7	 8330.0	...
5762625	  776.5	  485.5	 8332.0	...
5762626	  776.5	  485.4	 8331.0	...
5762627	  776.7	  485.7	 8331.0	...
5762628	  776.8	  485.9	 8329.0	...
5762629	  776.8	  486.0	 8326.0	...
5762630	  776.8	  486.2	 8324.0	...
5762631	  776.8	  486.4	 8322.0	...
5762632	  776.5	  486.7	 8322.0	...
5762633	  776.2	  487.0	 8316.0	...
5762634	  776.2	  487.3	 8310.0	...
5762635	  776.6	  487.5	 8308.0	...
5762636	  777.1	  487.6	 8313.0	...
5762637	  777.4	  487.6	 8320.0	...
5762638	  777.8	  487.5	 8323.0	...
5762639	  778.0	  487.5	 8324.0	...
5762640	  777.4	  487.5	 8323.0	...
5762641	  776.8	  487.4	 8321.0	...
5762642	  776.2	  487.4	 8320.0	...
5762643	  776.2	  487.3	 8318.0	...
5762644	  776.0	  487.2	 8316.0	...
5762645	  775.9	  487.0	 8315.0	...
5762646	  775.8	  486.6	 8315.0	...
5762647	  775.8	  486.4	 8320.0	...
5762648	  775.7	  486.4	 8325.0	...
5762649	  775.7	  486.6	 8330.0	...
5762650	  775.7	  487.0	 8330.0	...
5762651	  775.8	  487.3	 8330.0	...
5762652	  775.9	  487.6	 8331.0	...
5762653	  775.9	  487.7	 8331.0	...
5762654	  775.8	  487.3	 8333.0	...
5762655	  775.5	  486.6	 8336.0	...
5762656	  775.3	  485.8	 8338.0	...
5762657	  775.6	  486.3	 8337.0	...
5762658	  776.0	  487.1	 8334.0	...
5762659	  776.5	  487.9	 8332.0	...
5762660	  776.6	  488.0	 8332.0	...
5762661	  776.4	  488.2	 8332.0	...
5762662	  776.1	  488.3	 8332.0	...
5762663	  775.8	  488.2	 8332.0	...
5762664	  775.6	  487.8	 8333.0	...
5762665	  775.4	  487.7	 8336.0	...
5762666	  775.2	  487.6	 8339.0	...
5762667	  775.2	  487.6	 8342.0	...
5762668	  775.3	  487.6	 8342.0	...
5762669	  775.4	  487.6	 8341.0	...
5762670	  775.4	  487.6	 8337.0	...
5762671	  775.7	  487.5	 8332.0	...
5762672	  776.0	  487.8	 8328.0	...
5762673	  776.3	  488.0	 8327.0	...
5762674	  776.3	  488.1	 8325.0	...
5762675	  776.2	  487.9	 8324.0	...
5762676	  775.9	  487.6	 8327.0	...
5762677	  775.7	  486.9	 8331.0	...
5762678	  775.4	  486.3	 8337.0	...
5762679	  775.6	  486.2	 8338.0	...
5762680	  775.8	  486.6	 8339.0	...
5762681	  775.6	  487.0	 8339.0	...
5762682	  775.1	  487.0	 8339.0	...
5762683	  774.5	  487.1	 8337.0	...
5762684	  774.4	  487.1	 8335.0	...
5762685	  774.8	  486.8	 8335.0	...
5762686	  775.4	  486.2	 8337.0	...
5762687	  775.9	  485.5	 8339.0	...
5762688	  775.9	  485.1	 8339.0	...
5762689	  775.5	  484.7	 8341.0	...
5762690	  775.0	  484.5	 8346.0	...
5762691	  774.6	  484.2	 8351.0	...
5762692	  774.5	  484.1	 8351.0	...
5762693	  774.6	  484.6	 8349.0	...
5762694	  774.7	  485.1	 8346.0	...
5762695	  774.8	  485.8	 8347.0	...
5762696	  775.1	  486.0	 8349.0	...
5762697	  775.6	  486.2	 8351.0	...
5762698	  776.1	  486.1	 8352.0	...
5762699	  776.2	  486.0	 8354.0	...
5762700	  776.0	  485.8	 8355.0	...
5762701	  775.4	  485.8	 8356.0	...
5762702	  774.9	  485.8	 8357.0	...
5762703	  774.4	  485.9	 8356.0	...
5762704	  774.4	  485.9	 8351.0	...
5762705	  774.5	  485.9	 8346.0	...
5762706	  774.4	  485.5	 8344.0	...
5762707	  774.4	  485.4	 8347.0	...
5762708	  774.5	  485.3	 8349.0	...
5762709	  774.5	  485.1	 8348.0	...
5762710	  774.4	  484.6	 8347.0	...
5762711	  774.3	  484.1	 8346.0	...
5762712	  774.5	  484.1	 8346.0	...
5762713	  774.8	  484.7	 8345.0	...
5762714	  774.7	  485.3	 8346.0	...
5762715	  774.4	  485.8	 8348.0	...
5762716	  774.0	  485.6	 8350.0	...
5762717	  774.2	  485.5	 8349.0	...
5762718	  774.3	  485.4	 8347.0	...
5762719	  774.5	  485.3	 8347.0	...
5762720	  774.7	  485.2	 8351.0	...
5762721	  774.8	  485.1	 8355.0	...
5762722	  774.7	  485.0	 8358.0	...
5762723	  774.3	  484.8	 8359.0	...
5762724	  774.0	  484.8	 8360.0	...
5762725	  773.7	  484.2	 8360.0	...
5762726	  773.5	  483.6	 8360.0	...
5762727	  773.5	  483.0	 8359.0	...
5762728	  773.5	  482.9	 8358.0	...
5762729	  773.6	  482.6	 8362.0	...
5762730	  773.5	  482.3	 8367.0	...
5762731	  773.4	  482.5	 8371.0	...
5762732	  773.4	  482.8	 8372.0	...
5762733	  773.4	  483.2	 8372.0	...
5762734	  773.5	  483.4	 8372.0	...
5762735	  773.6	  483.7	 8368.0	...
5762736	  773.8	  484.4	 8363.0	...
5762737	  773.8	  484.9	 8357.0	...
5762738	  773.9	  485.2	 8357.0	...
5762739	  774.0	  485.1	 8358.0	...
5762740	  774.2	  484.9	 8359.0	...
5762741	  774.2	  485.0	 8360.0	...
5762742	  774.2	  485.1	 8365.0	...
5762743	  774.0	  485.0	 8369.0	...
5762744	  773.5	  484.6	 8373.0	...
5762745	  773.1	  483.5	 8372.0	...
5762746	  772.9	  482.6	 8372.0	...
5762747	  773.1	  482.5	 8373.0	...
5762748	  773.4	  482.8	 8373.0	...
5762749	  773.5	  483.2	 8375.0	...
5762750	  773.9	  483.1	 8375.0	...
5762751	  774.2	  483.1	 8376.0	...
5762752	  774.6	  482.9	 8376.0	...
5762753	  774.7	  482.8	 8377.0	...
5762754	  774.8	  482.7	 8377.0	...
5762755	  774.7	  482.7	 8376.0	...
5762756	  775.1	  482.9	 8376.0	...
5762757	  775.6	  483.1	 8375.0	...
5762758	  774.9	  483.4	 8376.0	...
5762759	  773.9	  483.5	 8378.0	...
5762760	  772.8	  483.3	 8380.0	...
5762761	  772.6	  483.1	 8383.0	...
5762762	  772.8	  483.0	 8384.0	...
5762763	  773.0	  483.1	 8384.0	...
5762764	  773.3	  483.2	 8384.0	...
5762765	  773.3	  483.3	 8383.0	...
5762766	  773.3	  483.3	 8383.0	...
5762767	  773.4	  483.1	 8383.0	...
5762768	  773.4	  482.8	 8383.0	...
5762769	  773.3	  482.6	 8382.0	...
5762770	  773.4	  483.1	 8380.0	...
5762771	  773.4	  483.7	 8377.0	...
5762772	  773.2	  483.7	 8375.0	...
5762773	  772.9	  483.3	 8374.0	...
5762774	  772.4	  482.6	 8374.0	...
5762775	  772.2	  482.5	 8376.0	...
5762776	  772.1	  482.6	 8378.0	...
5762777	  772.2	  483.3	 8380.0	...
5762778	  772.4	  483.9	 8380.0	...
5762779	  772.4	  483.8	 8380.0	...
5762780	  772.3	  483.1	 8379.0	...
5762781	  772.3	  482.4	 8379.0	...
5762782	  772.4	  482.2	 8382.0	...
5762783	  772.4	  482.0	 8385.0	...
5762784	  772.5	  481.8	 8386.0	...
5762785	  772.5	  481.8	 8385.0	...
5762786	  772.5	  482.0	 8385.0	...
5762787	  772.4	  481.7	 8385.0	...
5762788	  772.4	  481.3	 8385.0	...
5762789	  772.1	  480.9	 8386.0	...
5762790	  771.8	  480.6	 8388.0	...
5762791	  771.6	  480.4	 8390.0	...
5762792	  771.6	  479.8	 8394.0	...
5762793	  771.7	  479.5	 8398.0	...
5762794	  771.9	  480.5	 8402.0	...
5762795	  772.2	  481.7	 8404.0	...
5762796	  772.3	  482.8	 8404.0	...
5762797	  772.0	  482.7	 8400.0	...
5762798	  771.5	  482.5	 8397.0	...
5762799	  771.1	  482.6	 8394.0	...
5762800	  771.1	  482.3	 8394.0	...
5762801	  771.2	  482.0	 8395.0	...
5762802	  771.3	  481.9	 8393.0	...
5762803	  771.4	  482.1	 8391.0	...
5762804	  771.4	  482.3	 8391.0	...
5762805	  771.4	  482.3	 8394.0	...
5762806	  771.2	  482.8	 8397.0	...
5762807	  771.0	  483.2	 8398.0	...
5762808	  770.8	  483.7	 8399.0	...
5762809	  770.5	  482.6	 8398.0	...
5762810	  770.5	  481.5	 8398.0	...
5762811	  770.5	  480.5	 8398.0	...
5762812	  770.5	  480.5	 8397.0	...
5762813	  770.4	  480.9	 8396.0	...
5762814	  770.3	  481.2	 8398.0	...
5762815	  770.4	  481.6	 8400.0	...
5762816	  770.4	  481.4	 8402.0	...
5762817	  770.5	  481.2	 8402.0	...
5762818	  770.6	  480.7	 8401.0	...
5762819	  770.7	  480.4	 8398.0	...
5762820	  770.6	  480.1	 8397.0	...
5762821	  770.6	  480.6	 8397.0	...
5762822	  770.7	  481.2	 8399.0	...
5762823	  770.8	  481.6	 8401.0	...
5762824	  770.6	  481.5	 8403.0	...
5762825	  770.3	  481.5	 8404.0	...
5762826	  770.1	  481.9	 8405.0	...
5762827	  769.9	  482.1	 8406.0	...
5762828	  770.3	  482.0	 8408.0	...
5762829	  770.7	  481.7	 8411.0	...
5762830	  771.1	  481.9	 8414.0	...
5762831	  771.2	  482.3	 8416.0	...
5762832	  771.2	  482.6	 8415.0	...
5762833	  771.3	  482.5	 8412.0	...
5762834	  771.3	  482.3	 8410.0	...
5762835	  771.4	  482.2	 8410.0	...
5762836	  771.3	  482.2	 8413.0	...
5762837	  771.2	  482.2	 8416.0	...
5762838	  771.1	  482.2	 8417.0	...
5762839	  771.2	  482.2	 8416.0	...
5762840	  771.2	  482.3	 8413.0	...
5762841	  771.2	  482.5	 8409.0	...
5762842	  771.2	  482.7	 8407.0	...
5762843	  771.2	  482.8	 8408.0	...
5762844	  771.1	  482.7	 8410.0	...
5762845	  771.0	  482.3	 8411.0	...
5762846	  771.0	  481.9	 8410.0	...
5762847	  771.0	  481.5	 8415.0	...
5762848	  771.1	  481.5	 8419.0	...
5762849	  771.1	  481.4	 8424.0	...
5762850	  771.1	  481.3	 8422.0	...
5762851	  771.2	  481.4	 8424.0	...
5762852	  771.4	  481.6	 8425.0	...
5762853	  771.2	  481.7	 8427.0	...
5762854	  770.6	  481.9	 8425.0	...
5762855	  770.1	  482.0	 8422.0	...
5762856	  769.9	  481.3	 8422.0	...
5762857	  770.0	  480.7	 8424.0	...
5762858	  770.2	  480.1	 8427.0	...
5762859	  770.3	  480.4	 8427.0	...
5762860	  770.3	  480.5	 8427.0	...
5762861	  770.4	  481.7	 8426.0	...
5762862	  771.0	  482.9	 8424.0	...
5762863	  771.5	  483.7	 8422.0	...
5762864	  771.5	  483.4	 8420.0	...
5762865	  771.0	  482.7	 8419.0	...
5762866	  770.6	  482.1	 8421.0	...
5762867	  770.5	  481.5	 8423.0	...
5762868	  770.7	  481.2	 8423.0	...
EFIX R   5762545	5762868	324	  774.7	  484.4	   8358
SSACC R  5762869
5762869	  771.0	  481.2	 8423.0	...
5762870	  772.5	  481.1	 8429.0	...
5762871	  774.6	  480.9	 8436.0	...
5762872	  778.3	  480.6	 8442.0	...
5762873	  781.9	  481.5	 8442.0	...
5762874	  786.4	  482.2	 8441.0	...
5762875	  790.8	  482.5	 8440.0	...
5762876	  795.4	  481.4	 8440.0	...
5762877	  799.0	  479.8	 8442.0	...
5762878	  802.2	  478.9	 8443.0	...
5762879	  804.5	  478.0	 8442.0	...
5762880	  807.6	  477.5	 8440.0	...
5762881	  809.6	  477.2	 8438.0	...
ESACC R  5762869	5762881	13	  771.0	  481.2	  809.6	  477.2	   0.82	     78
SFIX R   5762882
5762882	  811.4	  477.1	 8438.0	...
5762883	  811.6	  475.7	 8439.0	...
5762884	  811.7	  474.0	 8440.0	...
5762885	  811.3	  472.4	 8441.0	...
5762886	  811.3	  473.8	 8440.0	...
5762887	  811.5	  475.2	 8440.0	...
5762888	  812.0	  478.0	 8440.0	...
5762889	  812.7	  480.6	 8440.0	...
5762890	  813.7	  483.3	 8440.0	...
5762891	  815.1	  484.5	 8440.0	...
5762892	  816.1	  485.3	 8442.0	...
5762893	  816.8	  486.9	 8445.0	...
5762894	  816.8	  490.1	 8446.0	...
5762895	  816.7	  492.3	 8446.0	...
5762896	  816.6	  493.8	 8450.0	...
5762897	  815.4	  494.0	 8453.0	...
5762898	  813.6	  494.5	 8457.0	...
5762899	  810.8	  496.1	 8457.0	...
5762900	  808.6	  497.6	 8458.0	...
5762901	  805.8	  498.9	 8462.0	...
5762902	  803.0	  499.0	 8467.0	...
5762903	  800.6	  499.0	 8472.0	...
5762904	  798.0	  499.0	 8466.0	...
5762905	  796.3	  498.9	 8460.0	...
5762906	  794.5	  498.1	 8459.0	...
5762907	  794.0	  496.5	 8465.0	...
5762908	  793.5	  494.2	 8472.0	...
5762909	  793.6	  492.6	 8474.0	...
5762910	  793.8	  491.7	 8474.0	...
5762911	  794.2	  491.4	 8470.0	...
5762912	  794.3	  491.2	 8465.0	...
5762913	  794.4	  491.0	 8460.0	...
5762914	  794.6	  491.7	 8459.0	...
5762915	  794.3	  492.3	 8459.0	...
5762916	  794.1	  493.0	 8460.0	...
5762917	  793.3	  492.9	 8460.0	...
5762918	  792.7	  492.9	 8461.0	...
5762919	  792.1	  492.8	 8461.0	...
5762920	  790.9	  492.0	 8461.0	...
5762921	  789.7	  491.0	 8462.0	...
5762922	  788.5	  489.8	 8463.0	...
5762923	  787.9	  488.2	 8465.0	...
5762924	  787.2	  486.3	 8466.0	...
5762925	  786.5	  484.4	 8467.0	...
EFIX R   5762882	5762925	44	  802.3	  489.4	   8456
SSACC R  5762926
5762926	  786.4	  483.7	 8469.0	...
5762927	  787.3	  483.4	 8471.0	...
5762928	  788.2	  483.3	 8473.0	...
5762929	  789.2	  483.2	 8472.0	...
5762930	  790.1	  483.3	 8469.0	...
5762931	  790.9	  483.3	 8466.0	...
5762932	  792.0	  483.3	 8465.0	...
5762933	  792.2	  483.2	 8466.0	...
5762934	  792.4	  482.2	 8467.0	...
5762935	  753.3	  418.1	 8610.0	...
5762936	  715.3	  354.5	 8767.0	...
5762937	  678.4	  292.8	 8924.0	...
5762938	  677.6	  292.6	 8934.0	...
5762939	  678.1	  292.7	 8931.0	...
5762940	  679.4	  293.5	 8929.0	...
5762941	  682.5	  294.0	 8930.0	...
5762942	  706.7	  261.8	 9023.0	...
5762943	  730.1	  228.9	 9121.0	...
5762944	  752.8	  196.3	 9217.0	...
5762945	  755.3	  195.9	 9241.0	...
5762946	  758.2	  200.3	 9260.0	...
5762947	  761.2	  204.7	 9277.0	...
5762948	  760.8	  219.9	 9235.0	...
5762949	  759.8	  230.5	 9194.0	...
5762950	  759.0	  246.9	 9147.0	...
5762951	  758.6	  253.9	 9140.0	...
5762952	  758.0	  264.2	 9128.0	...
5762953	  756.3	  272.9	 9103.0	...
5762954	  755.4	  286.5	 9071.0	...
5762955	  755.4	  299.2	 9027.0	...
5762956	  756.9	  313.7	 8987.0	...
5762957	  751.8	  322.8	 8955.0	...
5762958	  746.7	  335.0	 8922.0	...
5762959	  741.2	  344.7	 8897.0	...
5762960	  742.4	  359.8	 8849.0	...
5762961	  744.2	  376.2	 8796.0	...
5762962	  746.2	  394.7	 8727.0	...
5762963	  748.6	  415.5	 8653.0	...
5762964	  751.0	  435.3	 8570.0	...
5762965	  753.8	  456.8	 8489.0	...
5762966	  756.5	  477.2	 8408.0	...
5762967	  760.4	  499.5	 8323.0	...
5762968	  764.5	  522.3	 8234.0	...
5762969	  769.6	  543.6	 8153.0	...
5762970	  774.1	  567.0	 8065.0	...
5762971	  778.4	  586.2	 7992.0	...
5762972	  782.9	  610.2	 7897.0	...
5762973	  792.3	  629.6	 7824.0	...
5762974	  802.1	  652.6	 7729.0	...
5762975	  810.9	  671.9	 7652.0	...
5762976	  816.2	  693.2	 7572.0	...
5762977	  821.2	  712.4	 7505.0	...
5762978	  826.4	  732.5	 7434.0	...
5762979	  829.1	  747.6	 7383.0	...
5762980	  828.3	  764.8	 7324.0	...
5762981	  827.1	  778.9	 7285.0	...
5762982	  832.4	  790.5	 7250.0	...
5762983	  841.1	  799.0	 7229.0	...
5762984	  847.0	  804.0	 7207.0	...
5762985	  846.3	  811.8	 7185.0	...
5762986	  844.4	  815.4	 7175.0	...
5762987	  844.3	  817.7	 7174.0	...
5762988	  843.7	  817.5	 7177.0	...
5762989	  844.9	  816.6	 7187.0	...
5762990	  846.1	  815.3	 7199.0	...
5762991	  846.8	  812.0	 7221.0	...
5762992	  846.1	  808.1	 7238.0	...
5762993	  845.1	  802.7	 7260.0	...
5762994	  844.4	  796.9	 7283.0	...
5762995	  844.0	  791.0	 7313.0	...
5762996	  844.0	  786.3	 7346.0	...
5762997	  843.6	  781.0	 7375.0	...
5762998	  843.1	  775.8	 7410.0	...
5762999	  842.4	  769.1	 7439.0	...
5763000	  842.0	  762.3	 7471.0	...
5763001	  841.2	  754.0	 7501.0	...
5763002	  840.0	  746.6	 7534.0	...
5763003	  837.9	  740.5	 7567.0	...
5763004	  835.5	  732.6	 7606.0	...
5763005	  833.4	  724.6	 7644.0	...
5763006	  830.8	  716.7	 7675.0	...
5763007	  828.8	  711.4	 7708.0	...
5763008	  827.0	  706.8	 7737.0	...
5763009	  825.3	  699.3	 7776.0	...
5763010	  822.1	  691.6	 7812.0	...
5763011	  818.6	  681.8	 7849.0	...
5763012	  816.1	  674.0	 7893.0	...
5763013	  814.4	  665.8	 7924.0	...
5763014	  813.2	  660.4	 7947.0	...
5763015	  800.3	  654.4	 7966.0	...
5763016	  786.6	  645.1	 7998.0	...
5763017	  772.6	  635.9	 8030.0	...
5763018	  770.6	  627.1	 8052.0	...
5763019	  778.5	  616.5	 8090.0	...
5763020	  786.8	  605.8	 8128.0	...
5763021	  785.8	  594.4	 8167.0	...
5763022	  775.8	  589.0	 8182.0	...
5763023	  772.2	  575.9	 8224.0	...
5763024	  778.4	  566.4	 8255.0	...
5763025	  782.9	  552.0	 8305.0	...
5763026	  773.0	  545.8	 8329.0	...
5763027	  762.8	  536.9	 8362.0	...
5763028	  754.1	  532.3	 8383.0	...
5763029	  754.7	  522.0	 8428.0	...
5763030	  755.5	  512.9	 8462.0	...
5763031	  756.7	  504.0	 8493.0	...
5763032	  756.4	  496.3	 8523.0	...
5763033	  756.4	  490.3	 8552.0	...
5763034	  754.6	  482.9	 8591.0	...
5763035	  752.8	  474.7	 8621.0	...
5763036	  750.9	  466.3	 8659.0	...
5763037	  748.9	  459.9	 8688.0	...
5763038	  747.1	  458.2	 8704.0	...
5763039	  746.4	  451.4	 8731.0	...
5763040	  746.0	  440.6	 8768.0	...
5763041	  745.9	  429.7	 8805.0	...
5763042	  744.6	  421.5	 8834.0	...
5763043	  745.0	  416.7	 8851.0	...
5763044	  743.6	  406.4	 8880.0	...
5763045	  742.3	  398.8	 8900.0	...
5763046	  741.7	  390.4	 8916.0	...
5763047	  746.8	  379.7	 8953.0	...
5763048	  752.0	  369.0	 8989.0	...
5763049	  750.4	  360.9	 9020.0	...
5763050	  744.6	  360.8	 9018.0	...
5763051	  743.5	  350.0	 9052.0	...
5763052	  741.9	  339.7	 9085.0	...
5763053	  740.3	  328.3	 9118.0	...
5763054	  734.0	  327.5	 9115.0	...
5763055	  738.5	  317.8	 9142.0	...
5763056	  742.7	  307.1	 9176.0	...
5763057	  746.6	  295.0	 9210.0	...
5763058	  745.5	  288.4	 9219.0	...
5763059	  744.7	  282.1	 9230.0	...
5763060	  744.5	  275.2	 9247.0	...
5763061	  744.6	  271.3	 9260.0	...
5763062	  744.7	  264.8	 9273.0	...
5763063	  744.4	  260.2	 9281.0	...
5763064	  744.2	  255.5	 9289.0	...
5763065	  741.9	  246.8	 9307.0	...
5763066	  739.6	  238.0	 9324.0	...
5763067	  736.4	  225.6	 9365.0	...
5763068	  735.4	  221.8	 9389.0	...
5763069	  736.2	  218.0	 9399.0	...
5763070	  738.0	  218.0	 9386.0	...
5763071	  739.8	  217.9	 9373.0	...
5763072	  739.8	  217.9	 9373.0	...
5763073	  742.8	  194.9	 9452.0	...
5763074	  742.8	  194.9	 9452.0	...
5763075	  742.8	  194.9	 9452.0	...
5763076	  741.3	  190.5	 9463.0	...
5763077	  739.7	  186.1	 9473.0	...
5763078	  738.2	  181.8	 9484.0	...
5763079	  739.8	  179.7	 9490.0	...
5763080	  741.4	  176.6	 9497.0	...
5763081	  742.9	  173.1	 9502.0	...
5763082	  742.7	  171.7	 9501.0	...
5763083	  742.6	  171.4	 9500.0	...
5763084	  742.6	  171.4	 9500.0	...
SBLINK R 5763085
5763085	   .	   .	    0.0	...
5763086	   .	   .	    0.0	...
5763087	   .	   .	    0.0	...
5763088	   .	   .	    0.0	...
5763089	   .	   .	    0.0	...
5763090	   .	   .	    0.0	...
5763091	   .	   .	    0.0	...
5763092	   .	   .	    0.0	...
5763093	   .	   .	    0.0	...
5763094	   .	   .	    0.0	...
5763095	   .	   .	    0.0	...
5763096	   .	   .	    0.0	...
5763097	   .	   .	    0.0	...
5763098	   .	   .	    0.0	...
5763099	   .	   .	    0.0	...
5763100	   .	   .	    0.0	...
5763101	   .	   .	    0.0	...
5763102	   .	   .	    0.0	...
5763103	   .	   .	    0.0	...
5763104	   .	   .	    0.0	...
5763105	   .	   .	    0.0	...
5763106	   .	   .	    0.0	...
5763107	   .	   .	    0.0	...
5763108	   .	   .	    0.0	...
5763109	   .	   .	    0.0	...
5763110	   .	   .	    0.0	...
5763111	   .	   .	    0.0	...
5763112	   .	   .	    0.0	...
5763113	   .	   .	    0.0	...
5763114	   .	   .	    0.0	...
5763115	   .	   .	    0.0	...
5763116	   .	   .	    0.0	...
5763117	   .	   .	    0.0	...
5763118	   .	   .	    0.0	...
5763119	   .	   .	    0.0	...
5763120	   .	   .	    0.0	...
5763121	   .	   .	    0.0	...
5763122	   .	   .	    0.0	...
5763123	   .	   .	    0.0	...
5763124	   .	   .	    0.0	...
5763125	   .	   .	    0.0	...
5763126	   .	   .	    0.0	...
5763127	   .	   .	    0.0	...
5763128	   .	   .	    0.0	...
5763129	   .	   .	    0.0	...
5763130	   .	   .	    0.0	...
5763131	   .	   .	    0.0	...
5763132	   .	   .	    0.0	...
5763133	   .	   .	    0.0	...
5763134	   .	   .	    0.0	...
5763135	   .	   .	    0.0	...
5763136	   .	   .	    0.0	...
5763137	   .	   .	    0.0	...
5763138	   .	   .	    0.0	...
5763139	   .	   .	    0.0	...
5763140	   .	   .	    0.0	...
5763141	   .	   .	    0.0	...
5763142	   .	   .	    0.0	...
5763143	   .	   .	    0.0	...
5763144	   .	   .	    0.0	...
5763145	   .	   .	    0.0	...
EBLINK R 5763085	5763145	61
5763146	  675.0	  265.8	 9002.0	...
5763147	  675.0	  265.8	 9002.0	...
5763148	  675.0	  265.8	 9002.0	...
5763149	  653.3	  250.7	 9041.0	...
5763150	  651.6	  248.3	 9050.0	...
5763151	  649.8	  245.9	 9058.0	...
5763152	  650.6	  246.8	 9052.0	...
5763153	  648.8	  248.4	 9043.0	...
5763154	  647.0	  250.0	 9035.0	...
5763155	  646.8	  250.5	 9041.0	...
5763156	  629.2	  237.6	 9080.0	...
5763157	  631.2	  237.1	 9087.0	...
5763158	  650.8	  249.4	 9055.0	...
5763159	  670.4	  261.7	 9023.0	...
5763160	  670.4	  261.7	 9023.0	...
5763161	  670.3	  268.2	 9000.0	...
5763162	  670.3	  268.2	 9000.0	...
5763163	  707.7	  330.0	 8840.0	...
5763164	  746.4	  393.5	 8671.0	...
5763165	  786.1	  457.8	 8503.0	...
5763166	  724.8	  379.0	 8695.0	...
5763167	  724.4	  379.1	 8701.0	...
5763168	  724.1	  379.1	 8707.0	...
5763169	  785.2	  458.8	 8513.0	...
5763170	  785.1	  459.6	 8512.0	...
5763171	  785.0	  460.5	 8513.0	...
5763172	  785.0	  461.4	 8513.0	...
5763173	  785.0	  461.4	 8511.0	...
5763174	  785.5	  461.6	 8510.0	...
5763175	  785.9	  461.8	 8508.0	...
5763176	  786.1	  462.1	 8506.0	...
5763177	  785.8	  462.5	 8503.0	...
ESACC R  5762926	5763177	252	  786.4	  483.7	  785.8	  462.5	   0.45	    571
SFIX R   5763178
5763178	  785.4	  463.2	 8500.0	...
5763179	  785.3	  463.9	 8499.0	...
5763180	  785.2	  463.9	 8499.0	...
5763181	  785.3	  463.6	 8504.0	...
5763182	  785.4	  463.3	 8508.0	...
5763183	  785.3	  463.7	 8512.0	...
5763184	  785.1	  463.8	 8511.0	...
5763185	  784.8	  463.8	 8510.0	...
5763186	  784.9	  463.5	 8510.0	...
5763187	  784.8	  463.3	 8510.0	...
5763188	  784.7	  463.5	 8512.0	...
5763189	  784.3	  463.7	 8513.0	...
5763190	  784.0	  464.0	 8513.0	...
5763191	  784.2	  464.0	 8513.0	...
5763192	  784.6	  463.9	 8514.0	...
5763193	  784.9	  463.8	 8513.0	...
5763194	  784.6	  463.6	 8511.0	...
5763195	  784.4	  463.3	 8511.0	...
5763196	  784.3	  462.8	 8512.0	...
5763197	  784.4	  462.6	 8513.0	...
5763198	  783.8	  462.7	 8514.0	...
5763199	  783.1	  462.8	 8514.0	...
5763200	  783.3	  463.1	 8519.0	...
5763201	  784.1	  463.2	 8524.0	...
5763202	  784.9	  463.4	 8526.0	...
5763203	  784.9	  463.6	 8522.0	...
5763204	  784.9	  463.7	 8517.0	...
5763205	  785.0	  463.7	 8518.0	...
5763206	  785.0	  463.6	 8519.0	...
5763207	  784.9	  463.4	 8521.0	...
5763208	  784.8	  463.4	 8520.0	...
5763209	  784.5	  463.4	 8519.0	...
5763210	  784.1	  463.4	 8518.0	...
5763211	  783.6	  463.5	 8515.0	...
5763212	  783.3	  463.5	 8513.0	...
5763213	  782.8	  462.7	 8511.0	...
5763214	  782.5	  462.0	 8512.0	...
5763215	  782.6	  461.3	 8512.0	...
5763216	  782.4	  461.4	 8511.0	...
5763217	  782.2	  461.6	 8508.0	...
5763218	  782.0	  462.2	 8509.0	...
5763219	  782.3	  462.7	 8512.0	...
5763220	  782.7	  462.7	 8515.0	...
5763221	  783.0	  462.1	 8514.0	...
5763222	  783.0	  461.7	 8510.0	...
5763223	  782.7	  461.8	 8508.0	...
5763224	  782.8	  461.9	 8508.0	...
5763225	  783.2	  462.0	 8510.0	...
5763226	  783.3	  462.1	 8512.0	...
5763227	  782.9	  462.2	 8513.0	...
5763228	  782.4	  462.3	 8512.0	...
5763229	  782.3	  462.3	 8510.0	...
5763230	  781.7	  462.2	 8508.0	...
5763231	  781.3	  462.2	 8505.0	...
5763232	  781.0	  462.1	 8502.0	...
5763233	  781.1	  462.0	 8498.0	...
5763234	  781.1	  461.7	 8499.0	...
5763235	  781.0	  461.6	 8501.0	...
5763236	  780.9	  461.6	 8502.0	...
5763237	  780.9	  461.6	 8501.0	...
5763238	  781.1	  461.5	 8499.0	...
5763239	  781.4	  461.4	 8496.0	...
5763240	  781.5	  461.5	 8495.0	...
5763241	  781.6	  461.8	 8494.0	...
5763242	  781.6	  462.2	 8497.0	...
5763243	  781.5	  462.0	 8499.0	...
5763244	  781.4	  461.6	 8503.0	...
5763245	  781.3	  461.1	 8504.0	...
5763246	  781.4	  461.0	 8503.0	...
5763247	  781.6	  460.9	 8501.0	...
5763248	  781.9	  460.8	 8499.0	...
5763249	  782.1	  460.6	 8500.0	...
5763250	  781.9	  460.2	 8501.0	...
5763251	  781.8	  459.9	 8502.0	...
5763252	  781.7	  459.4	 8500.0	...
5763253	  781.7	  459.1	 8498.0	...
5763254	  781.6	  459.0	 8496.0	...
5763255	  781.5	  459.2	 8497.0	...
5763256	  781.3	  459.8	 8498.0	...
5763257	  781.2	  460.5	 8495.0	...
5763258	  781.2	  461.1	 8492.0	...
5763259	  781.2	  461.4	 8489.0	...
5763260	  781.2	  461.2	 8490.0	...
5763261	  781.2	  461.3	 8491.0	...
5763262	  781.1	  461.5	 8493.0	...
5763263	  780.8	  461.0	 8497.0	...
5763264	  780.4	  460.2	 8500.0	...
5763265	  780.2	  459.3	 8500.0	...
5763266	  780.1	  459.2	 8498.0	...
5763267	  780.0	  459.2	 8496.0	...
5763268	  780.0	  459.2	 8499.0	...
5763269	  780.2	  459.0	 8501.0	...
5763270	  780.3	  458.8	 8503.0	...
5763271	  780.6	  458.5	 8502.0	...
5763272	  780.8	  458.5	 8502.0	...
5763273	  780.7	  458.8	 8503.0	...
5763274	  780.4	  459.0	 8505.0	...
5763275	  780.2	  459.2	 8507.0	...
5763276	  780.3	  459.6	 8503.0	...
5763277	  780.5	  460.1	 8499.0	...
5763278	  780.6	  460.6	 8495.0	...
5763279	  780.4	  460.3	 8496.0	...
5763280	  780.1	  459.9	 8498.0	...
5763281	  779.8	  459.6	 8499.0	...
5763282	  779.8	  459.2	 8501.0	...
5763283	  779.8	  458.8	 8501.0	...
5763284	  779.7	  458.4	 8502.0	...
5763285	  779.6	  458.7	 8503.0	...
5763286	  779.5	  459.1	 8503.0	...
5763287	  779.3	  459.5	 8503.0	...
5763288	  779.3	  459.9	 8498.0	...
5763289	  779.3	  460.0	 8493.0	...
5763290	  779.6	  460.2	 8487.0	...
5763291	  779.8	  460.1	 8486.0	...
5763292	  779.9	  459.9	 8485.0	...
5763293	  779.9	  460.3	 8487.0	...
5763294	  779.8	  460.8	 8489.0	...
5763295	  779.7	  461.2	 8491.0	...
5763296	  779.3	  461.2	 8490.0	...
5763297	  779.2	  461.1	 8489.0	...
5763298	  779.0	  461.0	 8486.0	...
5763299	  779.0	  460.9	 8483.0	...
5763300	  779.2	  460.9	 8482.0	...
5763301	  779.5	  460.9	 8486.0	...
5763302	  780.3	  460.8	 8490.0	...
5763303	  780.9	  460.8	 8493.0	...
5763304	  781.3	  460.7	 8492.0	...
EFIX R   5763178	5763304	127	  782.0	  461.5	   8503
SSACC R  5763305
5763305	  779.9	  461.0	 8491.0	...
5763306	  778.6	  461.4	 8487.0	...
5763307	  776.8	  462.1	 8477.0	...
5763308	  775.5	  462.9	 8467.0	...
5763309	  773.2	  464.6	 8462.0	...
5763310	  769.8	  466.9	 8462.0	...
5763311	  766.3	  469.3	 8462.0	...
5763312	  761.8	  471.1	 8462.0	...
5763313	  756.6	  474.2	 8462.0	...
5763314	  750.9	  477.1	 8462.0	...
5763315	  745.5	  480.0	 8463.0	...
5763316	  741.3	  481.5	 8463.0	...
5763317	  736.9	  483.6	 8463.0	...
5763318	  733.9	  485.3	 8462.0	...
5763319	  731.8	  486.1	 8463.0	...
5763320	  731.5	  485.6	 8463.0	...
5763321	  731.4	  484.7	 8465.0	...
5763322	  732.0	  483.8	 8466.0	...
ESACC R  5763305	5763322	18	  779.9	  461.0	  732.0	  483.8	   1.12	    105
SFIX R   5763323
5763323	  733.7	  483.2	 8462.0	...
5763324	  736.3	  482.8	 8457.0	...
5763325	  738.2	  482.5	 8453.0	...
5763326	  740.5	  482.2	 8454.0	...
5763327	  742.3	  482.1	 8451.0	...
5763328	  744.0	  482.1	 8444.0	...
5763329	  744.3	  482.2	 8437.0	...
5763330	  744.1	  481.9	 8435.0	...
5763331	  743.8	  480.6	 8435.0	...
5763332	  743.2	  478.7	 8436.0	...
5763333	  742.5	  477.1	 8436.0	...
5763334	  742.1	  476.7	 8437.0	...
5763335	  741.3	  476.8	 8437.0	...
5763336	  740.5	  476.9	 8437.0	...
5763337	  740.1	  476.6	 8438.0	...
5763338	  740.4	  475.7	 8439.0	...
5763339	  740.3	  474.9	 8444.0	...
5763340	  739.8	  474.3	 8446.0	...
5763341	  739.4	  474.1	 8449.0	...
5763342	  739.3	  473.9	 8449.0	...
5763343	  739.3	  474.3	 8450.0	...
5763344	  739.3	  475.0	 8447.0	...
5763345	  739.2	  475.8	 8444.0	...
5763346	  739.1	  476.0	 8443.0	...
5763347	  739.1	  476.1	 8446.0	...
5763348	  739.2	  476.1	 8449.0	...
5763349	  739.3	  476.2	 8449.0	...
5763350	  739.4	  476.5	 8445.0	...
5763351	  739.5	  476.8	 8443.0	...
5763352	  739.5	  476.9	 8440.0	...
5763353	  739.4	  476.6	 8441.0	...
5763354	  739.6	  477.2	 8442.0	...
5763355	  739.9	  478.1	 8444.0	...
5763356	  740.3	  479.1	 8442.0	...
5763357	  740.6	  479.6	 8440.0	...
5763358	  740.8	  479.8	 8437.0	...
5763359	  740.9	  479.7	 8437.0	...
5763360	  740.2	  479.4	 8439.0	...
5763361	  739.5	  479.4	 8440.0	...
5763362	  738.8	  479.6	 8437.0	...
5763363	  738.7	  479.8	 8432.0	...
5763364	  738.6	  479.8	 8427.0	...
5763365	  738.5	  479.8	 8427.0	...
5763366	  738.6	  479.7	 8426.0	...
5763367	  738.8	  479.6	 8426.0	...
5763368	  739.1	  479.6	 8427.0	...
5763369	  739.2	  479.6	 8428.0	...
5763370	  739.4	  479.5	 8429.0	...
5763371	  739.7	  479.5	 8430.0	...
5763372	  739.8	  479.2	 8429.0	...
5763373	  739.7	  478.6	 8427.0	...
5763374	  739.6	  478.0	 8426.0	...
5763375	  739.5	  478.2	 8425.0	...
5763376	  739.7	  478.7	 8425.0	...
5763377	  740.0	  479.8	 8426.0	...
5763378	  740.3	  480.3	 8425.0	...
5763379	  740.3	  480.9	 8424.0	...
5763380	  740.3	  480.7	 8423.0	...
5763381	  740.4	  480.7	 8422.0	...
5763382	  740.4	  480.8	 8422.0	...
5763383	  740.6	  481.2	 8421.0	...
5763384	  740.6	  481.8	 8420.0	...
5763385	  740.7	  482.0	 8421.0	...
5763386	  740.6	  481.8	 8423.0	...
5763387	  740.3	  481.5	 8424.0	...
5763388	  739.9	  481.4	 8424.0	...
5763389	  739.5	  481.3	 8419.0	...
5763390	  739.2	  481.4	 8411.0	...
5763391	  739.1	  481.6	 8403.0	...
5763392	  739.1	  481.7	 8400.0	...
5763393	  739.0	  481.7	 8399.0	...
5763394	  739.0	  481.6	 8398.0	...
5763395	  739.3	  481.4	 8401.0	...
5763396	  739.4	  481.1	 8404.0	...
5763397	  739.6	  482.0	 8406.0	...
5763398	  739.5	  483.0	 8404.0	...
5763399	  740.3	  484.1	 8403.0	...
5763400	  741.0	  484.2	 8402.0	...
5763401	  741.6	  484.3	 8401.0	...
5763402	  741.1	  484.3	 8399.0	...
5763403	  740.5	  483.5	 8399.0	...
5763404	  740.2	  482.8	 8399.0	...
5763405	  740.3	  482.1	 8397.0	...
5763406	  740.4	  481.8	 8397.0	...
5763407	  740.0	  481.7	 8397.0	...
5763408	  739.7	  481.6	 8393.0	...
5763409	  739.3	  481.9	 8389.0	...
5763410	  739.3	  482.2	 8384.0	...
5763411	  739.2	  482.4	 8389.0	...
5763412	  739.3	  482.2	 8393.0	...
5763413	  739.5	  482.2	 8397.0	...
5763414	  739.9	  482.6	 8395.0	...
5763415	  740.2	  483.1	 8393.0	...
5763416	  740.4	  483.3	 8391.0	...
5763417	  740.8	  483.2	 8386.0	...
5763418	  741.2	  483.1	 8383.0	...
5763419	  741.5	  483.0	 8380.0	...
5763420	  741.1	  482.5	 8379.0	...
5763421	  740.6	  481.9	 8378.0	...
5763422	  740.5	  481.4	 8378.0	...
5763423	  740.9	  481.9	 8378.0	...
5763424	  741.0	  482.5	 8377.0	...
5763425	  740.7	  483.1	 8376.0	...
5763426	  740.5	  483.2	 8375.0	...
5763427	  740.7	  483.3	 8375.0	...
5763428	  741.0	  483.5	 8375.0	...
5763429	  741.3	  483.8	 8375.0	...
5763430	  741.3	  484.3	 8376.0	...
5763431	  741.1	  484.1	 8377.0	...
5763432	  741.0	  483.8	 8377.0	...
5763433	  740.9	  483.5	 8377.0	...
5763434	  740.7	  483.3	 8376.0	...
5763435	  740.4	  483.1	 8374.0	...
5763436	  740.0	  482.8	 8371.0	...
5763437	  739.6	  482.7	 8368.0	...
5763438	  739.6	  482.7	 8366.0	...
5763439	  739.9	  482.8	 8365.0	...
5763440	  740.6	  483.6	 8364.0	...
5763441	  741.0	  484.3	 8364.0	...
5763442	  741.4	  485.0	 8363.0	...
5763443	  741.4	  485.1	 8361.0	...
5763444	  741.4	  485.4	 8359.0	...
5763445	  741.6	  485.9	 8356.0	...
5763446	  741.8	  486.4	 8352.0	...
5763447	  741.9	  486.5	 8350.0	...
5763448	  741.9	  486.3	 8348.0	...
5763449	  741.7	  485.3	 8347.0	...
5763450	  741.4	  484.5	 8345.0	...
5763451	  741.2	  484.0	 8344.0	...
5763452	  741.0	  484.3	 8344.0	...
5763453	  740.9	  484.6	 8344.0	...
5763454	  740.8	  484.8	 8342.0	...
5763455	  740.7	  485.0	 8340.0	...
5763456	  740.6	  485.2	 8339.0	...
5763457	  740.7	  485.3	 8343.0	...
5763458	  740.6	  485.1	 8349.0	...
5763459	  740.6	  484.8	 8353.0	...
5763460	  740.8	  484.6	 8355.0	...
5763461	  741.1	  484.4	 8356.0	...
5763462	  741.3	  484.1	 8355.0	...
5763463	  741.4	  484.0	 8353.0	...
5763464	  741.6	  484.1	 8350.0	...
5763465	  741.8	  484.2	 8349.0	...
5763466	  741.9	  484.3	 8351.0	...
5763467	  741.9	  484.1	 8354.0	...
5763468	  741.9	  484.2	 8358.0	...
5763469	  741.8	  484.2	 8359.0	...
5763470	  741.7	  484.2	 8353.0	...
5763471	  741.5	  484.1	 8347.0	...
5763472	  741.1	  484.4	 8341.0	...
5763473	  740.9	  484.8	 8340.0	...
5763474	  740.6	  485.2	 8340.0	...
5763475	  740.5	  485.3	 8340.0	...
5763476	  740.7	  485.4	 8339.0	...
5763477	  741.2	  485.6	 8338.0	...
5763478	  741.6	  486.0	 8336.0	...
5763479	  741.6	  486.1	 8333.0	...
5763480	  741.5	  486.2	 8330.0	...
5763481	  742.0	  485.9	 8330.0	...
5763482	  742.7	  486.3	 8329.0	...
5763483	  743.4	  486.6	 8328.0	...
5763484	  743.4	  487.1	 8329.0	...
5763485	  743.2	  487.3	 8331.0	...
5763486	  742.9	  487.0	 8332.0	...
5763487	  742.6	  486.7	 8333.0	...
5763488	  742.5	  486.4	 8334.0	...
5763489	  742.4	  486.4	 8330.0	...
5763490	  742.4	  486.4	 8324.0	...
5763491	  742.3	  486.2	 8319.0	...
5763492	  742.3	  486.0	 8320.0	...
5763493	  742.2	  485.7	 8321.0	...
5763494	  742.1	  485.8	 8322.0	...
5763495	  742.0	  486.2	 8322.0	...
5763496	  741.9	  486.7	 8320.0	...
5763497	  742.0	  486.9	 8317.0	...
5763498	  742.3	  486.8	 8315.0	...
5763499	  742.6	  486.6	 8322.0	...
5763500	  743.0	  486.5	 8329.0	...
5763501	  742.9	  486.5	 8337.0	...
5763502	  742.8	  486.4	 8336.0	...
5763503	  742.6	  486.4	 8336.0	...
5763504	  742.8	  486.7	 8335.0	...
5763505	  743.1	  487.0	 8332.0	...
5763506	  743.3	  487.3	 8329.0	...
5763507	  743.3	  487.3	 8327.0	...
5763508	  743.2	  486.8	 8326.0	...
5763509	  742.9	  486.2	 8326.0	...
5763510	  742.6	  486.0	 8319.0	...
5763511	  742.1	  486.3	 8311.0	...
5763512	  741.8	  486.7	 8308.0	...
5763513	  741.6	  486.1	 8315.0	...
5763514	  741.8	  485.5	 8322.0	...
5763515	  742.1	  485.0	 8322.0	...
5763516	  742.4	  485.1	 8319.0	...
5763517	  742.4	  485.4	 8312.0	...
5763518	  742.4	  485.9	 8308.0	...
5763519	  742.3	  486.2	 8305.0	...
5763520	  742.5	  486.4	 8307.0	...
5763521	  742.5	  486.3	 8308.0	...
5763522	  742.6	  486.1	 8307.0	...
5763523	  742.5	  486.0	 8306.0	...
5763524	  742.6	  486.6	 8304.0	...
5763525	  742.8	  487.3	 8304.0	...
5763526	  743.0	  487.9	 8305.0	...
5763527	  743.1	  487.8	 8306.0	...
5763528	  743.2	  487.5	 8307.0	...
5763529	  743.2	  487.3	 8308.0	...
5763530	  743.3	  486.9	 8309.0	...
5763531	  743.1	  486.9	 8309.0	...
5763532	  743.0	  486.8	 8308.0	...
5763533	  742.9	  486.8	 8307.0	...
5763534	  743.0	  487.0	 8307.0	...
5763535	  743.1	  487.4	 8303.0	...
5763536	  742.7	  487.8	 8300.0	...
5763537	  742.1	  487.6	 8297.0	...
5763538	  741.6	  487.2	 8299.0	...
5763539	  742.2	  486.8	 8302.0	...
5763540	  743.0	  486.8	 8304.0	...
5763541	  743.0	  486.6	 8306.0	...
5763542	  742.6	  486.3	 8302.0	...
5763543	  742.1	  485.7	 8299.0	...
5763544	  742.1	  485.5	 8295.0	...
5763545	  742.4	  485.2	 8294.0	...
5763546	  742.7	  485.2	 8292.0	...
5763547	  742.6	  485.7	 8291.0	...
5763548	  742.3	  486.2	 8292.0	...
5763549	  742.4	  486.4	 8293.0	...
5763550	  742.7	  486.2	 8293.0	...
5763551	  743.1	  486.0	 8293.0	...
5763552	  742.8	  486.1	 8292.0	...
5763553	  742.5	  486.2	 8290.0	...
5763554	  742.2	  486.3	 8288.0	...
5763555	  742.3	  486.4	 8288.0	...
5763556	  742.6	  486.6	 8289.0	...
5763557	  742.8	  486.7	 8289.0	...
5763558	  742.8	  486.8	 8289.0	...
5763559	  742.7	  486.9	 8287.0	...
5763560	  742.8	  487.2	 8283.0	...
5763561	  742.7	  487.5	 8279.0	...
5763562	  742.7	  487.8	 8278.0	...
5763563	  742.7	  487.8	 8278.0	...
5763564	  742.9	  487.8	 8277.0	...
5763565	  743.0	  488.2	 8276.0	...
5763566	  742.8	  488.5	 8275.0	...
5763567	  742.6	  488.3	 8276.0	...
5763568	  742.2	  487.8	 8276.0	...
5763569	  742.0	  487.0	 8276.0	...
5763570	  742.2	  486.9	 8274.0	...
5763571	  742.5	  486.7	 8272.0	...
5763572	  742.9	  486.7	 8271.0	...
5763573	  742.9	  486.6	 8271.0	...
5763574	  742.8	  486.6	 8273.0	...
5763575	  742.7	  486.6	 8276.0	...
5763576	  742.6	  486.6	 8279.0	...
5763577	  742.6	  486.6	 8279.0	...
5763578	  742.8	  487.1	 8277.0	...
5763579	  742.8	  487.6	 8275.0	...
5763580	  742.7	  488.1	 8272.0	...
5763581	  742.6	  488.4	 8271.0	...
5763582	  742.5	  488.7	 8268.0	...
5763583	  742.5	  488.8	 8266.0	...
5763584	  742.5	  488.7	 8264.0	...
5763585	  742.6	  488.8	 8262.0	...
5763586	  742.8	  489.0	 8260.0	...
5763587	  742.9	  489.1	 8259.0	...
5763588	  743.0	  489.0	 8260.0	...
5763589	  742.9	  488.8	 8260.0	...
5763590	  742.7	  489.0	 8261.0	...
5763591	  742.5	  489.0	 8262.0	...
5763592	  742.5	  488.9	 8262.0	...
5763593	  742.3	  488.8	 8261.0	...
5763594	  742.2	  488.7	 8258.0	...
5763595	  742.2	  488.5	 8256.0	...
5763596	  742.4	  488.2	 8256.0	...
5763597	  742.7	  487.7	 8257.0	...
5763598	  743.0	  487.5	 8257.0	...
5763599	  743.4	  487.2	 8255.0	...
5763600	  743.8	  487.2	 8254.0	...
5763601	  744.3	  487.1	 8252.0	...
5763602	  744.4	  486.9	 8252.0	...
5763603	  744.2	  486.7	 8252.0	...
5763604	  744.1	  486.7	 8252.0	...
5763605	  744.0	  486.7	 8250.0	...
5763606	  743.9	  486.7	 8248.0	...
5763607	  743.5	  487.3	 8247.0	...
5763608	  743.3	  487.8	 8247.0	...
5763609	  743.0	  488.4	 8247.0	...
5763610	  743.0	  488.3	 8247.0	...
5763611	  742.9	  488.1	 8247.0	...
5763612	  742.9	  487.9	 8244.0	...
5763613	  743.0	  487.7	 8242.0	...
5763614	  743.2	  487.6	 8240.0	...
5763615	  743.4	  487.5	 8238.0	...
5763616	  743.5	  487.5	 8236.0	...
5763617	  743.5	  487.5	 8236.0	...
5763618	  743.3	  487.6	 8236.0	...
5763619	  743.2	  487.5	 8238.0	...
5763620	  743.1	  487.5	 8239.0	...
5763621	  743.1	  487.5	 8242.0	...
5763622	  743.2	  487.6	 8243.0	...
5763623	  743.3	  487.7	 8245.0	...
5763624	  743.4	  487.8	 8244.0	...
5763625	  743.5	  487.9	 8243.0	...
5763626	  743.4	  488.2	 8237.0	...
5763627	  743.4	  488.4	 8231.0	...
5763628	  743.3	  488.4	 8228.0	...
5763629	  743.4	  488.2	 8229.0	...
5763630	  743.4	  487.9	 8230.0	...
5763631	  743.0	  487.7	 8228.0	...
5763632	  742.6	  487.7	 8225.0	...
5763633	  742.2	  487.7	 8223.0	...
5763634	  742.3	  488.0	 8224.0	...
5763635	  742.3	  488.2	 8224.0	...
5763636	  742.5	  488.5	 8223.0	...
5763637	  742.6	  488.5	 8221.0	...
5763638	  742.8	  488.2	 8223.0	...
5763639	  742.9	  487.8	 8226.0	...
5763640	  742.9	  487.5	 8220.0	...
5763641	  743.1	  488.0	 8211.0	...
5763642	  743.2	  488.5	 8205.0	...
5763643	  743.1	  489.1	 8207.0	...
5763644	  742.6	  489.4	 8209.0	...
5763645	  742.0	  489.7	 8209.0	...
5763646	  742.1	  489.4	 8208.0	...
5763647	  742.6	  488.7	 8208.0	...
5763648	  743.2	  488.0	 8207.0	...
5763649	  743.4	  488.0	 8207.0	...
5763650	  743.5	  488.0	 8206.0	...
5763651	  743.5	  488.1	 8204.0	...
5763652	  743.5	  488.2	 8202.0	...
5763653	  743.5	  488.2	 8201.0	...
5763654	  743.8	  488.3	 8201.0	...
5763655	  744.2	  488.8	 8198.0	...
5763656	  743.6	  489.4	 8192.0	...
5763657	  742.7	  489.9	 8187.0	...
5763658	  742.2	  490.2	 8185.0	...
5763659	  742.7	  490.3	 8186.0	...
MSG	5763660 0000 _ Number On
5763660	  743.1	  490.1	 8189.0	...
5763661	  743.0	  489.8	 8191.0	...
5763662	  743.1	  489.5	 8192.0	...
5763663	  743.4	  489.7	 8192.0	...
5763664	  743.8	  490.0	 8192.0	...
5763665	  744.0	  489.7	 8192.0	...
5763666	  744.1	  489.3	 8193.0	...
5763667	  744.0	  489.1	 8192.0	...
5763668	  743.7	  489.2	 8189.0	...
5763669	  743.4	  489.5	 8186.0	...
5763670	  743.2	  490.1	 8182.0	...
5763671	  742.3	  490.9	 8182.0	...
5763672	  741.5	  491.2	 8181.0	...
5763673	  741.3	  490.9	 8180.0	...
5763674	  741.8	  490.7	 8175.0	...
5763675	  742.3	  490.8	 8171.0	...
5763676	  742.3	  491.0	 8173.0	...
5763677	  742.4	  491.0	 8178.0	...
5763678	  742.6	  491.0	 8182.0	...
5763679	  742.8	  490.9	 8182.0	...
5763680	  743.0	  490.9	 8183.0	...
5763681	  743.1	  490.9	 8184.0	...
5763682	  743.2	  491.2	 8183.0	...
5763683	  743.1	  491.8	 8180.0	...
5763684	  743.0	  492.4	 8177.0	...
5763685	  742.7	  492.1	 8177.0	...
5763686	  742.8	  491.5	 8177.0	...
5763687	  742.8	  490.8	 8177.0	...
EFIX R   5763323	5763687	365	  741.8	  485.1	   8320
SSACC R  5763688
5763688	  743.5	  489.8	 8176.0	...
5763689	  744.1	  488.7	 8175.0	...
5763690	  745.9	  487.2	 8176.0	...
5763691	  747.9	  485.9	 8179.0	...
5763692	  751.0	  483.9	 8184.0	...
5763693	  754.4	  480.4	 8186.0	...
5763694	  758.0	  476.5	 8181.0	...
5763695	  761.5	  473.0	 8173.0	...
5763696	  764.0	  471.1	 8169.0	...
5763697	  766.8	  469.5	 8172.0	...
5763698	  769.2	  467.7	 8175.0	...
5763699	  771.7	  466.3	 8174.0	...
5763700	  773.3	  465.5	 8174.0	...
5763701	  775.0	  465.7	 8169.0	...
ESACC R  5763688	5763701	14	  743.5	  489.8	  775.0	  465.7	   0.84	     79
SFIX R   5763702
5763702	  775.9	  466.8	 8164.0	...
5763703	  776.6	  468.0	 8159.0	...
5763704	  776.6	  468.9	 8158.0	...
5763705	  776.6	  469.7	 8153.0	...
5763706	  776.3	  470.7	 8148.0	...
5763707	  775.4	  472.0	 8144.0	...
5763708	  774.6	  473.3	 8145.0	...
5763709	  774.1	  474.2	 8146.0	...
5763710	  774.1	  474.9	 8147.0	...
5763711	  773.9	  474.7	 8149.0	...
5763712	  773.6	  474.7	 8150.0	...
5763713	  773.3	  474.7	 8151.0	...
5763714	  773.1	  474.8	 8149.0	...
5763715	  773.0	  474.9	 8148.0	...
5763716	  773.0	  474.9	 8147.0	...
5763717	  772.3	  474.5	 8143.0	...
5763718	  771.6	  474.1	 8138.0	...
5763719	  770.9	  473.5	 8135.0	...
5763720	  770.9	  473.4	 8137.0	...
5763721	  770.9	  473.5	 8138.0	...
5763722	  771.1	  473.9	 8136.0	...
5763723	  771.3	  474.5	 8134.0	...
5763724	  771.5	  474.9	 8131.0	...
5763725	  771.7	  475.5	 8129.0	...
5763726	  771.9	  475.8	 8128.0	...
5763727	  772.2	  475.9	 8125.0	...
5763728	  772.5	  475.7	 8123.0	...
5763729	  773.4	  476.4	 8123.0	...
5763730	  774.2	  477.9	 8125.0	...
5763731	  775.1	  479.4	 8128.0	...
5763732	  775.2	  479.5	 8128.0	...
5763733	  775.0	  479.0	 8122.0	...
5763734	  774.6	  478.6	 8115.0	...
5763735	  774.3	  478.9	 8108.0	...
5763736	  774.5	  479.2	 8106.0	...
5763737	  774.8	  479.4	 8107.0	...
5763738	  774.6	  479.1	 8108.0	...
5763739	  774.1	  478.9	 8109.0	...
5763740	  774.1	  478.5	 8107.0	...
5763741	  774.6	  478.3	 8104.0	...
5763742	  775.0	  478.0	 8101.0	...
5763743	  774.8	  478.3	 8100.0	...
5763744	  774.5	  478.7	 8099.0	...
5763745	  774.4	  479.1	 8101.0	...
5763746	  774.4	  479.1	 8104.0	...
5763747	  774.4	  479.0	 8104.0	...
5763748	  774.5	  478.9	 8100.0	...
5763749	  774.7	  479.4	 8098.0	...
5763750	  774.5	  479.9	 8098.0	...
5763751	  774.1	  480.6	 8099.0	...
5763752	  774.5	  480.9	 8098.0	...
5763753	  775.2	  481.1	 8097.0	...
5763754	  775.2	  481.4	 8097.0	...
5763755	  774.5	  481.8	 8094.0	...
5763756	  773.8	  482.1	 8090.0	...
5763757	  773.6	  481.5	 8086.0	...
5763758	  773.5	  480.7	 8085.0	...
5763759	  773.8	  480.2	 8083.0	...
5763760	  774.2	  480.7	 8082.0	...
5763761	  774.6	  481.1	 8082.0	...
5763762	  774.5	  481.1	 8081.0	...
5763763	  774.5	  481.1	 8081.0	...
5763764	  774.5	  480.6	 8082.0	...
5763765	  774.3	  479.3	 8085.0	...
5763766	  774.6	  477.9	 8086.0	...
5763767	  775.1	  478.2	 8087.0	...
5763768	  775.8	  479.4	 8086.0	...
5763769	  775.5	  480.6	 8086.0	...
5763770	  775.0	  480.6	 8081.0	...
5763771	  774.6	  480.6	 8076.0	...
5763772	  774.5	  480.5	 8073.0	...
5763773	  774.5	  480.5	 8075.0	...
5763774	  774.8	  480.5	 8077.0	...
5763775	  775.0	  480.7	 8078.0	...
5763776	  775.3	  481.0	 8077.0	...
5763777	  775.3	  481.3	 8075.0	...
5763778	  775.3	  481.4	 8077.0	...
5763779	  775.2	  481.1	 8080.0	...
5763780	  775.8	  480.9	 8081.0	...
5763781	  776.3	  480.8	 8079.0	...
5763782	  776.8	  481.0	 8078.0	...
5763783	  776.7	  481.4	 8080.0	...
5763784	  776.5	  481.5	 8081.0	...
5763785	  776.2	  481.2	 8081.0	...
5763786	  776.2	  480.7	 8079.0	...
5763787	  776.3	  480.9	 8076.0	...
5763788	  775.9	  481.6	 8074.0	...
5763789	  775.2	  482.3	 8071.0	...
5763790	  774.1	  482.4	 8068.0	...
5763791	  773.7	  481.7	 8065.0	...
5763792	  773.2	  481.0	 8064.0	...
5763793	  773.2	  480.4	 8063.0	...
5763794	  773.3	  480.7	 8062.0	...
5763795	  773.4	  480.9	 8062.0	...
5763796	  773.6	  481.0	 8066.0	...
5763797	  774.1	  480.8	 8070.0	...
5763798	  774.4	  479.8	 8075.0	...
5763799	  774.6	  478.9	 8075.0	...
5763800	  774.3	  478.2	 8074.0	...
5763801	  774.3	  478.7	 8070.0	...
5763802	  774.6	  479.1	 8065.0	...
5763803	  774.9	  479.6	 8061.0	...
5763804	  775.2	  479.6	 8060.0	...
5763805	  775.4	  479.6	 8060.0	...
5763806	  775.6	  479.6	 8060.0	...
5763807	  775.6	  480.0	 8061.0	...
5763808	  775.6	  480.3	 8062.0	...
5763809	  775.4	  480.7	 8062.0	...
5763810	  775.2	  480.8	 8062.0	...
5763811	  774.9	  480.5	 8065.0	...
5763812	  774.9	  479.8	 8070.0	...
5763813	  774.8	  479.1	 8075.0	...
5763814	  774.8	  478.7	 8076.0	...
5763815	  775.1	  478.5	 8077.0	...
5763816	  775.4	  478.2	 8073.0	...
5763817	  775.5	  478.1	 8070.0	...
5763818	  775.5	  478.2	 8067.0	...
5763819	  775.3	  478.5	 8067.0	...
5763820	  775.3	  479.2	 8065.0	...
5763821	  775.2	  479.9	 8061.0	...
5763822	  775.2	  480.4	 8056.0	...
5763823	  774.9	  480.4	 8057.0	...
5763824	  774.5	  480.3	 8058.0	...
5763825	  774.3	  480.2	 8056.0	...
5763826	  774.4	  480.2	 8052.0	...
5763827	  774.6	  480.3	 8051.0	...
5763828	  774.8	  480.3	 8054.0	...
5763829	  774.7	  480.4	 8057.0	...
5763830	  774.7	  480.0	 8057.0	...
5763831	  774.5	  479.5	 8059.0	...
5763832	  774.3	  479.0	 8060.0	...
5763833	  774.1	  478.9	 8061.0	...
5763834	  774.1	  478.9	 8060.0	...
5763835	  774.1	  479.1	 8057.0	...
5763836	  773.9	  479.3	 8053.0	...
5763837	  773.6	  479.5	 8053.0	...
5763838	  773.2	  479.4	 8055.0	...
5763839	  773.1	  479.3	 8058.0	...
5763840	  772.8	  479.2	 8058.0	...
5763841	  772.8	  479.3	 8058.0	...
5763842	  773.0	  479.5	 8053.0	...
5763843	  773.3	  479.6	 8048.0	...
5763844	  773.6	  479.6	 8044.0	...
5763845	  773.8	  480.0	 8045.0	...
5763846	  774.0	  480.4	 8046.0	...
5763847	  774.2	  480.7	 8048.0	...
5763848	  774.2	  480.6	 8048.0	...
5763849	  774.1	  480.5	 8047.0	...
5763850	  773.8	  480.7	 8046.0	...
5763851	  773.5	  481.0	 8045.0	...
5763852	  773.3	  481.3	 8044.0	...
5763853	  773.2	  481.5	 8044.0	...
5763854	  773.1	  481.8	 8045.0	...
5763855	  773.1	  481.9	 8047.0	...
5763856	  773.2	  481.7	 8049.0	...
5763857	  772.8	  481.3	 8049.0	...
5763858	  772.3	  480.4	 8048.0	...
5763859	  771.7	  479.7	 8047.0	...
5763860	  771.6	  479.8	 8048.0	...
5763861	  771.5	  480.3	 8050.0	...
5763862	  771.4	  480.6	 8052.0	...
5763863	  771.2	  480.2	 8052.0	...
5763864	  770.9	  479.7	 8053.0	...
5763865	  770.6	  479.6	 8055.0	...
5763866	  770.5	  479.9	 8053.0	...
5763867	  770.9	  480.5	 8047.0	...
5763868	  771.8	  481.3	 8041.0	...
5763869	  772.6	  481.8	 8039.0	...
5763870	  773.0	  482.2	 8039.0	...
5763871	  772.7	  482.4	 8039.0	...
5763872	  772.3	  482.6	 8040.0	...
5763873	  772.2	  482.3	 8042.0	...
5763874	  772.5	  482.3	 8043.0	...
5763875	  772.9	  482.2	 8041.0	...
5763876	  772.9	  481.9	 8040.0	...
5763877	  772.7	  481.4	 8039.0	...
5763878	  772.6	  480.8	 8039.0	...
5763879	  773.3	  480.7	 8039.0	...
5763880	  773.8	  480.6	 8038.0	...
5763881	  773.6	  480.6	 8041.0	...
5763882	  773.0	  480.5	 8045.0	...
5763883	  772.4	  480.3	 8050.0	...
5763884	  772.4	  480.2	 8052.0	...
5763885	  772.5	  480.1	 8055.0	...
5763886	  772.5	  479.9	 8057.0	...
5763887	  772.1	  479.8	 8058.0	...
5763888	  771.7	  479.9	 8054.0	...
5763889	  771.3	  480.1	 8050.0	...
5763890	  771.1	  480.3	 8045.0	...
5763891	  770.9	  480.3	 8045.0	...
5763892	  771.2	  481.0	 8042.0	...
5763893	  771.6	  481.7	 8039.0	...
5763894	  772.0	  482.0	 8037.0	...
5763895	  771.7	  481.6	 8039.0	...
5763896	  771.3	  481.1	 8040.0	...
5763897	  771.0	  481.0	 8038.0	...
5763898	  771.0	  480.8	 8036.0	...
5763899	  771.2	  481.0	 8034.0	...
5763900	  771.7	  481.1	 8033.0	...
5763901	  772.0	  480.5	 8035.0	...
5763902	  772.3	  479.5	 8039.0	...
5763903	  771.5	  478.1	 8043.0	...
5763904	  770.8	  477.4	 8043.0	...
5763905	  770.8	  478.1	 8043.0	...
5763906	  771.4	  479.2	 8043.0	...
5763907	  771.8	  479.5	 8047.0	...
5763908	  771.6	  478.7	 8051.0	...
5763909	  771.4	  477.7	 8055.0	...
5763910	  771.5	  477.6	 8056.0	...
5763911	  771.7	  477.7	 8053.0	...
5763912	  771.9	  478.3	 8047.0	...
5763913	  771.7	  479.0	 8042.0	...
5763914	  771.5	  479.6	 8041.0	...
5763915	  771.2	  479.8	 8040.0	...
5763916	  770.9	  479.9	 8039.0	...
5763917	  770.5	  479.8	 8037.0	...
5763918	  770.5	  480.0	 8037.0	...
5763919	  771.0	  480.0	 8038.0	...
5763920	  771.4	  480.0	 8040.0	...
5763921	  771.8	  480.7	 8042.0	...
5763922	  772.3	  481.5	 8043.0	...
5763923	  772.4	  482.3	 8044.0	...
5763924	  771.9	  481.4	 8044.0	...
5763925	  771.4	  480.5	 8044.0	...
5763926	  772.3	  480.8	 8041.0	...
5763927	  773.4	  482.0	 8039.0	...
5763928	  773.8	  483.8	 8037.0	...
5763929	  773.0	  484.4	 8037.0	...
5763930	  771.1	  484.6	 8038.0	...
5763931	  769.3	  484.3	 8039.0	...
EFIX R   5763702	5763931	230	  773.5	  479.4	   8073
SSACC R  5763932
5763932	  767.6	  483.8	 8041.0	...
5763933	  766.0	  483.8	 8042.0	...
5763934	  765.0	  485.8	 8043.0	...
5763935	  762.9	  488.0	 8042.0	...
5763936	  761.3	  490.2	 8044.0	...
5763937	  758.4	  490.4	 8046.0	...
ESACC R  5763932	5763937	6	  767.6	  483.8	  758.4	  490.4	   0.24	     41
SFIX R   5763938
5763938	  756.7	  490.5	 8050.0	...
5763939	  755.2	  491.4	 8050.0	...
5763940	  755.0	  492.2	 8051.0	...
5763941	  754.8	  492.9	 8053.0	...
5763942	  754.9	  492.3	 8059.0	...
5763943	  755.4	  491.9	 8064.0	...
5763944	  756.6	  492.4	 8059.0	...
5763945	  758.6	  493.3	 8051.0	...
5763946	  759.9	  493.2	 8043.0	...
5763947	  760.5	  492.0	 8041.0	...
5763948	  761.3	  490.8	 8039.0	...
5763949	  762.4	  490.7	 8037.0	...
5763950	  763.5	  490.5	 8037.0	...
5763951	  763.9	  490.9	 8037.0	...
5763952	  764.3	  491.2	 8037.0	...
5763953	  764.4	  490.8	 8036.0	...
5763954	  764.3	  489.9	 8039.0	...
5763955	  763.9	  489.2	 8042.0	...
5763956	  763.4	  489.4	 8044.0	...
5763957	  763.1	  489.7	 8044.0	...
5763958	  762.3	  488.8	 8049.0	...
5763959	  761.9	  487.8	 8055.0	...
5763960	  761.6	  487.6	 8060.0	...
5763961	  761.1	  488.4	 8058.0	...
5763962	  759.8	  489.2	 8055.0	...
5763963	  758.5	  489.3	 8053.0	...
5763964	  758.6	  490.0	 8052.0	...
MSG	5763965 0000 _ Number Off
5763965	  759.1	  490.9	 8046.0	...
5763966	  759.7	  491.7	 8041.0	...
5763967	  759.7	  491.7	 8043.0	...
5763968	  759.7	  491.5	 8049.0	...
5763969	  759.7	  491.6	 8055.0	...
5763970	  760.1	  491.7	 8049.0	...
5763971	  760.4	  491.7	 8043.0	...
5763972	  760.7	  491.4	 8039.0	...
5763973	  760.8	  491.9	 8039.0	...
5763974	  761.3	  492.5	 8038.0	...
5763975	  761.8	  492.6	 8040.0	...
5763976	  762.0	  491.9	 8042.0	...
5763977	  761.7	  491.4	 8044.0	...
5763978	  761.7	  492.0	 8041.0	...
5763979	  761.7	  492.7	 8037.0	...
5763980	  761.8	  493.4	 8039.0	...
5763981	  761.7	  493.4	 8043.0	...
5763982	  761.5	  493.5	 8046.0	...
5763983	  761.9	  493.5	 8046.0	...
5763984	  762.5	  493.6	 8046.0	...
5763985	  763.0	  494.0	 8047.0	...
5763986	  762.9	  494.5	 8048.0	...
5763987	  762.8	  494.8	 8048.0	...
5763988	  762.6	  494.7	 8049.0	...
5763989	  762.5	  494.7	 8049.0	...
5763990	  762.4	  494.7	 8049.0	...
5763991	  762.4	  494.9	 8049.0	...
5763992	  762.5	  495.0	 8049.0	...
5763993	  762.5	  495.1	 8049.0	...
5763994	  762.0	  494.4	 8049.0	...
5763995	  761.3	  493.7	 8051.0	...
5763996	  760.6	  493.4	 8051.0	...
5763997	  760.5	  493.7	 8050.0	...
5763998	  760.5	  494.2	 8049.0	...
5763999	  760.7	  494.5	 8049.0	...
5764000	  761.0	  494.7	 8049.0	...
5764001	  761.5	  494.8	 8049.0	...
5764002	  761.8	  494.9	 8049.0	...
5764003	  762.0	  494.9	 8050.0	...
5764004	  762.1	  494.9	 8053.0	...
5764005	  762.2	  494.8	 8057.0	...
5764006	  762.3	  494.8	 8057.0	...
5764007	  762.4	  495.0	 8054.0	...
5764008	  762.5	  495.1	 8051.0	...
5764009	  762.5	  495.3	 8051.0	...
5764010	  762.5	  495.2	 8052.0	...
5764011	  762.5	  495.0	 8052.0	...
5764012	  762.4	  494.6	 8053.0	...
5764013	  761.8	  493.2	 8052.0	...
5764014	  761.4	  492.0	 8052.0	...
5764015	  761.1	  491.2	 8051.0	...
5764016	  761.2	  491.8	 8051.0	...
5764017	  761.4	  492.3	 8052.0	...
5764018	  761.6	  492.5	 8052.0	...
5764019	  761.7	  493.5	 8052.0	...
5764020	  761.7	  494.5	 8051.0	...
5764021	  761.7	  495.6	 8051.0	...
5764022	  761.7	  495.5	 8052.0	...
5764023	  761.7	  495.3	 8053.0	...
5764024	  761.6	  495.1	 8052.0	...
5764025	  761.2	  495.1	 8051.0	...
5764026	  761.0	  495.2	 8051.0	...
5764027	  760.9	  495.4	 8052.0	...
5764028	  761.2	  495.5	 8053.0	...
5764029	  761.3	  495.5	 8054.0	...
5764030	  761.2	  495.6	 8055.0	...
5764031	  761.0	  495.7	 8054.0	...
5764032	  760.9	  495.3	 8054.0	...
5764033	  760.8	  494.7	 8053.0	...
5764034	  760.7	  494.0	 8054.0	...
5764035	  760.7	  493.9	 8054.0	...
5764036	  760.8	  494.0	 8051.0	...
5764037	  761.0	  494.1	 8048.0	...
5764038	  761.1	  494.2	 8046.0	...
5764039	  761.1	  494.1	 8049.0	...
5764040	  761.2	  494.3	 8051.0	...
5764041	  761.2	  494.6	 8051.0	...
5764042	  761.2	  494.9	 8050.0	...
5764043	  760.9	  494.9	 8050.0	...
5764044	  760.7	  494.7	 8049.0	...
5764045	  760.5	  494.4	 8052.0	...
5764046	  760.5	  494.4	 8052.0	...
5764047	  760.5	  494.6	 8052.0	...
5764048	  760.4	  495.0	 8051.0	...
5764049	  760.4	  495.1	 8054.0	...
5764050	  760.4	  495.0	 8057.0	...
5764051	  760.4	  494.9	 8056.0	...
5764052	  760.3	  495.2	 8054.0	...
5764053	  760.1	  495.6	 8052.0	...
5764054	  759.8	  495.6	 8052.0	...
5764055	  759.7	  495.3	 8055.0	...
5764056	  759.7	  495.0	 8057.0	...
5764057	  759.8	  494.6	 8060.0	...
5764058	  759.8	  494.0	 8060.0	...
5764059	  759.6	  493.6	 8059.0	...
5764060	  759.6	  493.7	 8058.0	...
5764061	  759.7	  494.2	 8057.0	...
5764062	  759.4	  494.6	 8056.0	...
5764063	  758.9	  494.1	 8055.0	...
5764064	  758.4	  493.4	 8055.0	...
5764065	  758.3	  493.8	 8055.0	...
5764066	  758.6	  495.0	 8054.0	...
5764067	  758.6	  496.3	 8054.0	...
5764068	  758.4	  496.6	 8054.0	...
5764069	  758.7	  496.8	 8053.0	...
5764070	  759.0	  496.0	 8052.0	...
5764071	  759.3	  494.9	 8052.0	...
5764072	  759.1	  493.9	 8052.0	...
5764073	  759.6	  493.8	 8052.0	...
5764074	  760.1	  493.6	 8053.0	...
5764075	  760.0	  493.5	 8054.0	...
5764076	  759.3	  493.5	 8054.0	...
5764077	  758.7	  493.5	 8054.0	...
5764078	  758.7	  494.1	 8054.0	...
5764079	  758.9	  494.6	 8052.0	...
5764080	  759.0	  495.1	 8051.0	...
5764081	  759.0	  495.5	 8050.0	...
5764082	  759.0	  495.9	 8050.0	...
5764083	  759.0	  496.3	 8050.0	...
5764084	  758.9	  496.1	 8049.0	...
5764085	  758.9	  496.0	 8049.0	...
5764086	  758.9	  495.8	 8048.0	...
5764087	  758.5	  495.3	 8048.0	...
5764088	  758.5	  495.4	 8048.0	...
5764089	  758.6	  495.3	 8048.0	...
5764090	  759.0	  495.5	 8050.0	...
5764091	  759.2	  495.3	 8053.0	...
5764092	  759.1	  495.4	 8052.0	...
5764093	  759.0	  495.5	 8049.0	...
5764094	  758.8	  495.6	 8046.0	...
5764095	  758.8	  495.5	 8046.0	...
5764096	  758.8	  495.4	 8048.0	...
5764097	  758.8	  495.2	 8050.0	...
5764098	  758.8	  494.6	 8051.0	...
5764099	  758.7	  494.3	 8052.0	...
5764100	  758.7	  494.0	 8053.0	...
5764101	  758.7	  494.2	 8053.0	...
5764102	  758.7	  494.2	 8054.0	...
5764103	  758.3	  492.9	 8057.0	...
5764104	  757.5	  491.6	 8060.0	...
5764105	  756.9	  491.9	 8057.0	...
5764106	  756.7	  493.6	 8052.0	...
5764107	  756.4	  495.5	 8046.0	...
5764108	  755.9	  495.8	 8046.0	...
5764109	  755.6	  496.2	 8044.0	...
5764110	  755.5	  496.3	 8043.0	...
5764111	  755.4	  496.4	 8046.0	...
5764112	  755.3	  496.4	 8050.0	...
5764113	  755.3	  496.0	 8053.0	...
5764114	  755.3	  495.6	 8053.0	...
5764115	  755.3	  495.3	 8052.0	...
5764116	  755.3	  495.2	 8051.0	...
5764117	  755.6	  495.0	 8051.0	...
5764118	  755.9	  494.7	 8052.0	...
5764119	  756.2	  494.6	 8053.0	...
5764120	  756.3	  494.8	 8051.0	...
5764121	  756.2	  495.2	 8050.0	...
5764122	  756.3	  495.5	 8049.0	...
5764123	  756.3	  495.5	 8051.0	...
5764124	  756.5	  495.5	 8053.0	...
5764125	  756.5	  495.5	 8054.0	...
5764126	  755.6	  494.5	 8053.0	...
5764127	  754.6	  493.0	 8054.0	...
5764128	  753.8	  491.4	 8055.0	...
5764129	  754.0	  490.8	 8056.0	...
5764130	  754.4	  490.7	 8056.0	...
5764131	  754.8	  491.6	 8058.0	...
5764132	  755.2	  492.4	 8059.0	...
5764133	  755.6	  493.3	 8059.0	...
5764134	  755.7	  493.1	 8057.0	...
5764135	  755.7	  492.9	 8054.0	...
5764136	  755.8	  492.9	 8052.0	...
5764137	  755.5	  493.1	 8050.0	...
5764138	  755.4	  494.5	 8046.0	...
5764139	  755.2	  495.6	 8044.0	...
5764140	  755.3	  496.7	 8043.0	...
5764141	  755.1	  496.7	 8044.0	...
5764142	  754.8	  496.4	 8044.0	...
5764143	  754.5	  496.2	 8044.0	...
5764144	  754.5	  495.9	 8044.0	...
5764145	  754.6	  495.7	 8044.0	...
5764146	  754.6	  495.3	 8045.0	...
5764147	  754.6	  494.8	 8048.0	...
5764148	  754.7	  495.0	 8051.0	...
5764149	  754.9	  495.2	 8054.0	...
5764150	  755.0	  495.3	 8054.0	...
5764151	  755.0	  495.0	 8054.0	...
5764152	  754.9	  494.7	 8053.0	...
5764153	  754.8	  494.8	 8051.0	...
5764154	  754.8	  494.9	 8050.0	...
5764155	  754.7	  493.9	 8049.0	...
5764156	  754.8	  492.8	 8048.0	...
5764157	  755.0	  492.8	 8049.0	...
5764158	  755.4	  493.8	 8049.0	...
5764159	  755.3	  494.2	 8049.0	...
5764160	  755.0	  493.6	 8048.0	...
5764161	  754.8	  493.6	 8048.0	...
5764162	  754.7	  494.2	 8048.0	...
5764163	  754.6	  494.6	 8047.0	...
5764164	  754.6	  494.4	 8046.0	...
5764165	  754.8	  494.1	 8047.0	...
5764166	  755.0	  493.7	 8049.0	...
5764167	  755.0	  493.1	 8050.0	...
5764168	  754.7	  492.4	 8050.0	...
5764169	  754.4	  492.2	 8050.0	...
5764170	  754.2	  492.2	 8050.0	...
5764171	  754.2	  492.7	 8054.0	...
5764172	  754.3	  492.9	 8059.0	...
5764173	  754.3	  492.6	 8064.0	...
5764174	  754.0	  491.7	 8066.0	...
5764175	  753.7	  490.7	 8068.0	...
5764176	  753.7	  490.2	 8069.0	...
MSG	5764177 0000 _ Number On
5764177	  754.0	  491.1	 8067.0	...
5764178	  754.1	  492.0	 8063.0	...
5764179	  753.9	  492.4	 8060.0	...
5764180	  753.8	  491.8	 8059.0	...
5764181	  754.0	  491.9	 8058.0	...
5764182	  754.3	  492.6	 8057.0	...
5764183	  754.9	  493.0	 8057.0	...
5764184	  755.2	  492.8	 8058.0	...
5764185	  755.6	  492.6	 8059.0	...
5764186	  755.7	  492.8	 8060.0	...
5764187	  755.9	  493.0	 8061.0	...
5764188	  755.9	  493.7	 8059.0	...
5764189	  755.7	  494.0	 8057.0	...
5764190	  755.4	  493.7	 8058.0	...
5764191	  755.1	  492.9	 8062.0	...
5764192	  754.8	  492.2	 8063.0	...
5764193	  754.7	  492.3	 8060.0	...
5764194	  754.5	  491.6	 8058.0	...
5764195	  754.5	  490.9	 8060.0	...
5764196	  754.5	  490.2	 8062.0	...
5764197	  754.2	  489.9	 8065.0	...
5764198	  754.0	  489.7	 8067.0	...
5764199	  754.4	  490.6	 8063.0	...
5764200	  754.8	  491.7	 8058.0	...
5764201	  755.1	  492.6	 8052.0	...
5764202	  754.9	  492.4	 8049.0	...
5764203	  755.0	  492.2	 8046.0	...
5764204	  755.1	  492.3	 8044.0	...
5764205	  755.3	  492.4	 8047.0	...
5764206	  755.6	  492.9	 8049.0	...
5764207	  756.0	  493.3	 8050.0	...
5764208	  755.6	  493.7	 8051.0	...
5764209	  754.8	  492.7	 8052.0	...
5764210	  754.1	  491.7	 8054.0	...
5764211	  753.6	  490.4	 8054.0	...
5764212	  753.2	  489.7	 8061.0	...
5764213	  753.0	  488.8	 8068.0	...
5764214	  753.2	  488.2	 8070.0	...
5764215	  753.4	  487.9	 8066.0	...
5764216	  753.9	  488.0	 8061.0	...
5764217	  754.6	  490.0	 8059.0	...
5764218	  755.3	  491.9	 8056.0	...
5764219	  755.3	  493.4	 8053.0	...
5764220	  754.9	  491.6	 8059.0	...
5764221	  754.5	  489.7	 8066.0	...
5764222	  754.2	  488.3	 8072.0	...
5764223	  754.6	  489.5	 8069.0	...
5764224	  755.1	  490.8	 8064.0	...
5764225	  755.2	  491.5	 8060.0	...
5764226	  754.9	  490.9	 8057.0	...
5764227	  755.0	  491.5	 8056.0	...
5764228	  755.5	  492.6	 8055.0	...
5764229	  755.2	  492.7	 8055.0	...
5764230	  754.6	  491.6	 8060.0	...
5764231	  754.4	  490.4	 8065.0	...
5764232	  754.7	  490.3	 8070.0	...
5764233	  755.3	  490.1	 8072.0	...
5764234	  755.6	  490.2	 8070.0	...
5764235	  755.9	  490.1	 8067.0	...
5764236	  755.9	  490.1	 8063.0	...
5764237	  755.9	  490.8	 8059.0	...
5764238	  756.1	  491.7	 8056.0	...
5764239	  756.5	  492.8	 8050.0	...
5764240	  756.5	  492.9	 8049.0	...
5764241	  756.2	  493.0	 8050.0	...
5764242	  755.9	  493.0	 8052.0	...
5764243	  756.1	  492.9	 8055.0	...
5764244	  756.3	  493.0	 8060.0	...
5764245	  755.9	  493.1	 8065.0	...
5764246	  755.3	  493.6	 8069.0	...
5764247	  754.5	  494.2	 8068.0	...
5764248	  754.2	  493.0	 8073.0	...
5764249	  753.7	  491.4	 8079.0	...
5764250	  753.4	  490.1	 8080.0	...
5764251	  753.5	  490.4	 8075.0	...
EFIX R   5763938	5764251	314	  757.9	  493.3	   8053
SSACC R  5764252
5764252	  753.6	  489.7	 8070.0	...
5764253	  754.5	  487.7	 8071.0	...
5764254	  756.3	  485.0	 8079.0	...
5764255	  758.2	  483.2	 8088.0	...
5764256	  760.5	  482.2	 8096.0	...
5764257	  762.6	  481.9	 8096.0	...
5764258	  764.7	  480.4	 8095.0	...
5764259	  766.1	  479.1	 8091.0	...
5764260	  767.5	  477.7	 8086.0	...
ESACC R  5764252	5764260	9	  753.6	  489.7	  767.5	  477.7	   0.39	     46
SFIX R   5764261
5764261	  769.1	  477.5	 8084.0	...
5764262	  770.4	  476.5	 8084.0	...
5764263	  770.7	  475.5	 8084.0	...
5764264	  770.9	  474.3	 8083.0	...
5764265	  770.9	  474.0	 8081.0	...
5764266	  770.8	  473.3	 8079.0	...
5764267	  770.4	  473.1	 8078.0	...
5764268	  769.6	  472.9	 8079.0	...
5764269	  767.4	  473.4	 8080.0	...
5764270	  765.5	  473.7	 8082.0	...
5764271	  763.1	  473.4	 8085.0	...
5764272	  762.0	  473.0	 8086.0	...
5764273	  760.6	  472.5	 8087.0	...
5764274	  760.3	  472.5	 8086.0	...
5764275	  760.2	  472.7	 8086.0	...
5764276	  759.5	  473.1	 8086.0	...
5764277	  758.7	  473.5	 8085.0	...
5764278	  758.4	  473.7	 8084.0	...
5764279	  759.0	  473.8	 8084.0	...
5764280	  759.5	  474.1	 8085.0	...
5764281	  760.7	  474.6	 8084.0	...
5764282	  762.0	  475.2	 8081.0	...
5764283	  763.1	  475.4	 8079.0	...
5764284	  763.0	  475.2	 8080.0	...
5764285	  763.1	  474.9	 8082.0	...
5764286	  763.3	  474.7	 8082.0	...
5764287	  763.8	  476.7	 8078.0	...
5764288	  764.2	  478.9	 8073.0	...
5764289	  764.4	  479.9	 8071.0	...
5764290	  764.4	  478.7	 8074.0	...
5764291	  764.4	  477.6	 8077.0	...
5764292	  764.2	  477.9	 8077.0	...
5764293	  763.8	  478.2	 8077.0	...
5764294	  763.5	  478.5	 8079.0	...
5764295	  763.3	  478.2	 8082.0	...
5764296	  763.3	  477.6	 8087.0	...
5764297	  763.3	  477.2	 8091.0	...
5764298	  763.3	  477.5	 8092.0	...
5764299	  763.4	  478.0	 8091.0	...
5764300	  763.5	  478.2	 8090.0	...
5764301	  763.6	  478.0	 8091.0	...
5764302	  763.6	  478.1	 8091.0	...
5764303	  763.3	  478.3	 8091.0	...
5764304	  762.9	  478.5	 8091.0	...
5764305	  762.9	  478.5	 8094.0	...
5764306	  763.1	  478.9	 8097.0	...
5764307	  763.2	  479.2	 8099.0	...
5764308	  763.3	  479.5	 8098.0	...
5764309	  763.2	  479.5	 8097.0	...
5764310	  763.9	  479.5	 8097.0	...
5764311	  764.7	  479.7	 8096.0	...
5764312	  764.7	  479.8	 8096.0	...
5764313	  764.0	  479.6	 8096.0	...
5764314	  763.3	  479.4	 8095.0	...
5764315	  763.3	  479.4	 8093.0	...
5764316	  763.7	  479.6	 8091.0	...
5764317	  764.3	  479.8	 8089.0	...
5764318	  764.9	  479.9	 8093.0	...
5764319	  764.5	  479.6	 8098.0	...
5764320	  763.9	  479.4	 8103.0	...
5764321	  763.5	  479.3	 8103.0	...
5764322	  763.4	  478.8	 8103.0	...
5764323	  763.3	  478.3	 8103.0	...
5764324	  763.1	  478.4	 8103.0	...
5764325	  763.1	  479.4	 8104.0	...
5764326	  763.2	  480.4	 8103.0	...
5764327	  763.2	  480.2	 8103.0	...
5764328	  763.1	  479.1	 8103.0	...
5764329	  763.1	  478.0	 8102.0	...
5764330	  763.0	  477.3	 8101.0	...
5764331	  763.1	  478.0	 8103.0	...
5764332	  763.2	  478.7	 8106.0	...
5764333	  763.6	  479.6	 8109.0	...
5764334	  764.0	  479.9	 8109.0	...
5764335	  764.2	  480.2	 8109.0	...
5764336	  763.7	  480.3	 8109.0	...
5764337	  763.1	  480.3	 8110.0	...
5764338	  762.9	  480.2	 8111.0	...
5764339	  763.3	  479.5	 8111.0	...
5764340	  763.7	  478.8	 8112.0	...
5764341	  763.8	  478.0	 8113.0	...
5764342	  763.5	  477.9	 8113.0	...
5764343	  763.2	  478.1	 8115.0	...
5764344	  763.3	  478.5	 8117.0	...
5764345	  763.7	  478.7	 8118.0	...
5764346	  763.9	  478.6	 8120.0	...
5764347	  763.8	  478.6	 8120.0	...
5764348	  763.8	  478.8	 8116.0	...
5764349	  763.8	  479.0	 8111.0	...
5764350	  763.8	  479.3	 8111.0	...
5764351	  763.7	  479.4	 8117.0	...
5764352	  763.4	  478.6	 8123.0	...
5764353	  762.7	  477.8	 8123.0	...
5764354	  762.1	  477.6	 8123.0	...
5764355	  762.0	  478.1	 8123.0	...
5764356	  762.3	  478.6	 8126.0	...
5764357	  762.3	  478.4	 8128.0	...
5764358	  762.2	  478.3	 8130.0	...
5764359	  762.8	  478.2	 8130.0	...
5764360	  763.6	  478.1	 8129.0	...
5764361	  764.3	  478.0	 8129.0	...
5764362	  764.2	  478.2	 8128.0	...
5764363	  764.1	  478.4	 8127.0	...
5764364	  763.9	  478.7	 8126.0	...
5764365	  763.9	  479.0	 8126.0	...
5764366	  763.9	  479.3	 8126.0	...
5764367	  764.0	  479.6	 8128.0	...
5764368	  763.9	  479.9	 8129.0	...
5764369	  763.2	  480.1	 8130.0	...
5764370	  762.6	  480.2	 8130.0	...
5764371	  762.6	  480.2	 8129.0	...
5764372	  763.1	  479.2	 8131.0	...
5764373	  763.4	  478.2	 8133.0	...
5764374	  763.0	  477.2	 8135.0	...
5764375	  762.7	  477.1	 8137.0	...
5764376	  762.5	  477.1	 8139.0	...
5764377	  762.4	  477.2	 8142.0	...
5764378	  762.4	  477.7	 8142.0	...
5764379	  762.6	  478.0	 8142.0	...
5764380	  762.8	  478.2	 8140.0	...
5764381	  762.9	  478.2	 8138.0	...
5764382	  763.3	  478.1	 8139.0	...
5764383	  763.6	  478.1	 8141.0	...
5764384	  763.8	  478.0	 8143.0	...
5764385	  763.9	  478.0	 8142.0	...
5764386	  764.0	  478.1	 8140.0	...
5764387	  763.9	  478.2	 8143.0	...
5764388	  763.6	  478.3	 8147.0	...
5764389	  763.2	  478.4	 8151.0	...
5764390	  763.0	  478.4	 8150.0	...
5764391	  763.3	  478.3	 8151.0	...
5764392	  763.6	  478.2	 8153.0	...
5764393	  764.0	  478.0	 8154.0	...
5764394	  763.9	  477.8	 8153.0	...
5764395	  763.7	  479.2	 8149.0	...
5764396	  763.4	  480.6	 8145.0	...
5764397	  763.1	  481.2	 8146.0	...
5764398	  763.0	  480.2	 8149.0	...
5764399	  763.1	  479.2	 8152.0	...
5764400	  763.4	  479.1	 8153.0	...
5764401	  763.4	  479.0	 8153.0	...
5764402	  763.2	  478.8	 8153.0	...
5764403	  763.4	  479.0	 8153.0	...
5764404	  763.8	  479.2	 8152.0	...
5764405	  764.2	  479.6	 8151.0	...
5764406	  764.3	  479.6	 8150.0	...
5764407	  764.5	  479.5	 8151.0	...
5764408	  764.6	  479.5	 8153.0	...
5764409	  764.6	  479.5	 8157.0	...
5764410	  764.4	  479.6	 8158.0	...
5764411	  764.0	  479.7	 8158.0	...
5764412	  763.8	  480.5	 8154.0	...
5764413	  763.9	  481.4	 8149.0	...
5764414	  764.0	  481.6	 8149.0	...
5764415	  764.1	  481.0	 8152.0	...
5764416	  764.1	  480.4	 8155.0	...
5764417	  764.1	  479.8	 8157.0	...
5764418	  764.2	  479.3	 8159.0	...
5764419	  764.2	  478.9	 8162.0	...
5764420	  764.0	  479.0	 8160.0	...
5764421	  763.9	  479.3	 8159.0	...
5764422	  763.8	  479.7	 8156.0	...
5764423	  764.0	  480.0	 8155.0	...
5764424	  764.1	  480.1	 8157.0	...
5764425	  764.2	  480.0	 8160.0	...
5764426	  764.1	  479.7	 8164.0	...
5764427	  764.0	  479.4	 8165.0	...
5764428	  764.0	  479.3	 8166.0	...
5764429	  764.3	  479.3	 8167.0	...
5764430	  764.5	  479.2	 8166.0	...
5764431	  765.1	  479.1	 8166.0	...
5764432	  765.4	  479.0	 8166.0	...
5764433	  765.3	  479.0	 8165.0	...
5764434	  764.8	  479.0	 8164.0	...
5764435	  764.3	  479.1	 8164.0	...
5764436	  764.3	  479.2	 8164.0	...
5764437	  764.3	  479.3	 8164.0	...
5764438	  764.5	  479.2	 8164.0	...
5764439	  764.7	  479.5	 8165.0	...
5764440	  764.9	  479.7	 8167.0	...
5764441	  765.0	  480.0	 8169.0	...
5764442	  765.1	  480.1	 8170.0	...
5764443	  764.9	  480.1	 8172.0	...
5764444	  764.8	  480.2	 8173.0	...
5764445	  764.7	  480.4	 8173.0	...
5764446	  764.1	  481.0	 8173.0	...
5764447	  763.5	  481.2	 8172.0	...
5764448	  762.5	  481.3	 8172.0	...
5764449	  761.2	  481.3	 8172.0	...
5764450	  759.7	  481.4	 8173.0	...
5764451	  757.3	  481.5	 8174.0	...
5764452	  755.4	  481.6	 8175.0	...
5764453	  753.4	  481.7	 8176.0	...
5764454	  752.2	  482.7	 8177.0	...
5764455	  751.0	  484.6	 8173.0	...
5764456	  750.0	  486.4	 8167.0	...
5764457	  749.5	  487.4	 8165.0	...
5764458	  749.6	  487.5	 8170.0	...
5764459	  749.8	  487.5	 8174.0	...
5764460	  750.6	  487.4	 8176.0	...
5764461	  751.6	  487.7	 8179.0	...
5764462	  753.2	  487.9	 8183.0	...
5764463	  754.8	  487.7	 8185.0	...
5764464	  756.7	  487.5	 8186.0	...
5764465	  758.5	  487.3	 8186.0	...
5764466	  759.8	  486.1	 8187.0	...
5764467	  760.6	  484.7	 8189.0	...
5764468	  761.0	  483.9	 8191.0	...
5764469	  761.2	  484.5	 8191.0	...
5764470	  761.2	  484.6	 8190.0	...
5764471	  761.2	  484.1	 8190.0	...
5764472	  760.8	  483.1	 8192.0	...
5764473	  760.4	  482.5	 8196.0	...
5764474	  759.9	  482.1	 8200.0	...
5764475	  759.6	  482.4	 8203.0	...
5764476	  759.5	  482.8	 8204.0	...
5764477	  759.4	  483.2	 8204.0	...
5764478	  759.5	  483.5	 8205.0	...
MSG	5764479 0000 _ Number Off
5764479	  759.2	  483.5	 8207.0	...
5764480	  758.6	  483.2	 8208.0	...
5764481	  758.1	  482.9	 8209.0	...
5764482	  758.2	  482.8	 8209.0	...
5764483	  758.7	  482.7	 8210.0	...
5764484	  759.1	  482.3	 8211.0	...
5764485	  759.3	  481.9	 8207.0	...
5764486	  759.4	  481.8	 8203.0	...
5764487	  759.6	  482.9	 8199.0	...
5764488	  760.1	  483.8	 8200.0	...
5764489	  760.4	  484.7	 8201.0	...
5764490	  760.6	  484.8	 8200.0	...
5764491	  760.2	  484.6	 8198.0	...
5764492	  759.8	  484.4	 8197.0	...
5764493	  759.5	  484.5	 8196.0	...
5764494	  759.4	  484.8	 8195.0	...
5764495	  759.3	  485.1	 8194.0	...
5764496	  759.2	  485.1	 8192.0	...
5764497	  759.0	  485.1	 8192.0	...
5764498	  758.8	  485.2	 8192.0	...
5764499	  758.5	  485.3	 8191.0	...
5764500	  758.3	  484.9	 8191.0	...
5764501	  758.3	  484.4	 8190.0	...
5764502	  758.6	  484.1	 8189.0	...
5764503	  758.9	  484.5	 8188.0	...
5764504	  758.9	  485.1	 8184.0	...
5764505	  759.1	  485.5	 8181.0	...
5764506	  759.4	  486.0	 8179.0	...
5764507	  759.7	  486.4	 8179.0	...
5764508	  759.9	  486.8	 8178.0	...
5764509	  759.9	  487.3	 8178.0	...
5764510	  759.8	  488.0	 8178.0	...
5764511	  759.7	  488.6	 8178.0	...
5764512	  759.5	  488.4	 8181.0	...
5764513	  759.5	  488.0	 8184.0	...
5764514	  759.5	  487.4	 8183.0	...
5764515	  759.6	  487.2	 8178.0	...
5764516	  760.0	  487.1	 8178.0	...
5764517	  760.4	  487.1	 8183.0	...
5764518	  760.8	  487.0	 8187.0	...
5764519	  760.9	  487.0	 8187.0	...
5764520	  760.7	  487.1	 8187.0	...
5764521	  760.5	  487.2	 8186.0	...
5764522	  760.3	  487.3	 8186.0	...
5764523	  760.4	  487.3	 8186.0	...
5764524	  760.5	  487.2	 8189.0	...
5764525	  760.6	  487.1	 8192.0	...
5764526	  760.4	  487.0	 8196.0	...
5764527	  760.3	  486.8	 8198.0	...
5764528	  760.2	  486.5	 8200.0	...
5764529	  760.3	  486.3	 8201.0	...
5764530	  760.4	  486.8	 8201.0	...
5764531	  760.5	  487.4	 8201.0	...
5764532	  760.7	  488.0	 8201.0	...
5764533	  760.8	  487.8	 8201.0	...
5764534	  760.7	  487.6	 8201.0	...
5764535	  761.0	  487.3	 8202.0	...
5764536	  761.1	  487.1	 8203.0	...
5764537	  761.2	  487.1	 8204.0	...
5764538	  761.2	  487.1	 8205.0	...
5764539	  761.5	  487.1	 8206.0	...
5764540	  761.8	  487.0	 8207.0	...
5764541	  762.4	  486.9	 8208.0	...
5764542	  762.7	  486.7	 8208.0	...
5764543	  762.9	  486.6	 8207.0	...
5764544	  762.8	  486.5	 8205.0	...
5764545	  762.3	  486.5	 8204.0	...
5764546	  761.8	  486.3	 8204.0	...
5764547	  761.5	  486.0	 8202.0	...
5764548	  761.6	  485.8	 8200.0	...
5764549	  761.8	  486.0	 8197.0	...
5764550	  761.9	  487.0	 8195.0	...
5764551	  762.1	  487.8	 8195.0	...
5764552	  761.3	  487.5	 8200.0	...
5764553	  760.3	  486.6	 8204.0	...
5764554	  759.4	  485.7	 8206.0	...
5764555	  759.6	  485.9	 8207.0	...
5764556	  759.9	  486.2	 8207.0	...
5764557	  760.3	  486.6	 8206.0	...
5764558	  761.2	  486.8	 8205.0	...
5764559	  761.9	  486.8	 8205.0	...
5764560	  762.5	  487.2	 8205.0	...
5764561	  762.7	  487.6	 8203.0	...
5764562	  762.8	  487.9	 8201.0	...
5764563	  763.0	  487.8	 8199.0	...
5764564	  763.0	  487.8	 8199.0	...
5764565	  762.9	  487.8	 8201.0	...
5764566	  762.9	  487.7	 8204.0	...
5764567	  762.7	  487.6	 8206.0	...
5764568	  762.5	  487.6	 8206.0	...
5764569	  762.4	  487.6	 8206.0	...
5764570	  762.2	  487.5	 8206.0	...
5764571	  761.7	  487.5	 8206.0	...
5764572	  761.1	  487.5	 8206.0	...
5764573	  761.4	  487.5	 8207.0	...
5764574	  762.1	  486.8	 8208.0	...
5764575	  762.9	  486.2	 8209.0	...
5764576	  763.0	  485.8	 8210.0	...
5764577	  763.3	  485.9	 8210.0	...
5764578	  763.4	  486.0	 8209.0	...
5764579	  763.2	  485.9	 8207.0	...
5764580	  762.7	  485.9	 8205.0	...
5764581	  762.2	  485.8	 8202.0	...
5764582	  762.1	  485.7	 8205.0	...
5764583	  762.1	  485.7	 8209.0	...
5764584	  762.2	  486.0	 8209.0	...
5764585	  762.3	  486.7	 8205.0	...
5764586	  762.4	  487.3	 8200.0	...
5764587	  762.8	  487.6	 8199.0	...
5764588	  763.2	  487.6	 8206.0	...
5764589	  763.2	  487.6	 8214.0	...
5764590	  762.9	  487.5	 8222.0	...
5764591	  762.3	  487.6	 8222.0	...
5764592	  762.1	  487.5	 8222.0	...
5764593	  761.9	  487.6	 8220.0	...
5764594	  762.0	  487.6	 8215.0	...
5764595	  762.4	  487.5	 8210.0	...
5764596	  762.8	  487.4	 8207.0	...
5764597	  763.1	  487.6	 8206.0	...
5764598	  763.1	  487.8	 8206.0	...
5764599	  763.2	  487.5	 8205.0	...
5764600	  763.4	  487.0	 8205.0	...
5764601	  763.5	  486.4	 8204.0	...
5764602	  763.6	  486.2	 8207.0	...
5764603	  763.7	  486.0	 8210.0	...
5764604	  763.7	  486.0	 8214.0	...
5764605	  763.6	  486.3	 8215.0	...
5764606	  763.6	  486.5	 8214.0	...
5764607	  763.4	  486.7	 8214.0	...
5764608	  763.1	  487.1	 8212.0	...
5764609	  763.0	  487.6	 8212.0	...
5764610	  763.2	  487.9	 8212.0	...
5764611	  763.3	  487.9	 8212.0	...
5764612	  763.5	  487.9	 8213.0	...
5764613	  763.6	  487.9	 8213.0	...
5764614	  763.6	  487.5	 8213.0	...
5764615	  763.5	  487.3	 8215.0	...
5764616	  763.6	  487.1	 8218.0	...
5764617	  763.8	  487.3	 8219.0	...
5764618	  764.0	  487.3	 8217.0	...
5764619	  764.1	  486.6	 8219.0	...
5764620	  764.1	  486.0	 8221.0	...
5764621	  764.1	  485.4	 8224.0	...
5764622	  764.1	  485.6	 8222.0	...
5764623	  764.1	  485.8	 8219.0	...
5764624	  764.3	  485.8	 8216.0	...
5764625	  764.5	  485.8	 8215.0	...
5764626	  764.6	  485.6	 8214.0	...
5764627	  764.6	  485.8	 8211.0	...
5764628	  764.7	  486.0	 8208.0	...
5764629	  764.8	  485.6	 8209.0	...
5764630	  764.7	  484.7	 8213.0	...
5764631	  764.6	  483.9	 8215.0	...
5764632	  764.7	  484.1	 8214.0	...
5764633	  765.0	  484.6	 8213.0	...
5764634	  765.3	  485.0	 8213.0	...
5764635	  765.5	  485.3	 8212.0	...
5764636	  765.5	  485.2	 8210.0	...
5764637	  765.4	  485.2	 8209.0	...
5764638	  765.3	  485.3	 8211.0	...
5764639	  765.2	  485.3	 8212.0	...
5764640	  764.8	  485.3	 8212.0	...
5764641	  764.3	  485.3	 8213.0	...
5764642	  764.1	  484.7	 8213.0	...
5764643	  764.4	  484.0	 8214.0	...
5764644	  765.0	  483.5	 8213.0	...
5764645	  765.4	  483.9	 8212.0	...
5764646	  765.9	  484.4	 8211.0	...
5764647	  766.0	  484.6	 8209.0	...
5764648	  766.2	  484.7	 8209.0	...
5764649	  766.2	  484.7	 8208.0	...
5764650	  766.2	  485.0	 8207.0	...
5764651	  766.3	  485.2	 8206.0	...
5764652	  766.1	  485.3	 8206.0	...
5764653	  765.9	  485.1	 8204.0	...
5764654	  765.6	  484.9	 8201.0	...
5764655	  765.6	  484.8	 8207.0	...
5764656	  765.6	  484.8	 8215.0	...
5764657	  765.7	  485.0	 8223.0	...
5764658	  765.7	  485.0	 8222.0	...
5764659	  766.0	  484.8	 8220.0	...
5764660	  766.2	  484.5	 8219.0	...
5764661	  766.1	  484.4	 8219.0	...
5764662	  765.8	  484.5	 8219.0	...
5764663	  765.6	  484.1	 8219.0	...
5764664	  765.7	  483.6	 8222.0	...
5764665	  766.0	  483.1	 8225.0	...
5764666	  766.1	  483.1	 8227.0	...
5764667	  766.2	  483.5	 8227.0	...
5764668	  766.4	  483.9	 8227.0	...
5764669	  766.6	  484.3	 8224.0	...
5764670	  766.8	  484.3	 8220.0	...
5764671	  766.8	  484.1	 8220.0	...
5764672	  766.7	  483.8	 8225.0	...
5764673	  766.8	  483.6	 8228.0	...
5764674	  767.0	  483.6	 8227.0	...
5764675	  766.9	  483.6	 8224.0	...
5764676	  766.5	  483.7	 8223.0	...
5764677	  766.0	  483.8	 8223.0	...
5764678	  766.4	  484.1	 8224.0	...
5764679	  766.9	  484.4	 8224.0	...
5764680	  767.4	  484.6	 8220.0	...
5764681	  767.4	  484.6	 8215.0	...
5764682	  767.2	  484.6	 8211.0	...
5764683	  766.9	  484.5	 8213.0	...
5764684	  766.7	  484.5	 8216.0	...
5764685	  766.6	  484.5	 8219.0	...
5764686	  766.5	  483.8	 8219.0	...
5764687	  766.4	  483.2	 8219.0	...
5764688	  766.4	  482.6	 8219.0	...
5764689	  766.3	  482.6	 8219.0	...
5764690	  766.1	  482.9	 8218.0	...
MSG	5764691 0000 _ Number On
5764691	  766.0	  483.3	 8219.0	...
5764692	  766.0	  483.6	 8222.0	...
5764693	  766.1	  484.1	 8220.0	...
5764694	  766.2	  484.6	 8217.0	...
5764695	  766.1	  485.2	 8216.0	...
5764696	  766.0	  485.2	 8222.0	...
5764697	  766.3	  485.0	 8228.0	...
5764698	  766.6	  484.7	 8232.0	...
5764699	  766.9	  484.5	 8233.0	...
5764700	  766.8	  484.6	 8233.0	...
5764701	  766.7	  484.6	 8232.0	...
5764702	  766.6	  484.6	 8232.0	...
5764703	  766.5	  484.4	 8232.0	...
5764704	  766.3	  484.1	 8232.0	...
5764705	  766.4	  483.4	 8232.0	...
5764706	  766.6	  482.8	 8232.0	...
5764707	  766.9	  482.3	 8234.0	...
5764708	  767.2	  482.5	 8236.0	...
5764709	  767.3	  482.7	 8238.0	...
5764710	  767.4	  483.1	 8237.0	...
5764711	  767.1	  483.4	 8236.0	...
5764712	  766.9	  483.6	 8237.0	...
5764713	  766.5	  483.6	 8237.0	...
5764714	  766.2	  483.3	 8235.0	...
5764715	  765.9	  483.1	 8232.0	...
5764716	  765.8	  482.6	 8229.0	...
5764717	  766.0	  482.4	 8233.0	...
5764718	  766.1	  481.9	 8237.0	...
5764719	  766.2	  481.6	 8242.0	...
5764720	  766.2	  481.9	 8242.0	...
5764721	  766.3	  482.3	 8243.0	...
5764722	  766.4	  482.9	 8244.0	...
5764723	  766.5	  483.0	 8245.0	...
5764724	  766.5	  483.2	 8246.0	...
5764725	  766.9	  483.1	 8247.0	...
5764726	  767.4	  483.0	 8243.0	...
5764727	  767.7	  482.9	 8240.0	...
5764728	  767.6	  482.8	 8237.0	...
5764729	  767.4	  482.8	 8239.0	...
5764730	  767.3	  482.6	 8241.0	...
5764731	  767.2	  482.6	 8243.0	...
5764732	  766.9	  482.8	 8243.0	...
5764733	  766.7	  482.9	 8242.0	...
5764734	  766.4	  482.4	 8242.0	...
5764735	  766.4	  481.7	 8243.0	...
5764736	  766.3	  480.7	 8244.0	...
5764737	  766.2	  480.1	 8245.0	...
5764738	  766.3	  479.5	 8245.0	...
5764739	  766.4	  479.4	 8245.0	...
5764740	  766.6	  479.8	 8245.0	...
5764741	  766.8	  480.2	 8247.0	...
5764742	  766.9	  480.4	 8248.0	...
5764743	  767.1	  481.1	 8247.0	...
5764744	  767.2	  481.9	 8244.0	...
5764745	  767.0	  481.5	 8248.0	...
5764746	  766.6	  480.5	 8253.0	...
5764747	  766.1	  479.1	 8256.0	...
5764748	  765.8	  478.7	 8252.0	...
5764749	  765.4	  478.3	 8249.0	...
5764750	  765.2	  478.5	 8248.0	...
5764751	  765.1	  478.9	 8248.0	...
5764752	  765.3	  479.2	 8248.0	...
5764753	  765.3	  479.4	 8248.0	...
5764754	  765.2	  479.9	 8248.0	...
5764755	  765.1	  480.3	 8248.0	...
5764756	  765.1	  480.3	 8247.0	...
5764757	  765.5	  480.0	 8247.0	...
5764758	  765.9	  479.7	 8246.0	...
5764759	  766.6	  479.9	 8243.0	...
5764760	  766.8	  480.8	 8238.0	...
5764761	  767.0	  481.6	 8232.0	...
5764762	  766.8	  481.3	 8233.0	...
5764763	  766.4	  480.4	 8235.0	...
5764764	  766.1	  479.5	 8238.0	...
5764765	  766.1	  479.6	 8238.0	...
5764766	  766.4	  479.6	 8238.0	...
5764767	  766.6	  479.6	 8239.0	...
5764768	  766.6	  479.6	 8240.0	...
5764769	  766.5	  480.4	 8242.0	...
5764770	  766.3	  481.1	 8244.0	...
5764771	  766.4	  481.6	 8245.0	...
5764772	  766.9	  481.2	 8244.0	...
5764773	  767.3	  480.8	 8237.0	...
5764774	  767.8	  480.6	 8231.0	...
5764775	  767.6	  480.9	 8225.0	...
5764776	  767.3	  481.1	 8222.0	...
5764777	  767.0	  481.2	 8220.0	...
5764778	  766.8	  481.0	 8225.0	...
5764779	  766.8	  481.4	 8231.0	...
5764780	  766.7	  481.7	 8235.0	...
5764781	  766.7	  481.9	 8233.0	...
5764782	  766.7	  482.0	 8228.0	...
5764783	  766.7	  482.3	 8227.0	...
5764784	  766.8	  482.8	 8225.0	...
5764785	  767.1	  482.7	 8226.0	...
5764786	  768.2	  482.5	 8226.0	...
5764787	  769.3	  482.1	 8227.0	...
5764788	  769.5	  481.5	 8227.0	...
5764789	  768.9	  481.1	 8228.0	...
5764790	  768.4	  481.1	 8227.0	...
5764791	  768.5	  481.6	 8225.0	...
5764792	  768.4	  482.0	 8223.0	...
5764793	  768.2	  482.3	 8223.0	...
5764794	  768.2	  482.3	 8223.0	...
5764795	  768.5	  483.0	 8224.0	...
5764796	  768.9	  483.7	 8224.0	...
5764797	  769.2	  484.6	 8224.0	...
5764798	  769.4	  484.7	 8224.0	...
5764799	  769.8	  484.9	 8223.0	...
5764800	  770.3	  485.3	 8220.0	...
5764801	  770.6	  485.7	 8218.0	...
5764802	  770.8	  485.9	 8214.0	...
5764803	  770.9	  485.5	 8214.0	...
5764804	  770.9	  485.2	 8216.0	...
5764805	  770.8	  485.3	 8218.0	...
5764806	  770.7	  485.0	 8220.0	...
5764807	  770.7	  484.3	 8220.0	...
5764808	  770.8	  483.6	 8219.0	...
5764809	  770.8	  483.5	 8219.0	...
5764810	  770.8	  483.7	 8220.0	...
5764811	  770.8	  483.8	 8222.0	...
5764812	  771.3	  484.3	 8224.0	...
5764813	  771.8	  484.6	 8227.0	...
5764814	  772.1	  485.0	 8230.0	...
5764815	  771.9	  484.8	 8232.0	...
5764816	  771.7	  485.0	 8233.0	...
5764817	  771.7	  485.0	 8233.0	...
5764818	  771.6	  485.0	 8233.0	...
5764819	  771.5	  484.4	 8233.0	...
5764820	  771.1	  483.8	 8233.0	...
5764821	  770.7	  483.3	 8233.0	...
5764822	  770.3	  483.7	 8233.0	...
5764823	  770.3	  484.0	 8233.0	...
5764824	  770.3	  484.2	 8232.0	...
5764825	  770.5	  485.0	 8229.0	...
5764826	  770.6	  485.8	 8227.0	...
5764827	  770.7	  486.1	 8226.0	...
5764828	  770.6	  485.5	 8230.0	...
5764829	  770.8	  485.1	 8234.0	...
5764830	  771.1	  485.1	 8237.0	...
5764831	  771.3	  484.8	 8235.0	...
5764832	  771.4	  484.6	 8233.0	...
5764833	  771.6	  484.8	 8230.0	...
5764834	  771.5	  485.4	 8230.0	...
5764835	  771.2	  486.0	 8229.0	...
5764836	  771.5	  485.9	 8229.0	...
5764837	  772.0	  485.1	 8231.0	...
5764838	  772.6	  485.0	 8232.0	...
5764839	  772.4	  485.2	 8232.0	...
5764840	  772.2	  486.1	 8231.0	...
5764841	  771.9	  486.3	 8232.0	...
5764842	  771.9	  485.9	 8233.0	...
5764843	  771.7	  485.2	 8233.0	...
5764844	  771.5	  484.6	 8233.0	...
5764845	  771.3	  484.7	 8233.0	...
5764846	  771.3	  485.7	 8233.0	...
5764847	  771.4	  486.6	 8233.0	...
5764848	  771.5	  486.7	 8233.0	...
5764849	  771.4	  485.9	 8233.0	...
5764850	  771.2	  485.0	 8233.0	...
5764851	  771.1	  484.7	 8233.0	...
5764852	  771.1	  484.4	 8234.0	...
5764853	  771.1	  484.3	 8234.0	...
5764854	  771.1	  484.6	 8234.0	...
5764855	  771.2	  484.9	 8231.0	...
5764856	  771.3	  485.4	 8227.0	...
5764857	  771.3	  485.5	 8223.0	...
5764858	  771.2	  485.6	 8223.0	...
5764859	  771.1	  485.7	 8223.0	...
5764860	  771.1	  485.6	 8225.0	...
5764861	  771.1	  485.4	 8227.0	...
5764862	  771.1	  485.2	 8228.0	...
5764863	  770.6	  485.5	 8227.0	...
5764864	  770.2	  485.9	 8226.0	...
5764865	  769.6	  486.2	 8226.0	...
5764866	  769.5	  486.4	 8222.0	...
5764867	  769.4	  486.4	 8217.0	...
5764868	  769.4	  486.1	 8212.0	...
5764869	  769.6	  485.7	 8213.0	...
5764870	  769.9	  485.4	 8213.0	...
5764871	  769.9	  485.3	 8213.0	...
5764872	  770.0	  485.2	 8213.0	...
5764873	  769.7	  485.1	 8213.0	...
5764874	  769.5	  485.1	 8215.0	...
5764875	  769.5	  484.9	 8220.0	...
5764876	  769.7	  484.6	 8226.0	...
5764877	  769.3	  484.3	 8229.0	...
5764878	  768.6	  484.0	 8229.0	...
5764879	  768.1	  484.0	 8228.0	...
5764880	  768.2	  483.9	 8228.0	...
5764881	  768.3	  484.3	 8228.0	...
5764882	  768.6	  484.7	 8227.0	...
5764883	  768.7	  485.1	 8227.0	...
5764884	  768.8	  484.6	 8225.0	...
5764885	  768.7	  484.1	 8224.0	...
5764886	  768.6	  483.5	 8222.0	...
5764887	  768.6	  483.4	 8222.0	...
5764888	  768.6	  483.2	 8221.0	...
5764889	  768.5	  482.4	 8223.0	...
5764890	  768.6	  482.1	 8223.0	...
5764891	  768.7	  482.3	 8223.0	...
5764892	  768.7	  483.1	 8222.0	...
5764893	  768.4	  483.0	 8226.0	...
5764894	  767.9	  482.3	 8231.0	...
5764895	  767.7	  481.1	 8238.0	...
5764896	  767.6	  480.4	 8240.0	...
5764897	  767.5	  479.9	 8240.0	...
5764898	  767.5	  479.9	 8239.0	...
5764899	  768.3	  481.5	 8237.0	...
5764900	  769.2	  483.0	 8234.0	...
5764901	  770.2	  485.4	 8231.0	...
5764902	  770.4	  486.2	 8228.0	...
5764903	  770.6	  486.7	 8228.0	...
5764904	  770.6	  486.4	 8228.0	...
5764905	  770.4	  486.3	 8225.0	...
5764906	  769.9	  486.6	 8222.0	...
5764907	  769.4	  486.4	 8223.0	...
5764908	  769.5	  485.7	 8228.0	...
5764909	  769.8	  485.0	 8232.0	...
5764910	  770.1	  484.8	 8231.0	...
5764911	  769.9	  485.0	 8230.0	...
5764912	  769.7	  485.2	 8228.0	...
5764913	  770.2	  485.1	 8228.0	...
5764914	  770.5	  484.0	 8232.0	...
5764915	  770.2	  483.0	 8235.0	...
5764916	  769.4	  482.2	 8238.0	...
5764917	  768.7	  482.6	 8234.0	...
5764918	  769.6	  483.8	 8231.0	...
5764919	  770.6	  485.5	 8227.0	...
5764920	  771.3	  487.0	 8226.0	...
5764921	  770.8	  487.4	 8226.0	...
5764922	  770.4	  487.3	 8226.0	...
5764923	  770.2	  487.2	 8223.0	...
5764924	  770.3	  486.4	 8219.0	...
5764925	  770.4	  485.7	 8217.0	...
5764926	  770.0	  485.1	 8218.0	...
5764927	  769.6	  485.2	 8219.0	...
5764928	  769.2	  485.4	 8221.0	...
5764929	  769.4	  485.9	 8222.0	...
5764930	  769.5	  486.3	 8225.0	...
5764931	  769.3	  485.5	 8228.0	...
5764932	  768.9	  484.2	 8231.0	...
5764933	  768.6	  483.6	 8228.0	...
5764934	  768.7	  484.3	 8223.0	...
5764935	  769.1	  484.7	 8219.0	...
5764936	  769.3	  484.4	 8221.0	...
5764937	  769.3	  484.2	 8223.0	...
5764938	  769.0	  484.4	 8224.0	...
5764939	  769.2	  485.1	 8224.0	...
5764940	  769.5	  485.8	 8225.0	...
5764941	  769.8	  486.7	 8226.0	...
5764942	  769.8	  486.9	 8228.0	...
5764943	  769.8	  487.1	 8227.0	...
5764944	  769.7	  487.1	 8224.0	...
5764945	  769.5	  486.5	 8220.0	...
5764946	  769.3	  485.8	 8217.0	...
5764947	  769.4	  485.0	 8216.0	...
5764948	  769.8	  484.9	 8216.0	...
5764949	  770.2	  485.0	 8218.0	...
5764950	  770.4	  485.2	 8220.0	...
5764951	  770.6	  486.0	 8222.0	...
5764952	  770.7	  486.6	 8224.0	...
5764953	  770.6	  487.1	 8225.0	...
5764954	  770.4	  487.1	 8226.0	...
5764955	  770.1	  486.5	 8226.0	...
5764956	  769.8	  486.0	 8227.0	...
5764957	  769.5	  485.5	 8228.0	...
5764958	  769.2	  484.4	 8226.0	...
5764959	  769.0	  483.3	 8225.0	...
5764960	  769.0	  482.1	 8223.0	...
5764961	  769.4	  483.4	 8221.0	...
5764962	  769.6	  484.8	 8218.0	...
5764963	  769.8	  485.5	 8217.0	...
5764964	  769.8	  484.8	 8217.0	...
5764965	  769.8	  484.8	 8218.0	...
5764966	  770.5	  485.5	 8218.0	...
5764967	  771.2	  486.2	 8215.0	...
5764968	  771.6	  485.9	 8211.0	...
5764969	  771.2	  485.7	 8208.0	...
5764970	  770.9	  485.7	 8210.0	...
5764971	  771.0	  486.0	 8211.0	...
5764972	  771.2	  485.8	 8213.0	...
5764973	  771.4	  485.4	 8215.0	...
5764974	  771.3	  484.7	 8217.0	...
5764975	  771.1	  484.2	 8217.0	...
5764976	  770.7	  483.8	 8217.0	...
5764977	  770.3	  483.9	 8216.0	...
5764978	  770.0	  484.1	 8215.0	...
5764979	  770.0	  484.1	 8216.0	...
5764980	  769.8	  483.7	 8216.0	...
5764981	  769.7	  483.4	 8216.0	...
5764982	  770.3	  484.5	 8212.0	...
5764983	  770.9	  485.8	 8208.0	...
5764984	  771.5	  487.1	 8204.0	...
5764985	  771.4	  487.3	 8203.0	...
5764986	  770.8	  486.2	 8207.0	...
5764987	  770.2	  485.0	 8212.0	...
5764988	  769.7	  483.8	 8217.0	...
5764989	  769.5	  483.8	 8218.0	...
5764990	  769.2	  483.7	 8218.0	...
5764991	  768.8	  483.6	 8217.0	...
5764992	  768.5	  483.6	 8217.0	...
5764993	  768.5	  483.8	 8217.0	...
5764994	  769.6	  485.0	 8217.0	...
5764995	  770.8	  486.1	 8211.0	...
5764996	  771.6	  486.9	 8206.0	...
MSG	5764997 0000 _ Number Off
5764997	  771.2	  486.4	 8205.0	...
5764998	  770.9	  486.0	 8207.0	...
5764999	  771.0	  486.7	 8206.0	...
5765000	  771.1	  487.8	 8201.0	...
5765001	  771.3	  488.8	 8197.0	...
5765002	  771.5	  489.1	 8196.0	...
5765003	  772.0	  489.3	 8195.0	...
5765004	  772.2	  488.5	 8201.0	...
5765005	  772.1	  486.8	 8208.0	...
5765006	  771.6	  485.3	 8213.0	...
5765007	  770.7	  484.5	 8212.0	...
5765008	  770.0	  484.4	 8212.0	...
5765009	  769.5	  484.3	 8213.0	...
5765010	  769.5	  484.5	 8214.0	...
5765011	  769.6	  484.6	 8215.0	...
5765012	  770.1	  484.8	 8216.0	...
5765013	  770.5	  485.0	 8215.0	...
5765014	  770.8	  485.1	 8212.0	...
5765015	  770.6	  485.0	 8212.0	...
5765016	  770.6	  484.9	 8214.0	...
5765017	  770.6	  484.5	 8216.0	...
5765018	  770.4	  484.2	 8216.0	...
5765019	  770.2	  483.5	 8216.0	...
5765020	  770.3	  483.2	 8214.0	...
5765021	  770.5	  483.3	 8211.0	...
5765022	  770.8	  483.8	 8206.0	...
5765023	  770.9	  484.4	 8203.0	...
5765024	  770.8	  484.9	 8201.0	...
5765025	  770.5	  485.3	 8203.0	...
5765026	  770.3	  485.7	 8205.0	...
5765027	  770.5	  485.9	 8205.0	...
5765028	  770.7	  485.2	 8208.0	...
5765029	  771.1	  484.2	 8211.0	...
5765030	  771.4	  484.2	 8214.0	...
5765031	  771.8	  485.1	 8212.0	...
5765032	  771.9	  485.8	 8209.0	...
5765033	  771.4	  485.3	 8206.0	...
5765034	  770.8	  484.1	 8207.0	...
5765035	  769.9	  483.3	 8211.0	...
5765036	  769.4	  483.6	 8214.0	...
5765037	  769.1	  484.4	 8213.0	...
5765038	  769.4	  485.2	 8212.0	...
5765039	  769.9	  486.1	 8208.0	...
5765040	  770.6	  487.0	 8203.0	...
5765041	  771.2	  488.2	 8199.0	...
5765042	  771.3	  488.6	 8199.0	...
5765043	  771.1	  487.5	 8200.0	...
5765044	  771.0	  486.0	 8202.0	...
5765045	  771.2	  484.6	 8203.0	...
5765046	  771.7	  484.8	 8202.0	...
5765047	  772.0	  485.0	 8201.0	...
5765048	  772.4	  485.3	 8199.0	...
5765049	  772.3	  485.5	 8198.0	...
5765050	  772.1	  485.6	 8199.0	...
5765051	  772.1	  485.6	 8200.0	...
5765052	  772.3	  485.3	 8201.0	...
5765053	  772.1	  485.2	 8199.0	...
5765054	  771.6	  485.0	 8198.0	...
5765055	  771.6	  485.1	 8198.0	...
5765056	  772.1	  485.5	 8198.0	...
5765057	  772.5	  485.9	 8205.0	...
5765058	  772.4	  486.3	 8211.0	...
5765059	  772.3	  486.1	 8210.0	...
5765060	  772.6	  485.8	 8203.0	...
5765061	  773.1	  485.2	 8199.0	...
5765062	  773.7	  484.9	 8201.0	...
5765063	  773.1	  484.8	 8199.0	...
5765064	  772.5	  485.0	 8196.0	...
5765065	  771.7	  485.2	 8196.0	...
5765066	  771.5	  485.3	 8199.0	...
5765067	  771.3	  485.3	 8203.0	...
5765068	  771.5	  485.2	 8200.0	...
5765069	  772.1	  485.8	 8194.0	...
5765070	  772.8	  486.4	 8189.0	...
5765071	  773.3	  486.9	 8187.0	...
5765072	  773.3	  486.6	 8188.0	...
5765073	  772.6	  486.0	 8191.0	...
5765074	  771.9	  485.6	 8193.0	...
5765075	  771.8	  484.9	 8196.0	...
5765076	  772.2	  484.7	 8197.0	...
5765077	  772.7	  485.6	 8199.0	...
5765078	  772.7	  486.9	 8200.0	...
5765079	  772.6	  487.3	 8199.0	...
5765080	  772.4	  486.5	 8197.0	...
5765081	  772.5	  486.0	 8193.0	...
5765082	  772.6	  486.2	 8190.0	...
5765083	  772.6	  486.4	 8187.0	...
5765084	  772.9	  486.3	 8187.0	...
5765085	  773.2	  486.1	 8188.0	...
5765086	  773.4	  486.0	 8190.0	...
5765087	  772.8	  485.3	 8192.0	...
5765088	  772.3	  484.6	 8192.0	...
5765089	  771.8	  483.9	 8191.0	...
5765090	  772.0	  484.5	 8192.0	...
5765091	  772.0	  485.1	 8192.0	...
5765092	  771.9	  485.8	 8191.0	...
5765093	  771.9	  486.0	 8191.0	...
5765094	  772.0	  486.2	 8189.0	...
5765095	  772.3	  486.9	 8186.0	...
5765096	  772.7	  487.6	 8183.0	...
5765097	  773.1	  488.4	 8181.0	...
5765098	  773.2	  488.6	 8180.0	...
5765099	  773.1	  488.1	 8178.0	...
5765100	  773.0	  487.5	 8185.0	...
5765101	  772.8	  487.0	 8192.0	...
5765102	  772.8	  486.7	 8196.0	...
5765103	  772.3	  486.3	 8192.0	...
5765104	  771.7	  485.9	 8188.0	...
5765105	  771.3	  486.0	 8187.0	...
5765106	  771.2	  486.0	 8187.0	...
5765107	  771.2	  486.1	 8188.0	...
5765108	  771.2	  486.1	 8188.0	...
5765109	  771.4	  486.2	 8189.0	...
5765110	  771.4	  485.4	 8190.0	...
5765111	  771.3	  483.9	 8193.0	...
5765112	  771.1	  482.5	 8195.0	...
5765113	  771.2	  482.9	 8199.0	...
5765114	  771.4	  483.9	 8200.0	...
5765115	  771.6	  484.7	 8197.0	...
5765116	  771.6	  484.4	 8194.0	...
5765117	  771.7	  484.8	 8189.0	...
5765118	  771.8	  485.3	 8188.0	...
5765119	  771.8	  485.7	 8189.0	...
5765120	  771.7	  485.3	 8190.0	...
5765121	  771.3	  485.1	 8190.0	...
5765122	  771.0	  485.1	 8188.0	...
5765123	  770.7	  484.9	 8186.0	...
5765124	  770.6	  484.7	 8186.0	...
5765125	  771.0	  484.8	 8187.0	...
5765126	  771.5	  485.6	 8185.0	...
5765127	  772.0	  486.5	 8181.0	...
5765128	  772.4	  487.0	 8177.0	...
5765129	  772.9	  486.8	 8175.0	...
5765130	  773.4	  486.5	 8175.0	...
5765131	  773.5	  486.2	 8174.0	...
5765132	  773.3	  486.1	 8177.0	...
5765133	  772.5	  486.2	 8180.0	...
5765134	  771.7	  486.6	 8180.0	...
5765135	  771.7	  486.9	 8176.0	...
5765136	  772.5	  487.3	 8172.0	...
5765137	  773.2	  487.5	 8171.0	...
5765138	  773.2	  488.0	 8171.0	...
5765139	  773.2	  488.3	 8172.0	...
5765140	  773.1	  488.5	 8172.0	...
5765141	  773.0	  488.4	 8172.0	...
5765142	  773.2	  488.7	 8172.0	...
5765143	  773.5	  489.0	 8172.0	...
5765144	  773.7	  488.0	 8171.0	...
5765145	  773.8	  486.6	 8169.0	...
5765146	  773.8	  485.4	 8163.0	...
5765147	  773.9	  485.9	 8156.0	...
5765148	  774.0	  486.8	 8152.0	...
5765149	  774.0	  487.4	 8151.0	...
5765150	  774.3	  487.5	 8156.0	...
5765151	  774.4	  487.2	 8160.0	...
5765152	  774.4	  487.0	 8161.0	...
5765153	  774.2	  487.2	 8158.0	...
5765154	  773.8	  487.3	 8154.0	...
5765155	  773.9	  487.4	 8158.0	...
5765156	  774.0	  487.3	 8161.0	...
5765157	  774.1	  487.2	 8164.0	...
5765158	  773.9	  486.5	 8163.0	...
5765159	  773.7	  485.8	 8161.0	...
5765160	  773.5	  485.0	 8162.0	...
5765161	  773.3	  484.9	 8166.0	...
5765162	  773.2	  484.8	 8169.0	...
5765163	  773.1	  485.7	 8166.0	...
5765164	  773.2	  486.5	 8161.0	...
5765165	  773.3	  487.8	 8156.0	...
5765166	  773.3	  488.5	 8156.0	...
5765167	  773.4	  489.1	 8155.0	...
5765168	  773.3	  489.1	 8154.0	...
5765169	  773.2	  489.1	 8153.0	...
5765170	  773.1	  488.9	 8152.0	...
5765171	  772.7	  488.4	 8151.0	...
5765172	  772.0	  487.6	 8153.0	...
5765173	  771.3	  486.5	 8155.0	...
5765174	  771.4	  485.7	 8155.0	...
5765175	  772.6	  485.8	 8152.0	...
5765176	  773.9	  486.4	 8150.0	...
5765177	  774.6	  486.8	 8150.0	...
5765178	  774.6	  486.6	 8150.0	...
5765179	  774.4	  486.3	 8148.0	...
5765180	  774.2	  485.8	 8147.0	...
5765181	  773.7	  485.4	 8149.0	...
5765182	  772.9	  485.3	 8153.0	...
5765183	  772.2	  485.6	 8152.0	...
5765184	  772.4	  486.0	 8147.0	...
5765185	  773.3	  486.7	 8141.0	...
5765186	  774.1	  487.3	 8139.0	...
5765187	  774.1	  487.6	 8139.0	...
5765188	  774.0	  487.3	 8140.0	...
5765189	  773.9	  487.0	 8141.0	...
5765190	  773.7	  487.1	 8139.0	...
5765191	  773.4	  487.1	 8138.0	...
5765192	  773.2	  487.1	 8137.0	...
5765193	  773.2	  486.9	 8141.0	...
5765194	  773.1	  486.0	 8145.0	...
5765195	  772.9	  484.6	 8149.0	...
5765196	  773.2	  483.4	 8149.0	...
5765197	  773.8	  484.1	 8148.0	...
5765198	  774.4	  485.0	 8146.0	...
5765199	  774.6	  486.0	 8145.0	...
5765200	  774.0	  486.0	 8145.0	...
5765201	  773.6	  486.4	 8145.0	...
5765202	  773.3	  486.8	 8144.0	...
5765203	  773.4	  487.2	 8143.0	...
5765204	  773.4	  486.5	 8142.0	...
5765205	  773.2	  485.7	 8143.0	...
5765206	  773.3	  485.4	 8145.0	...
MSG	5765207 0000 _ Number On
5765207	  773.6	  485.8	 8144.0	...
5765208	  773.9	  486.3	 8142.0	...
5765209	  773.8	  486.5	 8139.0	...
5765210	  773.6	  486.5	 8137.0	...
5765211	  773.4	  486.5	 8136.0	...
5765212	  773.4	  486.5	 8135.0	...
5765213	  773.4	  486.7	 8135.0	...
5765214	  773.4	  486.9	 8134.0	...
5765215	  773.3	  486.2	 8134.0	...
5765216	  773.3	  485.6	 8134.0	...
5765217	  773.2	  484.6	 8135.0	...
5765218	  773.2	  484.4	 8135.0	...
5765219	  772.9	  483.7	 8136.0	...
5765220	  772.7	  483.3	 8138.0	...
5765221	  772.5	  483.1	 8139.0	...
5765222	  772.6	  483.4	 8134.0	...
5765223	  772.6	  483.6	 8127.0	...
5765224	  772.5	  484.4	 8122.0	...
5765225	  772.4	  485.3	 8124.0	...
5765226	  772.7	  485.4	 8128.0	...
5765227	  772.9	  484.8	 8131.0	...
5765228	  773.0	  484.7	 8133.0	...
5765229	  772.9	  485.3	 8134.0	...
5765230	  772.7	  485.7	 8134.0	...
5765231	  772.5	  485.6	 8135.0	...
5765232	  772.4	  485.5	 8136.0	...
5765233	  772.4	  485.4	 8135.0	...
5765234	  772.5	  485.4	 8133.0	...
5765235	  772.6	  485.4	 8132.0	...
5765236	  772.7	  485.5	 8131.0	...
5765237	  772.8	  485.7	 8131.0	...
5765238	  772.8	  485.9	 8131.0	...
5765239	  772.8	  485.9	 8130.0	...
5765240	  772.7	  485.9	 8131.0	...
5765241	  772.8	  485.8	 8131.0	...
5765242	  772.8	  485.4	 8132.0	...
5765243	  773.0	  485.0	 8133.0	...
5765244	  773.2	  484.7	 8133.0	...
5765245	  773.5	  484.7	 8132.0	...
5765246	  773.7	  485.6	 8130.0	...
5765247	  773.8	  486.3	 8128.0	...
5765248	  773.4	  487.0	 8127.0	...
5765249	  772.9	  486.3	 8129.0	...
5765250	  772.4	  485.6	 8132.0	...
5765251	  772.2	  484.8	 8136.0	...
5765252	  772.1	  484.7	 8137.0	...
5765253	  771.9	  484.4	 8138.0	...
5765254	  771.7	  484.2	 8138.0	...
5765255	  771.6	  483.9	 8138.0	...
5765256	  771.6	  484.1	 8136.0	...
5765257	  771.7	  484.7	 8134.0	...
5765258	  772.2	  485.6	 8132.0	...
5765259	  772.6	  486.3	 8133.0	...
5765260	  772.9	  486.5	 8131.0	...
5765261	  772.9	  486.4	 8130.0	...
5765262	  772.9	  486.2	 8129.0	...
5765263	  772.8	  485.6	 8129.0	...
5765264	  772.6	  485.0	 8128.0	...
5765265	  772.6	  484.6	 8128.0	...
5765266	  773.2	  485.0	 8128.0	...
5765267	  773.9	  485.2	 8128.0	...
5765268	  774.1	  485.2	 8128.0	...
5765269	  773.7	  485.1	 8128.0	...
5765270	  773.2	  485.3	 8127.0	...
5765271	  773.0	  485.5	 8127.0	...
5765272	  773.2	  485.4	 8126.0	...
5765273	  773.3	  485.0	 8126.0	...
5765274	  773.2	  484.6	 8125.0	...
5765275	  772.9	  484.0	 8125.0	...
5765276	  772.7	  483.7	 8125.0	...
5765277	  772.5	  483.3	 8126.0	...
5765278	  772.4	  483.5	 8127.0	...
5765279	  772.3	  483.7	 8131.0	...
5765280	  772.2	  484.0	 8134.0	...
5765281	  772.5	  485.3	 8136.0	...
5765282	  772.7	  486.5	 8138.0	...
5765283	  772.7	  487.1	 8140.0	...
5765284	  772.8	  486.3	 8139.0	...
5765285	  772.9	  485.1	 8137.0	...
5765286	  773.1	  484.3	 8134.0	...
5765287	  773.4	  483.9	 8134.0	...
5765288	  773.4	  483.4	 8136.0	...
5765289	  773.4	  482.8	 8138.0	...
5765290	  773.2	  482.1	 8141.0	...
5765291	  773.1	  481.8	 8141.0	...
5765292	  773.1	  481.6	 8141.0	...
5765293	  773.2	  481.6	 8140.0	...
5765294	  773.3	  481.9	 8139.0	...
5765295	  773.5	  482.3	 8139.0	...
5765296	  773.8	  482.6	 8140.0	...
5765297	  773.2	  482.9	 8142.0	...
5765298	  772.4	  482.9	 8144.0	...
5765299	  771.7	  482.9	 8146.0	...
5765300	  771.6	  482.5	 8148.0	...
5765301	  771.4	  482.1	 8146.0	...
5765302	  771.3	  481.5	 8145.0	...
5765303	  771.2	  481.3	 8144.0	...
5765304	  771.2	  481.6	 8143.0	...
5765305	  771.3	  482.1	 8142.0	...
5765306	  771.3	  482.5	 8139.0	...
5765307	  771.5	  482.5	 8136.0	...
5765308	  771.7	  482.8	 8133.0	...
5765309	  771.8	  482.9	 8136.0	...
5765310	  772.0	  482.9	 8139.0	...
5765311	  772.3	  482.7	 8141.0	...
5765312	  772.6	  482.6	 8140.0	...
5765313	  772.5	  482.6	 8139.0	...
5765314	  772.3	  482.6	 8139.0	...
5765315	  772.3	  482.7	 8139.0	...
5765316	  772.3	  482.7	 8138.0	...
5765317	  772.3	  482.5	 8141.0	...
5765318	  772.3	  482.3	 8146.0	...
5765319	  772.3	  482.4	 8147.0	...
5765320	  772.5	  482.8	 8143.0	...
5765321	  772.6	  482.5	 8140.0	...
5765322	  772.1	  481.8	 8145.0	...
5765323	  771.5	  481.1	 8149.0	...
5765324	  771.3	  481.2	 8147.0	...
5765325	  771.4	  481.2	 8141.0	...
5765326	  771.6	  481.2	 8135.0	...
5765327	  771.5	  481.7	 8134.0	...
5765328	  771.5	  482.2	 8137.0	...
5765329	  771.6	  482.4	 8142.0	...
5765330	  771.6	  481.6	 8149.0	...
5765331	  771.6	  480.8	 8153.0	...
5765332	  771.6	  480.2	 8157.0	...
5765333	  771.6	  480.1	 8154.0	...
5765334	  771.8	  481.0	 8150.0	...
5765335	  772.0	  481.9	 8147.0	...
5765336	  772.0	  482.8	 8148.0	...
5765337	  771.7	  482.8	 8150.0	...
5765338	  771.5	  482.9	 8152.0	...
5765339	  771.3	  483.2	 8153.0	...
5765340	  771.3	  483.4	 8154.0	...
5765341	  771.3	  483.2	 8155.0	...
5765342	  771.2	  482.5	 8155.0	...
5765343	  771.1	  481.9	 8155.0	...
5765344	  771.3	  481.7	 8155.0	...
5765345	  771.5	  481.7	 8154.0	...
5765346	  771.7	  481.6	 8155.0	...
5765347	  771.6	  481.7	 8154.0	...
5765348	  771.6	  481.9	 8154.0	...
5765349	  771.6	  481.5	 8155.0	...
5765350	  771.3	  480.5	 8156.0	...
5765351	  771.0	  479.5	 8155.0	...
5765352	  770.8	  479.1	 8154.0	...
5765353	  770.9	  479.2	 8159.0	...
5765354	  771.0	  479.4	 8165.0	...
5765355	  771.1	  479.6	 8169.0	...
5765356	  771.2	  479.9	 8167.0	...
5765357	  771.3	  480.1	 8166.0	...
5765358	  771.4	  480.2	 8166.0	...
5765359	  771.5	  480.2	 8165.0	...
5765360	  771.5	  480.2	 8168.0	...
5765361	  771.6	  480.3	 8171.0	...
5765362	  771.6	  480.0	 8177.0	...
5765363	  771.5	  479.5	 8179.0	...
5765364	  771.4	  478.8	 8182.0	...
5765365	  771.3	  478.4	 8183.0	...
5765366	  771.3	  479.5	 8175.0	...
5765367	  771.3	  480.7	 8168.0	...
5765368	  771.1	  481.1	 8161.0	...
5765369	  771.0	  480.2	 8165.0	...
5765370	  771.0	  479.4	 8168.0	...
5765371	  771.1	  479.4	 8171.0	...
5765372	  771.2	  479.3	 8173.0	...
5765373	  771.3	  479.0	 8174.0	...
5765374	  771.3	  478.8	 8175.0	...
5765375	  771.3	  478.7	 8178.0	...
5765376	  771.3	  479.0	 8180.0	...
5765377	  771.3	  479.5	 8182.0	...
5765378	  771.4	  480.1	 8182.0	...
5765379	  770.9	  480.1	 8180.0	...
5765380	  770.4	  479.8	 8178.0	...
5765381	  769.9	  479.5	 8177.0	...
5765382	  770.1	  479.4	 8177.0	...
5765383	  770.2	  479.3	 8176.0	...
5765384	  770.2	  479.2	 8174.0	...
5765385	  769.9	  479.2	 8173.0	...
5765386	  769.7	  479.4	 8176.0	...
5765387	  769.5	  479.5	 8179.0	...
5765388	  769.4	  479.7	 8182.0	...
5765389	  769.4	  479.6	 8181.0	...
5765390	  769.9	  479.3	 8180.0	...
5765391	  770.5	  479.1	 8179.0	...
5765392	  771.1	  478.9	 8179.0	...
5765393	  771.1	  479.1	 8179.0	...
5765394	  771.0	  479.3	 8178.0	...
5765395	  770.9	  479.0	 8178.0	...
5765396	  770.9	  478.6	 8181.0	...
5765397	  770.9	  478.0	 8186.0	...
5765398	  770.9	  477.9	 8192.0	...
5765399	  770.7	  477.4	 8194.0	...
5765400	  770.5	  476.9	 8196.0	...
5765401	  770.5	  476.4	 8199.0	...
5765402	  770.6	  476.7	 8200.0	...
5765403	  770.7	  477.0	 8201.0	...
5765404	  770.7	  477.0	 8201.0	...
5765405	  770.6	  476.7	 8202.0	...
5765406	  770.5	  476.6	 8203.0	...
5765407	  770.3	  476.7	 8204.0	...
5765408	  770.2	  476.8	 8203.0	...
5765409	  770.1	  476.5	 8203.0	...
5765410	  770.1	  476.0	 8203.0	...
5765411	  770.1	  475.4	 8203.0	...
5765412	  770.1	  475.3	 8204.0	...
5765413	  770.1	  475.5	 8205.0	...
5765414	  770.1	  476.0	 8203.0	...
5765415	  770.2	  476.1	 8200.0	...
5765416	  770.3	  476.2	 8197.0	...
5765417	  770.4	  476.0	 8197.0	...
5765418	  770.5	  476.0	 8196.0	...
5765419	  770.5	  476.0	 8194.0	...
5765420	  770.3	  476.0	 8193.0	...
5765421	  770.2	  476.2	 8194.0	...
5765422	  770.0	  476.3	 8198.0	...
5765423	  769.7	  476.5	 8200.0	...
5765424	  769.5	  476.2	 8201.0	...
5765425	  769.3	  475.6	 8199.0	...
5765426	  769.5	  475.0	 8200.0	...
5765427	  769.6	  475.0	 8203.0	...
5765428	  769.7	  475.0	 8203.0	...
5765429	  769.5	  475.1	 8200.0	...
5765430	  769.5	  475.0	 8197.0	...
5765431	  769.5	  475.0	 8196.0	...
5765432	  769.5	  475.0	 8195.0	...
5765433	  769.4	  474.9	 8196.0	...
5765434	  769.3	  474.8	 8196.0	...
5765435	  769.3	  474.7	 8197.0	...
5765436	  769.4	  474.8	 8198.0	...
5765437	  769.5	  475.1	 8200.0	...
5765438	  770.1	  475.4	 8200.0	...
5765439	  770.6	  475.7	 8200.0	...
5765440	  770.7	  475.7	 8199.0	...
5765441	  770.5	  475.7	 8198.0	...
5765442	  770.2	  475.8	 8197.0	...
5765443	  769.9	  475.9	 8196.0	...
5765444	  769.7	  476.0	 8195.0	...
5765445	  769.5	  476.1	 8195.0	...
5765446	  769.5	  476.6	 8195.0	...
5765447	  769.5	  477.1	 8196.0	...
5765448	  769.5	  477.8	 8195.0	...
5765449	  769.5	  478.2	 8194.0	...
5765450	  769.2	  477.7	 8194.0	...
5765451	  768.8	  476.8	 8196.0	...
5765452	  768.7	  475.8	 8198.0	...
5765453	  769.0	  476.0	 8199.0	...
5765454	  769.3	  476.1	 8199.0	...
5765455	  769.3	  476.2	 8198.0	...
5765456	  769.2	  476.2	 8198.0	...
5765457	  769.3	  476.2	 8199.0	...
5765458	  769.4	  476.2	 8201.0	...
5765459	  769.5	  476.2	 8206.0	...
5765460	  769.5	  476.2	 8211.0	...
5765461	  769.0	  475.9	 8214.0	...
5765462	  768.5	  475.6	 8215.0	...
5765463	  768.3	  475.4	 8214.0	...
5765464	  768.7	  475.6	 8213.0	...
5765465	  768.7	  475.7	 8212.0	...
5765466	  768.3	  475.6	 8212.0	...
5765467	  768.1	  475.4	 8215.0	...
5765468	  768.3	  475.2	 8218.0	...
5765469	  768.4	  475.1	 8221.0	...
5765470	  768.2	  474.8	 8221.0	...
5765471	  768.1	  474.6	 8220.0	...
5765472	  768.2	  474.8	 8219.0	...
5765473	  768.5	  475.1	 8219.0	...
5765474	  768.6	  475.5	 8217.0	...
5765475	  768.5	  475.6	 8216.0	...
5765476	  768.3	  475.8	 8213.0	...
5765477	  768.2	  475.6	 8214.0	...
5765478	  768.2	  475.4	 8214.0	...
5765479	  768.5	  475.6	 8214.0	...
5765480	  768.8	  475.9	 8213.0	...
5765481	  769.2	  476.2	 8217.0	...
5765482	  769.3	  476.0	 8221.0	...
5765483	  769.4	  476.0	 8224.0	...
5765484	  769.4	  476.0	 8223.0	...
5765485	  769.4	  476.0	 8222.0	...
5765486	  769.3	  476.1	 8223.0	...
5765487	  769.3	  476.1	 8225.0	...
5765488	  769.2	  476.0	 8226.0	...
5765489	  769.2	  475.9	 8225.0	...
5765490	  769.2	  476.0	 8223.0	...
5765491	  769.0	  476.1	 8220.0	...
5765492	  768.9	  476.4	 8221.0	...
5765493	  769.1	  476.6	 8221.0	...
5765494	  769.5	  476.7	 8221.0	...
5765495	  769.4	  476.4	 8222.0	...
5765496	  769.1	  476.1	 8221.0	...
5765497	  768.7	  475.7	 8220.0	...
5765498	  768.9	  475.6	 8219.0	...
5765499	  769.0	  475.5	 8220.0	...
5765500	  769.0	  474.8	 8220.0	...
5765501	  768.9	  474.1	 8221.0	...
5765502	  768.6	  473.5	 8225.0	...
5765503	  768.4	  473.7	 8229.0	...
5765504	  768.2	  474.0	 8235.0	...
5765505	  768.0	  474.1	 8237.0	...
5765506	  767.8	  474.0	 8240.0	...
5765507	  767.7	  474.4	 8240.0	...
5765508	  767.7	  474.8	 8238.0	...
5765509	  767.8	  475.1	 8233.0	...
MSG	5765510 0000 _ Number Off
5765510	  767.8	  475.0	 8230.0	...
5765511	  767.8	  474.9	 8227.0	...
5765512	  767.8	  474.8	 8226.0	...
5765513	  768.0	  474.7	 8229.0	...
5765514	  768.4	  474.3	 8232.0	...
5765515	  768.7	  473.8	 8237.0	...
5765516	  769.0	  473.8	 8238.0	...
5765517	  769.1	  474.2	 8239.0	...
5765518	  769.1	  474.9	 8239.0	...
5765519	  768.9	  475.1	 8238.0	...
5765520	  768.6	  475.3	 8237.0	...
5765521	  768.6	  475.1	 8237.0	...
5765522	  768.4	  475.0	 8237.0	...
5765523	  768.2	  474.9	 8237.0	...
5765524	  768.3	  475.0	 8241.0	...
5765525	  768.4	  475.1	 8244.0	...
5765526	  768.4	  474.5	 8248.0	...
5765527	  768.2	  474.0	 8250.0	...
5765528	  768.1	  473.4	 8251.0	...
5765529	  768.5	  473.3	 8250.0	...
5765530	  768.8	  473.3	 8250.0	...
5765531	  769.2	  472.7	 8252.0	...
5765532	  769.2	  472.1	 8253.0	...
5765533	  769.2	  472.0	 8253.0	...
5765534	  769.1	  472.5	 8254.0	...
5765535	  769.1	  473.0	 8256.0	...
5765536	  769.1	  472.9	 8258.0	...
5765537	  769.0	  472.6	 8260.0	...
5765538	  769.1	  472.2	 8261.0	...
5765539	  769.2	  472.8	 8259.0	...
5765540	  769.3	  473.5	 8255.0	...
5765541	  769.3	  474.2	 8254.0	...
5765542	  768.7	  474.0	 8254.0	...
5765543	  768.1	  473.9	 8254.0	...
5765544	  767.6	  473.7	 8253.0	...
5765545	  767.7	  474.5	 8247.0	...
5765546	  767.7	  475.4	 8240.0	...
5765547	  767.6	  475.5	 8239.0	...
5765548	  767.4	  474.7	 8244.0	...
5765549	  767.3	  473.9	 8246.0	...
5765550	  767.3	  474.1	 8241.0	...
5765551	  767.4	  474.3	 8237.0	...
5765552	  767.9	  474.5	 8237.0	...
5765553	  768.3	  474.5	 8237.0	...
5765554	  768.7	  474.4	 8237.0	...
5765555	  768.8	  474.3	 8242.0	...
5765556	  768.8	  474.3	 8247.0	...
5765557	  768.6	  474.3	 8251.0	...
5765558	  768.2	  474.4	 8250.0	...
5765559	  767.7	  474.4	 8254.0	...
5765560	  767.2	  474.3	 8260.0	...
5765561	  767.2	  474.2	 8267.0	...
5765562	  767.4	  474.3	 8265.0	...
5765563	  767.8	  474.4	 8261.0	...
5765564	  768.2	  474.7	 8257.0	...
5765565	  768.5	  475.1	 8257.0	...
5765566	  768.7	  475.5	 8257.0	...
5765567	  768.7	  475.5	 8262.0	...
5765568	  768.7	  475.3	 8267.0	...
5765569	  768.7	  475.7	 8268.0	...
5765570	  768.5	  476.2	 8264.0	...
5765571	  768.2	  476.6	 8260.0	...
5765572	  767.8	  476.4	 8260.0	...
5765573	  767.7	  476.2	 8260.0	...
5765574	  767.5	  475.9	 8262.0	...
5765575	  767.5	  475.6	 8264.0	...
5765576	  767.5	  475.3	 8266.0	...
5765577	  766.8	  475.5	 8265.0	...
5765578	  766.2	  475.7	 8265.0	...
5765579	  766.1	  475.8	 8265.0	...
5765580	  766.7	  475.7	 8266.0	...
5765581	  767.3	  475.7	 8266.0	...
5765582	  767.2	  475.7	 8266.0	...
5765583	  766.8	  475.5	 8268.0	...
5765584	  766.4	  475.2	 8270.0	...
5765585	  766.2	  475.5	 8268.0	...
5765586	  766.3	  476.1	 8263.0	...
5765587	  766.4	  476.9	 8258.0	...
5765588	  766.5	  477.0	 8257.0	...
5765589	  766.4	  476.4	 8263.0	...
5765590	  766.4	  475.5	 8268.0	...
5765591	  766.4	  474.7	 8274.0	...
5765592	  766.5	  474.8	 8273.0	...
5765593	  766.6	  475.0	 8272.0	...
5765594	  766.7	  474.9	 8273.0	...
5765595	  766.7	  474.6	 8275.0	...
5765596	  766.7	  474.6	 8277.0	...
5765597	  766.7	  475.0	 8276.0	...
5765598	  766.3	  475.3	 8275.0	...
5765599	  765.8	  475.4	 8275.0	...
5765600	  765.2	  475.5	 8280.0	...
5765601	  765.2	  475.8	 8284.0	...
5765602	  765.6	  476.3	 8287.0	...
5765603	  766.1	  476.9	 8284.0	...
5765604	  766.6	  476.7	 8283.0	...
5765605	  766.6	  475.7	 8282.0	...
5765606	  766.7	  474.8	 8284.0	...
5765607	  766.7	  473.9	 8287.0	...
5765608	  766.7	  473.4	 8293.0	...
5765609	  766.7	  472.9	 8298.0	...
5765610	  766.7	  473.1	 8300.0	...
5765611	  766.8	  473.8	 8298.0	...
5765612	  766.7	  474.3	 8298.0	...
5765613	  766.7	  474.5	 8299.0	...
5765614	  766.7	  474.7	 8300.0	...
5765615	  766.9	  475.0	 8299.0	...
5765616	  767.3	  474.5	 8298.0	...
5765617	  767.5	  473.7	 8296.0	...
5765618	  767.6	  473.1	 8295.0	...
5765619	  767.5	  473.6	 8295.0	...
5765620	  767.4	  474.3	 8294.0	...
5765621	  767.5	  474.9	 8293.0	...
5765622	  767.6	  475.4	 8293.0	...
5765623	  767.8	  475.6	 8292.0	...
5765624	  767.6	  475.5	 8291.0	...
5765625	  767.4	  475.4	 8292.0	...
5765626	  767.2	  474.9	 8294.0	...
5765627	  767.0	  474.5	 8297.0	...
5765628	  766.7	  474.1	 8299.0	...
5765629	  766.5	  473.9	 8298.0	...
5765630	  766.4	  474.3	 8298.0	...
5765631	  766.5	  475.4	 8299.0	...
5765632	  766.6	  476.5	 8299.0	...
5765633	  766.8	  477.0	 8298.0	...
5765634	  766.9	  476.8	 8299.0	...
5765635	  767.0	  476.5	 8299.0	...
5765636	  767.0	  476.3	 8300.0	...
5765637	  766.9	  476.1	 8300.0	...
5765638	  766.8	  476.1	 8300.0	...
5765639	  766.9	  476.1	 8299.0	...
5765640	  766.8	  475.3	 8298.0	...
5765641	  766.8	  474.4	 8301.0	...
5765642	  766.6	  473.6	 8304.0	...
5765643	  766.6	  474.2	 8307.0	...
5765644	  766.7	  475.2	 8307.0	...
5765645	  766.9	  476.0	 8306.0	...
5765646	  766.7	  476.2	 8303.0	...
5765647	  766.3	  476.5	 8300.0	...
5765648	  766.4	  476.8	 8302.0	...
5765649	  766.9	  477.2	 8306.0	...
5765650	  767.5	  477.3	 8311.0	...
5765651	  767.6	  477.4	 8312.0	...
5765652	  767.7	  477.5	 8311.0	...
5765653	  767.7	  477.4	 8309.0	...
5765654	  767.6	  477.3	 8309.0	...
5765655	  767.6	  477.5	 8311.0	...
5765656	  767.7	  477.7	 8313.0	...
5765657	  767.6	  477.3	 8311.0	...
5765658	  767.6	  476.8	 8310.0	...
5765659	  767.4	  476.1	 8310.0	...
5765660	  767.3	  476.0	 8310.0	...
5765661	  767.2	  476.0	 8310.0	...
5765662	  767.2	  476.0	 8311.0	...
5765663	  767.2	  476.2	 8312.0	...
5765664	  767.3	  476.2	 8312.0	...
5765665	  767.5	  476.2	 8310.0	...
5765666	  767.7	  476.1	 8311.0	...
5765667	  767.7	  475.9	 8315.0	...
5765668	  767.6	  475.5	 8318.0	...
5765669	  767.4	  475.1	 8318.0	...
5765670	  767.4	  474.9	 8317.0	...
5765671	  767.4	  474.8	 8316.0	...
5765672	  767.4	  474.8	 8316.0	...
5765673	  767.3	  474.8	 8315.0	...
5765674	  767.0	  474.7	 8316.0	...
5765675	  766.9	  474.6	 8320.0	...
5765676	  766.9	  474.5	 8325.0	...
5765677	  767.2	  474.7	 8329.0	...
5765678	  767.5	  474.9	 8329.0	...
5765679	  767.8	  475.2	 8330.0	...
5765680	  767.9	  475.4	 8331.0	...
5765681	  768.1	  475.6	 8328.0	...
5765682	  768.4	  475.5	 8325.0	...
5765683	  768.5	  475.5	 8326.0	...
5765684	  768.4	  475.6	 8332.0	...
5765685	  768.2	  475.7	 8339.0	...
5765686	  767.8	  475.3	 8340.0	...
5765687	  768.1	  474.8	 8338.0	...
5765688	  768.4	  474.4	 8336.0	...
5765689	  768.6	  474.5	 8336.0	...
5765690	  768.7	  474.5	 8332.0	...
5765691	  768.8	  474.4	 8329.0	...
5765692	  769.1	  474.3	 8326.0	...
5765693	  769.5	  474.9	 8326.0	...
5765694	  769.8	  475.7	 8327.0	...
5765695	  769.7	  476.6	 8327.0	...
5765696	  769.2	  476.8	 8327.0	...
5765697	  768.8	  476.9	 8326.0	...
5765698	  768.8	  476.9	 8325.0	...
5765699	  768.7	  477.1	 8325.0	...
5765700	  768.7	  477.1	 8325.0	...
5765701	  768.6	  477.2	 8324.0	...
5765702	  768.7	  477.0	 8322.0	...
5765703	  768.8	  477.1	 8322.0	...
5765704	  768.8	  477.2	 8322.0	...
5765705	  768.8	  476.5	 8323.0	...
5765706	  768.7	  475.7	 8325.0	...
5765707	  768.4	  474.4	 8327.0	...
5765708	  768.2	  474.0	 8331.0	...
5765709	  767.9	  473.8	 8334.0	...
5765710	  767.7	  474.4	 8333.0	...
5765711	  767.5	  475.3	 8332.0	...
5765712	  767.5	  475.9	 8330.0	...
5765713	  767.6	  476.1	 8330.0	...
5765714	  767.7	  476.0	 8332.0	...
5765715	  768.2	  475.8	 8334.0	...
5765716	  768.8	  475.9	 8337.0	...
5765717	  769.2	  476.0	 8337.0	...
5765718	  769.0	  476.2	 8338.0	...
5765719	  768.9	  476.9	 8338.0	...
5765720	  768.7	  477.6	 8339.0	...
MSG	5765721 0000 _ Number On
5765721	  768.6	  478.2	 8340.0	...
5765722	  768.8	  478.3	 8341.0	...
5765723	  769.0	  478.1	 8341.0	...
5765724	  769.0	  477.2	 8341.0	...
5765725	  768.8	  476.4	 8341.0	...
5765726	  768.6	  475.9	 8341.0	...
5765727	  768.5	  475.8	 8341.0	...
5765728	  768.9	  475.6	 8341.0	...
5765729	  769.4	  476.2	 8342.0	...
5765730	  769.7	  477.0	 8341.0	...
5765731	  769.7	  478.1	 8340.0	...
5765732	  770.0	  478.1	 8339.0	...
5765733	  770.4	  477.9	 8339.0	...
5765734	  770.9	  477.6	 8340.0	...
5765735	  770.8	  477.0	 8341.0	...
5765736	  770.4	  476.8	 8341.0	...
5765737	  769.9	  476.5	 8343.0	...
5765738	  769.3	  476.5	 8344.0	...
5765739	  769.3	  476.5	 8346.0	...
5765740	  769.5	  476.4	 8347.0	...
5765741	  769.7	  476.2	 8347.0	...
5765742	  769.9	  476.1	 8347.0	...
5765743	  770.0	  476.1	 8346.0	...
5765744	  770.1	  476.2	 8344.0	...
5765745	  770.5	  476.2	 8343.0	...
5765746	  770.6	  476.3	 8346.0	...
5765747	  770.6	  476.4	 8349.0	...
5765748	  770.3	  476.1	 8354.0	...
5765749	  770.1	  475.8	 8356.0	...
5765750	  769.8	  475.5	 8358.0	...
5765751	  769.4	  475.4	 8358.0	...
5765752	  769.1	  475.3	 8353.0	...
5765753	  768.9	  474.9	 8348.0	...
5765754	  768.7	  474.8	 8347.0	...
5765755	  768.4	  474.8	 8351.0	...
5765756	  768.4	  475.3	 8355.0	...
5765757	  768.5	  475.7	 8356.0	...
5765758	  768.7	  476.1	 8356.0	...
5765759	  769.0	  476.1	 8356.0	...
5765760	  769.4	  476.3	 8354.0	...
5765761	  770.1	  477.1	 8354.0	...
5765762	  770.8	  478.1	 8354.0	...
5765763	  771.4	  478.9	 8355.0	...
5765764	  771.2	  479.0	 8355.0	...
5765765	  770.6	  478.8	 8356.0	...
5765766	  770.4	  478.3	 8356.0	...
5765767	  770.6	  477.1	 8356.0	...
5765768	  770.5	  476.0	 8356.0	...
5765769	  770.2	  475.2	 8355.0	...
5765770	  770.2	  476.0	 8354.0	...
5765771	  770.6	  476.8	 8353.0	...
5765772	  771.0	  477.5	 8353.0	...
5765773	  771.1	  477.4	 8354.0	...
5765774	  771.1	  477.3	 8355.0	...
5765775	  770.9	  477.4	 8355.0	...
5765776	  770.7	  477.5	 8354.0	...
5765777	  771.1	  477.5	 8352.0	...
5765778	  771.6	  477.6	 8351.0	...
5765779	  772.3	  477.6	 8352.0	...
5765780	  772.6	  477.6	 8355.0	...
5765781	  772.9	  477.4	 8357.0	...
5765782	  772.5	  477.3	 8358.0	...
5765783	  772.0	  477.3	 8357.0	...
5765784	  771.6	  477.4	 8356.0	...
5765785	  771.6	  477.4	 8355.0	...
5765786	  771.5	  477.2	 8356.0	...
5765787	  771.5	  477.0	 8358.0	...
5765788	  771.4	  476.9	 8363.0	...
5765789	  771.5	  476.8	 8367.0	...
5765790	  771.6	  476.8	 8368.0	...
5765791	  771.7	  477.3	 8367.0	...
5765792	  771.8	  477.7	 8365.0	...
5765793	  771.8	  477.3	 8368.0	...
5765794	  771.7	  476.5	 8371.0	...
5765795	  771.5	  475.7	 8373.0	...
5765796	  771.5	  475.7	 8373.0	...
5765797	  771.4	  476.3	 8369.0	...
5765798	  771.5	  476.8	 8365.0	...
5765799	  771.7	  476.9	 8364.0	...
5765800	  771.9	  476.4	 8367.0	...
5765801	  772.3	  476.2	 8371.0	...
5765802	  772.7	  476.6	 8371.0	...
5765803	  773.0	  476.9	 8371.0	...
5765804	  773.1	  476.8	 8371.0	...
5765805	  773.1	  476.8	 8371.0	...
5765806	  773.1	  476.9	 8371.0	...
5765807	  773.0	  477.1	 8371.0	...
5765808	  772.9	  477.2	 8369.0	...
5765809	  772.8	  477.3	 8367.0	...
5765810	  772.8	  477.2	 8367.0	...
5765811	  772.8	  476.7	 8368.0	...
5765812	  772.9	  476.3	 8370.0	...
5765813	  772.4	  476.2	 8372.0	...
5765814	  771.9	  475.8	 8374.0	...
5765815	  771.8	  475.3	 8375.0	...
5765816	  772.2	  474.7	 8375.0	...
5765817	  772.5	  474.7	 8377.0	...
5765818	  772.3	  474.8	 8379.0	...
5765819	  772.4	  475.0	 8382.0	...
5765820	  772.5	  475.1	 8383.0	...
5765821	  772.7	  475.2	 8384.0	...
5765822	  772.8	  475.4	 8386.0	...
5765823	  773.1	  476.0	 8387.0	...
5765824	  773.5	  476.4	 8390.0	...
5765825	  773.8	  476.9	 8393.0	...
5765826	  773.9	  477.3	 8392.0	...
5765827	  773.9	  477.6	 8389.0	...
5765828	  773.9	  477.6	 8386.0	...
5765829	  774.0	  477.7	 8386.0	...
5765830	  774.1	  477.8	 8386.0	...
5765831	  774.1	  478.1	 8387.0	...
5765832	  774.2	  478.4	 8391.0	...
5765833	  774.4	  478.7	 8395.0	...
5765834	  774.5	  478.0	 8399.0	...
5765835	  774.5	  477.2	 8399.0	...
5765836	  774.3	  476.4	 8399.0	...
5765837	  774.4	  476.4	 8399.0	...
5765838	  774.6	  476.6	 8399.0	...
5765839	  774.8	  476.9	 8399.0	...
5765840	  774.5	  477.1	 8402.0	...
5765841	  774.3	  477.2	 8405.0	...
5765842	  773.8	  477.1	 8407.0	...
5765843	  773.7	  477.5	 8408.0	...
5765844	  773.7	  477.9	 8408.0	...
5765845	  773.5	  477.4	 8408.0	...
5765846	  773.5	  476.6	 8409.0	...
5765847	  773.7	  475.8	 8409.0	...
5765848	  774.0	  476.1	 8409.0	...
5765849	  774.2	  476.4	 8409.0	...
5765850	  774.2	  476.4	 8410.0	...
5765851	  774.2	  476.4	 8409.0	...
5765852	  774.2	  476.4	 8408.0	...
5765853	  774.2	  476.5	 8408.0	...
5765854	  774.4	  476.6	 8412.0	...
5765855	  774.6	  476.7	 8415.0	...
5765856	  774.7	  476.8	 8418.0	...
5765857	  774.6	  476.9	 8418.0	...
5765858	  774.3	  477.0	 8418.0	...
5765859	  774.1	  477.6	 8417.0	...
5765860	  774.0	  478.2	 8415.0	...
5765861	  774.0	  478.4	 8414.0	...
5765862	  773.8	  477.7	 8415.0	...
5765863	  773.7	  477.0	 8419.0	...
5765864	  773.8	  476.7	 8423.0	...
5765865	  774.1	  476.8	 8425.0	...
5765866	  774.4	  477.0	 8422.0	...
5765867	  774.5	  476.8	 8421.0	...
5765868	  774.9	  476.6	 8422.0	...
5765869	  775.2	  476.3	 8425.0	...
5765870	  775.6	  476.3	 8425.0	...
5765871	  775.6	  476.3	 8425.0	...
5765872	  775.7	  476.7	 8423.0	...
5765873	  775.7	  477.2	 8422.0	...
5765874	  775.9	  477.8	 8422.0	...
5765875	  776.1	  477.8	 8424.0	...
5765876	  776.2	  477.9	 8427.0	...
5765877	  776.4	  478.1	 8429.0	...
5765878	  776.4	  478.3	 8428.0	...
5765879	  776.4	  478.5	 8428.0	...
5765880	  776.4	  478.5	 8429.0	...
5765881	  775.9	  478.2	 8432.0	...
5765882	  775.3	  477.8	 8434.0	...
5765883	  775.2	  477.7	 8434.0	...
5765884	  775.6	  477.9	 8434.0	...
5765885	  776.1	  478.1	 8434.0	...
5765886	  776.2	  478.1	 8435.0	...
5765887	  776.1	  478.1	 8435.0	...
5765888	  775.8	  477.9	 8434.0	...
5765889	  775.5	  477.8	 8432.0	...
5765890	  775.4	  477.7	 8434.0	...
5765891	  775.4	  477.5	 8438.0	...
5765892	  775.3	  476.9	 8440.0	...
5765893	  775.2	  476.3	 8439.0	...
5765894	  775.1	  476.1	 8438.0	...
5765895	  775.3	  476.4	 8434.0	...
5765896	  775.5	  476.8	 8431.0	...
5765897	  775.6	  477.0	 8429.0	...
5765898	  776.1	  477.0	 8430.0	...
5765899	  776.5	  477.1	 8432.0	...
5765900	  776.5	  477.1	 8433.0	...
5765901	  776.2	  477.2	 8434.0	...
5765902	  775.9	  477.4	 8434.0	...
5765903	  776.5	  477.4	 8435.0	...
5765904	  777.2	  477.4	 8435.0	...
5765905	  777.4	  477.6	 8436.0	...
5765906	  777.0	  477.9	 8438.0	...
5765907	  776.4	  478.3	 8439.0	...
5765908	  776.4	  478.6	 8440.0	...
5765909	  776.5	  479.1	 8438.0	...
5765910	  776.6	  479.5	 8435.0	...
5765911	  776.6	  479.3	 8432.0	...
5765912	  776.3	  478.3	 8436.0	...
5765913	  776.0	  477.3	 8443.0	...
5765914	  776.0	  476.9	 8448.0	...
5765915	  776.0	  476.8	 8447.0	...
5765916	  776.0	  476.8	 8446.0	...
5765917	  776.1	  476.9	 8445.0	...
5765918	  776.2	  477.3	 8444.0	...
5765919	  776.4	  477.6	 8444.0	...
5765920	  776.6	  477.7	 8444.0	...
5765921	  776.7	  477.6	 8445.0	...
5765922	  776.7	  477.7	 8446.0	...
5765923	  776.8	  477.8	 8442.0	...
5765924	  777.1	  478.2	 8437.0	...
5765925	  777.3	  478.6	 8437.0	...
5765926	  777.4	  478.6	 8442.0	...
5765927	  777.3	  478.3	 8448.0	...
5765928	  777.3	  478.5	 8447.0	...
5765929	  777.4	  478.9	 8447.0	...
5765930	  777.0	  479.3	 8447.0	...
5765931	  776.4	  479.2	 8451.0	...
5765932	  775.7	  479.1	 8454.0	...
5765933	  775.6	  479.1	 8453.0	...
5765934	  775.4	  479.0	 8449.0	...
5765935	  775.4	  479.0	 8448.0	...
5765936	  775.4	  478.8	 8451.0	...
5765937	  775.9	  478.7	 8454.0	...
5765938	  776.6	  479.1	 8452.0	...
5765939	  777.3	  479.7	 8450.0	...
5765940	  777.2	  480.4	 8450.0	...
5765941	  776.9	  480.5	 8451.0	...
5765942	  776.5	  480.4	 8451.0	...
5765943	  776.4	  480.1	 8451.0	...
5765944	  776.2	  480.0	 8452.0	...
5765945	  776.1	  480.3	 8453.0	...
5765946	  775.9	  480.5	 8454.0	...
5765947	  776.4	  480.2	 8455.0	...
5765948	  777.0	  480.0	 8455.0	...
5765949	  777.7	  479.7	 8455.0	...
5765950	  777.7	  479.6	 8455.0	...
5765951	  777.7	  479.5	 8455.0	...
5765952	  777.6	  479.5	 8454.0	...
5765953	  777.2	  478.9	 8458.0	...
5765954	  777.0	  478.4	 8459.0	...
5765955	  776.7	  477.9	 8459.0	...
5765956	  776.7	  478.1	 8456.0	...
5765957	  776.8	  478.2	 8456.0	...
5765958	  777.0	  478.2	 8460.0	...
5765959	  777.2	  478.2	 8464.0	...
5765960	  777.2	  478.2	 8470.0	...
5765961	  777.3	  478.1	 8474.0	...
5765962	  777.4	  478.0	 8477.0	...
5765963	  777.6	  478.8	 8476.0	...
5765964	  778.0	  479.7	 8474.0	...
5765965	  778.2	  479.8	 8474.0	...
5765966	  778.4	  479.0	 8475.0	...
5765967	  778.4	  478.1	 8476.0	...
5765968	  778.6	  477.9	 8477.0	...
5765969	  778.7	  477.5	 8477.0	...
5765970	  778.7	  477.4	 8478.0	...
5765971	  778.7	  477.2	 8478.0	...
5765972	  778.8	  477.5	 8479.0	...
5765973	  779.0	  477.6	 8481.0	...
5765974	  778.5	  477.3	 8479.0	...
5765975	  777.9	  476.8	 8477.0	...
5765976	  777.7	  476.1	 8476.0	...
5765977	  778.1	  475.9	 8477.0	...
5765978	  778.6	  475.8	 8480.0	...
5765979	  778.7	  475.9	 8482.0	...
5765980	  778.9	  476.6	 8482.0	...
5765981	  779.1	  477.4	 8478.0	...
5765982	  779.2	  478.0	 8475.0	...
5765983	  779.1	  477.1	 8472.0	...
5765984	  779.0	  476.1	 8474.0	...
5765985	  778.9	  475.8	 8474.0	...
5765986	  778.8	  476.7	 8474.0	...
5765987	  778.5	  477.6	 8473.0	...
5765988	  778.2	  478.0	 8474.0	...
5765989	  778.0	  478.4	 8474.0	...
5765990	  778.0	  478.7	 8475.0	...
5765991	  778.0	  478.7	 8475.0	...
5765992	  777.7	  478.5	 8476.0	...
5765993	  777.5	  478.4	 8479.0	...
5765994	  777.1	  478.6	 8481.0	...
5765995	  776.9	  478.8	 8483.0	...
5765996	  777.0	  478.8	 8483.0	...
5765997	  777.4	  478.8	 8485.0	...
5765998	  778.2	  478.7	 8486.0	...
5765999	  778.7	  478.8	 8485.0	...
5766000	  779.2	  478.8	 8482.0	...
5766001	  778.9	  478.5	 8480.0	...
5766002	  778.7	  477.8	 8479.0	...
5766003	  778.5	  477.1	 8479.0	...
5766004	  778.6	  476.7	 8478.0	...
5766005	  778.7	  476.5	 8479.0	...
5766006	  778.7	  476.7	 8479.0	...
5766007	  778.7	  477.1	 8479.0	...
5766008	  778.9	  477.7	 8479.0	...
5766009	  779.0	  477.9	 8479.0	...
5766010	  779.1	  478.0	 8479.0	...
5766011	  779.0	  478.0	 8480.0	...
5766012	  778.9	  478.0	 8482.0	...
5766013	  778.7	  478.0	 8483.0	...
5766014	  778.6	  478.3	 8482.0	...
5766015	  778.8	  478.6	 8481.0	...
5766016	  779.0	  478.7	 8480.0	...
5766017	  779.1	  478.6	 8480.0	...
5766018	  779.2	  478.3	 8479.0	...
5766019	  779.3	  478.4	 8481.0	...
5766020	  779.5	  478.8	 8483.0	...
5766021	  779.7	  479.4	 8485.0	...
5766022	  779.8	  479.6	 8486.0	...
5766023	  779.8	  479.1	 8487.0	...
5766024	  779.8	  478.5	 8490.0	...
5766025	  779.8	  477.7	 8491.0	...
MSG	5766026 0000 _ Number Off
5766026	  779.8	  477.4	 8489.0	...
5766027	  779.8	  477.0	 8486.0	...
5766028	  779.8	  477.1	 8482.0	...
5766029	  779.4	  477.2	 8481.0	...
5766030	  779.0	  477.0	 8480.0	...
5766031	  778.5	  476.9	 8480.0	...
5766032	  778.4	  477.0	 8481.0	...
5766033	  778.8	  477.3	 8482.0	...
5766034	  779.3	  477.2	 8483.0	...
5766035	  779.7	  476.9	 8483.0	...
5766036	  779.7	  476.6	 8483.0	...
5766037	  779.7	  476.6	 8482.0	...
5766038	  779.9	  476.9	 8480.0	...
5766039	  780.0	  477.5	 8478.0	...
5766040	  779.9	  478.0	 8476.0	...
5766041	  779.5	  478.1	 8477.0	...
5766042	  779.2	  478.1	 8477.0	...
5766043	  779.0	  478.3	 8477.0	...
5766044	  778.9	  478.6	 8479.0	...
5766045	  778.8	  478.7	 8481.0	...
5766046	  778.8	  478.7	 8483.0	...
5766047	  778.8	  478.7	 8482.0	...
5766048	  778.8	  478.7	 8483.0	...
5766049	  779.0	  478.8	 8484.0	...
5766050	  779.2	  478.9	 8483.0	...
5766051	  779.3	  478.8	 8481.0	...
5766052	  779.7	  478.5	 8479.0	...
5766053	  780.0	  478.2	 8479.0	...
5766054	  780.2	  478.1	 8481.0	...
5766055	  780.3	  478.0	 8484.0	...
5766056	  780.6	  477.8	 8486.0	...
5766057	  780.9	  477.4	 8486.0	...
5766058	  780.9	  477.2	 8486.0	...
5766059	  781.0	  477.2	 8486.0	...
5766060	  781.1	  477.3	 8486.0	...
5766061	  781.2	  477.2	 8489.0	...
5766062	  781.1	  476.8	 8491.0	...
5766063	  781.1	  476.6	 8493.0	...
5766064	  781.1	  476.4	 8497.0	...
5766065	  781.2	  476.3	 8501.0	...
5766066	  781.2	  476.1	 8503.0	...
5766067	  781.4	  476.7	 8501.0	...
5766068	  781.5	  477.2	 8499.0	...
5766069	  781.6	  477.8	 8499.0	...
5766070	  781.6	  477.8	 8499.0	...
5766071	  781.6	  477.9	 8496.0	...
5766072	  781.9	  477.8	 8495.0	...
5766073	  782.1	  477.6	 8494.0	...
5766074	  782.1	  477.5	 8496.0	...
5766075	  781.9	  477.9	 8499.0	...
5766076	  781.5	  478.3	 8500.0	...
5766077	  780.8	  478.0	 8502.0	...
5766078	  779.6	  477.3	 8504.0	...
5766079	  778.6	  476.5	 8506.0	...
5766080	  776.7	  476.1	 8504.0	...
5766081	  775.3	  475.0	 8501.0	...
5766082	  773.9	  474.0	 8498.0	...
5766083	  773.6	  473.2	 8497.0	...
5766084	  773.5	  472.6	 8496.0	...
5766085	  773.3	  471.1	 8499.0	...
5766086	  773.1	  469.9	 8501.0	...
5766087	  773.1	  468.9	 8503.0	...
5766088	  773.4	  469.0	 8501.0	...
5766089	  774.0	  469.4	 8500.0	...
5766090	  775.5	  470.0	 8499.0	...
5766091	  777.1	  471.3	 8497.0	...
5766092	  778.7	  472.4	 8496.0	...
5766093	  779.1	  473.1	 8496.0	...
5766094	  779.4	  473.0	 8496.0	...
5766095	  779.7	  472.6	 8497.0	...
5766096	  780.2	  472.3	 8497.0	...
5766097	  780.9	  472.7	 8497.0	...
5766098	  781.0	  473.5	 8497.0	...
5766099	  781.0	  473.9	 8497.0	...
5766100	  780.8	  473.3	 8498.0	...
5766101	  780.6	  472.7	 8500.0	...
5766102	  780.5	  472.4	 8501.0	...
5766103	  780.1	  472.3	 8503.0	...
5766104	  778.9	  472.4	 8503.0	...
5766105	  777.7	  472.4	 8503.0	...
5766106	  777.1	  472.5	 8502.0	...
5766107	  777.3	  472.6	 8504.0	...
5766108	  777.4	  472.8	 8506.0	...
5766109	  777.5	  472.9	 8506.0	...
5766110	  777.5	  472.9	 8506.0	...
5766111	  777.4	  472.8	 8506.0	...
5766112	  777.3	  473.5	 8506.0	...
5766113	  777.1	  474.3	 8506.0	...
5766114	  777.1	  475.1	 8509.0	...
5766115	  777.6	  475.0	 8513.0	...
5766116	  778.3	  474.9	 8515.0	...
5766117	  778.9	  474.8	 8513.0	...
5766118	  778.9	  475.0	 8511.0	...
5766119	  778.7	  475.1	 8510.0	...
5766120	  778.6	  475.3	 8509.0	...
5766121	  778.5	  475.2	 8509.0	...
5766122	  778.5	  475.1	 8507.0	...
5766123	  778.6	  474.9	 8506.0	...
5766124	  778.3	  474.4	 8509.0	...
5766125	  777.9	  474.0	 8514.0	...
5766126	  777.6	  473.4	 8518.0	...
5766127	  777.8	  473.3	 8519.0	...
5766128	  778.0	  473.6	 8518.0	...
5766129	  778.2	  473.9	 8518.0	...
5766130	  778.4	  474.3	 8517.0	...
5766131	  778.6	  475.0	 8512.0	...
5766132	  778.9	  475.7	 8507.0	...
5766133	  779.3	  476.4	 8510.0	...
5766134	  779.4	  476.5	 8517.0	...
5766135	  779.1	  476.0	 8524.0	...
5766136	  778.7	  475.4	 8524.0	...
5766137	  778.3	  474.8	 8524.0	...
5766138	  778.2	  474.7	 8526.0	...
5766139	  778.2	  474.7	 8527.0	...
5766140	  778.4	  475.1	 8527.0	...
5766141	  778.5	  475.4	 8526.0	...
5766142	  778.5	  475.9	 8524.0	...
5766143	  778.4	  475.9	 8524.0	...
5766144	  778.4	  476.8	 8523.0	...
5766145	  778.5	  477.7	 8523.0	...
5766146	  778.5	  477.8	 8522.0	...
5766147	  778.5	  477.2	 8522.0	...
5766148	  778.4	  476.5	 8522.0	...
5766149	  778.4	  476.6	 8522.0	...
5766150	  778.4	  476.7	 8520.0	...
5766151	  778.2	  476.9	 8518.0	...
5766152	  778.1	  477.5	 8516.0	...
5766153	  777.9	  477.9	 8516.0	...
5766154	  777.9	  478.1	 8516.0	...
5766155	  777.7	  477.8	 8517.0	...
5766156	  778.0	  477.5	 8517.0	...
5766157	  778.5	  477.4	 8516.0	...
5766158	  779.2	  477.4	 8516.0	...
5766159	  779.4	  477.3	 8518.0	...
5766160	  778.7	  477.2	 8518.0	...
5766161	  777.9	  477.2	 8518.0	...
5766162	  777.7	  477.3	 8516.0	...
5766163	  778.4	  477.4	 8515.0	...
5766164	  779.1	  477.4	 8516.0	...
5766165	  779.1	  477.0	 8517.0	...
5766166	  779.2	  476.6	 8518.0	...
5766167	  779.1	  476.3	 8518.0	...
5766168	  779.0	  476.4	 8520.0	...
5766169	  778.7	  476.3	 8523.0	...
5766170	  778.6	  476.1	 8523.0	...
5766171	  778.6	  476.7	 8522.0	...
5766172	  778.7	  477.3	 8522.0	...
5766173	  778.9	  477.7	 8522.0	...
5766174	  779.2	  477.3	 8522.0	...
5766175	  779.5	  476.8	 8523.0	...
5766176	  779.7	  476.6	 8523.0	...
5766177	  779.7	  476.5	 8523.0	...
5766178	  779.8	  476.5	 8523.0	...
5766179	  779.9	  476.5	 8524.0	...
5766180	  779.7	  476.5	 8525.0	...
5766181	  779.4	  476.5	 8528.0	...
5766182	  778.9	  476.5	 8528.0	...
5766183	  778.8	  476.6	 8528.0	...
5766184	  778.6	  476.8	 8527.0	...
5766185	  778.6	  477.0	 8526.0	...
5766186	  778.8	  476.4	 8526.0	...
5766187	  779.0	  475.8	 8528.0	...
5766188	  779.2	  475.0	 8530.0	...
5766189	  779.3	  474.8	 8532.0	...
5766190	  779.6	  474.9	 8532.0	...
5766191	  779.9	  475.2	 8535.0	...
5766192	  779.8	  474.9	 8538.0	...
5766193	  779.6	  474.5	 8541.0	...
5766194	  779.4	  474.0	 8539.0	...
5766195	  779.5	  474.2	 8536.0	...
5766196	  779.5	  474.6	 8532.0	...
5766197	  779.4	  475.2	 8530.0	...
5766198	  779.3	  475.7	 8530.0	...
5766199	  779.4	  475.8	 8530.0	...
5766200	  779.5	  475.7	 8530.0	...
5766201	  779.7	  475.6	 8530.0	...
5766202	  779.8	  475.6	 8531.0	...
5766203	  779.9	  475.5	 8532.0	...
5766204	  780.0	  475.3	 8529.0	...
5766205	  780.4	  476.1	 8525.0	...
5766206	  780.7	  477.0	 8523.0	...
5766207	  780.8	  477.5	 8526.0	...
5766208	  780.5	  477.0	 8529.0	...
5766209	  780.3	  476.6	 8535.0	...
5766210	  780.3	  476.7	 8538.0	...
5766211	  780.2	  476.7	 8539.0	...
5766212	  780.0	  476.6	 8537.0	...
5766213	  779.9	  476.4	 8536.0	...
5766214	  780.0	  476.2	 8537.0	...
5766215	  780.0	  475.4	 8538.0	...
5766216	  780.0	  474.7	 8539.0	...
5766217	  780.0	  474.4	 8538.0	...
5766218	  780.1	  475.3	 8535.0	...
5766219	  780.2	  476.1	 8532.0	...
5766220	  780.3	  476.0	 8531.0	...
5766221	  780.2	  475.4	 8531.0	...
5766222	  780.2	  474.7	 8532.0	...
5766223	  780.2	  474.5	 8532.0	...
5766224	  780.3	  475.0	 8533.0	...
5766225	  780.2	  475.7	 8531.0	...
5766226	  779.8	  476.3	 8527.0	...
5766227	  779.3	  476.5	 8523.0	...
5766228	  779.0	  476.5	 8521.0	...
5766229	  779.3	  476.3	 8523.0	...
5766230	  779.5	  476.2	 8522.0	...
5766231	  779.5	  476.2	 8520.0	...
5766232	  779.5	  476.4	 8517.0	...
5766233	  779.5	  476.5	 8514.0	...
5766234	  779.1	  476.2	 8514.0	...
5766235	  778.7	  475.9	 8513.0	...
MSG	5766236 0000 _ Number On
5766236	  778.4	  475.9	 8514.0	...
5766237	  778.6	  476.1	 8512.0	...
5766238	  778.8	  476.4	 8511.0	...
5766239	  779.1	  476.5	 8512.0	...
5766240	  779.4	  476.7	 8514.0	...
5766241	  779.7	  476.8	 8516.0	...
5766242	  780.0	  476.8	 8517.0	...
5766243	  780.0	  476.9	 8518.0	...
5766244	  780.1	  477.0	 8517.0	...
5766245	  780.1	  477.1	 8517.0	...
5766246	  779.9	  477.4	 8517.0	...
5766247	  779.7	  477.5	 8517.0	...
5766248	  779.7	  477.5	 8520.0	...
5766249	  779.0	  477.4	 8524.0	...
5766250	  778.4	  477.3	 8527.0	...
5766251	  778.1	  477.0	 8526.0	...
5766252	  778.6	  476.6	 8526.0	...
5766253	  779.2	  476.4	 8523.0	...
5766254	  779.5	  476.7	 8519.0	...
5766255	  779.5	  477.0	 8516.0	...
5766256	  779.4	  477.1	 8516.0	...
5766257	  779.2	  477.2	 8516.0	...
5766258	  779.2	  477.3	 8516.0	...
5766259	  779.1	  477.4	 8517.0	...
5766260	  779.1	  477.3	 8520.0	...
5766261	  779.1	  477.1	 8523.0	...
5766262	  779.2	  476.4	 8525.0	...
5766263	  779.1	  475.8	 8523.0	...
5766264	  779.2	  475.7	 8521.0	...
5766265	  779.4	  476.1	 8518.0	...
5766266	  779.6	  476.3	 8518.0	...
5766267	  779.6	  475.8	 8519.0	...
5766268	  779.5	  475.7	 8522.0	...
5766269	  779.6	  475.6	 8524.0	...
5766270	  779.7	  475.7	 8525.0	...
5766271	  779.8	  475.3	 8525.0	...
5766272	  780.0	  475.0	 8527.0	...
5766273	  780.0	  475.0	 8530.0	...
5766274	  779.9	  475.2	 8532.0	...
5766275	  779.8	  475.2	 8531.0	...
5766276	  779.7	  475.0	 8530.0	...
5766277	  779.8	  475.2	 8529.0	...
5766278	  779.9	  475.6	 8528.0	...
5766279	  780.0	  476.1	 8528.0	...
5766280	  780.0	  476.2	 8528.0	...
5766281	  780.2	  476.0	 8528.0	...
5766282	  780.4	  475.8	 8528.0	...
5766283	  780.0	  475.7	 8528.0	...
5766284	  779.4	  475.1	 8530.0	...
5766285	  778.8	  474.4	 8531.0	...
5766286	  778.8	  473.4	 8531.0	...
5766287	  778.5	  473.1	 8531.0	...
5766288	  778.1	  473.0	 8531.0	...
5766289	  778.0	  473.1	 8532.0	...
5766290	  778.5	  473.7	 8533.0	...
5766291	  778.8	  474.3	 8532.0	...
5766292	  778.8	  474.7	 8529.0	...
5766293	  778.9	  474.5	 8525.0	...
5766294	  779.1	  474.4	 8524.0	...
5766295	  779.3	  474.4	 8524.0	...
5766296	  779.2	  474.4	 8524.0	...
5766297	  779.3	  474.3	 8525.0	...
5766298	  779.3	  474.1	 8525.0	...
5766299	  779.4	  474.1	 8526.0	...
5766300	  779.5	  474.1	 8527.0	...
5766301	  779.5	  473.6	 8527.0	...
5766302	  779.3	  473.0	 8527.0	...
5766303	  779.2	  472.4	 8526.0	...
5766304	  779.4	  472.4	 8526.0	...
5766305	  779.6	  472.4	 8526.0	...
5766306	  779.6	  472.4	 8527.0	...
5766307	  779.2	  472.5	 8527.0	...
5766308	  778.8	  472.7	 8526.0	...
5766309	  778.3	  473.0	 8524.0	...
5766310	  778.1	  473.8	 8522.0	...
5766311	  778.0	  474.5	 8522.0	...
5766312	  778.2	  475.1	 8522.0	...
5766313	  778.2	  475.1	 8522.0	...
5766314	  778.2	  475.2	 8522.0	...
5766315	  778.2	  475.3	 8522.0	...
5766316	  778.1	  475.4	 8521.0	...
5766317	  778.1	  474.8	 8521.0	...
5766318	  778.0	  474.1	 8520.0	...
5766319	  778.0	  473.6	 8523.0	...
5766320	  778.0	  473.9	 8525.0	...
5766321	  778.0	  474.2	 8527.0	...
5766322	  777.9	  473.7	 8527.0	...
5766323	  778.1	  473.1	 8526.0	...
5766324	  778.3	  472.5	 8526.0	...
5766325	  778.9	  472.5	 8526.0	...
5766326	  779.1	  472.5	 8525.0	...
5766327	  779.0	  473.0	 8525.0	...
5766328	  778.6	  473.6	 8524.0	...
5766329	  778.3	  473.9	 8521.0	...
5766330	  778.3	  473.7	 8518.0	...
5766331	  778.3	  473.4	 8516.0	...
5766332	  778.3	  473.4	 8515.0	...
5766333	  778.4	  473.4	 8515.0	...
5766334	  778.4	  473.4	 8516.0	...
5766335	  778.3	  473.5	 8516.0	...
5766336	  778.5	  473.8	 8516.0	...
5766337	  778.8	  474.0	 8516.0	...
5766338	  778.7	  473.3	 8520.0	...
5766339	  778.3	  472.5	 8524.0	...
5766340	  778.0	  471.6	 8529.0	...
5766341	  778.2	  471.4	 8531.0	...
5766342	  778.2	  471.3	 8532.0	...
5766343	  778.2	  471.1	 8531.0	...
5766344	  778.3	  471.2	 8531.0	...
5766345	  778.4	  471.3	 8531.0	...
5766346	  778.5	  471.4	 8532.0	...
5766347	  778.4	  471.3	 8535.0	...
5766348	  778.1	  471.2	 8538.0	...
5766349	  778.0	  471.0	 8537.0	...
5766350	  777.9	  471.1	 8534.0	...
5766351	  777.9	  471.0	 8530.0	...
5766352	  777.9	  470.7	 8528.0	...
5766353	  777.9	  470.5	 8527.0	...
5766354	  777.9	  470.3	 8522.0	...
5766355	  778.0	  470.4	 8518.0	...
5766356	  778.2	  470.5	 8513.0	...
5766357	  778.3	  470.7	 8516.0	...
5766358	  778.4	  470.8	 8520.0	...
5766359	  778.5	  470.7	 8523.0	...
5766360	  778.6	  470.6	 8523.0	...
5766361	  778.7	  471.5	 8520.0	...
5766362	  778.5	  472.6	 8517.0	...
5766363	  778.4	  473.6	 8515.0	...
5766364	  778.3	  473.7	 8515.0	...
5766365	  778.4	  473.7	 8515.0	...
5766366	  778.4	  473.6	 8514.0	...
5766367	  778.6	  473.5	 8513.0	...
5766368	  778.7	  473.4	 8512.0	...
5766369	  778.1	  473.2	 8512.0	...
5766370	  777.3	  473.1	 8513.0	...
5766371	  776.5	  473.1	 8513.0	...
5766372	  776.5	  473.1	 8512.0	...
5766373	  776.4	  473.2	 8511.0	...
5766374	  776.3	  473.1	 8510.0	...
5766375	  776.3	  472.8	 8510.0	...
5766376	  776.5	  472.2	 8509.0	...
5766377	  776.7	  472.0	 8509.0	...
5766378	  776.6	  472.0	 8510.0	...
5766379	  776.6	  472.1	 8508.0	...
5766380	  776.6	  472.0	 8506.0	...
5766381	  776.6	  471.7	 8497.0	...
5766382	  776.7	  471.4	 8489.0	...
5766383	  776.6	  471.1	 8490.0	...
5766384	  776.5	  471.1	 8497.0	...
5766385	  776.4	  471.0	 8506.0	...
5766386	  776.3	  470.8	 8507.0	...
5766387	  776.0	  470.7	 8508.0	...
5766388	  775.7	  470.7	 8507.0	...
5766389	  775.9	  470.8	 8506.0	...
5766390	  776.3	  470.8	 8505.0	...
5766391	  776.6	  470.4	 8503.0	...
5766392	  776.5	  470.1	 8502.0	...
5766393	  776.4	  470.0	 8501.0	...
5766394	  776.4	  470.2	 8501.0	...
5766395	  776.0	  470.4	 8499.0	...
5766396	  775.5	  470.6	 8496.0	...
5766397	  774.9	  470.8	 8492.0	...
5766398	  774.8	  470.9	 8493.0	...
5766399	  774.6	  470.5	 8495.0	...
5766400	  774.4	  470.0	 8495.0	...
5766401	  774.3	  469.6	 8493.0	...
5766402	  774.3	  469.7	 8491.0	...
5766403	  774.3	  469.9	 8491.0	...
5766404	  774.2	  469.6	 8492.0	...
5766405	  774.4	  469.1	 8494.0	...
5766406	  774.7	  469.3	 8496.0	...
5766407	  775.1	  470.0	 8500.0	...
5766408	  775.2	  470.3	 8501.0	...
5766409	  775.3	  469.8	 8502.0	...
5766410	  775.3	  469.1	 8502.0	...
5766411	  775.7	  469.0	 8500.0	...
5766412	  776.1	  469.4	 8497.0	...
5766413	  776.5	  469.9	 8494.0	...
5766414	  776.4	  470.4	 8494.0	...
5766415	  775.9	  470.4	 8495.0	...
5766416	  775.5	  470.0	 8498.0	...
5766417	  775.0	  469.6	 8500.0	...
5766418	  775.0	  469.5	 8499.0	...
5766419	  774.9	  470.0	 8495.0	...
5766420	  774.7	  470.5	 8491.0	...
5766421	  774.4	  470.5	 8486.0	...
5766422	  774.8	  470.2	 8485.0	...
5766423	  775.5	  469.8	 8486.0	...
5766424	  776.2	  469.2	 8489.0	...
5766425	  776.2	  469.1	 8492.0	...
5766426	  776.0	  468.7	 8492.0	...
5766427	  775.8	  468.6	 8491.0	...
5766428	  775.5	  468.7	 8489.0	...
5766429	  775.4	  468.9	 8487.0	...
5766430	  775.2	  469.0	 8484.0	...
5766431	  775.5	  469.2	 8482.0	...
5766432	  775.6	  469.6	 8480.0	...
5766433	  775.8	  469.8	 8480.0	...
5766434	  775.8	  469.5	 8479.0	...
5766435	  775.9	  469.2	 8478.0	...
5766436	  775.9	  469.0	 8481.0	...
5766437	  775.5	  468.1	 8485.0	...
5766438	  775.1	  467.2	 8493.0	...
5766439	  774.8	  466.7	 8497.0	...
5766440	  774.8	  467.2	 8500.0	...
5766441	  774.8	  467.5	 8501.0	...
5766442	  774.9	  467.5	 8501.0	...
5766443	  775.1	  467.5	 8499.0	...
5766444	  775.2	  467.5	 8497.0	...
5766445	  775.3	  467.5	 8495.0	...
5766446	  775.4	  467.7	 8494.0	...
5766447	  775.0	  468.1	 8494.0	...
5766448	  774.7	  468.4	 8495.0	...
5766449	  774.4	  468.4	 8497.0	...
5766450	  774.5	  468.4	 8499.0	...
5766451	  774.5	  468.5	 8498.0	...
5766452	  774.5	  468.2	 8497.0	...
5766453	  774.3	  467.5	 8495.0	...
5766454	  774.1	  466.9	 8496.0	...
5766455	  774.0	  466.6	 8497.0	...
5766456	  774.0	  466.6	 8500.0	...
5766457	  774.1	  466.7	 8502.0	...
5766458	  773.8	  467.1	 8503.0	...
5766459	  773.4	  467.5	 8504.0	...
5766460	  773.4	  467.9	 8504.0	...
5766461	  773.9	  467.8	 8504.0	...
5766462	  774.4	  466.9	 8503.0	...
5766463	  774.5	  466.1	 8505.0	...
5766464	  774.0	  465.4	 8508.0	...
5766465	  773.6	  465.5	 8509.0	...
5766466	  773.2	  465.5	 8507.0	...
5766467	  773.3	  465.9	 8505.0	...
5766468	  773.3	  466.7	 8504.0	...
5766469	  773.2	  467.5	 8496.0	...
5766470	  773.2	  467.9	 8489.0	...
5766471	  773.2	  468.1	 8480.0	...
5766472	  773.0	  468.3	 8479.0	...
5766473	  772.8	  468.6	 8479.0	...
5766474	  772.7	  468.7	 8479.0	...
5766475	  772.4	  468.7	 8479.0	...
5766476	  772.1	  468.6	 8480.0	...
5766477	  771.8	  468.7	 8480.0	...
5766478	  771.8	  468.8	 8479.0	...
5766479	  771.8	  469.0	 8478.0	...
5766480	  771.8	  469.0	 8476.0	...
5766481	  771.8	  468.9	 8475.0	...
5766482	  771.8	  468.9	 8474.0	...
5766483	  771.9	  469.4	 8475.0	...
5766484	  772.2	  470.1	 8475.0	...
5766485	  772.6	  470.9	 8475.0	...
5766486	  772.7	  471.1	 8478.0	...
5766487	  772.5	  470.2	 8480.0	...
5766488	  772.3	  469.4	 8483.0	...
5766489	  771.9	  468.6	 8483.0	...
5766490	  771.4	  469.0	 8483.0	...
5766491	  770.9	  469.3	 8482.0	...
5766492	  770.9	  469.1	 8480.0	...
5766493	  771.1	  468.7	 8478.0	...
5766494	  771.3	  468.1	 8478.0	...
5766495	  771.3	  468.1	 8477.0	...
5766496	  771.4	  468.2	 8476.0	...
5766497	  771.5	  468.1	 8476.0	...
5766498	  771.7	  468.0	 8476.0	...
5766499	  771.8	  467.9	 8476.0	...
5766500	  771.9	  467.9	 8477.0	...
5766501	  771.8	  467.7	 8477.0	...
5766502	  771.7	  467.1	 8476.0	...
5766503	  771.5	  466.0	 8476.0	...
5766504	  771.4	  465.0	 8472.0	...
5766505	  771.5	  464.9	 8469.0	...
5766506	  771.6	  465.4	 8466.0	...
5766507	  771.7	  465.9	 8466.0	...
5766508	  771.5	  466.4	 8464.0	...
5766509	  771.3	  466.8	 8462.0	...
5766510	  771.4	  467.3	 8464.0	...
5766511	  771.7	  467.3	 8466.0	...
5766512	  772.0	  467.3	 8469.0	...
5766513	  771.5	  467.0	 8469.0	...
5766514	  771.0	  466.6	 8466.0	...
5766515	  770.4	  466.4	 8464.0	...
5766516	  770.3	  466.5	 8462.0	...
5766517	  770.2	  466.7	 8462.0	...
5766518	  770.1	  467.1	 8462.0	...
5766519	  769.9	  467.4	 8460.0	...
5766520	  769.7	  467.6	 8460.0	...
5766521	  769.7	  467.7	 8459.0	...
5766522	  770.0	  467.8	 8461.0	...
5766523	  770.3	  467.9	 8463.0	...
5766524	  770.2	  467.9	 8464.0	...
5766525	  769.9	  467.8	 8462.0	...
5766526	  769.6	  467.9	 8459.0	...
5766527	  769.5	  468.0	 8459.0	...
5766528	  769.7	  467.5	 8458.0	...
5766529	  769.9	  466.9	 8458.0	...
5766530	  769.9	  466.3	 8458.0	...
5766531	  769.7	  466.4	 8458.0	...
5766532	  769.6	  466.6	 8458.0	...
5766533	  769.5	  466.8	 8459.0	...
5766534	  769.4	  466.4	 8458.0	...
5766535	  769.3	  465.9	 8458.0	...
5766536	  769.1	  465.4	 8459.0	...
5766537	  769.0	  465.4	 8460.0	...
5766538	  768.9	  465.4	 8462.0	...
5766539	  768.9	  465.7	 8462.0	...
MSG	5766540 0000 _ Number Off
5766540	  769.1	  465.9	 8462.0	...
5766541	  769.2	  466.2	 8463.0	...
5766542	  769.2	  466.0	 8463.0	...
5766543	  769.1	  465.7	 8465.0	...
5766544	  769.1	  465.3	 8466.0	...
5766545	  769.1	  465.1	 8468.0	...
5766546	  769.2	  465.1	 8468.0	...
5766547	  769.3	  465.7	 8462.0	...
5766548	  769.4	  466.2	 8455.0	...
5766549	  769.4	  466.7	 8448.0	...
5766550	  768.9	  466.7	 8448.0	...
5766551	  768.4	  466.8	 8447.0	...
5766552	  768.4	  466.6	 8445.0	...
5766553	  768.9	  466.2	 8444.0	...
5766554	  768.8	  465.8	 8445.0	...
5766555	  768.2	  465.4	 8447.0	...
5766556	  767.9	  465.1	 8448.0	...
5766557	  768.2	  465.6	 8449.0	...
5766558	  768.2	  466.4	 8449.0	...
5766559	  768.0	  467.1	 8450.0	...
5766560	  767.7	  467.0	 8451.0	...
5766561	  767.7	  466.9	 8448.0	...
5766562	  767.8	  467.0	 8445.0	...
5766563	  767.9	  466.9	 8442.0	...
5766564	  768.0	  466.7	 8443.0	...
5766565	  768.0	  466.6	 8445.0	...
5766566	  768.1	  466.5	 8447.0	...
5766567	  768.1	  466.6	 8449.0	...
5766568	  768.4	  466.7	 8448.0	...
5766569	  768.5	  466.1	 8448.0	...
5766570	  768.5	  465.4	 8447.0	...
5766571	  768.5	  465.3	 8448.0	...
5766572	  768.6	  466.5	 8446.0	...
5766573	  768.8	  467.7	 8443.0	...
5766574	  768.3	  468.1	 8438.0	...
5766575	  767.8	  467.7	 8434.0	...
5766576	  767.3	  467.4	 8434.0	...
5766577	  767.2	  467.6	 8437.0	...
5766578	  767.0	  467.9	 8441.0	...
5766579	  766.8	  468.6	 8441.0	...
5766580	  766.7	  468.9	 8440.0	...
5766581	  766.9	  469.1	 8440.0	...
5766582	  767.2	  468.4	 8440.0	...
5766583	  767.4	  468.0	 8440.0	...
5766584	  767.4	  468.0	 8439.0	...
5766585	  767.3	  468.3	 8439.0	...
5766586	  767.4	  468.4	 8439.0	...
5766587	  767.5	  468.4	 8439.0	...
5766588	  767.6	  468.3	 8436.0	...
5766589	  767.6	  468.4	 8433.0	...
5766590	  767.5	  468.4	 8430.0	...
5766591	  767.4	  468.5	 8430.0	...
5766592	  767.3	  468.6	 8429.0	...
5766593	  767.2	  468.6	 8428.0	...
5766594	  767.0	  468.6	 8427.0	...
5766595	  766.8	  468.5	 8426.0	...
5766596	  766.2	  468.6	 8426.0	...
5766597	  765.8	  468.6	 8427.0	...
5766598	  765.5	  468.6	 8428.0	...
5766599	  765.5	  468.6	 8430.0	...
5766600	  765.9	  468.6	 8431.0	...
5766601	  766.3	  468.7	 8432.0	...
5766602	  766.5	  468.5	 8432.0	...
5766603	  766.4	  468.4	 8429.0	...
5766604	  766.3	  468.7	 8425.0	...
5766605	  766.3	  469.2	 8423.0	...
5766606	  766.4	  470.0	 8423.0	...
5766607	  766.5	  470.2	 8424.0	...
5766608	  766.4	  469.6	 8425.0	...
5766609	  766.1	  468.9	 8424.0	...
5766610	  765.8	  468.2	 8422.0	...
5766611	  765.6	  468.2	 8419.0	...
5766612	  766.1	  468.0	 8415.0	...
5766613	  766.6	  467.8	 8412.0	...
5766614	  767.1	  467.8	 8411.0	...
5766615	  767.2	  468.4	 8413.0	...
5766616	  767.2	  469.3	 8416.0	...
5766617	  767.2	  469.9	 8418.0	...
5766618	  767.0	  470.3	 8418.0	...
5766619	  766.8	  470.7	 8417.0	...
5766620	  766.4	  471.2	 8417.0	...
5766621	  766.1	  471.7	 8417.0	...
5766622	  765.5	  471.7	 8418.0	...
5766623	  765.2	  471.6	 8415.0	...
5766624	  764.2	  471.6	 8413.0	...
5766625	  763.4	  472.2	 8410.0	...
5766626	  762.1	  472.7	 8411.0	...
5766627	  761.0	  473.2	 8412.0	...
5766628	  759.3	  473.4	 8412.0	...
5766629	  758.0	  473.6	 8410.0	...
5766630	  756.6	  473.7	 8407.0	...
5766631	  755.9	  474.3	 8407.0	...
5766632	  755.3	  474.9	 8407.0	...
5766633	  754.8	  475.5	 8405.0	...
5766634	  754.5	  475.9	 8401.0	...
5766635	  754.3	  476.6	 8395.0	...
5766636	  755.0	  477.2	 8390.0	...
5766637	  755.5	  477.5	 8388.0	...
5766638	  756.4	  476.4	 8386.0	...
5766639	  757.4	  475.4	 8387.0	...
5766640	  758.4	  474.5	 8387.0	...
5766641	  759.4	  474.6	 8388.0	...
5766642	  760.0	  474.7	 8389.0	...
5766643	  760.6	  474.7	 8389.0	...
5766644	  760.7	  474.8	 8390.0	...
5766645	  760.9	  475.0	 8387.0	...
5766646	  761.0	  475.3	 8383.0	...
5766647	  761.1	  475.4	 8380.0	...
5766648	  760.8	  475.3	 8382.0	...
5766649	  760.3	  475.1	 8384.0	...
5766650	  759.2	  475.1	 8386.0	...
5766651	  758.3	  474.8	 8386.0	...
5766652	  757.7	  474.5	 8387.0	...
5766653	  757.8	  474.0	 8388.0	...
5766654	  757.8	  473.9	 8390.0	...
5766655	  757.8	  473.8	 8390.0	...
5766656	  757.8	  473.8	 8390.0	...
5766657	  757.8	  473.8	 8388.0	...
5766658	  757.7	  473.7	 8387.0	...
5766659	  757.6	  473.6	 8388.0	...
5766660	  757.8	  473.4	 8389.0	...
5766661	  758.0	  473.5	 8388.0	...
5766662	  758.3	  473.7	 8386.0	...
5766663	  758.0	  473.7	 8385.0	...
5766664	  757.6	  473.5	 8385.0	...
5766665	  757.0	  473.3	 8383.0	...
5766666	  756.7	  473.5	 8382.0	...
5766667	  756.5	  473.5	 8379.0	...
5766668	  756.8	  473.5	 8380.0	...
5766669	  757.1	  473.7	 8377.0	...
5766670	  757.2	  474.3	 8373.0	...
5766671	  757.2	  475.0	 8369.0	...
5766672	  757.0	  475.1	 8362.0	...
5766673	  757.1	  475.0	 8358.0	...
5766674	  757.1	  475.5	 8352.0	...
5766675	  757.0	  476.2	 8351.0	...
5766676	  757.0	  476.6	 8352.0	...
5766677	  757.1	  476.3	 8356.0	...
5766678	  757.4	  475.8	 8360.0	...
5766679	  757.7	  475.6	 8361.0	...
5766680	  757.9	  476.4	 8363.0	...
5766681	  758.0	  477.4	 8363.0	...
5766682	  758.2	  478.4	 8361.0	...
5766683	  758.3	  478.4	 8358.0	...
5766684	  758.1	  478.1	 8358.0	...
5766685	  757.7	  477.8	 8359.0	...
5766686	  757.2	  477.5	 8361.0	...
5766687	  757.2	  477.5	 8357.0	...
5766688	  757.1	  477.3	 8352.0	...
5766689	  757.3	  477.0	 8346.0	...
5766690	  757.4	  476.8	 8346.0	...
5766691	  757.3	  476.9	 8346.0	...
5766692	  757.1	  476.9	 8346.0	...
5766693	  756.9	  476.8	 8348.0	...
5766694	  757.0	  476.5	 8349.0	...
5766695	  757.1	  476.4	 8351.0	...
5766696	  757.2	  476.6	 8351.0	...
5766697	  757.3	  476.8	 8352.0	...
5766698	  757.6	  476.8	 8350.0	...
5766699	  757.9	  476.7	 8347.0	...
5766700	  757.7	  476.8	 8345.0	...
5766701	  757.2	  477.0	 8345.0	...
5766702	  756.8	  477.1	 8344.0	...
5766703	  756.7	  477.0	 8343.0	...
5766704	  756.7	  477.4	 8345.0	...
5766705	  756.8	  477.8	 8347.0	...
5766706	  756.9	  478.5	 8350.0	...
5766707	  756.9	  478.8	 8345.0	...
5766708	  757.1	  479.0	 8339.0	...
5766709	  757.2	  478.5	 8334.0	...
5766710	  757.2	  478.0	 8334.0	...
5766711	  757.0	  477.7	 8334.0	...
5766712	  757.5	  477.8	 8332.0	...
5766713	  758.1	  478.0	 8330.0	...
5766714	  758.7	  478.0	 8332.0	...
5766715	  758.7	  477.7	 8336.0	...
5766716	  758.7	  477.5	 8340.0	...
5766717	  758.7	  477.3	 8339.0	...
5766718	  758.8	  477.5	 8337.0	...
5766719	  758.7	  477.5	 8336.0	...
5766720	  758.7	  477.5	 8335.0	...
5766721	  758.7	  477.1	 8333.0	...
5766722	  758.8	  476.2	 8332.0	...
5766723	  758.7	  475.4	 8331.0	...
5766724	  758.8	  475.4	 8329.0	...
5766725	  758.9	  476.1	 8327.0	...
5766726	  758.6	  477.3	 8322.0	...
5766727	  758.4	  478.5	 8319.0	...
5766728	  758.3	  479.4	 8316.0	...
5766729	  758.6	  480.1	 8316.0	...
5766730	  759.0	  480.3	 8314.0	...
5766731	  759.1	  479.3	 8313.0	...
5766732	  758.9	  478.1	 8314.0	...
5766733	  758.6	  476.9	 8314.0	...
5766734	  758.5	  477.0	 8314.0	...
5766735	  758.3	  477.0	 8315.0	...
5766736	  758.0	  477.1	 8315.0	...
5766737	  757.8	  477.1	 8314.0	...
5766738	  757.9	  477.1	 8313.0	...
5766739	  757.8	  477.1	 8312.0	...
5766740	  757.7	  477.3	 8309.0	...
5766741	  757.6	  477.5	 8307.0	...
5766742	  757.8	  477.8	 8306.0	...
5766743	  758.0	  477.9	 8306.0	...
5766744	  758.3	  478.1	 8307.0	...
5766745	  758.4	  478.2	 8308.0	...
5766746	  758.3	  478.3	 8310.0	...
5766747	  758.2	  478.2	 8312.0	...
5766748	  757.9	  477.9	 8309.0	...
5766749	  758.0	  477.7	 8306.0	...
MSG	5766750 0000 _ Number On
5766750	  758.2	  477.6	 8301.0	...
5766751	  758.4	  477.8	 8299.0	...
5766752	  758.6	  478.1	 8298.0	...
5766753	  758.7	  477.9	 8297.0	...
5766754	  758.7	  477.7	 8296.0	...
5766755	  758.6	  477.6	 8294.0	...
5766756	  758.5	  477.9	 8292.0	...
5766757	  758.5	  477.9	 8290.0	...
5766758	  758.5	  477.8	 8291.0	...
5766759	  758.5	  477.9	 8292.0	...
5766760	  758.6	  478.2	 8293.0	...
5766761	  758.8	  478.2	 8293.0	...
5766762	  759.0	  477.7	 8293.0	...
5766763	  759.3	  477.2	 8292.0	...
5766764	  759.4	  476.9	 8292.0	...
5766765	  759.5	  476.9	 8292.0	...
5766766	  759.5	  476.9	 8293.0	...
5766767	  759.6	  477.0	 8292.0	...
5766768	  759.6	  477.1	 8291.0	...
5766769	  759.7	  477.2	 8290.0	...
5766770	  759.3	  477.4	 8291.0	...
5766771	  758.9	  477.5	 8291.0	...
5766772	  758.6	  478.4	 8291.0	...
5766773	  758.8	  479.3	 8290.0	...
5766774	  758.9	  479.4	 8289.0	...
5766775	  758.6	  478.8	 8289.0	...
5766776	  758.3	  478.4	 8289.0	...
5766777	  758.2	  479.1	 8289.0	...
5766778	  758.4	  479.7	 8289.0	...
5766779	  758.4	  480.0	 8288.0	...
5766780	  757.9	  479.8	 8287.0	...
5766781	  757.4	  479.7	 8286.0	...
5766782	  757.7	  479.8	 8283.0	...
5766783	  758.2	  480.0	 8279.0	...
5766784	  758.6	  479.9	 8277.0	...
5766785	  758.4	  479.8	 8279.0	...
5766786	  758.3	  479.6	 8281.0	...
5766787	  758.5	  479.7	 8281.0	...
5766788	  758.7	  479.7	 8282.0	...
5766789	  758.8	  479.7	 8282.0	...
5766790	  759.3	  479.4	 8283.0	...
5766791	  759.8	  479.1	 8283.0	...
5766792	  760.1	  478.8	 8284.0	...
5766793	  760.0	  478.8	 8285.0	...
5766794	  759.9	  478.8	 8282.0	...
5766795	  759.9	  478.8	 8274.0	...
5766796	  760.0	  479.0	 8265.0	...
5766797	  760.0	  479.1	 8260.0	...
5766798	  759.9	  479.3	 8261.0	...
5766799	  759.8	  479.4	 8262.0	...
5766800	  759.6	  479.5	 8262.0	...
5766801	  759.3	  479.5	 8260.0	...
5766802	  759.0	  479.6	 8258.0	...
5766803	  758.7	  479.6	 8259.0	...
5766804	  758.5	  479.6	 8261.0	...
5766805	  758.2	  479.0	 8267.0	...
5766806	  758.1	  478.6	 8269.0	...
5766807	  758.3	  478.4	 8271.0	...
5766808	  758.7	  478.8	 8269.0	...
5766809	  759.0	  478.6	 8271.0	...
5766810	  759.1	  478.2	 8273.0	...
5766811	  759.7	  479.0	 8264.0	...
5766812	  760.1	  480.1	 8255.0	...
5766813	  760.6	  481.3	 8244.0	...
5766814	  760.6	  481.3	 8243.0	...
5766815	  760.5	  480.5	 8248.0	...
5766816	  760.1	  479.6	 8253.0	...
5766817	  759.7	  478.8	 8259.0	...
5766818	  759.5	  478.8	 8257.0	...
5766819	  760.2	  478.9	 8256.0	...
5766820	  760.8	  479.2	 8255.0	...
5766821	  761.3	  479.6	 8253.0	...
5766822	  761.3	  479.9	 8249.0	...
5766823	  761.5	  479.9	 8247.0	...
5766824	  761.8	  480.1	 8249.0	...
5766825	  762.4	  481.0	 8251.0	...
5766826	  762.6	  482.0	 8250.0	...
5766827	  762.8	  482.5	 8249.0	...
5766828	  762.7	  481.9	 8247.0	...
5766829	  762.6	  481.2	 8244.0	...
5766830	  762.4	  480.8	 8243.0	...
5766831	  762.2	  480.7	 8245.0	...
5766832	  761.9	  480.5	 8247.0	...
5766833	  761.8	  480.5	 8250.0	...
5766834	  761.7	  480.6	 8251.0	...
5766835	  761.7	  479.9	 8250.0	...
5766836	  762.3	  479.0	 8249.0	...
5766837	  763.5	  478.2	 8248.0	...
5766838	  765.4	  478.0	 8243.0	...
5766839	  766.5	  477.0	 8238.0	...
5766840	  767.0	  475.5	 8236.0	...
5766841	  767.9	  473.9	 8237.0	...
5766842	  769.3	  473.0	 8235.0	...
5766843	  771.1	  472.6	 8230.0	...
5766844	  772.0	  472.1	 8229.0	...
5766845	  773.3	  471.6	 8232.0	...
5766846	  774.5	  471.7	 8235.0	...
5766847	  775.6	  472.0	 8235.0	...
5766848	  776.0	  472.4	 8233.0	...
5766849	  776.3	  473.4	 8227.0	...
5766850	  776.2	  474.5	 8222.0	...
5766851	  776.0	  476.0	 8218.0	...
5766852	  775.4	  476.5	 8217.0	...
5766853	  774.8	  476.1	 8218.0	...
5766854	  773.4	  475.5	 8219.0	...
5766855	  771.9	  475.0	 8221.0	...
5766856	  770.3	  475.3	 8221.0	...
5766857	  769.5	  475.7	 8222.0	...
5766858	  769.3	  476.3	 8222.0	...
5766859	  769.3	  476.8	 8224.0	...
5766860	  769.4	  476.9	 8225.0	...
5766861	  769.3	  476.3	 8226.0	...
5766862	  769.3	  475.8	 8226.0	...
5766863	  769.6	  475.7	 8228.0	...
5766864	  770.2	  475.9	 8229.0	...
5766865	  770.8	  476.4	 8226.0	...
5766866	  771.2	  477.0	 8222.0	...
5766867	  771.6	  477.6	 8217.0	...
5766868	  771.9	  477.9	 8215.0	...
5766869	  772.2	  477.9	 8213.0	...
5766870	  772.2	  478.0	 8212.0	...
5766871	  772.2	  478.2	 8212.0	...
5766872	  772.3	  478.4	 8212.0	...
5766873	  772.5	  478.6	 8212.0	...
5766874	  772.6	  478.6	 8214.0	...
5766875	  772.8	  478.6	 8216.0	...
5766876	  773.0	  478.5	 8217.0	...
5766877	  773.1	  478.4	 8216.0	...
5766878	  773.2	  478.9	 8216.0	...
5766879	  773.4	  480.1	 8213.0	...
5766880	  773.6	  481.4	 8210.0	...
5766881	  773.6	  481.5	 8208.0	...
5766882	  773.5	  481.0	 8210.0	...
5766883	  773.5	  480.7	 8212.0	...
5766884	  773.6	  481.1	 8212.0	...
5766885	  773.5	  481.7	 8211.0	...
5766886	  773.4	  482.3	 8209.0	...
5766887	  773.3	  482.7	 8212.0	...
5766888	  773.3	  482.4	 8215.0	...
5766889	  773.4	  481.9	 8219.0	...
5766890	  773.6	  481.6	 8219.0	...
5766891	  773.7	  482.0	 8215.0	...
5766892	  773.6	  482.6	 8212.0	...
5766893	  773.0	  482.9	 8209.0	...
5766894	  772.5	  482.6	 8209.0	...
5766895	  772.1	  482.3	 8210.0	...
5766896	  772.2	  482.2	 8212.0	...
5766897	  772.3	  482.3	 8213.0	...
5766898	  772.8	  482.4	 8214.0	...
5766899	  773.2	  482.4	 8214.0	...
5766900	  773.5	  482.3	 8214.0	...
5766901	  773.5	  482.3	 8214.0	...
5766902	  773.5	  482.3	 8214.0	...
5766903	  773.6	  482.2	 8213.0	...
5766904	  773.7	  482.1	 8211.0	...
5766905	  773.7	  481.9	 8208.0	...
5766906	  773.7	  481.7	 8208.0	...
5766907	  773.8	  481.6	 8207.0	...
5766908	  773.9	  481.5	 8207.0	...
5766909	  774.0	  481.6	 8206.0	...
5766910	  774.1	  481.8	 8205.0	...
5766911	  774.0	  481.6	 8205.0	...
5766912	  773.7	  481.2	 8205.0	...
5766913	  773.4	  480.7	 8205.0	...
5766914	  773.3	  480.6	 8208.0	...
5766915	  773.5	  481.6	 8211.0	...
5766916	  773.8	  482.7	 8212.0	...
5766917	  774.1	  483.8	 8210.0	...
5766918	  774.3	  483.7	 8209.0	...
5766919	  774.6	  483.6	 8210.0	...
5766920	  774.6	  483.4	 8211.0	...
5766921	  774.5	  483.1	 8212.0	...
5766922	  774.4	  482.8	 8211.0	...
5766923	  774.3	  482.9	 8209.0	...
5766924	  774.2	  483.2	 8206.0	...
5766925	  774.1	  483.5	 8205.0	...
5766926	  774.2	  483.5	 8206.0	...
5766927	  774.2	  483.6	 8206.0	...
5766928	  774.3	  483.7	 8206.0	...
5766929	  774.2	  483.6	 8206.0	...
5766930	  774.2	  483.2	 8207.0	...
5766931	  774.1	  482.5	 8208.0	...
5766932	  774.3	  481.9	 8208.0	...
5766933	  774.4	  481.5	 8208.0	...
5766934	  774.5	  481.5	 8208.0	...
5766935	  774.3	  481.6	 8208.0	...
5766936	  774.4	  481.6	 8207.0	...
5766937	  774.7	  481.5	 8205.0	...
5766938	  775.0	  481.3	 8203.0	...
5766939	  774.9	  481.1	 8204.0	...
5766940	  774.7	  480.8	 8207.0	...
5766941	  774.8	  480.7	 8210.0	...
5766942	  774.9	  480.7	 8208.0	...
5766943	  775.1	  480.8	 8206.0	...
5766944	  775.0	  480.6	 8207.0	...
5766945	  774.9	  480.5	 8208.0	...
5766946	  774.8	  480.2	 8208.0	...
5766947	  774.8	  480.2	 8207.0	...
5766948	  774.5	  480.1	 8207.0	...
5766949	  774.2	  480.1	 8208.0	...
5766950	  773.9	  480.1	 8204.0	...
5766951	  774.0	  480.3	 8201.0	...
5766952	  774.1	  480.7	 8197.0	...
5766953	  774.2	  481.0	 8198.0	...
5766954	  774.2	  481.2	 8198.0	...
5766955	  774.3	  480.9	 8198.0	...
5766956	  774.3	  480.6	 8198.0	...
5766957	  774.3	  480.6	 8195.0	...
5766958	  774.1	  481.0	 8192.0	...
5766959	  774.0	  481.6	 8188.0	...
5766960	  773.9	  481.9	 8188.0	...
5766961	  774.0	  482.0	 8190.0	...
5766962	  774.0	  481.9	 8196.0	...
5766963	  774.0	  482.0	 8202.0	...
5766964	  774.1	  482.3	 8200.0	...
5766965	  774.1	  482.3	 8195.0	...
5766966	  773.9	  481.2	 8193.0	...
5766967	  773.8	  480.2	 8197.0	...
5766968	  773.7	  479.8	 8201.0	...
5766969	  773.8	  480.0	 8200.0	...
5766970	  773.9	  480.3	 8199.0	...
5766971	  774.0	  480.2	 8199.0	...
5766972	  774.0	  480.8	 8199.0	...
5766973	  773.5	  481.6	 8199.0	...
5766974	  773.0	  481.6	 8200.0	...
5766975	  772.4	  481.0	 8200.0	...
5766976	  772.3	  480.7	 8200.0	...
5766977	  772.4	  481.1	 8200.0	...
5766978	  772.5	  481.6	 8200.0	...
5766979	  773.3	  481.7	 8196.0	...
5766980	  774.0	  481.7	 8192.0	...
5766981	  774.6	  481.6	 8190.0	...
5766982	  774.6	  481.2	 8191.0	...
5766983	  774.6	  480.5	 8194.0	...
5766984	  774.8	  480.1	 8196.0	...
5766985	  775.0	  480.0	 8197.0	...
5766986	  775.3	  479.4	 8198.0	...
5766987	  775.3	  478.6	 8199.0	...
5766988	  775.3	  477.9	 8199.0	...
5766989	  775.1	  478.1	 8198.0	...
5766990	  774.7	  479.2	 8194.0	...
5766991	  774.3	  480.2	 8191.0	...
5766992	  774.1	  480.0	 8197.0	...
5766993	  773.7	  478.9	 8206.0	...
5766994	  773.5	  477.9	 8210.0	...
5766995	  773.8	  478.2	 8206.0	...
5766996	  774.2	  478.6	 8202.0	...
5766997	  774.6	  478.8	 8201.0	...
5766998	  774.5	  478.8	 8200.0	...
5766999	  774.3	  478.7	 8199.0	...
5767000	  773.7	  478.4	 8198.0	...
5767001	  772.9	  477.9	 8201.0	...
5767002	  772.2	  477.4	 8204.0	...
5767003	  771.7	  477.5	 8208.0	...
5767004	  771.7	  477.9	 8208.0	...
5767005	  771.8	  478.7	 8204.0	...
5767006	  772.3	  479.4	 8198.0	...
5767007	  772.9	  480.1	 8191.0	...
5767008	  773.2	  480.5	 8191.0	...
5767009	  773.3	  480.6	 8193.0	...
5767010	  773.2	  480.4	 8195.0	...
5767011	  773.0	  479.7	 8196.0	...
5767012	  772.6	  478.2	 8196.0	...
5767013	  772.4	  477.3	 8197.0	...
5767014	  772.5	  476.9	 8193.0	...
5767015	  773.5	  478.6	 8189.0	...
5767016	  774.5	  480.2	 8184.0	...
5767017	  775.0	  481.1	 8183.0	...
5767018	  774.8	  480.8	 8181.0	...
5767019	  774.6	  480.4	 8178.0	...
5767020	  774.7	  480.3	 8181.0	...
5767021	  774.9	  480.1	 8184.0	...
5767022	  775.1	  479.8	 8188.0	...
5767023	  774.9	  479.5	 8188.0	...
5767024	  774.9	  479.4	 8186.0	...
5767025	  774.9	  479.3	 8185.0	...
5767026	  774.8	  478.8	 8185.0	...
5767027	  774.4	  478.3	 8187.0	...
5767028	  773.9	  477.7	 8190.0	...
5767029	  773.8	  477.8	 8190.0	...
5767030	  773.7	  477.7	 8190.0	...
5767031	  773.7	  477.6	 8187.0	...
5767032	  773.8	  477.5	 8185.0	...
5767033	  774.1	  478.2	 8184.0	...
5767034	  774.5	  478.8	 8183.0	...
5767035	  774.8	  479.4	 8180.0	...
5767036	  775.0	  479.2	 8177.0	...
5767037	  775.0	  478.7	 8176.0	...
5767038	  774.7	  477.9	 8181.0	...
5767039	  774.4	  477.1	 8186.0	...
5767040	  774.2	  477.0	 8185.0	...
5767041	  774.1	  477.5	 8180.0	...
5767042	  774.1	  477.9	 8175.0	...
5767043	  774.1	  477.9	 8173.0	...
5767044	  773.9	  478.0	 8171.0	...
5767045	  773.6	  477.9	 8169.0	...
5767046	  773.2	  477.7	 8169.0	...
5767047	  772.8	  476.7	 8173.0	...
5767048	  772.5	  475.9	 8177.0	...
5767049	  772.7	  476.3	 8180.0	...
5767050	  773.1	  477.5	 8179.0	...
5767051	  773.2	  478.0	 8179.0	...
5767052	  773.0	  476.5	 8180.0	...
5767053	  772.8	  475.0	 8181.0	...
5767054	  772.8	  474.8	 8176.0	...
MSG	5767055 0000 _ Number Off
5767055	  773.0	  475.5	 8171.0	...
5767056	  773.1	  476.4	 8167.0	...
5767057	  773.2	  477.1	 8169.0	...
5767058	  773.4	  477.4	 8170.0	...
5767059	  773.6	  477.3	 8173.0	...
5767060	  773.7	  477.1	 8175.0	...
5767061	  774.6	  477.0	 8177.0	...
5767062	  775.5	  476.6	 8178.0	...
5767063	  776.1	  475.6	 8178.0	...
5767064	  775.5	  474.6	 8179.0	...
5767065	  775.1	  474.2	 8179.0	...
5767066	  774.9	  474.3	 8174.0	...
5767067	  774.5	  474.3	 8170.0	...
5767068	  774.0	  474.4	 8172.0	...
5767069	  774.2	  474.8	 8178.0	...
5767070	  774.8	  475.3	 8178.0	...
5767071	  775.5	  476.3	 8171.0	...
5767072	  775.6	  477.0	 8165.0	...
5767073	  775.5	  477.4	 8165.0	...
5767074	  775.4	  477.3	 8164.0	...
5767075	  775.4	  477.7	 8165.0	...
5767076	  775.3	  478.1	 8168.0	...
5767077	  775.2	  478.8	 8171.0	...
5767078	  775.1	  479.0	 8171.0	...
5767079	  775.0	  479.0	 8172.0	...
5767080	  775.1	  478.8	 8170.0	...
5767081	  775.3	  478.5	 8169.0	...
5767082	  775.4	  477.4	 8169.0	...
5767083	  774.5	  476.4	 8171.0	...
5767084	  773.6	  475.1	 8172.0	...
5767085	  772.8	  475.0	 8171.0	...
5767086	  772.6	  474.7	 8171.0	...
5767087	  772.5	  474.8	 8170.0	...
5767088	  773.1	  475.8	 8169.0	...
5767089	  773.7	  476.8	 8173.0	...
5767090	  774.3	  477.6	 8175.0	...
5767091	  774.1	  477.2	 8178.0	...
5767092	  774.0	  476.5	 8177.0	...
5767093	  773.9	  475.5	 8178.0	...
5767094	  774.0	  474.6	 8180.0	...
5767095	  773.9	  474.5	 8180.0	...
5767096	  773.9	  474.8	 8179.0	...
5767097	  773.7	  475.2	 8177.0	...
5767098	  773.7	  475.4	 8176.0	...
5767099	  773.8	  475.7	 8174.0	...
5767100	  774.3	  475.7	 8172.0	...
5767101	  774.8	  475.5	 8170.0	...
5767102	  775.2	  475.1	 8170.0	...
5767103	  775.0	  475.1	 8170.0	...
5767104	  774.8	  475.3	 8171.0	...
5767105	  774.5	  475.6	 8171.0	...
5767106	  774.2	  475.8	 8170.0	...
5767107	  773.8	  476.0	 8170.0	...
5767108	  773.6	  475.9	 8172.0	...
5767109	  773.8	  475.9	 8168.0	...
5767110	  774.0	  475.8	 8162.0	...
5767111	  774.3	  475.8	 8160.0	...
5767112	  774.4	  475.8	 8164.0	...
5767113	  774.5	  475.7	 8168.0	...
5767114	  774.5	  475.8	 8168.0	...
5767115	  774.5	  475.6	 8166.0	...
5767116	  774.5	  475.5	 8161.0	...
5767117	  774.2	  475.1	 8156.0	...
5767118	  774.0	  474.9	 8157.0	...
5767119	  774.2	  474.8	 8160.0	...
5767120	  774.7	  475.1	 8163.0	...
5767121	  775.0	  475.2	 8162.0	...
5767122	  774.9	  475.5	 8159.0	...
5767123	  774.7	  475.8	 8155.0	...
5767124	  774.5	  477.0	 8151.0	...
5767125	  774.4	  478.0	 8145.0	...
5767126	  774.1	  478.8	 8140.0	...
5767127	  774.0	  478.7	 8138.0	...
5767128	  773.9	  478.6	 8139.0	...
5767129	  773.9	  478.5	 8141.0	...
5767130	  774.0	  478.7	 8140.0	...
5767131	  774.0	  478.9	 8141.0	...
5767132	  773.4	  478.0	 8141.0	...
5767133	  772.9	  476.8	 8141.0	...
5767134	  772.4	  475.4	 8140.0	...
5767135	  772.3	  475.1	 8140.0	...
5767136	  773.0	  474.7	 8139.0	...
5767137	  773.8	  475.3	 8138.0	...
5767138	  774.7	  476.1	 8137.0	...
5767139	  774.8	  477.0	 8137.0	...
5767140	  774.3	  477.1	 8136.0	...
5767141	  773.9	  477.2	 8138.0	...
5767142	  774.1	  476.9	 8140.0	...
5767143	  774.8	  476.4	 8141.0	...
5767144	  775.0	  476.4	 8142.0	...
5767145	  774.5	  476.9	 8142.0	...
5767146	  773.9	  476.9	 8142.0	...
5767147	  774.0	  476.4	 8140.0	...
5767148	  774.1	  475.9	 8135.0	...
5767149	  774.2	  475.5	 8131.0	...
5767150	  774.1	  475.0	 8127.0	...
5767151	  774.1	  474.7	 8123.0	...
5767152	  774.1	  474.9	 8118.0	...
5767153	  774.1	  475.0	 8122.0	...
5767154	  774.1	  475.0	 8129.0	...
5767155	  774.1	  475.6	 8131.0	...
5767156	  774.2	  476.3	 8126.0	...
5767157	  773.9	  477.0	 8121.0	...
5767158	  773.6	  476.9	 8120.0	...
5767159	  773.8	  476.9	 8118.0	...
5767160	  773.9	  477.0	 8116.0	...
5767161	  774.0	  476.3	 8116.0	...
5767162	  774.2	  475.4	 8118.0	...
5767163	  774.7	  474.3	 8120.0	...
5767164	  775.3	  473.8	 8121.0	...
5767165	  774.9	  473.5	 8122.0	...
5767166	  774.4	  473.5	 8125.0	...
5767167	  774.0	  473.5	 8127.0	...
5767168	  774.0	  473.5	 8125.0	...
5767169	  774.1	  473.6	 8120.0	...
5767170	  774.1	  473.8	 8115.0	...
5767171	  774.2	  473.9	 8115.0	...
5767172	  774.2	  474.1	 8117.0	...
5767173	  774.1	  474.2	 8120.0	...
5767174	  774.2	  474.3	 8123.0	...
5767175	  774.4	  473.6	 8125.0	...
5767176	  774.5	  472.8	 8125.0	...
5767177	  774.6	  472.9	 8124.0	...
5767178	  774.7	  473.8	 8122.0	...
5767179	  774.8	  474.8	 8120.0	...
5767180	  775.1	  474.9	 8120.0	...
5767181	  775.4	  474.5	 8119.0	...
5767182	  775.6	  474.0	 8118.0	...
5767183	  775.4	  473.4	 8116.0	...
5767184	  774.8	  473.3	 8116.0	...
5767185	  774.2	  473.2	 8116.0	...
5767186	  773.9	  473.1	 8116.0	...
5767187	  774.4	  473.3	 8117.0	...
5767188	  774.8	  473.8	 8117.0	...
5767189	  774.9	  474.6	 8117.0	...
5767190	  774.9	  475.0	 8116.0	...
5767191	  774.6	  475.4	 8115.0	...
5767192	  774.3	  475.5	 8115.0	...
5767193	  773.9	  475.3	 8116.0	...
5767194	  773.8	  474.8	 8116.0	...
5767195	  773.7	  474.1	 8118.0	...
5767196	  773.8	  473.8	 8120.0	...
5767197	  773.9	  473.7	 8122.0	...
5767198	  773.9	  473.9	 8118.0	...
5767199	  773.8	  474.0	 8111.0	...
5767200	  773.7	  474.1	 8104.0	...
5767201	  774.0	  473.9	 8107.0	...
5767202	  774.4	  473.8	 8112.0	...
5767203	  774.8	  473.9	 8112.0	...
5767204	  774.9	  474.2	 8108.0	...
5767205	  775.0	  474.4	 8105.0	...
5767206	  775.0	  474.3	 8106.0	...
5767207	  775.1	  474.2	 8107.0	...
5767208	  775.2	  474.0	 8106.0	...
5767209	  775.1	  473.9	 8106.0	...
5767210	  775.0	  474.0	 8105.0	...
5767211	  774.6	  474.2	 8107.0	...
5767212	  774.2	  474.5	 8109.0	...
5767213	  774.3	  475.3	 8111.0	...
5767214	  774.8	  476.2	 8110.0	...
5767215	  775.2	  476.1	 8110.0	...
5767216	  775.1	  475.0	 8109.0	...
5767217	  775.0	  474.0	 8108.0	...
5767218	  775.1	  474.9	 8106.0	...
5767219	  774.9	  475.8	 8105.0	...
5767220	  774.4	  475.4	 8105.0	...
5767221	  774.1	  474.1	 8105.0	...
5767222	  774.2	  472.8	 8105.0	...
5767223	  774.4	  472.9	 8104.0	...
5767224	  774.5	  472.9	 8102.0	...
5767225	  774.5	  472.8	 8106.0	...
5767226	  774.5	  472.7	 8111.0	...
5767227	  774.5	  472.7	 8116.0	...
5767228	  774.4	  472.8	 8116.0	...
5767229	  774.2	  473.0	 8115.0	...
5767230	  774.1	  473.1	 8115.0	...
5767231	  774.0	  473.3	 8113.0	...
5767232	  773.8	  473.5	 8110.0	...
5767233	  773.4	  473.7	 8105.0	...
5767234	  773.1	  473.9	 8101.0	...
5767235	  773.4	  473.9	 8099.0	...
5767236	  774.2	  473.8	 8100.0	...
5767237	  774.9	  473.6	 8098.0	...
5767238	  775.1	  473.5	 8094.0	...
5767239	  775.1	  473.4	 8091.0	...
5767240	  774.8	  472.9	 8091.0	...
5767241	  774.5	  472.3	 8093.0	...
5767242	  774.3	  472.5	 8093.0	...
5767243	  774.4	  473.2	 8090.0	...
5767244	  774.6	  474.0	 8093.0	...
5767245	  774.4	  474.2	 8099.0	...
5767246	  774.1	  474.3	 8102.0	...
5767247	  773.8	  474.2	 8098.0	...
5767248	  773.8	  473.3	 8093.0	...
5767249	  773.8	  472.4	 8092.0	...
5767250	  773.8	  473.1	 8092.0	...
5767251	  773.9	  474.5	 8092.0	...
5767252	  774.0	  475.8	 8093.0	...
5767253	  773.8	  474.9	 8094.0	...
5767254	  773.7	  474.1	 8092.0	...
5767255	  773.7	  473.3	 8089.0	...
5767256	  773.7	  473.0	 8088.0	...
5767257	  773.9	  472.8	 8090.0	...
5767258	  773.9	  472.7	 8092.0	...
5767259	  773.9	  472.8	 8093.0	...
5767260	  773.8	  473.6	 8094.0	...
5767261	  773.8	  474.2	 8094.0	...
5767262	  773.9	  474.5	 8089.0	...
5767263	  774.0	  474.2	 8083.0	...
5767264	  774.1	  473.9	 8077.0	...
5767265	  774.1	  473.8	 8077.0	...
5767266	  774.1	  473.6	 8081.0	...
MSG	5767267 0000 _ Number On
5767267	  774.0	  473.5	 8085.0	...
5767268	  773.9	  473.4	 8090.0	...
5767269	  773.8	  473.4	 8091.0	...
5767270	  774.1	  473.4	 8088.0	...
5767271	  774.4	  472.9	 8083.0	...
5767272	  774.6	  472.1	 8082.0	...
5767273	  774.4	  471.2	 8085.0	...
5767274	  774.0	  471.4	 8088.0	...
5767275	  773.7	  471.9	 8086.0	...
5767276	  773.5	  472.4	 8087.0	...
5767277	  773.5	  472.5	 8088.0	...
5767278	  773.8	  473.2	 8089.0	...
5767279	  774.1	  473.8	 8090.0	...
5767280	  774.3	  473.7	 8090.0	...
5767281	  774.2	  473.2	 8091.0	...
5767282	  774.0	  472.9	 8091.0	...
5767283	  773.8	  473.1	 8091.0	...
5767284	  773.6	  473.9	 8089.0	...
5767285	  773.4	  474.5	 8086.0	...
5767286	  773.4	  475.1	 8081.0	...
5767287	  773.1	  475.0	 8076.0	...
5767288	  772.8	  475.0	 8073.0	...
5767289	  772.6	  474.7	 8074.0	...
5767290	  772.6	  474.4	 8074.0	...
5767291	  772.7	  474.2	 8074.0	...
5767292	  772.8	  474.4	 8077.0	...
5767293	  772.9	  474.6	 8082.0	...
5767294	  771.4	  474.9	 8087.0	...
EFIX R   5764261	5767294	3034	  770.4	  478.4	   8283
SSACC R  5767295
5767295	  769.4	  475.2	 8089.0	...
5767296	  766.5	  475.6	 8087.0	...
5767297	  764.5	  476.0	 8086.0	...
5767298	  762.1	  476.1	 8085.0	...
5767299	  759.7	  476.1	 8086.0	...
5767300	  756.7	  476.2	 8084.0	...
5767301	  753.9	  476.5	 8082.0	...
5767302	  752.1	  476.7	 8084.0	...
ESACC R  5767295	5767302	8	  769.4	  475.2	  752.1	  476.7	   0.37	     48
SFIX R   5767303
5767303	  751.5	  477.3	 8089.0	...
5767304	  750.6	  477.9	 8093.0	...
5767305	  749.7	  477.8	 8092.0	...
5767306	  748.8	  477.3	 8094.0	...
5767307	  748.7	  476.7	 8096.0	...
5767308	  749.4	  476.6	 8095.0	...
5767309	  750.3	  475.9	 8091.0	...
5767310	  751.2	  475.2	 8090.0	...
5767311	  752.3	  475.7	 8093.0	...
5767312	  753.6	  476.7	 8091.0	...
5767313	  755.2	  477.4	 8087.0	...
5767314	  756.1	  477.0	 8087.0	...
5767315	  757.3	  476.5	 8091.0	...
5767316	  758.7	  476.3	 8095.0	...
5767317	  759.9	  476.1	 8091.0	...
5767318	  760.0	  476.0	 8087.0	...
5767319	  759.4	  475.9	 8084.0	...
5767320	  758.9	  475.6	 8082.0	...
5767321	  758.5	  475.4	 8081.0	...
5767322	  757.9	  474.8	 8081.0	...
5767323	  757.3	  474.4	 8082.0	...
5767324	  756.8	  473.8	 8083.0	...
5767325	  755.7	  473.8	 8084.0	...
5767326	  754.6	  473.7	 8087.0	...
5767327	  753.6	  473.8	 8090.0	...
5767328	  753.5	  473.8	 8092.0	...
5767329	  753.4	  473.9	 8093.0	...
5767330	  753.3	  474.1	 8094.0	...
5767331	  753.2	  474.5	 8094.0	...
5767332	  753.7	  475.0	 8093.0	...
5767333	  754.2	  475.2	 8091.0	...
5767334	  754.9	  475.3	 8090.0	...
5767335	  755.1	  475.8	 8088.0	...
5767336	  754.8	  476.4	 8086.0	...
5767337	  754.2	  476.6	 8084.0	...
5767338	  753.5	  476.2	 8083.0	...
5767339	  753.5	  476.4	 8084.0	...
5767340	  753.8	  477.0	 8085.0	...
5767341	  754.2	  478.2	 8082.0	...
5767342	  754.4	  478.9	 8077.0	...
5767343	  754.3	  479.0	 8073.0	...
5767344	  753.7	  478.5	 8074.0	...
5767345	  753.3	  478.4	 8074.0	...
5767346	  753.1	  478.7	 8073.0	...
5767347	  753.0	  478.2	 8071.0	...
5767348	  752.9	  477.3	 8072.0	...
5767349	  752.9	  477.4	 8073.0	...
5767350	  752.9	  478.3	 8074.0	...
5767351	  752.8	  478.7	 8074.0	...
5767352	  752.6	  478.0	 8073.0	...
5767353	  752.4	  477.5	 8073.0	...
5767354	  752.4	  477.8	 8072.0	...
5767355	  752.4	  478.3	 8071.0	...
5767356	  752.4	  478.8	 8072.0	...
5767357	  752.1	  479.1	 8073.0	...
5767358	  751.7	  479.4	 8074.0	...
5767359	  751.5	  479.8	 8072.0	...
5767360	  751.6	  480.2	 8071.0	...
5767361	  751.7	  479.3	 8074.0	...
5767362	  751.6	  478.2	 8079.0	...
5767363	  751.6	  476.9	 8084.0	...
5767364	  751.8	  476.8	 8084.0	...
5767365	  752.0	  477.0	 8080.0	...
5767366	  752.2	  477.8	 8075.0	...
5767367	  752.2	  478.7	 8070.0	...
5767368	  751.9	  479.1	 8069.0	...
5767369	  751.5	  479.0	 8068.0	...
5767370	  751.3	  478.9	 8070.0	...
5767371	  751.3	  478.9	 8073.0	...
5767372	  751.4	  478.9	 8076.0	...
5767373	  751.4	  479.1	 8077.0	...
5767374	  751.4	  479.1	 8078.0	...
5767375	  751.3	  479.2	 8078.0	...
5767376	  751.4	  479.1	 8075.0	...
5767377	  751.5	  478.9	 8072.0	...
5767378	  751.5	  478.6	 8070.0	...
5767379	  751.5	  478.4	 8070.0	...
5767380	  751.6	  478.6	 8070.0	...
5767381	  751.8	  478.9	 8070.0	...
5767382	  751.5	  479.3	 8070.0	...
5767383	  751.2	  479.6	 8069.0	...
5767384	  751.0	  480.1	 8068.0	...
5767385	  751.2	  480.5	 8066.0	...
5767386	  751.3	  480.5	 8065.0	...
5767387	  751.3	  480.4	 8068.0	...
5767388	  751.1	  479.5	 8071.0	...
5767389	  750.9	  478.6	 8078.0	...
5767390	  750.8	  477.9	 8082.0	...
5767391	  750.6	  478.2	 8085.0	...
5767392	  750.4	  478.7	 8083.0	...
5767393	  750.1	  479.1	 8078.0	...
5767394	  750.0	  479.3	 8072.0	...
5767395	  750.0	  479.3	 8069.0	...
5767396	  749.9	  479.3	 8070.0	...
5767397	  749.7	  479.3	 8071.0	...
5767398	  749.5	  479.2	 8072.0	...
5767399	  749.4	  479.1	 8071.0	...
5767400	  749.6	  479.3	 8071.0	...
5767401	  749.8	  479.6	 8070.0	...
5767402	  750.0	  479.9	 8069.0	...
5767403	  750.1	  479.6	 8069.0	...
5767404	  750.1	  479.5	 8070.0	...
5767405	  750.0	  479.6	 8070.0	...
5767406	  750.2	  480.2	 8071.0	...
5767407	  750.3	  480.2	 8071.0	...
5767408	  750.4	  479.8	 8070.0	...
5767409	  750.3	  479.4	 8069.0	...
5767410	  750.3	  479.5	 8069.0	...
5767411	  750.3	  479.8	 8068.0	...
5767412	  750.2	  479.4	 8070.0	...
5767413	  750.0	  478.9	 8073.0	...
5767414	  749.9	  478.3	 8075.0	...
5767415	  749.7	  478.4	 8076.0	...
5767416	  749.0	  478.6	 8072.0	...
5767417	  748.2	  478.9	 8068.0	...
5767418	  747.4	  478.9	 8064.0	...
5767419	  747.2	  478.8	 8063.0	...
5767420	  747.3	  479.1	 8061.0	...
5767421	  747.4	  479.7	 8065.0	...
5767422	  747.3	  479.9	 8072.0	...
5767423	  747.5	  479.4	 8078.0	...
5767424	  747.8	  478.7	 8080.0	...
5767425	  748.2	  478.3	 8083.0	...
5767426	  748.2	  478.1	 8086.0	...
5767427	  748.2	  478.0	 8088.0	...
5767428	  748.2	  477.8	 8089.0	...
5767429	  748.2	  477.7	 8087.0	...
5767430	  748.1	  478.2	 8082.0	...
5767431	  747.9	  478.8	 8078.0	...
5767432	  747.6	  479.4	 8077.0	...
5767433	  747.3	  479.3	 8077.0	...
5767434	  747.2	  479.9	 8075.0	...
5767435	  747.3	  480.4	 8073.0	...
5767436	  747.2	  481.0	 8071.0	...
5767437	  747.1	  480.8	 8071.0	...
5767438	  746.8	  480.4	 8070.0	...
5767439	  746.7	  479.9	 8070.0	...
5767440	  747.1	  479.4	 8069.0	...
5767441	  747.7	  479.0	 8069.0	...
5767442	  748.1	  478.7	 8067.0	...
5767443	  748.0	  478.8	 8064.0	...
5767444	  747.5	  478.9	 8062.0	...
5767445	  747.1	  479.1	 8063.0	...
5767446	  746.8	  479.1	 8063.0	...
5767447	  746.9	  479.1	 8063.0	...
5767448	  746.5	  479.1	 8061.0	...
5767449	  746.0	  479.0	 8060.0	...
5767450	  745.6	  478.9	 8060.0	...
5767451	  745.6	  478.9	 8063.0	...
5767452	  745.6	  478.8	 8066.0	...
5767453	  745.5	  478.8	 8068.0	...
5767454	  745.8	  478.7	 8068.0	...
5767455	  746.2	  478.6	 8067.0	...
5767456	  746.7	  478.5	 8068.0	...
5767457	  746.7	  478.5	 8069.0	...
5767458	  746.8	  479.1	 8070.0	...
5767459	  747.0	  479.7	 8069.0	...
5767460	  746.5	  480.3	 8069.0	...
5767461	  746.0	  480.3	 8070.0	...
5767462	  745.4	  480.2	 8072.0	...
5767463	  745.4	  480.0	 8076.0	...
5767464	  745.5	  479.9	 8078.0	...
5767465	  745.6	  479.8	 8079.0	...
5767466	  745.8	  479.9	 8079.0	...
5767467	  745.9	  480.1	 8079.0	...
5767468	  746.0	  480.3	 8077.0	...
5767469	  745.7	  480.4	 8074.0	...
5767470	  745.5	  480.5	 8071.0	...
5767471	  745.2	  480.5	 8070.0	...
5767472	  745.3	  480.5	 8068.0	...
5767473	  745.6	  480.5	 8068.0	...
5767474	  745.7	  480.5	 8068.0	...
5767475	  745.4	  480.9	 8068.0	...
5767476	  745.2	  481.2	 8068.0	...
5767477	  745.1	  481.4	 8069.0	...
5767478	  745.2	  481.2	 8072.0	...
5767479	  745.2	  480.9	 8074.0	...
5767480	  745.2	  480.7	 8075.0	...
5767481	  744.6	  480.2	 8073.0	...
5767482	  743.9	  479.8	 8073.0	...
5767483	  743.4	  479.5	 8072.0	...
5767484	  743.4	  479.7	 8072.0	...
5767485	  743.5	  480.2	 8070.0	...
5767486	  743.6	  480.8	 8069.0	...
5767487	  744.3	  481.4	 8068.0	...
5767488	  744.9	  481.7	 8069.0	...
5767489	  745.5	  481.7	 8071.0	...
5767490	  745.4	  481.6	 8073.0	...
5767491	  745.6	  481.2	 8075.0	...
5767492	  746.0	  480.8	 8077.0	...
5767493	  746.4	  480.4	 8080.0	...
5767494	  746.6	  480.5	 8082.0	...
5767495	  746.8	  480.8	 8080.0	...
5767496	  747.1	  481.1	 8078.0	...
5767497	  748.7	  481.0	 8071.0	...
5767498	  750.8	  480.8	 8066.0	...
5767499	  753.5	  480.5	 8063.0	...
5767500	  755.3	  480.4	 8065.0	...
5767501	  756.3	  480.3	 8069.0	...
5767502	  758.4	  479.9	 8071.0	...
5767503	  760.0	  479.3	 8074.0	...
5767504	  762.1	  478.2	 8074.0	...
5767505	  762.4	  477.5	 8074.0	...
5767506	  762.8	  476.8	 8074.0	...
5767507	  762.7	  476.6	 8075.0	...
5767508	  762.7	  476.6	 8072.0	...
5767509	  762.7	  476.9	 8069.0	...
5767510	  761.6	  477.9	 8066.0	...
5767511	  760.4	  478.7	 8065.0	...
5767512	  759.3	  479.3	 8061.0	...
5767513	  758.8	  479.7	 8057.0	...
5767514	  758.3	  480.1	 8057.0	...
5767515	  757.6	  479.3	 8064.0	...
5767516	  757.0	  478.1	 8071.0	...
5767517	  756.4	  477.7	 8073.0	...
5767518	  756.3	  478.6	 8070.0	...
5767519	  756.2	  479.3	 8068.0	...
5767520	  756.0	  479.1	 8068.0	...
5767521	  755.8	  478.9	 8067.0	...
5767522	  755.8	  479.1	 8067.0	...
5767523	  755.9	  479.3	 8070.0	...
5767524	  756.0	  479.5	 8073.0	...
5767525	  756.1	  479.6	 8077.0	...
5767526	  756.1	  479.7	 8078.0	...
5767527	  756.2	  479.6	 8077.0	...
5767528	  756.3	  479.6	 8072.0	...
5767529	  756.4	  479.6	 8068.0	...
5767530	  756.5	  479.7	 8066.0	...
5767531	  756.7	  479.6	 8065.0	...
5767532	  756.9	  479.5	 8064.0	...
5767533	  757.2	  480.0	 8061.0	...
5767534	  757.6	  480.7	 8060.0	...
5767535	  757.9	  481.2	 8059.0	...
5767536	  758.2	  481.3	 8062.0	...
5767537	  758.2	  481.4	 8064.0	...
5767538	  757.7	  481.6	 8064.0	...
5767539	  757.1	  481.7	 8062.0	...
5767540	  756.2	  481.8	 8059.0	...
5767541	  755.9	  481.6	 8060.0	...
5767542	  756.3	  481.3	 8062.0	...
5767543	  756.9	  481.3	 8062.0	...
5767544	  757.7	  481.5	 8060.0	...
5767545	  757.8	  481.7	 8058.0	...
5767546	  757.7	  481.5	 8059.0	...
5767547	  757.4	  481.4	 8059.0	...
5767548	  757.0	  481.4	 8059.0	...
5767549	  756.7	  481.6	 8059.0	...
5767550	  756.6	  481.4	 8060.0	...
5767551	  756.5	  481.1	 8061.0	...
5767552	  756.5	  481.7	 8062.0	...
5767553	  756.7	  482.5	 8060.0	...
5767554	  756.9	  482.9	 8059.0	...
5767555	  757.3	  482.3	 8056.0	...
5767556	  757.8	  482.9	 8053.0	...
5767557	  758.4	  484.0	 8050.0	...
5767558	  758.7	  485.0	 8051.0	...
5767559	  758.3	  484.7	 8052.0	...
5767560	  757.7	  484.4	 8052.0	...
5767561	  757.3	  484.2	 8051.0	...
5767562	  757.2	  483.3	 8050.0	...
5767563	  756.9	  482.4	 8049.0	...
5767564	  756.5	  481.6	 8049.0	...
5767565	  756.3	  481.9	 8050.0	...
5767566	  756.2	  482.5	 8051.0	...
5767567	  756.2	  483.0	 8052.0	...
5767568	  756.5	  483.4	 8051.0	...
MSG	5767569 0000 _ Number Off
5767569	  756.9	  483.3	 8050.0	...
5767570	  757.3	  482.8	 8054.0	...
5767571	  757.5	  482.2	 8057.0	...
5767572	  757.7	  481.6	 8060.0	...
5767573	  758.0	  481.3	 8059.0	...
5767574	  758.2	  481.1	 8057.0	...
5767575	  758.4	  480.8	 8055.0	...
5767576	  758.6	  480.7	 8055.0	...
5767577	  758.5	  480.6	 8057.0	...
5767578	  758.3	  480.7	 8059.0	...
5767579	  758.2	  480.8	 8060.0	...
5767580	  758.0	  480.9	 8059.0	...
5767581	  757.8	  481.2	 8058.0	...
5767582	  757.8	  481.5	 8056.0	...
5767583	  757.9	  481.9	 8055.0	...
5767584	  758.1	  482.2	 8054.0	...
5767585	  758.5	  482.5	 8052.0	...
5767586	  758.8	  482.3	 8051.0	...
5767587	  759.1	  481.9	 8051.0	...
5767588	  759.1	  481.5	 8052.0	...
5767589	  759.2	  481.3	 8053.0	...
5767590	  759.2	  481.3	 8054.0	...
5767591	  759.2	  481.3	 8055.0	...
5767592	  759.2	  481.4	 8055.0	...
5767593	  759.1	  481.4	 8055.0	...
5767594	  759.1	  482.3	 8053.0	...
5767595	  759.0	  483.1	 8052.0	...
5767596	  759.0	  483.9	 8050.0	...
5767597	  758.6	  483.9	 8049.0	...
5767598	  758.2	  483.8	 8049.0	...
5767599	  758.0	  483.7	 8049.0	...
5767600	  758.3	  483.5	 8050.0	...
5767601	  758.7	  483.1	 8051.0	...
5767602	  758.6	  482.8	 8046.0	...
5767603	  758.3	  482.4	 8040.0	...
5767604	  758.0	  482.1	 8036.0	...
5767605	  758.0	  481.9	 8036.0	...
5767606	  757.9	  481.5	 8037.0	...
5767607	  757.7	  481.2	 8037.0	...
5767608	  757.5	  480.9	 8038.0	...
5767609	  757.2	  480.9	 8041.0	...
5767610	  757.0	  480.9	 8045.0	...
5767611	  756.8	  480.6	 8046.0	...
5767612	  756.9	  480.1	 8045.0	...
5767613	  757.1	  479.6	 8044.0	...
5767614	  757.2	  479.4	 8046.0	...
5767615	  757.2	  479.3	 8049.0	...
5767616	  757.5	  479.3	 8051.0	...
5767617	  757.8	  479.3	 8051.0	...
5767618	  758.1	  479.5	 8052.0	...
5767619	  758.1	  479.8	 8053.0	...
5767620	  758.1	  479.9	 8051.0	...
5767621	  758.1	  480.0	 8050.0	...
5767622	  758.1	  480.0	 8051.0	...
5767623	  758.3	  479.8	 8054.0	...
5767624	  758.5	  479.6	 8057.0	...
5767625	  758.7	  479.4	 8061.0	...
5767626	  758.6	  479.4	 8064.0	...
5767627	  758.3	  479.7	 8064.0	...
5767628	  758.0	  479.8	 8061.0	...
5767629	  757.6	  479.4	 8059.0	...
5767630	  757.7	  478.9	 8059.0	...
5767631	  757.7	  478.3	 8060.0	...
5767632	  757.5	  478.4	 8061.0	...
5767633	  757.2	  478.5	 8065.0	...
5767634	  757.2	  478.7	 8068.0	...
5767635	  757.6	  478.9	 8070.0	...
5767636	  757.9	  479.5	 8068.0	...
5767637	  757.4	  480.1	 8066.0	...
5767638	  756.7	  479.6	 8063.0	...
5767639	  756.5	  478.7	 8063.0	...
5767640	  756.9	  478.0	 8064.0	...
5767641	  757.5	  478.2	 8066.0	...
5767642	  757.6	  478.5	 8068.0	...
5767643	  757.9	  479.2	 8068.0	...
5767644	  758.1	  479.8	 8067.0	...
5767645	  757.9	  480.7	 8065.0	...
5767646	  757.2	  481.0	 8065.0	...
5767647	  756.6	  481.2	 8064.0	...
5767648	  756.4	  480.8	 8067.0	...
5767649	  756.5	  480.5	 8070.0	...
5767650	  756.8	  479.9	 8073.0	...
5767651	  757.0	  479.7	 8074.0	...
5767652	  756.9	  479.7	 8075.0	...
5767653	  756.7	  479.8	 8076.0	...
5767654	  756.4	  479.9	 8078.0	...
5767655	  756.5	  479.7	 8079.0	...
5767656	  756.7	  479.6	 8079.0	...
5767657	  757.0	  479.9	 8078.0	...
5767658	  757.2	  480.7	 8076.0	...
5767659	  757.1	  481.6	 8074.0	...
5767660	  756.8	  482.0	 8073.0	...
5767661	  756.4	  482.0	 8073.0	...
5767662	  756.1	  482.0	 8073.0	...
5767663	  756.2	  482.0	 8073.0	...
5767664	  756.3	  482.0	 8073.0	...
5767665	  756.3	  482.0	 8073.0	...
5767666	  756.2	  481.9	 8073.0	...
5767667	  756.2	  482.0	 8074.0	...
5767668	  755.9	  482.1	 8076.0	...
5767669	  755.7	  481.8	 8075.0	...
5767670	  755.3	  481.4	 8073.0	...
5767671	  755.1	  480.9	 8066.0	...
5767672	  755.0	  480.7	 8061.0	...
5767673	  755.0	  480.5	 8056.0	...
5767674	  755.5	  480.6	 8056.0	...
5767675	  756.1	  480.7	 8056.0	...
5767676	  757.0	  480.9	 8055.0	...
5767677	  757.3	  481.1	 8054.0	...
5767678	  757.7	  481.1	 8053.0	...
5767679	  757.3	  481.2	 8056.0	...
5767680	  757.0	  481.2	 8059.0	...
5767681	  756.7	  481.1	 8062.0	...
5767682	  756.7	  480.9	 8067.0	...
5767683	  756.7	  480.7	 8073.0	...
5767684	  756.7	  480.5	 8080.0	...
5767685	  756.7	  480.4	 8080.0	...
5767686	  757.0	  480.4	 8076.0	...
5767687	  757.3	  480.4	 8072.0	...
5767688	  757.5	  479.9	 8069.0	...
5767689	  757.2	  479.4	 8068.0	...
5767690	  756.8	  478.8	 8070.0	...
5767691	  756.5	  478.6	 8073.0	...
5767692	  756.8	  478.4	 8075.0	...
5767693	  757.1	  478.4	 8076.0	...
5767694	  757.4	  477.4	 8077.0	...
5767695	  756.8	  476.5	 8080.0	...
5767696	  756.3	  475.7	 8084.0	...
5767697	  756.0	  476.1	 8086.0	...
5767698	  756.1	  476.2	 8086.0	...
5767699	  756.2	  476.2	 8084.0	...
5767700	  756.2	  476.8	 8079.0	...
5767701	  756.3	  477.5	 8077.0	...
5767702	  756.6	  478.2	 8076.0	...
5767703	  756.6	  478.3	 8076.0	...
5767704	  756.4	  478.3	 8076.0	...
5767705	  756.0	  478.1	 8076.0	...
5767706	  755.9	  477.5	 8078.0	...
5767707	  755.9	  476.8	 8079.0	...
5767708	  755.7	  476.0	 8078.0	...
5767709	  755.5	  475.6	 8077.0	...
5767710	  755.3	  475.8	 8075.0	...
5767711	  755.1	  476.4	 8075.0	...
5767712	  754.8	  476.8	 8075.0	...
5767713	  754.4	  476.4	 8076.0	...
5767714	  754.4	  476.2	 8077.0	...
5767715	  755.0	  476.1	 8078.0	...
5767716	  755.6	  475.7	 8080.0	...
5767717	  755.9	  475.0	 8082.0	...
5767718	  755.7	  474.4	 8080.0	...
5767719	  755.7	  474.3	 8078.0	...
5767720	  756.1	  474.1	 8073.0	...
5767721	  756.5	  474.0	 8071.0	...
5767722	  756.7	  474.1	 8069.0	...
5767723	  756.7	  474.3	 8068.0	...
5767724	  756.6	  474.1	 8071.0	...
5767725	  756.5	  473.8	 8075.0	...
5767726	  756.3	  473.6	 8077.0	...
5767727	  756.2	  473.9	 8076.0	...
5767728	  756.0	  474.2	 8071.0	...
5767729	  756.1	  474.6	 8068.0	...
5767730	  756.0	  474.7	 8065.0	...
5767731	  756.0	  474.8	 8065.0	...
5767732	  755.9	  474.5	 8065.0	...
5767733	  755.2	  474.2	 8065.0	...
5767734	  754.5	  473.9	 8069.0	...
5767735	  754.0	  473.7	 8073.0	...
5767736	  754.2	  473.5	 8077.0	...
5767737	  754.4	  473.9	 8078.0	...
5767738	  754.7	  474.5	 8079.0	...
5767739	  755.1	  475.1	 8077.0	...
5767740	  755.4	  475.0	 8075.0	...
5767741	  755.7	  474.9	 8072.0	...
5767742	  755.9	  475.3	 8071.0	...
5767743	  755.6	  475.9	 8068.0	...
5767744	  755.1	  476.4	 8064.0	...
5767745	  754.6	  476.4	 8063.0	...
5767746	  755.0	  476.4	 8064.0	...
5767747	  755.4	  476.3	 8066.0	...
5767748	  755.7	  476.4	 8067.0	...
5767749	  755.7	  476.4	 8068.0	...
5767750	  755.5	  476.6	 8069.0	...
5767751	  755.1	  477.2	 8065.0	...
5767752	  754.9	  477.7	 8061.0	...
5767753	  754.8	  477.6	 8060.0	...
5767754	  754.6	  477.2	 8062.0	...
5767755	  754.4	  476.9	 8065.0	...
5767756	  754.2	  477.2	 8063.0	...
5767757	  754.0	  477.5	 8062.0	...
5767758	  753.7	  477.7	 8062.0	...
5767759	  753.7	  477.8	 8063.0	...
5767760	  754.3	  477.7	 8066.0	...
5767761	  755.0	  477.6	 8071.0	...
5767762	  755.5	  477.5	 8075.0	...
5767763	  755.5	  477.8	 8076.0	...
5767764	  755.4	  478.2	 8076.0	...
5767765	  755.2	  477.8	 8076.0	...
5767766	  754.8	  477.1	 8077.0	...
5767767	  754.6	  476.9	 8074.0	...
5767768	  754.5	  477.4	 8070.0	...
5767769	  755.1	  477.3	 8072.0	...
5767770	  755.5	  476.7	 8077.0	...
5767771	  755.8	  476.1	 8082.0	...
5767772	  755.7	  475.8	 8081.0	...
5767773	  755.5	  475.5	 8082.0	...
5767774	  755.3	  475.2	 8083.0	...
5767775	  755.2	  475.4	 8081.0	...
5767776	  755.4	  475.5	 8077.0	...
5767777	  755.4	  475.7	 8073.0	...
5767778	  755.5	  475.8	 8073.0	...
5767779	  755.2	  475.6	 8073.0	...
5767780	  755.4	  475.1	 8074.0	...
5767781	  755.7	  474.6	 8074.0	...
5767782	  755.6	  474.6	 8074.0	...
5767783	  755.1	  474.6	 8073.0	...
5767784	  754.7	  474.7	 8072.0	...
5767785	  754.8	  474.8	 8074.0	...
5767786	  754.8	  475.1	 8075.0	...
5767787	  754.7	  475.4	 8076.0	...
5767788	  755.2	  475.4	 8081.0	...
5767789	  755.9	  475.6	 8088.0	...
5767790	  756.5	  475.7	 8095.0	...
5767791	  756.5	  475.8	 8094.0	...
5767792	  756.4	  475.8	 8090.0	...
5767793	  755.8	  475.9	 8083.0	...
5767794	  755.1	  476.0	 8079.0	...
5767795	  754.9	  476.0	 8077.0	...
5767796	  755.4	  475.8	 8081.0	...
5767797	  755.8	  475.5	 8086.0	...
5767798	  756.0	  475.5	 8089.0	...
5767799	  756.1	  475.6	 8087.0	...
5767800	  756.1	  475.8	 8087.0	...
5767801	  755.8	  475.9	 8087.0	...
5767802	  755.4	  475.9	 8087.0	...
5767803	  755.2	  475.7	 8086.0	...
5767804	  755.2	  475.4	 8085.0	...
5767805	  754.9	  475.3	 8085.0	...
5767806	  754.7	  475.3	 8085.0	...
5767807	  754.2	  475.3	 8086.0	...
5767808	  753.8	  475.3	 8086.0	...
5767809	  753.5	  475.4	 8085.0	...
5767810	  753.7	  475.6	 8084.0	...
5767811	  754.0	  475.8	 8084.0	...
5767812	  754.1	  475.8	 8081.0	...
5767813	  753.7	  475.7	 8077.0	...
5767814	  753.6	  475.6	 8078.0	...
5767815	  753.7	  475.7	 8083.0	...
5767816	  753.9	  475.9	 8084.0	...
5767817	  754.3	  475.2	 8079.0	...
5767818	  754.6	  474.4	 8079.0	...
5767819	  754.8	  473.6	 8084.0	...
5767820	  755.0	  474.4	 8087.0	...
5767821	  755.2	  475.4	 8085.0	...
5767822	  755.4	  476.3	 8079.0	...
5767823	  755.2	  476.6	 8075.0	...
5767824	  754.8	  476.4	 8071.0	...
5767825	  754.5	  476.3	 8071.0	...
5767826	  754.5	  476.2	 8070.0	...
5767827	  754.6	  476.3	 8069.0	...
5767828	  754.6	  476.4	 8069.0	...
5767829	  754.6	  476.4	 8072.0	...
5767830	  754.6	  475.9	 8076.0	...
5767831	  754.6	  475.5	 8080.0	...
5767832	  754.2	  475.1	 8079.0	...
5767833	  753.8	  475.2	 8078.0	...
5767834	  753.5	  475.3	 8076.0	...
5767835	  753.5	  475.3	 8076.0	...
5767836	  753.6	  475.4	 8073.0	...
5767837	  753.6	  475.3	 8071.0	...
5767838	  753.7	  475.5	 8069.0	...
5767839	  754.0	  475.7	 8070.0	...
5767840	  754.2	  475.9	 8071.0	...
5767841	  754.4	  475.7	 8072.0	...
5767842	  754.5	  475.6	 8071.0	...
5767843	  754.7	  475.4	 8071.0	...
5767844	  754.9	  475.5	 8069.0	...
5767845	  754.9	  475.3	 8069.0	...
5767846	  754.4	  475.2	 8071.0	...
5767847	  753.9	  475.0	 8074.0	...
5767848	  753.5	  475.0	 8077.0	...
5767849	  753.5	  475.6	 8078.0	...
5767850	  753.4	  476.2	 8077.0	...
5767851	  753.1	  476.8	 8077.0	...
5767852	  752.9	  476.8	 8077.0	...
5767853	  753.0	  476.8	 8077.0	...
5767854	  753.3	  476.8	 8074.0	...
5767855	  753.4	  476.3	 8071.0	...
5767856	  753.3	  475.7	 8068.0	...
5767857	  753.1	  475.1	 8075.0	...
5767858	  753.0	  474.9	 8082.0	...
5767859	  753.1	  474.8	 8088.0	...
5767860	  753.3	  475.1	 8086.0	...
5767861	  753.5	  475.6	 8085.0	...
5767862	  753.5	  476.0	 8085.0	...
5767863	  753.3	  476.0	 8086.0	...
5767864	  753.2	  476.4	 8085.0	...
5767865	  753.1	  476.8	 8085.0	...
5767866	  753.0	  477.3	 8085.0	...
5767867	  752.8	  477.4	 8086.0	...
5767868	  752.5	  477.0	 8086.0	...
5767869	  752.3	  476.6	 8087.0	...
5767870	  752.2	  476.3	 8088.0	...
5767871	  752.3	  476.5	 8090.0	...
5767872	  752.5	  476.4	 8091.0	...
5767873	  752.8	  476.3	 8093.0	...
5767874	  753.0	  476.1	 8093.0	...
5767875	  753.1	  476.0	 8094.0	...
5767876	  753.2	  475.9	 8094.0	...
5767877	  753.3	  475.8	 8092.0	...
5767878	  753.3	  475.8	 8087.0	...
5767879	  753.2	  475.7	 8082.0	...
5767880	  753.1	  475.6	 8082.0	...
5767881	  753.0	  475.3	 8085.0	...
5767882	  752.8	  475.1	 8088.0	...
5767883	  752.6	  475.0	 8089.0	...
5767884	  752.5	  475.0	 8089.0	...
5767885	  752.8	  474.9	 8089.0	...
5767886	  752.9	  474.8	 8088.0	...
5767887	  753.0	  474.7	 8088.0	...
5767888	  752.9	  474.5	 8088.0	...
5767889	  752.9	  474.3	 8088.0	...
5767890	  753.1	  474.9	 8088.0	...
5767891	  753.2	  475.6	 8089.0	...
5767892	  753.5	  476.3	 8088.0	...
5767893	  753.7	  476.2	 8088.0	...
5767894	  753.8	  475.8	 8089.0	...
5767895	  753.8	  475.1	 8092.0	...
5767896	  753.9	  474.5	 8095.0	...
5767897	  753.9	  474.2	 8099.0	...
5767898	  753.8	  474.2	 8100.0	...
5767899	  753.5	  474.3	 8101.0	...
5767900	  753.0	  474.5	 8102.0	...
5767901	  752.4	  474.0	 8100.0	...
5767902	  752.6	  473.5	 8099.0	...
5767903	  753.1	  473.1	 8096.0	...
5767904	  753.6	  473.3	 8094.0	...
5767905	  753.6	  473.2	 8097.0	...
5767906	  753.5	  473.0	 8101.0	...
5767907	  753.5	  472.9	 8105.0	...
5767908	  753.6	  473.0	 8106.0	...
5767909	  753.5	  473.1	 8108.0	...
5767910	  753.3	  473.2	 8108.0	...
5767911	  753.1	  473.2	 8108.0	...
5767912	  752.9	  472.9	 8107.0	...
5767913	  752.8	  472.2	 8110.0	...
5767914	  752.9	  471.6	 8114.0	...
5767915	  753.1	  471.4	 8118.0	...
EFIX R   5767303	5767915	613	  754.0	  478.2	   8073
SSACC R  5767916
5767916	  753.3	  471.7	 8115.0	...
5767917	  752.0	  472.1	 8112.0	...
5767918	  750.6	  472.4	 8109.0	...
5767919	  748.4	  472.9	 8112.0	...
5767920	  746.2	  473.9	 8116.0	...
5767921	  742.3	  476.4	 8116.0	...
5767922	  738.0	  478.7	 8111.0	...
5767923	  733.5	  481.0	 8106.0	...
5767924	  728.8	  482.1	 8106.0	...
5767925	  724.2	  483.4	 8112.0	...
5767926	  719.7	  485.5	 8118.0	...
5767927	  716.2	  488.0	 8122.0	...
5767928	  712.5	  490.3	 8117.0	...
5767929	  709.0	  491.2	 8112.0	...
5767930	  706.6	  491.7	 8110.0	...
5767931	  705.0	  492.5	 8113.0	...
5767932	  704.7	  493.4	 8117.0	...
5767933	  705.0	  494.0	 8124.0	...
ESACC R  5767916	5767933	18	  753.3	  471.7	  705.0	  494.0	   1.13	     95
SFIX R   5767934
5767934	  705.6	  494.9	 8127.0	...
5767935	  706.9	  495.7	 8128.0	...
5767936	  708.0	  496.5	 8121.0	...
5767937	  709.4	  496.9	 8113.0	...
5767938	  711.0	  497.2	 8107.0	...
5767939	  712.4	  497.6	 8108.0	...
5767940	  713.5	  497.9	 8110.0	...
5767941	  714.0	  498.2	 8113.0	...
5767942	  714.5	  498.2	 8109.0	...
5767943	  715.1	  497.7	 8106.0	...
5767944	  715.5	  497.2	 8105.0	...
5767945	  715.6	  496.7	 8108.0	...
5767946	  715.6	  496.7	 8111.0	...
5767947	  714.6	  496.8	 8111.0	...
5767948	  713.6	  496.9	 8111.0	...
5767949	  712.5	  496.9	 8112.0	...
5767950	  712.2	  496.4	 8113.0	...
5767951	  711.9	  495.8	 8114.0	...
5767952	  711.7	  495.3	 8115.0	...
5767953	  712.2	  495.1	 8116.0	...
5767954	  713.0	  494.8	 8119.0	...
5767955	  713.8	  494.5	 8120.0	...
5767956	  714.1	  494.4	 8122.0	...
5767957	  714.1	  494.4	 8123.0	...
5767958	  714.1	  494.5	 8122.0	...
5767959	  714.1	  494.6	 8120.0	...
5767960	  714.2	  494.3	 8118.0	...
5767961	  714.0	  494.0	 8118.0	...
5767962	  713.8	  493.7	 8117.0	...
5767963	  713.7	  493.8	 8117.0	...
5767964	  713.7	  493.7	 8119.0	...
5767965	  713.6	  493.5	 8122.0	...
5767966	  713.5	  493.0	 8125.0	...
5767967	  713.5	  492.7	 8126.0	...
5767968	  712.9	  493.1	 8127.0	...
5767969	  712.4	  493.9	 8128.0	...
5767970	  711.8	  494.3	 8134.0	...
5767971	  711.6	  494.1	 8140.0	...
5767972	  711.4	  493.9	 8143.0	...
5767973	  711.7	  493.9	 8141.0	...
5767974	  712.0	  494.0	 8139.0	...
5767975	  712.1	  494.0	 8140.0	...
5767976	  711.6	  494.2	 8139.0	...
5767977	  711.5	  494.3	 8138.0	...
5767978	  711.7	  494.4	 8137.0	...
5767979	  712.4	  494.5	 8136.0	...
5767980	  713.2	  494.9	 8137.0	...
5767981	  713.9	  495.4	 8136.0	...
5767982	  714.0	  495.8	 8135.0	...
5767983	  714.1	  495.9	 8135.0	...
5767984	  714.1	  495.9	 8136.0	...
5767985	  713.9	  495.9	 8137.0	...
5767986	  713.8	  495.8	 8137.0	...
5767987	  713.9	  495.7	 8137.0	...
5767988	  714.2	  495.6	 8136.0	...
5767989	  714.3	  495.4	 8136.0	...
5767990	  714.3	  495.0	 8136.0	...
5767991	  714.3	  494.5	 8136.0	...
5767992	  714.3	  494.4	 8138.0	...
5767993	  714.6	  494.3	 8141.0	...
5767994	  714.9	  494.4	 8145.0	...
5767995	  715.2	  494.9	 8145.0	...
5767996	  715.3	  495.4	 8143.0	...
5767997	  715.4	  495.8	 8142.0	...
5767998	  715.1	  495.8	 8142.0	...
5767999	  714.8	  495.8	 8145.0	...
5768000	  714.5	  495.6	 8147.0	...
5768001	  714.5	  495.5	 8143.0	...
5768002	  714.4	  495.4	 8141.0	...
5768003	  714.4	  495.3	 8140.0	...
5768004	  714.3	  495.1	 8142.0	...
5768005	  714.2	  494.9	 8143.0	...
5768006	  714.2	  494.7	 8142.0	...
5768007	  714.3	  495.1	 8141.0	...
5768008	  714.4	  495.7	 8139.0	...
5768009	  714.5	  496.2	 8139.0	...
5768010	  714.6	  496.1	 8140.0	...
5768011	  714.6	  495.9	 8142.0	...
5768012	  714.7	  495.7	 8143.0	...
5768013	  714.8	  495.8	 8143.0	...
5768014	  714.9	  496.0	 8146.0	...
5768015	  714.9	  495.6	 8148.0	...
5768016	  714.8	  495.1	 8150.0	...
5768017	  714.6	  494.7	 8147.0	...
5768018	  714.5	  494.9	 8145.0	...
5768019	  714.4	  495.0	 8149.0	...
5768020	  714.3	  494.8	 8153.0	...
5768021	  714.5	  494.6	 8157.0	...
5768022	  714.6	  494.5	 8153.0	...
5768023	  714.5	  494.3	 8149.0	...
5768024	  714.1	  494.1	 8147.0	...
5768025	  713.8	  493.8	 8146.0	...
5768026	  713.8	  493.8	 8144.0	...
5768027	  713.9	  493.8	 8142.0	...
5768028	  714.3	  493.8	 8145.0	...
5768029	  714.9	  493.6	 8149.0	...
5768030	  715.4	  493.3	 8153.0	...
5768031	  715.5	  493.1	 8153.0	...
5768032	  715.4	  493.2	 8151.0	...
5768033	  715.0	  493.4	 8148.0	...
5768034	  714.7	  493.5	 8145.0	...
5768035	  714.3	  493.4	 8143.0	...
5768036	  714.1	  493.3	 8141.0	...
5768037	  713.7	  493.3	 8141.0	...
5768038	  713.4	  493.3	 8141.0	...
5768039	  713.4	  494.1	 8141.0	...
5768040	  713.9	  494.8	 8141.0	...
5768041	  714.4	  495.5	 8142.0	...
5768042	  714.8	  495.5	 8142.0	...
5768043	  714.7	  495.7	 8142.0	...
5768044	  714.5	  495.8	 8142.0	...
5768045	  714.4	  495.9	 8144.0	...
5768046	  714.4	  495.7	 8145.0	...
5768047	  714.4	  495.3	 8146.0	...
5768048	  714.4	  495.0	 8145.0	...
5768049	  714.5	  494.8	 8145.0	...
5768050	  714.6	  494.8	 8144.0	...
5768051	  714.6	  494.7	 8144.0	...
5768052	  714.7	  494.7	 8145.0	...
5768053	  714.9	  494.6	 8145.0	...
5768054	  715.1	  494.7	 8145.0	...
5768055	  715.3	  494.8	 8145.0	...
5768056	  715.0	  494.3	 8145.0	...
5768057	  714.8	  493.8	 8143.0	...
5768058	  714.5	  493.1	 8142.0	...
5768059	  714.4	  492.9	 8141.0	...
5768060	  714.4	  492.7	 8140.0	...
5768061	  714.4	  492.7	 8139.0	...
5768062	  714.2	  492.7	 8139.0	...
5768063	  714.1	  493.5	 8140.0	...
5768064	  714.2	  494.2	 8141.0	...
5768065	  714.3	  494.9	 8142.0	...
5768066	  714.2	  494.6	 8141.0	...
5768067	  714.1	  493.9	 8139.0	...
5768068	  714.0	  493.3	 8139.0	...
5768069	  714.1	  493.0	 8140.0	...
5768070	  714.2	  493.2	 8141.0	...
5768071	  714.5	  493.3	 8142.0	...
5768072	  714.6	  493.3	 8144.0	...
5768073	  714.7	  493.3	 8148.0	...
5768074	  714.6	  493.3	 8149.0	...
5768075	  714.5	  493.5	 8149.0	...
5768076	  714.4	  493.6	 8147.0	...
5768077	  714.1	  493.5	 8145.0	...
5768078	  713.8	  493.3	 8145.0	...
5768079	  713.4	  493.0	 8145.0	...
5768080	  713.3	  493.0	 8145.0	...
5768081	  713.2	  493.3	 8144.0	...
5768082	  713.4	  493.6	 8143.0	...
5768083	  713.3	  493.8	 8143.0	...
5768084	  713.0	  493.2	 8143.0	...
5768085	  712.8	  492.6	 8144.0	...
5768086	  713.1	  493.1	 8146.0	...
5768087	  713.6	  494.1	 8148.0	...
5768088	  713.9	  495.0	 8148.0	...
5768089	  713.8	  494.7	 8149.0	...
5768090	  713.8	  494.6	 8149.0	...
5768091	  713.8	  494.7	 8148.0	...
5768092	  713.5	  494.1	 8148.0	...
5768093	  713.1	  493.3	 8149.0	...
5768094	  712.6	  492.6	 8149.0	...
5768095	  712.4	  492.6	 8148.0	...
5768096	  712.7	  492.9	 8148.0	...
5768097	  713.1	  493.3	 8148.0	...
5768098	  713.7	  492.9	 8150.0	...
5768099	  714.2	  492.2	 8152.0	...
5768100	  714.5	  492.2	 8153.0	...
5768101	  714.6	  493.0	 8152.0	...
5768102	  714.8	  493.6	 8152.0	...
5768103	  714.8	  493.5	 8152.0	...
5768104	  714.6	  493.3	 8152.0	...
5768105	  714.2	  493.2	 8151.0	...
5768106	  713.7	  492.8	 8148.0	...
5768107	  713.6	  492.5	 8146.0	...
5768108	  713.6	  492.3	 8145.0	...
5768109	  713.7	  492.4	 8145.0	...
EFIX R   5767934	5768109	176	  713.8	  494.5	   8138
SSACC R  5768110
5768110	  714.1	  492.3	 8145.0	...
5768111	  715.6	  490.9	 8150.0	...
5768112	  717.7	  489.5	 8156.0	...
5768113	  720.2	  486.2	 8162.0	...
5768114	  723.2	  484.2	 8162.0	...
5768115	  726.7	  480.6	 8163.0	...
5768116	  730.5	  478.7	 8166.0	...
5768117	  733.5	  476.3	 8167.0	...
5768118	  736.9	  475.0	 8165.0	...
5768119	  739.4	  473.7	 8158.0	...
5768120	  742.2	  472.4	 8151.0	...
5768121	  744.0	  471.3	 8150.0	...
ESACC R  5768110	5768121	12	  714.1	  492.3	  744.0	  471.3	   0.77	     77
SFIX R   5768122
5768122	  745.9	  470.3	 8154.0	...
5768123	  747.5	  470.0	 8154.0	...
5768124	  748.3	  470.0	 8150.0	...
5768125	  748.3	  469.9	 8147.0	...
5768126	  747.7	  469.9	 8149.0	...
5768127	  746.5	  469.9	 8152.0	...
5768128	  745.8	  469.6	 8152.0	...
5768129	  745.0	  469.2	 8152.0	...
5768130	  744.6	  468.5	 8153.0	...
5768131	  743.6	  468.2	 8155.0	...
5768132	  742.5	  468.1	 8158.0	...
5768133	  741.5	  466.8	 8159.0	...
5768134	  741.2	  465.5	 8159.0	...
5768135	  741.2	  464.2	 8158.0	...
5768136	  741.1	  464.3	 8156.0	...
5768137	  740.8	  464.5	 8152.0	...
5768138	  740.4	  464.6	 8149.0	...
5768139	  740.5	  464.6	 8146.0	...
5768140	  741.3	  464.3	 8145.0	...
5768141	  742.1	  464.0	 8143.0	...
5768142	  742.6	  463.8	 8142.0	...
5768143	  742.6	  463.7	 8140.0	...
5768144	  742.6	  463.6	 8140.0	...
5768145	  742.5	  463.5	 8141.0	...
5768146	  742.4	  464.4	 8144.0	...
5768147	  742.4	  465.3	 8146.0	...
5768148	  742.5	  466.2	 8145.0	...
5768149	  742.8	  466.2	 8144.0	...
5768150	  742.9	  466.4	 8143.0	...
5768151	  742.9	  466.6	 8144.0	...
5768152	  742.7	  466.7	 8144.0	...
5768153	  742.6	  466.5	 8146.0	...
5768154	  741.9	  466.4	 8149.0	...
5768155	  741.2	  466.4	 8151.0	...
5768156	  740.8	  466.8	 8151.0	...
5768157	  741.1	  467.0	 8147.0	...
5768158	  741.4	  466.8	 8144.0	...
5768159	  741.5	  466.4	 8142.0	...
5768160	  741.5	  466.0	 8143.0	...
5768161	  742.1	  465.8	 8149.0	...
5768162	  742.7	  465.6	 8154.0	...
5768163	  743.0	  465.8	 8158.0	...
5768164	  742.5	  466.1	 8160.0	...
5768165	  741.9	  466.5	 8161.0	...
5768166	  742.0	  466.9	 8157.0	...
5768167	  742.4	  467.2	 8151.0	...
5768168	  742.6	  467.9	 8149.0	...
5768169	  742.5	  468.1	 8152.0	...
5768170	  742.2	  468.3	 8154.0	...
5768171	  741.8	  468.1	 8153.0	...
5768172	  741.5	  468.0	 8151.0	...
5768173	  741.3	  468.0	 8150.0	...
5768174	  741.3	  468.0	 8148.0	...
5768175	  741.3	  468.0	 8150.0	...
5768176	  741.3	  468.1	 8153.0	...
5768177	  741.1	  468.1	 8156.0	...
5768178	  740.8	  468.2	 8155.0	...
5768179	  740.5	  468.7	 8151.0	...
5768180	  740.5	  469.1	 8147.0	...
5768181	  740.8	  469.0	 8144.0	...
5768182	  741.3	  468.0	 8143.0	...
5768183	  741.7	  467.0	 8144.0	...
5768184	  741.6	  466.8	 8145.0	...
5768185	  741.1	  467.1	 8144.0	...
5768186	  741.0	  467.2	 8143.0	...
5768187	  741.5	  467.3	 8142.0	...
5768188	  742.0	  467.2	 8143.0	...
5768189	  742.2	  468.0	 8145.0	...
5768190	  742.1	  468.8	 8146.0	...
5768191	  741.8	  469.6	 8144.0	...
5768192	  741.5	  469.8	 8143.0	...
5768193	  741.3	  469.7	 8143.0	...
5768194	  741.2	  469.4	 8145.0	...
5768195	  741.2	  468.8	 8146.0	...
5768196	  740.8	  468.4	 8147.0	...
5768197	  740.6	  468.2	 8146.0	...
5768198	  740.3	  468.3	 8147.0	...
5768199	  740.3	  468.4	 8148.0	...
5768200	  740.1	  468.4	 8148.0	...
5768201	  739.9	  468.4	 8147.0	...
5768202	  739.7	  468.5	 8146.0	...
5768203	  739.7	  468.5	 8146.0	...
5768204	  739.6	  468.2	 8149.0	...
5768205	  739.6	  467.8	 8151.0	...
5768206	  739.6	  467.5	 8151.0	...
5768207	  739.7	  467.7	 8151.0	...
5768208	  739.7	  467.8	 8150.0	...
5768209	  739.8	  467.9	 8150.0	...
5768210	  739.9	  468.2	 8151.0	...
5768211	  740.0	  468.5	 8149.0	...
5768212	  740.3	  468.7	 8148.0	...
5768213	  740.5	  468.7	 8148.0	...
5768214	  740.7	  469.0	 8149.0	...
5768215	  740.7	  469.2	 8149.0	...
5768216	  740.6	  469.5	 8150.0	...
5768217	  740.5	  469.7	 8150.0	...
5768218	  740.3	  469.9	 8154.0	...
5768219	  740.2	  469.4	 8158.0	...
5768220	  740.0	  468.8	 8161.0	...
5768221	  739.9	  468.2	 8161.0	...
5768222	  740.1	  468.0	 8161.0	...
5768223	  740.3	  467.9	 8162.0	...
5768224	  740.5	  467.8	 8163.0	...
5768225	  740.4	  467.7	 8164.0	...
5768226	  740.2	  467.6	 8163.0	...
5768227	  739.9	  467.6	 8162.0	...
5768228	  739.6	  467.8	 8160.0	...
5768229	  739.5	  468.3	 8161.0	...
5768230	  739.5	  468.7	 8162.0	...
5768231	  739.5	  468.8	 8165.0	...
5768232	  739.6	  468.5	 8168.0	...
5768233	  739.5	  468.3	 8173.0	...
5768234	  739.2	  468.1	 8173.0	...
5768235	  738.9	  468.0	 8171.0	...
5768236	  739.0	  468.3	 8168.0	...
5768237	  739.3	  468.8	 8167.0	...
5768238	  739.5	  469.4	 8169.0	...
5768239	  739.6	  469.7	 8171.0	...
5768240	  739.6	  469.6	 8171.0	...
5768241	  739.9	  469.6	 8170.0	...
5768242	  740.1	  469.5	 8170.0	...
5768243	  740.3	  469.4	 8170.0	...
5768244	  739.9	  469.4	 8169.0	...
5768245	  739.4	  469.0	 8167.0	...
5768246	  739.0	  468.7	 8167.0	...
5768247	  739.0	  468.6	 8166.0	...
5768248	  739.3	  468.9	 8168.0	...
5768249	  739.6	  468.8	 8170.0	...
5768250	  739.9	  468.5	 8171.0	...
5768251	  739.7	  467.9	 8172.0	...
5768252	  739.4	  467.7	 8173.0	...
5768253	  739.1	  467.6	 8172.0	...
5768254	  739.4	  467.6	 8170.0	...
5768255	  739.8	  467.6	 8169.0	...
5768256	  740.1	  467.6	 8170.0	...
5768257	  740.0	  467.4	 8172.0	...
5768258	  740.0	  467.4	 8173.0	...
5768259	  740.2	  467.5	 8175.0	...
5768260	  740.4	  467.2	 8175.0	...
5768261	  740.2	  466.8	 8175.0	...
5768262	  739.9	  467.0	 8175.0	...
5768263	  739.6	  467.6	 8176.0	...
5768264	  739.1	  468.2	 8177.0	...
5768265	  738.6	  468.5	 8178.0	...
5768266	  738.2	  468.7	 8177.0	...
5768267	  738.7	  468.9	 8175.0	...
5768268	  739.1	  469.2	 8174.0	...
5768269	  739.5	  469.3	 8173.0	...
5768270	  739.6	  469.8	 8174.0	...
5768271	  739.6	  470.1	 8171.0	...
5768272	  739.6	  470.3	 8168.0	...
5768273	  739.5	  469.5	 8165.0	...
5768274	  739.4	  468.7	 8166.0	...
5768275	  739.3	  468.0	 8168.0	...
5768276	  739.3	  468.1	 8171.0	...
5768277	  739.2	  467.8	 8173.0	...
5768278	  739.1	  467.4	 8174.0	...
5768279	  739.1	  467.2	 8173.0	...
5768280	  739.0	  467.4	 8173.0	...
5768281	  739.0	  467.7	 8174.0	...
5768282	  738.9	  467.7	 8176.0	...
5768283	  738.8	  467.8	 8178.0	...
5768284	  738.6	  467.6	 8178.0	...
5768285	  738.5	  467.1	 8178.0	...
5768286	  738.4	  466.6	 8178.0	...
5768287	  738.2	  466.4	 8178.0	...
5768288	  738.1	  466.4	 8182.0	...
5768289	  738.2	  466.4	 8185.0	...
5768290	  738.8	  466.4	 8188.0	...
5768291	  739.3	  466.3	 8186.0	...
5768292	  739.7	  466.3	 8183.0	...
5768293	  739.6	  466.4	 8180.0	...
5768294	  739.6	  466.5	 8179.0	...
5768295	  739.6	  465.9	 8179.0	...
5768296	  739.6	  465.1	 8182.0	...
5768297	  739.4	  464.5	 8185.0	...
5768298	  739.4	  464.7	 8186.0	...
5768299	  739.4	  465.0	 8183.0	...
5768300	  739.0	  465.1	 8180.0	...
5768301	  738.6	  465.1	 8179.0	...
[truncated: 4,287,242 more chars]
