# Supplementary material for: With an eye on uncertainty: Modelling pupillary responses to environmental volatility
Source: PLoS Comput Biol. 2019 Jul 5;15(7):e1007126. doi: 10.1371/journal.pcbi.1007126 (PMC6636765; doi:10.1371/journal.pcbi.1007126)
Supplement: S8 Data — Zip file containing the pupillometry data for participant 8. (ZIP) [file pcbi.1007126.s008.zip › P8/trial5.asc]

** CONVERTED FROM C:\Users\tparr\Documents\PVR\P8_1412\trial5.edf using edfapi 3.1 Win32 Nov 24 2009 on Thu Dec 14 11:55:46 2017
** DATE: Thu Dec 14 11:28:03 2017
** TYPE: EDF_FILE BINARY EVENT SAMPLE TAGGED
** VERSION: EYELINK II 1
** SOURCE: EYELINK CL
** EYELINK II CL v4.48 Nov 25 2009
** CAMERA: EyeLink CL Version 1.4 Sensor=BHA
** SERIAL NUMBER: CL1-AAD42
** CAMERA_CONFIG: AAD42140.SCD
**

MSG	5467734 RECCFG CR 1000 2 0 R
MSG	5467734 ELCLCFG MTABLER
MSG	5467734 GAZE_COORDS 0.00 0.00 1599.00 1199.00
MSG	5467734 THRESHOLDS R 117 225
MSG	5467734 ELCL_PROC CENTROID (3)
MSG	5467734 ELCL_PCR_PARAM 5 3.0
START	5467735 	RIGHT	SAMPLES	EVENTS
PRESCALER	1
VPRESCALER	1
PUPIL	AREA
EVENTS	GAZE	RIGHT	RATE	1000.00	TRACKING	CR	FILTER	2
SAMPLES	GAZE	RIGHT	RATE	1000.00	TRACKING	CR	FILTER	2
MSG	5467735 !MODE RECORD CR 1000 2 0 R
5467735	  780.4	  461.4	 8445.0	...
INPUT	5467735	127
5467736	  780.3	  461.9	 8438.0	...
5467737	  780.4	  462.2	 8436.0	...
5467738	  780.5	  462.3	 8440.0	...
5467739	  780.1	  462.3	 8438.0	...
5467740	  779.6	  462.4	 8432.0	...
5467741	  779.3	  462.5	 8428.0	...
SFIX R   5467742
5467742	  779.3	  462.4	 8433.0	...
5467743	  779.4	  462.2	 8437.0	...
5467744	  779.4	  461.9	 8441.0	...
5467745	  779.4	  461.8	 8441.0	...
5467746	  779.5	  461.7	 8441.0	...
5467747	  779.7	  461.6	 8441.0	...
5467748	  780.0	  460.6	 8440.0	...
5467749	  780.3	  459.5	 8440.0	...
5467750	  780.2	  458.9	 8440.0	...
5467751	  780.3	  459.5	 8439.0	...
5467752	  780.4	  460.4	 8439.0	...
5467753	  780.7	  460.9	 8438.0	...
5467754	  780.8	  461.2	 8434.0	...
5467755	  780.7	  461.2	 8429.0	...
5467756	  780.5	  461.4	 8425.0	...
5467757	  780.3	  461.6	 8424.0	...
5467758	  779.7	  461.3	 8422.0	...
5467759	  779.2	  460.8	 8421.0	...
5467760	  778.7	  460.5	 8420.0	...
5467761	  779.3	  461.3	 8420.0	...
5467762	  779.9	  462.0	 8419.0	...
5467763	  780.6	  462.6	 8419.0	...
5467764	  780.7	  462.7	 8419.0	...
5467765	  780.6	  463.0	 8419.0	...
5467766	  780.4	  463.2	 8419.0	...
5467767	  780.1	  462.4	 8420.0	...
5467768	  780.0	  461.5	 8421.0	...
5467769	  779.8	  460.6	 8417.0	...
5467770	  779.8	  460.7	 8412.0	...
5467771	  779.7	  460.8	 8407.0	...
5467772	  779.8	  460.9	 8406.0	...
5467773	  779.8	  460.9	 8405.0	...
5467774	  779.6	  460.8	 8405.0	...
5467775	  779.3	  460.7	 8407.0	...
5467776	  779.1	  460.8	 8409.0	...
5467777	  779.2	  461.2	 8404.0	...
5467778	  779.1	  461.6	 8398.0	...
5467779	  778.9	  461.6	 8392.0	...
5467780	  779.0	  461.4	 8392.0	...
5467781	  779.3	  461.1	 8392.0	...
5467782	  780.0	  460.8	 8393.0	...
5467783	  780.3	  460.7	 8394.0	...
5467784	  780.9	  460.7	 8394.0	...
5467785	  781.1	  460.7	 8394.0	...
5467786	  781.2	  460.8	 8391.0	...
5467787	  780.7	  460.9	 8387.0	...
5467788	  780.1	  461.1	 8383.0	...
5467789	  779.4	  461.2	 8383.0	...
5467790	  779.2	  461.2	 8384.0	...
5467791	  779.1	  461.2	 8386.0	...
5467792	  779.0	  460.9	 8386.0	...
5467793	  779.0	  460.6	 8386.0	...
5467794	  778.9	  460.4	 8385.0	...
5467795	  778.9	  460.5	 8384.0	...
5467796	  779.3	  460.7	 8383.0	...
5467797	  779.6	  460.8	 8382.0	...
5467798	  779.8	  460.8	 8382.0	...
5467799	  779.7	  460.9	 8381.0	...
5467800	  779.4	  460.9	 8378.0	...
5467801	  779.3	  461.4	 8375.0	...
5467802	  779.1	  461.8	 8371.0	...
5467803	  779.0	  461.6	 8367.0	...
5467804	  778.8	  460.9	 8363.0	...
5467805	  778.7	  460.4	 8365.0	...
5467806	  778.9	  460.5	 8367.0	...
5467807	  779.1	  460.5	 8370.0	...
5467808	  779.2	  460.1	 8371.0	...
5467809	  779.0	  459.8	 8372.0	...
5467810	  778.9	  459.7	 8367.0	...
5467811	  778.9	  459.7	 8361.0	...
5467812	  778.9	  459.7	 8359.0	...
5467813	  779.0	  459.6	 8362.0	...
5467814	  779.1	  459.5	 8366.0	...
5467815	  779.2	  459.9	 8362.0	...
5467816	  779.2	  460.4	 8358.0	...
5467817	  779.1	  460.9	 8354.0	...
5467818	  779.3	  460.8	 8354.0	...
5467819	  779.5	  460.8	 8355.0	...
5467820	  779.9	  460.4	 8355.0	...
5467821	  780.1	  459.7	 8355.0	...
5467822	  780.2	  459.0	 8355.0	...
5467823	  779.9	  458.5	 8356.0	...
5467824	  779.5	  458.7	 8354.0	...
5467825	  779.2	  459.1	 8350.0	...
5467826	  779.0	  459.6	 8346.0	...
5467827	  778.8	  460.0	 8344.0	...
5467828	  778.6	  460.2	 8344.0	...
5467829	  778.5	  460.6	 8344.0	...
5467830	  778.8	  461.0	 8345.0	...
5467831	  778.9	  461.4	 8340.0	...
5467832	  779.0	  461.5	 8336.0	...
5467833	  779.0	  461.6	 8334.0	...
5467834	  779.1	  461.7	 8338.0	...
5467835	  779.5	  461.7	 8339.0	...
5467836	  779.8	  461.7	 8336.0	...
5467837	  780.0	  461.6	 8333.0	...
5467838	  779.9	  461.3	 8332.0	...
5467839	  779.8	  461.0	 8332.0	...
5467840	  779.9	  461.0	 8332.0	...
5467841	  779.9	  461.5	 8332.0	...
5467842	  779.8	  462.0	 8332.0	...
5467843	  779.9	  462.7	 8332.0	...
5467844	  780.0	  462.9	 8333.0	...
5467845	  779.8	  463.5	 8335.0	...
5467846	  779.4	  463.8	 8333.0	...
5467847	  779.0	  463.9	 8331.0	...
5467848	  778.3	  463.8	 8328.0	...
5467849	  777.5	  463.7	 8322.0	...
5467850	  777.6	  463.7	 8316.0	...
5467851	  778.4	  463.5	 8309.0	...
5467852	  778.8	  463.4	 8307.0	...
5467853	  778.4	  463.5	 8304.0	...
5467854	  777.9	  463.3	 8299.0	...
5467855	  777.7	  463.1	 8294.0	...
5467856	  777.8	  463.3	 8293.0	...
5467857	  778.0	  463.9	 8296.0	...
5467858	  778.1	  464.5	 8298.0	...
5467859	  778.2	  464.7	 8301.0	...
5467860	  778.4	  464.7	 8304.0	...
5467861	  778.8	  464.5	 8308.0	...
5467862	  778.8	  464.3	 8311.0	...
5467863	  778.3	  464.3	 8312.0	...
5467864	  777.8	  464.4	 8307.0	...
5467865	  777.7	  464.5	 8303.0	...
5467866	  777.8	  464.3	 8299.0	...
5467867	  778.0	  464.1	 8299.0	...
5467868	  778.2	  463.6	 8304.0	...
5467869	  778.4	  463.1	 8309.0	...
5467870	  778.5	  462.7	 8313.0	...
5467871	  778.4	  462.7	 8311.0	...
5467872	  778.2	  462.9	 8308.0	...
5467873	  778.0	  463.1	 8306.0	...
5467874	  777.9	  463.4	 8306.0	...
5467875	  777.8	  463.1	 8306.0	...
5467876	  777.7	  462.7	 8303.0	...
5467877	  777.4	  462.4	 8301.0	...
5467878	  777.2	  462.6	 8299.0	...
5467879	  776.7	  462.8	 8294.0	...
5467880	  776.6	  462.8	 8288.0	...
5467881	  776.4	  462.8	 8282.0	...
5467882	  776.6	  462.9	 8280.0	...
5467883	  776.7	  463.0	 8280.0	...
5467884	  776.5	  463.1	 8283.0	...
5467885	  776.3	  463.1	 8286.0	...
5467886	  776.3	  463.4	 8290.0	...
5467887	  776.6	  463.7	 8291.0	...
5467888	  776.7	  464.1	 8292.0	...
5467889	  776.6	  464.2	 8291.0	...
5467890	  776.4	  464.3	 8289.0	...
5467891	  776.3	  464.4	 8286.0	...
5467892	  776.3	  464.4	 8283.0	...
5467893	  776.4	  464.3	 8279.0	...
5467894	  776.5	  464.6	 8277.0	...
5467895	  776.5	  464.9	 8273.0	...
5467896	  776.5	  465.3	 8269.0	...
5467897	  776.3	  464.6	 8265.0	...
5467898	  776.1	  463.8	 8265.0	...
5467899	  776.0	  463.0	 8262.0	...
5467900	  776.1	  463.1	 8261.0	...
5467901	  776.3	  462.9	 8261.0	...
5467902	  776.5	  462.8	 8263.0	...
5467903	  776.7	  462.7	 8264.0	...
5467904	  776.8	  462.8	 8263.0	...
5467905	  777.0	  462.7	 8261.0	...
5467906	  777.0	  462.7	 8258.0	...
5467907	  777.1	  462.9	 8252.0	...
5467908	  777.3	  463.5	 8248.0	...
5467909	  777.5	  464.2	 8244.0	...
5467910	  777.8	  465.0	 8244.0	...
5467911	  778.0	  465.6	 8243.0	...
5467912	  777.7	  465.9	 8242.0	...
5467913	  777.3	  465.9	 8237.0	...
5467914	  776.7	  465.9	 8233.0	...
5467915	  776.6	  465.8	 8230.0	...
5467916	  776.6	  465.8	 8229.0	...
5467917	  776.7	  465.8	 8229.0	...
5467918	  777.1	  465.6	 8228.0	...
5467919	  777.2	  465.4	 8225.0	...
5467920	  777.3	  465.0	 8223.0	...
5467921	  777.1	  464.7	 8220.0	...
5467922	  776.9	  464.4	 8220.0	...
5467923	  777.2	  464.3	 8220.0	...
5467924	  777.4	  464.3	 8215.0	...
5467925	  777.6	  464.1	 8212.0	...
5467926	  777.7	  464.0	 8209.0	...
5467927	  777.5	  464.9	 8208.0	...
5467928	  777.3	  465.7	 8205.0	...
5467929	  777.0	  466.5	 8203.0	...
5467930	  777.0	  466.6	 8204.0	...
5467931	  777.5	  466.7	 8204.0	...
5467932	  778.1	  466.8	 8202.0	...
5467933	  778.7	  466.5	 8199.0	...
5467934	  779.1	  466.2	 8195.0	...
5467935	  779.5	  465.9	 8194.0	...
5467936	  779.8	  466.0	 8194.0	...
5467937	  779.7	  466.0	 8192.0	...
5467938	  779.6	  466.0	 8192.0	...
5467939	  779.5	  465.8	 8192.0	...
5467940	  778.9	  465.8	 8195.0	...
5467941	  778.3	  466.0	 8197.0	...
5467942	  777.6	  466.6	 8195.0	...
5467943	  777.5	  467.1	 8192.0	...
5467944	  778.2	  467.3	 8189.0	...
5467945	  779.1	  467.3	 8189.0	...
5467946	  779.7	  467.3	 8188.0	...
5467947	  779.3	  467.3	 8189.0	...
5467948	  778.5	  467.1	 8190.0	...
5467949	  777.9	  466.9	 8192.0	...
5467950	  777.7	  466.7	 8193.0	...
5467951	  778.0	  467.4	 8192.0	...
5467952	  778.1	  468.0	 8192.0	...
5467953	  777.9	  468.3	 8190.0	...
5467954	  777.6	  467.9	 8188.0	...
5467955	  777.4	  467.5	 8185.0	...
5467956	  777.6	  467.5	 8185.0	...
5467957	  777.9	  467.5	 8187.0	...
5467958	  778.3	  467.4	 8193.0	...
5467959	  778.4	  467.5	 8199.0	...
5467960	  778.5	  467.2	 8199.0	...
5467961	  778.6	  467.0	 8193.0	...
5467962	  778.8	  467.0	 8188.0	...
5467963	  779.0	  467.3	 8189.0	...
5467964	  779.1	  467.4	 8189.0	...
5467965	  779.2	  467.3	 8188.0	...
5467966	  779.6	  468.4	 8187.0	...
5467967	  780.0	  469.6	 8186.0	...
5467968	  779.8	  469.7	 8186.0	...
5467969	  779.2	  468.6	 8186.0	...
5467970	  778.8	  467.8	 8184.0	...
5467971	  779.1	  468.0	 8181.0	...
5467972	  779.4	  468.2	 8177.0	...
5467973	  779.1	  467.8	 8175.0	...
5467974	  778.9	  467.6	 8174.0	...
5467975	  778.7	  467.5	 8175.0	...
5467976	  778.8	  468.0	 8179.0	...
5467977	  778.8	  468.4	 8183.0	...
5467978	  778.8	  468.6	 8184.0	...
5467979	  778.7	  468.6	 8178.0	...
5467980	  778.9	  468.7	 8171.0	...
5467981	  779.1	  468.7	 8168.0	...
5467982	  779.4	  468.8	 8168.0	...
5467983	  779.4	  468.9	 8168.0	...
5467984	  779.4	  469.0	 8167.0	...
5467985	  779.3	  469.3	 8167.0	...
5467986	  779.2	  469.6	 8167.0	...
5467987	  779.2	  469.8	 8167.0	...
5467988	  779.3	  470.1	 8167.0	...
5467989	  779.4	  470.2	 8169.0	...
5467990	  779.5	  470.6	 8170.0	...
5467991	  780.0	  470.8	 8171.0	...
5467992	  780.7	  471.2	 8173.0	...
5467993	  781.3	  471.4	 8174.0	...
5467994	  781.5	  471.8	 8174.0	...
5467995	  781.4	  471.9	 8173.0	...
5467996	  781.4	  471.9	 8172.0	...
5467997	  781.6	  472.3	 8170.0	...
5467998	  781.8	  472.6	 8170.0	...
5467999	  781.5	  472.1	 8170.0	...
5468000	  780.9	  471.3	 8170.0	...
5468001	  780.3	  470.8	 8171.0	...
5468002	  780.2	  471.2	 8172.0	...
5468003	  780.1	  471.5	 8175.0	...
5468004	  780.0	  471.6	 8177.0	...
5468005	  780.0	  471.6	 8178.0	...
5468006	  780.3	  471.4	 8179.0	...
5468007	  780.7	  471.1	 8179.0	...
5468008	  780.9	  471.0	 8179.0	...
5468009	  780.9	  471.2	 8176.0	...
5468010	  780.9	  470.6	 8172.0	...
5468011	  781.0	  469.7	 8164.0	...
5468012	  781.2	  469.8	 8160.0	...
5468013	  781.2	  470.9	 8157.0	...
5468014	  781.2	  472.0	 8159.0	...
5468015	  781.6	  471.7	 8161.0	...
5468016	  782.2	  471.4	 8161.0	...
5468017	  783.0	  471.5	 8162.0	...
5468018	  783.2	  471.9	 8159.0	...
5468019	  783.2	  472.4	 8156.0	...
5468020	  783.0	  472.7	 8152.0	...
5468021	  782.7	  472.9	 8152.0	...
5468022	  782.5	  473.0	 8153.0	...
5468023	  782.3	  472.8	 8153.0	...
5468024	  782.1	  472.7	 8154.0	...
5468025	  782.1	  472.6	 8153.0	...
5468026	  782.1	  472.6	 8153.0	...
5468027	  782.0	  472.6	 8151.0	...
5468028	  781.9	  472.3	 8151.0	...
5468029	  782.0	  471.9	 8150.0	...
5468030	  782.1	  471.7	 8150.0	...
5468031	  782.0	  471.8	 8150.0	...
5468032	  781.8	  471.8	 8150.0	...
5468033	  781.9	  471.8	 8150.0	...
5468034	  782.1	  471.7	 8149.0	...
5468035	  781.8	  472.0	 8149.0	...
5468036	  781.1	  472.5	 8147.0	...
5468037	  780.3	  473.1	 8143.0	...
5468038	  780.3	  473.2	 8139.0	...
5468039	  780.3	  473.2	 8138.0	...
5468040	  780.5	  473.7	 8138.0	...
5468041	  781.1	  473.9	 8136.0	...
5468042	  781.6	  474.1	 8134.0	...
5468043	  781.6	  473.8	 8130.0	...
5468044	  781.4	  474.2	 8129.0	...
5468045	  782.0	  474.5	 8127.0	...
5468046	  782.8	  474.9	 8127.0	...
5468047	  783.3	  475.0	 8128.0	...
5468048	  783.0	  475.2	 8130.0	...
5468049	  782.7	  475.1	 8132.0	...
5468050	  782.6	  474.9	 8133.0	...
5468051	  782.3	  474.7	 8132.0	...
5468052	  781.9	  474.7	 8127.0	...
5468053	  781.4	  474.7	 8123.0	...
5468054	  780.6	  474.9	 8121.0	...
5468055	  779.8	  473.8	 8124.0	...
5468056	  779.1	  472.6	 8127.0	...
5468057	  779.8	  472.5	 8131.0	...
5468058	  780.7	  473.7	 8132.0	...
5468059	  781.5	  474.7	 8134.0	...
5468060	  781.5	  474.6	 8135.0	...
5468061	  781.6	  474.5	 8130.0	...
5468062	  781.8	  474.4	 8124.0	...
5468063	  781.9	  474.2	 8119.0	...
5468064	  782.0	  474.0	 8120.0	...
5468065	  781.9	  473.7	 8121.0	...
5468066	  781.9	  473.6	 8122.0	...
5468067	  781.6	  473.6	 8126.0	...
5468068	  781.3	  473.9	 8129.0	...
5468069	  781.0	  474.3	 8130.0	...
5468070	  781.1	  474.6	 8130.0	...
5468071	  781.4	  475.0	 8128.0	...
5468072	  781.6	  475.4	 8123.0	...
5468073	  781.7	  475.7	 8119.0	...
5468074	  781.7	  475.6	 8121.0	...
5468075	  781.7	  475.4	 8126.0	...
5468076	  781.6	  475.1	 8132.0	...
5468077	  781.5	  474.5	 8132.0	...
5468078	  781.2	  474.1	 8134.0	...
5468079	  781.0	  473.5	 8136.0	...
5468080	  780.8	  473.3	 8138.0	...
5468081	  780.9	  474.0	 8139.0	...
5468082	  781.1	  474.8	 8138.0	...
5468083	  781.3	  475.6	 8140.0	...
5468084	  781.6	  474.4	 8143.0	...
5468085	  781.9	  473.3	 8147.0	...
5468086	  782.2	  472.2	 8145.0	...
5468087	  782.2	  472.1	 8139.0	...
5468088	  782.2	  472.3	 8133.0	...
5468089	  782.2	  472.7	 8132.0	...
5468090	  782.2	  473.9	 8133.0	...
5468091	  782.3	  475.0	 8131.0	...
5468092	  782.4	  475.7	 8129.0	...
5468093	  782.3	  475.5	 8129.0	...
5468094	  782.2	  475.4	 8131.0	...
5468095	  782.0	  475.8	 8133.0	...
5468096	  781.9	  476.3	 8134.0	...
5468097	  781.8	  476.8	 8133.0	...
5468098	  781.8	  476.5	 8133.0	...
5468099	  781.9	  476.4	 8133.0	...
5468100	  781.8	  476.2	 8134.0	...
5468101	  781.7	  476.4	 8133.0	...
5468102	  781.5	  476.0	 8133.0	...
5468103	  781.4	  475.6	 8132.0	...
5468104	  781.4	  475.3	 8134.0	...
5468105	  781.4	  475.7	 8140.0	...
5468106	  781.3	  476.1	 8145.0	...
5468107	  781.5	  476.4	 8141.0	...
5468108	  781.8	  476.2	 8133.0	...
5468109	  781.7	  476.1	 8130.0	...
5468110	  781.4	  476.2	 8134.0	...
5468111	  781.0	  475.6	 8138.0	...
5468112	  781.0	  474.9	 8138.0	...
5468113	  780.8	  475.1	 8138.0	...
5468114	  780.7	  476.2	 8137.0	...
5468115	  780.6	  477.3	 8136.0	...
5468116	  780.5	  477.4	 8136.0	...
5468117	  780.5	  477.3	 8138.0	...
5468118	  780.4	  477.2	 8142.0	...
5468119	  780.3	  477.1	 8146.0	...
5468120	  780.3	  477.1	 8147.0	...
5468121	  780.3	  477.0	 8146.0	...
5468122	  780.3	  476.7	 8146.0	...
5468123	  780.3	  476.9	 8147.0	...
5468124	  780.2	  477.0	 8145.0	...
5468125	  780.2	  477.1	 8142.0	...
5468126	  780.2	  476.5	 8140.0	...
5468127	  780.1	  475.8	 8141.0	...
5468128	  780.1	  475.2	 8143.0	...
5468129	  780.3	  475.0	 8146.0	...
5468130	  780.0	  475.4	 8148.0	...
5468131	  779.6	  476.1	 8148.0	...
5468132	  779.9	  477.0	 8146.0	...
5468133	  780.6	  477.5	 8140.0	...
5468134	  780.7	  477.6	 8135.0	...
5468135	  780.2	  477.7	 8136.0	...
5468136	  779.6	  477.8	 8139.0	...
5468137	  779.5	  477.9	 8142.0	...
5468138	  779.4	  477.8	 8141.0	...
5468139	  779.3	  477.4	 8146.0	...
5468140	  779.3	  477.0	 8151.0	...
5468141	  779.4	  476.8	 8156.0	...
5468142	  779.5	  476.8	 8156.0	...
5468143	  779.8	  477.1	 8155.0	...
5468144	  780.1	  477.4	 8153.0	...
5468145	  780.0	  477.8	 8148.0	...
5468146	  779.5	  477.8	 8143.0	...
5468147	  778.8	  477.8	 8139.0	...
5468148	  778.6	  477.7	 8138.0	...
5468149	  778.4	  477.6	 8139.0	...
5468150	  778.4	  477.5	 8143.0	...
5468151	  778.4	  477.7	 8147.0	...
5468152	  778.6	  478.1	 8149.0	...
5468153	  778.7	  478.6	 8146.0	...
5468154	  778.8	  479.0	 8142.0	...
5468155	  778.8	  479.3	 8142.0	...
5468156	  778.9	  479.4	 8143.0	...
5468157	  778.9	  479.2	 8145.0	...
5468158	  778.1	  477.7	 8147.0	...
5468159	  777.3	  476.3	 8148.0	...
5468160	  776.4	  474.8	 8150.0	...
5468161	  776.2	  474.4	 8150.0	...
5468162	  776.7	  474.2	 8150.0	...
5468163	  777.4	  474.4	 8150.0	...
5468164	  777.6	  474.8	 8149.0	...
5468165	  777.0	  475.3	 8148.0	...
5468166	  776.3	  476.1	 8147.0	...
5468167	  776.2	  477.2	 8147.0	...
5468168	  776.2	  478.1	 8147.0	...
5468169	  776.1	  478.6	 8146.0	...
5468170	  776.6	  478.7	 8143.0	...
5468171	  777.3	  478.7	 8139.0	...
5468172	  777.7	  477.7	 8135.0	...
5468173	  777.8	  477.2	 8134.0	...
5468174	  777.9	  476.7	 8134.0	...
5468175	  778.3	  477.3	 8133.0	...
5468176	  778.4	  477.3	 8134.0	...
5468177	  778.4	  477.2	 8137.0	...
5468178	  778.6	  477.1	 8139.0	...
5468179	  778.7	  477.0	 8140.0	...
5468180	  778.5	  476.9	 8141.0	...
5468181	  778.2	  476.0	 8145.0	...
5468182	  777.6	  475.1	 8148.0	...
5468183	  777.3	  474.8	 8150.0	...
5468184	  777.6	  475.4	 8149.0	...
5468185	  778.0	  475.9	 8149.0	...
5468186	  777.9	  475.4	 8147.0	...
5468187	  777.4	  474.9	 8145.0	...
5468188	  776.9	  474.4	 8142.0	...
5468189	  776.9	  474.4	 8142.0	...
5468190	  777.0	  474.3	 8141.0	...
5468191	  777.1	  474.3	 8141.0	...
5468192	  776.9	  474.2	 8140.0	...
5468193	  776.5	  473.9	 8139.0	...
5468194	  776.1	  473.6	 8138.0	...
5468195	  776.1	  473.2	 8137.0	...
5468196	  776.3	  473.3	 8135.0	...
5468197	  776.7	  473.6	 8138.0	...
5468198	  776.9	  473.7	 8141.0	...
5468199	  777.2	  473.7	 8145.0	...
5468200	  777.4	  473.6	 8148.0	...
5468201	  777.7	  473.6	 8150.0	...
5468202	  777.8	  473.6	 8152.0	...
5468203	  777.9	  473.2	 8155.0	...
5468204	  777.9	  472.7	 8158.0	...
5468205	  777.8	  472.3	 8160.0	...
5468206	  777.6	  472.4	 8158.0	...
5468207	  777.6	  472.5	 8155.0	...
5468208	  777.7	  472.5	 8155.0	...
5468209	  778.0	  472.5	 8155.0	...
5468210	  778.1	  472.9	 8156.0	...
5468211	  778.3	  473.2	 8158.0	...
5468212	  778.2	  472.5	 8162.0	...
5468213	  778.3	  471.4	 8166.0	...
5468214	  778.5	  470.8	 8169.0	...
5468215	  778.8	  471.3	 8170.0	...
5468216	  778.7	  471.8	 8170.0	...
5468217	  778.6	  471.8	 8171.0	...
5468218	  778.3	  471.8	 8171.0	...
5468219	  777.6	  471.8	 8170.0	...
5468220	  776.8	  471.5	 8171.0	...
5468221	  776.1	  471.2	 8172.0	...
5468222	  776.0	  470.7	 8172.0	...
5468223	  776.5	  470.4	 8171.0	...
5468224	  777.0	  470.4	 8169.0	...
5468225	  777.1	  470.7	 8168.0	...
5468226	  776.8	  471.1	 8167.0	...
5468227	  776.4	  471.2	 8170.0	...
5468228	  776.5	  470.9	 8173.0	...
5468229	  776.6	  470.7	 8174.0	...
5468230	  776.6	  470.6	 8172.0	...
5468231	  776.6	  470.6	 8170.0	...
5468232	  776.7	  470.8	 8168.0	...
5468233	  777.1	  471.0	 8165.0	...
5468234	  776.8	  471.3	 8162.0	...
5468235	  776.4	  471.4	 8158.0	...
5468236	  776.7	  471.4	 8158.0	...
5468237	  777.6	  471.3	 8158.0	...
5468238	  778.1	  471.3	 8158.0	...
5468239	  777.8	  471.4	 8158.0	...
5468240	  777.4	  471.4	 8163.0	...
5468241	  777.3	  471.6	 8166.0	...
5468242	  777.3	  471.6	 8169.0	...
5468243	  777.4	  471.8	 8167.0	...
5468244	  777.1	  472.0	 8165.0	...
5468245	  776.6	  472.2	 8163.0	...
5468246	  776.2	  472.1	 8166.0	...
5468247	  776.1	  471.5	 8170.0	...
EFIX R   5467742	5468247	506	  779.2	  469.0	   8222
SSACC R  5468248
5468248	  776.1	  471.1	 8173.0	...
5468249	  776.2	  471.0	 8172.0	...
5468250	  776.3	  471.0	 8169.0	...
5468251	  775.0	  470.7	 8165.0	...
5468252	  772.6	  469.7	 8162.0	...
5468253	  769.5	  469.1	 8162.0	...
5468254	  764.8	  468.9	 8165.0	...
5468255	  759.1	  467.8	 8168.0	...
5468256	  751.7	  466.4	 8170.0	...
5468257	  745.5	  464.1	 8170.0	...
5468258	  738.3	  461.7	 8170.0	...
5468259	  731.9	  459.2	 8175.0	...
5468260	  725.0	  456.3	 8181.0	...
5468261	  720.0	  454.4	 8187.0	...
5468262	  714.3	  451.1	 8187.0	...
5468263	  710.5	  448.8	 8184.0	...
5468264	  707.0	  446.9	 8181.0	...
5468265	  705.4	  446.6	 8180.0	...
5468266	  704.0	  445.5	 8181.0	...
5468267	  703.2	  444.5	 8183.0	...
ESACC R  5468248	5468267	20	  776.1	  471.1	  703.2	  444.5	   1.64	    137
SFIX R   5468268
5468268	  703.1	  443.6	 8182.0	...
5468269	  703.1	  443.5	 8180.0	...
5468270	  703.4	  443.4	 8177.0	...
5468271	  704.1	  443.3	 8175.0	...
5468272	  704.8	  443.2	 8173.0	...
5468273	  705.2	  442.7	 8171.0	...
5468274	  704.7	  442.2	 8170.0	...
5468275	  703.9	  441.6	 8168.0	...
5468276	  702.5	  441.0	 8167.0	...
5468277	  701.3	  440.5	 8165.0	...
5468278	  699.9	  440.1	 8163.0	...
5468279	  699.2	  440.4	 8158.0	...
5468280	  698.8	  440.7	 8154.0	...
5468281	  698.8	  441.1	 8155.0	...
5468282	  700.0	  441.2	 8161.0	...
5468283	  701.6	  441.5	 8170.0	...
5468284	  703.3	  442.0	 8174.0	...
5468285	  704.1	  442.5	 8179.0	...
5468286	  704.7	  444.0	 8179.0	...
5468287	  706.7	  444.9	 8180.0	...
5468288	  708.3	  445.6	 8183.0	...
5468289	  709.3	  445.0	 8186.0	...
5468290	  708.8	  444.5	 8192.0	...
5468291	  708.2	  444.3	 8195.0	...
5468292	  708.0	  443.8	 8194.0	...
5468293	  707.0	  443.4	 8190.0	...
5468294	  705.8	  443.0	 8187.0	...
5468295	  704.8	  443.1	 8187.0	...
5468296	  703.7	  443.3	 8188.0	...
5468297	  703.0	  443.4	 8183.0	...
5468298	  702.2	  442.9	 8177.0	...
5468299	  701.7	  442.4	 8172.0	...
5468300	  701.2	  441.9	 8172.0	...
5468301	  700.9	  442.2	 8175.0	...
5468302	  701.1	  442.5	 8179.0	...
5468303	  701.4	  443.3	 8182.0	...
5468304	  701.6	  444.3	 8183.0	...
5468305	  701.8	  445.1	 8184.0	...
5468306	  701.8	  444.8	 8184.0	...
5468307	  702.1	  444.0	 8183.0	...
5468308	  702.4	  443.3	 8182.0	...
5468309	  702.6	  443.4	 8181.0	...
5468310	  702.7	  443.5	 8182.0	...
5468311	  702.8	  443.6	 8179.0	...
5468312	  703.0	  444.0	 8176.0	...
5468313	  703.1	  444.6	 8174.0	...
5468314	  703.2	  445.2	 8176.0	...
5468315	  703.2	  445.5	 8179.0	...
5468316	  703.2	  445.4	 8181.0	...
5468317	  703.1	  445.0	 8183.0	...
5468318	  703.1	  444.7	 8183.0	...
5468319	  703.1	  444.3	 8182.0	...
5468320	  702.8	  444.2	 8182.0	...
5468321	  702.6	  444.1	 8183.0	...
5468322	  702.7	  444.1	 8184.0	...
5468323	  702.9	  443.7	 8190.0	...
5468324	  703.1	  443.4	 8197.0	...
5468325	  702.5	  443.8	 8202.0	...
5468326	  702.0	  444.7	 8198.0	...
5468327	  701.6	  445.6	 8194.0	...
5468328	  701.5	  444.8	 8194.0	...
5468329	  702.1	  443.6	 8196.0	...
5468330	  702.6	  442.6	 8197.0	...
5468331	  703.2	  443.1	 8197.0	...
5468332	  703.2	  443.4	 8196.0	...
5468333	  703.1	  443.5	 8196.0	...
5468334	  704.0	  444.3	 8197.0	...
5468335	  704.9	  445.3	 8195.0	...
5468336	  704.8	  445.6	 8192.0	...
5468337	  703.8	  445.0	 8190.0	...
5468338	  702.8	  444.4	 8190.0	...
5468339	  702.4	  443.8	 8191.0	...
5468340	  702.0	  443.2	 8193.0	...
5468341	  701.7	  442.8	 8195.0	...
5468342	  701.7	  443.5	 8195.0	...
5468343	  702.5	  444.0	 8199.0	...
5468344	  703.3	  444.3	 8204.0	...
5468345	  704.0	  444.6	 8209.0	...
5468346	  703.9	  444.9	 8211.0	...
5468347	  703.7	  445.2	 8212.0	...
5468348	  703.5	  445.4	 8212.0	...
5468349	  703.3	  445.5	 8212.0	...
5468350	  703.2	  445.0	 8212.0	...
5468351	  703.6	  444.5	 8208.0	...
5468352	  704.0	  444.0	 8204.0	...
5468353	  704.4	  444.0	 8201.0	...
5468354	  704.3	  443.3	 8201.0	...
5468355	  704.3	  442.6	 8198.0	...
5468356	  704.4	  442.0	 8195.0	...
5468357	  704.6	  442.5	 8194.0	...
5468358	  704.8	  443.0	 8198.0	...
5468359	  704.6	  443.6	 8200.0	...
5468360	  704.2	  443.7	 8200.0	...
5468361	  703.6	  443.8	 8202.0	...
5468362	  703.4	  443.0	 8208.0	...
5468363	  703.0	  442.2	 8214.0	...
5468364	  702.7	  441.3	 8218.0	...
5468365	  702.5	  441.1	 8219.0	...
5468366	  702.9	  441.0	 8223.0	...
5468367	  703.5	  440.9	 8226.0	...
5468368	  703.3	  440.8	 8222.0	...
5468369	  702.6	  440.6	 8215.0	...
5468370	  702.4	  440.3	 8211.0	...
5468371	  702.9	  440.2	 8214.0	...
5468372	  703.4	  440.3	 8218.0	...
5468373	  702.9	  440.6	 8220.0	...
5468374	  702.5	  440.8	 8220.0	...
5468375	  702.2	  440.9	 8215.0	...
5468376	  702.4	  441.0	 8209.0	...
5468377	  702.2	  440.8	 8205.0	...
5468378	  701.9	  440.3	 8210.0	...
5468379	  701.6	  439.9	 8214.0	...
5468380	  701.7	  439.7	 8217.0	...
5468381	  702.2	  439.7	 8218.0	...
5468382	  702.6	  439.7	 8219.0	...
5468383	  703.1	  439.8	 8221.0	...
5468384	  703.2	  439.9	 8222.0	...
5468385	  703.4	  439.9	 8222.0	...
5468386	  703.6	  439.7	 8221.0	...
5468387	  703.8	  439.6	 8220.0	...
5468388	  703.6	  439.6	 8219.0	...
5468389	  703.3	  439.6	 8218.0	...
5468390	  703.0	  439.4	 8217.0	...
5468391	  702.9	  439.2	 8225.0	...
5468392	  702.7	  439.0	 8234.0	...
5468393	  702.4	  439.1	 8241.0	...
5468394	  702.1	  439.1	 8240.0	...
5468395	  701.9	  439.2	 8241.0	...
5468396	  701.8	  439.1	 8244.0	...
5468397	  701.7	  439.0	 8247.0	...
5468398	  701.8	  439.2	 8245.0	...
5468399	  702.0	  439.4	 8244.0	...
5468400	  702.0	  439.1	 8244.0	...
5468401	  701.9	  438.6	 8250.0	...
5468402	  701.7	  438.1	 8256.0	...
5468403	  701.6	  437.7	 8261.0	...
5468404	  701.5	  437.4	 8260.0	...
5468405	  701.3	  437.2	 8258.0	...
5468406	  701.0	  437.4	 8258.0	...
5468407	  700.8	  437.8	 8262.0	...
5468408	  700.8	  438.0	 8265.0	...
5468409	  701.1	  438.3	 8267.0	...
5468410	  701.3	  438.2	 8266.0	...
5468411	  701.6	  438.2	 8266.0	...
5468412	  701.6	  438.8	 8265.0	...
5468413	  701.7	  439.4	 8265.0	...
5468414	  702.0	  440.0	 8265.0	...
5468415	  702.1	  440.0	 8264.0	...
5468416	  702.3	  440.1	 8263.0	...
5468417	  702.2	  440.2	 8262.0	...
5468418	  702.0	  440.4	 8260.0	...
5468419	  701.7	  440.2	 8263.0	...
5468420	  701.3	  439.8	 8268.0	...
5468421	  701.3	  439.5	 8273.0	...
5468422	  701.3	  439.6	 8273.0	...
5468423	  701.2	  438.8	 8274.0	...
5468424	  701.3	  438.0	 8276.0	...
5468425	  701.4	  437.2	 8280.0	...
5468426	  701.2	  437.2	 8284.0	...
5468427	  701.0	  437.2	 8286.0	...
EFIX R   5468268	5468427	160	  702.8	  441.9	   8209
SSACC R  5468428
5468428	  700.8	  437.4	 8288.0	...
5468429	  701.0	  437.8	 8286.0	...
5468430	  701.0	  438.0	 8284.0	...
5468431	  702.0	  437.9	 8282.0	...
5468432	  703.1	  437.9	 8282.0	...
5468433	  706.0	  438.0	 8282.0	...
5468434	  708.6	  438.1	 8282.0	...
5468435	  714.0	  437.6	 8291.0	...
5468436	  720.2	  436.9	 8299.0	...
5468437	  728.8	  436.2	 8308.0	...
5468438	  738.2	  435.6	 8309.0	...
5468439	  747.6	  434.6	 8310.0	...
5468440	  758.0	  433.4	 8321.0	...
5468441	  767.6	  432.8	 8331.0	...
5468442	  779.0	  433.5	 8340.0	...
5468443	  789.3	  434.2	 8343.0	...
5468444	  799.8	  435.0	 8349.0	...
5468445	  808.9	  435.8	 8355.0	...
5468446	  817.7	  437.2	 8355.0	...
5468447	  826.0	  439.5	 8354.0	...
5468448	  832.5	  441.0	 8351.0	...
5468449	  837.4	  442.0	 8351.0	...
5468450	  841.0	  441.1	 8350.0	...
5468451	  843.9	  440.3	 8349.0	...
5468452	  846.2	  437.9	 8349.0	...
ESACC R  5468428	5468452	25	  700.8	  437.4	  846.2	  437.9	   3.08	    210
SFIX R   5468453
5468453	  847.3	  436.3	 8350.0	...
5468454	  848.9	  434.0	 8351.0	...
5468455	  849.6	  431.9	 8354.0	...
5468456	  851.4	  429.7	 8355.0	...
5468457	  853.3	  428.0	 8356.0	...
5468458	  856.3	  427.4	 8356.0	...
5468459	  859.4	  426.9	 8358.0	...
5468460	  861.7	  426.5	 8364.0	...
5468461	  863.3	  426.2	 8369.0	...
5468462	  864.7	  426.0	 8370.0	...
5468463	  867.4	  426.1	 8368.0	...
5468464	  869.8	  426.2	 8365.0	...
5468465	  872.1	  426.3	 8366.0	...
5468466	  872.8	  426.3	 8366.0	...
5468467	  874.0	  426.7	 8366.0	...
5468468	  874.4	  427.9	 8365.0	...
5468469	  875.1	  428.9	 8362.0	...
5468470	  875.3	  429.7	 8360.0	...
5468471	  875.6	  430.4	 8356.0	...
5468472	  875.6	  431.1	 8354.0	...
5468473	  875.1	  432.3	 8353.0	...
5468474	  874.6	  432.8	 8353.0	...
5468475	  873.2	  433.3	 8355.0	...
5468476	  871.6	  433.4	 8356.0	...
5468477	  870.4	  433.4	 8357.0	...
5468478	  870.1	  433.5	 8357.0	...
5468479	  870.5	  433.9	 8359.0	...
5468480	  870.5	  434.1	 8360.0	...
5468481	  870.4	  434.1	 8361.0	...
5468482	  870.4	  434.2	 8360.0	...
5468483	  870.6	  434.5	 8360.0	...
5468484	  871.0	  434.7	 8362.0	...
5468485	  872.2	  434.5	 8364.0	...
5468486	  873.2	  434.4	 8363.0	...
5468487	  874.2	  434.4	 8357.0	...
5468488	  874.4	  434.6	 8350.0	...
5468489	  874.8	  434.9	 8346.0	...
5468490	  874.9	  435.1	 8344.0	...
5468491	  875.1	  435.6	 8343.0	...
5468492	  875.0	  435.9	 8342.0	...
5468493	  875.0	  436.2	 8342.0	...
5468494	  875.0	  436.0	 8341.0	...
5468495	  875.2	  436.1	 8341.0	...
5468496	  875.4	  436.2	 8341.0	...
5468497	  875.4	  436.3	 8343.0	...
5468498	  875.3	  436.1	 8346.0	...
5468499	  875.2	  435.9	 8349.0	...
5468500	  875.1	  436.0	 8350.0	...
5468501	  875.0	  436.1	 8350.0	...
5468502	  874.7	  435.6	 8350.0	...
5468503	  874.6	  435.0	 8348.0	...
5468504	  874.7	  434.6	 8346.0	...
5468505	  874.9	  434.6	 8346.0	...
5468506	  874.9	  434.7	 8349.0	...
5468507	  874.9	  434.3	 8352.0	...
5468508	  874.9	  434.1	 8352.0	...
5468509	  875.1	  434.4	 8351.0	...
5468510	  875.3	  435.0	 8350.0	...
5468511	  875.4	  435.7	 8349.0	...
5468512	  875.3	  435.9	 8348.0	...
5468513	  875.1	  435.9	 8348.0	...
5468514	  874.8	  435.7	 8348.0	...
5468515	  874.4	  435.6	 8349.0	...
5468516	  874.2	  435.6	 8353.0	...
5468517	  874.3	  435.4	 8358.0	...
5468518	  874.5	  435.1	 8362.0	...
5468519	  874.4	  434.9	 8362.0	...
5468520	  874.2	  434.8	 8362.0	...
5468521	  874.1	  435.2	 8362.0	...
5468522	  874.3	  435.3	 8359.0	...
5468523	  874.4	  435.5	 8357.0	...
5468524	  874.5	  435.3	 8358.0	...
5468525	  874.4	  435.3	 8360.0	...
5468526	  874.5	  435.6	 8363.0	...
5468527	  874.7	  435.9	 8365.0	...
5468528	  874.8	  436.4	 8368.0	...
5468529	  874.7	  436.8	 8365.0	...
5468530	  874.5	  437.1	 8360.0	...
5468531	  874.4	  437.3	 8359.0	...
5468532	  874.3	  437.1	 8364.0	...
5468533	  874.1	  435.9	 8374.0	...
5468534	  873.9	  434.8	 8378.0	...
5468535	  873.7	  433.8	 8383.0	...
5468536	  873.6	  433.8	 8382.0	...
5468537	  873.5	  433.9	 8379.0	...
5468538	  873.8	  434.6	 8377.0	...
5468539	  874.1	  435.4	 8376.0	...
5468540	  874.4	  436.1	 8377.0	...
5468541	  874.4	  436.1	 8379.0	...
5468542	  874.3	  436.1	 8380.0	...
5468543	  874.2	  436.0	 8381.0	...
5468544	  874.1	  435.9	 8382.0	...
5468545	  874.2	  435.7	 8384.0	...
5468546	  874.3	  435.5	 8386.0	...
5468547	  874.5	  435.5	 8387.0	...
5468548	  875.0	  435.4	 8387.0	...
5468549	  875.5	  435.4	 8386.0	...
5468550	  875.4	  435.4	 8385.0	...
5468551	  874.9	  435.4	 8384.0	...
5468552	  874.3	  435.6	 8384.0	...
5468553	  874.2	  435.8	 8384.0	...
5468554	  874.0	  435.2	 8385.0	...
5468555	  873.8	  434.6	 8387.0	...
5468556	  873.6	  433.9	 8388.0	...
5468557	  873.5	  433.9	 8389.0	...
5468558	  873.5	  433.8	 8390.0	...
5468559	  873.5	  434.1	 8391.0	...
5468560	  873.5	  434.4	 8391.0	...
5468561	  873.5	  434.6	 8390.0	...
5468562	  873.4	  434.5	 8389.0	...
5468563	  873.5	  434.5	 8392.0	...
5468564	  873.5	  434.6	 8395.0	...
5468565	  873.6	  434.6	 8399.0	...
5468566	  873.6	  434.7	 8398.0	...
5468567	  873.6	  434.5	 8397.0	...
5468568	  873.5	  434.3	 8399.0	...
5468569	  873.5	  434.1	 8402.0	...
5468570	  873.5	  434.1	 8407.0	...
5468571	  873.5	  433.9	 8409.0	...
5468572	  872.8	  433.8	 8409.0	...
5468573	  872.1	  433.7	 8407.0	...
5468574	  872.0	  433.7	 8407.0	...
5468575	  872.7	  433.8	 8408.0	...
5468576	  873.3	  434.0	 8410.0	...
5468577	  873.4	  434.2	 8409.0	...
5468578	  873.1	  434.3	 8408.0	...
5468579	  872.8	  434.4	 8408.0	...
5468580	  872.5	  434.2	 8407.0	...
5468581	  872.2	  433.9	 8407.0	...
5468582	  871.9	  433.6	 8407.0	...
5468583	  872.1	  433.4	 8407.0	...
5468584	  872.9	  433.1	 8406.0	...
5468585	  873.8	  433.5	 8403.0	...
5468586	  874.0	  434.2	 8398.0	...
5468587	  874.1	  434.9	 8393.0	...
5468588	  874.1	  434.8	 8392.0	...
5468589	  873.9	  434.1	 8393.0	...
5468590	  873.1	  433.5	 8393.0	...
5468591	  872.4	  433.1	 8397.0	...
5468592	  872.3	  433.2	 8401.0	...
5468593	  872.8	  433.3	 8404.0	...
5468594	  873.2	  433.4	 8403.0	...
5468595	  873.0	  433.4	 8403.0	...
5468596	  872.8	  433.0	 8404.0	...
5468597	  872.6	  432.5	 8405.0	...
5468598	  872.6	  431.9	 8407.0	...
5468599	  872.8	  431.9	 8408.0	...
5468600	  873.0	  431.8	 8410.0	...
5468601	  873.2	  431.7	 8412.0	...
5468602	  873.3	  431.9	 8413.0	...
5468603	  873.2	  432.1	 8415.0	...
5468604	  873.4	  432.6	 8417.0	...
5468605	  873.6	  432.8	 8419.0	...
5468606	  873.8	  433.0	 8419.0	...
5468607	  873.8	  432.9	 8418.0	...
5468608	  874.0	  432.9	 8418.0	...
5468609	  874.3	  432.8	 8417.0	...
5468610	  874.5	  432.8	 8417.0	...
5468611	  874.6	  432.8	 8416.0	...
5468612	  874.5	  432.9	 8415.0	...
5468613	  874.3	  433.0	 8415.0	...
5468614	  874.2	  433.0	 8417.0	...
5468615	  874.0	  433.4	 8417.0	...
5468616	  873.6	  433.8	 8416.0	...
5468617	  873.0	  434.0	 8413.0	...
5468618	  872.5	  432.9	 8412.0	...
5468619	  872.5	  431.9	 8411.0	...
5468620	  872.7	  431.8	 8411.0	...
5468621	  872.9	  432.8	 8410.0	...
5468622	  872.6	  433.5	 8411.0	...
5468623	  872.4	  433.2	 8413.0	...
5468624	  872.8	  433.0	 8415.0	...
5468625	  873.4	  433.0	 8418.0	...
5468626	  874.1	  433.0	 8420.0	...
5468627	  874.3	  433.5	 8421.0	...
5468628	  874.2	  433.9	 8420.0	...
5468629	  873.9	  434.4	 8416.0	...
5468630	  873.5	  434.4	 8413.0	...
5468631	  873.3	  434.1	 8413.0	...
5468632	  873.1	  433.9	 8417.0	...
5468633	  873.3	  433.4	 8421.0	...
5468634	  873.7	  433.3	 8421.0	...
5468635	  873.9	  433.2	 8421.0	...
5468636	  873.7	  433.3	 8421.0	...
5468637	  873.3	  433.5	 8421.0	...
5468638	  873.1	  433.6	 8418.0	...
5468639	  873.6	  433.9	 8416.0	...
5468640	  874.3	  434.1	 8414.0	...
5468641	  875.1	  434.4	 8414.0	...
5468642	  875.2	  434.5	 8414.0	...
5468643	  875.1	  434.9	 8415.0	...
5468644	  874.8	  435.1	 8413.0	...
5468645	  874.3	  434.7	 8410.0	...
5468646	  874.1	  433.9	 8410.0	...
5468647	  874.3	  433.0	 8412.0	...
5468648	  874.7	  432.9	 8414.0	...
5468649	  875.2	  432.9	 8415.0	...
5468650	  875.1	  433.0	 8418.0	...
5468651	  875.0	  433.0	 8423.0	...
5468652	  875.0	  433.0	 8428.0	...
5468653	  875.0	  432.9	 8429.0	...
5468654	  875.1	  432.7	 8430.0	...
5468655	  874.9	  432.5	 8428.0	...
5468656	  874.6	  432.4	 8429.0	...
5468657	  874.1	  431.4	 8430.0	...
5468658	  873.8	  430.2	 8432.0	...
5468659	  873.6	  429.1	 8432.0	...
5468660	  873.9	  429.0	 8431.0	...
5468661	  874.2	  429.5	 8428.0	...
5468662	  874.6	  430.1	 8425.0	...
5468663	  874.7	  430.6	 8424.0	...
5468664	  875.1	  430.5	 8424.0	...
5468665	  875.6	  430.4	 8425.0	...
5468666	  876.1	  430.5	 8425.0	...
5468667	  876.3	  431.2	 8425.0	...
5468668	  876.5	  431.9	 8425.0	...
5468669	  876.7	  432.4	 8424.0	...
5468670	  876.4	  431.6	 8425.0	...
5468671	  875.9	  431.0	 8427.0	...
5468672	  875.2	  430.7	 8429.0	...
5468673	  874.8	  431.2	 8434.0	...
5468674	  874.5	  431.4	 8439.0	...
5468675	  874.4	  431.4	 8444.0	...
5468676	  874.2	  430.8	 8444.0	...
5468677	  873.9	  430.3	 8444.0	...
5468678	  873.8	  429.9	 8444.0	...
5468679	  873.6	  429.7	 8444.0	...
5468680	  873.6	  429.7	 8445.0	...
5468681	  873.6	  429.7	 8446.0	...
5468682	  873.5	  429.8	 8446.0	...
5468683	  873.5	  430.3	 8445.0	...
5468684	  873.5	  430.9	 8445.0	...
5468685	  873.4	  431.3	 8446.0	...
5468686	  874.0	  431.2	 8448.0	...
5468687	  874.6	  431.0	 8446.0	...
5468688	  875.3	  430.7	 8443.0	...
5468689	  875.3	  430.3	 8442.0	...
5468690	  875.0	  429.5	 8443.0	...
5468691	  874.7	  428.9	 8444.0	...
5468692	  874.5	  428.1	 8442.0	...
5468693	  874.5	  427.9	 8443.0	...
5468694	  874.5	  427.6	 8444.0	...
5468695	  874.2	  427.8	 8444.0	...
5468696	  873.7	  428.0	 8444.0	...
5468697	  873.1	  428.3	 8444.0	...
5468698	  872.8	  428.4	 8444.0	...
5468699	  872.6	  428.5	 8445.0	...
5468700	  872.6	  428.4	 8446.0	...
5468701	  872.9	  428.1	 8447.0	...
5468702	  873.1	  428.2	 8451.0	...
5468703	  873.4	  428.3	 8455.0	...
5468704	  873.7	  428.1	 8458.0	...
5468705	  873.9	  427.9	 8458.0	...
5468706	  873.9	  427.8	 8455.0	...
5468707	  873.9	  428.3	 8450.0	...
5468708	  873.7	  428.7	 8445.0	...
5468709	  873.4	  428.9	 8445.0	...
5468710	  873.3	  428.8	 8445.0	...
5468711	  873.3	  429.0	 8446.0	...
5468712	  873.4	  429.1	 8446.0	...
5468713	  873.6	  429.2	 8446.0	...
EFIX R   5468453	5468713	261	  873.2	  432.8	   8397
SSACC R  5468714
5468714	  873.7	  429.2	 8445.0	...
5468715	  873.6	  429.3	 8442.0	...
5468716	  873.5	  429.3	 8440.0	...
5468717	  872.7	  429.4	 8440.0	...
5468718	  871.5	  429.4	 8441.0	...
5468719	  870.2	  428.9	 8440.0	...
5468720	  866.4	  427.8	 8443.0	...
5468721	  861.4	  427.0	 8446.0	...
5468722	  853.2	  427.0	 8449.0	...
5468723	  845.8	  427.0	 8449.0	...
5468724	  835.9	  427.3	 8452.0	...
5468725	  825.7	  426.6	 8456.0	...
5468726	  813.5	  426.0	 8461.0	...
5468727	  801.6	  425.2	 8462.0	...
5468728	  789.3	  424.6	 8461.0	...
5468729	  778.2	  424.5	 8463.0	...
5468730	  766.9	  423.5	 8465.0	...
5468731	  757.4	  422.5	 8466.0	...
5468732	  747.9	  421.1	 8466.0	...
5468733	  740.8	  420.2	 8465.0	...
5468734	  733.6	  418.5	 8463.0	...
5468735	  727.8	  417.2	 8461.0	...
5468736	  721.4	  416.2	 8455.0	...
5468737	  715.5	  416.6	 8444.0	...
5468738	  710.5	  416.1	 8430.0	...
5468739	  705.6	  415.0	 8418.0	...
5468740	  701.2	  414.0	 8409.0	...
5468741	  697.0	  412.3	 8405.0	...
5468742	  693.6	  411.1	 8395.0	...
5468743	  690.8	  409.2	 8389.0	...
5468744	  688.5	  408.4	 8383.0	...
5468745	  686.0	  407.7	 8383.0	...
5468746	  684.0	  407.7	 8380.0	...
5468747	  681.3	  406.6	 8377.0	...
5468748	  648.0	  348.2	 8506.0	...
5468749	  596.7	  276.2	 8667.0	...
5468750	  545.7	  206.2	 8835.0	...
5468751	  525.1	  191.7	 8871.0	...
5468752	  540.7	  205.2	 8843.0	...
5468753	  557.6	  219.1	 8809.0	...
MSG	5468754 0000 _ Experiment Start
5468754	  573.9	  233.1	 8777.0	...
5468755	  553.9	  219.0	 8823.0	...
5468756	  534.2	  204.9	 8866.0	...
5468757	  514.8	  190.9	 8909.0	...
5468758	  514.4	  191.5	 8910.0	...
5468759	  515.1	  192.3	 8910.0	...
5468760	  516.0	  193.1	 8910.0	...
5468761	  516.8	  193.3	 8909.0	...
5468762	  516.9	  193.0	 8909.0	...
5468763	  518.2	  192.7	 8908.0	...
5468764	  520.7	  192.8	 8901.0	...
5468765	  524.1	  193.5	 8889.0	...
5468766	  542.0	  205.0	 8857.0	...
5468767	  550.3	  209.8	 8848.0	...
5468768	  557.3	  214.2	 8845.0	...
5468769	  545.3	  205.8	 8869.0	...
5468770	  541.8	  203.8	 8876.0	...
5468771	  579.4	  267.3	 8722.0	...
5468772	  621.7	  333.9	 8563.0	...
5468773	  665.1	  401.3	 8404.0	...
5468774	  665.0	  401.3	 8405.0	...
5468775	  665.0	  402.0	 8401.0	...
5468776	  665.0	  402.7	 8396.0	...
5468777	  664.9	  403.1	 8394.0	...
5468778	  664.7	  402.8	 8397.0	...
5468779	  664.6	  402.3	 8400.0	...
5468780	  664.6	  402.0	 8404.0	...
5468781	  664.6	  401.8	 8409.0	...
ESACC R  5468714	5468781	68	  873.7	  429.2	  664.6	  401.8	   4.46	    638
SFIX R   5468782
5468782	  664.6	  401.6	 8414.0	...
5468783	  664.6	  401.3	 8413.0	...
5468784	  664.7	  401.7	 8413.0	...
5468785	  664.8	  402.3	 8409.0	...
5468786	  665.0	  402.8	 8405.0	...
5468787	  665.1	  402.7	 8408.0	...
5468788	  665.1	  402.7	 8414.0	...
5468789	  665.6	  402.8	 8418.0	...
5468790	  666.2	  402.9	 8414.0	...
5468791	  666.8	  403.6	 8410.0	...
5468792	  666.2	  404.4	 8410.0	...
5468793	  665.6	  405.1	 8410.0	...
5468794	  664.8	  405.0	 8409.0	...
5468795	  664.7	  404.9	 8409.0	...
5468796	  664.7	  404.7	 8410.0	...
5468797	  664.8	  404.0	 8413.0	...
5468798	  665.2	  403.4	 8415.0	...
5468799	  666.0	  403.0	 8417.0	...
5468800	  666.8	  403.1	 8418.0	...
5468801	  667.4	  403.2	 8418.0	...
5468802	  667.5	  403.7	 8421.0	...
5468803	  667.3	  404.2	 8423.0	...
5468804	  667.2	  404.6	 8422.0	...
5468805	  667.6	  404.4	 8418.0	...
5468806	  668.1	  403.8	 8415.0	...
5468807	  668.1	  403.4	 8415.0	...
5468808	  667.1	  403.0	 8416.0	...
5468809	  666.3	  402.9	 8416.0	...
5468810	  666.0	  403.3	 8416.0	...
5468811	  666.1	  404.0	 8420.0	...
5468812	  666.1	  404.8	 8425.0	...
5468813	  666.0	  405.2	 8429.0	...
5468814	  665.8	  404.8	 8427.0	...
5468815	  665.8	  404.3	 8423.0	...
5468816	  665.8	  403.8	 8421.0	...
5468817	  666.0	  403.9	 8423.0	...
5468818	  666.1	  403.8	 8425.0	...
5468819	  666.1	  403.7	 8424.0	...
5468820	  666.1	  403.5	 8424.0	...
5468821	  666.3	  403.9	 8423.0	...
5468822	  666.4	  404.3	 8423.0	...
5468823	  666.3	  404.4	 8422.0	...
5468824	  667.0	  404.0	 8420.0	...
5468825	  667.7	  403.6	 8416.0	...
5468826	  668.3	  403.6	 8413.0	...
5468827	  668.1	  403.6	 8410.0	...
5468828	  668.0	  404.1	 8410.0	...
5468829	  668.1	  404.6	 8410.0	...
5468830	  668.0	  404.8	 8410.0	...
5468831	  667.8	  403.4	 8413.0	...
5468832	  667.6	  402.1	 8416.0	...
5468833	  667.5	  401.3	 8417.0	...
5468834	  667.5	  401.8	 8417.0	...
5468835	  667.2	  402.4	 8417.0	...
5468836	  666.9	  402.8	 8417.0	...
5468837	  667.0	  403.1	 8419.0	...
5468838	  667.4	  403.2	 8420.0	...
5468839	  667.6	  403.6	 8420.0	...
5468840	  667.6	  404.0	 8419.0	...
5468841	  667.7	  404.4	 8419.0	...
5468842	  667.9	  404.4	 8418.0	...
5468843	  668.0	  404.1	 8417.0	...
5468844	  667.8	  404.0	 8416.0	...
5468845	  667.5	  404.1	 8415.0	...
5468846	  667.2	  404.0	 8416.0	...
5468847	  667.2	  403.5	 8416.0	...
5468848	  667.3	  403.0	 8417.0	...
5468849	  667.3	  402.8	 8418.0	...
5468850	  667.4	  402.8	 8420.0	...
5468851	  667.5	  402.5	 8422.0	...
5468852	  667.6	  402.3	 8420.0	...
5468853	  667.6	  402.8	 8414.0	...
5468854	  667.7	  403.5	 8409.0	...
5468855	  667.8	  404.1	 8415.0	...
5468856	  667.8	  403.8	 8423.0	...
5468857	  667.8	  402.7	 8431.0	...
5468858	  667.7	  401.8	 8428.0	...
5468859	  667.7	  401.3	 8427.0	...
5468860	  667.6	  401.7	 8425.0	...
5468861	  667.5	  402.1	 8423.0	...
5468862	  667.3	  402.2	 8419.0	...
5468863	  667.3	  402.2	 8414.0	...
5468864	  667.3	  402.2	 8416.0	...
5468865	  667.5	  402.1	 8418.0	...
5468866	  667.5	  402.0	 8419.0	...
5468867	  667.5	  402.0	 8418.0	...
5468868	  667.4	  402.4	 8417.0	...
5468869	  667.7	  402.7	 8419.0	...
5468870	  668.5	  402.8	 8420.0	...
5468871	  669.1	  402.2	 8418.0	...
5468872	  669.4	  401.5	 8416.0	...
5468873	  669.3	  401.1	 8413.0	...
5468874	  669.2	  401.0	 8413.0	...
5468875	  669.3	  401.1	 8413.0	...
5468876	  669.3	  401.2	 8412.0	...
5468877	  669.2	  401.2	 8411.0	...
5468878	  669.0	  401.3	 8410.0	...
5468879	  668.8	  401.3	 8409.0	...
5468880	  668.7	  401.4	 8408.0	...
5468881	  668.5	  401.3	 8407.0	...
5468882	  668.4	  401.2	 8407.0	...
5468883	  668.3	  401.2	 8409.0	...
5468884	  668.4	  401.3	 8410.0	...
5468885	  668.4	  401.5	 8410.0	...
5468886	  668.4	  401.4	 8410.0	...
5468887	  668.3	  401.1	 8412.0	...
5468888	  668.3	  400.8	 8414.0	...
5468889	  668.1	  400.7	 8415.0	...
5468890	  668.0	  400.7	 8418.0	...
5468891	  668.4	  400.5	 8422.0	...
5468892	  669.0	  400.2	 8427.0	...
5468893	  669.5	  399.7	 8427.0	...
5468894	  669.6	  399.3	 8427.0	...
5468895	  669.5	  399.1	 8428.0	...
5468896	  669.0	  399.1	 8428.0	...
5468897	  668.6	  399.2	 8422.0	...
5468898	  668.5	  399.2	 8417.0	...
5468899	  668.9	  399.2	 8416.0	...
5468900	  669.2	  399.2	 8421.0	...
5468901	  669.2	  399.1	 8426.0	...
5468902	  669.2	  399.3	 8425.0	...
5468903	  669.1	  399.7	 8421.0	...
5468904	  669.4	  400.0	 8418.0	...
5468905	  669.8	  400.1	 8416.0	...
5468906	  670.0	  400.0	 8416.0	...
5468907	  670.1	  400.2	 8417.0	...
5468908	  670.2	  400.5	 8418.0	...
5468909	  670.2	  400.7	 8416.0	...
5468910	  670.0	  400.5	 8412.0	...
5468911	  669.8	  400.1	 8414.0	...
5468912	  669.8	  399.6	 8419.0	...
5468913	  669.8	  399.0	 8425.0	...
5468914	  669.4	  398.4	 8427.0	...
5468915	  668.8	  397.6	 8429.0	...
5468916	  668.4	  397.3	 8428.0	...
5468917	  668.6	  397.8	 8427.0	...
5468918	  669.3	  398.7	 8421.0	...
5468919	  669.8	  399.6	 8417.0	...
5468920	  669.9	  399.7	 8414.0	...
5468921	  669.6	  399.6	 8415.0	...
5468922	  669.2	  399.5	 8416.0	...
5468923	  669.2	  399.5	 8417.0	...
5468924	  669.5	  399.4	 8416.0	...
5468925	  670.0	  399.7	 8418.0	...
5468926	  670.4	  400.0	 8420.0	...
5468927	  670.5	  400.4	 8420.0	...
5468928	  670.4	  400.5	 8418.0	...
5468929	  670.5	  400.5	 8416.0	...
5468930	  670.6	  400.4	 8416.0	...
5468931	  670.3	  400.4	 8413.0	...
5468932	  670.0	  400.6	 8410.0	...
5468933	  670.0	  400.7	 8406.0	...
5468934	  670.3	  399.9	 8408.0	...
5468935	  670.5	  399.1	 8410.0	...
5468936	  670.2	  399.0	 8413.0	...
5468937	  670.0	  399.8	 8415.0	...
5468938	  669.9	  400.6	 8417.0	...
5468939	  670.1	  400.6	 8418.0	...
5468940	  670.4	  400.5	 8419.0	...
5468941	  670.8	  400.5	 8418.0	...
5468942	  671.1	  399.7	 8418.0	...
5468943	  671.3	  398.9	 8418.0	...
5468944	  671.7	  399.2	 8418.0	...
5468945	  672.0	  400.3	 8418.0	...
5468946	  672.1	  400.4	 8418.0	...
5468947	  671.8	  398.9	 8419.0	...
5468948	  671.5	  397.3	 8419.0	...
5468949	  671.3	  396.7	 8418.0	...
5468950	  671.6	  396.6	 8417.0	...
5468951	  671.9	  397.5	 8416.0	...
5468952	  672.2	  398.5	 8418.0	...
5468953	  672.3	  399.3	 8419.0	...
5468954	  672.3	  399.1	 8420.0	...
5468955	  672.3	  399.1	 8421.0	...
5468956	  672.3	  400.1	 8424.0	...
5468957	  671.9	  401.1	 8425.0	...
5468958	  671.5	  401.7	 8428.0	...
5468959	  671.1	  401.6	 8430.0	...
EFIX R   5468782	5468959	178	  668.4	  401.6	   8417
SSACC R  5468960
5468960	  671.4	  401.4	 8431.0	...
5468961	  671.9	  401.2	 8431.0	...
5468962	  672.8	  400.9	 8431.0	...
5468963	  674.0	  400.7	 8432.0	...
5468964	  675.3	  401.2	 8435.0	...
5468965	  677.0	  401.7	 8438.0	...
5468966	  679.4	  402.2	 8437.0	...
MSG	5468967 0000 _ Number On
5468967	  684.3	  402.2	 8433.0	...
5468968	  690.8	  403.4	 8427.0	...
5468969	  699.3	  405.4	 8425.0	...
5468970	  708.4	  407.9	 8430.0	...
5468971	  718.4	  411.4	 8441.0	...
5468972	  729.5	  414.9	 8451.0	...
5468973	  740.8	  420.0	 8457.0	...
5468974	  752.6	  424.0	 8459.0	...
5468975	  763.9	  427.9	 8460.0	...
5468976	  774.4	  429.5	 8462.0	...
5468977	  783.3	  430.6	 8465.0	...
5468978	  792.2	  430.4	 8472.0	...
5468979	  800.3	  430.5	 8479.0	...
5468980	  808.1	  430.3	 8484.0	...
5468981	  813.5	  428.9	 8485.0	...
5468982	  817.1	  427.0	 8489.0	...
5468983	  820.0	  424.3	 8492.0	...
5468984	  821.9	  423.0	 8494.0	...
5468985	  824.4	  422.0	 8495.0	...
5468986	  826.2	  421.8	 8497.0	...
5468987	  829.2	  421.5	 8500.0	...
5468988	  832.7	  421.1	 8502.0	...
5468989	  837.1	  421.4	 8501.0	...
5468990	  841.5	  423.4	 8500.0	...
5468991	  844.9	  425.6	 8500.0	...
5468992	  847.8	  427.2	 8502.0	...
5468993	  849.8	  427.4	 8504.0	...
5468994	  851.5	  428.0	 8507.0	...
5468995	  852.0	  428.7	 8504.0	...
5468996	  852.0	  429.4	 8500.0	...
5468997	  851.9	  429.5	 8495.0	...
ESACC R  5468960	5468997	38	  671.4	  401.4	  851.9	  429.5	   3.86	    229
SFIX R   5468998
5468998	  851.4	  429.2	 8494.0	...
5468999	  850.6	  428.9	 8493.0	...
5469000	  848.8	  428.2	 8494.0	...
5469001	  847.2	  427.6	 8494.0	...
5469002	  845.7	  427.4	 8495.0	...
5469003	  843.3	  428.3	 8495.0	...
5469004	  841.2	  429.2	 8496.0	...
5469005	  839.1	  429.2	 8499.0	...
5469006	  838.7	  428.6	 8501.0	...
5469007	  838.6	  428.1	 8504.0	...
5469008	  838.7	  428.4	 8502.0	...
5469009	  839.1	  428.8	 8496.0	...
5469010	  839.5	  429.2	 8491.0	...
5469011	  840.6	  429.1	 8488.0	...
5469012	  841.6	  429.3	 8489.0	...
5469013	  842.3	  429.5	 8489.0	...
5469014	  842.2	  429.0	 8486.0	...
5469015	  843.4	  428.1	 8483.0	...
5469016	  844.9	  427.6	 8478.0	...
5469017	  846.8	  428.7	 8475.0	...
5469018	  847.5	  430.0	 8473.0	...
5469019	  847.9	  430.8	 8470.0	...
5469020	  848.0	  431.0	 8470.0	...
5469021	  848.2	  431.4	 8471.0	...
5469022	  848.4	  431.8	 8474.0	...
5469023	  848.5	  432.1	 8472.0	...
5469024	  848.3	  432.1	 8468.0	...
5469025	  848.1	  432.5	 8465.0	...
5469026	  848.1	  433.5	 8464.0	...
5469027	  848.3	  434.6	 8465.0	...
5469028	  848.5	  435.2	 8466.0	...
5469029	  848.5	  435.3	 8467.0	...
5469030	  848.4	  435.4	 8465.0	...
5469031	  848.4	  435.4	 8463.0	...
5469032	  848.4	  435.2	 8461.0	...
5469033	  848.4	  434.8	 8461.0	...
5469034	  848.3	  434.5	 8461.0	...
5469035	  848.5	  435.7	 8460.0	...
5469036	  848.6	  436.9	 8458.0	...
5469037	  848.8	  437.9	 8457.0	...
5469038	  848.8	  437.5	 8458.0	...
5469039	  848.6	  437.1	 8459.0	...
5469040	  848.3	  436.9	 8459.0	...
5469041	  848.7	  436.8	 8460.0	...
5469042	  849.2	  436.9	 8462.0	...
5469043	  849.6	  437.0	 8464.0	...
5469044	  849.4	  437.4	 8463.0	...
5469045	  849.4	  437.5	 8463.0	...
5469046	  849.6	  437.6	 8463.0	...
5469047	  849.9	  437.6	 8464.0	...
5469048	  850.0	  437.7	 8465.0	...
5469049	  850.0	  437.9	 8468.0	...
5469050	  850.1	  438.0	 8470.0	...
5469051	  850.1	  438.0	 8471.0	...
5469052	  850.2	  438.3	 8471.0	...
5469053	  850.6	  438.5	 8470.0	...
5469054	  851.0	  438.9	 8466.0	...
5469055	  851.4	  438.8	 8462.0	...
5469056	  851.1	  438.8	 8463.0	...
5469057	  850.9	  438.3	 8467.0	...
5469058	  850.7	  437.5	 8470.0	...
5469059	  850.4	  436.4	 8471.0	...
5469060	  849.9	  435.7	 8471.0	...
5469061	  849.5	  436.5	 8471.0	...
5469062	  849.4	  437.5	 8468.0	...
5469063	  849.2	  437.8	 8465.0	...
5469064	  849.4	  437.1	 8466.0	...
5469065	  849.6	  436.7	 8470.0	...
5469066	  849.8	  436.8	 8474.0	...
5469067	  849.8	  437.0	 8474.0	...
5469068	  849.8	  437.0	 8475.0	...
5469069	  849.9	  437.1	 8476.0	...
5469070	  850.2	  438.0	 8476.0	...
5469071	  850.4	  438.9	 8475.0	...
5469072	  850.3	  438.7	 8475.0	...
5469073	  850.2	  437.9	 8476.0	...
5469074	  850.0	  437.1	 8475.0	...
5469075	  849.6	  436.5	 8474.0	...
5469076	  849.2	  435.9	 8475.0	...
5469077	  848.8	  435.4	 8477.0	...
5469078	  848.8	  435.6	 8474.0	...
5469079	  848.8	  435.7	 8468.0	...
5469080	  848.9	  435.8	 8462.0	...
5469081	  849.0	  435.7	 8462.0	...
5469082	  848.6	  435.8	 8462.0	...
5469083	  848.1	  435.9	 8466.0	...
5469084	  847.7	  436.1	 8470.0	...
5469085	  847.7	  436.3	 8473.0	...
5469086	  848.0	  436.8	 8472.0	...
5469087	  848.4	  437.1	 8471.0	...
5469088	  848.7	  436.5	 8470.0	...
5469089	  848.8	  435.5	 8468.0	...
5469090	  848.8	  434.6	 8468.0	...
5469091	  848.9	  434.5	 8469.0	...
5469092	  848.7	  434.7	 8469.0	...
5469093	  848.4	  435.0	 8467.0	...
5469094	  848.3	  435.8	 8464.0	...
5469095	  848.6	  436.4	 8463.0	...
5469096	  848.8	  437.0	 8464.0	...
5469097	  848.1	  437.3	 8464.0	...
5469098	  847.5	  437.3	 8470.0	...
5469099	  846.8	  436.9	 8477.0	...
5469100	  846.7	  436.7	 8477.0	...
5469101	  846.4	  436.9	 8471.0	...
5469102	  846.3	  437.3	 8465.0	...
5469103	  846.1	  437.4	 8465.0	...
5469104	  845.8	  437.2	 8464.0	...
5469105	  845.5	  436.5	 8463.0	...
5469106	  845.7	  435.8	 8462.0	...
5469107	  846.0	  435.3	 8461.0	...
5469108	  846.4	  435.3	 8460.0	...
5469109	  846.4	  435.4	 8460.0	...
5469110	  846.7	  435.4	 8464.0	...
5469111	  847.0	  435.7	 8469.0	...
5469112	  847.4	  436.2	 8471.0	...
5469113	  847.5	  436.7	 8467.0	...
5469114	  847.6	  436.9	 8463.0	...
5469115	  847.4	  436.5	 8465.0	...
5469116	  847.3	  436.3	 8469.0	...
5469117	  847.1	  436.0	 8472.0	...
5469118	  847.0	  435.7	 8471.0	...
5469119	  847.2	  435.4	 8469.0	...
5469120	  847.4	  435.5	 8469.0	...
5469121	  847.1	  435.9	 8469.0	...
5469122	  846.2	  435.4	 8477.0	...
5469123	  845.2	  434.4	 8484.0	...
5469124	  844.8	  433.3	 8488.0	...
5469125	  845.3	  433.3	 8484.0	...
5469126	  845.7	  433.4	 8479.0	...
5469127	  845.9	  433.6	 8478.0	...
5469128	  845.8	  433.8	 8477.0	...
5469129	  845.6	  433.8	 8478.0	...
5469130	  845.6	  434.0	 8479.0	...
5469131	  845.6	  434.2	 8479.0	...
5469132	  845.4	  434.4	 8480.0	...
5469133	  845.3	  434.6	 8480.0	...
5469134	  845.0	  434.8	 8480.0	...
5469135	  844.3	  434.5	 8481.0	...
5469136	  843.6	  434.1	 8479.0	...
5469137	  843.5	  433.7	 8478.0	...
5469138	  843.6	  433.7	 8476.0	...
5469139	  843.7	  434.3	 8477.0	...
5469140	  843.4	  434.7	 8477.0	...
5469141	  843.2	  435.0	 8478.0	...
EFIX R   5468998	5469141	144	  847.3	  434.8	   8473
SSACC R  5469142
5469142	  842.4	  434.1	 8482.0	...
5469143	  840.8	  433.4	 8486.0	...
5469144	  839.4	  434.0	 8488.0	...
5469145	  837.0	  436.4	 8481.0	...
5469146	  834.8	  438.5	 8474.0	...
5469147	  830.4	  439.8	 8469.0	...
5469148	  825.7	  440.2	 8475.0	...
5469149	  819.8	  441.6	 8480.0	...
5469150	  814.6	  444.1	 8485.0	...
5469151	  808.3	  446.5	 8485.0	...
5469152	  802.5	  449.0	 8484.0	...
5469153	  797.2	  450.5	 8484.0	...
5469154	  794.0	  452.8	 8485.0	...
5469155	  791.1	  454.4	 8486.0	...
5469156	  788.8	  456.8	 8487.0	...
5469157	  787.3	  458.0	 8487.0	...
5469158	  786.9	  459.0	 8486.0	...
5469159	  787.0	  459.4	 8485.0	...
5469160	  787.5	  459.8	 8484.0	...
ESACC R  5469142	5469160	19	  842.4	  434.1	  787.5	  459.8	   1.28	    111
SFIX R   5469161
5469161	  788.9	  459.9	 8483.0	...
5469162	  790.7	  459.5	 8485.0	...
5469163	  793.1	  458.9	 8487.0	...
5469164	  794.7	  458.5	 8487.0	...
5469165	  795.6	  457.1	 8485.0	...
5469166	  795.7	  455.5	 8483.0	...
5469167	  796.2	  453.8	 8483.0	...
5469168	  796.8	  452.9	 8483.0	...
5469169	  797.3	  452.0	 8482.0	...
5469170	  797.2	  451.3	 8479.0	...
5469171	  797.1	  451.0	 8475.0	...
5469172	  797.1	  450.9	 8473.0	...
5469173	  797.0	  450.8	 8476.0	...
5469174	  796.8	  450.7	 8479.0	...
5469175	  796.6	  449.8	 8485.0	...
5469176	  795.9	  448.5	 8488.0	...
5469177	  795.3	  447.3	 8494.0	...
5469178	  794.9	  447.3	 8497.0	...
5469179	  794.5	  447.5	 8501.0	...
5469180	  794.0	  447.7	 8501.0	...
5469181	  793.4	  447.7	 8501.0	...
5469182	  793.3	  447.7	 8501.0	...
5469183	  793.3	  448.1	 8500.0	...
5469184	  793.3	  448.5	 8497.0	...
5469185	  793.3	  449.0	 8495.0	...
5469186	  793.6	  449.5	 8495.0	...
5469187	  793.9	  450.3	 8496.0	...
5469188	  794.0	  451.0	 8496.0	...
5469189	  794.0	  451.3	 8494.0	...
5469190	  794.0	  451.3	 8490.0	...
5469191	  794.1	  451.1	 8484.0	...
5469192	  794.1	  450.9	 8479.0	...
5469193	  794.1	  451.0	 8477.0	...
5469194	  794.2	  451.1	 8482.0	...
5469195	  794.2	  451.2	 8488.0	...
5469196	  794.3	  451.1	 8493.0	...
5469197	  794.3	  451.1	 8494.0	...
5469198	  794.0	  451.1	 8493.0	...
5469199	  793.7	  451.2	 8491.0	...
5469200	  793.6	  451.3	 8489.0	...
5469201	  793.7	  451.3	 8489.0	...
5469202	  793.7	  451.3	 8489.0	...
5469203	  793.5	  451.1	 8490.0	...
5469204	  793.5	  450.8	 8492.0	...
5469205	  793.7	  450.4	 8494.0	...
5469206	  794.0	  450.6	 8492.0	...
5469207	  793.8	  451.0	 8489.0	...
5469208	  793.6	  451.4	 8485.0	...
5469209	  793.4	  451.5	 8484.0	...
5469210	  793.5	  451.6	 8484.0	...
5469211	  793.7	  451.6	 8484.0	...
5469212	  793.9	  451.4	 8486.0	...
5469213	  794.3	  451.3	 8487.0	...
5469214	  794.5	  451.2	 8487.0	...
5469215	  794.7	  451.2	 8487.0	...
5469216	  794.7	  450.6	 8492.0	...
5469217	  794.9	  450.0	 8496.0	...
5469218	  795.0	  450.6	 8496.0	...
5469219	  794.8	  451.9	 8491.0	...
5469220	  794.5	  453.1	 8487.0	...
5469221	  794.0	  452.9	 8486.0	...
5469222	  793.9	  452.6	 8486.0	...
5469223	  793.8	  452.4	 8484.0	...
5469224	  793.8	  452.3	 8481.0	...
5469225	  793.7	  452.2	 8478.0	...
5469226	  793.5	  452.1	 8478.0	...
5469227	  793.4	  452.0	 8479.0	...
5469228	  793.3	  451.5	 8479.0	...
5469229	  793.2	  451.1	 8478.0	...
5469230	  793.3	  450.2	 8477.0	...
5469231	  793.5	  449.8	 8476.0	...
5469232	  793.7	  449.5	 8477.0	...
5469233	  793.6	  449.6	 8478.0	...
5469234	  793.6	  449.7	 8480.0	...
5469235	  793.7	  449.9	 8480.0	...
5469236	  793.5	  450.2	 8480.0	...
5469237	  793.4	  450.5	 8482.0	...
5469238	  793.2	  450.7	 8484.0	...
5469239	  793.3	  450.4	 8487.0	...
5469240	  793.4	  450.0	 8488.0	...
5469241	  793.6	  449.6	 8487.0	...
5469242	  793.7	  449.6	 8481.0	...
5469243	  793.6	  449.6	 8475.0	...
5469244	  793.2	  449.5	 8475.0	...
5469245	  792.8	  449.3	 8478.0	...
5469246	  792.2	  449.1	 8481.0	...
5469247	  792.1	  449.0	 8481.0	...
5469248	  792.2	  449.0	 8486.0	...
5469249	  792.6	  449.3	 8491.0	...
5469250	  793.0	  449.6	 8498.0	...
5469251	  793.2	  450.0	 8499.0	...
5469252	  793.6	  450.2	 8497.0	...
5469253	  793.7	  449.7	 8493.0	...
5469254	  793.8	  449.2	 8489.0	...
5469255	  793.8	  448.4	 8489.0	...
5469256	  793.3	  448.0	 8489.0	...
5469257	  793.0	  448.6	 8487.0	...
5469258	  792.7	  449.6	 8485.0	...
5469259	  792.9	  450.5	 8484.0	...
5469260	  792.8	  450.6	 8485.0	...
5469261	  792.8	  450.7	 8488.0	...
5469262	  792.7	  450.9	 8489.0	...
5469263	  792.6	  451.1	 8490.0	...
5469264	  792.4	  450.9	 8489.0	...
5469265	  792.1	  450.6	 8495.0	...
5469266	  791.8	  450.2	 8500.0	...
5469267	  791.6	  450.1	 8505.0	...
5469268	  791.4	  450.1	 8504.0	...
5469269	  791.7	  450.1	 8504.0	...
5469270	  792.2	  450.0	 8504.0	...
MSG	5469271 0000 _ Number Off
5469271	  792.7	  449.7	 8504.0	...
5469272	  793.1	  449.5	 8504.0	...
5469273	  793.1	  449.4	 8504.0	...
5469274	  792.6	  448.5	 8504.0	...
5469275	  792.1	  447.8	 8506.0	...
5469276	  791.8	  447.2	 8507.0	...
5469277	  792.0	  447.3	 8508.0	...
5469278	  792.2	  447.8	 8509.0	...
5469279	  792.2	  448.7	 8507.0	...
5469280	  792.3	  449.5	 8504.0	...
5469281	  792.4	  449.8	 8502.0	...
5469282	  792.4	  449.6	 8503.0	...
5469283	  792.4	  449.7	 8506.0	...
5469284	  792.3	  450.0	 8510.0	...
5469285	  792.2	  450.0	 8512.0	...
5469286	  792.1	  449.8	 8514.0	...
5469287	  792.1	  449.3	 8510.0	...
5469288	  792.3	  448.6	 8506.0	...
5469289	  792.4	  448.0	 8502.0	...
5469290	  792.5	  448.0	 8502.0	...
5469291	  792.7	  448.4	 8504.0	...
5469292	  793.0	  448.8	 8507.0	...
5469293	  792.8	  448.8	 8507.0	...
5469294	  792.4	  448.9	 8505.0	...
5469295	  791.9	  448.8	 8505.0	...
5469296	  792.0	  448.7	 8506.0	...
5469297	  792.0	  448.5	 8508.0	...
5469298	  792.1	  448.2	 8507.0	...
5469299	  791.9	  448.0	 8506.0	...
5469300	  791.7	  447.8	 8511.0	...
5469301	  791.6	  447.8	 8517.0	...
5469302	  791.9	  448.1	 8521.0	...
5469303	  792.1	  448.5	 8519.0	...
5469304	  792.3	  448.8	 8516.0	...
5469305	  792.2	  448.8	 8516.0	...
5469306	  792.1	  448.0	 8520.0	...
5469307	  792.0	  447.2	 8524.0	...
5469308	  792.0	  446.6	 8530.0	...
5469309	  792.1	  446.9	 8531.0	...
5469310	  792.2	  447.7	 8527.0	...
5469311	  792.2	  448.4	 8522.0	...
5469312	  792.1	  448.8	 8521.0	...
5469313	  792.0	  448.6	 8524.0	...
5469314	  791.9	  448.4	 8527.0	...
5469315	  791.8	  448.4	 8530.0	...
5469316	  791.8	  448.2	 8532.0	...
5469317	  791.8	  448.1	 8535.0	...
5469318	  791.7	  448.0	 8534.0	...
5469319	  791.6	  448.1	 8533.0	...
5469320	  791.5	  448.2	 8532.0	...
5469321	  791.5	  448.9	 8532.0	...
5469322	  791.7	  449.4	 8531.0	...
5469323	  791.8	  449.4	 8534.0	...
5469324	  791.9	  448.6	 8538.0	...
5469325	  791.9	  447.8	 8539.0	...
5469326	  791.8	  447.7	 8537.0	...
5469327	  791.6	  448.0	 8534.0	...
5469328	  791.8	  448.4	 8532.0	...
5469329	  792.1	  448.6	 8530.0	...
5469330	  792.4	  448.8	 8528.0	...
5469331	  792.4	  448.8	 8525.0	...
5469332	  792.5	  448.8	 8524.0	...
5469333	  792.8	  448.7	 8524.0	...
5469334	  792.9	  448.8	 8525.0	...
5469335	  792.8	  448.9	 8526.0	...
5469336	  792.7	  448.9	 8527.0	...
5469337	  792.8	  448.8	 8528.0	...
5469338	  792.8	  448.5	 8527.0	...
5469339	  793.1	  448.2	 8528.0	...
5469340	  793.3	  447.7	 8528.0	...
5469341	  793.0	  447.5	 8528.0	...
5469342	  792.4	  447.4	 8528.0	...
5469343	  792.1	  447.5	 8527.0	...
5469344	  792.2	  447.7	 8526.0	...
5469345	  792.4	  448.1	 8526.0	...
5469346	  792.5	  448.3	 8528.0	...
5469347	  792.9	  448.4	 8530.0	...
5469348	  793.4	  448.2	 8527.0	...
5469349	  793.2	  448.0	 8522.0	...
5469350	  792.9	  447.9	 8522.0	...
5469351	  792.6	  447.8	 8530.0	...
5469352	  792.9	  447.7	 8538.0	...
5469353	  793.1	  447.6	 8542.0	...
5469354	  793.3	  447.6	 8544.0	...
5469355	  793.0	  447.6	 8546.0	...
5469356	  792.4	  447.6	 8548.0	...
5469357	  791.8	  447.5	 8545.0	...
5469358	  791.8	  447.2	 8540.0	...
5469359	  791.8	  446.9	 8536.0	...
5469360	  791.7	  446.8	 8538.0	...
5469361	  791.5	  446.8	 8540.0	...
5469362	  791.3	  446.8	 8542.0	...
5469363	  791.2	  446.7	 8542.0	...
5469364	  791.3	  446.6	 8542.0	...
5469365	  791.4	  446.5	 8542.0	...
5469366	  791.7	  446.5	 8542.0	...
5469367	  791.9	  446.4	 8542.0	...
5469368	  792.1	  446.1	 8542.0	...
5469369	  792.3	  446.0	 8542.0	...
5469370	  792.4	  446.7	 8542.0	...
5469371	  792.8	  447.4	 8542.0	...
5469372	  793.2	  448.1	 8542.0	...
5469373	  793.4	  448.0	 8540.0	...
5469374	  793.1	  447.8	 8539.0	...
5469375	  792.7	  447.6	 8537.0	...
5469376	  792.2	  447.4	 8537.0	...
5469377	  791.7	  446.9	 8537.0	...
5469378	  792.0	  446.5	 8538.0	...
5469379	  792.4	  446.1	 8539.0	...
5469380	  792.9	  446.0	 8541.0	...
5469381	  793.0	  446.1	 8540.0	...
5469382	  792.9	  446.1	 8539.0	...
5469383	  792.7	  446.2	 8537.0	...
5469384	  792.7	  446.2	 8538.0	...
5469385	  792.9	  446.3	 8541.0	...
5469386	  793.0	  446.4	 8544.0	...
5469387	  793.0	  446.4	 8548.0	...
5469388	  792.8	  446.4	 8548.0	...
5469389	  792.7	  446.4	 8543.0	...
5469390	  792.7	  446.5	 8536.0	...
5469391	  792.6	  446.4	 8529.0	...
5469392	  792.5	  446.3	 8531.0	...
5469393	  792.4	  446.1	 8535.0	...
5469394	  792.4	  446.1	 8539.0	...
5469395	  792.5	  446.1	 8539.0	...
5469396	  792.6	  446.1	 8539.0	...
5469397	  792.7	  446.1	 8538.0	...
5469398	  792.7	  446.2	 8538.0	...
5469399	  792.7	  446.3	 8539.0	...
5469400	  792.6	  446.3	 8541.0	...
5469401	  792.5	  445.9	 8543.0	...
5469402	  792.4	  444.9	 8545.0	...
5469403	  791.9	  444.2	 8546.0	...
5469404	  791.6	  443.8	 8546.0	...
5469405	  791.4	  444.2	 8546.0	...
5469406	  791.7	  444.5	 8547.0	...
5469407	  791.9	  444.7	 8548.0	...
5469408	  791.9	  444.7	 8550.0	...
5469409	  791.8	  444.7	 8551.0	...
5469410	  791.6	  444.7	 8553.0	...
5469411	  791.4	  444.7	 8554.0	...
5469412	  791.4	  444.7	 8555.0	...
5469413	  791.5	  444.8	 8554.0	...
5469414	  791.5	  444.8	 8553.0	...
5469415	  791.6	  444.5	 8550.0	...
5469416	  791.8	  444.2	 8547.0	...
5469417	  792.1	  444.0	 8545.0	...
5469418	  792.5	  444.1	 8545.0	...
5469419	  792.8	  444.2	 8545.0	...
5469420	  792.8	  444.1	 8547.0	...
5469421	  792.8	  444.1	 8549.0	...
5469422	  792.8	  444.4	 8550.0	...
5469423	  792.6	  444.7	 8550.0	...
5469424	  792.4	  445.0	 8550.0	...
5469425	  792.1	  445.0	 8550.0	...
5469426	  792.1	  445.0	 8550.0	...
5469427	  792.0	  444.9	 8552.0	...
5469428	  791.9	  444.5	 8554.0	...
5469429	  791.9	  444.2	 8557.0	...
5469430	  792.1	  444.0	 8558.0	...
5469431	  792.2	  444.1	 8557.0	...
5469432	  792.3	  443.9	 8557.0	...
5469433	  792.4	  443.4	 8557.0	...
5469434	  792.4	  442.9	 8552.0	...
5469435	  792.3	  442.6	 8546.0	...
5469436	  792.1	  442.1	 8544.0	...
5469437	  791.8	  441.7	 8547.0	...
5469438	  791.4	  441.1	 8550.0	...
5469439	  791.2	  440.9	 8549.0	...
5469440	  791.4	  441.1	 8547.0	...
5469441	  791.8	  441.5	 8545.0	...
5469442	  791.7	  441.8	 8544.0	...
5469443	  791.3	  441.6	 8548.0	...
5469444	  790.7	  441.4	 8553.0	...
5469445	  790.4	  441.4	 8554.0	...
5469446	  790.2	  441.3	 8550.0	...
5469447	  790.0	  441.1	 8549.0	...
5469448	  789.8	  440.9	 8551.0	...
5469449	  789.8	  440.8	 8555.0	...
5469450	  789.9	  440.7	 8556.0	...
5469451	  790.1	  441.0	 8554.0	...
5469452	  790.4	  441.4	 8552.0	...
5469453	  790.4	  441.5	 8551.0	...
5469454	  790.3	  441.2	 8553.0	...
5469455	  790.2	  441.0	 8555.0	...
5469456	  790.3	  441.2	 8557.0	...
5469457	  790.7	  441.6	 8557.0	...
5469458	  791.0	  441.8	 8557.0	...
5469459	  791.2	  442.0	 8554.0	...
5469460	  790.9	  441.8	 8550.0	...
5469461	  790.6	  441.1	 8545.0	...
5469462	  790.3	  440.2	 8544.0	...
5469463	  790.1	  439.5	 8542.0	...
5469464	  790.1	  439.7	 8541.0	...
5469465	  790.1	  440.2	 8542.0	...
5469466	  790.2	  440.7	 8544.0	...
5469467	  789.9	  440.7	 8546.0	...
5469468	  789.5	  440.1	 8546.0	...
5469469	  789.1	  439.5	 8545.0	...
5469470	  789.4	  439.3	 8545.0	...
5469471	  789.9	  439.6	 8545.0	...
5469472	  790.5	  440.0	 8548.0	...
5469473	  790.7	  439.8	 8552.0	...
5469474	  790.6	  439.6	 8555.0	...
5469475	  790.3	  439.5	 8554.0	...
5469476	  790.0	  439.4	 8552.0	...
5469477	  790.0	  439.3	 8551.0	...
5469478	  790.0	  439.5	 8551.0	...
5469479	  790.2	  439.9	 8552.0	...
5469480	  790.3	  439.5	 8554.0	...
5469481	  790.0	  438.8	 8556.0	...
MSG	5469482 0000 _ Number On
5469482	  789.8	  438.1	 8557.0	...
5469483	  789.9	  438.1	 8557.0	...
5469484	  790.1	  437.7	 8559.0	...
5469485	  790.2	  437.3	 8562.0	...
5469486	  790.1	  437.0	 8565.0	...
5469487	  790.3	  437.6	 8556.0	...
5469488	  790.4	  438.3	 8546.0	...
5469489	  790.4	  438.9	 8544.0	...
5469490	  790.1	  438.8	 8553.0	...
5469491	  790.0	  438.7	 8560.0	...
5469492	  790.0	  438.5	 8558.0	...
5469493	  790.2	  438.6	 8557.0	...
5469494	  790.1	  438.7	 8558.0	...
5469495	  789.8	  438.6	 8560.0	...
5469496	  789.6	  438.3	 8562.0	...
5469497	  789.3	  438.0	 8560.0	...
5469498	  789.3	  438.0	 8556.0	...
5469499	  789.3	  438.2	 8554.0	...
5469500	  789.4	  438.3	 8555.0	...
5469501	  789.5	  438.3	 8557.0	...
5469502	  789.3	  438.3	 8558.0	...
5469503	  789.0	  437.8	 8559.0	...
5469504	  788.9	  437.4	 8561.0	...
5469505	  789.1	  436.9	 8562.0	...
5469506	  789.3	  437.1	 8563.0	...
5469507	  789.4	  437.5	 8562.0	...
5469508	  789.5	  438.0	 8560.0	...
5469509	  789.6	  438.2	 8561.0	...
5469510	  789.7	  438.2	 8563.0	...
5469511	  789.7	  437.9	 8566.0	...
5469512	  789.5	  437.6	 8562.0	...
5469513	  789.3	  437.4	 8558.0	...
5469514	  789.2	  437.6	 8554.0	...
5469515	  789.4	  437.6	 8554.0	...
5469516	  789.9	  437.4	 8553.0	...
5469517	  790.2	  437.1	 8556.0	...
5469518	  790.4	  436.9	 8563.0	...
5469519	  790.4	  436.7	 8569.0	...
5469520	  790.4	  436.5	 8570.0	...
5469521	  790.5	  436.2	 8569.0	...
5469522	  790.7	  436.2	 8567.0	...
5469523	  790.8	  436.5	 8566.0	...
5469524	  790.8	  436.8	 8562.0	...
5469525	  790.7	  436.8	 8558.0	...
5469526	  790.7	  436.9	 8555.0	...
5469527	  790.7	  437.4	 8556.0	...
5469528	  790.3	  437.9	 8557.0	...
5469529	  789.8	  437.7	 8557.0	...
5469530	  789.2	  437.0	 8560.0	...
5469531	  789.1	  436.2	 8562.0	...
5469532	  789.1	  436.2	 8561.0	...
5469533	  789.2	  436.2	 8558.0	...
5469534	  789.2	  436.1	 8558.0	...
5469535	  789.4	  435.9	 8569.0	...
5469536	  789.5	  435.7	 8579.0	...
5469537	  789.6	  435.6	 8587.0	...
5469538	  789.5	  435.4	 8587.0	...
5469539	  789.6	  435.4	 8587.0	...
5469540	  790.0	  435.7	 8587.0	...
5469541	  790.2	  435.9	 8582.0	...
5469542	  789.9	  436.0	 8577.0	...
5469543	  789.6	  435.7	 8573.0	...
5469544	  789.5	  435.5	 8573.0	...
5469545	  789.5	  435.3	 8573.0	...
5469546	  789.2	  435.2	 8573.0	...
5469547	  788.9	  435.3	 8580.0	...
5469548	  788.5	  435.4	 8587.0	...
5469549	  788.5	  435.8	 8594.0	...
5469550	  788.5	  436.0	 8589.0	...
5469551	  788.7	  436.0	 8584.0	...
5469552	  788.7	  435.3	 8584.0	...
5469553	  788.4	  434.6	 8588.0	...
5469554	  788.0	  434.7	 8592.0	...
5469555	  787.7	  435.1	 8592.0	...
5469556	  787.8	  435.6	 8591.0	...
5469557	  787.8	  435.6	 8591.0	...
5469558	  788.0	  435.8	 8594.0	...
5469559	  788.1	  436.0	 8598.0	...
5469560	  788.1	  435.2	 8601.0	...
5469561	  788.0	  434.3	 8599.0	...
5469562	  788.1	  433.4	 8598.0	...
5469563	  788.3	  433.5	 8598.0	...
5469564	  788.2	  433.8	 8600.0	...
5469565	  787.9	  434.1	 8601.0	...
5469566	  787.6	  434.4	 8599.0	...
5469567	  787.4	  434.5	 8597.0	...
5469568	  787.2	  434.6	 8596.0	...
5469569	  787.5	  434.7	 8596.0	...
5469570	  787.9	  434.7	 8598.0	...
5469571	  788.4	  434.8	 8600.0	...
5469572	  788.3	  434.8	 8604.0	...
5469573	  788.4	  434.8	 8605.0	...
5469574	  788.6	  434.8	 8606.0	...
5469575	  788.5	  434.6	 8604.0	...
5469576	  788.4	  434.4	 8605.0	...
5469577	  788.3	  434.4	 8608.0	...
5469578	  788.3	  434.6	 8611.0	...
5469579	  788.1	  434.9	 8612.0	...
5469580	  787.9	  435.0	 8612.0	...
5469581	  787.9	  435.0	 8611.0	...
5469582	  788.0	  434.9	 8609.0	...
5469583	  788.0	  434.8	 8608.0	...
5469584	  787.4	  434.6	 8606.0	...
5469585	  786.7	  434.5	 8607.0	...
5469586	  786.4	  434.3	 8609.0	...
5469587	  786.8	  434.1	 8610.0	...
5469588	  787.2	  433.9	 8611.0	...
5469589	  787.0	  433.8	 8616.0	...
5469590	  786.8	  434.2	 8620.0	...
5469591	  786.6	  434.5	 8623.0	...
5469592	  786.6	  434.7	 8620.0	...
5469593	  786.5	  434.2	 8618.0	...
5469594	  786.4	  433.7	 8619.0	...
5469595	  786.6	  433.6	 8620.0	...
5469596	  786.8	  434.0	 8619.0	...
5469597	  786.6	  434.5	 8618.0	...
5469598	  786.3	  434.6	 8615.0	...
5469599	  786.3	  434.8	 8615.0	...
5469600	  786.6	  434.7	 8615.0	...
5469601	  786.8	  434.6	 8616.0	...
5469602	  786.6	  434.4	 8619.0	...
5469603	  786.3	  434.3	 8622.0	...
5469604	  786.2	  434.3	 8624.0	...
5469605	  786.1	  434.2	 8622.0	...
5469606	  786.1	  434.7	 8619.0	...
5469607	  786.1	  435.1	 8619.0	...
5469608	  786.3	  435.3	 8622.0	...
5469609	  786.5	  434.9	 8626.0	...
5469610	  786.7	  434.6	 8626.0	...
5469611	  786.8	  434.4	 8626.0	...
5469612	  786.8	  434.5	 8626.0	...
5469613	  786.8	  434.4	 8625.0	...
5469614	  786.7	  434.3	 8625.0	...
5469615	  786.3	  434.3	 8626.0	...
5469616	  785.8	  434.0	 8628.0	...
5469617	  785.3	  433.6	 8629.0	...
5469618	  785.1	  433.7	 8628.0	...
5469619	  785.2	  434.1	 8627.0	...
5469620	  785.2	  434.1	 8627.0	...
5469621	  784.9	  433.7	 8626.0	...
5469622	  784.7	  433.4	 8628.0	...
5469623	  784.4	  433.3	 8632.0	...
5469624	  784.3	  433.2	 8636.0	...
5469625	  784.4	  433.1	 8637.0	...
5469626	  784.7	  433.0	 8636.0	...
5469627	  785.1	  432.8	 8638.0	...
5469628	  785.2	  432.6	 8641.0	...
5469629	  785.1	  432.5	 8644.0	...
5469630	  785.0	  432.5	 8646.0	...
5469631	  785.0	  432.7	 8647.0	...
5469632	  784.6	  433.0	 8648.0	...
5469633	  784.1	  433.1	 8648.0	...
5469634	  783.7	  433.1	 8648.0	...
5469635	  783.6	  433.1	 8644.0	...
5469636	  783.6	  433.2	 8640.0	...
5469637	  783.6	  433.3	 8642.0	...
5469638	  783.7	  433.4	 8648.0	...
5469639	  783.8	  433.4	 8653.0	...
5469640	  783.9	  433.4	 8653.0	...
5469641	  783.9	  433.4	 8651.0	...
5469642	  783.8	  432.8	 8648.0	...
5469643	  783.6	  432.1	 8646.0	...
5469644	  783.1	  431.4	 8643.0	...
5469645	  782.8	  431.3	 8641.0	...
5469646	  782.6	  431.3	 8638.0	...
5469647	  782.6	  431.4	 8638.0	...
5469648	  782.6	  431.6	 8641.0	...
5469649	  782.5	  431.6	 8645.0	...
5469650	  782.6	  431.5	 8651.0	...
5469651	  782.6	  431.2	 8655.0	...
5469652	  782.6	  431.0	 8657.0	...
5469653	  783.0	  431.4	 8657.0	...
5469654	  783.3	  431.9	 8653.0	...
5469655	  783.2	  431.9	 8648.0	...
5469656	  782.8	  431.3	 8645.0	...
5469657	  782.5	  430.8	 8646.0	...
5469658	  782.2	  430.7	 8647.0	...
5469659	  782.0	  430.6	 8647.0	...
5469660	  781.6	  430.3	 8649.0	...
5469661	  781.4	  430.3	 8651.0	...
5469662	  781.2	  430.2	 8653.0	...
5469663	  781.3	  430.2	 8655.0	...
5469664	  781.4	  430.2	 8657.0	...
5469665	  781.5	  430.4	 8660.0	...
5469666	  781.6	  431.0	 8661.0	...
5469667	  781.8	  431.6	 8661.0	...
5469668	  781.9	  432.0	 8661.0	...
5469669	  782.1	  431.9	 8661.0	...
5469670	  782.2	  431.7	 8662.0	...
5469671	  782.2	  431.7	 8663.0	...
5469672	  782.0	  431.8	 8661.0	...
5469673	  781.9	  432.2	 8658.0	...
5469674	  781.7	  432.5	 8656.0	...
5469675	  781.5	  432.8	 8656.0	...
5469676	  781.5	  432.9	 8657.0	...
5469677	  781.6	  432.6	 8660.0	...
5469678	  781.7	  432.2	 8666.0	...
5469679	  781.6	  431.7	 8670.0	...
5469680	  781.6	  431.6	 8670.0	...
5469681	  781.7	  432.0	 8668.0	...
5469682	  781.8	  432.4	 8667.0	...
5469683	  781.8	  432.2	 8666.0	...
5469684	  781.9	  431.5	 8665.0	...
5469685	  781.9	  431.4	 8663.0	...
5469686	  782.0	  431.9	 8663.0	...
5469687	  781.9	  432.4	 8664.0	...
5469688	  781.9	  432.4	 8667.0	...
5469689	  781.8	  431.9	 8668.0	...
5469690	  781.7	  431.4	 8668.0	...
5469691	  781.7	  431.5	 8668.0	...
5469692	  781.2	  432.1	 8672.0	...
5469693	  780.6	  431.9	 8676.0	...
5469694	  779.7	  431.1	 8678.0	...
5469695	  779.2	  430.4	 8684.0	...
5469696	  779.7	  429.7	 8689.0	...
5469697	  780.5	  429.1	 8695.0	...
5469698	  781.3	  428.5	 8695.0	...
5469699	  781.3	  428.8	 8693.0	...
5469700	  781.4	  429.4	 8692.0	...
5469701	  781.4	  430.1	 8695.0	...
5469702	  781.0	  430.6	 8699.0	...
5469703	  780.5	  431.0	 8704.0	...
5469704	  779.9	  431.2	 8704.0	...
5469705	  779.8	  431.4	 8701.0	...
5469706	  779.7	  431.3	 8698.0	...
5469707	  779.6	  431.0	 8696.0	...
5469708	  780.2	  430.8	 8698.0	...
5469709	  780.9	  430.8	 8701.0	...
5469710	  780.7	  431.2	 8702.0	...
5469711	  779.8	  431.7	 8703.0	...
5469712	  779.1	  431.8	 8704.0	...
5469713	  779.2	  431.5	 8705.0	...
5469714	  779.3	  431.1	 8705.0	...
5469715	  779.3	  431.1	 8706.0	...
5469716	  779.3	  430.8	 8707.0	...
5469717	  779.5	  430.4	 8708.0	...
5469718	  779.8	  430.5	 8708.0	...
5469719	  780.2	  430.9	 8706.0	...
5469720	  780.3	  431.4	 8703.0	...
5469721	  780.4	  431.4	 8702.0	...
5469722	  780.3	  431.5	 8700.0	...
5469723	  780.1	  431.6	 8698.0	...
5469724	  780.0	  431.6	 8696.0	...
5469725	  780.1	  431.6	 8695.0	...
5469726	  780.3	  431.6	 8698.0	...
5469727	  780.4	  431.7	 8701.0	...
5469728	  780.1	  431.9	 8706.0	...
5469729	  779.8	  432.1	 8707.0	...
5469730	  779.2	  432.2	 8710.0	...
5469731	  778.9	  432.3	 8711.0	...
5469732	  779.3	  432.2	 8713.0	...
5469733	  780.0	  431.9	 8714.0	...
5469734	  780.9	  431.5	 8715.0	...
5469735	  781.0	  431.2	 8716.0	...
5469736	  781.0	  431.1	 8717.0	...
5469737	  780.8	  431.5	 8718.0	...
5469738	  780.6	  431.9	 8719.0	...
5469739	  780.4	  432.2	 8718.0	...
5469740	  780.2	  432.2	 8720.0	...
5469741	  780.1	  432.1	 8722.0	...
5469742	  780.2	  431.9	 8720.0	...
5469743	  780.2	  431.8	 8717.0	...
5469744	  780.1	  431.8	 8714.0	...
5469745	  780.0	  431.9	 8716.0	...
5469746	  779.5	  431.9	 8717.0	...
5469747	  779.1	  431.7	 8718.0	...
5469748	  778.7	  431.6	 8718.0	...
5469749	  779.0	  431.4	 8719.0	...
5469750	  779.3	  431.6	 8719.0	...
5469751	  779.6	  431.8	 8722.0	...
5469752	  779.6	  432.1	 8724.0	...
5469753	  779.6	  432.2	 8724.0	...
5469754	  779.6	  432.3	 8723.0	...
5469755	  779.6	  432.0	 8721.0	...
5469756	  779.5	  431.7	 8724.0	...
5469757	  779.5	  431.3	 8728.0	...
5469758	  779.6	  431.0	 8733.0	...
5469759	  779.8	  430.7	 8734.0	...
5469760	  779.5	  430.4	 8735.0	...
5469761	  779.0	  430.3	 8736.0	...
5469762	  778.4	  430.7	 8736.0	...
5469763	  778.4	  431.3	 8737.0	...
5469764	  778.2	  431.6	 8737.0	...
5469765	  778.4	  431.4	 8737.0	...
5469766	  778.7	  431.0	 8738.0	...
5469767	  779.1	  430.8	 8740.0	...
5469768	  778.9	  430.7	 8743.0	...
5469769	  778.6	  430.8	 8742.0	...
5469770	  778.4	  430.9	 8740.0	...
5469771	  778.5	  430.7	 8737.0	...
5469772	  778.7	  430.8	 8736.0	...
5469773	  778.8	  431.1	 8735.0	...
5469774	  778.5	  431.6	 8736.0	...
5469775	  778.1	  432.0	 8736.0	...
5469776	  777.7	  431.6	 8740.0	...
5469777	  777.6	  431.1	 8745.0	...
5469778	  777.6	  431.3	 8747.0	...
5469779	  777.6	  432.2	 8746.0	...
5469780	  777.6	  432.6	 8745.0	...
5469781	  777.5	  432.0	 8743.0	...
5469782	  777.8	  431.4	 8741.0	...
5469783	  778.1	  430.9	 8738.0	...
5469784	  778.4	  430.6	 8739.0	...
5469785	  778.4	  430.5	 8739.0	...
MSG	5469786 0000 _ Number Off
5469786	  778.2	  431.0	 8738.0	...
5469787	  777.9	  431.5	 8737.0	...
5469788	  777.8	  431.8	 8735.0	...
5469789	  777.7	  431.8	 8738.0	...
5469790	  777.7	  431.7	 8740.0	...
5469791	  778.0	  431.6	 8745.0	...
5469792	  778.2	  431.6	 8746.0	...
5469793	  778.0	  431.8	 8747.0	...
5469794	  777.7	  431.9	 8748.0	...
5469795	  777.3	  431.9	 8749.0	...
5469796	  777.3	  431.8	 8750.0	...
5469797	  777.3	  431.7	 8751.0	...
5469798	  777.3	  431.8	 8752.0	...
5469799	  777.3	  431.9	 8753.0	...
5469800	  777.6	  432.0	 8755.0	...
5469801	  777.8	  432.0	 8756.0	...
5469802	  778.1	  431.6	 8758.0	...
5469803	  778.1	  431.3	 8758.0	...
5469804	  778.1	  431.0	 8756.0	...
5469805	  778.0	  431.2	 8753.0	...
5469806	  777.8	  430.7	 8749.0	...
5469807	  777.4	  430.0	 8747.0	...
5469808	  777.2	  429.3	 8745.0	...
5469809	  777.2	  429.5	 8749.0	...
5469810	  777.3	  430.0	 8754.0	...
5469811	  777.1	  430.8	 8759.0	...
5469812	  776.7	  431.3	 8758.0	...
5469813	  776.4	  431.5	 8757.0	...
5469814	  776.4	  431.4	 8757.0	...
5469815	  776.4	  431.5	 8757.0	...
5469816	  776.3	  431.7	 8755.0	...
5469817	  776.2	  431.9	 8753.0	...
5469818	  776.0	  431.8	 8752.0	...
5469819	  776.5	  431.4	 8753.0	...
5469820	  776.9	  430.9	 8754.0	...
5469821	  777.3	  430.0	 8756.0	...
5469822	  777.1	  429.3	 8759.0	...
5469823	  776.9	  428.9	 8762.0	...
5469824	  777.1	  429.2	 8762.0	...
5469825	  777.3	  429.3	 8763.0	...
5469826	  777.3	  429.4	 8764.0	...
5469827	  777.3	  430.0	 8760.0	...
5469828	  777.2	  430.7	 8757.0	...
5469829	  777.0	  431.2	 8753.0	...
5469830	  776.5	  430.9	 8754.0	...
5469831	  776.0	  430.8	 8755.0	...
5469832	  776.0	  430.8	 8757.0	...
5469833	  776.1	  430.9	 8758.0	...
5469834	  776.2	  431.0	 8758.0	...
5469835	  776.2	  431.0	 8757.0	...
5469836	  776.6	  430.7	 8756.0	...
5469837	  777.0	  430.4	 8755.0	...
5469838	  777.2	  430.1	 8755.0	...
5469839	  777.1	  429.9	 8755.0	...
5469840	  777.0	  429.7	 8755.0	...
5469841	  777.1	  430.2	 8757.0	...
5469842	  777.3	  430.9	 8758.0	...
5469843	  777.1	  431.6	 8756.0	...
5469844	  776.9	  431.7	 8752.0	...
5469845	  776.9	  431.7	 8749.0	...
5469846	  777.3	  431.8	 8752.0	...
5469847	  777.7	  432.3	 8754.0	...
5469848	  777.6	  432.8	 8756.0	...
5469849	  777.4	  433.1	 8754.0	...
5469850	  777.3	  432.3	 8753.0	...
5469851	  777.3	  431.4	 8755.0	...
5469852	  777.5	  430.8	 8758.0	...
5469853	  777.6	  430.8	 8761.0	...
5469854	  777.3	  431.3	 8763.0	...
5469855	  777.0	  431.8	 8763.0	...
5469856	  777.1	  432.4	 8763.0	...
5469857	  777.9	  432.5	 8763.0	...
5469858	  778.6	  432.4	 8763.0	...
5469859	  778.8	  432.2	 8762.0	...
5469860	  778.6	  432.0	 8762.0	...
5469861	  778.7	  431.7	 8765.0	...
5469862	  778.8	  431.6	 8770.0	...
5469863	  778.9	  431.5	 8776.0	...
5469864	  778.9	  431.6	 8776.0	...
5469865	  778.8	  431.4	 8773.0	...
5469866	  778.7	  431.2	 8770.0	...
5469867	  778.7	  431.1	 8772.0	...
5469868	  778.5	  431.2	 8773.0	...
5469869	  778.3	  431.9	 8771.0	...
5469870	  778.1	  432.6	 8769.0	...
5469871	  778.0	  432.7	 8767.0	...
5469872	  778.0	  432.0	 8768.0	...
5469873	  777.7	  431.2	 8763.0	...
5469874	  777.3	  431.1	 8758.0	...
5469875	  776.9	  431.5	 8758.0	...
5469876	  777.4	  432.0	 8763.0	...
5469877	  778.1	  432.7	 8766.0	...
5469878	  778.7	  432.9	 8766.0	...
5469879	  778.2	  432.8	 8765.0	...
5469880	  777.7	  432.6	 8765.0	...
5469881	  777.5	  432.4	 8767.0	...
5469882	  777.8	  432.3	 8768.0	...
5469883	  778.1	  432.3	 8768.0	...
5469884	  777.9	  432.1	 8766.0	...
5469885	  777.9	  432.1	 8765.0	...
5469886	  778.1	  432.3	 8764.0	...
5469887	  778.4	  432.7	 8762.0	...
5469888	  778.9	  433.8	 8758.0	...
5469889	  779.1	  434.6	 8756.0	...
5469890	  779.2	  435.1	 8755.0	...
5469891	  779.3	  434.8	 8755.0	...
5469892	  779.3	  434.6	 8755.0	...
5469893	  779.4	  434.4	 8755.0	...
5469894	  779.5	  434.3	 8755.0	...
5469895	  779.5	  434.1	 8756.0	...
5469896	  779.4	  433.8	 8757.0	...
5469897	  779.3	  433.7	 8758.0	...
5469898	  779.3	  433.7	 8759.0	...
5469899	  779.2	  433.6	 8759.0	...
5469900	  779.2	  433.6	 8757.0	...
5469901	  779.3	  433.7	 8755.0	...
5469902	  779.4	  434.1	 8754.0	...
5469903	  779.4	  434.4	 8754.0	...
5469904	  779.1	  433.6	 8761.0	...
5469905	  778.9	  432.7	 8768.0	...
5469906	  778.9	  431.7	 8772.0	...
5469907	  779.2	  431.7	 8769.0	...
5469908	  779.1	  431.8	 8767.0	...
5469909	  778.8	  431.8	 8769.0	...
5469910	  778.4	  431.8	 8770.0	...
5469911	  778.4	  431.8	 8771.0	...
5469912	  778.6	  432.1	 8772.0	...
5469913	  778.8	  432.3	 8767.0	...
5469914	  779.0	  432.8	 8762.0	...
5469915	  779.0	  433.1	 8756.0	...
5469916	  779.0	  433.4	 8758.0	...
5469917	  778.9	  433.2	 8759.0	...
5469918	  778.9	  433.0	 8761.0	...
5469919	  778.9	  433.2	 8758.0	...
5469920	  779.5	  434.3	 8753.0	...
5469921	  780.0	  435.3	 8747.0	...
5469922	  780.3	  435.9	 8750.0	...
5469923	  780.0	  435.9	 8755.0	...
5469924	  779.8	  435.6	 8759.0	...
5469925	  779.9	  435.2	 8757.0	...
5469926	  779.9	  434.9	 8755.0	...
5469927	  780.0	  435.0	 8755.0	...
5469928	  779.6	  435.3	 8756.0	...
5469929	  779.6	  435.3	 8757.0	...
5469930	  779.5	  435.0	 8759.0	...
5469931	  779.7	  434.4	 8757.0	...
5469932	  779.7	  434.3	 8756.0	...
5469933	  779.8	  434.1	 8756.0	...
5469934	  779.8	  434.0	 8758.0	...
5469935	  779.8	  434.0	 8760.0	...
5469936	  779.8	  434.3	 8760.0	...
5469937	  779.6	  434.5	 8759.0	...
5469938	  779.5	  434.6	 8758.0	...
5469939	  779.4	  434.4	 8758.0	...
5469940	  779.5	  434.6	 8759.0	...
5469941	  779.6	  435.0	 8759.0	...
5469942	  779.7	  435.5	 8759.0	...
5469943	  779.9	  435.6	 8761.0	...
5469944	  780.0	  435.6	 8763.0	...
5469945	  779.9	  435.4	 8766.0	...
5469946	  779.7	  435.2	 8766.0	...
5469947	  779.4	  434.9	 8765.0	...
5469948	  779.4	  434.6	 8764.0	...
5469949	  779.2	  434.4	 8763.0	...
5469950	  779.2	  434.3	 8762.0	...
5469951	  779.3	  434.5	 8760.0	...
5469952	  779.5	  434.7	 8759.0	...
5469953	  779.8	  434.8	 8759.0	...
5469954	  780.2	  434.6	 8760.0	...
5469955	  780.6	  434.4	 8761.0	...
5469956	  780.7	  434.2	 8761.0	...
5469957	  780.5	  434.1	 8761.0	...
5469958	  780.4	  433.9	 8764.0	...
5469959	  780.3	  433.9	 8768.0	...
5469960	  780.3	  434.0	 8772.0	...
5469961	  780.3	  434.3	 8772.0	...
5469962	  780.4	  434.6	 8773.0	...
5469963	  780.4	  435.1	 8768.0	...
5469964	  780.7	  435.3	 8763.0	...
5469965	  781.0	  435.5	 8758.0	...
5469966	  781.2	  435.5	 8759.0	...
5469967	  781.3	  435.3	 8762.0	...
5469968	  781.4	  435.0	 8764.0	...
5469969	  781.7	  435.4	 8766.0	...
5469970	  781.8	  436.1	 8764.0	...
5469971	  781.8	  436.5	 8764.0	...
5469972	  781.8	  436.2	 8764.0	...
5469973	  781.3	  435.8	 8765.0	...
5469974	  780.9	  435.8	 8765.0	...
5469975	  780.5	  435.6	 8765.0	...
5469976	  780.4	  435.1	 8765.0	...
5469977	  780.3	  434.7	 8765.0	...
5469978	  780.4	  434.5	 8768.0	...
5469979	  780.6	  434.4	 8770.0	...
5469980	  780.9	  434.3	 8775.0	...
5469981	  781.0	  434.2	 8777.0	...
5469982	  781.0	  435.2	 8776.0	...
5469983	  780.9	  436.4	 8772.0	...
5469984	  780.8	  437.5	 8769.0	...
5469985	  780.8	  437.7	 8770.0	...
5469986	  781.1	  437.8	 8771.0	...
5469987	  781.5	  437.7	 8774.0	...
5469988	  781.7	  437.3	 8775.0	...
5469989	  781.6	  437.0	 8775.0	...
5469990	  781.6	  436.7	 8773.0	...
5469991	  781.7	  436.6	 8773.0	...
5469992	  781.9	  436.5	 8775.0	...
5469993	  781.9	  436.6	 8773.0	...
5469994	  781.8	  436.8	 8768.0	...
5469995	  781.8	  436.9	 8762.0	...
MSG	5469996 0000 _ Number On
5469996	  781.8	  437.1	 8766.0	...
5469997	  781.7	  437.4	 8769.0	...
5469998	  781.6	  437.5	 8772.0	...
5469999	  781.9	  437.6	 8773.0	...
5470000	  782.4	  437.6	 8774.0	...
5470001	  782.7	  437.8	 8770.0	...
5470002	  782.8	  437.7	 8765.0	...
5470003	  782.8	  437.5	 8762.0	...
5470004	  782.9	  437.2	 8763.0	...
5470005	  782.9	  437.2	 8764.0	...
5470006	  782.7	  437.3	 8764.0	...
5470007	  782.7	  437.3	 8764.0	...
5470008	  782.8	  437.7	 8764.0	...
5470009	  783.0	  438.2	 8764.0	...
5470010	  782.8	  438.6	 8763.0	...
5470011	  782.5	  438.6	 8761.0	...
5470012	  782.5	  438.9	 8758.0	...
5470013	  782.1	  439.2	 8756.0	...
5470014	  781.6	  439.3	 8755.0	...
5470015	  781.1	  439.2	 8753.0	...
5470016	  781.1	  439.0	 8749.0	...
5470017	  781.1	  439.1	 8745.0	...
5470018	  781.2	  439.1	 8744.0	...
5470019	  781.4	  439.4	 8747.0	...
5470020	  781.6	  439.7	 8749.0	...
5470021	  781.9	  440.0	 8747.0	...
5470022	  782.4	  440.1	 8747.0	...
5470023	  782.8	  440.1	 8746.0	...
5470024	  783.3	  440.2	 8747.0	...
5470025	  783.6	  440.4	 8746.0	...
5470026	  783.8	  440.5	 8744.0	...
5470027	  783.6	  440.7	 8744.0	...
5470028	  783.3	  440.9	 8744.0	...
5470029	  783.0	  441.2	 8744.0	...
5470030	  783.0	  441.8	 8742.0	...
5470031	  783.2	  442.0	 8740.0	...
5470032	  783.4	  442.3	 8739.0	...
5470033	  783.1	  442.3	 8740.0	...
5470034	  782.6	  442.1	 8743.0	...
5470035	  782.1	  441.9	 8746.0	...
5470036	  783.0	  441.6	 8751.0	...
5470037	  783.9	  441.6	 8754.0	...
5470038	  784.8	  441.4	 8757.0	...
5470039	  784.8	  440.9	 8759.0	...
5470040	  784.6	  440.5	 8760.0	...
5470041	  784.4	  439.8	 8762.0	...
5470042	  784.3	  439.4	 8764.0	...
5470043	  783.6	  439.0	 8767.0	...
5470044	  783.0	  439.1	 8767.0	...
5470045	  782.4	  439.2	 8766.0	...
5470046	  782.4	  439.2	 8764.0	...
5470047	  782.5	  439.4	 8762.0	...
5470048	  782.7	  439.9	 8761.0	...
5470049	  782.9	  440.4	 8759.0	...
5470050	  783.0	  440.6	 8759.0	...
5470051	  783.0	  441.1	 8759.0	...
5470052	  782.9	  441.6	 8759.0	...
5470053	  782.8	  442.1	 8759.0	...
5470054	  782.7	  442.1	 8759.0	...
5470055	  782.8	  442.1	 8759.0	...
5470056	  782.8	  441.9	 8759.0	...
5470057	  782.7	  441.7	 8760.0	...
5470058	  782.5	  441.7	 8759.0	...
5470059	  782.3	  441.8	 8758.0	...
5470060	  783.1	  441.8	 8757.0	...
5470061	  783.9	  441.8	 8757.0	...
5470062	  784.6	  441.6	 8757.0	...
5470063	  784.3	  441.5	 8756.0	...
5470064	  784.0	  441.4	 8755.0	...
5470065	  783.9	  441.2	 8755.0	...
5470066	  783.6	  441.1	 8758.0	...
5470067	  783.4	  441.5	 8762.0	...
5470068	  783.4	  442.1	 8764.0	...
5470069	  783.7	  442.6	 8765.0	...
5470070	  783.9	  442.6	 8764.0	...
5470071	  783.9	  442.7	 8764.0	...
5470072	  783.8	  442.7	 8764.0	...
5470073	  783.5	  442.6	 8764.0	...
5470074	  783.2	  442.5	 8762.0	...
5470075	  783.1	  442.7	 8760.0	...
5470076	  783.1	  443.1	 8758.0	...
5470077	  783.1	  443.6	 8758.0	...
5470078	  783.4	  443.6	 8757.0	...
5470079	  783.7	  443.6	 8757.0	...
5470080	  784.2	  443.7	 8756.0	...
5470081	  784.4	  443.7	 8757.0	...
5470082	  784.6	  443.7	 8758.0	...
5470083	  784.6	  443.5	 8759.0	...
5470084	  784.6	  443.4	 8759.0	...
5470085	  784.6	  443.3	 8760.0	...
5470086	  784.4	  443.3	 8761.0	...
5470087	  784.0	  443.3	 8760.0	...
5470088	  783.5	  443.3	 8760.0	...
5470089	  783.1	  443.3	 8759.0	...
5470090	  783.1	  443.2	 8759.0	...
5470091	  783.1	  443.2	 8759.0	...
5470092	  783.1	  443.5	 8758.0	...
5470093	  783.1	  444.0	 8756.0	...
5470094	  783.1	  444.6	 8754.0	...
5470095	  783.1	  444.9	 8753.0	...
5470096	  783.1	  445.2	 8753.0	...
5470097	  783.1	  445.5	 8751.0	...
5470098	  783.2	  445.7	 8746.0	...
5470099	  783.5	  445.8	 8741.0	...
5470100	  783.6	  445.5	 8738.0	...
5470101	  783.6	  445.1	 8740.0	...
5470102	  783.5	  445.2	 8742.0	...
5470103	  783.5	  445.6	 8744.0	...
5470104	  783.5	  445.8	 8747.0	...
5470105	  783.5	  445.7	 8748.0	...
5470106	  783.7	  446.1	 8747.0	...
5470107	  783.9	  446.6	 8744.0	...
5470108	  783.6	  446.7	 8742.0	...
5470109	  783.2	  446.4	 8742.0	...
5470110	  782.8	  446.2	 8746.0	...
5470111	  782.8	  446.3	 8750.0	...
5470112	  782.7	  446.2	 8754.0	...
5470113	  783.0	  445.8	 8755.0	...
5470114	  783.9	  445.9	 8757.0	...
5470115	  784.7	  446.3	 8757.0	...
5470116	  785.2	  446.6	 8756.0	...
5470117	  785.1	  446.3	 8755.0	...
5470118	  784.4	  446.2	 8752.0	...
5470119	  784.1	  446.3	 8751.0	...
5470120	  783.7	  446.4	 8753.0	...
5470121	  784.0	  446.7	 8756.0	...
5470122	  784.1	  447.0	 8754.0	...
5470123	  784.1	  447.2	 8750.0	...
5470124	  784.0	  446.5	 8746.0	...
5470125	  783.8	  445.8	 8751.0	...
5470126	  783.7	  445.0	 8756.0	...
5470127	  783.8	  444.9	 8760.0	...
5470128	  783.9	  445.3	 8761.0	...
5470129	  784.0	  445.9	 8760.0	...
5470130	  784.0	  446.4	 8759.0	...
5470131	  784.0	  446.3	 8761.0	...
5470132	  784.0	  446.6	 8763.0	...
5470133	  784.0	  446.9	 8766.0	...
5470134	  784.0	  447.4	 8766.0	...
5470135	  783.7	  446.8	 8768.0	...
5470136	  783.5	  446.4	 8768.0	...
5470137	  783.4	  446.0	 8769.0	...
5470138	  783.3	  445.9	 8768.0	...
5470139	  783.2	  445.6	 8768.0	...
5470140	  783.1	  445.4	 8767.0	...
5470141	  783.3	  446.2	 8766.0	...
5470142	  783.4	  447.0	 8766.0	...
5470143	  783.6	  447.8	 8763.0	...
5470144	  783.7	  447.1	 8761.0	...
5470145	  783.6	  446.4	 8758.0	...
5470146	  783.5	  445.7	 8758.0	...
5470147	  783.6	  446.0	 8759.0	...
5470148	  783.7	  446.3	 8760.0	...
5470149	  783.8	  446.7	 8760.0	...
5470150	  783.6	  447.1	 8760.0	...
5470151	  783.4	  447.4	 8760.0	...
5470152	  783.0	  447.6	 8760.0	...
5470153	  782.4	  447.3	 8761.0	...
5470154	  781.9	  446.8	 8762.0	...
5470155	  781.9	  446.3	 8763.0	...
5470156	  782.2	  446.0	 8766.0	...
5470157	  782.6	  445.8	 8769.0	...
5470158	  782.6	  445.7	 8770.0	...
5470159	  782.6	  445.7	 8769.0	...
5470160	  782.5	  445.4	 8768.0	...
5470161	  782.4	  444.8	 8770.0	...
5470162	  782.2	  444.2	 8772.0	...
5470163	  782.2	  444.0	 8772.0	...
5470164	  782.4	  444.2	 8772.0	...
5470165	  782.5	  444.5	 8771.0	...
5470166	  782.6	  444.8	 8770.0	...
5470167	  782.2	  445.0	 8770.0	...
5470168	  781.7	  445.0	 8770.0	...
5470169	  781.3	  445.0	 8771.0	...
5470170	  781.4	  444.9	 8771.0	...
5470171	  781.7	  445.7	 8771.0	...
5470172	  781.9	  446.4	 8771.0	...
5470173	  782.0	  446.7	 8770.0	...
5470174	  781.8	  446.2	 8770.0	...
5470175	  781.8	  445.8	 8771.0	...
5470176	  781.9	  446.2	 8769.0	...
5470177	  781.9	  446.7	 8766.0	...
5470178	  781.7	  446.3	 8763.0	...
5470179	  781.6	  445.7	 8765.0	...
5470180	  781.6	  445.0	 8766.0	...
5470181	  781.7	  444.8	 8765.0	...
5470182	  781.7	  444.7	 8763.0	...
5470183	  781.4	  444.8	 8761.0	...
5470184	  781.3	  444.9	 8762.0	...
5470185	  781.4	  444.9	 8763.0	...
5470186	  781.6	  445.5	 8765.0	...
5470187	  781.8	  446.1	 8767.0	...
5470188	  781.9	  446.5	 8767.0	...
5470189	  781.9	  446.2	 8765.0	...
5470190	  781.8	  445.5	 8763.0	...
5470191	  781.8	  445.1	 8763.0	...
5470192	  781.7	  444.9	 8762.0	...
5470193	  781.7	  445.2	 8762.0	...
5470194	  781.6	  445.5	 8763.0	...
5470195	  781.3	  445.3	 8763.0	...
5470196	  780.8	  445.0	 8764.0	...
5470197	  780.3	  444.7	 8763.0	...
5470198	  780.1	  444.7	 8763.0	...
5470199	  780.0	  444.7	 8762.0	...
5470200	  779.9	  444.8	 8762.0	...
5470201	  780.3	  444.6	 8762.0	...
5470202	  780.7	  444.3	 8763.0	...
5470203	  781.1	  444.3	 8764.0	...
5470204	  781.0	  444.8	 8765.0	...
5470205	  781.0	  445.3	 8765.0	...
5470206	  780.7	  445.3	 8764.0	...
5470207	  780.4	  445.1	 8762.0	...
5470208	  780.2	  445.1	 8764.0	...
5470209	  780.4	  445.3	 8769.0	...
5470210	  781.1	  445.5	 8773.0	...
5470211	  781.6	  445.4	 8773.0	...
5470212	  782.0	  445.2	 8772.0	...
5470213	  781.9	  445.1	 8771.0	...
5470214	  781.5	  444.9	 8769.0	...
5470215	  781.1	  444.4	 8772.0	...
5470216	  780.1	  443.9	 8774.0	...
5470217	  779.5	  443.4	 8777.0	...
5470218	  779.2	  443.4	 8778.0	...
5470219	  779.6	  444.0	 8774.0	...
5470220	  780.3	  444.6	 8771.0	...
5470221	  780.6	  445.2	 8766.0	...
5470222	  780.4	  445.3	 8766.0	...
5470223	  780.0	  445.2	 8765.0	...
5470224	  780.0	  445.0	 8767.0	...
5470225	  780.4	  444.7	 8769.0	...
5470226	  780.8	  444.6	 8771.0	...
5470227	  780.7	  444.5	 8772.0	...
5470228	  780.4	  444.5	 8772.0	...
5470229	  780.3	  444.7	 8768.0	...
5470230	  780.5	  445.0	 8764.0	...
5470231	  780.3	  444.8	 8762.0	...
5470232	  779.8	  444.3	 8761.0	...
5470233	  779.4	  443.9	 8762.0	...
5470234	  779.4	  444.0	 8762.0	...
5470235	  779.4	  444.2	 8762.0	...
5470236	  779.3	  444.3	 8764.0	...
5470237	  779.1	  444.5	 8767.0	...
5470238	  779.0	  444.8	 8768.0	...
5470239	  778.8	  445.1	 8766.0	...
5470240	  778.6	  444.5	 8766.0	...
5470241	  778.5	  443.9	 8768.0	...
5470242	  778.5	  443.4	 8770.0	...
5470243	  778.6	  443.4	 8772.0	...
5470244	  778.6	  443.4	 8774.0	...
5470245	  778.9	  443.7	 8777.0	...
5470246	  779.3	  444.5	 8778.0	...
5470247	  779.6	  445.4	 8770.0	...
5470248	  779.6	  445.8	 8762.0	...
5470249	  779.2	  445.6	 8759.0	...
5470250	  778.8	  445.4	 8764.0	...
5470251	  779.0	  445.3	 8770.0	...
5470252	  779.6	  445.3	 8770.0	...
5470253	  780.2	  445.3	 8769.0	...
5470254	  780.1	  445.3	 8768.0	...
5470255	  780.3	  445.4	 8772.0	...
5470256	  780.6	  445.6	 8776.0	...
5470257	  780.7	  445.8	 8782.0	...
5470258	  780.8	  445.8	 8783.0	...
5470259	  780.8	  445.9	 8781.0	...
5470260	  780.4	  445.5	 8776.0	...
5470261	  779.8	  445.2	 8772.0	...
5470262	  779.1	  444.8	 8772.0	...
5470263	  779.1	  444.7	 8774.0	...
5470264	  779.1	  444.8	 8775.0	...
5470265	  779.2	  445.2	 8775.0	...
5470266	  779.2	  445.6	 8776.0	...
5470267	  779.1	  445.9	 8776.0	...
5470268	  779.0	  445.9	 8774.0	...
5470269	  778.9	  446.0	 8774.0	...
5470270	  779.0	  446.2	 8773.0	...
5470271	  779.0	  446.4	 8774.0	...
5470272	  778.9	  446.3	 8774.0	...
5470273	  779.0	  446.1	 8774.0	...
5470274	  779.0	  445.6	 8775.0	...
5470275	  779.1	  445.2	 8775.0	...
5470276	  779.0	  445.2	 8769.0	...
5470277	  778.9	  445.3	 8764.0	...
5470278	  778.9	  445.4	 8760.0	...
5470279	  778.8	  445.2	 8761.0	...
5470280	  778.5	  445.1	 8761.0	...
5470281	  778.2	  445.0	 8762.0	...
5470282	  777.9	  445.1	 8763.0	...
5470283	  778.0	  445.2	 8767.0	...
5470284	  778.0	  445.3	 8771.0	...
5470285	  778.0	  445.3	 8774.0	...
5470286	  778.0	  445.1	 8773.0	...
5470287	  778.0	  445.1	 8773.0	...
5470288	  778.2	  445.1	 8772.0	...
5470289	  778.3	  445.5	 8767.0	...
5470290	  778.4	  445.8	 8763.0	...
5470291	  778.4	  445.9	 8761.0	...
5470292	  778.4	  446.7	 8760.0	...
5470293	  778.2	  447.4	 8759.0	...
5470294	  778.1	  448.0	 8760.0	...
5470295	  778.1	  447.8	 8761.0	...
5470296	  778.1	  447.2	 8761.0	...
5470297	  777.8	  446.5	 8762.0	...
5470298	  777.2	  445.9	 8764.0	...
5470299	  776.8	  445.7	 8768.0	...
5470300	  776.6	  445.8	 8772.0	...
5470301	  776.6	  445.9	 8769.0	...
MSG	5470302 0000 _ Number Off
5470302	  776.7	  446.4	 8763.0	...
5470303	  776.7	  446.9	 8762.0	...
5470304	  776.7	  447.3	 8767.0	...
5470305	  776.7	  447.0	 8771.0	...
5470306	  776.8	  446.7	 8771.0	...
5470307	  776.8	  446.5	 8770.0	...
5470308	  776.8	  446.5	 8767.0	...
5470309	  776.8	  446.7	 8764.0	...
5470310	  776.8	  446.6	 8765.0	...
5470311	  776.6	  446.5	 8768.0	...
5470312	  776.4	  446.4	 8772.0	...
5470313	  776.2	  446.4	 8774.0	...
5470314	  776.1	  446.2	 8775.0	...
5470315	  776.1	  446.0	 8775.0	...
5470316	  776.2	  446.0	 8774.0	...
5470317	  776.3	  446.3	 8773.0	...
5470318	  776.4	  446.6	 8771.0	...
5470319	  776.6	  446.7	 8772.0	...
5470320	  776.8	  446.5	 8774.0	...
5470321	  776.8	  445.8	 8777.0	...
5470322	  776.7	  445.3	 8778.0	...
5470323	  775.9	  445.0	 8779.0	...
5470324	  775.1	  445.2	 8780.0	...
5470325	  774.4	  444.9	 8777.0	...
5470326	  774.6	  444.6	 8775.0	...
5470327	  774.7	  444.4	 8772.0	...
5470328	  774.9	  445.0	 8772.0	...
5470329	  775.4	  445.4	 8773.0	...
5470330	  775.8	  445.6	 8775.0	...
5470331	  776.5	  445.7	 8778.0	...
5470332	  776.6	  445.7	 8777.0	...
5470333	  776.8	  445.7	 8774.0	...
5470334	  776.8	  445.6	 8771.0	...
5470335	  776.8	  445.6	 8771.0	...
5470336	  776.7	  445.6	 8771.0	...
5470337	  776.5	  445.7	 8773.0	...
5470338	  776.2	  445.7	 8775.0	...
5470339	  776.2	  445.8	 8777.0	...
5470340	  776.2	  445.9	 8776.0	...
5470341	  776.1	  446.0	 8775.0	...
5470342	  775.8	  446.1	 8777.0	...
5470343	  775.7	  446.0	 8780.0	...
5470344	  775.7	  445.6	 8784.0	...
5470345	  775.7	  445.1	 8783.0	...
5470346	  775.5	  444.8	 8779.0	...
5470347	  775.3	  445.2	 8774.0	...
5470348	  775.3	  445.7	 8772.0	...
5470349	  775.3	  446.2	 8776.0	...
5470350	  775.3	  446.2	 8780.0	...
5470351	  775.6	  446.4	 8783.0	...
5470352	  775.9	  446.5	 8785.0	...
5470353	  776.0	  446.7	 8783.0	...
5470354	  775.9	  446.7	 8778.0	...
5470355	  775.9	  446.5	 8774.0	...
5470356	  776.0	  446.4	 8773.0	...
5470357	  776.0	  446.2	 8773.0	...
5470358	  776.1	  446.1	 8775.0	...
5470359	  776.1	  446.0	 8776.0	...
5470360	  776.1	  445.9	 8773.0	...
5470361	  776.0	  446.1	 8770.0	...
5470362	  775.7	  446.2	 8772.0	...
5470363	  775.3	  446.2	 8778.0	...
5470364	  775.0	  446.5	 8784.0	...
5470365	  775.0	  447.1	 8783.0	...
5470366	  775.1	  447.7	 8782.0	...
5470367	  775.0	  447.9	 8780.0	...
5470368	  774.6	  447.2	 8779.0	...
5470369	  774.2	  446.6	 8777.0	...
5470370	  773.9	  445.9	 8775.0	...
5470371	  773.9	  445.8	 8776.0	...
5470372	  773.9	  446.0	 8776.0	...
5470373	  773.9	  446.3	 8777.0	...
5470374	  774.0	  446.6	 8777.0	...
5470375	  774.1	  446.5	 8775.0	...
5470376	  774.3	  447.0	 8774.0	...
5470377	  774.5	  447.6	 8774.0	...
5470378	  774.6	  448.2	 8775.0	...
5470379	  774.5	  448.1	 8776.0	...
5470380	  774.7	  447.8	 8776.0	...
5470381	  774.9	  447.8	 8779.0	...
5470382	  775.1	  447.8	 8782.0	...
5470383	  774.7	  448.1	 8785.0	...
5470384	  774.4	  448.3	 8784.0	...
5470385	  774.1	  448.6	 8779.0	...
5470386	  774.4	  449.0	 8774.0	...
5470387	  774.7	  449.1	 8770.0	...
5470388	  775.1	  449.3	 8770.0	...
5470389	  775.1	  449.4	 8770.0	...
5470390	  774.7	  448.4	 8774.0	...
5470391	  774.3	  447.3	 8778.0	...
5470392	  773.8	  446.5	 8783.0	...
5470393	  773.8	  446.8	 8784.0	...
5470394	  773.8	  447.1	 8783.0	...
5470395	  773.9	  447.0	 8782.0	...
5470396	  773.9	  446.9	 8782.0	...
5470397	  773.9	  447.7	 8781.0	...
5470398	  773.9	  448.5	 8780.0	...
5470399	  773.9	  449.5	 8778.0	...
5470400	  773.7	  449.7	 8778.0	...
5470401	  773.6	  449.9	 8778.0	...
5470402	  773.5	  449.5	 8778.0	...
5470403	  773.4	  448.9	 8778.0	...
5470404	  773.7	  448.0	 8779.0	...
5470405	  774.0	  447.7	 8779.0	...
5470406	  774.4	  448.0	 8779.0	...
5470407	  774.5	  448.8	 8778.0	...
5470408	  774.4	  449.6	 8778.0	...
5470409	  774.3	  449.6	 8778.0	...
5470410	  774.2	  449.6	 8777.0	...
5470411	  774.1	  449.5	 8777.0	...
5470412	  774.1	  449.3	 8776.0	...
5470413	  774.0	  449.3	 8780.0	...
5470414	  773.9	  449.1	 8784.0	...
5470415	  773.9	  448.9	 8789.0	...
5470416	  773.9	  448.8	 8789.0	...
5470417	  773.9	  448.9	 8791.0	...
5470418	  773.9	  449.2	 8791.0	...
5470419	  773.9	  449.3	 8790.0	...
5470420	  773.9	  449.3	 8789.0	...
5470421	  773.7	  449.3	 8787.0	...
5470422	  773.3	  449.3	 8785.0	...
5470423	  772.9	  449.3	 8783.0	...
5470424	  772.9	  449.3	 8781.0	...
5470425	  773.0	  449.4	 8779.0	...
5470426	  773.0	  449.5	 8778.0	...
5470427	  772.9	  449.5	 8780.0	...
5470428	  772.8	  449.5	 8784.0	...
5470429	  772.8	  449.4	 8787.0	...
5470430	  772.8	  449.4	 8787.0	...
5470431	  772.5	  449.5	 8787.0	...
5470432	  772.2	  449.6	 8787.0	...
5470433	  771.9	  449.6	 8787.0	...
5470434	  772.0	  449.6	 8787.0	...
5470435	  772.2	  449.5	 8787.0	...
5470436	  772.4	  449.3	 8788.0	...
5470437	  772.7	  449.6	 8790.0	...
5470438	  772.8	  450.2	 8791.0	...
5470439	  772.9	  451.0	 8788.0	...
5470440	  773.0	  451.3	 8785.0	...
5470441	  773.1	  451.4	 8785.0	...
5470442	  773.1	  450.9	 8790.0	...
5470443	  773.1	  450.5	 8796.0	...
5470444	  773.0	  450.5	 8798.0	...
5470445	  773.0	  450.9	 8799.0	...
5470446	  773.0	  451.3	 8799.0	...
5470447	  772.7	  451.5	 8800.0	...
5470448	  772.3	  451.7	 8795.0	...
5470449	  772.2	  451.4	 8789.0	...
5470450	  772.6	  450.9	 8783.0	...
5470451	  773.0	  450.5	 8782.0	...
5470452	  772.9	  450.1	 8781.0	...
5470453	  772.5	  449.6	 8782.0	...
5470454	  772.2	  449.1	 8785.0	...
5470455	  772.2	  449.2	 8792.0	...
5470456	  772.2	  449.0	 8798.0	...
5470457	  772.2	  448.8	 8800.0	...
5470458	  772.0	  448.8	 8798.0	...
5470459	  771.8	  449.1	 8796.0	...
5470460	  771.3	  449.4	 8798.0	...
5470461	  771.0	  449.6	 8800.0	...
5470462	  770.7	  449.8	 8802.0	...
5470463	  770.6	  449.8	 8802.0	...
5470464	  770.7	  449.8	 8802.0	...
5470465	  770.9	  449.8	 8804.0	...
5470466	  771.2	  450.0	 8807.0	...
5470467	  771.3	  449.5	 8809.0	...
5470468	  771.1	  449.1	 8807.0	...
5470469	  771.0	  449.1	 8805.0	...
5470470	  771.0	  449.5	 8803.0	...
5470471	  771.4	  450.1	 8803.0	...
5470472	  771.7	  450.4	 8803.0	...
5470473	  771.6	  450.6	 8804.0	...
5470474	  771.4	  450.4	 8806.0	...
5470475	  771.6	  450.0	 8807.0	...
5470476	  771.9	  449.3	 8808.0	...
5470477	  772.3	  449.0	 8809.0	...
5470478	  772.3	  449.1	 8809.0	...
5470479	  772.1	  449.6	 8811.0	...
5470480	  771.9	  450.1	 8813.0	...
5470481	  771.6	  450.4	 8812.0	...
5470482	  771.5	  450.5	 8809.0	...
5470483	  771.5	  450.6	 8804.0	...
5470484	  771.5	  450.6	 8801.0	...
5470485	  771.5	  450.6	 8801.0	...
5470486	  771.6	  450.6	 8804.0	...
5470487	  771.6	  450.6	 8806.0	...
5470488	  771.5	  450.4	 8806.0	...
5470489	  771.2	  450.2	 8806.0	...
5470490	  771.0	  450.3	 8803.0	...
5470491	  771.0	  450.8	 8799.0	...
5470492	  770.8	  451.3	 8796.0	...
5470493	  770.4	  451.4	 8797.0	...
5470494	  770.7	  451.1	 8803.0	...
5470495	  771.2	  450.6	 8808.0	...
5470496	  771.8	  450.1	 8810.0	...
5470497	  771.9	  449.9	 8807.0	...
5470498	  772.0	  450.0	 8804.0	...
5470499	  772.1	  450.1	 8804.0	...
5470500	  772.0	  450.2	 8805.0	...
MSG	5470501 0000 _ Number On
5470501	  772.0	  450.8	 8806.0	...
5470502	  772.0	  451.4	 8806.0	...
5470503	  772.1	  451.6	 8804.0	...
5470504	  771.6	  451.4	 8804.0	...
5470505	  771.0	  451.1	 8805.0	...
5470506	  770.4	  450.8	 8805.0	...
5470507	  770.4	  450.5	 8804.0	...
5470508	  770.9	  450.0	 8802.0	...
5470509	  771.5	  449.8	 8805.0	...
5470510	  771.9	  449.7	 8809.0	...
5470511	  771.4	  449.8	 8809.0	...
5470512	  770.9	  449.9	 8805.0	...
5470513	  770.7	  450.3	 8806.0	...
5470514	  770.9	  450.6	 8810.0	...
5470515	  771.0	  450.5	 8812.0	...
5470516	  771.1	  450.1	 8809.0	...
5470517	  770.8	  449.7	 8809.0	...
5470518	  770.6	  449.7	 8811.0	...
5470519	  770.8	  449.9	 8810.0	...
5470520	  771.2	  450.1	 8806.0	...
5470521	  771.4	  450.2	 8802.0	...
5470522	  771.3	  450.4	 8798.0	...
5470523	  771.1	  450.6	 8796.0	...
5470524	  771.2	  450.8	 8797.0	...
5470525	  771.4	  451.1	 8799.0	...
5470526	  771.5	  451.5	 8801.0	...
5470527	  771.5	  451.4	 8801.0	...
5470528	  771.2	  450.9	 8801.0	...
5470529	  771.1	  451.0	 8798.0	...
5470530	  771.0	  451.7	 8795.0	...
5470531	  771.1	  451.7	 8798.0	...
5470532	  771.1	  451.1	 8803.0	...
5470533	  771.3	  450.7	 8809.0	...
5470534	  771.5	  450.9	 8809.0	...
5470535	  771.8	  451.1	 8809.0	...
5470536	  771.6	  451.2	 8808.0	...
5470537	  771.2	  451.0	 8807.0	...
5470538	  770.9	  450.8	 8806.0	...
5470539	  771.0	  451.2	 8806.0	...
5470540	  771.2	  451.8	 8804.0	...
5470541	  771.3	  452.2	 8800.0	...
5470542	  771.4	  451.9	 8797.0	...
5470543	  771.5	  451.7	 8797.0	...
5470544	  771.7	  451.7	 8797.0	...
5470545	  771.7	  451.7	 8804.0	...
5470546	  771.4	  451.3	 8810.0	...
5470547	  771.2	  450.9	 8813.0	...
5470548	  771.0	  450.4	 8809.0	...
5470549	  770.9	  450.4	 8804.0	...
5470550	  771.0	  451.2	 8802.0	...
5470551	  771.1	  452.0	 8805.0	...
5470552	  771.2	  452.9	 8809.0	...
5470553	  771.2	  452.9	 8813.0	...
5470554	  771.4	  453.2	 8814.0	...
5470555	  771.6	  453.6	 8811.0	...
5470556	  771.5	  454.0	 8809.0	...
5470557	  771.3	  453.5	 8807.0	...
5470558	  771.0	  453.0	 8809.0	...
5470559	  771.1	  452.4	 8810.0	...
5470560	  771.2	  452.3	 8810.0	...
5470561	  771.1	  452.1	 8811.0	...
5470562	  770.7	  452.1	 8811.0	...
5470563	  770.4	  452.5	 8812.0	...
5470564	  770.3	  452.9	 8812.0	...
5470565	  770.4	  453.3	 8812.0	...
5470566	  770.6	  453.2	 8812.0	...
5470567	  770.8	  453.4	 8806.0	...
5470568	  770.8	  453.7	 8799.0	...
5470569	  770.6	  453.8	 8797.0	...
5470570	  770.4	  453.0	 8802.0	...
5470571	  770.2	  452.1	 8807.0	...
5470572	  770.1	  451.4	 8807.0	...
5470573	  770.0	  451.5	 8806.0	...
5470574	  769.9	  451.5	 8805.0	...
5470575	  769.9	  451.8	 8808.0	...
5470576	  769.9	  451.9	 8812.0	...
5470577	  769.9	  452.0	 8817.0	...
5470578	  770.1	  452.7	 8814.0	...
5470579	  770.5	  453.5	 8810.0	...
5470580	  770.9	  453.7	 8805.0	...
5470581	  770.6	  453.2	 8802.0	...
5470582	  770.0	  452.8	 8799.0	...
5470583	  769.8	  453.0	 8798.0	...
5470584	  770.0	  452.6	 8799.0	...
5470585	  770.4	  452.3	 8800.0	...
5470586	  770.4	  452.0	 8800.0	...
5470587	  770.6	  452.0	 8799.0	...
5470588	  770.8	  452.7	 8797.0	...
5470589	  771.2	  453.5	 8796.0	...
5470590	  771.3	  454.3	 8796.0	...
5470591	  771.3	  454.2	 8796.0	...
5470592	  771.2	  454.1	 8796.0	...
5470593	  771.0	  453.9	 8795.0	...
5470594	  771.0	  453.8	 8794.0	...
5470595	  770.9	  453.9	 8793.0	...
5470596	  770.8	  453.9	 8796.0	...
5470597	  770.6	  454.0	 8799.0	...
5470598	  770.3	  453.7	 8803.0	...
5470599	  770.0	  453.4	 8802.0	...
5470600	  769.7	  453.3	 8801.0	...
5470601	  769.6	  453.4	 8802.0	...
5470602	  769.6	  453.5	 8803.0	...
5470603	  769.8	  453.3	 8805.0	...
5470604	  769.9	  453.2	 8804.0	...
5470605	  770.1	  452.7	 8805.0	...
5470606	  770.1	  452.1	 8808.0	...
5470607	  770.1	  451.6	 8811.0	...
5470608	  770.2	  452.1	 8813.0	...
5470609	  770.4	  453.2	 8810.0	...
5470610	  770.7	  454.4	 8806.0	...
5470611	  770.9	  455.1	 8808.0	...
5470612	  770.7	  455.4	 8811.0	...
5470613	  770.2	  455.1	 8816.0	...
5470614	  769.6	  454.8	 8816.0	...
5470615	  769.5	  454.3	 8817.0	...
5470616	  769.6	  454.3	 8817.0	...
5470617	  769.7	  454.3	 8818.0	...
5470618	  769.8	  453.9	 8818.0	...
5470619	  769.9	  453.5	 8818.0	...
5470620	  770.0	  453.3	 8818.0	...
5470621	  770.3	  453.5	 8818.0	...
5470622	  770.7	  453.8	 8818.0	...
5470623	  771.0	  453.8	 8819.0	...
5470624	  771.3	  453.9	 8819.0	...
5470625	  771.7	  454.2	 8820.0	...
5470626	  771.3	  454.6	 8820.0	...
5470627	  770.7	  454.4	 8820.0	...
5470628	  770.4	  453.9	 8820.0	...
5470629	  770.8	  453.8	 8819.0	...
5470630	  771.2	  454.2	 8815.0	...
5470631	  771.1	  454.4	 8811.0	...
5470632	  770.9	  454.2	 8808.0	...
5470633	  770.8	  454.0	 8809.0	...
5470634	  770.9	  453.9	 8811.0	...
5470635	  771.2	  453.5	 8813.0	...
5470636	  771.5	  453.1	 8814.0	...
5470637	  771.4	  452.7	 8815.0	...
5470638	  771.0	  452.7	 8816.0	...
5470639	  770.7	  452.8	 8817.0	...
5470640	  770.4	  453.1	 8816.0	...
5470641	  770.1	  453.5	 8811.0	...
5470642	  769.6	  454.1	 8807.0	...
5470643	  769.6	  454.5	 8806.0	...
5470644	  769.6	  455.0	 8808.0	...
5470645	  769.9	  455.2	 8810.0	...
5470646	  770.1	  455.5	 8810.0	...
5470647	  770.2	  455.5	 8809.0	...
5470648	  770.2	  455.7	 8807.0	...
5470649	  770.4	  455.8	 8805.0	...
5470650	  770.5	  455.7	 8805.0	...
5470651	  770.4	  455.5	 8805.0	...
5470652	  770.1	  455.5	 8806.0	...
5470653	  769.8	  455.7	 8805.0	...
5470654	  769.7	  455.7	 8805.0	...
5470655	  769.6	  455.5	 8802.0	...
5470656	  769.6	  455.5	 8798.0	...
5470657	  769.7	  455.8	 8798.0	...
5470658	  769.8	  456.2	 8802.0	...
5470659	  769.8	  456.0	 8805.0	...
5470660	  769.8	  455.6	 8804.0	...
5470661	  769.6	  455.4	 8802.0	...
5470662	  769.5	  455.6	 8799.0	...
5470663	  769.4	  455.9	 8797.0	...
5470664	  769.5	  456.1	 8797.0	...
5470665	  769.5	  456.4	 8798.0	...
5470666	  769.6	  457.0	 8800.0	...
5470667	  769.7	  457.1	 8799.0	...
5470668	  769.9	  457.1	 8798.0	...
5470669	  770.0	  456.8	 8796.0	...
5470670	  770.0	  456.8	 8797.0	...
5470671	  770.1	  457.0	 8801.0	...
5470672	  770.3	  456.8	 8806.0	...
5470673	  770.4	  456.6	 8810.0	...
5470674	  770.3	  456.3	 8810.0	...
5470675	  770.1	  456.2	 8809.0	...
5470676	  769.8	  456.3	 8808.0	...
5470677	  769.6	  456.6	 8805.0	...
5470678	  769.1	  457.0	 8803.0	...
5470679	  768.7	  457.3	 8800.0	...
5470680	  768.9	  457.0	 8797.0	...
5470681	  769.2	  456.8	 8796.0	...
5470682	  769.4	  456.4	 8802.0	...
5470683	  769.7	  456.1	 8809.0	...
5470684	  770.0	  455.8	 8811.0	...
5470685	  770.2	  455.6	 8809.0	...
5470686	  770.0	  455.4	 8805.0	...
5470687	  770.0	  455.5	 8806.0	...
5470688	  770.2	  455.7	 8807.0	...
5470689	  769.9	  455.9	 8809.0	...
5470690	  769.4	  455.8	 8810.0	...
5470691	  769.0	  455.7	 8816.0	...
5470692	  769.4	  455.5	 8822.0	...
5470693	  769.8	  455.9	 8825.0	...
5470694	  770.2	  456.3	 8823.0	...
5470695	  770.1	  456.7	 8821.0	...
5470696	  769.9	  456.5	 8821.0	...
5470697	  769.6	  456.3	 8819.0	...
5470698	  769.4	  456.2	 8817.0	...
5470699	  769.3	  456.2	 8816.0	...
5470700	  769.4	  456.1	 8817.0	...
5470701	  769.2	  456.2	 8817.0	...
5470702	  769.0	  456.4	 8815.0	...
5470703	  768.7	  456.3	 8813.0	...
5470704	  768.7	  456.1	 8811.0	...
5470705	  768.6	  455.7	 8808.0	...
5470706	  768.4	  455.5	 8805.0	...
5470707	  768.3	  455.2	 8809.0	...
5470708	  768.2	  455.7	 8815.0	...
5470709	  768.2	  456.2	 8821.0	...
5470710	  768.1	  456.7	 8821.0	...
5470711	  768.1	  457.1	 8816.0	...
5470712	  768.3	  457.5	 8811.0	...
5470713	  768.4	  457.8	 8807.0	...
5470714	  768.5	  457.7	 8808.0	...
5470715	  768.3	  457.6	 8805.0	...
5470716	  768.3	  457.7	 8801.0	...
5470717	  768.2	  457.7	 8798.0	...
5470718	  768.1	  457.4	 8803.0	...
5470719	  767.9	  457.0	 8807.0	...
5470720	  767.9	  456.9	 8808.0	...
5470721	  768.0	  457.2	 8807.0	...
5470722	  768.1	  457.0	 8806.0	...
5470723	  768.0	  456.6	 8807.0	...
5470724	  767.9	  456.6	 8805.0	...
5470725	  767.8	  457.0	 8803.0	...
5470726	  767.7	  457.4	 8801.0	...
5470727	  767.5	  457.5	 8801.0	...
5470728	  767.2	  457.6	 8797.0	...
5470729	  767.1	  457.7	 8793.0	...
5470730	  767.2	  458.7	 8789.0	...
5470731	  767.5	  459.6	 8789.0	...
5470732	  767.7	  460.2	 8789.0	...
5470733	  767.8	  460.0	 8789.0	...
5470734	  768.0	  459.8	 8789.0	...
5470735	  768.1	  459.8	 8788.0	...
5470736	  768.3	  459.8	 8791.0	...
5470737	  768.3	  460.1	 8793.0	...
5470738	  767.8	  460.5	 8795.0	...
5470739	  767.2	  460.4	 8795.0	...
5470740	  766.6	  459.6	 8795.0	...
5470741	  766.6	  459.0	 8794.0	...
5470742	  767.0	  458.7	 8793.0	...
5470743	  767.4	  458.8	 8795.0	...
5470744	  767.7	  458.6	 8799.0	...
5470745	  767.6	  458.5	 8804.0	...
5470746	  767.4	  458.4	 8804.0	...
5470747	  767.4	  458.5	 8804.0	...
5470748	  767.4	  458.6	 8803.0	...
5470749	  767.5	  458.5	 8803.0	...
5470750	  767.6	  458.6	 8803.0	...
5470751	  767.7	  458.1	 8804.0	...
5470752	  767.6	  457.9	 8803.0	...
5470753	  767.4	  457.6	 8803.0	...
5470754	  767.1	  457.9	 8804.0	...
5470755	  766.8	  457.8	 8807.0	...
5470756	  766.5	  457.6	 8809.0	...
5470757	  766.6	  458.3	 8810.0	...
5470758	  766.8	  459.3	 8810.0	...
5470759	  766.9	  460.2	 8811.0	...
5470760	  766.8	  460.1	 8812.0	...
5470761	  767.0	  459.4	 8812.0	...
5470762	  767.1	  458.8	 8811.0	...
5470763	  767.3	  458.1	 8810.0	...
5470764	  767.2	  457.6	 8812.0	...
5470765	  767.2	  457.0	 8815.0	...
5470766	  767.1	  456.4	 8816.0	...
5470767	  767.2	  456.4	 8814.0	...
5470768	  767.3	  456.5	 8813.0	...
5470769	  767.0	  456.6	 8813.0	...
5470770	  766.6	  457.1	 8815.0	...
5470771	  766.2	  457.6	 8816.0	...
5470772	  766.3	  458.2	 8817.0	...
5470773	  766.6	  458.6	 8817.0	...
5470774	  766.9	  458.9	 8815.0	...
5470775	  767.2	  459.3	 8812.0	...
5470776	  767.3	  458.8	 8813.0	...
5470777	  767.3	  458.3	 8816.0	...
5470778	  767.1	  457.7	 8820.0	...
5470779	  767.1	  457.7	 8822.0	...
5470780	  767.0	  457.7	 8824.0	...
5470781	  766.8	  457.8	 8825.0	...
5470782	  766.7	  457.8	 8825.0	...
5470783	  766.8	  458.0	 8822.0	...
5470784	  767.0	  458.2	 8818.0	...
5470785	  767.2	  458.7	 8816.0	...
5470786	  767.4	  459.0	 8818.0	...
5470787	  767.6	  458.8	 8820.0	...
5470788	  767.9	  458.3	 8819.0	...
5470789	  768.0	  458.2	 8819.0	...
5470790	  768.3	  458.6	 8820.0	...
5470791	  768.3	  458.9	 8817.0	...
5470792	  768.3	  458.9	 8812.0	...
5470793	  768.2	  459.0	 8807.0	...
5470794	  768.2	  459.3	 8806.0	...
5470795	  768.3	  459.5	 8807.0	...
5470796	  768.3	  459.7	 8807.0	...
5470797	  768.4	  459.9	 8805.0	...
5470798	  768.4	  460.0	 8803.0	...
5470799	  768.5	  460.1	 8801.0	...
5470800	  768.6	  460.2	 8800.0	...
5470801	  768.6	  460.3	 8800.0	...
5470802	  768.7	  460.4	 8800.0	...
5470803	  768.5	  460.0	 8800.0	...
5470804	  768.3	  459.5	 8800.0	...
5470805	  768.2	  459.0	 8796.0	...
5470806	  768.1	  458.9	 8792.0	...
5470807	  768.1	  459.2	 8790.0	...
5470808	  768.3	  459.7	 8793.0	...
5470809	  768.6	  460.0	 8795.0	...
5470810	  768.4	  460.1	 8795.0	...
5470811	  768.0	  460.5	 8795.0	...
5470812	  767.6	  461.0	 8795.0	...
5470813	  767.6	  461.3	 8797.0	...
MSG	5470814 0000 _ Number Off
5470814	  767.5	  461.0	 8799.0	...
5470815	  767.6	  460.7	 8796.0	...
5470816	  767.8	  460.8	 8793.0	...
5470817	  768.0	  461.0	 8791.0	...
5470818	  768.1	  461.1	 8792.0	...
5470819	  768.1	  461.2	 8793.0	...
5470820	  768.4	  461.1	 8797.0	...
5470821	  768.8	  460.9	 8802.0	...
5470822	  769.1	  460.6	 8806.0	...
5470823	  769.1	  460.4	 8805.0	...
5470824	  769.1	  460.3	 8801.0	...
5470825	  769.0	  460.4	 8797.0	...
5470826	  769.0	  460.5	 8795.0	...
5470827	  769.0	  460.6	 8796.0	...
5470828	  769.0	  460.7	 8798.0	...
5470829	  769.0	  460.6	 8803.0	...
5470830	  769.2	  460.5	 8807.0	...
5470831	  769.3	  460.3	 8812.0	...
5470832	  769.3	  460.2	 8811.0	...
5470833	  769.1	  460.1	 8811.0	...
5470834	  768.9	  460.5	 8806.0	...
5470835	  768.9	  460.9	 8801.0	...
5470836	  768.8	  461.1	 8797.0	...
5470837	  768.7	  461.0	 8797.0	...
5470838	  769.1	  461.0	 8797.0	...
5470839	  769.7	  461.1	 8798.0	...
5470840	  770.3	  461.2	 8799.0	...
5470841	  770.1	  460.6	 8804.0	...
5470842	  769.8	  459.9	 8809.0	...
5470843	  769.5	  459.4	 8813.0	...
5470844	  769.3	  459.6	 8811.0	...
5470845	  769.1	  459.7	 8807.0	...
5470846	  768.8	  459.8	 8803.0	...
5470847	  768.6	  459.6	 8802.0	...
5470848	  768.6	  459.5	 8801.0	...
5470849	  768.5	  459.4	 8799.0	...
5470850	  768.4	  459.4	 8800.0	...
5470851	  768.3	  459.4	 8800.0	...
5470852	  768.4	  459.4	 8800.0	...
5470853	  768.6	  459.3	 8799.0	...
5470854	  768.9	  459.2	 8799.0	...
5470855	  769.2	  459.4	 8802.0	...
5470856	  769.5	  459.9	 8806.0	...
5470857	  769.5	  460.3	 8808.0	...
5470858	  769.5	  460.4	 8807.0	...
5470859	  769.0	  460.4	 8806.0	...
5470860	  768.6	  460.4	 8806.0	...
5470861	  768.2	  460.4	 8806.0	...
5470862	  768.4	  460.2	 8805.0	...
5470863	  768.7	  459.9	 8806.0	...
5470864	  768.9	  459.7	 8806.0	...
5470865	  768.8	  459.5	 8805.0	...
5470866	  768.4	  459.7	 8805.0	...
5470867	  768.4	  460.6	 8803.0	...
5470868	  768.9	  461.5	 8801.0	...
5470869	  769.2	  462.2	 8801.0	...
5470870	  768.9	  462.0	 8803.0	...
5470871	  768.5	  461.4	 8805.0	...
5470872	  768.2	  460.8	 8807.0	...
5470873	  768.1	  460.3	 8807.0	...
5470874	  768.3	  460.5	 8807.0	...
5470875	  768.4	  460.6	 8807.0	...
5470876	  768.0	  460.6	 8808.0	...
5470877	  767.5	  460.2	 8811.0	...
5470878	  767.2	  459.8	 8814.0	...
5470879	  767.5	  460.4	 8816.0	...
5470880	  767.8	  461.3	 8815.0	...
5470881	  768.1	  461.7	 8814.0	...
5470882	  768.3	  461.3	 8814.0	...
5470883	  768.5	  460.9	 8811.0	...
5470884	  768.7	  461.3	 8809.0	...
5470885	  768.8	  461.8	 8809.0	...
5470886	  768.8	  461.4	 8811.0	...
5470887	  768.8	  460.6	 8812.0	...
5470888	  768.7	  460.2	 8810.0	...
5470889	  768.8	  460.5	 8810.0	...
5470890	  768.8	  461.0	 8810.0	...
5470891	  768.7	  461.1	 8810.0	...
5470892	  768.5	  461.1	 8814.0	...
5470893	  768.5	  461.5	 8818.0	...
5470894	  768.3	  461.7	 8817.0	...
5470895	  768.3	  461.9	 8812.0	...
5470896	  768.1	  461.8	 8807.0	...
5470897	  768.0	  461.8	 8807.0	...
5470898	  767.9	  461.7	 8807.0	...
5470899	  767.7	  461.4	 8809.0	...
5470900	  767.6	  461.0	 8814.0	...
5470901	  767.3	  460.8	 8819.0	...
5470902	  767.3	  460.7	 8821.0	...
5470903	  767.2	  460.7	 8821.0	...
5470904	  767.3	  460.7	 8821.0	...
5470905	  767.3	  460.7	 8819.0	...
5470906	  767.3	  460.6	 8817.0	...
5470907	  767.3	  460.6	 8817.0	...
5470908	  767.8	  460.6	 8820.0	...
5470909	  768.2	  460.5	 8822.0	...
5470910	  768.7	  460.4	 8822.0	...
5470911	  768.7	  460.6	 8822.0	...
5470912	  768.7	  460.8	 8822.0	...
5470913	  768.6	  461.0	 8822.0	...
5470914	  768.5	  460.9	 8822.0	...
5470915	  768.7	  460.6	 8822.0	...
5470916	  768.8	  460.5	 8824.0	...
5470917	  768.9	  460.3	 8828.0	...
5470918	  768.7	  460.3	 8832.0	...
5470919	  768.5	  460.2	 8832.0	...
5470920	  768.4	  460.0	 8831.0	...
5470921	  768.3	  459.4	 8830.0	...
5470922	  768.4	  459.0	 8830.0	...
5470923	  768.8	  459.9	 8829.0	...
5470924	  769.3	  461.0	 8829.0	...
5470925	  769.7	  461.7	 8828.0	...
5470926	  769.4	  461.2	 8828.0	...
5470927	  769.1	  460.6	 8832.0	...
5470928	  768.7	  460.4	 8837.0	...
5470929	  768.6	  460.4	 8837.0	...
5470930	  768.4	  460.5	 8833.0	...
5470931	  768.3	  460.7	 8830.0	...
5470932	  768.5	  461.2	 8831.0	...
5470933	  768.7	  461.6	 8831.0	...
5470934	  768.9	  461.9	 8830.0	...
5470935	  768.7	  461.8	 8827.0	...
5470936	  768.5	  461.8	 8825.0	...
5470937	  768.4	  461.7	 8823.0	...
5470938	  768.4	  461.6	 8823.0	...
5470939	  768.6	  462.0	 8823.0	...
5470940	  768.7	  462.5	 8824.0	...
5470941	  768.8	  462.9	 8824.0	...
5470942	  768.7	  462.0	 8824.0	...
5470943	  768.6	  461.1	 8828.0	...
5470944	  768.6	  460.2	 8831.0	...
5470945	  768.6	  460.1	 8835.0	...
5470946	  768.5	  459.9	 8835.0	...
5470947	  768.6	  459.7	 8835.0	...
5470948	  768.9	  460.1	 8833.0	...
5470949	  769.2	  460.6	 8830.0	...
5470950	  769.0	  461.5	 8827.0	...
5470951	  768.8	  462.0	 8828.0	...
5470952	  768.5	  462.6	 8830.0	...
5470953	  768.5	  462.6	 8832.0	...
5470954	  768.4	  462.2	 8833.0	...
5470955	  768.2	  461.7	 8832.0	...
5470956	  768.1	  461.2	 8828.0	...
5470957	  768.1	  461.3	 8825.0	...
5470958	  768.1	  461.6	 8823.0	...
5470959	  768.2	  462.0	 8824.0	...
5470960	  768.5	  462.2	 8824.0	...
5470961	  768.8	  462.3	 8824.0	...
5470962	  768.9	  462.1	 8827.0	...
5470963	  768.7	  461.8	 8833.0	...
5470964	  768.5	  461.6	 8838.0	...
5470965	  768.5	  461.5	 8840.0	...
5470966	  768.5	  461.6	 8839.0	...
5470967	  768.6	  461.5	 8839.0	...
5470968	  768.6	  461.2	 8840.0	...
5470969	  768.6	  461.0	 8840.0	...
5470970	  768.6	  461.0	 8840.0	...
5470971	  768.7	  461.2	 8839.0	...
5470972	  768.8	  461.9	 8838.0	...
5470973	  768.9	  462.4	 8836.0	...
5470974	  769.0	  462.3	 8834.0	...
5470975	  769.0	  461.8	 8834.0	...
5470976	  769.0	  461.5	 8833.0	...
5470977	  769.2	  461.9	 8834.0	...
5470978	  769.4	  462.3	 8837.0	...
5470979	  769.0	  462.3	 8839.0	...
5470980	  768.3	  461.8	 8840.0	...
5470981	  768.0	  461.2	 8844.0	...
5470982	  768.5	  461.4	 8848.0	...
5470983	  768.6	  462.1	 8845.0	...
5470984	  768.4	  462.7	 8839.0	...
5470985	  768.2	  462.7	 8833.0	...
5470986	  768.5	  462.8	 8833.0	...
5470987	  768.7	  463.5	 8832.0	...
5470988	  768.8	  464.1	 8830.0	...
5470989	  768.8	  464.5	 8828.0	...
5470990	  768.6	  464.6	 8827.0	...
5470991	  768.4	  464.6	 8827.0	...
5470992	  768.1	  464.6	 8828.0	...
5470993	  768.0	  464.5	 8830.0	...
5470994	  767.7	  464.5	 8833.0	...
5470995	  767.6	  464.1	 8837.0	...
5470996	  767.4	  463.5	 8833.0	...
5470997	  767.3	  462.8	 8829.0	...
5470998	  767.3	  462.9	 8825.0	...
5470999	  767.3	  463.0	 8824.0	...
5471000	  767.2	  463.1	 8829.0	...
5471001	  767.3	  463.2	 8833.0	...
5471002	  767.4	  463.3	 8838.0	...
5471003	  767.7	  463.8	 8837.0	...
5471004	  767.8	  464.2	 8837.0	...
5471005	  768.0	  464.5	 8836.0	...
5471006	  768.2	  464.4	 8836.0	...
5471007	  768.4	  464.0	 8836.0	...
5471008	  768.6	  463.7	 8839.0	...
5471009	  768.8	  463.5	 8842.0	...
5471010	  768.9	  463.9	 8845.0	...
5471011	  768.9	  464.2	 8845.0	...
5471012	  768.8	  464.5	 8843.0	...
5471013	  768.7	  464.6	 8840.0	...
5471014	  768.9	  464.6	 8837.0	...
5471015	  769.2	  464.5	 8837.0	...
5471016	  769.0	  464.4	 8835.0	...
5471017	  768.6	  464.0	 8835.0	...
5471018	  768.2	  463.6	 8833.0	...
5471019	  768.3	  463.2	 8832.0	...
5471020	  768.4	  463.3	 8830.0	...
5471021	  768.6	  463.4	 8833.0	...
5471022	  768.7	  463.1	 8837.0	...
5471023	  768.6	  462.9	 8841.0	...
5471024	  768.4	  462.1	 8849.0	...
5471025	  768.2	  461.5	 8857.0	...
5471026	  768.2	  461.1	 8860.0	...
MSG	5471027 0000 _ Number On
5471027	  768.3	  461.3	 8857.0	...
5471028	  768.3	  461.5	 8853.0	...
5471029	  768.6	  461.6	 8852.0	...
5471030	  769.0	  461.8	 8852.0	...
5471031	  769.4	  461.9	 8856.0	...
5471032	  769.2	  462.0	 8860.0	...
5471033	  768.8	  462.0	 8863.0	...
5471034	  768.5	  462.1	 8863.0	...
5471035	  768.5	  462.2	 8863.0	...
5471036	  768.6	  462.3	 8864.0	...
5471037	  768.8	  462.6	 8864.0	...
5471038	  769.1	  462.7	 8861.0	...
5471039	  768.8	  462.9	 8859.0	...
5471040	  768.3	  462.4	 8861.0	...
5471041	  768.1	  461.9	 8865.0	...
5471042	  768.4	  461.6	 8871.0	...
5471043	  768.8	  461.5	 8873.0	...
5471044	  768.9	  461.4	 8872.0	...
5471045	  769.3	  461.7	 8868.0	...
5471046	  769.7	  462.1	 8863.0	...
5471047	  769.8	  462.5	 8861.0	...
5471048	  770.0	  462.4	 8859.0	...
5471049	  770.1	  462.2	 8862.0	...
5471050	  770.3	  462.2	 8865.0	...
5471051	  770.2	  461.8	 8870.0	...
5471052	  769.6	  461.7	 8870.0	...
5471053	  768.9	  461.7	 8864.0	...
5471054	  768.3	  461.9	 8858.0	...
5471055	  768.2	  462.0	 8854.0	...
5471056	  768.1	  461.9	 8856.0	...
5471057	  768.0	  461.8	 8858.0	...
5471058	  767.8	  461.5	 8857.0	...
5471059	  767.6	  461.3	 8855.0	...
5471060	  767.6	  461.3	 8854.0	...
5471061	  767.6	  461.5	 8856.0	...
5471062	  767.8	  461.8	 8858.0	...
5471063	  767.9	  462.2	 8861.0	...
5471064	  767.9	  462.6	 8861.0	...
5471065	  767.9	  462.9	 8858.0	...
5471066	  767.8	  463.1	 8855.0	...
5471067	  767.8	  463.2	 8853.0	...
5471068	  768.0	  463.1	 8855.0	...
5471069	  768.0	  463.0	 8857.0	...
5471070	  768.0	  462.9	 8858.0	...
5471071	  768.1	  462.8	 8858.0	...
5471072	  768.4	  462.4	 8858.0	...
5471073	  768.5	  462.1	 8857.0	...
5471074	  768.3	  462.5	 8857.0	...
5471075	  768.1	  463.0	 8856.0	...
5471076	  768.2	  463.5	 8857.0	...
5471077	  768.1	  463.6	 8857.0	...
5471078	  768.4	  463.6	 8857.0	...
5471079	  768.7	  463.6	 8856.0	...
5471080	  768.9	  463.8	 8857.0	...
5471081	  768.6	  464.2	 8857.0	...
5471082	  768.1	  464.6	 8858.0	...
5471083	  767.8	  464.7	 8860.0	...
5471084	  767.6	  464.0	 8864.0	...
5471085	  767.8	  463.3	 8867.0	...
5471086	  767.9	  462.7	 8864.0	...
5471087	  767.9	  462.8	 8859.0	...
5471088	  767.7	  462.6	 8853.0	...
5471089	  767.5	  462.4	 8851.0	...
5471090	  767.3	  462.4	 8854.0	...
5471091	  767.2	  462.8	 8859.0	...
5471092	  767.4	  463.2	 8864.0	...
5471093	  767.7	  463.5	 8866.0	...
5471094	  768.6	  463.7	 8865.0	...
5471095	  769.1	  463.8	 8865.0	...
5471096	  768.7	  463.9	 8863.0	...
5471097	  767.7	  463.8	 8861.0	...
5471098	  767.0	  463.8	 8864.0	...
5471099	  767.4	  463.3	 8869.0	...
5471100	  767.8	  462.8	 8874.0	...
5471101	  768.1	  462.9	 8874.0	...
5471102	  768.2	  463.3	 8872.0	...
5471103	  768.1	  462.9	 8872.0	...
5471104	  767.8	  462.1	 8871.0	...
5471105	  767.5	  461.2	 8872.0	...
5471106	  767.5	  461.1	 8873.0	...
5471107	  767.9	  461.2	 8874.0	...
5471108	  768.6	  461.6	 8874.0	...
5471109	  769.2	  462.0	 8874.0	...
5471110	  769.2	  462.2	 8875.0	...
5471111	  769.2	  462.4	 8877.0	...
5471112	  769.2	  462.7	 8879.0	...
5471113	  769.2	  462.7	 8878.0	...
5471114	  769.2	  462.4	 8873.0	...
5471115	  769.0	  462.1	 8868.0	...
5471116	  768.8	  462.0	 8865.0	...
5471117	  768.6	  462.1	 8865.0	...
5471118	  768.4	  462.7	 8869.0	...
5471119	  768.3	  463.3	 8874.0	...
5471120	  768.3	  463.7	 8878.0	...
5471121	  768.3	  463.7	 8879.0	...
5471122	  768.5	  463.7	 8879.0	...
5471123	  768.7	  463.5	 8881.0	...
5471124	  769.0	  463.2	 8882.0	...
5471125	  769.2	  462.9	 8885.0	...
5471126	  769.3	  462.8	 8885.0	...
5471127	  769.2	  462.7	 8884.0	...
5471128	  769.0	  462.7	 8878.0	...
5471129	  769.0	  462.6	 8873.0	...
5471130	  769.3	  462.8	 8873.0	...
5471131	  769.5	  463.1	 8877.0	...
5471132	  769.7	  463.3	 8881.0	...
5471133	  769.8	  463.1	 8881.0	...
5471134	  769.5	  462.9	 8880.0	...
5471135	  769.0	  462.7	 8880.0	...
5471136	  768.5	  462.6	 8880.0	...
5471137	  768.4	  462.8	 8880.0	...
5471138	  768.5	  463.2	 8881.0	...
5471139	  768.7	  463.6	 8881.0	...
5471140	  769.0	  463.7	 8881.0	...
5471141	  769.5	  463.7	 8880.0	...
5471142	  770.0	  463.7	 8882.0	...
5471143	  770.1	  463.7	 8884.0	...
5471144	  770.2	  463.6	 8879.0	...
5471145	  770.3	  463.5	 8873.0	...
5471146	  770.1	  463.4	 8870.0	...
5471147	  769.8	  463.4	 8874.0	...
5471148	  769.4	  463.3	 8878.0	...
5471149	  769.3	  463.3	 8879.0	...
5471150	  769.1	  463.1	 8881.0	...
5471151	  768.9	  463.1	 8882.0	...
5471152	  768.9	  463.1	 8885.0	...
5471153	  769.0	  463.4	 8886.0	...
5471154	  769.1	  463.4	 8884.0	...
5471155	  769.0	  463.5	 8880.0	...
5471156	  768.8	  463.7	 8877.0	...
5471157	  768.6	  463.8	 8877.0	...
5471158	  769.2	  463.8	 8878.0	...
5471159	  769.9	  463.7	 8880.0	...
5471160	  770.3	  463.5	 8884.0	...
5471161	  770.1	  463.2	 8889.0	...
5471162	  769.9	  463.0	 8888.0	...
5471163	  769.8	  462.5	 8885.0	...
5471164	  769.6	  462.2	 8882.0	...
5471165	  769.4	  462.6	 8880.0	...
5471166	  769.0	  463.3	 8878.0	...
5471167	  768.6	  463.9	 8876.0	...
5471168	  768.0	  463.9	 8876.0	...
5471169	  767.9	  463.8	 8877.0	...
5471170	  768.1	  463.7	 8878.0	...
5471171	  768.2	  463.7	 8879.0	...
5471172	  768.3	  463.7	 8881.0	...
5471173	  768.0	  463.5	 8882.0	...
5471174	  767.8	  463.2	 8881.0	...
5471175	  767.8	  462.8	 8881.0	...
5471176	  767.7	  463.4	 8880.0	...
5471177	  767.7	  464.1	 8883.0	...
5471178	  767.8	  464.5	 8886.0	...
5471179	  767.9	  464.1	 8889.0	...
5471180	  767.9	  463.6	 8889.0	...
5471181	  767.8	  463.1	 8888.0	...
5471182	  767.8	  462.9	 8888.0	...
5471183	  767.7	  462.8	 8886.0	...
5471184	  767.7	  462.8	 8885.0	...
5471185	  767.7	  462.6	 8883.0	...
5471186	  767.8	  462.4	 8883.0	...
5471187	  767.8	  462.1	 8884.0	...
5471188	  767.9	  462.2	 8886.0	...
5471189	  767.4	  462.4	 8888.0	...
5471190	  766.9	  462.5	 8894.0	...
5471191	  766.6	  462.4	 8899.0	...
5471192	  766.6	  462.2	 8899.0	...
5471193	  766.6	  462.0	 8898.0	...
5471194	  766.6	  461.9	 8895.0	...
5471195	  767.2	  461.8	 8896.0	...
5471196	  767.8	  461.8	 8894.0	...
5471197	  768.5	  462.0	 8894.0	...
5471198	  768.5	  462.2	 8896.0	...
5471199	  768.5	  462.4	 8899.0	...
5471200	  768.5	  462.5	 8901.0	...
5471201	  768.6	  462.5	 8902.0	...
5471202	  768.3	  462.5	 8903.0	...
5471203	  768.0	  462.6	 8904.0	...
5471204	  767.7	  462.6	 8908.0	...
5471205	  767.7	  462.5	 8913.0	...
5471206	  767.7	  462.4	 8917.0	...
5471207	  767.7	  461.4	 8916.0	...
5471208	  767.8	  460.5	 8915.0	...
5471209	  767.9	  460.0	 8914.0	...
5471210	  768.2	  460.8	 8917.0	...
5471211	  768.5	  461.7	 8920.0	...
5471212	  768.6	  462.2	 8925.0	...
5471213	  768.5	  462.2	 8927.0	...
5471214	  768.5	  462.3	 8925.0	...
5471215	  768.5	  462.2	 8921.0	...
5471216	  768.0	  462.2	 8914.0	...
5471217	  767.5	  462.2	 8912.0	...
5471218	  767.1	  462.3	 8915.0	...
5471219	  767.4	  462.3	 8920.0	...
5471220	  768.0	  462.1	 8925.0	...
5471221	  768.6	  462.2	 8925.0	...
5471222	  769.0	  462.3	 8924.0	...
5471223	  769.0	  462.5	 8922.0	...
5471224	  768.9	  462.6	 8920.0	...
5471225	  768.9	  462.6	 8919.0	...
5471226	  768.9	  462.8	 8921.0	...
5471227	  769.1	  463.1	 8923.0	...
5471228	  769.1	  463.4	 8925.0	...
5471229	  769.0	  463.3	 8922.0	...
5471230	  768.8	  463.0	 8919.0	...
5471231	  768.4	  462.7	 8918.0	...
5471232	  768.0	  462.5	 8918.0	...
5471233	  767.8	  462.3	 8918.0	...
5471234	  767.9	  461.9	 8920.0	...
5471235	  768.1	  461.4	 8921.0	...
5471236	  768.3	  461.1	 8920.0	...
5471237	  768.4	  461.4	 8916.0	...
5471238	  768.6	  462.2	 8911.0	...
5471239	  768.8	  463.1	 8909.0	...
5471240	  768.9	  463.9	 8908.0	...
5471241	  768.8	  464.2	 8909.0	...
5471242	  768.8	  464.2	 8911.0	...
5471243	  768.8	  464.2	 8914.0	...
5471244	  768.7	  463.7	 8915.0	...
5471245	  768.6	  463.3	 8915.0	...
5471246	  768.5	  462.5	 8915.0	...
5471247	  768.4	  462.1	 8915.0	...
5471248	  768.3	  461.6	 8916.0	...
5471249	  768.2	  461.5	 8917.0	...
5471250	  768.2	  461.8	 8917.0	...
5471251	  768.3	  462.2	 8916.0	...
5471252	  768.4	  462.7	 8915.0	...
5471253	  768.3	  462.9	 8915.0	...
5471254	  768.3	  462.9	 8918.0	...
5471255	  768.2	  462.9	 8922.0	...
5471256	  768.1	  462.9	 8926.0	...
5471257	  767.9	  462.9	 8929.0	...
5471258	  767.8	  463.2	 8928.0	...
5471259	  767.6	  463.6	 8926.0	...
5471260	  767.5	  464.0	 8925.0	...
5471261	  767.3	  464.0	 8923.0	...
5471262	  767.3	  463.6	 8923.0	...
5471263	  767.4	  462.7	 8923.0	...
5471264	  767.7	  461.7	 8923.0	...
5471265	  767.8	  461.4	 8921.0	...
5471266	  768.1	  461.6	 8920.0	...
5471267	  768.2	  461.8	 8919.0	...
5471268	  768.0	  461.5	 8920.0	...
5471269	  767.8	  461.3	 8922.0	...
5471270	  767.7	  461.8	 8925.0	...
5471271	  767.7	  462.4	 8927.0	...
5471272	  767.7	  462.8	 8932.0	...
5471273	  767.7	  462.5	 8938.0	...
5471274	  767.7	  462.0	 8940.0	...
5471275	  767.7	  461.7	 8937.0	...
5471276	  767.5	  461.5	 8935.0	...
5471277	  767.4	  461.6	 8935.0	...
5471278	  767.4	  461.7	 8935.0	...
5471279	  767.6	  461.8	 8935.0	...
5471280	  767.7	  461.6	 8934.0	...
5471281	  767.7	  461.5	 8931.0	...
5471282	  767.7	  461.3	 8928.0	...
5471283	  767.7	  461.4	 8925.0	...
5471284	  767.7	  461.4	 8923.0	...
5471285	  767.6	  461.2	 8922.0	...
5471286	  767.5	  460.9	 8923.0	...
5471287	  767.6	  460.6	 8923.0	...
5471288	  767.8	  460.6	 8922.0	...
5471289	  768.1	  460.9	 8925.0	...
5471290	  768.0	  461.0	 8929.0	...
5471291	  767.8	  461.0	 8932.0	...
5471292	  767.7	  461.0	 8930.0	...
5471293	  767.7	  460.8	 8927.0	...
5471294	  767.6	  460.6	 8927.0	...
5471295	  767.4	  460.5	 8928.0	...
5471296	  767.2	  460.7	 8930.0	...
5471297	  766.9	  460.7	 8929.0	...
5471298	  767.2	  460.5	 8927.0	...
5471299	  767.6	  460.2	 8925.0	...
5471300	  768.2	  460.9	 8924.0	...
5471301	  768.4	  461.6	 8922.0	...
5471302	  768.6	  462.3	 8919.0	...
5471303	  768.7	  462.1	 8917.0	...
5471304	  768.7	  461.9	 8917.0	...
5471305	  768.6	  461.8	 8918.0	...
5471306	  768.5	  461.7	 8918.0	...
5471307	  768.4	  461.6	 8919.0	...
5471308	  768.2	  461.4	 8920.0	...
5471309	  768.1	  461.5	 8920.0	...
5471310	  768.1	  461.7	 8919.0	...
5471311	  768.1	  462.0	 8919.0	...
5471312	  768.0	  462.0	 8920.0	...
5471313	  768.0	  462.0	 8926.0	...
5471314	  768.2	  462.0	 8932.0	...
5471315	  768.3	  461.9	 8937.0	...
5471316	  768.4	  461.8	 8936.0	...
5471317	  768.3	  461.7	 8934.0	...
5471318	  768.4	  461.6	 8933.0	...
5471319	  768.5	  461.5	 8933.0	...
5471320	  768.7	  461.6	 8933.0	...
5471321	  768.8	  461.7	 8936.0	...
5471322	  768.8	  461.8	 8940.0	...
5471323	  768.9	  461.9	 8943.0	...
5471324	  768.9	  461.9	 8942.0	...
5471325	  768.9	  461.8	 8939.0	...
5471326	  768.9	  461.7	 8937.0	...
5471327	  768.9	  461.5	 8936.0	...
5471328	  769.1	  461.4	 8933.0	...
5471329	  769.3	  461.3	 8930.0	...
MSG	5471330 0000 _ Number Off
5471330	  769.8	  461.2	 8928.0	...
5471331	  770.1	  461.1	 8929.0	...
5471332	  769.9	  461.1	 8932.0	...
5471333	  769.5	  461.0	 8935.0	...
5471334	  769.1	  461.0	 8936.0	...
5471335	  769.3	  461.0	 8937.0	...
5471336	  769.9	  461.0	 8937.0	...
5471337	  770.4	  461.0	 8937.0	...
5471338	  770.1	  461.0	 8932.0	...
5471339	  769.6	  461.0	 8928.0	...
5471340	  769.3	  461.5	 8923.0	...
5471341	  769.6	  461.9	 8922.0	...
5471342	  770.2	  462.3	 8920.0	...
5471343	  770.6	  462.8	 8919.0	...
5471344	  770.8	  463.2	 8923.0	...
5471345	  770.3	  462.7	 8927.0	...
5471346	  769.8	  461.7	 8932.0	...
5471347	  769.2	  460.8	 8932.0	...
5471348	  769.1	  460.9	 8933.0	...
5471349	  768.8	  460.5	 8936.0	...
5471350	  768.8	  459.9	 8939.0	...
5471351	  768.7	  459.4	 8940.0	...
5471352	  768.9	  459.4	 8940.0	...
5471353	  769.1	  459.6	 8940.0	...
5471354	  769.4	  460.0	 8941.0	...
5471355	  769.5	  460.2	 8942.0	...
5471356	  769.7	  460.4	 8940.0	...
5471357	  769.8	  460.4	 8938.0	...
5471358	  769.7	  460.3	 8936.0	...
5471359	  769.7	  460.3	 8936.0	...
5471360	  769.7	  460.7	 8936.0	...
5471361	  769.7	  461.2	 8936.0	...
5471362	  769.8	  461.5	 8939.0	...
5471363	  769.8	  461.5	 8943.0	...
5471364	  769.6	  461.5	 8943.0	...
5471365	  769.5	  461.6	 8939.0	...
5471366	  769.3	  461.7	 8935.0	...
5471367	  769.2	  461.8	 8937.0	...
5471368	  769.1	  461.9	 8939.0	...
5471369	  768.9	  461.9	 8942.0	...
5471370	  768.8	  461.8	 8946.0	...
5471371	  768.8	  461.7	 8950.0	...
5471372	  769.0	  461.6	 8952.0	...
5471373	  769.5	  461.6	 8953.0	...
5471374	  769.8	  461.6	 8953.0	...
5471375	  769.7	  461.8	 8953.0	...
5471376	  769.4	  462.0	 8953.0	...
5471377	  769.5	  462.0	 8953.0	...
5471378	  769.9	  461.8	 8952.0	...
5471379	  770.1	  461.9	 8950.0	...
5471380	  769.8	  462.2	 8945.0	...
5471381	  770.0	  462.6	 8941.0	...
5471382	  770.2	  462.8	 8942.0	...
5471383	  770.2	  462.7	 8945.0	...
5471384	  769.7	  462.6	 8948.0	...
5471385	  769.3	  462.4	 8949.0	...
5471386	  769.5	  462.2	 8949.0	...
5471387	  769.7	  462.1	 8949.0	...
5471388	  769.8	  462.0	 8949.0	...
5471389	  769.7	  462.0	 8948.0	...
5471390	  769.7	  462.1	 8947.0	...
5471391	  769.8	  461.8	 8948.0	...
5471392	  770.0	  461.6	 8948.0	...
5471393	  770.3	  461.6	 8947.0	...
5471394	  770.3	  461.9	 8944.0	...
5471395	  770.0	  462.2	 8943.0	...
5471396	  769.8	  462.1	 8943.0	...
5471397	  769.8	  462.1	 8947.0	...
5471398	  769.9	  462.1	 8951.0	...
5471399	  770.0	  462.2	 8958.0	...
5471400	  770.1	  462.2	 8961.0	...
5471401	  770.1	  462.2	 8963.0	...
5471402	  770.1	  462.3	 8962.0	...
5471403	  770.1	  462.5	 8961.0	...
5471404	  770.1	  462.7	 8959.0	...
5471405	  770.2	  462.7	 8958.0	...
5471406	  770.3	  462.8	 8959.0	...
5471407	  770.4	  462.9	 8961.0	...
5471408	  770.6	  462.9	 8963.0	...
5471409	  770.5	  462.7	 8963.0	...
5471410	  770.5	  462.3	 8961.0	...
5471411	  770.4	  462.0	 8958.0	...
5471412	  770.3	  461.8	 8959.0	...
5471413	  770.3	  461.6	 8963.0	...
5471414	  770.1	  461.4	 8968.0	...
5471415	  770.0	  461.5	 8971.0	...
5471416	  769.8	  461.5	 8973.0	...
5471417	  769.7	  461.6	 8970.0	...
5471418	  769.6	  461.8	 8965.0	...
5471419	  769.6	  461.6	 8961.0	...
5471420	  769.7	  461.4	 8960.0	...
5471421	  769.9	  461.4	 8960.0	...
5471422	  770.2	  461.7	 8961.0	...
5471423	  770.3	  462.0	 8964.0	...
5471424	  770.8	  461.8	 8966.0	...
5471425	  771.1	  461.4	 8969.0	...
5471426	  771.2	  461.1	 8971.0	...
5471427	  770.9	  460.7	 8972.0	...
5471428	  770.6	  460.4	 8972.0	...
5471429	  770.7	  460.1	 8974.0	...
5471430	  770.7	  460.1	 8975.0	...
5471431	  770.6	  460.1	 8976.0	...
5471432	  770.5	  460.2	 8977.0	...
5471433	  770.3	  460.2	 8978.0	...
5471434	  770.2	  460.2	 8976.0	...
5471435	  770.2	  460.5	 8973.0	...
5471436	  770.1	  460.8	 8971.0	...
5471437	  769.9	  461.4	 8972.0	...
5471438	  769.7	  461.7	 8971.0	...
5471439	  769.7	  461.8	 8970.0	...
5471440	  769.6	  461.5	 8965.0	...
5471441	  769.5	  461.3	 8961.0	...
5471442	  769.5	  461.3	 8958.0	...
5471443	  769.7	  461.4	 8961.0	...
5471444	  770.0	  461.5	 8961.0	...
5471445	  770.4	  461.6	 8960.0	...
5471446	  770.2	  461.3	 8958.0	...
5471447	  770.0	  461.0	 8958.0	...
5471448	  769.6	  460.8	 8959.0	...
5471449	  769.5	  461.1	 8959.0	...
5471450	  769.6	  461.4	 8959.0	...
5471451	  769.7	  461.6	 8965.0	...
5471452	  769.9	  461.4	 8972.0	...
5471453	  770.1	  461.6	 8974.0	...
5471454	  770.2	  462.0	 8970.0	...
5471455	  770.2	  462.1	 8968.0	...
5471456	  770.1	  461.8	 8972.0	...
5471457	  770.0	  461.5	 8978.0	...
5471458	  770.0	  461.4	 8980.0	...
5471459	  769.9	  461.2	 8982.0	...
5471460	  769.8	  460.7	 8982.0	...
5471461	  769.7	  460.3	 8983.0	...
5471462	  769.8	  460.4	 8983.0	...
5471463	  769.8	  461.1	 8976.0	...
5471464	  769.9	  461.9	 8968.0	...
5471465	  770.1	  462.1	 8963.0	...
5471466	  770.5	  461.6	 8963.0	...
5471467	  770.8	  461.2	 8964.0	...
5471468	  770.8	  461.1	 8966.0	...
5471469	  771.1	  461.1	 8970.0	...
5471470	  771.3	  461.1	 8973.0	...
5471471	  771.1	  461.1	 8971.0	...
5471472	  770.7	  461.1	 8969.0	...
5471473	  770.1	  461.2	 8970.0	...
5471474	  770.1	  461.3	 8972.0	...
5471475	  770.3	  461.0	 8975.0	...
5471476	  770.5	  460.7	 8976.0	...
5471477	  770.7	  460.7	 8974.0	...
5471478	  770.2	  461.0	 8970.0	...
5471479	  769.8	  461.4	 8968.0	...
5471480	  769.7	  461.4	 8968.0	...
5471481	  770.1	  461.4	 8969.0	...
5471482	  770.5	  462.1	 8967.0	...
5471483	  770.4	  462.9	 8962.0	...
5471484	  770.4	  463.5	 8957.0	...
5471485	  770.4	  463.5	 8954.0	...
5471486	  770.7	  463.4	 8952.0	...
5471487	  770.9	  463.3	 8951.0	...
5471488	  771.0	  463.3	 8953.0	...
5471489	  771.0	  463.2	 8955.0	...
5471490	  771.0	  462.9	 8957.0	...
5471491	  770.7	  462.6	 8963.0	...
5471492	  770.3	  462.4	 8968.0	...
5471493	  770.0	  462.4	 8973.0	...
5471494	  770.0	  462.4	 8970.0	...
5471495	  770.0	  462.4	 8970.0	...
5471496	  769.9	  462.3	 8971.0	...
5471497	  769.6	  462.1	 8972.0	...
5471498	  769.4	  461.9	 8972.0	...
5471499	  769.4	  461.8	 8974.0	...
5471500	  769.4	  461.9	 8977.0	...
5471501	  769.4	  461.9	 8980.0	...
5471502	  769.3	  461.4	 8983.0	...
5471503	  769.2	  460.8	 8986.0	...
5471504	  769.2	  460.7	 8988.0	...
5471505	  769.4	  461.2	 8987.0	...
5471506	  769.8	  461.9	 8982.0	...
5471507	  770.0	  462.0	 8978.0	...
5471508	  770.2	  462.2	 8972.0	...
5471509	  770.1	  462.3	 8972.0	...
5471510	  770.0	  461.9	 8971.0	...
5471511	  769.8	  461.6	 8971.0	...
5471512	  769.7	  461.3	 8972.0	...
5471513	  769.7	  461.5	 8973.0	...
5471514	  769.5	  462.1	 8971.0	...
5471515	  769.3	  462.7	 8968.0	...
5471516	  769.3	  463.3	 8963.0	...
5471517	  769.3	  463.5	 8962.0	...
5471518	  769.4	  463.8	 8960.0	...
5471519	  769.5	  463.9	 8962.0	...
5471520	  769.4	  463.0	 8965.0	...
5471521	  769.4	  462.3	 8969.0	...
5471522	  769.1	  461.5	 8971.0	...
5471523	  768.8	  461.6	 8972.0	...
5471524	  768.8	  461.4	 8976.0	...
5471525	  769.1	  461.3	 8979.0	...
5471526	  769.4	  461.5	 8980.0	...
5471527	  769.5	  461.5	 8980.0	...
5471528	  769.7	  461.4	 8980.0	...
5471529	  769.8	  461.1	 8980.0	...
5471530	  770.0	  461.5	 8980.0	...
5471531	  770.0	  461.8	 8980.0	...
5471532	  770.1	  462.3	 8980.0	...
5471533	  770.0	  462.4	 8977.0	...
5471534	  770.0	  462.6	 8973.0	...
5471535	  770.1	  462.5	 8968.0	...
5471536	  770.4	  462.5	 8968.0	...
5471537	  770.6	  462.5	 8971.0	...
5471538	  770.1	  462.6	 8974.0	...
5471539	  769.6	  462.4	 8977.0	...
5471540	  769.1	  462.1	 8979.0	...
MSG	5471541 0000 _ Number On
5471541	  769.0	  461.7	 8979.0	...
5471542	  769.1	  461.5	 8977.0	...
5471543	  769.1	  461.3	 8974.0	...
5471544	  769.1	  461.1	 8975.0	...
5471545	  769.1	  461.0	 8976.0	...
5471546	  769.1	  461.0	 8973.0	...
5471547	  769.3	  461.1	 8970.0	...
5471548	  769.5	  461.1	 8965.0	...
5471549	  769.8	  461.2	 8964.0	...
5471550	  770.1	  461.4	 8969.0	...
5471551	  770.4	  461.5	 8974.0	...
5471552	  770.2	  461.3	 8979.0	...
5471553	  770.1	  461.0	 8978.0	...
5471554	  770.0	  460.6	 8977.0	...
5471555	  770.2	  460.5	 8976.0	...
5471556	  770.5	  460.5	 8974.0	...
5471557	  770.7	  460.7	 8971.0	...
5471558	  770.7	  461.0	 8970.0	...
5471559	  770.7	  461.4	 8972.0	...
5471560	  770.6	  461.7	 8975.0	...
5471561	  770.4	  462.4	 8978.0	...
5471562	  770.3	  462.9	 8979.0	...
5471563	  770.3	  463.2	 8980.0	...
5471564	  770.3	  462.9	 8981.0	...
5471565	  770.4	  462.7	 8982.0	...
5471566	  770.5	  462.7	 8982.0	...
5471567	  770.5	  462.1	 8981.0	...
5471568	  770.4	  461.5	 8980.0	...
5471569	  770.0	  461.0	 8980.0	...
5471570	  769.6	  461.0	 8978.0	...
5471571	  769.0	  461.0	 8976.0	...
5471572	  768.8	  460.8	 8975.0	...
5471573	  768.7	  460.7	 8981.0	...
5471574	  768.8	  460.6	 8988.0	...
5471575	  769.1	  460.6	 8991.0	...
5471576	  769.3	  461.1	 8988.0	...
5471577	  769.5	  461.6	 8985.0	...
5471578	  769.3	  462.1	 8985.0	...
5471579	  769.2	  462.1	 8985.0	...
5471580	  769.2	  462.0	 8982.0	...
5471581	  769.4	  462.3	 8978.0	...
5471582	  769.5	  462.6	 8974.0	...
5471583	  769.5	  462.9	 8973.0	...
5471584	  769.2	  462.9	 8971.0	...
5471585	  768.9	  462.9	 8969.0	...
5471586	  768.9	  462.7	 8968.0	...
5471587	  769.2	  462.5	 8969.0	...
5471588	  769.5	  462.2	 8971.0	...
5471589	  769.5	  462.2	 8976.0	...
5471590	  769.5	  462.0	 8979.0	...
5471591	  769.5	  461.6	 8981.0	...
5471592	  769.0	  461.3	 8982.0	...
5471593	  768.6	  461.1	 8982.0	...
5471594	  768.3	  461.2	 8983.0	...
5471595	  768.4	  461.1	 8983.0	...
5471596	  768.5	  460.9	 8983.0	...
5471597	  768.5	  460.9	 8984.0	...
5471598	  768.6	  461.0	 8984.0	...
5471599	  768.6	  460.8	 8984.0	...
5471600	  768.7	  460.4	 8983.0	...
5471601	  768.6	  460.4	 8982.0	...
5471602	  768.6	  460.8	 8982.0	...
5471603	  768.6	  461.2	 8983.0	...
5471604	  768.7	  461.3	 8984.0	...
5471605	  768.6	  461.3	 8984.0	...
5471606	  768.5	  461.3	 8982.0	...
5471607	  768.4	  460.9	 8984.0	...
5471608	  768.5	  460.4	 8988.0	...
5471609	  768.5	  459.8	 8990.0	...
5471610	  768.4	  459.7	 8988.0	...
5471611	  768.6	  459.1	 8986.0	...
5471612	  768.7	  458.5	 8987.0	...
5471613	  768.7	  458.6	 8987.0	...
5471614	  768.6	  459.3	 8985.0	...
5471615	  768.5	  459.9	 8983.0	...
5471616	  768.5	  460.0	 8981.0	...
5471617	  768.5	  460.1	 8981.0	...
5471618	  768.6	  460.3	 8981.0	...
5471619	  768.7	  460.4	 8980.0	...
5471620	  768.8	  460.4	 8980.0	...
5471621	  768.9	  460.4	 8980.0	...
5471622	  769.3	  460.8	 8981.0	...
5471623	  769.7	  461.3	 8981.0	...
5471624	  769.7	  461.0	 8981.0	...
5471625	  769.3	  460.2	 8980.0	...
5471626	  768.8	  459.4	 8981.0	...
5471627	  768.6	  459.1	 8985.0	...
5471628	  768.3	  458.9	 8989.0	...
5471629	  768.0	  458.7	 8992.0	...
5471630	  768.0	  458.7	 8994.0	...
5471631	  768.4	  459.1	 8997.0	...
5471632	  768.8	  459.5	 8999.0	...
5471633	  769.0	  459.7	 9000.0	...
5471634	  768.8	  459.3	 8999.0	...
5471635	  768.7	  459.0	 9002.0	...
5471636	  768.8	  458.9	 9004.0	...
5471637	  768.9	  459.4	 9005.0	...
5471638	  768.5	  459.7	 9003.0	...
5471639	  768.0	  459.8	 9001.0	...
5471640	  767.7	  459.7	 8999.0	...
5471641	  767.9	  459.7	 8998.0	...
5471642	  768.1	  459.6	 8997.0	...
5471643	  768.0	  459.4	 8998.0	...
5471644	  767.9	  459.2	 8999.0	...
5471645	  767.7	  459.1	 9000.0	...
5471646	  767.5	  459.3	 9001.0	...
5471647	  767.5	  459.4	 9002.0	...
5471648	  767.8	  459.8	 9004.0	...
5471649	  768.1	  460.5	 8999.0	...
5471650	  768.0	  461.2	 8994.0	...
5471651	  767.6	  460.9	 8991.0	...
5471652	  767.1	  460.3	 8994.0	...
5471653	  767.0	  459.6	 8995.0	...
5471654	  766.9	  459.7	 8994.0	...
5471655	  766.9	  459.8	 8995.0	...
5471656	  767.3	  459.9	 8997.0	...
5471657	  767.7	  459.9	 8998.0	...
5471658	  768.1	  459.9	 8998.0	...
5471659	  768.1	  459.9	 8998.0	...
5471660	  768.1	  459.9	 8998.0	...
5471661	  768.7	  459.8	 8998.0	...
5471662	  769.3	  459.7	 8998.0	...
5471663	  769.9	  459.7	 8998.0	...
5471664	  769.7	  459.8	 8998.0	...
5471665	  769.2	  460.0	 9000.0	...
5471666	  768.8	  460.3	 9003.0	...
5471667	  768.5	  460.5	 9006.0	...
5471668	  768.7	  460.7	 9006.0	...
5471669	  768.7	  460.8	 9005.0	...
5471670	  768.7	  460.5	 9005.0	...
5471671	  768.6	  460.1	 9004.0	...
5471672	  768.5	  459.8	 9004.0	...
5471673	  768.4	  459.2	 9006.0	...
5471674	  768.2	  458.6	 9009.0	...
5471675	  768.2	  458.7	 9010.0	...
5471676	  768.2	  459.5	 9009.0	...
5471677	  768.3	  459.8	 9006.0	...
5471678	  768.2	  459.4	 9004.0	...
5471679	  768.0	  459.0	 9001.0	...
5471680	  767.9	  458.9	 8999.0	...
5471681	  768.0	  458.8	 8997.0	...
5471682	  768.1	  458.9	 8997.0	...
5471683	  768.2	  459.2	 8999.0	...
5471684	  768.1	  459.4	 9001.0	...
5471685	  767.8	  459.4	 9000.0	...
5471686	  767.5	  459.2	 8999.0	...
5471687	  767.4	  459.5	 8998.0	...
5471688	  767.5	  459.7	 8999.0	...
5471689	  767.5	  459.8	 9001.0	...
5471690	  767.8	  459.8	 9001.0	...
5471691	  768.2	  459.7	 9001.0	...
5471692	  768.6	  459.6	 9000.0	...
5471693	  768.7	  459.6	 8999.0	...
5471694	  768.7	  459.6	 8998.0	...
5471695	  768.7	  459.7	 8997.0	...
5471696	  768.8	  459.8	 8996.0	...
5471697	  768.9	  460.0	 8996.0	...
5471698	  769.0	  460.2	 8996.0	...
5471699	  768.8	  460.3	 8996.0	...
5471700	  768.6	  460.3	 8996.0	...
5471701	  768.5	  460.6	 8995.0	...
5471702	  768.8	  460.9	 8995.0	...
5471703	  768.9	  461.1	 8995.0	...
5471704	  768.8	  460.9	 8994.0	...
5471705	  768.6	  460.7	 8992.0	...
5471706	  768.3	  460.5	 8991.0	...
5471707	  768.2	  460.3	 8995.0	...
5471708	  768.2	  460.1	 8998.0	...
5471709	  768.2	  459.9	 8998.0	...
5471710	  768.1	  459.8	 8996.0	...
5471711	  768.1	  460.5	 8991.0	...
5471712	  768.0	  461.3	 8990.0	...
5471713	  768.1	  462.2	 8988.0	...
5471714	  768.6	  462.2	 8989.0	...
5471715	  769.0	  462.1	 8992.0	...
5471716	  769.0	  462.0	 8996.0	...
5471717	  768.6	  461.8	 8995.0	...
5471718	  768.9	  461.6	 8991.0	...
5471719	  769.7	  460.8	 8987.0	...
5471720	  769.4	  460.1	 8989.0	...
5471721	  768.3	  459.7	 8995.0	...
5471722	  767.3	  459.9	 9000.0	...
5471723	  767.2	  460.0	 9004.0	...
5471724	  767.1	  460.0	 9005.0	...
5471725	  767.0	  460.1	 9007.0	...
5471726	  767.0	  460.0	 9010.0	...
5471727	  766.9	  459.8	 9008.0	...
5471728	  767.1	  459.5	 9005.0	...
5471729	  767.3	  459.4	 9004.0	...
5471730	  767.5	  459.5	 9005.0	...
5471731	  768.0	  459.4	 9006.0	...
5471732	  768.6	  459.3	 9004.0	...
5471733	  769.1	  459.3	 9003.0	...
5471734	  769.1	  459.5	 9002.0	...
5471735	  769.0	  460.0	 9003.0	...
5471736	  768.9	  460.3	 9003.0	...
5471737	  768.7	  460.6	 9002.0	...
5471738	  768.5	  460.4	 9001.0	...
5471739	  768.4	  460.2	 9003.0	...
5471740	  768.3	  460.0	 9007.0	...
5471741	  768.5	  459.8	 9011.0	...
5471742	  768.7	  460.0	 9011.0	...
5471743	  768.7	  460.2	 9011.0	...
5471744	  768.5	  459.9	 9011.0	...
5471745	  768.2	  459.5	 9010.0	...
5471746	  768.2	  458.8	 9009.0	...
5471747	  768.1	  458.5	 9007.0	...
5471748	  768.1	  458.9	 9005.0	...
5471749	  767.6	  459.4	 9004.0	...
5471750	  767.1	  459.8	 9007.0	...
5471751	  766.8	  459.5	 9010.0	...
5471752	  767.1	  459.8	 9009.0	...
5471753	  767.5	  460.3	 9006.0	...
5471754	  767.6	  460.8	 9006.0	...
5471755	  767.7	  460.6	 9009.0	...
5471756	  767.7	  459.7	 9011.0	...
5471757	  767.2	  459.0	 9010.0	...
5471758	  766.6	  458.4	 9009.0	...
5471759	  766.6	  458.4	 9010.0	...
5471760	  767.1	  458.3	 9011.0	...
5471761	  767.6	  458.3	 9012.0	...
5471762	  767.7	  458.5	 9013.0	...
5471763	  767.8	  459.1	 9013.0	...
5471764	  768.0	  459.7	 9013.0	...
5471765	  768.2	  459.8	 9013.0	...
5471766	  768.4	  459.5	 9013.0	...
5471767	  768.4	  459.1	 9011.0	...
5471768	  768.3	  459.2	 9008.0	...
5471769	  768.3	  459.3	 9008.0	...
5471770	  768.4	  459.4	 9011.0	...
5471771	  768.4	  459.4	 9014.0	...
5471772	  768.2	  459.6	 9015.0	...
5471773	  767.9	  459.8	 9017.0	...
5471774	  768.1	  459.9	 9015.0	...
5471775	  768.7	  459.9	 9011.0	...
5471776	  768.4	  459.9	 9008.0	...
5471777	  767.7	  459.8	 9008.0	...
5471778	  767.3	  460.2	 9009.0	...
5471779	  767.8	  460.6	 9009.0	...
5471780	  768.6	  461.0	 9007.0	...
5471781	  769.0	  460.8	 9005.0	...
5471782	  768.9	  460.8	 9003.0	...
5471783	  768.6	  460.9	 9003.0	...
5471784	  768.2	  460.6	 9003.0	...
5471785	  768.0	  460.4	 9003.0	...
5471786	  767.7	  460.2	 9005.0	...
5471787	  767.3	  460.1	 9006.0	...
5471788	  767.3	  459.7	 9008.0	...
5471789	  767.2	  459.2	 9009.0	...
5471790	  767.1	  459.0	 9010.0	...
5471791	  767.2	  459.6	 9009.0	...
5471792	  767.3	  460.3	 9007.0	...
5471793	  767.5	  461.1	 9001.0	...
5471794	  767.6	  461.2	 8997.0	...
5471795	  767.6	  460.8	 8997.0	...
5471796	  767.7	  460.4	 9002.0	...
5471797	  767.5	  459.9	 9006.0	...
5471798	  767.3	  459.7	 9007.0	...
5471799	  767.0	  459.6	 9008.0	...
5471800	  766.9	  459.7	 9009.0	...
5471801	  766.9	  459.7	 9014.0	...
5471802	  767.1	  459.6	 9018.0	...
5471803	  767.3	  459.3	 9020.0	...
5471804	  767.5	  459.3	 9017.0	...
5471805	  767.8	  459.3	 9014.0	...
5471806	  768.0	  459.7	 9012.0	...
5471807	  768.0	  460.1	 9012.0	...
5471808	  767.9	  460.1	 9016.0	...
5471809	  767.7	  459.6	 9024.0	...
5471810	  767.8	  459.2	 9032.0	...
5471811	  768.0	  459.3	 9034.0	...
5471812	  768.1	  459.4	 9033.0	...
5471813	  768.1	  459.5	 9032.0	...
5471814	  768.0	  459.4	 9032.0	...
5471815	  768.0	  459.3	 9031.0	...
5471816	  767.9	  459.3	 9032.0	...
5471817	  767.8	  459.1	 9035.0	...
5471818	  767.8	  458.7	 9036.0	...
5471819	  767.5	  458.3	 9031.0	...
5471820	  767.2	  458.1	 9027.0	...
5471821	  767.1	  458.2	 9023.0	...
5471822	  767.2	  458.1	 9023.0	...
5471823	  767.4	  458.5	 9019.0	...
5471824	  767.4	  458.9	 9015.0	...
5471825	  767.3	  459.4	 9011.0	...
5471826	  767.2	  459.4	 9012.0	...
5471827	  767.2	  459.1	 9014.0	...
5471828	  767.5	  458.6	 9015.0	...
5471829	  767.9	  458.6	 9014.0	...
5471830	  768.0	  459.1	 9014.0	...
5471831	  767.7	  459.4	 9015.0	...
5471832	  767.5	  459.3	 9015.0	...
5471833	  767.5	  458.2	 9016.0	...
5471834	  767.4	  457.3	 9019.0	...
5471835	  767.4	  457.7	 9024.0	...
5471836	  768.0	  459.0	 9028.0	...
5471837	  768.7	  460.0	 9032.0	...
5471838	  768.9	  459.5	 9033.0	...
5471839	  768.5	  458.1	 9034.0	...
5471840	  767.9	  456.9	 9036.0	...
5471841	  767.6	  455.9	 9038.0	...
5471842	  767.7	  456.4	 9039.0	...
5471843	  767.9	  457.1	 9040.0	...
5471844	  768.2	  457.5	 9039.0	...
5471845	  768.2	  457.1	 9038.0	...
MSG	5471846 0000 _ Number Off
5471846	  767.6	  456.7	 9036.0	...
5471847	  767.0	  456.6	 9034.0	...
5471848	  766.7	  456.7	 9031.0	...
5471849	  767.0	  457.7	 9029.0	...
5471850	  767.4	  458.7	 9028.0	...
5471851	  767.5	  459.7	 9027.0	...
5471852	  767.6	  459.5	 9027.0	...
5471853	  767.6	  459.3	 9027.0	...
5471854	  767.6	  459.1	 9028.0	...
5471855	  767.7	  458.8	 9030.0	...
5471856	  767.5	  458.3	 9031.0	...
5471857	  767.2	  457.9	 9030.0	...
5471858	  766.9	  457.9	 9029.0	...
5471859	  766.8	  458.0	 9025.0	...
5471860	  766.6	  458.2	 9023.0	...
5471861	  766.6	  458.4	 9021.0	...
5471862	  766.4	  458.1	 9026.0	...
5471863	  766.5	  457.8	 9031.0	...
5471864	  766.8	  457.4	 9035.0	...
5471865	  767.0	  457.4	 9033.0	...
5471866	  767.3	  457.4	 9031.0	...
5471867	  767.4	  457.8	 9029.0	...
5471868	  767.5	  458.6	 9028.0	...
5471869	  767.8	  459.4	 9028.0	...
5471870	  767.9	  459.0	 9029.0	...
5471871	  768.0	  457.9	 9036.0	...
5471872	  768.1	  456.8	 9040.0	...
5471873	  768.1	  456.5	 9045.0	...
5471874	  768.2	  456.4	 9046.0	...
5471875	  768.3	  456.3	 9047.0	...
5471876	  768.4	  456.3	 9046.0	...
5471877	  768.0	  456.4	 9044.0	...
5471878	  767.5	  456.5	 9041.0	...
5471879	  767.1	  456.6	 9040.0	...
5471880	  767.3	  456.6	 9038.0	...
5471881	  767.5	  456.8	 9037.0	...
5471882	  767.3	  456.9	 9036.0	...
5471883	  767.1	  457.1	 9037.0	...
5471884	  766.9	  457.0	 9037.0	...
5471885	  767.0	  456.6	 9036.0	...
5471886	  767.3	  456.3	 9039.0	...
5471887	  767.5	  456.2	 9043.0	...
5471888	  767.5	  456.7	 9047.0	...
5471889	  767.3	  457.2	 9047.0	...
5471890	  767.6	  457.5	 9047.0	...
5471891	  768.2	  457.3	 9047.0	...
5471892	  768.6	  457.0	 9048.0	...
5471893	  768.4	  456.9	 9044.0	...
5471894	  768.2	  456.8	 9041.0	...
5471895	  768.1	  456.5	 9038.0	...
5471896	  768.1	  456.1	 9038.0	...
5471897	  767.9	  455.4	 9037.0	...
5471898	  767.9	  455.1	 9036.0	...
5471899	  767.8	  454.6	 9036.0	...
5471900	  767.8	  454.6	 9040.0	...
5471901	  767.9	  455.1	 9044.0	...
5471902	  767.9	  455.7	 9047.0	...
5471903	  767.8	  456.4	 9045.0	...
5471904	  767.5	  456.4	 9042.0	...
5471905	  767.4	  456.7	 9041.0	...
5471906	  767.4	  456.9	 9041.0	...
5471907	  767.6	  457.1	 9042.0	...
5471908	  767.9	  456.8	 9043.0	...
5471909	  768.2	  456.5	 9045.0	...
5471910	  768.3	  456.4	 9046.0	...
5471911	  768.3	  456.3	 9048.0	...
5471912	  768.4	  456.4	 9048.0	...
5471913	  768.3	  456.4	 9050.0	...
5471914	  768.2	  456.5	 9053.0	...
5471915	  768.0	  456.7	 9054.0	...
5471916	  767.9	  456.7	 9054.0	...
5471917	  767.7	  456.5	 9053.0	...
5471918	  767.7	  456.3	 9054.0	...
5471919	  768.2	  456.2	 9055.0	...
5471920	  768.7	  456.4	 9057.0	...
5471921	  769.2	  456.6	 9058.0	...
5471922	  769.2	  457.1	 9057.0	...
5471923	  768.7	  457.5	 9052.0	...
5471924	  768.1	  457.4	 9047.0	...
5471925	  767.7	  457.0	 9043.0	...
5471926	  767.7	  456.4	 9043.0	...
5471927	  767.8	  456.0	 9044.0	...
5471928	  768.3	  455.6	 9045.0	...
5471929	  768.7	  455.3	 9047.0	...
5471930	  769.3	  455.3	 9050.0	...
5471931	  769.3	  455.4	 9055.0	...
5471932	  769.1	  454.9	 9060.0	...
5471933	  768.8	  454.3	 9062.0	...
5471934	  768.5	  454.1	 9062.0	...
5471935	  768.5	  454.4	 9062.0	...
5471936	  768.6	  454.7	 9062.0	...
5471937	  768.6	  454.6	 9063.0	...
5471938	  768.6	  454.6	 9063.0	...
5471939	  768.6	  454.6	 9064.0	...
5471940	  768.1	  454.7	 9064.0	...
5471941	  767.5	  454.9	 9061.0	...
5471942	  767.3	  455.3	 9058.0	...
5471943	  767.6	  455.6	 9055.0	...
5471944	  768.2	  455.8	 9055.0	...
5471945	  768.5	  455.7	 9056.0	...
5471946	  768.7	  455.9	 9056.0	...
5471947	  768.6	  456.1	 9052.0	...
5471948	  768.5	  456.2	 9047.0	...
5471949	  768.7	  456.1	 9046.0	...
5471950	  769.0	  455.9	 9051.0	...
5471951	  769.2	  455.7	 9057.0	...
5471952	  769.4	  455.6	 9056.0	...
5471953	  769.6	  455.5	 9054.0	...
5471954	  769.6	  455.1	 9053.0	...
5471955	  769.4	  454.6	 9056.0	...
5471956	  769.2	  454.6	 9061.0	...
5471957	  768.6	  454.7	 9065.0	...
5471958	  768.0	  454.9	 9066.0	...
5471959	  767.4	  455.1	 9064.0	...
5471960	  767.2	  455.2	 9063.0	...
5471961	  767.1	  455.3	 9068.0	...
5471962	  767.1	  455.0	 9073.0	...
5471963	  767.2	  454.8	 9077.0	...
5471964	  767.3	  454.8	 9075.0	...
5471965	  767.4	  455.0	 9071.0	...
5471966	  767.5	  454.5	 9066.0	...
5471967	  767.5	  453.8	 9063.0	...
5471968	  767.5	  453.0	 9061.0	...
5471969	  767.6	  452.8	 9063.0	...
5471970	  767.8	  452.5	 9065.0	...
5471971	  768.0	  452.6	 9061.0	...
5471972	  768.1	  453.1	 9056.0	...
5471973	  768.5	  453.5	 9051.0	...
5471974	  768.9	  453.6	 9051.0	...
5471975	  769.2	  453.5	 9054.0	...
5471976	  768.8	  453.4	 9055.0	...
5471977	  768.4	  453.7	 9055.0	...
5471978	  768.2	  454.0	 9053.0	...
5471979	  768.4	  454.3	 9055.0	...
5471980	  768.7	  454.2	 9059.0	...
5471981	  768.4	  454.3	 9062.0	...
5471982	  768.3	  454.2	 9062.0	...
5471983	  768.1	  454.2	 9062.0	...
5471984	  768.3	  453.9	 9064.0	...
5471985	  768.2	  453.7	 9066.0	...
5471986	  768.2	  453.6	 9066.0	...
5471987	  768.4	  453.9	 9066.0	...
5471988	  768.6	  454.0	 9065.0	...
5471989	  768.7	  454.0	 9066.0	...
5471990	  768.6	  453.5	 9068.0	...
5471991	  768.2	  452.8	 9070.0	...
5471992	  767.9	  452.2	 9070.0	...
5471993	  767.7	  451.9	 9070.0	...
5471994	  767.9	  451.9	 9069.0	...
5471995	  768.0	  452.0	 9069.0	...
5471996	  768.1	  453.2	 9065.0	...
5471997	  768.3	  454.4	 9061.0	...
5471998	  768.4	  455.4	 9060.0	...
5471999	  768.4	  455.3	 9063.0	...
5472000	  768.3	  454.5	 9064.0	...
5472001	  768.3	  453.7	 9062.0	...
5472002	  768.2	  453.0	 9061.0	...
5472003	  768.0	  452.6	 9062.0	...
5472004	  767.9	  452.2	 9063.0	...
5472005	  768.0	  452.0	 9063.0	...
5472006	  768.1	  452.7	 9059.0	...
5472007	  768.2	  453.3	 9055.0	...
5472008	  768.3	  453.7	 9053.0	...
5472009	  768.5	  453.6	 9057.0	...
5472010	  768.9	  453.4	 9060.0	...
5472011	  769.4	  453.1	 9066.0	...
5472012	  769.8	  452.9	 9070.0	...
5472013	  770.1	  453.1	 9073.0	...
5472014	  770.0	  453.3	 9070.0	...
5472015	  769.9	  453.5	 9068.0	...
5472016	  769.7	  453.0	 9067.0	...
5472017	  769.4	  452.6	 9068.0	...
5472018	  769.0	  451.9	 9072.0	...
5472019	  768.8	  451.7	 9074.0	...
5472020	  768.7	  452.3	 9077.0	...
5472021	  769.1	  453.1	 9077.0	...
5472022	  769.4	  453.6	 9078.0	...
5472023	  769.7	  452.9	 9080.0	...
5472024	  769.8	  452.3	 9082.0	...
5472025	  770.2	  451.7	 9080.0	...
5472026	  770.3	  451.4	 9077.0	...
5472027	  770.1	  451.2	 9075.0	...
5472028	  769.5	  451.5	 9075.0	...
5472029	  768.8	  452.0	 9075.0	...
5472030	  768.6	  452.1	 9074.0	...
5472031	  768.6	  451.9	 9073.0	...
5472032	  768.6	  451.8	 9069.0	...
5472033	  768.9	  452.0	 9066.0	...
5472034	  769.1	  452.1	 9065.0	...
5472035	  769.2	  452.2	 9066.0	...
5472036	  769.1	  452.4	 9067.0	...
5472037	  769.1	  452.6	 9066.0	...
5472038	  769.0	  452.8	 9064.0	...
5472039	  769.0	  452.8	 9062.0	...
5472040	  769.0	  452.4	 9061.0	...
5472041	  769.1	  451.9	 9068.0	...
5472042	  768.8	  451.3	 9075.0	...
5472043	  768.4	  451.1	 9082.0	...
5472044	  767.8	  451.2	 9081.0	...
5472045	  767.6	  451.3	 9080.0	...
5472046	  767.5	  451.3	 9080.0	...
5472047	  767.9	  451.3	 9080.0	...
5472048	  768.3	  451.4	 9082.0	...
5472049	  768.8	  451.5	 9083.0	...
5472050	  768.9	  451.7	 9082.0	...
5472051	  769.2	  451.8	 9079.0	...
5472052	  769.5	  451.8	 9077.0	...
5472053	  769.8	  451.4	 9076.0	...
5472054	  769.3	  451.0	 9077.0	...
MSG	5472055 0000 _ Number On
5472055	  768.7	  450.8	 9079.0	...
5472056	  768.3	  450.9	 9081.0	...
5472057	  768.4	  451.1	 9083.0	...
5472058	  768.6	  451.9	 9083.0	...
5472059	  769.0	  452.7	 9084.0	...
5472060	  769.4	  453.4	 9082.0	...
5472061	  769.6	  453.4	 9080.0	...
5472062	  769.4	  453.2	 9079.0	...
5472063	  769.2	  452.9	 9077.0	...
5472064	  768.9	  452.7	 9075.0	...
5472065	  768.7	  452.7	 9077.0	...
5472066	  768.5	  452.5	 9081.0	...
5472067	  768.5	  452.5	 9085.0	...
5472068	  768.6	  452.8	 9082.0	...
5472069	  768.6	  453.1	 9080.0	...
5472070	  769.1	  453.3	 9078.0	...
5472071	  769.5	  453.0	 9077.0	...
5472072	  769.9	  452.8	 9075.0	...
5472073	  769.9	  452.5	 9075.0	...
5472074	  770.0	  452.8	 9074.0	...
5472075	  770.0	  453.1	 9073.0	...
5472076	  769.9	  452.7	 9072.0	...
5472077	  769.7	  452.1	 9072.0	...
5472078	  769.4	  451.7	 9072.0	...
5472079	  769.2	  452.1	 9072.0	...
5472080	  769.2	  453.0	 9072.0	...
5472081	  769.4	  453.8	 9072.0	...
5472082	  769.5	  454.2	 9074.0	...
5472083	  769.5	  453.8	 9074.0	...
5472084	  769.7	  453.4	 9074.0	...
5472085	  769.8	  453.3	 9073.0	...
5472086	  770.0	  453.5	 9071.0	...
5472087	  770.1	  453.7	 9069.0	...
5472088	  770.0	  453.7	 9069.0	...
5472089	  769.8	  453.7	 9068.0	...
5472090	  769.4	  453.7	 9067.0	...
5472091	  769.2	  453.8	 9066.0	...
5472092	  769.1	  453.8	 9064.0	...
5472093	  769.1	  453.8	 9063.0	...
5472094	  769.5	  454.4	 9060.0	...
5472095	  769.9	  454.9	 9059.0	...
5472096	  770.4	  455.3	 9058.0	...
5472097	  770.4	  455.1	 9057.0	...
5472098	  770.4	  455.0	 9056.0	...
5472099	  770.5	  454.7	 9057.0	...
5472100	  770.5	  453.7	 9062.0	...
5472101	  770.4	  452.6	 9068.0	...
5472102	  770.3	  451.7	 9071.0	...
5472103	  770.3	  451.6	 9070.0	...
5472104	  770.3	  451.8	 9069.0	...
5472105	  770.2	  452.1	 9068.0	...
5472106	  770.1	  452.5	 9068.0	...
5472107	  770.2	  453.0	 9070.0	...
5472108	  770.3	  453.4	 9071.0	...
5472109	  770.3	  453.4	 9074.0	...
5472110	  770.5	  453.1	 9075.0	...
5472111	  770.8	  452.8	 9076.0	...
5472112	  770.8	  452.9	 9072.0	...
5472113	  770.5	  453.0	 9066.0	...
5472114	  770.3	  452.6	 9066.0	...
5472115	  770.4	  451.8	 9071.0	...
5472116	  770.4	  451.0	 9076.0	...
5472117	  770.3	  450.7	 9077.0	...
5472118	  770.3	  450.8	 9078.0	...
5472119	  770.3	  451.1	 9078.0	...
5472120	  770.4	  451.3	 9078.0	...
5472121	  770.4	  451.4	 9078.0	...
5472122	  770.4	  452.4	 9078.0	...
5472123	  770.3	  453.3	 9078.0	...
5472124	  770.1	  454.3	 9078.0	...
5472125	  769.9	  454.4	 9074.0	...
5472126	  769.9	  454.3	 9071.0	...
5472127	  770.2	  454.1	 9071.0	...
5472128	  770.5	  454.0	 9075.0	...
5472129	  770.5	  454.1	 9079.0	...
5472130	  770.2	  454.2	 9077.0	...
5472131	  769.9	  454.4	 9077.0	...
5472132	  769.6	  454.5	 9077.0	...
5472133	  769.6	  454.5	 9078.0	...
5472134	  769.7	  454.4	 9078.0	...
5472135	  769.7	  453.9	 9078.0	...
5472136	  769.8	  453.5	 9078.0	...
5472137	  770.0	  452.9	 9078.0	...
5472138	  770.2	  452.4	 9078.0	...
5472139	  770.5	  451.8	 9077.0	...
5472140	  770.6	  451.8	 9076.0	...
5472141	  770.8	  452.0	 9075.0	...
5472142	  770.8	  452.5	 9074.0	...
5472143	  770.9	  452.8	 9074.0	...
5472144	  771.0	  453.0	 9074.0	...
5472145	  771.1	  453.0	 9077.0	...
5472146	  771.1	  452.9	 9080.0	...
5472147	  771.1	  452.6	 9081.0	...
5472148	  771.1	  452.6	 9080.0	...
5472149	  771.1	  452.8	 9078.0	...
5472150	  771.1	  453.2	 9076.0	...
5472151	  771.0	  453.2	 9072.0	...
5472152	  770.8	  452.7	 9069.0	...
5472153	  770.5	  452.1	 9069.0	...
5472154	  770.3	  451.8	 9069.0	...
5472155	  770.0	  451.9	 9069.0	...
5472156	  769.8	  451.9	 9068.0	...
5472157	  769.8	  452.1	 9067.0	...
5472158	  769.8	  452.2	 9066.0	...
5472159	  770.1	  452.3	 9068.0	...
5472160	  770.3	  452.4	 9070.0	...
5472161	  770.5	  452.4	 9073.0	...
5472162	  770.4	  452.2	 9075.0	...
5472163	  770.3	  452.0	 9076.0	...
5472164	  770.4	  451.9	 9075.0	...
5472165	  770.6	  451.8	 9075.0	...
5472166	  770.8	  451.8	 9076.0	...
5472167	  770.9	  451.8	 9076.0	...
5472168	  771.3	  451.7	 9077.0	...
5472169	  771.7	  451.5	 9077.0	...
5472170	  771.7	  451.3	 9077.0	...
5472171	  771.2	  451.3	 9078.0	...
5472172	  770.7	  451.4	 9078.0	...
5472173	  770.5	  451.6	 9079.0	...
5472174	  770.4	  452.7	 9072.0	...
5472175	  770.3	  453.8	 9065.0	...
5472176	  770.2	  454.3	 9058.0	...
5472177	  770.4	  453.7	 9060.0	...
5472178	  770.6	  453.1	 9062.0	...
5472179	  770.8	  453.1	 9066.0	...
5472180	  770.9	  453.2	 9069.0	...
5472181	  770.9	  453.3	 9072.0	...
5472182	  770.9	  453.4	 9070.0	...
5472183	  770.6	  453.5	 9070.0	...
5472184	  770.3	  453.6	 9070.0	...
5472185	  770.1	  453.6	 9071.0	...
5472186	  770.0	  453.4	 9070.0	...
5472187	  769.9	  453.0	 9070.0	...
5472188	  769.9	  452.6	 9073.0	...
5472189	  770.0	  452.4	 9076.0	...
5472190	  770.5	  452.4	 9080.0	...
5472191	  770.9	  452.4	 9076.0	...
5472192	  771.1	  452.4	 9072.0	...
5472193	  770.9	  452.3	 9069.0	...
5472194	  770.8	  452.3	 9070.0	...
5472195	  770.4	  452.7	 9063.0	...
5472196	  770.2	  453.2	 9054.0	...
5472197	  769.9	  453.8	 9046.0	...
5472198	  769.8	  453.8	 9047.0	...
5472199	  769.8	  453.9	 9048.0	...
5472200	  770.2	  454.0	 9048.0	...
5472201	  770.6	  454.1	 9048.0	...
5472202	  770.9	  454.1	 9048.0	...
5472203	  770.8	  454.0	 9049.0	...
5472204	  770.6	  453.9	 9050.0	...
5472205	  769.9	  453.9	 9050.0	...
5472206	  769.2	  454.1	 9050.0	...
5472207	  769.4	  454.3	 9049.0	...
5472208	  770.0	  453.8	 9048.0	...
5472209	  770.4	  453.3	 9046.0	...
5472210	  770.2	  452.9	 9044.0	...
5472211	  770.3	  452.9	 9048.0	...
5472212	  770.6	  452.8	 9053.0	...
5472213	  770.9	  452.7	 9058.0	...
5472214	  771.0	  453.3	 9055.0	...
5472215	  771.2	  453.9	 9051.0	...
5472216	  771.4	  454.5	 9045.0	...
5472217	  771.2	  454.5	 9042.0	...
5472218	  771.0	  454.4	 9040.0	...
5472219	  770.8	  454.4	 9039.0	...
5472220	  770.6	  453.7	 9042.0	...
5472221	  770.5	  453.1	 9047.0	...
5472222	  770.3	  452.5	 9052.0	...
5472223	  769.9	  452.4	 9054.0	...
5472224	  769.2	  452.2	 9054.0	...
5472225	  768.6	  451.9	 9053.0	...
5472226	  768.3	  452.1	 9051.0	...
5472227	  768.4	  452.5	 9048.0	...
5472228	  768.5	  452.8	 9047.0	...
5472229	  768.4	  452.6	 9046.0	...
5472230	  768.6	  452.4	 9050.0	...
5472231	  768.7	  452.4	 9054.0	...
5472232	  768.9	  452.5	 9054.0	...
5472233	  769.1	  452.7	 9051.0	...
5472234	  769.4	  452.8	 9048.0	...
5472235	  769.7	  453.0	 9046.0	...
5472236	  769.9	  453.1	 9044.0	...
5472237	  770.0	  452.3	 9041.0	...
5472238	  769.9	  451.4	 9040.0	...
5472239	  769.8	  451.4	 9038.0	...
5472240	  769.8	  452.3	 9039.0	...
5472241	  769.8	  453.3	 9041.0	...
5472242	  770.2	  453.3	 9043.0	...
5472243	  770.5	  453.3	 9044.0	...
5472244	  770.9	  453.3	 9043.0	...
5472245	  770.9	  454.1	 9041.0	...
5472246	  771.0	  454.9	 9040.0	...
5472247	  771.4	  455.0	 9039.0	...
5472248	  771.6	  454.1	 9038.0	...
5472249	  771.8	  453.2	 9038.0	...
5472250	  771.7	  452.8	 9039.0	...
5472251	  771.6	  452.2	 9039.0	...
5472252	  771.6	  451.7	 9040.0	...
5472253	  771.3	  451.3	 9041.0	...
5472254	  770.9	  452.1	 9043.0	...
5472255	  770.6	  453.1	 9035.0	...
5472256	  770.6	  454.1	 9026.0	...
5472257	  770.5	  454.3	 9017.0	...
5472258	  770.4	  453.8	 9022.0	...
5472259	  770.5	  453.2	 9026.0	...
5472260	  770.6	  452.8	 9025.0	...
5472261	  770.7	  453.1	 9021.0	...
5472262	  770.7	  453.5	 9017.0	...
5472263	  770.7	  453.9	 9017.0	...
5472264	  770.7	  454.0	 9017.0	...
5472265	  770.8	  454.0	 9017.0	...
5472266	  770.8	  454.2	 9018.0	...
5472267	  771.0	  454.4	 9017.0	...
5472268	  771.3	  454.6	 9016.0	...
5472269	  771.5	  454.6	 9015.0	...
5472270	  771.6	  454.6	 9015.0	...
5472271	  771.7	  454.6	 9015.0	...
5472272	  771.8	  454.7	 9016.0	...
5472273	  772.1	  454.8	 9016.0	...
5472274	  772.1	  454.6	 9016.0	...
5472275	  772.2	  454.3	 9015.0	...
5472276	  771.9	  454.1	 9014.0	...
5472277	  771.7	  454.1	 9015.0	...
5472278	  771.4	  454.2	 9017.0	...
5472279	  771.5	  454.2	 9019.0	...
5472280	  771.6	  454.3	 9017.0	...
5472281	  771.6	  454.6	 9015.0	...
5472282	  771.2	  454.9	 9012.0	...
5472283	  770.8	  455.4	 9010.0	...
5472284	  771.0	  455.9	 9009.0	...
5472285	  771.5	  456.5	 9009.0	...
5472286	  771.9	  456.4	 9009.0	...
5472287	  771.6	  455.9	 9014.0	...
5472288	  771.5	  455.2	 9019.0	...
5472289	  771.4	  454.8	 9019.0	...
5472290	  771.5	  455.0	 9014.0	...
5472291	  771.6	  455.4	 9009.0	...
5472292	  771.6	  455.7	 9008.0	...
5472293	  771.8	  455.7	 9007.0	...
5472294	  771.9	  455.6	 9005.0	...
5472295	  772.0	  455.6	 9004.0	...
5472296	  772.2	  455.6	 9009.0	...
5472297	  772.5	  455.7	 9013.0	...
5472298	  772.9	  455.7	 9018.0	...
5472299	  773.0	  455.7	 9017.0	...
5472300	  773.1	  455.5	 9017.0	...
5472301	  773.1	  455.4	 9018.0	...
5472302	  773.1	  455.4	 9017.0	...
5472303	  773.2	  455.3	 9011.0	...
5472304	  773.2	  455.1	 9006.0	...
5472305	  773.2	  455.0	 9002.0	...
5472306	  773.2	  455.1	 9002.0	...
5472307	  773.3	  455.3	 9001.0	...
5472308	  773.4	  455.5	 9000.0	...
5472309	  773.4	  455.7	 9000.0	...
5472310	  773.4	  455.8	 8999.0	...
5472311	  772.8	  455.8	 8998.0	...
5472312	  772.2	  455.9	 8997.0	...
5472313	  772.2	  456.5	 8996.0	...
5472314	  772.6	  457.1	 8997.0	...
5472315	  773.3	  457.6	 8997.0	...
5472316	  773.5	  457.6	 8997.0	...
5472317	  773.4	  457.5	 8997.0	...
5472318	  773.0	  457.4	 8994.0	...
5472319	  772.7	  457.6	 8990.0	...
5472320	  772.5	  458.0	 8986.0	...
5472321	  772.3	  458.3	 8985.0	...
5472322	  772.1	  458.2	 8988.0	...
5472323	  772.1	  458.0	 8991.0	...
5472324	  772.3	  457.7	 8988.0	...
5472325	  773.0	  457.5	 8984.0	...
5472326	  773.6	  457.4	 8979.0	...
5472327	  773.9	  457.5	 8979.0	...
5472328	  773.7	  457.8	 8979.0	...
5472329	  773.2	  457.9	 8982.0	...
5472330	  772.8	  457.9	 8985.0	...
5472331	  772.5	  458.1	 8986.0	...
5472332	  772.5	  458.5	 8985.0	...
5472333	  772.4	  458.8	 8983.0	...
5472334	  772.4	  459.0	 8983.0	...
5472335	  772.5	  458.9	 8982.0	...
5472336	  772.6	  458.7	 8979.0	...
5472337	  772.8	  458.5	 8975.0	...
5472338	  773.0	  458.4	 8973.0	...
5472339	  773.2	  458.3	 8975.0	...
5472340	  773.1	  458.3	 8976.0	...
5472341	  773.1	  458.7	 8976.0	...
5472342	  773.1	  459.2	 8978.0	...
5472343	  773.1	  460.0	 8981.0	...
5472344	  773.2	  460.3	 8980.0	...
5472345	  773.1	  460.1	 8979.0	...
5472346	  772.6	  459.6	 8976.0	...
5472347	  771.9	  458.0	 8977.0	...
5472348	  771.3	  457.0	 8977.0	...
5472349	  771.3	  456.2	 8978.0	...
5472350	  771.5	  456.5	 8976.0	...
5472351	  771.6	  457.0	 8973.0	...
5472352	  771.7	  457.9	 8969.0	...
5472353	  771.6	  458.7	 8972.0	...
5472354	  771.5	  459.0	 8975.0	...
5472355	  771.6	  458.7	 8975.0	...
5472356	  771.8	  458.5	 8971.0	...
5472357	  772.0	  458.7	 8967.0	...
5472358	  772.1	  459.0	 8964.0	...
5472359	  772.2	  459.2	 8963.0	...
MSG	5472360 0000 _ Number Off
5472360	  772.3	  459.2	 8959.0	...
5472361	  772.3	  459.2	 8956.0	...
5472362	  772.4	  459.5	 8955.0	...
5472363	  772.7	  459.9	 8956.0	...
5472364	  773.0	  460.5	 8956.0	...
5472365	  773.2	  460.7	 8956.0	...
5472366	  773.2	  460.9	 8954.0	...
5472367	  773.2	  460.9	 8953.0	...
5472368	  773.4	  460.7	 8952.0	...
5472369	  773.9	  460.2	 8952.0	...
5472370	  774.4	  459.7	 8958.0	...
5472371	  774.7	  459.5	 8964.0	...
5472372	  774.9	  459.4	 8968.0	...
5472373	  775.0	  459.4	 8966.0	...
5472374	  774.7	  459.5	 8965.0	...
5472375	  773.8	  459.1	 8966.0	...
5472376	  773.0	  458.8	 8963.0	...
5472377	  773.0	  458.5	 8960.0	...
5472378	  773.4	  458.8	 8956.0	...
5472379	  773.8	  459.2	 8955.0	...
5472380	  773.8	  459.4	 8955.0	...
5472381	  773.7	  459.4	 8955.0	...
5472382	  773.7	  459.4	 8956.0	...
5472383	  773.6	  459.4	 8956.0	...
5472384	  773.5	  459.1	 8954.0	...
5472385	  773.3	  458.9	 8951.0	...
5472386	  773.1	  458.8	 8952.0	...
5472387	  773.4	  458.9	 8957.0	...
5472388	  773.8	  459.0	 8961.0	...
5472389	  774.3	  459.0	 8960.0	...
5472390	  774.5	  458.9	 8958.0	...
5472391	  774.3	  458.9	 8958.0	...
5472392	  773.9	  459.2	 8957.0	...
5472393	  773.4	  459.4	 8958.0	...
5472394	  773.2	  459.5	 8960.0	...
5472395	  772.9	  459.3	 8962.0	...
5472396	  772.8	  459.3	 8964.0	...
5472397	  773.4	  459.3	 8965.0	...
5472398	  774.0	  459.6	 8961.0	...
5472399	  774.3	  459.8	 8957.0	...
5472400	  774.0	  460.2	 8952.0	...
5472401	  773.9	  460.8	 8952.0	...
5472402	  774.1	  461.1	 8955.0	...
5472403	  774.2	  461.3	 8958.0	...
5472404	  774.0	  461.0	 8957.0	...
5472405	  774.1	  461.0	 8953.0	...
5472406	  774.2	  461.2	 8948.0	...
5472407	  774.4	  461.4	 8946.0	...
5472408	  774.5	  461.4	 8944.0	...
5472409	  774.7	  462.0	 8942.0	...
5472410	  774.9	  462.6	 8941.0	...
5472411	  774.8	  463.2	 8940.0	...
5472412	  774.3	  463.0	 8939.0	...
5472413	  773.7	  462.9	 8937.0	...
5472414	  773.5	  462.8	 8937.0	...
5472415	  773.6	  462.8	 8939.0	...
5472416	  773.9	  462.9	 8938.0	...
5472417	  774.0	  463.1	 8932.0	...
5472418	  774.0	  463.3	 8925.0	...
5472419	  773.7	  463.4	 8924.0	...
5472420	  773.4	  463.4	 8928.0	...
5472421	  773.0	  463.2	 8931.0	...
5472422	  772.7	  463.1	 8931.0	...
5472423	  772.7	  462.8	 8931.0	...
5472424	  772.5	  462.7	 8933.0	...
5472425	  772.5	  463.0	 8935.0	...
5472426	  772.7	  463.3	 8934.0	...
5472427	  773.0	  463.5	 8930.0	...
5472428	  773.3	  463.4	 8926.0	...
5472429	  773.9	  463.3	 8926.0	...
5472430	  774.2	  463.4	 8925.0	...
5472431	  774.4	  463.6	 8925.0	...
5472432	  774.0	  463.7	 8926.0	...
5472433	  773.7	  463.3	 8928.0	...
5472434	  773.6	  462.7	 8930.0	...
5472435	  773.4	  463.0	 8930.0	...
5472436	  773.3	  463.9	 8930.0	...
5472437	  773.3	  464.7	 8930.0	...
5472438	  773.2	  464.6	 8929.0	...
5472439	  773.1	  463.9	 8930.0	...
5472440	  772.9	  463.3	 8931.0	...
5472441	  772.8	  462.8	 8932.0	...
5472442	  773.1	  462.9	 8933.0	...
5472443	  773.4	  463.1	 8933.0	...
5472444	  773.7	  463.2	 8932.0	...
5472445	  773.9	  463.7	 8931.0	...
5472446	  774.1	  464.3	 8930.0	...
5472447	  774.1	  464.9	 8930.0	...
5472448	  774.0	  464.9	 8930.0	...
5472449	  773.6	  464.9	 8931.0	...
5472450	  773.2	  464.8	 8931.0	...
5472451	  773.6	  464.7	 8932.0	...
5472452	  774.1	  463.7	 8932.0	...
5472453	  774.7	  462.8	 8932.0	...
5472454	  774.3	  461.9	 8932.0	...
5472455	  774.0	  462.0	 8930.0	...
5472456	  774.0	  462.8	 8926.0	...
5472457	  774.3	  463.5	 8924.0	...
5472458	  774.5	  464.3	 8925.0	...
5472459	  774.8	  464.4	 8927.0	...
5472460	  775.0	  464.8	 8928.0	...
5472461	  775.0	  465.2	 8928.0	...
5472462	  774.8	  465.1	 8927.0	...
5472463	  774.3	  464.8	 8926.0	...
5472464	  774.2	  464.5	 8926.0	...
5472465	  774.1	  464.5	 8926.0	...
5472466	  773.9	  464.3	 8926.0	...
5472467	  773.5	  464.2	 8927.0	...
5472468	  773.2	  464.5	 8928.0	...
5472469	  773.2	  464.8	 8928.0	...
5472470	  773.5	  465.0	 8929.0	...
5472471	  773.8	  464.9	 8930.0	...
5472472	  774.2	  464.9	 8931.0	...
5472473	  774.3	  464.7	 8933.0	...
5472474	  774.9	  464.4	 8934.0	...
5472475	  775.5	  464.3	 8934.0	...
5472476	  776.0	  464.8	 8933.0	...
5472477	  776.1	  465.2	 8932.0	...
5472478	  776.3	  465.4	 8932.0	...
5472479	  776.4	  465.3	 8933.0	...
5472480	  776.5	  465.3	 8931.0	...
5472481	  776.7	  465.8	 8929.0	...
5472482	  776.8	  466.2	 8928.0	...
5472483	  776.3	  466.3	 8928.0	...
5472484	  775.6	  465.9	 8928.0	...
5472485	  775.2	  465.0	 8928.0	...
5472486	  775.5	  464.6	 8925.0	...
5472487	  775.4	  464.4	 8922.0	...
5472488	  775.0	  464.5	 8921.0	...
5472489	  774.4	  464.7	 8923.0	...
5472490	  774.2	  465.3	 8924.0	...
5472491	  774.2	  465.6	 8924.0	...
5472492	  774.4	  465.9	 8923.0	...
5472493	  775.1	  465.6	 8922.0	...
5472494	  775.7	  465.5	 8923.0	...
5472495	  776.2	  465.4	 8924.0	...
5472496	  776.3	  465.7	 8924.0	...
5472497	  776.5	  466.0	 8923.0	...
5472498	  776.5	  466.2	 8922.0	...
5472499	  776.4	  466.3	 8922.0	...
5472500	  776.2	  466.6	 8922.0	...
5472501	  776.0	  467.0	 8922.0	...
5472502	  776.0	  467.5	 8923.0	...
5472503	  776.0	  467.6	 8924.0	...
5472504	  776.1	  467.6	 8927.0	...
5472505	  776.2	  467.4	 8929.0	...
5472506	  776.2	  467.3	 8931.0	...
5472507	  776.2	  467.2	 8930.0	...
5472508	  775.7	  467.2	 8926.0	...
5472509	  775.3	  467.2	 8923.0	...
5472510	  774.9	  467.2	 8920.0	...
5472511	  774.9	  467.1	 8921.0	...
5472512	  774.9	  467.0	 8922.0	...
5472513	  774.9	  466.9	 8923.0	...
5472514	  774.9	  466.7	 8924.0	...
5472515	  775.0	  466.7	 8924.0	...
5472516	  775.1	  466.9	 8923.0	...
5472517	  774.9	  467.0	 8922.0	...
5472518	  774.5	  467.0	 8921.0	...
5472519	  774.2	  466.9	 8917.0	...
5472520	  774.3	  466.8	 8913.0	...
5472521	  774.5	  467.4	 8909.0	...
5472522	  774.7	  467.9	 8909.0	...
5472523	  774.8	  468.5	 8907.0	...
5472524	  774.8	  468.3	 8908.0	...
5472525	  774.9	  468.1	 8908.0	...
5472526	  775.0	  468.0	 8910.0	...
5472527	  775.2	  468.0	 8910.0	...
5472528	  775.2	  468.0	 8908.0	...
5472529	  775.1	  468.0	 8907.0	...
5472530	  775.1	  467.9	 8909.0	...
5472531	  775.1	  467.8	 8911.0	...
5472532	  775.2	  467.7	 8912.0	...
5472533	  775.3	  467.2	 8911.0	...
5472534	  775.2	  466.7	 8910.0	...
5472535	  775.0	  466.3	 8911.0	...
5472536	  774.9	  466.5	 8913.0	...
5472537	  774.9	  466.5	 8915.0	...
5472538	  774.8	  466.5	 8915.0	...
5472539	  774.7	  466.7	 8915.0	...
5472540	  774.8	  467.1	 8915.0	...
5472541	  774.9	  467.5	 8916.0	...
5472542	  774.9	  467.7	 8916.0	...
5472543	  775.0	  467.7	 8916.0	...
5472544	  775.1	  467.9	 8917.0	...
5472545	  775.3	  468.2	 8918.0	...
5472546	  775.5	  468.5	 8920.0	...
5472547	  775.4	  468.7	 8917.0	...
5472548	  775.0	  468.9	 8914.0	...
5472549	  774.7	  469.1	 8911.0	...
5472550	  775.0	  469.0	 8913.0	...
5472551	  775.3	  468.8	 8913.0	...
5472552	  775.7	  468.7	 8915.0	...
5472553	  775.7	  468.6	 8917.0	...
5472554	  775.6	  468.6	 8918.0	...
5472555	  775.3	  468.4	 8914.0	...
5472556	  774.8	  468.2	 8909.0	...
5472557	  774.5	  468.4	 8904.0	...
5472558	  774.3	  468.5	 8904.0	...
5472559	  774.3	  468.7	 8904.0	...
5472560	  774.1	  469.0	 8904.0	...
5472561	  774.1	  469.5	 8905.0	...
5472562	  774.5	  469.1	 8907.0	...
5472563	  774.9	  468.3	 8909.0	...
5472564	  775.1	  467.5	 8906.0	...
5472565	  774.8	  467.6	 8902.0	...
5472566	  774.6	  467.7	 8904.0	...
5472567	  774.6	  467.6	 8909.0	...
5472568	  774.6	  467.5	 8914.0	...
5472569	  774.5	  467.9	 8912.0	...
5472570	  774.4	  468.4	 8911.0	...
5472571	  774.6	  468.9	 8910.0	...
MSG	5472572 0000 _ Number On
5472572	  775.1	  469.6	 8906.0	...
5472573	  775.3	  470.3	 8903.0	...
5472574	  775.2	  470.9	 8899.0	...
5472575	  775.1	  470.9	 8899.0	...
5472576	  775.1	  470.9	 8899.0	...
5472577	  775.0	  470.4	 8900.0	...
5472578	  774.9	  469.9	 8899.0	...
5472579	  774.9	  469.4	 8898.0	...
5472580	  774.9	  469.5	 8897.0	...
5472581	  774.9	  469.8	 8897.0	...
5472582	  774.9	  470.3	 8897.0	...
5472583	  775.0	  470.8	 8897.0	...
5472584	  775.1	  471.0	 8900.0	...
5472585	  775.2	  471.0	 8902.0	...
5472586	  775.3	  471.0	 8904.0	...
5472587	  775.3	  470.8	 8902.0	...
5472588	  775.1	  470.6	 8901.0	...
5472589	  774.9	  470.8	 8899.0	...
EFIX R   5469161	5472589	3429	  775.0	  452.2	   8837
SSACC R  5472590
5472590	  773.1	  471.4	 8901.0	...
5472591	  770.7	  472.1	 8902.0	...
5472592	  767.9	  472.4	 8900.0	...
5472593	  765.0	  471.3	 8898.0	...
5472594	  761.3	  469.7	 8895.0	...
5472595	  757.5	  467.9	 8895.0	...
5472596	  755.1	  466.5	 8895.0	...
5472597	  753.2	  465.3	 8893.0	...
5472598	  751.8	  464.0	 8892.0	...
5472599	  750.3	  462.6	 8891.0	...
5472600	  750.2	  461.5	 8892.0	...
5472601	  750.7	  460.6	 8892.0	...
5472602	  752.4	  460.5	 8893.0	...
5472603	  753.9	  460.8	 8895.0	...
5472604	  755.1	  460.9	 8896.0	...
ESACC R  5472590	5472604	15	  773.1	  471.4	  755.1	  460.9	   0.44	     58
SFIX R   5472605
5472605	  757.1	  461.6	 8896.0	...
5472606	  758.9	  462.0	 8893.0	...
5472607	  760.5	  462.4	 8890.0	...
5472608	  761.2	  462.4	 8886.0	...
5472609	  761.9	  462.4	 8882.0	...
5472610	  762.6	  461.6	 8878.0	...
5472611	  762.5	  460.9	 8875.0	...
5472612	  762.7	  461.0	 8875.0	...
5472613	  763.2	  463.2	 8875.0	...
5472614	  763.6	  465.4	 8873.0	...
5472615	  763.6	  466.8	 8870.0	...
5472616	  763.7	  467.5	 8869.0	...
5472617	  763.8	  468.4	 8872.0	...
5472618	  763.5	  469.3	 8878.0	...
5472619	  763.0	  469.4	 8884.0	...
5472620	  763.3	  470.4	 8887.0	...
5472621	  764.0	  471.3	 8887.0	...
5472622	  764.4	  473.2	 8885.0	...
5472623	  764.1	  474.2	 8884.0	...
5472624	  763.8	  474.3	 8884.0	...
5472625	  763.8	  473.1	 8884.0	...
5472626	  763.4	  472.0	 8884.0	...
5472627	  762.9	  471.8	 8884.0	...
5472628	  762.3	  471.5	 8883.0	...
5472629	  762.1	  471.2	 8883.0	...
5472630	  762.0	  470.8	 8883.0	...
5472631	  761.8	  471.0	 8882.0	...
5472632	  761.5	  471.2	 8881.0	...
5472633	  761.2	  471.3	 8878.0	...
5472634	  761.2	  471.2	 8875.0	...
5472635	  761.7	  471.2	 8872.0	...
5472636	  762.1	  470.9	 8872.0	...
5472637	  762.5	  470.6	 8871.0	...
5472638	  762.4	  470.3	 8871.0	...
5472639	  762.5	  470.5	 8869.0	...
5472640	  762.7	  471.0	 8868.0	...
5472641	  762.8	  471.6	 8866.0	...
5472642	  762.7	  472.1	 8869.0	...
5472643	  763.0	  472.5	 8872.0	...
5472644	  763.4	  472.7	 8873.0	...
5472645	  763.8	  472.8	 8869.0	...
5472646	  763.9	  472.8	 8865.0	...
5472647	  763.9	  473.1	 8863.0	...
5472648	  764.0	  473.4	 8862.0	...
5472649	  764.2	  473.8	 8863.0	...
5472650	  764.4	  473.5	 8862.0	...
5472651	  764.5	  473.2	 8862.0	...
5472652	  764.5	  473.1	 8861.0	...
5472653	  764.3	  473.4	 8861.0	...
5472654	  764.2	  473.5	 8861.0	...
5472655	  764.1	  473.5	 8860.0	...
5472656	  764.3	  473.5	 8860.0	...
5472657	  764.2	  473.6	 8861.0	...
5472658	  764.1	  474.2	 8863.0	...
5472659	  764.0	  474.7	 8862.0	...
5472660	  764.1	  475.3	 8859.0	...
5472661	  764.2	  475.4	 8857.0	...
5472662	  764.2	  475.3	 8857.0	...
5472663	  764.6	  474.9	 8857.0	...
5472664	  765.0	  474.4	 8858.0	...
5472665	  765.4	  474.1	 8859.0	...
5472666	  765.1	  474.5	 8857.0	...
5472667	  764.8	  474.8	 8855.0	...
5472668	  764.7	  475.0	 8853.0	...
5472669	  764.9	  474.9	 8854.0	...
5472670	  764.7	  474.8	 8854.0	...
5472671	  764.4	  474.7	 8850.0	...
5472672	  764.2	  474.7	 8845.0	...
5472673	  764.0	  474.5	 8841.0	...
5472674	  763.7	  474.3	 8840.0	...
5472675	  763.4	  474.2	 8841.0	...
5472676	  763.6	  474.3	 8846.0	...
5472677	  763.8	  474.3	 8849.0	...
5472678	  763.9	  474.4	 8852.0	...
5472679	  763.6	  474.5	 8849.0	...
5472680	  763.2	  474.5	 8847.0	...
5472681	  763.0	  474.6	 8847.0	...
5472682	  763.1	  474.7	 8849.0	...
5472683	  763.4	  474.8	 8852.0	...
5472684	  764.1	  474.8	 8851.0	...
5472685	  764.8	  475.1	 8850.0	...
5472686	  765.4	  475.3	 8849.0	...
5472687	  765.5	  475.4	 8848.0	...
5472688	  765.5	  475.3	 8847.0	...
5472689	  765.5	  475.2	 8847.0	...
5472690	  765.4	  474.9	 8847.0	...
5472691	  764.9	  474.5	 8848.0	...
5472692	  764.4	  474.1	 8848.0	...
5472693	  764.5	  473.7	 8849.0	...
5472694	  765.2	  473.6	 8847.0	...
5472695	  765.4	  473.4	 8844.0	...
5472696	  765.0	  473.4	 8842.0	...
5472697	  764.6	  473.5	 8844.0	...
5472698	  764.5	  473.7	 8849.0	...
5472699	  764.4	  474.0	 8847.0	...
5472700	  764.4	  474.5	 8842.0	...
5472701	  764.4	  475.4	 8838.0	...
5472702	  764.6	  476.0	 8840.0	...
5472703	  764.2	  476.2	 8841.0	...
5472704	  763.7	  476.1	 8840.0	...
5472705	  763.3	  476.0	 8839.0	...
5472706	  762.9	  476.0	 8838.0	...
5472707	  762.4	  475.9	 8838.0	...
5472708	  762.5	  475.8	 8837.0	...
5472709	  763.4	  475.6	 8837.0	...
5472710	  764.2	  475.1	 8840.0	...
5472711	  764.4	  474.7	 8845.0	...
5472712	  764.2	  474.4	 8850.0	...
5472713	  764.1	  474.4	 8852.0	...
5472714	  764.2	  474.9	 8850.0	...
5472715	  764.2	  475.3	 8845.0	...
5472716	  764.3	  475.7	 8841.0	...
5472717	  764.3	  475.7	 8839.0	...
5472718	  764.3	  475.4	 8842.0	...
5472719	  764.4	  475.2	 8844.0	...
5472720	  764.5	  475.0	 8845.0	...
5472721	  764.6	  474.9	 8845.0	...
5472722	  764.5	  474.7	 8844.0	...
5472723	  764.2	  474.5	 8842.0	...
5472724	  763.9	  474.4	 8841.0	...
5472725	  763.7	  474.3	 8841.0	...
5472726	  763.8	  474.4	 8843.0	...
5472727	  763.8	  474.3	 8845.0	...
5472728	  764.1	  474.1	 8845.0	...
5472729	  764.4	  474.2	 8845.0	...
5472730	  764.7	  474.4	 8847.0	...
5472731	  764.5	  474.6	 8848.0	...
5472732	  764.3	  474.4	 8849.0	...
5472733	  764.1	  474.1	 8849.0	...
5472734	  764.2	  473.7	 8849.0	...
5472735	  764.4	  474.2	 8845.0	...
5472736	  764.6	  474.8	 8841.0	...
5472737	  764.7	  475.5	 8836.0	...
5472738	  764.9	  475.4	 8835.0	...
5472739	  765.1	  475.4	 8833.0	...
5472740	  765.3	  474.9	 8833.0	...
5472741	  765.3	  474.4	 8833.0	...
5472742	  765.4	  474.0	 8834.0	...
5472743	  765.0	  474.1	 8836.0	...
5472744	  764.5	  474.3	 8835.0	...
5472745	  764.0	  474.3	 8833.0	...
5472746	  764.1	  474.6	 8833.0	...
5472747	  764.1	  475.0	 8835.0	...
5472748	  764.2	  475.3	 8831.0	...
5472749	  764.2	  475.4	 8825.0	...
5472750	  764.1	  475.4	 8818.0	...
5472751	  764.2	  475.6	 8819.0	...
5472752	  764.3	  475.8	 8820.0	...
5472753	  764.3	  476.2	 8823.0	...
5472754	  764.3	  476.3	 8823.0	...
5472755	  764.2	  476.2	 8824.0	...
5472756	  764.3	  476.2	 8824.0	...
5472757	  764.3	  476.3	 8825.0	...
5472758	  764.2	  476.0	 8825.0	...
5472759	  763.7	  475.5	 8826.0	...
5472760	  763.2	  474.9	 8827.0	...
5472761	  762.8	  474.8	 8827.0	...
5472762	  762.7	  474.5	 8824.0	...
5472763	  762.6	  474.3	 8820.0	...
5472764	  762.6	  474.6	 8816.0	...
5472765	  762.7	  474.9	 8813.0	...
5472766	  762.8	  475.2	 8811.0	...
5472767	  762.9	  475.0	 8811.0	...
5472768	  763.0	  474.9	 8814.0	...
5472769	  763.2	  474.7	 8817.0	...
5472770	  763.2	  473.8	 8819.0	...
5472771	  763.1	  473.0	 8822.0	...
5472772	  763.0	  472.2	 8824.0	...
5472773	  763.5	  472.2	 8823.0	...
5472774	  764.0	  472.6	 8820.0	...
5472775	  764.7	  473.3	 8814.0	...
5472776	  764.0	  474.1	 8808.0	...
5472777	  763.2	  474.7	 8806.0	...
5472778	  762.3	  474.4	 8807.0	...
5472779	  762.3	  474.1	 8809.0	...
5472780	  762.3	  473.7	 8810.0	...
5472781	  762.2	  473.7	 8811.0	...
5472782	  762.5	  473.6	 8808.0	...
5472783	  762.8	  473.7	 8805.0	...
5472784	  763.3	  474.4	 8801.0	...
5472785	  763.6	  475.1	 8803.0	...
5472786	  764.0	  475.6	 8805.0	...
5472787	  764.3	  475.5	 8805.0	...
5472788	  763.9	  474.8	 8804.0	...
5472789	  763.3	  474.1	 8807.0	...
5472790	  762.9	  473.3	 8811.0	...
5472791	  763.1	  473.2	 8814.0	...
5472792	  763.1	  473.3	 8810.0	...
5472793	  762.9	  473.6	 8806.0	...
5472794	  762.7	  473.9	 8803.0	...
5472795	  762.6	  474.0	 8803.0	...
5472796	  762.6	  474.1	 8804.0	...
5472797	  762.7	  474.4	 8804.0	...
5472798	  763.2	  474.7	 8803.0	...
5472799	  763.7	  475.0	 8805.0	...
5472800	  763.9	  474.9	 8806.0	...
5472801	  763.9	  474.9	 8806.0	...
5472802	  763.9	  475.1	 8804.0	...
5472803	  763.7	  475.4	 8802.0	...
5472804	  763.6	  475.7	 8802.0	...
5472805	  764.6	  475.7	 8806.0	...
5472806	  766.0	  475.7	 8811.0	...
EFIX R   5472605	5472806	202	  763.7	  473.5	   8844
SSACC R  5472807
5472807	  767.6	  475.3	 8815.0	...
5472808	  768.7	  474.9	 8815.0	...
5472809	  770.8	  474.4	 8813.0	...
5472810	  773.5	  474.2	 8813.0	...
5472811	  776.9	  474.1	 8813.0	...
5472812	  779.7	  474.0	 8813.0	...
5472813	  782.2	  473.6	 8816.0	...
ESACC R  5472807	5472813	7	  767.6	  475.3	  782.2	  473.6	   0.31	     47
SFIX R   5472814
5472814	  783.9	  473.2	 8818.0	...
5472815	  785.0	  473.3	 8813.0	...
5472816	  785.5	  473.8	 8807.0	...
5472817	  785.3	  473.5	 8802.0	...
5472818	  784.9	  472.6	 8804.0	...
5472819	  784.1	  471.8	 8805.0	...
5472820	  782.9	  472.0	 8804.0	...
5472821	  781.4	  472.6	 8808.0	...
5472822	  780.1	  473.1	 8813.0	...
5472823	  778.4	  473.0	 8818.0	...
5472824	  777.0	  472.5	 8820.0	...
5472825	  775.9	  472.2	 8822.0	...
5472826	  775.7	  472.5	 8820.0	...
5472827	  775.4	  472.8	 8816.0	...
5472828	  774.5	  473.1	 8810.0	...
5472829	  773.6	  473.3	 8808.0	...
5472830	  773.4	  473.4	 8805.0	...
5472831	  774.2	  473.2	 8805.0	...
5472832	  774.9	  473.0	 8805.0	...
5472833	  775.3	  472.7	 8803.0	...
5472834	  775.4	  472.6	 8800.0	...
5472835	  775.5	  472.4	 8798.0	...
5472836	  775.5	  472.2	 8799.0	...
5472837	  775.4	  472.2	 8799.0	...
5472838	  775.5	  472.6	 8799.0	...
5472839	  776.1	  473.3	 8798.0	...
5472840	  776.8	  474.4	 8792.0	...
5472841	  777.0	  475.3	 8786.0	...
5472842	  776.6	  475.9	 8781.0	...
5472843	  776.3	  475.7	 8780.0	...
5472844	  776.4	  475.2	 8783.0	...
5472845	  776.7	  474.3	 8787.0	...
5472846	  776.8	  473.6	 8791.0	...
5472847	  777.1	  473.5	 8793.0	...
5472848	  777.1	  473.9	 8794.0	...
5472849	  777.2	  473.9	 8795.0	...
5472850	  777.4	  473.6	 8792.0	...
5472851	  777.7	  473.2	 8789.0	...
5472852	  777.3	  473.2	 8786.0	...
5472853	  776.7	  473.3	 8786.0	...
5472854	  776.4	  473.3	 8786.0	...
5472855	  776.7	  473.5	 8786.0	...
5472856	  777.0	  473.9	 8786.0	...
5472857	  777.4	  474.7	 8786.0	...
5472858	  777.8	  475.4	 8784.0	...
5472859	  778.2	  476.0	 8781.0	...
5472860	  778.0	  475.5	 8780.0	...
5472861	  777.8	  474.9	 8782.0	...
5472862	  777.6	  474.4	 8784.0	...
5472863	  777.5	  474.2	 8785.0	...
5472864	  777.4	  474.0	 8786.0	...
5472865	  777.1	  473.8	 8785.0	...
5472866	  776.6	  474.1	 8784.0	...
5472867	  776.2	  474.7	 8782.0	...
5472868	  775.7	  475.2	 8784.0	...
5472869	  775.3	  475.2	 8785.0	...
5472870	  775.2	  475.1	 8784.0	...
5472871	  775.6	  475.1	 8782.0	...
5472872	  776.2	  475.2	 8778.0	...
5472873	  776.5	  475.2	 8775.0	...
MSG	5472874 0000 _ Number Off
5472874	  776.7	  475.4	 8772.0	...
5472875	  776.5	  475.7	 8771.0	...
5472876	  776.7	  475.9	 8771.0	...
5472877	  777.0	  476.0	 8771.0	...
5472878	  777.1	  475.9	 8770.0	...
5472879	  777.0	  475.8	 8770.0	...
5472880	  776.8	  475.7	 8770.0	...
5472881	  776.7	  475.6	 8770.0	...
5472882	  776.6	  475.6	 8770.0	...
5472883	  776.5	  475.6	 8769.0	...
5472884	  776.3	  475.4	 8771.0	...
5472885	  776.2	  475.1	 8774.0	...
5472886	  776.0	  474.9	 8776.0	...
5472887	  775.7	  474.6	 8777.0	...
5472888	  775.4	  474.3	 8777.0	...
5472889	  775.1	  473.6	 8777.0	...
5472890	  774.9	  473.2	 8776.0	...
5472891	  775.2	  472.9	 8772.0	...
5472892	  775.6	  472.9	 8768.0	...
5472893	  775.9	  473.0	 8765.0	...
5472894	  775.9	  473.2	 8765.0	...
5472895	  775.9	  473.7	 8765.0	...
5472896	  775.9	  474.3	 8765.0	...
5472897	  775.7	  475.4	 8764.0	...
5472898	  775.5	  476.3	 8762.0	...
5472899	  775.8	  476.9	 8763.0	...
5472900	  776.2	  476.9	 8764.0	...
5472901	  776.2	  476.6	 8764.0	...
5472902	  775.8	  476.1	 8762.0	...
5472903	  775.3	  475.6	 8759.0	...
5472904	  775.2	  475.5	 8757.0	...
5472905	  775.0	  475.3	 8757.0	...
5472906	  774.9	  475.0	 8758.0	...
5472907	  775.2	  475.2	 8759.0	...
5472908	  775.5	  475.7	 8760.0	...
5472909	  775.7	  475.9	 8760.0	...
5472910	  775.5	  475.7	 8756.0	...
5472911	  775.5	  475.4	 8753.0	...
5472912	  775.5	  475.3	 8750.0	...
5472913	  774.8	  475.3	 8750.0	...
5472914	  774.1	  475.4	 8752.0	...
5472915	  773.4	  475.6	 8755.0	...
5472916	  773.6	  475.8	 8757.0	...
5472917	  774.0	  475.6	 8756.0	...
5472918	  774.3	  475.2	 8755.0	...
5472919	  774.6	  474.7	 8753.0	...
5472920	  774.6	  474.7	 8751.0	...
5472921	  774.6	  474.6	 8750.0	...
5472922	  774.5	  475.1	 8751.0	...
5472923	  774.5	  475.5	 8750.0	...
5472924	  774.7	  476.0	 8748.0	...
5472925	  774.9	  476.1	 8745.0	...
5472926	  774.8	  476.2	 8744.0	...
5472927	  774.5	  476.4	 8744.0	...
5472928	  774.1	  476.4	 8746.0	...
5472929	  774.1	  475.8	 8747.0	...
5472930	  774.1	  475.2	 8748.0	...
5472931	  774.0	  474.7	 8747.0	...
5472932	  774.0	  474.8	 8745.0	...
5472933	  774.2	  474.9	 8745.0	...
5472934	  774.3	  475.0	 8745.0	...
5472935	  774.5	  475.5	 8747.0	...
5472936	  774.6	  475.9	 8747.0	...
5472937	  774.5	  476.2	 8747.0	...
5472938	  774.3	  475.9	 8747.0	...
5472939	  774.1	  475.8	 8748.0	...
5472940	  774.2	  475.8	 8750.0	...
5472941	  774.3	  475.8	 8752.0	...
5472942	  774.1	  475.4	 8755.0	...
5472943	  773.8	  475.2	 8756.0	...
5472944	  773.5	  475.0	 8752.0	...
5472945	  773.5	  475.1	 8746.0	...
5472946	  773.4	  475.2	 8739.0	...
5472947	  773.4	  475.2	 8738.0	...
5472948	  773.4	  475.2	 8737.0	...
5472949	  773.3	  475.4	 8739.0	...
5472950	  773.2	  475.6	 8741.0	...
5472951	  773.2	  475.6	 8743.0	...
5472952	  773.4	  475.4	 8742.0	...
5472953	  773.8	  475.4	 8741.0	...
5472954	  774.3	  475.3	 8741.0	...
5472955	  774.6	  475.0	 8740.0	...
5472956	  775.0	  474.8	 8739.0	...
5472957	  775.1	  474.8	 8742.0	...
5472958	  774.7	  474.5	 8747.0	...
5472959	  774.2	  474.1	 8752.0	...
5472960	  773.4	  473.6	 8754.0	...
5472961	  773.2	  473.9	 8753.0	...
5472962	  773.0	  474.4	 8750.0	...
5472963	  772.9	  474.8	 8747.0	...
5472964	  773.0	  474.7	 8746.0	...
5472965	  773.2	  474.7	 8747.0	...
5472966	  773.4	  474.7	 8746.0	...
5472967	  773.5	  474.7	 8745.0	...
5472968	  773.9	  474.4	 8744.0	...
5472969	  774.3	  474.1	 8741.0	...
5472970	  774.8	  475.0	 8738.0	...
5472971	  774.9	  476.2	 8735.0	...
5472972	  774.8	  477.4	 8735.0	...
5472973	  774.4	  477.4	 8735.0	...
5472974	  774.1	  476.9	 8736.0	...
5472975	  774.0	  476.1	 8736.0	...
5472976	  773.9	  475.4	 8736.0	...
5472977	  773.8	  475.2	 8737.0	...
5472978	  773.7	  474.9	 8741.0	...
5472979	  773.4	  474.5	 8745.0	...
5472980	  773.1	  474.2	 8749.0	...
5472981	  773.2	  474.3	 8749.0	...
5472982	  773.1	  474.6	 8748.0	...
5472983	  773.2	  474.8	 8747.0	...
5472984	  773.1	  474.9	 8746.0	...
5472985	  773.1	  474.9	 8746.0	...
5472986	  773.1	  474.8	 8746.0	...
5472987	  773.2	  474.8	 8747.0	...
5472988	  773.2	  474.7	 8748.0	...
5472989	  773.4	  475.3	 8750.0	...
5472990	  773.4	  475.9	 8751.0	...
5472991	  773.4	  476.5	 8752.0	...
5472992	  773.4	  476.0	 8753.0	...
5472993	  773.6	  475.6	 8753.0	...
5472994	  773.8	  475.7	 8752.0	...
5472995	  773.8	  476.4	 8747.0	...
5472996	  773.8	  477.1	 8743.0	...
5472997	  773.7	  477.1	 8738.0	...
5472998	  773.9	  476.9	 8737.0	...
5472999	  774.1	  476.7	 8741.0	...
5473000	  774.2	  476.4	 8746.0	...
5473001	  774.0	  476.0	 8750.0	...
5473002	  773.9	  475.5	 8747.0	...
5473003	  773.9	  475.1	 8744.0	...
5473004	  773.7	  475.5	 8744.0	...
5473005	  773.3	  476.0	 8743.0	...
5473006	  773.2	  476.6	 8742.0	...
5473007	  773.3	  476.6	 8741.0	...
5473008	  773.5	  476.7	 8740.0	...
5473009	  773.5	  476.7	 8741.0	...
5473010	  773.1	  476.2	 8741.0	...
5473011	  772.8	  475.8	 8741.0	...
5473012	  772.4	  475.6	 8739.0	...
5473013	  772.5	  475.8	 8737.0	...
5473014	  772.3	  476.0	 8737.0	...
5473015	  772.1	  475.8	 8739.0	...
5473016	  772.2	  475.7	 8743.0	...
5473017	  772.5	  475.7	 8745.0	...
5473018	  772.8	  475.8	 8746.0	...
5473019	  772.9	  475.8	 8746.0	...
5473020	  773.0	  475.9	 8744.0	...
5473021	  773.0	  475.8	 8743.0	...
5473022	  773.0	  475.6	 8742.0	...
5473023	  772.9	  475.2	 8742.0	...
5473024	  772.9	  475.0	 8741.0	...
5473025	  773.1	  474.8	 8741.0	...
5473026	  773.4	  474.7	 8744.0	...
5473027	  773.6	  474.5	 8746.0	...
5473028	  773.4	  474.5	 8749.0	...
5473029	  773.3	  474.6	 8751.0	...
5473030	  773.6	  474.6	 8752.0	...
5473031	  774.0	  474.4	 8751.0	...
5473032	  774.0	  474.5	 8749.0	...
5473033	  773.4	  474.7	 8746.0	...
5473034	  773.0	  475.1	 8743.0	...
5473035	  773.0	  475.3	 8743.0	...
5473036	  773.0	  475.3	 8744.0	...
5473037	  773.0	  475.2	 8746.0	...
5473038	  773.0	  475.6	 8748.0	...
5473039	  772.9	  476.0	 8748.0	...
5473040	  773.1	  476.3	 8748.0	...
5473041	  773.3	  476.1	 8749.0	...
5473042	  773.5	  475.3	 8750.0	...
5473043	  773.4	  474.5	 8752.0	...
5473044	  773.4	  473.8	 8753.0	...
5473045	  773.6	  473.8	 8753.0	...
5473046	  773.9	  474.3	 8753.0	...
5473047	  774.0	  474.6	 8750.0	...
5473048	  774.0	  474.8	 8746.0	...
5473049	  773.6	  475.1	 8741.0	...
5473050	  773.3	  475.6	 8739.0	...
5473051	  773.3	  476.0	 8737.0	...
5473052	  773.6	  475.7	 8737.0	...
5473053	  774.0	  475.5	 8739.0	...
5473054	  774.1	  475.3	 8740.0	...
5473055	  774.2	  475.3	 8742.0	...
5473056	  774.3	  475.3	 8745.0	...
5473057	  774.4	  475.3	 8747.0	...
5473058	  774.8	  475.2	 8747.0	...
5473059	  775.1	  475.2	 8744.0	...
5473060	  775.0	  475.2	 8741.0	...
5473061	  774.6	  475.3	 8745.0	...
5473062	  774.2	  475.4	 8748.0	...
5473063	  774.2	  475.4	 8753.0	...
5473064	  774.0	  475.3	 8754.0	...
5473065	  773.8	  475.3	 8751.0	...
5473066	  773.8	  475.5	 8747.0	...
5473067	  773.9	  475.7	 8744.0	...
5473068	  774.1	  475.9	 8746.0	...
5473069	  774.3	  476.1	 8752.0	...
5473070	  774.5	  475.7	 8756.0	...
5473071	  774.6	  475.1	 8757.0	...
5473072	  774.7	  474.6	 8756.0	...
5473073	  774.7	  474.7	 8758.0	...
5473074	  774.0	  475.0	 8760.0	...
5473075	  773.4	  475.2	 8759.0	...
5473076	  772.8	  475.0	 8756.0	...
5473077	  773.1	  474.2	 8753.0	...
5473078	  773.5	  473.4	 8753.0	...
5473079	  773.8	  473.4	 8749.0	...
5473080	  773.9	  473.9	 8746.0	...
5473081	  774.2	  474.3	 8743.0	...
5473082	  774.4	  474.5	 8745.0	...
5473083	  774.5	  474.6	 8744.0	...
5473084	  774.6	  474.6	 8744.0	...
5473085	  774.8	  474.7	 8743.0	...
5473086	  774.9	  474.8	 8742.0	...
5473087	  774.8	  474.9	 8739.0	...
5473088	  774.6	  474.9	 8736.0	...
5473089	  774.2	  474.6	 8739.0	...
5473090	  774.0	  474.2	 8743.0	...
5473091	  773.8	  473.9	 8749.0	...
5473092	  773.8	  473.8	 8752.0	...
5473093	  773.8	  473.8	 8748.0	...
5473094	  773.7	  473.6	 8742.0	...
5473095	  773.6	  473.5	 8741.0	...
5473096	  773.5	  473.3	 8746.0	...
5473097	  773.5	  473.9	 8750.0	...
5473098	  773.6	  474.6	 8749.0	...
5473099	  773.7	  475.3	 8748.0	...
5473100	  773.7	  475.3	 8748.0	...
5473101	  773.7	  475.4	 8745.0	...
5473102	  773.6	  475.4	 8742.0	...
5473103	  773.6	  475.4	 8738.0	...
5473104	  773.4	  475.4	 8739.0	...
5473105	  773.1	  475.4	 8740.0	...
5473106	  773.3	  475.6	 8744.0	...
5473107	  773.6	  475.9	 8748.0	...
5473108	  774.2	  476.0	 8751.0	...
5473109	  774.3	  476.0	 8751.0	...
5473110	  774.4	  475.8	 8750.0	...
5473111	  774.3	  475.7	 8750.0	...
5473112	  774.2	  475.2	 8751.0	...
5473113	  774.5	  474.6	 8751.0	...
5473114	  774.8	  474.0	 8752.0	...
5473115	  775.0	  473.7	 8753.0	...
5473116	  774.7	  473.7	 8751.0	...
5473117	  774.6	  473.7	 8747.0	...
5473118	  774.7	  473.9	 8743.0	...
5473119	  775.0	  474.5	 8742.0	...
5473120	  775.1	  475.2	 8742.0	...
5473121	  774.7	  475.7	 8741.0	...
5473122	  774.1	  475.5	 8741.0	...
5473123	  773.4	  475.2	 8742.0	...
5473124	  773.3	  475.1	 8743.0	...
5473125	  773.3	  475.4	 8742.0	...
5473126	  773.5	  475.7	 8739.0	...
5473127	  773.7	  475.9	 8736.0	...
5473128	  773.9	  476.0	 8733.0	...
5473129	  774.0	  476.1	 8730.0	...
5473130	  774.0	  475.9	 8728.0	...
5473131	  774.0	  475.9	 8728.0	...
5473132	  774.0	  476.0	 8729.0	...
5473133	  773.8	  476.1	 8730.0	...
5473134	  773.7	  476.1	 8731.0	...
5473135	  773.6	  475.9	 8732.0	...
5473136	  774.1	  475.7	 8734.0	...
5473137	  774.6	  475.4	 8736.0	...
5473138	  774.7	  475.2	 8738.0	...
5473139	  774.3	  475.0	 8739.0	...
5473140	  773.9	  475.0	 8739.0	...
5473141	  774.2	  475.0	 8737.0	...
5473142	  774.5	  475.2	 8736.0	...
5473143	  774.7	  475.3	 8737.0	...
5473144	  774.6	  475.5	 8737.0	...
5473145	  774.5	  476.0	 8733.0	...
5473146	  774.4	  476.5	 8727.0	...
5473147	  774.3	  476.8	 8721.0	...
5473148	  774.4	  476.5	 8724.0	...
5473149	  774.7	  476.1	 8728.0	...
5473150	  775.3	  475.9	 8731.0	...
5473151	  775.7	  475.7	 8731.0	...
5473152	  775.9	  475.8	 8731.0	...
5473153	  775.9	  476.0	 8732.0	...
5473154	  775.7	  476.0	 8732.0	...
5473155	  775.7	  475.8	 8734.0	...
5473156	  775.5	  475.5	 8737.0	...
5473157	  775.3	  475.4	 8739.0	...
5473158	  775.1	  475.4	 8741.0	...
5473159	  775.0	  475.8	 8743.0	...
5473160	  774.9	  476.2	 8745.0	...
5473161	  774.8	  476.1	 8744.0	...
5473162	  774.8	  475.5	 8742.0	...
5473163	  774.6	  474.8	 8742.0	...
5473164	  774.6	  474.7	 8744.0	...
5473165	  774.6	  474.8	 8746.0	...
5473166	  774.7	  474.9	 8747.0	...
5473167	  774.8	  475.1	 8745.0	...
5473168	  774.8	  475.2	 8743.0	...
5473169	  774.7	  475.3	 8741.0	...
5473170	  774.6	  475.4	 8737.0	...
5473171	  774.4	  475.6	 8734.0	...
5473172	  774.3	  475.8	 8729.0	...
5473173	  774.2	  475.7	 8727.0	...
5473174	  774.4	  475.4	 8725.0	...
5473175	  774.7	  475.1	 8726.0	...
5473176	  775.0	  475.2	 8726.0	...
5473177	  775.2	  475.3	 8726.0	...
5473178	  775.3	  475.4	 8726.0	...
5473179	  775.5	  475.4	 8725.0	...
5473180	  775.7	  475.6	 8724.0	...
5473181	  775.7	  475.7	 8722.0	...
5473182	  775.8	  475.5	 8720.0	...
5473183	  776.0	  475.5	 8719.0	...
5473184	  776.4	  475.8	 8720.0	...
5473185	  776.3	  476.2	 8720.0	...
5473186	  775.8	  476.5	 8720.0	...
5473187	  775.3	  476.6	 8722.0	...
5473188	  775.7	  476.6	 8725.0	...
5473189	  776.2	  476.7	 8724.0	...
5473190	  776.7	  476.5	 8719.0	...
5473191	  776.5	  476.3	 8714.0	...
5473192	  776.4	  476.3	 8712.0	...
5473193	  776.3	  476.4	 8712.0	...
5473194	  776.3	  476.6	 8710.0	...
5473195	  776.2	  476.6	 8709.0	...
5473196	  776.2	  476.9	 8708.0	...
5473197	  776.3	  477.1	 8707.0	...
5473198	  776.3	  476.9	 8708.0	...
5473199	  776.3	  476.2	 8710.0	...
5473200	  776.4	  475.2	 8713.0	...
5473201	  776.5	  475.1	 8715.0	...
5473202	  776.7	  475.3	 8715.0	...
5473203	  776.9	  475.7	 8713.0	...
5473204	  777.0	  475.3	 8712.0	...
5473205	  777.1	  474.7	 8712.0	...
5473206	  777.1	  474.3	 8712.0	...
5473207	  777.2	  474.3	 8709.0	...
5473208	  777.0	  474.3	 8707.0	...
5473209	  776.9	  474.4	 8704.0	...
5473210	  776.8	  474.7	 8705.0	...
5473211	  776.9	  475.1	 8704.0	...
5473212	  777.0	  475.4	 8704.0	...
5473213	  777.1	  475.6	 8704.0	...
5473214	  777.2	  475.7	 8704.0	...
5473215	  777.2	  475.7	 8708.0	...
5473216	  777.3	  475.7	 8711.0	...
5473217	  777.7	  475.7	 8715.0	...
5473218	  778.0	  475.6	 8716.0	...
5473219	  778.6	  475.5	 8717.0	...
5473220	  778.8	  475.8	 8714.0	...
5473221	  778.8	  476.2	 8710.0	...
5473222	  778.5	  476.3	 8706.0	...
5473223	  778.2	  476.1	 8706.0	...
5473224	  778.0	  475.9	 8707.0	...
5473225	  777.8	  476.0	 8707.0	...
5473226	  777.6	  476.1	 8707.0	...
5473227	  777.6	  476.1	 8707.0	...
5473228	  777.7	  476.2	 8708.0	...
5473229	  777.8	  476.4	 8708.0	...
5473230	  777.8	  476.6	 8710.0	...
5473231	  777.6	  476.7	 8710.0	...
5473232	  777.5	  476.8	 8711.0	...
5473233	  777.5	  476.6	 8710.0	...
5473234	  777.5	  476.3	 8710.0	...
5473235	  777.4	  476.3	 8710.0	...
5473236	  777.5	  476.7	 8710.0	...
5473237	  777.5	  477.0	 8709.0	...
5473238	  777.5	  477.1	 8708.0	...
5473239	  777.5	  477.1	 8706.0	...
5473240	  777.6	  477.3	 8704.0	...
5473241	  777.7	  477.5	 8702.0	...
5473242	  777.9	  477.5	 8699.0	...
5473243	  778.0	  477.5	 8699.0	...
5473244	  778.2	  477.6	 8699.0	...
5473245	  778.4	  477.9	 8699.0	...
5473246	  778.5	  478.0	 8698.0	...
5473247	  778.6	  477.9	 8699.0	...
5473248	  778.7	  477.7	 8701.0	...
5473249	  778.9	  477.4	 8702.0	...
5473250	  779.0	  477.2	 8702.0	...
5473251	  779.3	  477.9	 8699.0	...
5473252	  779.5	  478.8	 8696.0	...
5473253	  779.7	  479.7	 8693.0	...
5473254	  779.8	  479.7	 8692.0	...
5473255	  779.4	  479.8	 8692.0	...
5473256	  779.1	  479.8	 8694.0	...
5473257	  778.6	  479.9	 8695.0	...
5473258	  778.5	  479.9	 8692.0	...
5473259	  778.4	  479.9	 8687.0	...
5473260	  778.4	  479.9	 8681.0	...
5473261	  778.3	  479.9	 8680.0	...
5473262	  778.2	  479.4	 8680.0	...
5473263	  778.1	  478.7	 8679.0	...
5473264	  778.1	  478.1	 8678.0	...
5473265	  778.2	  478.0	 8676.0	...
5473266	  778.2	  478.0	 8675.0	...
5473267	  778.4	  477.9	 8673.0	...
5473268	  778.7	  477.5	 8672.0	...
5473269	  779.0	  477.2	 8671.0	...
5473270	  779.1	  477.5	 8670.0	...
5473271	  779.0	  478.1	 8670.0	...
5473272	  779.1	  478.8	 8670.0	...
5473273	  779.2	  478.7	 8668.0	...
5473274	  779.4	  479.3	 8666.0	...
5473275	  779.5	  479.9	 8665.0	...
5473276	  779.5	  479.9	 8668.0	...
5473277	  779.4	  479.3	 8670.0	...
5473278	  779.2	  478.9	 8669.0	...
5473279	  779.4	  479.2	 8666.0	...
5473280	  779.6	  479.5	 8664.0	...
5473281	  779.9	  479.5	 8667.0	...
5473282	  779.9	  479.6	 8670.0	...
5473283	  780.0	  479.6	 8670.0	...
5473284	  780.1	  479.6	 8667.0	...
5473285	  780.4	  479.5	 8665.0	...
5473286	  780.7	  479.4	 8665.0	...
5473287	  781.0	  479.4	 8667.0	...
5473288	  781.0	  479.6	 8668.0	...
5473289	  781.0	  479.7	 8668.0	...
5473290	  781.0	  479.9	 8668.0	...
5473291	  781.0	  479.8	 8670.0	...
5473292	  781.0	  479.9	 8666.0	...
5473293	  780.9	  480.0	 8661.0	...
5473294	  780.8	  480.1	 8656.0	...
5473295	  780.9	  480.0	 8656.0	...
5473296	  781.1	  479.9	 8657.0	...
5473297	  781.4	  479.7	 8657.0	...
5473298	  781.4	  479.8	 8657.0	...
5473299	  781.5	  480.1	 8655.0	...
5473300	  780.9	  480.6	 8653.0	...
5473301	  780.2	  480.9	 8651.0	...
EFIX R   5472814	5473301	488	  775.6	  475.6	   8739
SSACC R  5473302
5473302	  779.0	  481.2	 8646.0	...
5473303	  777.2	  481.3	 8641.0	...
5473304	  775.3	  481.6	 8636.0	...
5473305	  772.6	  482.1	 8634.0	...
5473306	  769.7	  482.6	 8631.0	...
5473307	  766.0	  482.7	 8629.0	...
5473308	  763.4	  482.2	 8629.0	...
5473309	  761.0	  481.2	 8630.0	...
5473310	  758.7	  480.6	 8633.0	...
5473311	  756.2	  480.4	 8636.0	...
5473312	  754.3	  480.1	 8636.0	...
ESACC R  5473302	5473312	11	  779.0	  481.2	  754.3	  480.1	   0.52	     54
SFIX R   5473313
5473313	  753.3	  479.8	 8632.0	...
5473314	  752.1	  479.5	 8627.0	...
5473315	  751.4	  479.0	 8625.0	...
5473316	  751.1	  478.6	 8624.0	...
5473317	  751.6	  478.1	 8620.0	...
5473318	  752.2	  478.5	 8614.0	...
5473319	  752.4	  478.8	 8609.0	...
5473320	  753.0	  479.2	 8607.0	...
5473321	  753.9	  479.5	 8606.0	...
5473322	  754.9	  480.0	 8609.0	...
5473323	  755.6	  481.0	 8612.0	...
5473324	  756.3	  482.7	 8612.0	...
5473325	  756.9	  484.3	 8609.0	...
5473326	  757.4	  485.3	 8606.0	...
5473327	  758.1	  485.3	 8607.0	...
5473328	  759.0	  485.5	 8614.0	...
5473329	  760.1	  485.6	 8621.0	...
5473330	  761.0	  485.7	 8626.0	...
5473331	  762.2	  485.7	 8624.0	...
5473332	  764.1	  485.2	 8623.0	...
5473333	  765.6	  484.5	 8622.0	...
5473334	  766.7	  483.9	 8620.0	...
5473335	  767.2	  483.8	 8619.0	...
5473336	  767.6	  484.3	 8617.0	...
5473337	  768.0	  484.9	 8617.0	...
5473338	  767.6	  485.3	 8616.0	...
5473339	  767.1	  485.4	 8615.0	...
5473340	  766.0	  485.2	 8615.0	...
5473341	  765.3	  485.4	 8615.0	...
5473342	  764.6	  485.6	 8615.0	...
5473343	  763.6	  485.2	 8614.0	...
5473344	  762.8	  484.7	 8614.0	...
5473345	  762.0	  484.3	 8614.0	...
5473346	  761.7	  484.6	 8613.0	...
5473347	  761.2	  484.7	 8611.0	...
5473348	  760.7	  484.7	 8612.0	...
5473349	  760.6	  484.7	 8613.0	...
5473350	  760.7	  484.7	 8614.0	...
5473351	  760.8	  484.4	 8614.0	...
5473352	  761.0	  483.7	 8614.0	...
5473353	  761.5	  483.0	 8615.0	...
5473354	  762.1	  483.0	 8615.0	...
5473355	  762.8	  483.5	 8614.0	...
5473356	  763.2	  484.0	 8611.0	...
5473357	  763.4	  484.0	 8610.0	...
5473358	  763.5	  484.5	 8607.0	...
5473359	  763.4	  485.0	 8604.0	...
5473360	  763.8	  485.5	 8599.0	...
5473361	  764.1	  485.7	 8598.0	...
5473362	  764.6	  485.8	 8597.0	...
5473363	  764.6	  485.5	 8597.0	...
5473364	  764.6	  485.0	 8597.0	...
5473365	  764.7	  484.6	 8598.0	...
5473366	  764.8	  484.9	 8597.0	...
5473367	  764.6	  485.1	 8595.0	...
5473368	  764.3	  485.3	 8593.0	...
5473369	  764.0	  485.3	 8591.0	...
5473370	  764.0	  486.2	 8590.0	...
5473371	  763.9	  487.0	 8589.0	...
5473372	  763.9	  487.8	 8588.0	...
5473373	  764.2	  487.7	 8588.0	...
5473374	  764.5	  487.6	 8587.0	...
5473375	  764.8	  487.5	 8586.0	...
5473376	  764.9	  487.5	 8585.0	...
5473377	  765.0	  487.5	 8584.0	...
5473378	  764.9	  487.4	 8583.0	...
5473379	  764.9	  487.3	 8578.0	...
5473380	  765.1	  487.6	 8573.0	...
5473381	  765.3	  488.0	 8569.0	...
5473382	  765.5	  488.4	 8570.0	...
5473383	  765.6	  488.4	 8571.0	...
5473384	  765.3	  488.2	 8574.0	...
5473385	  765.0	  488.0	 8578.0	...
5473386	  764.8	  487.8	 8581.0	...
5473387	  764.9	  487.7	 8581.0	...
5473388	  764.9	  487.4	 8582.0	...
5473389	  764.8	  487.1	 8578.0	...
5473390	  764.9	  486.7	 8574.0	...
5473391	  764.9	  486.3	 8570.0	...
5473392	  764.8	  485.8	 8568.0	...
5473393	  764.7	  486.0	 8568.0	...
5473394	  764.6	  486.3	 8568.0	...
5473395	  764.6	  486.6	 8569.0	...
5473396	  764.6	  486.5	 8570.0	...
5473397	  764.7	  486.4	 8570.0	...
5473398	  764.8	  486.4	 8569.0	...
5473399	  765.1	  486.4	 8568.0	...
5473400	  765.3	  486.4	 8563.0	...
5473401	  765.1	  486.4	 8559.0	...
5473402	  764.7	  486.2	 8556.0	...
5473403	  764.8	  485.9	 8558.0	...
5473404	  765.2	  485.6	 8560.0	...
5473405	  765.5	  485.4	 8554.0	...
5473406	  765.4	  485.3	 8548.0	...
5473407	  765.2	  485.1	 8542.0	...
5473408	  765.2	  485.0	 8542.0	...
5473409	  764.8	  484.9	 8541.0	...
5473410	  764.3	  485.0	 8542.0	...
5473411	  764.0	  484.7	 8543.0	...
5473412	  764.3	  484.2	 8545.0	...
5473413	  764.7	  483.6	 8544.0	...
5473414	  764.9	  483.4	 8542.0	...
5473415	  764.9	  483.3	 8540.0	...
5473416	  764.9	  483.2	 8540.0	...
5473417	  764.9	  483.2	 8540.0	...
5473418	  765.0	  483.7	 8539.0	...
5473419	  765.1	  484.2	 8538.0	...
5473420	  765.2	  484.6	 8537.0	...
5473421	  764.9	  484.6	 8531.0	...
5473422	  764.6	  484.6	 8525.0	...
5473423	  764.2	  484.7	 8521.0	...
5473424	  764.3	  484.8	 8521.0	...
5473425	  764.3	  484.4	 8522.0	...
5473426	  764.5	  483.8	 8522.0	...
5473427	  764.8	  483.3	 8523.0	...
5473428	  765.1	  482.9	 8525.0	...
5473429	  765.1	  482.5	 8528.0	...
5473430	  765.3	  483.1	 8531.0	...
5473431	  765.4	  484.0	 8531.0	...
5473432	  765.6	  484.5	 8528.0	...
5473433	  765.6	  484.0	 8526.0	...
5473434	  765.6	  483.6	 8524.0	...
5473435	  765.7	  483.8	 8523.0	...
5473436	  765.8	  484.2	 8521.0	...
5473437	  766.1	  484.6	 8519.0	...
5473438	  766.3	  485.0	 8517.0	...
5473439	  766.4	  485.1	 8516.0	...
5473440	  766.2	  485.1	 8518.0	...
5473441	  765.9	  484.3	 8521.0	...
5473442	  765.7	  483.6	 8521.0	...
5473443	  765.7	  483.6	 8514.0	...
5473444	  765.7	  484.2	 8508.0	...
5473445	  765.6	  484.4	 8505.0	...
5473446	  765.5	  484.0	 8507.0	...
5473447	  765.4	  483.9	 8508.0	...
5473448	  765.2	  484.3	 8507.0	...
5473449	  765.0	  483.9	 8506.0	...
5473450	  764.8	  483.1	 8507.0	...
5473451	  764.8	  482.7	 8507.0	...
5473452	  764.8	  483.1	 8506.0	...
5473453	  764.8	  483.8	 8503.0	...
5473454	  764.6	  484.4	 8499.0	...
5473455	  764.4	  485.0	 8495.0	...
5473456	  764.6	  484.5	 8493.0	...
5473457	  765.0	  483.7	 8495.0	...
5473458	  765.4	  482.9	 8497.0	...
5473459	  765.7	  483.2	 8498.0	...
5473460	  766.0	  483.6	 8500.0	...
5473461	  766.2	  484.1	 8502.0	...
5473462	  766.3	  484.2	 8501.0	...
5473463	  766.2	  484.2	 8499.0	...
5473464	  766.0	  484.0	 8496.0	...
5473465	  765.8	  483.8	 8499.0	...
5473466	  765.7	  484.0	 8501.0	...
5473467	  765.8	  484.2	 8503.0	...
5473468	  765.6	  484.0	 8504.0	...
5473469	  765.2	  483.7	 8501.0	...
5473470	  765.2	  483.5	 8498.0	...
5473471	  765.5	  483.7	 8493.0	...
5473472	  765.8	  484.0	 8490.0	...
5473473	  765.8	  483.8	 8487.0	...
5473474	  765.7	  483.4	 8486.0	...
5473475	  765.6	  483.1	 8486.0	...
5473476	  765.9	  482.9	 8485.0	...
5473477	  766.2	  483.0	 8483.0	...
5473478	  766.5	  483.1	 8481.0	...
5473479	  766.6	  483.3	 8481.0	...
5473480	  766.5	  483.5	 8482.0	...
5473481	  766.3	  483.0	 8483.0	...
5473482	  766.1	  482.3	 8482.0	...
5473483	  766.1	  481.7	 8482.0	...
5473484	  766.0	  481.7	 8481.0	...
5473485	  766.1	  481.7	 8481.0	...
5473486	  766.2	  482.5	 8480.0	...
5473487	  766.3	  483.3	 8481.0	...
5473488	  766.3	  484.0	 8481.0	...
5473489	  766.1	  483.9	 8482.0	...
5473490	  765.9	  483.9	 8482.0	...
5473491	  765.7	  483.5	 8483.0	...
5473492	  765.6	  483.2	 8480.0	...
5473493	  765.5	  483.2	 8477.0	...
5473494	  765.5	  483.6	 8473.0	...
5473495	  765.6	  483.9	 8472.0	...
5473496	  765.6	  483.8	 8468.0	...
5473497	  765.6	  483.6	 8465.0	...
5473498	  765.8	  483.5	 8465.0	...
5473499	  766.1	  483.5	 8468.0	...
5473500	  766.7	  483.4	 8470.0	...
5473501	  767.3	  484.0	 8471.0	...
5473502	  767.4	  484.7	 8470.0	...
5473503	  766.9	  484.6	 8470.0	...
5473504	  766.4	  483.9	 8473.0	...
5473505	  766.1	  483.2	 8475.0	...
5473506	  765.9	  483.2	 8475.0	...
5473507	  765.6	  483.1	 8475.0	...
5473508	  765.5	  483.1	 8474.0	...
5473509	  765.5	  483.1	 8475.0	...
5473510	  765.7	  482.9	 8476.0	...
5473511	  766.3	  482.6	 8475.0	...
5473512	  766.7	  482.3	 8471.0	...
5473513	  767.0	  482.3	 8467.0	...
5473514	  766.8	  482.4	 8463.0	...
5473515	  766.6	  482.5	 8462.0	...
5473516	  766.4	  482.4	 8461.0	...
5473517	  766.3	  482.2	 8461.0	...
5473518	  766.3	  482.3	 8460.0	...
5473519	  766.3	  482.6	 8459.0	...
5473520	  766.2	  483.7	 8457.0	...
5473521	  766.1	  484.6	 8456.0	...
5473522	  766.1	  484.9	 8455.0	...
5473523	  766.1	  484.4	 8455.0	...
5473524	  766.2	  483.8	 8455.0	...
5473525	  766.5	  484.0	 8451.0	...
5473526	  766.7	  484.3	 8447.0	...
5473527	  766.8	  484.6	 8443.0	...
5473528	  766.8	  484.6	 8445.0	...
5473529	  766.8	  484.6	 8447.0	...
5473530	  766.8	  484.6	 8450.0	...
5473531	  766.9	  484.5	 8447.0	...
5473532	  767.1	  484.1	 8442.0	...
5473533	  767.1	  483.7	 8437.0	...
5473534	  766.7	  483.2	 8434.0	...
5473535	  766.3	  482.5	 8431.0	...
5473536	  766.2	  482.0	 8428.0	...
5473537	  766.5	  481.9	 8428.0	...
5473538	  766.8	  482.2	 8429.0	...
5473539	  767.6	  482.3	 8430.0	...
EFIX R   5473313	5473539	227	  764.5	  484.2	   8535
SSACC R  5473540
5473540	  768.1	  481.8	 8432.0	...
5473541	  769.9	  480.6	 8435.0	...
5473542	  772.2	  479.5	 8437.0	...
5473543	  774.7	  478.0	 8439.0	...
5473544	  777.2	  476.6	 8438.0	...
5473545	  779.5	  475.1	 8436.0	...
5473546	  782.3	  473.6	 8434.0	...
5473547	  785.4	  472.5	 8432.0	...
5473548	  788.8	  471.6	 8430.0	...
5473549	  792.4	  471.2	 8428.0	...
5473550	  794.9	  471.1	 8424.0	...
5473551	  796.8	  471.3	 8421.0	...
5473552	  798.3	  472.0	 8418.0	...
5473553	  799.3	  473.5	 8417.0	...
5473554	  801.0	  474.6	 8415.0	...
5473555	  802.4	  477.1	 8414.0	...
ESACC R  5473540	5473555	16	  768.1	  481.8	  802.4	  477.1	   0.73	     63
SFIX R   5473556
5473556	  803.1	  479.3	 8415.0	...
5473557	  802.8	  481.6	 8416.0	...
5473558	  801.3	  483.6	 8415.0	...
5473559	  800.0	  485.0	 8411.0	...
5473560	  798.2	  485.3	 8414.0	...
5473561	  797.1	  483.9	 8420.0	...
5473562	  795.5	  482.6	 8427.0	...
5473563	  794.0	  481.5	 8428.0	...
5473564	  792.1	  480.8	 8429.0	...
5473565	  791.2	  480.2	 8431.0	...
5473566	  790.4	  479.7	 8432.0	...
5473567	  790.2	  479.2	 8432.0	...
5473568	  790.7	  477.1	 8432.0	...
5473569	  791.5	  475.7	 8425.0	...
5473570	  792.2	  474.1	 8419.0	...
5473571	  792.3	  474.0	 8413.0	...
5473572	  792.5	  474.1	 8412.0	...
5473573	  793.2	  474.4	 8408.0	...
5473574	  794.1	  474.8	 8404.0	...
5473575	  795.0	  474.8	 8401.0	...
5473576	  795.7	  476.0	 8401.0	...
5473577	  796.2	  477.2	 8401.0	...
5473578	  796.5	  478.3	 8401.0	...
5473579	  796.5	  478.2	 8401.0	...
5473580	  796.3	  477.9	 8403.0	...
5473581	  796.0	  477.7	 8405.0	...
5473582	  795.8	  477.6	 8403.0	...
5473583	  795.9	  477.6	 8400.0	...
5473584	  796.2	  477.4	 8396.0	...
5473585	  796.6	  477.3	 8399.0	...
5473586	  796.4	  477.2	 8401.0	...
5473587	  796.4	  477.6	 8403.0	...
5473588	  796.3	  478.3	 8403.0	...
5473589	  795.9	  479.1	 8402.0	...
5473590	  795.4	  479.3	 8402.0	...
5473591	  794.9	  479.2	 8402.0	...
5473592	  795.0	  479.0	 8396.0	...
5473593	  795.3	  478.9	 8390.0	...
5473594	  795.5	  478.8	 8387.0	...
5473595	  795.6	  478.4	 8390.0	...
5473596	  795.6	  478.1	 8395.0	...
5473597	  795.6	  477.6	 8398.0	...
5473598	  795.6	  477.5	 8401.0	...
5473599	  795.5	  477.4	 8401.0	...
5473600	  795.8	  477.7	 8401.0	...
5473601	  796.1	  478.1	 8399.0	...
5473602	  796.3	  478.5	 8397.0	...
5473603	  796.1	  478.6	 8393.0	...
5473604	  796.1	  478.5	 8391.0	...
5473605	  795.9	  478.4	 8388.0	...
5473606	  795.7	  478.5	 8390.0	...
5473607	  795.7	  478.7	 8391.0	...
5473608	  796.0	  478.8	 8394.0	...
5473609	  796.2	  478.8	 8395.0	...
5473610	  796.3	  478.8	 8392.0	...
5473611	  796.2	  478.7	 8387.0	...
5473612	  796.3	  478.5	 8386.0	...
5473613	  796.3	  478.1	 8389.0	...
5473614	  796.5	  477.7	 8392.0	...
5473615	  796.4	  477.6	 8391.0	...
5473616	  796.2	  477.6	 8391.0	...
5473617	  796.1	  477.6	 8387.0	...
5473618	  796.0	  477.6	 8384.0	...
5473619	  796.0	  477.1	 8382.0	...
5473620	  796.0	  476.7	 8384.0	...
5473621	  796.0	  476.6	 8386.0	...
5473622	  796.1	  476.9	 8386.0	...
5473623	  796.2	  477.0	 8384.0	...
5473624	  796.2	  476.8	 8382.0	...
5473625	  796.2	  476.6	 8380.0	...
5473626	  796.3	  476.6	 8378.0	...
5473627	  796.5	  476.8	 8377.0	...
5473628	  796.3	  477.0	 8376.0	...
5473629	  795.9	  477.1	 8377.0	...
5473630	  795.6	  476.9	 8378.0	...
5473631	  795.7	  476.5	 8379.0	...
5473632	  795.7	  476.3	 8381.0	...
5473633	  795.6	  476.5	 8382.0	...
5473634	  795.6	  476.7	 8379.0	...
5473635	  795.5	  476.9	 8375.0	...
5473636	  795.6	  477.0	 8370.0	...
5473637	  795.6	  477.1	 8369.0	...
5473638	  795.9	  477.0	 8368.0	...
5473639	  796.2	  476.8	 8367.0	...
5473640	  796.5	  476.5	 8367.0	...
5473641	  796.0	  476.1	 8368.0	...
5473642	  795.5	  475.8	 8370.0	...
5473643	  795.3	  476.0	 8372.0	...
5473644	  795.5	  476.4	 8373.0	...
5473645	  795.6	  476.9	 8370.0	...
5473646	  795.4	  477.0	 8366.0	...
5473647	  795.5	  477.1	 8363.0	...
5473648	  795.8	  476.9	 8365.0	...
5473649	  795.9	  476.6	 8367.0	...
5473650	  795.7	  476.4	 8370.0	...
5473651	  795.7	  476.2	 8371.0	...
5473652	  795.8	  476.2	 8370.0	...
5473653	  796.0	  476.2	 8372.0	...
5473654	  795.9	  476.5	 8374.0	...
5473655	  795.9	  476.7	 8376.0	...
5473656	  795.8	  477.0	 8376.0	...
5473657	  795.9	  476.9	 8376.0	...
5473658	  795.8	  476.7	 8374.0	...
5473659	  796.1	  476.4	 8371.0	...
5473660	  796.4	  476.0	 8368.0	...
5473661	  796.2	  475.9	 8369.0	...
5473662	  795.7	  476.5	 8370.0	...
5473663	  795.3	  477.1	 8370.0	...
5473664	  795.3	  476.9	 8369.0	...
5473665	  795.3	  476.2	 8367.0	...
5473666	  795.2	  475.5	 8366.0	...
5473667	  795.2	  475.6	 8365.0	...
5473668	  795.3	  475.7	 8368.0	...
5473669	  795.4	  475.9	 8369.0	...
5473670	  795.5	  476.1	 8372.0	...
5473671	  795.6	  476.2	 8371.0	...
5473672	  795.6	  476.1	 8371.0	...
5473673	  795.6	  476.0	 8371.0	...
5473674	  795.6	  475.8	 8371.0	...
5473675	  795.3	  475.6	 8371.0	...
5473676	  794.8	  475.4	 8371.0	...
5473677	  794.4	  475.4	 8371.0	...
5473678	  794.3	  475.5	 8371.0	...
5473679	  794.5	  475.5	 8371.0	...
5473680	  794.6	  475.4	 8372.0	...
5473681	  794.7	  475.3	 8372.0	...
5473682	  794.8	  475.1	 8373.0	...
5473683	  795.0	  475.0	 8373.0	...
5473684	  795.0	  475.0	 8376.0	...
5473685	  795.0	  475.0	 8380.0	...
5473686	  794.9	  474.8	 8384.0	...
5473687	  794.7	  474.7	 8385.0	...
5473688	  794.5	  474.7	 8385.0	...
5473689	  794.6	  475.1	 8382.0	...
5473690	  794.9	  475.6	 8379.0	...
5473691	  795.1	  476.1	 8376.0	...
5473692	  795.2	  475.8	 8378.0	...
5473693	  795.2	  475.5	 8380.0	...
5473694	  795.2	  475.1	 8383.0	...
5473695	  795.0	  474.9	 8383.0	...
5473696	  794.8	  474.7	 8384.0	...
5473697	  794.6	  474.7	 8386.0	...
5473698	  794.2	  474.7	 8388.0	...
5473699	  793.9	  474.7	 8388.0	...
5473700	  793.7	  474.7	 8388.0	...
5473701	  793.8	  474.7	 8388.0	...
5473702	  793.9	  474.7	 8389.0	...
5473703	  794.0	  474.7	 8389.0	...
5473704	  794.2	  474.7	 8385.0	...
5473705	  794.3	  474.5	 8380.0	...
5473706	  794.2	  474.4	 8377.0	...
5473707	  794.1	  474.8	 8380.0	...
5473708	  793.9	  475.3	 8381.0	...
5473709	  794.1	  475.5	 8380.0	...
5473710	  794.2	  475.1	 8380.0	...
5473711	  794.7	  475.2	 8383.0	...
5473712	  795.2	  475.7	 8386.0	...
5473713	  795.3	  476.0	 8387.0	...
5473714	  795.1	  475.6	 8388.0	...
5473715	  794.7	  475.2	 8387.0	...
5473716	  794.5	  474.9	 8385.0	...
5473717	  794.2	  474.7	 8384.0	...
5473718	  794.5	  474.7	 8383.0	...
5473719	  794.8	  474.6	 8383.0	...
5473720	  794.8	  474.8	 8382.0	...
5473721	  794.4	  474.9	 8382.0	...
5473722	  794.0	  475.0	 8382.0	...
5473723	  794.1	  474.8	 8383.0	...
5473724	  794.4	  474.8	 8383.0	...
5473725	  794.7	  475.0	 8383.0	...
5473726	  794.8	  475.5	 8385.0	...
5473727	  794.7	  475.8	 8386.0	...
5473728	  794.6	  476.0	 8387.0	...
5473729	  794.4	  476.1	 8385.0	...
5473730	  794.2	  475.6	 8383.0	...
5473731	  793.9	  475.2	 8381.0	...
5473732	  793.7	  474.8	 8379.0	...
5473733	  793.8	  475.0	 8379.0	...
5473734	  794.1	  475.2	 8380.0	...
5473735	  794.4	  475.3	 8382.0	...
5473736	  794.6	  475.2	 8380.0	...
5473737	  794.7	  475.1	 8379.0	...
5473738	  794.9	  475.0	 8377.0	...
5473739	  794.5	  475.1	 8377.0	...
5473740	  794.0	  475.2	 8376.0	...
5473741	  793.5	  475.3	 8375.0	...
5473742	  793.6	  475.4	 8375.0	...
5473743	  793.7	  475.4	 8376.0	...
5473744	  794.1	  475.5	 8377.0	...
5473745	  794.5	  475.6	 8377.0	...
5473746	  795.0	  475.6	 8376.0	...
5473747	  795.1	  475.5	 8375.0	...
5473748	  795.2	  475.6	 8374.0	...
5473749	  795.0	  475.8	 8374.0	...
5473750	  794.8	  476.0	 8374.0	...
5473751	  794.6	  476.1	 8374.0	...
5473752	  794.8	  476.4	 8374.0	...
5473753	  794.9	  476.7	 8377.0	...
5473754	  795.0	  476.8	 8383.0	...
5473755	  795.2	  476.7	 8389.0	...
5473756	  795.3	  476.7	 8391.0	...
5473757	  795.4	  476.6	 8391.0	...
5473758	  795.2	  475.9	 8391.0	...
5473759	  795.3	  475.2	 8392.0	...
5473760	  795.5	  474.4	 8392.0	...
5473761	  795.7	  474.3	 8392.0	...
5473762	  795.7	  473.9	 8396.0	...
5473763	  795.6	  473.6	 8400.0	...
5473764	  795.4	  473.7	 8402.0	...
5473765	  795.4	  474.1	 8401.0	...
5473766	  795.5	  474.5	 8402.0	...
5473767	  795.3	  474.6	 8403.0	...
5473768	  795.1	  474.8	 8404.0	...
5473769	  794.9	  475.0	 8403.0	...
5473770	  794.8	  475.0	 8401.0	...
5473771	  794.8	  475.1	 8399.0	...
5473772	  794.8	  475.4	 8399.0	...
5473773	  794.8	  476.0	 8399.0	...
5473774	  794.8	  476.5	 8400.0	...
5473775	  794.8	  476.3	 8400.0	...
5473776	  794.9	  475.8	 8400.0	...
5473777	  795.0	  475.3	 8401.0	...
5473778	  795.0	  475.3	 8401.0	...
5473779	  794.6	  475.1	 8404.0	...
5473780	  794.1	  475.0	 8407.0	...
5473781	  793.5	  474.9	 8410.0	...
5473782	  793.3	  475.6	 8405.0	...
5473783	  793.7	  476.1	 8400.0	...
5473784	  794.4	  476.6	 8396.0	...
5473785	  795.0	  476.7	 8397.0	...
5473786	  794.8	  476.9	 8398.0	...
EFIX R   5473556	5473786	231	  795.2	  476.4	   8387
SSACC R  5473787
5473787	  794.5	  476.4	 8400.0	...
5473788	  794.1	  475.9	 8401.0	...
5473789	  793.5	  475.5	 8401.0	...
5473790	  792.2	  476.1	 8398.0	...
5473791	  790.1	  476.8	 8395.0	...
5473792	  786.7	  477.6	 8394.0	...
5473793	  782.7	  477.8	 8395.0	...
5473794	  777.6	  478.0	 8396.0	...
5473795	  771.1	  478.4	 8396.0	...
5473796	  763.6	  478.2	 8396.0	...
5473797	  756.4	  477.5	 8398.0	...
5473798	  749.5	  474.6	 8401.0	...
5473799	  743.0	  471.7	 8403.0	...
5473800	  736.4	  468.7	 8404.0	...
5473801	  731.7	  467.3	 8405.0	...
5473802	  727.9	  465.5	 8407.0	...
5473803	  726.2	  463.6	 8410.0	...
5473804	  725.1	  462.0	 8410.0	...
5473805	  725.0	  461.8	 8408.0	...
5473806	  726.3	  462.4	 8405.0	...
5473807	  727.8	  463.2	 8403.0	...
ESACC R  5473787	5473807	21	  794.5	  476.4	  727.8	  463.2	   1.44	    133
SFIX R   5473808
5473808	  730.0	  464.4	 8399.0	...
5473809	  731.4	  466.0	 8391.0	...
5473810	  732.9	  468.7	 8386.0	...
5473811	  733.8	  470.7	 8381.0	...
5473812	  733.4	  472.5	 8378.0	...
5473813	  732.9	  474.0	 8375.0	...
5473814	  732.4	  475.5	 8372.0	...
5473815	  732.6	  477.2	 8372.0	...
5473816	  732.8	  477.7	 8372.0	...
5473817	  733.0	  478.2	 8376.0	...
5473818	  733.2	  478.2	 8379.0	...
5473819	  732.8	  477.4	 8392.0	...
5473820	  732.4	  476.5	 8401.0	...
5473821	  733.1	  475.5	 8412.0	...
5473822	  734.2	  475.4	 8414.0	...
5473823	  735.4	  475.5	 8416.0	...
5473824	  735.9	  475.7	 8416.0	...
5473825	  736.6	  476.0	 8418.0	...
5473826	  737.0	  476.0	 8420.0	...
5473827	  737.0	  475.6	 8420.0	...
5473828	  736.6	  475.0	 8420.0	...
5473829	  736.1	  474.3	 8420.0	...
5473830	  735.6	  473.3	 8423.0	...
5473831	  735.0	  472.5	 8425.0	...
5473832	  734.2	  471.7	 8427.0	...
5473833	  733.4	  471.4	 8427.0	...
5473834	  732.7	  471.1	 8426.0	...
5473835	  732.5	  471.0	 8426.0	...
5473836	  732.4	  471.3	 8430.0	...
5473837	  732.3	  471.6	 8433.0	...
5473838	  731.9	  471.4	 8436.0	...
5473839	  731.7	  471.1	 8436.0	...
5473840	  732.0	  472.0	 8436.0	...
5473841	  733.0	  473.0	 8436.0	...
5473842	  733.7	  474.0	 8435.0	...
5473843	  734.1	  474.2	 8433.0	...
5473844	  733.9	  474.3	 8431.0	...
5473845	  733.4	  474.6	 8431.0	...
5473846	  732.9	  474.5	 8431.0	...
5473847	  732.6	  474.5	 8431.0	...
5473848	  732.4	  474.6	 8429.0	...
5473849	  732.2	  474.4	 8429.0	...
5473850	  732.6	  474.2	 8429.0	...
5473851	  733.2	  474.6	 8429.0	...
5473852	  734.1	  475.4	 8427.0	...
5473853	  734.3	  476.5	 8425.0	...
5473854	  734.6	  476.8	 8423.0	...
5473855	  734.7	  477.2	 8421.0	...
5473856	  734.6	  477.3	 8420.0	...
5473857	  734.4	  477.0	 8420.0	...
5473858	  734.1	  476.0	 8422.0	...
5473859	  734.1	  475.1	 8423.0	...
5473860	  734.2	  474.4	 8423.0	...
5473861	  734.3	  474.5	 8422.0	...
5473862	  734.1	  474.6	 8420.0	...
5473863	  733.8	  474.4	 8420.0	...
5473864	  733.5	  474.1	 8422.0	...
5473865	  733.5	  473.8	 8423.0	...
5473866	  733.6	  473.8	 8424.0	...
5473867	  733.6	  473.7	 8424.0	...
5473868	  733.7	  473.6	 8424.0	...
5473869	  733.8	  473.5	 8420.0	...
5473870	  733.8	  473.5	 8415.0	...
5473871	  734.2	  474.3	 8412.0	...
5473872	  734.6	  475.0	 8412.0	...
5473873	  734.9	  475.0	 8413.0	...
5473874	  734.8	  474.3	 8413.0	...
5473875	  734.6	  473.5	 8412.0	...
5473876	  734.4	  473.6	 8415.0	...
5473877	  734.2	  473.6	 8419.0	...
5473878	  734.3	  473.6	 8423.0	...
5473879	  734.5	  473.5	 8425.0	...
5473880	  734.6	  473.5	 8425.0	...
5473881	  734.3	  473.5	 8425.0	...
5473882	  733.8	  473.7	 8421.0	...
5473883	  733.4	  473.8	 8418.0	...
5473884	  733.4	  473.9	 8413.0	...
5473885	  733.3	  474.2	 8410.0	...
5473886	  733.3	  474.4	 8408.0	...
5473887	  733.1	  474.4	 8409.0	...
5473888	  732.9	  474.3	 8409.0	...
5473889	  732.9	  474.4	 8409.0	...
5473890	  732.9	  474.7	 8407.0	...
5473891	  732.8	  475.2	 8405.0	...
5473892	  732.7	  475.7	 8404.0	...
5473893	  732.4	  475.7	 8401.0	...
5473894	  732.0	  475.4	 8398.0	...
5473895	  731.6	  475.1	 8396.0	...
5473896	  731.4	  475.1	 8396.0	...
5473897	  731.6	  475.1	 8395.0	...
5473898	  731.7	  475.1	 8394.0	...
5473899	  731.7	  475.3	 8394.0	...
5473900	  731.5	  475.5	 8394.0	...
5473901	  731.3	  475.3	 8392.0	...
5473902	  731.3	  475.0	 8389.0	...
5473903	  731.6	  474.7	 8386.0	...
5473904	  731.9	  474.8	 8388.0	...
5473905	  732.2	  474.9	 8390.0	...
5473906	  732.1	  475.0	 8392.0	...
5473907	  732.0	  475.0	 8391.0	...
5473908	  731.7	  475.2	 8392.0	...
5473909	  731.4	  475.4	 8392.0	...
5473910	  731.2	  475.4	 8390.0	...
5473911	  731.1	  475.5	 8389.0	...
5473912	  731.1	  475.8	 8386.0	...
5473913	  731.1	  476.1	 8386.0	...
5473914	  731.0	  476.3	 8389.0	...
5473915	  730.6	  476.4	 8391.0	...
5473916	  730.3	  476.2	 8393.0	...
5473917	  730.0	  476.1	 8392.0	...
5473918	  730.0	  476.0	 8392.0	...
5473919	  730.0	  475.8	 8392.0	...
5473920	  730.0	  475.6	 8391.0	...
5473921	  729.9	  475.4	 8391.0	...
5473922	  730.0	  475.6	 8386.0	...
5473923	  730.1	  476.0	 8382.0	...
5473924	  730.2	  476.3	 8382.0	...
5473925	  730.3	  475.7	 8388.0	...
5473926	  730.2	  475.1	 8394.0	...
5473927	  730.2	  474.8	 8392.0	...
5473928	  730.3	  475.1	 8388.0	...
5473929	  730.2	  475.4	 8382.0	...
5473930	  730.1	  475.4	 8381.0	...
5473931	  730.1	  476.0	 8379.0	...
5473932	  730.0	  476.5	 8378.0	...
5473933	  729.9	  477.0	 8378.0	...
5473934	  729.9	  477.0	 8381.0	...
5473935	  729.6	  477.0	 8383.0	...
5473936	  729.5	  477.2	 8383.0	...
5473937	  729.5	  477.9	 8381.0	...
5473938	  729.8	  478.6	 8379.0	...
5473939	  729.7	  478.3	 8378.0	...
5473940	  729.6	  477.4	 8379.0	...
5473941	  729.6	  476.4	 8376.0	...
5473942	  729.8	  476.4	 8373.0	...
5473943	  729.5	  476.7	 8370.0	...
5473944	  729.0	  477.7	 8370.0	...
5473945	  728.5	  478.8	 8372.0	...
5473946	  728.4	  479.4	 8373.0	...
5473947	  728.1	  479.5	 8373.0	...
5473948	  727.9	  479.8	 8372.0	...
5473949	  727.7	  480.1	 8371.0	...
5473950	  727.9	  480.3	 8371.0	...
5473951	  727.9	  480.2	 8368.0	...
5473952	  728.0	  480.1	 8366.0	...
5473953	  727.9	  479.2	 8363.0	...
5473954	  727.6	  478.4	 8364.0	...
5473955	  727.3	  477.8	 8365.0	...
5473956	  727.2	  478.2	 8367.0	...
5473957	  727.4	  478.7	 8367.0	...
5473958	  727.6	  479.0	 8366.0	...
5473959	  727.8	  479.2	 8366.0	...
5473960	  727.5	  479.6	 8365.0	...
5473961	  727.2	  479.9	 8365.0	...
5473962	  726.9	  480.1	 8365.0	...
5473963	  727.1	  480.1	 8362.0	...
5473964	  727.1	  479.9	 8358.0	...
5473965	  727.1	  479.5	 8357.0	...
5473966	  727.0	  479.1	 8358.0	...
5473967	  726.9	  478.8	 8360.0	...
5473968	  726.9	  478.9	 8361.0	...
5473969	  727.0	  478.8	 8361.0	...
5473970	  727.1	  478.7	 8359.0	...
5473971	  727.2	  478.4	 8358.0	...
5473972	  727.1	  478.2	 8361.0	...
5473973	  727.0	  477.9	 8366.0	...
5473974	  726.9	  477.9	 8367.0	...
5473975	  726.9	  478.1	 8363.0	...
5473976	  726.9	  478.4	 8359.0	...
5473977	  726.9	  478.7	 8359.0	...
5473978	  726.6	  478.5	 8357.0	...
5473979	  726.4	  478.3	 8352.0	...
5473980	  726.3	  479.0	 8349.0	...
5473981	  726.5	  479.9	 8349.0	...
5473982	  726.6	  480.7	 8348.0	...
5473983	  726.7	  480.3	 8346.0	...
5473984	  726.8	  480.0	 8344.0	...
5473985	  726.8	  479.5	 8344.0	...
5473986	  726.8	  479.4	 8344.0	...
5473987	  726.7	  479.3	 8345.0	...
5473988	  726.7	  479.1	 8345.0	...
5473989	  726.6	  479.1	 8345.0	...
5473990	  726.4	  479.1	 8345.0	...
5473991	  726.3	  479.1	 8345.0	...
5473992	  726.2	  478.9	 8344.0	...
5473993	  726.3	  478.6	 8343.0	...
5473994	  726.6	  478.3	 8342.0	...
5473995	  726.9	  478.3	 8341.0	...
5473996	  727.0	  478.5	 8340.0	...
5473997	  726.8	  478.7	 8339.0	...
5473998	  726.6	  478.8	 8338.0	...
5473999	  726.4	  478.8	 8336.0	...
5474000	  726.3	  478.8	 8332.0	...
5474001	  726.2	  478.8	 8330.0	...
5474002	  726.2	  478.9	 8328.0	...
5474003	  726.2	  479.0	 8329.0	...
5474004	  726.1	  479.0	 8330.0	...
5474005	  725.8	  479.0	 8330.0	...
5474006	  725.6	  479.3	 8330.0	...
5474007	  725.6	  479.6	 8329.0	...
5474008	  725.8	  480.4	 8328.0	...
5474009	  726.0	  480.9	 8326.0	...
5474010	  725.8	  481.0	 8325.0	...
5474011	  725.5	  480.6	 8325.0	...
5474012	  725.0	  480.3	 8325.0	...
5474013	  724.7	  480.4	 8326.0	...
5474014	  724.4	  480.3	 8325.0	...
5474015	  724.4	  480.3	 8325.0	...
5474016	  724.8	  480.5	 8324.0	...
5474017	  725.2	  480.6	 8324.0	...
5474018	  725.5	  480.6	 8324.0	...
5474019	  725.4	  480.4	 8325.0	...
5474020	  725.2	  479.4	 8326.0	...
5474021	  724.7	  478.6	 8326.0	...
5474022	  724.3	  478.3	 8320.0	...
5474023	  724.0	  478.9	 8315.0	...
5474024	  724.1	  479.5	 8309.0	...
5474025	  724.2	  480.4	 8308.0	...
5474026	  724.4	  481.3	 8307.0	...
5474027	  724.5	  482.2	 8306.0	...
5474028	  725.1	  482.4	 8309.0	...
5474029	  725.6	  482.4	 8312.0	...
5474030	  726.1	  482.2	 8315.0	...
5474031	  726.1	  482.1	 8315.0	...
5474032	  725.7	  482.1	 8314.0	...
5474033	  725.3	  482.1	 8312.0	...
5474034	  725.0	  482.3	 8309.0	...
5474035	  724.9	  482.4	 8305.0	...
5474036	  724.9	  482.5	 8302.0	...
5474037	  724.8	  482.6	 8301.0	...
EFIX R   5473808	5474037	230	  730.0	  476.8	   8379
SSACC R  5474038
5474038	  724.7	  482.8	 8301.0	...
5474039	  725.0	  483.1	 8303.0	...
5474040	  725.3	  483.2	 8305.0	...
5474041	  726.8	  483.0	 8305.0	...
5474042	  728.2	  482.7	 8302.0	...
5474043	  731.6	  482.2	 8300.0	...
5474044	  735.5	  481.9	 8299.0	...
5474045	  741.1	  481.4	 8298.0	...
5474046	  747.0	  481.0	 8297.0	...
5474047	  753.8	  481.4	 8300.0	...
5474048	  760.4	  481.8	 8304.0	...
5474049	  767.7	  482.0	 8308.0	...
5474050	  774.9	  482.4	 8310.0	...
5474051	  782.1	  483.4	 8311.0	...
5474052	  788.0	  484.5	 8309.0	...
5474053	  792.4	  484.8	 8307.0	...
5474054	  795.5	  484.6	 8302.0	...
5474055	  796.8	  484.5	 8299.0	...
5474056	  797.0	  484.8	 8297.0	...
5474057	  796.4	  485.5	 8298.0	...
5474058	  795.6	  486.6	 8299.0	...
ESACC R  5474038	5474058	21	  724.7	  482.8	  795.6	  486.6	   1.51	    135
SFIX R   5474059
5474059	  793.9	  487.6	 8299.0	...
5474060	  792.5	  488.9	 8299.0	...
5474061	  790.7	  490.6	 8298.0	...
5474062	  789.9	  492.3	 8296.0	...
5474063	  788.8	  493.8	 8293.0	...
5474064	  788.2	  494.5	 8291.0	...
5474065	  787.2	  495.4	 8291.0	...
5474066	  786.3	  495.8	 8293.0	...
5474067	  785.4	  495.7	 8294.0	...
5474068	  785.1	  495.3	 8295.0	...
5474069	  785.4	  495.0	 8297.0	...
5474070	  785.6	  494.5	 8298.0	...
5474071	  785.7	  494.0	 8297.0	...
5474072	  785.5	  493.0	 8294.0	...
5474073	  785.3	  491.7	 8286.0	...
5474074	  785.1	  490.5	 8280.0	...
5474075	  785.4	  489.8	 8276.0	...
5474076	  786.4	  490.2	 8275.0	...
5474077	  787.6	  491.1	 8274.0	...
5474078	  788.4	  492.0	 8273.0	...
5474079	  788.8	  492.5	 8271.0	...
5474080	  788.9	  492.7	 8269.0	...
5474081	  789.1	  493.1	 8268.0	...
5474082	  789.1	  493.6	 8269.0	...
5474083	  789.3	  494.0	 8270.0	...
5474084	  789.4	  494.1	 8269.0	...
5474085	  789.4	  494.0	 8269.0	...
5474086	  789.8	  493.9	 8268.0	...
5474087	  790.4	  493.8	 8269.0	...
5474088	  791.1	  493.8	 8269.0	...
5474089	  790.9	  493.9	 8269.0	...
5474090	  790.6	  494.3	 8267.0	...
5474091	  790.5	  494.7	 8265.0	...
5474092	  790.6	  495.1	 8259.0	...
5474093	  790.6	  494.6	 8255.0	...
5474094	  790.2	  494.1	 8251.0	...
5474095	  789.8	  493.7	 8250.0	...
5474096	  789.4	  493.8	 8250.0	...
5474097	  789.2	  493.8	 8250.0	...
5474098	  789.0	  493.7	 8250.0	...
5474099	  788.8	  493.6	 8250.0	...
MSG	5474100 0000 _ Number On
5474100	  788.8	  494.3	 8251.0	...
5474101	  789.0	  495.2	 8252.0	...
5474102	  789.1	  495.9	 8254.0	...
5474103	  789.1	  495.7	 8255.0	...
5474104	  789.0	  495.0	 8255.0	...
5474105	  789.0	  494.4	 8256.0	...
5474106	  789.2	  494.7	 8257.0	...
5474107	  789.1	  495.6	 8257.0	...
5474108	  788.9	  495.9	 8257.0	...
5474109	  788.5	  495.3	 8259.0	...
5474110	  788.4	  494.7	 8262.0	...
5474111	  788.4	  494.7	 8264.0	...
5474112	  788.6	  494.4	 8264.0	...
5474113	  788.9	  494.1	 8264.0	...
5474114	  788.7	  493.9	 8261.0	...
5474115	  788.5	  494.1	 8256.0	...
5474116	  788.4	  494.4	 8251.0	...
5474117	  788.7	  495.7	 8248.0	...
5474118	  789.1	  497.0	 8248.0	...
5474119	  789.2	  498.0	 8250.0	...
5474120	  789.1	  497.6	 8253.0	...
5474121	  789.1	  497.3	 8254.0	...
5474122	  789.0	  497.3	 8252.0	...
5474123	  788.8	  497.5	 8252.0	...
5474124	  788.6	  497.3	 8254.0	...
5474125	  788.4	  496.3	 8256.0	...
5474126	  788.3	  495.4	 8256.0	...
5474127	  788.3	  494.9	 8254.0	...
5474128	  788.2	  494.8	 8252.0	...
5474129	  788.0	  494.7	 8250.0	...
5474130	  788.0	  494.7	 8249.0	...
5474131	  788.1	  494.9	 8249.0	...
5474132	  788.3	  495.4	 8249.0	...
5474133	  788.4	  495.8	 8249.0	...
5474134	  788.5	  496.5	 8248.0	...
5474135	  788.3	  497.2	 8248.0	...
5474136	  788.0	  497.8	 8248.0	...
5474137	  788.3	  498.5	 8249.0	...
5474138	  788.8	  499.2	 8247.0	...
5474139	  789.3	  499.6	 8245.0	...
5474140	  789.2	  499.4	 8247.0	...
5474141	  789.1	  499.3	 8251.0	...
5474142	  789.1	  499.3	 8255.0	...
5474143	  789.0	  499.4	 8256.0	...
5474144	  788.9	  499.6	 8256.0	...
5474145	  788.8	  499.7	 8259.0	...
5474146	  788.6	  498.7	 8260.0	...
5474147	  788.4	  497.5	 8261.0	...
5474148	  788.4	  496.3	 8260.0	...
5474149	  788.5	  496.3	 8261.0	...
5474150	  788.7	  496.2	 8261.0	...
5474151	  788.7	  496.2	 8261.0	...
5474152	  788.7	  497.2	 8260.0	...
5474153	  788.7	  498.2	 8260.0	...
5474154	  788.7	  498.9	 8260.0	...
5474155	  788.5	  498.4	 8260.0	...
5474156	  788.2	  497.8	 8260.0	...
5474157	  788.0	  497.6	 8260.0	...
5474158	  787.9	  497.3	 8262.0	...
5474159	  788.0	  497.1	 8263.0	...
5474160	  788.0	  497.1	 8261.0	...
5474161	  788.2	  497.1	 8258.0	...
5474162	  788.3	  497.3	 8257.0	...
5474163	  788.5	  497.6	 8258.0	...
5474164	  788.6	  497.7	 8258.0	...
5474165	  788.7	  497.8	 8257.0	...
5474166	  788.3	  497.9	 8253.0	...
5474167	  787.7	  498.0	 8248.0	...
5474168	  787.2	  498.1	 8244.0	...
5474169	  787.3	  498.1	 8246.0	...
5474170	  787.5	  497.6	 8249.0	...
5474171	  787.6	  497.1	 8253.0	...
5474172	  787.6	  496.7	 8256.0	...
5474173	  787.5	  496.8	 8259.0	...
5474174	  787.5	  497.2	 8261.0	...
5474175	  787.5	  497.7	 8260.0	...
5474176	  787.5	  498.0	 8258.0	...
5474177	  787.4	  498.3	 8257.0	...
5474178	  787.5	  498.4	 8257.0	...
5474179	  787.6	  498.6	 8257.0	...
5474180	  787.7	  498.7	 8257.0	...
5474181	  787.6	  498.7	 8257.0	...
5474182	  787.5	  498.9	 8254.0	...
5474183	  787.1	  499.1	 8250.0	...
5474184	  786.6	  499.1	 8248.0	...
5474185	  786.6	  499.0	 8246.0	...
5474186	  786.9	  498.9	 8246.0	...
5474187	  787.1	  498.5	 8246.0	...
5474188	  786.9	  498.1	 8246.0	...
5474189	  786.6	  497.7	 8246.0	...
5474190	  786.4	  497.7	 8246.0	...
5474191	  786.4	  498.6	 8246.0	...
5474192	  786.4	  499.5	 8245.0	...
5474193	  786.5	  500.3	 8243.0	...
5474194	  786.5	  500.0	 8241.0	...
5474195	  786.4	  499.8	 8243.0	...
5474196	  786.4	  500.1	 8246.0	...
5474197	  786.4	  500.3	 8249.0	...
5474198	  786.4	  500.2	 8249.0	...
5474199	  786.2	  499.8	 8248.0	...
5474200	  786.0	  499.0	 8247.0	...
5474201	  785.9	  498.5	 8246.0	...
5474202	  785.9	  497.9	 8246.0	...
5474203	  786.1	  497.7	 8246.0	...
5474204	  786.4	  497.9	 8244.0	...
5474205	  786.8	  499.2	 8241.0	...
5474206	  787.2	  500.6	 8239.0	...
5474207	  787.5	  501.0	 8239.0	...
5474208	  787.6	  500.7	 8239.0	...
5474209	  787.7	  500.5	 8240.0	...
5474210	  787.5	  500.7	 8241.0	...
5474211	  787.3	  500.7	 8242.0	...
5474212	  787.2	  500.5	 8248.0	...
5474213	  786.8	  500.5	 8253.0	...
5474214	  786.5	  500.6	 8259.0	...
5474215	  786.0	  500.0	 8259.0	...
5474216	  785.8	  499.2	 8260.0	...
5474217	  785.7	  498.7	 8261.0	...
5474218	  785.7	  499.1	 8260.0	...
5474219	  785.5	  499.4	 8257.0	...
5474220	  785.0	  499.3	 8254.0	...
5474221	  784.5	  499.2	 8252.0	...
5474222	  784.3	  499.1	 8252.0	...
5474223	  784.5	  499.0	 8253.0	...
5474224	  785.4	  498.8	 8254.0	...
5474225	  786.1	  498.6	 8255.0	...
5474226	  786.7	  498.3	 8256.0	...
5474227	  786.6	  498.7	 8253.0	...
5474228	  786.6	  499.2	 8250.0	...
5474229	  786.4	  499.7	 8247.0	...
5474230	  786.3	  499.5	 8247.0	...
5474231	  786.2	  499.1	 8247.0	...
5474232	  786.1	  498.7	 8248.0	...
5474233	  785.8	  498.5	 8247.0	...
5474234	  785.4	  498.5	 8245.0	...
5474235	  785.1	  498.7	 8243.0	...
5474236	  785.2	  499.0	 8243.0	...
5474237	  785.3	  499.1	 8243.0	...
5474238	  785.5	  498.9	 8245.0	...
5474239	  785.8	  498.6	 8247.0	...
5474240	  786.0	  498.5	 8248.0	...
5474241	  786.3	  498.4	 8248.0	...
5474242	  786.3	  498.4	 8249.0	...
5474243	  786.3	  498.4	 8250.0	...
5474244	  786.3	  498.4	 8252.0	...
5474245	  786.2	  498.9	 8255.0	...
5474246	  786.3	  499.3	 8259.0	...
5474247	  786.0	  499.7	 8261.0	...
5474248	  785.7	  499.6	 8258.0	...
5474249	  785.5	  499.5	 8256.0	...
5474250	  785.6	  499.7	 8255.0	...
5474251	  785.7	  500.0	 8256.0	...
5474252	  785.8	  500.1	 8256.0	...
5474253	  785.8	  499.8	 8256.0	...
5474254	  785.6	  499.7	 8256.0	...
5474255	  785.4	  499.8	 8256.0	...
5474256	  785.1	  500.3	 8254.0	...
5474257	  785.0	  500.8	 8252.0	...
5474258	  785.1	  501.1	 8253.0	...
5474259	  785.2	  500.9	 8255.0	...
5474260	  785.3	  500.3	 8262.0	...
5474261	  785.2	  499.9	 8266.0	...
5474262	  785.1	  499.6	 8267.0	...
5474263	  785.1	  499.6	 8264.0	...
5474264	  785.1	  499.7	 8261.0	...
5474265	  785.2	  499.8	 8261.0	...
5474266	  785.2	  500.0	 8257.0	...
5474267	  785.2	  500.1	 8252.0	...
5474268	  785.1	  499.9	 8249.0	...
5474269	  785.0	  499.6	 8256.0	...
5474270	  784.9	  499.9	 8264.0	...
5474271	  784.9	  500.4	 8270.0	...
5474272	  785.1	  500.8	 8269.0	...
5474273	  785.1	  500.8	 8267.0	...
5474274	  785.1	  500.9	 8265.0	...
5474275	  785.1	  500.9	 8262.0	...
5474276	  785.2	  500.9	 8260.0	...
5474277	  784.7	  500.8	 8259.0	...
5474278	  784.3	  500.8	 8258.0	...
5474279	  783.9	  500.8	 8260.0	...
5474280	  784.2	  500.8	 8262.0	...
5474281	  784.5	  500.8	 8265.0	...
5474282	  784.8	  501.2	 8265.0	...
5474283	  784.9	  501.5	 8265.0	...
5474284	  784.8	  501.8	 8264.0	...
5474285	  784.7	  501.1	 8263.0	...
5474286	  784.8	  500.4	 8261.0	...
5474287	  785.0	  499.7	 8260.0	...
5474288	  785.2	  499.7	 8258.0	...
5474289	  785.2	  499.5	 8258.0	...
5474290	  785.1	  499.4	 8261.0	...
5474291	  785.1	  500.5	 8264.0	...
5474292	  785.1	  501.7	 8265.0	...
5474293	  785.4	  502.4	 8261.0	...
5474294	  785.6	  501.9	 8256.0	...
5474295	  784.3	  501.6	 8256.0	...
5474296	  782.7	  501.7	 8261.0	...
EFIX R   5474059	5474296	238	  787.2	  497.6	   8258
SSACC R  5474297
5474297	  781.0	  501.7	 8266.0	...
5474298	  779.5	  501.6	 8270.0	...
5474299	  777.5	  501.2	 8271.0	...
5474300	  774.7	  500.9	 8272.0	...
5474301	  772.3	  499.7	 8272.0	...
5474302	  769.4	  499.2	 8273.0	...
5474303	  766.5	  497.8	 8275.0	...
5474304	  763.9	  497.1	 8278.0	...
5474305	  761.9	  495.0	 8279.0	...
5474306	  760.7	  493.7	 8281.0	...
5474307	  760.4	  492.3	 8281.0	...
5474308	  760.8	  492.3	 8279.0	...
5474309	  762.2	  492.2	 8276.0	...
5474310	  764.2	  491.4	 8274.0	...
5474311	  766.3	  490.2	 8275.0	...
5474312	  768.3	  489.0	 8274.0	...
ESACC R  5474297	5474312	16	  781.0	  501.7	  768.3	  489.0	   0.38	     52
SFIX R   5474313
5474313	  769.6	  487.9	 8273.0	...
5474314	  771.5	  487.1	 8275.0	...
5474315	  772.6	  486.7	 8277.0	...
5474316	  773.9	  487.0	 8279.0	...
5474317	  774.1	  488.0	 8276.0	...
5474318	  774.0	  488.7	 8273.0	...
5474319	  774.0	  489.2	 8270.0	...
5474320	  774.0	  489.3	 8271.0	...
5474321	  774.0	  489.8	 8272.0	...
5474322	  773.7	  490.5	 8274.0	...
5474323	  772.9	  491.1	 8275.0	...
5474324	  772.2	  491.4	 8275.0	...
5474325	  771.5	  491.2	 8281.0	...
5474326	  771.2	  490.8	 8286.0	...
5474327	  771.0	  490.5	 8292.0	...
5474328	  771.0	  490.6	 8292.0	...
5474329	  770.3	  491.3	 8292.0	...
5474330	  769.5	  491.6	 8293.0	...
5474331	  768.7	  491.7	 8293.0	...
5474332	  768.9	  491.4	 8294.0	...
5474333	  769.1	  490.8	 8294.0	...
5474334	  769.2	  490.4	 8294.0	...
5474335	  768.9	  489.8	 8293.0	...
5474336	  768.8	  489.6	 8290.0	...
5474337	  768.9	  489.9	 8286.0	...
5474338	  768.6	  490.5	 8280.0	...
5474339	  768.2	  491.1	 8275.0	...
5474340	  768.2	  491.2	 8278.0	...
5474341	  768.8	  491.1	 8285.0	...
5474342	  769.4	  491.2	 8291.0	...
5474343	  769.6	  491.3	 8291.0	...
5474344	  769.7	  491.3	 8292.0	...
5474345	  769.8	  491.3	 8291.0	...
5474346	  769.9	  491.3	 8290.0	...
5474347	  769.9	  491.4	 8289.0	...
5474348	  769.6	  491.5	 8288.0	...
5474349	  769.4	  491.6	 8285.0	...
5474350	  769.0	  491.9	 8283.0	...
5474351	  768.9	  492.3	 8281.0	...
5474352	  768.8	  492.7	 8282.0	...
5474353	  768.8	  492.9	 8283.0	...
5474354	  769.4	  492.7	 8283.0	...
5474355	  770.0	  492.1	 8284.0	...
5474356	  770.5	  491.4	 8285.0	...
5474357	  770.3	  491.0	 8286.0	...
5474358	  770.1	  490.8	 8287.0	...
5474359	  770.0	  490.7	 8289.0	...
5474360	  770.0	  490.5	 8291.0	...
5474361	  769.9	  490.6	 8291.0	...
5474362	  769.8	  490.7	 8289.0	...
5474363	  769.7	  490.7	 8287.0	...
5474364	  769.8	  490.8	 8286.0	...
5474365	  769.8	  491.0	 8288.0	...
5474366	  770.2	  491.5	 8287.0	...
5474367	  770.5	  491.8	 8284.0	...
5474368	  770.6	  491.8	 8283.0	...
5474369	  770.2	  491.4	 8285.0	...
5474370	  769.9	  490.6	 8287.0	...
5474371	  769.7	  489.8	 8288.0	...
5474372	  769.7	  489.2	 8290.0	...
5474373	  769.7	  489.0	 8293.0	...
5474374	  769.6	  489.3	 8294.0	...
5474375	  769.4	  489.8	 8295.0	...
5474376	  769.2	  490.3	 8296.0	...
5474377	  769.0	  489.7	 8296.0	...
5474378	  769.0	  489.2	 8296.0	...
5474379	  769.2	  488.7	 8298.0	...
5474380	  769.5	  488.9	 8298.0	...
5474381	  769.5	  488.7	 8299.0	...
5474382	  769.6	  488.4	 8297.0	...
5474383	  769.7	  488.1	 8298.0	...
5474384	  769.3	  487.7	 8299.0	...
5474385	  768.9	  487.5	 8299.0	...
5474386	  768.7	  487.7	 8299.0	...
5474387	  769.0	  488.3	 8298.0	...
5474388	  769.3	  488.8	 8297.0	...
5474389	  769.3	  488.6	 8296.0	...
5474390	  769.3	  488.3	 8297.0	...
5474391	  769.3	  487.9	 8297.0	...
5474392	  769.3	  488.0	 8297.0	...
5474393	  769.4	  488.1	 8297.0	...
5474394	  769.4	  488.2	 8298.0	...
5474395	  769.2	  488.2	 8298.0	...
5474396	  769.0	  488.5	 8299.0	...
5474397	  768.9	  488.9	 8299.0	...
5474398	  769.0	  489.2	 8299.0	...
5474399	  769.1	  489.3	 8298.0	...
5474400	  769.1	  489.1	 8298.0	...
5474401	  769.0	  488.8	 8297.0	...
MSG	5474402 0000 _ Number Off
5474402	  769.0	  488.7	 8296.0	...
5474403	  769.2	  488.5	 8295.0	...
5474404	  769.6	  488.5	 8295.0	...
5474405	  769.8	  488.5	 8296.0	...
5474406	  769.7	  488.6	 8297.0	...
5474407	  769.5	  488.6	 8297.0	...
5474408	  769.4	  488.5	 8297.0	...
5474409	  769.1	  488.2	 8301.0	...
5474410	  768.8	  487.9	 8307.0	...
5474411	  769.0	  487.7	 8312.0	...
5474412	  769.2	  487.9	 8311.0	...
5474413	  769.4	  488.1	 8309.0	...
5474414	  769.4	  488.3	 8310.0	...
5474415	  769.7	  488.5	 8313.0	...
5474416	  769.8	  488.6	 8314.0	...
5474417	  769.7	  488.5	 8313.0	...
5474418	  769.4	  488.4	 8313.0	...
5474419	  769.2	  488.5	 8313.0	...
5474420	  769.9	  488.7	 8314.0	...
5474421	  770.7	  488.9	 8315.0	...
5474422	  771.6	  489.4	 8315.0	...
5474423	  771.7	  489.8	 8315.0	...
5474424	  771.8	  490.2	 8313.0	...
5474425	  771.1	  490.3	 8310.0	...
5474426	  770.4	  490.4	 8308.0	...
5474427	  769.8	  490.1	 8311.0	...
5474428	  769.8	  489.6	 8315.0	...
5474429	  769.8	  489.0	 8319.0	...
5474430	  769.6	  488.8	 8319.0	...
5474431	  769.3	  487.9	 8322.0	...
5474432	  769.1	  487.1	 8324.0	...
5474433	  769.0	  486.8	 8327.0	...
5474434	  769.0	  487.2	 8323.0	...
5474435	  769.0	  487.8	 8320.0	...
5474436	  769.1	  488.5	 8316.0	...
5474437	  769.2	  489.1	 8316.0	...
5474438	  769.3	  489.6	 8318.0	...
5474439	  769.3	  489.6	 8321.0	...
5474440	  769.2	  489.7	 8325.0	...
5474441	  769.0	  489.4	 8326.0	...
5474442	  768.8	  489.0	 8326.0	...
5474443	  769.0	  488.6	 8325.0	...
5474444	  769.1	  488.5	 8323.0	...
5474445	  769.3	  488.3	 8324.0	...
5474446	  769.4	  488.4	 8326.0	...
5474447	  769.3	  488.5	 8327.0	...
5474448	  769.0	  488.8	 8325.0	...
5474449	  768.5	  488.9	 8320.0	...
5474450	  768.3	  489.1	 8316.0	...
5474451	  768.3	  489.3	 8314.0	...
5474452	  768.4	  489.8	 8314.0	...
5474453	  768.3	  490.3	 8317.0	...
5474454	  768.2	  490.7	 8320.0	...
5474455	  768.1	  490.8	 8322.0	...
5474456	  768.3	  490.9	 8321.0	...
5474457	  768.4	  490.9	 8320.0	...
5474458	  768.4	  490.8	 8319.0	...
5474459	  768.0	  490.6	 8318.0	...
5474460	  767.8	  490.2	 8317.0	...
5474461	  767.8	  489.8	 8319.0	...
5474462	  767.8	  489.5	 8322.0	...
5474463	  767.8	  489.7	 8327.0	...
5474464	  767.6	  490.1	 8329.0	...
5474465	  767.5	  490.6	 8327.0	...
5474466	  768.1	  490.5	 8324.0	...
5474467	  769.0	  490.4	 8324.0	...
5474468	  769.5	  490.3	 8328.0	...
5474469	  769.2	  490.4	 8331.0	...
5474470	  768.9	  490.6	 8331.0	...
5474471	  768.9	  490.8	 8328.0	...
5474472	  768.9	  490.7	 8324.0	...
5474473	  768.6	  490.5	 8324.0	...
5474474	  768.1	  490.3	 8328.0	...
5474475	  767.7	  490.2	 8331.0	...
5474476	  767.6	  490.1	 8330.0	...
5474477	  767.6	  489.9	 8329.0	...
5474478	  767.8	  489.1	 8329.0	...
5474479	  768.0	  488.4	 8329.0	...
5474480	  767.9	  487.8	 8330.0	...
5474481	  767.6	  487.9	 8332.0	...
5474482	  767.4	  488.7	 8336.0	...
5474483	  767.4	  489.6	 8339.0	...
5474484	  767.3	  490.5	 8340.0	...
5474485	  767.2	  490.5	 8338.0	...
5474486	  767.4	  490.6	 8336.0	...
5474487	  767.9	  491.1	 8336.0	...
5474488	  768.5	  491.6	 8339.0	...
5474489	  768.8	  491.6	 8342.0	...
5474490	  769.0	  490.7	 8343.0	...
5474491	  769.1	  489.8	 8341.0	...
5474492	  768.8	  489.3	 8338.0	...
5474493	  768.3	  489.0	 8335.0	...
5474494	  767.8	  488.6	 8335.0	...
5474495	  767.7	  488.4	 8335.0	...
5474496	  767.2	  488.6	 8335.0	...
5474497	  766.9	  489.0	 8336.0	...
5474498	  766.8	  489.6	 8340.0	...
5474499	  767.2	  490.3	 8343.0	...
5474500	  767.7	  490.7	 8347.0	...
5474501	  767.6	  491.1	 8348.0	...
5474502	  767.3	  491.0	 8348.0	...
5474503	  767.1	  490.8	 8350.0	...
5474504	  767.8	  490.6	 8350.0	...
5474505	  768.5	  490.5	 8350.0	...
5474506	  769.0	  490.5	 8348.0	...
5474507	  768.9	  490.5	 8347.0	...
5474508	  768.9	  490.4	 8346.0	...
5474509	  768.8	  490.3	 8345.0	...
5474510	  768.8	  490.2	 8343.0	...
5474511	  768.8	  490.1	 8342.0	...
5474512	  768.8	  490.0	 8343.0	...
5474513	  768.8	  489.9	 8344.0	...
5474514	  768.8	  489.7	 8344.0	...
5474515	  768.4	  489.8	 8345.0	...
5474516	  768.0	  490.0	 8346.0	...
5474517	  767.6	  490.5	 8346.0	...
5474518	  767.8	  491.1	 8345.0	...
5474519	  767.8	  491.7	 8345.0	...
5474520	  767.8	  491.6	 8348.0	...
5474521	  767.7	  491.2	 8350.0	...
5474522	  767.6	  490.6	 8352.0	...
5474523	  768.0	  490.4	 8352.0	...
5474524	  768.5	  490.8	 8352.0	...
5474525	  769.0	  491.1	 8353.0	...
5474526	  769.2	  491.4	 8357.0	...
5474527	  769.2	  490.6	 8360.0	...
5474528	  769.2	  489.8	 8360.0	...
5474529	  768.8	  489.1	 8357.0	...
5474530	  768.5	  490.1	 8354.0	...
5474531	  768.1	  491.1	 8353.0	...
5474532	  768.2	  491.8	 8352.0	...
5474533	  768.2	  491.5	 8352.0	...
5474534	  768.3	  491.2	 8355.0	...
5474535	  768.1	  491.1	 8358.0	...
5474536	  767.8	  490.5	 8361.0	...
5474537	  767.5	  489.8	 8364.0	...
5474538	  767.6	  489.3	 8371.0	...
5474539	  767.7	  489.2	 8377.0	...
5474540	  768.0	  489.1	 8379.0	...
5474541	  768.2	  488.9	 8376.0	...
5474542	  768.4	  488.6	 8373.0	...
5474543	  768.4	  488.4	 8370.0	...
5474544	  768.3	  488.2	 8369.0	...
5474545	  768.5	  488.4	 8371.0	...
5474546	  768.7	  488.6	 8373.0	...
5474547	  768.8	  488.9	 8376.0	...
5474548	  768.8	  489.5	 8376.0	...
5474549	  768.7	  489.6	 8375.0	...
5474550	  768.6	  489.7	 8372.0	...
5474551	  768.5	  489.6	 8370.0	...
5474552	  768.5	  489.7	 8368.0	...
5474553	  768.5	  489.8	 8366.0	...
5474554	  768.3	  489.8	 8366.0	...
5474555	  768.0	  489.7	 8364.0	...
5474556	  767.8	  489.6	 8361.0	...
5474557	  768.0	  489.2	 8360.0	...
5474558	  768.2	  488.8	 8362.0	...
5474559	  768.4	  488.6	 8364.0	...
5474560	  768.6	  488.8	 8367.0	...
5474561	  768.8	  489.0	 8369.0	...
5474562	  769.1	  489.0	 8370.0	...
5474563	  769.2	  489.5	 8370.0	...
5474564	  769.3	  489.8	 8370.0	...
5474565	  769.1	  490.2	 8371.0	...
5474566	  769.1	  490.1	 8372.0	...
5474567	  768.7	  490.3	 8372.0	...
5474568	  768.4	  490.5	 8372.0	...
5474569	  768.0	  490.5	 8376.0	...
5474570	  768.2	  490.8	 8380.0	...
5474571	  768.3	  491.0	 8379.0	...
5474572	  768.4	  491.0	 8374.0	...
5474573	  768.4	  490.8	 8370.0	...
5474574	  767.9	  490.5	 8370.0	...
5474575	  767.5	  490.7	 8370.0	...
5474576	  767.2	  491.0	 8370.0	...
5474577	  767.5	  491.2	 8369.0	...
5474578	  768.0	  491.2	 8367.0	...
5474579	  768.2	  490.6	 8370.0	...
5474580	  768.4	  490.0	 8374.0	...
5474581	  768.1	  490.0	 8377.0	...
5474582	  767.9	  490.7	 8377.0	...
5474583	  767.6	  491.3	 8378.0	...
5474584	  767.8	  491.4	 8381.0	...
5474585	  768.0	  490.8	 8382.0	...
5474586	  768.1	  490.3	 8382.0	...
5474587	  768.3	  489.2	 8381.0	...
5474588	  768.6	  488.6	 8383.0	...
5474589	  768.9	  487.9	 8385.0	...
5474590	  769.0	  487.8	 8385.0	...
5474591	  769.1	  487.7	 8382.0	...
5474592	  769.1	  487.8	 8379.0	...
5474593	  769.2	  487.9	 8380.0	...
5474594	  769.3	  487.9	 8381.0	...
5474595	  769.3	  487.9	 8381.0	...
5474596	  769.3	  487.9	 8383.0	...
5474597	  769.2	  488.4	 8385.0	...
5474598	  769.2	  488.9	 8386.0	...
5474599	  769.2	  489.0	 8386.0	...
5474600	  769.2	  488.5	 8385.0	...
5474601	  769.1	  487.8	 8385.0	...
5474602	  769.0	  487.7	 8389.0	...
5474603	  769.0	  487.5	 8392.0	...
5474604	  768.9	  487.3	 8396.0	...
5474605	  768.8	  487.0	 8400.0	...
5474606	  768.8	  487.0	 8404.0	...
5474607	  768.9	  487.3	 8406.0	...
5474608	  768.9	  487.7	 8402.0	...
5474609	  768.8	  487.8	 8395.0	...
5474610	  768.7	  487.8	 8389.0	...
5474611	  768.7	  488.1	 8387.0	...
5474612	  768.7	  488.5	 8388.0	...
5474613	  768.6	  488.9	 8389.0	...
MSG	5474614 0000 _ Number On
5474614	  768.4	  488.9	 8390.0	...
5474615	  768.3	  488.9	 8394.0	...
5474616	  768.5	  488.8	 8400.0	...
5474617	  768.8	  488.4	 8406.0	...
5474618	  769.1	  488.0	 8405.0	...
5474619	  769.1	  487.9	 8399.0	...
5474620	  769.0	  488.1	 8392.0	...
5474621	  768.7	  488.0	 8389.0	...
5474622	  768.7	  488.1	 8393.0	...
5474623	  768.7	  488.5	 8397.0	...
5474624	  768.7	  489.0	 8399.0	...
5474625	  768.7	  488.8	 8406.0	...
5474626	  768.7	  488.3	 8412.0	...
5474627	  769.0	  487.9	 8412.0	...
5474628	  769.3	  488.0	 8407.0	...
5474629	  769.3	  488.1	 8404.0	...
5474630	  768.9	  488.0	 8407.0	...
5474631	  768.7	  487.9	 8410.0	...
5474632	  768.9	  487.8	 8412.0	...
5474633	  769.1	  487.8	 8412.0	...
5474634	  769.1	  487.8	 8413.0	...
5474635	  769.3	  487.9	 8413.0	...
5474636	  769.6	  488.4	 8413.0	...
5474637	  769.8	  489.0	 8413.0	...
5474638	  769.9	  489.4	 8413.0	...
5474639	  769.8	  489.3	 8412.0	...
5474640	  769.5	  489.4	 8410.0	...
5474641	  769.2	  489.6	 8408.0	...
5474642	  769.0	  489.3	 8409.0	...
5474643	  769.0	  488.8	 8411.0	...
5474644	  769.0	  489.2	 8413.0	...
5474645	  769.1	  490.0	 8415.0	...
5474646	  768.9	  490.5	 8415.0	...
5474647	  768.6	  490.2	 8420.0	...
5474648	  768.6	  489.9	 8425.0	...
5474649	  769.0	  489.7	 8430.0	...
5474650	  769.3	  489.6	 8424.0	...
5474651	  769.3	  489.6	 8418.0	...
5474652	  769.2	  489.3	 8415.0	...
5474653	  769.3	  489.1	 8417.0	...
5474654	  769.3	  488.9	 8419.0	...
5474655	  769.4	  489.0	 8418.0	...
5474656	  769.3	  489.0	 8418.0	...
5474657	  769.3	  489.0	 8418.0	...
5474658	  769.2	  489.1	 8420.0	...
5474659	  769.1	  489.3	 8422.0	...
5474660	  769.0	  489.5	 8423.0	...
5474661	  769.0	  489.4	 8422.0	...
5474662	  769.0	  489.4	 8419.0	...
5474663	  768.9	  489.4	 8419.0	...
5474664	  768.8	  489.8	 8418.0	...
5474665	  768.9	  490.1	 8419.0	...
5474666	  768.9	  490.3	 8420.0	...
5474667	  769.0	  490.2	 8421.0	...
5474668	  768.8	  489.7	 8425.0	...
5474669	  768.7	  489.2	 8428.0	...
5474670	  768.7	  488.6	 8432.0	...
5474671	  768.9	  488.5	 8429.0	...
5474672	  769.0	  488.4	 8426.0	...
5474673	  769.5	  488.5	 8424.0	...
5474674	  770.0	  488.7	 8424.0	...
5474675	  770.1	  488.8	 8424.0	...
5474676	  769.7	  488.8	 8425.0	...
5474677	  769.3	  488.7	 8426.0	...
5474678	  769.2	  489.0	 8425.0	...
5474679	  769.2	  489.4	 8425.0	...
5474680	  769.0	  489.3	 8425.0	...
5474681	  768.9	  488.8	 8426.0	...
5474682	  768.7	  488.2	 8427.0	...
5474683	  768.7	  488.2	 8428.0	...
5474684	  768.7	  488.0	 8428.0	...
5474685	  768.8	  487.9	 8428.0	...
5474686	  768.8	  487.8	 8428.0	...
5474687	  768.8	  487.9	 8427.0	...
5474688	  768.8	  487.9	 8427.0	...
5474689	  768.7	  488.0	 8426.0	...
5474690	  768.7	  488.2	 8425.0	...
5474691	  768.3	  488.5	 8424.0	...
5474692	  767.8	  488.3	 8425.0	...
5474693	  767.4	  488.1	 8428.0	...
5474694	  767.6	  488.2	 8432.0	...
5474695	  767.9	  488.4	 8436.0	...
5474696	  768.2	  488.4	 8440.0	...
5474697	  768.4	  488.1	 8444.0	...
5474698	  768.6	  487.7	 8449.0	...
5474699	  768.7	  487.8	 8451.0	...
5474700	  768.7	  488.1	 8443.0	...
5474701	  768.8	  488.6	 8432.0	...
5474702	  768.9	  488.8	 8426.0	...
5474703	  768.9	  488.8	 8430.0	...
5474704	  768.8	  488.8	 8435.0	...
5474705	  768.6	  488.4	 8435.0	...
5474706	  768.4	  487.8	 8435.0	...
5474707	  768.4	  487.2	 8436.0	...
5474708	  768.4	  486.7	 8437.0	...
5474709	  768.2	  486.5	 8439.0	...
5474710	  768.0	  486.8	 8440.0	...
5474711	  767.9	  487.3	 8441.0	...
5474712	  768.0	  487.7	 8441.0	...
5474713	  768.1	  487.2	 8438.0	...
5474714	  768.1	  486.7	 8436.0	...
5474715	  767.9	  486.4	 8433.0	...
5474716	  767.9	  486.5	 8434.0	...
5474717	  767.9	  486.6	 8434.0	...
5474718	  768.3	  486.6	 8436.0	...
5474719	  768.6	  486.5	 8437.0	...
5474720	  768.9	  486.4	 8439.0	...
5474721	  769.1	  486.3	 8439.0	...
5474722	  769.2	  486.1	 8439.0	...
5474723	  769.0	  486.0	 8438.0	...
5474724	  768.8	  486.2	 8438.0	...
5474725	  768.6	  486.6	 8436.0	...
5474726	  768.8	  487.2	 8437.0	...
5474727	  768.8	  487.6	 8437.0	...
5474728	  768.5	  487.4	 8437.0	...
5474729	  768.2	  487.1	 8437.0	...
5474730	  767.9	  486.6	 8438.0	...
5474731	  767.9	  486.4	 8439.0	...
5474732	  767.8	  486.3	 8437.0	...
5474733	  767.9	  486.3	 8435.0	...
5474734	  768.0	  486.3	 8433.0	...
5474735	  768.0	  486.4	 8433.0	...
5474736	  768.2	  486.7	 8437.0	...
5474737	  768.3	  486.9	 8441.0	...
5474738	  768.4	  486.9	 8446.0	...
5474739	  768.5	  487.0	 8447.0	...
5474740	  768.6	  487.4	 8447.0	...
5474741	  768.9	  487.8	 8448.0	...
5474742	  769.1	  488.0	 8447.0	...
5474743	  769.2	  487.7	 8447.0	...
5474744	  769.2	  487.4	 8446.0	...
5474745	  769.1	  487.1	 8448.0	...
5474746	  769.1	  487.1	 8450.0	...
5474747	  769.1	  487.2	 8450.0	...
5474748	  768.5	  487.3	 8448.0	...
5474749	  768.0	  487.4	 8446.0	...
5474750	  767.5	  487.5	 8451.0	...
5474751	  767.6	  487.6	 8456.0	...
5474752	  767.6	  487.0	 8462.0	...
5474753	  767.3	  486.4	 8463.0	...
5474754	  767.1	  485.8	 8464.0	...
5474755	  767.2	  486.3	 8464.0	...
5474756	  767.7	  486.6	 8465.0	...
5474757	  768.1	  486.8	 8466.0	...
5474758	  768.3	  486.6	 8467.0	...
5474759	  768.3	  486.3	 8468.0	...
5474760	  768.3	  486.1	 8468.0	...
5474761	  768.2	  485.9	 8466.0	...
5474762	  768.2	  485.5	 8465.0	...
5474763	  768.2	  485.3	 8465.0	...
5474764	  768.3	  486.1	 8463.0	...
5474765	  768.4	  487.1	 8461.0	...
5474766	  768.4	  487.7	 8458.0	...
5474767	  768.1	  487.3	 8458.0	...
5474768	  767.7	  486.8	 8459.0	...
5474769	  768.0	  486.6	 8462.0	...
5474770	  768.3	  486.4	 8464.0	...
5474771	  768.9	  486.0	 8464.0	...
5474772	  769.1	  485.7	 8463.0	...
5474773	  769.4	  485.6	 8462.0	...
5474774	  769.5	  485.9	 8463.0	...
5474775	  769.3	  486.3	 8463.0	...
5474776	  768.9	  486.6	 8463.0	...
5474777	  768.0	  486.6	 8464.0	...
5474778	  767.5	  486.6	 8464.0	...
5474779	  767.2	  486.8	 8464.0	...
5474780	  767.5	  486.7	 8463.0	...
5474781	  767.5	  486.7	 8463.0	...
5474782	  767.1	  486.5	 8463.0	...
5474783	  767.0	  486.5	 8462.0	...
5474784	  767.3	  486.5	 8462.0	...
5474785	  767.8	  486.4	 8463.0	...
5474786	  768.3	  487.2	 8463.0	...
5474787	  768.3	  488.0	 8461.0	...
5474788	  767.8	  488.5	 8460.0	...
5474789	  767.2	  488.3	 8458.0	...
5474790	  766.8	  488.0	 8457.0	...
5474791	  766.8	  487.8	 8456.0	...
5474792	  766.9	  487.6	 8455.0	...
5474793	  767.1	  487.3	 8454.0	...
5474794	  767.3	  487.3	 8453.0	...
5474795	  767.3	  487.3	 8453.0	...
5474796	  767.3	  487.3	 8456.0	...
5474797	  767.3	  487.3	 8457.0	...
5474798	  767.1	  487.4	 8458.0	...
5474799	  766.8	  487.2	 8456.0	...
5474800	  766.6	  487.0	 8456.0	...
5474801	  766.7	  486.6	 8456.0	...
5474802	  766.8	  486.5	 8457.0	...
5474803	  767.0	  486.5	 8458.0	...
5474804	  767.1	  487.0	 8457.0	...
5474805	  767.2	  487.5	 8456.0	...
5474806	  767.3	  487.9	 8456.0	...
5474807	  767.2	  487.9	 8454.0	...
5474808	  767.1	  488.1	 8452.0	...
5474809	  766.9	  488.2	 8450.0	...
5474810	  766.7	  488.2	 8450.0	...
5474811	  766.6	  487.9	 8451.0	...
5474812	  766.4	  487.7	 8453.0	...
5474813	  766.3	  487.5	 8455.0	...
5474814	  766.5	  487.5	 8457.0	...
5474815	  766.8	  487.5	 8457.0	...
5474816	  766.9	  487.6	 8457.0	...
5474817	  766.7	  487.6	 8456.0	...
5474818	  766.5	  487.6	 8455.0	...
5474819	  766.3	  487.5	 8456.0	...
5474820	  766.3	  487.4	 8456.0	...
5474821	  766.3	  487.2	 8456.0	...
5474822	  766.7	  487.1	 8455.0	...
5474823	  767.1	  487.1	 8454.0	...
5474824	  767.5	  487.1	 8453.0	...
5474825	  767.3	  487.3	 8452.0	...
5474826	  767.2	  487.5	 8452.0	...
5474827	  767.1	  487.3	 8451.0	...
5474828	  767.1	  486.9	 8451.0	...
5474829	  767.2	  487.2	 8451.0	...
5474830	  767.0	  487.9	 8447.0	...
5474831	  767.0	  488.8	 8443.0	...
5474832	  766.9	  489.2	 8439.0	...
5474833	  766.5	  489.4	 8439.0	...
5474834	  765.9	  489.0	 8439.0	...
5474835	  765.3	  488.7	 8440.0	...
5474836	  765.2	  488.4	 8441.0	...
5474837	  765.2	  488.6	 8441.0	...
5474838	  765.1	  488.6	 8441.0	...
5474839	  765.4	  488.6	 8442.0	...
5474840	  765.5	  487.8	 8444.0	...
5474841	  765.7	  487.0	 8446.0	...
5474842	  765.7	  487.1	 8447.0	...
5474843	  765.9	  488.1	 8445.0	...
5474844	  766.5	  488.8	 8442.0	...
5474845	  767.0	  488.5	 8440.0	...
5474846	  767.2	  488.2	 8440.0	...
5474847	  766.7	  487.8	 8440.0	...
5474848	  766.3	  487.4	 8439.0	...
5474849	  766.2	  486.9	 8442.0	...
5474850	  766.0	  486.8	 8445.0	...
5474851	  765.8	  486.8	 8449.0	...
5474852	  765.7	  486.8	 8446.0	...
5474853	  765.3	  486.7	 8443.0	...
5474854	  765.1	  487.3	 8440.0	...
5474855	  765.1	  488.0	 8441.0	...
5474856	  765.5	  488.4	 8442.0	...
5474857	  765.7	  488.0	 8440.0	...
5474858	  765.7	  487.6	 8439.0	...
5474859	  765.6	  486.8	 8438.0	...
5474860	  765.5	  486.2	 8439.0	...
5474861	  765.5	  485.9	 8439.0	...
5474862	  765.5	  486.0	 8440.0	...
5474863	  765.4	  486.2	 8440.0	...
5474864	  765.4	  486.2	 8439.0	...
5474865	  765.3	  486.2	 8439.0	...
5474866	  765.4	  486.3	 8438.0	...
5474867	  765.5	  486.5	 8437.0	...
5474868	  765.5	  486.7	 8438.0	...
5474869	  765.4	  486.8	 8440.0	...
5474870	  765.2	  486.7	 8441.0	...
5474871	  765.1	  486.6	 8439.0	...
5474872	  765.1	  486.8	 8437.0	...
5474873	  765.1	  487.2	 8435.0	...
5474874	  765.1	  487.5	 8435.0	...
5474875	  765.0	  487.6	 8434.0	...
5474876	  764.9	  487.7	 8433.0	...
5474877	  764.8	  487.9	 8431.0	...
5474878	  764.7	  487.9	 8431.0	...
5474879	  764.5	  487.8	 8430.0	...
5474880	  764.5	  487.7	 8429.0	...
5474881	  764.4	  488.2	 8424.0	...
5474882	  764.4	  488.8	 8416.0	...
5474883	  764.4	  489.3	 8409.0	...
5474884	  764.4	  489.2	 8406.0	...
5474885	  764.7	  489.3	 8406.0	...
5474886	  765.0	  489.4	 8406.0	...
5474887	  765.3	  489.7	 8405.0	...
5474888	  765.3	  489.8	 8404.0	...
5474889	  765.2	  490.1	 8401.0	...
5474890	  765.2	  490.3	 8400.0	...
5474891	  765.2	  490.4	 8402.0	...
5474892	  765.1	  490.3	 8405.0	...
5474893	  764.8	  490.5	 8409.0	...
5474894	  764.4	  490.7	 8409.0	...
5474895	  764.1	  490.9	 8405.0	...
5474896	  764.1	  490.7	 8402.0	...
5474897	  764.2	  490.5	 8399.0	...
5474898	  764.3	  490.4	 8399.0	...
5474899	  764.5	  490.4	 8399.0	...
5474900	  764.7	  490.4	 8397.0	...
5474901	  764.9	  490.9	 8395.0	...
5474902	  764.8	  491.5	 8393.0	...
5474903	  764.6	  491.9	 8392.0	...
5474904	  764.4	  491.7	 8393.0	...
5474905	  764.7	  492.0	 8393.0	...
5474906	  764.8	  492.4	 8390.0	...
5474907	  764.7	  492.9	 8386.0	...
5474908	  764.4	  492.3	 8383.0	...
5474909	  764.2	  491.7	 8382.0	...
5474910	  764.2	  491.1	 8381.0	...
5474911	  764.4	  491.1	 8382.0	...
5474912	  764.6	  491.1	 8383.0	...
5474913	  764.5	  491.2	 8380.0	...
5474914	  764.4	  491.2	 8377.0	...
5474915	  764.3	  491.0	 8373.0	...
5474916	  763.9	  490.9	 8375.0	...
MSG	5474917 0000 _ Number Off
5474917	  763.3	  491.2	 8377.0	...
5474918	  762.9	  492.1	 8377.0	...
5474919	  763.4	  492.9	 8373.0	...
5474920	  763.8	  493.2	 8368.0	...
5474921	  764.1	  493.2	 8365.0	...
5474922	  763.8	  492.0	 8366.0	...
5474923	  763.6	  490.9	 8367.0	...
EFIX R   5474313	5474923	611	  768.1	  488.9	   8382
SSACC R  5474924
5474924	  763.5	  489.8	 8368.0	...
5474925	  762.4	  488.2	 8367.0	...
5474926	  761.1	  486.6	 8368.0	...
5474927	  759.6	  482.8	 8369.0	...
5474928	  759.4	  480.2	 8370.0	...
5474929	  759.2	  476.8	 8369.0	...
5474930	  759.0	  474.2	 8368.0	...
ESACC R  5474924	5474930	7	  763.5	  489.8	  759.0	  474.2	   0.34	     49
SFIX R   5474931
5474931	  758.8	  472.2	 8363.0	...
5474932	  758.6	  470.9	 8358.0	...
5474933	  758.5	  470.9	 8353.0	...
5474934	  759.0	  471.3	 8349.0	...
5474935	  760.0	  471.9	 8347.0	...
5474936	  761.0	  472.5	 8344.0	...
5474937	  761.6	  473.8	 8343.0	...
5474938	  762.0	  475.1	 8340.0	...
5474939	  763.2	  476.4	 8337.0	...
5474940	  764.2	  477.1	 8337.0	...
5474941	  764.9	  477.9	 8337.0	...
5474942	  765.0	  479.2	 8336.0	...
5474943	  765.2	  480.3	 8333.0	...
5474944	  765.3	  481.2	 8332.0	...
5474945	  765.1	  481.2	 8331.0	...
5474946	  764.4	  481.1	 8331.0	...
5474947	  763.8	  481.4	 8331.0	...
5474948	  763.6	  481.9	 8332.0	...
5474949	  763.7	  482.4	 8333.0	...
5474950	  763.8	  482.4	 8333.0	...
5474951	  763.8	  482.6	 8333.0	...
5474952	  763.2	  482.9	 8332.0	...
5474953	  762.6	  482.4	 8330.0	...
5474954	  761.8	  481.7	 8322.0	...
5474955	  761.7	  480.9	 8316.0	...
5474956	  761.8	  481.0	 8310.0	...
5474957	  762.1	  481.1	 8309.0	...
5474958	  762.0	  481.3	 8311.0	...
5474959	  761.8	  481.3	 8313.0	...
5474960	  761.6	  481.1	 8315.0	...
5474961	  761.9	  480.8	 8315.0	...
5474962	  762.2	  480.4	 8315.0	...
5474963	  762.4	  480.0	 8315.0	...
5474964	  762.4	  479.9	 8316.0	...
5474965	  762.5	  480.9	 8315.0	...
5474966	  762.6	  482.0	 8314.0	...
5474967	  763.0	  482.5	 8313.0	...
5474968	  763.1	  482.0	 8315.0	...
5474969	  763.2	  481.6	 8317.0	...
5474970	  763.1	  481.8	 8319.0	...
5474971	  763.0	  481.9	 8318.0	...
5474972	  762.5	  481.9	 8316.0	...
5474973	  762.0	  481.8	 8311.0	...
5474974	  761.5	  481.8	 8308.0	...
5474975	  761.6	  481.8	 8306.0	...
5474976	  761.6	  482.2	 8302.0	...
5474977	  761.5	  482.6	 8299.0	...
5474978	  761.7	  483.4	 8296.0	...
5474979	  762.0	  483.7	 8295.0	...
5474980	  762.3	  484.1	 8293.0	...
5474981	  762.3	  484.0	 8291.0	...
5474982	  762.3	  483.9	 8291.0	...
5474983	  762.3	  483.9	 8292.0	...
5474984	  762.3	  484.0	 8294.0	...
5474985	  762.3	  484.3	 8294.0	...
5474986	  762.4	  484.6	 8293.0	...
5474987	  762.4	  484.7	 8290.0	...
5474988	  762.5	  484.7	 8287.0	...
5474989	  762.4	  484.6	 8284.0	...
5474990	  762.3	  484.3	 8283.0	...
5474991	  762.2	  484.1	 8282.0	...
5474992	  762.2	  484.2	 8280.0	...
5474993	  762.2	  484.3	 8280.0	...
5474994	  762.2	  484.6	 8281.0	...
5474995	  762.1	  484.8	 8282.0	...
5474996	  762.6	  484.9	 8283.0	...
5474997	  763.0	  485.1	 8283.0	...
5474998	  763.4	  485.2	 8281.0	...
5474999	  763.1	  485.5	 8279.0	...
5475000	  762.8	  485.3	 8277.0	...
5475001	  762.6	  485.3	 8277.0	...
5475002	  762.7	  485.2	 8277.0	...
5475003	  762.4	  485.1	 8277.0	...
5475004	  762.3	  485.0	 8274.0	...
5475005	  762.2	  485.6	 8270.0	...
5475006	  762.4	  486.2	 8267.0	...
5475007	  762.4	  486.7	 8269.0	...
5475008	  762.4	  486.2	 8271.0	...
5475009	  762.4	  485.9	 8271.0	...
5475010	  762.5	  485.7	 8269.0	...
5475011	  762.5	  485.8	 8267.0	...
5475012	  762.4	  485.8	 8268.0	...
5475013	  762.4	  485.8	 8269.0	...
5475014	  762.1	  485.8	 8269.0	...
5475015	  761.9	  485.6	 8268.0	...
5475016	  761.6	  485.3	 8265.0	...
5475017	  761.6	  485.6	 8259.0	...
5475018	  761.7	  486.1	 8255.0	...
5475019	  762.0	  486.8	 8251.0	...
5475020	  762.3	  487.1	 8250.0	...
5475021	  762.4	  486.6	 8249.0	...
5475022	  762.1	  486.1	 8249.0	...
5475023	  761.8	  485.7	 8249.0	...
5475024	  761.7	  486.1	 8247.0	...
5475025	  761.7	  486.4	 8246.0	...
5475026	  761.6	  486.5	 8245.0	...
5475027	  761.5	  486.5	 8245.0	...
5475028	  761.1	  487.2	 8244.0	...
5475029	  760.9	  488.3	 8245.0	...
5475030	  761.3	  489.2	 8246.0	...
5475031	  761.8	  489.1	 8246.0	...
5475032	  762.1	  488.6	 8244.0	...
5475033	  761.7	  488.1	 8242.0	...
5475034	  761.4	  488.2	 8239.0	...
5475035	  761.9	  488.2	 8238.0	...
5475036	  762.3	  488.3	 8237.0	...
5475037	  762.8	  488.7	 8239.0	...
5475038	  762.9	  489.4	 8235.0	...
5475039	  763.0	  490.1	 8231.0	...
5475040	  762.4	  490.6	 8226.0	...
5475041	  761.7	  490.7	 8225.0	...
5475042	  761.0	  490.9	 8223.0	...
5475043	  760.9	  490.9	 8221.0	...
5475044	  761.4	  490.9	 8219.0	...
5475045	  761.9	  490.9	 8219.0	...
5475046	  762.6	  490.9	 8218.0	...
5475047	  762.8	  490.9	 8218.0	...
5475048	  762.4	  490.5	 8218.0	...
5475049	  762.1	  490.2	 8217.0	...
5475050	  762.0	  490.0	 8217.0	...
5475051	  762.5	  491.0	 8214.0	...
5475052	  762.6	  492.0	 8210.0	...
5475053	  762.5	  492.6	 8209.0	...
5475054	  762.0	  492.4	 8211.0	...
5475055	  761.8	  492.2	 8213.0	...
5475056	  761.5	  492.2	 8212.0	...
5475057	  761.5	  492.1	 8214.0	...
5475058	  761.4	  492.0	 8215.0	...
5475059	  761.2	  492.0	 8216.0	...
5475060	  761.1	  491.8	 8215.0	...
5475061	  761.1	  491.7	 8212.0	...
5475062	  761.4	  492.2	 8207.0	...
5475063	  761.8	  493.0	 8201.0	...
5475064	  762.1	  493.8	 8199.0	...
5475065	  762.3	  493.5	 8200.0	...
5475066	  762.4	  493.1	 8200.0	...
5475067	  762.6	  492.8	 8200.0	...
5475068	  762.7	  492.9	 8199.0	...
5475069	  762.5	  493.0	 8196.0	...
5475070	  762.3	  493.1	 8194.0	...
5475071	  762.1	  493.2	 8191.0	...
5475072	  762.1	  493.1	 8190.0	...
5475073	  762.0	  493.0	 8187.0	...
5475074	  762.2	  492.9	 8185.0	...
5475075	  762.3	  492.8	 8183.0	...
5475076	  762.4	  492.8	 8186.0	...
5475077	  762.4	  492.6	 8189.0	...
5475078	  762.4	  492.3	 8191.0	...
5475079	  762.4	  492.1	 8193.0	...
5475080	  762.5	  492.2	 8195.0	...
5475081	  762.6	  492.4	 8197.0	...
5475082	  762.7	  492.5	 8196.0	...
5475083	  762.7	  492.7	 8195.0	...
5475084	  762.6	  493.0	 8195.0	...
5475085	  762.6	  494.0	 8194.0	...
5475086	  762.6	  494.8	 8194.0	...
5475087	  762.7	  495.6	 8194.0	...
5475088	  762.7	  495.7	 8191.0	...
5475089	  762.7	  495.7	 8185.0	...
5475090	  762.7	  495.7	 8179.0	...
5475091	  762.6	  495.6	 8175.0	...
5475092	  762.5	  495.5	 8172.0	...
5475093	  762.5	  495.5	 8171.0	...
5475094	  762.6	  495.5	 8169.0	...
5475095	  762.8	  495.5	 8170.0	...
5475096	  763.1	  495.5	 8170.0	...
5475097	  763.3	  495.3	 8170.0	...
5475098	  763.3	  495.1	 8172.0	...
5475099	  763.2	  495.0	 8174.0	...
5475100	  763.1	  494.7	 8176.0	...
5475101	  763.1	  494.4	 8177.0	...
5475102	  763.0	  494.2	 8177.0	...
5475103	  762.9	  494.5	 8174.0	...
5475104	  762.9	  495.5	 8171.0	...
5475105	  763.1	  496.4	 8170.0	...
5475106	  763.4	  496.9	 8171.0	...
5475107	  763.6	  496.5	 8171.0	...
5475108	  763.6	  496.2	 8170.0	...
5475109	  763.6	  496.1	 8171.0	...
5475110	  763.7	  495.9	 8172.0	...
5475111	  763.9	  495.6	 8172.0	...
5475112	  764.2	  495.3	 8170.0	...
5475113	  764.5	  495.8	 8169.0	...
5475114	  764.7	  496.4	 8169.0	...
5475115	  764.8	  496.5	 8169.0	...
5475116	  765.0	  496.1	 8169.0	...
5475117	  765.1	  495.6	 8170.0	...
5475118	  765.0	  495.7	 8167.0	...
5475119	  764.8	  495.8	 8164.0	...
5475120	  764.8	  495.8	 8162.0	...
5475121	  765.1	  495.9	 8162.0	...
5475122	  764.8	  496.0	 8161.0	...
5475123	  764.5	  496.0	 8159.0	...
5475124	  764.1	  495.3	 8157.0	...
5475125	  764.1	  494.5	 8157.0	...
5475126	  764.3	  494.1	 8160.0	...
5475127	  764.6	  494.3	 8164.0	...
5475128	  764.7	  494.6	 8166.0	...
MSG	5475129 0000 _ Number On
5475129	  764.6	  494.8	 8165.0	...
5475130	  764.5	  495.4	 8163.0	...
5475131	  764.6	  496.0	 8161.0	...
5475132	  764.7	  496.4	 8159.0	...
5475133	  764.9	  496.2	 8157.0	...
5475134	  764.9	  496.0	 8157.0	...
5475135	  764.7	  496.2	 8158.0	...
5475136	  764.4	  496.6	 8158.0	...
5475137	  764.1	  496.9	 8161.0	...
5475138	  764.1	  496.9	 8164.0	...
5475139	  764.5	  496.9	 8164.0	...
5475140	  764.9	  496.8	 8160.0	...
5475141	  765.4	  496.9	 8156.0	...
5475142	  765.4	  497.0	 8155.0	...
5475143	  765.5	  497.0	 8156.0	...
5475144	  765.5	  496.8	 8158.0	...
5475145	  765.6	  496.5	 8161.0	...
5475146	  765.6	  496.5	 8164.0	...
5475147	  766.0	  496.7	 8165.0	...
5475148	  766.3	  496.7	 8166.0	...
5475149	  766.4	  496.3	 8167.0	...
5475150	  766.2	  496.0	 8166.0	...
5475151	  766.0	  496.0	 8166.0	...
5475152	  765.7	  496.2	 8165.0	...
5475153	  765.3	  496.5	 8165.0	...
5475154	  764.8	  496.2	 8166.0	...
5475155	  764.9	  495.6	 8167.0	...
5475156	  765.2	  495.4	 8170.0	...
5475157	  765.6	  495.7	 8171.0	...
5475158	  765.8	  496.0	 8172.0	...
5475159	  765.9	  496.1	 8172.0	...
5475160	  766.0	  496.4	 8170.0	...
5475161	  766.1	  496.6	 8168.0	...
5475162	  766.0	  496.9	 8168.0	...
5475163	  765.8	  496.8	 8169.0	...
5475164	  765.6	  496.6	 8171.0	...
5475165	  765.6	  496.5	 8173.0	...
5475166	  765.4	  496.7	 8174.0	...
5475167	  765.2	  497.0	 8168.0	...
5475168	  764.9	  497.4	 8161.0	...
5475169	  765.0	  497.5	 8154.0	...
5475170	  765.0	  497.4	 8156.0	...
5475171	  764.9	  497.3	 8157.0	...
5475172	  764.9	  497.2	 8157.0	...
5475173	  764.7	  496.5	 8157.0	...
5475174	  764.6	  495.8	 8158.0	...
5475175	  764.5	  495.2	 8160.0	...
5475176	  764.8	  495.2	 8160.0	...
5475177	  765.3	  495.4	 8161.0	...
5475178	  765.9	  495.8	 8164.0	...
5475179	  766.2	  496.1	 8167.0	...
5475180	  766.2	  496.4	 8168.0	...
5475181	  766.0	  497.2	 8165.0	...
5475182	  765.8	  497.9	 8163.0	...
5475183	  765.4	  497.8	 8163.0	...
5475184	  765.0	  496.9	 8163.0	...
5475185	  764.8	  496.1	 8165.0	...
5475186	  764.8	  496.2	 8167.0	...
5475187	  764.9	  496.3	 8169.0	...
5475188	  764.9	  496.4	 8169.0	...
5475189	  764.8	  496.4	 8166.0	...
5475190	  764.8	  496.3	 8163.0	...
5475191	  764.7	  496.2	 8161.0	...
5475192	  764.8	  496.2	 8162.0	...
5475193	  764.8	  496.1	 8157.0	...
5475194	  765.0	  496.0	 8152.0	...
5475195	  765.3	  496.0	 8148.0	...
5475196	  765.6	  496.0	 8149.0	...
5475197	  766.0	  496.0	 8150.0	...
5475198	  766.3	  496.0	 8149.0	...
5475199	  766.5	  496.0	 8149.0	...
5475200	  766.4	  495.9	 8154.0	...
5475201	  766.3	  495.9	 8158.0	...
5475202	  766.3	  496.2	 8162.0	...
5475203	  766.3	  496.7	 8160.0	...
5475204	  766.4	  497.2	 8158.0	...
5475205	  766.4	  497.6	 8156.0	...
5475206	  766.4	  497.7	 8156.0	...
5475207	  766.6	  497.7	 8155.0	...
5475208	  766.7	  497.4	 8154.0	...
5475209	  766.7	  497.2	 8157.0	...
5475210	  766.3	  497.3	 8161.0	...
5475211	  766.0	  497.3	 8163.0	...
5475212	  765.7	  496.1	 8162.0	...
5475213	  765.6	  494.9	 8160.0	...
5475214	  765.7	  494.8	 8160.0	...
5475215	  766.0	  495.6	 8159.0	...
5475216	  766.2	  496.3	 8159.0	...
5475217	  766.3	  496.2	 8158.0	...
5475218	  766.4	  496.0	 8162.0	...
5475219	  766.4	  496.1	 8166.0	...
5475220	  766.2	  496.1	 8170.0	...
5475221	  766.2	  496.4	 8171.0	...
5475222	  766.2	  496.8	 8171.0	...
5475223	  766.2	  497.3	 8172.0	...
5475224	  766.1	  497.1	 8171.0	...
5475225	  765.9	  496.6	 8171.0	...
5475226	  765.6	  496.2	 8172.0	...
5475227	  765.3	  495.9	 8169.0	...
5475228	  765.2	  496.0	 8167.0	...
5475229	  765.2	  496.1	 8167.0	...
5475230	  765.4	  496.2	 8171.0	...
5475231	  765.6	  496.6	 8174.0	...
5475232	  765.8	  496.8	 8174.0	...
5475233	  765.9	  497.0	 8174.0	...
5475234	  765.9	  497.1	 8173.0	...
5475235	  766.2	  497.1	 8173.0	...
5475236	  766.4	  497.0	 8172.0	...
5475237	  766.7	  496.7	 8171.0	...
5475238	  766.8	  496.5	 8174.0	...
5475239	  766.9	  496.5	 8175.0	...
5475240	  767.0	  496.6	 8177.0	...
5475241	  766.7	  496.6	 8175.0	...
5475242	  766.4	  496.4	 8174.0	...
5475243	  766.0	  496.3	 8180.0	...
5475244	  766.0	  496.3	 8187.0	...
5475245	  766.3	  496.5	 8195.0	...
5475246	  766.7	  496.8	 8198.0	...
5475247	  767.0	  496.9	 8198.0	...
5475248	  766.9	  496.7	 8195.0	...
5475249	  767.0	  496.6	 8192.0	...
5475250	  767.2	  496.6	 8189.0	...
5475251	  767.3	  496.2	 8189.0	...
5475252	  767.2	  495.8	 8189.0	...
5475253	  767.1	  495.5	 8190.0	...
5475254	  766.8	  495.8	 8190.0	...
5475255	  766.7	  496.2	 8191.0	...
5475256	  766.6	  496.4	 8191.0	...
5475257	  766.5	  496.5	 8188.0	...
5475258	  766.5	  496.6	 8185.0	...
5475259	  766.5	  496.9	 8181.0	...
5475260	  766.6	  497.3	 8181.0	...
5475261	  766.5	  497.2	 8183.0	...
5475262	  766.4	  496.8	 8185.0	...
5475263	  766.3	  496.5	 8187.0	...
5475264	  766.3	  496.5	 8188.0	...
5475265	  766.6	  496.8	 8189.0	...
5475266	  767.0	  497.2	 8190.0	...
5475267	  767.2	  497.5	 8190.0	...
5475268	  767.1	  497.4	 8190.0	...
5475269	  767.0	  497.2	 8190.0	...
5475270	  766.7	  496.9	 8192.0	...
5475271	  766.3	  496.5	 8193.0	...
5475272	  765.9	  496.3	 8194.0	...
5475273	  765.7	  496.1	 8195.0	...
5475274	  765.7	  496.0	 8195.0	...
5475275	  765.7	  496.0	 8194.0	...
5475276	  765.6	  495.9	 8192.0	...
5475277	  765.6	  496.0	 8191.0	...
5475278	  765.6	  496.1	 8190.0	...
5475279	  765.8	  496.1	 8191.0	...
5475280	  766.3	  495.9	 8194.0	...
5475281	  766.7	  495.7	 8196.0	...
5475282	  767.1	  495.6	 8197.0	...
5475283	  767.2	  495.1	 8194.0	...
5475284	  766.7	  494.6	 8192.0	...
5475285	  766.1	  494.1	 8192.0	...
5475286	  765.6	  494.5	 8189.0	...
5475287	  765.7	  494.8	 8187.0	...
5475288	  765.7	  494.6	 8190.0	...
5475289	  765.9	  494.1	 8197.0	...
5475290	  766.2	  494.0	 8204.0	...
5475291	  766.5	  494.4	 8205.0	...
5475292	  766.6	  494.8	 8205.0	...
5475293	  766.5	  495.1	 8203.0	...
5475294	  766.4	  495.4	 8201.0	...
5475295	  766.9	  495.5	 8199.0	...
5475296	  767.3	  495.3	 8197.0	...
5475297	  767.8	  495.3	 8197.0	...
5475298	  767.8	  495.4	 8198.0	...
5475299	  767.5	  495.6	 8200.0	...
5475300	  767.2	  495.8	 8203.0	...
5475301	  767.0	  495.6	 8206.0	...
5475302	  767.2	  495.3	 8209.0	...
5475303	  767.0	  495.0	 8208.0	...
5475304	  767.0	  494.9	 8208.0	...
5475305	  766.9	  494.7	 8208.0	...
5475306	  767.1	  494.7	 8207.0	...
5475307	  767.0	  494.6	 8206.0	...
5475308	  767.0	  494.6	 8204.0	...
5475309	  766.9	  494.2	 8208.0	...
5475310	  766.6	  493.6	 8213.0	...
5475311	  766.3	  493.1	 8210.0	...
5475312	  766.1	  493.2	 8204.0	...
5475313	  766.1	  493.6	 8200.0	...
5475314	  766.3	  493.9	 8203.0	...
5475315	  766.5	  493.8	 8206.0	...
5475316	  766.8	  494.0	 8206.0	...
5475317	  766.7	  494.7	 8207.0	...
5475318	  766.5	  495.3	 8208.0	...
5475319	  766.4	  495.6	 8207.0	...
5475320	  766.5	  495.3	 8205.0	...
5475321	  766.7	  495.1	 8209.0	...
5475322	  766.9	  494.9	 8216.0	...
5475323	  767.1	  495.0	 8218.0	...
5475324	  767.2	  495.1	 8214.0	...
5475325	  767.3	  495.1	 8211.0	...
5475326	  767.4	  495.2	 8211.0	...
5475327	  767.5	  495.5	 8211.0	...
5475328	  767.6	  495.5	 8212.0	...
5475329	  767.7	  495.5	 8212.0	...
5475330	  767.6	  495.1	 8213.0	...
5475331	  767.5	  494.7	 8213.0	...
5475332	  767.5	  494.3	 8213.0	...
5475333	  767.5	  494.2	 8212.0	...
5475334	  767.6	  494.0	 8212.0	...
5475335	  767.7	  493.8	 8211.0	...
5475336	  767.8	  493.7	 8210.0	...
5475337	  767.8	  493.9	 8210.0	...
5475338	  767.6	  494.2	 8210.0	...
5475339	  767.2	  494.5	 8211.0	...
5475340	  766.9	  494.4	 8212.0	...
5475341	  767.1	  494.1	 8212.0	...
5475342	  767.3	  493.7	 8214.0	...
5475343	  767.7	  494.2	 8215.0	...
5475344	  767.8	  494.8	 8216.0	...
5475345	  767.8	  495.0	 8216.0	...
5475346	  767.7	  494.9	 8217.0	...
5475347	  767.7	  494.7	 8218.0	...
5475348	  767.4	  494.4	 8218.0	...
5475349	  767.2	  493.9	 8219.0	...
5475350	  767.0	  493.5	 8219.0	...
5475351	  767.1	  493.3	 8219.0	...
5475352	  767.2	  493.0	 8223.0	...
5475353	  767.2	  492.7	 8227.0	...
5475354	  767.3	  492.9	 8230.0	...
5475355	  767.2	  493.2	 8228.0	...
5475356	  767.2	  493.5	 8226.0	...
5475357	  767.2	  493.6	 8225.0	...
5475358	  767.3	  493.9	 8224.0	...
5475359	  767.3	  493.7	 8224.0	...
5475360	  767.3	  493.2	 8225.0	...
5475361	  767.3	  493.0	 8225.0	...
5475362	  767.3	  493.3	 8225.0	...
5475363	  767.3	  493.6	 8223.0	...
5475364	  767.5	  493.8	 8223.0	...
5475365	  767.6	  494.0	 8227.0	...
5475366	  767.7	  493.7	 8230.0	...
5475367	  767.4	  493.2	 8232.0	...
5475368	  767.0	  492.8	 8232.0	...
5475369	  766.8	  493.1	 8232.0	...
5475370	  766.7	  493.7	 8232.0	...
5475371	  767.1	  494.3	 8230.0	...
5475372	  767.4	  494.5	 8229.0	...
5475373	  767.6	  494.2	 8228.0	...
5475374	  767.5	  494.1	 8229.0	...
5475375	  767.3	  493.9	 8229.0	...
5475376	  767.3	  494.0	 8230.0	...
5475377	  767.3	  493.8	 8230.0	...
5475378	  767.2	  493.1	 8231.0	...
5475379	  767.0	  492.1	 8233.0	...
5475380	  766.8	  491.4	 8235.0	...
5475381	  766.6	  491.2	 8238.0	...
5475382	  766.8	  491.1	 8243.0	...
5475383	  767.0	  491.0	 8247.0	...
5475384	  767.3	  491.5	 8247.0	...
5475385	  767.5	  492.1	 8245.0	...
5475386	  767.6	  492.7	 8243.0	...
5475387	  767.6	  492.9	 8242.0	...
5475388	  767.7	  493.2	 8241.0	...
5475389	  767.8	  493.4	 8243.0	...
5475390	  768.1	  493.4	 8246.0	...
5475391	  768.4	  493.2	 8249.0	...
5475392	  768.8	  493.2	 8249.0	...
5475393	  768.8	  492.4	 8248.0	...
5475394	  768.8	  491.6	 8247.0	...
5475395	  768.7	  490.9	 8245.0	...
5475396	  768.2	  491.1	 8243.0	...
5475397	  767.8	  491.3	 8246.0	...
5475398	  767.5	  491.5	 8250.0	...
5475399	  767.7	  491.9	 8253.0	...
5475400	  768.1	  492.2	 8249.0	...
5475401	  768.3	  492.3	 8246.0	...
5475402	  768.1	  492.3	 8244.0	...
5475403	  767.8	  492.3	 8245.0	...
5475404	  767.6	  492.5	 8246.0	...
5475405	  767.8	  492.7	 8247.0	...
5475406	  768.1	  492.9	 8247.0	...
5475407	  767.9	  492.3	 8249.0	...
5475408	  767.7	  491.7	 8251.0	...
5475409	  767.5	  491.0	 8251.0	...
5475410	  767.5	  491.1	 8248.0	...
5475411	  767.2	  491.3	 8244.0	...
5475412	  767.0	  491.6	 8242.0	...
5475413	  766.8	  491.6	 8241.0	...
5475414	  766.8	  491.4	 8243.0	...
5475415	  766.9	  491.1	 8246.0	...
5475416	  766.9	  491.1	 8249.0	...
5475417	  766.9	  491.2	 8249.0	...
5475418	  766.9	  491.2	 8250.0	...
5475419	  766.8	  491.2	 8252.0	...
5475420	  766.6	  490.9	 8254.0	...
5475421	  766.5	  490.6	 8255.0	...
5475422	  767.3	  490.2	 8255.0	...
5475423	  768.2	  489.9	 8257.0	...
5475424	  768.6	  489.6	 8259.0	...
5475425	  768.1	  489.8	 8258.0	...
5475426	  767.6	  490.0	 8256.0	...
5475427	  767.5	  490.2	 8257.0	...
5475428	  767.5	  490.4	 8261.0	...
5475429	  767.5	  490.5	 8263.0	...
5475430	  767.5	  490.7	 8264.0	...
5475431	  767.4	  490.7	 8258.0	...
5475432	  767.3	  490.9	 8251.0	...
MSG	5475433 0000 _ Number Off
5475433	  767.5	  491.3	 8245.0	...
5475434	  767.7	  491.9	 8247.0	...
5475435	  767.8	  492.2	 8248.0	...
5475436	  767.8	  491.8	 8249.0	...
5475437	  767.9	  491.3	 8252.0	...
5475438	  767.9	  490.9	 8253.0	...
5475439	  767.9	  491.0	 8253.0	...
5475440	  767.9	  491.1	 8250.0	...
5475441	  767.9	  491.3	 8251.0	...
5475442	  768.0	  491.5	 8253.0	...
5475443	  767.9	  490.7	 8257.0	...
5475444	  767.8	  489.6	 8263.0	...
5475445	  767.6	  488.5	 8269.0	...
5475446	  767.5	  488.3	 8269.0	...
5475447	  767.4	  488.3	 8266.0	...
5475448	  767.6	  488.5	 8263.0	...
5475449	  767.7	  488.6	 8264.0	...
5475450	  767.8	  488.8	 8262.0	...
5475451	  767.9	  489.9	 8259.0	...
5475452	  767.9	  490.9	 8257.0	...
5475453	  768.0	  491.6	 8259.0	...
5475454	  768.1	  491.2	 8262.0	...
5475455	  768.4	  490.8	 8264.0	...
5475456	  768.5	  490.9	 8263.0	...
5475457	  768.4	  491.1	 8262.0	...
5475458	  768.3	  490.7	 8260.0	...
5475459	  768.4	  490.2	 8260.0	...
5475460	  768.1	  489.7	 8262.0	...
5475461	  767.7	  489.0	 8267.0	...
5475462	  767.2	  488.3	 8273.0	...
5475463	  767.1	  487.8	 8277.0	...
5475464	  767.1	  488.0	 8280.0	...
5475465	  767.1	  488.2	 8282.0	...
5475466	  767.0	  488.2	 8281.0	...
5475467	  766.9	  488.2	 8280.0	...
5475468	  766.9	  488.3	 8279.0	...
5475469	  767.0	  488.4	 8278.0	...
5475470	  767.0	  488.4	 8280.0	...
5475471	  766.8	  488.4	 8282.0	...
5475472	  766.7	  488.3	 8284.0	...
5475473	  767.0	  488.2	 8284.0	...
5475474	  767.5	  488.1	 8284.0	...
5475475	  768.0	  488.3	 8280.0	...
5475476	  767.9	  488.5	 8277.0	...
5475477	  767.8	  488.8	 8274.0	...
5475478	  767.7	  488.8	 8275.0	...
5475479	  767.6	  489.2	 8278.0	...
5475480	  767.6	  489.5	 8280.0	...
5475481	  767.5	  489.7	 8282.0	...
5475482	  767.0	  489.6	 8283.0	...
5475483	  766.5	  489.5	 8285.0	...
5475484	  766.5	  489.5	 8285.0	...
5475485	  766.9	  489.5	 8285.0	...
5475486	  766.8	  489.5	 8285.0	...
5475487	  766.3	  489.9	 8280.0	...
5475488	  765.7	  490.3	 8276.0	...
5475489	  765.7	  490.6	 8272.0	...
5475490	  765.9	  490.5	 8271.0	...
5475491	  766.3	  490.4	 8269.0	...
5475492	  766.7	  490.4	 8268.0	...
5475493	  766.8	  490.2	 8268.0	...
5475494	  766.9	  490.0	 8269.0	...
5475495	  766.9	  490.1	 8270.0	...
5475496	  766.7	  490.4	 8271.0	...
5475497	  766.3	  490.8	 8272.0	...
5475498	  765.9	  490.6	 8271.0	...
5475499	  765.6	  490.4	 8270.0	...
5475500	  765.4	  490.1	 8269.0	...
5475501	  765.2	  489.9	 8269.0	...
5475502	  765.1	  489.6	 8269.0	...
5475503	  765.5	  489.4	 8269.0	...
5475504	  766.0	  489.6	 8269.0	...
5475505	  766.7	  489.9	 8270.0	...
5475506	  766.8	  489.8	 8272.0	...
5475507	  766.9	  489.1	 8276.0	...
5475508	  766.9	  488.4	 8279.0	...
5475509	  766.8	  488.3	 8278.0	...
5475510	  766.6	  488.7	 8275.0	...
5475511	  766.2	  489.1	 8272.0	...
5475512	  765.9	  489.2	 8277.0	...
5475513	  765.8	  489.4	 8281.0	...
5475514	  765.6	  489.4	 8282.0	...
5475515	  765.4	  489.3	 8279.0	...
5475516	  765.2	  489.2	 8276.0	...
5475517	  765.2	  489.3	 8276.0	...
5475518	  765.2	  489.4	 8278.0	...
5475519	  765.1	  489.4	 8282.0	...
5475520	  764.8	  489.3	 8286.0	...
5475521	  764.5	  489.1	 8289.0	...
5475522	  764.3	  489.1	 8290.0	...
5475523	  764.2	  488.8	 8291.0	...
5475524	  764.2	  488.6	 8291.0	...
5475525	  764.2	  488.3	 8290.0	...
5475526	  764.2	  488.2	 8288.0	...
5475527	  764.2	  488.1	 8284.0	...
5475528	  764.2	  487.9	 8282.0	...
5475529	  764.3	  488.0	 8284.0	...
5475530	  764.6	  488.1	 8286.0	...
5475531	  764.9	  488.4	 8288.0	...
5475532	  765.2	  488.5	 8288.0	...
5475533	  765.3	  488.6	 8288.0	...
5475534	  765.4	  488.8	 8289.0	...
5475535	  765.6	  488.9	 8290.0	...
5475536	  765.5	  489.0	 8293.0	...
5475537	  765.4	  489.1	 8296.0	...
5475538	  765.1	  489.0	 8297.0	...
5475539	  764.5	  488.9	 8295.0	...
5475540	  763.9	  488.6	 8293.0	...
5475541	  763.7	  488.1	 8291.0	...
5475542	  764.1	  487.6	 8290.0	...
5475543	  764.5	  487.3	 8291.0	...
5475544	  764.6	  487.3	 8293.0	...
5475545	  764.5	  487.3	 8295.0	...
5475546	  764.5	  487.2	 8295.0	...
5475547	  764.6	  487.4	 8292.0	...
5475548	  764.7	  487.4	 8289.0	...
5475549	  764.8	  487.3	 8286.0	...
5475550	  764.9	  487.0	 8287.0	...
5475551	  764.9	  486.7	 8288.0	...
5475552	  764.9	  487.0	 8288.0	...
5475553	  764.8	  487.4	 8288.0	...
5475554	  764.7	  487.7	 8289.0	...
5475555	  764.5	  487.5	 8290.0	...
5475556	  764.4	  487.4	 8290.0	...
5475557	  764.3	  487.4	 8290.0	...
5475558	  764.7	  487.1	 8288.0	...
5475559	  765.1	  487.0	 8287.0	...
5475560	  765.5	  486.8	 8286.0	...
5475561	  765.3	  486.6	 8285.0	...
5475562	  765.2	  486.3	 8284.0	...
5475563	  765.1	  486.4	 8287.0	...
5475564	  765.0	  486.8	 8291.0	...
5475565	  764.8	  487.1	 8295.0	...
5475566	  765.0	  487.0	 8296.0	...
5475567	  765.4	  487.3	 8296.0	...
5475568	  765.6	  487.9	 8297.0	...
5475569	  765.1	  488.4	 8295.0	...
5475570	  764.6	  488.3	 8294.0	...
5475571	  764.7	  488.3	 8293.0	...
5475572	  765.0	  488.3	 8295.0	...
5475573	  765.3	  487.8	 8297.0	...
5475574	  765.2	  487.2	 8298.0	...
5475575	  765.2	  486.9	 8297.0	...
5475576	  765.3	  487.1	 8297.0	...
5475577	  765.3	  487.1	 8296.0	...
5475578	  765.3	  486.8	 8296.0	...
5475579	  765.6	  486.4	 8296.0	...
5475580	  766.0	  486.4	 8296.0	...
5475581	  766.3	  486.3	 8296.0	...
5475582	  766.4	  486.4	 8296.0	...
5475583	  766.4	  486.7	 8292.0	...
5475584	  766.0	  486.9	 8289.0	...
5475585	  765.5	  487.2	 8287.0	...
5475586	  764.9	  487.1	 8290.0	...
5475587	  764.8	  487.0	 8293.0	...
5475588	  765.1	  487.1	 8296.0	...
5475589	  765.6	  487.2	 8298.0	...
5475590	  766.1	  487.3	 8300.0	...
5475591	  766.0	  487.3	 8304.0	...
5475592	  765.9	  487.3	 8307.0	...
5475593	  765.9	  487.3	 8310.0	...
5475594	  765.9	  487.6	 8310.0	...
5475595	  765.9	  487.8	 8310.0	...
5475596	  765.9	  487.9	 8310.0	...
5475597	  766.0	  488.0	 8310.0	...
5475598	  766.1	  488.0	 8310.0	...
5475599	  766.2	  487.8	 8310.0	...
5475600	  766.4	  487.8	 8310.0	...
5475601	  766.6	  487.7	 8310.0	...
5475602	  766.7	  487.4	 8311.0	...
5475603	  766.5	  487.0	 8312.0	...
5475604	  766.2	  487.6	 8311.0	...
5475605	  765.9	  488.5	 8310.0	...
5475606	  765.6	  489.4	 8310.0	...
5475607	  765.4	  489.3	 8312.0	...
5475608	  765.2	  489.2	 8315.0	...
5475609	  765.0	  488.2	 8315.0	...
5475610	  764.7	  487.2	 8316.0	...
5475611	  764.5	  486.0	 8317.0	...
5475612	  764.6	  485.9	 8317.0	...
5475613	  765.2	  486.2	 8317.0	...
5475614	  765.8	  486.6	 8316.0	...
5475615	  766.3	  486.9	 8315.0	...
5475616	  766.2	  487.0	 8315.0	...
5475617	  766.3	  487.2	 8316.0	...
5475618	  766.4	  487.4	 8315.0	...
5475619	  766.6	  487.5	 8314.0	...
5475620	  766.2	  487.3	 8313.0	...
5475621	  765.8	  487.2	 8314.0	...
5475622	  765.4	  487.4	 8314.0	...
5475623	  765.4	  487.6	 8315.0	...
5475624	  765.3	  487.5	 8314.0	...
5475625	  765.2	  487.2	 8313.0	...
5475626	  765.3	  486.9	 8314.0	...
5475627	  765.5	  486.8	 8316.0	...
5475628	  765.7	  486.8	 8318.0	...
5475629	  765.6	  486.8	 8320.0	...
5475630	  765.5	  486.8	 8322.0	...
5475631	  765.4	  486.8	 8324.0	...
5475632	  765.2	  486.8	 8325.0	...
5475633	  765.1	  486.8	 8326.0	...
5475634	  765.0	  486.7	 8327.0	...
5475635	  765.0	  486.9	 8327.0	...
5475636	  765.1	  487.4	 8323.0	...
5475637	  765.1	  487.8	 8320.0	...
5475638	  765.2	  487.8	 8321.0	...
5475639	  765.2	  487.4	 8325.0	...
5475640	  765.1	  487.1	 8328.0	...
5475641	  765.1	  486.9	 8325.0	...
5475642	  765.5	  486.7	 8324.0	...
5475643	  765.9	  486.7	 8325.0	...
MSG	5475644 0000 _ Number On
5475644	  766.2	  486.9	 8327.0	...
5475645	  766.3	  487.0	 8324.0	...
5475646	  766.4	  487.4	 8321.0	...
5475647	  766.3	  487.7	 8318.0	...
5475648	  766.0	  488.0	 8319.0	...
5475649	  765.6	  488.0	 8318.0	...
5475650	  765.6	  488.1	 8317.0	...
5475651	  765.6	  488.0	 8320.0	...
5475652	  765.6	  488.0	 8324.0	...
5475653	  765.5	  488.0	 8328.0	...
5475654	  765.4	  488.0	 8327.0	...
5475655	  765.8	  487.8	 8327.0	...
5475656	  766.2	  487.6	 8325.0	...
5475657	  766.7	  487.6	 8324.0	...
5475658	  766.7	  487.8	 8323.0	...
5475659	  766.8	  487.9	 8325.0	...
5475660	  767.0	  487.8	 8327.0	...
5475661	  767.1	  487.6	 8328.0	...
5475662	  767.0	  487.4	 8329.0	...
5475663	  766.5	  487.1	 8330.0	...
5475664	  766.0	  486.9	 8331.0	...
5475665	  765.7	  486.8	 8329.0	...
5475666	  765.6	  486.9	 8327.0	...
5475667	  765.4	  486.9	 8326.0	...
5475668	  765.4	  487.3	 8327.0	...
5475669	  765.3	  487.6	 8328.0	...
5475670	  765.3	  488.0	 8326.0	...
5475671	  765.3	  488.0	 8323.0	...
5475672	  765.5	  489.0	 8321.0	...
5475673	  765.6	  490.0	 8321.0	...
5475674	  765.6	  489.9	 8328.0	...
5475675	  765.8	  488.8	 8334.0	...
5475676	  766.0	  487.7	 8338.0	...
5475677	  766.3	  487.8	 8333.0	...
5475678	  766.0	  487.6	 8330.0	...
5475679	  765.8	  487.4	 8329.0	...
5475680	  765.5	  487.2	 8332.0	...
5475681	  765.4	  487.2	 8334.0	...
5475682	  765.3	  487.1	 8333.0	...
5475683	  765.2	  486.9	 8334.0	...
5475684	  765.0	  486.8	 8338.0	...
5475685	  764.9	  486.7	 8343.0	...
5475686	  765.0	  486.6	 8347.0	...
5475687	  765.0	  486.6	 8347.0	...
5475688	  765.0	  486.6	 8347.0	...
5475689	  765.0	  486.7	 8345.0	...
5475690	  765.0	  486.8	 8342.0	...
5475691	  765.0	  486.9	 8338.0	...
5475692	  765.0	  486.9	 8338.0	...
5475693	  764.8	  487.1	 8335.0	...
5475694	  764.6	  487.2	 8332.0	...
5475695	  764.5	  486.8	 8336.0	...
5475696	  764.7	  486.3	 8342.0	...
5475697	  765.1	  486.0	 8349.0	...
5475698	  765.5	  486.3	 8350.0	...
5475699	  765.7	  486.7	 8350.0	...
5475700	  765.6	  486.9	 8350.0	...
5475701	  765.5	  486.9	 8350.0	...
5475702	  765.5	  487.1	 8350.0	...
5475703	  765.7	  487.2	 8349.0	...
5475704	  766.0	  487.0	 8349.0	...
5475705	  766.1	  486.7	 8348.0	...
5475706	  766.3	  487.1	 8348.0	...
5475707	  766.4	  487.8	 8347.0	...
5475708	  766.6	  488.5	 8347.0	...
5475709	  766.5	  488.4	 8347.0	...
5475710	  766.4	  488.3	 8347.0	...
5475711	  766.4	  488.2	 8348.0	...
5475712	  766.3	  488.2	 8350.0	...
5475713	  766.3	  488.7	 8352.0	...
5475714	  766.3	  489.1	 8352.0	...
5475715	  766.3	  489.2	 8352.0	...
5475716	  766.3	  488.6	 8352.0	...
5475717	  766.3	  487.9	 8353.0	...
5475718	  766.2	  487.5	 8354.0	...
5475719	  766.0	  487.1	 8355.0	...
5475720	  765.9	  487.0	 8356.0	...
5475721	  766.1	  487.0	 8356.0	...
5475722	  766.6	  486.8	 8356.0	...
5475723	  767.1	  486.6	 8355.0	...
5475724	  767.1	  486.6	 8350.0	...
5475725	  767.1	  486.6	 8346.0	...
5475726	  767.0	  486.3	 8350.0	...
5475727	  767.0	  485.9	 8357.0	...
5475728	  766.9	  485.6	 8363.0	...
5475729	  766.5	  485.7	 8362.0	...
5475730	  766.1	  486.4	 8362.0	...
5475731	  765.8	  487.1	 8363.0	...
5475732	  765.7	  487.8	 8364.0	...
5475733	  765.8	  487.9	 8364.0	...
5475734	  765.8	  487.4	 8363.0	...
5475735	  765.8	  486.9	 8362.0	...
5475736	  765.6	  486.4	 8362.0	...
5475737	  765.6	  486.7	 8366.0	...
5475738	  765.6	  486.7	 8369.0	...
5475739	  765.5	  486.5	 8372.0	...
5475740	  765.5	  486.3	 8372.0	...
5475741	  765.5	  486.3	 8368.0	...
5475742	  765.5	  486.8	 8365.0	...
5475743	  765.8	  487.1	 8363.0	...
5475744	  766.0	  487.4	 8362.0	...
5475745	  766.3	  487.6	 8361.0	...
5475746	  766.4	  487.8	 8360.0	...
5475747	  766.4	  487.5	 8364.0	...
5475748	  766.3	  487.1	 8367.0	...
5475749	  766.1	  486.4	 8370.0	...
5475750	  766.0	  486.1	 8369.0	...
5475751	  766.0	  485.6	 8369.0	...
5475752	  765.7	  485.3	 8369.0	...
5475753	  765.5	  485.2	 8371.0	...
5475754	  765.5	  485.6	 8371.0	...
5475755	  765.7	  486.1	 8372.0	...
5475756	  765.8	  486.7	 8372.0	...
5475757	  765.6	  486.1	 8370.0	...
5475758	  765.6	  485.4	 8368.0	...
5475759	  766.0	  484.6	 8367.0	...
5475760	  766.5	  484.4	 8366.0	...
5475761	  766.7	  484.2	 8366.0	...
5475762	  766.7	  484.1	 8366.0	...
5475763	  766.8	  484.6	 8366.0	...
5475764	  766.9	  485.2	 8366.0	...
5475765	  766.8	  485.8	 8364.0	...
5475766	  766.5	  485.8	 8362.0	...
5475767	  766.3	  486.1	 8360.0	...
5475768	  766.2	  486.4	 8362.0	...
5475769	  766.4	  486.0	 8365.0	...
5475770	  766.5	  485.3	 8367.0	...
5475771	  766.1	  484.8	 8368.0	...
5475772	  765.7	  485.0	 8369.0	...
5475773	  765.5	  485.1	 8370.0	...
5475774	  765.6	  485.1	 8371.0	...
5475775	  765.7	  485.0	 8374.0	...
5475776	  765.8	  485.0	 8375.0	...
5475777	  765.9	  485.0	 8376.0	...
5475778	  766.1	  484.9	 8375.0	...
5475779	  766.2	  484.9	 8375.0	...
5475780	  766.2	  484.9	 8375.0	...
5475781	  766.2	  484.8	 8376.0	...
5475782	  766.3	  484.8	 8377.0	...
5475783	  766.3	  484.7	 8376.0	...
5475784	  766.4	  484.4	 8375.0	...
5475785	  766.5	  484.2	 8376.0	...
5475786	  766.5	  484.3	 8376.0	...
5475787	  766.2	  484.4	 8376.0	...
5475788	  765.9	  484.3	 8376.0	...
5475789	  765.6	  483.9	 8377.0	...
5475790	  765.5	  483.8	 8377.0	...
5475791	  765.4	  483.9	 8377.0	...
5475792	  765.3	  484.0	 8376.0	...
5475793	  765.4	  484.0	 8375.0	...
5475794	  765.4	  484.0	 8374.0	...
5475795	  765.5	  484.1	 8376.0	...
5475796	  765.5	  484.2	 8379.0	...
5475797	  765.4	  484.1	 8384.0	...
5475798	  765.3	  483.9	 8385.0	...
5475799	  765.4	  483.6	 8386.0	...
5475800	  765.5	  483.7	 8388.0	...
5475801	  765.7	  484.0	 8390.0	...
5475802	  765.9	  484.3	 8386.0	...
5475803	  766.1	  484.3	 8381.0	...
5475804	  765.8	  484.3	 8375.0	...
5475805	  765.6	  484.7	 8374.0	...
5475806	  766.0	  485.0	 8372.0	...
5475807	  766.6	  485.2	 8377.0	...
5475808	  767.1	  484.8	 8382.0	...
5475809	  766.9	  484.6	 8388.0	...
5475810	  766.7	  484.1	 8389.0	...
5475811	  766.7	  483.8	 8388.0	...
5475812	  766.6	  483.5	 8386.0	...
5475813	  766.2	  483.5	 8385.0	...
5475814	  765.9	  483.5	 8385.0	...
5475815	  765.3	  483.5	 8385.0	...
5475816	  765.1	  483.4	 8385.0	...
5475817	  765.5	  483.7	 8384.0	...
5475818	  766.1	  483.8	 8384.0	...
5475819	  766.7	  484.0	 8385.0	...
5475820	  766.8	  483.9	 8387.0	...
5475821	  767.0	  484.0	 8390.0	...
5475822	  767.3	  484.0	 8390.0	...
5475823	  767.4	  484.1	 8387.0	...
5475824	  767.2	  484.1	 8384.0	...
5475825	  766.9	  483.8	 8383.0	...
5475826	  766.7	  483.1	 8384.0	...
5475827	  766.7	  482.4	 8385.0	...
5475828	  766.7	  482.0	 8386.0	...
5475829	  766.4	  482.0	 8387.0	...
5475830	  765.9	  482.0	 8388.0	...
5475831	  765.3	  482.0	 8388.0	...
5475832	  765.1	  482.7	 8389.0	...
5475833	  765.1	  483.4	 8390.0	...
5475834	  765.1	  484.1	 8392.0	...
5475835	  765.1	  484.0	 8393.0	...
5475836	  765.3	  483.9	 8391.0	...
5475837	  765.8	  483.7	 8389.0	...
5475838	  766.3	  483.6	 8388.0	...
5475839	  766.7	  483.4	 8388.0	...
5475840	  766.6	  483.2	 8391.0	...
5475841	  766.6	  483.1	 8393.0	...
5475842	  766.7	  483.1	 8395.0	...
5475843	  766.7	  483.2	 8395.0	...
5475844	  766.6	  483.2	 8396.0	...
5475845	  766.4	  482.5	 8396.0	...
5475846	  766.2	  482.1	 8396.0	...
5475847	  766.1	  481.9	 8396.0	...
5475848	  766.1	  482.5	 8396.0	...
5475849	  766.5	  482.8	 8396.0	...
5475850	  766.8	  483.1	 8397.0	...
5475851	  767.1	  483.3	 8396.0	...
5475852	  767.1	  483.4	 8396.0	...
5475853	  767.1	  483.2	 8394.0	...
5475854	  767.0	  483.1	 8393.0	...
5475855	  766.9	  483.1	 8393.0	...
5475856	  766.8	  483.2	 8394.0	...
5475857	  766.9	  483.3	 8395.0	...
5475858	  767.0	  483.5	 8394.0	...
5475859	  766.7	  483.7	 8393.0	...
5475860	  766.3	  483.8	 8393.0	...
5475861	  765.9	  483.6	 8396.0	...
5475862	  765.9	  483.9	 8398.0	...
5475863	  766.2	  484.4	 8400.0	...
5475864	  766.4	  484.9	 8400.0	...
5475865	  766.5	  485.0	 8399.0	...
5475866	  766.5	  485.2	 8400.0	...
5475867	  766.4	  485.1	 8400.0	...
5475868	  766.2	  484.9	 8402.0	...
5475869	  765.9	  484.7	 8400.0	...
5475870	  765.6	  484.6	 8397.0	...
5475871	  765.4	  484.4	 8397.0	...
5475872	  765.4	  484.4	 8399.0	...
5475873	  765.2	  484.5	 8400.0	...
5475874	  765.1	  484.4	 8400.0	...
5475875	  765.3	  484.1	 8400.0	...
5475876	  765.7	  483.8	 8398.0	...
5475877	  766.1	  483.4	 8397.0	...
5475878	  766.2	  483.2	 8396.0	...
5475879	  766.2	  483.4	 8395.0	...
5475880	  766.3	  483.7	 8394.0	...
5475881	  766.4	  484.0	 8394.0	...
5475882	  766.4	  484.2	 8395.0	...
5475883	  766.2	  484.5	 8396.0	...
5475884	  765.9	  484.5	 8397.0	...
5475885	  765.7	  484.3	 8398.0	...
5475886	  765.4	  484.2	 8398.0	...
5475887	  765.1	  484.2	 8398.0	...
5475888	  764.7	  483.9	 8399.0	...
5475889	  764.7	  483.4	 8400.0	...
5475890	  764.8	  483.1	 8401.0	...
5475891	  765.0	  483.1	 8401.0	...
5475892	  765.3	  483.0	 8400.0	...
5475893	  766.0	  482.7	 8400.0	...
5475894	  766.6	  482.4	 8405.0	...
5475895	  766.5	  482.3	 8410.0	...
5475896	  766.2	  482.9	 8413.0	...
5475897	  766.3	  483.5	 8412.0	...
5475898	  766.6	  483.5	 8412.0	...
5475899	  766.8	  483.0	 8414.0	...
5475900	  766.7	  482.7	 8415.0	...
5475901	  766.9	  482.9	 8415.0	...
5475902	  767.2	  483.1	 8414.0	...
5475903	  767.5	  483.2	 8414.0	...
5475904	  767.5	  483.4	 8414.0	...
5475905	  767.3	  483.4	 8412.0	...
5475906	  766.7	  483.5	 8409.0	...
5475907	  766.1	  483.6	 8406.0	...
5475908	  765.7	  482.9	 8406.0	...
5475909	  765.6	  482.2	 8407.0	...
5475910	  765.4	  481.9	 8408.0	...
5475911	  765.3	  482.5	 8408.0	...
5475912	  765.5	  483.1	 8408.0	...
5475913	  765.8	  483.3	 8413.0	...
5475914	  766.0	  482.9	 8416.0	...
5475915	  766.0	  482.6	 8420.0	...
5475916	  766.1	  483.2	 8419.0	...
5475917	  766.1	  484.1	 8420.0	...
5475918	  766.0	  485.1	 8421.0	...
5475919	  765.8	  484.8	 8420.0	...
5475920	  765.8	  484.4	 8420.0	...
5475921	  765.8	  483.8	 8421.0	...
5475922	  765.6	  483.6	 8422.0	...
5475923	  765.4	  483.7	 8423.0	...
5475924	  765.8	  483.8	 8423.0	...
5475925	  766.4	  483.9	 8424.0	...
5475926	  767.0	  483.8	 8424.0	...
5475927	  767.1	  483.6	 8424.0	...
5475928	  767.2	  483.5	 8424.0	...
5475929	  767.3	  483.6	 8424.0	...
5475930	  767.4	  483.3	 8424.0	...
5475931	  767.3	  482.9	 8425.0	...
5475932	  767.2	  482.5	 8426.0	...
5475933	  767.2	  482.6	 8426.0	...
5475934	  767.1	  482.6	 8426.0	...
5475935	  767.1	  482.7	 8427.0	...
5475936	  767.0	  483.0	 8427.0	...
5475937	  767.1	  483.3	 8427.0	...
5475938	  767.3	  483.6	 8426.0	...
5475939	  767.3	  483.7	 8426.0	...
5475940	  767.2	  483.4	 8427.0	...
5475941	  767.1	  482.9	 8428.0	...
5475942	  767.1	  482.4	 8432.0	...
5475943	  767.2	  482.3	 8435.0	...
5475944	  767.2	  482.4	 8437.0	...
5475945	  767.1	  482.7	 8436.0	...
5475946	  766.9	  483.1	 8436.0	...
5475947	  766.7	  483.4	 8435.0	...
5475948	  766.5	  484.3	 8433.0	...
MSG	5475949 0000 _ Number Off
5475949	  766.5	  485.1	 8432.0	...
5475950	  766.4	  485.4	 8433.0	...
5475951	  766.4	  485.1	 8434.0	...
5475952	  766.3	  484.7	 8436.0	...
5475953	  766.1	  484.7	 8435.0	...
5475954	  766.6	  484.7	 8435.0	...
5475955	  767.0	  484.7	 8434.0	...
5475956	  767.3	  484.7	 8433.0	...
5475957	  767.2	  484.8	 8432.0	...
5475958	  767.4	  484.5	 8436.0	...
5475959	  767.5	  484.1	 8442.0	...
5475960	  767.6	  483.4	 8447.0	...
5475961	  767.5	  482.9	 8445.0	...
5475962	  767.3	  482.7	 8443.0	...
5475963	  766.9	  482.6	 8440.0	...
5475964	  766.6	  482.8	 8438.0	...
5475965	  766.8	  483.1	 8436.0	...
5475966	  767.2	  483.3	 8435.0	...
5475967	  767.5	  483.2	 8436.0	...
5475968	  767.5	  482.9	 8437.0	...
5475969	  767.3	  482.8	 8437.0	...
5475970	  767.3	  482.4	 8438.0	...
5475971	  767.2	  482.1	 8444.0	...
5475972	  767.2	  481.8	 8448.0	...
5475973	  767.4	  481.7	 8451.0	...
5475974	  767.6	  482.0	 8450.0	...
5475975	  767.3	  482.3	 8449.0	...
5475976	  766.9	  482.6	 8449.0	...
5475977	  766.5	  483.1	 8446.0	...
5475978	  766.5	  483.6	 8443.0	...
5475979	  766.8	  484.0	 8440.0	...
5475980	  767.5	  484.0	 8441.0	...
5475981	  768.2	  484.0	 8442.0	...
5475982	  768.5	  484.2	 8443.0	...
5475983	  768.4	  484.3	 8444.0	...
5475984	  768.3	  484.3	 8446.0	...
5475985	  768.3	  484.3	 8448.0	...
5475986	  768.2	  484.3	 8448.0	...
5475987	  768.0	  483.9	 8448.0	...
5475988	  767.8	  483.7	 8446.0	...
5475989	  767.7	  483.4	 8445.0	...
5475990	  767.9	  484.1	 8444.0	...
5475991	  768.2	  484.6	 8444.0	...
5475992	  768.2	  485.0	 8444.0	...
5475993	  768.0	  485.0	 8446.0	...
5475994	  767.7	  484.9	 8446.0	...
5475995	  767.9	  484.8	 8447.0	...
5475996	  768.1	  484.7	 8446.0	...
5475997	  768.2	  484.7	 8446.0	...
5475998	  768.1	  484.9	 8446.0	...
5475999	  768.2	  485.1	 8448.0	...
5476000	  768.4	  485.5	 8451.0	...
5476001	  768.2	  485.7	 8451.0	...
5476002	  767.9	  485.7	 8448.0	...
5476003	  767.6	  485.6	 8444.0	...
5476004	  767.5	  485.5	 8444.0	...
5476005	  767.5	  486.0	 8444.0	...
5476006	  767.5	  486.5	 8443.0	...
5476007	  767.6	  486.9	 8443.0	...
5476008	  767.5	  486.7	 8443.0	...
5476009	  767.4	  486.5	 8444.0	...
5476010	  767.2	  486.7	 8444.0	...
5476011	  767.1	  487.1	 8444.0	...
5476012	  767.2	  487.2	 8443.0	...
5476013	  767.7	  487.0	 8443.0	...
5476014	  768.1	  486.8	 8443.0	...
5476015	  768.0	  486.9	 8445.0	...
5476016	  767.6	  486.9	 8448.0	...
5476017	  767.1	  486.9	 8449.0	...
5476018	  767.0	  486.4	 8446.0	...
5476019	  766.8	  485.9	 8444.0	...
5476020	  766.7	  485.4	 8443.0	...
5476021	  766.5	  485.3	 8443.0	...
5476022	  766.4	  485.2	 8443.0	...
5476023	  766.5	  485.4	 8443.0	...
5476024	  766.2	  485.7	 8443.0	...
5476025	  765.8	  485.9	 8443.0	...
5476026	  765.6	  485.9	 8442.0	...
5476027	  765.7	  485.9	 8440.0	...
5476028	  765.7	  485.7	 8437.0	...
5476029	  765.7	  485.5	 8437.0	...
5476030	  765.8	  485.2	 8439.0	...
5476031	  766.0	  485.2	 8441.0	...
5476032	  766.1	  485.1	 8441.0	...
5476033	  766.3	  485.4	 8442.0	...
5476034	  766.4	  485.7	 8442.0	...
5476035	  766.6	  486.1	 8441.0	...
5476036	  766.6	  486.0	 8440.0	...
5476037	  766.7	  485.9	 8439.0	...
5476038	  766.2	  485.8	 8439.0	...
5476039	  765.7	  485.9	 8440.0	...
5476040	  765.3	  486.0	 8440.0	...
5476041	  765.4	  486.1	 8440.0	...
5476042	  765.5	  486.1	 8440.0	...
5476043	  765.6	  486.1	 8441.0	...
5476044	  765.7	  486.2	 8441.0	...
5476045	  765.8	  486.5	 8442.0	...
5476046	  766.0	  486.6	 8442.0	...
5476047	  766.1	  486.7	 8442.0	...
5476048	  766.2	  486.6	 8442.0	...
5476049	  765.9	  486.8	 8442.0	...
5476050	  765.5	  487.0	 8442.0	...
5476051	  765.0	  487.0	 8441.0	...
5476052	  765.1	  487.0	 8441.0	...
5476053	  765.3	  487.2	 8441.0	...
5476054	  765.4	  487.5	 8442.0	...
5476055	  765.4	  487.4	 8442.0	...
5476056	  765.2	  487.0	 8442.0	...
5476057	  765.1	  486.5	 8442.0	...
5476058	  765.0	  486.6	 8442.0	...
5476059	  764.8	  486.7	 8443.0	...
5476060	  764.6	  486.9	 8443.0	...
5476061	  764.4	  487.1	 8443.0	...
5476062	  764.5	  487.4	 8443.0	...
5476063	  764.8	  487.7	 8443.0	...
5476064	  765.1	  488.0	 8444.0	...
5476065	  765.2	  487.8	 8447.0	...
5476066	  765.2	  487.4	 8451.0	...
5476067	  765.2	  487.1	 8453.0	...
5476068	  765.1	  486.4	 8452.0	...
5476069	  765.0	  485.9	 8451.0	...
5476070	  765.0	  485.7	 8451.0	...
5476071	  765.1	  486.0	 8452.0	...
5476072	  765.2	  486.5	 8452.0	...
5476073	  765.2	  486.5	 8451.0	...
5476074	  764.7	  486.6	 8450.0	...
5476075	  764.2	  486.8	 8449.0	...
5476076	  764.2	  487.0	 8449.0	...
5476077	  764.6	  487.2	 8451.0	...
5476078	  765.0	  487.2	 8452.0	...
5476079	  764.9	  487.2	 8453.0	...
5476080	  765.0	  487.4	 8454.0	...
5476081	  764.7	  487.6	 8456.0	...
5476082	  764.4	  487.6	 8458.0	...
5476083	  763.8	  487.4	 8460.0	...
5476084	  763.6	  487.0	 8460.0	...
5476085	  763.9	  486.9	 8460.0	...
5476086	  764.4	  486.8	 8458.0	...
5476087	  764.6	  486.8	 8457.0	...
5476088	  764.3	  486.8	 8456.0	...
5476089	  764.0	  486.2	 8456.0	...
5476090	  764.0	  485.6	 8456.0	...
5476091	  764.0	  485.4	 8456.0	...
5476092	  763.8	  486.0	 8456.0	...
5476093	  763.7	  486.4	 8456.0	...
5476094	  763.5	  486.2	 8456.0	...
5476095	  763.4	  486.0	 8455.0	...
5476096	  763.2	  486.1	 8454.0	...
5476097	  763.0	  486.5	 8452.0	...
5476098	  763.2	  486.7	 8452.0	...
5476099	  763.5	  486.6	 8453.0	...
5476100	  763.9	  486.3	 8456.0	...
5476101	  764.0	  486.3	 8459.0	...
5476102	  764.1	  486.5	 8460.0	...
5476103	  764.0	  486.8	 8461.0	...
5476104	  763.8	  486.4	 8461.0	...
5476105	  763.6	  485.9	 8460.0	...
5476106	  763.6	  485.5	 8459.0	...
5476107	  763.6	  485.7	 8457.0	...
5476108	  763.7	  485.9	 8456.0	...
5476109	  763.8	  485.8	 8455.0	...
5476110	  763.7	  485.8	 8455.0	...
5476111	  763.7	  486.1	 8456.0	...
5476112	  763.7	  486.6	 8456.0	...
5476113	  763.7	  487.1	 8456.0	...
5476114	  763.5	  487.2	 8456.0	...
5476115	  763.5	  487.2	 8456.0	...
5476116	  763.5	  487.3	 8458.0	...
5476117	  763.3	  487.4	 8460.0	...
5476118	  763.0	  487.4	 8461.0	...
5476119	  762.4	  487.3	 8460.0	...
5476120	  762.1	  487.1	 8459.0	...
5476121	  762.5	  486.7	 8463.0	...
5476122	  763.3	  486.7	 8467.0	...
5476123	  763.9	  486.7	 8471.0	...
5476124	  763.8	  486.9	 8470.0	...
5476125	  763.6	  486.9	 8468.0	...
5476126	  763.6	  486.9	 8465.0	...
5476127	  763.5	  487.0	 8462.0	...
5476128	  763.3	  487.5	 8459.0	...
5476129	  763.1	  487.9	 8462.0	...
5476130	  763.0	  488.1	 8464.0	...
5476131	  763.0	  487.8	 8465.0	...
5476132	  762.9	  487.6	 8464.0	...
5476133	  762.9	  487.8	 8463.0	...
5476134	  763.0	  488.2	 8462.0	...
5476135	  763.2	  488.6	 8463.0	...
5476136	  763.2	  488.3	 8465.0	...
5476137	  763.0	  487.4	 8467.0	...
5476138	  762.8	  486.5	 8467.0	...
5476139	  762.7	  486.1	 8467.0	...
5476140	  762.7	  486.4	 8467.0	...
5476141	  762.6	  486.7	 8466.0	...
5476142	  762.6	  487.0	 8465.0	...
5476143	  762.6	  486.9	 8464.0	...
5476144	  762.9	  486.8	 8465.0	...
5476145	  763.2	  486.8	 8467.0	...
5476146	  763.3	  486.8	 8468.0	...
5476147	  763.4	  486.6	 8468.0	...
5476148	  763.3	  486.3	 8468.0	...
5476149	  763.3	  486.3	 8469.0	...
5476150	  763.4	  486.7	 8467.0	...
5476151	  763.1	  487.0	 8464.0	...
5476152	  762.7	  486.9	 8462.0	...
5476153	  762.2	  486.7	 8462.0	...
5476154	  762.0	  486.8	 8463.0	...
5476155	  761.7	  486.8	 8464.0	...
5476156	  761.6	  486.9	 8465.0	...
5476157	  761.8	  487.1	 8467.0	...
MSG	5476158 0000 _ Number On
5476158	  762.1	  487.2	 8469.0	...
5476159	  762.2	  486.3	 8471.0	...
5476160	  762.3	  485.4	 8472.0	...
5476161	  762.2	  485.1	 8473.0	...
5476162	  762.0	  485.8	 8473.0	...
5476163	  761.9	  486.4	 8472.0	...
5476164	  761.6	  486.4	 8474.0	...
5476165	  761.6	  486.3	 8476.0	...
5476166	  761.5	  486.1	 8478.0	...
5476167	  761.6	  486.1	 8479.0	...
5476168	  761.7	  485.9	 8481.0	...
5476169	  761.9	  485.7	 8482.0	...
5476170	  761.8	  486.3	 8479.0	...
5476171	  761.7	  487.0	 8476.0	...
5476172	  761.5	  487.5	 8475.0	...
5476173	  761.3	  487.1	 8479.0	...
5476174	  761.4	  486.8	 8480.0	...
5476175	  761.7	  486.8	 8479.0	...
5476176	  762.2	  486.6	 8479.0	...
5476177	  762.4	  486.5	 8478.0	...
5476178	  762.5	  486.2	 8478.0	...
5476179	  762.5	  486.0	 8478.0	...
5476180	  762.4	  485.7	 8478.0	...
5476181	  762.3	  485.4	 8478.0	...
5476182	  762.5	  485.2	 8478.0	...
5476183	  762.7	  485.6	 8478.0	...
5476184	  762.7	  486.1	 8479.0	...
5476185	  762.7	  486.0	 8481.0	...
5476186	  762.5	  485.4	 8483.0	...
5476187	  762.4	  485.1	 8484.0	...
5476188	  762.2	  485.4	 8484.0	...
5476189	  762.0	  486.0	 8480.0	...
5476190	  761.9	  486.3	 8476.0	...
5476191	  762.0	  486.6	 8471.0	...
5476192	  762.4	  486.5	 8470.0	...
5476193	  762.8	  486.4	 8472.0	...
5476194	  763.1	  486.2	 8475.0	...
5476195	  763.1	  485.9	 8480.0	...
5476196	  763.1	  485.5	 8482.0	...
5476197	  763.0	  485.1	 8481.0	...
5476198	  763.0	  485.0	 8478.0	...
5476199	  762.8	  484.8	 8476.0	...
5476200	  762.5	  484.9	 8480.0	...
5476201	  762.2	  485.4	 8484.0	...
5476202	  762.5	  485.8	 8486.0	...
5476203	  763.0	  486.2	 8486.0	...
5476204	  763.4	  486.1	 8486.0	...
5476205	  763.4	  486.2	 8484.0	...
5476206	  763.3	  486.3	 8480.0	...
5476207	  763.2	  486.3	 8476.0	...
5476208	  762.8	  486.4	 8478.0	...
5476209	  762.4	  486.7	 8482.0	...
5476210	  762.5	  487.0	 8487.0	...
5476211	  762.9	  487.2	 8487.0	...
5476212	  763.2	  487.0	 8486.0	...
5476213	  763.2	  486.7	 8486.0	...
5476214	  763.4	  486.6	 8487.0	...
5476215	  763.7	  486.6	 8487.0	...
5476216	  763.9	  486.2	 8488.0	...
5476217	  763.8	  485.7	 8488.0	...
5476218	  763.3	  485.2	 8489.0	...
5476219	  762.9	  485.3	 8489.0	...
5476220	  762.4	  485.4	 8489.0	...
5476221	  762.5	  485.4	 8490.0	...
5476222	  762.4	  485.2	 8491.0	...
5476223	  762.4	  485.0	 8487.0	...
5476224	  762.3	  484.7	 8481.0	...
5476225	  762.2	  484.6	 8480.0	...
5476226	  762.4	  484.8	 8484.0	...
5476227	  762.6	  485.2	 8489.0	...
5476228	  762.9	  485.6	 8489.0	...
5476229	  763.0	  485.5	 8489.0	...
5476230	  763.1	  485.3	 8489.0	...
5476231	  762.9	  485.3	 8492.0	...
5476232	  762.7	  485.4	 8495.0	...
5476233	  762.7	  485.5	 8498.0	...
5476234	  762.9	  485.5	 8498.0	...
5476235	  763.1	  485.4	 8497.0	...
5476236	  763.0	  485.3	 8496.0	...
5476237	  763.1	  485.8	 8495.0	...
5476238	  763.1	  486.4	 8495.0	...
5476239	  762.9	  486.8	 8495.0	...
5476240	  762.7	  486.7	 8494.0	...
5476241	  762.4	  486.6	 8494.0	...
5476242	  762.2	  486.6	 8494.0	...
5476243	  762.0	  486.4	 8495.0	...
5476244	  762.0	  486.2	 8496.0	...
5476245	  762.2	  486.2	 8496.0	...
5476246	  762.4	  486.4	 8496.0	...
5476247	  762.6	  486.5	 8496.0	...
5476248	  762.8	  486.5	 8494.0	...
5476249	  762.9	  486.3	 8493.0	...
5476250	  762.9	  486.2	 8493.0	...
5476251	  763.0	  486.2	 8494.0	...
5476252	  763.1	  486.2	 8496.0	...
5476253	  763.0	  486.1	 8496.0	...
5476254	  762.9	  485.6	 8497.0	...
5476255	  762.7	  485.2	 8497.0	...
5476256	  762.8	  484.9	 8496.0	...
5476257	  762.9	  485.1	 8495.0	...
5476258	  762.7	  485.3	 8494.0	...
5476259	  762.4	  485.3	 8495.0	...
5476260	  762.5	  485.2	 8496.0	...
5476261	  763.0	  485.1	 8497.0	...
5476262	  763.0	  485.1	 8496.0	...
5476263	  762.6	  485.1	 8496.0	...
5476264	  762.3	  485.3	 8496.0	...
5476265	  762.4	  485.4	 8497.0	...
5476266	  762.8	  485.4	 8497.0	...
5476267	  763.2	  485.2	 8497.0	...
5476268	  763.5	  485.2	 8498.0	...
5476269	  763.5	  485.4	 8499.0	...
5476270	  763.5	  485.5	 8498.0	...
5476271	  763.4	  485.5	 8495.0	...
5476272	  763.3	  485.6	 8492.0	...
5476273	  762.8	  485.7	 8492.0	...
5476274	  762.4	  485.8	 8494.0	...
5476275	  762.0	  485.9	 8495.0	...
5476276	  762.0	  486.0	 8497.0	...
5476277	  762.1	  486.0	 8498.0	...
5476278	  762.3	  486.0	 8498.0	...
5476279	  762.4	  485.9	 8499.0	...
5476280	  762.4	  485.6	 8499.0	...
5476281	  762.5	  485.3	 8503.0	...
5476282	  762.6	  485.2	 8507.0	...
5476283	  762.6	  485.4	 8506.0	...
5476284	  762.2	  485.3	 8501.0	...
5476285	  761.7	  485.2	 8501.0	...
5476286	  761.7	  484.4	 8505.0	...
5476287	  762.6	  483.8	 8508.0	...
5476288	  763.5	  483.6	 8507.0	...
5476289	  764.0	  484.0	 8505.0	...
5476290	  764.0	  484.1	 8505.0	...
5476291	  763.9	  483.8	 8505.0	...
5476292	  763.7	  483.5	 8506.0	...
5476293	  763.2	  483.4	 8507.0	...
5476294	  763.1	  483.4	 8505.0	...
5476295	  763.1	  483.5	 8501.0	...
5476296	  763.0	  484.3	 8497.0	...
5476297	  762.8	  485.0	 8498.0	...
5476298	  762.6	  485.7	 8498.0	...
5476299	  762.6	  485.7	 8498.0	...
5476300	  762.6	  485.8	 8497.0	...
5476301	  762.6	  485.9	 8495.0	...
5476302	  762.5	  485.9	 8494.0	...
5476303	  762.5	  485.9	 8495.0	...
5476304	  762.5	  485.8	 8498.0	...
5476305	  762.5	  485.8	 8502.0	...
5476306	  762.4	  485.7	 8506.0	...
5476307	  762.4	  485.4	 8507.0	...
5476308	  762.7	  485.1	 8508.0	...
5476309	  763.0	  484.8	 8510.0	...
5476310	  763.4	  485.0	 8512.0	...
5476311	  763.2	  485.2	 8516.0	...
5476312	  763.0	  485.3	 8517.0	...
5476313	  763.0	  485.2	 8517.0	...
5476314	  763.3	  485.1	 8515.0	...
5476315	  763.6	  484.9	 8512.0	...
5476316	  763.6	  484.7	 8510.0	...
5476317	  763.5	  484.1	 8510.0	...
5476318	  763.2	  483.7	 8509.0	...
5476319	  762.9	  483.7	 8507.0	...
5476320	  762.5	  484.1	 8505.0	...
5476321	  762.4	  484.2	 8505.0	...
5476322	  762.5	  484.2	 8506.0	...
5476323	  762.5	  484.1	 8508.0	...
5476324	  762.4	  484.0	 8510.0	...
5476325	  762.5	  483.7	 8513.0	...
5476326	  762.8	  483.3	 8516.0	...
5476327	  763.1	  483.1	 8514.0	...
5476328	  763.0	  483.1	 8511.0	...
5476329	  763.0	  483.3	 8507.0	...
5476330	  762.8	  483.5	 8506.0	...
5476331	  762.6	  483.6	 8506.0	...
5476332	  762.5	  483.5	 8508.0	...
5476333	  762.5	  483.6	 8509.0	...
5476334	  762.5	  483.7	 8510.0	...
5476335	  762.5	  483.8	 8511.0	...
5476336	  762.0	  483.7	 8510.0	...
5476337	  761.6	  483.5	 8508.0	...
5476338	  761.2	  483.4	 8506.0	...
5476339	  761.6	  483.3	 8512.0	...
5476340	  762.1	  483.6	 8519.0	...
5476341	  762.2	  483.9	 8526.0	...
5476342	  761.9	  484.4	 8524.0	...
5476343	  761.4	  484.7	 8522.0	...
5476344	  761.3	  484.9	 8520.0	...
5476345	  761.4	  485.0	 8517.0	...
5476346	  761.6	  485.1	 8513.0	...
5476347	  761.7	  485.1	 8506.0	...
5476348	  761.6	  485.2	 8501.0	...
5476349	  761.6	  485.2	 8502.0	...
5476350	  761.6	  485.4	 8507.0	...
5476351	  761.8	  485.6	 8510.0	...
5476352	  761.9	  485.8	 8508.0	...
5476353	  761.9	  485.8	 8506.0	...
5476354	  761.7	  485.8	 8505.0	...
5476355	  761.5	  485.7	 8505.0	...
5476356	  761.3	  485.7	 8505.0	...
5476357	  761.2	  485.7	 8507.0	...
5476358	  761.3	  485.7	 8510.0	...
5476359	  761.3	  485.7	 8513.0	...
5476360	  761.3	  485.8	 8513.0	...
5476361	  761.5	  486.8	 8510.0	...
5476362	  761.7	  487.9	 8507.0	...
5476363	  761.7	  487.9	 8503.0	...
5476364	  761.4	  486.9	 8505.0	...
5476365	  761.0	  485.8	 8508.0	...
5476366	  760.5	  485.7	 8509.0	...
5476367	  760.5	  486.0	 8507.0	...
5476368	  760.5	  486.5	 8507.0	...
5476369	  760.5	  486.3	 8510.0	...
5476370	  760.5	  485.7	 8513.0	...
5476371	  760.8	  485.2	 8515.0	...
5476372	  761.4	  485.4	 8515.0	...
5476373	  761.9	  485.3	 8516.0	...
5476374	  761.8	  485.2	 8518.0	...
5476375	  761.5	  485.6	 8519.0	...
5476376	  761.3	  486.4	 8517.0	...
5476377	  761.4	  487.1	 8515.0	...
5476378	  761.3	  486.8	 8513.0	...
5476379	  761.0	  486.1	 8511.0	...
5476380	  760.7	  485.5	 8512.0	...
5476381	  760.8	  485.6	 8514.0	...
5476382	  761.1	  484.8	 8519.0	...
5476383	  761.2	  484.0	 8524.0	...
5476384	  760.9	  483.4	 8527.0	...
5476385	  760.8	  483.5	 8525.0	...
5476386	  760.8	  483.7	 8522.0	...
5476387	  760.9	  483.6	 8521.0	...
5476388	  761.0	  483.3	 8522.0	...
5476389	  760.8	  483.1	 8522.0	...
5476390	  760.6	  482.9	 8521.0	...
5476391	  760.3	  483.0	 8520.0	...
5476392	  760.0	  483.1	 8520.0	...
5476393	  759.6	  483.2	 8522.0	...
5476394	  759.5	  483.2	 8524.0	...
5476395	  759.6	  483.4	 8527.0	...
5476396	  759.7	  483.9	 8527.0	...
5476397	  759.9	  484.3	 8524.0	...
5476398	  759.9	  484.4	 8521.0	...
5476399	  760.1	  484.3	 8518.0	...
5476400	  760.2	  484.2	 8517.0	...
5476401	  760.4	  484.5	 8516.0	...
5476402	  760.4	  484.7	 8514.0	...
5476403	  760.5	  484.9	 8513.0	...
5476404	  760.6	  485.0	 8511.0	...
5476405	  760.6	  485.1	 8511.0	...
5476406	  760.7	  485.4	 8513.0	...
5476407	  760.2	  485.7	 8516.0	...
5476408	  759.6	  485.5	 8518.0	...
5476409	  759.5	  485.0	 8518.0	...
5476410	  760.1	  484.4	 8517.0	...
5476411	  760.6	  484.3	 8517.0	...
5476412	  760.6	  484.2	 8520.0	...
5476413	  760.5	  484.2	 8524.0	...
5476414	  760.4	  484.2	 8528.0	...
5476415	  760.5	  484.2	 8527.0	...
5476416	  760.5	  484.4	 8526.0	...
5476417	  760.5	  484.6	 8526.0	...
5476418	  760.4	  484.6	 8528.0	...
5476419	  760.3	  484.5	 8530.0	...
5476420	  760.3	  484.6	 8532.0	...
5476421	  760.3	  484.8	 8533.0	...
5476422	  760.1	  484.6	 8531.0	...
5476423	  760.1	  484.2	 8530.0	...
5476424	  760.2	  483.8	 8530.0	...
5476425	  760.3	  483.9	 8532.0	...
5476426	  760.5	  484.3	 8534.0	...
5476427	  760.6	  484.7	 8534.0	...
5476428	  760.7	  485.0	 8533.0	...
5476429	  760.7	  485.0	 8533.0	...
5476430	  760.7	  485.2	 8533.0	...
5476431	  760.7	  485.3	 8532.0	...
5476432	  760.8	  485.4	 8535.0	...
5476433	  761.0	  485.3	 8538.0	...
5476434	  761.2	  485.2	 8541.0	...
5476435	  761.4	  485.7	 8538.0	...
5476436	  761.4	  486.2	 8536.0	...
5476437	  761.5	  486.0	 8536.0	...
5476438	  761.5	  485.5	 8539.0	...
5476439	  761.2	  485.0	 8541.0	...
5476440	  761.0	  485.1	 8541.0	...
5476441	  760.8	  485.1	 8541.0	...
5476442	  760.6	  485.0	 8541.0	...
5476443	  760.3	  485.0	 8542.0	...
5476444	  760.2	  485.0	 8542.0	...
5476445	  760.2	  485.0	 8541.0	...
5476446	  760.2	  484.9	 8540.0	...
5476447	  760.0	  484.8	 8541.0	...
5476448	  759.9	  484.7	 8542.0	...
5476449	  759.8	  484.5	 8543.0	...
5476450	  759.7	  484.4	 8542.0	...
5476451	  759.5	  484.2	 8542.0	...
5476452	  759.6	  484.1	 8542.0	...
5476453	  759.8	  484.0	 8541.0	...
5476454	  759.9	  484.0	 8539.0	...
5476455	  759.9	  484.1	 8537.0	...
5476456	  759.8	  484.2	 8535.0	...
5476457	  760.0	  484.9	 8535.0	...
5476458	  760.1	  485.7	 8535.0	...
5476459	  760.2	  486.2	 8537.0	...
5476460	  760.1	  486.2	 8539.0	...
MSG	5476461 0000 _ Number Off
5476461	  760.0	  486.1	 8542.0	...
5476462	  760.0	  486.3	 8544.0	...
5476463	  760.4	  486.2	 8545.0	...
5476464	  760.7	  486.0	 8545.0	...
5476465	  761.2	  485.9	 8543.0	...
5476466	  761.4	  486.1	 8541.0	...
5476467	  761.0	  486.3	 8538.0	...
5476468	  760.4	  485.8	 8535.0	...
5476469	  759.9	  485.2	 8534.0	...
5476470	  759.9	  485.2	 8534.0	...
5476471	  760.1	  485.8	 8534.0	...
5476472	  760.2	  486.3	 8534.0	...
5476473	  760.3	  486.2	 8534.0	...
5476474	  760.5	  486.7	 8534.0	...
5476475	  760.8	  487.3	 8534.0	...
5476476	  760.9	  487.9	 8533.0	...
5476477	  761.0	  487.9	 8533.0	...
5476478	  761.0	  487.3	 8532.0	...
5476479	  760.8	  486.8	 8533.0	...
5476480	  760.7	  486.3	 8533.0	...
5476481	  760.6	  486.3	 8534.0	...
5476482	  760.3	  486.3	 8534.0	...
5476483	  759.9	  486.5	 8533.0	...
5476484	  760.1	  486.6	 8531.0	...
5476485	  760.5	  486.7	 8529.0	...
5476486	  761.0	  486.7	 8528.0	...
5476487	  761.0	  486.7	 8529.0	...
5476488	  761.1	  486.6	 8530.0	...
5476489	  761.0	  486.6	 8530.0	...
5476490	  760.7	  486.5	 8530.0	...
5476491	  760.5	  486.6	 8530.0	...
5476492	  760.5	  486.1	 8533.0	...
5476493	  760.8	  485.5	 8535.0	...
5476494	  761.1	  485.0	 8537.0	...
5476495	  761.3	  485.5	 8532.0	...
5476496	  761.4	  486.0	 8527.0	...
5476497	  761.4	  486.3	 8524.0	...
5476498	  761.1	  486.3	 8526.0	...
5476499	  760.7	  486.3	 8528.0	...
5476500	  760.3	  486.0	 8529.0	...
5476501	  760.2	  485.6	 8529.0	...
5476502	  760.1	  485.3	 8530.0	...
5476503	  760.1	  485.4	 8531.0	...
5476504	  760.1	  485.5	 8532.0	...
5476505	  760.0	  485.1	 8533.0	...
5476506	  760.0	  484.8	 8532.0	...
5476507	  760.0	  484.8	 8531.0	...
5476508	  760.3	  485.4	 8530.0	...
5476509	  760.7	  486.0	 8530.0	...
5476510	  761.0	  486.2	 8529.0	...
5476511	  761.1	  486.1	 8528.0	...
5476512	  760.9	  485.8	 8528.0	...
5476513	  760.6	  485.6	 8530.0	...
5476514	  760.3	  485.8	 8533.0	...
5476515	  760.4	  486.6	 8536.0	...
5476516	  760.5	  487.4	 8537.0	...
5476517	  760.5	  487.4	 8538.0	...
5476518	  760.4	  486.9	 8538.0	...
5476519	  760.4	  486.4	 8541.0	...
5476520	  760.6	  486.6	 8542.0	...
5476521	  760.7	  486.9	 8543.0	...
5476522	  760.7	  487.1	 8542.0	...
5476523	  760.6	  487.3	 8541.0	...
5476524	  760.5	  487.4	 8539.0	...
5476525	  760.6	  487.7	 8534.0	...
5476526	  761.0	  487.9	 8529.0	...
5476527	  761.4	  488.1	 8525.0	...
5476528	  761.6	  488.1	 8525.0	...
5476529	  761.6	  488.0	 8525.0	...
5476530	  761.6	  487.9	 8526.0	...
5476531	  761.7	  487.8	 8526.0	...
5476532	  761.5	  487.9	 8526.0	...
5476533	  761.2	  487.9	 8529.0	...
5476534	  760.8	  487.7	 8532.0	...
5476535	  760.8	  487.3	 8536.0	...
5476536	  760.9	  486.8	 8536.0	...
5476537	  761.1	  487.0	 8535.0	...
5476538	  761.2	  487.2	 8535.0	...
5476539	  761.2	  487.1	 8535.0	...
5476540	  761.1	  486.7	 8536.0	...
5476541	  760.9	  486.3	 8537.0	...
5476542	  761.0	  486.2	 8539.0	...
5476543	  761.0	  486.2	 8540.0	...
5476544	  760.9	  486.1	 8542.0	...
5476545	  760.8	  486.1	 8542.0	...
5476546	  760.8	  486.1	 8543.0	...
5476547	  760.7	  486.0	 8545.0	...
5476548	  760.7	  486.0	 8547.0	...
5476549	  760.7	  486.2	 8546.0	...
5476550	  760.8	  486.5	 8546.0	...
5476551	  760.9	  486.7	 8545.0	...
5476552	  761.1	  486.6	 8544.0	...
5476553	  761.3	  486.5	 8542.0	...
5476554	  761.5	  486.6	 8541.0	...
5476555	  761.7	  487.0	 8541.0	...
5476556	  761.8	  487.3	 8543.0	...
5476557	  761.8	  487.3	 8544.0	...
5476558	  761.7	  487.1	 8542.0	...
5476559	  761.5	  486.8	 8542.0	...
5476560	  761.3	  486.5	 8542.0	...
5476561	  761.2	  486.3	 8542.0	...
5476562	  761.6	  486.0	 8541.0	...
5476563	  761.9	  486.1	 8542.0	...
5476564	  762.2	  486.0	 8543.0	...
5476565	  762.0	  485.9	 8545.0	...
5476566	  761.9	  485.7	 8547.0	...
5476567	  761.7	  485.6	 8550.0	...
5476568	  761.6	  485.1	 8552.0	...
5476569	  761.4	  484.7	 8554.0	...
5476570	  761.4	  484.8	 8554.0	...
5476571	  761.5	  485.4	 8552.0	...
5476572	  761.7	  486.0	 8549.0	...
5476573	  761.8	  486.1	 8547.0	...
5476574	  761.9	  486.3	 8546.0	...
5476575	  761.9	  486.4	 8545.0	...
5476576	  761.9	  486.6	 8545.0	...
5476577	  761.9	  487.0	 8547.0	...
5476578	  761.8	  487.3	 8544.0	...
5476579	  761.7	  487.3	 8540.0	...
5476580	  761.4	  487.1	 8539.0	...
5476581	  761.2	  487.0	 8544.0	...
5476582	  761.0	  486.7	 8550.0	...
5476583	  760.9	  486.3	 8551.0	...
5476584	  760.8	  485.9	 8551.0	...
5476585	  760.9	  486.0	 8548.0	...
5476586	  761.1	  486.0	 8546.0	...
5476587	  761.3	  486.1	 8544.0	...
5476588	  761.5	  486.1	 8544.0	...
5476589	  761.6	  486.1	 8544.0	...
5476590	  761.6	  486.0	 8544.0	...
5476591	  761.6	  485.9	 8544.0	...
5476592	  761.8	  485.8	 8544.0	...
5476593	  762.1	  485.9	 8545.0	...
5476594	  763.0	  486.4	 8546.0	...
5476595	  763.7	  486.8	 8547.0	...
5476596	  763.9	  487.3	 8551.0	...
5476597	  763.4	  487.4	 8555.0	...
5476598	  762.5	  487.0	 8559.0	...
5476599	  762.2	  486.6	 8558.0	...
5476600	  761.9	  486.2	 8557.0	...
5476601	  761.8	  485.9	 8556.0	...
5476602	  761.8	  485.7	 8556.0	...
5476603	  761.7	  485.5	 8554.0	...
5476604	  761.9	  485.5	 8553.0	...
5476605	  762.1	  485.7	 8553.0	...
5476606	  762.3	  485.9	 8555.0	...
5476607	  762.2	  486.3	 8556.0	...
5476608	  762.2	  486.6	 8555.0	...
5476609	  762.2	  486.8	 8553.0	...
5476610	  762.3	  486.5	 8551.0	...
5476611	  762.5	  486.1	 8550.0	...
5476612	  762.8	  485.8	 8551.0	...
5476613	  762.9	  485.8	 8552.0	...
5476614	  763.0	  485.9	 8552.0	...
5476615	  763.1	  485.9	 8553.0	...
5476616	  763.3	  485.9	 8553.0	...
5476617	  763.6	  485.9	 8552.0	...
5476618	  763.3	  486.6	 8550.0	...
5476619	  763.0	  487.4	 8549.0	...
5476620	  762.5	  487.3	 8553.0	...
5476621	  762.7	  486.4	 8557.0	...
5476622	  762.8	  485.5	 8561.0	...
5476623	  762.9	  485.3	 8561.0	...
5476624	  762.7	  485.1	 8559.0	...
5476625	  762.3	  485.1	 8557.0	...
5476626	  762.1	  485.0	 8555.0	...
5476627	  762.2	  485.0	 8556.0	...
5476628	  762.5	  485.6	 8557.0	...
5476629	  762.7	  486.2	 8556.0	...
5476630	  763.0	  486.7	 8554.0	...
5476631	  763.1	  486.6	 8552.0	...
5476632	  763.2	  486.9	 8552.0	...
5476633	  763.4	  487.2	 8552.0	...
5476634	  763.4	  487.6	 8553.0	...
5476635	  763.3	  487.7	 8554.0	...
5476636	  763.6	  487.8	 8556.0	...
5476637	  763.9	  487.2	 8557.0	...
5476638	  764.2	  486.6	 8557.0	...
5476639	  763.7	  486.0	 8552.0	...
5476640	  763.2	  485.9	 8548.0	...
5476641	  763.2	  486.0	 8544.0	...
5476642	  763.7	  486.3	 8545.0	...
5476643	  763.9	  486.6	 8544.0	...
5476644	  763.6	  486.8	 8542.0	...
5476645	  762.9	  487.1	 8540.0	...
5476646	  762.5	  487.3	 8540.0	...
5476647	  762.3	  487.2	 8541.0	...
5476648	  762.5	  487.0	 8545.0	...
5476649	  762.6	  486.5	 8549.0	...
5476650	  762.6	  486.1	 8552.0	...
5476651	  762.4	  485.7	 8552.0	...
5476652	  762.3	  485.4	 8552.0	...
5476653	  762.3	  485.1	 8550.0	...
5476654	  762.6	  485.7	 8548.0	...
5476655	  763.1	  486.5	 8547.0	...
5476656	  764.3	  487.3	 8547.0	...
5476657	  765.3	  487.3	 8546.0	...
5476658	  765.5	  487.2	 8545.0	...
5476659	  764.6	  487.1	 8543.0	...
5476660	  763.8	  487.1	 8543.0	...
5476661	  763.8	  487.1	 8543.0	...
5476662	  764.2	  487.0	 8544.0	...
5476663	  764.4	  487.1	 8544.0	...
5476664	  764.2	  487.1	 8542.0	...
5476665	  764.1	  487.2	 8540.0	...
5476666	  764.2	  487.3	 8542.0	...
5476667	  764.5	  487.2	 8545.0	...
5476668	  764.7	  487.0	 8548.0	...
5476669	  765.0	  486.7	 8548.0	...
5476670	  765.2	  486.6	 8547.0	...
5476671	  765.4	  486.6	 8547.0	...
5476672	  765.3	  486.6	 8546.0	...
MSG	5476673 0000 _ Number On
5476673	  765.2	  486.6	 8546.0	...
5476674	  765.1	  486.5	 8550.0	...
5476675	  765.0	  486.4	 8553.0	...
5476676	  764.7	  486.3	 8557.0	...
5476677	  764.2	  486.2	 8556.0	...
5476678	  763.8	  485.9	 8553.0	...
5476679	  763.7	  485.7	 8550.0	...
5476680	  763.8	  485.4	 8547.0	...
5476681	  763.9	  485.2	 8546.0	...
5476682	  763.9	  485.3	 8546.0	...
5476683	  763.7	  485.6	 8548.0	...
5476684	  764.0	  485.8	 8551.0	...
5476685	  764.3	  485.7	 8553.0	...
5476686	  764.6	  485.5	 8554.0	...
5476687	  764.7	  485.3	 8559.0	...
5476688	  764.4	  485.4	 8563.0	...
5476689	  764.0	  485.8	 8565.0	...
5476690	  763.9	  486.4	 8563.0	...
5476691	  764.3	  486.7	 8559.0	...
5476692	  764.7	  486.9	 8556.0	...
5476693	  764.9	  486.9	 8551.0	...
5476694	  764.8	  486.9	 8547.0	...
5476695	  764.7	  486.8	 8544.0	...
5476696	  764.4	  486.7	 8542.0	...
5476697	  764.1	  486.4	 8541.0	...
5476698	  763.9	  486.4	 8540.0	...
5476699	  763.7	  486.3	 8539.0	...
5476700	  763.8	  486.4	 8538.0	...
5476701	  764.1	  486.5	 8538.0	...
5476702	  764.6	  486.7	 8539.0	...
5476703	  765.0	  486.9	 8541.0	...
5476704	  765.3	  487.1	 8541.0	...
5476705	  764.9	  487.3	 8540.0	...
5476706	  764.4	  487.5	 8539.0	...
5476707	  763.9	  487.5	 8538.0	...
5476708	  764.0	  487.8	 8538.0	...
5476709	  764.2	  488.1	 8537.0	...
5476710	  764.3	  488.4	 8535.0	...
5476711	  764.3	  488.4	 8532.0	...
5476712	  764.3	  488.4	 8531.0	...
5476713	  764.2	  488.0	 8531.0	...
5476714	  764.2	  487.6	 8532.0	...
5476715	  764.3	  487.6	 8533.0	...
5476716	  764.0	  488.0	 8533.0	...
5476717	  763.7	  488.4	 8530.0	...
5476718	  763.2	  488.5	 8526.0	...
5476719	  762.9	  488.3	 8522.0	...
5476720	  762.5	  488.0	 8523.0	...
5476721	  762.4	  487.8	 8522.0	...
5476722	  762.9	  487.7	 8524.0	...
5476723	  763.4	  487.8	 8525.0	...
5476724	  763.9	  488.0	 8526.0	...
5476725	  764.0	  488.7	 8527.0	...
5476726	  764.1	  489.2	 8528.0	...
5476727	  764.0	  488.9	 8530.0	...
5476728	  763.9	  488.0	 8531.0	...
5476729	  763.6	  487.2	 8532.0	...
5476730	  763.4	  487.3	 8531.0	...
5476731	  763.2	  487.5	 8531.0	...
5476732	  763.4	  487.6	 8534.0	...
5476733	  763.7	  487.7	 8537.0	...
5476734	  764.1	  487.8	 8540.0	...
5476735	  764.2	  487.9	 8540.0	...
5476736	  764.1	  488.1	 8540.0	...
5476737	  764.1	  488.3	 8540.0	...
5476738	  764.0	  488.0	 8541.0	...
5476739	  763.8	  487.6	 8542.0	...
5476740	  763.5	  488.0	 8542.0	...
5476741	  763.2	  488.9	 8542.0	...
5476742	  763.3	  489.6	 8542.0	...
5476743	  763.4	  489.5	 8540.0	...
5476744	  763.6	  490.0	 8538.0	...
5476745	  763.7	  490.5	 8537.0	...
5476746	  763.4	  490.7	 8538.0	...
5476747	  763.0	  490.3	 8538.0	...
5476748	  763.2	  489.8	 8538.0	...
5476749	  763.8	  489.6	 8539.0	...
5476750	  764.3	  489.1	 8540.0	...
5476751	  764.6	  488.6	 8540.0	...
5476752	  764.9	  488.8	 8540.0	...
5476753	  765.2	  489.5	 8538.0	...
5476754	  765.1	  490.5	 8537.0	...
5476755	  764.7	  491.0	 8537.0	...
5476756	  764.1	  491.2	 8537.0	...
5476757	  763.5	  491.0	 8536.0	...
5476758	  763.6	  490.8	 8534.0	...
5476759	  764.2	  490.2	 8539.0	...
5476760	  764.9	  489.7	 8544.0	...
5476761	  764.7	  489.3	 8550.0	...
5476762	  764.5	  489.1	 8549.0	...
5476763	  764.4	  488.9	 8546.0	...
5476764	  764.5	  488.6	 8543.0	...
5476765	  764.4	  488.6	 8540.0	...
5476766	  764.4	  488.5	 8540.0	...
5476767	  764.3	  488.4	 8541.0	...
5476768	  764.4	  489.0	 8541.0	...
5476769	  764.5	  489.6	 8542.0	...
5476770	  764.5	  490.3	 8544.0	...
5476771	  764.4	  489.6	 8545.0	...
5476772	  764.4	  488.9	 8547.0	...
5476773	  764.4	  488.2	 8548.0	...
5476774	  764.7	  488.3	 8548.0	...
5476775	  764.9	  488.2	 8549.0	...
5476776	  765.1	  488.1	 8549.0	...
5476777	  765.1	  488.1	 8549.0	...
5476778	  764.9	  488.4	 8549.0	...
5476779	  764.8	  488.7	 8548.0	...
5476780	  764.7	  489.1	 8548.0	...
5476781	  764.9	  489.3	 8549.0	...
5476782	  764.7	  489.4	 8545.0	...
5476783	  764.6	  489.5	 8541.0	...
5476784	  764.4	  489.8	 8537.0	...
5476785	  764.4	  490.0	 8539.0	...
5476786	  764.4	  490.0	 8541.0	...
5476787	  764.2	  489.8	 8543.0	...
5476788	  764.0	  489.6	 8538.0	...
5476789	  764.0	  489.5	 8533.0	...
5476790	  764.1	  489.4	 8531.0	...
5476791	  764.2	  489.4	 8534.0	...
5476792	  764.5	  489.3	 8538.0	...
5476793	  764.7	  489.4	 8538.0	...
5476794	  765.1	  489.9	 8533.0	...
5476795	  765.2	  490.4	 8528.0	...
5476796	  765.0	  490.9	 8527.0	...
5476797	  764.7	  490.9	 8530.0	...
5476798	  764.3	  490.9	 8530.0	...
5476799	  764.7	  490.8	 8527.0	...
5476800	  765.1	  490.9	 8525.0	...
5476801	  765.0	  491.0	 8526.0	...
5476802	  764.5	  491.2	 8527.0	...
5476803	  764.3	  491.0	 8528.0	...
5476804	  764.7	  490.5	 8531.0	...
5476805	  764.9	  489.4	 8535.0	...
5476806	  764.9	  488.5	 8538.0	...
5476807	  765.0	  487.8	 8539.0	...
5476808	  765.1	  487.7	 8539.0	...
5476809	  765.2	  488.3	 8535.0	...
5476810	  765.2	  488.9	 8531.0	...
5476811	  765.3	  489.4	 8533.0	...
5476812	  765.2	  489.2	 8538.0	...
5476813	  765.2	  489.1	 8538.0	...
5476814	  764.9	  489.1	 8534.0	...
5476815	  764.5	  489.0	 8530.0	...
5476816	  764.5	  488.3	 8532.0	...
5476817	  764.8	  487.6	 8531.0	...
5476818	  765.2	  487.1	 8530.0	...
5476819	  765.3	  487.6	 8528.0	...
5476820	  765.4	  488.0	 8528.0	...
5476821	  765.5	  488.1	 8530.0	...
5476822	  765.7	  488.5	 8533.0	...
5476823	  765.9	  489.0	 8535.0	...
5476824	  766.3	  489.5	 8538.0	...
5476825	  766.5	  489.5	 8541.0	...
5476826	  766.4	  489.4	 8542.0	...
5476827	  766.1	  489.2	 8539.0	...
5476828	  765.8	  489.1	 8537.0	...
5476829	  765.9	  489.0	 8536.0	...
5476830	  765.8	  488.3	 8538.0	...
5476831	  765.7	  487.5	 8540.0	...
5476832	  765.7	  487.1	 8541.0	...
5476833	  765.7	  487.0	 8543.0	...
5476834	  765.9	  486.9	 8543.0	...
5476835	  766.0	  486.5	 8543.0	...
5476836	  766.4	  486.7	 8539.0	...
5476837	  766.7	  487.0	 8535.0	...
5476838	  766.6	  487.0	 8535.0	...
5476839	  766.3	  486.7	 8538.0	...
5476840	  765.9	  486.2	 8541.0	...
5476841	  765.8	  486.0	 8541.0	...
5476842	  765.7	  485.9	 8539.0	...
5476843	  765.6	  485.9	 8537.0	...
5476844	  765.6	  485.9	 8536.0	...
5476845	  765.7	  486.1	 8534.0	...
5476846	  765.8	  486.7	 8531.0	...
5476847	  765.8	  487.1	 8529.0	...
5476848	  765.9	  487.4	 8530.0	...
5476849	  766.0	  487.1	 8533.0	...
5476850	  766.1	  486.8	 8535.0	...
5476851	  766.3	  486.1	 8535.0	...
5476852	  766.5	  485.6	 8534.0	...
5476853	  766.8	  485.1	 8534.0	...
5476854	  766.8	  485.0	 8534.0	...
5476855	  766.8	  484.8	 8534.0	...
5476856	  766.7	  484.8	 8535.0	...
5476857	  766.5	  484.9	 8535.0	...
5476858	  766.4	  485.1	 8535.0	...
5476859	  766.5	  485.4	 8535.0	...
5476860	  766.6	  485.6	 8534.0	...
5476861	  766.6	  485.8	 8533.0	...
5476862	  766.8	  485.9	 8533.0	...
5476863	  766.9	  485.6	 8533.0	...
5476864	  767.0	  485.2	 8534.0	...
5476865	  766.9	  484.9	 8535.0	...
5476866	  767.0	  484.8	 8534.0	...
5476867	  767.0	  484.7	 8533.0	...
5476868	  766.8	  484.6	 8533.0	...
5476869	  766.5	  484.5	 8533.0	...
5476870	  766.3	  484.8	 8532.0	...
5476871	  766.3	  485.1	 8532.0	...
5476872	  766.6	  485.4	 8530.0	...
5476873	  766.9	  485.2	 8533.0	...
5476874	  767.0	  485.0	 8536.0	...
5476875	  767.0	  484.9	 8543.0	...
5476876	  767.0	  484.8	 8547.0	...
5476877	  767.0	  484.9	 8550.0	...
5476878	  767.1	  485.2	 8548.0	...
5476879	  767.2	  485.5	 8548.0	...
5476880	  767.2	  485.1	 8548.0	...
5476881	  767.1	  484.3	 8552.0	...
5476882	  767.1	  483.6	 8556.0	...
5476883	  767.1	  483.5	 8557.0	...
5476884	  767.0	  483.4	 8554.0	...
5476885	  766.9	  483.3	 8549.0	...
5476886	  766.8	  483.3	 8545.0	...
5476887	  766.7	  483.3	 8543.0	...
5476888	  766.8	  483.3	 8542.0	...
5476889	  766.8	  483.3	 8543.0	...
5476890	  766.9	  483.4	 8543.0	...
5476891	  767.0	  483.4	 8543.0	...
5476892	  767.0	  483.2	 8544.0	...
5476893	  766.9	  483.0	 8545.0	...
5476894	  766.8	  482.8	 8546.0	...
5476895	  766.7	  482.7	 8550.0	...
5476896	  766.7	  482.8	 8554.0	...
5476897	  766.7	  482.8	 8557.0	...
5476898	  766.7	  482.8	 8556.0	...
5476899	  766.7	  482.9	 8555.0	...
5476900	  766.8	  482.8	 8555.0	...
5476901	  766.8	  482.7	 8555.0	...
5476902	  766.8	  482.6	 8554.0	...
5476903	  766.9	  482.9	 8553.0	...
5476904	  767.0	  483.2	 8552.0	...
5476905	  767.1	  483.5	 8551.0	...
5476906	  767.2	  483.2	 8552.0	...
5476907	  767.4	  482.9	 8551.0	...
5476908	  767.5	  482.6	 8550.0	...
5476909	  767.4	  482.3	 8550.0	...
5476910	  767.4	  482.0	 8552.0	...
5476911	  767.0	  482.0	 8548.0	...
5476912	  766.6	  482.1	 8544.0	...
5476913	  766.2	  482.1	 8544.0	...
5476914	  766.2	  481.9	 8548.0	...
5476915	  766.3	  481.7	 8552.0	...
5476916	  766.3	  481.4	 8552.0	...
5476917	  766.4	  481.4	 8548.0	...
5476918	  766.5	  481.3	 8544.0	...
5476919	  766.4	  481.2	 8542.0	...
5476920	  766.1	  480.5	 8543.0	...
5476921	  765.9	  479.9	 8544.0	...
5476922	  765.8	  479.7	 8545.0	...
5476923	  765.8	  480.0	 8546.0	...
5476924	  765.8	  480.6	 8548.0	...
5476925	  765.7	  480.6	 8549.0	...
5476926	  766.2	  480.6	 8547.0	...
5476927	  766.8	  480.3	 8545.0	...
5476928	  767.4	  480.2	 8545.0	...
5476929	  767.5	  480.0	 8549.0	...
5476930	  767.5	  479.8	 8553.0	...
5476931	  767.3	  479.4	 8550.0	...
5476932	  767.2	  479.2	 8543.0	...
5476933	  767.1	  478.7	 8539.0	...
5476934	  767.1	  478.4	 8541.0	...
5476935	  767.1	  478.1	 8544.0	...
5476936	  767.2	  478.0	 8546.0	...
5476937	  767.2	  478.1	 8546.0	...
5476938	  767.3	  478.3	 8546.0	...
5476939	  766.9	  478.5	 8548.0	...
5476940	  766.5	  478.6	 8550.0	...
5476941	  766.4	  478.7	 8555.0	...
5476942	  766.7	  478.7	 8557.0	...
5476943	  767.0	  478.4	 8559.0	...
5476944	  767.0	  478.2	 8560.0	...
5476945	  767.1	  478.2	 8561.0	...
5476946	  767.2	  478.3	 8564.0	...
5476947	  767.1	  478.5	 8566.0	...
5476948	  766.9	  478.4	 8567.0	...
5476949	  766.7	  478.3	 8567.0	...
5476950	  766.7	  478.1	 8566.0	...
5476951	  767.0	  478.1	 8567.0	...
5476952	  767.0	  478.1	 8567.0	...
5476953	  767.1	  478.3	 8567.0	...
5476954	  767.2	  478.3	 8567.0	...
5476955	  767.3	  477.9	 8566.0	...
5476956	  767.4	  477.7	 8567.0	...
5476957	  767.4	  477.6	 8569.0	...
5476958	  767.4	  477.8	 8569.0	...
5476959	  767.4	  478.2	 8569.0	...
5476960	  767.4	  478.4	 8569.0	...
5476961	  767.0	  477.8	 8569.0	...
5476962	  766.6	  477.1	 8570.0	...
5476963	  766.3	  477.0	 8570.0	...
5476964	  766.4	  477.6	 8570.0	...
5476965	  766.3	  478.3	 8570.0	...
5476966	  766.1	  478.3	 8568.0	...
5476967	  765.9	  478.0	 8566.0	...
5476968	  765.8	  477.2	 8565.0	...
5476969	  765.7	  476.1	 8567.0	...
5476970	  765.6	  475.8	 8572.0	...
5476971	  765.9	  476.1	 8577.0	...
5476972	  766.5	  476.7	 8579.0	...
5476973	  767.0	  477.0	 8578.0	...
5476974	  767.0	  476.5	 8579.0	...
5476975	  766.8	  476.1	 8581.0	...
MSG	5476976 0000 _ Number Off
5476976	  766.5	  475.7	 8583.0	...
5476977	  766.3	  475.9	 8584.0	...
5476978	  766.3	  475.9	 8585.0	...
5476979	  766.3	  476.0	 8586.0	...
5476980	  766.3	  475.6	 8586.0	...
5476981	  766.2	  475.1	 8586.0	...
5476982	  766.2	  475.1	 8584.0	...
5476983	  766.0	  475.7	 8583.0	...
5476984	  765.9	  476.2	 8583.0	...
5476985	  765.8	  476.0	 8587.0	...
5476986	  766.6	  475.9	 8592.0	...
5476987	  767.3	  475.9	 8593.0	...
5476988	  767.3	  475.8	 8589.0	...
5476989	  767.0	  475.8	 8585.0	...
5476990	  766.8	  475.8	 8585.0	...
5476991	  767.1	  475.9	 8588.0	...
5476992	  767.3	  476.3	 8591.0	...
5476993	  767.2	  476.5	 8592.0	...
5476994	  767.1	  476.7	 8589.0	...
5476995	  766.9	  475.9	 8587.0	...
5476996	  766.8	  475.0	 8589.0	...
5476997	  766.7	  474.2	 8591.0	...
5476998	  767.1	  474.1	 8594.0	...
5476999	  767.4	  474.0	 8597.0	...
5477000	  767.3	  474.3	 8599.0	...
5477001	  766.7	  474.5	 8599.0	...
5477002	  766.6	  474.6	 8598.0	...
5477003	  767.1	  475.1	 8597.0	...
5477004	  767.7	  475.6	 8595.0	...
5477005	  767.8	  475.9	 8593.0	...
5477006	  767.6	  475.7	 8592.0	...
5477007	  767.3	  475.5	 8591.0	...
5477008	  766.5	  474.9	 8592.0	...
EFIX R   5474931	5477008	2078	  764.6	  487.3	   8400
SSACC R  5477009
5477009	  765.7	  474.4	 8594.0	...
5477010	  764.4	  473.9	 8595.0	...
5477011	  762.8	  472.9	 8595.0	...
5477012	  760.4	  471.6	 8597.0	...
5477013	  758.0	  469.7	 8600.0	...
5477014	  755.3	  468.7	 8602.0	...
5477015	  753.3	  467.8	 8601.0	...
5477016	  751.0	  466.5	 8601.0	...
5477017	  748.9	  465.7	 8601.0	...
5477018	  747.1	  463.3	 8600.0	...
5477019	  746.4	  461.2	 8600.0	...
5477020	  746.6	  459.0	 8602.0	...
5477021	  747.8	  458.1	 8604.0	...
5477022	  748.7	  457.7	 8605.0	...
5477023	  750.7	  457.1	 8606.0	...
5477024	  753.5	  456.6	 8606.0	...
5477025	  756.2	  456.0	 8604.0	...
ESACC R  5477009	5477025	17	  765.7	  474.4	  756.2	  456.0	   0.44	     51
SFIX R   5477026
5477026	  758.3	  455.9	 8599.0	...
5477027	  759.2	  456.1	 8593.0	...
5477028	  760.3	  456.4	 8590.0	...
5477029	  760.8	  456.8	 8591.0	...
5477030	  761.2	  457.2	 8592.0	...
5477031	  761.4	  458.1	 8592.0	...
5477032	  761.6	  458.9	 8593.0	...
5477033	  761.8	  460.0	 8595.0	...
5477034	  761.6	  460.9	 8595.0	...
5477035	  761.3	  461.7	 8596.0	...
5477036	  760.9	  462.1	 8595.0	...
5477037	  760.8	  462.0	 8595.0	...
5477038	  760.0	  461.4	 8596.0	...
5477039	  759.2	  460.8	 8598.0	...
5477040	  758.5	  460.2	 8600.0	...
5477041	  758.3	  460.2	 8603.0	...
5477042	  757.8	  460.3	 8605.0	...
5477043	  757.4	  460.4	 8607.0	...
5477044	  757.2	  460.3	 8608.0	...
5477045	  757.3	  459.9	 8609.0	...
5477046	  757.1	  459.6	 8611.0	...
5477047	  757.2	  459.4	 8613.0	...
5477048	  757.3	  460.3	 8614.0	...
5477049	  757.6	  461.2	 8613.0	...
5477050	  757.8	  462.0	 8614.0	...
5477051	  757.9	  461.3	 8616.0	...
5477052	  758.1	  460.5	 8616.0	...
5477053	  758.4	  460.0	 8616.0	...
5477054	  758.3	  460.4	 8616.0	...
5477055	  758.1	  460.9	 8615.0	...
5477056	  757.8	  461.0	 8614.0	...
5477057	  757.8	  461.0	 8614.0	...
5477058	  757.8	  461.0	 8614.0	...
5477059	  757.7	  461.4	 8616.0	...
5477060	  757.5	  461.8	 8618.0	...
5477061	  757.3	  462.0	 8621.0	...
5477062	  757.6	  462.0	 8621.0	...
5477063	  758.1	  461.5	 8622.0	...
5477064	  758.5	  460.9	 8622.0	...
5477065	  758.4	  460.2	 8622.0	...
5477066	  758.4	  460.0	 8622.0	...
5477067	  758.4	  459.8	 8622.0	...
5477068	  758.5	  459.8	 8620.0	...
5477069	  758.6	  459.8	 8619.0	...
5477070	  758.4	  459.9	 8619.0	...
5477071	  758.3	  459.7	 8620.0	...
5477072	  758.2	  459.5	 8621.0	...
5477073	  758.2	  459.9	 8622.0	...
5477074	  758.2	  460.7	 8623.0	...
5477075	  758.2	  461.5	 8625.0	...
5477076	  758.2	  461.3	 8629.0	...
5477077	  758.2	  461.0	 8633.0	...
5477078	  758.1	  460.8	 8637.0	...
5477079	  758.0	  460.8	 8639.0	...
5477080	  758.0	  460.9	 8638.0	...
5477081	  758.0	  460.4	 8637.0	...
5477082	  757.9	  460.0	 8637.0	...
5477083	  757.8	  459.9	 8637.0	...
5477084	  757.7	  460.2	 8640.0	...
5477085	  757.7	  460.5	 8642.0	...
5477086	  757.6	  460.2	 8640.0	...
5477087	  757.6	  459.7	 8636.0	...
5477088	  757.5	  459.1	 8633.0	...
5477089	  757.5	  459.4	 8633.0	...
5477090	  757.5	  460.0	 8633.0	...
5477091	  757.6	  460.8	 8637.0	...
5477092	  758.0	  461.0	 8641.0	...
5477093	  758.4	  461.2	 8645.0	...
5477094	  758.6	  461.1	 8646.0	...
5477095	  758.3	  461.0	 8647.0	...
5477096	  757.9	  460.9	 8647.0	...
5477097	  757.8	  460.8	 8648.0	...
5477098	  757.8	  460.8	 8650.0	...
5477099	  757.9	  460.6	 8652.0	...
5477100	  758.0	  460.5	 8654.0	...
5477101	  758.1	  460.5	 8652.0	...
5477102	  758.1	  460.5	 8651.0	...
5477103	  758.3	  460.4	 8650.0	...
5477104	  758.5	  460.1	 8650.0	...
5477105	  758.7	  460.3	 8650.0	...
5477106	  758.8	  460.4	 8650.0	...
5477107	  759.0	  460.5	 8648.0	...
5477108	  759.2	  460.4	 8645.0	...
5477109	  759.3	  460.3	 8642.0	...
5477110	  759.0	  460.3	 8643.0	...
5477111	  758.8	  460.2	 8644.0	...
5477112	  758.7	  460.2	 8645.0	...
5477113	  758.7	  460.3	 8648.0	...
5477114	  758.7	  460.3	 8651.0	...
5477115	  758.7	  460.1	 8654.0	...
5477116	  758.6	  459.7	 8655.0	...
5477117	  758.3	  458.8	 8654.0	...
5477118	  758.1	  458.0	 8652.0	...
5477119	  757.9	  458.1	 8654.0	...
5477120	  757.9	  458.8	 8656.0	...
5477121	  757.9	  459.5	 8659.0	...
5477122	  757.9	  459.6	 8658.0	...
5477123	  757.9	  459.6	 8658.0	...
5477124	  757.9	  459.6	 8659.0	...
5477125	  758.0	  459.6	 8660.0	...
5477126	  758.5	  459.6	 8662.0	...
5477127	  759.0	  459.5	 8664.0	...
5477128	  759.4	  459.5	 8666.0	...
5477129	  759.2	  459.8	 8667.0	...
5477130	  759.0	  460.1	 8665.0	...
5477131	  759.0	  460.5	 8664.0	...
5477132	  759.1	  460.8	 8663.0	...
5477133	  759.3	  461.1	 8665.0	...
5477134	  759.0	  461.2	 8667.0	...
5477135	  758.5	  461.3	 8669.0	...
5477136	  758.0	  461.6	 8670.0	...
5477137	  757.9	  461.9	 8666.0	...
5477138	  757.5	  461.5	 8662.0	...
5477139	  757.2	  461.0	 8660.0	...
5477140	  756.7	  460.1	 8662.0	...
5477141	  756.8	  459.7	 8664.0	...
5477142	  756.9	  459.6	 8665.0	...
5477143	  757.1	  459.9	 8666.0	...
5477144	  757.3	  460.2	 8665.0	...
5477145	  757.3	  460.3	 8662.0	...
5477146	  757.3	  460.3	 8661.0	...
5477147	  757.5	  460.3	 8659.0	...
5477148	  757.8	  460.3	 8660.0	...
5477149	  758.2	  460.6	 8660.0	...
5477150	  758.2	  460.9	 8659.0	...
5477151	  758.1	  460.9	 8659.0	...
5477152	  757.9	  460.7	 8659.0	...
5477153	  757.8	  460.4	 8661.0	...
5477154	  757.9	  460.5	 8663.0	...
5477155	  757.5	  460.6	 8664.0	...
5477156	  757.1	  460.9	 8665.0	...
5477157	  756.5	  461.1	 8665.0	...
5477158	  756.4	  461.2	 8665.0	...
5477159	  756.4	  461.6	 8665.0	...
5477160	  756.6	  462.0	 8665.0	...
5477161	  756.6	  460.8	 8668.0	...
5477162	  756.5	  459.3	 8671.0	...
5477163	  756.4	  458.6	 8675.0	...
5477164	  756.7	  459.4	 8676.0	...
5477165	  757.0	  460.1	 8677.0	...
5477166	  756.4	  459.7	 8677.0	...
5477167	  755.7	  459.4	 8676.0	...
5477168	  755.2	  459.8	 8672.0	...
5477169	  755.3	  460.4	 8668.0	...
5477170	  755.7	  461.0	 8665.0	...
5477171	  756.4	  460.8	 8667.0	...
5477172	  757.2	  460.5	 8668.0	...
5477173	  757.7	  460.0	 8672.0	...
5477174	  757.8	  459.6	 8675.0	...
5477175	  757.6	  459.0	 8678.0	...
5477176	  757.4	  458.8	 8678.0	...
5477177	  757.1	  458.5	 8674.0	...
5477178	  756.7	  458.5	 8671.0	...
5477179	  756.3	  458.6	 8671.0	...
5477180	  756.0	  459.0	 8674.0	...
5477181	  756.3	  459.3	 8678.0	...
5477182	  756.4	  458.9	 8679.0	...
5477183	  756.4	  458.1	 8680.0	...
5477184	  756.3	  457.7	 8681.0	...
5477185	  756.5	  458.1	 8682.0	...
5477186	  756.7	  458.9	 8681.0	...
5477187	  756.5	  459.3	 8680.0	...
MSG	5477188 0000 _ Number On
5477188	  756.0	  459.8	 8679.0	...
5477189	  755.8	  459.8	 8680.0	...
5477190	  756.1	  459.8	 8681.0	...
5477191	  756.4	  459.8	 8683.0	...
5477192	  756.4	  459.9	 8684.0	...
5477193	  756.6	  460.0	 8686.0	...
5477194	  756.7	  459.8	 8686.0	...
5477195	  756.7	  459.6	 8686.0	...
5477196	  756.5	  459.4	 8686.0	...
5477197	  756.4	  459.6	 8685.0	...
5477198	  756.4	  460.0	 8685.0	...
5477199	  756.5	  460.4	 8681.0	...
5477200	  756.5	  460.8	 8677.0	...
5477201	  756.5	  461.1	 8673.0	...
5477202	  756.3	  461.0	 8675.0	...
5477203	  756.1	  460.6	 8676.0	...
5477204	  756.0	  460.2	 8675.0	...
5477205	  756.0	  460.0	 8674.0	...
5477206	  755.9	  459.7	 8671.0	...
5477207	  755.7	  459.3	 8669.0	...
5477208	  755.6	  459.1	 8673.0	...
5477209	  755.7	  458.9	 8678.0	...
5477210	  755.7	  458.9	 8683.0	...
5477211	  755.9	  458.9	 8683.0	...
5477212	  756.1	  458.9	 8683.0	...
5477213	  756.2	  458.9	 8682.0	...
5477214	  756.4	  458.9	 8687.0	...
5477215	  756.4	  458.1	 8693.0	...
5477216	  756.4	  457.2	 8697.0	...
5477217	  756.3	  456.4	 8695.0	...
5477218	  756.1	  456.6	 8698.0	...
5477219	  755.8	  457.2	 8701.0	...
5477220	  755.8	  457.7	 8706.0	...
5477221	  756.0	  458.7	 8706.0	...
5477222	  756.0	  459.3	 8707.0	...
5477223	  755.6	  459.9	 8707.0	...
5477224	  755.1	  460.0	 8706.0	...
5477225	  754.9	  460.0	 8706.0	...
5477226	  754.8	  459.9	 8705.0	...
5477227	  755.1	  459.5	 8706.0	...
5477228	  755.5	  459.2	 8706.0	...
5477229	  755.9	  458.8	 8710.0	...
5477230	  755.7	  458.9	 8714.0	...
5477231	  755.5	  458.9	 8713.0	...
5477232	  755.4	  459.0	 8709.0	...
5477233	  755.4	  459.0	 8704.0	...
5477234	  755.6	  459.5	 8703.0	...
5477235	  755.8	  459.9	 8701.0	...
5477236	  755.9	  459.8	 8699.0	...
5477237	  756.0	  459.3	 8699.0	...
5477238	  756.0	  459.0	 8701.0	...
5477239	  755.7	  459.2	 8703.0	...
5477240	  755.3	  459.4	 8705.0	...
5477241	  754.9	  459.4	 8705.0	...
5477242	  754.9	  459.8	 8705.0	...
5477243	  755.0	  460.5	 8702.0	...
5477244	  755.1	  461.2	 8700.0	...
5477245	  755.2	  461.5	 8698.0	...
5477246	  755.1	  461.1	 8699.0	...
5477247	  755.0	  460.8	 8702.0	...
5477248	  755.0	  460.5	 8705.0	...
5477249	  754.9	  459.8	 8706.0	...
5477250	  754.8	  459.2	 8704.0	...
5477251	  754.7	  458.6	 8704.0	...
5477252	  754.9	  458.4	 8706.0	...
5477253	  755.1	  458.4	 8708.0	...
5477254	  754.8	  458.6	 8709.0	...
5477255	  754.3	  458.7	 8705.0	...
5477256	  754.3	  458.9	 8700.0	...
5477257	  754.8	  459.0	 8696.0	...
5477258	  755.3	  459.2	 8696.0	...
5477259	  755.2	  459.2	 8698.0	...
5477260	  755.0	  459.1	 8698.0	...
5477261	  754.9	  459.0	 8698.0	...
5477262	  754.5	  459.1	 8697.0	...
5477263	  754.0	  459.3	 8697.0	...
5477264	  753.4	  458.7	 8702.0	...
5477265	  753.2	  458.0	 8707.0	...
5477266	  753.0	  457.4	 8712.0	...
5477267	  753.0	  457.5	 8712.0	...
5477268	  752.9	  457.3	 8712.0	...
5477269	  752.9	  457.0	 8712.0	...
5477270	  752.9	  456.7	 8712.0	...
5477271	  752.9	  456.7	 8713.0	...
5477272	  752.8	  456.6	 8716.0	...
5477273	  752.6	  456.6	 8719.0	...
5477274	  752.5	  456.9	 8719.0	...
5477275	  752.4	  457.3	 8715.0	...
5477276	  752.3	  457.8	 8709.0	...
5477277	  752.0	  458.0	 8705.0	...
5477278	  751.8	  458.2	 8703.0	...
5477279	  751.8	  458.2	 8706.0	...
5477280	  751.6	  458.2	 8709.0	...
5477281	  751.4	  458.4	 8714.0	...
5477282	  751.6	  458.5	 8718.0	...
5477283	  752.1	  458.4	 8722.0	...
5477284	  752.6	  458.1	 8719.0	...
5477285	  752.6	  457.9	 8715.0	...
5477286	  752.5	  457.6	 8712.0	...
5477287	  752.4	  457.2	 8712.0	...
5477288	  752.3	  456.7	 8712.0	...
5477289	  752.3	  456.4	 8712.0	...
5477290	  752.2	  456.4	 8712.0	...
5477291	  752.2	  456.4	 8712.0	...
5477292	  752.1	  456.4	 8712.0	...
5477293	  752.0	  456.6	 8713.0	...
5477294	  751.8	  456.7	 8716.0	...
5477295	  751.8	  456.7	 8719.0	...
5477296	  751.5	  456.4	 8720.0	...
5477297	  751.1	  456.1	 8716.0	...
5477298	  750.7	  456.0	 8712.0	...
5477299	  750.5	  455.7	 8712.0	...
5477300	  750.6	  455.5	 8715.0	...
5477301	  750.8	  455.3	 8716.0	...
5477302	  751.1	  455.2	 8714.0	...
5477303	  751.2	  455.1	 8715.0	...
5477304	  751.2	  455.0	 8718.0	...
5477305	  751.3	  455.1	 8717.0	...
5477306	  751.3	  455.2	 8713.0	...
5477307	  751.1	  455.6	 8711.0	...
5477308	  750.9	  455.9	 8712.0	...
5477309	  751.1	  456.6	 8713.0	...
5477310	  751.4	  457.1	 8712.0	...
5477311	  751.7	  457.3	 8711.0	...
5477312	  751.6	  457.0	 8710.0	...
5477313	  751.5	  456.7	 8709.0	...
5477314	  751.5	  456.9	 8706.0	...
5477315	  751.5	  457.3	 8704.0	...
5477316	  751.4	  457.6	 8706.0	...
5477317	  751.3	  457.7	 8710.0	...
5477318	  751.3	  457.7	 8714.0	...
5477319	  751.5	  457.4	 8715.0	...
5477320	  751.6	  457.1	 8715.0	...
5477321	  751.6	  456.7	 8713.0	...
5477322	  751.4	  456.6	 8710.0	...
5477323	  751.2	  456.6	 8709.0	...
5477324	  751.0	  456.5	 8709.0	...
5477325	  751.0	  456.4	 8710.0	...
5477326	  751.1	  456.4	 8711.0	...
5477327	  751.3	  456.3	 8711.0	...
5477328	  751.3	  456.2	 8709.0	...
5477329	  751.3	  456.1	 8707.0	...
5477330	  750.9	  456.1	 8705.0	...
5477331	  750.4	  456.0	 8702.0	...
5477332	  750.0	  455.9	 8700.0	...
5477333	  750.2	  456.5	 8699.0	...
5477334	  750.0	  457.4	 8701.0	...
5477335	  749.8	  458.3	 8701.0	...
5477336	  749.9	  457.5	 8701.0	...
5477337	  750.3	  456.7	 8700.0	...
5477338	  750.8	  455.9	 8700.0	...
5477339	  750.8	  455.8	 8698.0	...
5477340	  750.8	  455.6	 8696.0	...
5477341	  750.5	  455.3	 8699.0	...
5477342	  750.3	  455.2	 8701.0	...
5477343	  750.2	  455.2	 8703.0	...
5477344	  750.4	  455.4	 8701.0	...
5477345	  751.2	  455.1	 8703.0	...
5477346	  751.9	  455.0	 8706.0	...
5477347	  752.5	  454.5	 8709.0	...
5477348	  752.6	  454.2	 8711.0	...
5477349	  752.4	  453.9	 8713.0	...
5477350	  752.0	  454.2	 8715.0	...
5477351	  751.5	  454.6	 8710.0	...
5477352	  751.2	  454.5	 8705.0	...
5477353	  751.0	  454.1	 8703.0	...
5477354	  750.9	  454.2	 8706.0	...
5477355	  751.0	  454.7	 8707.0	...
5477356	  751.0	  455.0	 8705.0	...
5477357	  751.0	  454.7	 8703.0	...
5477358	  751.3	  454.3	 8703.0	...
5477359	  751.6	  454.3	 8703.0	...
5477360	  751.3	  454.3	 8704.0	...
5477361	  750.7	  454.2	 8705.0	...
5477362	  750.3	  454.2	 8705.0	...
5477363	  750.8	  454.6	 8704.0	...
5477364	  751.4	  455.1	 8704.0	...
5477365	  751.8	  455.6	 8704.0	...
5477366	  751.9	  455.6	 8706.0	...
5477367	  752.0	  455.6	 8707.0	...
5477368	  752.3	  455.5	 8712.0	...
5477369	  752.6	  455.2	 8716.0	...
5477370	  752.9	  454.8	 8720.0	...
5477371	  753.5	  454.5	 8721.0	...
EFIX R   5477026	5477371	346	  755.5	  458.7	   8675
SSACC R  5477372
5477372	  754.7	  454.5	 8721.0	...
5477373	  756.8	  454.5	 8722.0	...
5477374	  758.8	  454.6	 8722.0	...
5477375	  760.7	  455.8	 8717.0	...
5477376	  763.2	  457.8	 8711.0	...
5477377	  766.1	  459.8	 8705.0	...
5477378	  769.5	  460.3	 8707.0	...
5477379	  771.7	  460.3	 8710.0	...
5477380	  774.9	  460.8	 8717.0	...
5477381	  777.2	  461.4	 8720.0	...
ESACC R  5477372	5477381	10	  754.7	  454.5	  777.2	  461.4	   0.50	     56
SFIX R   5477382
5477382	  779.0	  461.8	 8722.0	...
5477383	  779.3	  463.1	 8722.0	...
5477384	  779.8	  464.5	 8722.0	...
5477385	  780.3	  466.0	 8723.0	...
5477386	  779.8	  466.1	 8722.0	...
5477387	  778.9	  466.2	 8722.0	...
5477388	  776.5	  466.5	 8722.0	...
5477389	  775.0	  466.6	 8722.0	...
5477390	  773.0	  466.0	 8722.0	...
5477391	  771.7	  465.5	 8722.0	...
5477392	  770.3	  464.7	 8722.0	...
5477393	  769.6	  464.5	 8724.0	...
5477394	  769.6	  464.2	 8725.0	...
5477395	  769.6	  464.1	 8726.0	...
5477396	  769.6	  464.0	 8725.0	...
5477397	  769.5	  463.5	 8725.0	...
5477398	  769.2	  462.2	 8725.0	...
5477399	  769.0	  460.9	 8721.0	...
5477400	  768.9	  460.2	 8718.0	...
5477401	  769.0	  460.2	 8713.0	...
5477402	  769.3	  460.4	 8711.0	...
5477403	  769.6	  460.8	 8709.0	...
5477404	  770.0	  461.9	 8709.0	...
5477405	  770.4	  462.9	 8710.0	...
5477406	  770.7	  463.6	 8712.0	...
5477407	  771.0	  463.7	 8713.0	...
5477408	  771.2	  463.9	 8715.0	...
5477409	  771.7	  464.0	 8717.0	...
5477410	  772.1	  463.9	 8720.0	...
5477411	  771.7	  464.0	 8717.0	...
5477412	  771.0	  464.0	 8715.0	...
5477413	  770.6	  463.9	 8715.0	...
5477414	  770.7	  463.7	 8718.0	...
5477415	  770.9	  463.5	 8715.0	...
5477416	  771.0	  463.4	 8712.0	...
5477417	  771.0	  463.3	 8708.0	...
5477418	  771.1	  463.3	 8713.0	...
5477419	  771.2	  463.3	 8718.0	...
5477420	  771.3	  463.1	 8723.0	...
5477421	  771.6	  462.9	 8723.0	...
5477422	  771.9	  462.9	 8718.0	...
5477423	  771.6	  463.1	 8713.0	...
5477424	  770.9	  463.3	 8711.0	...
5477425	  770.5	  463.6	 8714.0	...
5477426	  770.8	  463.9	 8713.0	...
5477427	  771.2	  464.1	 8710.0	...
5477428	  771.3	  463.9	 8705.0	...
5477429	  771.3	  463.5	 8703.0	...
5477430	  771.3	  463.8	 8702.0	...
5477431	  771.4	  464.6	 8703.0	...
5477432	  771.5	  465.3	 8705.0	...
5477433	  771.5	  465.3	 8708.0	...
5477434	  771.4	  465.3	 8708.0	...
5477435	  771.4	  465.4	 8706.0	...
5477436	  771.3	  465.6	 8704.0	...
5477437	  771.3	  465.7	 8704.0	...
5477438	  771.2	  465.6	 8704.0	...
5477439	  771.0	  465.5	 8705.0	...
5477440	  770.8	  465.5	 8704.0	...
5477441	  771.0	  465.6	 8702.0	...
5477442	  771.3	  465.6	 8700.0	...
5477443	  771.5	  465.7	 8698.0	...
5477444	  771.5	  465.5	 8698.0	...
5477445	  771.3	  465.3	 8700.0	...
5477446	  771.0	  465.0	 8702.0	...
5477447	  770.8	  464.9	 8701.0	...
5477448	  770.7	  464.9	 8700.0	...
5477449	  770.7	  465.0	 8698.0	...
5477450	  770.7	  465.0	 8695.0	...
5477451	  770.8	  464.9	 8693.0	...
5477452	  770.8	  464.8	 8692.0	...
5477453	  770.8	  464.4	 8694.0	...
5477454	  770.6	  464.0	 8695.0	...
5477455	  770.6	  464.2	 8696.0	...
5477456	  770.6	  464.7	 8696.0	...
5477457	  770.6	  465.3	 8695.0	...
5477458	  770.7	  465.6	 8693.0	...
5477459	  771.1	  465.8	 8691.0	...
5477460	  771.1	  466.1	 8687.0	...
5477461	  771.0	  466.1	 8686.0	...
5477462	  770.6	  465.1	 8686.0	...
5477463	  770.4	  464.0	 8687.0	...
5477464	  770.3	  463.4	 8687.0	...
5477465	  770.5	  463.9	 8687.0	...
5477466	  770.7	  464.3	 8687.0	...
5477467	  770.4	  464.3	 8687.0	...
5477468	  770.1	  464.3	 8686.0	...
5477469	  769.8	  464.4	 8684.0	...
5477470	  769.8	  464.5	 8683.0	...
5477471	  769.7	  464.8	 8684.0	...
5477472	  769.6	  464.9	 8685.0	...
5477473	  769.7	  465.2	 8684.0	...
5477474	  770.0	  465.3	 8684.0	...
5477475	  770.3	  465.4	 8685.0	...
5477476	  770.3	  465.4	 8687.0	...
5477477	  770.5	  465.0	 8692.0	...
5477478	  770.5	  464.5	 8696.0	...
5477479	  770.7	  464.1	 8701.0	...
5477480	  770.8	  464.0	 8700.0	...
5477481	  771.1	  464.0	 8697.0	...
5477482	  771.1	  464.3	 8689.0	...
5477483	  771.0	  464.6	 8685.0	...
5477484	  770.8	  464.4	 8680.0	...
5477485	  770.7	  464.0	 8680.0	...
5477486	  770.6	  463.6	 8681.0	...
5477487	  770.6	  463.5	 8683.0	...
5477488	  770.5	  463.5	 8685.0	...
5477489	  770.5	  463.4	 8684.0	...
5477490	  770.8	  463.3	 8682.0	...
MSG	5477491 0000 _ Number Off
5477491	  771.1	  463.2	 8680.0	...
5477492	  770.9	  462.9	 8681.0	...
5477493	  770.5	  462.9	 8683.0	...
5477494	  770.1	  463.0	 8685.0	...
5477495	  769.6	  462.8	 8685.0	...
5477496	  769.0	  462.3	 8685.0	...
5477497	  769.0	  461.8	 8683.0	...
5477498	  769.5	  461.8	 8681.0	...
5477499	  770.5	  461.9	 8680.0	...
5477500	  770.8	  462.1	 8679.0	...
5477501	  771.3	  462.4	 8680.0	...
5477502	  771.3	  462.6	 8680.0	...
5477503	  771.1	  462.7	 8682.0	...
5477504	  770.8	  462.4	 8684.0	...
5477505	  770.4	  462.1	 8686.0	...
5477506	  770.4	  461.7	 8686.0	...
5477507	  770.4	  461.5	 8685.0	...
5477508	  770.1	  461.3	 8685.0	...
5477509	  770.0	  461.3	 8684.0	...
5477510	  770.0	  461.4	 8682.0	...
5477511	  770.1	  461.5	 8681.0	...
5477512	  770.1	  461.8	 8680.0	...
5477513	  769.8	  462.0	 8681.0	...
5477514	  769.4	  462.3	 8681.0	...
5477515	  769.2	  462.4	 8680.0	...
5477516	  769.0	  462.5	 8676.0	...
5477517	  768.9	  462.5	 8673.0	...
5477518	  769.0	  462.2	 8672.0	...
5477519	  769.1	  461.9	 8672.0	...
5477520	  769.1	  461.7	 8672.0	...
5477521	  768.9	  461.7	 8673.0	...
5477522	  768.4	  461.7	 8674.0	...
5477523	  767.9	  461.8	 8673.0	...
5477524	  767.7	  461.7	 8672.0	...
5477525	  767.6	  461.7	 8671.0	...
5477526	  767.6	  461.6	 8671.0	...
5477527	  767.7	  461.6	 8669.0	...
5477528	  767.9	  461.6	 8667.0	...
5477529	  768.7	  462.0	 8667.0	...
5477530	  769.4	  462.3	 8666.0	...
5477531	  769.9	  462.7	 8666.0	...
5477532	  769.9	  462.6	 8666.0	...
5477533	  769.9	  462.6	 8666.0	...
5477534	  769.5	  462.6	 8666.0	...
5477535	  768.9	  462.5	 8666.0	...
5477536	  768.4	  462.6	 8666.0	...
5477537	  768.4	  462.5	 8665.0	...
5477538	  768.4	  462.5	 8662.0	...
5477539	  768.3	  462.5	 8658.0	...
5477540	  767.8	  462.5	 8656.0	...
5477541	  767.4	  462.6	 8655.0	...
5477542	  767.4	  463.4	 8653.0	...
5477543	  767.6	  464.1	 8650.0	...
5477544	  767.7	  464.3	 8650.0	...
5477545	  767.7	  463.8	 8652.0	...
5477546	  767.5	  463.3	 8652.0	...
5477547	  767.3	  463.4	 8650.0	...
5477548	  767.1	  463.2	 8648.0	...
5477549	  767.0	  463.0	 8647.0	...
5477550	  767.2	  462.2	 8647.0	...
5477551	  767.5	  461.7	 8647.0	...
5477552	  767.8	  461.2	 8648.0	...
5477553	  767.8	  461.2	 8649.0	...
5477554	  767.7	  461.3	 8647.0	...
5477555	  767.6	  461.0	 8644.0	...
5477556	  767.5	  460.8	 8641.0	...
5477557	  767.5	  460.6	 8641.0	...
5477558	  767.4	  460.6	 8641.0	...
5477559	  767.5	  460.8	 8642.0	...
5477560	  767.7	  461.1	 8643.0	...
5477561	  767.8	  461.4	 8643.0	...
5477562	  767.4	  461.6	 8639.0	...
5477563	  766.9	  461.7	 8635.0	...
5477564	  766.4	  461.8	 8633.0	...
5477565	  766.5	  462.0	 8635.0	...
5477566	  766.6	  462.2	 8637.0	...
5477567	  766.7	  462.3	 8636.0	...
5477568	  766.7	  462.2	 8636.0	...
5477569	  766.8	  462.1	 8636.0	...
5477570	  767.1	  462.1	 8636.0	...
5477571	  767.3	  462.1	 8635.0	...
5477572	  767.5	  462.1	 8634.0	...
5477573	  767.4	  462.1	 8633.0	...
5477574	  767.3	  462.2	 8632.0	...
5477575	  767.1	  461.6	 8632.0	...
5477576	  766.9	  460.9	 8632.0	...
5477577	  766.7	  460.4	 8630.0	...
5477578	  766.7	  460.6	 8627.0	...
5477579	  766.7	  460.9	 8625.0	...
5477580	  767.1	  461.3	 8625.0	...
5477581	  767.5	  461.5	 8626.0	...
5477582	  767.8	  461.8	 8627.0	...
5477583	  767.7	  461.9	 8625.0	...
5477584	  767.1	  462.0	 8623.0	...
5477585	  766.7	  461.6	 8621.0	...
5477586	  766.3	  461.3	 8620.0	...
5477587	  766.3	  460.9	 8618.0	...
5477588	  766.4	  461.1	 8616.0	...
5477589	  766.4	  461.9	 8613.0	...
5477590	  766.3	  462.8	 8610.0	...
5477591	  766.2	  463.0	 8609.0	...
5477592	  766.1	  462.4	 8609.0	...
5477593	  766.1	  461.9	 8608.0	...
5477594	  766.1	  462.2	 8608.0	...
5477595	  766.6	  462.5	 8608.0	...
5477596	  767.1	  462.6	 8610.0	...
5477597	  766.9	  462.7	 8612.0	...
5477598	  766.2	  462.8	 8612.0	...
5477599	  765.4	  463.0	 8612.0	...
5477600	  765.4	  463.2	 8611.0	...
5477601	  765.4	  463.6	 8611.0	...
5477602	  765.6	  464.0	 8610.0	...
5477603	  765.7	  464.2	 8608.0	...
5477604	  765.8	  464.2	 8610.0	...
5477605	  765.8	  463.8	 8612.0	...
5477606	  765.9	  463.5	 8614.0	...
5477607	  766.1	  463.1	 8612.0	...
5477608	  766.3	  463.0	 8611.0	...
5477609	  766.3	  462.9	 8610.0	...
5477610	  766.3	  462.9	 8612.0	...
5477611	  766.2	  463.0	 8613.0	...
5477612	  766.2	  463.0	 8612.0	...
5477613	  766.3	  463.0	 8610.0	...
5477614	  766.3	  462.9	 8608.0	...
5477615	  765.7	  462.9	 8607.0	...
5477616	  765.1	  463.3	 8604.0	...
5477617	  765.0	  463.7	 8601.0	...
5477618	  765.3	  464.1	 8598.0	...
5477619	  765.8	  464.0	 8596.0	...
5477620	  765.9	  464.0	 8596.0	...
5477621	  766.1	  464.1	 8596.0	...
5477622	  766.1	  464.2	 8596.0	...
5477623	  765.7	  464.4	 8592.0	...
5477624	  765.3	  464.5	 8588.0	...
5477625	  764.9	  464.7	 8586.0	...
5477626	  764.6	  464.8	 8588.0	...
5477627	  764.4	  464.9	 8590.0	...
5477628	  764.1	  464.9	 8593.0	...
5477629	  763.7	  465.0	 8596.0	...
EFIX R   5477382	5477629	248	  769.2	  463.2	   8669
SSACC R  5477630
5477630	  762.8	  465.0	 8596.0	...
5477631	  761.2	  465.0	 8594.0	...
5477632	  759.1	  465.0	 8591.0	...
5477633	  756.6	  464.8	 8590.0	...
5477634	  754.1	  463.8	 8591.0	...
5477635	  750.8	  462.9	 8593.0	...
5477636	  747.0	  460.7	 8597.0	...
5477637	  743.7	  459.3	 8599.0	...
5477638	  740.5	  457.9	 8601.0	...
5477639	  738.3	  457.8	 8597.0	...
ESACC R  5477630	5477639	10	  762.8	  465.0	  738.3	  457.8	   0.54	     62
SFIX R   5477640
5477640	  736.4	  457.8	 8593.0	...
5477641	  735.9	  457.6	 8590.0	...
5477642	  736.5	  458.0	 8592.0	...
5477643	  737.3	  458.4	 8593.0	...
5477644	  738.7	  458.7	 8593.0	...
5477645	  739.8	  459.0	 8591.0	...
5477646	  741.2	  459.4	 8587.0	...
5477647	  742.0	  459.5	 8584.0	...
5477648	  743.2	  458.9	 8584.0	...
5477649	  744.3	  458.5	 8586.0	...
5477650	  745.6	  458.5	 8588.0	...
5477651	  746.1	  457.6	 8591.0	...
5477652	  746.4	  456.7	 8591.0	...
5477653	  747.4	  456.5	 8591.0	...
5477654	  748.1	  457.4	 8590.0	...
5477655	  748.5	  457.6	 8589.0	...
5477656	  748.3	  457.0	 8586.0	...
5477657	  748.0	  456.4	 8584.0	...
5477658	  747.9	  457.2	 8579.0	...
5477659	  747.5	  458.1	 8576.0	...
5477660	  747.1	  459.0	 8578.0	...
5477661	  746.6	  459.2	 8582.0	...
5477662	  746.4	  459.4	 8586.0	...
5477663	  746.3	  459.8	 8587.0	...
5477664	  746.0	  460.0	 8588.0	...
5477665	  745.6	  460.1	 8589.0	...
5477666	  745.4	  460.1	 8589.0	...
5477667	  745.5	  460.0	 8587.0	...
5477668	  745.7	  459.9	 8585.0	...
5477669	  746.0	  459.9	 8583.0	...
5477670	  746.5	  459.9	 8582.0	...
5477671	  747.0	  459.8	 8578.0	...
5477672	  747.3	  459.7	 8574.0	...
5477673	  747.3	  459.7	 8571.0	...
5477674	  747.3	  459.7	 8570.0	...
5477675	  747.1	  459.8	 8570.0	...
5477676	  746.3	  460.0	 8570.0	...
5477677	  745.6	  460.5	 8570.0	...
5477678	  745.1	  461.0	 8569.0	...
5477679	  745.4	  461.8	 8569.0	...
5477680	  745.7	  462.3	 8569.0	...
5477681	  745.9	  462.7	 8568.0	...
5477682	  746.0	  462.7	 8568.0	...
5477683	  746.0	  462.7	 8568.0	...
5477684	  746.0	  462.7	 8569.0	...
5477685	  745.9	  462.8	 8570.0	...
5477686	  745.6	  462.6	 8571.0	...
5477687	  745.4	  462.1	 8571.0	...
5477688	  745.4	  461.5	 8569.0	...
5477689	  745.5	  461.9	 8566.0	...
5477690	  746.4	  462.5	 8566.0	...
5477691	  747.2	  463.1	 8568.0	...
5477692	  747.5	  463.2	 8569.0	...
5477693	  747.0	  463.3	 8568.0	...
5477694	  746.4	  463.2	 8567.0	...
5477695	  746.5	  463.2	 8567.0	...
5477696	  746.6	  463.7	 8564.0	...
5477697	  746.4	  464.4	 8562.0	...
5477698	  746.0	  465.2	 8560.0	...
5477699	  745.5	  465.4	 8562.0	...
5477700	  745.4	  465.3	 8563.0	...
5477701	  745.3	  465.1	 8564.0	...
5477702	  745.3	  464.9	 8564.0	...
5477703	  745.3	  464.8	 8561.0	...
5477704	  745.4	  464.6	 8558.0	...
MSG	5477705 0000 _ Number On
5477705	  745.5	  464.5	 8556.0	...
5477706	  745.7	  465.0	 8556.0	...
5477707	  745.8	  465.6	 8556.0	...
5477708	  746.2	  465.9	 8556.0	...
5477709	  746.4	  465.6	 8556.0	...
5477710	  746.6	  465.3	 8555.0	...
5477711	  746.7	  465.1	 8554.0	...
5477712	  746.7	  465.1	 8554.0	...
5477713	  746.8	  465.0	 8554.0	...
5477714	  746.8	  464.5	 8554.0	...
5477715	  746.7	  464.0	 8554.0	...
5477716	  746.9	  463.7	 8553.0	...
5477717	  747.2	  463.9	 8548.0	...
5477718	  747.3	  464.1	 8542.0	...
5477719	  747.0	  464.1	 8539.0	...
5477720	  746.8	  464.5	 8540.0	...
5477721	  746.8	  464.8	 8542.0	...
5477722	  746.9	  465.6	 8541.0	...
5477723	  747.0	  466.1	 8541.0	...
5477724	  747.1	  466.5	 8540.0	...
5477725	  746.8	  466.2	 8540.0	...
5477726	  746.5	  465.6	 8540.0	...
5477727	  746.4	  465.0	 8540.0	...
5477728	  746.7	  464.6	 8542.0	...
5477729	  747.1	  464.5	 8543.0	...
5477730	  747.1	  464.2	 8544.0	...
5477731	  747.2	  464.0	 8542.0	...
5477732	  747.1	  463.9	 8540.0	...
5477733	  747.2	  464.0	 8537.0	...
5477734	  747.3	  464.7	 8531.0	...
5477735	  747.4	  465.4	 8526.0	...
5477736	  747.4	  465.8	 8522.0	...
5477737	  747.4	  465.5	 8522.0	...
5477738	  747.5	  465.4	 8525.0	...
5477739	  747.6	  465.6	 8528.0	...
5477740	  747.8	  465.6	 8530.0	...
5477741	  747.9	  465.5	 8528.0	...
5477742	  748.0	  465.6	 8525.0	...
5477743	  748.0	  465.7	 8523.0	...
5477744	  747.9	  465.6	 8524.0	...
5477745	  747.9	  465.5	 8526.0	...
5477746	  747.9	  465.9	 8526.0	...
5477747	  747.4	  466.4	 8523.0	...
5477748	  746.9	  466.7	 8520.0	...
5477749	  747.1	  466.6	 8520.0	...
5477750	  747.9	  466.4	 8521.0	...
5477751	  748.8	  466.5	 8522.0	...
5477752	  749.0	  466.9	 8523.0	...
5477753	  748.9	  467.3	 8523.0	...
5477754	  748.7	  467.1	 8526.0	...
5477755	  748.4	  466.6	 8529.0	...
5477756	  748.3	  466.1	 8532.0	...
5477757	  748.2	  466.0	 8527.0	...
5477758	  748.1	  465.7	 8522.0	...
5477759	  748.0	  465.4	 8519.0	...
5477760	  747.8	  465.2	 8519.0	...
5477761	  747.7	  465.2	 8519.0	...
5477762	  747.7	  465.1	 8520.0	...
5477763	  747.9	  465.5	 8521.0	...
5477764	  748.1	  466.2	 8521.0	...
5477765	  748.2	  466.9	 8519.0	...
5477766	  748.1	  467.2	 8516.0	...
5477767	  748.0	  467.4	 8513.0	...
5477768	  747.9	  467.6	 8510.0	...
5477769	  747.8	  467.7	 8510.0	...
5477770	  747.5	  467.7	 8511.0	...
5477771	  747.2	  467.6	 8512.0	...
5477772	  747.2	  467.8	 8509.0	...
5477773	  747.3	  468.0	 8507.0	...
5477774	  747.6	  468.3	 8504.0	...
5477775	  747.8	  468.6	 8504.0	...
5477776	  748.0	  468.9	 8503.0	...
5477777	  748.2	  468.4	 8504.0	...
5477778	  748.4	  467.8	 8504.0	...
5477779	  748.6	  467.2	 8505.0	...
5477780	  748.7	  467.2	 8505.0	...
5477781	  748.7	  467.1	 8507.0	...
5477782	  748.8	  467.2	 8511.0	...
5477783	  748.9	  467.7	 8514.0	...
5477784	  749.0	  468.3	 8516.0	...
5477785	  749.2	  468.9	 8516.0	...
5477786	  748.8	  469.1	 8516.0	...
5477787	  748.5	  469.3	 8517.0	...
5477788	  748.4	  469.4	 8517.0	...
5477789	  748.7	  469.3	 8516.0	...
5477790	  748.9	  469.2	 8511.0	...
5477791	  749.0	  469.2	 8506.0	...
5477792	  749.0	  469.3	 8501.0	...
5477793	  749.0	  469.4	 8498.0	...
5477794	  748.7	  469.6	 8494.0	...
5477795	  748.3	  469.1	 8492.0	...
5477796	  748.1	  468.4	 8495.0	...
5477797	  748.2	  468.1	 8500.0	...
5477798	  748.5	  468.4	 8503.0	...
5477799	  748.5	  468.8	 8504.0	...
5477800	  748.3	  468.9	 8504.0	...
5477801	  748.5	  469.0	 8502.0	...
5477802	  748.9	  469.0	 8501.0	...
5477803	  749.2	  469.0	 8500.0	...
5477804	  748.9	  468.9	 8496.0	...
5477805	  748.5	  468.8	 8492.0	...
5477806	  748.8	  468.7	 8491.0	...
5477807	  749.2	  468.6	 8492.0	...
5477808	  749.0	  468.6	 8494.0	...
5477809	  748.4	  468.7	 8493.0	...
5477810	  748.0	  468.5	 8493.0	...
5477811	  748.3	  468.2	 8492.0	...
5477812	  748.8	  468.4	 8492.0	...
5477813	  749.0	  469.0	 8491.0	...
5477814	  749.2	  469.6	 8491.0	...
5477815	  749.2	  469.6	 8490.0	...
5477816	  749.0	  469.3	 8492.0	...
5477817	  748.8	  469.1	 8493.0	...
5477818	  748.6	  468.9	 8496.0	...
5477819	  748.6	  468.7	 8497.0	...
5477820	  748.7	  468.6	 8493.0	...
5477821	  748.9	  468.7	 8488.0	...
5477822	  749.3	  469.3	 8483.0	...
5477823	  749.6	  469.8	 8483.0	...
5477824	  749.2	  470.4	 8483.0	...
5477825	  748.6	  470.2	 8483.0	...
5477826	  748.2	  470.0	 8486.0	...
5477827	  748.5	  469.9	 8490.0	...
5477828	  748.7	  470.1	 8492.0	...
5477829	  748.7	  470.4	 8491.0	...
5477830	  748.5	  470.4	 8490.0	...
5477831	  748.3	  470.4	 8489.0	...
5477832	  748.4	  470.4	 8488.0	...
5477833	  748.7	  470.1	 8487.0	...
5477834	  749.0	  469.7	 8488.0	...
5477835	  749.1	  469.2	 8488.0	...
5477836	  748.9	  469.1	 8488.0	...
5477837	  748.7	  469.5	 8490.0	...
5477838	  748.6	  469.8	 8492.0	...
5477839	  748.6	  470.1	 8493.0	...
5477840	  748.7	  470.1	 8492.0	...
5477841	  748.8	  470.3	 8492.0	...
5477842	  748.9	  470.5	 8487.0	...
5477843	  748.9	  470.8	 8483.0	...
5477844	  748.9	  470.9	 8478.0	...
5477845	  748.9	  471.0	 8477.0	...
5477846	  749.0	  471.0	 8477.0	...
5477847	  748.8	  471.1	 8476.0	...
5477848	  748.6	  471.1	 8476.0	...
5477849	  748.3	  471.2	 8478.0	...
5477850	  748.4	  471.3	 8480.0	...
5477851	  748.4	  471.2	 8482.0	...
5477852	  748.5	  471.0	 8483.0	...
5477853	  748.2	  470.9	 8481.0	...
5477854	  747.9	  471.1	 8479.0	...
5477855	  747.9	  471.2	 8477.0	...
5477856	  748.3	  471.2	 8477.0	...
5477857	  748.7	  471.3	 8477.0	...
5477858	  748.9	  471.4	 8478.0	...
5477859	  749.1	  471.5	 8478.0	...
5477860	  749.1	  471.3	 8479.0	...
5477861	  749.1	  471.1	 8481.0	...
5477862	  749.1	  470.8	 8483.0	...
5477863	  749.1	  470.8	 8483.0	...
5477864	  749.1	  470.8	 8483.0	...
5477865	  748.8	  470.9	 8483.0	...
5477866	  748.4	  471.0	 8483.0	...
5477867	  748.2	  471.1	 8484.0	...
5477868	  748.6	  471.1	 8487.0	...
5477869	  748.8	  471.1	 8489.0	...
5477870	  748.9	  471.3	 8490.0	...
5477871	  749.2	  471.7	 8489.0	...
5477872	  749.5	  472.1	 8487.0	...
5477873	  749.8	  472.3	 8486.0	...
5477874	  749.5	  472.2	 8485.0	...
5477875	  749.1	  472.1	 8485.0	...
5477876	  749.1	  472.0	 8482.0	...
5477877	  749.5	  472.0	 8478.0	...
5477878	  749.5	  472.1	 8477.0	...
5477879	  748.8	  472.0	 8479.0	...
5477880	  748.2	  471.9	 8479.0	...
5477881	  748.0	  471.8	 8476.0	...
5477882	  748.0	  471.5	 8474.0	...
5477883	  747.9	  471.1	 8473.0	...
5477884	  748.0	  471.1	 8473.0	...
5477885	  748.1	  471.3	 8473.0	...
5477886	  748.3	  471.5	 8472.0	...
5477887	  748.5	  471.1	 8470.0	...
5477888	  748.5	  470.8	 8467.0	...
5477889	  748.5	  470.7	 8465.0	...
5477890	  748.8	  470.8	 8464.0	...
5477891	  749.3	  471.1	 8462.0	...
5477892	  749.5	  471.5	 8462.0	...
5477893	  749.4	  472.1	 8461.0	...
5477894	  749.4	  472.9	 8461.0	...
5477895	  749.4	  473.6	 8462.0	...
5477896	  749.4	  474.2	 8460.0	...
5477897	  749.5	  474.4	 8457.0	...
5477898	  749.5	  474.4	 8455.0	...
5477899	  749.5	  474.4	 8455.0	...
5477900	  749.5	  474.1	 8456.0	...
5477901	  749.4	  473.9	 8455.0	...
5477902	  749.4	  473.6	 8454.0	...
5477903	  749.3	  473.3	 8458.0	...
5477904	  749.2	  473.3	 8463.0	...
5477905	  748.9	  473.3	 8467.0	...
5477906	  748.7	  473.6	 8466.0	...
5477907	  748.6	  473.8	 8465.0	...
5477908	  748.9	  474.1	 8461.0	...
5477909	  749.3	  474.4	 8455.0	...
5477910	  749.4	  474.3	 8450.0	...
5477911	  749.5	  474.0	 8447.0	...
5477912	  749.4	  473.7	 8445.0	...
5477913	  749.3	  473.9	 8443.0	...
5477914	  749.2	  473.9	 8443.0	...
5477915	  749.2	  474.0	 8443.0	...
5477916	  749.2	  473.9	 8443.0	...
5477917	  749.2	  473.9	 8443.0	...
5477918	  749.3	  473.8	 8443.0	...
5477919	  749.7	  473.9	 8444.0	...
5477920	  750.0	  473.9	 8444.0	...
5477921	  749.8	  474.2	 8445.0	...
5477922	  749.3	  474.4	 8445.0	...
5477923	  748.9	  473.7	 8445.0	...
5477924	  749.2	  473.0	 8445.0	...
5477925	  749.5	  472.7	 8447.0	...
5477926	  749.8	  473.2	 8448.0	...
5477927	  749.8	  473.7	 8448.0	...
5477928	  749.8	  473.7	 8446.0	...
5477929	  750.0	  473.7	 8444.0	...
5477930	  750.3	  473.7	 8443.0	...
5477931	  750.3	  473.7	 8442.0	...
5477932	  750.1	  474.1	 8442.0	...
5477933	  750.0	  474.6	 8442.0	...
5477934	  750.2	  474.8	 8442.0	...
5477935	  750.2	  474.6	 8439.0	...
5477936	  750.2	  474.7	 8436.0	...
5477937	  750.0	  475.2	 8433.0	...
5477938	  749.7	  474.9	 8433.0	...
5477939	  749.2	  474.2	 8436.0	...
5477940	  749.0	  473.6	 8438.0	...
5477941	  748.9	  473.8	 8441.0	...
5477942	  749.0	  474.1	 8441.0	...
5477943	  749.4	  474.4	 8441.0	...
5477944	  749.8	  474.2	 8440.0	...
5477945	  750.1	  473.8	 8433.0	...
5477946	  750.2	  474.0	 8427.0	...
5477947	  750.3	  474.5	 8421.0	...
5477948	  750.5	  475.7	 8420.0	...
5477949	  750.6	  476.4	 8418.0	...
5477950	  750.7	  477.0	 8417.0	...
5477951	  751.4	  477.0	 8419.0	...
5477952	  752.3	  477.2	 8421.0	...
5477953	  754.3	  477.2	 8426.0	...
EFIX R   5477640	5477953	314	  747.9	  467.9	   8508
SSACC R  5477954
5477954	  755.4	  476.2	 8429.0	...
5477955	  757.2	  474.8	 8431.0	...
5477956	  758.9	  473.4	 8433.0	...
5477957	  761.3	  473.1	 8436.0	...
5477958	  763.5	  472.9	 8439.0	...
5477959	  765.9	  472.7	 8437.0	...
ESACC R  5477954	5477959	6	  755.4	  476.2	  765.9	  472.7	   0.23	     41
SFIX R   5477960
5477960	  767.7	  472.5	 8434.0	...
5477961	  768.9	  472.4	 8432.0	...
5477962	  769.6	  472.1	 8428.0	...
5477963	  770.3	  471.8	 8425.0	...
5477964	  770.7	  472.1	 8424.0	...
5477965	  770.3	  472.6	 8424.0	...
5477966	  769.9	  473.0	 8424.0	...
5477967	  769.5	  472.9	 8423.0	...
5477968	  768.4	  472.8	 8420.0	...
5477969	  767.3	  472.8	 8416.0	...
5477970	  765.6	  472.6	 8416.0	...
5477971	  764.5	  472.4	 8419.0	...
5477972	  763.5	  472.1	 8422.0	...
5477973	  763.5	  472.3	 8421.0	...
5477974	  762.8	  472.5	 8421.0	...
5477975	  762.2	  472.8	 8420.0	...
5477976	  761.8	  472.8	 8419.0	...
5477977	  761.9	  472.6	 8419.0	...
5477978	  762.4	  472.4	 8419.0	...
5477979	  762.7	  472.2	 8420.0	...
5477980	  763.0	  472.3	 8419.0	...
5477981	  763.0	  472.7	 8412.0	...
5477982	  762.9	  473.1	 8405.0	...
5477983	  762.9	  473.2	 8400.0	...
5477984	  762.9	  473.1	 8399.0	...
5477985	  763.0	  473.1	 8398.0	...
5477986	  763.3	  473.5	 8397.0	...
5477987	  764.2	  473.8	 8399.0	...
5477988	  765.0	  473.7	 8402.0	...
5477989	  765.6	  473.3	 8405.0	...
5477990	  765.3	  472.8	 8404.0	...
5477991	  765.0	  472.8	 8402.0	...
5477992	  764.9	  472.8	 8401.0	...
5477993	  765.0	  473.0	 8400.0	...
5477994	  765.0	  473.1	 8396.0	...
5477995	  764.9	  473.2	 8393.0	...
5477996	  764.9	  473.3	 8390.0	...
5477997	  764.9	  473.4	 8391.0	...
5477998	  764.9	  473.3	 8394.0	...
5477999	  764.9	  473.3	 8396.0	...
5478000	  764.8	  473.5	 8398.0	...
5478001	  764.7	  473.8	 8399.0	...
5478002	  764.4	  473.5	 8400.0	...
5478003	  764.2	  473.1	 8396.0	...
5478004	  764.2	  472.5	 8391.0	...
5478005	  764.4	  472.5	 8388.0	...
5478006	  764.6	  472.8	 8391.0	...
5478007	  764.5	  473.2	 8393.0	...
5478008	  764.3	  473.5	 8392.0	...
5478009	  764.0	  473.3	 8390.0	...
5478010	  764.4	  473.1	 8388.0	...
5478011	  764.9	  473.2	 8388.0	...
5478012	  765.3	  473.4	 8387.0	...
5478013	  765.4	  473.6	 8385.0	...
5478014	  765.6	  473.7	 8382.0	...
5478015	  765.7	  473.7	 8379.0	...
5478016	  765.8	  473.7	 8377.0	...
5478017	  765.9	  473.7	 8377.0	...
5478018	  765.8	  473.7	 8376.0	...
5478019	  765.7	  473.7	 8375.0	...
5478020	  765.7	  473.8	 8374.0	...
MSG	5478021 0000 _ Number Off
5478021	  765.7	  473.7	 8370.0	...
5478022	  765.7	  473.4	 8366.0	...
5478023	  765.2	  473.1	 8364.0	...
5478024	  764.8	  473.1	 8365.0	...
5478025	  764.4	  473.4	 8368.0	...
5478026	  764.6	  473.5	 8373.0	...
5478027	  764.9	  473.4	 8378.0	...
5478028	  765.1	  473.3	 8382.0	...
5478029	  765.1	  473.3	 8384.0	...
5478030	  765.2	  473.7	 8378.0	...
5478031	  765.4	  474.1	 8371.0	...
5478032	  765.5	  473.8	 8364.0	...
5478033	  765.6	  472.8	 8364.0	...
5478034	  765.1	  471.9	 8363.0	...
5478035	  764.8	  472.4	 8362.0	...
5478036	  764.7	  473.1	 8362.0	...
5478037	  765.0	  473.5	 8362.0	...
5478038	  765.5	  473.2	 8363.0	...
5478039	  765.7	  473.2	 8363.0	...
5478040	  766.0	  473.4	 8363.0	...
5478041	  766.1	  473.5	 8364.0	...
5478042	  766.2	  473.4	 8364.0	...
5478043	  766.3	  473.3	 8365.0	...
5478044	  766.3	  472.7	 8365.0	...
5478045	  766.3	  472.0	 8364.0	...
5478046	  766.2	  471.3	 8363.0	...
5478047	  766.2	  471.2	 8363.0	...
5478048	  765.9	  471.3	 8362.0	...
5478049	  765.6	  471.5	 8360.0	...
5478050	  765.2	  471.3	 8361.0	...
5478051	  765.2	  470.8	 8364.0	...
5478052	  765.2	  470.5	 8365.0	...
5478053	  765.2	  470.6	 8360.0	...
5478054	  765.3	  470.7	 8355.0	...
5478055	  765.4	  471.3	 8352.0	...
5478056	  765.6	  471.9	 8352.0	...
5478057	  765.7	  472.6	 8352.0	...
5478058	  765.6	  472.2	 8352.0	...
5478059	  765.6	  471.6	 8354.0	...
5478060	  765.5	  470.9	 8356.0	...
5478061	  765.5	  470.6	 8359.0	...
5478062	  765.6	  470.9	 8361.0	...
5478063	  765.6	  471.1	 8359.0	...
5478064	  765.5	  471.3	 8357.0	...
5478065	  765.4	  471.1	 8355.0	...
5478066	  765.4	  471.8	 8354.0	...
5478067	  765.1	  472.7	 8352.0	...
5478068	  764.9	  473.6	 8347.0	...
5478069	  764.7	  473.6	 8343.0	...
5478070	  764.8	  473.2	 8342.0	...
5478071	  764.9	  472.7	 8343.0	...
5478072	  764.7	  472.5	 8345.0	...
5478073	  764.4	  473.0	 8344.0	...
5478074	  764.5	  473.4	 8344.0	...
5478075	  764.9	  473.2	 8344.0	...
5478076	  765.2	  472.7	 8345.0	...
5478077	  765.2	  472.4	 8345.0	...
5478078	  765.2	  472.6	 8346.0	...
5478079	  765.2	  472.5	 8347.0	...
5478080	  765.0	  472.4	 8348.0	...
5478081	  764.5	  472.3	 8349.0	...
5478082	  764.0	  472.2	 8349.0	...
5478083	  763.8	  472.1	 8347.0	...
5478084	  763.9	  472.0	 8345.0	...
5478085	  764.1	  471.8	 8346.0	...
5478086	  764.1	  471.6	 8349.0	...
5478087	  763.9	  471.6	 8350.0	...
5478088	  763.7	  471.7	 8345.0	...
5478089	  763.5	  471.9	 8340.0	...
5478090	  763.5	  472.0	 8337.0	...
5478091	  763.6	  472.1	 8337.0	...
5478092	  763.7	  472.1	 8338.0	...
5478093	  764.1	  472.0	 8338.0	...
5478094	  764.4	  472.0	 8338.0	...
5478095	  764.3	  472.1	 8337.0	...
5478096	  763.9	  472.1	 8339.0	...
5478097	  763.4	  472.1	 8341.0	...
5478098	  763.4	  472.0	 8339.0	...
5478099	  764.0	  471.9	 8336.0	...
5478100	  764.6	  471.8	 8333.0	...
5478101	  765.2	  471.7	 8334.0	...
5478102	  764.9	  471.7	 8334.0	...
5478103	  764.6	  471.3	 8334.0	...
5478104	  764.5	  470.9	 8334.0	...
5478105	  764.7	  470.7	 8336.0	...
5478106	  764.9	  471.0	 8339.0	...
5478107	  765.0	  471.2	 8341.0	...
5478108	  764.7	  471.3	 8343.0	...
5478109	  764.3	  471.4	 8343.0	...
5478110	  763.9	  471.6	 8342.0	...
5478111	  763.9	  471.8	 8341.0	...
5478112	  763.9	  471.7	 8340.0	...
5478113	  763.9	  471.7	 8336.0	...
5478114	  763.9	  471.7	 8331.0	...
5478115	  763.8	  471.1	 8327.0	...
5478116	  763.7	  470.4	 8325.0	...
5478117	  763.5	  469.6	 8325.0	...
5478118	  763.3	  469.3	 8325.0	...
5478119	  763.2	  469.0	 8326.0	...
5478120	  763.0	  469.1	 8321.0	...
5478121	  762.9	  469.4	 8316.0	...
5478122	  763.0	  469.7	 8310.0	...
5478123	  763.3	  469.8	 8311.0	...
5478124	  763.5	  469.9	 8314.0	...
5478125	  763.6	  469.8	 8315.0	...
5478126	  763.5	  469.9	 8315.0	...
5478127	  764.1	  470.0	 8312.0	...
5478128	  764.6	  470.0	 8311.0	...
5478129	  765.1	  470.2	 8312.0	...
5478130	  765.0	  470.6	 8315.0	...
5478131	  765.1	  471.0	 8316.0	...
5478132	  765.0	  471.0	 8317.0	...
5478133	  764.8	  470.9	 8316.0	...
5478134	  764.5	  470.9	 8315.0	...
5478135	  764.1	  471.1	 8314.0	...
5478136	  763.7	  471.2	 8314.0	...
5478137	  763.2	  471.1	 8314.0	...
5478138	  762.9	  470.8	 8314.0	...
5478139	  762.8	  470.5	 8314.0	...
5478140	  762.8	  470.5	 8315.0	...
5478141	  762.9	  470.5	 8316.0	...
5478142	  762.9	  470.3	 8316.0	...
5478143	  762.9	  470.1	 8314.0	...
5478144	  763.4	  470.0	 8313.0	...
5478145	  763.9	  470.0	 8312.0	...
5478146	  764.2	  470.1	 8311.0	...
5478147	  764.0	  469.8	 8310.0	...
5478148	  764.0	  469.6	 8310.0	...
5478149	  764.3	  469.2	 8312.0	...
5478150	  764.6	  469.0	 8313.0	...
5478151	  764.6	  468.8	 8314.0	...
5478152	  764.5	  468.9	 8317.0	...
5478153	  764.5	  469.1	 8319.0	...
5478154	  764.4	  469.3	 8320.0	...
5478155	  764.3	  469.4	 8321.0	...
5478156	  763.9	  469.5	 8319.0	...
5478157	  763.5	  469.5	 8316.0	...
5478158	  763.1	  469.2	 8315.0	...
5478159	  763.0	  468.7	 8316.0	...
5478160	  762.7	  468.3	 8318.0	...
5478161	  762.5	  468.2	 8317.0	...
5478162	  762.3	  468.1	 8317.0	...
5478163	  762.2	  468.0	 8316.0	...
5478164	  762.2	  467.9	 8319.0	...
5478165	  762.3	  467.9	 8321.0	...
5478166	  762.5	  467.8	 8320.0	...
5478167	  762.6	  467.6	 8316.0	...
5478168	  762.7	  467.3	 8312.0	...
5478169	  762.6	  467.4	 8313.0	...
5478170	  762.5	  467.6	 8314.0	...
5478171	  762.5	  467.7	 8315.0	...
5478172	  762.4	  467.6	 8316.0	...
5478173	  762.1	  467.6	 8315.0	...
5478174	  761.8	  467.7	 8313.0	...
5478175	  761.5	  467.4	 8310.0	...
5478176	  761.5	  466.9	 8308.0	...
5478177	  761.5	  466.6	 8307.0	...
5478178	  761.6	  466.8	 8306.0	...
5478179	  761.4	  466.8	 8304.0	...
5478180	  761.2	  466.6	 8303.0	...
5478181	  761.0	  466.3	 8302.0	...
5478182	  761.0	  466.1	 8301.0	...
5478183	  761.4	  466.0	 8300.0	...
5478184	  761.8	  465.8	 8301.0	...
5478185	  762.2	  465.7	 8302.0	...
5478186	  762.3	  465.6	 8302.0	...
5478187	  761.8	  465.1	 8302.0	...
5478188	  761.1	  464.6	 8302.0	...
5478189	  760.7	  464.6	 8302.0	...
5478190	  761.0	  465.2	 8302.0	...
5478191	  761.3	  465.7	 8297.0	...
5478192	  761.3	  465.7	 8291.0	...
5478193	  761.0	  465.7	 8287.0	...
5478194	  760.6	  465.3	 8291.0	...
5478195	  760.1	  464.9	 8295.0	...
5478196	  760.1	  464.3	 8297.0	...
5478197	  760.1	  464.0	 8299.0	...
5478198	  760.6	  463.8	 8302.0	...
5478199	  761.0	  463.1	 8303.0	...
5478200	  761.3	  462.4	 8302.0	...
5478201	  761.0	  461.9	 8299.0	...
5478202	  760.7	  462.9	 8296.0	...
5478203	  760.4	  463.9	 8295.0	...
5478204	  760.2	  463.9	 8298.0	...
5478205	  760.0	  463.3	 8301.0	...
5478206	  759.9	  462.7	 8302.0	...
5478207	  760.1	  463.4	 8299.0	...
5478208	  760.2	  464.1	 8296.0	...
5478209	  760.2	  464.6	 8297.0	...
5478210	  760.2	  464.5	 8297.0	...
5478211	  760.4	  464.4	 8297.0	...
5478212	  760.6	  464.4	 8296.0	...
5478213	  760.8	  464.4	 8297.0	...
5478214	  760.5	  464.5	 8295.0	...
5478215	  760.1	  463.3	 8293.0	...
5478216	  759.5	  462.2	 8293.0	...
5478217	  759.1	  461.1	 8296.0	...
5478218	  758.9	  461.1	 8299.0	...
5478219	  758.7	  460.6	 8299.0	...
5478220	  758.4	  460.0	 8302.0	...
5478221	  758.2	  460.0	 8304.0	...
5478222	  758.2	  460.6	 8302.0	...
5478223	  758.4	  460.9	 8299.0	...
5478224	  758.4	  460.7	 8295.0	...
5478225	  758.3	  460.5	 8295.0	...
5478226	  758.6	  460.8	 8295.0	...
5478227	  759.0	  460.9	 8297.0	...
5478228	  759.4	  461.1	 8299.0	...
5478229	  759.4	  461.2	 8300.0	...
5478230	  759.6	  461.3	 8296.0	...
5478231	  760.1	  461.3	 8292.0	...
5478232	  760.5	  461.3	 8288.0	...
5478233	  761.1	  461.2	 8287.0	...
5478234	  761.2	  461.1	 8287.0	...
5478235	  761.3	  460.7	 8286.0	...
5478236	  761.2	  460.3	 8287.0	...
5478237	  761.1	  460.0	 8289.0	...
5478238	  760.8	  460.2	 8291.0	...
5478239	  760.5	  460.2	 8293.0	...
5478240	  760.1	  460.0	 8292.0	...
5478241	  760.1	  459.7	 8292.0	...
5478242	  760.2	  459.6	 8292.0	...
5478243	  760.2	  459.4	 8293.0	...
5478244	  760.0	  459.1	 8289.0	...
5478245	  759.7	  458.9	 8286.0	...
5478246	  759.5	  459.0	 8282.0	...
5478247	  759.8	  459.1	 8282.0	...
5478248	  760.3	  459.2	 8285.0	...
5478249	  760.7	  459.8	 8287.0	...
5478250	  760.6	  460.5	 8291.0	...
5478251	  760.5	  461.3	 8291.0	...
5478252	  760.5	  461.4	 8292.0	...
5478253	  760.4	  461.4	 8292.0	...
5478254	  760.4	  461.0	 8292.0	...
5478255	  760.2	  460.6	 8293.0	...
5478256	  759.7	  460.3	 8294.0	...
5478257	  759.3	  460.1	 8293.0	...
5478258	  758.9	  460.1	 8292.0	...
5478259	  758.6	  459.6	 8294.0	...
5478260	  758.4	  459.2	 8297.0	...
5478261	  758.3	  458.5	 8301.0	...
5478262	  758.2	  458.3	 8303.0	...
5478263	  758.2	  458.5	 8298.0	...
5478264	  758.1	  458.8	 8291.0	...
5478265	  758.2	  459.2	 8284.0	...
5478266	  758.3	  459.5	 8283.0	...
5478267	  759.0	  459.8	 8283.0	...
5478268	  759.5	  459.7	 8285.0	...
5478269	  760.1	  459.2	 8285.0	...
5478270	  760.3	  458.8	 8285.0	...
5478271	  760.7	  458.8	 8285.0	...
5478272	  760.6	  458.7	 8286.0	...
5478273	  760.5	  458.7	 8287.0	...
5478274	  760.1	  458.4	 8287.0	...
5478275	  760.0	  458.1	 8288.0	...
5478276	  759.9	  457.8	 8290.0	...
5478277	  759.8	  457.4	 8291.0	...
5478278	  759.5	  457.0	 8294.0	...
5478279	  759.4	  456.6	 8300.0	...
5478280	  759.4	  456.5	 8305.0	...
5478281	  759.7	  456.5	 8309.0	...
5478282	  759.9	  456.5	 8309.0	...
5478283	  760.0	  456.9	 8309.0	...
5478284	  760.0	  457.0	 8309.0	...
5478285	  760.0	  457.0	 8307.0	...
5478286	  759.9	  456.7	 8305.0	...
5478287	  759.8	  456.5	 8303.0	...
5478288	  759.7	  456.5	 8302.0	...
5478289	  759.6	  456.5	 8301.0	...
5478290	  759.6	  456.5	 8298.0	...
5478291	  759.8	  456.7	 8296.0	...
5478292	  760.1	  456.8	 8294.0	...
5478293	  760.2	  457.2	 8294.0	...
5478294	  759.8	  457.6	 8296.0	...
5478295	  759.5	  457.8	 8299.0	...
5478296	  759.5	  457.6	 8304.0	...
5478297	  759.6	  457.4	 8307.0	...
5478298	  759.6	  457.2	 8308.0	...
5478299	  759.5	  457.1	 8307.0	...
5478300	  759.6	  457.1	 8305.0	...
5478301	  759.4	  457.2	 8305.0	...
5478302	  759.1	  457.3	 8306.0	...
5478303	  758.8	  457.1	 8306.0	...
5478304	  758.9	  456.9	 8307.0	...
5478305	  759.0	  457.0	 8311.0	...
5478306	  759.1	  457.3	 8314.0	...
5478307	  759.1	  457.6	 8315.0	...
5478308	  759.0	  457.5	 8313.0	...
5478309	  758.8	  457.4	 8311.0	...
5478310	  758.7	  457.2	 8310.0	...
5478311	  758.6	  457.2	 8309.0	...
5478312	  758.3	  456.4	 8309.0	...
5478313	  758.1	  455.5	 8309.0	...
5478314	  758.2	  454.8	 8308.0	...
5478315	  758.4	  454.8	 8308.0	...
5478316	  758.6	  454.9	 8308.0	...
5478317	  758.4	  455.0	 8308.0	...
5478318	  758.1	  454.7	 8310.0	...
5478319	  757.9	  454.3	 8312.0	...
5478320	  757.7	  453.8	 8313.0	...
5478321	  757.8	  453.6	 8311.0	...
5478322	  758.4	  453.7	 8308.0	...
5478323	  758.9	  454.1	 8306.0	...
5478324	  759.2	  453.9	 8305.0	...
5478325	  759.1	  453.4	 8305.0	...
5478326	  759.1	  452.9	 8305.0	...
5478327	  759.4	  453.4	 8304.0	...
5478328	  759.6	  453.8	 8302.0	...
5478329	  759.9	  454.1	 8300.0	...
5478330	  759.6	  453.9	 8301.0	...
5478331	  759.4	  453.7	 8302.0	...
5478332	  759.1	  453.6	 8304.0	...
5478333	  759.2	  453.8	 8306.0	...
5478334	  759.2	  453.9	 8306.0	...
5478335	  759.3	  453.9	 8304.0	...
5478336	  759.3	  453.8	 8303.0	...
5478337	  759.6	  453.7	 8304.0	...
5478338	  759.8	  453.7	 8306.0	...
5478339	  759.6	  453.7	 8308.0	...
5478340	  759.2	  453.9	 8307.0	...
5478341	  758.7	  453.9	 8304.0	...
5478342	  758.6	  453.7	 8298.0	...
5478343	  758.5	  453.4	 8297.0	...
5478344	  758.6	  453.4	 8300.0	...
5478345	  758.7	  453.6	 8305.0	...
5478346	  758.7	  453.8	 8309.0	...
5478347	  758.5	  453.9	 8308.0	...
5478348	  758.2	  453.9	 8305.0	...
5478349	  757.9	  454.0	 8301.0	...
5478350	  757.9	  454.1	 8298.0	...
5478351	  757.9	  454.2	 8297.0	...
5478352	  758.0	  454.2	 8298.0	...
5478353	  758.2	  454.2	 8298.0	...
5478354	  758.2	  453.5	 8298.0	...
5478355	  758.2	  452.8	 8298.0	...
5478356	  758.1	  452.0	 8298.0	...
5478357	  758.2	  451.9	 8298.0	...
5478358	  758.2	  452.3	 8297.0	...
5478359	  758.0	  452.7	 8298.0	...
5478360	  757.4	  452.9	 8298.0	...
EFIX R   5477960	5478360	401	  762.3	  465.7	   8330
SSACC R  5478361
5478361	  756.6	  452.3	 8298.0	...
5478362	  754.6	  451.5	 8299.0	...
5478363	  752.0	  451.3	 8301.0	...
5478364	  749.2	  451.6	 8298.0	...
5478365	  746.2	  451.6	 8295.0	...
5478366	  743.4	  451.5	 8295.0	...
5478367	  739.1	  450.5	 8296.0	...
5478368	  734.2	  450.0	 8298.0	...
5478369	  728.4	  449.5	 8296.0	...
5478370	  723.1	  449.0	 8293.0	...
5478371	  719.8	  448.3	 8291.0	...
5478372	  716.1	  447.6	 8286.0	...
5478373	  713.7	  447.1	 8282.0	...
5478374	  711.4	  446.5	 8283.0	...
5478375	  711.1	  445.4	 8288.0	...
5478376	  710.9	  445.2	 8288.0	...
5478377	  711.5	  445.3	 8281.0	...
ESACC R  5478361	5478377	17	  756.6	  452.3	  711.5	  445.3	   0.97	     86
SFIX R   5478378
5478378	  713.1	  445.6	 8274.0	...
5478379	  714.9	  446.7	 8272.0	...
5478380	  717.1	  447.9	 8273.0	...
5478381	  718.7	  449.2	 8274.0	...
5478382	  720.7	  449.4	 8271.0	...
5478383	  721.5	  450.5	 8268.0	...
5478384	  723.2	  451.5	 8267.0	...
5478385	  724.4	  452.4	 8270.0	...
5478386	  725.8	  452.1	 8270.0	...
5478387	  726.5	  452.3	 8268.0	...
5478388	  727.0	  452.6	 8269.0	...
5478389	  727.0	  452.9	 8273.0	...
5478390	  726.5	  453.2	 8277.0	...
5478391	  725.8	  453.6	 8279.0	...
5478392	  725.2	  452.6	 8279.0	...
5478393	  724.7	  451.2	 8281.0	...
5478394	  724.0	  449.9	 8282.0	...
5478395	  723.4	  449.6	 8284.0	...
5478396	  722.9	  449.4	 8284.0	...
5478397	  722.8	  449.1	 8285.0	...
5478398	  722.8	  449.0	 8287.0	...
5478399	  722.4	  448.8	 8289.0	...
5478400	  721.9	  448.7	 8287.0	...
5478401	  721.5	  448.9	 8284.0	...
5478402	  721.5	  449.0	 8281.0	...
5478403	  721.6	  449.1	 8280.0	...
5478404	  721.6	  449.2	 8279.0	...
5478405	  721.6	  449.2	 8278.0	...
5478406	  721.5	  449.1	 8278.0	...
5478407	  721.4	  448.9	 8277.0	...
5478408	  721.3	  449.0	 8276.0	...
5478409	  721.3	  449.2	 8273.0	...
5478410	  721.4	  450.1	 8270.0	...
5478411	  721.1	  451.2	 8267.0	...
5478412	  720.7	  452.3	 8266.0	...
5478413	  720.0	  452.1	 8266.0	...
5478414	  719.9	  451.3	 8266.0	...
5478415	  719.8	  450.5	 8265.0	...
5478416	  719.9	  450.4	 8264.0	...
5478417	  720.1	  450.3	 8264.0	...
5478418	  720.2	  450.2	 8265.0	...
5478419	  720.4	  450.9	 8265.0	...
5478420	  720.5	  451.6	 8262.0	...
5478421	  720.5	  452.3	 8259.0	...
5478422	  721.2	  452.2	 8256.0	...
5478423	  722.1	  452.1	 8257.0	...
5478424	  723.0	  452.8	 8259.0	...
5478425	  723.1	  453.6	 8261.0	...
5478426	  723.2	  454.3	 8262.0	...
5478427	  723.2	  454.2	 8258.0	...
5478428	  723.1	  454.2	 8253.0	...
5478429	  723.0	  454.2	 8248.0	...
5478430	  722.9	  454.1	 8249.0	...
5478431	  722.8	  454.1	 8249.0	...
5478432	  722.7	  454.3	 8250.0	...
5478433	  722.6	  454.6	 8251.0	...
5478434	  722.3	  454.2	 8252.0	...
5478435	  721.9	  453.7	 8252.0	...
5478436	  721.7	  452.9	 8253.0	...
5478437	  721.7	  452.8	 8253.0	...
5478438	  721.2	  452.7	 8251.0	...
5478439	  720.6	  452.8	 8248.0	...
5478440	  720.7	  453.7	 8244.0	...
5478441	  721.4	  454.6	 8243.0	...
5478442	  722.4	  454.7	 8243.0	...
5478443	  722.6	  454.1	 8242.0	...
5478444	  722.9	  453.4	 8242.0	...
5478445	  723.1	  453.3	 8241.0	...
5478446	  723.4	  453.3	 8240.0	...
5478447	  723.7	  454.2	 8240.0	...
5478448	  723.6	  455.0	 8241.0	...
5478449	  723.4	  455.5	 8241.0	...
5478450	  723.2	  455.3	 8240.0	...
5478451	  723.1	  455.1	 8238.0	...
5478452	  723.0	  454.9	 8234.0	...
5478453	  723.0	  454.8	 8231.0	...
5478454	  722.9	  454.7	 8229.0	...
5478455	  722.6	  454.7	 8228.0	...
5478456	  722.4	  454.7	 8228.0	...
5478457	  722.2	  454.6	 8228.0	...
5478458	  722.0	  454.4	 8228.0	...
5478459	  721.8	  454.2	 8229.0	...
5478460	  721.8	  453.9	 8229.0	...
5478461	  722.1	  454.0	 8230.0	...
5478462	  722.4	  453.8	 8228.0	...
5478463	  722.4	  453.7	 8227.0	...
5478464	  722.4	  453.7	 8225.0	...
5478465	  722.4	  454.4	 8222.0	...
5478466	  722.4	  455.1	 8218.0	...
5478467	  722.4	  455.5	 8215.0	...
5478468	  722.4	  455.5	 8211.0	...
5478469	  722.3	  455.5	 8208.0	...
5478470	  722.1	  455.5	 8201.0	...
5478471	  721.9	  455.7	 8197.0	...
5478472	  721.7	  455.7	 8194.0	...
5478473	  721.8	  455.7	 8196.0	...
5478474	  721.9	  455.8	 8196.0	...
5478475	  721.6	  455.9	 8195.0	...
5478476	  721.4	  456.2	 8193.0	...
5478477	  721.0	  456.4	 8191.0	...
5478478	  720.9	  456.6	 8189.0	...
5478479	  720.7	  456.8	 8191.0	...
5478480	  720.6	  457.0	 8195.0	...
5478481	  720.6	  457.2	 8199.0	...
5478482	  720.6	  457.2	 8199.0	...
5478483	  720.6	  457.1	 8198.0	...
5478484	  720.6	  457.1	 8193.0	...
5478485	  720.7	  457.2	 8188.0	...
5478486	  720.9	  457.4	 8186.0	...
5478487	  721.0	  457.7	 8188.0	...
5478488	  721.0	  458.0	 8191.0	...
5478489	  721.1	  458.1	 8192.0	...
5478490	  721.2	  458.1	 8193.0	...
5478491	  721.0	  458.0	 8193.0	...
5478492	  720.5	  458.2	 8194.0	...
5478493	  720.1	  458.4	 8197.0	...
5478494	  719.9	  457.8	 8201.0	...
5478495	  719.9	  457.1	 8197.0	...
5478496	  720.0	  456.3	 8190.0	...
5478497	  720.4	  456.2	 8186.0	...
5478498	  720.7	  455.9	 8190.0	...
5478499	  720.9	  455.6	 8194.0	...
5478500	  721.1	  456.3	 8190.0	...
5478501	  721.3	  457.2	 8186.0	...
5478502	  721.3	  458.1	 8182.0	...
5478503	  721.1	  458.2	 8182.0	...
5478504	  720.9	  458.3	 8182.0	...
5478505	  720.4	  458.5	 8181.0	...
5478506	  720.1	  458.6	 8180.0	...
5478507	  719.9	  458.8	 8176.0	...
5478508	  720.0	  459.1	 8172.0	...
5478509	  720.0	  459.3	 8171.0	...
5478510	  720.0	  459.3	 8173.0	...
5478511	  719.6	  459.3	 8175.0	...
5478512	  719.1	  459.2	 8173.0	...
5478513	  718.7	  459.3	 8172.0	...
5478514	  718.7	  459.0	 8171.0	...
5478515	  718.6	  458.6	 8171.0	...
5478516	  718.8	  458.4	 8170.0	...
5478517	  718.9	  458.6	 8170.0	...
5478518	  719.0	  459.0	 8169.0	...
5478519	  718.9	  459.5	 8167.0	...
5478520	  718.8	  460.0	 8166.0	...
5478521	  718.7	  460.3	 8167.0	...
5478522	  718.9	  460.3	 8164.0	...
5478523	  719.1	  460.2	 8161.0	...
5478524	  719.5	  460.1	 8158.0	...
5478525	  719.7	  460.6	 8159.0	...
5478526	  719.7	  461.2	 8159.0	...
5478527	  719.5	  461.4	 8159.0	...
5478528	  719.4	  461.0	 8157.0	...
5478529	  719.3	  460.8	 8155.0	...
5478530	  719.3	  460.9	 8153.0	...
5478531	  719.3	  461.2	 8152.0	...
5478532	  719.4	  461.3	 8152.0	...
5478533	  719.3	  461.7	 8151.0	...
5478534	  719.2	  462.0	 8150.0	...
5478535	  719.2	  462.1	 8150.0	...
5478536	  719.4	  461.8	 8151.0	...
5478537	  719.6	  461.1	 8152.0	...
5478538	  719.3	  460.6	 8151.0	...
5478539	  719.0	  460.6	 8151.0	...
5478540	  718.8	  461.0	 8150.0	...
5478541	  718.8	  461.3	 8149.0	...
5478542	  718.7	  461.3	 8144.0	...
5478543	  718.7	  460.8	 8140.0	...
5478544	  718.6	  460.2	 8136.0	...
5478545	  718.5	  460.1	 8137.0	...
5478546	  718.4	  460.6	 8137.0	...
5478547	  718.4	  461.0	 8134.0	...
5478548	  718.4	  460.9	 8131.0	...
5478549	  718.5	  461.2	 8128.0	...
5478550	  718.5	  461.6	 8129.0	...
5478551	  718.5	  461.9	 8129.0	...
5478552	  718.5	  462.1	 8128.0	...
5478553	  718.6	  462.4	 8122.0	...
5478554	  718.8	  462.9	 8116.0	...
5478555	  718.9	  462.9	 8110.0	...
5478556	  718.9	  462.6	 8110.0	...
5478557	  718.5	  462.2	 8111.0	...
5478558	  718.0	  462.0	 8113.0	...
5478559	  718.2	  462.0	 8114.0	...
5478560	  718.8	  462.0	 8114.0	...
5478561	  719.4	  462.0	 8114.0	...
5478562	  719.4	  462.2	 8119.0	...
5478563	  719.4	  462.2	 8125.0	...
5478564	  719.6	  462.2	 8126.0	...
5478565	  719.8	  462.1	 8121.0	...
5478566	  719.9	  462.0	 8116.0	...
5478567	  719.6	  462.0	 8114.0	...
5478568	  719.4	  462.4	 8113.0	...
5478569	  719.3	  462.9	 8112.0	...
5478570	  719.5	  463.4	 8110.0	...
5478571	  719.6	  463.6	 8105.0	...
5478572	  719.6	  463.4	 8101.0	...
5478573	  719.4	  463.1	 8097.0	...
5478574	  718.8	  462.8	 8096.0	...
5478575	  718.2	  462.8	 8100.0	...
5478576	  717.8	  463.0	 8105.0	...
5478577	  717.8	  463.0	 8109.0	...
5478578	  717.9	  463.1	 8107.0	...
5478579	  717.9	  463.1	 8103.0	...
5478580	  717.9	  463.1	 8100.0	...
5478581	  718.1	  464.0	 8097.0	...
5478582	  718.3	  464.8	 8093.0	...
5478583	  718.5	  465.9	 8090.0	...
5478584	  718.7	  466.2	 8086.0	...
5478585	  718.9	  466.4	 8086.0	...
5478586	  719.0	  466.4	 8085.0	...
5478587	  719.0	  466.1	 8086.0	...
5478588	  718.9	  465.7	 8088.0	...
5478589	  719.0	  465.1	 8091.0	...
5478590	  719.1	  464.6	 8091.0	...
5478591	  719.4	  464.1	 8092.0	...
5478592	  719.5	  464.0	 8093.0	...
5478593	  719.8	  463.8	 8092.0	...
5478594	  720.0	  463.5	 8089.0	...
5478595	  720.2	  463.2	 8086.0	...
5478596	  719.7	  463.4	 8084.0	...
5478597	  719.2	  463.6	 8081.0	...
5478598	  718.7	  463.7	 8078.0	...
5478599	  718.5	  463.8	 8075.0	...
5478600	  718.3	  463.8	 8075.0	...
5478601	  718.2	  463.9	 8075.0	...
5478602	  718.3	  464.0	 8071.0	...
5478603	  718.2	  464.1	 8067.0	...
5478604	  718.0	  464.3	 8063.0	...
5478605	  717.9	  464.8	 8062.0	...
5478606	  717.9	  465.3	 8060.0	...
5478607	  717.9	  465.6	 8059.0	...
5478608	  718.0	  465.7	 8059.0	...
5478609	  718.6	  465.6	 8060.0	...
5478610	  719.3	  466.5	 8060.0	...
5478611	  719.9	  467.5	 8061.0	...
5478612	  720.5	  466.9	 8062.0	...
EFIX R   5478378	5478612	235	  720.5	  457.6	   8185
SSACC R  5478613
5478613	  721.2	  465.2	 8061.0	...
5478614	  722.4	  463.5	 8058.0	...
5478615	  724.2	  462.3	 8055.0	...
5478616	  726.6	  460.8	 8056.0	...
5478617	  729.9	  458.5	 8056.0	...
5478618	  733.5	  457.2	 8055.0	...
5478619	  737.8	  455.9	 8053.0	...
5478620	  742.2	  454.4	 8052.0	...
5478621	  746.8	  452.8	 8047.0	...
5478622	  751.2	  451.4	 8040.0	...
5478623	  755.6	  451.0	 8033.0	...
5478624	  759.1	  450.7	 8031.0	...
5478625	  761.7	  450.4	 8030.0	...
5478626	  763.4	  450.3	 8029.0	...
5478627	  764.6	  451.3	 8030.0	...
5478628	  765.1	  452.4	 8032.0	...
ESACC R  5478613	5478628	16	  721.2	  465.2	  765.1	  452.4	   0.97	     87
SFIX R   5478629
5478629	  765.0	  454.3	 8032.0	...
5478630	  764.5	  455.5	 8031.0	...
5478631	  763.9	  456.7	 8030.0	...
5478632	  762.8	  457.2	 8029.0	...
5478633	  762.1	  458.3	 8025.0	...
5478634	  760.8	  459.1	 8021.0	...
5478635	  760.0	  460.0	 8022.0	...
5478636	  758.8	  459.7	 8027.0	...
5478637	  758.1	  459.7	 8028.0	...
5478638	  757.1	  459.9	 8025.0	...
5478639	  756.5	  460.2	 8022.0	...
5478640	  756.2	  459.7	 8020.0	...
5478641	  756.2	  459.0	 8018.0	...
5478642	  756.3	  458.1	 8015.0	...
5478643	  756.5	  457.6	 8015.0	...
5478644	  756.7	  457.2	 8014.0	...
5478645	  756.8	  457.5	 8009.0	...
5478646	  756.9	  458.2	 8003.0	...
5478647	  757.1	  458.9	 7997.0	...
5478648	  757.5	  459.2	 7994.0	...
5478649	  758.4	  459.3	 7993.0	...
5478650	  759.2	  459.4	 7992.0	...
5478651	  759.9	  459.4	 7990.0	...
5478652	  760.0	  459.5	 7988.0	...
5478653	  760.1	  459.5	 7987.0	...
5478654	  760.1	  459.5	 7984.0	...
5478655	  760.4	  459.8	 7982.0	...
5478656	  760.7	  460.0	 7980.0	...
5478657	  760.9	  459.8	 7979.0	...
5478658	  760.9	  459.5	 7979.0	...
5478659	  761.0	  459.6	 7977.0	...
5478660	  761.2	  460.1	 7976.0	...
5478661	  760.9	  460.8	 7975.0	...
5478662	  760.4	  460.9	 7974.0	...
5478663	  759.8	  461.1	 7973.0	...
5478664	  759.8	  461.3	 7972.0	...
5478665	  759.5	  461.6	 7972.0	...
5478666	  759.4	  461.8	 7972.0	...
5478667	  759.8	  461.7	 7972.0	...
5478668	  760.2	  461.5	 7972.0	...
5478669	  760.2	  461.4	 7972.0	...
5478670	  759.7	  461.8	 7969.0	...
5478671	  759.2	  462.4	 7967.0	...
5478672	  759.2	  462.9	 7965.0	...
5478673	  759.0	  462.9	 7963.0	...
5478674	  758.8	  462.7	 7961.0	...
5478675	  759.0	  462.4	 7958.0	...
5478676	  759.4	  462.0	 7954.0	...
5478677	  760.1	  461.6	 7950.0	...
5478678	  760.3	  461.4	 7946.0	...
5478679	  760.6	  461.6	 7945.0	...
5478680	  760.5	  461.8	 7943.0	...
5478681	  760.0	  462.1	 7943.0	...
5478682	  759.7	  462.6	 7943.0	...
5478683	  759.4	  463.1	 7944.0	...
5478684	  759.5	  462.9	 7945.0	...
5478685	  759.6	  462.2	 7946.0	...
5478686	  759.7	  461.9	 7946.0	...
5478687	  759.6	  462.1	 7947.0	...
5478688	  759.5	  462.1	 7947.0	...
5478689	  759.5	  461.9	 7948.0	...
5478690	  759.7	  462.1	 7948.0	...
5478691	  759.8	  462.4	 7949.0	...
5478692	  759.9	  463.0	 7949.0	...
5478693	  759.8	  463.1	 7949.0	...
5478694	  759.6	  463.3	 7949.0	...
5478695	  759.6	  463.4	 7949.0	...
5478696	  759.8	  463.4	 7950.0	...
5478697	  760.0	  463.4	 7944.0	...
5478698	  760.0	  463.1	 7938.0	...
5478699	  760.1	  462.8	 7929.0	...
5478700	  760.1	  462.5	 7925.0	...
5478701	  760.2	  462.5	 7921.0	...
5478702	  759.5	  462.2	 7920.0	...
5478703	  758.7	  462.0	 7920.0	...
5478704	  758.1	  461.8	 7921.0	...
5478705	  758.2	  461.8	 7922.0	...
5478706	  758.3	  461.9	 7922.0	...
5478707	  758.8	  462.1	 7922.0	...
[truncated: 4,313,507 more chars]
