# Supplementary material for: With an eye on uncertainty: Modelling pupillary responses to environmental volatility
Source: PLoS Comput Biol. 2019 Jul 5;15(7):e1007126. doi: 10.1371/journal.pcbi.1007126 (PMC6636765; doi:10.1371/journal.pcbi.1007126)
Supplement: S8 Data — Zip file containing the pupillometry data for participant 8. (ZIP) [file pcbi.1007126.s008.zip › P8/trial4.asc]

** CONVERTED FROM C:\Users\tparr\Documents\PVR\P8_1412\trial4.edf using edfapi 3.1 Win32 Nov 24 2009 on Thu Dec 14 11:55:45 2017
** DATE: Thu Dec 14 11:25:38 2017
** TYPE: EDF_FILE BINARY EVENT SAMPLE TAGGED
** VERSION: EYELINK II 1
** SOURCE: EYELINK CL
** EYELINK II CL v4.48 Nov 25 2009
** CAMERA: EyeLink CL Version 1.4 Sensor=BHA
** SERIAL NUMBER: CL1-AAD42
** CAMERA_CONFIG: AAD42140.SCD
**

MSG	5323255 RECCFG CR 1000 2 0 R
MSG	5323255 ELCLCFG MTABLER
MSG	5323255 GAZE_COORDS 0.00 0.00 1599.00 1199.00
MSG	5323255 THRESHOLDS R 117 225
MSG	5323255 ELCL_PROC CENTROID (3)
MSG	5323255 ELCL_PCR_PARAM 5 3.0
START	5323256 	RIGHT	SAMPLES	EVENTS
PRESCALER	1
VPRESCALER	1
PUPIL	AREA
EVENTS	GAZE	RIGHT	RATE	1000.00	TRACKING	CR	FILTER	2
SAMPLES	GAZE	RIGHT	RATE	1000.00	TRACKING	CR	FILTER	2
MSG	5323256 !MODE RECORD CR 1000 2 0 R
5323256	  764.7	  496.8	 7937.0	...
INPUT	5323256	127
5323257	  764.6	  496.3	 7936.0	...
5323258	  764.7	  495.8	 7933.0	...
5323259	  764.9	  495.9	 7930.0	...
5323260	  765.1	  496.0	 7932.0	...
5323261	  765.1	  495.9	 7932.0	...
5323262	  765.1	  495.9	 7932.0	...
SFIX R   5323263
5323263	  765.1	  495.9	 7932.0	...
5323264	  765.0	  495.9	 7933.0	...
5323265	  765.0	  496.0	 7933.0	...
5323266	  765.0	  496.0	 7934.0	...
5323267	  764.8	  496.0	 7935.0	...
5323268	  764.7	  496.0	 7935.0	...
5323269	  764.7	  495.7	 7936.0	...
5323270	  764.9	  495.3	 7937.0	...
5323271	  765.2	  495.5	 7938.0	...
5323272	  765.4	  496.0	 7937.0	...
5323273	  765.6	  496.5	 7940.0	...
5323274	  765.6	  496.6	 7944.0	...
5323275	  765.6	  496.6	 7946.0	...
5323276	  765.7	  496.9	 7944.0	...
5323277	  765.8	  497.2	 7942.0	...
5323278	  765.5	  497.6	 7943.0	...
5323279	  765.2	  497.7	 7944.0	...
5323280	  764.9	  497.9	 7944.0	...
5323281	  765.0	  497.8	 7945.0	...
5323282	  765.2	  497.8	 7945.0	...
5323283	  765.4	  497.7	 7946.0	...
5323284	  765.5	  497.7	 7948.0	...
5323285	  765.5	  497.5	 7951.0	...
5323286	  765.4	  497.4	 7953.0	...
5323287	  765.4	  497.3	 7955.0	...
5323288	  765.2	  497.1	 7954.0	...
5323289	  765.1	  496.9	 7952.0	...
5323290	  764.8	  496.7	 7949.0	...
5323291	  764.7	  496.7	 7950.0	...
5323292	  764.6	  497.1	 7953.0	...
5323293	  764.7	  497.5	 7955.0	...
5323294	  764.7	  498.0	 7959.0	...
5323295	  764.7	  497.9	 7959.0	...
5323296	  764.5	  497.5	 7959.0	...
5323297	  764.3	  497.1	 7959.0	...
5323298	  764.3	  496.7	 7959.0	...
5323299	  764.4	  496.0	 7961.0	...
5323300	  764.5	  495.3	 7963.0	...
5323301	  764.4	  494.4	 7967.0	...
5323302	  764.4	  494.1	 7967.0	...
5323303	  764.4	  493.8	 7968.0	...
5323304	  764.5	  493.7	 7966.0	...
5323305	  764.7	  494.4	 7965.0	...
5323306	  765.1	  495.0	 7968.0	...
5323307	  765.8	  495.7	 7971.0	...
5323308	  766.2	  495.5	 7975.0	...
5323309	  766.4	  495.2	 7975.0	...
5323310	  766.3	  494.8	 7978.0	...
5323311	  766.2	  494.5	 7979.0	...
5323312	  766.1	  494.6	 7981.0	...
5323313	  766.0	  495.0	 7981.0	...
5323314	  765.9	  495.8	 7981.0	...
5323315	  765.8	  496.3	 7979.0	...
5323316	  765.6	  496.5	 7976.0	...
5323317	  765.3	  496.4	 7972.0	...
5323318	  765.0	  496.2	 7974.0	...
5323319	  764.9	  496.1	 7977.0	...
5323320	  764.9	  496.0	 7980.0	...
5323321	  765.2	  496.0	 7983.0	...
5323322	  765.5	  496.0	 7985.0	...
5323323	  765.7	  496.0	 7988.0	...
5323324	  765.7	  495.9	 7988.0	...
5323325	  765.7	  495.9	 7988.0	...
5323326	  765.9	  496.0	 7991.0	...
5323327	  766.2	  496.1	 7994.0	...
5323328	  766.4	  495.9	 7993.0	...
5323329	  766.4	  495.6	 7988.0	...
5323330	  766.3	  495.1	 7983.0	...
5323331	  766.2	  494.7	 7986.0	...
5323332	  765.8	  494.3	 7989.0	...
5323333	  765.4	  494.0	 7992.0	...
5323334	  765.0	  493.9	 7992.0	...
5323335	  764.9	  493.6	 7992.0	...
5323336	  764.9	  493.4	 7992.0	...
5323337	  765.5	  493.0	 7992.0	...
5323338	  766.2	  493.0	 7995.0	...
5323339	  766.9	  493.2	 7998.0	...
5323340	  767.0	  493.3	 8001.0	...
5323341	  767.1	  493.2	 8001.0	...
5323342	  767.2	  493.1	 8002.0	...
5323343	  767.3	  493.0	 8003.0	...
5323344	  766.5	  493.2	 8004.0	...
5323345	  765.6	  493.2	 8003.0	...
5323346	  765.0	  493.1	 8002.0	...
5323347	  765.2	  492.7	 8003.0	...
5323348	  765.5	  492.5	 8006.0	...
5323349	  765.6	  492.3	 8008.0	...
5323350	  765.8	  492.1	 8009.0	...
5323351	  765.5	  492.2	 8009.0	...
5323352	  765.2	  492.3	 8011.0	...
5323353	  765.0	  492.6	 8013.0	...
5323354	  765.3	  492.8	 8016.0	...
5323355	  765.5	  492.2	 8017.0	...
5323356	  765.5	  491.5	 8018.0	...
5323357	  765.4	  491.0	 8017.0	...
5323358	  765.5	  491.4	 8017.0	...
5323359	  765.6	  492.1	 8018.0	...
5323360	  765.6	  492.6	 8019.0	...
5323361	  765.6	  492.4	 8020.0	...
5323362	  765.5	  492.0	 8020.0	...
5323363	  765.3	  491.1	 8021.0	...
5323364	  765.3	  490.8	 8023.0	...
5323365	  765.5	  490.5	 8024.0	...
5323366	  765.8	  490.4	 8025.0	...
5323367	  766.0	  491.0	 8025.0	...
5323368	  766.1	  491.7	 8024.0	...
5323369	  766.1	  492.4	 8024.0	...
5323370	  765.9	  492.5	 8029.0	...
5323371	  765.7	  492.5	 8035.0	...
5323372	  765.3	  491.5	 8040.0	...
5323373	  765.1	  490.5	 8039.0	...
5323374	  765.0	  489.4	 8040.0	...
5323375	  765.3	  489.3	 8043.0	...
5323376	  765.5	  489.1	 8045.0	...
5323377	  765.6	  489.0	 8043.0	...
5323378	  765.6	  489.0	 8041.0	...
5323379	  765.5	  488.9	 8040.0	...
5323380	  765.4	  488.9	 8041.0	...
5323381	  765.3	  488.9	 8042.0	...
5323382	  765.5	  489.2	 8043.0	...
5323383	  765.6	  489.4	 8045.0	...
5323384	  765.7	  489.7	 8047.0	...
5323385	  765.5	  489.7	 8048.0	...
5323386	  765.2	  489.4	 8049.0	...
5323387	  764.8	  489.0	 8049.0	...
5323388	  764.5	  488.7	 8049.0	...
5323389	  764.5	  488.6	 8051.0	...
5323390	  764.9	  488.4	 8052.0	...
5323391	  765.3	  488.2	 8052.0	...
5323392	  765.3	  487.5	 8051.0	...
5323393	  765.2	  486.9	 8054.0	...
5323394	  765.2	  486.5	 8058.0	...
5323395	  765.2	  486.6	 8062.0	...
5323396	  764.8	  486.7	 8062.0	...
5323397	  764.4	  486.4	 8063.0	...
5323398	  764.1	  486.4	 8067.0	...
5323399	  764.2	  486.4	 8070.0	...
5323400	  764.3	  486.5	 8074.0	...
5323401	  764.5	  486.2	 8075.0	...
5323402	  764.7	  485.9	 8077.0	...
5323403	  765.0	  485.9	 8079.0	...
5323404	  765.1	  486.3	 8079.0	...
5323405	  765.5	  486.3	 8079.0	...
5323406	  765.8	  485.9	 8079.0	...
5323407	  766.1	  485.5	 8081.0	...
5323408	  766.2	  485.5	 8084.0	...
5323409	  766.0	  485.5	 8083.0	...
5323410	  765.8	  485.6	 8080.0	...
5323411	  765.8	  485.6	 8079.0	...
5323412	  766.1	  485.7	 8081.0	...
5323413	  766.4	  485.9	 8083.0	...
5323414	  766.3	  486.2	 8083.0	...
5323415	  765.7	  485.6	 8083.0	...
5323416	  765.2	  485.1	 8083.0	...
5323417	  765.2	  484.4	 8083.0	...
5323418	  765.6	  484.6	 8083.0	...
5323419	  766.2	  484.2	 8082.0	...
5323420	  766.3	  483.9	 8086.0	...
5323421	  766.4	  484.1	 8089.0	...
5323422	  766.5	  484.8	 8090.0	...
5323423	  766.6	  485.5	 8087.0	...
5323424	  766.2	  485.6	 8085.0	...
5323425	  765.7	  485.4	 8086.0	...
5323426	  765.5	  485.2	 8088.0	...
5323427	  765.6	  484.8	 8091.0	...
5323428	  765.8	  484.0	 8093.0	...
5323429	  765.8	  483.3	 8092.0	...
5323430	  765.4	  483.4	 8092.0	...
5323431	  765.0	  484.1	 8093.0	...
5323432	  764.8	  484.7	 8095.0	...
5323433	  764.9	  484.5	 8098.0	...
5323434	  765.0	  484.5	 8100.0	...
5323435	  765.3	  484.4	 8107.0	...
5323436	  765.5	  483.9	 8113.0	...
5323437	  765.7	  483.1	 8117.0	...
5323438	  765.6	  482.3	 8114.0	...
5323439	  765.7	  482.3	 8112.0	...
5323440	  765.7	  482.2	 8114.0	...
5323441	  765.6	  482.1	 8117.0	...
5323442	  765.5	  482.3	 8120.0	...
5323443	  765.6	  482.4	 8121.0	...
5323444	  765.7	  482.6	 8123.0	...
5323445	  765.4	  482.6	 8125.0	...
5323446	  765.0	  482.7	 8127.0	...
5323447	  764.6	  482.3	 8129.0	...
5323448	  764.6	  481.9	 8132.0	...
5323449	  764.9	  482.0	 8135.0	...
5323450	  765.2	  482.5	 8136.0	...
5323451	  765.4	  482.7	 8137.0	...
5323452	  765.6	  482.4	 8136.0	...
5323453	  765.6	  482.2	 8135.0	...
5323454	  765.6	  482.2	 8135.0	...
5323455	  765.4	  482.1	 8136.0	...
5323456	  765.5	  481.9	 8139.0	...
5323457	  765.6	  481.5	 8141.0	...
5323458	  765.9	  481.4	 8144.0	...
5323459	  766.0	  481.3	 8145.0	...
5323460	  766.2	  481.3	 8145.0	...
5323461	  766.4	  481.2	 8146.0	...
5323462	  767.2	  481.8	 8146.0	...
5323463	  767.7	  482.3	 8146.0	...
5323464	  767.6	  482.7	 8148.0	...
5323465	  767.0	  482.5	 8152.0	...
5323466	  766.4	  482.2	 8157.0	...
5323467	  766.4	  482.0	 8160.0	...
5323468	  766.3	  481.9	 8162.0	...
5323469	  766.2	  481.8	 8163.0	...
5323470	  766.0	  481.9	 8165.0	...
5323471	  765.8	  481.6	 8168.0	...
5323472	  765.7	  481.0	 8169.0	...
5323473	  765.8	  480.4	 8169.0	...
5323474	  766.0	  480.1	 8167.0	...
5323475	  766.1	  480.0	 8170.0	...
5323476	  766.2	  480.0	 8174.0	...
5323477	  766.2	  479.9	 8177.0	...
5323478	  766.3	  479.9	 8177.0	...
5323479	  766.4	  479.9	 8179.0	...
5323480	  766.4	  479.9	 8181.0	...
5323481	  766.6	  479.9	 8182.0	...
5323482	  766.7	  479.9	 8181.0	...
5323483	  767.0	  479.9	 8185.0	...
5323484	  767.2	  479.9	 8190.0	...
5323485	  767.0	  479.6	 8194.0	...
5323486	  766.5	  479.1	 8193.0	...
5323487	  766.1	  478.7	 8192.0	...
5323488	  766.1	  478.8	 8193.0	...
5323489	  766.1	  479.1	 8195.0	...
5323490	  766.1	  479.6	 8197.0	...
5323491	  766.1	  479.9	 8197.0	...
5323492	  766.2	  480.2	 8198.0	...
5323493	  766.4	  479.3	 8200.0	...
5323494	  766.5	  478.4	 8201.0	...
5323495	  766.7	  478.0	 8203.0	...
5323496	  766.8	  478.6	 8205.0	...
5323497	  766.9	  479.2	 8207.0	...
5323498	  767.1	  479.2	 8209.0	...
5323499	  767.3	  479.2	 8210.0	...
5323500	  767.1	  479.1	 8214.0	...
5323501	  766.9	  478.5	 8218.0	...
5323502	  766.7	  477.8	 8222.0	...
5323503	  766.6	  477.2	 8222.0	...
EFIX R   5323263	5323503	241	  765.6	  488.7	   8055
SSACC R  5323504
5323504	  766.6	  477.3	 8222.0	...
5323505	  766.7	  477.2	 8224.0	...
5323506	  766.9	  477.1	 8227.0	...
5323507	  768.0	  476.9	 8230.0	...
5323508	  769.8	  476.3	 8229.0	...
5323509	  773.4	  475.4	 8232.0	...
5323510	  777.6	  474.1	 8237.0	...
5323511	  783.5	  472.2	 8242.0	...
5323512	  789.6	  470.4	 8245.0	...
5323513	  795.7	  466.7	 8251.0	...
5323514	  801.4	  463.2	 8258.0	...
5323515	  805.9	  459.8	 8263.0	...
5323516	  809.6	  458.6	 8261.0	...
5323517	  811.4	  458.1	 8259.0	...
5323518	  812.3	  456.8	 8256.0	...
5323519	  812.6	  455.7	 8254.0	...
5323520	  811.4	  454.3	 8254.0	...
ESACC R  5323504	5323520	17	  766.6	  477.3	  811.4	  454.3	   1.07	    110
SFIX R   5323521
5323521	  810.1	  453.9	 8253.0	...
5323522	  808.4	  453.5	 8253.0	...
5323523	  807.9	  453.4	 8253.0	...
5323524	  807.3	  453.3	 8253.0	...
5323525	  807.0	  453.0	 8255.0	...
5323526	  806.9	  452.9	 8256.0	...
5323527	  807.2	  453.1	 8256.0	...
5323528	  807.8	  453.6	 8259.0	...
5323529	  809.0	  453.9	 8263.0	...
5323530	  810.0	  453.8	 8266.0	...
5323531	  810.7	  453.5	 8265.0	...
5323532	  810.5	  453.4	 8265.0	...
5323533	  810.1	  453.7	 8265.0	...
5323534	  809.1	  455.0	 8264.0	...
5323535	  807.1	  456.3	 8264.0	...
5323536	  805.1	  457.7	 8268.0	...
5323537	  802.6	  458.4	 8273.0	...
5323538	  800.4	  459.2	 8277.0	...
5323539	  797.5	  460.3	 8277.0	...
5323540	  795.5	  461.2	 8275.0	...
5323541	  794.4	  461.8	 8275.0	...
5323542	  794.3	  461.2	 8273.0	...
5323543	  794.0	  460.1	 8272.0	...
5323544	  793.6	  458.6	 8280.0	...
5323545	  794.3	  457.5	 8289.0	...
5323546	  795.9	  455.4	 8300.0	...
5323547	  797.6	  453.4	 8300.0	...
5323548	  799.0	  451.9	 8301.0	...
5323549	  799.7	  451.6	 8301.0	...
5323550	  800.7	  451.3	 8301.0	...
5323551	  801.0	  450.8	 8301.0	...
5323552	  801.3	  450.4	 8300.0	...
5323553	  801.5	  451.5	 8297.0	...
5323554	  801.6	  452.8	 8294.0	...
5323555	  801.6	  454.2	 8292.0	...
5323556	  801.6	  454.7	 8294.0	...
5323557	  801.5	  455.3	 8299.0	...
5323558	  801.3	  455.8	 8304.0	...
5323559	  801.0	  455.6	 8307.0	...
5323560	  800.9	  455.6	 8307.0	...
5323561	  801.0	  455.6	 8306.0	...
5323562	  801.0	  455.3	 8310.0	...
5323563	  800.8	  455.0	 8314.0	...
5323564	  800.4	  454.8	 8320.0	...
5323565	  799.8	  454.6	 8322.0	...
5323566	  799.2	  454.5	 8321.0	...
5323567	  799.3	  454.3	 8319.0	...
5323568	  799.8	  453.9	 8317.0	...
5323569	  800.3	  453.4	 8318.0	...
5323570	  800.6	  453.5	 8318.0	...
5323571	  800.7	  454.0	 8317.0	...
5323572	  800.9	  454.5	 8319.0	...
5323573	  800.7	  454.6	 8323.0	...
5323574	  800.3	  454.4	 8328.0	...
5323575	  799.5	  454.0	 8332.0	...
5323576	  799.1	  453.2	 8334.0	...
5323577	  798.7	  452.7	 8336.0	...
5323578	  798.7	  452.4	 8336.0	...
5323579	  798.9	  452.5	 8336.0	...
5323580	  799.1	  452.3	 8335.0	...
5323581	  799.2	  452.2	 8334.0	...
5323582	  798.9	  452.3	 8334.0	...
5323583	  798.7	  453.4	 8334.0	...
5323584	  799.0	  454.3	 8338.0	...
5323585	  799.6	  454.5	 8347.0	...
5323586	  800.0	  454.0	 8355.0	...
5323587	  799.8	  453.6	 8361.0	...
5323588	  799.7	  453.5	 8363.0	...
5323589	  799.7	  453.3	 8364.0	...
5323590	  799.6	  453.1	 8364.0	...
5323591	  799.5	  453.1	 8363.0	...
5323592	  799.3	  452.8	 8363.0	...
5323593	  799.2	  452.4	 8362.0	...
5323594	  799.2	  452.0	 8362.0	...
5323595	  799.5	  451.9	 8363.0	...
5323596	  799.9	  452.0	 8365.0	...
5323597	  800.3	  452.1	 8367.0	...
5323598	  800.3	  452.4	 8368.0	...
5323599	  800.2	  452.3	 8369.0	...
5323600	  799.8	  452.4	 8368.0	...
5323601	  799.5	  452.5	 8366.0	...
5323602	  799.2	  452.6	 8364.0	...
5323603	  799.1	  452.4	 8363.0	...
5323604	  799.0	  451.9	 8362.0	...
5323605	  799.4	  451.4	 8364.0	...
5323606	  799.9	  451.1	 8367.0	...
5323607	  800.1	  451.2	 8369.0	...
5323608	  799.8	  450.7	 8370.0	...
5323609	  799.4	  450.2	 8370.0	...
5323610	  799.2	  449.7	 8371.0	...
5323611	  798.8	  449.8	 8371.0	...
5323612	  798.5	  450.0	 8372.0	...
5323613	  798.3	  450.2	 8372.0	...
5323614	  798.3	  450.2	 8372.0	...
5323615	  798.5	  450.2	 8371.0	...
5323616	  798.6	  450.3	 8371.0	...
5323617	  798.7	  450.3	 8373.0	...
5323618	  798.6	  450.3	 8375.0	...
5323619	  798.6	  450.1	 8376.0	...
5323620	  798.7	  449.8	 8377.0	...
5323621	  798.8	  449.6	 8379.0	...
5323622	  798.9	  449.5	 8382.0	...
5323623	  799.0	  449.4	 8384.0	...
5323624	  799.1	  449.3	 8385.0	...
5323625	  798.8	  449.4	 8384.0	...
5323626	  798.4	  449.3	 8383.0	...
5323627	  798.0	  449.1	 8383.0	...
5323628	  798.1	  449.3	 8384.0	...
5323629	  798.1	  449.7	 8384.0	...
5323630	  798.1	  449.9	 8384.0	...
5323631	  797.9	  449.8	 8385.0	...
5323632	  797.8	  449.8	 8386.0	...
5323633	  797.7	  449.9	 8388.0	...
5323634	  797.9	  449.9	 8387.0	...
5323635	  797.9	  449.9	 8386.0	...
5323636	  797.8	  449.9	 8389.0	...
5323637	  797.9	  449.7	 8394.0	...
5323638	  798.0	  449.6	 8398.0	...
5323639	  797.5	  449.0	 8398.0	...
5323640	  796.8	  448.5	 8398.0	...
5323641	  796.4	  448.0	 8396.0	...
5323642	  796.8	  448.0	 8398.0	...
5323643	  797.2	  447.9	 8400.0	...
5323644	  797.3	  447.8	 8402.0	...
5323645	  797.4	  447.7	 8404.0	...
5323646	  797.5	  447.5	 8405.0	...
5323647	  797.6	  446.9	 8409.0	...
5323648	  797.7	  446.5	 8414.0	...
5323649	  797.7	  446.5	 8419.0	...
5323650	  797.8	  446.5	 8418.0	...
5323651	  797.8	  446.5	 8417.0	...
5323652	  797.7	  446.6	 8416.0	...
5323653	  797.4	  446.7	 8417.0	...
5323654	  797.0	  446.7	 8419.0	...
5323655	  796.8	  446.6	 8421.0	...
5323656	  796.8	  446.5	 8420.0	...
5323657	  796.8	  446.4	 8419.0	...
5323658	  796.7	  446.7	 8418.0	...
5323659	  796.5	  447.0	 8418.0	...
5323660	  796.3	  447.4	 8417.0	...
5323661	  796.1	  447.4	 8416.0	...
5323662	  796.6	  446.8	 8415.0	...
5323663	  797.1	  446.3	 8415.0	...
5323664	  797.0	  445.9	 8415.0	...
5323665	  796.4	  446.0	 8416.0	...
5323666	  795.9	  446.1	 8418.0	...
5323667	  796.0	  446.1	 8423.0	...
5323668	  796.1	  446.0	 8426.0	...
5323669	  796.1	  446.2	 8429.0	...
5323670	  796.0	  446.5	 8429.0	...
5323671	  796.2	  446.2	 8430.0	...
5323672	  796.4	  445.5	 8430.0	...
5323673	  796.6	  444.9	 8431.0	...
5323674	  796.5	  444.8	 8430.0	...
5323675	  796.6	  444.8	 8426.0	...
5323676	  796.6	  444.9	 8423.0	...
5323677	  796.6	  445.0	 8426.0	...
5323678	  796.7	  445.1	 8431.0	...
5323679	  796.3	  445.2	 8436.0	...
5323680	  796.0	  445.3	 8436.0	...
5323681	  795.6	  445.0	 8431.0	...
5323682	  795.2	  444.8	 8427.0	...
5323683	  794.8	  444.6	 8422.0	...
5323684	  794.7	  445.1	 8422.0	...
5323685	  795.4	  445.6	 8423.0	...
5323686	  796.2	  446.1	 8424.0	...
5323687	  796.4	  446.1	 8425.0	...
5323688	  796.0	  445.7	 8433.0	...
5323689	  795.6	  445.2	 8440.0	...
5323690	  795.2	  444.5	 8447.0	...
5323691	  794.9	  444.3	 8446.0	...
5323692	  794.5	  444.1	 8445.0	...
5323693	  794.3	  444.2	 8446.0	...
5323694	  794.2	  444.3	 8447.0	...
5323695	  794.4	  444.4	 8448.0	...
5323696	  794.7	  444.4	 8448.0	...
5323697	  794.9	  444.5	 8448.0	...
5323698	  795.1	  444.4	 8449.0	...
5323699	  795.2	  444.2	 8450.0	...
5323700	  795.5	  444.5	 8451.0	...
5323701	  795.7	  444.8	 8452.0	...
5323702	  795.8	  444.9	 8453.0	...
5323703	  795.6	  444.7	 8453.0	...
5323704	  795.3	  444.3	 8453.0	...
5323705	  795.0	  443.9	 8455.0	...
5323706	  794.9	  443.4	 8455.0	...
5323707	  794.8	  443.0	 8456.0	...
5323708	  794.7	  442.8	 8454.0	...
5323709	  794.5	  442.6	 8453.0	...
5323710	  794.3	  442.6	 8453.0	...
5323711	  794.3	  442.4	 8454.0	...
5323712	  794.5	  442.2	 8456.0	...
5323713	  794.8	  442.2	 8458.0	...
5323714	  794.8	  442.5	 8458.0	...
5323715	  795.0	  442.8	 8457.0	...
5323716	  794.9	  443.0	 8459.0	...
5323717	  794.8	  442.6	 8463.0	...
5323718	  794.7	  442.1	 8465.0	...
5323719	  794.7	  441.6	 8465.0	...
5323720	  794.7	  442.3	 8467.0	...
5323721	  794.8	  442.9	 8471.0	...
5323722	  794.9	  443.5	 8474.0	...
5323723	  794.7	  443.5	 8472.0	...
5323724	  794.6	  443.6	 8467.0	...
5323725	  794.7	  443.8	 8463.0	...
5323726	  794.9	  444.0	 8461.0	...
5323727	  795.1	  444.1	 8459.0	...
5323728	  795.1	  444.0	 8458.0	...
5323729	  795.2	  443.7	 8459.0	...
5323730	  795.4	  443.4	 8463.0	...
5323731	  795.7	  443.2	 8467.0	...
5323732	  796.0	  443.2	 8470.0	...
5323733	  796.0	  443.3	 8471.0	...
5323734	  796.0	  443.3	 8472.0	...
5323735	  795.9	  443.5	 8475.0	...
5323736	  795.6	  443.7	 8480.0	...
5323737	  795.0	  443.9	 8482.0	...
5323738	  794.6	  444.0	 8481.0	...
5323739	  794.7	  444.0	 8480.0	...
5323740	  795.0	  443.9	 8481.0	...
5323741	  795.3	  443.6	 8478.0	...
5323742	  795.4	  443.7	 8475.0	...
5323743	  795.4	  444.5	 8474.0	...
5323744	  795.0	  445.3	 8475.0	...
5323745	  794.5	  445.2	 8477.0	...
5323746	  794.1	  444.7	 8478.0	...
5323747	  794.0	  444.0	 8475.0	...
5323748	  794.0	  443.8	 8473.0	...
5323749	  794.5	  444.0	 8470.0	...
5323750	  794.9	  444.3	 8472.0	...
5323751	  795.0	  445.0	 8474.0	...
5323752	  794.6	  445.2	 8475.0	...
5323753	  794.2	  445.3	 8475.0	...
5323754	  794.6	  445.3	 8475.0	...
5323755	  795.0	  445.3	 8475.0	...
5323756	  795.5	  445.4	 8476.0	...
5323757	  795.5	  445.4	 8476.0	...
5323758	  795.5	  445.7	 8475.0	...
5323759	  795.4	  445.9	 8473.0	...
5323760	  795.4	  445.8	 8472.0	...
5323761	  795.4	  445.7	 8472.0	...
5323762	  795.2	  445.7	 8471.0	...
5323763	  794.8	  446.0	 8474.0	...
5323764	  794.4	  446.2	 8477.0	...
5323765	  793.9	  446.1	 8481.0	...
5323766	  793.7	  445.8	 8478.0	...
5323767	  793.6	  445.5	 8474.0	...
5323768	  793.8	  445.0	 8475.0	...
5323769	  793.8	  444.7	 8478.0	...
5323770	  793.9	  444.4	 8484.0	...
5323771	  793.9	  444.5	 8486.0	...
5323772	  794.1	  444.6	 8485.0	...
5323773	  794.1	  444.7	 8482.0	...
5323774	  794.1	  444.7	 8479.0	...
5323775	  794.1	  444.6	 8479.0	...
5323776	  794.6	  444.4	 8480.0	...
5323777	  795.0	  444.4	 8480.0	...
5323778	  794.8	  444.6	 8481.0	...
5323779	  794.1	  445.0	 8482.0	...
5323780	  793.3	  445.4	 8483.0	...
5323781	  793.1	  445.3	 8483.0	...
5323782	  793.3	  444.9	 8483.0	...
5323783	  793.6	  444.4	 8482.0	...
5323784	  794.0	  444.3	 8481.0	...
5323785	  794.3	  443.8	 8481.0	...
5323786	  794.6	  443.5	 8485.0	...
5323787	  795.0	  443.2	 8489.0	...
5323788	  795.0	  443.4	 8488.0	...
5323789	  795.2	  443.5	 8484.0	...
5323790	  795.5	  443.7	 8482.0	...
5323791	  795.7	  443.8	 8485.0	...
5323792	  795.8	  444.1	 8486.0	...
5323793	  795.9	  444.4	 8481.0	...
5323794	  796.1	  444.6	 8476.0	...
5323795	  796.2	  444.7	 8472.0	...
EFIX R   5323521	5323795	275	  797.5	  448.3	   8401
SSACC R  5323796
5323796	  796.2	  444.7	 8470.0	...
5323797	  795.9	  444.8	 8471.0	...
5323798	  795.1	  445.3	 8472.0	...
5323799	  794.3	  446.1	 8474.0	...
5323800	  792.5	  447.5	 8473.0	...
5323801	  791.4	  450.1	 8471.0	...
5323802	  789.0	  453.8	 8468.0	...
5323803	  786.1	  458.4	 8466.0	...
5323804	  781.9	  463.3	 8465.0	...
5323805	  778.0	  468.4	 8465.0	...
5323806	  774.2	  474.0	 8466.0	...
5323807	  770.4	  479.3	 8467.0	...
5323808	  767.0	  484.5	 8466.0	...
5323809	  763.6	  488.7	 8464.0	...
5323810	  760.6	  491.6	 8464.0	...
5323811	  758.6	  494.1	 8467.0	...
5323812	  758.0	  495.7	 8469.0	...
5323813	  758.2	  497.9	 8472.0	...
5323814	  757.7	  498.7	 8475.0	...
5323815	  757.5	  501.1	 8479.0	...
5323816	  757.4	  503.0	 8478.0	...
ESACC R  5323796	5323816	21	  796.2	  444.7	  757.4	  503.0	   1.48	    122
SFIX R   5323817
5323817	  757.9	  505.6	 8478.0	...
5323818	  758.2	  507.4	 8478.0	...
5323819	  758.4	  508.8	 8479.0	...
5323820	  759.7	  510.8	 8478.0	...
5323821	  760.9	  512.0	 8475.0	...
5323822	  762.2	  513.4	 8471.0	...
5323823	  762.5	  513.7	 8470.0	...
5323824	  762.7	  514.0	 8473.0	...
5323825	  762.9	  514.0	 8474.0	...
5323826	  762.7	  512.4	 8473.0	...
5323827	  762.1	  510.1	 8471.0	...
5323828	  761.6	  507.9	 8469.0	...
5323829	  761.1	  506.5	 8472.0	...
5323830	  761.2	  505.9	 8477.0	...
5323831	  761.3	  504.4	 8482.0	...
5323832	  761.7	  503.4	 8483.0	...
5323833	  762.1	  502.8	 8485.0	...
5323834	  762.7	  503.1	 8485.0	...
5323835	  763.1	  503.5	 8481.0	...
5323836	  763.5	  503.4	 8478.0	...
5323837	  763.4	  503.3	 8474.0	...
5323838	  763.2	  503.2	 8477.0	...
5323839	  763.1	  503.2	 8481.0	...
5323840	  762.8	  503.2	 8483.0	...
5323841	  762.5	  503.3	 8480.0	...
5323842	  762.1	  503.5	 8476.0	...
5323843	  761.9	  503.6	 8477.0	...
5323844	  761.8	  503.8	 8480.0	...
5323845	  761.9	  503.8	 8485.0	...
5323846	  762.0	  503.9	 8487.0	...
5323847	  762.0	  504.1	 8489.0	...
5323848	  762.2	  504.4	 8490.0	...
5323849	  762.2	  504.8	 8490.0	...
5323850	  762.1	  505.1	 8489.0	...
5323851	  761.9	  504.9	 8488.0	...
5323852	  762.1	  504.7	 8486.0	...
5323853	  762.3	  504.5	 8485.0	...
5323854	  762.5	  504.5	 8485.0	...
5323855	  762.3	  504.4	 8485.0	...
5323856	  762.3	  504.1	 8485.0	...
5323857	  762.3	  503.6	 8486.0	...
5323858	  762.3	  503.3	 8488.0	...
5323859	  762.4	  503.1	 8489.0	...
5323860	  762.5	  503.1	 8488.0	...
5323861	  762.6	  503.4	 8485.0	...
5323862	  762.7	  503.8	 8483.0	...
5323863	  762.8	  503.7	 8486.0	...
5323864	  763.1	  503.3	 8490.0	...
5323865	  763.3	  503.1	 8494.0	...
5323866	  763.6	  503.2	 8493.0	...
5323867	  763.7	  503.4	 8493.0	...
5323868	  763.8	  503.1	 8494.0	...
5323869	  763.5	  502.7	 8495.0	...
5323870	  762.8	  502.3	 8498.0	...
5323871	  762.2	  502.2	 8502.0	...
5323872	  762.3	  502.3	 8506.0	...
5323873	  762.3	  502.1	 8506.0	...
5323874	  762.4	  501.9	 8505.0	...
5323875	  762.4	  502.1	 8501.0	...
5323876	  762.6	  502.5	 8497.0	...
5323877	  762.5	  503.1	 8495.0	...
5323878	  762.3	  503.4	 8495.0	...
5323879	  762.4	  503.7	 8496.0	...
5323880	  762.6	  503.8	 8498.0	...
5323881	  762.8	  503.8	 8500.0	...
5323882	  762.8	  503.9	 8504.0	...
5323883	  762.8	  504.1	 8506.0	...
5323884	  762.9	  504.2	 8506.0	...
5323885	  762.9	  503.9	 8506.0	...
5323886	  762.8	  503.0	 8508.0	...
5323887	  762.7	  502.1	 8509.0	...
5323888	  762.6	  501.1	 8511.0	...
5323889	  762.8	  500.4	 8510.0	...
5323890	  763.1	  499.8	 8509.0	...
5323891	  763.4	  499.6	 8508.0	...
5323892	  763.3	  499.7	 8508.0	...
5323893	  763.0	  499.8	 8506.0	...
5323894	  762.7	  500.7	 8503.0	...
5323895	  762.5	  501.5	 8502.0	...
5323896	  762.6	  502.4	 8505.0	...
5323897	  762.4	  502.6	 8503.0	...
5323898	  762.1	  502.8	 8499.0	...
5323899	  761.9	  502.8	 8496.0	...
5323900	  761.8	  502.4	 8498.0	...
5323901	  762.0	  502.0	 8500.0	...
5323902	  762.1	  501.6	 8501.0	...
5323903	  762.4	  501.4	 8502.0	...
5323904	  762.3	  501.3	 8502.0	...
5323905	  762.3	  501.2	 8503.0	...
5323906	  762.3	  501.2	 8504.0	...
5323907	  762.4	  501.2	 8502.0	...
5323908	  762.6	  501.4	 8500.0	...
5323909	  762.7	  501.6	 8498.0	...
5323910	  762.9	  501.8	 8499.0	...
5323911	  763.0	  501.9	 8500.0	...
5323912	  763.1	  502.3	 8499.0	...
5323913	  763.1	  502.6	 8498.0	...
5323914	  762.9	  502.5	 8498.0	...
5323915	  762.7	  502.3	 8497.0	...
5323916	  762.7	  502.0	 8496.0	...
5323917	  762.8	  502.6	 8495.0	...
5323918	  762.7	  503.2	 8495.0	...
5323919	  762.8	  503.5	 8496.0	...
5323920	  763.0	  503.1	 8496.0	...
5323921	  763.1	  502.7	 8495.0	...
5323922	  763.1	  502.7	 8493.0	...
5323923	  763.1	  502.9	 8493.0	...
5323924	  763.2	  503.1	 8496.0	...
5323925	  763.2	  503.2	 8498.0	...
5323926	  763.3	  503.2	 8500.0	...
5323927	  763.4	  503.2	 8498.0	...
5323928	  763.5	  503.2	 8495.0	...
5323929	  763.3	  503.1	 8493.0	...
5323930	  763.0	  503.3	 8493.0	...
5323931	  762.5	  503.5	 8495.0	...
5323932	  762.1	  503.1	 8497.0	...
5323933	  762.1	  502.6	 8500.0	...
5323934	  762.2	  502.1	 8501.0	...
5323935	  762.4	  502.2	 8502.0	...
5323936	  762.4	  502.1	 8502.0	...
5323937	  762.4	  501.7	 8505.0	...
5323938	  762.4	  501.4	 8508.0	...
5323939	  762.4	  501.4	 8509.0	...
5323940	  762.2	  501.6	 8507.0	...
5323941	  762.0	  501.6	 8505.0	...
5323942	  762.1	  501.4	 8505.0	...
5323943	  762.5	  501.1	 8505.0	...
5323944	  762.9	  501.0	 8504.0	...
5323945	  763.0	  501.6	 8503.0	...
5323946	  763.1	  502.2	 8501.0	...
5323947	  763.2	  502.3	 8502.0	...
5323948	  763.1	  501.8	 8504.0	...
5323949	  763.3	  501.3	 8506.0	...
5323950	  763.5	  501.2	 8505.0	...
5323951	  763.2	  501.2	 8505.0	...
5323952	  762.6	  501.3	 8504.0	...
5323953	  762.5	  500.8	 8504.0	...
5323954	  763.0	  500.4	 8504.0	...
5323955	  763.2	  500.1	 8504.0	...
5323956	  762.9	  500.3	 8504.0	...
5323957	  762.6	  500.5	 8504.0	...
5323958	  762.6	  500.6	 8504.0	...
5323959	  762.5	  500.5	 8505.0	...
5323960	  762.4	  500.3	 8506.0	...
5323961	  762.4	  500.0	 8506.0	...
5323962	  762.4	  500.0	 8506.0	...
5323963	  762.2	  500.1	 8506.0	...
5323964	  762.1	  499.5	 8513.0	...
5323965	  762.0	  498.9	 8520.0	...
5323966	  762.0	  498.3	 8525.0	...
5323967	  762.0	  497.6	 8524.0	...
5323968	  761.9	  497.0	 8524.0	...
5323969	  761.7	  496.2	 8525.0	...
5323970	  761.6	  496.1	 8528.0	...
5323971	  761.5	  496.0	 8531.0	...
5323972	  761.7	  496.0	 8533.0	...
5323973	  762.0	  496.7	 8532.0	...
5323974	  762.2	  497.3	 8529.0	...
5323975	  762.2	  497.9	 8527.0	...
5323976	  762.1	  497.9	 8528.0	...
5323977	  761.9	  497.9	 8531.0	...
5323978	  761.8	  498.1	 8533.0	...
5323979	  761.8	  498.5	 8533.0	...
5323980	  762.3	  499.5	 8533.0	...
5323981	  762.9	  500.2	 8533.0	...
5323982	  763.2	  499.7	 8535.0	...
5323983	  763.1	  498.7	 8536.0	...
5323984	  762.8	  497.6	 8537.0	...
5323985	  762.7	  497.7	 8534.0	...
5323986	  763.0	  497.9	 8531.0	...
5323987	  763.4	  498.5	 8528.0	...
5323988	  763.7	  499.1	 8528.0	...
5323989	  763.7	  499.6	 8530.0	...
5323990	  763.4	  499.7	 8532.0	...
EFIX R   5323817	5323990	174	  762.5	  502.4	   8500
SSACC R  5323991
5323991	  763.2	  499.8	 8535.0	...
5323992	  763.0	  500.2	 8536.0	...
5323993	  763.0	  500.6	 8536.0	...
5323994	  764.0	  500.9	 8536.0	...
5323995	  765.2	  500.0	 8537.0	...
5323996	  767.5	  498.5	 8537.0	...
5323997	  770.7	  496.6	 8537.0	...
5323998	  775.8	  494.1	 8540.0	...
5323999	  781.2	  491.4	 8546.0	...
5324000	  787.4	  487.3	 8552.0	...
5324001	  794.0	  483.9	 8555.0	...
5324002	  801.3	  479.5	 8559.0	...
5324003	  806.9	  476.5	 8563.0	...
5324004	  812.6	  473.3	 8565.0	...
5324005	  816.6	  471.2	 8564.0	...
5324006	  820.0	  468.2	 8560.0	...
5324007	  821.5	  465.1	 8556.0	...
5324008	  822.4	  462.4	 8552.0	...
5324009	  823.0	  461.1	 8550.0	...
5324010	  823.1	  460.8	 8544.0	...
ESACC R  5323991	5324010	20	  763.2	  499.8	  823.1	  460.8	   1.52	    134
SFIX R   5324011
5324011	  823.3	  460.2	 8537.0	...
5324012	  823.3	  459.5	 8536.0	...
5324013	  823.4	  458.8	 8540.0	...
5324014	  823.4	  458.8	 8544.0	...
5324015	  823.7	  459.0	 8544.0	...
5324016	  823.9	  459.3	 8547.0	...
5324017	  824.0	  459.2	 8550.0	...
5324018	  823.9	  459.0	 8552.0	...
5324019	  824.2	  459.5	 8552.0	...
5324020	  824.0	  460.5	 8552.0	...
5324021	  823.6	  460.6	 8553.0	...
5324022	  823.0	  459.8	 8553.0	...
5324023	  822.8	  458.9	 8553.0	...
5324024	  821.9	  459.0	 8552.0	...
5324025	  820.8	  459.2	 8550.0	...
5324026	  819.1	  459.4	 8548.0	...
5324027	  818.3	  459.4	 8547.0	...
5324028	  818.1	  459.3	 8547.0	...
5324029	  818.5	  459.7	 8548.0	...
5324030	  818.9	  460.1	 8549.0	...
5324031	  818.9	  460.5	 8552.0	...
5324032	  818.9	  461.2	 8555.0	...
5324033	  819.0	  462.2	 8558.0	...
5324034	  819.7	  463.1	 8558.0	...
5324035	  820.7	  463.0	 8558.0	...
5324036	  821.7	  462.3	 8558.0	...
5324037	  822.1	  461.7	 8557.0	...
5324038	  822.3	  462.0	 8557.0	...
5324039	  822.4	  462.9	 8557.0	...
5324040	  822.6	  463.9	 8557.0	...
5324041	  822.7	  463.9	 8557.0	...
5324042	  822.8	  463.9	 8558.0	...
5324043	  822.8	  463.8	 8558.0	...
5324044	  822.9	  463.7	 8556.0	...
5324045	  822.9	  463.4	 8553.0	...
5324046	  822.6	  463.4	 8548.0	...
5324047	  822.3	  463.3	 8547.0	...
5324048	  822.0	  463.4	 8549.0	...
5324049	  822.2	  464.1	 8553.0	...
5324050	  822.4	  464.9	 8557.0	...
5324051	  822.5	  465.6	 8559.0	...
5324052	  822.5	  465.6	 8560.0	...
5324053	  822.1	  465.5	 8562.0	...
5324054	  821.8	  465.4	 8562.0	...
5324055	  821.9	  465.3	 8562.0	...
5324056	  822.2	  465.3	 8564.0	...
5324057	  822.6	  465.4	 8566.0	...
5324058	  822.8	  465.4	 8568.0	...
5324059	  822.9	  465.5	 8569.0	...
5324060	  823.0	  465.5	 8569.0	...
5324061	  823.0	  465.6	 8569.0	...
5324062	  822.9	  466.0	 8568.0	...
5324063	  822.7	  466.4	 8568.0	...
5324064	  822.7	  466.7	 8569.0	...
5324065	  822.6	  466.9	 8569.0	...
5324066	  822.6	  467.0	 8568.0	...
5324067	  822.5	  467.1	 8568.0	...
5324068	  822.5	  467.0	 8568.0	...
5324069	  822.4	  467.2	 8566.0	...
5324070	  822.2	  467.5	 8565.0	...
5324071	  821.9	  467.6	 8563.0	...
5324072	  821.6	  467.6	 8564.0	...
5324073	  822.0	  467.7	 8565.0	...
5324074	  822.4	  467.8	 8567.0	...
5324075	  822.8	  468.1	 8567.0	...
5324076	  822.8	  468.2	 8567.0	...
5324077	  822.9	  468.1	 8567.0	...
5324078	  822.8	  467.9	 8568.0	...
5324079	  822.7	  467.6	 8570.0	...
5324080	  822.6	  467.4	 8571.0	...
5324081	  822.5	  467.3	 8568.0	...
5324082	  822.4	  467.2	 8566.0	...
5324083	  822.5	  467.2	 8564.0	...
5324084	  822.6	  467.5	 8565.0	...
5324085	  823.1	  467.6	 8565.0	...
5324086	  823.3	  467.7	 8570.0	...
5324087	  823.5	  467.4	 8574.0	...
5324088	  823.5	  467.2	 8576.0	...
5324089	  823.4	  467.1	 8572.0	...
5324090	  823.2	  466.8	 8572.0	...
5324091	  823.0	  466.5	 8575.0	...
5324092	  822.8	  466.1	 8579.0	...
5324093	  822.4	  466.1	 8579.0	...
5324094	  822.1	  466.0	 8579.0	...
5324095	  822.1	  466.1	 8582.0	...
5324096	  822.4	  466.7	 8584.0	...
5324097	  822.3	  467.4	 8587.0	...
5324098	  822.0	  467.3	 8588.0	...
5324099	  821.6	  466.6	 8587.0	...
5324100	  821.6	  465.9	 8585.0	...
5324101	  821.8	  465.9	 8583.0	...
5324102	  821.8	  465.5	 8583.0	...
5324103	  821.6	  465.2	 8586.0	...
5324104	  821.6	  465.6	 8588.0	...
5324105	  822.1	  466.4	 8588.0	...
5324106	  822.7	  467.0	 8586.0	...
5324107	  823.1	  466.9	 8585.0	...
5324108	  822.8	  466.9	 8585.0	...
5324109	  822.1	  467.3	 8584.0	...
5324110	  821.4	  467.5	 8583.0	...
5324111	  821.0	  467.6	 8584.0	...
5324112	  821.0	  467.6	 8587.0	...
5324113	  821.1	  467.6	 8588.0	...
5324114	  821.2	  467.9	 8582.0	...
5324115	  821.2	  468.3	 8576.0	...
5324116	  821.2	  468.6	 8572.0	...
5324117	  821.1	  468.6	 8571.0	...
5324118	  821.1	  468.5	 8573.0	...
5324119	  821.2	  468.3	 8580.0	...
5324120	  821.5	  468.2	 8586.0	...
5324121	  821.8	  468.3	 8589.0	...
5324122	  822.1	  468.6	 8588.0	...
5324123	  822.1	  468.6	 8588.0	...
5324124	  822.0	  468.5	 8588.0	...
5324125	  821.7	  468.3	 8589.0	...
5324126	  821.5	  468.1	 8588.0	...
5324127	  821.2	  467.8	 8588.0	...
5324128	  821.0	  467.6	 8587.0	...
5324129	  821.0	  467.3	 8587.0	...
5324130	  821.1	  467.0	 8587.0	...
5324131	  821.2	  466.7	 8587.0	...
5324132	  821.2	  466.7	 8590.0	...
5324133	  821.2	  466.6	 8592.0	...
5324134	  821.8	  466.3	 8600.0	...
5324135	  822.3	  465.9	 8605.0	...
5324136	  822.4	  465.9	 8606.0	...
5324137	  821.9	  466.4	 8601.0	...
5324138	  821.6	  466.7	 8597.0	...
5324139	  821.9	  466.7	 8598.0	...
5324140	  822.1	  466.5	 8597.0	...
5324141	  822.0	  466.5	 8595.0	...
5324142	  821.8	  466.5	 8594.0	...
5324143	  821.7	  466.6	 8593.0	...
5324144	  821.6	  466.7	 8593.0	...
5324145	  821.4	  466.7	 8595.0	...
5324146	  821.0	  466.7	 8596.0	...
5324147	  820.7	  466.9	 8596.0	...
5324148	  821.0	  467.2	 8600.0	...
5324149	  821.4	  467.4	 8603.0	...
5324150	  821.8	  467.3	 8606.0	...
5324151	  821.7	  467.2	 8606.0	...
5324152	  821.7	  466.9	 8607.0	...
5324153	  821.7	  466.5	 8603.0	...
5324154	  821.7	  466.4	 8599.0	...
5324155	  822.3	  466.3	 8595.0	...
5324156	  822.8	  466.2	 8596.0	...
5324157	  823.0	  466.1	 8597.0	...
5324158	  822.7	  466.1	 8597.0	...
5324159	  822.2	  466.1	 8597.0	...
5324160	  822.1	  466.1	 8597.0	...
5324161	  821.8	  466.3	 8597.0	...
5324162	  821.7	  466.4	 8598.0	...
5324163	  821.7	  466.5	 8600.0	...
5324164	  821.9	  466.4	 8605.0	...
5324165	  821.8	  466.3	 8609.0	...
5324166	  821.5	  466.1	 8607.0	...
5324167	  821.4	  466.1	 8604.0	...
5324168	  822.0	  466.0	 8601.0	...
5324169	  822.6	  466.2	 8603.0	...
5324170	  823.0	  466.3	 8604.0	...
5324171	  823.0	  466.4	 8608.0	...
5324172	  822.9	  465.8	 8610.0	...
5324173	  822.9	  465.4	 8614.0	...
5324174	  822.9	  465.2	 8614.0	...
5324175	  823.1	  465.7	 8615.0	...
5324176	  823.5	  465.9	 8615.0	...
5324177	  824.0	  466.0	 8615.0	...
5324178	  824.2	  465.9	 8613.0	...
5324179	  824.0	  465.9	 8612.0	...
5324180	  823.8	  466.0	 8610.0	...
5324181	  823.3	  466.3	 8608.0	...
5324182	  822.9	  466.7	 8607.0	...
5324183	  822.9	  466.9	 8607.0	...
5324184	  823.4	  467.3	 8607.0	...
5324185	  823.6	  467.5	 8605.0	...
5324186	  822.9	  467.8	 8603.0	...
5324187	  822.2	  467.8	 8603.0	...
5324188	  821.6	  466.7	 8603.0	...
5324189	  821.4	  465.6	 8603.0	...
5324190	  821.7	  465.1	 8603.0	...
5324191	  822.1	  465.6	 8605.0	...
5324192	  822.2	  466.2	 8607.0	...
5324193	  821.9	  466.2	 8607.0	...
5324194	  821.6	  466.3	 8604.0	...
5324195	  822.0	  466.7	 8602.0	...
5324196	  823.0	  467.1	 8605.0	...
5324197	  823.9	  467.3	 8610.0	...
5324198	  824.5	  467.0	 8615.0	...
5324199	  824.4	  466.8	 8618.0	...
5324200	  824.4	  466.9	 8622.0	...
5324201	  824.4	  467.1	 8624.0	...
5324202	  824.3	  466.9	 8624.0	...
5324203	  824.3	  466.2	 8623.0	...
5324204	  824.2	  465.4	 8623.0	...
5324205	  823.8	  465.3	 8623.0	...
5324206	  823.4	  465.5	 8622.0	...
5324207	  823.0	  465.6	 8620.0	...
5324208	  823.0	  465.4	 8619.0	...
5324209	  823.0	  465.3	 8619.0	...
5324210	  823.0	  465.8	 8620.0	...
5324211	  823.1	  466.4	 8618.0	...
5324212	  823.2	  467.0	 8616.0	...
5324213	  823.2	  467.0	 8616.0	...
5324214	  823.4	  467.0	 8619.0	...
5324215	  823.7	  467.0	 8623.0	...
5324216	  824.0	  466.9	 8625.0	...
5324217	  824.2	  466.8	 8627.0	...
5324218	  824.2	  466.7	 8626.0	...
5324219	  824.2	  466.5	 8625.0	...
5324220	  824.4	  466.3	 8626.0	...
5324221	  824.7	  466.4	 8628.0	...
5324222	  825.0	  466.5	 8629.0	...
5324223	  825.1	  466.7	 8629.0	...
5324224	  824.9	  466.7	 8629.0	...
5324225	  824.8	  466.8	 8629.0	...
5324226	  824.5	  466.8	 8629.0	...
5324227	  824.3	  466.8	 8631.0	...
5324228	  823.9	  466.9	 8633.0	...
5324229	  823.8	  467.0	 8633.0	...
5324230	  824.0	  467.0	 8632.0	...
5324231	  824.4	  466.9	 8631.0	...
5324232	  824.7	  466.8	 8630.0	...
EFIX R   5324011	5324232	222	  822.4	  465.7	   8587
SSACC R  5324233
5324233	  824.6	  467.3	 8630.0	...
5324234	  824.4	  467.9	 8629.0	...
5324235	  824.4	  468.5	 8629.0	...
5324236	  823.5	  468.5	 8628.0	...
5324237	  821.7	  468.4	 8626.0	...
5324238	  818.7	  468.4	 8621.0	...
5324239	  814.2	  469.1	 8617.0	...
5324240	  809.5	  470.1	 8614.0	...
5324241	  803.3	  471.3	 8614.0	...
5324242	  797.2	  473.2	 8614.0	...
5324243	  789.5	  476.4	 8614.0	...
5324244	  782.0	  479.7	 8614.0	...
5324245	  773.4	  482.0	 8616.0	...
5324246	  765.0	  483.1	 8619.0	...
5324247	  756.6	  484.3	 8623.0	...
5324248	  750.1	  485.3	 8623.0	...
5324249	  744.0	  485.3	 8624.0	...
5324250	  740.4	  484.6	 8625.0	...
5324251	  738.0	  483.8	 8626.0	...
5324252	  737.8	  483.7	 8627.0	...
5324253	  737.9	  483.5	 8627.0	...
5324254	  738.3	  484.6	 8623.0	...
5324255	  740.2	  486.7	 8620.0	...
5324256	  742.1	  489.8	 8615.0	...
5324257	  745.5	  493.7	 8613.0	...
5324258	  747.6	  497.2	 8608.0	...
5324259	  751.7	  501.5	 8603.0	...
5324260	  754.3	  503.9	 8598.0	...
5324261	  757.8	  506.2	 8599.0	...
5324262	  759.6	  507.2	 8601.0	...
5324263	  762.4	  507.9	 8607.0	...
5324264	  764.4	  508.1	 8611.0	...
5324265	  766.8	  507.7	 8614.0	...
5324266	  768.4	  507.4	 8617.0	...
5324267	  770.4	  506.9	 8621.0	...
ESACC R  5324233	5324267	35	  824.6	  467.3	  770.4	  506.9	   1.42	    159
SFIX R   5324268
5324268	  771.4	  506.3	 8626.0	...
5324269	  772.0	  504.8	 8629.0	...
5324270	  771.2	  502.9	 8632.0	...
5324271	  769.9	  500.8	 8634.0	...
5324272	  767.9	  499.7	 8635.0	...
5324273	  766.3	  499.2	 8637.0	...
5324274	  764.0	  499.5	 8638.0	...
5324275	  761.7	  499.3	 8640.0	...
5324276	  759.3	  499.2	 8641.0	...
MSG	5324277 0000 _ Experiment Start
5324277	  758.2	  499.0	 8642.0	...
5324278	  757.6	  499.1	 8642.0	...
5324279	  757.5	  499.6	 8642.0	...
5324280	  757.3	  500.0	 8642.0	...
5324281	  757.7	  500.2	 8642.0	...
5324282	  758.1	  500.3	 8642.0	...
5324283	  758.8	  500.3	 8642.0	...
5324284	  759.0	  499.8	 8642.0	...
5324285	  759.2	  499.2	 8640.0	...
5324286	  759.6	  498.8	 8639.0	...
5324287	  760.2	  499.2	 8638.0	...
5324288	  760.9	  499.9	 8638.0	...
5324289	  761.2	  501.2	 8636.0	...
5324290	  761.6	  502.3	 8633.0	...
5324291	  761.8	  502.6	 8630.0	...
5324292	  761.9	  502.2	 8628.0	...
5324293	  762.0	  502.7	 8629.0	...
5324294	  761.7	  503.7	 8630.0	...
5324295	  761.4	  504.6	 8633.0	...
5324296	  761.0	  504.4	 8634.0	...
5324297	  761.1	  504.4	 8635.0	...
5324298	  761.1	  504.5	 8637.0	...
5324299	  761.0	  504.6	 8638.0	...
5324300	  761.0	  504.5	 8641.0	...
5324301	  760.9	  504.6	 8642.0	...
5324302	  760.8	  504.2	 8642.0	...
5324303	  760.8	  503.8	 8638.0	...
5324304	  760.9	  503.8	 8635.0	...
5324305	  760.9	  504.3	 8636.0	...
5324306	  760.8	  504.8	 8639.0	...
5324307	  760.8	  505.0	 8642.0	...
5324308	  760.9	  505.5	 8642.0	...
5324309	  760.8	  505.9	 8641.0	...
5324310	  760.8	  506.2	 8641.0	...
5324311	  760.8	  506.2	 8640.0	...
5324312	  760.8	  506.1	 8640.0	...
5324313	  760.8	  506.1	 8641.0	...
5324314	  760.8	  506.1	 8640.0	...
5324315	  760.9	  506.3	 8638.0	...
5324316	  760.8	  506.1	 8636.0	...
5324317	  760.6	  506.0	 8636.0	...
5324318	  760.9	  506.3	 8639.0	...
5324319	  761.4	  506.8	 8642.0	...
5324320	  762.0	  507.8	 8640.0	...
5324321	  762.1	  508.1	 8636.0	...
5324322	  761.7	  507.5	 8636.0	...
5324323	  761.4	  506.6	 8643.0	...
5324324	  761.1	  505.8	 8650.0	...
5324325	  761.5	  506.3	 8652.0	...
5324326	  761.6	  506.7	 8650.0	...
5324327	  761.8	  506.4	 8648.0	...
5324328	  762.0	  505.8	 8646.0	...
5324329	  762.3	  505.6	 8644.0	...
5324330	  762.5	  506.1	 8643.0	...
5324331	  762.6	  506.6	 8642.0	...
5324332	  762.4	  506.7	 8642.0	...
5324333	  762.3	  506.7	 8641.0	...
5324334	  762.2	  506.7	 8640.0	...
5324335	  762.3	  507.0	 8637.0	...
5324336	  762.2	  507.2	 8635.0	...
5324337	  761.9	  507.5	 8636.0	...
5324338	  761.7	  507.6	 8639.0	...
5324339	  761.5	  507.7	 8642.0	...
5324340	  761.4	  507.6	 8644.0	...
5324341	  761.6	  507.5	 8643.0	...
5324342	  761.8	  508.0	 8644.0	...
5324343	  761.9	  508.6	 8644.0	...
5324344	  761.8	  508.9	 8644.0	...
5324345	  761.7	  508.5	 8643.0	...
5324346	  761.6	  508.1	 8641.0	...
5324347	  761.6	  508.2	 8639.0	...
5324348	  761.6	  508.2	 8637.0	...
5324349	  761.7	  508.1	 8637.0	...
5324350	  761.9	  507.9	 8636.0	...
5324351	  761.9	  507.5	 8636.0	...
5324352	  762.0	  507.2	 8639.0	...
5324353	  762.1	  506.9	 8643.0	...
5324354	  762.1	  507.0	 8646.0	...
5324355	  762.3	  507.3	 8645.0	...
5324356	  762.7	  507.9	 8641.0	...
5324357	  763.0	  508.4	 8638.0	...
5324358	  762.9	  508.8	 8636.0	...
5324359	  762.5	  509.0	 8638.0	...
5324360	  762.2	  509.2	 8638.0	...
5324361	  762.1	  509.2	 8638.0	...
5324362	  761.9	  508.9	 8638.0	...
5324363	  761.7	  508.7	 8641.0	...
5324364	  761.8	  508.6	 8645.0	...
5324365	  761.9	  508.0	 8648.0	...
5324366	  762.1	  507.3	 8648.0	...
5324367	  762.1	  506.7	 8648.0	...
5324368	  762.2	  507.3	 8648.0	...
5324369	  762.3	  507.8	 8647.0	...
5324370	  762.3	  508.1	 8646.0	...
5324371	  762.2	  507.8	 8648.0	...
5324372	  762.4	  507.5	 8651.0	...
5324373	  762.5	  507.3	 8654.0	...
5324374	  762.7	  507.4	 8651.0	...
5324375	  762.7	  507.5	 8648.0	...
5324376	  762.4	  507.7	 8645.0	...
5324377	  762.0	  507.9	 8645.0	...
5324378	  761.7	  508.1	 8643.0	...
5324379	  761.9	  508.0	 8641.0	...
5324380	  762.1	  507.8	 8640.0	...
5324381	  762.2	  507.7	 8642.0	...
5324382	  762.0	  507.7	 8645.0	...
5324383	  761.8	  508.0	 8646.0	...
5324384	  761.7	  508.2	 8648.0	...
5324385	  761.6	  508.5	 8649.0	...
5324386	  761.4	  508.7	 8650.0	...
5324387	  761.2	  508.7	 8648.0	...
5324388	  761.2	  508.4	 8646.0	...
5324389	  761.8	  507.9	 8646.0	...
5324390	  762.5	  507.7	 8649.0	...
5324391	  763.1	  507.7	 8652.0	...
5324392	  763.1	  507.8	 8651.0	...
5324393	  763.0	  507.3	 8651.0	...
5324394	  762.8	  506.9	 8652.0	...
5324395	  762.7	  506.6	 8652.0	...
5324396	  762.6	  506.8	 8653.0	...
5324397	  762.6	  506.9	 8653.0	...
5324398	  763.3	  506.9	 8656.0	...
5324399	  764.0	  506.7	 8659.0	...
5324400	  764.2	  507.0	 8659.0	...
5324401	  763.6	  507.4	 8656.0	...
5324402	  763.0	  507.3	 8653.0	...
5324403	  762.9	  506.8	 8652.0	...
5324404	  763.5	  506.7	 8653.0	...
5324405	  764.1	  507.1	 8654.0	...
5324406	  764.9	  507.7	 8655.0	...
5324407	  765.1	  507.8	 8656.0	...
5324408	  765.3	  508.0	 8657.0	...
5324409	  765.2	  508.0	 8652.0	...
5324410	  765.1	  508.3	 8646.0	...
5324411	  765.1	  508.5	 8643.0	...
5324412	  765.1	  508.6	 8646.0	...
5324413	  765.2	  508.4	 8648.0	...
5324414	  765.3	  508.1	 8647.0	...
5324415	  765.3	  508.0	 8645.0	...
5324416	  765.3	  507.9	 8651.0	...
5324417	  765.3	  507.7	 8656.0	...
5324418	  765.2	  507.1	 8662.0	...
5324419	  765.2	  506.8	 8662.0	...
5324420	  765.2	  506.7	 8659.0	...
5324421	  765.1	  506.7	 8656.0	...
5324422	  765.1	  506.5	 8653.0	...
5324423	  765.0	  506.4	 8652.0	...
5324424	  764.8	  506.3	 8652.0	...
5324425	  764.7	  506.3	 8653.0	...
5324426	  764.5	  506.2	 8654.0	...
5324427	  764.4	  506.1	 8654.0	...
5324428	  764.4	  506.0	 8654.0	...
5324429	  764.0	  506.0	 8653.0	...
5324430	  763.5	  506.0	 8651.0	...
5324431	  763.3	  506.4	 8649.0	...
5324432	  763.4	  506.8	 8648.0	...
5324433	  763.9	  507.7	 8647.0	...
5324434	  764.2	  508.3	 8644.0	...
5324435	  764.6	  508.8	 8639.0	...
5324436	  764.6	  508.8	 8637.0	...
5324437	  764.9	  508.6	 8639.0	...
5324438	  765.2	  508.5	 8644.0	...
5324439	  765.4	  508.5	 8648.0	...
5324440	  765.1	  508.2	 8648.0	...
5324441	  764.8	  508.0	 8645.0	...
5324442	  764.6	  507.6	 8641.0	...
5324443	  764.1	  507.3	 8637.0	...
5324444	  763.7	  507.1	 8637.0	...
5324445	  763.5	  507.2	 8640.0	...
5324446	  763.6	  507.4	 8644.0	...
5324447	  763.9	  507.5	 8648.0	...
5324448	  764.3	  507.4	 8643.0	...
5324449	  764.8	  507.4	 8638.0	...
5324450	  765.1	  507.8	 8633.0	...
5324451	  765.3	  508.3	 8634.0	...
5324452	  765.6	  509.0	 8635.0	...
5324453	  765.6	  509.3	 8639.0	...
5324454	  765.9	  509.3	 8642.0	...
5324455	  766.1	  509.3	 8645.0	...
5324456	  765.8	  509.4	 8645.0	...
5324457	  764.9	  509.6	 8643.0	...
5324458	  763.8	  509.8	 8641.0	...
5324459	  763.2	  510.0	 8639.0	...
5324460	  763.4	  509.9	 8639.0	...
5324461	  763.7	  509.5	 8638.0	...
5324462	  764.0	  509.0	 8638.0	...
5324463	  764.0	  508.7	 8639.0	...
5324464	  764.2	  509.2	 8641.0	...
5324465	  764.8	  509.6	 8642.0	...
5324466	  765.2	  509.9	 8641.0	...
5324467	  764.9	  509.3	 8641.0	...
5324468	  764.2	  508.8	 8642.0	...
5324469	  763.3	  508.2	 8641.0	...
5324470	  763.0	  507.9	 8641.0	...
5324471	  763.2	  507.5	 8641.0	...
5324472	  763.7	  507.5	 8642.0	...
5324473	  764.2	  507.4	 8642.0	...
5324474	  764.1	  507.9	 8641.0	...
5324475	  764.1	  508.5	 8641.0	...
5324476	  764.1	  508.5	 8644.0	...
5324477	  764.0	  508.0	 8647.0	...
5324478	  764.4	  507.3	 8649.0	...
5324479	  764.9	  507.3	 8649.0	...
5324480	  765.2	  507.3	 8648.0	...
5324481	  765.1	  507.4	 8647.0	...
5324482	  765.0	  507.7	 8647.0	...
EFIX R   5324268	5324482	215	  762.9	  506.6	   8644
SSACC R  5324483
5324483	  765.1	  507.9	 8647.0	...
5324484	  765.2	  508.2	 8646.0	...
5324485	  766.1	  508.2	 8646.0	...
5324486	  767.4	  508.1	 8648.0	...
5324487	  770.6	  507.1	 8652.0	...
5324488	  774.5	  505.3	 8654.0	...
5324489	  779.8	  502.6	 8655.0	...
MSG	5324490 0000 _ Number On
5324490	  784.0	  499.7	 8657.0	...
5324491	  788.7	  496.7	 8660.0	...
5324492	  793.0	  494.4	 8664.0	...
5324493	  798.1	  493.1	 8665.0	...
5324494	  800.6	  490.4	 8665.0	...
5324495	  803.5	  487.8	 8666.0	...
5324496	  804.9	  485.2	 8667.0	...
5324497	  806.9	  485.0	 8665.0	...
5324498	  807.4	  485.0	 8659.0	...
5324499	  808.8	  485.7	 8653.0	...
5324500	  809.9	  486.5	 8650.0	...
5324501	  811.1	  488.6	 8646.0	...
ESACC R  5324483	5324501	19	  765.1	  507.9	  811.1	  488.6	   1.06	     98
SFIX R   5324502
5324502	  811.7	  490.4	 8642.0	...
5324503	  812.2	  492.4	 8638.0	...
5324504	  811.6	  493.7	 8638.0	...
5324505	  810.8	  494.9	 8642.0	...
5324506	  809.0	  496.9	 8646.0	...
5324507	  806.7	  498.5	 8650.0	...
5324508	  804.3	  499.8	 8650.0	...
5324509	  802.1	  499.9	 8649.0	...
5324510	  800.4	  499.9	 8648.0	...
5324511	  798.6	  498.8	 8648.0	...
5324512	  796.9	  497.9	 8650.0	...
5324513	  796.0	  496.1	 8656.0	...
5324514	  794.9	  495.4	 8661.0	...
5324515	  794.4	  494.2	 8664.0	...
5324516	  794.0	  493.8	 8663.0	...
5324517	  793.9	  493.4	 8661.0	...
5324518	  794.5	  494.0	 8655.0	...
5324519	  795.2	  494.7	 8651.0	...
5324520	  796.1	  495.3	 8647.0	...
5324521	  797.2	  495.4	 8647.0	...
5324522	  798.4	  495.4	 8647.0	...
5324523	  799.6	  495.5	 8646.0	...
5324524	  799.7	  495.5	 8645.0	...
5324525	  800.2	  495.5	 8647.0	...
5324526	  800.8	  495.5	 8652.0	...
5324527	  801.4	  495.8	 8657.0	...
5324528	  801.5	  496.0	 8657.0	...
5324529	  801.8	  496.3	 8655.0	...
5324530	  802.3	  496.1	 8652.0	...
5324531	  802.9	  496.5	 8652.0	...
5324532	  803.1	  496.9	 8653.0	...
5324533	  803.2	  497.4	 8653.0	...
5324534	  803.3	  497.5	 8650.0	...
5324535	  803.4	  497.7	 8647.0	...
5324536	  803.3	  498.0	 8643.0	...
5324537	  803.1	  498.3	 8644.0	...
5324538	  802.8	  498.2	 8644.0	...
5324539	  802.7	  497.7	 8644.0	...
5324540	  802.6	  497.2	 8644.0	...
5324541	  802.7	  497.1	 8645.0	...
5324542	  802.4	  497.4	 8646.0	...
5324543	  802.2	  497.6	 8647.0	...
5324544	  801.9	  497.9	 8647.0	...
5324545	  802.1	  498.0	 8647.0	...
5324546	  802.3	  498.4	 8646.0	...
5324547	  802.5	  499.2	 8646.0	...
5324548	  802.6	  499.8	 8649.0	...
5324549	  802.6	  499.4	 8653.0	...
5324550	  802.4	  498.7	 8657.0	...
5324551	  802.4	  498.3	 8658.0	...
5324552	  802.1	  498.9	 8658.0	...
5324553	  802.1	  499.5	 8657.0	...
5324554	  801.8	  499.2	 8660.0	...
5324555	  801.7	  498.6	 8663.0	...
5324556	  801.7	  498.1	 8666.0	...
5324557	  801.8	  498.2	 8666.0	...
5324558	  802.0	  498.0	 8666.0	...
5324559	  802.1	  497.8	 8664.0	...
5324560	  802.6	  497.7	 8663.0	...
5324561	  803.1	  497.9	 8661.0	...
5324562	  803.5	  498.2	 8661.0	...
5324563	  802.7	  498.5	 8659.0	...
5324564	  801.8	  498.7	 8657.0	...
5324565	  801.9	  498.6	 8655.0	...
5324566	  802.8	  498.5	 8655.0	...
5324567	  803.3	  498.6	 8655.0	...
5324568	  803.0	  498.8	 8656.0	...
5324569	  802.6	  499.1	 8657.0	...
5324570	  802.7	  499.6	 8657.0	...
5324571	  802.7	  500.1	 8657.0	...
5324572	  802.7	  500.2	 8657.0	...
5324573	  802.5	  499.3	 8657.0	...
5324574	  802.2	  498.4	 8656.0	...
5324575	  802.0	  497.6	 8656.0	...
5324576	  802.1	  497.4	 8657.0	...
5324577	  802.3	  497.3	 8657.0	...
5324578	  801.9	  497.9	 8655.0	...
5324579	  801.4	  498.6	 8652.0	...
5324580	  801.2	  499.0	 8652.0	...
5324581	  801.7	  499.0	 8654.0	...
5324582	  802.3	  498.7	 8656.0	...
5324583	  802.4	  498.7	 8656.0	...
5324584	  802.3	  498.8	 8657.0	...
5324585	  802.2	  499.0	 8659.0	...
5324586	  802.3	  499.2	 8658.0	...
5324587	  802.5	  499.6	 8657.0	...
5324588	  802.6	  500.1	 8656.0	...
5324589	  802.6	  500.2	 8658.0	...
5324590	  802.2	  500.0	 8659.0	...
5324591	  801.7	  499.6	 8658.0	...
5324592	  801.3	  499.5	 8658.0	...
5324593	  801.2	  499.3	 8662.0	...
5324594	  801.1	  499.2	 8665.0	...
5324595	  801.4	  499.1	 8667.0	...
5324596	  802.0	  499.1	 8666.0	...
5324597	  802.6	  499.0	 8666.0	...
5324598	  802.8	  498.9	 8666.0	...
5324599	  802.7	  498.7	 8666.0	...
5324600	  802.6	  498.6	 8666.0	...
5324601	  802.5	  498.5	 8665.0	...
5324602	  802.5	  498.5	 8664.0	...
5324603	  802.5	  498.7	 8665.0	...
5324604	  802.6	  498.8	 8667.0	...
5324605	  802.7	  498.7	 8669.0	...
5324606	  802.4	  498.6	 8669.0	...
5324607	  802.0	  498.5	 8669.0	...
5324608	  801.6	  498.5	 8669.0	...
5324609	  801.6	  498.6	 8669.0	...
5324610	  801.5	  498.8	 8670.0	...
5324611	  801.4	  499.0	 8670.0	...
5324612	  801.3	  499.2	 8670.0	...
5324613	  801.4	  499.3	 8670.0	...
5324614	  801.1	  499.2	 8668.0	...
5324615	  800.8	  499.1	 8667.0	...
5324616	  801.1	  498.9	 8666.0	...
5324617	  801.8	  498.9	 8665.0	...
5324618	  802.3	  498.8	 8665.0	...
5324619	  802.0	  498.8	 8666.0	...
5324620	  801.6	  499.2	 8664.0	...
5324621	  801.4	  499.6	 8662.0	...
5324622	  801.1	  500.0	 8662.0	...
5324623	  801.0	  500.0	 8664.0	...
5324624	  801.2	  500.1	 8666.0	...
5324625	  801.3	  500.1	 8666.0	...
5324626	  801.4	  500.0	 8666.0	...
5324627	  801.4	  500.1	 8666.0	...
5324628	  801.4	  500.2	 8663.0	...
5324629	  801.4	  500.3	 8661.0	...
5324630	  801.3	  499.9	 8658.0	...
5324631	  801.4	  499.1	 8659.0	...
5324632	  801.4	  498.5	 8660.0	...
5324633	  801.3	  498.2	 8660.0	...
5324634	  801.3	  498.5	 8661.0	...
5324635	  801.6	  498.8	 8663.0	...
5324636	  801.7	  498.6	 8664.0	...
5324637	  801.6	  498.2	 8663.0	...
5324638	  801.7	  497.7	 8663.0	...
5324639	  802.0	  498.4	 8661.0	...
5324640	  802.2	  499.1	 8660.0	...
5324641	  801.9	  499.8	 8661.0	...
5324642	  801.4	  499.7	 8664.0	...
5324643	  801.4	  499.5	 8670.0	...
5324644	  801.8	  499.3	 8673.0	...
5324645	  802.0	  499.3	 8676.0	...
5324646	  801.7	  499.4	 8675.0	...
5324647	  801.5	  499.5	 8672.0	...
5324648	  801.6	  499.2	 8669.0	...
5324649	  801.6	  498.8	 8667.0	...
5324650	  801.5	  498.3	 8668.0	...
5324651	  801.5	  498.2	 8667.0	...
5324652	  801.4	  498.2	 8664.0	...
5324653	  801.4	  498.2	 8663.0	...
5324654	  801.3	  498.0	 8663.0	...
5324655	  801.4	  497.6	 8665.0	...
5324656	  801.5	  497.2	 8667.0	...
5324657	  801.5	  497.7	 8670.0	...
5324658	  801.3	  498.5	 8670.0	...
5324659	  801.2	  499.1	 8670.0	...
5324660	  801.4	  499.1	 8670.0	...
5324661	  801.6	  499.0	 8669.0	...
5324662	  801.7	  499.0	 8667.0	...
5324663	  801.7	  499.0	 8666.0	...
5324664	  801.5	  499.0	 8666.0	...
5324665	  801.2	  499.1	 8665.0	...
5324666	  800.9	  499.3	 8665.0	...
5324667	  800.8	  499.3	 8666.0	...
5324668	  800.7	  499.2	 8669.0	...
5324669	  800.6	  499.1	 8672.0	...
5324670	  800.8	  498.9	 8672.0	...
5324671	  801.1	  499.0	 8671.0	...
5324672	  801.3	  499.1	 8672.0	...
5324673	  801.2	  499.2	 8672.0	...
5324674	  801.1	  499.3	 8672.0	...
5324675	  801.2	  499.1	 8672.0	...
5324676	  801.2	  499.0	 8668.0	...
5324677	  801.2	  498.9	 8665.0	...
5324678	  801.3	  498.9	 8661.0	...
5324679	  801.2	  498.8	 8663.0	...
5324680	  801.1	  498.7	 8666.0	...
5324681	  801.0	  498.7	 8673.0	...
5324682	  800.9	  498.9	 8678.0	...
5324683	  800.9	  499.0	 8681.0	...
5324684	  800.9	  498.8	 8682.0	...
5324685	  800.8	  498.4	 8682.0	...
5324686	  800.8	  498.0	 8680.0	...
5324687	  800.9	  498.0	 8675.0	...
5324688	  801.0	  498.2	 8669.0	...
5324689	  801.0	  498.5	 8666.0	...
5324690	  800.7	  498.4	 8667.0	...
5324691	  800.5	  498.2	 8668.0	...
5324692	  800.5	  498.8	 8667.0	...
5324693	  800.5	  499.5	 8666.0	...
5324694	  800.9	  500.2	 8664.0	...
5324695	  801.4	  500.2	 8666.0	...
5324696	  802.0	  500.3	 8669.0	...
5324697	  801.9	  500.3	 8673.0	...
5324698	  801.6	  500.5	 8674.0	...
5324699	  801.4	  500.7	 8670.0	...
5324700	  801.4	  500.7	 8665.0	...
5324701	  801.5	  500.4	 8660.0	...
5324702	  801.6	  500.1	 8661.0	...
5324703	  801.7	  500.1	 8662.0	...
5324704	  801.8	  500.1	 8663.0	...
5324705	  801.9	  499.9	 8662.0	...
5324706	  801.8	  499.7	 8661.0	...
5324707	  801.8	  499.6	 8665.0	...
5324708	  801.8	  499.7	 8670.0	...
5324709	  801.8	  499.9	 8675.0	...
5324710	  801.5	  500.0	 8673.0	...
EFIX R   5324502	5324710	209	  801.7	  498.5	   8661
SSACC R  5324711
5324711	  800.0	  500.0	 8672.0	...
5324712	  798.6	  499.9	 8670.0	...
5324713	  796.5	  499.0	 8667.0	...
5324714	  793.8	  497.3	 8665.0	...
5324715	  789.7	  495.2	 8665.0	...
5324716	  785.6	  493.0	 8665.0	...
5324717	  782.1	  491.7	 8665.0	...
5324718	  779.1	  490.2	 8666.0	...
5324719	  776.2	  489.2	 8667.0	...
5324720	  773.4	  487.6	 8668.0	...
5324721	  771.1	  486.8	 8668.0	...
5324722	  769.5	  486.3	 8667.0	...
5324723	  769.2	  486.4	 8662.0	...
5324724	  769.8	  487.0	 8659.0	...
5324725	  771.4	  487.4	 8658.0	...
5324726	  773.6	  487.5	 8661.0	...
5324727	  775.7	  487.2	 8664.0	...
ESACC R  5324711	5324727	17	  800.0	  500.0	  775.7	  487.2	   0.58	     72
SFIX R   5324728
5324728	  777.5	  487.0	 8665.0	...
5324729	  779.1	  487.2	 8666.0	...
5324730	  780.4	  487.5	 8667.0	...
5324731	  781.2	  488.6	 8669.0	...
5324732	  782.1	  489.3	 8670.0	...
5324733	  782.9	  489.5	 8669.0	...
5324734	  783.7	  489.0	 8666.0	...
5324735	  783.4	  488.8	 8662.0	...
5324736	  783.1	  489.0	 8661.0	...
5324737	  782.5	  488.5	 8660.0	...
5324738	  782.3	  487.3	 8659.0	...
5324739	  782.0	  486.1	 8662.0	...
5324740	  781.5	  485.9	 8664.0	...
5324741	  781.0	  486.4	 8668.0	...
5324742	  780.0	  486.9	 8668.0	...
5324743	  779.6	  487.2	 8670.0	...
5324744	  779.3	  487.4	 8671.0	...
5324745	  779.5	  487.5	 8671.0	...
5324746	  779.7	  487.5	 8670.0	...
5324747	  779.6	  487.3	 8666.0	...
5324748	  779.5	  487.2	 8662.0	...
5324749	  779.4	  487.4	 8661.0	...
5324750	  779.6	  487.5	 8663.0	...
5324751	  780.0	  487.7	 8666.0	...
5324752	  780.4	  487.8	 8668.0	...
5324753	  780.5	  488.1	 8671.0	...
5324754	  780.6	  488.1	 8674.0	...
5324755	  780.5	  487.8	 8674.0	...
5324756	  780.3	  487.4	 8669.0	...
5324757	  780.3	  487.3	 8665.0	...
5324758	  780.2	  487.4	 8661.0	...
5324759	  780.3	  487.6	 8661.0	...
5324760	  780.2	  488.3	 8661.0	...
5324761	  780.2	  488.9	 8661.0	...
5324762	  780.1	  488.7	 8662.0	...
5324763	  780.0	  488.0	 8662.0	...
5324764	  780.3	  487.3	 8664.0	...
5324765	  780.7	  487.8	 8665.0	...
5324766	  780.9	  488.3	 8666.0	...
5324767	  780.6	  488.7	 8665.0	...
5324768	  780.2	  488.7	 8661.0	...
5324769	  780.0	  488.6	 8658.0	...
5324770	  779.9	  488.5	 8655.0	...
5324771	  779.8	  488.3	 8654.0	...
5324772	  779.8	  488.3	 8655.0	...
5324773	  780.2	  488.3	 8656.0	...
5324774	  780.5	  488.3	 8657.0	...
5324775	  780.7	  488.3	 8660.0	...
5324776	  780.9	  487.8	 8664.0	...
5324777	  781.2	  487.3	 8667.0	...
5324778	  781.3	  487.3	 8668.0	...
5324779	  781.1	  487.8	 8667.0	...
5324780	  780.9	  488.5	 8666.0	...
5324781	  780.9	  488.9	 8667.0	...
5324782	  780.7	  489.2	 8669.0	...
5324783	  780.4	  488.9	 8670.0	...
5324784	  780.5	  488.7	 8668.0	...
5324785	  780.7	  488.5	 8666.0	...
5324786	  781.0	  488.8	 8663.0	...
5324787	  780.9	  488.8	 8662.0	...
5324788	  780.8	  488.8	 8662.0	...
5324789	  780.8	  488.8	 8662.0	...
5324790	  780.9	  488.9	 8663.0	...
5324791	  781.1	  489.1	 8667.0	...
5324792	  781.1	  488.7	 8670.0	...
5324793	  781.1	  488.1	 8673.0	...
5324794	  781.0	  487.3	 8673.0	...
5324795	  781.0	  487.2	 8673.0	...
MSG	5324796 0000 _ Number Off
5324796	  781.1	  487.2	 8673.0	...
5324797	  781.1	  487.2	 8672.0	...
5324798	  781.0	  487.0	 8672.0	...
5324799	  780.9	  486.7	 8672.0	...
5324800	  780.7	  486.9	 8673.0	...
5324801	  780.7	  487.2	 8674.0	...
5324802	  780.8	  487.4	 8675.0	...
5324803	  780.8	  487.3	 8675.0	...
5324804	  780.8	  487.7	 8672.0	...
5324805	  780.9	  488.1	 8667.0	...
5324806	  781.0	  488.9	 8663.0	...
5324807	  781.1	  489.3	 8663.0	...
5324808	  781.2	  489.6	 8665.0	...
5324809	  781.4	  489.7	 8667.0	...
5324810	  781.7	  489.8	 8668.0	...
5324811	  781.3	  488.9	 8669.0	...
5324812	  780.7	  487.9	 8670.0	...
5324813	  780.5	  487.0	 8672.0	...
5324814	  780.8	  487.2	 8674.0	...
5324815	  781.0	  487.4	 8674.0	...
5324816	  780.8	  487.3	 8672.0	...
5324817	  780.7	  487.8	 8671.0	...
5324818	  780.6	  488.3	 8669.0	...
5324819	  780.5	  488.7	 8669.0	...
5324820	  780.8	  488.5	 8668.0	...
5324821	  781.5	  489.1	 8667.0	...
5324822	  782.3	  489.8	 8665.0	...
5324823	  782.5	  490.5	 8664.0	...
5324824	  782.8	  490.3	 8664.0	...
5324825	  782.9	  490.1	 8665.0	...
5324826	  783.0	  489.6	 8667.0	...
5324827	  782.9	  489.1	 8669.0	...
5324828	  782.3	  488.3	 8671.0	...
5324829	  781.9	  487.8	 8672.0	...
5324830	  782.1	  487.8	 8670.0	...
5324831	  782.7	  488.0	 8667.0	...
5324832	  782.8	  488.3	 8667.0	...
5324833	  782.1	  488.0	 8670.0	...
5324834	  781.7	  487.9	 8672.0	...
5324835	  781.9	  487.7	 8671.0	...
5324836	  782.2	  487.7	 8671.0	...
5324837	  782.2	  487.4	 8671.0	...
5324838	  782.2	  486.8	 8672.0	...
5324839	  782.1	  486.3	 8671.0	...
5324840	  782.1	  486.8	 8670.0	...
5324841	  781.9	  487.7	 8671.0	...
5324842	  781.7	  488.5	 8671.0	...
5324843	  781.7	  488.2	 8670.0	...
5324844	  781.9	  487.8	 8670.0	...
5324845	  781.9	  487.8	 8667.0	...
5324846	  781.8	  488.1	 8664.0	...
5324847	  781.7	  488.6	 8662.0	...
5324848	  781.8	  488.8	 8662.0	...
5324849	  781.9	  488.8	 8662.0	...
5324850	  782.1	  489.2	 8662.0	...
5324851	  782.2	  489.8	 8662.0	...
5324852	  782.0	  489.7	 8662.0	...
5324853	  782.0	  489.0	 8662.0	...
5324854	  782.2	  488.2	 8662.0	...
5324855	  782.5	  488.0	 8661.0	...
5324856	  782.6	  488.0	 8660.0	...
5324857	  782.7	  488.3	 8659.0	...
5324858	  782.5	  488.8	 8659.0	...
5324859	  782.1	  489.2	 8660.0	...
5324860	  781.7	  489.4	 8661.0	...
5324861	  781.6	  489.4	 8663.0	...
5324862	  781.7	  489.3	 8665.0	...
5324863	  781.9	  489.5	 8663.0	...
5324864	  782.1	  489.8	 8659.0	...
5324865	  782.0	  490.2	 8656.0	...
5324866	  782.0	  490.3	 8658.0	...
5324867	  782.2	  490.3	 8658.0	...
5324868	  782.3	  490.3	 8658.0	...
5324869	  782.4	  490.2	 8657.0	...
5324870	  782.4	  490.3	 8658.0	...
5324871	  782.7	  490.3	 8658.0	...
5324872	  783.0	  490.3	 8655.0	...
5324873	  783.2	  490.1	 8652.0	...
5324874	  783.1	  489.8	 8648.0	...
5324875	  783.0	  489.4	 8647.0	...
5324876	  783.0	  489.2	 8646.0	...
5324877	  782.9	  489.3	 8646.0	...
5324878	  782.7	  489.5	 8647.0	...
5324879	  782.6	  489.4	 8651.0	...
5324880	  782.7	  489.1	 8655.0	...
5324881	  782.8	  489.0	 8657.0	...
5324882	  782.9	  489.1	 8657.0	...
5324883	  783.0	  490.0	 8658.0	...
5324884	  783.2	  490.8	 8658.0	...
5324885	  783.3	  491.0	 8656.0	...
5324886	  783.3	  490.1	 8653.0	...
5324887	  783.2	  489.3	 8651.0	...
5324888	  783.3	  489.4	 8651.0	...
5324889	  783.8	  490.0	 8651.0	...
5324890	  784.3	  490.7	 8649.0	...
5324891	  784.8	  490.8	 8647.0	...
5324892	  784.8	  490.8	 8644.0	...
5324893	  784.4	  490.5	 8645.0	...
5324894	  783.9	  490.2	 8646.0	...
5324895	  783.5	  490.3	 8648.0	...
5324896	  783.4	  490.6	 8649.0	...
5324897	  783.5	  491.0	 8649.0	...
5324898	  783.6	  491.2	 8648.0	...
5324899	  783.8	  491.2	 8646.0	...
5324900	  784.0	  491.6	 8642.0	...
5324901	  784.0	  491.9	 8639.0	...
5324902	  783.9	  492.1	 8637.0	...
5324903	  784.0	  491.8	 8637.0	...
5324904	  784.2	  491.5	 8635.0	...
5324905	  784.3	  491.2	 8634.0	...
5324906	  784.2	  491.2	 8633.0	...
5324907	  784.2	  491.3	 8632.0	...
5324908	  784.2	  491.4	 8632.0	...
5324909	  784.2	  491.5	 8633.0	...
5324910	  784.3	  491.6	 8634.0	...
5324911	  784.3	  491.7	 8634.0	...
5324912	  784.3	  491.7	 8635.0	...
5324913	  784.3	  492.0	 8635.0	...
5324914	  784.4	  492.6	 8634.0	...
5324915	  784.4	  493.2	 8631.0	...
5324916	  784.3	  492.8	 8628.0	...
5324917	  784.4	  492.1	 8629.0	...
5324918	  784.5	  491.4	 8632.0	...
5324919	  784.6	  491.4	 8634.0	...
5324920	  784.6	  491.4	 8632.0	...
5324921	  784.6	  491.7	 8626.0	...
5324922	  784.6	  492.0	 8622.0	...
5324923	  784.7	  492.3	 8619.0	...
5324924	  784.8	  493.2	 8618.0	...
5324925	  784.8	  494.0	 8617.0	...
5324926	  784.7	  494.8	 8616.0	...
5324927	  784.5	  494.7	 8616.0	...
5324928	  784.5	  494.5	 8616.0	...
5324929	  785.3	  494.5	 8615.0	...
5324930	  786.1	  494.7	 8614.0	...
5324931	  786.6	  494.8	 8614.0	...
5324932	  786.6	  494.7	 8614.0	...
5324933	  786.4	  494.7	 8615.0	...
5324934	  786.0	  494.8	 8616.0	...
5324935	  785.7	  495.0	 8618.0	...
5324936	  785.5	  495.1	 8620.0	...
5324937	  785.4	  495.0	 8620.0	...
5324938	  785.3	  495.3	 8619.0	...
5324939	  785.6	  495.5	 8615.0	...
5324940	  785.9	  495.6	 8613.0	...
5324941	  786.2	  495.1	 8610.0	...
5324942	  786.2	  494.5	 8611.0	...
5324943	  786.0	  494.2	 8613.0	...
5324944	  785.7	  494.0	 8615.0	...
5324945	  785.5	  494.1	 8619.0	...
5324946	  785.4	  494.1	 8622.0	...
5324947	  785.5	  494.0	 8625.0	...
5324948	  785.7	  494.0	 8625.0	...
5324949	  786.3	  494.0	 8621.0	...
5324950	  786.9	  493.9	 8617.0	...
5324951	  787.4	  493.8	 8613.0	...
5324952	  787.4	  493.7	 8614.0	...
5324953	  787.3	  493.8	 8614.0	...
5324954	  787.2	  493.9	 8615.0	...
5324955	  787.1	  493.8	 8617.0	...
5324956	  786.9	  493.6	 8618.0	...
5324957	  786.8	  493.7	 8618.0	...
5324958	  786.8	  494.1	 8619.0	...
5324959	  786.8	  494.3	 8619.0	...
5324960	  786.9	  494.2	 8621.0	...
5324961	  787.0	  494.6	 8622.0	...
5324962	  787.3	  495.1	 8618.0	...
5324963	  787.6	  495.6	 8614.0	...
5324964	  787.4	  495.5	 8609.0	...
5324965	  786.7	  495.5	 8609.0	...
5324966	  786.0	  495.5	 8609.0	...
5324967	  785.5	  495.6	 8609.0	...
5324968	  785.4	  495.6	 8613.0	...
5324969	  785.8	  496.2	 8616.0	...
5324970	  786.5	  497.2	 8614.0	...
5324971	  787.0	  498.1	 8609.0	...
5324972	  786.7	  497.6	 8605.0	...
5324973	  786.4	  496.5	 8606.0	...
5324974	  786.2	  495.6	 8607.0	...
5324975	  786.7	  495.5	 8607.0	...
5324976	  787.3	  495.6	 8607.0	...
5324977	  787.8	  495.4	 8607.0	...
5324978	  787.7	  495.3	 8607.0	...
5324979	  787.4	  495.2	 8606.0	...
5324980	  786.9	  494.9	 8605.0	...
5324981	  786.4	  494.5	 8604.0	...
5324982	  786.5	  494.0	 8604.0	...
5324983	  786.9	  494.0	 8602.0	...
5324984	  787.3	  494.8	 8600.0	...
5324985	  787.4	  495.6	 8598.0	...
5324986	  787.5	  496.2	 8601.0	...
5324987	  787.6	  495.8	 8605.0	...
5324988	  787.4	  495.4	 8611.0	...
5324989	  787.3	  495.2	 8611.0	...
5324990	  787.2	  495.1	 8611.0	...
5324991	  787.2	  494.8	 8609.0	...
5324992	  787.2	  494.6	 8607.0	...
5324993	  786.7	  494.7	 8606.0	...
5324994	  786.3	  495.1	 8605.0	...
5324995	  786.3	  495.0	 8612.0	...
5324996	  786.7	  494.8	 8618.0	...
5324997	  787.2	  494.6	 8624.0	...
5324998	  787.4	  494.8	 8623.0	...
5324999	  787.3	  494.9	 8619.0	...
5325000	  787.2	  495.2	 8615.0	...
5325001	  787.3	  495.7	 8610.0	...
5325002	  787.4	  496.0	 8609.0	...
5325003	  787.5	  496.0	 8609.0	...
5325004	  787.3	  495.7	 8610.0	...
MSG	5325005 0000 _ Number On
5325005	  787.3	  495.5	 8611.0	...
5325006	  787.4	  495.6	 8613.0	...
5325007	  787.6	  495.6	 8614.0	...
5325008	  787.6	  495.5	 8613.0	...
5325009	  787.7	  495.2	 8611.0	...
5325010	  787.8	  495.2	 8607.0	...
5325011	  787.6	  495.4	 8606.0	...
5325012	  787.3	  495.7	 8608.0	...
5325013	  786.9	  495.4	 8612.0	...
5325014	  787.4	  494.8	 8616.0	...
5325015	  787.8	  494.3	 8616.0	...
5325016	  788.1	  494.6	 8616.0	...
5325017	  787.8	  495.3	 8615.0	...
5325018	  787.5	  495.9	 8612.0	...
5325019	  787.3	  496.2	 8609.0	...
5325020	  787.4	  496.2	 8607.0	...
5325021	  787.5	  496.0	 8610.0	...
5325022	  787.5	  495.7	 8613.0	...
5325023	  787.5	  495.5	 8617.0	...
5325024	  787.3	  495.9	 8617.0	...
5325025	  787.0	  496.3	 8617.0	...
5325026	  786.6	  495.8	 8617.0	...
5325027	  786.8	  494.9	 8617.0	...
5325028	  787.1	  494.0	 8617.0	...
5325029	  787.3	  494.2	 8617.0	...
5325030	  787.0	  494.9	 8618.0	...
5325031	  786.6	  495.4	 8619.0	...
5325032	  786.9	  496.1	 8620.0	...
5325033	  787.3	  496.5	 8619.0	...
5325034	  787.3	  496.9	 8618.0	...
5325035	  786.9	  496.8	 8618.0	...
5325036	  786.6	  496.4	 8617.0	...
5325037	  786.7	  496.0	 8616.0	...
5325038	  786.9	  496.1	 8615.0	...
5325039	  787.0	  496.3	 8617.0	...
5325040	  787.0	  496.4	 8618.0	...
5325041	  787.1	  496.2	 8619.0	...
5325042	  787.1	  495.8	 8619.0	...
5325043	  787.1	  495.3	 8619.0	...
5325044	  786.9	  495.1	 8620.0	...
5325045	  786.7	  494.8	 8621.0	...
5325046	  786.5	  494.6	 8622.0	...
5325047	  786.4	  494.7	 8621.0	...
5325048	  786.4	  494.7	 8617.0	...
5325049	  786.4	  494.8	 8613.0	...
5325050	  786.4	  495.0	 8616.0	...
5325051	  786.5	  495.2	 8622.0	...
5325052	  786.5	  495.4	 8627.0	...
5325053	  786.6	  495.4	 8625.0	...
5325054	  786.6	  495.3	 8623.0	...
5325055	  786.7	  495.2	 8621.0	...
5325056	  786.7	  495.3	 8618.0	...
5325057	  787.0	  495.4	 8615.0	...
5325058	  787.2	  495.5	 8614.0	...
5325059	  787.5	  495.2	 8615.0	...
5325060	  787.0	  495.0	 8615.0	...
5325061	  786.6	  495.1	 8616.0	...
5325062	  786.2	  495.6	 8618.0	...
5325063	  786.3	  496.1	 8619.0	...
5325064	  786.3	  496.3	 8617.0	...
5325065	  786.3	  496.1	 8615.0	...
5325066	  786.2	  495.7	 8612.0	...
5325067	  786.2	  495.3	 8609.0	...
5325068	  786.3	  495.3	 8607.0	...
5325069	  786.5	  495.6	 8608.0	...
5325070	  786.6	  495.9	 8611.0	...
5325071	  786.6	  495.6	 8617.0	...
5325072	  786.0	  495.1	 8621.0	...
5325073	  785.5	  494.5	 8623.0	...
5325074	  785.1	  494.6	 8620.0	...
5325075	  785.5	  494.9	 8616.0	...
5325076	  785.9	  495.1	 8611.0	...
5325077	  785.7	  495.7	 8609.0	...
5325078	  785.3	  496.0	 8609.0	...
5325079	  784.8	  495.9	 8610.0	...
5325080	  784.7	  495.5	 8611.0	...
5325081	  784.5	  495.2	 8613.0	...
5325082	  784.5	  495.5	 8610.0	...
5325083	  784.9	  495.4	 8605.0	...
5325084	  785.4	  495.3	 8600.0	...
5325085	  785.9	  495.6	 8599.0	...
5325086	  785.9	  495.9	 8599.0	...
5325087	  785.8	  495.9	 8599.0	...
5325088	  785.7	  495.5	 8600.0	...
5325089	  785.3	  495.4	 8601.0	...
5325090	  785.1	  495.4	 8605.0	...
5325091	  784.8	  495.5	 8608.0	...
5325092	  784.9	  495.6	 8611.0	...
5325093	  784.7	  495.7	 8610.0	...
5325094	  784.3	  495.5	 8610.0	...
5325095	  783.9	  495.3	 8610.0	...
5325096	  784.1	  495.8	 8611.0	...
5325097	  784.5	  496.5	 8612.0	...
5325098	  784.8	  496.8	 8612.0	...
5325099	  784.7	  496.3	 8612.0	...
5325100	  784.6	  495.7	 8612.0	...
5325101	  784.5	  494.5	 8619.0	...
5325102	  784.4	  493.8	 8626.0	...
5325103	  784.7	  493.3	 8633.0	...
5325104	  785.2	  493.7	 8633.0	...
5325105	  785.5	  494.0	 8629.0	...
5325106	  785.2	  493.7	 8625.0	...
5325107	  785.0	  493.3	 8623.0	...
5325108	  784.8	  492.9	 8624.0	...
5325109	  784.9	  493.8	 8626.0	...
5325110	  784.8	  494.9	 8627.0	...
5325111	  784.6	  494.9	 8627.0	...
5325112	  784.2	  493.9	 8627.0	...
5325113	  784.2	  492.9	 8626.0	...
5325114	  784.2	  493.0	 8625.0	...
5325115	  784.1	  493.2	 8624.0	...
5325116	  784.2	  493.3	 8624.0	...
5325117	  784.4	  493.3	 8623.0	...
5325118	  784.5	  494.2	 8625.0	...
5325119	  784.4	  495.0	 8629.0	...
5325120	  784.3	  495.7	 8634.0	...
5325121	  784.2	  495.6	 8633.0	...
5325122	  784.1	  495.3	 8629.0	...
5325123	  784.2	  494.9	 8631.0	...
5325124	  784.4	  494.5	 8636.0	...
5325125	  784.4	  494.2	 8641.0	...
5325126	  784.3	  494.2	 8642.0	...
5325127	  784.2	  494.1	 8640.0	...
5325128	  784.2	  494.0	 8637.0	...
5325129	  784.2	  493.7	 8636.0	...
5325130	  784.0	  493.0	 8640.0	...
5325131	  783.6	  492.3	 8644.0	...
5325132	  783.3	  492.4	 8647.0	...
5325133	  783.2	  492.9	 8647.0	...
5325134	  783.2	  493.3	 8647.0	...
5325135	  783.2	  493.4	 8641.0	...
5325136	  783.2	  493.5	 8636.0	...
5325137	  783.2	  493.9	 8631.0	...
5325138	  783.2	  494.2	 8630.0	...
5325139	  783.4	  494.8	 8630.0	...
5325140	  783.5	  495.1	 8634.0	...
5325141	  783.6	  494.7	 8638.0	...
5325142	  783.5	  494.1	 8640.0	...
5325143	  783.4	  493.5	 8643.0	...
5325144	  783.3	  493.7	 8646.0	...
5325145	  783.2	  493.9	 8649.0	...
5325146	  783.2	  493.4	 8649.0	...
5325147	  783.3	  492.8	 8648.0	...
5325148	  783.2	  492.3	 8646.0	...
5325149	  783.1	  492.7	 8644.0	...
5325150	  783.0	  492.9	 8644.0	...
5325151	  783.0	  492.3	 8648.0	...
5325152	  783.1	  491.6	 8650.0	...
5325153	  783.3	  490.8	 8650.0	...
5325154	  783.6	  490.7	 8648.0	...
5325155	  783.5	  490.7	 8649.0	...
5325156	  783.3	  490.4	 8650.0	...
5325157	  782.8	  490.2	 8651.0	...
5325158	  782.4	  490.0	 8650.0	...
5325159	  782.1	  490.0	 8650.0	...
5325160	  782.2	  490.3	 8650.0	...
5325161	  782.4	  491.2	 8651.0	...
5325162	  782.5	  492.1	 8652.0	...
5325163	  782.6	  492.8	 8651.0	...
5325164	  782.6	  492.9	 8651.0	...
5325165	  782.5	  492.8	 8649.0	...
5325166	  782.4	  492.6	 8649.0	...
5325167	  782.0	  492.0	 8649.0	...
5325168	  781.8	  491.4	 8650.0	...
5325169	  781.7	  490.9	 8650.0	...
5325170	  781.9	  490.7	 8648.0	...
5325171	  782.2	  490.8	 8646.0	...
5325172	  782.3	  490.8	 8645.0	...
5325173	  782.3	  491.3	 8646.0	...
5325174	  782.3	  491.9	 8647.0	...
5325175	  782.2	  491.9	 8650.0	...
5325176	  782.2	  491.3	 8653.0	...
5325177	  782.1	  490.6	 8656.0	...
5325178	  782.2	  490.4	 8656.0	...
5325179	  782.3	  490.9	 8655.0	...
5325180	  782.4	  491.3	 8654.0	...
5325181	  781.9	  491.7	 8653.0	...
5325182	  781.4	  491.6	 8652.0	...
5325183	  781.0	  491.7	 8652.0	...
5325184	  781.1	  491.7	 8651.0	...
5325185	  781.1	  491.8	 8650.0	...
5325186	  781.2	  491.7	 8654.0	...
5325187	  781.2	  491.6	 8658.0	...
5325188	  781.2	  491.0	 8661.0	...
5325189	  781.3	  490.5	 8658.0	...
5325190	  781.3	  489.5	 8656.0	...
5325191	  781.3	  489.0	 8655.0	...
5325192	  781.1	  488.8	 8655.0	...
5325193	  781.0	  489.0	 8658.0	...
5325194	  780.9	  489.2	 8662.0	...
5325195	  781.0	  489.8	 8663.0	...
5325196	  781.0	  490.4	 8660.0	...
5325197	  781.1	  491.2	 8660.0	...
5325198	  781.2	  491.4	 8663.0	...
5325199	  781.1	  491.8	 8665.0	...
5325200	  780.9	  491.9	 8664.0	...
5325201	  780.8	  491.8	 8663.0	...
5325202	  780.9	  491.0	 8662.0	...
5325203	  780.9	  490.2	 8662.0	...
5325204	  780.9	  489.7	 8662.0	...
5325205	  780.9	  489.7	 8662.0	...
5325206	  780.9	  489.6	 8662.0	...
5325207	  781.1	  489.3	 8662.0	...
5325208	  781.2	  489.2	 8661.0	...
5325209	  781.4	  489.2	 8660.0	...
5325210	  781.2	  489.4	 8661.0	...
5325211	  781.0	  489.6	 8662.0	...
5325212	  780.8	  489.7	 8664.0	...
5325213	  780.6	  489.7	 8665.0	...
5325214	  780.5	  489.9	 8666.0	...
5325215	  780.4	  490.0	 8667.0	...
5325216	  780.3	  489.9	 8666.0	...
5325217	  780.1	  489.5	 8666.0	...
5325218	  780.1	  489.0	 8664.0	...
5325219	  780.1	  489.0	 8662.0	...
5325220	  780.0	  489.1	 8661.0	...
5325221	  779.9	  489.3	 8662.0	...
5325222	  779.8	  489.3	 8661.0	...
5325223	  779.5	  488.9	 8660.0	...
5325224	  779.3	  488.5	 8661.0	...
5325225	  779.2	  488.6	 8661.0	...
5325226	  779.4	  489.0	 8662.0	...
5325227	  779.4	  489.3	 8665.0	...
5325228	  779.4	  489.1	 8668.0	...
5325229	  779.6	  488.5	 8672.0	...
5325230	  779.6	  488.2	 8671.0	...
5325231	  779.7	  487.9	 8670.0	...
5325232	  779.7	  488.4	 8670.0	...
5325233	  779.8	  488.8	 8672.0	...
5325234	  780.0	  489.1	 8674.0	...
5325235	  779.7	  489.0	 8671.0	...
5325236	  779.4	  489.0	 8667.0	...
5325237	  779.1	  489.0	 8665.0	...
5325238	  779.1	  489.4	 8668.0	...
5325239	  779.3	  489.8	 8670.0	...
5325240	  779.5	  490.3	 8671.0	...
5325241	  779.3	  490.3	 8671.0	...
5325242	  779.0	  490.3	 8671.0	...
5325243	  778.7	  490.2	 8670.0	...
5325244	  778.9	  489.9	 8670.0	...
5325245	  779.0	  489.7	 8670.0	...
5325246	  779.1	  489.5	 8670.0	...
5325247	  779.1	  488.9	 8669.0	...
5325248	  779.1	  488.2	 8668.0	...
5325249	  779.1	  487.8	 8667.0	...
5325250	  779.2	  488.3	 8666.0	...
5325251	  779.3	  488.7	 8668.0	...
5325252	  779.1	  488.8	 8674.0	...
5325253	  778.8	  488.8	 8678.0	...
5325254	  778.5	  488.8	 8680.0	...
5325255	  778.4	  488.4	 8679.0	...
5325256	  778.5	  488.0	 8678.0	...
5325257	  778.5	  487.7	 8678.0	...
5325258	  778.1	  487.8	 8677.0	...
5325259	  777.6	  488.0	 8677.0	...
5325260	  777.1	  488.1	 8677.0	...
5325261	  777.3	  488.4	 8677.0	...
5325262	  777.4	  488.6	 8676.0	...
5325263	  777.5	  488.7	 8674.0	...
5325264	  777.5	  488.5	 8673.0	...
5325265	  777.4	  488.5	 8673.0	...
5325266	  777.3	  488.5	 8674.0	...
5325267	  777.1	  488.6	 8675.0	...
5325268	  777.3	  488.9	 8673.0	...
5325269	  777.5	  489.2	 8671.0	...
5325270	  777.8	  489.4	 8669.0	...
5325271	  777.7	  489.4	 8668.0	...
5325272	  777.5	  489.4	 8668.0	...
5325273	  777.2	  489.5	 8668.0	...
5325274	  777.2	  489.5	 8669.0	...
5325275	  777.2	  489.5	 8669.0	...
5325276	  777.4	  489.4	 8669.0	...
5325277	  777.7	  489.3	 8669.0	...
5325278	  777.9	  489.1	 8668.0	...
5325279	  778.0	  488.9	 8668.0	...
5325280	  777.9	  488.9	 8668.0	...
5325281	  777.9	  488.8	 8668.0	...
5325282	  778.0	  488.7	 8668.0	...
5325283	  778.0	  488.5	 8668.0	...
5325284	  778.0	  488.1	 8666.0	...
5325285	  777.7	  487.9	 8663.0	...
5325286	  777.4	  488.1	 8660.0	...
5325287	  777.1	  488.6	 8665.0	...
5325288	  777.4	  489.1	 8670.0	...
5325289	  777.7	  489.1	 8674.0	...
5325290	  777.9	  488.9	 8674.0	...
5325291	  777.8	  488.8	 8674.0	...
5325292	  777.7	  488.8	 8676.0	...
5325293	  777.4	  488.4	 8678.0	...
5325294	  777.3	  487.9	 8680.0	...
5325295	  777.1	  487.6	 8680.0	...
5325296	  777.2	  487.7	 8679.0	...
5325297	  777.2	  487.9	 8678.0	...
5325298	  777.2	  487.8	 8677.0	...
5325299	  777.1	  487.7	 8677.0	...
5325300	  777.0	  487.6	 8676.0	...
5325301	  776.9	  487.6	 8675.0	...
5325302	  777.0	  487.7	 8675.0	...
5325303	  777.3	  487.7	 8676.0	...
5325304	  777.5	  487.7	 8679.0	...
5325305	  777.7	  487.8	 8681.0	...
5325306	  777.8	  487.8	 8682.0	...
5325307	  777.7	  487.3	 8681.0	...
MSG	5325308 0000 _ Number Off
5325308	  777.7	  486.7	 8680.0	...
5325309	  777.6	  486.1	 8679.0	...
5325310	  777.5	  486.0	 8678.0	...
5325311	  777.3	  486.3	 8677.0	...
5325312	  777.4	  487.1	 8677.0	...
5325313	  777.5	  487.9	 8676.0	...
5325314	  777.2	  488.1	 8675.0	...
5325315	  776.8	  487.9	 8673.0	...
5325316	  776.5	  487.7	 8671.0	...
5325317	  776.7	  487.9	 8671.0	...
5325318	  776.8	  488.1	 8673.0	...
5325319	  776.9	  488.0	 8678.0	...
5325320	  776.8	  487.4	 8681.0	...
5325321	  776.8	  486.8	 8685.0	...
5325322	  776.9	  486.4	 8683.0	...
5325323	  777.1	  486.8	 8681.0	...
5325324	  777.1	  487.2	 8678.0	...
5325325	  776.8	  487.1	 8677.0	...
5325326	  776.6	  486.8	 8679.0	...
5325327	  776.6	  486.6	 8682.0	...
5325328	  776.5	  486.9	 8684.0	...
5325329	  776.4	  487.1	 8680.0	...
5325330	  776.2	  487.1	 8677.0	...
5325331	  776.0	  486.9	 8676.0	...
5325332	  775.9	  486.7	 8676.0	...
5325333	  775.9	  487.3	 8673.0	...
5325334	  775.9	  488.0	 8669.0	...
5325335	  775.9	  488.7	 8665.0	...
5325336	  776.0	  488.6	 8667.0	...
5325337	  776.0	  488.6	 8673.0	...
5325338	  775.9	  488.7	 8679.0	...
5325339	  775.8	  489.0	 8681.0	...
5325340	  775.9	  489.4	 8680.0	...
5325341	  776.2	  489.6	 8678.0	...
5325342	  776.3	  489.5	 8677.0	...
5325343	  776.1	  488.6	 8679.0	...
5325344	  776.0	  487.8	 8682.0	...
5325345	  775.6	  487.7	 8684.0	...
5325346	  775.4	  488.4	 8683.0	...
5325347	  775.1	  489.1	 8682.0	...
5325348	  775.5	  488.9	 8682.0	...
5325349	  775.8	  488.7	 8682.0	...
5325350	  775.8	  487.8	 8682.0	...
5325351	  775.4	  487.1	 8682.0	...
5325352	  775.5	  486.8	 8681.0	...
5325353	  775.8	  487.1	 8681.0	...
5325354	  776.2	  487.3	 8680.0	...
5325355	  776.3	  487.1	 8680.0	...
5325356	  776.4	  487.0	 8680.0	...
5325357	  776.4	  487.4	 8679.0	...
5325358	  776.4	  487.8	 8678.0	...
5325359	  776.4	  488.3	 8680.0	...
5325360	  776.0	  488.4	 8682.0	...
5325361	  775.7	  488.3	 8684.0	...
5325362	  775.7	  488.1	 8683.0	...
5325363	  776.0	  488.0	 8683.0	...
5325364	  776.5	  488.6	 8681.0	...
5325365	  776.6	  489.3	 8681.0	...
5325366	  776.3	  489.4	 8681.0	...
5325367	  775.5	  488.8	 8682.0	...
5325368	  775.0	  488.3	 8678.0	...
5325369	  775.0	  488.5	 8673.0	...
5325370	  775.4	  488.7	 8667.0	...
5325371	  775.5	  488.9	 8665.0	...
5325372	  775.7	  489.1	 8667.0	...
5325373	  775.7	  489.2	 8671.0	...
5325374	  775.6	  489.2	 8675.0	...
5325375	  775.7	  489.1	 8675.0	...
5325376	  775.8	  488.9	 8676.0	...
5325377	  775.5	  489.2	 8674.0	...
5325378	  775.1	  489.3	 8672.0	...
5325379	  774.8	  489.5	 8671.0	...
5325380	  774.8	  489.4	 8671.0	...
5325381	  774.9	  489.4	 8672.0	...
5325382	  774.9	  489.4	 8673.0	...
5325383	  774.9	  489.5	 8674.0	...
5325384	  774.8	  489.6	 8675.0	...
5325385	  774.7	  489.6	 8675.0	...
5325386	  774.6	  489.0	 8677.0	...
5325387	  774.6	  488.3	 8678.0	...
5325388	  774.6	  488.0	 8674.0	...
5325389	  774.6	  488.1	 8670.0	...
5325390	  774.6	  488.2	 8665.0	...
5325391	  774.5	  487.9	 8665.0	...
5325392	  774.5	  487.8	 8669.0	...
5325393	  774.6	  487.8	 8673.0	...
5325394	  774.7	  488.0	 8678.0	...
5325395	  774.7	  488.1	 8681.0	...
5325396	  774.6	  488.1	 8684.0	...
5325397	  774.6	  488.4	 8685.0	...
5325398	  774.6	  488.6	 8685.0	...
5325399	  774.5	  488.2	 8686.0	...
5325400	  774.3	  487.5	 8684.0	...
5325401	  774.2	  486.7	 8682.0	...
5325402	  774.0	  486.9	 8680.0	...
5325403	  773.4	  486.8	 8679.0	...
5325404	  773.0	  486.8	 8676.0	...
5325405	  772.9	  486.7	 8674.0	...
5325406	  773.0	  486.8	 8674.0	...
5325407	  772.8	  486.9	 8677.0	...
5325408	  772.6	  487.5	 8680.0	...
5325409	  772.7	  488.2	 8680.0	...
5325410	  773.3	  488.9	 8680.0	...
5325411	  773.8	  489.0	 8679.0	...
5325412	  774.4	  489.0	 8678.0	...
5325413	  774.5	  488.9	 8678.0	...
5325414	  774.6	  488.9	 8678.0	...
5325415	  774.5	  488.9	 8678.0	...
5325416	  774.2	  488.9	 8678.0	...
5325417	  774.0	  488.8	 8678.0	...
5325418	  773.8	  488.7	 8680.0	...
5325419	  773.5	  488.9	 8680.0	...
5325420	  773.2	  488.7	 8680.0	...
5325421	  773.0	  488.5	 8680.0	...
5325422	  773.2	  488.4	 8679.0	...
5325423	  773.5	  488.9	 8679.0	...
5325424	  773.4	  489.4	 8678.0	...
5325425	  772.9	  489.4	 8679.0	...
5325426	  772.6	  489.5	 8680.0	...
5325427	  772.7	  489.3	 8681.0	...
5325428	  772.7	  488.9	 8680.0	...
5325429	  772.6	  488.5	 8677.0	...
5325430	  772.6	  488.3	 8679.0	...
5325431	  772.6	  488.4	 8681.0	...
5325432	  772.8	  488.2	 8684.0	...
5325433	  773.1	  488.0	 8685.0	...
5325434	  773.0	  488.7	 8687.0	...
5325435	  772.6	  489.6	 8688.0	...
5325436	  772.2	  489.9	 8688.0	...
5325437	  772.1	  489.2	 8685.0	...
5325438	  772.0	  488.6	 8682.0	...
5325439	  772.0	  488.7	 8679.0	...
5325440	  772.0	  488.4	 8679.0	...
5325441	  771.9	  488.2	 8681.0	...
5325442	  771.9	  487.9	 8684.0	...
5325443	  772.0	  487.9	 8688.0	...
5325444	  772.4	  487.9	 8690.0	...
5325445	  772.5	  488.0	 8691.0	...
5325446	  772.6	  488.3	 8691.0	...
5325447	  772.5	  488.6	 8691.0	...
5325448	  772.6	  489.0	 8685.0	...
5325449	  772.7	  489.2	 8680.0	...
5325450	  772.2	  489.4	 8676.0	...
5325451	  771.6	  489.4	 8676.0	...
5325452	  771.0	  489.4	 8674.0	...
5325453	  770.9	  489.1	 8673.0	...
5325454	  771.1	  488.8	 8672.0	...
5325455	  771.3	  488.7	 8672.0	...
5325456	  771.6	  488.8	 8672.0	...
5325457	  771.6	  489.1	 8672.0	...
5325458	  771.9	  490.2	 8671.0	...
5325459	  772.4	  491.2	 8671.0	...
5325460	  772.8	  492.0	 8674.0	...
5325461	  773.0	  491.7	 8677.0	...
5325462	  772.9	  491.2	 8680.0	...
5325463	  772.7	  491.0	 8682.0	...
5325464	  772.5	  490.9	 8683.0	...
5325465	  771.8	  491.2	 8683.0	...
5325466	  771.1	  491.4	 8683.0	...
5325467	  770.3	  491.4	 8686.0	...
5325468	  770.0	  490.8	 8689.0	...
5325469	  769.7	  490.3	 8691.0	...
5325470	  770.2	  490.0	 8690.0	...
5325471	  770.6	  489.6	 8688.0	...
5325472	  771.2	  489.2	 8688.0	...
5325473	  771.3	  489.2	 8689.0	...
5325474	  771.5	  489.5	 8689.0	...
5325475	  771.4	  489.7	 8688.0	...
5325476	  771.2	  489.7	 8687.0	...
5325477	  771.0	  489.7	 8686.0	...
5325478	  770.8	  489.7	 8688.0	...
5325479	  770.7	  489.7	 8688.0	...
5325480	  770.7	  490.0	 8688.0	...
5325481	  770.7	  490.2	 8686.0	...
5325482	  770.7	  490.5	 8685.0	...
5325483	  770.8	  490.5	 8683.0	...
5325484	  770.9	  490.4	 8682.0	...
5325485	  771.1	  490.2	 8680.0	...
5325486	  771.1	  489.8	 8677.0	...
5325487	  771.0	  489.4	 8679.0	...
5325488	  771.0	  489.0	 8683.0	...
5325489	  771.0	  488.9	 8686.0	...
5325490	  771.1	  489.2	 8687.0	...
5325491	  770.6	  489.4	 8687.0	...
5325492	  770.1	  489.5	 8686.0	...
5325493	  769.5	  489.6	 8686.0	...
5325494	  769.5	  490.0	 8686.0	...
5325495	  770.0	  490.2	 8686.0	...
5325496	  770.5	  490.3	 8687.0	...
5325497	  771.1	  490.2	 8688.0	...
5325498	  771.1	  490.1	 8689.0	...
5325499	  771.1	  489.8	 8690.0	...
5325500	  771.1	  489.6	 8691.0	...
5325501	  771.2	  489.2	 8691.0	...
5325502	  771.1	  489.0	 8692.0	...
5325503	  771.0	  488.7	 8697.0	...
5325504	  770.4	  488.7	 8701.0	...
5325505	  769.8	  488.8	 8702.0	...
5325506	  769.3	  489.3	 8701.0	...
5325507	  769.3	  489.7	 8699.0	...
5325508	  769.3	  489.6	 8697.0	...
5325509	  769.2	  489.2	 8696.0	...
5325510	  769.4	  489.9	 8692.0	...
5325511	  769.8	  490.9	 8688.0	...
5325512	  770.1	  492.1	 8685.0	...
5325513	  770.1	  492.3	 8685.0	...
5325514	  770.1	  492.2	 8691.0	...
5325515	  770.1	  491.7	 8696.0	...
5325516	  769.9	  490.4	 8702.0	...
5325517	  769.7	  489.4	 8704.0	...
5325518	  769.6	  488.5	 8707.0	...
5325519	  769.5	  488.6	 8707.0	...
MSG	5325520 0000 _ Number On
5325520	  769.5	  488.6	 8706.0	...
5325521	  769.6	  488.4	 8705.0	...
5325522	  769.8	  488.3	 8705.0	...
5325523	  770.0	  488.4	 8705.0	...
5325524	  770.2	  488.6	 8706.0	...
5325525	  770.2	  488.4	 8708.0	...
5325526	  770.6	  487.9	 8709.0	...
5325527	  771.0	  488.4	 8706.0	...
5325528	  770.8	  489.4	 8704.0	...
5325529	  770.1	  490.4	 8701.0	...
5325530	  769.3	  490.8	 8700.0	...
5325531	  769.3	  491.2	 8698.0	...
5325532	  769.5	  491.0	 8697.0	...
5325533	  769.2	  490.5	 8697.0	...
5325534	  768.7	  489.9	 8697.0	...
5325535	  768.3	  489.8	 8698.0	...
5325536	  768.4	  489.8	 8699.0	...
5325537	  768.5	  490.0	 8703.0	...
5325538	  768.6	  490.3	 8706.0	...
5325539	  768.6	  490.4	 8709.0	...
5325540	  768.7	  490.4	 8709.0	...
5325541	  768.7	  490.2	 8711.0	...
5325542	  768.7	  490.1	 8713.0	...
5325543	  768.7	  490.0	 8714.0	...
5325544	  768.7	  490.0	 8714.0	...
5325545	  768.7	  489.9	 8714.0	...
5325546	  768.5	  489.7	 8715.0	...
5325547	  768.4	  489.5	 8715.0	...
5325548	  768.3	  488.8	 8717.0	...
5325549	  768.3	  488.4	 8720.0	...
5325550	  768.3	  488.1	 8722.0	...
5325551	  768.4	  488.3	 8722.0	...
5325552	  768.1	  488.4	 8722.0	...
5325553	  767.9	  488.5	 8723.0	...
5325554	  767.6	  488.6	 8723.0	...
5325555	  767.7	  488.6	 8723.0	...
5325556	  767.8	  488.4	 8723.0	...
5325557	  767.7	  488.3	 8724.0	...
5325558	  767.7	  488.5	 8724.0	...
5325559	  767.6	  489.1	 8724.0	...
5325560	  767.6	  489.8	 8724.0	...
5325561	  767.5	  490.1	 8721.0	...
5325562	  767.5	  490.2	 8718.0	...
5325563	  767.6	  490.0	 8718.0	...
5325564	  767.8	  489.6	 8722.0	...
5325565	  767.9	  488.9	 8726.0	...
5325566	  767.7	  488.5	 8727.0	...
5325567	  767.4	  488.8	 8726.0	...
5325568	  767.7	  489.3	 8723.0	...
5325569	  768.2	  489.7	 8721.0	...
5325570	  768.7	  489.2	 8722.0	...
5325571	  768.7	  488.8	 8723.0	...
5325572	  768.6	  488.6	 8723.0	...
5325573	  768.6	  488.8	 8723.0	...
5325574	  768.4	  489.1	 8724.0	...
5325575	  768.1	  489.1	 8727.0	...
5325576	  767.9	  489.3	 8728.0	...
5325577	  767.6	  489.5	 8725.0	...
5325578	  767.4	  489.1	 8722.0	...
5325579	  767.1	  488.6	 8719.0	...
5325580	  767.0	  487.8	 8719.0	...
5325581	  766.9	  487.5	 8723.0	...
5325582	  767.0	  487.4	 8727.0	...
5325583	  767.0	  487.5	 8730.0	...
5325584	  766.9	  487.7	 8727.0	...
5325585	  766.9	  488.1	 8725.0	...
5325586	  766.9	  488.4	 8724.0	...
5325587	  767.3	  488.8	 8724.0	...
5325588	  767.5	  488.7	 8727.0	...
5325589	  767.8	  488.8	 8730.0	...
5325590	  767.6	  489.0	 8732.0	...
5325591	  767.5	  489.1	 8731.0	...
5325592	  767.4	  488.3	 8731.0	...
5325593	  767.3	  487.4	 8732.0	...
5325594	  767.2	  486.5	 8732.0	...
5325595	  767.3	  486.4	 8733.0	...
5325596	  767.4	  487.0	 8733.0	...
5325597	  767.0	  487.7	 8734.0	...
5325598	  766.7	  488.8	 8734.0	...
5325599	  766.7	  489.1	 8735.0	...
5325600	  767.0	  488.4	 8734.0	...
5325601	  767.3	  487.4	 8734.0	...
5325602	  767.2	  486.5	 8733.0	...
5325603	  767.3	  486.6	 8733.0	...
5325604	  767.5	  487.0	 8733.0	...
5325605	  767.7	  487.2	 8732.0	...
5325606	  767.7	  487.1	 8731.0	...
5325607	  767.6	  486.5	 8734.0	...
5325608	  767.5	  486.4	 8737.0	...
5325609	  767.4	  486.5	 8740.0	...
5325610	  767.2	  486.7	 8741.0	...
5325611	  766.8	  486.8	 8741.0	...
5325612	  766.5	  486.8	 8739.0	...
5325613	  766.3	  487.0	 8736.0	...
5325614	  766.4	  487.3	 8736.0	...
5325615	  766.6	  487.9	 8738.0	...
5325616	  766.7	  488.4	 8740.0	...
5325617	  766.9	  488.8	 8740.0	...
5325618	  767.0	  488.8	 8738.0	...
5325619	  767.2	  488.8	 8737.0	...
5325620	  767.2	  488.7	 8738.0	...
5325621	  767.0	  488.5	 8739.0	...
5325622	  766.8	  488.2	 8739.0	...
5325623	  766.6	  488.0	 8737.0	...
5325624	  766.1	  487.9	 8738.0	...
5325625	  765.7	  488.1	 8740.0	...
5325626	  765.3	  488.3	 8742.0	...
5325627	  765.3	  488.4	 8741.0	...
5325628	  765.4	  488.4	 8742.0	...
5325629	  765.6	  488.4	 8744.0	...
5325630	  765.9	  488.6	 8745.0	...
5325631	  766.0	  488.7	 8745.0	...
5325632	  766.1	  488.8	 8746.0	...
5325633	  765.9	  488.2	 8747.0	...
5325634	  765.9	  487.6	 8745.0	...
5325635	  765.9	  487.2	 8742.0	...
5325636	  765.9	  487.3	 8740.0	...
5325637	  765.9	  487.8	 8740.0	...
5325638	  765.9	  488.2	 8742.0	...
5325639	  766.0	  489.1	 8744.0	...
5325640	  766.0	  489.6	 8745.0	...
5325641	  765.9	  489.9	 8747.0	...
5325642	  765.8	  489.7	 8750.0	...
5325643	  765.8	  489.5	 8752.0	...
5325644	  765.9	  489.5	 8753.0	...
5325645	  765.8	  489.5	 8753.0	...
5325646	  765.6	  489.3	 8754.0	...
5325647	  765.4	  489.0	 8754.0	...
5325648	  765.5	  488.8	 8755.0	...
5325649	  765.5	  488.6	 8756.0	...
5325650	  765.5	  488.6	 8757.0	...
5325651	  765.5	  488.6	 8757.0	...
5325652	  765.1	  488.8	 8757.0	...
5325653	  764.6	  489.0	 8757.0	...
5325654	  764.0	  489.0	 8758.0	...
5325655	  763.9	  489.2	 8758.0	...
5325656	  763.9	  489.4	 8758.0	...
5325657	  763.9	  489.5	 8757.0	...
5325658	  763.7	  489.1	 8757.0	...
5325659	  763.6	  488.7	 8756.0	...
5325660	  763.4	  488.4	 8757.0	...
5325661	  763.1	  488.3	 8757.0	...
5325662	  762.9	  488.2	 8759.0	...
5325663	  762.8	  488.0	 8763.0	...
5325664	  762.9	  488.4	 8766.0	...
5325665	  762.9	  488.9	 8769.0	...
5325666	  763.4	  489.4	 8769.0	...
5325667	  763.7	  489.1	 8765.0	...
5325668	  764.0	  488.8	 8761.0	...
5325669	  763.8	  488.5	 8760.0	...
5325670	  763.4	  488.6	 8764.0	...
5325671	  763.0	  488.6	 8768.0	...
5325672	  762.6	  488.7	 8769.0	...
5325673	  762.4	  488.7	 8770.0	...
5325674	  762.2	  488.6	 8770.0	...
5325675	  761.9	  488.4	 8771.0	...
5325676	  761.8	  488.4	 8772.0	...
5325677	  762.3	  488.6	 8773.0	...
5325678	  762.8	  488.9	 8773.0	...
5325679	  763.2	  488.9	 8773.0	...
5325680	  763.1	  488.9	 8773.0	...
5325681	  762.8	  488.9	 8774.0	...
5325682	  762.5	  489.0	 8774.0	...
5325683	  762.3	  489.1	 8774.0	...
5325684	  762.5	  488.9	 8775.0	...
5325685	  762.8	  488.3	 8775.0	...
5325686	  763.0	  487.7	 8776.0	...
5325687	  763.2	  488.0	 8774.0	...
5325688	  763.3	  488.5	 8772.0	...
5325689	  763.3	  488.7	 8773.0	...
5325690	  763.2	  488.4	 8776.0	...
5325691	  763.1	  488.0	 8778.0	...
5325692	  763.2	  487.9	 8779.0	...
5325693	  763.3	  488.4	 8779.0	...
5325694	  763.7	  489.6	 8776.0	...
5325695	  764.0	  490.7	 8773.0	...
5325696	  763.5	  490.6	 8773.0	...
5325697	  762.8	  489.9	 8775.0	...
5325698	  762.2	  489.2	 8780.0	...
5325699	  762.1	  488.7	 8783.0	...
5325700	  762.0	  488.3	 8786.0	...
5325701	  762.1	  488.5	 8786.0	...
5325702	  762.2	  489.1	 8783.0	...
5325703	  762.3	  489.8	 8781.0	...
5325704	  762.3	  489.8	 8782.0	...
5325705	  762.3	  489.9	 8783.0	...
5325706	  762.3	  490.0	 8783.0	...
5325707	  762.5	  489.1	 8783.0	...
5325708	  762.6	  488.1	 8786.0	...
5325709	  762.7	  487.3	 8788.0	...
5325710	  762.7	  487.5	 8790.0	...
5325711	  762.9	  487.6	 8792.0	...
5325712	  763.1	  487.5	 8793.0	...
5325713	  763.3	  487.5	 8793.0	...
5325714	  762.9	  487.8	 8792.0	...
5325715	  762.4	  488.2	 8790.0	...
5325716	  761.9	  488.5	 8788.0	...
5325717	  761.7	  488.9	 8786.0	...
5325718	  761.7	  489.3	 8784.0	...
5325719	  761.9	  489.6	 8782.0	...
5325720	  762.3	  490.0	 8780.0	...
5325721	  762.6	  490.4	 8784.0	...
5325722	  762.4	  489.9	 8791.0	...
5325723	  762.0	  488.9	 8795.0	...
5325724	  762.1	  487.9	 8793.0	...
5325725	  762.6	  488.0	 8791.0	...
5325726	  763.1	  488.4	 8792.0	...
5325727	  763.1	  488.7	 8792.0	...
5325728	  762.9	  488.8	 8792.0	...
5325729	  762.6	  488.8	 8791.0	...
5325730	  762.4	  488.8	 8790.0	...
5325731	  762.0	  489.0	 8788.0	...
5325732	  761.6	  489.1	 8787.0	...
5325733	  761.8	  489.1	 8786.0	...
5325734	  762.3	  489.1	 8787.0	...
5325735	  762.9	  489.1	 8787.0	...
5325736	  762.9	  489.1	 8787.0	...
5325737	  762.8	  489.1	 8791.0	...
5325738	  762.7	  489.2	 8794.0	...
5325739	  762.7	  489.3	 8797.0	...
5325740	  762.7	  489.4	 8794.0	...
5325741	  762.6	  488.7	 8790.0	...
5325742	  762.6	  487.9	 8786.0	...
5325743	  762.6	  487.3	 8787.0	...
5325744	  762.6	  487.8	 8790.0	...
5325745	  762.4	  488.2	 8794.0	...
5325746	  762.3	  488.4	 8795.0	...
5325747	  762.5	  488.2	 8799.0	...
5325748	  762.5	  487.9	 8803.0	...
5325749	  762.6	  487.5	 8805.0	...
5325750	  762.6	  487.2	 8804.0	...
5325751	  762.8	  487.1	 8803.0	...
5325752	  763.1	  487.7	 8799.0	...
5325753	  763.4	  488.3	 8794.0	...
5325754	  763.7	  488.7	 8792.0	...
5325755	  764.0	  488.2	 8794.0	...
5325756	  764.3	  487.7	 8796.0	...
5325757	  764.4	  487.5	 8796.0	...
5325758	  764.3	  487.4	 8796.0	...
5325759	  764.1	  487.4	 8797.0	...
5325760	  763.8	  487.1	 8798.0	...
5325761	  763.5	  486.9	 8801.0	...
5325762	  762.9	  486.9	 8803.0	...
5325763	  762.6	  487.2	 8804.0	...
5325764	  762.6	  487.8	 8804.0	...
5325765	  763.0	  488.3	 8804.0	...
5325766	  763.6	  488.6	 8804.0	...
5325767	  763.8	  488.7	 8805.0	...
5325768	  763.6	  488.5	 8806.0	...
5325769	  763.2	  488.3	 8803.0	...
5325770	  763.1	  488.3	 8800.0	...
5325771	  763.4	  488.7	 8799.0	...
5325772	  763.8	  489.1	 8802.0	...
5325773	  764.0	  489.1	 8804.0	...
5325774	  764.1	  489.1	 8804.0	...
5325775	  764.4	  489.0	 8803.0	...
5325776	  764.7	  489.0	 8802.0	...
5325777	  764.8	  488.9	 8801.0	...
5325778	  764.5	  488.8	 8804.0	...
5325779	  764.2	  488.7	 8806.0	...
5325780	  764.2	  488.8	 8808.0	...
5325781	  764.3	  489.1	 8807.0	...
5325782	  764.7	  489.2	 8806.0	...
5325783	  765.0	  489.0	 8806.0	...
5325784	  765.3	  488.9	 8807.0	...
5325785	  765.0	  489.0	 8808.0	...
5325786	  764.6	  489.1	 8810.0	...
5325787	  764.1	  489.2	 8812.0	...
5325788	  763.8	  489.0	 8814.0	...
5325789	  763.6	  488.4	 8812.0	...
5325790	  763.4	  487.8	 8809.0	...
5325791	  763.4	  487.1	 8808.0	...
5325792	  763.3	  486.9	 8808.0	...
5325793	  763.4	  487.2	 8809.0	...
5325794	  763.5	  487.7	 8810.0	...
5325795	  763.5	  488.1	 8812.0	...
5325796	  763.4	  488.0	 8813.0	...
5325797	  763.3	  487.8	 8812.0	...
5325798	  763.4	  487.6	 8813.0	...
5325799	  763.4	  487.6	 8814.0	...
5325800	  763.6	  487.7	 8816.0	...
5325801	  763.8	  487.9	 8818.0	...
5325802	  763.9	  487.8	 8821.0	...
5325803	  763.9	  487.6	 8818.0	...
5325804	  763.8	  487.4	 8814.0	...
5325805	  763.9	  487.3	 8811.0	...
5325806	  764.2	  487.2	 8811.0	...
5325807	  764.4	  487.2	 8812.0	...
5325808	  764.5	  487.3	 8813.0	...
5325809	  764.6	  487.3	 8815.0	...
5325810	  764.7	  487.2	 8818.0	...
5325811	  764.7	  487.2	 8821.0	...
5325812	  764.2	  487.5	 8818.0	...
5325813	  763.6	  487.8	 8817.0	...
5325814	  763.1	  488.1	 8815.0	...
5325815	  763.5	  488.4	 8816.0	...
5325816	  764.0	  488.6	 8820.0	...
5325817	  764.4	  488.8	 8826.0	...
5325818	  764.4	  488.8	 8830.0	...
5325819	  764.4	  488.8	 8830.0	...
5325820	  764.4	  488.8	 8829.0	...
5325821	  764.3	  488.7	 8829.0	...
5325822	  764.3	  488.7	 8829.0	...
5325823	  764.4	  488.5	 8830.0	...
MSG	5325824 0000 _ Number Off
5325824	  764.5	  488.2	 8829.0	...
5325825	  764.6	  488.0	 8823.0	...
5325826	  764.6	  487.6	 8818.0	...
5325827	  764.5	  487.4	 8819.0	...
5325828	  764.5	  487.4	 8824.0	...
5325829	  764.4	  487.6	 8830.0	...
5325830	  764.4	  487.9	 8830.0	...
5325831	  764.1	  488.0	 8829.0	...
5325832	  763.8	  487.5	 8827.0	...
5325833	  763.5	  486.7	 8825.0	...
5325834	  763.4	  485.9	 8825.0	...
5325835	  763.3	  485.9	 8825.0	...
5325836	  763.3	  486.0	 8824.0	...
5325837	  763.3	  486.4	 8824.0	...
5325838	  763.5	  486.8	 8824.0	...
5325839	  763.5	  486.9	 8825.0	...
5325840	  763.4	  486.6	 8824.0	...
5325841	  763.3	  486.4	 8824.0	...
5325842	  763.7	  486.8	 8826.0	...
5325843	  764.1	  487.4	 8830.0	...
5325844	  764.2	  487.6	 8833.0	...
5325845	  764.0	  487.2	 8833.0	...
5325846	  763.8	  486.8	 8830.0	...
5325847	  763.7	  486.8	 8827.0	...
5325848	  763.7	  486.6	 8828.0	...
5325849	  763.7	  486.4	 8828.0	...
5325850	  763.8	  486.4	 8828.0	...
5325851	  763.7	  486.8	 8827.0	...
5325852	  763.8	  487.0	 8827.0	...
5325853	  764.0	  487.0	 8828.0	...
5325854	  764.2	  486.8	 8828.0	...
5325855	  764.2	  487.1	 8829.0	...
5325856	  764.2	  487.5	 8829.0	...
5325857	  764.1	  487.6	 8832.0	...
5325858	  763.9	  487.4	 8836.0	...
5325859	  763.7	  487.3	 8839.0	...
5325860	  763.6	  487.3	 8839.0	...
5325861	  763.8	  487.2	 8839.0	...
5325862	  763.9	  487.0	 8838.0	...
5325863	  763.8	  486.6	 8838.0	...
5325864	  763.7	  486.4	 8837.0	...
5325865	  763.4	  486.3	 8834.0	...
5325866	  763.2	  486.7	 8832.0	...
5325867	  763.6	  487.3	 8831.0	...
5325868	  764.1	  488.0	 8832.0	...
5325869	  764.6	  488.2	 8831.0	...
5325870	  764.7	  488.2	 8829.0	...
5325871	  764.7	  488.3	 8825.0	...
5325872	  764.8	  488.8	 8824.0	...
5325873	  764.8	  489.2	 8824.0	...
5325874	  764.8	  489.5	 8824.0	...
5325875	  764.7	  489.2	 8825.0	...
5325876	  764.5	  488.1	 8828.0	...
5325877	  764.3	  487.2	 8831.0	...
5325878	  764.0	  486.4	 8834.0	...
5325879	  763.9	  486.1	 8834.0	...
5325880	  763.7	  485.9	 8834.0	...
5325881	  763.6	  485.5	 8833.0	...
5325882	  764.0	  485.3	 8832.0	...
5325883	  764.1	  485.4	 8832.0	...
5325884	  764.4	  485.7	 8832.0	...
5325885	  764.3	  486.1	 8829.0	...
5325886	  764.5	  486.2	 8827.0	...
5325887	  764.8	  486.3	 8825.0	...
5325888	  765.0	  486.6	 8825.0	...
5325889	  765.1	  486.8	 8825.0	...
5325890	  764.9	  487.0	 8824.0	...
5325891	  764.6	  487.0	 8824.0	...
5325892	  764.5	  487.2	 8822.0	...
5325893	  764.5	  487.3	 8821.0	...
5325894	  764.7	  487.5	 8823.0	...
5325895	  764.9	  487.6	 8827.0	...
5325896	  765.1	  487.7	 8831.0	...
5325897	  765.1	  487.8	 8830.0	...
5325898	  764.8	  487.8	 8829.0	...
5325899	  764.5	  487.9	 8828.0	...
5325900	  764.2	  487.4	 8827.0	...
5325901	  764.3	  486.8	 8830.0	...
5325902	  764.4	  486.2	 8835.0	...
5325903	  764.5	  485.8	 8840.0	...
EFIX R   5324728	5325903	1176	  775.3	  489.9	   8695
SSACC R  5325904
5325904	  764.3	  485.2	 8841.0	...
5325905	  763.9	  482.2	 8840.0	...
5325906	  763.4	  479.4	 8840.0	...
5325907	  762.8	  475.2	 8840.0	...
5325908	  762.6	  472.5	 8839.0	...
5325909	  762.4	  469.7	 8839.0	...
5325910	  762.3	  467.1	 8836.0	...
5325911	  761.9	  464.4	 8833.0	...
5325912	  761.5	  461.9	 8830.0	...
5325913	  761.2	  460.5	 8830.0	...
ESACC R  5325904	5325913	10	  764.3	  485.2	  761.2	  460.5	   0.52	     57
SFIX R   5325914
5325914	  761.5	  460.1	 8829.0	...
5325915	  761.8	  459.9	 8829.0	...
5325916	  762.6	  459.8	 8829.0	...
5325917	  762.9	  459.7	 8830.0	...
5325918	  763.7	  460.6	 8831.0	...
5325919	  764.2	  462.1	 8832.0	...
5325920	  764.9	  465.2	 8833.0	...
5325921	  765.3	  467.3	 8833.0	...
5325922	  765.8	  468.6	 8837.0	...
5325923	  766.1	  468.3	 8840.0	...
5325924	  766.1	  468.1	 8844.0	...
5325925	  766.6	  468.1	 8843.0	...
5325926	  767.0	  468.1	 8843.0	...
5325927	  767.3	  467.9	 8844.0	...
5325928	  767.2	  467.8	 8844.0	...
5325929	  767.1	  467.7	 8843.0	...
5325930	  766.9	  467.8	 8842.0	...
5325931	  766.8	  468.4	 8841.0	...
5325932	  766.6	  468.9	 8841.0	...
5325933	  766.4	  468.9	 8840.0	...
5325934	  766.1	  468.5	 8838.0	...
5325935	  765.8	  468.0	 8840.0	...
5325936	  765.9	  467.6	 8844.0	...
5325937	  765.9	  467.8	 8846.0	...
5325938	  765.9	  468.2	 8845.0	...
5325939	  765.9	  468.5	 8843.0	...
5325940	  765.9	  468.6	 8843.0	...
5325941	  765.9	  468.7	 8840.0	...
5325942	  766.0	  469.0	 8837.0	...
5325943	  766.6	  469.1	 8838.0	...
5325944	  767.1	  469.3	 8841.0	...
5325945	  767.5	  469.4	 8845.0	...
5325946	  767.5	  469.4	 8844.0	...
5325947	  767.6	  469.5	 8843.0	...
5325948	  767.7	  469.6	 8841.0	...
5325949	  767.8	  469.6	 8841.0	...
5325950	  767.9	  469.4	 8841.0	...
5325951	  767.8	  469.2	 8841.0	...
5325952	  767.7	  469.4	 8840.0	...
5325953	  767.5	  469.9	 8840.0	...
5325954	  767.4	  470.4	 8840.0	...
5325955	  767.3	  470.1	 8840.0	...
5325956	  766.9	  469.6	 8840.0	...
5325957	  766.5	  468.7	 8843.0	...
5325958	  766.7	  468.3	 8845.0	...
5325959	  767.3	  468.3	 8848.0	...
5325960	  767.5	  468.6	 8848.0	...
5325961	  767.1	  468.7	 8847.0	...
5325962	  767.4	  468.6	 8847.0	...
5325963	  768.0	  468.7	 8847.0	...
5325964	  768.4	  468.6	 8847.0	...
5325965	  768.2	  468.5	 8843.0	...
5325966	  767.9	  468.4	 8839.0	...
5325967	  767.9	  468.3	 8836.0	...
5325968	  767.9	  468.3	 8837.0	...
5325969	  767.8	  468.4	 8839.0	...
5325970	  767.5	  468.5	 8840.0	...
5325971	  767.2	  469.1	 8841.0	...
5325972	  767.0	  469.6	 8840.0	...
5325973	  767.1	  469.9	 8839.0	...
5325974	  767.2	  469.9	 8839.0	...
5325975	  767.4	  469.9	 8840.0	...
5325976	  767.4	  469.5	 8842.0	...
5325977	  767.4	  469.0	 8843.0	...
5325978	  767.5	  468.5	 8843.0	...
5325979	  767.6	  468.5	 8842.0	...
5325980	  767.6	  468.5	 8844.0	...
5325981	  767.6	  468.7	 8847.0	...
5325982	  767.6	  468.5	 8849.0	...
5325983	  767.6	  468.3	 8849.0	...
5325984	  767.6	  467.9	 8849.0	...
5325985	  767.7	  467.7	 8849.0	...
5325986	  767.7	  468.1	 8850.0	...
5325987	  767.7	  468.6	 8850.0	...
5325988	  767.6	  468.8	 8851.0	...
5325989	  767.4	  468.6	 8851.0	...
5325990	  767.4	  468.5	 8850.0	...
5325991	  767.2	  468.6	 8848.0	...
5325992	  767.0	  468.7	 8846.0	...
5325993	  767.2	  468.6	 8843.0	...
5325994	  767.6	  468.2	 8843.0	...
5325995	  768.0	  467.8	 8844.0	...
5325996	  768.1	  467.4	 8845.0	...
5325997	  768.0	  467.3	 8845.0	...
5325998	  768.0	  467.6	 8845.0	...
5325999	  768.0	  468.0	 8845.0	...
5326000	  768.0	  468.3	 8847.0	...
5326001	  767.9	  468.5	 8848.0	...
5326002	  767.7	  468.7	 8849.0	...
5326003	  767.5	  468.9	 8849.0	...
5326004	  767.7	  468.8	 8849.0	...
5326005	  767.8	  468.4	 8849.0	...
5326006	  767.9	  468.1	 8849.0	...
5326007	  768.0	  468.1	 8849.0	...
5326008	  768.1	  468.3	 8850.0	...
5326009	  768.1	  468.7	 8849.0	...
5326010	  768.2	  468.9	 8849.0	...
5326011	  768.2	  469.1	 8848.0	...
5326012	  768.3	  469.1	 8848.0	...
5326013	  768.4	  469.1	 8849.0	...
5326014	  768.1	  469.2	 8852.0	...
5326015	  767.9	  469.4	 8854.0	...
5326016	  767.7	  469.6	 8854.0	...
5326017	  768.0	  469.3	 8853.0	...
5326018	  768.3	  468.9	 8853.0	...
5326019	  768.7	  468.5	 8852.0	...
5326020	  768.7	  468.5	 8852.0	...
5326021	  768.6	  468.7	 8852.0	...
5326022	  768.5	  468.8	 8852.0	...
5326023	  768.4	  468.9	 8851.0	...
5326024	  768.4	  469.1	 8851.0	...
5326025	  768.4	  469.2	 8851.0	...
5326026	  768.5	  469.2	 8854.0	...
5326027	  768.5	  469.1	 8856.0	...
5326028	  768.4	  468.9	 8859.0	...
5326029	  768.4	  468.7	 8859.0	...
5326030	  768.3	  468.9	 8859.0	...
5326031	  767.7	  469.3	 8860.0	...
5326032	  767.3	  469.6	 8860.0	...
MSG	5326033 0000 _ Number On
5326033	  767.0	  469.7	 8860.0	...
5326034	  767.3	  469.5	 8860.0	...
5326035	  767.4	  469.6	 8859.0	...
5326036	  767.1	  469.7	 8858.0	...
5326037	  766.8	  469.6	 8858.0	...
5326038	  766.5	  469.2	 8857.0	...
5326039	  766.6	  469.0	 8855.0	...
5326040	  766.5	  469.3	 8853.0	...
5326041	  766.4	  469.7	 8852.0	...
5326042	  766.6	  469.3	 8855.0	...
5326043	  766.9	  469.0	 8859.0	...
5326044	  767.0	  468.7	 8858.0	...
5326045	  766.8	  469.0	 8855.0	...
5326046	  766.6	  469.4	 8852.0	...
5326047	  766.5	  469.7	 8852.0	...
5326048	  766.5	  469.7	 8853.0	...
5326049	  766.4	  469.2	 8855.0	...
5326050	  766.6	  468.8	 8858.0	...
5326051	  766.9	  468.3	 8861.0	...
5326052	  767.2	  468.2	 8863.0	...
5326053	  767.1	  468.7	 8864.0	...
5326054	  767.0	  469.2	 8863.0	...
5326055	  767.0	  469.1	 8867.0	...
5326056	  766.8	  468.0	 8871.0	...
5326057	  766.8	  467.0	 8874.0	...
5326058	  766.9	  466.8	 8874.0	...
5326059	  766.9	  466.9	 8873.0	...
5326060	  766.8	  467.1	 8872.0	...
5326061	  766.7	  466.7	 8871.0	...
5326062	  767.0	  466.2	 8869.0	...
5326063	  767.4	  466.1	 8869.0	...
5326064	  767.7	  466.1	 8870.0	...
5326065	  767.8	  466.2	 8871.0	...
5326066	  767.6	  466.4	 8874.0	...
5326067	  767.4	  466.5	 8874.0	...
5326068	  767.2	  466.7	 8874.0	...
5326069	  767.2	  467.2	 8873.0	...
5326070	  767.3	  467.7	 8871.0	...
5326071	  767.2	  468.3	 8871.0	...
5326072	  767.1	  468.3	 8871.0	...
5326073	  767.0	  468.3	 8870.0	...
5326074	  767.0	  468.0	 8869.0	...
5326075	  766.9	  467.7	 8868.0	...
5326076	  766.8	  467.3	 8868.0	...
5326077	  766.8	  467.3	 8866.0	...
5326078	  766.8	  467.3	 8866.0	...
5326079	  766.9	  467.3	 8867.0	...
5326080	  767.0	  467.3	 8871.0	...
5326081	  767.2	  467.3	 8875.0	...
5326082	  767.4	  467.5	 8877.0	...
5326083	  767.5	  467.8	 8877.0	...
5326084	  767.5	  467.7	 8878.0	...
5326085	  767.4	  467.4	 8879.0	...
5326086	  767.2	  467.5	 8879.0	...
5326087	  767.1	  467.9	 8878.0	...
5326088	  766.9	  468.4	 8881.0	...
5326089	  767.0	  468.3	 8884.0	...
5326090	  767.3	  468.2	 8887.0	...
5326091	  767.6	  468.1	 8885.0	...
5326092	  767.9	  467.9	 8884.0	...
5326093	  767.9	  467.7	 8884.0	...
5326094	  767.8	  467.6	 8884.0	...
5326095	  767.6	  467.7	 8884.0	...
5326096	  767.4	  467.6	 8884.0	...
5326097	  767.6	  467.4	 8885.0	...
5326098	  768.1	  467.0	 8887.0	...
5326099	  768.2	  466.7	 8888.0	...
5326100	  767.9	  466.5	 8888.0	...
5326101	  767.5	  466.7	 8887.0	...
5326102	  767.4	  466.8	 8887.0	...
5326103	  767.9	  466.7	 8887.0	...
5326104	  768.5	  466.5	 8889.0	...
5326105	  768.7	  466.4	 8891.0	...
5326106	  768.2	  465.9	 8891.0	...
5326107	  767.5	  465.5	 8892.0	...
5326108	  767.3	  465.0	 8893.0	...
5326109	  767.2	  465.6	 8893.0	...
5326110	  767.3	  466.3	 8892.0	...
5326111	  767.4	  466.8	 8892.0	...
5326112	  767.4	  467.1	 8891.0	...
5326113	  767.3	  467.2	 8891.0	...
5326114	  767.5	  467.2	 8891.0	...
5326115	  767.7	  467.0	 8891.0	...
5326116	  768.0	  467.0	 8890.0	...
5326117	  768.0	  467.2	 8889.0	...
5326118	  768.1	  466.9	 8888.0	...
5326119	  768.2	  466.4	 8891.0	...
5326120	  767.9	  466.1	 8893.0	...
5326121	  767.5	  466.4	 8894.0	...
5326122	  767.0	  466.8	 8892.0	...
5326123	  766.9	  467.0	 8890.0	...
5326124	  766.7	  467.0	 8890.0	...
5326125	  766.8	  467.0	 8891.0	...
5326126	  767.0	  467.0	 8893.0	...
5326127	  767.2	  466.9	 8893.0	...
5326128	  766.8	  466.9	 8892.0	...
5326129	  766.3	  466.8	 8890.0	...
5326130	  766.4	  466.9	 8889.0	...
5326131	  767.0	  467.1	 8888.0	...
5326132	  767.4	  467.3	 8888.0	...
5326133	  767.3	  467.3	 8890.0	...
5326134	  767.3	  467.3	 8892.0	...
5326135	  767.3	  467.0	 8892.0	...
5326136	  767.4	  466.8	 8890.0	...
5326137	  767.4	  466.6	 8888.0	...
5326138	  767.2	  467.0	 8887.0	...
5326139	  767.0	  467.4	 8888.0	...
5326140	  766.6	  467.8	 8888.0	...
5326141	  766.3	  467.4	 8888.0	...
5326142	  766.4	  466.9	 8889.0	...
5326143	  766.7	  466.5	 8893.0	...
5326144	  767.0	  466.5	 8897.0	...
5326145	  766.9	  466.6	 8900.0	...
5326146	  767.0	  466.7	 8899.0	...
5326147	  767.1	  466.7	 8898.0	...
5326148	  767.3	  466.8	 8898.0	...
5326149	  767.4	  466.7	 8899.0	...
5326150	  767.3	  466.1	 8900.0	...
5326151	  767.4	  465.6	 8901.0	...
5326152	  767.5	  465.1	 8902.0	...
5326153	  767.5	  465.1	 8901.0	...
5326154	  767.5	  465.1	 8900.0	...
5326155	  767.4	  465.2	 8898.0	...
5326156	  767.2	  465.4	 8898.0	...
5326157	  766.9	  465.7	 8898.0	...
5326158	  766.7	  465.8	 8898.0	...
5326159	  766.8	  465.7	 8898.0	...
5326160	  766.9	  466.1	 8896.0	...
5326161	  767.1	  466.2	 8895.0	...
5326162	  767.2	  466.4	 8893.0	...
5326163	  767.4	  466.9	 8893.0	...
5326164	  767.6	  467.6	 8894.0	...
5326165	  767.8	  467.7	 8896.0	...
5326166	  768.0	  467.1	 8898.0	...
5326167	  768.2	  466.5	 8900.0	...
5326168	  768.2	  466.5	 8901.0	...
5326169	  767.7	  466.5	 8902.0	...
5326170	  767.2	  466.4	 8901.0	...
5326171	  766.7	  466.3	 8900.0	...
5326172	  766.8	  466.2	 8898.0	...
5326173	  766.9	  466.6	 8896.0	...
5326174	  766.9	  467.1	 8896.0	...
5326175	  766.9	  467.0	 8903.0	...
5326176	  766.8	  466.4	 8909.0	...
5326177	  766.7	  466.0	 8911.0	...
5326178	  766.8	  466.4	 8908.0	...
5326179	  767.0	  466.6	 8904.0	...
5326180	  767.2	  466.3	 8903.0	...
5326181	  767.2	  465.9	 8901.0	...
5326182	  767.1	  465.7	 8900.0	...
5326183	  767.2	  466.0	 8898.0	...
5326184	  767.2	  466.2	 8896.0	...
5326185	  767.4	  466.7	 8895.0	...
5326186	  767.5	  467.1	 8895.0	...
5326187	  767.6	  467.3	 8896.0	...
5326188	  767.6	  466.9	 8897.0	...
5326189	  767.6	  466.5	 8898.0	...
5326190	  767.5	  466.2	 8900.0	...
5326191	  767.4	  465.9	 8902.0	...
5326192	  767.2	  465.7	 8902.0	...
5326193	  767.1	  465.4	 8902.0	...
5326194	  766.8	  465.1	 8902.0	...
5326195	  766.6	  464.7	 8902.0	...
5326196	  766.5	  464.7	 8902.0	...
5326197	  766.8	  465.0	 8902.0	...
5326198	  767.0	  465.2	 8903.0	...
5326199	  766.9	  465.4	 8902.0	...
5326200	  766.5	  465.6	 8902.0	...
5326201	  766.2	  465.7	 8900.0	...
5326202	  766.1	  465.6	 8898.0	...
5326203	  766.2	  465.4	 8898.0	...
5326204	  766.3	  465.7	 8902.0	...
5326205	  766.5	  466.1	 8906.0	...
5326206	  766.5	  466.5	 8907.0	...
5326207	  766.5	  466.9	 8905.0	...
5326208	  766.6	  467.3	 8902.0	...
5326209	  766.6	  467.7	 8899.0	...
5326210	  766.5	  467.4	 8898.0	...
5326211	  766.5	  467.1	 8897.0	...
5326212	  766.5	  466.9	 8896.0	...
5326213	  766.5	  467.0	 8896.0	...
5326214	  766.6	  467.4	 8897.0	...
5326215	  766.6	  467.8	 8898.0	...
5326216	  766.6	  467.7	 8900.0	...
5326217	  766.1	  466.9	 8901.0	...
5326218	  765.6	  466.1	 8902.0	...
5326219	  765.2	  466.2	 8902.0	...
5326220	  765.3	  466.7	 8902.0	...
5326221	  765.3	  467.2	 8903.0	...
5326222	  765.3	  467.4	 8903.0	...
5326223	  765.4	  467.5	 8903.0	...
5326224	  765.7	  468.1	 8903.0	...
5326225	  765.9	  468.5	 8903.0	...
5326226	  766.0	  469.0	 8906.0	...
5326227	  766.3	  469.6	 8908.0	...
5326228	  766.7	  470.2	 8909.0	...
EFIX R   5325914	5326228	315	  767.1	  467.5	   8871
SSACC R  5326229
5326229	  767.3	  472.4	 8908.0	...
5326230	  767.7	  474.4	 8909.0	...
5326231	  768.1	  476.5	 8910.0	...
5326232	  768.5	  478.2	 8910.0	...
5326233	  769.4	  480.0	 8910.0	...
5326234	  770.7	  484.2	 8910.0	...
5326235	  771.9	  487.1	 8910.0	...
5326236	  772.7	  490.5	 8910.0	...
5326237	  773.2	  491.8	 8911.0	...
ESACC R  5326229	5326237	9	  767.3	  472.4	  773.2	  491.8	   0.43	     53
SFIX R   5326238
5326238	  774.3	  493.1	 8914.0	...
5326239	  775.1	  493.3	 8916.0	...
5326240	  775.8	  492.9	 8918.0	...
5326241	  776.4	  492.4	 8917.0	...
5326242	  777.0	  491.3	 8915.0	...
5326243	  777.6	  490.1	 8912.0	...
5326244	  777.6	  488.3	 8911.0	...
5326245	  777.2	  487.2	 8912.0	...
5326246	  776.6	  485.6	 8911.0	...
5326247	  775.4	  484.8	 8910.0	...
5326248	  774.5	  483.0	 8908.0	...
5326249	  773.8	  481.9	 8908.0	...
5326250	  773.6	  480.8	 8908.0	...
5326251	  773.1	  480.6	 8909.0	...
5326252	  772.3	  480.7	 8911.0	...
5326253	  771.1	  480.8	 8914.0	...
5326254	  770.4	  480.9	 8916.0	...
5326255	  770.0	  481.0	 8917.0	...
5326256	  770.0	  481.2	 8917.0	...
5326257	  770.0	  481.3	 8917.0	...
5326258	  770.0	  481.5	 8918.0	...
5326259	  770.1	  481.4	 8918.0	...
5326260	  770.1	  480.9	 8918.0	...
5326261	  770.1	  480.5	 8916.0	...
5326262	  770.5	  480.9	 8911.0	...
5326263	  770.9	  481.8	 8907.0	...
5326264	  771.1	  482.3	 8905.0	...
5326265	  770.8	  482.0	 8906.0	...
5326266	  770.5	  482.3	 8908.0	...
5326267	  770.5	  482.8	 8909.0	...
5326268	  770.8	  483.0	 8909.0	...
5326269	  771.0	  482.5	 8911.0	...
5326270	  771.2	  481.6	 8919.0	...
5326271	  771.1	  481.2	 8926.0	...
5326272	  771.0	  480.5	 8930.0	...
5326273	  771.0	  480.1	 8930.0	...
5326274	  771.1	  480.1	 8930.0	...
5326275	  771.2	  480.8	 8930.0	...
5326276	  771.4	  481.6	 8930.0	...
5326277	  771.5	  482.1	 8930.0	...
5326278	  771.6	  482.6	 8930.0	...
5326279	  771.7	  483.0	 8930.0	...
5326280	  771.5	  483.5	 8929.0	...
5326281	  771.3	  483.6	 8927.0	...
5326282	  770.8	  483.0	 8926.0	...
5326283	  770.5	  482.3	 8926.0	...
5326284	  770.2	  481.6	 8925.0	...
5326285	  770.2	  481.7	 8925.0	...
5326286	  770.2	  481.7	 8925.0	...
5326287	  770.2	  481.8	 8923.0	...
5326288	  770.3	  481.8	 8921.0	...
5326289	  770.8	  482.4	 8921.0	...
5326290	  771.3	  483.0	 8924.0	...
5326291	  771.7	  483.7	 8924.0	...
5326292	  771.4	  484.0	 8921.0	...
5326293	  771.0	  483.8	 8919.0	...
5326294	  771.0	  483.4	 8919.0	...
5326295	  771.4	  482.9	 8920.0	...
5326296	  771.6	  482.5	 8920.0	...
5326297	  771.2	  482.1	 8920.0	...
5326298	  770.7	  481.7	 8920.0	...
5326299	  770.4	  481.6	 8919.0	...
5326300	  770.4	  481.5	 8920.0	...
5326301	  770.4	  481.5	 8921.0	...
5326302	  770.5	  481.3	 8923.0	...
5326303	  770.4	  481.2	 8923.0	...
5326304	  770.5	  481.7	 8922.0	...
5326305	  770.5	  482.1	 8918.0	...
5326306	  770.5	  482.6	 8915.0	...
5326307	  770.4	  482.6	 8910.0	...
5326308	  770.3	  482.6	 8909.0	...
5326309	  770.2	  482.7	 8913.0	...
5326310	  770.1	  482.6	 8918.0	...
5326311	  770.0	  482.4	 8925.0	...
5326312	  769.9	  482.2	 8926.0	...
5326313	  769.4	  482.0	 8926.0	...
5326314	  769.2	  481.9	 8925.0	...
5326315	  769.0	  481.9	 8925.0	...
5326316	  769.3	  481.8	 8925.0	...
5326317	  769.6	  481.6	 8923.0	...
5326318	  769.8	  481.4	 8922.0	...
5326319	  769.8	  481.9	 8917.0	...
5326320	  769.8	  482.7	 8913.0	...
5326321	  769.8	  483.3	 8912.0	...
5326322	  769.7	  483.0	 8917.0	...
5326323	  769.5	  483.0	 8923.0	...
5326324	  769.4	  483.1	 8926.0	...
5326325	  769.4	  482.6	 8927.0	...
5326326	  769.5	  481.8	 8926.0	...
5326327	  769.3	  481.1	 8924.0	...
5326328	  769.1	  481.1	 8923.0	...
5326329	  768.8	  481.2	 8923.0	...
5326330	  768.9	  481.2	 8923.0	...
5326331	  769.1	  481.4	 8923.0	...
5326332	  769.2	  481.5	 8925.0	...
5326333	  768.9	  480.6	 8927.0	...
5326334	  769.0	  479.7	 8927.0	...
5326335	  769.2	  479.1	 8925.0	...
5326336	  769.7	  479.6	 8921.0	...
5326337	  769.8	  480.2	 8919.0	...
MSG	5326338 0000 _ Number Off
5326338	  770.0	  480.5	 8918.0	...
5326339	  769.1	  481.1	 8916.0	...
5326340	  768.1	  481.5	 8915.0	...
5326341	  767.2	  481.7	 8913.0	...
5326342	  767.3	  481.7	 8913.0	...
5326343	  767.7	  481.7	 8914.0	...
5326344	  768.0	  481.6	 8917.0	...
5326345	  768.2	  481.6	 8918.0	...
5326346	  768.0	  481.5	 8917.0	...
5326347	  767.7	  481.5	 8913.0	...
5326348	  767.5	  481.6	 8910.0	...
5326349	  767.7	  481.7	 8911.0	...
5326350	  768.0	  481.7	 8913.0	...
5326351	  768.3	  481.5	 8915.0	...
5326352	  768.4	  481.4	 8915.0	...
5326353	  768.4	  480.9	 8915.0	...
5326354	  768.4	  480.5	 8914.0	...
5326355	  768.2	  480.1	 8914.0	...
5326356	  768.1	  480.1	 8912.0	...
5326357	  768.1	  481.0	 8913.0	...
5326358	  768.3	  481.9	 8911.0	...
5326359	  768.4	  482.4	 8910.0	...
5326360	  768.4	  481.6	 8910.0	...
5326361	  768.4	  480.8	 8911.0	...
5326362	  768.5	  480.2	 8913.0	...
5326363	  768.3	  480.0	 8911.0	...
5326364	  768.1	  480.3	 8910.0	...
5326365	  767.8	  480.6	 8907.0	...
5326366	  767.9	  481.0	 8906.0	...
5326367	  767.8	  481.2	 8905.0	...
5326368	  767.9	  481.3	 8907.0	...
5326369	  767.9	  480.6	 8911.0	...
5326370	  767.8	  479.9	 8915.0	...
5326371	  767.8	  479.6	 8919.0	...
5326372	  767.8	  479.9	 8921.0	...
5326373	  767.4	  480.3	 8922.0	...
5326374	  766.7	  480.3	 8919.0	...
5326375	  766.0	  480.3	 8915.0	...
5326376	  766.0	  479.9	 8912.0	...
5326377	  766.1	  479.6	 8910.0	...
5326378	  766.2	  479.0	 8911.0	...
5326379	  766.2	  478.8	 8913.0	...
5326380	  766.4	  478.5	 8916.0	...
5326381	  766.4	  478.5	 8919.0	...
5326382	  766.4	  478.4	 8920.0	...
5326383	  766.6	  478.4	 8918.0	...
5326384	  766.9	  478.6	 8914.0	...
5326385	  767.3	  479.0	 8911.0	...
5326386	  767.2	  479.4	 8909.0	...
5326387	  767.0	  479.5	 8909.0	...
5326388	  766.8	  479.4	 8906.0	...
5326389	  766.7	  479.5	 8904.0	...
5326390	  766.6	  479.7	 8902.0	...
5326391	  766.5	  479.8	 8902.0	...
5326392	  766.5	  479.8	 8902.0	...
5326393	  766.5	  479.8	 8902.0	...
5326394	  766.3	  479.7	 8902.0	...
5326395	  766.2	  479.4	 8901.0	...
5326396	  766.3	  479.2	 8904.0	...
5326397	  766.3	  479.1	 8908.0	...
5326398	  766.4	  479.1	 8910.0	...
5326399	  766.2	  479.0	 8909.0	...
5326400	  766.1	  479.0	 8908.0	...
5326401	  766.0	  478.9	 8907.0	...
5326402	  766.0	  479.1	 8906.0	...
5326403	  766.0	  479.3	 8904.0	...
5326404	  765.9	  478.9	 8902.0	...
5326405	  765.7	  478.3	 8902.0	...
5326406	  765.7	  477.8	 8901.0	...
5326407	  766.0	  478.2	 8898.0	...
5326408	  766.2	  478.6	 8894.0	...
5326409	  765.9	  478.9	 8890.0	...
5326410	  765.6	  478.9	 8894.0	...
5326411	  765.1	  478.2	 8899.0	...
5326412	  765.0	  477.5	 8904.0	...
5326413	  764.9	  477.1	 8903.0	...
5326414	  765.4	  477.3	 8901.0	...
5326415	  765.9	  477.6	 8900.0	...
5326416	  766.1	  477.7	 8899.0	...
5326417	  765.9	  477.0	 8900.0	...
5326418	  765.7	  476.2	 8901.0	...
5326419	  765.9	  476.2	 8901.0	...
5326420	  766.2	  476.8	 8899.0	...
5326421	  766.5	  477.4	 8898.0	...
5326422	  767.0	  477.2	 8897.0	...
5326423	  767.4	  477.1	 8897.0	...
5326424	  767.4	  477.4	 8897.0	...
5326425	  767.0	  477.8	 8897.0	...
5326426	  766.5	  477.8	 8896.0	...
5326427	  766.7	  477.3	 8895.0	...
5326428	  766.9	  476.6	 8896.0	...
5326429	  767.1	  476.3	 8899.0	...
5326430	  767.1	  476.1	 8903.0	...
5326431	  767.0	  476.0	 8906.0	...
5326432	  767.0	  476.1	 8908.0	...
5326433	  767.0	  476.2	 8908.0	...
5326434	  767.3	  476.5	 8908.0	...
5326435	  767.3	  476.7	 8907.0	...
5326436	  767.1	  476.9	 8907.0	...
5326437	  766.8	  477.0	 8907.0	...
5326438	  766.3	  476.9	 8907.0	...
5326439	  766.1	  476.9	 8908.0	...
5326440	  765.8	  477.1	 8907.0	...
5326441	  765.7	  477.6	 8906.0	...
5326442	  766.0	  478.3	 8906.0	...
5326443	  766.4	  478.7	 8905.0	...
5326444	  766.7	  478.5	 8904.0	...
5326445	  767.0	  477.8	 8903.0	...
5326446	  767.3	  477.2	 8903.0	...
5326447	  767.3	  476.9	 8899.0	...
5326448	  767.0	  476.9	 8895.0	...
5326449	  766.6	  476.9	 8897.0	...
5326450	  766.6	  476.9	 8902.0	...
5326451	  767.0	  476.9	 8907.0	...
5326452	  767.3	  476.9	 8908.0	...
5326453	  767.3	  477.0	 8908.0	...
5326454	  767.0	  477.2	 8906.0	...
5326455	  766.6	  477.4	 8903.0	...
5326456	  766.0	  477.6	 8896.0	...
5326457	  765.4	  477.4	 8891.0	...
5326458	  765.0	  477.3	 8888.0	...
5326459	  765.3	  477.2	 8890.0	...
5326460	  765.7	  477.3	 8892.0	...
5326461	  765.9	  477.2	 8893.0	...
5326462	  766.0	  477.2	 8895.0	...
5326463	  766.0	  477.0	 8897.0	...
5326464	  766.2	  476.8	 8898.0	...
5326465	  766.5	  476.8	 8894.0	...
5326466	  766.8	  477.0	 8890.0	...
5326467	  766.8	  477.2	 8887.0	...
5326468	  766.8	  477.0	 8890.0	...
5326469	  766.7	  476.7	 8893.0	...
5326470	  766.6	  475.9	 8894.0	...
5326471	  766.5	  475.2	 8893.0	...
5326472	  766.3	  474.4	 8892.0	...
5326473	  766.2	  474.1	 8893.0	...
5326474	  766.0	  473.9	 8892.0	...
5326475	  766.0	  473.9	 8892.0	...
5326476	  766.0	  473.9	 8890.0	...
5326477	  766.1	  474.1	 8889.0	...
5326478	  766.2	  474.8	 8889.0	...
5326479	  766.2	  475.7	 8889.0	...
5326480	  766.2	  476.3	 8889.0	...
5326481	  766.2	  476.0	 8889.0	...
5326482	  766.1	  475.5	 8890.0	...
5326483	  766.0	  475.1	 8894.0	...
5326484	  766.1	  475.3	 8897.0	...
5326485	  766.0	  475.6	 8894.0	...
5326486	  766.0	  475.7	 8889.0	...
5326487	  765.9	  475.6	 8884.0	...
5326488	  766.1	  475.4	 8883.0	...
5326489	  766.2	  475.2	 8887.0	...
5326490	  766.3	  475.2	 8893.0	...
5326491	  766.4	  475.1	 8899.0	...
5326492	  766.4	  475.1	 8896.0	...
5326493	  766.1	  475.1	 8893.0	...
5326494	  765.8	  475.1	 8890.0	...
5326495	  765.5	  474.8	 8889.0	...
5326496	  765.5	  474.0	 8888.0	...
5326497	  765.5	  473.1	 8889.0	...
5326498	  765.6	  472.7	 8893.0	...
5326499	  765.9	  472.6	 8895.0	...
5326500	  766.0	  472.4	 8896.0	...
5326501	  765.7	  472.3	 8896.0	...
5326502	  765.5	  472.9	 8897.0	...
5326503	  765.2	  473.8	 8899.0	...
5326504	  765.2	  474.6	 8901.0	...
5326505	  765.2	  474.7	 8896.0	...
5326506	  765.2	  474.8	 8891.0	...
5326507	  765.0	  474.8	 8885.0	...
5326508	  764.8	  474.6	 8885.0	...
5326509	  764.4	  474.1	 8891.0	...
5326510	  764.7	  473.8	 8897.0	...
5326511	  765.0	  473.6	 8902.0	...
5326512	  765.1	  473.7	 8901.0	...
5326513	  765.0	  473.8	 8897.0	...
5326514	  764.8	  473.7	 8895.0	...
5326515	  764.9	  473.6	 8892.0	...
5326516	  764.9	  473.4	 8889.0	...
5326517	  764.8	  473.6	 8886.0	...
5326518	  764.8	  473.7	 8882.0	...
5326519	  764.6	  473.9	 8882.0	...
5326520	  764.4	  473.7	 8881.0	...
5326521	  764.5	  473.4	 8885.0	...
5326522	  764.8	  473.0	 8889.0	...
5326523	  764.7	  472.7	 8894.0	...
5326524	  764.3	  472.6	 8893.0	...
5326525	  764.1	  473.3	 8892.0	...
5326526	  764.2	  474.0	 8890.0	...
5326527	  764.2	  473.7	 8888.0	...
5326528	  764.0	  472.7	 8886.0	...
5326529	  764.0	  471.6	 8884.0	...
5326530	  764.3	  471.4	 8886.0	...
5326531	  764.8	  471.1	 8888.0	...
5326532	  765.1	  470.8	 8891.0	...
5326533	  765.3	  471.1	 8892.0	...
5326534	  765.3	  471.5	 8893.0	...
5326535	  765.3	  472.1	 8893.0	...
5326536	  765.4	  472.1	 8893.0	...
5326537	  765.5	  472.1	 8891.0	...
5326538	  765.0	  472.1	 8890.0	...
5326539	  764.4	  472.1	 8889.0	...
5326540	  763.7	  471.6	 8890.0	...
5326541	  763.8	  471.1	 8890.0	...
5326542	  763.7	  470.7	 8891.0	...
5326543	  763.8	  471.0	 8894.0	...
5326544	  763.8	  471.2	 8897.0	...
5326545	  763.9	  471.3	 8897.0	...
5326546	  763.9	  471.3	 8895.0	...
5326547	  763.9	  471.4	 8895.0	...
5326548	  763.9	  471.7	 8895.0	...
MSG	5326549 0000 _ Number On
5326549	  764.0	  471.9	 8895.0	...
5326550	  764.1	  472.3	 8894.0	...
5326551	  764.2	  472.3	 8892.0	...
5326552	  764.6	  472.4	 8891.0	...
5326553	  764.9	  472.4	 8890.0	...
5326554	  765.3	  472.5	 8890.0	...
5326555	  765.1	  472.2	 8890.0	...
5326556	  765.0	  471.7	 8890.0	...
5326557	  764.8	  471.0	 8891.0	...
5326558	  764.5	  470.8	 8891.0	...
5326559	  764.3	  470.5	 8891.0	...
5326560	  764.2	  471.0	 8891.0	...
5326561	  764.5	  471.6	 8890.0	...
5326562	  764.5	  472.3	 8891.0	...
5326563	  764.1	  471.6	 8892.0	...
5326564	  763.9	  470.7	 8892.0	...
5326565	  764.0	  469.7	 8891.0	...
5326566	  764.3	  469.9	 8890.0	...
5326567	  764.3	  470.0	 8890.0	...
5326568	  764.3	  470.1	 8890.0	...
5326569	  764.2	  470.2	 8890.0	...
5326570	  764.2	  470.3	 8889.0	...
5326571	  763.9	  470.5	 8888.0	...
5326572	  763.6	  470.3	 8888.0	...
5326573	  763.5	  470.0	 8888.0	...
5326574	  764.0	  469.7	 8888.0	...
5326575	  764.4	  469.6	 8888.0	...
5326576	  764.5	  469.6	 8888.0	...
5326577	  764.8	  469.5	 8889.0	...
5326578	  765.1	  469.5	 8893.0	...
5326579	  765.1	  469.5	 8897.0	...
5326580	  764.8	  469.6	 8897.0	...
5326581	  764.5	  469.8	 8894.0	...
5326582	  764.5	  470.0	 8890.0	...
5326583	  764.6	  470.1	 8888.0	...
5326584	  764.5	  470.4	 8887.0	...
5326585	  764.5	  470.6	 8887.0	...
5326586	  764.4	  470.8	 8886.0	...
5326587	  764.4	  470.9	 8884.0	...
5326588	  764.2	  470.1	 8885.0	...
5326589	  763.8	  469.3	 8887.0	...
5326590	  763.5	  468.2	 8888.0	...
5326591	  763.4	  468.0	 8888.0	...
5326592	  763.7	  468.8	 8888.0	...
5326593	  764.0	  469.9	 8889.0	...
5326594	  764.1	  470.4	 8890.0	...
5326595	  764.0	  469.8	 8891.0	...
5326596	  763.9	  468.7	 8891.0	...
5326597	  763.8	  468.1	 8890.0	...
5326598	  763.9	  468.2	 8890.0	...
5326599	  763.9	  468.9	 8888.0	...
5326600	  763.9	  469.6	 8885.0	...
5326601	  764.1	  469.6	 8880.0	...
5326602	  764.4	  469.6	 8875.0	...
5326603	  764.6	  469.8	 8871.0	...
5326604	  764.6	  469.9	 8870.0	...
5326605	  764.6	  470.1	 8870.0	...
5326606	  764.5	  470.2	 8870.0	...
5326607	  764.3	  470.1	 8870.0	...
5326608	  764.3	  470.0	 8874.0	...
5326609	  764.2	  469.9	 8877.0	...
5326610	  764.4	  470.2	 8880.0	...
5326611	  764.6	  470.6	 8878.0	...
5326612	  764.3	  471.2	 8876.0	...
5326613	  763.9	  471.4	 8874.0	...
5326614	  763.6	  471.3	 8876.0	...
5326615	  763.8	  471.1	 8878.0	...
5326616	  763.5	  470.8	 8880.0	...
5326617	  763.2	  470.7	 8879.0	...
5326618	  763.4	  470.3	 8879.0	...
5326619	  764.0	  470.0	 8878.0	...
5326620	  764.0	  470.1	 8875.0	...
5326621	  763.5	  470.3	 8872.0	...
5326622	  763.6	  470.4	 8871.0	...
5326623	  764.2	  470.0	 8872.0	...
5326624	  764.5	  469.5	 8873.0	...
5326625	  764.1	  469.4	 8874.0	...
5326626	  763.9	  469.9	 8877.0	...
5326627	  763.9	  470.4	 8880.0	...
5326628	  763.8	  470.7	 8884.0	...
5326629	  763.2	  470.9	 8885.0	...
5326630	  762.5	  470.5	 8885.0	...
5326631	  762.3	  470.1	 8886.0	...
5326632	  762.4	  469.5	 8886.0	...
5326633	  762.9	  469.2	 8886.0	...
5326634	  763.2	  468.8	 8888.0	...
5326635	  763.5	  468.4	 8889.0	...
5326636	  763.8	  468.2	 8890.0	...
5326637	  764.1	  468.3	 8888.0	...
5326638	  764.3	  468.3	 8884.0	...
5326639	  764.3	  468.3	 8881.0	...
5326640	  764.2	  468.5	 8879.0	...
5326641	  763.9	  468.7	 8880.0	...
5326642	  763.4	  468.7	 8880.0	...
5326643	  763.2	  468.4	 8881.0	...
5326644	  763.2	  468.1	 8882.0	...
5326645	  763.6	  468.0	 8880.0	...
5326646	  764.0	  468.0	 8878.0	...
5326647	  764.0	  468.2	 8876.0	...
5326648	  763.7	  468.7	 8877.0	...
5326649	  763.4	  469.2	 8879.0	...
5326650	  763.1	  468.4	 8881.0	...
5326651	  763.0	  467.4	 8882.0	...
5326652	  762.9	  466.5	 8883.0	...
5326653	  763.0	  466.6	 8883.0	...
5326654	  763.0	  466.8	 8883.0	...
5326655	  763.1	  466.9	 8883.0	...
5326656	  763.2	  467.0	 8883.0	...
5326657	  763.4	  467.2	 8883.0	...
5326658	  763.4	  467.3	 8882.0	...
5326659	  763.4	  467.3	 8882.0	...
5326660	  763.4	  467.2	 8881.0	...
5326661	  763.4	  467.3	 8878.0	...
5326662	  763.5	  467.7	 8874.0	...
5326663	  763.5	  468.0	 8871.0	...
5326664	  763.5	  468.2	 8868.0	...
5326665	  763.5	  468.2	 8866.0	...
5326666	  763.4	  468.1	 8863.0	...
5326667	  763.5	  467.8	 8863.0	...
5326668	  763.7	  467.5	 8866.0	...
5326669	  763.5	  467.5	 8868.0	...
5326670	  762.9	  467.6	 8869.0	...
5326671	  762.3	  467.8	 8868.0	...
5326672	  762.1	  467.7	 8867.0	...
5326673	  762.1	  467.8	 8864.0	...
5326674	  762.1	  467.9	 8862.0	...
5326675	  761.9	  468.1	 8862.0	...
5326676	  761.7	  468.0	 8866.0	...
5326677	  761.6	  467.7	 8869.0	...
5326678	  761.5	  467.4	 8871.0	...
5326679	  761.4	  467.1	 8869.0	...
5326680	  761.5	  466.7	 8868.0	...
5326681	  761.6	  466.3	 8870.0	...
5326682	  762.1	  466.3	 8872.0	...
5326683	  762.4	  466.3	 8875.0	...
5326684	  762.6	  466.5	 8874.0	...
5326685	  762.5	  466.7	 8874.0	...
5326686	  762.3	  466.9	 8873.0	...
5326687	  762.2	  467.1	 8873.0	...
5326688	  762.1	  467.0	 8872.0	...
5326689	  762.1	  466.7	 8871.0	...
5326690	  762.2	  466.4	 8870.0	...
5326691	  762.3	  466.5	 8868.0	...
5326692	  762.4	  467.0	 8865.0	...
5326693	  762.2	  467.4	 8862.0	...
5326694	  762.0	  467.2	 8862.0	...
5326695	  761.7	  466.6	 8862.0	...
5326696	  761.6	  466.1	 8862.0	...
5326697	  761.5	  466.0	 8863.0	...
5326698	  761.3	  466.4	 8861.0	...
5326699	  761.2	  466.7	 8858.0	...
5326700	  761.1	  467.0	 8858.0	...
5326701	  761.4	  466.8	 8861.0	...
5326702	  761.7	  466.4	 8865.0	...
5326703	  761.9	  465.7	 8869.0	...
5326704	  762.0	  465.2	 8871.0	...
5326705	  762.1	  464.8	 8870.0	...
5326706	  762.2	  464.9	 8868.0	...
5326707	  762.2	  464.9	 8867.0	...
5326708	  762.2	  464.9	 8866.0	...
5326709	  762.4	  464.9	 8868.0	...
5326710	  762.6	  464.7	 8869.0	...
5326711	  762.9	  464.6	 8871.0	...
5326712	  762.8	  464.5	 8872.0	...
5326713	  762.8	  464.6	 8871.0	...
5326714	  762.4	  464.6	 8869.0	...
5326715	  761.8	  464.7	 8864.0	...
5326716	  761.2	  465.3	 8862.0	...
5326717	  761.0	  465.9	 8860.0	...
5326718	  761.0	  465.6	 8861.0	...
5326719	  761.0	  464.6	 8862.0	...
5326720	  761.1	  464.3	 8860.0	...
5326721	  761.6	  464.8	 8858.0	...
5326722	  761.9	  465.2	 8858.0	...
5326723	  762.1	  465.2	 8862.0	...
5326724	  762.0	  465.2	 8865.0	...
5326725	  762.0	  465.2	 8866.0	...
5326726	  762.0	  465.0	 8866.0	...
5326727	  762.0	  464.9	 8865.0	...
5326728	  762.0	  464.8	 8864.0	...
5326729	  762.0	  464.7	 8864.0	...
5326730	  761.9	  464.7	 8864.0	...
5326731	  761.8	  464.7	 8864.0	...
5326732	  761.6	  464.1	 8863.0	...
5326733	  761.5	  463.4	 8862.0	...
5326734	  761.5	  462.5	 8861.0	...
5326735	  761.6	  462.3	 8860.0	...
5326736	  761.7	  462.5	 8860.0	...
5326737	  761.9	  462.9	 8858.0	...
5326738	  762.1	  463.4	 8856.0	...
5326739	  761.9	  463.6	 8855.0	...
5326740	  761.7	  463.8	 8855.0	...
5326741	  761.4	  463.8	 8856.0	...
5326742	  761.5	  463.7	 8855.0	...
5326743	  761.2	  463.5	 8856.0	...
5326744	  760.9	  463.2	 8858.0	...
5326745	  761.1	  462.8	 8862.0	...
5326746	  761.5	  462.8	 8866.0	...
5326747	  761.5	  463.4	 8866.0	...
5326748	  761.0	  464.2	 8865.0	...
5326749	  760.6	  464.6	 8861.0	...
5326750	  760.7	  464.6	 8858.0	...
5326751	  761.3	  464.4	 8856.0	...
5326752	  761.8	  464.3	 8857.0	...
5326753	  762.3	  464.6	 8857.0	...
5326754	  762.1	  464.9	 8857.0	...
5326755	  761.9	  464.4	 8858.0	...
5326756	  761.7	  463.6	 8858.0	...
5326757	  761.8	  463.1	 8856.0	...
5326758	  762.0	  463.4	 8854.0	...
5326759	  762.1	  463.7	 8852.0	...
5326760	  762.0	  463.6	 8852.0	...
5326761	  761.9	  463.9	 8852.0	...
5326762	  761.5	  464.2	 8851.0	...
5326763	  761.2	  464.5	 8852.0	...
5326764	  760.8	  464.5	 8854.0	...
5326765	  760.7	  464.4	 8857.0	...
5326766	  760.6	  464.2	 8859.0	...
5326767	  760.5	  463.5	 8858.0	...
5326768	  760.5	  462.8	 8858.0	...
5326769	  760.6	  462.2	 8858.0	...
5326770	  760.8	  462.2	 8858.0	...
5326771	  761.3	  462.1	 8858.0	...
5326772	  761.8	  462.1	 8858.0	...
5326773	  762.3	  462.3	 8858.0	...
5326774	  762.4	  462.5	 8857.0	...
5326775	  762.6	  462.3	 8857.0	...
5326776	  762.8	  462.1	 8857.0	...
5326777	  762.3	  462.1	 8857.0	...
5326778	  761.7	  462.3	 8857.0	...
5326779	  761.0	  462.5	 8855.0	...
5326780	  760.7	  462.4	 8853.0	...
5326781	  760.2	  462.0	 8851.0	...
5326782	  759.9	  461.5	 8852.0	...
5326783	  759.5	  461.0	 8854.0	...
5326784	  759.5	  461.0	 8854.0	...
5326785	  759.4	  461.0	 8853.0	...
5326786	  759.4	  460.8	 8848.0	...
5326787	  759.4	  460.5	 8844.0	...
5326788	  759.5	  460.4	 8840.0	...
5326789	  759.8	  460.4	 8845.0	...
5326790	  760.1	  460.3	 8850.0	...
5326791	  760.3	  460.4	 8855.0	...
5326792	  760.4	  460.5	 8855.0	...
5326793	  760.5	  460.6	 8849.0	...
EFIX R   5326238	5326793	556	  765.6	  473.5	   8891
SSACC R  5326794
5326794	  760.2	  460.8	 8844.0	...
5326795	  759.7	  460.9	 8838.0	...
5326796	  759.0	  461.1	 8837.0	...
5326797	  757.9	  461.2	 8837.0	...
5326798	  757.1	  461.3	 8838.0	...
5326799	  756.4	  460.9	 8840.0	...
5326800	  756.7	  459.2	 8841.0	...
5326801	  757.0	  457.1	 8841.0	...
5326802	  755.8	  440.9	 8870.0	...
5326803	  754.5	  425.9	 8898.0	...
5326804	  759.9	  395.6	 8966.0	...
5326805	  766.7	  380.0	 9021.0	...
5326806	  771.3	  357.6	 9103.0	...
5326807	  759.5	  352.6	 9149.0	...
5326808	  747.0	  348.4	 9180.0	...
5326809	  737.6	  364.2	 9151.0	...
5326810	  740.1	  393.0	 9078.0	...
5326811	  746.0	  439.7	 8939.0	...
5326812	  756.7	  492.3	 8765.0	...
5326813	  773.6	  551.3	 8559.0	...
5326814	  791.7	  615.5	 8340.0	...
5326815	  803.2	  684.3	 8110.0	...
5326816	  810.7	  761.2	 7863.0	...
5326817	  819.7	  850.0	 7579.0	...
5326818	  837.4	  954.1	 7253.0	...
5326819	  860.0	 1068.1	 6889.0	...
5326820	  888.8	 1193.0	 6482.0	...
5326821	  920.5	 1322.9	 6055.0	...
5326822	  953.4	 1452.1	 5622.0	...
5326823	  995.1	 1580.5	 5196.0	...
5326824	 1025.9	 1665.4	 4911.0	...
5326825	 1046.5	 1711.8	 4759.0	...
5326826	 1046.5	 1711.8	 4759.0	...
SBLINK R 5326827
5326827	   .	   .	    0.0	...
5326828	   .	   .	    0.0	...
5326829	   .	   .	    0.0	...
5326830	   .	   .	    0.0	...
5326831	   .	   .	    0.0	...
5326832	   .	   .	    0.0	...
5326833	   .	   .	    0.0	...
5326834	   .	   .	    0.0	...
5326835	   .	   .	    0.0	...
5326836	   .	   .	    0.0	...
5326837	   .	   .	    0.0	...
5326838	   .	   .	    0.0	...
5326839	   .	   .	    0.0	...
5326840	   .	   .	    0.0	...
5326841	   .	   .	    0.0	...
5326842	   .	   .	    0.0	...
5326843	   .	   .	    0.0	...
5326844	   .	   .	    0.0	...
5326845	   .	   .	    0.0	...
5326846	   .	   .	    0.0	...
5326847	   .	   .	    0.0	...
5326848	   .	   .	    0.0	...
5326849	   .	   .	    0.0	...
5326850	   .	   .	    0.0	...
5326851	   .	   .	    0.0	...
5326852	   .	   .	    0.0	...
5326853	   .	   .	    0.0	...
5326854	   .	   .	    0.0	...
MSG	5326855 0000 _ Number Off
5326855	   .	   .	    0.0	...
5326856	   .	   .	    0.0	...
5326857	   .	   .	    0.0	...
5326858	   .	   .	    0.0	...
5326859	   .	   .	    0.0	...
5326860	   .	   .	    0.0	...
5326861	   .	   .	    0.0	...
5326862	   .	   .	    0.0	...
5326863	   .	   .	    0.0	...
5326864	   .	   .	    0.0	...
5326865	   .	   .	    0.0	...
5326866	   .	   .	    0.0	...
5326867	   .	   .	    0.0	...
5326868	   .	   .	    0.0	...
5326869	   .	   .	    0.0	...
5326870	   .	   .	    0.0	...
5326871	   .	   .	    0.0	...
5326872	   .	   .	    0.0	...
5326873	   .	   .	    0.0	...
5326874	   .	   .	    0.0	...
5326875	   .	   .	    0.0	...
5326876	   .	   .	    0.0	...
5326877	   .	   .	    0.0	...
5326878	   .	   .	    0.0	...
5326879	   .	   .	    0.0	...
5326880	   .	   .	    0.0	...
5326881	   .	   .	    0.0	...
5326882	   .	   .	    0.0	...
5326883	   .	   .	    0.0	...
5326884	   .	   .	    0.0	...
5326885	   .	   .	    0.0	...
5326886	   .	   .	    0.0	...
5326887	   .	   .	    0.0	...
5326888	   .	   .	    0.0	...
5326889	   .	   .	    0.0	...
5326890	   .	   .	    0.0	...
5326891	   .	   .	    0.0	...
5326892	   .	   .	    0.0	...
5326893	   .	   .	    0.0	...
5326894	   .	   .	    0.0	...
5326895	   .	   .	    0.0	...
5326896	   .	   .	    0.0	...
5326897	   .	   .	    0.0	...
5326898	   .	   .	    0.0	...
5326899	   .	   .	    0.0	...
5326900	   .	   .	    0.0	...
5326901	   .	   .	    0.0	...
5326902	   .	   .	    0.0	...
5326903	   .	   .	    0.0	...
5326904	   .	   .	    0.0	...
5326905	   .	   .	    0.0	...
5326906	   .	   .	    0.0	...
5326907	   .	   .	    0.0	...
5326908	   .	   .	    0.0	...
5326909	   .	   .	    0.0	...
5326910	   .	   .	    0.0	...
5326911	   .	   .	    0.0	...
5326912	   .	   .	    0.0	...
5326913	   .	   .	    0.0	...
5326914	   .	   .	    0.0	...
5326915	   .	   .	    0.0	...
5326916	   .	   .	    0.0	...
5326917	   .	   .	    0.0	...
5326918	   .	   .	    0.0	...
5326919	   .	   .	    0.0	...
5326920	   .	   .	    0.0	...
5326921	   .	   .	    0.0	...
5326922	   .	   .	    0.0	...
5326923	   .	   .	    0.0	...
5326924	   .	   .	    0.0	...
5326925	   .	   .	    0.0	...
5326926	   .	   .	    0.0	...
5326927	   .	   .	    0.0	...
5326928	   .	   .	    0.0	...
5326929	   .	   .	    0.0	...
5326930	   .	   .	    0.0	...
5326931	   .	   .	    0.0	...
5326932	   .	   .	    0.0	...
5326933	   .	   .	    0.0	...
5326934	   .	   .	    0.0	...
5326935	   .	   .	    0.0	...
5326936	   .	   .	    0.0	...
5326937	   .	   .	    0.0	...
5326938	   .	   .	    0.0	...
5326939	   .	   .	    0.0	...
5326940	   .	   .	    0.0	...
5326941	   .	   .	    0.0	...
5326942	   .	   .	    0.0	...
5326943	   .	   .	    0.0	...
5326944	   .	   .	    0.0	...
5326945	   .	   .	    0.0	...
5326946	   .	   .	    0.0	...
5326947	   .	   .	    0.0	...
5326948	   .	   .	    0.0	...
5326949	   .	   .	    0.0	...
5326950	   .	   .	    0.0	...
5326951	   .	   .	    0.0	...
5326952	   .	   .	    0.0	...
5326953	   .	   .	    0.0	...
5326954	   .	   .	    0.0	...
5326955	   .	   .	    0.0	...
5326956	   .	   .	    0.0	...
EBLINK R 5326827	5326956	130
5326957	  896.2	 1153.3	 6502.0	...
5326958	  896.2	 1153.3	 6502.0	...
5326959	  891.1	 1143.8	 6528.0	...
5326960	  886.0	 1134.3	 6554.0	...
5326961	  880.9	 1124.8	 6579.0	...
5326962	  870.4	 1074.0	 6753.0	...
5326963	  860.2	 1023.4	 6926.0	...
5326964	  858.5	 1015.7	 6955.0	...
5326965	  854.5	  999.6	 7007.0	...
5326966	  848.9	  976.2	 7089.0	...
5326967	  845.7	  952.6	 7172.0	...
5326968	  843.6	  931.3	 7246.0	...
5326969	  841.6	  910.3	 7311.0	...
5326970	  839.0	  888.7	 7377.0	...
5326971	  837.6	  866.2	 7457.0	...
5326972	  836.2	  843.2	 7536.0	...
5326973	  833.3	  822.4	 7602.0	...
5326974	  828.9	  800.7	 7662.0	...
5326975	  824.8	  780.2	 7726.0	...
5326976	  819.8	  759.0	 7800.0	...
5326977	  811.9	  739.8	 7868.0	...
5326978	  804.2	  720.9	 7929.0	...
5326979	  797.8	  703.1	 7985.0	...
5326980	  793.5	  683.6	 8057.0	...
5326981	  787.3	  665.1	 8125.0	...
5326982	  779.6	  646.3	 8192.0	...
5326983	  773.9	  632.0	 8237.0	...
5326984	  769.7	  614.2	 8299.0	...
5326985	  760.3	  599.9	 8352.0	...
5326986	  750.2	  582.7	 8417.0	...
5326987	  739.8	  568.6	 8473.0	...
5326988	  736.3	  551.1	 8538.0	...
5326989	  733.1	  535.2	 8603.0	...
5326990	  729.8	  515.6	 8672.0	...
5326991	  727.0	  499.9	 8740.0	...
5326992	  724.0	  482.9	 8801.0	...
5326993	  722.1	  469.6	 8857.0	...
5326994	  720.2	  453.8	 8912.0	...
5326995	  718.3	  439.1	 8976.0	...
5326996	  716.7	  425.9	 9020.0	...
5326997	  715.5	  410.7	 9072.0	...
5326998	  713.7	  395.1	 9119.0	...
5326999	  711.7	  381.2	 9173.0	...
5327000	  709.3	  369.0	 9207.0	...
5327001	  708.0	  357.0	 9248.0	...
5327002	  707.3	  343.7	 9288.0	...
5327003	  706.7	  329.3	 9337.0	...
5327004	  706.2	  319.9	 9362.0	...
5327005	  705.4	  310.1	 9390.0	...
5327006	  704.6	  302.3	 9421.0	...
5327007	  704.9	  291.8	 9457.0	...
5327008	  705.2	  281.9	 9483.0	...
5327009	  705.8	  273.3	 9501.0	...
5327010	  704.8	  264.7	 9522.0	...
5327011	  704.1	  257.9	 9542.0	...
5327012	  704.0	  250.8	 9560.0	...
5327013	  704.1	  244.2	 9579.0	...
5327014	  704.1	  234.9	 9598.0	...
5327015	  703.7	  226.1	 9614.0	...
5327016	  703.3	  219.3	 9626.0	...
5327017	  703.1	  214.3	 9643.0	...
5327018	  706.7	  207.8	 9672.0	...
5327019	  710.4	  201.3	 9695.0	...
5327020	  711.6	  196.4	 9707.0	...
5327021	  708.9	  193.6	 9701.0	...
5327022	  706.0	  189.1	 9697.0	...
5327023	  705.9	  185.2	 9701.0	...
5327024	  708.5	  179.3	 9717.0	...
5327025	  711.9	  174.7	 9731.0	...
ESACC R  5326794	5327025	232	  760.2	  460.8	  711.9	  174.7	   5.99	   1798
SFIX R   5327026
5327026	  715.3	  169.7	 9743.0	...
5327027	  716.0	  168.1	 9742.0	...
5327028	  716.0	  164.7	 9740.0	...
5327029	  715.9	  159.7	 9747.0	...
5327030	  715.9	  155.3	 9754.0	...
5327031	  716.0	  152.2	 9761.0	...
5327032	  716.4	  150.2	 9760.0	...
5327033	  717.4	  148.2	 9758.0	...
5327034	  718.4	  145.6	 9757.0	...
5327035	  718.2	  144.0	 9755.0	...
5327036	  717.5	  142.7	 9743.0	...
5327037	  719.9	  142.6	 9730.0	...
5327038	  722.9	  141.5	 9719.0	...
5327039	  725.8	  140.1	 9719.0	...
5327040	  725.9	  139.1	 9717.0	...
5327041	  726.1	  139.0	 9714.0	...
5327042	  726.4	  139.0	 9703.0	...
5327043	  726.5	  138.9	 9686.0	...
5327044	  725.9	  139.2	 9663.0	...
5327045	  725.3	  139.5	 9646.0	...
5327046	  724.7	  139.1	 9638.0	...
EFIX R   5327026	5327046	21	  720.6	  147.5	   9724
SSACC R  5327047
5327047	  724.9	  138.3	 9636.0	...
5327048	  725.1	  137.3	 9634.0	...
5327049	  725.5	  137.4	 9628.0	...
5327050	  725.7	  137.4	 9621.0	...
5327051	  725.6	  137.7	 9615.0	...
5327052	  725.0	  138.0	 9609.0	...
5327053	  723.6	  138.6	 9604.0	...
5327054	  721.8	  138.8	 9594.0	...
5327055	  719.7	  138.9	 9586.0	...
5327056	  696.8	  175.7	 9485.0	...
5327057	  674.3	  213.1	 9389.0	...
5327058	  652.7	  251.2	 9292.0	...
5327059	  650.7	  251.6	 9288.0	...
5327060	  649.2	  252.0	 9284.0	...
5327061	  648.8	  255.4	 9272.0	...
5327062	  652.5	  260.2	 9255.0	...
5327063	  656.1	  265.1	 9237.0	...
MSG	5327064 0000 _ Number On
5327064	  656.9	  265.8	 9233.0	...
5327065	  654.3	  264.4	 9238.0	...
5327066	  651.9	  262.9	 9242.0	...
5327067	  651.2	  262.1	 9244.0	...
5327068	  651.2	  262.5	 9241.0	...
5327069	  651.0	  262.8	 9240.0	...
5327070	  650.0	  263.3	 9242.0	...
5327071	  652.3	  265.6	 9233.0	...
5327072	  684.4	  323.5	 9095.0	...
5327073	  718.3	  382.4	 8950.0	...
5327074	  750.1	  440.3	 8812.0	...
5327075	  750.4	  442.2	 8805.0	...
5327076	  750.6	  443.6	 8803.0	...
5327077	  750.6	  444.7	 8802.0	...
5327078	  750.3	  445.8	 8795.0	...
5327079	  750.2	  447.7	 8788.0	...
5327080	  750.2	  449.6	 8784.0	...
5327081	  750.4	  449.8	 8786.0	...
5327082	  750.4	  449.3	 8788.0	...
ESACC R  5327047	5327082	36	  724.9	  138.3	  750.4	  449.3	   6.41	    545
SFIX R   5327083
5327083	  750.5	  449.2	 8788.0	...
5327084	  750.6	  449.6	 8788.0	...
5327085	  750.7	  449.9	 8788.0	...
5327086	  750.8	  449.7	 8788.0	...
5327087	  750.9	  449.6	 8787.0	...
5327088	  751.1	  450.1	 8786.0	...
5327089	  751.2	  450.7	 8785.0	...
5327090	  751.0	  451.3	 8785.0	...
5327091	  750.9	  451.4	 8784.0	...
5327092	  750.7	  451.6	 8778.0	...
5327093	  750.7	  451.5	 8772.0	...
5327094	  750.7	  451.3	 8772.0	...
5327095	  750.6	  450.9	 8778.0	...
5327096	  750.7	  450.9	 8783.0	...
5327097	  750.9	  450.6	 8785.0	...
5327098	  751.2	  450.4	 8788.0	...
5327099	  751.4	  450.6	 8784.0	...
5327100	  751.5	  450.8	 8778.0	...
5327101	  751.7	  451.0	 8773.0	...
5327102	  751.8	  450.7	 8774.0	...
5327103	  752.1	  450.8	 8775.0	...
5327104	  752.2	  451.0	 8773.0	...
5327105	  752.3	  451.1	 8770.0	...
5327106	  752.2	  450.7	 8771.0	...
5327107	  752.1	  450.2	 8774.0	...
5327108	  752.1	  450.7	 8776.0	...
5327109	  752.2	  451.3	 8775.0	...
5327110	  752.4	  451.9	 8773.0	...
5327111	  752.5	  451.9	 8770.0	...
5327112	  752.7	  451.9	 8767.0	...
5327113	  752.9	  452.0	 8764.0	...
5327114	  753.1	  452.3	 8764.0	...
5327115	  753.1	  452.5	 8764.0	...
5327116	  753.1	  452.8	 8764.0	...
5327117	  753.1	  452.9	 8763.0	...
5327118	  753.1	  452.8	 8759.0	...
5327119	  753.0	  452.6	 8755.0	...
5327120	  753.0	  452.8	 8751.0	...
5327121	  753.0	  453.1	 8753.0	...
5327122	  753.1	  453.4	 8754.0	...
5327123	  753.1	  453.4	 8752.0	...
5327124	  753.0	  453.4	 8747.0	...
5327125	  752.8	  453.9	 8740.0	...
5327126	  753.0	  454.3	 8737.0	...
5327127	  753.3	  454.0	 8736.0	...
5327128	  753.3	  453.4	 8736.0	...
5327129	  753.0	  452.8	 8737.0	...
5327130	  752.8	  452.9	 8737.0	...
5327131	  752.8	  453.1	 8738.0	...
5327132	  753.1	  453.8	 8738.0	...
5327133	  753.4	  454.3	 8738.0	...
5327134	  753.6	  454.5	 8738.0	...
5327135	  753.6	  454.1	 8738.0	...
5327136	  753.5	  453.8	 8734.0	...
5327137	  753.5	  453.6	 8730.0	...
5327138	  753.6	  453.4	 8726.0	...
5327139	  753.8	  453.0	 8726.0	...
5327140	  753.9	  452.8	 8726.0	...
5327141	  753.9	  452.6	 8726.0	...
5327142	  753.7	  452.8	 8726.0	...
5327143	  753.7	  454.3	 8721.0	...
5327144	  753.4	  455.6	 8717.0	...
5327145	  753.3	  457.0	 8713.0	...
5327146	  753.3	  457.3	 8714.0	...
5327147	  753.5	  457.5	 8714.0	...
5327148	  753.7	  457.4	 8713.0	...
5327149	  753.8	  457.4	 8712.0	...
5327150	  753.8	  457.5	 8712.0	...
5327151	  753.7	  457.4	 8712.0	...
5327152	  753.8	  457.1	 8712.0	...
5327153	  753.9	  456.7	 8712.0	...
5327154	  754.0	  456.5	 8709.0	...
5327155	  753.9	  456.3	 8706.0	...
5327156	  753.9	  456.2	 8704.0	...
5327157	  754.4	  456.6	 8703.0	...
5327158	  755.0	  457.1	 8702.0	...
5327159	  755.6	  458.2	 8704.0	...
5327160	  755.8	  458.9	 8705.0	...
5327161	  756.0	  459.6	 8704.0	...
5327162	  756.2	  460.3	 8700.0	...
5327163	  756.5	  461.0	 8696.0	...
5327164	  756.7	  461.6	 8696.0	...
5327165	  756.7	  461.5	 8695.0	...
5327166	  756.6	  461.5	 8696.0	...
5327167	  755.8	  461.6	 8696.0	...
5327168	  755.2	  461.9	 8697.0	...
5327169	  754.8	  462.2	 8697.0	...
5327170	  755.0	  462.2	 8696.0	...
5327171	  755.1	  462.0	 8694.0	...
5327172	  755.1	  461.8	 8693.0	...
5327173	  754.9	  461.8	 8691.0	...
5327174	  754.9	  461.4	 8692.0	...
5327175	  754.8	  461.1	 8694.0	...
5327176	  755.0	  461.5	 8696.0	...
5327177	  755.1	  462.7	 8694.0	...
5327178	  755.4	  463.8	 8689.0	...
5327179	  756.3	  464.4	 8684.0	...
5327180	  757.0	  464.5	 8680.0	...
5327181	  757.6	  464.7	 8675.0	...
5327182	  757.7	  465.4	 8670.0	...
5327183	  757.8	  466.3	 8672.0	...
5327184	  757.1	  467.3	 8674.0	...
5327185	  756.2	  467.2	 8676.0	...
5327186	  755.3	  467.2	 8676.0	...
5327187	  755.2	  467.1	 8676.0	...
5327188	  755.4	  466.8	 8676.0	...
5327189	  755.6	  466.4	 8677.0	...
5327190	  755.7	  465.8	 8677.0	...
5327191	  755.5	  465.2	 8677.0	...
5327192	  755.4	  464.8	 8676.0	...
5327193	  755.5	  464.7	 8675.0	...
5327194	  755.7	  464.7	 8674.0	...
5327195	  755.9	  464.6	 8673.0	...
5327196	  755.9	  464.6	 8673.0	...
5327197	  755.7	  464.9	 8673.0	...
5327198	  755.6	  465.6	 8673.0	...
5327199	  755.6	  466.3	 8673.0	...
5327200	  755.5	  466.3	 8672.0	...
5327201	  755.6	  465.9	 8672.0	...
5327202	  755.9	  466.3	 8670.0	...
5327203	  756.1	  466.7	 8669.0	...
5327204	  755.9	  467.2	 8668.0	...
5327205	  755.6	  467.5	 8667.0	...
5327206	  755.7	  468.0	 8669.0	...
5327207	  756.2	  468.5	 8672.0	...
5327208	  756.6	  468.1	 8677.0	...
5327209	  756.7	  467.7	 8680.0	...
5327210	  756.8	  467.3	 8678.0	...
5327211	  756.9	  467.3	 8675.0	...
5327212	  756.8	  467.3	 8671.0	...
5327213	  756.7	  467.3	 8672.0	...
5327214	  756.0	  467.4	 8672.0	...
5327215	  755.4	  467.5	 8671.0	...
5327216	  755.5	  468.2	 8670.0	...
5327217	  756.0	  469.3	 8664.0	...
5327218	  756.5	  470.5	 8659.0	...
5327219	  756.5	  471.0	 8654.0	...
5327220	  756.5	  470.6	 8655.0	...
5327221	  756.8	  470.1	 8657.0	...
5327222	  756.9	  469.6	 8661.0	...
5327223	  756.9	  469.6	 8663.0	...
5327224	  756.6	  469.2	 8660.0	...
5327225	  756.3	  468.6	 8656.0	...
5327226	  756.0	  467.5	 8652.0	...
5327227	  756.0	  466.7	 8653.0	...
5327228	  756.2	  467.2	 8654.0	...
5327229	  756.4	  468.0	 8655.0	...
5327230	  756.4	  468.8	 8655.0	...
5327231	  755.9	  468.7	 8655.0	...
5327232	  755.8	  468.5	 8654.0	...
5327233	  756.0	  468.4	 8653.0	...
5327234	  756.2	  467.9	 8652.0	...
5327235	  756.1	  467.4	 8652.0	...
5327236	  755.8	  466.9	 8650.0	...
5327237	  755.5	  466.8	 8648.0	...
5327238	  755.4	  466.7	 8646.0	...
5327239	  755.6	  466.6	 8646.0	...
5327240	  755.8	  466.1	 8646.0	...
5327241	  755.9	  465.6	 8645.0	...
5327242	  756.2	  465.0	 8643.0	...
5327243	  756.5	  464.7	 8642.0	...
5327244	  756.8	  464.6	 8642.0	...
5327245	  756.5	  464.3	 8638.0	...
5327246	  756.2	  463.7	 8635.0	...
5327247	  755.7	  463.1	 8631.0	...
5327248	  755.6	  462.8	 8632.0	...
5327249	  755.5	  462.8	 8632.0	...
5327250	  755.3	  462.9	 8633.0	...
5327251	  755.2	  463.1	 8634.0	...
5327252	  754.8	  462.7	 8634.0	...
5327253	  754.5	  462.3	 8629.0	...
5327254	  754.2	  461.8	 8624.0	...
5327255	  754.2	  461.7	 8620.0	...
5327256	  754.2	  461.8	 8620.0	...
5327257	  754.2	  462.1	 8621.0	...
5327258	  754.1	  462.4	 8622.0	...
5327259	  754.0	  461.9	 8623.0	...
5327260	  753.5	  461.3	 8624.0	...
5327261	  753.0	  461.0	 8624.0	...
5327262	  752.7	  461.3	 8624.0	...
5327263	  752.8	  461.5	 8624.0	...
5327264	  753.0	  461.2	 8624.0	...
5327265	  753.2	  460.9	 8624.0	...
5327266	  753.5	  460.6	 8624.0	...
5327267	  753.2	  460.5	 8622.0	...
5327268	  752.8	  460.4	 8621.0	...
5327269	  752.5	  461.1	 8619.0	...
5327270	  752.2	  461.9	 8616.0	...
5327271	  751.9	  462.8	 8613.0	...
5327272	  751.7	  462.9	 8612.0	...
5327273	  752.2	  462.6	 8612.0	...
5327274	  752.7	  461.7	 8612.0	...
5327275	  752.9	  460.8	 8611.0	...
5327276	  752.6	  460.3	 8610.0	...
5327277	  752.0	  460.3	 8607.0	...
5327278	  751.7	  461.0	 8605.0	...
5327279	  751.5	  461.7	 8603.0	...
5327280	  751.7	  462.6	 8603.0	...
5327281	  751.9	  462.8	 8603.0	...
5327282	  752.0	  463.2	 8601.0	...
5327283	  752.1	  463.5	 8599.0	...
5327284	  752.2	  463.7	 8597.0	...
5327285	  752.3	  463.7	 8596.0	...
5327286	  752.1	  463.9	 8595.0	...
5327287	  752.0	  464.1	 8595.0	...
5327288	  752.0	  464.3	 8594.0	...
5327289	  752.1	  464.3	 8592.0	...
5327290	  752.1	  464.3	 8586.0	...
5327291	  751.9	  464.3	 8581.0	...
5327292	  751.9	  464.8	 8577.0	...
5327293	  751.9	  465.2	 8577.0	...
5327294	  752.0	  465.9	 8577.0	...
5327295	  752.1	  466.1	 8576.0	...
5327296	  752.2	  466.0	 8575.0	...
5327297	  752.3	  465.8	 8574.0	...
5327298	  752.4	  465.6	 8573.0	...
5327299	  752.4	  465.6	 8568.0	...
5327300	  752.5	  466.7	 8564.0	...
5327301	  752.5	  467.9	 8560.0	...
5327302	  752.7	  468.9	 8558.0	...
5327303	  752.8	  468.9	 8557.0	...
5327304	  752.9	  468.9	 8555.0	...
5327305	  752.9	  469.0	 8551.0	...
5327306	  753.0	  469.1	 8548.0	...
5327307	  753.1	  469.4	 8543.0	...
5327308	  753.2	  469.8	 8542.0	...
5327309	  753.2	  470.3	 8541.0	...
5327310	  753.3	  471.4	 8541.0	...
5327311	  753.6	  472.4	 8540.0	...
5327312	  753.8	  473.8	 8538.0	...
5327313	  754.0	  474.4	 8535.0	...
5327314	  754.0	  474.4	 8533.0	...
5327315	  754.0	  473.7	 8529.0	...
5327316	  753.8	  473.0	 8526.0	...
5327317	  753.5	  472.9	 8523.0	...
5327318	  753.2	  472.8	 8523.0	...
5327319	  753.2	  472.9	 8521.0	...
5327320	  753.3	  473.2	 8517.0	...
5327321	  753.4	  473.6	 8510.0	...
5327322	  753.5	  474.0	 8503.0	...
5327323	  753.5	  474.7	 8498.0	...
5327324	  753.5	  475.2	 8497.0	...
5327325	  753.9	  475.6	 8496.0	...
5327326	  754.2	  475.4	 8496.0	...
5327327	  754.5	  475.2	 8494.0	...
5327328	  754.4	  475.1	 8492.0	...
5327329	  754.3	  475.1	 8490.0	...
5327330	  754.4	  475.2	 8485.0	...
5327331	  754.4	  475.3	 8480.0	...
5327332	  754.4	  475.4	 8477.0	...
5327333	  754.5	  475.4	 8479.0	...
5327334	  754.6	  475.8	 8479.0	...
5327335	  754.8	  476.1	 8477.0	...
5327336	  754.8	  476.4	 8476.0	...
5327337	  754.6	  476.3	 8475.0	...
5327338	  754.7	  476.2	 8472.0	...
5327339	  755.0	  476.2	 8469.0	...
5327340	  755.3	  476.6	 8465.0	...
5327341	  755.3	  476.9	 8461.0	...
5327342	  755.3	  477.0	 8457.0	...
5327343	  755.3	  477.1	 8454.0	...
5327344	  755.3	  477.2	 8449.0	...
5327345	  755.6	  477.2	 8445.0	...
5327346	  755.9	  477.0	 8441.0	...
5327347	  756.4	  477.9	 8440.0	...
5327348	  756.7	  478.9	 8438.0	...
5327349	  756.5	  479.9	 8434.0	...
5327350	  756.1	  479.8	 8429.0	...
5327351	  755.6	  479.9	 8425.0	...
5327352	  755.5	  480.1	 8423.0	...
5327353	  755.8	  480.3	 8421.0	...
5327354	  756.2	  480.4	 8419.0	...
5327355	  756.5	  480.3	 8418.0	...
5327356	  756.4	  479.9	 8416.0	...
5327357	  756.2	  479.6	 8414.0	...
5327358	  756.1	  479.8	 8411.0	...
5327359	  756.0	  480.1	 8408.0	...
5327360	  756.0	  480.8	 8405.0	...
5327361	  756.1	  481.5	 8403.0	...
5327362	  756.2	  482.2	 8401.0	...
5327363	  756.6	  482.4	 8396.0	...
5327364	  757.0	  482.9	 8393.0	...
5327365	  757.3	  483.5	 8390.0	...
5327366	  757.1	  484.3	 8389.0	...
5327367	  757.1	  484.4	 8385.0	...
5327368	  757.6	  484.4	 8383.0	...
5327369	  758.0	  484.2	 8381.0	...
MSG	5327370 0000 _ Number Off
5327370	  758.3	  484.1	 8378.0	...
5327371	  758.3	  484.2	 8375.0	...
5327372	  758.2	  483.6	 8372.0	...
5327373	  758.1	  482.9	 8371.0	...
5327374	  758.1	  482.7	 8369.0	...
5327375	  758.2	  483.1	 8368.0	...
5327376	  758.0	  483.6	 8366.0	...
5327377	  757.9	  483.6	 8362.0	...
5327378	  757.8	  483.7	 8357.0	...
5327379	  758.2	  483.6	 8347.0	...
5327380	  758.5	  483.3	 8343.0	...
5327381	  758.9	  483.0	 8339.0	...
5327382	  759.0	  482.9	 8339.0	...
5327383	  759.0	  483.0	 8339.0	...
5327384	  758.9	  483.5	 8339.0	...
5327385	  758.8	  484.1	 8338.0	...
5327386	  758.9	  484.6	 8334.0	...
5327387	  758.7	  484.0	 8331.0	...
5327388	  758.5	  483.1	 8328.0	...
5327389	  758.3	  482.3	 8326.0	...
5327390	  758.7	  482.4	 8322.0	...
5327391	  759.0	  482.6	 8319.0	...
5327392	  759.2	  482.6	 8316.0	...
5327393	  759.2	  482.8	 8315.0	...
5327394	  759.3	  482.9	 8308.0	...
5327395	  759.3	  482.5	 8301.0	...
5327396	  759.3	  481.8	 8297.0	...
5327397	  759.1	  481.2	 8300.0	...
5327398	  759.1	  481.3	 8302.0	...
5327399	  758.9	  481.4	 8301.0	...
5327400	  758.7	  481.6	 8301.0	...
5327401	  758.6	  481.3	 8297.0	...
5327402	  758.5	  480.8	 8293.0	...
5327403	  758.5	  480.1	 8289.0	...
5327404	  758.6	  479.9	 8287.0	...
5327405	  758.7	  479.4	 8286.0	...
5327406	  758.2	  479.3	 8284.0	...
5327407	  757.7	  479.0	 8282.0	...
5327408	  757.6	  478.9	 8283.0	...
5327409	  758.0	  478.7	 8284.0	...
5327410	  758.5	  478.8	 8284.0	...
5327411	  758.6	  479.2	 8278.0	...
5327412	  759.0	  479.6	 8273.0	...
5327413	  759.3	  480.0	 8271.0	...
5327414	  759.2	  480.2	 8271.0	...
5327415	  758.9	  480.4	 8270.0	...
5327416	  758.5	  480.1	 8268.0	...
5327417	  758.3	  479.6	 8266.0	...
5327418	  758.2	  478.8	 8265.0	...
5327419	  758.3	  478.4	 8265.0	...
5327420	  758.4	  478.0	 8265.0	...
5327421	  758.4	  477.9	 8265.0	...
5327422	  758.4	  477.8	 8264.0	...
5327423	  758.4	  477.7	 8261.0	...
5327424	  758.4	  478.0	 8257.0	...
5327425	  758.4	  478.3	 8256.0	...
5327426	  758.4	  478.6	 8256.0	...
5327427	  758.2	  478.7	 8251.0	...
5327428	  758.0	  478.7	 8245.0	...
5327429	  757.9	  478.9	 8239.0	...
5327430	  758.1	  479.2	 8237.0	...
5327431	  758.2	  479.3	 8234.0	...
5327432	  758.4	  479.2	 8232.0	...
5327433	  758.5	  479.0	 8230.0	...
5327434	  758.5	  478.9	 8226.0	...
5327435	  758.4	  478.7	 8221.0	...
5327436	  758.2	  478.0	 8220.0	...
5327437	  758.0	  477.4	 8221.0	...
5327438	  757.6	  476.5	 8217.0	...
5327439	  757.2	  476.1	 8213.0	...
5327440	  756.8	  475.7	 8209.0	...
5327441	  757.4	  475.7	 8208.0	...
5327442	  758.3	  475.7	 8206.0	...
5327443	  759.2	  475.7	 8203.0	...
5327444	  760.3	  475.7	 8201.0	...
5327445	  761.5	  475.4	 8199.0	...
5327446	  763.3	  475.0	 8194.0	...
5327447	  764.7	  474.6	 8189.0	...
5327448	  766.0	  474.3	 8186.0	...
5327449	  766.8	  474.8	 8183.0	...
5327450	  767.2	  475.6	 8178.0	...
5327451	  767.0	  476.6	 8175.0	...
5327452	  766.4	  477.0	 8172.0	...
5327453	  765.1	  477.4	 8170.0	...
5327454	  763.4	  477.5	 8167.0	...
5327455	  761.7	  477.5	 8167.0	...
5327456	  759.8	  477.6	 8170.0	...
5327457	  758.1	  476.9	 8171.0	...
5327458	  756.2	  476.3	 8169.0	...
5327459	  755.1	  475.0	 8167.0	...
5327460	  754.7	  474.7	 8167.0	...
5327461	  754.9	  474.4	 8171.0	...
5327462	  754.7	  474.7	 8175.0	...
5327463	  754.3	  474.9	 8174.0	...
5327464	  754.4	  474.7	 8171.0	...
5327465	  755.0	  474.4	 8167.0	...
5327466	  755.5	  474.1	 8168.0	...
5327467	  755.6	  474.9	 8170.0	...
5327468	  756.0	  475.7	 8167.0	...
5327469	  756.4	  476.5	 8161.0	...
5327470	  756.7	  476.5	 8155.0	...
5327471	  756.8	  476.5	 8150.0	...
5327472	  756.9	  476.4	 8147.0	...
5327473	  757.2	  476.6	 8143.0	...
5327474	  757.4	  476.9	 8142.0	...
5327475	  757.4	  477.2	 8140.0	...
5327476	  757.0	  477.1	 8139.0	...
5327477	  756.5	  477.1	 8140.0	...
5327478	  756.1	  477.1	 8141.0	...
5327479	  755.5	  477.4	 8141.0	...
5327480	  754.8	  478.3	 8141.0	...
5327481	  754.2	  479.2	 8139.0	...
5327482	  754.2	  480.0	 8137.0	...
5327483	  754.4	  479.9	 8135.0	...
5327484	  754.7	  479.7	 8135.0	...
5327485	  754.8	  479.4	 8136.0	...
5327486	  754.8	  479.1	 8134.0	...
5327487	  755.2	  479.7	 8132.0	...
5327488	  755.7	  480.6	 8130.0	...
5327489	  755.8	  481.5	 8127.0	...
5327490	  755.5	  481.7	 8123.0	...
5327491	  755.2	  481.6	 8120.0	...
5327492	  755.0	  481.6	 8118.0	...
5327493	  754.7	  481.7	 8117.0	...
5327494	  754.4	  481.1	 8116.0	...
5327495	  754.3	  480.3	 8118.0	...
5327496	  754.2	  479.8	 8120.0	...
5327497	  754.1	  480.0	 8121.0	...
5327498	  753.9	  480.2	 8122.0	...
5327499	  753.8	  481.0	 8124.0	...
5327500	  753.8	  481.8	 8125.0	...
5327501	  753.8	  482.7	 8123.0	...
5327502	  753.7	  482.8	 8117.0	...
5327503	  753.6	  482.8	 8110.0	...
5327504	  753.5	  482.9	 8102.0	...
5327505	  753.3	  482.9	 8098.0	...
5327506	  753.0	  482.9	 8094.0	...
5327507	  753.0	  483.3	 8094.0	...
5327508	  753.2	  483.8	 8095.0	...
5327509	  753.5	  484.3	 8096.0	...
5327510	  753.6	  484.1	 8098.0	...
5327511	  753.3	  483.9	 8099.0	...
5327512	  752.9	  484.1	 8094.0	...
5327513	  752.6	  484.6	 8090.0	...
5327514	  752.8	  485.1	 8089.0	...
5327515	  753.0	  485.5	 8093.0	...
5327516	  752.8	  485.9	 8098.0	...
5327517	  752.5	  486.4	 8098.0	...
5327518	  752.1	  486.3	 8099.0	...
5327519	  752.1	  486.3	 8098.0	...
5327520	  752.0	  486.3	 8097.0	...
5327521	  752.0	  486.7	 8093.0	...
5327522	  752.0	  487.1	 8088.0	...
5327523	  751.9	  487.4	 8087.0	...
5327524	  751.8	  487.0	 8089.0	...
5327525	  751.7	  486.6	 8091.0	...
5327526	  751.7	  486.2	 8090.0	...
5327527	  751.6	  486.2	 8089.0	...
5327528	  751.5	  486.5	 8088.0	...
5327529	  751.6	  486.8	 8088.0	...
5327530	  751.7	  487.3	 8088.0	...
5327531	  751.9	  487.8	 8089.0	...
5327532	  752.0	  488.2	 8086.0	...
5327533	  752.0	  488.5	 8082.0	...
5327534	  752.1	  488.7	 8077.0	...
5327535	  752.0	  488.9	 8076.0	...
5327536	  751.9	  489.0	 8075.0	...
5327537	  751.8	  489.5	 8074.0	...
5327538	  751.7	  489.8	 8074.0	...
5327539	  751.5	  490.0	 8073.0	...
5327540	  751.3	  489.8	 8072.0	...
5327541	  751.4	  489.6	 8071.0	...
5327542	  751.5	  489.6	 8070.0	...
5327543	  751.5	  489.8	 8071.0	...
5327544	  751.5	  490.0	 8073.0	...
5327545	  751.5	  490.3	 8075.0	...
5327546	  751.2	  490.2	 8073.0	...
5327547	  751.0	  490.2	 8071.0	...
5327548	  750.8	  490.8	 8067.0	...
5327549	  751.0	  491.5	 8065.0	...
5327550	  751.1	  491.9	 8063.0	...
5327551	  751.1	  491.7	 8064.0	...
5327552	  751.1	  492.0	 8063.0	...
5327553	  751.0	  492.6	 8063.0	...
5327554	  751.0	  493.1	 8063.0	...
5327555	  750.9	  493.2	 8064.0	...
5327556	  750.8	  493.6	 8065.0	...
5327557	  750.7	  494.4	 8066.0	...
5327558	  750.6	  495.1	 8066.0	...
5327559	  750.5	  495.4	 8068.0	...
5327560	  750.4	  495.1	 8069.0	...
5327561	  750.4	  494.6	 8069.0	...
5327562	  750.4	  494.3	 8068.0	...
5327563	  750.5	  494.3	 8065.0	...
5327564	  750.6	  494.6	 8064.0	...
5327565	  750.6	  495.0	 8062.0	...
5327566	  750.5	  494.9	 8064.0	...
5327567	  751.1	  494.2	 8066.0	...
5327568	  751.7	  493.6	 8069.0	...
5327569	  751.8	  493.2	 8067.0	...
5327570	  751.2	  493.9	 8066.0	...
5327571	  750.6	  494.6	 8068.0	...
5327572	  750.6	  494.9	 8071.0	...
5327573	  750.3	  494.8	 8074.0	...
5327574	  750.2	  494.8	 8074.0	...
5327575	  750.1	  495.7	 8074.0	...
5327576	  750.1	  496.4	 8073.0	...
5327577	  750.1	  497.2	 8073.0	...
5327578	  750.2	  497.5	 8076.0	...
MSG	5327579 0000 _ Number On
5327579	  750.4	  497.8	 8079.0	...
5327580	  750.3	  497.7	 8079.0	...
5327581	  750.0	  497.4	 8075.0	...
5327582	  749.7	  497.0	 8070.0	...
5327583	  749.6	  496.9	 8066.0	...
5327584	  749.7	  496.8	 8064.0	...
5327585	  749.7	  497.0	 8065.0	...
5327586	  750.2	  497.1	 8067.0	...
5327587	  750.5	  497.1	 8069.0	...
5327588	  750.7	  497.0	 8066.0	...
5327589	  750.3	  497.0	 8062.0	...
5327590	  750.3	  497.2	 8064.0	...
5327591	  750.4	  497.3	 8068.0	...
5327592	  750.5	  497.7	 8073.0	...
5327593	  750.5	  497.9	 8072.0	...
5327594	  750.4	  497.7	 8073.0	...
5327595	  750.2	  497.5	 8074.0	...
5327596	  750.2	  497.4	 8075.0	...
5327597	  750.1	  497.5	 8075.0	...
5327598	  750.1	  497.5	 8075.0	...
5327599	  750.1	  497.7	 8073.0	...
5327600	  750.2	  497.9	 8070.0	...
5327601	  750.3	  498.1	 8067.0	...
5327602	  750.4	  498.3	 8066.0	...
5327603	  750.7	  497.9	 8065.0	...
5327604	  751.1	  497.7	 8064.0	...
5327605	  751.4	  497.4	 8063.0	...
5327606	  751.4	  497.7	 8063.0	...
5327607	  751.3	  497.7	 8064.0	...
5327608	  751.1	  497.7	 8066.0	...
5327609	  751.1	  497.6	 8069.0	...
5327610	  750.7	  497.6	 8071.0	...
5327611	  750.3	  497.7	 8069.0	...
5327612	  750.0	  497.8	 8066.0	...
5327613	  750.1	  497.8	 8064.0	...
5327614	  750.2	  497.7	 8063.0	...
5327615	  750.2	  497.6	 8063.0	...
5327616	  750.5	  497.6	 8063.0	...
5327617	  750.8	  497.7	 8062.0	...
5327618	  751.2	  497.8	 8062.0	...
5327619	  751.2	  497.8	 8061.0	...
5327620	  751.2	  497.8	 8061.0	...
5327621	  751.4	  497.8	 8061.0	...
5327622	  751.5	  497.8	 8059.0	...
5327623	  751.6	  497.4	 8057.0	...
5327624	  751.8	  497.0	 8055.0	...
5327625	  751.9	  496.6	 8057.0	...
5327626	  751.9	  496.5	 8059.0	...
5327627	  751.7	  496.4	 8061.0	...
5327628	  751.4	  496.2	 8061.0	...
5327629	  751.2	  495.9	 8058.0	...
5327630	  751.2	  495.5	 8053.0	...
5327631	  751.6	  494.2	 8048.0	...
5327632	  752.0	  493.2	 8049.0	...
5327633	  752.2	  492.4	 8051.0	...
5327634	  752.2	  492.5	 8052.0	...
5327635	  752.3	  492.6	 8052.0	...
5327636	  752.3	  492.7	 8052.0	...
5327637	  752.4	  492.7	 8052.0	...
5327638	  752.6	  492.8	 8056.0	...
5327639	  752.8	  492.6	 8059.0	...
5327640	  753.0	  492.5	 8061.0	...
5327641	  753.1	  492.4	 8058.0	...
5327642	  753.1	  492.0	 8056.0	...
5327643	  752.9	  491.5	 8055.0	...
5327644	  752.8	  490.9	 8058.0	...
5327645	  752.9	  490.9	 8062.0	...
5327646	  752.9	  490.7	 8066.0	...
5327647	  753.0	  490.6	 8067.0	...
5327648	  752.9	  490.3	 8067.0	...
5327649	  752.9	  490.2	 8067.0	...
5327650	  752.9	  490.0	 8067.0	...
5327651	  752.9	  489.9	 8067.0	...
5327652	  752.9	  489.5	 8067.0	...
5327653	  752.9	  489.2	 8068.0	...
5327654	  753.0	  488.8	 8068.0	...
5327655	  753.2	  488.7	 8066.0	...
5327656	  753.4	  488.5	 8066.0	...
5327657	  753.5	  488.4	 8066.0	...
5327658	  753.5	  488.2	 8067.0	...
5327659	  753.3	  488.1	 8063.0	...
5327660	  753.3	  488.2	 8060.0	...
5327661	  753.7	  488.5	 8057.0	...
5327662	  754.1	  488.8	 8057.0	...
5327663	  754.3	  488.6	 8058.0	...
5327664	  754.2	  488.3	 8059.0	...
5327665	  754.2	  488.4	 8061.0	...
5327666	  754.3	  488.8	 8061.0	...
5327667	  754.6	  489.1	 8062.0	...
5327668	  754.8	  489.0	 8063.0	...
5327669	  754.8	  488.3	 8065.0	...
5327670	  754.7	  487.7	 8068.0	...
5327671	  754.8	  487.1	 8070.0	...
5327672	  754.9	  487.1	 8071.0	...
5327673	  755.1	  486.8	 8071.0	...
5327674	  755.2	  486.5	 8075.0	...
5327675	  755.2	  486.4	 8078.0	...
5327676	  755.0	  486.5	 8079.0	...
5327677	  754.8	  486.7	 8076.0	...
5327678	  755.0	  486.7	 8073.0	...
5327679	  755.3	  486.7	 8073.0	...
5327680	  755.8	  486.8	 8072.0	...
5327681	  755.8	  486.9	 8071.0	...
5327682	  755.9	  487.0	 8071.0	...
5327683	  755.8	  487.0	 8071.0	...
5327684	  755.7	  487.3	 8072.0	...
5327685	  755.7	  487.5	 8075.0	...
5327686	  755.9	  487.4	 8078.0	...
5327687	  756.2	  487.0	 8080.0	...
5327688	  756.3	  486.7	 8081.0	...
5327689	  756.2	  486.7	 8083.0	...
5327690	  756.1	  487.1	 8084.0	...
5327691	  756.3	  487.4	 8083.0	...
5327692	  756.5	  487.3	 8083.0	...
5327693	  756.5	  486.7	 8083.0	...
5327694	  756.5	  486.0	 8085.0	...
5327695	  756.5	  486.0	 8086.0	...
5327696	  756.4	  486.0	 8087.0	...
5327697	  756.4	  486.0	 8087.0	...
5327698	  756.3	  485.7	 8086.0	...
5327699	  756.3	  485.5	 8087.0	...
5327700	  756.5	  485.6	 8088.0	...
5327701	  756.5	  485.6	 8089.0	...
5327702	  756.8	  486.0	 8087.0	...
5327703	  757.1	  486.3	 8085.0	...
5327704	  757.5	  486.6	 8086.0	...
5327705	  757.7	  486.5	 8087.0	...
5327706	  757.8	  485.8	 8089.0	...
5327707	  757.6	  485.0	 8088.0	...
5327708	  757.1	  484.4	 8087.0	...
5327709	  756.8	  484.4	 8086.0	...
5327710	  756.6	  484.5	 8086.0	...
5327711	  756.8	  484.5	 8086.0	...
5327712	  757.1	  484.6	 8088.0	...
5327713	  757.4	  484.6	 8090.0	...
5327714	  757.6	  484.5	 8093.0	...
5327715	  757.4	  484.5	 8095.0	...
5327716	  757.3	  484.7	 8096.0	...
5327717	  757.3	  485.0	 8096.0	...
5327718	  757.6	  485.2	 8097.0	...
5327719	  757.8	  485.1	 8098.0	...
5327720	  757.8	  485.1	 8094.0	...
5327721	  757.6	  485.0	 8091.0	...
5327722	  757.4	  484.9	 8091.0	...
5327723	  757.3	  484.3	 8095.0	...
5327724	  757.5	  483.6	 8096.0	...
5327725	  757.6	  482.9	 8094.0	...
5327726	  757.8	  482.9	 8092.0	...
5327727	  757.8	  483.0	 8092.0	...
5327728	  757.9	  483.1	 8092.0	...
5327729	  758.0	  483.1	 8091.0	...
5327730	  758.0	  482.7	 8090.0	...
5327731	  758.3	  482.3	 8089.0	...
5327732	  758.7	  481.6	 8090.0	...
5327733	  758.9	  481.4	 8090.0	...
5327734	  758.8	  481.9	 8090.0	...
5327735	  758.7	  482.7	 8090.0	...
5327736	  758.6	  483.3	 8091.0	...
5327737	  758.5	  483.2	 8093.0	...
5327738	  758.4	  483.1	 8095.0	...
5327739	  758.7	  482.9	 8096.0	...
5327740	  759.1	  482.6	 8095.0	...
5327741	  759.3	  481.9	 8097.0	...
5327742	  759.2	  481.5	 8099.0	...
5327743	  759.1	  481.3	 8101.0	...
5327744	  759.3	  481.5	 8100.0	...
5327745	  759.2	  481.7	 8100.0	...
5327746	  758.9	  481.7	 8101.0	...
5327747	  758.5	  481.7	 8102.0	...
5327748	  758.4	  481.6	 8103.0	...
5327749	  758.3	  481.7	 8104.0	...
5327750	  758.6	  481.7	 8105.0	...
5327751	  758.9	  481.7	 8105.0	...
5327752	  758.8	  481.6	 8105.0	...
5327753	  758.3	  481.6	 8105.0	...
5327754	  758.2	  481.3	 8107.0	...
5327755	  758.5	  480.9	 8109.0	...
5327756	  759.3	  481.3	 8112.0	...
5327757	  759.8	  482.0	 8112.0	...
5327758	  760.3	  482.1	 8112.0	...
5327759	  760.2	  481.4	 8115.0	...
5327760	  760.1	  480.6	 8118.0	...
5327761	  760.1	  480.8	 8118.0	...
5327762	  760.2	  481.1	 8115.0	...
5327763	  760.3	  481.4	 8114.0	...
5327764	  760.4	  481.5	 8115.0	...
5327765	  760.6	  481.6	 8117.0	...
5327766	  760.8	  481.7	 8117.0	...
5327767	  760.9	  481.7	 8121.0	...
5327768	  760.6	  481.4	 8126.0	...
5327769	  760.3	  481.1	 8129.0	...
5327770	  760.2	  480.8	 8127.0	...
5327771	  760.2	  480.8	 8125.0	...
5327772	  760.2	  480.8	 8122.0	...
5327773	  760.3	  480.8	 8119.0	...
5327774	  760.5	  480.8	 8118.0	...
5327775	  760.6	  480.9	 8117.0	...
5327776	  760.8	  481.1	 8117.0	...
5327777	  760.8	  481.2	 8119.0	...
5327778	  760.8	  480.7	 8120.0	...
5327779	  760.7	  480.1	 8120.0	...
5327780	  760.8	  479.6	 8122.0	...
5327781	  760.9	  479.5	 8125.0	...
5327782	  760.8	  479.3	 8129.0	...
5327783	  760.5	  479.2	 8129.0	...
5327784	  760.1	  479.2	 8131.0	...
5327785	  760.0	  479.1	 8134.0	...
5327786	  760.0	  479.0	 8135.0	...
5327787	  760.1	  479.6	 8135.0	...
5327788	  760.8	  480.4	 8133.0	...
5327789	  761.5	  481.2	 8128.0	...
5327790	  762.0	  481.4	 8123.0	...
5327791	  762.0	  481.3	 8119.0	...
5327792	  762.1	  481.3	 8119.0	...
5327793	  762.2	  481.2	 8119.0	...
5327794	  762.4	  481.4	 8120.0	...
5327795	  761.7	  481.5	 8120.0	...
5327796	  761.0	  481.6	 8119.0	...
5327797	  760.8	  481.6	 8118.0	...
5327798	  761.2	  481.6	 8121.0	...
5327799	  761.7	  481.8	 8125.0	...
5327800	  761.7	  481.9	 8130.0	...
5327801	  761.8	  481.9	 8131.0	...
5327802	  762.2	  481.7	 8131.0	...
5327803	  762.7	  481.4	 8131.0	...
5327804	  762.9	  481.4	 8132.0	...
5327805	  762.6	  481.5	 8136.0	...
5327806	  762.5	  481.8	 8139.0	...
5327807	  762.4	  482.0	 8142.0	...
5327808	  762.4	  482.1	 8140.0	...
5327809	  762.3	  481.9	 8138.0	...
5327810	  762.2	  481.0	 8139.0	...
5327811	  762.1	  480.3	 8139.0	...
5327812	  762.3	  479.8	 8138.0	...
5327813	  762.6	  480.3	 8140.0	...
5327814	  762.9	  480.8	 8145.0	...
5327815	  762.9	  481.1	 8151.0	...
5327816	  763.0	  482.0	 8155.0	...
5327817	  763.1	  482.8	 8156.0	...
5327818	  763.3	  483.6	 8158.0	...
5327819	  763.3	  483.6	 8160.0	...
5327820	  763.3	  483.6	 8162.0	...
5327821	  763.2	  483.2	 8161.0	...
5327822	  763.0	  482.8	 8157.0	...
5327823	  763.0	  483.4	 8153.0	...
5327824	  763.3	  484.5	 8150.0	...
5327825	  763.7	  485.2	 8152.0	...
5327826	  763.7	  484.7	 8155.0	...
5327827	  763.5	  484.1	 8157.0	...
5327828	  763.2	  483.7	 8158.0	...
5327829	  763.2	  483.5	 8155.0	...
5327830	  763.2	  483.4	 8151.0	...
5327831	  763.0	  483.4	 8149.0	...
5327832	  762.9	  483.3	 8151.0	...
5327833	  763.2	  483.8	 8153.0	...
5327834	  763.6	  484.3	 8154.0	...
5327835	  764.0	  484.4	 8153.0	...
5327836	  764.1	  484.0	 8151.0	...
5327837	  764.2	  484.0	 8146.0	...
5327838	  764.4	  484.9	 8142.0	...
5327839	  764.7	  485.7	 8140.0	...
5327840	  764.7	  485.6	 8144.0	...
5327841	  764.7	  485.1	 8147.0	...
5327842	  764.5	  484.5	 8150.0	...
5327843	  764.4	  484.4	 8151.0	...
5327844	  764.3	  484.2	 8152.0	...
5327845	  764.3	  484.6	 8150.0	...
5327846	  764.4	  485.0	 8149.0	...
5327847	  764.5	  485.2	 8143.0	...
5327848	  764.6	  485.0	 8139.0	...
5327849	  764.6	  484.9	 8136.0	...
5327850	  764.5	  485.0	 8136.0	...
5327851	  764.4	  485.0	 8136.0	...
5327852	  764.0	  485.2	 8134.0	...
5327853	  763.8	  485.4	 8136.0	...
5327854	  763.6	  485.3	 8139.0	...
5327855	  763.6	  485.1	 8142.0	...
5327856	  763.9	  484.8	 8141.0	...
5327857	  764.2	  485.1	 8141.0	...
5327858	  764.5	  485.4	 8145.0	...
5327859	  764.6	  485.8	 8150.0	...
5327860	  764.6	  485.6	 8155.0	...
5327861	  764.7	  485.4	 8156.0	...
5327862	  764.6	  485.2	 8156.0	...
5327863	  764.5	  485.3	 8159.0	...
5327864	  764.6	  485.3	 8161.0	...
5327865	  764.9	  485.7	 8163.0	...
5327866	  765.2	  486.1	 8162.0	...
5327867	  765.3	  486.6	 8162.0	...
5327868	  765.3	  486.7	 8160.0	...
5327869	  765.4	  486.7	 8157.0	...
5327870	  765.6	  486.7	 8158.0	...
5327871	  765.6	  486.8	 8160.0	...
5327872	  765.7	  486.9	 8160.0	...
5327873	  765.3	  487.0	 8157.0	...
5327874	  765.0	  487.0	 8159.0	...
5327875	  764.6	  487.3	 8164.0	...
5327876	  764.7	  487.7	 8167.0	...
5327877	  765.1	  488.0	 8166.0	...
5327878	  765.5	  488.0	 8168.0	...
5327879	  765.4	  487.9	 8170.0	...
5327880	  764.9	  487.8	 8173.0	...
5327881	  764.6	  487.7	 8174.0	...
MSG	5327882 0000 _ Number Off
5327882	  764.8	  487.7	 8176.0	...
5327883	  765.0	  487.8	 8177.0	...
5327884	  765.5	  487.9	 8174.0	...
5327885	  766.0	  488.0	 8170.0	...
5327886	  766.4	  488.1	 8168.0	...
5327887	  766.3	  488.0	 8169.0	...
5327888	  766.3	  488.0	 8171.0	...
5327889	  766.2	  487.9	 8171.0	...
5327890	  766.2	  487.9	 8174.0	...
5327891	  766.2	  488.1	 8178.0	...
5327892	  766.2	  488.3	 8180.0	...
5327893	  766.2	  488.3	 8179.0	...
5327894	  766.2	  488.3	 8179.0	...
5327895	  766.2	  488.3	 8180.0	...
5327896	  766.2	  488.2	 8181.0	...
5327897	  766.5	  488.1	 8181.0	...
5327898	  766.6	  488.1	 8180.0	...
5327899	  766.7	  488.1	 8178.0	...
5327900	  766.5	  488.3	 8177.0	...
5327901	  766.2	  488.4	 8178.0	...
5327902	  765.0	  488.7	 8179.0	...
EFIX R   5327083	5327902	820	  756.2	  478.1	   8308
SSACC R  5327903
5327903	  763.6	  489.2	 8179.0	...
5327904	  761.4	  489.7	 8180.0	...
5327905	  759.5	  489.5	 8183.0	...
5327906	  757.1	  488.6	 8186.0	...
5327907	  754.8	  487.7	 8184.0	...
5327908	  752.1	  487.4	 8180.0	...
5327909	  749.2	  487.9	 8177.0	...
5327910	  746.7	  488.3	 8177.0	...
5327911	  744.7	  488.5	 8178.0	...
5327912	  743.7	  488.3	 8178.0	...
5327913	  743.2	  488.1	 8178.0	...
5327914	  743.7	  488.1	 8183.0	...
5327915	  744.3	  488.0	 8190.0	...
5327916	  745.6	  488.7	 8193.0	...
5327917	  747.7	  489.2	 8189.0	...
5327918	  749.8	  489.8	 8185.0	...
5327919	  752.6	  490.2	 8183.0	...
5327920	  754.2	  490.8	 8188.0	...
ESACC R  5327903	5327920	18	  763.6	  489.2	  754.2	  490.8	   0.20	     48
SFIX R   5327921
5327921	  756.7	  491.3	 8193.0	...
5327922	  758.2	  491.6	 8198.0	...
5327923	  759.7	  491.8	 8198.0	...
5327924	  759.6	  491.9	 8199.0	...
5327925	  759.0	  491.8	 8200.0	...
5327926	  758.4	  491.7	 8202.0	...
5327927	  758.2	  491.8	 8200.0	...
5327928	  757.8	  491.8	 8198.0	...
5327929	  757.2	  491.6	 8196.0	...
5327930	  756.8	  491.3	 8196.0	...
5327931	  756.5	  491.2	 8197.0	...
5327932	  756.0	  491.2	 8198.0	...
5327933	  755.7	  491.3	 8201.0	...
5327934	  755.2	  491.0	 8203.0	...
5327935	  755.2	  490.6	 8205.0	...
5327936	  755.2	  490.4	 8206.0	...
5327937	  754.8	  490.4	 8206.0	...
5327938	  754.4	  490.5	 8206.0	...
5327939	  754.1	  490.9	 8206.0	...
5327940	  754.3	  491.2	 8206.0	...
5327941	  754.4	  491.6	 8206.0	...
5327942	  754.5	  491.7	 8206.0	...
5327943	  754.5	  491.7	 8207.0	...
5327944	  754.5	  491.7	 8209.0	...
5327945	  754.5	  491.7	 8211.0	...
5327946	  754.3	  491.2	 8211.0	...
5327947	  754.0	  490.7	 8211.0	...
5327948	  753.9	  490.6	 8211.0	...
5327949	  754.0	  491.0	 8211.0	...
5327950	  754.2	  491.2	 8213.0	...
5327951	  754.1	  490.9	 8215.0	...
5327952	  754.0	  490.7	 8216.0	...
5327953	  754.4	  490.8	 8215.0	...
5327954	  755.0	  491.1	 8213.0	...
5327955	  755.6	  491.5	 8212.0	...
5327956	  755.5	  491.8	 8211.0	...
5327957	  755.4	  492.4	 8211.0	...
5327958	  755.3	  493.1	 8210.0	...
5327959	  755.7	  493.7	 8210.0	...
5327960	  756.1	  493.6	 8211.0	...
5327961	  756.4	  493.6	 8212.0	...
5327962	  756.4	  493.6	 8213.0	...
5327963	  756.3	  493.6	 8214.0	...
5327964	  756.2	  493.3	 8215.0	...
5327965	  756.5	  492.9	 8216.0	...
5327966	  756.8	  492.5	 8216.0	...
5327967	  757.4	  492.3	 8215.0	...
5327968	  757.6	  492.2	 8215.0	...
5327969	  757.8	  492.2	 8215.0	...
5327970	  757.7	  492.0	 8216.0	...
5327971	  757.5	  491.6	 8218.0	...
5327972	  757.3	  491.2	 8219.0	...
5327973	  757.2	  490.9	 8219.0	...
5327974	  757.0	  490.6	 8220.0	...
5327975	  757.2	  490.6	 8222.0	...
5327976	  757.4	  490.9	 8222.0	...
5327977	  757.2	  491.8	 8221.0	...
5327978	  756.8	  492.5	 8220.0	...
5327979	  756.5	  493.1	 8220.0	...
5327980	  756.5	  493.1	 8220.0	...
5327981	  756.5	  493.1	 8220.0	...
5327982	  756.5	  492.9	 8219.0	...
5327983	  756.4	  492.7	 8218.0	...
5327984	  756.8	  493.1	 8217.0	...
5327985	  757.4	  493.6	 8218.0	...
5327986	  758.0	  494.0	 8220.0	...
5327987	  757.8	  493.9	 8223.0	...
5327988	  757.6	  493.8	 8223.0	...
5327989	  757.8	  493.7	 8224.0	...
5327990	  758.3	  493.5	 8225.0	...
5327991	  758.5	  493.3	 8226.0	...
5327992	  758.1	  493.0	 8227.0	...
5327993	  757.6	  492.8	 8228.0	...
5327994	  757.4	  492.4	 8230.0	...
5327995	  757.4	  492.2	 8229.0	...
5327996	  757.3	  492.3	 8228.0	...
5327997	  757.2	  492.8	 8226.0	...
5327998	  757.2	  493.3	 8227.0	...
5327999	  757.4	  493.6	 8228.0	...
5328000	  758.2	  493.6	 8231.0	...
5328001	  758.8	  493.4	 8232.0	...
5328002	  758.9	  493.1	 8232.0	...
5328003	  758.4	  492.7	 8230.0	...
5328004	  758.4	  492.6	 8234.0	...
5328005	  758.8	  492.3	 8240.0	...
5328006	  759.3	  492.3	 8245.0	...
5328007	  759.4	  492.4	 8245.0	...
5328008	  759.6	  492.5	 8245.0	...
5328009	  759.6	  492.6	 8245.0	...
5328010	  759.1	  492.2	 8244.0	...
5328011	  758.3	  491.7	 8242.0	...
5328012	  757.5	  491.3	 8240.0	...
5328013	  757.3	  491.1	 8241.0	...
5328014	  757.3	  490.8	 8243.0	...
5328015	  757.4	  490.5	 8246.0	...
5328016	  757.5	  490.4	 8247.0	...
5328017	  757.6	  490.6	 8246.0	...
5328018	  757.6	  490.9	 8248.0	...
5328019	  757.6	  491.3	 8251.0	...
5328020	  757.9	  491.4	 8254.0	...
5328021	  758.3	  491.5	 8256.0	...
5328022	  758.6	  491.5	 8258.0	...
5328023	  758.6	  491.5	 8258.0	...
5328024	  758.4	  491.4	 8259.0	...
5328025	  758.2	  491.5	 8256.0	...
5328026	  757.9	  491.6	 8253.0	...
5328027	  757.8	  491.7	 8254.0	...
5328028	  757.9	  491.6	 8259.0	...
5328029	  757.8	  491.1	 8263.0	...
5328030	  757.9	  490.6	 8265.0	...
5328031	  758.0	  490.1	 8264.0	...
5328032	  758.1	  490.0	 8264.0	...
5328033	  758.1	  490.0	 8264.0	...
5328034	  758.1	  490.0	 8264.0	...
5328035	  758.1	  490.0	 8263.0	...
5328036	  758.3	  490.1	 8263.0	...
5328037	  758.6	  490.2	 8260.0	...
5328038	  758.9	  490.2	 8258.0	...
5328039	  759.0	  490.7	 8257.0	...
5328040	  759.0	  491.1	 8257.0	...
5328041	  758.8	  491.1	 8258.0	...
5328042	  758.7	  490.7	 8260.0	...
5328043	  758.6	  490.1	 8262.0	...
5328044	  758.7	  489.9	 8265.0	...
5328045	  758.8	  489.8	 8267.0	...
5328046	  758.8	  489.4	 8269.0	...
5328047	  758.8	  489.1	 8270.0	...
5328048	  758.9	  489.4	 8273.0	...
5328049	  758.8	  490.1	 8275.0	...
5328050	  758.7	  490.2	 8279.0	...
5328051	  758.7	  489.4	 8286.0	...
5328052	  758.9	  488.6	 8293.0	...
5328053	  759.1	  488.5	 8296.0	...
5328054	  759.1	  488.6	 8293.0	...
5328055	  758.9	  488.7	 8292.0	...
5328056	  758.6	  488.7	 8292.0	...
5328057	  758.3	  489.5	 8291.0	...
5328058	  758.3	  490.3	 8290.0	...
5328059	  758.4	  491.3	 8288.0	...
5328060	  758.6	  491.4	 8289.0	...
5328061	  758.7	  491.4	 8290.0	...
5328062	  758.8	  491.0	 8291.0	...
5328063	  758.8	  490.6	 8289.0	...
5328064	  758.8	  490.3	 8287.0	...
5328065	  758.7	  489.9	 8284.0	...
5328066	  758.6	  489.5	 8283.0	...
5328067	  758.5	  489.2	 8282.0	...
5328068	  758.6	  488.9	 8283.0	...
5328069	  758.7	  488.6	 8283.0	...
5328070	  758.4	  488.2	 8284.0	...
5328071	  758.2	  488.2	 8285.0	...
5328072	  757.7	  488.1	 8287.0	...
5328073	  757.6	  488.4	 8287.0	...
5328074	  758.2	  488.7	 8288.0	...
5328075	  759.0	  489.1	 8290.0	...
5328076	  759.8	  488.3	 8292.0	...
5328077	  759.8	  487.4	 8294.0	...
5328078	  759.6	  487.2	 8297.0	...
5328079	  759.4	  487.8	 8299.0	...
5328080	  759.3	  488.5	 8300.0	...
5328081	  759.1	  488.5	 8300.0	...
5328082	  758.8	  488.1	 8298.0	...
5328083	  758.8	  487.8	 8298.0	...
5328084	  758.8	  487.8	 8300.0	...
5328085	  758.6	  488.2	 8303.0	...
5328086	  758.2	  488.4	 8306.0	...
5328087	  757.8	  488.2	 8308.0	...
5328088	  757.9	  488.2	 8310.0	...
5328089	  758.0	  488.3	 8312.0	...
5328090	  758.1	  488.2	 8312.0	...
5328091	  758.3	  487.7	 8311.0	...
5328092	  758.7	  487.2	 8311.0	...
5328093	  759.3	  486.9	 8310.0	...
MSG	5328094 0000 _ Number On
5328094	  759.6	  486.9	 8309.0	...
5328095	  759.7	  486.6	 8311.0	...
5328096	  759.5	  486.1	 8313.0	...
5328097	  758.9	  485.4	 8318.0	...
5328098	  758.5	  485.1	 8319.0	...
5328099	  758.3	  485.1	 8321.0	...
5328100	  758.3	  485.0	 8320.0	...
5328101	  758.4	  484.9	 8321.0	...
5328102	  758.5	  484.8	 8321.0	...
5328103	  758.4	  484.9	 8320.0	...
5328104	  758.2	  485.0	 8319.0	...
5328105	  758.0	  485.3	 8320.0	...
5328106	  757.7	  485.4	 8325.0	...
5328107	  757.5	  485.4	 8330.0	...
5328108	  757.6	  485.3	 8329.0	...
5328109	  757.8	  485.2	 8325.0	...
5328110	  758.0	  485.1	 8323.0	...
5328111	  758.0	  485.2	 8324.0	...
5328112	  758.0	  485.8	 8325.0	...
5328113	  758.1	  486.3	 8327.0	...
5328114	  758.2	  486.3	 8329.0	...
5328115	  757.9	  486.0	 8332.0	...
5328116	  757.5	  485.8	 8332.0	...
5328117	  757.0	  485.9	 8333.0	...
5328118	  756.8	  485.5	 8333.0	...
5328119	  756.7	  485.1	 8332.0	...
5328120	  756.5	  484.6	 8332.0	...
5328121	  756.5	  484.5	 8330.0	...
5328122	  757.3	  485.2	 8329.0	...
5328123	  758.1	  486.0	 8328.0	...
5328124	  758.5	  486.8	 8329.0	...
5328125	  758.2	  487.0	 8330.0	...
5328126	  757.7	  486.7	 8332.0	...
5328127	  757.8	  485.9	 8335.0	...
5328128	  758.0	  485.1	 8340.0	...
5328129	  758.3	  484.9	 8342.0	...
5328130	  758.3	  485.0	 8344.0	...
5328131	  758.2	  485.1	 8345.0	...
5328132	  758.0	  485.2	 8348.0	...
5328133	  757.8	  485.3	 8350.0	...
5328134	  757.7	  485.4	 8350.0	...
5328135	  757.8	  485.0	 8350.0	...
5328136	  757.9	  484.4	 8351.0	...
5328137	  758.1	  484.1	 8352.0	...
5328138	  758.1	  484.4	 8353.0	...
5328139	  758.1	  485.2	 8354.0	...
5328140	  757.8	  485.7	 8355.0	...
5328141	  757.4	  486.3	 8354.0	...
5328142	  757.6	  486.3	 8354.0	...
5328143	  758.0	  486.3	 8352.0	...
5328144	  758.3	  486.3	 8350.0	...
5328145	  758.1	  486.4	 8349.0	...
5328146	  757.8	  486.3	 8350.0	...
5328147	  757.5	  485.9	 8354.0	...
5328148	  757.3	  485.7	 8358.0	...
5328149	  757.1	  485.6	 8356.0	...
5328150	  757.1	  485.7	 8352.0	...
5328151	  757.1	  485.6	 8351.0	...
5328152	  757.1	  485.4	 8355.0	...
5328153	  757.1	  485.2	 8359.0	...
5328154	  757.0	  484.9	 8360.0	...
5328155	  756.9	  484.8	 8363.0	...
5328156	  756.8	  484.7	 8368.0	...
5328157	  756.6	  484.2	 8372.0	...
5328158	  756.5	  483.6	 8375.0	...
5328159	  756.7	  483.5	 8372.0	...
5328160	  757.0	  483.9	 8370.0	...
5328161	  757.1	  484.1	 8367.0	...
5328162	  757.2	  483.9	 8367.0	...
5328163	  757.1	  483.8	 8366.0	...
5328164	  756.5	  483.7	 8366.0	...
5328165	  755.9	  483.6	 8371.0	...
5328166	  755.5	  483.5	 8375.0	...
5328167	  755.7	  483.5	 8380.0	...
5328168	  756.1	  483.4	 8382.0	...
5328169	  756.5	  483.4	 8383.0	...
5328170	  756.8	  483.5	 8383.0	...
5328171	  756.5	  483.6	 8382.0	...
5328172	  756.2	  484.0	 8381.0	...
5328173	  756.1	  484.3	 8381.0	...
5328174	  756.3	  484.4	 8383.0	...
5328175	  756.5	  484.3	 8385.0	...
5328176	  756.8	  484.1	 8385.0	...
5328177	  756.9	  484.2	 8382.0	...
5328178	  757.2	  484.5	 8380.0	...
5328179	  757.3	  484.8	 8379.0	...
5328180	  757.4	  484.7	 8381.0	...
5328181	  757.2	  484.5	 8383.0	...
5328182	  757.1	  484.3	 8385.0	...
5328183	  757.1	  484.2	 8385.0	...
5328184	  757.2	  484.1	 8386.0	...
5328185	  757.1	  483.8	 8386.0	...
5328186	  756.9	  483.5	 8387.0	...
5328187	  756.8	  483.4	 8385.0	...
5328188	  756.8	  483.7	 8384.0	...
5328189	  757.2	  484.1	 8383.0	...
5328190	  757.5	  484.4	 8384.0	...
5328191	  757.6	  484.5	 8385.0	...
5328192	  757.1	  485.0	 8384.0	...
5328193	  756.6	  485.2	 8382.0	...
5328194	  756.3	  485.3	 8384.0	...
5328195	  756.4	  485.0	 8387.0	...
5328196	  756.1	  484.8	 8391.0	...
5328197	  755.6	  484.8	 8393.0	...
5328198	  755.1	  484.3	 8394.0	...
5328199	  755.0	  484.0	 8394.0	...
5328200	  755.1	  483.9	 8393.0	...
5328201	  755.3	  484.2	 8393.0	...
5328202	  755.6	  484.3	 8393.0	...
5328203	  755.8	  484.3	 8392.0	...
5328204	  755.8	  484.3	 8391.0	...
5328205	  755.8	  484.2	 8390.0	...
5328206	  755.9	  484.0	 8390.0	...
5328207	  755.9	  483.8	 8390.0	...
5328208	  755.8	  483.7	 8395.0	...
5328209	  755.6	  483.5	 8400.0	...
5328210	  755.4	  483.5	 8405.0	...
5328211	  755.4	  483.5	 8404.0	...
5328212	  755.6	  483.5	 8404.0	...
5328213	  755.9	  483.6	 8405.0	...
5328214	  756.2	  483.8	 8405.0	...
5328215	  756.2	  483.9	 8403.0	...
5328216	  756.3	  483.8	 8401.0	...
5328217	  756.4	  483.6	 8405.0	...
5328218	  756.4	  483.4	 8410.0	...
5328219	  756.2	  483.6	 8415.0	...
5328220	  756.1	  483.9	 8414.0	...
5328221	  756.0	  484.2	 8414.0	...
5328222	  755.9	  484.3	 8414.0	...
5328223	  755.8	  484.3	 8416.0	...
5328224	  755.6	  484.4	 8416.0	...
5328225	  755.3	  484.3	 8417.0	...
5328226	  755.1	  484.2	 8416.0	...
5328227	  755.2	  483.8	 8416.0	...
5328228	  755.2	  483.3	 8415.0	...
5328229	  755.3	  483.0	 8414.0	...
5328230	  755.5	  483.1	 8415.0	...
5328231	  755.7	  483.3	 8417.0	...
5328232	  755.8	  483.2	 8419.0	...
5328233	  755.9	  483.0	 8420.0	...
5328234	  756.1	  483.4	 8420.0	...
5328235	  756.1	  483.8	 8421.0	...
5328236	  755.9	  484.2	 8420.0	...
5328237	  755.5	  484.1	 8421.0	...
5328238	  755.0	  483.8	 8424.0	...
5328239	  754.6	  483.5	 8427.0	...
5328240	  754.4	  483.2	 8430.0	...
5328241	  754.7	  483.3	 8431.0	...
5328242	  755.0	  483.3	 8433.0	...
5328243	  755.0	  483.2	 8434.0	...
5328244	  755.1	  483.1	 8436.0	...
5328245	  755.2	  483.1	 8436.0	...
5328246	  755.1	  482.6	 8437.0	...
5328247	  755.0	  482.1	 8437.0	...
5328248	  755.2	  482.3	 8435.0	...
5328249	  755.6	  483.0	 8434.0	...
5328250	  755.9	  483.2	 8433.0	...
5328251	  755.9	  482.7	 8433.0	...
5328252	  756.0	  482.6	 8438.0	...
5328253	  756.2	  482.9	 8443.0	...
5328254	  756.4	  483.2	 8449.0	...
5328255	  756.3	  483.2	 8450.0	...
5328256	  756.3	  483.3	 8449.0	...
5328257	  756.3	  483.3	 8448.0	...
5328258	  756.4	  483.5	 8448.0	...
5328259	  755.9	  484.3	 8449.0	...
5328260	  755.4	  485.1	 8449.0	...
5328261	  754.7	  485.7	 8449.0	...
5328262	  754.7	  485.6	 8447.0	...
5328263	  754.7	  485.5	 8444.0	...
5328264	  755.0	  485.1	 8441.0	...
5328265	  755.2	  484.6	 8442.0	...
5328266	  755.1	  484.1	 8442.0	...
5328267	  755.5	  484.0	 8444.0	...
5328268	  755.8	  484.0	 8445.0	...
5328269	  756.2	  483.9	 8445.0	...
5328270	  756.0	  483.9	 8443.0	...
5328271	  755.7	  483.5	 8446.0	...
5328272	  755.5	  483.1	 8451.0	...
5328273	  755.5	  483.3	 8455.0	...
5328274	  755.5	  483.9	 8455.0	...
5328275	  755.6	  484.5	 8454.0	...
5328276	  755.7	  484.6	 8452.0	...
5328277	  755.9	  484.8	 8451.0	...
5328278	  755.6	  484.9	 8449.0	...
5328279	  755.2	  485.3	 8449.0	...
5328280	  754.8	  485.6	 8448.0	...
5328281	  754.9	  485.7	 8448.0	...
5328282	  754.9	  485.4	 8447.0	...
5328283	  754.9	  485.1	 8448.0	...
5328284	  755.3	  484.9	 8449.0	...
5328285	  755.7	  485.0	 8452.0	...
5328286	  756.0	  485.0	 8453.0	...
5328287	  756.0	  485.0	 8454.0	...
5328288	  755.9	  484.8	 8451.0	...
5328289	  755.7	  484.3	 8448.0	...
5328290	  755.6	  483.8	 8450.0	...
5328291	  755.5	  483.4	 8455.0	...
5328292	  755.5	  483.3	 8458.0	...
5328293	  755.2	  483.5	 8456.0	...
5328294	  754.8	  483.8	 8453.0	...
5328295	  754.5	  484.3	 8452.0	...
5328296	  754.6	  484.5	 8451.0	...
5328297	  754.7	  484.5	 8452.0	...
5328298	  754.8	  484.3	 8452.0	...
5328299	  754.7	  483.8	 8451.0	...
5328300	  754.6	  483.5	 8450.0	...
5328301	  754.4	  483.5	 8449.0	...
5328302	  754.8	  484.0	 8448.0	...
5328303	  755.3	  484.5	 8447.0	...
5328304	  755.3	  484.7	 8448.0	...
5328305	  754.9	  485.1	 8450.0	...
5328306	  754.4	  485.5	 8452.0	...
5328307	  754.5	  485.8	 8452.0	...
5328308	  754.5	  485.7	 8451.0	...
5328309	  754.6	  485.6	 8450.0	...
5328310	  754.7	  485.2	 8451.0	...
5328311	  755.0	  484.9	 8453.0	...
5328312	  755.4	  484.6	 8456.0	...
5328313	  755.5	  484.8	 8458.0	...
5328314	  755.7	  484.8	 8459.0	...
5328315	  755.6	  484.6	 8461.0	...
5328316	  755.4	  484.0	 8463.0	...
5328317	  755.2	  483.4	 8464.0	...
5328318	  755.7	  483.2	 8464.0	...
5328319	  756.3	  483.3	 8464.0	...
5328320	  756.9	  483.8	 8464.0	...
5328321	  757.3	  484.7	 8463.0	...
5328322	  758.1	  485.6	 8461.0	...
5328323	  759.2	  486.1	 8459.0	...
5328324	  760.5	  486.1	 8459.0	...
EFIX R   5327921	5328324	404	  756.9	  487.3	   8333
SSACC R  5328325
5328325	  761.8	  486.0	 8459.0	...
5328326	  763.6	  485.9	 8459.0	...
5328327	  765.7	  485.5	 8460.0	...
5328328	  768.2	  484.6	 8461.0	...
5328329	  770.6	  483.8	 8461.0	...
5328330	  772.4	  483.1	 8461.0	...
ESACC R  5328325	5328330	6	  761.8	  486.0	  772.4	  483.1	   0.23	     38
SFIX R   5328331
5328331	  773.6	  483.1	 8462.0	...
5328332	  774.6	  482.9	 8465.0	...
5328333	  775.3	  482.5	 8467.0	...
5328334	  775.8	  482.4	 8470.0	...
5328335	  775.6	  482.4	 8471.0	...
5328336	  774.7	  482.4	 8474.0	...
5328337	  773.6	  482.3	 8475.0	...
5328338	  772.3	  482.2	 8477.0	...
5328339	  771.1	  481.4	 8477.0	...
5328340	  769.7	  480.6	 8478.0	...
5328341	  768.9	  479.9	 8477.0	...
5328342	  768.8	  480.1	 8477.0	...
5328343	  769.0	  480.7	 8477.0	...
5328344	  769.2	  481.8	 8477.0	...
5328345	  768.9	  482.8	 8473.0	...
5328346	  768.6	  483.5	 8469.0	...
5328347	  768.2	  483.8	 8464.0	...
5328348	  768.0	  483.9	 8463.0	...
5328349	  767.8	  483.6	 8462.0	...
5328350	  767.5	  483.4	 8461.0	...
5328351	  767.5	  483.3	 8461.0	...
5328352	  767.5	  483.3	 8462.0	...
5328353	  768.1	  483.2	 8464.0	...
5328354	  768.7	  483.2	 8466.0	...
5328355	  769.1	  482.9	 8466.0	...
5328356	  769.0	  482.7	 8466.0	...
5328357	  769.0	  482.6	 8467.0	...
5328358	  768.9	  482.7	 8467.0	...
5328359	  769.0	  482.6	 8466.0	...
5328360	  769.2	  482.5	 8464.0	...
5328361	  769.5	  483.2	 8463.0	...
5328362	  769.7	  484.0	 8464.0	...
5328363	  770.0	  484.2	 8465.0	...
5328364	  770.2	  483.7	 8466.0	...
5328365	  770.4	  483.6	 8467.0	...
5328366	  770.5	  484.0	 8468.0	...
5328367	  770.5	  484.4	 8469.0	...
5328368	  770.5	  484.8	 8469.0	...
5328369	  770.5	  485.3	 8470.0	...
5328370	  770.6	  485.7	 8474.0	...
5328371	  770.6	  485.6	 8476.0	...
5328372	  770.6	  485.6	 8475.0	...
5328373	  770.5	  485.9	 8471.0	...
5328374	  770.6	  486.2	 8468.0	...
5328375	  770.6	  486.2	 8468.0	...
5328376	  770.6	  485.8	 8471.0	...
5328377	  770.5	  484.8	 8474.0	...
5328378	  770.3	  484.0	 8476.0	...
5328379	  770.4	  483.9	 8476.0	...
5328380	  770.6	  484.3	 8476.0	...
5328381	  770.7	  484.7	 8475.0	...
5328382	  770.6	  484.6	 8474.0	...
5328383	  770.5	  484.5	 8475.0	...
5328384	  770.4	  484.5	 8477.0	...
5328385	  770.2	  484.6	 8475.0	...
5328386	  770.0	  484.6	 8472.0	...
5328387	  769.8	  484.6	 8468.0	...
5328388	  769.9	  484.5	 8468.0	...
5328389	  770.0	  484.5	 8469.0	...
5328390	  770.1	  484.5	 8473.0	...
5328391	  770.2	  484.9	 8476.0	...
5328392	  770.4	  485.3	 8477.0	...
5328393	  770.7	  485.1	 8477.0	...
5328394	  770.9	  484.4	 8480.0	...
5328395	  770.9	  483.8	 8482.0	...
MSG	5328396 0000 _ Number Off
5328396	  770.8	  483.9	 8484.0	...
5328397	  770.4	  484.3	 8483.0	...
5328398	  770.1	  484.7	 8481.0	...
5328399	  769.9	  485.0	 8479.0	...
5328400	  770.0	  485.0	 8477.0	...
5328401	  770.0	  485.3	 8477.0	...
5328402	  770.1	  485.5	 8476.0	...
5328403	  770.4	  485.6	 8476.0	...
5328404	  770.6	  485.4	 8474.0	...
5328405	  770.9	  485.2	 8471.0	...
5328406	  770.8	  485.1	 8472.0	...
5328407	  770.6	  484.7	 8475.0	...
5328408	  770.4	  484.3	 8479.0	...
5328409	  770.1	  484.0	 8479.0	...
5328410	  769.9	  484.0	 8480.0	...
5328411	  769.8	  484.2	 8483.0	...
5328412	  769.5	  484.3	 8486.0	...
5328413	  769.2	  483.9	 8489.0	...
5328414	  768.9	  483.4	 8490.0	...
5328415	  768.8	  482.9	 8491.0	...
5328416	  768.6	  483.1	 8490.0	...
5328417	  768.4	  483.5	 8489.0	...
5328418	  768.3	  483.8	 8489.0	...
5328419	  768.7	  484.1	 8489.0	...
5328420	  769.0	  484.2	 8489.0	...
5328421	  769.2	  484.3	 8489.0	...
5328422	  769.2	  483.8	 8487.0	...
5328423	  769.2	  483.3	 8486.0	...
5328424	  769.2	  482.7	 8486.0	...
5328425	  769.3	  482.6	 8489.0	...
5328426	  769.5	  482.4	 8493.0	...
5328427	  769.7	  482.3	 8494.0	...
5328428	  769.9	  482.4	 8495.0	...
5328429	  769.7	  483.1	 8493.0	...
5328430	  769.5	  483.8	 8491.0	...
5328431	  769.2	  484.2	 8488.0	...
5328432	  769.3	  484.2	 8488.0	...
5328433	  769.2	  484.3	 8487.0	...
5328434	  769.1	  484.4	 8487.0	...
5328435	  768.9	  484.1	 8486.0	...
5328436	  768.7	  483.7	 8485.0	...
5328437	  768.7	  483.3	 8486.0	...
5328438	  768.9	  483.4	 8486.0	...
5328439	  769.2	  483.5	 8487.0	...
5328440	  768.8	  483.0	 8489.0	...
5328441	  768.4	  482.4	 8492.0	...
5328442	  767.9	  481.9	 8495.0	...
5328443	  767.8	  482.6	 8493.0	...
5328444	  767.7	  483.2	 8492.0	...
5328445	  767.7	  483.7	 8491.0	...
5328446	  767.6	  483.9	 8490.0	...
5328447	  767.7	  484.1	 8489.0	...
5328448	  767.8	  484.5	 8491.0	...
5328449	  767.9	  484.9	 8493.0	...
5328450	  767.9	  484.4	 8496.0	...
5328451	  768.0	  483.5	 8497.0	...
5328452	  768.2	  482.6	 8499.0	...
5328453	  768.2	  482.7	 8500.0	...
5328454	  767.9	  482.9	 8502.0	...
5328455	  767.6	  483.3	 8500.0	...
5328456	  767.5	  483.5	 8499.0	...
5328457	  767.4	  483.7	 8498.0	...
5328458	  767.8	  483.7	 8498.0	...
5328459	  768.0	  483.1	 8498.0	...
5328460	  768.3	  482.3	 8499.0	...
5328461	  768.2	  481.6	 8501.0	...
5328462	  767.8	  481.4	 8502.0	...
5328463	  767.5	  481.2	 8501.0	...
5328464	  767.2	  481.1	 8498.0	...
5328465	  767.2	  481.2	 8496.0	...
5328466	  767.1	  481.4	 8496.0	...
5328467	  767.1	  481.9	 8498.0	...
5328468	  767.2	  482.5	 8501.0	...
5328469	  767.2	  483.1	 8501.0	...
5328470	  767.2	  483.2	 8502.0	...
5328471	  767.2	  483.3	 8505.0	...
5328472	  767.0	  483.5	 8508.0	...
5328473	  766.9	  483.5	 8510.0	...
5328474	  767.0	  483.5	 8508.0	...
5328475	  767.4	  483.4	 8506.0	...
5328476	  767.9	  484.1	 8501.0	...
5328477	  768.2	  484.8	 8498.0	...
5328478	  768.2	  485.0	 8497.0	...
5328479	  768.2	  484.5	 8499.0	...
5328480	  768.0	  483.6	 8500.0	...
5328481	  767.8	  483.2	 8502.0	...
5328482	  767.7	  482.7	 8505.0	...
5328483	  767.6	  482.7	 8507.0	...
5328484	  767.7	  482.6	 8505.0	...
5328485	  767.7	  482.6	 8503.0	...
5328486	  767.8	  482.6	 8503.0	...
5328487	  767.8	  482.5	 8504.0	...
5328488	  767.8	  482.5	 8505.0	...
5328489	  767.7	  482.6	 8509.0	...
5328490	  767.7	  482.7	 8512.0	...
5328491	  767.5	  482.9	 8513.0	...
5328492	  767.3	  482.5	 8511.0	...
5328493	  767.1	  482.1	 8512.0	...
5328494	  767.2	  481.6	 8516.0	...
5328495	  767.4	  482.2	 8519.0	...
5328496	  767.8	  482.7	 8519.0	...
5328497	  768.0	  482.5	 8519.0	...
5328498	  768.0	  481.8	 8519.0	...
5328499	  767.8	  481.8	 8515.0	...
5328500	  767.6	  482.5	 8511.0	...
5328501	  767.5	  483.1	 8506.0	...
5328502	  767.5	  483.1	 8504.0	...
5328503	  767.5	  482.9	 8503.0	...
5328504	  767.5	  482.8	 8504.0	...
5328505	  767.5	  483.0	 8505.0	...
5328506	  767.5	  483.2	 8507.0	...
5328507	  767.4	  483.2	 8508.0	...
5328508	  767.3	  483.0	 8511.0	...
5328509	  767.3	  482.8	 8514.0	...
5328510	  767.3	  482.7	 8516.0	...
5328511	  767.2	  482.7	 8517.0	...
5328512	  767.2	  482.8	 8517.0	...
5328513	  767.1	  482.7	 8518.0	...
5328514	  767.0	  482.5	 8521.0	...
5328515	  766.8	  481.9	 8525.0	...
5328516	  766.7	  481.3	 8528.0	...
5328517	  766.7	  481.1	 8531.0	...
5328518	  766.6	  481.4	 8532.0	...
5328519	  766.5	  481.7	 8529.0	...
5328520	  766.6	  481.7	 8524.0	...
5328521	  766.9	  481.8	 8519.0	...
5328522	  767.0	  481.9	 8520.0	...
5328523	  766.7	  481.9	 8520.0	...
5328524	  766.4	  481.9	 8520.0	...
5328525	  766.4	  481.9	 8520.0	...
5328526	  766.7	  481.8	 8519.0	...
5328527	  767.0	  481.5	 8521.0	...
5328528	  767.3	  481.3	 8524.0	...
5328529	  767.2	  481.0	 8526.0	...
5328530	  767.1	  480.9	 8525.0	...
5328531	  767.2	  481.4	 8523.0	...
5328532	  767.4	  482.0	 8524.0	...
5328533	  767.6	  482.4	 8525.0	...
5328534	  767.6	  481.9	 8528.0	...
5328535	  767.4	  481.3	 8528.0	...
5328536	  767.2	  481.0	 8528.0	...
5328537	  767.1	  480.7	 8527.0	...
5328538	  767.0	  480.2	 8528.0	...
5328539	  767.0	  479.6	 8530.0	...
5328540	  767.1	  480.0	 8531.0	...
5328541	  767.2	  480.6	 8532.0	...
5328542	  767.7	  481.1	 8533.0	...
5328543	  768.2	  480.9	 8531.0	...
5328544	  768.6	  480.7	 8528.0	...
5328545	  768.3	  480.5	 8524.0	...
5328546	  768.1	  480.3	 8524.0	...
5328547	  768.0	  480.4	 8523.0	...
5328548	  768.1	  480.8	 8522.0	...
5328549	  768.2	  481.6	 8520.0	...
5328550	  768.3	  482.2	 8522.0	...
5328551	  768.4	  482.7	 8526.0	...
5328552	  768.4	  482.8	 8529.0	...
5328553	  768.5	  482.7	 8530.0	...
5328554	  768.7	  482.3	 8530.0	...
5328555	  768.7	  481.9	 8531.0	...
5328556	  768.7	  481.7	 8531.0	...
5328557	  768.7	  481.7	 8531.0	...
5328558	  768.7	  481.8	 8530.0	...
5328559	  768.5	  481.9	 8530.0	...
5328560	  768.2	  482.0	 8530.0	...
5328561	  767.8	  481.9	 8528.0	...
5328562	  767.8	  481.7	 8527.0	...
5328563	  767.9	  481.4	 8527.0	...
5328564	  768.0	  480.8	 8528.0	...
5328565	  768.2	  480.3	 8530.0	...
5328566	  768.2	  480.5	 8530.0	...
5328567	  768.3	  480.9	 8531.0	...
5328568	  768.4	  480.7	 8534.0	...
5328569	  768.3	  480.4	 8538.0	...
5328570	  768.0	  480.1	 8541.0	...
5328571	  767.7	  480.4	 8542.0	...
5328572	  767.6	  480.6	 8541.0	...
5328573	  767.9	  480.8	 8541.0	...
5328574	  768.4	  480.9	 8545.0	...
5328575	  768.9	  480.8	 8549.0	...
5328576	  768.9	  480.9	 8552.0	...
5328577	  769.0	  480.9	 8552.0	...
5328578	  769.0	  481.0	 8553.0	...
5328579	  769.0	  481.0	 8555.0	...
5328580	  769.0	  481.1	 8557.0	...
5328581	  769.0	  481.2	 8557.0	...
5328582	  769.4	  480.6	 8557.0	...
5328583	  769.7	  479.8	 8556.0	...
5328584	  769.7	  479.0	 8555.0	...
5328585	  769.3	  479.0	 8555.0	...
5328586	  768.9	  479.1	 8555.0	...
5328587	  768.8	  479.1	 8554.0	...
5328588	  768.6	  479.8	 8552.0	...
5328589	  768.7	  480.5	 8550.0	...
5328590	  768.7	  480.8	 8551.0	...
5328591	  768.8	  480.5	 8552.0	...
5328592	  768.7	  480.0	 8554.0	...
5328593	  768.7	  479.8	 8553.0	...
EFIX R   5328331	5328593	263	  768.7	  482.7	   8502
SSACC R  5328594
5328594	  768.6	  479.6	 8552.0	...
5328595	  768.9	  479.8	 8555.0	...
5328596	  769.2	  480.1	 8559.0	...
5328597	  768.1	  480.5	 8563.0	...
5328598	  766.0	  480.8	 8561.0	...
5328599	  763.0	  480.7	 8560.0	...
5328600	  759.3	  480.5	 8558.0	...
5328601	  754.1	  479.3	 8560.0	...
5328602	  747.5	  478.1	 8561.0	...
5328603	  741.0	  476.5	 8562.0	...
5328604	  734.2	  474.2	 8564.0	...
5328605	  726.8	  472.4	 8565.0	...
5328606	  718.9	  469.2	 8566.0	...
5328607	  712.4	  466.9	 8565.0	...
5328608	  706.8	  463.7	 8567.0	...
5328609	  702.7	  461.0	 8569.0	...
5328610	  698.7	  458.5	 8570.0	...
5328611	  696.1	  457.1	 8571.0	...
5328612	  695.0	  457.0	 8573.0	...
5328613	  695.0	  457.4	 8571.0	...
5328614	  695.3	  457.8	 8567.0	...
5328615	  696.4	  458.3	 8563.0	...
5328616	  698.0	  459.9	 8562.0	...
ESACC R  5328594	5328616	23	  768.6	  479.6	  698.0	  459.9	   1.55	    142
SFIX R   5328617
5328617	  700.2	  461.6	 8562.0	...
5328618	  701.7	  464.0	 8559.0	...
5328619	  703.8	  465.9	 8556.0	...
5328620	  705.3	  468.7	 8554.0	...
5328621	  707.1	  470.5	 8553.0	...
5328622	  707.6	  471.4	 8557.0	...
5328623	  708.5	  471.6	 8560.0	...
5328624	  709.0	  471.9	 8565.0	...
5328625	  709.3	  472.3	 8566.0	...
5328626	  709.2	  472.4	 8565.0	...
5328627	  710.4	  472.4	 8563.0	...
5328628	  711.6	  471.4	 8565.0	...
5328629	  712.8	  470.4	 8571.0	...
5328630	  713.1	  469.5	 8576.0	...
5328631	  713.6	  469.5	 8576.0	...
5328632	  714.2	  469.1	 8576.0	...
5328633	  714.4	  468.2	 8575.0	...
5328634	  714.5	  467.4	 8577.0	...
5328635	  713.8	  466.6	 8580.0	...
5328636	  713.1	  466.3	 8582.0	...
5328637	  712.5	  465.6	 8580.0	...
5328638	  712.6	  465.2	 8581.0	...
5328639	  712.5	  464.9	 8584.0	...
5328640	  712.3	  464.7	 8587.0	...
5328641	  711.5	  464.7	 8589.0	...
5328642	  710.6	  464.5	 8590.0	...
5328643	  709.9	  464.6	 8590.0	...
5328644	  709.8	  465.0	 8590.0	...
5328645	  709.5	  465.7	 8590.0	...
5328646	  709.3	  466.3	 8589.0	...
5328647	  709.2	  466.4	 8592.0	...
5328648	  709.4	  466.4	 8594.0	...
5328649	  709.6	  466.4	 8595.0	...
5328650	  709.5	  466.6	 8594.0	...
5328651	  709.4	  466.7	 8592.0	...
5328652	  709.5	  466.5	 8593.0	...
5328653	  709.6	  466.4	 8591.0	...
5328654	  709.7	  466.4	 8589.0	...
5328655	  710.2	  466.6	 8588.0	...
5328656	  710.7	  466.7	 8589.0	...
5328657	  711.2	  466.7	 8590.0	...
5328658	  711.3	  466.7	 8592.0	...
5328659	  711.4	  467.0	 8592.0	...
5328660	  711.4	  467.4	 8592.0	...
5328661	  711.2	  467.5	 8595.0	...
5328662	  710.7	  467.4	 8598.0	...
5328663	  710.4	  467.2	 8601.0	...
5328664	  709.9	  466.7	 8601.0	...
5328665	  709.8	  466.1	 8602.0	...
5328666	  709.8	  466.2	 8603.0	...
5328667	  709.9	  467.0	 8604.0	...
5328668	  709.9	  467.8	 8602.0	...
5328669	  709.9	  468.0	 8599.0	...
5328670	  710.0	  467.7	 8598.0	...
5328671	  710.1	  467.3	 8599.0	...
5328672	  710.3	  467.8	 8601.0	...
5328673	  710.4	  468.6	 8601.0	...
5328674	  710.5	  468.5	 8601.0	...
5328675	  710.6	  467.9	 8603.0	...
5328676	  710.7	  467.4	 8604.0	...
5328677	  710.7	  467.6	 8606.0	...
5328678	  710.7	  467.5	 8607.0	...
5328679	  710.6	  467.4	 8607.0	...
5328680	  710.6	  467.5	 8608.0	...
5328681	  710.6	  467.6	 8607.0	...
5328682	  710.7	  468.0	 8606.0	...
5328683	  710.7	  468.3	 8604.0	...
5328684	  710.8	  468.6	 8604.0	...
5328685	  710.8	  468.5	 8604.0	...
5328686	  710.9	  468.4	 8606.0	...
5328687	  710.9	  468.4	 8608.0	...
5328688	  710.7	  468.2	 8609.0	...
5328689	  710.4	  467.6	 8612.0	...
5328690	  710.1	  467.0	 8614.0	...
5328691	  710.1	  466.8	 8618.0	...
5328692	  710.1	  466.9	 8621.0	...
5328693	  710.1	  466.8	 8624.0	...
5328694	  709.9	  466.7	 8625.0	...
5328695	  709.8	  466.7	 8625.0	...
5328696	  709.5	  466.9	 8626.0	...
5328697	  709.4	  467.1	 8626.0	...
5328698	  709.6	  467.2	 8625.0	...
5328699	  710.0	  467.2	 8622.0	...
5328700	  710.3	  467.5	 8619.0	...
5328701	  710.3	  467.6	 8616.0	...
5328702	  710.3	  467.7	 8617.0	...
5328703	  710.2	  467.5	 8620.0	...
5328704	  710.1	  467.6	 8624.0	...
5328705	  710.1	  467.8	 8627.0	...
5328706	  710.3	  467.7	 8628.0	...
5328707	  710.5	  467.5	 8627.0	...
5328708	  710.1	  467.3	 8627.0	...
5328709	  709.7	  467.4	 8626.0	...
5328710	  709.3	  467.4	 8625.0	...
5328711	  709.2	  467.4	 8626.0	...
5328712	  709.1	  467.6	 8626.0	...
5328713	  709.5	  467.7	 8627.0	...
5328714	  710.0	  467.8	 8628.0	...
5328715	  710.3	  467.7	 8628.0	...
5328716	  710.0	  467.3	 8629.0	...
5328717	  709.7	  466.9	 8631.0	...
5328718	  709.9	  466.9	 8632.0	...
5328719	  710.2	  467.5	 8632.0	...
5328720	  710.3	  468.1	 8632.0	...
5328721	  710.1	  468.1	 8631.0	...
5328722	  709.9	  467.9	 8631.0	...
5328723	  710.0	  467.7	 8633.0	...
5328724	  709.9	  467.8	 8636.0	...
5328725	  709.7	  467.7	 8640.0	...
5328726	  709.5	  467.7	 8638.0	...
5328727	  709.5	  467.7	 8635.0	...
5328728	  709.8	  467.7	 8630.0	...
5328729	  710.0	  467.7	 8629.0	...
5328730	  710.2	  467.6	 8629.0	...
5328731	  710.3	  467.6	 8631.0	...
5328732	  710.3	  467.6	 8634.0	...
5328733	  710.3	  467.6	 8636.0	...
5328734	  710.2	  467.0	 8641.0	...
5328735	  710.0	  466.5	 8644.0	...
5328736	  709.9	  466.0	 8644.0	...
5328737	  709.9	  466.3	 8640.0	...
5328738	  709.7	  466.4	 8637.0	...
5328739	  709.5	  466.5	 8637.0	...
5328740	  709.3	  467.1	 8636.0	...
5328741	  709.3	  467.8	 8635.0	...
5328742	  709.6	  468.5	 8637.0	...
5328743	  709.9	  468.6	 8640.0	...
5328744	  710.2	  468.4	 8642.0	...
5328745	  710.2	  468.3	 8643.0	...
5328746	  710.3	  468.4	 8645.0	...
5328747	  710.4	  468.7	 8649.0	...
5328748	  710.5	  469.0	 8651.0	...
5328749	  710.3	  468.9	 8654.0	...
5328750	  710.0	  468.6	 8653.0	...
5328751	  709.7	  468.3	 8652.0	...
5328752	  709.5	  468.0	 8652.0	...
5328753	  709.5	  467.7	 8653.0	...
5328754	  709.5	  467.6	 8653.0	...
5328755	  709.6	  467.6	 8655.0	...
5328756	  709.6	  467.8	 8656.0	...
5328757	  709.5	  467.9	 8658.0	...
5328758	  708.8	  467.7	 8658.0	...
5328759	  708.1	  467.3	 8658.0	...
5328760	  707.8	  466.8	 8659.0	...
5328761	  708.3	  466.8	 8661.0	...
5328762	  708.6	  466.8	 8660.0	...
5328763	  708.5	  466.8	 8655.0	...
5328764	  708.3	  466.8	 8650.0	...
5328765	  708.2	  467.0	 8651.0	...
5328766	  708.2	  467.3	 8654.0	...
5328767	  708.4	  467.1	 8657.0	...
5328768	  708.7	  466.6	 8658.0	...
5328769	  709.0	  466.2	 8658.0	...
5328770	  709.3	  466.1	 8657.0	...
5328771	  709.5	  466.1	 8656.0	...
5328772	  709.7	  466.0	 8659.0	...
5328773	  710.0	  465.9	 8664.0	...
5328774	  710.0	  466.2	 8667.0	...
5328775	  710.0	  466.5	 8666.0	...
5328776	  709.6	  466.9	 8665.0	...
5328777	  709.0	  466.8	 8665.0	...
5328778	  708.6	  466.6	 8665.0	...
5328779	  708.5	  466.2	 8665.0	...
5328780	  708.5	  465.9	 8664.0	...
5328781	  708.5	  465.6	 8663.0	...
5328782	  708.4	  465.4	 8662.0	...
5328783	  708.4	  465.5	 8661.0	...
5328784	  708.4	  465.9	 8660.0	...
5328785	  708.4	  466.3	 8659.0	...
5328786	  708.4	  466.4	 8658.0	...
5328787	  708.6	  466.4	 8657.0	...
5328788	  708.8	  466.5	 8659.0	...
5328789	  708.9	  466.5	 8661.0	...
5328790	  709.1	  466.6	 8659.0	...
5328791	  709.4	  466.6	 8657.0	...
5328792	  709.7	  466.4	 8655.0	...
5328793	  709.7	  466.1	 8656.0	...
5328794	  709.5	  465.8	 8657.0	...
5328795	  709.2	  465.9	 8657.0	...
5328796	  708.8	  466.1	 8658.0	...
5328797	  708.7	  466.3	 8658.0	...
5328798	  708.6	  466.5	 8658.0	...
5328799	  708.5	  466.4	 8660.0	...
5328800	  708.5	  466.3	 8662.0	...
5328801	  708.6	  466.2	 8665.0	...
5328802	  708.7	  465.7	 8668.0	...
5328803	  708.6	  465.1	 8671.0	...
5328804	  708.5	  464.9	 8674.0	...
5328805	  708.4	  465.2	 8675.0	...
5328806	  708.3	  465.7	 8676.0	...
5328807	  708.3	  466.0	 8673.0	...
5328808	  708.4	  466.2	 8669.0	...
5328809	  708.6	  466.3	 8665.0	...
5328810	  708.8	  466.3	 8664.0	...
5328811	  709.0	  466.0	 8662.0	...
5328812	  709.2	  465.9	 8662.0	...
5328813	  709.2	  465.8	 8661.0	...
5328814	  709.0	  466.0	 8662.0	...
5328815	  708.9	  466.0	 8666.0	...
5328816	  709.0	  466.0	 8668.0	...
5328817	  709.2	  466.0	 8668.0	...
EFIX R   5328617	5328817	201	  709.7	  467.1	   8626
SSACC R  5328818
5328818	  709.3	  465.7	 8667.0	...
5328819	  709.4	  465.5	 8667.0	...
5328820	  710.9	  464.7	 8667.0	...
5328821	  712.8	  464.2	 8671.0	...
5328822	  716.1	  463.6	 8674.0	...
5328823	  719.6	  463.4	 8677.0	...
5328824	  724.7	  462.9	 8678.0	...
5328825	  730.0	  461.9	 8680.0	...
5328826	  735.6	  460.6	 8682.0	...
5328827	  741.2	  459.3	 8679.0	...
5328828	  746.4	  458.6	 8677.0	...
5328829	  751.7	  457.3	 8675.0	...
5328830	  756.3	  455.9	 8675.0	...
5328831	  760.3	  454.7	 8673.0	...
5328832	  763.3	  454.4	 8667.0	...
5328833	  765.9	  454.2	 8661.0	...
5328834	  768.0	  454.6	 8656.0	...
5328835	  769.6	  455.2	 8656.0	...
5328836	  770.4	  455.9	 8656.0	...
ESACC R  5328818	5328836	19	  709.3	  465.7	  770.4	  455.9	   1.31	    107
SFIX R   5328837
5328837	  771.2	  456.7	 8656.0	...
5328838	  771.4	  458.3	 8656.0	...
5328839	  771.6	  460.2	 8656.0	...
5328840	  771.0	  461.5	 8659.0	...
5328841	  769.8	  462.2	 8661.0	...
5328842	  767.6	  462.6	 8664.0	...
5328843	  765.8	  462.0	 8664.0	...
5328844	  764.4	  461.2	 8668.0	...
5328845	  764.0	  459.7	 8671.0	...
5328846	  763.9	  459.1	 8675.0	...
5328847	  763.7	  458.4	 8674.0	...
5328848	  763.6	  458.3	 8674.0	...
5328849	  763.7	  458.2	 8673.0	...
5328850	  764.1	  458.1	 8671.0	...
5328851	  764.4	  457.6	 8669.0	...
5328852	  764.5	  457.0	 8667.0	...
5328853	  764.8	  456.3	 8664.0	...
5328854	  765.2	  456.5	 8662.0	...
5328855	  765.6	  457.0	 8661.0	...
5328856	  765.4	  457.6	 8662.0	...
5328857	  765.0	  457.9	 8663.0	...
5328858	  764.6	  458.1	 8662.0	...
5328859	  764.4	  458.4	 8662.0	...
5328860	  764.3	  458.7	 8663.0	...
5328861	  764.2	  459.1	 8663.0	...
5328862	  764.2	  459.3	 8661.0	...
5328863	  764.5	  459.3	 8659.0	...
5328864	  764.9	  459.4	 8660.0	...
5328865	  765.1	  459.5	 8662.0	...
5328866	  765.2	  459.7	 8662.0	...
5328867	  765.3	  459.6	 8660.0	...
5328868	  765.6	  459.6	 8659.0	...
5328869	  765.4	  459.6	 8660.0	...
5328870	  764.9	  459.6	 8662.0	...
5328871	  764.9	  459.6	 8663.0	...
5328872	  765.3	  459.5	 8665.0	...
5328873	  765.6	  459.6	 8665.0	...
5328874	  765.4	  459.6	 8665.0	...
5328875	  765.3	  459.7	 8665.0	...
5328876	  765.4	  459.7	 8664.0	...
5328877	  765.7	  459.8	 8663.0	...
5328878	  766.0	  460.0	 8662.0	...
5328879	  766.2	  460.0	 8661.0	...
5328880	  766.1	  459.5	 8661.0	...
5328881	  765.9	  459.0	 8660.0	...
5328882	  765.5	  458.5	 8659.0	...
5328883	  765.2	  458.4	 8658.0	...
5328884	  765.5	  458.3	 8659.0	...
5328885	  765.9	  458.3	 8661.0	...
5328886	  766.4	  458.5	 8664.0	...
5328887	  766.5	  459.3	 8665.0	...
5328888	  766.4	  460.0	 8664.0	...
5328889	  766.0	  460.3	 8663.0	...
5328890	  765.5	  460.1	 8665.0	...
5328891	  764.9	  460.0	 8668.0	...
5328892	  764.9	  459.7	 8671.0	...
5328893	  765.1	  459.2	 8673.0	...
5328894	  765.5	  458.9	 8676.0	...
5328895	  765.8	  459.1	 8678.0	...
5328896	  766.1	  459.2	 8680.0	...
5328897	  766.0	  459.3	 8680.0	...
5328898	  765.8	  459.4	 8681.0	...
5328899	  765.7	  459.4	 8681.0	...
5328900	  765.8	  459.3	 8681.0	...
5328901	  765.9	  459.3	 8681.0	...
5328902	  766.1	  458.9	 8681.0	...
5328903	  766.3	  458.4	 8681.0	...
5328904	  766.4	  457.9	 8681.0	...
5328905	  766.5	  457.9	 8682.0	...
5328906	  766.5	  458.0	 8682.0	...
5328907	  766.0	  458.1	 8679.0	...
5328908	  765.6	  458.1	 8675.0	...
5328909	  765.2	  458.1	 8672.0	...
5328910	  765.4	  458.0	 8673.0	...
5328911	  765.4	  457.9	 8675.0	...
5328912	  765.3	  457.9	 8676.0	...
5328913	  765.2	  458.1	 8676.0	...
5328914	  765.1	  458.4	 8676.0	...
5328915	  765.1	  458.8	 8676.0	...
5328916	  765.0	  459.0	 8676.0	...
5328917	  764.8	  459.2	 8675.0	...
5328918	  764.8	  459.3	 8676.0	...
5328919	  764.6	  459.3	 8677.0	...
5328920	  764.5	  459.5	 8677.0	...
5328921	  764.3	  459.6	 8674.0	...
5328922	  764.3	  459.7	 8672.0	...
5328923	  764.3	  459.7	 8672.0	...
5328924	  764.7	  459.6	 8672.0	...
5328925	  765.1	  459.4	 8673.0	...
5328926	  765.4	  459.3	 8673.0	...
5328927	  765.4	  459.2	 8673.0	...
5328928	  765.4	  459.2	 8671.0	...
5328929	  765.4	  459.2	 8670.0	...
5328930	  765.4	  459.2	 8669.0	...
5328931	  765.3	  459.1	 8670.0	...
5328932	  765.2	  458.8	 8671.0	...
5328933	  765.3	  458.6	 8673.0	...
5328934	  765.3	  458.5	 8672.0	...
5328935	  764.9	  458.6	 8671.0	...
5328936	  764.5	  458.6	 8675.0	...
5328937	  764.2	  458.5	 8680.0	...
5328938	  764.3	  458.3	 8681.0	...
5328939	  764.4	  458.2	 8677.0	...
5328940	  764.3	  458.1	 8673.0	...
5328941	  764.3	  458.0	 8672.0	...
5328942	  764.2	  457.9	 8673.0	...
5328943	  764.2	  457.6	 8675.0	...
5328944	  764.1	  457.5	 8677.0	...
5328945	  764.1	  457.6	 8677.0	...
5328946	  763.9	  457.1	 8677.0	...
5328947	  763.9	  456.4	 8676.0	...
5328948	  764.0	  456.4	 8676.0	...
5328949	  764.1	  457.2	 8677.0	...
5328950	  764.3	  458.0	 8678.0	...
5328951	  764.2	  458.0	 8678.0	...
5328952	  764.3	  458.1	 8676.0	...
5328953	  764.3	  458.2	 8673.0	...
5328954	  764.4	  458.3	 8670.0	...
5328955	  764.5	  458.2	 8668.0	...
5328956	  764.3	  458.1	 8663.0	...
5328957	  764.0	  457.8	 8658.0	...
5328958	  763.6	  457.6	 8657.0	...
5328959	  763.4	  457.4	 8660.0	...
5328960	  763.2	  457.5	 8661.0	...
5328961	  763.1	  457.5	 8659.0	...
5328962	  763.1	  457.4	 8658.0	...
5328963	  763.2	  457.4	 8659.0	...
5328964	  763.2	  457.5	 8661.0	...
5328965	  763.2	  457.7	 8664.0	...
5328966	  763.6	  457.7	 8666.0	...
5328967	  764.1	  457.6	 8669.0	...
5328968	  764.5	  457.4	 8669.0	...
5328969	  764.3	  457.3	 8669.0	...
5328970	  764.2	  457.2	 8669.0	...
5328971	  764.2	  457.2	 8670.0	...
5328972	  764.1	  457.3	 8672.0	...
5328973	  764.0	  457.1	 8672.0	...
5328974	  763.9	  457.0	 8672.0	...
5328975	  763.9	  457.2	 8670.0	...
5328976	  763.8	  457.5	 8668.0	...
5328977	  763.6	  457.5	 8667.0	...
5328978	  763.5	  457.1	 8666.0	...
5328979	  763.5	  457.1	 8666.0	...
5328980	  763.6	  457.4	 8666.0	...
5328981	  764.0	  457.9	 8667.0	...
5328982	  764.3	  457.9	 8668.0	...
5328983	  764.5	  458.2	 8667.0	...
5328984	  764.5	  458.3	 8666.0	...
5328985	  764.5	  458.1	 8666.0	...
5328986	  764.5	  457.8	 8666.0	...
5328987	  764.5	  457.4	 8666.0	...
5328988	  764.5	  457.4	 8665.0	...
5328989	  764.4	  457.4	 8666.0	...
5328990	  764.3	  457.4	 8667.0	...
5328991	  764.0	  457.4	 8668.0	...
5328992	  763.8	  457.2	 8667.0	...
5328993	  763.9	  457.3	 8667.0	...
5328994	  764.0	  457.4	 8668.0	...
5328995	  764.1	  457.2	 8668.0	...
5328996	  763.9	  457.0	 8668.0	...
5328997	  763.9	  456.6	 8667.0	...
5328998	  764.0	  457.2	 8667.0	...
5328999	  764.1	  457.7	 8665.0	...
5329000	  764.1	  458.3	 8662.0	...
5329001	  764.1	  458.1	 8661.0	...
5329002	  763.9	  457.6	 8663.0	...
5329003	  763.8	  457.1	 8666.0	...
5329004	  764.0	  456.8	 8666.0	...
5329005	  764.4	  456.9	 8664.0	...
5329006	  764.7	  457.0	 8661.0	...
5329007	  764.6	  457.0	 8659.0	...
5329008	  764.4	  456.9	 8656.0	...
5329009	  764.3	  456.8	 8654.0	...
5329010	  764.3	  456.6	 8653.0	...
5329011	  764.4	  456.5	 8657.0	...
5329012	  764.4	  456.5	 8660.0	...
5329013	  764.4	  456.5	 8661.0	...
5329014	  764.5	  456.6	 8658.0	...
5329015	  764.6	  456.6	 8657.0	...
5329016	  765.0	  457.4	 8657.0	...
5329017	  765.3	  458.1	 8658.0	...
5329018	  765.3	  458.9	 8659.0	...
5329019	  765.1	  458.9	 8659.0	...
5329020	  764.6	  459.1	 8659.0	...
5329021	  764.3	  459.2	 8657.0	...
5329022	  763.6	  459.7	 8654.0	...
5329023	  763.1	  460.0	 8651.0	...
5329024	  762.7	  460.3	 8650.0	...
5329025	  762.6	  460.2	 8650.0	...
5329026	  762.5	  459.5	 8650.0	...
5329027	  762.5	  458.9	 8650.0	...
5329028	  762.6	  458.6	 8652.0	...
5329029	  762.8	  459.1	 8653.0	...
5329030	  763.0	  459.5	 8655.0	...
5329031	  763.2	  459.5	 8657.0	...
5329032	  763.2	  459.3	 8659.0	...
5329033	  763.2	  459.4	 8660.0	...
5329034	  763.3	  460.0	 8658.0	...
5329035	  763.4	  460.6	 8657.0	...
5329036	  763.5	  460.9	 8658.0	...
5329037	  763.3	  460.7	 8659.0	...
5329038	  763.1	  460.5	 8662.0	...
5329039	  762.9	  460.3	 8664.0	...
5329040	  763.0	  460.3	 8666.0	...
5329041	  763.0	  460.2	 8665.0	...
5329042	  763.1	  460.5	 8663.0	...
5329043	  763.1	  460.8	 8662.0	...
5329044	  762.9	  460.4	 8661.0	...
5329045	  762.5	  459.6	 8660.0	...
5329046	  762.4	  458.9	 8657.0	...
5329047	  762.7	  458.9	 8654.0	...
5329048	  763.0	  458.8	 8651.0	...
5329049	  763.1	  458.6	 8650.0	...
5329050	  763.1	  458.4	 8648.0	...
5329051	  763.2	  458.7	 8647.0	...
5329052	  763.3	  458.9	 8647.0	...
5329053	  763.6	  459.4	 8647.0	...
5329054	  763.8	  459.6	 8647.0	...
5329055	  763.9	  460.0	 8648.0	...
5329056	  763.7	  460.1	 8649.0	...
5329057	  763.0	  459.9	 8649.0	...
5329058	  762.5	  459.7	 8650.0	...
5329059	  762.1	  459.3	 8650.0	...
5329060	  762.1	  459.3	 8650.0	...
5329061	  761.8	  459.0	 8651.0	...
5329062	  761.5	  458.6	 8651.0	...
5329063	  761.3	  458.1	 8652.0	...
5329064	  761.3	  458.3	 8652.0	...
5329065	  761.4	  458.8	 8653.0	...
5329066	  761.4	  459.2	 8653.0	...
5329067	  761.3	  459.2	 8653.0	...
5329068	  761.3	  459.1	 8653.0	...
5329069	  761.4	  459.2	 8654.0	...
5329070	  761.5	  459.4	 8653.0	...
5329071	  761.4	  459.6	 8652.0	...
5329072	  761.3	  459.4	 8650.0	...
5329073	  761.3	  459.1	 8647.0	...
5329074	  761.3	  459.4	 8645.0	...
5329075	  761.2	  460.1	 8639.0	...
5329076	  761.1	  460.8	 8635.0	...
5329077	  760.8	  460.4	 8635.0	...
5329078	  760.8	  459.9	 8639.0	...
5329079	  761.3	  459.3	 8643.0	...
5329080	  761.8	  459.4	 8642.0	...
5329081	  762.1	  459.4	 8641.0	...
5329082	  761.9	  459.4	 8639.0	...
5329083	  761.5	  459.4	 8638.0	...
5329084	  761.1	  459.6	 8636.0	...
5329085	  760.9	  460.5	 8634.0	...
5329086	  760.8	  461.2	 8631.0	...
5329087	  760.9	  461.3	 8628.0	...
5329088	  760.9	  461.0	 8627.0	...
5329089	  761.0	  460.7	 8627.0	...
5329090	  761.0	  460.7	 8627.0	...
5329091	  761.0	  460.9	 8626.0	...
5329092	  761.0	  461.1	 8624.0	...
5329093	  761.0	  461.2	 8622.0	...
5329094	  761.1	  461.1	 8622.0	...
5329095	  761.3	  460.9	 8622.0	...
5329096	  761.1	  460.9	 8623.0	...
5329097	  760.9	  461.0	 8624.0	...
5329098	  760.5	  461.1	 8623.0	...
5329099	  760.4	  461.0	 8622.0	...
5329100	  760.3	  460.9	 8620.0	...
5329101	  760.4	  460.6	 8619.0	...
5329102	  761.3	  460.3	 8620.0	...
5329103	  762.2	  460.1	 8622.0	...
5329104	  762.5	  460.1	 8625.0	...
5329105	  761.9	  460.7	 8627.0	...
5329106	  761.3	  461.3	 8627.0	...
5329107	  761.3	  461.9	 8626.0	...
5329108	  761.3	  461.9	 8624.0	...
5329109	  761.4	  462.0	 8623.0	...
5329110	  761.1	  462.2	 8622.0	...
5329111	  760.7	  462.3	 8623.0	...
5329112	  760.4	  462.1	 8624.0	...
5329113	  760.4	  462.0	 8624.0	...
5329114	  760.3	  462.1	 8624.0	...
5329115	  760.1	  462.3	 8625.0	...
5329116	  760.0	  462.3	 8625.0	...
5329117	  760.1	  462.3	 8627.0	...
5329118	  760.2	  462.2	 8629.0	...
5329119	  760.6	  462.0	 8632.0	...
5329120	  760.8	  461.7	 8634.0	...
5329121	  761.2	  461.6	 8634.0	...
5329122	  761.4	  461.6	 8633.0	...
5329123	  761.2	  461.8	 8633.0	...
5329124	  760.8	  461.9	 8631.0	...
5329125	  760.6	  461.9	 8629.0	...
5329126	  761.0	  461.8	 8627.0	...
5329127	  761.3	  461.8	 8627.0	...
5329128	  761.4	  461.8	 8628.0	...
5329129	  761.4	  461.7	 8628.0	...
5329130	  761.5	  461.6	 8629.0	...
5329131	  761.2	  461.5	 8629.0	...
5329132	  760.8	  461.7	 8626.0	...
5329133	  760.8	  461.8	 8623.0	...
5329134	  761.3	  461.5	 8619.0	...
5329135	  761.3	  460.9	 8619.0	...
5329136	  760.8	  460.3	 8619.0	...
5329137	  760.2	  460.0	 8619.0	...
5329138	  760.2	  459.9	 8620.0	...
5329139	  760.4	  460.2	 8621.0	...
5329140	  760.7	  460.5	 8622.0	...
5329141	  761.0	  460.8	 8622.0	...
5329142	  760.6	  461.0	 8623.0	...
5329143	  760.3	  461.3	 8624.0	...
5329144	  760.4	  461.6	 8623.0	...
5329145	  760.8	  461.6	 8621.0	...
5329146	  761.1	  461.7	 8621.0	...
5329147	  761.0	  460.9	 8624.0	...
5329148	  761.0	  460.0	 8625.0	...
5329149	  761.0	  458.8	 8624.0	...
5329150	  761.3	  458.6	 8621.0	...
5329151	  761.5	  458.6	 8619.0	...
5329152	  761.5	  458.9	 8617.0	...
5329153	  761.2	  459.6	 8619.0	...
5329154	  761.2	  460.1	 8621.0	...
5329155	  761.3	  460.1	 8624.0	...
5329156	  761.3	  460.0	 8625.0	...
5329157	  761.2	  460.0	 8625.0	...
5329158	  761.1	  460.3	 8625.0	...
5329159	  760.9	  460.5	 8624.0	...
5329160	  760.8	  460.5	 8625.0	...
5329161	  760.7	  460.6	 8625.0	...
5329162	  760.7	  460.6	 8623.0	...
5329163	  760.7	  460.3	 8621.0	...
5329164	  760.8	  459.9	 8618.0	...
5329165	  761.1	  459.4	 8617.0	...
5329166	  761.6	  459.2	 8617.0	...
5329167	  762.0	  459.5	 8618.0	...
5329168	  762.1	  460.2	 8620.0	...
5329169	  762.0	  460.9	 8622.0	...
5329170	  761.8	  461.1	 8622.0	...
5329171	  761.7	  461.1	 8620.0	...
5329172	  761.8	  460.5	 8619.0	...
5329173	  761.8	  460.0	 8619.0	...
5329174	  761.7	  459.6	 8619.0	...
5329175	  761.5	  459.7	 8619.0	...
5329176	  761.4	  459.7	 8618.0	...
5329177	  761.5	  459.4	 8618.0	...
5329178	  761.6	  459.4	 8617.0	...
5329179	  761.7	  459.5	 8617.0	...
5329180	  761.6	  459.6	 8616.0	...
5329181	  761.4	  459.7	 8617.0	...
5329182	  761.2	  459.8	 8618.0	...
5329183	  761.2	  460.0	 8620.0	...
5329184	  761.3	  460.5	 8622.0	...
5329185	  761.5	  461.2	 8621.0	...
5329186	  761.6	  461.8	 8619.0	...
5329187	  761.6	  462.2	 8616.0	...
5329188	  761.2	  462.3	 8614.0	...
5329189	  760.9	  462.5	 8610.0	...
5329190	  760.5	  462.4	 8608.0	...
5329191	  760.5	  461.8	 8607.0	...
5329192	  760.8	  461.3	 8605.0	...
5329193	  761.1	  460.9	 8603.0	...
5329194	  761.3	  461.0	 8602.0	...
5329195	  761.3	  461.0	 8603.0	...
5329196	  761.3	  460.9	 8605.0	...
5329197	  761.3	  460.7	 8606.0	...
5329198	  761.2	  460.8	 8601.0	...
5329199	  761.0	  461.0	 8596.0	...
5329200	  760.8	  461.0	 8595.0	...
5329201	  760.7	  461.0	 8600.0	...
5329202	  760.6	  461.1	 8601.0	...
5329203	  760.6	  462.0	 8596.0	...
5329204	  760.6	  462.9	 8592.0	...
5329205	  760.7	  463.7	 8591.0	...
5329206	  760.8	  463.8	 8591.0	...
5329207	  760.7	  463.4	 8596.0	...
5329208	  760.5	  462.9	 8600.0	...
5329209	  760.4	  462.3	 8603.0	...
5329210	  760.3	  462.3	 8601.0	...
5329211	  760.3	  462.5	 8597.0	...
5329212	  760.7	  462.7	 8594.0	...
5329213	  761.1	  462.9	 8593.0	...
5329214	  761.1	  463.0	 8595.0	...
5329215	  760.7	  463.1	 8598.0	...
5329216	  760.1	  463.0	 8598.0	...
5329217	  760.0	  463.0	 8596.0	...
5329218	  760.0	  463.0	 8595.0	...
5329219	  760.1	  463.2	 8595.0	...
5329220	  759.9	  463.3	 8591.0	...
5329221	  759.6	  463.1	 8585.0	...
5329222	  759.4	  462.9	 8583.0	...
5329223	  759.6	  462.9	 8587.0	...
5329224	  759.7	  463.1	 8591.0	...
5329225	  759.7	  463.2	 8592.0	...
5329226	  759.7	  463.1	 8593.0	...
5329227	  759.8	  462.9	 8594.0	...
5329228	  759.9	  462.7	 8595.0	...
5329229	  760.1	  462.7	 8595.0	...
5329230	  760.2	  462.9	 8594.0	...
5329231	  760.2	  463.0	 8593.0	...
5329232	  760.5	  463.1	 8594.0	...
5329233	  760.7	  462.8	 8599.0	...
5329234	  760.8	  462.4	 8602.0	...
5329235	  760.7	  462.0	 8605.0	...
5329236	  760.7	  462.1	 8604.0	...
5329237	  760.6	  462.4	 8605.0	...
5329238	  760.4	  462.6	 8606.0	...
5329239	  760.1	  462.7	 8606.0	...
5329240	  760.0	  462.9	 8607.0	...
5329241	  760.0	  463.1	 8608.0	...
5329242	  760.1	  463.3	 8607.0	...
5329243	  760.2	  462.8	 8608.0	...
5329244	  760.2	  462.3	 8610.0	...
5329245	  760.1	  461.7	 8611.0	...
5329246	  760.0	  461.8	 8610.0	...
5329247	  760.1	  461.8	 8611.0	...
5329248	  760.3	  461.9	 8612.0	...
5329249	  760.5	  462.2	 8613.0	...
5329250	  760.4	  462.4	 8612.0	...
5329251	  760.6	  462.6	 8611.0	...
5329252	  760.8	  462.3	 8617.0	...
5329253	  760.9	  462.0	 8625.0	...
5329254	  760.7	  461.6	 8631.0	...
5329255	  760.6	  461.4	 8629.0	...
5329256	  760.7	  462.1	 8626.0	...
5329257	  760.8	  462.9	 8624.0	...
5329258	  761.0	  463.4	 8624.0	...
5329259	  761.0	  463.1	 8622.0	...
5329260	  760.8	  462.7	 8619.0	...
5329261	  760.7	  462.6	 8617.0	...
5329262	  760.4	  462.6	 8614.0	...
5329263	  760.3	  462.6	 8612.0	...
5329264	  760.2	  462.6	 8609.0	...
5329265	  759.9	  462.7	 8608.0	...
5329266	  759.6	  462.7	 8606.0	...
5329267	  759.3	  462.9	 8605.0	...
5329268	  759.1	  463.1	 8604.0	...
5329269	  759.1	  462.8	 8604.0	...
5329270	  759.2	  462.4	 8607.0	...
5329271	  759.4	  461.9	 8609.0	...
5329272	  759.4	  462.0	 8610.0	...
5329273	  759.3	  462.2	 8609.0	...
5329274	  759.2	  463.0	 8609.0	...
5329275	  759.2	  463.7	 8607.0	...
5329276	  759.3	  464.3	 8606.0	...
5329277	  759.5	  463.9	 8605.0	...
5329278	  759.7	  463.5	 8605.0	...
5329279	  760.0	  463.1	 8607.0	...
5329280	  759.7	  463.2	 8608.0	...
5329281	  759.5	  463.1	 8609.0	...
5329282	  759.2	  463.0	 8609.0	...
5329283	  759.4	  462.8	 8607.0	...
5329284	  759.4	  462.4	 8604.0	...
5329285	  759.7	  461.9	 8608.0	...
5329286	  759.7	  461.5	 8613.0	...
5329287	  759.6	  461.5	 8615.0	...
5329288	  759.5	  461.8	 8612.0	...
5329289	  759.4	  462.1	 8608.0	...
5329290	  759.5	  462.4	 8608.0	...
5329291	  759.3	  462.6	 8608.0	...
5329292	  759.1	  462.6	 8608.0	...
5329293	  759.0	  462.5	 8608.0	...
5329294	  759.2	  462.6	 8608.0	...
5329295	  759.3	  462.8	 8608.0	...
5329296	  759.0	  462.5	 8608.0	...
5329297	  758.7	  462.0	 8608.0	...
5329298	  758.9	  461.6	 8609.0	...
5329299	  759.4	  462.0	 8608.0	...
5329300	  759.6	  462.3	 8606.0	...
5329301	  759.3	  462.6	 8604.0	...
5329302	  759.1	  462.6	 8605.0	...
5329303	  758.8	  462.6	 8605.0	...
5329304	  758.5	  462.6	 8605.0	...
5329305	  758.3	  462.5	 8606.0	...
5329306	  758.6	  462.4	 8610.0	...
5329307	  758.7	  462.3	 8615.0	...
5329308	  758.7	  462.2	 8618.0	...
5329309	  758.5	  462.2	 8618.0	...
5329310	  758.4	  462.4	 8618.0	...
5329311	  758.4	  462.5	 8618.0	...
5329312	  758.4	  462.5	 8618.0	...
5329313	  758.2	  462.4	 8618.0	...
5329314	  758.0	  462.2	 8618.0	...
5329315	  758.1	  462.1	 8617.0	...
5329316	  758.3	  461.9	 8615.0	...
5329317	  758.6	  461.8	 8614.0	...
5329318	  758.8	  462.0	 8615.0	...
5329319	  758.9	  462.3	 8621.0	...
5329320	  759.1	  462.3	 8625.0	...
5329321	  759.4	  462.0	 8629.0	...
5329322	  759.6	  461.7	 8629.0	...
5329323	  759.5	  461.9	 8628.0	...
5329324	  759.3	  462.4	 8626.0	...
5329325	  758.9	  463.1	 8625.0	...
5329326	  758.8	  463.4	 8624.0	...
5329327	  758.6	  463.3	 8623.0	...
5329328	  758.3	  463.0	 8622.0	...
5329329	  758.0	  462.8	 8622.0	...
5329330	  757.7	  462.7	 8621.0	...
5329331	  757.7	  462.7	 8619.0	...
5329332	  757.5	  462.6	 8617.0	...
5329333	  757.3	  462.7	 8618.0	...
5329334	  757.1	  462.7	 8619.0	...
5329335	  757.2	  462.9	 8621.0	...
5329336	  757.8	  463.2	 8622.0	...
5329337	  758.4	  463.9	 8624.0	...
5329338	  758.9	  464.4	 8625.0	...
5329339	  759.1	  465.0	 8625.0	...
5329340	  759.3	  465.2	 8623.0	...
EFIX R   5328837	5329340	504	  762.2	  460.3	   8639
SSACC R  5329341
5329341	  759.5	  465.4	 8619.0	...
5329342	  759.5	  465.3	 8615.0	...
5329343	  758.8	  465.3	 8614.0	...
5329344	  758.3	  466.2	 8614.0	...
5329345	  757.1	  467.8	 8614.0	...
5329346	  754.8	  470.2	 8612.0	...
5329347	  751.7	  473.0	 8609.0	...
5329348	  747.9	  476.4	 8605.0	...
5329349	  744.0	  480.4	 8603.0	...
5329350	  738.6	  484.4	 8608.0	...
5329351	  733.0	  488.4	 8612.0	...
5329352	  727.2	  493.1	 8616.0	...
5329353	  721.6	  498.0	 8616.0	...
5329354	  715.5	  503.0	 8619.0	...
5329355	  709.4	  506.7	 8628.0	...
5329356	  704.8	  509.8	 8636.0	...
5329357	  701.1	  511.6	 8646.0	...
5329358	  697.7	  512.8	 8649.0	...
5329359	  694.8	  514.3	 8652.0	...
5329360	  691.9	  515.9	 8651.0	...
5329361	  690.0	  518.0	 8651.0	...
5329362	  687.8	  518.9	 8646.0	...
ESACC R  5329341	5329362	22	  759.5	  465.4	  687.8	  518.9	   1.90	    141
SFIX R   5329363
5329363	  686.2	  519.7	 8641.0	...
5329364	  685.1	  519.9	 8642.0	...
5329365	  683.2	  519.0	 8647.0	...
5329366	  681.5	  517.9	 8648.0	...
5329367	  680.0	  516.7	 8641.0	...
5329368	  679.1	  516.7	 8633.0	...
5329369	  677.7	  516.6	 8628.0	...
5329370	  676.5	  516.1	 8625.0	...
5329371	  675.5	  515.7	 8622.0	...
5329372	  675.7	  515.2	 8621.0	...
5329373	  676.3	  515.3	 8620.0	...
5329374	  677.0	  515.7	 8621.0	...
5329375	  677.9	  516.1	 8622.0	...
5329376	  679.5	  516.7	 8621.0	...
5329377	  681.0	  517.7	 8620.0	...
5329378	  683.2	  519.6	 8620.0	...
5329379	  684.4	  521.4	 8628.0	...
5329380	  685.8	  522.2	 8636.0	...
5329381	  686.2	  522.0	 8639.0	...
5329382	  686.1	  521.7	 8635.0	...
5329383	  685.5	  521.4	 8632.0	...
5329384	  685.0	  521.4	 8635.0	...
5329385	  684.9	  521.0	 8638.0	...
5329386	  684.7	  520.6	 8641.0	...
5329387	  684.6	  519.6	 8643.0	...
5329388	  684.2	  519.1	 8645.0	...
5329389	  683.2	  518.7	 8646.0	...
5329390	  682.1	  518.6	 8650.0	...
5329391	  681.1	  517.5	 8653.0	...
5329392	  680.7	  516.4	 8655.0	...
5329393	  680.3	  515.0	 8654.0	...
5329394	  680.2	  514.8	 8654.0	...
5329395	  680.2	  514.6	 8656.0	...
5329396	  680.2	  514.7	 8656.0	...
5329397	  680.3	  514.9	 8656.0	...
5329398	  680.9	  515.1	 8656.0	...
5329399	  681.5	  515.8	 8658.0	...
5329400	  682.1	  516.4	 8661.0	...
5329401	  682.0	  517.2	 8661.0	...
5329402	  681.8	  517.4	 8659.0	...
5329403	  681.4	  517.6	 8657.0	...
5329404	  681.1	  517.3	 8657.0	...
5329405	  680.8	  517.3	 8658.0	...
5329406	  680.7	  517.2	 8662.0	...
5329407	  680.6	  517.0	 8667.0	...
5329408	  680.6	  516.8	 8670.0	...
5329409	  680.6	  517.2	 8670.0	...
5329410	  680.7	  517.8	 8669.0	...
5329411	  680.7	  518.2	 8667.0	...
5329412	  680.6	  518.0	 8665.0	...
5329413	  680.5	  517.9	 8663.0	...
5329414	  680.6	  518.3	 8662.0	...
5329415	  680.6	  518.6	 8661.0	...
5329416	  680.6	  518.8	 8659.0	...
5329417	  680.7	  518.5	 8657.0	...
5329418	  680.9	  518.4	 8656.0	...
5329419	  681.2	  518.0	 8655.0	...
5329420	  681.4	  517.7	 8658.0	...
5329421	  681.5	  517.5	 8659.0	...
5329422	  681.7	  517.6	 8661.0	...
5329423	  682.0	  517.8	 8661.0	...
5329424	  682.3	  518.1	 8660.0	...
5329425	  682.1	  518.4	 8659.0	...
5329426	  681.7	  518.4	 8660.0	...
5329427	  681.3	  518.2	 8663.0	...
5329428	  681.4	  517.9	 8667.0	...
5329429	  681.9	  517.7	 8669.0	...
5329430	  682.2	  517.6	 8670.0	...
5329431	  682.3	  517.5	 8671.0	...
5329432	  682.1	  517.5	 8671.0	...
5329433	  681.9	  517.5	 8671.0	...
5329434	  682.2	  517.7	 8670.0	...
5329435	  682.5	  518.3	 8669.0	...
5329436	  682.8	  518.7	 8670.0	...
5329437	  682.8	  518.8	 8674.0	...
5329438	  682.5	  518.7	 8677.0	...
5329439	  682.2	  518.5	 8678.0	...
5329440	  681.9	  518.7	 8677.0	...
5329441	  681.7	  518.8	 8677.0	...
5329442	  681.6	  518.8	 8676.0	...
5329443	  681.5	  518.3	 8676.0	...
5329444	  681.6	  517.6	 8676.0	...
5329445	  681.7	  517.8	 8675.0	...
5329446	  681.9	  518.5	 8672.0	...
5329447	  682.3	  519.3	 8670.0	...
5329448	  682.8	  519.5	 8669.0	...
5329449	  683.2	  519.7	 8669.0	...
5329450	  683.2	  520.0	 8669.0	...
5329451	  683.5	  519.9	 8671.0	...
5329452	  683.7	  519.8	 8674.0	...
5329453	  683.8	  519.9	 8677.0	...
5329454	  683.5	  520.1	 8678.0	...
5329455	  683.2	  520.4	 8678.0	...
5329456	  683.1	  520.5	 8678.0	...
5329457	  683.0	  520.6	 8678.0	...
5329458	  682.9	  520.6	 8680.0	...
5329459	  682.6	  520.1	 8680.0	...
5329460	  682.3	  519.5	 8681.0	...
5329461	  682.2	  518.9	 8676.0	...
5329462	  682.2	  518.9	 8672.0	...
5329463	  682.3	  518.9	 8667.0	...
5329464	  682.4	  518.5	 8670.0	...
5329465	  682.4	  518.0	 8673.0	...
5329466	  682.5	  518.2	 8676.0	...
5329467	  682.5	  519.1	 8676.0	...
5329468	  682.4	  519.9	 8675.0	...
5329469	  682.4	  519.8	 8674.0	...
5329470	  682.4	  519.3	 8673.0	...
5329471	  682.5	  518.5	 8673.0	...
5329472	  682.9	  518.0	 8673.0	...
5329473	  683.2	  517.8	 8674.0	...
5329474	  683.5	  518.0	 8675.0	...
5329475	  683.5	  518.3	 8677.0	...
5329476	  683.6	  519.0	 8678.0	...
5329477	  683.7	  519.5	 8678.0	...
5329478	  683.8	  520.0	 8678.0	...
5329479	  683.7	  519.9	 8678.0	...
5329480	  683.1	  520.0	 8677.0	...
5329481	  682.5	  519.8	 8674.0	...
5329482	  681.9	  519.7	 8668.0	...
5329483	  681.9	  519.5	 8664.0	...
5329484	  681.8	  519.1	 8664.0	...
5329485	  681.8	  518.7	 8667.0	...
5329486	  681.9	  518.4	 8670.0	...
5329487	  682.3	  517.9	 8670.0	...
5329488	  682.7	  517.5	 8669.0	...
5329489	  683.0	  517.1	 8669.0	...
5329490	  682.9	  517.2	 8673.0	...
5329491	  682.8	  517.4	 8676.0	...
5329492	  682.8	  517.7	 8677.0	...
5329493	  682.8	  517.8	 8675.0	...
5329494	  682.6	  517.9	 8673.0	...
5329495	  682.4	  517.8	 8673.0	...
5329496	  682.2	  517.7	 8673.0	...
5329497	  682.3	  517.4	 8673.0	...
5329498	  682.5	  517.6	 8674.0	...
5329499	  682.7	  517.9	 8674.0	...
5329500	  682.7	  518.2	 8673.0	...
5329501	  682.5	  518.4	 8672.0	...
5329502	  682.4	  518.6	 8672.0	...
5329503	  682.2	  518.7	 8675.0	...
5329504	  682.1	  518.5	 8678.0	...
5329505	  681.9	  518.2	 8680.0	...
5329506	  682.1	  518.0	 8680.0	...
5329507	  682.2	  518.0	 8679.0	...
5329508	  682.4	  518.1	 8678.0	...
5329509	  682.4	  517.8	 8682.0	...
5329510	  682.3	  517.2	 8687.0	...
5329511	  682.8	  516.7	 8693.0	...
5329512	  683.4	  516.5	 8694.0	...
5329513	  684.2	  516.9	 8695.0	...
5329514	  684.4	  517.6	 8692.0	...
5329515	  684.5	  518.2	 8688.0	...
5329516	  683.8	  518.2	 8684.0	...
5329517	  683.2	  517.8	 8684.0	...
5329518	  682.5	  517.6	 8686.0	...
5329519	  682.5	  517.7	 8689.0	...
5329520	  682.5	  517.8	 8688.0	...
5329521	  682.8	  517.6	 8684.0	...
5329522	  683.0	  517.3	 8680.0	...
5329523	  683.0	  517.4	 8678.0	...
5329524	  682.7	  517.5	 8676.0	...
5329525	  682.3	  517.1	 8673.0	...
5329526	  682.4	  516.4	 8672.0	...
5329527	  682.4	  515.7	 8672.0	...
5329528	  682.5	  515.5	 8672.0	...
5329529	  682.5	  516.2	 8672.0	...
5329530	  682.3	  517.0	 8671.0	...
5329531	  682.1	  517.7	 8671.0	...
5329532	  681.7	  517.7	 8673.0	...
5329533	  681.6	  517.6	 8674.0	...
5329534	  681.8	  517.4	 8674.0	...
5329535	  682.0	  517.4	 8674.0	...
5329536	  682.3	  517.7	 8676.0	...
5329537	  682.5	  518.1	 8678.0	...
5329538	  682.7	  518.3	 8679.0	...
5329539	  682.8	  518.5	 8677.0	...
5329540	  682.6	  517.6	 8677.0	...
5329541	  682.1	  516.7	 8677.0	...
5329542	  681.6	  515.8	 8677.0	...
5329543	  682.1	  516.0	 8677.0	...
5329544	  682.9	  516.6	 8677.0	...
5329545	  683.7	  517.2	 8677.0	...
5329546	  683.5	  517.7	 8675.0	...
5329547	  683.3	  517.9	 8673.0	...
5329548	  683.2	  518.1	 8671.0	...
5329549	  682.9	  518.4	 8671.0	...
5329550	  682.6	  518.5	 8672.0	...
5329551	  682.1	  518.5	 8673.0	...
5329552	  682.0	  518.5	 8673.0	...
EFIX R   5329363	5329552	190	  682.2	  518.1	   8666
SSACC R  5329553
5329553	  681.9	  518.4	 8678.0	...
5329554	  682.1	  517.9	 8683.0	...
5329555	  682.3	  516.8	 8687.0	...
5329556	  682.4	  515.9	 8687.0	...
5329557	  683.9	  515.1	 8687.0	...
5329558	  686.7	  514.9	 8687.0	...
5329559	  690.7	  513.9	 8687.0	...
5329560	  695.5	  512.6	 8687.0	...
5329561	  702.1	  509.1	 8693.0	...
5329562	  710.2	  506.0	 8700.0	...
5329563	  719.2	  501.4	 8707.0	...
5329564	  728.3	  497.5	 8707.0	...
5329565	  738.8	  492.3	 8708.0	...
5329566	  749.0	  487.3	 8708.0	...
5329567	  759.3	  482.5	 8708.0	...
5329568	  767.5	  478.5	 8708.0	...
5329569	  775.1	  473.9	 8705.0	...
5329570	  780.9	  470.1	 8701.0	...
5329571	  785.4	  465.7	 8694.0	...
5329572	  789.0	  462.1	 8688.0	...
5329573	  791.3	  458.3	 8680.0	...
5329574	  793.4	  455.2	 8674.0	...
5329575	  795.0	  453.8	 8668.0	...
5329576	  797.5	  451.4	 8667.0	...
5329577	  799.2	  449.6	 8663.0	...
ESACC R  5329553	5329577	25	  681.9	  518.4	  799.2	  449.6	   2.88	    208
SFIX R   5329578
5329578	  800.2	  448.6	 8659.0	...
5329579	  800.3	  449.2	 8654.0	...
5329580	  800.4	  450.8	 8654.0	...
5329581	  799.4	  451.9	 8653.0	...
5329582	  798.5	  452.3	 8656.0	...
5329583	  796.6	  451.8	 8659.0	...
5329584	  795.7	  451.1	 8661.0	...
5329585	  794.9	  450.9	 8663.0	...
5329586	  795.0	  450.4	 8664.0	...
5329587	  795.5	  449.9	 8667.0	...
5329588	  796.4	  449.5	 8668.0	...
5329589	  797.7	  449.4	 8668.0	...
5329590	  798.6	  449.5	 8666.0	...
5329591	  800.0	  449.5	 8664.0	...
5329592	  801.0	  449.6	 8663.0	...
5329593	  802.0	  449.5	 8661.0	...
5329594	  802.1	  449.8	 8659.0	...
5329595	  802.8	  450.3	 8657.0	...
5329596	  803.4	  450.7	 8653.0	...
5329597	  804.2	  450.9	 8650.0	...
5329598	  804.2	  450.8	 8648.0	...
5329599	  803.8	  451.1	 8647.0	...
5329600	  803.0	  451.5	 8648.0	...
5329601	  802.2	  451.5	 8648.0	...
5329602	  801.8	  451.1	 8647.0	...
5329603	  801.7	  451.2	 8645.0	...
5329604	  801.6	  451.6	 8643.0	...
5329605	  801.8	  452.2	 8642.0	...
5329606	  802.5	  453.3	 8640.0	...
5329607	  803.2	  454.4	 8638.0	...
5329608	  803.7	  455.3	 8633.0	...
5329609	  803.7	  456.0	 8631.0	...
5329610	  803.7	  456.6	 8628.0	...
5329611	  803.7	  457.0	 8627.0	...
5329612	  804.0	  456.8	 8629.0	...
5329613	  804.4	  456.6	 8631.0	...
5329614	  804.7	  456.6	 8634.0	...
5329615	  804.1	  456.2	 8635.0	...
5329616	  803.5	  455.8	 8632.0	...
5329617	  803.3	  455.4	 8629.0	...
5329618	  803.6	  455.4	 8626.0	...
5329619	  803.8	  455.4	 8627.0	...
5329620	  803.7	  455.7	 8628.0	...
MSG	5329621 0000 _ Number On
5329621	  803.6	  456.2	 8630.0	...
5329622	  803.7	  456.7	 8632.0	...
5329623	  803.6	  456.8	 8633.0	...
5329624	  803.6	  456.6	 8634.0	...
5329625	  803.7	  456.7	 8635.0	...
5329626	  803.7	  456.7	 8635.0	...
5329627	  803.7	  456.8	 8635.0	...
5329628	  803.6	  456.5	 8637.0	...
5329629	  803.6	  456.3	 8638.0	...
5329630	  803.7	  457.0	 8640.0	...
5329631	  803.4	  458.1	 8641.0	...
5329632	  803.1	  458.5	 8641.0	...
5329633	  802.6	  457.9	 8642.0	...
5329634	  802.2	  457.2	 8641.0	...
5329635	  801.8	  457.1	 8640.0	...
5329636	  801.5	  457.1	 8637.0	...
5329637	  801.5	  458.0	 8634.0	...
5329638	  801.7	  459.0	 8631.0	...
5329639	  802.4	  460.0	 8631.0	...
5329640	  803.1	  459.9	 8633.0	...
5329641	  803.9	  459.7	 8637.0	...
5329642	  804.0	  459.5	 8639.0	...
5329643	  803.6	  459.4	 8640.0	...
5329644	  802.9	  459.2	 8640.0	...
5329645	  802.5	  458.8	 8640.0	...
5329646	  802.6	  458.1	 8640.0	...
5329647	  802.7	  458.0	 8641.0	...
5329648	  802.8	  458.0	 8641.0	...
5329649	  803.0	  458.2	 8641.0	...
5329650	  803.1	  457.7	 8641.0	...
5329651	  802.7	  457.2	 8641.0	...
5329652	  802.4	  456.6	 8641.0	...
5329653	  802.0	  456.7	 8640.0	...
5329654	  801.8	  457.0	 8637.0	...
5329655	  801.8	  457.7	 8634.0	...
5329656	  801.8	  458.3	 8632.0	...
5329657	  801.9	  458.9	 8632.0	...
5329658	  801.9	  459.0	 8634.0	...
5329659	  801.9	  459.1	 8636.0	...
5329660	  802.0	  459.0	 8638.0	...
5329661	  802.1	  459.0	 8640.0	...
5329662	  802.4	  459.0	 8641.0	...
5329663	  802.7	  458.9	 8642.0	...
5329664	  802.9	  458.5	 8642.0	...
5329665	  802.9	  458.1	 8646.0	...
5329666	  803.0	  457.8	 8649.0	...
5329667	  803.1	  457.7	 8651.0	...
5329668	  803.3	  457.8	 8650.0	...
5329669	  803.3	  457.8	 8650.0	...
5329670	  803.3	  457.6	 8651.0	...
5329671	  803.3	  456.9	 8652.0	...
5329672	  803.2	  456.2	 8653.0	...
5329673	  803.3	  456.2	 8653.0	...
5329674	  803.3	  456.6	 8653.0	...
5329675	  803.5	  456.9	 8653.0	...
5329676	  803.6	  456.7	 8653.0	...
5329677	  803.1	  456.4	 8653.0	...
5329678	  802.4	  456.1	 8648.0	...
5329679	  801.8	  456.1	 8644.0	...
5329680	  802.0	  456.0	 8637.0	...
5329681	  802.2	  456.1	 8636.0	...
5329682	  802.4	  456.1	 8637.0	...
5329683	  802.4	  456.2	 8640.0	...
5329684	  802.4	  456.2	 8643.0	...
5329685	  802.4	  456.2	 8640.0	...
5329686	  802.3	  456.1	 8635.0	...
5329687	  802.4	  456.1	 8631.0	...
5329688	  802.4	  456.3	 8632.0	...
5329689	  802.5	  456.5	 8635.0	...
5329690	  802.5	  457.1	 8639.0	...
5329691	  802.6	  457.4	 8642.0	...
5329692	  802.7	  458.0	 8641.0	...
5329693	  802.2	  458.1	 8639.0	...
5329694	  801.7	  458.2	 8637.0	...
5329695	  801.5	  458.0	 8635.0	...
5329696	  801.9	  457.8	 8634.0	...
5329697	  802.2	  457.8	 8631.0	...
5329698	  801.9	  457.9	 8630.0	...
5329699	  801.6	  457.9	 8633.0	...
5329700	  801.4	  457.9	 8637.0	...
5329701	  801.4	  458.1	 8641.0	...
5329702	  801.4	  458.3	 8639.0	...
5329703	  801.5	  457.8	 8638.0	...
5329704	  801.6	  457.1	 8636.0	...
5329705	  801.7	  456.5	 8637.0	...
5329706	  802.2	  456.6	 8638.0	...
5329707	  802.6	  456.8	 8639.0	...
5329708	  802.7	  457.2	 8638.0	...
5329709	  802.3	  457.4	 8636.0	...
5329710	  801.9	  457.6	 8635.0	...
5329711	  801.8	  457.6	 8638.0	...
5329712	  801.8	  458.0	 8639.0	...
5329713	  801.7	  458.3	 8639.0	...
5329714	  801.7	  458.5	 8638.0	...
5329715	  801.9	  458.2	 8638.0	...
5329716	  802.2	  458.0	 8639.0	...
5329717	  802.5	  457.9	 8640.0	...
5329718	  802.4	  457.9	 8640.0	...
5329719	  802.8	  458.5	 8638.0	...
5329720	  803.2	  459.1	 8636.0	...
5329721	  803.7	  458.9	 8638.0	...
5329722	  803.7	  458.2	 8641.0	...
5329723	  803.7	  457.5	 8645.0	...
5329724	  803.7	  457.6	 8645.0	...
5329725	  803.3	  457.4	 8645.0	...
5329726	  802.8	  457.1	 8645.0	...
5329727	  802.7	  456.9	 8644.0	...
5329728	  803.0	  456.9	 8643.0	...
5329729	  803.4	  456.9	 8643.0	...
5329730	  803.2	  457.5	 8643.0	...
5329731	  803.1	  458.0	 8643.0	...
5329732	  803.1	  457.9	 8644.0	...
5329733	  803.2	  457.2	 8645.0	...
5329734	  803.5	  457.1	 8647.0	...
5329735	  803.7	  457.7	 8647.0	...
5329736	  803.9	  458.4	 8648.0	...
5329737	  803.9	  458.5	 8650.0	...
5329738	  803.9	  458.6	 8650.0	...
5329739	  803.6	  457.9	 8650.0	...
5329740	  803.3	  457.2	 8649.0	...
5329741	  803.1	  456.7	 8649.0	...
5329742	  803.3	  456.9	 8649.0	...
5329743	  803.1	  457.3	 8648.0	...
5329744	  802.9	  457.4	 8644.0	...
5329745	  802.9	  457.5	 8640.0	...
5329746	  803.2	  457.5	 8640.0	...
5329747	  803.5	  456.9	 8644.0	...
5329748	  803.6	  456.3	 8646.0	...
5329749	  803.5	  455.9	 8645.0	...
5329750	  803.4	  456.2	 8643.0	...
5329751	  803.3	  456.5	 8643.0	...
5329752	  803.6	  456.6	 8642.0	...
5329753	  803.9	  456.5	 8644.0	...
5329754	  804.2	  456.5	 8648.0	...
5329755	  804.4	  457.2	 8647.0	...
5329756	  804.3	  457.9	 8642.0	...
5329757	  804.3	  458.5	 8639.0	...
5329758	  804.2	  458.4	 8639.0	...
5329759	  804.2	  459.2	 8639.0	...
EFIX R   5329578	5329759	182	  802.5	  456.3	   8642
SSACC R  5329760
5329760	  804.3	  460.0	 8639.0	...
5329761	  803.8	  460.7	 8638.0	...
5329762	  803.1	  460.6	 8639.0	...
5329763	  801.3	  460.6	 8639.0	...
5329764	  798.5	  460.9	 8640.0	...
5329765	  795.3	  461.9	 8641.0	...
5329766	  790.9	  464.4	 8641.0	...
5329767	  786.8	  467.3	 8640.0	...
5329768	  781.4	  470.7	 8640.0	...
5329769	  776.9	  473.3	 8640.0	...
5329770	  772.2	  475.9	 8638.0	...
5329771	  767.7	  477.9	 8636.0	...
5329772	  763.8	  480.0	 8636.0	...
5329773	  761.0	  481.4	 8643.0	...
5329774	  759.6	  482.2	 8649.0	...
5329775	  759.1	  482.9	 8654.0	...
5329776	  759.0	  483.6	 8654.0	...
5329777	  759.7	  483.3	 8652.0	...
ESACC R  5329760	5329777	18	  804.3	  460.0	  759.7	  483.3	   1.07	    101
SFIX R   5329778
5329778	  760.9	  482.2	 8650.0	...
5329779	  762.2	  481.1	 8647.0	...
5329780	  764.1	  480.6	 8647.0	...
5329781	  765.5	  480.2	 8646.0	...
5329782	  767.4	  479.7	 8645.0	...
5329783	  768.3	  478.9	 8643.0	...
5329784	  769.3	  478.1	 8641.0	...
5329785	  769.6	  477.2	 8638.0	...
5329786	  769.7	  476.5	 8636.0	...
5329787	  769.5	  476.0	 8630.0	...
5329788	  769.1	  475.3	 8624.0	...
5329789	  768.6	  474.6	 8618.0	...
5329790	  768.4	  473.9	 8619.0	...
5329791	  768.2	  473.4	 8623.0	...
5329792	  768.3	  473.5	 8628.0	...
5329793	  768.1	  473.4	 8630.0	...
5329794	  767.6	  473.0	 8631.0	...
5329795	  767.1	  472.6	 8629.0	...
5329796	  766.9	  472.2	 8633.0	...
5329797	  767.1	  472.1	 8637.0	...
5329798	  767.3	  472.0	 8648.0	...
5329799	  767.1	  471.9	 8655.0	...
5329800	  766.7	  471.8	 8659.0	...
5329801	  766.5	  471.9	 8657.0	...
5329802	  766.7	  472.0	 8655.0	...
5329803	  767.0	  472.0	 8653.0	...
5329804	  767.1	  472.0	 8651.0	...
5329805	  767.3	  472.3	 8650.0	...
5329806	  767.5	  472.6	 8650.0	...
5329807	  767.6	  472.9	 8650.0	...
5329808	  767.6	  472.9	 8648.0	...
5329809	  767.6	  472.9	 8647.0	...
5329810	  767.5	  472.9	 8646.0	...
5329811	  767.4	  472.9	 8645.0	...
5329812	  767.5	  473.0	 8645.0	...
5329813	  767.5	  473.1	 8644.0	...
5329814	  767.6	  473.2	 8644.0	...
5329815	  767.1	  473.7	 8645.0	...
5329816	  766.5	  474.3	 8645.0	...
5329817	  766.0	  474.9	 8647.0	...
5329818	  765.9	  474.4	 8650.0	...
5329819	  765.9	  473.8	 8653.0	...
5329820	  765.8	  473.2	 8651.0	...
5329821	  765.8	  474.0	 8648.0	...
5329822	  765.9	  474.7	 8645.0	...
5329823	  766.0	  475.5	 8644.0	...
5329824	  766.0	  475.4	 8640.0	...
5329825	  766.3	  475.2	 8636.0	...
5329826	  766.8	  475.0	 8633.0	...
5329827	  767.4	  474.9	 8635.0	...
5329828	  767.2	  475.0	 8637.0	...
5329829	  766.9	  475.1	 8639.0	...
5329830	  766.6	  475.5	 8641.0	...
5329831	  766.8	  475.7	 8643.0	...
5329832	  767.0	  475.8	 8644.0	...
5329833	  766.8	  475.5	 8641.0	...
5329834	  766.5	  475.3	 8638.0	...
5329835	  766.1	  475.1	 8636.0	...
5329836	  765.8	  475.0	 8637.0	...
5329837	  765.6	  475.7	 8638.0	...
5329838	  765.7	  476.5	 8638.0	...
5329839	  766.0	  476.7	 8639.0	...
5329840	  766.3	  476.0	 8640.0	...
5329841	  766.4	  475.3	 8640.0	...
5329842	  766.9	  475.2	 8641.0	...
5329843	  767.3	  475.3	 8642.0	...
5329844	  767.7	  475.5	 8640.0	...
5329845	  767.7	  475.0	 8637.0	...
5329846	  767.7	  474.4	 8633.0	...
5329847	  767.6	  473.9	 8631.0	...
5329848	  767.7	  473.8	 8631.0	...
5329849	  767.8	  473.8	 8631.0	...
5329850	  767.5	  473.7	 8630.0	...
5329851	  767.1	  473.8	 8630.0	...
5329852	  766.8	  473.9	 8629.0	...
5329853	  766.8	  474.0	 8628.0	...
5329854	  766.8	  473.9	 8627.0	...
5329855	  766.8	  473.9	 8625.0	...
5329856	  766.5	  474.0	 8627.0	...
5329857	  766.3	  474.1	 8629.0	...
5329858	  766.1	  474.2	 8631.0	...
5329859	  766.2	  473.9	 8632.0	...
5329860	  766.3	  473.4	 8633.0	...
5329861	  766.7	  472.9	 8634.0	...
5329862	  767.1	  472.8	 8634.0	...
5329863	  767.3	  473.4	 8632.0	...
5329864	  767.1	  474.1	 8629.0	...
5329865	  766.8	  474.4	 8625.0	...
5329866	  766.5	  474.3	 8623.0	...
5329867	  766.3	  474.3	 8622.0	...
5329868	  766.4	  474.3	 8621.0	...
5329869	  766.7	  474.3	 8621.0	...
5329870	  766.9	  474.4	 8621.0	...
5329871	  766.9	  474.5	 8624.0	...
5329872	  766.9	  474.5	 8627.0	...
5329873	  766.9	  474.4	 8629.0	...
5329874	  766.9	  474.6	 8628.0	...
5329875	  767.0	  474.9	 8628.0	...
5329876	  767.1	  475.1	 8625.0	...
5329877	  767.6	  475.0	 8623.0	...
5329878	  768.1	  474.9	 8621.0	...
5329879	  768.4	  474.5	 8621.0	...
5329880	  768.2	  474.2	 8617.0	...
5329881	  767.8	  473.8	 8613.0	...
5329882	  767.4	  473.6	 8614.0	...
5329883	  767.1	  473.0	 8620.0	...
5329884	  766.8	  472.5	 8624.0	...
5329885	  766.5	  472.3	 8624.0	...
5329886	  766.5	  472.4	 8623.0	...
5329887	  766.8	  472.5	 8623.0	...
5329888	  767.1	  472.4	 8621.0	...
5329889	  767.4	  472.3	 8620.0	...
5329890	  767.6	  472.2	 8619.0	...
5329891	  768.0	  472.9	 8615.0	...
5329892	  768.0	  473.6	 8611.0	...
5329893	  768.0	  474.3	 8607.0	...
5329894	  768.1	  474.2	 8608.0	...
5329895	  768.3	  474.1	 8608.0	...
5329896	  768.3	  473.9	 8609.0	...
5329897	  768.1	  473.8	 8609.0	...
5329898	  768.5	  473.8	 8608.0	...
5329899	  769.1	  474.0	 8607.0	...
5329900	  769.7	  474.0	 8606.0	...
5329901	  769.7	  473.9	 8605.0	...
5329902	  769.7	  473.8	 8604.0	...
5329903	  769.6	  473.7	 8603.0	...
5329904	  769.5	  473.6	 8603.0	...
5329905	  769.3	  473.5	 8603.0	...
5329906	  769.1	  473.7	 8602.0	...
5329907	  769.1	  473.8	 8601.0	...
5329908	  769.3	  474.1	 8601.0	...
5329909	  769.4	  474.1	 8600.0	...
5329910	  769.4	  474.2	 8599.0	...
5329911	  769.5	  474.4	 8596.0	...
5329912	  769.6	  474.4	 8591.0	...
5329913	  770.1	  474.5	 8588.0	...
5329914	  770.4	  474.6	 8586.0	...
5329915	  770.7	  474.8	 8587.0	...
5329916	  770.6	  475.1	 8588.0	...
5329917	  770.6	  475.1	 8589.0	...
5329918	  770.5	  475.1	 8589.0	...
5329919	  770.5	  474.8	 8590.0	...
5329920	  770.3	  474.1	 8589.0	...
5329921	  770.0	  473.4	 8589.0	...
5329922	  769.9	  473.1	 8588.0	...
5329923	  770.0	  472.8	 8588.0	...
5329924	  769.9	  472.4	 8585.0	...
5329925	  769.8	  472.6	 8581.0	...
MSG	5329926 0000 _ Number Off
5329926	  769.8	  473.2	 8576.0	...
5329927	  770.0	  473.8	 8574.0	...
5329928	  770.1	  473.9	 8573.0	...
5329929	  770.1	  473.9	 8569.0	...
5329930	  770.0	  474.0	 8567.0	...
5329931	  770.3	  474.4	 8567.0	...
5329932	  770.6	  474.8	 8569.0	...
5329933	  770.9	  475.2	 8570.0	...
5329934	  770.7	  475.4	 8571.0	...
5329935	  770.8	  475.5	 8572.0	...
5329936	  771.0	  475.5	 8571.0	...
5329937	  771.6	  475.3	 8570.0	...
5329938	  772.7	  475.2	 8569.0	...
5329939	  773.7	  474.6	 8566.0	...
5329940	  773.1	  474.2	 8563.0	...
5329941	  772.0	  473.9	 8560.0	...
5329942	  771.3	  474.4	 8560.0	...
5329943	  771.5	  474.8	 8559.0	...
5329944	  771.8	  475.5	 8558.0	...
5329945	  772.0	  475.6	 8556.0	...
5329946	  772.3	  475.6	 8556.0	...
5329947	  772.7	  475.4	 8556.0	...
5329948	  773.0	  475.6	 8556.0	...
5329949	  773.2	  475.9	 8557.0	...
5329950	  773.3	  476.2	 8558.0	...
5329951	  773.3	  476.1	 8558.0	...
5329952	  773.3	  476.1	 8558.0	...
5329953	  772.9	  476.0	 8554.0	...
5329954	  772.6	  475.9	 8551.0	...
5329955	  772.3	  475.8	 8548.0	...
5329956	  772.3	  475.7	 8547.0	...
5329957	  772.3	  475.6	 8546.0	...
5329958	  772.6	  475.5	 8545.0	...
5329959	  772.9	  475.5	 8541.0	...
5329960	  773.3	  475.5	 8537.0	...
5329961	  773.4	  475.5	 8534.0	...
5329962	  773.5	  475.3	 8536.0	...
5329963	  773.3	  475.0	 8538.0	...
5329964	  773.2	  475.2	 8538.0	...
5329965	  773.7	  475.6	 8537.0	...
5329966	  774.4	  476.7	 8534.0	...
5329967	  775.0	  477.4	 8531.0	...
5329968	  774.9	  477.0	 8529.0	...
5329969	  774.7	  476.0	 8530.0	...
5329970	  774.3	  475.3	 8529.0	...
5329971	  774.1	  475.8	 8527.0	...
5329972	  773.5	  476.2	 8524.0	...
5329973	  773.1	  476.5	 8521.0	...
5329974	  772.7	  476.8	 8518.0	...
5329975	  772.7	  477.0	 8514.0	...
5329976	  772.7	  477.3	 8515.0	...
5329977	  773.4	  477.4	 8517.0	...
5329978	  774.1	  477.6	 8520.0	...
5329979	  774.8	  477.7	 8522.0	...
5329980	  774.9	  477.8	 8523.0	...
5329981	  774.9	  478.0	 8522.0	...
5329982	  775.0	  478.2	 8517.0	...
5329983	  775.0	  478.0	 8511.0	...
5329984	  775.2	  477.8	 8508.0	...
5329985	  775.3	  477.7	 8506.0	...
5329986	  775.3	  478.0	 8502.0	...
5329987	  775.2	  478.0	 8498.0	...
5329988	  775.1	  477.4	 8495.0	...
5329989	  774.9	  476.8	 8496.0	...
5329990	  774.8	  476.1	 8500.0	...
5329991	  774.6	  476.1	 8504.0	...
5329992	  774.6	  476.4	 8506.0	...
5329993	  774.8	  476.9	 8506.0	...
5329994	  774.9	  476.9	 8506.0	...
5329995	  775.0	  476.5	 8506.0	...
5329996	  775.1	  476.2	 8502.0	...
5329997	  775.3	  476.4	 8498.0	...
5329998	  775.5	  476.5	 8493.0	...
5329999	  775.5	  476.7	 8492.0	...
5330000	  775.5	  477.0	 8491.0	...
5330001	  775.3	  476.5	 8491.0	...
5330002	  775.1	  475.7	 8492.0	...
5330003	  775.3	  475.1	 8493.0	...
5330004	  775.8	  475.4	 8493.0	...
5330005	  776.3	  475.6	 8491.0	...
5330006	  776.4	  475.5	 8488.0	...
5330007	  776.6	  475.6	 8487.0	...
5330008	  776.8	  475.8	 8481.0	...
5330009	  777.0	  476.1	 8476.0	...
5330010	  777.0	  476.5	 8469.0	...
5330011	  777.1	  476.8	 8468.0	...
5330012	  777.4	  477.1	 8469.0	...
5330013	  777.4	  477.2	 8472.0	...
5330014	  777.4	  477.2	 8474.0	...
5330015	  777.4	  477.2	 8475.0	...
5330016	  777.4	  476.5	 8477.0	...
5330017	  777.3	  475.8	 8475.0	...
5330018	  777.1	  475.2	 8472.0	...
5330019	  777.0	  475.3	 8468.0	...
5330020	  776.8	  475.5	 8467.0	...
5330021	  776.7	  475.6	 8467.0	...
5330022	  776.6	  475.4	 8468.0	...
5330023	  776.4	  475.4	 8469.0	...
5330024	  776.3	  475.4	 8470.0	...
5330025	  776.3	  475.2	 8470.0	...
5330026	  776.3	  474.9	 8467.0	...
5330027	  776.4	  474.8	 8463.0	...
5330028	  776.7	  474.9	 8458.0	...
5330029	  777.1	  475.0	 8458.0	...
5330030	  777.4	  475.3	 8458.0	...
5330031	  777.5	  475.6	 8457.0	...
5330032	  777.4	  476.0	 8456.0	...
5330033	  777.3	  476.3	 8454.0	...
5330034	  777.3	  477.0	 8454.0	...
5330035	  777.4	  477.4	 8453.0	...
5330036	  777.3	  477.4	 8447.0	...
5330037	  777.2	  477.1	 8442.0	...
5330038	  777.0	  477.0	 8438.0	...
5330039	  777.1	  477.2	 8436.0	...
5330040	  777.3	  477.4	 8433.0	...
5330041	  777.6	  477.6	 8431.0	...
5330042	  778.0	  477.8	 8431.0	...
5330043	  778.0	  477.5	 8431.0	...
5330044	  778.0	  477.0	 8431.0	...
5330045	  777.9	  476.6	 8433.0	...
5330046	  777.9	  476.8	 8435.0	...
5330047	  777.9	  477.1	 8438.0	...
5330048	  777.8	  477.1	 8438.0	...
5330049	  777.7	  476.8	 8437.0	...
5330050	  777.6	  476.5	 8435.0	...
5330051	  777.6	  476.2	 8433.0	...
5330052	  777.6	  476.2	 8434.0	...
5330053	  777.6	  476.3	 8436.0	...
5330054	  777.6	  476.4	 8436.0	...
5330055	  777.5	  476.5	 8436.0	...
5330056	  777.4	  476.2	 8434.0	...
5330057	  777.4	  475.9	 8432.0	...
5330058	  777.3	  475.6	 8429.0	...
5330059	  777.3	  475.6	 8428.0	...
5330060	  777.3	  475.7	 8428.0	...
5330061	  777.3	  475.8	 8425.0	...
5330062	  777.3	  475.9	 8425.0	...
5330063	  777.4	  475.9	 8424.0	...
5330064	  777.3	  475.8	 8426.0	...
5330065	  777.3	  475.8	 8426.0	...
5330066	  777.5	  475.7	 8425.0	...
5330067	  778.0	  475.6	 8425.0	...
5330068	  778.4	  475.2	 8427.0	...
5330069	  778.5	  474.9	 8429.0	...
5330070	  778.4	  474.8	 8432.0	...
5330071	  778.4	  475.0	 8433.0	...
5330072	  778.4	  474.5	 8435.0	...
5330073	  778.4	  474.0	 8435.0	...
5330074	  778.4	  473.5	 8435.0	...
5330075	  778.6	  473.5	 8434.0	...
5330076	  778.7	  473.6	 8432.0	...
5330077	  778.8	  473.8	 8429.0	...
5330078	  778.8	  474.0	 8426.0	...
5330079	  778.8	  474.0	 8426.0	...
5330080	  779.3	  473.9	 8428.0	...
5330081	  779.7	  473.7	 8430.0	...
5330082	  779.9	  473.4	 8428.0	...
5330083	  779.8	  473.2	 8425.0	...
5330084	  779.3	  473.4	 8421.0	...
5330085	  778.9	  473.6	 8422.0	...
5330086	  778.5	  473.8	 8422.0	...
5330087	  778.5	  473.9	 8422.0	...
5330088	  778.4	  474.2	 8423.0	...
5330089	  778.3	  474.5	 8424.0	...
5330090	  778.5	  474.7	 8425.0	...
5330091	  778.9	  474.6	 8424.0	...
5330092	  779.1	  474.5	 8423.0	...
5330093	  778.9	  474.5	 8424.0	...
5330094	  778.4	  474.7	 8425.0	...
5330095	  778.0	  474.7	 8424.0	...
5330096	  778.3	  474.5	 8422.0	...
5330097	  779.0	  474.9	 8420.0	...
5330098	  779.7	  475.4	 8419.0	...
5330099	  779.8	  475.7	 8418.0	...
5330100	  779.7	  475.3	 8417.0	...
5330101	  779.3	  474.9	 8416.0	...
5330102	  778.7	  475.1	 8417.0	...
5330103	  778.1	  475.3	 8415.0	...
5330104	  777.8	  475.6	 8412.0	...
5330105	  777.9	  475.6	 8410.0	...
5330106	  778.0	  475.6	 8409.0	...
5330107	  778.1	  475.4	 8408.0	...
5330108	  778.2	  475.2	 8410.0	...
5330109	  778.3	  475.0	 8411.0	...
5330110	  778.2	  475.0	 8411.0	...
5330111	  778.1	  474.9	 8410.0	...
5330112	  778.3	  474.9	 8409.0	...
5330113	  778.5	  474.7	 8409.0	...
5330114	  778.9	  474.4	 8410.0	...
5330115	  779.2	  474.0	 8412.0	...
5330116	  779.5	  474.3	 8414.0	...
5330117	  779.7	  474.8	 8410.0	...
5330118	  779.5	  475.0	 8405.0	...
5330119	  778.7	  474.9	 8400.0	...
5330120	  778.0	  474.7	 8397.0	...
5330121	  777.4	  474.9	 8394.0	...
5330122	  777.4	  474.8	 8392.0	...
5330123	  777.4	  474.8	 8390.0	...
5330124	  777.5	  474.5	 8388.0	...
5330125	  777.4	  474.4	 8389.0	...
5330126	  777.3	  474.6	 8393.0	...
5330127	  777.2	  474.9	 8398.0	...
5330128	  777.3	  475.1	 8395.0	...
5330129	  777.5	  475.0	 8394.0	...
5330130	  777.6	  475.0	 8393.0	...
5330131	  777.8	  475.0	 8394.0	...
5330132	  777.8	  474.8	 8393.0	...
5330133	  777.8	  474.6	 8393.0	...
5330134	  777.6	  474.5	 8393.0	...
5330135	  777.3	  474.5	 8393.0	...
5330136	  777.1	  474.5	 8392.0	...
MSG	5330137 0000 _ Number On
5330137	  776.8	  474.6	 8391.0	...
5330138	  776.3	  474.9	 8389.0	...
5330139	  775.8	  475.3	 8388.0	...
5330140	  775.7	  475.6	 8388.0	...
5330141	  775.8	  475.7	 8389.0	...
5330142	  775.7	  475.7	 8387.0	...
5330143	  775.5	  475.9	 8383.0	...
5330144	  775.4	  476.1	 8380.0	...
5330145	  775.6	  476.1	 8380.0	...
5330146	  775.9	  476.2	 8383.0	...
5330147	  776.3	  476.1	 8387.0	...
5330148	  776.5	  476.1	 8390.0	...
5330149	  776.6	  475.0	 8387.0	...
5330150	  776.6	  473.9	 8384.0	...
5330151	  776.5	  473.2	 8378.0	...
5330152	  776.5	  473.5	 8373.0	...
5330153	  776.4	  474.0	 8370.0	...
5330154	  776.2	  474.4	 8371.0	...
5330155	  776.3	  474.6	 8372.0	...
5330156	  776.4	  474.6	 8377.0	...
5330157	  776.6	  474.4	 8381.0	...
5330158	  776.4	  474.3	 8387.0	...
5330159	  776.0	  474.2	 8388.0	...
5330160	  775.9	  474.4	 8386.0	...
5330161	  776.2	  474.9	 8383.0	...
5330162	  776.8	  475.2	 8381.0	...
5330163	  777.1	  475.4	 8383.0	...
5330164	  777.2	  475.0	 8383.0	...
5330165	  777.1	  474.8	 8383.0	...
5330166	  777.0	  474.6	 8383.0	...
5330167	  776.9	  474.7	 8384.0	...
5330168	  776.7	  474.6	 8385.0	...
5330169	  776.5	  474.5	 8385.0	...
5330170	  776.4	  474.5	 8385.0	...
5330171	  776.4	  474.5	 8384.0	...
5330172	  776.4	  474.5	 8384.0	...
5330173	  776.3	  474.0	 8385.0	...
5330174	  776.2	  473.6	 8387.0	...
5330175	  776.2	  473.2	 8387.0	...
5330176	  776.3	  473.1	 8387.0	...
5330177	  776.3	  473.1	 8383.0	...
5330178	  776.2	  473.3	 8378.0	...
5330179	  776.1	  473.6	 8373.0	...
5330180	  775.9	  473.8	 8370.0	...
5330181	  775.9	  473.9	 8367.0	...
5330182	  775.8	  473.8	 8364.0	...
5330183	  776.3	  473.7	 8365.0	...
5330184	  776.9	  473.7	 8368.0	...
5330185	  777.6	  474.0	 8371.0	...
5330186	  777.6	  474.3	 8371.0	...
5330187	  777.6	  474.2	 8366.0	...
5330188	  777.6	  474.1	 8360.0	...
5330189	  777.4	  473.1	 8365.0	...
5330190	  776.9	  472.3	 8375.0	...
5330191	  776.5	  471.5	 8382.0	...
5330192	  776.5	  471.5	 8379.0	...
5330193	  776.8	  471.2	 8377.0	...
5330194	  777.0	  470.8	 8377.0	...
5330195	  777.1	  471.5	 8372.0	...
5330196	  777.1	  472.5	 8367.0	...
5330197	  777.2	  473.4	 8362.0	...
5330198	  777.1	  473.5	 8359.0	...
5330199	  776.9	  473.2	 8357.0	...
5330200	  776.7	  472.9	 8358.0	...
5330201	  776.5	  472.5	 8361.0	...
5330202	  776.6	  472.5	 8364.0	...
5330203	  776.8	  472.7	 8367.0	...
5330204	  776.8	  472.6	 8372.0	...
5330205	  776.7	  472.3	 8374.0	...
5330206	  776.6	  471.9	 8372.0	...
5330207	  776.4	  471.8	 8369.0	...
5330208	  776.2	  472.3	 8369.0	...
5330209	  776.4	  472.7	 8371.0	...
5330210	  776.6	  473.1	 8373.0	...
5330211	  776.0	  473.0	 8374.0	...
5330212	  775.3	  473.0	 8374.0	...
5330213	  774.6	  472.7	 8373.0	...
5330214	  774.7	  472.2	 8372.0	...
5330215	  774.9	  472.1	 8370.0	...
5330216	  775.1	  472.8	 8370.0	...
5330217	  775.1	  473.6	 8370.0	...
5330218	  775.4	  473.9	 8371.0	...
5330219	  775.6	  473.6	 8373.0	...
5330220	  775.9	  473.8	 8375.0	...
5330221	  776.0	  474.3	 8375.0	...
5330222	  776.0	  474.8	 8374.0	...
5330223	  775.8	  474.9	 8374.0	...
5330224	  774.9	  475.0	 8373.0	...
5330225	  774.1	  474.8	 8373.0	...
5330226	  773.5	  474.4	 8374.0	...
5330227	  773.6	  474.0	 8374.0	...
5330228	  773.6	  473.9	 8374.0	...
5330229	  774.0	  473.9	 8377.0	...
5330230	  774.4	  473.8	 8381.0	...
5330231	  775.0	  473.8	 8378.0	...
5330232	  775.2	  473.6	 8372.0	...
5330233	  775.6	  473.5	 8367.0	...
5330234	  775.8	  473.4	 8368.0	...
5330235	  775.8	  473.6	 8371.0	...
5330236	  775.5	  473.8	 8373.0	...
5330237	  775.2	  474.0	 8374.0	...
5330238	  775.1	  474.1	 8374.0	...
5330239	  775.1	  474.3	 8375.0	...
5330240	  775.1	  474.6	 8374.0	...
5330241	  775.0	  474.7	 8373.0	...
5330242	  774.7	  474.4	 8371.0	...
5330243	  774.7	  474.0	 8370.0	...
5330244	  774.7	  473.8	 8369.0	...
5330245	  774.8	  473.5	 8366.0	...
5330246	  774.8	  473.2	 8364.0	...
5330247	  774.5	  473.1	 8362.0	...
5330248	  774.3	  473.3	 8362.0	...
5330249	  774.1	  473.1	 8361.0	...
5330250	  774.1	  472.8	 8359.0	...
5330251	  774.1	  472.5	 8355.0	...
5330252	  774.2	  472.5	 8352.0	...
5330253	  774.0	  472.5	 8348.0	...
5330254	  773.8	  472.5	 8347.0	...
5330255	  773.7	  472.4	 8350.0	...
5330256	  773.7	  472.3	 8354.0	...
5330257	  773.8	  472.3	 8359.0	...
5330258	  773.7	  471.7	 8360.0	...
5330259	  773.4	  471.2	 8362.0	...
5330260	  773.1	  471.0	 8364.0	...
5330261	  772.8	  471.3	 8365.0	...
5330262	  772.8	  472.0	 8363.0	...
5330263	  772.7	  472.4	 8361.0	...
5330264	  772.6	  472.2	 8359.0	...
5330265	  772.9	  471.6	 8359.0	...
5330266	  773.3	  471.2	 8359.0	...
5330267	  773.8	  471.5	 8359.0	...
5330268	  773.7	  471.8	 8360.0	...
5330269	  773.7	  472.2	 8357.0	...
5330270	  773.7	  472.6	 8353.0	...
5330271	  773.6	  473.1	 8349.0	...
5330272	  773.4	  473.3	 8350.0	...
5330273	  773.4	  473.5	 8350.0	...
5330274	  773.4	  473.3	 8351.0	...
5330275	  773.6	  472.8	 8351.0	...
5330276	  773.6	  472.4	 8350.0	...
5330277	  773.5	  472.4	 8350.0	...
5330278	  773.3	  472.4	 8351.0	...
5330279	  773.5	  472.2	 8353.0	...
5330280	  773.6	  472.1	 8355.0	...
5330281	  773.6	  471.9	 8355.0	...
5330282	  773.6	  471.7	 8355.0	...
5330283	  773.6	  471.7	 8354.0	...
5330284	  773.6	  471.8	 8356.0	...
5330285	  773.6	  472.0	 8357.0	...
5330286	  773.5	  472.1	 8358.0	...
5330287	  773.3	  472.3	 8356.0	...
5330288	  773.0	  472.4	 8354.0	...
5330289	  773.0	  472.6	 8353.0	...
5330290	  773.0	  472.7	 8351.0	...
5330291	  772.9	  472.3	 8351.0	...
5330292	  773.0	  471.9	 8353.0	...
5330293	  773.2	  471.8	 8356.0	...
5330294	  773.4	  472.1	 8360.0	...
5330295	  773.4	  472.4	 8360.0	...
5330296	  773.3	  472.3	 8358.0	...
5330297	  773.1	  471.8	 8355.0	...
5330298	  772.8	  471.4	 8356.0	...
5330299	  772.7	  471.3	 8359.0	...
5330300	  772.8	  471.6	 8361.0	...
5330301	  773.0	  471.8	 8359.0	...
5330302	  773.1	  471.4	 8357.0	...
5330303	  772.7	  470.6	 8357.0	...
5330304	  772.3	  469.8	 8357.0	...
5330305	  771.9	  469.3	 8356.0	...
5330306	  772.0	  469.2	 8355.0	...
5330307	  772.2	  470.0	 8354.0	...
5330308	  772.4	  470.4	 8354.0	...
5330309	  772.6	  470.7	 8355.0	...
5330310	  772.7	  471.1	 8354.0	...
5330311	  772.8	  471.8	 8353.0	...
5330312	  772.8	  472.5	 8353.0	...
5330313	  772.9	  472.4	 8354.0	...
5330314	  772.9	  472.4	 8355.0	...
5330315	  773.2	  472.2	 8355.0	...
5330316	  773.6	  472.2	 8355.0	...
5330317	  773.5	  472.1	 8354.0	...
5330318	  772.9	  472.2	 8354.0	...
5330319	  772.4	  472.1	 8355.0	...
5330320	  772.4	  471.9	 8357.0	...
5330321	  772.4	  471.6	 8358.0	...
5330322	  772.1	  471.6	 8357.0	...
5330323	  771.8	  471.8	 8356.0	...
5330324	  771.6	  471.8	 8355.0	...
5330325	  771.7	  471.8	 8354.0	...
5330326	  771.4	  471.6	 8354.0	...
5330327	  770.9	  471.5	 8352.0	...
5330328	  770.4	  471.8	 8350.0	...
5330329	  770.2	  472.1	 8349.0	...
5330330	  770.3	  473.2	 8349.0	...
5330331	  770.5	  474.1	 8348.0	...
5330332	  770.9	  474.7	 8347.0	...
5330333	  771.1	  474.0	 8346.0	...
5330334	  771.2	  472.9	 8344.0	...
5330335	  771.0	  472.0	 8343.0	...
5330336	  770.7	  471.7	 8344.0	...
5330337	  770.6	  472.3	 8346.0	...
5330338	  770.8	  472.7	 8348.0	...
5330339	  771.1	  473.0	 8348.0	...
5330340	  771.3	  472.9	 8350.0	...
5330341	  771.2	  473.0	 8352.0	...
5330342	  770.9	  472.9	 8352.0	...
5330343	  770.8	  472.8	 8349.0	...
5330344	  770.7	  472.7	 8345.0	...
5330345	  771.3	  472.6	 8343.0	...
5330346	  771.7	  472.5	 8342.0	...
5330347	  771.7	  472.3	 8342.0	...
5330348	  771.4	  472.4	 8341.0	...
5330349	  771.1	  472.6	 8342.0	...
5330350	  770.8	  472.9	 8342.0	...
5330351	  770.5	  473.1	 8342.0	...
5330352	  770.2	  473.2	 8342.0	...
5330353	  770.2	  472.9	 8342.0	...
5330354	  770.0	  472.7	 8345.0	...
5330355	  769.8	  472.2	 8348.0	...
5330356	  769.6	  471.8	 8350.0	...
5330357	  769.6	  471.7	 8349.0	...
5330358	  769.8	  472.2	 8344.0	...
5330359	  770.0	  472.9	 8338.0	...
5330360	  769.9	  473.4	 8334.0	...
5330361	  769.8	  473.8	 8334.0	...
5330362	  769.6	  474.2	 8333.0	...
5330363	  769.5	  474.6	 8332.0	...
5330364	  769.4	  474.5	 8330.0	...
5330365	  769.3	  473.8	 8328.0	...
5330366	  769.2	  473.2	 8330.0	...
5330367	  769.0	  472.7	 8334.0	...
5330368	  769.0	  472.5	 8337.0	...
5330369	  769.2	  472.7	 8337.0	...
5330370	  769.0	  473.1	 8339.0	...
5330371	  768.7	  473.5	 8342.0	...
5330372	  768.5	  473.5	 8345.0	...
5330373	  768.5	  473.9	 8344.0	...
5330374	  768.5	  474.4	 8344.0	...
5330375	  768.5	  474.2	 8343.0	...
5330376	  768.6	  473.4	 8342.0	...
5330377	  768.7	  472.7	 8338.0	...
5330378	  768.6	  473.0	 8333.0	...
5330379	  768.5	  473.3	 8329.0	...
5330380	  768.6	  474.0	 8328.0	...
5330381	  768.6	  474.4	 8327.0	...
5330382	  768.6	  474.8	 8326.0	...
5330383	  768.6	  475.2	 8326.0	...
5330384	  768.6	  475.8	 8326.0	...
5330385	  768.6	  476.3	 8327.0	...
5330386	  768.6	  476.4	 8327.0	...
5330387	  768.7	  476.3	 8327.0	...
5330388	  768.8	  476.2	 8323.0	...
5330389	  768.8	  476.0	 8319.0	...
5330390	  768.8	  475.8	 8315.0	...
5330391	  768.6	  475.6	 8316.0	...
5330392	  768.4	  475.5	 8317.0	...
5330393	  768.2	  475.4	 8318.0	...
5330394	  768.1	  475.9	 8319.0	...
5330395	  768.1	  476.4	 8318.0	...
5330396	  768.2	  476.8	 8315.0	...
5330397	  768.2	  476.3	 8313.0	...
5330398	  768.1	  475.7	 8314.0	...
5330399	  767.9	  475.1	 8314.0	...
5330400	  767.8	  475.0	 8313.0	...
5330401	  767.7	  474.9	 8313.0	...
5330402	  767.5	  474.9	 8313.0	...
5330403	  767.1	  474.6	 8313.0	...
5330404	  766.8	  474.3	 8316.0	...
5330405	  766.7	  474.5	 8318.0	...
5330406	  766.8	  475.0	 8320.0	...
5330407	  767.0	  475.2	 8320.0	...
5330408	  766.9	  474.7	 8318.0	...
5330409	  766.9	  474.1	 8316.0	...
5330410	  767.0	  474.5	 8315.0	...
5330411	  767.1	  475.3	 8317.0	...
5330412	  767.3	  476.1	 8318.0	...
5330413	  767.4	  476.1	 8319.0	...
5330414	  767.5	  476.1	 8319.0	...
5330415	  767.4	  475.8	 8319.0	...
5330416	  767.4	  475.5	 8317.0	...
5330417	  767.0	  475.2	 8315.0	...
5330418	  766.6	  475.4	 8314.0	...
5330419	  766.1	  475.6	 8313.0	...
5330420	  765.9	  475.6	 8312.0	...
5330421	  766.0	  475.6	 8313.0	...
5330422	  766.3	  475.7	 8314.0	...
5330423	  766.8	  475.8	 8315.0	...
5330424	  766.8	  475.1	 8316.0	...
5330425	  766.6	  474.4	 8316.0	...
5330426	  766.5	  474.4	 8315.0	...
5330427	  766.4	  475.1	 8312.0	...
5330428	  766.6	  475.7	 8310.0	...
5330429	  766.7	  475.5	 8308.0	...
5330430	  766.7	  475.2	 8309.0	...
5330431	  766.6	  475.5	 8311.0	...
5330432	  766.9	  476.1	 8311.0	...
5330433	  767.2	  476.6	 8310.0	...
5330434	  767.4	  476.5	 8310.0	...
5330435	  767.0	  476.1	 8309.0	...
5330436	  766.6	  475.8	 8311.0	...
5330437	  766.1	  475.6	 8313.0	...
5330438	  766.0	  475.6	 8312.0	...
5330439	  765.9	  475.6	 8309.0	...
MSG	5330440 0000 _ Number Off
5330440	  765.9	  475.6	 8307.0	...
5330441	  766.0	  475.9	 8308.0	...
5330442	  766.1	  476.7	 8310.0	...
5330443	  766.0	  477.5	 8309.0	...
5330444	  765.9	  478.0	 8309.0	...
5330445	  766.1	  478.0	 8309.0	...
5330446	  766.3	  477.4	 8310.0	...
5330447	  766.5	  476.8	 8311.0	...
5330448	  766.5	  476.2	 8312.0	...
5330449	  766.5	  476.0	 8314.0	...
5330450	  766.3	  475.6	 8315.0	...
5330451	  766.2	  475.1	 8313.0	...
5330452	  766.1	  474.9	 8310.0	...
5330453	  766.4	  475.6	 8306.0	...
5330454	  766.7	  476.2	 8304.0	...
5330455	  766.9	  476.0	 8303.0	...
5330456	  766.8	  475.3	 8307.0	...
5330457	  766.7	  474.7	 8310.0	...
5330458	  766.5	  474.7	 8309.0	...
5330459	  766.3	  475.4	 8304.0	...
5330460	  766.2	  476.0	 8300.0	...
5330461	  766.0	  476.6	 8299.0	...
5330462	  765.8	  476.4	 8299.0	...
5330463	  765.5	  476.1	 8298.0	...
5330464	  765.4	  475.8	 8298.0	...
5330465	  765.8	  475.9	 8299.0	...
5330466	  766.2	  476.0	 8300.0	...
5330467	  766.5	  476.0	 8302.0	...
5330468	  766.3	  475.9	 8304.0	...
5330469	  766.1	  475.6	 8305.0	...
5330470	  766.2	  475.4	 8305.0	...
5330471	  766.2	  475.0	 8306.0	...
5330472	  766.2	  474.8	 8308.0	...
5330473	  766.3	  474.6	 8309.0	...
5330474	  766.7	  474.6	 8309.0	...
5330475	  767.0	  474.8	 8311.0	...
5330476	  767.2	  475.0	 8313.0	...
5330477	  767.2	  475.3	 8315.0	...
5330478	  767.2	  475.1	 8318.0	...
5330479	  767.1	  474.9	 8321.0	...
5330480	  767.1	  475.2	 8323.0	...
5330481	  767.3	  475.7	 8323.0	...
5330482	  767.5	  476.4	 8324.0	...
5330483	  767.6	  476.5	 8326.0	...
5330484	  767.6	  475.7	 8327.0	...
5330485	  767.6	  474.9	 8327.0	...
5330486	  767.6	  473.9	 8322.0	...
5330487	  767.6	  473.8	 8315.0	...
5330488	  767.3	  473.9	 8309.0	...
5330489	  767.1	  474.4	 8308.0	...
5330490	  766.9	  474.8	 8308.0	...
5330491	  766.8	  475.1	 8309.0	...
5330492	  766.6	  475.1	 8309.0	...
5330493	  766.5	  475.1	 8307.0	...
5330494	  766.5	  475.1	 8305.0	...
5330495	  766.5	  475.0	 8304.0	...
5330496	  766.4	  474.8	 8303.0	...
EFIX R   5329778	5330496	719	  772.1	  474.4	   8440
SSACC R  5330497
5330497	  765.6	  474.6	 8301.0	...
5330498	  764.5	  474.2	 8301.0	...
5330499	  763.1	  473.3	 8302.0	...
5330500	  761.1	  471.2	 8303.0	...
5330501	  758.4	  467.8	 8304.0	...
5330502	  755.6	  464.6	 8304.0	...
5330503	  752.7	  462.4	 8304.0	...
5330504	  750.7	  460.7	 8304.0	...
5330505	  749.1	  458.7	 8305.0	...
5330506	  748.9	  457.1	 8306.0	...
5330507	  749.3	  456.7	 8307.0	...
5330508	  750.4	  457.1	 8304.0	...
5330509	  752.6	  457.4	 8301.0	...
5330510	  755.0	  457.5	 8298.0	...
5330511	  757.1	  457.3	 8298.0	...
5330512	  758.1	  457.4	 8298.0	...
5330513	  759.4	  458.4	 8298.0	...
ESACC R  5330497	5330513	17	  765.6	  474.6	  759.4	  458.4	   0.37	     58
SFIX R   5330514
5330514	  760.9	  459.9	 8298.0	...
5330515	  762.9	  461.4	 8296.0	...
5330516	  764.2	  462.2	 8294.0	...
5330517	  765.3	  462.3	 8293.0	...
5330518	  766.2	  462.4	 8293.0	...
5330519	  767.2	  462.3	 8294.0	...
5330520	  767.6	  462.1	 8297.0	...
5330521	  767.6	  462.0	 8300.0	...
5330522	  767.5	  461.6	 8303.0	...
5330523	  767.1	  460.9	 8304.0	...
5330524	  765.8	  460.3	 8304.0	...
5330525	  764.8	  460.0	 8303.0	...
5330526	  763.9	  460.0	 8301.0	...
5330527	  763.9	  460.0	 8299.0	...
5330528	  763.5	  459.6	 8299.0	...
5330529	  763.1	  459.2	 8300.0	...
5330530	  762.8	  458.9	 8302.0	...
5330531	  763.0	  458.8	 8305.0	...
5330532	  763.2	  458.7	 8306.0	...
5330533	  762.8	  458.8	 8307.0	...
5330534	  762.3	  459.0	 8308.0	...
5330535	  762.0	  459.7	 8309.0	...
5330536	  762.3	  460.3	 8312.0	...
5330537	  762.5	  460.6	 8313.0	...
5330538	  762.0	  460.5	 8313.0	...
5330539	  761.6	  460.8	 8310.0	...
5330540	  761.5	  461.3	 8307.0	...
5330541	  761.7	  461.7	 8306.0	...
5330542	  761.9	  462.0	 8305.0	...
5330543	  762.1	  462.5	 8304.0	...
5330544	  762.4	  462.8	 8303.0	...
5330545	  762.5	  462.7	 8304.0	...
5330546	  762.6	  462.3	 8306.0	...
5330547	  762.4	  462.1	 8309.0	...
5330548	  762.4	  462.5	 8314.0	...
5330549	  762.4	  463.2	 8317.0	...
5330550	  762.5	  463.8	 8319.0	...
5330551	  762.4	  463.3	 8318.0	...
5330552	  762.5	  462.8	 8316.0	...
5330553	  762.5	  462.5	 8314.0	...
5330554	  762.5	  462.7	 8316.0	...
5330555	  763.0	  462.8	 8318.0	...
5330556	  763.4	  462.9	 8320.0	...
5330557	  763.6	  463.1	 8319.0	...
5330558	  763.1	  463.4	 8317.0	...
5330559	  762.7	  464.1	 8314.0	...
5330560	  762.4	  464.5	 8313.0	...
5330561	  762.4	  464.8	 8310.0	...
5330562	  762.5	  464.7	 8308.0	...
5330563	  762.6	  464.6	 8306.0	...
5330564	  762.9	  464.6	 8305.0	...
5330565	  763.1	  464.7	 8305.0	...
5330566	  763.3	  464.9	 8304.0	...
5330567	  763.4	  465.2	 8306.0	...
5330568	  763.5	  465.5	 8308.0	...
5330569	  763.3	  465.1	 8311.0	...
5330570	  763.1	  464.4	 8311.0	...
5330571	  762.9	  463.9	 8314.0	...
5330572	  763.0	  464.0	 8317.0	...
5330573	  763.1	  464.2	 8319.0	...
5330574	  763.1	  464.5	 8319.0	...
5330575	  763.1	  464.8	 8319.0	...
5330576	  763.2	  464.8	 8319.0	...
5330577	  763.2	  464.7	 8316.0	...
5330578	  763.0	  464.3	 8313.0	...
5330579	  762.7	  464.0	 8315.0	...
5330580	  762.6	  463.7	 8320.0	...
5330581	  762.9	  463.9	 8325.0	...
5330582	  763.3	  464.1	 8326.0	...
5330583	  763.5	  464.4	 8326.0	...
5330584	  763.4	  464.5	 8327.0	...
5330585	  763.4	  465.2	 8326.0	...
5330586	  763.5	  465.9	 8325.0	...
5330587	  763.8	  465.9	 8325.0	...
5330588	  763.9	  465.4	 8325.0	...
5330589	  764.1	  464.6	 8325.0	...
5330590	  764.1	  464.4	 8326.0	...
5330591	  764.2	  464.2	 8327.0	...
5330592	  764.2	  464.2	 8330.0	...
5330593	  764.1	  464.2	 8332.0	...
5330594	  763.3	  464.3	 8334.0	...
5330595	  762.6	  464.4	 8333.0	...
5330596	  762.2	  464.2	 8332.0	...
5330597	  762.1	  463.8	 8332.0	...
5330598	  762.4	  463.4	 8333.0	...
5330599	  762.6	  463.4	 8331.0	...
5330600	  762.8	  463.5	 8329.0	...
5330601	  762.8	  463.8	 8330.0	...
5330602	  762.8	  464.2	 8333.0	...
5330603	  763.1	  464.4	 8336.0	...
5330604	  763.3	  464.5	 8335.0	...
5330605	  763.3	  464.4	 8335.0	...
5330606	  763.1	  464.5	 8336.0	...
5330607	  763.0	  464.6	 8332.0	...
5330608	  763.0	  464.6	 8328.0	...
5330609	  762.9	  464.6	 8325.0	...
5330610	  762.7	  464.5	 8328.0	...
5330611	  762.8	  465.2	 8330.0	...
5330612	  763.3	  465.9	 8330.0	...
5330613	  763.6	  466.9	 8331.0	...
5330614	  763.6	  467.2	 8331.0	...
5330615	  763.4	  466.9	 8332.0	...
5330616	  763.2	  466.2	 8334.0	...
5330617	  763.1	  464.8	 8337.0	...
5330618	  763.0	  464.0	 8340.0	...
5330619	  763.1	  463.5	 8343.0	...
5330620	  763.2	  463.6	 8345.0	...
5330621	  762.8	  463.7	 8346.0	...
5330622	  762.5	  464.3	 8342.0	...
5330623	  762.2	  464.6	 8337.0	...
5330624	  762.3	  464.9	 8338.0	...
5330625	  762.3	  464.7	 8343.0	...
5330626	  762.3	  465.5	 8347.0	...
5330627	  762.3	  466.3	 8346.0	...
5330628	  762.9	  466.6	 8349.0	...
5330629	  763.4	  466.0	 8352.0	...
5330630	  763.9	  465.4	 8357.0	...
5330631	  763.9	  465.3	 8358.0	...
5330632	  763.5	  465.6	 8359.0	...
5330633	  763.0	  466.2	 8359.0	...
5330634	  762.8	  466.7	 8358.0	...
5330635	  763.0	  466.6	 8358.0	...
5330636	  762.8	  466.2	 8359.0	...
5330637	  762.5	  465.7	 8360.0	...
5330638	  762.4	  465.5	 8360.0	...
5330639	  762.9	  465.3	 8358.0	...
5330640	  763.4	  465.2	 8356.0	...
MSG	5330641 0000 _ Number On
5330641	  763.7	  465.4	 8355.0	...
5330642	  763.8	  465.9	 8356.0	...
5330643	  763.8	  466.2	 8357.0	...
5330644	  764.0	  466.5	 8364.0	...
5330645	  764.2	  466.5	 8370.0	...
5330646	  764.4	  466.5	 8375.0	...
5330647	  764.5	  466.5	 8374.0	...
5330648	  764.6	  466.6	 8372.0	...
5330649	  764.2	  466.8	 8370.0	...
5330650	  763.9	  467.0	 8369.0	...
5330651	  763.4	  467.1	 8368.0	...
5330652	  763.4	  467.1	 8368.0	...
5330653	  763.3	  466.9	 8368.0	...
5330654	  763.2	  466.7	 8369.0	...
5330655	  763.0	  466.4	 8371.0	...
5330656	  762.8	  466.3	 8373.0	...
5330657	  762.7	  466.1	 8375.0	...
5330658	  762.7	  466.0	 8376.0	...
5330659	  762.6	  465.9	 8376.0	...
5330660	  762.6	  465.8	 8377.0	...
5330661	  762.6	  466.2	 8373.0	...
5330662	  762.7	  466.6	 8370.0	...
5330663	  763.0	  467.1	 8369.0	...
5330664	  763.3	  467.2	 8372.0	...
5330665	  763.6	  467.0	 8375.0	...
5330666	  763.6	  466.7	 8376.0	...
5330667	  763.3	  466.3	 8376.0	...
5330668	  763.1	  466.2	 8375.0	...
5330669	  762.8	  466.3	 8375.0	...
5330670	  763.4	  466.6	 8374.0	...
5330671	  764.0	  466.9	 8376.0	...
5330672	  764.6	  466.7	 8378.0	...
5330673	  764.7	  466.1	 8381.0	...
5330674	  764.4	  465.6	 8383.0	...
5330675	  764.1	  465.7	 8384.0	...
5330676	  763.7	  466.0	 8383.0	...
5330677	  764.0	  466.4	 8382.0	...
5330678	  764.5	  466.7	 8380.0	...
5330679	  764.9	  466.9	 8379.0	...
5330680	  764.6	  466.8	 8380.0	...
5330681	  764.2	  466.6	 8383.0	...
5330682	  763.7	  466.5	 8385.0	...
5330683	  763.6	  466.4	 8387.0	...
5330684	  763.3	  466.5	 8386.0	...
5330685	  763.1	  466.5	 8385.0	...
5330686	  763.5	  466.6	 8385.0	...
5330687	  764.0	  466.5	 8383.0	...
5330688	  764.1	  466.6	 8380.0	...
5330689	  763.8	  466.6	 8377.0	...
5330690	  763.6	  466.8	 8376.0	...
5330691	  763.9	  467.0	 8377.0	...
5330692	  764.1	  467.3	 8378.0	...
5330693	  764.1	  467.5	 8380.0	...
5330694	  764.1	  467.5	 8382.0	...
5330695	  764.0	  467.4	 8384.0	...
5330696	  764.0	  467.1	 8386.0	...
5330697	  763.8	  467.0	 8387.0	...
5330698	  763.6	  466.9	 8388.0	...
5330699	  763.6	  466.9	 8389.0	...
5330700	  763.7	  467.2	 8390.0	...
5330701	  763.8	  467.4	 8391.0	...
5330702	  763.9	  467.6	 8391.0	...
5330703	  764.0	  467.6	 8392.0	...
5330704	  764.2	  467.7	 8392.0	...
5330705	  764.3	  467.7	 8391.0	...
5330706	  764.4	  467.7	 8391.0	...
5330707	  764.4	  467.7	 8392.0	...
5330708	  764.1	  467.9	 8394.0	...
5330709	  763.8	  468.0	 8398.0	...
5330710	  763.7	  468.0	 8399.0	...
5330711	  763.7	  467.9	 8398.0	...
5330712	  763.6	  467.8	 8396.0	...
5330713	  763.6	  467.8	 8396.0	...
5330714	  763.6	  467.8	 8398.0	...
5330715	  763.6	  467.7	 8400.0	...
5330716	  763.5	  467.7	 8400.0	...
5330717	  763.7	  467.5	 8400.0	...
5330718	  763.8	  467.4	 8401.0	...
5330719	  763.5	  467.5	 8402.0	...
5330720	  763.1	  467.7	 8402.0	...
5330721	  762.7	  467.9	 8402.0	...
5330722	  762.7	  467.8	 8402.0	...
5330723	  762.7	  467.8	 8402.0	...
5330724	  762.6	  467.7	 8403.0	...
5330725	  762.5	  467.7	 8405.0	...
5330726	  762.5	  467.4	 8407.0	...
5330727	  762.6	  466.8	 8409.0	...
5330728	  763.1	  466.2	 8413.0	...
5330729	  763.7	  466.0	 8417.0	...
5330730	  764.3	  465.9	 8418.0	...
5330731	  764.2	  465.7	 8417.0	...
5330732	  764.0	  465.4	 8415.0	...
5330733	  763.9	  465.4	 8415.0	...
5330734	  764.0	  466.2	 8414.0	...
5330735	  764.2	  467.0	 8413.0	...
5330736	  764.3	  467.7	 8414.0	...
5330737	  764.2	  467.6	 8415.0	...
5330738	  764.1	  467.5	 8416.0	...
5330739	  764.1	  467.4	 8417.0	...
5330740	  764.1	  467.6	 8417.0	...
5330741	  764.0	  468.0	 8417.0	...
5330742	  763.9	  468.3	 8416.0	...
5330743	  763.7	  468.6	 8416.0	...
5330744	  763.7	  468.7	 8417.0	...
5330745	  763.6	  468.3	 8419.0	...
5330746	  763.6	  467.5	 8420.0	...
5330747	  763.6	  466.8	 8421.0	...
5330748	  763.5	  466.6	 8420.0	...
5330749	  763.4	  466.7	 8420.0	...
5330750	  763.3	  467.2	 8421.0	...
5330751	  763.4	  467.6	 8421.0	...
5330752	  763.4	  467.8	 8419.0	...
5330753	  763.3	  467.6	 8417.0	...
5330754	  763.3	  467.3	 8414.0	...
5330755	  763.0	  467.2	 8414.0	...
5330756	  762.9	  467.1	 8417.0	...
5330757	  762.7	  466.9	 8419.0	...
5330758	  763.3	  466.7	 8422.0	...
5330759	  763.9	  466.7	 8422.0	...
5330760	  764.4	  466.7	 8423.0	...
5330761	  764.1	  467.0	 8425.0	...
5330762	  763.7	  467.4	 8427.0	...
5330763	  763.4	  467.8	 8430.0	...
5330764	  763.1	  468.1	 8430.0	...
5330765	  763.0	  468.3	 8430.0	...
5330766	  763.0	  468.6	 8428.0	...
5330767	  762.9	  468.4	 8426.0	...
5330768	  763.0	  467.8	 8423.0	...
5330769	  763.1	  467.3	 8423.0	...
5330770	  763.2	  467.5	 8425.0	...
5330771	  763.0	  468.0	 8427.0	...
5330772	  762.9	  468.4	 8433.0	...
5330773	  763.5	  468.2	 8438.0	...
5330774	  764.0	  467.4	 8442.0	...
5330775	  764.6	  466.7	 8442.0	...
5330776	  764.5	  466.8	 8442.0	...
5330777	  764.5	  467.9	 8442.0	...
5330778	  764.2	  469.0	 8440.0	...
5330779	  763.9	  469.4	 8440.0	...
5330780	  763.3	  468.9	 8439.0	...
5330781	  762.9	  468.3	 8438.0	...
5330782	  762.5	  467.8	 8437.0	...
5330783	  762.6	  467.8	 8435.0	...
5330784	  762.9	  467.8	 8435.0	...
5330785	  763.2	  467.6	 8436.0	...
5330786	  763.4	  467.6	 8440.0	...
5330787	  763.4	  467.5	 8447.0	...
5330788	  763.4	  467.5	 8452.0	...
5330789	  763.4	  467.5	 8450.0	...
5330790	  763.3	  467.4	 8445.0	...
5330791	  763.2	  467.4	 8442.0	...
5330792	  763.1	  467.3	 8445.0	...
5330793	  763.1	  467.4	 8448.0	...
5330794	  762.8	  467.5	 8449.0	...
5330795	  762.5	  467.6	 8449.0	...
5330796	  762.6	  467.7	 8450.0	...
5330797	  763.0	  467.7	 8450.0	...
5330798	  763.3	  467.0	 8451.0	...
5330799	  763.3	  466.2	 8452.0	...
5330800	  763.5	  466.0	 8453.0	...
5330801	  763.7	  466.6	 8455.0	...
5330802	  763.9	  467.1	 8456.0	...
5330803	  763.9	  467.1	 8457.0	...
5330804	  763.9	  467.1	 8458.0	...
5330805	  763.8	  467.0	 8459.0	...
5330806	  763.7	  467.0	 8460.0	...
5330807	  763.6	  466.7	 8460.0	...
5330808	  763.6	  466.5	 8457.0	...
5330809	  763.5	  466.4	 8453.0	...
5330810	  763.5	  466.5	 8450.0	...
5330811	  763.4	  466.3	 8450.0	...
5330812	  763.1	  466.2	 8451.0	...
5330813	  762.7	  466.1	 8452.0	...
5330814	  762.7	  466.2	 8456.0	...
5330815	  763.3	  466.7	 8459.0	...
5330816	  763.8	  467.1	 8461.0	...
5330817	  763.9	  467.5	 8460.0	...
5330818	  763.6	  467.7	 8460.0	...
5330819	  763.4	  467.9	 8459.0	...
5330820	  763.4	  468.0	 8458.0	...
5330821	  763.4	  467.3	 8457.0	...
5330822	  763.5	  466.5	 8456.0	...
5330823	  763.8	  465.9	 8458.0	...
5330824	  764.1	  465.8	 8460.0	...
5330825	  764.1	  465.7	 8462.0	...
5330826	  763.9	  465.8	 8461.0	...
5330827	  763.4	  466.0	 8461.0	...
5330828	  763.1	  466.1	 8459.0	...
5330829	  762.9	  466.0	 8458.0	...
5330830	  762.9	  465.9	 8458.0	...
5330831	  762.9	  465.9	 8458.0	...
5330832	  762.9	  465.9	 8458.0	...
5330833	  763.2	  466.0	 8458.0	...
5330834	  763.6	  466.5	 8459.0	...
5330835	  763.9	  467.0	 8462.0	...
5330836	  763.7	  466.8	 8467.0	...
5330837	  763.3	  466.2	 8467.0	...
5330838	  763.1	  465.5	 8467.0	...
5330839	  763.3	  466.0	 8466.0	...
5330840	  763.5	  466.4	 8466.0	...
5330841	  763.5	  466.8	 8466.0	...
5330842	  763.4	  466.5	 8466.0	...
5330843	  763.4	  466.3	 8467.0	...
5330844	  763.2	  466.1	 8469.0	...
5330845	  763.1	  466.4	 8472.0	...
5330846	  763.1	  466.7	 8473.0	...
5330847	  763.1	  466.9	 8473.0	...
5330848	  763.1	  466.9	 8473.0	...
5330849	  763.2	  466.9	 8473.0	...
5330850	  763.4	  466.9	 8474.0	...
5330851	  763.4	  467.0	 8475.0	...
5330852	  763.1	  467.1	 8477.0	...
5330853	  763.1	  467.3	 8478.0	...
5330854	  763.2	  467.3	 8479.0	...
5330855	  763.2	  467.2	 8480.0	...
5330856	  763.0	  467.0	 8479.0	...
5330857	  762.9	  466.7	 8480.0	...
5330858	  763.0	  466.6	 8482.0	...
5330859	  763.0	  466.3	 8483.0	...
5330860	  763.0	  466.0	 8483.0	...
5330861	  763.2	  465.6	 8482.0	...
5330862	  763.4	  465.8	 8481.0	...
5330863	  763.6	  466.1	 8481.0	...
5330864	  763.7	  466.5	 8482.0	...
5330865	  763.7	  466.5	 8485.0	...
5330866	  763.8	  466.4	 8488.0	...
5330867	  763.8	  466.4	 8487.0	...
5330868	  763.7	  466.4	 8487.0	...
5330869	  763.7	  466.3	 8488.0	...
5330870	  763.6	  466.3	 8490.0	...
5330871	  763.6	  466.2	 8490.0	...
5330872	  763.5	  466.2	 8488.0	...
5330873	  763.6	  466.2	 8487.0	...
5330874	  763.5	  465.7	 8487.0	...
5330875	  763.4	  465.2	 8487.0	...
5330876	  763.3	  464.9	 8487.0	...
5330877	  763.3	  465.2	 8487.0	...
5330878	  763.4	  465.4	 8488.0	...
5330879	  763.4	  465.6	 8488.0	...
5330880	  763.5	  465.9	 8488.0	...
5330881	  763.5	  466.2	 8488.0	...
5330882	  763.5	  466.5	 8488.0	...
5330883	  763.4	  466.6	 8488.0	...
5330884	  763.3	  466.6	 8489.0	...
5330885	  763.1	  466.4	 8491.0	...
5330886	  763.0	  466.2	 8493.0	...
5330887	  762.9	  466.1	 8494.0	...
5330888	  762.9	  466.2	 8495.0	...
5330889	  762.9	  466.3	 8494.0	...
5330890	  762.9	  466.4	 8493.0	...
5330891	  762.9	  466.4	 8493.0	...
5330892	  763.0	  466.3	 8492.0	...
5330893	  762.7	  466.1	 8492.0	...
5330894	  762.6	  465.9	 8493.0	...
5330895	  762.4	  465.9	 8493.0	...
5330896	  762.5	  466.2	 8495.0	...
5330897	  762.6	  466.4	 8498.0	...
5330898	  762.6	  466.3	 8501.0	...
5330899	  762.4	  466.1	 8501.0	...
5330900	  762.0	  466.0	 8502.0	...
5330901	  761.6	  466.0	 8502.0	...
5330902	  761.8	  466.3	 8501.0	...
5330903	  762.1	  466.4	 8499.0	...
5330904	  762.4	  466.6	 8497.0	...
5330905	  762.5	  466.3	 8497.0	...
5330906	  762.8	  466.0	 8497.0	...
5330907	  763.0	  466.3	 8497.0	...
5330908	  763.2	  466.9	 8496.0	...
5330909	  763.0	  467.5	 8498.0	...
5330910	  762.9	  467.6	 8501.0	...
5330911	  763.0	  467.7	 8503.0	...
5330912	  763.4	  467.8	 8504.0	...
5330913	  763.2	  467.9	 8504.0	...
5330914	  762.9	  467.7	 8506.0	...
5330915	  762.5	  467.1	 8508.0	...
5330916	  762.4	  466.4	 8510.0	...
5330917	  762.2	  466.2	 8511.0	...
5330918	  762.1	  466.2	 8510.0	...
5330919	  761.9	  466.3	 8509.0	...
5330920	  762.6	  466.6	 8511.0	...
5330921	  763.3	  466.8	 8513.0	...
5330922	  763.8	  466.9	 8515.0	...
5330923	  763.1	  466.9	 8515.0	...
5330924	  762.3	  467.1	 8516.0	...
5330925	  761.7	  467.5	 8517.0	...
5330926	  761.8	  468.0	 8519.0	...
5330927	  761.9	  468.3	 8521.0	...
5330928	  762.4	  468.2	 8524.0	...
5330929	  762.8	  467.7	 8526.0	...
5330930	  762.7	  467.4	 8526.0	...
5330931	  762.2	  467.2	 8523.0	...
5330932	  761.6	  467.3	 8520.0	...
5330933	  761.5	  467.5	 8513.0	...
5330934	  761.8	  467.9	 8510.0	...
5330935	  762.5	  468.2	 8511.0	...
5330936	  763.1	  468.0	 8515.0	...
5330937	  763.4	  467.6	 8519.0	...
5330938	  763.4	  467.2	 8521.0	...
5330939	  763.2	  467.2	 8522.0	...
5330940	  762.8	  466.6	 8523.0	...
5330941	  762.4	  466.0	 8522.0	...
5330942	  762.4	  465.6	 8522.0	...
5330943	  762.5	  466.0	 8522.0	...
5330944	  762.7	  467.0	 8523.0	...
5330945	  762.9	  467.9	 8525.0	...
5330946	  762.9	  468.5	 8526.0	...
5330947	  762.7	  468.5	 8527.0	...
5330948	  762.5	  468.5	 8526.0	...
5330949	  762.4	  468.5	 8525.0	...
5330950	  762.4	  468.3	 8524.0	...
5330951	  762.5	  467.8	 8530.0	...
5330952	  762.8	  467.2	 8536.0	...
5330953	  763.1	  467.1	 8538.0	...
MSG	5330954 0000 _ Number Off
5330954	  763.3	  467.4	 8535.0	...
5330955	  763.3	  468.0	 8530.0	...
5330956	  763.2	  468.5	 8528.0	...
5330957	  763.4	  468.8	 8529.0	...
5330958	  763.6	  468.8	 8533.0	...
5330959	  763.5	  468.7	 8536.0	...
5330960	  763.2	  468.4	 8536.0	...
5330961	  762.7	  468.2	 8537.0	...
5330962	  762.5	  468.1	 8539.0	...
5330963	  762.2	  468.2	 8540.0	...
5330964	  762.2	  468.3	 8540.0	...
5330965	  762.3	  468.3	 8540.0	...
5330966	  762.4	  468.3	 8541.0	...
5330967	  762.9	  468.2	 8542.0	...
5330968	  763.3	  467.8	 8543.0	...
5330969	  763.9	  467.5	 8543.0	...
5330970	  764.1	  467.1	 8545.0	...
5330971	  764.4	  467.1	 8549.0	...
5330972	  764.2	  467.1	 8554.0	...
5330973	  763.9	  467.2	 8556.0	...
5330974	  763.6	  467.3	 8555.0	...
5330975	  763.6	  467.3	 8555.0	...
5330976	  763.5	  467.5	 8555.0	...
5330977	  763.4	  467.7	 8555.0	...
5330978	  763.2	  468.0	 8549.0	...
5330979	  763.1	  468.1	 8544.0	...
5330980	  763.1	  468.7	 8538.0	...
5330981	  763.1	  469.2	 8538.0	...
5330982	  763.2	  469.2	 8540.0	...
5330983	  763.1	  468.7	 8542.0	...
5330984	  763.1	  467.7	 8547.0	...
5330985	  763.0	  467.1	 8550.0	...
5330986	  763.1	  467.4	 8550.0	...
5330987	  763.1	  468.3	 8546.0	...
5330988	  763.1	  469.2	 8541.0	...
5330989	  763.0	  469.3	 8540.0	...
5330990	  762.8	  469.3	 8540.0	...
5330991	  762.7	  469.4	 8542.0	...
5330992	  762.6	  469.4	 8544.0	...
5330993	  762.9	  469.7	 8545.0	...
5330994	  763.3	  469.9	 8545.0	...
5330995	  763.7	  469.1	 8547.0	...
5330996	  763.6	  468.2	 8550.0	...
5330997	  763.6	  467.6	 8553.0	...
5330998	  763.6	  468.1	 8552.0	...
5330999	  763.5	  468.6	 8551.0	...
5331000	  763.7	  468.4	 8551.0	...
5331001	  763.9	  468.2	 8549.0	...
5331002	  764.1	  467.9	 8548.0	...
5331003	  764.2	  467.7	 8545.0	...
5331004	  764.3	  467.5	 8543.0	...
5331005	  764.4	  467.6	 8542.0	...
5331006	  764.6	  468.3	 8543.0	...
5331007	  764.8	  468.9	 8543.0	...
5331008	  764.7	  469.1	 8544.0	...
5331009	  764.4	  468.7	 8545.0	...
5331010	  764.1	  468.4	 8546.0	...
5331011	  764.0	  468.4	 8547.0	...
5331012	  764.0	  468.4	 8548.0	...
5331013	  764.2	  468.3	 8548.0	...
5331014	  764.3	  468.3	 8545.0	...
5331015	  764.1	  468.2	 8542.0	...
5331016	  763.9	  467.8	 8544.0	...
5331017	  763.8	  467.3	 8548.0	...
5331018	  763.8	  467.6	 8552.0	...
5331019	  763.9	  468.4	 8552.0	...
5331020	  764.0	  469.2	 8553.0	...
5331021	  764.0	  469.2	 8553.0	...
5331022	  764.1	  469.4	 8554.0	...
5331023	  764.5	  469.5	 8556.0	...
5331024	  765.0	  469.5	 8558.0	...
5331025	  765.5	  469.5	 8559.0	...
5331026	  765.7	  469.5	 8558.0	...
5331027	  765.8	  469.5	 8556.0	...
5331028	  765.8	  469.4	 8555.0	...
5331029	  765.5	  469.3	 8554.0	...
5331030	  765.2	  469.0	 8554.0	...
5331031	  764.8	  469.0	 8555.0	...
5331032	  764.7	  468.9	 8556.0	...
5331033	  764.7	  468.9	 8556.0	...
5331034	  764.7	  468.9	 8556.0	...
5331035	  765.0	  468.9	 8556.0	...
5331036	  765.4	  469.1	 8555.0	...
5331037	  765.9	  469.2	 8554.0	...
5331038	  765.9	  469.1	 8553.0	...
5331039	  766.2	  468.8	 8552.0	...
5331040	  766.1	  468.5	 8552.0	...
5331041	  766.0	  468.0	 8552.0	...
5331042	  765.7	  467.6	 8553.0	...
5331043	  765.5	  467.1	 8555.0	...
5331044	  765.5	  466.9	 8558.0	...
5331045	  765.4	  466.5	 8561.0	...
5331046	  765.4	  466.3	 8562.0	...
5331047	  765.7	  465.9	 8564.0	...
5331048	  766.0	  465.7	 8566.0	...
5331049	  766.2	  466.0	 8567.0	...
5331050	  766.2	  466.4	 8564.0	...
5331051	  765.8	  466.7	 8560.0	...
5331052	  765.3	  466.5	 8556.0	...
5331053	  765.0	  466.6	 8555.0	...
5331054	  764.9	  466.8	 8557.0	...
5331055	  765.0	  467.2	 8562.0	...
5331056	  765.2	  467.3	 8566.0	...
5331057	  765.4	  467.4	 8569.0	...
5331058	  766.1	  466.8	 8569.0	...
5331059	  766.6	  466.3	 8570.0	...
5331060	  767.0	  465.7	 8571.0	...
5331061	  766.8	  465.7	 8572.0	...
5331062	  766.4	  465.5	 8572.0	...
5331063	  766.1	  465.3	 8572.0	...
5331064	  766.1	  465.7	 8572.0	...
5331065	  766.3	  466.4	 8572.0	...
5331066	  766.6	  467.1	 8573.0	...
5331067	  766.7	  467.1	 8576.0	...
5331068	  766.8	  466.9	 8579.0	...
5331069	  766.8	  466.6	 8580.0	...
5331070	  766.8	  466.3	 8577.0	...
5331071	  766.9	  466.1	 8574.0	...
5331072	  767.0	  465.9	 8573.0	...
5331073	  766.6	  465.8	 8573.0	...
5331074	  766.3	  465.8	 8574.0	...
5331075	  765.8	  465.8	 8577.0	...
5331076	  765.7	  465.9	 8580.0	...
5331077	  765.7	  466.2	 8582.0	...
5331078	  765.6	  466.4	 8585.0	...
5331079	  765.5	  465.9	 8588.0	...
5331080	  765.7	  465.4	 8592.0	...
5331081	  766.0	  465.2	 8594.0	...
5331082	  766.5	  465.6	 8594.0	...
5331083	  766.6	  465.6	 8594.0	...
5331084	  766.5	  465.0	 8594.0	...
5331085	  766.4	  464.8	 8591.0	...
5331086	  766.2	  465.2	 8587.0	...
5331087	  766.1	  465.5	 8584.0	...
5331088	  766.0	  465.5	 8584.0	...
5331089	  766.1	  465.5	 8585.0	...
5331090	  766.3	  465.5	 8587.0	...
5331091	  766.5	  465.5	 8590.0	...
5331092	  766.7	  465.5	 8592.0	...
5331093	  766.7	  465.5	 8589.0	...
5331094	  766.1	  465.5	 8585.0	...
5331095	  765.4	  465.6	 8582.0	...
5331096	  764.6	  465.7	 8584.0	...
5331097	  764.5	  465.8	 8587.0	...
5331098	  765.0	  465.8	 8587.0	...
5331099	  765.5	  465.9	 8586.0	...
5331100	  766.1	  466.0	 8586.0	...
5331101	  766.1	  466.1	 8587.0	...
5331102	  766.1	  466.2	 8588.0	...
5331103	  766.2	  466.5	 8588.0	...
5331104	  766.4	  466.7	 8589.0	...
5331105	  766.5	  466.6	 8591.0	...
5331106	  766.6	  466.1	 8593.0	...
5331107	  766.8	  465.6	 8595.0	...
5331108	  766.9	  465.2	 8594.0	...
5331109	  766.9	  465.1	 8590.0	...
5331110	  766.7	  465.0	 8588.0	...
5331111	  766.4	  465.0	 8585.0	...
5331112	  766.2	  465.0	 8585.0	...
5331113	  766.1	  466.1	 8584.0	...
5331114	  766.1	  467.2	 8584.0	...
5331115	  766.3	  468.1	 8584.0	...
5331116	  766.3	  467.8	 8584.0	...
5331117	  766.3	  467.6	 8586.0	...
5331118	  766.2	  467.5	 8588.0	...
5331119	  766.6	  467.1	 8591.0	...
5331120	  767.0	  466.7	 8591.0	...
5331121	  767.3	  466.3	 8591.0	...
5331122	  767.2	  466.3	 8592.0	...
5331123	  767.1	  466.4	 8592.0	...
5331124	  767.1	  466.4	 8591.0	...
5331125	  767.0	  466.4	 8591.0	...
5331126	  766.9	  466.4	 8590.0	...
5331127	  766.9	  466.4	 8589.0	...
5331128	  767.0	  466.3	 8591.0	...
5331129	  767.0	  466.2	 8594.0	...
5331130	  766.8	  466.0	 8593.0	...
5331131	  766.6	  466.1	 8590.0	...
5331132	  766.4	  466.1	 8588.0	...
5331133	  766.4	  466.1	 8592.0	...
5331134	  766.5	  466.5	 8596.0	...
5331135	  766.7	  466.9	 8598.0	...
5331136	  766.8	  467.2	 8597.0	...
5331137	  766.9	  467.2	 8595.0	...
5331138	  767.2	  467.2	 8594.0	...
5331139	  767.5	  467.3	 8595.0	...
5331140	  767.6	  467.3	 8596.0	...
5331141	  767.5	  467.3	 8597.0	...
5331142	  767.4	  467.2	 8601.0	...
5331143	  767.4	  467.1	 8604.0	...
5331144	  767.5	  466.7	 8608.0	...
5331145	  767.2	  466.3	 8608.0	...
5331146	  766.8	  466.0	 8606.0	...
5331147	  766.7	  466.1	 8604.0	...
5331148	  766.8	  466.4	 8601.0	...
5331149	  766.9	  466.9	 8597.0	...
5331150	  766.7	  467.5	 8594.0	...
5331151	  766.4	  467.6	 8598.0	...
5331152	  766.1	  467.6	 8604.0	...
5331153	  766.0	  467.6	 8610.0	...
5331154	  766.1	  467.6	 8609.0	...
5331155	  766.3	  467.6	 8611.0	...
5331156	  766.7	  467.6	 8613.0	...
5331157	  767.0	  467.6	 8615.0	...
5331158	  767.3	  467.7	 8615.0	...
5331159	  767.3	  468.0	 8615.0	...
5331160	  767.2	  468.2	 8616.0	...
5331161	  767.1	  468.2	 8620.0	...
5331162	  767.0	  467.8	 8624.0	...
5331163	  766.9	  467.4	 8629.0	...
5331164	  766.8	  467.2	 8631.0	...
5331165	  766.9	  467.1	 8630.0	...
5331166	  767.1	  467.0	 8627.0	...
MSG	5331167 0000 _ Number On
5331167	  767.3	  467.2	 8623.0	...
5331168	  767.6	  467.4	 8623.0	...
5331169	  767.8	  467.5	 8623.0	...
5331170	  768.1	  467.2	 8625.0	...
5331171	  767.9	  466.5	 8628.0	...
5331172	  767.4	  466.0	 8632.0	...
5331173	  767.3	  465.5	 8635.0	...
5331174	  767.8	  466.2	 8631.0	...
5331175	  768.0	  466.9	 8626.0	...
5331176	  767.8	  467.5	 8622.0	...
5331177	  767.5	  467.4	 8623.0	...
5331178	  767.5	  467.2	 8630.0	...
5331179	  767.5	  467.1	 8636.0	...
5331180	  767.6	  467.2	 8642.0	...
5331181	  767.8	  467.1	 8641.0	...
5331182	  767.9	  466.9	 8643.0	...
5331183	  768.4	  466.5	 8646.0	...
5331184	  768.8	  466.3	 8648.0	...
5331185	  768.9	  466.6	 8648.0	...
5331186	  768.6	  467.1	 8649.0	...
5331187	  768.2	  467.2	 8645.0	...
5331188	  768.2	  466.8	 8641.0	...
5331189	  768.2	  466.3	 8637.0	...
5331190	  768.2	  466.3	 8636.0	...
5331191	  768.1	  466.3	 8636.0	...
5331192	  767.6	  466.5	 8637.0	...
5331193	  767.1	  466.7	 8640.0	...
5331194	  766.7	  466.9	 8642.0	...
5331195	  766.8	  466.9	 8643.0	...
5331196	  766.9	  466.8	 8643.0	...
5331197	  767.4	  466.7	 8642.0	...
5331198	  767.8	  466.9	 8638.0	...
5331199	  768.3	  467.6	 8631.0	...
5331200	  768.6	  468.3	 8625.0	...
5331201	  768.8	  468.6	 8626.0	...
5331202	  768.8	  468.4	 8628.0	...
5331203	  768.3	  468.2	 8630.0	...
5331204	  767.9	  468.1	 8632.0	...
5331205	  767.9	  467.8	 8634.0	...
5331206	  768.3	  467.4	 8636.0	...
5331207	  768.6	  467.2	 8635.0	...
5331208	  768.5	  467.3	 8636.0	...
5331209	  768.4	  467.4	 8638.0	...
5331210	  768.5	  467.4	 8639.0	...
5331211	  768.2	  467.7	 8639.0	...
5331212	  767.8	  467.9	 8639.0	...
5331213	  767.4	  468.5	 8643.0	...
5331214	  767.9	  468.7	 8648.0	...
5331215	  768.4	  468.9	 8655.0	...
5331216	  768.9	  468.5	 8659.0	...
5331217	  768.9	  468.1	 8663.0	...
5331218	  768.8	  467.8	 8661.0	...
5331219	  768.6	  468.0	 8658.0	...
5331220	  768.5	  467.7	 8659.0	...
5331221	  768.4	  466.8	 8662.0	...
5331222	  768.3	  465.9	 8660.0	...
5331223	  768.2	  465.5	 8656.0	...
5331224	  768.1	  465.5	 8652.0	...
5331225	  768.0	  465.6	 8651.0	...
5331226	  768.2	  465.7	 8650.0	...
5331227	  768.3	  465.8	 8648.0	...
5331228	  768.4	  465.8	 8648.0	...
5331229	  768.3	  465.7	 8649.0	...
5331230	  768.3	  465.6	 8649.0	...
5331231	  768.3	  465.6	 8655.0	...
5331232	  768.2	  465.8	 8662.0	...
5331233	  768.2	  466.4	 8667.0	...
5331234	  768.2	  466.9	 8662.0	...
5331235	  768.4	  467.2	 8657.0	...
5331236	  768.6	  467.3	 8656.0	...
5331237	  768.8	  467.2	 8658.0	...
5331238	  768.7	  467.1	 8664.0	...
5331239	  768.5	  467.0	 8667.0	...
5331240	  768.4	  467.0	 8669.0	...
5331241	  768.4	  467.0	 8666.0	...
5331242	  768.4	  466.5	 8663.0	...
5331243	  768.3	  466.1	 8658.0	...
5331244	  768.4	  465.4	 8657.0	...
5331245	  768.4	  465.3	 8657.0	...
5331246	  767.9	  465.1	 8659.0	...
5331247	  767.3	  465.2	 8661.0	...
5331248	  766.9	  465.2	 8662.0	...
5331249	  767.3	  465.1	 8661.0	...
5331250	  767.6	  464.9	 8661.0	...
5331251	  767.3	  464.8	 8661.0	...
5331252	  766.9	  465.0	 8662.0	...
5331253	  766.5	  465.3	 8663.0	...
5331254	  766.6	  465.2	 8663.0	...
5331255	  767.0	  464.9	 8663.0	...
5331256	  767.4	  464.9	 8666.0	...
5331257	  767.8	  465.3	 8668.0	...
5331258	  767.7	  465.6	 8669.0	...
5331259	  767.7	  465.6	 8668.0	...
5331260	  767.7	  465.8	 8667.0	...
5331261	  767.8	  466.0	 8667.0	...
5331262	  767.8	  466.3	 8667.0	...
5331263	  767.8	  466.4	 8667.0	...
5331264	  767.7	  466.3	 8666.0	...
5331265	  767.5	  466.0	 8665.0	...
5331266	  767.8	  465.7	 8664.0	...
5331267	  768.4	  465.9	 8666.0	...
5331268	  768.9	  466.4	 8668.0	...
5331269	  768.8	  466.7	 8669.0	...
5331270	  768.5	  466.3	 8670.0	...
5331271	  768.3	  465.8	 8671.0	...
5331272	  768.1	  465.4	 8672.0	...
5331273	  768.0	  465.1	 8674.0	...
5331274	  768.0	  464.9	 8677.0	...
5331275	  767.9	  464.7	 8680.0	...
5331276	  768.0	  464.7	 8685.0	...
5331277	  768.0	  464.7	 8688.0	...
5331278	  767.9	  464.7	 8688.0	...
5331279	  767.8	  465.1	 8688.0	...
5331280	  767.7	  465.5	 8687.0	...
5331281	  768.1	  465.9	 8688.0	...
5331282	  768.4	  465.9	 8688.0	...
5331283	  768.4	  465.8	 8689.0	...
5331284	  768.0	  465.6	 8692.0	...
5331285	  767.8	  465.5	 8694.0	...
5331286	  767.8	  465.3	 8694.0	...
5331287	  768.0	  465.3	 8693.0	...
5331288	  768.2	  465.2	 8691.0	...
5331289	  768.3	  465.1	 8689.0	...
5331290	  768.6	  465.1	 8688.0	...
5331291	  768.9	  465.2	 8687.0	...
5331292	  769.0	  465.0	 8687.0	...
5331293	  768.7	  464.9	 8686.0	...
5331294	  768.3	  464.8	 8688.0	...
5331295	  768.1	  465.0	 8688.0	...
5331296	  768.1	  465.8	 8689.0	...
5331297	  768.2	  466.5	 8688.0	...
5331298	  768.2	  466.9	 8691.0	...
5331299	  768.1	  466.0	 8694.0	...
5331300	  768.0	  465.1	 8696.0	...
5331301	  768.0	  464.6	 8696.0	...
5331302	  768.0	  464.8	 8695.0	...
5331303	  768.0	  464.7	 8695.0	...
5331304	  768.0	  464.6	 8694.0	...
5331305	  768.3	  464.5	 8694.0	...
5331306	  768.5	  464.7	 8693.0	...
5331307	  768.7	  464.6	 8693.0	...
5331308	  768.7	  464.6	 8693.0	...
5331309	  768.7	  464.6	 8693.0	...
5331310	  768.7	  464.6	 8695.0	...
5331311	  768.9	  464.6	 8698.0	...
5331312	  769.0	  464.7	 8700.0	...
5331313	  769.3	  464.5	 8702.0	...
5331314	  769.5	  464.3	 8701.0	...
5331315	  769.6	  464.7	 8700.0	...
5331316	  769.5	  465.3	 8698.0	...
5331317	  769.3	  465.3	 8697.0	...
5331318	  769.2	  464.7	 8697.0	...
5331319	  769.5	  464.1	 8698.0	...
5331320	  769.9	  464.1	 8701.0	...
5331321	  770.3	  464.4	 8704.0	...
5331322	  770.1	  464.8	 8703.0	...
5331323	  769.9	  465.1	 8702.0	...
5331324	  769.6	  465.2	 8700.0	...
5331325	  769.2	  465.3	 8699.0	...
5331326	  769.0	  465.3	 8699.0	...
5331327	  769.0	  465.8	 8700.0	...
5331328	  769.1	  466.2	 8701.0	...
5331329	  769.2	  466.1	 8702.0	...
5331330	  769.1	  465.4	 8702.0	...
5331331	  769.0	  464.6	 8703.0	...
5331332	  769.1	  464.4	 8707.0	...
5331333	  769.3	  464.4	 8711.0	...
5331334	  769.5	  464.4	 8713.0	...
5331335	  769.3	  464.4	 8710.0	...
5331336	  769.2	  465.1	 8709.0	...
5331337	  769.1	  465.8	 8708.0	...
5331338	  769.5	  466.4	 8708.0	...
5331339	  769.8	  466.2	 8710.0	...
5331340	  770.1	  466.1	 8711.0	...
5331341	  770.1	  465.9	 8711.0	...
5331342	  770.0	  465.7	 8711.0	...
5331343	  770.1	  465.6	 8714.0	...
5331344	  770.2	  465.6	 8718.0	...
5331345	  770.3	  465.8	 8718.0	...
5331346	  770.3	  466.0	 8714.0	...
5331347	  770.3	  466.2	 8710.0	...
5331348	  770.0	  466.1	 8711.0	...
5331349	  769.6	  466.1	 8711.0	...
5331350	  769.4	  466.2	 8710.0	...
5331351	  769.4	  466.3	 8709.0	...
5331352	  769.2	  466.4	 8709.0	...
5331353	  769.0	  466.5	 8709.0	...
5331354	  768.9	  466.5	 8709.0	...
5331355	  769.0	  466.6	 8713.0	...
5331356	  769.1	  466.9	 8717.0	...
5331357	  769.2	  467.2	 8717.0	...
5331358	  769.4	  467.1	 8711.0	...
5331359	  769.5	  466.6	 8705.0	...
5331360	  769.8	  465.8	 8704.0	...
5331361	  769.8	  465.2	 8706.0	...
5331362	  769.9	  464.8	 8708.0	...
5331363	  769.7	  464.9	 8708.0	...
5331364	  769.5	  464.9	 8707.0	...
5331365	  769.1	  465.0	 8708.0	...
5331366	  768.9	  465.1	 8708.0	...
5331367	  768.8	  465.6	 8710.0	...
5331368	  768.9	  466.0	 8711.0	...
5331369	  769.1	  466.3	 8709.0	...
5331370	  769.2	  466.3	 8705.0	...
5331371	  769.4	  466.2	 8703.0	...
5331372	  769.5	  465.6	 8705.0	...
5331373	  769.9	  465.0	 8710.0	...
5331374	  770.2	  464.3	 8714.0	...
5331375	  770.6	  464.2	 8717.0	...
5331376	  770.7	  464.2	 8718.0	...
5331377	  770.7	  464.5	 8718.0	...
5331378	  770.6	  464.9	 8716.0	...
5331379	  770.5	  465.1	 8712.0	...
5331380	  770.3	  465.2	 8709.0	...
5331381	  770.1	  465.5	 8708.0	...
5331382	  769.9	  465.8	 8708.0	...
5331383	  769.7	  466.3	 8708.0	...
5331384	  769.7	  466.3	 8708.0	...
5331385	  769.7	  465.8	 8712.0	...
5331386	  769.8	  465.3	 8717.0	...
5331387	  769.9	  464.6	 8722.0	...
5331388	  770.3	  464.5	 8724.0	...
5331389	  770.6	  464.3	 8724.0	...
5331390	  770.9	  464.3	 8725.0	...
5331391	  770.7	  464.5	 8723.0	...
5331392	  770.5	  464.8	 8720.0	...
5331393	  770.1	  465.5	 8717.0	...
5331394	  770.0	  465.8	 8716.0	...
5331395	  769.9	  466.0	 8715.0	...
5331396	  769.8	  465.7	 8716.0	...
5331397	  769.7	  465.5	 8715.0	...
5331398	  769.7	  465.3	 8713.0	...
5331399	  769.6	  465.2	 8714.0	...
5331400	  769.6	  465.2	 8716.0	...
5331401	  769.6	  465.2	 8717.0	...
5331402	  769.6	  465.3	 8717.0	...
5331403	  769.6	  465.4	 8718.0	...
5331404	  769.6	  465.5	 8719.0	...
5331405	  769.6	  465.8	 8720.0	...
5331406	  769.5	  466.1	 8720.0	...
5331407	  769.3	  466.4	 8719.0	...
5331408	  769.0	  466.4	 8718.0	...
5331409	  768.6	  466.2	 8717.0	...
5331410	  768.5	  466.1	 8719.0	...
5331411	  768.6	  465.9	 8720.0	...
5331412	  768.8	  465.9	 8721.0	...
5331413	  769.1	  466.0	 8719.0	...
5331414	  769.0	  466.0	 8717.0	...
5331415	  769.0	  466.1	 8718.0	...
5331416	  768.7	  466.2	 8721.0	...
5331417	  768.4	  466.4	 8724.0	...
5331418	  768.1	  466.4	 8723.0	...
5331419	  768.2	  466.7	 8722.0	...
5331420	  768.3	  466.9	 8721.0	...
5331421	  768.4	  467.1	 8721.0	...
5331422	  768.5	  467.0	 8720.0	...
5331423	  768.4	  466.5	 8719.0	...
5331424	  768.3	  466.1	 8717.0	...
5331425	  767.9	  465.7	 8716.0	...
5331426	  767.6	  465.6	 8715.0	...
5331427	  767.2	  465.6	 8715.0	...
5331428	  767.3	  465.5	 8718.0	...
5331429	  767.7	  465.3	 8720.0	...
5331430	  768.2	  465.0	 8723.0	...
5331431	  768.2	  464.8	 8723.0	...
5331432	  768.0	  465.0	 8724.0	...
5331433	  767.9	  465.3	 8725.0	...
5331434	  768.2	  465.7	 8725.0	...
5331435	  768.4	  465.8	 8721.0	...
5331436	  768.4	  466.1	 8717.0	...
5331437	  768.3	  466.3	 8713.0	...
5331438	  768.1	  465.6	 8713.0	...
5331439	  767.8	  464.7	 8712.0	...
5331440	  767.5	  463.8	 8712.0	...
5331441	  767.2	  463.9	 8711.0	...
5331442	  767.1	  463.9	 8712.0	...
5331443	  767.1	  464.1	 8713.0	...
5331444	  767.1	  464.4	 8712.0	...
5331445	  767.2	  464.5	 8711.0	...
5331446	  767.5	  464.4	 8715.0	...
5331447	  767.8	  464.4	 8719.0	...
5331448	  767.7	  464.5	 8724.0	...
5331449	  767.5	  464.6	 8725.0	...
5331450	  767.3	  464.3	 8728.0	...
5331451	  767.8	  464.2	 8730.0	...
5331452	  768.2	  464.1	 8727.0	...
5331453	  768.7	  464.7	 8721.0	...
5331454	  768.6	  465.1	 8716.0	...
5331455	  768.5	  465.3	 8716.0	...
5331456	  768.4	  464.9	 8716.0	...
5331457	  768.4	  464.6	 8718.0	...
5331458	  768.4	  464.4	 8721.0	...
5331459	  767.8	  463.9	 8723.0	...
5331460	  767.3	  463.4	 8725.0	...
5331461	  766.8	  463.2	 8724.0	...
5331462	  766.9	  463.5	 8723.0	...
5331463	  766.9	  463.5	 8726.0	...
5331464	  766.9	  463.1	 8731.0	...
5331465	  766.9	  462.8	 8735.0	...
5331466	  767.2	  462.7	 8735.0	...
5331467	  767.4	  462.7	 8734.0	...
5331468	  767.5	  462.8	 8730.0	...
5331469	  767.6	  463.2	 8727.0	...
MSG	5331470 0000 _ Number Off
5331470	  767.7	  463.6	 8722.0	...
5331471	  767.8	  463.4	 8720.0	...
5331472	  767.6	  462.8	 8720.0	...
5331473	  767.5	  462.4	 8720.0	...
5331474	  767.3	  462.6	 8720.0	...
5331475	  767.2	  463.0	 8722.0	...
5331476	  767.3	  463.3	 8723.0	...
5331477	  767.6	  463.6	 8724.0	...
5331478	  767.2	  463.7	 8724.0	...
5331479	  766.6	  463.3	 8724.0	...
5331480	  766.0	  462.8	 8724.0	...
5331481	  766.5	  462.3	 8724.0	...
5331482	  767.0	  462.3	 8724.0	...
5331483	  767.4	  462.2	 8725.0	...
5331484	  767.3	  462.2	 8727.0	...
5331485	  767.3	  462.1	 8728.0	...
5331486	  767.4	  462.1	 8728.0	...
5331487	  767.6	  462.1	 8729.0	...
5331488	  767.7	  462.2	 8729.0	...
5331489	  767.8	  462.5	 8728.0	...
5331490	  767.8	  462.8	 8728.0	...
5331491	  767.7	  463.0	 8725.0	...
5331492	  767.6	  462.8	 8721.0	...
5331493	  767.6	  462.7	 8722.0	...
5331494	  767.5	  463.0	 8727.0	...
5331495	  767.2	  463.5	 8732.0	...
5331496	  766.9	  463.2	 8733.0	...
5331497	  766.5	  462.6	 8735.0	...
5331498	  766.2	  461.9	 8734.0	...
5331499	  766.1	  461.9	 8729.0	...
5331500	  766.0	  461.7	 8724.0	...
5331501	  766.3	  461.4	 8721.0	...
5331502	  766.6	  461.2	 8720.0	...
5331503	  767.0	  461.3	 8719.0	...
5331504	  767.3	  461.9	 8719.0	...
5331505	  767.6	  462.3	 8720.0	...
5331506	  767.8	  462.7	 8721.0	...
5331507	  767.8	  462.6	 8722.0	...
5331508	  767.8	  462.4	 8723.0	...
5331509	  767.9	  463.7	 8722.0	...
5331510	  768.0	  465.2	 8722.0	...
5331511	  767.9	  465.4	 8725.0	...
5331512	  767.5	  464.1	 8729.0	...
5331513	  767.1	  462.9	 8733.0	...
5331514	  767.0	  462.9	 8732.0	...
5331515	  766.7	  462.9	 8732.0	...
5331516	  766.4	  462.8	 8732.0	...
5331517	  766.1	  462.7	 8732.0	...
5331518	  765.9	  462.6	 8733.0	...
5331519	  765.8	  462.5	 8731.0	...
5331520	  766.0	  462.3	 8729.0	...
5331521	  766.3	  462.6	 8728.0	...
5331522	  766.8	  463.0	 8729.0	...
5331523	  767.0	  463.4	 8730.0	...
5331524	  767.0	  463.5	 8732.0	...
5331525	  766.8	  463.6	 8735.0	...
5331526	  766.7	  463.6	 8737.0	...
5331527	  766.8	  463.5	 8735.0	...
5331528	  766.9	  463.4	 8734.0	...
5331529	  767.2	  463.1	 8734.0	...
5331530	  767.4	  462.9	 8733.0	...
5331531	  767.5	  462.6	 8732.0	...
5331532	  767.3	  462.9	 8731.0	...
5331533	  767.3	  463.4	 8730.0	...
5331534	  767.4	  463.7	 8730.0	...
5331535	  767.6	  463.5	 8729.0	...
5331536	  767.7	  463.2	 8735.0	...
5331537	  767.5	  463.0	 8740.0	...
5331538	  767.2	  462.7	 8747.0	...
5331539	  766.8	  462.6	 8748.0	...
5331540	  766.8	  462.6	 8749.0	...
5331541	  766.9	  462.7	 8750.0	...
5331542	  767.0	  462.8	 8749.0	...
5331543	  766.9	  462.5	 8747.0	...
5331544	  766.6	  462.4	 8745.0	...
5331545	  766.7	  462.2	 8740.0	...
5331546	  767.0	  462.2	 8736.0	...
5331547	  767.4	  462.5	 8735.0	...
5331548	  767.5	  462.9	 8739.0	...
5331549	  767.7	  463.4	 8743.0	...
5331550	  767.7	  463.7	 8743.0	...
5331551	  767.7	  463.7	 8743.0	...
5331552	  767.7	  463.7	 8743.0	...
5331553	  767.6	  463.7	 8740.0	...
5331554	  767.8	  464.0	 8739.0	...
5331555	  767.8	  464.2	 8738.0	...
5331556	  767.9	  464.4	 8739.0	...
5331557	  767.9	  464.3	 8738.0	...
5331558	  767.8	  464.0	 8736.0	...
5331559	  767.5	  463.7	 8734.0	...
5331560	  767.3	  463.2	 8737.0	...
5331561	  767.1	  462.9	 8741.0	...
5331562	  767.2	  462.6	 8745.0	...
5331563	  767.2	  462.7	 8744.0	...
5331564	  767.3	  462.9	 8743.0	...
5331565	  767.2	  463.1	 8742.0	...
5331566	  767.2	  463.1	 8741.0	...
5331567	  766.8	  463.1	 8738.0	...
5331568	  766.5	  463.1	 8734.0	...
5331569	  766.3	  463.2	 8734.0	...
5331570	  766.5	  463.2	 8737.0	...
5331571	  766.8	  462.8	 8739.0	...
5331572	  767.0	  462.5	 8738.0	...
5331573	  767.1	  462.0	 8738.0	...
5331574	  767.2	  462.0	 8739.0	...
5331575	  767.2	  462.0	 8737.0	...
5331576	  767.4	  462.1	 8736.0	...
5331577	  767.6	  462.1	 8736.0	...
5331578	  767.8	  462.1	 8738.0	...
5331579	  767.8	  461.8	 8739.0	...
5331580	  767.6	  461.6	 8740.0	...
5331581	  767.0	  461.8	 8740.0	...
5331582	  766.5	  462.2	 8740.0	...
5331583	  766.1	  462.6	 8739.0	...
5331584	  766.1	  462.6	 8738.0	...
5331585	  766.2	  462.5	 8738.0	...
5331586	  766.1	  462.4	 8738.0	...
5331587	  766.0	  462.4	 8739.0	...
5331588	  766.3	  462.5	 8739.0	...
5331589	  766.9	  462.7	 8739.0	...
5331590	  767.5	  462.8	 8739.0	...
5331591	  767.6	  463.0	 8738.0	...
5331592	  767.6	  463.0	 8738.0	...
5331593	  767.5	  462.7	 8738.0	...
5331594	  767.2	  462.3	 8739.0	...
5331595	  767.1	  462.0	 8738.0	...
5331596	  767.6	  462.2	 8737.0	...
5331597	  768.3	  462.4	 8735.0	...
5331598	  768.9	  462.7	 8734.0	...
5331599	  768.7	  463.0	 8734.0	...
5331600	  768.4	  462.5	 8733.0	...
5331601	  768.2	  461.9	 8732.0	...
5331602	  767.9	  462.0	 8730.0	...
5331603	  767.4	  462.6	 8725.0	...
5331604	  766.9	  463.1	 8722.0	...
5331605	  766.7	  463.0	 8720.0	...
5331606	  767.1	  462.8	 8720.0	...
5331607	  767.4	  462.8	 8720.0	...
5331608	  767.6	  462.8	 8721.0	...
5331609	  767.6	  462.6	 8724.0	...
5331610	  767.5	  462.3	 8727.0	...
5331611	  767.5	  462.0	 8729.0	...
5331612	  767.8	  461.8	 8728.0	...
5331613	  768.1	  461.7	 8729.0	...
5331614	  768.4	  461.6	 8730.0	...
5331615	  768.4	  461.7	 8729.0	...
5331616	  768.5	  461.7	 8727.0	...
5331617	  768.7	  461.7	 8725.0	...
5331618	  768.9	  461.6	 8724.0	...
5331619	  769.1	  461.4	 8724.0	...
5331620	  769.3	  461.4	 8726.0	...
5331621	  769.0	  461.5	 8729.0	...
5331622	  768.6	  461.6	 8730.0	...
5331623	  768.4	  461.8	 8727.0	...
5331624	  768.5	  461.8	 8724.0	...
5331625	  768.3	  461.7	 8724.0	...
5331626	  768.1	  461.8	 8723.0	...
5331627	  767.8	  461.9	 8722.0	...
5331628	  767.5	  462.2	 8722.0	...
5331629	  767.5	  462.2	 8722.0	...
5331630	  767.4	  462.3	 8722.0	...
5331631	  767.5	  462.7	 8722.0	...
5331632	  767.4	  463.1	 8724.0	...
5331633	  767.3	  463.2	 8726.0	...
5331634	  767.2	  462.8	 8726.0	...
5331635	  767.1	  462.0	 8726.0	...
5331636	  767.1	  461.6	 8725.0	...
5331637	  767.2	  461.4	 8726.0	...
5331638	  767.6	  461.6	 8723.0	...
5331639	  768.0	  461.6	 8720.0	...
5331640	  768.1	  461.5	 8718.0	...
5331641	  768.1	  461.4	 8719.0	...
5331642	  768.0	  461.6	 8719.0	...
5331643	  767.9	  461.7	 8719.0	...
5331644	  767.8	  461.8	 8720.0	...
5331645	  768.2	  461.8	 8722.0	...
5331646	  768.6	  461.7	 8724.0	...
5331647	  768.8	  461.5	 8723.0	...
5331648	  768.6	  461.3	 8722.0	...
5331649	  768.3	  461.3	 8724.0	...
5331650	  768.2	  461.2	 8724.0	...
5331651	  768.2	  461.1	 8724.0	...
5331652	  768.3	  461.0	 8724.0	...
5331653	  768.4	  460.9	 8723.0	...
5331654	  768.6	  460.9	 8724.0	...
5331655	  768.6	  461.1	 8722.0	...
5331656	  768.8	  461.5	 8721.0	...
5331657	  769.0	  462.0	 8720.0	...
5331658	  769.2	  462.2	 8721.0	...
5331659	  768.9	  462.4	 8721.0	...
5331660	  768.5	  462.4	 8722.0	...
5331661	  768.2	  462.4	 8720.0	...
5331662	  768.1	  462.3	 8718.0	...
5331663	  768.0	  461.8	 8719.0	...
5331664	  767.9	  461.3	 8721.0	...
5331665	  768.2	  461.1	 8723.0	...
5331666	  768.5	  461.4	 8723.0	...
5331667	  768.7	  460.8	 8724.0	...
5331668	  768.6	  459.9	 8724.0	...
5331669	  768.6	  459.7	 8718.0	...
5331670	  768.7	  460.6	 8712.0	...
MSG	5331671 0000 _ Number On
5331671	  768.8	  461.5	 8706.0	...
5331672	  768.7	  461.6	 8707.0	...
5331673	  768.5	  461.4	 8707.0	...
5331674	  768.5	  461.3	 8706.0	...
5331675	  768.0	  461.4	 8705.0	...
5331676	  767.5	  461.6	 8705.0	...
5331677	  767.7	  461.6	 8705.0	...
5331678	  768.3	  461.4	 8705.0	...
5331679	  768.7	  461.2	 8706.0	...
5331680	  768.6	  461.0	 8707.0	...
5331681	  768.6	  461.2	 8712.0	...
5331682	  768.9	  461.3	 8718.0	...
5331683	  769.0	  461.4	 8722.0	...
5331684	  769.1	  461.3	 8722.0	...
5331685	  769.0	  461.4	 8722.0	...
5331686	  768.9	  461.5	 8721.0	...
5331687	  768.6	  461.6	 8721.0	...
5331688	  768.3	  461.6	 8721.0	...
5331689	  768.1	  462.1	 8721.0	...
5331690	  768.2	  462.4	 8721.0	...
5331691	  768.4	  462.1	 8720.0	...
5331692	  768.5	  461.5	 8720.0	...
5331693	  768.6	  460.9	 8720.0	...
5331694	  768.6	  460.9	 8725.0	...
5331695	  768.5	  461.0	 8729.0	...
5331696	  768.5	  461.0	 8725.0	...
5331697	  768.4	  460.9	 8718.0	...
5331698	  768.4	  460.9	 8712.0	...
5331699	  768.2	  461.4	 8714.0	...
5331700	  768.0	  462.0	 8718.0	...
5331701	  767.8	  462.3	 8720.0	...
5331702	  767.7	  461.8	 8721.0	...
5331703	  767.9	  461.1	 8720.0	...
5331704	  768.2	  460.7	 8722.0	...
5331705	  768.4	  460.2	 8725.0	...
5331706	  768.4	  460.1	 8728.0	...
5331707	  768.4	  460.0	 8726.0	...
5331708	  768.4	  459.6	 8724.0	...
5331709	  768.3	  459.2	 8724.0	...
5331710	  768.1	  459.8	 8726.0	...
5331711	  768.0	  460.7	 8728.0	...
5331712	  768.0	  461.2	 8729.0	...
5331713	  768.4	  460.8	 8728.0	...
5331714	  768.8	  460.5	 8727.0	...
5331715	  769.0	  460.8	 8724.0	...
5331716	  768.9	  460.8	 8723.0	...
5331717	  768.8	  460.8	 8720.0	...
5331718	  768.7	  460.5	 8717.0	...
5331719	  768.7	  460.5	 8715.0	...
5331720	  768.6	  460.6	 8713.0	...
5331721	  768.6	  460.9	 8720.0	...
5331722	  768.5	  461.2	 8726.0	...
5331723	  768.3	  461.4	 8733.0	...
5331724	  768.3	  461.5	 8733.0	...
5331725	  768.4	  461.6	 8734.0	...
5331726	  768.9	  461.3	 8734.0	...
5331727	  769.2	  461.0	 8737.0	...
5331728	  769.5	  460.7	 8739.0	...
5331729	  769.5	  460.5	 8741.0	...
5331730	  769.4	  460.4	 8739.0	...
5331731	  769.5	  460.3	 8736.0	...
5331732	  769.7	  460.2	 8734.0	...
5331733	  769.8	  460.5	 8734.0	...
5331734	  769.8	  460.8	 8735.0	...
5331735	  769.8	  461.2	 8736.0	...
5331736	  769.7	  461.2	 8736.0	...
5331737	  769.6	  461.2	 8733.0	...
5331738	  769.4	  461.1	 8727.0	...
5331739	  768.8	  460.9	 8721.0	...
5331740	  768.4	  461.1	 8720.0	...
5331741	  768.3	  461.3	 8721.0	...
5331742	  768.8	  461.6	 8721.0	...
5331743	  769.4	  461.7	 8721.0	...
5331744	  769.5	  461.8	 8722.0	...
5331745	  769.4	  462.0	 8725.0	...
5331746	  769.3	  462.2	 8727.0	...
5331747	  769.1	  461.9	 8729.0	...
5331748	  769.0	  461.4	 8731.0	...
5331749	  768.9	  460.9	 8733.0	...
5331750	  768.9	  460.6	 8733.0	...
5331751	  768.9	  460.3	 8733.0	...
5331752	  769.0	  460.6	 8733.0	...
5331753	  769.2	  461.2	 8733.0	...
5331754	  769.3	  461.8	 8729.0	...
5331755	  769.2	  461.3	 8726.0	...
5331756	  769.2	  460.6	 8724.0	...
5331757	  769.1	  459.9	 8725.0	...
5331758	  769.0	  460.2	 8724.0	...
5331759	  768.9	  460.7	 8722.0	...
5331760	  768.9	  461.4	 8721.0	...
5331761	  769.1	  461.6	 8720.0	...
5331762	  769.3	  461.9	 8719.0	...
5331763	  769.2	  462.2	 8721.0	...
5331764	  769.1	  461.7	 8723.0	...
5331765	  769.1	  461.0	 8725.0	...
5331766	  769.1	  460.3	 8726.0	...
5331767	  769.1	  460.2	 8726.0	...
5331768	  769.1	  460.2	 8723.0	...
5331769	  769.1	  460.0	 8720.0	...
5331770	  769.1	  459.9	 8717.0	...
5331771	  769.2	  460.4	 8718.0	...
5331772	  769.3	  461.1	 8718.0	...
5331773	  769.6	  462.0	 8718.0	...
5331774	  769.8	  462.4	 8718.0	...
5331775	  769.8	  462.6	 8715.0	...
5331776	  769.6	  462.6	 8713.0	...
5331777	  769.3	  462.6	 8713.0	...
5331778	  769.3	  462.8	 8717.0	...
5331779	  769.1	  463.0	 8720.0	...
5331780	  768.9	  462.4	 8719.0	...
5331781	  768.6	  461.7	 8720.0	...
5331782	  768.5	  461.3	 8721.0	...
5331783	  768.6	  461.7	 8719.0	...
5331784	  768.9	  462.0	 8717.0	...
5331785	  769.1	  462.4	 8715.0	...
5331786	  769.3	  462.8	 8717.0	...
5331787	  769.5	  463.2	 8718.0	...
5331788	  769.7	  463.4	 8719.0	...
5331789	  769.7	  463.3	 8718.0	...
5331790	  769.6	  463.3	 8715.0	...
5331791	  769.5	  463.3	 8712.0	...
5331792	  769.7	  462.9	 8712.0	...
5331793	  769.9	  462.4	 8715.0	...
5331794	  769.7	  461.7	 8717.0	...
5331795	  769.2	  461.4	 8717.0	...
5331796	  769.1	  461.8	 8714.0	...
5331797	  769.5	  462.3	 8712.0	...
5331798	  769.8	  462.6	 8709.0	...
5331799	  769.6	  462.3	 8709.0	...
5331800	  769.4	  462.0	 8708.0	...
5331801	  769.7	  462.2	 8709.0	...
5331802	  770.2	  462.5	 8713.0	...
5331803	  770.6	  462.8	 8717.0	...
5331804	  770.5	  462.2	 8721.0	...
5331805	  770.6	  461.7	 8721.0	...
5331806	  770.8	  461.8	 8721.0	...
5331807	  770.9	  462.3	 8721.0	...
5331808	  770.6	  462.2	 8722.0	...
5331809	  769.8	  461.7	 8719.0	...
5331810	  769.2	  461.2	 8717.0	...
5331811	  769.1	  461.2	 8715.0	...
5331812	  769.5	  461.1	 8715.0	...
5331813	  769.9	  461.1	 8716.0	...
5331814	  769.9	  461.1	 8716.0	...
5331815	  770.0	  461.2	 8715.0	...
5331816	  770.1	  461.9	 8715.0	...
5331817	  770.2	  462.7	 8717.0	...
5331818	  770.4	  463.4	 8719.0	...
5331819	  770.5	  463.3	 8721.0	...
5331820	  770.7	  463.2	 8721.0	...
5331821	  770.8	  463.3	 8719.0	...
5331822	  770.5	  463.5	 8717.0	...
5331823	  770.2	  462.9	 8715.0	...
5331824	  770.0	  462.2	 8715.0	...
5331825	  770.3	  462.0	 8716.0	...
5331826	  770.2	  462.7	 8716.0	...
5331827	  770.0	  463.1	 8716.0	...
5331828	  769.6	  462.3	 8717.0	...
5331829	  769.5	  461.5	 8718.0	...
5331830	  769.5	  461.1	 8717.0	...
5331831	  769.6	  461.3	 8716.0	...
5331832	  769.7	  461.5	 8715.0	...
5331833	  770.4	  461.1	 8716.0	...
5331834	  771.0	  460.6	 8718.0	...
5331835	  771.6	  461.0	 8719.0	...
5331836	  771.6	  461.9	 8721.0	...
5331837	  771.3	  462.8	 8723.0	...
5331838	  770.9	  462.7	 8726.0	...
5331839	  770.5	  462.6	 8727.0	...
5331840	  770.4	  462.5	 8726.0	...
5331841	  770.3	  462.5	 8723.0	...
5331842	  770.2	  462.5	 8721.0	...
5331843	  770.1	  462.3	 8721.0	...
5331844	  770.0	  462.0	 8721.0	...
5331845	  769.7	  461.9	 8719.0	...
5331846	  769.5	  462.2	 8717.0	...
5331847	  769.3	  462.3	 8715.0	...
5331848	  769.5	  462.3	 8716.0	...
5331849	  769.9	  462.4	 8719.0	...
5331850	  770.3	  462.6	 8724.0	...
5331851	  770.7	  462.8	 8727.0	...
5331852	  770.9	  462.8	 8729.0	...
5331853	  770.8	  462.7	 8729.0	...
5331854	  770.8	  462.5	 8730.0	...
5331855	  770.9	  462.8	 8731.0	...
5331856	  771.2	  463.1	 8732.0	...
5331857	  771.5	  463.4	 8733.0	...
5331858	  771.0	  463.3	 8730.0	...
5331859	  770.4	  463.3	 8726.0	...
5331860	  769.8	  463.5	 8724.0	...
5331861	  770.0	  463.5	 8724.0	...
5331862	  770.2	  463.2	 8725.0	...
5331863	  770.6	  462.7	 8725.0	...
5331864	  770.6	  462.0	 8729.0	...
5331865	  770.7	  461.6	 8733.0	...
5331866	  770.5	  461.2	 8736.0	...
5331867	  770.5	  461.5	 8734.0	...
5331868	  770.5	  462.2	 8733.0	...
5331869	  770.6	  462.9	 8731.0	...
5331870	  770.6	  463.4	 8731.0	...
5331871	  770.6	  463.6	 8729.0	...
5331872	  770.5	  463.7	 8728.0	...
5331873	  770.5	  463.5	 8726.0	...
5331874	  770.5	  463.7	 8725.0	...
5331875	  770.8	  464.0	 8725.0	...
5331876	  771.0	  463.7	 8724.0	...
5331877	  770.9	  463.0	 8723.0	...
5331878	  770.5	  462.1	 8723.0	...
5331879	  770.1	  461.9	 8724.0	...
5331880	  770.1	  461.8	 8725.0	...
5331881	  770.1	  462.1	 8725.0	...
5331882	  770.2	  462.4	 8725.0	...
5331883	  770.2	  462.5	 8725.0	...
5331884	  770.2	  462.4	 8725.0	...
5331885	  770.2	  462.3	 8725.0	...
5331886	  770.3	  462.2	 8724.0	...
5331887	  770.3	  462.1	 8724.0	...
5331888	  770.4	  462.0	 8724.0	...
5331889	  770.9	  462.0	 8724.0	...
5331890	  771.4	  462.1	 8723.0	...
5331891	  771.8	  462.7	 8719.0	...
5331892	  771.2	  463.3	 8714.0	...
5331893	  770.6	  464.1	 8712.0	...
5331894	  770.1	  464.4	 8712.0	...
5331895	  770.1	  464.3	 8713.0	...
5331896	  770.2	  463.8	 8713.0	...
5331897	  770.3	  463.2	 8712.0	...
5331898	  770.0	  463.2	 8710.0	...
5331899	  769.6	  463.4	 8710.0	...
5331900	  769.2	  464.0	 8710.0	...
5331901	  769.2	  464.5	 8711.0	...
5331902	  769.8	  464.5	 8711.0	...
5331903	  770.4	  464.3	 8712.0	...
5331904	  771.0	  464.2	 8712.0	...
5331905	  771.1	  464.3	 8713.0	...
5331906	  771.1	  464.2	 8713.0	...
5331907	  771.0	  464.1	 8712.0	...
5331908	  770.9	  463.9	 8711.0	...
5331909	  770.8	  463.4	 8710.0	...
5331910	  770.8	  462.8	 8709.0	...
5331911	  770.8	  462.3	 8707.0	...
5331912	  770.9	  462.4	 8706.0	...
5331913	  770.6	  462.8	 8702.0	...
5331914	  770.3	  463.2	 8698.0	...
5331915	  770.0	  463.3	 8698.0	...
5331916	  770.2	  463.1	 8701.0	...
5331917	  770.3	  462.7	 8704.0	...
5331918	  770.3	  462.2	 8704.0	...
5331919	  770.2	  462.1	 8705.0	...
5331920	  770.1	  462.3	 8704.0	...
5331921	  770.0	  462.5	 8703.0	...
5331922	  769.9	  462.7	 8700.0	...
5331923	  769.8	  462.7	 8699.0	...
5331924	  770.1	  462.5	 8698.0	...
5331925	  770.4	  462.3	 8698.0	...
5331926	  770.7	  462.0	 8700.0	...
5331927	  770.8	  461.9	 8702.0	...
5331928	  770.8	  462.0	 8704.0	...
5331929	  770.9	  462.3	 8704.0	...
5331930	  770.8	  462.5	 8703.0	...
5331931	  770.9	  462.9	 8702.0	...
5331932	  771.1	  463.0	 8704.0	...
5331933	  771.4	  462.8	 8706.0	...
5331934	  771.3	  462.6	 8702.0	...
5331935	  770.9	  462.5	 8696.0	...
5331936	  770.5	  462.5	 8692.0	...
5331937	  770.4	  462.8	 8696.0	...
5331938	  770.5	  463.1	 8699.0	...
5331939	  770.4	  463.3	 8697.0	...
5331940	  770.3	  463.3	 8696.0	...
5331941	  770.6	  463.4	 8694.0	...
5331942	  770.9	  463.5	 8693.0	...
5331943	  771.2	  463.5	 8692.0	...
5331944	  771.2	  463.4	 8693.0	...
5331945	  771.2	  463.3	 8696.0	...
5331946	  771.2	  462.9	 8701.0	...
5331947	  771.0	  462.4	 8705.0	...
5331948	  770.9	  462.6	 8707.0	...
5331949	  770.8	  463.2	 8706.0	...
5331950	  770.8	  463.8	 8704.0	...
5331951	  770.8	  463.8	 8703.0	...
5331952	  771.0	  463.7	 8700.0	...
5331953	  771.3	  463.7	 8698.0	...
5331954	  771.6	  463.8	 8696.0	...
5331955	  771.6	  463.4	 8697.0	...
5331956	  771.7	  463.0	 8697.0	...
5331957	  771.3	  462.4	 8698.0	...
5331958	  770.9	  462.3	 8699.0	...
5331959	  770.6	  462.6	 8701.0	...
5331960	  770.7	  463.0	 8702.0	...
5331961	  770.7	  463.4	 8701.0	...
5331962	  770.7	  463.4	 8700.0	...
5331963	  770.9	  463.6	 8699.0	...
5331964	  771.1	  463.8	 8700.0	...
5331965	  771.3	  463.8	 8701.0	...
5331966	  771.4	  463.6	 8702.0	...
5331967	  771.4	  463.5	 8699.0	...
5331968	  771.5	  463.7	 8694.0	...
5331969	  771.5	  464.0	 8688.0	...
5331970	  771.1	  464.3	 8685.0	...
5331971	  770.5	  464.3	 8685.0	...
5331972	  770.4	  464.3	 8685.0	...
5331973	  770.7	  464.2	 8685.0	...
5331974	  771.0	  464.2	 8686.0	...
5331975	  771.0	  464.2	 8687.0	...
5331976	  771.0	  464.0	 8690.0	...
5331977	  770.9	  463.8	 8693.0	...
5331978	  770.9	  463.9	 8694.0	...
5331979	  771.2	  464.1	 8694.0	...
5331980	  771.4	  464.4	 8693.0	...
5331981	  771.5	  464.5	 8691.0	...
5331982	  771.5	  464.7	 8691.0	...
5331983	  771.3	  464.8	 8690.0	...
5331984	  770.9	  465.0	 8691.0	...
MSG	5331985 0000 _ Number Off
5331985	  770.4	  465.1	 8691.0	...
5331986	  770.1	  464.7	 8691.0	...
EFIX R   5330514	5331986	1473	  766.7	  464.8	   8600
SSACC R  5331987
5331987	  768.9	  464.4	 8688.0	...
5331988	  767.6	  463.6	 8687.0	...
5331989	  765.1	  463.5	 8686.0	...
5331990	  763.0	  461.4	 8690.0	...
5331991	  760.4	  459.6	 8692.0	...
5331992	  758.2	  457.5	 8692.0	...
5331993	  756.4	  457.1	 8691.0	...
5331994	  754.9	  456.1	 8690.0	...
5331995	  754.4	  455.5	 8690.0	...
5331996	  754.2	  455.0	 8690.0	...
5331997	  754.5	  455.2	 8686.0	...
5331998	  754.7	  455.3	 8683.0	...
5331999	  756.6	  455.2	 8680.0	...
5332000	  758.7	  455.4	 8681.0	...
5332001	  761.3	  455.9	 8682.0	...
5332002	  763.8	  457.0	 8681.0	...
5332003	  766.0	  458.1	 8678.0	...
ESACC R  5331987	5332003	17	  768.9	  464.4	  766.0	  458.1	   0.15	     44
SFIX R   5332004
5332004	  768.2	  458.7	 8674.0	...
5332005	  769.1	  459.0	 8673.0	...
5332006	  770.1	  458.9	 8676.0	...
5332007	  770.5	  459.1	 8678.0	...
5332008	  770.8	  459.3	 8675.0	...
5332009	  770.9	  458.9	 8671.0	...
5332010	  770.8	  458.4	 8667.0	...
5332011	  770.2	  458.0	 8666.0	...
5332012	  769.7	  458.3	 8665.0	...
5332013	  768.8	  458.4	 8666.0	...
5332014	  768.3	  458.3	 8664.0	...
5332015	  767.6	  458.8	 8662.0	...
5332016	  767.3	  459.3	 8668.0	...
5332017	  766.5	  459.1	 8676.0	...
5332018	  765.9	  458.4	 8684.0	...
5332019	  765.4	  457.7	 8682.0	...
5332020	  765.3	  457.2	 8681.0	...
5332021	  765.0	  456.7	 8682.0	...
5332022	  764.7	  456.4	 8683.0	...
5332023	  764.5	  456.8	 8685.0	...
5332024	  764.8	  457.1	 8685.0	...
5332025	  765.0	  457.3	 8684.0	...
5332026	  765.2	  457.4	 8683.0	...
5332027	  765.2	  457.5	 8682.0	...
5332028	  765.1	  457.6	 8682.0	...
5332029	  764.9	  457.6	 8682.0	...
5332030	  764.8	  457.7	 8676.0	...
5332031	  764.7	  457.9	 8671.0	...
5332032	  764.7	  458.3	 8666.0	...
5332033	  764.9	  458.9	 8666.0	...
5332034	  765.0	  459.4	 8667.0	...
5332035	  765.2	  459.6	 8668.0	...
5332036	  765.3	  459.5	 8669.0	...
5332037	  765.4	  459.0	 8669.0	...
5332038	  765.5	  458.5	 8669.0	...
5332039	  765.3	  458.3	 8669.0	...
5332040	  765.2	  458.3	 8668.0	...
5332041	  765.1	  458.4	 8663.0	...
5332042	  765.2	  459.0	 8658.0	...
5332043	  765.2	  459.5	 8653.0	...
5332044	  765.2	  459.9	 8653.0	...
5332045	  765.1	  459.8	 8653.0	...
5332046	  765.0	  460.1	 8654.0	...
5332047	  764.8	  460.4	 8654.0	...
5332048	  764.8	  460.5	 8654.0	...
5332049	  765.0	  460.1	 8656.0	...
5332050	  765.2	  459.7	 8657.0	...
5332051	  765.6	  459.8	 8659.0	...
5332052	  765.9	  460.2	 8659.0	...
5332053	  766.0	  460.5	 8660.0	...
5332054	  765.8	  460.4	 8660.0	...
5332055	  765.4	  460.2	 8660.0	...
5332056	  765.0	  460.1	 8660.0	...
5332057	  764.8	  459.6	 8660.0	...
5332058	  764.8	  459.2	 8656.0	...
5332059	  765.0	  459.1	 8652.0	...
5332060	  765.2	  459.3	 8648.0	...
5332061	  765.3	  459.4	 8650.0	...
5332062	  765.4	  459.3	 8653.0	...
5332063	  765.4	  459.1	 8656.0	...
5332064	  765.4	  458.9	 8656.0	...
5332065	  765.3	  459.6	 8655.0	...
5332066	  765.3	  460.4	 8655.0	...
5332067	  765.3	  459.9	 8654.0	...
5332068	  765.3	  458.6	 8655.0	...
5332069	  765.2	  457.5	 8655.0	...
5332070	  765.1	  457.8	 8656.0	...
5332071	  764.9	  458.6	 8654.0	...
5332072	  764.7	  459.3	 8653.0	...
5332073	  764.6	  459.9	 8652.0	...
5332074	  764.8	  459.9	 8652.0	...
5332075	  764.9	  460.0	 8653.0	...
5332076	  765.1	  459.9	 8653.0	...
5332077	  765.0	  459.9	 8654.0	...
5332078	  764.9	  460.0	 8654.0	...
5332079	  764.8	  460.0	 8652.0	...
5332080	  764.9	  460.0	 8649.0	...
5332081	  764.9	  460.0	 8646.0	...
5332082	  764.8	  460.3	 8644.0	...
5332083	  764.6	  460.7	 8643.0	...
5332084	  764.4	  460.6	 8642.0	...
5332085	  764.4	  460.0	 8645.0	...
5332086	  764.4	  459.3	 8648.0	...
5332087	  764.4	  459.0	 8650.0	...
5332088	  764.5	  459.3	 8649.0	...
5332089	  764.4	  459.8	 8646.0	...
5332090	  764.3	  460.3	 8644.0	...
5332091	  764.2	  460.3	 8642.0	...
5332092	  764.2	  460.3	 8642.0	...
5332093	  764.2	  460.2	 8644.0	...
5332094	  764.4	  460.0	 8645.0	...
5332095	  764.6	  460.3	 8643.0	...
5332096	  764.9	  460.6	 8638.0	...
5332097	  764.9	  460.9	 8636.0	...
5332098	  764.6	  460.7	 8638.0	...
5332099	  764.3	  460.6	 8639.0	...
5332100	  763.9	  460.4	 8637.0	...
5332101	  763.9	  460.3	 8635.0	...
5332102	  764.1	  460.1	 8637.0	...
5332103	  764.2	  460.0	 8640.0	...
5332104	  764.3	  459.8	 8643.0	...
5332105	  764.4	  459.6	 8640.0	...
5332106	  764.5	  459.6	 8637.0	...
5332107	  764.6	  459.9	 8634.0	...
5332108	  764.7	  460.1	 8635.0	...
5332109	  764.8	  460.4	 8634.0	...
5332110	  764.5	  460.5	 8632.0	...
5332111	  763.9	  460.5	 8629.0	...
5332112	  763.3	  460.3	 8630.0	...
5332113	  763.3	  459.9	 8633.0	...
5332114	  763.6	  459.5	 8636.0	...
5332115	  764.1	  459.4	 8637.0	...
5332116	  764.3	  459.4	 8636.0	...
5332117	  764.4	  459.3	 8634.0	...
5332118	  764.5	  459.4	 8633.0	...
5332119	  764.1	  459.6	 8632.0	...
5332120	  763.7	  459.7	 8635.0	...
5332121	  763.3	  460.5	 8639.0	...
5332122	  763.3	  461.3	 8641.0	...
5332123	  763.2	  461.7	 8638.0	...
5332124	  763.1	  461.2	 8636.0	...
5332125	  763.0	  460.8	 8637.0	...
5332126	  763.1	  460.9	 8638.0	...
5332127	  763.1	  460.8	 8638.0	...
5332128	  763.2	  460.7	 8638.0	...
5332129	  763.4	  460.5	 8639.0	...
5332130	  763.9	  460.3	 8640.0	...
5332131	  764.4	  460.4	 8640.0	...
5332132	  764.5	  460.5	 8639.0	...
5332133	  764.4	  460.6	 8637.0	...
5332134	  764.3	  460.5	 8635.0	...
5332135	  764.3	  460.4	 8634.0	...
5332136	  764.3	  460.4	 8634.0	...
5332137	  764.3	  460.5	 8634.0	...
5332138	  764.3	  460.1	 8634.0	...
5332139	  764.3	  459.8	 8633.0	...
5332140	  764.5	  460.5	 8632.0	...
5332141	  764.6	  461.5	 8636.0	...
5332142	  764.5	  461.6	 8640.0	...
5332143	  764.4	  460.7	 8644.0	...
5332144	  764.4	  460.5	 8640.0	...
5332145	  764.5	  461.3	 8638.0	...
5332146	  764.6	  461.4	 8637.0	...
5332147	  764.5	  460.8	 8639.0	...
5332148	  764.5	  460.4	 8640.0	...
5332149	  764.4	  460.7	 8639.0	...
5332150	  764.3	  461.2	 8639.0	...
5332151	  764.2	  461.4	 8640.0	...
5332152	  764.1	  461.7	 8642.0	...
5332153	  764.1	  461.2	 8643.0	...
5332154	  764.0	  460.7	 8643.0	...
5332155	  763.7	  460.5	 8642.0	...
5332156	  763.4	  460.9	 8641.0	...
5332157	  763.6	  461.2	 8640.0	...
5332158	  764.0	  461.4	 8639.0	...
5332159	  764.5	  461.4	 8638.0	...
5332160	  764.6	  461.5	 8634.0	...
5332161	  764.8	  461.7	 8630.0	...
5332162	  764.9	  462.0	 8633.0	...
5332163	  765.1	  462.3	 8639.0	...
5332164	  764.7	  462.5	 8643.0	...
5332165	  764.3	  463.0	 8641.0	...
5332166	  763.8	  463.4	 8640.0	...
5332167	  763.7	  463.8	 8634.0	...
5332168	  763.6	  463.6	 8627.0	...
5332169	  763.6	  463.2	 8621.0	...
5332170	  763.7	  462.9	 8624.0	...
5332171	  764.0	  462.9	 8628.0	...
5332172	  764.3	  463.0	 8631.0	...
5332173	  764.4	  462.2	 8632.0	...
5332174	  764.5	  461.4	 8632.0	...
5332175	  764.1	  460.9	 8631.0	...
5332176	  763.7	  461.2	 8630.0	...
5332177	  763.7	  461.2	 8630.0	...
5332178	  763.9	  460.9	 8628.0	...
5332179	  764.0	  461.7	 8627.0	...
5332180	  763.8	  462.7	 8626.0	...
5332181	  763.5	  463.2	 8625.0	...
5332182	  763.4	  462.7	 8627.0	...
5332183	  763.3	  462.2	 8629.0	...
5332184	  763.4	  462.3	 8632.0	...
5332185	  763.7	  462.3	 8631.0	...
5332186	  763.8	  462.3	 8629.0	...
5332187	  763.7	  462.4	 8626.0	...
5332188	  763.6	  462.5	 8625.0	...
5332189	  764.0	  462.1	 8625.0	...
5332190	  764.5	  461.7	 8625.0	...
5332191	  765.0	  462.0	 8626.0	...
5332192	  764.5	  462.8	 8626.0	...
5332193	  763.9	  462.8	 8625.0	...
5332194	  763.2	  462.2	 8626.0	...
MSG	5332195 0000 _ Number On
5332195	  763.1	  461.4	 8628.0	...
5332196	  763.2	  461.6	 8627.0	...
5332197	  763.1	  461.9	 8625.0	...
5332198	  763.0	  462.5	 8624.0	...
5332199	  763.1	  462.9	 8625.0	...
5332200	  763.4	  463.1	 8626.0	...
5332201	  763.7	  463.0	 8628.0	...
5332202	  763.8	  462.8	 8632.0	...
5332203	  763.8	  462.7	 8635.0	...
5332204	  763.8	  462.6	 8637.0	...
5332205	  763.5	  461.9	 8637.0	...
5332206	  763.4	  461.2	 8637.0	...
5332207	  763.2	  460.2	 8636.0	...
5332208	  763.1	  459.9	 8634.0	...
5332209	  763.1	  460.8	 8632.0	...
5332210	  763.4	  461.8	 8630.0	...
5332211	  763.8	  462.6	 8630.0	...
5332212	  764.0	  462.2	 8632.0	...
5332213	  764.1	  461.9	 8633.0	...
5332214	  764.1	  461.8	 8631.0	...
5332215	  764.0	  461.8	 8627.0	...
5332216	  763.8	  461.8	 8623.0	...
5332217	  763.8	  461.4	 8623.0	...
5332218	  764.0	  461.1	 8628.0	...
5332219	  764.3	  460.9	 8633.0	...
5332220	  764.5	  461.2	 8638.0	...
5332221	  764.3	  461.3	 8636.0	...
5332222	  764.1	  460.8	 8634.0	...
5332223	  763.9	  460.3	 8632.0	...
5332224	  763.7	  459.9	 8631.0	...
5332225	  763.9	  460.3	 8629.0	...
5332226	  764.4	  460.5	 8628.0	...
5332227	  764.8	  460.5	 8629.0	...
5332228	  764.8	  460.5	 8632.0	...
5332229	  764.8	  460.9	 8635.0	...
5332230	  764.8	  461.3	 8634.0	...
5332231	  764.9	  461.8	 8633.0	...
5332232	  764.8	  461.8	 8632.0	...
5332233	  764.7	  462.5	 8628.0	...
5332234	  764.7	  463.2	 8625.0	...
5332235	  764.6	  462.9	 8623.0	...
5332236	  764.5	  462.1	 8623.0	...
5332237	  764.4	  461.3	 8623.0	...
5332238	  764.4	  461.4	 8623.0	...
5332239	  764.5	  461.2	 8622.0	...
5332240	  764.6	  461.1	 8622.0	...
5332241	  764.7	  461.0	 8625.0	...
5332242	  764.3	  460.7	 8628.0	...
5332243	  763.9	  460.5	 8631.0	...
5332244	  763.6	  460.5	 8627.0	...
5332245	  763.6	  460.9	 8623.0	...
5332246	  764.0	  461.2	 8620.0	...
5332247	  764.4	  461.4	 8623.0	...
5332248	  764.4	  461.5	 8625.0	...
5332249	  763.9	  461.6	 8626.0	...
5332250	  763.5	  461.6	 8625.0	...
5332251	  763.4	  461.5	 8623.0	...
5332252	  763.4	  461.6	 8621.0	...
5332253	  763.5	  461.3	 8620.0	...
5332254	  763.5	  461.1	 8619.0	...
5332255	  763.7	  461.5	 8620.0	...
5332256	  763.8	  462.3	 8621.0	...
5332257	  764.3	  463.0	 8622.0	...
5332258	  764.8	  463.1	 8623.0	...
5332259	  765.2	  463.3	 8624.0	...
5332260	  765.2	  463.3	 8625.0	...
5332261	  765.1	  462.9	 8626.0	...
5332262	  764.9	  462.7	 8624.0	...
5332263	  764.7	  462.6	 8621.0	...
5332264	  764.5	  462.3	 8621.0	...
5332265	  764.3	  461.9	 8623.0	...
5332266	  764.3	  461.5	 8625.0	...
5332267	  764.5	  461.5	 8626.0	...
5332268	  764.8	  462.0	 8622.0	...
5332269	  765.1	  462.5	 8619.0	...
5332270	  765.2	  463.1	 8616.0	...
5332271	  765.2	  463.2	 8617.0	...
5332272	  765.2	  463.0	 8617.0	...
5332273	  765.2	  462.7	 8618.0	...
5332274	  765.1	  462.5	 8621.0	...
5332275	  765.3	  462.8	 8624.0	...
5332276	  765.4	  463.0	 8624.0	...
5332277	  765.6	  463.1	 8624.0	...
5332278	  765.5	  462.9	 8624.0	...
5332279	  765.4	  462.7	 8624.0	...
5332280	  765.2	  462.9	 8624.0	...
5332281	  765.1	  463.4	 8623.0	...
5332282	  765.1	  463.8	 8621.0	...
5332283	  765.0	  463.9	 8620.0	...
5332284	  765.0	  464.0	 8620.0	...
5332285	  765.0	  464.2	 8621.0	...
5332286	  764.8	  464.3	 8622.0	...
5332287	  764.5	  463.6	 8622.0	...
5332288	  764.2	  462.8	 8622.0	...
5332289	  764.0	  462.2	 8622.0	...
5332290	  764.1	  462.3	 8621.0	...
5332291	  764.1	  462.5	 8624.0	...
5332292	  764.3	  462.4	 8626.0	...
5332293	  764.7	  462.2	 8628.0	...
5332294	  765.2	  461.7	 8627.0	...
5332295	  765.5	  461.4	 8626.0	...
5332296	  765.7	  461.2	 8625.0	...
5332297	  765.7	  461.3	 8626.0	...
5332298	  765.7	  461.5	 8627.0	...
5332299	  765.7	  461.7	 8627.0	...
5332300	  765.7	  461.9	 8626.0	...
5332301	  765.5	  461.9	 8626.0	...
5332302	  765.2	  461.9	 8627.0	...
5332303	  764.8	  461.9	 8627.0	...
5332304	  764.7	  462.0	 8625.0	...
5332305	  764.8	  462.2	 8624.0	...
5332306	  765.1	  462.5	 8623.0	...
5332307	  765.3	  462.9	 8623.0	...
5332308	  765.5	  463.1	 8624.0	...
5332309	  765.6	  463.2	 8626.0	...
5332310	  765.5	  463.0	 8627.0	...
5332311	  765.6	  462.7	 8626.0	...
5332312	  765.7	  462.3	 8624.0	...
5332313	  765.8	  462.3	 8621.0	...
5332314	  765.7	  462.3	 8620.0	...
5332315	  765.5	  462.4	 8620.0	...
5332316	  765.4	  462.4	 8620.0	...
5332317	  765.0	  462.3	 8622.0	...
5332318	  764.9	  462.1	 8623.0	...
5332319	  764.8	  461.9	 8624.0	...
5332320	  764.7	  461.4	 8626.0	...
5332321	  764.8	  460.8	 8629.0	...
5332322	  764.9	  460.6	 8631.0	...
5332323	  765.1	  461.1	 8629.0	...
5332324	  765.3	  461.6	 8627.0	...
5332325	  765.4	  461.8	 8626.0	...
5332326	  765.6	  461.6	 8626.0	...
5332327	  765.7	  461.6	 8630.0	...
5332328	  765.5	  461.7	 8633.0	...
5332329	  765.0	  461.3	 8635.0	...
5332330	  764.4	  460.9	 8634.0	...
5332331	  764.6	  460.4	 8633.0	...
5332332	  764.8	  460.4	 8633.0	...
5332333	  765.1	  460.5	 8633.0	...
5332334	  765.2	  460.7	 8632.0	...
5332335	  765.1	  460.9	 8632.0	...
5332336	  765.0	  461.0	 8633.0	...
5332337	  764.8	  461.0	 8634.0	...
5332338	  765.0	  461.0	 8635.0	...
5332339	  765.2	  461.1	 8636.0	...
5332340	  765.5	  461.3	 8637.0	...
5332341	  765.5	  461.4	 8637.0	...
5332342	  765.1	  461.6	 8635.0	...
5332343	  764.6	  461.5	 8634.0	...
5332344	  764.1	  461.6	 8636.0	...
5332345	  763.9	  461.6	 8640.0	...
5332346	  763.8	  461.6	 8643.0	...
5332347	  763.9	  461.7	 8643.0	...
5332348	  764.3	  461.8	 8644.0	...
5332349	  764.7	  461.0	 8644.0	...
5332350	  764.9	  460.1	 8644.0	...
5332351	  764.9	  459.3	 8645.0	...
5332352	  765.0	  459.4	 8646.0	...
5332353	  765.1	  459.2	 8646.0	...
5332354	  765.2	  459.1	 8646.0	...
5332355	  765.3	  459.0	 8646.0	...
5332356	  765.6	  459.1	 8646.0	...
5332357	  765.8	  459.3	 8641.0	...
5332358	  765.8	  459.3	 8636.0	...
5332359	  765.6	  459.3	 8635.0	...
5332360	  765.1	  459.3	 8639.0	...
5332361	  764.6	  459.4	 8643.0	...
5332362	  764.1	  459.4	 8639.0	...
5332363	  764.1	  459.4	 8635.0	...
5332364	  763.9	  459.3	 8632.0	...
5332365	  763.8	  459.6	 8632.0	...
5332366	  763.7	  459.9	 8634.0	...
5332367	  763.7	  459.8	 8636.0	...
5332368	  763.7	  459.4	 8638.0	...
5332369	  763.4	  458.9	 8638.0	...
5332370	  763.2	  458.7	 8638.0	...
5332371	  763.6	  459.1	 8638.0	...
5332372	  764.2	  459.7	 8638.0	...
5332373	  764.5	  460.5	 8636.0	...
5332374	  764.2	  460.6	 8634.0	...
5332375	  763.9	  460.7	 8631.0	...
5332376	  763.8	  460.7	 8632.0	...
5332377	  763.7	  460.6	 8633.0	...
5332378	  763.7	  460.5	 8637.0	...
5332379	  763.6	  460.4	 8640.0	...
5332380	  763.4	  460.2	 8643.0	...
5332381	  763.2	  460.0	 8645.0	...
5332382	  763.1	  459.8	 8646.0	...
5332383	  763.0	  459.8	 8646.0	...
5332384	  762.9	  459.5	 8646.0	...
5332385	  762.8	  459.3	 8647.0	...
5332386	  763.0	  458.9	 8650.0	...
5332387	  763.7	  458.7	 8652.0	...
5332388	  764.4	  459.0	 8654.0	...
5332389	  764.5	  459.4	 8653.0	...
5332390	  764.2	  460.0	 8648.0	...
5332391	  763.9	  460.7	 8644.0	...
5332392	  764.1	  461.3	 8642.0	...
5332393	  764.3	  461.7	 8643.0	...
5332394	  764.5	  461.4	 8645.0	...
5332395	  764.5	  460.7	 8647.0	...
5332396	  764.5	  460.4	 8650.0	...
5332397	  764.3	  459.7	 8654.0	...
5332398	  764.1	  459.4	 8655.0	...
5332399	  763.9	  459.2	 8656.0	...
5332400	  764.2	  459.4	 8656.0	...
5332401	  764.5	  459.5	 8657.0	...
5332402	  764.4	  459.5	 8657.0	...
5332403	  764.1	  459.4	 8657.0	...
5332404	  764.1	  459.7	 8657.0	...
5332405	  764.7	  460.0	 8658.0	...
5332406	  765.3	  460.3	 8658.0	...
5332407	  765.6	  460.6	 8657.0	...
5332408	  765.5	  460.7	 8657.0	...
5332409	  765.4	  460.7	 8657.0	...
5332410	  765.5	  460.4	 8658.0	...
5332411	  765.7	  460.0	 8658.0	...
5332412	  765.9	  459.7	 8658.0	...
5332413	  766.0	  459.7	 8660.0	...
5332414	  766.0	  459.8	 8662.0	...
5332415	  765.9	  459.9	 8665.0	...
5332416	  765.9	  459.8	 8665.0	...
5332417	  765.8	  459.8	 8665.0	...
5332418	  765.3	  459.6	 8665.0	...
5332419	  764.9	  459.4	 8663.0	...
5332420	  765.1	  459.2	 8660.0	...
5332421	  765.7	  459.2	 8654.0	...
5332422	  766.0	  459.4	 8651.0	...
5332423	  765.6	  459.5	 8651.0	...
5332424	  765.2	  459.6	 8654.0	...
5332425	  765.5	  459.6	 8657.0	...
5332426	  766.0	  459.3	 8657.0	...
5332427	  766.3	  459.0	 8657.0	...
5332428	  766.0	  459.4	 8656.0	...
5332429	  765.8	  460.0	 8655.0	...
5332430	  766.1	  460.4	 8655.0	...
5332431	  766.5	  460.3	 8656.0	...
5332432	  766.7	  460.2	 8656.0	...
5332433	  766.6	  460.2	 8655.0	...
5332434	  766.3	  460.1	 8653.0	...
5332435	  766.1	  460.2	 8653.0	...
5332436	  766.0	  460.2	 8654.0	...
5332437	  766.1	  460.3	 8655.0	...
5332438	  766.2	  460.4	 8655.0	...
5332439	  766.2	  460.5	 8655.0	...
5332440	  766.0	  460.4	 8654.0	...
5332441	  765.7	  460.2	 8656.0	...
5332442	  765.5	  460.0	 8657.0	...
5332443	  765.5	  460.0	 8659.0	...
5332444	  765.7	  460.1	 8658.0	...
5332445	  766.0	  460.5	 8658.0	...
5332446	  766.3	  460.9	 8658.0	...
5332447	  766.4	  460.8	 8660.0	...
5332448	  766.3	  460.4	 8662.0	...
5332449	  766.4	  459.9	 8664.0	...
5332450	  766.6	  459.8	 8665.0	...
5332451	  766.4	  459.8	 8666.0	...
5332452	  766.1	  459.7	 8667.0	...
5332453	  765.8	  459.6	 8667.0	...
5332454	  766.0	  459.4	 8668.0	...
5332455	  766.3	  459.6	 8668.0	...
5332456	  766.6	  459.6	 8669.0	...
5332457	  766.4	  459.7	 8670.0	...
5332458	  766.4	  459.5	 8674.0	...
5332459	  766.3	  458.8	 8677.0	...
5332460	  766.2	  458.1	 8678.0	...
5332461	  766.0	  457.3	 8676.0	...
5332462	  765.8	  457.2	 8674.0	...
5332463	  765.9	  457.6	 8673.0	...
5332464	  765.9	  458.2	 8674.0	...
5332465	  766.4	  458.4	 8674.0	...
5332466	  766.7	  458.1	 8673.0	...
5332467	  767.1	  457.9	 8672.0	...
5332468	  766.8	  458.1	 8671.0	...
5332469	  766.6	  458.8	 8671.0	...
5332470	  766.5	  459.5	 8673.0	...
5332471	  767.2	  460.2	 8675.0	...
5332472	  767.8	  460.4	 8673.0	...
5332473	  768.0	  460.1	 8670.0	...
5332474	  767.6	  459.8	 8667.0	...
5332475	  767.3	  459.5	 8667.0	...
5332476	  767.3	  459.3	 8664.0	...
5332477	  767.3	  459.1	 8661.0	...
5332478	  767.2	  458.6	 8663.0	...
5332479	  766.9	  458.4	 8668.0	...
5332480	  766.7	  459.1	 8673.0	...
5332481	  766.6	  460.1	 8673.0	...
5332482	  766.7	  460.5	 8673.0	...
5332483	  766.9	  460.0	 8673.0	...
5332484	  766.9	  459.4	 8672.0	...
5332485	  766.9	  459.4	 8670.0	...
5332486	  767.0	  459.4	 8667.0	...
5332487	  767.2	  459.4	 8667.0	...
5332488	  767.4	  459.4	 8667.0	...
5332489	  767.4	  459.4	 8665.0	...
5332490	  767.5	  459.5	 8663.0	...
5332491	  767.6	  459.6	 8662.0	...
5332492	  767.7	  459.5	 8662.0	...
5332493	  767.9	  459.7	 8662.0	...
5332494	  768.1	  459.9	 8663.0	...
5332495	  768.3	  460.0	 8663.0	...
5332496	  768.2	  460.2	 8663.0	...
5332497	  768.0	  460.5	 8663.0	...
5332498	  767.5	  460.7	 8663.0	...
5332499	  767.1	  460.8	 8663.0	...
MSG	5332500 0000 _ Number Off
5332500	  766.6	  460.6	 8663.0	...
5332501	  766.4	  460.4	 8662.0	...
5332502	  766.6	  460.1	 8662.0	...
5332503	  766.8	  460.1	 8665.0	...
5332504	  767.2	  459.9	 8667.0	...
5332505	  767.2	  459.8	 8665.0	...
5332506	  767.3	  459.7	 8660.0	...
5332507	  767.4	  459.7	 8660.0	...
5332508	  767.3	  459.4	 8664.0	...
5332509	  767.2	  459.2	 8668.0	...
5332510	  767.0	  459.1	 8665.0	...
5332511	  767.0	  459.3	 8662.0	...
5332512	  766.7	  459.4	 8659.0	...
5332513	  766.5	  459.4	 8661.0	...
5332514	  766.4	  459.3	 8662.0	...
5332515	  766.7	  459.5	 8663.0	...
5332516	  767.2	  459.6	 8663.0	...
5332517	  767.5	  459.7	 8664.0	...
5332518	  767.8	  459.7	 8665.0	...
5332519	  767.6	  460.1	 8666.0	...
5332520	  767.3	  460.5	 8661.0	...
5332521	  766.9	  460.6	 8656.0	...
5332522	  766.7	  460.4	 8652.0	...
5332523	  766.6	  459.9	 8655.0	...
5332524	  766.7	  459.7	 8658.0	...
5332525	  767.2	  459.5	 8662.0	...
5332526	  767.6	  459.4	 8665.0	...
5332527	  767.9	  459.5	 8669.0	...
5332528	  767.9	  459.6	 8671.0	...
5332529	  768.0	  459.7	 8671.0	...
5332530	  767.9	  459.5	 8671.0	...
5332531	  767.8	  459.2	 8671.0	...
5332532	  767.8	  459.2	 8671.0	...
5332533	  767.8	  459.5	 8669.0	...
5332534	  767.8	  459.8	 8668.0	...
5332535	  767.8	  459.8	 8667.0	...
5332536	  767.8	  460.1	 8665.0	...
5332537	  767.8	  460.5	 8663.0	...
5332538	  767.8	  460.7	 8660.0	...
5332539	  767.9	  460.5	 8660.0	...
5332540	  768.0	  459.9	 8661.0	...
5332541	  768.1	  459.4	 8664.0	...
5332542	  768.2	  459.0	 8667.0	...
5332543	  768.3	  459.1	 8671.0	...
5332544	  768.1	  459.2	 8675.0	...
5332545	  767.7	  459.4	 8677.0	...
5332546	  767.2	  459.4	 8678.0	...
5332547	  767.0	  459.4	 8676.0	...
5332548	  766.8	  459.4	 8677.0	...
5332549	  766.8	  459.6	 8677.0	...
5332550	  766.9	  459.9	 8678.0	...
5332551	  767.0	  460.1	 8677.0	...
5332552	  767.0	  460.2	 8676.0	...
5332553	  766.9	  460.1	 8677.0	...
5332554	  766.9	  460.1	 8678.0	...
5332555	  767.0	  460.2	 8680.0	...
5332556	  766.9	  460.2	 8680.0	...
5332557	  766.8	  460.1	 8680.0	...
5332558	  767.0	  460.1	 8679.0	...
5332559	  767.2	  460.1	 8678.0	...
5332560	  767.4	  460.1	 8677.0	...
5332561	  767.4	  460.2	 8675.0	...
5332562	  767.5	  460.2	 8674.0	...
5332563	  767.7	  460.2	 8678.0	...
5332564	  767.7	  460.0	 8683.0	...
5332565	  767.4	  459.5	 8691.0	...
5332566	  767.3	  459.1	 8694.0	...
5332567	  767.6	  458.9	 8696.0	...
5332568	  767.9	  459.2	 8696.0	...
5332569	  768.1	  459.2	 8696.0	...
5332570	  768.2	  459.5	 8696.0	...
5332571	  768.3	  459.6	 8693.0	...
5332572	  768.2	  459.8	 8690.0	...
5332573	  768.1	  459.9	 8687.0	...
5332574	  767.9	  459.3	 8687.0	...
5332575	  767.9	  458.7	 8684.0	...
5332576	  768.0	  458.1	 8682.0	...
5332577	  768.1	  458.4	 8681.0	...
5332578	  768.3	  458.6	 8682.0	...
5332579	  768.5	  458.8	 8683.0	...
5332580	  768.6	  458.8	 8684.0	...
5332581	  768.4	  458.7	 8686.0	...
5332582	  768.0	  458.6	 8688.0	...
5332583	  768.1	  458.7	 8690.0	...
5332584	  768.5	  458.9	 8690.0	...
5332585	  769.0	  459.0	 8690.0	...
5332586	  769.1	  458.8	 8691.0	...
5332587	  768.8	  458.8	 8689.0	...
5332588	  768.6	  458.8	 8686.0	...
5332589	  768.5	  458.8	 8681.0	...
5332590	  768.2	  458.8	 8680.0	...
5332591	  767.8	  458.9	 8678.0	...
5332592	  767.5	  459.1	 8678.0	...
5332593	  767.6	  459.5	 8677.0	...
5332594	  767.8	  459.8	 8676.0	...
5332595	  768.0	  459.5	 8678.0	...
5332596	  768.2	  458.9	 8682.0	...
5332597	  768.3	  458.4	 8685.0	...
5332598	  768.8	  458.5	 8685.0	...
5332599	  769.3	  458.8	 8684.0	...
5332600	  769.8	  459.0	 8685.0	...
5332601	  769.9	  459.3	 8686.0	...
5332602	  769.9	  459.4	 8687.0	...
5332603	  769.8	  459.1	 8687.0	...
5332604	  769.3	  458.5	 8687.0	...
5332605	  769.0	  458.0	 8690.0	...
5332606	  768.9	  458.0	 8694.0	...
5332607	  769.0	  457.7	 8699.0	...
5332608	  768.8	  457.4	 8699.0	...
5332609	  768.7	  457.1	 8697.0	...
5332610	  768.6	  457.2	 8694.0	...
5332611	  768.5	  457.2	 8692.0	...
5332612	  769.0	  457.0	 8696.0	...
5332613	  769.7	  457.0	 8701.0	...
5332614	  769.8	  458.0	 8703.0	...
5332615	  769.4	  459.1	 8701.0	...
5332616	  769.2	  459.4	 8698.0	...
5332617	  769.6	  458.9	 8697.0	...
5332618	  769.9	  458.3	 8697.0	...
5332619	  769.9	  458.3	 8697.0	...
5332620	  769.9	  458.8	 8695.0	...
5332621	  769.8	  459.5	 8692.0	...
5332622	  769.6	  460.2	 8689.0	...
5332623	  769.4	  460.5	 8688.0	...
5332624	  769.1	  460.7	 8687.0	...
5332625	  769.1	  460.8	 8687.0	...
5332626	  769.1	  460.8	 8690.0	...
5332627	  769.2	  461.0	 8693.0	...
5332628	  769.5	  461.2	 8697.0	...
5332629	  769.6	  460.4	 8699.0	...
5332630	  769.7	  459.4	 8701.0	...
5332631	  769.6	  458.6	 8699.0	...
5332632	  769.6	  458.6	 8695.0	...
5332633	  769.6	  458.8	 8692.0	...
5332634	  769.6	  459.0	 8693.0	...
5332635	  769.6	  459.2	 8694.0	...
5332636	  769.6	  459.2	 8695.0	...
5332637	  769.5	  459.1	 8696.0	...
5332638	  769.3	  458.9	 8697.0	...
5332639	  769.1	  458.9	 8698.0	...
5332640	  769.1	  458.9	 8697.0	...
5332641	  769.3	  458.9	 8697.0	...
5332642	  769.4	  458.3	 8702.0	...
5332643	  769.4	  457.7	 8707.0	...
5332644	  769.3	  457.3	 8708.0	...
5332645	  769.2	  458.3	 8704.0	...
5332646	  769.4	  459.5	 8698.0	...
5332647	  769.8	  460.3	 8696.0	...
5332648	  769.8	  460.4	 8696.0	...
5332649	  769.5	  460.1	 8699.0	...
5332650	  769.2	  459.8	 8701.0	...
5332651	  769.2	  459.5	 8700.0	...
5332652	  769.2	  459.4	 8697.0	...
5332653	  769.2	  459.2	 8695.0	...
5332654	  769.2	  458.9	 8693.0	...
5332655	  769.2	  458.6	 8693.0	...
5332656	  769.3	  458.6	 8694.0	...
5332657	  769.3	  458.6	 8695.0	...
5332658	  769.3	  458.6	 8697.0	...
5332659	  769.2	  458.7	 8696.0	...
5332660	  769.1	  458.7	 8696.0	...
5332661	  768.9	  458.6	 8697.0	...
5332662	  768.6	  458.6	 8697.0	...
5332663	  768.3	  458.3	 8697.0	...
5332664	  768.0	  458.1	 8696.0	...
5332665	  768.1	  458.4	 8696.0	...
5332666	  768.2	  459.0	 8696.0	...
5332667	  768.3	  459.7	 8696.0	...
5332668	  768.3	  459.6	 8697.0	...
5332669	  768.4	  459.7	 8699.0	...
5332670	  768.6	  459.7	 8700.0	...
5332671	  768.8	  459.8	 8699.0	...
5332672	  768.7	  459.7	 8700.0	...
5332673	  768.5	  459.2	 8700.0	...
5332674	  768.4	  458.7	 8697.0	...
5332675	  768.1	  458.4	 8693.0	...
5332676	  768.0	  458.6	 8689.0	...
5332677	  768.3	  458.6	 8689.0	...
5332678	  768.7	  458.6	 8689.0	...
5332679	  768.7	  458.7	 8688.0	...
5332680	  768.3	  458.8	 8687.0	...
5332681	  768.1	  458.9	 8689.0	...
5332682	  768.5	  458.8	 8690.0	...
5332683	  768.6	  458.7	 8691.0	...
5332684	  768.3	  458.6	 8693.0	...
5332685	  768.1	  458.6	 8696.0	...
5332686	  768.1	  458.5	 8699.0	...
5332687	  768.0	  458.6	 8698.0	...
5332688	  767.9	  458.6	 8698.0	...
5332689	  767.8	  458.8	 8697.0	...
5332690	  767.7	  458.9	 8696.0	...
5332691	  767.8	  458.9	 8698.0	...
5332692	  767.9	  458.6	 8701.0	...
5332693	  768.1	  458.2	 8703.0	...
5332694	  768.2	  457.7	 8703.0	...
5332695	  768.4	  457.6	 8699.0	...
5332696	  768.5	  457.9	 8695.0	...
5332697	  768.5	  458.3	 8694.0	...
5332698	  768.9	  458.7	 8697.0	...
5332699	  769.3	  458.5	 8700.0	...
5332700	  769.6	  458.3	 8701.0	...
MSG	5332701 0000 _ Number On
5332701	  769.4	  458.0	 8703.0	...
5332702	  769.1	  457.8	 8705.0	...
5332703	  769.0	  457.5	 8706.0	...
5332704	  768.8	  457.3	 8706.0	...
5332705	  768.8	  457.7	 8706.0	...
5332706	  769.1	  458.3	 8701.0	...
5332707	  769.4	  458.8	 8696.0	...
5332708	  769.5	  458.7	 8697.0	...
5332709	  769.3	  458.8	 8702.0	...
5332710	  769.1	  458.8	 8707.0	...
5332711	  769.0	  458.6	 8708.0	...
5332712	  768.9	  458.3	 8708.0	...
5332713	  769.0	  457.9	 8708.0	...
5332714	  769.0	  457.5	 8709.0	...
5332715	  769.2	  457.1	 8710.0	...
5332716	  769.3	  456.9	 8711.0	...
5332717	  769.4	  457.1	 8710.0	...
5332718	  769.1	  457.5	 8710.0	...
5332719	  768.7	  457.8	 8710.0	...
5332720	  768.4	  458.3	 8710.0	...
5332721	  768.4	  458.6	 8710.0	...
5332722	  768.4	  458.9	 8709.0	...
5332723	  768.4	  458.8	 8709.0	...
5332724	  768.4	  458.7	 8711.0	...
5332725	  768.5	  458.7	 8712.0	...
5332726	  768.3	  458.8	 8711.0	...
5332727	  768.1	  458.9	 8709.0	...
5332728	  767.8	  458.9	 8708.0	...
5332729	  767.8	  458.9	 8708.0	...
5332730	  767.7	  458.8	 8710.0	...
5332731	  767.8	  458.6	 8712.0	...
5332732	  767.9	  458.4	 8712.0	...
5332733	  768.2	  458.2	 8713.0	...
5332734	  768.4	  458.2	 8715.0	...
5332735	  768.4	  458.0	 8718.0	...
5332736	  768.3	  457.4	 8720.0	...
5332737	  768.0	  456.7	 8721.0	...
5332738	  767.8	  456.3	 8721.0	...
5332739	  767.9	  456.3	 8720.0	...
5332740	  768.2	  456.1	 8721.0	...
5332741	  768.6	  456.1	 8721.0	...
5332742	  768.6	  456.3	 8722.0	...
5332743	  768.6	  456.5	 8722.0	...
5332744	  768.6	  456.6	 8722.0	...
5332745	  768.5	  457.0	 8721.0	...
5332746	  768.5	  457.4	 8720.0	...
5332747	  768.5	  457.9	 8720.0	...
5332748	  768.4	  457.5	 8720.0	...
5332749	  768.3	  457.1	 8721.0	...
5332750	  768.1	  456.6	 8724.0	...
5332751	  768.3	  456.6	 8727.0	...
5332752	  768.4	  456.6	 8729.0	...
5332753	  768.5	  456.7	 8733.0	...
5332754	  768.6	  456.8	 8736.0	...
5332755	  768.8	  456.8	 8739.0	...
5332756	  769.1	  456.9	 8737.0	...
5332757	  769.4	  456.9	 8736.0	...
5332758	  769.5	  457.4	 8733.0	...
5332759	  769.6	  457.9	 8732.0	...
5332760	  769.7	  458.3	 8730.0	...
5332761	  769.5	  457.6	 8730.0	...
5332762	  769.3	  456.8	 8730.0	...
5332763	  769.2	  456.0	 8730.0	...
5332764	  769.2	  456.5	 8730.0	...
5332765	  769.3	  457.3	 8728.0	...
5332766	  769.3	  458.1	 8726.0	...
5332767	  769.1	  458.0	 8725.0	...
5332768	  768.8	  457.8	 8726.0	...
5332769	  768.4	  457.4	 8726.0	...
5332770	  768.7	  457.1	 8725.0	...
5332771	  769.0	  456.8	 8724.0	...
5332772	  769.2	  456.8	 8723.0	...
5332773	  769.0	  456.9	 8723.0	...
5332774	  768.8	  457.0	 8723.0	...
5332775	  768.6	  456.9	 8725.0	...
5332776	  768.5	  456.8	 8726.0	...
5332777	  768.5	  456.8	 8726.0	...
5332778	  768.6	  456.9	 8725.0	...
5332779	  768.8	  456.9	 8725.0	...
5332780	  768.9	  457.1	 8725.0	...
5332781	  769.0	  457.3	 8726.0	...
5332782	  768.8	  457.6	 8727.0	...
5332783	  768.6	  457.6	 8726.0	...
5332784	  768.4	  457.7	 8727.0	...
5332785	  768.5	  457.8	 8726.0	...
5332786	  768.2	  457.9	 8726.0	...
5332787	  767.8	  458.0	 8727.0	...
5332788	  767.4	  458.1	 8727.0	...
5332789	  767.9	  458.0	 8727.0	...
5332790	  768.3	  457.9	 8728.0	...
5332791	  768.9	  457.6	 8729.0	...
5332792	  769.1	  457.5	 8729.0	...
5332793	  769.1	  457.2	 8729.0	...
5332794	  768.8	  457.1	 8730.0	...
5332795	  768.6	  456.8	 8728.0	...
5332796	  768.7	  456.7	 8726.0	...
5332797	  768.8	  456.8	 8725.0	...
5332798	  768.9	  457.3	 8723.0	...
5332799	  768.8	  457.8	 8721.0	...
5332800	  768.5	  458.4	 8719.0	...
5332801	  768.2	  458.8	 8721.0	...
5332802	  768.1	  459.3	 8723.0	...
5332803	  768.4	  459.3	 8725.0	...
5332804	  768.5	  459.0	 8728.0	...
5332805	  768.7	  458.7	 8731.0	...
5332806	  768.7	  458.5	 8734.0	...
5332807	  768.6	  458.6	 8734.0	...
5332808	  768.5	  458.4	 8734.0	...
5332809	  768.4	  458.0	 8735.0	...
5332810	  768.4	  457.6	 8735.0	...
5332811	  768.4	  457.4	 8735.0	...
5332812	  768.4	  457.4	 8732.0	...
5332813	  768.5	  457.5	 8732.0	...
5332814	  768.8	  457.7	 8732.0	...
5332815	  769.1	  458.2	 8734.0	...
5332816	  769.2	  458.6	 8735.0	...
5332817	  769.1	  458.7	 8734.0	...
5332818	  769.3	  458.6	 8732.0	...
5332819	  769.6	  458.5	 8729.0	...
5332820	  769.9	  458.1	 8729.0	...
5332821	  769.9	  457.8	 8729.0	...
5332822	  770.2	  458.2	 8728.0	...
5332823	  770.5	  458.8	 8726.0	...
5332824	  770.6	  458.9	 8726.0	...
5332825	  770.5	  458.3	 8727.0	...
5332826	  769.8	  457.5	 8728.0	...
5332827	  769.3	  457.2	 8728.0	...
5332828	  768.7	  456.9	 8729.0	...
5332829	  768.7	  456.9	 8731.0	...
5332830	  768.7	  456.8	 8733.0	...
5332831	  768.7	  456.6	 8735.0	...
5332832	  768.7	  456.8	 8735.0	...
5332833	  768.7	  457.1	 8737.0	...
5332834	  768.8	  457.4	 8738.0	...
5332835	  768.8	  457.3	 8737.0	...
5332836	  769.0	  457.2	 8732.0	...
5332837	  769.3	  457.1	 8727.0	...
5332838	  769.6	  457.0	 8727.0	...
5332839	  769.8	  456.9	 8732.0	...
5332840	  769.8	  456.9	 8738.0	...
5332841	  769.8	  456.9	 8741.0	...
5332842	  769.8	  456.9	 8742.0	...
5332843	  769.8	  456.7	 8742.0	...
5332844	  769.8	  456.3	 8741.0	...
5332845	  769.6	  455.7	 8741.0	...
5332846	  769.3	  455.2	 8741.0	...
5332847	  769.3	  455.8	 8737.0	...
5332848	  769.5	  456.6	 8730.0	...
5332849	  769.6	  457.4	 8723.0	...
5332850	  769.7	  457.5	 8726.0	...
5332851	  769.5	  457.3	 8730.0	...
5332852	  769.5	  457.0	 8734.0	...
5332853	  769.5	  456.7	 8734.0	...
5332854	  769.7	  457.3	 8733.0	...
5332855	  769.8	  457.9	 8734.0	...
5332856	  770.2	  458.2	 8734.0	...
5332857	  770.4	  458.0	 8733.0	...
5332858	  770.3	  457.6	 8732.0	...
5332859	  769.9	  457.4	 8731.0	...
5332860	  769.5	  457.1	 8731.0	...
5332861	  769.5	  457.2	 8732.0	...
5332862	  769.5	  457.4	 8729.0	...
5332863	  769.6	  457.6	 8727.0	...
5332864	  769.7	  457.6	 8724.0	...
5332865	  769.7	  457.6	 8724.0	...
5332866	  769.9	  457.6	 8724.0	...
5332867	  770.2	  457.6	 8726.0	...
5332868	  770.5	  457.4	 8729.0	...
5332869	  770.6	  457.2	 8730.0	...
5332870	  770.5	  457.0	 8730.0	...
5332871	  770.4	  457.0	 8729.0	...
5332872	  770.4	  457.4	 8728.0	...
5332873	  770.5	  457.9	 8729.0	...
5332874	  770.6	  458.2	 8730.0	...
5332875	  770.7	  458.2	 8730.0	...
5332876	  770.8	  458.3	 8729.0	...
5332877	  770.8	  458.5	 8729.0	...
5332878	  770.8	  458.5	 8730.0	...
5332879	  770.7	  458.1	 8731.0	...
5332880	  770.6	  457.8	 8731.0	...
5332881	  770.6	  457.6	 8731.0	...
5332882	  770.7	  457.7	 8733.0	...
5332883	  770.6	  457.8	 8734.0	...
5332884	  770.5	  458.0	 8732.0	...
5332885	  770.4	  458.1	 8729.0	...
5332886	  770.3	  458.0	 8726.0	...
5332887	  770.2	  457.8	 8726.0	...
5332888	  770.2	  457.1	 8726.0	...
5332889	  770.4	  456.5	 8726.0	...
5332890	  770.4	  456.0	 8726.0	...
5332891	  770.3	  456.0	 8727.0	...
5332892	  770.1	  456.1	 8727.0	...
5332893	  770.0	  456.1	 8725.0	...
5332894	  769.8	  456.1	 8724.0	...
5332895	  769.7	  456.8	 8723.0	...
5332896	  769.5	  457.3	 8723.0	...
5332897	  769.7	  457.9	 8723.0	...
5332898	  769.8	  457.8	 8722.0	...
5332899	  769.8	  457.8	 8722.0	...
5332900	  769.6	  457.8	 8722.0	...
5332901	  769.5	  457.7	 8721.0	...
5332902	  769.5	  457.4	 8719.0	...
5332903	  769.7	  457.1	 8719.0	...
5332904	  769.9	  456.9	 8720.0	...
5332905	  770.0	  456.9	 8721.0	...
5332906	  770.1	  456.9	 8720.0	...
5332907	  770.1	  457.0	 8719.0	...
5332908	  770.1	  457.1	 8718.0	...
5332909	  770.1	  457.2	 8717.0	...
5332910	  770.0	  457.3	 8718.0	...
5332911	  770.0	  457.3	 8717.0	...
5332912	  769.9	  457.3	 8716.0	...
5332913	  770.0	  457.7	 8713.0	...
5332914	  770.2	  458.0	 8710.0	...
5332915	  770.5	  458.5	 8710.0	...
5332916	  770.2	  458.6	 8712.0	...
5332917	  769.7	  458.6	 8715.0	...
5332918	  769.2	  458.4	 8715.0	...
5332919	  769.3	  458.4	 8715.0	...
5332920	  769.5	  458.4	 8716.0	...
5332921	  769.5	  458.5	 8717.0	...
5332922	  769.3	  458.4	 8718.0	...
5332923	  769.2	  458.4	 8717.0	...
5332924	  769.1	  458.6	 8715.0	...
5332925	  769.2	  458.9	 8712.0	...
5332926	  769.3	  459.2	 8711.0	...
5332927	  769.7	  459.2	 8711.0	...
5332928	  770.0	  458.7	 8712.0	...
5332929	  770.1	  458.1	 8708.0	...
5332930	  769.9	  457.2	 8704.0	...
5332931	  769.7	  456.9	 8705.0	...
5332932	  769.7	  456.6	 8711.0	...
5332933	  769.8	  456.6	 8716.0	...
5332934	  769.7	  456.8	 8714.0	...
5332935	  769.3	  457.0	 8712.0	...
5332936	  768.9	  457.4	 8711.0	...
5332937	  768.5	  457.7	 8710.0	...
5332938	  768.4	  457.8	 8710.0	...
5332939	  768.4	  457.7	 8707.0	...
5332940	  768.5	  457.6	 8704.0	...
5332941	  768.6	  457.5	 8702.0	...
5332942	  768.6	  457.6	 8704.0	...
5332943	  768.6	  457.7	 8706.0	...
5332944	  768.5	  458.0	 8708.0	...
5332945	  768.5	  458.1	 8709.0	...
5332946	  768.4	  457.4	 8709.0	...
5332947	  768.2	  456.6	 8709.0	...
5332948	  768.1	  456.6	 8709.0	...
5332949	  768.6	  457.5	 8709.0	...
5332950	  769.1	  458.3	 8707.0	...
5332951	  769.4	  458.0	 8706.0	...
5332952	  769.3	  457.8	 8705.0	...
5332953	  769.3	  457.6	 8705.0	...
5332954	  769.2	  457.7	 8705.0	...
5332955	  769.1	  457.8	 8703.0	...
5332956	  768.8	  457.9	 8701.0	...
5332957	  768.7	  457.9	 8701.0	...
5332958	  768.8	  457.7	 8703.0	...
5332959	  768.8	  457.5	 8704.0	...
5332960	  768.8	  457.3	 8704.0	...
5332961	  768.7	  457.2	 8704.0	...
5332962	  768.7	  457.2	 8705.0	...
5332963	  769.0	  457.2	 8705.0	...
5332964	  769.4	  457.2	 8706.0	...
5332965	  769.7	  457.2	 8705.0	...
5332966	  769.6	  457.2	 8704.0	...
5332967	  769.8	  457.3	 8703.0	...
5332968	  770.0	  457.6	 8702.0	...
5332969	  770.1	  457.8	 8702.0	...
5332970	  770.0	  457.8	 8701.0	...
5332971	  769.9	  457.8	 8700.0	...
5332972	  769.7	  458.0	 8694.0	...
5332973	  769.7	  458.1	 8688.0	...
5332974	  769.6	  458.0	 8687.0	...
5332975	  769.5	  457.5	 8691.0	...
5332976	  769.4	  457.1	 8696.0	...
5332977	  769.5	  456.6	 8697.0	...
5332978	  769.8	  456.7	 8697.0	...
5332979	  770.0	  456.7	 8696.0	...
5332980	  770.0	  456.8	 8694.0	...
5332981	  770.1	  456.9	 8692.0	...
5332982	  770.1	  456.9	 8690.0	...
5332983	  770.0	  456.9	 8688.0	...
5332984	  769.8	  456.8	 8687.0	...
5332985	  769.4	  457.1	 8685.0	...
5332986	  769.0	  457.4	 8684.0	...
5332987	  769.3	  457.7	 8683.0	...
5332988	  770.0	  457.9	 8681.0	...
5332989	  770.7	  458.0	 8679.0	...
5332990	  770.4	  458.2	 8681.0	...
5332991	  770.0	  458.2	 8685.0	...
5332992	  769.6	  457.7	 8689.0	...
5332993	  769.7	  457.2	 8686.0	...
5332994	  769.4	  456.9	 8684.0	...
5332995	  769.0	  456.9	 8688.0	...
5332996	  768.7	  456.0	 8692.0	...
5332997	  768.6	  455.2	 8697.0	...
5332998	  768.7	  455.1	 8695.0	...
5332999	  768.9	  455.8	 8694.0	...
5333000	  769.1	  456.4	 8694.0	...
5333001	  769.0	  455.8	 8694.0	...
5333002	  769.0	  455.2	 8693.0	...
5333003	  768.8	  455.1	 8691.0	...
5333004	  768.8	  455.4	 8689.0	...
5333005	  768.7	  455.9	 8689.0	...
5333006	  768.7	  456.2	 8688.0	...
5333007	  769.0	  455.7	 8688.0	...
5333008	  769.3	  455.1	 8685.0	...
5333009	  769.6	  454.8	 8684.0	...
5333010	  769.5	  455.4	 8682.0	...
5333011	  769.6	  456.1	 8682.0	...
5333012	  769.7	  456.4	 8675.0	...
5333013	  769.9	  456.4	 8668.0	...
MSG	5333014 0000 _ Number Off
5333014	  769.9	  456.3	 8666.0	...
5333015	  769.7	  456.2	 8671.0	...
5333016	  769.5	  456.2	 8675.0	...
5333017	  769.5	  456.3	 8675.0	...
5333018	  769.5	  456.5	 8675.0	...
5333019	  769.5	  456.7	 8675.0	...
5333020	  769.4	  456.7	 8675.0	...
5333021	  769.5	  456.7	 8675.0	...
5333022	  769.6	  455.9	 8675.0	...
5333023	  769.7	  455.1	 8673.0	...
5333024	  769.8	  454.6	 8670.0	...
5333025	  769.9	  454.9	 8667.0	...
5333026	  770.0	  455.0	 8667.0	...
5333027	  770.0	  455.0	 8667.0	...
5333028	  770.0	  454.9	 8670.0	...
5333029	  769.9	  454.9	 8672.0	...
5333030	  770.0	  455.5	 8672.0	...
5333031	  770.1	  456.1	 8670.0	...
5333032	  770.1	  456.9	 8666.0	...
5333033	  770.0	  457.1	 8663.0	...
5333034	  769.9	  456.5	 8660.0	...
5333035	  769.7	  455.9	 8659.0	...
5333036	  769.5	  455.4	 8659.0	...
5333037	  769.4	  455.7	 8659.0	...
5333038	  769.4	  456.0	 8659.0	...
5333039	  769.3	  456.2	 8658.0	...
5333040	  769.3	  456.2	 8656.0	...
5333041	  769.3	  456.2	 8655.0	...
5333042	  769.8	  456.2	 8656.0	...
5333043	  770.2	  456.0	 8657.0	...
5333044	  770.5	  455.9	 8656.0	...
5333045	  770.7	  456.1	 8654.0	...
5333046	  770.7	  456.4	 8651.0	...
5333047	  770.8	  456.6	 8650.0	...
5333048	  770.9	  457.0	 8648.0	...
5333049	  770.5	  457.5	 8648.0	...
5333050	  770.0	  458.0	 8650.0	...
5333051	  769.0	  458.4	 8651.0	...
5333052	  768.3	  458.9	 8652.0	...
5333053	  767.8	  460.4	 8650.0	...
5333054	  767.7	  461.4	 8650.0	...
5333055	  767.8	  462.3	 8650.0	...
5333056	  767.9	  463.1	 8651.0	...
5333057	  767.7	  464.9	 8652.0	...
5333058	  767.6	  466.7	 8652.0	...
5333059	  767.6	  467.6	 8654.0	...
5333060	  767.9	  467.6	 8656.0	...
5333061	  768.2	  467.4	 8661.0	...
5333062	  768.2	  467.1	 8666.0	...
5333063	  768.1	  465.3	 8670.0	...
5333064	  768.1	  463.6	 8669.0	...
5333065	  768.2	  462.0	 8666.0	...
5333066	  769.0	  461.8	 8664.0	...
5333067	  769.7	  461.1	 8662.0	...
5333068	  770.3	  460.3	 8662.0	...
5333069	  770.4	  459.7	 8663.0	...
5333070	  770.5	  459.9	 8662.0	...
5333071	  770.4	  460.0	 8661.0	...
5333072	  770.3	  460.1	 8659.0	...
5333073	  770.0	  460.1	 8651.0	...
5333074	  769.8	  460.6	 8643.0	...
5333075	  769.2	  461.2	 8638.0	...
5333076	  768.8	  461.5	 8641.0	...
5333077	  768.3	  461.2	 8645.0	...
5333078	  768.1	  460.9	 8647.0	...
5333079	  768.1	  460.9	 8647.0	...
5333080	  767.8	  461.0	 8646.0	...
5333081	  767.5	  461.0	 8647.0	...
5333082	  766.8	  460.9	 8650.0	...
5333083	  766.3	  460.8	 8651.0	...
5333084	  766.3	  460.9	 8651.0	...
5333085	  766.7	  461.3	 8651.0	...
5333086	  767.1	  461.6	 8651.0	...
5333087	  767.4	  461.9	 8651.0	...
5333088	  767.7	  462.1	 8651.0	...
5333089	  767.8	  462.2	 8650.0	...
5333090	  767.8	  462.2	 8651.0	...
5333091	  767.8	  462.0	 8652.0	...
5333092	  767.4	  461.9	 8654.0	...
5333093	  767.1	  461.9	 8655.0	...
5333094	  766.8	  461.9	 8651.0	...
5333095	  767.0	  461.7	 8646.0	...
5333096	  767.3	  461.4	 8643.0	...
5333097	  767.6	  461.3	 8644.0	...
5333098	  767.7	  461.6	 8646.0	...
5333099	  767.6	  461.9	 8647.0	...
5333100	  767.4	  462.4	 8645.0	...
5333101	  767.4	  462.8	 8640.0	...
5333102	  767.4	  463.1	 8635.0	...
5333103	  767.4	  462.9	 8633.0	...
5333104	  767.3	  462.6	 8635.0	...
5333105	  767.2	  462.3	 8637.0	...
5333106	  767.2	  462.5	 8637.0	...
5333107	  767.2	  462.4	 8638.0	...
5333108	  767.4	  462.4	 8638.0	...
5333109	  767.5	  462.3	 8635.0	...
5333110	  767.4	  462.2	 8630.0	...
5333111	  767.2	  462.2	 8626.0	...
5333112	  767.1	  462.2	 8625.0	...
5333113	  767.1	  462.2	 8627.0	...
5333114	  767.0	  462.2	 8629.0	...
5333115	  767.0	  462.3	 8631.0	...
5333116	  767.0	  462.4	 8625.0	...
5333117	  766.9	  462.2	 8620.0	...
5333118	  766.9	  461.9	 8618.0	...
5333119	  767.2	  461.6	 8623.0	...
5333120	  767.4	  461.5	 8628.0	...
5333121	  767.6	  461.2	 8630.0	...
5333122	  767.6	  460.9	 8629.0	...
5333123	  767.9	  460.8	 8629.0	...
5333124	  768.2	  461.1	 8622.0	...
5333125	  768.5	  461.4	 8616.0	...
5333126	  768.4	  461.6	 8615.0	...
5333127	  768.1	  461.6	 8621.0	...
5333128	  767.8	  461.9	 8627.0	...
5333129	  767.8	  462.2	 8628.0	...
5333130	  767.8	  462.4	 8629.0	...
5333131	  768.0	  462.4	 8625.0	...
5333132	  768.2	  462.2	 8622.0	...
5333133	  768.2	  461.8	 8619.0	...
5333134	  767.9	  461.5	 8621.0	...
5333135	  767.4	  461.4	 8621.0	...
5333136	  767.1	  461.4	 8622.0	...
5333137	  767.4	  462.0	 8622.0	...
5333138	  767.8	  462.5	 8622.0	...
5333139	  767.9	  463.1	 8622.0	...
5333140	  767.6	  463.2	 8621.0	...
5333141	  767.2	  463.2	 8622.0	...
5333142	  767.2	  463.1	 8623.0	...
5333143	  767.3	  463.1	 8623.0	...
5333144	  767.5	  463.1	 8623.0	...
5333145	  767.7	  463.2	 8622.0	...
5333146	  767.6	  463.2	 8621.0	...
5333147	  767.3	  463.1	 8622.0	...
5333148	  767.2	  463.6	 8624.0	...
5333149	  767.3	  464.0	 8625.0	...
5333150	  767.5	  463.8	 8625.0	...
5333151	  767.6	  462.8	 8629.0	...
5333152	  767.6	  461.8	 8633.0	...
5333153	  767.6	  461.2	 8639.0	...
5333154	  767.5	  460.9	 8640.0	...
5333155	  767.4	  460.6	 8638.0	...
5333156	  767.4	  460.9	 8634.0	...
5333157	  767.7	  461.6	 8632.0	...
5333158	  767.9	  462.2	 8634.0	...
5333159	  767.9	  462.4	 8636.0	...
5333160	  767.7	  462.2	 8636.0	...
5333161	  767.5	  461.9	 8635.0	...
5333162	  767.4	  461.6	 8633.0	...
5333163	  767.5	  461.4	 8631.0	...
5333164	  767.2	  461.8	 8632.0	...
5333165	  766.8	  462.1	 8631.0	...
5333166	  766.3	  462.5	 8629.0	...
5333167	  766.2	  462.5	 8627.0	...
5333168	  766.4	  462.5	 8627.0	...
5333169	  766.7	  462.4	 8627.0	...
5333170	  767.0	  462.3	 8626.0	...
5333171	  767.1	  462.1	 8624.0	...
5333172	  767.2	  461.9	 8621.0	...
5333173	  767.4	  461.6	 8618.0	...
5333174	  767.2	  461.5	 8616.0	...
5333175	  767.0	  461.6	 8614.0	...
5333176	  766.8	  461.7	 8614.0	...
5333177	  766.9	  461.8	 8614.0	...
5333178	  766.8	  461.9	 8614.0	...
5333179	  766.6	  461.9	 8613.0	...
5333180	  766.4	  461.8	 8612.0	...
5333181	  766.4	  461.7	 8618.0	...
5333182	  766.6	  461.7	 8625.0	...
5333183	  766.7	  461.7	 8630.0	...
5333184	  766.9	  461.8	 8629.0	...
5333185	  767.0	  461.8	 8622.0	...
5333186	  767.1	  461.4	 8615.0	...
5333187	  767.0	  461.0	 8609.0	...
5333188	  767.1	  460.6	 8609.0	...
5333189	  767.2	  460.6	 8610.0	...
5333190	  767.3	  460.6	 8610.0	...
5333191	  767.3	  460.7	 8609.0	...
5333192	  767.4	  461.0	 8608.0	...
5333193	  767.4	  461.2	 8609.0	...
5333194	  767.3	  461.6	 8611.0	...
5333195	  767.1	  462.0	 8611.0	...
5333196	  766.9	  462.1	 8609.0	...
5333197	  767.0	  461.8	 8608.0	...
5333198	  767.1	  461.0	 8607.0	...
5333199	  766.7	  460.5	 8608.0	...
5333200	  766.2	  460.1	 8608.0	...
5333201	  765.7	  460.5	 8609.0	...
5333202	  765.7	  460.9	 8611.0	...
5333203	  765.8	  461.3	 8613.0	...
5333204	  765.9	  461.3	 8616.0	...
5333205	  766.0	  461.3	 8618.0	...
5333206	  766.0	  461.2	 8616.0	...
5333207	  766.0	  460.6	 8614.0	...
5333208	  766.0	  460.1	 8608.0	...
5333209	  766.1	  459.8	 8605.0	...
5333210	  766.0	  460.1	 8602.0	...
5333211	  765.9	  460.3	 8602.0	...
5333212	  765.7	  460.1	 8601.0	...
5333213	  765.7	  459.9	 8601.0	...
5333214	  765.6	  460.1	 8601.0	...
5333215	  765.6	  460.5	 8603.0	...
5333216	  765.7	  460.8	 8605.0	...
5333217	  765.8	  460.8	 8607.0	...
5333218	  765.8	  460.5	 8607.0	...
5333219	  765.8	  460.2	 8607.0	...
5333220	  766.0	  459.8	 8607.0	...
5333221	  766.3	  459.5	 8606.0	...
5333222	  766.3	  459.2	 8606.0	...
5333223	  766.0	  459.1	 8608.0	...
5333224	  765.7	  459.4	 8612.0	...
5333225	  765.8	  459.9	 8615.0	...
MSG	5333226 0000 _ Number On
5333226	  766.1	  460.4	 8617.0	...
5333227	  766.3	  460.7	 8616.0	...
5333228	  766.5	  460.8	 8615.0	...
5333229	  766.4	  460.8	 8613.0	...
5333230	  766.4	  460.5	 8609.0	...
5333231	  765.9	  460.3	 8606.0	...
5333232	  765.4	  459.8	 8606.0	...
5333233	  765.2	  459.6	 8609.0	...
5333234	  765.4	  459.7	 8611.0	...
5333235	  765.6	  459.9	 8611.0	...
5333236	  765.7	  460.3	 8611.0	...
5333237	  766.1	  460.4	 8612.0	...
5333238	  766.6	  460.2	 8612.0	...
5333239	  767.0	  460.0	 8612.0	...
5333240	  766.9	  459.8	 8613.0	...
5333241	  766.8	  460.0	 8614.0	...
5333242	  767.0	  460.2	 8615.0	...
5333243	  767.2	  460.2	 8617.0	...
5333244	  766.8	  460.2	 8620.0	...
5333245	  766.3	  460.2	 8620.0	...
5333246	  765.7	  460.0	 8617.0	...
5333247	  765.7	  459.7	 8615.0	...
5333248	  765.7	  460.2	 8614.0	...
5333249	  765.9	  461.0	 8608.0	...
5333250	  766.0	  460.9	 8603.0	...
5333251	  765.9	  459.6	 8605.0	...
5333252	  766.2	  458.3	 8611.0	...
5333253	  766.7	  458.0	 8613.0	...
5333254	  767.3	  458.5	 8610.0	...
5333255	  767.2	  459.3	 8606.0	...
5333256	  767.0	  459.8	 8606.0	...
5333257	  766.7	  460.0	 8607.0	...
5333258	  766.5	  460.2	 8609.0	...
5333259	  766.6	  460.9	 8610.0	...
5333260	  766.5	  461.5	 8610.0	...
5333261	  766.6	  461.7	 8611.0	...
5333262	  766.6	  461.5	 8611.0	...
5333263	  766.3	  461.2	 8611.0	...
5333264	  766.0	  461.2	 8611.0	...
5333265	  766.0	  461.2	 8611.0	...
5333266	  766.1	  460.3	 8612.0	...
5333267	  766.4	  459.4	 8610.0	...
5333268	  766.3	  458.6	 8609.0	...
5333269	  766.6	  458.9	 8607.0	...
5333270	  766.9	  459.2	 8606.0	...
5333271	  767.0	  459.3	 8604.0	...
5333272	  766.8	  460.2	 8604.0	...
5333273	  766.6	  461.2	 8603.0	...
5333274	  766.5	  462.2	 8605.0	...
5333275	  766.5	  462.2	 8608.0	...
5333276	  766.9	  462.5	 8611.0	...
5333277	  767.3	  462.7	 8612.0	...
5333278	  767.6	  462.6	 8612.0	...
5333279	  767.6	  462.3	 8612.0	...
5333280	  767.8	  461.8	 8610.0	...
5333281	  768.0	  461.6	 8608.0	...
5333282	  768.3	  461.5	 8607.0	...
5333283	  767.8	  461.3	 8605.0	...
5333284	  767.3	  460.9	 8604.0	...
5333285	  767.1	  460.4	 8604.0	...
5333286	  767.7	  460.3	 8604.0	...
5333287	  768.5	  460.3	 8605.0	...
5333288	  769.1	  460.8	 8605.0	...
5333289	  769.1	  461.2	 8606.0	...
5333290	  768.9	  461.2	 8607.0	...
5333291	  768.4	  460.9	 8607.0	...
5333292	  767.7	  460.8	 8605.0	...
5333293	  767.3	  461.0	 8598.0	...
5333294	  767.1	  461.2	 8593.0	...
5333295	  767.0	  461.2	 8591.0	...
5333296	  766.9	  461.4	 8594.0	...
5333297	  766.7	  461.6	 8596.0	...
5333298	  766.5	  461.7	 8594.0	...
5333299	  767.0	  461.7	 8593.0	...
5333300	  767.6	  461.6	 8596.0	...
5333301	  767.7	  461.4	 8600.0	...
5333302	  767.2	  461.1	 8603.0	...
5333303	  766.7	  460.9	 8603.0	...
5333304	  766.8	  460.6	 8602.0	...
5333305	  766.9	  460.4	 8601.0	...
5333306	  766.9	  460.2	 8601.0	...
5333307	  766.9	  460.6	 8597.0	...
5333308	  766.9	  461.2	 8593.0	...
5333309	  766.9	  461.7	 8590.0	...
5333310	  766.9	  461.7	 8588.0	...
5333311	  767.0	  462.0	 8587.0	...
5333312	  767.2	  462.3	 8585.0	...
5333313	  767.4	  462.5	 8584.0	...
5333314	  767.5	  462.3	 8583.0	...
5333315	  767.5	  462.0	 8581.0	...
5333316	  767.4	  461.8	 8580.0	...
5333317	  767.4	  461.8	 8578.0	...
5333318	  767.4	  462.6	 8577.0	...
5333319	  767.5	  463.4	 8577.0	...
5333320	  767.6	  464.2	 8577.0	...
5333321	  767.7	  463.9	 8576.0	...
5333322	  767.6	  462.9	 8572.0	...
5333323	  767.3	  462.0	 8568.0	...
5333324	  767.0	  461.0	 8568.0	...
5333325	  766.8	  460.8	 8567.0	...
5333326	  766.8	  460.5	 8568.0	...
5333327	  766.8	  460.5	 8568.0	...
5333328	  766.9	  460.4	 8571.0	...
5333329	  766.8	  459.9	 8575.0	...
5333330	  767.0	  459.5	 8578.0	...
5333331	  767.1	  459.3	 8575.0	...
5333332	  767.2	  459.5	 8572.0	...
5333333	  767.3	  460.1	 8569.0	...
5333334	  767.1	  460.6	 8568.0	...
5333335	  766.9	  460.9	 8566.0	...
5333336	  766.6	  460.6	 8564.0	...
5333337	  766.6	  460.3	 8568.0	...
5333338	  766.7	  460.3	 8573.0	...
5333339	  766.6	  460.5	 8577.0	...
5333340	  766.3	  460.8	 8573.0	...
5333341	  766.1	  460.8	 8568.0	...
5333342	  766.1	  460.9	 8565.0	...
5333343	  766.1	  461.2	 8565.0	...
5333344	  766.2	  461.4	 8566.0	...
5333345	  766.4	  461.6	 8567.0	...
5333346	  766.6	  461.6	 8568.0	...
5333347	  766.7	  461.4	 8568.0	...
5333348	  766.8	  461.1	 8568.0	...
5333349	  766.9	  460.7	 8564.0	...
5333350	  767.0	  460.7	 8561.0	...
5333351	  766.9	  460.6	 8562.0	...
5333352	  766.7	  460.6	 8567.0	...
5333353	  766.4	  460.6	 8567.0	...
5333354	  766.5	  460.6	 8563.0	...
5333355	  766.5	  460.6	 8558.0	...
5333356	  766.6	  461.2	 8554.0	...
5333357	  766.6	  461.7	 8551.0	...
5333358	  766.7	  462.1	 8550.0	...
5333359	  766.7	  461.6	 8551.0	...
5333360	  766.6	  461.1	 8554.0	...
5333361	  766.5	  460.8	 8555.0	...
5333362	  766.5	  461.1	 8554.0	...
5333363	  766.4	  461.9	 8552.0	...
5333364	  766.2	  462.6	 8550.0	...
5333365	  766.1	  463.1	 8550.0	...
5333366	  765.8	  462.4	 8549.0	...
5333367	  765.6	  461.7	 8549.0	...
5333368	  765.3	  461.2	 8550.0	...
5333369	  765.8	  461.2	 8551.0	...
5333370	  766.5	  461.3	 8551.0	...
5333371	  767.2	  461.4	 8552.0	...
5333372	  767.2	  461.6	 8552.0	...
5333373	  767.2	  461.7	 8551.0	...
5333374	  767.2	  461.7	 8547.0	...
5333375	  767.0	  462.0	 8541.0	...
5333376	  766.9	  462.4	 8534.0	...
5333377	  766.7	  463.0	 8529.0	...
5333378	  766.7	  463.2	 8526.0	...
5333379	  766.6	  463.5	 8526.0	...
5333380	  766.5	  463.2	 8525.0	...
5333381	  766.4	  462.8	 8525.0	...
5333382	  766.4	  462.4	 8523.0	...
5333383	  766.3	  462.8	 8521.0	...
5333384	  766.2	  463.1	 8519.0	...
5333385	  766.2	  463.0	 8518.0	...
5333386	  766.2	  462.5	 8517.0	...
5333387	  766.2	  461.9	 8516.0	...
5333388	  766.3	  461.6	 8516.0	...
5333389	  766.2	  461.5	 8516.0	...
5333390	  766.1	  461.5	 8511.0	...
5333391	  766.0	  461.3	 8507.0	...
5333392	  766.0	  461.0	 8504.0	...
5333393	  765.9	  461.1	 8506.0	...
5333394	  766.1	  461.3	 8506.0	...
5333395	  766.4	  461.6	 8506.0	...
5333396	  766.7	  462.2	 8506.0	...
5333397	  766.8	  462.7	 8505.0	...
5333398	  766.8	  463.1	 8503.0	...
5333399	  766.8	  462.8	 8500.0	...
5333400	  766.9	  462.5	 8501.0	...
5333401	  766.9	  462.2	 8504.0	...
5333402	  766.9	  461.9	 8506.0	...
5333403	  766.8	  461.6	 8502.0	...
5333404	  766.7	  460.6	 8497.0	...
5333405	  766.5	  459.7	 8493.0	...
5333406	  766.5	  460.1	 8493.0	...
5333407	  766.7	  461.4	 8493.0	...
5333408	  766.8	  462.4	 8493.0	...
5333409	  766.8	  462.1	 8493.0	...
5333410	  766.3	  461.9	 8488.0	...
5333411	  765.9	  462.2	 8482.0	...
5333412	  766.0	  462.5	 8477.0	...
5333413	  766.6	  462.8	 8478.0	...
5333414	  767.2	  462.7	 8477.0	...
5333415	  767.1	  462.5	 8477.0	...
5333416	  767.1	  462.2	 8476.0	...
5333417	  766.5	  462.1	 8476.0	...
5333418	  765.9	  462.2	 8476.0	...
5333419	  765.4	  462.1	 8475.0	...
5333420	  765.6	  461.9	 8474.0	...
5333421	  765.6	  461.8	 8473.0	...
5333422	  765.7	  462.1	 8473.0	...
5333423	  765.6	  462.3	 8469.0	...
5333424	  765.6	  462.3	 8467.0	...
5333425	  765.6	  462.3	 8465.0	...
5333426	  765.8	  462.8	 8463.0	...
5333427	  765.9	  463.3	 8460.0	...
5333428	  766.0	  463.9	 8457.0	...
5333429	  766.3	  464.0	 8457.0	...
5333430	  766.6	  464.0	 8451.0	...
5333431	  766.8	  464.0	 8447.0	...
5333432	  766.6	  464.0	 8443.0	...
5333433	  766.2	  463.3	 8444.0	...
5333434	  765.9	  462.8	 8445.0	...
5333435	  765.8	  462.6	 8445.0	...
5333436	  765.9	  462.9	 8441.0	...
5333437	  765.7	  462.3	 8436.0	...
5333438	  765.5	  461.5	 8432.0	...
5333439	  765.4	  460.9	 8433.0	...
5333440	  765.6	  461.2	 8435.0	...
5333441	  765.8	  461.5	 8433.0	...
5333442	  765.8	  461.7	 8431.0	...
5333443	  765.8	  462.4	 8429.0	...
5333444	  765.7	  463.1	 8429.0	...
5333445	  765.6	  463.7	 8429.0	...
5333446	  765.4	  463.5	 8429.0	...
5333447	  765.4	  463.2	 8426.0	...
5333448	  765.4	  462.5	 8423.0	...
5333449	  765.3	  462.0	 8421.0	...
5333450	  765.2	  461.5	 8422.0	...
5333451	  765.0	  461.5	 8423.0	...
5333452	  764.8	  461.5	 8423.0	...
5333453	  764.9	  461.5	 8424.0	...
5333454	  765.2	  460.8	 8424.0	...
5333455	  765.4	  460.2	 8424.0	...
5333456	  765.4	  460.2	 8421.0	...
5333457	  765.3	  460.9	 8419.0	...
5333458	  765.2	  461.6	 8417.0	...
5333459	  765.0	  461.8	 8417.0	...
5333460	  765.0	  462.0	 8413.0	...
5333461	  765.0	  461.9	 8410.0	...
5333462	  764.8	  461.8	 8406.0	...
5333463	  764.6	  461.4	 8406.0	...
5333464	  764.3	  461.1	 8405.0	...
5333465	  764.2	  461.0	 8405.0	...
5333466	  764.5	  461.2	 8405.0	...
5333467	  764.9	  461.5	 8404.0	...
5333468	  765.3	  461.7	 8403.0	...
5333469	  765.4	  461.7	 8400.0	...
5333470	  765.3	  462.0	 8398.0	...
5333471	  765.1	  462.2	 8396.0	...
5333472	  764.8	  462.3	 8394.0	...
5333473	  764.7	  462.2	 8391.0	...
5333474	  764.7	  462.4	 8388.0	...
5333475	  764.7	  462.6	 8386.0	...
5333476	  764.7	  462.5	 8382.0	...
5333477	  764.6	  462.2	 8379.0	...
5333478	  764.0	  461.9	 8376.0	...
5333479	  763.5	  462.1	 8377.0	...
5333480	  763.1	  462.3	 8375.0	...
5333481	  763.1	  462.2	 8373.0	...
5333482	  763.1	  461.9	 8372.0	...
5333483	  763.2	  461.8	 8371.0	...
5333484	  763.3	  461.9	 8370.0	...
5333485	  763.5	  461.8	 8367.0	...
5333486	  763.6	  461.7	 8363.0	...
5333487	  763.5	  461.3	 8361.0	...
5333488	  763.4	  461.0	 8358.0	...
5333489	  763.2	  461.1	 8356.0	...
5333490	  763.2	  461.5	 8354.0	...
5333491	  763.2	  461.8	 8353.0	...
5333492	  763.1	  461.7	 8353.0	...
5333493	  763.1	  461.7	 8351.0	...
5333494	  763.4	  462.0	 8349.0	...
5333495	  763.7	  462.2	 8347.0	...
5333496	  763.9	  462.4	 8348.0	...
5333497	  763.5	  462.3	 8348.0	...
5333498	  763.1	  462.4	 8348.0	...
5333499	  762.9	  462.6	 8345.0	...
5333500	  762.9	  462.8	 8343.0	...
5333501	  763.0	  462.9	 8340.0	...
5333502	  763.0	  463.1	 8340.0	...
5333503	  763.0	  463.2	 8340.0	...
5333504	  763.2	  463.3	 8340.0	...
5333505	  763.5	  463.4	 8341.0	...
5333506	  763.7	  463.3	 8341.0	...
5333507	  763.4	  462.6	 8341.0	...
5333508	  763.0	  461.9	 8341.0	...
5333509	  762.6	  461.0	 8342.0	...
5333510	  762.4	  460.5	 8341.0	...
5333511	  762.3	  460.3	 8338.0	...
5333512	  762.2	  460.4	 8336.0	...
5333513	  762.1	  460.5	 8338.0	...
5333514	  762.2	  460.8	 8341.0	...
5333515	  762.4	  461.2	 8342.0	...
5333516	  762.5	  461.5	 8342.0	...
5333517	  762.5	  461.5	 8341.0	...
5333518	  762.4	  461.4	 8339.0	...
5333519	  762.1	  461.3	 8335.0	...
5333520	  761.7	  461.2	 8330.0	...
5333521	  761.6	  461.0	 8328.0	...
5333522	  761.8	  460.5	 8327.0	...
5333523	  761.9	  460.2	 8327.0	...
5333524	  761.8	  460.5	 8325.0	...
5333525	  761.9	  461.1	 8322.0	...
5333526	  762.0	  461.7	 8318.0	...
5333527	  762.2	  461.6	 8317.0	...
5333528	  762.3	  461.5	 8316.0	...
MSG	5333529 0000 _ Number Off
5333529	  762.4	  462.1	 8313.0	...
5333530	  762.3	  462.9	 8311.0	...
5333531	  762.3	  463.4	 8309.0	...
5333532	  762.4	  463.1	 8310.0	...
5333533	  762.3	  462.7	 8310.0	...
5333534	  762.0	  462.6	 8309.0	...
5333535	  761.6	  462.5	 8308.0	...
5333536	  761.8	  462.4	 8307.0	...
5333537	  762.2	  462.4	 8306.0	...
5333538	  762.5	  462.4	 8305.0	...
5333539	  762.5	  462.9	 8302.0	...
5333540	  761.9	  463.4	 8300.0	...
5333541	  761.4	  464.0	 8297.0	...
5333542	  760.6	  464.2	 8295.0	...
5333543	  760.4	  464.4	 8293.0	...
5333544	  760.3	  463.8	 8292.0	...
5333545	  760.4	  463.1	 8292.0	...
5333546	  760.5	  462.4	 8293.0	...
5333547	  760.5	  462.7	 8293.0	...
5333548	  760.5	  462.9	 8292.0	...
5333549	  760.6	  463.1	 8292.0	...
5333550	  760.8	  462.9	 8291.0	...
5333551	  760.7	  462.8	 8291.0	...
5333552	  760.4	  462.6	 8290.0	...
5333553	  760.0	  462.4	 8289.0	...
5333554	  759.8	  462.0	 8288.0	...
5333555	  759.6	  461.6	 8286.0	...
5333556	  759.8	  461.8	 8286.0	...
5333557	  760.2	  462.1	 8286.0	...
5333558	  760.7	  462.5	 8285.0	...
5333559	  760.9	  462.5	 8281.0	...
5333560	  761.2	  462.5	 8278.0	...
5333561	  760.8	  462.5	 8276.0	...
5333562	  760.1	  462.0	 8276.0	...
5333563	  759.6	  461.5	 8276.0	...
5333564	  759.8	  460.9	 8274.0	...
5333565	  760.0	  461.2	 8271.0	...
5333566	  760.1	  461.5	 8273.0	...
5333567	  760.0	  461.8	 8277.0	...
5333568	  759.8	  462.2	 8277.0	...
5333569	  759.5	  462.6	 8273.0	...
5333570	  759.7	  463.1	 8269.0	...
5333571	  759.9	  463.2	 8269.0	...
5333572	  760.0	  463.4	 8269.0	...
5333573	  760.0	  463.3	 8272.0	...
5333574	  759.8	  463.1	 8275.0	...
5333575	  759.7	  462.9	 8275.0	...
5333576	  759.8	  462.8	 8273.0	...
5333577	  759.8	  462.3	 8272.0	...
5333578	  759.8	  461.9	 8272.0	...
5333579	  759.7	  461.7	 8269.0	...
5333580	  759.6	  461.8	 8265.0	...
5333581	  759.7	  462.0	 8261.0	...
5333582	  759.9	  462.2	 8260.0	...
5333583	  760.0	  462.7	 8259.0	...
5333584	  760.1	  463.2	 8259.0	...
5333585	  760.0	  463.0	 8258.0	...
5333586	  760.0	  462.7	 8258.0	...
5333587	  760.1	  462.6	 8258.0	...
5333588	  760.2	  462.9	 8257.0	...
5333589	  760.1	  462.8	 8256.0	...
5333590	  760.0	  462.4	 8255.0	...
5333591	  760.0	  461.6	 8258.0	...
5333592	  760.1	  461.3	 8260.0	...
5333593	  760.1	  461.1	 8263.0	...
5333594	  759.9	  461.3	 8264.0	...
5333595	  759.8	  461.5	 8260.0	...
5333596	  759.7	  461.6	 8255.0	...
5333597	  759.7	  462.0	 8250.0	...
5333598	  759.7	  462.8	 8249.0	...
5333599	  759.6	  463.6	 8248.0	...
5333600	  759.4	  463.8	 8248.0	...
5333601	  759.1	  463.7	 8248.0	...
5333602	  758.8	  463.6	 8248.0	...
5333603	  758.7	  463.2	 8248.0	...
5333604	  758.6	  462.6	 8248.0	...
5333605	  758.4	  462.2	 8245.0	...
5333606	  758.3	  462.3	 8242.0	...
5333607	  758.0	  462.4	 8240.0	...
5333608	  757.7	  462.3	 8241.0	...
5333609	  757.3	  461.9	 8245.0	...
5333610	  757.1	  461.7	 8247.0	...
5333611	  757.4	  461.4	 8249.0	...
5333612	  757.7	  461.5	 8248.0	...
5333613	  758.1	  461.5	 8248.0	...
5333614	  758.1	  461.4	 8248.0	...
5333615	  758.0	  461.0	 8248.0	...
5333616	  757.9	  460.7	 8245.0	...
5333617	  757.8	  460.5	 8242.0	...
5333618	  757.7	  460.5	 8241.0	...
5333619	  757.7	  461.0	 8242.0	...
5333620	  757.7	  461.4	 8244.0	...
5333621	  757.8	  462.0	 8244.0	...
5333622	  758.0	  462.0	 8246.0	...
5333623	  758.1	  462.0	 8246.0	...
5333624	  758.1	  461.8	 8247.0	...
5333625	  757.8	  461.5	 8247.0	...
5333626	  757.5	  461.4	 8247.0	...
5333627	  757.3	  461.3	 8247.0	...
5333628	  757.4	  461.3	 8248.0	...
5333629	  757.2	  461.0	 8250.0	...
5333630	  756.9	  460.6	 8253.0	...
5333631	  756.7	  460.4	 8255.0	...
5333632	  756.7	  460.4	 8254.0	...
5333633	  756.6	  460.4	 8253.0	...
5333634	  756.6	  460.5	 8252.0	...
5333635	  756.9	  460.5	 8251.0	...
5333636	  757.1	  460.6	 8250.0	...
5333637	  757.4	  461.2	 8242.0	...
5333638	  757.6	  462.4	 8236.0	...
5333639	  757.7	  463.4	 8231.0	...
5333640	  757.8	  463.1	 8232.0	...
5333641	  757.8	  462.4	 8232.0	...
5333642	  757.8	  461.8	 8232.0	...
5333643	  757.8	  461.6	 8235.0	...
5333644	  757.6	  461.2	 8238.0	...
5333645	  757.4	  460.9	 8242.0	...
5333646	  757.2	  461.0	 8243.0	...
5333647	  757.0	  461.2	 8244.0	...
5333648	  757.1	  461.4	 8244.0	...
5333649	  757.2	  461.5	 8242.0	...
5333650	  757.3	  461.6	 8242.0	...
5333651	  757.3	  461.6	 8241.0	...
5333652	  757.4	  461.6	 8241.0	...
5333653	  757.5	  461.8	 8242.0	...
5333654	  757.7	  461.9	 8244.0	...
5333655	  757.6	  461.9	 8245.0	...
5333656	  757.2	  461.7	 8244.0	...
5333657	  756.9	  461.5	 8246.0	...
5333658	  756.6	  461.0	 8249.0	...
5333659	  756.4	  460.8	 8252.0	...
5333660	  756.1	  460.9	 8250.0	...
5333661	  756.1	  461.3	 8248.0	...
5333662	  756.1	  461.5	 8247.0	...
5333663	  756.1	  461.5	 8246.0	...
5333664	  756.6	  461.3	 8246.0	...
5333665	  757.0	  461.1	 8245.0	...
5333666	  757.5	  460.9	 8244.0	...
5333667	  757.6	  461.2	 8243.0	...
5333668	  757.5	  461.4	 8243.0	...
5333669	  757.4	  460.9	 8243.0	...
5333670	  757.3	  460.2	 8248.0	...
5333671	  757.4	  459.8	 8253.0	...
5333672	  757.3	  460.2	 8258.0	...
5333673	  757.3	  460.6	 8257.0	...
5333674	  757.3	  460.5	 8257.0	...
5333675	  757.3	  460.5	 8256.0	...
5333676	  757.4	  460.5	 8256.0	...
5333677	  757.6	  460.5	 8255.0	...
5333678	  757.8	  460.4	 8255.0	...
5333679	  757.9	  460.4	 8252.0	...
5333680	  757.9	  460.4	 8250.0	...
5333681	  757.7	  460.9	 8247.0	...
5333682	  757.3	  461.4	 8246.0	...
5333683	  756.9	  461.9	 8245.0	...
5333684	  756.7	  462.0	 8247.0	...
5333685	  756.7	  462.0	 8250.0	...
5333686	  756.7	  461.9	 8253.0	...
5333687	  756.6	  461.8	 8253.0	...
5333688	  756.6	  461.6	 8257.0	...
5333689	  756.6	  461.7	 8260.0	...
5333690	  756.5	  461.7	 8262.0	...
5333691	  756.5	  461.6	 8261.0	...
5333692	  756.5	  461.2	 8262.0	...
5333693	  756.4	  460.5	 8264.0	...
5333694	  756.4	  460.0	 8266.0	...
5333695	  756.5	  459.6	 8262.0	...
5333696	  756.6	  459.9	 8256.0	...
5333697	  756.8	  460.1	 8254.0	...
5333698	  757.0	  460.4	 8257.0	...
5333699	  757.1	  460.4	 8261.0	...
5333700	  757.0	  460.4	 8262.0	...
5333701	  756.9	  460.6	 8261.0	...
5333702	  757.0	  460.7	 8259.0	...
5333703	  757.0	  461.0	 8257.0	...
5333704	  756.8	  461.1	 8257.0	...
5333705	  756.7	  461.1	 8258.0	...
5333706	  756.7	  460.9	 8258.0	...
5333707	  756.8	  460.4	 8259.0	...
5333708	  756.8	  460.0	 8260.0	...
5333709	  756.4	  459.7	 8261.0	...
5333710	  756.0	  459.8	 8261.0	...
5333711	  755.5	  459.8	 8260.0	...
5333712	  755.7	  460.1	 8259.0	...
5333713	  755.9	  460.5	 8258.0	...
5333714	  755.5	  460.9	 8256.0	...
5333715	  754.9	  460.9	 8254.0	...
5333716	  755.0	  461.2	 8255.0	...
5333717	  755.7	  461.3	 8257.0	...
5333718	  756.0	  460.6	 8259.0	...
5333719	  755.6	  459.7	 8260.0	...
5333720	  755.4	  459.6	 8260.0	...
5333721	  755.6	  460.4	 8261.0	...
5333722	  755.7	  461.3	 8261.0	...
5333723	  755.7	  461.3	 8261.0	...
5333724	  755.6	  461.1	 8261.0	...
5333725	  755.5	  460.7	 8261.0	...
5333726	  755.4	  460.4	 8262.0	...
5333727	  755.5	  460.5	 8262.0	...
5333728	  755.6	  460.5	 8261.0	...
5333729	  755.4	  460.5	 8261.0	...
5333730	  755.1	  460.5	 8260.0	...
5333731	  754.7	  460.4	 8259.0	...
5333732	  754.7	  460.3	 8257.0	...
5333733	  754.6	  460.2	 8256.0	...
5333734	  754.5	  460.3	 8259.0	...
5333735	  754.8	  460.2	 8262.0	...
5333736	  755.1	  459.9	 8268.0	...
5333737	  755.4	  459.7	 8270.0	...
5333738	  755.4	  459.7	 8272.0	...
5333739	  755.4	  459.7	 8269.0	...
5333740	  755.4	  459.8	 8267.0	...
5333741	  755.5	  459.9	 8266.0	...
5333742	  755.5	  459.7	 8267.0	...
5333743	  755.5	  459.4	 8269.0	...
5333744	  755.2	  459.4	 8271.0	...
5333745	  754.9	  459.8	 8272.0	...
5333746	  754.6	  460.0	 8272.0	...
5333747	  754.9	  459.9	 8271.0	...
5333748	  755.3	  459.7	 8276.0	...
5333749	  755.7	  459.9	 8282.0	...
5333750	  755.6	  460.1	 8288.0	...
5333751	  755.6	  460.2	 8286.0	...
5333752	  755.5	  460.1	 8284.0	...
5333753	  755.4	  460.1	 8281.0	...
5333754	  755.8	  459.9	 8279.0	...
5333755	  756.1	  459.6	 8277.0	...
5333756	  756.3	  459.4	 8277.0	...
5333757	  756.0	  459.4	 8279.0	...
5333758	  755.3	  459.6	 8280.0	...
5333759	  754.8	  459.8	 8281.0	...
5333760	  754.3	  459.7	 8284.0	...
5333761	  754.3	  459.6	 8287.0	...
5333762	  754.3	  459.4	 8290.0	...
5333763	  754.1	  459.4	 8289.0	...
5333764	  754.0	  459.3	 8289.0	...
5333765	  753.9	  459.3	 8289.0	...
5333766	  753.8	  459.4	 8290.0	...
5333767	  753.8	  459.7	 8292.0	...
5333768	  753.6	  459.5	 8297.0	...
5333769	  753.5	  459.1	 8300.0	...
5333770	  753.6	  458.5	 8301.0	...
5333771	  753.8	  458.3	 8298.0	...
5333772	  754.0	  458.0	 8295.0	...
5333773	  754.6	  458.0	 8299.0	...
5333774	  755.3	  457.9	 8305.0	...
5333775	  756.0	  457.5	 8311.0	...
5333776	  755.4	  457.2	 8313.0	...
5333777	  754.7	  456.9	 8314.0	...
5333778	  754.0	  457.6	 8314.0	...
5333779	  753.9	  458.5	 8313.0	...
5333780	  753.8	  459.8	 8312.0	...
5333781	  754.0	  460.4	 8311.0	...
5333782	  754.1	  460.6	 8310.0	...
5333783	  754.2	  460.2	 8308.0	...
5333784	  754.0	  459.5	 8308.0	...
5333785	  753.8	  458.8	 8308.0	...
5333786	  753.6	  458.5	 8309.0	...
5333787	  753.6	  458.4	 8310.0	...
5333788	  753.6	  458.5	 8310.0	...
5333789	  753.9	  458.8	 8310.0	...
5333790	  754.2	  459.1	 8310.0	...
5333791	  754.4	  458.8	 8311.0	...
5333792	  754.3	  458.2	 8316.0	...
5333793	  754.3	  457.4	 8322.0	...
5333794	  754.5	  457.2	 8325.0	...
5333795	  754.8	  457.0	 8324.0	...
5333796	  755.0	  457.3	 8321.0	...
5333797	  755.2	  457.5	 8319.0	...
5333798	  754.6	  457.6	 8319.0	...
5333799	  753.8	  457.1	 8319.0	...
5333800	  753.1	  456.7	 8319.0	...
5333801	  753.1	  456.8	 8319.0	...
5333802	  753.0	  457.1	 8319.0	...
5333803	  753.0	  457.5	 8318.0	...
5333804	  752.8	  457.6	 8318.0	...
5333805	  752.8	  457.9	 8315.0	...
5333806	  752.7	  458.1	 8311.0	...
5333807	  753.1	  458.1	 8308.0	...
5333808	  753.5	  458.0	 8308.0	...
5333809	  754.1	  457.9	 8307.0	...
5333810	  754.4	  457.9	 8310.0	...
5333811	  754.4	  457.6	 8315.0	...
5333812	  753.9	  457.1	 8320.0	...
5333813	  753.4	  456.3	 8322.0	...
5333814	  753.1	  456.1	 8321.0	...
5333815	  753.2	  456.2	 8320.0	...
5333816	  753.3	  456.5	 8319.0	...
5333817	  753.5	  456.6	 8321.0	...
5333818	  753.6	  456.6	 8322.0	...
5333819	  753.4	  457.7	 8319.0	...
5333820	  753.1	  458.7	 8314.0	...
5333821	  753.0	  459.5	 8311.0	...
5333822	  753.1	  459.1	 8313.0	...
5333823	  753.1	  458.6	 8313.0	...
5333824	  753.0	  458.3	 8313.0	...
5333825	  752.9	  458.3	 8313.0	...
5333826	  752.9	  458.2	 8313.0	...
5333827	  752.8	  458.2	 8311.0	...
5333828	  752.8	  458.2	 8309.0	...
5333829	  752.8	  458.1	 8310.0	...
5333830	  752.9	  458.0	 8310.0	...
5333831	  753.0	  457.9	 8310.0	...
5333832	  753.2	  458.0	 8313.0	...
5333833	  753.4	  458.0	 8316.0	...
5333834	  753.4	  457.9	 8320.0	...
5333835	  753.2	  457.8	 8320.0	...
5333836	  752.6	  457.7	 8321.0	...
5333837	  752.2	  457.9	 8321.0	...
5333838	  751.9	  458.1	 8321.0	...
5333839	  752.0	  458.2	 8318.0	...
5333840	  752.2	  458.5	 8315.0	...
5333841	  752.4	  458.6	 8315.0	...
5333842	  752.6	  458.5	 8318.0	...
5333843	  752.9	  458.3	 8322.0	...
5333844	  753.1	  457.5	 8323.0	...
5333845	  753.0	  456.9	 8324.0	...
5333846	  752.7	  456.8	 8321.0	...
5333847	  752.3	  457.4	 8320.0	...
5333848	  752.1	  457.9	 8318.0	...
5333849	  751.9	  457.9	 8318.0	...
5333850	  751.8	  457.9	 8317.0	...
5333851	  751.8	  457.9	 8319.0	...
5333852	  751.8	  457.9	 8323.0	...
5333853	  751.8	  457.9	 8327.0	...
5333854	  751.8	  457.9	 8326.0	...
5333855	  752.0	  457.6	 8322.0	...
5333856	  752.2	  457.4	 8318.0	...
5333857	  752.3	  457.1	 8319.0	...
5333858	  752.0	  456.9	 8322.0	...
5333859	  751.8	  456.9	 8323.0	...
5333860	  751.9	  457.0	 8321.0	...
5333861	  752.0	  457.2	 8324.0	...
5333862	  752.0	  457.2	 8331.0	...
5333863	  752.0	  457.7	 8338.0	...
5333864	  752.1	  457.9	 8339.0	...
5333865	  752.1	  458.1	 8338.0	...
5333866	  752.2	  457.8	 8340.0	...
5333867	  751.9	  457.7	 8342.0	...
5333868	  751.6	  457.7	 8340.0	...
5333869	  751.3	  457.1	 8335.0	...
5333870	  751.0	  456.6	 8331.0	...
5333871	  750.7	  455.8	 8331.0	...
5333872	  750.5	  455.6	 8331.0	...
5333873	  750.6	  455.8	 8329.0	...
5333874	  750.8	  456.6	 8327.0	...
5333875	  751.1	  457.4	 8325.0	...
5333876	  751.3	  457.9	 8324.0	...
5333877	  751.3	  457.4	 8326.0	...
5333878	  751.3	  456.8	 8329.0	...
5333879	  751.5	  457.3	 8333.0	...
5333880	  751.8	  458.3	 8334.0	...
5333881	  751.9	  458.7	 8333.0	...
5333882	  751.8	  458.1	 8331.0	...
5333883	  751.7	  457.5	 8329.0	...
5333884	  751.6	  457.5	 8328.0	...
5333885	  751.5	  457.5	 8331.0	...
5333886	  751.6	  457.5	 8335.0	...
5333887	  751.7	  457.5	 8339.0	...
5333888	  751.7	  457.4	 8337.0	...
5333889	  751.6	  457.2	 8336.0	...
5333890	  751.5	  457.2	 8334.0	...
5333891	  751.3	  456.9	 8335.0	...
5333892	  751.2	  456.7	 8338.0	...
5333893	  751.2	  456.5	 8342.0	...
5333894	  751.1	  456.4	 8345.0	...
5333895	  751.1	  456.3	 8346.0	...
5333896	  751.0	  456.3	 8346.0	...
5333897	  750.9	  456.6	 8344.0	...
5333898	  750.9	  457.3	 8341.0	...
5333899	  750.8	  457.9	 8338.0	...
5333900	  750.8	  458.4	 8335.0	...
5333901	  750.5	  458.5	 8334.0	...
5333902	  750.4	  458.7	 8334.0	...
5333903	  750.7	  458.8	 8335.0	...
5333904	  751.2	  458.9	 8337.0	...
5333905	  751.5	  458.9	 8340.0	...
5333906	  751.5	  458.9	 8342.0	...
5333907	  751.5	  458.9	 8344.0	...
5333908	  751.5	  458.5	 8346.0	...
5333909	  751.4	  458.2	 8348.0	...
5333910	  751.2	  458.0	 8350.0	...
5333911	  750.9	  458.0	 8351.0	...
5333912	  750.7	  457.5	 8351.0	...
5333913	  750.5	  457.1	 8350.0	...
5333914	  750.5	  456.8	 8349.0	...
5333915	  750.5	  456.6	 8347.0	...
5333916	  750.5	  456.4	 8347.0	...
5333917	  750.4	  456.3	 8349.0	...
5333918	  750.3	  456.3	 8352.0	...
5333919	  750.5	  456.2	 8355.0	...
5333920	  750.8	  456.5	 8359.0	...
5333921	  751.2	  456.8	 8365.0	...
5333922	  751.5	  457.0	 8372.0	...
5333923	  751.7	  456.8	 8375.0	...
5333924	  751.8	  456.8	 8375.0	...
5333925	  751.8	  456.9	 8373.0	...
5333926	  751.6	  456.7	 8371.0	...
5333927	  751.5	  456.4	 8370.0	...
5333928	  751.2	  456.1	 8369.0	...
5333929	  750.8	  456.4	 8368.0	...
5333930	  750.4	  456.6	 8366.0	...
5333931	  750.2	  456.7	 8366.0	...
5333932	  750.3	  456.6	 8366.0	...
5333933	  750.6	  456.4	 8366.0	...
5333934	  750.9	  456.5	 8366.0	...
5333935	  751.2	  456.5	 8362.0	...
5333936	  751.3	  456.5	 8358.0	...
5333937	  751.3	  456.3	 8359.0	...
5333938	  751.2	  455.7	 8365.0	...
5333939	  751.1	  455.1	 8370.0	...
5333940	  751.0	  455.3	 8367.0	...
5333941	  750.8	  456.1	 8365.0	...
5333942	  750.4	  456.9	 8363.0	...
5333943	  750.2	  457.0	 8362.0	...
5333944	  750.1	  457.0	 8362.0	...
5333945	  750.1	  457.2	 8361.0	...
5333946	  750.1	  457.4	 8362.0	...
5333947	  750.1	  457.5	 8361.0	...
5333948	  750.0	  457.4	 8361.0	...
5333949	  750.0	  457.3	 8361.0	...
5333950	  750.0	  457.3	 8362.0	...
5333951	  750.0	  457.2	 8364.0	...
5333952	  749.9	  456.9	 8369.0	...
5333953	  749.9	  456.5	 8373.0	...
5333954	  749.9	  456.2	 8376.0	...
5333955	  749.9	  456.0	 8377.0	...
5333956	  749.9	  455.9	 8373.0	...
5333957	  750.0	  456.1	 8369.0	...
5333958	  750.5	  456.1	 8362.0	...
5333959	  751.0	  456.0	 8360.0	...
5333960	  751.2	  456.6	 8358.0	...
5333961	  751.0	  457.3	 8362.0	...
5333962	  750.7	  457.8	 8367.0	...
5333963	  750.7	  457.5	 8372.0	...
5333964	  750.6	  457.3	 8370.0	...
5333965	  750.5	  457.3	 8368.0	...
5333966	  750.6	  457.3	 8365.0	...
5333967	  750.7	  457.4	 8364.0	...
5333968	  750.7	  457.1	 8361.0	...
5333969	  750.5	  456.7	 8358.0	...
5333970	  750.4	  456.5	 8357.0	...
5333971	  750.4	  456.9	 8358.0	...
5333972	  750.4	  457.3	 8362.0	...
5333973	  750.3	  457.0	 8366.0	...
5333974	  750.1	  456.5	 8370.0	...
5333975	  749.6	  456.0	 8370.0	...
5333976	  749.4	  455.9	 8370.0	...
5333977	  749.5	  455.9	 8370.0	...
5333978	  749.6	  455.7	 8371.0	...
5333979	  749.9	  455.3	 8371.0	...
5333980	  750.0	  454.9	 8370.0	...
5333981	  750.3	  455.7	 8369.0	...
5333982	  750.4	  456.8	 8368.0	...
5333983	  750.5	  457.7	 8368.0	...
5333984	  750.5	  457.7	 8367.0	...
5333985	  750.6	  457.6	 8366.0	...
5333986	  750.8	  457.5	 8364.0	...
5333987	  750.8	  457.5	 8363.0	...
5333988	  750.5	  457.6	 8363.0	...
5333989	  750.3	  457.7	 8362.0	...
5333990	  750.1	  458.0	 8362.0	...
5333991	  750.0	  458.3	 8362.0	...
5333992	  749.7	  458.2	 8363.0	...
5333993	  749.5	  457.8	 8366.0	...
5333994	  749.4	  457.4	 8370.0	...
5333995	  749.5	  457.3	 8373.0	...
5333996	  749.5	  457.0	 8376.0	...
5333997	  749.5	  456.8	 8378.0	...
5333998	  749.5	  456.8	 8381.0	...
5333999	  749.6	  457.1	 8380.0	...
5334000	  749.7	  456.9	 8381.0	...
5334001	  749.7	  456.5	 8381.0	...
5334002	  749.7	  456.0	 8381.0	...
5334003	  749.5	  456.1	 8381.0	...
5334004	  749.2	  456.2	 8380.0	...
5334005	  749.1	  456.3	 8379.0	...
5334006	  749.2	  456.6	 8377.0	...
5334007	  749.3	  456.8	 8376.0	...
5334008	  749.5	  456.9	 8376.0	...
5334009	  749.6	  456.8	 8376.0	...
5334010	  749.8	  456.9	 8379.0	...
5334011	  749.9	  457.0	 8382.0	...
5334012	  749.9	  456.9	 8383.0	...
5334013	  749.9	  456.8	 8381.0	...
5334014	  750.0	  456.5	 8379.0	...
5334015	  750.1	  456.5	 8382.0	...
5334016	  750.2	  456.8	 8385.0	...
5334017	  750.3	  457.1	 8384.0	...
5334018	  750.3	  457.5	 8380.0	...
5334019	  749.5	  457.6	 8376.0	...
EFIX R   5332004	5334019	2016	  763.9	  459.8	   8555
SSACC R  5334020
5334020	  748.5	  457.4	 8376.0	...
5334021	  746.6	  457.3	 8377.0	...
5334022	  744.9	  457.2	 8378.0	...
5334023	  742.1	  457.4	 8380.0	...
5334024	  738.8	  457.7	 8383.0	...
5334025	  735.3	  458.2	 8386.0	...
5334026	  731.5	  458.3	 8388.0	...
5334027	  727.4	  458.6	 8388.0	...
5334028	  723.2	  458.9	 8387.0	...
5334029	  720.4	  458.8	 8386.0	...
5334030	  718.3	  457.8	 8386.0	...
5334031	  716.9	  456.7	 8387.0	...
5334032	  715.6	  456.3	 8388.0	...
ESACC R  5334020	5334032	13	  748.5	  457.4	  715.6	  456.3	   0.70	     68
SFIX R   5334033
5334033	  715.7	  456.5	 8388.0	...
5334034	  716.6	  456.2	 8388.0	...
5334035	  718.0	  455.5	 8388.0	...
5334036	  719.3	  455.3	 8389.0	...
5334037	  720.2	  455.6	 8391.0	...
5334038	  721.4	  455.7	 8391.0	...
5334039	  722.9	  455.1	 8388.0	...
5334040	  724.3	  454.5	 8385.0	...
5334041	  725.4	  453.1	 8384.0	...
5334042	  725.9	  452.0	 8384.0	...
5334043	  726.4	  450.4	 8384.0	...
5334044	  726.2	  450.0	 8384.0	...
5334045	  725.3	  449.8	 8386.0	...
5334046	  724.4	  450.3	 8387.0	...
5334047	  723.8	  450.7	 8388.0	...
5334048	  724.1	  451.0	 8389.0	...
5334049	  724.2	  451.6	 8389.0	...
5334050	  723.7	  452.2	 8389.0	...
5334051	  723.0	  452.7	 8390.0	...
5334052	  722.6	  452.8	 8392.0	...
5334053	  722.4	  452.8	 8396.0	...
5334054	  722.4	  453.3	 8398.0	...
5334055	  722.0	  453.9	 8399.0	...
5334056	  721.7	  454.5	 8401.0	...
5334057	  721.5	  454.7	 8409.0	...
5334058	  721.7	  454.8	 8417.0	...
5334059	  721.8	  454.8	 8418.0	...
5334060	  721.3	  454.6	 8415.0	...
5334061	  720.7	  454.3	 8411.0	...
5334062	  720.2	  453.9	 8412.0	...
5334063	  720.2	  453.5	 8413.0	...
5334064	  720.2	  453.2	 8414.0	...
5334065	  720.2	  453.1	 8413.0	...
5334066	  720.3	  453.1	 8410.0	...
5334067	  720.6	  453.2	 8407.0	...
5334068	  721.2	  453.3	 8404.0	...
5334069	  721.6	  453.5	 8403.0	...
5334070	  721.5	  454.0	 8403.0	...
5334071	  721.1	  454.4	 8403.0	...
5334072	  721.1	  454.7	 8403.0	...
5334073	  721.4	  454.6	 8404.0	...
5334074	  721.8	  454.5	 8407.0	...
5334075	  721.3	  454.5	 8409.0	...
5334076	  720.8	  454.5	 8411.0	...
5334077	  720.3	  454.5	 8412.0	...
5334078	  720.4	  454.5	 8411.0	...
5334079	  720.5	  454.5	 8410.0	...
5334080	  721.1	  454.5	 8408.0	...
5334081	  721.9	  454.5	 8409.0	...
5334082	  722.7	  454.6	 8408.0	...
5334083	  722.9	  454.7	 8408.0	...
5334084	  722.7	  454.7	 8408.0	...
5334085	  722.2	  454.8	 8409.0	...
5334086	  721.5	  454.8	 8412.0	...
5334087	  720.9	  454.7	 8414.0	...
5334088	  720.4	  454.5	 8416.0	...
5334089	  720.3	  454.4	 8415.0	...
5334090	  720.4	  454.5	 8413.0	...
5334091	  720.9	  454.5	 8411.0	...
5334092	  721.3	  454.3	 8412.0	...
5334093	  721.6	  454.1	 8414.0	...
5334094	  721.6	  453.9	 8416.0	...
5334095	  721.6	  453.6	 8418.0	...
5334096	  721.5	  453.5	 8418.0	...
5334097	  721.4	  453.4	 8418.0	...
5334098	  721.4	  453.7	 8422.0	...
5334099	  721.6	  454.0	 8425.0	...
5334100	  721.7	  454.3	 8426.0	...
5334101	  721.7	  454.2	 8424.0	...
5334102	  721.6	  454.1	 8423.0	...
5334103	  721.4	  454.0	 8424.0	...
5334104	  721.2	  454.1	 8424.0	...
5334105	  721.0	  453.9	 8422.0	...
5334106	  720.8	  453.6	 8421.0	...
5334107	  720.5	  453.1	 8421.0	...
5334108	  720.4	  452.8	 8422.0	...
5334109	  720.4	  452.9	 8422.0	...
5334110	  720.4	  453.2	 8421.0	...
5334111	  720.6	  453.5	 8421.0	...
5334112	  720.7	  453.5	 8420.0	...
5334113	  720.9	  453.8	 8415.0	...
5334114	  720.7	  454.2	 8409.0	...
5334115	  720.7	  454.6	 8403.0	...
5334116	  720.6	  454.7	 8402.0	...
5334117	  720.6	  454.7	 8407.0	...
5334118	  720.7	  454.9	 8412.0	...
5334119	  720.8	  455.0	 8419.0	...
5334120	  720.8	  454.9	 8420.0	...
5334121	  720.9	  454.5	 8422.0	...
5334122	  720.9	  454.0	 8423.0	...
5334123	  721.0	  453.7	 8423.0	...
5334124	  721.4	  453.7	 8424.0	...
5334125	  721.8	  453.9	 8429.0	...
5334126	  722.1	  453.8	 8434.0	...
5334127	  722.0	  453.7	 8434.0	...
5334128	  721.7	  453.6	 8428.0	...
5334129	  721.4	  453.8	 8423.0	...
5334130	  721.2	  453.8	 8427.0	...
5334131	  721.2	  453.8	 8432.0	...
5334132	  721.2	  453.8	 8432.0	...
5334133	  721.2	  453.9	 8429.0	...
5334134	  721.0	  454.1	 8425.0	...
5334135	  720.9	  454.4	 8424.0	...
5334136	  720.7	  454.2	 8424.0	...
5334137	  720.6	  453.7	 8424.0	...
5334138	  720.7	  453.3	 8425.0	...
5334139	  720.9	  453.2	 8425.0	...
5334140	  721.3	  453.3	 8425.0	...
5334141	  721.5	  453.4	 8423.0	...
5334142	  721.7	  453.8	 8421.0	...
5334143	  722.0	  454.1	 8421.0	...
5334144	  722.2	  454.4	 8420.0	...
5334145	  722.4	  454.3	 8420.0	...
5334146	  722.5	  454.3	 8420.0	...
5334147	  722.5	  454.3	 8424.0	...
5334148	  722.4	  454.3	 8427.0	...
5334149	  722.4	  454.1	 8429.0	...
5334150	  722.3	  454.0	 8428.0	...
5334151	  722.2	  453.5	 8424.0	...
5334152	  722.0	  453.0	 8421.0	...
5334153	  721.7	  452.5	 8419.0	...
5334154	  721.6	  452.9	 8421.0	...
5334155	  721.6	  453.5	 8422.0	...
5334156	  721.7	  453.8	 8423.0	...
5334157	  721.7	  453.6	 8423.0	...
5334158	  721.9	  453.4	 8423.0	...
5334159	  722.1	  453.5	 8425.0	...
5334160	  722.2	  453.5	 8428.0	...
5334161	  722.2	  453.5	 8431.0	...
5334162	  722.2	  453.4	 8431.0	...
5334163	  722.3	  453.3	 8427.0	...
5334164	  722.7	  453.7	 8423.0	...
5334165	  723.1	  454.3	 8420.0	...
5334166	  722.7	  454.5	 8423.0	...
5334167	  722.0	  454.0	 8426.0	...
5334168	  721.5	  453.6	 8429.0	...
5334169	  721.9	  453.5	 8430.0	...
5334170	  722.5	  453.5	 8430.0	...
5334171	  723.0	  453.2	 8428.0	...
5334172	  723.3	  453.0	 8426.0	...
5334173	  723.5	  452.8	 8424.0	...
5334174	  723.3	  453.1	 8423.0	...
5334175	  722.9	  453.4	 8421.0	...
5334176	  722.7	  453.7	 8418.0	...
5334177	  722.9	  453.6	 8417.0	...
5334178	  723.1	  454.0	 8416.0	...
5334179	  723.1	  454.5	 8417.0	...
5334180	  722.9	  455.0	 8420.0	...
5334181	  722.5	  455.0	 8421.0	...
5334182	  722.2	  455.0	 8419.0	...
5334183	  722.2	  454.7	 8418.0	...
5334184	  722.1	  454.3	 8418.0	...
5334185	  722.4	  454.0	 8421.0	...
5334186	  722.7	  454.1	 8423.0	...
5334187	  723.1	  454.3	 8421.0	...
5334188	  723.1	  454.3	 8418.0	...
5334189	  723.2	  454.1	 8415.0	...
5334190	  723.4	  453.8	 8415.0	...
5334191	  723.1	  453.8	 8415.0	...
5334192	  723.0	  454.0	 8415.0	...
5334193	  722.9	  454.1	 8416.0	...
5334194	  723.2	  454.2	 8420.0	...
5334195	  723.3	  454.2	 8424.0	...
5334196	  723.4	  454.1	 8426.0	...
5334197	  723.4	  454.0	 8426.0	...
5334198	  723.2	  454.1	 8426.0	...
5334199	  722.9	  454.4	 8426.0	...
5334200	  722.6	  454.7	 8427.0	...
5334201	  722.6	  454.4	 8428.0	...
5334202	  722.8	  453.9	 8428.0	...
5334203	  723.1	  453.6	 8428.0	...
5334204	  723.5	  453.6	 8428.0	...
5334205	  723.3	  453.7	 8428.0	...
5334206	  722.9	  454.1	 8429.0	...
5334207	  722.8	  454.4	 8428.0	...
5334208	  723.1	  454.6	 8427.0	...
5334209	  723.2	  454.5	 8426.0	...
5334210	  723.2	  454.3	 8427.0	...
5334211	  723.1	  454.1	 8427.0	...
5334212	  723.2	  453.7	 8427.0	...
5334213	  723.3	  453.4	 8426.0	...
5334214	  723.3	  453.6	 8423.0	...
5334215	  723.2	  453.7	 8420.0	...
5334216	  723.2	  453.9	 8418.0	...
5334217	  723.2	  453.9	 8418.0	...
5334218	  722.7	  453.9	 8419.0	...
5334219	  722.2	  454.4	 8420.0	...
5334220	  721.6	  454.9	 8415.0	...
5334221	  721.5	  455.2	 8411.0	...
5334222	  721.5	  455.6	 8412.0	...
5334223	  721.7	  456.2	 8420.0	...
5334224	  721.8	  457.1	 8428.0	...
EFIX R   5334033	5334224	192	  721.9	  453.9	   8416
SSACC R  5334225
5334225	  721.8	  457.3	 8426.0	...
5334226	  721.7	  457.6	 8420.0	...
5334227	  721.4	  457.3	 8413.0	...
5334228	  720.7	  457.1	 8414.0	...
5334229	  719.7	  456.0	 8416.0	...
5334230	  718.7	  455.2	 8418.0	...
5334231	  718.1	  454.2	 8418.0	...
5334232	  717.8	  453.3	 8418.0	...
5334233	  715.9	  437.9	 8456.0	...
5334234	  714.0	  422.9	 8493.0	...
5334235	  714.0	  408.8	 8531.0	...
5334236	  721.6	  392.7	 8564.0	...
5334237	  729.1	  376.3	 8602.0	...
5334238	  724.0	  342.6	 8708.0	...
5334239	  712.3	  325.3	 8786.0	...
5334240	  701.2	  312.9	 8858.0	...
5334241	  702.3	  328.4	 8832.0	...
5334242	  713.7	  347.3	 8801.0	...
[truncated: 4,293,737 more chars]
