# Supplementary material for: With an eye on uncertainty: Modelling pupillary responses to environmental volatility
Source: PLoS Comput Biol. 2019 Jul 5;15(7):e1007126. doi: 10.1371/journal.pcbi.1007126 (PMC6636765; doi:10.1371/journal.pcbi.1007126)
Supplement: S9 Data — Zip file containing the pupillometry data for participant 9. (ZIP) [file pcbi.1007126.s009.zip › P9/trial11.asc]

** CONVERTED FROM C:\Users\tparr\Documents\PVR\P9_1412\trial11.edf using edfapi 3.1 Win32 Nov 24 2009 on Thu Dec 14 11:56:10 2017
** DATE: Thu Dec 14 12:39:17 2017
** TYPE: EDF_FILE BINARY EVENT SAMPLE TAGGED
** VERSION: EYELINK II 1
** SOURCE: EYELINK CL
** EYELINK II CL v4.48 Nov 25 2009
** CAMERA: EyeLink CL Version 1.4 Sensor=BHA
** SERIAL NUMBER: CL1-AAD42
** CAMERA_CONFIG: AAD42140.SCD
**

MSG	9741700 RECCFG CR 1000 2 0 R
MSG	9741700 ELCLCFG MTABLER
MSG	9741700 GAZE_COORDS 0.00 0.00 1599.00 1199.00
MSG	9741700 THRESHOLDS R 127 234
MSG	9741700 ELCL_PROC CENTROID (3)
MSG	9741700 ELCL_PCR_PARAM 5 3.0
START	9741701 	RIGHT	SAMPLES	EVENTS
PRESCALER	1
VPRESCALER	1
PUPIL	AREA
EVENTS	GAZE	RIGHT	RATE	1000.00	TRACKING	CR	FILTER	2
SAMPLES	GAZE	RIGHT	RATE	1000.00	TRACKING	CR	FILTER	2
MSG	9741701 !MODE RECORD CR 1000 2 0 R
9741701	  810.5	  598.9	 2980.0	...
INPUT	9741701	127
9741702	  810.4	  598.6	 2981.0	...
9741703	  810.4	  598.4	 2982.0	...
9741704	  810.3	  598.4	 2981.0	...
9741705	  810.3	  598.8	 2982.0	...
9741706	  810.3	  599.2	 2984.0	...
9741707	  810.2	  599.6	 2985.0	...
SFIX R   9741708
9741708	  810.3	  599.4	 2985.0	...
9741709	  810.5	  599.0	 2984.0	...
9741710	  810.6	  598.6	 2983.0	...
9741711	  810.5	  598.4	 2982.0	...
9741712	  810.1	  598.8	 2981.0	...
9741713	  809.9	  599.3	 2982.0	...
9741714	  809.9	  599.7	 2984.0	...
9741715	  810.0	  599.6	 2984.0	...
9741716	  810.1	  599.5	 2982.0	...
9741717	  810.2	  599.6	 2980.0	...
9741718	  810.2	  599.7	 2980.0	...
9741719	  810.2	  599.7	 2979.0	...
9741720	  810.2	  599.6	 2980.0	...
9741721	  810.1	  599.5	 2980.0	...
9741722	  810.0	  599.4	 2981.0	...
9741723	  809.8	  599.4	 2981.0	...
9741724	  810.2	  599.6	 2981.0	...
9741725	  810.7	  599.8	 2982.0	...
9741726	  811.2	  599.8	 2983.0	...
9741727	  811.2	  599.8	 2985.0	...
9741728	  811.2	  599.8	 2985.0	...
9741729	  811.0	  599.7	 2986.0	...
9741730	  810.8	  599.5	 2987.0	...
9741731	  810.6	  599.3	 2987.0	...
9741732	  810.6	  599.4	 2987.0	...
9741733	  810.6	  599.3	 2986.0	...
9741734	  810.3	  599.2	 2986.0	...
9741735	  810.0	  599.0	 2988.0	...
9741736	  810.1	  598.8	 2991.0	...
9741737	  810.5	  598.9	 2994.0	...
9741738	  810.8	  599.2	 2993.0	...
9741739	  810.9	  599.4	 2990.0	...
9741740	  810.9	  599.4	 2988.0	...
9741741	  810.9	  599.4	 2987.0	...
9741742	  810.8	  599.5	 2987.0	...
9741743	  810.7	  599.7	 2987.0	...
9741744	  810.7	  600.0	 2987.0	...
9741745	  810.7	  600.2	 2987.0	...
9741746	  810.6	  600.4	 2988.0	...
9741747	  810.3	  600.6	 2987.0	...
9741748	  809.9	  600.4	 2987.0	...
9741749	  809.5	  600.1	 2986.0	...
9741750	  809.3	  599.9	 2985.0	...
9741751	  809.1	  600.0	 2987.0	...
9741752	  809.5	  600.1	 2990.0	...
9741753	  810.1	  600.1	 2992.0	...
9741754	  810.7	  600.0	 2991.0	...
9741755	  810.4	  600.3	 2991.0	...
9741756	  810.1	  600.6	 2994.0	...
9741757	  809.9	  600.9	 2996.0	...
9741758	  809.9	  600.5	 2998.0	...
9741759	  810.0	  600.2	 2998.0	...
9741760	  810.1	  599.9	 2998.0	...
9741761	  809.8	  600.2	 2999.0	...
9741762	  809.2	  600.7	 2999.0	...
9741763	  808.7	  601.2	 2998.0	...
9741764	  809.0	  601.0	 2998.0	...
9741765	  809.4	  600.5	 2998.0	...
9741766	  809.9	  600.1	 2998.0	...
9741767	  809.9	  600.2	 2999.0	...
9741768	  810.0	  600.2	 2999.0	...
9741769	  810.1	  600.1	 3000.0	...
9741770	  810.2	  599.8	 2999.0	...
9741771	  810.3	  599.8	 2999.0	...
9741772	  810.2	  600.1	 2998.0	...
9741773	  810.1	  600.6	 2998.0	...
9741774	  810.0	  600.9	 2998.0	...
9741775	  809.9	  600.6	 3000.0	...
9741776	  809.8	  600.2	 3002.0	...
9741777	  809.6	  599.8	 3003.0	...
9741778	  809.5	  599.9	 3003.0	...
9741779	  809.4	  600.2	 3003.0	...
9741780	  809.2	  600.4	 3002.0	...
9741781	  809.2	  600.5	 3001.0	...
9741782	  809.3	  600.2	 2999.0	...
9741783	  809.4	  600.0	 2999.0	...
9741784	  809.7	  599.8	 2998.0	...
9741785	  810.0	  599.7	 2998.0	...
9741786	  810.4	  599.9	 3001.0	...
9741787	  810.4	  600.1	 3002.0	...
9741788	  810.3	  600.2	 3003.0	...
9741789	  810.2	  599.9	 3003.0	...
9741790	  810.0	  599.6	 3003.0	...
9741791	  809.9	  599.4	 3002.0	...
9741792	  810.1	  599.3	 3001.0	...
9741793	  810.3	  599.3	 3000.0	...
9741794	  810.0	  599.2	 3000.0	...
9741795	  809.4	  599.2	 2999.0	...
9741796	  808.8	  599.1	 3000.0	...
9741797	  808.8	  599.1	 3002.0	...
9741798	  809.1	  599.1	 3002.0	...
9741799	  809.4	  599.3	 3000.0	...
9741800	  810.1	  599.5	 2999.0	...
9741801	  810.4	  599.5	 2999.0	...
9741802	  810.8	  599.2	 2997.0	...
9741803	  810.7	  598.9	 2996.0	...
9741804	  810.6	  598.8	 2994.0	...
9741805	  810.5	  598.7	 2995.0	...
9741806	  810.6	  598.7	 2998.0	...
9741807	  810.5	  598.4	 3001.0	...
9741808	  809.8	  598.3	 3004.0	...
9741809	  809.2	  598.1	 3003.0	...
9741810	  808.6	  598.1	 3003.0	...
9741811	  808.5	  597.9	 3002.0	...
9741812	  808.4	  597.6	 3002.0	...
9741813	  808.4	  597.4	 3001.0	...
9741814	  808.4	  597.4	 3001.0	...
9741815	  808.5	  597.4	 3001.0	...
9741816	  808.3	  597.4	 3000.0	...
9741817	  808.3	  597.4	 3000.0	...
9741818	  808.3	  597.7	 2999.0	...
9741819	  808.4	  598.0	 2998.0	...
9741820	  808.6	  598.3	 2998.0	...
9741821	  808.7	  598.3	 2999.0	...
9741822	  808.8	  598.2	 3001.0	...
9741823	  808.8	  598.2	 3003.0	...
9741824	  808.8	  597.5	 3006.0	...
9741825	  808.9	  596.8	 3006.0	...
9741826	  809.0	  596.2	 3004.0	...
9741827	  809.1	  596.1	 3002.0	...
9741828	  809.1	  596.0	 2999.0	...
9741829	  809.0	  595.9	 2998.0	...
9741830	  808.9	  596.3	 2998.0	...
9741831	  808.6	  596.8	 3001.0	...
9741832	  808.3	  597.3	 3006.0	...
9741833	  808.2	  597.2	 3011.0	...
9741834	  808.2	  597.2	 3010.0	...
9741835	  808.2	  597.0	 3008.0	...
9741836	  808.2	  596.7	 3004.0	...
9741837	  808.2	  596.4	 3003.0	...
9741838	  808.5	  596.2	 3002.0	...
9741839	  808.8	  596.1	 3001.0	...
9741840	  809.0	  596.5	 3004.0	...
9741841	  809.0	  597.0	 3007.0	...
9741842	  808.9	  597.5	 3009.0	...
9741843	  808.8	  597.2	 3009.0	...
9741844	  808.7	  596.8	 3011.0	...
9741845	  808.3	  596.5	 3013.0	...
9741846	  808.0	  596.5	 3014.0	...
9741847	  807.7	  596.5	 3012.0	...
9741848	  807.7	  596.5	 3010.0	...
9741849	  808.0	  596.3	 3009.0	...
9741850	  808.3	  596.2	 3007.0	...
9741851	  808.5	  596.1	 3006.0	...
9741852	  808.5	  596.2	 3008.0	...
9741853	  808.5	  596.3	 3010.0	...
9741854	  808.5	  596.4	 3013.0	...
9741855	  808.6	  596.5	 3014.0	...
9741856	  808.7	  596.5	 3014.0	...
9741857	  808.8	  596.8	 3013.0	...
9741858	  808.6	  597.1	 3012.0	...
9741859	  808.4	  597.4	 3012.0	...
9741860	  808.2	  597.4	 3012.0	...
9741861	  808.1	  597.5	 3014.0	...
9741862	  808.1	  597.6	 3014.0	...
9741863	  808.0	  597.7	 3014.0	...
9741864	  807.9	  597.8	 3014.0	...
9741865	  808.0	  597.9	 3015.0	...
9741866	  808.1	  598.0	 3017.0	...
9741867	  808.2	  598.0	 3018.0	...
9741868	  808.3	  598.0	 3019.0	...
9741869	  808.3	  597.9	 3019.0	...
9741870	  808.0	  597.9	 3018.0	...
9741871	  807.6	  597.9	 3017.0	...
9741872	  807.2	  598.0	 3018.0	...
9741873	  807.5	  597.8	 3019.0	...
9741874	  807.7	  597.7	 3019.0	...
9741875	  807.9	  597.5	 3020.0	...
9741876	  807.9	  597.4	 3020.0	...
9741877	  807.7	  597.0	 3018.0	...
9741878	  807.6	  596.5	 3017.0	...
9741879	  807.4	  596.4	 3019.0	...
9741880	  807.4	  597.2	 3020.0	...
9741881	  807.3	  598.0	 3022.0	...
9741882	  807.3	  598.5	 3022.0	...
9741883	  807.6	  598.4	 3022.0	...
9741884	  807.9	  598.2	 3024.0	...
9741885	  807.6	  598.1	 3027.0	...
9741886	  807.1	  598.0	 3027.0	...
9741887	  806.6	  597.7	 3025.0	...
9741888	  806.7	  597.3	 3022.0	...
9741889	  806.8	  596.9	 3022.0	...
9741890	  806.8	  597.0	 3022.0	...
9741891	  806.7	  597.2	 3023.0	...
9741892	  806.9	  597.4	 3025.0	...
9741893	  807.1	  597.7	 3026.0	...
9741894	  807.4	  597.9	 3026.0	...
9741895	  807.5	  598.0	 3026.0	...
9741896	  807.6	  597.9	 3026.0	...
9741897	  807.5	  597.9	 3026.0	...
9741898	  807.5	  598.1	 3025.0	...
9741899	  807.6	  598.3	 3025.0	...
9741900	  807.7	  598.5	 3024.0	...
9741901	  807.8	  598.4	 3024.0	...
9741902	  807.8	  598.4	 3025.0	...
9741903	  807.3	  598.5	 3027.0	...
9741904	  806.9	  598.2	 3031.0	...
9741905	  806.5	  597.9	 3034.0	...
9741906	  806.7	  597.6	 3037.0	...
9741907	  806.8	  597.6	 3036.0	...
9741908	  806.8	  597.6	 3035.0	...
9741909	  806.6	  597.5	 3036.0	...
9741910	  806.4	  597.3	 3038.0	...
9741911	  806.2	  597.4	 3042.0	...
9741912	  806.1	  597.5	 3044.0	...
9741913	  806.1	  597.8	 3043.0	...
9741914	  806.2	  598.0	 3042.0	...
9741915	  806.3	  598.3	 3040.0	...
9741916	  806.5	  598.3	 3041.0	...
9741917	  806.6	  598.3	 3042.0	...
9741918	  806.8	  598.1	 3044.0	...
9741919	  806.9	  597.8	 3044.0	...
9741920	  807.0	  597.6	 3045.0	...
9741921	  806.9	  597.5	 3044.0	...
9741922	  806.7	  597.7	 3042.0	...
9741923	  806.6	  597.9	 3040.0	...
9741924	  806.5	  598.1	 3038.0	...
9741925	  806.3	  598.2	 3040.0	...
9741926	  806.1	  598.2	 3041.0	...
9741927	  806.2	  598.1	 3041.0	...
9741928	  806.1	  598.0	 3043.0	...
9741929	  806.3	  597.8	 3046.0	...
9741930	  806.4	  597.5	 3050.0	...
9741931	  806.6	  597.2	 3051.0	...
9741932	  806.5	  596.8	 3053.0	...
9741933	  806.5	  596.6	 3054.0	...
9741934	  806.4	  597.0	 3055.0	...
9741935	  806.1	  597.5	 3056.0	...
9741936	  805.8	  598.0	 3057.0	...
9741937	  805.9	  598.0	 3058.0	...
9741938	  806.3	  597.9	 3057.0	...
9741939	  806.3	  598.0	 3055.0	...
9741940	  805.8	  598.2	 3054.0	...
9741941	  805.2	  597.5	 3054.0	...
9741942	  805.3	  596.8	 3054.0	...
9741943	  805.5	  596.1	 3056.0	...
9741944	  805.6	  596.1	 3058.0	...
9741945	  805.9	  596.2	 3059.0	...
9741946	  806.2	  596.2	 3059.0	...
9741947	  806.5	  596.5	 3058.0	...
9741948	  806.5	  596.8	 3056.0	...
9741949	  806.6	  597.3	 3059.0	...
9741950	  806.5	  597.4	 3064.0	...
9741951	  806.2	  597.5	 3066.0	...
9741952	  805.9	  597.5	 3063.0	...
9741953	  805.7	  597.3	 3063.0	...
9741954	  805.7	  597.2	 3066.0	...
9741955	  805.6	  597.2	 3068.0	...
9741956	  805.6	  597.3	 3068.0	...
9741957	  805.7	  596.9	 3068.0	...
9741958	  805.6	  596.6	 3069.0	...
9741959	  805.5	  596.4	 3068.0	...
9741960	  805.4	  596.6	 3068.0	...
9741961	  805.5	  596.8	 3068.0	...
9741962	  805.7	  596.8	 3068.0	...
9741963	  805.9	  596.8	 3067.0	...
9741964	  806.1	  596.7	 3065.0	...
9741965	  806.0	  596.7	 3065.0	...
9741966	  805.9	  596.7	 3067.0	...
9741967	  805.9	  596.8	 3070.0	...
9741968	  805.7	  596.8	 3071.0	...
9741969	  805.3	  596.9	 3071.0	...
9741970	  805.0	  596.9	 3071.0	...
9741971	  804.7	  596.9	 3073.0	...
9741972	  804.6	  596.8	 3074.0	...
9741973	  805.0	  596.7	 3075.0	...
9741974	  805.7	  596.6	 3075.0	...
9741975	  806.4	  596.5	 3078.0	...
9741976	  806.5	  596.5	 3080.0	...
9741977	  806.4	  596.5	 3079.0	...
9741978	  806.4	  596.8	 3076.0	...
9741979	  806.3	  597.1	 3073.0	...
9741980	  806.4	  597.4	 3073.0	...
9741981	  806.3	  597.5	 3074.0	...
9741982	  806.3	  597.7	 3077.0	...
9741983	  806.0	  598.0	 3079.0	...
9741984	  805.6	  598.2	 3080.0	...
9741985	  805.2	  598.1	 3079.0	...
9741986	  805.1	  597.9	 3079.0	...
9741987	  804.8	  597.6	 3079.0	...
9741988	  804.6	  597.4	 3081.0	...
9741989	  804.4	  597.1	 3082.0	...
9741990	  804.7	  597.2	 3084.0	...
9741991	  805.3	  597.2	 3083.0	...
9741992	  805.9	  597.2	 3083.0	...
9741993	  806.3	  597.2	 3082.0	...
9741994	  806.3	  597.3	 3081.0	...
9741995	  806.4	  597.4	 3078.0	...
9741996	  806.5	  597.5	 3077.0	...
9741997	  806.5	  597.6	 3079.0	...
9741998	  806.3	  597.7	 3082.0	...
9741999	  805.9	  597.8	 3086.0	...
9742000	  805.7	  597.6	 3087.0	...
9742001	  805.6	  597.4	 3087.0	...
9742002	  805.6	  597.1	 3088.0	...
9742003	  805.7	  597.1	 3089.0	...
9742004	  805.6	  597.2	 3089.0	...
9742005	  805.6	  597.3	 3089.0	...
9742006	  805.8	  597.5	 3089.0	...
9742007	  806.0	  597.7	 3088.0	...
9742008	  806.1	  598.1	 3086.0	...
9742009	  806.1	  597.8	 3084.0	...
9742010	  806.0	  597.3	 3084.0	...
9742011	  806.0	  597.1	 3089.0	...
9742012	  806.0	  597.4	 3095.0	...
9742013	  806.2	  597.4	 3099.0	...
9742014	  806.4	  597.1	 3099.0	...
9742015	  806.3	  596.8	 3100.0	...
9742016	  806.0	  596.9	 3100.0	...
9742017	  805.6	  597.1	 3100.0	...
9742018	  805.5	  597.1	 3101.0	...
9742019	  805.7	  597.4	 3100.0	...
9742020	  806.0	  597.7	 3100.0	...
9742021	  806.3	  597.7	 3100.0	...
9742022	  806.2	  597.6	 3103.0	...
9742023	  806.0	  597.5	 3106.0	...
9742024	  805.8	  597.7	 3108.0	...
9742025	  805.7	  597.8	 3108.0	...
9742026	  805.5	  597.9	 3108.0	...
9742027	  805.3	  597.8	 3108.0	...
9742028	  805.2	  597.4	 3106.0	...
9742029	  805.8	  597.0	 3106.0	...
9742030	  806.5	  596.7	 3106.0	...
9742031	  807.1	  596.8	 3107.0	...
9742032	  807.0	  596.9	 3108.0	...
9742033	  807.0	  596.8	 3106.0	...
9742034	  807.0	  596.8	 3105.0	...
9742035	  807.1	  596.8	 3106.0	...
9742036	  806.7	  596.7	 3107.0	...
9742037	  806.3	  596.5	 3108.0	...
9742038	  806.1	  596.5	 3109.0	...
9742039	  806.3	  596.7	 3110.0	...
9742040	  806.5	  596.5	 3111.0	...
9742041	  806.4	  596.2	 3110.0	...
9742042	  806.5	  595.6	 3109.0	...
9742043	  806.5	  595.3	 3109.0	...
9742044	  806.5	  595.3	 3108.0	...
9742045	  806.7	  595.4	 3108.0	...
9742046	  806.9	  595.6	 3106.0	...
9742047	  807.1	  595.5	 3107.0	...
9742048	  807.1	  595.4	 3108.0	...
9742049	  807.0	  595.5	 3109.0	...
9742050	  806.5	  595.8	 3110.0	...
9742051	  805.9	  596.2	 3114.0	...
9742052	  805.4	  596.5	 3116.0	...
9742053	  805.4	  596.2	 3119.0	...
9742054	  805.7	  595.7	 3119.0	...
9742055	  805.9	  595.3	 3118.0	...
9742056	  806.2	  595.3	 3117.0	...
9742057	  806.4	  595.6	 3116.0	...
9742058	  806.6	  596.0	 3117.0	...
9742059	  806.8	  596.1	 3117.0	...
9742060	  806.5	  596.2	 3116.0	...
9742061	  806.2	  596.3	 3116.0	...
9742062	  806.5	  596.3	 3116.0	...
9742063	  807.1	  596.2	 3119.0	...
9742064	  807.3	  596.1	 3121.0	...
9742065	  806.9	  596.2	 3123.0	...
9742066	  806.6	  596.5	 3123.0	...
9742067	  806.7	  596.7	 3122.0	...
9742068	  806.8	  596.7	 3122.0	...
9742069	  806.6	  596.8	 3122.0	...
9742070	  806.4	  596.9	 3119.0	...
9742071	  806.5	  597.1	 3116.0	...
9742072	  806.8	  597.2	 3113.0	...
9742073	  807.0	  597.1	 3113.0	...
9742074	  807.1	  596.7	 3115.0	...
9742075	  807.1	  596.4	 3118.0	...
9742076	  807.1	  596.3	 3120.0	...
9742077	  807.0	  596.1	 3120.0	...
9742078	  807.0	  596.1	 3120.0	...
9742079	  807.1	  596.0	 3120.0	...
9742080	  807.1	  596.0	 3119.0	...
9742081	  807.2	  596.2	 3119.0	...
9742082	  807.3	  596.5	 3119.0	...
9742083	  806.9	  596.3	 3120.0	...
9742084	  806.4	  595.8	 3120.0	...
9742085	  806.2	  595.4	 3120.0	...
9742086	  806.4	  595.4	 3119.0	...
9742087	  806.8	  595.8	 3120.0	...
9742088	  806.8	  596.2	 3122.0	...
9742089	  806.8	  596.6	 3124.0	...
9742090	  806.7	  596.6	 3126.0	...
9742091	  807.0	  596.5	 3126.0	...
9742092	  807.4	  596.4	 3127.0	...
9742093	  807.7	  596.3	 3127.0	...
9742094	  807.6	  596.3	 3126.0	...
9742095	  807.4	  596.2	 3123.0	...
9742096	  807.4	  596.2	 3121.0	...
9742097	  807.6	  596.0	 3120.0	...
9742098	  807.8	  595.6	 3119.0	...
9742099	  808.0	  595.3	 3120.0	...
9742100	  807.7	  595.0	 3122.0	...
9742101	  807.4	  594.9	 3123.0	...
9742102	  807.2	  595.0	 3123.0	...
9742103	  807.0	  595.1	 3123.0	...
9742104	  806.9	  595.2	 3122.0	...
9742105	  807.1	  595.2	 3121.0	...
9742106	  807.4	  595.3	 3121.0	...
9742107	  807.7	  595.6	 3121.0	...
9742108	  807.6	  596.4	 3125.0	...
9742109	  807.6	  597.0	 3127.0	...
9742110	  807.6	  597.0	 3129.0	...
9742111	  807.7	  596.7	 3129.0	...
9742112	  807.8	  596.1	 3127.0	...
9742113	  807.5	  595.9	 3126.0	...
9742114	  807.2	  595.7	 3126.0	...
9742115	  806.7	  595.9	 3130.0	...
9742116	  806.5	  596.0	 3133.0	...
9742117	  806.6	  595.9	 3136.0	...
9742118	  807.1	  595.6	 3133.0	...
9742119	  807.5	  595.2	 3131.0	...
9742120	  807.2	  595.2	 3129.0	...
9742121	  806.9	  595.2	 3128.0	...
9742122	  807.0	  595.4	 3128.0	...
9742123	  807.5	  595.7	 3127.0	...
9742124	  808.0	  595.9	 3126.0	...
9742125	  807.8	  595.9	 3125.0	...
9742126	  807.7	  595.8	 3126.0	...
9742127	  807.6	  595.7	 3128.0	...
9742128	  807.7	  595.7	 3131.0	...
9742129	  807.7	  595.6	 3133.0	...
9742130	  807.8	  595.8	 3136.0	...
9742131	  808.0	  596.0	 3137.0	...
9742132	  808.0	  596.2	 3137.0	...
9742133	  807.8	  596.2	 3137.0	...
9742134	  807.6	  596.1	 3136.0	...
9742135	  807.3	  596.0	 3136.0	...
9742136	  807.0	  595.9	 3136.0	...
9742137	  806.7	  595.8	 3136.0	...
9742138	  806.6	  595.6	 3136.0	...
9742139	  806.6	  595.3	 3137.0	...
9742140	  806.7	  594.8	 3137.0	...
9742141	  806.8	  594.4	 3137.0	...
9742142	  807.2	  594.1	 3135.0	...
9742143	  807.7	  594.6	 3133.0	...
9742144	  808.1	  595.2	 3130.0	...
9742145	  808.1	  595.8	 3130.0	...
9742146	  808.1	  595.8	 3130.0	...
9742147	  808.1	  595.4	 3130.0	...
9742148	  808.1	  595.1	 3133.0	...
9742149	  808.1	  594.9	 3136.0	...
9742150	  808.1	  595.2	 3139.0	...
9742151	  808.1	  595.6	 3140.0	...
9742152	  808.1	  595.9	 3139.0	...
9742153	  808.0	  595.8	 3138.0	...
9742154	  807.9	  595.5	 3138.0	...
9742155	  808.1	  595.1	 3138.0	...
9742156	  808.2	  595.1	 3138.0	...
9742157	  808.2	  595.1	 3139.0	...
9742158	  808.0	  595.2	 3140.0	...
9742159	  807.8	  595.3	 3141.0	...
9742160	  807.8	  595.4	 3142.0	...
9742161	  807.8	  595.5	 3143.0	...
9742162	  807.9	  595.7	 3144.0	...
9742163	  808.0	  595.7	 3144.0	...
9742164	  807.9	  595.8	 3144.0	...
9742165	  807.8	  595.7	 3144.0	...
9742166	  807.6	  595.7	 3145.0	...
9742167	  807.8	  595.7	 3145.0	...
9742168	  808.0	  595.9	 3146.0	...
9742169	  808.3	  596.0	 3146.0	...
9742170	  808.2	  596.1	 3146.0	...
9742171	  808.1	  595.7	 3146.0	...
9742172	  808.2	  595.2	 3143.0	...
9742173	  808.5	  595.2	 3140.0	...
9742174	  808.7	  595.5	 3141.0	...
9742175	  808.7	  595.8	 3144.0	...
9742176	  808.4	  595.9	 3148.0	...
9742177	  808.2	  596.0	 3148.0	...
9742178	  808.1	  596.1	 3149.0	...
9742179	  808.1	  596.2	 3150.0	...
9742180	  808.2	  596.3	 3151.0	...
9742181	  808.3	  596.3	 3149.0	...
9742182	  808.4	  596.2	 3148.0	...
9742183	  808.4	  596.1	 3147.0	...
9742184	  808.3	  596.0	 3148.0	...
9742185	  808.3	  596.0	 3149.0	...
9742186	  808.4	  596.0	 3148.0	...
9742187	  808.4	  596.0	 3147.0	...
9742188	  808.4	  596.0	 3148.0	...
9742189	  808.3	  596.2	 3148.0	...
9742190	  808.1	  596.4	 3149.0	...
9742191	  808.0	  596.2	 3151.0	...
9742192	  808.0	  595.7	 3152.0	...
9742193	  808.0	  595.2	 3152.0	...
9742194	  808.0	  595.0	 3150.0	...
9742195	  808.0	  595.5	 3148.0	...
9742196	  808.5	  596.1	 3147.0	...
9742197	  808.9	  596.7	 3148.0	...
9742198	  809.1	  596.7	 3150.0	...
9742199	  808.9	  596.8	 3151.0	...
9742200	  808.7	  596.8	 3152.0	...
9742201	  808.5	  597.1	 3152.0	...
9742202	  808.6	  597.5	 3153.0	...
9742203	  808.7	  597.5	 3153.0	...
9742204	  808.8	  596.9	 3151.0	...
9742205	  808.6	  596.2	 3150.0	...
9742206	  808.4	  596.0	 3147.0	...
9742207	  808.2	  596.4	 3147.0	...
9742208	  808.5	  596.9	 3149.0	...
9742209	  808.9	  597.3	 3154.0	...
9742210	  809.3	  597.4	 3160.0	...
9742211	  809.4	  597.3	 3162.0	...
9742212	  809.3	  597.2	 3161.0	...
9742213	  809.2	  597.4	 3160.0	...
9742214	  809.0	  597.9	 3160.0	...
9742215	  809.0	  598.5	 3160.0	...
9742216	  809.0	  598.8	 3161.0	...
9742217	  808.9	  599.1	 3164.0	...
9742218	  808.9	  599.2	 3167.0	...
9742219	  808.9	  599.2	 3169.0	...
9742220	  808.9	  598.7	 3169.0	...
9742221	  808.9	  598.2	 3167.0	...
9742222	  808.9	  597.9	 3164.0	...
9742223	  809.0	  597.8	 3161.0	...
9742224	  809.2	  597.5	 3161.0	...
9742225	  808.9	  597.3	 3159.0	...
9742226	  808.5	  597.2	 3158.0	...
9742227	  808.0	  597.6	 3159.0	...
9742228	  808.1	  598.2	 3162.0	...
9742229	  808.3	  598.5	 3165.0	...
9742230	  808.4	  598.7	 3166.0	...
9742231	  808.4	  598.8	 3168.0	...
9742232	  808.4	  599.0	 3169.0	...
9742233	  808.6	  599.2	 3169.0	...
9742234	  809.0	  599.2	 3169.0	...
9742235	  809.2	  599.0	 3169.0	...
9742236	  809.2	  598.2	 3169.0	...
9742237	  809.1	  597.5	 3170.0	...
9742238	  809.1	  597.4	 3171.0	...
9742239	  808.9	  598.0	 3170.0	...
9742240	  808.8	  598.8	 3170.0	...
9742241	  808.7	  598.9	 3170.0	...
9742242	  808.8	  599.1	 3170.0	...
9742243	  808.9	  599.1	 3171.0	...
9742244	  808.9	  599.1	 3172.0	...
9742245	  808.8	  599.0	 3172.0	...
9742246	  808.8	  598.9	 3173.0	...
9742247	  808.7	  598.6	 3175.0	...
9742248	  808.6	  598.4	 3177.0	...
9742249	  808.5	  598.2	 3178.0	...
9742250	  808.5	  598.2	 3178.0	...
9742251	  808.4	  598.2	 3178.0	...
9742252	  808.2	  598.3	 3178.0	...
9742253	  808.3	  598.5	 3178.0	...
9742254	  808.5	  598.6	 3178.0	...
9742255	  808.8	  598.6	 3177.0	...
9742256	  808.9	  598.7	 3176.0	...
9742257	  808.7	  598.7	 3175.0	...
9742258	  808.4	  598.8	 3175.0	...
9742259	  808.1	  598.7	 3175.0	...
9742260	  808.3	  598.4	 3176.0	...
9742261	  808.6	  598.1	 3177.0	...
9742262	  808.5	  598.0	 3177.0	...
9742263	  808.1	  598.0	 3177.0	...
9742264	  807.7	  598.0	 3176.0	...
9742265	  807.5	  598.0	 3176.0	...
9742266	  807.8	  598.3	 3179.0	...
9742267	  808.6	  598.5	 3181.0	...
9742268	  809.5	  599.0	 3183.0	...
9742269	  809.7	  599.2	 3184.0	...
9742270	  809.5	  599.5	 3187.0	...
9742271	  809.2	  599.3	 3190.0	...
9742272	  809.1	  599.2	 3188.0	...
9742273	  809.0	  598.9	 3187.0	...
9742274	  808.9	  598.9	 3186.0	...
9742275	  808.8	  598.9	 3188.0	...
9742276	  808.5	  599.0	 3189.0	...
9742277	  808.2	  599.1	 3190.0	...
9742278	  807.9	  599.2	 3193.0	...
9742279	  807.7	  599.2	 3195.0	...
9742280	  807.8	  599.1	 3197.0	...
9742281	  808.0	  599.1	 3196.0	...
9742282	  808.5	  599.2	 3192.0	...
9742283	  808.7	  599.5	 3189.0	...
9742284	  808.8	  599.7	 3185.0	...
9742285	  808.9	  599.8	 3183.0	...
9742286	  809.0	  599.8	 3185.0	...
9742287	  809.1	  599.4	 3189.0	...
9742288	  809.2	  599.1	 3193.0	...
9742289	  809.2	  598.8	 3194.0	...
9742290	  809.2	  598.8	 3194.0	...
9742291	  809.2	  598.9	 3194.0	...
9742292	  809.2	  599.1	 3194.0	...
9742293	  809.2	  599.2	 3194.0	...
9742294	  809.3	  599.4	 3194.0	...
9742295	  809.4	  599.6	 3195.0	...
9742296	  809.5	  599.8	 3195.0	...
9742297	  809.5	  599.5	 3193.0	...
9742298	  809.4	  599.1	 3190.0	...
9742299	  809.4	  598.8	 3187.0	...
9742300	  809.4	  598.7	 3188.0	...
9742301	  809.4	  598.7	 3191.0	...
9742302	  809.1	  598.7	 3194.0	...
9742303	  808.8	  598.7	 3195.0	...
9742304	  808.5	  598.7	 3192.0	...
9742305	  808.3	  598.6	 3189.0	...
9742306	  808.1	  598.6	 3189.0	...
9742307	  808.3	  598.5	 3192.0	...
9742308	  808.7	  598.5	 3195.0	...
9742309	  809.0	  598.4	 3195.0	...
9742310	  808.9	  598.4	 3195.0	...
9742311	  808.8	  598.4	 3195.0	...
9742312	  808.8	  598.3	 3196.0	...
9742313	  808.8	  598.0	 3197.0	...
9742314	  808.8	  597.7	 3197.0	...
9742315	  808.9	  598.0	 3198.0	...
9742316	  808.9	  598.4	 3198.0	...
9742317	  809.0	  598.7	 3196.0	...
9742318	  809.2	  599.0	 3193.0	...
9742319	  809.4	  599.3	 3191.0	...
9742320	  809.6	  599.6	 3194.0	...
9742321	  809.7	  599.6	 3197.0	...
9742322	  809.6	  599.6	 3200.0	...
9742323	  809.5	  599.6	 3200.0	...
9742324	  809.4	  599.6	 3200.0	...
9742325	  809.4	  599.8	 3202.0	...
9742326	  809.4	  599.9	 3203.0	...
9742327	  809.3	  600.0	 3204.0	...
9742328	  809.3	  599.6	 3205.0	...
9742329	  809.2	  599.3	 3205.0	...
9742330	  808.9	  599.1	 3205.0	...
9742331	  808.7	  599.1	 3205.0	...
9742332	  808.3	  599.0	 3205.0	...
9742333	  808.2	  599.1	 3206.0	...
9742334	  808.4	  598.8	 3206.0	...
9742335	  808.7	  598.6	 3206.0	...
9742336	  809.3	  598.3	 3205.0	...
9742337	  809.4	  598.3	 3203.0	...
9742338	  809.2	  598.3	 3202.0	...
9742339	  808.8	  598.3	 3203.0	...
9742340	  809.0	  598.3	 3205.0	...
9742341	  809.5	  597.7	 3207.0	...
9742342	  810.0	  597.1	 3207.0	...
9742343	  810.0	  597.0	 3206.0	...
9742344	  810.0	  597.5	 3207.0	...
9742345	  809.9	  597.9	 3207.0	...
9742346	  809.5	  597.8	 3207.0	...
9742347	  809.1	  597.8	 3206.0	...
9742348	  808.9	  597.8	 3206.0	...
9742349	  809.0	  597.7	 3206.0	...
9742350	  809.3	  597.6	 3206.0	...
9742351	  809.6	  597.4	 3210.0	...
9742352	  809.8	  597.6	 3213.0	...
9742353	  809.7	  597.7	 3214.0	...
9742354	  809.8	  597.8	 3212.0	...
9742355	  809.9	  597.8	 3210.0	...
9742356	  809.5	  598.1	 3210.0	...
9742357	  809.1	  598.4	 3211.0	...
9742358	  809.2	  598.7	 3213.0	...
9742359	  809.6	  598.8	 3215.0	...
9742360	  810.1	  598.9	 3214.0	...
9742361	  810.1	  599.1	 3213.0	...
9742362	  810.2	  599.1	 3213.0	...
9742363	  810.2	  598.7	 3213.0	...
9742364	  810.2	  598.4	 3213.0	...
9742365	  810.0	  598.3	 3212.0	...
9742366	  809.8	  598.3	 3212.0	...
9742367	  809.5	  598.2	 3210.0	...
9742368	  809.4	  598.1	 3209.0	...
9742369	  809.4	  597.9	 3210.0	...
9742370	  809.5	  597.7	 3211.0	...
9742371	  809.5	  597.3	 3213.0	...
9742372	  809.5	  596.8	 3214.0	...
9742373	  809.4	  596.3	 3217.0	...
9742374	  809.3	  596.1	 3221.0	...
9742375	  809.2	  596.1	 3219.0	...
9742376	  809.1	  596.0	 3216.0	...
9742377	  809.0	  595.9	 3214.0	...
9742378	  808.8	  595.9	 3216.0	...
9742379	  808.7	  596.1	 3218.0	...
9742380	  808.7	  596.3	 3215.0	...
9742381	  808.8	  596.6	 3213.0	...
9742382	  808.9	  596.6	 3210.0	...
9742383	  809.0	  596.6	 3210.0	...
9742384	  809.1	  596.6	 3209.0	...
9742385	  809.2	  596.5	 3209.0	...
9742386	  809.3	  596.3	 3210.0	...
9742387	  809.2	  596.2	 3211.0	...
9742388	  809.2	  596.2	 3213.0	...
9742389	  809.2	  596.6	 3213.0	...
9742390	  809.2	  597.0	 3212.0	...
9742391	  809.2	  597.3	 3211.0	...
9742392	  809.1	  597.2	 3211.0	...
9742393	  809.0	  597.2	 3210.0	...
9742394	  808.8	  597.4	 3209.0	...
9742395	  808.9	  597.7	 3208.0	...
9742396	  809.0	  598.0	 3206.0	...
9742397	  809.2	  598.0	 3205.0	...
9742398	  809.1	  598.1	 3204.0	...
9742399	  809.0	  598.1	 3204.0	...
9742400	  809.4	  597.7	 3206.0	...
9742401	  809.9	  597.3	 3209.0	...
9742402	  810.2	  596.8	 3209.0	...
9742403	  810.0	  596.5	 3210.0	...
9742404	  809.8	  596.7	 3212.0	...
9742405	  809.7	  597.1	 3212.0	...
9742406	  809.7	  597.6	 3212.0	...
9742407	  809.4	  597.8	 3210.0	...
9742408	  809.1	  597.7	 3210.0	...
9742409	  808.8	  597.5	 3210.0	...
9742410	  808.9	  598.1	 3210.0	...
9742411	  809.0	  598.8	 3211.0	...
9742412	  809.0	  599.3	 3216.0	...
9742413	  808.8	  599.0	 3220.0	...
9742414	  808.6	  598.8	 3222.0	...
9742415	  808.5	  598.6	 3222.0	...
9742416	  809.2	  598.3	 3221.0	...
9742417	  810.3	  598.0	 3220.0	...
9742418	  811.4	  597.8	 3219.0	...
EFIX R   9741708	9742418	711	  808.1	  597.6	   3103
SSACC R  9742419
9742419	  812.3	  597.9	 3221.0	...
9742420	  813.9	  598.5	 3224.0	...
9742421	  816.3	  599.0	 3226.0	...
9742422	  819.1	  599.8	 3222.0	...
9742423	  822.2	  600.8	 3217.0	...
9742424	  824.8	  602.7	 3215.0	...
9742425	  827.5	  604.1	 3217.0	...
ESACC R  9742419	9742425	7	  812.3	  597.9	  827.5	  604.1	   0.35	     49
SFIX R   9742426
9742426	  829.1	  604.9	 3221.0	...
9742427	  830.0	  604.8	 3225.0	...
9742428	  830.0	  604.9	 3225.0	...
9742429	  830.3	  604.8	 3225.0	...
9742430	  830.6	  604.4	 3223.0	...
9742431	  830.7	  603.2	 3221.0	...
9742432	  830.5	  601.9	 3218.0	...
9742433	  829.6	  600.7	 3217.0	...
9742434	  828.8	  599.9	 3219.0	...
9742435	  827.8	  599.6	 3222.0	...
9742436	  827.3	  599.4	 3224.0	...
9742437	  826.8	  599.7	 3222.0	...
9742438	  826.6	  600.4	 3221.0	...
9742439	  826.5	  601.4	 3221.0	...
9742440	  826.5	  602.5	 3222.0	...
9742441	  826.5	  602.9	 3222.0	...
9742442	  826.3	  602.7	 3223.0	...
9742443	  826.0	  602.4	 3222.0	...
9742444	  825.8	  601.9	 3222.0	...
9742445	  826.0	  601.6	 3222.0	...
9742446	  826.4	  601.3	 3222.0	...
9742447	  826.6	  601.3	 3221.0	...
9742448	  826.7	  601.3	 3219.0	...
9742449	  826.9	  601.3	 3217.0	...
9742450	  827.1	  600.3	 3215.0	...
9742451	  827.2	  599.4	 3213.0	...
9742452	  827.2	  598.8	 3213.0	...
9742453	  827.3	  599.0	 3215.0	...
9742454	  827.4	  599.3	 3216.0	...
9742455	  827.5	  599.4	 3218.0	...
9742456	  827.5	  599.3	 3217.0	...
9742457	  827.5	  599.3	 3217.0	...
9742458	  827.5	  599.3	 3218.0	...
9742459	  827.5	  599.8	 3220.0	...
9742460	  827.5	  600.3	 3222.0	...
9742461	  827.6	  600.5	 3223.0	...
9742462	  827.7	  600.1	 3220.0	...
9742463	  827.9	  599.7	 3217.0	...
9742464	  828.0	  599.6	 3213.0	...
9742465	  828.0	  599.6	 3213.0	...
9742466	  828.0	  599.7	 3213.0	...
9742467	  827.9	  599.8	 3215.0	...
9742468	  828.2	  599.3	 3216.0	...
9742469	  828.6	  598.7	 3217.0	...
9742470	  828.8	  598.1	 3219.0	...
9742471	  828.8	  598.9	 3220.0	...
9742472	  828.3	  599.7	 3221.0	...
9742473	  827.8	  600.4	 3223.0	...
9742474	  827.3	  600.2	 3224.0	...
9742475	  827.4	  599.8	 3224.0	...
9742476	  827.5	  599.6	 3223.0	...
9742477	  827.6	  599.8	 3222.0	...
9742478	  827.9	  600.0	 3221.0	...
9742479	  828.1	  599.7	 3220.0	...
9742480	  828.2	  599.3	 3221.0	...
9742481	  827.9	  599.0	 3223.0	...
9742482	  827.7	  599.5	 3224.0	...
9742483	  827.6	  600.0	 3225.0	...
9742484	  827.5	  600.4	 3225.0	...
9742485	  827.3	  600.5	 3228.0	...
9742486	  827.2	  600.0	 3230.0	...
9742487	  827.2	  599.4	 3231.0	...
9742488	  827.3	  599.2	 3230.0	...
9742489	  827.2	  599.5	 3229.0	...
9742490	  827.3	  599.8	 3228.0	...
9742491	  827.5	  599.8	 3227.0	...
9742492	  827.7	  599.8	 3227.0	...
9742493	  827.8	  599.8	 3227.0	...
9742494	  827.8	  600.1	 3225.0	...
9742495	  828.0	  600.3	 3223.0	...
9742496	  828.3	  600.5	 3221.0	...
9742497	  828.8	  600.5	 3223.0	...
9742498	  829.2	  600.4	 3226.0	...
9742499	  829.4	  600.4	 3228.0	...
9742500	  829.5	  600.5	 3228.0	...
9742501	  829.2	  600.6	 3228.0	...
9742502	  828.9	  600.6	 3229.0	...
9742503	  828.7	  600.5	 3230.0	...
9742504	  828.9	  600.4	 3232.0	...
9742505	  828.9	  600.7	 3233.0	...
9742506	  828.8	  601.1	 3234.0	...
9742507	  828.4	  601.6	 3236.0	...
9742508	  828.0	  601.9	 3238.0	...
9742509	  827.8	  602.2	 3236.0	...
9742510	  827.6	  602.4	 3233.0	...
9742511	  827.4	  602.5	 3231.0	...
9742512	  827.2	  602.3	 3233.0	...
9742513	  827.2	  601.9	 3234.0	...
9742514	  827.5	  601.6	 3233.0	...
9742515	  827.9	  601.6	 3234.0	...
9742516	  828.1	  601.2	 3237.0	...
9742517	  828.0	  600.7	 3240.0	...
9742518	  828.1	  600.6	 3241.0	...
9742519	  828.2	  600.8	 3241.0	...
9742520	  828.1	  601.1	 3242.0	...
9742521	  827.9	  601.0	 3242.0	...
9742522	  827.8	  601.0	 3240.0	...
9742523	  827.6	  601.0	 3239.0	...
9742524	  827.3	  601.0	 3237.0	...
9742525	  827.1	  601.0	 3236.0	...
9742526	  827.5	  601.0	 3239.0	...
9742527	  827.9	  601.1	 3241.0	...
9742528	  828.3	  601.1	 3243.0	...
9742529	  828.4	  601.2	 3242.0	...
9742530	  828.5	  601.2	 3241.0	...
9742531	  828.6	  601.4	 3240.0	...
9742532	  828.8	  601.5	 3237.0	...
9742533	  829.1	  601.5	 3235.0	...
9742534	  828.8	  601.5	 3232.0	...
9742535	  828.3	  601.6	 3232.0	...
9742536	  827.8	  601.7	 3231.0	...
9742537	  827.8	  601.6	 3230.0	...
9742538	  827.8	  601.1	 3233.0	...
9742539	  827.7	  600.5	 3237.0	...
9742540	  827.5	  600.6	 3241.0	...
9742541	  827.2	  601.3	 3241.0	...
9742542	  827.0	  602.0	 3241.0	...
9742543	  827.1	  601.4	 3240.0	...
9742544	  827.6	  600.8	 3239.0	...
9742545	  828.1	  600.2	 3239.0	...
9742546	  828.6	  600.0	 3239.0	...
9742547	  828.6	  599.9	 3237.0	...
9742548	  828.5	  600.1	 3236.0	...
9742549	  828.4	  600.7	 3236.0	...
9742550	  828.4	  601.2	 3237.0	...
9742551	  828.4	  601.0	 3238.0	...
9742552	  828.4	  600.6	 3238.0	...
9742553	  828.2	  600.6	 3238.0	...
9742554	  828.2	  601.0	 3238.0	...
9742555	  828.1	  601.4	 3238.0	...
9742556	  828.2	  601.2	 3239.0	...
9742557	  828.3	  601.0	 3240.0	...
9742558	  828.3	  601.1	 3240.0	...
9742559	  828.4	  601.5	 3238.0	...
9742560	  828.5	  602.0	 3235.0	...
9742561	  828.7	  602.0	 3234.0	...
9742562	  828.9	  601.8	 3235.0	...
9742563	  829.0	  601.5	 3236.0	...
9742564	  828.9	  601.2	 3238.0	...
9742565	  828.8	  601.0	 3238.0	...
9742566	  828.7	  600.9	 3239.0	...
9742567	  828.5	  600.8	 3240.0	...
9742568	  828.4	  600.7	 3240.0	...
9742569	  828.0	  600.8	 3241.0	...
9742570	  827.6	  600.8	 3241.0	...
9742571	  827.5	  601.1	 3240.0	...
9742572	  827.8	  601.5	 3241.0	...
9742573	  828.0	  601.8	 3242.0	...
9742574	  828.0	  601.9	 3243.0	...
9742575	  828.4	  601.9	 3242.0	...
9742576	  828.8	  601.8	 3242.0	...
9742577	  829.1	  601.8	 3242.0	...
9742578	  829.0	  601.8	 3242.0	...
9742579	  828.9	  601.8	 3242.0	...
9742580	  828.7	  601.8	 3241.0	...
9742581	  828.5	  602.0	 3240.0	...
9742582	  828.3	  602.1	 3243.0	...
9742583	  828.2	  602.2	 3246.0	...
9742584	  827.9	  602.3	 3249.0	...
9742585	  827.7	  602.4	 3250.0	...
9742586	  827.5	  602.5	 3249.0	...
9742587	  827.7	  602.6	 3249.0	...
9742588	  827.7	  602.6	 3249.0	...
9742589	  827.5	  603.1	 3250.0	...
9742590	  827.3	  603.5	 3251.0	...
9742591	  827.6	  603.5	 3249.0	...
9742592	  828.0	  603.0	 3247.0	...
9742593	  828.3	  602.4	 3245.0	...
9742594	  828.2	  602.4	 3247.0	...
9742595	  828.2	  602.3	 3250.0	...
9742596	  828.4	  602.5	 3251.0	...
9742597	  828.5	  602.7	 3251.0	...
9742598	  828.4	  602.9	 3251.0	...
9742599	  828.2	  603.0	 3251.0	...
9742600	  828.1	  603.2	 3249.0	...
9742601	  828.2	  603.4	 3247.0	...
9742602	  828.3	  603.4	 3247.0	...
9742603	  828.3	  603.7	 3249.0	...
9742604	  828.2	  604.0	 3250.0	...
9742605	  828.1	  604.0	 3250.0	...
9742606	  828.0	  603.7	 3251.0	...
9742607	  828.2	  603.9	 3251.0	...
9742608	  828.3	  604.4	 3251.0	...
9742609	  828.4	  605.0	 3250.0	...
9742610	  828.5	  605.2	 3249.0	...
9742611	  828.5	  605.0	 3248.0	...
9742612	  828.4	  604.6	 3250.0	...
9742613	  828.0	  603.6	 3252.0	...
9742614	  827.7	  603.0	 3253.0	...
9742615	  827.5	  603.2	 3252.0	...
9742616	  827.5	  604.1	 3251.0	...
9742617	  827.5	  604.9	 3249.0	...
9742618	  827.5	  604.5	 3247.0	...
9742619	  827.4	  604.2	 3248.0	...
9742620	  827.3	  603.9	 3250.0	...
9742621	  827.3	  604.1	 3255.0	...
9742622	  827.3	  604.2	 3256.0	...
9742623	  827.2	  604.2	 3258.0	...
9742624	  827.2	  604.1	 3258.0	...
9742625	  827.3	  604.1	 3259.0	...
9742626	  827.4	  604.3	 3259.0	...
9742627	  827.6	  604.3	 3261.0	...
9742628	  827.6	  604.3	 3263.0	...
9742629	  827.4	  604.3	 3266.0	...
9742630	  827.4	  604.5	 3268.0	...
9742631	  827.5	  604.7	 3269.0	...
9742632	  827.6	  605.0	 3269.0	...
9742633	  827.6	  605.5	 3269.0	...
9742634	  827.5	  606.0	 3268.0	...
9742635	  827.5	  606.4	 3268.0	...
9742636	  827.7	  606.6	 3268.0	...
9742637	  827.8	  606.8	 3268.0	...
9742638	  828.1	  606.7	 3269.0	...
9742639	  828.3	  606.7	 3270.0	...
9742640	  828.1	  606.6	 3269.0	...
9742641	  827.7	  606.6	 3266.0	...
9742642	  827.3	  606.5	 3266.0	...
9742643	  827.4	  606.2	 3269.0	...
9742644	  827.4	  605.9	 3273.0	...
9742645	  827.4	  605.7	 3274.0	...
9742646	  827.4	  606.1	 3276.0	...
9742647	  827.4	  606.7	 3276.0	...
9742648	  827.3	  606.7	 3275.0	...
9742649	  827.2	  606.2	 3273.0	...
9742650	  827.0	  605.7	 3271.0	...
9742651	  826.7	  605.8	 3270.0	...
9742652	  826.5	  605.8	 3271.0	...
9742653	  826.5	  605.8	 3272.0	...
9742654	  826.5	  605.7	 3272.0	...
9742655	  826.7	  605.7	 3273.0	...
9742656	  826.8	  605.8	 3273.0	...
9742657	  826.8	  605.8	 3273.0	...
9742658	  826.8	  605.6	 3272.0	...
9742659	  826.8	  605.4	 3271.0	...
9742660	  826.8	  605.2	 3270.0	...
9742661	  827.0	  605.3	 3271.0	...
9742662	  827.1	  605.4	 3271.0	...
9742663	  826.9	  605.5	 3271.0	...
9742664	  826.6	  605.6	 3270.0	...
9742665	  826.7	  605.7	 3269.0	...
9742666	  827.0	  605.8	 3268.0	...
9742667	  827.3	  606.0	 3267.0	...
9742668	  827.1	  606.2	 3266.0	...
9742669	  826.8	  606.0	 3266.0	...
9742670	  826.5	  605.6	 3266.0	...
9742671	  826.6	  605.5	 3267.0	...
9742672	  826.7	  605.8	 3268.0	...
9742673	  826.8	  605.8	 3268.0	...
9742674	  826.7	  605.6	 3269.0	...
9742675	  826.6	  605.5	 3270.0	...
9742676	  826.5	  605.5	 3273.0	...
9742677	  826.6	  605.6	 3275.0	...
9742678	  826.7	  605.8	 3276.0	...
9742679	  826.8	  606.3	 3275.0	...
9742680	  826.6	  606.9	 3273.0	...
9742681	  826.4	  607.4	 3273.0	...
9742682	  826.4	  607.6	 3274.0	...
9742683	  826.9	  607.4	 3274.0	...
9742684	  827.3	  607.3	 3274.0	...
9742685	  827.7	  607.2	 3273.0	...
9742686	  827.7	  607.1	 3272.0	...
9742687	  827.7	  607.0	 3270.0	...
9742688	  827.2	  606.9	 3270.0	...
9742689	  826.9	  607.1	 3270.0	...
9742690	  826.5	  607.2	 3272.0	...
9742691	  826.5	  607.5	 3273.0	...
9742692	  826.5	  607.6	 3274.0	...
9742693	  826.3	  607.4	 3274.0	...
9742694	  826.1	  606.9	 3274.0	...
9742695	  825.9	  606.6	 3274.0	...
9742696	  826.2	  606.7	 3276.0	...
9742697	  826.2	  606.8	 3278.0	...
9742698	  826.3	  606.8	 3276.0	...
9742699	  826.6	  606.7	 3274.0	...
9742700	  827.0	  606.7	 3272.0	...
9742701	  827.4	  607.1	 3271.0	...
9742702	  827.4	  607.6	 3272.0	...
9742703	  827.2	  607.3	 3273.0	...
9742704	  826.9	  606.6	 3275.0	...
9742705	  826.4	  605.9	 3275.0	...
9742706	  826.3	  606.6	 3275.0	...
9742707	  826.1	  607.2	 3275.0	...
9742708	  825.8	  607.7	 3275.0	...
9742709	  825.6	  607.6	 3275.0	...
9742710	  825.6	  607.5	 3275.0	...
9742711	  825.9	  607.5	 3277.0	...
9742712	  826.3	  607.5	 3278.0	...
9742713	  826.5	  607.4	 3279.0	...
9742714	  826.6	  607.4	 3277.0	...
9742715	  826.6	  607.3	 3278.0	...
9742716	  826.6	  607.2	 3280.0	...
9742717	  826.6	  607.1	 3282.0	...
9742718	  826.6	  607.1	 3282.0	...
9742719	  826.7	  607.1	 3281.0	...
MSG	9742720 0000 _ Experiment Start
9742720	  826.9	  607.2	 3280.0	...
9742721	  826.7	  607.3	 3279.0	...
9742722	  826.4	  607.2	 3277.0	...
9742723	  826.3	  607.1	 3276.0	...
9742724	  826.6	  607.1	 3276.0	...
9742725	  826.7	  607.3	 3277.0	...
9742726	  826.4	  607.5	 3280.0	...
9742727	  826.1	  607.5	 3283.0	...
9742728	  826.0	  607.3	 3284.0	...
9742729	  825.9	  607.1	 3282.0	...
9742730	  825.9	  607.4	 3279.0	...
9742731	  825.8	  607.9	 3278.0	...
9742732	  826.2	  608.6	 3277.0	...
9742733	  826.5	  608.8	 3276.0	...
9742734	  826.8	  609.0	 3277.0	...
9742735	  826.8	  608.6	 3278.0	...
9742736	  826.7	  608.1	 3279.0	...
9742737	  826.7	  607.6	 3280.0	...
9742738	  826.7	  607.6	 3281.0	...
9742739	  826.6	  607.2	 3282.0	...
9742740	  826.4	  606.9	 3283.0	...
9742741	  826.2	  606.8	 3283.0	...
9742742	  825.7	  607.1	 3281.0	...
9742743	  825.5	  607.3	 3280.0	...
9742744	  825.4	  607.1	 3279.0	...
9742745	  825.5	  607.0	 3279.0	...
9742746	  825.7	  607.0	 3278.0	...
9742747	  825.7	  607.0	 3278.0	...
9742748	  825.7	  606.9	 3278.0	...
9742749	  825.7	  606.9	 3278.0	...
9742750	  825.8	  607.3	 3279.0	...
9742751	  825.9	  607.7	 3280.0	...
9742752	  825.9	  607.8	 3280.0	...
9742753	  825.9	  607.6	 3280.0	...
9742754	  826.1	  607.3	 3280.0	...
9742755	  826.3	  607.4	 3280.0	...
9742756	  826.4	  607.5	 3281.0	...
9742757	  826.4	  607.6	 3281.0	...
9742758	  826.2	  607.6	 3282.0	...
9742759	  825.8	  607.3	 3281.0	...
9742760	  825.5	  607.0	 3281.0	...
9742761	  825.3	  606.9	 3282.0	...
9742762	  825.2	  607.2	 3283.0	...
9742763	  825.2	  607.6	 3285.0	...
9742764	  825.1	  607.7	 3286.0	...
9742765	  825.2	  607.6	 3283.0	...
9742766	  825.3	  607.4	 3281.0	...
9742767	  825.2	  607.3	 3279.0	...
9742768	  825.0	  607.2	 3280.0	...
9742769	  824.9	  607.2	 3279.0	...
9742770	  825.0	  607.7	 3278.0	...
9742771	  825.1	  608.2	 3276.0	...
9742772	  825.1	  608.4	 3278.0	...
9742773	  825.2	  608.3	 3280.0	...
9742774	  825.1	  608.3	 3279.0	...
9742775	  824.9	  608.5	 3277.0	...
9742776	  824.6	  608.9	 3275.0	...
9742777	  824.7	  609.0	 3277.0	...
9742778	  824.9	  609.1	 3277.0	...
9742779	  825.0	  609.1	 3278.0	...
9742780	  825.0	  608.9	 3279.0	...
9742781	  824.9	  608.8	 3282.0	...
9742782	  824.8	  608.7	 3284.0	...
9742783	  824.6	  608.5	 3284.0	...
9742784	  825.0	  608.2	 3281.0	...
9742785	  825.5	  608.4	 3278.0	...
9742786	  826.0	  608.9	 3278.0	...
9742787	  826.0	  609.6	 3277.0	...
9742788	  825.4	  609.7	 3277.0	...
9742789	  824.9	  609.9	 3277.0	...
9742790	  824.3	  610.0	 3276.0	...
9742791	  824.2	  610.0	 3275.0	...
9742792	  824.2	  609.9	 3278.0	...
9742793	  824.3	  609.6	 3281.0	...
9742794	  824.3	  609.3	 3283.0	...
9742795	  824.3	  609.0	 3282.0	...
9742796	  824.2	  609.0	 3281.0	...
9742797	  824.4	  609.0	 3282.0	...
9742798	  824.7	  609.0	 3283.0	...
9742799	  825.1	  608.8	 3283.0	...
9742800	  825.2	  608.7	 3283.0	...
9742801	  825.1	  608.5	 3283.0	...
9742802	  824.9	  608.6	 3282.0	...
9742803	  824.5	  608.8	 3282.0	...
9742804	  824.3	  609.0	 3281.0	...
9742805	  824.3	  609.2	 3280.0	...
9742806	  824.4	  609.3	 3280.0	...
9742807	  824.4	  609.3	 3279.0	...
9742808	  824.4	  609.5	 3279.0	...
9742809	  824.5	  609.6	 3281.0	...
9742810	  824.5	  609.5	 3282.0	...
9742811	  824.5	  609.3	 3283.0	...
9742812	  824.5	  609.2	 3281.0	...
9742813	  824.3	  609.3	 3280.0	...
9742814	  824.1	  609.3	 3279.0	...
9742815	  823.8	  609.2	 3279.0	...
9742816	  824.1	  609.2	 3279.0	...
9742817	  824.5	  609.1	 3279.0	...
9742818	  824.9	  608.8	 3281.0	...
9742819	  824.9	  608.4	 3284.0	...
9742820	  824.9	  608.1	 3285.0	...
9742821	  825.0	  608.3	 3285.0	...
9742822	  825.1	  608.5	 3284.0	...
9742823	  824.8	  608.8	 3284.0	...
9742824	  824.3	  609.1	 3284.0	...
9742825	  823.8	  609.8	 3285.0	...
9742826	  823.6	  610.5	 3286.0	...
9742827	  823.3	  610.5	 3287.0	...
9742828	  823.3	  610.0	 3287.0	...
9742829	  823.5	  609.5	 3287.0	...
9742830	  823.8	  609.3	 3287.0	...
9742831	  824.0	  609.1	 3285.0	...
9742832	  824.0	  608.9	 3283.0	...
9742833	  824.0	  608.9	 3282.0	...
9742834	  824.0	  609.1	 3281.0	...
9742835	  824.0	  609.3	 3279.0	...
9742836	  823.9	  609.5	 3278.0	...
9742837	  824.0	  609.6	 3278.0	...
9742838	  824.2	  609.6	 3278.0	...
9742839	  824.3	  609.5	 3277.0	...
9742840	  824.4	  609.3	 3277.0	...
9742841	  824.4	  609.1	 3276.0	...
9742842	  824.3	  608.9	 3276.0	...
9742843	  823.8	  608.7	 3276.0	...
9742844	  823.3	  608.4	 3277.0	...
9742845	  822.8	  608.4	 3278.0	...
9742846	  822.8	  608.5	 3277.0	...
9742847	  822.8	  608.9	 3275.0	...
9742848	  822.9	  609.2	 3274.0	...
9742849	  823.2	  609.3	 3274.0	...
9742850	  823.6	  609.2	 3274.0	...
9742851	  823.9	  609.4	 3274.0	...
9742852	  823.9	  609.6	 3272.0	...
9742853	  823.9	  609.9	 3270.0	...
9742854	  823.8	  609.8	 3268.0	...
9742855	  823.8	  609.7	 3270.0	...
9742856	  823.7	  609.6	 3273.0	...
9742857	  823.7	  609.5	 3272.0	...
9742858	  823.7	  609.4	 3268.0	...
9742859	  823.6	  609.2	 3266.0	...
9742860	  823.4	  609.0	 3267.0	...
9742861	  823.2	  608.7	 3269.0	...
9742862	  823.0	  608.6	 3269.0	...
9742863	  823.0	  608.5	 3269.0	...
9742864	  823.0	  608.9	 3269.0	...
9742865	  823.1	  609.4	 3270.0	...
9742866	  823.3	  609.5	 3271.0	...
9742867	  823.3	  609.1	 3270.0	...
9742868	  823.2	  608.7	 3270.0	...
9742869	  823.1	  608.7	 3269.0	...
9742870	  822.9	  608.8	 3269.0	...
9742871	  822.7	  608.8	 3270.0	...
9742872	  822.7	  608.8	 3271.0	...
9742873	  822.9	  609.2	 3271.0	...
9742874	  823.3	  609.6	 3272.0	...
9742875	  823.6	  609.9	 3272.0	...
9742876	  823.8	  609.8	 3273.0	...
9742877	  823.9	  609.8	 3274.0	...
9742878	  823.9	  610.0	 3273.0	...
9742879	  824.0	  610.3	 3273.0	...
9742880	  823.5	  610.5	 3273.0	...
9742881	  823.0	  610.7	 3272.0	...
9742882	  822.6	  610.8	 3272.0	...
9742883	  822.7	  610.7	 3273.0	...
9742884	  823.0	  610.5	 3269.0	...
9742885	  823.3	  610.4	 3265.0	...
9742886	  823.4	  610.1	 3261.0	...
9742887	  823.4	  609.8	 3261.0	...
9742888	  823.2	  609.4	 3261.0	...
9742889	  822.7	  609.3	 3262.0	...
9742890	  822.3	  609.3	 3264.0	...
9742891	  822.0	  609.4	 3265.0	...
9742892	  822.1	  609.5	 3267.0	...
9742893	  822.1	  609.3	 3268.0	...
9742894	  822.2	  609.0	 3267.0	...
9742895	  822.3	  608.9	 3266.0	...
9742896	  822.1	  609.2	 3263.0	...
9742897	  821.8	  609.6	 3262.0	...
9742898	  821.8	  609.7	 3261.0	...
9742899	  822.1	  609.6	 3262.0	...
9742900	  822.2	  609.4	 3262.0	...
9742901	  822.2	  609.3	 3262.0	...
9742902	  822.1	  609.4	 3260.0	...
9742903	  822.0	  609.5	 3258.0	...
9742904	  821.9	  609.5	 3256.0	...
9742905	  821.9	  609.1	 3255.0	...
9742906	  821.9	  609.0	 3254.0	...
9742907	  821.9	  608.8	 3255.0	...
9742908	  821.8	  608.6	 3255.0	...
9742909	  821.6	  608.4	 3255.0	...
9742910	  821.4	  608.6	 3254.0	...
9742911	  821.3	  609.0	 3254.0	...
9742912	  821.2	  609.4	 3254.0	...
9742913	  821.2	  609.1	 3254.0	...
9742914	  821.2	  609.0	 3255.0	...
9742915	  821.3	  609.3	 3256.0	...
9742916	  821.3	  609.7	 3256.0	...
9742917	  821.4	  610.2	 3254.0	...
9742918	  821.5	  610.3	 3252.0	...
9742919	  821.7	  610.4	 3250.0	...
9742920	  821.8	  610.3	 3250.0	...
9742921	  822.0	  610.1	 3250.0	...
9742922	  822.0	  610.1	 3248.0	...
9742923	  822.0	  610.0	 3246.0	...
9742924	  821.9	  609.9	 3244.0	...
9742925	  821.7	  609.9	 3244.0	...
9742926	  821.6	  610.1	 3244.0	...
9742927	  821.2	  610.3	 3245.0	...
9742928	  820.8	  610.6	 3245.0	...
9742929	  820.4	  610.7	 3245.0	...
9742930	  820.4	  610.8	 3246.0	...
9742931	  820.5	  610.8	 3247.0	...
9742932	  820.7	  610.8	 3248.0	...
9742933	  820.8	  611.1	 3247.0	...
MSG	9742934 0000 _ Number On
9742934	  820.9	  611.4	 3245.0	...
9742935	  821.1	  611.4	 3243.0	...
9742936	  821.2	  611.2	 3243.0	...
9742937	  821.4	  611.0	 3243.0	...
9742938	  821.5	  611.0	 3242.0	...
9742939	  821.5	  611.0	 3240.0	...
9742940	  820.9	  611.3	 3239.0	...
9742941	  820.3	  611.6	 3240.0	...
9742942	  820.0	  611.9	 3241.0	...
9742943	  820.1	  611.9	 3240.0	...
9742944	  820.1	  611.8	 3238.0	...
9742945	  820.0	  611.7	 3237.0	...
9742946	  819.9	  611.6	 3237.0	...
9742947	  819.6	  611.6	 3237.0	...
9742948	  819.5	  611.6	 3237.0	...
9742949	  819.5	  611.5	 3238.0	...
9742950	  819.6	  611.7	 3237.0	...
9742951	  819.5	  612.1	 3235.0	...
9742952	  819.3	  612.5	 3234.0	...
9742953	  819.3	  612.8	 3234.0	...
9742954	  819.2	  612.9	 3235.0	...
9742955	  819.1	  613.1	 3234.0	...
9742956	  819.2	  613.0	 3233.0	...
9742957	  819.4	  612.9	 3231.0	...
9742958	  819.6	  612.8	 3230.0	...
9742959	  819.5	  612.6	 3230.0	...
9742960	  819.4	  612.2	 3231.0	...
9742961	  818.9	  611.9	 3231.0	...
9742962	  818.4	  611.9	 3230.0	...
9742963	  817.9	  612.1	 3229.0	...
9742964	  817.9	  611.9	 3229.0	...
9742965	  817.8	  611.7	 3226.0	...
9742966	  818.0	  611.6	 3223.0	...
9742967	  818.2	  611.8	 3220.0	...
9742968	  818.4	  612.6	 3220.0	...
9742969	  818.3	  613.3	 3219.0	...
9742970	  818.2	  613.6	 3217.0	...
9742971	  818.2	  613.3	 3216.0	...
9742972	  818.3	  612.9	 3215.0	...
9742973	  818.3	  612.8	 3215.0	...
9742974	  818.3	  612.8	 3214.0	...
9742975	  818.3	  613.0	 3213.0	...
9742976	  818.2	  613.1	 3213.0	...
9742977	  818.2	  613.1	 3214.0	...
9742978	  818.3	  613.0	 3214.0	...
9742979	  818.3	  612.9	 3215.0	...
9742980	  818.4	  613.1	 3214.0	...
9742981	  818.3	  613.3	 3211.0	...
9742982	  818.2	  613.6	 3208.0	...
9742983	  818.1	  614.0	 3206.0	...
9742984	  818.2	  614.3	 3206.0	...
9742985	  818.2	  614.7	 3205.0	...
9742986	  818.2	  614.8	 3204.0	...
9742987	  818.2	  614.6	 3203.0	...
9742988	  818.1	  614.3	 3203.0	...
9742989	  818.1	  614.1	 3204.0	...
9742990	  818.0	  614.2	 3205.0	...
9742991	  818.1	  614.5	 3205.0	...
9742992	  818.1	  614.6	 3200.0	...
9742993	  818.1	  614.7	 3196.0	...
9742994	  818.2	  614.8	 3193.0	...
9742995	  818.2	  614.8	 3193.0	...
9742996	  818.2	  614.9	 3193.0	...
9742997	  818.1	  614.8	 3192.0	...
9742998	  818.0	  614.7	 3192.0	...
9742999	  818.1	  615.1	 3193.0	...
9743000	  818.2	  615.6	 3195.0	...
9743001	  818.3	  616.0	 3195.0	...
9743002	  817.9	  615.9	 3195.0	...
9743003	  817.4	  616.0	 3193.0	...
9743004	  816.9	  616.0	 3191.0	...
9743005	  816.9	  616.2	 3190.0	...
9743006	  816.9	  616.2	 3189.0	...
9743007	  817.3	  616.2	 3189.0	...
9743008	  817.6	  616.2	 3188.0	...
9743009	  817.6	  616.3	 3186.0	...
9743010	  817.3	  616.4	 3183.0	...
9743011	  817.0	  616.4	 3182.0	...
9743012	  817.0	  616.1	 3181.0	...
9743013	  817.1	  615.5	 3181.0	...
9743014	  817.0	  615.1	 3181.0	...
9743015	  817.1	  614.9	 3182.0	...
9743016	  817.1	  614.9	 3183.0	...
9743017	  817.1	  615.0	 3180.0	...
9743018	  817.2	  615.4	 3178.0	...
9743019	  817.3	  615.7	 3175.0	...
9743020	  817.4	  615.8	 3175.0	...
9743021	  817.6	  615.5	 3174.0	...
9743022	  817.9	  615.5	 3173.0	...
9743023	  817.8	  615.9	 3173.0	...
9743024	  817.5	  615.9	 3173.0	...
9743025	  817.1	  615.4	 3172.0	...
9743026	  816.9	  615.3	 3172.0	...
9743027	  816.7	  616.1	 3171.0	...
9743028	  816.8	  616.9	 3171.0	...
9743029	  817.1	  616.8	 3171.0	...
9743030	  817.0	  616.1	 3170.0	...
9743031	  816.6	  615.5	 3168.0	...
9743032	  816.5	  615.5	 3165.0	...
9743033	  816.6	  615.4	 3164.0	...
9743034	  816.7	  615.4	 3165.0	...
9743035	  816.6	  615.4	 3164.0	...
9743036	  816.5	  615.5	 3163.0	...
9743037	  816.6	  615.8	 3162.0	...
9743038	  816.6	  616.3	 3163.0	...
9743039	  816.7	  616.7	 3164.0	...
9743040	  816.7	  616.7	 3164.0	...
9743041	  816.7	  616.3	 3161.0	...
9743042	  816.5	  616.0	 3159.0	...
9743043	  816.2	  615.9	 3156.0	...
9743044	  815.9	  616.0	 3155.0	...
9743045	  815.8	  616.0	 3154.0	...
9743046	  815.9	  616.1	 3153.0	...
9743047	  816.3	  616.2	 3152.0	...
9743048	  816.7	  616.2	 3152.0	...
9743049	  816.7	  616.2	 3153.0	...
9743050	  816.2	  616.2	 3154.0	...
9743051	  816.0	  616.3	 3154.0	...
9743052	  816.2	  616.2	 3154.0	...
9743053	  816.7	  616.2	 3151.0	...
9743054	  816.9	  616.2	 3148.0	...
9743055	  816.5	  616.2	 3145.0	...
9743056	  816.0	  616.2	 3145.0	...
9743057	  815.5	  616.1	 3144.0	...
9743058	  815.6	  616.1	 3144.0	...
9743059	  815.6	  616.1	 3144.0	...
9743060	  815.6	  616.2	 3144.0	...
9743061	  815.6	  616.2	 3143.0	...
9743062	  815.6	  616.1	 3143.0	...
9743063	  815.7	  616.0	 3142.0	...
9743064	  815.9	  616.0	 3142.0	...
9743065	  816.0	  616.0	 3142.0	...
9743066	  816.2	  616.2	 3143.0	...
9743067	  816.3	  616.4	 3144.0	...
9743068	  816.2	  616.6	 3142.0	...
9743069	  816.0	  616.5	 3141.0	...
9743070	  815.8	  616.5	 3139.0	...
9743071	  815.8	  616.2	 3139.0	...
9743072	  815.8	  616.0	 3139.0	...
9743073	  815.7	  615.6	 3139.0	...
9743074	  815.8	  615.5	 3138.0	...
9743075	  816.0	  615.4	 3137.0	...
9743076	  815.9	  615.5	 3136.0	...
9743077	  815.8	  616.3	 3136.0	...
9743078	  815.8	  617.1	 3136.0	...
9743079	  816.0	  618.0	 3136.0	...
9743080	  816.2	  618.1	 3136.0	...
9743081	  816.4	  618.1	 3135.0	...
9743082	  816.6	  617.9	 3134.0	...
9743083	  816.6	  617.4	 3133.0	...
9743084	  816.6	  617.0	 3133.0	...
9743085	  816.5	  616.8	 3133.0	...
9743086	  816.4	  616.6	 3132.0	...
9743087	  816.4	  616.5	 3131.0	...
9743088	  816.4	  616.4	 3130.0	...
9743089	  816.3	  616.5	 3130.0	...
9743090	  816.2	  616.5	 3130.0	...
9743091	  816.1	  616.3	 3131.0	...
9743092	  816.1	  616.2	 3131.0	...
9743093	  816.1	  616.1	 3131.0	...
9743094	  815.8	  616.2	 3130.0	...
9743095	  815.4	  616.2	 3129.0	...
9743096	  815.0	  616.2	 3128.0	...
9743097	  815.0	  616.1	 3128.0	...
9743098	  815.1	  616.3	 3128.0	...
9743099	  815.2	  616.6	 3127.0	...
9743100	  815.3	  616.9	 3127.0	...
9743101	  815.3	  617.0	 3128.0	...
9743102	  815.5	  617.0	 3129.0	...
9743103	  815.7	  617.0	 3130.0	...
9743104	  816.0	  617.0	 3129.0	...
9743105	  816.1	  617.1	 3128.0	...
9743106	  816.2	  616.6	 3127.0	...
9743107	  816.3	  616.2	 3126.0	...
9743108	  816.3	  615.8	 3125.0	...
9743109	  816.2	  615.8	 3124.0	...
9743110	  815.7	  615.9	 3124.0	...
9743111	  815.2	  615.9	 3124.0	...
9743112	  815.4	  615.7	 3123.0	...
9743113	  816.1	  616.5	 3122.0	...
9743114	  816.6	  617.4	 3118.0	...
9743115	  816.5	  618.3	 3115.0	...
9743116	  816.3	  618.2	 3114.0	...
9743117	  816.5	  617.9	 3116.0	...
9743118	  816.6	  617.7	 3118.0	...
9743119	  816.6	  617.6	 3118.0	...
9743120	  816.2	  617.6	 3118.0	...
9743121	  815.9	  617.9	 3118.0	...
9743122	  815.7	  618.2	 3118.0	...
9743123	  815.6	  617.8	 3119.0	...
9743124	  815.6	  617.2	 3122.0	...
9743125	  815.5	  617.0	 3124.0	...
9743126	  815.6	  617.4	 3126.0	...
9743127	  815.5	  617.6	 3126.0	...
9743128	  815.3	  617.3	 3126.0	...
9743129	  815.2	  617.0	 3125.0	...
9743130	  815.2	  617.1	 3123.0	...
9743131	  815.6	  617.0	 3123.0	...
9743132	  816.0	  617.0	 3122.0	...
9743133	  816.5	  616.9	 3120.0	...
9743134	  816.5	  616.8	 3118.0	...
9743135	  816.6	  616.7	 3115.0	...
9743136	  816.6	  616.7	 3115.0	...
9743137	  816.6	  616.8	 3116.0	...
9743138	  816.1	  616.9	 3116.0	...
9743139	  815.9	  617.0	 3117.0	...
9743140	  815.6	  617.1	 3117.0	...
9743141	  815.5	  617.2	 3118.0	...
9743142	  815.2	  617.3	 3120.0	...
9743143	  815.2	  617.2	 3123.0	...
9743144	  815.6	  617.1	 3123.0	...
9743145	  816.0	  617.2	 3124.0	...
9743146	  816.3	  617.3	 3123.0	...
9743147	  816.5	  617.4	 3121.0	...
9743148	  816.5	  617.4	 3119.0	...
9743149	  816.5	  617.3	 3120.0	...
9743150	  816.4	  617.1	 3120.0	...
9743151	  816.2	  616.9	 3120.0	...
9743152	  816.0	  616.9	 3121.0	...
9743153	  815.8	  617.3	 3121.0	...
9743154	  815.8	  617.7	 3122.0	...
9743155	  815.9	  618.0	 3121.0	...
9743156	  816.1	  618.1	 3121.0	...
9743157	  816.2	  618.2	 3120.0	...
9743158	  816.2	  618.3	 3120.0	...
9743159	  816.2	  618.3	 3120.0	...
9743160	  816.1	  617.8	 3118.0	...
9743161	  815.9	  617.2	 3116.0	...
9743162	  815.7	  616.6	 3114.0	...
9743163	  815.6	  616.6	 3114.0	...
9743164	  816.0	  617.2	 3114.0	...
9743165	  816.4	  617.8	 3115.0	...
9743166	  816.7	  618.4	 3115.0	...
9743167	  816.7	  618.4	 3118.0	...
9743168	  816.8	  618.4	 3121.0	...
9743169	  816.9	  618.1	 3122.0	...
9743170	  816.7	  617.8	 3119.0	...
9743171	  816.4	  617.3	 3118.0	...
9743172	  816.1	  617.0	 3119.0	...
9743173	  816.1	  617.0	 3122.0	...
9743174	  816.1	  617.1	 3124.0	...
9743175	  816.2	  617.0	 3126.0	...
9743176	  815.8	  616.7	 3127.0	...
9743177	  815.4	  616.3	 3128.0	...
9743178	  815.1	  616.3	 3129.0	...
9743179	  815.2	  616.3	 3129.0	...
9743180	  815.7	  616.4	 3127.0	...
9743181	  816.1	  616.5	 3125.0	...
9743182	  816.3	  616.5	 3123.0	...
9743183	  816.3	  616.5	 3124.0	...
9743184	  816.3	  616.5	 3127.0	...
9743185	  816.3	  616.6	 3130.0	...
9743186	  816.5	  616.7	 3131.0	...
9743187	  816.7	  616.4	 3130.0	...
9743188	  816.5	  616.2	 3128.0	...
9743189	  816.1	  616.5	 3127.0	...
9743190	  815.6	  616.8	 3126.0	...
9743191	  815.7	  616.9	 3126.0	...
9743192	  815.9	  616.4	 3126.0	...
9743193	  816.1	  616.4	 3127.0	...
9743194	  816.4	  616.8	 3128.0	...
9743195	  816.1	  617.2	 3128.0	...
9743196	  815.9	  617.4	 3128.0	...
9743197	  815.6	  617.9	 3128.0	...
9743198	  815.6	  618.2	 3129.0	...
9743199	  815.7	  618.5	 3130.0	...
9743200	  815.7	  618.6	 3131.0	...
9743201	  815.8	  618.6	 3133.0	...
9743202	  815.9	  618.6	 3136.0	...
9743203	  816.0	  618.6	 3137.0	...
9743204	  816.1	  618.6	 3138.0	...
9743205	  816.3	  618.3	 3138.0	...
9743206	  816.5	  617.9	 3138.0	...
9743207	  816.7	  617.6	 3138.0	...
9743208	  816.7	  617.7	 3138.0	...
9743209	  816.6	  618.3	 3139.0	...
9743210	  816.5	  618.8	 3139.0	...
9743211	  816.4	  619.0	 3139.0	...
9743212	  816.3	  618.8	 3138.0	...
9743213	  816.3	  618.4	 3136.0	...
9743214	  816.1	  618.2	 3136.0	...
9743215	  815.9	  617.8	 3138.0	...
9743216	  815.6	  617.3	 3141.0	...
9743217	  815.4	  617.0	 3143.0	...
9743218	  815.3	  616.7	 3143.0	...
9743219	  815.5	  616.5	 3140.0	...
9743220	  815.8	  616.4	 3139.0	...
9743221	  816.0	  616.6	 3137.0	...
9743222	  816.1	  616.0	 3137.0	...
9743223	  815.9	  615.4	 3140.0	...
9743224	  815.8	  615.4	 3142.0	...
9743225	  815.6	  616.1	 3142.0	...
9743226	  815.2	  616.8	 3141.0	...
9743227	  814.9	  616.8	 3141.0	...
9743228	  814.8	  616.8	 3144.0	...
9743229	  815.1	  616.7	 3148.0	...
9743230	  815.3	  616.5	 3150.0	...
9743231	  815.3	  616.2	 3151.0	...
9743232	  815.3	  616.0	 3151.0	...
9743233	  815.2	  615.3	 3151.0	...
9743234	  815.2	  614.7	 3149.0	...
9743235	  815.5	  614.3	 3146.0	...
MSG	9743236 0000 _ Number Off
9743236	  815.7	  614.6	 3144.0	...
9743237	  815.9	  615.2	 3145.0	...
9743238	  815.8	  615.6	 3147.0	...
9743239	  816.0	  615.9	 3149.0	...
9743240	  816.2	  616.4	 3151.0	...
9743241	  816.4	  617.0	 3155.0	...
9743242	  816.5	  617.6	 3159.0	...
9743243	  816.1	  617.3	 3161.0	...
9743244	  815.7	  616.8	 3158.0	...
9743245	  815.5	  616.5	 3154.0	...
9743246	  815.7	  616.7	 3151.0	...
9743247	  816.0	  616.3	 3154.0	...
9743248	  816.2	  615.8	 3158.0	...
9743249	  816.5	  615.1	 3162.0	...
9743250	  816.8	  615.0	 3162.0	...
9743251	  816.9	  615.0	 3163.0	...
9743252	  817.0	  615.0	 3162.0	...
9743253	  817.2	  615.0	 3162.0	...
9743254	  816.9	  614.9	 3162.0	...
9743255	  816.7	  614.9	 3161.0	...
9743256	  816.4	  615.2	 3159.0	...
9743257	  815.9	  615.5	 3159.0	...
9743258	  815.4	  615.8	 3160.0	...
9743259	  814.9	  615.8	 3163.0	...
9743260	  815.0	  615.8	 3167.0	...
9743261	  815.2	  615.9	 3168.0	...
9743262	  815.5	  616.1	 3167.0	...
9743263	  815.7	  616.2	 3166.0	...
9743264	  815.8	  616.2	 3167.0	...
9743265	  816.0	  616.2	 3169.0	...
9743266	  816.4	  616.2	 3169.0	...
9743267	  816.8	  616.0	 3170.0	...
9743268	  817.0	  615.7	 3169.0	...
9743269	  817.0	  615.3	 3169.0	...
9743270	  817.1	  615.3	 3169.0	...
9743271	  816.8	  615.3	 3173.0	...
9743272	  816.3	  615.4	 3177.0	...
9743273	  815.8	  615.7	 3181.0	...
9743274	  815.7	  615.9	 3182.0	...
9743275	  815.5	  616.1	 3182.0	...
9743276	  815.3	  616.1	 3181.0	...
9743277	  815.7	  616.2	 3179.0	...
9743278	  816.2	  616.1	 3178.0	...
9743279	  816.2	  616.1	 3179.0	...
9743280	  815.7	  616.1	 3179.0	...
9743281	  815.3	  616.2	 3179.0	...
9743282	  815.4	  616.2	 3179.0	...
9743283	  815.8	  616.2	 3180.0	...
9743284	  816.1	  616.3	 3183.0	...
9743285	  816.3	  616.1	 3187.0	...
9743286	  816.3	  616.0	 3192.0	...
9743287	  816.2	  615.8	 3195.0	...
9743288	  816.1	  615.8	 3193.0	...
9743289	  816.1	  615.7	 3189.0	...
9743290	  816.2	  615.7	 3188.0	...
9743291	  816.2	  615.7	 3192.0	...
9743292	  816.1	  615.8	 3196.0	...
9743293	  816.3	  615.9	 3198.0	...
9743294	  816.6	  616.0	 3200.0	...
9743295	  816.6	  616.1	 3200.0	...
9743296	  816.4	  616.1	 3199.0	...
9743297	  816.2	  616.2	 3197.0	...
9743298	  816.4	  616.2	 3194.0	...
9743299	  816.6	  616.1	 3191.0	...
9743300	  816.7	  616.2	 3191.0	...
9743301	  816.8	  616.3	 3192.0	...
9743302	  816.7	  616.4	 3194.0	...
9743303	  816.5	  616.5	 3196.0	...
9743304	  816.5	  617.0	 3198.0	...
9743305	  816.3	  617.6	 3198.0	...
9743306	  816.1	  618.1	 3197.0	...
9743307	  816.2	  618.1	 3199.0	...
9743308	  816.4	  618.0	 3201.0	...
9743309	  816.6	  617.9	 3203.0	...
9743310	  816.5	  617.9	 3203.0	...
9743311	  816.6	  617.5	 3202.0	...
9743312	  816.6	  617.2	 3205.0	...
9743313	  816.6	  616.9	 3208.0	...
9743314	  816.6	  616.9	 3211.0	...
9743315	  816.6	  617.1	 3212.0	...
9743316	  816.7	  617.3	 3213.0	...
9743317	  816.8	  617.5	 3213.0	...
9743318	  816.6	  617.4	 3212.0	...
9743319	  816.4	  616.5	 3213.0	...
9743320	  816.3	  615.8	 3214.0	...
9743321	  816.5	  615.1	 3218.0	...
9743322	  816.7	  615.3	 3220.0	...
9743323	  816.7	  615.6	 3221.0	...
9743324	  816.8	  616.0	 3224.0	...
9743325	  816.6	  616.1	 3227.0	...
9743326	  816.5	  616.1	 3230.0	...
9743327	  816.3	  616.1	 3230.0	...
9743328	  816.3	  616.3	 3230.0	...
9743329	  816.7	  616.3	 3229.0	...
9743330	  817.1	  616.1	 3228.0	...
9743331	  817.4	  616.0	 3227.0	...
9743332	  817.0	  615.9	 3226.0	...
9743333	  816.7	  616.0	 3227.0	...
9743334	  816.7	  616.0	 3228.0	...
9743335	  817.2	  616.2	 3229.0	...
9743336	  817.3	  616.4	 3230.0	...
9743337	  817.1	  616.7	 3230.0	...
9743338	  816.8	  616.6	 3229.0	...
9743339	  816.7	  616.2	 3231.0	...
9743340	  816.7	  615.8	 3233.0	...
9743341	  816.7	  615.3	 3234.0	...
9743342	  816.8	  615.3	 3234.0	...
9743343	  816.7	  615.5	 3235.0	...
9743344	  816.9	  615.7	 3236.0	...
9743345	  817.2	  616.0	 3236.0	...
9743346	  817.3	  616.2	 3238.0	...
9743347	  817.1	  616.4	 3241.0	...
9743348	  816.9	  616.3	 3245.0	...
9743349	  816.7	  616.1	 3247.0	...
9743350	  816.5	  616.0	 3248.0	...
9743351	  816.5	  616.2	 3250.0	...
9743352	  816.4	  616.2	 3249.0	...
9743353	  816.5	  616.2	 3249.0	...
9743354	  816.6	  616.0	 3247.0	...
9743355	  816.6	  615.8	 3245.0	...
9743356	  816.6	  615.5	 3244.0	...
9743357	  816.7	  615.3	 3244.0	...
9743358	  817.1	  615.4	 3244.0	...
9743359	  817.4	  615.6	 3244.0	...
9743360	  817.5	  616.0	 3243.0	...
9743361	  817.4	  616.1	 3245.0	...
9743362	  817.2	  616.1	 3247.0	...
9743363	  817.1	  615.9	 3248.0	...
9743364	  817.1	  615.7	 3251.0	...
9743365	  817.4	  615.5	 3254.0	...
9743366	  817.7	  615.9	 3257.0	...
9743367	  817.1	  616.5	 3258.0	...
9743368	  816.2	  617.2	 3259.0	...
9743369	  815.5	  617.4	 3259.0	...
9743370	  815.8	  617.2	 3260.0	...
9743371	  816.3	  616.8	 3260.0	...
9743372	  816.7	  616.4	 3261.0	...
9743373	  817.0	  616.2	 3262.0	...
9743374	  817.0	  616.0	 3261.0	...
9743375	  816.8	  615.8	 3260.0	...
9743376	  816.5	  615.7	 3259.0	...
9743377	  816.3	  615.7	 3259.0	...
9743378	  816.4	  615.8	 3260.0	...
9743379	  816.6	  616.2	 3261.0	...
9743380	  816.7	  616.7	 3262.0	...
9743381	  816.7	  617.0	 3261.0	...
9743382	  816.7	  617.0	 3261.0	...
9743383	  816.6	  617.1	 3262.0	...
9743384	  816.8	  617.0	 3263.0	...
9743385	  817.0	  617.0	 3266.0	...
9743386	  817.2	  617.2	 3268.0	...
9743387	  817.2	  617.5	 3271.0	...
9743388	  817.1	  617.4	 3273.0	...
9743389	  817.2	  617.1	 3272.0	...
9743390	  817.3	  616.6	 3271.0	...
9743391	  816.9	  616.4	 3271.0	...
9743392	  816.4	  616.2	 3271.0	...
9743393	  816.0	  616.3	 3270.0	...
9743394	  816.0	  616.4	 3270.0	...
9743395	  816.1	  616.5	 3270.0	...
9743396	  816.1	  616.6	 3271.0	...
9743397	  816.4	  616.6	 3272.0	...
9743398	  816.8	  616.5	 3274.0	...
9743399	  816.5	  616.4	 3277.0	...
9743400	  815.9	  616.2	 3278.0	...
9743401	  815.3	  616.2	 3278.0	...
9743402	  815.3	  616.1	 3277.0	...
9743403	  815.4	  616.2	 3276.0	...
9743404	  815.4	  616.4	 3276.0	...
9743405	  815.3	  616.6	 3276.0	...
9743406	  815.1	  616.9	 3276.0	...
9743407	  815.0	  617.2	 3275.0	...
9743408	  815.0	  617.2	 3274.0	...
9743409	  815.4	  616.8	 3274.0	...
9743410	  815.8	  616.3	 3273.0	...
9743411	  816.5	  615.8	 3276.0	...
9743412	  816.9	  615.7	 3280.0	...
9743413	  817.3	  615.6	 3283.0	...
9743414	  817.3	  615.6	 3282.0	...
9743415	  817.3	  615.8	 3282.0	...
9743416	  816.9	  616.1	 3282.0	...
9743417	  816.4	  616.1	 3283.0	...
9743418	  816.0	  616.1	 3284.0	...
9743419	  815.8	  615.9	 3283.0	...
9743420	  815.7	  615.7	 3284.0	...
9743421	  815.9	  615.5	 3284.0	...
9743422	  816.2	  615.5	 3285.0	...
9743423	  816.5	  615.7	 3286.0	...
9743424	  816.6	  616.0	 3285.0	...
9743425	  816.7	  616.1	 3282.0	...
9743426	  816.6	  616.1	 3278.0	...
9743427	  816.6	  616.1	 3276.0	...
9743428	  816.6	  616.2	 3278.0	...
9743429	  816.6	  616.2	 3281.0	...
9743430	  816.6	  616.4	 3287.0	...
9743431	  816.6	  616.6	 3290.0	...
9743432	  816.4	  616.7	 3293.0	...
9743433	  816.4	  616.4	 3293.0	...
9743434	  816.2	  616.1	 3293.0	...
9743435	  816.0	  615.7	 3293.0	...
9743436	  816.0	  615.5	 3293.0	...
9743437	  816.4	  615.2	 3292.0	...
9743438	  816.8	  615.2	 3292.0	...
9743439	  816.8	  615.2	 3291.0	...
9743440	  816.6	  615.2	 3291.0	...
9743441	  816.4	  615.4	 3290.0	...
9743442	  816.4	  615.6	 3290.0	...
9743443	  816.8	  615.7	 3289.0	...
9743444	  817.2	  615.6	 3292.0	...
9743445	  817.6	  615.4	 3295.0	...
9743446	  817.6	  615.1	 3297.0	...
9743447	  817.5	  615.1	 3298.0	...
MSG	9743448 0000 _ Number On
9743448	  817.4	  615.0	 3300.0	...
9743449	  817.1	  615.4	 3302.0	...
9743450	  817.0	  615.6	 3304.0	...
9743451	  817.0	  615.6	 3303.0	...
9743452	  817.1	  615.4	 3301.0	...
9743453	  817.2	  615.4	 3302.0	...
9743454	  817.1	  615.7	 3304.0	...
9743455	  816.8	  615.6	 3306.0	...
9743456	  816.6	  615.2	 3306.0	...
9743457	  816.6	  614.9	 3306.0	...
9743458	  816.7	  615.2	 3306.0	...
9743459	  816.7	  615.5	 3306.0	...
9743460	  816.7	  615.6	 3306.0	...
9743461	  816.7	  615.4	 3305.0	...
9743462	  816.7	  615.4	 3305.0	...
9743463	  816.9	  615.4	 3305.0	...
9743464	  817.2	  614.8	 3309.0	...
9743465	  817.5	  614.0	 3313.0	...
9743466	  817.6	  613.6	 3316.0	...
9743467	  817.6	  613.8	 3315.0	...
9743468	  817.5	  614.1	 3314.0	...
9743469	  817.5	  613.8	 3313.0	...
9743470	  817.5	  613.5	 3312.0	...
9743471	  817.5	  613.3	 3311.0	...
9743472	  817.7	  613.3	 3311.0	...
9743473	  817.9	  613.0	 3312.0	...
9743474	  818.0	  612.8	 3313.0	...
9743475	  817.9	  613.0	 3315.0	...
9743476	  817.8	  613.6	 3316.0	...
9743477	  817.8	  614.2	 3317.0	...
9743478	  817.8	  614.1	 3316.0	...
9743479	  817.7	  613.7	 3316.0	...
9743480	  817.3	  613.6	 3317.0	...
9743481	  816.9	  614.0	 3318.0	...
9743482	  816.6	  614.3	 3319.0	...
9743483	  816.6	  614.3	 3320.0	...
9743484	  816.9	  614.1	 3320.0	...
9743485	  817.3	  613.8	 3319.0	...
9743486	  817.7	  613.6	 3318.0	...
9743487	  817.7	  613.6	 3318.0	...
9743488	  817.7	  613.7	 3318.0	...
9743489	  817.8	  613.9	 3318.0	...
9743490	  817.7	  614.1	 3318.0	...
9743491	  817.5	  614.0	 3318.0	...
9743492	  817.2	  613.7	 3319.0	...
9743493	  816.9	  613.5	 3320.0	...
9743494	  817.0	  613.7	 3321.0	...
9743495	  817.3	  613.9	 3321.0	...
9743496	  817.7	  614.0	 3323.0	...
9743497	  817.8	  613.8	 3324.0	...
9743498	  817.7	  613.7	 3325.0	...
9743499	  817.3	  613.8	 3325.0	...
9743500	  817.0	  614.0	 3325.0	...
9743501	  816.9	  614.1	 3323.0	...
9743502	  817.1	  614.2	 3320.0	...
9743503	  817.6	  613.6	 3318.0	...
9743504	  817.9	  613.0	 3318.0	...
9743505	  818.0	  612.5	 3318.0	...
9743506	  817.8	  613.0	 3322.0	...
9743507	  817.3	  613.5	 3326.0	...
9743508	  816.9	  613.6	 3326.0	...
9743509	  816.9	  613.4	 3323.0	...
9743510	  817.3	  613.1	 3321.0	...
9743511	  817.7	  613.0	 3323.0	...
9743512	  817.8	  612.9	 3324.0	...
9743513	  817.5	  613.1	 3324.0	...
9743514	  817.1	  613.3	 3323.0	...
9743515	  816.9	  612.9	 3323.0	...
9743516	  817.2	  612.3	 3326.0	...
9743517	  817.4	  611.7	 3328.0	...
9743518	  817.4	  611.7	 3330.0	...
9743519	  817.2	  611.7	 3330.0	...
9743520	  817.1	  611.9	 3330.0	...
9743521	  816.8	  612.2	 3330.0	...
9743522	  816.8	  612.5	 3329.0	...
9743523	  816.8	  612.6	 3327.0	...
9743524	  816.9	  612.6	 3326.0	...
9743525	  816.9	  612.7	 3327.0	...
9743526	  816.7	  612.6	 3328.0	...
9743527	  816.8	  612.1	 3328.0	...
9743528	  817.0	  611.7	 3328.0	...
9743529	  817.3	  611.5	 3329.0	...
9743530	  817.4	  611.7	 3329.0	...
9743531	  817.3	  611.9	 3329.0	...
9743532	  817.6	  612.0	 3329.0	...
9743533	  818.0	  612.1	 3329.0	...
9743534	  818.4	  612.3	 3329.0	...
9743535	  818.3	  612.6	 3330.0	...
9743536	  818.2	  612.7	 3329.0	...
9743537	  818.0	  612.7	 3329.0	...
9743538	  818.0	  612.8	 3328.0	...
9743539	  817.9	  612.9	 3327.0	...
9743540	  817.8	  612.9	 3326.0	...
9743541	  817.6	  612.8	 3324.0	...
9743542	  817.6	  612.9	 3324.0	...
9743543	  817.6	  612.9	 3325.0	...
9743544	  817.6	  612.9	 3325.0	...
9743545	  817.5	  612.8	 3325.0	...
9743546	  817.7	  612.3	 3324.0	...
9743547	  818.0	  611.9	 3324.0	...
9743548	  818.3	  611.5	 3325.0	...
9743549	  818.4	  611.6	 3325.0	...
9743550	  818.4	  611.8	 3325.0	...
9743551	  818.3	  611.7	 3325.0	...
9743552	  818.1	  611.4	 3326.0	...
9743553	  818.0	  610.9	 3326.0	...
9743554	  817.8	  610.6	 3327.0	...
9743555	  817.7	  610.4	 3328.0	...
9743556	  817.6	  610.4	 3326.0	...
9743557	  817.6	  610.5	 3325.0	...
9743558	  817.8	  610.5	 3324.0	...
9743559	  818.2	  610.5	 3322.0	...
9743560	  818.6	  610.2	 3321.0	...
9743561	  818.6	  610.0	 3320.0	...
9743562	  818.2	  609.9	 3320.0	...
9743563	  817.9	  609.8	 3318.0	...
9743564	  818.0	  609.9	 3317.0	...
9743565	  818.0	  609.9	 3317.0	...
9743566	  818.1	  610.1	 3317.0	...
9743567	  818.0	  610.2	 3319.0	...
9743568	  817.8	  610.2	 3321.0	...
9743569	  818.0	  610.2	 3323.0	...
9743570	  818.6	  609.9	 3320.0	...
9743571	  819.1	  609.6	 3317.0	...
9743572	  819.5	  609.5	 3314.0	...
9743573	  818.7	  609.3	 3314.0	...
9743574	  817.9	  609.1	 3315.0	...
9743575	  817.2	  608.5	 3315.0	...
9743576	  817.4	  608.1	 3316.0	...
9743577	  817.6	  607.7	 3317.0	...
9743578	  817.7	  607.7	 3318.0	...
9743579	  817.8	  607.8	 3318.0	...
9743580	  817.8	  607.7	 3318.0	...
9743581	  817.8	  607.5	 3318.0	...
9743582	  817.7	  607.3	 3318.0	...
9743583	  817.7	  607.1	 3319.0	...
9743584	  817.7	  607.0	 3319.0	...
9743585	  818.1	  607.1	 3319.0	...
9743586	  818.5	  607.3	 3319.0	...
9743587	  818.7	  607.2	 3320.0	...
9743588	  818.7	  606.8	 3319.0	...
9743589	  818.7	  606.8	 3316.0	...
9743590	  818.6	  607.1	 3314.0	...
9743591	  818.5	  607.6	 3313.0	...
9743592	  818.4	  607.7	 3315.0	...
9743593	  818.4	  607.3	 3316.0	...
9743594	  818.4	  606.9	 3318.0	...
9743595	  818.6	  606.5	 3319.0	...
9743596	  818.9	  606.5	 3320.0	...
9743597	  819.2	  606.6	 3320.0	...
9743598	  819.2	  606.6	 3318.0	...
9743599	  819.2	  606.4	 3317.0	...
9743600	  819.0	  606.2	 3312.0	...
9743601	  819.0	  606.0	 3308.0	...
9743602	  819.0	  606.4	 3304.0	...
9743603	  819.1	  606.7	 3303.0	...
9743604	  819.1	  606.9	 3302.0	...
9743605	  819.0	  606.9	 3301.0	...
9743606	  818.8	  606.9	 3300.0	...
9743607	  818.8	  606.8	 3300.0	...
9743608	  819.0	  606.7	 3300.0	...
9743609	  819.3	  606.6	 3301.0	...
9743610	  819.2	  606.5	 3298.0	...
9743611	  818.6	  606.5	 3295.0	...
9743612	  817.9	  606.5	 3293.0	...
9743613	  817.7	  606.8	 3293.0	...
9743614	  818.2	  607.0	 3293.0	...
9743615	  818.7	  607.1	 3293.0	...
9743616	  818.7	  607.1	 3293.0	...
9743617	  818.8	  607.1	 3294.0	...
9743618	  818.8	  607.1	 3295.0	...
9743619	  818.7	  607.0	 3296.0	...
9743620	  818.6	  607.0	 3298.0	...
9743621	  818.5	  607.5	 3299.0	...
9743622	  818.7	  607.9	 3302.0	...
9743623	  818.8	  608.3	 3303.0	...
9743624	  818.9	  608.3	 3305.0	...
9743625	  818.9	  608.1	 3305.0	...
9743626	  818.7	  607.8	 3300.0	...
9743627	  818.3	  607.3	 3296.0	...
9743628	  818.1	  607.1	 3290.0	...
9743629	  818.2	  607.2	 3287.0	...
9743630	  818.4	  607.4	 3284.0	...
9743631	  818.7	  607.6	 3282.0	...
9743632	  818.9	  607.5	 3282.0	...
9743633	  818.9	  607.4	 3282.0	...
9743634	  818.7	  607.3	 3282.0	...
9743635	  818.5	  607.3	 3281.0	...
9743636	  818.6	  607.3	 3280.0	...
9743637	  818.7	  607.3	 3278.0	...
9743638	  818.5	  607.4	 3277.0	...
9743639	  818.1	  607.2	 3276.0	...
9743640	  817.7	  606.9	 3276.0	...
9743641	  817.8	  607.2	 3278.0	...
9743642	  817.9	  607.8	 3280.0	...
9743643	  818.2	  608.1	 3281.0	...
9743644	  818.4	  607.8	 3279.0	...
9743645	  818.4	  607.7	 3278.0	...
9743646	  818.3	  607.8	 3279.0	...
9743647	  818.2	  607.9	 3279.0	...
9743648	  818.2	  607.6	 3281.0	...
9743649	  818.4	  607.3	 3282.0	...
9743650	  818.5	  607.1	 3282.0	...
9743651	  818.6	  607.2	 3279.0	...
9743652	  818.4	  607.3	 3276.0	...
9743653	  818.2	  607.3	 3274.0	...
9743654	  818.1	  607.4	 3274.0	...
9743655	  817.8	  607.5	 3274.0	...
9743656	  817.7	  607.5	 3273.0	...
9743657	  817.9	  607.3	 3273.0	...
9743658	  818.3	  607.2	 3273.0	...
9743659	  819.0	  607.1	 3273.0	...
9743660	  819.3	  607.2	 3273.0	...
9743661	  819.5	  607.3	 3272.0	...
9743662	  819.3	  607.6	 3272.0	...
9743663	  819.1	  607.8	 3273.0	...
9743664	  819.0	  607.9	 3273.0	...
9743665	  818.7	  608.0	 3270.0	...
9743666	  818.3	  608.0	 3267.0	...
9743667	  817.9	  608.0	 3264.0	...
9743668	  817.7	  607.9	 3263.0	...
9743669	  817.7	  607.8	 3261.0	...
9743670	  817.8	  607.6	 3260.0	...
9743671	  818.1	  608.0	 3260.0	...
9743672	  818.4	  608.4	 3259.0	...
9743673	  818.5	  608.7	 3258.0	...
9743674	  818.6	  608.6	 3260.0	...
9743675	  818.7	  608.4	 3263.0	...
9743676	  818.8	  608.2	 3266.0	...
9743677	  818.7	  608.1	 3265.0	...
9743678	  818.8	  607.9	 3263.0	...
9743679	  818.8	  607.9	 3260.0	...
9743680	  818.7	  608.0	 3258.0	...
9743681	  818.3	  608.1	 3258.0	...
9743682	  818.0	  608.1	 3259.0	...
9743683	  817.9	  608.1	 3260.0	...
9743684	  818.0	  608.1	 3258.0	...
9743685	  817.9	  608.1	 3255.0	...
9743686	  817.9	  608.3	 3252.0	...
9743687	  818.1	  608.5	 3252.0	...
9743688	  818.1	  609.0	 3251.0	...
9743689	  817.9	  609.3	 3249.0	...
9743690	  817.9	  609.6	 3247.0	...
9743691	  818.2	  609.2	 3246.0	...
9743692	  818.4	  608.9	 3245.0	...
9743693	  818.6	  608.5	 3244.0	...
9743694	  818.6	  608.4	 3243.0	...
9743695	  818.7	  608.2	 3242.0	...
9743696	  818.8	  608.2	 3243.0	...
9743697	  818.7	  608.3	 3242.0	...
9743698	  818.7	  608.6	 3240.0	...
9743699	  818.7	  609.5	 3237.0	...
9743700	  818.7	  610.1	 3236.0	...
9743701	  818.8	  610.6	 3237.0	...
9743702	  818.9	  610.2	 3236.0	...
9743703	  819.2	  609.7	 3232.0	...
9743704	  819.4	  609.4	 3227.0	...
9743705	  819.7	  609.7	 3225.0	...
9743706	  819.7	  610.0	 3224.0	...
9743707	  819.7	  610.0	 3223.0	...
9743708	  819.6	  610.3	 3222.0	...
9743709	  819.3	  611.0	 3221.0	...
9743710	  818.9	  612.2	 3220.0	...
9743711	  819.0	  613.1	 3221.0	...
9743712	  819.4	  613.4	 3221.0	...
9743713	  819.8	  613.1	 3221.0	...
9743714	  819.7	  613.0	 3220.0	...
9743715	  819.6	  613.1	 3220.0	...
9743716	  819.6	  613.0	 3219.0	...
9743717	  819.7	  613.0	 3215.0	...
9743718	  820.0	  612.9	 3212.0	...
9743719	  820.5	  612.9	 3210.0	...
9743720	  820.8	  612.9	 3210.0	...
9743721	  821.0	  612.8	 3211.0	...
9743722	  821.0	  612.7	 3211.0	...
9743723	  821.0	  612.6	 3211.0	...
9743724	  821.1	  612.8	 3211.0	...
9743725	  821.2	  613.1	 3210.0	...
9743726	  821.3	  613.3	 3209.0	...
9743727	  821.4	  613.2	 3208.0	...
9743728	  821.5	  613.1	 3208.0	...
9743729	  821.7	  613.0	 3209.0	...
9743730	  821.7	  612.8	 3210.0	...
9743731	  821.7	  612.5	 3210.0	...
9743732	  821.6	  612.3	 3209.0	...
9743733	  821.8	  612.0	 3208.0	...
9743734	  821.9	  611.8	 3209.0	...
9743735	  821.7	  611.8	 3211.0	...
9743736	  821.3	  611.5	 3213.0	...
9743737	  820.7	  611.3	 3214.0	...
9743738	  820.5	  610.7	 3214.0	...
9743739	  820.8	  610.2	 3208.0	...
9743740	  821.3	  609.9	 3202.0	...
9743741	  821.7	  609.7	 3199.0	...
9743742	  821.8	  609.7	 3201.0	...
9743743	  821.8	  609.5	 3204.0	...
9743744	  821.8	  609.5	 3205.0	...
9743745	  821.9	  609.4	 3205.0	...
9743746	  822.1	  609.4	 3205.0	...
9743747	  822.4	  609.4	 3205.0	...
9743748	  822.5	  609.4	 3205.0	...
9743749	  822.2	  609.4	 3205.0	...
9743750	  821.9	  609.3	 3204.0	...
9743751	  821.8	  609.1	 3202.0	...
9743752	  821.8	  608.7	 3199.0	...
MSG	9743753 0000 _ Number Off
9743753	  821.8	  607.8	 3198.0	...
9743754	  821.9	  607.1	 3200.0	...
9743755	  821.9	  606.8	 3200.0	...
9743756	  821.9	  606.9	 3197.0	...
9743757	  821.8	  607.4	 3197.0	...
9743758	  821.8	  607.7	 3200.0	...
9743759	  821.9	  608.0	 3203.0	...
9743760	  821.9	  608.0	 3203.0	...
9743761	  822.1	  607.9	 3201.0	...
9743762	  822.0	  607.4	 3199.0	...
9743763	  822.0	  606.7	 3199.0	...
9743764	  821.9	  606.2	 3202.0	...
9743765	  822.0	  606.2	 3205.0	...
9743766	  822.1	  606.4	 3206.0	...
9743767	  822.1	  606.4	 3207.0	...
9743768	  822.1	  606.5	 3208.0	...
9743769	  822.0	  606.6	 3209.0	...
9743770	  821.9	  606.5	 3209.0	...
9743771	  821.9	  606.4	 3207.0	...
9743772	  821.8	  606.2	 3205.0	...
9743773	  821.9	  606.3	 3204.0	...
9743774	  822.1	  606.4	 3203.0	...
9743775	  822.3	  605.9	 3202.0	...
9743776	  822.3	  605.3	 3201.0	...
9743777	  822.3	  604.8	 3200.0	...
9743778	  822.2	  605.0	 3200.0	...
9743779	  822.2	  605.4	 3200.0	...
9743780	  822.2	  605.6	 3200.0	...
9743781	  822.2	  605.8	 3200.0	...
9743782	  822.1	  605.9	 3196.0	...
9743783	  822.1	  606.0	 3193.0	...
9743784	  822.0	  606.0	 3191.0	...
9743785	  821.9	  605.8	 3193.0	...
9743786	  821.9	  605.6	 3194.0	...
9743787	  821.9	  605.5	 3194.0	...
9743788	  821.8	  605.4	 3194.0	...
9743789	  821.6	  605.4	 3194.0	...
9743790	  821.4	  605.7	 3195.0	...
9743791	  821.3	  606.0	 3195.0	...
9743792	  821.4	  606.0	 3193.0	...
9743793	  821.7	  605.8	 3192.0	...
9743794	  822.0	  605.6	 3194.0	...
9743795	  822.2	  605.6	 3196.0	...
9743796	  822.1	  605.5	 3197.0	...
9743797	  822.0	  605.5	 3196.0	...
9743798	  822.0	  605.3	 3196.0	...
9743799	  822.0	  605.1	 3196.0	...
9743800	  822.1	  604.9	 3197.0	...
9743801	  822.1	  605.0	 3197.0	...
9743802	  822.1	  604.9	 3197.0	...
9743803	  822.2	  604.6	 3196.0	...
9743804	  822.3	  604.3	 3195.0	...
9743805	  822.1	  604.2	 3195.0	...
9743806	  821.8	  604.0	 3195.0	...
9743807	  821.4	  603.9	 3195.0	...
9743808	  821.4	  603.8	 3194.0	...
9743809	  821.4	  603.9	 3194.0	...
9743810	  821.4	  603.9	 3192.0	...
9743811	  821.7	  604.0	 3192.0	...
9743812	  821.8	  604.1	 3192.0	...
9743813	  822.0	  604.3	 3193.0	...
9743814	  822.0	  604.0	 3194.0	...
9743815	  822.0	  603.7	 3194.0	...
9743816	  821.9	  603.4	 3195.0	...
9743817	  821.8	  603.5	 3195.0	...
9743818	  821.7	  603.7	 3196.0	...
9743819	  821.6	  603.8	 3195.0	...
9743820	  821.7	  603.8	 3195.0	...
9743821	  821.7	  603.9	 3196.0	...
9743822	  821.9	  604.1	 3196.0	...
9743823	  822.1	  604.3	 3196.0	...
9743824	  822.2	  604.3	 3196.0	...
9743825	  822.1	  604.4	 3196.0	...
9743826	  822.0	  603.9	 3196.0	...
9743827	  821.8	  603.4	 3194.0	...
9743828	  821.6	  603.0	 3192.0	...
9743829	  821.4	  603.1	 3190.0	...
9743830	  821.2	  603.2	 3190.0	...
9743831	  821.1	  603.4	 3190.0	...
9743832	  821.1	  603.7	 3191.0	...
9743833	  821.2	  603.9	 3190.0	...
9743834	  821.4	  603.8	 3190.0	...
9743835	  821.5	  603.9	 3190.0	...
9743836	  821.5	  603.9	 3190.0	...
9743837	  821.5	  603.9	 3190.0	...
9743838	  821.9	  604.4	 3190.0	...
9743839	  822.2	  605.0	 3190.0	...
9743840	  822.6	  605.1	 3190.0	...
9743841	  822.5	  603.9	 3191.0	...
9743842	  822.4	  602.8	 3191.0	...
9743843	  822.2	  602.2	 3191.0	...
9743844	  821.9	  602.5	 3191.0	...
9743845	  821.8	  602.7	 3192.0	...
9743846	  821.6	  602.8	 3192.0	...
9743847	  821.5	  602.9	 3193.0	...
9743848	  821.3	  603.1	 3193.0	...
9743849	  821.2	  603.2	 3194.0	...
9743850	  821.1	  603.4	 3193.0	...
9743851	  821.0	  603.5	 3191.0	...
9743852	  820.9	  603.6	 3189.0	...
9743853	  821.0	  603.6	 3191.0	...
9743854	  821.2	  603.4	 3194.0	...
9743855	  821.5	  603.5	 3196.0	...
9743856	  821.2	  603.6	 3197.0	...
9743857	  820.8	  603.5	 3197.0	...
9743858	  820.7	  603.2	 3198.0	...
9743859	  820.9	  602.9	 3196.0	...
9743860	  821.1	  602.8	 3194.0	...
9743861	  820.9	  602.7	 3192.0	...
9743862	  820.8	  603.3	 3194.0	...
9743863	  820.6	  603.9	 3194.0	...
9743864	  820.6	  604.2	 3194.0	...
9743865	  820.5	  603.9	 3193.0	...
9743866	  820.5	  603.7	 3193.0	...
9743867	  820.6	  603.7	 3193.0	...
9743868	  820.8	  603.8	 3194.0	...
9743869	  821.0	  603.4	 3194.0	...
9743870	  821.0	  603.0	 3193.0	...
9743871	  821.2	  602.8	 3192.0	...
9743872	  821.3	  602.9	 3192.0	...
9743873	  821.2	  602.9	 3192.0	...
9743874	  820.9	  602.8	 3192.0	...
9743875	  821.0	  602.6	 3192.0	...
9743876	  821.4	  602.7	 3192.0	...
9743877	  821.1	  602.8	 3193.0	...
9743878	  820.3	  602.8	 3195.0	...
9743879	  819.5	  602.7	 3197.0	...
9743880	  819.5	  602.6	 3197.0	...
9743881	  819.6	  602.9	 3196.0	...
9743882	  819.8	  603.2	 3195.0	...
9743883	  820.0	  603.3	 3195.0	...
9743884	  820.1	  603.6	 3196.0	...
9743885	  820.1	  603.9	 3197.0	...
9743886	  820.2	  604.1	 3196.0	...
9743887	  820.8	  603.6	 3195.0	...
9743888	  821.3	  602.9	 3195.0	...
9743889	  821.7	  602.4	 3197.0	...
9743890	  821.6	  602.3	 3197.0	...
9743891	  821.4	  602.5	 3195.0	...
9743892	  821.3	  602.8	 3193.0	...
9743893	  821.0	  603.0	 3193.0	...
9743894	  820.7	  603.1	 3194.0	...
9743895	  820.4	  603.2	 3195.0	...
9743896	  820.3	  603.2	 3195.0	...
9743897	  820.3	  603.2	 3196.0	...
9743898	  820.4	  603.3	 3196.0	...
9743899	  820.6	  603.5	 3195.0	...
9743900	  820.7	  603.1	 3194.0	...
9743901	  820.6	  602.5	 3193.0	...
9743902	  820.5	  602.1	 3194.0	...
9743903	  820.9	  602.2	 3194.0	...
9743904	  821.4	  602.2	 3193.0	...
9743905	  821.5	  602.2	 3195.0	...
9743906	  821.1	  602.1	 3196.0	...
9743907	  821.0	  601.9	 3198.0	...
9743908	  821.2	  602.1	 3197.0	...
9743909	  821.4	  602.4	 3198.0	...
9743910	  821.2	  602.6	 3199.0	...
9743911	  821.0	  602.4	 3200.0	...
9743912	  820.9	  602.6	 3201.0	...
9743913	  820.9	  603.0	 3204.0	...
9743914	  820.9	  602.9	 3208.0	...
9743915	  820.7	  602.4	 3211.0	...
9743916	  820.5	  601.9	 3209.0	...
9743917	  820.4	  601.8	 3208.0	...
9743918	  820.5	  601.7	 3207.0	...
9743919	  820.7	  601.7	 3207.0	...
9743920	  820.6	  601.8	 3207.0	...
9743921	  820.5	  601.9	 3207.0	...
9743922	  820.5	  602.0	 3207.0	...
9743923	  820.7	  602.0	 3209.0	...
9743924	  821.0	  602.0	 3210.0	...
9743925	  821.0	  602.0	 3213.0	...
9743926	  821.0	  601.9	 3214.0	...
9743927	  821.0	  601.9	 3215.0	...
9743928	  820.9	  601.9	 3215.0	...
9743929	  820.9	  602.0	 3212.0	...
9743930	  820.8	  602.2	 3210.0	...
9743931	  820.7	  602.3	 3209.0	...
9743932	  820.6	  602.3	 3209.0	...
9743933	  820.6	  602.2	 3211.0	...
9743934	  820.6	  602.0	 3213.0	...
9743935	  820.7	  601.2	 3213.0	...
9743936	  820.8	  600.5	 3212.0	...
9743937	  820.5	  599.9	 3210.0	...
9743938	  820.1	  599.8	 3210.0	...
9743939	  819.9	  600.1	 3212.0	...
9743940	  820.3	  600.4	 3214.0	...
9743941	  820.8	  600.7	 3216.0	...
9743942	  821.1	  600.6	 3216.0	...
9743943	  821.1	  600.5	 3218.0	...
9743944	  820.9	  600.4	 3220.0	...
9743945	  820.5	  600.3	 3222.0	...
9743946	  820.0	  600.4	 3222.0	...
9743947	  819.9	  600.6	 3221.0	...
9743948	  820.0	  600.8	 3220.0	...
9743949	  820.1	  600.9	 3221.0	...
9743950	  820.3	  601.1	 3222.0	...
9743951	  820.4	  601.4	 3224.0	...
9743952	  820.5	  601.6	 3224.0	...
9743953	  820.6	  601.5	 3225.0	...
MSG	9743954 0000 _ Number On
9743954	  820.6	  601.3	 3226.0	...
9743955	  820.4	  601.2	 3228.0	...
9743956	  820.2	  601.4	 3229.0	...
9743957	  820.0	  601.6	 3229.0	...
9743958	  819.9	  601.8	 3229.0	...
9743959	  819.9	  601.6	 3229.0	...
9743960	  819.8	  601.1	 3229.0	...
9743961	  819.7	  600.7	 3229.0	...
9743962	  820.0	  600.7	 3230.0	...
9743963	  820.6	  600.9	 3231.0	...
9743964	  821.2	  601.1	 3231.0	...
9743965	  821.4	  601.1	 3231.0	...
9743966	  821.2	  601.0	 3231.0	...
9743967	  820.9	  601.0	 3231.0	...
9743968	  820.6	  600.8	 3231.0	...
9743969	  820.5	  600.5	 3231.0	...
9743970	  820.3	  600.6	 3232.0	...
9743971	  820.1	  600.9	 3233.0	...
9743972	  819.9	  601.1	 3234.0	...
9743973	  819.9	  601.0	 3235.0	...
9743974	  819.9	  600.9	 3237.0	...
9743975	  820.1	  600.9	 3239.0	...
9743976	  820.3	  601.0	 3240.0	...
9743977	  820.5	  601.2	 3239.0	...
9743978	  820.5	  601.5	 3236.0	...
9743979	  820.5	  601.2	 3234.0	...
9743980	  820.5	  600.8	 3236.0	...
9743981	  820.4	  600.3	 3237.0	...
9743982	  820.4	  600.0	 3236.0	...
9743983	  820.4	  599.8	 3236.0	...
9743984	  820.2	  599.9	 3236.0	...
9743985	  819.9	  600.1	 3236.0	...
9743986	  820.1	  600.1	 3236.0	...
9743987	  820.5	  599.8	 3235.0	...
9743988	  820.8	  600.1	 3238.0	...
9743989	  820.7	  600.7	 3240.0	...
9743990	  820.5	  600.6	 3246.0	...
9743991	  820.6	  600.0	 3249.0	...
9743992	  820.6	  599.7	 3252.0	...
9743993	  820.5	  600.1	 3251.0	...
9743994	  820.3	  600.5	 3251.0	...
9743995	  819.9	  600.3	 3253.0	...
9743996	  819.8	  600.1	 3254.0	...
9743997	  819.8	  599.9	 3256.0	...
9743998	  819.8	  600.0	 3256.0	...
9743999	  819.8	  600.0	 3256.0	...
9744000	  819.8	  600.0	 3255.0	...
9744001	  820.1	  599.9	 3256.0	...
9744002	  820.1	  599.9	 3256.0	...
9744003	  820.0	  600.0	 3256.0	...
9744004	  819.9	  600.2	 3255.0	...
9744005	  820.0	  600.3	 3254.0	...
9744006	  820.1	  600.2	 3254.0	...
9744007	  820.2	  599.9	 3255.0	...
9744008	  820.3	  599.6	 3259.0	...
9744009	  820.3	  599.2	 3261.0	...
9744010	  820.2	  599.1	 3264.0	...
9744011	  820.1	  599.1	 3263.0	...
9744012	  820.2	  598.9	 3262.0	...
9744013	  820.3	  598.7	 3261.0	...
9744014	  820.4	  598.4	 3262.0	...
9744015	  820.4	  598.3	 3264.0	...
9744016	  820.4	  598.8	 3266.0	...
9744017	  820.3	  599.4	 3268.0	...
9744018	  820.3	  600.0	 3267.0	...
9744019	  820.1	  600.0	 3267.0	...
9744020	  819.7	  599.7	 3267.0	...
9744021	  819.3	  599.4	 3266.0	...
9744022	  819.1	  599.0	 3265.0	...
9744023	  819.1	  599.0	 3263.0	...
9744024	  819.1	  599.0	 3263.0	...
9744025	  819.2	  599.0	 3267.0	...
9744026	  819.5	  599.0	 3270.0	...
9744027	  820.0	  599.2	 3273.0	...
9744028	  820.3	  599.3	 3271.0	...
9744029	  820.6	  599.3	 3270.0	...
9744030	  820.2	  599.2	 3271.0	...
9744031	  819.8	  599.2	 3272.0	...
9744032	  819.3	  599.4	 3273.0	...
9744033	  819.1	  599.6	 3273.0	...
9744034	  819.1	  599.9	 3276.0	...
9744035	  819.1	  599.9	 3279.0	...
9744036	  819.2	  599.8	 3282.0	...
9744037	  819.4	  599.6	 3282.0	...
9744038	  819.6	  599.4	 3281.0	...
9744039	  819.6	  599.5	 3280.0	...
9744040	  819.5	  599.7	 3280.0	...
9744041	  819.4	  600.0	 3281.0	...
9744042	  819.3	  600.0	 3284.0	...
9744043	  819.2	  599.9	 3286.0	...
9744044	  819.1	  599.3	 3286.0	...
9744045	  819.1	  598.7	 3285.0	...
9744046	  819.3	  598.0	 3283.0	...
9744047	  819.5	  597.8	 3283.0	...
9744048	  819.4	  597.6	 3285.0	...
9744049	  819.4	  597.8	 3287.0	...
9744050	  819.3	  598.0	 3289.0	...
9744051	  819.0	  598.2	 3290.0	...
9744052	  818.7	  598.2	 3291.0	...
9744053	  818.6	  598.2	 3291.0	...
9744054	  818.6	  598.3	 3295.0	...
9744055	  818.6	  598.4	 3299.0	...
9744056	  818.7	  598.4	 3303.0	...
9744057	  818.9	  598.2	 3301.0	...
9744058	  819.2	  597.9	 3298.0	...
9744059	  819.4	  597.6	 3295.0	...
9744060	  819.4	  597.6	 3294.0	...
9744061	  819.4	  597.6	 3295.0	...
9744062	  819.4	  597.6	 3297.0	...
9744063	  819.3	  598.1	 3299.0	...
9744064	  819.3	  598.5	 3300.0	...
9744065	  819.6	  598.9	 3302.0	...
9744066	  819.8	  598.7	 3304.0	...
9744067	  820.1	  598.2	 3307.0	...
9744068	  820.2	  597.7	 3307.0	...
9744069	  819.9	  597.4	 3309.0	...
9744070	  819.5	  597.5	 3310.0	...
9744071	  819.1	  597.7	 3311.0	...
9744072	  819.0	  598.0	 3310.0	...
9744073	  818.9	  598.2	 3309.0	...
9744074	  819.0	  598.6	 3308.0	...
9744075	  818.9	  598.7	 3310.0	...
9744076	  819.0	  598.8	 3313.0	...
9744077	  818.9	  598.8	 3316.0	...
9744078	  818.8	  598.9	 3316.0	...
9744079	  818.7	  599.1	 3317.0	...
9744080	  818.9	  599.2	 3318.0	...
9744081	  819.0	  599.1	 3319.0	...
9744082	  819.2	  598.9	 3318.0	...
9744083	  819.4	  598.7	 3317.0	...
9744084	  819.4	  598.6	 3318.0	...
9744085	  819.1	  598.4	 3319.0	...
9744086	  819.0	  598.2	 3322.0	...
9744087	  819.0	  598.0	 3324.0	...
9744088	  818.9	  597.8	 3325.0	...
9744089	  818.8	  597.6	 3325.0	...
9744090	  818.7	  597.4	 3326.0	...
9744091	  818.5	  597.3	 3325.0	...
9744092	  818.4	  597.4	 3325.0	...
9744093	  818.4	  597.4	 3327.0	...
9744094	  818.5	  597.4	 3326.0	...
9744095	  818.6	  597.3	 3326.0	...
9744096	  818.5	  597.3	 3326.0	...
9744097	  818.4	  597.6	 3328.0	...
9744098	  818.4	  597.8	 3330.0	...
9744099	  818.2	  598.0	 3329.0	...
9744100	  818.0	  598.1	 3332.0	...
9744101	  817.8	  598.3	 3335.0	...
9744102	  817.7	  598.6	 3338.0	...
9744103	  817.7	  598.8	 3338.0	...
9744104	  817.7	  599.0	 3338.0	...
9744105	  818.0	  598.9	 3339.0	...
9744106	  818.3	  599.0	 3339.0	...
9744107	  818.6	  599.0	 3341.0	...
9744108	  818.7	  599.1	 3342.0	...
9744109	  818.3	  599.2	 3343.0	...
9744110	  818.0	  599.1	 3343.0	...
9744111	  818.0	  598.8	 3345.0	...
9744112	  818.3	  598.4	 3348.0	...
9744113	  818.6	  598.0	 3350.0	...
9744114	  818.4	  597.8	 3349.0	...
9744115	  818.3	  597.5	 3348.0	...
9744116	  818.3	  597.4	 3346.0	...
9744117	  818.4	  597.3	 3345.0	...
9744118	  818.5	  597.3	 3344.0	...
9744119	  818.7	  597.3	 3343.0	...
9744120	  819.0	  597.5	 3344.0	...
9744121	  819.0	  597.6	 3344.0	...
9744122	  819.1	  597.6	 3347.0	...
9744123	  819.0	  597.6	 3350.0	...
9744124	  818.8	  597.6	 3352.0	...
9744125	  818.6	  598.0	 3352.0	...
9744126	  818.5	  598.4	 3350.0	...
9744127	  818.6	  598.8	 3348.0	...
9744128	  818.8	  598.8	 3346.0	...
9744129	  818.9	  598.7	 3346.0	...
9744130	  818.9	  598.4	 3348.0	...
9744131	  818.6	  598.2	 3349.0	...
9744132	  818.7	  598.0	 3349.0	...
9744133	  819.1	  598.2	 3349.0	...
9744134	  818.9	  598.3	 3349.0	...
9744135	  818.4	  598.4	 3348.0	...
9744136	  818.1	  598.4	 3348.0	...
9744137	  818.2	  598.8	 3347.0	...
9744138	  818.4	  599.1	 3347.0	...
9744139	  818.4	  599.1	 3349.0	...
9744140	  818.4	  599.0	 3352.0	...
9744141	  818.2	  599.0	 3357.0	...
9744142	  818.1	  599.0	 3360.0	...
9744143	  817.9	  599.0	 3362.0	...
9744144	  817.9	  598.9	 3363.0	...
9744145	  818.2	  598.7	 3364.0	...
9744146	  818.4	  598.7	 3364.0	...
9744147	  818.8	  598.8	 3365.0	...
9744148	  818.9	  598.9	 3365.0	...
9744149	  819.0	  598.9	 3365.0	...
9744150	  819.1	  599.0	 3362.0	...
9744151	  819.1	  599.0	 3357.0	...
9744152	  818.9	  599.2	 3354.0	...
9744153	  818.8	  599.8	 3353.0	...
9744154	  818.8	  600.4	 3354.0	...
9744155	  818.6	  600.4	 3354.0	...
9744156	  818.2	  600.1	 3355.0	...
9744157	  817.8	  599.7	 3358.0	...
9744158	  818.1	  599.6	 3359.0	...
9744159	  818.5	  599.6	 3360.0	...
9744160	  818.6	  599.6	 3361.0	...
9744161	  818.4	  599.7	 3362.0	...
9744162	  818.2	  599.7	 3364.0	...
9744163	  818.2	  599.7	 3364.0	...
9744164	  818.4	  599.6	 3365.0	...
9744165	  818.4	  599.6	 3366.0	...
9744166	  818.5	  599.5	 3366.0	...
9744167	  818.4	  599.6	 3366.0	...
9744168	  818.3	  599.6	 3366.0	...
9744169	  818.0	  599.5	 3364.0	...
9744170	  817.8	  599.4	 3362.0	...
9744171	  817.7	  599.3	 3360.0	...
9744172	  817.7	  599.2	 3360.0	...
9744173	  817.7	  599.1	 3360.0	...
9744174	  817.8	  599.1	 3360.0	...
9744175	  817.8	  599.2	 3362.0	...
9744176	  817.9	  599.3	 3363.0	...
9744177	  817.9	  599.4	 3364.0	...
9744178	  817.8	  599.3	 3364.0	...
9744179	  817.8	  599.2	 3363.0	...
9744180	  817.6	  599.3	 3361.0	...
9744181	  817.5	  599.6	 3361.0	...
9744182	  817.4	  600.1	 3363.0	...
9744183	  817.2	  600.3	 3365.0	...
9744184	  817.0	  600.7	 3365.0	...
9744185	  816.8	  601.0	 3365.0	...
9744186	  816.8	  601.2	 3365.0	...
9744187	  816.7	  600.8	 3365.0	...
9744188	  816.6	  600.5	 3365.0	...
9744189	  816.6	  600.5	 3366.0	...
9744190	  816.8	  600.9	 3367.0	...
9744191	  817.0	  601.2	 3365.0	...
9744192	  817.6	  601.4	 3363.0	...
9744193	  818.1	  601.6	 3361.0	...
9744194	  817.9	  602.0	 3361.0	...
9744195	  817.2	  602.2	 3362.0	...
9744196	  817.3	  602.1	 3363.0	...
9744197	  818.0	  601.8	 3364.0	...
9744198	  818.4	  601.3	 3363.0	...
9744199	  818.1	  601.1	 3361.0	...
9744200	  817.8	  600.9	 3359.0	...
9744201	  817.8	  600.9	 3357.0	...
9744202	  817.8	  600.9	 3357.0	...
9744203	  817.8	  600.8	 3357.0	...
9744204	  817.8	  600.8	 3357.0	...
9744205	  817.7	  600.7	 3358.0	...
9744206	  817.7	  600.7	 3359.0	...
9744207	  817.4	  600.7	 3359.0	...
9744208	  817.1	  600.8	 3359.0	...
9744209	  816.9	  600.9	 3357.0	...
9744210	  817.0	  601.1	 3355.0	...
9744211	  817.1	  601.4	 3353.0	...
9744212	  816.8	  601.7	 3356.0	...
9744213	  816.4	  601.9	 3358.0	...
9744214	  816.0	  602.2	 3360.0	...
9744215	  816.4	  602.5	 3360.0	...
9744216	  816.7	  602.5	 3357.0	...
9744217	  817.0	  602.3	 3355.0	...
9744218	  817.2	  602.2	 3352.0	...
9744219	  817.5	  602.2	 3352.0	...
9744220	  817.8	  602.3	 3352.0	...
9744221	  817.8	  602.2	 3352.0	...
9744222	  817.5	  602.3	 3352.0	...
9744223	  817.1	  602.5	 3352.0	...
9744224	  816.7	  602.8	 3351.0	...
9744225	  816.6	  603.0	 3350.0	...
9744226	  816.6	  603.0	 3350.0	...
9744227	  816.8	  603.1	 3351.0	...
9744228	  816.9	  603.1	 3352.0	...
9744229	  816.8	  603.1	 3352.0	...
9744230	  816.7	  602.8	 3349.0	...
9744231	  816.6	  602.5	 3347.0	...
9744232	  816.6	  602.1	 3346.0	...
9744233	  816.7	  602.0	 3346.0	...
9744234	  816.6	  601.9	 3346.0	...
9744235	  816.4	  601.9	 3348.0	...
9744236	  816.4	  601.9	 3350.0	...
9744237	  816.5	  602.0	 3351.0	...
9744238	  816.5	  602.9	 3352.0	...
9744239	  816.3	  603.6	 3352.0	...
9744240	  816.2	  604.4	 3353.0	...
9744241	  815.9	  604.5	 3353.0	...
9744242	  815.9	  604.5	 3353.0	...
9744243	  815.8	  604.6	 3353.0	...
9744244	  815.7	  604.5	 3353.0	...
9744245	  816.0	  604.4	 3353.0	...
9744246	  816.4	  604.2	 3353.0	...
9744247	  816.4	  604.1	 3351.0	...
9744248	  815.9	  604.1	 3349.0	...
9744249	  815.4	  604.0	 3348.0	...
9744250	  815.4	  604.0	 3344.0	...
9744251	  815.4	  604.1	 3340.0	...
9744252	  815.4	  604.2	 3340.0	...
9744253	  815.5	  604.2	 3344.0	...
9744254	  815.5	  604.2	 3349.0	...
9744255	  815.8	  604.1	 3350.0	...
9744256	  816.1	  604.0	 3351.0	...
9744257	  815.8	  604.0	 3352.0	...
9744258	  815.3	  604.2	 3351.0	...
9744259	  815.4	  604.2	 3348.0	...
9744260	  816.0	  604.1	 3345.0	...
9744261	  816.6	  604.0	 3345.0	...
9744262	  816.6	  604.2	 3348.0	...
9744263	  816.3	  604.6	 3351.0	...
9744264	  816.0	  604.9	 3352.0	...
9744265	  815.6	  605.0	 3351.0	...
9744266	  815.8	  605.1	 3349.0	...
MSG	9744267 0000 _ Number Off
9744267	  815.9	  605.2	 3347.0	...
9744268	  816.1	  605.1	 3345.0	...
9744269	  815.7	  605.1	 3345.0	...
9744270	  815.4	  604.9	 3345.0	...
9744271	  815.2	  604.9	 3346.0	...
9744272	  815.3	  604.9	 3347.0	...
9744273	  815.5	  605.0	 3346.0	...
9744274	  815.6	  605.2	 3344.0	...
9744275	  815.7	  605.5	 3343.0	...
9744276	  815.8	  605.5	 3341.0	...
9744277	  815.7	  605.4	 3339.0	...
9744278	  815.6	  605.3	 3337.0	...
9744279	  815.5	  605.3	 3337.0	...
9744280	  815.5	  605.4	 3337.0	...
9744281	  815.3	  605.5	 3334.0	...
9744282	  815.1	  605.0	 3333.0	...
9744283	  815.0	  604.5	 3332.0	...
9744284	  815.0	  604.0	 3333.0	...
9744285	  815.0	  604.2	 3332.0	...
9744286	  815.0	  604.4	 3330.0	...
9744287	  814.9	  604.7	 3329.0	...
9744288	  814.9	  605.0	 3326.0	...
9744289	  814.8	  605.4	 3324.0	...
9744290	  814.8	  605.6	 3323.0	...
9744291	  814.8	  605.7	 3324.0	...
9744292	  815.0	  605.8	 3325.0	...
9744293	  815.1	  605.6	 3327.0	...
9744294	  815.2	  605.3	 3328.0	...
9744295	  815.3	  605.4	 3328.0	...
9744296	  815.3	  605.7	 3330.0	...
9744297	  815.3	  606.1	 3331.0	...
9744298	  815.0	  606.2	 3332.0	...
9744299	  814.7	  606.3	 3329.0	...
9744300	  814.4	  606.3	 3326.0	...
9744301	  814.5	  606.3	 3322.0	...
9744302	  814.8	  606.4	 3322.0	...
9744303	  815.1	  606.2	 3324.0	...
9744304	  815.0	  606.1	 3326.0	...
9744305	  814.8	  606.1	 3329.0	...
9744306	  814.7	  606.2	 3330.0	...
9744307	  814.8	  606.2	 3326.0	...
9744308	  814.9	  606.1	 3321.0	...
9744309	  814.9	  606.0	 3317.0	...
9744310	  814.6	  605.7	 3317.0	...
9744311	  814.3	  605.4	 3318.0	...
9744312	  813.9	  605.2	 3318.0	...
9744313	  813.7	  605.6	 3319.0	...
9744314	  813.5	  606.0	 3319.0	...
9744315	  813.3	  606.3	 3318.0	...
9744316	  813.3	  606.2	 3316.0	...
9744317	  813.3	  605.9	 3314.0	...
9744318	  813.2	  605.8	 3316.0	...
9744319	  812.9	  606.0	 3319.0	...
9744320	  812.8	  606.2	 3318.0	...
9744321	  812.9	  606.3	 3314.0	...
9744322	  813.2	  606.1	 3311.0	...
9744323	  813.5	  606.2	 3313.0	...
9744324	  813.6	  606.3	 3315.0	...
9744325	  813.7	  606.4	 3316.0	...
9744326	  813.7	  606.3	 3317.0	...
9744327	  813.5	  606.4	 3316.0	...
9744328	  813.3	  606.6	 3317.0	...
9744329	  813.1	  606.6	 3317.0	...
9744330	  813.1	  606.3	 3318.0	...
9744331	  813.2	  606.0	 3318.0	...
9744332	  813.3	  606.0	 3316.0	...
9744333	  813.4	  606.0	 3315.0	...
9744334	  813.5	  606.1	 3314.0	...
9744335	  813.5	  606.1	 3316.0	...
9744336	  813.4	  606.1	 3317.0	...
9744337	  813.4	  606.1	 3317.0	...
9744338	  813.5	  606.1	 3317.0	...
9744339	  813.3	  606.2	 3317.0	...
9744340	  813.2	  606.3	 3316.0	...
9744341	  813.2	  606.2	 3316.0	...
9744342	  813.3	  606.1	 3315.0	...
9744343	  813.3	  606.1	 3315.0	...
9744344	  813.5	  606.1	 3317.0	...
9744345	  813.7	  606.1	 3317.0	...
9744346	  813.6	  606.2	 3315.0	...
9744347	  813.4	  606.2	 3314.0	...
9744348	  813.0	  606.3	 3312.0	...
9744349	  813.0	  606.3	 3310.0	...
9744350	  813.0	  606.3	 3309.0	...
9744351	  812.6	  606.4	 3308.0	...
9744352	  812.1	  606.3	 3309.0	...
9744353	  811.6	  606.4	 3309.0	...
9744354	  811.5	  606.5	 3308.0	...
9744355	  811.6	  606.7	 3306.0	...
9744356	  812.1	  606.6	 3305.0	...
9744357	  812.5	  606.3	 3305.0	...
9744358	  812.9	  606.1	 3306.0	...
9744359	  813.2	  606.0	 3307.0	...
9744360	  813.2	  606.1	 3308.0	...
9744361	  812.9	  606.1	 3309.0	...
9744362	  812.5	  606.2	 3309.0	...
9744363	  812.3	  606.5	 3308.0	...
9744364	  812.2	  606.8	 3308.0	...
9744365	  811.7	  606.8	 3308.0	...
9744366	  811.2	  606.5	 3309.0	...
9744367	  810.9	  606.0	 3309.0	...
9744368	  810.9	  605.6	 3309.0	...
9744369	  811.5	  605.3	 3308.0	...
9744370	  812.1	  605.4	 3308.0	...
9744371	  812.5	  605.5	 3305.0	...
9744372	  812.3	  605.6	 3302.0	...
9744373	  812.1	  605.7	 3299.0	...
9744374	  812.1	  605.9	 3299.0	...
9744375	  812.1	  606.0	 3300.0	...
9744376	  812.2	  606.2	 3301.0	...
9744377	  812.2	  606.4	 3303.0	...
9744378	  812.3	  606.5	 3304.0	...
9744379	  812.3	  606.5	 3304.0	...
9744380	  812.4	  606.4	 3304.0	...
9744381	  812.4	  606.2	 3304.0	...
9744382	  812.4	  606.0	 3304.0	...
9744383	  812.4	  606.1	 3304.0	...
9744384	  812.5	  606.1	 3305.0	...
9744385	  812.5	  606.0	 3306.0	...
9744386	  812.5	  605.7	 3306.0	...
9744387	  812.5	  605.6	 3306.0	...
9744388	  812.7	  605.6	 3306.0	...
9744389	  812.9	  605.6	 3306.0	...
9744390	  812.8	  605.6	 3308.0	...
9744391	  812.4	  605.6	 3309.0	...
9744392	  812.1	  605.9	 3306.0	...
9744393	  812.2	  606.2	 3301.0	...
9744394	  812.2	  606.6	 3297.0	...
9744395	  811.9	  606.6	 3297.0	...
9744396	  811.6	  606.5	 3299.0	...
9744397	  811.2	  606.4	 3301.0	...
9744398	  811.1	  606.3	 3301.0	...
9744399	  811.1	  606.2	 3301.0	...
9744400	  811.5	  606.0	 3300.0	...
9744401	  812.2	  605.8	 3299.0	...
9744402	  812.7	  605.7	 3301.0	...
9744403	  813.0	  605.6	 3304.0	...
9744404	  812.6	  605.7	 3307.0	...
9744405	  812.2	  606.3	 3307.0	...
9744406	  811.8	  606.9	 3305.0	...
9744407	  811.5	  607.2	 3303.0	...
9744408	  811.3	  606.7	 3303.0	...
9744409	  811.0	  606.3	 3302.0	...
9744410	  811.1	  606.6	 3301.0	...
9744411	  811.3	  606.9	 3301.0	...
9744412	  811.3	  607.3	 3302.0	...
9744413	  811.5	  607.1	 3303.0	...
9744414	  811.7	  606.9	 3304.0	...
9744415	  812.1	  606.4	 3305.0	...
9744416	  812.3	  605.9	 3306.0	...
9744417	  812.6	  606.0	 3306.0	...
9744418	  812.7	  606.4	 3305.0	...
9744419	  812.3	  606.8	 3302.0	...
9744420	  811.9	  606.7	 3300.0	...
9744421	  811.5	  606.6	 3299.0	...
9744422	  811.5	  606.5	 3299.0	...
9744423	  811.6	  606.8	 3300.0	...
9744424	  811.6	  607.1	 3301.0	...
9744425	  811.6	  607.0	 3302.0	...
9744426	  811.6	  606.6	 3302.0	...
9744427	  811.6	  606.2	 3301.0	...
9744428	  811.6	  606.1	 3298.0	...
9744429	  811.7	  606.3	 3296.0	...
9744430	  811.7	  606.6	 3299.0	...
9744431	  811.8	  606.8	 3302.0	...
9744432	  812.1	  606.7	 3305.0	...
9744433	  812.3	  606.6	 3305.0	...
9744434	  812.2	  606.7	 3304.0	...
9744435	  812.0	  606.8	 3304.0	...
9744436	  811.7	  606.9	 3304.0	...
9744437	  811.7	  607.0	 3304.0	...
9744438	  811.5	  607.0	 3305.0	...
9744439	  811.4	  606.8	 3305.0	...
9744440	  811.4	  606.6	 3305.0	...
9744441	  811.6	  606.4	 3305.0	...
9744442	  811.8	  606.4	 3303.0	...
9744443	  811.9	  606.5	 3302.0	...
9744444	  812.0	  606.6	 3302.0	...
9744445	  812.2	  606.9	 3303.0	...
9744446	  812.3	  607.1	 3304.0	...
9744447	  812.4	  607.0	 3305.0	...
9744448	  812.4	  606.8	 3305.0	...
9744449	  812.1	  606.7	 3306.0	...
9744450	  811.8	  606.8	 3306.0	...
9744451	  811.6	  606.8	 3306.0	...
9744452	  811.6	  606.7	 3306.0	...
9744453	  811.6	  606.6	 3305.0	...
9744454	  811.4	  606.5	 3304.0	...
9744455	  811.3	  606.5	 3304.0	...
9744456	  811.6	  606.2	 3304.0	...
9744457	  812.0	  605.9	 3305.0	...
9744458	  812.4	  605.6	 3307.0	...
9744459	  812.3	  605.6	 3309.0	...
9744460	  812.2	  605.6	 3310.0	...
9744461	  811.7	  605.7	 3310.0	...
9744462	  811.2	  606.3	 3310.0	...
9744463	  810.9	  606.9	 3308.0	...
9744464	  811.0	  607.5	 3307.0	...
9744465	  811.0	  607.5	 3306.0	...
9744466	  810.9	  607.4	 3308.0	...
9744467	  810.8	  607.3	 3310.0	...
9744468	  811.1	  607.1	 3311.0	...
9744469	  811.4	  606.8	 3312.0	...
9744470	  811.7	  606.4	 3312.0	...
9744471	  811.7	  606.1	 3313.0	...
9744472	  811.6	  606.1	 3313.0	...
9744473	  811.3	  606.2	 3312.0	...
9744474	  811.1	  606.3	 3313.0	...
9744475	  811.0	  606.3	 3315.0	...
9744476	  811.3	  606.1	 3315.0	...
9744477	  811.6	  606.0	 3313.0	...
MSG	9744478 0000 _ Number On
9744478	  811.8	  606.1	 3310.0	...
9744479	  811.7	  606.3	 3310.0	...
9744480	  811.6	  606.6	 3310.0	...
9744481	  811.5	  606.7	 3309.0	...
9744482	  811.6	  606.7	 3308.0	...
9744483	  811.8	  606.7	 3307.0	...
9744484	  812.0	  606.6	 3307.0	...
9744485	  812.2	  606.6	 3307.0	...
9744486	  812.4	  606.5	 3308.0	...
9744487	  812.5	  606.5	 3307.0	...
9744488	  812.5	  606.5	 3307.0	...
9744489	  812.3	  606.5	 3308.0	...
9744490	  812.0	  606.4	 3310.0	...
9744491	  811.5	  606.0	 3312.0	...
9744492	  811.3	  605.6	 3311.0	...
9744493	  811.1	  605.4	 3310.0	...
9744494	  811.2	  605.4	 3309.0	...
9744495	  811.2	  605.5	 3310.0	...
9744496	  811.3	  605.5	 3312.0	...
9744497	  811.3	  605.4	 3312.0	...
9744498	  811.2	  605.4	 3312.0	...
9744499	  811.2	  605.4	 3312.0	...
9744500	  811.3	  605.7	 3310.0	...
9744501	  811.4	  605.9	 3307.0	...
9744502	  811.7	  606.3	 3305.0	...
9744503	  811.9	  606.3	 3306.0	...
9744504	  812.2	  606.4	 3307.0	...
9744505	  812.3	  606.4	 3307.0	...
9744506	  812.3	  606.3	 3308.0	...
9744507	  812.0	  606.2	 3308.0	...
9744508	  811.7	  606.2	 3307.0	...
9744509	  811.6	  606.1	 3308.0	...
9744510	  811.6	  606.1	 3310.0	...
9744511	  811.8	  606.1	 3311.0	...
9744512	  812.1	  606.2	 3310.0	...
9744513	  812.4	  606.5	 3309.0	...
9744514	  812.2	  606.8	 3310.0	...
9744515	  812.2	  606.9	 3308.0	...
9744516	  812.1	  606.7	 3307.0	...
9744517	  811.6	  606.4	 3305.0	...
9744518	  811.0	  606.1	 3305.0	...
9744519	  810.8	  606.0	 3307.0	...
9744520	  811.2	  605.8	 3311.0	...
9744521	  811.5	  605.6	 3314.0	...
9744522	  811.5	  605.5	 3315.0	...
9744523	  811.5	  605.4	 3315.0	...
9744524	  811.5	  605.8	 3315.0	...
9744525	  811.4	  606.2	 3314.0	...
9744526	  811.4	  606.3	 3312.0	...
9744527	  811.5	  606.0	 3310.0	...
9744528	  811.7	  605.8	 3311.0	...
9744529	  811.7	  605.9	 3312.0	...
9744530	  811.7	  605.9	 3312.0	...
9744531	  811.6	  605.9	 3312.0	...
9744532	  811.5	  606.2	 3312.0	...
9744533	  811.3	  606.5	 3313.0	...
9744534	  811.1	  606.7	 3314.0	...
9744535	  811.4	  606.6	 3313.0	...
9744536	  811.8	  606.4	 3310.0	...
9744537	  812.1	  606.5	 3308.0	...
9744538	  812.2	  606.6	 3308.0	...
9744539	  812.1	  606.8	 3308.0	...
9744540	  811.9	  606.5	 3311.0	...
9744541	  811.5	  606.3	 3314.0	...
9744542	  811.2	  606.1	 3316.0	...
9744543	  811.4	  606.1	 3314.0	...
9744544	  811.8	  605.9	 3312.0	...
9744545	  812.0	  605.7	 3312.0	...
9744546	  811.7	  605.9	 3311.0	...
9744547	  811.2	  606.2	 3310.0	...
9744548	  810.8	  606.4	 3309.0	...
9744549	  810.7	  606.3	 3309.0	...
9744550	  810.6	  606.7	 3309.0	...
9744551	  810.5	  607.1	 3311.0	...
9744552	  810.4	  607.6	 3313.0	...
9744553	  810.6	  607.7	 3315.0	...
9744554	  811.3	  607.6	 3318.0	...
9744555	  812.0	  607.6	 3321.0	...
9744556	  812.4	  607.3	 3322.0	...
9744557	  812.2	  606.9	 3321.0	...
9744558	  812.0	  606.4	 3322.0	...
9744559	  811.7	  606.1	 3324.0	...
9744560	  811.5	  606.3	 3322.0	...
9744561	  811.3	  606.7	 3318.0	...
9744562	  811.3	  607.0	 3314.0	...
9744563	  811.2	  607.0	 3314.0	...
9744564	  811.1	  606.8	 3317.0	...
9744565	  811.3	  606.5	 3320.0	...
9744566	  811.7	  606.4	 3322.0	...
9744567	  812.1	  606.5	 3320.0	...
9744568	  812.3	  606.7	 3319.0	...
9744569	  812.5	  607.0	 3319.0	...
9744570	  812.3	  607.3	 3319.0	...
9744571	  811.8	  607.6	 3315.0	...
9744572	  811.2	  607.6	 3311.0	...
9744573	  811.5	  607.5	 3309.0	...
9744574	  811.8	  607.2	 3311.0	...
9744575	  812.0	  606.9	 3313.0	...
9744576	  811.9	  606.5	 3314.0	...
9744577	  811.7	  606.3	 3315.0	...
9744578	  811.7	  606.3	 3315.0	...
9744579	  811.6	  606.6	 3316.0	...
9744580	  811.5	  607.0	 3316.0	...
9744581	  811.6	  607.3	 3317.0	...
9744582	  811.7	  607.1	 3315.0	...
9744583	  811.9	  606.7	 3313.0	...
9744584	  812.0	  606.6	 3314.0	...
9744585	  811.9	  606.4	 3316.0	...
9744586	  812.1	  606.0	 3317.0	...
9744587	  812.3	  605.6	 3315.0	...
9744588	  812.4	  605.6	 3312.0	...
9744589	  812.4	  605.9	 3311.0	...
9744590	  812.2	  606.1	 3312.0	...
9744591	  811.9	  606.2	 3313.0	...
9744592	  811.7	  606.2	 3314.0	...
9744593	  811.5	  606.2	 3315.0	...
9744594	  811.5	  606.3	 3316.0	...
9744595	  811.5	  606.3	 3316.0	...
9744596	  811.5	  606.3	 3316.0	...
9744597	  811.6	  606.2	 3315.0	...
9744598	  811.6	  606.0	 3314.0	...
9744599	  811.7	  605.9	 3315.0	...
9744600	  811.7	  605.9	 3315.0	...
9744601	  811.9	  606.0	 3316.0	...
9744602	  812.0	  606.0	 3314.0	...
9744603	  812.2	  606.0	 3313.0	...
9744604	  812.3	  605.8	 3311.0	...
9744605	  812.2	  605.7	 3311.0	...
9744606	  811.9	  605.7	 3310.0	...
9744607	  811.7	  606.2	 3311.0	...
9744608	  811.7	  606.6	 3311.0	...
9744609	  811.6	  606.9	 3312.0	...
9744610	  811.5	  606.8	 3314.0	...
9744611	  811.4	  606.8	 3315.0	...
9744612	  811.2	  606.8	 3315.0	...
9744613	  811.2	  606.8	 3315.0	...
9744614	  811.3	  606.8	 3315.0	...
9744615	  811.4	  606.8	 3315.0	...
9744616	  811.5	  606.8	 3315.0	...
9744617	  811.5	  606.8	 3313.0	...
9744618	  811.3	  606.7	 3312.0	...
9744619	  811.1	  606.8	 3314.0	...
9744620	  810.9	  607.0	 3316.0	...
9744621	  810.8	  607.2	 3319.0	...
9744622	  810.9	  607.5	 3320.0	...
9744623	  811.1	  607.6	 3319.0	...
9744624	  811.3	  607.3	 3317.0	...
9744625	  811.4	  606.9	 3315.0	...
9744626	  811.5	  606.5	 3314.0	...
9744627	  811.6	  606.4	 3313.0	...
9744628	  811.3	  606.5	 3312.0	...
9744629	  811.1	  606.4	 3310.0	...
9744630	  810.9	  606.2	 3310.0	...
9744631	  811.1	  606.0	 3311.0	...
9744632	  811.0	  606.2	 3313.0	...
9744633	  811.1	  606.4	 3315.0	...
9744634	  811.3	  606.3	 3316.0	...
9744635	  811.1	  605.9	 3314.0	...
9744636	  810.7	  605.5	 3312.0	...
9744637	  810.4	  605.4	 3311.0	...
9744638	  810.5	  605.4	 3312.0	...
9744639	  810.6	  605.3	 3314.0	...
9744640	  810.6	  605.4	 3315.0	...
9744641	  810.5	  605.7	 3317.0	...
9744642	  810.3	  605.9	 3317.0	...
9744643	  810.2	  605.8	 3317.0	...
9744644	  810.1	  605.7	 3316.0	...
9744645	  810.1	  605.7	 3314.0	...
9744646	  810.1	  605.8	 3316.0	...
9744647	  810.1	  605.8	 3319.0	...
9744648	  810.1	  605.8	 3322.0	...
9744649	  810.1	  605.7	 3322.0	...
9744650	  810.5	  605.7	 3321.0	...
9744651	  810.9	  605.8	 3320.0	...
9744652	  810.9	  605.8	 3319.0	...
9744653	  810.6	  605.8	 3317.0	...
9744654	  810.2	  605.6	 3315.0	...
9744655	  810.2	  605.4	 3314.0	...
9744656	  810.2	  605.3	 3313.0	...
9744657	  810.2	  605.3	 3313.0	...
9744658	  809.8	  605.3	 3314.0	...
9744659	  809.5	  605.6	 3314.0	...
9744660	  809.5	  605.8	 3314.0	...
9744661	  809.9	  605.9	 3313.0	...
9744662	  810.2	  605.7	 3313.0	...
9744663	  810.2	  605.4	 3314.0	...
9744664	  810.2	  605.1	 3314.0	...
9744665	  810.2	  605.0	 3313.0	...
9744666	  810.2	  605.0	 3313.0	...
9744667	  810.1	  605.3	 3314.0	...
9744668	  810.1	  605.5	 3314.0	...
9744669	  810.0	  605.7	 3316.0	...
9744670	  810.0	  605.6	 3319.0	...
9744671	  810.0	  605.6	 3321.0	...
9744672	  810.0	  605.6	 3320.0	...
9744673	  809.9	  605.6	 3319.0	...
9744674	  810.0	  605.7	 3319.0	...
9744675	  809.7	  606.0	 3319.0	...
9744676	  809.3	  606.2	 3318.0	...
9744677	  809.1	  606.4	 3317.0	...
9744678	  809.4	  606.3	 3316.0	...
9744679	  809.9	  606.2	 3315.0	...
9744680	  810.3	  606.2	 3314.0	...
9744681	  810.5	  606.1	 3314.0	...
9744682	  810.4	  606.1	 3313.0	...
9744683	  810.4	  605.9	 3313.0	...
9744684	  810.3	  605.8	 3314.0	...
9744685	  810.0	  605.8	 3316.0	...
9744686	  809.5	  605.9	 3318.0	...
9744687	  809.0	  606.3	 3319.0	...
9744688	  809.2	  606.6	 3319.0	...
9744689	  809.5	  606.7	 3317.0	...
9744690	  809.8	  606.4	 3316.0	...
9744691	  809.7	  605.8	 3315.0	...
9744692	  809.7	  605.3	 3314.0	...
9744693	  809.7	  605.2	 3312.0	...
9744694	  809.7	  605.4	 3311.0	...
9744695	  809.8	  605.7	 3311.0	...
9744696	  809.9	  605.5	 3312.0	...
9744697	  809.6	  605.5	 3313.0	...
9744698	  809.2	  605.4	 3312.0	...
9744699	  808.9	  605.4	 3311.0	...
9744700	  809.0	  605.3	 3311.0	...
9744701	  809.2	  605.3	 3312.0	...
9744702	  809.3	  605.4	 3312.0	...
9744703	  809.3	  605.4	 3312.0	...
9744704	  809.0	  604.8	 3314.0	...
9744705	  809.0	  604.1	 3317.0	...
9744706	  809.2	  603.8	 3319.0	...
9744707	  809.5	  604.2	 3320.0	...
9744708	  809.7	  604.5	 3319.0	...
9744709	  809.2	  604.3	 3317.0	...
9744710	  808.6	  604.0	 3316.0	...
9744711	  808.5	  603.8	 3314.0	...
9744712	  808.9	  604.0	 3313.0	...
9744713	  809.1	  604.4	 3311.0	...
9744714	  808.9	  604.7	 3309.0	...
9744715	  809.1	  605.0	 3308.0	...
9744716	  809.5	  605.0	 3310.0	...
9744717	  809.5	  605.1	 3311.0	...
9744718	  809.1	  605.2	 3311.0	...
9744719	  808.7	  605.2	 3312.0	...
9744720	  808.7	  605.1	 3312.0	...
9744721	  808.7	  605.1	 3313.0	...
9744722	  808.9	  605.2	 3312.0	...
9744723	  809.0	  605.3	 3311.0	...
9744724	  809.2	  605.3	 3313.0	...
9744725	  809.2	  605.1	 3316.0	...
9744726	  809.3	  604.9	 3319.0	...
9744727	  809.4	  604.5	 3321.0	...
9744728	  809.5	  604.2	 3321.0	...
9744729	  809.6	  604.5	 3320.0	...
9744730	  809.4	  605.0	 3317.0	...
9744731	  809.2	  605.2	 3315.0	...
9744732	  809.1	  604.8	 3316.0	...
9744733	  809.1	  604.5	 3317.0	...
9744734	  809.0	  604.8	 3317.0	...
9744735	  808.5	  605.0	 3318.0	...
9744736	  808.1	  605.1	 3318.0	...
9744737	  807.7	  605.1	 3318.0	...
9744738	  807.6	  604.8	 3318.0	...
9744739	  807.9	  604.5	 3318.0	...
9744740	  808.2	  604.7	 3319.0	...
9744741	  808.6	  605.3	 3320.0	...
9744742	  808.5	  606.0	 3320.0	...
9744743	  808.3	  606.1	 3321.0	...
9744744	  808.2	  605.7	 3322.0	...
9744745	  808.3	  605.2	 3323.0	...
9744746	  808.7	  604.6	 3323.0	...
9744747	  809.0	  604.5	 3323.0	...
9744748	  809.2	  604.5	 3322.0	...
9744749	  809.0	  604.7	 3320.0	...
9744750	  808.7	  605.0	 3320.0	...
9744751	  808.4	  605.4	 3320.0	...
9744752	  808.1	  605.6	 3320.0	...
9744753	  807.8	  605.4	 3319.0	...
9744754	  807.5	  605.2	 3318.0	...
9744755	  807.6	  604.8	 3317.0	...
9744756	  807.5	  604.8	 3317.0	...
9744757	  807.3	  604.8	 3321.0	...
9744758	  807.9	  604.8	 3325.0	...
9744759	  808.6	  604.6	 3329.0	...
9744760	  808.9	  604.5	 3324.0	...
9744761	  808.5	  604.5	 3320.0	...
9744762	  808.1	  604.7	 3318.0	...
9744763	  808.0	  604.8	 3319.0	...
9744764	  808.1	  604.6	 3322.0	...
9744765	  808.2	  604.3	 3323.0	...
9744766	  808.2	  604.6	 3323.0	...
9744767	  808.3	  605.2	 3322.0	...
9744768	  808.0	  605.7	 3322.0	...
9744769	  807.7	  605.3	 3322.0	...
9744770	  807.4	  605.0	 3321.0	...
9744771	  807.4	  604.7	 3321.0	...
9744772	  807.4	  604.6	 3321.0	...
9744773	  807.5	  604.5	 3324.0	...
9744774	  807.7	  604.4	 3328.0	...
9744775	  807.9	  604.4	 3330.0	...
9744776	  808.1	  604.4	 3329.0	...
9744777	  808.2	  604.5	 3327.0	...
9744778	  808.2	  604.9	 3326.0	...
9744779	  807.9	  605.2	 3324.0	...
MSG	9744780 0000 _ Number Off
9744780	  807.5	  605.2	 3323.0	...
9744781	  807.0	  604.8	 3324.0	...
9744782	  806.9	  604.4	 3325.0	...
9744783	  806.9	  604.5	 3324.0	...
9744784	  806.9	  604.5	 3322.0	...
9744785	  807.6	  604.4	 3321.0	...
9744786	  808.4	  604.1	 3320.0	...
9744787	  808.8	  603.9	 3320.0	...
9744788	  808.5	  604.1	 3322.0	...
9744789	  808.2	  604.4	 3324.0	...
9744790	  808.2	  604.6	 3326.0	...
9744791	  807.9	  604.4	 3326.0	...
9744792	  807.8	  604.2	 3326.0	...
9744793	  807.7	  604.0	 3326.0	...
9744794	  807.7	  604.0	 3326.0	...
9744795	  807.6	  604.0	 3327.0	...
9744796	  807.6	  604.0	 3328.0	...
9744797	  807.5	  604.1	 3329.0	...
9744798	  807.5	  603.9	 3330.0	...
9744799	  807.5	  603.6	 3331.0	...
9744800	  807.6	  603.3	 3331.0	...
9744801	  807.5	  603.2	 3331.0	...
9744802	  807.3	  603.6	 3330.0	...
9744803	  807.1	  604.0	 3328.0	...
9744804	  807.2	  604.1	 3326.0	...
9744805	  807.4	  603.7	 3325.0	...
9744806	  807.8	  603.9	 3324.0	...
9744807	  808.0	  604.2	 3324.0	...
9744808	  807.8	  604.5	 3324.0	...
9744809	  807.3	  604.6	 3324.0	...
9744810	  806.9	  604.7	 3328.0	...
9744811	  806.8	  604.6	 3331.0	...
9744812	  806.8	  604.5	 3335.0	...
9744813	  806.7	  604.3	 3336.0	...
9744814	  807.1	  604.2	 3338.0	...
9744815	  807.5	  604.1	 3340.0	...
9744816	  807.6	  604.0	 3341.0	...
9744817	  807.4	  603.9	 3342.0	...
9744818	  807.2	  603.9	 3338.0	...
9744819	  807.3	  604.0	 3334.0	...
9744820	  807.4	  604.4	 3331.0	...
9744821	  807.3	  604.6	 3333.0	...
9744822	  807.3	  604.9	 3335.0	...
9744823	  807.0	  605.0	 3337.0	...
9744824	  806.6	  604.8	 3338.0	...
9744825	  806.5	  604.6	 3338.0	...
9744826	  806.8	  604.3	 3336.0	...
9744827	  807.1	  604.3	 3333.0	...
9744828	  807.1	  604.1	 3331.0	...
9744829	  807.0	  603.8	 3331.0	...
9744830	  807.1	  603.5	 3335.0	...
9744831	  807.2	  603.5	 3338.0	...
9744832	  807.3	  603.5	 3342.0	...
9744833	  807.4	  603.5	 3343.0	...
9744834	  807.3	  603.8	 3345.0	...
9744835	  807.1	  604.1	 3346.0	...
9744836	  806.9	  604.3	 3346.0	...
9744837	  806.8	  604.2	 3346.0	...
9744838	  807.0	  604.0	 3347.0	...
9744839	  807.2	  603.9	 3347.0	...
9744840	  807.3	  603.9	 3346.0	...
9744841	  807.2	  603.8	 3344.0	...
9744842	  807.2	  603.9	 3340.0	...
9744843	  807.0	  603.9	 3340.0	...
9744844	  806.7	  603.8	 3339.0	...
9744845	  806.4	  603.3	 3339.0	...
9744846	  806.3	  602.8	 3341.0	...
9744847	  806.4	  602.7	 3341.0	...
9744848	  806.8	  602.8	 3341.0	...
9744849	  807.2	  602.9	 3341.0	...
9744850	  807.5	  602.8	 3343.0	...
9744851	  807.0	  602.7	 3346.0	...
9744852	  806.5	  602.7	 3348.0	...
9744853	  805.9	  602.7	 3348.0	...
9744854	  806.0	  603.0	 3347.0	...
9744855	  806.2	  603.3	 3347.0	...
9744856	  806.3	  603.1	 3347.0	...
9744857	  806.3	  602.3	 3350.0	...
9744858	  806.2	  601.4	 3352.0	...
9744859	  806.1	  601.1	 3354.0	...
9744860	  806.1	  601.5	 3353.0	...
9744861	  806.1	  602.1	 3353.0	...
9744862	  805.9	  602.7	 3352.0	...
9744863	  805.8	  602.7	 3351.0	...
9744864	  805.6	  602.6	 3351.0	...
9744865	  805.7	  602.4	 3350.0	...
9744866	  805.7	  602.2	 3351.0	...
9744867	  805.5	  602.1	 3353.0	...
9744868	  805.4	  601.9	 3355.0	...
9744869	  805.8	  602.4	 3357.0	...
9744870	  806.2	  602.6	 3358.0	...
9744871	  806.6	  602.6	 3356.0	...
9744872	  806.7	  602.1	 3354.0	...
9744873	  806.6	  601.8	 3357.0	...
9744874	  806.5	  601.8	 3360.0	...
9744875	  806.4	  601.8	 3363.0	...
9744876	  806.4	  601.9	 3361.0	...
9744877	  805.9	  602.0	 3360.0	...
9744878	  805.4	  602.1	 3361.0	...
9744879	  804.9	  602.3	 3363.0	...
9744880	  805.0	  602.6	 3364.0	...
9744881	  805.0	  602.8	 3364.0	...
9744882	  805.2	  602.6	 3365.0	...
9744883	  805.5	  602.4	 3367.0	...
9744884	  806.0	  602.2	 3369.0	...
9744885	  806.4	  602.3	 3370.0	...
9744886	  806.4	  602.2	 3369.0	...
9744887	  806.4	  602.0	 3369.0	...
9744888	  806.3	  601.9	 3368.0	...
9744889	  806.4	  601.9	 3370.0	...
9744890	  806.4	  602.0	 3371.0	...
9744891	  806.4	  602.0	 3371.0	...
9744892	  806.3	  602.0	 3371.0	...
9744893	  806.1	  601.9	 3372.0	...
9744894	  806.0	  601.8	 3373.0	...
9744895	  805.8	  601.8	 3372.0	...
9744896	  805.7	  602.1	 3371.0	...
9744897	  805.6	  602.5	 3371.0	...
9744898	  805.7	  602.8	 3372.0	...
9744899	  805.8	  602.6	 3373.0	...
9744900	  805.9	  602.1	 3374.0	...
9744901	  805.9	  601.6	 3374.0	...
9744902	  805.9	  601.4	 3374.0	...
9744903	  805.9	  601.5	 3374.0	...
9744904	  806.1	  601.2	 3374.0	...
9744905	  806.2	  600.8	 3375.0	...
9744906	  806.2	  600.4	 3377.0	...
9744907	  806.1	  600.3	 3379.0	...
9744908	  806.1	  600.3	 3380.0	...
9744909	  806.0	  600.2	 3379.0	...
9744910	  805.8	  600.2	 3379.0	...
9744911	  805.6	  600.2	 3380.0	...
9744912	  805.5	  600.3	 3380.0	...
9744913	  805.3	  600.3	 3378.0	...
9744914	  805.2	  600.3	 3376.0	...
9744915	  805.2	  600.2	 3378.0	...
9744916	  805.2	  600.1	 3382.0	...
9744917	  805.3	  599.8	 3384.0	...
9744918	  805.2	  599.5	 3382.0	...
9744919	  805.2	  599.2	 3381.0	...
9744920	  805.3	  599.1	 3381.0	...
9744921	  805.4	  598.9	 3383.0	...
9744922	  805.5	  598.8	 3384.0	...
9744923	  805.6	  598.7	 3386.0	...
9744924	  805.6	  599.1	 3387.0	...
9744925	  805.8	  599.3	 3388.0	...
9744926	  805.9	  599.1	 3388.0	...
9744927	  805.6	  598.7	 3388.0	...
9744928	  805.2	  598.6	 3385.0	...
9744929	  804.8	  599.1	 3383.0	...
9744930	  804.8	  598.9	 3383.0	...
9744931	  804.9	  598.5	 3385.0	...
9744932	  804.8	  598.0	 3387.0	...
9744933	  804.7	  598.0	 3389.0	...
9744934	  804.5	  598.3	 3390.0	...
9744935	  804.4	  598.6	 3392.0	...
9744936	  804.6	  598.9	 3393.0	...
9744937	  804.7	  599.0	 3393.0	...
9744938	  804.6	  598.8	 3394.0	...
9744939	  804.6	  598.6	 3397.0	...
9744940	  804.6	  598.2	 3400.0	...
9744941	  804.6	  597.9	 3401.0	...
9744942	  804.5	  597.6	 3402.0	...
9744943	  804.2	  597.7	 3403.0	...
9744944	  803.9	  597.8	 3404.0	...
9744945	  803.8	  598.0	 3403.0	...
9744946	  803.9	  598.2	 3403.0	...
9744947	  803.9	  598.3	 3403.0	...
9744948	  803.9	  598.5	 3405.0	...
9744949	  803.8	  599.1	 3406.0	...
9744950	  803.6	  599.6	 3407.0	...
9744951	  803.4	  600.1	 3407.0	...
9744952	  803.3	  600.2	 3409.0	...
9744953	  803.5	  600.0	 3410.0	...
9744954	  803.4	  599.6	 3410.0	...
9744955	  803.3	  599.2	 3407.0	...
9744956	  803.5	  599.2	 3404.0	...
9744957	  804.0	  599.3	 3405.0	...
9744958	  804.6	  599.4	 3408.0	...
9744959	  804.3	  599.2	 3410.0	...
9744960	  803.8	  599.2	 3411.0	...
9744961	  803.3	  599.6	 3413.0	...
9744962	  803.6	  599.9	 3416.0	...
9744963	  803.9	  600.3	 3418.0	...
9744964	  804.1	  600.3	 3419.0	...
9744965	  803.9	  600.5	 3418.0	...
9744966	  803.9	  600.6	 3418.0	...
9744967	  803.7	  600.6	 3418.0	...
9744968	  803.5	  600.3	 3418.0	...
9744969	  803.4	  600.0	 3417.0	...
9744970	  803.4	  599.7	 3417.0	...
9744971	  803.4	  599.7	 3417.0	...
9744972	  803.4	  599.7	 3419.0	...
9744973	  803.4	  599.3	 3421.0	...
9744974	  803.6	  598.7	 3424.0	...
9744975	  803.7	  598.1	 3426.0	...
9744976	  803.8	  598.0	 3426.0	...
9744977	  803.8	  597.9	 3424.0	...
9744978	  803.7	  597.9	 3419.0	...
9744979	  803.7	  597.9	 3416.0	...
9744980	  803.6	  597.8	 3413.0	...
9744981	  803.3	  597.9	 3414.0	...
9744982	  803.1	  597.7	 3415.0	...
9744983	  802.5	  597.6	 3417.0	...
9744984	  802.2	  597.5	 3420.0	...
9744985	  802.1	  597.6	 3424.0	...
9744986	  802.3	  597.6	 3426.0	...
9744987	  802.5	  597.6	 3428.0	...
9744988	  802.5	  597.9	 3429.0	...
9744989	  802.7	  598.2	 3431.0	...
9744990	  803.0	  598.0	 3431.0	...
9744991	  803.3	  597.6	 3431.0	...
9744992	  803.5	  597.6	 3431.0	...
MSG	9744993 0000 _ Number On
9744993	  803.7	  598.0	 3431.0	...
9744994	  803.4	  598.3	 3431.0	...
9744995	  803.1	  598.3	 3432.0	...
9744996	  803.0	  598.2	 3432.0	...
9744997	  803.2	  597.8	 3432.0	...
9744998	  803.2	  597.4	 3434.0	...
9744999	  802.9	  597.1	 3434.0	...
9745000	  802.7	  597.2	 3435.0	...
9745001	  802.8	  597.2	 3434.0	...
9745002	  802.9	  597.3	 3434.0	...
9745003	  802.8	  597.2	 3435.0	...
9745004	  802.8	  597.2	 3435.0	...
9745005	  802.4	  597.2	 3436.0	...
9745006	  802.1	  597.4	 3436.0	...
9745007	  802.1	  597.7	 3436.0	...
9745008	  802.4	  597.9	 3435.0	...
9745009	  802.2	  597.8	 3435.0	...
9745010	  801.7	  597.6	 3437.0	...
9745011	  801.2	  597.4	 3439.0	...
9745012	  801.4	  597.4	 3441.0	...
9745013	  801.6	  597.4	 3441.0	...
9745014	  801.7	  597.4	 3442.0	...
9745015	  801.7	  597.3	 3442.0	...
9745016	  801.7	  597.6	 3442.0	...
9745017	  801.9	  597.9	 3445.0	...
9745018	  802.2	  597.9	 3448.0	...
9745019	  802.2	  597.6	 3452.0	...
9745020	  802.0	  597.3	 3454.0	...
9745021	  801.8	  597.3	 3456.0	...
9745022	  801.8	  597.2	 3457.0	...
9745023	  801.8	  597.6	 3456.0	...
9745024	  801.7	  598.1	 3455.0	...
9745025	  801.5	  598.7	 3453.0	...
9745026	  801.2	  598.4	 3451.0	...
9745027	  801.0	  598.0	 3452.0	...
9745028	  800.9	  597.5	 3453.0	...
9745029	  801.2	  597.5	 3453.0	...
9745030	  801.6	  597.6	 3452.0	...
9745031	  802.0	  597.6	 3452.0	...
9745032	  802.0	  597.7	 3453.0	...
9745033	  801.9	  597.9	 3454.0	...
9745034	  801.8	  598.0	 3452.0	...
9745035	  801.7	  598.1	 3449.0	...
9745036	  801.6	  598.1	 3448.0	...
9745037	  801.6	  598.1	 3449.0	...
9745038	  801.6	  598.1	 3448.0	...
9745039	  801.7	  598.3	 3447.0	...
9745040	  801.7	  598.4	 3444.0	...
9745041	  801.8	  598.3	 3444.0	...
9745042	  801.8	  598.0	 3445.0	...
9745043	  801.8	  597.9	 3446.0	...
9745044	  801.8	  598.0	 3450.0	...
9745045	  801.8	  598.1	 3454.0	...
9745046	  801.7	  598.3	 3459.0	...
9745047	  801.6	  598.5	 3459.0	...
9745048	  801.4	  598.7	 3457.0	...
9745049	  801.2	  598.7	 3456.0	...
9745050	  801.2	  598.8	 3454.0	...
9745051	  801.4	  598.9	 3455.0	...
9745052	  801.5	  598.8	 3457.0	...
9745053	  801.5	  598.7	 3458.0	...
9745054	  801.4	  598.5	 3457.0	...
9745055	  801.1	  598.3	 3455.0	...
9745056	  800.8	  598.2	 3452.0	...
9745057	  800.7	  598.3	 3453.0	...
9745058	  801.2	  598.4	 3453.0	...
9745059	  801.6	  598.4	 3454.0	...
9745060	  801.9	  598.2	 3454.0	...
9745061	  801.8	  597.9	 3457.0	...
9745062	  801.8	  597.7	 3460.0	...
9745063	  801.9	  597.7	 3463.0	...
9745064	  801.7	  597.7	 3464.0	...
9745065	  801.5	  597.7	 3463.0	...
9745066	  801.3	  597.6	 3463.0	...
9745067	  801.2	  597.8	 3466.0	...
9745068	  800.7	  598.1	 3471.0	...
9745069	  800.3	  598.4	 3475.0	...
9745070	  800.1	  598.4	 3471.0	...
9745071	  800.1	  598.5	 3467.0	...
9745072	  800.1	  598.5	 3464.0	...
9745073	  800.1	  598.3	 3465.0	...
9745074	  800.2	  597.9	 3467.0	...
9745075	  800.3	  597.5	 3469.0	...
9745076	  800.4	  597.7	 3470.0	...
9745077	  800.3	  598.4	 3470.0	...
9745078	  800.2	  599.0	 3470.0	...
9745079	  800.2	  599.1	 3471.0	...
9745080	  799.9	  599.1	 3472.0	...
9745081	  799.7	  599.0	 3472.0	...
9745082	  799.5	  599.1	 3471.0	...
9745083	  799.5	  599.1	 3471.0	...
9745084	  799.4	  598.6	 3472.0	...
9745085	  799.2	  597.9	 3473.0	...
9745086	  799.1	  597.3	 3474.0	...
9745087	  799.2	  597.5	 3475.0	...
9745088	  799.4	  597.9	 3476.0	...
9745089	  799.5	  598.1	 3477.0	...
9745090	  799.6	  598.2	 3475.0	...
9745091	  799.6	  598.0	 3473.0	...
9745092	  799.5	  597.9	 3474.0	...
9745093	  798.9	  597.9	 3476.0	...
9745094	  798.3	  598.1	 3480.0	...
9745095	  798.2	  598.3	 3480.0	...
9745096	  798.5	  598.4	 3480.0	...
9745097	  798.6	  598.3	 3479.0	...
9745098	  798.2	  598.1	 3478.0	...
9745099	  798.0	  597.8	 3476.0	...
9745100	  798.1	  597.6	 3475.0	...
9745101	  798.3	  597.4	 3476.0	...
9745102	  798.6	  597.3	 3477.0	...
9745103	  798.8	  597.0	 3479.0	...
9745104	  798.9	  596.6	 3479.0	...
9745105	  798.9	  596.2	 3478.0	...
9745106	  798.8	  596.1	 3477.0	...
9745107	  798.6	  596.1	 3476.0	...
9745108	  798.5	  596.2	 3477.0	...
9745109	  798.1	  596.4	 3478.0	...
9745110	  797.9	  596.6	 3480.0	...
9745111	  797.8	  596.7	 3479.0	...
9745112	  797.9	  597.0	 3478.0	...
9745113	  798.2	  597.1	 3477.0	...
9745114	  798.6	  597.2	 3477.0	...
9745115	  799.1	  597.1	 3478.0	...
9745116	  799.0	  597.4	 3479.0	...
9745117	  798.6	  597.7	 3481.0	...
9745118	  798.2	  597.7	 3481.0	...
9745119	  798.1	  597.5	 3482.0	...
9745120	  798.0	  596.7	 3482.0	...
9745121	  798.0	  596.2	 3483.0	...
9745122	  797.6	  595.9	 3483.0	...
9745123	  797.3	  596.2	 3481.0	...
9745124	  797.0	  596.0	 3478.0	...
9745125	  797.0	  595.6	 3477.0	...
9745126	  797.0	  595.6	 3478.0	...
9745127	  797.3	  596.2	 3478.0	...
9745128	  797.5	  596.8	 3477.0	...
9745129	  797.8	  597.2	 3477.0	...
9745130	  797.8	  597.2	 3480.0	...
9745131	  797.7	  597.2	 3483.0	...
9745132	  797.5	  597.2	 3486.0	...
9745133	  797.2	  597.2	 3485.0	...
9745134	  797.0	  597.2	 3484.0	...
9745135	  796.7	  597.2	 3483.0	...
9745136	  796.6	  597.2	 3484.0	...
9745137	  796.7	  597.0	 3485.0	...
9745138	  796.9	  597.0	 3485.0	...
9745139	  796.8	  597.0	 3483.0	...
9745140	  796.6	  597.3	 3481.0	...
9745141	  796.3	  596.7	 3481.0	...
9745142	  796.2	  596.1	 3482.0	...
9745143	  796.0	  595.8	 3483.0	...
9745144	  796.0	  596.2	 3484.0	...
9745145	  796.1	  596.4	 3483.0	...
9745146	  796.2	  596.4	 3483.0	...
9745147	  796.2	  596.5	 3483.0	...
9745148	  796.2	  596.9	 3487.0	...
9745149	  796.2	  597.1	 3491.0	...
9745150	  796.2	  597.1	 3492.0	...
9745151	  796.3	  597.3	 3492.0	...
9745152	  796.0	  597.7	 3491.0	...
9745153	  795.7	  597.8	 3490.0	...
9745154	  795.4	  597.7	 3488.0	...
9745155	  795.3	  597.5	 3487.0	...
9745156	  795.2	  597.5	 3487.0	...
9745157	  795.2	  597.5	 3487.0	...
9745158	  795.2	  597.5	 3487.0	...
9745159	  795.3	  597.5	 3487.0	...
9745160	  795.2	  597.5	 3487.0	...
9745161	  795.2	  597.4	 3488.0	...
9745162	  795.1	  597.2	 3490.0	...
9745163	  795.1	  597.1	 3493.0	...
9745164	  795.7	  597.0	 3496.0	...
9745165	  796.3	  596.8	 3497.0	...
9745166	  796.7	  596.5	 3497.0	...
9745167	  796.7	  596.4	 3494.0	...
9745168	  796.6	  596.3	 3491.0	...
9745169	  796.4	  596.5	 3488.0	...
9745170	  796.2	  596.6	 3490.0	...
9745171	  795.8	  596.6	 3493.0	...
9745172	  795.6	  596.7	 3496.0	...
9745173	  795.6	  596.8	 3497.0	...
9745174	  795.6	  596.3	 3496.0	...
9745175	  795.6	  595.7	 3494.0	...
9745176	  795.6	  595.0	 3493.0	...
9745177	  795.4	  594.9	 3494.0	...
9745178	  795.1	  595.2	 3496.0	...
9745179	  794.9	  595.6	 3499.0	...
9745180	  794.9	  596.0	 3499.0	...
9745181	  795.0	  596.0	 3498.0	...
9745182	  795.0	  596.2	 3500.0	...
9745183	  795.0	  596.5	 3501.0	...
9745184	  795.0	  596.8	 3504.0	...
9745185	  795.1	  597.1	 3504.0	...
9745186	  795.0	  597.3	 3504.0	...
9745187	  794.8	  597.6	 3505.0	...
9745188	  794.8	  597.7	 3504.0	...
9745189	  795.0	  597.7	 3504.0	...
9745190	  795.1	  597.7	 3504.0	...
9745191	  795.2	  597.4	 3502.0	...
9745192	  795.4	  596.8	 3500.0	...
9745193	  795.7	  596.2	 3497.0	...
9745194	  795.9	  595.8	 3498.0	...
9745195	  795.7	  595.6	 3499.0	...
9745196	  795.4	  595.4	 3499.0	...
9745197	  795.1	  595.4	 3499.0	...
9745198	  795.0	  595.4	 3499.0	...
9745199	  794.8	  595.5	 3499.0	...
9745200	  795.0	  595.5	 3498.0	...
9745201	  795.2	  595.4	 3501.0	...
9745202	  795.2	  595.5	 3504.0	...
9745203	  794.9	  595.5	 3505.0	...
9745204	  794.6	  595.8	 3503.0	...
9745205	  794.6	  596.0	 3502.0	...
9745206	  794.6	  596.1	 3504.0	...
9745207	  794.5	  595.9	 3507.0	...
9745208	  794.5	  595.5	 3509.0	...
9745209	  794.5	  595.1	 3511.0	...
9745210	  794.3	  595.1	 3511.0	...
9745211	  794.0	  595.6	 3511.0	...
9745212	  794.1	  595.6	 3511.0	...
9745213	  794.5	  595.4	 3511.0	...
9745214	  794.9	  595.1	 3512.0	...
9745215	  794.6	  595.2	 3512.0	...
9745216	  794.4	  595.3	 3512.0	...
9745217	  794.4	  595.4	 3513.0	...
9745218	  794.7	  595.3	 3515.0	...
9745219	  795.0	  594.9	 3516.0	...
9745220	  795.0	  594.6	 3514.0	...
9745221	  794.8	  594.5	 3513.0	...
9745222	  794.5	  594.6	 3512.0	...
9745223	  794.1	  594.9	 3513.0	...
9745224	  794.0	  595.0	 3514.0	...
9745225	  793.9	  595.1	 3515.0	...
9745226	  793.9	  595.0	 3516.0	...
9745227	  793.8	  595.0	 3516.0	...
9745228	  793.7	  595.1	 3516.0	...
9745229	  793.7	  595.2	 3514.0	...
9745230	  794.1	  595.4	 3512.0	...
9745231	  794.4	  595.8	 3509.0	...
9745232	  794.6	  596.2	 3510.0	...
9745233	  794.7	  595.5	 3510.0	...
9745234	  794.7	  594.7	 3510.0	...
9745235	  794.8	  594.0	 3511.0	...
9745236	  794.9	  594.4	 3511.0	...
9745237	  795.1	  595.0	 3512.0	...
9745238	  795.2	  595.5	 3512.0	...
9745239	  794.9	  596.1	 3513.0	...
9745240	  794.5	  596.3	 3514.0	...
9745241	  794.1	  596.6	 3514.0	...
9745242	  794.1	  596.5	 3514.0	...
9745243	  794.4	  596.4	 3513.0	...
9745244	  794.7	  596.4	 3512.0	...
9745245	  795.2	  596.3	 3511.0	...
9745246	  795.3	  596.4	 3511.0	...
9745247	  795.3	  596.3	 3511.0	...
9745248	  795.1	  596.3	 3512.0	...
9745249	  794.7	  596.2	 3513.0	...
9745250	  794.3	  596.0	 3512.0	...
9745251	  794.1	  595.8	 3510.0	...
9745252	  794.1	  595.8	 3510.0	...
9745253	  794.2	  595.9	 3513.0	...
9745254	  794.2	  596.0	 3517.0	...
9745255	  794.3	  596.2	 3518.0	...
9745256	  794.3	  596.3	 3519.0	...
9745257	  794.4	  596.2	 3517.0	...
9745258	  794.4	  596.1	 3518.0	...
9745259	  794.5	  596.3	 3519.0	...
9745260	  794.5	  596.6	 3521.0	...
9745261	  794.4	  596.4	 3522.0	...
9745262	  794.2	  595.9	 3520.0	...
9745263	  794.0	  595.5	 3518.0	...
9745264	  794.0	  595.4	 3517.0	...
9745265	  794.1	  595.4	 3517.0	...
9745266	  794.2	  595.7	 3516.0	...
9745267	  794.3	  596.0	 3515.0	...
9745268	  794.3	  596.2	 3511.0	...
9745269	  794.2	  596.3	 3507.0	...
9745270	  794.0	  596.4	 3503.0	...
9745271	  793.9	  596.5	 3503.0	...
9745272	  793.9	  596.6	 3504.0	...
9745273	  794.0	  596.6	 3505.0	...
9745274	  793.7	  596.6	 3505.0	...
9745275	  793.3	  596.8	 3504.0	...
9745276	  792.9	  596.9	 3504.0	...
9745277	  793.0	  596.9	 3505.0	...
9745278	  793.5	  596.9	 3506.0	...
9745279	  794.0	  596.8	 3508.0	...
9745280	  794.4	  596.8	 3511.0	...
9745281	  794.4	  596.9	 3515.0	...
9745282	  794.5	  597.0	 3517.0	...
9745283	  794.5	  596.8	 3519.0	...
9745284	  794.3	  596.7	 3519.0	...
9745285	  794.2	  596.6	 3517.0	...
9745286	  794.0	  596.6	 3515.0	...
9745287	  794.0	  596.8	 3513.0	...
9745288	  793.8	  596.8	 3513.0	...
9745289	  793.7	  596.7	 3513.0	...
9745290	  793.5	  596.6	 3513.0	...
9745291	  793.4	  596.6	 3515.0	...
9745292	  793.4	  596.8	 3517.0	...
9745293	  793.4	  596.8	 3518.0	...
9745294	  793.5	  596.6	 3518.0	...
MSG	9745295 0000 _ Number Off
9745295	  793.7	  596.6	 3518.0	...
9745296	  794.2	  596.6	 3518.0	...
9745297	  794.6	  596.7	 3518.0	...
9745298	  794.8	  596.6	 3517.0	...
9745299	  794.7	  596.6	 3516.0	...
9745300	  794.7	  596.6	 3516.0	...
9745301	  794.7	  596.6	 3516.0	...
9745302	  794.5	  596.7	 3516.0	...
9745303	  794.3	  597.0	 3517.0	...
9745304	  794.1	  597.2	 3518.0	...
9745305	  794.1	  597.3	 3519.0	...
9745306	  794.1	  597.2	 3519.0	...
9745307	  794.2	  597.3	 3519.0	...
9745308	  794.2	  597.5	 3519.0	...
9745309	  794.2	  597.3	 3519.0	...
9745310	  794.1	  597.0	 3520.0	...
9745311	  794.4	  596.6	 3517.0	...
9745312	  794.6	  596.5	 3514.0	...
9745313	  794.7	  596.7	 3513.0	...
9745314	  794.4	  597.0	 3514.0	...
9745315	  794.2	  597.4	 3516.0	...
9745316	  794.2	  597.5	 3517.0	...
9745317	  794.3	  597.8	 3518.0	...
9745318	  794.3	  597.9	 3518.0	...
9745319	  794.1	  597.7	 3519.0	...
9745320	  794.3	  597.4	 3519.0	...
9745321	  794.7	  597.0	 3518.0	...
9745322	  795.1	  597.0	 3518.0	...
9745323	  795.2	  597.4	 3517.0	...
9745324	  795.1	  597.9	 3515.0	...
9745325	  794.9	  598.3	 3513.0	...
9745326	  794.6	  598.3	 3513.0	...
9745327	  794.5	  598.2	 3514.0	...
9745328	  794.4	  598.1	 3515.0	...
9745329	  794.3	  597.8	 3512.0	...
9745330	  794.7	  597.5	 3509.0	...
9745331	  795.0	  597.2	 3505.0	...
9745332	  795.2	  597.4	 3505.0	...
9745333	  794.5	  597.8	 3505.0	...
9745334	  793.7	  598.3	 3506.0	...
9745335	  793.1	  598.3	 3506.0	...
9745336	  793.1	  598.3	 3506.0	...
9745337	  793.0	  598.3	 3507.0	...
9745338	  792.9	  598.4	 3507.0	...
9745339	  793.2	  598.3	 3507.0	...
9745340	  793.6	  598.2	 3507.0	...
9745341	  794.2	  597.9	 3507.0	...
9745342	  794.5	  597.6	 3507.0	...
9745343	  794.7	  597.4	 3507.0	...
9745344	  794.6	  597.7	 3505.0	...
9745345	  794.5	  598.0	 3503.0	...
9745346	  794.4	  598.2	 3501.0	...
9745347	  794.4	  597.9	 3500.0	...
9745348	  794.3	  597.6	 3501.0	...
9745349	  794.3	  597.3	 3502.0	...
9745350	  794.4	  597.3	 3503.0	...
9745351	  794.2	  597.3	 3503.0	...
9745352	  793.9	  597.4	 3504.0	...
9745353	  793.7	  597.4	 3503.0	...
9745354	  793.9	  597.4	 3502.0	...
9745355	  793.8	  597.6	 3502.0	...
9745356	  793.7	  597.7	 3500.0	...
9745357	  793.8	  597.8	 3497.0	...
9745358	  794.0	  597.8	 3494.0	...
9745359	  794.2	  597.7	 3493.0	...
9745360	  794.2	  597.7	 3493.0	...
9745361	  794.2	  597.7	 3492.0	...
9745362	  793.8	  597.5	 3492.0	...
9745363	  793.4	  597.2	 3491.0	...
9745364	  793.5	  597.3	 3492.0	...
9745365	  793.8	  597.8	 3492.0	...
9745366	  794.2	  597.9	 3492.0	...
9745367	  794.3	  597.5	 3491.0	...
9745368	  794.4	  597.2	 3490.0	...
9745369	  794.4	  597.2	 3490.0	...
9745370	  794.5	  597.3	 3489.0	...
9745371	  794.5	  597.4	 3489.0	...
9745372	  794.5	  597.5	 3488.0	...
9745373	  794.4	  597.6	 3485.0	...
9745374	  794.2	  597.6	 3483.0	...
9745375	  794.1	  597.6	 3480.0	...
9745376	  794.0	  597.7	 3479.0	...
9745377	  794.2	  598.0	 3479.0	...
9745378	  794.5	  598.6	 3479.0	...
9745379	  794.7	  599.0	 3479.0	...
9745380	  794.6	  598.6	 3479.0	...
9745381	  794.5	  597.8	 3480.0	...
9745382	  794.6	  596.7	 3480.0	...
9745383	  794.8	  596.3	 3479.0	...
9745384	  795.1	  595.6	 3479.0	...
9745385	  795.2	  595.4	 3479.0	...
9745386	  795.3	  595.9	 3479.0	...
9745387	  795.2	  596.7	 3480.0	...
9745388	  795.2	  597.5	 3481.0	...
9745389	  795.1	  597.5	 3480.0	...
9745390	  795.3	  597.0	 3478.0	...
9745391	  795.4	  596.5	 3476.0	...
9745392	  795.5	  596.3	 3476.0	...
9745393	  795.5	  596.4	 3475.0	...
9745394	  795.3	  596.4	 3474.0	...
9745395	  795.2	  596.4	 3474.0	...
9745396	  795.2	  596.3	 3473.0	...
9745397	  795.4	  596.3	 3471.0	...
9745398	  795.7	  596.2	 3469.0	...
9745399	  795.8	  596.3	 3469.0	...
9745400	  796.0	  596.4	 3468.0	...
9745401	  795.9	  596.7	 3467.0	...
9745402	  795.6	  596.8	 3465.0	...
9745403	  795.3	  596.9	 3465.0	...
9745404	  795.2	  597.1	 3465.0	...
9745405	  795.2	  597.3	 3465.0	...
9745406	  795.2	  597.6	 3461.0	...
9745407	  795.3	  597.6	 3458.0	...
9745408	  795.3	  597.6	 3456.0	...
9745409	  795.3	  597.8	 3457.0	...
9745410	  795.3	  598.0	 3459.0	...
9745411	  795.3	  597.7	 3460.0	...
9745412	  795.2	  597.2	 3461.0	...
9745413	  795.1	  596.7	 3461.0	...
9745414	  795.0	  596.6	 3461.0	...
9745415	  794.9	  596.6	 3459.0	...
9745416	  794.6	  596.6	 3458.0	...
9745417	  794.3	  596.7	 3458.0	...
9745418	  794.5	  596.8	 3459.0	...
9745419	  794.8	  596.7	 3461.0	...
9745420	  795.1	  596.6	 3461.0	...
9745421	  795.0	  596.4	 3459.0	...
9745422	  794.7	  596.6	 3457.0	...
9745423	  794.4	  596.9	 3456.0	...
9745424	  794.1	  597.2	 3455.0	...
9745425	  794.3	  596.7	 3455.0	...
9745426	  794.6	  596.0	 3454.0	...
9745427	  795.0	  595.8	 3453.0	...
9745428	  795.2	  596.2	 3453.0	...
9745429	  795.6	  596.5	 3454.0	...
9745430	  795.6	  596.3	 3455.0	...
9745431	  795.8	  595.9	 3455.0	...
9745432	  795.8	  595.5	 3452.0	...
9745433	  795.6	  595.3	 3449.0	...
9745434	  795.4	  595.0	 3446.0	...
9745435	  795.3	  594.7	 3445.0	...
9745436	  795.5	  594.4	 3444.0	...
9745437	  795.6	  594.3	 3442.0	...
9745438	  795.4	  594.2	 3441.0	...
9745439	  795.3	  594.5	 3439.0	...
9745440	  795.3	  595.2	 3439.0	...
9745441	  795.6	  596.0	 3440.0	...
9745442	  795.9	  596.3	 3442.0	...
9745443	  795.9	  596.4	 3443.0	...
9745444	  795.8	  596.6	 3442.0	...
9745445	  795.6	  596.8	 3440.0	...
9745446	  795.5	  596.7	 3438.0	...
9745447	  795.4	  596.2	 3436.0	...
9745448	  795.3	  595.7	 3436.0	...
9745449	  795.3	  595.3	 3435.0	...
9745450	  795.3	  595.3	 3434.0	...
9745451	  795.4	  595.4	 3433.0	...
9745452	  795.4	  595.7	 3432.0	...
9745453	  795.4	  595.8	 3432.0	...
9745454	  795.6	  595.6	 3432.0	...
9745455	  795.8	  595.4	 3432.0	...
9745456	  795.6	  595.2	 3433.0	...
9745457	  795.1	  595.1	 3434.0	...
9745458	  794.7	  595.1	 3435.0	...
9745459	  794.8	  595.3	 3435.0	...
9745460	  794.9	  595.6	 3435.0	...
9745461	  795.2	  595.6	 3435.0	...
9745462	  795.6	  595.6	 3435.0	...
9745463	  796.0	  595.8	 3435.0	...
9745464	  796.0	  596.3	 3433.0	...
9745465	  796.0	  596.8	 3431.0	...
9745466	  796.1	  597.0	 3431.0	...
9745467	  796.1	  596.8	 3432.0	...
9745468	  795.9	  596.5	 3434.0	...
9745469	  795.5	  596.1	 3433.0	...
9745470	  795.1	  596.1	 3431.0	...
9745471	  794.9	  596.2	 3430.0	...
9745472	  795.3	  596.1	 3430.0	...
9745473	  795.7	  595.9	 3430.0	...
9745474	  796.0	  595.8	 3430.0	...
9745475	  795.8	  595.7	 3429.0	...
9745476	  795.5	  595.7	 3427.0	...
9745477	  795.5	  595.8	 3424.0	...
9745478	  795.9	  596.1	 3421.0	...
9745479	  795.9	  596.1	 3419.0	...
9745480	  795.6	  596.0	 3419.0	...
9745481	  795.3	  596.0	 3419.0	...
9745482	  795.3	  595.9	 3422.0	...
9745483	  795.0	  595.8	 3426.0	...
9745484	  794.7	  595.8	 3430.0	...
9745485	  794.4	  595.9	 3428.0	...
9745486	  794.6	  595.6	 3426.0	...
9745487	  794.9	  595.1	 3424.0	...
9745488	  795.2	  594.7	 3424.0	...
9745489	  795.7	  594.9	 3424.0	...
9745490	  796.2	  595.1	 3421.0	...
9745491	  796.6	  595.1	 3418.0	...
9745492	  796.5	  594.9	 3419.0	...
9745493	  796.2	  594.8	 3422.0	...
9745494	  796.1	  594.7	 3426.0	...
9745495	  795.9	  594.6	 3427.0	...
9745496	  795.9	  594.7	 3428.0	...
9745497	  795.9	  595.1	 3429.0	...
9745498	  795.7	  595.5	 3431.0	...
9745499	  795.6	  595.5	 3433.0	...
9745500	  795.5	  595.1	 3434.0	...
9745501	  795.7	  594.6	 3431.0	...
9745502	  796.0	  594.3	 3428.0	...
9745503	  796.3	  594.5	 3426.0	...
9745504	  796.3	  594.9	 3428.0	...
9745505	  796.2	  595.4	 3430.0	...
9745506	  796.1	  595.4	 3430.0	...
9745507	  796.1	  595.4	 3430.0	...
9745508	  796.3	  595.2	 3428.0	...
MSG	9745509 0000 _ Number On
9745509	  796.6	  594.7	 3425.0	...
9745510	  796.6	  594.3	 3423.0	...
9745511	  796.5	  593.9	 3422.0	...
9745512	  796.4	  593.8	 3422.0	...
9745513	  796.2	  593.6	 3422.0	...
9745514	  796.3	  593.4	 3422.0	...
9745515	  796.3	  593.2	 3423.0	...
9745516	  796.2	  593.3	 3425.0	...
9745517	  796.2	  593.3	 3425.0	...
9745518	  796.3	  593.9	 3424.0	...
9745519	  796.4	  594.5	 3423.0	...
9745520	  796.4	  595.3	 3423.0	...
9745521	  796.2	  595.5	 3422.0	...
9745522	  796.2	  595.5	 3421.0	...
9745523	  796.3	  595.2	 3421.0	...
9745524	  796.2	  595.2	 3421.0	...
9745525	  795.9	  595.4	 3420.0	...
9745526	  795.6	  595.8	 3419.0	...
9745527	  795.7	  595.9	 3420.0	...
9745528	  795.9	  595.7	 3422.0	...
9745529	  796.0	  595.5	 3426.0	...
9745530	  796.1	  595.4	 3427.0	...
9745531	  796.1	  595.5	 3426.0	...
9745532	  796.1	  595.6	 3423.0	...
9745533	  796.0	  595.6	 3421.0	...
9745534	  796.0	  595.6	 3421.0	...
9745535	  796.2	  595.6	 3423.0	...
9745536	  796.3	  595.7	 3425.0	...
9745537	  796.4	  595.7	 3423.0	...
9745538	  796.4	  595.4	 3421.0	...
9745539	  796.4	  595.1	 3418.0	...
9745540	  796.3	  594.3	 3419.0	...
9745541	  796.1	  593.8	 3417.0	...
9745542	  796.1	  593.5	 3415.0	...
9745543	  796.1	  593.7	 3414.0	...
9745544	  796.3	  593.9	 3414.0	...
9745545	  796.4	  593.5	 3416.0	...
9745546	  796.4	  593.1	 3418.0	...
9745547	  796.3	  592.6	 3420.0	...
9745548	  796.2	  592.9	 3420.0	...
9745549	  796.3	  593.1	 3419.0	...
9745550	  796.3	  593.4	 3419.0	...
9745551	  796.4	  593.4	 3420.0	...
9745552	  796.4	  593.5	 3420.0	...
9745553	  796.3	  593.8	 3418.0	...
9745554	  796.1	  594.1	 3416.0	...
9745555	  795.9	  594.4	 3415.0	...
9745556	  795.8	  594.5	 3415.0	...
9745557	  795.7	  594.5	 3415.0	...
9745558	  795.7	  594.4	 3413.0	...
9745559	  795.7	  594.3	 3411.0	...
9745560	  795.7	  593.8	 3409.0	...
9745561	  795.6	  593.1	 3410.0	...
9745562	  795.5	  592.5	 3414.0	...
9745563	  795.6	  592.6	 3416.0	...
9745564	  795.8	  592.8	 3418.0	...
9745565	  795.8	  592.8	 3417.0	...
9745566	  796.0	  592.8	 3419.0	...
9745567	  796.1	  592.7	 3419.0	...
9745568	  796.0	  592.7	 3421.0	...
9745569	  795.7	  592.8	 3421.0	...
9745570	  795.3	  593.0	 3422.0	...
9745571	  795.1	  593.0	 3422.0	...
9745572	  795.0	  593.0	 3422.0	...
9745573	  794.9	  592.8	 3422.0	...
9745574	  794.9	  592.7	 3422.0	...
9745575	  794.9	  592.5	 3422.0	...
9745576	  795.0	  592.5	 3419.0	...
9745577	  795.0	  592.5	 3416.0	...
9745578	  795.4	  592.5	 3414.0	...
9745579	  795.9	  592.6	 3416.0	...
9745580	  796.3	  593.0	 3419.0	...
9745581	  796.2	  593.4	 3422.0	...
9745582	  796.0	  593.8	 3423.0	...
9745583	  795.9	  593.8	 3422.0	...
9745584	  795.8	  593.3	 3422.0	...
9745585	  795.7	  592.7	 3421.0	...
9745586	  795.6	  592.1	 3422.0	...
9745587	  795.7	  592.0	 3424.0	...
9745588	  795.9	  591.7	 3425.0	...
9745589	  796.3	  591.4	 3427.0	...
9745590	  796.6	  591.3	 3427.0	...
9745591	  796.7	  591.6	 3428.0	...
9745592	  796.2	  592.0	 3428.0	...
9745593	  795.7	  592.1	 3427.0	...
9745594	  795.6	  592.1	 3426.0	...
9745595	  795.5	  592.0	 3428.0	...
9745596	  795.4	  591.9	 3430.0	...
9745597	  795.3	  592.2	 3431.0	...
9745598	  795.3	  592.6	 3430.0	...
9745599	  795.7	  592.7	 3429.0	...
9745600	  795.9	  593.0	 3428.0	...
9745601	  795.9	  593.2	 3424.0	...
9745602	  795.6	  593.5	 3421.0	...
9745603	  795.2	  593.4	 3418.0	...
9745604	  795.4	  593.3	 3418.0	...
9745605	  795.7	  593.3	 3424.0	...
9745606	  796.0	  593.0	 3429.0	...
9745607	  796.0	  592.8	 3433.0	...
9745608	  795.9	  592.7	 3429.0	...
9745609	  795.7	  592.6	 3426.0	...
9745610	  795.6	  592.8	 3425.0	...
9745611	  795.7	  593.1	 3427.0	...
9745612	  795.7	  593.1	 3430.0	...
9745613	  795.6	  592.8	 3432.0	...
9745614	  795.8	  592.7	 3434.0	...
9745615	  796.0	  592.9	 3435.0	...
9745616	  796.1	  593.2	 3435.0	...
9745617	  795.9	  593.4	 3435.0	...
9745618	  795.9	  593.5	 3434.0	...
9745619	  796.2	  593.5	 3433.0	...
9745620	  796.5	  593.7	 3432.0	...
9745621	  796.5	  593.8	 3432.0	...
9745622	  796.5	  593.8	 3432.0	...
9745623	  796.3	  593.6	 3432.0	...
9745624	  795.8	  593.5	 3432.0	...
9745625	  795.4	  593.5	 3432.0	...
9745626	  795.2	  593.8	 3434.0	...
9745627	  795.2	  594.0	 3436.0	...
9745628	  795.4	  594.1	 3436.0	...
9745629	  795.5	  594.0	 3433.0	...
9745630	  795.7	  593.9	 3433.0	...
9745631	  795.8	  593.9	 3436.0	...
9745632	  795.8	  593.9	 3438.0	...
9745633	  795.8	  594.0	 3437.0	...
9745634	  795.8	  594.1	 3435.0	...
9745635	  795.8	  594.3	 3436.0	...
9745636	  795.8	  594.3	 3438.0	...
9745637	  795.8	  594.3	 3442.0	...
9745638	  795.8	  594.1	 3444.0	...
9745639	  795.7	  593.5	 3445.0	...
9745640	  795.7	  592.9	 3444.0	...
9745641	  795.8	  592.3	 3443.0	...
9745642	  795.9	  592.1	 3442.0	...
9745643	  795.9	  591.8	 3442.0	...
9745644	  795.9	  592.4	 3439.0	...
9745645	  796.0	  593.0	 3436.0	...
9745646	  796.0	  593.3	 3434.0	...
9745647	  795.6	  593.0	 3439.0	...
9745648	  795.1	  592.6	 3444.0	...
9745649	  795.0	  592.6	 3448.0	...
9745650	  795.2	  592.4	 3448.0	...
9745651	  795.4	  592.1	 3449.0	...
9745652	  795.4	  591.9	 3451.0	...
9745653	  795.3	  591.7	 3452.0	...
9745654	  795.2	  591.8	 3453.0	...
9745655	  795.1	  592.1	 3452.0	...
9745656	  795.2	  592.4	 3449.0	...
9745657	  795.6	  592.6	 3447.0	...
9745658	  796.0	  592.5	 3446.0	...
9745659	  796.3	  592.4	 3446.0	...
9745660	  796.4	  592.4	 3446.0	...
9745661	  796.4	  592.7	 3446.0	...
9745662	  796.5	  592.9	 3447.0	...
9745663	  796.5	  593.1	 3445.0	...
9745664	  796.5	  592.7	 3442.0	...
9745665	  796.5	  592.3	 3445.0	...
9745666	  796.6	  591.9	 3450.0	...
9745667	  796.6	  592.0	 3455.0	...
9745668	  796.6	  592.1	 3453.0	...
9745669	  796.3	  592.0	 3452.0	...
9745670	  796.0	  591.8	 3452.0	...
9745671	  795.9	  591.6	 3452.0	...
9745672	  796.4	  591.4	 3452.0	...
9745673	  796.8	  591.2	 3451.0	...
9745674	  796.7	  590.9	 3451.0	...
9745675	  796.5	  590.6	 3451.0	...
9745676	  796.3	  590.4	 3452.0	...
9745677	  796.3	  590.4	 3453.0	...
9745678	  796.4	  590.4	 3454.0	...
9745679	  796.3	  590.4	 3455.0	...
9745680	  796.2	  590.5	 3456.0	...
9745681	  796.0	  590.5	 3456.0	...
9745682	  795.9	  590.8	 3456.0	...
9745683	  795.9	  591.1	 3452.0	...
9745684	  795.9	  591.3	 3448.0	...
9745685	  795.8	  591.2	 3445.0	...
9745686	  795.7	  591.2	 3446.0	...
9745687	  795.9	  591.1	 3448.0	...
9745688	  796.2	  591.1	 3450.0	...
9745689	  796.5	  591.1	 3451.0	...
9745690	  796.6	  591.0	 3452.0	...
9745691	  796.7	  590.6	 3453.0	...
9745692	  796.8	  590.1	 3454.0	...
9745693	  796.9	  590.2	 3454.0	...
9745694	  796.9	  590.7	 3455.0	...
9745695	  796.8	  591.2	 3456.0	...
9745696	  796.8	  591.7	 3458.0	...
9745697	  796.6	  592.0	 3459.0	...
9745698	  796.5	  592.2	 3460.0	...
9745699	  796.5	  591.9	 3461.0	...
9745700	  796.5	  591.8	 3461.0	...
9745701	  796.3	  591.7	 3460.0	...
9745702	  796.0	  591.8	 3460.0	...
9745703	  795.8	  591.9	 3460.0	...
9745704	  795.6	  592.0	 3459.0	...
9745705	  795.8	  592.0	 3459.0	...
9745706	  796.0	  591.9	 3459.0	...
9745707	  796.4	  591.7	 3459.0	...
9745708	  796.6	  591.4	 3459.0	...
9745709	  796.4	  591.0	 3459.0	...
9745710	  796.2	  590.9	 3459.0	...
9745711	  796.2	  590.8	 3462.0	...
9745712	  796.6	  591.0	 3464.0	...
9745713	  796.9	  591.2	 3464.0	...
9745714	  796.7	  591.4	 3462.0	...
9745715	  796.6	  591.5	 3460.0	...
9745716	  796.6	  591.6	 3462.0	...
9745717	  796.8	  591.7	 3462.0	...
9745718	  796.9	  591.6	 3463.0	...
9745719	  796.8	  591.4	 3465.0	...
9745720	  796.7	  591.2	 3468.0	...
9745721	  796.7	  591.2	 3470.0	...
9745722	  796.7	  591.0	 3469.0	...
9745723	  796.7	  590.7	 3468.0	...
9745724	  796.6	  590.4	 3468.0	...
9745725	  796.5	  590.1	 3467.0	...
9745726	  796.5	  590.6	 3467.0	...
9745727	  796.5	  591.1	 3466.0	...
9745728	  796.6	  591.6	 3465.0	...
9745729	  796.7	  591.6	 3465.0	...
9745730	  796.7	  591.4	 3464.0	...
9745731	  796.9	  591.2	 3463.0	...
9745732	  797.0	  591.2	 3462.0	...
9745733	  797.3	  591.4	 3463.0	...
9745734	  797.4	  591.1	 3463.0	...
9745735	  797.6	  590.6	 3464.0	...
9745736	  797.6	  590.2	 3464.0	...
9745737	  797.7	  590.2	 3465.0	...
9745738	  797.3	  590.3	 3464.0	...
9745739	  796.9	  590.5	 3464.0	...
9745740	  796.6	  590.7	 3464.0	...
9745741	  796.6	  590.6	 3466.0	...
9745742	  796.5	  590.5	 3468.0	...
9745743	  796.5	  590.5	 3469.0	...
9745744	  796.5	  590.5	 3467.0	...
9745745	  796.5	  590.5	 3464.0	...
9745746	  796.5	  590.3	 3464.0	...
9745747	  796.8	  590.1	 3464.0	...
9745748	  797.1	  590.1	 3466.0	...
9745749	  797.5	  590.1	 3467.0	...
9745750	  797.6	  590.2	 3468.0	...
9745751	  797.5	  589.9	 3468.0	...
9745752	  797.4	  589.9	 3467.0	...
9745753	  797.2	  590.0	 3467.0	...
9745754	  796.9	  590.0	 3467.0	...
9745755	  796.8	  589.7	 3467.0	...
9745756	  796.9	  589.2	 3467.0	...
9745757	  797.0	  588.8	 3466.0	...
9745758	  796.9	  588.9	 3467.0	...
9745759	  796.8	  589.4	 3467.0	...
9745760	  797.2	  589.7	 3465.0	...
9745761	  797.7	  590.2	 3463.0	...
9745762	  798.1	  590.4	 3464.0	...
9745763	  797.9	  590.6	 3467.0	...
9745764	  797.8	  590.6	 3471.0	...
9745765	  797.8	  590.5	 3472.0	...
9745766	  797.8	  590.4	 3472.0	...
9745767	  797.5	  590.0	 3473.0	...
9745768	  797.3	  589.8	 3474.0	...
9745769	  797.1	  589.6	 3475.0	...
9745770	  797.2	  589.6	 3475.0	...
9745771	  797.3	  589.4	 3469.0	...
9745772	  797.3	  589.2	 3464.0	...
9745773	  797.3	  589.6	 3459.0	...
9745774	  797.1	  590.2	 3459.0	...
9745775	  796.8	  590.6	 3460.0	...
9745776	  796.4	  590.5	 3461.0	...
9745777	  796.3	  590.3	 3460.0	...
9745778	  796.4	  590.3	 3460.0	...
9745779	  796.5	  590.3	 3460.0	...
9745780	  796.6	  590.4	 3460.0	...
9745781	  796.7	  590.5	 3460.0	...
9745782	  796.8	  590.7	 3463.0	...
9745783	  796.9	  590.9	 3466.0	...
9745784	  797.1	  591.0	 3469.0	...
9745785	  797.1	  591.1	 3469.0	...
9745786	  797.0	  591.0	 3469.0	...
9745787	  796.7	  590.9	 3469.0	...
9745788	  796.5	  590.9	 3468.0	...
9745789	  796.5	  590.9	 3467.0	...
9745790	  796.8	  590.4	 3465.0	...
9745791	  797.1	  589.9	 3463.0	...
9745792	  797.6	  589.4	 3463.0	...
9745793	  797.6	  589.2	 3466.0	...
9745794	  797.6	  588.9	 3469.0	...
9745795	  797.6	  588.8	 3471.0	...
9745796	  798.0	  588.9	 3469.0	...
9745797	  798.5	  589.0	 3468.0	...
9745798	  798.3	  589.1	 3468.0	...
9745799	  798.0	  589.4	 3468.0	...
9745800	  797.8	  589.7	 3467.0	...
9745801	  798.1	  589.9	 3467.0	...
9745802	  798.1	  590.0	 3467.0	...
9745803	  797.9	  590.0	 3468.0	...
9745804	  797.6	  590.3	 3470.0	...
9745805	  797.4	  590.6	 3471.0	...
9745806	  797.5	  590.8	 3471.0	...
9745807	  797.7	  591.1	 3472.0	...
9745808	  797.9	  591.3	 3472.0	...
9745809	  797.9	  591.5	 3471.0	...
MSG	9745810 0000 _ Number Off
9745810	  797.7	  591.3	 3469.0	...
9745811	  797.5	  590.9	 3467.0	...
9745812	  797.3	  590.8	 3467.0	...
9745813	  797.4	  590.7	 3467.0	...
9745814	  797.3	  590.6	 3467.0	...
9745815	  797.1	  590.3	 3467.0	...
9745816	  796.8	  590.0	 3468.0	...
9745817	  796.9	  590.0	 3469.0	...
9745818	  796.9	  590.0	 3471.0	...
9745819	  797.3	  589.9	 3472.0	...
9745820	  797.4	  589.8	 3473.0	...
9745821	  797.6	  589.8	 3474.0	...
9745822	  798.3	  589.6	 3474.0	...
9745823	  799.2	  589.3	 3474.0	...
9745824	  799.5	  589.0	 3477.0	...
9745825	  799.0	  588.8	 3482.0	...
9745826	  798.5	  588.8	 3483.0	...
9745827	  798.3	  588.9	 3477.0	...
9745828	  798.1	  589.5	 3472.0	...
9745829	  798.0	  590.0	 3470.0	...
9745830	  798.2	  590.1	 3470.0	...
9745831	  798.3	  589.9	 3470.0	...
9745832	  798.3	  589.7	 3470.0	...
9745833	  798.6	  589.6	 3470.0	...
9745834	  798.9	  589.1	 3470.0	...
9745835	  799.2	  588.6	 3471.0	...
9745836	  799.1	  588.1	 3471.0	...
9745837	  799.1	  588.0	 3471.0	...
9745838	  798.6	  588.1	 3471.0	...
9745839	  798.2	  588.3	 3470.0	...
9745840	  797.9	  588.4	 3469.0	...
9745841	  798.0	  588.4	 3470.0	...
9745842	  798.1	  588.2	 3473.0	...
9745843	  798.4	  588.0	 3475.0	...
9745844	  798.6	  587.8	 3479.0	...
9745845	  798.8	  587.7	 3482.0	...
9745846	  798.9	  587.6	 3485.0	...
9745847	  799.2	  587.6	 3484.0	...
9745848	  799.5	  587.6	 3482.0	...
9745849	  799.7	  587.6	 3482.0	...
9745850	  799.8	  587.4	 3481.0	...
9745851	  799.4	  587.3	 3481.0	...
9745852	  798.8	  587.7	 3480.0	...
9745853	  798.3	  588.2	 3479.0	...
9745854	  798.3	  588.6	 3478.0	...
9745855	  798.7	  588.7	 3478.0	...
9745856	  799.1	  588.9	 3479.0	...
9745857	  799.4	  589.1	 3481.0	...
9745858	  799.4	  589.2	 3483.0	...
9745859	  799.4	  589.1	 3486.0	...
9745860	  799.1	  588.7	 3489.0	...
9745861	  798.7	  588.4	 3490.0	...
9745862	  798.3	  587.9	 3492.0	...
9745863	  798.1	  587.7	 3494.0	...
9745864	  798.1	  587.4	 3496.0	...
9745865	  798.1	  587.5	 3492.0	...
9745866	  798.2	  587.7	 3487.0	...
9745867	  798.2	  587.8	 3484.0	...
9745868	  798.4	  587.8	 3485.0	...
9745869	  798.6	  587.8	 3485.0	...
9745870	  798.8	  587.8	 3484.0	...
9745871	  798.8	  587.3	 3481.0	...
9745872	  798.8	  586.9	 3480.0	...
9745873	  798.9	  586.6	 3481.0	...
9745874	  799.1	  586.7	 3482.0	...
9745875	  799.0	  586.9	 3483.0	...
9745876	  798.9	  587.0	 3483.0	...
9745877	  798.7	  587.1	 3483.0	...
9745878	  798.8	  586.5	 3482.0	...
9745879	  799.0	  585.9	 3483.0	...
9745880	  799.3	  585.4	 3485.0	...
9745881	  799.7	  585.5	 3487.0	...
9745882	  799.9	  585.9	 3486.0	...
9745883	  800.1	  586.2	 3483.0	...
9745884	  799.8	  586.4	 3483.0	...
9745885	  799.5	  586.3	 3487.0	...
9745886	  799.4	  586.2	 3491.0	...
9745887	  799.6	  586.4	 3493.0	...
9745888	  799.8	  586.9	 3494.0	...
9745889	  800.0	  587.3	 3496.0	...
9745890	  800.2	  587.9	 3498.0	...
9745891	  800.4	  588.2	 3498.0	...
9745892	  800.5	  588.4	 3499.0	...
9745893	  800.5	  588.2	 3499.0	...
9745894	  800.4	  588.0	 3498.0	...
9745895	  800.3	  587.8	 3497.0	...
9745896	  800.2	  587.5	 3498.0	...
9745897	  800.0	  587.1	 3498.0	...
9745898	  799.7	  587.1	 3497.0	...
9745899	  799.3	  587.0	 3494.0	...
9745900	  799.1	  586.8	 3495.0	...
9745901	  798.9	  586.6	 3497.0	...
9745902	  799.1	  586.6	 3500.0	...
9745903	  799.1	  586.5	 3500.0	...
9745904	  799.2	  586.7	 3500.0	...
9745905	  799.1	  586.8	 3500.0	...
9745906	  799.3	  586.8	 3501.0	...
9745907	  799.6	  586.7	 3501.0	...
9745908	  800.0	  587.0	 3503.0	...
9745909	  800.0	  587.5	 3501.0	...
9745910	  800.0	  587.9	 3498.0	...
9745911	  800.1	  587.9	 3496.0	...
9745912	  799.7	  588.0	 3500.0	...
9745913	  799.4	  587.9	 3504.0	...
9745914	  799.2	  587.8	 3507.0	...
9745915	  799.3	  587.7	 3509.0	...
9745916	  799.3	  587.3	 3512.0	...
9745917	  799.3	  587.0	 3514.0	...
9745918	  799.2	  586.6	 3514.0	...
9745919	  799.2	  586.5	 3513.0	...
9745920	  799.2	  586.3	 3511.0	...
9745921	  799.1	  586.9	 3510.0	...
9745922	  799.0	  587.6	 3509.0	...
9745923	  798.9	  588.5	 3508.0	...
9745924	  799.0	  588.7	 3508.0	...
9745925	  799.0	  588.8	 3508.0	...
9745926	  799.0	  588.5	 3508.0	...
9745927	  799.0	  588.1	 3510.0	...
9745928	  799.3	  587.7	 3513.0	...
9745929	  799.6	  587.5	 3515.0	...
9745930	  799.7	  587.2	 3515.0	...
9745931	  799.4	  587.0	 3516.0	...
9745932	  799.5	  586.7	 3517.0	...
9745933	  799.8	  586.5	 3518.0	...
9745934	  800.1	  586.3	 3518.0	...
9745935	  800.0	  586.2	 3518.0	...
9745936	  800.0	  586.2	 3517.0	...
9745937	  800.2	  586.2	 3516.0	...
9745938	  800.3	  586.4	 3514.0	...
9745939	  800.3	  586.7	 3513.0	...
9745940	  800.0	  586.8	 3514.0	...
9745941	  799.8	  586.9	 3515.0	...
9745942	  799.8	  586.9	 3516.0	...
9745943	  799.7	  586.9	 3517.0	...
9745944	  800.1	  586.8	 3517.0	...
9745945	  800.5	  586.6	 3519.0	...
9745946	  800.3	  586.3	 3521.0	...
9745947	  799.7	  586.1	 3526.0	...
9745948	  799.1	  586.0	 3529.0	...
9745949	  799.2	  585.9	 3530.0	...
9745950	  799.2	  585.9	 3529.0	...
9745951	  799.2	  585.9	 3529.0	...
9745952	  799.1	  585.9	 3529.0	...
9745953	  799.1	  586.0	 3532.0	...
9745954	  799.1	  586.0	 3535.0	...
9745955	  799.2	  586.1	 3538.0	...
9745956	  799.3	  585.9	 3537.0	...
9745957	  799.3	  585.9	 3537.0	...
9745958	  799.4	  585.8	 3535.0	...
9745959	  799.5	  585.9	 3534.0	...
9745960	  799.7	  585.9	 3534.0	...
9745961	  799.7	  586.1	 3534.0	...
9745962	  799.7	  586.3	 3535.0	...
9745963	  799.7	  586.4	 3536.0	...
9745964	  799.7	  585.9	 3537.0	...
9745965	  799.7	  585.3	 3537.0	...
9745966	  799.8	  585.2	 3536.0	...
9745967	  799.8	  585.6	 3536.0	...
9745968	  799.8	  585.7	 3535.0	...
9745969	  799.8	  585.4	 3534.0	...
9745970	  799.7	  585.0	 3534.0	...
9745971	  799.7	  585.1	 3536.0	...
9745972	  799.7	  585.1	 3538.0	...
9745973	  799.7	  585.3	 3538.0	...
9745974	  799.7	  585.4	 3540.0	...
9745975	  799.7	  585.4	 3542.0	...
9745976	  799.6	  585.2	 3544.0	...
9745977	  799.6	  585.2	 3544.0	...
9745978	  799.7	  585.2	 3545.0	...
9745979	  799.9	  585.3	 3546.0	...
9745980	  800.1	  585.2	 3547.0	...
9745981	  800.1	  585.2	 3546.0	...
9745982	  800.0	  585.1	 3546.0	...
9745983	  800.1	  585.2	 3546.0	...
9745984	  800.3	  585.1	 3547.0	...
9745985	  800.7	  584.9	 3548.0	...
9745986	  800.8	  584.8	 3548.0	...
9745987	  800.8	  584.8	 3548.0	...
9745988	  800.7	  584.9	 3549.0	...
9745989	  800.5	  585.1	 3549.0	...
9745990	  800.6	  585.1	 3549.0	...
9745991	  800.5	  585.1	 3549.0	...
9745992	  800.2	  585.3	 3549.0	...
9745993	  799.9	  585.5	 3548.0	...
9745994	  799.7	  585.1	 3551.0	...
9745995	  799.6	  584.4	 3555.0	...
9745996	  799.7	  583.8	 3558.0	...
9745997	  799.9	  583.7	 3556.0	...
9745998	  800.0	  583.6	 3554.0	...
9745999	  800.1	  583.5	 3553.0	...
9746000	  800.3	  583.9	 3553.0	...
9746001	  800.5	  584.5	 3557.0	...
9746002	  800.4	  584.6	 3561.0	...
9746003	  799.9	  584.2	 3563.0	...
9746004	  799.5	  583.8	 3561.0	...
9746005	  799.6	  583.8	 3559.0	...
9746006	  799.4	  584.0	 3562.0	...
9746007	  799.1	  584.3	 3566.0	...
9746008	  798.8	  584.5	 3569.0	...
9746009	  798.8	  584.6	 3571.0	...
9746010	  799.1	  584.6	 3572.0	...
9746011	  799.4	  584.4	 3571.0	...
9746012	  799.5	  584.2	 3571.0	...
9746013	  799.7	  583.4	 3570.0	...
9746014	  799.8	  582.7	 3570.0	...
9746015	  799.8	  582.0	 3572.0	...
9746016	  799.6	  582.2	 3573.0	...
9746017	  799.7	  582.3	 3574.0	...
9746018	  799.8	  582.3	 3574.0	...
9746019	  799.7	  582.3	 3574.0	...
9746020	  799.4	  582.3	 3574.0	...
9746021	  799.2	  582.4	 3573.0	...
9746022	  799.0	  582.2	 3573.0	...
9746023	  798.7	  582.1	 3572.0	...
MSG	9746024 0000 _ Number On
9746024	  798.4	  582.2	 3573.0	...
9746025	  798.4	  582.4	 3574.0	...
9746026	  798.4	  582.7	 3576.0	...
9746027	  798.3	  582.8	 3576.0	...
9746028	  798.2	  582.7	 3576.0	...
9746029	  798.2	  582.5	 3576.0	...
9746030	  798.4	  582.2	 3575.0	...
9746031	  798.5	  582.5	 3575.0	...
9746032	  798.5	  582.7	 3577.0	...
9746033	  798.6	  582.9	 3579.0	...
9746034	  798.7	  582.8	 3581.0	...
9746035	  798.9	  582.5	 3581.0	...
9746036	  798.9	  582.0	 3580.0	...
9746037	  798.8	  581.5	 3581.0	...
9746038	  798.5	  581.4	 3581.0	...
9746039	  798.2	  581.5	 3584.0	...
9746040	  798.0	  581.6	 3587.0	...
9746041	  798.3	  581.5	 3589.0	...
9746042	  798.6	  581.2	 3589.0	...
9746043	  798.7	  581.0	 3590.0	...
9746044	  798.6	  580.7	 3590.0	...
9746045	  798.5	  580.5	 3591.0	...
9746046	  798.3	  580.3	 3593.0	...
9746047	  798.2	  580.3	 3594.0	...
9746048	  798.0	  580.4	 3596.0	...
9746049	  797.9	  580.1	 3596.0	...
9746050	  797.8	  579.6	 3597.0	...
9746051	  797.8	  579.5	 3597.0	...
9746052	  797.8	  579.8	 3597.0	...
9746053	  797.9	  580.1	 3598.0	...
9746054	  798.1	  580.1	 3599.0	...
9746055	  798.2	  580.1	 3601.0	...
9746056	  798.5	  580.0	 3603.0	...
9746057	  798.8	  579.9	 3605.0	...
9746058	  798.7	  579.9	 3604.0	...
9746059	  798.4	  580.0	 3606.0	...
9746060	  798.3	  580.3	 3608.0	...
9746061	  798.4	  580.6	 3608.0	...
9746062	  798.6	  581.0	 3605.0	...
9746063	  798.7	  581.0	 3603.0	...
9746064	  798.8	  580.9	 3603.0	...
9746065	  798.8	  580.7	 3604.0	...
9746066	  798.6	  580.3	 3605.0	...
9746067	  798.4	  580.0	 3606.0	...
9746068	  798.2	  579.8	 3608.0	...
9746069	  798.1	  579.8	 3609.0	...
9746070	  798.0	  579.9	 3609.0	...
9746071	  797.8	  579.6	 3612.0	...
9746072	  797.6	  579.5	 3615.0	...
9746073	  798.0	  579.4	 3620.0	...
9746074	  798.3	  579.4	 3621.0	...
9746075	  798.8	  579.3	 3623.0	...
9746076	  798.9	  579.1	 3623.0	...
9746077	  798.5	  579.0	 3624.0	...
9746078	  798.1	  579.1	 3625.0	...
9746079	  797.7	  579.2	 3624.0	...
9746080	  797.6	  579.5	 3622.0	...
9746081	  797.6	  579.8	 3620.0	...
9746082	  797.6	  579.9	 3620.0	...
9746083	  797.3	  579.8	 3623.0	...
9746084	  797.0	  579.6	 3625.0	...
9746085	  797.0	  579.6	 3624.0	...
9746086	  797.2	  579.6	 3621.0	...
9746087	  797.5	  579.7	 3618.0	...
9746088	  797.5	  579.7	 3619.0	...
9746089	  797.4	  579.7	 3621.0	...
9746090	  797.4	  579.6	 3624.0	...
9746091	  797.4	  579.8	 3626.0	...
9746092	  797.4	  580.1	 3626.0	...
9746093	  797.4	  579.9	 3626.0	...
9746094	  797.1	  579.6	 3627.0	...
9746095	  796.9	  579.2	 3629.0	...
9746096	  796.8	  579.1	 3630.0	...
9746097	  796.8	  579.1	 3631.0	...
9746098	  796.7	  579.1	 3631.0	...
9746099	  796.6	  579.0	 3631.0	...
9746100	  796.5	  578.9	 3632.0	...
9746101	  796.5	  579.3	 3631.0	...
9746102	  796.6	  579.6	 3631.0	...
9746103	  796.6	  579.8	 3630.0	...
9746104	  796.5	  579.4	 3630.0	...
9746105	  796.4	  578.9	 3628.0	...
9746106	  797.0	  578.5	 3627.0	...
9746107	  797.8	  578.4	 3625.0	...
9746108	  797.6	  578.3	 3626.0	...
9746109	  796.7	  578.2	 3627.0	...
9746110	  796.1	  578.1	 3627.0	...
9746111	  796.3	  578.1	 3627.0	...
9746112	  796.7	  578.0	 3626.0	...
9746113	  796.8	  577.9	 3631.0	...
9746114	  796.8	  577.8	 3635.0	...
9746115	  796.4	  577.9	 3638.0	...
9746116	  795.9	  577.7	 3637.0	...
9746117	  795.9	  577.3	 3635.0	...
9746118	  796.0	  577.0	 3633.0	...
9746119	  796.2	  577.1	 3631.0	...
9746120	  796.2	  577.2	 3629.0	...
9746121	  796.1	  577.3	 3629.0	...
9746122	  796.0	  577.3	 3629.0	...
9746123	  795.8	  577.1	 3630.0	...
9746124	  795.6	  577.0	 3631.0	...
9746125	  795.7	  576.9	 3633.0	...
9746126	  795.9	  576.9	 3633.0	...
9746127	  796.1	  576.9	 3634.0	...
9746128	  796.2	  576.9	 3634.0	...
9746129	  796.3	  576.8	 3633.0	...
9746130	  796.3	  576.7	 3633.0	...
9746131	  796.2	  576.4	 3632.0	...
9746132	  796.0	  576.2	 3631.0	...
9746133	  795.8	  576.2	 3629.0	...
9746134	  795.8	  576.5	 3628.0	...
9746135	  795.9	  576.9	 3630.0	...
9746136	  795.9	  577.4	 3632.0	...
9746137	  796.0	  577.6	 3634.0	...
9746138	  796.0	  577.8	 3634.0	...
9746139	  796.0	  577.7	 3635.0	...
9746140	  795.8	  577.6	 3635.0	...
9746141	  795.5	  577.5	 3636.0	...
9746142	  795.3	  577.5	 3636.0	...
9746143	  795.3	  577.6	 3632.0	...
9746144	  795.3	  577.5	 3629.0	...
9746145	  795.4	  577.5	 3629.0	...
9746146	  795.5	  577.2	 3633.0	...
9746147	  795.6	  577.0	 3637.0	...
9746148	  795.5	  576.8	 3638.0	...
9746149	  795.5	  576.7	 3639.0	...
9746150	  795.4	  576.6	 3638.0	...
9746151	  795.4	  576.5	 3636.0	...
9746152	  795.4	  576.5	 3634.0	...
9746153	  795.4	  576.5	 3635.0	...
9746154	  795.4	  576.5	 3636.0	...
9746155	  795.4	  576.5	 3636.0	...
9746156	  795.4	  576.7	 3636.0	...
9746157	  795.4	  576.8	 3636.0	...
9746158	  795.6	  577.0	 3637.0	...
9746159	  795.7	  576.8	 3638.0	...
9746160	  795.8	  576.6	 3636.0	...
9746161	  795.9	  576.6	 3634.0	...
9746162	  796.0	  576.8	 3631.0	...
9746163	  796.0	  576.7	 3629.0	...
9746164	  796.0	  576.3	 3627.0	...
9746165	  796.0	  576.5	 3625.0	...
9746166	  796.0	  576.9	 3625.0	...
9746167	  796.0	  577.4	 3628.0	...
9746168	  795.9	  577.5	 3631.0	...
9746169	  795.6	  577.7	 3633.0	...
9746170	  795.3	  577.9	 3634.0	...
9746171	  795.0	  578.0	 3633.0	...
9746172	  795.0	  578.0	 3633.0	...
9746173	  794.9	  577.5	 3632.0	...
9746174	  794.9	  577.1	 3632.0	...
9746175	  794.8	  576.9	 3633.0	...
9746176	  794.8	  577.1	 3633.0	...
9746177	  794.9	  577.3	 3634.0	...
9746178	  794.9	  577.3	 3634.0	...
9746179	  794.9	  577.3	 3634.0	...
9746180	  794.9	  577.3	 3635.0	...
9746181	  794.6	  577.2	 3636.0	...
9746182	  794.3	  577.2	 3633.0	...
9746183	  794.0	  577.8	 3630.0	...
9746184	  794.0	  578.4	 3629.0	...
9746185	  794.1	  578.9	 3631.0	...
9746186	  794.2	  578.6	 3634.0	...
9746187	  794.3	  578.3	 3633.0	...
9746188	  794.3	  578.1	 3632.0	...
9746189	  794.2	  578.1	 3631.0	...
9746190	  794.1	  578.0	 3630.0	...
9746191	  794.0	  577.9	 3629.0	...
9746192	  794.1	  577.4	 3628.0	...
9746193	  794.1	  577.0	 3628.0	...
9746194	  794.4	  576.6	 3628.0	...
9746195	  794.8	  576.7	 3627.0	...
9746196	  795.3	  577.0	 3625.0	...
9746197	  795.6	  577.7	 3623.0	...
9746198	  795.6	  578.3	 3622.0	...
9746199	  795.4	  578.8	 3621.0	...
9746200	  795.1	  578.8	 3621.0	...
9746201	  794.9	  578.6	 3622.0	...
9746202	  794.8	  578.5	 3623.0	...
9746203	  794.4	  578.5	 3623.0	...
9746204	  794.0	  578.9	 3623.0	...
9746205	  793.6	  579.1	 3622.0	...
9746206	  793.6	  579.1	 3622.0	...
9746207	  793.5	  578.7	 3623.0	...
9746208	  793.4	  578.4	 3624.0	...
9746209	  793.4	  578.1	 3624.0	...
9746210	  793.4	  578.0	 3624.0	...
9746211	  793.4	  577.9	 3623.0	...
9746212	  793.4	  577.8	 3622.0	...
9746213	  793.4	  578.1	 3621.0	...
9746214	  793.4	  578.4	 3621.0	...
9746215	  793.5	  578.7	 3622.0	...
9746216	  793.4	  578.8	 3623.0	...
9746217	  793.5	  578.8	 3625.0	...
9746218	  793.6	  578.7	 3625.0	...
9746219	  793.7	  578.6	 3625.0	...
9746220	  793.7	  578.6	 3624.0	...
9746221	  793.7	  578.6	 3624.0	...
9746222	  793.7	  578.6	 3623.0	...
9746223	  793.7	  578.9	 3621.0	...
9746224	  793.8	  579.1	 3618.0	...
9746225	  793.8	  579.7	 3617.0	...
9746226	  793.7	  580.0	 3615.0	...
9746227	  793.6	  580.2	 3614.0	...
9746228	  793.5	  580.2	 3612.0	...
9746229	  793.5	  580.0	 3612.0	...
9746230	  793.6	  580.0	 3612.0	...
9746231	  793.7	  580.0	 3612.0	...
9746232	  793.5	  580.2	 3612.0	...
9746233	  793.3	  580.3	 3613.0	...
9746234	  793.0	  580.4	 3613.0	...
9746235	  793.0	  580.4	 3613.0	...
9746236	  792.9	  580.4	 3610.0	...
9746237	  792.8	  580.3	 3606.0	...
9746238	  792.6	  580.3	 3604.0	...
9746239	  792.5	  580.4	 3604.0	...
9746240	  792.4	  580.6	 3605.0	...
9746241	  792.3	  580.7	 3606.0	...
9746242	  792.1	  580.8	 3608.0	...
9746243	  792.0	  580.9	 3608.0	...
9746244	  792.0	  581.0	 3608.0	...
9746245	  791.8	  580.9	 3609.0	...
9746246	  791.7	  580.8	 3610.0	...
9746247	  791.9	  580.7	 3612.0	...
9746248	  792.1	  580.7	 3612.0	...
9746249	  792.3	  580.7	 3610.0	...
9746250	  792.3	  580.8	 3607.0	...
9746251	  792.3	  580.9	 3604.0	...
9746252	  792.3	  580.9	 3604.0	...
9746253	  792.4	  580.4	 3602.0	...
9746254	  792.7	  580.0	 3599.0	...
9746255	  792.9	  579.5	 3597.0	...
9746256	  792.8	  579.5	 3596.0	...
9746257	  792.5	  579.6	 3594.0	...
9746258	  792.2	  579.5	 3590.0	...
9746259	  792.0	  579.2	 3586.0	...
9746260	  791.9	  579.3	 3584.0	...
9746261	  791.8	  579.6	 3584.0	...
9746262	  791.8	  579.9	 3582.0	...
9746263	  792.3	  579.7	 3580.0	...
9746264	  793.0	  579.6	 3578.0	...
9746265	  793.7	  579.5	 3577.0	...
9746266	  793.8	  579.6	 3575.0	...
9746267	  793.7	  579.6	 3574.0	...
9746268	  793.2	  579.9	 3573.0	...
9746269	  792.7	  580.3	 3573.0	...
9746270	  792.4	  580.7	 3574.0	...
9746271	  792.5	  580.2	 3572.0	...
9746272	  792.6	  579.8	 3568.0	...
9746273	  792.7	  579.3	 3565.0	...
9746274	  792.7	  579.4	 3565.0	...
9746275	  792.8	  580.1	 3565.0	...
9746276	  792.8	  580.8	 3565.0	...
9746277	  792.8	  581.3	 3565.0	...
9746278	  792.7	  580.9	 3566.0	...
9746279	  792.6	  580.3	 3566.0	...
9746280	  792.6	  580.1	 3565.0	...
9746281	  792.5	  579.9	 3563.0	...
9746282	  792.5	  579.9	 3563.0	...
9746283	  792.4	  579.9	 3563.0	...
9746284	  792.2	  580.1	 3563.0	...
9746285	  792.8	  580.4	 3563.0	...
9746286	  793.6	  580.6	 3561.0	...
9746287	  794.2	  580.6	 3557.0	...
9746288	  794.0	  580.0	 3553.0	...
9746289	  793.6	  579.6	 3552.0	...
9746290	  793.4	  579.7	 3554.0	...
9746291	  793.3	  580.2	 3556.0	...
9746292	  793.2	  580.7	 3556.0	...
9746293	  793.0	  580.6	 3556.0	...
9746294	  792.7	  580.0	 3554.0	...
9746295	  792.4	  579.5	 3551.0	...
9746296	  792.3	  579.2	 3550.0	...
9746297	  792.3	  579.4	 3550.0	...
9746298	  792.5	  579.6	 3549.0	...
9746299	  792.7	  579.6	 3548.0	...
9746300	  792.9	  579.6	 3545.0	...
9746301	  793.1	  580.1	 3543.0	...
9746302	  793.2	  580.5	 3540.0	...
9746303	  793.1	  580.9	 3539.0	...
9746304	  792.9	  580.9	 3539.0	...
9746305	  792.5	  581.1	 3538.0	...
9746306	  792.2	  581.2	 3538.0	...
9746307	  791.8	  581.4	 3538.0	...
9746308	  791.6	  581.3	 3539.0	...
9746309	  791.5	  581.4	 3536.0	...
9746310	  791.6	  581.2	 3533.0	...
9746311	  791.6	  581.0	 3529.0	...
9746312	  791.6	  580.7	 3528.0	...
9746313	  791.7	  580.6	 3528.0	...
9746314	  791.7	  580.4	 3526.0	...
9746315	  791.6	  580.4	 3525.0	...
9746316	  791.6	  580.3	 3523.0	...
9746317	  791.6	  580.6	 3522.0	...
9746318	  791.7	  581.0	 3521.0	...
9746319	  791.5	  581.0	 3519.0	...
9746320	  791.2	  580.8	 3518.0	...
9746321	  791.0	  580.7	 3518.0	...
9746322	  791.1	  581.0	 3518.0	...
9746323	  791.4	  581.1	 3517.0	...
9746324	  791.5	  581.0	 3515.0	...
9746325	  791.5	  581.0	 3513.0	...
9746326	  791.5	  581.2	 3513.0	...
9746327	  791.6	  581.3	 3512.0	...
9746328	  791.8	  581.3	 3512.0	...
9746329	  791.8	  581.1	 3513.0	...
9746330	  791.8	  581.0	 3514.0	...
9746331	  791.7	  580.9	 3516.0	...
9746332	  791.8	  581.0	 3517.0	...
9746333	  791.9	  581.0	 3513.0	...
9746334	  791.8	  580.9	 3509.0	...
9746335	  791.7	  581.2	 3506.0	...
9746336	  791.7	  581.4	 3507.0	...
9746337	  791.6	  581.7	 3508.0	...
9746338	  791.5	  581.8	 3506.0	...
9746339	  791.6	  581.6	 3502.0	...
9746340	  791.9	  581.5	 3497.0	...
MSG	9746341 0000 _ Number Off
9746341	  792.2	  581.4	 3495.0	...
9746342	  792.4	  582.2	 3495.0	...
9746343	  792.5	  582.9	 3495.0	...
9746344	  792.6	  583.3	 3495.0	...
9746345	  792.7	  583.1	 3496.0	...
9746346	  792.9	  582.8	 3497.0	...
9746347	  793.1	  582.7	 3498.0	...
9746348	  793.1	  582.8	 3497.0	...
9746349	  792.8	  583.0	 3496.0	...
9746350	  792.3	  583.2	 3495.0	...
9746351	  792.0	  583.7	 3494.0	...
9746352	  791.9	  584.3	 3495.0	...
9746353	  792.1	  584.9	 3494.0	...
9746354	  792.5	  585.0	 3494.0	...
9746355	  792.9	  585.0	 3494.0	...
9746356	  793.2	  584.8	 3492.0	...
9746357	  793.0	  584.4	 3490.0	...
9746358	  792.6	  584.1	 3487.0	...
9746359	  792.3	  583.8	 3487.0	...
9746360	  792.1	  583.7	 3487.0	...
9746361	  792.2	  583.6	 3487.0	...
9746362	  792.1	  583.6	 3488.0	...
9746363	  792.1	  584.1	 3485.0	...
9746364	  792.3	  584.6	 3483.0	...
9746365	  792.5	  585.1	 3481.0	...
9746366	  792.8	  584.9	 3481.0	...
9746367	  793.1	  584.8	 3479.0	...
9746368	  793.4	  584.5	 3477.0	...
9746369	  793.4	  584.2	 3475.0	...
9746370	  793.1	  584.0	 3476.0	...
9746371	  792.8	  583.9	 3475.0	...
9746372	  792.8	  583.8	 3477.0	...
9746373	  792.8	  583.5	 3478.0	...
9746374	  792.7	  583.3	 3476.0	...
9746375	  792.6	  582.9	 3472.0	...
9746376	  792.5	  582.9	 3468.0	...
9746377	  792.6	  583.2	 3468.0	...
9746378	  792.7	  583.7	 3468.0	...
9746379	  793.0	  584.2	 3467.0	...
9746380	  793.3	  584.3	 3465.0	...
9746381	  793.5	  584.3	 3463.0	...
9746382	  793.3	  584.2	 3460.0	...
9746383	  793.1	  584.1	 3459.0	...
9746384	  792.7	  584.0	 3459.0	...
9746385	  792.5	  584.1	 3458.0	...
9746386	  792.3	  584.1	 3458.0	...
9746387	  792.3	  583.9	 3459.0	...
9746388	  792.3	  583.7	 3458.0	...
9746389	  792.5	  583.6	 3454.0	...
9746390	  792.7	  583.7	 3451.0	...
9746391	  793.0	  583.8	 3448.0	...
9746392	  793.1	  583.8	 3448.0	...
9746393	  793.1	  583.7	 3448.0	...
9746394	  793.1	  584.0	 3446.0	...
9746395	  793.0	  584.3	 3444.0	...
9746396	  792.6	  584.7	 3444.0	...
9746397	  792.4	  584.9	 3446.0	...
9746398	  792.3	  585.0	 3448.0	...
9746399	  792.5	  585.1	 3448.0	...
9746400	  792.5	  585.0	 3448.0	...
9746401	  792.3	  584.5	 3449.0	...
9746402	  792.1	  584.2	 3449.0	...
9746403	  792.2	  584.2	 3446.0	...
9746404	  792.5	  584.5	 3443.0	...
9746405	  792.7	  584.9	 3440.0	...
9746406	  792.9	  585.2	 3439.0	...
9746407	  793.0	  585.5	 3440.0	...
9746408	  793.1	  585.4	 3439.0	...
9746409	  793.1	  585.1	 3439.0	...
9746410	  793.0	  584.9	 3439.0	...
9746411	  792.9	  584.7	 3439.0	...
9746412	  792.9	  585.2	 3439.0	...
9746413	  792.8	  585.7	 3440.0	...
9746414	  792.6	  586.0	 3441.0	...
9746415	  792.4	  586.0	 3441.0	...
9746416	  792.5	  585.9	 3439.0	...
9746417	  792.5	  585.9	 3437.0	...
9746418	  792.5	  585.7	 3436.0	...
9746419	  792.4	  585.4	 3437.0	...
9746420	  792.5	  585.1	 3437.0	...
9746421	  792.6	  584.7	 3436.0	...
9746422	  792.8	  584.3	 3435.0	...
9746423	  792.5	  584.7	 3435.0	...
9746424	  792.4	  585.5	 3435.0	...
9746425	  792.5	  586.3	 3435.0	...
9746426	  792.8	  586.3	 3438.0	...
9746427	  792.8	  586.2	 3440.0	...
9746428	  792.8	  586.0	 3444.0	...
9746429	  792.6	  585.8	 3444.0	...
9746430	  792.5	  585.7	 3443.0	...
9746431	  792.4	  585.6	 3440.0	...
9746432	  792.4	  585.5	 3438.0	...
9746433	  792.5	  585.6	 3437.0	...
9746434	  792.6	  585.8	 3436.0	...
9746435	  792.7	  586.3	 3436.0	...
9746436	  792.7	  586.7	 3435.0	...
9746437	  792.8	  587.1	 3434.0	...
9746438	  792.8	  587.3	 3434.0	...
9746439	  792.5	  587.3	 3433.0	...
9746440	  792.2	  587.2	 3434.0	...
9746441	  791.9	  587.0	 3433.0	...
9746442	  791.8	  586.8	 3433.0	...
9746443	  792.0	  586.7	 3432.0	...
9746444	  792.2	  586.9	 3431.0	...
9746445	  792.4	  587.2	 3430.0	...
9746446	  792.4	  587.6	 3429.0	...
9746447	  792.5	  587.7	 3429.0	...
9746448	  792.6	  587.8	 3429.0	...
9746449	  792.8	  587.9	 3428.0	...
9746450	  792.8	  587.9	 3429.0	...
9746451	  793.0	  587.9	 3431.0	...
9746452	  793.1	  587.8	 3430.0	...
9746453	  793.1	  587.7	 3427.0	...
9746454	  793.1	  587.3	 3425.0	...
9746455	  793.1	  586.8	 3424.0	...
9746456	  793.2	  586.4	 3424.0	...
9746457	  793.1	  586.2	 3423.0	...
9746458	  793.0	  586.1	 3422.0	...
9746459	  793.1	  586.4	 3422.0	...
9746460	  793.0	  586.6	 3422.0	...
9746461	  793.0	  586.9	 3421.0	...
9746462	  792.7	  586.6	 3418.0	...
9746463	  792.5	  586.4	 3416.0	...
9746464	  792.4	  586.6	 3416.0	...
9746465	  792.7	  586.9	 3417.0	...
9746466	  792.9	  587.3	 3417.0	...
9746467	  792.9	  587.4	 3417.0	...
9746468	  792.7	  587.4	 3417.0	...
9746469	  792.6	  587.5	 3419.0	...
9746470	  792.4	  587.4	 3420.0	...
9746471	  792.4	  587.3	 3418.0	...
9746472	  792.3	  587.3	 3415.0	...
9746473	  792.2	  587.4	 3412.0	...
9746474	  792.3	  587.5	 3413.0	...
9746475	  792.5	  587.5	 3414.0	...
9746476	  792.8	  587.5	 3415.0	...
9746477	  793.0	  587.7	 3414.0	...
9746478	  793.1	  587.8	 3413.0	...
9746479	  793.1	  587.9	 3411.0	...
9746480	  793.2	  587.8	 3411.0	...
9746481	  793.3	  587.7	 3412.0	...
9746482	  793.4	  587.7	 3413.0	...
9746483	  793.1	  587.8	 3414.0	...
9746484	  792.8	  587.8	 3414.0	...
9746485	  792.5	  587.8	 3413.0	...
9746486	  792.2	  588.0	 3412.0	...
9746487	  791.8	  588.1	 3412.0	...
9746488	  791.9	  588.4	 3412.0	...
9746489	  792.4	  588.5	 3411.0	...
9746490	  792.9	  588.0	 3410.0	...
9746491	  793.0	  587.3	 3408.0	...
9746492	  793.0	  586.6	 3409.0	...
9746493	  793.1	  586.5	 3410.0	...
9746494	  793.2	  586.5	 3409.0	...
9746495	  793.4	  586.6	 3407.0	...
9746496	  793.4	  587.0	 3406.0	...
9746497	  793.4	  587.2	 3406.0	...
9746498	  793.5	  587.4	 3406.0	...
9746499	  793.7	  587.4	 3402.0	...
9746500	  793.7	  587.4	 3398.0	...
9746501	  793.5	  587.5	 3395.0	...
9746502	  793.4	  587.4	 3398.0	...
9746503	  793.4	  587.4	 3400.0	...
9746504	  793.6	  587.4	 3400.0	...
9746505	  793.6	  587.2	 3400.0	...
9746506	  793.7	  586.9	 3399.0	...
9746507	  793.7	  586.7	 3399.0	...
9746508	  793.6	  586.9	 3399.0	...
9746509	  793.4	  587.0	 3400.0	...
9746510	  793.2	  587.1	 3400.0	...
9746511	  793.2	  587.4	 3400.0	...
9746512	  793.4	  587.8	 3400.0	...
9746513	  793.6	  588.0	 3399.0	...
9746514	  793.7	  588.0	 3399.0	...
9746515	  793.7	  588.1	 3399.0	...
9746516	  793.6	  588.3	 3399.0	...
9746517	  793.7	  588.5	 3398.0	...
9746518	  793.8	  588.4	 3397.0	...
9746519	  793.4	  588.5	 3397.0	...
9746520	  792.9	  588.6	 3396.0	...
9746521	  792.9	  587.8	 3397.0	...
9746522	  793.4	  586.9	 3396.0	...
9746523	  793.8	  586.5	 3395.0	...
9746524	  793.7	  587.1	 3394.0	...
9746525	  793.7	  587.8	 3394.0	...
9746526	  793.8	  588.0	 3394.0	...
9746527	  793.9	  588.1	 3394.0	...
9746528	  793.9	  588.1	 3394.0	...
9746529	  793.8	  588.5	 3394.0	...
9746530	  793.5	  588.8	 3394.0	...
9746531	  793.3	  589.0	 3394.0	...
9746532	  793.5	  588.8	 3393.0	...
9746533	  793.8	  588.7	 3391.0	...
9746534	  794.1	  588.7	 3390.0	...
9746535	  794.2	  588.6	 3388.0	...
9746536	  794.2	  588.5	 3387.0	...
9746537	  794.2	  588.4	 3389.0	...
9746538	  794.2	  588.3	 3392.0	...
9746539	  794.1	  588.3	 3397.0	...
9746540	  794.1	  588.3	 3397.0	...
9746541	  794.1	  588.7	 3397.0	...
MSG	9746542 0000 _ Number On
9746542	  794.1	  589.1	 3395.0	...
9746543	  794.2	  589.6	 3391.0	...
9746544	  794.3	  589.6	 3389.0	...
9746545	  794.4	  589.5	 3388.0	...
9746546	  794.5	  589.4	 3388.0	...
9746547	  794.5	  589.4	 3388.0	...
9746548	  794.6	  589.4	 3387.0	...
9746549	  794.7	  589.4	 3387.0	...
9746550	  794.8	  589.4	 3386.0	...
9746551	  795.0	  589.4	 3386.0	...
9746552	  795.1	  589.5	 3386.0	...
9746553	  794.7	  589.7	 3384.0	...
9746554	  794.3	  589.5	 3382.0	...
9746555	  793.9	  589.1	 3379.0	...
9746556	  793.9	  588.6	 3378.0	...
9746557	  794.0	  588.4	 3381.0	...
9746558	  794.3	  588.3	 3385.0	...
9746559	  794.6	  588.2	 3390.0	...
9746560	  794.8	  588.1	 3389.0	...
9746561	  794.7	  588.1	 3389.0	...
9746562	  794.5	  588.1	 3391.0	...
9746563	  794.4	  588.2	 3392.0	...
9746564	  794.8	  588.5	 3394.0	...
9746565	  795.3	  588.9	 3394.0	...
9746566	  795.5	  589.3	 3394.0	...
9746567	  795.2	  589.4	 3395.0	...
9746568	  794.9	  589.5	 3395.0	...
9746569	  795.0	  589.7	 3395.0	...
9746570	  795.2	  589.8	 3395.0	...
9746571	  795.4	  589.9	 3395.0	...
9746572	  795.5	  589.7	 3394.0	...
9746573	  795.5	  589.5	 3392.0	...
9746574	  795.5	  589.3	 3389.0	...
9746575	  795.5	  589.4	 3387.0	...
9746576	  795.7	  589.4	 3386.0	...
9746577	  795.8	  589.4	 3385.0	...
9746578	  796.0	  589.4	 3384.0	...
9746579	  796.1	  589.5	 3385.0	...
9746580	  796.2	  589.5	 3387.0	...
9746581	  796.1	  589.5	 3389.0	...
9746582	  796.0	  589.4	 3388.0	...
9746583	  796.0	  589.5	 3388.0	...
9746584	  796.0	  589.6	 3388.0	...
9746585	  795.7	  589.8	 3388.0	...
9746586	  795.5	  589.9	 3386.0	...
9746587	  795.4	  590.0	 3383.0	...
9746588	  795.4	  590.0	 3381.0	...
9746589	  795.5	  590.0	 3383.0	...
9746590	  795.5	  589.7	 3386.0	...
9746591	  795.6	  589.5	 3389.0	...
9746592	  795.7	  589.4	 3391.0	...
9746593	  795.8	  589.4	 3391.0	...
9746594	  795.9	  589.8	 3391.0	...
9746595	  795.7	  590.3	 3390.0	...
9746596	  795.5	  590.8	 3389.0	...
9746597	  795.4	  590.9	 3388.0	...
9746598	  795.3	  590.9	 3388.0	...
9746599	  795.3	  591.0	 3388.0	...
9746600	  795.3	  590.9	 3387.0	...
9746601	  795.4	  590.9	 3387.0	...
9746602	  795.6	  590.8	 3387.0	...
9746603	  795.9	  590.8	 3388.0	...
9746604	  796.4	  590.3	 3391.0	...
9746605	  796.6	  589.8	 3394.0	...
9746606	  796.9	  589.9	 3395.0	...
9746607	  796.7	  590.5	 3395.0	...
9746608	  796.4	  591.1	 3391.0	...
9746609	  796.1	  591.1	 3388.0	...
9746610	  796.3	  591.2	 3385.0	...
9746611	  796.5	  591.2	 3385.0	...
9746612	  796.6	  591.2	 3386.0	...
9746613	  796.5	  591.2	 3387.0	...
9746614	  796.5	  591.1	 3387.0	...
9746615	  796.1	  591.1	 3388.0	...
9746616	  795.7	  591.2	 3389.0	...
9746617	  795.6	  591.2	 3390.0	...
9746618	  795.8	  591.2	 3394.0	...
9746619	  796.1	  591.1	 3397.0	...
9746620	  796.0	  591.1	 3399.0	...
9746621	  795.9	  591.0	 3397.0	...
9746622	  795.9	  590.9	 3394.0	...
9746623	  796.1	  591.0	 3392.0	...
9746624	  796.2	  591.3	 3392.0	...
9746625	  796.3	  591.6	 3394.0	...
9746626	  796.5	  591.8	 3397.0	...
9746627	  796.8	  592.2	 3401.0	...
9746628	  797.1	  592.6	 3402.0	...
9746629	  797.3	  592.9	 3402.0	...
9746630	  797.3	  592.9	 3401.0	...
9746631	  796.7	  592.9	 3400.0	...
9746632	  796.0	  592.9	 3399.0	...
9746633	  795.8	  592.7	 3399.0	...
9746634	  796.2	  592.6	 3400.0	...
9746635	  796.6	  592.4	 3402.0	...
9746636	  796.6	  592.3	 3403.0	...
9746637	  796.5	  592.2	 3404.0	...
9746638	  796.4	  592.6	 3402.0	...
9746639	  796.7	  593.1	 3401.0	...
9746640	  797.0	  593.4	 3401.0	...
9746641	  797.3	  593.1	 3401.0	...
9746642	  797.3	  593.0	 3401.0	...
9746643	  797.4	  593.2	 3401.0	...
9746644	  797.4	  593.1	 3397.0	...
9746645	  797.2	  592.8	 3394.0	...
9746646	  797.0	  592.4	 3394.0	...
9746647	  797.0	  592.7	 3397.0	...
9746648	  797.2	  593.0	 3400.0	...
9746649	  797.1	  592.8	 3400.0	...
9746650	  796.8	  592.4	 3400.0	...
9746651	  796.7	  591.9	 3400.0	...
9746652	  797.0	  592.1	 3400.0	...
9746653	  797.3	  592.3	 3401.0	...
9746654	  797.4	  592.4	 3399.0	...
9746655	  797.6	  592.4	 3398.0	...
9746656	  797.5	  592.4	 3398.0	...
9746657	  797.2	  592.4	 3399.0	...
9746658	  797.0	  592.5	 3400.0	...
9746659	  796.9	  592.5	 3399.0	...
9746660	  797.0	  592.4	 3398.0	...
9746661	  797.0	  592.3	 3397.0	...
9746662	  797.0	  592.5	 3400.0	...
9746663	  797.2	  592.8	 3404.0	...
9746664	  797.3	  593.0	 3407.0	...
9746665	  797.4	  593.0	 3406.0	...
9746666	  797.2	  593.0	 3405.0	...
9746667	  797.0	  592.8	 3405.0	...
9746668	  796.9	  592.6	 3405.0	...
9746669	  796.7	  592.4	 3406.0	...
9746670	  796.7	  592.2	 3406.0	...
9746671	  796.8	  592.1	 3406.0	...
9746672	  797.0	  592.6	 3406.0	...
9746673	  797.2	  593.1	 3407.0	...
9746674	  797.4	  593.6	 3408.0	...
9746675	  797.5	  593.7	 3410.0	...
9746676	  797.5	  593.7	 3413.0	...
9746677	  797.4	  593.7	 3417.0	...
9746678	  797.5	  593.6	 3419.0	...
9746679	  797.6	  593.6	 3420.0	...
9746680	  797.4	  593.6	 3417.0	...
9746681	  797.2	  593.7	 3415.0	...
9746682	  797.0	  593.9	 3411.0	...
9746683	  796.9	  594.0	 3411.0	...
9746684	  796.8	  594.1	 3412.0	...
9746685	  796.9	  594.2	 3414.0	...
9746686	  797.0	  594.3	 3419.0	...
9746687	  797.1	  594.3	 3421.0	...
9746688	  797.2	  594.3	 3422.0	...
9746689	  796.9	  594.4	 3418.0	...
9746690	  796.6	  594.6	 3415.0	...
9746691	  795.7	  594.8	 3412.0	...
9746692	  795.3	  594.9	 3413.0	...
9746693	  795.1	  595.1	 3415.0	...
9746694	  795.3	  595.3	 3416.0	...
9746695	  795.5	  595.6	 3417.0	...
9746696	  795.5	  595.7	 3417.0	...
9746697	  795.7	  595.7	 3417.0	...
9746698	  796.0	  595.5	 3417.0	...
9746699	  796.2	  595.4	 3418.0	...
9746700	  796.3	  595.2	 3419.0	...
9746701	  796.3	  595.3	 3419.0	...
9746702	  796.3	  595.4	 3419.0	...
9746703	  795.9	  595.5	 3420.0	...
9746704	  795.5	  595.3	 3423.0	...
9746705	  794.9	  595.2	 3426.0	...
9746706	  794.9	  595.5	 3426.0	...
9746707	  794.9	  595.9	 3427.0	...
9746708	  795.1	  596.4	 3429.0	...
9746709	  795.2	  596.7	 3431.0	...
EFIX R   9742426	9746709	4284	  808.8	  600.2	   3356
SSACC R  9746710
9746710	  795.3	  597.5	 3433.0	...
9746711	  795.4	  599.4	 3432.0	...
9746712	  795.3	  601.1	 3431.0	...
9746713	  795.1	  603.9	 3431.0	...
9746714	  795.1	  607.1	 3423.0	...
9746715	  795.2	  610.0	 3414.0	...
9746716	  795.6	  611.2	 3403.0	...
9746717	  796.0	  610.7	 3398.0	...
9746718	  797.0	  615.4	 3385.0	...
9746719	  798.3	  629.6	 3346.0	...
9746720	  800.3	  657.9	 3271.0	...
9746721	  802.4	  696.1	 3168.0	...
9746722	  804.6	  741.5	 3049.0	...
9746723	  807.0	  792.0	 2924.0	...
9746724	  809.5	  847.8	 2780.0	...
9746725	  811.6	  906.6	 2622.0	...
9746726	  812.4	  966.6	 2447.0	...
9746727	  813.4	 1027.5	 2266.0	...
9746728	  815.0	 1089.1	 2089.0	...
9746729	  816.9	 1130.6	 1972.0	...
9746730	  817.9	 1151.0	 1917.0	...
9746731	  817.9	 1151.0	 1917.0	...
9746732	 1462.1	 1449.3	  349.0	...
9746733	 1462.1	 1449.3	  349.0	...
9746734	 1470.9	 1448.3	  305.0	...
9746735	 1492.5	 1497.5	  245.0	...
9746736	 1514.1	 1546.9	  185.0	...
9746737	 1527.0	 1597.4	  169.0	...
9746738	 1527.0	 1597.4	  169.0	...
SBLINK R 9746739
9746739	   .	   .	    0.0	...
9746740	   .	   .	    0.0	...
9746741	   .	   .	    0.0	...
9746742	   .	   .	    0.0	...
9746743	   .	   .	    0.0	...
9746744	   .	   .	    0.0	...
9746745	   .	   .	    0.0	...
9746746	   .	   .	    0.0	...
9746747	   .	   .	    0.0	...
9746748	   .	   .	    0.0	...
9746749	   .	   .	    0.0	...
9746750	   .	   .	    0.0	...
9746751	   .	   .	    0.0	...
9746752	   .	   .	    0.0	...
9746753	   .	   .	    0.0	...
9746754	   .	   .	    0.0	...
9746755	   .	   .	    0.0	...
9746756	   .	   .	    0.0	...
9746757	   .	   .	    0.0	...
9746758	   .	   .	    0.0	...
9746759	   .	   .	    0.0	...
9746760	   .	   .	    0.0	...
9746761	   .	   .	    0.0	...
9746762	   .	   .	    0.0	...
9746763	   .	   .	    0.0	...
9746764	   .	   .	    0.0	...
9746765	   .	   .	    0.0	...
9746766	   .	   .	    0.0	...
9746767	   .	   .	    0.0	...
9746768	   .	   .	    0.0	...
9746769	   .	   .	    0.0	...
9746770	   .	   .	    0.0	...
9746771	   .	   .	    0.0	...
9746772	   .	   .	    0.0	...
9746773	   .	   .	    0.0	...
9746774	   .	   .	    0.0	...
9746775	   .	   .	    0.0	...
9746776	   .	   .	    0.0	...
9746777	   .	   .	    0.0	...
9746778	   .	   .	    0.0	...
9746779	   .	   .	    0.0	...
9746780	   .	   .	    0.0	...
9746781	   .	   .	    0.0	...
9746782	   .	   .	    0.0	...
9746783	   .	   .	    0.0	...
9746784	   .	   .	    0.0	...
9746785	   .	   .	    0.0	...
9746786	   .	   .	    0.0	...
9746787	   .	   .	    0.0	...
9746788	   .	   .	    0.0	...
9746789	   .	   .	    0.0	...
9746790	   .	   .	    0.0	...
9746791	   .	   .	    0.0	...
9746792	   .	   .	    0.0	...
9746793	   .	   .	    0.0	...
9746794	   .	   .	    0.0	...
9746795	   .	   .	    0.0	...
9746796	   .	   .	    0.0	...
9746797	   .	   .	    0.0	...
9746798	   .	   .	    0.0	...
9746799	   .	   .	    0.0	...
9746800	   .	   .	    0.0	...
9746801	   .	   .	    0.0	...
9746802	   .	   .	    0.0	...
9746803	   .	   .	    0.0	...
9746804	   .	   .	    0.0	...
9746805	   .	   .	    0.0	...
9746806	   .	   .	    0.0	...
9746807	   .	   .	    0.0	...
9746808	   .	   .	    0.0	...
9746809	   .	   .	    0.0	...
9746810	   .	   .	    0.0	...
9746811	   .	   .	    0.0	...
9746812	   .	   .	    0.0	...
9746813	   .	   .	    0.0	...
9746814	   .	   .	    0.0	...
9746815	   .	   .	    0.0	...
9746816	   .	   .	    0.0	...
9746817	   .	   .	    0.0	...
9746818	   .	   .	    0.0	...
9746819	   .	   .	    0.0	...
9746820	   .	   .	    0.0	...
9746821	   .	   .	    0.0	...
9746822	   .	   .	    0.0	...
9746823	   .	   .	    0.0	...
9746824	   .	   .	    0.0	...
9746825	   .	   .	    0.0	...
9746826	   .	   .	    0.0	...
9746827	   .	   .	    0.0	...
9746828	   .	   .	    0.0	...
9746829	   .	   .	    0.0	...
9746830	   .	   .	    0.0	...
9746831	   .	   .	    0.0	...
9746832	   .	   .	    0.0	...
9746833	   .	   .	    0.0	...
9746834	   .	   .	    0.0	...
9746835	   .	   .	    0.0	...
9746836	   .	   .	    0.0	...
9746837	   .	   .	    0.0	...
9746838	   .	   .	    0.0	...
9746839	   .	   .	    0.0	...
9746840	   .	   .	    0.0	...
9746841	   .	   .	    0.0	...
9746842	   .	   .	    0.0	...
9746843	   .	   .	    0.0	...
9746844	   .	   .	    0.0	...
9746845	   .	   .	    0.0	...
9746846	   .	   .	    0.0	...
9746847	   .	   .	    0.0	...
9746848	   .	   .	    0.0	...
9746849	   .	   .	    0.0	...
9746850	   .	   .	    0.0	...
9746851	   .	   .	    0.0	...
9746852	   .	   .	    0.0	...
9746853	   .	   .	    0.0	...
9746854	   .	   .	    0.0	...
9746855	   .	   .	    0.0	...
MSG	9746856 0000 _ Number Off
9746856	   .	   .	    0.0	...
9746857	   .	   .	    0.0	...
9746858	   .	   .	    0.0	...
9746859	   .	   .	    0.0	...
9746860	   .	   .	    0.0	...
9746861	   .	   .	    0.0	...
9746862	   .	   .	    0.0	...
9746863	   .	   .	    0.0	...
9746864	   .	   .	    0.0	...
9746865	   .	   .	    0.0	...
9746866	   .	   .	    0.0	...
9746867	   .	   .	    0.0	...
9746868	   .	   .	    0.0	...
9746869	   .	   .	    0.0	...
EBLINK R 9746739	9746869	131
9746870	  846.1	 1159.3	 1839.0	...
9746871	  846.1	 1159.3	 1839.0	...
9746872	  847.1	 1153.3	 1856.0	...
9746873	  847.8	 1142.3	 1891.0	...
9746874	  848.3	 1125.0	 1950.0	...
9746875	  846.5	 1107.8	 2005.0	...
9746876	  844.7	 1090.7	 2056.0	...
9746877	  842.7	 1073.8	 2102.0	...
9746878	  841.8	 1058.0	 2150.0	...
9746879	  841.1	 1042.6	 2196.0	...
9746880	  840.7	 1028.7	 2236.0	...
9746881	  839.8	 1014.9	 2277.0	...
9746882	  838.8	 1001.1	 2322.0	...
9746883	  837.7	  987.5	 2368.0	...
9746884	  836.6	  974.4	 2407.0	...
9746885	  835.4	  961.5	 2444.0	...
9746886	  834.4	  950.2	 2477.0	...
9746887	  833.7	  938.3	 2515.0	...
9746888	  833.1	  927.1	 2550.0	...
9746889	  832.3	  915.3	 2587.0	...
9746890	  831.5	  904.3	 2621.0	...
9746891	  831.7	  893.3	 2651.0	...
9746892	  832.0	  883.1	 2687.0	...
9746893	  832.2	  873.4	 2714.0	...
9746894	  831.5	  863.1	 2752.0	...
9746895	  830.7	  852.3	 2780.0	...
9746896	  829.4	  842.9	 2814.0	...
9746897	  828.0	  833.2	 2841.0	...
9746898	  826.4	  824.3	 2867.0	...
9746899	  825.3	  813.1	 2897.0	...
9746900	  824.3	  803.6	 2925.0	...
9746901	  823.6	  793.3	 2956.0	...
9746902	  823.0	  784.4	 2983.0	...
9746903	  822.1	  774.2	 3008.0	...
9746904	  821.1	  765.5	 3028.0	...
9746905	  820.2	  756.2	 3050.0	...
9746906	  819.1	  748.0	 3073.0	...
9746907	  818.2	  738.9	 3099.0	...
9746908	  816.4	  730.9	 3118.0	...
9746909	  814.4	  723.4	 3135.0	...
9746910	  812.4	  716.8	 3148.0	...
9746911	  811.5	  710.3	 3166.0	...
9746912	  810.4	  703.6	 3180.0	...
9746913	  809.4	  697.0	 3202.0	...
9746914	  808.5	  691.1	 3216.0	...
9746915	  808.1	  685.8	 3236.0	...
9746916	  807.8	  679.4	 3249.0	...
9746917	  807.5	  673.4	 3265.0	...
9746918	  807.0	  667.5	 3278.0	...
9746919	  806.3	  663.2	 3294.0	...
9746920	  805.6	  658.6	 3308.0	...
9746921	  805.1	  654.1	 3320.0	...
9746922	  804.8	  649.8	 3329.0	...
9746923	  804.5	  645.8	 3336.0	...
9746924	  804.1	  640.8	 3349.0	...
9746925	  803.9	  636.1	 3361.0	...
ESACC R  9746710	9746925	216	  795.3	  597.5	  803.9	  636.1	   0.84	   1679
SFIX R   9746926
9746926	  803.6	  631.2	 3371.0	...
9746927	  803.1	  627.4	 3380.0	...
9746928	  802.8	  624.1	 3390.0	...
9746929	  802.5	  621.7	 3401.0	...
9746930	  801.8	  618.9	 3404.0	...
9746931	  800.9	  615.6	 3407.0	...
9746932	  800.2	  612.0	 3415.0	...
9746933	  800.3	  609.7	 3423.0	...
9746934	  800.4	  607.2	 3431.0	...
9746935	  800.4	  605.4	 3433.0	...
9746936	  800.3	  602.6	 3439.0	...
9746937	  800.3	  600.4	 3445.0	...
9746938	  800.3	  598.4	 3456.0	...
9746939	  799.9	  597.5	 3463.0	...
9746940	  799.5	  596.1	 3469.0	...
9746941	  799.0	  594.3	 3469.0	...
9746942	  799.1	  592.4	 3469.0	...
9746943	  798.8	  591.4	 3469.0	...
9746944	  798.5	  590.9	 3469.0	...
9746945	  798.2	  590.2	 3472.0	...
9746946	  798.2	  590.1	 3473.0	...
9746947	  798.2	  590.3	 3476.0	...
9746948	  798.1	  590.6	 3477.0	...
9746949	  798.0	  590.6	 3478.0	...
9746950	  797.9	  590.5	 3478.0	...
9746951	  797.8	  590.6	 3477.0	...
9746952	  797.5	  591.1	 3477.0	...
9746953	  797.2	  591.5	 3477.0	...
9746954	  796.8	  591.4	 3477.0	...
9746955	  796.7	  591.2	 3475.0	...
9746956	  796.3	  591.3	 3474.0	...
9746957	  796.0	  592.0	 3473.0	...
9746958	  795.8	  593.0	 3474.0	...
9746959	  795.9	  593.7	 3473.0	...
9746960	  796.0	  594.7	 3472.0	...
9746961	  796.0	  595.2	 3471.0	...
9746962	  796.0	  596.3	 3473.0	...
9746963	  795.8	  596.7	 3474.0	...
9746964	  795.5	  597.2	 3476.0	...
9746965	  795.2	  597.2	 3476.0	...
9746966	  795.3	  597.8	 3476.0	...
9746967	  795.6	  598.3	 3474.0	...
9746968	  796.0	  598.9	 3472.0	...
9746969	  796.0	  598.9	 3469.0	...
9746970	  796.1	  599.0	 3468.0	...
9746971	  796.0	  599.0	 3471.0	...
9746972	  795.9	  599.1	 3474.0	...
9746973	  795.7	  599.0	 3476.0	...
9746974	  795.7	  598.9	 3474.0	...
9746975	  795.9	  599.3	 3473.0	...
9746976	  796.1	  600.3	 3474.0	...
9746977	  796.2	  601.5	 3474.0	...
9746978	  796.0	  602.3	 3472.0	...
9746979	  795.8	  602.4	 3469.0	...
9746980	  795.5	  602.2	 3468.0	...
9746981	  795.6	  601.9	 3471.0	...
9746982	  795.9	  601.7	 3473.0	...
9746983	  796.3	  601.5	 3472.0	...
9746984	  796.4	  601.6	 3471.0	...
9746985	  796.5	  601.7	 3471.0	...
9746986	  796.1	  601.8	 3471.0	...
9746987	  795.7	  601.7	 3472.0	...
9746988	  795.5	  601.7	 3474.0	...
9746989	  795.7	  601.9	 3476.0	...
9746990	  795.6	  602.1	 3477.0	...
9746991	  795.4	  602.3	 3478.0	...
9746992	  795.2	  602.4	 3480.0	...
9746993	  795.0	  602.5	 3480.0	...
9746994	  794.8	  602.7	 3481.0	...
9746995	  794.7	  602.7	 3482.0	...
9746996	  794.8	  602.7	 3482.0	...
9746997	  794.9	  602.6	 3484.0	...
9746998	  794.9	  602.4	 3485.0	...
9746999	  794.9	  602.3	 3483.0	...
9747000	  795.2	  602.3	 3481.0	...
9747001	  795.4	  602.2	 3480.0	...
9747002	  795.5	  602.1	 3482.0	...
9747003	  795.4	  602.1	 3484.0	...
9747004	  795.4	  602.0	 3484.0	...
9747005	  795.4	  601.8	 3484.0	...
9747006	  795.5	  601.3	 3485.0	...
9747007	  795.6	  600.9	 3485.0	...
9747008	  795.5	  600.6	 3485.0	...
9747009	  795.4	  600.7	 3485.0	...
9747010	  795.4	  600.8	 3485.0	...
9747011	  795.7	  600.8	 3485.0	...
9747012	  795.9	  600.7	 3485.0	...
9747013	  796.0	  600.6	 3484.0	...
9747014	  796.0	  600.9	 3482.0	...
9747015	  795.9	  601.4	 3482.0	...
9747016	  795.8	  601.6	 3483.0	...
9747017	  795.8	  601.3	 3484.0	...
9747018	  795.6	  600.7	 3484.0	...
9747019	  795.4	  600.4	 3487.0	...
9747020	  795.2	  600.1	 3492.0	...
9747021	  795.0	  600.3	 3493.0	...
9747022	  794.9	  600.4	 3490.0	...
9747023	  795.1	  600.5	 3487.0	...
9747024	  795.4	  600.5	 3487.0	...
9747025	  795.7	  600.4	 3487.0	...
9747026	  795.7	  600.3	 3488.0	...
9747027	  795.6	  600.2	 3489.0	...
9747028	  795.7	  600.0	 3490.0	...
9747029	  795.8	  599.7	 3489.0	...
9747030	  796.0	  599.3	 3489.0	...
9747031	  796.2	  598.9	 3489.0	...
9747032	  795.9	  598.8	 3489.0	...
9747033	  795.4	  598.7	 3490.0	...
9747034	  795.5	  598.8	 3492.0	...
9747035	  796.0	  599.0	 3493.0	...
9747036	  796.6	  599.2	 3495.0	...
9747037	  796.6	  599.5	 3496.0	...
9747038	  796.7	  599.6	 3497.0	...
9747039	  796.1	  599.6	 3495.0	...
9747040	  795.5	  599.4	 3492.0	...
9747041	  795.4	  599.1	 3491.0	...
9747042	  795.8	  598.8	 3494.0	...
9747043	  796.4	  598.9	 3497.0	...
9747044	  796.6	  599.0	 3495.0	...
9747045	  796.8	  599.1	 3493.0	...
9747046	  796.8	  598.5	 3491.0	...
9747047	  796.7	  598.2	 3491.0	...
9747048	  796.5	  598.0	 3491.0	...
9747049	  796.3	  598.4	 3491.0	...
9747050	  796.2	  598.6	 3491.0	...
9747051	  796.2	  598.6	 3492.0	...
9747052	  796.4	  598.6	 3493.0	...
9747053	  796.5	  598.6	 3496.0	...
9747054	  796.5	  598.5	 3498.0	...
9747055	  796.3	  597.9	 3501.0	...
9747056	  796.2	  597.4	 3503.0	...
9747057	  796.5	  596.9	 3505.0	...
9747058	  796.8	  596.7	 3505.0	...
9747059	  797.2	  596.6	 3505.0	...
9747060	  797.1	  596.6	 3506.0	...
9747061	  797.1	  596.6	 3505.0	...
9747062	  797.0	  596.8	 3504.0	...
9747063	  797.2	  597.1	 3503.0	...
9747064	  797.4	  597.6	 3503.0	...
9747065	  797.6	  597.8	 3503.0	...
9747066	  797.6	  598.0	 3503.0	...
9747067	  797.0	  597.8	 3503.0	...
9747068	  796.4	  597.8	 3501.0	...
9747069	  796.5	  597.9	 3499.0	...
9747070	  797.1	  598.0	 3497.0	...
9747071	  797.7	  597.9	 3500.0	...
9747072	  797.4	  597.3	 3502.0	...
9747073	  797.1	  596.7	 3504.0	...
9747074	  797.2	  596.1	 3505.0	...
9747075	  797.5	  596.3	 3503.0	...
9747076	  797.8	  596.4	 3498.0	...
9747077	  797.7	  596.5	 3494.0	...
9747078	  797.6	  596.5	 3493.0	...
9747079	  797.5	  596.8	 3494.0	...
9747080	  797.4	  597.1	 3496.0	...
9747081	  797.3	  597.1	 3498.0	...
9747082	  797.5	  596.7	 3499.0	...
9747083	  797.4	  596.2	 3500.0	...
9747084	  797.4	  596.2	 3501.0	...
9747085	  797.4	  596.1	 3501.0	...
9747086	  797.2	  596.0	 3502.0	...
9747087	  797.0	  595.9	 3502.0	...
9747088	  797.3	  595.8	 3501.0	...
9747089	  797.8	  595.8	 3504.0	...
9747090	  798.3	  596.1	 3508.0	...
9747091	  798.3	  596.4	 3511.0	...
9747092	  797.9	  596.9	 3511.0	...
9747093	  797.4	  597.1	 3510.0	...
9747094	  797.0	  597.3	 3509.0	...
9747095	  797.4	  597.3	 3509.0	...
9747096	  797.7	  597.3	 3510.0	...
9747097	  797.7	  597.2	 3510.0	...
9747098	  797.5	  597.1	 3510.0	...
9747099	  797.0	  596.9	 3510.0	...
9747100	  796.6	  596.8	 3510.0	...
9747101	  796.9	  596.7	 3510.0	...
9747102	  797.6	  595.9	 3511.0	...
9747103	  798.3	  595.2	 3513.0	...
9747104	  798.5	  594.4	 3515.0	...
9747105	  798.7	  594.3	 3515.0	...
9747106	  798.8	  594.4	 3512.0	...
9747107	  798.7	  594.6	 3509.0	...
9747108	  798.8	  595.1	 3509.0	...
9747109	  799.0	  595.5	 3511.0	...
9747110	  798.4	  595.7	 3514.0	...
9747111	  797.5	  595.5	 3515.0	...
9747112	  796.9	  595.2	 3516.0	...
9747113	  797.1	  595.1	 3516.0	...
9747114	  797.3	  594.8	 3515.0	...
9747115	  797.3	  594.7	 3515.0	...
9747116	  797.8	  594.6	 3514.0	...
9747117	  798.3	  594.8	 3516.0	...
9747118	  798.6	  594.9	 3517.0	...
9747119	  798.6	  595.0	 3520.0	...
9747120	  798.3	  595.0	 3522.0	...
9747121	  798.0	  595.1	 3525.0	...
9747122	  798.0	  595.1	 3527.0	...
9747123	  798.2	  595.1	 3528.0	...
9747124	  798.2	  595.1	 3528.0	...
9747125	  797.9	  595.1	 3528.0	...
9747126	  797.7	  595.0	 3528.0	...
9747127	  797.7	  594.8	 3528.0	...
9747128	  797.7	  594.8	 3529.0	...
9747129	  798.1	  594.9	 3529.0	...
9747130	  798.6	  595.1	 3529.0	...
9747131	  799.0	  595.2	 3528.0	...
9747132	  798.9	  595.3	 3526.0	...
9747133	  798.9	  595.5	 3524.0	...
9747134	  798.9	  595.6	 3524.0	...
9747135	  798.7	  595.3	 3526.0	...
9747136	  798.7	  595.0	 3529.0	...
9747137	  798.7	  594.6	 3529.0	...
9747138	  798.9	  594.6	 3529.0	...
9747139	  798.9	  594.4	 3528.0	...
9747140	  798.9	  594.3	 3527.0	...
9747141	  799.0	  594.2	 3530.0	...
9747142	  799.0	  594.3	 3533.0	...
9747143	  799.1	  594.5	 3536.0	...
9747144	  799.0	  594.6	 3536.0	...
9747145	  799.0	  594.7	 3536.0	...
9747146	  799.0	  594.7	 3538.0	...
9747147	  799.0	  594.7	 3540.0	...
9747148	  799.1	  594.4	 3542.0	...
9747149	  798.8	  594.1	 3543.0	...
9747150	  798.6	  594.0	 3543.0	...
9747151	  798.5	  594.2	 3543.0	...
9747152	  798.8	  594.3	 3543.0	...
9747153	  798.8	  594.4	 3543.0	...
9747154	  798.8	  594.4	 3544.0	...
9747155	  798.7	  594.4	 3545.0	...
9747156	  798.6	  594.2	 3546.0	...
9747157	  798.5	  594.5	 3547.0	...
9747158	  798.6	  594.8	 3547.0	...
9747159	  798.8	  595.1	 3547.0	...
9747160	  798.8	  595.2	 3546.0	...
9747161	  798.8	  595.3	 3545.0	...
9747162	  798.8	  595.3	 3549.0	...
9747163	  798.9	  595.1	 3553.0	...
9747164	  799.1	  595.1	 3557.0	...
9747165	  799.2	  594.8	 3557.0	...
9747166	  799.3	  594.7	 3558.0	...
9747167	  799.2	  594.6	 3559.0	...
9747168	  799.0	  594.6	 3560.0	...
9747169	  798.6	  594.8	 3561.0	...
9747170	  798.3	  595.0	 3561.0	...
9747171	  798.1	  595.2	 3562.0	...
9747172	  798.1	  595.3	 3561.0	...
9747173	  798.2	  595.3	 3561.0	...
9747174	  798.1	  595.2	 3561.0	...
9747175	  798.1	  595.0	 3563.0	...
9747176	  798.3	  595.0	 3563.0	...
9747177	  798.5	  595.1	 3563.0	...
9747178	  798.6	  595.2	 3567.0	...
9747179	  798.6	  595.1	 3572.0	...
9747180	  798.6	  595.0	 3575.0	...
9747181	  798.5	  594.9	 3574.0	...
9747182	  798.4	  595.1	 3574.0	...
9747183	  798.5	  595.3	 3576.0	...
9747184	  798.6	  595.5	 3579.0	...
9747185	  798.7	  595.2	 3580.0	...
9747186	  798.6	  594.9	 3582.0	...
9747187	  798.3	  594.8	 3583.0	...
9747188	  798.0	  595.0	 3585.0	...
9747189	  797.8	  595.2	 3587.0	...
9747190	  797.8	  595.1	 3589.0	...
9747191	  797.8	  594.9	 3590.0	...
9747192	  797.9	  594.9	 3591.0	...
9747193	  798.0	  594.9	 3593.0	...
9747194	  798.0	  594.9	 3592.0	...
9747195	  798.0	  594.7	 3592.0	...
9747196	  798.1	  594.6	 3591.0	...
9747197	  798.1	  594.6	 3591.0	...
9747198	  798.1	  594.8	 3593.0	...
9747199	  798.1	  595.0	 3595.0	...
9747200	  798.0	  595.1	 3596.0	...
9747201	  797.9	  595.0	 3597.0	...
9747202	  797.9	  594.8	 3597.0	...
9747203	  797.9	  594.6	 3597.0	...
9747204	  797.9	  594.5	 3598.0	...
9747205	  797.9	  594.3	 3598.0	...
9747206	  797.9	  594.3	 3601.0	...
9747207	  797.7	  594.3	 3604.0	...
9747208	  797.4	  594.3	 3606.0	...
9747209	  797.1	  593.9	 3604.0	...
9747210	  797.1	  593.4	 3603.0	...
9747211	  797.1	  593.1	 3602.0	...
9747212	  797.0	  593.4	 3602.0	...
9747213	  796.9	  593.6	 3602.0	...
9747214	  796.9	  593.6	 3602.0	...
9747215	  796.8	  593.6	 3606.0	...
9747216	  796.7	  593.6	 3611.0	...
9747217	  796.9	  593.5	 3617.0	...
9747218	  797.4	  593.2	 3617.0	...
9747219	  797.7	  592.9	 3616.0	...
9747220	  797.8	  592.8	 3617.0	...
9747221	  797.7	  592.9	 3619.0	...
9747222	  797.5	  592.9	 3620.0	...
9747223	  797.1	  592.6	 3620.0	...
9747224	  796.8	  592.5	 3619.0	...
9747225	  796.5	  592.7	 3619.0	...
9747226	  796.5	  593.1	 3618.0	...
9747227	  796.4	  593.3	 3618.0	...
9747228	  796.6	  593.4	 3618.0	...
9747229	  796.8	  593.6	 3621.0	...
9747230	  796.8	  593.9	 3624.0	...
9747231	  796.6	  593.5	 3624.0	...
9747232	  796.4	  593.0	 3622.0	...
9747233	  796.6	  592.4	 3622.0	...
9747234	  796.7	  592.5	 3626.0	...
9747235	  796.9	  592.6	 3628.0	...
9747236	  797.0	  592.7	 3626.0	...
9747237	  797.0	  593.0	 3624.0	...
9747238	  797.0	  593.3	 3626.0	...
9747239	  796.9	  593.5	 3627.0	...
9747240	  796.9	  593.1	 3630.0	...
9747241	  796.8	  592.7	 3630.0	...
9747242	  796.2	  592.6	 3628.0	...
9747243	  795.6	  592.8	 3626.0	...
9747244	  795.1	  593.1	 3626.0	...
9747245	  795.1	  593.4	 3629.0	...
9747246	  795.2	  593.2	 3630.0	...
9747247	  795.2	  593.0	 3629.0	...
9747248	  795.3	  592.7	 3627.0	...
9747249	  795.3	  592.8	 3626.0	...
9747250	  795.7	  592.7	 3626.0	...
9747251	  796.0	  592.6	 3625.0	...
9747252	  796.5	  592.4	 3625.0	...
9747253	  796.6	  592.2	 3623.0	...
9747254	  796.8	  592.2	 3622.0	...
9747255	  796.9	  592.0	 3626.0	...
9747256	  796.5	  591.8	 3630.0	...
9747257	  796.1	  592.3	 3633.0	...
9747258	  795.7	  592.8	 3630.0	...
9747259	  795.6	  593.5	 3626.0	...
9747260	  795.5	  593.6	 3623.0	...
9747261	  795.5	  593.9	 3623.0	...
9747262	  795.3	  594.2	 3622.0	...
9747263	  795.4	  594.5	 3622.0	...
9747264	  795.6	  594.6	 3621.0	...
9747265	  795.5	  594.7	 3620.0	...
9747266	  795.1	  594.7	 3619.0	...
9747267	  794.7	  594.7	 3620.0	...
9747268	  794.7	  594.6	 3621.0	...
9747269	  794.8	  594.2	 3622.0	...
9747270	  794.7	  593.8	 3623.0	...
9747271	  794.6	  593.3	 3623.0	...
9747272	  794.2	  593.4	 3623.0	...
9747273	  793.8	  593.3	 3622.0	...
9747274	  793.3	  593.0	 3623.0	...
9747275	  793.2	  592.6	 3624.0	...
9747276	  793.1	  592.5	 3625.0	...
9747277	  793.1	  592.5	 3624.0	...
9747278	  793.1	  592.5	 3623.0	...
9747279	  793.1	  592.4	 3621.0	...
9747280	  793.3	  593.1	 3621.0	...
9747281	  793.3	  593.8	 3621.0	...
9747282	  793.4	  594.7	 3621.0	...
9747283	  793.3	  594.8	 3621.0	...
9747284	  793.3	  594.4	 3620.0	...
9747285	  793.2	  593.8	 3619.0	...
9747286	  793.2	  593.2	 3618.0	...
9747287	  793.0	  593.0	 3617.0	...
9747288	  792.7	  593.0	 3618.0	...
9747289	  792.3	  593.1	 3618.0	...
9747290	  792.0	  593.1	 3619.0	...
9747291	  791.8	  593.1	 3618.0	...
9747292	  791.9	  593.3	 3615.0	...
9747293	  792.2	  593.5	 3612.0	...
9747294	  792.3	  593.8	 3611.0	...
9747295	  792.2	  594.0	 3611.0	...
9747296	  792.0	  594.2	 3612.0	...
9747297	  791.9	  594.2	 3609.0	...
9747298	  791.9	  594.1	 3607.0	...
9747299	  791.9	  594.0	 3605.0	...
9747300	  791.7	  594.1	 3606.0	...
9747301	  791.0	  593.7	 3606.0	...
9747302	  790.2	  593.2	 3604.0	...
9747303	  790.1	  592.7	 3602.0	...
9747304	  790.4	  592.7	 3601.0	...
9747305	  790.8	  592.8	 3599.0	...
9747306	  790.8	  592.8	 3597.0	...
9747307	  790.7	  592.8	 3595.0	...
9747308	  790.7	  592.7	 3594.0	...
9747309	  790.7	  593.1	 3593.0	...
9747310	  790.8	  593.4	 3591.0	...
9747311	  790.8	  593.7	 3587.0	...
9747312	  790.6	  593.8	 3584.0	...
9747313	  790.4	  593.8	 3582.0	...
9747314	  790.2	  593.7	 3581.0	...
9747315	  790.1	  593.5	 3581.0	...
9747316	  790.0	  593.4	 3583.0	...
9747317	  789.9	  593.6	 3582.0	...
9747318	  789.8	  593.9	 3580.0	...
9747319	  789.6	  594.0	 3576.0	...
9747320	  789.4	  594.0	 3574.0	...
9747321	  789.4	  593.8	 3573.0	...
9747322	  789.4	  593.7	 3570.0	...
9747323	  789.3	  593.6	 3568.0	...
9747324	  789.1	  593.6	 3565.0	...
9747325	  788.9	  593.9	 3565.0	...
9747326	  788.9	  595.0	 3565.0	...
9747327	  788.7	  596.1	 3565.0	...
9747328	  788.7	  596.6	 3565.0	...
9747329	  788.7	  596.3	 3564.0	...
9747330	  788.8	  596.3	 3564.0	...
9747331	  788.8	  596.6	 3563.0	...
9747332	  788.7	  596.5	 3557.0	...
9747333	  788.3	  596.2	 3552.0	...
9747334	  788.0	  595.7	 3547.0	...
9747335	  787.7	  595.5	 3547.0	...
9747336	  787.8	  595.7	 3546.0	...
9747337	  788.0	  596.1	 3545.0	...
9747338	  788.3	  596.4	 3544.0	...
9747339	  788.3	  596.7	 3543.0	...
9747340	  788.1	  597.2	 3542.0	...
9747341	  788.0	  597.6	 3540.0	...
9747342	  787.8	  597.5	 3538.0	...
9747343	  787.7	  597.5	 3535.0	...
9747344	  787.6	  597.4	 3533.0	...
9747345	  787.6	  597.4	 3532.0	...
9747346	  787.5	  597.5	 3531.0	...
9747347	  787.3	  597.5	 3531.0	...
9747348	  787.6	  597.4	 3526.0	...
9747349	  788.1	  597.8	 3521.0	...
9747350	  788.6	  598.2	 3516.0	...
9747351	  788.4	  598.7	 3516.0	...
9747352	  788.0	  598.8	 3516.0	...
9747353	  787.6	  599.1	 3515.0	...
9747354	  787.1	  599.4	 3512.0	...
9747355	  786.9	  599.6	 3509.0	...
9747356	  787.1	  599.5	 3506.0	...
9747357	  787.4	  599.4	 3503.0	...
9747358	  787.8	  599.6	 3501.0	...
9747359	  787.7	  599.8	 3499.0	...
9747360	  787.7	  600.1	 3498.0	...
9747361	  787.7	  600.1	 3498.0	...
9747362	  787.6	  600.1	 3498.0	...
9747363	  787.4	  599.5	 3497.0	...
9747364	  787.3	  599.0	 3495.0	...
9747365	  787.1	  599.0	 3492.0	...
9747366	  786.8	  599.6	 3490.0	...
9747367	  786.5	  600.3	 3489.0	...
9747368	  786.5	  600.5	 3486.0	...
9747369	  787.0	  600.6	 3483.0	...
9747370	  787.4	  600.6	 3480.0	...
9747371	  787.7	  600.7	 3480.0	...
9747372	  787.7	  600.7	 3475.0	...
9747373	  787.9	  600.8	 3469.0	...
9747374	  788.0	  600.6	 3466.0	...
9747375	  788.1	  600.7	 3468.0	...
9747376	  787.9	  600.8	 3470.0	...
9747377	  787.8	  600.7	 3469.0	...
9747378	  787.7	  600.5	 3467.0	...
9747379	  787.7	  600.8	 3465.0	...
9747380	  788.4	  601.3	 3463.0	...
9747381	  789.0	  601.7	 3462.0	...
9747382	  789.1	  601.6	 3462.0	...
9747383	  788.7	  601.7	 3462.0	...
9747384	  788.4	  602.0	 3463.0	...
9747385	  788.3	  602.3	 3464.0	...
9747386	  787.8	  602.4	 3463.0	...
9747387	  787.3	  602.6	 3460.0	...
9747388	  787.0	  602.9	 3454.0	...
9747389	  786.9	  603.3	 3449.0	...
9747390	  786.7	  603.3	 3446.0	...
9747391	  787.2	  603.2	 3443.0	...
9747392	  787.7	  603.0	 3441.0	...
9747393	  788.2	  602.9	 3438.0	...
9747394	  788.1	  603.0	 3434.0	...
9747395	  788.0	  602.9	 3430.0	...
9747396	  787.9	  602.8	 3427.0	...
9747397	  788.0	  603.0	 3427.0	...
9747398	  788.1	  603.1	 3423.0	...
9747399	  788.3	  603.2	 3418.0	...
9747400	  788.5	  603.1	 3413.0	...
9747401	  788.6	  603.3	 3413.0	...
9747402	  788.8	  603.6	 3415.0	...
9747403	  788.7	  603.8	 3417.0	...
9747404	  788.6	  603.7	 3415.0	...
9747405	  788.5	  603.6	 3410.0	...
9747406	  788.5	  603.7	 3405.0	...
9747407	  788.5	  603.8	 3401.0	...
9747408	  788.5	  604.0	 3398.0	...
9747409	  788.5	  604.2	 3395.0	...
9747410	  788.5	  604.7	 3394.0	...
9747411	  788.7	  605.0	 3393.0	...
9747412	  788.9	  605.3	 3392.0	...
9747413	  789.2	  605.4	 3391.0	...
9747414	  789.3	  605.6	 3389.0	...
9747415	  789.4	  605.7	 3388.0	...
9747416	  789.5	  605.6	 3387.0	...
9747417	  789.6	  605.4	 3387.0	...
9747418	  789.6	  605.2	 3382.0	...
9747419	  789.4	  605.0	 3376.0	...
9747420	  789.1	  605.0	 3370.0	...
9747421	  788.9	  604.9	 3370.0	...
9747422	  788.6	  604.8	 3368.0	...
9747423	  788.4	  604.8	 3367.0	...
9747424	  788.5	  604.8	 3365.0	...
9747425	  788.8	  605.3	 3365.0	...
9747426	  789.1	  605.7	 3365.0	...
9747427	  789.4	  606.0	 3364.0	...
9747428	  789.6	  605.9	 3364.0	...
9747429	  789.7	  605.8	 3362.0	...
9747430	  789.6	  605.8	 3361.0	...
9747431	  789.4	  605.6	 3358.0	...
9747432	  789.2	  605.4	 3356.0	...
9747433	  789.0	  605.6	 3354.0	...
9747434	  789.3	  606.3	 3352.0	...
9747435	  789.6	  607.0	 3349.0	...
9747436	  790.0	  606.5	 3348.0	...
9747437	  790.2	  605.8	 3347.0	...
9747438	  790.2	  604.9	 3346.0	...
9747439	  790.3	  604.8	 3344.0	...
9747440	  790.3	  605.2	 3343.0	...
9747441	  790.5	  605.6	 3341.0	...
9747442	  790.8	  606.0	 3337.0	...
9747443	  791.1	  605.8	 3334.0	...
9747444	  790.9	  605.9	 3330.0	...
9747445	  790.6	  606.4	 3330.0	...
9747446	  790.3	  606.8	 3330.0	...
9747447	  790.4	  607.0	 3331.0	...
9747448	  790.3	  606.8	 3331.0	...
9747449	  790.3	  606.7	 3327.0	...
9747450	  790.3	  606.6	 3323.0	...
9747451	  790.5	  606.7	 3319.0	...
9747452	  790.7	  606.8	 3319.0	...
9747453	  790.5	  607.0	 3319.0	...
9747454	  790.1	  606.9	 3318.0	...
9747455	  789.7	  606.8	 3316.0	...
9747456	  790.3	  606.3	 3313.0	...
9747457	  791.0	  605.9	 3311.0	...
9747458	  791.3	  605.6	 3312.0	...
9747459	  791.1	  606.0	 3312.0	...
9747460	  791.1	  606.2	 3311.0	...
9747461	  791.4	  606.4	 3307.0	...
9747462	  791.5	  606.3	 3303.0	...
9747463	  791.3	  606.3	 3301.0	...
9747464	  791.0	  606.4	 3299.0	...
9747465	  790.8	  606.4	 3298.0	...
9747466	  790.8	  606.5	 3299.0	...
9747467	  790.8	  607.2	 3301.0	...
9747468	  790.9	  607.7	 3301.0	...
9747469	  791.1	  608.1	 3295.0	...
9747470	  791.2	  607.8	 3290.0	...
9747471	  791.3	  607.5	 3284.0	...
9747472	  791.5	  607.4	 3283.0	...
9747473	  791.6	  607.5	 3282.0	...
9747474	  791.7	  607.7	 3282.0	...
9747475	  791.9	  608.3	 3281.0	...
9747476	  792.0	  609.0	 3280.0	...
9747477	  792.0	  609.2	 3280.0	...
9747478	  792.0	  609.0	 3281.0	...
9747479	  792.0	  608.8	 3280.0	...
9747480	  792.0	  609.0	 3280.0	...
9747481	  791.9	  608.8	 3279.0	...
9747482	  791.7	  608.5	 3276.0	...
9747483	  791.6	  608.4	 3273.0	...
9747484	  791.7	  608.6	 3270.0	...
9747485	  791.9	  608.9	 3270.0	...
9747486	  792.2	  608.8	 3269.0	...
9747487	  792.5	  609.1	 3267.0	...
9747488	  792.7	  609.5	 3265.0	...
9747489	  792.9	  610.0	 3263.0	...
9747490	  792.7	  610.2	 3261.0	...
9747491	  792.5	  610.2	 3258.0	...
9747492	  792.3	  609.7	 3256.0	...
9747493	  792.3	  609.2	 3256.0	...
9747494	  792.5	  608.8	 3256.0	...
9747495	  792.8	  608.9	 3256.0	...
9747496	  793.2	  609.1	 3255.0	...
9747497	  793.4	  609.3	 3251.0	...
9747498	  793.6	  609.4	 3247.0	...
9747499	  793.7	  609.5	 3244.0	...
9747500	  793.3	  609.6	 3243.0	...
9747501	  792.9	  609.6	 3243.0	...
9747502	  792.6	  609.8	 3243.0	...
9747503	  792.5	  610.0	 3242.0	...
9747504	  792.4	  610.2	 3240.0	...
9747505	  792.4	  610.2	 3238.0	...
9747506	  792.7	  610.2	 3237.0	...
9747507	  792.9	  610.2	 3237.0	...
9747508	  792.9	  610.3	 3237.0	...
9747509	  793.0	  610.3	 3236.0	...
9747510	  793.1	  610.2	 3235.0	...
9747511	  793.1	  609.8	 3233.0	...
9747512	  793.3	  609.5	 3232.0	...
9747513	  793.4	  609.8	 3232.0	...
9747514	  793.7	  610.4	 3232.0	...
9747515	  793.7	  610.7	 3228.0	...
9747516	  793.6	  610.3	 3223.0	...
9747517	  793.5	  609.9	 3218.0	...
9747518	  793.2	  610.0	 3218.0	...
9747519	  793.1	  610.2	 3220.0	...
9747520	  793.1	  610.6	 3222.0	...
9747521	  793.4	  610.8	 3220.0	...
9747522	  793.5	  610.8	 3217.0	...
9747523	  793.6	  610.7	 3214.0	...
9747524	  794.0	  610.5	 3214.0	...
9747525	  794.3	  610.3	 3212.0	...
9747526	  794.8	  610.1	 3210.0	...
9747527	  794.9	  610.6	 3208.0	...
9747528	  794.7	  611.1	 3207.0	...
9747529	  794.6	  611.0	 3208.0	...
9747530	  794.4	  610.6	 3208.0	...
9747531	  794.5	  610.3	 3209.0	...
9747532	  794.6	  610.3	 3211.0	...
9747533	  794.8	  610.3	 3211.0	...
9747534	  794.8	  610.3	 3209.0	...
9747535	  795.0	  610.2	 3206.0	...
9747536	  795.1	  610.3	 3204.0	...
9747537	  795.3	  610.5	 3202.0	...
9747538	  794.6	  610.7	 3202.0	...
9747539	  794.0	  610.8	 3203.0	...
9747540	  793.8	  610.8	 3203.0	...
9747541	  794.2	  610.6	 3203.0	...
9747542	  794.5	  610.4	 3205.0	...
9747543	  794.4	  610.4	 3207.0	...
9747544	  794.3	  610.6	 3206.0	...
9747545	  794.6	  610.6	 3202.0	...
9747546	  794.8	  610.8	 3198.0	...
9747547	  794.8	  611.0	 3196.0	...
9747548	  794.7	  611.0	 3194.0	...
9747549	  794.8	  610.8	 3192.0	...
9747550	  795.0	  610.8	 3190.0	...
9747551	  795.1	  610.9	 3190.0	...
9747552	  795.0	  610.9	 3191.0	...
9747553	  794.9	  610.8	 3191.0	...
9747554	  794.9	  610.8	 3191.0	...
9747555	  795.0	  610.8	 3191.0	...
9747556	  795.1	  610.8	 3190.0	...
9747557	  795.1	  610.8	 3188.0	...
9747558	  795.3	  610.8	 3187.0	...
9747559	  795.5	  610.8	 3186.0	...
9747560	  795.7	  610.7	 3186.0	...
9747561	  795.7	  610.9	 3187.0	...
9747562	  795.7	  611.1	 3185.0	...
9747563	  795.6	  611.1	 3183.0	...
9747564	  795.6	  610.9	 3181.0	...
9747565	  795.6	  610.7	 3182.0	...
9747566	  795.7	  610.6	 3180.0	...
9747567	  795.7	  610.5	 3178.0	...
9747568	  795.7	  610.5	 3175.0	...
9747569	  795.7	  610.6	 3173.0	...
9747570	  795.9	  610.8	 3173.0	...
9747571	  796.0	  610.8	 3173.0	...
9747572	  796.2	  610.8	 3173.0	...
9747573	  796.2	  610.7	 3172.0	...
9747574	  796.1	  610.7	 3170.0	...
9747575	  796.0	  610.7	 3170.0	...
9747576	  796.0	  611.0	 3170.0	...
9747577	  796.1	  611.4	 3170.0	...
9747578	  796.2	  611.8	 3169.0	...
9747579	  796.2	  611.9	 3168.0	...
9747580	  796.5	  611.9	 3166.0	...
9747581	  796.9	  612.0	 3164.0	...
9747582	  797.4	  612.1	 3164.0	...
9747583	  797.7	  612.3	 3164.0	...
9747584	  797.9	  612.3	 3165.0	...
9747585	  797.7	  612.3	 3165.0	...
9747586	  797.5	  612.3	 3159.0	...
9747587	  797.2	  612.2	 3154.0	...
9747588	  797.0	  612.1	 3151.0	...
9747589	  796.8	  611.7	 3154.0	...
9747590	  796.7	  611.5	 3159.0	...
9747591	  796.4	  611.3	 3160.0	...
9747592	  796.2	  611.1	 3161.0	...
9747593	  796.2	  610.9	 3161.0	...
9747594	  796.6	  611.2	 3161.0	...
9747595	  797.0	  611.7	 3161.0	...
9747596	  797.3	  612.1	 3161.0	...
9747597	  797.5	  612.1	 3159.0	...
9747598	  797.6	  612.2	 3157.0	...
9747599	  797.6	  612.4	 3154.0	...
9747600	  797.6	  612.5	 3152.0	...
9747601	  797.5	  612.5	 3150.0	...
9747602	  797.4	  612.5	 3151.0	...
9747603	  797.6	  612.5	 3151.0	...
9747604	  797.9	  612.3	 3152.0	...
9747605	  798.2	  612.0	 3153.0	...
9747606	  798.2	  611.8	 3153.0	...
9747607	  798.3	  611.8	 3151.0	...
9747608	  798.3	  611.7	 3150.0	...
9747609	  798.3	  611.8	 3149.0	...
9747610	  798.4	  611.8	 3147.0	...
9747611	  798.5	  611.9	 3145.0	...
9747612	  798.5	  612.0	 3140.0	...
9747613	  798.4	  612.0	 3137.0	...
9747614	  798.2	  612.2	 3135.0	...
9747615	  798.1	  612.3	 3136.0	...
9747616	  797.9	  612.3	 3136.0	...
9747617	  797.8	  612.3	 3135.0	...
9747618	  797.5	  612.3	 3137.0	...
9747619	  797.4	  612.4	 3140.0	...
9747620	  797.2	  612.4	 3141.0	...
9747621	  797.2	  612.5	 3140.0	...
9747622	  797.3	  612.5	 3138.0	...
9747623	  797.7	  612.4	 3137.0	...
9747624	  798.0	  612.5	 3137.0	...
9747625	  798.1	  612.7	 3137.0	...
9747626	  798.0	  612.6	 3137.0	...
9747627	  797.9	  612.5	 3137.0	...
9747628	  797.9	  612.3	 3137.0	...
9747629	  798.0	  612.4	 3137.0	...
9747630	  798.1	  612.4	 3138.0	...
9747631	  798.3	  612.5	 3138.0	...
9747632	  798.6	  612.3	 3137.0	...
9747633	  798.8	  612.1	 3136.0	...
9747634	  798.5	  612.3	 3135.0	...
9747635	  798.3	  612.5	 3135.0	...
9747636	  798.1	  612.7	 3134.0	...
9747637	  798.1	  613.2	 3134.0	...
9747638	  798.1	  613.7	 3132.0	...
9747639	  798.1	  614.1	 3131.0	...
9747640	  798.1	  613.9	 3130.0	...
9747641	  798.1	  613.5	 3130.0	...
9747642	  798.3	  613.1	 3130.0	...
9747643	  798.5	  613.2	 3130.0	...
9747644	  798.7	  613.5	 3129.0	...
9747645	  798.8	  613.4	 3129.0	...
9747646	  798.8	  613.1	 3129.0	...
9747647	  798.7	  612.7	 3129.0	...
9747648	  798.6	  612.8	 3129.0	...
9747649	  798.5	  612.8	 3129.0	...
9747650	  798.8	  613.5	 3129.0	...
9747651	  799.3	  614.2	 3131.0	...
9747652	  799.7	  614.8	 3132.0	...
9747653	  799.7	  614.8	 3133.0	...
9747654	  799.5	  614.8	 3132.0	...
9747655	  799.3	  614.8	 3132.0	...
9747656	  798.9	  614.6	 3131.0	...
9747657	  798.7	  613.9	 3131.0	...
9747658	  798.6	  613.2	 3131.0	...
9747659	  798.6	  612.7	 3131.0	...
9747660	  798.6	  612.8	 3131.0	...
9747661	  798.7	  613.3	 3131.0	...
9747662	  798.8	  613.8	 3131.0	...
9747663	  798.9	  614.2	 3130.0	...
9747664	  799.0	  614.3	 3129.0	...
9747665	  798.9	  614.2	 3130.0	...
9747666	  799.1	  614.0	 3132.0	...
9747667	  799.3	  613.9	 3133.0	...
9747668	  799.4	  613.9	 3132.0	...
9747669	  799.2	  613.9	 3129.0	...
9747670	  799.0	  613.8	 3127.0	...
9747671	  799.1	  613.6	 3125.0	...
9747672	  799.4	  613.3	 3127.0	...
9747673	  799.5	  613.2	 3128.0	...
9747674	  799.3	  613.1	 3128.0	...
9747675	  799.0	  613.2	 3127.0	...
9747676	  798.9	  613.2	 3126.0	...
9747677	  798.9	  613.5	 3126.0	...
9747678	  798.9	  614.2	 3127.0	...
9747679	  798.9	  614.9	 3129.0	...
9747680	  798.9	  615.2	 3130.0	...
9747681	  798.9	  614.9	 3130.0	...
9747682	  798.9	  614.6	 3129.0	...
9747683	  798.9	  614.5	 3127.0	...
9747684	  799.0	  614.7	 3126.0	...
9747685	  799.3	  614.9	 3127.0	...
9747686	  799.5	  615.0	 3128.0	...
9747687	  799.1	  615.1	 3129.0	...
9747688	  798.6	  615.3	 3129.0	...
9747689	  798.3	  615.4	 3127.0	...
9747690	  798.7	  615.4	 3124.0	...
9747691	  799.0	  615.1	 3124.0	...
9747692	  799.2	  614.9	 3127.0	...
9747693	  799.2	  614.9	 3130.0	...
9747694	  799.2	  615.4	 3130.0	...
9747695	  799.3	  616.0	 3130.0	...
9747696	  799.3	  616.2	 3130.0	...
9747697	  799.5	  616.1	 3131.0	...
9747698	  799.7	  616.3	 3132.0	...
9747699	  799.9	  616.6	 3132.0	...
9747700	  799.9	  616.8	 3132.0	...
9747701	  799.8	  616.6	 3132.0	...
9747702	  799.8	  616.4	 3133.0	...
9747703	  799.8	  616.6	 3133.0	...
9747704	  799.8	  616.8	 3133.0	...
9747705	  799.8	  617.1	 3132.0	...
9747706	  799.8	  617.6	 3131.0	...
9747707	  799.9	  618.1	 3130.0	...
9747708	  799.8	  618.4	 3129.0	...
9747709	  799.8	  617.8	 3129.0	...
9747710	  799.7	  617.3	 3129.0	...
9747711	  799.8	  616.9	 3128.0	...
9747712	  799.9	  616.9	 3128.0	...
9747713	  800.0	  617.1	 3128.0	...
9747714	  800.0	  617.2	 3128.0	...
9747715	  800.0	  617.4	 3128.0	...
9747716	  800.0	  617.5	 3127.0	...
9747717	  800.2	  617.6	 3127.0	...
9747718	  800.4	  617.7	 3128.0	...
9747719	  800.2	  617.8	 3132.0	...
9747720	  799.8	  617.8	 3135.0	...
9747721	  799.5	  617.8	 3137.0	...
9747722	  799.7	  617.8	 3133.0	...
9747723	  799.9	  617.8	 3128.0	...
9747724	  799.9	  617.8	 3125.0	...
9747725	  799.9	  617.8	 3129.0	...
9747726	  799.8	  617.7	 3132.0	...
9747727	  799.9	  617.5	 3132.0	...
9747728	  800.2	  617.3	 3130.0	...
9747729	  800.7	  617.2	 3129.0	...
9747730	  801.1	  617.3	 3132.0	...
9747731	  801.2	  617.4	 3135.0	...
9747732	  801.1	  617.2	 3136.0	...
9747733	  801.1	  616.9	 3135.0	...
9747734	  801.1	  616.6	 3132.0	...
9747735	  801.0	  616.6	 3130.0	...
9747736	  801.0	  616.9	 3131.0	...
9747737	  800.9	  617.1	 3131.0	...
9747738	  800.6	  617.2	 3131.0	...
9747739	  800.3	  617.2	 3131.0	...
9747740	  800.2	  617.1	 3130.0	...
9747741	  800.1	  617.0	 3130.0	...
9747742	  800.0	  617.2	 3130.0	...
9747743	  800.6	  617.3	 3131.0	...
9747744	  801.3	  617.5	 3129.0	...
9747745	  801.5	  617.8	 3126.0	...
9747746	  801.0	  618.3	 3124.0	...
9747747	  800.6	  618.5	 3125.0	...
9747748	  800.6	  618.6	 3126.0	...
9747749	  800.6	  618.6	 3127.0	...
9747750	  800.5	  618.7	 3128.0	...
9747751	  800.4	  618.8	 3128.0	...
9747752	  800.2	  618.3	 3127.0	...
9747753	  800.3	  617.8	 3125.0	...
9747754	  800.3	  617.2	 3123.0	...
9747755	  800.3	  617.2	 3123.0	...
9747756	  800.4	  617.0	 3124.0	...
9747757	  800.6	  616.9	 3123.0	...
9747758	  800.8	  616.7	 3122.0	...
9747759	  800.7	  616.6	 3121.0	...
9747760	  800.6	  616.6	 3120.0	...
9747761	  800.5	  616.0	 3121.0	...
9747762	  800.4	  615.4	 3122.0	...
9747763	  800.2	  614.9	 3124.0	...
9747764	  800.1	  615.0	 3125.0	...
9747765	  800.0	  615.1	 3126.0	...
9747766	  800.1	  615.1	 3126.0	...
9747767	  800.6	  615.1	 3126.0	...
9747768	  800.9	  615.0	 3126.0	...
9747769	  801.3	  614.9	 3125.0	...
9747770	  801.2	  615.1	 3124.0	...
9747771	  801.3	  615.8	 3123.0	...
9747772	  801.4	  616.6	 3121.0	...
9747773	  801.5	  617.2	 3120.0	...
9747774	  801.6	  617.3	 3119.0	...
9747775	  801.8	  617.1	 3119.0	...
9747776	  802.0	  616.8	 3119.0	...
9747777	  802.2	  616.5	 3119.0	...
9747778	  802.3	  616.5	 3120.0	...
9747779	  802.4	  616.1	 3120.0	...
9747780	  802.3	  615.5	 3121.0	...
9747781	  802.2	  615.0	 3121.0	...
9747782	  802.2	  615.0	 3121.0	...
9747783	  802.2	  615.1	 3121.0	...
9747784	  802.2	  615.2	 3121.0	...
9747785	  802.3	  615.6	 3121.0	...
9747786	  802.3	  615.9	 3124.0	...
9747787	  802.4	  616.2	 3127.0	...
9747788	  802.3	  616.3	 3129.0	...
9747789	  802.3	  616.3	 3130.0	...
9747790	  802.3	  616.4	 3131.0	...
9747791	  802.4	  616.4	 3132.0	...
9747792	  802.5	  616.8	 3132.0	...
9747793	  802.7	  617.1	 3132.0	...
9747794	  802.7	  617.6	 3131.0	...
9747795	  802.7	  618.0	 3131.0	...
9747796	  802.7	  618.3	 3131.0	...
9747797	  802.7	  618.4	 3132.0	...
9747798	  802.9	  618.3	 3133.0	...
9747799	  803.0	  618.2	 3135.0	...
9747800	  803.0	  618.4	 3136.0	...
9747801	  803.0	  618.6	 3135.0	...
9747802	  802.8	  618.6	 3134.0	...
9747803	  802.5	  618.2	 3134.0	...
9747804	  802.2	  617.5	 3133.0	...
9747805	  802.2	  617.0	 3134.0	...
9747806	  802.0	  616.7	 3136.0	...
9747807	  801.9	  616.7	 3137.0	...
9747808	  801.8	  616.9	 3138.0	...
9747809	  801.8	  617.2	 3139.0	...
9747810	  801.8	  618.0	 3140.0	...
9747811	  801.9	  618.6	 3140.0	...
9747812	  801.8	  619.0	 3139.0	...
9747813	  801.6	  618.6	 3137.0	...
9747814	  802.0	  618.1	 3134.0	...
9747815	  802.4	  617.7	 3134.0	...
9747816	  802.8	  617.8	 3135.0	...
9747817	  802.6	  618.0	 3136.0	...
9747818	  802.4	  618.2	 3137.0	...
9747819	  802.3	  618.3	 3136.0	...
9747820	  802.2	  618.4	 3136.0	...
9747821	  802.1	  618.6	 3138.0	...
9747822	  802.2	  618.7	 3141.0	...
9747823	  802.5	  618.6	 3144.0	...
9747824	  802.7	  618.8	 3144.0	...
9747825	  802.7	  619.1	 3145.0	...
9747826	  802.7	  619.3	 3145.0	...
9747827	  802.6	  619.4	 3145.0	...
9747828	  802.5	  619.4	 3144.0	...
9747829	  802.3	  619.3	 3144.0	...
9747830	  802.1	  619.2	 3148.0	...
9747831	  801.9	  619.0	 3153.0	...
9747832	  801.8	  618.9	 3158.0	...
9747833	  801.7	  618.7	 3158.0	...
9747834	  802.0	  619.0	 3158.0	...
9747835	  802.6	  619.4	 3157.0	...
9747836	  803.1	  619.8	 3156.0	...
9747837	  803.2	  619.9	 3156.0	...
9747838	  802.9	  619.8	 3156.0	...
9747839	  802.7	  619.7	 3156.0	...
9747840	  802.6	  619.1	 3156.0	...
9747841	  802.8	  618.5	 3156.0	...
9747842	  803.0	  618.2	 3156.0	...
9747843	  803.1	  618.4	 3157.0	...
9747844	  803.0	  618.6	 3159.0	...
9747845	  802.5	  618.5	 3160.0	...
9747846	  802.0	  618.6	 3160.0	...
9747847	  801.6	  619.1	 3161.0	...
9747848	  802.1	  619.5	 3162.0	...
9747849	  802.5	  619.6	 3163.0	...
9747850	  802.9	  619.2	 3164.0	...
9747851	  802.8	  618.8	 3164.0	...
9747852	  802.6	  618.9	 3163.0	...
9747853	  802.5	  619.0	 3162.0	...
9747854	  802.5	  618.6	 3161.0	...
9747855	  802.7	  618.1	 3159.0	...
9747856	  802.9	  617.8	 3159.0	...
9747857	  803.1	  618.2	 3158.0	...
9747858	  803.1	  618.5	 3158.0	...
9747859	  803.1	  618.6	 3158.0	...
9747860	  803.0	  618.7	 3157.0	...
9747861	  802.9	  618.8	 3162.0	...
9747862	  802.6	  618.8	 3167.0	...
9747863	  802.1	  618.5	 3173.0	...
9747864	  801.9	  618.2	 3169.0	...
9747865	  801.8	  618.1	 3165.0	...
9747866	  801.9	  618.5	 3161.0	...
9747867	  801.9	  619.0	 3161.0	...
9747868	  801.8	  619.3	 3162.0	...
9747869	  801.9	  619.3	 3165.0	...
9747870	  802.5	  619.2	 3168.0	...
9747871	  803.1	  619.2	 3172.0	...
9747872	  803.4	  619.1	 3172.0	...
9747873	  803.3	  618.7	 3172.0	...
9747874	  802.9	  618.2	 3172.0	...
9747875	  802.6	  617.9	 3173.0	...
9747876	  802.4	  617.8	 3174.0	...
9747877	  802.4	  617.8	 3174.0	...
9747878	  802.2	  618.2	 3174.0	...
9747879	  801.8	  618.7	 3174.0	...
9747880	  801.6	  619.3	 3175.0	...
9747881	  801.5	  619.4	 3178.0	...
9747882	  801.3	  619.2	 3180.0	...
9747883	  801.3	  618.9	 3184.0	...
9747884	  801.4	  618.7	 3185.0	...
9747885	  801.4	  618.7	 3186.0	...
9747886	  801.5	  618.2	 3184.0	...
9747887	  801.7	  617.7	 3182.0	...
9747888	  802.0	  617.7	 3183.0	...
9747889	  802.2	  618.2	 3185.0	...
9747890	  802.2	  618.7	 3188.0	...
9747891	  802.1	  618.7	 3189.0	...
9747892	  802.0	  618.7	 3189.0	...
9747893	  802.0	  618.7	 3188.0	...
9747894	  801.9	  618.5	 3189.0	...
9747895	  801.6	  618.2	 3191.0	...
9747896	  801.5	  618.1	 3192.0	...
9747897	  801.3	  618.2	 3193.0	...
9747898	  801.3	  618.3	 3193.0	...
9747899	  801.4	  618.2	 3194.0	...
9747900	  801.7	  618.3	 3197.0	...
9747901	  802.1	  618.3	 3201.0	...
9747902	  802.3	  618.4	 3202.0	...
9747903	  802.1	  618.4	 3201.0	...
9747904	  802.0	  618.3	 3200.0	...
9747905	  802.0	  618.6	 3200.0	...
9747906	  802.0	  618.8	 3201.0	...
9747907	  802.0	  619.0	 3204.0	...
9747908	  802.0	  619.1	 3206.0	...
9747909	  801.7	  619.3	 3207.0	...
9747910	  801.4	  619.4	 3209.0	...
9747911	  801.2	  619.4	 3210.0	...
9747912	  801.3	  619.5	 3210.0	...
9747913	  801.2	  619.6	 3209.0	...
9747914	  801.1	  620.1	 3209.0	...
9747915	  801.4	  620.4	 3209.0	...
9747916	  801.8	  620.6	 3209.0	...
9747917	  802.1	  620.3	 3209.0	...
9747918	  802.0	  619.4	 3209.0	...
9747919	  801.7	  618.6	 3209.0	...
9747920	  801.5	  618.0	 3212.0	...
9747921	  801.3	  618.2	 3215.0	...
9747922	  801.2	  618.3	 3219.0	...
9747923	  801.0	  618.2	 3219.0	...
9747924	  800.9	  618.0	 3220.0	...
9747925	  801.0	  618.0	 3222.0	...
9747926	  801.2	  618.1	 3225.0	...
9747927	  801.7	  618.2	 3227.0	...
9747928	  802.0	  618.1	 3227.0	...
9747929	  801.9	  618.1	 3227.0	...
9747930	  801.5	  618.1	 3228.0	...
9747931	  801.1	  618.1	 3228.0	...
9747932	  801.0	  618.2	 3228.0	...
9747933	  800.9	  618.5	 3228.0	...
9747934	  800.7	  618.7	 3228.0	...
9747935	  800.6	  618.6	 3229.0	...
9747936	  800.6	  618.3	 3229.0	...
9747937	  800.7	  617.8	 3230.0	...
9747938	  800.9	  617.5	 3232.0	...
9747939	  801.0	  617.2	 3233.0	...
9747940	  801.1	  617.4	 3237.0	...
9747941	  801.2	  618.0	 3240.0	...
9747942	  801.4	  618.5	 3243.0	...
9747943	  801.5	  618.4	 3243.0	...
9747944	  801.6	  617.8	 3243.0	...
9747945	  801.9	  617.3	 3243.0	...
9747946	  802.3	  618.1	 3243.0	...
9747947	  802.3	  618.8	 3243.0	...
9747948	  802.1	  618.9	 3243.0	...
9747949	  802.1	  618.5	 3243.0	...
9747950	  802.2	  618.0	 3243.0	...
9747951	  801.6	  618.1	 3243.0	...
9747952	  800.9	  618.1	 3244.0	...
9747953	  800.2	  618.2	 3244.0	...
9747954	  800.2	  618.1	 3245.0	...
9747955	  800.6	  618.0	 3248.0	...
9747956	  801.1	  617.9	 3252.0	...
9747957	  801.6	  617.9	 3254.0	...
9747958	  801.6	  617.8	 3253.0	...
9747959	  801.5	  617.8	 3252.0	...
9747960	  801.4	  617.8	 3253.0	...
9747961	  801.4	  617.8	 3254.0	...
9747962	  801.6	  617.7	 3254.0	...
9747963	  801.7	  617.5	 3255.0	...
9747964	  801.8	  616.9	 3257.0	...
9747965	  801.7	  616.4	 3259.0	...
9747966	  801.2	  616.0	 3258.0	...
9747967	  800.7	  616.3	 3257.0	...
9747968	  800.3	  616.5	 3258.0	...
9747969	  800.4	  616.5	 3259.0	...
9747970	  800.5	  616.4	 3259.0	...
9747971	  800.6	  616.4	 3256.0	...
9747972	  800.9	  616.5	 3255.0	...
9747973	  801.1	  616.6	 3256.0	...
9747974	  801.2	  616.7	 3257.0	...
9747975	  801.2	  616.7	 3258.0	...
9747976	  801.0	  616.6	 3260.0	...
9747977	  800.8	  616.6	 3261.0	...
9747978	  800.4	  616.6	 3262.0	...
9747979	  800.1	  616.6	 3263.0	...
9747980	  799.7	  616.6	 3264.0	...
9747981	  799.6	  616.6	 3265.0	...
9747982	  799.9	  616.2	 3265.0	...
9747983	  800.4	  615.8	 3267.0	...
9747984	  800.5	  615.6	 3270.0	...
9747985	  800.0	  615.7	 3272.0	...
9747986	  799.6	  615.8	 3272.0	...
9747987	  799.6	  615.8	 3272.0	...
9747988	  799.9	  615.7	 3271.0	...
9747989	  800.2	  615.5	 3271.0	...
9747990	  800.5	  615.3	 3272.0	...
9747991	  800.5	  615.2	 3276.0	...
9747992	  800.2	  615.3	 3281.0	...
9747993	  799.9	  615.5	 3285.0	...
9747994	  799.9	  615.6	 3284.0	...
9747995	  800.1	  615.5	 3284.0	...
9747996	  800.3	  615.4	 3285.0	...
9747997	  799.9	  615.3	 3285.0	...
9747998	  799.5	  615.2	 3285.0	...
9747999	  799.1	  615.2	 3285.0	...
9748000	  799.5	  615.2	 3284.0	...
9748001	  799.9	  615.3	 3284.0	...
9748002	  800.3	  615.4	 3288.0	...
9748003	  800.2	  615.4	 3290.0	...
9748004	  800.1	  615.3	 3292.0	...
9748005	  799.9	  615.1	 3292.0	...
9748006	  799.9	  615.0	 3291.0	...
9748007	  800.0	  614.8	 3290.0	...
9748008	  800.1	  614.6	 3291.0	...
9748009	  800.1	  614.6	 3295.0	...
9748010	  800.1	  614.6	 3298.0	...
9748011	  800.1	  614.6	 3299.0	...
9748012	  800.2	  614.5	 3296.0	...
9748013	  800.2	  614.4	 3293.0	...
9748014	  800.3	  614.3	 3290.0	...
9748015	  800.4	  614.3	 3290.0	...
9748016	  800.3	  614.4	 3291.0	...
9748017	  800.2	  614.5	 3292.0	...
9748018	  800.0	  614.6	 3294.0	...
9748019	  800.2	  614.8	 3296.0	...
9748020	  800.5	  615.0	 3296.0	...
9748021	  800.3	  615.0	 3297.0	...
9748022	  800.1	  614.9	 3297.0	...
9748023	  799.9	  614.8	 3299.0	...
9748024	  800.0	  614.8	 3302.0	...
9748025	  800.0	  614.8	 3304.0	...
9748026	  799.9	  614.9	 3306.0	...
9748027	  800.0	  615.0	 3307.0	...
9748028	  800.1	  615.0	 3308.0	...
9748029	  800.2	  615.0	 3309.0	...
9748030	  800.3	  615.0	 3309.0	...
9748031	  800.3	  615.0	 3311.0	...
9748032	  800.2	  615.0	 3313.0	...
9748033	  800.0	  614.9	 3315.0	...
9748034	  799.9	  614.8	 3317.0	...
9748035	  799.8	  614.8	 3317.0	...
9748036	  799.8	  615.0	 3317.0	...
9748037	  799.7	  614.5	 3317.0	...
9748038	  799.9	  614.0	 3318.0	...
9748039	  800.2	  613.4	 3319.0	...
9748040	  800.4	  613.4	 3319.0	...
9748041	  800.4	  613.5	 3320.0	...
9748042	  800.4	  613.6	 3321.0	...
9748043	  800.4	  613.6	 3322.0	...
9748044	  800.2	  613.6	 3323.0	...
9748045	  799.8	  613.6	 3326.0	...
9748046	  799.6	  613.7	 3328.0	...
9748047	  799.6	  613.8	 3330.0	...
9748048	  799.6	  613.8	 3330.0	...
9748049	  799.9	  613.8	 3329.0	...
9748050	  800.2	  613.5	 3331.0	...
9748051	  800.4	  613.1	 3332.0	...
9748052	  800.4	  613.0	 3333.0	...
9748053	  800.5	  613.2	 3333.0	...
9748054	  800.6	  613.4	 3333.0	...
9748055	  800.2	  613.4	 3334.0	...
9748056	  799.8	  613.5	 3335.0	...
9748057	  799.5	  613.7	 3335.0	...
9748058	  799.7	  614.0	 3336.0	...
9748059	  799.9	  614.0	 3339.0	...
9748060	  800.0	  614.0	 3341.0	...
9748061	  800.0	  613.8	 3342.0	...
9748062	  800.1	  613.7	 3342.0	...
9748063	  799.7	  613.9	 3345.0	...
9748064	  799.2	  614.1	 3348.0	...
9748065	  798.8	  614.1	 3351.0	...
9748066	  798.9	  613.9	 3351.0	...
9748067	  798.9	  613.7	 3352.0	...
9748068	  799.5	  613.6	 3352.0	...
9748069	  800.1	  613.8	 3352.0	...
9748070	  800.3	  614.1	 3352.0	...
9748071	  799.9	  614.4	 3353.0	...
9748072	  799.5	  614.3	 3353.0	...
9748073	  799.5	  614.2	 3353.0	...
9748074	  799.6	  614.1	 3353.0	...
9748075	  799.6	  614.2	 3354.0	...
9748076	  799.7	  614.2	 3354.0	...
9748077	  799.8	  613.7	 3354.0	...
9748078	  799.9	  613.4	 3355.0	...
9748079	  799.9	  613.1	 3356.0	...
9748080	  799.9	  613.3	 3358.0	...
MSG	9748081 0000 _ Number On
9748081	  799.8	  613.3	 3361.0	...
9748082	  799.8	  613.2	 3364.0	...
9748083	  799.8	  613.2	 3365.0	...
9748084	  799.8	  613.4	 3364.0	...
9748085	  799.8	  613.7	 3363.0	...
9748086	  799.7	  614.0	 3363.0	...
9748087	  799.6	  613.9	 3366.0	...
9748088	  799.4	  613.8	 3369.0	...
9748089	  799.6	  613.6	 3371.0	...
9748090	  799.9	  613.3	 3371.0	...
9748091	  800.3	  613.1	 3371.0	...
9748092	  800.3	  613.2	 3372.0	...
9748093	  800.3	  613.5	 3372.0	...
9748094	  800.3	  613.8	 3371.0	...
9748095	  800.1	  613.9	 3368.0	...
9748096	  799.9	  614.0	 3366.0	...
9748097	  799.8	  613.9	 3367.0	...
9748098	  799.9	  613.6	 3368.0	...
9748099	  800.1	  613.3	 3369.0	...
9748100	  800.1	  613.3	 3371.0	...
9748101	  799.8	  613.5	 3374.0	...
9748102	  799.6	  613.6	 3378.0	...
9748103	  799.3	  613.6	 3380.0	...
9748104	  799.4	  613.5	 3381.0	...
9748105	  799.5	  613.6	 3381.0	...
9748106	  799.7	  613.7	 3381.0	...
9748107	  799.9	  613.6	 3381.0	...
9748108	  799.9	  613.5	 3381.0	...
9748109	  799.6	  613.2	 3380.0	...
9748110	  799.3	  613.0	 3380.0	...
9748111	  798.9	  613.4	 3379.0	...
9748112	  798.9	  614.0	 3380.0	...
9748113	  798.8	  614.5	 3381.0	...
9748114	  798.7	  614.5	 3382.0	...
9748115	  798.6	  614.2	 3383.0	...
9748116	  798.8	  613.9	 3383.0	...
9748117	  799.2	  613.6	 3383.0	...
9748118	  799.5	  613.6	 3385.0	...
9748119	  799.6	  613.6	 3388.0	...
9748120	  799.6	  613.9	 3392.0	...
9748121	  799.7	  614.2	 3394.0	...
9748122	  799.7	  614.0	 3395.0	...
9748123	  799.7	  613.5	 3395.0	...
9748124	  799.8	  613.0	 3395.0	...
9748125	  799.9	  613.0	 3395.0	...
9748126	  800.2	  612.9	 3393.0	...
9748127	  800.3	  613.1	 3390.0	...
9748128	  800.3	  613.2	 3391.0	...
9748129	  800.0	  613.1	 3393.0	...
9748130	  799.3	  612.8	 3395.0	...
9748131	  798.7	  612.6	 3395.0	...
9748132	  798.3	  612.8	 3395.0	...
9748133	  798.3	  613.2	 3396.0	...
9748134	  798.2	  613.4	 3396.0	...
9748135	  798.4	  613.5	 3397.0	...
9748136	  798.6	  613.5	 3397.0	...
9748137	  798.7	  613.6	 3399.0	...
9748138	  798.6	  613.5	 3401.0	...
9748139	  798.6	  613.3	 3403.0	...
9748140	  798.6	  613.1	 3403.0	...
9748141	  798.5	  613.1	 3403.0	...
9748142	  798.4	  613.1	 3402.0	...
9748143	  798.5	  613.3	 3402.0	...
9748144	  798.8	  613.4	 3403.0	...
9748145	  799.1	  613.6	 3403.0	...
9748146	  799.3	  613.7	 3404.0	...
9748147	  799.4	  613.7	 3404.0	...
9748148	  799.2	  613.5	 3404.0	...
9748149	  799.1	  613.2	 3404.0	...
9748150	  798.9	  613.1	 3404.0	...
9748151	  798.9	  612.9	 3405.0	...
9748152	  799.0	  612.7	 3406.0	...
9748153	  799.0	  612.8	 3406.0	...
9748154	  798.9	  613.2	 3406.0	...
9748155	  798.6	  613.4	 3408.0	...
9748156	  798.2	  613.3	 3410.0	...
9748157	  798.0	  613.0	 3411.0	...
9748158	  798.1	  612.8	 3412.0	...
9748159	  798.1	  612.7	 3411.0	...
9748160	  798.1	  612.7	 3412.0	...
9748161	  798.5	  613.0	 3413.0	...
9748162	  798.8	  613.5	 3412.0	...
9748163	  799.2	  614.0	 3410.0	...
9748164	  798.8	  613.9	 3409.0	...
9748165	  798.3	  613.4	 3409.0	...
9748166	  797.9	  612.9	 3409.0	...
9748167	  798.0	  612.7	 3409.0	...
9748168	  798.5	  612.8	 3411.0	...
9748169	  799.0	  612.9	 3414.0	...
9748170	  799.5	  613.1	 3417.0	...
9748171	  799.1	  613.1	 3418.0	...
9748172	  798.8	  613.0	 3416.0	...
9748173	  798.5	  613.0	 3415.0	...
9748174	  798.5	  613.1	 3414.0	...
9748175	  798.5	  613.3	 3416.0	...
9748176	  798.1	  613.4	 3420.0	...
9748177	  797.8	  613.5	 3423.0	...
9748178	  797.6	  613.6	 3429.0	...
9748179	  797.7	  613.6	 3432.0	...
9748180	  797.8	  613.6	 3435.0	...
9748181	  798.0	  613.6	 3433.0	...
9748182	  798.2	  613.7	 3431.0	...
9748183	  798.3	  613.7	 3428.0	...
9748184	  798.3	  613.8	 3428.0	...
9748185	  798.6	  613.9	 3427.0	...
9748186	  798.8	  613.7	 3427.0	...
9748187	  799.0	  613.3	 3431.0	...
9748188	  798.8	  613.0	 3434.0	...
9748189	  798.7	  612.9	 3437.0	...
9748190	  798.6	  612.9	 3437.0	...
9748191	  798.6	  612.8	 3436.0	...
9748192	  798.5	  612.8	 3434.0	...
9748193	  798.7	  612.8	 3432.0	...
9748194	  798.8	  612.8	 3432.0	...
9748195	  798.9	  612.8	 3434.0	...
9748196	  798.9	  612.7	 3435.0	...
9748197	  798.8	  612.6	 3436.0	...
9748198	  798.5	  612.5	 3436.0	...
9748199	  798.2	  612.4	 3435.0	...
9748200	  797.9	  612.2	 3434.0	...
9748201	  797.9	  612.0	 3433.0	...
9748202	  797.5	  611.8	 3435.0	...
9748203	  797.1	  611.9	 3437.0	...
9748204	  797.3	  612.0	 3440.0	...
9748205	  797.8	  612.4	 3440.0	...
9748206	  798.3	  612.8	 3440.0	...
9748207	  798.4	  613.2	 3440.0	...
9748208	  798.6	  613.3	 3441.0	...
9748209	  798.7	  613.2	 3440.0	...
9748210	  798.7	  613.1	 3439.0	...
9748211	  798.2	  612.9	 3439.0	...
9748212	  797.8	  613.0	 3440.0	...
9748213	  797.5	  613.1	 3440.0	...
9748214	  797.5	  613.1	 3441.0	...
9748215	  797.5	  613.2	 3441.0	...
9748216	  797.3	  613.2	 3441.0	...
9748217	  797.2	  613.2	 3443.0	...
9748218	  797.3	  613.2	 3444.0	...
9748219	  797.4	  613.2	 3444.0	...
9748220	  797.7	  613.0	 3444.0	...
9748221	  798.0	  612.8	 3444.0	...
9748222	  798.2	  612.7	 3444.0	...
9748223	  798.1	  612.7	 3444.0	...
9748224	  798.1	  612.7	 3447.0	...
9748225	  798.1	  612.7	 3449.0	...
9748226	  798.2	  613.0	 3449.0	...
9748227	  798.4	  613.3	 3447.0	...
9748228	  798.3	  613.6	 3445.0	...
9748229	  797.8	  613.5	 3444.0	...
9748230	  797.4	  613.3	 3443.0	...
9748231	  797.4	  613.2	 3442.0	...
9748232	  797.5	  613.2	 3440.0	...
9748233	  797.5	  612.9	 3439.0	...
9748234	  797.5	  612.6	 3439.0	...
9748235	  797.4	  612.1	 3440.0	...
9748236	  797.3	  612.1	 3440.0	...
9748237	  797.3	  612.1	 3442.0	...
9748238	  797.2	  612.1	 3444.0	...
9748239	  797.2	  612.1	 3446.0	...
9748240	  797.1	  612.0	 3446.0	...
9748241	  797.1	  611.9	 3446.0	...
9748242	  797.3	  611.2	 3447.0	...
9748243	  797.4	  610.6	 3448.0	...
9748244	  797.2	  610.3	 3449.0	...
9748245	  797.0	  610.5	 3451.0	...
9748246	  796.8	  610.9	 3453.0	...
9748247	  796.8	  611.4	 3453.0	...
9748248	  797.1	  611.8	 3450.0	...
9748249	  797.5	  612.3	 3448.0	...
9748250	  797.1	  612.4	 3448.0	...
9748251	  796.4	  612.4	 3449.0	...
9748252	  795.9	  612.5	 3450.0	...
9748253	  796.7	  612.7	 3451.0	...
9748254	  797.5	  612.9	 3451.0	...
9748255	  797.8	  612.9	 3454.0	...
9748256	  797.5	  613.1	 3456.0	...
9748257	  797.1	  613.3	 3457.0	...
9748258	  797.0	  613.4	 3455.0	...
9748259	  797.0	  613.4	 3453.0	...
9748260	  796.6	  613.6	 3453.0	...
9748261	  796.1	  613.7	 3453.0	...
9748262	  795.8	  613.8	 3453.0	...
9748263	  795.9	  613.9	 3454.0	...
9748264	  796.1	  614.0	 3454.0	...
9748265	  796.3	  614.2	 3454.0	...
9748266	  796.6	  614.4	 3453.0	...
9748267	  796.6	  614.1	 3453.0	...
9748268	  796.6	  613.8	 3452.0	...
9748269	  796.5	  613.6	 3452.0	...
9748270	  796.3	  613.6	 3453.0	...
9748271	  796.2	  613.6	 3455.0	...
9748272	  796.1	  613.5	 3456.0	...
9748273	  796.2	  613.5	 3456.0	...
9748274	  796.3	  613.4	 3457.0	...
9748275	  796.3	  613.4	 3457.0	...
9748276	  796.4	  613.1	 3457.0	...
9748277	  796.5	  612.8	 3456.0	...
9748278	  796.5	  612.5	 3456.0	...
9748279	  796.5	  612.7	 3456.0	...
9748280	  796.2	  612.9	 3457.0	...
9748281	  796.0	  613.0	 3457.0	...
9748282	  795.7	  612.8	 3458.0	...
9748283	  795.8	  612.5	 3458.0	...
9748284	  796.0	  612.5	 3458.0	...
9748285	  796.2	  612.4	 3459.0	...
9748286	  796.1	  612.5	 3460.0	...
9748287	  795.9	  612.5	 3461.0	...
9748288	  795.7	  612.6	 3462.0	...
9748289	  795.7	  612.6	 3462.0	...
9748290	  795.6	  612.7	 3461.0	...
9748291	  795.3	  612.8	 3460.0	...
9748292	  795.0	  613.0	 3459.0	...
9748293	  795.5	  613.0	 3458.0	...
9748294	  796.1	  612.9	 3457.0	...
9748295	  796.6	  612.8	 3456.0	...
9748296	  796.5	  612.8	 3456.0	...
9748297	  796.4	  612.7	 3455.0	...
9748298	  796.1	  612.7	 3454.0	...
9748299	  795.8	  612.8	 3453.0	...
9748300	  795.6	  612.9	 3452.0	...
9748301	  795.3	  613.1	 3452.0	...
9748302	  795.0	  613.3	 3455.0	...
9748303	  794.7	  613.5	 3457.0	...
9748304	  794.6	  613.3	 3458.0	...
9748305	  794.5	  613.1	 3457.0	...
9748306	  794.6	  612.7	 3457.0	...
9748307	  794.7	  612.5	 3458.0	...
9748308	  794.7	  612.9	 3459.0	...
9748309	  794.5	  613.3	 3461.0	...
9748310	  794.4	  613.8	 3461.0	...
9748311	  794.3	  613.5	 3462.0	...
9748312	  794.3	  613.3	 3461.0	...
9748313	  794.3	  613.0	 3461.0	...
9748314	  794.7	  612.8	 3462.0	...
9748315	  795.1	  612.6	 3462.0	...
9748316	  795.1	  612.4	 3462.0	...
9748317	  794.9	  612.4	 3461.0	...
9748318	  794.6	  612.5	 3460.0	...
9748319	  794.5	  612.5	 3460.0	...
9748320	  794.3	  612.6	 3460.0	...
9748321	  794.2	  612.7	 3459.0	...
9748322	  794.0	  612.6	 3458.0	...
9748323	  793.9	  612.5	 3458.0	...
9748324	  793.5	  612.5	 3458.0	...
9748325	  793.2	  612.5	 3458.0	...
9748326	  793.2	  612.7	 3459.0	...
9748327	  793.4	  612.8	 3459.0	...
9748328	  793.6	  612.8	 3461.0	...
9748329	  793.5	  612.7	 3464.0	...
9748330	  793.3	  612.7	 3467.0	...
9748331	  793.1	  613.0	 3465.0	...
9748332	  792.9	  613.2	 3461.0	...
9748333	  792.9	  613.4	 3457.0	...
9748334	  793.4	  613.1	 3457.0	...
9748335	  793.8	  612.9	 3458.0	...
9748336	  794.2	  612.6	 3459.0	...
9748337	  794.1	  612.6	 3458.0	...
9748338	  794.1	  613.1	 3458.0	...
9748339	  794.2	  613.6	 3458.0	...
9748340	  794.3	  614.1	 3459.0	...
9748341	  794.2	  614.4	 3461.0	...
9748342	  794.0	  614.6	 3462.0	...
9748343	  793.9	  614.2	 3462.0	...
9748344	  793.7	  613.5	 3463.0	...
9748345	  793.6	  612.7	 3465.0	...
9748346	  793.6	  612.7	 3465.0	...
9748347	  793.7	  612.8	 3466.0	...
9748348	  793.8	  612.7	 3467.0	...
9748349	  793.9	  612.6	 3467.0	...
9748350	  793.8	  612.5	 3465.0	...
9748351	  793.7	  612.5	 3460.0	...
9748352	  793.6	  612.5	 3457.0	...
9748353	  793.5	  612.4	 3455.0	...
9748354	  793.5	  612.3	 3457.0	...
9748355	  793.3	  612.4	 3461.0	...
9748356	  793.2	  612.6	 3462.0	...
9748357	  793.1	  613.3	 3460.0	...
9748358	  793.1	  613.9	 3457.0	...
9748359	  793.0	  614.0	 3455.0	...
9748360	  792.8	  613.8	 3457.0	...
9748361	  792.7	  613.6	 3460.0	...
9748362	  792.8	  614.2	 3461.0	...
9748363	  793.1	  614.7	 3460.0	...
9748364	  793.3	  614.9	 3459.0	...
9748365	  793.3	  614.7	 3458.0	...
9748366	  793.3	  614.5	 3459.0	...
9748367	  793.4	  614.7	 3459.0	...
9748368	  793.5	  614.8	 3460.0	...
9748369	  793.1	  614.9	 3461.0	...
9748370	  792.6	  614.8	 3462.0	...
9748371	  792.5	  614.4	 3462.0	...
9748372	  792.8	  614.1	 3463.0	...
9748373	  793.4	  613.7	 3463.0	...
9748374	  793.6	  613.7	 3461.0	...
9748375	  793.6	  613.3	 3457.0	...
9748376	  793.4	  612.8	 3453.0	...
9748377	  793.2	  612.7	 3453.0	...
9748378	  793.1	  613.4	 3455.0	...
9748379	  793.1	  613.7	 3457.0	...
9748380	  793.1	  613.8	 3458.0	...
9748381	  792.9	  613.3	 3458.0	...
9748382	  792.8	  612.9	 3458.0	...
9748383	  792.6	  613.0	 3457.0	...
MSG	9748384 0000 _ Number Off
9748384	  792.5	  613.4	 3455.0	...
9748385	  792.4	  613.8	 3454.0	...
9748386	  792.5	  613.8	 3454.0	...
9748387	  792.7	  613.7	 3454.0	...
9748388	  792.9	  613.6	 3454.0	...
9748389	  792.8	  613.5	 3451.0	...
9748390	  792.9	  613.6	 3447.0	...
9748391	  793.1	  613.7	 3443.0	...
9748392	  793.2	  613.9	 3444.0	...
9748393	  793.1	  613.5	 3444.0	...
9748394	  793.0	  613.2	 3445.0	...
9748395	  793.0	  613.0	 3443.0	...
9748396	  793.0	  612.8	 3441.0	...
9748397	  792.8	  612.6	 3441.0	...
9748398	  792.5	  612.2	 3443.0	...
9748399	  792.3	  612.1	 3445.0	...
9748400	  792.3	  612.5	 3446.0	...
9748401	  792.4	  613.0	 3448.0	...
9748402	  792.4	  613.5	 3448.0	...
9748403	  792.5	  613.5	 3448.0	...
9748404	  792.6	  613.5	 3446.0	...
9748405	  792.6	  613.6	 3445.0	...
9748406	  792.6	  613.5	 3444.0	...
9748407	  792.5	  613.3	 3444.0	...
9748408	  792.5	  613.3	 3444.0	...
9748409	  792.7	  613.4	 3443.0	...
9748410	  792.9	  613.7	 3444.0	...
9748411	  793.0	  613.7	 3444.0	...
9748412	  792.9	  613.5	 3445.0	...
9748413	  793.0	  613.3	 3444.0	...
9748414	  793.0	  613.1	 3444.0	...
9748415	  793.0	  613.1	 3445.0	...
9748416	  792.9	  613.9	 3446.0	...
9748417	  792.7	  614.8	 3446.0	...
9748418	  792.6	  615.7	 3444.0	...
9748419	  792.8	  615.8	 3443.0	...
9748420	  792.9	  615.2	 3443.0	...
9748421	  792.9	  614.4	 3446.0	...
9748422	  792.8	  613.7	 3448.0	...
9748423	  792.7	  613.8	 3448.0	...
9748424	  792.9	  614.0	 3447.0	...
9748425	  793.0	  614.3	 3443.0	...
9748426	  792.9	  614.6	 3441.0	...
9748427	  792.6	  614.7	 3440.0	...
9748428	  792.3	  614.6	 3441.0	...
9748429	  792.2	  614.6	 3442.0	...
9748430	  792.1	  614.7	 3441.0	...
9748431	  792.1	  614.9	 3440.0	...
9748432	  792.0	  614.9	 3439.0	...
9748433	  792.0	  615.0	 3439.0	...
9748434	  792.0	  615.0	 3439.0	...
9748435	  791.9	  615.0	 3439.0	...
9748436	  791.8	  614.9	 3441.0	...
9748437	  791.7	  614.8	 3444.0	...
9748438	  791.5	  614.3	 3447.0	...
9748439	  791.4	  613.8	 3448.0	...
9748440	  791.5	  613.3	 3447.0	...
9748441	  791.9	  613.5	 3446.0	...
9748442	  792.1	  613.9	 3446.0	...
9748443	  792.2	  614.2	 3445.0	...
9748444	  792.1	  614.3	 3444.0	...
9748445	  792.1	  614.4	 3442.0	...
9748446	  792.0	  614.5	 3442.0	...
9748447	  791.9	  614.4	 3443.0	...
9748448	  791.9	  614.3	 3443.0	...
9748449	  792.0	  614.3	 3443.0	...
9748450	  792.1	  614.3	 3443.0	...
9748451	  792.1	  614.3	 3443.0	...
9748452	  792.0	  614.5	 3444.0	...
9748453	  792.0	  614.6	 3445.0	...
9748454	  792.0	  614.8	 3443.0	...
9748455	  792.1	  614.9	 3440.0	...
9748456	  792.3	  615.0	 3438.0	...
9748457	  792.3	  615.0	 3439.0	...
9748458	  792.3	  615.0	 3440.0	...
9748459	  792.3	  615.1	 3441.0	...
9748460	  792.5	  615.2	 3441.0	...
9748461	  792.7	  615.3	 3441.0	...
9748462	  792.7	  615.4	 3441.0	...
9748463	  792.4	  614.9	 3441.0	...
9748464	  792.2	  614.2	 3442.0	...
9748465	  792.1	  613.5	 3443.0	...
9748466	  792.5	  613.4	 3443.0	...
9748467	  792.9	  613.9	 3441.0	...
9748468	  793.3	  614.4	 3440.0	...
9748469	  793.3	  614.8	 3441.0	...
9748470	  793.3	  614.6	 3443.0	...
9748471	  793.4	  614.4	 3444.0	...
9748472	  793.5	  614.4	 3442.0	...
9748473	  793.5	  614.5	 3440.0	...
9748474	  793.4	  614.7	 3437.0	...
9748475	  793.2	  614.7	 3438.0	...
9748476	  793.1	  614.7	 3438.0	...
9748477	  792.9	  614.8	 3436.0	...
9748478	  792.8	  614.9	 3433.0	...
9748479	  792.9	  614.9	 3430.0	...
9748480	  793.0	  614.4	 3430.0	...
9748481	  793.1	  613.9	 3432.0	...
9748482	  793.2	  613.6	 3434.0	...
9748483	  793.2	  613.7	 3434.0	...
9748484	  793.2	  613.9	 3433.0	...
9748485	  793.1	  613.9	 3432.0	...
9748486	  793.1	  614.4	 3434.0	...
9748487	  793.1	  615.0	 3436.0	...
9748488	  793.0	  615.5	 3437.0	...
9748489	  793.1	  615.5	 3437.0	...
9748490	  793.1	  615.4	 3436.0	...
9748491	  793.1	  615.2	 3436.0	...
9748492	  793.0	  615.0	 3435.0	...
9748493	  793.1	  614.9	 3435.0	...
9748494	  793.1	  614.8	 3434.0	...
9748495	  793.2	  614.7	 3434.0	...
9748496	  793.0	  614.8	 3433.0	...
9748497	  792.8	  615.0	 3434.0	...
9748498	  793.0	  615.2	 3436.0	...
9748499	  793.3	  615.3	 3438.0	...
9748500	  793.7	  615.0	 3438.0	...
9748501	  793.6	  614.7	 3437.0	...
9748502	  793.6	  614.6	 3434.0	...
9748503	  793.7	  614.9	 3434.0	...
9748504	  793.4	  615.4	 3434.0	...
9748505	  793.0	  615.6	 3435.0	...
9748506	  792.8	  615.7	 3435.0	...
9748507	  792.9	  615.5	 3435.0	...
9748508	  793.1	  615.2	 3436.0	...
9748509	  793.2	  615.0	 3436.0	...
9748510	  793.4	  614.9	 3436.0	...
9748511	  793.6	  615.4	 3435.0	...
9748512	  793.7	  615.8	 3435.0	...
9748513	  793.6	  615.7	 3435.0	...
9748514	  793.5	  615.1	 3435.0	...
9748515	  793.1	  614.4	 3434.0	...
9748516	  792.8	  614.2	 3433.0	...
9748517	  792.5	  614.5	 3431.0	...
9748518	  792.4	  615.2	 3432.0	...
9748519	  792.3	  615.9	 3434.0	...
9748520	  792.3	  616.0	 3436.0	...
9748521	  792.3	  616.0	 3435.0	...
9748522	  792.3	  615.9	 3435.0	...
9748523	  792.2	  615.9	 3437.0	...
9748524	  792.7	  615.8	 3440.0	...
9748525	  793.3	  615.7	 3442.0	...
9748526	  793.9	  615.6	 3437.0	...
9748527	  793.9	  616.2	 3432.0	...
9748528	  793.7	  616.7	 3430.0	...
9748529	  793.4	  617.0	 3433.0	...
9748530	  793.1	  616.7	 3435.0	...
9748531	  793.1	  616.3	 3435.0	...
9748532	  793.0	  616.1	 3435.0	...
9748533	  792.9	  615.9	 3436.0	...
9748534	  792.7	  615.8	 3437.0	...
9748535	  792.5	  615.8	 3437.0	...
9748536	  792.4	  615.8	 3437.0	...
9748537	  792.3	  615.8	 3439.0	...
9748538	  792.3	  615.8	 3441.0	...
9748539	  792.3	  615.7	 3444.0	...
9748540	  792.3	  615.5	 3444.0	...
9748541	  792.3	  615.5	 3444.0	...
9748542	  792.3	  615.6	 3445.0	...
9748543	  792.5	  615.7	 3444.0	...
9748544	  792.7	  615.7	 3442.0	...
9748545	  792.9	  615.7	 3441.0	...
9748546	  792.9	  616.0	 3442.0	...
9748547	  792.9	  616.6	 3442.0	...
9748548	  793.1	  617.2	 3441.0	...
9748549	  793.3	  617.4	 3437.0	...
9748550	  793.4	  617.3	 3433.0	...
9748551	  793.5	  617.3	 3432.0	...
9748552	  793.7	  617.4	 3433.0	...
9748553	  793.8	  616.5	 3435.0	...
9748554	  793.8	  615.5	 3436.0	...
9748555	  793.4	  615.1	 3437.0	...
9748556	  793.1	  615.6	 3438.0	...
9748557	  793.1	  616.2	 3439.0	...
9748558	  793.4	  616.3	 3438.0	...
9748559	  793.5	  616.4	 3438.0	...
9748560	  793.2	  616.4	 3437.0	...
9748561	  792.7	  616.4	 3437.0	...
9748562	  792.6	  616.4	 3435.0	...
9748563	  792.4	  616.4	 3434.0	...
9748564	  792.7	  616.7	 3435.0	...
9748565	  793.0	  616.8	 3438.0	...
9748566	  793.3	  617.0	 3440.0	...
9748567	  793.5	  616.9	 3440.0	...
9748568	  793.5	  617.0	 3441.0	...
9748569	  793.4	  617.3	 3440.0	...
9748570	  793.3	  617.5	 3438.0	...
9748571	  792.9	  617.6	 3437.0	...
9748572	  792.4	  617.6	 3437.0	...
9748573	  792.1	  617.6	 3437.0	...
9748574	  792.2	  617.4	 3436.0	...
9748575	  792.5	  617.0	 3436.0	...
9748576	  792.7	  616.7	 3436.0	...
9748577	  793.0	  616.6	 3437.0	...
9748578	  793.0	  616.6	 3438.0	...
9748579	  792.9	  616.7	 3438.0	...
9748580	  792.8	  617.3	 3439.0	...
9748581	  792.6	  617.9	 3440.0	...
9748582	  792.7	  618.4	 3442.0	...
9748583	  792.7	  618.0	 3444.0	...
9748584	  792.9	  617.6	 3443.0	...
9748585	  793.1	  617.2	 3441.0	...
9748586	  793.2	  617.1	 3438.0	...
9748587	  793.1	  617.1	 3437.0	...
9748588	  793.1	  617.3	 3436.0	...
9748589	  793.1	  617.5	 3436.0	...
9748590	  792.9	  617.6	 3436.0	...
9748591	  792.6	  617.9	 3436.0	...
9748592	  792.3	  618.2	 3436.0	...
9748593	  792.5	  618.5	 3436.0	...
9748594	  792.7	  618.4	 3434.0	...
9748595	  792.8	  618.2	 3433.0	...
9748596	  792.7	  618.0	 3433.0	...
9748597	  792.8	  618.3	 3433.0	...
MSG	9748598 0000 _ Number On
9748598	  793.0	  618.8	 3433.0	...
9748599	  793.2	  619.2	 3433.0	...
9748600	  792.9	  618.9	 3432.0	...
9748601	  792.6	  618.5	 3432.0	...
9748602	  792.3	  618.4	 3434.0	...
9748603	  792.3	  618.3	 3436.0	...
9748604	  792.5	  618.2	 3440.0	...
9748605	  792.8	  618.0	 3442.0	...
9748606	  793.1	  618.0	 3444.0	...
9748607	  793.1	  618.1	 3444.0	...
9748608	  792.9	  618.2	 3443.0	...
9748609	  792.8	  618.2	 3442.0	...
9748610	  793.0	  618.4	 3441.0	...
9748611	  792.8	  618.7	 3441.0	...
9748612	  792.8	  619.1	 3442.0	...
9748613	  792.7	  619.3	 3442.0	...
9748614	  792.8	  619.1	 3441.0	...
9748615	  792.9	  618.9	 3440.0	...
9748616	  793.2	  618.6	 3440.0	...
9748617	  793.6	  618.7	 3440.0	...
9748618	  793.9	  619.3	 3441.0	...
9748619	  793.7	  619.9	 3442.0	...
9748620	  793.6	  620.1	 3445.0	...
9748621	  793.5	  619.8	 3448.0	...
9748622	  793.4	  619.2	 3450.0	...
9748623	  793.4	  618.9	 3449.0	...
9748624	  793.5	  618.7	 3448.0	...
9748625	  793.6	  618.6	 3447.0	...
9748626	  793.5	  618.7	 3446.0	...
9748627	  793.5	  618.7	 3446.0	...
9748628	  793.5	  618.6	 3447.0	...
9748629	  793.4	  618.6	 3447.0	...
9748630	  793.4	  618.6	 3446.0	...
9748631	  793.4	  618.6	 3445.0	...
9748632	  793.1	  618.7	 3447.0	...
9748633	  793.0	  618.6	 3448.0	...
9748634	  792.9	  618.4	 3448.0	...
9748635	  793.1	  618.1	 3447.0	...
9748636	  793.0	  617.6	 3447.0	...
9748637	  793.0	  617.2	 3446.0	...
9748638	  793.1	  617.0	 3446.0	...
9748639	  793.1	  616.7	 3444.0	...
9748640	  793.0	  616.4	 3443.0	...
9748641	  792.9	  616.1	 3439.0	...
9748642	  792.8	  616.0	 3436.0	...
9748643	  792.9	  616.2	 3435.0	...
9748644	  792.9	  616.4	 3437.0	...
9748645	  792.8	  616.7	 3439.0	...
9748646	  792.9	  616.8	 3439.0	...
9748647	  793.1	  616.9	 3439.0	...
9748648	  793.3	  617.1	 3439.0	...
9748649	  793.4	  617.2	 3440.0	...
9748650	  793.4	  617.3	 3441.0	...
9748651	  793.5	  616.9	 3442.0	...
9748652	  793.6	  616.6	 3439.0	...
9748653	  793.3	  616.3	 3436.0	...
9748654	  792.9	  616.2	 3435.0	...
9748655	  792.5	  616.1	 3437.0	...
9748656	  792.5	  616.1	 3440.0	...
9748657	  792.5	  616.4	 3441.0	...
9748658	  792.7	  616.7	 3442.0	...
9748659	  792.8	  616.9	 3443.0	...
9748660	  792.8	  616.8	 3444.0	...
9748661	  792.8	  616.8	 3444.0	...
9748662	  792.8	  616.5	 3444.0	...
9748663	  792.9	  616.2	 3444.0	...
9748664	  793.0	  616.0	 3445.0	...
9748665	  793.1	  616.0	 3445.0	...
9748666	  793.2	  616.2	 3442.0	...
9748667	  793.2	  616.7	 3440.0	...
9748668	  793.3	  617.1	 3440.0	...
9748669	  793.3	  617.4	 3439.0	...
9748670	  793.3	  617.4	 3439.0	...
9748671	  793.4	  617.3	 3439.0	...
9748672	  793.4	  617.1	 3440.0	...
9748673	  793.4	  616.9	 3439.0	...
9748674	  793.4	  616.9	 3436.0	...
9748675	  793.6	  617.0	 3434.0	...
9748676	  793.8	  616.9	 3432.0	...
9748677	  794.1	  616.7	 3432.0	...
9748678	  794.4	  616.9	 3431.0	...
9748679	  794.6	  617.4	 3432.0	...
9748680	  794.5	  617.9	 3432.0	...
9748681	  794.3	  617.7	 3432.0	...
9748682	  794.2	  617.5	 3431.0	...
9748683	  794.2	  617.5	 3431.0	...
9748684	  794.0	  617.8	 3430.0	...
9748685	  793.8	  618.3	 3430.0	...
9748686	  793.6	  618.4	 3431.0	...
9748687	  793.9	  618.8	 3430.0	...
9748688	  794.1	  618.8	 3429.0	...
9748689	  794.2	  618.8	 3429.0	...
9748690	  794.2	  618.5	 3430.0	...
9748691	  794.2	  618.2	 3429.0	...
9748692	  794.0	  617.9	 3427.0	...
9748693	  793.9	  617.8	 3425.0	...
9748694	  794.1	  617.8	 3425.0	...
9748695	  794.5	  617.7	 3425.0	...
9748696	  794.8	  617.7	 3424.0	...
9748697	  794.8	  617.8	 3424.0	...
9748698	  794.7	  617.9	 3424.0	...
9748699	  795.0	  618.2	 3423.0	...
9748700	  795.2	  618.4	 3423.0	...
9748701	  795.2	  619.1	 3423.0	...
9748702	  794.9	  619.6	 3423.0	...
9748703	  794.6	  619.7	 3423.0	...
9748704	  794.5	  619.3	 3423.0	...
9748705	  794.4	  619.2	 3421.0	...
9748706	  794.4	  619.5	 3419.0	...
9748707	  794.6	  619.5	 3417.0	...
9748708	  794.8	  619.3	 3417.0	...
9748709	  794.8	  619.4	 3417.0	...
9748710	  794.9	  619.6	 3416.0	...
9748711	  795.0	  620.0	 3415.0	...
9748712	  795.1	  620.2	 3415.0	...
9748713	  795.2	  620.7	 3414.0	...
9748714	  795.2	  620.9	 3413.0	...
9748715	  795.2	  621.1	 3414.0	...
9748716	  795.0	  621.0	 3418.0	...
9748717	  795.0	  620.9	 3422.0	...
9748718	  795.0	  620.8	 3425.0	...
9748719	  795.1	  620.7	 3425.0	...
9748720	  795.2	  620.4	 3426.0	...
9748721	  795.3	  620.1	 3426.0	...
9748722	  795.3	  619.7	 3427.0	...
9748723	  795.4	  619.6	 3427.0	...
9748724	  795.4	  619.4	 3427.0	...
9748725	  795.6	  619.4	 3424.0	...
9748726	  795.9	  619.4	 3421.0	...
9748727	  796.1	  619.5	 3419.0	...
9748728	  796.0	  619.6	 3419.0	...
9748729	  796.0	  619.7	 3419.0	...
9748730	  796.0	  619.8	 3419.0	...
9748731	  796.1	  619.9	 3420.0	...
9748732	  796.1	  620.2	 3421.0	...
9748733	  796.1	  620.5	 3421.0	...
9748734	  796.1	  620.4	 3418.0	...
9748735	  796.2	  620.1	 3416.0	...
9748736	  796.4	  619.6	 3413.0	...
9748737	  796.6	  619.3	 3413.0	...
9748738	  796.7	  619.1	 3412.0	...
9748739	  796.7	  619.6	 3412.0	...
9748740	  796.8	  620.1	 3412.0	...
9748741	  796.9	  620.5	 3413.0	...
9748742	  796.7	  620.5	 3414.0	...
9748743	  796.5	  620.2	 3412.0	...
9748744	  796.5	  619.8	 3409.0	...
9748745	  796.6	  619.7	 3406.0	...
9748746	  796.8	  620.0	 3404.0	...
9748747	  796.9	  619.4	 3404.0	...
9748748	  797.0	  618.5	 3404.0	...
9748749	  797.0	  617.6	 3403.0	...
9748750	  797.3	  618.3	 3402.0	...
9748751	  797.6	  619.0	 3402.0	...
9748752	  797.9	  619.7	 3402.0	...
9748753	  797.9	  619.7	 3402.0	...
9748754	  797.9	  619.7	 3402.0	...
9748755	  797.6	  619.9	 3402.0	...
9748756	  797.3	  620.1	 3402.0	...
9748757	  797.2	  620.2	 3402.0	...
9748758	  797.4	  620.1	 3403.0	...
9748759	  797.4	  619.6	 3404.0	...
9748760	  797.2	  619.1	 3406.0	...
9748761	  797.0	  618.7	 3407.0	...
9748762	  797.0	  618.5	 3407.0	...
9748763	  797.1	  618.2	 3406.0	...
9748764	  797.1	  617.9	 3405.0	...
9748765	  796.9	  617.7	 3403.0	...
9748766	  796.7	  617.5	 3399.0	...
9748767	  796.9	  617.7	 3396.0	...
9748768	  797.3	  618.2	 3392.0	...
9748769	  797.6	  618.7	 3392.0	...
9748770	  797.7	  618.9	 3391.0	...
9748771	  797.7	  618.8	 3390.0	...
9748772	  797.7	  618.7	 3393.0	...
9748773	  797.9	  618.6	 3398.0	...
9748774	  798.0	  618.5	 3403.0	...
9748775	  798.1	  618.5	 3402.0	...
9748776	  798.1	  618.5	 3401.0	...
9748777	  798.4	  618.5	 3400.0	...
9748778	  798.6	  618.5	 3399.0	...
9748779	  798.9	  618.5	 3397.0	...
9748780	  798.9	  618.6	 3395.0	...
9748781	  798.9	  618.7	 3393.0	...
9748782	  798.8	  618.8	 3394.0	...
9748783	  798.8	  618.6	 3395.0	...
9748784	  798.8	  618.4	 3397.0	...
9748785	  799.0	  618.1	 3395.0	...
9748786	  799.2	  618.3	 3393.0	...
9748787	  799.1	  618.7	 3392.0	...
9748788	  798.8	  619.2	 3393.0	...
9748789	  798.4	  619.0	 3393.0	...
9748790	  798.2	  618.4	 3393.0	...
9748791	  798.4	  617.8	 3393.0	...
9748792	  798.7	  617.5	 3395.0	...
9748793	  799.3	  617.5	 3394.0	...
9748794	  799.4	  617.7	 3392.0	...
9748795	  799.6	  617.9	 3390.0	...
9748796	  799.5	  618.0	 3390.0	...
9748797	  799.0	  618.2	 3391.0	...
9748798	  798.6	  618.3	 3391.0	...
9748799	  798.1	  618.5	 3390.0	...
9748800	  798.1	  618.5	 3390.0	...
9748801	  798.1	  618.6	 3390.0	...
9748802	  798.1	  618.7	 3390.0	...
9748803	  798.0	  618.9	 3391.0	...
9748804	  798.0	  619.0	 3391.0	...
9748805	  798.2	  619.1	 3391.0	...
9748806	  798.5	  619.3	 3391.0	...
9748807	  798.7	  619.3	 3390.0	...
9748808	  798.5	  618.7	 3389.0	...
9748809	  798.6	  618.0	 3387.0	...
9748810	  798.8	  617.8	 3387.0	...
9748811	  799.0	  618.2	 3387.0	...
9748812	  799.2	  618.6	 3387.0	...
9748813	  799.2	  618.7	 3387.0	...
9748814	  799.4	  619.1	 3387.0	...
9748815	  799.5	  619.5	 3387.0	...
9748816	  799.6	  619.8	 3388.0	...
9748817	  799.7	  619.6	 3389.0	...
9748818	  799.7	  619.3	 3389.0	...
9748819	  799.8	  619.0	 3389.0	...
9748820	  799.9	  618.7	 3389.0	...
9748821	  800.1	  618.5	 3388.0	...
9748822	  800.2	  618.3	 3389.0	...
9748823	  800.2	  618.2	 3388.0	...
9748824	  799.8	  618.3	 3387.0	...
9748825	  799.5	  618.4	 3387.0	...
9748826	  798.9	  618.5	 3387.0	...
9748827	  798.8	  618.3	 3386.0	...
9748828	  798.7	  618.1	 3385.0	...
9748829	  798.7	  618.3	 3385.0	...
9748830	  798.8	  618.7	 3385.0	...
9748831	  799.2	  619.4	 3384.0	...
9748832	  799.7	  619.8	 3383.0	...
9748833	  800.1	  620.1	 3383.0	...
9748834	  800.1	  620.3	 3383.0	...
9748835	  800.1	  620.3	 3385.0	...
9748836	  799.9	  620.2	 3387.0	...
9748837	  799.7	  619.9	 3388.0	...
9748838	  799.9	  619.5	 3389.0	...
9748839	  800.1	  619.3	 3390.0	...
9748840	  800.3	  619.1	 3390.0	...
9748841	  800.3	  619.2	 3390.0	...
9748842	  800.3	  619.3	 3387.0	...
9748843	  800.2	  619.5	 3384.0	...
9748844	  800.2	  619.7	 3381.0	...
9748845	  800.1	  619.8	 3381.0	...
9748846	  800.1	  619.8	 3380.0	...
9748847	  799.9	  619.9	 3383.0	...
9748848	  799.6	  620.0	 3385.0	...
9748849	  799.6	  619.9	 3388.0	...
9748850	  800.1	  619.7	 3387.0	...
9748851	  800.6	  619.5	 3387.0	...
9748852	  800.8	  619.6	 3386.0	...
9748853	  800.9	  619.7	 3385.0	...
9748854	  800.9	  619.8	 3384.0	...
9748855	  801.0	  619.6	 3382.0	...
9748856	  801.1	  619.1	 3381.0	...
9748857	  801.2	  618.4	 3379.0	...
9748858	  801.1	  618.0	 3377.0	...
9748859	  800.8	  617.9	 3377.0	...
9748860	  800.6	  618.2	 3376.0	...
9748861	  800.6	  618.7	 3377.0	...
9748862	  800.7	  619.0	 3378.0	...
9748863	  800.6	  619.2	 3378.0	...
9748864	  800.5	  619.0	 3378.0	...
9748865	  800.5	  618.6	 3378.0	...
9748866	  800.5	  618.2	 3377.0	...
9748867	  800.4	  617.9	 3377.0	...
9748868	  800.6	  617.8	 3379.0	...
9748869	  800.7	  617.8	 3380.0	...
9748870	  800.3	  617.9	 3382.0	...
9748871	  799.9	  618.0	 3384.0	...
9748872	  799.6	  618.2	 3385.0	...
9748873	  799.7	  618.4	 3386.0	...
9748874	  799.8	  618.7	 3387.0	...
9748875	  799.7	  619.1	 3385.0	...
9748876	  799.6	  618.9	 3382.0	...
9748877	  799.5	  618.6	 3379.0	...
9748878	  799.5	  618.3	 3379.0	...
9748879	  800.1	  617.9	 3377.0	...
9748880	  800.7	  617.6	 3374.0	...
9748881	  800.8	  617.3	 3372.0	...
9748882	  800.4	  617.3	 3373.0	...
9748883	  800.1	  617.4	 3375.0	...
9748884	  800.1	  617.6	 3376.0	...
9748885	  800.2	  617.8	 3378.0	...
9748886	  800.3	  618.0	 3377.0	...
9748887	  800.4	  618.2	 3377.0	...
9748888	  800.4	  618.2	 3375.0	...
9748889	  800.5	  618.1	 3374.0	...
9748890	  800.6	  618.0	 3373.0	...
9748891	  800.8	  618.0	 3375.0	...
9748892	  801.0	  617.8	 3377.0	...
9748893	  801.2	  617.7	 3379.0	...
9748894	  801.2	  617.8	 3380.0	...
9748895	  801.1	  618.1	 3380.0	...
9748896	  801.1	  618.4	 3380.0	...
9748897	  801.0	  618.5	 3381.0	...
9748898	  800.8	  618.6	 3382.0	...
9748899	  800.6	  618.6	 3382.0	...
9748900	  800.4	  618.7	 3383.0	...
9748901	  800.7	  618.6	 3383.0	...
9748902	  801.0	  618.5	 3382.0	...
9748903	  801.3	  618.4	 3382.0	...
9748904	  801.4	  618.3	 3381.0	...
9748905	  801.2	  618.3	 3381.0	...
9748906	  800.8	  618.2	 3380.0	...
9748907	  800.4	  618.2	 3379.0	...
9748908	  800.4	  618.3	 3378.0	...
9748909	  800.6	  618.2	 3377.0	...
9748910	  800.8	  618.1	 3376.0	...
9748911	  801.0	  617.9	 3377.0	...
9748912	  801.3	  617.8	 3380.0	...
9748913	  801.5	  617.6	 3379.0	...
9748914	  801.7	  617.6	 3376.0	...
MSG	9748915 0000 _ Number Off
9748915	  801.8	  617.5	 3375.0	...
9748916	  801.6	  617.5	 3377.0	...
9748917	  801.3	  617.5	 3379.0	...
9748918	  801.2	  618.0	 3380.0	...
9748919	  801.3	  618.5	 3381.0	...
9748920	  801.5	  618.3	 3379.0	...
9748921	  801.4	  617.8	 3377.0	...
9748922	  801.3	  617.8	 3375.0	...
9748923	  801.8	  618.3	 3374.0	...
9748924	  802.2	  618.6	 3377.0	...
9748925	  802.2	  618.4	 3382.0	...
9748926	  801.7	  618.2	 3387.0	...
9748927	  801.4	  618.1	 3386.0	...
9748928	  801.4	  618.1	 3383.0	...
9748929	  801.4	  618.1	 3379.0	...
9748930	  801.4	  618.0	 3379.0	...
9748931	  801.6	  617.9	 3379.0	...
9748932	  802.0	  617.9	 3380.0	...
9748933	  802.2	  617.9	 3383.0	...
9748934	  802.1	  618.0	 3386.0	...
9748935	  802.0	  618.1	 3386.0	...
9748936	  802.2	  618.1	 3383.0	...
9748937	  802.3	  618.1	 3382.0	...
9748938	  802.4	  617.9	 3384.0	...
9748939	  802.3	  617.7	 3387.0	...
9748940	  802.3	  617.6	 3387.0	...
9748941	  802.4	  617.6	 3386.0	...
9748942	  802.3	  617.7	 3386.0	...
9748943	  802.1	  617.8	 3387.0	...
9748944	  801.9	  617.8	 3387.0	...
9748945	  801.8	  617.8	 3388.0	...
9748946	  802.1	  617.6	 3388.0	...
9748947	  802.4	  617.5	 3386.0	...
9748948	  802.6	  617.3	 3384.0	...
9748949	  802.6	  617.3	 3381.0	...
9748950	  802.7	  617.3	 3378.0	...
9748951	  802.8	  617.1	 3381.0	...
9748952	  802.5	  617.1	 3386.0	...
9748953	  802.0	  617.1	 3388.0	...
9748954	  801.6	  617.4	 3386.0	...
9748955	  801.6	  617.6	 3386.0	...
9748956	  801.9	  617.7	 3387.0	...
9748957	  802.3	  617.7	 3388.0	...
9748958	  802.6	  617.6	 3388.0	...
9748959	  802.9	  617.6	 3387.0	...
9748960	  803.0	  617.6	 3389.0	...
9748961	  802.9	  617.6	 3392.0	...
9748962	  802.7	  617.5	 3394.0	...
9748963	  802.4	  617.3	 3393.0	...
9748964	  802.3	  617.2	 3392.0	...
9748965	  802.3	  617.4	 3392.0	...
9748966	  802.2	  617.7	 3393.0	...
9748967	  802.1	  618.0	 3394.0	...
9748968	  801.9	  618.1	 3392.0	...
9748969	  801.9	  618.2	 3389.0	...
9748970	  801.8	  618.1	 3389.0	...
9748971	  801.6	  618.1	 3392.0	...
9748972	  801.4	  617.9	 3395.0	...
9748973	  801.4	  617.7	 3393.0	...
9748974	  801.5	  617.5	 3392.0	...
9748975	  801.6	  617.8	 3392.0	...
9748976	  801.6	  618.0	 3392.0	...
9748977	  801.8	  618.3	 3396.0	...
9748978	  802.0	  618.3	 3399.0	...
9748979	  802.1	  618.3	 3400.0	...
9748980	  802.2	  618.3	 3397.0	...
9748981	  802.0	  618.2	 3395.0	...
9748982	  801.6	  618.3	 3396.0	...
9748983	  801.1	  618.3	 3398.0	...
9748984	  801.2	  617.7	 3398.0	...
9748985	  801.4	  617.1	 3398.0	...
9748986	  801.6	  616.8	 3399.0	...
9748987	  801.5	  617.3	 3400.0	...
9748988	  801.4	  617.9	 3400.0	...
9748989	  801.5	  618.5	 3400.0	...
9748990	  801.5	  618.6	 3400.0	...
9748991	  801.5	  618.9	 3400.0	...
9748992	  801.4	  619.0	 3401.0	...
9748993	  801.4	  618.6	 3400.0	...
9748994	  801.4	  618.2	 3398.0	...
9748995	  801.4	  617.8	 3397.0	...
9748996	  801.4	  617.8	 3396.0	...
9748997	  801.3	  617.7	 3396.0	...
9748998	  801.5	  617.6	 3395.0	...
9748999	  802.1	  617.6	 3395.0	...
9749000	  802.7	  617.6	 3395.0	...
9749001	  802.8	  617.5	 3395.0	...
9749002	  802.7	  617.3	 3396.0	...
9749003	  802.5	  617.2	 3395.0	...
9749004	  802.4	  617.2	 3394.0	...
9749005	  802.0	  617.2	 3394.0	...
9749006	  801.5	  617.2	 3396.0	...
9749007	  801.1	  617.3	 3398.0	...
9749008	  801.1	  617.5	 3399.0	...
9749009	  801.3	  617.5	 3399.0	...
9749010	  801.6	  617.2	 3398.0	...
9749011	  801.8	  616.9	 3399.0	...
9749012	  802.1	  616.8	 3399.0	...
9749013	  802.3	  616.6	 3400.0	...
9749014	  802.5	  616.4	 3401.0	...
9749015	  802.3	  616.6	 3401.0	...
9749016	  802.1	  616.9	 3400.0	...
9749017	  801.5	  617.3	 3398.0	...
9749018	  801.1	  616.9	 3397.0	...
9749019	  800.8	  616.5	 3398.0	...
9749020	  801.4	  616.5	 3399.0	...
9749021	  801.9	  616.9	 3399.0	...
9749022	  802.7	  617.2	 3399.0	...
9749023	  802.8	  617.2	 3400.0	...
9749024	  802.5	  616.8	 3400.0	...
9749025	  802.0	  616.5	 3400.0	...
9749026	  801.5	  616.3	 3401.0	...
9749027	  801.5	  616.4	 3401.0	...
9749028	  801.4	  616.5	 3401.0	...
9749029	  801.4	  616.5	 3400.0	...
9749030	  801.4	  616.7	 3399.0	...
9749031	  801.3	  617.0	 3399.0	...
9749032	  801.2	  617.3	 3401.0	...
9749033	  801.3	  617.4	 3404.0	...
9749034	  801.5	  616.8	 3405.0	...
9749035	  801.7	  616.2	 3406.0	...
9749036	  801.6	  615.3	 3405.0	...
9749037	  801.5	  614.9	 3405.0	...
9749038	  801.5	  614.6	 3406.0	...
9749039	  801.8	  614.4	 3408.0	...
9749040	  801.9	  615.0	 3408.0	...
9749041	  802.1	  615.6	 3406.0	...
9749042	  802.0	  616.1	 3407.0	...
9749043	  801.8	  616.0	 3410.0	...
9749044	  801.7	  616.3	 3412.0	...
9749045	  801.7	  616.7	 3411.0	...
9749046	  801.8	  617.2	 3410.0	...
9749047	  801.8	  617.4	 3411.0	...
9749048	  801.8	  617.5	 3414.0	...
9749049	  801.8	  617.3	 3415.0	...
9749050	  801.8	  617.2	 3413.0	...
9749051	  801.8	  616.8	 3413.0	...
9749052	  801.8	  616.4	 3415.0	...
9749053	  801.8	  615.9	 3417.0	...
9749054	  801.8	  615.8	 3417.0	...
9749055	  801.8	  615.6	 3419.0	...
9749056	  801.2	  615.4	 3420.0	...
9749057	  800.6	  615.3	 3421.0	...
9749058	  800.3	  615.2	 3419.0	...
9749059	  800.7	  615.0	 3417.0	...
9749060	  801.1	  614.8	 3414.0	...
9749061	  801.2	  614.7	 3413.0	...
9749062	  801.3	  614.7	 3413.0	...
9749063	  801.5	  614.7	 3416.0	...
9749064	  801.6	  615.0	 3419.0	...
9749065	  802.0	  615.3	 3422.0	...
9749066	  802.3	  615.6	 3420.0	...
9749067	  802.5	  615.6	 3419.0	...
9749068	  802.3	  615.5	 3418.0	...
9749069	  802.1	  615.3	 3419.0	...
9749070	  802.0	  615.3	 3419.0	...
9749071	  802.0	  615.2	 3420.0	...
9749072	  801.9	  615.1	 3420.0	...
9749073	  801.8	  614.9	 3418.0	...
9749074	  801.8	  614.9	 3416.0	...
9749075	  801.9	  614.9	 3417.0	...
9749076	  801.9	  614.9	 3419.0	...
9749077	  801.8	  615.0	 3420.0	...
9749078	  801.8	  615.0	 3421.0	...
9749079	  801.5	  614.9	 3421.0	...
9749080	  801.2	  614.7	 3421.0	...
9749081	  800.8	  614.9	 3423.0	...
9749082	  800.7	  615.4	 3425.0	...
9749083	  800.6	  616.0	 3427.0	...
9749084	  800.7	  616.2	 3428.0	...
9749085	  800.9	  616.2	 3429.0	...
9749086	  801.0	  616.1	 3430.0	...
9749087	  801.3	  615.7	 3433.0	...
9749088	  801.7	  615.3	 3437.0	...
9749089	  802.1	  614.9	 3441.0	...
9749090	  802.1	  614.9	 3443.0	...
9749091	  801.9	  614.9	 3445.0	...
9749092	  801.7	  615.1	 3445.0	...
9749093	  801.4	  615.4	 3443.0	...
9749094	  801.4	  615.4	 3442.0	...
9749095	  801.3	  615.4	 3441.0	...
9749096	  801.2	  615.5	 3441.0	...
9749097	  801.2	  615.7	 3441.0	...
9749098	  801.2	  615.8	 3441.0	...
9749099	  801.2	  615.5	 3441.0	...
9749100	  801.0	  615.0	 3440.0	...
9749101	  800.9	  614.6	 3439.0	...
9749102	  800.6	  614.3	 3441.0	...
9749103	  800.4	  614.1	 3443.0	...
9749104	  800.6	  613.9	 3446.0	...
9749105	  801.0	  613.8	 3448.0	...
9749106	  801.2	  613.8	 3449.0	...
9749107	  801.1	  614.1	 3449.0	...
9749108	  800.9	  614.4	 3449.0	...
9749109	  800.5	  614.3	 3449.0	...
9749110	  800.1	  613.9	 3450.0	...
9749111	  800.2	  613.9	 3450.0	...
9749112	  800.8	  614.4	 3450.0	...
9749113	  801.4	  614.8	 3449.0	...
9749114	  801.3	  614.6	 3448.0	...
9749115	  801.0	  614.2	 3447.0	...
MSG	9749116 0000 _ Number On
9749116	  800.6	  613.8	 3449.0	...
9749117	  800.4	  613.6	 3452.0	...
9749118	  800.2	  613.6	 3455.0	...
9749119	  800.2	  614.0	 3458.0	...
9749120	  800.2	  614.3	 3458.0	...
9749121	  800.4	  614.2	 3457.0	...
9749122	  800.7	  614.0	 3456.0	...
9749123	  800.9	  613.7	 3455.0	...
9749124	  800.8	  613.7	 3455.0	...
9749125	  800.8	  614.0	 3455.0	...
9749126	  800.7	  614.3	 3456.0	...
9749127	  800.7	  614.4	 3458.0	...
9749128	  800.6	  614.0	 3461.0	...
9749129	  800.5	  613.6	 3463.0	...
9749130	  800.4	  613.3	 3466.0	...
9749131	  800.5	  613.7	 3465.0	...
9749132	  800.6	  614.1	 3465.0	...
9749133	  800.9	  614.6	 3467.0	...
9749134	  801.0	  614.3	 3471.0	...
9749135	  800.8	  614.0	 3473.0	...
9749136	  800.3	  613.8	 3472.0	...
9749137	  799.8	  613.8	 3471.0	...
9749138	  799.8	  613.7	 3469.0	...
9749139	  799.9	  613.7	 3468.0	...
9749140	  800.1	  613.6	 3470.0	...
9749141	  800.1	  613.4	 3472.0	...
9749142	  800.3	  613.2	 3475.0	...
9749143	  800.5	  613.0	 3475.0	...
9749144	  800.5	  613.0	 3474.0	...
9749145	  800.3	  612.9	 3474.0	...
9749146	  800.0	  612.9	 3475.0	...
9749147	  800.0	  613.0	 3475.0	...
9749148	  800.3	  613.2	 3477.0	...
9749149	  800.6	  613.4	 3479.0	...
9749150	  800.7	  613.6	 3480.0	...
9749151	  800.8	  613.7	 3480.0	...
9749152	  800.9	  613.9	 3481.0	...
9749153	  800.9	  613.9	 3482.0	...
9749154	  800.8	  613.9	 3483.0	...
9749155	  801.0	  613.8	 3484.0	...
9749156	  801.1	  613.7	 3485.0	...
9749157	  801.2	  613.6	 3487.0	...
9749158	  800.8	  613.7	 3488.0	...
9749159	  800.6	  613.7	 3488.0	...
9749160	  800.5	  613.6	 3488.0	...
9749161	  800.5	  613.4	 3489.0	...
9749162	  800.5	  613.5	 3490.0	...
9749163	  800.5	  613.8	 3491.0	...
9749164	  800.2	  614.1	 3494.0	...
9749165	  799.8	  614.1	 3496.0	...
9749166	  799.4	  614.1	 3498.0	...
9749167	  799.5	  614.0	 3498.0	...
9749168	  799.7	  613.9	 3497.0	...
9749169	  799.8	  613.9	 3495.0	...
9749170	  799.8	  613.9	 3494.0	...
9749171	  799.8	  614.0	 3496.0	...
9749172	  799.9	  613.9	 3498.0	...
9749173	  799.9	  613.6	 3500.0	...
9749174	  799.9	  613.4	 3500.0	...
9749175	  800.1	  613.5	 3499.0	...
9749176	  800.3	  613.2	 3499.0	...
9749177	  800.6	  612.8	 3500.0	...
9749178	  800.7	  612.8	 3501.0	...
9749179	  800.8	  613.2	 3501.0	...
9749180	  800.7	  613.5	 3501.0	...
9749181	  800.6	  613.6	 3502.0	...
9749182	  800.4	  613.3	 3504.0	...
9749183	  800.3	  613.0	 3506.0	...
9749184	  800.2	  613.0	 3507.0	...
9749185	  800.4	  613.3	 3508.0	...
9749186	  800.6	  613.6	 3509.0	...
9749187	  800.8	  613.6	 3509.0	...
9749188	  800.3	  613.7	 3509.0	...
9749189	  799.7	  614.0	 3510.0	...
9749190	  799.1	  614.3	 3511.0	...
9749191	  799.1	  614.4	 3513.0	...
9749192	  799.1	  614.2	 3515.0	...
9749193	  799.1	  614.1	 3517.0	...
9749194	  799.2	  614.1	 3517.0	...
9749195	  799.3	  614.1	 3515.0	...
9749196	  799.5	  614.0	 3511.0	...
9749197	  799.6	  613.9	 3510.0	...
9749198	  799.4	  613.8	 3511.0	...
9749199	  799.2	  613.7	 3513.0	...
9749200	  799.1	  613.6	 3516.0	...
9749201	  799.3	  613.5	 3519.0	...
9749202	  799.6	  613.4	 3522.0	...
9749203	  799.8	  613.2	 3525.0	...
9749204	  799.8	  613.1	 3525.0	...
9749205	  799.7	  613.0	 3526.0	...
9749206	  799.6	  613.1	 3526.0	...
9749207	  799.7	  613.3	 3525.0	...
9749208	  799.8	  613.4	 3525.0	...
9749209	  799.8	  613.4	 3526.0	...
9749210	  799.9	  613.3	 3527.0	...
9749211	  799.9	  613.4	 3527.0	...
9749212	  799.5	  613.7	 3527.0	...
9749213	  799.0	  614.0	 3528.0	...
9749214	  798.7	  614.1	 3529.0	...
9749215	  798.9	  614.1	 3531.0	...
9749216	  799.0	  614.0	 3532.0	...
9749217	  799.0	  614.0	 3532.0	...
9749218	  799.0	  613.9	 3533.0	...
9749219	  799.1	  613.8	 3535.0	...
9749220	  799.3	  613.7	 3536.0	...
9749221	  799.4	  613.5	 3536.0	...
9749222	  799.4	  613.4	 3536.0	...
9749223	  799.4	  613.3	 3535.0	...
9749224	  799.3	  613.2	 3536.0	...
9749225	  799.2	  613.4	 3538.0	...
9749226	  799.1	  613.5	 3539.0	...
9749227	  799.1	  613.5	 3539.0	...
9749228	  799.0	  613.2	 3539.0	...
9749229	  799.0	  613.0	 3540.0	...
9749230	  799.1	  612.8	 3542.0	...
9749231	  799.2	  612.7	 3543.0	...
9749232	  799.3	  612.6	 3541.0	...
9749233	  799.4	  612.6	 3537.0	...
9749234	  799.4	  612.6	 3539.0	...
9749235	  799.4	  612.5	 3544.0	...
9749236	  799.1	  612.5	 3550.0	...
9749237	  798.8	  612.5	 3549.0	...
9749238	  798.5	  612.5	 3548.0	...
9749239	  798.6	  612.3	 3547.0	...
9749240	  798.7	  612.1	 3547.0	...
9749241	  798.7	  612.3	 3547.0	...
9749242	  798.6	  612.7	 3547.0	...
9749243	  798.5	  613.0	 3547.0	...
9749244	  798.6	  612.9	 3546.0	...
9749245	  798.8	  613.2	 3546.0	...
9749246	  799.1	  613.6	 3547.0	...
9749247	  799.0	  613.5	 3549.0	...
9749248	  798.9	  613.0	 3551.0	...
9749249	  798.6	  612.5	 3551.0	...
9749250	  798.3	  612.4	 3552.0	...
9749251	  797.9	  612.3	 3557.0	...
9749252	  797.7	  612.3	 3562.0	...
9749253	  797.9	  612.5	 3566.0	...
9749254	  798.2	  612.5	 3566.0	...
9749255	  798.4	  612.6	 3566.0	...
9749256	  798.5	  612.5	 3565.0	...
9749257	  798.5	  612.5	 3563.0	...
9749258	  798.4	  612.2	 3563.0	...
9749259	  798.3	  611.9	 3564.0	...
9749260	  798.3	  611.8	 3564.0	...
9749261	  798.2	  611.8	 3564.0	...
9749262	  798.2	  611.9	 3566.0	...
9749263	  798.0	  611.9	 3568.0	...
9749264	  797.9	  612.0	 3569.0	...
9749265	  797.9	  611.9	 3568.0	...
9749266	  797.9	  611.9	 3569.0	...
9749267	  797.8	  611.9	 3570.0	...
9749268	  797.7	  612.1	 3571.0	...
9749269	  797.7	  612.3	 3570.0	...
9749270	  797.6	  612.5	 3568.0	...
9749271	  797.7	  612.8	 3569.0	...
9749272	  798.1	  612.7	 3571.0	...
9749273	  798.2	  612.3	 3573.0	...
9749274	  798.3	  611.9	 3573.0	...
9749275	  798.2	  611.8	 3574.0	...
9749276	  798.3	  612.0	 3575.0	...
9749277	  798.3	  612.2	 3574.0	...
9749278	  798.3	  612.3	 3573.0	...
9749279	  798.3	  612.3	 3573.0	...
9749280	  798.0	  612.2	 3573.0	...
9749281	  797.7	  612.1	 3573.0	...
9749282	  797.6	  611.9	 3572.0	...
9749283	  797.9	  611.7	 3573.0	...
9749284	  798.3	  611.8	 3572.0	...
9749285	  798.5	  611.8	 3571.0	...
9749286	  798.5	  611.8	 3572.0	...
9749287	  798.6	  611.8	 3574.0	...
9749288	  798.7	  612.1	 3576.0	...
9749289	  798.7	  612.4	 3580.0	...
9749290	  798.7	  612.8	 3584.0	...
9749291	  798.6	  612.8	 3588.0	...
9749292	  798.4	  612.5	 3587.0	...
9749293	  798.2	  612.2	 3585.0	...
9749294	  798.1	  611.9	 3584.0	...
9749295	  797.7	  612.0	 3585.0	...
9749296	  797.2	  612.2	 3587.0	...
9749297	  797.1	  612.2	 3588.0	...
9749298	  797.3	  612.2	 3589.0	...
9749299	  797.6	  612.0	 3589.0	...
9749300	  797.6	  611.9	 3588.0	...
9749301	  797.6	  612.0	 3586.0	...
9749302	  797.5	  612.1	 3584.0	...
9749303	  797.5	  612.5	 3584.0	...
9749304	  797.5	  612.6	 3584.0	...
9749305	  797.4	  612.8	 3584.0	...
9749306	  797.3	  612.6	 3586.0	...
9749307	  797.1	  612.5	 3588.0	...
9749308	  797.1	  612.4	 3592.0	...
9749309	  797.0	  612.6	 3594.0	...
9749310	  797.1	  612.8	 3595.0	...
9749311	  797.1	  612.9	 3593.0	...
9749312	  797.2	  612.6	 3592.0	...
9749313	  797.5	  612.4	 3592.0	...
9749314	  797.7	  612.2	 3592.0	...
9749315	  797.8	  612.1	 3593.0	...
9749316	  798.0	  612.1	 3593.0	...
9749317	  798.3	  612.0	 3593.0	...
9749318	  798.3	  612.0	 3593.0	...
9749319	  798.1	  611.8	 3595.0	...
9749320	  797.8	  611.7	 3597.0	...
9749321	  797.7	  611.5	 3598.0	...
9749322	  797.7	  611.7	 3600.0	...
9749323	  797.6	  611.8	 3602.0	...
9749324	  797.6	  611.6	 3604.0	...
9749325	  797.5	  611.4	 3605.0	...
9749326	  797.4	  611.3	 3605.0	...
9749327	  797.6	  611.3	 3606.0	...
9749328	  797.9	  611.5	 3606.0	...
9749329	  798.0	  611.8	 3604.0	...
9749330	  797.8	  612.0	 3603.0	...
9749331	  797.7	  611.9	 3603.0	...
9749332	  797.8	  611.8	 3604.0	...
9749333	  797.6	  611.7	 3605.0	...
9749334	  797.3	  611.7	 3604.0	...
9749335	  796.9	  611.8	 3603.0	...
9749336	  796.8	  611.8	 3602.0	...
9749337	  797.2	  611.8	 3607.0	...
9749338	  797.5	  611.3	 3611.0	...
9749339	  797.9	  610.8	 3611.0	...
9749340	  797.6	  610.4	 3608.0	...
9749341	  797.3	  610.5	 3604.0	...
9749342	  796.9	  610.6	 3604.0	...
9749343	  796.9	  610.6	 3604.0	...
9749344	  797.3	  610.6	 3604.0	...
9749345	  797.8	  610.6	 3604.0	...
9749346	  798.3	  610.6	 3603.0	...
9749347	  798.2	  610.7	 3602.0	...
9749348	  797.8	  610.6	 3603.0	...
9749349	  797.1	  610.4	 3603.0	...
9749350	  796.4	  610.3	 3603.0	...
9749351	  796.2	  610.4	 3603.0	...
9749352	  796.2	  610.4	 3602.0	...
9749353	  796.3	  610.3	 3604.0	...
9749354	  796.3	  610.2	 3606.0	...
9749355	  796.7	  610.3	 3608.0	...
9749356	  797.0	  610.5	 3611.0	...
9749357	  797.3	  610.6	 3614.0	...
9749358	  797.4	  610.5	 3616.0	...
9749359	  797.5	  610.8	 3615.0	...
9749360	  797.6	  611.1	 3613.0	...
9749361	  797.7	  611.4	 3613.0	...
9749362	  797.9	  611.3	 3613.0	...
9749363	  797.9	  611.2	 3612.0	...
9749364	  797.9	  611.1	 3610.0	...
9749365	  797.8	  611.0	 3610.0	...
9749366	  797.7	  610.8	 3612.0	...
9749367	  797.7	  610.9	 3614.0	...
9749368	  797.8	  611.2	 3614.0	...
9749369	  797.9	  611.2	 3615.0	...
9749370	  797.8	  611.2	 3615.0	...
9749371	  797.6	  611.2	 3617.0	...
9749372	  797.5	  611.2	 3618.0	...
9749373	  797.4	  611.0	 3619.0	...
9749374	  797.4	  610.6	 3619.0	...
9749375	  797.2	  610.4	 3619.0	...
9749376	  797.0	  610.6	 3618.0	...
9749377	  796.8	  610.9	 3618.0	...
9749378	  796.7	  611.0	 3618.0	...
9749379	  796.6	  610.9	 3619.0	...
9749380	  796.4	  611.0	 3622.0	...
9749381	  796.2	  611.3	 3624.0	...
9749382	  796.5	  611.6	 3624.0	...
9749383	  796.8	  611.3	 3623.0	...
9749384	  797.1	  610.9	 3621.0	...
9749385	  797.2	  610.6	 3619.0	...
9749386	  797.3	  611.2	 3617.0	...
9749387	  797.7	  611.7	 3617.0	...
9749388	  798.0	  611.9	 3617.0	...
9749389	  797.9	  611.6	 3620.0	...
9749390	  797.5	  611.3	 3622.0	...
9749391	  797.3	  611.2	 3623.0	...
9749392	  797.3	  611.1	 3622.0	...
9749393	  797.4	  610.9	 3620.0	...
9749394	  797.3	  610.9	 3620.0	...
9749395	  797.2	  610.8	 3620.0	...
9749396	  797.1	  610.7	 3620.0	...
9749397	  797.0	  611.0	 3619.0	...
9749398	  797.1	  611.4	 3619.0	...
9749399	  797.1	  611.7	 3618.0	...
9749400	  797.2	  611.7	 3617.0	...
9749401	  797.2	  611.8	 3616.0	...
9749402	  797.2	  612.0	 3616.0	...
9749403	  797.0	  612.1	 3617.0	...
9749404	  796.8	  611.7	 3617.0	...
9749405	  797.2	  611.1	 3617.0	...
9749406	  797.8	  610.5	 3617.0	...
9749407	  798.4	  610.5	 3617.0	...
9749408	  798.2	  610.5	 3617.0	...
9749409	  797.9	  610.5	 3618.0	...
9749410	  797.7	  610.5	 3618.0	...
9749411	  797.9	  610.3	 3618.0	...
9749412	  798.4	  610.1	 3618.0	...
9749413	  798.6	  610.3	 3619.0	...
9749414	  798.2	  610.6	 3619.0	...
9749415	  797.8	  611.1	 3619.0	...
9749416	  797.7	  611.3	 3620.0	...
9749417	  797.7	  611.3	 3620.0	...
9749418	  797.8	  611.2	 3620.0	...
9749419	  797.8	  611.0	 3620.0	...
9749420	  797.8	  611.1	 3619.0	...
9749421	  797.7	  611.4	 3619.0	...
9749422	  797.7	  611.8	 3621.0	...
9749423	  797.9	  611.9	 3623.0	...
9749424	  798.1	  611.6	 3626.0	...
9749425	  798.3	  611.4	 3626.0	...
9749426	  798.1	  611.5	 3626.0	...
9749427	  797.9	  611.7	 3625.0	...
9749428	  797.7	  611.7	 3624.0	...
9749429	  797.6	  611.8	 3623.0	...
MSG	9749430 0000 _ Number Off
9749430	  797.6	  611.8	 3622.0	...
9749431	  797.6	  611.7	 3622.0	...
9749432	  797.6	  611.6	 3622.0	...
9749433	  797.6	  611.6	 3622.0	...
9749434	  797.6	  611.5	 3622.0	...
9749435	  798.0	  611.2	 3622.0	...
9749436	  798.4	  611.1	 3623.0	...
9749437	  798.8	  611.3	 3624.0	...
9749438	  798.9	  611.5	 3624.0	...
9749439	  798.2	  611.7	 3624.0	...
9749440	  797.5	  611.6	 3625.0	...
9749441	  796.9	  611.4	 3626.0	...
9749442	  797.1	  611.2	 3628.0	...
9749443	  797.3	  611.2	 3629.0	...
9749444	  797.4	  611.1	 3632.0	...
9749445	  797.4	  611.1	 3634.0	...
9749446	  797.6	  611.1	 3636.0	...
9749447	  797.9	  611.1	 3634.0	...
9749448	  798.7	  611.4	 3632.0	...
9749449	  799.3	  611.7	 3633.0	...
9749450	  799.5	  612.0	 3635.0	...
9749451	  799.3	  611.9	 3637.0	...
9749452	  799.2	  611.9	 3636.0	...
9749453	  799.1	  611.9	 3634.0	...
9749454	  799.1	  612.4	 3632.0	...
9749455	  799.2	  612.9	 3631.0	...
9749456	  799.3	  613.4	 3631.0	...
9749457	  799.3	  613.5	 3632.0	...
9749458	  799.2	  613.2	 3633.0	...
9749459	  799.0	  612.8	 3634.0	...
9749460	  799.1	  612.3	 3634.0	...
9749461	  799.1	  612.2	 3633.0	...
9749462	  799.2	  611.5	 3633.0	...
9749463	  799.0	  611.0	 3634.0	...
9749464	  798.7	  610.5	 3633.0	...
9749465	  798.3	  610.4	 3632.0	...
9749466	  798.2	  610.8	 3630.0	...
9749467	  798.3	  611.3	 3631.0	...
9749468	  798.5	  611.4	 3631.0	...
9749469	  798.5	  611.2	 3630.0	...
9749470	  798.5	  610.8	 3630.0	...
9749471	  798.7	  610.8	 3630.0	...
9749472	  799.0	  611.3	 3632.0	...
9749473	  799.4	  612.2	 3632.0	...
9749474	  799.3	  613.1	 3630.0	...
9749475	  799.0	  612.7	 3630.0	...
9749476	  798.7	  612.0	 3630.0	...
9749477	  798.8	  611.6	 3630.0	...
9749478	  798.9	  611.9	 3629.0	...
9749479	  799.1	  612.2	 3628.0	...
9749480	  799.2	  612.2	 3627.0	...
9749481	  799.1	  612.2	 3632.0	...
9749482	  799.1	  612.2	 3636.0	...
9749483	  799.0	  612.2	 3640.0	...
9749484	  798.9	  612.1	 3639.0	...
9749485	  798.7	  612.2	 3635.0	...
9749486	  798.8	  612.2	 3631.0	...
9749487	  799.2	  612.1	 3629.0	...
9749488	  799.7	  611.6	 3631.0	...
9749489	  799.8	  611.0	 3633.0	...
9749490	  799.8	  610.4	 3632.0	...
9749491	  799.7	  610.8	 3632.0	...
9749492	  799.6	  611.2	 3632.0	...
9749493	  799.7	  611.6	 3632.0	...
9749494	  799.9	  611.6	 3630.0	...
9749495	  799.9	  611.6	 3629.0	...
9749496	  799.9	  611.7	 3628.0	...
9749497	  799.9	  611.7	 3629.0	...
9749498	  800.0	  611.7	 3630.0	...
9749499	  800.1	  611.5	 3631.0	...
9749500	  800.2	  611.3	 3632.0	...
9749501	  800.2	  611.2	 3632.0	...
9749502	  800.0	  611.3	 3632.0	...
9749503	  799.9	  611.4	 3634.0	...
9749504	  799.7	  611.6	 3636.0	...
9749505	  799.7	  611.7	 3638.0	...
9749506	  799.9	  612.1	 3638.0	...
9749507	  800.1	  612.5	 3638.0	...
9749508	  800.3	  612.9	 3637.0	...
9749509	  800.1	  613.0	 3634.0	...
9749510	  800.1	  613.0	 3632.0	...
9749511	  800.3	  613.1	 3629.0	...
9749512	  800.4	  613.1	 3628.0	...
9749513	  800.4	  613.1	 3627.0	...
9749514	  800.4	  612.9	 3630.0	...
9749515	  800.5	  612.7	 3630.0	...
9749516	  800.4	  612.0	 3631.0	...
9749517	  800.4	  611.3	 3632.0	...
9749518	  800.3	  610.5	 3635.0	...
9749519	  800.3	  610.3	 3637.0	...
9749520	  800.2	  610.1	 3635.0	...
9749521	  800.2	  610.5	 3633.0	...
9749522	  800.1	  611.1	 3632.0	...
9749523	  800.1	  611.7	 3630.0	...
9749524	  800.3	  611.6	 3628.0	...
9749525	  800.5	  611.3	 3630.0	...
9749526	  800.7	  611.2	 3636.0	...
9749527	  800.8	  611.4	 3642.0	...
9749528	  800.9	  611.7	 3643.0	...
9749529	  801.0	  611.7	 3640.0	...
9749530	  801.0	  611.7	 3637.0	...
9749531	  801.2	  612.1	 3635.0	...
9749532	  801.3	  612.6	 3635.0	...
9749533	  801.5	  613.0	 3635.0	...
9749534	  801.7	  613.0	 3635.0	...
9749535	  801.9	  613.0	 3635.0	...
9749536	  801.9	  612.2	 3638.0	...
9749537	  801.9	  611.5	 3641.0	...
9749538	  801.8	  610.8	 3645.0	...
9749539	  801.6	  610.9	 3645.0	...
9749540	  801.5	  611.0	 3646.0	...
9749541	  801.5	  611.1	 3644.0	...
9749542	  801.5	  610.8	 3642.0	...
9749543	  801.5	  610.5	 3641.0	...
9749544	  801.4	  610.2	 3640.0	...
9749545	  801.6	  610.2	 3640.0	...
9749546	  801.8	  610.2	 3640.0	...
9749547	  802.0	  610.2	 3640.0	...
9749548	  802.0	  610.7	 3640.0	...
9749549	  802.0	  611.1	 3639.0	...
9749550	  802.0	  611.6	 3639.0	...
9749551	  801.9	  611.6	 3639.0	...
9749552	  801.9	  611.6	 3641.0	...
9749553	  801.8	  611.7	 3643.0	...
9749554	  801.7	  611.7	 3644.0	...
9749555	  801.8	  611.6	 3642.0	...
9749556	  802.1	  611.4	 3641.0	...
9749557	  802.5	  611.2	 3641.0	...
9749558	  802.6	  611.0	 3641.0	...
9749559	  802.7	  610.7	 3642.0	...
9749560	  802.8	  610.2	 3644.0	...
9749561	  803.0	  609.8	 3646.0	...
9749562	  803.1	  609.7	 3647.0	...
9749563	  803.1	  609.7	 3648.0	...
9749564	  803.1	  609.7	 3649.0	...
9749565	  803.0	  609.7	 3649.0	...
9749566	  802.9	  609.8	 3649.0	...
9749567	  802.9	  609.6	 3649.0	...
9749568	  802.9	  609.5	 3649.0	...
9749569	  802.8	  609.2	 3649.0	...
9749570	  802.7	  609.1	 3649.0	...
9749571	  802.8	  609.1	 3649.0	...
9749572	  802.7	  609.1	 3650.0	...
9749573	  802.7	  609.1	 3648.0	...
9749574	  802.6	  609.1	 3645.0	...
9749575	  802.5	  609.0	 3642.0	...
9749576	  802.6	  609.0	 3642.0	...
9749577	  802.8	  609.0	 3643.0	...
9749578	  803.0	  608.9	 3644.0	...
9749579	  802.8	  609.2	 3644.0	...
9749580	  802.7	  609.4	 3645.0	...
9749581	  802.7	  609.5	 3645.0	...
9749582	  803.0	  609.4	 3649.0	...
9749583	  803.3	  609.3	 3652.0	...
9749584	  803.5	  609.1	 3655.0	...
9749585	  803.9	  608.8	 3654.0	...
9749586	  804.2	  608.6	 3654.0	...
9749587	  804.5	  608.5	 3655.0	...
9749588	  804.4	  608.5	 3654.0	...
9749589	  804.1	  609.0	 3654.0	...
9749590	  804.0	  609.5	 3654.0	...
9749591	  803.7	  609.6	 3655.0	...
9749592	  803.8	  609.2	 3656.0	...
9749593	  803.8	  608.8	 3656.0	...
9749594	  803.9	  609.1	 3656.0	...
9749595	  804.0	  609.4	 3655.0	...
9749596	  804.0	  609.4	 3654.0	...
9749597	  804.1	  609.2	 3654.0	...
9749598	  804.1	  609.1	 3654.0	...
9749599	  804.1	  609.1	 3654.0	...
9749600	  803.9	  609.2	 3657.0	...
9749601	  803.6	  609.2	 3660.0	...
9749602	  803.7	  609.1	 3661.0	...
9749603	  803.8	  609.1	 3660.0	...
9749604	  804.0	  609.1	 3659.0	...
9749605	  804.0	  609.1	 3661.0	...
9749606	  804.2	  609.1	 3663.0	...
9749607	  804.4	  608.6	 3665.0	...
9749608	  804.5	  608.1	 3661.0	...
9749609	  804.4	  608.1	 3658.0	...
9749610	  804.7	  608.6	 3655.0	...
9749611	  804.9	  609.0	 3658.0	...
9749612	  805.1	  608.9	 3662.0	...
9749613	  805.0	  609.0	 3663.0	...
9749614	  805.0	  609.3	 3661.0	...
9749615	  805.1	  609.8	 3659.0	...
9749616	  805.1	  610.3	 3660.0	...
9749617	  805.2	  610.0	 3660.0	...
9749618	  805.0	  609.3	 3660.0	...
9749619	  804.9	  608.6	 3660.0	...
9749620	  805.2	  608.6	 3660.0	...
9749621	  805.6	  608.9	 3659.0	...
9749622	  806.1	  609.1	 3659.0	...
9749623	  806.1	  609.3	 3659.0	...
9749624	  805.9	  609.5	 3661.0	...
9749625	  805.8	  609.8	 3663.0	...
9749626	  805.6	  609.9	 3665.0	...
9749627	  805.8	  610.1	 3665.0	...
9749628	  805.8	  610.4	 3665.0	...
9749629	  806.0	  610.7	 3665.0	...
9749630	  806.2	  610.6	 3665.0	...
MSG	9749631 0000 _ Number On
9749631	  806.3	  609.8	 3665.0	...
9749632	  806.3	  608.9	 3662.0	...
9749633	  806.5	  608.3	 3659.0	...
9749634	  806.6	  608.4	 3661.0	...
9749635	  806.8	  608.6	 3666.0	...
9749636	  806.9	  608.7	 3671.0	...
9749637	  806.9	  608.6	 3671.0	...
9749638	  806.9	  608.5	 3670.0	...
9749639	  806.8	  608.7	 3671.0	...
9749640	  806.8	  609.1	 3671.0	...
9749641	  806.9	  609.4	 3672.0	...
9749642	  807.1	  609.6	 3673.0	...
9749643	  807.1	  609.6	 3675.0	...
9749644	  807.0	  608.7	 3677.0	...
9749645	  806.9	  607.7	 3675.0	...
9749646	  806.7	  607.2	 3672.0	...
9749647	  806.6	  607.7	 3669.0	...
9749648	  806.4	  608.1	 3668.0	...
9749649	  806.9	  608.2	 3667.0	...
9749650	  807.4	  608.4	 3666.0	...
9749651	  807.8	  608.4	 3666.0	...
9749652	  807.9	  608.3	 3666.0	...
9749653	  807.8	  608.2	 3667.0	...
9749654	  807.7	  607.8	 3667.0	...
9749655	  807.7	  607.3	 3667.0	...
9749656	  807.8	  607.5	 3667.0	...
9749657	  807.9	  608.0	 3668.0	...
9749658	  807.9	  608.6	 3669.0	...
9749659	  808.1	  608.5	 3670.0	...
9749660	  808.2	  608.2	 3670.0	...
9749661	  808.4	  608.0	 3669.0	...
9749662	  808.5	  607.7	 3668.0	...
9749663	  808.6	  607.7	 3667.0	...
9749664	  808.7	  607.6	 3667.0	...
9749665	  808.5	  607.7	 3667.0	...
9749666	  808.1	  607.9	 3668.0	...
9749667	  807.8	  608.5	 3671.0	...
9749668	  808.0	  609.2	 3673.0	...
9749669	  808.2	  609.7	 3675.0	...
9749670	  808.2	  609.9	 3674.0	...
9749671	  808.0	  609.8	 3675.0	...
9749672	  807.8	  609.7	 3675.0	...
9749673	  807.9	  609.6	 3678.0	...
9749674	  808.0	  609.4	 3680.0	...
9749675	  808.1	  609.3	 3681.0	...
9749676	  808.0	  609.2	 3681.0	...
9749677	  807.9	  609.4	 3681.0	...
9749678	  807.7	  609.7	 3682.0	...
9749679	  807.7	  610.0	 3681.0	...
9749680	  807.6	  610.1	 3679.0	...
9749681	  807.6	  610.2	 3677.0	...
9749682	  807.7	  610.2	 3675.0	...
9749683	  807.7	  610.3	 3675.0	...
9749684	  807.9	  610.0	 3674.0	...
9749685	  808.0	  609.7	 3676.0	...
9749686	  808.0	  609.2	 3676.0	...
9749687	  808.0	  609.0	 3677.0	...
9749688	  808.1	  608.7	 3676.0	...
9749689	  808.4	  608.7	 3675.0	...
9749690	  808.8	  609.0	 3674.0	...
9749691	  809.1	  609.4	 3675.0	...
9749692	  809.2	  609.7	 3677.0	...
9749693	  809.2	  609.7	 3680.0	...
9749694	  809.2	  609.6	 3679.0	...
9749695	  809.2	  609.5	 3676.0	...
9749696	  809.3	  609.4	 3672.0	...
9749697	  809.4	  609.2	 3669.0	...
9749698	  809.1	  609.0	 3670.0	...
9749699	  808.8	  608.8	 3670.0	...
9749700	  808.6	  608.7	 3670.0	...
9749701	  808.6	  608.4	 3670.0	...
9749702	  808.7	  608.3	 3673.0	...
9749703	  808.7	  608.3	 3676.0	...
9749704	  808.8	  608.5	 3679.0	...
9749705	  808.9	  608.7	 3679.0	...
9749706	  808.9	  608.8	 3677.0	...
9749707	  809.1	  609.0	 3674.0	...
9749708	  809.2	  609.2	 3672.0	...
9749709	  809.3	  609.3	 3671.0	...
9749710	  809.1	  609.5	 3671.0	...
9749711	  809.1	  609.6	 3673.0	...
9749712	  809.1	  609.8	 3676.0	...
9749713	  809.1	  609.9	 3679.0	...
9749714	  808.9	  609.6	 3679.0	...
9749715	  808.8	  609.3	 3678.0	...
9749716	  809.0	  609.0	 3679.0	...
9749717	  809.3	  609.1	 3680.0	...
9749718	  809.6	  609.1	 3681.0	...
9749719	  809.4	  609.4	 3680.0	...
9749720	  809.3	  609.6	 3675.0	...
9749721	  809.3	  609.8	 3670.0	...
9749722	  809.3	  609.7	 3669.0	...
9749723	  809.2	  609.6	 3672.0	...
9749724	  809.1	  609.7	 3674.0	...
9749725	  809.1	  609.7	 3677.0	...
9749726	  809.0	  609.7	 3681.0	...
9749727	  808.9	  609.4	 3681.0	...
9749728	  808.8	  609.0	 3677.0	...
9749729	  808.7	  608.6	 3673.0	...
9749730	  808.7	  608.5	 3673.0	...
9749731	  808.7	  608.7	 3674.0	...
9749732	  808.8	  609.0	 3675.0	...
9749733	  808.8	  609.2	 3676.0	...
9749734	  808.9	  608.9	 3677.0	...
9749735	  809.0	  608.6	 3676.0	...
9749736	  809.3	  608.4	 3678.0	...
9749737	  809.5	  608.4	 3680.0	...
9749738	  809.7	  608.3	 3680.0	...
9749739	  809.7	  608.2	 3679.0	...
9749740	  809.8	  608.4	 3682.0	...
9749741	  809.6	  608.5	 3685.0	...
9749742	  809.4	  608.6	 3688.0	...
9749743	  809.2	  608.6	 3686.0	...
9749744	  809.2	  608.4	 3683.0	...
9749745	  809.1	  608.2	 3682.0	...
9749746	  809.0	  608.0	 3679.0	...
9749747	  809.0	  608.0	 3677.0	...
9749748	  809.1	  607.9	 3675.0	...
9749749	  809.1	  607.8	 3675.0	...
9749750	  809.1	  607.8	 3675.0	...
9749751	  809.1	  608.0	 3674.0	...
9749752	  809.2	  608.2	 3673.0	...
9749753	  809.3	  608.0	 3672.0	...
9749754	  809.4	  607.7	 3671.0	...
9749755	  809.6	  607.3	 3672.0	...
9749756	  809.1	  607.5	 3673.0	...
9749757	  808.7	  607.6	 3674.0	...
9749758	  808.2	  607.7	 3674.0	...
9749759	  808.4	  607.6	 3672.0	...
9749760	  808.5	  607.5	 3670.0	...
9749761	  808.6	  607.5	 3669.0	...
9749762	  808.7	  607.9	 3670.0	...
9749763	  808.9	  608.3	 3671.0	...
9749764	  809.1	  608.7	 3672.0	...
9749765	  809.1	  608.7	 3676.0	...
9749766	  808.8	  608.7	 3678.0	...
9749767	  808.7	  608.6	 3680.0	...
9749768	  809.0	  608.4	 3680.0	...
9749769	  809.6	  608.1	 3683.0	...
9749770	  810.1	  608.0	 3687.0	...
9749771	  810.1	  608.1	 3687.0	...
9749772	  810.0	  608.2	 3683.0	...
9749773	  809.8	  608.2	 3680.0	...
9749774	  809.6	  608.2	 3680.0	...
9749775	  809.3	  608.4	 3682.0	...
9749776	  809.0	  608.6	 3684.0	...
9749777	  809.1	  608.9	 3684.0	...
9749778	  809.3	  609.1	 3684.0	...
9749779	  809.5	  609.3	 3682.0	...
9749780	  809.4	  609.4	 3682.0	...
9749781	  809.5	  609.5	 3682.0	...
9749782	  809.6	  609.5	 3681.0	...
9749783	  809.6	  609.4	 3678.0	...
9749784	  809.5	  609.3	 3675.0	...
9749785	  809.3	  609.2	 3676.0	...
9749786	  809.3	  609.0	 3677.0	...
9749787	  809.5	  608.6	 3678.0	...
9749788	  809.6	  608.2	 3677.0	...
9749789	  809.6	  608.5	 3676.0	...
9749790	  809.4	  608.9	 3675.0	...
9749791	  809.3	  609.4	 3676.0	...
9749792	  809.6	  609.5	 3677.0	...
9749793	  810.2	  609.6	 3678.0	...
9749794	  810.7	  609.4	 3679.0	...
9749795	  810.6	  609.5	 3679.0	...
9749796	  810.3	  609.6	 3680.0	...
9749797	  809.9	  609.8	 3681.0	...
9749798	  809.9	  609.9	 3683.0	...
9749799	  810.1	  609.9	 3684.0	...
9749800	  810.2	  609.8	 3682.0	...
9749801	  810.1	  609.7	 3680.0	...
9749802	  810.0	  609.6	 3681.0	...
9749803	  810.0	  609.6	 3684.0	...
9749804	  810.0	  609.3	 3687.0	...
9749805	  809.9	  608.9	 3687.0	...
9749806	  809.8	  608.4	 3687.0	...
9749807	  809.9	  608.4	 3687.0	...
9749808	  810.2	  608.5	 3687.0	...
9749809	  810.5	  608.6	 3686.0	...
9749810	  810.3	  608.8	 3686.0	...
9749811	  809.8	  609.1	 3685.0	...
9749812	  809.5	  609.3	 3684.0	...
9749813	  809.6	  609.2	 3682.0	...
9749814	  809.8	  608.9	 3682.0	...
9749815	  809.8	  608.5	 3681.0	...
9749816	  810.0	  608.3	 3681.0	...
9749817	  810.3	  608.1	 3681.0	...
9749818	  810.6	  608.8	 3680.0	...
9749819	  810.7	  609.5	 3681.0	...
9749820	  810.8	  609.8	 3682.0	...
9749821	  810.8	  609.4	 3683.0	...
9749822	  810.3	  609.1	 3683.0	...
9749823	  809.8	  609.1	 3681.0	...
9749824	  809.2	  609.3	 3679.0	...
9749825	  809.2	  609.3	 3678.0	...
9749826	  809.2	  609.4	 3678.0	...
9749827	  809.0	  609.2	 3677.0	...
9749828	  808.9	  608.9	 3678.0	...
9749829	  809.0	  608.5	 3678.0	...
9749830	  809.0	  608.3	 3677.0	...
9749831	  809.1	  608.4	 3677.0	...
9749832	  809.3	  608.5	 3675.0	...
9749833	  809.5	  608.5	 3673.0	...
9749834	  809.5	  608.4	 3670.0	...
9749835	  809.3	  608.4	 3670.0	...
9749836	  809.2	  608.3	 3673.0	...
9749837	  809.1	  608.2	 3677.0	...
9749838	  809.0	  608.2	 3680.0	...
9749839	  808.9	  608.1	 3680.0	...
9749840	  808.8	  607.9	 3681.0	...
9749841	  808.9	  607.7	 3683.0	...
9749842	  808.9	  607.8	 3684.0	...
9749843	  809.0	  607.9	 3684.0	...
9749844	  809.0	  608.1	 3684.0	...
9749845	  808.9	  608.2	 3684.0	...
9749846	  808.7	  608.1	 3682.0	...
9749847	  808.7	  608.1	 3680.0	...
9749848	  808.8	  608.1	 3678.0	...
9749849	  809.0	  608.1	 3678.0	...
9749850	  809.2	  608.0	 3678.0	...
9749851	  809.3	  608.0	 3678.0	...
9749852	  809.3	  607.9	 3678.0	...
9749853	  809.1	  607.9	 3677.0	...
9749854	  808.8	  608.0	 3678.0	...
9749855	  808.6	  608.0	 3678.0	...
9749856	  808.7	  608.0	 3679.0	...
9749857	  808.6	  608.0	 3680.0	...
9749858	  808.6	  608.2	 3683.0	...
9749859	  808.8	  608.5	 3685.0	...
9749860	  809.2	  608.6	 3686.0	...
9749861	  809.6	  608.7	 3686.0	...
9749862	  809.8	  608.7	 3682.0	...
9749863	  809.9	  608.7	 3677.0	...
9749864	  810.0	  608.6	 3676.0	...
9749865	  809.9	  608.7	 3680.0	...
9749866	  809.8	  608.7	 3683.0	...
9749867	  809.5	  608.7	 3683.0	...
9749868	  809.2	  608.7	 3684.0	...
9749869	  808.9	  608.4	 3680.0	...
9749870	  808.8	  608.2	 3677.0	...
9749871	  808.8	  607.9	 3673.0	...
9749872	  809.0	  607.6	 3673.0	...
9749873	  809.2	  607.5	 3675.0	...
9749874	  809.4	  607.4	 3679.0	...
9749875	  809.4	  607.5	 3683.0	...
9749876	  809.4	  607.2	 3684.0	...
9749877	  809.3	  606.8	 3684.0	...
9749878	  809.2	  606.8	 3682.0	...
9749879	  809.0	  607.2	 3680.0	...
9749880	  808.6	  607.6	 3678.0	...
9749881	  808.3	  607.7	 3678.0	...
9749882	  808.1	  607.8	 3678.0	...
9749883	  808.3	  607.9	 3678.0	...
9749884	  808.6	  608.1	 3679.0	...
9749885	  808.7	  608.3	 3679.0	...
9749886	  808.6	  608.0	 3679.0	...
9749887	  808.5	  607.6	 3678.0	...
9749888	  808.5	  607.1	 3677.0	...
9749889	  808.7	  607.1	 3675.0	...
9749890	  808.8	  607.1	 3676.0	...
9749891	  808.8	  607.1	 3677.0	...
9749892	  809.0	  607.3	 3679.0	...
9749893	  809.1	  607.6	 3680.0	...
9749894	  809.4	  607.8	 3681.0	...
9749895	  809.5	  607.8	 3681.0	...
9749896	  809.5	  607.9	 3682.0	...
9749897	  809.3	  608.0	 3683.0	...
9749898	  809.1	  608.0	 3685.0	...
9749899	  808.7	  607.9	 3687.0	...
9749900	  808.5	  607.8	 3689.0	...
9749901	  808.2	  607.7	 3688.0	...
9749902	  808.2	  607.6	 3683.0	...
9749903	  808.2	  607.5	 3679.0	...
9749904	  808.3	  607.3	 3676.0	...
9749905	  808.8	  607.3	 3675.0	...
9749906	  809.3	  607.5	 3675.0	...
9749907	  809.8	  607.8	 3675.0	...
9749908	  809.4	  607.8	 3676.0	...
9749909	  809.1	  607.6	 3679.0	...
9749910	  808.7	  607.4	 3682.0	...
9749911	  808.6	  607.4	 3685.0	...
9749912	  808.5	  607.3	 3685.0	...
9749913	  808.5	  607.4	 3684.0	...
9749914	  808.5	  607.4	 3683.0	...
9749915	  808.6	  607.2	 3683.0	...
9749916	  808.7	  606.8	 3683.0	...
9749917	  808.7	  606.5	 3683.0	...
9749918	  808.9	  606.4	 3684.0	...
9749919	  809.1	  606.5	 3685.0	...
9749920	  809.2	  606.6	 3685.0	...
9749921	  809.0	  607.0	 3685.0	...
9749922	  808.9	  607.2	 3685.0	...
9749923	  809.0	  607.4	 3686.0	...
9749924	  809.2	  608.1	 3687.0	...
9749925	  809.3	  608.8	 3688.0	...
9749926	  809.1	  608.9	 3689.0	...
9749927	  808.9	  608.3	 3688.0	...
9749928	  809.0	  607.6	 3688.0	...
9749929	  809.1	  607.6	 3689.0	...
9749930	  809.1	  607.6	 3691.0	...
9749931	  808.9	  607.7	 3693.0	...
9749932	  808.8	  607.4	 3694.0	...
9749933	  808.7	  607.0	 3695.0	...
9749934	  808.8	  607.2	 3696.0	...
9749935	  808.8	  607.6	 3695.0	...
9749936	  808.8	  608.1	 3693.0	...
9749937	  808.8	  608.1	 3690.0	...
9749938	  808.6	  608.0	 3689.0	...
9749939	  808.3	  608.0	 3691.0	...
9749940	  808.1	  607.4	 3691.0	...
9749941	  808.1	  606.9	 3691.0	...
9749942	  808.2	  606.9	 3690.0	...
9749943	  808.4	  607.4	 3689.0	...
9749944	  808.5	  607.9	 3687.0	...
9749945	  808.4	  607.8	 3684.0	...
MSG	9749946 0000 _ Number Off
9749946	  808.4	  607.5	 3682.0	...
9749947	  808.3	  606.9	 3681.0	...
9749948	  808.3	  606.5	 3685.0	...
9749949	  808.4	  606.6	 3688.0	...
9749950	  808.3	  606.9	 3689.0	...
9749951	  808.3	  607.3	 3689.0	...
9749952	  808.2	  607.2	 3689.0	...
9749953	  808.1	  607.3	 3689.0	...
9749954	  808.0	  607.6	 3689.0	...
9749955	  808.2	  607.7	 3689.0	...
9749956	  808.6	  607.9	 3690.0	...
9749957	  808.5	  607.9	 3690.0	...
9749958	  808.1	  607.7	 3689.0	...
9749959	  807.6	  607.4	 3687.0	...
9749960	  807.5	  607.1	 3684.0	...
9749961	  807.7	  607.1	 3684.0	...
9749962	  807.8	  606.8	 3684.0	...
9749963	  807.9	  606.4	 3685.0	...
9749964	  808.0	  606.2	 3688.0	...
9749965	  808.0	  606.2	 3692.0	...
9749966	  808.0	  606.3	 3692.0	...
9749967	  808.1	  606.3	 3690.0	...
9749968	  808.1	  606.2	 3687.0	...
9749969	  808.2	  606.1	 3686.0	...
9749970	  808.1	  606.1	 3685.0	...
9749971	  807.9	  606.3	 3685.0	...
9749972	  807.7	  606.4	 3685.0	...
9749973	  807.6	  606.5	 3684.0	...
9749974	  807.7	  606.5	 3683.0	...
9749975	  807.8	  606.4	 3683.0	...
9749976	  807.8	  606.2	 3682.0	...
9749977	  807.6	  606.1	 3682.0	...
9749978	  807.5	  606.0	 3682.0	...
9749979	  807.3	  606.0	 3682.0	...
9749980	  807.7	  605.9	 3684.0	...
9749981	  808.1	  605.8	 3685.0	...
9749982	  808.6	  605.6	 3686.0	...
9749983	  808.8	  606.3	 3684.0	...
9749984	  809.0	  607.1	 3682.0	...
9749985	  809.0	  608.0	 3680.0	...
9749986	  808.9	  608.0	 3679.0	...
9749987	  808.5	  607.6	 3680.0	...
9749988	  808.3	  607.3	 3681.0	...
9749989	  808.2	  606.9	 3682.0	...
9749990	  808.2	  606.7	 3683.0	...
9749991	  808.2	  606.7	 3684.0	...
9749992	  808.2	  606.8	 3682.0	...
9749993	  808.2	  606.8	 3679.0	...
9749994	  808.2	  606.6	 3676.0	...
9749995	  808.2	  606.6	 3676.0	...
9749996	  808.2	  606.7	 3677.0	...
9749997	  808.1	  606.7	 3678.0	...
9749998	  808.1	  606.7	 3679.0	...
9749999	  808.1	  606.9	 3679.0	...
9750000	  808.1	  607.0	 3679.0	...
9750001	  808.1	  607.1	 3680.0	...
9750002	  808.1	  607.0	 3682.0	...
9750003	  808.1	  607.0	 3684.0	...
9750004	  808.1	  607.1	 3686.0	...
9750005	  808.2	  607.0	 3686.0	...
9750006	  808.2	  606.8	 3685.0	...
9750007	  808.2	  606.6	 3685.0	...
9750008	  808.2	  606.6	 3685.0	...
9750009	  808.2	  606.9	 3685.0	...
9750010	  808.3	  607.2	 3684.0	...
9750011	  808.2	  607.5	 3684.0	...
9750012	  808.1	  607.3	 3685.0	...
9750013	  807.9	  607.1	 3684.0	...
9750014	  807.7	  607.3	 3682.0	...
9750015	  807.7	  607.6	 3679.0	...
9750016	  807.8	  607.7	 3677.0	...
9750017	  808.0	  607.5	 3675.0	...
9750018	  808.1	  607.3	 3674.0	...
9750019	  808.3	  607.2	 3674.0	...
9750020	  808.2	  606.7	 3674.0	...
9750021	  807.9	  606.1	 3674.0	...
9750022	  807.7	  605.5	 3673.0	...
9750023	  807.6	  605.5	 3673.0	...
9750024	  807.6	  605.5	 3675.0	...
9750025	  807.5	  605.8	 3677.0	...
9750026	  807.5	  606.0	 3681.0	...
9750027	  807.4	  606.2	 3683.0	...
9750028	  807.4	  606.3	 3686.0	...
9750029	  807.4	  606.4	 3681.0	...
9750030	  807.4	  606.5	 3677.0	...
9750031	  807.5	  606.6	 3673.0	...
9750032	  807.5	  606.7	 3674.0	...
9750033	  807.4	  606.9	 3674.0	...
9750034	  807.6	  607.0	 3675.0	...
9750035	  807.9	  607.1	 3675.0	...
9750036	  808.0	  607.0	 3676.0	...
9750037	  807.6	  607.2	 3676.0	...
9750038	  807.2	  607.5	 3676.0	...
9750039	  807.1	  607.1	 3677.0	...
9750040	  807.2	  606.6	 3678.0	...
9750041	  807.4	  606.1	 3679.0	...
9750042	  807.5	  606.1	 3677.0	...
9750043	  807.6	  606.1	 3675.0	...
9750044	  807.6	  606.1	 3672.0	...
9750045	  807.6	  606.1	 3673.0	...
9750046	  807.6	  606.1	 3673.0	...
9750047	  807.6	  606.1	 3673.0	...
9750048	  807.5	  606.0	 3672.0	...
9750049	  807.4	  606.1	 3671.0	...
9750050	  807.2	  606.2	 3670.0	...
9750051	  807.2	  606.3	 3670.0	...
9750052	  807.1	  605.9	 3671.0	...
9750053	  807.1	  605.6	 3672.0	...
9750054	  806.9	  605.1	 3672.0	...
9750055	  806.8	  604.9	 3673.0	...
9750056	  806.6	  605.3	 3673.0	...
9750057	  806.5	  605.8	 3672.0	...
9750058	  806.5	  606.3	 3670.0	...
9750059	  806.8	  606.2	 3669.0	...
9750060	  807.0	  605.5	 3668.0	...
9750061	  807.1	  604.8	 3668.0	...
9750062	  807.1	  604.2	 3669.0	...
9750063	  807.1	  604.3	 3671.0	...
9750064	  807.3	  604.5	 3674.0	...
9750065	  807.4	  604.5	 3674.0	...
9750066	  807.4	  604.5	 3672.0	...
9750067	  806.9	  604.6	 3670.0	...
9750068	  806.5	  604.8	 3668.0	...
9750069	  806.0	  605.3	 3668.0	...
9750070	  806.2	  605.5	 3668.0	...
9750071	  806.3	  605.6	 3668.0	...
9750072	  806.5	  605.9	 3667.0	...
9750073	  806.5	  606.3	 3666.0	...
9750074	  806.5	  606.2	 3665.0	...
9750075	  806.5	  605.8	 3665.0	...
9750076	  806.5	  605.3	 3665.0	...
9750077	  806.7	  605.3	 3666.0	...
9750078	  806.8	  605.2	 3666.0	...
9750079	  806.8	  605.3	 3666.0	...
9750080	  806.7	  605.5	 3666.0	...
9750081	  806.5	  605.5	 3665.0	...
9750082	  806.6	  605.5	 3670.0	...
9750083	  806.9	  605.3	 3674.0	...
9750084	  807.2	  605.3	 3680.0	...
9750085	  807.5	  605.7	 3681.0	...
9750086	  807.1	  606.2	 3682.0	...
9750087	  806.7	  606.4	 3682.0	...
9750088	  806.4	  606.2	 3681.0	...
9750089	  806.7	  606.0	 3675.0	...
9750090	  807.1	  605.9	 3669.0	...
9750091	  807.3	  605.6	 3666.0	...
9750092	  807.2	  605.2	 3668.0	...
9750093	  807.1	  604.9	 3671.0	...
9750094	  807.2	  604.9	 3674.0	...
9750095	  807.3	  605.2	 3674.0	...
9750096	  807.4	  605.5	 3672.0	...
9750097	  806.9	  605.6	 3671.0	...
9750098	  806.3	  605.2	 3673.0	...
9750099	  805.8	  604.9	 3675.0	...
9750100	  805.7	  604.8	 3674.0	...
9750101	  805.8	  604.9	 3671.0	...
9750102	  806.1	  605.0	 3668.0	...
9750103	  806.5	  605.1	 3670.0	...
9750104	  806.7	  605.3	 3671.0	...
9750105	  807.1	  605.4	 3669.0	...
9750106	  807.1	  605.3	 3665.0	...
9750107	  807.2	  605.1	 3663.0	...
9750108	  807.1	  604.8	 3663.0	...
9750109	  806.9	  604.8	 3667.0	...
9750110	  806.7	  605.1	 3669.0	...
9750111	  806.5	  605.5	 3671.0	...
9750112	  806.3	  605.6	 3671.0	...
9750113	  806.1	  605.5	 3672.0	...
9750114	  805.7	  605.4	 3672.0	...
9750115	  805.4	  605.3	 3672.0	...
9750116	  805.3	  605.0	 3671.0	...
9750117	  805.5	  604.7	 3671.0	...
9750118	  805.7	  604.7	 3671.0	...
9750119	  805.8	  604.5	 3671.0	...
9750120	  805.8	  604.3	 3672.0	...
9750121	  805.8	  604.8	 3672.0	...
9750122	  805.9	  605.4	 3672.0	...
9750123	  806.0	  606.0	 3670.0	...
9750124	  806.1	  606.0	 3668.0	...
9750125	  806.1	  605.8	 3667.0	...
9750126	  806.0	  605.3	 3667.0	...
9750127	  805.9	  604.8	 3668.0	...
9750128	  805.8	  604.3	 3668.0	...
9750129	  805.9	  604.4	 3666.0	...
9750130	  806.2	  604.5	 3664.0	...
9750131	  806.4	  604.6	 3663.0	...
9750132	  806.5	  604.6	 3664.0	...
9750133	  806.6	  604.6	 3665.0	...
9750134	  806.5	  604.8	 3665.0	...
9750135	  806.4	  605.1	 3665.0	...
9750136	  806.3	  605.2	 3663.0	...
9750137	  806.3	  605.1	 3661.0	...
9750138	  806.0	  605.0	 3663.0	...
9750139	  805.7	  604.8	 3667.0	...
9750140	  805.4	  604.8	 3667.0	...
9750141	  805.3	  604.8	 3664.0	...
9750142	  805.3	  604.9	 3661.0	...
9750143	  805.4	  605.0	 3661.0	...
9750144	  805.9	  604.9	 3662.0	...
9750145	  806.3	  604.8	 3662.0	...
9750146	  806.8	  604.7	 3662.0	...
9750147	  806.8	  604.7	 3663.0	...
MSG	9750148 0000 _ Number On
9750148	  806.8	  604.7	 3661.0	...
9750149	  806.6	  604.6	 3658.0	...
9750150	  806.3	  604.5	 3657.0	...
9750151	  806.1	  605.0	 3658.0	...
9750152	  806.1	  605.6	 3657.0	...
9750153	  806.3	  606.3	 3656.0	...
9750154	  806.4	  606.5	 3655.0	...
9750155	  806.5	  605.9	 3655.0	...
9750156	  806.4	  605.2	 3655.0	...
9750157	  806.5	  604.6	 3656.0	...
9750158	  806.6	  604.8	 3656.0	...
9750159	  806.7	  604.9	 3655.0	...
9750160	  806.9	  605.0	 3654.0	...
9750161	  807.0	  604.6	 3653.0	...
9750162	  807.1	  604.1	 3653.0	...
9750163	  807.1	  603.8	 3653.0	...
9750164	  807.1	  604.1	 3655.0	...
9750165	  806.6	  604.4	 3657.0	...
9750166	  806.1	  604.6	 3660.0	...
9750167	  805.7	  605.2	 3660.0	...
9750168	  805.5	  605.7	 3659.0	...
9750169	  805.3	  606.3	 3658.0	...
9750170	  804.9	  606.2	 3660.0	...
9750171	  804.8	  606.0	 3662.0	...
9750172	  804.8	  605.8	 3666.0	...
9750173	  805.0	  605.3	 3667.0	...
9750174	  805.5	  604.9	 3668.0	...
9750175	  805.9	  604.8	 3669.0	...
9750176	  806.2	  605.1	 3667.0	...
9750177	  806.7	  605.4	 3666.0	...
9750178	  807.1	  605.4	 3664.0	...
9750179	  807.5	  605.3	 3664.0	...
9750180	  807.2	  605.3	 3664.0	...
9750181	  807.0	  605.4	 3664.0	...
9750182	  807.0	  605.4	 3665.0	...
9750183	  807.0	  605.4	 3664.0	...
9750184	  806.8	  605.5	 3663.0	...
9750185	  806.2	  605.4	 3663.0	...
9750186	  805.7	  605.3	 3665.0	...
9750187	  805.3	  605.2	 3667.0	...
9750188	  805.5	  605.3	 3665.0	...
9750189	  805.7	  605.4	 3662.0	...
9750190	  805.9	  605.5	 3659.0	...
9750191	  806.0	  605.6	 3659.0	...
9750192	  806.0	  605.6	 3660.0	...
9750193	  806.0	  605.6	 3659.0	...
9750194	  806.0	  605.4	 3658.0	...
9750195	  806.0	  605.2	 3659.0	...
9750196	  806.1	  605.8	 3662.0	...
9750197	  806.3	  606.6	 3665.0	...
9750198	  806.3	  607.1	 3665.0	...
9750199	  806.3	  607.0	 3663.0	...
9750200	  805.9	  606.9	 3662.0	...
9750201	  805.5	  606.6	 3660.0	...
9750202	  805.1	  606.1	 3661.0	...
9750203	  805.1	  605.6	 3663.0	...
9750204	  805.2	  605.5	 3666.0	...
9750205	  805.4	  605.5	 3667.0	...
9750206	  805.5	  605.5	 3667.0	...
9750207	  805.4	  605.4	 3667.0	...
9750208	  805.4	  605.4	 3667.0	...
9750209	  805.5	  605.4	 3665.0	...
9750210	  805.6	  605.5	 3663.0	...
9750211	  805.7	  605.6	 3662.0	...
9750212	  805.9	  605.8	 3663.0	...
9750213	  805.8	  605.9	 3663.0	...
9750214	  805.4	  605.9	 3664.0	...
9750215	  805.2	  605.8	 3663.0	...
9750216	  805.2	  605.6	 3665.0	...
9750217	  805.4	  605.1	 3668.0	...
9750218	  805.3	  604.7	 3670.0	...
9750219	  805.3	  604.3	 3668.0	...
9750220	  805.3	  604.3	 3665.0	...
9750221	  805.4	  604.5	 3662.0	...
9750222	  805.5	  604.9	 3663.0	...
9750223	  805.4	  605.4	 3664.0	...
9750224	  805.3	  605.7	 3665.0	...
9750225	  805.1	  605.8	 3665.0	...
9750226	  805.2	  605.7	 3665.0	...
9750227	  805.4	  605.6	 3666.0	...
9750228	  805.4	  605.7	 3666.0	...
9750229	  805.0	  605.4	 3666.0	...
9750230	  804.6	  605.2	 3666.0	...
9750231	  804.6	  604.9	 3666.0	...
9750232	  804.9	  605.1	 3664.0	...
9750233	  805.3	  605.4	 3662.0	...
9750234	  805.6	  605.7	 3660.0	...
9750235	  805.2	  605.6	 3662.0	...
9750236	  804.8	  605.3	 3663.0	...
9750237	  804.5	  604.8	 3664.0	...
9750238	  804.6	  604.7	 3664.0	...
9750239	  804.7	  604.6	 3662.0	...
9750240	  804.7	  604.7	 3662.0	...
9750241	  804.3	  604.9	 3662.0	...
9750242	  803.9	  605.1	 3663.0	...
9750243	  803.6	  605.3	 3662.0	...
9750244	  803.7	  605.5	 3663.0	...
9750245	  804.1	  605.7	 3663.0	...
9750246	  804.7	  605.8	 3664.0	...
9750247	  805.2	  605.9	 3664.0	...
9750248	  805.2	  605.8	 3663.0	...
9750249	  805.1	  605.9	 3661.0	...
9750250	  804.8	  605.9	 3660.0	...
9750251	  804.7	  606.0	 3659.0	...
9750252	  804.6	  606.2	 3659.0	...
9750253	  804.8	  606.4	 3659.0	...
9750254	  804.9	  606.4	 3660.0	...
9750255	  805.0	  606.2	 3660.0	...
9750256	  805.0	  606.1	 3660.0	...
9750257	  805.0	  606.0	 3660.0	...
9750258	  805.1	  606.1	 3660.0	...
9750259	  805.1	  606.1	 3660.0	...
9750260	  805.1	  605.9	 3660.0	...
9750261	  805.1	  605.7	 3659.0	...
9750262	  805.0	  605.5	 3660.0	...
9750263	  804.8	  605.5	 3659.0	...
9750264	  804.6	  605.7	 3658.0	...
9750265	  804.5	  605.9	 3658.0	...
9750266	  804.5	  606.2	 3659.0	...
9750267	  804.4	  606.4	 3660.0	...
9750268	  804.9	  606.6	 3661.0	...
9750269	  805.4	  606.9	 3664.0	...
9750270	  805.9	  607.1	 3667.0	...
9750271	  805.6	  606.7	 3669.0	...
9750272	  805.2	  606.0	 3666.0	...
9750273	  805.0	  605.2	 3664.0	...
9750274	  805.0	  605.1	 3662.0	...
9750275	  805.1	  605.6	 3661.0	...
9750276	  805.1	  605.9	 3660.0	...
9750277	  804.4	  606.1	 3659.0	...
9750278	  803.7	  605.9	 3658.0	...
9750279	  803.0	  606.0	 3660.0	...
9750280	  803.3	  606.3	 3663.0	...
9750281	  803.5	  606.6	 3666.0	...
9750282	  803.7	  606.8	 3667.0	...
9750283	  803.8	  606.7	 3666.0	...
9750284	  803.8	  606.2	 3664.0	...
9750285	  803.8	  605.7	 3662.0	...
9750286	  803.9	  605.5	 3662.0	...
9750287	  804.1	  605.4	 3662.0	...
9750288	  804.3	  605.2	 3662.0	...
9750289	  804.5	  605.4	 3662.0	...
9750290	  804.6	  606.0	 3662.0	...
9750291	  804.5	  606.6	 3661.0	...
9750292	  804.3	  606.9	 3660.0	...
9750293	  804.3	  607.0	 3659.0	...
9750294	  804.4	  606.6	 3661.0	...
9750295	  804.3	  606.1	 3663.0	...
9750296	  804.1	  605.7	 3663.0	...
9750297	  804.0	  605.7	 3660.0	...
9750298	  804.0	  605.7	 3657.0	...
9750299	  804.0	  605.7	 3655.0	...
9750300	  804.2	  605.7	 3656.0	...
9750301	  804.5	  605.7	 3657.0	...
9750302	  804.4	  605.7	 3659.0	...
9750303	  803.9	  606.0	 3661.0	...
9750304	  803.5	  606.2	 3661.0	...
9750305	  803.3	  606.5	 3661.0	...
9750306	  803.3	  606.7	 3662.0	...
9750307	  803.6	  606.8	 3662.0	...
9750308	  803.8	  606.8	 3662.0	...
9750309	  803.8	  606.7	 3662.0	...
9750310	  803.5	  606.7	 3662.0	...
9750311	  803.3	  606.6	 3662.0	...
9750312	  803.4	  606.5	 3661.0	...
9750313	  803.5	  606.4	 3659.0	...
9750314	  803.7	  606.4	 3659.0	...
9750315	  803.7	  606.5	 3660.0	...
9750316	  803.7	  606.5	 3660.0	...
9750317	  803.6	  606.5	 3660.0	...
9750318	  803.6	  606.5	 3660.0	...
9750319	  803.7	  606.6	 3660.0	...
9750320	  804.0	  606.7	 3656.0	...
9750321	  804.2	  606.7	 3653.0	...
9750322	  804.1	  606.4	 3650.0	...
9750323	  803.8	  606.1	 3650.0	...
9750324	  803.5	  605.9	 3650.0	...
9750325	  803.4	  606.3	 3650.0	...
9750326	  803.2	  606.8	 3650.0	...
9750327	  803.2	  607.5	 3650.0	...
9750328	  803.0	  607.8	 3649.0	...
9750329	  802.8	  607.7	 3649.0	...
9750330	  802.9	  607.4	 3651.0	...
9750331	  803.1	  607.0	 3652.0	...
9750332	  803.4	  607.0	 3652.0	...
9750333	  803.4	  606.7	 3652.0	...
9750334	  803.4	  606.4	 3652.0	...
9750335	  803.5	  606.2	 3652.0	...
9750336	  803.7	  606.6	 3653.0	...
9750337	  803.9	  607.0	 3653.0	...
9750338	  803.9	  607.4	 3653.0	...
9750339	  803.6	  607.3	 3653.0	...
9750340	  803.4	  607.3	 3652.0	...
9750341	  803.3	  607.3	 3650.0	...
9750342	  803.3	  607.4	 3649.0	...
9750343	  803.3	  607.3	 3649.0	...
9750344	  803.3	  607.2	 3649.0	...
9750345	  803.2	  607.1	 3650.0	...
9750346	  803.1	  607.1	 3651.0	...
9750347	  803.5	  607.4	 3651.0	...
9750348	  803.9	  607.6	 3649.0	...
9750349	  803.9	  607.3	 3647.0	...
9750350	  803.4	  606.8	 3645.0	...
9750351	  803.0	  607.0	 3645.0	...
9750352	  803.0	  607.6	 3642.0	...
9750353	  803.1	  608.3	 3640.0	...
9750354	  803.1	  608.4	 3639.0	...
9750355	  803.1	  608.3	 3641.0	...
9750356	  803.0	  608.2	 3643.0	...
9750357	  802.7	  607.9	 3642.0	...
9750358	  802.6	  607.7	 3642.0	...
9750359	  802.5	  607.6	 3641.0	...
9750360	  802.6	  607.5	 3640.0	...
9750361	  802.9	  607.3	 3639.0	...
9750362	  803.3	  607.1	 3639.0	...
9750363	  803.6	  607.0	 3639.0	...
9750364	  803.0	  607.4	 3639.0	...
9750365	  802.3	  607.8	 3638.0	...
9750366	  802.1	  608.1	 3637.0	...
9750367	  802.5	  608.1	 3637.0	...
9750368	  803.1	  607.9	 3636.0	...
9750369	  803.3	  607.7	 3636.0	...
9750370	  803.5	  607.6	 3637.0	...
9750371	  803.6	  607.5	 3639.0	...
9750372	  803.6	  607.1	 3640.0	...
9750373	  803.7	  606.7	 3639.0	...
9750374	  803.8	  606.8	 3640.0	...
9750375	  803.7	  607.4	 3641.0	...
9750376	  803.5	  607.9	 3639.0	...
9750377	  803.3	  608.0	 3636.0	...
9750378	  803.4	  608.0	 3633.0	...
9750379	  803.4	  608.1	 3634.0	...
9750380	  803.5	  608.1	 3635.0	...
9750381	  803.5	  608.1	 3635.0	...
9750382	  803.5	  608.3	 3633.0	...
9750383	  803.1	  608.6	 3633.0	...
9750384	  802.6	  608.8	 3634.0	...
9750385	  802.1	  608.8	 3637.0	...
9750386	  802.1	  608.7	 3639.0	...
9750387	  802.1	  608.5	 3636.0	...
9750388	  802.1	  608.3	 3633.0	...
9750389	  802.1	  608.0	 3629.0	...
9750390	  802.2	  607.7	 3631.0	...
9750391	  802.0	  607.6	 3634.0	...
9750392	  801.8	  608.0	 3637.0	...
9750393	  801.6	  608.6	 3637.0	...
9750394	  801.6	  609.2	 3636.0	...
9750395	  801.6	  609.2	 3633.0	...
9750396	  801.7	  608.9	 3630.0	...
9750397	  801.7	  608.5	 3630.0	...
9750398	  801.8	  608.2	 3629.0	...
9750399	  801.8	  608.3	 3629.0	...
9750400	  801.9	  608.4	 3629.0	...
9750401	  802.4	  608.3	 3629.0	...
9750402	  803.1	  608.2	 3628.0	...
9750403	  803.2	  608.3	 3627.0	...
9750404	  802.8	  609.3	 3628.0	...
9750405	  802.4	  610.4	 3628.0	...
9750406	  802.4	  610.9	 3628.0	...
9750407	  802.4	  610.5	 3630.0	...
9750408	  802.4	  610.1	 3632.0	...
9750409	  802.3	  610.1	 3629.0	...
9750410	  802.4	  610.3	 3626.0	...
9750411	  802.6	  610.6	 3624.0	...
9750412	  802.8	  611.0	 3626.0	...
9750413	  802.9	  611.0	 3628.0	...
9750414	  802.6	  610.9	 3626.0	...
9750415	  802.2	  610.7	 3624.0	...
9750416	  801.9	  610.6	 3622.0	...
9750417	  801.9	  610.5	 3620.0	...
9750418	  801.9	  610.4	 3619.0	...
9750419	  802.0	  610.4	 3618.0	...
9750420	  802.0	  609.9	 3618.0	...
9750421	  801.9	  609.4	 3617.0	...
9750422	  801.8	  609.5	 3618.0	...
9750423	  801.8	  610.0	 3618.0	...
9750424	  801.8	  610.5	 3618.0	...
9750425	  801.9	  610.4	 3616.0	...
9750426	  801.9	  610.2	 3613.0	...
9750427	  802.0	  610.2	 3612.0	...
9750428	  802.0	  610.2	 3611.0	...
9750429	  802.0	  610.3	 3610.0	...
9750430	  802.0	  610.5	 3609.0	...
9750431	  801.7	  610.8	 3609.0	...
9750432	  801.5	  611.0	 3609.0	...
9750433	  801.2	  611.2	 3608.0	...
9750434	  801.2	  611.1	 3608.0	...
9750435	  801.1	  611.1	 3609.0	...
9750436	  801.0	  611.1	 3609.0	...
9750437	  801.0	  610.7	 3610.0	...
9750438	  801.0	  610.2	 3610.0	...
9750439	  801.1	  609.7	 3611.0	...
9750440	  801.2	  609.6	 3610.0	...
9750441	  801.4	  609.8	 3609.0	...
9750442	  801.7	  610.1	 3608.0	...
9750443	  801.8	  610.0	 3607.0	...
9750444	  801.8	  609.7	 3606.0	...
9750445	  801.8	  609.3	 3606.0	...
9750446	  801.8	  609.6	 3607.0	...
9750447	  801.8	  609.8	 3606.0	...
9750448	  801.8	  609.8	 3606.0	...
9750449	  801.9	  609.7	 3606.0	...
9750450	  801.7	  609.6	 3607.0	...
9750451	  801.3	  609.8	 3605.0	...
9750452	  800.9	  609.9	 3603.0	...
9750453	  801.0	  609.8	 3601.0	...
9750454	  801.1	  609.8	 3600.0	...
9750455	  801.4	  609.6	 3599.0	...
9750456	  801.6	  609.4	 3598.0	...
9750457	  801.8	  609.1	 3599.0	...
9750458	  801.8	  608.9	 3599.0	...
9750459	  801.8	  608.7	 3600.0	...
9750460	  801.5	  608.7	 3599.0	...
MSG	9750461 0000 _ Number Off
9750461	  801.1	  608.9	 3598.0	...
9750462	  800.8	  609.0	 3598.0	...
9750463	  800.9	  609.2	 3598.0	...
9750464	  801.0	  609.4	 3597.0	...
9750465	  800.9	  609.7	 3597.0	...
9750466	  800.9	  610.4	 3597.0	...
9750467	  800.7	  611.0	 3597.0	...
9750468	  800.5	  611.1	 3597.0	...
9750469	  800.7	  610.6	 3597.0	...
9750470	  801.2	  610.2	 3596.0	...
9750471	  801.5	  610.3	 3596.0	...
9750472	  801.5	  611.0	 3596.0	...
9750473	  801.4	  611.6	 3596.0	...
9750474	  801.3	  612.0	 3594.0	...
9750475	  801.4	  611.9	 3592.0	...
9750476	  801.5	  611.9	 3589.0	...
9750477	  801.6	  611.8	 3589.0	...
9750478	  801.4	  611.8	 3591.0	...
9750479	  801.1	  611.8	 3593.0	...
9750480	  800.8	  611.7	 3596.0	...
9750481	  800.5	  611.5	 3594.0	...
9750482	  800.5	  611.4	 3592.0	...
9750483	  800.5	  611.4	 3589.0	...
9750484	  800.5	  611.6	 3588.0	...
9750485	  800.7	  611.9	 3586.0	...
9750486	  800.8	  612.0	 3586.0	...
9750487	  800.9	  611.9	 3586.0	...
9750488	  800.8	  611.7	 3588.0	...
9750489	  800.8	  611.6	 3589.0	...
9750490	  800.6	  611.5	 3591.0	...
9750491	  800.5	  611.3	 3592.0	...
9750492	  800.4	  611.2	 3595.0	...
9750493	  800.4	  611.2	 3598.0	...
9750494	  800.4	  611.2	 3601.0	...
9750495	  800.3	  611.5	 3601.0	...
9750496	  800.2	  611.8	 3600.0	...
9750497	  800.1	  611.1	 3600.0	...
9750498	  800.2	  610.2	 3598.0	...
9750499	  800.1	  609.3	 3595.0	...
9750500	  800.1	  609.5	 3592.0	...
9750501	  800.0	  609.7	 3592.0	...
9750502	  800.0	  609.8	 3592.0	...
9750503	  800.0	  609.7	 3592.0	...
9750504	  800.1	  609.6	 3592.0	...
9750505	  800.2	  609.5	 3592.0	...
9750506	  800.2	  609.6	 3592.0	...
9750507	  800.2	  609.6	 3590.0	...
9750508	  800.4	  609.7	 3587.0	...
9750509	  800.6	  609.8	 3585.0	...
9750510	  800.6	  609.7	 3585.0	...
9750511	  800.5	  609.5	 3585.0	...
9750512	  800.4	  609.3	 3585.0	...
9750513	  800.3	  609.3	 3586.0	...
9750514	  800.3	  609.3	 3587.0	...
9750515	  800.4	  609.6	 3589.0	...
9750516	  800.5	  609.9	 3590.0	...
9750517	  801.0	  610.2	 3589.0	...
9750518	  801.6	  610.0	 3591.0	...
9750519	  801.5	  609.9	 3593.0	...
9750520	  800.8	  609.9	 3593.0	...
9750521	  800.2	  610.1	 3592.0	...
9750522	  800.3	  610.2	 3590.0	...
9750523	  800.3	  610.2	 3591.0	...
9750524	  800.3	  610.0	 3591.0	...
9750525	  800.5	  609.7	 3591.0	...
9750526	  800.6	  609.4	 3590.0	...
9750527	  800.7	  609.2	 3590.0	...
9750528	  800.7	  609.0	 3591.0	...
9750529	  801.0	  608.9	 3592.0	...
9750530	  801.2	  608.8	 3592.0	...
9750531	  801.3	  608.7	 3593.0	...
9750532	  801.0	  608.7	 3594.0	...
9750533	  800.6	  609.0	 3594.0	...
9750534	  800.4	  609.3	 3592.0	...
9750535	  800.5	  609.4	 3591.0	...
9750536	  800.7	  609.2	 3588.0	...
9750537	  800.6	  609.1	 3586.0	...
9750538	  800.3	  609.2	 3585.0	...
9750539	  799.6	  609.5	 3586.0	...
9750540	  799.4	  610.0	 3587.0	...
9750541	  799.4	  610.3	 3586.0	...
9750542	  799.6	  610.2	 3586.0	...
9750543	  799.9	  610.0	 3587.0	...
9750544	  800.0	  609.7	 3587.0	...
9750545	  800.1	  609.7	 3589.0	...
9750546	  800.1	  609.9	 3590.0	...
9750547	  800.2	  609.9	 3592.0	...
9750548	  800.3	  609.9	 3592.0	...
9750549	  800.4	  609.8	 3592.0	...
9750550	  800.6	  609.9	 3589.0	...
9750551	  800.7	  610.0	 3586.0	...
9750552	  800.6	  610.1	 3588.0	...
9750553	  800.4	  610.1	 3593.0	...
9750554	  800.4	  610.1	 3595.0	...
9750555	  800.6	  610.0	 3594.0	...
9750556	  800.4	  610.0	 3592.0	...
9750557	  800.3	  609.9	 3591.0	...
9750558	  800.1	  610.0	 3590.0	...
9750559	  799.9	  610.1	 3591.0	...
9750560	  799.5	  610.2	 3592.0	...
9750561	  799.4	  610.2	 3592.0	...
9750562	  799.7	  610.2	 3592.0	...
9750563	  800.0	  610.0	 3591.0	...
9750564	  799.8	  610.0	 3590.0	...
9750565	  799.5	  609.8	 3589.0	...
9750566	  799.3	  609.6	 3588.0	...
9750567	  799.4	  609.6	 3589.0	...
9750568	  799.6	  609.8	 3590.0	...
9750569	  799.6	  610.0	 3591.0	...
9750570	  799.6	  610.1	 3591.0	...
9750571	  799.7	  610.1	 3591.0	...
9750572	  799.8	  610.2	 3591.0	...
9750573	  799.9	  610.2	 3591.0	...
9750574	  799.9	  610.5	 3589.0	...
9750575	  800.0	  610.6	 3589.0	...
9750576	  800.2	  610.8	 3589.0	...
9750577	  800.3	  610.9	 3590.0	...
9750578	  800.2	  611.0	 3589.0	...
9750579	  800.2	  611.0	 3588.0	...
9750580	  800.2	  611.0	 3588.0	...
9750581	  800.2	  610.9	 3588.0	...
9750582	  800.1	  610.9	 3588.0	...
9750583	  800.0	  610.2	 3588.0	...
9750584	  800.0	  609.5	 3588.0	...
9750585	  800.1	  609.0	 3588.0	...
9750586	  800.1	  609.1	 3587.0	...
9750587	  800.1	  609.3	 3588.0	...
9750588	  800.1	  609.3	 3589.0	...
9750589	  800.1	  609.3	 3591.0	...
9750590	  800.1	  609.6	 3592.0	...
9750591	  800.2	  609.9	 3592.0	...
9750592	  800.3	  610.2	 3592.0	...
9750593	  800.4	  610.0	 3592.0	...
9750594	  800.4	  609.9	 3593.0	...
9750595	  800.0	  609.9	 3594.0	...
9750596	  799.6	  610.1	 3595.0	...
9750597	  799.4	  610.6	 3595.0	...
9750598	  799.6	  611.1	 3596.0	...
9750599	  799.9	  611.6	 3597.0	...
9750600	  800.1	  611.7	 3598.0	...
9750601	  799.6	  611.4	 3600.0	...
9750602	  799.2	  611.0	 3600.0	...
9750603	  798.6	  610.7	 3600.0	...
9750604	  798.4	  610.8	 3600.0	...
9750605	  798.9	  610.9	 3600.0	...
9750606	  799.6	  610.8	 3600.0	...
9750607	  800.2	  610.7	 3600.0	...
9750608	  800.3	  610.2	 3600.0	...
9750609	  800.4	  609.5	 3599.0	...
9750610	  800.2	  609.0	 3601.0	...
9750611	  800.0	  609.1	 3602.0	...
9750612	  799.8	  609.2	 3603.0	...
9750613	  799.8	  609.3	 3603.0	...
9750614	  799.7	  609.7	 3602.0	...
9750615	  799.7	  610.1	 3602.0	...
9750616	  799.7	  610.3	 3604.0	...
9750617	  799.7	  610.1	 3607.0	...
9750618	  799.7	  609.8	 3608.0	...
9750619	  799.7	  609.6	 3606.0	...
9750620	  799.7	  609.4	 3605.0	...
9750621	  799.8	  609.1	 3605.0	...
9750622	  799.5	  609.1	 3606.0	...
9750623	  799.3	  609.2	 3607.0	...
9750624	  799.1	  608.7	 3608.0	...
9750625	  799.1	  608.1	 3609.0	...
9750626	  799.1	  607.6	 3608.0	...
9750627	  799.2	  607.7	 3608.0	...
9750628	  799.3	  607.9	 3608.0	...
9750629	  799.4	  608.0	 3609.0	...
9750630	  799.4	  608.6	 3610.0	...
9750631	  799.5	  609.2	 3611.0	...
9750632	  799.5	  609.9	 3614.0	...
9750633	  799.6	  610.1	 3616.0	...
9750634	  799.9	  610.5	 3618.0	...
9750635	  800.2	  610.7	 3617.0	...
9750636	  800.5	  610.9	 3617.0	...
9750637	  800.5	  611.0	 3618.0	...
9750638	  799.8	  611.1	 3618.0	...
9750639	  799.1	  610.7	 3618.0	...
9750640	  798.6	  610.4	 3618.0	...
9750641	  799.0	  610.0	 3618.0	...
9750642	  799.5	  609.8	 3619.0	...
9750643	  799.8	  609.5	 3622.0	...
9750644	  800.1	  609.3	 3624.0	...
9750645	  800.3	  609.2	 3622.0	...
9750646	  800.5	  609.2	 3619.0	...
9750647	  800.6	  608.9	 3621.0	...
9750648	  800.5	  608.8	 3626.0	...
9750649	  800.5	  608.6	 3629.0	...
9750650	  800.1	  608.6	 3627.0	...
9750651	  799.8	  609.0	 3628.0	...
9750652	  799.2	  609.4	 3631.0	...
9750653	  799.0	  609.8	 3633.0	...
9750654	  798.7	  609.7	 3632.0	...
9750655	  798.7	  609.0	 3632.0	...
9750656	  799.0	  608.6	 3631.0	...
9750657	  799.4	  608.2	 3630.0	...
9750658	  799.4	  608.2	 3629.0	...
9750659	  799.2	  608.1	 3627.0	...
9750660	  798.9	  608.2	 3627.0	...
9750661	  798.8	  608.0	 3628.0	...
MSG	9750662 0000 _ Number On
9750662	  799.0	  607.5	 3629.0	...
9750663	  799.2	  607.0	 3630.0	...
9750664	  799.4	  606.9	 3632.0	...
9750665	  799.4	  606.9	 3634.0	...
9750666	  799.5	  607.2	 3633.0	...
9750667	  799.7	  608.1	 3633.0	...
9750668	  799.9	  609.1	 3634.0	...
9750669	  800.0	  609.8	 3634.0	...
9750670	  800.0	  609.9	 3635.0	...
9750671	  800.0	  610.0	 3635.0	...
9750672	  800.1	  609.8	 3636.0	...
9750673	  800.0	  609.5	 3637.0	...
9750674	  799.9	  609.6	 3639.0	...
9750675	  799.8	  610.0	 3640.0	...
9750676	  799.9	  610.1	 3641.0	...
9750677	  800.0	  609.7	 3641.0	...
9750678	  799.8	  609.3	 3641.0	...
9750679	  799.4	  609.1	 3639.0	...
9750680	  799.0	  609.1	 3637.0	...
9750681	  799.0	  609.0	 3642.0	...
9750682	  799.0	  609.0	 3647.0	...
9750683	  799.1	  609.0	 3651.0	...
9750684	  799.5	  608.8	 3651.0	...
9750685	  799.9	  608.7	 3650.0	...
9750686	  800.4	  608.8	 3651.0	...
9750687	  800.6	  609.0	 3653.0	...
9750688	  800.9	  609.2	 3655.0	...
9750689	  801.1	  609.2	 3656.0	...
9750690	  801.1	  609.2	 3656.0	...
9750691	  800.6	  608.7	 3656.0	...
9750692	  800.2	  608.1	 3656.0	...
9750693	  799.7	  607.7	 3656.0	...
9750694	  799.6	  607.7	 3658.0	...
9750695	  799.5	  607.6	 3660.0	...
9750696	  799.6	  607.3	 3663.0	...
9750697	  799.6	  607.1	 3665.0	...
9750698	  799.2	  607.4	 3667.0	...
9750699	  798.9	  607.7	 3670.0	...
9750700	  798.7	  608.0	 3670.0	...
9750701	  798.9	  607.9	 3667.0	...
9750702	  799.0	  607.9	 3664.0	...
9750703	  799.1	  608.0	 3661.0	...
9750704	  799.1	  607.8	 3662.0	...
9750705	  799.2	  607.7	 3664.0	...
9750706	  799.4	  607.6	 3665.0	...
9750707	  799.7	  607.7	 3665.0	...
9750708	  799.7	  607.3	 3665.0	...
9750709	  799.8	  607.0	 3665.0	...
9750710	  799.9	  606.8	 3664.0	...
9750711	  800.0	  607.1	 3662.0	...
9750712	  800.0	  607.3	 3660.0	...
9750713	  800.1	  607.1	 3657.0	...
9750714	  800.2	  606.5	 3657.0	...
9750715	  800.3	  605.9	 3659.0	...
9750716	  800.2	  605.6	 3662.0	...
9750717	  800.2	  605.5	 3664.0	...
9750718	  800.1	  605.6	 3666.0	...
9750719	  800.0	  605.9	 3667.0	...
9750720	  800.4	  606.1	 3667.0	...
9750721	  800.7	  606.0	 3665.0	...
9750722	  801.1	  606.0	 3666.0	...
9750723	  800.6	  606.0	 3668.0	...
9750724	  800.2	  606.1	 3671.0	...
9750725	  799.7	  606.2	 3671.0	...
9750726	  800.2	  606.1	 3672.0	...
9750727	  800.6	  606.1	 3672.0	...
9750728	  800.4	  606.2	 3673.0	...
9750729	  799.7	  605.9	 3675.0	...
9750730	  799.1	  605.3	 3677.0	...
9750731	  799.1	  604.7	 3678.0	...
9750732	  799.2	  604.3	 3677.0	...
9750733	  799.3	  604.3	 3674.0	...
9750734	  799.4	  604.2	 3670.0	...
9750735	  800.1	  604.4	 3669.0	...
9750736	  800.8	  604.6	 3671.0	...
9750737	  801.1	  605.2	 3674.0	...
9750738	  800.7	  605.6	 3674.0	...
9750739	  800.1	  605.4	 3674.0	...
9750740	  800.0	  605.0	 3675.0	...
9750741	  799.8	  604.6	 3675.0	...
9750742	  799.9	  604.8	 3675.0	...
9750743	  800.1	  605.2	 3674.0	...
9750744	  800.5	  605.5	 3672.0	...
9750745	  800.6	  605.4	 3670.0	...
9750746	  800.8	  605.2	 3673.0	...
9750747	  800.8	  605.0	 3676.0	...
9750748	  801.1	  605.4	 3680.0	...
9750749	  801.3	  605.7	 3679.0	...
9750750	  801.0	  605.3	 3679.0	...
9750751	  800.5	  604.5	 3678.0	...
9750752	  800.1	  603.7	 3676.0	...
9750753	  800.1	  603.6	 3674.0	...
9750754	  800.1	  603.7	 3673.0	...
9750755	  800.0	  603.7	 3673.0	...
9750756	  800.1	  603.5	 3673.0	...
9750757	  800.1	  603.2	 3674.0	...
9750758	  800.1	  603.0	 3674.0	...
9750759	  800.1	  603.2	 3672.0	...
9750760	  800.0	  603.3	 3669.0	...
9750761	  799.8	  603.3	 3666.0	...
9750762	  799.7	  603.5	 3667.0	...
9750763	  799.6	  603.9	 3668.0	...
9750764	  799.7	  604.2	 3668.0	...
9750765	  799.9	  604.1	 3667.0	...
9750766	  800.2	  603.8	 3667.0	...
9750767	  800.5	  603.5	 3668.0	...
9750768	  800.6	  603.5	 3667.0	...
9750769	  800.4	  603.5	 3666.0	...
9750770	  800.3	  603.5	 3666.0	...
9750771	  800.3	  603.5	 3667.0	...
9750772	  800.6	  603.3	 3668.0	...
9750773	  800.8	  603.2	 3672.0	...
9750774	  800.6	  603.1	 3679.0	...
9750775	  800.3	  603.1	 3685.0	...
9750776	  800.0	  603.3	 3687.0	...
9750777	  800.1	  603.6	 3688.0	...
9750778	  800.1	  604.0	 3688.0	...
9750779	  800.1	  603.8	 3687.0	...
9750780	  799.9	  603.5	 3684.0	...
9750781	  799.7	  603.2	 3683.0	...
9750782	  799.4	  603.3	 3685.0	...
9750783	  799.4	  603.4	 3687.0	...
9750784	  799.6	  603.4	 3686.0	...
9750785	  799.7	  603.3	 3686.0	...
9750786	  800.0	  603.2	 3685.0	...
9750787	  800.2	  603.1	 3684.0	...
9750788	  800.5	  603.0	 3682.0	...
9750789	  800.7	  603.2	 3681.0	...
9750790	  800.8	  603.4	 3684.0	...
9750791	  800.6	  603.4	 3686.0	...
9750792	  800.5	  603.3	 3688.0	...
9750793	  800.7	  603.6	 3687.0	...
9750794	  800.5	  604.1	 3686.0	...
9750795	  800.4	  604.7	 3687.0	...
9750796	  800.3	  604.8	 3685.0	...
9750797	  800.5	  604.7	 3683.0	...
9750798	  800.5	  604.4	 3680.0	...
9750799	  800.3	  604.1	 3681.0	...
9750800	  800.2	  604.0	 3682.0	...
9750801	  800.2	  603.9	 3684.0	...
9750802	  800.4	  603.8	 3686.0	...
9750803	  800.5	  603.7	 3689.0	...
9750804	  800.4	  603.7	 3692.0	...
9750805	  800.1	  603.7	 3689.0	...
9750806	  799.9	  603.6	 3685.0	...
9750807	  800.0	  603.8	 3682.0	...
9750808	  800.1	  603.9	 3683.0	...
9750809	  800.1	  604.2	 3685.0	...
9750810	  800.3	  604.5	 3686.0	...
9750811	  800.4	  604.9	 3685.0	...
9750812	  800.5	  604.9	 3684.0	...
9750813	  800.4	  604.4	 3683.0	...
9750814	  800.4	  603.8	 3684.0	...
9750815	  800.4	  603.6	 3686.0	...
9750816	  800.5	  603.5	 3687.0	...
9750817	  800.6	  603.3	 3689.0	...
9750818	  800.6	  603.1	 3690.0	...
9750819	  800.4	  603.3	 3690.0	...
9750820	  800.1	  603.8	 3690.0	...
9750821	  799.8	  604.2	 3690.0	...
9750822	  800.1	  604.0	 3690.0	...
9750823	  800.5	  603.8	 3690.0	...
9750824	  800.6	  603.9	 3690.0	...
9750825	  800.4	  603.9	 3689.0	...
9750826	  800.1	  603.9	 3689.0	...
9750827	  800.2	  603.8	 3688.0	...
9750828	  800.1	  603.7	 3685.0	...
9750829	  800.0	  603.7	 3682.0	...
9750830	  799.9	  603.9	 3684.0	...
9750831	  799.9	  604.1	 3688.0	...
9750832	  800.0	  604.2	 3692.0	...
9750833	  800.0	  604.1	 3692.0	...
9750834	  799.9	  603.9	 3691.0	...
9750835	  799.7	  604.2	 3689.0	...
9750836	  799.5	  604.4	 3687.0	...
9750837	  799.7	  604.6	 3687.0	...
9750838	  799.8	  604.6	 3687.0	...
9750839	  800.2	  605.0	 3687.0	...
9750840	  800.5	  605.4	 3687.0	...
9750841	  800.4	  605.3	 3686.0	...
9750842	  800.1	  604.6	 3689.0	...
9750843	  799.8	  603.9	 3692.0	...
9750844	  799.7	  603.8	 3693.0	...
9750845	  799.7	  603.9	 3693.0	...
9750846	  799.8	  604.0	 3692.0	...
9750847	  799.9	  603.9	 3693.0	...
9750848	  800.0	  603.9	 3692.0	...
9750849	  800.0	  604.2	 3691.0	...
9750850	  800.0	  604.4	 3689.0	...
9750851	  800.0	  604.4	 3688.0	...
9750852	  800.0	  604.2	 3686.0	...
9750853	  799.9	  603.9	 3687.0	...
9750854	  799.8	  603.7	 3687.0	...
9750855	  799.8	  603.6	 3689.0	...
9750856	  799.8	  603.2	 3690.0	...
9750857	  799.8	  603.0	 3692.0	...
9750858	  799.7	  603.1	 3692.0	...
9750859	  799.7	  603.4	 3693.0	...
9750860	  799.7	  603.8	 3693.0	...
9750861	  799.7	  604.0	 3692.0	...
9750862	  799.7	  604.3	 3691.0	...
9750863	  799.6	  604.5	 3691.0	...
9750864	  799.4	  604.5	 3691.0	...
9750865	  799.3	  604.5	 3685.0	...
9750866	  799.5	  604.5	 3680.0	...
9750867	  799.6	  604.5	 3675.0	...
9750868	  799.8	  604.7	 3676.0	...
9750869	  800.1	  604.8	 3680.0	...
9750870	  800.5	  605.0	 3683.0	...
9750871	  800.8	  605.1	 3685.0	...
9750872	  800.8	  605.1	 3685.0	...
9750873	  800.7	  605.2	 3686.0	...
9750874	  800.7	  605.1	 3686.0	...
9750875	  800.7	  605.1	 3686.0	...
9750876	  800.6	  605.0	 3686.0	...
9750877	  800.5	  604.8	 3686.0	...
9750878	  800.2	  604.6	 3687.0	...
9750879	  800.0	  604.4	 3686.0	...
9750880	  799.8	  604.5	 3686.0	...
9750881	  799.7	  604.6	 3683.0	...
9750882	  799.7	  604.7	 3681.0	...
9750883	  800.2	  604.6	 3679.0	...
9750884	  800.6	  604.6	 3680.0	...
9750885	  800.9	  604.6	 3682.0	...
9750886	  801.0	  604.6	 3684.0	...
9750887	  801.1	  604.6	 3685.0	...
9750888	  801.2	  604.7	 3685.0	...
9750889	  801.3	  604.6	 3683.0	...
9750890	  801.2	  604.8	 3681.0	...
9750891	  801.1	  605.0	 3680.0	...
9750892	  801.0	  605.2	 3680.0	...
9750893	  800.8	  605.2	 3681.0	...
9750894	  800.6	  605.3	 3679.0	...
9750895	  800.4	  605.4	 3677.0	...
9750896	  800.2	  605.6	 3676.0	...
9750897	  800.2	  605.7	 3678.0	...
9750898	  800.3	  605.4	 3680.0	...
9750899	  800.4	  604.9	 3682.0	...
9750900	  800.4	  604.4	 3681.0	...
9750901	  800.7	  604.4	 3681.0	...
9750902	  801.0	  604.4	 3681.0	...
9750903	  801.3	  604.3	 3675.0	...
9750904	  801.3	  604.2	 3669.0	...
9750905	  801.3	  604.2	 3666.0	...
9750906	  801.1	  604.4	 3669.0	...
9750907	  800.9	  604.8	 3671.0	...
9750908	  800.7	  605.1	 3671.0	...
9750909	  800.6	  605.3	 3671.0	...
9750910	  800.6	  605.3	 3670.0	...
9750911	  800.8	  605.2	 3669.0	...
9750912	  801.0	  604.5	 3668.0	...
9750913	  801.1	  603.9	 3669.0	...
9750914	  801.1	  604.1	 3670.0	...
9750915	  801.0	  604.8	 3670.0	...
9750916	  801.0	  605.5	 3670.0	...
9750917	  801.0	  605.5	 3670.0	...
9750918	  800.9	  605.5	 3670.0	...
9750919	  801.0	  605.3	 3669.0	...
9750920	  801.1	  605.1	 3669.0	...
9750921	  800.9	  605.0	 3668.0	...
9750922	  800.7	  605.1	 3668.0	...
9750923	  800.4	  605.5	 3668.0	...
9750924	  800.3	  605.8	 3670.0	...
9750925	  800.5	  605.9	 3672.0	...
9750926	  800.7	  605.8	 3671.0	...
9750927	  801.1	  605.7	 3667.0	...
9750928	  801.2	  606.0	 3663.0	...
9750929	  801.3	  606.4	 3662.0	...
9750930	  801.3	  606.4	 3662.0	...
9750931	  801.3	  606.2	 3664.0	...
9750932	  801.3	  606.0	 3667.0	...
9750933	  801.4	  605.8	 3670.0	...
9750934	  801.5	  605.6	 3672.0	...
9750935	  801.5	  605.9	 3670.0	...
9750936	  801.2	  606.3	 3669.0	...
9750937	  800.8	  606.8	 3670.0	...
9750938	  800.6	  606.9	 3670.0	...
9750939	  800.5	  607.0	 3670.0	...
9750940	  800.7	  607.1	 3672.0	...
9750941	  800.8	  607.1	 3675.0	...
9750942	  801.1	  607.0	 3676.0	...
9750943	  801.4	  606.9	 3674.0	...
9750944	  801.7	  606.8	 3674.0	...
9750945	  801.6	  606.7	 3678.0	...
9750946	  801.5	  606.6	 3681.0	...
9750947	  801.4	  606.5	 3680.0	...
9750948	  801.3	  606.3	 3676.0	...
9750949	  801.4	  606.3	 3672.0	...
9750950	  801.4	  606.4	 3674.0	...
9750951	  801.6	  606.6	 3677.0	...
9750952	  801.7	  606.7	 3680.0	...
9750953	  801.6	  607.0	 3680.0	...
9750954	  801.3	  607.1	 3682.0	...
9750955	  801.1	  607.1	 3683.0	...
9750956	  801.2	  607.4	 3685.0	...
9750957	  801.3	  607.6	 3685.0	...
9750958	  801.3	  607.8	 3685.0	...
9750959	  801.0	  607.7	 3685.0	...
9750960	  800.7	  607.6	 3684.0	...
9750961	  800.4	  607.5	 3684.0	...
9750962	  800.4	  607.4	 3684.0	...
9750963	  800.7	  607.1	 3682.0	...
9750964	  801.1	  606.8	 3680.0	...
9750965	  801.3	  606.7	 3679.0	...
9750966	  801.2	  606.8	 3681.0	...
9750967	  801.3	  606.9	 3683.0	...
9750968	  801.6	  607.1	 3683.0	...
9750969	  801.9	  607.0	 3683.0	...
9750970	  802.0	  606.9	 3681.0	...
9750971	  802.1	  606.6	 3680.0	...
9750972	  802.1	  607.3	 3677.0	...
MSG	9750973 0000 _ Number Off
9750973	  801.6	  608.0	 3675.0	...
9750974	  801.1	  608.8	 3673.0	...
9750975	  800.7	  608.9	 3671.0	...
9750976	  800.8	  608.6	 3671.0	...
9750977	  800.9	  608.3	 3671.0	...
9750978	  800.9	  607.9	 3672.0	...
9750979	  801.1	  607.9	 3675.0	...
9750980	  801.3	  607.6	 3677.0	...
9750981	  801.4	  607.4	 3677.0	...
9750982	  801.4	  606.9	 3675.0	...
9750983	  801.6	  606.7	 3676.0	...
9750984	  801.8	  607.3	 3679.0	...
9750985	  802.0	  608.0	 3682.0	...
9750986	  802.1	  608.8	 3680.0	...
9750987	  802.0	  608.8	 3676.0	...
9750988	  802.0	  608.8	 3672.0	...
9750989	  802.1	  608.3	 3672.0	...
9750990	  802.3	  607.8	 3673.0	...
9750991	  802.4	  607.6	 3674.0	...
9750992	  802.5	  607.8	 3675.0	...
9750993	  802.5	  608.0	 3675.0	...
9750994	  802.5	  607.9	 3675.0	...
9750995	  802.5	  608.0	 3675.0	...
9750996	  802.5	  608.2	 3673.0	...
9750997	  802.4	  608.4	 3671.0	...
9750998	  802.2	  608.0	 3670.0	...
9750999	  802.2	  607.6	 3670.0	...
9751000	  802.2	  607.3	 3670.0	...
9751001	  802.2	  607.4	 3670.0	...
9751002	  802.1	  607.4	 3671.0	...
9751003	  802.0	  607.3	 3674.0	...
9751004	  802.0	  607.4	 3678.0	...
9751005	  802.1	  607.9	 3682.0	...
9751006	  802.2	  608.4	 3682.0	...
9751007	  802.1	  608.4	 3678.0	...
9751008	  802.0	  608.0	 3675.0	...
9751009	  802.0	  607.6	 3674.0	...
9751010	  802.0	  607.6	 3674.0	...
9751011	  802.1	  607.6	 3674.0	...
9751012	  802.1	  607.7	 3676.0	...
9751013	  802.1	  607.8	 3678.0	...
9751014	  802.1	  607.8	 3678.0	...
9751015	  802.0	  608.1	 3677.0	...
9751016	  801.9	  608.5	 3676.0	...
9751017	  801.9	  608.5	 3674.0	...
9751018	  802.1	  608.2	 3672.0	...
9751019	  802.1	  607.8	 3675.0	...
9751020	  802.1	  607.8	 3679.0	...
9751021	  802.1	  607.8	 3682.0	...
9751022	  801.9	  607.6	 3680.0	...
9751023	  801.7	  607.4	 3679.0	...
9751024	  801.9	  607.2	 3678.0	...
9751025	  802.2	  607.1	 3676.0	...
9751026	  802.6	  607.0	 3674.0	...
9751027	  802.6	  607.1	 3674.0	...
9751028	  802.6	  606.9	 3677.0	...
9751029	  802.6	  606.7	 3680.0	...
9751030	  802.6	  606.5	 3683.0	...
9751031	  802.6	  606.5	 3682.0	...
9751032	  802.6	  606.7	 3679.0	...
9751033	  802.6	  606.9	 3678.0	...
9751034	  802.6	  607.2	 3678.0	...
9751035	  802.5	  606.7	 3679.0	...
9751036	  802.5	  606.2	 3680.0	...
9751037	  802.4	  605.7	 3680.0	...
9751038	  802.4	  605.8	 3680.0	...
9751039	  802.2	  606.0	 3682.0	...
9751040	  802.0	  606.1	 3682.0	...
9751041	  801.8	  606.0	 3682.0	...
9751042	  801.8	  605.8	 3680.0	...
9751043	  801.6	  605.8	 3678.0	...
9751044	  801.4	  606.1	 3678.0	...
9751045	  801.6	  606.3	 3678.0	...
9751046	  802.0	  606.3	 3675.0	...
9751047	  802.5	  606.4	 3673.0	...
9751048	  802.6	  606.4	 3671.0	...
9751049	  802.7	  606.3	 3668.0	...
9751050	  802.5	  606.1	 3665.0	...
9751051	  802.4	  606.3	 3664.0	...
9751052	  802.3	  606.5	 3666.0	...
9751053	  802.1	  606.6	 3668.0	...
9751054	  802.0	  606.5	 3668.0	...
9751055	  801.8	  606.4	 3668.0	...
9751056	  801.9	  606.3	 3668.0	...
9751057	  801.9	  606.3	 3665.0	...
9751058	  801.9	  606.3	 3662.0	...
9751059	  801.9	  606.4	 3663.0	...
9751060	  801.8	  606.4	 3667.0	...
9751061	  801.7	  606.4	 3670.0	...
9751062	  801.8	  606.4	 3670.0	...
9751063	  801.9	  606.4	 3672.0	...
9751064	  802.0	  606.3	 3675.0	...
9751065	  801.9	  606.1	 3677.0	...
9751066	  801.9	  605.9	 3673.0	...
9751067	  801.8	  605.8	 3668.0	...
9751068	  802.0	  606.2	 3667.0	...
9751069	  802.2	  606.7	 3669.0	...
9751070	  802.4	  607.1	 3672.0	...
9751071	  802.6	  607.1	 3673.0	...
9751072	  802.7	  607.0	 3671.0	...
9751073	  802.9	  607.0	 3667.0	...
9751074	  802.9	  606.9	 3664.0	...
9751075	  802.9	  606.8	 3666.0	...
9751076	  802.9	  606.8	 3668.0	...
9751077	  802.9	  607.0	 3671.0	...
9751078	  802.8	  607.4	 3671.0	...
9751079	  802.7	  607.8	 3671.0	...
9751080	  802.6	  607.4	 3672.0	...
9751081	  802.6	  606.8	 3675.0	...
9751082	  802.8	  606.4	 3676.0	...
9751083	  802.9	  606.3	 3676.0	...
9751084	  802.8	  606.2	 3674.0	...
9751085	  802.6	  606.0	 3673.0	...
9751086	  802.5	  606.0	 3669.0	...
9751087	  802.6	  606.8	 3666.0	...
9751088	  802.4	  607.5	 3664.0	...
9751089	  802.2	  608.0	 3666.0	...
9751090	  802.2	  607.7	 3669.0	...
9751091	  802.4	  607.5	 3670.0	...
9751092	  802.6	  607.6	 3670.0	...
9751093	  802.7	  607.7	 3669.0	...
9751094	  802.6	  607.9	 3668.0	...
9751095	  802.6	  608.2	 3666.0	...
9751096	  802.6	  608.6	 3668.0	...
9751097	  802.5	  608.1	 3671.0	...
9751098	  802.5	  607.6	 3674.0	...
9751099	  802.8	  606.9	 3675.0	...
9751100	  803.2	  606.7	 3675.0	...
9751101	  803.3	  606.6	 3676.0	...
9751102	  803.2	  606.9	 3676.0	...
9751103	  803.1	  607.6	 3674.0	...
9751104	  803.3	  608.3	 3672.0	...
9751105	  803.4	  608.9	 3668.0	...
9751106	  803.3	  609.0	 3667.0	...
9751107	  803.2	  609.0	 3667.0	...
9751108	  803.0	  609.0	 3667.0	...
9751109	  802.9	  608.9	 3667.0	...
9751110	  802.8	  608.2	 3667.0	...
9751111	  802.8	  607.6	 3667.0	...
9751112	  802.8	  607.0	 3667.0	...
9751113	  802.7	  607.0	 3668.0	...
9751114	  802.6	  606.9	 3669.0	...
9751115	  802.4	  606.7	 3670.0	...
9751116	  802.4	  606.6	 3670.0	...
9751117	  802.3	  606.6	 3668.0	...
9751118	  802.4	  606.5	 3666.0	...
9751119	  802.5	  606.3	 3665.0	...
9751120	  802.6	  606.2	 3662.0	...
9751121	  802.6	  606.1	 3660.0	...
9751122	  802.6	  606.0	 3663.0	...
9751123	  802.6	  606.0	 3666.0	...
9751124	  802.6	  606.1	 3666.0	...
9751125	  802.6	  606.2	 3664.0	...
9751126	  802.6	  605.9	 3662.0	...
9751127	  802.5	  605.4	 3662.0	...
9751128	  802.7	  606.0	 3662.0	...
9751129	  803.0	  606.9	 3662.0	...
9751130	  803.2	  607.5	 3662.0	...
9751131	  803.2	  607.1	 3663.0	...
9751132	  803.1	  606.8	 3665.0	...
9751133	  803.0	  606.7	 3666.0	...
9751134	  803.0	  606.4	 3667.0	...
9751135	  803.0	  606.2	 3668.0	...
9751136	  803.0	  606.0	 3669.0	...
9751137	  802.9	  605.9	 3670.0	...
9751138	  803.2	  605.8	 3670.0	...
9751139	  803.4	  605.9	 3671.0	...
9751140	  803.4	  606.1	 3671.0	...
9751141	  803.2	  606.2	 3671.0	...
9751142	  803.2	  606.3	 3668.0	...
9751143	  803.8	  606.2	 3666.0	...
9751144	  804.3	  606.0	 3664.0	...
9751145	  804.5	  605.9	 3664.0	...
9751146	  804.5	  605.9	 3663.0	...
9751147	  804.2	  605.8	 3662.0	...
9751148	  803.8	  605.7	 3660.0	...
9751149	  803.2	  605.7	 3664.0	...
9751150	  802.7	  605.9	 3669.0	...
9751151	  802.3	  605.9	 3674.0	...
9751152	  802.1	  605.9	 3674.0	...
9751153	  802.2	  605.9	 3674.0	...
9751154	  802.4	  606.2	 3674.0	...
9751155	  802.5	  606.6	 3673.0	...
9751156	  802.7	  607.1	 3673.0	...
9751157	  802.8	  607.2	 3675.0	...
9751158	  803.2	  607.3	 3677.0	...
9751159	  803.5	  607.2	 3676.0	...
9751160	  803.7	  607.0	 3673.0	...
9751161	  803.6	  606.7	 3672.0	...
9751162	  803.5	  606.6	 3673.0	...
9751163	  803.5	  606.5	 3675.0	...
9751164	  803.6	  606.3	 3677.0	...
9751165	  803.6	  606.1	 3674.0	...
9751166	  803.7	  605.9	 3671.0	...
9751167	  803.4	  605.8	 3668.0	...
9751168	  803.1	  605.8	 3668.0	...
9751169	  803.4	  605.7	 3668.0	...
9751170	  803.9	  605.6	 3668.0	...
9751171	  804.4	  605.4	 3668.0	...
9751172	  804.3	  605.5	 3669.0	...
9751173	  804.2	  605.8	 3669.0	...
9751174	  804.2	  606.1	 3671.0	...
9751175	  804.2	  606.4	 3674.0	...
9751176	  804.0	  606.7	 3675.0	...
9751177	  803.8	  607.0	 3672.0	...
9751178	  803.5	  607.3	 3669.0	...
9751179	  803.3	  607.5	 3669.0	...
9751180	  803.3	  607.7	 3671.0	...
9751181	  803.4	  607.6	 3672.0	...
9751182	  803.6	  607.1	 3672.0	...
9751183	  803.8	  606.6	 3672.0	...
9751184	  803.8	  606.3	 3671.0	...
9751185	  803.9	  605.8	 3670.0	...
9751186	  803.7	  605.3	 3669.0	...
MSG	9751187 0000 _ Number On
9751187	  803.6	  604.9	 3669.0	...
9751188	  803.5	  604.9	 3669.0	...
9751189	  803.5	  604.9	 3670.0	...
9751190	  803.5	  604.9	 3671.0	...
9751191	  803.7	  605.1	 3673.0	...
9751192	  804.0	  605.2	 3676.0	...
9751193	  804.3	  605.3	 3678.0	...
9751194	  804.3	  605.2	 3677.0	...
9751195	  804.2	  605.4	 3676.0	...
9751196	  804.2	  605.6	 3675.0	...
9751197	  804.1	  605.5	 3677.0	...
9751198	  804.0	  605.2	 3679.0	...
9751199	  804.0	  604.9	 3680.0	...
9751200	  804.0	  605.0	 3680.0	...
9751201	  804.0	  605.3	 3680.0	...
9751202	  803.8	  605.5	 3678.0	...
9751203	  803.8	  605.9	 3678.0	...
9751204	  803.6	  606.0	 3677.0	...
9751205	  803.7	  606.3	 3679.0	...
9751206	  803.8	  606.4	 3680.0	...
9751207	  804.0	  606.5	 3680.0	...
9751208	  804.2	  606.6	 3677.0	...
9751209	  804.2	  606.2	 3675.0	...
9751210	  804.2	  605.8	 3675.0	...
9751211	  804.1	  605.3	 3675.0	...
9751212	  803.9	  605.3	 3675.0	...
9751213	  803.7	  605.3	 3675.0	...
9751214	  803.9	  605.2	 3675.0	...
9751215	  804.1	  605.2	 3677.0	...
9751216	  804.3	  605.1	 3678.0	...
9751217	  804.4	  605.1	 3679.0	...
9751218	  804.5	  604.7	 3679.0	...
9751219	  804.3	  604.3	 3679.0	...
9751220	  804.2	  604.7	 3677.0	...
9751221	  804.2	  605.4	 3673.0	...
9751222	  804.4	  605.8	 3670.0	...
9751223	  804.6	  605.2	 3670.0	...
9751224	  804.7	  604.7	 3672.0	...
9751225	  804.8	  604.6	 3675.0	...
9751226	  804.9	  604.8	 3676.0	...
9751227	  804.9	  604.7	 3677.0	...
9751228	  804.9	  604.5	 3678.0	...
9751229	  804.6	  604.4	 3676.0	...
9751230	  804.5	  604.5	 3674.0	...
9751231	  804.4	  604.5	 3672.0	...
9751232	  804.2	  604.3	 3672.0	...
9751233	  804.0	  604.2	 3673.0	...
9751234	  803.9	  604.5	 3673.0	...
9751235	  803.9	  604.9	 3675.0	...
9751236	  803.9	  605.2	 3676.0	...
9751237	  803.9	  605.3	 3678.0	...
9751238	  803.9	  605.4	 3678.0	...
9751239	  804.1	  605.6	 3676.0	...
9751240	  804.3	  605.6	 3673.0	...
9751241	  804.5	  605.7	 3671.0	...
9751242	  804.5	  605.5	 3671.0	...
9751243	  804.4	  605.2	 3670.0	...
9751244	  804.4	  604.8	 3670.0	...
9751245	  804.4	  604.5	 3671.0	...
9751246	  804.4	  604.3	 3673.0	...
9751247	  804.0	  604.1	 3674.0	...
9751248	  803.5	  604.0	 3672.0	...
9751249	  803.1	  604.2	 3671.0	...
9751250	  803.1	  604.3	 3673.0	...
9751251	  803.1	  604.3	 3675.0	...
9751252	  803.2	  604.3	 3676.0	...
9751253	  803.2	  604.5	 3676.0	...
9751254	  803.4	  604.6	 3674.0	...
9751255	  803.4	  604.6	 3673.0	...
9751256	  803.4	  604.4	 3673.0	...
9751257	  803.6	  604.3	 3674.0	...
9751258	  804.1	  604.3	 3676.0	...
9751259	  804.5	  604.4	 3677.0	...
9751260	  804.4	  604.6	 3677.0	...
9751261	  804.2	  604.5	 3676.0	...
9751262	  804.2	  604.4	 3676.0	...
9751263	  804.2	  604.1	 3676.0	...
9751264	  804.3	  604.3	 3678.0	...
9751265	  804.3	  604.5	 3680.0	...
9751266	  804.0	  605.0	 3683.0	...
9751267	  803.6	  605.4	 3683.0	...
9751268	  803.3	  605.0	 3680.0	...
9751269	  803.5	  604.3	 3677.0	...
9751270	  803.7	  603.7	 3675.0	...
9751271	  803.8	  603.7	 3676.0	...
9751272	  803.9	  603.7	 3678.0	...
9751273	  803.9	  603.4	 3679.0	...
9751274	  803.8	  603.3	 3680.0	...
9751275	  803.9	  603.2	 3683.0	...
9751276	  803.9	  603.2	 3685.0	...
9751277	  804.0	  603.2	 3687.0	...
9751278	  804.2	  603.4	 3687.0	...
9751279	  804.5	  603.7	 3686.0	...
9751280	  804.7	  604.0	 3683.0	...
9751281	  804.6	  604.2	 3681.0	...
9751282	  804.4	  604.2	 3681.0	...
9751283	  804.3	  604.2	 3683.0	...
9751284	  804.2	  604.2	 3685.0	...
9751285	  804.0	  604.2	 3681.0	...
9751286	  803.8	  604.2	 3676.0	...
9751287	  803.7	  604.2	 3676.0	...
9751288	  803.7	  604.1	 3680.0	...
9751289	  803.7	  603.7	 3684.0	...
9751290	  803.8	  603.3	 3685.0	...
9751291	  803.9	  602.8	 3685.0	...
9751292	  804.2	  602.8	 3683.0	...
9751293	  804.3	  603.4	 3681.0	...
9751294	  804.5	  604.0	 3678.0	...
9751295	  804.5	  604.5	 3679.0	...
9751296	  804.2	  604.3	 3681.0	...
9751297	  803.9	  604.0	 3684.0	...
9751298	  803.7	  603.5	 3685.0	...
9751299	  803.8	  603.0	 3686.0	...
9751300	  803.4	  603.2	 3688.0	...
9751301	  802.9	  603.7	 3690.0	...
9751302	  802.5	  604.0	 3693.0	...
9751303	  802.4	  603.9	 3692.0	...
9751304	  802.4	  603.7	 3690.0	...
9751305	  802.8	  603.7	 3688.0	...
9751306	  803.1	  603.6	 3687.0	...
9751307	  803.4	  603.6	 3686.0	...
9751308	  803.4	  603.6	 3685.0	...
9751309	  803.3	  603.7	 3684.0	...
9751310	  803.5	  603.7	 3684.0	...
9751311	  803.6	  603.6	 3685.0	...
9751312	  803.9	  603.7	 3686.0	...
9751313	  804.1	  603.8	 3687.0	...
9751314	  803.9	  604.1	 3687.0	...
9751315	  803.5	  604.3	 3688.0	...
9751316	  803.0	  604.5	 3688.0	...
9751317	  802.9	  604.3	 3688.0	...
9751318	  802.8	  604.1	 3689.0	...
9751319	  802.8	  603.2	 3690.0	...
9751320	  802.7	  602.7	 3691.0	...
9751321	  802.5	  602.0	 3691.0	...
9751322	  802.3	  601.9	 3691.0	...
9751323	  802.6	  601.8	 3692.0	...
9751324	  803.0	  601.9	 3692.0	...
9751325	  803.5	  601.9	 3691.0	...
9751326	  803.6	  602.0	 3690.0	...
9751327	  803.3	  602.1	 3689.0	...
9751328	  802.9	  603.0	 3686.0	...
9751329	  802.5	  603.9	 3683.0	...
9751330	  802.5	  603.9	 3680.0	...
9751331	  802.5	  603.0	 3681.0	...
9751332	  802.5	  602.1	 3683.0	...
9751333	  802.6	  602.1	 3685.0	...
9751334	  802.6	  602.3	 3687.0	...
9751335	  802.6	  602.4	 3688.0	...
9751336	  802.5	  602.3	 3688.0	...
9751337	  802.4	  601.9	 3688.0	...
9751338	  802.1	  601.6	 3687.0	...
9751339	  801.9	  601.5	 3687.0	...
9751340	  801.8	  601.4	 3690.0	...
9751341	  801.9	  601.5	 3693.0	...
9751342	  802.1	  601.7	 3695.0	...
9751343	  802.1	  601.9	 3695.0	...
9751344	  802.0	  601.9	 3697.0	...
9751345	  801.9	  601.7	 3699.0	...
9751346	  801.8	  601.1	 3698.0	...
9751347	  802.0	  600.5	 3696.0	...
9751348	  802.2	  600.1	 3697.0	...
9751349	  802.3	  600.4	 3699.0	...
9751350	  802.7	  600.7	 3702.0	...
9751351	  803.0	  601.0	 3702.0	...
9751352	  802.8	  600.5	 3702.0	...
9751353	  802.4	  599.8	 3700.0	...
9751354	  802.0	  599.3	 3697.0	...
9751355	  802.0	  599.5	 3693.0	...
9751356	  802.1	  599.6	 3693.0	...
9751357	  802.0	  599.7	 3695.0	...
9751358	  802.0	  599.3	 3696.0	...
9751359	  802.0	  599.0	 3695.0	...
9751360	  802.1	  598.8	 3694.0	...
9751361	  801.8	  599.1	 3696.0	...
9751362	  801.4	  599.2	 3698.0	...
9751363	  801.0	  599.2	 3697.0	...
9751364	  800.9	  599.2	 3695.0	...
9751365	  800.5	  599.4	 3694.0	...
9751366	  800.1	  599.8	 3697.0	...
9751367	  799.7	  600.3	 3700.0	...
9751368	  799.9	  600.6	 3701.0	...
9751369	  800.2	  600.4	 3701.0	...
9751370	  800.6	  600.1	 3702.0	...
9751371	  800.8	  599.9	 3703.0	...
9751372	  800.8	  600.0	 3703.0	...
9751373	  800.9	  600.4	 3702.0	...
9751374	  800.9	  600.8	 3702.0	...
9751375	  801.0	  601.9	 3701.0	...
9751376	  801.0	  602.7	 3702.0	...
9751377	  801.1	  603.8	 3703.0	...
EFIX R   9746926	9751377	4452	  800.0	  609.5	   3515
SSACC R  9751378
9751378	  801.0	  604.6	 3705.0	...
9751379	  801.0	  606.6	 3705.0	...
9751380	  801.4	  608.7	 3703.0	...
9751381	  801.9	  611.0	 3697.0	...
9751382	  802.4	  612.2	 3693.0	...
9751383	  802.5	  612.3	 3690.0	...
9751384	  803.3	  611.5	 3689.0	...
9751385	  804.0	  612.8	 3681.0	...
9751386	  805.4	  623.8	 3656.0	...
9751387	  806.4	  644.4	 3605.0	...
9751388	  807.3	  675.4	 3528.0	...
9751389	  808.0	  711.4	 3432.0	...
9751390	  808.9	  752.0	 3315.0	...
9751391	  810.7	  796.4	 3187.0	...
9751392	  812.7	  844.0	 3039.0	...
9751393	  814.4	  896.4	 2879.0	...
9751394	  816.2	  952.9	 2698.0	...
9751395	  818.3	 1011.5	 2514.0	...
9751396	  820.8	 1072.6	 2331.0	...
9751397	  823.4	 1137.1	 2140.0	...
9751398	  825.3	 1182.4	 2007.0	...
9751399	  826.2	 1206.4	 1935.0	...
9751400	 1147.9	 1339.4	 1191.0	...
9751401	 1471.2	 1470.8	  447.0	...
9751402	 1471.6	 1475.6	  403.0	...
9751403	 1032.1	 1516.6	  326.0	...
9751404	  596.9	 1628.7	  229.0	...
9751405	  172.7	 1795.1	  176.0	...
9751406	  173.2	 1831.4	  157.0	...
9751407	  173.2	 1831.4	  157.0	...
SBLINK R 9751408
9751408	   .	   .	    0.0	...
9751409	   .	   .	    0.0	...
9751410	   .	   .	    0.0	...
9751411	   .	   .	    0.0	...
9751412	   .	   .	    0.0	...
9751413	   .	   .	    0.0	...
9751414	   .	   .	    0.0	...
9751415	   .	   .	    0.0	...
9751416	   .	   .	    0.0	...
9751417	   .	   .	    0.0	...
9751418	   .	   .	    0.0	...
9751419	   .	   .	    0.0	...
9751420	   .	   .	    0.0	...
9751421	   .	   .	    0.0	...
9751422	   .	   .	    0.0	...
9751423	   .	   .	    0.0	...
9751424	   .	   .	    0.0	...
9751425	   .	   .	    0.0	...
9751426	   .	   .	    0.0	...
9751427	   .	   .	    0.0	...
9751428	   .	   .	    0.0	...
9751429	   .	   .	    0.0	...
9751430	   .	   .	    0.0	...
9751431	   .	   .	    0.0	...
9751432	   .	   .	    0.0	...
9751433	   .	   .	    0.0	...
9751434	   .	   .	    0.0	...
9751435	   .	   .	    0.0	...
9751436	   .	   .	    0.0	...
9751437	   .	   .	    0.0	...
9751438	   .	   .	    0.0	...
9751439	   .	   .	    0.0	...
9751440	   .	   .	    0.0	...
9751441	   .	   .	    0.0	...
9751442	   .	   .	    0.0	...
9751443	   .	   .	    0.0	...
9751444	   .	   .	    0.0	...
9751445	   .	   .	    0.0	...
9751446	   .	   .	    0.0	...
9751447	   .	   .	    0.0	...
9751448	   .	   .	    0.0	...
9751449	   .	   .	    0.0	...
9751450	   .	   .	    0.0	...
9751451	   .	   .	    0.0	...
9751452	   .	   .	    0.0	...
9751453	   .	   .	    0.0	...
9751454	   .	   .	    0.0	...
9751455	   .	   .	    0.0	...
9751456	   .	   .	    0.0	...
9751457	   .	   .	    0.0	...
9751458	   .	   .	    0.0	...
9751459	   .	   .	    0.0	...
9751460	   .	   .	    0.0	...
9751461	   .	   .	    0.0	...
9751462	   .	   .	    0.0	...
9751463	   .	   .	    0.0	...
9751464	   .	   .	    0.0	...
9751465	   .	   .	    0.0	...
9751466	   .	   .	    0.0	...
9751467	   .	   .	    0.0	...
9751468	   .	   .	    0.0	...
9751469	   .	   .	    0.0	...
9751470	   .	   .	    0.0	...
9751471	   .	   .	    0.0	...
9751472	   .	   .	    0.0	...
9751473	   .	   .	    0.0	...
9751474	   .	   .	    0.0	...
9751475	   .	   .	    0.0	...
9751476	   .	   .	    0.0	...
9751477	   .	   .	    0.0	...
9751478	   .	   .	    0.0	...
9751479	   .	   .	    0.0	...
9751480	   .	   .	    0.0	...
9751481	   .	   .	    0.0	...
9751482	   .	   .	    0.0	...
9751483	   .	   .	    0.0	...
9751484	   .	   .	    0.0	...
9751485	   .	   .	    0.0	...
9751486	   .	   .	    0.0	...
9751487	   .	   .	    0.0	...
MSG	9751488 0000 _ Number Off
9751488	   .	   .	    0.0	...
9751489	   .	   .	    0.0	...
9751490	   .	   .	    0.0	...
9751491	   .	   .	    0.0	...
9751492	   .	   .	    0.0	...
9751493	   .	   .	    0.0	...
9751494	   .	   .	    0.0	...
9751495	   .	   .	    0.0	...
9751496	   .	   .	    0.0	...
9751497	   .	   .	    0.0	...
9751498	   .	   .	    0.0	...
9751499	   .	   .	    0.0	...
9751500	   .	   .	    0.0	...
9751501	   .	   .	    0.0	...
9751502	   .	   .	    0.0	...
9751503	   .	   .	    0.0	...
9751504	   .	   .	    0.0	...
9751505	   .	   .	    0.0	...
9751506	   .	   .	    0.0	...
9751507	   .	   .	    0.0	...
9751508	   .	   .	    0.0	...
9751509	   .	   .	    0.0	...
9751510	   .	   .	    0.0	...
9751511	   .	   .	    0.0	...
9751512	   .	   .	    0.0	...
9751513	   .	   .	    0.0	...
9751514	   .	   .	    0.0	...
9751515	   .	   .	    0.0	...
EBLINK R 9751408	9751515	108
9751516	  845.8	 1180.1	 1924.0	...
9751517	  845.8	 1180.1	 1924.0	...
9751518	  844.7	 1174.2	 1949.0	...
9751519	  843.3	 1162.3	 1994.0	...
9751520	  841.7	 1144.8	 2055.0	...
9751521	  841.0	 1127.3	 2110.0	...
9751522	  840.2	 1110.1	 2163.0	...
9751523	  839.2	 1093.4	 2213.0	...
9751524	  838.4	 1076.8	 2264.0	...
9751525	  837.9	 1061.3	 2314.0	...
9751526	  836.1	 1045.8	 2362.0	...
9751527	  833.7	 1031.9	 2409.0	...
9751528	  831.3	 1017.4	 2455.0	...
9751529	  830.3	 1003.1	 2505.0	...
9751530	  829.7	  989.4	 2549.0	...
9751531	  829.0	  976.4	 2585.0	...
9751532	  828.2	  963.9	 2624.0	...
9751533	  827.1	  950.8	 2663.0	...
9751534	  826.1	  938.1	 2703.0	...
9751535	  825.5	  926.3	 2735.0	...
9751536	  825.4	  915.0	 2771.0	...
9751537	  826.3	  904.3	 2807.0	...
9751538	  826.9	  893.2	 2848.0	...
9751539	  826.8	  882.6	 2881.0	...
9751540	  825.7	  871.0	 2917.0	...
9751541	  824.3	  860.3	 2950.0	...
9751542	  823.6	  849.8	 2987.0	...
9751543	  822.5	  840.2	 3021.0	...
9751544	  821.0	  830.0	 3058.0	...
9751545	  819.3	  820.4	 3090.0	...
9751546	  817.8	  810.6	 3126.0	...
9751547	  816.6	  801.1	 3153.0	...
9751548	  815.2	  791.2	 3182.0	...
9751549	  813.9	  782.6	 3210.0	...
9751550	  812.9	  773.9	 3242.0	...
9751551	  811.7	  765.1	 3264.0	...
9751552	  810.3	  756.2	 3286.0	...
9751553	  809.0	  748.8	 3298.0	...
9751554	  808.5	  740.9	 3319.0	...
9751555	  808.1	  732.8	 3334.0	...
9751556	  806.7	  724.3	 3356.0	...
9751557	  805.4	  716.7	 3372.0	...
9751558	  804.2	  710.5	 3390.0	...
9751559	  803.9	  704.1	 3405.0	...
9751560	  803.6	  697.7	 3422.0	...
9751561	  803.3	  691.0	 3441.0	...
9751562	  803.0	  685.4	 3457.0	...
9751563	  802.4	  679.4	 3472.0	...
9751564	  801.8	  674.2	 3486.0	...
9751565	  801.2	  668.9	 3503.0	...
9751566	  800.8	  664.0	 3518.0	...
9751567	  800.4	  658.5	 3533.0	...
9751568	  800.0	  653.4	 3547.0	...
9751569	  800.1	  649.8	 3558.0	...
9751570	  800.2	  645.8	 3569.0	...
ESACC R  9751378	9751570	193	  801.0	  604.6	  800.2	  645.8	   0.88	   1639
SFIX R   9751571
9751571	  800.0	  641.8	 3578.0	...
9751572	  799.2	  637.5	 3590.0	...
9751573	  798.5	  634.7	 3597.0	...
9751574	  797.9	  630.2	 3609.0	...
9751575	  797.6	  626.8	 3618.0	...
9751576	  797.2	  622.1	 3631.0	...
9751577	  796.9	  619.8	 3639.0	...
9751578	  796.5	  615.8	 3648.0	...
9751579	  796.3	  613.4	 3650.0	...
9751580	  796.1	  609.8	 3657.0	...
9751581	  796.0	  607.4	 3664.0	...
9751582	  796.0	  604.4	 3673.0	...
9751583	  796.1	  602.1	 3681.0	...
9751584	  796.1	  600.8	 3686.0	...
9751585	  796.1	  600.1	 3690.0	...
9751586	  796.1	  598.7	 3693.0	...
9751587	  795.4	  595.7	 3696.0	...
9751588	  794.6	  592.7	 3700.0	...
9751589	  794.0	  591.1	 3704.0	...
9751590	  794.0	  590.2	 3707.0	...
9751591	  793.8	  589.3	 3709.0	...
9751592	  793.6	  588.5	 3709.0	...
9751593	  793.4	  588.3	 3709.0	...
9751594	  793.2	  587.9	 3709.0	...
9751595	  793.0	  587.5	 3710.0	...
9751596	  793.0	  587.3	 3710.0	...
9751597	  793.0	  587.5	 3710.0	...
9751598	  793.1	  587.7	 3709.0	...
9751599	  793.1	  587.9	 3708.0	...
9751600	  793.1	  588.1	 3707.0	...
9751601	  792.9	  588.9	 3706.0	...
9751602	  792.7	  589.7	 3704.0	...
9751603	  792.2	  590.7	 3702.0	...
9751604	  791.8	  591.3	 3699.0	...
9751605	  791.2	  591.9	 3697.0	...
9751606	  791.0	  592.2	 3696.0	...
9751607	  790.8	  592.5	 3695.0	...
9751608	  790.8	  592.8	 3693.0	...
9751609	  791.0	  593.3	 3692.0	...
9751610	  791.3	  594.0	 3691.0	...
9751611	  791.2	  595.0	 3690.0	...
9751612	  790.8	  595.7	 3687.0	...
9751613	  790.5	  596.3	 3685.0	...
9751614	  790.8	  596.5	 3685.0	...
9751615	  790.7	  596.7	 3686.0	...
9751616	  790.3	  596.7	 3686.0	...
9751617	  789.9	  597.4	 3686.0	...
9751618	  789.7	  598.5	 3686.0	...
9751619	  789.8	  599.6	 3685.0	...
9751620	  790.0	  599.9	 3684.0	...
9751621	  790.1	  599.8	 3683.0	...
9751622	  790.1	  599.7	 3683.0	...
9751623	  790.2	  599.6	 3683.0	...
9751624	  790.5	  600.0	 3683.0	...
9751625	  790.7	  600.3	 3683.0	...
9751626	  790.9	  600.6	 3681.0	...
9751627	  790.8	  600.6	 3680.0	...
9751628	  790.6	  600.6	 3680.0	...
9751629	  790.1	  600.6	 3680.0	...
9751630	  789.6	  600.6	 3681.0	...
9751631	  789.3	  601.5	 3680.0	...
9751632	  789.3	  602.5	 3679.0	...
9751633	  789.3	  603.3	 3677.0	...
9751634	  789.2	  603.1	 3677.0	...
9751635	  789.0	  602.9	 3674.0	...
9751636	  788.9	  602.9	 3672.0	...
9751637	  788.9	  603.2	 3670.0	...
9751638	  789.1	  603.6	 3670.0	...
9751639	  789.4	  604.0	 3671.0	...
9751640	  789.3	  604.0	 3672.0	...
9751641	  788.9	  604.0	 3672.0	...
9751642	  788.5	  604.0	 3670.0	...
9751643	  788.3	  603.9	 3668.0	...
9751644	  788.3	  603.9	 3668.0	...
9751645	  788.5	  603.9	 3669.0	...
9751646	  788.6	  603.8	 3669.0	...
9751647	  788.6	  604.3	 3669.0	...
9751648	  788.5	  604.7	 3669.0	...
9751649	  788.5	  605.2	 3668.0	...
9751650	  788.5	  605.4	 3667.0	...
9751651	  788.5	  605.3	 3668.0	...
9751652	  788.4	  605.2	 3669.0	...
9751653	  788.4	  605.1	 3669.0	...
9751654	  788.2	  604.8	 3667.0	...
9751655	  788.0	  604.5	 3667.0	...
9751656	  788.1	  604.2	 3670.0	...
9751657	  788.6	  604.3	 3672.0	...
9751658	  789.0	  604.3	 3671.0	...
9751659	  788.9	  604.6	 3671.0	...
9751660	  788.6	  604.9	 3670.0	...
9751661	  788.2	  605.2	 3670.0	...
9751662	  788.2	  605.3	 3670.0	...
9751663	  788.3	  605.3	 3671.0	...
9751664	  788.4	  605.3	 3671.0	...
9751665	  788.3	  605.4	 3669.0	...
9751666	  788.0	  605.6	 3667.0	...
9751667	  787.9	  605.8	 3665.0	...
9751668	  788.2	  606.0	 3665.0	...
9751669	  788.5	  606.0	 3667.0	...
9751670	  788.5	  605.9	 3668.0	...
9751671	  788.2	  605.9	 3666.0	...
9751672	  787.8	  605.7	 3662.0	...
9751673	  787.8	  605.3	 3662.0	...
9751674	  788.1	  604.9	 3665.0	...
9751675	  788.6	  604.8	 3669.0	...
9751676	  788.9	  604.7	 3669.0	...
9751677	  789.3	  604.5	 3665.0	...
9751678	  789.4	  604.2	 3659.0	...
9751679	  789.5	  604.0	 3654.0	...
9751680	  789.6	  603.8	 3653.0	...
9751681	  789.7	  604.0	 3651.0	...
9751682	  789.7	  604.1	 3649.0	...
9751683	  789.6	  604.1	 3651.0	...
9751684	  789.5	  603.8	 3654.0	...
9751685	  789.3	  603.6	 3657.0	...
9751686	  789.2	  603.9	 3655.0	...
9751687	  789.2	  604.4	 3653.0	...
9751688	  789.2	  605.0	 3652.0	...
9751689	  789.2	  604.9	 3652.0	...
9751690	  789.2	  604.4	 3652.0	...
9751691	  789.3	  604.0	 3652.0	...
9751692	  789.4	  603.9	 3652.0	...
9751693	  789.1	  604.4	 3650.0	...
9751694	  788.6	  604.7	 3649.0	...
9751695	  788.1	  604.4	 3649.0	...
9751696	  788.1	  604.1	 3650.0	...
9751697	  788.4	  604.0	 3651.0	...
9751698	  788.9	  604.0	 3649.0	...
9751699	  789.3	  603.3	 3647.0	...
9751700	  789.2	  602.6	 3646.0	...
9751701	  788.9	  601.8	 3648.0	...
MSG	9751702 0000 _ Number On
9751702	  788.7	  601.7	 3649.0	...
9751703	  788.8	  601.6	 3649.0	...
9751704	  788.9	  601.6	 3649.0	...
9751705	  788.8	  601.7	 3649.0	...
9751706	  788.5	  601.6	 3645.0	...
9751707	  788.2	  601.4	 3642.0	...
9751708	  788.2	  601.2	 3639.0	...
9751709	  788.3	  601.3	 3638.0	...
9751710	  788.4	  601.6	 3637.0	...
9751711	  788.4	  601.8	 3636.0	...
9751712	  788.4	  601.8	 3636.0	...
9751713	  788.6	  601.7	 3635.0	...
9751714	  788.8	  601.5	 3635.0	...
9751715	  789.0	  601.3	 3636.0	...
9751716	  788.7	  601.1	 3636.0	...
9751717	  788.4	  601.0	 3638.0	...
9751718	  788.0	  600.9	 3640.0	...
9751719	  788.0	  600.9	 3641.0	...
9751720	  787.8	  600.9	 3641.0	...
9751721	  787.7	  600.9	 3642.0	...
9751722	  787.9	  600.5	 3642.0	...
9751723	  788.4	  600.0	 3639.0	...
9751724	  789.0	  599.4	 3636.0	...
9751725	  789.3	  599.2	 3634.0	...
9751726	  789.3	  599.2	 3634.0	...
9751727	  789.0	  599.3	 3635.0	...
9751728	  788.7	  599.5	 3635.0	...
9751729	  788.3	  599.3	 3635.0	...
9751730	  788.4	  599.0	 3635.0	...
9751731	  788.5	  598.7	 3635.0	...
9751732	  788.7	  599.1	 3636.0	...
9751733	  788.9	  599.5	 3635.0	...
9751734	  789.2	  599.3	 3635.0	...
9751735	  789.4	  598.6	 3634.0	...
9751736	  789.4	  598.0	 3634.0	...
9751737	  789.3	  598.1	 3633.0	...
9751738	  789.4	  598.1	 3632.0	...
9751739	  789.5	  598.0	 3632.0	...
9751740	  789.7	  598.0	 3632.0	...
9751741	  789.6	  598.0	 3632.0	...
9751742	  789.6	  598.1	 3632.0	...
9751743	  789.4	  598.4	 3633.0	...
9751744	  789.1	  598.7	 3634.0	...
9751745	  788.8	  599.0	 3636.0	...
9751746	  788.7	  599.0	 3637.0	...
9751747	  788.9	  599.0	 3637.0	...
9751748	  789.2	  598.9	 3636.0	...
9751749	  789.3	  598.8	 3634.0	...
9751750	  789.3	  598.9	 3633.0	...
9751751	  789.5	  599.1	 3633.0	...
9751752	  789.7	  599.2	 3633.0	...
9751753	  789.8	  599.0	 3633.0	...
9751754	  789.8	  598.9	 3634.0	...
9751755	  789.8	  598.9	 3635.0	...
9751756	  789.7	  599.0	 3636.0	...
9751757	  789.6	  599.1	 3634.0	...
9751758	  789.5	  599.3	 3633.0	...
9751759	  789.5	  599.4	 3631.0	...
9751760	  789.6	  599.3	 3629.0	...
9751761	  789.8	  599.1	 3630.0	...
9751762	  789.7	  599.0	 3632.0	...
9751763	  789.7	  599.0	 3634.0	...
9751764	  789.8	  598.9	 3635.0	...
9751765	  789.9	  599.2	 3635.0	...
9751766	  790.0	  599.4	 3635.0	...
9751767	  790.1	  599.9	 3632.0	...
9751768	  790.1	  600.0	 3630.0	...
9751769	  790.1	  599.7	 3628.0	...
9751770	  790.3	  599.3	 3629.0	...
9751771	  790.4	  598.8	 3631.0	...
9751772	  790.6	  598.8	 3635.0	...
9751773	  790.8	  599.1	 3637.0	...
9751774	  791.0	  599.6	 3637.0	...
9751775	  791.1	  600.2	 3634.0	...
9751776	  791.4	  600.5	 3631.0	...
9751777	  791.6	  600.5	 3630.0	...
9751778	  791.8	  600.5	 3630.0	...
9751779	  791.7	  600.4	 3630.0	...
9751780	  791.6	  600.3	 3630.0	...
9751781	  791.5	  600.3	 3629.0	...
9751782	  791.2	  600.3	 3629.0	...
9751783	  791.0	  600.3	 3627.0	...
9751784	  790.7	  600.3	 3625.0	...
9751785	  790.8	  600.3	 3623.0	...
9751786	  791.4	  600.2	 3624.0	...
9751787	  792.1	  600.3	 3629.0	...
9751788	  792.7	  600.5	 3635.0	...
9751789	  792.6	  600.3	 3639.0	...
9751790	  792.4	  599.9	 3640.0	...
9751791	  792.3	  599.5	 3641.0	...
9751792	  792.2	  600.1	 3641.0	...
9751793	  792.2	  600.6	 3640.0	...
9751794	  792.2	  601.1	 3639.0	...
9751795	  792.3	  601.0	 3639.0	...
9751796	  792.4	  601.0	 3639.0	...
9751797	  792.5	  601.0	 3638.0	...
9751798	  792.6	  601.2	 3638.0	...
9751799	  792.7	  601.5	 3638.0	...
9751800	  792.9	  601.4	 3638.0	...
9751801	  793.0	  601.0	 3638.0	...
9751802	  793.1	  600.7	 3639.0	...
9751803	  793.5	  600.7	 3641.0	...
9751804	  794.0	  600.6	 3642.0	...
9751805	  794.4	  600.5	 3644.0	...
9751806	  794.3	  600.4	 3645.0	...
9751807	  794.4	  600.4	 3645.0	...
9751808	  794.5	  600.4	 3644.0	...
9751809	  794.7	  600.4	 3644.0	...
9751810	  794.7	  600.4	 3644.0	...
9751811	  794.8	  600.3	 3643.0	...
9751812	  794.8	  600.0	 3641.0	...
9751813	  794.8	  599.8	 3639.0	...
9751814	  794.8	  599.3	 3640.0	...
9751815	  794.8	  599.0	 3640.0	...
9751816	  794.7	  598.8	 3640.0	...
9751817	  794.6	  598.9	 3640.0	...
9751818	  794.5	  598.8	 3641.0	...
9751819	  794.7	  598.6	 3642.0	...
9751820	  794.8	  598.6	 3644.0	...
9751821	  795.0	  598.6	 3644.0	...
9751822	  795.0	  598.6	 3644.0	...
9751823	  795.1	  598.9	 3643.0	...
9751824	  795.1	  599.5	 3643.0	...
9751825	  795.0	  600.1	 3643.0	...
9751826	  795.0	  600.1	 3642.0	...
9751827	  794.9	  599.5	 3642.0	...
9751828	  794.9	  599.0	 3641.0	...
9751829	  794.8	  598.6	 3640.0	...
9751830	  794.8	  598.9	 3640.0	...
9751831	  794.7	  599.2	 3640.0	...
9751832	  794.7	  599.5	 3640.0	...
9751833	  794.7	  599.5	 3641.0	...
9751834	  794.7	  599.4	 3642.0	...
9751835	  794.7	  599.5	 3643.0	...
9751836	  794.7	  599.7	 3643.0	...
9751837	  794.5	  599.3	 3642.0	...
9751838	  794.4	  598.8	 3642.0	...
9751839	  794.5	  598.6	 3642.0	...
9751840	  794.7	  598.9	 3643.0	...
9751841	  794.9	  599.3	 3644.0	...
9751842	  794.9	  599.3	 3642.0	...
9751843	  795.2	  599.3	 3640.0	...
9751844	  795.4	  598.5	 3641.0	...
9751845	  795.6	  597.7	 3643.0	...
9751846	  795.6	  597.6	 3644.0	...
9751847	  795.7	  598.1	 3642.0	...
9751848	  795.8	  598.8	 3641.0	...
9751849	  795.9	  598.9	 3640.0	...
9751850	  795.9	  599.3	 3640.0	...
9751851	  795.8	  599.5	 3644.0	...
9751852	  796.3	  599.4	 3648.0	...
9751853	  796.7	  599.1	 3650.0	...
9751854	  796.6	  598.7	 3650.0	...
9751855	  796.0	  598.5	 3650.0	...
9751856	  795.6	  598.5	 3648.0	...
9751857	  795.6	  598.4	 3646.0	...
9751858	  795.8	  598.4	 3643.0	...
9751859	  795.8	  598.6	 3643.0	...
9751860	  795.8	  598.9	 3643.0	...
9751861	  795.6	  599.2	 3644.0	...
9751862	  795.4	  599.3	 3646.0	...
9751863	  795.2	  599.3	 3648.0	...
9751864	  795.3	  599.4	 3647.0	...
9751865	  795.4	  599.6	 3644.0	...
9751866	  795.3	  599.8	 3642.0	...
9751867	  795.2	  599.8	 3642.0	...
9751868	  795.2	  599.7	 3644.0	...
9751869	  795.2	  599.0	 3645.0	...
9751870	  795.2	  598.4	 3647.0	...
9751871	  795.2	  598.2	 3647.0	...
9751872	  795.7	  598.4	 3647.0	...
9751873	  796.1	  598.5	 3647.0	...
9751874	  796.5	  598.2	 3647.0	...
9751875	  796.5	  598.0	 3647.0	...
9751876	  796.5	  598.3	 3648.0	...
9751877	  796.4	  598.4	 3649.0	...
9751878	  796.2	  598.4	 3651.0	...
9751879	  796.0	  598.3	 3651.0	...
9751880	  796.0	  598.5	 3650.0	...
9751881	  795.9	  598.7	 3651.0	...
9751882	  795.8	  598.9	 3653.0	...
9751883	  795.6	  598.9	 3654.0	...
9751884	  795.5	  598.8	 3654.0	...
9751885	  795.5	  598.8	 3651.0	...
9751886	  795.3	  598.7	 3648.0	...
9751887	  795.3	  598.6	 3646.0	...
9751888	  795.3	  598.4	 3645.0	...
9751889	  795.1	  598.4	 3644.0	...
9751890	  794.9	  598.5	 3643.0	...
9751891	  794.6	  598.7	 3644.0	...
9751892	  794.5	  598.6	 3645.0	...
9751893	  794.5	  598.6	 3646.0	...
9751894	  794.5	  598.5	 3648.0	...
9751895	  794.5	  598.5	 3649.0	...
9751896	  794.6	  598.5	 3650.0	...
9751897	  794.7	  598.5	 3651.0	...
9751898	  794.4	  598.7	 3651.0	...
9751899	  793.9	  599.0	 3650.0	...
9751900	  793.3	  599.2	 3648.0	...
9751901	  793.2	  599.1	 3646.0	...
9751902	  793.6	  599.0	 3644.0	...
9751903	  794.0	  598.9	 3643.0	...
9751904	  794.4	  598.9	 3642.0	...
9751905	  794.3	  599.0	 3644.0	...
9751906	  794.2	  599.0	 3646.0	...
9751907	  794.1	  599.0	 3648.0	...
9751908	  794.0	  599.1	 3645.0	...
9751909	  793.9	  599.1	 3643.0	...
9751910	  793.8	  599.6	 3642.0	...
9751911	  793.6	  600.0	 3643.0	...
9751912	  793.6	  600.4	 3643.0	...
9751913	  793.4	  600.6	 3642.0	...
9751914	  793.1	  600.7	 3641.0	...
9751915	  792.8	  600.8	 3642.0	...
9751916	  792.8	  600.8	 3643.0	...
9751917	  792.7	  600.8	 3645.0	...
9751918	  793.0	  600.8	 3645.0	...
9751919	  793.4	  601.1	 3645.0	...
9751920	  793.8	  601.5	 3645.0	...
9751921	  793.8	  601.9	 3645.0	...
9751922	  793.5	  601.9	 3643.0	...
9751923	  793.2	  602.1	 3641.0	...
9751924	  792.9	  602.3	 3639.0	...
9751925	  792.8	  602.3	 3640.0	...
9751926	  792.8	  602.2	 3638.0	...
9751927	  792.4	  602.1	 3637.0	...
9751928	  791.9	  602.1	 3635.0	...
9751929	  791.3	  602.1	 3634.0	...
9751930	  791.2	  601.9	 3632.0	...
9751931	  791.2	  601.6	 3631.0	...
9751932	  791.4	  601.3	 3632.0	...
9751933	  791.6	  601.2	 3631.0	...
9751934	  791.3	  601.3	 3630.0	...
9751935	  790.9	  601.3	 3628.0	...
9751936	  790.6	  601.4	 3628.0	...
9751937	  790.5	  601.5	 3627.0	...
9751938	  790.7	  601.6	 3627.0	...
9751939	  790.8	  601.7	 3627.0	...
9751940	  791.0	  601.7	 3626.0	...
9751941	  791.0	  601.9	 3625.0	...
9751942	  791.0	  602.2	 3624.0	...
9751943	  791.0	  602.5	 3624.0	...
9751944	  791.2	  602.3	 3623.0	...
9751945	  791.4	  602.1	 3621.0	...
9751946	  791.2	  602.0	 3620.0	...
9751947	  790.8	  602.0	 3620.0	...
9751948	  790.3	  602.1	 3620.0	...
9751949	  790.3	  602.1	 3616.0	...
9751950	  790.0	  602.5	 3613.0	...
9751951	  789.6	  602.9	 3612.0	...
9751952	  789.3	  603.4	 3614.0	...
9751953	  789.4	  603.5	 3616.0	...
9751954	  789.4	  603.4	 3616.0	...
9751955	  789.6	  603.1	 3613.0	...
9751956	  789.6	  602.8	 3610.0	...
9751957	  789.8	  602.8	 3608.0	...
9751958	  789.9	  602.8	 3608.0	...
9751959	  790.1	  602.9	 3607.0	...
9751960	  790.3	  602.9	 3607.0	...
9751961	  790.2	  603.2	 3606.0	...
9751962	  790.1	  603.5	 3605.0	...
9751963	  789.9	  603.8	 3605.0	...
9751964	  789.7	  603.3	 3605.0	...
9751965	  789.7	  602.8	 3603.0	...
9751966	  789.6	  602.5	 3599.0	...
9751967	  789.6	  602.9	 3597.0	...
9751968	  789.5	  603.6	 3595.0	...
9751969	  789.5	  604.2	 3595.0	...
9751970	  789.6	  604.7	 3595.0	...
9751971	  789.7	  604.8	 3592.0	...
9751972	  789.5	  605.0	 3590.0	...
9751973	  789.3	  605.0	 3588.0	...
9751974	  789.0	  605.0	 3588.0	...
9751975	  788.8	  605.1	 3588.0	...
9751976	  788.7	  605.2	 3586.0	...
9751977	  788.7	  605.2	 3584.0	...
9751978	  788.9	  605.2	 3582.0	...
9751979	  789.1	  605.2	 3580.0	...
9751980	  789.2	  605.2	 3576.0	...
9751981	  789.4	  605.3	 3572.0	...
9751982	  789.5	  605.4	 3569.0	...
9751983	  789.4	  605.7	 3569.0	...
9751984	  789.4	  606.0	 3568.0	...
9751985	  789.1	  606.3	 3568.0	...
9751986	  788.9	  606.3	 3568.0	...
9751987	  788.7	  606.0	 3569.0	...
9751988	  788.6	  605.6	 3570.0	...
9751989	  788.7	  605.5	 3569.0	...
9751990	  788.7	  605.5	 3567.0	...
9751991	  788.8	  605.6	 3564.0	...
9751992	  788.9	  605.8	 3564.0	...
9751993	  788.9	  605.9	 3563.0	...
9751994	  788.9	  606.0	 3560.0	...
9751995	  788.8	  605.9	 3556.0	...
9751996	  788.5	  606.2	 3552.0	...
9751997	  788.3	  606.5	 3552.0	...
9751998	  788.1	  606.8	 3551.0	...
9751999	  788.1	  606.7	 3549.0	...
9752000	  788.0	  606.6	 3547.0	...
9752001	  787.9	  606.4	 3544.0	...
9752002	  788.1	  606.2	 3539.0	...
9752003	  788.3	  606.1	 3535.0	...
MSG	9752004 0000 _ Number Off
9752004	  788.5	  606.4	 3534.0	...
9752005	  788.6	  606.7	 3536.0	...
9752006	  788.6	  606.4	 3535.0	...
9752007	  788.7	  605.7	 3533.0	...
9752008	  788.7	  605.0	 3531.0	...
9752009	  788.5	  604.9	 3530.0	...
9752010	  788.1	  605.3	 3530.0	...
9752011	  787.7	  606.2	 3530.0	...
9752012	  787.9	  607.0	 3531.0	...
9752013	  788.3	  607.5	 3529.0	...
9752014	  788.3	  607.6	 3525.0	...
9752015	  787.9	  607.4	 3520.0	...
9752016	  787.7	  607.1	 3518.0	...
9752017	  787.8	  606.7	 3517.0	...
9752018	  788.0	  606.5	 3517.0	...
9752019	  788.0	  606.5	 3516.0	...
9752020	  788.1	  606.4	 3514.0	...
9752021	  788.2	  606.3	 3511.0	...
9752022	  788.3	  606.5	 3507.0	...
9752023	  788.4	  606.7	 3504.0	...
9752024	  788.5	  606.6	 3503.0	...
9752025	  788.4	  606.3	 3500.0	...
9752026	  788.3	  606.0	 3496.0	...
9752027	  788.1	  606.0	 3491.0	...
9752028	  788.0	  606.1	 3492.0	...
9752029	  788.0	  606.3	 3494.0	...
9752030	  788.0	  606.4	 3495.0	...
9752031	  787.7	  606.3	 3493.0	...
9752032	  787.4	  606.4	 3493.0	...
9752033	  787.2	  606.8	 3492.0	...
9752034	  787.2	  607.0	 3490.0	...
9752035	  787.7	  607.0	 3487.0	...
9752036	  788.1	  606.9	 3485.0	...
9752037	  788.4	  606.9	 3482.0	...
9752038	  788.3	  606.9	 3481.0	...
9752039	  788.2	  606.9	 3478.0	...
9752040	  788.2	  606.9	 3476.0	...
9752041	  788.2	  606.9	 3475.0	...
9752042	  788.1	  606.9	 3476.0	...
9752043	  788.0	  606.9	 3478.0	...
9752044	  787.9	  607.0	 3477.0	...
9752045	  787.9	  607.0	 3471.0	...
9752046	  787.9	  606.9	 3465.0	...
9752047	  787.9	  606.9	 3460.0	...
9752048	  787.9	  607.0	 3459.0	...
9752049	  787.9	  607.2	 3459.0	...
9752050	  788.2	  607.3	 3458.0	...
9752051	  788.5	  607.1	 3459.0	...
9752052	  788.8	  606.8	 3461.0	...
9752053	  788.9	  606.6	 3460.0	...
9752054	  789.0	  606.2	 3458.0	...
9752055	  789.0	  605.7	 3456.0	...
9752056	  789.0	  605.3	 3456.0	...
9752057	  788.8	  605.4	 3456.0	...
9752058	  788.3	  605.5	 3456.0	...
9752059	  787.8	  605.7	 3453.0	...
9752060	  788.0	  605.8	 3450.0	...
9752061	  788.3	  606.1	 3445.0	...
9752062	  788.8	  606.4	 3442.0	...
9752063	  788.9	  606.6	 3439.0	...
9752064	  788.9	  606.7	 3436.0	...
9752065	  788.7	  606.8	 3433.0	...
9752066	  788.5	  606.7	 3429.0	...
9752067	  788.4	  606.6	 3428.0	...
9752068	  788.3	  606.6	 3427.0	...
9752069	  788.4	  606.5	 3427.0	...
9752070	  788.7	  606.4	 3427.0	...
9752071	  788.9	  606.4	 3426.0	...
9752072	  789.0	  606.4	 3425.0	...
9752073	  788.9	  606.4	 3420.0	...
9752074	  788.9	  606.4	 3416.0	...
9752075	  788.9	  606.4	 3412.0	...
9752076	  788.7	  606.6	 3410.0	...
9752077	  788.5	  606.8	 3408.0	...
9752078	  788.5	  607.1	 3405.0	...
9752079	  788.7	  607.2	 3405.0	...
9752080	  788.9	  607.0	 3403.0	...
9752081	  788.9	  606.5	 3401.0	...
9752082	  788.9	  606.0	 3399.0	...
9752083	  788.9	  606.2	 3398.0	...
9752084	  788.9	  606.6	 3397.0	...
9752085	  788.9	  607.0	 3397.0	...
9752086	  788.9	  606.5	 3396.0	...
9752087	  788.8	  605.9	 3394.0	...
9752088	  788.9	  605.9	 3393.0	...
9752089	  789.1	  606.3	 3393.0	...
9752090	  789.2	  606.5	 3392.0	...
9752091	  789.2	  606.3	 3389.0	...
9752092	  789.1	  606.2	 3386.0	...
9752093	  789.0	  606.2	 3384.0	...
9752094	  789.0	  606.3	 3385.0	...
9752095	  789.4	  606.2	 3387.0	...
9752096	  789.7	  606.1	 3389.0	...
9752097	  789.6	  606.0	 3389.0	...
9752098	  789.3	  606.1	 3387.0	...
9752099	  789.1	  606.4	 3384.0	...
9752100	  789.4	  606.7	 3382.0	...
9752101	  789.8	  606.8	 3383.0	...
9752102	  790.0	  606.7	 3381.0	...
9752103	  790.1	  606.5	 3377.0	...
9752104	  790.2	  606.5	 3374.0	...
9752105	  789.8	  606.5	 3374.0	...
9752106	  789.3	  606.2	 3374.0	...
9752107	  788.9	  606.0	 3374.0	...
9752108	  789.0	  605.5	 3373.0	...
9752109	  789.1	  605.2	 3372.0	...
9752110	  789.2	  604.9	 3370.0	...
9752111	  789.3	  604.9	 3368.0	...
9752112	  789.4	  605.0	 3365.0	...
9752113	  789.5	  605.2	 3362.0	...
9752114	  789.7	  605.4	 3359.0	...
9752115	  789.6	  605.5	 3359.0	...
9752116	  789.5	  605.7	 3357.0	...
9752117	  789.7	  605.4	 3356.0	...
9752118	  790.1	  604.9	 3354.0	...
9752119	  790.5	  604.4	 3352.0	...
9752120	  790.5	  604.9	 3349.0	...
9752121	  790.6	  605.4	 3347.0	...
9752122	  790.4	  605.8	 3347.0	...
9752123	  790.1	  605.7	 3344.0	...
9752124	  790.2	  605.4	 3342.0	...
9752125	  790.4	  605.2	 3339.0	...
9752126	  790.2	  605.1	 3339.0	...
9752127	  789.8	  605.2	 3339.0	...
9752128	  789.4	  605.3	 3338.0	...
9752129	  789.6	  605.2	 3335.0	...
9752130	  789.8	  605.2	 3333.0	...
9752131	  790.1	  605.2	 3332.0	...
9752132	  790.3	  605.3	 3333.0	...
9752133	  790.4	  604.7	 3333.0	...
9752134	  790.4	  604.1	 3332.0	...
9752135	  790.2	  604.2	 3327.0	...
9752136	  790.1	  604.9	 3324.0	...
9752137	  789.9	  605.5	 3319.0	...
9752138	  789.9	  605.3	 3319.0	...
9752139	  790.3	  605.1	 3318.0	...
9752140	  790.6	  604.9	 3316.0	...
9752141	  790.9	  604.7	 3314.0	...
9752142	  790.9	  604.5	 3312.0	...
9752143	  790.8	  604.6	 3312.0	...
9752144	  790.8	  604.7	 3312.0	...
9752145	  790.7	  604.8	 3312.0	...
9752146	  790.7	  605.1	 3312.0	...
9752147	  790.7	  605.2	 3313.0	...
9752148	  790.8	  605.2	 3311.0	...
9752149	  790.9	  604.9	 3309.0	...
9752150	  791.1	  604.6	 3307.0	...
9752151	  791.1	  604.3	 3308.0	...
9752152	  791.1	  604.4	 3308.0	...
9752153	  791.1	  604.5	 3305.0	...
9752154	  791.1	  604.7	 3302.0	...
9752155	  791.1	  604.7	 3298.0	...
9752156	  791.1	  605.0	 3298.0	...
9752157	  791.1	  605.3	 3298.0	...
9752158	  791.4	  605.0	 3298.0	...
9752159	  791.6	  604.4	 3298.0	...
9752160	  791.2	  603.9	 3296.0	...
9752161	  790.6	  604.1	 3295.0	...
9752162	  790.2	  604.2	 3293.0	...
9752163	  790.5	  604.4	 3291.0	...
9752164	  790.9	  604.7	 3290.0	...
9752165	  791.1	  604.9	 3291.0	...
9752166	  791.2	  604.9	 3290.0	...
9752167	  791.2	  604.6	 3289.0	...
9752168	  791.3	  604.3	 3287.0	...
9752169	  791.2	  604.4	 3287.0	...
9752170	  791.3	  604.7	 3286.0	...
9752171	  791.1	  605.0	 3284.0	...
9752172	  790.9	  605.1	 3283.0	...
9752173	  790.8	  605.2	 3283.0	...
9752174	  790.8	  605.2	 3283.0	...
9752175	  790.8	  605.3	 3282.0	...
9752176	  790.8	  605.2	 3279.0	...
9752177	  790.9	  605.2	 3276.0	...
9752178	  791.0	  605.1	 3273.0	...
9752179	  790.8	  605.0	 3272.0	...
9752180	  790.5	  605.0	 3271.0	...
9752181	  790.8	  605.1	 3270.0	...
9752182	  791.2	  605.2	 3269.0	...
9752183	  791.7	  605.3	 3267.0	...
9752184	  791.8	  605.3	 3267.0	...
9752185	  791.8	  605.3	 3268.0	...
9752186	  791.7	  605.3	 3269.0	...
9752187	  791.5	  605.3	 3268.0	...
9752188	  791.2	  605.4	 3266.0	...
9752189	  791.3	  605.7	 3264.0	...
9752190	  791.3	  605.9	 3264.0	...
9752191	  791.3	  606.0	 3264.0	...
9752192	  791.3	  605.2	 3264.0	...
9752193	  791.3	  604.3	 3263.0	...
9752194	  791.3	  604.0	 3263.0	...
9752195	  791.2	  604.5	 3262.0	...
9752196	  791.0	  604.6	 3262.0	...
9752197	  790.8	  604.3	 3262.0	...
9752198	  790.8	  604.3	 3262.0	...
9752199	  791.1	  604.6	 3260.0	...
9752200	  791.6	  605.0	 3257.0	...
9752201	  792.2	  605.0	 3254.0	...
9752202	  792.1	  604.9	 3254.0	...
9752203	  791.5	  604.3	 3254.0	...
9752204	  790.9	  603.9	 3255.0	...
9752205	  790.9	  603.4	 3255.0	...
9752206	  791.1	  603.3	 3255.0	...
9752207	  791.4	  603.3	 3254.0	...
9752208	  791.7	  603.3	 3252.0	...
9752209	  792.1	  603.4	 3251.0	...
9752210	  792.5	  603.4	 3251.0	...
9752211	  792.5	  603.5	 3250.0	...
9752212	  792.4	  603.5	 3250.0	...
9752213	  792.1	  603.9	 3251.0	...
9752214	  791.7	  604.3	 3252.0	...
9752215	  791.2	  604.9	 3249.0	...
9752216	  791.0	  605.2	 3245.0	...
9752217	  790.8	  605.5	 3242.0	...
9752218	  790.8	  605.7	 3242.0	...
9752219	  791.1	  605.7	 3242.0	...
9752220	  791.5	  605.6	 3242.0	...
9752221	  791.9	  604.8	 3241.0	...
9752222	  792.4	  603.9	 3241.0	...
9752223	  792.9	  603.1	 3238.0	...
9752224	  793.3	  603.1	 3236.0	...
9752225	  793.4	  603.1	 3233.0	...
9752226	  793.5	  603.3	 3231.0	...
9752227	  793.5	  603.4	 3228.0	...
9752228	  793.3	  603.5	 3226.0	...
9752229	  793.1	  603.7	 3228.0	...
9752230	  792.9	  604.1	 3231.0	...
9752231	  792.7	  604.5	 3233.0	...
9752232	  792.6	  604.5	 3231.0	...
9752233	  792.6	  604.4	 3229.0	...
9752234	  792.6	  604.2	 3229.0	...
9752235	  792.6	  603.9	 3230.0	...
9752236	  792.7	  603.8	 3231.0	...
9752237	  792.9	  604.2	 3232.0	...
9752238	  793.2	  604.6	 3231.0	...
9752239	  793.4	  605.0	 3230.0	...
9752240	  793.3	  605.0	 3230.0	...
9752241	  793.1	  605.1	 3231.0	...
9752242	  793.0	  605.3	 3232.0	...
9752243	  792.8	  605.0	 3231.0	...
9752244	  792.6	  604.7	 3230.0	...
9752245	  792.8	  604.2	 3229.0	...
9752246	  793.3	  603.9	 3229.0	...
9752247	  793.6	  603.5	 3229.0	...
9752248	  793.2	  603.2	 3227.0	...
9752249	  792.9	  603.2	 3226.0	...
9752250	  792.8	  603.8	 3224.0	...
9752251	  792.9	  604.3	 3224.0	...
9752252	  793.2	  604.6	 3224.0	...
9752253	  793.4	  604.7	 3224.0	...
9752254	  793.5	  604.8	 3225.0	...
9752255	  793.4	  604.8	 3226.0	...
9752256	  793.1	  604.9	 3228.0	...
9752257	  792.9	  605.1	 3228.0	...
9752258	  793.1	  605.4	 3228.0	...
9752259	  793.6	  605.6	 3229.0	...
9752260	  794.0	  605.7	 3228.0	...
9752261	  794.0	  605.8	 3227.0	...
9752262	  793.9	  606.1	 3227.0	...
9752263	  793.8	  606.3	 3228.0	...
9752264	  793.9	  606.6	 3229.0	...
9752265	  794.0	  606.6	 3228.0	...
9752266	  794.1	  606.4	 3227.0	...
9752267	  794.1	  606.0	 3227.0	...
9752268	  794.0	  605.6	 3227.0	...
9752269	  793.9	  605.3	 3227.0	...
9752270	  793.9	  605.2	 3227.0	...
9752271	  793.8	  605.0	 3227.0	...
9752272	  793.8	  605.0	 3227.0	...
9752273	  793.8	  605.0	 3227.0	...
9752274	  793.8	  605.0	 3226.0	...
9752275	  793.9	  605.3	 3222.0	...
9752276	  794.0	  605.6	 3218.0	...
9752277	  794.1	  606.0	 3216.0	...
9752278	  794.1	  606.0	 3216.0	...
9752279	  794.0	  606.1	 3215.0	...
9752280	  794.0	  606.2	 3215.0	...
9752281	  794.0	  606.2	 3214.0	...
9752282	  794.0	  605.9	 3216.0	...
9752283	  794.6	  605.5	 3219.0	...
9752284	  795.1	  605.3	 3219.0	...
9752285	  795.6	  605.2	 3217.0	...
9752286	  795.6	  605.2	 3213.0	...
9752287	  795.4	  605.2	 3210.0	...
9752288	  795.0	  605.2	 3207.0	...
9752289	  794.6	  605.1	 3205.0	...
9752290	  794.4	  605.4	 3206.0	...
9752291	  794.3	  605.9	 3208.0	...
9752292	  794.2	  606.3	 3209.0	...
9752293	  794.1	  606.5	 3208.0	...
9752294	  794.1	  606.6	 3208.0	...
9752295	  794.3	  606.6	 3208.0	...
9752296	  794.4	  606.4	 3208.0	...
9752297	  794.6	  606.2	 3209.0	...
9752298	  794.7	  606.2	 3209.0	...
9752299	  794.9	  606.2	 3207.0	...
9752300	  794.9	  606.4	 3202.0	...
9752301	  794.7	  606.7	 3199.0	...
9752302	  794.4	  606.7	 3197.0	...
9752303	  794.3	  606.5	 3197.0	...
9752304	  794.4	  606.2	 3198.0	...
9752305	  794.4	  606.2	 3197.0	...
9752306	  794.2	  606.2	 3196.0	...
9752307	  794.0	  605.9	 3195.0	...
9752308	  794.0	  605.7	 3194.0	...
9752309	  794.1	  605.4	 3194.0	...
9752310	  794.2	  605.3	 3194.0	...
9752311	  794.2	  605.2	 3194.0	...
9752312	  794.3	  605.2	 3193.0	...
9752313	  794.6	  605.2	 3192.0	...
9752314	  794.9	  605.2	 3191.0	...
9752315	  795.2	  605.6	 3191.0	...
9752316	  795.5	  606.1	 3190.0	...
9752317	  795.5	  606.5	 3190.0	...
9752318	  795.2	  606.3	 3189.0	...
9752319	  795.0	  606.0	 3190.0	...
9752320	  794.7	  605.6	 3191.0	...
9752321	  794.5	  605.4	 3191.0	...
9752322	  794.5	  605.1	 3191.0	...
9752323	  794.8	  604.9	 3190.0	...
9752324	  795.1	  604.7	 3189.0	...
9752325	  795.4	  604.7	 3187.0	...
9752326	  795.5	  605.5	 3186.0	...
9752327	  795.7	  606.3	 3186.0	...
9752328	  795.9	  607.1	 3188.0	...
9752329	  796.2	  607.1	 3191.0	...
9752330	  796.4	  607.1	 3191.0	...
9752331	  796.2	  607.5	 3192.0	...
9752332	  795.9	  607.9	 3191.0	...
9752333	  795.8	  608.0	 3191.0	...
9752334	  795.5	  607.7	 3192.0	...
9752335	  795.2	  607.9	 3194.0	...
9752336	  795.0	  608.4	 3191.0	...
9752337	  795.0	  608.9	 3187.0	...
9752338	  795.0	  608.4	 3183.0	...
9752339	  795.0	  608.1	 3185.0	...
9752340	  795.1	  607.9	 3187.0	...
9752341	  795.2	  608.3	 3189.0	...
9752342	  795.3	  608.0	 3187.0	...
9752343	  795.3	  607.5	 3187.0	...
9752344	  795.3	  607.0	 3187.0	...
9752345	  795.3	  607.0	 3185.0	...
9752346	  795.3	  606.9	 3183.0	...
9752347	  795.4	  606.9	 3182.0	...
9752348	  795.5	  606.8	 3181.0	...
9752349	  795.7	  606.7	 3181.0	...
9752350	  795.7	  606.7	 3181.0	...
9752351	  795.7	  606.7	 3179.0	...
9752352	  795.5	  606.7	 3177.0	...
9752353	  795.5	  606.7	 3175.0	...
9752354	  795.6	  606.7	 3175.0	...
9752355	  795.8	  606.6	 3176.0	...
9752356	  795.9	  606.7	 3178.0	...
9752357	  795.9	  606.6	 3180.0	...
9752358	  795.9	  606.4	 3181.0	...
9752359	  795.6	  606.3	 3181.0	...
9752360	  795.4	  606.5	 3182.0	...
9752361	  795.2	  606.6	 3181.0	...
9752362	  795.1	  606.9	 3180.0	...
9752363	  795.1	  607.1	 3180.0	...
9752364	  795.2	  607.0	 3180.0	...
9752365	  795.1	  606.9	 3181.0	...
9752366	  795.0	  606.7	 3182.0	...
9752367	  794.9	  607.0	 3182.0	...
9752368	  794.9	  607.2	 3182.0	...
9752369	  795.4	  607.6	 3182.0	...
9752370	  795.8	  607.8	 3183.0	...
9752371	  795.9	  608.1	 3184.0	...
9752372	  795.5	  608.4	 3186.0	...
9752373	  795.1	  608.5	 3187.0	...
9752374	  795.4	  608.5	 3188.0	...
9752375	  795.8	  608.4	 3187.0	...
9752376	  795.6	  608.3	 3184.0	...
9752377	  795.0	  608.3	 3182.0	...
9752378	  794.5	  608.4	 3180.0	...
9752379	  794.5	  608.7	 3180.0	...
9752380	  794.6	  608.8	 3179.0	...
9752381	  795.2	  608.8	 3179.0	...
9752382	  795.9	  608.7	 3179.0	...
9752383	  796.7	  608.6	 3181.0	...
9752384	  797.0	  608.6	 3182.0	...
9752385	  797.3	  608.7	 3183.0	...
9752386	  797.3	  608.7	 3181.0	...
9752387	  796.7	  608.4	 3181.0	...
9752388	  795.9	  608.2	 3182.0	...
9752389	  795.0	  607.9	 3182.0	...
9752390	  794.9	  608.0	 3182.0	...
9752391	  795.1	  608.2	 3182.0	...
9752392	  795.5	  608.7	 3182.0	...
9752393	  795.7	  609.1	 3181.0	...
9752394	  795.7	  609.4	 3181.0	...
9752395	  795.6	  609.2	 3180.0	...
9752396	  795.6	  608.8	 3180.0	...
9752397	  795.7	  608.5	 3180.0	...
9752398	  795.4	  608.1	 3180.0	...
9752399	  795.1	  607.8	 3181.0	...
9752400	  794.7	  607.6	 3182.0	...
9752401	  795.2	  607.7	 3182.0	...
9752402	  796.0	  607.9	 3181.0	...
9752403	  796.2	  607.9	 3182.0	...
9752404	  795.8	  607.8	 3183.0	...
9752405	  795.1	  607.7	 3184.0	...
9752406	  794.9	  607.9	 3184.0	...
9752407	  794.8	  608.7	 3185.0	...
9752408	  794.9	  609.4	 3186.0	...
9752409	  795.1	  609.7	 3187.0	...
9752410	  795.3	  609.2	 3186.0	...
9752411	  795.9	  608.6	 3186.0	...
9752412	  796.5	  608.4	 3186.0	...
9752413	  797.1	  608.4	 3184.0	...
9752414	  797.1	  608.7	 3183.0	...
9752415	  797.0	  608.9	 3183.0	...
9752416	  797.0	  609.3	 3183.0	...
9752417	  796.6	  609.6	 3187.0	...
9752418	  796.2	  609.3	 3190.0	...
9752419	  795.8	  608.7	 3191.0	...
9752420	  795.8	  608.5	 3189.0	...
9752421	  795.9	  609.0	 3188.0	...
9752422	  796.1	  609.5	 3188.0	...
9752423	  796.2	  609.5	 3188.0	...
9752424	  796.1	  609.7	 3187.0	...
9752425	  796.3	  609.9	 3187.0	...
9752426	  796.6	  609.9	 3191.0	...
9752427	  796.8	  609.8	 3195.0	...
9752428	  796.8	  609.7	 3197.0	...
9752429	  796.9	  609.4	 3195.0	...
9752430	  797.2	  609.1	 3192.0	...
9752431	  797.2	  608.8	 3193.0	...
9752432	  796.9	  608.9	 3194.0	...
9752433	  796.7	  609.0	 3194.0	...
9752434	  796.7	  609.1	 3194.0	...
9752435	  796.7	  609.3	 3193.0	...
9752436	  796.8	  609.3	 3192.0	...
9752437	  796.9	  609.3	 3191.0	...
9752438	  796.9	  609.2	 3189.0	...
9752439	  796.9	  609.1	 3189.0	...
9752440	  797.1	  608.9	 3188.0	...
9752441	  797.4	  608.8	 3188.0	...
9752442	  797.7	  608.8	 3186.0	...
9752443	  797.7	  608.8	 3186.0	...
9752444	  797.6	  608.8	 3185.0	...
9752445	  797.6	  609.1	 3185.0	...
9752446	  797.3	  609.4	 3186.0	...
9752447	  797.1	  609.6	 3186.0	...
9752448	  797.1	  609.5	 3187.0	...
9752449	  797.4	  609.4	 3187.0	...
9752450	  797.7	  609.3	 3188.0	...
9752451	  797.7	  609.2	 3188.0	...
9752452	  797.8	  609.2	 3189.0	...
9752453	  797.7	  608.8	 3189.0	...
9752454	  797.8	  608.7	 3189.0	...
9752455	  797.9	  608.7	 3189.0	...
9752456	  798.0	  608.9	 3191.0	...
9752457	  798.0	  609.0	 3194.0	...
9752458	  798.0	  609.0	 3196.0	...
9752459	  798.1	  608.5	 3196.0	...
9752460	  798.1	  608.1	 3195.0	...
9752461	  798.1	  607.6	 3194.0	...
9752462	  798.1	  607.7	 3194.0	...
9752463	  798.1	  607.6	 3194.0	...
9752464	  798.2	  607.6	 3194.0	...
9752465	  798.2	  607.4	 3193.0	...
9752466	  798.1	  607.0	 3194.0	...
9752467	  797.8	  606.6	 3194.0	...
9752468	  797.5	  606.6	 3194.0	...
9752469	  797.4	  606.9	 3194.0	...
9752470	  797.3	  607.1	 3194.0	...
9752471	  797.2	  607.0	 3193.0	...
9752472	  797.2	  606.9	 3193.0	...
9752473	  797.2	  606.9	 3194.0	...
9752474	  797.9	  606.9	 3195.0	...
9752475	  798.4	  606.6	 3196.0	...
9752476	  798.4	  606.2	 3196.0	...
9752477	  797.8	  605.9	 3195.0	...
9752478	  797.2	  605.9	 3195.0	...
9752479	  797.3	  605.9	 3195.0	...
9752480	  797.6	  605.7	 3195.0	...
9752481	  797.7	  605.5	 3195.0	...
9752482	  797.8	  605.6	 3195.0	...
9752483	  797.7	  605.9	 3196.0	...
9752484	  797.7	  605.9	 3196.0	...
9752485	  797.7	  605.7	 3196.0	...
9752486	  797.8	  605.8	 3196.0	...
9752487	  798.4	  606.2	 3195.0	...
9752488	  798.8	  606.7	 3196.0	...
9752489	  799.1	  606.6	 3197.0	...
9752490	  799.0	  606.4	 3197.0	...
9752491	  798.9	  605.9	 3196.0	...
9752492	  798.5	  605.7	 3196.0	...
9752493	  798.2	  605.4	 3196.0	...
9752494	  797.8	  605.4	 3195.0	...
9752495	  797.9	  605.2	 3195.0	...
9752496	  797.9	  605.2	 3194.0	...
9752497	  797.9	  605.1	 3194.0	...
9752498	  797.9	  605.2	 3195.0	...
9752499	  797.9	  605.3	 3196.0	...
9752500	  798.1	  605.3	 3197.0	...
9752501	  798.3	  605.5	 3198.0	...
9752502	  798.6	  605.7	 3198.0	...
9752503	  798.7	  605.9	 3198.0	...
9752504	  798.6	  605.9	 3197.0	...
9752505	  798.3	  605.9	 3197.0	...
9752506	  797.9	  605.5	 3197.0	...
9752507	  797.9	  605.1	 3197.0	...
9752508	  797.9	  605.1	 3198.0	...
9752509	  797.9	  605.6	 3199.0	...
9752510	  797.7	  605.7	 3200.0	...
9752511	  797.6	  605.2	 3202.0	...
9752512	  797.9	  604.6	 3202.0	...
9752513	  798.3	  604.5	 3202.0	...
9752514	  798.6	  604.5	 3201.0	...
9752515	  798.8	  604.6	 3201.0	...
9752516	  798.8	  604.6	 3201.0	...
9752517	  798.7	  604.7	 3201.0	...
9752518	  798.7	  604.8	 3201.0	...
9752519	  798.7	  605.0	 3200.0	...
9752520	  798.7	  605.1	 3200.0	...
9752521	  798.7	  605.2	 3200.0	...
9752522	  798.8	  605.2	 3199.0	...
9752523	  798.9	  605.2	 3199.0	...
9752524	  798.8	  605.1	 3198.0	...
9752525	  798.4	  605.2	 3198.0	...
9752526	  798.1	  605.3	 3198.0	...
9752527	  798.0	  605.4	 3199.0	...
9752528	  798.2	  605.2	 3200.0	...
9752529	  798.3	  604.7	 3201.0	...
9752530	  798.2	  604.2	 3203.0	...
9752531	  798.2	  604.2	 3204.0	...
9752532	  798.1	  604.6	 3204.0	...
9752533	  798.0	  605.1	 3203.0	...
9752534	  798.0	  605.3	 3203.0	...
9752535	  798.1	  605.3	 3202.0	...
9752536	  798.2	  605.3	 3203.0	...
9752537	  798.5	  605.2	 3204.0	...
9752538	  798.8	  605.1	 3206.0	...
9752539	  798.7	  604.9	 3206.0	...
9752540	  798.4	  604.8	 3207.0	...
9752541	  798.3	  605.0	 3204.0	...
9752542	  798.6	  605.2	 3201.0	...
9752543	  799.0	  605.5	 3201.0	...
9752544	  799.1	  605.3	 3203.0	...
9752545	  799.1	  605.1	 3205.0	...
9752546	  799.0	  604.8	 3205.0	...
9752547	  799.0	  604.7	 3205.0	...
9752548	  798.9	  604.5	 3206.0	...
9752549	  798.9	  604.4	 3206.0	...
9752550	  798.8	  604.3	 3207.0	...
9752551	  798.6	  604.3	 3207.0	...
9752552	  798.5	  604.4	 3207.0	...
9752553	  798.5	  604.6	 3207.0	...
9752554	  798.5	  604.7	 3208.0	...
9752555	  798.4	  604.8	 3208.0	...
9752556	  798.4	  605.2	 3207.0	...
9752557	  798.6	  605.6	 3207.0	...
9752558	  798.8	  605.6	 3207.0	...
9752559	  798.8	  605.1	 3207.0	...
9752560	  798.8	  604.5	 3208.0	...
9752561	  799.1	  604.4	 3211.0	...
9752562	  799.5	  604.3	 3213.0	...
9752563	  799.8	  604.3	 3212.0	...
9752564	  799.7	  604.4	 3212.0	...
9752565	  799.4	  604.7	 3214.0	...
9752566	  799.3	  605.0	 3215.0	...
9752567	  799.4	  605.2	 3215.0	...
9752568	  799.6	  605.0	 3215.0	...
9752569	  799.7	  604.7	 3215.0	...
9752570	  799.5	  604.4	 3215.0	...
9752571	  799.3	  604.1	 3215.0	...
9752572	  799.3	  604.1	 3214.0	...
9752573	  799.3	  604.1	 3213.0	...
9752574	  799.2	  604.3	 3212.0	...
9752575	  799.0	  604.5	 3210.0	...
9752576	  798.8	  604.7	 3211.0	...
9752577	  798.6	  604.8	 3211.0	...
9752578	  799.1	  605.0	 3212.0	...
9752579	  799.7	  605.2	 3213.0	...
9752580	  800.3	  605.4	 3214.0	...
9752581	  800.0	  605.4	 3215.0	...
9752582	  799.7	  605.6	 3217.0	...
9752583	  799.4	  605.7	 3219.0	...
9752584	  799.3	  605.8	 3219.0	...
9752585	  799.3	  605.7	 3220.0	...
9752586	  799.2	  605.8	 3220.0	...
9752587	  799.2	  605.8	 3220.0	...
9752588	  799.1	  605.8	 3220.0	...
9752589	  799.0	  605.3	 3220.0	...
9752590	  799.0	  604.7	 3220.0	...
9752591	  799.3	  604.1	 3220.0	...
9752592	  799.7	  603.8	 3221.0	...
9752593	  800.0	  603.6	 3223.0	...
9752594	  800.3	  603.5	 3224.0	...
9752595	  800.4	  603.7	 3224.0	...
9752596	  800.1	  603.9	 3223.0	...
9752597	  799.6	  604.0	 3223.0	...
9752598	  799.1	  604.1	 3222.0	...
9752599	  799.2	  604.2	 3221.0	...
9752600	  799.2	  604.2	 3220.0	...
9752601	  799.2	  604.0	 3221.0	...
9752602	  799.9	  603.8	 3222.0	...
9752603	  800.5	  603.6	 3223.0	...
9752604	  800.9	  603.9	 3222.0	...
9752605	  800.6	  604.3	 3222.0	...
9752606	  800.3	  604.7	 3221.0	...
9752607	  800.6	  604.8	 3221.0	...
9752608	  801.0	  604.9	 3224.0	...
9752609	  801.2	  605.1	 3227.0	...
9752610	  800.9	  604.6	 3229.0	...
9752611	  800.7	  604.1	 3226.0	...
9752612	  800.6	  603.5	 3224.0	...
9752613	  800.3	  603.3	 3222.0	...
9752614	  800.2	  603.2	 3219.0	...
9752615	  800.2	  603.2	 3217.0	...
9752616	  800.6	  603.2	 3217.0	...
9752617	  800.8	  603.3	 3218.0	...
9752618	  800.8	  603.4	 3219.0	...
9752619	  800.8	  603.5	 3223.0	...
9752620	  800.6	  603.7	 3227.0	...
9752621	  800.6	  603.6	 3230.0	...
9752622	  800.8	  603.4	 3230.0	...
9752623	  801.1	  603.2	 3231.0	...
9752624	  801.0	  603.3	 3233.0	...
9752625	  800.9	  603.4	 3232.0	...
9752626	  800.7	  603.5	 3230.0	...
9752627	  800.6	  603.5	 3229.0	...
9752628	  800.2	  603.7	 3230.0	...
9752629	  799.8	  603.8	 3231.0	...
9752630	  799.6	  603.5	 3232.0	...
9752631	  799.7	  603.0	 3233.0	...
9752632	  799.8	  602.8	 3233.0	...
9752633	  799.8	  603.0	 3233.0	...
9752634	  800.1	  603.1	 3233.0	...
9752635	  800.4	  602.9	 3233.0	...
9752636	  800.8	  602.9	 3234.0	...
9752637	  800.8	  602.9	 3238.0	...
9752638	  800.8	  602.7	 3240.0	...
9752639	  800.8	  602.6	 3243.0	...
9752640	  800.8	  602.5	 3243.0	...
9752641	  800.8	  602.5	 3240.0	...
9752642	  800.9	  602.6	 3237.0	...
9752643	  800.8	  602.7	 3234.0	...
9752644	  800.8	  602.8	 3235.0	...
9752645	  800.7	  602.7	 3235.0	...
9752646	  800.3	  602.5	 3235.0	...
9752647	  800.0	  602.3	 3237.0	...
9752648	  799.6	  602.2	 3240.0	...
9752649	  799.7	  602.1	 3243.0	...
9752650	  799.8	  602.3	 3243.0	...
9752651	  799.8	  602.7	 3245.0	...
9752652	  799.5	  603.3	 3246.0	...
9752653	  799.1	  603.5	 3246.0	...
9752654	  798.9	  603.7	 3247.0	...
9752655	  799.0	  604.2	 3248.0	...
9752656	  798.7	  604.5	 3248.0	...
9752657	  798.5	  604.8	 3249.0	...
9752658	  798.5	  605.1	 3248.0	...
9752659	  798.8	  606.0	 3248.0	...
9752660	  799.0	  606.9	 3250.0	...
9752661	  799.0	  607.3	 3252.0	...
9752662	  799.4	  607.1	 3253.0	...
9752663	  799.9	  607.7	 3253.0	...
EFIX R   9751571	9752663	1093	  793.4	  604.0	   3411
SSACC R  9752664
9752664	  800.3	  608.8	 3252.0	...
9752665	  800.4	  611.0	 3251.0	...
9752666	  800.3	  612.5	 3248.0	...
9752667	  800.3	  614.4	 3245.0	...
9752668	  800.5	  615.1	 3240.0	...
9752669	  800.6	  614.4	 3233.0	...
9752670	  801.5	  613.1	 3226.0	...
9752671	  802.4	  612.1	 3216.0	...
9752672	  803.8	  620.3	 3193.0	...
9752673	  805.1	  639.4	 3144.0	...
9752674	  806.8	  671.6	 3067.0	...
9752675	  809.0	  711.7	 2970.0	...
9752676	  811.7	  759.3	 2854.0	...
9752677	  814.6	  813.5	 2720.0	...
9752678	  817.2	  873.1	 2572.0	...
9752679	  819.9	  937.4	 2405.0	...
9752680	  822.0	 1003.9	 2225.0	...
9752681	  824.0	 1074.4	 2025.0	...
9752682	  825.0	 1121.8	 1889.0	...
9752683	  825.5	 1147.0	 1817.0	...
9752684	 1125.7	 1270.1	 1096.0	...
9752685	 1427.5	 1391.9	  376.0	...
9752686	 1449.7	 1413.6	  330.0	...
9752687	 1472.0	 1435.3	  285.0	...
9752688	 1494.3	 1457.1	  240.0	...
9752689	 1494.3	 1457.1	  240.0	...
SBLINK R 9752690
9752690	   .	   .	    0.0	...
9752691	   .	   .	    0.0	...
9752692	   .	   .	    0.0	...
9752693	   .	   .	    0.0	...
9752694	   .	   .	    0.0	...
9752695	   .	   .	    0.0	...
9752696	   .	   .	    0.0	...
9752697	   .	   .	    0.0	...
9752698	   .	   .	    0.0	...
9752699	   .	   .	    0.0	...
9752700	   .	   .	    0.0	...
9752701	   .	   .	    0.0	...
9752702	   .	   .	    0.0	...
9752703	   .	   .	    0.0	...
9752704	   .	   .	    0.0	...
9752705	   .	   .	    0.0	...
9752706	   .	   .	    0.0	...
9752707	   .	   .	    0.0	...
9752708	   .	   .	    0.0	...
9752709	   .	   .	    0.0	...
9752710	   .	   .	    0.0	...
9752711	   .	   .	    0.0	...
9752712	   .	   .	    0.0	...
9752713	   .	   .	    0.0	...
9752714	   .	   .	    0.0	...
9752715	   .	   .	    0.0	...
9752716	   .	   .	    0.0	...
9752717	   .	   .	    0.0	...
9752718	   .	   .	    0.0	...
9752719	   .	   .	    0.0	...
9752720	   .	   .	    0.0	...
9752721	   .	   .	    0.0	...
9752722	   .	   .	    0.0	...
9752723	   .	   .	    0.0	...
9752724	   .	   .	    0.0	...
9752725	   .	   .	    0.0	...
9752726	   .	   .	    0.0	...
9752727	   .	   .	    0.0	...
9752728	   .	   .	    0.0	...
9752729	   .	   .	    0.0	...
9752730	   .	   .	    0.0	...
9752731	   .	   .	    0.0	...
9752732	   .	   .	    0.0	...
9752733	   .	   .	    0.0	...
9752734	   .	   .	    0.0	...
9752735	   .	   .	    0.0	...
9752736	   .	   .	    0.0	...
9752737	   .	   .	    0.0	...
9752738	   .	   .	    0.0	...
9752739	   .	   .	    0.0	...
9752740	   .	   .	    0.0	...
9752741	   .	   .	    0.0	...
9752742	   .	   .	    0.0	...
9752743	   .	   .	    0.0	...
9752744	   .	   .	    0.0	...
9752745	   .	   .	    0.0	...
9752746	   .	   .	    0.0	...
9752747	   .	   .	    0.0	...
9752748	   .	   .	    0.0	...
9752749	   .	   .	    0.0	...
9752750	   .	   .	    0.0	...
9752751	   .	   .	    0.0	...
9752752	   .	   .	    0.0	...
9752753	   .	   .	    0.0	...
9752754	   .	   .	    0.0	...
9752755	   .	   .	    0.0	...
9752756	   .	   .	    0.0	...
9752757	   .	   .	    0.0	...
9752758	   .	   .	    0.0	...
9752759	   .	   .	    0.0	...
9752760	   .	   .	    0.0	...
9752761	   .	   .	    0.0	...
9752762	   .	   .	    0.0	...
9752763	   .	   .	    0.0	...
9752764	   .	   .	    0.0	...
9752765	   .	   .	    0.0	...
9752766	   .	   .	    0.0	...
9752767	   .	   .	    0.0	...
9752768	   .	   .	    0.0	...
9752769	   .	   .	    0.0	...
9752770	   .	   .	    0.0	...
9752771	   .	   .	    0.0	...
9752772	   .	   .	    0.0	...
9752773	   .	   .	    0.0	...
9752774	   .	   .	    0.0	...
9752775	   .	   .	    0.0	...
9752776	   .	   .	    0.0	...
9752777	   .	   .	    0.0	...
9752778	   .	   .	    0.0	...
9752779	   .	   .	    0.0	...
9752780	   .	   .	    0.0	...
9752781	   .	   .	    0.0	...
9752782	   .	   .	    0.0	...
9752783	   .	   .	    0.0	...
9752784	   .	   .	    0.0	...
9752785	   .	   .	    0.0	...
9752786	   .	   .	    0.0	...
9752787	   .	   .	    0.0	...
9752788	   .	   .	    0.0	...
9752789	   .	   .	    0.0	...
9752790	   .	   .	    0.0	...
9752791	   .	   .	    0.0	...
9752792	   .	   .	    0.0	...
9752793	   .	   .	    0.0	...
9752794	   .	   .	    0.0	...
9752795	   .	   .	    0.0	...
9752796	   .	   .	    0.0	...
9752797	   .	   .	    0.0	...
9752798	   .	   .	    0.0	...
9752799	   .	   .	    0.0	...
[truncated: 4,261,500 more chars]
