# Supplementary material for: With an eye on uncertainty: Modelling pupillary responses to environmental volatility
Source: PLoS Comput Biol. 2019 Jul 5;15(7):e1007126. doi: 10.1371/journal.pcbi.1007126 (PMC6636765; doi:10.1371/journal.pcbi.1007126)
Supplement: S9 Data — Zip file containing the pupillometry data for participant 9. (ZIP) [file pcbi.1007126.s009.zip › P9/trial10.asc]

** CONVERTED FROM C:\Users\tparr\Documents\PVR\P9_1412\trial10.edf using edfapi 3.1 Win32 Nov 24 2009 on Thu Dec 14 11:56:09 2017
** DATE: Thu Dec 14 12:34:24 2017
** TYPE: EDF_FILE BINARY EVENT SAMPLE TAGGED
** VERSION: EYELINK II 1
** SOURCE: EYELINK CL
** EYELINK II CL v4.48 Nov 25 2009
** CAMERA: EyeLink CL Version 1.4 Sensor=BHA
** SERIAL NUMBER: CL1-AAD42
** CAMERA_CONFIG: AAD42140.SCD
**

MSG	9448738 RECCFG CR 1000 2 0 R
MSG	9448738 ELCLCFG MTABLER
MSG	9448738 GAZE_COORDS 0.00 0.00 1599.00 1199.00
MSG	9448738 THRESHOLDS R 127 234
MSG	9448738 ELCL_PROC CENTROID (3)
MSG	9448738 ELCL_PCR_PARAM 5 3.0
START	9448739 	RIGHT	SAMPLES	EVENTS
PRESCALER	1
VPRESCALER	1
PUPIL	AREA
EVENTS	GAZE	RIGHT	RATE	1000.00	TRACKING	CR	FILTER	2
SAMPLES	GAZE	RIGHT	RATE	1000.00	TRACKING	CR	FILTER	2
MSG	9448739 !MODE RECORD CR 1000 2 0 R
9448739	  817.6	  610.3	 3630.0	...
INPUT	9448739	127
9448740	  816.8	  610.6	 3629.0	...
9448741	  815.6	  610.2	 3630.0	...
9448742	  814.3	  609.7	 3631.0	...
9448743	  812.8	  609.2	 3632.0	...
9448744	  810.6	  609.3	 3632.0	...
9448745	  808.3	  609.5	 3630.0	...
9448746	  805.4	  609.3	 3629.0	...
9448747	  802.4	  609.0	 3627.0	...
SFIX R   9448748
9448748	  799.0	  608.0	 3626.0	...
9448749	  795.8	  607.7	 3628.0	...
9448750	  792.8	  606.6	 3631.0	...
9448751	  790.9	  605.8	 3635.0	...
9448752	  789.8	  605.1	 3635.0	...
9448753	  789.0	  604.9	 3635.0	...
9448754	  788.4	  604.7	 3638.0	...
9448755	  788.4	  604.1	 3641.0	...
9448756	  788.9	  603.2	 3642.0	...
9448757	  789.5	  602.5	 3639.0	...
9448758	  790.3	  602.1	 3635.0	...
9448759	  791.1	  601.9	 3633.0	...
9448760	  792.7	  601.6	 3631.0	...
9448761	  793.6	  602.0	 3631.0	...
9448762	  795.1	  602.6	 3631.0	...
9448763	  795.9	  603.6	 3630.0	...
9448764	  796.5	  604.7	 3630.0	...
9448765	  796.6	  605.6	 3629.0	...
9448766	  796.6	  606.2	 3630.0	...
9448767	  796.9	  606.3	 3632.0	...
9448768	  797.0	  606.4	 3634.0	...
9448769	  797.2	  606.7	 3634.0	...
9448770	  797.4	  607.1	 3634.0	...
9448771	  797.8	  607.5	 3633.0	...
9448772	  798.2	  607.6	 3633.0	...
9448773	  798.3	  607.5	 3631.0	...
9448774	  798.0	  607.6	 3628.0	...
9448775	  797.7	  607.7	 3625.0	...
9448776	  797.4	  607.9	 3622.0	...
9448777	  797.5	  608.0	 3620.0	...
9448778	  797.6	  608.2	 3622.0	...
9448779	  797.7	  608.3	 3626.0	...
9448780	  797.8	  608.4	 3630.0	...
9448781	  797.9	  608.3	 3631.0	...
9448782	  797.9	  608.1	 3631.0	...
9448783	  797.9	  607.6	 3630.0	...
9448784	  797.5	  607.2	 3630.0	...
9448785	  797.1	  606.9	 3630.0	...
9448786	  796.7	  606.9	 3630.0	...
9448787	  796.7	  606.9	 3627.0	...
9448788	  796.8	  606.9	 3624.0	...
9448789	  797.6	  606.9	 3624.0	...
9448790	  798.3	  607.0	 3628.0	...
9448791	  798.7	  607.2	 3632.0	...
9448792	  798.6	  607.2	 3634.0	...
9448793	  798.4	  607.4	 3635.0	...
9448794	  798.4	  607.6	 3636.0	...
9448795	  798.4	  607.7	 3636.0	...
9448796	  798.2	  607.6	 3635.0	...
9448797	  797.9	  607.2	 3635.0	...
9448798	  797.6	  606.9	 3633.0	...
9448799	  797.6	  606.5	 3627.0	...
9448800	  797.6	  606.4	 3622.0	...
9448801	  797.7	  606.9	 3620.0	...
9448802	  797.7	  607.4	 3622.0	...
9448803	  797.7	  607.9	 3625.0	...
9448804	  797.6	  607.8	 3628.0	...
9448805	  797.4	  607.7	 3630.0	...
9448806	  797.2	  607.6	 3630.0	...
9448807	  797.0	  607.6	 3630.0	...
9448808	  797.4	  607.6	 3629.0	...
9448809	  798.0	  607.6	 3628.0	...
9448810	  798.6	  607.5	 3627.0	...
9448811	  798.8	  607.5	 3628.0	...
9448812	  798.7	  607.7	 3629.0	...
9448813	  798.7	  607.9	 3630.0	...
9448814	  798.7	  608.3	 3628.0	...
9448815	  798.4	  608.5	 3625.0	...
9448816	  798.0	  608.5	 3625.0	...
9448817	  797.5	  608.4	 3628.0	...
9448818	  797.5	  608.3	 3631.0	...
9448819	  798.1	  608.3	 3629.0	...
9448820	  798.8	  608.0	 3627.0	...
9448821	  799.4	  607.7	 3625.0	...
9448822	  799.5	  608.0	 3625.0	...
9448823	  799.6	  608.6	 3627.0	...
9448824	  799.0	  609.2	 3629.0	...
9448825	  798.3	  609.2	 3631.0	...
9448826	  797.5	  609.2	 3632.0	...
9448827	  797.4	  609.0	 3634.0	...
9448828	  797.2	  608.8	 3633.0	...
9448829	  797.4	  608.6	 3631.0	...
9448830	  797.6	  608.3	 3628.0	...
9448831	  797.8	  607.9	 3628.0	...
9448832	  797.8	  607.5	 3628.0	...
9448833	  797.9	  607.4	 3629.0	...
9448834	  798.0	  607.7	 3629.0	...
9448835	  798.0	  608.0	 3629.0	...
9448836	  798.0	  608.2	 3633.0	...
9448837	  798.3	  607.9	 3636.0	...
9448838	  798.5	  607.6	 3639.0	...
9448839	  798.3	  607.6	 3639.0	...
9448840	  797.8	  607.6	 3638.0	...
9448841	  797.3	  607.6	 3636.0	...
9448842	  797.3	  607.6	 3635.0	...
9448843	  797.2	  607.6	 3634.0	...
9448844	  797.0	  607.5	 3634.0	...
9448845	  796.7	  607.4	 3634.0	...
9448846	  796.9	  607.1	 3634.0	...
9448847	  797.3	  606.7	 3635.0	...
9448848	  797.7	  606.4	 3636.0	...
9448849	  797.7	  606.6	 3634.0	...
9448850	  797.8	  607.0	 3631.0	...
9448851	  797.7	  607.3	 3627.0	...
9448852	  797.7	  607.3	 3626.0	...
9448853	  797.7	  607.3	 3625.0	...
9448854	  797.8	  607.2	 3625.0	...
9448855	  797.9	  607.3	 3626.0	...
9448856	  797.7	  607.5	 3627.0	...
9448857	  797.5	  607.8	 3626.0	...
9448858	  797.7	  607.6	 3626.0	...
9448859	  798.0	  607.4	 3625.0	...
9448860	  798.4	  607.4	 3625.0	...
9448861	  798.4	  607.6	 3626.0	...
9448862	  798.2	  607.7	 3626.0	...
9448863	  798.1	  607.6	 3626.0	...
9448864	  798.1	  607.3	 3627.0	...
9448865	  798.1	  606.7	 3628.0	...
9448866	  798.1	  606.3	 3628.0	...
9448867	  798.0	  606.1	 3628.0	...
9448868	  797.9	  606.4	 3628.0	...
9448869	  797.9	  606.5	 3628.0	...
9448870	  798.0	  606.2	 3628.0	...
9448871	  798.1	  605.6	 3628.0	...
9448872	  798.2	  605.0	 3630.0	...
9448873	  798.1	  604.9	 3632.0	...
9448874	  797.9	  605.1	 3633.0	...
9448875	  797.6	  605.1	 3633.0	...
9448876	  797.6	  604.9	 3633.0	...
9448877	  797.5	  605.2	 3633.0	...
9448878	  797.6	  605.6	 3635.0	...
9448879	  797.9	  606.1	 3637.0	...
9448880	  798.1	  606.2	 3639.0	...
9448881	  798.3	  606.2	 3638.0	...
9448882	  798.3	  606.1	 3638.0	...
9448883	  798.3	  605.9	 3638.0	...
9448884	  798.3	  605.7	 3638.0	...
9448885	  798.4	  605.7	 3637.0	...
9448886	  798.4	  605.9	 3636.0	...
9448887	  798.4	  605.9	 3635.0	...
9448888	  797.9	  605.8	 3635.0	...
9448889	  797.4	  605.4	 3635.0	...
9448890	  797.1	  605.1	 3636.0	...
9448891	  797.0	  604.9	 3636.0	...
9448892	  797.1	  605.1	 3636.0	...
9448893	  797.0	  605.4	 3636.0	...
9448894	  796.9	  605.6	 3637.0	...
9448895	  796.8	  605.6	 3638.0	...
9448896	  797.0	  605.5	 3640.0	...
9448897	  797.0	  605.4	 3643.0	...
9448898	  797.0	  605.5	 3645.0	...
9448899	  797.0	  605.6	 3645.0	...
9448900	  797.1	  605.8	 3647.0	...
9448901	  797.2	  606.0	 3648.0	...
9448902	  797.1	  606.2	 3649.0	...
9448903	  797.0	  606.3	 3650.0	...
9448904	  796.8	  606.1	 3650.0	...
9448905	  796.7	  605.9	 3651.0	...
9448906	  796.8	  605.8	 3653.0	...
9448907	  797.0	  606.0	 3652.0	...
9448908	  797.3	  606.1	 3648.0	...
9448909	  797.5	  606.2	 3644.0	...
9448910	  797.6	  606.0	 3643.0	...
9448911	  797.6	  605.8	 3641.0	...
9448912	  797.5	  605.6	 3641.0	...
9448913	  797.4	  605.6	 3641.0	...
9448914	  797.4	  605.5	 3640.0	...
9448915	  797.2	  605.7	 3640.0	...
9448916	  796.9	  605.8	 3642.0	...
9448917	  796.6	  605.7	 3647.0	...
9448918	  796.4	  605.4	 3652.0	...
9448919	  796.5	  605.4	 3655.0	...
9448920	  796.6	  605.7	 3654.0	...
9448921	  796.9	  606.1	 3652.0	...
9448922	  797.0	  606.3	 3651.0	...
9448923	  797.1	  606.3	 3649.0	...
9448924	  797.1	  606.3	 3651.0	...
9448925	  797.1	  606.3	 3652.0	...
9448926	  797.0	  606.2	 3653.0	...
9448927	  796.9	  606.2	 3654.0	...
9448928	  796.6	  606.0	 3655.0	...
9448929	  796.5	  605.8	 3656.0	...
9448930	  796.2	  605.6	 3655.0	...
9448931	  796.0	  605.7	 3654.0	...
9448932	  795.8	  605.9	 3654.0	...
9448933	  795.7	  606.1	 3653.0	...
9448934	  795.7	  606.1	 3652.0	...
9448935	  795.7	  606.1	 3651.0	...
9448936	  795.8	  606.0	 3651.0	...
9448937	  795.8	  606.0	 3652.0	...
9448938	  795.8	  605.9	 3653.0	...
9448939	  795.8	  605.9	 3655.0	...
9448940	  796.0	  606.0	 3654.0	...
9448941	  796.1	  606.1	 3652.0	...
9448942	  796.4	  605.9	 3650.0	...
9448943	  796.5	  605.8	 3651.0	...
9448944	  796.8	  605.6	 3652.0	...
9448945	  797.1	  605.9	 3653.0	...
9448946	  796.9	  606.2	 3655.0	...
9448947	  796.4	  606.6	 3657.0	...
9448948	  796.0	  606.6	 3659.0	...
9448949	  796.1	  606.5	 3659.0	...
9448950	  796.3	  606.4	 3660.0	...
9448951	  796.5	  606.4	 3660.0	...
9448952	  796.5	  606.1	 3657.0	...
9448953	  796.3	  605.7	 3654.0	...
9448954	  796.2	  605.3	 3656.0	...
9448955	  796.1	  605.2	 3660.0	...
9448956	  796.0	  605.3	 3663.0	...
9448957	  795.9	  605.4	 3661.0	...
9448958	  795.9	  605.5	 3658.0	...
9448959	  796.0	  605.6	 3656.0	...
9448960	  796.1	  605.8	 3655.0	...
9448961	  796.1	  605.8	 3656.0	...
9448962	  796.0	  605.7	 3657.0	...
9448963	  795.9	  605.6	 3658.0	...
9448964	  795.7	  605.4	 3658.0	...
9448965	  795.7	  605.5	 3657.0	...
9448966	  795.7	  605.6	 3658.0	...
9448967	  795.7	  605.7	 3659.0	...
9448968	  795.7	  605.6	 3660.0	...
9448969	  795.7	  605.5	 3661.0	...
9448970	  795.7	  605.5	 3660.0	...
9448971	  795.7	  605.5	 3658.0	...
9448972	  795.5	  605.6	 3656.0	...
9448973	  795.4	  605.8	 3656.0	...
9448974	  795.4	  605.8	 3656.0	...
9448975	  795.5	  605.7	 3656.0	...
9448976	  795.6	  605.7	 3660.0	...
9448977	  795.6	  605.7	 3665.0	...
9448978	  795.6	  605.9	 3667.0	...
9448979	  795.2	  606.0	 3664.0	...
9448980	  794.8	  606.0	 3660.0	...
9448981	  794.6	  605.9	 3659.0	...
9448982	  794.8	  605.8	 3658.0	...
9448983	  795.0	  606.0	 3660.0	...
9448984	  795.0	  605.8	 3662.0	...
9448985	  794.8	  605.4	 3667.0	...
9448986	  794.6	  605.2	 3669.0	...
9448987	  794.4	  605.3	 3671.0	...
9448988	  794.3	  605.5	 3672.0	...
9448989	  794.2	  605.5	 3672.0	...
9448990	  794.1	  605.5	 3672.0	...
9448991	  794.1	  605.6	 3672.0	...
9448992	  794.1	  605.7	 3671.0	...
9448993	  794.3	  605.7	 3671.0	...
9448994	  794.6	  605.7	 3671.0	...
9448995	  794.9	  605.8	 3670.0	...
9448996	  794.6	  606.0	 3670.0	...
9448997	  794.2	  606.2	 3669.0	...
9448998	  794.3	  606.3	 3669.0	...
9448999	  794.8	  606.2	 3668.0	...
9449000	  795.3	  606.1	 3668.0	...
9449001	  795.4	  606.0	 3669.0	...
9449002	  795.3	  605.5	 3670.0	...
9449003	  795.3	  605.0	 3672.0	...
9449004	  795.1	  604.7	 3674.0	...
9449005	  794.8	  604.9	 3676.0	...
9449006	  794.6	  605.1	 3675.0	...
9449007	  794.6	  605.2	 3674.0	...
9449008	  794.8	  605.6	 3673.0	...
9449009	  795.0	  606.0	 3673.0	...
9449010	  795.1	  606.4	 3673.0	...
9449011	  794.9	  606.5	 3674.0	...
9449012	  794.7	  606.7	 3671.0	...
9449013	  794.3	  606.7	 3666.0	...
9449014	  794.1	  606.8	 3665.0	...
9449015	  794.1	  606.7	 3669.0	...
9449016	  794.1	  606.7	 3673.0	...
9449017	  794.2	  606.4	 3670.0	...
9449018	  794.3	  606.2	 3668.0	...
9449019	  794.4	  606.2	 3669.0	...
9449020	  794.4	  606.4	 3671.0	...
9449021	  794.2	  606.5	 3674.0	...
9449022	  794.0	  606.4	 3673.0	...
9449023	  793.7	  606.1	 3673.0	...
9449024	  793.7	  605.9	 3673.0	...
9449025	  793.7	  606.1	 3675.0	...
9449026	  793.6	  606.2	 3677.0	...
9449027	  793.4	  606.4	 3679.0	...
9449028	  793.2	  606.4	 3681.0	...
9449029	  793.1	  606.6	 3683.0	...
9449030	  792.9	  606.4	 3685.0	...
9449031	  793.2	  606.0	 3686.0	...
9449032	  793.5	  605.6	 3686.0	...
9449033	  793.9	  605.6	 3684.0	...
9449034	  794.0	  605.6	 3680.0	...
9449035	  794.1	  605.7	 3677.0	...
9449036	  793.9	  606.0	 3679.0	...
9449037	  793.5	  606.3	 3682.0	...
9449038	  793.0	  606.7	 3684.0	...
9449039	  792.9	  606.9	 3684.0	...
9449040	  793.5	  606.9	 3684.0	...
9449041	  794.1	  606.7	 3683.0	...
9449042	  794.3	  606.6	 3683.0	...
9449043	  793.9	  606.7	 3683.0	...
9449044	  793.5	  606.6	 3684.0	...
9449045	  793.6	  606.4	 3684.0	...
9449046	  793.3	  606.6	 3683.0	...
9449047	  793.1	  607.0	 3681.0	...
9449048	  792.8	  607.5	 3680.0	...
9449049	  792.7	  607.5	 3678.0	...
9449050	  792.7	  607.5	 3675.0	...
9449051	  792.9	  607.4	 3673.0	...
9449052	  792.8	  607.4	 3672.0	...
9449053	  792.6	  606.9	 3672.0	...
9449054	  792.6	  606.4	 3675.0	...
9449055	  792.8	  606.3	 3678.0	...
9449056	  793.1	  606.9	 3678.0	...
9449057	  793.1	  607.3	 3674.0	...
9449058	  793.1	  607.2	 3670.0	...
9449059	  793.1	  606.8	 3670.0	...
EFIX R   9448748	9449059	312	  796.1	  606.4	   3648
SSACC R  9449060
9449060	  794.2	  606.3	 3669.0	...
9449061	  795.9	  605.9	 3669.0	...
9449062	  798.4	  605.6	 3668.0	...
9449063	  800.9	  606.0	 3666.0	...
9449064	  804.5	  606.4	 3665.0	...
9449065	  808.9	  607.4	 3664.0	...
9449066	  812.5	  608.1	 3665.0	...
9449067	  816.1	  610.0	 3667.0	...
9449068	  818.4	  611.5	 3668.0	...
9449069	  821.3	  613.2	 3668.0	...
9449070	  823.3	  613.9	 3668.0	...
ESACC R  9449060	9449070	11	  794.2	  606.3	  823.3	  613.9	   0.64	     69
SFIX R   9449071
9449071	  825.1	  614.4	 3671.0	...
9449072	  825.7	  614.5	 3674.0	...
9449073	  825.5	  614.9	 3677.0	...
9449074	  824.8	  615.1	 3677.0	...
9449075	  823.6	  615.2	 3677.0	...
9449076	  822.3	  615.5	 3677.0	...
9449077	  821.5	  616.0	 3677.0	...
9449078	  820.8	  616.5	 3677.0	...
9449079	  820.1	  616.5	 3677.0	...
9449080	  819.0	  615.5	 3677.0	...
9449081	  818.3	  614.3	 3677.0	...
9449082	  817.7	  612.7	 3677.0	...
9449083	  817.5	  611.9	 3677.0	...
9449084	  817.6	  611.5	 3680.0	...
9449085	  817.8	  611.4	 3681.0	...
9449086	  818.0	  611.3	 3679.0	...
9449087	  818.0	  611.1	 3677.0	...
9449088	  817.9	  611.2	 3673.0	...
9449089	  817.6	  611.5	 3670.0	...
9449090	  817.0	  612.1	 3670.0	...
9449091	  816.5	  612.3	 3672.0	...
9449092	  816.3	  612.2	 3674.0	...
9449093	  816.2	  611.8	 3673.0	...
9449094	  816.2	  611.5	 3671.0	...
9449095	  816.3	  611.5	 3673.0	...
9449096	  816.4	  611.4	 3673.0	...
9449097	  816.4	  611.3	 3674.0	...
9449098	  816.4	  611.3	 3673.0	...
9449099	  816.2	  611.3	 3673.0	...
9449100	  816.1	  611.5	 3676.0	...
9449101	  816.1	  611.5	 3679.0	...
9449102	  816.3	  611.3	 3682.0	...
9449103	  816.5	  611.1	 3679.0	...
9449104	  816.7	  611.2	 3677.0	...
9449105	  816.9	  611.3	 3676.0	...
9449106	  817.1	  611.6	 3676.0	...
9449107	  817.2	  611.9	 3677.0	...
9449108	  817.2	  612.2	 3676.0	...
9449109	  817.1	  611.6	 3675.0	...
9449110	  816.9	  611.1	 3674.0	...
9449111	  816.9	  610.5	 3673.0	...
9449112	  817.0	  610.4	 3673.0	...
9449113	  817.0	  610.4	 3674.0	...
9449114	  817.0	  610.4	 3676.0	...
9449115	  817.1	  610.4	 3680.0	...
9449116	  817.3	  610.1	 3683.0	...
9449117	  817.5	  609.8	 3685.0	...
9449118	  817.6	  609.9	 3686.0	...
9449119	  817.6	  610.2	 3686.0	...
9449120	  817.5	  610.5	 3685.0	...
9449121	  817.6	  610.5	 3685.0	...
9449122	  818.0	  610.4	 3686.0	...
9449123	  818.5	  610.3	 3687.0	...
9449124	  818.5	  610.2	 3687.0	...
9449125	  818.0	  610.1	 3685.0	...
9449126	  817.5	  610.1	 3683.0	...
9449127	  817.5	  610.0	 3684.0	...
9449128	  817.7	  610.0	 3685.0	...
9449129	  818.2	  609.8	 3684.0	...
9449130	  818.7	  610.1	 3681.0	...
9449131	  819.0	  610.4	 3679.0	...
9449132	  819.1	  610.8	 3680.0	...
9449133	  819.0	  610.9	 3681.0	...
9449134	  819.0	  610.8	 3682.0	...
9449135	  818.9	  610.6	 3682.0	...
9449136	  818.9	  610.4	 3682.0	...
9449137	  818.9	  610.4	 3682.0	...
9449138	  818.6	  610.6	 3682.0	...
9449139	  818.3	  610.7	 3682.0	...
9449140	  817.9	  610.8	 3681.0	...
9449141	  817.9	  610.9	 3678.0	...
9449142	  817.9	  610.5	 3675.0	...
9449143	  817.8	  610.0	 3676.0	...
9449144	  817.7	  609.6	 3681.0	...
9449145	  817.7	  609.8	 3684.0	...
9449146	  817.6	  610.0	 3683.0	...
9449147	  817.4	  609.9	 3682.0	...
9449148	  817.8	  609.7	 3682.0	...
9449149	  818.4	  609.7	 3682.0	...
9449150	  819.0	  609.8	 3682.0	...
9449151	  819.1	  610.2	 3683.0	...
9449152	  819.1	  610.4	 3683.0	...
9449153	  819.1	  610.5	 3684.0	...
9449154	  819.2	  610.5	 3685.0	...
9449155	  819.3	  610.5	 3687.0	...
9449156	  819.3	  610.3	 3689.0	...
9449157	  819.2	  610.2	 3688.0	...
9449158	  819.2	  610.3	 3687.0	...
9449159	  819.2	  610.6	 3685.0	...
9449160	  819.0	  611.0	 3685.0	...
9449161	  818.9	  610.5	 3685.0	...
9449162	  819.0	  609.9	 3685.0	...
9449163	  819.4	  609.4	 3685.0	...
9449164	  819.5	  609.6	 3686.0	...
9449165	  819.4	  609.8	 3687.0	...
9449166	  819.3	  610.0	 3688.0	...
9449167	  819.6	  610.2	 3691.0	...
9449168	  819.9	  610.4	 3695.0	...
9449169	  820.0	  610.3	 3697.0	...
9449170	  819.7	  609.9	 3695.0	...
9449171	  819.2	  609.5	 3693.0	...
9449172	  818.7	  609.6	 3693.0	...
9449173	  818.7	  609.7	 3696.0	...
9449174	  818.9	  609.9	 3699.0	...
9449175	  819.2	  610.0	 3699.0	...
9449176	  819.1	  610.3	 3700.0	...
9449177	  818.9	  610.7	 3702.0	...
9449178	  818.8	  611.1	 3704.0	...
9449179	  818.4	  610.9	 3705.0	...
9449180	  818.1	  610.4	 3707.0	...
9449181	  818.3	  609.8	 3709.0	...
9449182	  818.7	  609.6	 3710.0	...
9449183	  818.9	  610.1	 3710.0	...
9449184	  818.4	  610.6	 3706.0	...
9449185	  817.9	  611.0	 3702.0	...
9449186	  817.5	  610.8	 3699.0	...
9449187	  817.4	  610.3	 3702.0	...
9449188	  817.5	  610.1	 3704.0	...
9449189	  817.6	  609.8	 3705.0	...
9449190	  817.7	  609.7	 3705.0	...
9449191	  817.6	  609.5	 3705.0	...
9449192	  817.8	  609.4	 3704.0	...
9449193	  818.0	  609.3	 3705.0	...
9449194	  818.2	  609.3	 3707.0	...
9449195	  818.1	  609.3	 3705.0	...
9449196	  818.0	  609.4	 3703.0	...
9449197	  817.9	  609.5	 3700.0	...
9449198	  818.0	  609.5	 3699.0	...
9449199	  818.3	  609.4	 3700.0	...
9449200	  818.4	  609.3	 3703.0	...
9449201	  818.4	  609.5	 3707.0	...
9449202	  818.4	  610.0	 3710.0	...
9449203	  818.5	  610.5	 3711.0	...
9449204	  818.3	  610.6	 3711.0	...
9449205	  817.9	  610.7	 3712.0	...
9449206	  817.8	  610.8	 3712.0	...
9449207	  818.1	  610.9	 3713.0	...
9449208	  818.6	  611.5	 3710.0	...
9449209	  818.7	  612.2	 3708.0	...
9449210	  818.8	  612.5	 3705.0	...
9449211	  818.7	  612.2	 3704.0	...
9449212	  818.6	  611.8	 3703.0	...
9449213	  818.5	  611.9	 3703.0	...
9449214	  818.5	  611.8	 3705.0	...
9449215	  818.6	  611.7	 3707.0	...
9449216	  818.7	  611.5	 3709.0	...
9449217	  818.7	  611.4	 3709.0	...
9449218	  818.6	  611.3	 3709.0	...
9449219	  818.4	  611.0	 3709.0	...
9449220	  818.1	  610.7	 3709.0	...
9449221	  817.9	  610.9	 3710.0	...
9449222	  817.8	  611.6	 3707.0	...
9449223	  817.7	  612.3	 3705.0	...
9449224	  817.8	  612.3	 3703.0	...
9449225	  817.9	  612.2	 3703.0	...
9449226	  817.9	  612.2	 3703.0	...
9449227	  817.9	  612.3	 3705.0	...
9449228	  817.9	  611.8	 3706.0	...
9449229	  817.9	  611.2	 3706.0	...
9449230	  818.0	  610.7	 3704.0	...
9449231	  818.6	  611.2	 3702.0	...
9449232	  819.2	  611.7	 3702.0	...
9449233	  819.7	  611.9	 3705.0	...
9449234	  819.5	  611.7	 3707.0	...
9449235	  819.4	  611.5	 3709.0	...
9449236	  819.2	  611.5	 3710.0	...
9449237	  819.2	  611.5	 3710.0	...
9449238	  819.4	  611.4	 3709.0	...
9449239	  819.7	  611.4	 3708.0	...
9449240	  819.9	  611.3	 3705.0	...
9449241	  819.9	  610.7	 3702.0	...
9449242	  820.1	  610.0	 3702.0	...
9449243	  820.2	  609.4	 3705.0	...
9449244	  820.4	  609.5	 3709.0	...
9449245	  820.5	  609.7	 3710.0	...
9449246	  820.5	  609.8	 3711.0	...
9449247	  820.5	  609.9	 3709.0	...
9449248	  820.6	  610.0	 3706.0	...
9449249	  820.6	  610.1	 3704.0	...
9449250	  820.7	  610.1	 3704.0	...
9449251	  820.8	  610.1	 3703.0	...
9449252	  820.8	  610.1	 3703.0	...
9449253	  820.8	  610.0	 3702.0	...
9449254	  820.8	  610.0	 3701.0	...
9449255	  820.7	  609.9	 3699.0	...
9449256	  820.6	  610.0	 3699.0	...
9449257	  820.5	  610.0	 3699.0	...
9449258	  820.5	  609.5	 3699.0	...
9449259	  820.6	  609.0	 3699.0	...
9449260	  820.5	  608.4	 3700.0	...
9449261	  820.6	  608.4	 3702.0	...
9449262	  820.8	  608.8	 3704.0	...
9449263	  820.9	  609.3	 3703.0	...
9449264	  820.6	  609.8	 3702.0	...
9449265	  820.4	  609.8	 3699.0	...
9449266	  820.3	  609.7	 3696.0	...
9449267	  820.2	  609.6	 3696.0	...
9449268	  820.1	  609.6	 3697.0	...
9449269	  820.2	  609.6	 3702.0	...
9449270	  820.5	  609.8	 3707.0	...
9449271	  820.7	  610.0	 3709.0	...
9449272	  820.8	  610.1	 3707.0	...
9449273	  821.0	  610.0	 3705.0	...
9449274	  821.1	  609.9	 3705.0	...
9449275	  821.3	  610.2	 3706.0	...
9449276	  821.4	  610.4	 3706.0	...
9449277	  821.4	  610.4	 3706.0	...
9449278	  821.3	  610.2	 3707.0	...
9449279	  821.2	  610.0	 3707.0	...
9449280	  821.1	  610.1	 3708.0	...
9449281	  821.1	  610.0	 3708.0	...
9449282	  820.8	  609.8	 3706.0	...
9449283	  820.6	  609.5	 3704.0	...
9449284	  820.3	  609.5	 3704.0	...
9449285	  820.4	  609.6	 3705.0	...
9449286	  820.4	  609.7	 3707.0	...
9449287	  820.3	  609.8	 3708.0	...
9449288	  820.4	  610.2	 3708.0	...
9449289	  820.5	  610.8	 3710.0	...
9449290	  820.6	  611.3	 3711.0	...
9449291	  820.7	  611.3	 3712.0	...
9449292	  820.8	  610.9	 3709.0	...
9449293	  820.9	  610.6	 3706.0	...
9449294	  820.3	  610.4	 3704.0	...
9449295	  819.6	  610.6	 3710.0	...
9449296	  818.9	  610.7	 3715.0	...
9449297	  818.8	  610.8	 3720.0	...
9449298	  818.7	  610.8	 3719.0	...
9449299	  819.3	  610.7	 3717.0	...
9449300	  820.1	  610.5	 3715.0	...
9449301	  820.9	  610.1	 3714.0	...
9449302	  821.0	  609.9	 3715.0	...
9449303	  821.1	  609.8	 3716.0	...
9449304	  821.0	  610.0	 3715.0	...
9449305	  821.2	  610.7	 3712.0	...
9449306	  821.3	  611.2	 3709.0	...
9449307	  821.5	  611.5	 3709.0	...
9449308	  821.5	  611.1	 3711.0	...
9449309	  821.2	  610.7	 3712.0	...
9449310	  821.0	  610.5	 3712.0	...
9449311	  820.7	  610.5	 3712.0	...
9449312	  820.7	  610.4	 3713.0	...
9449313	  820.7	  610.2	 3713.0	...
9449314	  820.7	  610.6	 3713.0	...
9449315	  820.6	  611.0	 3713.0	...
9449316	  820.5	  611.7	 3713.0	...
9449317	  820.3	  612.0	 3709.0	...
9449318	  820.5	  612.3	 3705.0	...
9449319	  820.7	  612.3	 3703.0	...
9449320	  820.9	  611.8	 3706.0	...
9449321	  820.8	  611.5	 3709.0	...
9449322	  820.7	  611.3	 3709.0	...
9449323	  820.8	  611.1	 3708.0	...
9449324	  821.0	  610.8	 3708.0	...
9449325	  821.1	  610.4	 3708.0	...
9449326	  820.8	  610.3	 3709.0	...
9449327	  820.5	  610.2	 3710.0	...
9449328	  820.4	  610.1	 3711.0	...
9449329	  820.4	  609.9	 3713.0	...
9449330	  820.4	  609.9	 3713.0	...
9449331	  820.5	  610.6	 3711.0	...
9449332	  820.4	  611.3	 3709.0	...
9449333	  820.3	  611.7	 3706.0	...
9449334	  820.2	  611.6	 3706.0	...
9449335	  820.5	  611.5	 3705.0	...
9449336	  821.0	  611.3	 3705.0	...
9449337	  821.4	  610.9	 3705.0	...
9449338	  821.7	  610.6	 3704.0	...
9449339	  821.8	  610.5	 3704.0	...
9449340	  821.5	  610.8	 3703.0	...
9449341	  821.0	  611.2	 3701.0	...
9449342	  820.7	  611.2	 3698.0	...
9449343	  820.8	  610.8	 3696.0	...
9449344	  820.9	  610.5	 3693.0	...
9449345	  821.0	  610.5	 3691.0	...
9449346	  821.0	  610.4	 3691.0	...
9449347	  821.0	  610.3	 3694.0	...
9449348	  820.9	  610.2	 3696.0	...
9449349	  820.9	  610.1	 3696.0	...
9449350	  820.8	  610.3	 3697.0	...
9449351	  820.7	  610.5	 3698.0	...
9449352	  820.6	  610.7	 3699.0	...
9449353	  820.5	  610.5	 3698.0	...
9449354	  820.4	  610.2	 3697.0	...
9449355	  820.6	  609.9	 3698.0	...
9449356	  820.9	  609.8	 3700.0	...
9449357	  821.0	  609.6	 3702.0	...
9449358	  820.8	  609.9	 3702.0	...
9449359	  820.9	  610.3	 3702.0	...
9449360	  821.1	  610.6	 3702.0	...
9449361	  820.9	  610.5	 3701.0	...
9449362	  820.1	  610.8	 3701.0	...
9449363	  819.3	  610.8	 3701.0	...
9449364	  819.9	  610.8	 3701.0	...
9449365	  820.8	  610.5	 3703.0	...
9449366	  821.1	  610.6	 3707.0	...
9449367	  820.5	  610.7	 3712.0	...
9449368	  820.0	  610.6	 3714.0	...
9449369	  820.0	  610.3	 3716.0	...
9449370	  820.1	  610.4	 3714.0	...
9449371	  820.2	  610.7	 3710.0	...
9449372	  820.3	  611.2	 3705.0	...
9449373	  820.4	  611.5	 3703.0	...
9449374	  820.5	  611.8	 3703.0	...
9449375	  820.2	  611.9	 3705.0	...
9449376	  819.7	  611.9	 3705.0	...
9449377	  819.7	  612.0	 3707.0	...
9449378	  820.1	  611.9	 3706.0	...
9449379	  820.4	  611.6	 3707.0	...
9449380	  820.2	  611.1	 3707.0	...
9449381	  820.1	  610.5	 3707.0	...
9449382	  820.1	  610.5	 3706.0	...
9449383	  819.8	  610.9	 3706.0	...
9449384	  819.5	  611.4	 3706.0	...
9449385	  819.4	  611.5	 3707.0	...
9449386	  819.9	  611.4	 3708.0	...
9449387	  820.2	  611.5	 3709.0	...
9449388	  820.3	  611.5	 3709.0	...
9449389	  820.3	  611.7	 3709.0	...
9449390	  820.5	  611.7	 3709.0	...
9449391	  820.1	  611.6	 3710.0	...
9449392	  819.6	  611.4	 3709.0	...
9449393	  819.0	  611.2	 3709.0	...
9449394	  819.0	  611.1	 3708.0	...
9449395	  819.1	  610.9	 3707.0	...
9449396	  819.2	  610.8	 3706.0	...
9449397	  819.4	  610.9	 3705.0	...
9449398	  819.3	  611.0	 3705.0	...
9449399	  819.3	  611.3	 3705.0	...
9449400	  819.3	  611.5	 3705.0	...
9449401	  819.4	  611.6	 3706.0	...
9449402	  819.5	  611.5	 3706.0	...
9449403	  819.5	  611.3	 3707.0	...
9449404	  819.5	  611.1	 3708.0	...
9449405	  819.8	  611.1	 3707.0	...
9449406	  820.1	  611.2	 3705.0	...
9449407	  820.3	  611.6	 3703.0	...
9449408	  820.0	  612.1	 3704.0	...
9449409	  819.8	  612.5	 3705.0	...
9449410	  819.6	  612.3	 3706.0	...
9449411	  819.6	  612.2	 3705.0	...
9449412	  819.5	  612.5	 3704.0	...
9449413	  819.3	  612.9	 3704.0	...
9449414	  819.3	  613.2	 3703.0	...
9449415	  819.5	  613.1	 3705.0	...
9449416	  819.7	  613.0	 3706.0	...
9449417	  819.7	  612.9	 3708.0	...
9449418	  819.5	  612.7	 3708.0	...
9449419	  819.4	  612.6	 3708.0	...
9449420	  818.9	  612.6	 3709.0	...
9449421	  818.4	  612.8	 3709.0	...
9449422	  818.1	  613.0	 3709.0	...
9449423	  818.5	  613.1	 3709.0	...
9449424	  819.1	  613.1	 3709.0	...
9449425	  819.6	  613.1	 3707.0	...
9449426	  819.8	  612.6	 3705.0	...
9449427	  819.8	  612.2	 3705.0	...
9449428	  819.8	  611.5	 3707.0	...
9449429	  819.8	  611.2	 3710.0	...
9449430	  819.8	  610.9	 3710.0	...
9449431	  819.7	  611.2	 3710.0	...
9449432	  819.6	  611.6	 3710.0	...
9449433	  819.5	  611.9	 3710.0	...
9449434	  819.4	  612.3	 3709.0	...
9449435	  819.4	  612.5	 3709.0	...
9449436	  819.3	  612.3	 3710.0	...
9449437	  819.2	  611.8	 3711.0	...
9449438	  819.3	  612.0	 3712.0	...
9449439	  819.4	  612.5	 3713.0	...
9449440	  819.3	  613.1	 3714.0	...
9449441	  819.3	  613.1	 3715.0	...
9449442	  819.3	  613.3	 3715.0	...
9449443	  819.4	  613.5	 3715.0	...
9449444	  819.2	  613.8	 3713.0	...
9449445	  819.1	  613.7	 3713.0	...
9449446	  819.0	  613.5	 3714.0	...
9449447	  819.1	  613.3	 3715.0	...
9449448	  819.2	  613.1	 3715.0	...
9449449	  819.2	  613.1	 3714.0	...
9449450	  819.2	  613.0	 3713.0	...
9449451	  819.1	  612.9	 3713.0	...
9449452	  819.0	  612.8	 3713.0	...
9449453	  818.8	  613.0	 3714.0	...
9449454	  818.5	  613.1	 3716.0	...
9449455	  818.3	  612.5	 3713.0	...
9449456	  818.1	  611.8	 3708.0	...
9449457	  818.0	  611.3	 3704.0	...
9449458	  818.1	  611.5	 3704.0	...
9449459	  818.2	  611.7	 3704.0	...
9449460	  818.3	  611.7	 3703.0	...
9449461	  818.2	  611.6	 3703.0	...
9449462	  818.0	  611.7	 3703.0	...
9449463	  817.8	  611.9	 3704.0	...
9449464	  817.8	  612.1	 3704.0	...
9449465	  817.7	  612.3	 3705.0	...
9449466	  817.7	  612.6	 3704.0	...
9449467	  817.6	  613.0	 3703.0	...
9449468	  817.6	  613.4	 3701.0	...
9449469	  817.6	  613.6	 3701.0	...
9449470	  817.6	  613.5	 3700.0	...
9449471	  817.7	  613.5	 3700.0	...
9449472	  817.7	  613.5	 3695.0	...
9449473	  817.8	  613.4	 3691.0	...
9449474	  817.9	  613.4	 3688.0	...
9449475	  817.8	  613.3	 3688.0	...
9449476	  817.5	  612.9	 3689.0	...
9449477	  816.9	  612.6	 3692.0	...
9449478	  816.6	  612.1	 3696.0	...
9449479	  816.4	  612.0	 3699.0	...
9449480	  816.4	  612.1	 3700.0	...
9449481	  816.4	  612.2	 3699.0	...
9449482	  816.3	  612.3	 3696.0	...
9449483	  816.3	  612.2	 3694.0	...
9449484	  816.4	  612.0	 3693.0	...
9449485	  816.6	  612.3	 3694.0	...
9449486	  816.7	  612.9	 3696.0	...
9449487	  816.8	  613.3	 3697.0	...
9449488	  816.6	  613.2	 3697.0	...
9449489	  816.4	  613.1	 3698.0	...
9449490	  816.2	  613.2	 3698.0	...
9449491	  816.3	  613.3	 3698.0	...
9449492	  816.4	  613.5	 3698.0	...
9449493	  816.4	  613.4	 3697.0	...
9449494	  816.4	  613.3	 3698.0	...
9449495	  816.5	  613.3	 3698.0	...
9449496	  816.5	  613.5	 3698.0	...
9449497	  816.5	  613.6	 3699.0	...
9449498	  816.4	  613.6	 3698.0	...
9449499	  816.3	  613.6	 3697.0	...
9449500	  816.2	  613.6	 3695.0	...
9449501	  815.9	  613.8	 3695.0	...
9449502	  815.6	  614.0	 3695.0	...
9449503	  815.2	  614.2	 3695.0	...
9449504	  815.1	  614.3	 3694.0	...
9449505	  815.1	  614.4	 3697.0	...
9449506	  815.1	  614.4	 3700.0	...
9449507	  815.1	  614.4	 3702.0	...
9449508	  815.1	  614.2	 3701.0	...
9449509	  815.2	  614.1	 3700.0	...
9449510	  815.3	  614.1	 3701.0	...
9449511	  815.5	  614.1	 3701.0	...
9449512	  815.5	  614.2	 3700.0	...
9449513	  815.5	  615.0	 3700.0	...
9449514	  815.5	  615.9	 3702.0	...
9449515	  815.5	  616.5	 3705.0	...
9449516	  815.4	  616.1	 3707.0	...
9449517	  815.3	  615.8	 3708.0	...
9449518	  815.2	  615.8	 3709.0	...
9449519	  815.2	  615.8	 3711.0	...
9449520	  815.0	  615.6	 3714.0	...
9449521	  814.7	  615.0	 3716.0	...
9449522	  814.5	  614.5	 3717.0	...
9449523	  814.5	  614.4	 3715.0	...
9449524	  814.7	  614.7	 3713.0	...
9449525	  814.8	  615.1	 3711.0	...
9449526	  814.8	  615.2	 3710.0	...
9449527	  814.6	  615.4	 3711.0	...
9449528	  814.3	  615.5	 3711.0	...
9449529	  814.5	  615.0	 3712.0	...
9449530	  814.8	  614.4	 3713.0	...
9449531	  815.1	  613.7	 3714.0	...
9449532	  815.0	  614.1	 3715.0	...
9449533	  814.9	  614.6	 3715.0	...
9449534	  814.9	  615.1	 3715.0	...
9449535	  814.9	  615.1	 3716.0	...
9449536	  814.7	  614.8	 3716.0	...
9449537	  814.2	  614.6	 3716.0	...
9449538	  813.7	  615.1	 3715.0	...
9449539	  814.0	  616.0	 3716.0	...
9449540	  814.6	  616.0	 3717.0	...
9449541	  815.2	  615.3	 3717.0	...
9449542	  815.1	  614.8	 3718.0	...
9449543	  814.7	  615.0	 3717.0	...
9449544	  814.3	  615.0	 3717.0	...
9449545	  814.0	  614.9	 3712.0	...
9449546	  814.0	  614.8	 3708.0	...
9449547	  813.7	  614.9	 3703.0	...
9449548	  813.3	  614.7	 3703.0	...
9449549	  812.9	  614.5	 3703.0	...
9449550	  813.0	  613.9	 3703.0	...
9449551	  813.1	  613.6	 3703.0	...
9449552	  813.3	  613.8	 3706.0	...
9449553	  813.5	  614.3	 3709.0	...
9449554	  813.7	  614.7	 3709.0	...
9449555	  813.5	  614.8	 3706.0	...
9449556	  813.3	  614.9	 3703.0	...
9449557	  813.0	  615.0	 3705.0	...
9449558	  813.1	  614.9	 3708.0	...
9449559	  813.1	  614.8	 3711.0	...
9449560	  813.1	  614.8	 3713.0	...
9449561	  813.2	  614.8	 3714.0	...
9449562	  813.3	  614.9	 3715.0	...
9449563	  813.1	  615.1	 3717.0	...
9449564	  812.9	  615.1	 3717.0	...
9449565	  812.7	  615.0	 3714.0	...
9449566	  812.8	  614.9	 3711.0	...
9449567	  812.8	  614.6	 3708.0	...
9449568	  812.8	  614.3	 3708.0	...
9449569	  812.8	  613.9	 3709.0	...
9449570	  812.8	  613.9	 3709.0	...
9449571	  812.8	  614.1	 3709.0	...
9449572	  812.8	  614.3	 3709.0	...
9449573	  812.9	  614.2	 3709.0	...
9449574	  813.0	  614.2	 3708.0	...
9449575	  812.9	  614.1	 3707.0	...
9449576	  812.7	  614.4	 3706.0	...
9449577	  812.5	  614.6	 3708.0	...
9449578	  812.8	  615.0	 3710.0	...
9449579	  813.0	  615.1	 3713.0	...
9449580	  812.9	  614.9	 3713.0	...
9449581	  812.5	  614.5	 3713.0	...
9449582	  811.9	  614.2	 3713.0	...
9449583	  811.8	  614.2	 3711.0	...
9449584	  811.7	  614.3	 3710.0	...
9449585	  811.7	  614.6	 3708.0	...
9449586	  811.8	  614.8	 3707.0	...
9449587	  811.8	  615.0	 3706.0	...
9449588	  811.8	  615.1	 3707.0	...
9449589	  811.8	  615.0	 3708.0	...
9449590	  811.8	  614.9	 3708.0	...
9449591	  812.0	  614.8	 3708.0	...
9449592	  812.2	  614.8	 3706.0	...
9449593	  812.3	  614.7	 3704.0	...
9449594	  812.3	  614.6	 3705.0	...
9449595	  812.3	  614.6	 3708.0	...
9449596	  812.2	  614.0	 3710.0	...
9449597	  812.0	  613.4	 3708.0	...
9449598	  811.7	  613.3	 3705.0	...
9449599	  811.7	  613.7	 3704.0	...
9449600	  811.8	  614.0	 3703.0	...
9449601	  811.9	  614.0	 3703.0	...
9449602	  812.0	  614.1	 3703.0	...
9449603	  812.0	  614.3	 3700.0	...
9449604	  811.9	  614.5	 3698.0	...
9449605	  811.8	  614.4	 3695.0	...
9449606	  811.7	  614.3	 3695.0	...
9449607	  811.7	  614.2	 3695.0	...
9449608	  811.6	  614.1	 3694.0	...
9449609	  811.5	  614.3	 3693.0	...
9449610	  811.3	  614.6	 3693.0	...
9449611	  811.0	  614.7	 3696.0	...
9449612	  810.7	  614.5	 3698.0	...
9449613	  810.6	  614.2	 3698.0	...
9449614	  810.5	  613.9	 3698.0	...
9449615	  810.7	  613.5	 3698.0	...
9449616	  810.9	  613.1	 3698.0	...
9449617	  811.4	  613.2	 3699.0	...
9449618	  811.5	  613.3	 3699.0	...
9449619	  811.8	  613.4	 3699.0	...
9449620	  811.8	  613.6	 3698.0	...
9449621	  812.0	  613.7	 3698.0	...
9449622	  812.0	  613.8	 3697.0	...
9449623	  811.8	  614.1	 3698.0	...
9449624	  811.5	  614.5	 3699.0	...
9449625	  811.2	  614.6	 3701.0	...
9449626	  811.3	  614.0	 3702.0	...
9449627	  810.7	  613.1	 3702.0	...
9449628	  810.0	  612.5	 3702.0	...
9449629	  809.4	  612.2	 3704.0	...
9449630	  809.8	  612.0	 3705.0	...
9449631	  810.3	  611.8	 3705.0	...
9449632	  810.6	  612.2	 3704.0	...
9449633	  810.4	  612.8	 3703.0	...
9449634	  810.3	  613.3	 3702.0	...
9449635	  810.4	  613.3	 3700.0	...
9449636	  810.5	  613.4	 3699.0	...
9449637	  810.5	  613.5	 3698.0	...
9449638	  810.5	  613.2	 3698.0	...
9449639	  810.6	  612.7	 3697.0	...
9449640	  810.6	  612.3	 3696.0	...
9449641	  810.6	  612.2	 3697.0	...
9449642	  810.4	  612.1	 3699.0	...
9449643	  810.2	  611.9	 3703.0	...
9449644	  810.0	  611.8	 3705.0	...
9449645	  809.8	  612.4	 3707.0	...
9449646	  809.6	  613.1	 3706.0	...
9449647	  809.4	  613.8	 3706.0	...
9449648	  809.4	  613.8	 3707.0	...
9449649	  809.3	  613.6	 3707.0	...
9449650	  809.3	  613.1	 3708.0	...
9449651	  809.8	  612.6	 3709.0	...
9449652	  810.3	  612.2	 3710.0	...
9449653	  810.8	  612.3	 3710.0	...
9449654	  810.8	  612.4	 3709.0	...
9449655	  810.6	  612.6	 3708.0	...
9449656	  810.2	  612.7	 3707.0	...
9449657	  809.5	  613.0	 3708.0	...
9449658	  809.0	  613.2	 3708.0	...
9449659	  808.7	  613.4	 3708.0	...
9449660	  808.7	  613.4	 3706.0	...
9449661	  808.5	  613.5	 3703.0	...
9449662	  808.3	  613.6	 3701.0	...
9449663	  808.2	  613.7	 3703.0	...
9449664	  808.5	  613.8	 3705.0	...
9449665	  808.9	  613.8	 3705.0	...
9449666	  809.3	  613.8	 3706.0	...
9449667	  809.6	  613.7	 3706.0	...
9449668	  809.6	  613.5	 3705.0	...
9449669	  809.5	  613.2	 3705.0	...
9449670	  809.4	  613.1	 3705.0	...
9449671	  809.8	  613.0	 3702.0	...
9449672	  810.3	  612.7	 3699.0	...
9449673	  810.3	  612.4	 3697.0	...
9449674	  809.7	  612.1	 3698.0	...
9449675	  809.2	  612.2	 3700.0	...
9449676	  809.2	  612.4	 3703.0	...
9449677	  809.2	  612.7	 3704.0	...
9449678	  809.2	  613.1	 3705.0	...
9449679	  809.3	  613.2	 3704.0	...
9449680	  809.4	  613.2	 3703.0	...
9449681	  809.5	  613.2	 3702.0	...
9449682	  809.6	  613.0	 3702.0	...
9449683	  809.8	  612.7	 3702.0	...
9449684	  810.1	  612.3	 3701.0	...
9449685	  810.3	  612.2	 3703.0	...
9449686	  810.5	  612.1	 3705.0	...
9449687	  810.6	  611.9	 3708.0	...
9449688	  810.6	  611.6	 3708.0	...
9449689	  810.7	  611.2	 3709.0	...
9449690	  810.7	  611.6	 3709.0	...
9449691	  810.5	  612.0	 3709.0	...
9449692	  809.9	  612.5	 3707.0	...
9449693	  809.4	  612.5	 3705.0	...
9449694	  809.3	  612.3	 3702.0	...
9449695	  809.7	  611.9	 3702.0	...
9449696	  810.0	  611.5	 3702.0	...
9449697	  809.8	  611.7	 3702.0	...
9449698	  809.8	  612.7	 3701.0	...
9449699	  809.7	  613.6	 3699.0	...
9449700	  809.8	  613.2	 3698.0	...
9449701	  809.4	  612.3	 3697.0	...
9449702	  809.0	  611.4	 3698.0	...
9449703	  808.7	  610.9	 3700.0	...
9449704	  808.8	  610.3	 3701.0	...
9449705	  808.9	  609.8	 3702.0	...
9449706	  809.2	  610.1	 3703.0	...
9449707	  809.3	  610.8	 3704.0	...
9449708	  809.2	  611.5	 3700.0	...
9449709	  809.1	  612.0	 3696.0	...
9449710	  809.0	  612.2	 3694.0	...
9449711	  808.9	  612.2	 3695.0	...
9449712	  809.0	  612.1	 3696.0	...
9449713	  809.2	  611.9	 3696.0	...
9449714	  809.3	  611.7	 3696.0	...
9449715	  809.4	  611.6	 3696.0	...
9449716	  809.6	  611.6	 3696.0	...
9449717	  809.9	  611.6	 3696.0	...
9449718	  810.1	  611.5	 3696.0	...
9449719	  809.9	  611.4	 3696.0	...
9449720	  809.5	  611.2	 3697.0	...
9449721	  809.2	  611.0	 3698.0	...
9449722	  809.0	  610.7	 3702.0	...
9449723	  808.8	  610.6	 3706.0	...
9449724	  808.7	  610.8	 3709.0	...
9449725	  809.0	  611.1	 3710.0	...
9449726	  809.5	  611.2	 3711.0	...
9449727	  810.0	  610.9	 3711.0	...
9449728	  810.0	  610.7	 3711.0	...
9449729	  810.0	  610.6	 3713.0	...
9449730	  809.9	  610.5	 3715.0	...
9449731	  809.9	  610.6	 3717.0	...
9449732	  809.8	  610.3	 3717.0	...
9449733	  809.7	  610.1	 3717.0	...
9449734	  809.5	  610.3	 3717.0	...
9449735	  809.5	  610.8	 3718.0	...
9449736	  809.4	  610.8	 3718.0	...
9449737	  809.5	  610.4	 3719.0	...
9449738	  809.6	  610.1	 3720.0	...
9449739	  809.6	  610.4	 3720.0	...
9449740	  809.3	  610.5	 3719.0	...
9449741	  809.0	  610.4	 3718.0	...
9449742	  808.8	  610.2	 3720.0	...
9449743	  808.8	  610.4	 3723.0	...
9449744	  808.7	  610.5	 3722.0	...
9449745	  808.6	  610.1	 3720.0	...
9449746	  808.8	  609.7	 3718.0	...
9449747	  808.7	  609.8	 3721.0	...
9449748	  808.7	  610.4	 3724.0	...
9449749	  809.0	  610.9	 3725.0	...
9449750	  809.5	  610.7	 3725.0	...
9449751	  809.9	  610.3	 3723.0	...
9449752	  809.8	  609.9	 3722.0	...
9449753	  809.9	  609.7	 3723.0	...
9449754	  810.0	  610.1	 3727.0	...
9449755	  809.8	  610.5	 3731.0	...
9449756	  809.4	  610.9	 3734.0	...
MSG	9449757 0000 _ Experiment Start
9449757	  809.1	  610.8	 3732.0	...
9449758	  809.0	  610.9	 3729.0	...
9449759	  808.9	  610.9	 3728.0	...
9449760	  808.8	  610.9	 3730.0	...
9449761	  808.7	  610.8	 3733.0	...
9449762	  808.4	  610.8	 3734.0	...
9449763	  808.4	  610.6	 3735.0	...
9449764	  808.3	  610.5	 3733.0	...
9449765	  808.5	  610.5	 3731.0	...
9449766	  808.6	  610.7	 3728.0	...
9449767	  809.3	  610.6	 3728.0	...
9449768	  810.0	  610.4	 3731.0	...
9449769	  810.4	  610.2	 3734.0	...
9449770	  810.0	  610.2	 3736.0	...
9449771	  809.5	  610.2	 3734.0	...
9449772	  809.3	  610.4	 3733.0	...
9449773	  809.1	  610.7	 3734.0	...
9449774	  809.0	  610.9	 3736.0	...
9449775	  809.0	  610.9	 3738.0	...
9449776	  808.7	  611.0	 3739.0	...
9449777	  808.6	  610.6	 3738.0	...
9449778	  808.6	  610.3	 3736.0	...
9449779	  808.8	  610.1	 3735.0	...
9449780	  808.6	  610.2	 3735.0	...
9449781	  808.3	  610.3	 3735.0	...
9449782	  808.5	  610.1	 3737.0	...
9449783	  809.0	  609.9	 3740.0	...
9449784	  809.2	  609.8	 3743.0	...
9449785	  808.9	  609.8	 3745.0	...
9449786	  808.7	  610.2	 3746.0	...
9449787	  809.1	  610.5	 3748.0	...
9449788	  809.4	  610.9	 3748.0	...
9449789	  809.3	  610.9	 3748.0	...
9449790	  808.9	  610.8	 3748.0	...
9449791	  808.6	  610.6	 3748.0	...
9449792	  808.6	  610.4	 3747.0	...
9449793	  808.2	  610.3	 3747.0	...
9449794	  807.9	  610.2	 3747.0	...
9449795	  807.6	  610.3	 3748.0	...
9449796	  807.6	  610.4	 3749.0	...
9449797	  808.1	  610.3	 3750.0	...
9449798	  808.5	  610.1	 3750.0	...
9449799	  808.9	  610.2	 3750.0	...
9449800	  808.9	  610.4	 3750.0	...
9449801	  808.7	  610.6	 3752.0	...
9449802	  808.7	  610.6	 3754.0	...
9449803	  808.6	  610.7	 3754.0	...
9449804	  808.4	  610.8	 3753.0	...
9449805	  808.2	  610.8	 3751.0	...
9449806	  808.0	  610.9	 3752.0	...
9449807	  807.8	  611.0	 3752.0	...
9449808	  807.7	  611.1	 3752.0	...
9449809	  807.8	  611.1	 3750.0	...
9449810	  808.0	  611.1	 3748.0	...
9449811	  808.3	  610.6	 3751.0	...
9449812	  808.1	  610.2	 3755.0	...
9449813	  808.0	  609.7	 3759.0	...
9449814	  807.9	  609.6	 3758.0	...
9449815	  807.8	  609.5	 3758.0	...
9449816	  807.7	  609.2	 3759.0	...
9449817	  807.6	  609.0	 3761.0	...
9449818	  807.6	  609.2	 3763.0	...
9449819	  807.8	  609.7	 3764.0	...
9449820	  807.9	  610.1	 3764.0	...
9449821	  808.1	  610.0	 3761.0	...
9449822	  808.3	  609.9	 3759.0	...
9449823	  808.5	  610.1	 3759.0	...
9449824	  808.6	  610.4	 3760.0	...
9449825	  808.7	  610.2	 3762.0	...
9449826	  808.9	  609.7	 3763.0	...
9449827	  809.1	  609.1	 3764.0	...
9449828	  808.7	  609.1	 3761.0	...
9449829	  808.3	  609.2	 3758.0	...
9449830	  807.9	  609.2	 3757.0	...
9449831	  808.3	  609.1	 3758.0	...
9449832	  808.8	  608.9	 3760.0	...
9449833	  808.6	  608.8	 3760.0	...
9449834	  808.1	  608.8	 3760.0	...
9449835	  807.5	  608.9	 3761.0	...
9449836	  808.1	  608.8	 3761.0	...
9449837	  808.7	  608.8	 3763.0	...
9449838	  809.4	  608.8	 3765.0	...
9449839	  809.0	  608.7	 3765.0	...
9449840	  808.5	  608.5	 3764.0	...
9449841	  808.0	  608.7	 3763.0	...
9449842	  807.9	  608.9	 3765.0	...
9449843	  807.8	  609.1	 3769.0	...
9449844	  807.8	  608.9	 3771.0	...
9449845	  807.7	  608.8	 3770.0	...
9449846	  807.6	  608.6	 3766.0	...
9449847	  807.6	  608.2	 3765.0	...
9449848	  807.6	  608.0	 3769.0	...
9449849	  807.7	  607.7	 3773.0	...
9449850	  807.5	  607.6	 3773.0	...
9449851	  807.5	  607.5	 3773.0	...
9449852	  807.4	  607.4	 3772.0	...
9449853	  807.9	  607.3	 3772.0	...
9449854	  808.3	  607.2	 3770.0	...
9449855	  808.6	  607.2	 3768.0	...
9449856	  808.3	  607.3	 3767.0	...
9449857	  808.0	  607.2	 3766.0	...
9449858	  807.8	  607.0	 3766.0	...
9449859	  807.9	  606.9	 3768.0	...
9449860	  808.1	  607.0	 3770.0	...
9449861	  808.2	  607.1	 3773.0	...
9449862	  808.2	  607.2	 3773.0	...
9449863	  808.0	  607.2	 3772.0	...
9449864	  807.8	  607.3	 3774.0	...
9449865	  807.6	  607.6	 3776.0	...
9449866	  807.4	  607.8	 3778.0	...
9449867	  807.2	  607.9	 3778.0	...
9449868	  807.3	  607.8	 3777.0	...
9449869	  807.3	  607.7	 3777.0	...
9449870	  807.3	  607.6	 3776.0	...
9449871	  807.7	  607.5	 3778.0	...
9449872	  808.1	  607.5	 3779.0	...
9449873	  808.0	  607.5	 3777.0	...
9449874	  807.6	  607.6	 3774.0	...
9449875	  807.1	  607.5	 3770.0	...
9449876	  807.1	  607.7	 3768.0	...
9449877	  807.2	  607.9	 3767.0	...
9449878	  807.3	  607.8	 3768.0	...
9449879	  807.4	  607.5	 3770.0	...
9449880	  807.4	  607.1	 3773.0	...
9449881	  807.3	  607.0	 3774.0	...
9449882	  807.3	  607.1	 3775.0	...
9449883	  807.3	  607.3	 3775.0	...
9449884	  807.1	  607.5	 3775.0	...
9449885	  806.8	  607.5	 3776.0	...
9449886	  807.1	  607.5	 3776.0	...
9449887	  807.6	  607.5	 3775.0	...
9449888	  808.0	  607.5	 3775.0	...
9449889	  807.8	  607.5	 3775.0	...
9449890	  807.5	  607.6	 3775.0	...
9449891	  807.2	  607.7	 3777.0	...
9449892	  807.0	  607.8	 3779.0	...
9449893	  807.0	  608.0	 3781.0	...
9449894	  807.0	  608.1	 3780.0	...
9449895	  807.0	  608.1	 3776.0	...
9449896	  807.1	  608.0	 3772.0	...
9449897	  806.9	  608.0	 3769.0	...
9449898	  806.7	  608.0	 3769.0	...
9449899	  806.6	  607.9	 3769.0	...
9449900	  806.6	  607.6	 3770.0	...
9449901	  806.7	  607.4	 3774.0	...
9449902	  806.9	  607.3	 3777.0	...
9449903	  807.0	  607.9	 3780.0	...
9449904	  807.3	  608.5	 3780.0	...
9449905	  807.5	  608.8	 3782.0	...
9449906	  807.6	  608.4	 3785.0	...
9449907	  807.6	  608.1	 3786.0	...
9449908	  807.3	  608.3	 3787.0	...
9449909	  807.0	  608.4	 3788.0	...
9449910	  806.7	  608.6	 3789.0	...
9449911	  806.8	  608.7	 3790.0	...
9449912	  806.9	  608.7	 3791.0	...
9449913	  807.1	  608.6	 3790.0	...
9449914	  807.2	  608.3	 3790.0	...
9449915	  807.3	  608.1	 3790.0	...
9449916	  807.4	  607.9	 3792.0	...
9449917	  807.5	  607.9	 3793.0	...
9449918	  807.5	  607.8	 3794.0	...
9449919	  807.2	  607.7	 3792.0	...
9449920	  806.8	  607.4	 3790.0	...
9449921	  806.4	  607.0	 3787.0	...
9449922	  806.3	  606.7	 3787.0	...
9449923	  806.1	  606.6	 3785.0	...
9449924	  806.0	  606.6	 3785.0	...
9449925	  805.9	  606.8	 3784.0	...
9449926	  805.9	  607.0	 3783.0	...
9449927	  805.9	  606.9	 3788.0	...
9449928	  805.9	  606.7	 3793.0	...
9449929	  805.8	  606.6	 3796.0	...
9449930	  805.6	  606.7	 3795.0	...
9449931	  805.6	  606.4	 3796.0	...
9449932	  806.0	  605.7	 3797.0	...
9449933	  806.2	  605.1	 3798.0	...
9449934	  806.3	  604.9	 3798.0	...
9449935	  806.2	  604.8	 3798.0	...
9449936	  806.6	  604.8	 3798.0	...
9449937	  807.0	  604.8	 3801.0	...
9449938	  807.3	  604.9	 3804.0	...
9449939	  807.2	  605.5	 3805.0	...
9449940	  807.1	  606.0	 3804.0	...
9449941	  807.1	  606.5	 3802.0	...
9449942	  807.2	  606.5	 3802.0	...
9449943	  807.1	  606.4	 3802.0	...
9449944	  806.9	  606.3	 3803.0	...
9449945	  806.7	  606.2	 3803.0	...
9449946	  806.9	  606.4	 3803.0	...
9449947	  807.0	  606.6	 3802.0	...
9449948	  807.0	  606.9	 3802.0	...
9449949	  806.8	  607.2	 3801.0	...
9449950	  806.6	  607.4	 3801.0	...
9449951	  806.5	  607.1	 3801.0	...
9449952	  806.4	  606.7	 3801.0	...
9449953	  806.3	  606.2	 3801.0	...
9449954	  806.3	  605.9	 3801.0	...
9449955	  806.1	  605.6	 3801.0	...
9449956	  806.1	  605.7	 3801.0	...
9449957	  806.1	  606.0	 3801.0	...
9449958	  806.0	  606.3	 3800.0	...
9449959	  805.8	  606.3	 3802.0	...
9449960	  805.8	  606.4	 3804.0	...
9449961	  805.9	  606.4	 3806.0	...
9449962	  806.5	  606.4	 3804.0	...
9449963	  807.0	  606.3	 3803.0	...
9449964	  807.5	  606.3	 3802.0	...
9449965	  807.6	  606.5	 3801.0	...
9449966	  807.7	  606.6	 3800.0	...
9449967	  807.5	  606.7	 3799.0	...
9449968	  807.3	  606.6	 3797.0	...
9449969	  807.1	  606.6	 3796.0	...
9449970	  807.1	  606.6	 3798.0	...
MSG	9449971 0000 _ Number On
9449971	  807.1	  606.4	 3801.0	...
9449972	  806.9	  606.2	 3805.0	...
9449973	  806.8	  606.1	 3806.0	...
9449974	  806.8	  606.2	 3809.0	...
9449975	  806.9	  606.2	 3811.0	...
9449976	  807.1	  606.1	 3813.0	...
9449977	  807.2	  606.0	 3815.0	...
9449978	  807.5	  606.0	 3815.0	...
9449979	  807.5	  606.0	 3814.0	...
9449980	  807.5	  605.9	 3811.0	...
9449981	  807.2	  605.7	 3808.0	...
9449982	  806.9	  605.5	 3807.0	...
9449983	  806.8	  605.4	 3808.0	...
9449984	  806.9	  605.4	 3808.0	...
9449985	  807.0	  605.4	 3807.0	...
9449986	  806.9	  605.9	 3807.0	...
9449987	  806.8	  606.3	 3808.0	...
9449988	  806.8	  606.9	 3811.0	...
9449989	  806.8	  607.1	 3814.0	...
9449990	  806.9	  607.2	 3816.0	...
9449991	  806.9	  607.1	 3818.0	...
9449992	  806.8	  607.1	 3820.0	...
9449993	  806.7	  607.1	 3820.0	...
9449994	  806.7	  607.1	 3818.0	...
9449995	  806.7	  607.0	 3813.0	...
9449996	  806.7	  606.9	 3810.0	...
9449997	  806.8	  606.7	 3809.0	...
9449998	  807.0	  606.6	 3812.0	...
9449999	  807.1	  606.3	 3815.0	...
9450000	  807.1	  606.1	 3816.0	...
9450001	  807.0	  606.1	 3817.0	...
9450002	  807.0	  606.3	 3817.0	...
9450003	  806.7	  606.5	 3817.0	...
9450004	  806.4	  606.5	 3816.0	...
9450005	  806.2	  606.4	 3815.0	...
9450006	  806.2	  606.6	 3814.0	...
9450007	  806.5	  606.9	 3815.0	...
9450008	  806.7	  607.1	 3816.0	...
9450009	  806.8	  607.0	 3818.0	...
9450010	  806.6	  606.8	 3817.0	...
9450011	  806.3	  606.7	 3816.0	...
9450012	  806.1	  606.7	 3816.0	...
9450013	  806.2	  606.6	 3816.0	...
9450014	  806.2	  606.5	 3817.0	...
9450015	  806.3	  606.5	 3819.0	...
9450016	  806.3	  606.5	 3820.0	...
9450017	  806.4	  606.9	 3821.0	...
9450018	  806.6	  607.4	 3820.0	...
9450019	  806.6	  607.8	 3820.0	...
9450020	  806.4	  607.7	 3820.0	...
9450021	  806.2	  607.3	 3821.0	...
9450022	  805.9	  606.8	 3822.0	...
9450023	  805.7	  606.4	 3822.0	...
9450024	  805.8	  606.2	 3823.0	...
9450025	  806.1	  606.3	 3822.0	...
9450026	  806.4	  606.5	 3820.0	...
9450027	  806.4	  606.7	 3819.0	...
9450028	  806.4	  606.6	 3819.0	...
9450029	  806.4	  606.5	 3819.0	...
9450030	  806.3	  606.3	 3818.0	...
9450031	  806.6	  606.9	 3818.0	...
9450032	  806.9	  607.5	 3817.0	...
9450033	  807.2	  608.2	 3817.0	...
9450034	  807.1	  608.4	 3817.0	...
9450035	  807.1	  608.5	 3816.0	...
9450036	  807.1	  608.4	 3816.0	...
9450037	  807.2	  607.6	 3815.0	...
9450038	  807.3	  606.9	 3814.0	...
9450039	  807.4	  606.4	 3814.0	...
9450040	  807.4	  606.7	 3815.0	...
9450041	  807.5	  607.2	 3814.0	...
9450042	  807.1	  607.6	 3812.0	...
9450043	  806.7	  607.1	 3813.0	...
9450044	  806.5	  606.5	 3817.0	...
9450045	  806.6	  606.3	 3820.0	...
9450046	  806.8	  606.8	 3819.0	...
9450047	  806.9	  607.3	 3816.0	...
9450048	  806.9	  607.2	 3816.0	...
9450049	  806.9	  607.5	 3819.0	...
9450050	  807.1	  607.9	 3822.0	...
9450051	  807.3	  608.0	 3822.0	...
9450052	  807.5	  607.8	 3821.0	...
9450053	  807.7	  607.6	 3822.0	...
9450054	  807.7	  607.5	 3825.0	...
9450055	  807.6	  607.0	 3826.0	...
9450056	  807.2	  606.5	 3825.0	...
9450057	  806.6	  606.2	 3824.0	...
9450058	  806.1	  606.6	 3823.0	...
9450059	  806.4	  606.9	 3821.0	...
9450060	  807.0	  607.1	 3820.0	...
9450061	  807.4	  607.2	 3820.0	...
9450062	  807.3	  607.5	 3820.0	...
9450063	  807.4	  608.1	 3821.0	...
9450064	  807.5	  608.7	 3822.0	...
9450065	  807.0	  608.9	 3822.0	...
9450066	  806.5	  608.7	 3821.0	...
9450067	  806.2	  608.4	 3821.0	...
9450068	  806.4	  608.3	 3821.0	...
9450069	  806.6	  608.2	 3820.0	...
9450070	  806.4	  607.6	 3819.0	...
9450071	  806.2	  607.0	 3818.0	...
9450072	  805.9	  606.7	 3818.0	...
9450073	  805.7	  606.8	 3822.0	...
9450074	  805.5	  606.9	 3825.0	...
9450075	  805.4	  606.9	 3828.0	...
9450076	  805.6	  606.8	 3828.0	...
9450077	  805.6	  606.7	 3828.0	...
9450078	  805.7	  607.0	 3829.0	...
9450079	  805.7	  607.4	 3830.0	...
9450080	  805.7	  607.5	 3830.0	...
9450081	  805.8	  607.2	 3829.0	...
9450082	  805.9	  606.9	 3826.0	...
9450083	  806.0	  606.4	 3825.0	...
9450084	  806.1	  605.8	 3824.0	...
9450085	  806.2	  605.2	 3823.0	...
9450086	  806.2	  605.2	 3821.0	...
9450087	  806.3	  605.0	 3821.0	...
9450088	  806.3	  604.7	 3822.0	...
9450089	  806.4	  604.6	 3822.0	...
9450090	  806.5	  604.9	 3821.0	...
9450091	  806.2	  605.5	 3820.0	...
9450092	  805.7	  605.7	 3819.0	...
9450093	  805.2	  605.9	 3822.0	...
9450094	  804.9	  605.8	 3826.0	...
9450095	  804.8	  606.0	 3830.0	...
9450096	  804.7	  606.3	 3830.0	...
9450097	  804.8	  606.7	 3830.0	...
9450098	  804.9	  606.9	 3829.0	...
9450099	  805.4	  607.0	 3825.0	...
9450100	  805.8	  607.1	 3822.0	...
9450101	  805.9	  607.2	 3819.0	...
9450102	  805.7	  607.4	 3819.0	...
9450103	  805.4	  607.4	 3821.0	...
9450104	  805.5	  607.4	 3824.0	...
9450105	  805.5	  607.5	 3825.0	...
9450106	  805.5	  607.5	 3824.0	...
9450107	  805.3	  607.5	 3823.0	...
9450108	  805.1	  607.9	 3823.0	...
9450109	  804.9	  608.3	 3824.0	...
9450110	  804.9	  608.7	 3825.0	...
9450111	  805.0	  608.8	 3826.0	...
9450112	  805.0	  608.8	 3827.0	...
9450113	  805.0	  608.7	 3826.0	...
9450114	  805.2	  608.6	 3826.0	...
9450115	  805.4	  608.4	 3826.0	...
9450116	  805.7	  608.4	 3828.0	...
9450117	  805.4	  608.5	 3829.0	...
9450118	  805.1	  608.7	 3829.0	...
9450119	  804.9	  608.7	 3827.0	...
9450120	  805.0	  608.8	 3824.0	...
9450121	  805.1	  608.8	 3822.0	...
9450122	  805.0	  608.5	 3822.0	...
9450123	  805.0	  608.1	 3823.0	...
9450124	  805.0	  607.5	 3823.0	...
9450125	  804.9	  606.9	 3825.0	...
9450126	  805.0	  606.4	 3827.0	...
9450127	  805.1	  606.8	 3829.0	...
9450128	  805.2	  607.6	 3829.0	...
9450129	  805.3	  608.5	 3827.0	...
9450130	  805.2	  608.4	 3826.0	...
9450131	  805.1	  608.3	 3824.0	...
9450132	  805.0	  608.3	 3824.0	...
9450133	  804.9	  608.3	 3824.0	...
9450134	  805.0	  608.4	 3826.0	...
9450135	  804.9	  607.6	 3828.0	...
9450136	  804.5	  606.9	 3828.0	...
9450137	  804.0	  606.4	 3829.0	...
9450138	  804.1	  606.8	 3829.0	...
9450139	  804.6	  607.1	 3829.0	...
9450140	  805.2	  607.2	 3830.0	...
9450141	  805.4	  607.2	 3830.0	...
9450142	  805.3	  607.2	 3828.0	...
9450143	  805.1	  607.5	 3827.0	...
9450144	  804.8	  607.9	 3826.0	...
9450145	  805.0	  608.1	 3827.0	...
9450146	  805.2	  608.0	 3827.0	...
9450147	  805.5	  607.9	 3829.0	...
9450148	  805.6	  607.6	 3831.0	...
9450149	  805.6	  607.3	 3834.0	...
9450150	  805.6	  607.1	 3836.0	...
9450151	  805.8	  607.0	 3838.0	...
9450152	  806.0	  607.0	 3838.0	...
9450153	  806.2	  607.1	 3836.0	...
9450154	  806.2	  607.2	 3833.0	...
9450155	  806.4	  607.3	 3830.0	...
9450156	  806.6	  607.1	 3831.0	...
9450157	  806.8	  607.0	 3832.0	...
9450158	  806.9	  607.1	 3833.0	...
9450159	  806.5	  607.5	 3833.0	...
9450160	  806.1	  607.9	 3833.0	...
9450161	  805.7	  608.2	 3835.0	...
9450162	  805.6	  608.4	 3837.0	...
9450163	  805.5	  608.7	 3839.0	...
9450164	  805.6	  608.9	 3840.0	...
9450165	  805.7	  608.8	 3841.0	...
9450166	  806.2	  608.7	 3839.0	...
9450167	  806.6	  608.6	 3835.0	...
9450168	  806.9	  608.4	 3832.0	...
9450169	  806.8	  608.3	 3832.0	...
9450170	  806.8	  608.2	 3833.0	...
9450171	  806.7	  608.2	 3833.0	...
9450172	  806.6	  608.1	 3833.0	...
9450173	  806.7	  608.1	 3833.0	...
9450174	  806.9	  608.2	 3833.0	...
9450175	  806.6	  608.4	 3833.0	...
9450176	  806.1	  608.6	 3833.0	...
9450177	  805.9	  608.9	 3833.0	...
9450178	  806.2	  608.9	 3833.0	...
9450179	  806.6	  608.8	 3833.0	...
9450180	  806.7	  608.5	 3833.0	...
9450181	  806.9	  608.2	 3833.0	...
9450182	  807.0	  607.9	 3832.0	...
9450183	  806.0	  608.0	 3832.0	...
9450184	  805.0	  608.0	 3832.0	...
9450185	  804.5	  608.1	 3833.0	...
9450186	  805.0	  608.4	 3831.0	...
9450187	  805.6	  608.8	 3828.0	...
9450188	  805.7	  608.5	 3827.0	...
9450189	  805.7	  607.7	 3827.0	...
9450190	  805.8	  606.9	 3827.0	...
9450191	  805.9	  606.7	 3826.0	...
9450192	  805.8	  606.8	 3827.0	...
9450193	  805.7	  607.0	 3828.0	...
9450194	  805.5	  607.1	 3829.0	...
9450195	  805.4	  607.3	 3828.0	...
9450196	  805.4	  607.2	 3828.0	...
9450197	  805.5	  607.2	 3827.0	...
9450198	  805.7	  607.1	 3828.0	...
9450199	  805.7	  607.0	 3828.0	...
9450200	  805.7	  606.8	 3828.0	...
9450201	  805.8	  606.7	 3829.0	...
9450202	  805.5	  607.2	 3830.0	...
9450203	  805.1	  607.8	 3828.0	...
9450204	  804.7	  608.2	 3824.0	...
9450205	  804.6	  607.8	 3820.0	...
9450206	  804.5	  607.3	 3820.0	...
9450207	  804.5	  607.1	 3820.0	...
9450208	  804.4	  607.1	 3821.0	...
9450209	  804.3	  607.2	 3821.0	...
9450210	  804.2	  607.2	 3820.0	...
9450211	  804.3	  607.2	 3819.0	...
9450212	  804.4	  607.7	 3818.0	...
9450213	  804.4	  608.1	 3818.0	...
9450214	  804.4	  608.6	 3820.0	...
9450215	  804.4	  608.7	 3821.0	...
9450216	  804.5	  609.3	 3822.0	...
9450217	  805.0	  609.7	 3823.0	...
9450218	  805.6	  610.0	 3824.0	...
9450219	  806.1	  609.7	 3827.0	...
9450220	  806.2	  609.5	 3828.0	...
9450221	  805.8	  609.5	 3830.0	...
9450222	  805.4	  609.7	 3831.0	...
9450223	  805.3	  609.8	 3830.0	...
9450224	  805.5	  608.8	 3830.0	...
9450225	  805.6	  607.7	 3829.0	...
EFIX R   9449071	9450225	1155	  812.4	  610.3	   3742
SSACC R  9450226
9450226	  805.4	  606.0	 3828.0	...
9450227	  805.2	  604.5	 3828.0	...
9450228	  805.6	  602.0	 3828.0	...
9450229	  806.1	  599.5	 3827.0	...
9450230	  806.8	  597.5	 3827.0	...
9450231	  807.0	  595.4	 3826.0	...
9450232	  807.5	  593.3	 3827.0	...
ESACC R  9450226	9450232	7	  805.4	  606.0	  807.5	  593.3	   0.27	     41
SFIX R   9450233
9450233	  808.3	  591.3	 3827.0	...
9450234	  809.1	  590.9	 3827.0	...
9450235	  810.3	  590.8	 3826.0	...
9450236	  810.8	  590.7	 3826.0	...
9450237	  811.4	  591.2	 3825.0	...
9450238	  811.9	  592.0	 3825.0	...
9450239	  812.3	  592.7	 3825.0	...
9450240	  812.6	  592.5	 3825.0	...
9450241	  813.1	  592.9	 3827.0	...
9450242	  813.7	  593.6	 3828.0	...
9450243	  813.9	  595.0	 3826.0	...
9450244	  813.7	  595.8	 3823.0	...
9450245	  813.4	  596.5	 3819.0	...
9450246	  813.3	  596.6	 3819.0	...
9450247	  813.3	  597.1	 3819.0	...
9450248	  813.3	  597.7	 3822.0	...
9450249	  812.9	  598.1	 3825.0	...
9450250	  812.5	  598.1	 3829.0	...
9450251	  812.5	  597.9	 3830.0	...
9450252	  812.9	  597.8	 3832.0	...
9450253	  813.6	  597.6	 3833.0	...
9450254	  813.8	  597.7	 3830.0	...
9450255	  813.6	  597.9	 3827.0	...
9450256	  813.1	  598.2	 3823.0	...
9450257	  812.9	  598.2	 3824.0	...
9450258	  813.0	  598.2	 3825.0	...
9450259	  813.0	  598.4	 3826.0	...
9450260	  812.8	  598.4	 3825.0	...
9450261	  812.1	  598.2	 3825.0	...
9450262	  811.7	  598.0	 3826.0	...
9450263	  811.6	  597.9	 3826.0	...
9450264	  812.0	  597.9	 3826.0	...
9450265	  812.4	  597.9	 3825.0	...
9450266	  812.6	  597.9	 3823.0	...
9450267	  813.0	  597.9	 3822.0	...
9450268	  813.5	  598.1	 3821.0	...
9450269	  813.9	  598.3	 3821.0	...
9450270	  814.0	  598.5	 3822.0	...
9450271	  814.0	  598.7	 3824.0	...
9450272	  813.8	  598.9	 3825.0	...
MSG	9450273 0000 _ Number Off
9450273	  813.6	  599.1	 3826.0	...
9450274	  813.5	  598.8	 3825.0	...
9450275	  813.5	  598.3	 3824.0	...
9450276	  813.5	  597.9	 3822.0	...
9450277	  813.4	  597.9	 3822.0	...
9450278	  813.3	  597.9	 3821.0	...
9450279	  813.4	  598.1	 3820.0	...
9450280	  813.4	  598.3	 3819.0	...
9450281	  813.4	  598.6	 3820.0	...
9450282	  813.4	  598.7	 3821.0	...
9450283	  813.4	  598.9	 3822.0	...
9450284	  813.5	  598.9	 3821.0	...
9450285	  813.5	  599.0	 3821.0	...
9450286	  813.5	  599.1	 3821.0	...
9450287	  813.4	  599.1	 3821.0	...
9450288	  813.3	  599.2	 3822.0	...
9450289	  813.2	  599.2	 3822.0	...
9450290	  813.2	  599.0	 3822.0	...
9450291	  813.0	  598.8	 3822.0	...
9450292	  812.9	  598.6	 3819.0	...
9450293	  812.7	  598.5	 3816.0	...
9450294	  812.6	  598.8	 3815.0	...
9450295	  812.6	  599.0	 3816.0	...
9450296	  812.8	  599.3	 3818.0	...
9450297	  813.0	  599.3	 3818.0	...
9450298	  813.1	  599.4	 3820.0	...
9450299	  813.2	  599.5	 3821.0	...
9450300	  813.2	  599.5	 3822.0	...
9450301	  813.2	  599.5	 3821.0	...
9450302	  813.2	  599.4	 3819.0	...
9450303	  813.2	  599.2	 3816.0	...
9450304	  813.0	  599.1	 3815.0	...
9450305	  812.8	  598.9	 3815.0	...
9450306	  812.5	  598.9	 3816.0	...
9450307	  812.5	  598.9	 3818.0	...
9450308	  812.8	  598.9	 3818.0	...
9450309	  813.2	  599.0	 3818.0	...
9450310	  813.4	  599.0	 3818.0	...
9450311	  813.3	  599.6	 3816.0	...
9450312	  813.2	  600.1	 3813.0	...
9450313	  813.2	  600.7	 3809.0	...
9450314	  812.9	  600.7	 3809.0	...
9450315	  812.6	  600.8	 3808.0	...
9450316	  812.3	  600.9	 3806.0	...
9450317	  812.5	  600.8	 3805.0	...
9450318	  812.8	  600.8	 3805.0	...
9450319	  813.0	  600.8	 3805.0	...
9450320	  813.0	  600.4	 3807.0	...
9450321	  813.0	  600.0	 3808.0	...
9450322	  813.1	  599.7	 3809.0	...
9450323	  813.3	  599.8	 3808.0	...
9450324	  813.1	  600.0	 3807.0	...
9450325	  812.9	  600.5	 3807.0	...
9450326	  812.9	  601.1	 3806.0	...
9450327	  813.1	  601.5	 3806.0	...
9450328	  813.3	  601.4	 3809.0	...
9450329	  813.4	  601.5	 3812.0	...
9450330	  813.3	  601.8	 3814.0	...
9450331	  812.9	  601.5	 3808.0	...
9450332	  812.7	  600.9	 3802.0	...
9450333	  812.9	  600.2	 3799.0	...
9450334	  813.2	  600.4	 3801.0	...
9450335	  813.3	  600.7	 3803.0	...
9450336	  813.7	  601.1	 3803.0	...
9450337	  814.1	  601.2	 3803.0	...
9450338	  814.6	  601.4	 3803.0	...
9450339	  814.4	  601.5	 3803.0	...
9450340	  813.9	  601.3	 3802.0	...
9450341	  813.5	  601.1	 3800.0	...
9450342	  813.3	  600.8	 3800.0	...
9450343	  813.1	  600.8	 3799.0	...
9450344	  812.9	  600.5	 3801.0	...
9450345	  812.4	  600.4	 3803.0	...
9450346	  812.2	  600.2	 3802.0	...
9450347	  811.9	  600.2	 3800.0	...
9450348	  811.9	  600.1	 3798.0	...
9450349	  812.0	  600.1	 3798.0	...
9450350	  812.4	  600.3	 3797.0	...
9450351	  812.9	  600.5	 3796.0	...
9450352	  813.3	  600.7	 3798.0	...
9450353	  813.4	  600.7	 3800.0	...
9450354	  813.5	  600.7	 3803.0	...
9450355	  813.5	  600.7	 3800.0	...
9450356	  813.6	  600.9	 3799.0	...
9450357	  813.6	  601.1	 3798.0	...
9450358	  813.8	  601.3	 3799.0	...
9450359	  813.9	  601.7	 3799.0	...
9450360	  814.0	  602.1	 3800.0	...
9450361	  814.0	  602.4	 3799.0	...
9450362	  813.6	  602.8	 3799.0	...
9450363	  813.1	  603.1	 3798.0	...
9450364	  813.3	  603.3	 3799.0	...
9450365	  813.9	  603.1	 3799.0	...
9450366	  814.3	  602.7	 3799.0	...
9450367	  814.1	  602.1	 3799.0	...
9450368	  814.0	  601.6	 3798.0	...
9450369	  814.1	  601.6	 3796.0	...
9450370	  814.2	  601.9	 3795.0	...
9450371	  814.2	  602.2	 3795.0	...
9450372	  814.3	  602.2	 3796.0	...
9450373	  814.4	  602.2	 3795.0	...
9450374	  814.5	  602.1	 3794.0	...
9450375	  814.5	  602.1	 3793.0	...
9450376	  814.7	  602.1	 3789.0	...
9450377	  814.8	  602.1	 3786.0	...
9450378	  815.0	  602.3	 3783.0	...
9450379	  815.2	  602.6	 3783.0	...
9450380	  815.1	  602.8	 3785.0	...
9450381	  814.9	  602.8	 3787.0	...
9450382	  814.6	  602.8	 3789.0	...
9450383	  814.6	  602.9	 3789.0	...
9450384	  814.5	  602.9	 3788.0	...
9450385	  814.4	  602.8	 3787.0	...
9450386	  814.3	  602.7	 3787.0	...
9450387	  814.4	  602.3	 3788.0	...
9450388	  814.7	  601.9	 3788.0	...
9450389	  815.1	  601.7	 3787.0	...
9450390	  815.2	  601.9	 3785.0	...
9450391	  815.3	  602.1	 3783.0	...
9450392	  815.2	  602.2	 3782.0	...
9450393	  815.0	  602.2	 3782.0	...
9450394	  814.9	  602.1	 3782.0	...
9450395	  814.9	  602.1	 3782.0	...
9450396	  814.9	  601.9	 3782.0	...
9450397	  814.9	  601.8	 3781.0	...
9450398	  815.1	  601.8	 3779.0	...
9450399	  815.3	  601.9	 3776.0	...
9450400	  815.5	  602.1	 3776.0	...
9450401	  815.4	  601.8	 3778.0	...
9450402	  815.3	  601.6	 3776.0	...
9450403	  815.1	  601.3	 3772.0	...
9450404	  814.8	  601.3	 3771.0	...
9450405	  814.6	  601.4	 3775.0	...
9450406	  814.2	  601.5	 3780.0	...
9450407	  814.0	  601.6	 3781.0	...
9450408	  813.8	  601.5	 3780.0	...
9450409	  813.9	  601.8	 3778.0	...
9450410	  814.2	  602.3	 3775.0	...
9450411	  814.5	  602.8	 3774.0	...
9450412	  814.7	  602.9	 3773.0	...
9450413	  814.8	  603.1	 3773.0	...
9450414	  814.8	  603.2	 3775.0	...
9450415	  814.7	  603.0	 3776.0	...
9450416	  814.6	  602.4	 3778.0	...
9450417	  814.5	  601.9	 3779.0	...
9450418	  814.4	  602.2	 3778.0	...
9450419	  814.8	  602.8	 3777.0	...
9450420	  815.1	  603.3	 3776.0	...
9450421	  815.2	  603.5	 3776.0	...
9450422	  815.1	  604.0	 3775.0	...
9450423	  815.0	  604.2	 3776.0	...
9450424	  815.1	  603.9	 3776.0	...
9450425	  815.2	  603.5	 3778.0	...
9450426	  814.8	  603.4	 3779.0	...
9450427	  814.3	  603.6	 3779.0	...
9450428	  814.0	  603.4	 3777.0	...
9450429	  814.3	  603.0	 3776.0	...
9450430	  814.7	  603.1	 3776.0	...
9450431	  815.0	  603.5	 3774.0	...
9450432	  814.7	  604.1	 3771.0	...
9450433	  814.3	  604.2	 3769.0	...
9450434	  814.2	  604.3	 3772.0	...
9450435	  814.5	  604.3	 3775.0	...
9450436	  814.8	  604.3	 3777.0	...
9450437	  814.6	  604.4	 3775.0	...
9450438	  814.5	  604.2	 3774.0	...
9450439	  814.3	  604.1	 3774.0	...
9450440	  814.1	  604.1	 3774.0	...
9450441	  814.0	  604.3	 3773.0	...
9450442	  814.2	  604.7	 3772.0	...
9450443	  814.4	  604.9	 3769.0	...
9450444	  814.4	  604.7	 3767.0	...
9450445	  814.5	  604.2	 3767.0	...
9450446	  814.6	  603.7	 3771.0	...
9450447	  814.7	  603.5	 3774.0	...
9450448	  814.7	  603.5	 3773.0	...
9450449	  814.7	  603.5	 3770.0	...
9450450	  814.8	  603.6	 3768.0	...
9450451	  815.0	  604.3	 3768.0	...
9450452	  815.2	  604.9	 3770.0	...
9450453	  815.2	  604.8	 3771.0	...
9450454	  815.0	  604.0	 3770.0	...
9450455	  814.9	  603.2	 3770.0	...
9450456	  814.9	  603.2	 3770.0	...
9450457	  814.9	  603.2	 3770.0	...
9450458	  815.0	  603.6	 3770.0	...
9450459	  815.0	  604.1	 3769.0	...
9450460	  815.1	  604.6	 3767.0	...
9450461	  815.2	  604.5	 3769.0	...
9450462	  815.4	  604.3	 3771.0	...
9450463	  815.5	  604.4	 3771.0	...
9450464	  815.5	  604.6	 3768.0	...
9450465	  815.5	  604.6	 3766.0	...
9450466	  815.4	  604.4	 3766.0	...
9450467	  815.4	  604.2	 3764.0	...
9450468	  815.4	  604.2	 3762.0	...
9450469	  815.6	  604.2	 3761.0	...
9450470	  815.7	  604.2	 3762.0	...
9450471	  815.7	  604.3	 3764.0	...
9450472	  815.5	  604.3	 3767.0	...
9450473	  815.1	  604.3	 3767.0	...
MSG	9450474 0000 _ Number On
9450474	  814.9	  604.3	 3768.0	...
9450475	  814.8	  604.3	 3769.0	...
9450476	  814.8	  604.6	 3769.0	...
9450477	  815.5	  604.8	 3766.0	...
9450478	  816.1	  604.5	 3761.0	...
9450479	  816.0	  604.0	 3757.0	...
9450480	  815.4	  603.8	 3755.0	...
9450481	  814.8	  604.0	 3754.0	...
9450482	  814.7	  604.1	 3756.0	...
9450483	  814.6	  604.2	 3758.0	...
9450484	  814.5	  604.3	 3760.0	...
9450485	  814.5	  604.5	 3760.0	...
9450486	  814.5	  604.5	 3761.0	...
9450487	  814.4	  604.6	 3761.0	...
9450488	  814.3	  605.3	 3761.0	...
9450489	  814.1	  606.0	 3762.0	...
9450490	  814.1	  606.5	 3763.0	...
9450491	  814.2	  606.0	 3765.0	...
9450492	  814.3	  605.5	 3766.0	...
9450493	  815.0	  605.1	 3767.0	...
9450494	  815.5	  605.0	 3767.0	...
9450495	  816.1	  605.0	 3766.0	...
9450496	  816.2	  605.0	 3765.0	...
9450497	  815.9	  605.0	 3765.0	...
9450498	  815.5	  605.0	 3766.0	...
9450499	  815.0	  605.0	 3767.0	...
9450500	  815.1	  605.0	 3767.0	...
9450501	  815.4	  605.0	 3767.0	...
9450502	  815.6	  604.5	 3767.0	...
9450503	  815.5	  604.1	 3764.0	...
9450504	  815.4	  603.9	 3760.0	...
9450505	  815.4	  604.3	 3759.0	...
9450506	  815.5	  604.6	 3762.0	...
9450507	  815.6	  604.5	 3765.0	...
9450508	  815.5	  604.2	 3765.0	...
9450509	  815.4	  604.0	 3765.0	...
9450510	  815.3	  604.1	 3765.0	...
9450511	  815.2	  604.4	 3764.0	...
9450512	  815.3	  604.5	 3764.0	...
9450513	  815.4	  604.5	 3763.0	...
9450514	  815.6	  604.4	 3764.0	...
9450515	  815.6	  604.5	 3764.0	...
9450516	  815.7	  604.8	 3761.0	...
9450517	  815.7	  605.2	 3757.0	...
9450518	  815.8	  605.5	 3754.0	...
9450519	  815.8	  605.4	 3756.0	...
9450520	  815.8	  605.2	 3759.0	...
9450521	  815.7	  605.1	 3761.0	...
9450522	  815.6	  605.4	 3761.0	...
9450523	  815.6	  605.6	 3761.0	...
9450524	  815.7	  605.7	 3758.0	...
9450525	  815.7	  605.5	 3756.0	...
9450526	  815.8	  605.3	 3757.0	...
9450527	  815.9	  604.8	 3760.0	...
9450528	  815.6	  604.5	 3764.0	...
9450529	  815.0	  604.2	 3764.0	...
9450530	  814.5	  604.2	 3764.0	...
9450531	  814.9	  604.0	 3764.0	...
9450532	  815.5	  603.9	 3765.0	...
9450533	  816.0	  604.4	 3767.0	...
9450534	  815.8	  605.0	 3765.0	...
9450535	  815.3	  605.7	 3763.0	...
9450536	  815.0	  605.7	 3760.0	...
9450537	  814.9	  605.8	 3760.0	...
9450538	  815.1	  605.7	 3760.0	...
9450539	  815.1	  605.6	 3759.0	...
9450540	  815.0	  605.7	 3759.0	...
9450541	  814.8	  605.8	 3759.0	...
9450542	  814.8	  606.0	 3758.0	...
9450543	  814.6	  606.2	 3758.0	...
9450544	  814.4	  606.5	 3761.0	...
9450545	  814.6	  606.6	 3766.0	...
9450546	  815.0	  606.2	 3769.0	...
9450547	  815.2	  605.3	 3768.0	...
9450548	  815.1	  604.4	 3767.0	...
9450549	  814.8	  604.6	 3767.0	...
9450550	  814.6	  605.1	 3766.0	...
9450551	  814.5	  605.6	 3766.0	...
9450552	  814.5	  605.6	 3765.0	...
9450553	  814.5	  605.7	 3766.0	...
9450554	  814.4	  605.7	 3766.0	...
9450555	  814.3	  605.8	 3768.0	...
9450556	  814.3	  606.0	 3769.0	...
9450557	  814.6	  606.1	 3770.0	...
9450558	  815.1	  606.1	 3770.0	...
9450559	  815.4	  606.1	 3768.0	...
9450560	  815.7	  606.6	 3767.0	...
9450561	  815.9	  607.1	 3765.0	...
9450562	  815.9	  607.4	 3764.0	...
9450563	  815.7	  607.1	 3765.0	...
9450564	  815.6	  607.0	 3767.0	...
9450565	  815.6	  607.1	 3770.0	...
9450566	  815.5	  607.3	 3773.0	...
9450567	  815.4	  607.4	 3775.0	...
9450568	  815.4	  607.2	 3777.0	...
9450569	  815.4	  607.1	 3777.0	...
9450570	  815.4	  607.0	 3776.0	...
9450571	  815.4	  607.0	 3776.0	...
9450572	  815.3	  607.1	 3776.0	...
9450573	  815.0	  607.1	 3776.0	...
9450574	  814.8	  607.1	 3776.0	...
9450575	  814.8	  607.1	 3775.0	...
9450576	  815.0	  606.4	 3775.0	...
9450577	  815.0	  605.8	 3776.0	...
9450578	  814.8	  605.1	 3775.0	...
9450579	  814.6	  605.2	 3773.0	...
9450580	  814.7	  605.3	 3775.0	...
9450581	  814.9	  605.4	 3778.0	...
9450582	  815.1	  605.6	 3781.0	...
9450583	  815.0	  605.6	 3785.0	...
9450584	  814.8	  605.7	 3789.0	...
9450585	  814.4	  605.8	 3788.0	...
9450586	  814.2	  606.0	 3783.0	...
9450587	  814.1	  606.5	 3778.0	...
9450588	  814.0	  607.0	 3778.0	...
9450589	  813.8	  607.3	 3778.0	...
9450590	  813.6	  607.2	 3779.0	...
9450591	  813.5	  607.2	 3781.0	...
9450592	  813.4	  607.2	 3783.0	...
9450593	  813.6	  607.3	 3784.0	...
9450594	  813.6	  607.2	 3784.0	...
9450595	  813.6	  607.0	 3785.0	...
9450596	  813.6	  606.8	 3785.0	...
9450597	  814.1	  606.7	 3785.0	...
9450598	  814.6	  606.8	 3787.0	...
9450599	  815.1	  607.0	 3788.0	...
9450600	  815.1	  607.2	 3789.0	...
9450601	  814.8	  607.0	 3788.0	...
9450602	  814.6	  606.9	 3787.0	...
9450603	  814.3	  607.0	 3787.0	...
9450604	  814.3	  607.1	 3786.0	...
9450605	  814.3	  607.3	 3786.0	...
9450606	  814.3	  607.4	 3788.0	...
9450607	  814.3	  607.4	 3790.0	...
9450608	  814.4	  607.5	 3793.0	...
9450609	  814.4	  607.2	 3792.0	...
9450610	  814.4	  607.1	 3791.0	...
9450611	  814.4	  606.9	 3790.0	...
9450612	  814.4	  606.9	 3791.0	...
9450613	  814.5	  606.9	 3790.0	...
9450614	  814.5	  606.8	 3788.0	...
9450615	  814.5	  606.8	 3787.0	...
9450616	  814.5	  606.7	 3786.0	...
9450617	  814.5	  606.7	 3786.0	...
9450618	  814.4	  607.1	 3785.0	...
9450619	  814.4	  607.3	 3786.0	...
9450620	  814.3	  607.4	 3787.0	...
9450621	  814.1	  607.2	 3787.0	...
9450622	  814.0	  607.3	 3788.0	...
9450623	  814.0	  607.5	 3788.0	...
9450624	  814.1	  607.5	 3789.0	...
9450625	  814.4	  607.5	 3791.0	...
9450626	  814.5	  607.5	 3793.0	...
9450627	  814.7	  607.5	 3795.0	...
9450628	  814.7	  607.7	 3795.0	...
9450629	  815.1	  607.9	 3795.0	...
9450630	  815.5	  607.9	 3794.0	...
9450631	  815.5	  607.8	 3794.0	...
9450632	  815.1	  607.8	 3794.0	...
9450633	  814.8	  607.9	 3794.0	...
9450634	  814.8	  607.8	 3794.0	...
9450635	  814.7	  607.6	 3793.0	...
9450636	  814.7	  607.3	 3793.0	...
9450637	  814.7	  607.4	 3792.0	...
9450638	  814.7	  607.5	 3792.0	...
9450639	  814.5	  607.3	 3796.0	...
9450640	  814.0	  607.0	 3801.0	...
9450641	  813.6	  606.6	 3805.0	...
9450642	  813.4	  606.6	 3806.0	...
9450643	  813.4	  606.4	 3806.0	...
9450644	  813.9	  606.3	 3804.0	...
9450645	  814.3	  606.3	 3804.0	...
9450646	  814.6	  606.4	 3804.0	...
9450647	  814.7	  606.5	 3806.0	...
9450648	  814.7	  606.3	 3807.0	...
9450649	  814.9	  606.0	 3809.0	...
9450650	  815.0	  606.4	 3812.0	...
9450651	  814.9	  607.0	 3812.0	...
9450652	  814.4	  607.8	 3810.0	...
9450653	  813.9	  608.2	 3811.0	...
9450654	  813.6	  608.3	 3814.0	...
9450655	  813.8	  608.1	 3817.0	...
9450656	  813.8	  608.0	 3816.0	...
9450657	  813.8	  607.8	 3816.0	...
9450658	  813.6	  607.8	 3814.0	...
9450659	  813.5	  607.8	 3813.0	...
9450660	  813.4	  607.9	 3816.0	...
9450661	  813.4	  608.1	 3820.0	...
9450662	  813.5	  608.0	 3821.0	...
9450663	  813.7	  607.5	 3819.0	...
9450664	  813.9	  607.1	 3819.0	...
9450665	  814.4	  606.6	 3821.0	...
9450666	  814.9	  606.7	 3823.0	...
9450667	  815.3	  606.8	 3826.0	...
9450668	  815.1	  606.9	 3826.0	...
9450669	  814.9	  607.0	 3827.0	...
9450670	  814.7	  607.1	 3827.0	...
9450671	  814.6	  607.2	 3824.0	...
9450672	  814.5	  607.1	 3821.0	...
9450673	  814.4	  606.9	 3822.0	...
9450674	  814.3	  606.6	 3828.0	...
9450675	  814.2	  606.3	 3833.0	...
9450676	  814.1	  606.7	 3833.0	...
9450677	  814.2	  607.0	 3832.0	...
9450678	  814.2	  607.3	 3830.0	...
9450679	  814.3	  607.2	 3829.0	...
9450680	  814.0	  607.1	 3827.0	...
9450681	  813.6	  607.0	 3827.0	...
9450682	  813.5	  606.9	 3829.0	...
9450683	  813.9	  606.7	 3833.0	...
9450684	  814.3	  606.5	 3836.0	...
9450685	  814.5	  606.4	 3838.0	...
9450686	  814.3	  606.3	 3839.0	...
9450687	  814.2	  606.3	 3837.0	...
9450688	  814.2	  606.2	 3834.0	...
9450689	  814.3	  606.0	 3835.0	...
9450690	  814.3	  606.2	 3838.0	...
9450691	  814.2	  606.5	 3842.0	...
9450692	  814.1	  607.0	 3842.0	...
9450693	  814.0	  607.5	 3843.0	...
9450694	  814.0	  608.0	 3843.0	...
9450695	  814.1	  607.7	 3843.0	...
9450696	  814.2	  607.1	 3842.0	...
9450697	  813.9	  606.6	 3842.0	...
9450698	  813.7	  606.7	 3843.0	...
9450699	  813.8	  607.1	 3843.0	...
9450700	  814.3	  607.4	 3844.0	...
9450701	  814.3	  607.8	 3845.0	...
9450702	  813.9	  608.0	 3846.0	...
9450703	  813.5	  608.2	 3846.0	...
9450704	  813.6	  608.4	 3845.0	...
9450705	  813.6	  608.5	 3845.0	...
9450706	  813.5	  607.9	 3845.0	...
9450707	  813.9	  607.2	 3844.0	...
9450708	  814.4	  606.5	 3846.0	...
9450709	  815.0	  606.4	 3847.0	...
9450710	  815.0	  606.4	 3846.0	...
9450711	  814.5	  606.7	 3842.0	...
9450712	  814.0	  607.0	 3842.0	...
9450713	  813.7	  607.5	 3846.0	...
9450714	  813.8	  607.5	 3849.0	...
9450715	  814.2	  607.7	 3849.0	...
9450716	  814.6	  607.7	 3849.0	...
9450717	  815.0	  607.5	 3849.0	...
9450718	  815.0	  607.5	 3848.0	...
9450719	  814.8	  607.5	 3846.0	...
9450720	  814.5	  607.6	 3844.0	...
9450721	  814.6	  607.4	 3846.0	...
9450722	  814.9	  607.1	 3848.0	...
9450723	  815.2	  606.8	 3850.0	...
9450724	  815.2	  606.5	 3852.0	...
9450725	  815.2	  606.2	 3853.0	...
9450726	  815.1	  605.9	 3854.0	...
9450727	  815.0	  606.1	 3854.0	...
9450728	  815.0	  606.5	 3854.0	...
9450729	  815.2	  606.8	 3855.0	...
9450730	  815.0	  606.7	 3856.0	...
9450731	  814.7	  606.7	 3856.0	...
9450732	  814.3	  606.7	 3855.0	...
9450733	  814.3	  606.9	 3856.0	...
9450734	  814.4	  607.3	 3860.0	...
9450735	  814.5	  607.7	 3864.0	...
9450736	  814.7	  607.9	 3866.0	...
9450737	  814.7	  608.0	 3865.0	...
9450738	  814.7	  607.8	 3864.0	...
9450739	  814.7	  607.2	 3864.0	...
9450740	  814.7	  606.5	 3864.0	...
9450741	  814.7	  606.0	 3863.0	...
9450742	  814.7	  606.3	 3861.0	...
9450743	  814.7	  606.8	 3860.0	...
9450744	  814.6	  607.4	 3860.0	...
9450745	  814.4	  607.5	 3863.0	...
9450746	  814.4	  607.6	 3867.0	...
9450747	  814.5	  607.6	 3872.0	...
9450748	  814.7	  607.7	 3874.0	...
9450749	  814.9	  607.7	 3873.0	...
9450750	  815.0	  607.7	 3871.0	...
9450751	  815.0	  607.8	 3868.0	...
9450752	  815.0	  607.8	 3865.0	...
9450753	  814.9	  607.2	 3863.0	...
9450754	  814.9	  606.5	 3865.0	...
9450755	  814.8	  605.9	 3868.0	...
9450756	  814.7	  605.9	 3869.0	...
9450757	  814.7	  606.0	 3866.0	...
9450758	  814.2	  606.0	 3864.0	...
9450759	  813.7	  606.1	 3868.0	...
9450760	  813.2	  606.1	 3871.0	...
9450761	  813.3	  606.0	 3874.0	...
9450762	  813.4	  606.0	 3873.0	...
9450763	  813.4	  606.3	 3872.0	...
9450764	  813.4	  606.8	 3871.0	...
9450765	  813.4	  607.2	 3872.0	...
9450766	  813.4	  607.4	 3872.0	...
9450767	  814.0	  607.1	 3871.0	...
9450768	  814.7	  606.7	 3871.0	...
9450769	  815.2	  606.4	 3871.0	...
9450770	  815.1	  606.3	 3870.0	...
9450771	  814.9	  606.1	 3870.0	...
9450772	  814.7	  606.2	 3874.0	...
9450773	  814.5	  606.2	 3877.0	...
9450774	  814.5	  606.1	 3878.0	...
9450775	  814.5	  606.2	 3876.0	...
9450776	  814.5	  606.4	 3875.0	...
9450777	  814.4	  606.7	 3875.0	...
9450778	  814.3	  606.9	 3874.0	...
9450779	  814.2	  606.9	 3872.0	...
9450780	  814.3	  607.1	 3872.0	...
9450781	  814.5	  607.3	 3873.0	...
9450782	  814.6	  607.4	 3874.0	...
9450783	  814.5	  607.3	 3873.0	...
9450784	  814.4	  607.2	 3872.0	...
9450785	  814.4	  607.1	 3871.0	...
9450786	  814.4	  606.9	 3872.0	...
MSG	9450787 0000 _ Number Off
9450787	  814.5	  606.7	 3874.0	...
9450788	  814.6	  606.3	 3877.0	...
9450789	  814.6	  605.8	 3876.0	...
9450790	  814.5	  605.2	 3876.0	...
9450791	  814.5	  605.0	 3875.0	...
9450792	  814.5	  605.2	 3873.0	...
9450793	  814.6	  605.3	 3871.0	...
9450794	  814.6	  605.4	 3872.0	...
9450795	  814.6	  605.6	 3875.0	...
9450796	  814.6	  606.0	 3876.0	...
9450797	  814.3	  606.4	 3876.0	...
9450798	  814.0	  606.5	 3874.0	...
9450799	  814.4	  606.1	 3873.0	...
9450800	  815.0	  605.6	 3871.0	...
9450801	  815.5	  605.8	 3871.0	...
9450802	  815.3	  606.5	 3871.0	...
9450803	  815.1	  607.2	 3872.0	...
9450804	  815.1	  607.2	 3874.0	...
9450805	  815.2	  607.2	 3875.0	...
9450806	  815.0	  607.2	 3875.0	...
9450807	  814.6	  606.1	 3876.0	...
9450808	  814.6	  605.1	 3878.0	...
9450809	  814.9	  605.2	 3880.0	...
9450810	  815.2	  606.2	 3881.0	...
9450811	  815.2	  607.2	 3881.0	...
9450812	  815.2	  607.2	 3876.0	...
9450813	  815.1	  606.7	 3870.0	...
9450814	  815.1	  606.2	 3867.0	...
9450815	  815.0	  605.5	 3869.0	...
9450816	  815.0	  605.3	 3871.0	...
9450817	  815.0	  605.7	 3868.0	...
9450818	  815.1	  606.2	 3866.0	...
9450819	  815.1	  606.2	 3867.0	...
9450820	  815.1	  605.6	 3870.0	...
9450821	  815.1	  605.0	 3873.0	...
9450822	  815.2	  605.1	 3873.0	...
9450823	  815.3	  605.2	 3872.0	...
9450824	  815.2	  605.4	 3873.0	...
9450825	  815.0	  605.4	 3875.0	...
9450826	  814.7	  605.3	 3877.0	...
9450827	  815.0	  605.2	 3877.0	...
9450828	  815.3	  605.2	 3876.0	...
9450829	  815.7	  605.3	 3874.0	...
9450830	  815.6	  605.5	 3872.0	...
9450831	  815.6	  605.6	 3871.0	...
9450832	  815.7	  605.6	 3871.0	...
9450833	  815.7	  605.6	 3871.0	...
9450834	  815.8	  605.3	 3871.0	...
9450835	  815.8	  604.9	 3874.0	...
9450836	  816.1	  604.5	 3877.0	...
9450837	  816.5	  604.2	 3880.0	...
9450838	  816.4	  604.0	 3880.0	...
9450839	  816.0	  603.9	 3883.0	...
9450840	  815.7	  603.9	 3887.0	...
9450841	  815.8	  604.2	 3886.0	...
9450842	  815.9	  604.5	 3882.0	...
9450843	  815.9	  604.8	 3880.0	...
9450844	  815.7	  605.1	 3881.0	...
9450845	  815.6	  605.3	 3883.0	...
9450846	  815.3	  605.5	 3883.0	...
9450847	  815.1	  605.4	 3883.0	...
9450848	  814.9	  605.4	 3884.0	...
9450849	  814.9	  605.3	 3882.0	...
9450850	  814.8	  605.3	 3879.0	...
9450851	  814.8	  605.1	 3877.0	...
9450852	  814.7	  605.0	 3876.0	...
9450853	  814.5	  604.9	 3880.0	...
9450854	  814.4	  604.9	 3885.0	...
9450855	  814.4	  605.3	 3887.0	...
9450856	  814.7	  605.7	 3884.0	...
9450857	  814.9	  606.0	 3881.0	...
9450858	  815.0	  605.6	 3883.0	...
9450859	  815.0	  605.2	 3885.0	...
9450860	  815.1	  605.0	 3887.0	...
9450861	  815.2	  605.0	 3887.0	...
9450862	  815.2	  604.8	 3887.0	...
9450863	  815.2	  604.5	 3888.0	...
9450864	  815.2	  604.3	 3888.0	...
9450865	  815.2	  604.3	 3887.0	...
9450866	  815.2	  604.3	 3886.0	...
9450867	  815.3	  604.3	 3884.0	...
9450868	  815.4	  604.3	 3884.0	...
9450869	  815.5	  604.2	 3884.0	...
9450870	  815.4	  604.0	 3885.0	...
9450871	  815.3	  603.9	 3888.0	...
9450872	  815.2	  603.9	 3890.0	...
9450873	  815.2	  603.9	 3893.0	...
9450874	  815.1	  604.0	 3893.0	...
9450875	  815.0	  604.1	 3895.0	...
9450876	  815.0	  604.2	 3897.0	...
9450877	  815.2	  604.4	 3896.0	...
9450878	  815.4	  604.7	 3894.0	...
9450879	  815.4	  604.8	 3891.0	...
9450880	  815.4	  604.6	 3892.0	...
9450881	  815.4	  604.3	 3892.0	...
9450882	  815.4	  604.2	 3893.0	...
9450883	  815.4	  604.2	 3893.0	...
9450884	  815.5	  604.7	 3896.0	...
9450885	  815.6	  605.1	 3898.0	...
9450886	  815.8	  605.6	 3900.0	...
9450887	  815.9	  605.3	 3899.0	...
9450888	  816.1	  605.0	 3899.0	...
9450889	  816.2	  604.7	 3899.0	...
9450890	  816.3	  604.7	 3898.0	...
9450891	  816.3	  604.7	 3897.0	...
9450892	  816.2	  604.8	 3896.0	...
9450893	  816.3	  604.9	 3896.0	...
9450894	  816.3	  605.1	 3896.0	...
9450895	  816.3	  605.3	 3897.0	...
9450896	  816.2	  605.6	 3901.0	...
9450897	  815.9	  605.8	 3904.0	...
9450898	  815.8	  606.0	 3905.0	...
9450899	  815.6	  606.1	 3905.0	...
9450900	  815.3	  606.2	 3906.0	...
9450901	  815.0	  606.1	 3904.0	...
9450902	  814.9	  605.8	 3901.0	...
9450903	  815.0	  605.6	 3899.0	...
9450904	  815.2	  605.7	 3900.0	...
9450905	  815.3	  606.0	 3899.0	...
9450906	  815.4	  606.2	 3897.0	...
9450907	  815.5	  606.5	 3895.0	...
9450908	  815.7	  606.7	 3893.0	...
9450909	  815.8	  607.0	 3892.0	...
9450910	  815.9	  607.2	 3894.0	...
9450911	  815.9	  607.4	 3898.0	...
9450912	  816.0	  606.9	 3908.0	...
9450913	  816.0	  606.3	 3915.0	...
9450914	  816.0	  606.2	 3917.0	...
9450915	  815.9	  606.6	 3916.0	...
9450916	  816.2	  607.3	 3917.0	...
9450917	  816.6	  607.5	 3920.0	...
9450918	  816.5	  607.8	 3918.0	...
9450919	  816.1	  607.6	 3914.0	...
9450920	  815.5	  606.8	 3910.0	...
9450921	  815.4	  606.0	 3910.0	...
9450922	  815.2	  605.3	 3910.0	...
9450923	  815.0	  605.4	 3911.0	...
9450924	  814.9	  605.5	 3911.0	...
9450925	  815.2	  605.5	 3913.0	...
9450926	  815.5	  606.0	 3913.0	...
9450927	  815.7	  606.6	 3915.0	...
9450928	  815.7	  607.3	 3915.0	...
9450929	  815.7	  607.4	 3914.0	...
9450930	  815.6	  607.1	 3912.0	...
9450931	  815.4	  606.6	 3911.0	...
9450932	  815.7	  606.2	 3913.0	...
9450933	  816.1	  606.1	 3915.0	...
9450934	  816.3	  605.8	 3917.0	...
9450935	  816.0	  605.9	 3919.0	...
9450936	  815.6	  606.0	 3922.0	...
9450937	  815.5	  606.3	 3922.0	...
9450938	  815.6	  606.3	 3920.0	...
9450939	  815.6	  606.2	 3917.0	...
9450940	  815.6	  606.1	 3914.0	...
9450941	  815.3	  606.1	 3915.0	...
9450942	  815.1	  606.2	 3916.0	...
9450943	  814.8	  606.2	 3917.0	...
9450944	  814.8	  606.2	 3918.0	...
9450945	  815.0	  606.2	 3919.0	...
9450946	  815.2	  606.2	 3919.0	...
9450947	  815.4	  606.2	 3918.0	...
9450948	  815.5	  606.3	 3917.0	...
9450949	  815.4	  606.3	 3915.0	...
9450950	  815.2	  606.1	 3916.0	...
9450951	  814.9	  605.9	 3917.0	...
9450952	  815.1	  605.6	 3918.0	...
9450953	  815.5	  605.7	 3918.0	...
9450954	  815.6	  605.6	 3918.0	...
9450955	  815.2	  605.5	 3917.0	...
9450956	  815.2	  605.2	 3918.0	...
9450957	  815.6	  605.0	 3918.0	...
9450958	  815.9	  604.7	 3918.0	...
9450959	  815.7	  604.8	 3918.0	...
9450960	  815.4	  604.9	 3922.0	...
9450961	  815.1	  605.0	 3927.0	...
9450962	  814.9	  605.1	 3925.0	...
9450963	  814.9	  605.2	 3918.0	...
9450964	  815.6	  605.2	 3912.0	...
9450965	  816.3	  605.2	 3912.0	...
9450966	  816.8	  605.1	 3913.0	...
9450967	  816.6	  605.1	 3916.0	...
9450968	  815.8	  605.2	 3921.0	...
9450969	  815.1	  605.7	 3926.0	...
9450970	  815.0	  606.0	 3929.0	...
9450971	  815.3	  605.8	 3930.0	...
9450972	  815.6	  605.2	 3930.0	...
9450973	  815.5	  604.6	 3929.0	...
9450974	  815.4	  604.5	 3928.0	...
9450975	  815.4	  604.5	 3928.0	...
9450976	  815.6	  604.4	 3928.0	...
9450977	  815.8	  604.3	 3929.0	...
9450978	  815.9	  604.4	 3931.0	...
9450979	  815.8	  604.7	 3934.0	...
9450980	  815.7	  605.2	 3935.0	...
9450981	  815.7	  605.5	 3936.0	...
9450982	  815.7	  605.8	 3936.0	...
9450983	  815.6	  605.9	 3936.0	...
9450984	  815.5	  606.0	 3936.0	...
9450985	  815.6	  606.0	 3937.0	...
9450986	  815.8	  606.1	 3937.0	...
9450987	  815.8	  606.2	 3936.0	...
9450988	  815.4	  606.4	 3936.0	...
9450989	  815.1	  606.6	 3936.0	...
9450990	  815.0	  606.6	 3938.0	...
9450991	  815.0	  606.5	 3941.0	...
9450992	  815.0	  606.6	 3945.0	...
9450993	  814.9	  606.7	 3948.0	...
9450994	  814.8	  606.7	 3949.0	...
9450995	  814.6	  606.6	 3949.0	...
9450996	  814.5	  606.4	 3948.0	...
9450997	  814.5	  606.4	 3947.0	...
9450998	  814.5	  606.3	 3946.0	...
9450999	  814.8	  606.3	 3945.0	...
MSG	9451000 0000 _ Number On
9451000	  815.1	  606.2	 3943.0	...
9451001	  815.4	  606.0	 3942.0	...
9451002	  815.5	  605.8	 3940.0	...
9451003	  815.7	  605.6	 3939.0	...
9451004	  815.9	  605.6	 3942.0	...
9451005	  815.6	  605.6	 3946.0	...
9451006	  815.1	  605.6	 3950.0	...
9451007	  814.5	  605.6	 3950.0	...
9451008	  814.4	  605.4	 3950.0	...
9451009	  814.6	  605.2	 3948.0	...
9451010	  814.9	  604.8	 3946.0	...
9451011	  815.1	  604.6	 3946.0	...
9451012	  815.0	  604.5	 3946.0	...
9451013	  814.9	  604.8	 3949.0	...
9451014	  815.2	  605.0	 3953.0	...
9451015	  815.5	  605.0	 3956.0	...
9451016	  815.8	  604.8	 3956.0	...
9451017	  815.8	  604.6	 3954.0	...
9451018	  815.6	  604.4	 3953.0	...
9451019	  815.5	  604.2	 3953.0	...
9451020	  815.5	  604.2	 3954.0	...
9451021	  815.6	  604.3	 3955.0	...
9451022	  815.4	  604.4	 3955.0	...
9451023	  815.1	  604.4	 3955.0	...
9451024	  814.9	  604.4	 3955.0	...
9451025	  814.9	  604.7	 3957.0	...
9451026	  814.9	  605.0	 3961.0	...
9451027	  814.9	  605.5	 3965.0	...
9451028	  814.8	  605.7	 3967.0	...
9451029	  814.7	  605.9	 3966.0	...
9451030	  814.6	  605.8	 3966.0	...
9451031	  814.4	  605.8	 3968.0	...
9451032	  814.3	  606.0	 3969.0	...
9451033	  814.3	  606.3	 3969.0	...
9451034	  814.3	  606.6	 3969.0	...
9451035	  814.4	  606.7	 3973.0	...
9451036	  814.4	  607.0	 3978.0	...
9451037	  814.3	  607.3	 3982.0	...
9451038	  814.4	  607.2	 3977.0	...
9451039	  814.5	  606.8	 3972.0	...
9451040	  814.6	  606.4	 3967.0	...
9451041	  814.6	  606.4	 3969.0	...
9451042	  814.4	  606.3	 3969.0	...
9451043	  814.3	  606.2	 3969.0	...
9451044	  814.2	  606.3	 3969.0	...
9451045	  814.4	  606.6	 3970.0	...
9451046	  814.8	  607.0	 3971.0	...
9451047	  814.3	  607.2	 3970.0	...
9451048	  813.6	  607.4	 3974.0	...
9451049	  813.2	  607.5	 3979.0	...
9451050	  813.6	  607.5	 3983.0	...
9451051	  813.8	  607.6	 3984.0	...
9451052	  813.5	  607.6	 3982.0	...
9451053	  813.2	  607.6	 3980.0	...
9451054	  813.3	  607.4	 3978.0	...
9451055	  813.3	  607.0	 3977.0	...
9451056	  813.2	  606.7	 3978.0	...
9451057	  813.1	  607.0	 3978.0	...
9451058	  813.0	  607.5	 3978.0	...
9451059	  813.2	  607.5	 3977.0	...
9451060	  813.2	  607.0	 3977.0	...
9451061	  813.0	  606.8	 3977.0	...
9451062	  812.8	  607.0	 3978.0	...
9451063	  812.6	  607.2	 3979.0	...
9451064	  812.6	  607.1	 3981.0	...
9451065	  812.2	  607.1	 3982.0	...
9451066	  811.8	  607.1	 3983.0	...
9451067	  811.6	  607.1	 3983.0	...
9451068	  811.7	  607.1	 3984.0	...
9451069	  811.6	  607.4	 3986.0	...
9451070	  811.5	  607.9	 3990.0	...
9451071	  811.4	  608.4	 3993.0	...
9451072	  811.3	  608.6	 3997.0	...
9451073	  811.1	  608.8	 3998.0	...
9451074	  810.8	  608.9	 3995.0	...
9451075	  811.1	  608.7	 3992.0	...
9451076	  811.5	  608.3	 3989.0	...
9451077	  812.0	  607.8	 3988.0	...
9451078	  811.9	  607.5	 3987.0	...
9451079	  811.6	  607.2	 3988.0	...
9451080	  811.2	  606.9	 3990.0	...
9451081	  811.4	  607.3	 3991.0	...
9451082	  811.7	  607.8	 3993.0	...
9451083	  811.3	  608.3	 3992.0	...
9451084	  810.6	  608.2	 3993.0	...
9451085	  810.4	  608.0	 3993.0	...
9451086	  811.0	  607.8	 3994.0	...
9451087	  811.6	  608.0	 3994.0	...
9451088	  811.8	  608.4	 3995.0	...
9451089	  812.1	  608.9	 3996.0	...
9451090	  812.4	  608.9	 3999.0	...
9451091	  812.4	  608.8	 3999.0	...
9451092	  812.2	  608.3	 3999.0	...
9451093	  811.9	  607.9	 3999.0	...
9451094	  811.7	  607.9	 3998.0	...
9451095	  811.6	  608.1	 3998.0	...
9451096	  811.6	  608.4	 3999.0	...
9451097	  811.5	  608.4	 4000.0	...
9451098	  811.1	  608.3	 4000.0	...
9451099	  810.6	  608.1	 4001.0	...
9451100	  810.2	  607.9	 4003.0	...
9451101	  809.9	  607.7	 4007.0	...
9451102	  809.7	  607.7	 4009.0	...
9451103	  809.5	  607.8	 4010.0	...
9451104	  809.4	  608.1	 4010.0	...
9451105	  809.5	  608.4	 4010.0	...
9451106	  809.7	  608.3	 4009.0	...
9451107	  809.9	  608.3	 4007.0	...
9451108	  809.9	  608.3	 4006.0	...
9451109	  810.1	  608.5	 4008.0	...
9451110	  810.2	  608.6	 4011.0	...
9451111	  810.3	  608.6	 4014.0	...
9451112	  810.3	  608.7	 4014.0	...
9451113	  810.3	  608.9	 4014.0	...
9451114	  810.4	  609.0	 4013.0	...
9451115	  810.5	  609.0	 4013.0	...
9451116	  810.7	  609.0	 4013.0	...
9451117	  810.8	  609.0	 4015.0	...
9451118	  810.8	  608.7	 4017.0	...
9451119	  810.7	  608.5	 4018.0	...
9451120	  810.6	  608.2	 4022.0	...
9451121	  810.6	  608.0	 4024.0	...
9451122	  810.6	  607.9	 4026.0	...
9451123	  810.7	  607.9	 4026.0	...
9451124	  810.7	  608.1	 4027.0	...
9451125	  810.6	  608.4	 4028.0	...
9451126	  810.7	  608.4	 4028.0	...
9451127	  810.8	  608.5	 4028.0	...
9451128	  810.5	  608.6	 4028.0	...
9451129	  810.1	  608.7	 4028.0	...
9451130	  809.8	  608.7	 4027.0	...
9451131	  809.8	  608.8	 4025.0	...
9451132	  809.8	  608.9	 4024.0	...
9451133	  809.8	  609.2	 4023.0	...
9451134	  809.8	  608.9	 4024.0	...
9451135	  809.9	  608.7	 4026.0	...
9451136	  809.9	  608.5	 4028.0	...
9451137	  810.0	  608.5	 4031.0	...
9451138	  810.0	  608.7	 4030.0	...
9451139	  810.0	  608.9	 4029.0	...
9451140	  809.8	  609.1	 4029.0	...
9451141	  809.6	  609.2	 4029.0	...
9451142	  809.5	  609.3	 4028.0	...
9451143	  809.7	  609.4	 4028.0	...
9451144	  809.5	  609.3	 4027.0	...
9451145	  809.2	  609.1	 4027.0	...
9451146	  809.3	  609.1	 4027.0	...
9451147	  809.8	  609.3	 4027.0	...
9451148	  810.2	  609.4	 4028.0	...
9451149	  809.8	  609.4	 4031.0	...
9451150	  809.5	  609.5	 4033.0	...
9451151	  809.1	  609.6	 4033.0	...
9451152	  809.1	  609.7	 4031.0	...
9451153	  809.1	  609.5	 4030.0	...
9451154	  809.2	  609.2	 4031.0	...
9451155	  809.3	  609.3	 4032.0	...
9451156	  809.4	  609.8	 4035.0	...
9451157	  809.4	  610.3	 4037.0	...
9451158	  809.4	  610.2	 4039.0	...
9451159	  809.3	  610.1	 4040.0	...
9451160	  809.1	  610.0	 4040.0	...
9451161	  808.9	  609.8	 4040.0	...
9451162	  808.3	  609.8	 4040.0	...
9451163	  807.9	  609.8	 4040.0	...
9451164	  807.5	  609.8	 4040.0	...
9451165	  807.5	  609.9	 4041.0	...
9451166	  807.6	  609.9	 4042.0	...
9451167	  807.5	  609.8	 4045.0	...
9451168	  807.5	  609.8	 4047.0	...
9451169	  807.8	  609.7	 4048.0	...
9451170	  808.1	  609.6	 4048.0	...
9451171	  808.4	  609.6	 4047.0	...
9451172	  808.4	  609.7	 4046.0	...
9451173	  808.5	  609.9	 4045.0	...
9451174	  808.6	  609.8	 4044.0	...
9451175	  808.4	  609.7	 4044.0	...
9451176	  808.0	  609.7	 4045.0	...
9451177	  807.6	  610.5	 4044.0	...
9451178	  807.5	  611.3	 4043.0	...
9451179	  807.5	  611.4	 4041.0	...
9451180	  807.5	  610.7	 4041.0	...
9451181	  807.2	  610.0	 4041.0	...
9451182	  806.9	  610.0	 4043.0	...
9451183	  806.7	  609.9	 4045.0	...
9451184	  806.8	  609.8	 4047.0	...
9451185	  806.9	  609.8	 4047.0	...
9451186	  807.0	  610.0	 4046.0	...
9451187	  807.0	  610.1	 4046.0	...
9451188	  806.9	  610.2	 4047.0	...
9451189	  807.1	  610.2	 4047.0	...
9451190	  807.2	  610.1	 4048.0	...
9451191	  807.0	  610.2	 4048.0	...
9451192	  806.6	  610.4	 4048.0	...
9451193	  806.3	  610.5	 4050.0	...
9451194	  806.1	  610.9	 4052.0	...
9451195	  806.0	  611.3	 4054.0	...
9451196	  806.3	  611.4	 4054.0	...
9451197	  806.7	  610.7	 4055.0	...
9451198	  806.5	  610.1	 4054.0	...
9451199	  805.9	  610.1	 4057.0	...
9451200	  805.4	  610.6	 4061.0	...
9451201	  805.6	  611.2	 4061.0	...
9451202	  805.7	  611.6	 4058.0	...
9451203	  805.6	  611.9	 4055.0	...
9451204	  805.5	  611.8	 4054.0	...
9451205	  805.4	  611.5	 4052.0	...
9451206	  805.2	  611.1	 4051.0	...
9451207	  805.2	  610.8	 4050.0	...
9451208	  805.3	  610.7	 4050.0	...
9451209	  805.6	  610.7	 4048.0	...
9451210	  805.7	  610.8	 4047.0	...
9451211	  805.7	  611.0	 4046.0	...
9451212	  805.6	  611.2	 4046.0	...
9451213	  805.5	  611.3	 4047.0	...
9451214	  805.4	  611.5	 4048.0	...
9451215	  805.4	  611.7	 4050.0	...
9451216	  805.4	  611.8	 4054.0	...
9451217	  805.3	  611.7	 4057.0	...
9451218	  805.2	  611.6	 4060.0	...
9451219	  805.1	  611.6	 4060.0	...
9451220	  804.8	  611.4	 4062.0	...
9451221	  804.6	  611.2	 4063.0	...
9451222	  804.4	  611.2	 4064.0	...
9451223	  804.4	  611.4	 4063.0	...
9451224	  804.4	  611.5	 4063.0	...
9451225	  804.4	  611.5	 4062.0	...
9451226	  804.3	  611.3	 4060.0	...
9451227	  804.2	  611.0	 4059.0	...
9451228	  804.1	  610.8	 4061.0	...
9451229	  804.1	  610.6	 4065.0	...
9451230	  804.1	  610.4	 4069.0	...
9451231	  804.2	  610.2	 4071.0	...
9451232	  804.1	  610.0	 4066.0	...
9451233	  803.9	  610.0	 4063.0	...
9451234	  803.7	  610.1	 4063.0	...
9451235	  803.8	  610.4	 4065.0	...
9451236	  803.9	  610.7	 4067.0	...
9451237	  804.0	  611.0	 4068.0	...
9451238	  804.1	  611.2	 4068.0	...
9451239	  804.3	  611.5	 4067.0	...
9451240	  804.5	  611.7	 4066.0	...
9451241	  804.6	  611.7	 4065.0	...
9451242	  804.9	  611.7	 4065.0	...
9451243	  805.2	  611.6	 4064.0	...
9451244	  805.4	  611.5	 4066.0	...
9451245	  805.4	  611.3	 4068.0	...
9451246	  805.4	  611.0	 4070.0	...
9451247	  804.7	  610.8	 4069.0	...
9451248	  804.0	  610.9	 4066.0	...
9451249	  803.7	  610.9	 4063.0	...
9451250	  804.1	  610.9	 4061.0	...
9451251	  804.3	  610.9	 4062.0	...
9451252	  804.1	  610.9	 4064.0	...
9451253	  804.0	  610.8	 4067.0	...
9451254	  804.0	  610.7	 4069.0	...
9451255	  804.2	  610.7	 4069.0	...
9451256	  804.4	  610.8	 4070.0	...
9451257	  804.5	  610.8	 4070.0	...
9451258	  804.5	  610.8	 4073.0	...
9451259	  804.4	  610.9	 4075.0	...
9451260	  804.5	  611.1	 4075.0	...
9451261	  804.5	  611.2	 4073.0	...
9451262	  804.5	  611.4	 4072.0	...
9451263	  804.5	  611.6	 4074.0	...
9451264	  804.3	  611.8	 4075.0	...
9451265	  804.3	  611.9	 4074.0	...
9451266	  804.4	  611.9	 4072.0	...
9451267	  804.3	  611.5	 4071.0	...
9451268	  804.0	  611.0	 4070.0	...
9451269	  803.7	  610.6	 4070.0	...
9451270	  803.7	  610.5	 4070.0	...
9451271	  803.7	  610.3	 4071.0	...
9451272	  803.7	  610.1	 4073.0	...
9451273	  803.2	  610.1	 4075.0	...
9451274	  802.7	  610.4	 4076.0	...
9451275	  802.5	  610.7	 4078.0	...
9451276	  802.8	  610.8	 4078.0	...
9451277	  803.1	  610.9	 4076.0	...
9451278	  803.3	  610.8	 4078.0	...
9451279	  803.4	  610.6	 4081.0	...
9451280	  803.5	  610.5	 4083.0	...
9451281	  803.4	  610.3	 4081.0	...
9451282	  803.3	  610.1	 4078.0	...
9451283	  803.2	  610.2	 4077.0	...
9451284	  803.3	  610.5	 4077.0	...
9451285	  803.5	  610.8	 4078.0	...
9451286	  803.4	  610.8	 4078.0	...
9451287	  803.1	  610.7	 4079.0	...
9451288	  803.0	  610.6	 4079.0	...
9451289	  803.1	  610.5	 4077.0	...
9451290	  803.2	  610.4	 4076.0	...
9451291	  803.8	  610.4	 4076.0	...
9451292	  804.4	  610.6	 4077.0	...
9451293	  804.8	  610.8	 4078.0	...
9451294	  804.5	  610.6	 4078.0	...
9451295	  804.2	  610.3	 4077.0	...
9451296	  804.0	  610.2	 4077.0	...
9451297	  804.0	  610.6	 4078.0	...
9451298	  804.1	  610.9	 4080.0	...
9451299	  804.1	  610.9	 4081.0	...
9451300	  803.9	  611.0	 4083.0	...
9451301	  803.7	  611.1	 4085.0	...
MSG	9451302 0000 _ Number Off
9451302	  803.4	  611.2	 4087.0	...
9451303	  803.4	  611.3	 4086.0	...
9451304	  803.4	  611.2	 4083.0	...
9451305	  803.3	  611.3	 4079.0	...
9451306	  803.3	  611.4	 4079.0	...
9451307	  803.2	  611.3	 4079.0	...
9451308	  803.4	  611.1	 4080.0	...
9451309	  803.6	  610.9	 4083.0	...
9451310	  803.7	  611.1	 4086.0	...
9451311	  803.7	  611.2	 4087.0	...
9451312	  803.3	  610.9	 4086.0	...
9451313	  802.9	  610.6	 4085.0	...
9451314	  802.4	  610.3	 4085.0	...
9451315	  802.3	  610.4	 4085.0	...
9451316	  802.1	  610.5	 4087.0	...
9451317	  801.8	  610.5	 4090.0	...
9451318	  801.6	  610.6	 4089.0	...
9451319	  801.9	  610.7	 4085.0	...
9451320	  802.3	  610.8	 4082.0	...
9451321	  802.7	  610.9	 4082.0	...
9451322	  802.8	  611.2	 4083.0	...
9451323	  803.0	  611.4	 4083.0	...
9451324	  803.4	  611.5	 4084.0	...
9451325	  803.8	  611.5	 4086.0	...
9451326	  804.0	  611.4	 4089.0	...
9451327	  803.9	  611.3	 4091.0	...
9451328	  803.8	  611.3	 4092.0	...
9451329	  803.5	  611.3	 4092.0	...
9451330	  803.2	  611.4	 4092.0	...
9451331	  802.9	  611.5	 4092.0	...
9451332	  802.9	  611.5	 4091.0	...
9451333	  803.0	  611.4	 4090.0	...
9451334	  803.0	  611.4	 4089.0	...
9451335	  802.8	  611.4	 4087.0	...
9451336	  802.5	  611.2	 4084.0	...
9451337	  802.5	  610.9	 4085.0	...
9451338	  802.5	  610.6	 4088.0	...
9451339	  802.7	  610.7	 4092.0	...
9451340	  802.9	  611.1	 4093.0	...
9451341	  803.0	  611.4	 4092.0	...
9451342	  802.9	  611.3	 4089.0	...
9451343	  802.8	  611.2	 4086.0	...
9451344	  802.8	  611.1	 4090.0	...
9451345	  802.8	  611.1	 4094.0	...
9451346	  802.8	  611.0	 4098.0	...
9451347	  802.7	  611.1	 4098.0	...
9451348	  802.7	  611.1	 4098.0	...
9451349	  802.9	  611.1	 4098.0	...
9451350	  803.1	  611.2	 4098.0	...
9451351	  803.1	  611.3	 4091.0	...
9451352	  803.1	  611.1	 4085.0	...
9451353	  803.0	  610.7	 4086.0	...
9451354	  803.0	  610.3	 4092.0	...
9451355	  803.0	  610.1	 4096.0	...
9451356	  802.6	  610.1	 4092.0	...
9451357	  802.2	  610.4	 4090.0	...
9451358	  801.9	  610.9	 4091.0	...
9451359	  802.1	  611.4	 4092.0	...
9451360	  802.4	  611.5	 4092.0	...
9451361	  802.6	  611.6	 4092.0	...
9451362	  802.8	  611.5	 4090.0	...
9451363	  802.3	  611.6	 4089.0	...
9451364	  801.8	  611.5	 4087.0	...
9451365	  801.5	  611.3	 4089.0	...
9451366	  802.0	  611.4	 4091.0	...
9451367	  802.5	  611.7	 4093.0	...
9451368	  802.8	  612.1	 4092.0	...
9451369	  802.6	  612.1	 4093.0	...
9451370	  802.4	  612.1	 4093.0	...
9451371	  802.5	  611.4	 4095.0	...
9451372	  802.7	  610.7	 4099.0	...
9451373	  802.8	  610.1	 4102.0	...
9451374	  802.7	  610.1	 4102.0	...
9451375	  802.5	  610.1	 4100.0	...
9451376	  802.4	  610.2	 4099.0	...
9451377	  802.3	  610.3	 4102.0	...
9451378	  801.8	  610.6	 4104.0	...
9451379	  801.4	  610.8	 4105.0	...
9451380	  800.9	  610.4	 4107.0	...
9451381	  800.9	  609.7	 4110.0	...
9451382	  800.6	  609.1	 4113.0	...
9451383	  800.2	  609.1	 4113.0	...
9451384	  800.2	  609.2	 4110.0	...
9451385	  800.5	  609.1	 4107.0	...
9451386	  801.0	  609.2	 4105.0	...
9451387	  801.1	  609.4	 4104.0	...
9451388	  801.2	  609.6	 4102.0	...
9451389	  801.3	  609.4	 4100.0	...
9451390	  801.3	  609.1	 4099.0	...
9451391	  801.3	  609.0	 4100.0	...
9451392	  801.3	  609.5	 4100.0	...
9451393	  801.3	  610.1	 4100.0	...
9451394	  801.2	  610.4	 4100.0	...
9451395	  801.1	  610.3	 4100.0	...
9451396	  801.1	  610.2	 4100.0	...
9451397	  801.1	  610.0	 4100.0	...
9451398	  801.1	  609.7	 4102.0	...
9451399	  801.1	  609.5	 4103.0	...
9451400	  801.2	  609.3	 4103.0	...
9451401	  801.4	  609.3	 4103.0	...
9451402	  801.9	  609.3	 4104.0	...
9451403	  802.2	  609.3	 4104.0	...
9451404	  802.4	  609.2	 4103.0	...
9451405	  802.3	  609.3	 4101.0	...
9451406	  802.1	  609.7	 4100.0	...
9451407	  802.0	  610.1	 4101.0	...
9451408	  801.9	  610.0	 4102.0	...
9451409	  801.6	  609.5	 4104.0	...
9451410	  801.3	  608.8	 4103.0	...
9451411	  801.0	  608.7	 4103.0	...
9451412	  801.0	  608.8	 4103.0	...
9451413	  801.3	  609.0	 4101.0	...
9451414	  801.5	  609.1	 4100.0	...
9451415	  801.7	  608.9	 4103.0	...
9451416	  801.7	  608.3	 4106.0	...
9451417	  801.7	  607.8	 4109.0	...
9451418	  801.7	  607.4	 4108.0	...
9451419	  801.5	  607.6	 4106.0	...
9451420	  801.4	  607.8	 4107.0	...
9451421	  801.2	  608.0	 4111.0	...
9451422	  801.7	  607.8	 4113.0	...
9451423	  802.2	  607.4	 4113.0	...
9451424	  802.0	  607.3	 4111.0	...
9451425	  801.3	  607.2	 4108.0	...
9451426	  801.1	  606.8	 4106.0	...
9451427	  801.6	  606.3	 4105.0	...
9451428	  802.2	  606.4	 4104.0	...
9451429	  802.5	  607.1	 4105.0	...
9451430	  802.7	  607.3	 4106.0	...
9451431	  802.7	  606.8	 4107.0	...
9451432	  802.1	  606.5	 4107.0	...
9451433	  801.5	  606.6	 4107.0	...
9451434	  801.1	  607.0	 4107.0	...
9451435	  801.2	  607.1	 4107.0	...
9451436	  801.4	  606.9	 4106.0	...
9451437	  801.3	  606.4	 4106.0	...
9451438	  801.3	  606.0	 4108.0	...
9451439	  801.4	  606.0	 4109.0	...
9451440	  801.4	  606.3	 4112.0	...
9451441	  801.5	  606.7	 4113.0	...
9451442	  801.5	  607.4	 4114.0	...
9451443	  801.5	  608.0	 4113.0	...
9451444	  801.5	  608.3	 4112.0	...
9451445	  801.5	  608.1	 4113.0	...
9451446	  801.5	  608.0	 4115.0	...
9451447	  801.3	  608.1	 4116.0	...
9451448	  801.0	  608.3	 4115.0	...
9451449	  801.4	  608.5	 4115.0	...
9451450	  802.0	  608.4	 4116.0	...
9451451	  802.6	  608.1	 4117.0	...
9451452	  802.5	  607.8	 4118.0	...
9451453	  802.6	  607.4	 4117.0	...
9451454	  802.7	  607.3	 4114.0	...
9451455	  802.5	  607.3	 4112.0	...
9451456	  802.2	  607.3	 4112.0	...
9451457	  802.0	  607.3	 4113.0	...
9451458	  801.8	  607.1	 4114.0	...
9451459	  801.7	  607.1	 4119.0	...
9451460	  801.4	  607.2	 4125.0	...
9451461	  801.2	  607.5	 4129.0	...
9451462	  801.0	  607.5	 4127.0	...
9451463	  801.1	  607.4	 4126.0	...
9451464	  801.3	  607.3	 4127.0	...
9451465	  801.3	  607.0	 4128.0	...
9451466	  801.4	  606.7	 4128.0	...
9451467	  801.2	  606.5	 4125.0	...
9451468	  800.9	  606.4	 4123.0	...
9451469	  800.5	  606.5	 4121.0	...
9451470	  800.4	  606.4	 4123.0	...
9451471	  800.3	  606.4	 4124.0	...
9451472	  800.3	  606.4	 4127.0	...
9451473	  800.3	  605.9	 4127.0	...
9451474	  800.3	  605.3	 4128.0	...
9451475	  800.4	  604.8	 4128.0	...
9451476	  800.6	  605.0	 4128.0	...
9451477	  800.7	  604.9	 4128.0	...
9451478	  800.6	  604.5	 4129.0	...
9451479	  800.6	  604.2	 4130.0	...
9451480	  800.5	  604.1	 4128.0	...
9451481	  800.5	  604.2	 4127.0	...
9451482	  800.7	  604.3	 4125.0	...
9451483	  800.9	  604.5	 4125.0	...
9451484	  801.0	  604.8	 4125.0	...
9451485	  801.0	  605.1	 4127.0	...
9451486	  800.9	  605.2	 4129.0	...
9451487	  800.8	  605.1	 4131.0	...
9451488	  800.9	  604.9	 4132.0	...
9451489	  801.2	  604.7	 4132.0	...
9451490	  801.5	  604.6	 4133.0	...
9451491	  801.5	  604.6	 4133.0	...
9451492	  801.6	  604.4	 4133.0	...
9451493	  801.6	  604.2	 4133.0	...
9451494	  801.7	  604.1	 4133.0	...
9451495	  801.7	  604.3	 4133.0	...
9451496	  801.8	  604.6	 4133.0	...
9451497	  801.9	  604.8	 4133.0	...
9451498	  801.9	  604.8	 4133.0	...
9451499	  801.5	  604.6	 4133.0	...
9451500	  801.1	  604.4	 4133.0	...
9451501	  800.6	  604.2	 4135.0	...
9451502	  800.6	  604.3	 4136.0	...
9451503	  800.6	  604.5	 4136.0	...
9451504	  800.7	  604.7	 4136.0	...
9451505	  800.6	  604.4	 4136.0	...
9451506	  800.6	  604.1	 4138.0	...
9451507	  800.4	  603.7	 4141.0	...
9451508	  800.5	  603.6	 4142.0	...
9451509	  801.0	  603.5	 4143.0	...
9451510	  801.6	  603.9	 4143.0	...
9451511	  801.8	  604.4	 4142.0	...
9451512	  801.3	  604.3	 4142.0	...
9451513	  800.7	  603.9	 4142.0	...
9451514	  800.8	  603.3	 4143.0	...
9451515	  801.3	  603.4	 4144.0	...
MSG	9451516 0000 _ Number On
9451516	  801.6	  603.1	 4145.0	...
9451517	  801.5	  602.9	 4145.0	...
9451518	  801.3	  602.6	 4144.0	...
9451519	  801.2	  602.6	 4143.0	...
9451520	  801.3	  602.5	 4142.0	...
9451521	  801.6	  602.5	 4144.0	...
9451522	  801.9	  602.5	 4145.0	...
9451523	  801.9	  602.6	 4145.0	...
9451524	  801.8	  602.6	 4142.0	...
9451525	  801.7	  602.5	 4139.0	...
9451526	  801.8	  602.4	 4137.0	...
9451527	  801.9	  602.4	 4139.0	...
9451528	  801.9	  602.3	 4140.0	...
9451529	  802.0	  602.3	 4142.0	...
9451530	  802.0	  602.5	 4142.0	...
9451531	  802.1	  602.7	 4142.0	...
9451532	  801.7	  603.0	 4144.0	...
9451533	  801.4	  602.9	 4146.0	...
9451534	  801.0	  602.8	 4147.0	...
9451535	  801.0	  602.6	 4147.0	...
9451536	  800.9	  602.7	 4148.0	...
9451537	  800.8	  602.8	 4148.0	...
9451538	  800.9	  602.9	 4148.0	...
9451539	  801.2	  602.9	 4149.0	...
9451540	  801.6	  602.8	 4150.0	...
9451541	  801.6	  602.8	 4152.0	...
9451542	  801.6	  602.8	 4151.0	...
9451543	  801.6	  602.8	 4153.0	...
9451544	  801.7	  602.7	 4154.0	...
9451545	  801.8	  602.6	 4154.0	...
9451546	  801.8	  602.6	 4154.0	...
9451547	  802.1	  602.5	 4154.0	...
9451548	  802.4	  602.5	 4155.0	...
9451549	  802.8	  602.4	 4156.0	...
9451550	  802.8	  602.2	 4157.0	...
9451551	  802.8	  602.1	 4158.0	...
9451552	  802.9	  602.1	 4158.0	...
9451553	  802.9	  602.2	 4159.0	...
9451554	  802.7	  602.4	 4156.0	...
9451555	  802.4	  602.4	 4154.0	...
9451556	  802.1	  602.4	 4151.0	...
9451557	  802.0	  602.4	 4150.0	...
9451558	  802.3	  602.1	 4149.0	...
9451559	  802.5	  601.8	 4149.0	...
9451560	  802.4	  601.7	 4149.0	...
9451561	  802.0	  601.9	 4150.0	...
9451562	  802.1	  602.0	 4151.0	...
9451563	  802.5	  602.0	 4153.0	...
9451564	  802.9	  601.8	 4153.0	...
9451565	  803.0	  601.4	 4154.0	...
9451566	  803.1	  601.0	 4154.0	...
9451567	  803.2	  600.9	 4154.0	...
9451568	  803.5	  601.0	 4154.0	...
9451569	  803.6	  601.0	 4154.0	...
9451570	  803.7	  600.9	 4154.0	...
9451571	  803.6	  600.9	 4154.0	...
9451572	  803.6	  601.1	 4155.0	...
9451573	  803.6	  601.3	 4155.0	...
9451574	  803.6	  601.5	 4155.0	...
9451575	  803.5	  601.4	 4159.0	...
9451576	  803.6	  601.4	 4163.0	...
9451577	  803.6	  601.5	 4169.0	...
9451578	  803.3	  601.7	 4169.0	...
9451579	  803.0	  601.7	 4169.0	...
9451580	  802.7	  601.8	 4165.0	...
9451581	  802.8	  601.9	 4160.0	...
9451582	  802.8	  601.9	 4155.0	...
9451583	  802.8	  601.8	 4156.0	...
9451584	  802.8	  601.7	 4158.0	...
9451585	  802.9	  601.7	 4162.0	...
9451586	  802.9	  601.7	 4163.0	...
9451587	  803.2	  602.3	 4163.0	...
9451588	  803.5	  602.9	 4163.0	...
9451589	  803.1	  603.4	 4163.0	...
9451590	  802.5	  603.5	 4163.0	...
9451591	  801.9	  603.6	 4162.0	...
9451592	  801.9	  603.6	 4163.0	...
9451593	  802.0	  603.2	 4165.0	...
9451594	  802.1	  602.9	 4167.0	...
9451595	  802.3	  602.6	 4167.0	...
9451596	  802.4	  602.6	 4167.0	...
9451597	  802.4	  602.6	 4166.0	...
9451598	  802.6	  603.3	 4162.0	...
9451599	  802.7	  604.0	 4159.0	...
9451600	  802.8	  604.2	 4157.0	...
9451601	  802.7	  603.8	 4158.0	...
9451602	  802.5	  603.5	 4159.0	...
9451603	  802.3	  603.6	 4160.0	...
9451604	  802.2	  603.7	 4160.0	...
9451605	  802.6	  604.0	 4160.0	...
9451606	  803.1	  605.4	 4160.0	...
9451607	  803.1	  606.7	 4160.0	...
9451608	  802.7	  608.3	 4159.0	...
9451609	  802.2	  608.9	 4159.0	...
9451610	  802.3	  609.5	 4154.0	...
9451611	  802.3	  610.2	 4150.0	...
9451612	  801.9	  610.9	 4147.0	...
9451613	  801.6	  610.6	 4151.0	...
9451614	  801.1	  608.0	 4155.0	...
9451615	  800.9	  605.4	 4160.0	...
EFIX R   9450233	9451615	1383	  810.5	  606.0	   3939
SSACC R  9451616
9451616	  800.7	  603.5	 4164.0	...
9451617	  800.6	  603.5	 4167.0	...
9451618	  800.4	  603.6	 4168.0	...
9451619	  799.8	  605.2	 4166.0	...
9451620	  799.4	  609.2	 4160.0	...
9451621	  799.2	  615.4	 4139.0	...
9451622	  799.2	  621.9	 4117.0	...
9451623	  799.0	  626.5	 4101.0	...
9451624	  798.8	  631.4	 4090.0	...
9451625	  799.1	  638.1	 4071.0	...
9451626	  799.5	  647.1	 4035.0	...
9451627	  800.2	  658.4	 4000.0	...
9451628	  800.2	  669.6	 3963.0	...
9451629	  800.3	  682.7	 3924.0	...
9451630	  800.3	  696.2	 3877.0	...
9451631	  801.1	  713.8	 3822.0	...
9451632	  801.2	  731.7	 3763.0	...
9451633	  801.4	  753.1	 3692.0	...
9451634	  801.2	  775.4	 3615.0	...
9451635	  801.1	  800.5	 3531.0	...
9451636	  800.9	  827.3	 3445.0	...
9451637	  801.3	  855.7	 3350.0	...
9451638	  802.6	  886.9	 3249.0	...
9451639	  802.5	  918.2	 3154.0	...
9451640	  799.3	  951.9	 3045.0	...
9451641	  793.5	  986.3	 2934.0	...
9451642	  789.0	 1022.7	 2798.0	...
9451643	  786.2	 1059.6	 2663.0	...
9451644	  786.3	 1099.6	 2512.0	...
9451645	  786.9	 1142.7	 2356.0	...
9451646	  791.2	 1187.0	 2192.0	...
9451647	  803.3	 1234.0	 2042.0	...
9451648	  814.9	 1267.5	 1948.0	...
9451649	 1041.9	 1336.4	 1487.0	...
9451650	 1259.7	 1384.1	 1069.0	...
9451651	 1032.5	 1466.8	  581.0	...
9451652	  586.3	 1563.1	  477.0	...
9451653	  150.1	 1738.3	  345.0	...
9451654	  144.9	 1816.3	  261.0	...
9451655	  148.3	 1896.4	  192.0	...
9451656	  152.0	 1949.8	  150.0	...
9451657	  155.4	 1976.0	  130.0	...
9451658	  155.4	 1976.0	  130.0	...
SBLINK R 9451659
9451659	   .	   .	    0.0	...
9451660	   .	   .	    0.0	...
9451661	   .	   .	    0.0	...
9451662	   .	   .	    0.0	...
9451663	   .	   .	    0.0	...
9451664	   .	   .	    0.0	...
9451665	   .	   .	    0.0	...
9451666	   .	   .	    0.0	...
9451667	   .	   .	    0.0	...
9451668	   .	   .	    0.0	...
9451669	   .	   .	    0.0	...
9451670	   .	   .	    0.0	...
9451671	   .	   .	    0.0	...
9451672	   .	   .	    0.0	...
9451673	   .	   .	    0.0	...
9451674	   .	   .	    0.0	...
9451675	   .	   .	    0.0	...
9451676	   .	   .	    0.0	...
9451677	   .	   .	    0.0	...
9451678	   .	   .	    0.0	...
9451679	   .	   .	    0.0	...
9451680	   .	   .	    0.0	...
9451681	   .	   .	    0.0	...
9451682	   .	   .	    0.0	...
9451683	   .	   .	    0.0	...
9451684	   .	   .	    0.0	...
9451685	   .	   .	    0.0	...
9451686	   .	   .	    0.0	...
9451687	   .	   .	    0.0	...
9451688	   .	   .	    0.0	...
9451689	   .	   .	    0.0	...
9451690	   .	   .	    0.0	...
9451691	   .	   .	    0.0	...
9451692	   .	   .	    0.0	...
9451693	   .	   .	    0.0	...
9451694	   .	   .	    0.0	...
9451695	   .	   .	    0.0	...
9451696	   .	   .	    0.0	...
9451697	   .	   .	    0.0	...
9451698	   .	   .	    0.0	...
9451699	   .	   .	    0.0	...
9451700	   .	   .	    0.0	...
9451701	   .	   .	    0.0	...
9451702	   .	   .	    0.0	...
9451703	   .	   .	    0.0	...
9451704	   .	   .	    0.0	...
9451705	   .	   .	    0.0	...
9451706	   .	   .	    0.0	...
9451707	   .	   .	    0.0	...
9451708	   .	   .	    0.0	...
9451709	   .	   .	    0.0	...
9451710	   .	   .	    0.0	...
9451711	   .	   .	    0.0	...
9451712	   .	   .	    0.0	...
9451713	   .	   .	    0.0	...
9451714	   .	   .	    0.0	...
9451715	   .	   .	    0.0	...
9451716	   .	   .	    0.0	...
9451717	   .	   .	    0.0	...
9451718	   .	   .	    0.0	...
9451719	   .	   .	    0.0	...
9451720	   .	   .	    0.0	...
9451721	   .	   .	    0.0	...
9451722	   .	   .	    0.0	...
9451723	   .	   .	    0.0	...
9451724	   .	   .	    0.0	...
9451725	   .	   .	    0.0	...
9451726	   .	   .	    0.0	...
9451727	   .	   .	    0.0	...
9451728	   .	   .	    0.0	...
9451729	   .	   .	    0.0	...
9451730	   .	   .	    0.0	...
9451731	   .	   .	    0.0	...
9451732	   .	   .	    0.0	...
9451733	   .	   .	    0.0	...
9451734	   .	   .	    0.0	...
9451735	   .	   .	    0.0	...
9451736	   .	   .	    0.0	...
9451737	   .	   .	    0.0	...
9451738	   .	   .	    0.0	...
9451739	   .	   .	    0.0	...
9451740	   .	   .	    0.0	...
9451741	   .	   .	    0.0	...
9451742	   .	   .	    0.0	...
9451743	   .	   .	    0.0	...
9451744	   .	   .	    0.0	...
9451745	   .	   .	    0.0	...
9451746	   .	   .	    0.0	...
9451747	   .	   .	    0.0	...
9451748	   .	   .	    0.0	...
9451749	   .	   .	    0.0	...
9451750	   .	   .	    0.0	...
9451751	   .	   .	    0.0	...
9451752	   .	   .	    0.0	...
9451753	   .	   .	    0.0	...
9451754	   .	   .	    0.0	...
9451755	   .	   .	    0.0	...
9451756	   .	   .	    0.0	...
9451757	   .	   .	    0.0	...
9451758	   .	   .	    0.0	...
9451759	   .	   .	    0.0	...
9451760	   .	   .	    0.0	...
9451761	   .	   .	    0.0	...
9451762	   .	   .	    0.0	...
9451763	   .	   .	    0.0	...
9451764	   .	   .	    0.0	...
9451765	   .	   .	    0.0	...
9451766	   .	   .	    0.0	...
9451767	   .	   .	    0.0	...
9451768	   .	   .	    0.0	...
9451769	   .	   .	    0.0	...
9451770	   .	   .	    0.0	...
9451771	   .	   .	    0.0	...
9451772	   .	   .	    0.0	...
9451773	   .	   .	    0.0	...
9451774	   .	   .	    0.0	...
9451775	   .	   .	    0.0	...
9451776	   .	   .	    0.0	...
9451777	   .	   .	    0.0	...
9451778	   .	   .	    0.0	...
9451779	   .	   .	    0.0	...
9451780	   .	   .	    0.0	...
9451781	   .	   .	    0.0	...
9451782	   .	   .	    0.0	...
9451783	   .	   .	    0.0	...
9451784	   .	   .	    0.0	...
9451785	   .	   .	    0.0	...
9451786	   .	   .	    0.0	...
9451787	   .	   .	    0.0	...
9451788	   .	   .	    0.0	...
9451789	   .	   .	    0.0	...
9451790	   .	   .	    0.0	...
9451791	   .	   .	    0.0	...
9451792	   .	   .	    0.0	...
9451793	   .	   .	    0.0	...
9451794	   .	   .	    0.0	...
9451795	   .	   .	    0.0	...
9451796	   .	   .	    0.0	...
9451797	   .	   .	    0.0	...
9451798	   .	   .	    0.0	...
9451799	   .	   .	    0.0	...
9451800	   .	   .	    0.0	...
9451801	   .	   .	    0.0	...
9451802	   .	   .	    0.0	...
9451803	   .	   .	    0.0	...
9451804	   .	   .	    0.0	...
9451805	   .	   .	    0.0	...
9451806	   .	   .	    0.0	...
9451807	   .	   .	    0.0	...
9451808	   .	   .	    0.0	...
9451809	   .	   .	    0.0	...
9451810	   .	   .	    0.0	...
9451811	   .	   .	    0.0	...
9451812	   .	   .	    0.0	...
9451813	   .	   .	    0.0	...
9451814	   .	   .	    0.0	...
9451815	   .	   .	    0.0	...
9451816	   .	   .	    0.0	...
MSG	9451817 0000 _ Number Off
9451817	   .	   .	    0.0	...
9451818	   .	   .	    0.0	...
9451819	   .	   .	    0.0	...
9451820	   .	   .	    0.0	...
9451821	   .	   .	    0.0	...
9451822	   .	   .	    0.0	...
9451823	   .	   .	    0.0	...
9451824	   .	   .	    0.0	...
9451825	   .	   .	    0.0	...
9451826	   .	   .	    0.0	...
9451827	   .	   .	    0.0	...
9451828	   .	   .	    0.0	...
9451829	   .	   .	    0.0	...
9451830	   .	   .	    0.0	...
9451831	   .	   .	    0.0	...
9451832	   .	   .	    0.0	...
9451833	   .	   .	    0.0	...
9451834	   .	   .	    0.0	...
9451835	   .	   .	    0.0	...
9451836	   .	   .	    0.0	...
9451837	   .	   .	    0.0	...
9451838	   .	   .	    0.0	...
EBLINK R 9451659	9451838	180
9451839	  852.4	 1304.3	 1810.0	...
9451840	  852.4	 1304.3	 1810.0	...
9451841	  852.8	 1300.1	 1819.0	...
9451842	  853.1	 1292.1	 1843.0	...
9451843	  853.9	 1279.8	 1884.0	...
9451844	  854.2	 1268.3	 1926.0	...
9451845	  856.3	 1255.9	 1971.0	...
9451846	  857.8	 1244.7	 2011.0	...
9451847	  859.8	 1233.9	 2046.0	...
9451848	  860.4	 1222.4	 2085.0	...
9451849	  861.0	 1210.0	 2124.0	...
9451850	  861.3	 1196.4	 2166.0	...
9451851	  861.0	 1185.0	 2193.0	...
9451852	  859.5	 1173.0	 2218.0	...
9451853	  856.5	 1161.5	 2240.0	...
9451854	  852.4	 1150.0	 2269.0	...
9451855	  849.6	 1138.6	 2293.0	...
9451856	  848.0	 1127.8	 2312.0	...
9451857	  847.6	 1117.5	 2333.0	...
9451858	  846.1	 1107.7	 2363.0	...
9451859	  844.6	 1098.9	 2406.0	...
9451860	  843.1	 1088.6	 2447.0	...
9451861	  842.7	 1079.3	 2484.0	...
9451862	  841.8	 1069.8	 2518.0	...
9451863	  840.9	 1059.9	 2557.0	...
9451864	  839.8	 1051.5	 2593.0	...
9451865	  838.8	 1041.3	 2630.0	...
9451866	  837.4	 1033.1	 2660.0	...
9451867	  835.0	 1023.8	 2693.0	...
9451868	  832.9	 1015.6	 2729.0	...
9451869	  831.3	 1007.2	 2762.0	...
9451870	  829.3	  998.1	 2796.0	...
9451871	  827.5	  990.3	 2824.0	...
9451872	  826.2	  982.2	 2854.0	...
9451873	  826.3	  975.4	 2884.0	...
9451874	  826.2	  968.4	 2912.0	...
9451875	  825.5	  960.8	 2942.0	...
9451876	  824.2	  953.6	 2972.0	...
9451877	  822.9	  945.3	 2999.0	...
9451878	  821.4	  937.9	 3027.0	...
9451879	  820.6	  930.4	 3048.0	...
9451880	  819.8	  923.6	 3072.0	...
9451881	  819.0	  917.8	 3093.0	...
9451882	  817.7	  911.4	 3116.0	...
9451883	  816.2	  905.2	 3138.0	...
9451884	  815.2	  900.3	 3161.0	...
9451885	  814.4	  893.7	 3189.0	...
9451886	  814.1	  888.9	 3211.0	...
9451887	  813.8	  882.1	 3239.0	...
9451888	  813.7	  877.6	 3256.0	...
9451889	  814.5	  871.4	 3279.0	...
9451890	  815.4	  865.8	 3299.0	...
9451891	  816.3	  859.4	 3319.0	...
9451892	  816.1	  854.0	 3333.0	...
9451893	  816.2	  848.0	 3346.0	...
9451894	  816.4	  842.6	 3370.0	...
9451895	  816.2	  837.4	 3393.0	...
9451896	  815.6	  832.8	 3407.0	...
9451897	  814.6	  828.4	 3421.0	...
9451898	  813.6	  823.2	 3436.0	...
9451899	  812.7	  818.0	 3456.0	...
9451900	  812.0	  813.3	 3470.0	...
9451901	  811.6	  810.1	 3483.0	...
9451902	  811.2	  805.6	 3497.0	...
9451903	  810.7	  800.0	 3513.0	...
9451904	  809.7	  794.7	 3528.0	...
9451905	  808.8	  790.6	 3540.0	...
9451906	  807.9	  787.2	 3552.0	...
ESACC R  9451616	9451906	291	  800.7	  603.5	  807.9	  787.2	   3.92	   1367
SFIX R   9451907
9451907	  807.9	  783.0	 3567.0	...
9451908	  808.0	  779.3	 3583.0	...
9451909	  808.1	  775.6	 3596.0	...
9451910	  808.0	  773.1	 3607.0	...
9451911	  807.9	  769.1	 3620.0	...
9451912	  807.6	  765.7	 3630.0	...
9451913	  807.2	  761.2	 3641.0	...
9451914	  806.9	  758.7	 3650.0	...
9451915	  806.7	  755.5	 3662.0	...
9451916	  806.4	  752.7	 3676.0	...
9451917	  806.1	  749.1	 3691.0	...
9451918	  805.7	  746.5	 3706.0	...
9451919	  805.4	  742.9	 3716.0	...
9451920	  805.3	  739.3	 3726.0	...
9451921	  804.9	  735.8	 3733.0	...
9451922	  804.6	  732.7	 3742.0	...
9451923	  804.4	  730.3	 3754.0	...
9451924	  804.4	  728.5	 3763.0	...
9451925	  804.3	  725.8	 3771.0	...
9451926	  804.2	  722.9	 3774.0	...
9451927	  804.0	  718.7	 3780.0	...
9451928	  804.4	  716.5	 3783.0	...
9451929	  805.1	  714.2	 3791.0	...
9451930	  805.9	  712.5	 3799.0	...
9451931	  805.7	  709.4	 3810.0	...
9451932	  805.0	  706.7	 3818.0	...
9451933	  804.4	  704.6	 3827.0	...
9451934	  804.1	  702.7	 3833.0	...
9451935	  804.0	  700.8	 3841.0	...
9451936	  803.8	  697.8	 3848.0	...
9451937	  803.8	  696.0	 3859.0	...
9451938	  803.5	  693.4	 3871.0	...
9451939	  803.3	  691.8	 3880.0	...
9451940	  803.2	  690.2	 3885.0	...
9451941	  803.2	  688.4	 3885.0	...
9451942	  803.2	  687.1	 3884.0	...
9451943	  803.3	  684.2	 3892.0	...
9451944	  803.7	  682.3	 3900.0	...
9451945	  804.0	  679.6	 3908.0	...
9451946	  804.1	  678.5	 3908.0	...
9451947	  804.1	  677.5	 3909.0	...
9451948	  804.1	  675.9	 3911.0	...
9451949	  804.1	  674.4	 3915.0	...
9451950	  804.0	  673.0	 3919.0	...
9451951	  803.6	  672.9	 3921.0	...
9451952	  803.1	  671.3	 3924.0	...
9451953	  802.6	  669.9	 3928.0	...
9451954	  802.5	  667.7	 3939.0	...
9451955	  802.5	  667.1	 3948.0	...
9451956	  802.7	  666.3	 3958.0	...
9451957	  803.0	  665.2	 3963.0	...
9451958	  803.3	  663.2	 3967.0	...
9451959	  803.4	  661.0	 3969.0	...
9451960	  803.4	  659.6	 3970.0	...
9451961	  803.4	  658.5	 3972.0	...
9451962	  803.4	  657.0	 3975.0	...
9451963	  803.7	  655.8	 3976.0	...
9451964	  803.8	  654.5	 3979.0	...
9451965	  803.9	  653.6	 3983.0	...
9451966	  803.6	  652.3	 3987.0	...
9451967	  802.5	  651.9	 3994.0	...
9451968	  801.4	  650.7	 4001.0	...
9451969	  800.6	  650.0	 4007.0	...
9451970	  800.8	  648.4	 4008.0	...
9451971	  801.0	  647.6	 4009.0	...
9451972	  801.2	  646.8	 4010.0	...
9451973	  801.1	  646.8	 4010.0	...
9451974	  800.9	  645.5	 4013.0	...
9451975	  800.7	  644.2	 4016.0	...
9451976	  800.5	  643.0	 4019.0	...
9451977	  800.7	  642.6	 4019.0	...
9451978	  801.0	  641.5	 4022.0	...
9451979	  801.0	  639.8	 4027.0	...
9451980	  800.6	  638.0	 4032.0	...
9451981	  800.5	  636.8	 4034.0	...
9451982	  800.7	  636.2	 4038.0	...
9451983	  801.0	  636.2	 4040.0	...
9451984	  801.1	  636.3	 4042.0	...
9451985	  801.0	  635.9	 4045.0	...
9451986	  800.9	  635.1	 4047.0	...
9451987	  800.9	  634.3	 4052.0	...
9451988	  800.9	  633.3	 4054.0	...
9451989	  800.9	  632.6	 4057.0	...
9451990	  801.0	  631.6	 4058.0	...
9451991	  801.1	  631.2	 4060.0	...
9451992	  801.0	  630.8	 4064.0	...
9451993	  800.8	  630.9	 4068.0	...
9451994	  800.8	  630.9	 4072.0	...
9451995	  801.1	  630.1	 4072.0	...
9451996	  801.3	  629.3	 4072.0	...
9451997	  801.4	  628.3	 4072.0	...
9451998	  801.3	  628.4	 4073.0	...
9451999	  801.4	  628.4	 4073.0	...
9452000	  801.5	  627.6	 4076.0	...
9452001	  801.6	  626.7	 4077.0	...
9452002	  801.6	  625.8	 4079.0	...
9452003	  801.6	  625.9	 4079.0	...
9452004	  801.5	  625.8	 4078.0	...
9452005	  801.2	  625.1	 4085.0	...
9452006	  801.0	  623.9	 4092.0	...
9452007	  801.1	  623.0	 4096.0	...
9452008	  801.4	  622.7	 4093.0	...
9452009	  801.8	  622.7	 4090.0	...
9452010	  801.9	  622.6	 4090.0	...
9452011	  802.0	  622.5	 4091.0	...
9452012	  802.0	  622.3	 4092.0	...
9452013	  802.1	  621.5	 4093.0	...
9452014	  802.2	  620.7	 4093.0	...
9452015	  802.0	  620.1	 4092.0	...
9452016	  801.7	  619.6	 4090.0	...
9452017	  801.4	  619.2	 4090.0	...
9452018	  801.3	  618.7	 4091.0	...
9452019	  801.1	  618.5	 4093.0	...
9452020	  800.9	  618.2	 4097.0	...
9452021	  801.1	  617.9	 4098.0	...
9452022	  801.5	  617.9	 4099.0	...
9452023	  802.1	  617.9	 4100.0	...
9452024	  802.3	  617.4	 4102.0	...
9452025	  802.0	  616.7	 4104.0	...
9452026	  801.5	  616.1	 4104.0	...
9452027	  800.9	  616.0	 4106.0	...
9452028	  800.8	  615.9	 4107.0	...
9452029	  800.8	  615.8	 4107.0	...
9452030	  800.8	  615.7	 4110.0	...
MSG	9452031 0000 _ Number On
9452031	  801.0	  615.7	 4114.0	...
9452032	  801.2	  615.4	 4117.0	...
9452033	  801.2	  615.3	 4118.0	...
9452034	  800.9	  615.2	 4117.0	...
9452035	  800.6	  614.8	 4116.0	...
9452036	  800.5	  614.2	 4118.0	...
9452037	  800.5	  613.6	 4121.0	...
9452038	  800.7	  613.7	 4125.0	...
9452039	  801.1	  613.7	 4125.0	...
9452040	  801.4	  614.0	 4125.0	...
9452041	  801.6	  614.3	 4125.0	...
9452042	  801.7	  614.7	 4125.0	...
9452043	  801.7	  615.3	 4126.0	...
9452044	  801.5	  615.7	 4127.0	...
9452045	  801.3	  616.0	 4129.0	...
9452046	  800.9	  615.8	 4131.0	...
9452047	  800.7	  615.3	 4133.0	...
9452048	  800.4	  614.7	 4134.0	...
9452049	  800.9	  614.0	 4134.0	...
9452050	  801.3	  613.5	 4134.0	...
9452051	  802.0	  613.1	 4135.0	...
9452052	  802.2	  612.9	 4135.0	...
9452053	  802.4	  612.8	 4135.0	...
9452054	  802.4	  612.7	 4137.0	...
9452055	  802.2	  612.7	 4138.0	...
9452056	  802.0	  612.4	 4140.0	...
9452057	  801.5	  612.1	 4139.0	...
9452058	  801.3	  611.7	 4138.0	...
9452059	  801.0	  611.7	 4138.0	...
9452060	  801.0	  611.1	 4139.0	...
9452061	  801.4	  610.6	 4140.0	...
9452062	  801.9	  610.3	 4142.0	...
9452063	  802.5	  611.1	 4144.0	...
9452064	  802.7	  611.8	 4146.0	...
9452065	  802.9	  612.3	 4147.0	...
9452066	  802.9	  612.1	 4148.0	...
9452067	  802.9	  611.6	 4148.0	...
9452068	  802.9	  611.1	 4147.0	...
9452069	  802.5	  610.5	 4148.0	...
9452070	  801.7	  610.4	 4149.0	...
9452071	  800.9	  610.4	 4150.0	...
9452072	  800.9	  610.6	 4153.0	...
9452073	  801.3	  610.9	 4156.0	...
9452074	  801.8	  611.2	 4158.0	...
9452075	  801.9	  611.3	 4159.0	...
9452076	  802.0	  611.4	 4157.0	...
9452077	  802.1	  611.4	 4154.0	...
9452078	  802.1	  611.4	 4150.0	...
9452079	  802.2	  611.4	 4148.0	...
9452080	  802.2	  611.5	 4149.0	...
9452081	  802.4	  611.5	 4151.0	...
9452082	  802.5	  611.6	 4152.0	...
9452083	  802.7	  611.6	 4151.0	...
9452084	  802.7	  611.8	 4153.0	...
9452085	  802.7	  612.1	 4154.0	...
9452086	  802.6	  612.5	 4155.0	...
9452087	  802.6	  612.7	 4153.0	...
9452088	  802.7	  612.6	 4151.0	...
9452089	  802.8	  612.4	 4151.0	...
9452090	  802.9	  612.3	 4153.0	...
9452091	  802.7	  612.2	 4155.0	...
9452092	  802.5	  612.1	 4156.0	...
9452093	  802.3	  612.0	 4156.0	...
9452094	  802.2	  612.3	 4156.0	...
9452095	  802.3	  612.7	 4156.0	...
9452096	  802.2	  612.8	 4156.0	...
9452097	  802.0	  612.6	 4157.0	...
9452098	  801.7	  612.3	 4159.0	...
9452099	  801.2	  612.6	 4162.0	...
9452100	  801.1	  613.0	 4164.0	...
9452101	  801.1	  613.3	 4164.0	...
9452102	  801.5	  613.2	 4165.0	...
9452103	  801.7	  612.6	 4166.0	...
9452104	  801.8	  611.9	 4168.0	...
9452105	  801.9	  612.3	 4168.0	...
9452106	  802.1	  613.1	 4169.0	...
9452107	  802.3	  613.0	 4171.0	...
9452108	  802.5	  612.1	 4169.0	...
9452109	  802.5	  611.4	 4165.0	...
9452110	  802.4	  611.6	 4161.0	...
9452111	  802.3	  611.9	 4162.0	...
9452112	  802.2	  612.0	 4165.0	...
9452113	  802.0	  612.3	 4167.0	...
9452114	  801.8	  612.6	 4169.0	...
9452115	  801.5	  612.4	 4171.0	...
9452116	  801.5	  611.8	 4174.0	...
9452117	  801.7	  611.3	 4171.0	...
9452118	  801.9	  611.4	 4168.0	...
9452119	  802.2	  611.7	 4166.0	...
9452120	  802.1	  612.0	 4171.0	...
9452121	  801.9	  611.9	 4177.0	...
9452122	  801.6	  611.6	 4182.0	...
9452123	  801.3	  611.4	 4183.0	...
9452124	  801.6	  611.4	 4183.0	...
9452125	  802.0	  611.3	 4183.0	...
9452126	  802.5	  611.3	 4183.0	...
9452127	  802.5	  611.3	 4182.0	...
9452128	  802.5	  611.3	 4181.0	...
9452129	  802.5	  611.3	 4181.0	...
9452130	  802.4	  611.3	 4181.0	...
9452131	  802.2	  611.3	 4181.0	...
9452132	  802.1	  611.6	 4183.0	...
9452133	  802.1	  611.8	 4185.0	...
9452134	  802.0	  611.8	 4190.0	...
9452135	  801.9	  611.7	 4194.0	...
9452136	  802.0	  611.6	 4194.0	...
9452137	  802.1	  611.5	 4192.0	...
9452138	  802.0	  611.4	 4192.0	...
9452139	  801.9	  611.2	 4195.0	...
9452140	  801.9	  610.9	 4197.0	...
9452141	  801.9	  610.7	 4198.0	...
9452142	  802.1	  610.7	 4199.0	...
9452143	  802.3	  610.7	 4201.0	...
9452144	  802.5	  610.8	 4203.0	...
9452145	  802.6	  610.9	 4203.0	...
9452146	  802.7	  611.0	 4202.0	...
9452147	  802.8	  610.9	 4201.0	...
9452148	  802.9	  610.8	 4202.0	...
9452149	  802.8	  610.5	 4206.0	...
9452150	  802.9	  610.4	 4211.0	...
9452151	  802.9	  610.3	 4219.0	...
9452152	  802.9	  610.2	 4223.0	...
9452153	  802.9	  609.9	 4222.0	...
9452154	  802.9	  609.6	 4216.0	...
9452155	  802.9	  609.5	 4212.0	...
9452156	  802.9	  609.7	 4213.0	...
9452157	  802.9	  609.8	 4213.0	...
9452158	  802.8	  610.0	 4212.0	...
9452159	  802.7	  609.7	 4210.0	...
9452160	  802.5	  609.4	 4210.0	...
9452161	  802.1	  609.3	 4211.0	...
9452162	  801.9	  609.5	 4210.0	...
9452163	  801.6	  609.5	 4209.0	...
9452164	  801.5	  609.4	 4210.0	...
9452165	  801.4	  609.2	 4213.0	...
9452166	  801.4	  609.1	 4218.0	...
9452167	  801.6	  610.0	 4221.0	...
9452168	  801.9	  611.0	 4223.0	...
9452169	  802.2	  611.9	 4225.0	...
9452170	  802.1	  611.7	 4226.0	...
9452171	  802.0	  611.4	 4228.0	...
9452172	  801.9	  611.1	 4227.0	...
9452173	  802.3	  610.6	 4226.0	...
9452174	  802.8	  610.2	 4226.0	...
9452175	  803.2	  610.0	 4226.0	...
9452176	  803.3	  610.0	 4225.0	...
9452177	  803.3	  609.4	 4224.0	...
9452178	  803.1	  608.8	 4222.0	...
9452179	  802.9	  609.0	 4223.0	...
9452180	  802.8	  609.7	 4225.0	...
9452181	  802.8	  610.5	 4227.0	...
9452182	  802.7	  610.6	 4229.0	...
9452183	  802.6	  610.5	 4231.0	...
9452184	  802.5	  610.3	 4232.0	...
9452185	  802.4	  610.2	 4232.0	...
9452186	  802.4	  610.2	 4231.0	...
9452187	  802.4	  610.0	 4234.0	...
9452188	  802.5	  609.9	 4238.0	...
9452189	  802.5	  609.7	 4242.0	...
9452190	  802.5	  609.3	 4241.0	...
9452191	  802.5	  608.8	 4242.0	...
9452192	  802.3	  608.3	 4243.0	...
9452193	  802.0	  608.2	 4245.0	...
9452194	  801.8	  608.4	 4246.0	...
9452195	  802.1	  608.7	 4247.0	...
9452196	  802.5	  608.8	 4247.0	...
9452197	  802.9	  608.6	 4246.0	...
9452198	  802.8	  608.5	 4246.0	...
9452199	  802.7	  608.6	 4247.0	...
9452200	  802.7	  608.6	 4248.0	...
9452201	  802.8	  608.6	 4249.0	...
9452202	  802.7	  608.3	 4249.0	...
9452203	  802.5	  608.0	 4251.0	...
9452204	  802.3	  607.9	 4252.0	...
9452205	  802.0	  608.1	 4253.0	...
9452206	  801.9	  608.3	 4253.0	...
9452207	  801.9	  608.0	 4253.0	...
9452208	  801.8	  607.8	 4252.0	...
9452209	  801.7	  607.4	 4251.0	...
9452210	  801.6	  607.2	 4252.0	...
9452211	  801.6	  606.9	 4253.0	...
9452212	  801.6	  606.7	 4253.0	...
9452213	  801.6	  606.7	 4257.0	...
9452214	  801.8	  606.9	 4260.0	...
9452215	  801.9	  607.0	 4264.0	...
9452216	  802.0	  606.8	 4263.0	...
9452217	  802.1	  606.6	 4262.0	...
9452218	  802.1	  606.7	 4263.0	...
9452219	  801.9	  607.0	 4266.0	...
9452220	  801.7	  607.1	 4272.0	...
9452221	  801.6	  606.8	 4276.0	...
9452222	  801.9	  606.3	 4278.0	...
9452223	  802.2	  606.1	 4277.0	...
9452224	  802.1	  606.1	 4279.0	...
9452225	  802.2	  606.1	 4281.0	...
9452226	  802.5	  606.1	 4280.0	...
9452227	  802.8	  605.8	 4278.0	...
9452228	  802.6	  605.7	 4276.0	...
9452229	  802.4	  605.5	 4276.0	...
9452230	  802.1	  605.5	 4274.0	...
9452231	  802.2	  606.0	 4272.0	...
9452232	  802.2	  606.5	 4270.0	...
9452233	  802.1	  607.0	 4271.0	...
9452234	  802.1	  607.0	 4271.0	...
9452235	  802.0	  606.8	 4272.0	...
9452236	  802.2	  606.5	 4277.0	...
9452237	  802.3	  606.1	 4283.0	...
9452238	  802.3	  606.0	 4289.0	...
9452239	  802.3	  606.2	 4288.0	...
9452240	  802.4	  606.1	 4288.0	...
9452241	  802.5	  605.9	 4287.0	...
9452242	  802.4	  605.6	 4286.0	...
9452243	  802.2	  606.0	 4285.0	...
9452244	  802.0	  606.5	 4285.0	...
9452245	  801.9	  606.3	 4285.0	...
9452246	  801.8	  605.6	 4286.0	...
9452247	  801.3	  605.2	 4288.0	...
9452248	  800.8	  605.5	 4289.0	...
9452249	  800.2	  605.9	 4290.0	...
9452250	  800.2	  605.9	 4289.0	...
9452251	  800.8	  606.3	 4286.0	...
9452252	  801.5	  606.8	 4284.0	...
9452253	  802.1	  607.0	 4285.0	...
9452254	  801.8	  606.9	 4287.0	...
9452255	  801.3	  606.7	 4288.0	...
9452256	  801.0	  606.5	 4287.0	...
9452257	  800.8	  606.1	 4286.0	...
9452258	  800.7	  605.7	 4287.0	...
9452259	  800.7	  605.4	 4288.0	...
9452260	  800.8	  605.6	 4288.0	...
9452261	  801.0	  605.9	 4288.0	...
9452262	  801.1	  606.3	 4289.0	...
9452263	  801.1	  606.5	 4291.0	...
9452264	  801.0	  606.2	 4294.0	...
9452265	  801.0	  606.2	 4295.0	...
9452266	  801.1	  606.1	 4296.0	...
9452267	  801.1	  606.2	 4299.0	...
9452268	  801.0	  606.1	 4303.0	...
9452269	  800.6	  606.0	 4308.0	...
9452270	  800.2	  606.0	 4308.0	...
9452271	  799.9	  606.3	 4306.0	...
9452272	  799.9	  606.5	 4304.0	...
9452273	  799.8	  606.7	 4302.0	...
9452274	  799.7	  606.6	 4302.0	...
9452275	  799.8	  606.4	 4301.0	...
9452276	  799.9	  606.0	 4300.0	...
9452277	  800.2	  605.4	 4297.0	...
9452278	  800.3	  604.9	 4294.0	...
9452279	  800.0	  604.8	 4290.0	...
9452280	  799.6	  605.1	 4287.0	...
9452281	  799.2	  605.5	 4285.0	...
9452282	  799.1	  605.4	 4282.0	...
9452283	  799.0	  605.1	 4282.0	...
9452284	  799.0	  605.1	 4281.0	...
9452285	  798.9	  605.6	 4281.0	...
9452286	  799.2	  606.2	 4280.0	...
9452287	  799.5	  606.5	 4281.0	...
9452288	  799.8	  606.6	 4283.0	...
9452289	  799.8	  606.8	 4285.0	...
9452290	  799.8	  606.9	 4285.0	...
9452291	  799.7	  606.9	 4283.0	...
9452292	  799.2	  606.9	 4281.0	...
9452293	  798.7	  607.1	 4281.0	...
9452294	  798.3	  607.3	 4281.0	...
9452295	  798.0	  606.8	 4281.0	...
9452296	  797.6	  606.1	 4281.0	...
9452297	  797.7	  605.3	 4281.0	...
9452298	  798.1	  605.1	 4281.0	...
9452299	  798.5	  604.9	 4283.0	...
9452300	  798.5	  604.9	 4285.0	...
9452301	  798.5	  604.9	 4287.0	...
9452302	  798.4	  605.0	 4286.0	...
9452303	  798.3	  605.1	 4285.0	...
9452304	  798.0	  605.2	 4280.0	...
9452305	  797.9	  605.0	 4275.0	...
9452306	  797.9	  604.9	 4276.0	...
9452307	  797.7	  604.8	 4280.0	...
9452308	  797.5	  604.6	 4281.0	...
9452309	  797.3	  604.5	 4280.0	...
9452310	  797.5	  604.6	 4280.0	...
9452311	  797.7	  604.8	 4283.0	...
9452312	  797.3	  605.1	 4283.0	...
9452313	  796.8	  605.2	 4280.0	...
9452314	  796.1	  605.3	 4277.0	...
9452315	  796.0	  605.3	 4278.0	...
9452316	  795.8	  605.3	 4279.0	...
9452317	  795.7	  605.3	 4280.0	...
9452318	  795.1	  605.0	 4282.0	...
9452319	  794.5	  604.7	 4283.0	...
9452320	  793.5	  604.5	 4284.0	...
9452321	  793.1	  604.6	 4281.0	...
9452322	  792.6	  604.8	 4278.0	...
9452323	  792.6	  604.8	 4272.0	...
9452324	  792.6	  604.8	 4268.0	...
9452325	  792.8	  604.6	 4268.0	...
9452326	  793.0	  604.4	 4270.0	...
9452327	  793.3	  604.1	 4272.0	...
9452328	  794.0	  604.0	 4272.0	...
9452329	  794.7	  603.9	 4271.0	...
9452330	  795.4	  603.8	 4271.0	...
9452331	  795.3	  603.7	 4268.0	...
9452332	  795.2	  603.5	 4265.0	...
9452333	  795.1	  603.5	 4263.0	...
9452334	  795.3	  603.3	 4265.0	...
9452335	  795.4	  602.8	 4267.0	...
9452336	  795.4	  602.5	 4265.0	...
9452337	  795.4	  602.4	 4261.0	...
9452338	  795.4	  602.4	 4257.0	...
9452339	  795.6	  602.3	 4262.0	...
9452340	  795.8	  602.2	 4266.0	...
9452341	  795.9	  602.0	 4269.0	...
9452342	  795.7	  601.9	 4264.0	...
9452343	  795.5	  601.6	 4258.0	...
9452344	  795.4	  601.6	 4253.0	...
9452345	  795.4	  601.7	 4252.0	...
9452346	  795.5	  602.2	 4250.0	...
9452347	  795.6	  602.8	 4250.0	...
MSG	9452348 0000 _ Number Off
9452348	  795.3	  603.2	 4252.0	...
9452349	  794.9	  602.9	 4252.0	...
9452350	  794.6	  602.5	 4251.0	...
9452351	  794.6	  602.3	 4249.0	...
9452352	  794.1	  602.7	 4249.0	...
9452353	  793.5	  602.7	 4249.0	...
9452354	  793.0	  602.2	 4247.0	...
9452355	  793.0	  601.7	 4244.0	...
9452356	  793.0	  601.7	 4241.0	...
9452357	  793.0	  601.9	 4241.0	...
9452358	  793.0	  602.3	 4242.0	...
9452359	  793.0	  602.5	 4244.0	...
9452360	  793.0	  602.3	 4245.0	...
9452361	  792.9	  601.9	 4242.0	...
9452362	  792.9	  601.6	 4239.0	...
9452363	  792.8	  601.6	 4236.0	...
9452364	  792.7	  601.7	 4235.0	...
9452365	  792.8	  601.8	 4235.0	...
9452366	  793.0	  601.8	 4238.0	...
9452367	  793.0	  601.8	 4242.0	...
9452368	  792.8	  602.2	 4244.0	...
9452369	  792.7	  602.6	 4241.0	...
9452370	  792.7	  602.8	 4239.0	...
9452371	  792.7	  602.6	 4239.0	...
9452372	  792.5	  602.5	 4239.0	...
9452373	  792.2	  602.5	 4237.0	...
9452374	  792.4	  602.5	 4235.0	...
9452375	  792.8	  602.5	 4233.0	...
9452376	  793.2	  602.5	 4231.0	...
9452377	  793.3	  602.6	 4228.0	...
9452378	  792.9	  602.5	 4226.0	...
9452379	  792.4	  602.4	 4228.0	...
9452380	  791.9	  602.3	 4230.0	...
9452381	  792.0	  602.6	 4233.0	...
9452382	  792.1	  603.1	 4233.0	...
9452383	  792.6	  603.0	 4226.0	...
9452384	  793.0	  602.5	 4219.0	...
9452385	  793.2	  602.5	 4214.0	...
9452386	  793.0	  602.9	 4217.0	...
9452387	  792.7	  603.4	 4220.0	...
9452388	  792.6	  603.6	 4217.0	...
9452389	  792.4	  603.9	 4213.0	...
9452390	  792.4	  603.9	 4210.0	...
9452391	  792.3	  603.8	 4210.0	...
9452392	  792.2	  603.6	 4210.0	...
9452393	  792.0	  603.7	 4210.0	...
9452394	  791.9	  603.7	 4210.0	...
9452395	  792.0	  603.5	 4210.0	...
9452396	  792.1	  603.2	 4208.0	...
9452397	  792.3	  602.9	 4205.0	...
9452398	  792.4	  603.0	 4203.0	...
9452399	  792.6	  603.0	 4202.0	...
9452400	  792.5	  603.1	 4202.0	...
9452401	  792.3	  603.1	 4201.0	...
9452402	  792.0	  603.0	 4202.0	...
9452403	  792.1	  603.0	 4204.0	...
9452404	  791.5	  603.1	 4204.0	...
9452405	  791.0	  603.3	 4203.0	...
9452406	  790.7	  603.5	 4197.0	...
9452407	  791.1	  603.7	 4193.0	...
9452408	  791.4	  603.6	 4191.0	...
9452409	  791.4	  603.2	 4192.0	...
9452410	  791.3	  602.9	 4194.0	...
9452411	  791.3	  603.0	 4194.0	...
9452412	  791.2	  603.2	 4194.0	...
9452413	  791.2	  603.8	 4194.0	...
9452414	  791.3	  604.2	 4191.0	...
9452415	  791.4	  604.6	 4186.0	...
9452416	  791.5	  604.7	 4182.0	...
9452417	  791.5	  604.9	 4182.0	...
9452418	  791.6	  605.0	 4183.0	...
9452419	  791.7	  604.7	 4180.0	...
9452420	  791.8	  604.2	 4177.0	...
9452421	  791.8	  603.7	 4174.0	...
9452422	  791.9	  603.8	 4172.0	...
9452423	  791.9	  604.3	 4170.0	...
9452424	  791.9	  604.8	 4170.0	...
9452425	  791.9	  605.4	 4173.0	...
9452426	  791.7	  605.7	 4173.0	...
9452427	  791.6	  605.9	 4172.0	...
9452428	  791.1	  605.9	 4170.0	...
9452429	  790.8	  605.7	 4170.0	...
9452430	  790.6	  605.6	 4168.0	...
9452431	  790.8	  605.6	 4165.0	...
9452432	  790.9	  605.6	 4161.0	...
9452433	  791.1	  605.6	 4160.0	...
9452434	  791.3	  605.7	 4161.0	...
9452435	  791.4	  605.9	 4161.0	...
9452436	  791.4	  605.7	 4161.0	...
9452437	  791.3	  605.2	 4162.0	...
9452438	  791.3	  604.8	 4163.0	...
9452439	  791.3	  604.7	 4163.0	...
9452440	  791.2	  604.7	 4163.0	...
9452441	  791.2	  604.8	 4160.0	...
9452442	  791.1	  604.9	 4156.0	...
9452443	  791.0	  605.4	 4152.0	...
9452444	  791.4	  605.7	 4150.0	...
9452445	  792.0	  606.1	 4147.0	...
9452446	  792.5	  606.0	 4146.0	...
9452447	  792.5	  606.1	 4145.0	...
9452448	  792.6	  606.0	 4145.0	...
9452449	  792.7	  606.0	 4145.0	...
9452450	  792.7	  606.1	 4146.0	...
9452451	  792.5	  606.3	 4147.0	...
9452452	  792.3	  606.5	 4148.0	...
9452453	  792.4	  606.4	 4145.0	...
9452454	  792.5	  606.4	 4142.0	...
9452455	  792.4	  606.5	 4139.0	...
9452456	  792.3	  606.5	 4139.0	...
9452457	  792.4	  606.3	 4138.0	...
9452458	  792.5	  605.9	 4138.0	...
9452459	  792.6	  605.5	 4138.0	...
9452460	  792.6	  605.2	 4138.0	...
9452461	  792.7	  604.9	 4138.0	...
9452462	  792.8	  604.6	 4136.0	...
9452463	  793.0	  604.8	 4135.0	...
9452464	  792.9	  605.0	 4134.0	...
9452465	  792.8	  605.4	 4134.0	...
9452466	  792.9	  605.7	 4134.0	...
9452467	  793.0	  605.9	 4133.0	...
9452468	  793.0	  606.0	 4133.0	...
9452469	  793.0	  606.1	 4132.0	...
9452470	  793.1	  606.2	 4131.0	...
9452471	  793.2	  606.3	 4128.0	...
9452472	  793.1	  606.3	 4126.0	...
9452473	  793.1	  606.4	 4123.0	...
9452474	  793.0	  606.4	 4122.0	...
9452475	  793.1	  605.8	 4121.0	...
9452476	  793.1	  605.3	 4120.0	...
9452477	  793.1	  605.5	 4116.0	...
9452478	  793.2	  606.3	 4114.0	...
9452479	  793.3	  606.3	 4111.0	...
9452480	  793.2	  605.5	 4111.0	...
9452481	  793.1	  604.8	 4110.0	...
9452482	  792.9	  605.3	 4110.0	...
9452483	  792.8	  605.8	 4109.0	...
9452484	  793.0	  605.9	 4108.0	...
9452485	  793.1	  605.6	 4108.0	...
9452486	  793.1	  605.5	 4107.0	...
9452487	  793.0	  605.6	 4106.0	...
9452488	  792.9	  605.7	 4105.0	...
9452489	  792.8	  605.7	 4105.0	...
9452490	  792.6	  605.8	 4104.0	...
9452491	  792.4	  605.9	 4105.0	...
9452492	  792.2	  605.9	 4104.0	...
9452493	  792.2	  605.9	 4104.0	...
9452494	  792.2	  605.9	 4103.0	...
9452495	  792.2	  605.9	 4103.0	...
9452496	  792.3	  605.9	 4104.0	...
9452497	  792.6	  605.8	 4105.0	...
9452498	  792.8	  605.6	 4105.0	...
9452499	  792.9	  605.4	 4102.0	...
9452500	  792.9	  605.1	 4097.0	...
9452501	  793.0	  605.0	 4093.0	...
9452502	  793.1	  604.8	 4091.0	...
9452503	  793.2	  604.6	 4091.0	...
9452504	  792.9	  605.0	 4092.0	...
9452505	  792.8	  605.5	 4093.0	...
9452506	  792.6	  606.2	 4093.0	...
9452507	  792.5	  606.3	 4092.0	...
9452508	  792.5	  606.7	 4091.0	...
9452509	  792.9	  606.9	 4091.0	...
9452510	  793.3	  606.7	 4091.0	...
9452511	  793.8	  606.3	 4091.0	...
9452512	  793.8	  606.0	 4090.0	...
9452513	  793.8	  606.0	 4090.0	...
9452514	  793.7	  605.9	 4089.0	...
9452515	  793.6	  605.7	 4085.0	...
9452516	  793.7	  605.8	 4081.0	...
9452517	  793.8	  606.0	 4081.0	...
9452518	  793.9	  606.2	 4085.0	...
9452519	  793.9	  606.2	 4086.0	...
9452520	  793.7	  606.1	 4083.0	...
9452521	  793.4	  605.8	 4080.0	...
9452522	  793.3	  605.6	 4081.0	...
9452523	  793.7	  605.3	 4080.0	...
9452524	  794.0	  605.3	 4080.0	...
9452525	  794.2	  605.4	 4079.0	...
9452526	  794.0	  605.6	 4078.0	...
9452527	  793.9	  605.7	 4076.0	...
9452528	  793.9	  605.8	 4074.0	...
9452529	  793.8	  605.9	 4073.0	...
9452530	  793.8	  605.6	 4076.0	...
9452531	  793.3	  605.3	 4079.0	...
9452532	  792.8	  605.9	 4080.0	...
9452533	  792.9	  606.9	 4079.0	...
9452534	  793.5	  607.8	 4075.0	...
9452535	  794.1	  607.7	 4071.0	...
9452536	  794.2	  607.6	 4068.0	...
9452537	  794.2	  607.6	 4069.0	...
9452538	  794.1	  607.6	 4069.0	...
9452539	  794.4	  607.5	 4070.0	...
9452540	  794.8	  607.4	 4071.0	...
9452541	  795.0	  607.3	 4071.0	...
9452542	  795.0	  607.0	 4071.0	...
9452543	  794.9	  606.7	 4071.0	...
9452544	  794.8	  606.5	 4069.0	...
9452545	  794.7	  607.0	 4068.0	...
9452546	  794.8	  607.7	 4069.0	...
9452547	  795.1	  608.5	 4072.0	...
9452548	  795.3	  608.5	 4074.0	...
MSG	9452549 0000 _ Number On
9452549	  795.2	  608.6	 4071.0	...
9452550	  795.1	  608.5	 4066.0	...
9452551	  795.1	  608.3	 4062.0	...
9452552	  795.1	  608.0	 4061.0	...
9452553	  795.1	  607.8	 4061.0	...
9452554	  795.1	  608.2	 4056.0	...
9452555	  795.2	  608.6	 4051.0	...
9452556	  795.3	  609.1	 4050.0	...
9452557	  795.3	  609.0	 4054.0	...
9452558	  795.3	  608.8	 4057.0	...
9452559	  795.5	  608.6	 4056.0	...
9452560	  795.7	  608.5	 4055.0	...
9452561	  796.0	  608.2	 4054.0	...
9452562	  796.2	  607.9	 4054.0	...
9452563	  795.9	  607.9	 4053.0	...
9452564	  795.6	  608.2	 4052.0	...
9452565	  795.1	  608.4	 4052.0	...
9452566	  795.0	  608.4	 4052.0	...
9452567	  794.9	  608.2	 4052.0	...
9452568	  795.8	  607.9	 4053.0	...
9452569	  796.7	  607.7	 4052.0	...
9452570	  797.5	  607.6	 4051.0	...
9452571	  797.4	  607.7	 4048.0	...
9452572	  797.3	  608.0	 4048.0	...
9452573	  796.7	  608.7	 4047.0	...
9452574	  796.1	  609.3	 4048.0	...
9452575	  795.5	  609.8	 4048.0	...
9452576	  795.7	  610.1	 4046.0	...
9452577	  796.0	  610.5	 4043.0	...
9452578	  796.3	  610.2	 4041.0	...
9452579	  796.3	  609.5	 4039.0	...
9452580	  796.2	  608.9	 4038.0	...
9452581	  796.3	  608.9	 4037.0	...
9452582	  796.1	  608.9	 4037.0	...
9452583	  795.8	  608.8	 4038.0	...
9452584	  795.7	  608.8	 4040.0	...
9452585	  795.8	  608.8	 4042.0	...
9452586	  795.9	  608.7	 4041.0	...
9452587	  795.8	  608.5	 4037.0	...
9452588	  795.8	  608.5	 4033.0	...
9452589	  796.2	  608.6	 4033.0	...
9452590	  796.7	  608.7	 4033.0	...
9452591	  797.2	  608.7	 4032.0	...
9452592	  796.8	  608.7	 4032.0	...
9452593	  796.5	  608.6	 4032.0	...
9452594	  796.2	  608.5	 4033.0	...
9452595	  796.2	  608.5	 4034.0	...
9452596	  796.1	  608.8	 4034.0	...
9452597	  796.2	  609.1	 4033.0	...
9452598	  796.4	  609.3	 4032.0	...
9452599	  796.6	  609.3	 4032.0	...
9452600	  796.5	  609.3	 4033.0	...
9452601	  796.5	  609.2	 4030.0	...
9452602	  796.5	  609.0	 4026.0	...
9452603	  796.6	  608.9	 4023.0	...
9452604	  796.7	  609.1	 4023.0	...
9452605	  796.7	  609.3	 4023.0	...
9452606	  796.6	  609.1	 4022.0	...
9452607	  796.6	  608.5	 4021.0	...
9452608	  796.7	  608.7	 4020.0	...
9452609	  796.7	  609.5	 4020.0	...
9452610	  797.2	  610.4	 4019.0	...
9452611	  797.4	  610.6	 4018.0	...
9452612	  797.3	  610.2	 4016.0	...
9452613	  796.9	  609.7	 4016.0	...
9452614	  796.7	  609.2	 4016.0	...
9452615	  796.8	  609.2	 4018.0	...
9452616	  797.2	  609.3	 4018.0	...
9452617	  797.3	  609.4	 4018.0	...
9452618	  797.5	  609.4	 4016.0	...
9452619	  797.3	  609.3	 4019.0	...
9452620	  797.3	  609.2	 4022.0	...
9452621	  797.3	  609.2	 4025.0	...
9452622	  797.8	  609.4	 4025.0	...
9452623	  798.3	  609.5	 4025.0	...
9452624	  798.2	  609.6	 4026.0	...
9452625	  797.7	  609.6	 4027.0	...
9452626	  797.3	  609.5	 4023.0	...
9452627	  797.6	  609.3	 4019.0	...
9452628	  797.9	  609.4	 4014.0	...
9452629	  797.9	  609.5	 4017.0	...
9452630	  797.9	  609.8	 4019.0	...
9452631	  797.8	  610.1	 4019.0	...
9452632	  797.8	  610.4	 4017.0	...
9452633	  797.5	  610.9	 4019.0	...
9452634	  797.3	  611.1	 4022.0	...
9452635	  797.1	  611.2	 4024.0	...
9452636	  797.1	  610.9	 4023.0	...
9452637	  797.0	  610.6	 4022.0	...
9452638	  797.0	  610.1	 4019.0	...
9452639	  796.9	  609.3	 4017.0	...
9452640	  796.8	  608.6	 4013.0	...
9452641	  797.4	  608.2	 4013.0	...
9452642	  798.1	  608.1	 4012.0	...
9452643	  798.2	  608.3	 4012.0	...
9452644	  797.7	  608.9	 4012.0	...
9452645	  797.5	  609.5	 4011.0	...
9452646	  797.8	  609.8	 4010.0	...
9452647	  798.1	  609.8	 4011.0	...
9452648	  798.0	  609.8	 4011.0	...
9452649	  797.9	  610.1	 4010.0	...
9452650	  798.0	  610.3	 4010.0	...
9452651	  798.1	  610.4	 4009.0	...
9452652	  798.3	  610.6	 4009.0	...
9452653	  798.4	  611.0	 4009.0	...
9452654	  798.4	  611.7	 4009.0	...
9452655	  798.5	  612.0	 4010.0	...
9452656	  798.6	  611.8	 4009.0	...
9452657	  798.6	  611.0	 4009.0	...
9452658	  798.7	  610.1	 4006.0	...
9452659	  798.7	  609.9	 4002.0	...
9452660	  798.6	  610.0	 3998.0	...
9452661	  798.4	  610.1	 4000.0	...
9452662	  798.2	  610.0	 4003.0	...
9452663	  798.4	  610.0	 4006.0	...
9452664	  798.5	  609.7	 4006.0	...
9452665	  798.7	  609.5	 4005.0	...
9452666	  798.8	  609.3	 4005.0	...
9452667	  798.9	  609.4	 4004.0	...
9452668	  799.0	  609.4	 4004.0	...
9452669	  799.0	  609.5	 4007.0	...
9452670	  798.9	  609.6	 4010.0	...
9452671	  798.7	  609.7	 4007.0	...
9452672	  798.7	  609.8	 4002.0	...
9452673	  798.9	  610.2	 3996.0	...
9452674	  799.0	  610.3	 3994.0	...
9452675	  799.2	  610.3	 3992.0	...
9452676	  799.1	  610.0	 3991.0	...
9452677	  799.0	  609.8	 3992.0	...
9452678	  798.9	  609.9	 3992.0	...
9452679	  798.7	  610.1	 3993.0	...
9452680	  798.6	  610.4	 3994.0	...
9452681	  798.3	  610.4	 3992.0	...
9452682	  798.0	  610.6	 3990.0	...
9452683	  797.5	  610.8	 3991.0	...
9452684	  797.3	  611.1	 3994.0	...
9452685	  797.6	  611.2	 3997.0	...
9452686	  798.2	  611.2	 3998.0	...
9452687	  798.8	  611.1	 3993.0	...
9452688	  798.7	  611.0	 3989.0	...
9452689	  798.5	  611.3	 3986.0	...
9452690	  798.9	  611.7	 3988.0	...
9452691	  799.6	  612.0	 3990.0	...
9452692	  799.9	  612.1	 3990.0	...
9452693	  799.5	  612.1	 3988.0	...
9452694	  799.0	  611.3	 3986.0	...
9452695	  799.0	  610.5	 3983.0	...
9452696	  799.0	  609.7	 3984.0	...
9452697	  798.6	  610.0	 3984.0	...
9452698	  798.1	  610.3	 3984.0	...
9452699	  797.7	  610.7	 3984.0	...
9452700	  797.6	  610.9	 3984.0	...
9452701	  797.6	  611.0	 3983.0	...
9452702	  797.7	  611.0	 3984.0	...
9452703	  797.9	  611.0	 3984.0	...
9452704	  798.1	  610.9	 3984.0	...
9452705	  798.3	  610.9	 3983.0	...
9452706	  798.6	  610.8	 3982.0	...
9452707	  799.0	  610.7	 3981.0	...
9452708	  799.2	  610.4	 3980.0	...
9452709	  799.3	  610.3	 3980.0	...
9452710	  799.3	  610.3	 3980.0	...
9452711	  799.3	  610.3	 3980.0	...
9452712	  799.5	  610.1	 3981.0	...
9452713	  799.6	  610.0	 3980.0	...
9452714	  799.7	  609.8	 3980.0	...
9452715	  799.7	  609.5	 3979.0	...
9452716	  799.6	  609.0	 3980.0	...
9452717	  799.5	  608.6	 3979.0	...
9452718	  799.4	  608.5	 3978.0	...
9452719	  799.1	  608.6	 3977.0	...
9452720	  798.8	  608.7	 3975.0	...
9452721	  798.9	  609.1	 3975.0	...
9452722	  799.3	  609.5	 3976.0	...
9452723	  799.7	  609.8	 3977.0	...
9452724	  799.7	  609.8	 3978.0	...
9452725	  799.3	  610.2	 3978.0	...
9452726	  798.9	  610.6	 3980.0	...
9452727	  798.6	  610.9	 3981.0	...
9452728	  798.4	  610.8	 3983.0	...
9452729	  798.3	  610.7	 3984.0	...
9452730	  798.2	  610.7	 3984.0	...
9452731	  798.2	  610.5	 3985.0	...
9452732	  798.1	  610.4	 3985.0	...
9452733	  798.1	  610.5	 3982.0	...
9452734	  798.4	  610.9	 3979.0	...
9452735	  798.9	  611.1	 3975.0	...
9452736	  799.3	  611.2	 3975.0	...
9452737	  799.3	  611.4	 3973.0	...
9452738	  799.3	  611.2	 3972.0	...
9452739	  799.5	  610.5	 3970.0	...
9452740	  799.8	  609.9	 3975.0	...
9452741	  799.8	  609.9	 3980.0	...
9452742	  799.7	  610.2	 3984.0	...
9452743	  799.2	  610.5	 3980.0	...
9452744	  798.9	  610.5	 3977.0	...
9452745	  798.6	  610.6	 3978.0	...
9452746	  798.8	  610.4	 3979.0	...
9452747	  798.9	  610.2	 3979.0	...
9452748	  799.1	  610.5	 3976.0	...
9452749	  799.1	  611.0	 3973.0	...
9452750	  798.8	  611.6	 3973.0	...
9452751	  798.2	  611.7	 3972.0	...
9452752	  797.7	  611.8	 3972.0	...
9452753	  797.8	  611.6	 3971.0	...
9452754	  798.0	  611.5	 3972.0	...
9452755	  798.1	  611.5	 3974.0	...
9452756	  797.8	  611.3	 3975.0	...
9452757	  797.7	  611.0	 3976.0	...
9452758	  797.6	  610.7	 3976.0	...
9452759	  797.7	  610.7	 3974.0	...
9452760	  797.8	  610.6	 3972.0	...
9452761	  797.7	  610.5	 3969.0	...
9452762	  797.6	  610.3	 3969.0	...
9452763	  797.5	  610.3	 3969.0	...
9452764	  797.5	  610.4	 3968.0	...
9452765	  797.6	  610.4	 3967.0	...
9452766	  797.8	  610.5	 3968.0	...
9452767	  797.8	  610.5	 3973.0	...
9452768	  797.9	  610.5	 3979.0	...
9452769	  797.9	  610.5	 3983.0	...
9452770	  798.0	  610.4	 3983.0	...
9452771	  798.3	  610.3	 3979.0	...
9452772	  798.7	  610.2	 3976.0	...
9452773	  798.7	  610.1	 3971.0	...
9452774	  798.4	  609.9	 3969.0	...
9452775	  798.0	  609.6	 3970.0	...
9452776	  797.9	  609.1	 3973.0	...
9452777	  797.9	  609.0	 3977.0	...
9452778	  797.9	  609.0	 3975.0	...
9452779	  798.2	  609.3	 3972.0	...
9452780	  798.5	  609.4	 3968.0	...
9452781	  798.7	  609.3	 3970.0	...
9452782	  798.7	  608.7	 3972.0	...
9452783	  798.7	  608.1	 3972.0	...
9452784	  798.6	  607.6	 3971.0	...
9452785	  798.4	  607.6	 3970.0	...
9452786	  798.4	  607.6	 3971.0	...
9452787	  798.0	  607.7	 3971.0	...
9452788	  797.6	  607.7	 3968.0	...
9452789	  797.4	  607.7	 3965.0	...
9452790	  797.6	  607.6	 3967.0	...
9452791	  798.2	  607.5	 3973.0	...
9452792	  798.6	  607.3	 3979.0	...
9452793	  799.0	  607.2	 3974.0	...
9452794	  799.1	  607.2	 3968.0	...
9452795	  799.0	  607.2	 3962.0	...
9452796	  798.4	  607.3	 3961.0	...
9452797	  797.7	  607.6	 3962.0	...
9452798	  797.2	  607.9	 3964.0	...
9452799	  797.5	  608.0	 3966.0	...
9452800	  797.7	  608.0	 3967.0	...
9452801	  797.9	  607.9	 3968.0	...
9452802	  798.2	  607.7	 3969.0	...
9452803	  798.5	  607.4	 3971.0	...
9452804	  798.8	  607.7	 3966.0	...
9452805	  798.8	  608.0	 3961.0	...
9452806	  798.7	  608.5	 3960.0	...
9452807	  798.6	  608.5	 3964.0	...
9452808	  798.4	  608.6	 3968.0	...
9452809	  798.1	  608.7	 3968.0	...
9452810	  797.9	  608.7	 3968.0	...
9452811	  797.8	  608.7	 3970.0	...
9452812	  797.8	  608.7	 3973.0	...
9452813	  797.6	  608.6	 3974.0	...
9452814	  797.1	  608.8	 3974.0	...
9452815	  796.7	  609.0	 3973.0	...
9452816	  796.5	  609.8	 3972.0	...
9452817	  796.9	  610.6	 3970.0	...
9452818	  797.4	  611.2	 3968.0	...
9452819	  797.7	  610.5	 3969.0	...
9452820	  797.8	  609.6	 3970.0	...
9452821	  797.6	  609.0	 3972.0	...
9452822	  797.5	  609.7	 3974.0	...
9452823	  797.4	  610.4	 3975.0	...
9452824	  797.4	  611.0	 3975.0	...
9452825	  797.4	  611.4	 3975.0	...
9452826	  797.4	  611.9	 3974.0	...
9452827	  797.4	  611.6	 3972.0	...
9452828	  797.3	  610.7	 3970.0	...
9452829	  797.0	  609.9	 3969.0	...
9452830	  796.6	  609.8	 3970.0	...
9452831	  796.2	  610.1	 3971.0	...
9452832	  795.8	  610.3	 3971.0	...
9452833	  795.6	  610.4	 3972.0	...
9452834	  795.9	  610.3	 3971.0	...
9452835	  796.4	  610.1	 3971.0	...
9452836	  796.8	  609.9	 3970.0	...
9452837	  796.7	  610.0	 3969.0	...
9452838	  796.6	  610.3	 3969.0	...
9452839	  796.5	  610.5	 3969.0	...
9452840	  796.5	  610.6	 3969.0	...
9452841	  796.4	  610.8	 3970.0	...
9452842	  796.3	  610.9	 3971.0	...
9452843	  796.2	  610.4	 3972.0	...
9452844	  796.1	  609.9	 3972.0	...
9452845	  796.0	  609.3	 3972.0	...
9452846	  796.0	  609.1	 3972.0	...
9452847	  796.0	  609.0	 3972.0	...
9452848	  795.9	  609.1	 3975.0	...
9452849	  795.8	  609.5	 3978.0	...
9452850	  795.7	  609.7	 3979.0	...
9452851	  795.7	  609.8	 3976.0	...
9452852	  795.6	  609.9	 3974.0	...
9452853	  795.6	  610.2	 3974.0	...
9452854	  795.9	  610.5	 3974.0	...
9452855	  796.1	  610.7	 3975.0	...
9452856	  796.3	  610.7	 3976.0	...
9452857	  796.2	  610.3	 3975.0	...
9452858	  796.2	  610.2	 3973.0	...
9452859	  796.2	  610.0	 3976.0	...
9452860	  796.2	  610.0	 3981.0	...
9452861	  796.3	  609.4	 3986.0	...
MSG	9452862 0000 _ Number Off
9452862	  796.6	  608.8	 3983.0	...
9452863	  796.9	  608.2	 3979.0	...
9452864	  797.2	  608.1	 3976.0	...
9452865	  797.4	  608.3	 3975.0	...
9452866	  797.2	  609.0	 3974.0	...
9452867	  796.9	  609.7	 3976.0	...
9452868	  796.6	  610.1	 3980.0	...
9452869	  796.6	  610.3	 3983.0	...
9452870	  796.5	  610.4	 3984.0	...
9452871	  796.5	  610.5	 3986.0	...
9452872	  796.6	  610.2	 3986.0	...
9452873	  796.7	  609.9	 3986.0	...
9452874	  796.8	  609.3	 3984.0	...
9452875	  796.4	  608.9	 3987.0	...
9452876	  796.0	  608.6	 3991.0	...
9452877	  795.6	  608.5	 3995.0	...
9452878	  795.7	  608.4	 3994.0	...
9452879	  795.8	  608.5	 3991.0	...
9452880	  795.9	  608.8	 3987.0	...
9452881	  795.9	  609.1	 3982.0	...
9452882	  795.8	  608.5	 3984.0	...
9452883	  795.8	  607.8	 3987.0	...
9452884	  795.7	  607.7	 3990.0	...
9452885	  795.7	  608.3	 3989.0	...
9452886	  795.7	  608.8	 3988.0	...
9452887	  795.8	  608.6	 3990.0	...
9452888	  796.0	  608.5	 3992.0	...
9452889	  795.4	  608.6	 3995.0	...
9452890	  794.8	  608.8	 3996.0	...
9452891	  794.1	  608.9	 3997.0	...
9452892	  794.0	  608.9	 3998.0	...
9452893	  794.3	  608.9	 4000.0	...
9452894	  794.7	  608.8	 4001.0	...
9452895	  795.1	  608.6	 4000.0	...
9452896	  795.2	  608.4	 4000.0	...
9452897	  795.3	  608.2	 3996.0	...
9452898	  795.2	  608.1	 3991.0	...
9452899	  795.1	  608.3	 3987.0	...
9452900	  795.2	  608.6	 3987.0	...
9452901	  795.4	  608.8	 3993.0	...
9452902	  795.3	  608.8	 4000.0	...
9452903	  794.9	  609.0	 4001.0	...
9452904	  795.0	  608.9	 3995.0	...
9452905	  795.4	  608.6	 3989.0	...
9452906	  795.6	  608.1	 3992.0	...
9452907	  795.5	  607.8	 3994.0	...
9452908	  795.3	  607.6	 3995.0	...
9452909	  795.3	  607.5	 3995.0	...
9452910	  795.2	  607.4	 3997.0	...
9452911	  795.3	  607.3	 3999.0	...
9452912	  794.9	  607.0	 4003.0	...
9452913	  794.6	  606.7	 4004.0	...
9452914	  794.6	  606.7	 4005.0	...
9452915	  795.1	  606.9	 4001.0	...
9452916	  795.8	  607.0	 3998.0	...
9452917	  796.1	  606.8	 3993.0	...
9452918	  796.0	  606.7	 3991.0	...
9452919	  795.7	  606.5	 3989.0	...
9452920	  795.5	  606.2	 3989.0	...
9452921	  795.7	  606.0	 3994.0	...
9452922	  796.0	  605.8	 3998.0	...
9452923	  795.9	  605.7	 4002.0	...
9452924	  795.8	  605.6	 4002.0	...
9452925	  795.6	  605.6	 3999.0	...
9452926	  795.6	  605.5	 3997.0	...
9452927	  795.5	  605.5	 3996.0	...
9452928	  795.4	  605.9	 3996.0	...
9452929	  795.2	  606.3	 3996.0	...
9452930	  795.0	  606.6	 3996.0	...
9452931	  794.9	  606.5	 3996.0	...
9452932	  795.0	  606.7	 3999.0	...
9452933	  795.0	  606.9	 4001.0	...
9452934	  795.0	  607.1	 4004.0	...
9452935	  795.0	  607.0	 4004.0	...
9452936	  795.0	  607.0	 4003.0	...
9452937	  795.0	  607.0	 4002.0	...
9452938	  795.1	  607.0	 4000.0	...
9452939	  795.1	  606.9	 4000.0	...
9452940	  795.1	  606.9	 4000.0	...
9452941	  795.1	  607.1	 4000.0	...
9452942	  795.1	  606.6	 4001.0	...
9452943	  795.1	  605.8	 4002.0	...
9452944	  795.0	  605.1	 4003.0	...
9452945	  794.9	  605.1	 4005.0	...
9452946	  794.5	  605.2	 4005.0	...
9452947	  794.2	  605.2	 4005.0	...
9452948	  793.9	  605.4	 4004.0	...
9452949	  793.9	  605.5	 4005.0	...
9452950	  793.7	  605.6	 4006.0	...
9452951	  793.7	  605.7	 4006.0	...
9452952	  793.9	  605.7	 4004.0	...
9452953	  794.3	  605.8	 4004.0	...
9452954	  794.6	  605.9	 4006.0	...
9452955	  794.6	  605.9	 4007.0	...
9452956	  794.6	  605.9	 4006.0	...
9452957	  794.3	  605.8	 4005.0	...
9452958	  794.2	  605.9	 4004.0	...
9452959	  794.2	  605.9	 4004.0	...
9452960	  794.4	  606.0	 4003.0	...
9452961	  794.6	  606.3	 4002.0	...
9452962	  794.7	  606.6	 4004.0	...
9452963	  794.7	  606.3	 4006.0	...
9452964	  794.5	  605.7	 4007.0	...
9452965	  794.3	  605.2	 4009.0	...
9452966	  794.3	  605.1	 4011.0	...
9452967	  794.2	  605.3	 4014.0	...
9452968	  794.3	  605.3	 4014.0	...
9452969	  794.3	  605.1	 4013.0	...
9452970	  794.3	  605.0	 4012.0	...
9452971	  794.1	  605.4	 4012.0	...
9452972	  793.8	  605.9	 4011.0	...
9452973	  793.5	  606.2	 4011.0	...
9452974	  793.4	  606.1	 4010.0	...
9452975	  793.7	  605.4	 4010.0	...
9452976	  794.0	  604.6	 4011.0	...
9452977	  794.4	  604.4	 4013.0	...
9452978	  793.9	  605.0	 4014.0	...
9452979	  793.4	  605.6	 4015.0	...
9452980	  793.0	  605.6	 4015.0	...
9452981	  793.4	  605.6	 4014.0	...
9452982	  793.8	  605.6	 4014.0	...
9452983	  794.0	  605.7	 4014.0	...
9452984	  793.8	  605.8	 4014.0	...
9452985	  793.7	  605.9	 4013.0	...
9452986	  793.6	  605.9	 4013.0	...
9452987	  793.6	  605.8	 4013.0	...
9452988	  793.6	  605.7	 4014.0	...
9452989	  793.7	  606.0	 4013.0	...
9452990	  793.7	  606.5	 4013.0	...
9452991	  793.6	  607.0	 4013.0	...
9452992	  793.3	  606.6	 4014.0	...
9452993	  793.3	  606.2	 4015.0	...
9452994	  793.2	  605.9	 4018.0	...
9452995	  793.1	  605.9	 4020.0	...
9452996	  793.0	  606.4	 4024.0	...
9452997	  792.9	  606.9	 4026.0	...
9452998	  792.8	  607.3	 4028.0	...
9452999	  792.7	  607.4	 4028.0	...
9453000	  793.0	  607.6	 4029.0	...
9453001	  793.3	  607.8	 4029.0	...
9453002	  793.7	  607.8	 4027.0	...
9453003	  793.8	  607.5	 4025.0	...
9453004	  793.7	  607.1	 4023.0	...
9453005	  793.5	  606.9	 4023.0	...
9453006	  793.3	  607.0	 4023.0	...
9453007	  793.3	  607.1	 4023.0	...
9453008	  793.4	  607.1	 4023.0	...
9453009	  793.7	  607.0	 4023.0	...
9453010	  793.7	  607.0	 4023.0	...
9453011	  793.8	  606.9	 4025.0	...
9453012	  793.6	  606.8	 4027.0	...
9453013	  793.2	  606.6	 4029.0	...
9453014	  792.7	  606.4	 4028.0	...
9453015	  792.4	  606.1	 4028.0	...
9453016	  792.5	  605.8	 4027.0	...
9453017	  792.6	  605.8	 4027.0	...
9453018	  792.8	  606.1	 4031.0	...
9453019	  793.0	  606.3	 4034.0	...
9453020	  793.0	  606.3	 4036.0	...
9453021	  792.9	  606.3	 4033.0	...
9453022	  792.8	  606.6	 4032.0	...
9453023	  792.5	  607.0	 4034.0	...
9453024	  792.2	  607.4	 4036.0	...
9453025	  791.8	  607.4	 4036.0	...
9453026	  792.3	  607.4	 4036.0	...
9453027	  792.7	  607.2	 4036.0	...
9453028	  793.2	  606.5	 4036.0	...
9453029	  793.2	  605.9	 4037.0	...
9453030	  793.3	  605.4	 4037.0	...
9453031	  793.2	  605.5	 4036.0	...
9453032	  793.0	  605.6	 4035.0	...
9453033	  792.9	  605.5	 4036.0	...
9453034	  792.8	  605.4	 4035.0	...
9453035	  792.8	  605.2	 4033.0	...
9453036	  792.7	  605.1	 4031.0	...
9453037	  792.7	  605.4	 4035.0	...
9453038	  792.6	  605.8	 4038.0	...
9453039	  792.6	  606.2	 4041.0	...
9453040	  792.6	  606.2	 4041.0	...
9453041	  792.5	  605.8	 4041.0	...
9453042	  792.5	  605.3	 4039.0	...
9453043	  792.5	  604.8	 4038.0	...
9453044	  792.5	  604.7	 4037.0	...
9453045	  792.5	  605.4	 4037.0	...
9453046	  792.6	  606.1	 4037.0	...
9453047	  792.5	  606.8	 4037.0	...
9453048	  792.2	  606.8	 4038.0	...
9453049	  791.9	  606.3	 4039.0	...
9453050	  792.2	  605.7	 4039.0	...
9453051	  792.8	  605.1	 4039.0	...
9453052	  793.5	  605.1	 4040.0	...
9453053	  793.7	  605.5	 4042.0	...
9453054	  793.6	  605.7	 4042.0	...
9453055	  793.0	  606.0	 4041.0	...
9453056	  792.3	  606.2	 4040.0	...
9453057	  791.9	  606.3	 4040.0	...
9453058	  791.9	  606.1	 4040.0	...
9453059	  792.0	  605.9	 4039.0	...
9453060	  792.2	  605.7	 4039.0	...
9453061	  792.3	  605.4	 4042.0	...
9453062	  792.3	  605.1	 4045.0	...
9453063	  792.1	  604.9	 4048.0	...
9453064	  791.8	  605.0	 4046.0	...
9453065	  792.0	  604.9	 4046.0	...
9453066	  792.4	  604.8	 4045.0	...
9453067	  792.5	  604.6	 4044.0	...
9453068	  792.1	  604.5	 4042.0	...
9453069	  791.7	  604.6	 4039.0	...
9453070	  791.7	  604.7	 4038.0	...
9453071	  791.7	  604.5	 4038.0	...
9453072	  791.9	  604.1	 4038.0	...
9453073	  792.1	  603.8	 4037.0	...
9453074	  792.3	  603.4	 4037.0	...
9453075	  792.6	  603.2	 4035.0	...
MSG	9453076 0000 _ Number On
9453076	  792.8	  603.0	 4032.0	...
9453077	  793.0	  603.1	 4030.0	...
9453078	  793.1	  603.3	 4033.0	...
9453079	  793.2	  603.5	 4036.0	...
9453080	  792.9	  603.5	 4040.0	...
9453081	  792.5	  603.3	 4040.0	...
9453082	  792.1	  603.1	 4040.0	...
9453083	  792.3	  603.3	 4039.0	...
9453084	  792.4	  603.6	 4041.0	...
9453085	  792.5	  603.9	 4043.0	...
9453086	  792.5	  604.2	 4041.0	...
9453087	  792.4	  603.6	 4037.0	...
9453088	  792.5	  603.1	 4039.0	...
9453089	  792.6	  602.7	 4046.0	...
9453090	  792.7	  602.9	 4054.0	...
9453091	  792.7	  602.9	 4054.0	...
9453092	  792.4	  602.9	 4051.0	...
9453093	  792.3	  603.5	 4047.0	...
9453094	  792.1	  604.1	 4046.0	...
9453095	  792.5	  604.5	 4049.0	...
9453096	  792.8	  603.9	 4052.0	...
9453097	  793.1	  603.4	 4051.0	...
9453098	  792.9	  603.1	 4050.0	...
9453099	  792.7	  603.1	 4048.0	...
9453100	  792.7	  603.1	 4047.0	...
9453101	  792.8	  603.1	 4047.0	...
9453102	  792.8	  603.1	 4046.0	...
9453103	  792.6	  603.3	 4045.0	...
9453104	  792.5	  603.4	 4045.0	...
9453105	  792.6	  603.5	 4046.0	...
9453106	  792.6	  603.5	 4047.0	...
9453107	  792.7	  603.4	 4047.0	...
9453108	  792.7	  603.3	 4046.0	...
9453109	  792.7	  603.2	 4046.0	...
9453110	  792.7	  603.2	 4046.0	...
9453111	  792.8	  603.4	 4050.0	...
9453112	  792.9	  603.8	 4055.0	...
9453113	  792.9	  604.3	 4059.0	...
9453114	  792.8	  604.6	 4057.0	...
9453115	  792.7	  604.8	 4057.0	...
9453116	  792.6	  604.9	 4057.0	...
9453117	  792.6	  605.0	 4058.0	...
9453118	  792.6	  605.0	 4057.0	...
9453119	  792.3	  604.5	 4057.0	...
9453120	  792.2	  603.9	 4056.0	...
9453121	  792.0	  603.6	 4055.0	...
9453122	  792.2	  603.9	 4055.0	...
9453123	  792.4	  604.3	 4054.0	...
9453124	  792.6	  604.4	 4054.0	...
9453125	  792.6	  604.6	 4054.0	...
9453126	  792.6	  604.7	 4054.0	...
9453127	  792.6	  604.7	 4053.0	...
9453128	  792.6	  604.6	 4052.0	...
9453129	  792.7	  604.2	 4052.0	...
9453130	  792.6	  603.7	 4054.0	...
9453131	  792.3	  603.3	 4055.0	...
9453132	  791.9	  603.3	 4056.0	...
9453133	  792.2	  603.4	 4056.0	...
9453134	  792.5	  603.5	 4059.0	...
9453135	  792.9	  603.3	 4062.0	...
9453136	  793.0	  603.2	 4066.0	...
9453137	  793.1	  603.2	 4068.0	...
9453138	  793.0	  603.6	 4070.0	...
9453139	  792.8	  604.0	 4071.0	...
9453140	  792.6	  604.2	 4070.0	...
9453141	  792.5	  604.3	 4068.0	...
9453142	  792.7	  604.4	 4066.0	...
9453143	  792.9	  604.6	 4068.0	...
9453144	  792.8	  604.7	 4069.0	...
9453145	  792.5	  604.7	 4067.0	...
9453146	  792.2	  604.6	 4064.0	...
9453147	  792.2	  604.5	 4062.0	...
9453148	  792.3	  604.4	 4063.0	...
9453149	  792.3	  604.1	 4065.0	...
9453150	  792.4	  604.0	 4065.0	...
9453151	  792.4	  604.0	 4066.0	...
9453152	  792.8	  604.1	 4067.0	...
9453153	  793.4	  604.0	 4068.0	...
9453154	  793.9	  603.7	 4067.0	...
9453155	  794.1	  603.4	 4066.0	...
9453156	  793.5	  603.1	 4066.0	...
9453157	  792.9	  603.4	 4066.0	...
9453158	  792.0	  603.8	 4067.0	...
9453159	  791.8	  604.2	 4068.0	...
9453160	  791.7	  604.1	 4068.0	...
9453161	  791.7	  604.0	 4068.0	...
9453162	  791.8	  603.8	 4069.0	...
9453163	  791.8	  603.6	 4069.0	...
9453164	  792.1	  603.8	 4069.0	...
9453165	  792.4	  604.1	 4069.0	...
9453166	  792.7	  604.4	 4071.0	...
9453167	  792.7	  604.1	 4073.0	...
9453168	  792.4	  603.9	 4075.0	...
9453169	  792.1	  604.1	 4076.0	...
9453170	  792.0	  604.4	 4077.0	...
9453171	  792.1	  604.2	 4078.0	...
9453172	  792.2	  603.7	 4078.0	...
9453173	  792.3	  603.3	 4077.0	...
9453174	  792.5	  603.5	 4077.0	...
9453175	  792.7	  603.6	 4077.0	...
9453176	  793.0	  603.6	 4077.0	...
9453177	  793.2	  603.5	 4076.0	...
9453178	  793.3	  603.5	 4075.0	...
9453179	  793.2	  603.5	 4075.0	...
9453180	  793.2	  603.5	 4075.0	...
9453181	  793.1	  603.4	 4075.0	...
9453182	  793.1	  603.5	 4074.0	...
9453183	  793.0	  603.6	 4072.0	...
9453184	  793.0	  603.7	 4070.0	...
9453185	  793.2	  603.6	 4071.0	...
9453186	  793.5	  603.5	 4074.0	...
9453187	  793.8	  603.4	 4077.0	...
9453188	  793.5	  603.3	 4078.0	...
9453189	  793.2	  603.3	 4079.0	...
9453190	  792.8	  603.7	 4079.0	...
9453191	  792.8	  604.0	 4078.0	...
9453192	  792.8	  604.0	 4078.0	...
9453193	  792.7	  603.6	 4078.0	...
9453194	  792.7	  603.1	 4079.0	...
9453195	  792.8	  603.1	 4077.0	...
9453196	  792.6	  603.2	 4076.0	...
9453197	  792.4	  603.3	 4074.0	...
9453198	  792.6	  603.8	 4074.0	...
9453199	  793.0	  604.3	 4076.0	...
9453200	  793.2	  604.3	 4078.0	...
9453201	  793.0	  603.8	 4079.0	...
9453202	  792.9	  603.3	 4079.0	...
9453203	  792.8	  603.2	 4079.0	...
9453204	  792.7	  603.1	 4078.0	...
9453205	  792.8	  602.9	 4078.0	...
9453206	  793.1	  603.0	 4077.0	...
9453207	  793.7	  603.1	 4076.0	...
9453208	  794.0	  603.2	 4075.0	...
9453209	  794.1	  603.2	 4076.0	...
9453210	  794.0	  603.2	 4078.0	...
9453211	  793.9	  603.2	 4080.0	...
9453212	  793.6	  603.2	 4080.0	...
9453213	  793.4	  603.0	 4080.0	...
9453214	  793.1	  602.8	 4079.0	...
9453215	  793.0	  602.6	 4078.0	...
9453216	  792.8	  602.6	 4078.0	...
9453217	  792.6	  603.0	 4077.0	...
9453218	  792.5	  603.6	 4081.0	...
9453219	  792.5	  604.1	 4085.0	...
9453220	  792.5	  603.9	 4086.0	...
9453221	  792.6	  603.6	 4084.0	...
9453222	  792.7	  603.1	 4085.0	...
9453223	  792.8	  602.8	 4088.0	...
9453224	  793.1	  602.8	 4090.0	...
9453225	  793.2	  602.8	 4090.0	...
9453226	  793.3	  602.9	 4089.0	...
9453227	  793.2	  602.9	 4090.0	...
9453228	  793.1	  602.8	 4090.0	...
9453229	  793.0	  602.8	 4089.0	...
9453230	  792.9	  602.9	 4089.0	...
9453231	  792.7	  603.0	 4089.0	...
9453232	  792.5	  603.4	 4090.0	...
9453233	  792.2	  603.6	 4089.0	...
9453234	  792.1	  603.8	 4087.0	...
9453235	  792.0	  603.6	 4084.0	...
9453236	  792.0	  603.5	 4082.0	...
9453237	  792.2	  603.5	 4081.0	...
9453238	  792.3	  603.6	 4082.0	...
9453239	  792.4	  603.8	 4085.0	...
9453240	  792.8	  604.0	 4087.0	...
9453241	  793.1	  603.9	 4089.0	...
9453242	  793.5	  603.7	 4089.0	...
9453243	  793.0	  603.4	 4090.0	...
9453244	  792.5	  603.3	 4093.0	...
9453245	  792.0	  603.3	 4097.0	...
9453246	  792.0	  603.0	 4099.0	...
9453247	  792.2	  602.8	 4099.0	...
9453248	  792.3	  602.7	 4100.0	...
9453249	  792.4	  602.8	 4100.0	...
9453250	  792.7	  602.9	 4100.0	...
9453251	  793.1	  602.9	 4100.0	...
9453252	  793.1	  603.1	 4099.0	...
9453253	  792.8	  603.3	 4099.0	...
9453254	  792.3	  603.4	 4099.0	...
9453255	  792.2	  603.3	 4098.0	...
9453256	  792.4	  603.2	 4096.0	...
9453257	  792.7	  603.1	 4094.0	...
9453258	  793.0	  603.0	 4090.0	...
9453259	  793.1	  603.1	 4089.0	...
9453260	  793.1	  603.3	 4088.0	...
9453261	  793.2	  603.4	 4088.0	...
9453262	  793.3	  603.4	 4088.0	...
9453263	  793.3	  603.3	 4094.0	...
9453264	  793.5	  603.2	 4100.0	...
9453265	  793.6	  603.4	 4105.0	...
9453266	  793.7	  603.7	 4102.0	...
9453267	  793.7	  603.9	 4100.0	...
9453268	  793.7	  603.9	 4098.0	...
9453269	  793.7	  604.0	 4098.0	...
9453270	  794.0	  603.9	 4095.0	...
9453271	  794.4	  603.6	 4092.0	...
9453272	  794.2	  603.7	 4089.0	...
9453273	  793.6	  603.8	 4088.0	...
9453274	  793.0	  603.5	 4089.0	...
9453275	  792.9	  602.8	 4090.0	...
9453276	  792.9	  601.9	 4092.0	...
9453277	  792.9	  601.8	 4091.0	...
9453278	  792.9	  601.6	 4094.0	...
9453279	  792.9	  601.5	 4097.0	...
9453280	  792.6	  601.4	 4101.0	...
9453281	  792.3	  601.6	 4101.0	...
9453282	  792.0	  601.9	 4100.0	...
9453283	  791.9	  602.1	 4099.0	...
9453284	  792.1	  601.7	 4100.0	...
9453285	  792.2	  601.3	 4100.0	...
9453286	  792.4	  601.0	 4101.0	...
9453287	  792.5	  601.3	 4101.0	...
9453288	  792.6	  601.5	 4101.0	...
9453289	  792.9	  601.4	 4102.0	...
9453290	  793.0	  601.1	 4104.0	...
9453291	  793.3	  600.9	 4102.0	...
9453292	  793.5	  601.0	 4100.0	...
9453293	  793.7	  601.2	 4097.0	...
9453294	  793.8	  601.5	 4097.0	...
9453295	  793.4	  601.7	 4097.0	...
9453296	  793.1	  601.3	 4097.0	...
9453297	  792.6	  600.9	 4097.0	...
9453298	  792.5	  600.4	 4095.0	...
9453299	  792.6	  600.8	 4093.0	...
9453300	  792.8	  601.1	 4093.0	...
9453301	  793.0	  601.4	 4097.0	...
9453302	  793.0	  601.3	 4101.0	...
9453303	  793.2	  601.7	 4102.0	...
9453304	  793.6	  602.1	 4101.0	...
9453305	  793.9	  602.7	 4101.0	...
9453306	  793.6	  602.9	 4100.0	...
9453307	  793.2	  603.0	 4099.0	...
9453308	  792.8	  602.9	 4098.0	...
9453309	  792.8	  602.5	 4099.0	...
9453310	  792.7	  602.2	 4097.0	...
9453311	  792.7	  602.0	 4095.0	...
9453312	  792.7	  601.8	 4097.0	...
9453313	  792.7	  601.1	 4101.0	...
9453314	  792.7	  600.3	 4105.0	...
9453315	  792.7	  599.9	 4106.0	...
9453316	  792.7	  599.9	 4107.0	...
9453317	  792.8	  600.0	 4106.0	...
9453318	  792.8	  600.0	 4105.0	...
9453319	  792.8	  600.1	 4104.0	...
9453320	  793.0	  600.2	 4103.0	...
9453321	  793.2	  600.4	 4102.0	...
9453322	  793.3	  600.4	 4101.0	...
9453323	  793.3	  600.2	 4101.0	...
9453324	  793.3	  600.1	 4102.0	...
9453325	  793.5	  600.0	 4104.0	...
9453326	  793.7	  600.3	 4107.0	...
9453327	  793.9	  600.7	 4105.0	...
9453328	  794.0	  601.0	 4104.0	...
9453329	  794.0	  601.1	 4103.0	...
9453330	  793.9	  601.2	 4103.0	...
9453331	  793.7	  601.6	 4104.0	...
9453332	  793.5	  602.0	 4106.0	...
9453333	  793.4	  602.2	 4110.0	...
9453334	  793.4	  602.0	 4114.0	...
9453335	  793.3	  601.8	 4117.0	...
9453336	  793.2	  601.7	 4112.0	...
9453337	  793.1	  601.7	 4107.0	...
9453338	  793.1	  601.6	 4106.0	...
9453339	  793.2	  601.5	 4109.0	...
9453340	  793.1	  601.4	 4112.0	...
9453341	  792.9	  601.0	 4111.0	...
9453342	  792.6	  600.6	 4110.0	...
9453343	  792.2	  600.2	 4110.0	...
9453344	  792.0	  600.6	 4111.0	...
9453345	  791.9	  600.9	 4112.0	...
9453346	  792.0	  601.2	 4113.0	...
9453347	  792.6	  601.2	 4115.0	...
9453348	  793.2	  601.2	 4116.0	...
9453349	  793.6	  601.1	 4118.0	...
9453350	  793.5	  601.1	 4117.0	...
9453351	  793.3	  601.1	 4116.0	...
9453352	  793.0	  601.0	 4114.0	...
9453353	  793.1	  601.0	 4114.0	...
9453354	  793.4	  601.2	 4115.0	...
9453355	  793.2	  601.7	 4116.0	...
9453356	  792.8	  602.2	 4116.0	...
9453357	  792.6	  602.5	 4117.0	...
9453358	  792.8	  602.7	 4116.0	...
9453359	  792.8	  602.9	 4115.0	...
9453360	  792.7	  603.0	 4113.0	...
9453361	  792.8	  603.1	 4112.0	...
9453362	  793.1	  603.1	 4111.0	...
9453363	  793.3	  603.0	 4111.0	...
9453364	  793.3	  602.6	 4111.0	...
9453365	  793.4	  602.2	 4111.0	...
9453366	  793.1	  601.8	 4111.0	...
9453367	  792.9	  601.9	 4114.0	...
9453368	  792.6	  602.0	 4116.0	...
9453369	  792.4	  602.1	 4118.0	...
9453370	  792.4	  602.3	 4117.0	...
9453371	  792.4	  602.6	 4118.0	...
9453372	  792.4	  602.6	 4118.0	...
9453373	  792.3	  602.6	 4119.0	...
9453374	  792.4	  602.5	 4120.0	...
9453375	  792.4	  602.3	 4122.0	...
9453376	  792.3	  602.0	 4122.0	...
9453377	  792.1	  601.6	 4120.0	...
9453378	  792.0	  601.4	 4118.0	...
9453379	  792.1	  601.6	 4116.0	...
9453380	  792.2	  601.9	 4116.0	...
9453381	  792.4	  602.3	 4116.0	...
9453382	  792.5	  602.5	 4117.0	...
9453383	  792.6	  602.6	 4118.0	...
9453384	  792.4	  602.7	 4120.0	...
9453385	  791.8	  602.9	 4123.0	...
9453386	  791.2	  603.2	 4127.0	...
9453387	  790.0	  602.8	 4128.0	...
9453388	  788.5	  602.3	 4129.0	...
9453389	  786.7	  601.7	 4129.0	...
9453390	  785.5	  601.7	 4130.0	...
9453391	  783.4	  600.6	 4131.0	...
MSG	9453392 0000 _ Number Off
9453392	  781.9	  599.6	 4132.0	...
9453393	  780.3	  598.7	 4133.0	...
9453394	  779.8	  598.7	 4133.0	...
9453395	  779.2	  598.6	 4134.0	...
9453396	  778.6	  597.2	 4135.0	...
9453397	  778.8	  595.9	 4136.0	...
9453398	  779.6	  594.5	 4137.0	...
9453399	  780.5	  594.4	 4137.0	...
9453400	  781.2	  594.2	 4137.0	...
9453401	  781.5	  594.0	 4136.0	...
9453402	  782.3	  593.7	 4131.0	...
9453403	  783.4	  593.6	 4127.0	...
9453404	  784.4	  593.4	 4125.0	...
9453405	  785.7	  593.1	 4125.0	...
9453406	  786.4	  593.3	 4126.0	...
9453407	  787.0	  593.6	 4126.0	...
9453408	  787.0	  594.0	 4126.0	...
9453409	  787.0	  594.8	 4127.0	...
9453410	  787.0	  595.6	 4128.0	...
9453411	  787.4	  596.3	 4128.0	...
9453412	  787.8	  596.5	 4128.0	...
9453413	  787.7	  596.8	 4127.0	...
9453414	  787.1	  597.1	 4127.0	...
9453415	  786.6	  597.1	 4128.0	...
9453416	  786.4	  597.1	 4129.0	...
9453417	  786.3	  597.1	 4131.0	...
9453418	  786.5	  597.4	 4133.0	...
9453419	  786.9	  597.7	 4135.0	...
9453420	  787.6	  597.9	 4137.0	...
9453421	  788.0	  597.9	 4137.0	...
9453422	  788.1	  597.7	 4136.0	...
9453423	  787.9	  597.3	 4135.0	...
9453424	  787.6	  597.0	 4134.0	...
9453425	  787.4	  596.8	 4134.0	...
9453426	  787.3	  596.8	 4135.0	...
9453427	  787.3	  596.9	 4131.0	...
9453428	  787.3	  597.6	 4127.0	...
9453429	  787.3	  598.3	 4124.0	...
9453430	  787.0	  598.7	 4125.0	...
9453431	  786.6	  598.5	 4126.0	...
9453432	  786.3	  598.1	 4126.0	...
9453433	  786.0	  597.8	 4128.0	...
9453434	  785.7	  597.7	 4133.0	...
9453435	  785.7	  597.8	 4138.0	...
9453436	  785.9	  597.9	 4138.0	...
9453437	  785.9	  597.9	 4135.0	...
9453438	  785.9	  598.1	 4132.0	...
9453439	  786.2	  598.2	 4134.0	...
9453440	  786.8	  598.1	 4136.0	...
9453441	  787.3	  597.9	 4137.0	...
9453442	  787.3	  597.8	 4136.0	...
9453443	  787.3	  597.8	 4135.0	...
9453444	  787.3	  597.8	 4134.0	...
9453445	  787.2	  597.8	 4134.0	...
9453446	  787.0	  597.8	 4134.0	...
9453447	  786.9	  597.8	 4134.0	...
9453448	  786.5	  597.8	 4134.0	...
9453449	  786.1	  597.7	 4133.0	...
9453450	  785.5	  598.0	 4130.0	...
9453451	  785.2	  598.3	 4127.0	...
9453452	  784.9	  598.1	 4125.0	...
9453453	  784.9	  597.5	 4125.0	...
9453454	  785.3	  597.1	 4125.0	...
9453455	  785.6	  597.2	 4126.0	...
9453456	  785.8	  597.5	 4127.0	...
9453457	  785.8	  597.7	 4127.0	...
9453458	  785.7	  597.8	 4127.0	...
9453459	  785.6	  597.8	 4127.0	...
9453460	  785.3	  598.0	 4126.0	...
9453461	  785.0	  598.3	 4124.0	...
9453462	  784.7	  598.6	 4123.0	...
9453463	  784.8	  598.6	 4124.0	...
9453464	  785.1	  598.6	 4124.0	...
9453465	  785.4	  598.5	 4123.0	...
9453466	  785.5	  598.6	 4122.0	...
9453467	  785.7	  598.7	 4122.0	...
9453468	  785.6	  598.4	 4121.0	...
9453469	  785.3	  597.8	 4121.0	...
9453470	  785.2	  597.3	 4124.0	...
9453471	  785.4	  597.1	 4127.0	...
9453472	  785.6	  597.1	 4131.0	...
9453473	  785.9	  596.9	 4130.0	...
9453474	  786.2	  596.6	 4129.0	...
9453475	  785.8	  596.4	 4129.0	...
9453476	  785.3	  596.5	 4128.0	...
9453477	  784.8	  596.7	 4128.0	...
9453478	  785.0	  596.8	 4127.0	...
9453479	  785.3	  597.4	 4125.0	...
9453480	  785.6	  598.1	 4122.0	...
9453481	  785.8	  597.9	 4122.0	...
9453482	  785.7	  597.1	 4125.0	...
9453483	  785.6	  597.0	 4126.0	...
9453484	  785.5	  597.6	 4121.0	...
9453485	  785.3	  598.2	 4117.0	...
9453486	  785.2	  597.9	 4114.0	...
9453487	  785.0	  597.7	 4113.0	...
9453488	  785.0	  597.5	 4115.0	...
9453489	  785.1	  597.0	 4118.0	...
9453490	  785.3	  596.6	 4120.0	...
9453491	  785.0	  596.3	 4122.0	...
9453492	  784.6	  596.9	 4124.0	...
9453493	  784.5	  597.5	 4125.0	...
9453494	  784.8	  597.7	 4122.0	...
9453495	  785.1	  597.5	 4118.0	...
9453496	  785.4	  597.4	 4114.0	...
9453497	  785.7	  596.7	 4115.0	...
9453498	  785.7	  595.8	 4117.0	...
9453499	  785.1	  595.6	 4116.0	...
9453500	  784.7	  596.2	 4114.0	...
9453501	  784.6	  596.7	 4110.0	...
9453502	  784.7	  596.5	 4110.0	...
9453503	  784.8	  596.1	 4109.0	...
9453504	  785.0	  595.7	 4108.0	...
9453505	  785.2	  595.7	 4107.0	...
9453506	  785.3	  595.7	 4110.0	...
9453507	  785.2	  595.7	 4113.0	...
9453508	  785.2	  596.1	 4117.0	...
9453509	  785.3	  596.7	 4118.0	...
9453510	  785.3	  597.4	 4118.0	...
9453511	  785.2	  597.5	 4119.0	...
9453512	  785.2	  597.1	 4120.0	...
9453513	  785.3	  596.8	 4118.0	...
9453514	  785.5	  597.3	 4115.0	...
9453515	  785.0	  597.8	 4111.0	...
9453516	  784.4	  598.4	 4111.0	...
9453517	  783.7	  598.5	 4111.0	...
9453518	  783.6	  598.5	 4110.0	...
9453519	  783.5	  598.4	 4109.0	...
9453520	  783.5	  597.9	 4107.0	...
9453521	  783.6	  597.3	 4106.0	...
9453522	  783.8	  596.8	 4105.0	...
9453523	  784.1	  596.7	 4105.0	...
9453524	  784.1	  596.6	 4106.0	...
9453525	  784.3	  596.6	 4107.0	...
9453526	  784.4	  596.6	 4107.0	...
9453527	  784.6	  596.5	 4107.0	...
9453528	  784.5	  596.4	 4106.0	...
9453529	  784.5	  596.6	 4105.0	...
9453530	  784.5	  597.0	 4104.0	...
9453531	  784.5	  597.3	 4103.0	...
9453532	  784.4	  598.1	 4102.0	...
9453533	  784.3	  598.9	 4101.0	...
9453534	  784.1	  598.9	 4102.0	...
9453535	  783.9	  598.1	 4103.0	...
9453536	  783.7	  597.2	 4105.0	...
9453537	  783.6	  597.1	 4105.0	...
9453538	  783.6	  597.1	 4105.0	...
9453539	  783.6	  597.3	 4104.0	...
9453540	  783.6	  597.6	 4102.0	...
9453541	  783.6	  597.6	 4101.0	...
9453542	  783.6	  597.6	 4100.0	...
9453543	  783.5	  597.6	 4100.0	...
9453544	  783.6	  597.6	 4101.0	...
9453545	  783.7	  597.6	 4103.0	...
9453546	  783.9	  597.6	 4106.0	...
9453547	  784.2	  597.7	 4109.0	...
9453548	  784.5	  598.3	 4111.0	...
9453549	  784.3	  598.9	 4111.0	...
9453550	  783.9	  599.4	 4109.0	...
9453551	  783.4	  599.3	 4108.0	...
9453552	  783.3	  599.1	 4108.0	...
9453553	  783.5	  599.0	 4108.0	...
9453554	  783.8	  598.9	 4109.0	...
9453555	  784.1	  598.7	 4109.0	...
9453556	  783.9	  598.4	 4110.0	...
9453557	  783.8	  597.7	 4111.0	...
9453558	  783.7	  597.3	 4111.0	...
9453559	  783.7	  597.7	 4106.0	...
9453560	  783.7	  598.6	 4102.0	...
9453561	  783.6	  599.4	 4099.0	...
9453562	  783.0	  599.3	 4098.0	...
9453563	  782.4	  599.2	 4098.0	...
9453564	  782.2	  599.1	 4098.0	...
9453565	  782.9	  599.2	 4098.0	...
9453566	  783.7	  599.1	 4099.0	...
9453567	  784.1	  599.1	 4101.0	...
9453568	  784.1	  599.0	 4102.0	...
9453569	  784.2	  598.9	 4104.0	...
9453570	  784.4	  598.8	 4104.0	...
9453571	  784.6	  599.2	 4106.0	...
9453572	  784.7	  599.6	 4108.0	...
9453573	  784.5	  600.0	 4110.0	...
9453574	  784.2	  600.1	 4106.0	...
9453575	  783.8	  600.3	 4102.0	...
9453576	  783.5	  600.4	 4096.0	...
9453577	  783.4	  600.5	 4093.0	...
9453578	  783.3	  600.5	 4089.0	...
9453579	  783.1	  600.4	 4087.0	...
9453580	  783.0	  600.1	 4087.0	...
9453581	  783.0	  599.7	 4086.0	...
9453582	  783.1	  599.5	 4085.0	...
9453583	  783.2	  599.4	 4084.0	...
9453584	  783.5	  599.4	 4083.0	...
9453585	  783.9	  599.5	 4083.0	...
9453586	  784.2	  599.5	 4084.0	...
9453587	  784.2	  599.4	 4083.0	...
9453588	  784.2	  599.2	 4081.0	...
9453589	  784.2	  599.1	 4080.0	...
9453590	  784.1	  599.1	 4079.0	...
9453591	  784.1	  599.2	 4080.0	...
9453592	  784.2	  599.2	 4080.0	...
9453593	  784.4	  599.0	 4079.0	...
MSG	9453594 0000 _ Number On
9453594	  784.4	  598.8	 4079.0	...
9453595	  784.1	  598.8	 4080.0	...
9453596	  783.6	  599.0	 4082.0	...
9453597	  783.3	  599.2	 4084.0	...
9453598	  783.3	  599.1	 4085.0	...
9453599	  783.6	  598.9	 4083.0	...
9453600	  783.8	  598.6	 4080.0	...
9453601	  783.8	  598.6	 4079.0	...
9453602	  783.8	  598.6	 4081.0	...
9453603	  783.8	  598.6	 4083.0	...
9453604	  783.8	  598.6	 4082.0	...
9453605	  783.8	  598.7	 4080.0	...
9453606	  783.8	  598.4	 4078.0	...
9453607	  783.7	  598.0	 4077.0	...
9453608	  783.7	  597.5	 4077.0	...
9453609	  783.7	  596.9	 4077.0	...
9453610	  783.7	  596.4	 4079.0	...
9453611	  783.7	  595.9	 4080.0	...
9453612	  783.7	  595.8	 4080.0	...
9453613	  783.8	  596.6	 4078.0	...
9453614	  783.9	  597.4	 4076.0	...
9453615	  783.9	  598.4	 4076.0	...
9453616	  783.7	  598.5	 4077.0	...
9453617	  783.5	  598.7	 4077.0	...
9453618	  783.7	  598.6	 4078.0	...
9453619	  784.0	  598.3	 4078.0	...
9453620	  783.7	  598.0	 4079.0	...
9453621	  783.2	  597.7	 4079.0	...
9453622	  782.6	  597.6	 4081.0	...
9453623	  782.5	  597.6	 4082.0	...
9453624	  782.4	  597.7	 4083.0	...
9453625	  782.6	  597.8	 4083.0	...
9453626	  782.9	  597.9	 4083.0	...
9453627	  783.1	  597.9	 4083.0	...
9453628	  783.2	  598.0	 4083.0	...
9453629	  783.1	  598.5	 4083.0	...
9453630	  783.0	  599.1	 4083.0	...
9453631	  782.8	  598.9	 4084.0	...
9453632	  782.8	  598.3	 4085.0	...
9453633	  782.8	  597.7	 4085.0	...
9453634	  782.9	  597.9	 4085.0	...
9453635	  783.0	  598.0	 4085.0	...
9453636	  783.0	  598.2	 4084.0	...
9453637	  783.2	  598.1	 4083.0	...
9453638	  783.3	  598.0	 4084.0	...
9453639	  783.4	  598.1	 4086.0	...
9453640	  783.4	  598.3	 4088.0	...
9453641	  783.2	  598.4	 4089.0	...
9453642	  783.0	  598.0	 4088.0	...
9453643	  782.9	  597.6	 4083.0	...
9453644	  783.1	  597.3	 4081.0	...
9453645	  783.3	  597.2	 4079.0	...
9453646	  783.1	  597.2	 4080.0	...
9453647	  783.1	  597.9	 4081.0	...
9453648	  783.0	  598.5	 4081.0	...
9453649	  783.0	  599.1	 4081.0	...
9453650	  782.9	  599.0	 4080.0	...
9453651	  782.8	  598.9	 4079.0	...
9453652	  782.7	  598.8	 4078.0	...
9453653	  782.6	  598.8	 4076.0	...
9453654	  782.2	  598.6	 4072.0	...
9453655	  782.0	  598.1	 4069.0	...
9453656	  781.8	  597.7	 4070.0	...
9453657	  781.9	  597.9	 4074.0	...
9453658	  782.1	  598.4	 4078.0	...
9453659	  782.3	  598.9	 4077.0	...
9453660	  782.3	  598.9	 4077.0	...
9453661	  782.3	  598.9	 4077.0	...
9453662	  782.3	  598.3	 4078.0	...
9453663	  782.2	  597.6	 4080.0	...
9453664	  782.1	  597.4	 4082.0	...
9453665	  782.5	  597.7	 4082.0	...
9453666	  783.0	  598.1	 4082.0	...
9453667	  783.3	  597.9	 4082.0	...
9453668	  783.1	  597.8	 4080.0	...
9453669	  782.7	  598.0	 4078.0	...
9453670	  782.5	  598.4	 4076.0	...
9453671	  782.0	  598.6	 4077.0	...
9453672	  781.7	  598.2	 4078.0	...
9453673	  781.8	  597.7	 4078.0	...
9453674	  782.1	  597.7	 4077.0	...
9453675	  782.1	  597.6	 4076.0	...
9453676	  781.8	  597.5	 4075.0	...
9453677	  781.8	  597.5	 4074.0	...
9453678	  782.1	  597.6	 4074.0	...
9453679	  782.4	  597.8	 4074.0	...
9453680	  782.4	  598.0	 4074.0	...
9453681	  782.4	  598.3	 4073.0	...
9453682	  782.4	  598.9	 4073.0	...
9453683	  782.3	  599.1	 4073.0	...
9453684	  782.0	  599.1	 4072.0	...
9453685	  781.8	  598.9	 4074.0	...
9453686	  781.8	  598.5	 4076.0	...
9453687	  781.9	  598.4	 4078.0	...
9453688	  781.9	  597.9	 4079.0	...
9453689	  781.7	  597.6	 4076.0	...
9453690	  781.5	  597.4	 4069.0	...
9453691	  781.4	  597.5	 4063.0	...
9453692	  781.4	  597.5	 4064.0	...
9453693	  781.4	  597.9	 4069.0	...
9453694	  781.5	  598.3	 4073.0	...
9453695	  781.6	  598.5	 4073.0	...
9453696	  781.7	  598.1	 4074.0	...
9453697	  781.6	  597.8	 4073.0	...
9453698	  781.4	  598.0	 4071.0	...
9453699	  781.2	  598.2	 4073.0	...
9453700	  781.4	  598.3	 4077.0	...
9453701	  781.5	  598.3	 4082.0	...
9453702	  781.1	  598.3	 4083.0	...
9453703	  780.6	  598.4	 4082.0	...
9453704	  780.2	  598.9	 4075.0	...
9453705	  780.4	  599.3	 4068.0	...
9453706	  780.5	  598.9	 4066.0	...
9453707	  780.5	  598.2	 4069.0	...
9453708	  780.5	  597.5	 4072.0	...
9453709	  780.6	  597.8	 4073.0	...
9453710	  780.7	  597.8	 4073.0	...
9453711	  780.7	  597.7	 4073.0	...
9453712	  780.7	  598.1	 4073.0	...
9453713	  780.8	  598.7	 4073.0	...
9453714	  780.8	  599.4	 4074.0	...
9453715	  780.8	  599.3	 4073.0	...
9453716	  780.7	  599.1	 4071.0	...
9453717	  780.5	  598.9	 4070.0	...
9453718	  780.5	  599.0	 4071.0	...
9453719	  780.6	  599.3	 4071.0	...
9453720	  780.6	  599.7	 4071.0	...
9453721	  780.3	  599.5	 4070.0	...
9453722	  780.0	  598.9	 4070.0	...
9453723	  779.9	  598.8	 4070.0	...
9453724	  779.8	  599.2	 4070.0	...
9453725	  779.8	  599.3	 4070.0	...
9453726	  779.8	  599.1	 4070.0	...
9453727	  779.8	  598.8	 4070.0	...
9453728	  779.8	  599.0	 4072.0	...
9453729	  779.7	  599.3	 4074.0	...
9453730	  779.3	  600.0	 4075.0	...
9453731	  778.8	  600.6	 4074.0	...
9453732	  778.3	  600.9	 4073.0	...
9453733	  778.2	  601.2	 4072.0	...
9453734	  778.6	  601.4	 4071.0	...
9453735	  779.0	  601.6	 4072.0	...
9453736	  779.2	  601.5	 4073.0	...
9453737	  779.1	  601.5	 4074.0	...
9453738	  779.0	  601.6	 4074.0	...
9453739	  778.9	  601.8	 4071.0	...
9453740	  779.4	  601.9	 4069.0	...
9453741	  779.9	  601.9	 4070.0	...
9453742	  780.2	  601.2	 4071.0	...
9453743	  780.0	  600.7	 4072.0	...
9453744	  779.8	  600.2	 4071.0	...
9453745	  779.7	  600.2	 4070.0	...
9453746	  779.8	  600.0	 4070.0	...
9453747	  779.8	  599.9	 4069.0	...
9453748	  779.8	  600.2	 4068.0	...
9453749	  779.6	  600.6	 4068.0	...
9453750	  779.3	  600.4	 4070.0	...
9453751	  779.0	  600.0	 4073.0	...
9453752	  778.5	  599.5	 4079.0	...
9453753	  778.1	  599.4	 4083.0	...
9453754	  778.2	  599.4	 4083.0	...
9453755	  778.5	  599.6	 4080.0	...
9453756	  778.8	  599.8	 4080.0	...
9453757	  778.7	  599.5	 4084.0	...
9453758	  778.6	  599.1	 4088.0	...
9453759	  778.6	  598.7	 4088.0	...
9453760	  778.8	  599.1	 4088.0	...
9453761	  778.7	  599.4	 4087.0	...
9453762	  778.6	  599.6	 4085.0	...
9453763	  778.5	  599.4	 4084.0	...
9453764	  778.5	  599.3	 4083.0	...
9453765	  778.4	  598.5	 4081.0	...
9453766	  778.3	  597.7	 4081.0	...
9453767	  778.1	  597.1	 4080.0	...
9453768	  778.0	  597.5	 4082.0	...
9453769	  778.0	  598.3	 4087.0	...
9453770	  778.1	  598.7	 4093.0	...
9453771	  778.2	  599.0	 4095.0	...
9453772	  778.2	  598.9	 4095.0	...
9453773	  778.2	  598.9	 4093.0	...
9453774	  778.0	  599.4	 4090.0	...
9453775	  777.7	  599.8	 4088.0	...
9453776	  777.4	  600.2	 4089.0	...
9453777	  777.2	  599.7	 4089.0	...
9453778	  777.1	  599.2	 4089.0	...
9453779	  777.2	  598.7	 4089.0	...
9453780	  777.5	  598.7	 4089.0	...
9453781	  777.7	  599.2	 4093.0	...
9453782	  777.7	  599.9	 4098.0	...
9453783	  777.7	  600.5	 4104.0	...
9453784	  777.7	  600.5	 4104.0	...
9453785	  777.9	  600.5	 4104.0	...
9453786	  778.0	  600.5	 4104.0	...
9453787	  777.7	  600.5	 4104.0	...
9453788	  777.3	  600.5	 4105.0	...
9453789	  776.9	  600.4	 4105.0	...
9453790	  776.9	  600.3	 4105.0	...
9453791	  777.0	  600.3	 4104.0	...
9453792	  777.1	  600.5	 4103.0	...
9453793	  777.2	  600.9	 4102.0	...
9453794	  777.1	  601.2	 4102.0	...
9453795	  777.1	  601.1	 4102.0	...
9453796	  777.0	  601.6	 4097.0	...
9453797	  776.7	  602.1	 4092.0	...
9453798	  776.5	  601.7	 4093.0	...
9453799	  776.3	  600.8	 4099.0	...
9453800	  776.8	  599.9	 4105.0	...
9453801	  777.3	  600.5	 4105.0	...
9453802	  777.9	  601.0	 4101.0	...
9453803	  778.1	  601.4	 4096.0	...
9453804	  778.1	  601.2	 4092.0	...
9453805	  777.8	  600.8	 4093.0	...
9453806	  777.4	  600.7	 4093.0	...
9453807	  777.4	  600.9	 4093.0	...
9453808	  777.4	  601.2	 4097.0	...
9453809	  777.5	  601.0	 4101.0	...
9453810	  777.7	  600.6	 4106.0	...
9453811	  778.0	  600.1	 4106.0	...
9453812	  778.2	  600.1	 4104.0	...
9453813	  778.0	  600.1	 4102.0	...
9453814	  777.8	  600.1	 4100.0	...
9453815	  777.7	  600.2	 4100.0	...
9453816	  777.2	  599.9	 4101.0	...
9453817	  776.6	  599.6	 4103.0	...
9453818	  776.0	  599.4	 4103.0	...
9453819	  775.9	  599.6	 4104.0	...
9453820	  775.9	  599.7	 4105.0	...
9453821	  776.0	  599.7	 4106.0	...
9453822	  776.1	  599.4	 4106.0	...
9453823	  776.2	  599.1	 4106.0	...
9453824	  776.1	  598.7	 4105.0	...
9453825	  776.0	  598.2	 4107.0	...
9453826	  775.9	  597.6	 4108.0	...
9453827	  775.7	  597.8	 4110.0	...
9453828	  775.5	  598.2	 4111.0	...
9453829	  775.3	  599.0	 4113.0	...
9453830	  775.4	  599.3	 4114.0	...
9453831	  775.5	  599.5	 4114.0	...
9453832	  775.5	  599.3	 4113.0	...
9453833	  775.6	  599.3	 4109.0	...
9453834	  775.6	  598.9	 4105.0	...
9453835	  775.4	  598.6	 4102.0	...
9453836	  775.1	  598.3	 4103.0	...
9453837	  774.9	  598.4	 4104.0	...
9453838	  774.9	  598.4	 4107.0	...
9453839	  775.0	  598.4	 4109.0	...
9453840	  775.6	  598.3	 4106.0	...
9453841	  776.1	  598.3	 4102.0	...
9453842	  776.2	  598.6	 4098.0	...
9453843	  775.9	  599.0	 4098.0	...
9453844	  775.4	  599.2	 4097.0	...
9453845	  775.4	  599.0	 4097.0	...
9453846	  775.5	  598.7	 4097.0	...
9453847	  775.6	  598.5	 4097.0	...
9453848	  775.6	  598.3	 4098.0	...
9453849	  775.5	  598.2	 4099.0	...
9453850	  775.4	  598.1	 4101.0	...
9453851	  775.5	  598.0	 4103.0	...
9453852	  775.6	  598.5	 4106.0	...
9453853	  775.6	  598.9	 4108.0	...
9453854	  775.7	  598.8	 4108.0	...
9453855	  775.8	  598.2	 4108.0	...
9453856	  775.9	  597.5	 4108.0	...
9453857	  775.9	  597.4	 4108.0	...
9453858	  775.9	  597.2	 4109.0	...
9453859	  775.8	  596.8	 4110.0	...
9453860	  775.8	  596.5	 4108.0	...
9453861	  775.8	  596.3	 4106.0	...
9453862	  775.7	  596.3	 4103.0	...
9453863	  775.6	  596.1	 4103.0	...
9453864	  775.5	  596.0	 4103.0	...
9453865	  775.0	  596.0	 4104.0	...
9453866	  774.6	  596.0	 4104.0	...
9453867	  774.6	  595.8	 4105.0	...
9453868	  775.0	  595.5	 4105.0	...
9453869	  775.3	  595.8	 4105.0	...
9453870	  775.2	  596.5	 4106.0	...
9453871	  775.1	  597.3	 4106.0	...
9453872	  775.3	  597.4	 4106.0	...
9453873	  775.4	  597.7	 4107.0	...
9453874	  775.6	  597.7	 4109.0	...
9453875	  775.6	  597.9	 4110.0	...
9453876	  775.4	  598.0	 4111.0	...
9453877	  775.1	  598.1	 4111.0	...
9453878	  774.8	  598.1	 4111.0	...
9453879	  774.7	  598.0	 4110.0	...
9453880	  774.7	  597.8	 4110.0	...
9453881	  774.7	  597.5	 4110.0	...
9453882	  774.7	  596.9	 4110.0	...
9453883	  774.7	  596.6	 4110.0	...
9453884	  774.6	  596.7	 4110.0	...
9453885	  774.6	  597.2	 4109.0	...
9453886	  774.6	  597.5	 4108.0	...
9453887	  774.6	  597.4	 4107.0	...
9453888	  774.2	  597.3	 4106.0	...
9453889	  773.8	  597.3	 4106.0	...
9453890	  773.4	  597.4	 4107.0	...
9453891	  773.3	  597.6	 4109.0	...
9453892	  773.2	  597.9	 4109.0	...
9453893	  773.1	  598.3	 4109.0	...
9453894	  773.0	  598.6	 4111.0	...
9453895	  772.9	  598.2	 4115.0	...
9453896	  772.7	  597.6	 4119.0	...
9453897	  772.7	  597.3	 4122.0	...
9453898	  772.7	  597.7	 4123.0	...
9453899	  772.8	  598.1	 4125.0	...
9453900	  773.3	  598.3	 4125.0	...
9453901	  773.7	  598.4	 4124.0	...
9453902	  774.2	  598.2	 4122.0	...
9453903	  774.0	  598.1	 4120.0	...
9453904	  773.7	  598.0	 4121.0	...
9453905	  773.4	  597.9	 4122.0	...
9453906	  773.5	  597.8	 4120.0	...
9453907	  773.6	  597.7	 4116.0	...
MSG	9453908 0000 _ Number Off
9453908	  773.3	  597.7	 4113.0	...
9453909	  772.8	  597.9	 4114.0	...
9453910	  772.3	  598.1	 4116.0	...
9453911	  772.2	  598.1	 4116.0	...
9453912	  772.2	  598.0	 4116.0	...
9453913	  772.2	  598.1	 4116.0	...
9453914	  772.2	  598.3	 4117.0	...
9453915	  772.3	  598.5	 4115.0	...
9453916	  772.4	  599.0	 4114.0	...
9453917	  772.6	  599.5	 4112.0	...
9453918	  772.7	  599.7	 4112.0	...
9453919	  772.6	  599.2	 4112.0	...
9453920	  772.5	  598.7	 4111.0	...
9453921	  772.5	  598.3	 4108.0	...
9453922	  772.6	  598.2	 4105.0	...
9453923	  772.7	  598.2	 4102.0	...
9453924	  772.8	  598.3	 4104.0	...
9453925	  772.8	  598.4	 4106.0	...
9453926	  772.7	  598.5	 4109.0	...
9453927	  772.6	  598.8	 4110.0	...
9453928	  772.6	  599.1	 4110.0	...
9453929	  772.8	  599.3	 4111.0	...
9453930	  772.7	  599.3	 4109.0	...
9453931	  772.7	  599.3	 4106.0	...
9453932	  772.6	  598.9	 4104.0	...
9453933	  773.1	  598.4	 4103.0	...
9453934	  773.5	  597.8	 4107.0	...
9453935	  774.9	  597.5	 4112.0	...
9453936	  775.9	  597.3	 4115.0	...
9453937	  778.3	  596.8	 4113.0	...
9453938	  779.8	  596.4	 4110.0	...
9453939	  781.8	  595.9	 4108.0	...
9453940	  782.9	  596.0	 4103.0	...
9453941	  785.0	  596.1	 4099.0	...
9453942	  786.4	  596.2	 4098.0	...
9453943	  787.5	  596.2	 4100.0	...
9453944	  787.6	  596.7	 4101.0	...
9453945	  787.6	  597.3	 4099.0	...
9453946	  787.5	  597.8	 4098.0	...
9453947	  787.4	  597.7	 4098.0	...
9453948	  786.5	  597.7	 4099.0	...
9453949	  785.6	  597.8	 4099.0	...
9453950	  784.5	  597.8	 4098.0	...
9453951	  784.1	  597.7	 4099.0	...
9453952	  783.3	  597.7	 4100.0	...
9453953	  782.7	  597.7	 4101.0	...
9453954	  781.9	  597.6	 4100.0	...
9453955	  781.5	  597.5	 4100.0	...
9453956	  781.2	  597.8	 4100.0	...
9453957	  781.1	  598.3	 4096.0	...
9453958	  781.1	  598.5	 4093.0	...
9453959	  781.2	  598.2	 4090.0	...
9453960	  781.4	  597.9	 4089.0	...
9453961	  781.7	  597.9	 4091.0	...
9453962	  781.7	  598.0	 4094.0	...
9453963	  781.7	  598.1	 4098.0	...
9453964	  781.8	  598.1	 4100.0	...
9453965	  781.9	  598.1	 4101.0	...
9453966	  781.9	  598.1	 4100.0	...
9453967	  781.6	  598.0	 4100.0	...
9453968	  781.3	  597.7	 4101.0	...
9453969	  780.9	  597.1	 4103.0	...
9453970	  780.6	  596.7	 4105.0	...
9453971	  780.5	  597.0	 4102.0	...
9453972	  780.5	  597.7	 4099.0	...
9453973	  780.5	  598.4	 4096.0	...
9453974	  780.5	  598.4	 4095.0	...
9453975	  780.6	  598.6	 4094.0	...
9453976	  780.9	  598.8	 4093.0	...
9453977	  781.1	  599.1	 4093.0	...
9453978	  781.0	  599.1	 4093.0	...
9453979	  780.9	  598.9	 4089.0	...
9453980	  781.0	  598.6	 4084.0	...
9453981	  781.3	  598.2	 4085.0	...
9453982	  781.5	  598.1	 4089.0	...
9453983	  781.6	  598.2	 4094.0	...
9453984	  781.6	  598.3	 4094.0	...
9453985	  781.4	  598.0	 4094.0	...
9453986	  781.1	  597.8	 4094.0	...
9453987	  780.9	  597.5	 4093.0	...
9453988	  780.9	  597.6	 4093.0	...
9453989	  780.8	  597.6	 4094.0	...
9453990	  780.7	  597.7	 4093.0	...
9453991	  780.8	  597.4	 4091.0	...
9453992	  781.1	  597.2	 4091.0	...
9453993	  781.4	  596.7	 4090.0	...
9453994	  781.5	  596.4	 4089.0	...
9453995	  781.1	  596.2	 4087.0	...
9453996	  780.6	  596.4	 4087.0	...
9453997	  780.3	  596.8	 4087.0	...
9453998	  780.5	  597.1	 4088.0	...
9453999	  780.8	  597.2	 4089.0	...
9454000	  780.9	  597.3	 4090.0	...
9454001	  781.0	  597.4	 4091.0	...
9454002	  780.9	  597.3	 4093.0	...
9454003	  780.9	  597.2	 4093.0	...
9454004	  780.8	  597.1	 4092.0	...
9454005	  780.6	  597.1	 4091.0	...
9454006	  780.4	  597.0	 4088.0	...
9454007	  780.3	  597.0	 4085.0	...
9454008	  780.4	  597.1	 4082.0	...
9454009	  780.5	  597.1	 4082.0	...
9454010	  780.6	  597.2	 4082.0	...
9454011	  780.3	  597.2	 4084.0	...
9454012	  780.1	  597.4	 4086.0	...
9454013	  779.8	  597.7	 4086.0	...
9454014	  779.7	  598.0	 4086.0	...
9454015	  779.7	  598.1	 4085.0	...
9454016	  779.7	  598.0	 4084.0	...
9454017	  779.5	  598.1	 4083.0	...
9454018	  779.5	  598.2	 4082.0	...
9454019	  779.5	  598.2	 4083.0	...
9454020	  779.5	  598.0	 4084.0	...
9454021	  779.5	  597.9	 4085.0	...
9454022	  779.5	  597.8	 4085.0	...
9454023	  779.6	  597.9	 4085.0	...
9454024	  779.7	  598.0	 4085.0	...
9454025	  779.8	  598.2	 4085.0	...
9454026	  779.8	  598.2	 4086.0	...
9454027	  779.7	  598.0	 4087.0	...
9454028	  779.5	  597.8	 4088.0	...
9454029	  779.4	  597.8	 4088.0	...
9454030	  779.4	  597.9	 4084.0	...
9454031	  779.4	  598.0	 4081.0	...
9454032	  779.3	  598.0	 4078.0	...
9454033	  779.3	  598.0	 4078.0	...
9454034	  779.1	  598.1	 4078.0	...
9454035	  779.0	  598.2	 4077.0	...
9454036	  779.3	  598.3	 4077.0	...
9454037	  779.6	  598.3	 4076.0	...
9454038	  779.9	  598.3	 4076.0	...
9454039	  779.7	  598.4	 4076.0	...
9454040	  779.7	  598.6	 4079.0	...
9454041	  779.6	  598.7	 4082.0	...
9454042	  779.5	  598.8	 4085.0	...
9454043	  779.4	  598.7	 4086.0	...
9454044	  779.5	  598.8	 4084.0	...
9454045	  779.6	  598.8	 4082.0	...
9454046	  779.5	  598.9	 4080.0	...
9454047	  779.3	  599.0	 4080.0	...
9454048	  779.1	  599.1	 4080.0	...
9454049	  779.1	  599.7	 4081.0	...
9454050	  779.3	  600.1	 4084.0	...
9454051	  779.5	  600.4	 4087.0	...
9454052	  779.1	  600.3	 4085.0	...
9454053	  778.6	  600.2	 4081.0	...
9454054	  778.5	  600.2	 4078.0	...
9454055	  778.9	  600.2	 4078.0	...
9454056	  779.4	  600.2	 4078.0	...
9454057	  779.5	  600.3	 4078.0	...
9454058	  779.6	  600.2	 4078.0	...
9454059	  779.5	  600.1	 4078.0	...
9454060	  779.4	  599.8	 4078.0	...
9454061	  779.3	  599.6	 4077.0	...
9454062	  779.2	  599.4	 4076.0	...
9454063	  779.1	  599.3	 4076.0	...
9454064	  779.0	  599.1	 4076.0	...
9454065	  779.0	  599.0	 4075.0	...
9454066	  779.0	  599.2	 4073.0	...
9454067	  778.9	  599.3	 4072.0	...
9454068	  778.9	  599.5	 4074.0	...
9454069	  779.3	  599.9	 4075.0	...
9454070	  779.7	  600.4	 4076.0	...
9454071	  780.0	  600.8	 4073.0	...
9454072	  779.6	  600.8	 4069.0	...
9454073	  779.3	  600.6	 4070.0	...
9454074	  779.2	  600.6	 4072.0	...
9454075	  778.8	  601.0	 4077.0	...
9454076	  778.5	  601.2	 4079.0	...
9454077	  778.2	  601.3	 4079.0	...
9454078	  778.3	  601.3	 4077.0	...
9454079	  778.4	  601.4	 4075.0	...
9454080	  778.2	  601.7	 4075.0	...
9454081	  777.9	  601.9	 4076.0	...
9454082	  778.1	  601.8	 4076.0	...
9454083	  778.6	  601.6	 4074.0	...
9454084	  778.9	  601.4	 4071.0	...
9454085	  778.8	  601.4	 4068.0	...
9454086	  779.0	  601.4	 4068.0	...
9454087	  779.2	  601.4	 4067.0	...
9454088	  779.5	  601.3	 4067.0	...
9454089	  779.6	  601.4	 4070.0	...
9454090	  779.4	  601.5	 4072.0	...
9454091	  779.2	  601.6	 4072.0	...
9454092	  778.8	  601.6	 4070.0	...
9454093	  778.1	  601.6	 4069.0	...
9454094	  777.7	  601.6	 4069.0	...
9454095	  777.3	  601.6	 4069.0	...
9454096	  777.2	  601.5	 4069.0	...
9454097	  777.1	  601.4	 4070.0	...
9454098	  777.0	  601.3	 4074.0	...
9454099	  777.0	  601.2	 4077.0	...
9454100	  777.2	  600.8	 4081.0	...
9454101	  777.4	  600.5	 4081.0	...
9454102	  777.5	  600.8	 4081.0	...
9454103	  777.6	  601.4	 4081.0	...
9454104	  777.6	  602.1	 4081.0	...
9454105	  777.6	  602.3	 4078.0	...
9454106	  777.6	  602.6	 4076.0	...
9454107	  777.6	  602.9	 4074.0	...
9454108	  777.6	  603.1	 4073.0	...
9454109	  777.4	  603.2	 4070.0	...
9454110	  777.2	  603.3	 4067.0	...
9454111	  777.0	  603.3	 4066.0	...
9454112	  777.0	  603.1	 4066.0	...
9454113	  777.0	  603.0	 4067.0	...
9454114	  777.0	  602.9	 4068.0	...
9454115	  777.0	  603.3	 4067.0	...
9454116	  777.1	  603.6	 4068.0	...
9454117	  777.2	  603.5	 4069.0	...
9454118	  777.4	  603.1	 4071.0	...
9454119	  777.4	  603.4	 4070.0	...
9454120	  777.3	  604.1	 4069.0	...
9454121	  777.2	  604.6	 4067.0	...
9454122	  777.1	  604.4	 4067.0	...
9454123	  777.1	  603.9	 4067.0	...
9454124	  777.1	  603.7	 4068.0	...
9454125	  777.2	  603.2	 4069.0	...
9454126	  777.2	  603.0	 4070.0	...
9454127	  777.2	  603.2	 4070.0	...
9454128	  776.9	  603.6	 4071.0	...
9454129	  776.6	  604.1	 4071.0	...
9454130	  776.4	  604.1	 4072.0	...
9454131	  776.3	  603.9	 4073.0	...
9454132	  776.3	  603.7	 4072.0	...
9454133	  776.2	  603.7	 4071.0	...
9454134	  776.2	  603.9	 4069.0	...
9454135	  776.2	  604.3	 4070.0	...
9454136	  776.5	  604.4	 4068.0	...
9454137	  776.5	  604.6	 4066.0	...
9454138	  776.6	  604.5	 4065.0	...
9454139	  776.5	  604.4	 4066.0	...
9454140	  776.8	  604.3	 4066.0	...
9454141	  777.0	  604.2	 4064.0	...
9454142	  776.9	  604.4	 4062.0	...
9454143	  776.6	  604.7	 4063.0	...
9454144	  776.3	  604.5	 4063.0	...
9454145	  776.2	  604.0	 4064.0	...
9454146	  776.1	  604.0	 4063.0	...
9454147	  775.9	  604.4	 4061.0	...
9454148	  775.9	  604.9	 4062.0	...
9454149	  775.6	  605.0	 4065.0	...
9454150	  775.2	  605.0	 4064.0	...
9454151	  775.0	  605.0	 4060.0	...
9454152	  775.4	  604.8	 4057.0	...
9454153	  775.8	  604.8	 4059.0	...
9454154	  776.0	  604.8	 4061.0	...
9454155	  776.1	  604.9	 4061.0	...
9454156	  775.9	  604.9	 4061.0	...
9454157	  775.7	  604.8	 4060.0	...
9454158	  775.6	  604.7	 4059.0	...
9454159	  775.8	  604.7	 4059.0	...
9454160	  775.9	  604.7	 4058.0	...
9454161	  775.7	  604.6	 4057.0	...
9454162	  775.6	  605.5	 4057.0	...
9454163	  775.2	  606.4	 4058.0	...
9454164	  774.8	  607.3	 4059.0	...
9454165	  774.3	  607.0	 4058.0	...
9454166	  774.2	  606.6	 4057.0	...
9454167	  774.4	  606.3	 4059.0	...
9454168	  774.7	  606.2	 4061.0	...
9454169	  775.0	  606.4	 4061.0	...
9454170	  775.0	  606.5	 4060.0	...
9454171	  775.0	  606.7	 4060.0	...
9454172	  775.3	  606.6	 4063.0	...
9454173	  775.6	  606.5	 4064.0	...
9454174	  776.0	  606.3	 4062.0	...
9454175	  776.0	  606.3	 4059.0	...
9454176	  776.0	  606.6	 4055.0	...
9454177	  776.0	  607.0	 4054.0	...
9454178	  775.8	  607.1	 4053.0	...
9454179	  775.6	  607.0	 4052.0	...
9454180	  775.3	  606.8	 4056.0	...
9454181	  775.2	  606.7	 4060.0	...
9454182	  775.1	  606.3	 4059.0	...
9454183	  775.0	  606.1	 4053.0	...
9454184	  775.1	  606.1	 4048.0	...
9454185	  775.2	  606.3	 4048.0	...
9454186	  775.3	  606.3	 4047.0	...
9454187	  775.4	  606.2	 4047.0	...
9454188	  775.6	  606.8	 4047.0	...
9454189	  775.7	  607.6	 4047.0	...
9454190	  775.9	  608.4	 4047.0	...
9454191	  776.1	  608.4	 4047.0	...
9454192	  776.2	  608.2	 4046.0	...
9454193	  775.9	  608.1	 4050.0	...
9454194	  775.6	  608.2	 4054.0	...
9454195	  775.3	  608.3	 4055.0	...
9454196	  775.3	  608.5	 4052.0	...
9454197	  775.2	  608.7	 4049.0	...
9454198	  775.2	  608.7	 4049.0	...
9454199	  775.2	  608.3	 4049.0	...
9454200	  775.5	  607.8	 4047.0	...
9454201	  775.7	  607.4	 4045.0	...
9454202	  775.6	  607.5	 4044.0	...
9454203	  775.4	  607.8	 4045.0	...
9454204	  775.1	  608.1	 4048.0	...
9454205	  775.0	  607.8	 4051.0	...
9454206	  775.0	  607.3	 4050.0	...
9454207	  774.9	  607.3	 4046.0	...
9454208	  774.9	  607.7	 4042.0	...
9454209	  774.8	  608.0	 4043.0	...
9454210	  774.6	  607.8	 4046.0	...
9454211	  774.5	  607.9	 4047.0	...
9454212	  774.3	  608.0	 4048.0	...
9454213	  774.3	  608.2	 4048.0	...
9454214	  774.6	  608.3	 4046.0	...
9454215	  775.0	  608.3	 4045.0	...
9454216	  775.3	  608.3	 4044.0	...
9454217	  774.9	  608.3	 4044.0	...
9454218	  774.4	  608.2	 4043.0	...
9454219	  774.3	  608.1	 4042.0	...
9454220	  774.6	  608.1	 4043.0	...
9454221	  774.5	  608.2	 4044.0	...
9454222	  774.2	  608.3	 4046.0	...
9454223	  773.8	  608.4	 4046.0	...
9454224	  773.8	  608.4	 4047.0	...
9454225	  774.0	  608.3	 4047.0	...
9454226	  774.3	  608.3	 4048.0	...
9454227	  774.7	  608.2	 4049.0	...
9454228	  774.9	  608.5	 4051.0	...
9454229	  775.0	  608.8	 4051.0	...
9454230	  774.9	  609.2	 4052.0	...
9454231	  774.7	  609.2	 4050.0	...
9454232	  774.2	  609.0	 4049.0	...
9454233	  773.6	  608.9	 4048.0	...
9454234	  773.1	  608.8	 4049.0	...
9454235	  773.2	  608.9	 4052.0	...
9454236	  773.7	  608.9	 4053.0	...
9454237	  774.1	  608.5	 4051.0	...
9454238	  774.4	  608.0	 4048.0	...
9454239	  774.4	  607.5	 4044.0	...
9454240	  774.5	  607.6	 4042.0	...
9454241	  774.5	  607.8	 4039.0	...
9454242	  774.6	  608.0	 4041.0	...
9454243	  774.7	  608.0	 4046.0	...
9454244	  774.6	  608.1	 4048.0	...
9454245	  774.5	  608.2	 4046.0	...
9454246	  774.5	  608.2	 4043.0	...
9454247	  774.1	  608.3	 4042.0	...
9454248	  773.6	  608.4	 4042.0	...
9454249	  773.2	  608.6	 4042.0	...
9454250	  773.2	  608.7	 4043.0	...
9454251	  773.3	  608.5	 4042.0	...
9454252	  773.5	  608.3	 4041.0	...
9454253	  773.7	  608.2	 4040.0	...
9454254	  773.7	  608.3	 4040.0	...
9454255	  773.5	  608.4	 4041.0	...
9454256	  773.3	  608.6	 4043.0	...
9454257	  773.2	  608.7	 4044.0	...
9454258	  773.1	  608.8	 4045.0	...
9454259	  773.0	  608.7	 4044.0	...
9454260	  772.8	  608.8	 4043.0	...
9454261	  772.7	  609.4	 4043.0	...
9454262	  772.5	  610.0	 4043.0	...
9454263	  772.5	  610.0	 4044.0	...
9454264	  772.4	  609.5	 4046.0	...
9454265	  772.0	  608.9	 4047.0	...
9454266	  771.8	  608.8	 4046.0	...
9454267	  771.5	  608.9	 4049.0	...
9454268	  771.4	  609.0	 4052.0	...
9454269	  771.7	  609.2	 4051.0	...
9454270	  772.1	  609.2	 4047.0	...
9454271	  772.5	  609.8	 4044.0	...
9454272	  772.5	  610.4	 4045.0	...
9454273	  772.4	  610.7	 4045.0	...
9454274	  772.4	  610.4	 4045.0	...
9454275	  772.4	  610.4	 4045.0	...
9454276	  771.9	  610.8	 4045.0	...
9454277	  771.4	  610.8	 4046.0	...
9454278	  770.9	  610.6	 4046.0	...
9454279	  770.9	  611.0	 4045.0	...
9454280	  771.2	  612.0	 4045.0	...
9454281	  771.5	  613.1	 4044.0	...
9454282	  771.6	  613.5	 4044.0	...
9454283	  771.5	  613.7	 4039.0	...
9454284	  771.5	  613.8	 4034.0	...
9454285	  771.0	  614.1	 4029.0	...
9454286	  770.5	  614.5	 4027.0	...
9454287	  770.3	  615.1	 4026.0	...
9454288	  770.6	  615.5	 4024.0	...
9454289	  771.0	  615.9	 4023.0	...
EFIX R   9451907	9454289	2383	  790.1	  607.3	   4085
SSACC R  9454290
9454290	  771.0	  617.7	 4019.0	...
9454291	  770.8	  619.4	 4014.0	...
9454292	  770.2	  621.5	 4007.0	...
9454293	  769.2	  622.0	 4003.0	...
9454294	  768.4	  623.0	 3997.0	...
9454295	  768.1	  624.6	 3994.0	...
9454296	  768.1	  627.2	 3984.0	...
9454297	  768.4	  631.2	 3972.0	...
9454298	  768.6	  638.0	 3949.0	...
9454299	  768.9	  648.0	 3920.0	...
9454300	  769.6	  662.6	 3874.0	...
9454301	  770.7	  680.9	 3815.0	...
9454302	  771.8	  701.5	 3747.0	...
9454303	  772.9	  725.1	 3671.0	...
9454304	  773.9	  749.8	 3591.0	...
9454305	  775.0	  778.1	 3499.0	...
9454306	  776.0	  806.8	 3405.0	...
9454307	  777.2	  836.2	 3308.0	...
9454308	  777.8	  867.4	 3209.0	...
9454309	  778.1	  900.1	 3106.0	...
9454310	  776.6	  934.1	 3001.0	...
9454311	  775.1	  968.1	 2885.0	...
9454312	  771.7	 1004.6	 2758.0	...
9454313	  770.1	 1042.2	 2623.0	...
9454314	  769.1	 1081.5	 2485.0	...
9454315	  772.9	 1121.2	 2336.0	...
9454316	  779.4	 1167.0	 2179.0	...
9454317	  794.1	 1216.9	 2025.0	...
9454318	  806.0	 1253.8	 1930.0	...
9454319	  624.4	 1372.8	 1449.0	...
9454320	  433.4	 1477.3	 1014.0	...
9454321	  228.1	 1610.4	  533.0	...
9454322	  202.3	 1666.2	  442.0	...
9454323	  175.9	 1746.8	  322.0	...
9454324	  163.5	 1832.0	  229.0	...
9454325	  623.9	 1799.4	  182.0	...
9454326	 1106.5	 1821.6	  163.0	...
9454327	 1595.6	 1858.5	  163.0	...
9454328	 1595.6	 1858.5	  163.0	...
SBLINK R 9454329
9454329	   .	   .	    0.0	...
9454330	   .	   .	    0.0	...
9454331	   .	   .	    0.0	...
9454332	   .	   .	    0.0	...
9454333	   .	   .	    0.0	...
9454334	   .	   .	    0.0	...
9454335	   .	   .	    0.0	...
9454336	   .	   .	    0.0	...
9454337	   .	   .	    0.0	...
9454338	   .	   .	    0.0	...
9454339	   .	   .	    0.0	...
9454340	   .	   .	    0.0	...
9454341	   .	   .	    0.0	...
9454342	   .	   .	    0.0	...
9454343	   .	   .	    0.0	...
9454344	   .	   .	    0.0	...
9454345	   .	   .	    0.0	...
9454346	   .	   .	    0.0	...
9454347	   .	   .	    0.0	...
9454348	   .	   .	    0.0	...
9454349	   .	   .	    0.0	...
9454350	   .	   .	    0.0	...
9454351	   .	   .	    0.0	...
9454352	   .	   .	    0.0	...
9454353	   .	   .	    0.0	...
9454354	   .	   .	    0.0	...
9454355	   .	   .	    0.0	...
9454356	   .	   .	    0.0	...
9454357	   .	   .	    0.0	...
9454358	   .	   .	    0.0	...
9454359	   .	   .	    0.0	...
9454360	   .	   .	    0.0	...
9454361	   .	   .	    0.0	...
9454362	   .	   .	    0.0	...
9454363	   .	   .	    0.0	...
9454364	   .	   .	    0.0	...
9454365	   .	   .	    0.0	...
9454366	   .	   .	    0.0	...
9454367	   .	   .	    0.0	...
9454368	   .	   .	    0.0	...
9454369	   .	   .	    0.0	...
9454370	   .	   .	    0.0	...
9454371	   .	   .	    0.0	...
9454372	   .	   .	    0.0	...
9454373	   .	   .	    0.0	...
9454374	   .	   .	    0.0	...
9454375	   .	   .	    0.0	...
9454376	   .	   .	    0.0	...
9454377	   .	   .	    0.0	...
9454378	   .	   .	    0.0	...
9454379	   .	   .	    0.0	...
9454380	   .	   .	    0.0	...
9454381	   .	   .	    0.0	...
9454382	   .	   .	    0.0	...
9454383	   .	   .	    0.0	...
9454384	   .	   .	    0.0	...
9454385	   .	   .	    0.0	...
9454386	   .	   .	    0.0	...
9454387	   .	   .	    0.0	...
9454388	   .	   .	    0.0	...
9454389	   .	   .	    0.0	...
9454390	   .	   .	    0.0	...
9454391	   .	   .	    0.0	...
9454392	   .	   .	    0.0	...
9454393	   .	   .	    0.0	...
9454394	   .	   .	    0.0	...
9454395	   .	   .	    0.0	...
9454396	   .	   .	    0.0	...
9454397	   .	   .	    0.0	...
9454398	   .	   .	    0.0	...
9454399	   .	   .	    0.0	...
9454400	   .	   .	    0.0	...
9454401	   .	   .	    0.0	...
9454402	   .	   .	    0.0	...
9454403	   .	   .	    0.0	...
9454404	   .	   .	    0.0	...
9454405	   .	   .	    0.0	...
9454406	   .	   .	    0.0	...
9454407	   .	   .	    0.0	...
9454408	   .	   .	    0.0	...
9454409	   .	   .	    0.0	...
9454410	   .	   .	    0.0	...
9454411	   .	   .	    0.0	...
9454412	   .	   .	    0.0	...
9454413	   .	   .	    0.0	...
9454414	   .	   .	    0.0	...
9454415	   .	   .	    0.0	...
9454416	   .	   .	    0.0	...
9454417	   .	   .	    0.0	...
9454418	   .	   .	    0.0	...
9454419	   .	   .	    0.0	...
9454420	   .	   .	    0.0	...
9454421	   .	   .	    0.0	...
9454422	   .	   .	    0.0	...
9454423	   .	   .	    0.0	...
9454424	   .	   .	    0.0	...
9454425	   .	   .	    0.0	...
9454426	   .	   .	    0.0	...
9454427	   .	   .	    0.0	...
9454428	   .	   .	    0.0	...
9454429	   .	   .	    0.0	...
9454430	   .	   .	    0.0	...
9454431	   .	   .	    0.0	...
9454432	   .	   .	    0.0	...
9454433	   .	   .	    0.0	...
9454434	   .	   .	    0.0	...
9454435	   .	   .	    0.0	...
9454436	   .	   .	    0.0	...
9454437	   .	   .	    0.0	...
9454438	   .	   .	    0.0	...
9454439	   .	   .	    0.0	...
9454440	   .	   .	    0.0	...
9454441	   .	   .	    0.0	...
9454442	   .	   .	    0.0	...
9454443	   .	   .	    0.0	...
9454444	   .	   .	    0.0	...
9454445	   .	   .	    0.0	...
9454446	   .	   .	    0.0	...
9454447	   .	   .	    0.0	...
9454448	   .	   .	    0.0	...
9454449	   .	   .	    0.0	...
9454450	   .	   .	    0.0	...
9454451	   .	   .	    0.0	...
9454452	   .	   .	    0.0	...
9454453	   .	   .	    0.0	...
9454454	   .	   .	    0.0	...
9454455	   .	   .	    0.0	...
9454456	   .	   .	    0.0	...
9454457	   .	   .	    0.0	...
9454458	   .	   .	    0.0	...
9454459	   .	   .	    0.0	...
9454460	   .	   .	    0.0	...
9454461	   .	   .	    0.0	...
9454462	   .	   .	    0.0	...
9454463	   .	   .	    0.0	...
9454464	   .	   .	    0.0	...
9454465	   .	   .	    0.0	...
9454466	   .	   .	    0.0	...
9454467	   .	   .	    0.0	...
9454468	   .	   .	    0.0	...
9454469	   .	   .	    0.0	...
9454470	   .	   .	    0.0	...
9454471	   .	   .	    0.0	...
9454472	   .	   .	    0.0	...
9454473	   .	   .	    0.0	...
9454474	   .	   .	    0.0	...
9454475	   .	   .	    0.0	...
9454476	   .	   .	    0.0	...
9454477	   .	   .	    0.0	...
9454478	   .	   .	    0.0	...
9454479	   .	   .	    0.0	...
9454480	   .	   .	    0.0	...
9454481	   .	   .	    0.0	...
9454482	   .	   .	    0.0	...
9454483	   .	   .	    0.0	...
9454484	   .	   .	    0.0	...
9454485	   .	   .	    0.0	...
9454486	   .	   .	    0.0	...
9454487	   .	   .	    0.0	...
9454488	   .	   .	    0.0	...
9454489	   .	   .	    0.0	...
9454490	   .	   .	    0.0	...
9454491	   .	   .	    0.0	...
9454492	   .	   .	    0.0	...
9454493	   .	   .	    0.0	...
9454494	   .	   .	    0.0	...
9454495	   .	   .	    0.0	...
EBLINK R 9454329	9454495	167
9454496	  852.5	 1262.0	 1799.0	...
9454497	  852.5	 1262.0	 1799.0	...
9454498	  852.3	 1260.0	 1808.0	...
9454499	  852.0	 1252.9	 1838.0	...
9454500	  852.5	 1242.2	 1878.0	...
9454501	  853.8	 1230.2	 1919.0	...
9454502	  855.1	 1219.8	 1957.0	...
9454503	  856.0	 1209.8	 1989.0	...
9454504	  856.4	 1197.4	 2027.0	...
9454505	  858.4	 1187.1	 2055.0	...
9454506	  859.9	 1175.7	 2088.0	...
9454507	  858.5	 1166.2	 2118.0	...
9454508	  855.3	 1154.1	 2151.0	...
9454509	  852.3	 1143.5	 2181.0	...
9454510	  851.6	 1134.0	 2205.0	...
9454511	  849.5	 1124.5	 2225.0	...
9454512	  845.0	 1114.4	 2250.0	...
9454513	  840.6	 1103.4	 2277.0	...
9454514	  837.4	 1093.7	 2302.0	...
9454515	  836.7	 1085.2	 2318.0	...
9454516	  836.1	 1077.3	 2339.0	...
9454517	  835.1	 1069.5	 2362.0	...
9454518	  833.3	 1060.5	 2400.0	...
9454519	  831.7	 1052.3	 2427.0	...
9454520	  829.9	 1043.9	 2459.0	...
9454521	  828.2	 1036.4	 2485.0	...
9454522	  826.5	 1028.3	 2522.0	...
9454523	  825.5	 1020.2	 2554.0	...
9454524	  824.1	 1012.8	 2581.0	...
9454525	  822.5	 1005.7	 2607.0	...
9454526	  820.7	  999.5	 2637.0	...
9454527	  819.8	  991.7	 2668.0	...
9454528	  818.8	  985.0	 2695.0	...
9454529	  817.7	  978.8	 2721.0	...
9454530	  816.6	  972.4	 2753.0	...
9454531	  815.9	  964.9	 2779.0	...
9454532	  815.4	  957.1	 2806.0	...
9454533	  814.9	  950.0	 2827.0	...
9454534	  813.6	  943.1	 2857.0	...
9454535	  812.5	  936.7	 2879.0	...
9454536	  811.0	  931.1	 2902.0	...
9454537	  810.2	  924.8	 2923.0	...
9454538	  809.0	  917.9	 2949.0	...
9454539	  808.4	  910.4	 2976.0	...
9454540	  806.6	  905.3	 2994.0	...
9454541	  805.0	  899.9	 3012.0	...
9454542	  803.4	  894.6	 3027.0	...
9454543	  802.7	  888.5	 3049.0	...
9454544	  802.0	  882.9	 3069.0	...
9454545	  801.3	  878.5	 3090.0	...
9454546	  801.0	  874.3	 3108.0	...
9454547	  800.8	  870.7	 3127.0	...
9454548	  800.7	  866.9	 3145.0	...
9454549	  800.8	  862.4	 3164.0	...
9454550	  801.2	  858.1	 3183.0	...
9454551	  801.6	  853.4	 3199.0	...
9454552	  801.8	  849.0	 3213.0	...
9454553	  801.7	  844.8	 3223.0	...
9454554	  801.7	  840.2	 3238.0	...
9454555	  801.6	  836.1	 3251.0	...
9454556	  801.3	  830.2	 3269.0	...
9454557	  801.1	  824.9	 3283.0	...
9454558	  800.8	  820.2	 3300.0	...
9454559	  800.5	  816.0	 3318.0	...
9454560	  800.0	  812.7	 3330.0	...
9454561	  798.6	  809.0	 3340.0	...
9454562	  797.2	  805.2	 3353.0	...
ESACC R  9454290	9454562	273	  771.0	  617.7	  797.2	  805.2	   4.04	   1925
SFIX R   9454563
9454563	  795.8	  800.6	 3368.0	...
9454564	  795.1	  796.1	 3384.0	...
9454565	  794.6	  792.0	 3392.0	...
9454566	  794.2	  788.9	 3403.0	...
9454567	  794.1	  785.2	 3411.0	...
9454568	  793.9	  781.6	 3423.0	...
9454569	  793.6	  777.9	 3434.0	...
9454570	  792.8	  774.8	 3446.0	...
9454571	  792.1	  772.6	 3459.0	...
9454572	  791.4	  770.1	 3471.0	...
9454573	  791.2	  766.4	 3485.0	...
9454574	  791.0	  762.8	 3491.0	...
9454575	  790.8	  759.6	 3500.0	...
9454576	  790.5	  757.2	 3506.0	...
9454577	  790.3	  754.4	 3518.0	...
9454578	  790.1	  751.2	 3527.0	...
9454579	  790.0	  747.9	 3539.0	...
9454580	  790.2	  745.4	 3546.0	...
9454581	  790.4	  742.9	 3552.0	...
9454582	  790.6	  741.1	 3556.0	...
9454583	  790.4	  738.4	 3564.0	...
9454584	  790.2	  736.1	 3570.0	...
9454585	  790.1	  733.5	 3580.0	...
9454586	  790.1	  731.3	 3584.0	...
9454587	  789.9	  728.6	 3596.0	...
9454588	  789.5	  726.3	 3605.0	...
9454589	  789.0	  724.4	 3616.0	...
9454590	  788.9	  722.9	 3622.0	...
9454591	  789.0	  721.2	 3627.0	...
9454592	  789.2	  718.9	 3629.0	...
9454593	  789.2	  716.3	 3634.0	...
9454594	  788.6	  714.2	 3640.0	...
9454595	  787.9	  712.0	 3648.0	...
9454596	  787.1	  710.0	 3658.0	...
9454597	  786.9	  707.4	 3665.0	...
9454598	  786.6	  705.5	 3672.0	...
9454599	  786.5	  703.9	 3676.0	...
9454600	  786.3	  702.3	 3682.0	...
9454601	  786.1	  701.2	 3689.0	...
9454602	  786.3	  699.3	 3693.0	...
9454603	  786.6	  698.0	 3694.0	...
9454604	  786.8	  697.0	 3699.0	...
9454605	  786.6	  695.6	 3707.0	...
9454606	  786.3	  694.3	 3720.0	...
9454607	  785.9	  691.7	 3729.0	...
9454608	  785.8	  690.3	 3735.0	...
9454609	  785.8	  687.6	 3738.0	...
9454610	  785.7	  686.4	 3741.0	...
9454611	  785.4	  684.4	 3744.0	...
9454612	  785.2	  683.7	 3751.0	...
9454613	  785.1	  681.9	 3758.0	...
9454614	  785.0	  680.8	 3764.0	...
9454615	  784.8	  679.1	 3764.0	...
9454616	  784.7	  678.3	 3763.0	...
9454617	  784.5	  676.5	 3764.0	...
9454618	  784.4	  674.3	 3769.0	...
9454619	  784.4	  672.6	 3775.0	...
9454620	  784.4	  671.9	 3782.0	...
9454621	  784.4	  671.7	 3782.0	...
9454622	  784.4	  670.8	 3783.0	...
9454623	  784.3	  668.9	 3785.0	...
9454624	  784.2	  667.3	 3793.0	...
9454625	  784.1	  666.0	 3800.0	...
9454626	  784.0	  665.4	 3806.0	...
9454627	  784.0	  664.8	 3803.0	...
9454628	  784.0	  663.6	 3800.0	...
9454629	  783.6	  663.0	 3803.0	...
9454630	  783.2	  662.3	 3811.0	...
9454631	  782.8	  661.7	 3820.0	...
9454632	  782.7	  660.9	 3824.0	...
9454633	  782.5	  659.0	 3825.0	...
9454634	  782.4	  657.9	 3827.0	...
9454635	  782.2	  656.8	 3829.0	...
9454636	  782.0	  656.8	 3831.0	...
9454637	  782.0	  656.8	 3832.0	...
9454638	  781.9	  656.5	 3833.0	...
9454639	  781.9	  655.4	 3833.0	...
9454640	  781.8	  654.3	 3835.0	...
9454641	  781.7	  653.3	 3836.0	...
9454642	  782.1	  653.1	 3836.0	...
9454643	  782.6	  652.6	 3836.0	...
9454644	  783.0	  652.0	 3836.0	...
9454645	  782.6	  650.8	 3841.0	...
9454646	  782.2	  650.0	 3846.0	...
9454647	  782.2	  649.7	 3851.0	...
9454648	  782.5	  650.2	 3851.0	...
9454649	  782.8	  650.5	 3856.0	...
9454650	  782.9	  650.3	 3861.0	...
9454651	  782.8	  649.4	 3865.0	...
9454652	  782.4	  648.3	 3864.0	...
9454653	  781.9	  647.5	 3864.0	...
9454654	  781.8	  647.2	 3863.0	...
9454655	  781.9	  646.7	 3862.0	...
9454656	  781.9	  645.8	 3862.0	...
9454657	  781.6	  644.8	 3863.0	...
9454658	  781.2	  644.6	 3867.0	...
9454659	  780.9	  644.7	 3871.0	...
9454660	  781.1	  644.7	 3874.0	...
9454661	  781.3	  644.6	 3875.0	...
9454662	  781.5	  644.1	 3876.0	...
9454663	  781.2	  643.3	 3877.0	...
9454664	  781.1	  642.1	 3877.0	...
9454665	  781.0	  640.8	 3877.0	...
9454666	  781.0	  639.9	 3879.0	...
9454667	  781.1	  639.5	 3882.0	...
9454668	  781.4	  639.6	 3884.0	...
9454669	  781.7	  639.5	 3882.0	...
9454670	  781.8	  639.3	 3878.0	...
9454671	  781.9	  639.1	 3874.0	...
9454672	  782.0	  639.0	 3876.0	...
9454673	  782.2	  638.7	 3878.0	...
9454674	  782.4	  638.7	 3881.0	...
9454675	  782.6	  638.7	 3881.0	...
9454676	  782.6	  638.2	 3881.0	...
9454677	  782.6	  637.5	 3880.0	...
9454678	  782.5	  636.9	 3881.0	...
9454679	  782.0	  636.7	 3882.0	...
9454680	  781.6	  636.5	 3883.0	...
9454681	  781.3	  636.3	 3884.0	...
9454682	  781.4	  636.0	 3884.0	...
9454683	  781.6	  635.8	 3884.0	...
9454684	  781.7	  635.2	 3883.0	...
9454685	  781.7	  634.8	 3883.0	...
9454686	  781.6	  634.3	 3884.0	...
9454687	  781.6	  633.8	 3886.0	...
9454688	  781.6	  633.0	 3889.0	...
9454689	  782.2	  632.4	 3890.0	...
9454690	  782.8	  632.0	 3891.0	...
9454691	  783.4	  631.8	 3891.0	...
9454692	  783.4	  632.1	 3892.0	...
9454693	  783.4	  632.4	 3893.0	...
9454694	  783.3	  632.4	 3893.0	...
9454695	  783.3	  632.0	 3893.0	...
9454696	  783.4	  631.8	 3893.0	...
9454697	  783.6	  632.0	 3894.0	...
9454698	  783.9	  632.2	 3894.0	...
9454699	  784.2	  632.0	 3894.0	...
9454700	  784.2	  631.6	 3893.0	...
9454701	  783.8	  631.3	 3892.0	...
9454702	  783.3	  631.1	 3892.0	...
9454703	  783.2	  630.9	 3891.0	...
9454704	  783.2	  630.7	 3891.0	...
9454705	  783.4	  630.6	 3892.0	...
9454706	  783.3	  630.5	 3893.0	...
9454707	  783.2	  630.5	 3895.0	...
9454708	  783.6	  630.4	 3897.0	...
9454709	  784.1	  630.2	 3898.0	...
9454710	  784.6	  630.0	 3900.0	...
9454711	  784.5	  629.8	 3902.0	...
9454712	  784.4	  629.7	 3902.0	...
9454713	  784.5	  629.4	 3902.0	...
9454714	  784.7	  629.2	 3902.0	...
9454715	  784.9	  629.1	 3902.0	...
9454716	  784.9	  628.8	 3905.0	...
9454717	  785.1	  628.2	 3908.0	...
9454718	  785.7	  627.6	 3911.0	...
9454719	  786.2	  628.0	 3911.0	...
9454720	  786.1	  628.6	 3912.0	...
9454721	  785.8	  629.1	 3912.0	...
9454722	  785.3	  628.1	 3913.0	...
9454723	  785.1	  627.0	 3913.0	...
9454724	  784.9	  626.0	 3913.0	...
9454725	  784.9	  626.4	 3914.0	...
9454726	  785.1	  626.8	 3914.0	...
9454727	  785.1	  626.7	 3914.0	...
9454728	  785.0	  626.2	 3913.0	...
9454729	  785.2	  625.8	 3911.0	...
9454730	  785.8	  625.9	 3911.0	...
9454731	  786.4	  626.2	 3913.0	...
9454732	  786.8	  626.5	 3917.0	...
9454733	  786.7	  626.8	 3920.0	...
9454734	  786.6	  626.8	 3922.0	...
9454735	  786.5	  626.5	 3923.0	...
9454736	  786.2	  626.1	 3924.0	...
9454737	  786.0	  625.9	 3924.0	...
9454738	  785.7	  625.9	 3924.0	...
9454739	  785.6	  626.1	 3923.0	...
9454740	  786.1	  626.1	 3923.0	...
9454741	  786.6	  626.0	 3924.0	...
9454742	  786.8	  626.0	 3925.0	...
9454743	  786.4	  626.1	 3925.0	...
9454744	  786.2	  626.1	 3928.0	...
9454745	  786.8	  626.0	 3930.0	...
9454746	  787.3	  625.9	 3932.0	...
9454747	  787.2	  625.8	 3931.0	...
9454748	  786.8	  625.6	 3931.0	...
9454749	  786.3	  625.5	 3932.0	...
9454750	  786.7	  625.4	 3939.0	...
9454751	  787.2	  625.6	 3945.0	...
9454752	  787.6	  625.6	 3948.0	...
9454753	  788.0	  625.4	 3945.0	...
9454754	  788.4	  624.9	 3947.0	...
9454755	  788.7	  623.9	 3950.0	...
9454756	  788.4	  623.1	 3954.0	...
9454757	  788.2	  622.5	 3954.0	...
9454758	  788.0	  622.9	 3955.0	...
9454759	  787.9	  623.2	 3954.0	...
9454760	  787.8	  623.5	 3954.0	...
9454761	  787.9	  623.4	 3953.0	...
9454762	  788.0	  623.0	 3954.0	...
9454763	  788.0	  622.7	 3955.0	...
9454764	  788.0	  622.5	 3956.0	...
9454765	  788.0	  622.6	 3955.0	...
9454766	  788.1	  622.6	 3954.0	...
9454767	  788.3	  622.0	 3954.0	...
9454768	  788.5	  621.2	 3956.0	...
9454769	  788.5	  620.3	 3959.0	...
9454770	  788.4	  620.3	 3962.0	...
9454771	  788.2	  620.1	 3961.0	...
9454772	  788.1	  620.0	 3959.0	...
9454773	  788.1	  619.9	 3959.0	...
9454774	  788.4	  619.8	 3963.0	...
9454775	  788.8	  619.9	 3967.0	...
9454776	  789.2	  620.1	 3967.0	...
9454777	  789.4	  620.2	 3966.0	...
9454778	  789.6	  620.2	 3966.0	...
9454779	  789.8	  620.6	 3966.0	...
9454780	  789.9	  621.1	 3966.0	...
9454781	  790.0	  621.5	 3967.0	...
9454782	  789.9	  621.7	 3967.0	...
9454783	  789.8	  622.0	 3966.0	...
9454784	  790.4	  622.2	 3966.0	...
9454785	  790.9	  621.5	 3968.0	...
9454786	  791.4	  620.8	 3970.0	...
9454787	  791.2	  620.3	 3971.0	...
9454788	  791.0	  620.0	 3970.0	...
9454789	  790.9	  619.4	 3969.0	...
9454790	  790.6	  618.8	 3968.0	...
9454791	  790.2	  618.7	 3968.0	...
9454792	  789.8	  618.6	 3968.0	...
9454793	  789.7	  618.8	 3968.0	...
9454794	  789.7	  619.1	 3971.0	...
9454795	  790.0	  619.4	 3974.0	...
9454796	  790.2	  619.7	 3977.0	...
9454797	  790.4	  619.8	 3976.0	...
9454798	  790.4	  620.0	 3975.0	...
9454799	  790.4	  619.9	 3974.0	...
9454800	  790.3	  619.6	 3977.0	...
9454801	  790.3	  619.4	 3981.0	...
9454802	  790.3	  619.3	 3985.0	...
9454803	  790.5	  619.0	 3985.0	...
9454804	  790.7	  618.7	 3985.0	...
9454805	  790.6	  618.7	 3983.0	...
9454806	  790.3	  618.7	 3982.0	...
9454807	  790.4	  618.8	 3981.0	...
9454808	  790.8	  618.6	 3980.0	...
9454809	  791.3	  618.2	 3978.0	...
9454810	  791.5	  617.9	 3978.0	...
9454811	  792.0	  618.5	 3979.0	...
9454812	  792.5	  619.3	 3980.0	...
9454813	  793.0	  619.8	 3980.0	...
9454814	  792.7	  618.8	 3981.0	...
9454815	  792.2	  618.0	 3983.0	...
9454816	  791.7	  617.7	 3986.0	...
9454817	  791.7	  618.1	 3990.0	...
9454818	  791.6	  617.9	 3994.0	...
9454819	  791.5	  617.4	 3996.0	...
9454820	  791.3	  616.8	 3997.0	...
9454821	  791.3	  616.5	 3997.0	...
9454822	  791.3	  616.5	 3997.0	...
9454823	  791.3	  616.4	 4002.0	...
9454824	  791.6	  616.4	 4008.0	...
9454825	  792.0	  616.5	 4014.0	...
9454826	  792.2	  616.8	 4014.0	...
9454827	  792.1	  617.1	 4013.0	...
9454828	  792.0	  617.4	 4011.0	...
9454829	  791.8	  617.4	 4009.0	...
9454830	  791.7	  616.8	 4009.0	...
9454831	  791.8	  616.2	 4011.0	...
9454832	  792.0	  615.7	 4014.0	...
9454833	  792.2	  615.7	 4016.0	...
9454834	  792.2	  615.8	 4016.0	...
9454835	  792.2	  615.8	 4019.0	...
9454836	  792.3	  615.9	 4021.0	...
9454837	  792.6	  616.0	 4020.0	...
9454838	  793.0	  615.9	 4017.0	...
9454839	  793.3	  615.6	 4015.0	...
9454840	  793.4	  615.3	 4016.0	...
9454841	  793.5	  615.1	 4018.0	...
9454842	  793.6	  615.0	 4018.0	...
9454843	  793.9	  615.2	 4016.0	...
9454844	  794.0	  615.2	 4013.0	...
9454845	  793.8	  615.4	 4011.0	...
9454846	  793.6	  615.2	 4010.0	...
9454847	  793.4	  615.3	 4010.0	...
9454848	  793.4	  615.5	 4011.0	...
9454849	  793.4	  615.6	 4015.0	...
9454850	  793.4	  615.8	 4019.0	...
9454851	  793.6	  615.9	 4022.0	...
9454852	  793.8	  616.3	 4023.0	...
9454853	  793.9	  616.7	 4024.0	...
9454854	  793.9	  617.1	 4023.0	...
9454855	  794.1	  617.1	 4023.0	...
9454856	  794.4	  617.0	 4022.0	...
9454857	  794.6	  616.4	 4027.0	...
9454858	  794.7	  615.8	 4033.0	...
9454859	  794.7	  615.3	 4038.0	...
9454860	  794.7	  615.2	 4037.0	...
9454861	  794.8	  615.1	 4037.0	...
9454862	  795.1	  615.0	 4038.0	...
9454863	  795.3	  615.0	 4034.0	...
9454864	  795.4	  615.1	 4029.0	...
9454865	  795.4	  615.1	 4028.0	...
9454866	  795.4	  614.9	 4032.0	...
9454867	  795.4	  614.9	 4036.0	...
9454868	  795.6	  614.9	 4037.0	...
9454869	  795.8	  614.9	 4040.0	...
9454870	  795.7	  615.0	 4042.0	...
9454871	  795.5	  615.2	 4043.0	...
9454872	  795.3	  615.3	 4042.0	...
9454873	  795.3	  615.2	 4043.0	...
9454874	  795.1	  615.1	 4044.0	...
9454875	  794.9	  615.1	 4046.0	...
9454876	  795.0	  615.1	 4047.0	...
9454877	  795.2	  615.4	 4048.0	...
9454878	  795.4	  615.7	 4050.0	...
9454879	  795.7	  615.7	 4052.0	...
9454880	  796.1	  615.3	 4055.0	...
9454881	  796.5	  615.0	 4058.0	...
9454882	  796.6	  615.0	 4061.0	...
9454883	  796.4	  614.9	 4063.0	...
9454884	  796.2	  615.0	 4063.0	...
9454885	  796.1	  615.0	 4062.0	...
9454886	  796.0	  615.3	 4061.0	...
9454887	  795.9	  615.4	 4062.0	...
9454888	  795.9	  615.5	 4063.0	...
9454889	  795.7	  615.0	 4065.0	...
9454890	  795.6	  614.4	 4065.0	...
9454891	  796.1	  613.9	 4067.0	...
9454892	  796.6	  614.0	 4069.0	...
9454893	  797.1	  614.1	 4071.0	...
9454894	  797.1	  614.2	 4069.0	...
9454895	  797.1	  614.8	 4067.0	...
9454896	  797.1	  615.3	 4068.0	...
9454897	  797.2	  615.7	 4070.0	...
9454898	  797.3	  615.7	 4072.0	...
9454899	  797.4	  615.1	 4072.0	...
9454900	  797.5	  614.6	 4072.0	...
9454901	  797.3	  614.1	 4073.0	...
9454902	  797.3	  614.1	 4074.0	...
9454903	  797.3	  614.0	 4076.0	...
9454904	  797.3	  613.8	 4077.0	...
9454905	  797.2	  613.6	 4076.0	...
9454906	  797.1	  613.6	 4076.0	...
9454907	  796.8	  613.6	 4076.0	...
9454908	  796.6	  613.6	 4076.0	...
9454909	  797.0	  613.7	 4076.0	...
9454910	  797.6	  613.7	 4076.0	...
9454911	  798.2	  613.7	 4078.0	...
9454912	  798.1	  613.7	 4080.0	...
9454913	  798.0	  613.8	 4083.0	...
9454914	  798.0	  613.8	 4083.0	...
9454915	  798.1	  613.9	 4083.0	...
9454916	  798.1	  613.8	 4081.0	...
9454917	  798.0	  613.8	 4078.0	...
9454918	  797.9	  613.7	 4076.0	...
9454919	  797.6	  613.6	 4077.0	...
9454920	  797.5	  613.5	 4078.0	...
9454921	  797.5	  613.4	 4078.0	...
9454922	  797.7	  613.5	 4076.0	...
9454923	  798.0	  613.6	 4073.0	...
9454924	  797.9	  613.7	 4072.0	...
9454925	  797.8	  614.3	 4075.0	...
9454926	  798.0	  614.7	 4078.0	...
9454927	  798.3	  614.7	 4080.0	...
9454928	  798.6	  614.3	 4078.0	...
9454929	  798.5	  613.9	 4076.0	...
9454930	  798.5	  613.9	 4076.0	...
9454931	  798.6	  613.9	 4076.0	...
9454932	  798.8	  613.9	 4077.0	...
9454933	  798.9	  614.0	 4077.0	...
9454934	  798.9	  614.2	 4079.0	...
9454935	  798.9	  614.3	 4081.0	...
9454936	  799.0	  614.5	 4084.0	...
9454937	  799.1	  614.6	 4085.0	...
9454938	  799.3	  614.8	 4082.0	...
9454939	  799.4	  614.7	 4079.0	...
9454940	  799.7	  614.8	 4077.0	...
9454941	  800.0	  614.8	 4080.0	...
9454942	  800.2	  614.2	 4082.0	...
9454943	  800.1	  613.3	 4081.0	...
9454944	  800.1	  612.4	 4082.0	...
9454945	  800.0	  612.7	 4084.0	...
9454946	  799.9	  613.2	 4087.0	...
9454947	  799.8	  614.0	 4090.0	...
9454948	  799.7	  614.1	 4092.0	...
9454949	  799.6	  614.1	 4093.0	...
9454950	  799.7	  613.7	 4096.0	...
9454951	  799.9	  613.3	 4099.0	...
9454952	  799.9	  613.0	 4103.0	...
9454953	  799.8	  612.9	 4102.0	...
9454954	  799.7	  612.8	 4101.0	...
9454955	  799.7	  612.7	 4101.0	...
9454956	  800.0	  612.7	 4101.0	...
9454957	  800.2	  612.7	 4101.0	...
9454958	  800.4	  612.7	 4100.0	...
9454959	  799.8	  612.9	 4098.0	...
9454960	  799.3	  613.1	 4097.0	...
9454961	  799.0	  613.4	 4097.0	...
9454962	  799.2	  613.6	 4095.0	...
9454963	  799.6	  613.7	 4093.0	...
9454964	  800.0	  613.7	 4091.0	...
9454965	  800.2	  613.7	 4091.0	...
9454966	  800.1	  613.7	 4091.0	...
9454967	  800.2	  613.4	 4092.0	...
9454968	  800.5	  613.2	 4092.0	...
9454969	  800.9	  613.0	 4092.0	...
9454970	  800.7	  613.0	 4092.0	...
9454971	  800.2	  612.9	 4091.0	...
9454972	  799.9	  612.6	 4091.0	...
9454973	  799.8	  612.2	 4094.0	...
9454974	  800.0	  611.9	 4095.0	...
9454975	  800.1	  611.9	 4096.0	...
9454976	  800.3	  611.8	 4096.0	...
9454977	  800.5	  611.7	 4099.0	...
9454978	  800.6	  611.7	 4102.0	...
9454979	  800.7	  611.8	 4103.0	...
9454980	  800.8	  612.2	 4102.0	...
9454981	  800.9	  612.5	 4101.0	...
9454982	  801.1	  612.6	 4101.0	...
9454983	  801.2	  612.7	 4100.0	...
9454984	  801.2	  612.8	 4102.0	...
9454985	  801.1	  612.5	 4107.0	...
9454986	  801.1	  612.2	 4111.0	...
9454987	  801.1	  611.5	 4110.0	...
9454988	  801.1	  611.2	 4107.0	...
9454989	  801.1	  611.5	 4102.0	...
9454990	  800.8	  612.2	 4100.0	...
9454991	  800.6	  612.9	 4097.0	...
9454992	  800.4	  613.2	 4097.0	...
9454993	  800.5	  613.4	 4097.0	...
9454994	  800.5	  612.9	 4098.0	...
9454995	  800.5	  612.3	 4099.0	...
9454996	  800.5	  611.4	 4100.0	...
9454997	  800.5	  611.1	 4100.0	...
9454998	  800.6	  611.4	 4101.0	...
9454999	  800.8	  611.9	 4102.0	...
9455000	  801.0	  612.7	 4102.0	...
9455001	  800.9	  613.0	 4103.0	...
9455002	  800.9	  612.9	 4103.0	...
9455003	  800.8	  612.4	 4103.0	...
9455004	  800.9	  612.0	 4103.0	...
9455005	  800.9	  612.1	 4103.0	...
9455006	  800.9	  612.2	 4103.0	...
9455007	  800.7	  612.1	 4104.0	...
9455008	  800.6	  611.9	 4105.0	...
9455009	  800.5	  612.2	 4105.0	...
9455010	  800.5	  612.9	 4106.0	...
9455011	  800.5	  613.5	 4106.0	...
9455012	  800.4	  613.6	 4107.0	...
9455013	  800.4	  613.7	 4105.0	...
9455014	  800.6	  614.0	 4104.0	...
9455015	  800.9	  614.2	 4103.0	...
9455016	  801.2	  614.3	 4102.0	...
9455017	  801.4	  614.1	 4101.0	...
9455018	  801.3	  614.0	 4103.0	...
9455019	  801.3	  614.0	 4105.0	...
9455020	  801.2	  613.6	 4108.0	...
9455021	  801.2	  613.4	 4107.0	...
9455022	  801.2	  613.2	 4107.0	...
9455023	  800.9	  613.4	 4103.0	...
9455024	  800.6	  613.5	 4099.0	...
9455025	  800.3	  613.5	 4097.0	...
9455026	  800.4	  613.6	 4099.0	...
9455027	  800.5	  613.7	 4102.0	...
9455028	  800.5	  613.8	 4104.0	...
9455029	  800.5	  613.9	 4104.0	...
9455030	  800.5	  613.9	 4103.0	...
9455031	  800.4	  613.9	 4101.0	...
9455032	  800.3	  613.8	 4101.0	...
9455033	  800.2	  613.8	 4100.0	...
9455034	  800.1	  613.7	 4099.0	...
9455035	  800.0	  613.6	 4099.0	...
9455036	  800.3	  613.5	 4101.0	...
9455037	  800.5	  613.5	 4100.0	...
9455038	  800.8	  613.5	 4099.0	...
9455039	  800.8	  613.6	 4097.0	...
9455040	  800.8	  613.5	 4097.0	...
9455041	  800.8	  613.5	 4096.0	...
9455042	  800.7	  613.1	 4096.0	...
9455043	  800.5	  612.7	 4095.0	...
9455044	  800.4	  612.6	 4095.0	...
9455045	  800.2	  613.0	 4095.0	...
9455046	  800.3	  613.4	 4094.0	...
9455047	  800.3	  614.4	 4094.0	...
9455048	  800.4	  615.2	 4093.0	...
9455049	  800.4	  615.6	 4093.0	...
9455050	  800.4	  614.8	 4091.0	...
9455051	  800.3	  614.1	 4088.0	...
9455052	  800.2	  614.0	 4085.0	...
9455053	  800.2	  614.5	 4083.0	...
9455054	  800.1	  615.0	 4081.0	...
9455055	  800.1	  614.9	 4084.0	...
9455056	  800.2	  614.5	 4088.0	...
9455057	  800.3	  614.2	 4093.0	...
9455058	  800.5	  614.3	 4094.0	...
9455059	  800.7	  614.4	 4091.0	...
9455060	  800.9	  614.5	 4088.0	...
9455061	  801.0	  614.5	 4084.0	...
9455062	  801.1	  614.4	 4083.0	...
9455063	  801.0	  614.4	 4082.0	...
9455064	  800.9	  614.4	 4083.0	...
9455065	  800.7	  614.4	 4084.0	...
9455066	  800.7	  614.5	 4085.0	...
9455067	  800.8	  614.7	 4086.0	...
9455068	  801.0	  615.0	 4084.0	...
9455069	  801.0	  615.2	 4080.0	...
9455070	  800.8	  615.4	 4076.0	...
9455071	  800.6	  615.5	 4075.0	...
9455072	  800.7	  615.4	 4074.0	...
9455073	  801.0	  615.2	 4074.0	...
9455074	  801.0	  615.1	 4074.0	...
9455075	  800.7	  615.1	 4074.0	...
9455076	  800.7	  615.1	 4074.0	...
9455077	  800.9	  615.3	 4073.0	...
9455078	  801.0	  615.2	 4073.0	...
9455079	  800.9	  615.2	 4074.0	...
9455080	  800.7	  615.2	 4077.0	...
9455081	  800.5	  615.5	 4075.0	...
9455082	  800.4	  615.7	 4072.0	...
9455083	  800.5	  615.8	 4069.0	...
9455084	  800.5	  615.7	 4068.0	...
9455085	  800.9	  615.5	 4068.0	...
9455086	  801.2	  615.5	 4068.0	...
9455087	  801.6	  615.5	 4067.0	...
9455088	  801.7	  615.9	 4066.0	...
9455089	  801.7	  616.3	 4065.0	...
9455090	  801.5	  616.6	 4066.0	...
9455091	  801.3	  616.6	 4066.0	...
9455092	  801.3	  617.0	 4065.0	...
9455093	  801.2	  617.4	 4063.0	...
9455094	  801.2	  617.8	 4061.0	...
9455095	  801.3	  617.5	 4060.0	...
9455096	  801.2	  617.2	 4060.0	...
9455097	  801.2	  616.9	 4060.0	...
9455098	  801.4	  617.0	 4060.0	...
9455099	  801.5	  617.3	 4059.0	...
9455100	  801.7	  617.6	 4058.0	...
9455101	  802.0	  617.8	 4060.0	...
9455102	  802.2	  617.8	 4062.0	...
9455103	  802.2	  617.9	 4063.0	...
9455104	  802.1	  618.0	 4061.0	...
9455105	  801.8	  618.0	 4059.0	...
9455106	  801.7	  617.8	 4060.0	...
9455107	  801.6	  617.8	 4061.0	...
9455108	  801.6	  617.8	 4062.0	...
9455109	  801.5	  618.0	 4062.0	...
9455110	  801.7	  618.2	 4062.0	...
9455111	  801.9	  618.4	 4059.0	...
9455112	  802.1	  618.3	 4056.0	...
9455113	  801.9	  618.2	 4053.0	...
9455114	  801.7	  618.2	 4053.0	...
9455115	  801.6	  618.2	 4053.0	...
9455116	  801.7	  618.3	 4052.0	...
9455117	  801.8	  618.1	 4051.0	...
9455118	  801.9	  617.9	 4051.0	...
9455119	  802.0	  617.8	 4050.0	...
9455120	  802.3	  617.9	 4050.0	...
9455121	  802.6	  618.6	 4049.0	...
9455122	  802.7	  619.2	 4048.0	...
9455123	  802.5	  619.7	 4047.0	...
9455124	  802.2	  619.5	 4050.0	...
9455125	  801.9	  619.4	 4054.0	...
9455126	  801.9	  619.3	 4057.0	...
9455127	  801.9	  619.5	 4056.0	...
9455128	  802.0	  619.5	 4051.0	...
9455129	  802.1	  619.6	 4046.0	...
9455130	  802.0	  619.8	 4041.0	...
9455131	  802.2	  620.0	 4039.0	...
MSG	9455132 0000 _ Number On
9455132	  802.4	  620.5	 4040.0	...
9455133	  802.4	  620.8	 4041.0	...
9455134	  802.1	  620.5	 4042.0	...
9455135	  801.9	  620.0	 4042.0	...
9455136	  802.0	  619.4	 4041.0	...
9455137	  802.3	  619.3	 4041.0	...
9455138	  802.6	  619.2	 4041.0	...
9455139	  802.8	  619.3	 4044.0	...
9455140	  802.7	  619.7	 4047.0	...
9455141	  802.5	  620.0	 4049.0	...
9455142	  802.5	  619.5	 4049.0	...
9455143	  802.8	  619.0	 4047.0	...
9455144	  802.8	  618.9	 4046.0	...
9455145	  802.5	  619.3	 4044.0	...
9455146	  802.3	  619.8	 4042.0	...
9455147	  802.3	  619.8	 4039.0	...
9455148	  802.4	  619.9	 4036.0	...
9455149	  802.5	  619.9	 4033.0	...
9455150	  802.4	  620.0	 4032.0	...
9455151	  802.3	  620.0	 4031.0	...
9455152	  802.3	  620.0	 4030.0	...
9455153	  802.5	  619.7	 4031.0	...
9455154	  802.5	  619.5	 4032.0	...
9455155	  802.3	  619.5	 4033.0	...
9455156	  802.0	  619.7	 4031.0	...
9455157	  802.1	  620.1	 4028.0	...
9455158	  802.4	  620.4	 4026.0	...
9455159	  802.7	  620.6	 4025.0	...
9455160	  803.0	  620.6	 4025.0	...
9455161	  803.0	  620.5	 4025.0	...
9455162	  803.2	  620.4	 4025.0	...
9455163	  803.3	  620.3	 4026.0	...
9455164	  803.4	  620.3	 4026.0	...
9455165	  803.4	  620.4	 4026.0	...
9455166	  803.3	  620.6	 4023.0	...
9455167	  803.2	  620.9	 4020.0	...
9455168	  802.8	  621.2	 4018.0	...
9455169	  802.4	  621.3	 4018.0	...
9455170	  802.2	  621.3	 4018.0	...
9455171	  802.2	  621.3	 4018.0	...
9455172	  802.7	  621.3	 4019.0	...
9455173	  803.1	  621.1	 4019.0	...
9455174	  803.5	  621.0	 4017.0	...
9455175	  803.4	  620.9	 4013.0	...
9455176	  803.4	  621.1	 4010.0	...
9455177	  803.4	  621.4	 4009.0	...
9455178	  803.4	  621.6	 4010.0	...
9455179	  803.5	  622.1	 4011.0	...
9455180	  803.8	  622.5	 4011.0	...
9455181	  803.9	  622.7	 4011.0	...
9455182	  804.1	  622.6	 4010.0	...
9455183	  804.2	  622.4	 4010.0	...
9455184	  804.3	  622.4	 4010.0	...
9455185	  804.3	  622.4	 4010.0	...
9455186	  804.0	  622.4	 4010.0	...
9455187	  803.8	  622.3	 4009.0	...
9455188	  803.7	  622.2	 4009.0	...
9455189	  803.8	  621.9	 4008.0	...
9455190	  803.4	  621.7	 4009.0	...
9455191	  802.9	  621.5	 4011.0	...
9455192	  802.6	  621.4	 4012.0	...
9455193	  802.8	  621.3	 4010.0	...
9455194	  803.1	  621.3	 4007.0	...
9455195	  803.3	  621.3	 4004.0	...
9455196	  803.3	  621.5	 4004.0	...
9455197	  803.5	  621.9	 4003.0	...
9455198	  803.5	  622.3	 4001.0	...
9455199	  803.5	  622.6	 3999.0	...
9455200	  803.5	  622.8	 3998.0	...
9455201	  803.5	  622.9	 3999.0	...
9455202	  803.6	  623.0	 3999.0	...
9455203	  803.5	  622.8	 4000.0	...
9455204	  803.6	  622.6	 4001.0	...
9455205	  803.7	  622.6	 4000.0	...
9455206	  803.7	  623.0	 3999.0	...
9455207	  803.5	  623.2	 3998.0	...
9455208	  803.3	  623.7	 3996.0	...
9455209	  803.2	  623.9	 3995.0	...
9455210	  803.2	  623.9	 3994.0	...
9455211	  803.4	  623.5	 3994.0	...
9455212	  803.5	  623.2	 3995.0	...
9455213	  803.7	  623.1	 3995.0	...
9455214	  804.1	  623.6	 3995.0	...
9455215	  804.6	  624.3	 3995.0	...
9455216	  805.0	  624.8	 3996.0	...
9455217	  805.1	  624.5	 3997.0	...
9455218	  805.0	  624.3	 3997.0	...
9455219	  805.3	  624.2	 3996.0	...
9455220	  805.5	  624.0	 3995.0	...
9455221	  805.9	  623.9	 3995.0	...
9455222	  806.0	  623.9	 3994.0	...
9455223	  805.4	  624.1	 3992.0	...
9455224	  804.8	  624.2	 3990.0	...
9455225	  804.5	  624.4	 3988.0	...
9455226	  804.8	  624.9	 3986.0	...
9455227	  805.2	  625.3	 3986.0	...
9455228	  805.3	  625.7	 3988.0	...
9455229	  805.4	  625.8	 3992.0	...
9455230	  805.5	  625.9	 3995.0	...
9455231	  805.1	  625.9	 3995.0	...
9455232	  804.7	  625.9	 3993.0	...
9455233	  804.3	  625.9	 3990.0	...
9455234	  804.3	  625.4	 3988.0	...
9455235	  804.3	  625.0	 3990.0	...
9455236	  804.3	  624.6	 3990.0	...
9455237	  804.4	  624.6	 3987.0	...
9455238	  804.5	  624.6	 3984.0	...
9455239	  804.6	  624.6	 3983.0	...
9455240	  804.9	  624.6	 3984.0	...
9455241	  805.2	  625.2	 3983.0	...
9455242	  805.4	  625.8	 3982.0	...
9455243	  805.5	  626.4	 3980.0	...
9455244	  805.4	  626.3	 3981.0	...
9455245	  805.2	  626.2	 3981.0	...
9455246	  805.1	  626.3	 3981.0	...
9455247	  805.0	  626.4	 3980.0	...
9455248	  804.8	  626.5	 3982.0	...
9455249	  804.7	  626.3	 3984.0	...
9455250	  804.7	  626.2	 3983.0	...
9455251	  805.0	  626.0	 3981.0	...
9455252	  805.3	  626.1	 3980.0	...
9455253	  805.4	  626.1	 3982.0	...
9455254	  805.4	  626.1	 3983.0	...
9455255	  805.3	  626.1	 3981.0	...
9455256	  805.2	  625.8	 3978.0	...
9455257	  805.2	  625.6	 3977.0	...
9455258	  805.6	  626.0	 3978.0	...
9455259	  805.8	  626.6	 3978.0	...
9455260	  806.0	  626.7	 3978.0	...
9455261	  805.8	  626.3	 3979.0	...
9455262	  805.5	  625.9	 3977.0	...
9455263	  805.3	  626.2	 3976.0	...
9455264	  805.0	  625.8	 3975.0	...
9455265	  805.0	  625.4	 3977.0	...
9455266	  805.0	  625.6	 3978.0	...
9455267	  805.0	  626.1	 3976.0	...
9455268	  805.1	  626.7	 3974.0	...
9455269	  805.0	  626.8	 3973.0	...
9455270	  804.9	  626.9	 3972.0	...
9455271	  804.9	  626.8	 3973.0	...
9455272	  804.9	  626.7	 3974.0	...
9455273	  805.0	  626.7	 3977.0	...
9455274	  805.0	  626.8	 3978.0	...
9455275	  805.1	  627.1	 3977.0	...
9455276	  805.1	  627.2	 3975.0	...
9455277	  805.2	  627.1	 3975.0	...
9455278	  805.1	  626.9	 3977.0	...
9455279	  805.0	  626.7	 3979.0	...
9455280	  804.8	  626.7	 3979.0	...
9455281	  804.7	  626.9	 3979.0	...
9455282	  804.5	  627.1	 3978.0	...
9455283	  804.5	  627.5	 3974.0	...
9455284	  804.5	  627.7	 3969.0	...
9455285	  804.4	  627.8	 3966.0	...
9455286	  804.5	  627.7	 3968.0	...
9455287	  804.6	  627.8	 3970.0	...
9455288	  804.8	  628.0	 3973.0	...
9455289	  805.3	  628.3	 3974.0	...
9455290	  805.8	  628.4	 3973.0	...
9455291	  806.2	  628.5	 3972.0	...
9455292	  806.2	  628.4	 3972.0	...
9455293	  806.1	  628.4	 3972.0	...
9455294	  806.1	  628.2	 3974.0	...
9455295	  805.9	  628.0	 3975.0	...
9455296	  805.7	  627.9	 3973.0	...
9455297	  805.6	  628.1	 3969.0	...
9455298	  805.8	  628.0	 3966.0	...
9455299	  806.1	  627.8	 3966.0	...
9455300	  806.3	  627.7	 3967.0	...
9455301	  806.5	  627.9	 3967.0	...
9455302	  806.6	  628.0	 3967.0	...
9455303	  806.8	  627.9	 3966.0	...
9455304	  806.9	  627.7	 3965.0	...
9455305	  807.0	  627.6	 3965.0	...
9455306	  806.6	  627.7	 3965.0	...
9455307	  806.3	  627.8	 3965.0	...
9455308	  806.0	  628.0	 3965.0	...
9455309	  806.1	  627.9	 3966.0	...
9455310	  806.1	  627.9	 3966.0	...
9455311	  806.1	  627.9	 3966.0	...
9455312	  806.2	  627.7	 3966.0	...
9455313	  806.6	  627.4	 3967.0	...
9455314	  807.0	  627.6	 3968.0	...
9455315	  807.0	  628.0	 3970.0	...
9455316	  806.9	  628.6	 3972.0	...
9455317	  806.8	  628.8	 3974.0	...
9455318	  806.5	  628.8	 3971.0	...
9455319	  806.0	  628.6	 3968.0	...
9455320	  805.6	  628.3	 3964.0	...
9455321	  805.5	  628.3	 3960.0	...
9455322	  805.4	  628.4	 3957.0	...
9455323	  805.4	  628.7	 3954.0	...
9455324	  805.2	  629.0	 3952.0	...
9455325	  805.0	  629.1	 3949.0	...
9455326	  805.1	  629.1	 3948.0	...
9455327	  805.6	  629.0	 3948.0	...
9455328	  806.1	  629.1	 3949.0	...
9455329	  806.4	  629.1	 3951.0	...
9455330	  806.5	  629.3	 3952.0	...
9455331	  806.5	  629.5	 3953.0	...
9455332	  806.5	  629.9	 3954.0	...
9455333	  806.6	  630.3	 3954.0	...
9455334	  806.6	  630.4	 3953.0	...
9455335	  806.5	  630.2	 3951.0	...
9455336	  806.7	  630.1	 3951.0	...
9455337	  806.7	  630.1	 3952.0	...
9455338	  806.8	  630.2	 3953.0	...
9455339	  806.6	  630.2	 3954.0	...
9455340	  807.1	  630.0	 3952.0	...
9455341	  807.7	  629.9	 3951.0	...
9455342	  808.4	  629.8	 3949.0	...
9455343	  808.4	  629.9	 3948.0	...
9455344	  808.1	  630.0	 3948.0	...
9455345	  807.6	  629.9	 3947.0	...
9455346	  807.0	  629.8	 3947.0	...
9455347	  806.9	  629.6	 3948.0	...
9455348	  806.9	  629.7	 3948.0	...
9455349	  806.9	  629.7	 3948.0	...
9455350	  806.8	  629.7	 3950.0	...
9455351	  806.7	  629.7	 3952.0	...
9455352	  806.6	  629.7	 3953.0	...
9455353	  806.6	  629.8	 3951.0	...
9455354	  806.6	  630.0	 3948.0	...
9455355	  806.5	  630.4	 3948.0	...
9455356	  806.5	  631.2	 3948.0	...
9455357	  806.3	  631.7	 3945.0	...
9455358	  806.3	  632.0	 3942.0	...
9455359	  806.1	  631.6	 3939.0	...
9455360	  806.2	  631.3	 3943.0	...
9455361	  806.5	  631.0	 3948.0	...
9455362	  806.9	  631.0	 3951.0	...
9455363	  807.3	  631.1	 3949.0	...
9455364	  807.1	  631.3	 3947.0	...
9455365	  806.7	  631.7	 3948.0	...
9455366	  806.2	  632.4	 3948.0	...
9455367	  806.2	  632.9	 3948.0	...
9455368	  806.1	  633.4	 3948.0	...
9455369	  806.1	  633.5	 3948.0	...
9455370	  806.1	  633.5	 3948.0	...
9455371	  806.1	  632.7	 3947.0	...
9455372	  806.1	  631.8	 3945.0	...
9455373	  805.9	  631.0	 3945.0	...
EFIX R   9454563	9455373	811	  796.7	  630.2	   3973
SSACC R  9455374
9455374	  805.8	  630.8	 3944.0	...
9455375	  805.7	  628.9	 3943.0	...
9455376	  805.7	  626.6	 3942.0	...
9455377	  805.5	  623.0	 3940.0	...
9455378	  805.5	  620.9	 3939.0	...
9455379	  805.6	  619.1	 3936.0	...
9455380	  805.7	  617.4	 3933.0	...
ESACC R  9455374	9455380	7	  805.8	  630.8	  805.7	  617.4	   0.29	     41
SFIX R   9455381
9455381	  805.9	  615.8	 3931.0	...
9455382	  806.1	  614.3	 3929.0	...
9455383	  806.7	  613.9	 3928.0	...
9455384	  807.4	  613.3	 3926.0	...
9455385	  808.1	  612.8	 3926.0	...
9455386	  808.9	  612.4	 3927.0	...
9455387	  809.5	  611.9	 3925.0	...
9455388	  810.2	  611.3	 3922.0	...
9455389	  810.5	  611.5	 3919.0	...
9455390	  811.0	  612.1	 3921.0	...
9455391	  811.2	  613.6	 3924.0	...
9455392	  811.3	  614.6	 3926.0	...
9455393	  811.3	  615.5	 3925.0	...
9455394	  811.3	  615.7	 3924.0	...
9455395	  811.3	  615.6	 3925.0	...
9455396	  811.7	  615.4	 3927.0	...
9455397	  812.2	  616.0	 3930.0	...
9455398	  812.3	  616.8	 3932.0	...
9455399	  812.0	  617.2	 3932.0	...
9455400	  811.7	  616.9	 3930.0	...
9455401	  811.5	  617.0	 3928.0	...
9455402	  811.3	  617.5	 3927.0	...
9455403	  811.0	  617.6	 3926.0	...
9455404	  810.9	  617.5	 3925.0	...
9455405	  810.8	  617.3	 3923.0	...
9455406	  810.9	  617.5	 3919.0	...
9455407	  811.0	  617.3	 3915.0	...
9455408	  811.0	  617.2	 3915.0	...
9455409	  810.9	  617.2	 3918.0	...
9455410	  810.6	  617.2	 3922.0	...
9455411	  810.4	  617.3	 3923.0	...
9455412	  810.1	  617.2	 3922.0	...
9455413	  810.1	  617.0	 3921.0	...
9455414	  810.0	  616.8	 3922.0	...
9455415	  809.9	  616.8	 3923.0	...
9455416	  810.2	  616.7	 3922.0	...
9455417	  810.7	  616.7	 3918.0	...
9455418	  811.3	  617.1	 3913.0	...
9455419	  811.3	  617.5	 3914.0	...
9455420	  811.2	  617.7	 3917.0	...
9455421	  811.0	  617.2	 3918.0	...
9455422	  810.8	  616.7	 3914.0	...
9455423	  810.6	  617.1	 3913.0	...
9455424	  810.5	  618.0	 3915.0	...
9455425	  810.3	  618.8	 3915.0	...
9455426	  810.3	  618.8	 3913.0	...
9455427	  810.2	  618.8	 3913.0	...
9455428	  810.2	  618.8	 3915.0	...
9455429	  810.6	  618.8	 3917.0	...
9455430	  810.9	  618.7	 3916.0	...
9455431	  811.2	  618.6	 3913.0	...
9455432	  811.0	  618.5	 3911.0	...
9455433	  810.9	  618.4	 3909.0	...
9455434	  810.9	  618.3	 3909.0	...
9455435	  811.0	  618.2	 3910.0	...
9455436	  811.0	  618.1	 3911.0	...
9455437	  810.9	  618.6	 3909.0	...
MSG	9455438 0000 _ Number Off
9455438	  810.8	  619.1	 3907.0	...
9455439	  810.8	  619.8	 3905.0	...
9455440	  810.9	  620.0	 3907.0	...
9455441	  811.1	  619.9	 3908.0	...
9455442	  811.3	  619.5	 3908.0	...
9455443	  811.4	  618.5	 3908.0	...
9455444	  811.4	  617.9	 3912.0	...
9455445	  811.5	  617.7	 3916.0	...
9455446	  811.6	  617.7	 3920.0	...
9455447	  811.6	  617.7	 3920.0	...
9455448	  811.7	  617.5	 3914.0	...
9455449	  811.8	  617.7	 3909.0	...
9455450	  812.0	  617.9	 3906.0	...
9455451	  811.7	  618.1	 3909.0	...
9455452	  811.2	  618.6	 3911.0	...
9455453	  811.2	  618.9	 3911.0	...
9455454	  811.7	  619.3	 3911.0	...
9455455	  812.0	  619.2	 3908.0	...
9455456	  811.8	  619.2	 3905.0	...
9455457	  811.7	  619.2	 3902.0	...
9455458	  811.8	  619.3	 3902.0	...
9455459	  811.9	  619.3	 3902.0	...
9455460	  812.0	  619.5	 3902.0	...
9455461	  812.0	  619.7	 3902.0	...
9455462	  812.0	  619.8	 3902.0	...
9455463	  812.1	  619.7	 3906.0	...
9455464	  812.2	  619.6	 3909.0	...
9455465	  812.4	  619.5	 3909.0	...
9455466	  812.5	  619.6	 3906.0	...
9455467	  812.5	  619.7	 3903.0	...
9455468	  812.7	  619.7	 3905.0	...
9455469	  813.1	  619.6	 3907.0	...
9455470	  813.4	  619.4	 3907.0	...
9455471	  813.2	  619.4	 3905.0	...
9455472	  812.8	  619.5	 3903.0	...
9455473	  812.4	  619.9	 3901.0	...
9455474	  812.3	  620.1	 3901.0	...
9455475	  812.5	  620.1	 3899.0	...
9455476	  812.5	  619.7	 3897.0	...
9455477	  812.4	  619.4	 3896.0	...
9455478	  812.3	  619.4	 3898.0	...
9455479	  812.1	  619.5	 3901.0	...
9455480	  811.9	  619.7	 3906.0	...
9455481	  811.8	  619.5	 3910.0	...
9455482	  811.9	  619.4	 3913.0	...
9455483	  812.2	  619.4	 3911.0	...
9455484	  812.6	  619.4	 3906.0	...
9455485	  812.5	  619.5	 3902.0	...
9455486	  812.5	  619.6	 3898.0	...
9455487	  812.4	  619.4	 3898.0	...
9455488	  812.7	  619.3	 3899.0	...
9455489	  812.9	  619.1	 3900.0	...
9455490	  813.0	  619.2	 3902.0	...
9455491	  812.7	  619.3	 3902.0	...
9455492	  812.4	  619.4	 3897.0	...
9455493	  812.4	  619.3	 3892.0	...
9455494	  812.4	  619.1	 3888.0	...
9455495	  812.5	  618.9	 3889.0	...
9455496	  812.4	  618.8	 3890.0	...
9455497	  812.3	  618.8	 3890.0	...
9455498	  812.3	  619.5	 3891.0	...
9455499	  812.3	  620.3	 3891.0	...
9455500	  812.4	  621.0	 3891.0	...
9455501	  812.3	  621.1	 3893.0	...
9455502	  812.1	  621.2	 3895.0	...
9455503	  812.0	  621.3	 3896.0	...
9455504	  812.0	  620.8	 3896.0	...
9455505	  812.1	  620.2	 3895.0	...
9455506	  812.0	  619.8	 3895.0	...
9455507	  811.8	  619.9	 3892.0	...
9455508	  811.6	  620.0	 3889.0	...
9455509	  811.4	  620.2	 3890.0	...
9455510	  811.7	  620.6	 3894.0	...
9455511	  812.0	  621.0	 3896.0	...
9455512	  812.5	  621.2	 3894.0	...
9455513	  812.6	  620.7	 3891.0	...
9455514	  812.5	  620.3	 3891.0	...
9455515	  812.2	  620.1	 3889.0	...
9455516	  812.0	  620.3	 3888.0	...
9455517	  812.0	  620.6	 3887.0	...
9455518	  812.0	  620.6	 3888.0	...
9455519	  811.8	  620.6	 3889.0	...
9455520	  811.9	  620.7	 3892.0	...
9455521	  812.1	  620.9	 3894.0	...
9455522	  812.2	  621.1	 3895.0	...
9455523	  812.1	  621.2	 3893.0	...
9455524	  812.0	  621.3	 3891.0	...
9455525	  812.0	  621.4	 3890.0	...
9455526	  812.1	  621.5	 3890.0	...
9455527	  812.1	  621.6	 3888.0	...
9455528	  812.2	  621.7	 3885.0	...
9455529	  812.1	  620.9	 3883.0	...
9455530	  812.0	  620.1	 3883.0	...
9455531	  812.2	  619.5	 3884.0	...
9455532	  812.5	  619.7	 3884.0	...
9455533	  812.5	  619.9	 3884.0	...
9455534	  812.4	  619.8	 3882.0	...
9455535	  812.3	  619.6	 3880.0	...
9455536	  812.4	  619.3	 3880.0	...
9455537	  812.3	  619.4	 3880.0	...
9455538	  812.2	  619.8	 3881.0	...
9455539	  812.2	  620.1	 3881.0	...
9455540	  812.4	  620.4	 3881.0	...
9455541	  812.5	  620.4	 3882.0	...
9455542	  812.2	  620.6	 3883.0	...
9455543	  811.9	  620.8	 3884.0	...
9455544	  811.6	  620.6	 3884.0	...
9455545	  811.6	  620.4	 3884.0	...
9455546	  811.5	  620.0	 3886.0	...
9455547	  811.6	  619.9	 3887.0	...
9455548	  811.6	  619.5	 3888.0	...
9455549	  811.6	  619.2	 3888.0	...
9455550	  811.6	  619.2	 3885.0	...
9455551	  811.6	  619.6	 3883.0	...
9455552	  811.6	  620.2	 3883.0	...
9455553	  811.8	  620.7	 3887.0	...
9455554	  811.9	  621.2	 3890.0	...
9455555	  811.6	  621.4	 3889.0	...
9455556	  811.1	  621.3	 3889.0	...
9455557	  811.0	  620.8	 3888.0	...
9455558	  811.4	  620.3	 3885.0	...
9455559	  811.6	  620.2	 3882.0	...
9455560	  811.4	  620.2	 3878.0	...
9455561	  811.1	  620.2	 3878.0	...
9455562	  811.2	  620.3	 3877.0	...
9455563	  811.2	  620.4	 3880.0	...
9455564	  811.2	  620.6	 3883.0	...
9455565	  811.1	  620.6	 3886.0	...
9455566	  811.1	  620.6	 3885.0	...
9455567	  810.9	  620.5	 3883.0	...
9455568	  810.7	  620.4	 3880.0	...
9455569	  810.7	  620.2	 3878.0	...
9455570	  810.7	  620.2	 3876.0	...
9455571	  810.9	  620.4	 3874.0	...
9455572	  811.1	  620.9	 3876.0	...
9455573	  811.3	  621.2	 3880.0	...
9455574	  811.4	  621.3	 3883.0	...
9455575	  811.3	  621.1	 3884.0	...
9455576	  811.3	  621.0	 3882.0	...
9455577	  811.2	  620.8	 3880.0	...
9455578	  811.1	  620.5	 3879.0	...
9455579	  811.0	  620.6	 3879.0	...
9455580	  811.0	  621.1	 3880.0	...
9455581	  811.2	  621.5	 3881.0	...
9455582	  811.1	  621.5	 3883.0	...
9455583	  810.9	  621.6	 3884.0	...
9455584	  810.6	  621.8	 3884.0	...
9455585	  810.7	  622.0	 3882.0	...
9455586	  810.8	  622.2	 3882.0	...
9455587	  810.6	  622.4	 3885.0	...
9455588	  810.4	  622.5	 3888.0	...
9455589	  810.3	  622.5	 3891.0	...
9455590	  810.5	  622.6	 3888.0	...
9455591	  810.7	  622.7	 3886.0	...
9455592	  810.7	  622.8	 3885.0	...
9455593	  810.7	  622.8	 3886.0	...
9455594	  810.7	  622.6	 3886.0	...
9455595	  810.6	  622.3	 3886.0	...
9455596	  810.5	  622.1	 3886.0	...
9455597	  810.5	  622.3	 3887.0	...
9455598	  810.4	  622.4	 3887.0	...
9455599	  810.3	  622.5	 3884.0	...
9455600	  810.2	  622.5	 3882.0	...
9455601	  810.2	  622.3	 3880.0	...
9455602	  810.2	  622.4	 3878.0	...
9455603	  810.1	  622.6	 3876.0	...
9455604	  809.9	  622.5	 3877.0	...
9455605	  809.7	  622.1	 3881.0	...
9455606	  809.7	  621.6	 3884.0	...
9455607	  809.6	  621.3	 3882.0	...
9455608	  809.4	  621.4	 3880.0	...
9455609	  809.2	  621.5	 3878.0	...
9455610	  809.3	  621.7	 3878.0	...
9455611	  809.5	  621.8	 3879.0	...
9455612	  810.0	  621.4	 3880.0	...
9455613	  810.4	  621.1	 3881.0	...
9455614	  810.6	  620.8	 3882.0	...
9455615	  810.6	  620.8	 3883.0	...
9455616	  810.6	  620.8	 3884.0	...
9455617	  810.5	  620.8	 3884.0	...
9455618	  810.3	  621.3	 3885.0	...
9455619	  810.3	  621.8	 3885.0	...
9455620	  810.3	  622.3	 3885.0	...
9455621	  810.5	  622.4	 3884.0	...
9455622	  810.4	  622.3	 3882.0	...
9455623	  810.3	  622.1	 3881.0	...
9455624	  810.1	  621.6	 3876.0	...
9455625	  810.0	  621.1	 3872.0	...
9455626	  809.9	  620.8	 3875.0	...
9455627	  809.9	  620.7	 3880.0	...
9455628	  809.8	  620.7	 3885.0	...
9455629	  809.7	  620.6	 3882.0	...
9455630	  809.6	  620.6	 3879.0	...
9455631	  809.6	  620.7	 3878.0	...
9455632	  809.6	  620.7	 3878.0	...
9455633	  809.6	  620.5	 3879.0	...
9455634	  810.0	  620.3	 3879.0	...
9455635	  810.5	  620.2	 3880.0	...
9455636	  810.7	  620.4	 3880.0	...
9455637	  810.8	  620.6	 3880.0	...
9455638	  810.8	  620.8	 3878.0	...
9455639	  811.1	  621.3	 3876.0	...
9455640	  811.1	  621.8	 3875.0	...
9455641	  810.8	  621.9	 3879.0	...
9455642	  810.4	  621.4	 3883.0	...
9455643	  810.0	  620.9	 3888.0	...
9455644	  809.9	  620.9	 3888.0	...
9455645	  809.8	  621.1	 3887.0	...
9455646	  809.7	  621.2	 3885.0	...
9455647	  809.6	  620.9	 3883.0	...
MSG	9455648 0000 _ Number On
9455648	  809.7	  620.8	 3882.0	...
9455649	  809.5	  620.8	 3882.0	...
9455650	  809.4	  620.9	 3879.0	...
9455651	  809.3	  620.8	 3876.0	...
9455652	  809.3	  621.0	 3873.0	...
9455653	  809.3	  621.3	 3873.0	...
9455654	  809.2	  621.6	 3874.0	...
9455655	  809.2	  621.3	 3879.0	...
9455656	  809.1	  620.9	 3882.0	...
9455657	  809.0	  620.3	 3885.0	...
9455658	  808.9	  620.2	 3885.0	...
9455659	  808.8	  620.1	 3881.0	...
9455660	  808.8	  620.3	 3878.0	...
9455661	  808.8	  620.8	 3875.0	...
9455662	  808.9	  621.2	 3876.0	...
9455663	  808.9	  621.8	 3875.0	...
9455664	  809.0	  622.0	 3875.0	...
9455665	  809.0	  622.4	 3875.0	...
9455666	  809.0	  622.5	 3875.0	...
9455667	  809.0	  622.6	 3875.0	...
9455668	  809.0	  622.6	 3877.0	...
9455669	  808.9	  622.6	 3881.0	...
9455670	  808.8	  622.6	 3886.0	...
9455671	  808.8	  622.5	 3888.0	...
9455672	  808.8	  622.1	 3890.0	...
9455673	  808.8	  621.8	 3891.0	...
9455674	  808.7	  621.5	 3891.0	...
9455675	  808.7	  621.5	 3891.0	...
9455676	  808.8	  621.5	 3892.0	...
9455677	  808.8	  621.5	 3892.0	...
9455678	  808.8	  621.5	 3890.0	...
9455679	  808.8	  621.3	 3888.0	...
9455680	  808.8	  621.1	 3886.0	...
9455681	  808.7	  620.8	 3883.0	...
9455682	  808.7	  620.7	 3877.0	...
9455683	  808.7	  620.8	 3873.0	...
9455684	  808.4	  621.4	 3872.0	...
9455685	  808.3	  621.9	 3873.0	...
9455686	  808.3	  622.2	 3875.0	...
9455687	  808.5	  622.2	 3874.0	...
9455688	  808.6	  622.1	 3872.0	...
9455689	  808.7	  622.0	 3871.0	...
9455690	  808.8	  621.8	 3872.0	...
9455691	  808.9	  621.2	 3876.0	...
9455692	  808.9	  620.6	 3880.0	...
9455693	  808.9	  620.0	 3884.0	...
9455694	  808.6	  620.2	 3882.0	...
9455695	  808.3	  620.3	 3881.0	...
9455696	  807.9	  620.3	 3881.0	...
9455697	  807.9	  620.4	 3883.0	...
9455698	  807.6	  620.4	 3888.0	...
9455699	  807.4	  620.5	 3890.0	...
9455700	  807.5	  620.5	 3891.0	...
9455701	  808.0	  620.3	 3889.0	...
9455702	  808.6	  620.1	 3887.0	...
9455703	  808.8	  619.5	 3888.0	...
9455704	  808.8	  618.9	 3885.0	...
9455705	  808.8	  618.7	 3881.0	...
9455706	  808.9	  619.1	 3882.0	...
9455707	  808.8	  619.5	 3886.0	...
9455708	  808.7	  619.8	 3888.0	...
9455709	  808.5	  619.8	 3885.0	...
9455710	  808.4	  619.9	 3885.0	...
9455711	  808.3	  619.9	 3887.0	...
9455712	  808.0	  620.0	 3889.0	...
9455713	  807.9	  619.7	 3887.0	...
9455714	  808.0	  619.3	 3885.0	...
9455715	  808.1	  618.9	 3882.0	...
9455716	  808.3	  618.6	 3881.0	...
9455717	  808.6	  618.4	 3882.0	...
9455718	  809.0	  618.2	 3882.0	...
9455719	  808.8	  618.1	 3882.0	...
9455720	  808.2	  618.0	 3882.0	...
9455721	  807.6	  617.9	 3881.0	...
9455722	  807.6	  617.6	 3880.0	...
9455723	  807.7	  617.3	 3880.0	...
9455724	  807.8	  617.4	 3881.0	...
9455725	  807.9	  617.8	 3881.0	...
9455726	  808.0	  618.2	 3881.0	...
9455727	  808.1	  618.3	 3881.0	...
9455728	  808.1	  618.3	 3881.0	...
9455729	  808.1	  618.3	 3882.0	...
9455730	  808.0	  618.4	 3883.0	...
9455731	  807.9	  618.4	 3883.0	...
9455732	  807.9	  618.4	 3883.0	...
9455733	  808.0	  618.4	 3882.0	...
9455734	  808.1	  618.4	 3880.0	...
9455735	  808.1	  618.1	 3879.0	...
9455736	  808.2	  617.8	 3878.0	...
9455737	  808.2	  617.5	 3878.0	...
9455738	  808.2	  617.5	 3878.0	...
9455739	  808.2	  618.3	 3878.0	...
9455740	  808.4	  619.1	 3879.0	...
9455741	  808.3	  620.0	 3878.0	...
9455742	  808.2	  619.6	 3876.0	...
9455743	  807.9	  619.2	 3877.0	...
9455744	  807.9	  618.7	 3880.0	...
9455745	  807.8	  618.6	 3882.0	...
9455746	  807.8	  618.7	 3882.0	...
9455747	  807.8	  618.8	 3883.0	...
9455748	  807.9	  619.1	 3883.0	...
9455749	  807.9	  619.4	 3882.0	...
9455750	  807.9	  619.6	 3881.0	...
9455751	  807.8	  619.8	 3882.0	...
9455752	  807.8	  619.9	 3887.0	...
9455753	  807.7	  620.0	 3893.0	...
9455754	  807.5	  620.0	 3893.0	...
9455755	  807.4	  620.2	 3892.0	...
9455756	  807.5	  620.4	 3890.0	...
9455757	  807.5	  620.5	 3890.0	...
9455758	  807.7	  620.3	 3888.0	...
9455759	  807.9	  619.9	 3885.0	...
9455760	  807.8	  619.6	 3884.0	...
9455761	  807.6	  619.4	 3885.0	...
9455762	  807.4	  619.2	 3889.0	...
9455763	  807.6	  619.2	 3893.0	...
9455764	  807.8	  619.2	 3896.0	...
9455765	  807.8	  619.3	 3898.0	...
9455766	  807.7	  619.4	 3900.0	...
9455767	  807.5	  619.1	 3901.0	...
9455768	  807.4	  618.7	 3902.0	...
9455769	  807.2	  618.2	 3903.0	...
9455770	  807.0	  618.5	 3906.0	...
9455771	  807.0	  618.7	 3908.0	...
9455772	  807.4	  618.9	 3912.0	...
9455773	  807.8	  619.0	 3914.0	...
9455774	  808.1	  618.8	 3914.0	...
9455775	  808.0	  618.5	 3911.0	...
9455776	  807.8	  618.2	 3913.0	...
9455777	  807.4	  618.2	 3917.0	...
9455778	  806.9	  618.1	 3919.0	...
9455779	  806.6	  618.0	 3917.0	...
9455780	  806.5	  618.1	 3915.0	...
9455781	  806.5	  618.7	 3914.0	...
9455782	  806.6	  619.3	 3913.0	...
9455783	  806.6	  619.8	 3912.0	...
9455784	  806.5	  619.7	 3912.0	...
9455785	  806.5	  619.6	 3917.0	...
9455786	  806.5	  619.5	 3922.0	...
9455787	  806.5	  619.4	 3926.0	...
9455788	  806.5	  619.3	 3927.0	...
9455789	  806.8	  619.3	 3925.0	...
9455790	  807.1	  619.2	 3923.0	...
9455791	  807.3	  619.1	 3921.0	...
9455792	  807.2	  619.2	 3921.0	...
9455793	  807.1	  619.2	 3920.0	...
9455794	  806.9	  619.3	 3920.0	...
9455795	  806.7	  619.1	 3920.0	...
9455796	  806.4	  618.9	 3921.0	...
9455797	  806.2	  618.7	 3921.0	...
9455798	  806.2	  618.7	 3921.0	...
9455799	  806.2	  618.7	 3921.0	...
9455800	  806.2	  618.7	 3921.0	...
9455801	  806.2	  618.8	 3921.0	...
9455802	  806.2	  618.8	 3921.0	...
9455803	  806.0	  618.8	 3920.0	...
9455804	  805.9	  618.9	 3918.0	...
9455805	  805.9	  619.0	 3919.0	...
9455806	  806.0	  619.0	 3922.0	...
9455807	  806.1	  618.9	 3924.0	...
9455808	  806.1	  618.9	 3923.0	...
9455809	  806.2	  619.0	 3922.0	...
9455810	  806.2	  619.2	 3922.0	...
9455811	  806.1	  619.3	 3922.0	...
9455812	  806.1	  619.3	 3921.0	...
9455813	  806.1	  619.4	 3924.0	...
9455814	  805.9	  619.5	 3928.0	...
9455815	  805.6	  619.5	 3932.0	...
9455816	  805.8	  619.3	 3932.0	...
9455817	  806.2	  619.0	 3932.0	...
9455818	  806.7	  618.9	 3929.0	...
9455819	  806.4	  618.9	 3927.0	...
9455820	  806.2	  619.0	 3924.0	...
9455821	  805.9	  619.6	 3924.0	...
9455822	  805.9	  620.1	 3924.0	...
9455823	  805.9	  620.1	 3927.0	...
9455824	  805.9	  619.6	 3929.0	...
9455825	  805.9	  619.2	 3932.0	...
9455826	  806.0	  619.2	 3933.0	...
9455827	  805.8	  618.9	 3935.0	...
9455828	  805.7	  618.6	 3936.0	...
9455829	  805.6	  618.3	 3935.0	...
9455830	  805.6	  618.3	 3934.0	...
9455831	  805.7	  618.3	 3932.0	...
9455832	  805.7	  618.3	 3933.0	...
9455833	  805.7	  618.0	 3934.0	...
9455834	  805.6	  617.7	 3936.0	...
9455835	  805.6	  618.2	 3936.0	...
9455836	  805.6	  619.0	 3933.0	...
9455837	  805.7	  619.8	 3928.0	...
9455838	  805.8	  619.2	 3925.0	...
9455839	  805.9	  618.6	 3928.0	...
9455840	  806.1	  618.0	 3932.0	...
9455841	  806.1	  618.1	 3935.0	...
9455842	  805.9	  618.4	 3933.0	...
9455843	  805.6	  618.7	 3932.0	...
9455844	  805.1	  619.0	 3934.0	...
9455845	  804.8	  619.0	 3938.0	...
9455846	  804.6	  619.0	 3943.0	...
9455847	  804.5	  619.5	 3942.0	...
9455848	  804.5	  619.9	 3940.0	...
9455849	  804.4	  620.3	 3937.0	...
9455850	  804.2	  620.1	 3937.0	...
9455851	  804.5	  619.9	 3938.0	...
9455852	  805.1	  619.6	 3940.0	...
9455853	  805.8	  619.6	 3941.0	...
9455854	  806.1	  619.4	 3942.0	...
9455855	  806.2	  619.2	 3941.0	...
9455856	  806.1	  618.6	 3940.0	...
9455857	  805.9	  618.2	 3939.0	...
9455858	  805.7	  617.8	 3937.0	...
9455859	  805.6	  617.8	 3938.0	...
9455860	  805.3	  617.9	 3939.0	...
9455861	  805.0	  618.1	 3940.0	...
9455862	  804.7	  618.3	 3942.0	...
9455863	  804.7	  618.4	 3943.0	...
9455864	  804.8	  618.5	 3943.0	...
9455865	  805.0	  618.3	 3943.0	...
9455866	  805.3	  618.2	 3942.0	...
9455867	  805.6	  618.2	 3942.0	...
9455868	  805.8	  618.2	 3943.0	...
9455869	  805.8	  618.3	 3944.0	...
9455870	  805.1	  618.4	 3945.0	...
9455871	  804.5	  618.5	 3945.0	...
9455872	  804.1	  618.6	 3945.0	...
9455873	  804.3	  619.1	 3945.0	...
9455874	  804.8	  619.5	 3945.0	...
9455875	  805.1	  619.6	 3946.0	...
9455876	  805.5	  619.2	 3947.0	...
9455877	  805.6	  618.9	 3948.0	...
9455878	  805.7	  618.7	 3948.0	...
9455879	  805.8	  618.7	 3949.0	...
9455880	  805.8	  618.9	 3950.0	...
9455881	  805.7	  619.1	 3951.0	...
9455882	  805.6	  619.4	 3952.0	...
9455883	  805.6	  619.5	 3952.0	...
9455884	  805.5	  618.8	 3952.0	...
9455885	  805.2	  618.1	 3952.0	...
9455886	  805.2	  618.1	 3952.0	...
9455887	  805.4	  618.8	 3951.0	...
9455888	  805.6	  619.5	 3951.0	...
9455889	  805.6	  619.7	 3951.0	...
9455890	  805.6	  620.0	 3951.0	...
9455891	  805.5	  620.3	 3951.0	...
9455892	  805.3	  620.2	 3952.0	...
9455893	  805.2	  619.9	 3953.0	...
9455894	  805.2	  619.4	 3955.0	...
9455895	  805.3	  619.1	 3958.0	...
9455896	  805.3	  619.2	 3958.0	...
9455897	  805.3	  619.5	 3956.0	...
9455898	  805.2	  619.9	 3955.0	...
9455899	  805.0	  619.5	 3956.0	...
9455900	  804.9	  618.8	 3957.0	...
9455901	  804.9	  618.2	 3958.0	...
9455902	  805.0	  618.3	 3959.0	...
9455903	  805.1	  618.7	 3961.0	...
9455904	  805.1	  618.9	 3960.0	...
9455905	  805.1	  618.7	 3959.0	...
9455906	  805.0	  618.1	 3958.0	...
9455907	  804.9	  617.7	 3954.0	...
9455908	  804.7	  617.3	 3951.0	...
9455909	  804.7	  617.3	 3948.0	...
9455910	  804.6	  617.4	 3949.0	...
9455911	  804.4	  617.8	 3950.0	...
9455912	  804.6	  618.2	 3952.0	...
9455913	  804.9	  618.5	 3954.0	...
9455914	  805.2	  618.7	 3957.0	...
9455915	  805.2	  618.8	 3959.0	...
9455916	  805.0	  618.8	 3961.0	...
9455917	  804.6	  618.3	 3957.0	...
9455918	  804.4	  617.9	 3953.0	...
9455919	  804.5	  617.6	 3949.0	...
9455920	  804.7	  617.8	 3949.0	...
9455921	  805.1	  618.0	 3953.0	...
9455922	  805.3	  618.1	 3957.0	...
9455923	  805.4	  618.2	 3960.0	...
9455924	  805.5	  618.6	 3960.0	...
9455925	  805.5	  619.1	 3960.0	...
9455926	  805.5	  619.4	 3959.0	...
9455927	  805.7	  619.4	 3961.0	...
9455928	  806.0	  619.2	 3962.0	...
9455929	  806.1	  619.1	 3964.0	...
9455930	  806.0	  619.1	 3964.0	...
9455931	  805.8	  619.1	 3964.0	...
9455932	  805.9	  619.2	 3965.0	...
9455933	  806.1	  619.3	 3965.0	...
9455934	  805.8	  619.2	 3965.0	...
9455935	  805.3	  619.0	 3964.0	...
9455936	  805.2	  618.9	 3963.0	...
9455937	  805.5	  618.8	 3962.0	...
9455938	  805.8	  618.9	 3962.0	...
9455939	  805.8	  618.9	 3962.0	...
9455940	  806.0	  618.9	 3961.0	...
9455941	  806.2	  619.0	 3960.0	...
9455942	  806.6	  619.2	 3961.0	...
9455943	  806.7	  619.3	 3962.0	...
9455944	  806.6	  619.4	 3963.0	...
9455945	  806.2	  619.4	 3962.0	...
9455946	  805.9	  619.5	 3961.0	...
9455947	  805.3	  619.3	 3961.0	...
9455948	  804.7	  619.2	 3964.0	...
9455949	  804.1	  618.8	 3967.0	...
9455950	  804.1	  618.5	 3968.0	...
9455951	  804.1	  618.2	 3968.0	...
9455952	  804.4	  618.2	 3968.0	...
9455953	  804.7	  618.3	 3965.0	...
MSG	9455954 0000 _ Number Off
9455954	  805.1	  618.4	 3964.0	...
9455955	  805.3	  618.6	 3962.0	...
9455956	  805.4	  618.7	 3963.0	...
9455957	  805.4	  618.7	 3964.0	...
9455958	  805.3	  618.4	 3965.0	...
9455959	  805.1	  618.2	 3965.0	...
9455960	  805.0	  618.9	 3965.0	...
9455961	  805.0	  619.8	 3966.0	...
9455962	  805.0	  620.4	 3966.0	...
9455963	  805.2	  620.1	 3967.0	...
9455964	  805.4	  619.5	 3967.0	...
9455965	  805.6	  619.0	 3967.0	...
9455966	  805.2	  618.7	 3967.0	...
9455967	  804.8	  618.7	 3967.0	...
9455968	  804.4	  618.8	 3967.0	...
9455969	  804.4	  619.1	 3967.0	...
9455970	  804.8	  619.3	 3967.0	...
9455971	  805.3	  619.6	 3966.0	...
9455972	  805.8	  619.1	 3967.0	...
9455973	  805.9	  618.5	 3970.0	...
9455974	  805.9	  617.9	 3974.0	...
9455975	  805.9	  617.9	 3975.0	...
9455976	  805.8	  618.1	 3975.0	...
9455977	  805.6	  618.2	 3973.0	...
9455978	  805.0	  618.4	 3972.0	...
9455979	  804.5	  618.3	 3971.0	...
9455980	  804.0	  618.0	 3973.0	...
9455981	  804.1	  617.6	 3975.0	...
9455982	  804.5	  617.6	 3978.0	...
9455983	  804.8	  617.8	 3979.0	...
9455984	  805.1	  618.0	 3980.0	...
9455985	  805.1	  617.9	 3980.0	...
9455986	  805.2	  617.8	 3978.0	...
9455987	  805.2	  617.7	 3976.0	...
9455988	  805.3	  617.8	 3975.0	...
9455989	  805.5	  617.9	 3975.0	...
9455990	  805.7	  618.0	 3974.0	...
9455991	  806.1	  618.0	 3974.0	...
9455992	  806.1	  617.9	 3975.0	...
9455993	  806.0	  617.5	 3978.0	...
9455994	  805.9	  617.1	 3981.0	...
9455995	  806.1	  616.8	 3985.0	...
9455996	  806.1	  617.1	 3984.0	...
9455997	  805.9	  617.5	 3984.0	...
9455998	  805.8	  617.9	 3983.0	...
9455999	  805.7	  618.0	 3983.0	...
9456000	  805.9	  618.0	 3983.0	...
9456001	  806.0	  618.1	 3982.0	...
9456002	  806.1	  618.3	 3980.0	...
9456003	  806.1	  618.4	 3979.0	...
9456004	  806.2	  618.2	 3978.0	...
9456005	  806.4	  617.8	 3979.0	...
9456006	  806.5	  617.4	 3980.0	...
9456007	  806.3	  617.1	 3981.0	...
9456008	  806.1	  617.1	 3982.0	...
9456009	  806.0	  616.7	 3982.0	...
9456010	  806.0	  616.4	 3982.0	...
9456011	  806.0	  616.6	 3983.0	...
9456012	  806.1	  617.1	 3983.0	...
9456013	  806.0	  617.8	 3983.0	...
9456014	  805.9	  618.0	 3982.0	...
9456015	  805.8	  617.5	 3981.0	...
9456016	  805.8	  616.9	 3982.0	...
9456017	  805.8	  616.2	 3982.0	...
9456018	  805.8	  616.1	 3984.0	...
9456019	  805.8	  616.0	 3986.0	...
9456020	  805.8	  616.1	 3988.0	...
9456021	  805.7	  616.3	 3987.0	...
9456022	  805.6	  616.6	 3986.0	...
9456023	  805.8	  616.8	 3986.0	...
9456024	  806.0	  617.1	 3987.0	...
9456025	  806.2	  617.1	 3990.0	...
9456026	  806.3	  616.9	 3988.0	...
9456027	  806.4	  616.6	 3983.0	...
9456028	  806.6	  616.6	 3979.0	...
9456029	  806.6	  616.7	 3980.0	...
9456030	  806.4	  616.8	 3980.0	...
9456031	  806.3	  616.6	 3980.0	...
9456032	  806.4	  616.3	 3980.0	...
9456033	  806.5	  616.0	 3981.0	...
9456034	  806.0	  616.0	 3984.0	...
9456035	  805.5	  615.8	 3987.0	...
9456036	  805.0	  615.6	 3989.0	...
9456037	  805.1	  615.6	 3991.0	...
9456038	  805.2	  615.9	 3994.0	...
9456039	  805.2	  616.3	 3996.0	...
9456040	  805.2	  616.7	 3996.0	...
9456041	  805.1	  617.1	 3996.0	...
9456042	  805.3	  616.8	 3996.0	...
9456043	  805.6	  616.2	 3996.0	...
9456044	  805.8	  615.5	 3996.0	...
9456045	  805.7	  615.4	 4000.0	...
9456046	  805.7	  615.5	 4003.0	...
9456047	  805.8	  615.8	 4004.0	...
9456048	  805.8	  616.1	 4002.0	...
9456049	  805.9	  616.1	 4000.0	...
9456050	  805.9	  616.3	 4000.0	...
9456051	  806.0	  616.4	 3999.0	...
9456052	  806.1	  616.4	 3997.0	...
9456053	  806.0	  616.1	 3996.0	...
9456054	  806.0	  615.8	 4000.0	...
9456055	  806.0	  615.7	 4004.0	...
9456056	  806.2	  615.7	 4006.0	...
9456057	  806.4	  615.4	 4004.0	...
9456058	  806.1	  615.3	 4002.0	...
9456059	  805.8	  615.2	 4003.0	...
9456060	  805.6	  615.2	 4003.0	...
9456061	  805.7	  615.2	 4003.0	...
9456062	  805.8	  615.1	 4002.0	...
9456063	  805.8	  614.8	 3999.0	...
9456064	  805.7	  614.5	 3997.0	...
9456065	  805.9	  614.7	 3996.0	...
9456066	  806.1	  615.2	 3995.0	...
9456067	  806.3	  615.6	 3995.0	...
9456068	  806.2	  615.3	 3996.0	...
9456069	  806.2	  614.9	 3997.0	...
9456070	  806.4	  614.4	 3998.0	...
9456071	  806.6	  614.1	 3998.0	...
9456072	  806.4	  613.8	 3998.0	...
9456073	  805.9	  614.2	 3998.0	...
9456074	  806.1	  614.5	 3998.0	...
9456075	  806.7	  614.9	 3999.0	...
9456076	  807.2	  614.8	 3996.0	...
9456077	  807.2	  614.6	 3993.0	...
9456078	  807.1	  614.4	 3991.0	...
9456079	  806.7	  614.2	 3995.0	...
9456080	  806.2	  614.1	 4000.0	...
9456081	  806.2	  613.9	 4004.0	...
9456082	  806.6	  613.8	 4004.0	...
9456083	  806.8	  613.7	 4005.0	...
9456084	  806.6	  613.8	 4007.0	...
9456085	  806.3	  613.7	 4009.0	...
9456086	  806.2	  613.8	 4010.0	...
9456087	  806.0	  613.9	 4013.0	...
9456088	  805.9	  614.1	 4015.0	...
9456089	  805.9	  614.2	 4016.0	...
9456090	  806.0	  614.3	 4014.0	...
9456091	  806.0	  614.6	 4012.0	...
9456092	  806.1	  614.8	 4011.0	...
9456093	  806.4	  614.8	 4011.0	...
9456094	  806.6	  614.8	 4011.0	...
9456095	  806.9	  614.9	 4011.0	...
9456096	  806.8	  614.9	 4012.0	...
9456097	  806.8	  614.9	 4012.0	...
9456098	  806.9	  614.8	 4011.0	...
9456099	  806.9	  614.6	 4009.0	...
9456100	  807.0	  614.4	 4007.0	...
9456101	  807.1	  614.3	 4010.0	...
9456102	  807.2	  614.2	 4014.0	...
9456103	  807.3	  614.1	 4017.0	...
9456104	  807.4	  613.9	 4017.0	...
9456105	  807.3	  613.9	 4017.0	...
9456106	  807.2	  613.9	 4017.0	...
9456107	  807.1	  613.9	 4016.0	...
9456108	  807.1	  613.7	 4017.0	...
9456109	  807.2	  613.5	 4017.0	...
9456110	  807.4	  613.4	 4018.0	...
9456111	  807.2	  613.6	 4018.0	...
9456112	  806.9	  613.8	 4018.0	...
9456113	  806.6	  613.6	 4018.0	...
9456114	  806.6	  613.3	 4017.0	...
9456115	  806.5	  613.0	 4017.0	...
9456116	  806.4	  612.9	 4016.0	...
9456117	  806.4	  612.6	 4016.0	...
9456118	  806.5	  612.2	 4016.0	...
9456119	  806.8	  611.7	 4019.0	...
9456120	  807.1	  611.6	 4021.0	...
9456121	  807.4	  611.8	 4022.0	...
9456122	  807.5	  612.2	 4022.0	...
9456123	  807.4	  612.3	 4022.0	...
9456124	  807.3	  612.4	 4023.0	...
9456125	  807.2	  612.5	 4024.0	...
9456126	  807.3	  612.8	 4025.0	...
9456127	  807.3	  613.2	 4025.0	...
9456128	  807.1	  613.4	 4026.0	...
9456129	  806.9	  613.4	 4027.0	...
9456130	  806.6	  613.6	 4029.0	...
9456131	  807.1	  613.6	 4031.0	...
9456132	  807.6	  613.5	 4030.0	...
9456133	  808.1	  613.1	 4028.0	...
9456134	  807.9	  612.7	 4026.0	...
9456135	  807.8	  612.4	 4026.0	...
9456136	  807.7	  612.4	 4027.0	...
9456137	  807.7	  612.5	 4027.0	...
9456138	  807.7	  612.5	 4027.0	...
9456139	  807.8	  612.8	 4026.0	...
9456140	  807.5	  613.0	 4026.0	...
9456141	  807.2	  613.3	 4025.0	...
9456142	  806.8	  613.4	 4025.0	...
9456143	  806.7	  613.2	 4026.0	...
9456144	  806.4	  612.3	 4026.0	...
9456145	  806.0	  611.5	 4024.0	...
9456146	  805.7	  611.3	 4021.0	...
9456147	  805.9	  611.7	 4018.0	...
9456148	  806.3	  612.2	 4019.0	...
9456149	  806.6	  612.3	 4023.0	...
9456150	  806.6	  612.5	 4026.0	...
9456151	  806.7	  612.7	 4030.0	...
9456152	  806.8	  612.8	 4031.0	...
9456153	  806.9	  613.0	 4033.0	...
MSG	9456154 0000 _ Number On
9456154	  806.9	  613.1	 4032.0	...
9456155	  806.8	  613.1	 4030.0	...
9456156	  806.7	  613.1	 4028.0	...
9456157	  806.7	  613.0	 4027.0	...
9456158	  806.8	  612.6	 4029.0	...
9456159	  806.8	  612.3	 4031.0	...
9456160	  806.7	  612.0	 4034.0	...
9456161	  806.6	  612.1	 4036.0	...
9456162	  806.6	  612.1	 4038.0	...
9456163	  806.7	  612.1	 4037.0	...
9456164	  806.8	  612.2	 4033.0	...
9456165	  807.0	  612.2	 4028.0	...
9456166	  807.2	  612.0	 4030.0	...
9456167	  807.4	  611.7	 4035.0	...
9456168	  807.5	  611.9	 4040.0	...
9456169	  807.5	  612.2	 4041.0	...
9456170	  806.9	  612.8	 4041.0	...
9456171	  806.5	  613.1	 4038.0	...
9456172	  806.1	  613.0	 4035.0	...
9456173	  806.4	  612.7	 4033.0	...
9456174	  806.4	  612.3	 4033.0	...
9456175	  806.4	  612.4	 4036.0	...
9456176	  806.4	  612.4	 4040.0	...
9456177	  806.4	  612.3	 4043.0	...
9456178	  806.4	  612.2	 4042.0	...
9456179	  806.4	  612.1	 4041.0	...
9456180	  806.4	  612.0	 4041.0	...
9456181	  806.1	  612.0	 4042.0	...
9456182	  805.8	  611.7	 4044.0	...
9456183	  805.5	  611.4	 4045.0	...
9456184	  805.5	  611.1	 4046.0	...
9456185	  805.6	  611.0	 4046.0	...
9456186	  805.7	  610.8	 4045.0	...
9456187	  805.8	  610.8	 4044.0	...
9456188	  805.8	  610.8	 4043.0	...
9456189	  805.8	  610.8	 4049.0	...
9456190	  805.7	  611.0	 4055.0	...
9456191	  805.5	  611.1	 4054.0	...
9456192	  805.4	  611.6	 4048.0	...
9456193	  805.4	  611.9	 4042.0	...
9456194	  805.4	  612.2	 4041.0	...
9456195	  805.3	  612.1	 4044.0	...
9456196	  805.0	  611.7	 4048.0	...
9456197	  804.8	  611.4	 4052.0	...
9456198	  804.6	  611.0	 4053.0	...
9456199	  804.8	  611.0	 4053.0	...
9456200	  805.0	  611.1	 4053.0	...
9456201	  804.9	  611.1	 4053.0	...
9456202	  804.5	  611.0	 4052.0	...
9456203	  804.3	  610.9	 4051.0	...
9456204	  804.4	  610.8	 4050.0	...
9456205	  804.2	  610.9	 4050.0	...
9456206	  804.0	  611.1	 4051.0	...
9456207	  804.1	  611.3	 4053.0	...
9456208	  804.3	  611.5	 4054.0	...
9456209	  804.6	  611.5	 4054.0	...
9456210	  804.7	  611.3	 4053.0	...
9456211	  804.9	  611.0	 4051.0	...
9456212	  805.1	  611.0	 4053.0	...
9456213	  805.1	  611.2	 4056.0	...
9456214	  804.6	  611.3	 4060.0	...
9456215	  804.2	  611.1	 4060.0	...
9456216	  804.0	  610.9	 4060.0	...
9456217	  804.3	  611.1	 4060.0	...
9456218	  804.5	  611.4	 4055.0	...
9456219	  804.6	  611.6	 4050.0	...
9456220	  804.4	  611.5	 4046.0	...
9456221	  804.2	  611.1	 4053.0	...
9456222	  804.1	  610.8	 4058.0	...
9456223	  804.1	  610.5	 4063.0	...
9456224	  804.2	  610.4	 4063.0	...
9456225	  804.2	  610.2	 4062.0	...
9456226	  804.2	  610.2	 4058.0	...
9456227	  804.4	  610.2	 4053.0	...
9456228	  804.6	  610.4	 4053.0	...
9456229	  804.6	  610.4	 4056.0	...
9456230	  804.5	  610.6	 4059.0	...
9456231	  804.4	  610.7	 4061.0	...
9456232	  804.4	  610.8	 4063.0	...
9456233	  804.3	  610.4	 4064.0	...
9456234	  804.2	  610.1	 4065.0	...
9456235	  804.2	  609.7	 4065.0	...
9456236	  803.9	  609.8	 4065.0	...
9456237	  803.7	  609.9	 4065.0	...
9456238	  803.5	  609.9	 4066.0	...
9456239	  803.5	  609.8	 4066.0	...
9456240	  803.7	  609.8	 4067.0	...
9456241	  803.7	  609.7	 4067.0	...
9456242	  803.6	  609.7	 4068.0	...
9456243	  803.3	  609.5	 4068.0	...
9456244	  803.0	  609.2	 4068.0	...
9456245	  802.9	  609.0	 4066.0	...
9456246	  802.8	  609.1	 4064.0	...
9456247	  803.0	  609.0	 4064.0	...
9456248	  803.3	  608.7	 4065.0	...
9456249	  803.4	  608.4	 4067.0	...
9456250	  803.2	  608.4	 4069.0	...
9456251	  803.0	  608.5	 4070.0	...
9456252	  802.9	  608.6	 4070.0	...
9456253	  802.7	  608.8	 4072.0	...
9456254	  802.5	  608.8	 4074.0	...
9456255	  802.5	  608.7	 4077.0	...
9456256	  802.6	  608.8	 4078.0	...
9456257	  802.7	  608.9	 4078.0	...
9456258	  802.7	  609.0	 4078.0	...
9456259	  802.6	  608.9	 4077.0	...
9456260	  802.5	  608.8	 4076.0	...
9456261	  802.5	  608.6	 4075.0	...
9456262	  802.6	  608.6	 4074.0	...
9456263	  802.7	  608.9	 4074.0	...
9456264	  802.8	  609.2	 4075.0	...
9456265	  802.9	  609.4	 4075.0	...
9456266	  802.9	  609.0	 4076.0	...
9456267	  802.9	  608.5	 4077.0	...
9456268	  802.7	  608.0	 4077.0	...
9456269	  802.6	  607.7	 4076.0	...
9456270	  802.5	  607.7	 4075.0	...
9456271	  802.6	  608.3	 4074.0	...
9456272	  802.7	  608.9	 4073.0	...
9456273	  803.1	  609.5	 4073.0	...
9456274	  803.4	  609.5	 4073.0	...
9456275	  803.0	  609.4	 4074.0	...
9456276	  802.4	  609.2	 4076.0	...
9456277	  801.7	  609.0	 4077.0	...
9456278	  801.6	  608.6	 4078.0	...
9456279	  801.5	  608.4	 4079.0	...
9456280	  801.4	  608.5	 4079.0	...
9456281	  801.4	  608.8	 4080.0	...
9456282	  801.4	  609.3	 4083.0	...
9456283	  801.9	  609.5	 4087.0	...
9456284	  802.3	  609.9	 4089.0	...
9456285	  802.6	  610.0	 4088.0	...
9456286	  802.5	  610.0	 4086.0	...
9456287	  802.4	  609.8	 4085.0	...
9456288	  802.2	  609.4	 4084.0	...
9456289	  801.9	  609.1	 4083.0	...
9456290	  801.7	  609.0	 4082.0	...
9456291	  801.5	  609.1	 4080.0	...
9456292	  801.7	  608.6	 4081.0	...
9456293	  801.8	  607.9	 4084.0	...
9456294	  801.5	  607.2	 4087.0	...
9456295	  801.1	  607.3	 4087.0	...
9456296	  800.6	  607.4	 4090.0	...
9456297	  800.5	  607.5	 4094.0	...
9456298	  800.4	  608.1	 4096.0	...
9456299	  800.4	  608.7	 4095.0	...
9456300	  800.7	  609.1	 4094.0	...
9456301	  801.0	  608.9	 4094.0	...
9456302	  801.1	  608.6	 4093.0	...
9456303	  800.9	  608.3	 4091.0	...
9456304	  800.7	  608.3	 4090.0	...
9456305	  800.7	  608.3	 4089.0	...
9456306	  801.0	  608.3	 4089.0	...
9456307	  801.3	  608.3	 4091.0	...
9456308	  801.5	  608.4	 4093.0	...
9456309	  801.4	  608.4	 4095.0	...
9456310	  801.1	  608.2	 4097.0	...
9456311	  801.0	  608.1	 4097.0	...
9456312	  800.9	  608.2	 4097.0	...
9456313	  800.9	  608.5	 4096.0	...
9456314	  800.9	  608.8	 4094.0	...
9456315	  800.6	  609.1	 4092.0	...
9456316	  800.3	  609.5	 4092.0	...
9456317	  800.0	  609.9	 4093.0	...
9456318	  800.0	  610.0	 4094.0	...
9456319	  800.0	  610.0	 4095.0	...
9456320	  800.1	  609.6	 4096.0	...
9456321	  800.2	  609.3	 4097.0	...
9456322	  800.2	  609.0	 4098.0	...
9456323	  800.2	  608.8	 4098.0	...
9456324	  800.2	  608.5	 4098.0	...
9456325	  800.3	  608.2	 4099.0	...
9456326	  800.4	  607.9	 4100.0	...
9456327	  800.2	  607.6	 4099.0	...
9456328	  799.8	  607.6	 4098.0	...
9456329	  799.6	  607.9	 4096.0	...
9456330	  799.9	  608.1	 4095.0	...
9456331	  800.2	  608.6	 4095.0	...
9456332	  800.3	  609.0	 4094.0	...
9456333	  800.4	  609.3	 4094.0	...
9456334	  800.5	  609.2	 4097.0	...
9456335	  800.3	  609.3	 4101.0	...
9456336	  800.1	  609.4	 4103.0	...
9456337	  799.8	  609.5	 4100.0	...
9456338	  799.7	  609.6	 4098.0	...
9456339	  799.6	  609.6	 4098.0	...
9456340	  799.4	  609.7	 4097.0	...
9456341	  799.2	  609.7	 4095.0	...
9456342	  799.0	  609.8	 4098.0	...
9456343	  798.8	  609.8	 4104.0	...
9456344	  798.8	  609.8	 4110.0	...
9456345	  798.9	  609.8	 4111.0	...
9456346	  798.9	  610.0	 4110.0	...
9456347	  799.1	  610.2	 4110.0	...
9456348	  799.3	  610.2	 4110.0	...
9456349	  799.5	  609.8	 4114.0	...
9456350	  799.8	  609.4	 4119.0	...
9456351	  800.0	  609.3	 4122.0	...
9456352	  800.0	  609.2	 4120.0	...
9456353	  799.8	  608.8	 4119.0	...
9456354	  799.6	  608.5	 4121.0	...
9456355	  799.5	  608.2	 4122.0	...
9456356	  799.4	  608.1	 4119.0	...
9456357	  799.1	  608.1	 4115.0	...
9456358	  798.8	  608.1	 4110.0	...
9456359	  798.3	  608.2	 4108.0	...
9456360	  798.1	  608.6	 4109.0	...
9456361	  798.1	  609.1	 4111.0	...
9456362	  798.4	  609.5	 4113.0	...
9456363	  798.7	  609.7	 4117.0	...
9456364	  799.0	  609.7	 4119.0	...
9456365	  799.1	  609.6	 4118.0	...
9456366	  799.1	  609.5	 4115.0	...
9456367	  799.1	  609.5	 4112.0	...
9456368	  799.0	  609.7	 4111.0	...
9456369	  799.2	  609.9	 4111.0	...
9456370	  799.4	  610.0	 4110.0	...
9456371	  799.3	  609.8	 4110.0	...
9456372	  799.1	  609.6	 4110.0	...
9456373	  798.8	  609.1	 4110.0	...
9456374	  798.7	  609.0	 4110.0	...
9456375	  798.6	  608.9	 4110.0	...
9456376	  798.6	  608.8	 4110.0	...
9456377	  798.5	  608.8	 4110.0	...
9456378	  798.4	  608.6	 4110.0	...
9456379	  798.4	  608.1	 4109.0	...
9456380	  798.2	  607.6	 4110.0	...
9456381	  798.1	  607.5	 4110.0	...
9456382	  798.0	  607.7	 4109.0	...
9456383	  798.0	  607.9	 4108.0	...
9456384	  798.1	  607.9	 4107.0	...
9456385	  798.2	  607.9	 4106.0	...
9456386	  798.2	  608.1	 4106.0	...
9456387	  798.2	  608.4	 4106.0	...
9456388	  798.1	  608.5	 4107.0	...
9456389	  798.0	  608.7	 4108.0	...
9456390	  798.0	  608.9	 4109.0	...
9456391	  798.1	  608.8	 4110.0	...
9456392	  798.2	  608.4	 4112.0	...
9456393	  798.0	  608.1	 4115.0	...
9456394	  797.9	  608.0	 4115.0	...
9456395	  797.9	  607.9	 4113.0	...
9456396	  798.0	  607.9	 4109.0	...
9456397	  797.8	  608.1	 4106.0	...
9456398	  797.5	  608.2	 4105.0	...
9456399	  797.3	  608.2	 4106.0	...
9456400	  797.4	  608.1	 4106.0	...
9456401	  797.4	  608.1	 4106.0	...
9456402	  797.4	  608.1	 4106.0	...
9456403	  797.4	  608.1	 4105.0	...
9456404	  797.4	  608.1	 4103.0	...
9456405	  797.6	  608.2	 4104.0	...
9456406	  797.7	  608.2	 4107.0	...
9456407	  797.9	  608.3	 4110.0	...
9456408	  797.9	  608.3	 4110.0	...
9456409	  797.9	  608.3	 4111.0	...
9456410	  797.9	  608.3	 4111.0	...
9456411	  797.7	  608.3	 4111.0	...
9456412	  797.5	  608.3	 4110.0	...
9456413	  797.5	  608.2	 4110.0	...
9456414	  797.7	  608.1	 4108.0	...
9456415	  797.8	  608.1	 4107.0	...
9456416	  797.9	  608.1	 4106.0	...
9456417	  798.0	  608.1	 4106.0	...
9456418	  798.1	  608.1	 4107.0	...
9456419	  798.1	  608.0	 4108.0	...
9456420	  797.9	  607.9	 4108.0	...
9456421	  797.7	  608.3	 4106.0	...
9456422	  797.7	  608.9	 4104.0	...
9456423	  797.8	  609.5	 4103.0	...
9456424	  797.8	  609.2	 4104.0	...
9456425	  797.8	  609.1	 4106.0	...
9456426	  797.6	  608.9	 4105.0	...
9456427	  797.5	  608.9	 4105.0	...
9456428	  797.5	  608.9	 4101.0	...
9456429	  797.6	  608.9	 4098.0	...
9456430	  797.7	  608.8	 4097.0	...
9456431	  797.7	  608.8	 4099.0	...
9456432	  797.5	  608.7	 4101.0	...
9456433	  797.3	  608.7	 4102.0	...
9456434	  797.2	  608.7	 4103.0	...
9456435	  797.1	  608.7	 4103.0	...
9456436	  797.0	  608.8	 4105.0	...
9456437	  797.0	  608.9	 4107.0	...
9456438	  797.0	  609.0	 4110.0	...
9456439	  796.9	  609.2	 4110.0	...
9456440	  796.8	  609.4	 4110.0	...
9456441	  796.9	  609.3	 4108.0	...
9456442	  797.0	  609.1	 4107.0	...
9456443	  797.4	  609.0	 4107.0	...
9456444	  797.6	  609.0	 4107.0	...
9456445	  797.9	  609.5	 4107.0	...
9456446	  798.1	  610.1	 4105.0	...
9456447	  798.2	  610.8	 4102.0	...
9456448	  798.0	  610.9	 4100.0	...
9456449	  797.7	  610.9	 4099.0	...
9456450	  797.4	  611.0	 4099.0	...
9456451	  797.4	  611.1	 4099.0	...
9456452	  797.4	  610.9	 4100.0	...
9456453	  797.4	  610.6	 4101.0	...
9456454	  797.2	  610.9	 4102.0	...
9456455	  797.1	  611.4	 4103.0	...
9456456	  796.9	  611.7	 4102.0	...
9456457	  796.8	  611.5	 4101.0	...
9456458	  796.6	  611.2	 4097.0	...
9456459	  796.6	  611.1	 4095.0	...
9456460	  796.8	  611.0	 4094.0	...
9456461	  797.1	  610.9	 4094.0	...
9456462	  797.6	  611.0	 4097.0	...
9456463	  797.9	  611.1	 4100.0	...
9456464	  797.6	  611.1	 4102.0	...
9456465	  797.1	  611.0	 4098.0	...
MSG	9456466 0000 _ Number Off
9456466	  796.7	  610.8	 4095.0	...
9456467	  796.8	  610.6	 4093.0	...
9456468	  796.9	  610.4	 4092.0	...
9456469	  797.0	  610.5	 4092.0	...
9456470	  796.7	  610.8	 4091.0	...
9456471	  796.5	  611.0	 4094.0	...
9456472	  796.2	  611.2	 4096.0	...
9456473	  796.2	  611.3	 4099.0	...
9456474	  796.2	  611.5	 4096.0	...
9456475	  796.4	  611.5	 4094.0	...
9456476	  796.7	  611.5	 4094.0	...
9456477	  796.9	  611.3	 4096.0	...
9456478	  796.9	  611.1	 4098.0	...
9456479	  797.1	  611.0	 4098.0	...
9456480	  797.3	  611.0	 4098.0	...
9456481	  797.0	  611.0	 4098.0	...
9456482	  796.7	  611.0	 4098.0	...
9456483	  796.3	  610.9	 4098.0	...
9456484	  796.1	  610.6	 4098.0	...
9456485	  795.9	  610.4	 4097.0	...
9456486	  795.6	  610.6	 4095.0	...
9456487	  796.1	  611.0	 4093.0	...
9456488	  796.5	  611.4	 4090.0	...
9456489	  796.9	  611.4	 4091.0	...
9456490	  796.7	  611.5	 4091.0	...
9456491	  796.5	  611.6	 4091.0	...
9456492	  796.5	  611.8	 4089.0	...
9456493	  796.3	  611.9	 4089.0	...
9456494	  796.0	  612.2	 4090.0	...
9456495	  795.8	  612.4	 4090.0	...
9456496	  795.7	  612.6	 4091.0	...
9456497	  795.7	  612.7	 4091.0	...
9456498	  795.7	  612.6	 4090.0	...
9456499	  795.9	  612.5	 4089.0	...
9456500	  796.0	  612.3	 4091.0	...
9456501	  796.1	  612.3	 4093.0	...
9456502	  796.1	  612.2	 4094.0	...
9456503	  796.0	  612.3	 4092.0	...
9456504	  796.3	  612.4	 4089.0	...
9456505	  796.6	  612.6	 4088.0	...
9456506	  796.8	  612.9	 4088.0	...
9456507	  796.7	  613.0	 4088.0	...
9456508	  796.7	  613.2	 4089.0	...
9456509	  796.7	  613.1	 4089.0	...
9456510	  796.7	  613.1	 4089.0	...
9456511	  796.7	  613.2	 4088.0	...
9456512	  796.6	  613.4	 4087.0	...
9456513	  796.3	  613.5	 4087.0	...
9456514	  796.0	  613.5	 4088.0	...
9456515	  796.3	  613.6	 4088.0	...
9456516	  796.8	  613.6	 4085.0	...
9456517	  797.4	  613.6	 4082.0	...
9456518	  797.0	  613.7	 4081.0	...
9456519	  796.4	  613.6	 4084.0	...
9456520	  795.7	  613.6	 4087.0	...
9456521	  796.1	  613.4	 4086.0	...
9456522	  796.7	  613.5	 4085.0	...
9456523	  797.3	  613.4	 4083.0	...
9456524	  797.4	  613.5	 4083.0	...
9456525	  797.2	  613.6	 4082.0	...
9456526	  797.0	  613.7	 4080.0	...
9456527	  796.7	  613.6	 4079.0	...
9456528	  796.8	  613.7	 4080.0	...
9456529	  796.9	  613.7	 4084.0	...
9456530	  796.4	  613.9	 4088.0	...
9456531	  795.8	  613.9	 4090.0	...
9456532	  795.6	  613.9	 4090.0	...
9456533	  796.2	  613.9	 4089.0	...
9456534	  796.8	  614.0	 4090.0	...
9456535	  796.8	  614.1	 4090.0	...
9456536	  796.6	  614.3	 4088.0	...
9456537	  796.4	  614.3	 4088.0	...
9456538	  796.5	  614.3	 4087.0	...
9456539	  796.7	  614.2	 4088.0	...
9456540	  796.8	  614.2	 4087.0	...
9456541	  796.9	  614.2	 4086.0	...
9456542	  796.8	  614.1	 4084.0	...
9456543	  796.9	  613.8	 4081.0	...
9456544	  797.0	  613.7	 4077.0	...
9456545	  797.2	  613.7	 4074.0	...
9456546	  797.3	  613.5	 4074.0	...
9456547	  797.4	  613.3	 4077.0	...
9456548	  797.4	  613.1	 4078.0	...
9456549	  797.3	  613.1	 4076.0	...
9456550	  797.4	  613.2	 4075.0	...
9456551	  797.4	  613.4	 4075.0	...
9456552	  797.5	  613.4	 4074.0	...
9456553	  797.3	  613.2	 4074.0	...
9456554	  797.2	  613.0	 4074.0	...
9456555	  797.1	  612.8	 4074.0	...
9456556	  797.3	  612.8	 4074.0	...
9456557	  797.5	  612.6	 4073.0	...
9456558	  797.7	  612.5	 4073.0	...
9456559	  797.7	  612.6	 4072.0	...
9456560	  797.8	  613.7	 4071.0	...
9456561	  797.9	  614.9	 4069.0	...
9456562	  798.0	  615.4	 4068.0	...
9456563	  798.2	  615.0	 4067.0	...
9456564	  798.3	  614.7	 4066.0	...
9456565	  798.4	  614.7	 4066.0	...
9456566	  798.1	  614.5	 4065.0	...
9456567	  797.7	  614.3	 4065.0	...
9456568	  797.4	  613.9	 4065.0	...
9456569	  797.2	  613.8	 4065.0	...
9456570	  796.9	  613.8	 4065.0	...
9456571	  796.7	  614.0	 4065.0	...
9456572	  796.5	  614.3	 4065.0	...
9456573	  796.6	  614.4	 4065.0	...
9456574	  796.7	  614.5	 4065.0	...
9456575	  797.1	  614.5	 4066.0	...
9456576	  797.8	  614.4	 4065.0	...
9456577	  798.5	  614.2	 4063.0	...
9456578	  798.3	  614.1	 4063.0	...
9456579	  797.8	  613.7	 4063.0	...
9456580	  797.3	  613.2	 4065.0	...
9456581	  797.3	  612.9	 4065.0	...
9456582	  797.0	  612.9	 4065.0	...
9456583	  796.7	  612.9	 4064.0	...
9456584	  796.3	  613.3	 4063.0	...
9456585	  796.2	  613.9	 4063.0	...
9456586	  796.3	  614.2	 4064.0	...
9456587	  796.5	  614.0	 4065.0	...
9456588	  796.8	  613.8	 4065.0	...
9456589	  796.8	  613.8	 4065.0	...
9456590	  796.9	  613.5	 4065.0	...
9456591	  796.9	  613.3	 4065.0	...
9456592	  797.2	  613.3	 4063.0	...
9456593	  797.5	  613.6	 4060.0	...
9456594	  797.8	  613.7	 4058.0	...
9456595	  797.7	  613.6	 4058.0	...
9456596	  797.6	  613.9	 4058.0	...
9456597	  797.5	  614.3	 4058.0	...
9456598	  797.5	  614.4	 4057.0	...
9456599	  797.6	  614.1	 4056.0	...
9456600	  797.7	  613.7	 4056.0	...
9456601	  797.8	  613.8	 4056.0	...
9456602	  797.8	  613.9	 4057.0	...
9456603	  798.0	  614.1	 4058.0	...
9456604	  798.1	  614.1	 4059.0	...
9456605	  797.8	  614.2	 4059.0	...
9456606	  797.4	  613.9	 4059.0	...
9456607	  797.1	  613.6	 4057.0	...
9456608	  797.3	  613.2	 4055.0	...
9456609	  797.4	  613.1	 4053.0	...
9456610	  797.5	  613.5	 4053.0	...
9456611	  797.3	  614.1	 4052.0	...
9456612	  797.2	  614.6	 4052.0	...
9456613	  797.3	  614.7	 4052.0	...
9456614	  797.6	  614.6	 4052.0	...
9456615	  797.9	  614.6	 4053.0	...
9456616	  797.8	  614.6	 4053.0	...
9456617	  797.7	  614.9	 4053.0	...
9456618	  797.1	  615.2	 4053.0	...
9456619	  796.4	  615.5	 4054.0	...
9456620	  796.1	  615.6	 4053.0	...
9456621	  796.3	  615.5	 4052.0	...
9456622	  796.5	  615.4	 4053.0	...
9456623	  796.7	  615.3	 4056.0	...
9456624	  797.1	  615.2	 4057.0	...
9456625	  797.2	  615.3	 4056.0	...
9456626	  797.0	  615.7	 4055.0	...
9456627	  796.7	  616.0	 4056.0	...
9456628	  796.6	  616.3	 4058.0	...
9456629	  796.5	  616.3	 4058.0	...
9456630	  796.5	  615.9	 4057.0	...
9456631	  796.5	  615.5	 4055.0	...
9456632	  796.5	  615.1	 4055.0	...
9456633	  796.6	  615.1	 4056.0	...
9456634	  796.6	  615.0	 4052.0	...
9456635	  796.6	  614.9	 4046.0	...
9456636	  796.7	  614.8	 4041.0	...
9456637	  796.9	  614.7	 4044.0	...
9456638	  797.1	  614.8	 4048.0	...
9456639	  797.2	  615.1	 4051.0	...
9456640	  797.2	  615.4	 4049.0	...
9456641	  797.1	  615.3	 4047.0	...
9456642	  797.1	  615.1	 4048.0	...
9456643	  797.3	  614.8	 4048.0	...
9456644	  797.5	  614.7	 4045.0	...
9456645	  797.7	  614.5	 4042.0	...
9456646	  797.4	  614.4	 4040.0	...
9456647	  796.9	  614.3	 4043.0	...
9456648	  796.5	  614.2	 4045.0	...
9456649	  796.6	  614.0	 4042.0	...
9456650	  796.6	  614.5	 4039.0	...
9456651	  796.7	  614.9	 4036.0	...
9456652	  797.2	  615.3	 4035.0	...
9456653	  797.7	  615.3	 4035.0	...
9456654	  798.2	  615.4	 4036.0	...
9456655	  798.3	  615.3	 4037.0	...
9456656	  798.4	  614.7	 4036.0	...
9456657	  798.6	  614.2	 4035.0	...
9456658	  798.4	  613.8	 4034.0	...
9456659	  797.9	  613.7	 4034.0	...
9456660	  797.4	  613.9	 4031.0	...
9456661	  797.2	  614.1	 4027.0	...
9456662	  797.3	  613.7	 4023.0	...
9456663	  797.4	  612.9	 4022.0	...
9456664	  797.4	  612.2	 4022.0	...
9456665	  797.2	  612.6	 4022.0	...
9456666	  797.0	  613.1	 4027.0	...
9456667	  796.4	  613.6	 4033.0	...
9456668	  796.1	  613.5	 4038.0	...
9456669	  796.2	  613.4	 4038.0	...
9456670	  796.4	  613.5	 4038.0	...
9456671	  796.6	  613.8	 4038.0	...
9456672	  796.3	  614.2	 4037.0	...
9456673	  796.5	  614.4	 4037.0	...
9456674	  796.8	  614.6	 4035.0	...
9456675	  797.1	  614.5	 4032.0	...
9456676	  797.2	  614.3	 4030.0	...
9456677	  797.2	  613.9	 4031.0	...
9456678	  797.3	  613.9	 4031.0	...
MSG	9456679 0000 _ Number On
9456679	  797.1	  614.1	 4032.0	...
9456680	  796.9	  614.3	 4032.0	...
9456681	  796.7	  614.2	 4029.0	...
9456682	  796.9	  614.1	 4025.0	...
9456683	  797.0	  614.1	 4024.0	...
9456684	  797.1	  614.6	 4029.0	...
9456685	  796.9	  615.2	 4034.0	...
9456686	  796.7	  615.6	 4034.0	...
9456687	  796.8	  615.5	 4032.0	...
9456688	  797.2	  615.3	 4031.0	...
9456689	  797.5	  614.9	 4033.0	...
9456690	  797.4	  614.6	 4034.0	...
9456691	  797.5	  614.2	 4033.0	...
9456692	  797.5	  614.2	 4032.0	...
9456693	  797.1	  614.1	 4032.0	...
9456694	  796.6	  614.1	 4032.0	...
9456695	  796.1	  614.0	 4031.0	...
9456696	  796.1	  613.9	 4032.0	...
9456697	  796.0	  614.0	 4033.0	...
9456698	  795.8	  614.1	 4033.0	...
9456699	  795.8	  614.4	 4034.0	...
9456700	  796.1	  614.5	 4034.0	...
9456701	  796.5	  614.5	 4034.0	...
9456702	  796.8	  614.2	 4033.0	...
9456703	  796.9	  613.8	 4031.0	...
9456704	  797.0	  613.6	 4032.0	...
9456705	  797.2	  613.5	 4033.0	...
9456706	  797.3	  613.9	 4034.0	...
9456707	  797.4	  614.2	 4036.0	...
9456708	  797.5	  614.3	 4039.0	...
9456709	  797.5	  614.1	 4041.0	...
9456710	  797.4	  613.8	 4040.0	...
9456711	  797.2	  613.6	 4040.0	...
9456712	  797.0	  613.3	 4040.0	...
9456713	  796.8	  612.9	 4041.0	...
9456714	  796.6	  612.1	 4042.0	...
9456715	  796.5	  611.6	 4043.0	...
9456716	  796.3	  611.4	 4042.0	...
9456717	  796.3	  611.7	 4040.0	...
9456718	  796.3	  612.1	 4038.0	...
9456719	  796.4	  612.3	 4037.0	...
9456720	  796.6	  612.3	 4037.0	...
9456721	  796.8	  612.2	 4038.0	...
9456722	  796.9	  612.3	 4039.0	...
9456723	  796.8	  612.4	 4040.0	...
9456724	  796.7	  612.6	 4040.0	...
9456725	  796.5	  612.5	 4040.0	...
9456726	  796.5	  612.4	 4038.0	...
9456727	  796.7	  612.2	 4037.0	...
9456728	  796.8	  612.0	 4038.0	...
9456729	  796.9	  611.8	 4040.0	...
9456730	  796.6	  611.7	 4042.0	...
9456731	  796.3	  611.7	 4041.0	...
9456732	  796.7	  611.7	 4040.0	...
9456733	  797.2	  611.7	 4039.0	...
9456734	  797.3	  612.0	 4039.0	...
9456735	  796.8	  612.3	 4038.0	...
9456736	  796.2	  612.6	 4037.0	...
9456737	  796.1	  612.3	 4036.0	...
9456738	  796.2	  611.9	 4036.0	...
9456739	  796.4	  611.7	 4035.0	...
9456740	  796.5	  611.9	 4034.0	...
9456741	  796.5	  612.3	 4036.0	...
9456742	  796.6	  612.5	 4039.0	...
9456743	  796.8	  612.5	 4043.0	...
9456744	  796.9	  612.4	 4046.0	...
9456745	  796.7	  612.4	 4049.0	...
9456746	  796.4	  612.3	 4050.0	...
9456747	  796.2	  612.4	 4052.0	...
9456748	  796.3	  612.8	 4053.0	...
9456749	  796.4	  613.2	 4053.0	...
9456750	  796.3	  613.6	 4054.0	...
9456751	  796.1	  613.5	 4056.0	...
9456752	  795.8	  613.2	 4056.0	...
9456753	  795.7	  612.8	 4056.0	...
9456754	  795.6	  612.3	 4056.0	...
9456755	  795.7	  612.1	 4056.0	...
9456756	  795.7	  612.1	 4059.0	...
9456757	  795.8	  612.2	 4063.0	...
9456758	  795.7	  612.2	 4066.0	...
9456759	  795.7	  612.2	 4066.0	...
9456760	  795.6	  612.2	 4066.0	...
9456761	  795.7	  611.5	 4066.0	...
9456762	  795.8	  610.8	 4067.0	...
9456763	  795.9	  610.5	 4069.0	...
9456764	  796.0	  610.9	 4069.0	...
9456765	  796.0	  611.2	 4068.0	...
9456766	  796.2	  611.1	 4067.0	...
9456767	  796.6	  610.8	 4069.0	...
9456768	  797.0	  610.6	 4071.0	...
9456769	  797.1	  610.5	 4071.0	...
9456770	  797.0	  610.6	 4069.0	...
9456771	  796.9	  610.5	 4068.0	...
9456772	  796.9	  610.4	 4070.0	...
9456773	  797.0	  610.2	 4071.0	...
9456774	  796.9	  610.3	 4071.0	...
9456775	  796.9	  610.3	 4071.0	...
9456776	  796.9	  610.2	 4071.0	...
9456777	  796.8	  610.2	 4071.0	...
9456778	  796.7	  610.2	 4070.0	...
9456779	  796.7	  610.3	 4070.0	...
9456780	  796.7	  610.3	 4070.0	...
9456781	  796.7	  610.3	 4071.0	...
9456782	  796.5	  610.3	 4071.0	...
9456783	  796.2	  609.4	 4072.0	...
9456784	  796.0	  608.5	 4072.0	...
9456785	  796.0	  607.8	 4071.0	...
9456786	  796.0	  607.9	 4071.0	...
9456787	  795.9	  608.1	 4073.0	...
9456788	  795.9	  608.0	 4076.0	...
9456789	  795.9	  608.1	 4078.0	...
9456790	  795.9	  608.3	 4079.0	...
9456791	  795.9	  608.3	 4078.0	...
9456792	  796.0	  608.2	 4078.0	...
9456793	  796.2	  608.0	 4078.0	...
9456794	  796.2	  607.8	 4078.0	...
9456795	  796.2	  607.7	 4078.0	...
9456796	  795.9	  607.5	 4078.0	...
9456797	  795.8	  608.0	 4078.0	...
9456798	  795.8	  608.5	 4078.0	...
9456799	  795.9	  608.8	 4082.0	...
9456800	  796.0	  608.7	 4085.0	...
9456801	  795.8	  608.3	 4088.0	...
9456802	  795.6	  608.2	 4088.0	...
9456803	  795.9	  607.9	 4087.0	...
9456804	  796.4	  607.8	 4086.0	...
9456805	  796.4	  607.7	 4085.0	...
9456806	  795.9	  607.6	 4084.0	...
9456807	  795.4	  607.5	 4083.0	...
9456808	  795.1	  607.6	 4082.0	...
9456809	  794.8	  607.6	 4087.0	...
9456810	  794.4	  607.8	 4092.0	...
9456811	  794.2	  608.0	 4098.0	...
9456812	  793.9	  608.5	 4098.0	...
9456813	  793.8	  608.8	 4098.0	...
9456814	  794.1	  608.9	 4099.0	...
9456815	  794.6	  608.8	 4100.0	...
9456816	  795.2	  609.0	 4100.0	...
9456817	  795.3	  609.2	 4101.0	...
9456818	  795.0	  608.9	 4104.0	...
9456819	  795.0	  608.4	 4108.0	...
9456820	  795.6	  607.7	 4111.0	...
9456821	  796.2	  607.9	 4111.0	...
9456822	  796.3	  608.0	 4110.0	...
9456823	  796.2	  608.0	 4109.0	...
9456824	  796.1	  607.8	 4108.0	...
9456825	  796.0	  607.8	 4107.0	...
9456826	  796.0	  607.8	 4106.0	...
9456827	  796.0	  608.0	 4108.0	...
9456828	  796.0	  608.3	 4111.0	...
9456829	  796.1	  608.6	 4116.0	...
9456830	  796.2	  608.4	 4118.0	...
9456831	  796.2	  607.8	 4119.0	...
9456832	  796.2	  607.3	 4117.0	...
9456833	  795.8	  607.3	 4118.0	...
9456834	  795.4	  607.1	 4118.0	...
9456835	  794.9	  606.9	 4119.0	...
9456836	  794.8	  606.6	 4118.0	...
9456837	  794.6	  606.5	 4119.0	...
9456838	  794.8	  606.5	 4118.0	...
9456839	  795.0	  606.4	 4116.0	...
9456840	  795.4	  606.5	 4114.0	...
9456841	  795.5	  606.5	 4114.0	...
9456842	  795.6	  606.5	 4115.0	...
9456843	  795.4	  606.4	 4116.0	...
9456844	  795.3	  606.2	 4116.0	...
9456845	  795.2	  606.1	 4117.0	...
9456846	  795.2	  606.0	 4117.0	...
9456847	  795.1	  605.9	 4117.0	...
9456848	  795.0	  605.9	 4116.0	...
9456849	  795.0	  605.8	 4117.0	...
9456850	  794.7	  605.8	 4118.0	...
9456851	  794.2	  605.9	 4119.0	...
9456852	  793.9	  606.0	 4118.0	...
9456853	  794.0	  605.9	 4117.0	...
9456854	  794.2	  605.8	 4115.0	...
9456855	  794.4	  605.7	 4113.0	...
9456856	  794.7	  605.7	 4113.0	...
9456857	  794.8	  605.8	 4112.0	...
9456858	  794.8	  606.0	 4115.0	...
9456859	  794.7	  605.9	 4118.0	...
9456860	  794.6	  605.9	 4121.0	...
9456861	  794.6	  605.8	 4122.0	...
9456862	  794.5	  605.9	 4123.0	...
9456863	  794.4	  606.0	 4124.0	...
9456864	  794.2	  605.7	 4124.0	...
9456865	  794.0	  605.3	 4123.0	...
9456866	  794.0	  604.9	 4122.0	...
9456867	  793.5	  605.3	 4121.0	...
9456868	  793.1	  605.8	 4120.0	...
9456869	  792.7	  606.4	 4119.0	...
9456870	  792.8	  606.6	 4119.0	...
9456871	  793.0	  606.6	 4119.0	...
9456872	  793.2	  606.6	 4122.0	...
9456873	  793.5	  606.7	 4123.0	...
9456874	  793.7	  606.9	 4125.0	...
9456875	  793.8	  607.0	 4126.0	...
9456876	  793.8	  606.4	 4126.0	...
9456877	  793.7	  605.7	 4124.0	...
9456878	  793.7	  605.5	 4123.0	...
9456879	  793.6	  606.1	 4125.0	...
9456880	  793.4	  606.7	 4126.0	...
9456881	  793.3	  606.8	 4128.0	...
9456882	  793.3	  606.9	 4129.0	...
9456883	  793.2	  606.7	 4131.0	...
9456884	  793.2	  606.3	 4133.0	...
9456885	  793.2	  606.0	 4133.0	...
9456886	  793.2	  606.2	 4131.0	...
9456887	  793.3	  606.7	 4130.0	...
9456888	  793.3	  607.3	 4131.0	...
9456889	  793.3	  607.7	 4133.0	...
9456890	  793.4	  607.8	 4134.0	...
9456891	  793.4	  607.9	 4133.0	...
9456892	  793.3	  607.9	 4132.0	...
9456893	  793.1	  607.8	 4132.0	...
9456894	  792.9	  607.7	 4132.0	...
9456895	  793.0	  607.5	 4132.0	...
9456896	  793.0	  607.4	 4135.0	...
9456897	  792.9	  607.2	 4138.0	...
9456898	  792.7	  607.0	 4140.0	...
9456899	  792.5	  607.5	 4139.0	...
9456900	  792.4	  608.1	 4138.0	...
9456901	  792.2	  608.1	 4138.0	...
9456902	  792.2	  607.6	 4139.0	...
9456903	  792.4	  607.0	 4140.0	...
9456904	  792.4	  607.1	 4140.0	...
9456905	  792.1	  607.2	 4139.0	...
9456906	  792.2	  607.4	 4138.0	...
9456907	  792.3	  607.5	 4138.0	...
9456908	  792.4	  607.5	 4137.0	...
9456909	  792.4	  607.3	 4135.0	...
9456910	  792.6	  607.1	 4134.0	...
9456911	  792.9	  607.0	 4134.0	...
9456912	  793.0	  607.1	 4134.0	...
9456913	  793.0	  607.2	 4134.0	...
9456914	  792.9	  607.1	 4134.0	...
9456915	  792.8	  606.8	 4135.0	...
9456916	  792.9	  606.6	 4136.0	...
9456917	  792.7	  606.7	 4135.0	...
9456918	  792.6	  606.7	 4135.0	...
9456919	  792.6	  606.5	 4135.0	...
9456920	  792.8	  606.3	 4133.0	...
9456921	  792.9	  606.2	 4132.0	...
9456922	  792.8	  606.1	 4131.0	...
9456923	  792.6	  606.2	 4131.0	...
9456924	  792.2	  606.5	 4131.0	...
9456925	  792.0	  606.7	 4131.0	...
9456926	  791.8	  606.7	 4131.0	...
9456927	  791.6	  606.5	 4131.0	...
9456928	  791.7	  606.2	 4131.0	...
9456929	  791.8	  605.9	 4131.0	...
9456930	  792.0	  606.1	 4129.0	...
9456931	  792.1	  606.5	 4127.0	...
9456932	  792.2	  606.8	 4126.0	...
9456933	  792.2	  606.1	 4128.0	...
9456934	  792.1	  605.4	 4133.0	...
9456935	  792.0	  604.7	 4138.0	...
9456936	  792.2	  605.3	 4140.0	...
9456937	  792.3	  605.9	 4137.0	...
9456938	  791.7	  606.6	 4134.0	...
9456939	  791.0	  606.8	 4131.0	...
9456940	  790.8	  606.8	 4131.0	...
9456941	  791.3	  606.9	 4134.0	...
9456942	  791.9	  607.3	 4137.0	...
9456943	  791.9	  607.7	 4140.0	...
9456944	  791.8	  607.9	 4140.0	...
9456945	  791.7	  608.0	 4140.0	...
9456946	  791.6	  608.0	 4140.0	...
9456947	  791.7	  608.1	 4139.0	...
9456948	  791.8	  608.1	 4139.0	...
9456949	  791.9	  608.2	 4139.0	...
9456950	  791.8	  608.2	 4135.0	...
9456951	  791.9	  608.2	 4132.0	...
9456952	  791.9	  608.0	 4129.0	...
9456953	  791.6	  607.9	 4129.0	...
9456954	  791.4	  607.8	 4130.0	...
9456955	  791.1	  607.7	 4134.0	...
9456956	  791.1	  607.1	 4138.0	...
9456957	  791.1	  606.6	 4142.0	...
9456958	  791.1	  606.1	 4141.0	...
9456959	  791.1	  606.5	 4139.0	...
9456960	  790.9	  606.8	 4135.0	...
9456961	  790.7	  607.2	 4132.0	...
9456962	  790.7	  607.2	 4130.0	...
9456963	  790.5	  607.0	 4133.0	...
9456964	  790.4	  606.7	 4136.0	...
9456965	  790.3	  606.7	 4137.0	...
9456966	  790.4	  607.0	 4133.0	...
9456967	  790.3	  607.2	 4134.0	...
9456968	  790.2	  607.1	 4137.0	...
9456969	  790.0	  606.8	 4137.0	...
9456970	  790.0	  606.5	 4134.0	...
9456971	  790.1	  606.4	 4131.0	...
9456972	  790.4	  606.5	 4132.0	...
9456973	  790.2	  606.7	 4132.0	...
9456974	  789.8	  606.5	 4134.0	...
9456975	  789.3	  606.0	 4137.0	...
9456976	  789.1	  605.7	 4140.0	...
9456977	  789.1	  605.6	 4140.0	...
9456978	  789.4	  605.2	 4139.0	...
9456979	  789.7	  604.6	 4137.0	...
9456980	  790.0	  604.0	 4134.0	...
9456981	  790.1	  604.1	 4132.0	...
MSG	9456982 0000 _ Number Off
9456982	  790.3	  604.3	 4133.0	...
9456983	  790.3	  604.4	 4130.0	...
9456984	  790.2	  604.4	 4128.0	...
9456985	  790.1	  604.3	 4128.0	...
9456986	  790.0	  604.3	 4132.0	...
9456987	  790.1	  604.4	 4135.0	...
9456988	  790.1	  604.5	 4133.0	...
9456989	  789.9	  604.5	 4132.0	...
9456990	  789.8	  604.7	 4130.0	...
9456991	  789.7	  604.9	 4128.0	...
9456992	  789.9	  605.0	 4126.0	...
9456993	  790.0	  605.1	 4123.0	...
9456994	  790.1	  605.2	 4120.0	...
9456995	  790.0	  604.8	 4117.0	...
9456996	  789.6	  604.2	 4116.0	...
9456997	  789.2	  603.3	 4116.0	...
9456998	  788.9	  603.0	 4116.0	...
9456999	  788.7	  603.4	 4116.0	...
9457000	  788.6	  604.2	 4116.0	...
9457001	  788.7	  604.7	 4116.0	...
9457002	  788.9	  604.5	 4118.0	...
9457003	  789.1	  604.2	 4120.0	...
9457004	  789.1	  603.9	 4121.0	...
9457005	  788.8	  604.0	 4119.0	...
9457006	  788.8	  604.1	 4117.0	...
9457007	  788.9	  604.2	 4118.0	...
9457008	  789.1	  604.1	 4120.0	...
9457009	  789.1	  604.1	 4122.0	...
9457010	  789.1	  604.1	 4121.0	...
9457011	  789.1	  603.8	 4120.0	...
9457012	  789.0	  603.2	 4120.0	...
9457013	  789.0	  602.7	 4120.0	...
9457014	  789.1	  602.4	 4119.0	...
9457015	  789.3	  602.9	 4117.0	...
9457016	  789.2	  603.4	 4116.0	...
9457017	  789.0	  603.8	 4117.0	...
9457018	  788.6	  603.8	 4116.0	...
9457019	  788.5	  603.9	 4115.0	...
9457020	  788.3	  604.2	 4111.0	...
9457021	  788.4	  604.6	 4106.0	...
9457022	  788.5	  604.8	 4106.0	...
9457023	  788.6	  604.9	 4109.0	...
9457024	  789.0	  605.0	 4110.0	...
9457025	  789.3	  604.9	 4107.0	...
9457026	  789.1	  604.7	 4104.0	...
9457027	  788.5	  604.4	 4104.0	...
9457028	  788.2	  604.1	 4105.0	...
9457029	  788.3	  603.9	 4105.0	...
9457030	  788.3	  603.9	 4106.0	...
9457031	  788.1	  603.9	 4106.0	...
9457032	  788.1	  603.9	 4107.0	...
9457033	  787.9	  603.9	 4107.0	...
9457034	  787.8	  604.2	 4108.0	...
9457035	  788.1	  604.3	 4106.0	...
9457036	  788.4	  604.4	 4104.0	...
9457037	  788.7	  604.3	 4103.0	...
9457038	  788.7	  604.3	 4101.0	...
9457039	  788.7	  604.2	 4100.0	...
9457040	  788.8	  604.2	 4100.0	...
9457041	  788.7	  604.2	 4103.0	...
9457042	  788.6	  604.2	 4105.0	...
9457043	  788.4	  604.4	 4104.0	...
9457044	  788.2	  604.6	 4104.0	...
9457045	  788.0	  604.5	 4104.0	...
9457046	  788.0	  604.2	 4104.0	...
9457047	  788.0	  604.0	 4105.0	...
9457048	  787.9	  603.9	 4106.0	...
9457049	  788.2	  603.8	 4107.0	...
9457050	  788.7	  604.0	 4106.0	...
9457051	  789.2	  604.1	 4105.0	...
9457052	  789.1	  604.2	 4104.0	...
9457053	  789.0	  603.7	 4104.0	...
9457054	  788.9	  603.4	 4103.0	...
9457055	  788.8	  603.1	 4103.0	...
9457056	  788.8	  603.1	 4103.0	...
9457057	  788.8	  603.3	 4103.0	...
9457058	  788.9	  603.6	 4104.0	...
9457059	  788.8	  603.9	 4105.0	...
9457060	  788.7	  604.0	 4099.0	...
9457061	  788.4	  604.2	 4093.0	...
9457062	  788.2	  604.2	 4090.0	...
9457063	  788.2	  604.1	 4093.0	...
9457064	  788.3	  604.2	 4095.0	...
9457065	  788.1	  604.5	 4095.0	...
9457066	  787.7	  604.8	 4094.0	...
9457067	  787.4	  604.9	 4096.0	...
9457068	  787.5	  604.5	 4098.0	...
9457069	  787.6	  604.2	 4097.0	...
9457070	  787.7	  603.8	 4091.0	...
9457071	  787.7	  603.9	 4085.0	...
9457072	  787.7	  603.8	 4082.0	...
9457073	  787.5	  603.7	 4083.0	...
9457074	  787.2	  603.6	 4085.0	...
9457075	  787.2	  603.9	 4088.0	...
9457076	  787.3	  604.1	 4089.0	...
9457077	  787.9	  604.2	 4087.0	...
9457078	  788.2	  604.0	 4085.0	...
9457079	  788.5	  603.8	 4083.0	...
9457080	  788.3	  603.5	 4082.0	...
9457081	  788.3	  603.4	 4082.0	...
9457082	  788.5	  603.6	 4080.0	...
9457083	  788.5	  604.1	 4079.0	...
9457084	  788.0	  604.5	 4078.0	...
9457085	  787.6	  604.4	 4078.0	...
9457086	  787.3	  604.0	 4079.0	...
9457087	  787.3	  603.8	 4080.0	...
9457088	  787.1	  603.7	 4080.0	...
9457089	  787.0	  603.8	 4078.0	...
9457090	  786.8	  603.7	 4077.0	...
9457091	  786.7	  603.5	 4079.0	...
9457092	  786.9	  603.2	 4080.0	...
9457093	  787.2	  603.2	 4077.0	...
9457094	  787.5	  603.1	 4073.0	...
9457095	  787.5	  603.1	 4071.0	...
9457096	  787.5	  603.2	 4072.0	...
9457097	  787.6	  603.4	 4072.0	...
9457098	  787.7	  603.5	 4071.0	...
9457099	  787.7	  603.5	 4071.0	...
9457100	  787.6	  603.4	 4071.0	...
9457101	  787.5	  603.5	 4070.0	...
9457102	  787.3	  603.6	 4069.0	...
9457103	  787.2	  603.6	 4069.0	...
9457104	  787.1	  603.6	 4070.0	...
9457105	  786.9	  603.8	 4070.0	...
9457106	  786.9	  604.2	 4071.0	...
9457107	  786.9	  604.6	 4070.0	...
9457108	  786.8	  605.0	 4068.0	...
9457109	  786.7	  605.1	 4067.0	...
9457110	  786.7	  604.9	 4068.0	...
9457111	  786.9	  604.5	 4068.0	...
9457112	  786.9	  604.2	 4068.0	...
9457113	  786.7	  604.1	 4068.0	...
9457114	  786.4	  604.0	 4065.0	...
9457115	  786.2	  603.4	 4062.0	...
9457116	  786.3	  602.8	 4060.0	...
9457117	  786.4	  602.2	 4063.0	...
9457118	  786.3	  602.4	 4065.0	...
9457119	  786.1	  602.6	 4066.0	...
9457120	  785.9	  602.9	 4066.0	...
9457121	  785.9	  603.1	 4063.0	...
9457122	  786.0	  603.2	 4060.0	...
9457123	  786.1	  603.3	 4059.0	...
9457124	  785.9	  603.4	 4060.0	...
9457125	  785.6	  603.3	 4063.0	...
9457126	  785.6	  603.3	 4063.0	...
9457127	  786.1	  603.3	 4061.0	...
9457128	  786.6	  603.7	 4058.0	...
9457129	  786.8	  604.4	 4054.0	...
9457130	  786.9	  605.2	 4051.0	...
9457131	  787.1	  605.8	 4048.0	...
9457132	  786.9	  606.0	 4050.0	...
9457133	  786.4	  605.3	 4054.0	...
9457134	  785.8	  604.2	 4059.0	...
9457135	  785.6	  603.3	 4062.0	...
9457136	  785.6	  603.3	 4063.0	...
9457137	  785.5	  603.6	 4062.0	...
9457138	  785.5	  604.0	 4061.0	...
9457139	  785.5	  604.2	 4061.0	...
9457140	  785.5	  604.1	 4062.0	...
9457141	  785.6	  603.8	 4061.0	...
9457142	  785.6	  603.6	 4061.0	...
9457143	  785.7	  603.5	 4059.0	...
9457144	  785.8	  603.4	 4053.0	...
9457145	  785.9	  603.4	 4048.0	...
9457146	  786.0	  603.5	 4047.0	...
9457147	  786.1	  603.6	 4048.0	...
9457148	  786.1	  603.6	 4051.0	...
9457149	  786.1	  603.7	 4052.0	...
9457150	  786.0	  604.0	 4052.0	...
9457151	  785.7	  604.1	 4051.0	...
9457152	  785.5	  604.0	 4051.0	...
9457153	  785.3	  603.8	 4052.0	...
9457154	  785.4	  603.8	 4054.0	...
9457155	  785.5	  604.3	 4054.0	...
9457156	  785.6	  604.6	 4054.0	...
9457157	  785.7	  604.4	 4053.0	...
9457158	  785.8	  603.9	 4052.0	...
9457159	  785.8	  603.4	 4051.0	...
9457160	  785.8	  603.3	 4050.0	...
9457161	  785.9	  603.3	 4049.0	...
9457162	  786.1	  603.1	 4049.0	...
9457163	  786.2	  603.0	 4048.0	...
9457164	  786.3	  602.8	 4047.0	...
9457165	  786.3	  602.8	 4046.0	...
9457166	  786.0	  602.8	 4044.0	...
9457167	  785.5	  602.9	 4043.0	...
9457168	  785.1	  602.9	 4044.0	...
9457169	  785.1	  602.8	 4046.0	...
9457170	  785.1	  602.7	 4046.0	...
9457171	  785.2	  602.6	 4044.0	...
9457172	  785.3	  602.4	 4047.0	...
9457173	  785.4	  602.3	 4051.0	...
9457174	  785.1	  602.3	 4055.0	...
9457175	  784.6	  602.3	 4057.0	...
9457176	  784.1	  602.8	 4058.0	...
9457177	  784.8	  603.3	 4055.0	...
9457178	  785.5	  603.5	 4051.0	...
9457179	  786.1	  603.1	 4047.0	...
9457180	  785.8	  602.4	 4046.0	...
9457181	  785.6	  601.9	 4043.0	...
9457182	  785.7	  601.7	 4040.0	...
9457183	  786.0	  601.7	 4038.0	...
9457184	  786.0	  601.7	 4040.0	...
9457185	  785.8	  601.6	 4040.0	...
9457186	  785.3	  601.7	 4038.0	...
9457187	  785.0	  601.8	 4038.0	...
9457188	  784.7	  601.9	 4039.0	...
9457189	  784.6	  601.9	 4043.0	...
9457190	  784.5	  601.9	 4047.0	...
9457191	  784.5	  601.8	 4050.0	...
9457192	  784.7	  601.8	 4049.0	...
MSG	9457193 0000 _ Number On
9457193	  785.2	  602.2	 4047.0	...
9457194	  785.6	  602.7	 4046.0	...
9457195	  786.0	  603.1	 4044.0	...
9457196	  785.7	  603.1	 4044.0	...
9457197	  785.3	  602.8	 4044.0	...
9457198	  784.9	  602.4	 4043.0	...
9457199	  784.8	  602.4	 4044.0	...
9457200	  784.8	  602.6	 4045.0	...
9457201	  784.7	  602.7	 4046.0	...
9457202	  785.1	  602.6	 4044.0	...
9457203	  785.4	  602.3	 4043.0	...
9457204	  785.8	  602.2	 4042.0	...
9457205	  785.8	  602.3	 4042.0	...
9457206	  785.7	  602.4	 4043.0	...
9457207	  785.7	  602.5	 4043.0	...
9457208	  785.6	  602.5	 4044.0	...
9457209	  785.6	  602.4	 4045.0	...
9457210	  785.6	  602.3	 4047.0	...
9457211	  785.6	  602.2	 4048.0	...
9457212	  785.5	  602.1	 4046.0	...
9457213	  785.5	  602.1	 4044.0	...
9457214	  785.4	  602.1	 4047.0	...
9457215	  785.3	  602.2	 4052.0	...
9457216	  785.3	  602.4	 4052.0	...
9457217	  785.6	  602.4	 4045.0	...
9457218	  786.0	  602.4	 4039.0	...
9457219	  786.3	  602.4	 4039.0	...
9457220	  786.2	  602.4	 4040.0	...
9457221	  786.1	  602.4	 4040.0	...
9457222	  786.2	  602.3	 4040.0	...
9457223	  786.3	  602.1	 4045.0	...
9457224	  786.6	  602.0	 4050.0	...
9457225	  786.6	  601.9	 4054.0	...
9457226	  786.6	  601.8	 4055.0	...
9457227	  786.5	  601.7	 4055.0	...
9457228	  786.5	  601.6	 4054.0	...
9457229	  786.7	  601.4	 4052.0	...
9457230	  786.8	  601.5	 4049.0	...
9457231	  786.7	  601.8	 4047.0	...
9457232	  786.5	  602.0	 4047.0	...
9457233	  786.3	  602.0	 4047.0	...
9457234	  786.2	  601.9	 4048.0	...
9457235	  786.3	  601.8	 4048.0	...
9457236	  786.3	  601.8	 4051.0	...
9457237	  786.3	  601.7	 4054.0	...
9457238	  785.9	  601.6	 4056.0	...
9457239	  785.7	  601.5	 4054.0	...
9457240	  785.5	  601.7	 4052.0	...
9457241	  785.7	  601.9	 4051.0	...
9457242	  785.9	  602.0	 4052.0	...
9457243	  786.0	  601.9	 4052.0	...
9457244	  786.0	  601.9	 4052.0	...
9457245	  786.1	  601.8	 4052.0	...
9457246	  786.3	  601.9	 4052.0	...
9457247	  786.5	  602.2	 4053.0	...
9457248	  786.5	  602.5	 4053.0	...
9457249	  786.3	  602.5	 4053.0	...
9457250	  786.1	  602.5	 4052.0	...
9457251	  786.0	  602.4	 4051.0	...
9457252	  785.8	  602.1	 4050.0	...
9457253	  785.8	  601.8	 4050.0	...
9457254	  785.7	  601.4	 4051.0	...
9457255	  785.7	  601.4	 4051.0	...
9457256	  785.7	  601.4	 4051.0	...
9457257	  785.8	  601.4	 4051.0	...
9457258	  785.8	  601.3	 4049.0	...
9457259	  785.7	  601.3	 4048.0	...
9457260	  785.6	  601.4	 4050.0	...
9457261	  785.7	  601.1	 4053.0	...
9457262	  785.9	  600.8	 4054.0	...
9457263	  786.0	  600.3	 4051.0	...
9457264	  786.0	  600.2	 4049.0	...
9457265	  786.0	  600.0	 4049.0	...
9457266	  785.9	  600.1	 4050.0	...
9457267	  785.8	  600.4	 4049.0	...
9457268	  785.7	  600.6	 4048.0	...
9457269	  785.7	  600.7	 4048.0	...
9457270	  785.7	  600.5	 4048.0	...
9457271	  785.7	  600.7	 4049.0	...
9457272	  785.6	  601.0	 4050.0	...
9457273	  785.4	  601.9	 4051.0	...
9457274	  785.2	  602.4	 4051.0	...
9457275	  785.3	  602.8	 4050.0	...
9457276	  785.7	  602.6	 4048.0	...
9457277	  785.9	  601.9	 4047.0	...
9457278	  785.9	  601.2	 4050.0	...
9457279	  785.9	  600.6	 4052.0	...
9457280	  785.8	  600.5	 4055.0	...
9457281	  785.7	  600.6	 4058.0	...
9457282	  785.6	  600.7	 4062.0	...
9457283	  785.6	  600.8	 4061.0	...
9457284	  785.6	  600.8	 4057.0	...
9457285	  785.6	  600.7	 4052.0	...
9457286	  785.5	  600.7	 4051.0	...
9457287	  785.4	  600.7	 4050.0	...
9457288	  785.5	  600.8	 4049.0	...
9457289	  785.8	  601.0	 4049.0	...
9457290	  786.0	  601.2	 4049.0	...
9457291	  786.3	  601.3	 4050.0	...
9457292	  786.6	  601.3	 4052.0	...
9457293	  786.8	  601.3	 4053.0	...
9457294	  787.0	  601.2	 4052.0	...
9457295	  786.8	  601.2	 4050.0	...
9457296	  786.6	  600.9	 4048.0	...
9457297	  786.5	  600.5	 4048.0	...
9457298	  786.4	  600.0	 4047.0	...
9457299	  786.4	  600.0	 4048.0	...
9457300	  786.2	  599.9	 4049.0	...
9457301	  785.9	  599.9	 4054.0	...
9457302	  785.6	  599.9	 4058.0	...
9457303	  785.6	  600.0	 4061.0	...
9457304	  785.6	  600.3	 4060.0	...
9457305	  785.8	  600.6	 4058.0	...
9457306	  786.1	  600.6	 4054.0	...
9457307	  786.3	  600.8	 4050.0	...
9457308	  786.2	  601.0	 4047.0	...
9457309	  786.1	  600.8	 4047.0	...
9457310	  786.0	  600.5	 4048.0	...
9457311	  786.0	  601.0	 4048.0	...
9457312	  786.2	  601.7	 4049.0	...
9457313	  786.3	  602.1	 4051.0	...
9457314	  786.5	  601.7	 4054.0	...
9457315	  786.5	  601.7	 4057.0	...
9457316	  786.6	  602.0	 4058.0	...
9457317	  786.6	  602.3	 4058.0	...
9457318	  786.6	  602.3	 4057.0	...
9457319	  786.6	  602.4	 4057.0	...
9457320	  786.8	  602.5	 4057.0	...
9457321	  787.1	  602.7	 4058.0	...
9457322	  787.3	  602.9	 4059.0	...
9457323	  787.2	  603.3	 4059.0	...
9457324	  787.1	  603.4	 4059.0	...
9457325	  787.1	  603.5	 4057.0	...
9457326	  787.0	  603.5	 4056.0	...
9457327	  787.0	  603.2	 4056.0	...
9457328	  786.8	  602.9	 4056.0	...
9457329	  786.6	  602.5	 4054.0	...
9457330	  786.3	  602.4	 4053.0	...
9457331	  786.2	  602.5	 4053.0	...
9457332	  786.0	  602.7	 4052.0	...
9457333	  785.9	  602.7	 4053.0	...
9457334	  785.9	  602.6	 4057.0	...
9457335	  786.1	  602.3	 4061.0	...
9457336	  786.3	  602.2	 4061.0	...
9457337	  786.5	  602.1	 4060.0	...
9457338	  786.5	  602.1	 4058.0	...
9457339	  786.4	  602.1	 4059.0	...
9457340	  786.6	  602.1	 4060.0	...
9457341	  786.7	  602.3	 4061.0	...
9457342	  786.9	  602.5	 4061.0	...
9457343	  787.1	  602.9	 4061.0	...
9457344	  786.7	  603.0	 4061.0	...
9457345	  786.3	  603.2	 4062.0	...
9457346	  785.9	  603.2	 4063.0	...
9457347	  786.0	  603.1	 4064.0	...
9457348	  786.0	  603.4	 4062.0	...
9457349	  785.9	  603.6	 4058.0	...
9457350	  785.8	  603.4	 4056.0	...
9457351	  785.8	  602.9	 4058.0	...
9457352	  785.9	  602.6	 4059.0	...
9457353	  785.9	  602.8	 4059.0	...
9457354	  786.0	  603.0	 4058.0	...
9457355	  785.9	  602.7	 4058.0	...
9457356	  785.9	  602.3	 4060.0	...
9457357	  785.7	  601.9	 4062.0	...
9457358	  785.6	  601.6	 4061.0	...
9457359	  785.8	  601.8	 4057.0	...
9457360	  786.3	  602.8	 4053.0	...
9457361	  786.6	  603.7	 4051.0	...
9457362	  786.7	  604.3	 4054.0	...
9457363	  786.6	  603.9	 4059.0	...
9457364	  786.4	  603.5	 4064.0	...
9457365	  786.2	  603.3	 4066.0	...
9457366	  786.0	  603.1	 4063.0	...
9457367	  786.0	  602.8	 4061.0	...
9457368	  785.9	  602.7	 4059.0	...
9457369	  786.0	  602.8	 4061.0	...
9457370	  786.0	  602.9	 4061.0	...
9457371	  786.0	  602.9	 4060.0	...
9457372	  786.1	  602.9	 4061.0	...
9457373	  786.2	  602.9	 4062.0	...
9457374	  785.9	  602.9	 4062.0	...
9457375	  785.6	  603.0	 4062.0	...
9457376	  785.2	  602.9	 4062.0	...
9457377	  785.1	  602.8	 4064.0	...
9457378	  784.9	  602.4	 4066.0	...
9457379	  785.0	  602.3	 4062.0	...
9457380	  785.2	  602.6	 4058.0	...
9457381	  785.3	  602.9	 4053.0	...
9457382	  785.4	  603.3	 4053.0	...
9457383	  785.5	  603.4	 4054.0	...
9457384	  785.5	  603.7	 4056.0	...
9457385	  785.4	  604.0	 4057.0	...
9457386	  785.2	  604.2	 4059.0	...
9457387	  785.0	  604.7	 4060.0	...
9457388	  784.8	  605.1	 4060.0	...
9457389	  784.7	  605.0	 4059.0	...
9457390	  784.7	  604.5	 4061.0	...
9457391	  784.7	  604.2	 4064.0	...
9457392	  784.8	  604.2	 4066.0	...
9457393	  784.7	  604.3	 4065.0	...
9457394	  784.6	  604.1	 4062.0	...
9457395	  784.6	  603.9	 4060.0	...
9457396	  784.8	  604.2	 4060.0	...
9457397	  785.0	  604.6	 4060.0	...
9457398	  785.1	  605.2	 4061.0	...
9457399	  784.9	  605.2	 4062.0	...
9457400	  784.7	  605.3	 4062.0	...
9457401	  784.5	  605.2	 4061.0	...
9457402	  784.4	  605.2	 4060.0	...
9457403	  783.9	  605.3	 4058.0	...
9457404	  783.3	  605.4	 4057.0	...
9457405	  782.6	  605.5	 4058.0	...
9457406	  782.3	  605.5	 4061.0	...
9457407	  782.1	  605.5	 4064.0	...
9457408	  782.2	  605.5	 4063.0	...
9457409	  782.4	  605.8	 4063.0	...
9457410	  782.6	  606.1	 4062.0	...
9457411	  782.7	  606.5	 4061.0	...
9457412	  782.5	  606.8	 4059.0	...
9457413	  782.3	  607.1	 4057.0	...
9457414	  782.1	  607.3	 4057.0	...
9457415	  782.1	  607.3	 4056.0	...
9457416	  782.7	  607.2	 4056.0	...
9457417	  783.3	  607.1	 4055.0	...
9457418	  783.7	  607.6	 4053.0	...
9457419	  783.6	  608.2	 4051.0	...
9457420	  783.5	  609.4	 4049.0	...
9457421	  783.1	  610.7	 4048.0	...
9457422	  782.7	  612.3	 4048.0	...
9457423	  782.1	  613.3	 4046.0	...
9457424	  782.0	  614.4	 4041.0	...
9457425	  782.1	  616.0	 4036.0	...
9457426	  782.3	  617.6	 4028.0	...
9457427	  782.4	  618.4	 4025.0	...
9457428	  782.5	  619.3	 4022.0	...
9457429	  782.6	  620.4	 4023.0	...
9457430	  782.5	  621.8	 4023.0	...
9457431	  782.3	  622.4	 4019.0	...
9457432	  782.8	  622.8	 4016.0	...
9457433	  783.4	  623.0	 4014.0	...
9457434	  784.0	  623.2	 4015.0	...
9457435	  783.8	  623.4	 4018.0	...
9457436	  783.6	  623.7	 4019.0	...
9457437	  783.6	  623.9	 4019.0	...
9457438	  783.8	  623.8	 4018.0	...
9457439	  783.9	  623.4	 4014.0	...
9457440	  783.8	  623.0	 4010.0	...
9457441	  783.7	  623.1	 4005.0	...
9457442	  783.7	  622.5	 4005.0	...
9457443	  784.0	  621.7	 4008.0	...
9457444	  784.4	  621.2	 4010.0	...
9457445	  784.9	  621.4	 4008.0	...
9457446	  785.1	  621.4	 4007.0	...
9457447	  785.2	  621.2	 4006.0	...
9457448	  785.3	  620.9	 4007.0	...
9457449	  785.3	  620.8	 4008.0	...
9457450	  785.3	  620.6	 4009.0	...
9457451	  785.3	  620.2	 4009.0	...
9457452	  785.5	  620.0	 4010.0	...
9457453	  785.7	  620.1	 4011.0	...
9457454	  785.6	  620.4	 4012.0	...
9457455	  785.3	  620.5	 4011.0	...
9457456	  785.3	  620.3	 4010.0	...
9457457	  785.5	  620.1	 4013.0	...
9457458	  785.8	  620.0	 4016.0	...
9457459	  785.8	  620.1	 4019.0	...
9457460	  785.9	  620.2	 4018.0	...
9457461	  785.8	  619.9	 4018.0	...
9457462	  785.8	  619.5	 4019.0	...
9457463	  785.8	  619.2	 4019.0	...
9457464	  785.8	  619.2	 4017.0	...
9457465	  786.3	  619.1	 4016.0	...
9457466	  786.9	  618.9	 4016.0	...
9457467	  787.5	  618.7	 4016.0	...
9457468	  787.4	  618.8	 4015.0	...
9457469	  787.1	  618.8	 4013.0	...
9457470	  786.8	  618.7	 4013.0	...
9457471	  786.5	  618.5	 4016.0	...
9457472	  786.3	  618.0	 4019.0	...
9457473	  786.1	  617.7	 4021.0	...
9457474	  786.1	  617.5	 4023.0	...
9457475	  786.1	  617.4	 4024.0	...
9457476	  786.1	  617.6	 4023.0	...
9457477	  786.0	  617.7	 4023.0	...
9457478	  786.0	  617.3	 4023.0	...
9457479	  786.1	  616.7	 4023.0	...
9457480	  786.1	  616.2	 4023.0	...
9457481	  786.3	  616.2	 4025.0	...
9457482	  786.6	  616.2	 4028.0	...
9457483	  786.9	  616.1	 4030.0	...
9457484	  787.0	  616.2	 4033.0	...
9457485	  786.9	  616.2	 4033.0	...
9457486	  786.8	  615.8	 4033.0	...
9457487	  786.8	  615.4	 4036.0	...
9457488	  786.7	  615.2	 4038.0	...
9457489	  786.7	  615.4	 4039.0	...
9457490	  786.6	  615.7	 4036.0	...
9457491	  786.5	  615.9	 4036.0	...
9457492	  786.3	  616.0	 4038.0	...
9457493	  786.3	  616.0	 4040.0	...
9457494	  786.1	  616.1	 4039.0	...
9457495	  785.8	  616.0	 4039.0	...
9457496	  785.6	  615.9	 4039.0	...
MSG	9457497 0000 _ Number Off
9457497	  785.5	  615.2	 4040.0	...
9457498	  785.5	  614.6	 4040.0	...
9457499	  785.5	  614.0	 4040.0	...
9457500	  785.5	  613.9	 4044.0	...
9457501	  785.5	  614.2	 4048.0	...
9457502	  785.6	  614.5	 4052.0	...
9457503	  785.7	  614.8	 4052.0	...
9457504	  785.7	  614.7	 4053.0	...
9457505	  785.2	  614.1	 4054.0	...
9457506	  784.6	  613.6	 4055.0	...
9457507	  784.0	  613.0	 4053.0	...
9457508	  784.0	  612.9	 4050.0	...
9457509	  784.0	  612.9	 4048.0	...
9457510	  783.9	  612.9	 4048.0	...
9457511	  783.8	  613.0	 4049.0	...
9457512	  784.2	  613.1	 4049.0	...
9457513	  784.6	  612.5	 4052.0	...
9457514	  785.2	  611.9	 4054.0	...
9457515	  785.5	  611.3	 4056.0	...
9457516	  785.9	  610.8	 4056.0	...
9457517	  786.0	  610.3	 4056.0	...
9457518	  786.5	  609.8	 4057.0	...
9457519	  787.0	  609.7	 4055.0	...
9457520	  787.5	  609.5	 4053.0	...
9457521	  787.3	  609.7	 4051.0	...
9457522	  787.1	  609.9	 4051.0	...
9457523	  786.9	  610.1	 4052.0	...
9457524	  786.9	  610.0	 4054.0	...
9457525	  787.0	  610.0	 4057.0	...
9457526	  787.0	  609.5	 4059.0	...
9457527	  787.0	  609.0	 4059.0	...
9457528	  787.1	  608.8	 4056.0	...
9457529	  787.1	  608.9	 4054.0	...
9457530	  787.1	  609.0	 4055.0	...
9457531	  787.2	  608.8	 4057.0	...
9457532	  787.5	  608.7	 4062.0	...
9457533	  787.7	  608.7	 4066.0	...
9457534	  787.7	  608.7	 4067.0	...
9457535	  787.9	  608.7	 4067.0	...
9457536	  788.1	  608.7	 4066.0	...
9457537	  788.3	  608.8	 4065.0	...
9457538	  787.9	  609.0	 4064.0	...
9457539	  787.4	  608.6	 4065.0	...
9457540	  786.8	  608.1	 4065.0	...
9457541	  786.7	  607.7	 4064.0	...
9457542	  786.7	  607.9	 4064.0	...
9457543	  786.5	  607.8	 4064.0	...
9457544	  786.3	  607.3	 4065.0	...
9457545	  786.1	  606.8	 4067.0	...
9457546	  786.0	  606.6	 4068.0	...
9457547	  786.3	  606.8	 4069.0	...
9457548	  786.6	  607.1	 4069.0	...
9457549	  786.9	  607.2	 4072.0	...
9457550	  786.8	  607.0	 4075.0	...
9457551	  786.8	  606.7	 4079.0	...
9457552	  786.8	  606.3	 4080.0	...
9457553	  786.9	  606.2	 4080.0	...
9457554	  786.9	  606.1	 4080.0	...
9457555	  786.9	  606.3	 4078.0	...
9457556	  787.0	  606.5	 4074.0	...
9457557	  787.0	  606.4	 4071.0	...
9457558	  787.0	  605.6	 4071.0	...
9457559	  786.9	  604.9	 4074.0	...
9457560	  786.7	  604.4	 4076.0	...
9457561	  786.7	  604.3	 4076.0	...
9457562	  786.7	  604.5	 4076.0	...
9457563	  786.6	  604.7	 4078.0	...
9457564	  786.4	  604.6	 4080.0	...
9457565	  786.3	  604.4	 4081.0	...
9457566	  786.2	  603.6	 4080.0	...
9457567	  786.0	  603.2	 4079.0	...
9457568	  785.8	  602.7	 4076.0	...
9457569	  785.5	  602.8	 4073.0	...
9457570	  786.1	  602.7	 4072.0	...
9457571	  786.8	  602.7	 4078.0	...
9457572	  787.6	  602.8	 4084.0	...
9457573	  787.5	  603.0	 4087.0	...
9457574	  787.4	  603.2	 4087.0	...
9457575	  787.1	  603.3	 4084.0	...
9457576	  786.8	  603.6	 4082.0	...
9457577	  786.7	  603.9	 4076.0	...
9457578	  786.7	  604.1	 4072.0	...
9457579	  786.7	  604.0	 4073.0	...
9457580	  786.5	  604.0	 4078.0	...
9457581	  786.2	  604.0	 4083.0	...
9457582	  785.8	  604.1	 4082.0	...
9457583	  785.8	  604.2	 4081.0	...
9457584	  785.9	  604.2	 4080.0	...
9457585	  785.9	  604.2	 4081.0	...
9457586	  786.0	  603.8	 4083.0	...
9457587	  786.2	  603.3	 4086.0	...
9457588	  786.5	  602.9	 4084.0	...
9457589	  786.7	  603.2	 4082.0	...
9457590	  786.8	  603.3	 4080.0	...
9457591	  786.6	  603.4	 4081.0	...
9457592	  786.5	  603.7	 4080.0	...
9457593	  786.6	  604.0	 4080.0	...
9457594	  786.7	  604.4	 4081.0	...
9457595	  786.5	  604.4	 4083.0	...
9457596	  786.1	  604.0	 4087.0	...
9457597	  785.7	  603.6	 4088.0	...
9457598	  785.6	  603.1	 4086.0	...
9457599	  785.5	  603.1	 4081.0	...
9457600	  785.4	  603.1	 4076.0	...
9457601	  785.4	  603.2	 4075.0	...
9457602	  785.3	  603.3	 4077.0	...
9457603	  785.2	  603.4	 4080.0	...
9457604	  785.3	  603.4	 4084.0	...
9457605	  785.6	  603.5	 4085.0	...
9457606	  786.0	  603.6	 4085.0	...
9457607	  786.2	  603.6	 4084.0	...
9457608	  785.8	  603.5	 4084.0	...
9457609	  785.4	  603.3	 4086.0	...
9457610	  785.3	  603.1	 4090.0	...
9457611	  785.4	  603.2	 4090.0	...
9457612	  785.5	  603.3	 4086.0	...
9457613	  785.5	  603.4	 4082.0	...
9457614	  785.4	  603.3	 4082.0	...
9457615	  785.2	  603.2	 4083.0	...
9457616	  785.0	  603.2	 4084.0	...
9457617	  784.9	  602.7	 4085.0	...
9457618	  785.0	  602.2	 4086.0	...
9457619	  785.1	  602.1	 4086.0	...
9457620	  785.2	  602.4	 4086.0	...
9457621	  785.0	  602.9	 4085.0	...
9457622	  784.8	  603.0	 4085.0	...
9457623	  784.6	  603.1	 4086.0	...
9457624	  784.5	  603.2	 4088.0	...
9457625	  784.4	  603.3	 4090.0	...
9457626	  784.4	  603.3	 4090.0	...
9457627	  784.5	  603.2	 4090.0	...
9457628	  784.5	  603.5	 4088.0	...
9457629	  784.7	  603.8	 4086.0	...
9457630	  784.8	  604.1	 4084.0	...
9457631	  784.7	  603.9	 4084.0	...
9457632	  784.6	  603.8	 4085.0	...
9457633	  784.4	  603.6	 4086.0	...
9457634	  784.3	  603.5	 4086.0	...
9457635	  784.1	  603.4	 4086.0	...
9457636	  783.9	  603.3	 4088.0	...
9457637	  783.9	  603.2	 4090.0	...
9457638	  784.0	  603.1	 4090.0	...
9457639	  784.6	  603.1	 4087.0	...
9457640	  785.1	  602.9	 4087.0	...
9457641	  785.1	  602.8	 4089.0	...
9457642	  784.6	  602.8	 4091.0	...
9457643	  784.1	  602.8	 4091.0	...
9457644	  784.0	  602.9	 4092.0	...
9457645	  784.3	  603.1	 4093.0	...
9457646	  784.8	  603.2	 4091.0	...
9457647	  785.4	  603.3	 4088.0	...
9457648	  785.4	  603.3	 4086.0	...
9457649	  784.9	  603.3	 4085.0	...
9457650	  784.4	  603.3	 4088.0	...
9457651	  784.1	  603.4	 4091.0	...
9457652	  784.0	  603.3	 4095.0	...
9457653	  783.9	  603.0	 4095.0	...
9457654	  783.9	  602.7	 4097.0	...
9457655	  783.9	  602.4	 4101.0	...
9457656	  784.0	  602.1	 4104.0	...
9457657	  784.1	  601.7	 4105.0	...
9457658	  784.2	  601.9	 4103.0	...
9457659	  784.2	  602.5	 4100.0	...
9457660	  784.3	  603.1	 4098.0	...
9457661	  784.3	  603.2	 4096.0	...
9457662	  784.3	  603.1	 4095.0	...
9457663	  784.5	  602.9	 4095.0	...
9457664	  784.9	  603.0	 4097.0	...
9457665	  785.3	  603.0	 4100.0	...
9457666	  785.6	  602.9	 4103.0	...
9457667	  785.8	  602.8	 4104.0	...
9457668	  785.3	  602.7	 4104.0	...
9457669	  784.7	  602.8	 4103.0	...
9457670	  784.1	  602.8	 4101.0	...
9457671	  784.2	  602.8	 4099.0	...
9457672	  784.0	  602.8	 4098.0	...
9457673	  783.9	  602.9	 4096.0	...
9457674	  783.8	  603.0	 4094.0	...
9457675	  783.8	  603.0	 4094.0	...
9457676	  783.7	  603.0	 4096.0	...
9457677	  783.7	  603.1	 4099.0	...
9457678	  783.5	  603.2	 4099.0	...
9457679	  783.3	  603.3	 4098.0	...
9457680	  783.5	  603.3	 4095.0	...
9457681	  783.8	  603.3	 4092.0	...
9457682	  784.2	  603.0	 4090.0	...
9457683	  784.2	  602.7	 4091.0	...
9457684	  784.3	  602.5	 4093.0	...
9457685	  784.4	  602.5	 4094.0	...
9457686	  784.5	  602.5	 4096.0	...
9457687	  784.5	  602.4	 4096.0	...
9457688	  784.5	  602.3	 4096.0	...
9457689	  784.3	  602.3	 4096.0	...
9457690	  784.0	  602.2	 4095.0	...
9457691	  783.5	  602.2	 4095.0	...
9457692	  783.1	  602.4	 4095.0	...
9457693	  783.3	  602.5	 4096.0	...
9457694	  783.6	  602.5	 4097.0	...
9457695	  783.8	  602.5	 4095.0	...
9457696	  783.8	  602.7	 4092.0	...
9457697	  784.0	  602.9	 4089.0	...
9457698	  784.1	  603.1	 4091.0	...
9457699	  784.3	  603.1	 4093.0	...
9457700	  784.6	  603.2	 4092.0	...
9457701	  784.9	  603.3	 4089.0	...
9457702	  785.2	  603.3	 4086.0	...
9457703	  785.0	  603.0	 4087.0	...
9457704	  784.6	  602.8	 4087.0	...
9457705	  784.1	  602.6	 4085.0	...
9457706	  783.9	  602.6	 4085.0	...
MSG	9457707 0000 _ Number On
9457707	  783.9	  602.4	 4084.0	...
9457708	  783.8	  602.3	 4087.0	...
9457709	  783.8	  602.1	 4089.0	...
9457710	  783.9	  601.9	 4091.0	...
9457711	  784.1	  602.0	 4090.0	...
9457712	  784.2	  602.3	 4089.0	...
9457713	  784.2	  603.2	 4087.0	...
9457714	  783.9	  603.8	 4088.0	...
9457715	  783.8	  604.2	 4089.0	...
9457716	  783.6	  603.9	 4092.0	...
9457717	  783.6	  603.5	 4094.0	...
9457718	  783.6	  603.2	 4093.0	...
9457719	  783.7	  603.0	 4090.0	...
9457720	  783.8	  602.8	 4088.0	...
9457721	  784.0	  602.9	 4088.0	...
9457722	  784.0	  603.1	 4088.0	...
9457723	  784.0	  602.8	 4088.0	...
9457724	  783.8	  602.3	 4087.0	...
9457725	  784.1	  601.8	 4087.0	...
9457726	  784.4	  601.7	 4088.0	...
9457727	  784.7	  601.6	 4089.0	...
9457728	  784.6	  601.5	 4089.0	...
9457729	  784.6	  601.6	 4089.0	...
9457730	  784.7	  601.9	 4090.0	...
9457731	  784.8	  602.4	 4091.0	...
9457732	  784.8	  602.9	 4092.0	...
9457733	  784.8	  603.0	 4092.0	...
9457734	  784.6	  602.8	 4091.0	...
9457735	  784.4	  602.5	 4093.0	...
9457736	  784.4	  602.5	 4095.0	...
9457737	  784.4	  602.5	 4093.0	...
9457738	  784.4	  602.9	 4088.0	...
9457739	  784.4	  603.4	 4083.0	...
9457740	  784.4	  603.5	 4085.0	...
9457741	  784.3	  603.2	 4087.0	...
9457742	  784.3	  603.0	 4090.0	...
9457743	  784.1	  603.1	 4090.0	...
9457744	  784.0	  603.1	 4092.0	...
9457745	  784.0	  603.0	 4094.0	...
9457746	  784.5	  603.2	 4094.0	...
9457747	  784.8	  603.6	 4092.0	...
9457748	  785.2	  604.0	 4091.0	...
9457749	  785.3	  604.0	 4093.0	...
9457750	  785.1	  604.0	 4096.0	...
9457751	  784.9	  603.9	 4096.0	...
9457752	  784.6	  603.6	 4093.0	...
9457753	  784.5	  603.2	 4089.0	...
9457754	  784.4	  602.9	 4086.0	...
9457755	  784.5	  603.0	 4084.0	...
9457756	  784.7	  603.0	 4083.0	...
9457757	  784.8	  603.0	 4083.0	...
9457758	  784.9	  603.0	 4085.0	...
9457759	  784.5	  603.1	 4086.0	...
9457760	  784.1	  602.8	 4087.0	...
9457761	  783.7	  602.4	 4087.0	...
9457762	  783.7	  602.0	 4088.0	...
9457763	  783.7	  602.8	 4089.0	...
9457764	  783.7	  603.5	 4089.0	...
9457765	  783.7	  604.2	 4090.0	...
9457766	  783.7	  604.3	 4090.0	...
9457767	  783.8	  603.9	 4089.0	...
9457768	  783.8	  603.4	 4089.0	...
9457769	  783.8	  602.9	 4090.0	...
9457770	  783.9	  602.9	 4089.0	...
9457771	  783.9	  602.8	 4087.0	...
9457772	  784.0	  603.3	 4083.0	...
9457773	  784.2	  603.7	 4082.0	...
9457774	  784.4	  603.5	 4082.0	...
9457775	  784.5	  602.9	 4084.0	...
9457776	  784.5	  602.7	 4087.0	...
9457777	  784.6	  603.0	 4088.0	...
9457778	  784.7	  603.2	 4089.0	...
9457779	  784.7	  602.8	 4089.0	...
9457780	  784.5	  602.5	 4088.0	...
9457781	  783.6	  602.6	 4087.0	...
9457782	  782.7	  602.9	 4087.0	...
9457783	  782.0	  603.2	 4089.0	...
9457784	  782.2	  603.5	 4090.0	...
9457785	  782.7	  603.5	 4091.0	...
9457786	  783.0	  603.6	 4091.0	...
9457787	  783.5	  603.9	 4091.0	...
9457788	  783.9	  604.2	 4091.0	...
9457789	  784.2	  604.3	 4091.0	...
9457790	  784.2	  604.3	 4090.0	...
9457791	  784.2	  604.3	 4087.0	...
9457792	  784.1	  604.4	 4082.0	...
9457793	  784.1	  604.3	 4079.0	...
9457794	  784.1	  604.2	 4077.0	...
9457795	  784.1	  603.9	 4078.0	...
9457796	  784.0	  604.3	 4079.0	...
9457797	  783.9	  604.6	 4080.0	...
9457798	  783.8	  604.9	 4082.0	...
9457799	  783.7	  604.9	 4083.0	...
9457800	  783.7	  605.0	 4082.0	...
9457801	  783.9	  604.9	 4084.0	...
9457802	  784.4	  604.8	 4085.0	...
9457803	  784.9	  604.7	 4085.0	...
9457804	  785.0	  604.6	 4081.0	...
9457805	  784.8	  604.6	 4077.0	...
9457806	  784.6	  604.5	 4077.0	...
9457807	  784.6	  604.5	 4080.0	...
9457808	  784.5	  604.8	 4081.0	...
9457809	  784.5	  605.1	 4080.0	...
9457810	  784.6	  605.2	 4081.0	...
9457811	  784.6	  604.9	 4082.0	...
9457812	  784.7	  604.7	 4083.0	...
9457813	  784.7	  604.8	 4083.0	...
9457814	  784.8	  605.1	 4082.0	...
9457815	  784.8	  605.3	 4081.0	...
9457816	  784.9	  605.4	 4081.0	...
9457817	  784.8	  605.3	 4081.0	...
9457818	  784.7	  605.3	 4081.0	...
9457819	  784.7	  605.1	 4079.0	...
9457820	  784.8	  604.9	 4077.0	...
9457821	  784.8	  604.6	 4075.0	...
9457822	  784.8	  604.5	 4075.0	...
9457823	  784.8	  604.6	 4077.0	...
9457824	  784.8	  604.7	 4079.0	...
9457825	  784.9	  604.7	 4082.0	...
9457826	  784.9	  604.6	 4082.0	...
9457827	  784.9	  604.5	 4080.0	...
9457828	  785.0	  604.5	 4079.0	...
9457829	  785.0	  604.5	 4080.0	...
9457830	  785.0	  604.6	 4081.0	...
9457831	  784.8	  604.3	 4080.0	...
9457832	  784.7	  604.1	 4080.0	...
9457833	  784.6	  604.0	 4081.0	...
9457834	  784.6	  604.1	 4081.0	...
9457835	  784.7	  604.4	 4081.0	...
9457836	  784.5	  605.0	 4081.0	...
9457837	  784.2	  605.6	 4081.0	...
9457838	  783.9	  605.5	 4081.0	...
9457839	  783.9	  605.1	 4083.0	...
9457840	  784.3	  604.3	 4084.0	...
9457841	  784.7	  603.8	 4084.0	...
9457842	  785.3	  603.6	 4085.0	...
9457843	  785.4	  604.0	 4085.0	...
9457844	  785.2	  604.5	 4084.0	...
9457845	  784.7	  604.4	 4082.0	...
9457846	  784.3	  604.4	 4080.0	...
9457847	  784.3	  604.4	 4081.0	...
9457848	  784.2	  604.9	 4081.0	...
9457849	  784.0	  604.9	 4081.0	...
9457850	  783.9	  604.9	 4081.0	...
9457851	  783.9	  604.8	 4082.0	...
9457852	  784.0	  604.9	 4083.0	...
9457853	  784.1	  604.8	 4084.0	...
9457854	  784.2	  604.8	 4086.0	...
9457855	  784.2	  604.7	 4086.0	...
9457856	  784.2	  604.9	 4084.0	...
9457857	  784.2	  605.0	 4082.0	...
9457858	  784.6	  605.2	 4081.0	...
9457859	  784.9	  605.3	 4083.0	...
9457860	  785.3	  605.2	 4083.0	...
9457861	  785.3	  604.8	 4082.0	...
9457862	  785.3	  604.4	 4080.0	...
9457863	  785.1	  604.2	 4078.0	...
9457864	  784.8	  604.0	 4078.0	...
9457865	  784.5	  604.0	 4078.0	...
9457866	  784.5	  604.2	 4076.0	...
9457867	  784.7	  604.2	 4075.0	...
9457868	  784.8	  604.1	 4073.0	...
9457869	  784.9	  604.6	 4072.0	...
9457870	  784.8	  605.2	 4072.0	...
9457871	  784.7	  605.8	 4073.0	...
9457872	  784.8	  605.8	 4074.0	...
9457873	  784.6	  605.7	 4076.0	...
9457874	  784.4	  605.2	 4077.0	...
9457875	  784.2	  604.7	 4078.0	...
9457876	  784.2	  604.1	 4079.0	...
9457877	  784.5	  604.0	 4077.0	...
9457878	  784.8	  603.9	 4076.0	...
9457879	  785.1	  604.0	 4076.0	...
9457880	  785.2	  604.1	 4076.0	...
9457881	  785.0	  604.2	 4076.0	...
9457882	  784.7	  604.1	 4078.0	...
9457883	  784.3	  604.1	 4079.0	...
9457884	  784.2	  604.0	 4079.0	...
9457885	  784.3	  604.1	 4078.0	...
9457886	  784.5	  604.8	 4076.0	...
9457887	  784.8	  605.6	 4074.0	...
9457888	  784.8	  606.2	 4073.0	...
9457889	  784.6	  606.2	 4074.0	...
9457890	  784.5	  606.2	 4075.0	...
9457891	  784.7	  606.2	 4074.0	...
9457892	  785.0	  605.8	 4072.0	...
9457893	  785.3	  605.5	 4072.0	...
9457894	  785.5	  605.1	 4073.0	...
9457895	  785.7	  605.1	 4074.0	...
9457896	  785.5	  605.1	 4074.0	...
9457897	  785.2	  605.1	 4074.0	...
9457898	  784.9	  605.4	 4075.0	...
9457899	  785.0	  605.5	 4077.0	...
9457900	  784.8	  605.7	 4077.0	...
9457901	  784.5	  605.7	 4076.0	...
9457902	  784.4	  605.7	 4076.0	...
9457903	  784.6	  605.7	 4077.0	...
9457904	  785.1	  605.5	 4079.0	...
9457905	  785.4	  605.4	 4079.0	...
9457906	  785.8	  605.3	 4076.0	...
9457907	  786.0	  605.3	 4074.0	...
9457908	  785.9	  605.3	 4074.0	...
9457909	  785.2	  605.3	 4074.0	...
9457910	  784.5	  605.8	 4075.0	...
9457911	  784.4	  606.2	 4076.0	...
9457912	  784.7	  606.5	 4078.0	...
9457913	  784.8	  606.1	 4080.0	...
9457914	  784.4	  605.8	 4079.0	...
9457915	  783.9	  605.9	 4079.0	...
9457916	  783.8	  606.3	 4078.0	...
9457917	  784.2	  606.6	 4077.0	...
9457918	  784.6	  606.6	 4077.0	...
9457919	  784.9	  606.6	 4080.0	...
9457920	  785.3	  606.6	 4082.0	...
9457921	  785.8	  606.6	 4080.0	...
9457922	  786.4	  606.6	 4078.0	...
9457923	  786.4	  606.7	 4076.0	...
9457924	  786.0	  606.9	 4077.0	...
9457925	  785.5	  607.0	 4081.0	...
9457926	  785.0	  607.0	 4084.0	...
9457927	  784.9	  606.7	 4086.0	...
9457928	  785.0	  606.3	 4086.0	...
9457929	  785.4	  606.1	 4085.0	...
9457930	  785.8	  605.9	 4084.0	...
9457931	  785.9	  605.9	 4079.0	...
9457932	  785.7	  605.9	 4074.0	...
9457933	  785.5	  605.7	 4070.0	...
9457934	  785.5	  605.6	 4073.0	...
9457935	  785.5	  606.0	 4077.0	...
9457936	  785.4	  606.4	 4078.0	...
9457937	  785.4	  606.8	 4076.0	...
9457938	  785.5	  606.7	 4075.0	...
9457939	  785.4	  606.6	 4076.0	...
9457940	  785.2	  606.7	 4079.0	...
9457941	  785.1	  606.5	 4082.0	...
9457942	  785.2	  606.3	 4084.0	...
9457943	  785.3	  606.0	 4084.0	...
9457944	  785.3	  606.1	 4082.0	...
9457945	  785.3	  606.1	 4079.0	...
9457946	  785.2	  606.0	 4077.0	...
9457947	  785.2	  605.9	 4077.0	...
9457948	  785.2	  606.3	 4076.0	...
9457949	  785.5	  606.8	 4076.0	...
9457950	  785.7	  607.2	 4076.0	...
9457951	  785.8	  606.9	 4075.0	...
9457952	  785.4	  606.6	 4074.0	...
9457953	  785.1	  606.0	 4075.0	...
9457954	  784.8	  605.8	 4075.0	...
9457955	  784.7	  605.5	 4075.0	...
9457956	  785.1	  605.5	 4076.0	...
9457957	  785.5	  605.9	 4076.0	...
9457958	  786.0	  606.8	 4075.0	...
9457959	  786.1	  607.6	 4074.0	...
9457960	  786.1	  607.6	 4075.0	...
9457961	  786.1	  607.3	 4077.0	...
9457962	  786.1	  606.9	 4080.0	...
9457963	  786.1	  606.8	 4080.0	...
9457964	  786.1	  606.9	 4080.0	...
9457965	  786.1	  607.0	 4079.0	...
9457966	  786.2	  607.0	 4079.0	...
9457967	  786.4	  607.0	 4078.0	...
9457968	  786.4	  607.1	 4077.0	...
9457969	  786.3	  607.2	 4079.0	...
9457970	  786.3	  607.2	 4083.0	...
9457971	  786.3	  607.1	 4087.0	...
9457972	  786.3	  607.5	 4085.0	...
9457973	  786.4	  608.1	 4082.0	...
9457974	  786.3	  608.5	 4078.0	...
9457975	  786.3	  607.9	 4078.0	...
9457976	  786.2	  607.3	 4079.0	...
9457977	  786.2	  607.0	 4079.0	...
9457978	  786.0	  607.0	 4079.0	...
9457979	  785.8	  607.0	 4079.0	...
9457980	  785.5	  606.4	 4079.0	...
9457981	  785.4	  605.8	 4079.0	...
9457982	  785.5	  605.3	 4078.0	...
9457983	  785.6	  605.6	 4079.0	...
9457984	  785.7	  605.9	 4081.0	...
9457985	  785.7	  606.0	 4082.0	...
9457986	  785.6	  605.9	 4080.0	...
9457987	  785.6	  605.7	 4077.0	...
9457988	  785.7	  605.7	 4073.0	...
9457989	  785.8	  605.7	 4072.0	...
9457990	  785.9	  605.6	 4072.0	...
9457991	  786.0	  605.4	 4072.0	...
9457992	  786.1	  605.2	 4072.0	...
9457993	  786.2	  605.2	 4073.0	...
9457994	  786.3	  605.7	 4074.0	...
9457995	  786.5	  606.2	 4075.0	...
9457996	  786.8	  606.5	 4075.0	...
9457997	  786.9	  606.4	 4072.0	...
9457998	  786.9	  606.6	 4068.0	...
9457999	  786.8	  606.9	 4065.0	...
9458000	  786.7	  607.3	 4066.0	...
9458001	  786.6	  607.4	 4069.0	...
9458002	  786.6	  606.9	 4071.0	...
9458003	  786.6	  606.3	 4076.0	...
9458004	  786.8	  605.7	 4079.0	...
9458005	  786.9	  605.9	 4080.0	...
9458006	  787.1	  606.1	 4080.0	...
9458007	  787.1	  606.3	 4079.0	...
9458008	  787.1	  606.8	 4077.0	...
9458009	  787.0	  607.4	 4075.0	...
9458010	  786.8	  608.0	 4072.0	...
9458011	  786.8	  607.9	 4070.0	...
MSG	9458012 0000 _ Number Off
9458012	  786.8	  607.9	 4068.0	...
9458013	  786.6	  607.7	 4071.0	...
9458014	  786.4	  607.3	 4075.0	...
9458015	  786.1	  606.9	 4079.0	...
9458016	  786.0	  606.5	 4080.0	...
9458017	  786.2	  606.3	 4079.0	...
9458018	  786.6	  606.2	 4076.0	...
9458019	  787.0	  606.1	 4074.0	...
9458020	  787.0	  606.5	 4073.0	...
9458021	  786.9	  607.0	 4073.0	...
9458022	  786.8	  607.3	 4073.0	...
9458023	  786.7	  607.3	 4074.0	...
9458024	  786.6	  607.2	 4075.0	...
9458025	  786.7	  607.3	 4075.0	...
9458026	  786.8	  607.4	 4076.0	...
9458027	  787.0	  607.5	 4073.0	...
9458028	  787.1	  607.6	 4070.0	...
9458029	  787.0	  607.7	 4067.0	...
9458030	  786.8	  607.7	 4067.0	...
9458031	  786.6	  607.8	 4069.0	...
9458032	  786.4	  607.9	 4070.0	...
9458033	  786.3	  608.0	 4072.0	...
9458034	  786.2	  607.6	 4072.0	...
9458035	  786.2	  607.2	 4071.0	...
9458036	  786.2	  606.8	 4069.0	...
9458037	  786.2	  606.9	 4067.0	...
9458038	  786.0	  607.0	 4067.0	...
9458039	  785.7	  607.0	 4067.0	...
9458040	  785.8	  607.0	 4066.0	...
9458041	  786.0	  607.1	 4066.0	...
9458042	  786.2	  607.5	 4066.0	...
9458043	  786.2	  607.9	 4067.0	...
9458044	  786.4	  608.3	 4068.0	...
9458045	  786.5	  608.4	 4069.0	...
9458046	  786.3	  608.1	 4070.0	...
9458047	  786.1	  607.6	 4071.0	...
9458048	  785.9	  607.0	 4071.0	...
9458049	  786.0	  607.4	 4071.0	...
9458050	  786.1	  607.9	 4069.0	...
9458051	  786.0	  608.7	 4067.0	...
9458052	  786.1	  608.9	 4065.0	...
9458053	  786.2	  608.7	 4066.0	...
9458054	  786.5	  608.4	 4066.0	...
9458055	  786.7	  607.9	 4067.0	...
9458056	  786.9	  607.3	 4067.0	...
9458057	  786.9	  606.8	 4067.0	...
9458058	  786.6	  606.5	 4067.0	...
9458059	  786.3	  606.4	 4065.0	...
9458060	  786.0	  606.4	 4064.0	...
9458061	  785.9	  606.5	 4063.0	...
9458062	  785.8	  606.9	 4064.0	...
9458063	  785.7	  607.3	 4066.0	...
9458064	  785.7	  607.5	 4068.0	...
9458065	  785.7	  607.3	 4068.0	...
9458066	  785.7	  606.9	 4067.0	...
9458067	  785.8	  606.8	 4067.0	...
9458068	  785.9	  606.9	 4067.0	...
9458069	  785.9	  607.3	 4067.0	...
9458070	  786.0	  607.7	 4066.0	...
9458071	  786.2	  607.6	 4066.0	...
9458072	  786.4	  607.6	 4065.0	...
9458073	  786.6	  607.4	 4062.0	...
9458074	  786.6	  607.3	 4059.0	...
9458075	  786.6	  607.2	 4058.0	...
9458076	  786.5	  607.2	 4057.0	...
9458077	  786.4	  607.3	 4056.0	...
9458078	  786.4	  607.3	 4054.0	...
9458079	  786.2	  607.3	 4053.0	...
9458080	  786.0	  607.2	 4057.0	...
9458081	  786.3	  607.2	 4061.0	...
9458082	  786.8	  607.1	 4067.0	...
9458083	  787.4	  607.0	 4067.0	...
9458084	  787.5	  607.1	 4068.0	...
9458085	  787.2	  607.4	 4065.0	...
9458086	  786.8	  607.7	 4063.0	...
9458087	  786.2	  607.9	 4061.0	...
9458088	  786.0	  608.1	 4060.0	...
9458089	  785.9	  608.2	 4058.0	...
9458090	  786.0	  608.0	 4056.0	...
9458091	  786.4	  607.7	 4056.0	...
9458092	  786.7	  607.5	 4055.0	...
9458093	  787.1	  607.6	 4055.0	...
9458094	  787.0	  607.8	 4054.0	...
9458095	  786.9	  607.9	 4053.0	...
9458096	  786.8	  608.1	 4052.0	...
9458097	  786.8	  608.0	 4052.0	...
9458098	  787.0	  607.8	 4053.0	...
9458099	  787.2	  607.6	 4053.0	...
9458100	  787.4	  607.1	 4054.0	...
9458101	  787.3	  606.7	 4053.0	...
9458102	  787.2	  607.5	 4053.0	...
9458103	  787.1	  608.7	 4053.0	...
9458104	  787.1	  609.3	 4055.0	...
9458105	  787.0	  608.7	 4056.0	...
9458106	  786.9	  608.2	 4057.0	...
9458107	  786.7	  608.3	 4058.0	...
9458108	  786.5	  608.4	 4059.0	...
9458109	  786.5	  608.4	 4060.0	...
9458110	  786.6	  608.4	 4061.0	...
9458111	  786.9	  608.3	 4063.0	...
9458112	  787.0	  608.3	 4064.0	...
9458113	  787.4	  608.3	 4059.0	...
9458114	  787.8	  608.3	 4055.0	...
9458115	  788.1	  608.4	 4049.0	...
9458116	  788.1	  608.4	 4049.0	...
9458117	  788.1	  608.1	 4048.0	...
9458118	  788.2	  607.9	 4048.0	...
9458119	  788.2	  607.7	 4048.0	...
9458120	  788.2	  608.0	 4048.0	...
9458121	  787.9	  608.4	 4048.0	...
9458122	  787.5	  608.7	 4048.0	...
9458123	  787.2	  608.8	 4046.0	...
9458124	  787.2	  608.8	 4045.0	...
9458125	  787.3	  609.1	 4045.0	...
9458126	  787.5	  609.3	 4046.0	...
9458127	  787.5	  609.4	 4046.0	...
9458128	  787.4	  609.3	 4048.0	...
9458129	  787.2	  609.2	 4050.0	...
9458130	  786.9	  609.1	 4052.0	...
9458131	  786.6	  609.0	 4053.0	...
9458132	  786.5	  608.9	 4053.0	...
9458133	  786.5	  608.8	 4052.0	...
9458134	  787.0	  608.7	 4052.0	...
9458135	  787.5	  608.6	 4051.0	...
9458136	  788.2	  608.6	 4052.0	...
9458137	  788.5	  608.6	 4053.0	...
9458138	  788.5	  608.5	 4053.0	...
9458139	  788.4	  608.5	 4051.0	...
9458140	  788.3	  608.4	 4049.0	...
9458141	  788.3	  608.2	 4048.0	...
9458142	  788.3	  608.0	 4048.0	...
9458143	  788.0	  607.8	 4049.0	...
9458144	  787.6	  607.7	 4051.0	...
9458145	  787.3	  607.9	 4053.0	...
9458146	  786.9	  608.1	 4052.0	...
9458147	  786.7	  608.3	 4052.0	...
9458148	  787.0	  608.3	 4052.0	...
9458149	  787.4	  608.3	 4052.0	...
9458150	  787.8	  608.3	 4054.0	...
9458151	  787.7	  608.5	 4055.0	...
9458152	  787.5	  608.7	 4055.0	...
9458153	  787.4	  608.8	 4054.0	...
9458154	  787.5	  608.8	 4053.0	...
9458155	  787.6	  608.8	 4051.0	...
9458156	  787.6	  608.7	 4048.0	...
9458157	  787.7	  608.7	 4044.0	...
9458158	  787.8	  608.8	 4043.0	...
9458159	  787.5	  609.0	 4044.0	...
9458160	  787.3	  609.3	 4045.0	...
9458161	  787.0	  609.4	 4046.0	...
9458162	  787.1	  609.3	 4049.0	...
9458163	  787.2	  609.1	 4051.0	...
9458164	  787.2	  608.9	 4052.0	...
9458165	  787.1	  608.6	 4050.0	...
9458166	  787.0	  608.3	 4049.0	...
9458167	  787.2	  607.9	 4050.0	...
9458168	  787.6	  607.7	 4053.0	...
9458169	  787.6	  607.5	 4056.0	...
9458170	  787.4	  607.5	 4057.0	...
9458171	  787.1	  607.6	 4056.0	...
9458172	  787.1	  607.6	 4056.0	...
9458173	  787.3	  607.6	 4055.0	...
9458174	  787.5	  607.6	 4055.0	...
9458175	  787.7	  607.7	 4055.0	...
9458176	  787.7	  607.8	 4054.0	...
9458177	  787.8	  607.9	 4052.0	...
9458178	  787.8	  608.0	 4051.0	...
9458179	  787.8	  607.9	 4051.0	...
9458180	  787.9	  607.7	 4051.0	...
9458181	  788.0	  607.5	 4050.0	...
9458182	  787.9	  607.5	 4050.0	...
9458183	  787.7	  607.6	 4049.0	...
9458184	  787.6	  608.0	 4049.0	...
9458185	  787.7	  608.1	 4049.0	...
9458186	  787.8	  608.1	 4048.0	...
9458187	  787.8	  607.8	 4049.0	...
9458188	  787.5	  607.5	 4050.0	...
9458189	  787.2	  607.4	 4051.0	...
9458190	  787.1	  607.3	 4052.0	...
9458191	  787.1	  607.5	 4051.0	...
9458192	  787.2	  607.6	 4049.0	...
9458193	  787.2	  607.9	 4048.0	...
9458194	  787.2	  608.0	 4047.0	...
9458195	  787.4	  608.2	 4047.0	...
9458196	  787.6	  608.5	 4045.0	...
9458197	  787.8	  608.7	 4043.0	...
9458198	  788.0	  609.0	 4041.0	...
9458199	  788.0	  609.2	 4040.0	...
9458200	  788.1	  608.9	 4038.0	...
9458201	  788.0	  608.4	 4036.0	...
9458202	  788.0	  608.0	 4034.0	...
9458203	  788.1	  607.6	 4034.0	...
9458204	  788.2	  607.3	 4035.0	...
9458205	  788.0	  607.6	 4039.0	...
9458206	  787.9	  608.3	 4042.0	...
9458207	  787.6	  608.5	 4045.0	...
9458208	  787.4	  608.1	 4044.0	...
9458209	  787.3	  607.6	 4043.0	...
9458210	  787.2	  607.5	 4043.0	...
9458211	  787.3	  607.4	 4043.0	...
9458212	  787.4	  607.4	 4046.0	...
9458213	  787.8	  607.6	 4049.0	...
9458214	  788.1	  607.9	 4051.0	...
9458215	  788.3	  608.0	 4050.0	...
9458216	  788.2	  608.2	 4048.0	...
9458217	  788.0	  608.4	 4046.0	...
9458218	  787.9	  608.5	 4044.0	...
9458219	  787.7	  608.5	 4045.0	...
9458220	  787.8	  608.5	 4045.0	...
9458221	  787.7	  608.6	 4045.0	...
9458222	  787.6	  608.9	 4045.0	...
9458223	  787.4	  609.2	 4046.0	...
MSG	9458224 0000 _ Number On
9458224	  787.1	  608.9	 4046.0	...
9458225	  786.8	  608.2	 4046.0	...
9458226	  786.7	  607.4	 4046.0	...
9458227	  786.8	  607.0	 4045.0	...
9458228	  786.9	  607.6	 4045.0	...
9458229	  787.0	  608.3	 4044.0	...
9458230	  786.9	  608.8	 4043.0	...
9458231	  786.8	  608.5	 4042.0	...
9458232	  786.8	  607.9	 4042.0	...
9458233	  786.8	  607.4	 4043.0	...
9458234	  787.0	  607.1	 4043.0	...
9458235	  787.5	  607.0	 4043.0	...
9458236	  787.9	  606.9	 4043.0	...
9458237	  787.8	  606.9	 4043.0	...
9458238	  787.4	  606.9	 4043.0	...
9458239	  786.8	  607.0	 4043.0	...
9458240	  786.6	  607.0	 4045.0	...
9458241	  786.6	  607.2	 4047.0	...
9458242	  786.8	  607.9	 4048.0	...
9458243	  787.2	  608.5	 4045.0	...
9458244	  787.6	  608.7	 4043.0	...
9458245	  787.7	  608.5	 4042.0	...
9458246	  787.6	  608.5	 4041.0	...
9458247	  787.2	  608.6	 4041.0	...
9458248	  787.2	  608.5	 4040.0	...
9458249	  787.4	  608.3	 4040.0	...
9458250	  787.7	  607.7	 4041.0	...
9458251	  787.8	  607.3	 4041.0	...
9458252	  787.9	  607.0	 4042.0	...
9458253	  787.8	  607.3	 4042.0	...
9458254	  787.7	  607.5	 4041.0	...
9458255	  787.5	  607.8	 4040.0	...
9458256	  787.5	  607.9	 4040.0	...
9458257	  787.4	  608.0	 4040.0	...
9458258	  787.0	  608.0	 4042.0	...
9458259	  786.6	  607.9	 4043.0	...
9458260	  786.5	  607.8	 4044.0	...
9458261	  786.7	  607.7	 4043.0	...
9458262	  787.3	  607.7	 4042.0	...
9458263	  787.8	  607.6	 4040.0	...
9458264	  788.3	  607.5	 4037.0	...
9458265	  788.3	  607.5	 4034.0	...
9458266	  787.8	  607.3	 4034.0	...
9458267	  787.1	  606.9	 4036.0	...
9458268	  786.3	  606.5	 4039.0	...
9458269	  786.2	  606.5	 4041.0	...
9458270	  786.1	  606.7	 4042.0	...
9458271	  786.1	  606.9	 4042.0	...
9458272	  786.1	  606.8	 4042.0	...
9458273	  786.0	  606.7	 4043.0	...
9458274	  786.0	  606.8	 4042.0	...
9458275	  786.1	  607.0	 4041.0	...
9458276	  786.5	  607.2	 4040.0	...
9458277	  786.8	  607.1	 4039.0	...
9458278	  787.1	  607.0	 4040.0	...
9458279	  787.3	  606.7	 4042.0	...
9458280	  787.4	  606.5	 4044.0	...
9458281	  787.6	  606.6	 4043.0	...
9458282	  787.8	  606.8	 4042.0	...
9458283	  787.7	  607.4	 4041.0	...
9458284	  787.7	  607.8	 4044.0	...
9458285	  787.7	  608.3	 4046.0	...
9458286	  787.7	  608.5	 4048.0	...
9458287	  787.3	  608.6	 4047.0	...
9458288	  787.2	  608.5	 4046.0	...
9458289	  787.5	  608.4	 4047.0	...
9458290	  787.4	  608.4	 4047.0	...
9458291	  787.0	  608.5	 4049.0	...
9458292	  786.8	  608.3	 4051.0	...
9458293	  787.1	  608.2	 4048.0	...
9458294	  787.4	  608.2	 4043.0	...
9458295	  787.5	  608.2	 4041.0	...
9458296	  787.6	  608.2	 4045.0	...
9458297	  787.8	  608.0	 4048.0	...
9458298	  788.0	  608.1	 4049.0	...
9458299	  788.2	  608.3	 4050.0	...
9458300	  788.1	  608.5	 4051.0	...
9458301	  787.9	  608.7	 4052.0	...
9458302	  787.6	  608.8	 4052.0	...
9458303	  787.3	  608.9	 4052.0	...
9458304	  787.1	  608.9	 4055.0	...
9458305	  787.0	  608.8	 4057.0	...
9458306	  787.0	  608.2	 4059.0	...
9458307	  786.7	  607.6	 4058.0	...
9458308	  786.5	  607.1	 4059.0	...
9458309	  786.5	  607.0	 4058.0	...
9458310	  786.8	  607.4	 4056.0	...
9458311	  787.1	  607.8	 4053.0	...
9458312	  787.3	  608.3	 4050.0	...
9458313	  787.3	  608.3	 4048.0	...
9458314	  787.3	  608.1	 4048.0	...
9458315	  787.3	  607.7	 4050.0	...
9458316	  787.3	  607.5	 4051.0	...
9458317	  787.3	  607.5	 4052.0	...
9458318	  787.5	  607.7	 4053.0	...
9458319	  787.6	  608.2	 4055.0	...
9458320	  787.6	  608.6	 4058.0	...
9458321	  787.3	  608.9	 4059.0	...
9458322	  786.7	  608.8	 4059.0	...
9458323	  786.3	  608.8	 4059.0	...
9458324	  786.2	  608.5	 4059.0	...
9458325	  786.5	  608.1	 4059.0	...
9458326	  786.8	  607.9	 4058.0	...
9458327	  787.0	  607.6	 4057.0	...
9458328	  787.0	  607.2	 4057.0	...
9458329	  786.8	  606.9	 4056.0	...
9458330	  786.5	  606.8	 4056.0	...
9458331	  786.5	  606.3	 4056.0	...
9458332	  786.7	  605.9	 4056.0	...
9458333	  787.0	  605.5	 4055.0	...
9458334	  787.2	  605.6	 4053.0	...
9458335	  787.2	  605.7	 4051.0	...
9458336	  787.2	  605.3	 4048.0	...
9458337	  787.2	  604.9	 4045.0	...
9458338	  787.1	  604.8	 4044.0	...
9458339	  787.0	  605.3	 4046.0	...
9458340	  786.9	  605.4	 4047.0	...
9458341	  786.9	  605.4	 4046.0	...
9458342	  786.9	  605.5	 4045.0	...
9458343	  786.9	  605.8	 4048.0	...
9458344	  786.7	  606.0	 4052.0	...
9458345	  786.5	  606.3	 4052.0	...
9458346	  786.3	  606.4	 4048.0	...
9458347	  786.2	  606.1	 4048.0	...
9458348	  786.2	  605.8	 4052.0	...
9458349	  786.1	  605.4	 4056.0	...
9458350	  786.1	  605.6	 4057.0	...
9458351	  785.9	  605.9	 4057.0	...
9458352	  785.9	  605.8	 4057.0	...
9458353	  785.8	  605.2	 4056.0	...
9458354	  785.9	  604.5	 4056.0	...
9458355	  786.2	  604.0	 4056.0	...
9458356	  786.5	  603.9	 4055.0	...
9458357	  786.8	  604.2	 4054.0	...
9458358	  786.8	  604.5	 4053.0	...
9458359	  786.8	  605.3	 4052.0	...
9458360	  786.7	  605.8	 4054.0	...
9458361	  786.7	  605.8	 4056.0	...
9458362	  786.7	  605.4	 4059.0	...
9458363	  786.8	  605.4	 4060.0	...
9458364	  786.5	  605.8	 4060.0	...
9458365	  786.2	  605.9	 4059.0	...
9458366	  785.8	  605.7	 4059.0	...
9458367	  785.6	  605.4	 4058.0	...
9458368	  785.6	  605.8	 4056.0	...
9458369	  785.6	  606.1	 4054.0	...
9458370	  785.6	  606.4	 4052.0	...
9458371	  785.5	  606.1	 4052.0	...
9458372	  785.5	  605.8	 4053.0	...
9458373	  786.0	  605.6	 4055.0	...
9458374	  786.5	  605.4	 4054.0	...
9458375	  786.9	  605.3	 4052.0	...
9458376	  786.6	  605.5	 4051.0	...
9458377	  786.2	  605.8	 4053.0	...
9458378	  786.0	  606.0	 4054.0	...
9458379	  786.1	  606.1	 4050.0	...
9458380	  786.4	  606.1	 4045.0	...
9458381	  786.7	  606.2	 4044.0	...
9458382	  786.9	  606.4	 4047.0	...
9458383	  787.1	  606.0	 4051.0	...
9458384	  787.0	  605.4	 4053.0	...
9458385	  786.7	  604.9	 4055.0	...
9458386	  786.0	  605.0	 4056.0	...
9458387	  785.5	  605.1	 4057.0	...
9458388	  785.1	  605.2	 4058.0	...
9458389	  785.2	  605.3	 4057.0	...
9458390	  785.4	  605.3	 4056.0	...
9458391	  785.4	  605.3	 4056.0	...
9458392	  785.4	  605.3	 4055.0	...
9458393	  785.3	  605.3	 4052.0	...
9458394	  785.5	  605.2	 4050.0	...
9458395	  785.7	  605.1	 4048.0	...
9458396	  785.8	  605.0	 4052.0	...
9458397	  786.0	  604.7	 4056.0	...
9458398	  786.2	  604.5	 4061.0	...
9458399	  786.5	  604.2	 4061.0	...
9458400	  786.5	  604.1	 4061.0	...
9458401	  786.4	  604.1	 4060.0	...
9458402	  786.3	  604.2	 4059.0	...
9458403	  786.3	  604.4	 4058.0	...
9458404	  786.3	  604.5	 4059.0	...
9458405	  786.2	  604.7	 4061.0	...
9458406	  786.0	  604.8	 4063.0	...
9458407	  785.6	  604.9	 4063.0	...
9458408	  785.3	  604.8	 4060.0	...
9458409	  785.2	  604.8	 4057.0	...
9458410	  785.2	  605.0	 4054.0	...
9458411	  785.3	  605.0	 4054.0	...
9458412	  785.3	  605.2	 4053.0	...
9458413	  785.3	  605.4	 4053.0	...
9458414	  785.4	  605.7	 4055.0	...
9458415	  785.7	  605.7	 4058.0	...
9458416	  785.9	  605.6	 4059.0	...
9458417	  786.0	  605.5	 4056.0	...
9458418	  786.0	  605.5	 4052.0	...
9458419	  785.5	  605.5	 4048.0	...
9458420	  785.1	  605.6	 4048.0	...
9458421	  784.5	  605.7	 4051.0	...
9458422	  784.4	  605.8	 4053.0	...
9458423	  784.3	  606.0	 4053.0	...
9458424	  784.4	  606.0	 4052.0	...
9458425	  784.4	  606.1	 4052.0	...
9458426	  784.5	  605.7	 4055.0	...
9458427	  784.6	  605.4	 4058.0	...
9458428	  784.6	  605.1	 4060.0	...
9458429	  784.6	  605.2	 4058.0	...
9458430	  784.6	  605.3	 4056.0	...
9458431	  785.0	  605.2	 4056.0	...
9458432	  785.3	  605.0	 4055.0	...
9458433	  785.2	  604.8	 4054.0	...
9458434	  784.7	  604.9	 4054.0	...
9458435	  784.0	  605.1	 4056.0	...
9458436	  783.7	  605.3	 4058.0	...
9458437	  783.4	  605.5	 4057.0	...
9458438	  783.3	  605.7	 4057.0	...
9458439	  783.3	  605.8	 4057.0	...
9458440	  783.6	  605.9	 4056.0	...
9458441	  783.8	  605.7	 4055.0	...
9458442	  784.0	  605.3	 4053.0	...
9458443	  783.8	  605.1	 4053.0	...
9458444	  783.7	  604.9	 4052.0	...
9458445	  783.6	  604.9	 4050.0	...
9458446	  783.6	  604.8	 4049.0	...
9458447	  783.7	  604.7	 4052.0	...
9458448	  783.7	  604.6	 4057.0	...
9458449	  783.9	  604.8	 4060.0	...
9458450	  784.3	  605.0	 4059.0	...
9458451	  784.7	  604.8	 4059.0	...
9458452	  784.7	  604.3	 4059.0	...
9458453	  784.6	  604.6	 4059.0	...
9458454	  784.4	  605.3	 4059.0	...
9458455	  784.3	  605.7	 4058.0	...
9458456	  784.0	  605.6	 4059.0	...
9458457	  783.6	  605.5	 4061.0	...
9458458	  783.5	  605.6	 4064.0	...
9458459	  783.7	  605.5	 4065.0	...
9458460	  783.9	  605.1	 4062.0	...
9458461	  784.0	  604.6	 4058.0	...
9458462	  783.9	  604.1	 4057.0	...
9458463	  783.9	  604.1	 4060.0	...
9458464	  783.9	  604.1	 4063.0	...
9458465	  783.9	  604.2	 4063.0	...
9458466	  783.7	  604.4	 4061.0	...
9458467	  783.4	  604.5	 4060.0	...
9458468	  783.1	  604.7	 4059.0	...
9458469	  783.0	  605.0	 4057.0	...
9458470	  783.1	  605.2	 4056.0	...
9458471	  783.2	  605.2	 4057.0	...
9458472	  783.3	  605.3	 4059.0	...
9458473	  783.6	  605.4	 4061.0	...
9458474	  783.8	  605.4	 4062.0	...
9458475	  783.9	  605.2	 4063.0	...
9458476	  784.0	  605.6	 4063.0	...
9458477	  784.1	  605.9	 4063.0	...
9458478	  784.3	  606.2	 4063.0	...
9458479	  784.4	  606.1	 4063.0	...
9458480	  784.4	  606.0	 4063.0	...
9458481	  784.4	  605.9	 4066.0	...
9458482	  784.2	  605.9	 4069.0	...
9458483	  783.9	  606.0	 4066.0	...
9458484	  783.8	  606.1	 4060.0	...
9458485	  783.9	  606.2	 4054.0	...
9458486	  783.9	  606.3	 4056.0	...
9458487	  783.8	  606.5	 4058.0	...
9458488	  783.7	  606.8	 4060.0	...
9458489	  783.7	  606.9	 4060.0	...
9458490	  784.0	  606.4	 4060.0	...
9458491	  784.3	  605.8	 4061.0	...
9458492	  784.2	  605.2	 4062.0	...
9458493	  783.8	  605.3	 4063.0	...
9458494	  783.9	  605.4	 4060.0	...
9458495	  784.5	  605.4	 4056.0	...
9458496	  784.6	  605.4	 4056.0	...
9458497	  784.2	  605.2	 4059.0	...
9458498	  783.7	  604.8	 4061.0	...
9458499	  783.6	  604.4	 4059.0	...
9458500	  783.6	  604.3	 4057.0	...
9458501	  783.6	  604.3	 4057.0	...
9458502	  783.6	  604.6	 4057.0	...
9458503	  783.6	  604.9	 4057.0	...
9458504	  783.6	  605.1	 4056.0	...
9458505	  783.5	  605.3	 4055.0	...
9458506	  783.5	  604.9	 4058.0	...
9458507	  783.4	  604.4	 4059.0	...
9458508	  783.6	  604.7	 4061.0	...
9458509	  783.7	  605.3	 4060.0	...
9458510	  783.9	  605.8	 4061.0	...
9458511	  783.9	  605.7	 4061.0	...
9458512	  783.9	  605.8	 4063.0	...
9458513	  783.9	  605.9	 4064.0	...
9458514	  783.9	  606.2	 4063.0	...
9458515	  783.9	  606.3	 4062.0	...
9458516	  783.9	  606.2	 4060.0	...
9458517	  783.9	  605.9	 4060.0	...
9458518	  783.9	  605.7	 4060.0	...
9458519	  783.8	  605.4	 4061.0	...
9458520	  783.6	  605.1	 4062.0	...
9458521	  783.5	  604.9	 4063.0	...
9458522	  783.3	  605.4	 4063.0	...
9458523	  783.3	  606.1	 4063.0	...
9458524	  783.3	  606.6	 4062.0	...
9458525	  783.5	  606.4	 4061.0	...
MSG	9458526 0000 _ Number Off
9458526	  783.6	  606.3	 4060.0	...
9458527	  783.6	  606.5	 4060.0	...
9458528	  783.0	  606.7	 4061.0	...
9458529	  782.5	  606.6	 4062.0	...
9458530	  782.0	  606.6	 4063.0	...
9458531	  781.9	  606.6	 4063.0	...
9458532	  781.8	  606.7	 4063.0	...
9458533	  781.8	  606.7	 4062.0	...
9458534	  782.3	  606.6	 4062.0	...
9458535	  782.8	  606.2	 4064.0	...
9458536	  783.4	  605.9	 4067.0	...
9458537	  783.4	  605.7	 4070.0	...
9458538	  783.6	  605.7	 4070.0	...
9458539	  783.6	  605.8	 4070.0	...
9458540	  783.6	  605.8	 4069.0	...
9458541	  783.5	  605.8	 4070.0	...
9458542	  783.3	  605.9	 4069.0	...
9458543	  783.0	  606.1	 4068.0	...
9458544	  782.7	  606.0	 4067.0	...
9458545	  782.6	  606.1	 4066.0	...
9458546	  782.7	  606.3	 4065.0	...
9458547	  782.7	  606.7	 4065.0	...
9458548	  782.6	  606.4	 4066.0	...
9458549	  782.7	  606.0	 4067.0	...
9458550	  782.8	  605.7	 4068.0	...
9458551	  783.0	  605.7	 4067.0	...
9458552	  783.0	  605.7	 4064.0	...
9458553	  782.9	  605.8	 4061.0	...
9458554	  782.8	  605.8	 4058.0	...
9458555	  782.4	  605.9	 4058.0	...
9458556	  782.3	  605.9	 4058.0	...
9458557	  782.3	  605.9	 4057.0	...
9458558	  782.4	  605.8	 4056.0	...
9458559	  782.5	  605.7	 4056.0	...
9458560	  782.5	  605.6	 4057.0	...
9458561	  782.8	  605.6	 4059.0	...
9458562	  783.5	  605.7	 4057.0	...
9458563	  784.3	  605.8	 4053.0	...
9458564	  785.2	  605.7	 4053.0	...
9458565	  785.9	  605.5	 4057.0	...
9458566	  787.0	  605.5	 4058.0	...
9458567	  788.7	  605.4	 4055.0	...
9458568	  790.6	  605.1	 4052.0	...
9458569	  791.9	  604.6	 4052.0	...
9458570	  792.6	  604.0	 4056.0	...
9458571	  792.8	  603.6	 4060.0	...
9458572	  793.0	  603.2	 4060.0	...
9458573	  793.1	  603.0	 4057.0	...
9458574	  793.3	  602.9	 4054.0	...
9458575	  793.4	  602.9	 4054.0	...
9458576	  793.4	  602.3	 4054.0	...
9458577	  793.2	  601.5	 4053.0	...
9458578	  792.9	  601.0	 4053.0	...
9458579	  792.2	  601.3	 4052.0	...
9458580	  791.6	  602.0	 4053.0	...
9458581	  791.3	  602.6	 4053.0	...
9458582	  791.4	  603.0	 4054.0	...
9458583	  791.4	  603.0	 4054.0	...
9458584	  791.4	  602.9	 4053.0	...
9458585	  791.1	  602.9	 4055.0	...
9458586	  790.9	  602.9	 4056.0	...
9458587	  790.5	  602.8	 4059.0	...
9458588	  790.2	  602.7	 4060.0	...
9458589	  789.9	  602.7	 4059.0	...
9458590	  789.9	  602.7	 4056.0	...
9458591	  789.9	  602.6	 4054.0	...
9458592	  789.7	  602.5	 4052.0	...
9458593	  789.4	  602.8	 4050.0	...
9458594	  789.2	  603.2	 4047.0	...
9458595	  788.7	  603.6	 4047.0	...
9458596	  788.2	  603.5	 4047.0	...
9458597	  788.1	  603.4	 4047.0	...
9458598	  788.6	  603.3	 4047.0	...
9458599	  789.2	  603.2	 4048.0	...
9458600	  789.4	  603.0	 4048.0	...
9458601	  789.5	  602.8	 4049.0	...
9458602	  789.3	  602.7	 4049.0	...
9458603	  789.2	  602.8	 4048.0	...
9458604	  789.2	  602.9	 4048.0	...
9458605	  789.1	  603.0	 4048.0	...
9458606	  789.0	  603.0	 4047.0	...
9458607	  788.9	  603.1	 4046.0	...
9458608	  788.8	  602.7	 4045.0	...
9458609	  788.6	  602.3	 4043.0	...
9458610	  788.5	  602.0	 4042.0	...
9458611	  788.6	  602.1	 4046.0	...
9458612	  788.7	  602.3	 4052.0	...
9458613	  788.8	  602.4	 4057.0	...
9458614	  789.2	  602.5	 4057.0	...
9458615	  789.6	  602.5	 4056.0	...
9458616	  789.9	  602.6	 4056.0	...
9458617	  789.3	  602.5	 4055.0	...
9458618	  788.8	  602.5	 4055.0	...
9458619	  788.2	  602.5	 4055.0	...
9458620	  788.1	  602.8	 4056.0	...
9458621	  788.2	  603.1	 4053.0	...
9458622	  788.8	  603.3	 4050.0	...
9458623	  789.5	  603.1	 4048.0	...
9458624	  790.0	  602.6	 4048.0	...
9458625	  790.0	  602.2	 4050.0	...
9458626	  789.9	  602.3	 4051.0	...
9458627	  790.0	  602.4	 4053.0	...
9458628	  790.0	  602.3	 4052.0	...
9458629	  790.1	  602.2	 4053.0	...
9458630	  790.1	  601.9	 4055.0	...
9458631	  790.1	  601.7	 4056.0	...
9458632	  790.0	  601.3	 4057.0	...
9458633	  790.1	  601.2	 4058.0	...
9458634	  790.1	  601.2	 4060.0	...
9458635	  790.1	  601.3	 4062.0	...
9458636	  790.0	  601.5	 4063.0	...
9458637	  789.9	  601.6	 4059.0	...
9458638	  790.0	  601.8	 4055.0	...
9458639	  790.2	  602.0	 4050.0	...
9458640	  790.3	  602.1	 4051.0	...
9458641	  790.5	  602.4	 4051.0	...
9458642	  790.6	  602.7	 4052.0	...
9458643	  790.5	  602.8	 4053.0	...
9458644	  790.2	  602.8	 4054.0	...
9458645	  790.0	  602.7	 4056.0	...
9458646	  789.9	  602.7	 4058.0	...
9458647	  790.0	  602.7	 4058.0	...
9458648	  790.1	  602.8	 4057.0	...
9458649	  790.0	  602.8	 4055.0	...
9458650	  789.7	  602.8	 4054.0	...
9458651	  789.4	  602.8	 4054.0	...
9458652	  789.3	  602.4	 4056.0	...
9458653	  789.3	  602.1	 4058.0	...
9458654	  789.4	  601.8	 4060.0	...
9458655	  789.4	  602.0	 4059.0	...
9458656	  789.4	  602.1	 4057.0	...
9458657	  789.3	  602.2	 4057.0	...
9458658	  789.4	  602.3	 4057.0	...
9458659	  789.7	  602.3	 4057.0	...
9458660	  790.1	  602.3	 4058.0	...
9458661	  790.5	  602.2	 4058.0	...
9458662	  790.6	  602.1	 4059.0	...
9458663	  790.6	  602.0	 4059.0	...
9458664	  790.4	  602.1	 4057.0	...
9458665	  790.3	  602.2	 4056.0	...
9458666	  790.3	  602.4	 4056.0	...
9458667	  790.4	  602.5	 4059.0	...
9458668	  790.5	  602.5	 4063.0	...
9458669	  790.4	  602.5	 4064.0	...
9458670	  790.2	  602.4	 4063.0	...
9458671	  790.0	  602.3	 4062.0	...
9458672	  790.0	  602.3	 4061.0	...
9458673	  789.9	  602.4	 4061.0	...
9458674	  789.9	  602.2	 4059.0	...
9458675	  789.9	  601.9	 4057.0	...
9458676	  789.9	  601.7	 4055.0	...
9458677	  790.3	  601.9	 4055.0	...
9458678	  790.6	  602.3	 4055.0	...
9458679	  790.5	  602.6	 4054.0	...
9458680	  790.2	  602.9	 4053.0	...
9458681	  789.9	  603.2	 4052.0	...
9458682	  790.3	  602.8	 4051.0	...
9458683	  790.6	  601.6	 4053.0	...
9458684	  790.8	  600.5	 4055.0	...
9458685	  790.7	  600.4	 4057.0	...
9458686	  790.7	  601.0	 4057.0	...
9458687	  790.7	  601.5	 4059.0	...
9458688	  790.5	  601.5	 4062.0	...
9458689	  790.1	  601.3	 4062.0	...
9458690	  790.0	  601.1	 4059.0	...
9458691	  790.3	  600.8	 4057.0	...
9458692	  791.1	  600.8	 4058.0	...
9458693	  791.8	  600.9	 4061.0	...
9458694	  792.2	  601.0	 4064.0	...
9458695	  792.0	  601.1	 4065.0	...
9458696	  791.7	  601.1	 4064.0	...
9458697	  791.6	  601.1	 4064.0	...
9458698	  791.0	  601.2	 4065.0	...
9458699	  790.4	  601.4	 4065.0	...
9458700	  789.8	  601.5	 4066.0	...
9458701	  789.8	  601.4	 4066.0	...
9458702	  789.7	  601.3	 4065.0	...
9458703	  789.6	  601.3	 4065.0	...
9458704	  789.7	  601.3	 4065.0	...
9458705	  790.0	  600.6	 4067.0	...
9458706	  790.3	  599.9	 4068.0	...
9458707	  790.6	  599.5	 4068.0	...
9458708	  790.9	  600.0	 4068.0	...
9458709	  791.1	  600.6	 4067.0	...
9458710	  791.1	  600.7	 4068.0	...
9458711	  791.1	  600.4	 4068.0	...
9458712	  790.9	  600.3	 4068.0	...
9458713	  790.7	  600.7	 4068.0	...
9458714	  790.5	  601.1	 4068.0	...
9458715	  790.5	  601.1	 4068.0	...
9458716	  790.6	  600.8	 4069.0	...
9458717	  791.0	  600.6	 4071.0	...
9458718	  791.2	  600.6	 4072.0	...
9458719	  791.4	  600.6	 4070.0	...
9458720	  791.4	  600.4	 4069.0	...
9458721	  791.0	  600.3	 4068.0	...
9458722	  790.6	  600.1	 4069.0	...
9458723	  790.2	  600.0	 4070.0	...
9458724	  790.4	  600.2	 4070.0	...
9458725	  790.5	  600.4	 4069.0	...
9458726	  790.5	  600.6	 4070.0	...
9458727	  791.0	  600.4	 4072.0	...
9458728	  791.6	  600.2	 4075.0	...
9458729	  792.1	  600.1	 4074.0	...
9458730	  792.1	  600.5	 4073.0	...
9458731	  792.0	  601.1	 4072.0	...
9458732	  791.9	  601.7	 4071.0	...
9458733	  791.6	  601.7	 4072.0	...
9458734	  791.3	  601.2	 4076.0	...
9458735	  791.1	  600.7	 4082.0	...
9458736	  790.9	  600.4	 4085.0	...
MSG	9458737 0000 _ Number On
9458737	  790.6	  600.2	 4086.0	...
9458738	  790.4	  599.9	 4086.0	...
9458739	  790.3	  599.7	 4087.0	...
9458740	  790.3	  599.8	 4087.0	...
9458741	  790.7	  599.9	 4087.0	...
9458742	  790.9	  599.5	 4088.0	...
9458743	  791.0	  598.9	 4089.0	...
9458744	  791.0	  598.9	 4088.0	...
9458745	  791.0	  599.3	 4085.0	...
9458746	  791.0	  599.8	 4081.0	...
9458747	  791.3	  599.7	 4080.0	...
9458748	  791.6	  599.6	 4084.0	...
9458749	  792.1	  599.9	 4086.0	...
9458750	  792.2	  600.3	 4086.0	...
9458751	  792.2	  600.4	 4084.0	...
9458752	  791.7	  600.0	 4085.0	...
9458753	  791.3	  599.6	 4087.0	...
9458754	  791.1	  599.4	 4089.0	...
9458755	  791.3	  599.6	 4089.0	...
9458756	  791.3	  599.7	 4089.0	...
9458757	  791.1	  599.9	 4089.0	...
9458758	  791.0	  599.9	 4091.0	...
9458759	  791.0	  599.8	 4094.0	...
9458760	  791.1	  599.7	 4097.0	...
9458761	  791.2	  599.9	 4095.0	...
9458762	  791.5	  600.2	 4091.0	...
9458763	  791.8	  600.1	 4090.0	...
9458764	  792.0	  599.6	 4092.0	...
9458765	  791.9	  599.3	 4091.0	...
9458766	  791.6	  599.4	 4087.0	...
9458767	  791.2	  599.5	 4085.0	...
9458768	  790.9	  599.4	 4087.0	...
9458769	  790.8	  599.4	 4088.0	...
9458770	  790.9	  599.5	 4089.0	...
9458771	  790.9	  599.5	 4089.0	...
9458772	  791.0	  599.5	 4090.0	...
9458773	  791.2	  599.7	 4092.0	...
9458774	  791.4	  599.8	 4093.0	...
9458775	  791.5	  600.1	 4097.0	...
9458776	  791.5	  600.3	 4100.0	...
9458777	  791.5	  600.4	 4101.0	...
9458778	  791.2	  600.3	 4100.0	...
9458779	  791.0	  600.3	 4098.0	...
9458780	  791.2	  600.4	 4097.0	...
9458781	  791.7	  600.6	 4095.0	...
9458782	  792.0	  600.7	 4093.0	...
9458783	  791.9	  600.4	 4091.0	...
9458784	  791.8	  600.1	 4090.0	...
9458785	  791.8	  599.8	 4090.0	...
9458786	  791.8	  599.8	 4090.0	...
9458787	  791.8	  599.8	 4091.0	...
9458788	  791.7	  600.0	 4092.0	...
9458789	  791.6	  600.2	 4093.0	...
9458790	  791.6	  600.1	 4098.0	...
9458791	  791.5	  599.8	 4102.0	...
9458792	  791.5	  599.8	 4103.0	...
9458793	  791.6	  599.9	 4101.0	...
9458794	  791.8	  600.1	 4100.0	...
9458795	  792.0	  599.8	 4100.0	...
9458796	  792.0	  599.5	 4101.0	...
9458797	  792.0	  599.4	 4097.0	...
9458798	  792.2	  599.5	 4093.0	...
9458799	  792.4	  599.7	 4090.0	...
9458800	  792.6	  600.1	 4092.0	...
9458801	  792.6	  600.5	 4093.0	...
9458802	  792.8	  600.9	 4093.0	...
9458803	  793.0	  600.6	 4092.0	...
9458804	  793.3	  600.2	 4093.0	...
9458805	  793.5	  599.8	 4094.0	...
9458806	  793.4	  599.6	 4094.0	...
9458807	  793.1	  599.4	 4093.0	...
9458808	  792.9	  599.3	 4093.0	...
9458809	  792.7	  599.4	 4094.0	...
9458810	  792.6	  599.6	 4095.0	...
9458811	  792.6	  599.6	 4095.0	...
9458812	  792.6	  599.6	 4095.0	...
9458813	  792.2	  599.6	 4096.0	...
9458814	  791.9	  599.6	 4096.0	...
9458815	  791.5	  599.6	 4094.0	...
9458816	  791.6	  599.8	 4092.0	...
9458817	  791.7	  599.9	 4094.0	...
9458818	  792.2	  600.1	 4095.0	...
9458819	  792.6	  600.1	 4096.0	...
9458820	  792.9	  600.1	 4096.0	...
9458821	  792.9	  600.2	 4096.0	...
9458822	  792.7	  600.4	 4097.0	...
9458823	  792.7	  600.6	 4098.0	...
9458824	  792.9	  600.9	 4098.0	...
9458825	  793.2	  601.0	 4096.0	...
9458826	  793.3	  601.1	 4093.0	...
9458827	  793.1	  601.2	 4091.0	...
9458828	  793.0	  601.2	 4092.0	...
9458829	  793.2	  600.8	 4093.0	...
9458830	  793.4	  600.4	 4094.0	...
9458831	  793.5	  599.9	 4094.0	...
9458832	  793.2	  599.9	 4093.0	...
9458833	  792.6	  599.9	 4094.0	...
9458834	  792.0	  600.2	 4094.0	...
9458835	  791.9	  600.4	 4095.0	...
9458836	  792.1	  600.6	 4096.0	...
9458837	  792.4	  600.5	 4100.0	...
9458838	  792.7	  600.4	 4103.0	...
9458839	  792.6	  600.4	 4105.0	...
9458840	  792.5	  600.5	 4105.0	...
9458841	  792.4	  600.6	 4106.0	...
9458842	  792.8	  600.4	 4106.0	...
9458843	  792.9	  600.1	 4106.0	...
9458844	  793.0	  599.8	 4108.0	...
9458845	  792.8	  599.7	 4112.0	...
9458846	  792.8	  599.6	 4115.0	...
9458847	  792.7	  599.7	 4113.0	...
9458848	  792.5	  599.6	 4112.0	...
9458849	  792.4	  599.5	 4111.0	...
9458850	  792.4	  599.6	 4112.0	...
9458851	  792.7	  599.9	 4113.0	...
9458852	  792.9	  600.3	 4114.0	...
9458853	  793.0	  600.6	 4116.0	...
9458854	  792.8	  600.9	 4116.0	...
9458855	  792.9	  601.4	 4113.0	...
9458856	  793.1	  601.7	 4110.0	...
9458857	  793.3	  601.9	 4112.0	...
9458858	  793.3	  601.8	 4116.0	...
9458859	  793.1	  601.9	 4119.0	...
9458860	  792.9	  602.0	 4119.0	...
9458861	  792.9	  601.7	 4119.0	...
9458862	  792.8	  601.2	 4121.0	...
9458863	  792.7	  600.7	 4121.0	...
9458864	  792.7	  600.7	 4121.0	...
9458865	  792.6	  600.7	 4120.0	...
9458866	  793.2	  600.7	 4120.0	...
9458867	  793.9	  600.8	 4120.0	...
9458868	  794.2	  600.8	 4123.0	...
9458869	  793.8	  601.0	 4126.0	...
9458870	  793.8	  601.0	 4129.0	...
9458871	  794.2	  600.9	 4127.0	...
9458872	  794.4	  600.8	 4124.0	...
9458873	  794.4	  600.9	 4123.0	...
9458874	  794.2	  601.2	 4122.0	...
9458875	  794.1	  601.4	 4121.0	...
9458876	  793.9	  601.2	 4120.0	...
9458877	  793.7	  600.8	 4122.0	...
9458878	  793.9	  600.4	 4125.0	...
9458879	  794.2	  600.5	 4126.0	...
9458880	  794.5	  600.5	 4124.0	...
9458881	  794.5	  600.5	 4123.0	...
9458882	  794.4	  600.2	 4124.0	...
9458883	  794.4	  599.9	 4126.0	...
9458884	  794.4	  600.0	 4127.0	...
9458885	  794.4	  600.5	 4128.0	...
9458886	  794.4	  601.0	 4128.0	...
9458887	  794.4	  601.0	 4128.0	...
9458888	  794.5	  601.0	 4126.0	...
9458889	  794.4	  601.0	 4123.0	...
9458890	  794.0	  600.9	 4120.0	...
9458891	  793.6	  600.8	 4120.0	...
9458892	  793.4	  600.5	 4120.0	...
9458893	  793.6	  600.3	 4120.0	...
9458894	  793.7	  600.3	 4121.0	...
9458895	  793.9	  600.5	 4122.0	...
9458896	  794.1	  600.8	 4122.0	...
9458897	  794.3	  600.8	 4122.0	...
9458898	  794.4	  600.8	 4122.0	...
9458899	  794.4	  600.7	 4124.0	...
9458900	  794.4	  600.7	 4126.0	...
9458901	  794.4	  600.6	 4127.0	...
9458902	  794.2	  600.6	 4126.0	...
9458903	  794.0	  600.6	 4125.0	...
9458904	  793.9	  600.9	 4125.0	...
9458905	  793.8	  601.2	 4125.0	...
9458906	  793.8	  601.6	 4125.0	...
9458907	  794.1	  601.5	 4126.0	...
9458908	  794.5	  601.5	 4127.0	...
9458909	  795.0	  601.4	 4128.0	...
9458910	  795.2	  601.2	 4128.0	...
9458911	  795.5	  600.9	 4125.0	...
9458912	  795.5	  600.9	 4122.0	...
9458913	  795.5	  600.9	 4119.0	...
9458914	  795.3	  601.0	 4120.0	...
9458915	  794.5	  601.4	 4122.0	...
9458916	  793.9	  601.8	 4122.0	...
9458917	  793.5	  602.2	 4123.0	...
9458918	  793.7	  602.1	 4125.0	...
9458919	  793.9	  602.1	 4127.0	...
9458920	  794.0	  602.1	 4128.0	...
9458921	  794.2	  602.1	 4129.0	...
9458922	  794.2	  602.1	 4128.0	...
9458923	  794.2	  602.1	 4127.0	...
9458924	  794.3	  601.8	 4127.0	...
9458925	  794.4	  601.4	 4129.0	...
9458926	  794.5	  601.1	 4130.0	...
9458927	  794.6	  601.2	 4130.0	...
9458928	  794.7	  601.4	 4130.0	...
9458929	  794.5	  601.5	 4128.0	...
9458930	  794.1	  601.6	 4127.0	...
9458931	  793.8	  601.7	 4125.0	...
9458932	  793.6	  601.7	 4129.0	...
9458933	  793.6	  601.8	 4136.0	...
9458934	  793.7	  601.8	 4142.0	...
9458935	  793.8	  601.9	 4143.0	...
9458936	  793.9	  601.9	 4143.0	...
9458937	  794.0	  602.3	 4140.0	...
9458938	  794.0	  602.6	 4137.0	...
9458939	  794.0	  602.9	 4135.0	...
9458940	  794.0	  602.7	 4137.0	...
9458941	  794.2	  602.6	 4138.0	...
9458942	  794.3	  602.4	 4137.0	...
9458943	  794.4	  602.4	 4135.0	...
9458944	  794.1	  602.6	 4131.0	...
9458945	  793.8	  602.8	 4130.0	...
9458946	  793.7	  602.6	 4131.0	...
9458947	  793.8	  602.3	 4132.0	...
9458948	  794.0	  602.1	 4132.0	...
9458949	  794.2	  602.2	 4130.0	...
9458950	  794.5	  602.4	 4129.0	...
9458951	  794.8	  602.5	 4130.0	...
9458952	  794.8	  602.0	 4132.0	...
9458953	  794.5	  601.5	 4133.0	...
9458954	  794.0	  601.1	 4133.0	...
9458955	  793.7	  601.3	 4132.0	...
9458956	  793.9	  601.6	 4131.0	...
9458957	  794.2	  601.8	 4133.0	...
9458958	  794.5	  602.0	 4138.0	...
9458959	  794.4	  602.1	 4142.0	...
9458960	  794.4	  602.1	 4142.0	...
9458961	  794.1	  602.1	 4141.0	...
9458962	  793.9	  602.5	 4139.0	...
9458963	  793.5	  603.0	 4139.0	...
9458964	  793.4	  603.4	 4139.0	...
9458965	  793.9	  603.4	 4140.0	...
9458966	  794.4	  603.2	 4139.0	...
9458967	  794.8	  602.9	 4139.0	...
9458968	  794.7	  602.7	 4138.0	...
9458969	  794.6	  602.5	 4136.0	...
9458970	  794.9	  602.3	 4134.0	...
9458971	  795.1	  602.3	 4134.0	...
9458972	  795.1	  602.3	 4137.0	...
9458973	  794.8	  602.5	 4139.0	...
9458974	  794.7	  602.5	 4139.0	...
9458975	  794.8	  602.5	 4138.0	...
9458976	  794.9	  602.6	 4138.0	...
9458977	  794.9	  602.6	 4138.0	...
9458978	  794.9	  602.7	 4138.0	...
9458979	  794.7	  602.5	 4138.0	...
9458980	  794.3	  602.3	 4139.0	...
9458981	  793.9	  602.5	 4138.0	...
9458982	  794.0	  603.0	 4136.0	...
9458983	  794.2	  602.9	 4134.0	...
9458984	  794.5	  602.3	 4135.0	...
9458985	  794.7	  601.8	 4137.0	...
9458986	  794.8	  602.0	 4139.0	...
9458987	  794.9	  602.1	 4139.0	...
9458988	  794.9	  602.0	 4138.0	...
9458989	  794.6	  601.9	 4137.0	...
9458990	  794.4	  602.1	 4137.0	...
9458991	  794.5	  602.4	 4137.0	...
9458992	  794.9	  602.8	 4137.0	...
9458993	  795.2	  602.9	 4137.0	...
9458994	  794.8	  603.1	 4137.0	...
9458995	  794.4	  603.2	 4137.0	...
9458996	  793.9	  603.5	 4137.0	...
9458997	  793.7	  603.7	 4136.0	...
9458998	  793.8	  603.8	 4136.0	...
9458999	  794.1	  603.7	 4136.0	...
9459000	  794.3	  603.6	 4136.0	...
9459001	  794.9	  603.5	 4138.0	...
9459002	  795.4	  603.4	 4140.0	...
9459003	  795.7	  603.4	 4141.0	...
9459004	  795.5	  603.4	 4140.0	...
9459005	  795.3	  603.2	 4139.0	...
9459006	  795.1	  602.8	 4138.0	...
9459007	  795.0	  602.4	 4138.0	...
9459008	  794.9	  602.3	 4134.0	...
9459009	  794.9	  602.2	 4131.0	...
9459010	  795.1	  602.2	 4130.0	...
9459011	  795.0	  602.8	 4133.0	...
9459012	  795.0	  603.5	 4136.0	...
9459013	  795.0	  604.1	 4136.0	...
9459014	  795.1	  604.1	 4136.0	...
9459015	  795.3	  603.7	 4136.0	...
9459016	  795.5	  603.4	 4134.0	...
9459017	  795.5	  603.0	 4133.0	...
9459018	  795.4	  602.9	 4132.0	...
9459019	  794.7	  602.9	 4132.0	...
9459020	  794.0	  603.3	 4132.0	...
9459021	  793.6	  603.6	 4132.0	...
9459022	  793.7	  603.8	 4135.0	...
9459023	  793.8	  603.8	 4137.0	...
9459024	  793.8	  603.8	 4138.0	...
9459025	  794.0	  603.9	 4136.0	...
9459026	  794.3	  604.0	 4132.0	...
9459027	  794.5	  603.7	 4130.0	...
9459028	  794.7	  603.4	 4129.0	...
9459029	  795.0	  603.1	 4129.0	...
9459030	  795.2	  603.0	 4130.0	...
9459031	  795.3	  603.0	 4131.0	...
9459032	  795.3	  603.0	 4132.0	...
9459033	  795.2	  603.1	 4135.0	...
9459034	  795.0	  603.2	 4139.0	...
9459035	  794.8	  603.5	 4141.0	...
9459036	  794.7	  603.7	 4141.0	...
9459037	  794.6	  604.1	 4140.0	...
9459038	  794.5	  604.3	 4138.0	...
9459039	  794.4	  604.7	 4136.0	...
MSG	9459040 0000 _ Number Off
9459040	  794.6	  604.7	 4135.0	...
9459041	  794.8	  604.7	 4135.0	...
9459042	  794.5	  604.7	 4135.0	...
9459043	  793.9	  604.1	 4134.0	...
9459044	  793.8	  603.5	 4134.0	...
9459045	  794.3	  602.8	 4134.0	...
9459046	  795.0	  602.8	 4134.0	...
9459047	  795.3	  603.1	 4134.0	...
9459048	  795.5	  603.4	 4134.0	...
9459049	  795.5	  603.7	 4134.0	...
9459050	  795.5	  603.7	 4134.0	...
9459051	  795.5	  603.8	 4132.0	...
9459052	  795.5	  603.7	 4129.0	...
9459053	  795.5	  603.6	 4126.0	...
9459054	  795.3	  604.2	 4128.0	...
9459055	  795.3	  604.9	 4130.0	...
9459056	  795.3	  605.4	 4129.0	...
9459057	  795.5	  604.9	 4126.0	...
9459058	  795.6	  604.4	 4124.0	...
9459059	  795.6	  604.6	 4125.0	...
9459060	  795.8	  604.9	 4126.0	...
9459061	  796.1	  605.0	 4127.0	...
9459062	  796.3	  604.6	 4129.0	...
9459063	  796.2	  604.3	 4130.0	...
9459064	  795.9	  604.2	 4131.0	...
9459065	  795.7	  604.2	 4128.0	...
9459066	  795.6	  604.1	 4124.0	...
9459067	  795.6	  604.1	 4124.0	...
9459068	  795.6	  604.4	 4127.0	...
9459069	  795.8	  604.7	 4129.0	...
9459070	  796.0	  605.1	 4127.0	...
9459071	  796.3	  605.4	 4125.0	...
9459072	  796.0	  605.7	 4123.0	...
9459073	  795.7	  605.8	 4127.0	...
9459074	  795.5	  605.2	 4130.0	...
9459075	  795.6	  604.5	 4133.0	...
9459076	  795.6	  604.3	 4131.0	...
9459077	  795.6	  604.5	 4128.0	...
9459078	  795.4	  604.8	 4125.0	...
9459079	  795.2	  605.0	 4124.0	...
9459080	  795.4	  605.0	 4124.0	...
9459081	  795.6	  604.8	 4124.0	...
9459082	  795.7	  604.8	 4128.0	...
9459083	  795.7	  605.1	 4131.0	...
9459084	  795.8	  605.3	 4134.0	...
9459085	  796.1	  604.6	 4135.0	...
9459086	  796.7	  603.8	 4136.0	...
9459087	  797.1	  603.5	 4134.0	...
9459088	  797.0	  604.0	 4130.0	...
9459089	  796.5	  604.6	 4129.0	...
9459090	  796.0	  604.6	 4131.0	...
9459091	  795.9	  604.6	 4134.0	...
9459092	  795.8	  605.1	 4133.0	...
9459093	  795.6	  605.6	 4134.0	...
9459094	  795.5	  605.9	 4136.0	...
9459095	  795.7	  605.8	 4137.0	...
9459096	  795.8	  605.7	 4136.0	...
9459097	  795.9	  605.8	 4136.0	...
9459098	  795.9	  605.8	 4135.0	...
9459099	  796.0	  605.8	 4133.0	...
9459100	  796.0	  605.4	 4132.0	...
9459101	  796.0	  604.9	 4131.0	...
9459102	  796.1	  604.9	 4131.0	...
9459103	  796.2	  605.3	 4130.0	...
9459104	  796.2	  605.7	 4130.0	...
9459105	  796.3	  605.6	 4129.0	...
9459106	  796.4	  605.5	 4128.0	...
9459107	  796.5	  605.5	 4125.0	...
9459108	  796.7	  605.6	 4121.0	...
9459109	  796.7	  605.7	 4120.0	...
9459110	  796.7	  605.8	 4121.0	...
9459111	  796.7	  606.0	 4123.0	...
9459112	  796.8	  606.3	 4123.0	...
9459113	  796.6	  606.5	 4122.0	...
9459114	  796.4	  606.5	 4120.0	...
9459115	  796.2	  606.5	 4120.0	...
9459116	  796.4	  606.3	 4121.0	...
9459117	  796.6	  605.9	 4120.0	...
9459118	  796.6	  605.6	 4118.0	...
9459119	  796.6	  605.3	 4116.0	...
9459120	  796.4	  605.4	 4114.0	...
9459121	  796.1	  605.5	 4111.0	...
9459122	  796.2	  605.6	 4108.0	...
9459123	  796.5	  605.8	 4108.0	...
9459124	  796.8	  605.8	 4111.0	...
9459125	  796.9	  605.9	 4112.0	...
9459126	  797.0	  605.8	 4110.0	...
9459127	  797.0	  605.9	 4109.0	...
9459128	  797.2	  605.9	 4109.0	...
9459129	  797.3	  606.0	 4109.0	...
9459130	  797.3	  606.2	 4109.0	...
9459131	  797.3	  606.4	 4108.0	...
9459132	  797.3	  606.5	 4108.0	...
9459133	  797.4	  606.6	 4107.0	...
9459134	  797.6	  606.4	 4106.0	...
9459135	  797.8	  606.2	 4105.0	...
9459136	  798.0	  606.0	 4104.0	...
9459137	  798.1	  606.1	 4104.0	...
9459138	  797.7	  606.2	 4106.0	...
9459139	  797.3	  605.7	 4108.0	...
9459140	  796.9	  605.3	 4109.0	...
9459141	  796.8	  605.0	 4107.0	...
9459142	  797.0	  605.3	 4104.0	...
9459143	  797.4	  605.7	 4103.0	...
9459144	  797.7	  606.0	 4102.0	...
9459145	  797.6	  606.3	 4102.0	...
9459146	  797.1	  606.3	 4101.0	...
9459147	  796.8	  606.4	 4101.0	...
9459148	  796.5	  606.4	 4100.0	...
9459149	  796.7	  606.5	 4099.0	...
9459150	  796.7	  606.5	 4100.0	...
9459151	  796.8	  606.6	 4103.0	...
9459152	  796.8	  606.8	 4106.0	...
9459153	  796.8	  606.7	 4106.0	...
9459154	  796.8	  606.6	 4106.0	...
9459155	  797.0	  606.5	 4105.0	...
9459156	  797.3	  606.4	 4103.0	...
9459157	  797.4	  606.9	 4098.0	...
9459158	  797.5	  607.3	 4093.0	...
9459159	  797.5	  607.7	 4091.0	...
9459160	  797.6	  607.6	 4094.0	...
9459161	  797.6	  607.5	 4096.0	...
9459162	  797.6	  607.7	 4097.0	...
9459163	  797.5	  607.8	 4095.0	...
9459164	  797.4	  607.6	 4094.0	...
9459165	  797.2	  607.3	 4093.0	...
9459166	  797.2	  606.9	 4095.0	...
9459167	  797.1	  606.7	 4097.0	...
9459168	  796.9	  606.6	 4098.0	...
9459169	  796.6	  606.5	 4098.0	...
9459170	  796.5	  606.5	 4098.0	...
9459171	  796.4	  606.6	 4097.0	...
9459172	  796.6	  606.9	 4096.0	...
9459173	  796.8	  607.3	 4094.0	...
9459174	  797.1	  607.6	 4092.0	...
9459175	  797.1	  607.7	 4090.0	...
9459176	  797.2	  607.8	 4090.0	...
9459177	  797.0	  607.9	 4090.0	...
9459178	  796.7	  607.8	 4090.0	...
9459179	  796.7	  607.4	 4091.0	...
9459180	  797.0	  607.0	 4092.0	...
9459181	  797.4	  606.8	 4092.0	...
9459182	  797.6	  606.9	 4092.0	...
9459183	  797.9	  606.6	 4089.0	...
9459184	  798.2	  606.2	 4086.0	...
9459185	  798.3	  605.6	 4086.0	...
9459186	  798.3	  605.4	 4088.0	...
9459187	  798.2	  605.4	 4090.0	...
9459188	  798.2	  605.4	 4088.0	...
9459189	  798.3	  605.4	 4085.0	...
9459190	  798.3	  605.4	 4083.0	...
9459191	  797.7	  605.3	 4081.0	...
9459192	  797.1	  605.1	 4086.0	...
9459193	  796.5	  604.9	 4091.0	...
9459194	  796.6	  604.8	 4091.0	...
9459195	  796.9	  605.4	 4087.0	...
9459196	  797.1	  606.0	 4083.0	...
9459197	  797.2	  606.7	 4083.0	...
9459198	  797.8	  606.8	 4082.0	...
9459199	  798.5	  606.9	 4082.0	...
9459200	  798.6	  607.1	 4083.0	...
9459201	  798.0	  607.0	 4084.0	...
9459202	  797.6	  607.0	 4086.0	...
9459203	  797.8	  606.9	 4087.0	...
9459204	  798.1	  607.0	 4088.0	...
9459205	  798.2	  607.1	 4090.0	...
9459206	  797.7	  607.2	 4090.0	...
9459207	  797.1	  607.5	 4089.0	...
9459208	  796.7	  607.6	 4088.0	...
9459209	  796.9	  607.8	 4087.0	...
9459210	  797.0	  608.0	 4087.0	...
9459211	  797.0	  608.2	 4087.0	...
9459212	  796.9	  608.2	 4087.0	...
9459213	  797.0	  608.1	 4086.0	...
9459214	  797.1	  608.1	 4085.0	...
9459215	  797.2	  608.2	 4084.0	...
9459216	  797.2	  608.1	 4082.0	...
9459217	  797.2	  607.6	 4080.0	...
9459218	  796.9	  607.2	 4081.0	...
9459219	  796.8	  606.8	 4081.0	...
9459220	  796.6	  607.2	 4082.0	...
9459221	  796.5	  607.5	 4083.0	...
9459222	  796.5	  607.9	 4083.0	...
9459223	  796.5	  608.1	 4083.0	...
9459224	  796.4	  608.1	 4083.0	...
9459225	  796.7	  607.8	 4082.0	...
9459226	  797.0	  607.4	 4081.0	...
9459227	  797.4	  607.3	 4081.0	...
9459228	  797.3	  607.3	 4082.0	...
9459229	  797.3	  607.4	 4079.0	...
9459230	  797.2	  606.6	 4076.0	...
9459231	  797.1	  605.8	 4074.0	...
9459232	  797.2	  605.4	 4075.0	...
9459233	  797.6	  605.9	 4076.0	...
9459234	  798.0	  606.3	 4076.0	...
9459235	  798.3	  606.2	 4075.0	...
9459236	  798.4	  606.0	 4074.0	...
9459237	  798.5	  605.8	 4074.0	...
9459238	  798.6	  605.6	 4077.0	...
9459239	  798.5	  605.5	 4081.0	...
9459240	  798.1	  605.3	 4086.0	...
9459241	  797.4	  605.3	 4088.0	...
9459242	  796.9	  605.2	 4091.0	...
9459243	  796.6	  605.2	 4093.0	...
9459244	  796.6	  605.3	 4089.0	...
9459245	  796.7	  605.7	 4083.0	...
9459246	  796.9	  606.1	 4077.0	...
9459247	  797.2	  606.4	 4075.0	...
9459248	  797.4	  606.3	 4073.0	...
9459249	  797.4	  606.2	 4073.0	...
9459250	  797.3	  606.2	 4075.0	...
9459251	  797.1	  606.0	 4077.0	...
9459252	  797.2	  605.7	 4077.0	...
9459253	  797.5	  605.6	 4078.0	...
9459254	  797.8	  605.4	 4078.0	...
9459255	  797.8	  605.4	 4079.0	...
9459256	  797.8	  605.5	 4078.0	...
9459257	  797.8	  605.6	 4078.0	...
9459258	  797.9	  605.6	 4078.0	...
9459259	  797.9	  605.7	 4078.0	...
9459260	  798.0	  605.8	 4078.0	...
9459261	  797.9	  606.0	 4077.0	...
9459262	  797.8	  606.1	 4077.0	...
9459263	  797.8	  606.2	 4077.0	...
9459264	  797.9	  606.2	 4078.0	...
9459265	  797.9	  606.1	 4079.0	...
9459266	  798.0	  605.6	 4081.0	...
9459267	  797.9	  605.2	 4083.0	...
9459268	  797.9	  605.2	 4085.0	...
9459269	  797.8	  605.6	 4085.0	...
9459270	  797.8	  605.5	 4084.0	...
9459271	  797.8	  605.1	 4084.0	...
9459272	  797.7	  604.6	 4083.0	...
9459273	  797.7	  605.0	 4081.0	...
9459274	  797.7	  605.5	 4080.0	...
9459275	  798.0	  606.1	 4080.0	...
9459276	  798.1	  606.6	 4078.0	...
9459277	  798.3	  607.1	 4076.0	...
9459278	  798.4	  607.2	 4079.0	...
9459279	  798.4	  607.0	 4083.0	...
9459280	  798.4	  606.7	 4087.0	...
9459281	  798.3	  606.3	 4086.0	...
9459282	  797.9	  606.1	 4086.0	...
9459283	  797.5	  606.0	 4086.0	...
9459284	  797.3	  606.0	 4086.0	...
9459285	  797.3	  606.1	 4084.0	...
9459286	  797.3	  606.1	 4082.0	...
9459287	  797.7	  605.6	 4081.0	...
9459288	  798.2	  605.2	 4082.0	...
9459289	  798.8	  604.7	 4083.0	...
9459290	  798.9	  604.8	 4081.0	...
9459291	  799.0	  604.9	 4080.0	...
9459292	  799.0	  604.9	 4081.0	...
9459293	  799.0	  604.9	 4084.0	...
9459294	  798.8	  604.6	 4085.0	...
9459295	  798.6	  604.4	 4084.0	...
9459296	  798.4	  604.3	 4085.0	...
9459297	  798.8	  604.4	 4087.0	...
9459298	  799.3	  604.2	 4087.0	...
9459299	  800.0	  603.8	 4085.0	...
9459300	  800.1	  603.6	 4083.0	...
9459301	  800.2	  604.1	 4083.0	...
9459302	  799.8	  604.6	 4083.0	...
9459303	  799.6	  605.0	 4082.0	...
9459304	  799.6	  605.1	 4084.0	...
9459305	  798.9	  605.2	 4086.0	...
9459306	  798.2	  605.4	 4086.0	...
9459307	  797.6	  605.6	 4084.0	...
9459308	  797.8	  605.7	 4082.0	...
9459309	  797.9	  605.5	 4082.0	...
9459310	  798.0	  605.3	 4083.0	...
9459311	  798.3	  605.1	 4085.0	...
9459312	  798.7	  605.2	 4086.0	...
9459313	  799.1	  605.3	 4084.0	...
9459314	  799.3	  605.5	 4081.0	...
9459315	  799.2	  605.5	 4080.0	...
9459316	  799.0	  605.3	 4082.0	...
9459317	  798.7	  605.1	 4084.0	...
9459318	  798.6	  604.9	 4085.0	...
9459319	  798.3	  604.6	 4086.0	...
9459320	  798.0	  604.2	 4086.0	...
9459321	  797.6	  604.5	 4084.0	...
9459322	  797.3	  604.8	 4083.0	...
9459323	  797.3	  605.0	 4081.0	...
9459324	  797.4	  604.8	 4082.0	...
9459325	  797.6	  604.7	 4084.0	...
9459326	  797.3	  605.0	 4083.0	...
9459327	  797.1	  605.3	 4081.0	...
9459328	  797.1	  605.6	 4079.0	...
9459329	  797.3	  605.4	 4079.0	...
9459330	  797.6	  605.1	 4083.0	...
9459331	  797.6	  604.6	 4088.0	...
9459332	  797.4	  604.5	 4092.0	...
9459333	  797.3	  604.6	 4092.0	...
9459334	  797.3	  605.3	 4091.0	...
9459335	  797.4	  606.0	 4090.0	...
9459336	  797.5	  606.4	 4089.0	...
9459337	  797.4	  606.5	 4089.0	...
9459338	  797.3	  606.6	 4089.0	...
9459339	  797.2	  606.6	 4090.0	...
9459340	  797.1	  606.3	 4092.0	...
9459341	  797.1	  605.9	 4094.0	...
9459342	  797.4	  605.6	 4096.0	...
9459343	  797.7	  605.5	 4096.0	...
9459344	  797.9	  605.5	 4096.0	...
9459345	  798.3	  605.6	 4096.0	...
9459346	  798.8	  605.5	 4097.0	...
9459347	  799.4	  605.3	 4098.0	...
9459348	  799.4	  605.2	 4097.0	...
9459349	  799.4	  605.3	 4095.0	...
9459350	  799.3	  605.4	 4095.0	...
9459351	  799.2	  605.0	 4096.0	...
9459352	  799.0	  604.3	 4097.0	...
9459353	  798.7	  603.7	 4097.0	...
9459354	  798.6	  603.8	 4096.0	...
9459355	  798.6	  604.0	 4095.0	...
9459356	  798.9	  604.2	 4095.0	...
9459357	  799.1	  604.3	 4096.0	...
9459358	  799.2	  604.3	 4099.0	...
9459359	  799.0	  604.4	 4102.0	...
9459360	  798.7	  604.5	 4102.0	...
9459361	  798.5	  604.5	 4100.0	...
9459362	  798.3	  604.6	 4098.0	...
9459363	  798.3	  604.6	 4098.0	...
9459364	  798.2	  604.9	 4098.0	...
9459365	  798.1	  605.0	 4098.0	...
9459366	  798.0	  605.0	 4101.0	...
9459367	  797.9	  604.8	 4105.0	...
9459368	  797.9	  604.7	 4108.0	...
9459369	  798.0	  605.0	 4107.0	...
9459370	  797.9	  605.3	 4104.0	...
9459371	  797.4	  606.0	 4100.0	...
9459372	  797.0	  606.3	 4097.0	...
9459373	  796.7	  606.3	 4099.0	...
9459374	  796.8	  606.0	 4103.0	...
9459375	  796.7	  605.6	 4106.0	...
9459376	  796.6	  605.6	 4106.0	...
9459377	  796.6	  605.7	 4106.0	...
9459378	  796.8	  605.8	 4106.0	...
9459379	  796.8	  605.9	 4108.0	...
9459380	  796.5	  605.8	 4109.0	...
9459381	  796.2	  605.6	 4109.0	...
9459382	  796.1	  605.5	 4109.0	...
9459383	  796.5	  605.2	 4108.0	...
9459384	  796.9	  605.1	 4108.0	...
9459385	  797.3	  604.9	 4108.0	...
9459386	  797.3	  605.4	 4106.0	...
9459387	  797.4	  606.0	 4104.0	...
9459388	  797.2	  605.8	 4106.0	...
9459389	  797.0	  605.2	 4111.0	...
9459390	  796.9	  604.7	 4113.0	...
9459391	  796.9	  604.8	 4111.0	...
9459392	  797.0	  605.0	 4112.0	...
9459393	  797.1	  605.0	 4117.0	...
9459394	  797.3	  605.0	 4122.0	...
9459395	  797.4	  605.0	 4119.0	...
9459396	  797.5	  604.7	 4115.0	...
9459397	  797.3	  604.5	 4110.0	...
9459398	  797.1	  604.4	 4112.0	...
9459399	  796.9	  604.6	 4114.0	...
9459400	  797.3	  604.9	 4117.0	...
9459401	  797.6	  605.1	 4119.0	...
9459402	  798.0	  605.3	 4119.0	...
9459403	  797.9	  605.3	 4120.0	...
9459404	  797.5	  605.3	 4120.0	...
9459405	  797.1	  605.2	 4120.0	...
9459406	  796.8	  605.4	 4120.0	...
9459407	  796.7	  605.5	 4120.0	...
9459408	  796.7	  605.6	 4121.0	...
9459409	  796.7	  605.5	 4121.0	...
9459410	  796.7	  605.5	 4121.0	...
9459411	  796.7	  604.8	 4126.0	...
9459412	  796.8	  604.2	 4130.0	...
9459413	  796.9	  603.9	 4130.0	...
9459414	  796.9	  604.2	 4124.0	...
9459415	  796.9	  604.5	 4119.0	...
9459416	  796.8	  604.7	 4117.0	...
9459417	  796.7	  604.8	 4117.0	...
9459418	  796.6	  604.9	 4117.0	...
9459419	  796.5	  604.9	 4118.0	...
9459420	  796.5	  604.9	 4118.0	...
9459421	  796.5	  605.0	 4119.0	...
9459422	  796.6	  605.0	 4120.0	...
9459423	  796.6	  605.0	 4121.0	...
9459424	  796.5	  605.0	 4122.0	...
9459425	  796.1	  605.0	 4125.0	...
9459426	  795.8	  605.0	 4129.0	...
9459427	  795.5	  605.0	 4132.0	...
9459428	  795.4	  605.2	 4131.0	...
9459429	  795.5	  605.3	 4127.0	...
9459430	  795.8	  605.5	 4124.0	...
9459431	  796.4	  605.3	 4122.0	...
9459432	  796.9	  605.3	 4123.0	...
9459433	  797.3	  605.3	 4124.0	...
9459434	  797.2	  605.3	 4124.0	...
9459435	  797.0	  605.2	 4126.0	...
9459436	  796.9	  604.9	 4126.0	...
9459437	  796.3	  604.7	 4126.0	...
9459438	  795.8	  604.6	 4125.0	...
9459439	  795.4	  605.0	 4127.0	...
9459440	  795.5	  605.5	 4128.0	...
9459441	  795.7	  606.0	 4129.0	...
9459442	  796.0	  606.0	 4129.0	...
9459443	  796.4	  605.9	 4128.0	...
9459444	  796.8	  605.9	 4128.0	...
9459445	  797.2	  605.7	 4129.0	...
9459446	  797.3	  605.6	 4129.0	...
9459447	  797.4	  605.4	 4128.0	...
9459448	  797.1	  605.4	 4127.0	...
9459449	  796.8	  605.2	 4127.0	...
9459450	  796.6	  605.3	 4127.0	...
9459451	  796.8	  605.4	 4128.0	...
9459452	  796.7	  605.7	 4128.0	...
9459453	  796.5	  605.7	 4129.0	...
9459454	  796.3	  605.7	 4130.0	...
9459455	  796.1	  605.5	 4130.0	...
9459456	  795.8	  605.3	 4131.0	...
9459457	  795.5	  605.2	 4132.0	...
9459458	  795.7	  605.1	 4132.0	...
9459459	  795.8	  605.1	 4131.0	...
9459460	  795.8	  604.9	 4130.0	...
9459461	  795.7	  604.9	 4130.0	...
9459462	  795.7	  604.8	 4130.0	...
9459463	  795.8	  604.6	 4128.0	...
9459464	  796.0	  604.4	 4125.0	...
9459465	  796.2	  604.3	 4122.0	...
9459466	  796.0	  604.4	 4121.0	...
9459467	  795.9	  604.4	 4124.0	...
9459468	  795.7	  604.6	 4127.0	...
9459469	  795.9	  604.7	 4130.0	...
9459470	  796.0	  604.8	 4130.0	...
9459471	  795.7	  604.8	 4130.0	...
9459472	  795.3	  604.9	 4129.0	...
9459473	  794.9	  605.1	 4127.0	...
9459474	  795.0	  605.1	 4125.0	...
9459475	  795.3	  604.9	 4126.0	...
9459476	  795.5	  604.6	 4125.0	...
9459477	  795.4	  604.2	 4124.0	...
9459478	  795.3	  604.3	 4125.0	...
9459479	  795.0	  604.5	 4128.0	...
9459480	  794.8	  604.7	 4130.0	...
9459481	  795.1	  604.9	 4130.0	...
9459482	  795.6	  604.9	 4130.0	...
9459483	  796.1	  604.6	 4130.0	...
9459484	  796.0	  604.1	 4130.0	...
9459485	  795.9	  603.6	 4131.0	...
9459486	  795.8	  603.4	 4133.0	...
9459487	  796.0	  603.3	 4135.0	...
9459488	  796.1	  603.2	 4135.0	...
9459489	  796.2	  603.4	 4135.0	...
9459490	  796.3	  603.7	 4136.0	...
9459491	  796.3	  604.1	 4136.0	...
9459492	  796.1	  604.3	 4137.0	...
9459493	  796.0	  604.5	 4137.0	...
9459494	  795.9	  604.6	 4138.0	...
9459495	  796.0	  604.6	 4139.0	...
9459496	  796.1	  604.6	 4140.0	...
9459497	  796.2	  604.7	 4140.0	...
9459498	  796.2	  604.8	 4140.0	...
9459499	  796.0	  604.8	 4139.0	...
9459500	  796.1	  604.8	 4138.0	...
9459501	  796.3	  604.7	 4136.0	...
9459502	  796.7	  604.5	 4135.0	...
9459503	  796.9	  604.4	 4135.0	...
9459504	  797.1	  604.4	 4137.0	...
9459505	  796.8	  604.4	 4139.0	...
9459506	  796.3	  604.4	 4140.0	...
9459507	  795.7	  604.4	 4140.0	...
9459508	  795.7	  604.6	 4140.0	...
9459509	  795.9	  604.8	 4140.0	...
9459510	  796.1	  604.5	 4140.0	...
9459511	  796.5	  604.0	 4141.0	...
9459512	  796.6	  603.4	 4142.0	...
9459513	  796.6	  603.2	 4144.0	...
9459514	  796.6	  603.1	 4145.0	...
9459515	  796.5	  602.9	 4147.0	...
9459516	  796.6	  602.9	 4147.0	...
9459517	  796.7	  602.8	 4149.0	...
9459518	  796.7	  603.0	 4150.0	...
9459519	  796.7	  603.6	 4151.0	...
9459520	  796.4	  604.1	 4151.0	...
9459521	  796.2	  604.4	 4151.0	...
9459522	  796.0	  604.7	 4149.0	...
9459523	  796.2	  604.9	 4147.0	...
9459524	  796.3	  605.1	 4145.0	...
9459525	  796.4	  605.0	 4144.0	...
9459526	  796.4	  605.0	 4148.0	...
9459527	  796.6	  605.2	 4151.0	...
9459528	  796.7	  604.7	 4154.0	...
9459529	  796.7	  604.1	 4154.0	...
9459530	  796.4	  603.9	 4154.0	...
9459531	  796.2	  604.4	 4154.0	...
9459532	  796.2	  604.9	 4155.0	...
9459533	  796.2	  604.8	 4157.0	...
9459534	  796.1	  604.5	 4158.0	...
9459535	  796.0	  604.3	 4158.0	...
9459536	  795.9	  604.4	 4155.0	...
9459537	  795.8	  604.9	 4152.0	...
9459538	  795.8	  605.7	 4152.0	...
9459539	  795.7	  606.2	 4152.0	...
9459540	  795.6	  607.0	 4151.0	...
9459541	  795.4	  607.6	 4149.0	...
9459542	  795.3	  608.6	 4147.0	...
9459543	  795.1	  609.7	 4146.0	...
9459544	  794.9	  610.6	 4145.0	...
9459545	  794.5	  612.2	 4139.0	...
9459546	  794.0	  614.1	 4135.0	...
EFIX R   9455381	9459546	4166	  794.4	  608.5	   4053
SSACC R  9459547
9459547	  793.7	  616.1	 4130.0	...
9459548	  792.7	  617.2	 4129.0	...
9459549	  792.1	  618.2	 4129.0	...
9459550	  791.5	  619.7	 4126.0	...
9459551	  791.6	  621.4	 4123.0	...
9459552	  791.7	  623.3	 4119.0	...
9459553	  791.8	  626.2	 4117.0	...
9459554	  791.9	  629.7	 4111.0	...
9459555	  792.3	  636.5	 4090.0	...
9459556	  792.7	  646.2	 4058.0	...
9459557	  793.3	  660.5	 4012.0	...
9459558	  794.2	  678.6	 3962.0	...
9459559	  795.1	  699.9	 3893.0	...
9459560	  796.0	  724.7	 3809.0	...
9459561	  797.0	  751.4	 3710.0	...
9459562	  797.1	  780.9	 3610.0	...
9459563	  797.3	  813.5	 3501.0	...
9459564	  797.3	  847.7	 3388.0	...
9459565	  798.0	  886.6	 3261.0	...
9459566	  796.7	  926.6	 3130.0	...
9459567	  794.5	  969.9	 2984.0	...
9459568	  789.4	 1014.8	 2830.0	...
9459569	  786.2	 1062.2	 2662.0	...
9459570	  784.4	 1113.9	 2476.0	...
9459571	  788.6	 1167.0	 2283.0	...
9459572	  801.3	 1226.7	 2095.0	...
9459573	  813.8	 1269.2	 1978.0	...
9459574	  616.0	 1407.9	 1455.0	...
9459575	  409.1	 1530.7	  987.0	...
9459576	  197.7	 1687.2	  480.0	...
9459577	  180.9	 1752.5	  396.0	...
9459578	  164.4	 1850.4	  286.0	...
9459579	  614.4	 1827.1	  216.0	...
9459580	 1099.6	 1847.8	  190.0	...
9459581	 1592.3	 1887.5	  190.0	...
9459582	 1592.3	 1887.5	  190.0	...
SBLINK R 9459583
9459583	   .	   .	    0.0	...
9459584	   .	   .	    0.0	...
9459585	   .	   .	    0.0	...
9459586	   .	   .	    0.0	...
9459587	   .	   .	    0.0	...
9459588	   .	   .	    0.0	...
9459589	   .	   .	    0.0	...
9459590	   .	   .	    0.0	...
9459591	   .	   .	    0.0	...
9459592	   .	   .	    0.0	...
9459593	   .	   .	    0.0	...
9459594	   .	   .	    0.0	...
9459595	   .	   .	    0.0	...
9459596	   .	   .	    0.0	...
9459597	   .	   .	    0.0	...
9459598	   .	   .	    0.0	...
9459599	   .	   .	    0.0	...
9459600	   .	   .	    0.0	...
9459601	   .	   .	    0.0	...
9459602	   .	   .	    0.0	...
9459603	   .	   .	    0.0	...
9459604	   .	   .	    0.0	...
9459605	   .	   .	    0.0	...
9459606	   .	   .	    0.0	...
9459607	   .	   .	    0.0	...
9459608	   .	   .	    0.0	...
9459609	   .	   .	    0.0	...
9459610	   .	   .	    0.0	...
9459611	   .	   .	    0.0	...
9459612	   .	   .	    0.0	...
9459613	   .	   .	    0.0	...
9459614	   .	   .	    0.0	...
9459615	   .	   .	    0.0	...
9459616	   .	   .	    0.0	...
9459617	   .	   .	    0.0	...
9459618	   .	   .	    0.0	...
9459619	   .	   .	    0.0	...
9459620	   .	   .	    0.0	...
9459621	   .	   .	    0.0	...
9459622	   .	   .	    0.0	...
9459623	   .	   .	    0.0	...
9459624	   .	   .	    0.0	...
9459625	   .	   .	    0.0	...
9459626	   .	   .	    0.0	...
9459627	   .	   .	    0.0	...
9459628	   .	   .	    0.0	...
9459629	   .	   .	    0.0	...
9459630	   .	   .	    0.0	...
9459631	   .	   .	    0.0	...
9459632	   .	   .	    0.0	...
9459633	   .	   .	    0.0	...
9459634	   .	   .	    0.0	...
9459635	   .	   .	    0.0	...
9459636	   .	   .	    0.0	...
9459637	   .	   .	    0.0	...
9459638	   .	   .	    0.0	...
9459639	   .	   .	    0.0	...
9459640	   .	   .	    0.0	...
9459641	   .	   .	    0.0	...
9459642	   .	   .	    0.0	...
9459643	   .	   .	    0.0	...
9459644	   .	   .	    0.0	...
9459645	   .	   .	    0.0	...
9459646	   .	   .	    0.0	...
9459647	   .	   .	    0.0	...
9459648	   .	   .	    0.0	...
9459649	   .	   .	    0.0	...
9459650	   .	   .	    0.0	...
9459651	   .	   .	    0.0	...
9459652	   .	   .	    0.0	...
9459653	   .	   .	    0.0	...
9459654	   .	   .	    0.0	...
9459655	   .	   .	    0.0	...
9459656	   .	   .	    0.0	...
9459657	   .	   .	    0.0	...
9459658	   .	   .	    0.0	...
9459659	   .	   .	    0.0	...
9459660	   .	   .	    0.0	...
9459661	   .	   .	    0.0	...
9459662	   .	   .	    0.0	...
9459663	   .	   .	    0.0	...
9459664	   .	   .	    0.0	...
9459665	   .	   .	    0.0	...
9459666	   .	   .	    0.0	...
9459667	   .	   .	    0.0	...
9459668	   .	   .	    0.0	...
9459669	   .	   .	    0.0	...
9459670	   .	   .	    0.0	...
9459671	   .	   .	    0.0	...
9459672	   .	   .	    0.0	...
9459673	   .	   .	    0.0	...
9459674	   .	   .	    0.0	...
9459675	   .	   .	    0.0	...
9459676	   .	   .	    0.0	...
9459677	   .	   .	    0.0	...
9459678	   .	   .	    0.0	...
9459679	   .	   .	    0.0	...
9459680	   .	   .	    0.0	...
9459681	   .	   .	    0.0	...
9459682	   .	   .	    0.0	...
9459683	   .	   .	    0.0	...
9459684	   .	   .	    0.0	...
9459685	   .	   .	    0.0	...
9459686	   .	   .	    0.0	...
9459687	   .	   .	    0.0	...
9459688	   .	   .	    0.0	...
9459689	   .	   .	    0.0	...
9459690	   .	   .	    0.0	...
9459691	   .	   .	    0.0	...
9459692	   .	   .	    0.0	...
9459693	   .	   .	    0.0	...
9459694	   .	   .	    0.0	...
9459695	   .	   .	    0.0	...
9459696	   .	   .	    0.0	...
9459697	   .	   .	    0.0	...
9459698	   .	   .	    0.0	...
9459699	   .	   .	    0.0	...
9459700	   .	   .	    0.0	...
9459701	   .	   .	    0.0	...
9459702	   .	   .	    0.0	...
9459703	   .	   .	    0.0	...
9459704	   .	   .	    0.0	...
9459705	   .	   .	    0.0	...
9459706	   .	   .	    0.0	...
9459707	   .	   .	    0.0	...
9459708	   .	   .	    0.0	...
9459709	   .	   .	    0.0	...
9459710	   .	   .	    0.0	...
9459711	   .	   .	    0.0	...
9459712	   .	   .	    0.0	...
9459713	   .	   .	    0.0	...
9459714	   .	   .	    0.0	...
9459715	   .	   .	    0.0	...
9459716	   .	   .	    0.0	...
9459717	   .	   .	    0.0	...
9459718	   .	   .	    0.0	...
9459719	   .	   .	    0.0	...
9459720	   .	   .	    0.0	...
9459721	   .	   .	    0.0	...
9459722	   .	   .	    0.0	...
9459723	   .	   .	    0.0	...
9459724	   .	   .	    0.0	...
9459725	   .	   .	    0.0	...
9459726	   .	   .	    0.0	...
9459727	   .	   .	    0.0	...
9459728	   .	   .	    0.0	...
9459729	   .	   .	    0.0	...
9459730	   .	   .	    0.0	...
9459731	   .	   .	    0.0	...
9459732	   .	   .	    0.0	...
9459733	   .	   .	    0.0	...
9459734	   .	   .	    0.0	...
9459735	   .	   .	    0.0	...
9459736	   .	   .	    0.0	...
9459737	   .	   .	    0.0	...
9459738	   .	   .	    0.0	...
9459739	   .	   .	    0.0	...
9459740	   .	   .	    0.0	...
9459741	   .	   .	    0.0	...
9459742	   .	   .	    0.0	...
EBLINK R 9459583	9459742	160
9459743	  874.1	 1282.7	 1853.0	...
9459744	  874.1	 1282.7	 1853.0	...
9459745	  873.9	 1277.8	 1870.0	...
9459746	  874.2	 1269.8	 1896.0	...
9459747	  874.2	 1258.1	 1937.0	...
9459748	  874.2	 1248.0	 1977.0	...
9459749	  875.5	 1237.1	 2019.0	...
9459750	  877.4	 1226.4	 2053.0	...
9459751	  879.3	 1214.3	 2086.0	...
9459752	  879.9	 1203.1	 2120.0	...
9459753	  880.3	 1192.6	 2150.0	...
9459754	  880.8	 1183.0	 2180.0	...
9459755	  878.7	 1171.3	 2210.0	...
9459756	  876.1	 1159.7	 2244.0	...
9459757	  872.7	 1148.8	 2271.0	...
9459758	  869.5	 1138.9	 2299.0	...
9459759	  865.9	 1129.1	 2318.0	...
9459760	  863.2	 1119.9	 2338.0	...
9459761	  863.1	 1112.0	 2358.0	...
9459762	  863.4	 1103.5	 2389.0	...
9459763	  863.1	 1094.6	 2425.0	...
9459764	  862.2	 1084.8	 2461.0	...
9459765	  861.2	 1075.2	 2497.0	...
9459766	  859.9	 1065.7	 2540.0	...
9459767	  858.7	 1057.5	 2569.0	...
9459768	  856.6	 1049.2	 2607.0	...
9459769	  855.2	 1040.2	 2634.0	...
9459770	  853.6	 1032.5	 2669.0	...
9459771	  852.4	 1024.1	 2698.0	...
9459772	  851.3	 1015.6	 2726.0	...
9459773	  849.6	 1007.3	 2758.0	...
9459774	  848.5	  999.2	 2784.0	...
9459775	  846.7	  991.8	 2815.0	...
9459776	  845.7	  982.5	 2846.0	...
9459777	  844.1	  974.5	 2877.0	...
9459778	  843.1	  967.1	 2910.0	...
9459779	  840.9	  959.1	 2939.0	...
9459780	  839.2	  951.2	 2968.0	...
9459781	  837.5	  943.0	 2999.0	...
9459782	  836.7	  936.6	 3030.0	...
9459783	  835.7	  929.5	 3060.0	...
9459784	  834.7	  923.3	 3082.0	...
9459785	  833.5	  915.9	 3109.0	...
9459786	  832.0	  909.2	 3127.0	...
9459787	  830.6	  902.5	 3152.0	...
9459788	  829.5	  896.2	 3172.0	...
9459789	  828.3	  890.6	 3199.0	...
9459790	  827.2	  884.6	 3222.0	...
9459791	  825.8	  879.0	 3244.0	...
9459792	  825.0	  873.6	 3264.0	...
9459793	  824.4	  869.1	 3279.0	...
9459794	  824.8	  864.5	 3300.0	...
9459795	  825.2	  859.8	 3321.0	...
9459796	  825.6	  854.5	 3345.0	...
9459797	  825.5	  849.7	 3363.0	...
9459798	  825.5	  844.1	 3382.0	...
9459799	  825.8	  839.1	 3393.0	...
9459800	  826.1	  833.6	 3405.0	...
9459801	  826.1	  828.2	 3422.0	...
9459802	  825.4	  822.9	 3440.0	...
9459803	  824.4	  819.0	 3459.0	...
9459804	  823.6	  815.1	 3470.0	...
9459805	  822.9	  810.1	 3486.0	...
9459806	  822.5	  803.6	 3505.0	...
9459807	  822.2	  798.6	 3524.0	...
9459808	  821.6	  793.7	 3541.0	...
9459809	  821.0	  789.9	 3549.0	...
9459810	  820.4	  785.2	 3562.0	...
9459811	  819.5	  782.0	 3574.0	...
ESACC R  9459547	9459811	265	  793.7	  616.1	  819.5	  782.0	   3.58	   3147
SFIX R   9459812
9459812	  818.5	  777.8	 3589.0	...
9459813	  817.6	  773.7	 3599.0	...
9459814	  816.9	  770.1	 3609.0	...
9459815	  816.4	  766.5	 3620.0	...
9459816	  815.9	  764.0	 3633.0	...
9459817	  815.7	  759.6	 3652.0	...
9459818	  815.6	  756.6	 3670.0	...
9459819	  815.3	  752.9	 3685.0	...
9459820	  815.1	  749.9	 3694.0	...
9459821	  814.6	  746.9	 3699.0	...
9459822	  814.2	  745.1	 3702.0	...
9459823	  814.1	  742.8	 3709.0	...
9459824	  814.1	  739.9	 3721.0	...
9459825	  813.6	  736.1	 3737.0	...
9459826	  813.0	  733.2	 3745.0	...
9459827	  812.4	  730.2	 3757.0	...
9459828	  812.3	  727.7	 3765.0	...
9459829	  812.2	  724.9	 3775.0	...
9459830	  812.1	  722.1	 3780.0	...
9459831	  812.0	  719.6	 3791.0	...
9459832	  811.9	  717.1	 3802.0	...
9459833	  811.8	  715.8	 3808.0	...
9459834	  811.6	  713.1	 3814.0	...
9459835	  811.5	  711.3	 3820.0	...
9459836	  811.3	  708.3	 3831.0	...
9459837	  811.3	  706.2	 3835.0	...
9459838	  811.3	  703.8	 3845.0	...
9459839	  811.3	  702.4	 3850.0	...
9459840	  811.1	  701.8	 3855.0	...
9459841	  810.5	  699.7	 3862.0	...
9459842	  809.9	  697.8	 3870.0	...
9459843	  809.4	  695.1	 3881.0	...
9459844	  809.2	  692.8	 3886.0	...
9459845	  809.1	  690.5	 3890.0	...
9459846	  808.9	  689.2	 3893.0	...
9459847	  809.0	  687.6	 3898.0	...
9459848	  809.0	  686.0	 3907.0	...
9459849	  809.0	  684.4	 3913.0	...
9459850	  808.8	  683.0	 3918.0	...
9459851	  808.7	  681.3	 3920.0	...
[truncated: 4,264,091 more chars]
