# Supplementary material for: With an eye on uncertainty: Modelling pupillary responses to environmental volatility
Source: PLoS Comput Biol. 2019 Jul 5;15(7):e1007126. doi: 10.1371/journal.pcbi.1007126 (PMC6636765; doi:10.1371/journal.pcbi.1007126)
Supplement: S9 Data — Zip file containing the pupillometry data for participant 9. (ZIP) [file pcbi.1007126.s009.zip › P9/trial12.asc]

** CONVERTED FROM C:\Users\tparr\Documents\PVR\P9_1412\trial12.edf using edfapi 3.1 Win32 Nov 24 2009 on Thu Dec 14 11:56:12 2017
** DATE: Thu Dec 14 12:43:04 2017
** TYPE: EDF_FILE BINARY EVENT SAMPLE TAGGED
** VERSION: EYELINK II 1
** SOURCE: EYELINK CL
** EYELINK II CL v4.48 Nov 25 2009
** CAMERA: EyeLink CL Version 1.4 Sensor=BHA
** SERIAL NUMBER: CL1-AAD42
** CAMERA_CONFIG: AAD42140.SCD
**

MSG	9968533 RECCFG CR 1000 2 0 R
MSG	9968533 ELCLCFG MTABLER
MSG	9968533 GAZE_COORDS 0.00 0.00 1599.00 1199.00
MSG	9968533 THRESHOLDS R 127 234
MSG	9968533 ELCL_PROC CENTROID (3)
MSG	9968533 ELCL_PCR_PARAM 5 3.0
START	9968534 	RIGHT	SAMPLES	EVENTS
PRESCALER	1
VPRESCALER	1
PUPIL	AREA
EVENTS	GAZE	RIGHT	RATE	1000.00	TRACKING	CR	FILTER	2
SAMPLES	GAZE	RIGHT	RATE	1000.00	TRACKING	CR	FILTER	2
MSG	9968534 !MODE RECORD CR 1000 2 0 R
9968534	  793.7	  609.3	 3210.0	...
INPUT	9968534	127
9968535	  793.7	  608.5	 3214.0	...
9968536	  794.2	  608.2	 3211.0	...
9968537	  794.6	  607.6	 3208.0	...
9968538	  795.1	  607.3	 3212.0	...
9968539	  795.2	  607.6	 3215.0	...
9968540	  795.2	  608.0	 3219.0	...
SFIX R   9968541
9968541	  795.2	  608.5	 3218.0	...
9968542	  795.0	  608.5	 3219.0	...
9968543	  794.8	  608.3	 3220.0	...
9968544	  794.7	  607.9	 3221.0	...
9968545	  794.4	  607.4	 3221.0	...
9968546	  794.1	  607.2	 3221.0	...
9968547	  793.8	  607.0	 3222.0	...
9968548	  793.7	  606.7	 3222.0	...
9968549	  793.7	  606.7	 3221.0	...
9968550	  793.8	  607.2	 3220.0	...
9968551	  794.1	  607.6	 3219.0	...
9968552	  794.4	  607.8	 3220.0	...
9968553	  794.5	  607.7	 3221.0	...
9968554	  794.4	  607.8	 3221.0	...
9968555	  794.4	  607.9	 3224.0	...
9968556	  794.5	  608.1	 3226.0	...
9968557	  794.4	  608.3	 3229.0	...
9968558	  794.1	  608.4	 3228.0	...
9968559	  793.9	  608.5	 3228.0	...
9968560	  793.9	  608.5	 3227.0	...
9968561	  794.2	  608.5	 3225.0	...
9968562	  794.6	  608.6	 3223.0	...
9968563	  794.6	  608.8	 3227.0	...
9968564	  794.4	  608.8	 3231.0	...
9968565	  794.3	  608.6	 3235.0	...
9968566	  794.5	  608.3	 3235.0	...
9968567	  794.5	  608.1	 3234.0	...
9968568	  794.3	  608.0	 3234.0	...
9968569	  794.2	  608.1	 3234.0	...
9968570	  794.0	  608.3	 3235.0	...
9968571	  793.7	  608.5	 3237.0	...
9968572	  793.3	  608.3	 3237.0	...
9968573	  793.1	  608.2	 3238.0	...
9968574	  793.0	  608.2	 3240.0	...
9968575	  793.2	  608.5	 3241.0	...
9968576	  793.4	  608.8	 3242.0	...
9968577	  793.9	  609.0	 3242.0	...
9968578	  794.2	  608.9	 3242.0	...
9968579	  794.4	  608.8	 3242.0	...
9968580	  794.3	  608.8	 3241.0	...
9968581	  794.2	  608.5	 3240.0	...
9968582	  794.3	  608.1	 3239.0	...
9968583	  794.3	  607.9	 3243.0	...
9968584	  794.1	  607.9	 3246.0	...
9968585	  794.0	  607.8	 3249.0	...
9968586	  794.0	  607.6	 3249.0	...
9968587	  794.0	  607.7	 3248.0	...
9968588	  793.9	  608.1	 3247.0	...
9968589	  793.8	  608.1	 3247.0	...
9968590	  793.7	  607.9	 3246.0	...
9968591	  793.4	  607.8	 3247.0	...
9968592	  793.2	  608.0	 3248.0	...
9968593	  793.2	  608.2	 3248.0	...
9968594	  793.5	  608.4	 3249.0	...
9968595	  793.8	  608.2	 3251.0	...
9968596	  794.0	  608.0	 3253.0	...
9968597	  794.2	  608.0	 3253.0	...
9968598	  793.7	  608.4	 3254.0	...
9968599	  792.9	  607.9	 3254.0	...
9968600	  792.3	  607.0	 3255.0	...
9968601	  792.6	  606.7	 3256.0	...
9968602	  792.8	  607.3	 3257.0	...
9968603	  792.6	  608.1	 3257.0	...
9968604	  792.5	  608.1	 3257.0	...
9968605	  792.5	  608.1	 3257.0	...
9968606	  792.5	  607.8	 3257.0	...
9968607	  792.5	  607.5	 3259.0	...
9968608	  792.6	  607.3	 3259.0	...
9968609	  792.6	  607.1	 3260.0	...
9968610	  792.8	  607.4	 3261.0	...
9968611	  793.0	  607.7	 3263.0	...
9968612	  792.8	  607.6	 3266.0	...
9968613	  792.6	  607.2	 3267.0	...
9968614	  792.4	  606.9	 3264.0	...
9968615	  792.6	  606.9	 3260.0	...
9968616	  792.7	  607.0	 3260.0	...
9968617	  793.0	  607.0	 3263.0	...
9968618	  793.4	  607.1	 3267.0	...
9968619	  793.3	  607.2	 3268.0	...
9968620	  792.9	  607.2	 3267.0	...
9968621	  792.5	  607.4	 3266.0	...
9968622	  792.8	  607.5	 3268.0	...
9968623	  793.1	  607.5	 3270.0	...
9968624	  793.3	  607.2	 3272.0	...
9968625	  793.5	  607.0	 3272.0	...
9968626	  793.7	  607.0	 3272.0	...
9968627	  794.0	  607.2	 3272.0	...
9968628	  794.2	  607.7	 3272.0	...
9968629	  794.2	  607.9	 3273.0	...
9968630	  794.1	  607.5	 3274.0	...
9968631	  793.6	  607.0	 3275.0	...
9968632	  793.1	  606.5	 3275.0	...
9968633	  792.8	  606.6	 3278.0	...
9968634	  792.7	  606.4	 3281.0	...
9968635	  792.6	  606.3	 3282.0	...
9968636	  792.4	  606.1	 3282.0	...
9968637	  792.3	  606.4	 3281.0	...
9968638	  792.2	  606.6	 3280.0	...
9968639	  792.0	  606.3	 3282.0	...
9968640	  792.0	  605.8	 3284.0	...
9968641	  792.2	  605.3	 3287.0	...
9968642	  792.6	  605.6	 3288.0	...
9968643	  793.2	  605.8	 3289.0	...
9968644	  793.1	  605.9	 3289.0	...
9968645	  793.1	  605.7	 3288.0	...
9968646	  792.9	  605.8	 3285.0	...
9968647	  792.9	  605.8	 3283.0	...
9968648	  792.9	  605.9	 3282.0	...
9968649	  792.9	  605.6	 3283.0	...
9968650	  793.0	  605.3	 3285.0	...
9968651	  793.3	  605.3	 3286.0	...
9968652	  793.4	  605.5	 3287.0	...
9968653	  793.5	  605.7	 3288.0	...
9968654	  793.5	  605.8	 3289.0	...
9968655	  793.5	  605.8	 3290.0	...
9968656	  793.4	  605.9	 3290.0	...
9968657	  793.3	  606.0	 3290.0	...
9968658	  793.1	  606.0	 3291.0	...
9968659	  793.0	  606.0	 3292.0	...
9968660	  792.9	  605.9	 3295.0	...
9968661	  792.8	  605.7	 3297.0	...
9968662	  792.9	  605.5	 3298.0	...
9968663	  793.0	  605.4	 3298.0	...
9968664	  793.1	  605.4	 3298.0	...
9968665	  793.1	  605.4	 3298.0	...
9968666	  793.0	  605.3	 3299.0	...
9968667	  793.0	  605.1	 3300.0	...
9968668	  793.1	  605.0	 3300.0	...
9968669	  793.2	  605.0	 3302.0	...
9968670	  793.3	  605.1	 3305.0	...
9968671	  793.5	  605.2	 3308.0	...
9968672	  793.7	  605.4	 3309.0	...
9968673	  793.8	  605.7	 3308.0	...
9968674	  793.7	  605.8	 3306.0	...
9968675	  793.5	  605.7	 3307.0	...
9968676	  793.3	  605.4	 3308.0	...
9968677	  793.2	  605.5	 3309.0	...
9968678	  793.2	  605.3	 3310.0	...
9968679	  793.0	  605.1	 3310.0	...
9968680	  792.9	  604.9	 3311.0	...
9968681	  792.9	  604.9	 3311.0	...
9968682	  792.9	  604.9	 3312.0	...
9968683	  792.9	  604.9	 3313.0	...
9968684	  792.8	  605.0	 3314.0	...
9968685	  792.8	  605.0	 3315.0	...
9968686	  792.8	  605.3	 3316.0	...
9968687	  792.8	  605.4	 3318.0	...
9968688	  792.9	  605.6	 3320.0	...
9968689	  792.9	  605.2	 3321.0	...
9968690	  793.0	  604.8	 3320.0	...
9968691	  793.1	  604.4	 3321.0	...
9968692	  792.9	  604.6	 3324.0	...
9968693	  792.5	  604.7	 3327.0	...
9968694	  792.0	  604.6	 3331.0	...
9968695	  791.9	  604.2	 3333.0	...
9968696	  791.7	  604.0	 3333.0	...
9968697	  791.8	  603.8	 3331.0	...
9968698	  791.8	  603.7	 3328.0	...
9968699	  791.8	  603.6	 3325.0	...
9968700	  792.0	  604.1	 3325.0	...
9968701	  792.0	  604.6	 3325.0	...
9968702	  792.0	  605.2	 3325.0	...
9968703	  792.0	  605.2	 3324.0	...
9968704	  792.1	  605.1	 3324.0	...
9968705	  792.3	  605.1	 3324.0	...
9968706	  792.3	  604.6	 3324.0	...
9968707	  792.2	  604.2	 3324.0	...
9968708	  792.0	  603.5	 3327.0	...
9968709	  792.0	  603.2	 3328.0	...
9968710	  791.9	  603.3	 3330.0	...
9968711	  791.9	  603.6	 3330.0	...
9968712	  791.7	  604.1	 3331.0	...
9968713	  791.7	  604.2	 3333.0	...
9968714	  791.7	  604.3	 3334.0	...
9968715	  791.6	  604.3	 3337.0	...
9968716	  791.5	  604.3	 3340.0	...
9968717	  791.9	  604.1	 3343.0	...
9968718	  792.4	  604.0	 3343.0	...
9968719	  792.8	  603.8	 3342.0	...
9968720	  792.9	  603.7	 3341.0	...
9968721	  792.9	  603.6	 3340.0	...
9968722	  793.0	  603.6	 3339.0	...
9968723	  792.4	  603.8	 3338.0	...
9968724	  791.7	  604.1	 3339.0	...
9968725	  791.2	  604.4	 3342.0	...
9968726	  791.4	  604.4	 3345.0	...
9968727	  791.7	  604.3	 3346.0	...
9968728	  792.1	  604.4	 3346.0	...
9968729	  792.3	  604.6	 3345.0	...
9968730	  792.2	  604.8	 3343.0	...
9968731	  792.1	  604.8	 3341.0	...
9968732	  791.9	  604.9	 3339.0	...
9968733	  792.1	  605.0	 3338.0	...
9968734	  792.2	  605.1	 3338.0	...
9968735	  791.9	  605.1	 3340.0	...
9968736	  791.6	  605.6	 3342.0	...
9968737	  791.6	  606.1	 3345.0	...
9968738	  791.8	  606.6	 3347.0	...
9968739	  791.9	  606.6	 3347.0	...
9968740	  791.7	  606.6	 3348.0	...
9968741	  791.7	  606.6	 3348.0	...
9968742	  791.6	  606.6	 3349.0	...
9968743	  791.6	  606.6	 3349.0	...
9968744	  791.5	  606.7	 3349.0	...
9968745	  791.5	  607.1	 3349.0	...
9968746	  791.5	  607.4	 3348.0	...
9968747	  791.6	  607.7	 3348.0	...
9968748	  791.7	  607.6	 3348.0	...
9968749	  791.8	  607.6	 3348.0	...
9968750	  791.4	  607.5	 3348.0	...
9968751	  791.0	  607.4	 3349.0	...
9968752	  790.9	  608.0	 3350.0	...
9968753	  791.1	  608.5	 3352.0	...
9968754	  791.4	  609.8	 3354.0	...
9968755	  791.5	  610.4	 3353.0	...
9968756	  791.5	  611.2	 3350.0	...
9968757	  791.9	  611.9	 3343.0	...
9968758	  792.4	  612.7	 3338.0	...
EFIX R   9968541	9968758	218	  792.9	  606.5	   3289
SSACC R  9968759
9968759	  792.7	  613.5	 3335.0	...
9968760	  792.7	  613.7	 3337.0	...
9968761	  792.7	  613.4	 3333.0	...
9968762	  793.3	  612.8	 3328.0	...
9968763	  793.9	  610.6	 3322.0	...
9968764	  794.5	  608.7	 3319.0	...
9968765	  795.5	  608.7	 3315.0	...
9968766	  797.1	  614.1	 3304.0	...
9968767	  798.6	  625.7	 3280.0	...
9968768	  799.6	  644.0	 3242.0	...
9968769	  801.7	  664.1	 3191.0	...
9968770	  804.2	  685.9	 3139.0	...
9968771	  806.9	  708.8	 3080.0	...
9968772	  808.6	  736.3	 3009.0	...
9968773	  810.6	  766.1	 2934.0	...
9968774	  814.2	  798.7	 2846.0	...
9968775	  818.0	  834.7	 2755.0	...
9968776	  822.5	  874.6	 2647.0	...
9968777	  825.9	  917.3	 2527.0	...
9968778	  829.8	  962.5	 2387.0	...
9968779	  833.1	 1008.4	 2249.0	...
9968780	  838.1	 1059.9	 2101.0	...
9968781	  843.9	 1113.3	 1951.0	...
9968782	  849.1	 1151.7	 1840.0	...
9968783	  851.2	 1169.6	 1786.0	...
9968784	  851.2	 1169.6	 1786.0	...
9968785	 1408.9	 1368.5	  438.0	...
9968786	 1408.9	 1368.5	  438.0	...
9968787	 1427.0	 1384.3	  399.0	...
9968788	 1455.4	 1419.6	  332.0	...
9968789	 1483.8	 1455.1	  265.0	...
9968790	 1494.1	 1474.8	  237.0	...
9968791	 1494.1	 1474.8	  237.0	...
SBLINK R 9968792
9968792	   .	   .	    0.0	...
9968793	   .	   .	    0.0	...
9968794	   .	   .	    0.0	...
9968795	   .	   .	    0.0	...
9968796	   .	   .	    0.0	...
9968797	   .	   .	    0.0	...
9968798	   .	   .	    0.0	...
9968799	   .	   .	    0.0	...
9968800	   .	   .	    0.0	...
9968801	   .	   .	    0.0	...
9968802	   .	   .	    0.0	...
9968803	   .	   .	    0.0	...
9968804	   .	   .	    0.0	...
9968805	   .	   .	    0.0	...
9968806	   .	   .	    0.0	...
9968807	   .	   .	    0.0	...
9968808	   .	   .	    0.0	...
9968809	   .	   .	    0.0	...
9968810	   .	   .	    0.0	...
9968811	   .	   .	    0.0	...
9968812	   .	   .	    0.0	...
9968813	   .	   .	    0.0	...
9968814	   .	   .	    0.0	...
9968815	   .	   .	    0.0	...
9968816	   .	   .	    0.0	...
9968817	   .	   .	    0.0	...
9968818	   .	   .	    0.0	...
9968819	   .	   .	    0.0	...
9968820	   .	   .	    0.0	...
9968821	   .	   .	    0.0	...
9968822	   .	   .	    0.0	...
9968823	   .	   .	    0.0	...
9968824	   .	   .	    0.0	...
9968825	   .	   .	    0.0	...
9968826	   .	   .	    0.0	...
9968827	   .	   .	    0.0	...
9968828	   .	   .	    0.0	...
9968829	   .	   .	    0.0	...
9968830	   .	   .	    0.0	...
9968831	   .	   .	    0.0	...
9968832	   .	   .	    0.0	...
9968833	   .	   .	    0.0	...
9968834	   .	   .	    0.0	...
9968835	   .	   .	    0.0	...
9968836	   .	   .	    0.0	...
9968837	   .	   .	    0.0	...
9968838	   .	   .	    0.0	...
9968839	   .	   .	    0.0	...
9968840	   .	   .	    0.0	...
9968841	   .	   .	    0.0	...
9968842	   .	   .	    0.0	...
9968843	   .	   .	    0.0	...
9968844	   .	   .	    0.0	...
9968845	   .	   .	    0.0	...
9968846	   .	   .	    0.0	...
9968847	   .	   .	    0.0	...
9968848	   .	   .	    0.0	...
9968849	   .	   .	    0.0	...
9968850	   .	   .	    0.0	...
9968851	   .	   .	    0.0	...
9968852	   .	   .	    0.0	...
9968853	   .	   .	    0.0	...
9968854	   .	   .	    0.0	...
9968855	   .	   .	    0.0	...
9968856	   .	   .	    0.0	...
9968857	   .	   .	    0.0	...
9968858	   .	   .	    0.0	...
9968859	   .	   .	    0.0	...
9968860	   .	   .	    0.0	...
9968861	   .	   .	    0.0	...
9968862	   .	   .	    0.0	...
9968863	   .	   .	    0.0	...
9968864	   .	   .	    0.0	...
9968865	   .	   .	    0.0	...
9968866	   .	   .	    0.0	...
9968867	   .	   .	    0.0	...
9968868	   .	   .	    0.0	...
9968869	   .	   .	    0.0	...
9968870	   .	   .	    0.0	...
9968871	   .	   .	    0.0	...
9968872	   .	   .	    0.0	...
9968873	   .	   .	    0.0	...
9968874	   .	   .	    0.0	...
9968875	   .	   .	    0.0	...
9968876	   .	   .	    0.0	...
9968877	   .	   .	    0.0	...
9968878	   .	   .	    0.0	...
9968879	   .	   .	    0.0	...
9968880	   .	   .	    0.0	...
9968881	   .	   .	    0.0	...
9968882	   .	   .	    0.0	...
9968883	   .	   .	    0.0	...
9968884	   .	   .	    0.0	...
9968885	   .	   .	    0.0	...
9968886	   .	   .	    0.0	...
9968887	   .	   .	    0.0	...
9968888	   .	   .	    0.0	...
9968889	   .	   .	    0.0	...
9968890	   .	   .	    0.0	...
9968891	   .	   .	    0.0	...
9968892	   .	   .	    0.0	...
9968893	   .	   .	    0.0	...
9968894	   .	   .	    0.0	...
9968895	   .	   .	    0.0	...
9968896	   .	   .	    0.0	...
9968897	   .	   .	    0.0	...
9968898	   .	   .	    0.0	...
9968899	   .	   .	    0.0	...
9968900	   .	   .	    0.0	...
9968901	   .	   .	    0.0	...
9968902	   .	   .	    0.0	...
9968903	   .	   .	    0.0	...
9968904	   .	   .	    0.0	...
9968905	   .	   .	    0.0	...
9968906	   .	   .	    0.0	...
9968907	   .	   .	    0.0	...
9968908	   .	   .	    0.0	...
9968909	   .	   .	    0.0	...
9968910	   .	   .	    0.0	...
9968911	   .	   .	    0.0	...
9968912	   .	   .	    0.0	...
9968913	   .	   .	    0.0	...
9968914	   .	   .	    0.0	...
9968915	   .	   .	    0.0	...
9968916	   .	   .	    0.0	...
9968917	   .	   .	    0.0	...
9968918	   .	   .	    0.0	...
9968919	   .	   .	    0.0	...
9968920	   .	   .	    0.0	...
9968921	   .	   .	    0.0	...
9968922	   .	   .	    0.0	...
9968923	   .	   .	    0.0	...
9968924	   .	   .	    0.0	...
9968925	   .	   .	    0.0	...
9968926	   .	   .	    0.0	...
9968927	   .	   .	    0.0	...
9968928	   .	   .	    0.0	...
9968929	   .	   .	    0.0	...
9968930	   .	   .	    0.0	...
9968931	   .	   .	    0.0	...
9968932	   .	   .	    0.0	...
9968933	   .	   .	    0.0	...
9968934	   .	   .	    0.0	...
9968935	   .	   .	    0.0	...
9968936	   .	   .	    0.0	...
9968937	   .	   .	    0.0	...
9968938	   .	   .	    0.0	...
9968939	   .	   .	    0.0	...
9968940	   .	   .	    0.0	...
9968941	   .	   .	    0.0	...
EBLINK R 9968792	9968941	150
9968942	  878.9	 1178.2	 1765.0	...
9968943	  878.9	 1178.2	 1765.0	...
9968944	  878.6	 1173.9	 1780.0	...
9968945	  878.2	 1166.0	 1807.0	...
9968946	  877.2	 1155.1	 1840.0	...
9968947	  876.0	 1145.4	 1873.0	...
9968948	  873.4	 1135.8	 1900.0	...
9968949	  870.3	 1126.6	 1929.0	...
9968950	  867.7	 1116.6	 1953.0	...
9968951	  866.6	 1107.7	 1977.0	...
9968952	  866.2	 1098.2	 2002.0	...
9968953	  865.6	 1089.5	 2030.0	...
9968954	  864.3	 1080.6	 2056.0	...
9968955	  862.5	 1073.4	 2078.0	...
9968956	  861.5	 1067.1	 2097.0	...
9968957	  861.1	 1060.1	 2118.0	...
9968958	  859.5	 1052.8	 2141.0	...
9968959	  857.3	 1046.1	 2159.0	...
9968960	  855.2	 1040.5	 2177.0	...
9968961	  855.1	 1035.0	 2191.0	...
9968962	  854.5	 1028.4	 2206.0	...
9968963	  854.0	 1024.0	 2217.0	...
9968964	  853.5	 1019.6	 2232.0	...
9968965	  853.5	 1016.3	 2240.0	...
9968966	  853.2	 1010.1	 2260.0	...
9968967	  852.4	 1004.3	 2277.0	...
9968968	  851.5	  999.2	 2294.0	...
9968969	  850.7	  995.5	 2307.0	...
9968970	  850.4	  991.1	 2321.0	...
9968971	  850.3	  987.2	 2337.0	...
ESACC R  9968759	9968971	213	  792.7	  613.5	  850.3	  987.2	   8.05	   1438
SFIX R   9968972
9968972	  850.0	  982.5	 2350.0	...
9968973	  849.9	  978.9	 2364.0	...
9968974	  849.8	  975.0	 2378.0	...
9968975	  849.8	  971.0	 2394.0	...
9968976	  849.8	  967.8	 2408.0	...
9968977	  849.7	  963.3	 2423.0	...
9968978	  849.6	  960.7	 2432.0	...
9968979	  849.4	  956.9	 2441.0	...
9968980	  849.2	  953.4	 2452.0	...
9968981	  848.9	  949.0	 2466.0	...
9968982	  848.5	  944.9	 2479.0	...
9968983	  848.1	  940.9	 2492.0	...
9968984	  847.8	  938.1	 2504.0	...
9968985	  847.6	  934.4	 2520.0	...
9968986	  847.5	  930.3	 2532.0	...
9968987	  847.3	  925.5	 2544.0	...
9968988	  847.1	  921.9	 2554.0	...
9968989	  846.9	  918.3	 2566.0	...
9968990	  846.5	  915.7	 2577.0	...
9968991	  846.1	  911.9	 2587.0	...
9968992	  845.0	  909.0	 2594.0	...
9968993	  844.1	  905.4	 2605.0	...
9968994	  843.5	  903.6	 2615.0	...
9968995	  843.6	  901.3	 2627.0	...
9968996	  843.1	  899.1	 2635.0	...
9968997	  842.3	  895.9	 2642.0	...
9968998	  841.8	  893.5	 2648.0	...
9968999	  842.1	  891.5	 2653.0	...
9969000	  842.4	  889.6	 2660.0	...
9969001	  842.7	  887.3	 2665.0	...
9969002	  842.6	  884.8	 2672.0	...
9969003	  842.0	  881.6	 2684.0	...
9969004	  841.4	  878.9	 2694.0	...
9969005	  840.8	  876.6	 2702.0	...
9969006	  840.8	  875.3	 2704.0	...
9969007	  841.1	  874.0	 2707.0	...
9969008	  841.4	  872.8	 2711.0	...
9969009	  841.7	  872.0	 2716.0	...
9969010	  841.6	  871.1	 2718.0	...
9969011	  841.4	  870.0	 2719.0	...
9969012	  841.3	  868.7	 2718.0	...
9969013	  841.2	  866.8	 2718.0	...
9969014	  840.9	  865.3	 2718.0	...
9969015	  840.5	  862.8	 2722.0	...
9969016	  840.2	  861.5	 2728.0	...
9969017	  840.1	  858.4	 2736.0	...
9969018	  839.8	  856.2	 2743.0	...
9969019	  839.5	  853.4	 2754.0	...
9969020	  839.9	  852.1	 2761.0	...
9969021	  840.6	  849.6	 2771.0	...
9969022	  841.1	  847.6	 2777.0	...
9969023	  840.9	  844.4	 2783.0	...
9969024	  840.6	  842.4	 2787.0	...
9969025	  840.5	  839.9	 2798.0	...
9969026	  840.0	  836.7	 2809.0	...
9969027	  839.2	  833.3	 2822.0	...
9969028	  838.4	  830.0	 2826.0	...
9969029	  838.1	  827.1	 2835.0	...
EFIX R   9968972	9969029	58	  843.8	  896.0	   2632
SSACC R  9969030
9969030	  838.1	  824.2	 2847.0	...
9969031	  838.0	  820.6	 2858.0	...
9969032	  837.1	  817.5	 2865.0	...
9969033	  836.2	  814.6	 2870.0	...
9969034	  835.2	  812.0	 2876.0	...
9969035	  834.9	  808.6	 2883.0	...
9969036	  834.6	  805.3	 2890.0	...
9969037	  834.0	  801.8	 2897.0	...
9969038	  833.4	  799.9	 2898.0	...
9969039	  832.5	  797.1	 2908.0	...
9969040	  831.6	  794.6	 2918.0	...
9969041	  830.4	  790.5	 2933.0	...
9969042	  829.5	  786.9	 2941.0	...
9969043	  828.7	  782.8	 2950.0	...
9969044	  827.8	  780.0	 2959.0	...
ESACC R  9969030	9969044	15	  838.1	  824.2	  827.8	  780.0	   0.97	     78
SFIX R   9969045
9969045	  826.8	  776.7	 2969.0	...
9969046	  825.5	  774.0	 2983.0	...
9969047	  824.8	  769.9	 2990.0	...
9969048	  823.6	  765.7	 2999.0	...
9969049	  822.7	  761.7	 3002.0	...
9969050	  822.0	  758.7	 3010.0	...
9969051	  821.2	  755.5	 3019.0	...
9969052	  819.7	  753.1	 3030.0	...
9969053	  818.2	  749.9	 3035.0	...
9969054	  817.5	  747.4	 3039.0	...
9969055	  817.4	  743.3	 3047.0	...
9969056	  817.2	  739.8	 3057.0	...
9969057	  816.7	  736.0	 3066.0	...
9969058	  815.8	  733.4	 3070.0	...
9969059	  815.1	  730.5	 3075.0	...
9969060	  814.5	  727.6	 3083.0	...
9969061	  814.3	  724.5	 3094.0	...
9969062	  814.1	  720.9	 3104.0	...
9969063	  813.5	  718.2	 3113.0	...
9969064	  812.6	  715.3	 3118.0	...
9969065	  811.7	  713.0	 3125.0	...
9969066	  811.3	  709.8	 3130.0	...
9969067	  811.2	  706.3	 3139.0	...
9969068	  810.9	  704.6	 3144.0	...
9969069	  810.3	  701.7	 3154.0	...
9969070	  809.7	  699.1	 3161.0	...
9969071	  809.4	  695.5	 3170.0	...
9969072	  809.2	  693.9	 3175.0	...
9969073	  809.0	  691.4	 3183.0	...
9969074	  808.8	  689.7	 3189.0	...
9969075	  808.5	  687.2	 3198.0	...
9969076	  808.3	  685.2	 3202.0	...
9969077	  808.0	  682.7	 3209.0	...
9969078	  807.8	  680.3	 3213.0	...
9969079	  807.6	  678.5	 3218.0	...
9969080	  807.5	  676.0	 3225.0	...
9969081	  807.4	  674.4	 3231.0	...
9969082	  807.3	  671.5	 3237.0	...
9969083	  807.2	  669.7	 3242.0	...
9969084	  806.9	  667.6	 3248.0	...
9969085	  806.5	  666.2	 3253.0	...
9969086	  806.3	  664.9	 3253.0	...
9969087	  806.2	  663.3	 3260.0	...
9969088	  806.1	  662.3	 3266.0	...
9969089	  805.9	  661.0	 3273.0	...
9969090	  805.5	  658.3	 3275.0	...
9969091	  805.0	  656.0	 3279.0	...
9969092	  804.7	  653.2	 3283.0	...
9969093	  804.7	  652.4	 3288.0	...
9969094	  804.7	  651.3	 3295.0	...
9969095	  804.7	  649.7	 3303.0	...
9969096	  804.5	  647.5	 3307.0	...
9969097	  804.0	  645.7	 3307.0	...
9969098	  803.7	  645.0	 3306.0	...
9969099	  803.4	  645.0	 3305.0	...
9969100	  803.3	  643.0	 3307.0	...
9969101	  803.3	  641.1	 3308.0	...
9969102	  802.8	  639.2	 3309.0	...
9969103	  802.4	  639.2	 3312.0	...
9969104	  801.9	  638.8	 3316.0	...
9969105	  801.6	  637.4	 3320.0	...
9969106	  801.3	  635.8	 3320.0	...
9969107	  801.1	  634.2	 3323.0	...
9969108	  801.1	  633.5	 3326.0	...
9969109	  801.0	  632.6	 3330.0	...
9969110	  800.9	  631.9	 3332.0	...
9969111	  800.5	  630.8	 3333.0	...
9969112	  800.4	  630.1	 3338.0	...
9969113	  800.3	  629.6	 3341.0	...
9969114	  800.3	  629.5	 3344.0	...
9969115	  800.2	  628.6	 3344.0	...
9969116	  800.6	  627.4	 3343.0	...
9969117	  801.0	  626.1	 3342.0	...
9969118	  801.4	  625.8	 3342.0	...
9969119	  801.4	  625.7	 3341.0	...
9969120	  801.4	  625.4	 3341.0	...
9969121	  801.4	  625.0	 3341.0	...
9969122	  800.9	  623.6	 3342.0	...
9969123	  800.3	  622.4	 3344.0	...
9969124	  800.0	  621.4	 3345.0	...
9969125	  800.3	  620.8	 3347.0	...
9969126	  800.5	  620.3	 3349.0	...
9969127	  800.7	  620.1	 3350.0	...
9969128	  800.8	  620.4	 3352.0	...
9969129	  801.0	  620.7	 3351.0	...
9969130	  801.1	  620.7	 3350.0	...
9969131	  801.1	  620.5	 3349.0	...
9969132	  801.0	  620.5	 3346.0	...
9969133	  800.9	  620.5	 3343.0	...
9969134	  800.8	  620.3	 3340.0	...
9969135	  800.8	  620.1	 3338.0	...
9969136	  800.7	  619.8	 3335.0	...
9969137	  800.7	  619.7	 3333.0	...
9969138	  800.6	  620.3	 3333.0	...
9969139	  800.5	  621.1	 3333.0	...
9969140	  800.4	  621.8	 3335.0	...
9969141	  800.4	  621.3	 3342.0	...
9969142	  800.5	  621.2	 3349.0	...
9969143	  800.5	  621.1	 3354.0	...
9969144	  800.4	  621.8	 3352.0	...
9969145	  800.2	  622.1	 3347.0	...
9969146	  800.5	  622.3	 3343.0	...
9969147	  801.0	  622.2	 3342.0	...
9969148	  801.4	  622.2	 3346.0	...
9969149	  801.2	  622.0	 3349.0	...
9969150	  801.0	  621.4	 3349.0	...
9969151	  800.8	  621.0	 3349.0	...
9969152	  800.6	  620.9	 3349.0	...
9969153	  800.1	  621.1	 3350.0	...
9969154	  799.8	  621.3	 3352.0	...
9969155	  800.0	  620.5	 3352.0	...
9969156	  800.6	  619.7	 3352.0	...
9969157	  801.1	  619.4	 3350.0	...
9969158	  801.1	  619.9	 3348.0	...
9969159	  801.0	  620.4	 3347.0	...
9969160	  801.0	  620.2	 3347.0	...
EFIX R   9969045	9969160	116	  805.9	  660.6	   3256
SSACC R  9969161
9969161	  801.0	  620.1	 3351.0	...
9969162	  800.9	  620.1	 3355.0	...
9969163	  800.9	  620.9	 3360.0	...
9969164	  801.0	  622.2	 3358.0	...
9969165	  801.2	  623.4	 3356.0	...
9969166	  801.5	  626.7	 3349.0	...
9969167	  801.8	  630.2	 3344.0	...
9969168	  802.4	  635.3	 3335.0	...
9969169	  803.0	  640.2	 3324.0	...
9969170	  804.1	  648.0	 3310.0	...
9969171	  804.9	  657.9	 3291.0	...
9969172	  806.3	  667.2	 3268.0	...
9969173	  807.7	  679.7	 3235.0	...
9969174	  809.9	  694.0	 3197.0	...
9969175	  811.7	  711.8	 3157.0	...
9969176	  813.3	  729.8	 3106.0	...
9969177	  815.9	  750.5	 3053.0	...
9969178	  818.8	  775.2	 2993.0	...
9969179	  824.2	  803.2	 2927.0	...
9969180	  828.2	  834.3	 2846.0	...
9969181	  833.6	  868.0	 2750.0	...
9969182	  837.7	  905.3	 2638.0	...
9969183	  843.5	  946.5	 2509.0	...
9969184	  847.8	  990.1	 2367.0	...
9969185	  852.1	 1036.2	 2220.0	...
9969186	  855.6	 1085.4	 2072.0	...
9969187	  861.2	 1139.0	 1913.0	...
9969188	  865.3	 1176.5	 1804.0	...
9969189	 1045.8	 1248.5	 1345.0	...
9969190	 1223.8	 1299.9	  946.0	...
9969191	 1420.9	 1372.1	  494.0	...
9969192	 1454.8	 1420.7	  395.0	...
9969193	 1488.9	 1469.5	  297.0	...
9969194	 1503.7	 1495.8	  253.0	...
9969195	 1503.7	 1495.8	  253.0	...
SBLINK R 9969196
9969196	   .	   .	    0.0	...
9969197	   .	   .	    0.0	...
9969198	   .	   .	    0.0	...
9969199	   .	   .	    0.0	...
9969200	   .	   .	    0.0	...
9969201	   .	   .	    0.0	...
9969202	   .	   .	    0.0	...
9969203	   .	   .	    0.0	...
9969204	   .	   .	    0.0	...
9969205	   .	   .	    0.0	...
9969206	   .	   .	    0.0	...
9969207	   .	   .	    0.0	...
9969208	   .	   .	    0.0	...
9969209	   .	   .	    0.0	...
9969210	   .	   .	    0.0	...
9969211	   .	   .	    0.0	...
9969212	   .	   .	    0.0	...
9969213	   .	   .	    0.0	...
9969214	   .	   .	    0.0	...
9969215	   .	   .	    0.0	...
9969216	   .	   .	    0.0	...
9969217	   .	   .	    0.0	...
9969218	   .	   .	    0.0	...
9969219	   .	   .	    0.0	...
9969220	   .	   .	    0.0	...
9969221	   .	   .	    0.0	...
9969222	   .	   .	    0.0	...
9969223	   .	   .	    0.0	...
9969224	   .	   .	    0.0	...
9969225	   .	   .	    0.0	...
9969226	   .	   .	    0.0	...
9969227	   .	   .	    0.0	...
9969228	   .	   .	    0.0	...
9969229	   .	   .	    0.0	...
9969230	   .	   .	    0.0	...
9969231	   .	   .	    0.0	...
9969232	   .	   .	    0.0	...
9969233	   .	   .	    0.0	...
9969234	   .	   .	    0.0	...
9969235	   .	   .	    0.0	...
9969236	   .	   .	    0.0	...
9969237	   .	   .	    0.0	...
9969238	   .	   .	    0.0	...
9969239	   .	   .	    0.0	...
9969240	   .	   .	    0.0	...
9969241	   .	   .	    0.0	...
9969242	   .	   .	    0.0	...
9969243	   .	   .	    0.0	...
9969244	   .	   .	    0.0	...
9969245	   .	   .	    0.0	...
9969246	   .	   .	    0.0	...
9969247	   .	   .	    0.0	...
9969248	   .	   .	    0.0	...
9969249	   .	   .	    0.0	...
9969250	   .	   .	    0.0	...
9969251	   .	   .	    0.0	...
9969252	   .	   .	    0.0	...
9969253	   .	   .	    0.0	...
9969254	   .	   .	    0.0	...
9969255	   .	   .	    0.0	...
9969256	   .	   .	    0.0	...
9969257	   .	   .	    0.0	...
9969258	   .	   .	    0.0	...
9969259	   .	   .	    0.0	...
9969260	   .	   .	    0.0	...
9969261	   .	   .	    0.0	...
9969262	   .	   .	    0.0	...
9969263	   .	   .	    0.0	...
9969264	   .	   .	    0.0	...
9969265	   .	   .	    0.0	...
9969266	   .	   .	    0.0	...
9969267	   .	   .	    0.0	...
9969268	   .	   .	    0.0	...
9969269	   .	   .	    0.0	...
9969270	   .	   .	    0.0	...
9969271	   .	   .	    0.0	...
9969272	   .	   .	    0.0	...
9969273	   .	   .	    0.0	...
9969274	   .	   .	    0.0	...
9969275	   .	   .	    0.0	...
9969276	   .	   .	    0.0	...
9969277	   .	   .	    0.0	...
9969278	   .	   .	    0.0	...
9969279	   .	   .	    0.0	...
9969280	   .	   .	    0.0	...
9969281	   .	   .	    0.0	...
9969282	   .	   .	    0.0	...
9969283	   .	   .	    0.0	...
9969284	   .	   .	    0.0	...
9969285	   .	   .	    0.0	...
9969286	   .	   .	    0.0	...
9969287	   .	   .	    0.0	...
9969288	   .	   .	    0.0	...
9969289	   .	   .	    0.0	...
9969290	   .	   .	    0.0	...
9969291	   .	   .	    0.0	...
9969292	   .	   .	    0.0	...
9969293	   .	   .	    0.0	...
9969294	   .	   .	    0.0	...
9969295	   .	   .	    0.0	...
9969296	   .	   .	    0.0	...
9969297	   .	   .	    0.0	...
9969298	   .	   .	    0.0	...
9969299	   .	   .	    0.0	...
9969300	   .	   .	    0.0	...
9969301	   .	   .	    0.0	...
9969302	   .	   .	    0.0	...
9969303	   .	   .	    0.0	...
9969304	   .	   .	    0.0	...
9969305	   .	   .	    0.0	...
9969306	   .	   .	    0.0	...
9969307	   .	   .	    0.0	...
9969308	   .	   .	    0.0	...
9969309	   .	   .	    0.0	...
9969310	   .	   .	    0.0	...
9969311	   .	   .	    0.0	...
9969312	   .	   .	    0.0	...
9969313	   .	   .	    0.0	...
9969314	   .	   .	    0.0	...
9969315	   .	   .	    0.0	...
9969316	   .	   .	    0.0	...
9969317	   .	   .	    0.0	...
9969318	   .	   .	    0.0	...
9969319	   .	   .	    0.0	...
9969320	   .	   .	    0.0	...
9969321	   .	   .	    0.0	...
9969322	   .	   .	    0.0	...
9969323	   .	   .	    0.0	...
9969324	   .	   .	    0.0	...
9969325	   .	   .	    0.0	...
9969326	   .	   .	    0.0	...
9969327	   .	   .	    0.0	...
9969328	   .	   .	    0.0	...
9969329	   .	   .	    0.0	...
9969330	   .	   .	    0.0	...
9969331	   .	   .	    0.0	...
9969332	   .	   .	    0.0	...
9969333	   .	   .	    0.0	...
9969334	   .	   .	    0.0	...
9969335	   .	   .	    0.0	...
9969336	   .	   .	    0.0	...
9969337	   .	   .	    0.0	...
9969338	   .	   .	    0.0	...
9969339	   .	   .	    0.0	...
9969340	   .	   .	    0.0	...
9969341	   .	   .	    0.0	...
9969342	   .	   .	    0.0	...
9969343	   .	   .	    0.0	...
9969344	   .	   .	    0.0	...
9969345	   .	   .	    0.0	...
9969346	   .	   .	    0.0	...
9969347	   .	   .	    0.0	...
9969348	   .	   .	    0.0	...
9969349	   .	   .	    0.0	...
9969350	   .	   .	    0.0	...
9969351	   .	   .	    0.0	...
9969352	   .	   .	    0.0	...
9969353	   .	   .	    0.0	...
9969354	   .	   .	    0.0	...
9969355	   .	   .	    0.0	...
9969356	   .	   .	    0.0	...
EBLINK R 9969196	9969356	161
9969357	  900.9	 1225.8	 1723.0	...
9969358	  900.9	 1225.8	 1723.0	...
9969359	  900.7	 1222.7	 1735.0	...
9969360	  900.3	 1216.7	 1759.0	...
9969361	  898.1	 1206.3	 1797.0	...
9969362	  896.0	 1196.1	 1829.0	...
9969363	  891.9	 1184.9	 1860.0	...
9969364	  889.4	 1175.4	 1889.0	...
9969365	  886.6	 1165.4	 1923.0	...
9969366	  885.4	 1155.3	 1954.0	...
9969367	  883.0	 1146.5	 1983.0	...
9969368	  880.9	 1137.6	 2013.0	...
9969369	  879.2	 1128.9	 2044.0	...
9969370	  877.0	 1120.2	 2073.0	...
9969371	  874.7	 1111.4	 2102.0	...
9969372	  872.6	 1103.3	 2126.0	...
9969373	  872.2	 1095.1	 2155.0	...
9969374	  871.4	 1088.4	 2176.0	...
9969375	  870.5	 1080.3	 2206.0	...
9969376	  867.9	 1072.2	 2228.0	...
9969377	  865.9	 1064.0	 2256.0	...
9969378	  863.7	 1057.9	 2270.0	...
9969379	  862.8	 1050.7	 2289.0	...
9969380	  861.9	 1043.5	 2309.0	...
9969381	  861.8	 1037.2	 2328.0	...
9969382	  861.9	 1031.1	 2345.0	...
9969383	  861.4	 1025.2	 2362.0	...
9969384	  860.5	 1019.3	 2382.0	...
9969385	  859.7	 1013.5	 2403.0	...
9969386	  859.7	 1008.5	 2421.0	...
9969387	  859.9	 1003.0	 2438.0	...
9969388	  859.9	  998.2	 2451.0	...
9969389	  858.4	  992.9	 2469.0	...
9969390	  856.3	  987.7	 2487.0	...
9969391	  854.2	  983.4	 2504.0	...
9969392	  853.4	  978.8	 2523.0	...
9969393	  853.2	  974.0	 2539.0	...
9969394	  852.8	  969.1	 2558.0	...
9969395	  852.5	  963.8	 2569.0	...
9969396	  852.2	  960.3	 2583.0	...
9969397	  852.0	  955.5	 2602.0	...
9969398	  851.7	  951.8	 2619.0	...
9969399	  851.3	  946.8	 2633.0	...
9969400	  851.4	  942.9	 2644.0	...
9969401	  851.6	  938.5	 2656.0	...
9969402	  851.7	  934.2	 2671.0	...
9969403	  851.5	  930.0	 2687.0	...
9969404	  851.0	  926.3	 2697.0	...
ESACC R  9969161	9969404	244	  801.0	  620.1	  851.0	  926.3	   6.62	   1197
SFIX R   9969405
9969405	  850.4	  922.1	 2713.0	...
9969406	  849.8	  918.8	 2726.0	...
9969407	  849.1	  914.5	 2744.0	...
9969408	  848.4	  911.2	 2758.0	...
9969409	  847.6	  906.7	 2772.0	...
9969410	  847.5	  903.2	 2780.0	...
9969411	  847.0	  899.6	 2791.0	...
9969412	  846.5	  895.5	 2800.0	...
9969413	  846.0	  891.3	 2813.0	...
9969414	  845.8	  887.0	 2827.0	...
9969415	  845.7	  883.8	 2839.0	...
9969416	  845.5	  880.0	 2851.0	...
9969417	  845.3	  876.5	 2863.0	...
9969418	  845.1	  872.7	 2875.0	...
9969419	  844.9	  869.7	 2882.0	...
9969420	  843.9	  866.4	 2886.0	...
9969421	  842.9	  863.0	 2897.0	...
9969422	  842.0	  860.2	 2910.0	...
9969423	  841.9	  856.5	 2925.0	...
9969424	  841.3	  853.8	 2933.0	...
9969425	  840.8	  851.3	 2942.0	...
9969426	  840.8	  850.5	 2945.0	...
9969427	  841.3	  848.4	 2956.0	...
9969428	  841.8	  845.7	 2964.0	...
9969429	  841.9	  841.9	 2982.0	...
9969430	  842.0	  839.6	 2992.0	...
9969431	  841.3	  837.0	 3006.0	...
9969432	  840.3	  834.0	 3011.0	...
9969433	  839.4	  830.4	 3022.0	...
9969434	  839.1	  827.4	 3029.0	...
9969435	  838.8	  825.4	 3034.0	...
9969436	  838.1	  822.8	 3040.0	...
9969437	  837.3	  820.1	 3049.0	...
9969438	  836.1	  816.8	 3063.0	...
9969439	  835.1	  813.6	 3072.0	...
9969440	  833.5	  810.4	 3082.0	...
9969441	  832.6	  807.6	 3088.0	...
9969442	  831.6	  804.1	 3098.0	...
9969443	  830.5	  801.5	 3108.0	...
9969444	  829.3	  798.8	 3119.0	...
9969445	  828.2	  795.9	 3128.0	...
9969446	  827.4	  792.1	 3135.0	...
9969447	  826.6	  788.9	 3143.0	...
9969448	  825.3	  786.2	 3151.0	...
9969449	  824.5	  784.3	 3155.0	...
9969450	  823.9	  781.6	 3164.0	...
9969451	  823.8	  779.9	 3171.0	...
9969452	  822.8	  776.4	 3180.0	...
9969453	  821.7	  773.4	 3187.0	...
9969454	  820.6	  769.5	 3192.0	...
9969455	  820.4	  767.1	 3196.0	...
9969456	  820.2	  764.6	 3199.0	...
9969457	  820.0	  761.8	 3207.0	...
9969458	  819.2	  759.7	 3216.0	...
9969459	  818.3	  757.2	 3229.0	...
9969460	  817.5	  756.0	 3239.0	...
9969461	  817.0	  753.1	 3249.0	...
9969462	  816.5	  750.9	 3254.0	...
9969463	  815.9	  748.4	 3261.0	...
9969464	  815.7	  747.5	 3265.0	...
9969465	  815.5	  745.5	 3272.0	...
9969466	  815.4	  743.1	 3277.0	...
9969467	  814.7	  739.6	 3285.0	...
9969468	  814.0	  737.5	 3292.0	...
9969469	  813.3	  734.9	 3300.0	...
9969470	  813.0	  733.4	 3306.0	...
9969471	  812.7	  731.8	 3311.0	...
9969472	  812.3	  729.5	 3319.0	...
9969473	  812.2	  727.4	 3329.0	...
9969474	  812.2	  725.2	 3337.0	...
9969475	  811.9	  723.2	 3342.0	...
9969476	  811.4	  721.3	 3345.0	...
9969477	  810.7	  719.0	 3352.0	...
9969478	  810.5	  717.3	 3361.0	...
9969479	  810.4	  715.2	 3368.0	...
9969480	  810.3	  713.9	 3374.0	...
9969481	  810.3	  711.7	 3376.0	...
9969482	  810.3	  709.5	 3379.0	...
9969483	  810.3	  707.3	 3382.0	...
9969484	  810.3	  706.2	 3385.0	...
9969485	  810.2	  704.7	 3389.0	...
9969486	  810.1	  703.1	 3396.0	...
9969487	  810.1	  702.0	 3402.0	...
9969488	  809.7	  700.1	 3408.0	...
9969489	  809.1	  698.4	 3410.0	...
9969490	  808.0	  695.5	 3417.0	...
9969491	  807.4	  694.1	 3424.0	...
9969492	  806.8	  692.4	 3430.0	...
9969493	  806.6	  691.3	 3432.0	...
9969494	  806.3	  690.2	 3434.0	...
9969495	  806.0	  688.0	 3438.0	...
9969496	  805.8	  686.5	 3443.0	...
9969497	  805.9	  685.0	 3448.0	...
9969498	  805.7	  684.5	 3449.0	...
9969499	  805.4	  683.2	 3450.0	...
9969500	  805.0	  682.0	 3451.0	...
9969501	  804.6	  680.4	 3456.0	...
9969502	  804.4	  679.8	 3462.0	...
9969503	  804.3	  678.2	 3469.0	...
9969504	  804.1	  677.4	 3470.0	...
9969505	  803.7	  676.4	 3471.0	...
9969506	  803.4	  676.2	 3472.0	...
9969507	  803.0	  675.8	 3474.0	...
9969508	  802.8	  674.9	 3478.0	...
9969509	  802.8	  673.6	 3482.0	...
9969510	  803.0	  672.2	 3486.0	...
9969511	  803.2	  671.3	 3487.0	...
9969512	  803.0	  671.2	 3487.0	...
9969513	  802.7	  670.4	 3487.0	...
9969514	  802.4	  669.6	 3487.0	...
9969515	  802.3	  668.2	 3490.0	...
9969516	  802.6	  667.3	 3493.0	...
9969517	  802.8	  666.0	 3498.0	...
9969518	  802.9	  665.1	 3500.0	...
9969519	  802.8	  664.2	 3502.0	...
9969520	  802.7	  662.6	 3500.0	...
9969521	  802.5	  661.3	 3498.0	...
9969522	  802.2	  660.3	 3500.0	...
9969523	  801.9	  659.4	 3505.0	...
9969524	  801.7	  658.5	 3512.0	...
9969525	  801.5	  657.3	 3515.0	...
9969526	  801.4	  656.9	 3519.0	...
9969527	  801.4	  656.3	 3520.0	...
9969528	  801.4	  655.9	 3520.0	...
9969529	  801.4	  655.6	 3520.0	...
9969530	  801.5	  655.2	 3518.0	...
9969531	  801.4	  654.9	 3518.0	...
9969532	  801.4	  654.7	 3523.0	...
9969533	  801.4	  654.5	 3528.0	...
9969534	  801.4	  654.6	 3533.0	...
9969535	  801.5	  654.7	 3531.0	...
9969536	  801.5	  654.9	 3529.0	...
9969537	  801.7	  655.1	 3529.0	...
9969538	  801.8	  655.5	 3530.0	...
9969539	  801.8	  655.8	 3531.0	...
9969540	  801.9	  656.2	 3533.0	...
9969541	  802.1	  656.3	 3534.0	...
9969542	  802.1	  655.1	 3536.0	...
9969543	  801.9	  653.7	 3538.0	...
9969544	  801.6	  653.1	 3539.0	...
9969545	  801.4	  653.9	 3537.0	...
9969546	  801.4	  654.6	 3536.0	...
9969547	  801.4	  654.6	 3534.0	...
9969548	  801.4	  654.7	 3534.0	...
9969549	  801.4	  654.9	 3532.0	...
9969550	  801.4	  655.0	 3530.0	...
9969551	  801.0	  655.2	 3531.0	...
9969552	  800.6	  655.5	 3533.0	...
9969553	  800.5	  655.7	 3535.0	...
MSG	9969554 0000 _ Experiment Start
9969554	  800.9	  655.6	 3535.0	...
9969555	  801.9	  655.3	 3536.0	...
9969556	  802.5	  655.9	 3536.0	...
9969557	  802.7	  656.9	 3534.0	...
9969558	  802.3	  658.1	 3532.0	...
9969559	  801.8	  658.3	 3531.0	...
9969560	  801.8	  658.1	 3533.0	...
9969561	  801.1	  657.7	 3536.0	...
9969562	  800.6	  657.5	 3537.0	...
9969563	  800.2	  657.9	 3532.0	...
9969564	  800.5	  658.5	 3527.0	...
9969565	  800.5	  659.1	 3527.0	...
9969566	  800.3	  659.2	 3531.0	...
9969567	  800.3	  659.3	 3534.0	...
9969568	  800.5	  659.4	 3535.0	...
9969569	  800.9	  659.4	 3536.0	...
9969570	  801.7	  659.3	 3537.0	...
9969571	  802.1	  658.4	 3536.0	...
9969572	  802.4	  657.5	 3534.0	...
9969573	  802.1	  657.1	 3533.0	...
9969574	  801.9	  657.2	 3533.0	...
9969575	  801.6	  657.3	 3533.0	...
9969576	  801.5	  657.2	 3534.0	...
9969577	  800.7	  657.5	 3534.0	...
9969578	  800.0	  657.8	 3536.0	...
9969579	  799.2	  657.2	 3537.0	...
9969580	  799.2	  656.2	 3539.0	...
9969581	  799.2	  655.5	 3539.0	...
9969582	  799.0	  655.8	 3540.0	...
9969583	  798.8	  655.2	 3544.0	...
9969584	  798.7	  654.3	 3550.0	...
9969585	  798.8	  653.4	 3554.0	...
9969586	  799.0	  653.1	 3555.0	...
9969587	  799.0	  652.7	 3556.0	...
9969588	  798.9	  652.0	 3556.0	...
9969589	  798.9	  651.7	 3557.0	...
9969590	  798.7	  651.3	 3558.0	...
9969591	  798.7	  651.3	 3558.0	...
9969592	  798.9	  650.9	 3559.0	...
9969593	  799.1	  650.5	 3561.0	...
9969594	  799.2	  650.2	 3564.0	...
9969595	  799.1	  650.1	 3565.0	...
9969596	  799.0	  650.0	 3566.0	...
9969597	  799.2	  650.0	 3566.0	...
9969598	  799.2	  650.0	 3565.0	...
9969599	  799.2	  649.9	 3565.0	...
9969600	  799.0	  649.4	 3564.0	...
9969601	  798.9	  649.1	 3563.0	...
9969602	  798.7	  649.1	 3564.0	...
9969603	  798.6	  649.1	 3565.0	...
9969604	  798.3	  648.6	 3567.0	...
9969605	  798.1	  648.0	 3566.0	...
9969606	  797.9	  646.9	 3567.0	...
9969607	  797.4	  646.2	 3568.0	...
9969608	  796.9	  645.6	 3569.0	...
9969609	  796.5	  645.5	 3568.0	...
9969610	  796.5	  645.3	 3568.0	...
9969611	  796.4	  645.4	 3568.0	...
9969612	  796.6	  645.7	 3569.0	...
9969613	  796.8	  645.0	 3570.0	...
9969614	  797.1	  644.0	 3570.0	...
9969615	  797.0	  643.3	 3574.0	...
9969616	  797.0	  643.6	 3577.0	...
9969617	  797.1	  643.6	 3580.0	...
9969618	  797.2	  642.7	 3579.0	...
9969619	  797.3	  641.8	 3580.0	...
9969620	  797.4	  640.9	 3580.0	...
9969621	  797.3	  640.7	 3584.0	...
9969622	  797.1	  641.1	 3588.0	...
9969623	  796.6	  642.0	 3592.0	...
9969624	  796.5	  642.7	 3593.0	...
9969625	  796.4	  642.8	 3593.0	...
9969626	  796.6	  642.4	 3592.0	...
9969627	  796.8	  641.9	 3592.0	...
9969628	  797.0	  640.7	 3592.0	...
9969629	  796.7	  639.9	 3591.0	...
9969630	  796.2	  639.4	 3593.0	...
9969631	  795.6	  639.4	 3596.0	...
9969632	  795.5	  639.4	 3600.0	...
9969633	  795.7	  639.5	 3602.0	...
9969634	  796.1	  639.7	 3604.0	...
9969635	  796.6	  639.2	 3607.0	...
9969636	  796.8	  638.7	 3609.0	...
9969637	  796.4	  638.4	 3612.0	...
9969638	  795.9	  638.5	 3611.0	...
9969639	  795.5	  638.4	 3610.0	...
9969640	  795.7	  638.2	 3609.0	...
9969641	  795.9	  638.1	 3612.0	...
9969642	  796.0	  638.1	 3615.0	...
9969643	  796.0	  638.1	 3618.0	...
9969644	  796.1	  637.3	 3619.0	...
9969645	  796.3	  636.4	 3621.0	...
9969646	  796.5	  635.3	 3624.0	...
9969647	  796.1	  634.5	 3624.0	...
9969648	  795.6	  633.8	 3625.0	...
9969649	  795.1	  633.3	 3625.0	...
9969650	  795.1	  633.2	 3628.0	...
9969651	  795.1	  633.0	 3631.0	...
9969652	  795.1	  632.8	 3633.0	...
9969653	  795.0	  632.9	 3634.0	...
9969654	  794.7	  633.3	 3635.0	...
9969655	  794.5	  633.6	 3635.0	...
9969656	  794.4	  633.5	 3635.0	...
9969657	  794.5	  633.3	 3635.0	...
9969658	  794.5	  633.2	 3634.0	...
9969659	  794.5	  633.2	 3633.0	...
9969660	  794.5	  633.2	 3635.0	...
9969661	  794.4	  633.2	 3638.0	...
9969662	  794.7	  633.3	 3640.0	...
9969663	  795.0	  633.5	 3640.0	...
9969664	  794.8	  633.2	 3639.0	...
9969665	  794.3	  632.7	 3642.0	...
9969666	  794.4	  632.1	 3646.0	...
9969667	  794.9	  631.7	 3651.0	...
9969668	  795.4	  631.2	 3652.0	...
9969669	  795.3	  630.6	 3653.0	...
9969670	  794.8	  630.4	 3653.0	...
9969671	  794.3	  630.5	 3655.0	...
9969672	  794.2	  631.1	 3656.0	...
9969673	  794.5	  631.6	 3657.0	...
9969674	  794.7	  631.5	 3659.0	...
9969675	  794.6	  631.2	 3662.0	...
9969676	  794.5	  630.4	 3664.0	...
9969677	  794.4	  630.0	 3663.0	...
9969678	  794.3	  630.3	 3661.0	...
9969679	  794.1	  631.0	 3661.0	...
9969680	  794.0	  631.6	 3663.0	...
9969681	  793.8	  631.6	 3667.0	...
9969682	  793.6	  630.6	 3671.0	...
9969683	  793.4	  629.7	 3671.0	...
9969684	  793.4	  628.8	 3672.0	...
9969685	  793.4	  628.6	 3672.0	...
9969686	  793.4	  628.5	 3673.0	...
9969687	  793.4	  628.4	 3674.0	...
9969688	  793.3	  628.4	 3675.0	...
9969689	  793.2	  628.5	 3676.0	...
9969690	  793.2	  628.4	 3672.0	...
9969691	  793.1	  628.4	 3669.0	...
9969692	  792.9	  628.4	 3673.0	...
9969693	  792.6	  628.5	 3683.0	...
9969694	  792.5	  628.6	 3693.0	...
9969695	  792.3	  628.9	 3696.0	...
9969696	  792.1	  629.0	 3697.0	...
9969697	  792.1	  628.7	 3698.0	...
9969698	  792.3	  627.7	 3699.0	...
9969699	  792.6	  626.8	 3699.0	...
9969700	  792.8	  626.3	 3698.0	...
9969701	  792.9	  626.4	 3697.0	...
9969702	  793.0	  626.7	 3698.0	...
9969703	  793.2	  627.1	 3698.0	...
9969704	  793.3	  627.2	 3698.0	...
9969705	  793.3	  626.7	 3697.0	...
9969706	  793.3	  626.3	 3698.0	...
9969707	  793.0	  626.2	 3698.0	...
9969708	  792.7	  626.2	 3700.0	...
9969709	  792.4	  626.2	 3702.0	...
9969710	  792.4	  626.2	 3707.0	...
9969711	  792.5	  626.0	 3710.0	...
9969712	  792.5	  625.6	 3715.0	...
9969713	  792.5	  625.2	 3717.0	...
9969714	  792.5	  625.0	 3718.0	...
9969715	  792.4	  624.6	 3719.0	...
9969716	  792.4	  624.2	 3719.0	...
9969717	  792.5	  624.4	 3719.0	...
9969718	  792.7	  625.1	 3718.0	...
9969719	  792.6	  625.1	 3720.0	...
9969720	  792.5	  624.4	 3723.0	...
9969721	  792.4	  623.8	 3724.0	...
9969722	  792.4	  623.9	 3721.0	...
9969723	  792.4	  624.0	 3719.0	...
9969724	  792.5	  624.2	 3719.0	...
9969725	  792.6	  624.3	 3722.0	...
9969726	  792.6	  623.8	 3726.0	...
9969727	  792.6	  623.2	 3730.0	...
9969728	  792.2	  623.4	 3733.0	...
9969729	  791.9	  624.0	 3728.0	...
9969730	  791.6	  623.7	 3723.0	...
9969731	  791.6	  622.8	 3724.0	...
9969732	  791.5	  622.0	 3732.0	...
9969733	  791.3	  622.9	 3736.0	...
9969734	  791.1	  623.7	 3734.0	...
9969735	  791.3	  623.9	 3733.0	...
9969736	  791.7	  622.9	 3735.0	...
9969737	  791.7	  621.9	 3736.0	...
9969738	  791.5	  621.5	 3735.0	...
9969739	  791.1	  621.5	 3736.0	...
9969740	  791.1	  621.7	 3736.0	...
9969741	  790.9	  621.9	 3737.0	...
9969742	  790.8	  622.0	 3737.0	...
9969743	  790.7	  621.9	 3737.0	...
9969744	  790.8	  621.7	 3737.0	...
9969745	  790.8	  621.7	 3736.0	...
9969746	  790.6	  621.7	 3734.0	...
9969747	  790.4	  621.7	 3732.0	...
9969748	  790.5	  621.8	 3733.0	...
9969749	  790.8	  621.9	 3736.0	...
9969750	  791.1	  621.8	 3739.0	...
9969751	  791.0	  621.6	 3739.0	...
9969752	  790.9	  621.6	 3739.0	...
9969753	  790.8	  622.0	 3739.0	...
9969754	  790.8	  622.7	 3739.0	...
9969755	  790.9	  623.2	 3739.0	...
9969756	  791.1	  623.8	 3738.0	...
9969757	  791.2	  624.0	 3737.0	...
9969758	  791.2	  623.2	 3737.0	...
9969759	  790.9	  622.4	 3737.0	...
9969760	  790.5	  621.5	 3738.0	...
9969761	  790.3	  621.6	 3736.0	...
9969762	  790.6	  621.6	 3735.0	...
9969763	  791.0	  621.4	 3737.0	...
9969764	  791.3	  621.3	 3740.0	...
9969765	  791.0	  622.1	 3743.0	...
9969766	  790.8	  622.8	 3743.0	...
9969767	  790.5	  623.3	 3742.0	...
MSG	9969768 0000 _ Number On
9969768	  790.6	  622.6	 3741.0	...
9969769	  790.6	  622.0	 3742.0	...
9969770	  790.7	  621.7	 3744.0	...
9969771	  790.8	  621.9	 3746.0	...
9969772	  790.9	  622.2	 3748.0	...
9969773	  790.8	  621.6	 3748.0	...
9969774	  790.7	  620.8	 3749.0	...
9969775	  790.6	  620.0	 3748.0	...
9969776	  790.3	  620.2	 3749.0	...
9969777	  790.1	  620.4	 3749.0	...
9969778	  789.8	  620.5	 3747.0	...
9969779	  789.8	  620.7	 3745.0	...
9969780	  789.7	  621.0	 3742.0	...
9969781	  789.7	  621.2	 3742.0	...
9969782	  789.4	  621.5	 3742.0	...
9969783	  789.1	  621.6	 3741.0	...
9969784	  788.8	  621.6	 3741.0	...
9969785	  788.8	  621.4	 3740.0	...
9969786	  788.8	  621.2	 3740.0	...
9969787	  789.0	  621.2	 3740.0	...
9969788	  788.8	  621.2	 3738.0	...
9969789	  788.6	  621.3	 3736.0	...
9969790	  788.3	  622.0	 3734.0	...
9969791	  788.3	  622.8	 3734.0	...
9969792	  788.3	  623.4	 3733.0	...
9969793	  788.3	  623.3	 3732.0	...
9969794	  788.4	  623.1	 3732.0	...
9969795	  788.5	  622.6	 3732.0	...
9969796	  788.7	  622.2	 3732.0	...
9969797	  788.8	  621.9	 3733.0	...
9969798	  788.8	  621.8	 3735.0	...
9969799	  788.8	  621.9	 3736.0	...
9969800	  788.8	  622.0	 3736.0	...
9969801	  788.8	  622.1	 3734.0	...
9969802	  788.8	  622.3	 3731.0	...
9969803	  788.3	  622.6	 3729.0	...
9969804	  787.7	  622.9	 3730.0	...
9969805	  787.6	  623.1	 3731.0	...
9969806	  788.2	  622.7	 3731.0	...
9969807	  788.7	  622.4	 3728.0	...
9969808	  788.6	  622.2	 3725.0	...
9969809	  788.4	  622.4	 3723.0	...
9969810	  788.3	  623.1	 3722.0	...
9969811	  788.2	  623.6	 3721.0	...
9969812	  788.2	  624.1	 3722.0	...
9969813	  788.2	  624.0	 3722.0	...
9969814	  787.9	  624.0	 3718.0	...
9969815	  787.6	  624.1	 3713.0	...
9969816	  787.3	  624.1	 3709.0	...
9969817	  787.4	  623.9	 3710.0	...
9969818	  787.4	  623.8	 3710.0	...
9969819	  787.3	  623.9	 3712.0	...
9969820	  787.2	  624.3	 3713.0	...
9969821	  787.2	  624.7	 3714.0	...
9969822	  787.2	  625.0	 3714.0	...
9969823	  787.4	  625.5	 3713.0	...
9969824	  787.6	  626.1	 3712.0	...
9969825	  787.9	  625.8	 3712.0	...
9969826	  788.1	  624.9	 3711.0	...
9969827	  787.9	  624.6	 3710.0	...
9969828	  787.6	  625.6	 3708.0	...
9969829	  787.0	  626.6	 3704.0	...
9969830	  786.7	  626.8	 3700.0	...
9969831	  786.3	  626.3	 3697.0	...
9969832	  786.5	  625.8	 3698.0	...
9969833	  787.0	  625.4	 3700.0	...
9969834	  787.4	  625.8	 3695.0	...
9969835	  787.5	  626.3	 3690.0	...
9969836	  787.6	  626.8	 3685.0	...
9969837	  787.7	  627.0	 3685.0	...
9969838	  787.9	  627.2	 3683.0	...
9969839	  788.1	  627.3	 3683.0	...
9969840	  788.2	  627.6	 3682.0	...
9969841	  787.9	  628.0	 3683.0	...
9969842	  787.5	  628.6	 3684.0	...
9969843	  786.9	  629.0	 3683.0	...
9969844	  786.5	  629.4	 3681.0	...
9969845	  786.2	  629.6	 3683.0	...
9969846	  786.3	  629.0	 3685.0	...
9969847	  786.4	  628.3	 3683.0	...
9969848	  786.6	  627.2	 3678.0	...
9969849	  786.7	  626.5	 3673.0	...
9969850	  786.8	  625.9	 3673.0	...
9969851	  787.0	  625.7	 3672.0	...
9969852	  787.2	  626.1	 3670.0	...
9969853	  787.0	  626.9	 3668.0	...
9969854	  786.7	  627.3	 3666.0	...
9969855	  786.4	  627.6	 3665.0	...
9969856	  786.5	  627.5	 3663.0	...
9969857	  786.6	  628.6	 3663.0	...
9969858	  786.6	  629.7	 3663.0	...
9969859	  786.7	  630.7	 3663.0	...
9969860	  786.8	  630.7	 3662.0	...
9969861	  786.6	  630.9	 3661.0	...
9969862	  786.3	  631.8	 3659.0	...
9969863	  786.1	  632.6	 3657.0	...
9969864	  786.2	  632.4	 3654.0	...
9969865	  786.2	  631.6	 3652.0	...
9969866	  786.2	  630.9	 3652.0	...
9969867	  786.3	  631.2	 3652.0	...
9969868	  786.3	  631.6	 3653.0	...
9969869	  786.2	  631.9	 3654.0	...
9969870	  786.0	  632.0	 3654.0	...
9969871	  785.9	  631.9	 3652.0	...
9969872	  785.9	  631.9	 3651.0	...
9969873	  785.8	  632.7	 3647.0	...
9969874	  785.6	  633.5	 3645.0	...
9969875	  785.7	  634.4	 3643.0	...
9969876	  786.0	  634.5	 3639.0	...
9969877	  786.3	  634.7	 3635.0	...
9969878	  786.3	  634.8	 3634.0	...
9969879	  786.3	  634.8	 3638.0	...
9969880	  786.4	  634.8	 3642.0	...
9969881	  786.2	  634.9	 3641.0	...
9969882	  785.8	  635.1	 3640.0	...
9969883	  785.5	  635.4	 3638.0	...
9969884	  785.8	  635.8	 3636.0	...
9969885	  786.3	  636.2	 3635.0	...
9969886	  786.6	  636.2	 3635.0	...
9969887	  786.6	  636.2	 3635.0	...
9969888	  786.5	  636.2	 3634.0	...
9969889	  786.3	  636.2	 3632.0	...
9969890	  786.1	  636.2	 3631.0	...
9969891	  785.9	  636.4	 3629.0	...
9969892	  786.1	  636.8	 3628.0	...
9969893	  786.4	  637.5	 3627.0	...
9969894	  786.6	  638.0	 3626.0	...
9969895	  786.7	  638.2	 3625.0	...
9969896	  786.7	  638.2	 3624.0	...
9969897	  786.3	  638.2	 3622.0	...
9969898	  785.9	  638.1	 3621.0	...
9969899	  785.5	  638.0	 3621.0	...
9969900	  785.8	  638.1	 3622.0	...
9969901	  786.1	  638.4	 3622.0	...
9969902	  786.4	  639.2	 3621.0	...
9969903	  786.5	  640.1	 3618.0	...
9969904	  786.5	  641.1	 3615.0	...
9969905	  786.6	  641.8	 3612.0	...
9969906	  786.6	  642.0	 3612.0	...
9969907	  786.5	  642.3	 3612.0	...
9969908	  786.4	  642.4	 3613.0	...
9969909	  786.3	  642.1	 3614.0	...
9969910	  786.2	  641.5	 3613.0	...
9969911	  786.1	  640.9	 3612.0	...
9969912	  786.0	  641.1	 3610.0	...
9969913	  785.9	  641.6	 3610.0	...
9969914	  785.9	  641.8	 3609.0	...
9969915	  785.9	  641.4	 3608.0	...
9969916	  785.9	  641.0	 3607.0	...
9969917	  785.8	  641.0	 3606.0	...
9969918	  785.7	  641.2	 3606.0	...
9969919	  785.6	  641.4	 3605.0	...
9969920	  785.4	  641.5	 3604.0	...
9969921	  785.3	  641.7	 3603.0	...
9969922	  785.3	  642.0	 3602.0	...
9969923	  785.6	  642.1	 3601.0	...
9969924	  785.9	  642.0	 3600.0	...
9969925	  786.2	  641.9	 3599.0	...
9969926	  786.2	  642.0	 3598.0	...
9969927	  786.4	  642.0	 3597.0	...
9969928	  786.5	  642.2	 3594.0	...
9969929	  786.6	  642.5	 3591.0	...
9969930	  786.5	  642.6	 3591.0	...
9969931	  786.4	  642.6	 3593.0	...
9969932	  786.3	  643.2	 3595.0	...
9969933	  786.3	  644.0	 3595.0	...
9969934	  786.3	  644.8	 3594.0	...
9969935	  786.1	  644.8	 3595.0	...
9969936	  785.8	  644.8	 3591.0	...
9969937	  786.1	  644.6	 3587.0	...
9969938	  786.5	  644.4	 3581.0	...
9969939	  786.8	  644.1	 3581.0	...
9969940	  786.6	  644.0	 3581.0	...
9969941	  786.4	  643.9	 3581.0	...
9969942	  786.0	  643.9	 3582.0	...
9969943	  785.8	  643.9	 3581.0	...
9969944	  785.7	  643.9	 3580.0	...
9969945	  785.8	  643.9	 3579.0	...
9969946	  786.0	  643.8	 3577.0	...
9969947	  786.2	  643.8	 3576.0	...
9969948	  786.0	  644.2	 3572.0	...
9969949	  785.6	  644.6	 3568.0	...
9969950	  785.2	  645.0	 3565.0	...
9969951	  785.1	  645.1	 3566.0	...
9969952	  785.1	  645.2	 3566.0	...
9969953	  785.4	  645.1	 3566.0	...
9969954	  785.9	  644.9	 3561.0	...
9969955	  786.2	  644.7	 3557.0	...
9969956	  786.4	  644.7	 3557.0	...
9969957	  786.5	  644.7	 3562.0	...
9969958	  786.5	  644.9	 3565.0	...
9969959	  786.5	  645.1	 3564.0	...
9969960	  786.3	  645.4	 3562.0	...
9969961	  786.1	  645.5	 3563.0	...
9969962	  786.2	  645.7	 3563.0	...
9969963	  786.4	  646.1	 3561.0	...
9969964	  786.6	  646.5	 3559.0	...
9969965	  786.5	  646.9	 3558.0	...
9969966	  786.4	  646.9	 3561.0	...
9969967	  786.4	  646.7	 3563.0	...
9969968	  786.3	  646.6	 3566.0	...
9969969	  786.1	  646.5	 3567.0	...
9969970	  785.9	  646.5	 3568.0	...
9969971	  785.6	  646.3	 3566.0	...
9969972	  785.4	  646.0	 3563.0	...
9969973	  785.7	  645.9	 3558.0	...
9969974	  786.0	  645.9	 3556.0	...
9969975	  786.4	  646.1	 3554.0	...
9969976	  786.5	  646.4	 3553.0	...
9969977	  786.4	  646.5	 3552.0	...
9969978	  786.3	  646.4	 3550.0	...
9969979	  786.3	  646.2	 3550.0	...
9969980	  786.6	  646.0	 3549.0	...
9969981	  786.8	  645.9	 3549.0	...
9969982	  786.9	  645.7	 3551.0	...
9969983	  786.9	  645.5	 3547.0	...
9969984	  787.0	  645.9	 3542.0	...
9969985	  787.0	  646.4	 3539.0	...
9969986	  787.0	  647.0	 3540.0	...
9969987	  787.1	  647.0	 3541.0	...
9969988	  787.3	  646.9	 3543.0	...
9969989	  787.5	  646.9	 3545.0	...
9969990	  787.3	  646.6	 3546.0	...
9969991	  787.1	  646.4	 3545.0	...
9969992	  787.3	  646.8	 3543.0	...
9969993	  787.7	  647.5	 3540.0	...
9969994	  787.8	  648.0	 3540.0	...
9969995	  787.6	  647.7	 3540.0	...
9969996	  787.4	  646.9	 3539.0	...
9969997	  787.4	  646.2	 3538.0	...
9969998	  786.9	  645.9	 3537.0	...
9969999	  786.4	  646.0	 3538.0	...
9970000	  786.4	  646.6	 3539.0	...
9970001	  786.8	  646.9	 3539.0	...
9970002	  787.1	  647.2	 3537.0	...
9970003	  787.1	  647.2	 3535.0	...
9970004	  787.1	  647.2	 3532.0	...
9970005	  787.1	  647.2	 3532.0	...
9970006	  787.1	  646.9	 3532.0	...
9970007	  787.2	  646.7	 3531.0	...
9970008	  787.3	  646.4	 3531.0	...
9970009	  787.4	  646.2	 3531.0	...
9970010	  787.5	  645.7	 3529.0	...
9970011	  787.0	  645.3	 3527.0	...
EFIX R   9969405	9970011	607	  797.3	  661.4	   3550
SSACC R  9970012
9970012	  786.3	  643.9	 3523.0	...
9970013	  785.3	  641.8	 3521.0	...
9970014	  784.5	  639.1	 3523.0	...
9970015	  783.4	  636.5	 3527.0	...
9970016	  781.9	  634.4	 3531.0	...
9970017	  780.6	  632.3	 3531.0	...
9970018	  779.6	  629.5	 3532.0	...
9970019	  778.7	  625.6	 3532.0	...
9970020	  778.1	  621.8	 3533.0	...
9970021	  777.4	  618.2	 3533.0	...
9970022	  777.0	  615.4	 3532.0	...
9970023	  776.6	  612.9	 3528.0	...
9970024	  776.5	  611.5	 3524.0	...
ESACC R  9970012	9970024	13	  786.3	  643.9	  776.5	  611.5	   0.72	     65
SFIX R   9970025
9970025	  776.6	  610.2	 3520.0	...
9970026	  777.2	  609.0	 3519.0	...
9970027	  777.9	  608.4	 3519.0	...
9970028	  778.5	  608.6	 3519.0	...
9970029	  778.8	  608.9	 3521.0	...
9970030	  779.0	  608.7	 3523.0	...
9970031	  779.2	  608.5	 3525.0	...
9970032	  779.3	  608.4	 3527.0	...
9970033	  779.7	  608.3	 3527.0	...
9970034	  780.2	  608.1	 3526.0	...
9970035	  780.6	  608.4	 3524.0	...
9970036	  780.5	  608.6	 3522.0	...
9970037	  780.4	  608.8	 3522.0	...
9970038	  780.3	  608.5	 3521.0	...
9970039	  780.2	  608.5	 3522.0	...
9970040	  780.2	  609.0	 3523.0	...
9970041	  780.2	  609.6	 3525.0	...
9970042	  780.2	  610.3	 3525.0	...
9970043	  780.3	  610.3	 3526.0	...
9970044	  780.4	  610.5	 3528.0	...
9970045	  780.5	  610.6	 3530.0	...
9970046	  780.5	  610.6	 3532.0	...
9970047	  780.6	  610.5	 3533.0	...
9970048	  780.8	  610.4	 3535.0	...
9970049	  780.9	  610.2	 3535.0	...
9970050	  780.8	  610.0	 3533.0	...
9970051	  780.5	  609.7	 3530.0	...
9970052	  780.3	  609.7	 3527.0	...
9970053	  780.3	  609.6	 3525.0	...
9970054	  780.4	  609.7	 3522.0	...
9970055	  780.2	  609.8	 3520.0	...
9970056	  779.9	  609.8	 3520.0	...
9970057	  779.8	  609.8	 3521.0	...
9970058	  780.0	  609.8	 3520.0	...
9970059	  780.1	  609.9	 3520.0	...
9970060	  780.2	  610.0	 3519.0	...
9970061	  780.3	  610.1	 3520.0	...
9970062	  780.4	  610.1	 3520.0	...
9970063	  780.3	  609.6	 3520.0	...
9970064	  780.3	  609.1	 3520.0	...
9970065	  780.2	  608.6	 3520.0	...
9970066	  780.2	  608.7	 3522.0	...
9970067	  780.2	  608.7	 3525.0	...
9970068	  780.2	  608.8	 3526.0	...
9970069	  780.3	  608.9	 3527.0	...
9970070	  780.3	  608.9	 3526.0	...
9970071	  780.3	  609.1	 3525.0	...
9970072	  780.3	  609.3	 3525.0	...
9970073	  780.3	  609.6	 3524.0	...
9970074	  780.4	  609.8	 3524.0	...
9970075	  780.5	  609.6	 3524.0	...
9970076	  780.9	  608.7	 3524.0	...
9970077	  781.3	  607.8	 3524.0	...
9970078	  781.4	  607.4	 3524.0	...
9970079	  781.2	  607.4	 3525.0	...
9970080	  781.0	  607.5	 3526.0	...
9970081	  780.7	  607.5	 3527.0	...
9970082	  780.6	  607.5	 3527.0	...
9970083	  780.5	  607.7	 3526.0	...
MSG	9970084 0000 _ Number Off
9970084	  780.6	  607.9	 3525.0	...
9970085	  780.6	  608.2	 3523.0	...
9970086	  780.6	  608.3	 3522.0	...
9970087	  780.7	  608.4	 3522.0	...
9970088	  780.9	  608.2	 3522.0	...
9970089	  781.0	  608.3	 3524.0	...
9970090	  781.0	  608.5	 3526.0	...
9970091	  781.0	  608.0	 3527.0	...
9970092	  780.7	  607.4	 3527.0	...
9970093	  780.5	  606.8	 3526.0	...
9970094	  780.4	  606.7	 3526.0	...
9970095	  780.1	  606.6	 3527.0	...
9970096	  779.7	  606.5	 3526.0	...
9970097	  779.4	  606.8	 3525.0	...
9970098	  779.6	  607.1	 3524.0	...
9970099	  779.8	  607.0	 3522.0	...
9970100	  780.0	  606.6	 3521.0	...
9970101	  780.1	  606.3	 3520.0	...
9970102	  780.1	  606.3	 3520.0	...
9970103	  779.8	  606.4	 3521.0	...
9970104	  779.5	  606.5	 3521.0	...
9970105	  779.3	  606.4	 3524.0	...
9970106	  779.3	  606.3	 3526.0	...
9970107	  779.4	  606.2	 3527.0	...
9970108	  779.4	  605.9	 3527.0	...
9970109	  779.4	  605.5	 3527.0	...
9970110	  779.5	  605.0	 3528.0	...
9970111	  779.7	  605.5	 3529.0	...
9970112	  780.1	  606.3	 3530.0	...
9970113	  780.4	  607.1	 3527.0	...
9970114	  780.7	  607.0	 3523.0	...
9970115	  780.8	  606.9	 3522.0	...
9970116	  780.6	  606.6	 3525.0	...
9970117	  780.3	  606.0	 3527.0	...
9970118	  780.0	  605.5	 3528.0	...
9970119	  780.0	  605.2	 3528.0	...
9970120	  779.8	  605.2	 3528.0	...
9970121	  779.7	  605.1	 3529.0	...
9970122	  779.6	  605.7	 3530.0	...
9970123	  779.8	  606.4	 3531.0	...
9970124	  779.9	  606.8	 3532.0	...
9970125	  779.9	  606.6	 3533.0	...
9970126	  779.9	  606.3	 3533.0	...
9970127	  780.1	  606.2	 3532.0	...
9970128	  780.3	  606.0	 3530.0	...
9970129	  780.5	  605.8	 3528.0	...
9970130	  780.6	  605.9	 3529.0	...
9970131	  780.2	  606.0	 3527.0	...
9970132	  779.7	  605.5	 3525.0	...
9970133	  779.5	  605.0	 3526.0	...
9970134	  779.7	  604.5	 3529.0	...
9970135	  779.9	  604.3	 3531.0	...
9970136	  779.9	  604.1	 3530.0	...
9970137	  779.8	  603.9	 3526.0	...
9970138	  779.9	  603.9	 3524.0	...
9970139	  779.9	  604.0	 3522.0	...
9970140	  779.5	  604.1	 3522.0	...
9970141	  779.0	  604.2	 3521.0	...
9970142	  778.4	  604.3	 3521.0	...
9970143	  778.7	  604.8	 3520.0	...
9970144	  779.2	  605.3	 3521.0	...
9970145	  779.6	  605.2	 3522.0	...
9970146	  779.4	  604.6	 3523.0	...
9970147	  779.1	  604.0	 3524.0	...
9970148	  778.9	  604.0	 3524.0	...
9970149	  778.9	  603.9	 3523.0	...
9970150	  778.8	  604.1	 3523.0	...
9970151	  778.8	  604.3	 3522.0	...
9970152	  778.6	  604.5	 3522.0	...
9970153	  778.5	  604.7	 3525.0	...
9970154	  779.0	  604.8	 3527.0	...
9970155	  779.7	  605.1	 3527.0	...
9970156	  780.3	  605.1	 3525.0	...
9970157	  780.1	  605.1	 3522.0	...
9970158	  779.9	  604.8	 3521.0	...
9970159	  779.5	  604.5	 3522.0	...
9970160	  779.3	  604.6	 3523.0	...
9970161	  779.0	  605.0	 3525.0	...
9970162	  778.9	  605.0	 3528.0	...
9970163	  779.0	  604.7	 3531.0	...
9970164	  778.9	  604.6	 3532.0	...
9970165	  778.8	  604.7	 3532.0	...
9970166	  779.1	  604.7	 3533.0	...
9970167	  779.4	  604.2	 3533.0	...
9970168	  779.8	  603.8	 3533.0	...
9970169	  779.8	  603.8	 3533.0	...
9970170	  779.7	  604.3	 3533.0	...
9970171	  779.7	  604.8	 3533.0	...
9970172	  780.0	  604.8	 3531.0	...
9970173	  780.2	  604.5	 3530.0	...
9970174	  780.4	  604.3	 3532.0	...
9970175	  780.6	  604.2	 3535.0	...
9970176	  780.7	  604.0	 3539.0	...
9970177	  780.8	  603.6	 3539.0	...
9970178	  780.7	  603.1	 3537.0	...
9970179	  780.5	  602.9	 3536.0	...
9970180	  780.4	  602.7	 3535.0	...
9970181	  780.1	  602.7	 3535.0	...
9970182	  779.8	  602.8	 3537.0	...
9970183	  779.5	  602.8	 3538.0	...
9970184	  779.5	  602.8	 3540.0	...
9970185	  779.5	  602.7	 3540.0	...
9970186	  779.7	  602.6	 3539.0	...
9970187	  779.9	  602.7	 3539.0	...
9970188	  780.1	  602.6	 3537.0	...
9970189	  779.7	  602.7	 3535.0	...
9970190	  779.4	  602.6	 3533.0	...
9970191	  779.2	  602.7	 3531.0	...
9970192	  779.4	  602.3	 3530.0	...
9970193	  779.6	  601.8	 3528.0	...
9970194	  779.5	  601.9	 3528.0	...
9970195	  779.4	  602.3	 3529.0	...
9970196	  779.2	  602.8	 3532.0	...
9970197	  779.3	  603.0	 3534.0	...
9970198	  779.3	  603.2	 3534.0	...
9970199	  779.3	  603.3	 3534.0	...
9970200	  779.4	  603.1	 3534.0	...
9970201	  779.5	  602.9	 3534.0	...
9970202	  779.7	  602.9	 3534.0	...
9970203	  779.7	  602.9	 3535.0	...
9970204	  779.2	  602.8	 3536.0	...
9970205	  778.8	  602.2	 3536.0	...
9970206	  778.3	  601.7	 3535.0	...
9970207	  778.3	  601.5	 3537.0	...
9970208	  778.3	  601.8	 3540.0	...
9970209	  778.4	  602.2	 3544.0	...
9970210	  778.5	  602.3	 3545.0	...
9970211	  778.8	  602.4	 3545.0	...
9970212	  778.9	  602.3	 3543.0	...
9970213	  778.9	  602.2	 3543.0	...
9970214	  778.9	  602.1	 3545.0	...
9970215	  779.0	  602.1	 3547.0	...
9970216	  779.1	  602.0	 3548.0	...
9970217	  779.1	  601.9	 3545.0	...
9970218	  779.1	  601.9	 3543.0	...
9970219	  779.1	  602.0	 3541.0	...
9970220	  779.1	  602.1	 3543.0	...
9970221	  779.2	  602.2	 3543.0	...
9970222	  779.2	  602.3	 3543.0	...
9970223	  779.2	  602.2	 3543.0	...
9970224	  779.1	  602.1	 3547.0	...
9970225	  779.0	  602.5	 3551.0	...
9970226	  778.9	  603.0	 3555.0	...
9970227	  778.9	  603.5	 3553.0	...
9970228	  778.9	  603.4	 3549.0	...
9970229	  778.7	  603.5	 3545.0	...
9970230	  778.3	  603.6	 3544.0	...
9970231	  777.9	  603.7	 3546.0	...
9970232	  777.7	  603.8	 3549.0	...
9970233	  777.6	  603.6	 3550.0	...
9970234	  777.9	  603.3	 3549.0	...
9970235	  778.3	  602.8	 3547.0	...
9970236	  779.0	  602.7	 3546.0	...
9970237	  779.3	  602.6	 3544.0	...
9970238	  779.3	  602.8	 3542.0	...
9970239	  778.9	  602.8	 3541.0	...
9970240	  778.5	  602.6	 3540.0	...
9970241	  778.4	  602.4	 3542.0	...
9970242	  778.3	  602.3	 3543.0	...
9970243	  778.4	  602.4	 3544.0	...
9970244	  778.6	  602.5	 3544.0	...
9970245	  778.9	  602.6	 3545.0	...
9970246	  779.0	  602.6	 3548.0	...
9970247	  779.1	  602.7	 3550.0	...
9970248	  779.0	  602.7	 3551.0	...
9970249	  778.9	  602.7	 3549.0	...
9970250	  779.0	  602.8	 3547.0	...
9970251	  779.1	  602.5	 3548.0	...
9970252	  779.2	  602.2	 3550.0	...
9970253	  779.2	  601.5	 3550.0	...
9970254	  778.8	  601.1	 3550.0	...
9970255	  778.4	  601.1	 3550.0	...
9970256	  778.2	  601.5	 3550.0	...
9970257	  778.4	  601.9	 3549.0	...
9970258	  778.5	  601.7	 3550.0	...
9970259	  778.4	  601.6	 3550.0	...
9970260	  778.3	  601.3	 3551.0	...
9970261	  778.2	  601.2	 3548.0	...
9970262	  778.2	  601.2	 3546.0	...
9970263	  778.2	  601.3	 3543.0	...
9970264	  778.2	  601.2	 3543.0	...
9970265	  777.8	  601.0	 3544.0	...
9970266	  777.5	  601.1	 3548.0	...
9970267	  777.3	  601.2	 3552.0	...
9970268	  777.3	  601.3	 3553.0	...
9970269	  777.4	  601.5	 3550.0	...
9970270	  777.6	  601.8	 3546.0	...
9970271	  777.8	  601.9	 3544.0	...
9970272	  777.9	  601.6	 3545.0	...
9970273	  777.8	  601.2	 3545.0	...
9970274	  777.7	  600.6	 3543.0	...
9970275	  777.5	  600.0	 3541.0	...
9970276	  777.3	  599.6	 3541.0	...
9970277	  777.2	  599.8	 3540.0	...
9970278	  777.3	  600.0	 3539.0	...
9970279	  777.5	  600.1	 3538.0	...
9970280	  777.5	  600.1	 3539.0	...
9970281	  777.4	  600.0	 3539.0	...
9970282	  777.2	  599.8	 3539.0	...
9970283	  777.0	  599.8	 3540.0	...
9970284	  777.0	  599.9	 3541.0	...
9970285	  776.9	  600.0	 3542.0	...
9970286	  776.9	  600.0	 3542.0	...
9970287	  776.9	  600.2	 3543.0	...
9970288	  777.2	  600.3	 3543.0	...
9970289	  777.3	  600.1	 3542.0	...
9970290	  777.4	  599.8	 3541.0	...
9970291	  777.2	  599.5	 3540.0	...
9970292	  777.3	  599.5	 3541.0	...
9970293	  777.4	  599.4	 3541.0	...
9970294	  777.7	  599.3	 3541.0	...
9970295	  777.8	  599.6	 3540.0	...
MSG	9970296 0000 _ Number On
9970296	  778.0	  599.9	 3539.0	...
9970297	  778.1	  600.3	 3539.0	...
9970298	  778.2	  600.2	 3538.0	...
9970299	  778.0	  600.3	 3538.0	...
9970300	  777.6	  600.5	 3539.0	...
9970301	  777.3	  600.7	 3540.0	...
9970302	  777.1	  600.9	 3541.0	...
9970303	  777.2	  600.9	 3542.0	...
9970304	  777.3	  600.9	 3543.0	...
9970305	  777.4	  600.9	 3544.0	...
9970306	  777.6	  600.8	 3543.0	...
9970307	  777.6	  600.5	 3542.0	...
9970308	  777.7	  600.3	 3541.0	...
9970309	  777.8	  600.2	 3541.0	...
9970310	  777.6	  600.4	 3541.0	...
9970311	  777.4	  600.5	 3541.0	...
9970312	  777.4	  600.3	 3540.0	...
9970313	  777.7	  600.3	 3540.0	...
9970314	  777.9	  600.5	 3541.0	...
9970315	  777.9	  600.6	 3541.0	...
9970316	  777.9	  600.4	 3542.0	...
9970317	  777.8	  599.9	 3544.0	...
9970318	  777.9	  599.5	 3546.0	...
9970319	  778.0	  599.4	 3546.0	...
9970320	  777.9	  599.6	 3545.0	...
9970321	  777.7	  599.8	 3544.0	...
9970322	  777.3	  599.7	 3544.0	...
9970323	  777.2	  599.6	 3542.0	...
9970324	  777.4	  599.9	 3541.0	...
9970325	  777.6	  600.3	 3540.0	...
9970326	  777.9	  600.4	 3539.0	...
9970327	  777.6	  600.1	 3538.0	...
9970328	  777.4	  599.7	 3536.0	...
9970329	  777.1	  599.4	 3536.0	...
9970330	  777.1	  599.8	 3535.0	...
9970331	  777.2	  600.4	 3538.0	...
9970332	  777.2	  600.5	 3542.0	...
9970333	  777.1	  600.0	 3547.0	...
9970334	  777.0	  599.5	 3548.0	...
9970335	  777.0	  599.5	 3548.0	...
9970336	  777.2	  599.3	 3545.0	...
9970337	  777.3	  599.4	 3541.0	...
9970338	  777.4	  599.5	 3537.0	...
9970339	  777.3	  599.6	 3534.0	...
9970340	  777.3	  599.7	 3531.0	...
9970341	  777.3	  599.7	 3529.0	...
9970342	  777.5	  599.6	 3529.0	...
9970343	  777.8	  599.1	 3528.0	...
9970344	  778.1	  598.6	 3530.0	...
9970345	  778.0	  598.2	 3531.0	...
9970346	  778.0	  598.3	 3533.0	...
9970347	  777.9	  598.4	 3532.0	...
9970348	  777.8	  598.7	 3531.0	...
9970349	  777.9	  599.3	 3531.0	...
9970350	  777.7	  599.9	 3532.0	...
9970351	  777.5	  600.4	 3529.0	...
9970352	  777.3	  600.5	 3526.0	...
9970353	  777.4	  600.5	 3526.0	...
9970354	  777.4	  599.8	 3528.0	...
9970355	  777.2	  599.1	 3529.0	...
9970356	  777.0	  598.5	 3528.0	...
9970357	  777.0	  598.5	 3526.0	...
9970358	  777.3	  598.5	 3525.0	...
9970359	  777.6	  598.7	 3525.0	...
9970360	  777.9	  599.0	 3525.0	...
9970361	  778.0	  599.1	 3526.0	...
9970362	  778.1	  599.0	 3525.0	...
9970363	  778.2	  598.7	 3525.0	...
9970364	  778.4	  598.6	 3525.0	...
9970365	  778.6	  598.2	 3525.0	...
9970366	  778.2	  597.9	 3527.0	...
9970367	  777.8	  598.0	 3529.0	...
9970368	  777.5	  598.4	 3529.0	...
9970369	  777.3	  598.9	 3529.0	...
9970370	  777.1	  598.8	 3529.0	...
9970371	  776.7	  598.8	 3530.0	...
9970372	  776.7	  598.8	 3529.0	...
9970373	  776.9	  598.6	 3528.0	...
9970374	  777.3	  598.5	 3526.0	...
9970375	  777.7	  598.4	 3525.0	...
9970376	  777.9	  598.4	 3524.0	...
9970377	  777.9	  598.4	 3522.0	...
9970378	  777.8	  598.5	 3520.0	...
9970379	  777.7	  598.7	 3520.0	...
9970380	  777.5	  598.9	 3519.0	...
9970381	  777.4	  598.8	 3520.0	...
9970382	  777.3	  598.7	 3521.0	...
9970383	  777.3	  598.8	 3520.0	...
9970384	  777.2	  599.0	 3518.0	...
9970385	  777.2	  599.4	 3517.0	...
9970386	  777.3	  599.5	 3518.0	...
9970387	  777.3	  599.6	 3517.0	...
9970388	  777.6	  599.5	 3516.0	...
9970389	  777.9	  599.5	 3514.0	...
9970390	  778.2	  599.1	 3512.0	...
9970391	  778.2	  598.8	 3511.0	...
9970392	  778.2	  598.5	 3511.0	...
9970393	  778.2	  598.5	 3511.0	...
9970394	  778.3	  598.4	 3511.0	...
9970395	  778.3	  598.5	 3511.0	...
9970396	  778.2	  598.7	 3511.0	...
9970397	  778.1	  598.9	 3511.0	...
9970398	  778.1	  598.9	 3511.0	...
9970399	  778.1	  599.0	 3510.0	...
9970400	  778.2	  599.0	 3509.0	...
9970401	  778.6	  599.0	 3510.0	...
9970402	  778.9	  598.9	 3512.0	...
9970403	  779.1	  598.8	 3514.0	...
9970404	  779.0	  598.8	 3513.0	...
9970405	  778.9	  599.0	 3513.0	...
9970406	  778.9	  599.0	 3512.0	...
9970407	  778.9	  599.4	 3513.0	...
9970408	  778.9	  599.7	 3513.0	...
9970409	  778.9	  600.1	 3513.0	...
9970410	  778.6	  600.2	 3513.0	...
9970411	  778.4	  600.2	 3511.0	...
9970412	  778.2	  600.0	 3510.0	...
9970413	  778.4	  599.8	 3511.0	...
9970414	  778.5	  599.7	 3514.0	...
9970415	  778.6	  599.6	 3514.0	...
9970416	  778.7	  599.5	 3512.0	...
9970417	  778.8	  599.3	 3509.0	...
9970418	  779.0	  599.5	 3510.0	...
9970419	  779.2	  599.8	 3509.0	...
9970420	  779.3	  600.2	 3509.0	...
9970421	  779.2	  600.2	 3509.0	...
9970422	  779.1	  600.2	 3509.0	...
9970423	  779.0	  600.6	 3509.0	...
9970424	  779.0	  601.0	 3509.0	...
9970425	  779.0	  601.5	 3509.0	...
9970426	  778.9	  601.5	 3509.0	...
9970427	  778.8	  601.3	 3510.0	...
9970428	  778.9	  600.9	 3511.0	...
9970429	  779.2	  600.5	 3511.0	...
9970430	  779.4	  600.2	 3511.0	...
9970431	  779.2	  600.1	 3511.0	...
9970432	  778.9	  600.0	 3510.0	...
9970433	  778.7	  600.1	 3510.0	...
9970434	  778.8	  600.2	 3509.0	...
9970435	  778.9	  600.1	 3505.0	...
9970436	  778.9	  600.0	 3501.0	...
9970437	  778.9	  599.9	 3500.0	...
9970438	  778.9	  600.1	 3504.0	...
9970439	  778.9	  600.3	 3507.0	...
9970440	  779.1	  600.5	 3505.0	...
9970441	  779.3	  600.3	 3503.0	...
9970442	  779.3	  600.3	 3501.0	...
9970443	  779.0	  600.3	 3503.0	...
9970444	  778.7	  600.0	 3504.0	...
9970445	  778.7	  599.7	 3505.0	...
9970446	  778.9	  599.4	 3505.0	...
9970447	  779.1	  599.5	 3503.0	...
9970448	  779.1	  599.7	 3500.0	...
9970449	  779.1	  599.7	 3496.0	...
9970450	  779.0	  599.7	 3495.0	...
9970451	  779.2	  599.7	 3494.0	...
9970452	  779.4	  599.6	 3493.0	...
9970453	  779.5	  599.6	 3493.0	...
9970454	  779.5	  599.7	 3493.0	...
9970455	  779.2	  599.9	 3493.0	...
9970456	  779.0	  600.1	 3493.0	...
9970457	  778.8	  600.8	 3493.0	...
9970458	  778.8	  601.4	 3494.0	...
9970459	  778.7	  601.1	 3494.0	...
9970460	  778.7	  600.4	 3494.0	...
9970461	  778.7	  599.7	 3493.0	...
9970462	  778.9	  599.9	 3492.0	...
9970463	  779.1	  600.2	 3489.0	...
9970464	  779.2	  600.6	 3486.0	...
9970465	  779.3	  600.8	 3484.0	...
9970466	  779.4	  601.0	 3485.0	...
9970467	  779.5	  601.0	 3488.0	...
9970468	  779.3	  600.9	 3491.0	...
9970469	  779.0	  600.8	 3492.0	...
9970470	  778.7	  600.8	 3491.0	...
9970471	  778.6	  601.0	 3490.0	...
9970472	  778.3	  601.2	 3490.0	...
9970473	  778.0	  601.4	 3490.0	...
9970474	  778.4	  601.4	 3491.0	...
9970475	  779.1	  601.3	 3490.0	...
9970476	  779.5	  601.0	 3489.0	...
9970477	  779.3	  600.8	 3489.0	...
9970478	  779.0	  600.7	 3488.0	...
9970479	  778.9	  600.7	 3488.0	...
9970480	  778.9	  600.4	 3485.0	...
9970481	  779.0	  600.0	 3483.0	...
9970482	  779.1	  599.6	 3481.0	...
9970483	  779.1	  599.6	 3485.0	...
9970484	  778.9	  599.8	 3492.0	...
9970485	  778.8	  599.9	 3498.0	...
9970486	  778.7	  600.2	 3500.0	...
9970487	  778.7	  600.7	 3498.0	...
9970488	  778.7	  601.2	 3495.0	...
9970489	  778.6	  601.5	 3492.0	...
9970490	  778.3	  601.6	 3489.0	...
9970491	  778.5	  601.7	 3489.0	...
9970492	  778.8	  601.7	 3490.0	...
9970493	  778.9	  601.7	 3491.0	...
9970494	  778.6	  601.6	 3490.0	...
9970495	  778.1	  601.6	 3490.0	...
9970496	  778.0	  601.5	 3489.0	...
9970497	  778.0	  601.6	 3489.0	...
9970498	  778.2	  601.5	 3489.0	...
9970499	  778.5	  601.3	 3486.0	...
9970500	  778.7	  601.3	 3483.0	...
9970501	  778.9	  601.8	 3479.0	...
9970502	  778.9	  602.2	 3478.0	...
9970503	  778.9	  602.6	 3477.0	...
9970504	  779.1	  602.6	 3475.0	...
9970505	  779.3	  602.6	 3471.0	...
9970506	  779.5	  602.3	 3469.0	...
9970507	  779.2	  601.6	 3471.0	...
9970508	  778.7	  601.0	 3472.0	...
9970509	  778.7	  600.8	 3473.0	...
9970510	  779.0	  600.8	 3472.0	...
9970511	  778.9	  600.9	 3471.0	...
9970512	  778.4	  601.0	 3468.0	...
9970513	  777.8	  600.6	 3466.0	...
9970514	  777.8	  600.1	 3463.0	...
9970515	  777.7	  600.1	 3461.0	...
9970516	  778.1	  600.3	 3458.0	...
9970517	  778.7	  600.5	 3458.0	...
9970518	  779.3	  600.2	 3457.0	...
9970519	  779.4	  600.6	 3457.0	...
9970520	  779.4	  600.9	 3460.0	...
9970521	  779.4	  601.2	 3462.0	...
9970522	  779.4	  601.2	 3464.0	...
9970523	  779.7	  601.4	 3463.0	...
9970524	  779.9	  601.5	 3462.0	...
9970525	  779.8	  601.4	 3462.0	...
9970526	  779.3	  601.2	 3462.0	...
9970527	  778.8	  601.0	 3463.0	...
9970528	  778.7	  601.0	 3466.0	...
9970529	  778.7	  600.9	 3469.0	...
9970530	  778.7	  600.8	 3469.0	...
9970531	  778.9	  600.7	 3467.0	...
9970532	  779.0	  600.6	 3466.0	...
9970533	  779.3	  600.6	 3466.0	...
9970534	  779.6	  600.7	 3465.0	...
9970535	  779.3	  600.9	 3465.0	...
9970536	  778.7	  601.2	 3463.0	...
9970537	  778.2	  601.5	 3462.0	...
9970538	  778.3	  602.1	 3461.0	...
9970539	  778.3	  602.7	 3460.0	...
9970540	  778.3	  603.2	 3459.0	...
9970541	  778.3	  602.5	 3461.0	...
9970542	  778.4	  601.8	 3463.0	...
9970543	  778.4	  600.9	 3465.0	...
9970544	  778.6	  600.6	 3465.0	...
9970545	  778.7	  601.3	 3465.0	...
9970546	  778.9	  602.3	 3465.0	...
9970547	  778.9	  602.9	 3465.0	...
9970548	  779.0	  602.6	 3465.0	...
9970549	  778.8	  602.3	 3465.0	...
9970550	  778.5	  602.1	 3460.0	...
9970551	  778.4	  601.8	 3456.0	...
9970552	  778.5	  601.5	 3453.0	...
9970553	  778.6	  601.4	 3455.0	...
9970554	  778.5	  601.6	 3457.0	...
9970555	  778.5	  601.9	 3458.0	...
9970556	  778.5	  602.3	 3458.0	...
9970557	  778.5	  602.5	 3458.0	...
9970558	  778.6	  602.4	 3460.0	...
9970559	  778.6	  602.7	 3463.0	...
9970560	  778.6	  602.9	 3465.0	...
9970561	  778.3	  602.8	 3461.0	...
9970562	  777.9	  602.5	 3457.0	...
9970563	  777.6	  602.2	 3453.0	...
9970564	  777.5	  601.8	 3452.0	...
9970565	  777.4	  601.3	 3453.0	...
9970566	  777.3	  600.9	 3454.0	...
9970567	  777.4	  600.9	 3456.0	...
9970568	  777.5	  601.1	 3457.0	...
9970569	  777.6	  601.2	 3457.0	...
9970570	  777.4	  601.4	 3455.0	...
9970571	  777.2	  601.4	 3450.0	...
9970572	  777.4	  601.4	 3446.0	...
9970573	  777.8	  601.3	 3443.0	...
9970574	  778.2	  601.1	 3445.0	...
9970575	  778.1	  601.1	 3446.0	...
9970576	  778.1	  601.0	 3446.0	...
9970577	  778.1	  600.9	 3445.0	...
9970578	  778.1	  600.7	 3447.0	...
9970579	  778.0	  600.6	 3448.0	...
9970580	  777.9	  601.2	 3449.0	...
9970581	  778.0	  601.7	 3450.0	...
9970582	  778.0	  602.1	 3452.0	...
9970583	  778.3	  602.0	 3455.0	...
9970584	  778.5	  602.1	 3454.0	...
9970585	  778.8	  602.2	 3451.0	...
9970586	  778.7	  602.2	 3447.0	...
9970587	  778.6	  602.1	 3447.0	...
9970588	  778.4	  602.0	 3448.0	...
9970589	  778.5	  602.1	 3450.0	...
9970590	  778.5	  602.1	 3449.0	...
9970591	  778.5	  602.2	 3447.0	...
9970592	  778.4	  602.1	 3445.0	...
9970593	  778.2	  601.8	 3446.0	...
9970594	  777.7	  601.3	 3445.0	...
9970595	  777.2	  601.0	 3443.0	...
9970596	  776.9	  600.8	 3441.0	...
9970597	  776.9	  600.9	 3441.0	...
9970598	  776.9	  600.8	 3441.0	...
MSG	9970599 0000 _ Number Off
9970599	  777.0	  600.7	 3444.0	...
9970600	  777.3	  600.8	 3447.0	...
9970601	  777.8	  600.9	 3449.0	...
9970602	  778.2	  601.0	 3449.0	...
9970603	  778.4	  601.1	 3448.0	...
9970604	  778.5	  601.3	 3447.0	...
9970605	  778.3	  601.6	 3447.0	...
9970606	  778.0	  601.5	 3446.0	...
9970607	  777.7	  601.5	 3446.0	...
9970608	  777.7	  601.4	 3446.0	...
9970609	  777.8	  601.3	 3446.0	...
9970610	  778.0	  601.3	 3445.0	...
9970611	  778.1	  601.4	 3443.0	...
9970612	  778.0	  601.6	 3441.0	...
9970613	  777.7	  601.8	 3442.0	...
9970614	  777.5	  602.0	 3439.0	...
9970615	  777.5	  602.0	 3435.0	...
9970616	  777.4	  601.6	 3431.0	...
9970617	  777.3	  601.2	 3431.0	...
9970618	  777.1	  601.0	 3431.0	...
9970619	  777.2	  601.4	 3432.0	...
9970620	  777.5	  601.7	 3432.0	...
9970621	  777.5	  601.5	 3434.0	...
9970622	  777.5	  601.0	 3434.0	...
9970623	  777.5	  600.8	 3434.0	...
9970624	  777.5	  601.0	 3434.0	...
9970625	  777.5	  601.6	 3436.0	...
9970626	  777.6	  602.0	 3438.0	...
9970627	  777.7	  602.1	 3439.0	...
9970628	  777.7	  601.9	 3439.0	...
9970629	  777.6	  601.6	 3439.0	...
9970630	  777.4	  601.4	 3438.0	...
9970631	  777.3	  601.4	 3438.0	...
9970632	  777.5	  602.0	 3438.0	...
9970633	  777.6	  602.5	 3440.0	...
9970634	  777.7	  602.9	 3444.0	...
9970635	  777.6	  602.9	 3447.0	...
9970636	  777.6	  603.0	 3450.0	...
9970637	  777.5	  603.0	 3449.0	...
9970638	  777.5	  602.7	 3448.0	...
9970639	  777.5	  602.3	 3446.0	...
9970640	  777.8	  602.8	 3445.0	...
9970641	  778.0	  603.5	 3445.0	...
9970642	  778.2	  603.2	 3444.0	...
9970643	  778.3	  602.2	 3444.0	...
9970644	  778.4	  601.4	 3446.0	...
9970645	  778.3	  601.7	 3448.0	...
9970646	  778.2	  601.9	 3447.0	...
9970647	  777.7	  602.0	 3444.0	...
9970648	  777.4	  602.3	 3443.0	...
9970649	  777.1	  602.7	 3445.0	...
9970650	  777.1	  602.9	 3447.0	...
9970651	  777.3	  602.8	 3446.0	...
9970652	  777.5	  602.8	 3444.0	...
9970653	  777.6	  602.8	 3444.0	...
9970654	  777.5	  602.2	 3443.0	...
9970655	  777.3	  601.6	 3442.0	...
9970656	  777.2	  601.4	 3441.0	...
9970657	  777.2	  601.7	 3443.0	...
9970658	  777.2	  602.2	 3444.0	...
9970659	  777.3	  602.2	 3446.0	...
9970660	  777.5	  602.3	 3447.0	...
9970661	  777.6	  602.3	 3448.0	...
9970662	  777.6	  602.3	 3449.0	...
9970663	  777.4	  602.4	 3450.0	...
9970664	  777.0	  602.0	 3449.0	...
9970665	  776.9	  601.6	 3449.0	...
9970666	  776.7	  601.2	 3448.0	...
9970667	  776.6	  601.2	 3446.0	...
9970668	  776.6	  601.2	 3446.0	...
9970669	  776.6	  601.1	 3445.0	...
9970670	  776.8	  601.0	 3443.0	...
9970671	  777.5	  600.7	 3441.0	...
9970672	  778.2	  600.5	 3438.0	...
9970673	  778.3	  600.3	 3437.0	...
9970674	  777.7	  600.4	 3440.0	...
9970675	  777.2	  600.5	 3443.0	...
9970676	  777.1	  600.6	 3446.0	...
9970677	  777.2	  600.7	 3446.0	...
9970678	  777.3	  601.4	 3447.0	...
9970679	  777.3	  602.3	 3447.0	...
9970680	  777.5	  603.0	 3448.0	...
9970681	  777.7	  603.1	 3448.0	...
9970682	  777.8	  602.9	 3448.0	...
9970683	  778.0	  602.6	 3449.0	...
9970684	  778.1	  602.2	 3451.0	...
9970685	  778.2	  602.2	 3452.0	...
9970686	  778.2	  602.2	 3453.0	...
9970687	  778.1	  602.3	 3453.0	...
9970688	  777.9	  602.5	 3453.0	...
9970689	  777.5	  602.7	 3453.0	...
9970690	  777.2	  602.9	 3455.0	...
9970691	  777.3	  602.9	 3457.0	...
9970692	  777.9	  602.9	 3459.0	...
9970693	  778.6	  602.8	 3460.0	...
9970694	  778.8	  602.8	 3460.0	...
9970695	  778.7	  602.8	 3461.0	...
9970696	  778.5	  602.9	 3462.0	...
9970697	  777.9	  602.6	 3464.0	...
9970698	  777.3	  602.3	 3464.0	...
9970699	  776.8	  601.8	 3461.0	...
9970700	  776.8	  601.7	 3459.0	...
9970701	  776.9	  601.7	 3457.0	...
9970702	  777.1	  601.8	 3457.0	...
9970703	  777.3	  601.8	 3457.0	...
9970704	  777.2	  601.9	 3458.0	...
9970705	  777.1	  602.0	 3459.0	...
9970706	  776.8	  602.2	 3460.0	...
9970707	  776.7	  602.3	 3460.0	...
9970708	  776.6	  602.4	 3461.0	...
9970709	  776.8	  602.4	 3462.0	...
9970710	  776.9	  602.4	 3462.0	...
9970711	  776.8	  602.5	 3461.0	...
9970712	  776.7	  602.5	 3460.0	...
9970713	  776.7	  602.5	 3460.0	...
9970714	  776.7	  602.8	 3460.0	...
9970715	  776.7	  603.1	 3461.0	...
9970716	  776.7	  603.1	 3462.0	...
9970717	  776.7	  603.0	 3462.0	...
9970718	  776.9	  602.9	 3462.0	...
9970719	  777.2	  603.0	 3462.0	...
9970720	  777.4	  603.1	 3463.0	...
9970721	  777.4	  603.3	 3463.0	...
9970722	  777.4	  603.4	 3465.0	...
9970723	  777.4	  603.3	 3466.0	...
9970724	  777.5	  602.8	 3464.0	...
9970725	  777.5	  602.4	 3460.0	...
9970726	  777.3	  602.1	 3459.0	...
9970727	  777.4	  602.0	 3462.0	...
9970728	  777.6	  601.8	 3465.0	...
9970729	  777.7	  601.7	 3465.0	...
9970730	  777.6	  602.0	 3465.0	...
9970731	  777.6	  602.4	 3464.0	...
9970732	  777.6	  602.7	 3464.0	...
9970733	  777.6	  602.6	 3464.0	...
9970734	  777.6	  602.6	 3468.0	...
9970735	  777.5	  602.5	 3472.0	...
9970736	  777.5	  602.5	 3473.0	...
9970737	  777.5	  602.5	 3472.0	...
9970738	  777.5	  602.5	 3472.0	...
9970739	  777.5	  602.5	 3471.0	...
9970740	  777.2	  602.6	 3468.0	...
9970741	  776.9	  602.7	 3467.0	...
9970742	  776.7	  603.1	 3469.0	...
9970743	  776.7	  603.5	 3470.0	...
9970744	  776.9	  603.6	 3469.0	...
9970745	  777.0	  603.3	 3467.0	...
9970746	  777.2	  603.0	 3466.0	...
9970747	  777.3	  603.2	 3467.0	...
9970748	  777.4	  603.6	 3468.0	...
9970749	  777.5	  603.9	 3470.0	...
9970750	  777.5	  603.6	 3471.0	...
9970751	  777.5	  603.2	 3472.0	...
9970752	  777.4	  602.8	 3473.0	...
9970753	  777.4	  602.8	 3474.0	...
9970754	  777.3	  602.8	 3474.0	...
9970755	  777.2	  602.9	 3473.0	...
9970756	  777.6	  602.9	 3472.0	...
9970757	  778.1	  602.7	 3472.0	...
9970758	  778.6	  602.5	 3471.0	...
9970759	  778.5	  602.6	 3470.0	...
9970760	  778.3	  602.9	 3470.0	...
9970761	  778.1	  603.2	 3472.0	...
9970762	  778.2	  603.1	 3474.0	...
9970763	  778.3	  603.0	 3475.0	...
9970764	  778.4	  602.9	 3475.0	...
9970765	  778.5	  603.0	 3476.0	...
9970766	  778.6	  603.0	 3476.0	...
9970767	  778.5	  603.0	 3476.0	...
9970768	  778.5	  603.0	 3477.0	...
9970769	  778.4	  602.9	 3476.0	...
9970770	  778.2	  602.9	 3477.0	...
9970771	  778.1	  603.0	 3477.0	...
9970772	  778.1	  603.5	 3478.0	...
9970773	  778.3	  604.0	 3480.0	...
9970774	  778.5	  604.1	 3482.0	...
9970775	  778.8	  604.0	 3484.0	...
9970776	  778.9	  603.8	 3484.0	...
9970777	  778.8	  603.8	 3483.0	...
9970778	  778.7	  603.8	 3482.0	...
9970779	  778.5	  603.7	 3481.0	...
9970780	  778.5	  603.4	 3481.0	...
9970781	  778.5	  603.2	 3480.0	...
9970782	  778.1	  603.1	 3481.0	...
9970783	  777.6	  603.1	 3481.0	...
9970784	  777.1	  603.0	 3481.0	...
9970785	  777.0	  602.9	 3482.0	...
9970786	  776.9	  602.8	 3482.0	...
9970787	  776.7	  602.7	 3483.0	...
9970788	  776.6	  602.5	 3484.0	...
9970789	  776.6	  602.3	 3485.0	...
9970790	  776.6	  602.3	 3486.0	...
9970791	  776.7	  602.5	 3486.0	...
9970792	  776.8	  602.8	 3487.0	...
9970793	  776.9	  602.9	 3488.0	...
9970794	  777.0	  603.0	 3489.0	...
9970795	  777.1	  603.1	 3489.0	...
9970796	  777.2	  603.1	 3489.0	...
9970797	  777.2	  602.5	 3488.0	...
9970798	  777.3	  601.8	 3488.0	...
9970799	  777.5	  601.3	 3487.0	...
9970800	  777.8	  601.5	 3486.0	...
9970801	  777.9	  601.8	 3486.0	...
9970802	  778.0	  601.9	 3485.0	...
9970803	  778.1	  602.0	 3483.0	...
9970804	  778.2	  602.2	 3482.0	...
9970805	  778.4	  602.3	 3480.0	...
9970806	  778.4	  602.3	 3481.0	...
9970807	  777.9	  602.3	 3481.0	...
9970808	  777.5	  602.3	 3482.0	...
9970809	  777.3	  602.6	 3483.0	...
9970810	  777.4	  602.9	 3484.0	...
9970811	  777.4	  603.1	 3482.0	...
9970812	  777.3	  602.8	 3480.0	...
MSG	9970813 0000 _ Number On
9970813	  777.2	  602.4	 3478.0	...
9970814	  777.3	  602.8	 3478.0	...
9970815	  777.8	  603.4	 3477.0	...
9970816	  778.3	  603.6	 3478.0	...
9970817	  778.7	  603.2	 3480.0	...
9970818	  778.8	  603.1	 3482.0	...
9970819	  778.8	  603.3	 3483.0	...
9970820	  778.7	  603.5	 3483.0	...
9970821	  778.6	  603.4	 3484.0	...
9970822	  778.5	  603.3	 3484.0	...
9970823	  778.3	  603.4	 3483.0	...
9970824	  778.1	  603.6	 3481.0	...
9970825	  778.0	  603.8	 3479.0	...
9970826	  777.9	  603.7	 3478.0	...
9970827	  777.8	  603.4	 3477.0	...
9970828	  777.7	  603.2	 3478.0	...
9970829	  777.7	  603.2	 3480.0	...
9970830	  777.8	  603.2	 3483.0	...
9970831	  777.9	  603.2	 3484.0	...
9970832	  777.9	  603.3	 3485.0	...
9970833	  778.0	  603.2	 3486.0	...
9970834	  778.0	  603.2	 3486.0	...
9970835	  778.3	  603.2	 3487.0	...
9970836	  778.5	  603.2	 3487.0	...
9970837	  778.8	  603.3	 3487.0	...
9970838	  778.9	  603.2	 3487.0	...
9970839	  779.1	  603.2	 3486.0	...
9970840	  779.2	  603.0	 3484.0	...
9970841	  778.7	  602.8	 3482.0	...
9970842	  778.0	  602.4	 3482.0	...
9970843	  777.3	  602.0	 3485.0	...
9970844	  777.5	  601.5	 3488.0	...
9970845	  777.8	  601.3	 3489.0	...
9970846	  778.1	  601.4	 3486.0	...
9970847	  778.3	  601.8	 3484.0	...
9970848	  778.4	  602.2	 3483.0	...
9970849	  778.4	  602.3	 3484.0	...
9970850	  778.0	  602.3	 3483.0	...
9970851	  777.6	  602.3	 3482.0	...
9970852	  777.4	  602.4	 3482.0	...
9970853	  777.3	  602.5	 3484.0	...
9970854	  777.3	  602.5	 3486.0	...
9970855	  777.3	  602.6	 3486.0	...
9970856	  777.1	  602.7	 3486.0	...
9970857	  777.0	  602.9	 3487.0	...
9970858	  777.0	  602.8	 3488.0	...
9970859	  777.1	  602.7	 3490.0	...
9970860	  777.2	  602.6	 3490.0	...
9970861	  777.0	  602.6	 3491.0	...
9970862	  776.7	  602.9	 3490.0	...
9970863	  777.0	  603.1	 3488.0	...
9970864	  777.4	  603.0	 3486.0	...
9970865	  777.7	  602.5	 3486.0	...
9970866	  777.4	  602.2	 3488.0	...
9970867	  777.2	  602.2	 3489.0	...
9970868	  777.1	  602.1	 3489.0	...
9970869	  776.8	  602.0	 3489.0	...
9970870	  776.4	  602.2	 3488.0	...
9970871	  776.2	  602.4	 3487.0	...
9970872	  776.4	  602.6	 3486.0	...
9970873	  776.7	  602.6	 3488.0	...
9970874	  776.7	  602.6	 3490.0	...
9970875	  776.6	  602.6	 3491.0	...
9970876	  776.6	  602.9	 3490.0	...
9970877	  776.9	  603.3	 3489.0	...
9970878	  777.1	  603.4	 3489.0	...
9970879	  777.3	  603.0	 3488.0	...
9970880	  777.5	  602.6	 3486.0	...
9970881	  777.6	  602.0	 3483.0	...
9970882	  777.5	  601.6	 3483.0	...
9970883	  776.8	  601.3	 3483.0	...
9970884	  776.3	  601.6	 3484.0	...
9970885	  776.0	  601.7	 3484.0	...
9970886	  776.3	  601.7	 3485.0	...
9970887	  776.7	  601.8	 3486.0	...
9970888	  776.8	  602.1	 3487.0	...
9970889	  776.8	  602.4	 3487.0	...
9970890	  776.7	  602.4	 3488.0	...
9970891	  776.6	  602.3	 3488.0	...
9970892	  776.6	  602.3	 3488.0	...
9970893	  776.6	  602.2	 3488.0	...
9970894	  776.6	  602.2	 3488.0	...
9970895	  776.7	  602.2	 3488.0	...
9970896	  776.7	  602.2	 3487.0	...
9970897	  776.7	  602.2	 3488.0	...
9970898	  776.8	  602.1	 3489.0	...
9970899	  776.7	  601.6	 3493.0	...
9970900	  776.5	  601.2	 3496.0	...
9970901	  776.7	  601.2	 3498.0	...
9970902	  777.0	  601.5	 3497.0	...
9970903	  777.1	  601.8	 3496.0	...
9970904	  776.8	  601.8	 3496.0	...
9970905	  776.5	  601.7	 3496.0	...
9970906	  776.4	  601.7	 3494.0	...
9970907	  776.5	  601.8	 3493.0	...
9970908	  776.7	  602.1	 3491.0	...
9970909	  776.7	  602.6	 3489.0	...
9970910	  776.6	  602.9	 3491.0	...
9970911	  776.6	  603.1	 3492.0	...
9970912	  776.6	  603.0	 3494.0	...
9970913	  776.7	  602.7	 3494.0	...
9970914	  776.8	  602.6	 3495.0	...
9970915	  776.6	  602.5	 3496.0	...
9970916	  776.5	  602.5	 3496.0	...
9970917	  776.4	  602.5	 3496.0	...
9970918	  776.4	  602.3	 3496.0	...
9970919	  776.3	  602.3	 3496.0	...
9970920	  776.1	  602.4	 3496.0	...
9970921	  775.9	  602.8	 3495.0	...
9970922	  775.8	  602.7	 3498.0	...
9970923	  775.8	  602.5	 3502.0	...
9970924	  775.9	  602.5	 3502.0	...
9970925	  776.1	  602.7	 3499.0	...
9970926	  776.3	  602.9	 3496.0	...
9970927	  776.3	  602.9	 3499.0	...
9970928	  776.2	  602.9	 3500.0	...
9970929	  776.1	  603.0	 3501.0	...
9970930	  776.1	  603.2	 3500.0	...
9970931	  776.1	  603.3	 3499.0	...
9970932	  776.1	  603.3	 3499.0	...
9970933	  776.1	  603.1	 3499.0	...
9970934	  776.1	  602.8	 3500.0	...
9970935	  776.1	  602.6	 3501.0	...
9970936	  776.0	  602.5	 3502.0	...
9970937	  775.8	  602.4	 3503.0	...
9970938	  775.6	  602.7	 3504.0	...
9970939	  775.6	  603.1	 3505.0	...
9970940	  775.6	  603.5	 3506.0	...
9970941	  775.7	  603.5	 3508.0	...
9970942	  776.0	  603.5	 3509.0	...
9970943	  776.3	  603.4	 3510.0	...
9970944	  776.3	  603.6	 3511.0	...
9970945	  776.2	  603.7	 3511.0	...
9970946	  775.9	  603.5	 3513.0	...
9970947	  775.9	  603.2	 3514.0	...
9970948	  776.0	  602.9	 3513.0	...
9970949	  775.6	  602.5	 3511.0	...
9970950	  775.3	  602.1	 3510.0	...
9970951	  775.0	  602.2	 3510.0	...
9970952	  775.6	  602.8	 3510.0	...
9970953	  776.0	  603.3	 3511.0	...
9970954	  776.1	  603.4	 3512.0	...
9970955	  775.8	  603.5	 3511.0	...
9970956	  775.4	  603.7	 3510.0	...
9970957	  775.1	  603.9	 3509.0	...
9970958	  775.1	  603.9	 3509.0	...
9970959	  775.2	  604.0	 3508.0	...
9970960	  775.5	  603.8	 3506.0	...
9970961	  775.8	  603.6	 3508.0	...
9970962	  775.8	  603.6	 3510.0	...
9970963	  775.8	  603.7	 3512.0	...
9970964	  775.7	  603.8	 3512.0	...
9970965	  775.7	  603.8	 3512.0	...
9970966	  775.6	  603.5	 3510.0	...
9970967	  775.5	  603.3	 3509.0	...
9970968	  775.5	  603.1	 3512.0	...
9970969	  775.5	  603.5	 3515.0	...
9970970	  775.4	  603.8	 3519.0	...
9970971	  775.1	  603.6	 3515.0	...
9970972	  774.5	  603.1	 3513.0	...
9970973	  774.0	  602.5	 3510.0	...
9970974	  774.2	  602.3	 3512.0	...
9970975	  774.7	  602.0	 3512.0	...
9970976	  775.1	  602.0	 3512.0	...
9970977	  775.2	  602.0	 3512.0	...
9970978	  775.1	  602.1	 3511.0	...
9970979	  774.9	  602.7	 3509.0	...
9970980	  774.6	  603.3	 3507.0	...
9970981	  774.3	  603.7	 3506.0	...
9970982	  774.3	  603.5	 3507.0	...
9970983	  774.2	  603.3	 3508.0	...
9970984	  774.1	  603.2	 3510.0	...
9970985	  773.9	  603.3	 3512.0	...
9970986	  774.4	  603.4	 3514.0	...
9970987	  775.0	  603.4	 3514.0	...
9970988	  775.5	  603.2	 3513.0	...
9970989	  775.3	  602.7	 3512.0	...
9970990	  775.1	  602.1	 3511.0	...
9970991	  775.0	  601.6	 3510.0	...
9970992	  775.0	  601.6	 3510.0	...
9970993	  775.0	  601.8	 3511.0	...
9970994	  775.2	  602.1	 3512.0	...
9970995	  775.4	  602.2	 3512.0	...
9970996	  775.5	  602.2	 3513.0	...
9970997	  775.5	  602.1	 3514.0	...
9970998	  775.5	  602.0	 3513.0	...
9970999	  775.5	  602.1	 3512.0	...
9971000	  775.4	  602.4	 3512.0	...
9971001	  775.0	  602.7	 3512.0	...
9971002	  774.5	  602.8	 3513.0	...
9971003	  774.8	  602.5	 3515.0	...
9971004	  775.4	  602.1	 3518.0	...
9971005	  775.9	  601.6	 3520.0	...
9971006	  775.8	  601.4	 3521.0	...
9971007	  775.8	  601.7	 3522.0	...
9971008	  775.9	  602.0	 3523.0	...
9971009	  776.0	  602.4	 3522.0	...
9971010	  776.0	  602.5	 3522.0	...
9971011	  776.0	  602.3	 3523.0	...
9971012	  776.0	  601.9	 3525.0	...
9971013	  775.5	  601.6	 3527.0	...
9971014	  775.1	  601.6	 3528.0	...
9971015	  774.8	  601.6	 3528.0	...
9971016	  774.9	  601.5	 3529.0	...
9971017	  775.1	  601.4	 3529.0	...
9971018	  775.3	  601.4	 3529.0	...
9971019	  775.4	  601.4	 3529.0	...
9971020	  775.4	  601.3	 3529.0	...
9971021	  775.5	  601.1	 3529.0	...
9971022	  775.6	  601.3	 3529.0	...
9971023	  775.7	  601.6	 3530.0	...
9971024	  775.7	  602.0	 3531.0	...
9971025	  775.5	  601.9	 3532.0	...
9971026	  775.4	  601.8	 3530.0	...
9971027	  775.4	  601.8	 3528.0	...
9971028	  775.3	  602.0	 3526.0	...
9971029	  775.1	  602.2	 3526.0	...
9971030	  775.0	  602.3	 3524.0	...
9971031	  775.0	  602.4	 3521.0	...
9971032	  775.0	  602.4	 3521.0	...
9971033	  775.1	  602.4	 3527.0	...
9971034	  775.2	  602.4	 3533.0	...
9971035	  775.2	  602.3	 3535.0	...
9971036	  775.1	  602.2	 3534.0	...
9971037	  775.1	  602.1	 3532.0	...
9971038	  775.1	  602.2	 3531.0	...
9971039	  775.2	  602.3	 3530.0	...
9971040	  775.2	  602.4	 3530.0	...
9971041	  775.3	  602.8	 3529.0	...
9971042	  775.3	  603.2	 3531.0	...
9971043	  775.2	  603.3	 3533.0	...
9971044	  775.1	  602.9	 3534.0	...
9971045	  775.1	  602.5	 3535.0	...
9971046	  775.1	  602.5	 3536.0	...
9971047	  775.1	  602.5	 3534.0	...
9971048	  775.1	  602.6	 3531.0	...
9971049	  775.1	  602.1	 3529.0	...
9971050	  775.1	  601.5	 3533.0	...
9971051	  774.9	  600.9	 3538.0	...
9971052	  774.7	  600.8	 3541.0	...
9971053	  774.6	  600.7	 3541.0	...
9971054	  774.8	  600.5	 3542.0	...
9971055	  774.9	  600.4	 3542.0	...
9971056	  774.9	  600.3	 3541.0	...
9971057	  775.2	  600.3	 3538.0	...
9971058	  775.4	  600.3	 3534.0	...
9971059	  775.4	  600.4	 3533.0	...
9971060	  775.2	  600.5	 3533.0	...
9971061	  774.9	  600.5	 3533.0	...
9971062	  774.8	  600.5	 3533.0	...
9971063	  774.7	  600.4	 3534.0	...
9971064	  774.5	  600.4	 3535.0	...
9971065	  774.4	  600.3	 3536.0	...
9971066	  774.7	  600.1	 3539.0	...
9971067	  775.2	  599.9	 3541.0	...
9971068	  775.3	  599.9	 3544.0	...
9971069	  775.0	  600.1	 3544.0	...
9971070	  774.6	  600.3	 3544.0	...
9971071	  774.5	  600.3	 3544.0	...
9971072	  774.6	  600.3	 3540.0	...
9971073	  774.7	  600.3	 3537.0	...
9971074	  774.9	  600.3	 3535.0	...
9971075	  774.8	  600.1	 3537.0	...
9971076	  774.8	  599.9	 3540.0	...
9971077	  774.8	  599.9	 3540.0	...
9971078	  774.8	  600.0	 3542.0	...
9971079	  774.8	  600.1	 3544.0	...
9971080	  774.8	  600.2	 3545.0	...
9971081	  774.9	  600.2	 3547.0	...
9971082	  775.0	  600.3	 3550.0	...
9971083	  775.1	  600.4	 3548.0	...
9971084	  775.2	  600.4	 3544.0	...
9971085	  775.0	  600.5	 3540.0	...
9971086	  774.9	  600.5	 3541.0	...
9971087	  774.7	  600.4	 3543.0	...
9971088	  774.5	  600.3	 3546.0	...
9971089	  774.4	  600.6	 3546.0	...
9971090	  774.4	  600.9	 3545.0	...
9971091	  774.5	  601.3	 3544.0	...
9971092	  775.1	  601.2	 3542.0	...
9971093	  775.6	  601.2	 3542.0	...
9971094	  776.1	  601.2	 3543.0	...
9971095	  776.1	  601.2	 3546.0	...
9971096	  775.9	  601.1	 3549.0	...
9971097	  775.8	  601.0	 3551.0	...
9971098	  775.7	  601.3	 3552.0	...
9971099	  775.7	  601.6	 3553.0	...
9971100	  775.6	  601.9	 3553.0	...
9971101	  775.3	  601.9	 3553.0	...
9971102	  774.9	  601.9	 3553.0	...
9971103	  775.0	  601.9	 3551.0	...
9971104	  775.2	  601.7	 3549.0	...
9971105	  775.2	  601.2	 3549.0	...
9971106	  774.9	  600.7	 3549.0	...
9971107	  774.6	  600.1	 3548.0	...
9971108	  774.6	  599.9	 3550.0	...
9971109	  774.6	  599.9	 3553.0	...
9971110	  774.6	  600.1	 3556.0	...
9971111	  774.5	  600.3	 3556.0	...
9971112	  774.4	  600.5	 3555.0	...
9971113	  774.3	  600.6	 3555.0	...
9971114	  774.3	  600.7	 3554.0	...
9971115	  774.3	  600.7	 3556.0	...
9971116	  774.4	  600.7	 3556.0	...
9971117	  774.4	  600.7	 3555.0	...
9971118	  774.5	  600.7	 3553.0	...
9971119	  774.5	  600.7	 3554.0	...
9971120	  774.5	  600.4	 3557.0	...
9971121	  774.4	  600.2	 3560.0	...
9971122	  774.3	  599.9	 3560.0	...
9971123	  774.3	  600.0	 3559.0	...
9971124	  774.3	  600.1	 3559.0	...
9971125	  774.3	  600.2	 3559.0	...
9971126	  774.3	  600.2	 3559.0	...
9971127	  774.3	  600.2	 3560.0	...
9971128	  774.2	  600.2	 3562.0	...
9971129	  774.3	  600.2	 3563.0	...
MSG	9971130 0000 _ Number Off
9971130	  774.5	  600.2	 3564.0	...
9971131	  774.5	  600.2	 3564.0	...
9971132	  774.4	  599.8	 3564.0	...
9971133	  774.2	  599.4	 3563.0	...
9971134	  774.2	  599.0	 3562.0	...
9971135	  774.1	  599.0	 3560.0	...
9971136	  774.0	  599.0	 3564.0	...
9971137	  773.9	  599.1	 3568.0	...
9971138	  774.0	  599.3	 3571.0	...
9971139	  774.0	  599.5	 3569.0	...
9971140	  774.1	  599.4	 3568.0	...
9971141	  774.1	  599.1	 3568.0	...
9971142	  774.0	  599.2	 3568.0	...
9971143	  773.6	  599.6	 3571.0	...
9971144	  773.3	  600.1	 3575.0	...
9971145	  773.1	  600.2	 3579.0	...
9971146	  773.2	  599.8	 3578.0	...
9971147	  773.4	  599.5	 3577.0	...
9971148	  773.7	  599.4	 3575.0	...
9971149	  773.9	  599.8	 3573.0	...
9971150	  773.7	  599.6	 3571.0	...
9971151	  773.3	  599.3	 3569.0	...
9971152	  772.8	  599.0	 3569.0	...
9971153	  772.6	  599.1	 3569.0	...
9971154	  772.9	  599.0	 3569.0	...
9971155	  773.2	  599.0	 3570.0	...
9971156	  773.6	  598.9	 3570.0	...
9971157	  773.8	  599.8	 3570.0	...
9971158	  773.4	  600.7	 3570.0	...
9971159	  772.9	  601.4	 3571.0	...
9971160	  772.4	  601.1	 3572.0	...
9971161	  772.5	  600.6	 3573.0	...
9971162	  772.7	  600.4	 3573.0	...
9971163	  772.9	  600.4	 3573.0	...
9971164	  773.1	  600.5	 3573.0	...
9971165	  773.2	  600.7	 3573.0	...
9971166	  773.2	  600.8	 3572.0	...
9971167	  773.3	  601.1	 3572.0	...
9971168	  773.3	  601.3	 3572.0	...
9971169	  773.2	  601.6	 3572.0	...
9971170	  773.0	  601.7	 3572.0	...
9971171	  772.8	  602.1	 3571.0	...
9971172	  772.6	  602.4	 3571.0	...
9971173	  772.5	  602.6	 3571.0	...
9971174	  772.4	  602.5	 3571.0	...
9971175	  772.5	  602.5	 3573.0	...
9971176	  772.6	  602.5	 3575.0	...
9971177	  772.9	  602.4	 3577.0	...
9971178	  773.2	  602.2	 3578.0	...
9971179	  773.4	  601.9	 3579.0	...
9971180	  773.2	  601.7	 3578.0	...
9971181	  772.8	  601.7	 3578.0	...
9971182	  772.6	  601.6	 3579.0	...
9971183	  772.7	  601.6	 3578.0	...
9971184	  772.8	  601.5	 3576.0	...
9971185	  772.9	  601.5	 3574.0	...
9971186	  773.0	  601.5	 3574.0	...
9971187	  773.2	  601.8	 3574.0	...
9971188	  773.3	  602.0	 3574.0	...
9971189	  773.2	  602.5	 3572.0	...
9971190	  773.2	  602.6	 3570.0	...
9971191	  773.1	  602.8	 3569.0	...
9971192	  772.9	  602.4	 3570.0	...
9971193	  772.6	  601.8	 3572.0	...
9971194	  772.5	  601.2	 3574.0	...
9971195	  772.2	  600.9	 3575.0	...
9971196	  772.1	  600.6	 3574.0	...
9971197	  772.0	  600.3	 3574.0	...
9971198	  772.1	  600.2	 3576.0	...
9971199	  772.3	  600.0	 3578.0	...
9971200	  772.6	  599.8	 3579.0	...
9971201	  772.8	  599.6	 3579.0	...
9971202	  772.8	  599.5	 3578.0	...
9971203	  772.9	  599.4	 3577.0	...
9971204	  772.9	  599.4	 3578.0	...
9971205	  773.0	  599.4	 3580.0	...
9971206	  773.0	  599.5	 3581.0	...
9971207	  773.1	  599.5	 3582.0	...
9971208	  773.0	  599.4	 3582.0	...
9971209	  772.7	  599.5	 3582.0	...
9971210	  772.5	  599.6	 3582.0	...
9971211	  772.5	  599.6	 3584.0	...
9971212	  772.5	  599.6	 3580.0	...
9971213	  772.5	  599.6	 3576.0	...
9971214	  772.5	  599.5	 3572.0	...
9971215	  772.4	  599.4	 3575.0	...
9971216	  772.6	  599.3	 3577.0	...
9971217	  772.8	  599.4	 3579.0	...
9971218	  772.9	  599.6	 3578.0	...
9971219	  772.9	  599.7	 3577.0	...
9971220	  773.0	  599.8	 3576.0	...
9971221	  773.2	  599.9	 3576.0	...
9971222	  773.5	  600.1	 3576.0	...
9971223	  773.3	  600.3	 3577.0	...
9971224	  772.9	  600.4	 3577.0	...
9971225	  772.4	  600.4	 3576.0	...
9971226	  772.3	  600.4	 3575.0	...
9971227	  772.6	  600.6	 3574.0	...
9971228	  772.9	  600.8	 3574.0	...
9971229	  773.2	  600.6	 3574.0	...
9971230	  773.1	  600.3	 3574.0	...
9971231	  773.1	  600.1	 3574.0	...
9971232	  773.1	  600.2	 3574.0	...
9971233	  773.5	  600.4	 3575.0	...
9971234	  773.7	  600.4	 3575.0	...
9971235	  773.8	  600.4	 3574.0	...
9971236	  773.6	  599.9	 3572.0	...
9971237	  773.3	  599.3	 3570.0	...
9971238	  773.1	  599.1	 3570.0	...
9971239	  772.9	  599.4	 3569.0	...
9971240	  773.3	  599.7	 3569.0	...
9971241	  773.6	  599.7	 3569.0	...
9971242	  773.3	  599.7	 3569.0	...
9971243	  772.7	  599.8	 3569.0	...
9971244	  772.1	  599.9	 3569.0	...
9971245	  772.2	  599.8	 3569.0	...
9971246	  772.2	  599.7	 3569.0	...
9971247	  772.2	  599.7	 3569.0	...
9971248	  772.2	  599.7	 3569.0	...
9971249	  772.2	  599.8	 3568.0	...
9971250	  772.3	  599.8	 3572.0	...
9971251	  772.4	  600.1	 3576.0	...
9971252	  772.0	  600.5	 3581.0	...
9971253	  771.5	  600.8	 3581.0	...
9971254	  771.0	  600.9	 3578.0	...
9971255	  771.1	  600.2	 3576.0	...
9971256	  771.4	  599.6	 3574.0	...
9971257	  771.6	  599.1	 3574.0	...
9971258	  771.9	  599.5	 3573.0	...
9971259	  772.0	  600.0	 3573.0	...
9971260	  772.1	  600.2	 3573.0	...
9971261	  772.1	  600.2	 3573.0	...
9971262	  772.2	  600.1	 3573.0	...
9971263	  772.2	  599.9	 3570.0	...
9971264	  772.3	  599.8	 3568.0	...
9971265	  772.3	  600.1	 3566.0	...
9971266	  772.2	  600.3	 3566.0	...
9971267	  772.1	  600.5	 3566.0	...
9971268	  772.1	  600.6	 3565.0	...
9971269	  772.2	  600.6	 3565.0	...
9971270	  772.0	  600.7	 3564.0	...
9971271	  771.7	  600.8	 3565.0	...
9971272	  771.5	  600.8	 3565.0	...
9971273	  771.4	  600.8	 3566.0	...
9971274	  771.3	  600.9	 3566.0	...
9971275	  771.2	  601.1	 3567.0	...
9971276	  771.1	  601.2	 3569.0	...
9971277	  771.0	  601.3	 3570.0	...
9971278	  770.9	  601.2	 3571.0	...
9971279	  770.6	  601.2	 3571.0	...
9971280	  770.4	  600.9	 3571.0	...
9971281	  770.7	  600.5	 3570.0	...
9971282	  771.2	  600.5	 3568.0	...
9971283	  771.9	  600.8	 3567.0	...
9971284	  772.0	  600.9	 3567.0	...
9971285	  771.6	  600.8	 3569.0	...
9971286	  771.2	  600.7	 3571.0	...
9971287	  770.6	  600.8	 3571.0	...
9971288	  770.5	  601.0	 3572.0	...
9971289	  770.6	  601.0	 3574.0	...
9971290	  770.7	  601.0	 3576.0	...
9971291	  770.8	  600.9	 3576.0	...
9971292	  770.8	  600.9	 3579.0	...
9971293	  770.9	  600.8	 3581.0	...
9971294	  771.4	  600.7	 3582.0	...
9971295	  771.8	  600.8	 3579.0	...
9971296	  772.2	  600.9	 3577.0	...
9971297	  772.3	  600.9	 3576.0	...
9971298	  771.9	  600.9	 3576.0	...
9971299	  771.4	  600.9	 3578.0	...
9971300	  770.8	  601.0	 3579.0	...
9971301	  770.7	  601.0	 3581.0	...
9971302	  771.0	  600.9	 3582.0	...
9971303	  771.3	  601.0	 3585.0	...
9971304	  771.3	  601.0	 3587.0	...
9971305	  771.1	  601.3	 3588.0	...
9971306	  770.7	  601.6	 3585.0	...
9971307	  770.5	  601.6	 3583.0	...
9971308	  770.3	  601.1	 3584.0	...
9971309	  770.3	  600.6	 3586.0	...
9971310	  770.3	  600.2	 3587.0	...
9971311	  770.4	  600.3	 3587.0	...
9971312	  770.4	  600.5	 3586.0	...
9971313	  770.3	  600.8	 3586.0	...
9971314	  770.2	  600.8	 3585.0	...
9971315	  770.2	  601.2	 3584.0	...
9971316	  770.1	  601.6	 3583.0	...
9971317	  770.0	  602.0	 3581.0	...
9971318	  770.1	  602.0	 3579.0	...
9971319	  770.1	  601.9	 3577.0	...
9971320	  770.1	  601.3	 3578.0	...
9971321	  770.0	  600.6	 3579.0	...
9971322	  770.0	  600.2	 3581.0	...
9971323	  769.9	  600.6	 3582.0	...
9971324	  769.9	  601.0	 3583.0	...
9971325	  769.8	  601.1	 3583.0	...
9971326	  769.9	  601.4	 3583.0	...
9971327	  770.0	  601.8	 3584.0	...
9971328	  770.1	  601.8	 3585.0	...
9971329	  770.2	  601.1	 3586.0	...
9971330	  770.1	  600.5	 3588.0	...
MSG	9971331 0000 _ Number On
9971331	  770.0	  600.3	 3585.0	...
9971332	  769.8	  600.3	 3581.0	...
9971333	  769.7	  600.2	 3579.0	...
9971334	  769.6	  600.1	 3581.0	...
9971335	  769.8	  600.6	 3584.0	...
9971336	  769.7	  601.2	 3586.0	...
9971337	  769.6	  601.8	 3586.0	...
9971338	  769.4	  601.8	 3586.0	...
9971339	  769.6	  601.7	 3586.0	...
9971340	  769.8	  601.3	 3585.0	...
9971341	  769.9	  601.0	 3585.0	...
9971342	  769.8	  600.8	 3583.0	...
9971343	  769.7	  600.7	 3582.0	...
9971344	  769.6	  600.7	 3582.0	...
9971345	  769.5	  600.4	 3585.0	...
9971346	  769.5	  600.2	 3588.0	...
9971347	  769.5	  600.4	 3590.0	...
9971348	  769.5	  600.8	 3588.0	...
9971349	  769.8	  601.3	 3587.0	...
9971350	  770.0	  601.4	 3587.0	...
9971351	  770.3	  601.5	 3585.0	...
9971352	  770.1	  601.5	 3583.0	...
9971353	  769.9	  601.8	 3583.0	...
9971354	  769.6	  602.1	 3586.0	...
9971355	  769.5	  601.9	 3587.0	...
9971356	  769.4	  601.5	 3585.0	...
9971357	  769.4	  601.1	 3585.0	...
9971358	  769.4	  601.0	 3585.0	...
9971359	  769.4	  600.8	 3585.0	...
9971360	  769.5	  600.6	 3585.0	...
9971361	  769.4	  600.8	 3583.0	...
9971362	  769.4	  601.2	 3582.0	...
9971363	  769.3	  601.5	 3580.0	...
9971364	  769.4	  601.2	 3581.0	...
9971365	  769.5	  600.7	 3581.0	...
9971366	  769.6	  600.3	 3582.0	...
9971367	  769.7	  600.3	 3582.0	...
9971368	  770.0	  600.9	 3582.0	...
9971369	  770.3	  601.4	 3581.0	...
9971370	  770.6	  601.8	 3582.0	...
9971371	  770.5	  601.7	 3584.0	...
9971372	  770.5	  601.8	 3585.0	...
9971373	  770.5	  602.0	 3585.0	...
9971374	  770.5	  602.2	 3586.0	...
9971375	  770.5	  602.1	 3586.0	...
9971376	  770.6	  601.9	 3586.0	...
9971377	  770.6	  601.6	 3585.0	...
9971378	  770.9	  601.4	 3585.0	...
9971379	  771.2	  601.3	 3586.0	...
9971380	  771.3	  601.2	 3586.0	...
9971381	  770.9	  601.1	 3586.0	...
9971382	  770.4	  600.8	 3586.0	...
9971383	  770.1	  600.5	 3586.0	...
9971384	  769.9	  600.6	 3587.0	...
9971385	  769.8	  600.8	 3589.0	...
9971386	  769.8	  601.1	 3592.0	...
9971387	  769.8	  601.2	 3592.0	...
9971388	  769.7	  601.2	 3588.0	...
9971389	  769.7	  601.0	 3585.0	...
9971390	  769.7	  600.8	 3586.0	...
9971391	  769.8	  601.2	 3584.0	...
9971392	  769.8	  601.8	 3583.0	...
9971393	  769.8	  602.5	 3581.0	...
9971394	  769.8	  602.5	 3586.0	...
9971395	  769.8	  602.2	 3589.0	...
9971396	  769.6	  601.9	 3593.0	...
9971397	  769.5	  601.5	 3593.0	...
9971398	  769.4	  601.5	 3593.0	...
9971399	  769.5	  601.8	 3593.0	...
9971400	  769.5	  602.0	 3590.0	...
9971401	  769.6	  602.3	 3589.0	...
9971402	  769.5	  601.8	 3587.0	...
9971403	  769.5	  601.4	 3587.0	...
9971404	  769.3	  601.1	 3588.0	...
9971405	  769.3	  601.3	 3588.0	...
9971406	  769.4	  601.4	 3588.0	...
9971407	  769.6	  601.7	 3590.0	...
9971408	  769.7	  601.9	 3592.0	...
9971409	  769.6	  602.1	 3594.0	...
9971410	  769.4	  601.9	 3594.0	...
9971411	  769.6	  601.6	 3594.0	...
9971412	  769.9	  601.4	 3594.0	...
9971413	  770.2	  601.2	 3594.0	...
9971414	  770.1	  601.1	 3594.0	...
9971415	  770.0	  601.0	 3593.0	...
9971416	  769.8	  601.1	 3593.0	...
9971417	  769.5	  601.2	 3593.0	...
9971418	  769.3	  601.3	 3594.0	...
9971419	  769.6	  601.7	 3594.0	...
9971420	  770.2	  602.1	 3594.0	...
9971421	  770.9	  602.6	 3594.0	...
9971422	  770.9	  602.7	 3593.0	...
9971423	  770.6	  602.2	 3595.0	...
9971424	  770.1	  601.6	 3597.0	...
9971425	  769.7	  601.0	 3597.0	...
9971426	  769.6	  601.0	 3594.0	...
9971427	  769.6	  600.9	 3592.0	...
9971428	  769.5	  600.9	 3592.0	...
9971429	  769.5	  601.3	 3592.0	...
9971430	  769.5	  601.6	 3592.0	...
9971431	  769.6	  602.0	 3591.0	...
9971432	  769.6	  602.0	 3591.0	...
9971433	  769.6	  602.1	 3592.0	...
9971434	  769.6	  601.8	 3592.0	...
9971435	  769.8	  601.4	 3595.0	...
9971436	  769.9	  601.6	 3596.0	...
9971437	  769.8	  602.0	 3597.0	...
9971438	  769.6	  602.4	 3597.0	...
9971439	  769.3	  602.4	 3596.0	...
9971440	  769.4	  602.3	 3596.0	...
9971441	  769.8	  602.2	 3597.0	...
9971442	  770.2	  602.1	 3596.0	...
9971443	  770.5	  601.9	 3593.0	...
9971444	  770.5	  601.8	 3589.0	...
9971445	  770.4	  602.1	 3589.0	...
9971446	  770.2	  602.5	 3591.0	...
9971447	  770.0	  602.7	 3593.0	...
9971448	  770.0	  602.6	 3595.0	...
9971449	  770.1	  602.4	 3596.0	...
9971450	  770.2	  602.1	 3596.0	...
9971451	  770.2	  601.8	 3595.0	...
9971452	  770.1	  601.5	 3596.0	...
9971453	  770.0	  601.5	 3596.0	...
9971454	  769.6	  601.5	 3597.0	...
9971455	  769.3	  601.7	 3598.0	...
9971456	  769.2	  601.8	 3599.0	...
9971457	  769.4	  601.9	 3600.0	...
9971458	  769.7	  602.1	 3600.0	...
9971459	  769.9	  602.4	 3600.0	...
9971460	  770.1	  602.6	 3601.0	...
9971461	  770.2	  602.4	 3601.0	...
9971462	  770.2	  602.2	 3601.0	...
9971463	  770.4	  601.9	 3601.0	...
9971464	  770.4	  601.9	 3602.0	...
9971465	  770.3	  601.8	 3602.0	...
9971466	  770.1	  601.8	 3602.0	...
9971467	  770.0	  601.6	 3601.0	...
9971468	  770.1	  601.6	 3604.0	...
9971469	  770.2	  601.7	 3607.0	...
9971470	  770.4	  602.0	 3609.0	...
9971471	  770.6	  602.2	 3608.0	...
9971472	  770.8	  602.1	 3606.0	...
9971473	  770.7	  602.3	 3606.0	...
9971474	  770.7	  602.6	 3605.0	...
9971475	  770.7	  603.0	 3606.0	...
9971476	  770.8	  603.0	 3606.0	...
9971477	  770.8	  603.0	 3606.0	...
9971478	  770.7	  603.1	 3605.0	...
9971479	  770.3	  602.8	 3604.0	...
9971480	  770.0	  602.5	 3604.0	...
9971481	  770.0	  602.2	 3605.0	...
9971482	  770.4	  602.3	 3605.0	...
9971483	  770.6	  602.4	 3605.0	...
9971484	  770.6	  602.8	 3601.0	...
9971485	  770.6	  603.2	 3597.0	...
9971486	  770.8	  603.7	 3599.0	...
9971487	  770.9	  603.6	 3604.0	...
9971488	  771.0	  603.6	 3609.0	...
9971489	  771.1	  603.5	 3612.0	...
9971490	  771.1	  603.4	 3615.0	...
9971491	  771.1	  603.4	 3616.0	...
9971492	  771.1	  603.4	 3614.0	...
9971493	  771.1	  603.2	 3612.0	...
9971494	  771.1	  603.0	 3612.0	...
9971495	  771.0	  603.1	 3612.0	...
9971496	  770.6	  603.4	 3611.0	...
9971497	  770.1	  603.6	 3611.0	...
9971498	  770.1	  603.6	 3611.0	...
9971499	  770.6	  603.6	 3611.0	...
9971500	  771.1	  603.5	 3611.0	...
9971501	  771.4	  603.0	 3609.0	...
9971502	  771.5	  602.5	 3608.0	...
9971503	  771.7	  602.7	 3606.0	...
9971504	  771.9	  603.4	 3610.0	...
9971505	  772.0	  604.1	 3613.0	...
9971506	  771.9	  604.0	 3617.0	...
9971507	  771.7	  604.0	 3617.0	...
9971508	  771.1	  604.5	 3618.0	...
9971509	  770.6	  604.8	 3617.0	...
9971510	  770.5	  605.0	 3617.0	...
9971511	  770.8	  604.9	 3617.0	...
9971512	  771.0	  604.8	 3618.0	...
9971513	  770.8	  604.5	 3620.0	...
9971514	  771.0	  603.9	 3620.0	...
9971515	  771.3	  603.3	 3619.0	...
9971516	  771.8	  603.5	 3618.0	...
9971517	  771.9	  603.9	 3615.0	...
9971518	  772.0	  604.1	 3613.0	...
9971519	  771.9	  603.9	 3610.0	...
9971520	  771.9	  604.0	 3609.0	...
9971521	  771.8	  604.1	 3609.0	...
9971522	  771.8	  604.3	 3610.0	...
9971523	  771.3	  604.2	 3616.0	...
9971524	  770.9	  604.2	 3621.0	...
9971525	  770.6	  604.3	 3625.0	...
9971526	  770.7	  604.4	 3624.0	...
9971527	  770.8	  604.9	 3620.0	...
9971528	  770.9	  605.5	 3618.0	...
9971529	  771.1	  606.1	 3617.0	...
9971530	  771.2	  605.8	 3619.0	...
9971531	  771.2	  605.4	 3620.0	...
9971532	  771.2	  605.0	 3618.0	...
9971533	  771.1	  605.0	 3617.0	...
9971534	  771.1	  605.0	 3617.0	...
9971535	  771.2	  605.2	 3617.0	...
9971536	  771.4	  605.5	 3617.0	...
9971537	  770.9	  605.6	 3617.0	...
9971538	  770.3	  605.5	 3616.0	...
9971539	  769.7	  605.5	 3615.0	...
9971540	  769.9	  605.6	 3615.0	...
9971541	  770.2	  605.3	 3616.0	...
9971542	  770.7	  604.8	 3616.0	...
9971543	  771.0	  604.7	 3616.0	...
9971544	  771.2	  605.1	 3616.0	...
9971545	  771.1	  604.5	 3617.0	...
9971546	  771.1	  603.6	 3617.0	...
9971547	  770.8	  602.6	 3617.0	...
9971548	  770.6	  602.6	 3617.0	...
9971549	  770.3	  602.6	 3618.0	...
9971550	  770.5	  602.8	 3618.0	...
9971551	  770.8	  603.0	 3619.0	...
9971552	  771.0	  603.2	 3620.0	...
9971553	  771.0	  603.2	 3622.0	...
9971554	  771.0	  603.1	 3622.0	...
9971555	  771.0	  603.1	 3622.0	...
9971556	  771.1	  603.1	 3622.0	...
9971557	  771.4	  603.0	 3621.0	...
9971558	  771.6	  602.9	 3618.0	...
9971559	  771.5	  602.6	 3615.0	...
9971560	  771.4	  602.5	 3613.0	...
9971561	  771.2	  602.3	 3612.0	...
9971562	  771.2	  602.3	 3611.0	...
9971563	  771.2	  602.3	 3612.0	...
9971564	  771.4	  602.3	 3614.0	...
9971565	  771.5	  602.4	 3616.0	...
9971566	  771.7	  602.6	 3615.0	...
9971567	  771.5	  602.7	 3614.0	...
9971568	  771.3	  602.9	 3614.0	...
9971569	  771.3	  603.1	 3614.0	...
9971570	  771.4	  603.2	 3613.0	...
9971571	  771.4	  603.4	 3612.0	...
9971572	  771.4	  603.4	 3615.0	...
9971573	  771.5	  603.2	 3618.0	...
9971574	  771.6	  602.9	 3621.0	...
9971575	  771.6	  602.7	 3621.0	...
9971576	  771.6	  602.6	 3623.0	...
9971577	  771.7	  602.7	 3624.0	...
9971578	  771.9	  602.9	 3620.0	...
9971579	  772.2	  603.0	 3617.0	...
9971580	  772.2	  602.8	 3616.0	...
9971581	  772.1	  602.5	 3616.0	...
9971582	  771.8	  602.2	 3616.0	...
9971583	  771.7	  602.3	 3616.0	...
9971584	  771.9	  602.7	 3617.0	...
9971585	  772.0	  603.1	 3616.0	...
9971586	  772.0	  603.6	 3615.0	...
9971587	  772.0	  603.7	 3614.0	...
9971588	  772.1	  603.9	 3616.0	...
9971589	  772.2	  603.5	 3618.0	...
9971590	  772.1	  603.1	 3620.0	...
9971591	  772.0	  602.7	 3620.0	...
9971592	  771.7	  602.7	 3620.0	...
9971593	  771.4	  602.7	 3620.0	...
9971594	  771.3	  602.7	 3620.0	...
9971595	  771.3	  602.8	 3619.0	...
9971596	  771.3	  602.8	 3621.0	...
9971597	  771.3	  602.6	 3623.0	...
9971598	  771.3	  602.4	 3625.0	...
9971599	  771.4	  602.2	 3623.0	...
9971600	  771.4	  602.3	 3622.0	...
9971601	  771.5	  602.4	 3622.0	...
9971602	  771.5	  602.6	 3623.0	...
9971603	  771.6	  602.7	 3625.0	...
9971604	  771.6	  602.7	 3626.0	...
9971605	  771.7	  602.7	 3626.0	...
9971606	  771.8	  602.8	 3626.0	...
9971607	  772.2	  602.9	 3626.0	...
9971608	  772.5	  602.8	 3626.0	...
9971609	  772.6	  602.6	 3625.0	...
9971610	  772.5	  602.5	 3623.0	...
9971611	  772.4	  602.7	 3621.0	...
9971612	  772.0	  602.6	 3620.0	...
9971613	  771.7	  602.4	 3621.0	...
9971614	  771.4	  602.7	 3621.0	...
9971615	  771.4	  603.1	 3620.0	...
9971616	  771.4	  603.7	 3620.0	...
9971617	  771.4	  603.8	 3619.0	...
9971618	  771.3	  603.9	 3618.0	...
9971619	  771.6	  603.8	 3617.0	...
9971620	  771.8	  603.4	 3617.0	...
9971621	  771.9	  603.1	 3619.0	...
9971622	  771.7	  603.1	 3623.0	...
9971623	  771.7	  603.3	 3627.0	...
9971624	  771.9	  603.4	 3629.0	...
9971625	  772.0	  603.4	 3629.0	...
9971626	  772.0	  603.4	 3625.0	...
9971627	  771.9	  603.5	 3622.0	...
9971628	  771.7	  603.6	 3619.0	...
9971629	  771.6	  603.8	 3619.0	...
9971630	  771.6	  603.8	 3620.0	...
9971631	  771.7	  603.7	 3622.0	...
9971632	  771.8	  603.6	 3625.0	...
9971633	  771.9	  603.6	 3626.0	...
9971634	  772.1	  603.6	 3626.0	...
9971635	  772.4	  603.5	 3626.0	...
9971636	  772.4	  603.5	 3625.0	...
9971637	  772.2	  603.2	 3626.0	...
9971638	  772.1	  602.9	 3626.0	...
9971639	  772.2	  602.6	 3627.0	...
9971640	  772.5	  602.8	 3627.0	...
9971641	  772.8	  603.0	 3626.0	...
9971642	  773.0	  603.9	 3626.0	...
9971643	  772.8	  604.6	 3625.0	...
MSG	9971644 0000 _ Number Off
9971644	  772.3	  604.6	 3625.0	...
9971645	  771.9	  603.9	 3624.0	...
9971646	  772.0	  603.2	 3624.0	...
9971647	  772.4	  603.3	 3621.0	...
9971648	  772.7	  603.3	 3619.0	...
9971649	  772.9	  603.3	 3619.0	...
9971650	  772.9	  603.2	 3621.0	...
9971651	  772.8	  603.3	 3624.0	...
9971652	  772.7	  603.2	 3624.0	...
9971653	  772.6	  603.1	 3625.0	...
9971654	  772.6	  602.9	 3627.0	...
9971655	  772.3	  602.7	 3629.0	...
9971656	  771.8	  602.5	 3627.0	...
9971657	  770.5	  602.3	 3624.0	...
9971658	  769.5	  602.1	 3622.0	...
9971659	  768.6	  602.0	 3622.0	...
9971660	  768.4	  601.9	 3622.0	...
9971661	  767.7	  601.8	 3627.0	...
9971662	  767.1	  601.4	 3634.0	...
9971663	  766.3	  601.2	 3635.0	...
9971664	  766.1	  600.9	 3631.0	...
9971665	  766.3	  600.8	 3626.0	...
9971666	  767.3	  600.3	 3622.0	...
9971667	  768.8	  600.0	 3618.0	...
9971668	  770.0	  599.9	 3615.0	...
9971669	  770.7	  600.1	 3615.0	...
9971670	  770.9	  600.0	 3616.0	...
9971671	  771.1	  599.8	 3616.0	...
9971672	  771.7	  600.1	 3618.0	...
9971673	  772.2	  600.4	 3619.0	...
9971674	  772.5	  600.8	 3619.0	...
9971675	  772.2	  600.8	 3619.0	...
9971676	  772.2	  600.8	 3618.0	...
9971677	  772.5	  600.6	 3616.0	...
9971678	  772.4	  600.5	 3614.0	...
9971679	  772.0	  600.5	 3613.0	...
9971680	  771.7	  600.8	 3613.0	...
9971681	  771.8	  600.9	 3613.0	...
9971682	  772.0	  601.0	 3611.0	...
9971683	  772.2	  601.1	 3609.0	...
9971684	  772.4	  601.3	 3607.0	...
9971685	  772.6	  601.3	 3606.0	...
9971686	  772.8	  600.8	 3605.0	...
9971687	  772.5	  600.2	 3605.0	...
9971688	  772.1	  599.7	 3604.0	...
9971689	  772.2	  600.0	 3604.0	...
9971690	  772.6	  600.6	 3604.0	...
9971691	  772.8	  600.8	 3603.0	...
9971692	  772.7	  600.4	 3601.0	...
9971693	  772.5	  600.1	 3597.0	...
9971694	  772.4	  600.3	 3593.0	...
9971695	  772.4	  600.8	 3592.0	...
9971696	  772.3	  601.2	 3592.0	...
9971697	  772.3	  601.3	 3593.0	...
9971698	  772.2	  601.1	 3595.0	...
9971699	  772.2	  600.6	 3597.0	...
9971700	  772.3	  600.3	 3595.0	...
9971701	  772.5	  600.4	 3592.0	...
9971702	  772.7	  600.6	 3591.0	...
9971703	  772.9	  600.8	 3594.0	...
9971704	  773.0	  600.6	 3597.0	...
9971705	  772.9	  600.5	 3596.0	...
9971706	  772.7	  600.4	 3596.0	...
9971707	  772.6	  600.2	 3594.0	...
9971708	  772.6	  600.2	 3592.0	...
9971709	  772.7	  600.1	 3590.0	...
9971710	  772.8	  600.0	 3590.0	...
9971711	  773.0	  600.0	 3590.0	...
9971712	  773.1	  599.9	 3590.0	...
9971713	  773.0	  599.8	 3589.0	...
9971714	  773.0	  599.6	 3588.0	...
9971715	  773.1	  600.0	 3589.0	...
9971716	  773.2	  600.5	 3588.0	...
9971717	  773.3	  600.8	 3587.0	...
9971718	  773.3	  600.9	 3586.0	...
9971719	  773.3	  600.9	 3586.0	...
9971720	  773.1	  601.1	 3586.0	...
9971721	  773.0	  600.6	 3585.0	...
9971722	  772.9	  600.1	 3585.0	...
9971723	  772.8	  599.8	 3584.0	...
9971724	  772.8	  599.7	 3583.0	...
9971725	  773.1	  599.7	 3580.0	...
9971726	  773.4	  599.8	 3579.0	...
9971727	  773.7	  600.0	 3580.0	...
9971728	  773.8	  600.2	 3580.0	...
9971729	  773.8	  600.2	 3579.0	...
9971730	  773.9	  600.3	 3576.0	...
9971731	  774.0	  600.4	 3572.0	...
9971732	  774.1	  600.3	 3571.0	...
9971733	  774.2	  600.2	 3572.0	...
9971734	  774.2	  600.0	 3573.0	...
9971735	  774.4	  600.0	 3571.0	...
9971736	  774.6	  600.4	 3568.0	...
9971737	  774.7	  600.7	 3566.0	...
9971738	  774.7	  601.1	 3565.0	...
9971739	  774.4	  601.0	 3565.0	...
9971740	  774.1	  600.9	 3565.0	...
9971741	  774.3	  600.8	 3565.0	...
9971742	  774.7	  600.7	 3565.0	...
9971743	  774.8	  599.7	 3566.0	...
9971744	  774.5	  598.7	 3566.0	...
9971745	  774.2	  598.3	 3565.0	...
9971746	  774.3	  598.9	 3564.0	...
9971747	  774.2	  599.5	 3564.0	...
9971748	  774.1	  599.4	 3564.0	...
9971749	  774.1	  599.5	 3562.0	...
9971750	  774.2	  599.5	 3560.0	...
9971751	  774.4	  599.8	 3558.0	...
9971752	  774.6	  600.0	 3557.0	...
9971753	  774.7	  600.1	 3557.0	...
9971754	  774.8	  599.9	 3557.0	...
9971755	  775.2	  599.7	 3556.0	...
9971756	  775.5	  599.8	 3555.0	...
9971757	  775.5	  599.9	 3553.0	...
9971758	  775.1	  599.7	 3551.0	...
9971759	  774.8	  599.3	 3554.0	...
9971760	  774.7	  598.9	 3558.0	...
9971761	  774.7	  598.9	 3558.0	...
9971762	  775.2	  598.9	 3554.0	...
9971763	  775.8	  598.8	 3550.0	...
9971764	  775.9	  598.6	 3550.0	...
9971765	  775.5	  598.4	 3551.0	...
9971766	  775.1	  598.2	 3550.0	...
9971767	  775.1	  598.6	 3549.0	...
9971768	  775.2	  599.1	 3549.0	...
9971769	  775.2	  599.4	 3549.0	...
9971770	  775.0	  599.1	 3549.0	...
9971771	  775.0	  598.8	 3546.0	...
9971772	  774.9	  598.9	 3542.0	...
9971773	  775.1	  598.8	 3537.0	...
9971774	  775.3	  598.4	 3536.0	...
9971775	  775.4	  598.0	 3536.0	...
9971776	  775.3	  598.1	 3535.0	...
9971777	  775.1	  598.4	 3532.0	...
9971778	  775.1	  598.7	 3529.0	...
9971779	  774.9	  598.8	 3527.0	...
9971780	  774.9	  599.0	 3526.0	...
9971781	  774.7	  599.1	 3525.0	...
9971782	  774.5	  599.1	 3524.0	...
9971783	  774.4	  599.1	 3524.0	...
9971784	  774.6	  599.2	 3524.0	...
9971785	  774.8	  598.8	 3523.0	...
9971786	  774.9	  598.3	 3522.0	...
9971787	  775.0	  598.0	 3521.0	...
9971788	  775.1	  598.3	 3523.0	...
9971789	  775.1	  598.6	 3525.0	...
9971790	  775.2	  598.6	 3526.0	...
9971791	  775.2	  598.5	 3525.0	...
9971792	  775.2	  598.4	 3525.0	...
9971793	  775.3	  598.6	 3523.0	...
9971794	  775.4	  599.0	 3521.0	...
9971795	  775.6	  599.1	 3519.0	...
9971796	  775.6	  598.5	 3518.0	...
9971797	  775.5	  597.9	 3518.0	...
9971798	  775.4	  597.7	 3518.0	...
9971799	  775.2	  597.9	 3519.0	...
9971800	  775.0	  598.1	 3519.0	...
9971801	  775.2	  598.5	 3520.0	...
9971802	  775.6	  598.8	 3520.0	...
9971803	  776.1	  599.1	 3520.0	...
9971804	  775.8	  599.1	 3519.0	...
9971805	  775.5	  599.1	 3518.0	...
9971806	  775.7	  599.1	 3517.0	...
9971807	  776.2	  598.8	 3517.0	...
9971808	  776.7	  598.5	 3517.0	...
9971809	  776.7	  598.3	 3518.0	...
9971810	  776.8	  598.4	 3518.0	...
9971811	  776.9	  598.4	 3518.0	...
9971812	  777.0	  599.0	 3517.0	...
9971813	  777.0	  599.6	 3513.0	...
9971814	  776.6	  600.2	 3510.0	...
9971815	  776.2	  600.2	 3507.0	...
9971816	  776.2	  599.4	 3506.0	...
9971817	  776.6	  598.7	 3508.0	...
9971818	  777.1	  598.0	 3510.0	...
9971819	  777.2	  598.2	 3510.0	...
9971820	  777.3	  598.4	 3508.0	...
9971821	  777.3	  598.4	 3509.0	...
9971822	  777.1	  598.4	 3511.0	...
9971823	  777.0	  598.5	 3512.0	...
9971824	  777.0	  598.6	 3511.0	...
9971825	  777.1	  598.7	 3510.0	...
9971826	  777.2	  598.8	 3508.0	...
9971827	  777.1	  598.8	 3506.0	...
9971828	  776.9	  598.9	 3505.0	...
9971829	  776.7	  599.2	 3505.0	...
9971830	  776.8	  599.5	 3505.0	...
9971831	  777.0	  599.8	 3506.0	...
9971832	  777.1	  599.5	 3508.0	...
9971833	  776.9	  599.3	 3509.0	...
9971834	  776.7	  599.4	 3509.0	...
9971835	  776.6	  599.5	 3508.0	...
9971836	  776.7	  599.7	 3506.0	...
9971837	  776.8	  599.5	 3504.0	...
9971838	  776.7	  599.6	 3502.0	...
9971839	  776.5	  599.8	 3498.0	...
9971840	  776.6	  600.1	 3494.0	...
9971841	  776.8	  600.2	 3493.0	...
9971842	  776.8	  600.0	 3495.0	...
9971843	  776.6	  599.9	 3499.0	...
9971844	  776.5	  599.9	 3500.0	...
9971845	  776.5	  599.9	 3502.0	...
9971846	  776.5	  599.8	 3499.0	...
9971847	  776.6	  599.8	 3496.0	...
9971848	  776.6	  600.1	 3493.0	...
9971849	  776.6	  600.4	 3495.0	...
9971850	  776.6	  600.5	 3497.0	...
9971851	  776.8	  600.5	 3499.0	...
9971852	  776.9	  600.4	 3498.0	...
9971853	  776.9	  600.2	 3497.0	...
9971854	  776.8	  600.0	 3496.0	...
9971855	  777.0	  599.9	 3494.0	...
9971856	  777.1	  599.7	 3491.0	...
9971857	  777.1	  599.6	 3488.0	...
MSG	9971858 0000 _ Number On
9971858	  776.9	  599.8	 3488.0	...
9971859	  776.8	  600.1	 3489.0	...
9971860	  776.7	  600.6	 3491.0	...
9971861	  776.6	  600.7	 3492.0	...
9971862	  776.7	  600.7	 3492.0	...
9971863	  776.9	  600.3	 3491.0	...
9971864	  776.8	  600.0	 3491.0	...
9971865	  776.6	  599.6	 3492.0	...
9971866	  776.5	  599.5	 3492.0	...
9971867	  776.6	  599.4	 3492.0	...
9971868	  776.7	  599.3	 3490.0	...
9971869	  776.8	  599.6	 3488.0	...
9971870	  776.8	  599.8	 3485.0	...
9971871	  776.9	  600.1	 3486.0	...
9971872	  777.0	  600.3	 3486.0	...
9971873	  777.1	  600.5	 3485.0	...
9971874	  777.2	  600.6	 3487.0	...
9971875	  777.2	  600.2	 3491.0	...
9971876	  777.1	  599.8	 3494.0	...
9971877	  776.8	  599.8	 3493.0	...
9971878	  776.5	  600.0	 3492.0	...
9971879	  776.5	  600.3	 3491.0	...
9971880	  776.6	  600.1	 3490.0	...
9971881	  776.9	  600.4	 3490.0	...
9971882	  776.9	  600.8	 3491.0	...
9971883	  777.0	  601.1	 3492.0	...
9971884	  777.3	  601.0	 3492.0	...
9971885	  777.6	  600.8	 3491.0	...
9971886	  777.8	  601.0	 3492.0	...
9971887	  777.9	  601.3	 3494.0	...
9971888	  778.0	  601.6	 3495.0	...
9971889	  777.9	  601.6	 3493.0	...
9971890	  777.5	  601.5	 3490.0	...
9971891	  777.1	  601.4	 3488.0	...
9971892	  776.9	  601.2	 3489.0	...
9971893	  776.9	  601.1	 3491.0	...
9971894	  776.9	  601.1	 3494.0	...
9971895	  777.2	  601.2	 3494.0	...
9971896	  777.6	  601.4	 3490.0	...
9971897	  777.9	  601.6	 3487.0	...
9971898	  777.8	  601.5	 3490.0	...
9971899	  777.7	  601.3	 3492.0	...
9971900	  777.5	  600.7	 3494.0	...
9971901	  777.4	  600.3	 3492.0	...
9971902	  777.3	  600.1	 3491.0	...
9971903	  777.4	  600.5	 3489.0	...
9971904	  777.4	  600.8	 3487.0	...
9971905	  777.5	  600.8	 3487.0	...
9971906	  777.5	  600.7	 3488.0	...
9971907	  777.5	  600.5	 3488.0	...
9971908	  777.7	  600.7	 3488.0	...
9971909	  778.0	  601.1	 3488.0	...
9971910	  778.0	  601.6	 3488.0	...
9971911	  777.5	  601.4	 3488.0	...
9971912	  777.1	  601.2	 3489.0	...
9971913	  776.9	  600.8	 3490.0	...
9971914	  776.9	  600.6	 3490.0	...
9971915	  777.2	  600.5	 3489.0	...
9971916	  777.4	  600.7	 3488.0	...
9971917	  778.1	  600.8	 3488.0	...
9971918	  778.5	  601.0	 3488.0	...
9971919	  778.8	  601.0	 3489.0	...
9971920	  778.7	  601.2	 3489.0	...
9971921	  778.4	  601.2	 3490.0	...
9971922	  778.1	  601.2	 3490.0	...
9971923	  777.8	  601.2	 3490.0	...
9971924	  777.8	  601.5	 3491.0	...
9971925	  777.9	  601.8	 3492.0	...
9971926	  778.0	  602.0	 3492.0	...
9971927	  777.5	  602.0	 3492.0	...
9971928	  777.0	  601.8	 3489.0	...
9971929	  776.6	  601.6	 3487.0	...
9971930	  776.8	  601.6	 3486.0	...
9971931	  776.9	  601.8	 3488.0	...
9971932	  777.0	  602.0	 3491.0	...
9971933	  777.2	  602.0	 3492.0	...
9971934	  777.6	  602.0	 3493.0	...
9971935	  777.7	  602.1	 3493.0	...
9971936	  777.6	  602.1	 3493.0	...
9971937	  777.4	  602.3	 3493.0	...
9971938	  777.5	  602.4	 3493.0	...
9971939	  777.5	  602.5	 3493.0	...
9971940	  777.4	  602.2	 3493.0	...
9971941	  777.2	  601.8	 3493.0	...
9971942	  777.0	  601.4	 3492.0	...
9971943	  776.9	  601.5	 3490.0	...
9971944	  776.9	  601.7	 3489.0	...
9971945	  776.8	  601.9	 3488.0	...
9971946	  776.6	  601.8	 3487.0	...
9971947	  776.8	  601.7	 3485.0	...
9971948	  777.1	  601.7	 3482.0	...
9971949	  777.4	  601.7	 3482.0	...
9971950	  777.3	  601.8	 3483.0	...
9971951	  777.4	  602.0	 3484.0	...
9971952	  777.6	  602.5	 3483.0	...
9971953	  777.9	  603.0	 3483.0	...
9971954	  778.1	  603.4	 3484.0	...
9971955	  778.2	  603.6	 3484.0	...
9971956	  777.9	  603.6	 3485.0	...
9971957	  777.6	  603.4	 3486.0	...
9971958	  777.2	  602.4	 3487.0	...
9971959	  777.2	  601.8	 3487.0	...
9971960	  777.2	  601.2	 3488.0	...
9971961	  777.3	  601.5	 3489.0	...
9971962	  777.5	  601.5	 3489.0	...
9971963	  777.6	  601.5	 3489.0	...
9971964	  777.8	  601.4	 3490.0	...
9971965	  777.7	  601.5	 3490.0	...
9971966	  777.6	  601.5	 3490.0	...
9971967	  777.5	  601.5	 3490.0	...
9971968	  777.4	  601.3	 3489.0	...
9971969	  777.7	  601.3	 3488.0	...
9971970	  778.1	  601.6	 3486.0	...
9971971	  777.8	  601.8	 3485.0	...
9971972	  777.3	  602.1	 3486.0	...
9971973	  776.6	  602.1	 3486.0	...
9971974	  776.4	  602.1	 3488.0	...
9971975	  776.3	  602.1	 3489.0	...
9971976	  776.8	  602.0	 3490.0	...
9971977	  777.2	  601.9	 3489.0	...
9971978	  777.5	  601.8	 3489.0	...
9971979	  777.4	  601.8	 3489.0	...
9971980	  777.2	  601.8	 3490.0	...
9971981	  777.1	  601.7	 3492.0	...
9971982	  777.0	  601.5	 3494.0	...
9971983	  776.8	  601.3	 3495.0	...
9971984	  776.6	  601.4	 3498.0	...
9971985	  776.5	  601.5	 3501.0	...
9971986	  776.7	  601.6	 3501.0	...
9971987	  776.9	  601.7	 3497.0	...
9971988	  777.0	  601.7	 3495.0	...
9971989	  777.0	  601.7	 3495.0	...
9971990	  777.0	  601.8	 3497.0	...
9971991	  777.0	  602.1	 3499.0	...
9971992	  777.0	  602.4	 3500.0	...
9971993	  776.8	  602.5	 3500.0	...
9971994	  776.5	  602.3	 3500.0	...
9971995	  776.3	  601.9	 3500.0	...
9971996	  776.3	  601.7	 3500.0	...
9971997	  776.8	  601.5	 3499.0	...
9971998	  777.4	  601.5	 3499.0	...
9971999	  777.8	  601.4	 3500.0	...
9972000	  777.5	  601.4	 3501.0	...
9972001	  777.3	  601.2	 3501.0	...
9972002	  777.4	  600.7	 3501.0	...
9972003	  777.6	  600.2	 3503.0	...
9972004	  777.4	  600.3	 3503.0	...
9972005	  777.2	  600.2	 3503.0	...
9972006	  777.0	  600.1	 3503.0	...
9972007	  777.0	  600.1	 3504.0	...
9972008	  776.9	  600.3	 3505.0	...
9972009	  776.8	  600.5	 3504.0	...
9972010	  777.0	  601.1	 3504.0	...
9972011	  777.3	  601.8	 3503.0	...
9972012	  777.6	  602.4	 3503.0	...
9972013	  777.6	  602.3	 3504.0	...
9972014	  777.5	  601.9	 3508.0	...
9972015	  777.4	  601.3	 3514.0	...
9972016	  777.4	  600.8	 3519.0	...
9972017	  777.3	  600.7	 3522.0	...
9972018	  777.0	  600.5	 3524.0	...
9972019	  776.5	  600.3	 3524.0	...
9972020	  776.0	  600.3	 3525.0	...
9972021	  776.3	  600.8	 3523.0	...
9972022	  776.9	  601.1	 3525.0	...
9972023	  777.6	  600.7	 3528.0	...
9972024	  777.9	  600.0	 3529.0	...
9972025	  777.9	  599.4	 3523.0	...
9972026	  777.7	  599.9	 3517.0	...
9972027	  777.4	  600.3	 3514.0	...
9972028	  777.2	  600.8	 3515.0	...
9972029	  777.1	  600.7	 3517.0	...
9972030	  777.3	  600.7	 3518.0	...
9972031	  777.3	  600.6	 3519.0	...
9972032	  777.2	  600.5	 3522.0	...
9972033	  777.1	  599.9	 3526.0	...
9972034	  777.1	  599.4	 3531.0	...
9972035	  777.3	  599.6	 3532.0	...
9972036	  777.6	  600.3	 3531.0	...
9972037	  777.8	  600.9	 3528.0	...
9972038	  777.9	  600.7	 3525.0	...
9972039	  777.7	  600.5	 3526.0	...
9972040	  777.6	  600.6	 3527.0	...
9972041	  777.3	  601.1	 3526.0	...
9972042	  777.1	  601.6	 3526.0	...
9972043	  777.4	  602.0	 3526.0	...
9972044	  777.9	  602.0	 3525.0	...
9972045	  778.4	  602.2	 3526.0	...
9972046	  778.4	  602.2	 3528.0	...
9972047	  778.3	  602.2	 3530.0	...
9972048	  778.3	  602.2	 3529.0	...
9972049	  778.3	  601.5	 3528.0	...
9972050	  778.3	  600.9	 3529.0	...
9972051	  778.2	  600.4	 3532.0	...
9972052	  778.2	  600.2	 3534.0	...
9972053	  778.2	  599.9	 3534.0	...
9972054	  778.2	  599.7	 3533.0	...
9972055	  778.2	  600.1	 3533.0	...
9972056	  778.1	  600.4	 3536.0	...
9972057	  778.1	  600.8	 3539.0	...
9972058	  778.1	  601.1	 3541.0	...
9972059	  778.0	  601.5	 3541.0	...
9972060	  778.0	  601.7	 3540.0	...
9972061	  777.9	  601.6	 3538.0	...
9972062	  777.8	  601.4	 3536.0	...
9972063	  777.7	  601.3	 3538.0	...
9972064	  778.0	  601.3	 3541.0	...
9972065	  778.4	  601.2	 3545.0	...
9972066	  778.1	  601.3	 3545.0	...
9972067	  777.4	  601.2	 3547.0	...
9972068	  776.8	  601.0	 3547.0	...
9972069	  776.8	  600.8	 3547.0	...
9972070	  777.0	  601.1	 3547.0	...
9972071	  777.3	  601.3	 3546.0	...
9972072	  777.5	  601.4	 3548.0	...
9972073	  777.6	  601.3	 3553.0	...
9972074	  777.4	  600.8	 3557.0	...
9972075	  777.2	  600.5	 3559.0	...
9972076	  777.2	  600.3	 3558.0	...
9972077	  777.4	  600.5	 3556.0	...
9972078	  777.7	  600.8	 3556.0	...
9972079	  777.9	  600.8	 3556.0	...
9972080	  778.0	  600.8	 3558.0	...
9972081	  777.9	  600.7	 3559.0	...
9972082	  777.7	  600.7	 3560.0	...
9972083	  777.7	  601.0	 3560.0	...
9972084	  778.0	  601.4	 3560.0	...
9972085	  778.4	  601.6	 3561.0	...
9972086	  778.8	  601.4	 3562.0	...
9972087	  779.2	  601.1	 3562.0	...
9972088	  779.6	  600.6	 3563.0	...
9972089	  779.5	  600.2	 3564.0	...
9972090	  779.2	  599.9	 3565.0	...
9972091	  779.1	  600.0	 3564.0	...
9972092	  779.3	  600.0	 3564.0	...
9972093	  779.3	  600.1	 3564.0	...
9972094	  779.1	  600.3	 3564.0	...
9972095	  778.9	  600.4	 3564.0	...
9972096	  778.8	  600.6	 3565.0	...
9972097	  778.8	  601.0	 3568.0	...
9972098	  778.9	  601.5	 3570.0	...
9972099	  779.0	  601.5	 3569.0	...
9972100	  778.8	  601.0	 3566.0	...
9972101	  778.6	  600.7	 3568.0	...
9972102	  778.4	  601.1	 3572.0	...
9972103	  778.7	  601.5	 3576.0	...
9972104	  778.9	  601.6	 3575.0	...
9972105	  779.0	  601.6	 3574.0	...
9972106	  778.9	  601.6	 3573.0	...
9972107	  778.7	  601.9	 3573.0	...
9972108	  778.5	  601.8	 3573.0	...
9972109	  778.6	  601.7	 3574.0	...
9972110	  778.8	  601.5	 3575.0	...
9972111	  779.1	  601.3	 3578.0	...
9972112	  779.5	  601.2	 3579.0	...
9972113	  779.9	  601.6	 3580.0	...
9972114	  779.6	  602.0	 3581.0	...
9972115	  778.9	  602.5	 3582.0	...
9972116	  778.5	  602.4	 3584.0	...
9972117	  778.8	  602.2	 3586.0	...
9972118	  779.0	  602.0	 3587.0	...
9972119	  779.0	  602.0	 3589.0	...
9972120	  779.2	  602.0	 3590.0	...
9972121	  779.3	  601.9	 3590.0	...
9972122	  779.6	  601.6	 3591.0	...
9972123	  779.9	  601.1	 3593.0	...
9972124	  779.6	  601.0	 3595.0	...
9972125	  778.9	  601.1	 3595.0	...
9972126	  778.7	  601.2	 3599.0	...
9972127	  779.2	  601.3	 3603.0	...
9972128	  779.3	  601.3	 3605.0	...
9972129	  779.0	  601.4	 3603.0	...
9972130	  778.9	  601.6	 3602.0	...
9972131	  779.2	  601.9	 3601.0	...
9972132	  779.5	  601.8	 3600.0	...
9972133	  779.3	  601.7	 3599.0	...
9972134	  779.2	  601.5	 3603.0	...
9972135	  779.3	  601.4	 3606.0	...
9972136	  779.5	  601.2	 3609.0	...
9972137	  779.5	  601.0	 3608.0	...
9972138	  779.5	  600.9	 3607.0	...
9972139	  779.5	  601.1	 3608.0	...
9972140	  779.7	  601.0	 3609.0	...
9972141	  779.9	  600.8	 3610.0	...
9972142	  780.0	  601.1	 3609.0	...
9972143	  779.9	  601.7	 3609.0	...
9972144	  779.9	  601.9	 3609.0	...
9972145	  779.9	  601.6	 3611.0	...
9972146	  779.8	  600.9	 3613.0	...
9972147	  779.5	  600.7	 3616.0	...
9972148	  779.2	  600.4	 3619.0	...
9972149	  778.8	  600.4	 3618.0	...
9972150	  778.9	  600.4	 3617.0	...
9972151	  778.9	  600.5	 3620.0	...
9972152	  779.1	  600.5	 3623.0	...
9972153	  779.2	  600.5	 3626.0	...
9972154	  779.3	  600.7	 3625.0	...
9972155	  779.1	  601.1	 3626.0	...
9972156	  778.9	  601.5	 3626.0	...
9972157	  778.7	  601.2	 3625.0	...
9972158	  778.8	  600.7	 3627.0	...
MSG	9972159 0000 _ Number Off
9972159	  778.8	  600.1	 3628.0	...
9972160	  778.7	  600.0	 3628.0	...
9972161	  778.8	  600.0	 3627.0	...
9972162	  778.9	  600.1	 3629.0	...
9972163	  779.1	  600.2	 3632.0	...
9972164	  779.2	  600.2	 3635.0	...
9972165	  779.2	  600.3	 3636.0	...
9972166	  779.4	  600.4	 3638.0	...
9972167	  779.6	  600.4	 3639.0	...
9972168	  779.8	  600.5	 3640.0	...
9972169	  779.9	  600.6	 3640.0	...
9972170	  780.0	  600.4	 3641.0	...
9972171	  780.0	  600.2	 3641.0	...
9972172	  780.1	  600.2	 3641.0	...
9972173	  780.0	  600.5	 3641.0	...
9972174	  779.8	  600.7	 3642.0	...
9972175	  779.7	  600.4	 3642.0	...
9972176	  779.7	  600.2	 3641.0	...
9972177	  779.6	  600.1	 3639.0	...
9972178	  779.2	  600.2	 3638.0	...
9972179	  778.8	  600.0	 3637.0	...
9972180	  778.3	  599.8	 3637.0	...
9972181	  778.3	  599.6	 3642.0	...
9972182	  778.4	  599.5	 3648.0	...
9972183	  778.4	  599.4	 3654.0	...
9972184	  778.4	  599.5	 3654.0	...
9972185	  778.5	  599.6	 3652.0	...
9972186	  778.6	  599.6	 3650.0	...
9972187	  779.2	  599.5	 3650.0	...
9972188	  779.7	  599.4	 3653.0	...
9972189	  780.0	  599.4	 3656.0	...
9972190	  779.8	  599.4	 3658.0	...
9972191	  779.5	  599.4	 3658.0	...
9972192	  779.3	  599.3	 3658.0	...
9972193	  779.2	  599.3	 3658.0	...
9972194	  779.4	  599.3	 3660.0	...
9972195	  779.8	  599.4	 3662.0	...
9972196	  779.9	  599.4	 3664.0	...
9972197	  779.8	  598.9	 3665.0	...
9972198	  779.6	  598.3	 3665.0	...
9972199	  779.4	  598.1	 3665.0	...
9972200	  779.2	  598.5	 3666.0	...
9972201	  779.0	  598.9	 3667.0	...
9972202	  779.0	  598.8	 3666.0	...
9972203	  779.0	  598.7	 3665.0	...
9972204	  778.9	  598.6	 3667.0	...
9972205	  779.1	  599.0	 3669.0	...
9972206	  779.3	  599.2	 3673.0	...
9972207	  779.5	  599.1	 3673.0	...
9972208	  779.3	  598.6	 3674.0	...
9972209	  779.1	  598.2	 3674.0	...
9972210	  778.9	  598.4	 3673.0	...
9972211	  778.9	  598.6	 3675.0	...
9972212	  778.8	  598.8	 3677.0	...
9972213	  778.8	  599.1	 3677.0	...
9972214	  779.1	  599.2	 3676.0	...
9972215	  779.3	  599.3	 3674.0	...
9972216	  779.5	  599.4	 3676.0	...
9972217	  779.1	  599.5	 3680.0	...
9972218	  778.7	  599.6	 3685.0	...
9972219	  778.2	  599.0	 3688.0	...
9972220	  778.3	  598.2	 3687.0	...
9972221	  778.4	  597.5	 3685.0	...
9972222	  778.6	  597.6	 3684.0	...
9972223	  778.6	  598.0	 3688.0	...
9972224	  778.5	  598.8	 3692.0	...
9972225	  778.5	  599.5	 3695.0	...
9972226	  778.6	  599.9	 3695.0	...
9972227	  778.8	  600.1	 3692.0	...
9972228	  779.0	  600.3	 3689.0	...
9972229	  778.9	  600.6	 3687.0	...
9972230	  778.7	  600.7	 3689.0	...
9972231	  778.4	  600.8	 3692.0	...
9972232	  778.1	  600.6	 3693.0	...
9972233	  777.9	  600.3	 3693.0	...
9972234	  777.9	  600.2	 3693.0	...
9972235	  777.9	  600.5	 3693.0	...
9972236	  778.0	  600.7	 3692.0	...
9972237	  778.4	  600.4	 3691.0	...
9972238	  778.8	  600.2	 3692.0	...
9972239	  779.1	  600.1	 3692.0	...
9972240	  779.2	  600.3	 3693.0	...
9972241	  779.5	  600.4	 3693.0	...
9972242	  779.7	  600.5	 3694.0	...
9972243	  779.8	  600.3	 3695.0	...
9972244	  779.7	  600.1	 3695.0	...
9972245	  779.5	  599.8	 3695.0	...
9972246	  779.4	  599.7	 3696.0	...
9972247	  779.4	  599.6	 3698.0	...
9972248	  779.4	  599.6	 3699.0	...
9972249	  779.4	  599.6	 3700.0	...
9972250	  778.9	  599.6	 3701.0	...
9972251	  778.5	  599.5	 3703.0	...
9972252	  778.1	  599.3	 3702.0	...
9972253	  778.1	  599.1	 3702.0	...
9972254	  778.1	  598.8	 3702.0	...
9972255	  778.1	  598.5	 3703.0	...
9972256	  778.2	  598.2	 3707.0	...
9972257	  778.7	  598.0	 3712.0	...
9972258	  779.2	  598.0	 3716.0	...
9972259	  779.7	  598.0	 3714.0	...
9972260	  779.7	  598.0	 3711.0	...
9972261	  779.6	  597.7	 3709.0	...
9972262	  779.5	  597.6	 3710.0	...
9972263	  779.3	  598.2	 3712.0	...
9972264	  779.3	  598.9	 3712.0	...
9972265	  779.2	  599.6	 3712.0	...
9972266	  779.3	  599.6	 3710.0	...
9972267	  779.3	  599.8	 3708.0	...
9972268	  779.4	  599.9	 3706.0	...
9972269	  779.4	  599.7	 3706.0	...
9972270	  779.5	  599.2	 3709.0	...
9972271	  779.1	  598.8	 3711.0	...
9972272	  778.6	  598.9	 3714.0	...
9972273	  778.5	  598.9	 3717.0	...
9972274	  778.7	  598.9	 3719.0	...
9972275	  778.9	  598.9	 3721.0	...
9972276	  778.8	  598.5	 3721.0	...
9972277	  778.7	  598.1	 3719.0	...
9972278	  778.7	  598.0	 3718.0	...
9972279	  778.8	  598.3	 3717.0	...
9972280	  778.9	  598.5	 3718.0	...
9972281	  779.1	  598.4	 3720.0	...
9972282	  779.2	  598.3	 3721.0	...
9972283	  779.1	  598.3	 3722.0	...
9972284	  779.0	  598.4	 3722.0	...
9972285	  779.0	  598.4	 3721.0	...
9972286	  779.1	  598.4	 3721.0	...
9972287	  778.9	  598.1	 3724.0	...
9972288	  778.9	  597.8	 3726.0	...
9972289	  779.0	  597.8	 3726.0	...
9972290	  779.1	  598.1	 3725.0	...
9972291	  779.2	  598.4	 3724.0	...
9972292	  779.2	  598.5	 3723.0	...
9972293	  779.2	  598.8	 3723.0	...
9972294	  779.1	  599.0	 3722.0	...
9972295	  779.0	  599.3	 3724.0	...
9972296	  778.9	  599.3	 3727.0	...
9972297	  779.0	  598.7	 3728.0	...
9972298	  779.0	  598.2	 3727.0	...
9972299	  779.0	  597.6	 3726.0	...
9972300	  778.9	  597.8	 3727.0	...
9972301	  778.8	  597.9	 3727.0	...
9972302	  778.7	  598.0	 3729.0	...
9972303	  778.7	  598.0	 3729.0	...
9972304	  779.1	  598.0	 3729.0	...
9972305	  779.5	  598.0	 3727.0	...
9972306	  779.3	  598.0	 3729.0	...
9972307	  779.0	  598.0	 3733.0	...
9972308	  778.8	  597.9	 3736.0	...
9972309	  779.0	  597.7	 3737.0	...
9972310	  779.1	  597.5	 3733.0	...
9972311	  779.0	  597.4	 3729.0	...
9972312	  779.1	  597.5	 3727.0	...
9972313	  779.7	  597.7	 3729.0	...
9972314	  780.2	  598.0	 3729.0	...
9972315	  780.8	  598.1	 3726.0	...
9972316	  780.9	  597.8	 3724.0	...
9972317	  780.9	  597.7	 3727.0	...
9972318	  780.6	  597.6	 3729.0	...
9972319	  780.2	  597.7	 3733.0	...
9972320	  780.0	  597.8	 3733.0	...
9972321	  779.8	  598.0	 3734.0	...
9972322	  779.8	  597.8	 3734.0	...
9972323	  779.7	  597.5	 3735.0	...
9972324	  779.4	  597.3	 3737.0	...
9972325	  779.0	  597.3	 3738.0	...
9972326	  778.7	  597.6	 3738.0	...
9972327	  778.8	  597.7	 3737.0	...
9972328	  779.2	  597.7	 3737.0	...
9972329	  779.4	  597.5	 3738.0	...
9972330	  779.6	  597.5	 3738.0	...
9972331	  779.5	  597.6	 3738.0	...
9972332	  779.4	  597.8	 3738.0	...
9972333	  779.4	  597.8	 3738.0	...
9972334	  779.4	  597.7	 3738.0	...
9972335	  779.5	  597.6	 3737.0	...
9972336	  779.4	  597.4	 3733.0	...
9972337	  779.3	  597.3	 3728.0	...
9972338	  779.3	  597.1	 3725.0	...
9972339	  779.4	  597.0	 3730.0	...
9972340	  779.5	  597.0	 3735.0	...
9972341	  779.5	  597.0	 3738.0	...
9972342	  779.6	  596.9	 3738.0	...
9972343	  779.8	  596.9	 3738.0	...
9972344	  780.0	  596.8	 3740.0	...
9972345	  780.1	  596.7	 3741.0	...
9972346	  780.2	  596.6	 3742.0	...
9972347	  780.0	  596.4	 3739.0	...
9972348	  779.7	  596.1	 3737.0	...
9972349	  779.4	  595.9	 3737.0	...
9972350	  779.2	  596.4	 3739.0	...
9972351	  779.0	  597.0	 3740.0	...
9972352	  778.9	  597.4	 3739.0	...
9972353	  778.9	  597.3	 3739.0	...
9972354	  779.0	  597.2	 3738.0	...
9972355	  779.0	  597.2	 3739.0	...
9972356	  778.8	  597.2	 3740.0	...
9972357	  778.7	  597.1	 3738.0	...
9972358	  778.6	  597.1	 3736.0	...
9972359	  778.5	  597.1	 3738.0	...
9972360	  778.4	  597.0	 3744.0	...
9972361	  778.4	  596.8	 3743.0	...
9972362	  778.5	  596.7	 3738.0	...
9972363	  778.5	  596.5	 3735.0	...
9972364	  778.6	  596.1	 3737.0	...
9972365	  778.6	  595.8	 3740.0	...
9972366	  778.5	  595.8	 3740.0	...
9972367	  778.5	  596.2	 3740.0	...
9972368	  778.5	  596.8	 3739.0	...
9972369	  778.6	  597.2	 3740.0	...
9972370	  778.8	  597.8	 3741.0	...
9972371	  779.0	  598.2	 3743.0	...
9972372	  778.9	  598.1	 3743.0	...
MSG	9972373 0000 _ Number On
9972373	  778.7	  597.7	 3741.0	...
9972374	  778.5	  597.5	 3739.0	...
9972375	  778.5	  597.7	 3735.0	...
9972376	  778.9	  597.5	 3735.0	...
9972377	  779.4	  597.2	 3736.0	...
9972378	  779.8	  596.9	 3739.0	...
9972379	  779.6	  596.8	 3740.0	...
9972380	  779.3	  596.7	 3739.0	...
9972381	  779.1	  596.8	 3738.0	...
9972382	  779.2	  596.9	 3738.0	...
9972383	  779.4	  596.9	 3742.0	...
9972384	  779.2	  596.6	 3746.0	...
9972385	  778.9	  596.6	 3750.0	...
9972386	  778.7	  597.1	 3750.0	...
9972387	  778.7	  597.6	 3748.0	...
9972388	  778.8	  598.4	 3746.0	...
9972389	  778.7	  598.7	 3745.0	...
9972390	  778.5	  598.5	 3745.0	...
9972391	  778.5	  597.9	 3744.0	...
9972392	  778.7	  597.2	 3743.0	...
9972393	  779.0	  597.7	 3742.0	...
9972394	  779.0	  598.2	 3741.0	...
9972395	  779.1	  598.4	 3740.0	...
9972396	  779.1	  598.0	 3738.0	...
9972397	  779.2	  597.7	 3738.0	...
9972398	  779.2	  597.7	 3737.0	...
9972399	  779.3	  597.9	 3736.0	...
9972400	  779.4	  598.1	 3735.0	...
9972401	  779.4	  598.2	 3735.0	...
9972402	  779.3	  598.1	 3735.0	...
9972403	  779.2	  597.9	 3735.0	...
9972404	  779.2	  597.7	 3734.0	...
9972405	  779.3	  597.5	 3734.0	...
9972406	  779.3	  597.5	 3733.0	...
9972407	  779.5	  597.6	 3733.0	...
9972408	  779.6	  597.7	 3732.0	...
9972409	  779.6	  597.9	 3731.0	...
9972410	  779.4	  598.1	 3731.0	...
9972411	  779.2	  598.0	 3732.0	...
9972412	  779.1	  597.8	 3733.0	...
9972413	  779.0	  597.6	 3734.0	...
9972414	  779.0	  597.9	 3733.0	...
9972415	  779.0	  598.1	 3733.0	...
9972416	  779.0	  598.1	 3731.0	...
9972417	  779.0	  598.0	 3731.0	...
9972418	  779.1	  597.9	 3731.0	...
9972419	  779.2	  597.9	 3732.0	...
9972420	  779.2	  597.3	 3733.0	...
9972421	  779.2	  596.8	 3731.0	...
9972422	  779.1	  596.7	 3728.0	...
9972423	  779.0	  597.1	 3726.0	...
9972424	  778.9	  597.5	 3726.0	...
9972425	  778.7	  597.5	 3725.0	...
9972426	  778.6	  597.8	 3725.0	...
9972427	  778.6	  598.1	 3725.0	...
9972428	  778.7	  598.4	 3727.0	...
9972429	  778.9	  598.4	 3727.0	...
9972430	  779.0	  598.3	 3725.0	...
9972431	  779.0	  598.0	 3724.0	...
9972432	  779.0	  597.6	 3724.0	...
9972433	  778.9	  597.2	 3724.0	...
9972434	  778.8	  596.9	 3723.0	...
9972435	  778.8	  597.0	 3723.0	...
9972436	  778.5	  597.2	 3722.0	...
9972437	  778.3	  597.5	 3723.0	...
9972438	  778.3	  597.5	 3724.0	...
9972439	  778.5	  597.4	 3725.0	...
9972440	  778.6	  597.0	 3727.0	...
9972441	  778.6	  596.6	 3728.0	...
9972442	  778.7	  596.8	 3728.0	...
9972443	  778.7	  597.2	 3728.0	...
9972444	  778.8	  597.5	 3729.0	...
9972445	  778.8	  597.7	 3728.0	...
9972446	  778.6	  597.9	 3728.0	...
9972447	  778.3	  597.7	 3724.0	...
9972448	  778.1	  597.6	 3720.0	...
9972449	  778.5	  597.6	 3717.0	...
9972450	  778.9	  598.1	 3715.0	...
9972451	  779.1	  598.3	 3712.0	...
9972452	  778.9	  598.0	 3712.0	...
9972453	  778.7	  597.2	 3713.0	...
9972454	  778.7	  596.4	 3710.0	...
9972455	  778.8	  596.3	 3706.0	...
9972456	  778.9	  596.9	 3701.0	...
9972457	  778.9	  597.6	 3701.0	...
9972458	  778.9	  597.7	 3700.0	...
9972459	  778.8	  597.5	 3700.0	...
9972460	  778.7	  597.4	 3700.0	...
9972461	  778.4	  597.6	 3700.0	...
9972462	  778.2	  597.7	 3698.0	...
9972463	  778.1	  597.5	 3695.0	...
9972464	  778.1	  597.3	 3694.0	...
9972465	  778.2	  597.4	 3693.0	...
9972466	  778.4	  597.8	 3694.0	...
9972467	  778.8	  598.1	 3696.0	...
9972468	  779.1	  597.9	 3698.0	...
9972469	  779.3	  597.7	 3698.0	...
9972470	  779.2	  597.4	 3697.0	...
9972471	  779.1	  597.4	 3694.0	...
9972472	  779.2	  597.5	 3691.0	...
9972473	  779.1	  597.6	 3689.0	...
9972474	  778.9	  597.6	 3689.0	...
9972475	  778.6	  597.7	 3689.0	...
9972476	  778.2	  597.9	 3688.0	...
9972477	  777.9	  598.1	 3688.0	...
9972478	  777.8	  598.1	 3689.0	...
9972479	  777.8	  598.0	 3691.0	...
9972480	  778.1	  597.9	 3691.0	...
9972481	  778.4	  597.8	 3689.0	...
9972482	  778.6	  597.6	 3685.0	...
9972483	  778.6	  597.3	 3683.0	...
9972484	  778.7	  597.0	 3683.0	...
9972485	  778.8	  597.3	 3684.0	...
9972486	  778.7	  597.9	 3685.0	...
9972487	  778.7	  598.9	 3686.0	...
9972488	  778.5	  599.3	 3685.0	...
9972489	  778.5	  599.5	 3683.0	...
9972490	  778.4	  599.6	 3681.0	...
9972491	  778.4	  599.7	 3681.0	...
9972492	  778.4	  599.2	 3682.0	...
9972493	  778.4	  598.6	 3682.0	...
9972494	  778.4	  598.0	 3683.0	...
9972495	  778.5	  598.2	 3681.0	...
9972496	  778.8	  598.5	 3678.0	...
9972497	  779.0	  598.8	 3675.0	...
9972498	  778.9	  598.9	 3673.0	...
9972499	  778.6	  598.6	 3672.0	...
9972500	  778.3	  598.3	 3671.0	...
9972501	  778.2	  597.9	 3671.0	...
9972502	  778.1	  597.8	 3671.0	...
9972503	  778.2	  597.8	 3669.0	...
9972504	  778.0	  597.8	 3668.0	...
9972505	  777.9	  597.9	 3667.0	...
9972506	  778.0	  597.7	 3667.0	...
9972507	  778.3	  597.6	 3667.0	...
9972508	  778.5	  597.6	 3666.0	...
9972509	  778.3	  597.8	 3665.0	...
9972510	  778.2	  597.9	 3664.0	...
9972511	  778.2	  597.8	 3665.0	...
9972512	  778.1	  597.7	 3664.0	...
9972513	  778.0	  597.6	 3664.0	...
9972514	  777.9	  597.6	 3661.0	...
9972515	  777.9	  597.7	 3657.0	...
9972516	  777.9	  597.8	 3659.0	...
9972517	  778.0	  598.0	 3664.0	...
9972518	  778.2	  598.4	 3669.0	...
9972519	  778.4	  598.8	 3668.0	...
9972520	  778.3	  599.0	 3666.0	...
9972521	  778.1	  599.2	 3663.0	...
9972522	  777.9	  599.5	 3660.0	...
9972523	  777.9	  599.1	 3659.0	...
9972524	  777.7	  598.5	 3658.0	...
9972525	  777.6	  598.2	 3656.0	...
9972526	  777.7	  598.5	 3654.0	...
9972527	  778.0	  598.7	 3652.0	...
9972528	  778.1	  598.7	 3651.0	...
9972529	  777.9	  598.9	 3651.0	...
9972530	  777.7	  599.1	 3650.0	...
9972531	  777.7	  599.1	 3649.0	...
9972532	  777.7	  599.0	 3650.0	...
9972533	  777.7	  598.9	 3650.0	...
9972534	  777.7	  598.7	 3647.0	...
9972535	  777.8	  598.7	 3645.0	...
9972536	  778.2	  598.5	 3642.0	...
9972537	  778.5	  598.4	 3642.0	...
9972538	  778.8	  598.4	 3642.0	...
9972539	  778.9	  598.5	 3642.0	...
9972540	  779.0	  598.5	 3642.0	...
9972541	  779.1	  598.6	 3641.0	...
9972542	  778.6	  598.7	 3639.0	...
9972543	  778.0	  598.8	 3637.0	...
9972544	  777.4	  599.0	 3637.0	...
9972545	  777.4	  599.2	 3636.0	...
9972546	  777.7	  599.3	 3636.0	...
9972547	  778.1	  599.3	 3637.0	...
9972548	  778.5	  599.3	 3637.0	...
9972549	  778.5	  599.3	 3637.0	...
9972550	  778.5	  599.3	 3637.0	...
9972551	  778.5	  599.5	 3636.0	...
9972552	  778.5	  599.7	 3636.0	...
9972553	  778.6	  600.0	 3636.0	...
9972554	  778.7	  600.0	 3636.0	...
9972555	  778.6	  599.6	 3634.0	...
9972556	  778.7	  599.0	 3632.0	...
9972557	  778.8	  598.4	 3630.0	...
9972558	  778.7	  598.4	 3629.0	...
9972559	  778.3	  598.7	 3627.0	...
9972560	  777.8	  599.1	 3625.0	...
9972561	  777.7	  599.2	 3625.0	...
9972562	  777.7	  599.1	 3626.0	...
9972563	  778.0	  599.0	 3627.0	...
9972564	  778.6	  599.0	 3628.0	...
9972565	  779.1	  598.9	 3630.0	...
9972566	  779.5	  598.9	 3632.0	...
9972567	  779.5	  599.5	 3631.0	...
9972568	  779.5	  600.2	 3628.0	...
9972569	  779.3	  600.8	 3626.0	...
9972570	  779.1	  600.6	 3626.0	...
9972571	  778.9	  600.1	 3626.0	...
9972572	  778.9	  599.8	 3624.0	...
9972573	  778.9	  599.5	 3621.0	...
9972574	  778.8	  599.1	 3619.0	...
9972575	  778.6	  598.8	 3619.0	...
9972576	  778.4	  598.6	 3620.0	...
9972577	  778.3	  598.6	 3620.0	...
9972578	  778.2	  598.7	 3620.0	...
9972579	  778.2	  598.7	 3620.0	...
9972580	  778.2	  598.9	 3618.0	...
9972581	  778.3	  599.1	 3615.0	...
9972582	  778.4	  599.7	 3612.0	...
9972583	  778.6	  600.3	 3610.0	...
9972584	  778.8	  600.7	 3608.0	...
9972585	  778.9	  601.0	 3607.0	...
9972586	  779.0	  601.2	 3608.0	...
9972587	  779.0	  601.3	 3609.0	...
9972588	  779.0	  601.2	 3609.0	...
9972589	  778.8	  601.0	 3609.0	...
9972590	  778.7	  601.0	 3608.0	...
9972591	  778.6	  601.2	 3608.0	...
9972592	  778.6	  601.5	 3609.0	...
9972593	  778.8	  601.2	 3611.0	...
9972594	  779.0	  600.8	 3613.0	...
9972595	  779.2	  600.3	 3613.0	...
9972596	  779.3	  600.7	 3612.0	...
9972597	  779.2	  601.1	 3611.0	...
9972598	  779.2	  601.3	 3611.0	...
9972599	  779.2	  601.1	 3612.0	...
9972600	  779.3	  600.9	 3613.0	...
9972601	  779.4	  600.6	 3613.0	...
9972602	  779.3	  600.3	 3612.0	...
9972603	  778.9	  600.1	 3612.0	...
9972604	  778.7	  600.1	 3612.0	...
9972605	  778.6	  600.2	 3612.0	...
9972606	  778.5	  600.1	 3612.0	...
9972607	  778.6	  600.0	 3613.0	...
9972608	  778.7	  599.9	 3612.0	...
9972609	  778.8	  599.9	 3612.0	...
9972610	  778.8	  599.8	 3611.0	...
9972611	  778.6	  599.7	 3611.0	...
9972612	  778.5	  599.5	 3610.0	...
9972613	  778.5	  599.6	 3608.0	...
9972614	  778.6	  600.2	 3608.0	...
9972615	  778.5	  600.9	 3608.0	...
9972616	  778.4	  601.6	 3607.0	...
9972617	  778.3	  601.7	 3606.0	...
9972618	  778.5	  601.3	 3606.0	...
9972619	  778.7	  600.8	 3607.0	...
9972620	  778.8	  600.2	 3608.0	...
9972621	  779.0	  600.0	 3609.0	...
9972622	  779.1	  599.9	 3609.0	...
9972623	  779.2	  600.1	 3611.0	...
9972624	  778.9	  600.2	 3613.0	...
9972625	  778.6	  600.3	 3612.0	...
9972626	  778.2	  600.3	 3611.0	...
9972627	  778.1	  600.3	 3610.0	...
9972628	  778.0	  599.7	 3611.0	...
9972629	  778.0	  599.1	 3610.0	...
9972630	  778.3	  598.5	 3609.0	...
9972631	  778.6	  599.2	 3607.0	...
9972632	  779.0	  599.8	 3609.0	...
9972633	  779.1	  600.6	 3611.0	...
9972634	  779.4	  600.7	 3611.0	...
9972635	  779.5	  600.7	 3609.0	...
9972636	  779.6	  600.0	 3606.0	...
9972637	  779.6	  599.3	 3605.0	...
9972638	  779.7	  599.1	 3605.0	...
9972639	  779.6	  599.5	 3606.0	...
9972640	  779.6	  599.9	 3607.0	...
9972641	  779.4	  600.0	 3610.0	...
9972642	  779.4	  600.2	 3613.0	...
9972643	  779.3	  600.2	 3617.0	...
9972644	  779.1	  600.1	 3618.0	...
9972645	  778.9	  599.8	 3618.0	...
9972646	  778.7	  599.5	 3616.0	...
9972647	  778.6	  599.9	 3614.0	...
9972648	  778.5	  600.5	 3613.0	...
9972649	  778.7	  600.5	 3612.0	...
9972650	  779.0	  600.0	 3610.0	...
9972651	  779.3	  599.4	 3610.0	...
9972652	  779.4	  599.4	 3609.0	...
9972653	  779.5	  599.3	 3609.0	...
9972654	  779.4	  599.1	 3612.0	...
9972655	  779.0	  598.8	 3615.0	...
9972656	  778.6	  598.5	 3617.0	...
9972657	  778.6	  598.3	 3614.0	...
9972658	  778.8	  598.2	 3613.0	...
9972659	  779.0	  598.4	 3613.0	...
9972660	  778.8	  598.5	 3613.0	...
9972661	  778.6	  598.5	 3613.0	...
9972662	  778.5	  598.8	 3615.0	...
9972663	  778.5	  599.2	 3617.0	...
9972664	  778.2	  599.5	 3619.0	...
9972665	  777.9	  599.5	 3620.0	...
9972666	  778.2	  599.3	 3621.0	...
9972667	  778.8	  599.3	 3621.0	...
9972668	  779.3	  599.1	 3621.0	...
9972669	  779.3	  599.0	 3619.0	...
9972670	  779.1	  599.1	 3619.0	...
9972671	  779.0	  599.3	 3619.0	...
9972672	  778.8	  599.6	 3623.0	...
9972673	  779.2	  599.6	 3625.0	...
9972674	  779.6	  599.6	 3627.0	...
9972675	  779.3	  599.7	 3626.0	...
9972676	  778.6	  599.9	 3626.0	...
9972677	  777.9	  600.0	 3626.0	...
9972678	  777.8	  599.8	 3627.0	...
9972679	  777.8	  599.6	 3627.0	...
9972680	  777.8	  600.0	 3627.0	...
9972681	  777.9	  600.7	 3625.0	...
9972682	  778.2	  600.7	 3623.0	...
9972683	  778.4	  600.1	 3620.0	...
9972684	  778.5	  599.7	 3617.0	...
9972685	  778.6	  600.1	 3616.0	...
9972686	  778.7	  599.7	 3617.0	...
9972687	  778.7	  599.2	 3620.0	...
9972688	  778.7	  599.0	 3622.0	...
9972689	  778.8	  599.2	 3622.0	...
MSG	9972690 0000 _ Number Off
9972690	  778.5	  599.2	 3623.0	...
9972691	  778.2	  598.9	 3623.0	...
9972692	  777.9	  599.0	 3622.0	...
9972693	  777.9	  599.4	 3622.0	...
9972694	  777.9	  599.9	 3623.0	...
9972695	  778.0	  600.2	 3625.0	...
9972696	  778.0	  600.3	 3625.0	...
9972697	  777.7	  600.5	 3622.0	...
9972698	  777.4	  600.7	 3619.0	...
9972699	  777.4	  600.6	 3617.0	...
9972700	  778.1	  600.4	 3617.0	...
9972701	  778.8	  600.2	 3617.0	...
9972702	  779.3	  600.2	 3615.0	...
9972703	  779.4	  600.1	 3617.0	...
9972704	  779.3	  600.0	 3620.0	...
9972705	  779.0	  599.4	 3623.0	...
9972706	  778.7	  598.9	 3622.0	...
9972707	  778.7	  598.7	 3621.0	...
9972708	  778.8	  599.4	 3622.0	...
9972709	  778.9	  600.1	 3623.0	...
9972710	  779.0	  600.5	 3624.0	...
9972711	  778.8	  600.2	 3623.0	...
9972712	  778.5	  600.1	 3623.0	...
9972713	  778.3	  600.0	 3623.0	...
9972714	  778.4	  600.1	 3624.0	...
9972715	  778.6	  600.1	 3624.0	...
9972716	  778.7	  600.2	 3625.0	...
9972717	  778.8	  600.2	 3625.0	...
9972718	  778.8	  599.9	 3622.0	...
9972719	  778.8	  599.7	 3619.0	...
9972720	  778.8	  599.4	 3622.0	...
9972721	  778.7	  599.4	 3627.0	...
9972722	  778.6	  599.4	 3633.0	...
9972723	  778.5	  599.3	 3635.0	...
9972724	  778.6	  599.3	 3636.0	...
9972725	  778.8	  599.2	 3634.0	...
9972726	  779.0	  599.4	 3634.0	...
9972727	  779.0	  599.7	 3633.0	...
9972728	  779.0	  599.9	 3635.0	...
9972729	  779.0	  600.0	 3635.0	...
9972730	  779.0	  600.1	 3635.0	...
9972731	  778.9	  600.1	 3635.0	...
9972732	  778.9	  599.9	 3637.0	...
9972733	  778.9	  599.5	 3638.0	...
9972734	  778.9	  599.3	 3639.0	...
9972735	  778.9	  598.7	 3639.0	...
9972736	  779.0	  598.3	 3638.0	...
9972737	  779.0	  598.4	 3636.0	...
9972738	  779.0	  598.9	 3635.0	...
9972739	  779.2	  599.4	 3638.0	...
9972740	  779.3	  599.4	 3642.0	...
9972741	  779.4	  599.4	 3645.0	...
9972742	  779.0	  598.9	 3643.0	...
9972743	  778.6	  598.5	 3641.0	...
9972744	  778.4	  598.1	 3640.0	...
9972745	  778.5	  598.3	 3640.0	...
9972746	  778.5	  598.5	 3639.0	...
9972747	  778.4	  599.3	 3639.0	...
9972748	  778.2	  600.0	 3640.0	...
9972749	  778.0	  600.5	 3640.0	...
9972750	  777.9	  600.3	 3640.0	...
9972751	  777.8	  600.0	 3641.0	...
9972752	  778.2	  599.5	 3641.0	...
9972753	  778.6	  599.0	 3641.0	...
9972754	  779.0	  598.6	 3641.0	...
9972755	  779.0	  598.3	 3640.0	...
9972756	  779.0	  598.3	 3642.0	...
9972757	  778.6	  598.4	 3645.0	...
9972758	  778.2	  598.7	 3646.0	...
9972759	  778.1	  598.7	 3645.0	...
9972760	  778.3	  598.2	 3645.0	...
9972761	  778.4	  597.6	 3646.0	...
9972762	  778.2	  597.0	 3647.0	...
9972763	  778.1	  596.9	 3644.0	...
9972764	  778.3	  596.8	 3642.0	...
9972765	  778.7	  597.3	 3642.0	...
9972766	  778.9	  597.9	 3646.0	...
9972767	  779.1	  598.6	 3649.0	...
9972768	  779.2	  598.8	 3651.0	...
9972769	  779.3	  599.1	 3653.0	...
9972770	  779.3	  599.2	 3654.0	...
9972771	  779.2	  599.0	 3653.0	...
9972772	  778.8	  598.7	 3653.0	...
9972773	  778.5	  598.3	 3650.0	...
9972774	  778.2	  598.3	 3646.0	...
9972775	  778.2	  597.9	 3644.0	...
9972776	  778.2	  597.3	 3648.0	...
9972777	  778.3	  596.8	 3652.0	...
9972778	  778.3	  596.9	 3655.0	...
9972779	  778.3	  597.0	 3655.0	...
9972780	  778.2	  597.2	 3655.0	...
9972781	  778.2	  597.1	 3654.0	...
9972782	  778.3	  597.1	 3653.0	...
9972783	  778.6	  597.4	 3652.0	...
9972784	  778.6	  597.7	 3653.0	...
9972785	  778.4	  598.2	 3653.0	...
9972786	  778.3	  598.4	 3655.0	...
9972787	  778.2	  598.6	 3656.0	...
9972788	  778.1	  598.7	 3657.0	...
9972789	  778.4	  598.2	 3659.0	...
9972790	  778.8	  597.7	 3662.0	...
9972791	  779.0	  597.6	 3664.0	...
9972792	  778.6	  598.0	 3664.0	...
9972793	  778.2	  597.9	 3664.0	...
9972794	  778.0	  597.4	 3664.0	...
9972795	  777.9	  596.9	 3663.0	...
9972796	  777.7	  596.8	 3664.0	...
9972797	  777.6	  597.2	 3665.0	...
9972798	  777.6	  597.6	 3663.0	...
9972799	  778.0	  598.0	 3660.0	...
9972800	  778.4	  598.0	 3658.0	...
9972801	  778.8	  597.7	 3658.0	...
9972802	  778.8	  597.6	 3659.0	...
9972803	  778.8	  597.6	 3659.0	...
9972804	  778.8	  597.8	 3659.0	...
9972805	  778.9	  597.9	 3660.0	...
9972806	  779.1	  598.0	 3660.0	...
9972807	  779.2	  597.9	 3660.0	...
9972808	  779.3	  597.7	 3659.0	...
9972809	  779.2	  597.4	 3656.0	...
9972810	  779.0	  597.1	 3654.0	...
9972811	  778.8	  596.8	 3656.0	...
9972812	  778.7	  596.8	 3659.0	...
9972813	  778.7	  596.8	 3662.0	...
9972814	  778.8	  596.9	 3661.0	...
9972815	  778.5	  597.0	 3661.0	...
9972816	  778.1	  597.1	 3664.0	...
9972817	  777.9	  597.0	 3667.0	...
9972818	  778.1	  596.8	 3669.0	...
9972819	  778.4	  597.0	 3668.0	...
9972820	  778.5	  597.3	 3665.0	...
9972821	  778.5	  597.7	 3664.0	...
9972822	  778.5	  597.6	 3663.0	...
9972823	  778.5	  597.4	 3662.0	...
9972824	  778.4	  597.0	 3666.0	...
9972825	  778.5	  596.6	 3671.0	...
9972826	  778.5	  596.4	 3672.0	...
9972827	  778.6	  596.3	 3670.0	...
9972828	  778.4	  596.1	 3667.0	...
9972829	  777.7	  596.1	 3667.0	...
9972830	  777.0	  596.3	 3666.0	...
9972831	  776.5	  596.4	 3666.0	...
9972832	  776.6	  596.3	 3668.0	...
9972833	  776.9	  596.4	 3671.0	...
9972834	  777.2	  596.9	 3673.0	...
9972835	  777.8	  597.3	 3671.0	...
9972836	  778.1	  597.4	 3668.0	...
9972837	  778.3	  597.3	 3670.0	...
9972838	  778.2	  597.1	 3674.0	...
9972839	  778.2	  596.9	 3678.0	...
9972840	  778.2	  596.8	 3679.0	...
9972841	  778.2	  596.8	 3680.0	...
9972842	  778.2	  596.8	 3681.0	...
9972843	  778.2	  596.8	 3682.0	...
9972844	  778.1	  596.8	 3682.0	...
9972845	  778.1	  596.6	 3682.0	...
9972846	  778.0	  596.5	 3681.0	...
9972847	  777.9	  596.6	 3681.0	...
9972848	  777.9	  596.8	 3682.0	...
9972849	  777.9	  597.4	 3684.0	...
9972850	  777.9	  597.8	 3685.0	...
9972851	  778.0	  598.1	 3686.0	...
9972852	  778.2	  597.8	 3687.0	...
9972853	  778.5	  597.6	 3688.0	...
9972854	  778.8	  596.9	 3688.0	...
9972855	  778.8	  596.2	 3688.0	...
9972856	  778.8	  595.7	 3687.0	...
9972857	  778.8	  596.0	 3686.0	...
9972858	  778.8	  596.4	 3685.0	...
9972859	  778.7	  596.4	 3684.0	...
9972860	  778.7	  596.3	 3685.0	...
9972861	  778.6	  596.2	 3687.0	...
9972862	  778.5	  596.3	 3689.0	...
9972863	  778.5	  596.4	 3689.0	...
9972864	  778.5	  596.4	 3689.0	...
9972865	  778.4	  596.4	 3688.0	...
9972866	  778.3	  596.2	 3688.0	...
9972867	  778.2	  595.7	 3688.0	...
9972868	  778.0	  595.3	 3688.0	...
9972869	  777.7	  595.3	 3688.0	...
9972870	  777.4	  595.6	 3690.0	...
9972871	  777.3	  596.2	 3692.0	...
9972872	  777.1	  596.5	 3694.0	...
9972873	  776.9	  596.3	 3694.0	...
9972874	  776.9	  595.8	 3697.0	...
9972875	  777.1	  595.2	 3699.0	...
9972876	  777.4	  595.2	 3697.0	...
9972877	  777.5	  595.1	 3692.0	...
9972878	  777.6	  595.2	 3688.0	...
9972879	  777.9	  595.2	 3691.0	...
9972880	  778.1	  595.4	 3692.0	...
9972881	  778.4	  595.6	 3692.0	...
9972882	  778.5	  595.9	 3693.0	...
9972883	  778.3	  596.1	 3693.0	...
9972884	  778.0	  596.4	 3694.0	...
9972885	  777.6	  596.6	 3692.0	...
9972886	  777.4	  596.2	 3692.0	...
9972887	  777.3	  595.7	 3692.0	...
9972888	  777.1	  595.3	 3694.0	...
9972889	  777.2	  595.4	 3696.0	...
9972890	  777.3	  595.6	 3697.0	...
MSG	9972891 0000 _ Number On
9972891	  777.4	  595.8	 3698.0	...
9972892	  777.6	  595.9	 3699.0	...
9972893	  777.8	  595.9	 3700.0	...
9972894	  777.6	  595.8	 3700.0	...
9972895	  777.3	  595.7	 3701.0	...
9972896	  777.0	  596.0	 3702.0	...
9972897	  777.3	  596.3	 3703.0	...
9972898	  777.6	  596.6	 3702.0	...
9972899	  777.9	  596.5	 3702.0	...
9972900	  777.8	  596.6	 3704.0	...
9972901	  777.7	  596.7	 3707.0	...
9972902	  777.8	  596.6	 3709.0	...
9972903	  777.9	  596.5	 3710.0	...
9972904	  778.1	  596.4	 3708.0	...
9972905	  778.2	  596.4	 3706.0	...
9972906	  778.1	  596.5	 3706.0	...
9972907	  778.0	  596.4	 3709.0	...
9972908	  777.8	  596.4	 3712.0	...
9972909	  777.5	  596.3	 3714.0	...
9972910	  777.3	  596.4	 3715.0	...
9972911	  777.3	  596.5	 3716.0	...
9972912	  777.3	  596.6	 3716.0	...
9972913	  777.3	  596.7	 3716.0	...
9972914	  777.3	  596.7	 3715.0	...
9972915	  777.3	  596.4	 3715.0	...
9972916	  777.4	  596.3	 3715.0	...
9972917	  777.4	  596.2	 3716.0	...
9972918	  777.5	  596.2	 3717.0	...
9972919	  777.5	  596.2	 3718.0	...
9972920	  777.4	  596.2	 3718.0	...
9972921	  777.4	  596.2	 3718.0	...
9972922	  777.4	  596.2	 3717.0	...
9972923	  777.3	  596.2	 3716.0	...
9972924	  777.4	  596.2	 3716.0	...
9972925	  777.4	  596.3	 3716.0	...
9972926	  777.5	  595.9	 3717.0	...
9972927	  777.4	  595.2	 3718.0	...
9972928	  777.4	  594.4	 3720.0	...
9972929	  777.4	  594.1	 3720.0	...
9972930	  777.6	  594.2	 3720.0	...
9972931	  777.8	  594.1	 3721.0	...
9972932	  777.6	  593.9	 3722.0	...
9972933	  777.3	  594.1	 3721.0	...
9972934	  777.0	  594.5	 3721.0	...
9972935	  777.0	  594.7	 3722.0	...
9972936	  776.9	  594.6	 3722.0	...
9972937	  777.0	  594.5	 3724.0	...
9972938	  777.1	  594.5	 3725.0	...
9972939	  777.1	  594.4	 3725.0	...
9972940	  777.1	  594.2	 3723.0	...
9972941	  777.0	  594.0	 3721.0	...
9972942	  776.8	  593.9	 3721.0	...
9972943	  776.8	  594.0	 3722.0	...
9972944	  776.7	  594.1	 3725.0	...
9972945	  777.0	  594.0	 3729.0	...
9972946	  777.2	  593.9	 3732.0	...
9972947	  777.1	  593.9	 3732.0	...
9972948	  776.8	  594.0	 3731.0	...
9972949	  776.7	  594.0	 3731.0	...
9972950	  776.8	  594.0	 3731.0	...
9972951	  777.5	  594.7	 3730.0	...
9972952	  777.9	  595.4	 3730.0	...
9972953	  778.2	  595.2	 3730.0	...
9972954	  778.0	  594.5	 3731.0	...
9972955	  777.4	  593.7	 3735.0	...
9972956	  777.0	  593.8	 3739.0	...
9972957	  777.1	  593.9	 3739.0	...
9972958	  777.2	  594.1	 3736.0	...
9972959	  777.4	  594.6	 3733.0	...
9972960	  777.1	  595.1	 3735.0	...
9972961	  776.9	  595.6	 3738.0	...
9972962	  776.7	  595.0	 3739.0	...
9972963	  776.7	  594.3	 3739.0	...
9972964	  776.7	  593.9	 3739.0	...
9972965	  777.0	  594.7	 3740.0	...
9972966	  777.3	  595.5	 3740.0	...
9972967	  777.5	  595.7	 3740.0	...
9972968	  777.6	  595.5	 3740.0	...
9972969	  777.6	  595.3	 3738.0	...
9972970	  777.7	  594.9	 3736.0	...
9972971	  777.4	  594.5	 3735.0	...
9972972	  777.2	  594.5	 3735.0	...
9972973	  776.9	  594.8	 3735.0	...
9972974	  776.9	  595.1	 3736.0	...
9972975	  776.8	  594.9	 3738.0	...
9972976	  776.8	  594.8	 3738.0	...
9972977	  776.9	  594.8	 3737.0	...
9972978	  777.1	  594.6	 3742.0	...
9972979	  777.2	  594.3	 3748.0	...
9972980	  777.3	  594.0	 3752.0	...
9972981	  777.3	  594.0	 3750.0	...
9972982	  777.1	  594.2	 3748.0	...
9972983	  777.0	  594.6	 3746.0	...
9972984	  777.1	  594.9	 3744.0	...
9972985	  777.2	  594.9	 3742.0	...
9972986	  777.4	  594.6	 3741.0	...
9972987	  777.4	  594.4	 3744.0	...
9972988	  777.6	  594.4	 3746.0	...
9972989	  777.7	  594.5	 3748.0	...
9972990	  777.7	  594.6	 3747.0	...
9972991	  777.4	  594.8	 3746.0	...
9972992	  777.2	  594.8	 3744.0	...
9972993	  777.3	  594.9	 3742.0	...
9972994	  777.5	  594.9	 3742.0	...
9972995	  777.7	  595.1	 3742.0	...
9972996	  777.6	  595.3	 3742.0	...
9972997	  777.7	  595.5	 3742.0	...
9972998	  777.7	  595.4	 3742.0	...
9972999	  777.7	  595.2	 3744.0	...
9973000	  777.7	  595.4	 3746.0	...
9973001	  777.7	  595.6	 3748.0	...
9973002	  777.7	  595.9	 3747.0	...
9973003	  777.9	  595.9	 3747.0	...
9973004	  778.1	  595.7	 3748.0	...
9973005	  778.0	  595.6	 3749.0	...
9973006	  777.7	  595.5	 3751.0	...
9973007	  777.6	  595.3	 3752.0	...
9973008	  777.8	  595.0	 3750.0	...
9973009	  778.0	  595.0	 3747.0	...
9973010	  778.0	  595.3	 3747.0	...
9973011	  777.9	  595.7	 3751.0	...
9973012	  778.0	  595.9	 3755.0	...
9973013	  778.2	  595.8	 3759.0	...
9973014	  778.3	  595.6	 3763.0	...
9973015	  778.4	  595.6	 3760.0	...
9973016	  778.4	  595.5	 3753.0	...
9973017	  778.3	  595.3	 3751.0	...
9973018	  778.2	  595.1	 3755.0	...
9973019	  778.1	  595.1	 3759.0	...
9973020	  778.0	  595.0	 3759.0	...
9973021	  777.9	  594.9	 3758.0	...
9973022	  777.8	  594.9	 3758.0	...
9973023	  778.0	  595.0	 3759.0	...
9973024	  778.1	  595.1	 3760.0	...
9973025	  778.3	  595.2	 3762.0	...
9973026	  778.4	  595.1	 3762.0	...
9973027	  778.7	  594.9	 3762.0	...
9973028	  779.0	  594.6	 3762.0	...
9973029	  779.2	  595.3	 3761.0	...
9973030	  779.4	  596.1	 3760.0	...
9973031	  779.3	  596.0	 3758.0	...
9973032	  779.0	  595.1	 3759.0	...
9973033	  778.7	  594.6	 3760.0	...
9973034	  778.8	  595.0	 3761.0	...
9973035	  778.9	  595.3	 3760.0	...
9973036	  779.0	  595.2	 3760.0	...
9973037	  779.0	  595.0	 3759.0	...
9973038	  778.9	  594.7	 3759.0	...
9973039	  778.8	  594.4	 3759.0	...
9973040	  778.8	  594.4	 3759.0	...
9973041	  778.8	  594.7	 3760.0	...
9973042	  778.9	  595.0	 3760.0	...
9973043	  778.9	  595.1	 3761.0	...
9973044	  779.1	  595.2	 3761.0	...
9973045	  779.4	  595.1	 3761.0	...
9973046	  779.5	  595.1	 3762.0	...
9973047	  779.3	  595.1	 3762.0	...
9973048	  779.2	  595.1	 3762.0	...
9973049	  779.0	  594.9	 3763.0	...
9973050	  778.8	  594.7	 3763.0	...
9973051	  778.7	  594.5	 3763.0	...
9973052	  778.7	  594.7	 3763.0	...
9973053	  778.8	  594.8	 3763.0	...
9973054	  778.8	  594.8	 3763.0	...
9973055	  778.9	  594.6	 3762.0	...
9973056	  778.9	  594.4	 3762.0	...
9973057	  778.8	  594.6	 3762.0	...
9973058	  778.8	  594.8	 3761.0	...
9973059	  778.7	  594.7	 3759.0	...
9973060	  778.6	  594.5	 3758.0	...
9973061	  778.4	  594.3	 3758.0	...
9973062	  778.3	  594.2	 3759.0	...
9973063	  778.3	  594.1	 3760.0	...
9973064	  778.4	  594.0	 3762.0	...
9973065	  778.6	  593.9	 3762.0	...
9973066	  778.8	  593.8	 3763.0	...
9973067	  778.7	  593.8	 3764.0	...
9973068	  778.5	  593.7	 3764.0	...
9973069	  778.6	  593.8	 3764.0	...
9973070	  778.9	  594.2	 3766.0	...
9973071	  779.4	  594.6	 3767.0	...
9973072	  779.5	  595.0	 3768.0	...
9973073	  779.6	  594.7	 3768.0	...
9973074	  779.4	  594.5	 3768.0	...
9973075	  779.3	  594.6	 3767.0	...
9973076	  779.2	  594.9	 3766.0	...
9973077	  779.0	  594.9	 3765.0	...
9973078	  778.9	  594.6	 3765.0	...
9973079	  779.0	  594.2	 3764.0	...
9973080	  779.2	  594.0	 3764.0	...
9973081	  779.3	  593.9	 3765.0	...
9973082	  778.9	  593.9	 3766.0	...
9973083	  778.5	  593.9	 3766.0	...
9973084	  778.3	  594.1	 3768.0	...
9973085	  778.7	  594.2	 3769.0	...
9973086	  779.1	  594.3	 3771.0	...
9973087	  779.2	  594.4	 3771.0	...
9973088	  779.2	  594.2	 3770.0	...
9973089	  779.3	  593.7	 3770.0	...
9973090	  779.3	  593.2	 3771.0	...
9973091	  779.2	  593.0	 3772.0	...
9973092	  779.1	  593.2	 3775.0	...
9973093	  778.8	  593.6	 3777.0	...
9973094	  778.6	  593.8	 3779.0	...
9973095	  778.4	  593.8	 3777.0	...
9973096	  778.4	  594.0	 3776.0	...
9973097	  778.4	  594.4	 3777.0	...
9973098	  778.4	  594.2	 3778.0	...
9973099	  778.4	  593.6	 3778.0	...
9973100	  778.5	  593.2	 3778.0	...
9973101	  778.6	  593.3	 3778.0	...
9973102	  778.7	  593.5	 3778.0	...
9973103	  778.8	  594.1	 3777.0	...
9973104	  779.0	  594.6	 3776.0	...
9973105	  779.2	  595.0	 3776.0	...
9973106	  779.4	  595.0	 3776.0	...
9973107	  779.4	  594.5	 3777.0	...
9973108	  779.3	  594.0	 3778.0	...
9973109	  779.2	  593.4	 3779.0	...
9973110	  779.3	  593.3	 3779.0	...
9973111	  779.4	  593.3	 3779.0	...
9973112	  779.4	  593.3	 3780.0	...
9973113	  779.2	  593.3	 3780.0	...
9973114	  779.2	  593.3	 3780.0	...
9973115	  779.2	  593.3	 3777.0	...
9973116	  779.1	  593.3	 3774.0	...
9973117	  779.0	  593.3	 3772.0	...
9973118	  778.9	  593.2	 3772.0	...
9973119	  778.9	  593.1	 3771.0	...
9973120	  779.0	  593.1	 3771.0	...
9973121	  779.2	  592.6	 3772.0	...
9973122	  779.3	  592.2	 3773.0	...
9973123	  779.3	  591.9	 3773.0	...
9973124	  779.1	  591.7	 3773.0	...
9973125	  779.0	  591.5	 3771.0	...
9973126	  779.0	  591.9	 3771.0	...
9973127	  779.1	  592.5	 3774.0	...
9973128	  779.1	  592.6	 3777.0	...
9973129	  779.1	  592.0	 3780.0	...
9973130	  779.1	  591.3	 3779.0	...
9973131	  779.0	  591.2	 3777.0	...
9973132	  778.9	  591.2	 3777.0	...
9973133	  778.8	  591.3	 3777.0	...
9973134	  778.8	  591.4	 3777.0	...
9973135	  778.9	  591.4	 3776.0	...
9973136	  778.9	  591.3	 3776.0	...
9973137	  779.2	  591.2	 3776.0	...
9973138	  779.5	  591.2	 3776.0	...
9973139	  779.7	  591.1	 3776.0	...
9973140	  779.6	  591.0	 3777.0	...
9973141	  779.6	  590.9	 3778.0	...
9973142	  779.5	  590.8	 3779.0	...
9973143	  779.4	  590.8	 3778.0	...
9973144	  779.1	  590.9	 3778.0	...
9973145	  778.9	  591.1	 3778.0	...
9973146	  778.9	  591.2	 3779.0	...
9973147	  778.4	  591.3	 3780.0	...
9973148	  777.9	  591.4	 3778.0	...
9973149	  777.5	  591.4	 3774.0	...
9973150	  777.7	  591.4	 3770.0	...
9973151	  778.2	  591.3	 3770.0	...
9973152	  778.6	  591.1	 3770.0	...
9973153	  778.8	  590.9	 3771.0	...
9973154	  778.9	  590.4	 3772.0	...
9973155	  779.1	  590.1	 3773.0	...
9973156	  779.3	  589.8	 3773.0	...
9973157	  779.3	  589.7	 3772.0	...
9973158	  779.1	  589.7	 3770.0	...
9973159	  778.9	  589.6	 3770.0	...
9973160	  778.5	  589.7	 3772.0	...
9973161	  778.2	  589.7	 3774.0	...
9973162	  777.9	  589.8	 3776.0	...
9973163	  777.9	  589.7	 3778.0	...
9973164	  777.8	  590.2	 3780.0	...
9973165	  777.7	  590.6	 3782.0	...
9973166	  778.0	  590.9	 3782.0	...
9973167	  778.3	  590.6	 3783.0	...
9973168	  778.4	  590.4	 3784.0	...
9973169	  778.2	  589.7	 3782.0	...
9973170	  778.0	  589.2	 3780.0	...
9973171	  778.2	  589.0	 3778.0	...
9973172	  778.4	  589.7	 3779.0	...
9973173	  778.8	  590.4	 3780.0	...
9973174	  779.3	  590.7	 3780.0	...
9973175	  779.7	  590.6	 3780.0	...
9973176	  779.9	  590.7	 3781.0	...
9973177	  780.0	  590.7	 3782.0	...
9973178	  780.0	  590.7	 3782.0	...
9973179	  780.0	  590.4	 3782.0	...
9973180	  779.9	  590.2	 3782.0	...
9973181	  779.7	  589.9	 3782.0	...
9973182	  779.1	  589.9	 3781.0	...
9973183	  778.6	  589.9	 3780.0	...
9973184	  778.1	  589.9	 3779.0	...
9973185	  778.0	  589.7	 3778.0	...
9973186	  778.1	  589.4	 3778.0	...
9973187	  778.3	  589.2	 3777.0	...
9973188	  778.5	  589.3	 3778.0	...
9973189	  778.4	  589.5	 3780.0	...
9973190	  778.8	  589.6	 3784.0	...
9973191	  779.2	  589.6	 3786.0	...
9973192	  779.7	  589.5	 3788.0	...
9973193	  779.7	  589.4	 3788.0	...
9973194	  779.6	  589.4	 3788.0	...
9973195	  779.4	  589.5	 3787.0	...
9973196	  779.2	  589.6	 3787.0	...
9973197	  779.2	  589.7	 3787.0	...
9973198	  779.2	  589.6	 3788.0	...
9973199	  779.2	  589.5	 3789.0	...
9973200	  779.2	  589.4	 3790.0	...
9973201	  779.2	  589.5	 3788.0	...
9973202	  779.3	  589.6	 3787.0	...
9973203	  779.3	  589.5	 3785.0	...
9973204	  779.4	  589.1	 3786.0	...
MSG	9973205 0000 _ Number Off
9973205	  779.4	  588.7	 3786.0	...
9973206	  779.6	  588.9	 3786.0	...
9973207	  779.7	  589.4	 3787.0	...
9973208	  779.8	  589.6	 3788.0	...
9973209	  779.8	  589.4	 3788.0	...
9973210	  779.7	  589.3	 3787.0	...
9973211	  779.5	  589.7	 3786.0	...
9973212	  779.3	  590.0	 3786.0	...
9973213	  779.1	  589.9	 3788.0	...
9973214	  779.0	  589.5	 3791.0	...
9973215	  779.2	  589.1	 3794.0	...
9973216	  779.4	  589.2	 3795.0	...
9973217	  779.6	  589.4	 3795.0	...
9973218	  779.4	  589.7	 3795.0	...
9973219	  779.3	  589.8	 3796.0	...
9973220	  779.1	  589.6	 3796.0	...
9973221	  779.2	  588.9	 3796.0	...
9973222	  779.2	  588.3	 3795.0	...
9973223	  779.2	  588.3	 3795.0	...
9973224	  779.0	  588.5	 3795.0	...
9973225	  778.8	  588.7	 3796.0	...
9973226	  778.9	  588.6	 3796.0	...
9973227	  779.0	  588.6	 3795.0	...
9973228	  779.0	  588.6	 3793.0	...
9973229	  779.0	  588.5	 3792.0	...
9973230	  779.0	  588.6	 3794.0	...
9973231	  779.1	  588.8	 3797.0	...
9973232	  779.1	  589.0	 3800.0	...
9973233	  779.2	  589.1	 3799.0	...
9973234	  779.0	  589.1	 3799.0	...
9973235	  778.9	  589.0	 3798.0	...
9973236	  778.9	  589.0	 3796.0	...
9973237	  778.9	  589.1	 3793.0	...
9973238	  778.8	  589.3	 3792.0	...
9973239	  778.7	  589.7	 3793.0	...
9973240	  778.5	  589.8	 3794.0	...
9973241	  778.4	  589.9	 3795.0	...
9973242	  778.5	  589.9	 3795.0	...
9973243	  778.6	  589.9	 3796.0	...
9973244	  778.9	  590.0	 3796.0	...
9973245	  779.1	  590.0	 3799.0	...
9973246	  779.1	  590.0	 3800.0	...
9973247	  778.9	  589.9	 3800.0	...
9973248	  778.8	  589.8	 3799.0	...
9973249	  778.7	  589.7	 3796.0	...
9973250	  778.5	  589.6	 3795.0	...
9973251	  778.4	  589.7	 3798.0	...
9973252	  778.4	  589.8	 3802.0	...
9973253	  778.4	  589.9	 3806.0	...
9973254	  778.5	  590.0	 3804.0	...
9973255	  778.8	  589.9	 3804.0	...
9973256	  779.0	  589.4	 3806.0	...
9973257	  779.0	  588.9	 3808.0	...
9973258	  778.9	  588.4	 3811.0	...
9973259	  779.0	  588.3	 3814.0	...
9973260	  779.0	  588.2	 3815.0	...
9973261	  779.1	  588.6	 3813.0	...
9973262	  779.0	  589.3	 3811.0	...
9973263	  779.0	  590.1	 3808.0	...
9973264	  778.8	  590.6	 3808.0	...
9973265	  778.7	  590.8	 3810.0	...
9973266	  778.5	  590.9	 3812.0	...
9973267	  778.5	  591.2	 3813.0	...
9973268	  778.5	  591.3	 3813.0	...
9973269	  778.5	  590.9	 3812.0	...
9973270	  778.7	  590.5	 3813.0	...
9973271	  778.8	  590.1	 3814.0	...
9973272	  779.0	  590.1	 3812.0	...
9973273	  779.0	  590.7	 3807.0	...
9973274	  779.0	  591.3	 3805.0	...
9973275	  779.0	  592.0	 3807.0	...
9973276	  779.0	  592.1	 3805.0	...
9973277	  779.0	  592.1	 3802.0	...
9973278	  779.0	  591.3	 3797.0	...
9973279	  779.0	  590.5	 3796.0	...
9973280	  779.0	  589.8	 3797.0	...
9973281	  778.9	  590.1	 3801.0	...
9973282	  778.8	  590.5	 3805.0	...
9973283	  778.6	  590.7	 3806.0	...
9973284	  778.5	  591.0	 3806.0	...
9973285	  778.7	  591.2	 3806.0	...
9973286	  779.1	  591.5	 3806.0	...
9973287	  779.3	  591.7	 3806.0	...
9973288	  779.1	  591.9	 3804.0	...
9973289	  778.9	  592.0	 3802.0	...
9973290	  778.9	  592.0	 3802.0	...
9973291	  778.9	  591.9	 3804.0	...
9973292	  778.8	  592.2	 3803.0	...
9973293	  778.7	  592.5	 3800.0	...
9973294	  778.7	  592.5	 3797.0	...
9973295	  778.7	  592.2	 3797.0	...
9973296	  778.6	  592.0	 3797.0	...
9973297	  778.6	  592.0	 3798.0	...
9973298	  778.7	  592.1	 3799.0	...
9973299	  778.8	  592.2	 3799.0	...
9973300	  778.8	  592.3	 3800.0	...
9973301	  778.6	  592.3	 3800.0	...
9973302	  778.5	  592.1	 3799.0	...
9973303	  778.5	  591.8	 3798.0	...
9973304	  778.8	  592.0	 3797.0	...
9973305	  779.1	  592.3	 3795.0	...
9973306	  779.0	  592.8	 3795.0	...
9973307	  779.0	  593.3	 3794.0	...
9973308	  779.0	  593.8	 3794.0	...
9973309	  778.7	  593.8	 3794.0	...
9973310	  778.3	  593.3	 3793.0	...
9973311	  778.5	  592.8	 3793.0	...
9973312	  779.0	  592.7	 3794.0	...
9973313	  779.1	  592.8	 3796.0	...
9973314	  778.7	  593.0	 3797.0	...
9973315	  778.4	  593.4	 3796.0	...
9973316	  778.3	  593.5	 3795.0	...
9973317	  778.2	  593.5	 3794.0	...
9973318	  778.2	  593.4	 3794.0	...
9973319	  778.4	  593.2	 3795.0	...
9973320	  778.9	  593.2	 3796.0	...
9973321	  779.3	  593.4	 3796.0	...
9973322	  779.5	  593.7	 3797.0	...
9973323	  779.4	  593.8	 3798.0	...
9973324	  779.3	  593.6	 3800.0	...
9973325	  779.1	  593.5	 3802.0	...
9973326	  778.9	  593.5	 3801.0	...
9973327	  778.8	  593.6	 3799.0	...
9973328	  778.6	  593.6	 3796.0	...
9973329	  778.4	  594.0	 3797.0	...
9973330	  778.2	  594.3	 3798.0	...
9973331	  778.0	  594.6	 3796.0	...
9973332	  777.9	  594.5	 3794.0	...
9973333	  778.1	  594.4	 3792.0	...
9973334	  778.3	  594.4	 3793.0	...
9973335	  778.5	  594.4	 3794.0	...
9973336	  778.5	  594.6	 3794.0	...
9973337	  778.5	  594.8	 3795.0	...
9973338	  778.5	  594.8	 3795.0	...
9973339	  778.3	  594.7	 3795.0	...
9973340	  778.0	  594.6	 3794.0	...
9973341	  777.8	  594.5	 3794.0	...
9973342	  777.6	  594.6	 3794.0	...
9973343	  777.8	  594.7	 3792.0	...
9973344	  777.8	  594.8	 3791.0	...
9973345	  777.9	  595.0	 3793.0	...
9973346	  777.9	  595.1	 3796.0	...
9973347	  777.8	  595.1	 3796.0	...
9973348	  777.6	  595.1	 3794.0	...
9973349	  777.4	  595.1	 3792.0	...
9973350	  777.5	  595.0	 3793.0	...
9973351	  777.7	  595.1	 3792.0	...
9973352	  777.9	  595.2	 3790.0	...
9973353	  777.5	  595.3	 3789.0	...
9973354	  777.2	  595.2	 3793.0	...
9973355	  776.8	  595.2	 3797.0	...
9973356	  776.7	  595.4	 3800.0	...
9973357	  776.7	  595.7	 3799.0	...
9973358	  776.7	  596.1	 3797.0	...
9973359	  776.6	  596.2	 3795.0	...
9973360	  776.7	  596.3	 3793.0	...
9973361	  776.7	  596.2	 3792.0	...
9973362	  776.7	  595.9	 3793.0	...
9973363	  776.7	  595.6	 3795.0	...
9973364	  776.8	  595.4	 3795.0	...
9973365	  776.8	  595.5	 3796.0	...
9973366	  776.8	  595.6	 3796.0	...
9973367	  776.8	  595.6	 3797.0	...
9973368	  776.7	  595.5	 3797.0	...
9973369	  776.4	  595.5	 3795.0	...
9973370	  775.9	  595.4	 3793.0	...
9973371	  775.5	  595.3	 3792.0	...
9973372	  775.3	  595.8	 3793.0	...
9973373	  775.2	  596.5	 3792.0	...
9973374	  775.0	  596.6	 3789.0	...
9973375	  774.8	  596.2	 3786.0	...
9973376	  775.3	  595.8	 3787.0	...
9973377	  775.8	  595.9	 3785.0	...
9973378	  776.0	  596.0	 3784.0	...
9973379	  775.8	  596.0	 3783.0	...
9973380	  775.6	  596.0	 3786.0	...
9973381	  775.5	  596.1	 3788.0	...
9973382	  775.5	  596.2	 3788.0	...
9973383	  775.4	  596.3	 3786.0	...
9973384	  775.2	  596.4	 3783.0	...
9973385	  775.0	  596.5	 3781.0	...
9973386	  774.7	  596.7	 3779.0	...
9973387	  774.5	  596.5	 3781.0	...
9973388	  774.3	  596.3	 3782.0	...
9973389	  774.2	  596.2	 3783.0	...
9973390	  774.3	  596.3	 3782.0	...
9973391	  774.6	  596.2	 3782.0	...
9973392	  774.9	  595.7	 3783.0	...
9973393	  775.0	  595.2	 3786.0	...
9973394	  775.1	  595.1	 3788.0	...
9973395	  775.1	  595.2	 3790.0	...
9973396	  775.1	  595.5	 3792.0	...
9973397	  775.1	  595.6	 3793.0	...
9973398	  775.0	  595.8	 3793.0	...
9973399	  774.9	  595.8	 3793.0	...
9973400	  774.8	  595.7	 3792.0	...
9973401	  774.6	  595.6	 3792.0	...
9973402	  774.6	  595.3	 3792.0	...
9973403	  774.6	  595.1	 3791.0	...
9973404	  774.6	  595.0	 3789.0	...
9973405	  774.6	  595.2	 3787.0	...
MSG	9973406 0000 _ Number On
9973406	  774.6	  595.6	 3785.0	...
9973407	  774.6	  595.9	 3784.0	...
9973408	  774.5	  596.1	 3783.0	...
9973409	  774.7	  596.1	 3784.0	...
9973410	  775.0	  596.0	 3784.0	...
9973411	  775.1	  595.9	 3783.0	...
9973412	  775.0	  596.2	 3782.0	...
9973413	  774.9	  596.5	 3780.0	...
9973414	  775.0	  596.8	 3780.0	...
9973415	  775.1	  596.7	 3779.0	...
9973416	  775.2	  596.7	 3777.0	...
9973417	  775.2	  596.7	 3778.0	...
9973418	  775.3	  596.9	 3783.0	...
9973419	  775.5	  597.0	 3787.0	...
9973420	  775.6	  597.0	 3789.0	...
9973421	  775.0	  597.0	 3788.0	...
9973422	  774.4	  597.0	 3787.0	...
9973423	  773.9	  597.1	 3787.0	...
9973424	  774.1	  596.7	 3787.0	...
9973425	  774.3	  596.3	 3786.0	...
9973426	  774.1	  595.9	 3785.0	...
9973427	  774.1	  596.4	 3785.0	...
9973428	  774.4	  596.9	 3786.0	...
9973429	  774.9	  597.1	 3788.0	...
9973430	  775.4	  596.6	 3790.0	...
9973431	  775.4	  596.1	 3788.0	...
9973432	  775.5	  596.0	 3787.0	...
9973433	  775.5	  595.8	 3785.0	...
9973434	  775.5	  595.7	 3784.0	...
9973435	  775.4	  595.9	 3784.0	...
9973436	  775.3	  596.3	 3784.0	...
9973437	  775.4	  596.4	 3784.0	...
9973438	  775.5	  596.3	 3783.0	...
9973439	  775.4	  596.3	 3782.0	...
9973440	  775.0	  596.5	 3782.0	...
9973441	  774.6	  596.7	 3781.0	...
9973442	  774.4	  596.8	 3779.0	...
9973443	  774.5	  596.8	 3778.0	...
9973444	  774.6	  596.9	 3779.0	...
9973445	  774.7	  597.0	 3779.0	...
9973446	  774.7	  597.1	 3778.0	...
9973447	  774.7	  597.2	 3777.0	...
9973448	  774.7	  597.2	 3776.0	...
9973449	  774.9	  597.0	 3776.0	...
9973450	  775.1	  596.9	 3776.0	...
9973451	  775.4	  596.9	 3775.0	...
9973452	  775.4	  597.1	 3775.0	...
9973453	  775.4	  597.1	 3775.0	...
9973454	  775.3	  597.1	 3777.0	...
9973455	  775.2	  597.1	 3779.0	...
9973456	  775.1	  597.1	 3781.0	...
9973457	  774.9	  597.1	 3782.0	...
9973458	  774.6	  597.2	 3782.0	...
9973459	  774.4	  597.2	 3782.0	...
9973460	  774.5	  597.1	 3781.0	...
9973461	  774.9	  597.0	 3780.0	...
9973462	  775.2	  597.1	 3780.0	...
9973463	  775.3	  597.0	 3778.0	...
9973464	  775.3	  596.9	 3777.0	...
9973465	  775.4	  596.6	 3777.0	...
9973466	  775.5	  596.4	 3777.0	...
9973467	  775.3	  596.3	 3780.0	...
9973468	  775.3	  596.3	 3781.0	...
9973469	  775.3	  596.2	 3779.0	...
9973470	  775.5	  596.3	 3776.0	...
9973471	  775.7	  596.4	 3774.0	...
9973472	  775.7	  596.7	 3776.0	...
9973473	  775.5	  596.9	 3778.0	...
9973474	  775.4	  596.9	 3778.0	...
9973475	  775.5	  597.1	 3777.0	...
9973476	  775.5	  597.4	 3776.0	...
9973477	  775.4	  597.7	 3776.0	...
9973478	  775.3	  597.7	 3776.0	...
9973479	  775.6	  597.7	 3776.0	...
9973480	  776.0	  597.7	 3774.0	...
9973481	  776.0	  597.4	 3772.0	...
9973482	  775.6	  597.1	 3771.0	...
9973483	  775.2	  597.2	 3770.0	...
9973484	  775.3	  597.7	 3772.0	...
9973485	  775.3	  598.3	 3773.0	...
9973486	  775.2	  597.7	 3772.0	...
9973487	  775.0	  597.2	 3769.0	...
9973488	  774.9	  596.5	 3764.0	...
9973489	  775.1	  596.4	 3762.0	...
9973490	  775.3	  596.8	 3761.0	...
9973491	  775.4	  597.4	 3761.0	...
9973492	  775.3	  597.4	 3762.0	...
9973493	  775.2	  597.0	 3764.0	...
9973494	  775.1	  596.5	 3765.0	...
9973495	  775.1	  596.7	 3762.0	...
9973496	  775.0	  597.0	 3760.0	...
9973497	  775.0	  597.3	 3757.0	...
9973498	  774.9	  597.5	 3757.0	...
9973499	  775.0	  597.5	 3757.0	...
9973500	  774.9	  597.2	 3759.0	...
9973501	  774.8	  597.0	 3760.0	...
9973502	  774.8	  596.8	 3761.0	...
9973503	  774.9	  596.9	 3760.0	...
9973504	  774.9	  597.0	 3760.0	...
9973505	  774.9	  597.1	 3758.0	...
9973506	  774.8	  597.1	 3757.0	...
9973507	  774.8	  597.2	 3754.0	...
9973508	  774.9	  597.1	 3754.0	...
9973509	  775.0	  596.9	 3753.0	...
9973510	  775.1	  596.8	 3752.0	...
9973511	  775.1	  596.7	 3752.0	...
9973512	  775.0	  596.6	 3751.0	...
9973513	  774.9	  596.4	 3751.0	...
9973514	  774.8	  596.2	 3753.0	...
9973515	  774.7	  596.3	 3755.0	...
9973516	  774.6	  596.4	 3756.0	...
9973517	  774.5	  596.9	 3756.0	...
9973518	  774.8	  597.2	 3755.0	...
9973519	  775.2	  597.5	 3755.0	...
9973520	  775.5	  598.0	 3755.0	...
9973521	  775.6	  598.5	 3755.0	...
9973522	  776.0	  599.2	 3755.0	...
9973523	  776.4	  599.3	 3755.0	...
9973524	  776.8	  599.0	 3753.0	...
9973525	  776.6	  598.6	 3751.0	...
9973526	  776.3	  598.0	 3750.0	...
9973527	  775.9	  597.9	 3751.0	...
9973528	  775.7	  597.8	 3752.0	...
9973529	  775.7	  597.6	 3752.0	...
9973530	  775.8	  597.5	 3751.0	...
9973531	  775.9	  598.3	 3751.0	...
9973532	  776.0	  599.2	 3751.0	...
9973533	  776.0	  600.0	 3750.0	...
9973534	  775.9	  600.0	 3749.0	...
9973535	  775.7	  599.9	 3751.0	...
9973536	  775.7	  599.8	 3754.0	...
9973537	  775.7	  599.8	 3755.0	...
9973538	  775.8	  599.7	 3755.0	...
9973539	  775.8	  599.7	 3756.0	...
9973540	  775.8	  599.8	 3753.0	...
9973541	  775.7	  599.9	 3750.0	...
9973542	  775.7	  600.4	 3746.0	...
9973543	  775.9	  600.8	 3748.0	...
9973544	  776.0	  601.2	 3754.0	...
9973545	  776.0	  601.1	 3759.0	...
9973546	  776.0	  601.4	 3759.0	...
9973547	  776.1	  601.8	 3756.0	...
9973548	  776.1	  601.6	 3751.0	...
9973549	  776.1	  601.3	 3750.0	...
9973550	  776.1	  601.0	 3751.0	...
9973551	  776.1	  601.3	 3752.0	...
9973552	  776.2	  601.3	 3753.0	...
9973553	  776.3	  601.4	 3754.0	...
9973554	  776.5	  601.3	 3756.0	...
9973555	  776.7	  601.1	 3758.0	...
9973556	  776.9	  601.3	 3758.0	...
9973557	  776.9	  601.5	 3757.0	...
9973558	  776.7	  601.8	 3756.0	...
9973559	  776.3	  601.8	 3756.0	...
9973560	  775.9	  602.2	 3756.0	...
9973561	  775.6	  602.5	 3755.0	...
9973562	  775.5	  602.9	 3755.0	...
9973563	  775.5	  603.0	 3755.0	...
9973564	  775.4	  603.0	 3754.0	...
9973565	  775.5	  602.8	 3754.0	...
9973566	  775.6	  602.6	 3753.0	...
9973567	  776.1	  602.5	 3754.0	...
9973568	  776.5	  602.4	 3754.0	...
9973569	  776.8	  602.4	 3754.0	...
9973570	  776.8	  602.2	 3754.0	...
9973571	  776.8	  602.1	 3753.0	...
9973572	  776.8	  602.0	 3754.0	...
9973573	  776.5	  602.0	 3754.0	...
9973574	  776.2	  602.4	 3752.0	...
9973575	  776.3	  602.8	 3750.0	...
9973576	  776.7	  603.0	 3750.0	...
9973577	  777.0	  602.9	 3752.0	...
9973578	  777.0	  602.7	 3754.0	...
9973579	  776.9	  602.7	 3755.0	...
9973580	  776.9	  602.6	 3755.0	...
9973581	  776.8	  602.6	 3757.0	...
9973582	  776.9	  603.0	 3759.0	...
9973583	  776.9	  603.3	 3759.0	...
9973584	  776.9	  603.7	 3758.0	...
9973585	  776.9	  603.7	 3757.0	...
9973586	  776.9	  604.0	 3756.0	...
9973587	  776.8	  604.2	 3755.0	...
9973588	  776.8	  604.5	 3754.0	...
9973589	  776.9	  604.4	 3752.0	...
9973590	  777.0	  604.1	 3751.0	...
9973591	  777.2	  603.9	 3750.0	...
9973592	  777.2	  603.6	 3748.0	...
9973593	  777.3	  603.3	 3744.0	...
9973594	  777.4	  602.8	 3741.0	...
9973595	  777.3	  602.4	 3741.0	...
9973596	  777.1	  602.7	 3744.0	...
9973597	  776.9	  603.3	 3746.0	...
9973598	  776.8	  604.0	 3746.0	...
9973599	  776.9	  604.2	 3747.0	...
9973600	  777.1	  604.6	 3749.0	...
9973601	  777.2	  604.7	 3750.0	...
9973602	  777.2	  604.9	 3749.0	...
9973603	  777.3	  605.0	 3748.0	...
9973604	  777.3	  604.7	 3748.0	...
9973605	  777.2	  604.5	 3747.0	...
9973606	  777.2	  604.1	 3747.0	...
9973607	  777.6	  603.9	 3747.0	...
9973608	  778.1	  604.3	 3747.0	...
9973609	  778.3	  605.0	 3747.0	...
9973610	  778.1	  605.8	 3747.0	...
9973611	  777.9	  606.1	 3747.0	...
9973612	  778.0	  606.0	 3747.0	...
9973613	  778.0	  605.6	 3748.0	...
9973614	  778.0	  605.2	 3749.0	...
9973615	  778.0	  604.8	 3749.0	...
9973616	  777.9	  604.8	 3749.0	...
9973617	  778.0	  604.8	 3747.0	...
9973618	  778.1	  605.0	 3746.0	...
9973619	  778.3	  605.2	 3746.0	...
9973620	  778.3	  605.4	 3746.0	...
9973621	  778.3	  605.7	 3747.0	...
9973622	  778.4	  606.1	 3747.0	...
9973623	  778.6	  606.4	 3745.0	...
9973624	  778.7	  606.5	 3743.0	...
9973625	  778.4	  606.8	 3741.0	...
9973626	  778.2	  607.2	 3741.0	...
9973627	  778.0	  607.2	 3742.0	...
9973628	  778.2	  607.1	 3743.0	...
9973629	  778.0	  607.0	 3745.0	...
9973630	  777.8	  607.0	 3747.0	...
9973631	  777.5	  607.1	 3749.0	...
9973632	  777.8	  606.8	 3750.0	...
9973633	  778.2	  606.4	 3750.0	...
9973634	  778.6	  605.9	 3751.0	...
9973635	  778.7	  605.8	 3751.0	...
9973636	  778.7	  606.1	 3751.0	...
9973637	  778.7	  606.5	 3750.0	...
9973638	  778.2	  606.3	 3749.0	...
9973639	  777.7	  605.8	 3749.0	...
9973640	  777.6	  605.5	 3749.0	...
9973641	  777.9	  606.1	 3750.0	...
9973642	  778.3	  606.6	 3750.0	...
9973643	  778.3	  606.9	 3751.0	...
9973644	  778.4	  606.9	 3752.0	...
9973645	  778.4	  607.0	 3753.0	...
9973646	  778.4	  607.2	 3754.0	...
9973647	  778.4	  607.3	 3753.0	...
9973648	  778.4	  607.4	 3753.0	...
9973649	  778.2	  607.6	 3752.0	...
9973650	  778.1	  607.8	 3752.0	...
9973651	  778.1	  607.9	 3753.0	...
9973652	  778.2	  607.8	 3753.0	...
9973653	  778.3	  607.9	 3752.0	...
9973654	  778.2	  608.1	 3750.0	...
9973655	  778.1	  608.3	 3747.0	...
9973656	  778.2	  608.4	 3746.0	...
9973657	  778.3	  608.5	 3746.0	...
9973658	  778.4	  608.2	 3746.0	...
9973659	  778.5	  607.8	 3747.0	...
9973660	  778.4	  607.4	 3747.0	...
9973661	  778.3	  607.4	 3747.0	...
9973662	  778.1	  607.5	 3747.0	...
9973663	  778.0	  607.6	 3749.0	...
9973664	  777.9	  607.9	 3750.0	...
9973665	  777.7	  607.8	 3749.0	...
9973666	  777.5	  607.7	 3747.0	...
9973667	  777.4	  607.6	 3743.0	...
9973668	  777.3	  607.6	 3741.0	...
9973669	  777.5	  607.7	 3738.0	...
9973670	  777.6	  607.8	 3740.0	...
9973671	  777.8	  607.8	 3743.0	...
9973672	  777.7	  607.7	 3744.0	...
9973673	  777.7	  607.7	 3743.0	...
9973674	  777.7	  608.4	 3742.0	...
9973675	  777.6	  609.1	 3741.0	...
9973676	  777.4	  609.2	 3741.0	...
9973677	  777.6	  608.7	 3744.0	...
9973678	  777.9	  608.2	 3747.0	...
9973679	  777.7	  608.3	 3745.0	...
9973680	  777.1	  608.3	 3741.0	...
9973681	  776.4	  608.5	 3736.0	...
9973682	  776.4	  608.5	 3735.0	...
9973683	  776.3	  608.7	 3736.0	...
9973684	  776.3	  608.8	 3739.0	...
9973685	  776.8	  608.6	 3740.0	...
9973686	  777.2	  608.3	 3739.0	...
9973687	  777.7	  607.9	 3739.0	...
9973688	  777.3	  608.1	 3739.0	...
9973689	  777.0	  608.4	 3739.0	...
9973690	  776.8	  608.5	 3738.0	...
9973691	  776.8	  608.4	 3738.0	...
9973692	  776.8	  608.3	 3738.0	...
9973693	  776.7	  608.3	 3741.0	...
9973694	  776.7	  608.6	 3744.0	...
9973695	  776.7	  609.2	 3744.0	...
9973696	  776.8	  609.7	 3742.0	...
9973697	  777.0	  609.9	 3740.0	...
9973698	  777.1	  609.9	 3742.0	...
9973699	  777.0	  609.7	 3745.0	...
9973700	  777.0	  609.6	 3748.0	...
9973701	  777.2	  609.5	 3749.0	...
9973702	  777.4	  609.6	 3749.0	...
9973703	  777.5	  609.5	 3750.0	...
9973704	  777.3	  609.3	 3751.0	...
9973705	  777.2	  609.1	 3749.0	...
9973706	  777.2	  609.0	 3745.0	...
9973707	  777.2	  608.8	 3741.0	...
9973708	  777.0	  608.6	 3740.0	...
9973709	  776.8	  608.4	 3739.0	...
9973710	  776.6	  608.5	 3738.0	...
9973711	  776.6	  608.6	 3737.0	...
9973712	  776.7	  608.6	 3736.0	...
9973713	  776.5	  608.6	 3736.0	...
9973714	  776.3	  608.5	 3736.0	...
9973715	  776.1	  608.5	 3736.0	...
9973716	  776.4	  608.5	 3736.0	...
9973717	  776.7	  608.6	 3737.0	...
9973718	  776.6	  608.7	 3738.0	...
9973719	  776.3	  608.6	 3740.0	...
MSG	9973720 0000 _ Number Off
9973720	  776.2	  608.5	 3741.0	...
9973721	  776.4	  608.6	 3740.0	...
9973722	  776.5	  608.9	 3738.0	...
9973723	  776.3	  609.2	 3736.0	...
9973724	  776.1	  609.0	 3735.0	...
9973725	  775.9	  608.9	 3734.0	...
9973726	  775.8	  608.4	 3734.0	...
9973727	  776.0	  608.1	 3734.0	...
9973728	  776.1	  608.5	 3733.0	...
9973729	  776.3	  609.2	 3733.0	...
9973730	  776.4	  609.5	 3734.0	...
9973731	  776.5	  609.2	 3735.0	...
9973732	  776.6	  608.6	 3735.0	...
9973733	  776.7	  608.5	 3734.0	...
9973734	  776.8	  608.9	 3732.0	...
9973735	  776.8	  609.4	 3732.0	...
9973736	  776.9	  609.9	 3733.0	...
9973737	  776.7	  609.9	 3733.0	...
9973738	  776.4	  609.9	 3732.0	...
9973739	  776.0	  609.9	 3730.0	...
9973740	  775.8	  610.0	 3729.0	...
9973741	  775.4	  610.1	 3728.0	...
9973742	  775.3	  610.1	 3727.0	...
9973743	  775.4	  610.0	 3726.0	...
9973744	  775.7	  609.7	 3726.0	...
9973745	  776.0	  609.5	 3729.0	...
9973746	  775.9	  609.4	 3731.0	...
9973747	  775.9	  609.3	 3733.0	...
9973748	  775.9	  609.3	 3733.0	...
9973749	  776.2	  609.4	 3732.0	...
9973750	  776.5	  609.4	 3730.0	...
9973751	  776.6	  609.5	 3728.0	...
9973752	  776.3	  609.4	 3726.0	...
9973753	  776.1	  609.4	 3727.0	...
9973754	  776.0	  609.4	 3728.0	...
9973755	  776.0	  609.4	 3729.0	...
9973756	  776.1	  609.3	 3728.0	...
9973757	  776.2	  609.3	 3728.0	...
9973758	  776.3	  609.2	 3727.0	...
9973759	  776.2	  609.2	 3728.0	...
9973760	  776.1	  609.1	 3729.0	...
9973761	  775.9	  608.8	 3728.0	...
9973762	  775.8	  608.4	 3727.0	...
9973763	  775.9	  607.9	 3727.0	...
9973764	  776.0	  607.7	 3727.0	...
9973765	  776.1	  607.7	 3728.0	...
9973766	  776.0	  607.9	 3728.0	...
9973767	  775.7	  608.2	 3726.0	...
9973768	  775.7	  608.3	 3724.0	...
9973769	  775.6	  608.5	 3724.0	...
9973770	  775.6	  608.7	 3725.0	...
9973771	  775.3	  609.2	 3727.0	...
9973772	  775.0	  609.8	 3727.0	...
9973773	  775.0	  610.4	 3727.0	...
9973774	  774.8	  609.9	 3727.0	...
9973775	  774.7	  609.1	 3724.0	...
9973776	  774.6	  608.6	 3721.0	...
9973777	  774.7	  609.0	 3717.0	...
9973778	  774.7	  609.4	 3715.0	...
9973779	  774.6	  609.6	 3713.0	...
9973780	  774.5	  609.7	 3713.0	...
9973781	  774.5	  609.8	 3717.0	...
9973782	  774.5	  609.8	 3721.0	...
9973783	  774.5	  609.5	 3726.0	...
9973784	  774.5	  609.2	 3727.0	...
9973785	  774.3	  609.2	 3725.0	...
9973786	  774.2	  609.8	 3722.0	...
9973787	  774.5	  610.2	 3718.0	...
9973788	  775.0	  610.5	 3718.0	...
9973789	  775.6	  610.5	 3718.0	...
9973790	  775.7	  610.6	 3718.0	...
9973791	  775.9	  611.1	 3718.0	...
9973792	  775.5	  611.5	 3718.0	...
9973793	  775.2	  611.9	 3717.0	...
9973794	  774.8	  612.0	 3718.0	...
9973795	  774.8	  612.2	 3721.0	...
9973796	  774.9	  612.7	 3720.0	...
9973797	  775.0	  613.1	 3718.0	...
9973798	  775.1	  613.2	 3715.0	...
9973799	  775.2	  613.0	 3716.0	...
9973800	  775.3	  612.5	 3716.0	...
9973801	  775.4	  612.0	 3716.0	...
9973802	  775.5	  612.0	 3717.0	...
9973803	  775.1	  612.3	 3718.0	...
9973804	  774.6	  612.4	 3718.0	...
9973805	  774.5	  612.2	 3718.0	...
9973806	  775.0	  612.0	 3718.0	...
9973807	  775.1	  611.9	 3717.0	...
9973808	  774.8	  612.1	 3715.0	...
9973809	  774.5	  612.3	 3714.0	...
9973810	  774.6	  612.3	 3713.0	...
9973811	  775.0	  611.9	 3715.0	...
9973812	  775.2	  611.5	 3717.0	...
9973813	  775.5	  611.8	 3718.0	...
9973814	  775.5	  612.4	 3717.0	...
9973815	  775.6	  612.9	 3717.0	...
9973816	  775.6	  612.8	 3718.0	...
9973817	  775.6	  612.6	 3718.0	...
9973818	  775.3	  612.6	 3718.0	...
9973819	  775.0	  612.6	 3718.0	...
9973820	  774.8	  612.7	 3717.0	...
9973821	  774.8	  612.5	 3716.0	...
9973822	  774.8	  611.8	 3714.0	...
9973823	  774.7	  611.3	 3712.0	...
9973824	  774.6	  610.7	 3708.0	...
9973825	  774.5	  610.7	 3707.0	...
9973826	  774.7	  611.3	 3707.0	...
9973827	  775.0	  612.0	 3709.0	...
9973828	  775.4	  612.1	 3710.0	...
9973829	  775.8	  611.4	 3710.0	...
9973830	  776.1	  610.6	 3710.0	...
9973831	  776.2	  610.5	 3709.0	...
9973832	  776.2	  610.5	 3709.0	...
9973833	  776.1	  610.9	 3710.0	...
9973834	  776.1	  611.3	 3710.0	...
9973835	  776.1	  611.8	 3708.0	...
9973836	  776.0	  611.8	 3706.0	...
9973837	  775.8	  611.8	 3704.0	...
9973838	  775.2	  611.9	 3706.0	...
9973839	  774.7	  612.0	 3708.0	...
9973840	  774.5	  612.0	 3709.0	...
9973841	  774.7	  612.2	 3709.0	...
9973842	  774.9	  612.4	 3709.0	...
9973843	  774.9	  612.8	 3710.0	...
9973844	  775.0	  612.9	 3709.0	...
9973845	  775.0	  613.0	 3708.0	...
9973846	  775.1	  612.8	 3706.0	...
9973847	  775.3	  612.6	 3705.0	...
9973848	  775.4	  612.4	 3704.0	...
9973849	  775.4	  612.5	 3702.0	...
9973850	  775.3	  612.7	 3700.0	...
9973851	  775.2	  612.3	 3701.0	...
9973852	  775.1	  611.8	 3703.0	...
9973853	  775.2	  611.1	 3705.0	...
9973854	  775.3	  611.3	 3706.0	...
9973855	  775.4	  611.6	 3706.0	...
9973856	  775.6	  611.9	 3706.0	...
9973857	  775.8	  611.6	 3706.0	...
9973858	  776.0	  611.5	 3705.0	...
9973859	  776.1	  611.4	 3704.0	...
9973860	  776.0	  611.8	 3703.0	...
9973861	  776.0	  612.1	 3702.0	...
9973862	  775.9	  612.2	 3701.0	...
9973863	  775.9	  612.3	 3701.0	...
9973864	  775.8	  612.3	 3702.0	...
9973865	  775.7	  612.3	 3704.0	...
9973866	  775.5	  612.3	 3704.0	...
9973867	  775.3	  612.2	 3703.0	...
9973868	  775.3	  612.1	 3703.0	...
9973869	  775.2	  612.1	 3701.0	...
9973870	  775.1	  612.3	 3700.0	...
9973871	  775.2	  612.7	 3700.0	...
9973872	  775.3	  612.9	 3701.0	...
9973873	  775.6	  612.6	 3702.0	...
9973874	  775.8	  612.1	 3701.0	...
9973875	  776.0	  611.8	 3700.0	...
9973876	  776.0	  612.0	 3698.0	...
9973877	  776.0	  612.3	 3698.0	...
9973878	  776.0	  612.5	 3698.0	...
9973879	  776.2	  612.7	 3697.0	...
9973880	  776.4	  612.7	 3696.0	...
9973881	  775.9	  612.8	 3699.0	...
9973882	  775.2	  612.9	 3704.0	...
9973883	  774.9	  612.9	 3706.0	...
9973884	  775.3	  612.9	 3703.0	...
9973885	  775.3	  612.9	 3700.0	...
9973886	  775.0	  612.9	 3700.0	...
9973887	  774.6	  612.8	 3699.0	...
9973888	  774.6	  612.7	 3698.0	...
9973889	  774.7	  612.7	 3697.0	...
9973890	  774.9	  612.7	 3698.0	...
9973891	  775.2	  613.0	 3700.0	...
9973892	  775.4	  613.2	 3701.0	...
9973893	  775.4	  613.4	 3701.0	...
9973894	  775.3	  613.2	 3701.0	...
9973895	  775.2	  613.1	 3704.0	...
9973896	  775.2	  613.2	 3706.0	...
9973897	  775.2	  613.3	 3709.0	...
9973898	  775.5	  613.4	 3706.0	...
9973899	  775.9	  613.3	 3703.0	...
9973900	  776.0	  613.0	 3701.0	...
9973901	  775.5	  612.6	 3700.0	...
9973902	  775.1	  612.5	 3700.0	...
9973903	  775.0	  612.8	 3698.0	...
9973904	  774.8	  613.2	 3695.0	...
9973905	  774.7	  613.4	 3693.0	...
9973906	  774.8	  613.5	 3695.0	...
9973907	  775.2	  613.5	 3696.0	...
9973908	  775.6	  613.4	 3696.0	...
9973909	  775.8	  613.4	 3695.0	...
9973910	  775.8	  613.4	 3696.0	...
9973911	  775.9	  613.3	 3697.0	...
9973912	  775.9	  613.3	 3695.0	...
9973913	  776.0	  613.3	 3692.0	...
9973914	  775.9	  613.5	 3690.0	...
9973915	  775.5	  613.7	 3690.0	...
9973916	  775.2	  613.7	 3689.0	...
9973917	  775.2	  613.6	 3688.0	...
9973918	  775.4	  613.3	 3688.0	...
9973919	  775.6	  612.9	 3689.0	...
9973920	  775.2	  613.2	 3690.0	...
9973921	  774.9	  613.6	 3690.0	...
9973922	  774.7	  613.9	 3689.0	...
9973923	  774.9	  613.8	 3689.0	...
9973924	  775.5	  613.5	 3689.0	...
9973925	  775.9	  613.3	 3690.0	...
9973926	  775.9	  613.1	 3688.0	...
9973927	  775.5	  613.0	 3686.0	...
9973928	  775.4	  612.9	 3684.0	...
9973929	  775.7	  613.1	 3685.0	...
9973930	  775.9	  613.5	 3687.0	...
9973931	  776.2	  613.6	 3689.0	...
9973932	  776.4	  613.3	 3691.0	...
9973933	  776.3	  613.1	 3692.0	...
9973934	  776.0	  612.8	 3692.0	...
9973935	  775.7	  612.6	 3690.0	...
9973936	  775.6	  612.3	 3687.0	...
9973937	  775.5	  612.4	 3685.0	...
9973938	  775.3	  612.5	 3685.0	...
9973939	  775.1	  612.6	 3685.0	...
9973940	  775.0	  612.5	 3685.0	...
9973941	  775.0	  612.5	 3684.0	...
9973942	  775.0	  612.4	 3682.0	...
9973943	  775.1	  612.4	 3682.0	...
9973944	  775.3	  612.5	 3682.0	...
9973945	  775.5	  612.6	 3678.0	...
9973946	  775.6	  612.6	 3675.0	...
9973947	  775.6	  612.7	 3672.0	...
9973948	  775.7	  612.7	 3670.0	...
9973949	  775.7	  612.7	 3669.0	...
9973950	  775.7	  612.5	 3670.0	...
9973951	  775.7	  612.3	 3673.0	...
9973952	  775.8	  611.9	 3676.0	...
9973953	  776.0	  611.7	 3675.0	...
9973954	  776.0	  611.7	 3673.0	...
9973955	  775.5	  611.9	 3670.0	...
9973956	  775.0	  612.0	 3668.0	...
9973957	  774.8	  612.1	 3668.0	...
9973958	  775.1	  612.2	 3668.0	...
9973959	  775.3	  612.3	 3667.0	...
9973960	  775.1	  612.3	 3667.0	...
9973961	  774.8	  612.3	 3666.0	...
9973962	  774.6	  612.4	 3667.0	...
9973963	  774.5	  612.5	 3671.0	...
9973964	  774.5	  612.6	 3674.0	...
9973965	  774.9	  612.6	 3678.0	...
9973966	  775.2	  613.0	 3676.0	...
9973967	  775.5	  613.5	 3675.0	...
9973968	  775.5	  614.0	 3675.0	...
9973969	  775.6	  614.1	 3672.0	...
9973970	  775.8	  614.4	 3669.0	...
9973971	  776.0	  614.7	 3667.0	...
9973972	  776.1	  614.9	 3668.0	...
9973973	  776.0	  615.0	 3671.0	...
9973974	  776.0	  615.0	 3672.0	...
9973975	  775.8	  614.7	 3673.0	...
9973976	  775.7	  614.4	 3675.0	...
9973977	  775.6	  614.0	 3677.0	...
9973978	  775.5	  613.9	 3679.0	...
9973979	  775.4	  613.7	 3680.0	...
9973980	  775.3	  613.6	 3680.0	...
9973981	  775.4	  613.9	 3680.0	...
9973982	  775.4	  614.2	 3680.0	...
9973983	  775.5	  614.6	 3683.0	...
9973984	  775.4	  614.4	 3686.0	...
9973985	  775.4	  614.2	 3685.0	...
9973986	  775.5	  614.0	 3683.0	...
9973987	  775.4	  614.1	 3679.0	...
9973988	  775.3	  614.1	 3677.0	...
9973989	  775.0	  614.5	 3676.0	...
9973990	  774.8	  614.9	 3677.0	...
9973991	  774.5	  615.2	 3679.0	...
9973992	  774.4	  614.8	 3681.0	...
9973993	  774.6	  614.4	 3683.0	...
9973994	  775.1	  614.0	 3683.0	...
9973995	  775.6	  614.0	 3685.0	...
9973996	  775.5	  614.0	 3688.0	...
9973997	  775.1	  614.1	 3690.0	...
9973998	  774.8	  614.2	 3688.0	...
9973999	  774.5	  614.4	 3686.0	...
9974000	  774.2	  614.4	 3685.0	...
9974001	  774.1	  614.4	 3685.0	...
9974002	  774.2	  614.3	 3686.0	...
9974003	  774.4	  614.2	 3686.0	...
9974004	  774.4	  614.0	 3687.0	...
9974005	  774.5	  613.7	 3688.0	...
9974006	  774.4	  613.4	 3688.0	...
9974007	  774.4	  613.5	 3689.0	...
9974008	  774.4	  613.9	 3688.0	...
9974009	  774.4	  614.4	 3687.0	...
9974010	  774.5	  615.0	 3685.0	...
9974011	  774.5	  615.3	 3683.0	...
9974012	  774.6	  615.5	 3682.0	...
9974013	  774.9	  615.5	 3682.0	...
9974014	  775.2	  615.5	 3683.0	...
9974015	  775.5	  615.4	 3685.0	...
9974016	  775.4	  615.3	 3686.0	...
9974017	  775.3	  614.8	 3686.0	...
9974018	  775.3	  614.4	 3683.0	...
9974019	  775.3	  613.9	 3680.0	...
9974020	  775.2	  613.9	 3678.0	...
9974021	  775.2	  613.9	 3678.0	...
9974022	  775.2	  613.8	 3678.0	...
9974023	  775.2	  613.8	 3679.0	...
9974024	  775.1	  613.9	 3681.0	...
9974025	  775.1	  614.1	 3682.0	...
9974026	  775.2	  614.3	 3683.0	...
9974027	  775.2	  614.3	 3682.0	...
9974028	  775.1	  614.1	 3681.0	...
9974029	  775.0	  613.9	 3680.0	...
9974030	  775.0	  613.9	 3680.0	...
9974031	  775.0	  614.0	 3680.0	...
9974032	  774.7	  614.1	 3682.0	...
9974033	  774.4	  614.1	 3688.0	...
9974034	  774.2	  614.1	 3692.0	...
9974035	  774.2	  614.1	 3692.0	...
9974036	  774.2	  614.2	 3689.0	...
9974037	  774.0	  614.2	 3687.0	...
9974038	  774.0	  614.4	 3687.0	...
9974039	  774.4	  614.4	 3684.0	...
9974040	  774.7	  614.4	 3679.0	...
9974041	  775.1	  614.3	 3675.0	...
9974042	  775.2	  614.2	 3677.0	...
9974043	  775.2	  614.1	 3679.0	...
9974044	  775.2	  614.1	 3680.0	...
9974045	  775.1	  614.4	 3682.0	...
9974046	  774.8	  614.7	 3684.0	...
9974047	  774.6	  615.0	 3686.0	...
9974048	  774.3	  614.9	 3686.0	...
9974049	  774.2	  615.0	 3686.0	...
9974050	  774.3	  615.0	 3686.0	...
9974051	  774.4	  614.7	 3685.0	...
9974052	  774.5	  614.4	 3682.0	...
9974053	  774.3	  614.1	 3681.0	...
9974054	  774.3	  614.1	 3679.0	...
9974055	  774.2	  614.1	 3680.0	...
9974056	  774.1	  614.0	 3681.0	...
9974057	  774.1	  614.0	 3681.0	...
9974058	  774.1	  613.8	 3680.0	...
9974059	  774.3	  613.7	 3679.0	...
9974060	  774.6	  613.6	 3680.0	...
9974061	  775.1	  613.5	 3680.0	...
9974062	  775.5	  613.5	 3681.0	...
9974063	  775.7	  613.1	 3682.0	...
9974064	  775.6	  612.8	 3686.0	...
9974065	  775.3	  612.7	 3690.0	...
9974066	  775.0	  613.0	 3693.0	...
9974067	  774.8	  613.3	 3693.0	...
9974068	  774.9	  612.9	 3691.0	...
9974069	  775.0	  612.5	 3689.0	...
9974070	  774.9	  612.1	 3687.0	...
9974071	  774.8	  612.1	 3687.0	...
9974072	  774.4	  612.1	 3687.0	...
9974073	  774.2	  611.9	 3687.0	...
9974074	  773.9	  611.7	 3687.0	...
9974075	  774.0	  612.0	 3688.0	...
9974076	  773.9	  612.6	 3687.0	...
9974077	  773.9	  613.2	 3685.0	...
9974078	  774.2	  613.2	 3683.0	...
9974079	  774.6	  613.1	 3682.0	...
9974080	  775.0	  612.8	 3681.0	...
9974081	  775.2	  612.7	 3681.0	...
9974082	  775.1	  612.7	 3681.0	...
9974083	  774.8	  613.0	 3680.0	...
9974084	  774.6	  613.2	 3680.0	...
9974085	  774.6	  613.1	 3680.0	...
9974086	  774.6	  612.9	 3680.0	...
9974087	  774.4	  612.8	 3680.0	...
9974088	  774.2	  612.8	 3679.0	...
9974089	  774.0	  613.0	 3680.0	...
9974090	  774.0	  613.3	 3682.0	...
9974091	  774.1	  613.5	 3683.0	...
9974092	  774.3	  613.5	 3682.0	...
9974093	  774.4	  613.7	 3681.0	...
9974094	  774.4	  614.0	 3680.0	...
9974095	  774.3	  614.7	 3678.0	...
9974096	  774.4	  615.1	 3675.0	...
9974097	  774.4	  615.1	 3673.0	...
9974098	  774.4	  614.9	 3673.0	...
9974099	  774.4	  614.5	 3674.0	...
9974100	  774.4	  614.5	 3675.0	...
9974101	  774.4	  614.5	 3676.0	...
9974102	  774.5	  614.5	 3676.0	...
9974103	  774.5	  614.5	 3676.0	...
9974104	  774.6	  614.6	 3675.0	...
9974105	  774.7	  614.7	 3676.0	...
9974106	  775.2	  614.7	 3676.0	...
9974107	  775.7	  614.8	 3674.0	...
9974108	  776.2	  614.7	 3672.0	...
9974109	  776.3	  614.8	 3670.0	...
9974110	  776.1	  614.8	 3670.0	...
9974111	  775.9	  615.1	 3669.0	...
9974112	  775.7	  615.4	 3668.0	...
9974113	  775.6	  615.6	 3667.0	...
9974114	  775.5	  616.4	 3666.0	...
9974115	  775.7	  617.1	 3666.0	...
9974116	  776.1	  617.8	 3666.0	...
9974117	  776.3	  618.5	 3665.0	...
9974118	  776.3	  619.5	 3662.0	...
9974119	  776.5	  620.5	 3658.0	...
EFIX R   9970025	9974119	4095	  776.6	  601.2	   3622
SSACC R  9974120
9974120	  776.9	  621.2	 3653.0	...
9974121	  777.4	  621.5	 3651.0	...
9974122	  778.3	  621.6	 3649.0	...
9974123	  779.3	  620.0	 3649.0	...
9974124	  780.1	  618.5	 3647.0	...
9974125	  781.3	  618.2	 3645.0	...
9974126	  782.5	  621.2	 3635.0	...
9974127	  784.1	  626.9	 3624.0	...
9974128	  785.5	  637.6	 3596.0	...
9974129	  787.0	  650.7	 3562.0	...
9974130	  789.5	  665.8	 3516.0	...
9974131	  791.6	  681.2	 3477.0	...
9974132	  794.2	  699.7	 3427.0	...
9974133	  795.7	  721.0	 3371.0	...
9974134	  797.2	  743.8	 3306.0	...
9974135	  798.4	  767.0	 3239.0	...
9974136	  800.1	  790.7	 3169.0	...
9974137	  801.8	  816.1	 3089.0	...
9974138	  805.6	  843.5	 3004.0	...
9974139	  809.1	  873.0	 2912.0	...
9974140	  812.6	  904.3	 2819.0	...
9974141	  815.1	  937.1	 2721.0	...
9974142	  818.5	  970.9	 2614.0	...
9974143	  822.0	 1005.9	 2503.0	...
9974144	  824.5	 1040.6	 2395.0	...
9974145	  828.0	 1077.0	 2287.0	...
9974146	  833.8	 1114.0	 2172.0	...
9974147	  839.5	 1151.6	 2052.0	...
9974148	  842.7	 1176.6	 1972.0	...
9974149	  843.2	 1188.6	 1933.0	...
9974150	  843.2	 1188.6	 1933.0	...
SBLINK R 9974151
9974151	   .	   .	    0.0	...
9974152	   .	   .	    0.0	...
9974153	   .	   .	    0.0	...
9974154	   .	   .	    0.0	...
9974155	   .	   .	    0.0	...
9974156	   .	   .	    0.0	...
9974157	   .	   .	    0.0	...
9974158	   .	   .	    0.0	...
9974159	   .	   .	    0.0	...
9974160	   .	   .	    0.0	...
9974161	   .	   .	    0.0	...
9974162	   .	   .	    0.0	...
9974163	   .	   .	    0.0	...
9974164	   .	   .	    0.0	...
9974165	   .	   .	    0.0	...
9974166	   .	   .	    0.0	...
9974167	   .	   .	    0.0	...
9974168	   .	   .	    0.0	...
9974169	   .	   .	    0.0	...
9974170	   .	   .	    0.0	...
9974171	   .	   .	    0.0	...
9974172	   .	   .	    0.0	...
9974173	   .	   .	    0.0	...
9974174	   .	   .	    0.0	...
9974175	   .	   .	    0.0	...
9974176	   .	   .	    0.0	...
9974177	   .	   .	    0.0	...
9974178	   .	   .	    0.0	...
9974179	   .	   .	    0.0	...
9974180	   .	   .	    0.0	...
9974181	   .	   .	    0.0	...
9974182	   .	   .	    0.0	...
9974183	   .	   .	    0.0	...
9974184	   .	   .	    0.0	...
9974185	   .	   .	    0.0	...
9974186	   .	   .	    0.0	...
9974187	   .	   .	    0.0	...
9974188	   .	   .	    0.0	...
9974189	   .	   .	    0.0	...
9974190	   .	   .	    0.0	...
9974191	   .	   .	    0.0	...
9974192	   .	   .	    0.0	...
9974193	   .	   .	    0.0	...
9974194	   .	   .	    0.0	...
9974195	   .	   .	    0.0	...
9974196	   .	   .	    0.0	...
9974197	   .	   .	    0.0	...
9974198	   .	   .	    0.0	...
9974199	   .	   .	    0.0	...
9974200	   .	   .	    0.0	...
9974201	   .	   .	    0.0	...
9974202	   .	   .	    0.0	...
9974203	   .	   .	    0.0	...
9974204	   .	   .	    0.0	...
9974205	   .	   .	    0.0	...
9974206	   .	   .	    0.0	...
9974207	   .	   .	    0.0	...
9974208	   .	   .	    0.0	...
9974209	   .	   .	    0.0	...
9974210	   .	   .	    0.0	...
9974211	   .	   .	    0.0	...
9974212	   .	   .	    0.0	...
9974213	   .	   .	    0.0	...
9974214	   .	   .	    0.0	...
9974215	   .	   .	    0.0	...
9974216	   .	   .	    0.0	...
9974217	   .	   .	    0.0	...
9974218	   .	   .	    0.0	...
9974219	   .	   .	    0.0	...
9974220	   .	   .	    0.0	...
9974221	   .	   .	    0.0	...
9974222	   .	   .	    0.0	...
9974223	   .	   .	    0.0	...
9974224	   .	   .	    0.0	...
9974225	   .	   .	    0.0	...
9974226	   .	   .	    0.0	...
9974227	   .	   .	    0.0	...
9974228	   .	   .	    0.0	...
9974229	   .	   .	    0.0	...
9974230	   .	   .	    0.0	...
9974231	   .	   .	    0.0	...
9974232	   .	   .	    0.0	...
9974233	   .	   .	    0.0	...
9974234	   .	   .	    0.0	...
9974235	   .	   .	    0.0	...
9974236	   .	   .	    0.0	...
9974237	   .	   .	    0.0	...
9974238	   .	   .	    0.0	...
9974239	   .	   .	    0.0	...
9974240	   .	   .	    0.0	...
9974241	   .	   .	    0.0	...
9974242	   .	   .	    0.0	...
9974243	   .	   .	    0.0	...
9974244	   .	   .	    0.0	...
9974245	   .	   .	    0.0	...
9974246	   .	   .	    0.0	...
9974247	   .	   .	    0.0	...
9974248	   .	   .	    0.0	...
9974249	   .	   .	    0.0	...
9974250	   .	   .	    0.0	...
9974251	   .	   .	    0.0	...
9974252	   .	   .	    0.0	...
9974253	   .	   .	    0.0	...
9974254	   .	   .	    0.0	...
9974255	   .	   .	    0.0	...
9974256	   .	   .	    0.0	...
9974257	   .	   .	    0.0	...
9974258	   .	   .	    0.0	...
9974259	   .	   .	    0.0	...
9974260	   .	   .	    0.0	...
9974261	   .	   .	    0.0	...
9974262	   .	   .	    0.0	...
9974263	   .	   .	    0.0	...
9974264	   .	   .	    0.0	...
9974265	   .	   .	    0.0	...
9974266	   .	   .	    0.0	...
9974267	   .	   .	    0.0	...
9974268	   .	   .	    0.0	...
9974269	   .	   .	    0.0	...
9974270	   .	   .	    0.0	...
9974271	   .	   .	    0.0	...
9974272	   .	   .	    0.0	...
9974273	   .	   .	    0.0	...
9974274	   .	   .	    0.0	...
9974275	   .	   .	    0.0	...
9974276	   .	   .	    0.0	...
9974277	   .	   .	    0.0	...
9974278	   .	   .	    0.0	...
9974279	   .	   .	    0.0	...
9974280	   .	   .	    0.0	...
9974281	   .	   .	    0.0	...
9974282	   .	   .	    0.0	...
9974283	   .	   .	    0.0	...
9974284	   .	   .	    0.0	...
9974285	   .	   .	    0.0	...
9974286	   .	   .	    0.0	...
9974287	   .	   .	    0.0	...
9974288	   .	   .	    0.0	...
9974289	   .	   .	    0.0	...
9974290	   .	   .	    0.0	...
9974291	   .	   .	    0.0	...
9974292	   .	   .	    0.0	...
9974293	   .	   .	    0.0	...
9974294	   .	   .	    0.0	...
9974295	   .	   .	    0.0	...
9974296	   .	   .	    0.0	...
9974297	   .	   .	    0.0	...
9974298	   .	   .	    0.0	...
9974299	   .	   .	    0.0	...
9974300	   .	   .	    0.0	...
9974301	   .	   .	    0.0	...
9974302	   .	   .	    0.0	...
9974303	   .	   .	    0.0	...
9974304	   .	   .	    0.0	...
9974305	   .	   .	    0.0	...
9974306	   .	   .	    0.0	...
EBLINK R 9974151	9974306	156
9974307	  885.5	 1256.3	 1758.0	...
9974308	  885.5	 1256.3	 1758.0	...
9974309	  883.9	 1252.6	 1766.0	...
9974310	  881.9	 1245.7	 1788.0	...
9974311	  879.8	 1234.7	 1820.0	...
9974312	  879.1	 1224.2	 1856.0	...
9974313	  875.5	 1214.2	 1885.0	...
9974314	  872.0	 1206.5	 1910.0	...
9974315	  867.9	 1198.1	 1935.0	...
9974316	  866.9	 1189.4	 1963.0	...
9974317	  866.5	 1178.9	 1990.0	...
9974318	  866.8	 1170.4	 2011.0	...
9974319	  866.5	 1162.7	 2033.0	...
9974320	  864.7	 1156.6	 2057.0	...
9974321	  862.5	 1150.0	 2083.0	...
9974322	  861.0	 1143.7	 2104.0	...
9974323	  860.5	 1135.5	 2130.0	...
9974324	  860.5	 1129.0	 2152.0	...
9974325	  860.4	 1121.2	 2173.0	...
9974326	  860.2	 1114.8	 2190.0	...
9974327	  860.1	 1108.0	 2206.0	...
9974328	  860.1	 1101.7	 2232.0	...
9974329	  858.1	 1095.4	 2255.0	...
9974330	  855.7	 1089.2	 2277.0	...
9974331	  853.4	 1082.7	 2299.0	...
9974332	  851.6	 1077.3	 2314.0	...
9974333	  849.8	 1070.8	 2335.0	...
9974334	  848.1	 1066.0	 2347.0	...
9974335	  848.0	 1060.7	 2366.0	...
9974336	  847.5	 1055.4	 2382.0	...
9974337	  846.5	 1049.5	 2401.0	...
9974338	  845.3	 1044.4	 2417.0	...
9974339	  844.3	 1039.0	 2435.0	...
9974340	  843.0	 1033.5	 2450.0	...
9974341	  841.9	 1028.0	 2464.0	...
9974342	  840.9	 1023.1	 2479.0	...
9974343	  840.5	 1017.9	 2498.0	...
9974344	  840.4	 1012.2	 2517.0	...
9974345	  840.3	 1006.1	 2536.0	...
9974346	  839.6	  999.3	 2554.0	...
9974347	  838.4	  992.4	 2575.0	...
9974348	  837.2	  986.7	 2589.0	...
9974349	  836.5	  981.5	 2611.0	...
9974350	  836.1	  977.0	 2628.0	...
9974351	  835.8	  971.3	 2648.0	...
9974352	  835.6	  966.5	 2664.0	...
9974353	  835.5	  961.5	 2679.0	...
9974354	  835.1	  955.8	 2701.0	...
9974355	  834.8	  950.9	 2715.0	...
9974356	  834.2	  946.4	 2735.0	...
9974357	  833.8	  942.4	 2748.0	...
9974358	  833.4	  938.0	 2766.0	...
9974359	  833.1	  932.6	 2775.0	...
9974360	  832.8	  927.1	 2792.0	...
9974361	  832.5	  921.8	 2805.0	...
9974362	  832.0	  917.0	 2825.0	...
9974363	  830.9	  912.4	 2834.0	...
9974364	  830.0	  908.0	 2848.0	...
9974365	  829.0	  902.6	 2859.0	...
9974366	  828.7	  898.2	 2877.0	...
9974367	  828.5	  893.3	 2890.0	...
9974368	  828.3	  889.5	 2906.0	...
9974369	  827.9	  885.4	 2920.0	...
9974370	  827.5	  882.0	 2935.0	...
9974371	  827.2	  877.7	 2953.0	...
9974372	  826.9	  872.9	 2971.0	...
9974373	  826.5	  867.1	 2989.0	...
9974374	  826.0	  863.5	 3002.0	...
9974375	  825.0	  859.1	 3013.0	...
9974376	  824.3	  855.6	 3027.0	...
9974377	  823.6	  850.3	 3040.0	...
9974378	  823.3	  846.5	 3053.0	...
9974379	  822.8	  841.1	 3066.0	...
9974380	  822.3	  836.6	 3082.0	...
9974381	  821.1	  831.9	 3098.0	...
ESACC R  9974120	9974381	262	  776.9	  621.2	  821.1	  831.9	   4.60	    673
SFIX R   9974382
9974382	  820.1	  827.7	 3112.0	...
9974383	  818.5	  823.7	 3121.0	...
9974384	  817.3	  820.5	 3127.0	...
9974385	  816.0	  817.7	 3137.0	...
9974386	  815.4	  814.9	 3151.0	...
9974387	  814.3	  811.5	 3163.0	...
9974388	  812.6	  808.7	 3172.0	...
9974389	  811.0	  805.5	 3178.0	...
9974390	  810.3	  802.4	 3185.0	...
9974391	  810.1	  799.1	 3194.0	...
9974392	  809.3	  796.8	 3203.0	...
9974393	  808.4	  793.2	 3212.0	...
9974394	  807.4	  790.8	 3219.0	...
9974395	  806.6	  788.3	 3226.0	...
9974396	  805.9	  786.0	 3238.0	...
9974397	  804.6	  783.7	 3248.0	...
9974398	  803.8	  781.2	 3254.0	...
9974399	  802.9	  778.9	 3259.0	...
9974400	  802.8	  776.5	 3265.0	...
9974401	  802.0	  774.5	 3270.0	...
9974402	  801.3	  773.5	 3275.0	...
9974403	  800.6	  771.0	 3285.0	...
9974404	  800.5	  768.4	 3297.0	...
9974405	  800.5	  765.9	 3306.0	...
9974406	  800.6	  763.4	 3314.0	...
9974407	  799.9	  761.1	 3317.0	...
9974408	  799.0	  759.1	 3324.0	...
9974409	  798.2	  758.2	 3328.0	...
9974410	  798.0	  757.0	 3334.0	...
9974411	  797.8	  755.8	 3336.0	...
9974412	  796.9	  754.4	 3342.0	...
9974413	  796.1	  753.5	 3346.0	...
9974414	  795.3	  751.4	 3355.0	...
9974415	  795.3	  749.3	 3363.0	...
9974416	  795.5	  747.1	 3369.0	...
9974417	  795.6	  745.7	 3373.0	...
9974418	  795.6	  744.9	 3377.0	...
9974419	  795.5	  743.4	 3380.0	...
9974420	  795.4	  741.9	 3385.0	...
9974421	  795.2	  740.5	 3390.0	...
9974422	  794.9	  739.7	 3394.0	...
9974423	  794.7	  739.4	 3395.0	...
9974424	  794.5	  738.4	 3400.0	...
9974425	  794.4	  736.6	 3405.0	...
9974426	  794.3	  734.6	 3409.0	...
9974427	  794.3	  733.3	 3410.0	...
9974428	  794.2	  732.0	 3411.0	...
9974429	  794.1	  730.9	 3415.0	...
9974430	  793.9	  729.8	 3420.0	...
9974431	  793.6	  729.7	 3423.0	...
9974432	  793.4	  729.2	 3423.0	...
9974433	  793.2	  728.7	 3429.0	...
9974434	  793.1	  728.2	 3436.0	...
9974435	  792.8	  727.4	 3443.0	...
9974436	  792.4	  726.1	 3444.0	...
9974437	  792.1	  724.7	 3447.0	...
9974438	  792.3	  724.2	 3450.0	...
9974439	  792.7	  724.1	 3452.0	...
9974440	  793.0	  723.8	 3451.0	...
9974441	  792.8	  723.3	 3450.0	...
9974442	  792.6	  722.7	 3450.0	...
9974443	  792.6	  722.2	 3450.0	...
9974444	  792.4	  722.0	 3450.0	...
9974445	  792.1	  720.2	 3450.0	...
9974446	  791.7	  718.6	 3451.0	...
9974447	  791.4	  717.3	 3454.0	...
9974448	  791.2	  717.5	 3459.0	...
9974449	  791.1	  717.8	 3462.0	...
9974450	  791.1	  717.8	 3463.0	...
9974451	  791.3	  717.8	 3463.0	...
9974452	  791.6	  717.9	 3464.0	...
9974453	  791.6	  716.8	 3465.0	...
9974454	  791.5	  715.7	 3467.0	...
9974455	  791.3	  713.9	 3470.0	...
9974456	  791.1	  713.3	 3474.0	...
9974457	  791.0	  712.7	 3476.0	...
9974458	  791.0	  712.1	 3477.0	...
9974459	  790.9	  710.9	 3478.0	...
9974460	  790.9	  709.7	 3481.0	...
9974461	  790.9	  708.9	 3486.0	...
9974462	  790.6	  708.5	 3491.0	...
9974463	  790.3	  708.2	 3494.0	...
9974464	  790.0	  708.1	 3495.0	...
9974465	  790.0	  707.6	 3496.0	...
9974466	  789.9	  707.1	 3498.0	...
9974467	  789.9	  706.4	 3499.0	...
9974468	  789.8	  706.0	 3500.0	...
9974469	  789.8	  704.8	 3502.0	...
9974470	  789.6	  703.8	 3504.0	...
9974471	  789.4	  703.1	 3503.0	...
9974472	  789.1	  703.4	 3503.0	...
9974473	  788.8	  702.4	 3505.0	...
9974474	  788.7	  701.0	 3508.0	...
9974475	  788.7	  699.7	 3511.0	...
9974476	  788.8	  699.7	 3512.0	...
9974477	  788.8	  700.0	 3514.0	...
9974478	  788.9	  700.3	 3514.0	...
9974479	  788.7	  700.1	 3516.0	...
9974480	  788.4	  699.7	 3518.0	...
9974481	  788.2	  699.3	 3521.0	...
9974482	  788.2	  699.4	 3522.0	...
9974483	  788.0	  699.5	 3523.0	...
9974484	  787.8	  698.3	 3523.0	...
9974485	  787.5	  697.0	 3523.0	...
9974486	  787.5	  695.9	 3528.0	...
9974487	  787.6	  696.5	 3533.0	...
9974488	  787.7	  697.0	 3534.0	...
9974489	  787.7	  696.7	 3529.0	...
9974490	  787.7	  696.3	 3525.0	...
9974491	  787.7	  695.8	 3525.0	...
9974492	  787.9	  695.5	 3528.0	...
9974493	  788.0	  695.1	 3530.0	...
9974494	  788.1	  694.9	 3533.0	...
9974495	  788.1	  695.4	 3534.0	...
9974496	  788.0	  695.7	 3534.0	...
9974497	  787.8	  695.6	 3535.0	...
9974498	  787.6	  695.3	 3537.0	...
9974499	  787.6	  695.0	 3539.0	...
9974500	  788.0	  695.3	 3539.0	...
9974501	  788.4	  695.6	 3538.0	...
9974502	  788.6	  695.0	 3538.0	...
9974503	  788.4	  694.0	 3541.0	...
9974504	  787.7	  693.2	 3545.0	...
9974505	  787.1	  693.3	 3546.0	...
9974506	  786.6	  693.4	 3544.0	...
9974507	  786.8	  693.4	 3541.0	...
9974508	  787.0	  693.3	 3541.0	...
9974509	  787.1	  693.2	 3541.0	...
9974510	  787.0	  693.2	 3541.0	...
9974511	  787.1	  693.2	 3540.0	...
9974512	  787.1	  692.5	 3540.0	...
9974513	  787.1	  691.8	 3540.0	...
9974514	  787.0	  691.2	 3539.0	...
9974515	  786.9	  690.6	 3540.0	...
9974516	  787.0	  690.0	 3541.0	...
9974517	  787.0	  689.0	 3542.0	...
9974518	  787.0	  688.6	 3541.0	...
9974519	  787.2	  688.3	 3541.0	...
9974520	  787.4	  688.4	 3541.0	...
9974521	  787.3	  688.4	 3543.0	...
9974522	  787.0	  688.1	 3547.0	...
9974523	  786.7	  687.3	 3553.0	...
9974524	  786.9	  686.6	 3557.0	...
9974525	  787.2	  686.0	 3561.0	...
9974526	  786.9	  685.9	 3560.0	...
9974527	  786.3	  685.8	 3559.0	...
9974528	  785.9	  684.7	 3563.0	...
9974529	  786.2	  683.7	 3567.0	...
9974530	  786.7	  683.1	 3572.0	...
9974531	  787.0	  683.5	 3571.0	...
9974532	  787.2	  683.9	 3569.0	...
9974533	  787.1	  684.0	 3567.0	...
9974534	  787.1	  684.1	 3569.0	...
9974535	  787.1	  684.1	 3572.0	...
9974536	  787.1	  684.1	 3576.0	...
9974537	  787.1	  683.9	 3577.0	...
9974538	  787.0	  683.5	 3579.0	...
9974539	  786.8	  683.0	 3579.0	...
9974540	  786.8	  682.6	 3579.0	...
9974541	  786.7	  681.7	 3579.0	...
9974542	  786.6	  681.0	 3579.0	...
9974543	  786.7	  680.3	 3580.0	...
9974544	  786.9	  680.0	 3580.0	...
9974545	  786.8	  679.4	 3581.0	...
9974546	  786.8	  678.9	 3582.0	...
9974547	  786.8	  678.5	 3582.0	...
9974548	  786.5	  678.6	 3583.0	...
9974549	  786.2	  678.8	 3588.0	...
9974550	  785.8	  678.9	 3594.0	...
9974551	  785.7	  678.0	 3602.0	...
9974552	  785.6	  676.7	 3606.0	...
9974553	  785.4	  675.4	 3607.0	...
9974554	  785.2	  675.1	 3608.0	...
9974555	  785.0	  675.2	 3608.0	...
9974556	  785.3	  675.1	 3608.0	...
9974557	  785.5	  674.9	 3609.0	...
9974558	  785.7	  674.7	 3610.0	...
9974559	  785.5	  674.7	 3605.0	...
9974560	  785.4	  674.8	 3600.0	...
9974561	  785.3	  675.1	 3601.0	...
9974562	  785.0	  674.2	 3607.0	...
9974563	  784.8	  673.3	 3613.0	...
9974564	  784.6	  672.6	 3613.0	...
9974565	  784.7	  672.9	 3612.0	...
9974566	  784.7	  672.3	 3612.0	...
9974567	  784.5	  671.3	 3615.0	...
9974568	  784.2	  670.3	 3621.0	...
9974569	  784.2	  670.2	 3626.0	...
9974570	  784.6	  670.5	 3630.0	...
9974571	  784.9	  670.8	 3630.0	...
9974572	  785.0	  670.6	 3632.0	...
9974573	  785.0	  670.0	 3632.0	...
9974574	  785.0	  670.0	 3632.0	...
9974575	  785.2	  670.5	 3631.0	...
9974576	  785.3	  670.7	 3633.0	...
9974577	  785.4	  670.2	 3636.0	...
9974578	  785.4	  669.8	 3639.0	...
9974579	  785.0	  670.0	 3640.0	...
9974580	  784.6	  670.1	 3640.0	...
9974581	  784.4	  670.3	 3640.0	...
9974582	  784.5	  670.4	 3640.0	...
9974583	  784.6	  670.4	 3641.0	...
9974584	  784.5	  670.4	 3642.0	...
9974585	  784.5	  670.2	 3643.0	...
9974586	  784.5	  670.1	 3643.0	...
9974587	  784.5	  670.0	 3643.0	...
9974588	  784.5	  669.8	 3646.0	...
9974589	  784.5	  669.6	 3650.0	...
9974590	  784.7	  669.5	 3655.0	...
9974591	  784.9	  669.2	 3656.0	...
9974592	  785.1	  668.7	 3654.0	...
9974593	  785.2	  668.2	 3651.0	...
9974594	  785.2	  667.9	 3649.0	...
9974595	  785.1	  667.7	 3651.0	...
9974596	  785.0	  667.3	 3653.0	...
9974597	  784.9	  666.9	 3655.0	...
9974598	  784.9	  666.6	 3655.0	...
9974599	  785.0	  666.4	 3655.0	...
9974600	  785.2	  666.1	 3655.0	...
9974601	  785.4	  666.0	 3654.0	...
9974602	  785.5	  666.2	 3658.0	...
9974603	  785.6	  666.1	 3662.0	...
9974604	  785.5	  666.0	 3666.0	...
9974605	  785.1	  665.7	 3667.0	...
9974606	  784.7	  665.5	 3667.0	...
9974607	  784.7	  665.6	 3666.0	...
9974608	  785.2	  665.6	 3665.0	...
9974609	  785.6	  665.3	 3665.0	...
9974610	  785.3	  664.8	 3665.0	...
9974611	  785.0	  664.7	 3664.0	...
9974612	  784.9	  665.3	 3661.0	...
9974613	  784.8	  665.8	 3659.0	...
9974614	  784.9	  665.8	 3662.0	...
9974615	  785.0	  664.9	 3666.0	...
9974616	  785.3	  663.9	 3671.0	...
9974617	  785.5	  662.9	 3672.0	...
9974618	  785.7	  662.7	 3672.0	...
9974619	  785.7	  662.6	 3675.0	...
9974620	  785.8	  662.5	 3680.0	...
9974621	  785.9	  662.6	 3684.0	...
9974622	  786.0	  662.5	 3685.0	...
9974623	  785.9	  662.4	 3687.0	...
9974624	  785.8	  662.3	 3688.0	...
9974625	  785.7	  662.1	 3689.0	...
9974626	  785.4	  661.8	 3688.0	...
9974627	  785.0	  661.3	 3687.0	...
9974628	  784.8	  661.0	 3687.0	...
9974629	  784.9	  660.8	 3688.0	...
9974630	  784.9	  659.6	 3690.0	...
9974631	  784.8	  658.4	 3691.0	...
9974632	  784.9	  657.3	 3690.0	...
9974633	  785.0	  657.5	 3688.0	...
9974634	  785.1	  658.6	 3687.0	...
9974635	  785.2	  659.5	 3689.0	...
9974636	  785.2	  660.1	 3691.0	...
9974637	  785.1	  659.8	 3693.0	...
9974638	  785.1	  659.3	 3694.0	...
9974639	  785.1	  658.9	 3695.0	...
9974640	  785.1	  658.5	 3696.0	...
9974641	  785.3	  658.3	 3696.0	...
9974642	  785.6	  658.0	 3700.0	...
9974643	  785.5	  657.8	 3703.0	...
9974644	  785.1	  657.6	 3706.0	...
9974645	  785.0	  657.5	 3707.0	...
9974646	  785.4	  657.4	 3710.0	...
9974647	  785.7	  657.2	 3712.0	...
9974648	  785.7	  656.4	 3713.0	...
9974649	  785.7	  655.6	 3714.0	...
9974650	  785.8	  654.7	 3713.0	...
9974651	  785.9	  654.5	 3713.0	...
9974652	  785.5	  654.4	 3717.0	...
9974653	  785.0	  654.5	 3721.0	...
9974654	  784.4	  654.8	 3725.0	...
9974655	  784.3	  654.9	 3725.0	...
9974656	  784.3	  655.0	 3730.0	...
9974657	  784.2	  655.1	 3735.0	...
9974658	  784.7	  655.1	 3736.0	...
9974659	  785.2	  655.0	 3731.0	...
9974660	  785.6	  654.7	 3726.0	...
9974661	  785.2	  654.6	 3727.0	...
9974662	  784.8	  654.1	 3727.0	...
9974663	  784.5	  653.5	 3726.0	...
9974664	  784.6	  653.0	 3724.0	...
9974665	  784.7	  653.3	 3723.0	...
9974666	  785.1	  654.2	 3724.0	...
9974667	  785.5	  655.0	 3728.0	...
9974668	  785.1	  654.4	 3732.0	...
9974669	  784.5	  653.5	 3730.0	...
9974670	  783.9	  652.7	 3728.0	...
9974671	  784.0	  653.1	 3725.0	...
9974672	  783.9	  653.6	 3725.0	...
9974673	  784.2	  654.1	 3724.0	...
9974674	  784.5	  654.2	 3724.0	...
9974675	  784.9	  654.3	 3724.0	...
9974676	  784.9	  653.8	 3724.0	...
9974677	  784.5	  653.2	 3725.0	...
9974678	  783.9	  652.7	 3725.0	...
9974679	  783.3	  652.7	 3723.0	...
9974680	  783.5	  652.8	 3720.0	...
9974681	  784.0	  652.8	 3717.0	...
9974682	  784.2	  652.7	 3723.0	...
9974683	  783.8	  652.6	 3729.0	...
9974684	  783.7	  652.3	 3736.0	...
9974685	  784.0	  652.1	 3736.0	...
9974686	  784.4	  652.0	 3733.0	...
9974687	  784.5	  652.1	 3729.0	...
9974688	  784.3	  652.2	 3725.0	...
9974689	  784.2	  652.2	 3725.0	...
9974690	  784.1	  652.1	 3726.0	...
9974691	  783.9	  652.1	 3725.0	...
9974692	  783.6	  651.5	 3723.0	...
9974693	  783.1	  650.9	 3724.0	...
9974694	  782.9	  650.3	 3725.0	...
9974695	  782.8	  650.5	 3726.0	...
9974696	  782.8	  650.3	 3730.0	...
9974697	  782.7	  650.0	 3734.0	...
9974698	  782.7	  650.1	 3738.0	...
9974699	  783.1	  650.3	 3738.0	...
9974700	  783.4	  650.2	 3738.0	...
9974701	  783.8	  649.8	 3739.0	...
9974702	  783.4	  649.5	 3737.0	...
9974703	  783.2	  649.6	 3734.0	...
9974704	  782.9	  649.7	 3731.0	...
9974705	  782.8	  649.4	 3732.0	...
9974706	  782.7	  649.1	 3732.0	...
9974707	  782.7	  649.8	 3731.0	...
9974708	  782.8	  650.9	 3729.0	...
9974709	  782.8	  651.8	 3727.0	...
9974710	  782.5	  651.5	 3726.0	...
9974711	  782.1	  651.3	 3726.0	...
9974712	  781.9	  651.2	 3726.0	...
9974713	  782.2	  651.0	 3726.0	...
9974714	  782.7	  650.9	 3726.0	...
9974715	  783.1	  650.2	 3727.0	...
9974716	  783.3	  649.6	 3728.0	...
9974717	  783.2	  649.0	 3729.0	...
9974718	  783.2	  649.7	 3730.0	...
9974719	  783.2	  650.5	 3729.0	...
9974720	  782.8	  651.6	 3729.0	...
9974721	  782.3	  652.2	 3730.0	...
9974722	  781.7	  652.9	 3730.0	...
9974723	  781.5	  653.6	 3729.0	...
9974724	  781.3	  654.3	 3727.0	...
9974725	  781.3	  654.8	 3726.0	...
9974726	  781.3	  654.7	 3727.0	...
9974727	  781.3	  654.6	 3727.0	...
9974728	  781.5	  655.0	 3727.0	...
9974729	  781.9	  655.5	 3727.0	...
9974730	  782.3	  655.7	 3722.0	...
9974731	  782.5	  655.6	 3718.0	...
9974732	  782.5	  655.7	 3715.0	...
9974733	  782.5	  656.0	 3715.0	...
9974734	  782.7	  656.3	 3715.0	...
9974735	  782.9	  657.0	 3714.0	...
9974736	  783.0	  657.6	 3713.0	...
9974737	  783.0	  658.2	 3713.0	...
9974738	  782.8	  658.1	 3714.0	...
9974739	  782.7	  658.1	 3713.0	...
9974740	  782.7	  658.2	 3711.0	...
9974741	  782.8	  658.4	 3709.0	...
9974742	  783.1	  658.7	 3707.0	...
9974743	  783.3	  658.9	 3705.0	...
9974744	  783.3	  659.2	 3703.0	...
9974745	  783.1	  659.1	 3701.0	...
9974746	  782.9	  659.1	 3700.0	...
9974747	  782.9	  659.1	 3699.0	...
9974748	  782.9	  659.0	 3698.0	...
9974749	  783.1	  659.0	 3697.0	...
9974750	  783.2	  658.9	 3694.0	...
9974751	  783.3	  658.9	 3692.0	...
9974752	  783.3	  658.7	 3691.0	...
9974753	  783.2	  658.4	 3691.0	...
9974754	  783.1	  658.1	 3690.0	...
9974755	  782.7	  658.2	 3689.0	...
9974756	  782.4	  658.3	 3689.0	...
9974757	  782.4	  658.2	 3689.0	...
9974758	  782.7	  658.0	 3689.0	...
9974759	  782.9	  658.0	 3688.0	...
9974760	  783.1	  658.0	 3686.0	...
9974761	  783.1	  658.0	 3684.0	...
9974762	  783.2	  658.1	 3684.0	...
9974763	  783.4	  658.4	 3679.0	...
9974764	  783.4	  658.7	 3674.0	...
9974765	  783.3	  658.3	 3671.0	...
9974766	  783.0	  658.0	 3673.0	...
9974767	  782.8	  657.6	 3675.0	...
9974768	  782.6	  657.8	 3674.0	...
9974769	  782.3	  657.8	 3671.0	...
9974770	  781.9	  657.8	 3667.0	...
9974771	  781.7	  658.0	 3666.0	...
9974772	  781.7	  658.9	 3663.0	...
9974773	  781.8	  659.8	 3661.0	...
9974774	  781.8	  660.6	 3659.0	...
9974775	  781.8	  660.4	 3660.0	...
9974776	  781.7	  660.0	 3662.0	...
9974777	  781.7	  659.8	 3663.0	...
9974778	  781.8	  660.1	 3660.0	...
9974779	  782.1	  660.5	 3657.0	...
9974780	  782.3	  660.6	 3655.0	...
9974781	  782.3	  660.6	 3655.0	...
9974782	  782.5	  660.0	 3655.0	...
9974783	  782.6	  659.4	 3654.0	...
9974784	  782.7	  659.4	 3655.0	...
9974785	  782.6	  659.7	 3655.0	...
9974786	  782.4	  659.9	 3650.0	...
9974787	  782.3	  660.1	 3645.0	...
9974788	  782.3	  660.3	 3640.0	...
9974789	  782.7	  660.3	 3640.0	...
9974790	  783.1	  660.2	 3640.0	...
9974791	  783.5	  660.1	 3639.0	...
9974792	  783.4	  660.3	 3639.0	...
9974793	  783.5	  660.7	 3637.0	...
9974794	  783.5	  660.9	 3636.0	...
9974795	  783.3	  661.2	 3634.0	...
9974796	  782.8	  661.2	 3632.0	...
9974797	  782.3	  661.3	 3630.0	...
9974798	  782.1	  661.4	 3629.0	...
9974799	  782.2	  661.6	 3629.0	...
9974800	  782.4	  662.2	 3623.0	...
9974801	  782.6	  662.7	 3618.0	...
9974802	  782.6	  663.5	 3612.0	...
9974803	  782.5	  663.8	 3611.0	...
9974804	  782.5	  664.1	 3610.0	...
9974805	  782.8	  664.1	 3610.0	...
9974806	  783.1	  663.1	 3610.0	...
9974807	  783.0	  662.2	 3610.0	...
9974808	  782.6	  661.4	 3610.0	...
9974809	  782.2	  661.1	 3611.0	...
9974810	  782.3	  660.3	 3613.0	...
9974811	  782.1	  659.6	 3613.0	...
9974812	  781.7	  659.6	 3612.0	...
9974813	  781.4	  660.4	 3610.0	...
9974814	  781.4	  661.1	 3611.0	...
9974815	  781.5	  661.4	 3609.0	...
9974816	  781.6	  661.4	 3606.0	...
9974817	  781.7	  661.2	 3600.0	...
9974818	  781.7	  660.1	 3598.0	...
9974819	  781.7	  659.1	 3596.0	...
9974820	  781.6	  659.3	 3595.0	...
9974821	  781.5	  660.3	 3595.0	...
9974822	  781.5	  661.2	 3594.0	...
9974823	  781.5	  661.1	 3594.0	...
9974824	  781.6	  660.8	 3595.0	...
9974825	  782.0	  660.4	 3595.0	...
9974826	  782.4	  660.1	 3595.0	...
9974827	  782.6	  659.7	 3593.0	...
9974828	  782.4	  659.5	 3592.0	...
9974829	  782.2	  659.2	 3593.0	...
9974830	  781.8	  658.9	 3591.0	...
9974831	  781.4	  658.4	 3590.0	...
9974832	  781.0	  658.3	 3588.0	...
9974833	  781.0	  658.1	 3587.0	...
9974834	  781.1	  657.9	 3586.0	...
9974835	  781.2	  658.8	 3585.0	...
9974836	  781.2	  659.9	 3585.0	...
9974837	  781.3	  660.9	 3586.0	...
9974838	  781.8	  659.6	 3587.0	...
9974839	  782.4	  658.1	 3585.0	...
9974840	  782.9	  657.4	 3578.0	...
9974841	  783.0	  658.2	 3571.0	...
9974842	  783.1	  658.9	 3566.0	...
9974843	  782.8	  659.2	 3565.0	...
9974844	  782.7	  659.4	 3565.0	...
9974845	  782.5	  659.7	 3566.0	...
9974846	  782.5	  659.7	 3567.0	...
9974847	  782.5	  659.5	 3569.0	...
9974848	  782.5	  659.4	 3570.0	...
9974849	  782.6	  659.1	 3570.0	...
9974850	  782.7	  658.8	 3569.0	...
9974851	  782.7	  658.6	 3569.0	...
9974852	  782.6	  658.5	 3568.0	...
9974853	  782.8	  658.4	 3568.0	...
9974854	  783.2	  658.6	 3568.0	...
9974855	  783.2	  659.0	 3568.0	...
9974856	  782.8	  658.7	 3568.0	...
9974857	  782.5	  657.9	 3566.0	...
9974858	  782.4	  657.8	 3563.0	...
9974859	  782.4	  658.5	 3561.0	...
9974860	  782.4	  659.4	 3556.0	...
9974861	  782.4	  659.6	 3552.0	...
9974862	  782.3	  659.9	 3550.0	...
9974863	  782.3	  659.9	 3550.0	...
9974864	  782.3	  659.8	 3550.0	...
9974865	  782.3	  659.8	 3549.0	...
9974866	  782.5	  659.9	 3548.0	...
9974867	  782.6	  660.2	 3548.0	...
9974868	  782.6	  660.3	 3544.0	...
9974869	  782.8	  660.0	 3541.0	...
9974870	  783.1	  659.6	 3538.0	...
9974871	  783.3	  659.4	 3536.0	...
9974872	  783.1	  659.5	 3535.0	...
9974873	  782.9	  659.7	 3535.0	...
9974874	  782.7	  660.4	 3535.0	...
9974875	  782.9	  661.3	 3537.0	...
9974876	  783.3	  662.1	 3538.0	...
9974877	  783.9	  661.9	 3539.0	...
9974878	  784.1	  661.6	 3539.0	...
9974879	  784.3	  661.3	 3541.0	...
9974880	  784.0	  660.9	 3542.0	...
9974881	  783.8	  660.6	 3540.0	...
9974882	  784.0	  660.5	 3534.0	...
9974883	  784.4	  660.5	 3529.0	...
9974884	  785.0	  660.6	 3525.0	...
9974885	  785.1	  660.8	 3522.0	...
9974886	  784.9	  661.2	 3519.0	...
9974887	  784.6	  661.4	 3517.0	...
9974888	  784.5	  661.4	 3519.0	...
9974889	  784.9	  661.2	 3521.0	...
9974890	  785.2	  661.1	 3519.0	...
9974891	  785.2	  661.0	 3514.0	...
9974892	  785.3	  660.9	 3509.0	...
9974893	  785.3	  660.9	 3505.0	...
9974894	  785.1	  660.8	 3503.0	...
9974895	  785.0	  660.8	 3503.0	...
9974896	  785.0	  660.9	 3506.0	...
9974897	  785.3	  660.8	 3507.0	...
9974898	  785.3	  660.6	 3506.0	...
9974899	  785.2	  659.9	 3505.0	...
9974900	  785.1	  659.3	 3505.0	...
9974901	  785.0	  659.0	 3503.0	...
9974902	  784.8	  659.2	 3500.0	...
9974903	  784.7	  659.5	 3497.0	...
9974904	  784.5	  659.5	 3496.0	...
9974905	  784.4	  659.4	 3494.0	...
9974906	  784.4	  659.4	 3492.0	...
9974907	  784.4	  659.2	 3491.0	...
9974908	  784.3	  659.0	 3491.0	...
9974909	  784.4	  659.1	 3491.0	...
9974910	  784.6	  659.3	 3493.0	...
9974911	  785.1	  659.9	 3494.0	...
9974912	  785.4	  660.1	 3495.0	...
9974913	  785.3	  660.3	 3495.0	...
9974914	  785.1	  660.1	 3493.0	...
9974915	  785.1	  659.9	 3487.0	...
9974916	  785.4	  659.8	 3479.0	...
9974917	  785.5	  659.8	 3475.0	...
9974918	  785.4	  659.3	 3474.0	...
9974919	  785.7	  658.8	 3476.0	...
9974920	  785.9	  659.1	 3477.0	...
9974921	  786.2	  659.9	 3477.0	...
9974922	  785.9	  660.7	 3473.0	...
9974923	  785.7	  661.5	 3470.0	...
9974924	  785.6	  662.2	 3467.0	...
9974925	  785.7	  662.7	 3468.0	...
9974926	  785.8	  662.1	 3470.0	...
9974927	  785.8	  661.6	 3471.0	...
9974928	  786.0	  660.9	 3473.0	...
9974929	  786.3	  660.7	 3473.0	...
9974930	  786.2	  660.5	 3470.0	...
9974931	  786.0	  660.6	 3467.0	...
9974932	  785.9	  660.6	 3466.0	...
9974933	  786.1	  660.6	 3468.0	...
9974934	  786.3	  660.6	 3470.0	...
9974935	  786.4	  660.7	 3467.0	...
9974936	  786.4	  660.8	 3464.0	...
9974937	  786.3	  661.1	 3461.0	...
9974938	  786.3	  661.4	 3461.0	...
9974939	  786.2	  661.6	 3461.0	...
9974940	  786.2	  661.6	 3462.0	...
9974941	  786.7	  661.4	 3461.0	...
9974942	  787.1	  661.2	 3458.0	...
9974943	  787.4	  661.2	 3455.0	...
9974944	  787.3	  661.4	 3453.0	...
MSG	9974945 0000 _ Number On
9974945	  787.3	  661.6	 3452.0	...
9974946	  787.3	  662.0	 3449.0	...
9974947	  787.3	  662.6	 3446.0	...
9974948	  787.2	  663.1	 3445.0	...
9974949	  787.3	  663.2	 3445.0	...
9974950	  787.5	  663.1	 3448.0	...
9974951	  787.8	  662.9	 3451.0	...
9974952	  788.2	  662.9	 3457.0	...
9974953	  788.4	  663.0	 3459.0	...
9974954	  788.5	  663.0	 3456.0	...
9974955	  788.4	  663.1	 3452.0	...
9974956	  788.3	  663.2	 3449.0	...
9974957	  788.1	  663.3	 3448.0	...
9974958	  787.7	  663.5	 3446.0	...
9974959	  787.4	  663.7	 3442.0	...
9974960	  787.4	  663.7	 3440.0	...
9974961	  787.5	  663.6	 3438.0	...
9974962	  787.6	  663.4	 3438.0	...
9974963	  788.0	  663.4	 3439.0	...
9974964	  788.7	  663.4	 3441.0	...
9974965	  789.4	  663.5	 3443.0	...
9974966	  789.6	  663.4	 3442.0	...
9974967	  789.5	  663.3	 3440.0	...
9974968	  789.5	  663.2	 3438.0	...
9974969	  789.4	  663.5	 3438.0	...
9974970	  789.2	  664.1	 3436.0	...
9974971	  788.7	  664.6	 3433.0	...
9974972	  788.4	  665.4	 3430.0	...
9974973	  788.4	  666.0	 3431.0	...
9974974	  788.7	  666.3	 3431.0	...
9974975	  789.0	  666.1	 3431.0	...
9974976	  789.1	  665.8	 3430.0	...
9974977	  789.2	  665.9	 3429.0	...
9974978	  789.4	  665.9	 3429.0	...
9974979	  789.5	  665.9	 3428.0	...
9974980	  789.5	  665.7	 3427.0	...
9974981	  789.4	  665.6	 3426.0	...
9974982	  789.4	  665.6	 3425.0	...
9974983	  789.5	  665.7	 3423.0	...
9974984	  789.6	  666.4	 3420.0	...
9974985	  789.8	  667.1	 3419.0	...
9974986	  789.9	  667.6	 3418.0	...
9974987	  790.0	  667.4	 3419.0	...
9974988	  790.2	  667.1	 3419.0	...
9974989	  790.4	  666.8	 3418.0	...
9974990	  790.5	  666.4	 3416.0	...
9974991	  790.5	  666.4	 3415.0	...
9974992	  790.4	  666.7	 3415.0	...
9974993	  790.2	  667.2	 3414.0	...
9974994	  790.2	  667.5	 3414.0	...
9974995	  790.2	  667.8	 3413.0	...
9974996	  790.5	  668.0	 3413.0	...
9974997	  790.9	  667.5	 3413.0	...
9974998	  791.1	  666.9	 3413.0	...
9974999	  791.3	  666.3	 3412.0	...
9975000	  791.5	  666.3	 3411.0	...
9975001	  791.7	  666.6	 3413.0	...
9975002	  791.7	  667.2	 3417.0	...
9975003	  791.6	  667.7	 3418.0	...
9975004	  791.5	  667.9	 3419.0	...
9975005	  791.3	  668.0	 3419.0	...
9975006	  791.1	  668.0	 3419.0	...
9975007	  791.2	  667.5	 3417.0	...
9975008	  791.2	  667.0	 3414.0	...
9975009	  791.2	  666.8	 3414.0	...
9975010	  791.2	  667.0	 3411.0	...
9975011	  791.3	  667.2	 3408.0	...
9975012	  791.4	  667.1	 3405.0	...
9975013	  791.5	  667.2	 3404.0	...
9975014	  791.7	  667.2	 3405.0	...
9975015	  791.9	  667.2	 3408.0	...
9975016	  791.9	  667.4	 3410.0	...
9975017	  791.6	  667.3	 3410.0	...
9975018	  791.2	  667.2	 3408.0	...
9975019	  791.2	  668.2	 3406.0	...
9975020	  791.1	  669.4	 3404.0	...
9975021	  791.2	  669.1	 3404.0	...
9975022	  791.4	  667.7	 3404.0	...
9975023	  791.7	  666.4	 3403.0	...
9975024	  792.1	  666.6	 3403.0	...
9975025	  792.3	  667.2	 3402.0	...
9975026	  792.5	  668.1	 3402.0	...
9975027	  792.6	  668.9	 3402.0	...
9975028	  792.8	  668.5	 3401.0	...
9975029	  793.0	  667.4	 3400.0	...
9975030	  793.1	  665.8	 3401.0	...
9975031	  793.1	  664.8	 3400.0	...
9975032	  793.1	  665.8	 3398.0	...
9975033	  793.1	  667.3	 3395.0	...
9975034	  793.1	  668.5	 3394.0	...
9975035	  793.1	  668.3	 3394.0	...
9975036	  792.9	  668.3	 3395.0	...
9975037	  792.6	  668.6	 3396.0	...
9975038	  791.8	  669.0	 3397.0	...
9975039	  791.0	  669.1	 3398.0	...
9975040	  790.7	  669.1	 3399.0	...
9975041	  791.1	  668.9	 3400.0	...
9975042	  791.6	  668.8	 3397.0	...
9975043	  791.8	  668.8	 3393.0	...
9975044	  791.8	  668.9	 3388.0	...
9975045	  791.8	  668.8	 3387.0	...
9975046	  791.8	  668.7	 3386.0	...
9975047	  792.2	  668.6	 3385.0	...
9975048	  792.7	  668.5	 3385.0	...
9975049	  792.7	  668.5	 3385.0	...
9975050	  792.2	  668.5	 3390.0	...
9975051	  791.7	  668.5	 3395.0	...
9975052	  791.9	  668.5	 3400.0	...
9975053	  792.0	  668.7	 3397.0	...
9975054	  792.2	  669.4	 3393.0	...
9975055	  792.4	  669.9	 3389.0	...
9975056	  792.7	  669.7	 3388.0	...
9975057	  793.1	  669.0	 3387.0	...
9975058	  793.4	  668.6	 3386.0	...
9975059	  793.3	  668.8	 3385.0	...
9975060	  793.0	  669.4	 3385.0	...
9975061	  793.1	  669.6	 3383.0	...
9975062	  793.6	  669.8	 3382.0	...
9975063	  793.4	  669.9	 3381.0	...
9975064	  793.0	  670.1	 3381.0	...
9975065	  792.6	  670.2	 3381.0	...
9975066	  792.8	  670.0	 3381.0	...
9975067	  792.8	  669.7	 3383.0	...
9975068	  792.8	  669.5	 3384.0	...
9975069	  792.8	  669.6	 3383.0	...
9975070	  792.7	  669.7	 3380.0	...
9975071	  792.7	  669.8	 3379.0	...
9975072	  792.6	  669.9	 3380.0	...
9975073	  792.1	  670.2	 3380.0	...
9975074	  791.7	  670.4	 3380.0	...
9975075	  791.3	  670.4	 3380.0	...
9975076	  791.4	  670.3	 3381.0	...
9975077	  791.6	  670.3	 3382.0	...
9975078	  792.3	  670.4	 3384.0	...
9975079	  793.0	  670.6	 3385.0	...
9975080	  793.6	  670.7	 3386.0	...
9975081	  793.3	  670.7	 3387.0	...
9975082	  793.1	  670.8	 3385.0	...
9975083	  792.8	  671.0	 3381.0	...
9975084	  792.8	  671.5	 3377.0	...
9975085	  792.8	  671.9	 3377.0	...
9975086	  792.8	  672.0	 3379.0	...
9975087	  792.7	  670.9	 3381.0	...
9975088	  792.6	  669.7	 3380.0	...
9975089	  792.2	  669.8	 3379.0	...
9975090	  791.9	  670.8	 3379.0	...
9975091	  791.5	  671.5	 3377.0	...
9975092	  791.3	  671.2	 3376.0	...
9975093	  791.2	  671.0	 3375.0	...
9975094	  791.1	  671.0	 3375.0	...
9975095	  791.1	  671.0	 3374.0	...
9975096	  791.2	  670.9	 3372.0	...
9975097	  791.2	  671.0	 3370.0	...
9975098	  791.1	  670.8	 3368.0	...
9975099	  791.0	  670.5	 3367.0	...
9975100	  791.1	  671.2	 3369.0	...
9975101	  791.2	  672.1	 3373.0	...
9975102	  791.2	  672.8	 3375.0	...
9975103	  791.4	  672.7	 3373.0	...
9975104	  791.7	  673.0	 3371.0	...
9975105	  792.1	  673.4	 3371.0	...
9975106	  792.3	  673.8	 3372.0	...
9975107	  792.4	  673.8	 3373.0	...
9975108	  792.5	  673.8	 3373.0	...
9975109	  792.2	  673.8	 3373.0	...
9975110	  791.7	  673.3	 3374.0	...
9975111	  791.2	  672.7	 3375.0	...
9975112	  791.0	  671.9	 3372.0	...
9975113	  791.0	  671.8	 3369.0	...
9975114	  791.1	  671.6	 3366.0	...
9975115	  791.1	  671.5	 3366.0	...
9975116	  791.1	  671.4	 3370.0	...
9975117	  791.1	  671.4	 3373.0	...
9975118	  791.2	  671.9	 3373.0	...
9975119	  791.3	  672.4	 3370.0	...
9975120	  791.5	  673.0	 3367.0	...
9975121	  791.6	  673.0	 3367.0	...
9975122	  791.6	  672.8	 3367.0	...
9975123	  791.5	  672.6	 3367.0	...
9975124	  791.4	  672.6	 3368.0	...
9975125	  791.5	  672.9	 3369.0	...
9975126	  791.5	  672.7	 3370.0	...
9975127	  791.5	  672.1	 3370.0	...
9975128	  791.6	  671.6	 3369.0	...
9975129	  791.7	  671.6	 3369.0	...
9975130	  791.3	  671.6	 3368.0	...
9975131	  791.1	  672.2	 3367.0	...
9975132	  790.8	  672.8	 3367.0	...
9975133	  790.8	  673.3	 3368.0	...
9975134	  790.8	  673.1	 3370.0	...
9975135	  791.0	  672.9	 3371.0	...
9975136	  791.2	  672.7	 3370.0	...
9975137	  791.5	  672.6	 3369.0	...
9975138	  791.7	  672.6	 3368.0	...
9975139	  792.0	  672.6	 3367.0	...
9975140	  792.3	  672.6	 3366.0	...
9975141	  792.3	  672.6	 3367.0	...
9975142	  792.5	  672.7	 3367.0	...
9975143	  792.5	  672.7	 3367.0	...
9975144	  792.5	  672.9	 3366.0	...
9975145	  792.5	  673.0	 3369.0	...
9975146	  792.5	  673.0	 3373.0	...
9975147	  792.4	  672.9	 3376.0	...
9975148	  792.3	  671.9	 3376.0	...
9975149	  792.1	  671.1	 3373.0	...
9975150	  791.8	  670.3	 3371.0	...
9975151	  791.5	  670.5	 3367.0	...
9975152	  791.5	  670.6	 3366.0	...
9975153	  792.0	  670.7	 3365.0	...
9975154	  792.5	  670.7	 3366.0	...
9975155	  792.8	  670.9	 3367.0	...
9975156	  792.6	  671.7	 3367.0	...
9975157	  792.3	  672.4	 3367.0	...
9975158	  792.3	  672.9	 3366.0	...
9975159	  792.2	  672.8	 3365.0	...
9975160	  792.2	  672.5	 3365.0	...
9975161	  792.2	  672.4	 3365.0	...
9975162	  792.2	  672.2	 3365.0	...
9975163	  792.3	  671.7	 3365.0	...
9975164	  792.4	  671.1	 3365.0	...
9975165	  792.8	  670.2	 3366.0	...
9975166	  793.1	  669.9	 3367.0	...
9975167	  793.0	  669.6	 3368.0	...
9975168	  792.6	  669.7	 3368.0	...
9975169	  792.1	  670.6	 3368.0	...
9975170	  792.2	  671.7	 3369.0	...
9975171	  792.2	  672.7	 3370.0	...
9975172	  792.2	  673.0	 3370.0	...
9975173	  792.1	  672.9	 3369.0	...
9975174	  792.4	  672.6	 3367.0	...
9975175	  792.7	  672.1	 3366.0	...
9975176	  792.8	  671.6	 3369.0	...
9975177	  792.8	  671.8	 3372.0	...
9975178	  792.7	  672.2	 3375.0	...
9975179	  793.0	  672.6	 3375.0	...
9975180	  793.1	  672.6	 3375.0	...
9975181	  793.3	  673.0	 3374.0	...
EFIX R   9974382	9975181	800	  787.9	  675.3	   3523
SSACC R  9975182
9975182	  793.5	  673.4	 3373.0	...
9975183	  793.6	  673.1	 3372.0	...
9975184	  793.1	  672.2	 3372.0	...
9975185	  792.2	  669.6	 3374.0	...
9975186	  790.6	  666.3	 3376.0	...
9975187	  789.4	  661.4	 3376.0	...
9975188	  788.2	  656.9	 3374.0	...
9975189	  787.6	  652.1	 3372.0	...
9975190	  786.9	  647.3	 3377.0	...
9975191	  784.6	  643.1	 3381.0	...
9975192	  782.4	  638.4	 3386.0	...
9975193	  780.1	  634.1	 3386.0	...
9975194	  779.3	  629.3	 3385.0	...
9975195	  778.4	  625.1	 3382.0	...
9975196	  777.7	  621.0	 3379.0	...
9975197	  777.6	  618.1	 3377.0	...
9975198	  777.7	  615.8	 3377.0	...
9975199	  777.9	  614.1	 3377.0	...
ESACC R  9975182	9975199	18	  793.5	  673.4	  777.9	  614.1	   1.31	    101
SFIX R   9975200
9975200	  778.3	  612.3	 3376.0	...
9975201	  779.1	  611.9	 3376.0	...
9975202	  779.9	  612.1	 3376.0	...
9975203	  780.5	  612.9	 3376.0	...
9975204	  780.6	  613.6	 3376.0	...
9975205	  780.7	  614.2	 3376.0	...
9975206	  780.7	  614.4	 3376.0	...
9975207	  780.6	  614.6	 3377.0	...
9975208	  780.5	  614.8	 3377.0	...
9975209	  780.4	  615.1	 3376.0	...
9975210	  780.7	  615.3	 3376.0	...
9975211	  780.9	  615.5	 3376.0	...
9975212	  781.1	  615.6	 3376.0	...
9975213	  781.0	  615.2	 3376.0	...
9975214	  781.0	  614.8	 3377.0	...
9975215	  781.6	  614.5	 3377.0	...
9975216	  782.1	  614.7	 3377.0	...
9975217	  782.6	  615.6	 3377.0	...
9975218	  782.6	  616.3	 3378.0	...
9975219	  782.5	  616.9	 3378.0	...
9975220	  782.4	  617.0	 3378.0	...
9975221	  782.4	  617.1	 3378.0	...
9975222	  782.4	  617.0	 3378.0	...
9975223	  782.2	  616.9	 3382.0	...
9975224	  782.0	  616.7	 3385.0	...
9975225	  781.8	  616.6	 3386.0	...
9975226	  781.9	  616.5	 3384.0	...
9975227	  781.8	  616.4	 3383.0	...
9975228	  781.6	  616.0	 3384.0	...
9975229	  781.1	  615.6	 3384.0	...
9975230	  780.7	  615.2	 3384.0	...
9975231	  780.4	  615.5	 3384.0	...
9975232	  780.4	  615.7	 3384.0	...
9975233	  780.4	  615.6	 3384.0	...
9975234	  780.4	  615.3	 3384.0	...
9975235	  780.4	  614.9	 3384.0	...
9975236	  780.5	  615.0	 3384.0	...
9975237	  780.7	  615.0	 3385.0	...
9975238	  781.1	  615.7	 3385.0	...
9975239	  781.2	  616.4	 3386.0	...
9975240	  781.1	  616.5	 3386.0	...
9975241	  780.9	  615.9	 3387.0	...
9975242	  780.8	  615.3	 3389.0	...
9975243	  780.8	  615.5	 3391.0	...
9975244	  780.9	  615.6	 3396.0	...
9975245	  781.1	  615.7	 3399.0	...
9975246	  781.3	  615.4	 3401.0	...
9975247	  781.4	  615.1	 3400.0	...
MSG	9975248 0000 _ Number Off
9975248	  781.6	  615.0	 3399.0	...
9975249	  781.6	  615.2	 3398.0	...
9975250	  781.9	  615.1	 3396.0	...
9975251	  782.1	  614.9	 3395.0	...
9975252	  781.8	  615.1	 3395.0	...
9975253	  781.4	  615.5	 3396.0	...
9975254	  780.8	  615.8	 3396.0	...
9975255	  780.8	  615.7	 3396.0	...
9975256	  780.7	  615.5	 3395.0	...
9975257	  780.6	  615.2	 3395.0	...
9975258	  780.6	  615.0	 3395.0	...
9975259	  780.7	  614.9	 3395.0	...
9975260	  780.7	  614.9	 3395.0	...
9975261	  780.8	  614.9	 3394.0	...
9975262	  780.8	  614.9	 3394.0	...
9975263	  780.6	  614.9	 3394.0	...
9975264	  780.5	  615.0	 3395.0	...
9975265	  780.3	  614.9	 3395.0	...
9975266	  780.4	  614.8	 3396.0	...
9975267	  780.5	  614.9	 3397.0	...
9975268	  780.8	  615.0	 3398.0	...
9975269	  781.1	  615.0	 3400.0	...
9975270	  781.1	  614.8	 3399.0	...
9975271	  781.1	  614.3	 3399.0	...
9975272	  781.0	  613.8	 3400.0	...
9975273	  781.1	  613.5	 3402.0	...
9975274	  781.3	  613.5	 3403.0	...
9975275	  781.4	  613.6	 3402.0	...
9975276	  781.4	  613.7	 3400.0	...
9975277	  781.5	  613.8	 3400.0	...
9975278	  781.5	  614.0	 3399.0	...
9975279	  781.2	  614.3	 3398.0	...
9975280	  780.8	  614.5	 3396.0	...
9975281	  780.4	  614.4	 3394.0	...
9975282	  780.4	  614.1	 3394.0	...
9975283	  780.4	  613.7	 3395.0	...
9975284	  780.4	  613.4	 3396.0	...
9975285	  780.4	  613.2	 3397.0	...
9975286	  780.4	  613.0	 3400.0	...
9975287	  780.5	  613.0	 3403.0	...
9975288	  780.8	  612.9	 3405.0	...
9975289	  781.2	  612.8	 3405.0	...
9975290	  781.3	  612.9	 3405.0	...
9975291	  781.2	  613.2	 3405.0	...
9975292	  781.1	  613.5	 3403.0	...
9975293	  781.0	  613.7	 3400.0	...
9975294	  780.8	  613.9	 3398.0	...
9975295	  780.7	  614.0	 3398.0	...
9975296	  780.8	  614.2	 3402.0	...
9975297	  781.0	  614.3	 3406.0	...
9975298	  781.1	  614.4	 3411.0	...
9975299	  781.0	  613.9	 3408.0	...
9975300	  780.7	  613.3	 3406.0	...
9975301	  780.6	  612.8	 3404.0	...
9975302	  780.6	  613.0	 3405.0	...
9975303	  780.6	  613.2	 3407.0	...
9975304	  780.5	  612.7	 3407.0	...
9975305	  780.4	  612.2	 3405.0	...
9975306	  780.3	  611.8	 3404.0	...
9975307	  780.3	  612.3	 3403.0	...
9975308	  780.4	  612.7	 3404.0	...
9975309	  780.4	  613.0	 3404.0	...
9975310	  780.5	  613.1	 3404.0	...
9975311	  780.5	  612.6	 3402.0	...
9975312	  780.6	  612.1	 3401.0	...
9975313	  780.8	  611.7	 3402.0	...
9975314	  780.9	  611.7	 3405.0	...
9975315	  781.1	  611.3	 3408.0	...
9975316	  781.1	  610.9	 3408.0	...
9975317	  780.9	  610.5	 3408.0	...
9975318	  780.7	  610.4	 3408.0	...
9975319	  780.6	  610.4	 3408.0	...
9975320	  780.7	  610.4	 3409.0	...
9975321	  780.8	  610.5	 3408.0	...
9975322	  780.9	  610.6	 3406.0	...
9975323	  780.8	  610.7	 3405.0	...
9975324	  780.9	  610.8	 3405.0	...
9975325	  780.9	  611.0	 3405.0	...
9975326	  780.9	  611.3	 3407.0	...
9975327	  780.8	  611.3	 3409.0	...
9975328	  780.8	  610.9	 3411.0	...
9975329	  780.7	  610.5	 3411.0	...
9975330	  780.8	  610.6	 3411.0	...
9975331	  780.8	  611.2	 3410.0	...
9975332	  780.7	  611.9	 3407.0	...
9975333	  780.4	  612.1	 3405.0	...
9975334	  780.6	  612.2	 3401.0	...
9975335	  780.9	  612.3	 3400.0	...
9975336	  781.3	  612.1	 3400.0	...
9975337	  781.3	  611.8	 3399.0	...
9975338	  781.2	  611.5	 3398.0	...
9975339	  781.1	  611.3	 3398.0	...
9975340	  780.9	  611.4	 3401.0	...
9975341	  780.4	  611.5	 3405.0	...
9975342	  780.1	  611.6	 3406.0	...
9975343	  779.8	  611.8	 3409.0	...
9975344	  779.8	  612.1	 3411.0	...
9975345	  779.8	  612.3	 3413.0	...
9975346	  780.0	  612.4	 3413.0	...
9975347	  780.2	  612.3	 3411.0	...
9975348	  780.5	  611.9	 3408.0	...
9975349	  780.6	  611.6	 3408.0	...
9975350	  780.6	  611.4	 3412.0	...
9975351	  780.7	  611.5	 3416.0	...
9975352	  780.7	  611.6	 3417.0	...
9975353	  780.6	  611.8	 3417.0	...
9975354	  780.6	  612.2	 3418.0	...
9975355	  780.6	  612.6	 3418.0	...
9975356	  780.6	  612.8	 3418.0	...
9975357	  780.3	  612.6	 3418.0	...
9975358	  780.0	  612.2	 3418.0	...
9975359	  779.7	  612.0	 3420.0	...
9975360	  780.1	  612.3	 3421.0	...
9975361	  780.6	  612.8	 3424.0	...
9975362	  781.1	  612.9	 3425.0	...
9975363	  781.1	  612.6	 3427.0	...
9975364	  780.8	  612.4	 3427.0	...
9975365	  780.4	  611.8	 3427.0	...
9975366	  780.3	  611.1	 3427.0	...
9975367	  780.6	  610.7	 3426.0	...
9975368	  780.9	  611.0	 3429.0	...
9975369	  781.1	  611.5	 3433.0	...
9975370	  781.0	  611.7	 3438.0	...
9975371	  780.9	  611.9	 3438.0	...
9975372	  781.1	  611.7	 3437.0	...
9975373	  781.4	  611.6	 3434.0	...
9975374	  781.4	  611.8	 3430.0	...
9975375	  781.2	  612.1	 3427.0	...
9975376	  781.0	  612.3	 3427.0	...
9975377	  781.1	  612.3	 3427.0	...
9975378	  781.0	  612.3	 3431.0	...
9975379	  780.8	  612.1	 3434.0	...
9975380	  780.5	  612.0	 3435.0	...
9975381	  780.3	  611.9	 3434.0	...
9975382	  780.2	  612.0	 3433.0	...
9975383	  780.3	  612.1	 3433.0	...
9975384	  780.3	  612.0	 3433.0	...
9975385	  780.2	  611.7	 3434.0	...
9975386	  780.1	  611.2	 3435.0	...
9975387	  780.0	  611.0	 3435.0	...
9975388	  780.1	  611.1	 3435.0	...
9975389	  780.4	  611.4	 3434.0	...
9975390	  780.7	  611.6	 3434.0	...
9975391	  780.8	  611.5	 3433.0	...
9975392	  780.6	  611.5	 3434.0	...
9975393	  780.8	  611.5	 3434.0	...
9975394	  781.1	  611.4	 3435.0	...
9975395	  781.1	  611.4	 3436.0	...
9975396	  780.9	  611.5	 3436.0	...
9975397	  780.6	  611.6	 3435.0	...
9975398	  780.8	  611.8	 3436.0	...
9975399	  780.9	  611.7	 3438.0	...
9975400	  780.7	  611.7	 3440.0	...
9975401	  780.4	  611.6	 3441.0	...
9975402	  780.0	  611.8	 3441.0	...
9975403	  779.9	  611.9	 3440.0	...
9975404	  779.8	  612.1	 3439.0	...
9975405	  779.8	  612.0	 3437.0	...
9975406	  779.9	  611.9	 3437.0	...
9975407	  779.8	  611.9	 3437.0	...
9975408	  779.8	  611.8	 3437.0	...
9975409	  779.9	  611.8	 3437.0	...
9975410	  780.1	  611.8	 3439.0	...
9975411	  780.3	  611.8	 3442.0	...
9975412	  780.2	  611.8	 3445.0	...
9975413	  779.9	  611.7	 3448.0	...
9975414	  779.9	  611.5	 3451.0	...
9975415	  779.9	  611.4	 3453.0	...
9975416	  780.0	  611.1	 3453.0	...
9975417	  780.0	  610.8	 3452.0	...
9975418	  779.7	  610.6	 3451.0	...
9975419	  779.3	  610.6	 3451.0	...
9975420	  779.2	  610.4	 3451.0	...
9975421	  779.3	  610.2	 3451.0	...
9975422	  779.9	  610.1	 3452.0	...
9975423	  780.4	  610.2	 3450.0	...
9975424	  780.8	  610.3	 3448.0	...
9975425	  780.4	  610.2	 3448.0	...
9975426	  780.1	  610.2	 3449.0	...
9975427	  779.6	  610.2	 3450.0	...
9975428	  779.6	  610.3	 3452.0	...
9975429	  779.7	  610.3	 3455.0	...
9975430	  780.0	  610.3	 3459.0	...
9975431	  780.2	  610.3	 3462.0	...
9975432	  780.2	  610.3	 3463.0	...
9975433	  780.1	  610.3	 3464.0	...
9975434	  779.9	  610.3	 3465.0	...
9975435	  779.6	  610.2	 3465.0	...
9975436	  779.6	  610.1	 3465.0	...
9975437	  779.5	  609.9	 3462.0	...
9975438	  779.2	  609.7	 3458.0	...
9975439	  779.0	  609.6	 3459.0	...
9975440	  779.2	  609.5	 3463.0	...
9975441	  779.6	  609.5	 3466.0	...
9975442	  779.9	  609.4	 3464.0	...
9975443	  779.9	  609.4	 3462.0	...
9975444	  779.8	  609.4	 3461.0	...
9975445	  779.7	  609.5	 3461.0	...
9975446	  779.6	  609.5	 3463.0	...
9975447	  779.6	  609.7	 3465.0	...
9975448	  779.6	  610.2	 3466.0	...
MSG	9975449 0000 _ Number On
9975449	  779.6	  610.6	 3466.0	...
9975450	  779.7	  610.7	 3466.0	...
9975451	  779.8	  610.4	 3465.0	...
9975452	  779.6	  610.2	 3466.0	...
9975453	  779.3	  610.3	 3466.0	...
9975454	  779.1	  610.6	 3467.0	...
9975455	  779.1	  610.9	 3468.0	...
9975456	  779.2	  611.0	 3468.0	...
9975457	  779.2	  611.1	 3467.0	...
9975458	  779.2	  611.1	 3466.0	...
9975459	  779.3	  611.1	 3466.0	...
9975460	  779.3	  611.1	 3467.0	...
9975461	  779.4	  611.1	 3469.0	...
9975462	  779.4	  611.1	 3470.0	...
9975463	  779.6	  611.0	 3469.0	...
9975464	  779.8	  611.0	 3469.0	...
9975465	  779.6	  610.9	 3472.0	...
9975466	  779.2	  610.9	 3476.0	...
9975467	  778.9	  610.8	 3479.0	...
9975468	  778.9	  610.7	 3477.0	...
9975469	  778.9	  611.1	 3476.0	...
9975470	  779.2	  611.4	 3474.0	...
9975471	  779.3	  611.4	 3473.0	...
9975472	  779.5	  611.1	 3473.0	...
9975473	  779.4	  610.6	 3474.0	...
9975474	  779.4	  610.5	 3475.0	...
9975475	  779.4	  610.0	 3476.0	...
9975476	  779.3	  609.7	 3476.0	...
9975477	  779.5	  609.5	 3475.0	...
9975478	  779.6	  609.6	 3475.0	...
9975479	  780.2	  609.6	 3475.0	...
9975480	  780.6	  609.5	 3475.0	...
9975481	  780.2	  609.6	 3477.0	...
9975482	  779.4	  609.7	 3478.0	...
9975483	  778.6	  609.9	 3479.0	...
9975484	  778.7	  609.9	 3480.0	...
9975485	  778.7	  610.3	 3482.0	...
9975486	  778.7	  610.6	 3484.0	...
9975487	  778.9	  610.9	 3482.0	...
9975488	  779.0	  611.0	 3479.0	...
9975489	  779.1	  611.1	 3478.0	...
9975490	  779.2	  610.7	 3480.0	...
9975491	  779.4	  610.3	 3483.0	...
9975492	  779.6	  609.9	 3484.0	...
9975493	  779.6	  609.8	 3483.0	...
9975494	  779.2	  610.0	 3482.0	...
9975495	  778.7	  610.3	 3483.0	...
9975496	  778.5	  610.6	 3485.0	...
9975497	  778.5	  610.7	 3488.0	...
9975498	  778.7	  610.7	 3488.0	...
9975499	  778.9	  610.7	 3491.0	...
9975500	  778.9	  610.6	 3495.0	...
9975501	  778.9	  610.4	 3495.0	...
9975502	  779.1	  610.3	 3492.0	...
9975503	  779.4	  610.2	 3490.0	...
9975504	  779.6	  610.3	 3492.0	...
9975505	  779.6	  610.3	 3494.0	...
9975506	  779.6	  610.4	 3494.0	...
9975507	  779.6	  610.3	 3493.0	...
9975508	  779.3	  610.3	 3493.0	...
9975509	  779.1	  610.1	 3493.0	...
9975510	  778.9	  610.1	 3494.0	...
9975511	  778.6	  610.0	 3496.0	...
9975512	  778.2	  610.0	 3497.0	...
9975513	  777.9	  609.9	 3496.0	...
9975514	  777.8	  610.2	 3495.0	...
9975515	  778.0	  610.4	 3495.0	...
9975516	  778.3	  610.6	 3495.0	...
9975517	  778.5	  610.5	 3495.0	...
9975518	  778.5	  610.5	 3496.0	...
9975519	  778.5	  610.5	 3495.0	...
9975520	  778.5	  610.3	 3495.0	...
9975521	  778.4	  610.1	 3498.0	...
9975522	  778.4	  609.7	 3501.0	...
9975523	  778.7	  609.6	 3505.0	...
9975524	  779.0	  609.4	 3508.0	...
9975525	  779.1	  609.3	 3511.0	...
9975526	  779.0	  609.3	 3512.0	...
9975527	  779.0	  609.4	 3510.0	...
9975528	  778.6	  609.6	 3507.0	...
9975529	  778.4	  609.7	 3506.0	...
9975530	  778.3	  609.7	 3505.0	...
9975531	  778.6	  609.4	 3506.0	...
9975532	  778.5	  609.2	 3506.0	...
9975533	  778.3	  609.1	 3506.0	...
9975534	  778.2	  609.5	 3506.0	...
9975535	  778.3	  609.7	 3506.0	...
9975536	  778.3	  609.8	 3507.0	...
9975537	  778.7	  609.6	 3511.0	...
9975538	  779.1	  609.7	 3515.0	...
9975539	  779.4	  609.8	 3516.0	...
9975540	  779.2	  609.9	 3514.0	...
9975541	  778.7	  609.8	 3512.0	...
9975542	  778.3	  609.6	 3512.0	...
9975543	  778.0	  609.3	 3511.0	...
9975544	  777.8	  609.4	 3512.0	...
9975545	  777.7	  609.6	 3512.0	...
9975546	  777.8	  609.6	 3511.0	...
9975547	  777.9	  609.5	 3513.0	...
9975548	  778.0	  609.1	 3516.0	...
9975549	  778.1	  608.7	 3517.0	...
9975550	  778.1	  608.3	 3516.0	...
9975551	  778.2	  608.3	 3516.0	...
9975552	  778.1	  608.0	 3516.0	...
9975553	  778.1	  607.7	 3516.0	...
9975554	  778.1	  607.5	 3513.0	...
9975555	  777.8	  607.5	 3510.0	...
9975556	  777.5	  608.1	 3508.0	...
9975557	  777.4	  609.0	 3511.0	...
9975558	  777.5	  610.1	 3514.0	...
9975559	  777.6	  610.6	 3515.0	...
9975560	  777.6	  610.7	 3516.0	...
9975561	  777.6	  610.5	 3517.0	...
9975562	  777.6	  610.7	 3519.0	...
9975563	  777.7	  611.1	 3520.0	...
9975564	  777.7	  611.2	 3521.0	...
9975565	  777.8	  611.0	 3520.0	...
9975566	  777.8	  610.8	 3517.0	...
9975567	  777.8	  610.8	 3513.0	...
9975568	  777.7	  610.7	 3509.0	...
9975569	  777.6	  610.3	 3509.0	...
9975570	  777.6	  609.4	 3511.0	...
9975571	  777.2	  609.0	 3512.0	...
9975572	  776.9	  608.7	 3513.0	...
9975573	  776.7	  608.9	 3513.0	...
9975574	  776.6	  608.9	 3514.0	...
9975575	  776.5	  609.0	 3515.0	...
9975576	  776.5	  609.1	 3517.0	...
9975577	  776.7	  609.1	 3519.0	...
9975578	  776.7	  609.6	 3521.0	...
9975579	  776.6	  610.0	 3522.0	...
9975580	  776.6	  610.5	 3522.0	...
9975581	  776.6	  610.3	 3523.0	...
9975582	  776.8	  610.1	 3523.0	...
9975583	  777.3	  609.8	 3524.0	...
9975584	  777.7	  609.7	 3526.0	...
9975585	  777.6	  609.7	 3525.0	...
9975586	  777.2	  609.7	 3519.0	...
9975587	  776.6	  609.1	 3513.0	...
9975588	  776.3	  608.5	 3512.0	...
9975589	  776.2	  607.9	 3516.0	...
9975590	  776.3	  607.9	 3519.0	...
9975591	  776.5	  608.1	 3518.0	...
9975592	  776.5	  608.2	 3517.0	...
9975593	  776.5	  608.2	 3516.0	...
9975594	  776.3	  608.3	 3515.0	...
9975595	  776.0	  608.5	 3515.0	...
9975596	  775.8	  609.3	 3516.0	...
9975597	  775.6	  609.9	 3518.0	...
9975598	  775.5	  610.4	 3519.0	...
9975599	  775.5	  610.3	 3520.0	...
9975600	  775.4	  610.3	 3520.0	...
9975601	  775.3	  610.3	 3520.0	...
9975602	  775.1	  610.2	 3520.0	...
9975603	  775.1	  610.0	 3519.0	...
9975604	  775.1	  609.8	 3518.0	...
9975605	  774.9	  609.7	 3520.0	...
9975606	  774.7	  609.4	 3523.0	...
9975607	  774.3	  609.2	 3526.0	...
9975608	  774.2	  609.2	 3524.0	...
9975609	  774.2	  609.3	 3522.0	...
9975610	  774.3	  609.5	 3520.0	...
9975611	  774.5	  609.2	 3520.0	...
9975612	  774.6	  608.8	 3521.0	...
9975613	  774.6	  608.4	 3525.0	...
9975614	  774.5	  608.4	 3528.0	...
9975615	  774.3	  608.6	 3530.0	...
9975616	  774.3	  608.7	 3528.0	...
9975617	  774.4	  608.7	 3524.0	...
9975618	  774.5	  608.6	 3521.0	...
9975619	  774.3	  608.5	 3523.0	...
9975620	  774.2	  608.4	 3527.0	...
9975621	  773.9	  608.8	 3531.0	...
9975622	  773.5	  609.3	 3533.0	...
9975623	  773.2	  609.8	 3534.0	...
9975624	  773.4	  610.0	 3534.0	...
9975625	  773.7	  610.2	 3533.0	...
9975626	  774.2	  610.3	 3533.0	...
9975627	  774.5	  610.3	 3533.0	...
9975628	  774.4	  610.0	 3534.0	...
9975629	  773.8	  609.8	 3535.0	...
9975630	  773.3	  610.1	 3536.0	...
9975631	  772.9	  610.6	 3537.0	...
9975632	  773.1	  611.2	 3540.0	...
9975633	  773.3	  611.3	 3541.0	...
9975634	  773.4	  611.5	 3540.0	...
9975635	  773.5	  611.6	 3537.0	...
9975636	  773.2	  611.6	 3535.0	...
9975637	  773.0	  611.7	 3534.0	...
9975638	  772.7	  611.7	 3534.0	...
9975639	  772.7	  611.6	 3534.0	...
9975640	  772.8	  611.6	 3534.0	...
9975641	  772.9	  611.3	 3534.0	...
9975642	  772.6	  611.0	 3534.0	...
9975643	  772.2	  610.6	 3534.0	...
9975644	  772.2	  610.8	 3537.0	...
9975645	  772.5	  611.2	 3541.0	...
9975646	  772.8	  611.6	 3543.0	...
9975647	  772.7	  611.5	 3542.0	...
9975648	  772.7	  611.4	 3541.0	...
9975649	  772.7	  611.3	 3541.0	...
9975650	  772.6	  611.3	 3543.0	...
9975651	  772.4	  611.4	 3545.0	...
9975652	  772.3	  611.4	 3547.0	...
9975653	  772.3	  611.7	 3548.0	...
9975654	  772.2	  611.9	 3547.0	...
9975655	  771.7	  611.5	 3547.0	...
9975656	  771.3	  610.9	 3546.0	...
9975657	  770.8	  610.5	 3546.0	...
9975658	  770.8	  610.9	 3545.0	...
9975659	  770.8	  611.2	 3545.0	...
9975660	  770.7	  611.3	 3545.0	...
9975661	  770.8	  611.3	 3545.0	...
9975662	  771.0	  611.4	 3544.0	...
9975663	  771.3	  611.4	 3543.0	...
9975664	  771.5	  611.6	 3544.0	...
9975665	  771.7	  611.8	 3545.0	...
9975666	  771.8	  612.0	 3547.0	...
9975667	  771.8	  612.0	 3547.0	...
9975668	  771.8	  612.1	 3547.0	...
9975669	  771.7	  612.2	 3547.0	...
9975670	  771.4	  612.3	 3548.0	...
9975671	  770.9	  612.3	 3548.0	...
9975672	  770.5	  611.8	 3546.0	...
9975673	  770.5	  611.3	 3544.0	...
9975674	  770.6	  610.4	 3541.0	...
9975675	  770.8	  610.0	 3541.0	...
9975676	  770.8	  609.5	 3541.0	...
9975677	  770.9	  609.5	 3538.0	...
9975678	  770.9	  609.4	 3535.0	...
9975679	  770.9	  609.5	 3532.0	...
9975680	  771.0	  609.7	 3532.0	...
9975681	  770.7	  609.9	 3535.0	...
9975682	  770.4	  610.2	 3539.0	...
9975683	  770.3	  610.4	 3541.0	...
9975684	  770.5	  610.3	 3539.0	...
9975685	  770.8	  610.1	 3540.0	...
9975686	  770.8	  609.8	 3542.0	...
9975687	  770.9	  610.3	 3545.0	...
9975688	  770.8	  610.9	 3546.0	...
9975689	  770.6	  611.2	 3548.0	...
9975690	  770.3	  611.0	 3547.0	...
9975691	  770.0	  610.9	 3544.0	...
9975692	  769.9	  610.7	 3540.0	...
9975693	  770.0	  610.6	 3539.0	...
9975694	  769.9	  610.5	 3542.0	...
9975695	  769.7	  610.6	 3546.0	...
9975696	  769.6	  610.6	 3551.0	...
9975697	  769.8	  610.6	 3551.0	...
9975698	  770.0	  610.7	 3552.0	...
9975699	  770.2	  610.6	 3552.0	...
9975700	  770.3	  610.2	 3554.0	...
9975701	  770.4	  609.9	 3555.0	...
9975702	  770.1	  610.0	 3555.0	...
9975703	  769.9	  610.2	 3555.0	...
9975704	  769.7	  610.4	 3552.0	...
9975705	  769.6	  610.0	 3551.0	...
9975706	  769.5	  609.5	 3549.0	...
9975707	  769.5	  609.0	 3548.0	...
9975708	  769.5	  609.1	 3547.0	...
9975709	  769.4	  609.1	 3545.0	...
9975710	  769.4	  609.1	 3544.0	...
9975711	  769.5	  608.9	 3546.0	...
9975712	  769.6	  608.8	 3547.0	...
9975713	  769.6	  608.7	 3548.0	...
9975714	  769.5	  608.7	 3548.0	...
9975715	  769.5	  608.6	 3551.0	...
9975716	  769.6	  608.7	 3554.0	...
9975717	  769.8	  608.9	 3557.0	...
9975718	  769.9	  609.1	 3557.0	...
9975719	  769.9	  609.2	 3556.0	...
9975720	  769.8	  609.2	 3556.0	...
9975721	  769.8	  609.0	 3555.0	...
9975722	  769.7	  608.7	 3555.0	...
9975723	  769.7	  608.5	 3555.0	...
9975724	  769.6	  608.4	 3557.0	...
9975725	  769.2	  608.0	 3557.0	...
9975726	  768.6	  607.8	 3558.0	...
9975727	  768.1	  607.9	 3556.0	...
9975728	  768.2	  608.3	 3554.0	...
9975729	  768.7	  608.7	 3552.0	...
9975730	  769.2	  608.0	 3553.0	...
9975731	  769.3	  607.4	 3554.0	...
9975732	  769.3	  606.8	 3556.0	...
9975733	  769.1	  606.9	 3555.0	...
9975734	  769.0	  606.8	 3552.0	...
9975735	  769.2	  606.7	 3550.0	...
9975736	  769.2	  606.6	 3551.0	...
9975737	  769.1	  606.6	 3553.0	...
9975738	  768.9	  606.6	 3554.0	...
9975739	  768.6	  606.6	 3555.0	...
9975740	  768.5	  606.8	 3556.0	...
9975741	  768.4	  607.1	 3556.0	...
9975742	  768.5	  607.4	 3555.0	...
9975743	  768.6	  607.6	 3553.0	...
9975744	  768.7	  607.9	 3552.0	...
9975745	  768.6	  608.1	 3554.0	...
9975746	  768.4	  608.3	 3557.0	...
9975747	  768.4	  608.4	 3559.0	...
9975748	  768.5	  608.1	 3558.0	...
9975749	  768.6	  607.8	 3558.0	...
9975750	  768.6	  607.5	 3559.0	...
9975751	  768.5	  607.5	 3561.0	...
9975752	  768.5	  607.6	 3562.0	...
9975753	  768.6	  607.6	 3563.0	...
9975754	  768.6	  607.6	 3564.0	...
9975755	  768.6	  607.6	 3567.0	...
9975756	  768.7	  607.0	 3570.0	...
9975757	  768.8	  606.4	 3571.0	...
9975758	  768.9	  606.0	 3568.0	...
9975759	  769.2	  606.1	 3564.0	...
9975760	  769.4	  606.3	 3563.0	...
9975761	  769.6	  606.4	 3563.0	...
MSG	9975762 0000 _ Number Off
9975762	  769.4	  606.7	 3565.0	...
9975763	  769.1	  607.1	 3568.0	...
9975764	  768.8	  607.5	 3568.0	...
9975765	  768.6	  607.8	 3569.0	...
9975766	  768.5	  607.9	 3569.0	...
9975767	  768.7	  608.1	 3570.0	...
9975768	  769.0	  608.4	 3572.0	...
9975769	  769.2	  608.5	 3573.0	...
9975770	  769.1	  607.8	 3571.0	...
9975771	  768.9	  607.2	 3567.0	...
9975772	  768.7	  606.8	 3564.0	...
9975773	  768.6	  607.0	 3565.0	...
9975774	  768.6	  607.4	 3567.0	...
9975775	  768.6	  607.7	 3569.0	...
9975776	  768.6	  607.9	 3570.0	...
9975777	  768.8	  608.0	 3568.0	...
9975778	  769.1	  608.2	 3565.0	...
9975779	  769.4	  608.4	 3562.0	...
9975780	  769.2	  608.5	 3564.0	...
9975781	  768.9	  608.4	 3567.0	...
9975782	  769.0	  608.2	 3571.0	...
9975783	  769.2	  607.9	 3571.0	...
9975784	  769.5	  607.8	 3571.0	...
9975785	  769.2	  607.3	 3574.0	...
9975786	  769.0	  606.8	 3577.0	...
9975787	  768.7	  606.6	 3577.0	...
9975788	  768.7	  607.0	 3574.0	...
9975789	  768.7	  607.3	 3577.0	...
9975790	  768.9	  606.8	 3581.0	...
9975791	  769.2	  606.2	 3584.0	...
9975792	  769.5	  605.7	 3581.0	...
9975793	  769.7	  605.6	 3577.0	...
9975794	  769.9	  606.4	 3575.0	...
9975795	  770.1	  607.2	 3573.0	...
9975796	  770.2	  607.8	 3571.0	...
9975797	  770.2	  607.6	 3571.0	...
9975798	  769.6	  606.7	 3573.0	...
9975799	  769.0	  605.9	 3575.0	...
9975800	  768.6	  605.1	 3575.0	...
9975801	  768.5	  605.3	 3575.0	...
9975802	  768.7	  605.4	 3574.0	...
9975803	  769.1	  605.7	 3573.0	...
9975804	  769.3	  605.9	 3573.0	...
9975805	  769.1	  606.1	 3576.0	...
9975806	  768.8	  606.2	 3579.0	...
9975807	  768.6	  606.4	 3582.0	...
9975808	  768.6	  606.8	 3583.0	...
9975809	  768.7	  607.1	 3584.0	...
9975810	  768.9	  607.3	 3586.0	...
9975811	  768.9	  607.3	 3587.0	...
9975812	  769.4	  607.4	 3588.0	...
9975813	  770.1	  607.5	 3588.0	...
9975814	  770.9	  607.4	 3588.0	...
9975815	  770.9	  607.5	 3588.0	...
9975816	  770.8	  607.7	 3588.0	...
9975817	  770.7	  607.8	 3588.0	...
9975818	  770.3	  607.7	 3587.0	...
9975819	  769.8	  607.7	 3586.0	...
9975820	  769.4	  607.8	 3586.0	...
9975821	  769.2	  607.8	 3587.0	...
9975822	  769.0	  607.9	 3588.0	...
9975823	  769.2	  607.8	 3589.0	...
9975824	  769.6	  607.5	 3588.0	...
9975825	  770.0	  606.9	 3587.0	...
9975826	  770.0	  606.6	 3586.0	...
9975827	  770.0	  606.7	 3587.0	...
9975828	  770.1	  606.9	 3588.0	...
9975829	  770.4	  607.3	 3590.0	...
9975830	  770.7	  607.4	 3593.0	...
9975831	  770.5	  607.6	 3597.0	...
9975832	  770.1	  607.7	 3599.0	...
9975833	  769.7	  607.7	 3600.0	...
9975834	  769.7	  607.4	 3600.0	...
9975835	  769.6	  607.1	 3600.0	...
9975836	  769.5	  606.9	 3600.0	...
9975837	  769.4	  606.9	 3599.0	...
9975838	  769.5	  606.9	 3600.0	...
9975839	  769.8	  607.0	 3600.0	...
9975840	  770.0	  607.0	 3598.0	...
9975841	  770.1	  607.1	 3596.0	...
9975842	  770.3	  607.6	 3594.0	...
9975843	  770.7	  608.1	 3594.0	...
9975844	  771.0	  608.1	 3591.0	...
9975845	  771.1	  607.5	 3587.0	...
9975846	  770.8	  607.0	 3585.0	...
9975847	  770.6	  606.9	 3587.0	...
9975848	  770.4	  606.9	 3588.0	...
9975849	  770.4	  606.9	 3588.0	...
9975850	  770.5	  607.0	 3587.0	...
9975851	  770.6	  607.0	 3588.0	...
9975852	  770.6	  607.1	 3588.0	...
9975853	  770.7	  607.1	 3588.0	...
9975854	  770.7	  607.3	 3588.0	...
9975855	  770.8	  607.4	 3588.0	...
9975856	  770.9	  607.6	 3588.0	...
9975857	  770.9	  607.7	 3587.0	...
9975858	  771.0	  607.9	 3586.0	...
9975859	  771.1	  607.9	 3587.0	...
9975860	  771.0	  607.9	 3591.0	...
9975861	  770.7	  607.9	 3595.0	...
9975862	  770.5	  607.9	 3596.0	...
9975863	  770.5	  607.8	 3596.0	...
9975864	  770.6	  607.7	 3596.0	...
9975865	  770.7	  607.7	 3595.0	...
9975866	  770.8	  607.7	 3594.0	...
9975867	  771.1	  607.8	 3593.0	...
9975868	  771.3	  607.8	 3593.0	...
9975869	  771.5	  607.7	 3592.0	...
9975870	  771.8	  607.9	 3592.0	...
9975871	  772.1	  608.1	 3592.0	...
9975872	  772.6	  608.4	 3592.0	...
9975873	  772.9	  608.5	 3591.0	...
9975874	  772.4	  608.7	 3590.0	...
9975875	  771.7	  608.7	 3589.0	...
9975876	  771.0	  608.8	 3590.0	...
9975877	  771.1	  608.8	 3591.0	...
9975878	  771.4	  608.8	 3591.0	...
9975879	  771.6	  608.9	 3596.0	...
9975880	  771.8	  609.0	 3600.0	...
9975881	  772.0	  609.0	 3605.0	...
9975882	  772.1	  609.0	 3605.0	...
9975883	  772.1	  608.9	 3604.0	...
9975884	  772.1	  608.7	 3602.0	...
9975885	  772.0	  608.7	 3601.0	...
9975886	  772.0	  608.6	 3601.0	...
9975887	  772.0	  608.3	 3601.0	...
9975888	  771.7	  608.1	 3604.0	...
9975889	  771.3	  607.9	 3607.0	...
9975890	  770.9	  607.8	 3611.0	...
9975891	  770.9	  607.6	 3611.0	...
9975892	  771.1	  607.6	 3611.0	...
9975893	  771.3	  607.9	 3612.0	...
9975894	  771.3	  608.3	 3609.0	...
9975895	  771.3	  608.6	 3606.0	...
9975896	  771.3	  608.7	 3604.0	...
9975897	  771.5	  609.2	 3605.0	...
9975898	  771.7	  609.7	 3605.0	...
9975899	  771.8	  609.5	 3604.0	...
9975900	  772.0	  609.0	 3604.0	...
9975901	  772.0	  608.6	 3604.0	...
9975902	  771.6	  608.9	 3608.0	...
9975903	  771.3	  609.6	 3610.0	...
9975904	  771.1	  610.3	 3613.0	...
9975905	  771.2	  610.6	 3613.0	...
9975906	  771.4	  610.4	 3613.0	...
9975907	  771.6	  610.2	 3613.0	...
9975908	  771.6	  610.1	 3613.0	...
9975909	  771.6	  610.4	 3613.0	...
9975910	  771.7	  610.9	 3613.0	...
9975911	  771.8	  611.1	 3612.0	...
9975912	  771.9	  610.8	 3612.0	...
9975913	  771.6	  610.8	 3611.0	...
9975914	  771.4	  611.1	 3612.0	...
9975915	  771.2	  611.6	 3613.0	...
9975916	  771.3	  612.0	 3614.0	...
9975917	  771.5	  612.5	 3614.0	...
9975918	  771.8	  612.7	 3612.0	...
9975919	  772.1	  613.0	 3609.0	...
9975920	  772.2	  613.5	 3607.0	...
9975921	  772.2	  614.8	 3604.0	...
EFIX R   9975200	9975921	722	  775.7	  610.4	   3500
SSACC R  9975922
9975922	  772.5	  615.7	 3600.0	...
9975923	  772.9	  616.3	 3595.0	...
9975924	  773.7	  616.2	 3596.0	...
9975925	  774.1	  613.8	 3600.0	...
9975926	  774.4	  611.7	 3603.0	...
9975927	  774.6	  609.6	 3601.0	...
9975928	  775.6	  612.2	 3591.0	...
9975929	  777.4	  619.3	 3571.0	...
9975930	  779.2	  630.2	 3547.0	...
9975931	  781.1	  643.4	 3511.0	...
9975932	  782.5	  658.8	 3475.0	...
9975933	  784.9	  676.7	 3427.0	...
9975934	  787.0	  697.1	 3377.0	...
9975935	  789.0	  719.8	 3310.0	...
9975936	  790.7	  743.8	 3242.0	...
9975937	  793.5	  769.9	 3162.0	...
9975938	  796.8	  798.2	 3083.0	...
9975939	  802.6	  829.2	 2981.0	...
9975940	  807.7	  863.3	 2880.0	...
9975941	  813.1	  899.4	 2766.0	...
9975942	  816.9	  939.5	 2647.0	...
9975943	  820.6	  982.4	 2518.0	...
9975944	  825.0	 1026.9	 2381.0	...
9975945	  829.5	 1073.9	 2236.0	...
9975946	  836.5	 1123.2	 2087.0	...
9975947	  841.5	 1157.6	 1986.0	...
9975948	  844.6	 1175.2	 1937.0	...
9975949	  844.6	 1175.2	 1937.0	...
9975950	 1414.0	 1395.2	  523.0	...
9975951	 1414.0	 1395.2	  523.0	...
9975952	 1435.7	 1411.1	  479.0	...
9975953	 1470.8	 1446.3	  402.0	...
9975954	 1508.1	 1508.5	  299.0	...
9975955	 1523.5	 1554.8	  241.0	...
9975956	 1525.6	 1581.8	  216.0	...
9975957	 1525.6	 1581.8	  216.0	...
SBLINK R 9975958
9975958	   .	   .	    0.0	...
9975959	   .	   .	    0.0	...
9975960	   .	   .	    0.0	...
9975961	   .	   .	    0.0	...
9975962	   .	   .	    0.0	...
9975963	   .	   .	    0.0	...
9975964	   .	   .	    0.0	...
9975965	   .	   .	    0.0	...
9975966	   .	   .	    0.0	...
9975967	   .	   .	    0.0	...
9975968	   .	   .	    0.0	...
9975969	   .	   .	    0.0	...
9975970	   .	   .	    0.0	...
9975971	   .	   .	    0.0	...
9975972	   .	   .	    0.0	...
MSG	9975973 0000 _ Number On
9975973	   .	   .	    0.0	...
9975974	   .	   .	    0.0	...
9975975	   .	   .	    0.0	...
9975976	   .	   .	    0.0	...
9975977	   .	   .	    0.0	...
9975978	   .	   .	    0.0	...
9975979	   .	   .	    0.0	...
9975980	   .	   .	    0.0	...
9975981	   .	   .	    0.0	...
9975982	   .	   .	    0.0	...
9975983	   .	   .	    0.0	...
9975984	   .	   .	    0.0	...
9975985	   .	   .	    0.0	...
9975986	   .	   .	    0.0	...
9975987	   .	   .	    0.0	...
9975988	   .	   .	    0.0	...
9975989	   .	   .	    0.0	...
9975990	   .	   .	    0.0	...
9975991	   .	   .	    0.0	...
9975992	   .	   .	    0.0	...
9975993	   .	   .	    0.0	...
9975994	   .	   .	    0.0	...
9975995	   .	   .	    0.0	...
9975996	   .	   .	    0.0	...
9975997	   .	   .	    0.0	...
9975998	   .	   .	    0.0	...
9975999	   .	   .	    0.0	...
9976000	   .	   .	    0.0	...
9976001	   .	   .	    0.0	...
9976002	   .	   .	    0.0	...
9976003	   .	   .	    0.0	...
9976004	   .	   .	    0.0	...
9976005	   .	   .	    0.0	...
9976006	   .	   .	    0.0	...
9976007	   .	   .	    0.0	...
9976008	   .	   .	    0.0	...
9976009	   .	   .	    0.0	...
9976010	   .	   .	    0.0	...
9976011	   .	   .	    0.0	...
9976012	   .	   .	    0.0	...
9976013	   .	   .	    0.0	...
9976014	   .	   .	    0.0	...
9976015	   .	   .	    0.0	...
9976016	   .	   .	    0.0	...
9976017	   .	   .	    0.0	...
9976018	   .	   .	    0.0	...
9976019	   .	   .	    0.0	...
9976020	   .	   .	    0.0	...
9976021	   .	   .	    0.0	...
9976022	   .	   .	    0.0	...
9976023	   .	   .	    0.0	...
9976024	   .	   .	    0.0	...
9976025	   .	   .	    0.0	...
9976026	   .	   .	    0.0	...
9976027	   .	   .	    0.0	...
9976028	   .	   .	    0.0	...
9976029	   .	   .	    0.0	...
9976030	   .	   .	    0.0	...
9976031	   .	   .	    0.0	...
9976032	   .	   .	    0.0	...
9976033	   .	   .	    0.0	...
9976034	   .	   .	    0.0	...
9976035	   .	   .	    0.0	...
9976036	   .	   .	    0.0	...
9976037	   .	   .	    0.0	...
9976038	   .	   .	    0.0	...
9976039	   .	   .	    0.0	...
9976040	   .	   .	    0.0	...
9976041	   .	   .	    0.0	...
9976042	   .	   .	    0.0	...
9976043	   .	   .	    0.0	...
9976044	   .	   .	    0.0	...
9976045	   .	   .	    0.0	...
9976046	   .	   .	    0.0	...
9976047	   .	   .	    0.0	...
9976048	   .	   .	    0.0	...
9976049	   .	   .	    0.0	...
9976050	   .	   .	    0.0	...
9976051	   .	   .	    0.0	...
9976052	   .	   .	    0.0	...
9976053	   .	   .	    0.0	...
9976054	   .	   .	    0.0	...
9976055	   .	   .	    0.0	...
9976056	   .	   .	    0.0	...
9976057	   .	   .	    0.0	...
9976058	   .	   .	    0.0	...
9976059	   .	   .	    0.0	...
9976060	   .	   .	    0.0	...
9976061	   .	   .	    0.0	...
9976062	   .	   .	    0.0	...
9976063	   .	   .	    0.0	...
9976064	   .	   .	    0.0	...
9976065	   .	   .	    0.0	...
9976066	   .	   .	    0.0	...
9976067	   .	   .	    0.0	...
9976068	   .	   .	    0.0	...
9976069	   .	   .	    0.0	...
9976070	   .	   .	    0.0	...
9976071	   .	   .	    0.0	...
9976072	   .	   .	    0.0	...
9976073	   .	   .	    0.0	...
9976074	   .	   .	    0.0	...
9976075	   .	   .	    0.0	...
9976076	   .	   .	    0.0	...
9976077	   .	   .	    0.0	...
9976078	   .	   .	    0.0	...
9976079	   .	   .	    0.0	...
9976080	   .	   .	    0.0	...
9976081	   .	   .	    0.0	...
9976082	   .	   .	    0.0	...
9976083	   .	   .	    0.0	...
9976084	   .	   .	    0.0	...
9976085	   .	   .	    0.0	...
9976086	   .	   .	    0.0	...
9976087	   .	   .	    0.0	...
9976088	   .	   .	    0.0	...
9976089	   .	   .	    0.0	...
9976090	   .	   .	    0.0	...
9976091	   .	   .	    0.0	...
9976092	   .	   .	    0.0	...
9976093	   .	   .	    0.0	...
9976094	   .	   .	    0.0	...
9976095	   .	   .	    0.0	...
9976096	   .	   .	    0.0	...
9976097	   .	   .	    0.0	...
9976098	   .	   .	    0.0	...
9976099	   .	   .	    0.0	...
9976100	   .	   .	    0.0	...
9976101	   .	   .	    0.0	...
9976102	   .	   .	    0.0	...
9976103	   .	   .	    0.0	...
9976104	   .	   .	    0.0	...
9976105	   .	   .	    0.0	...
9976106	   .	   .	    0.0	...
9976107	   .	   .	    0.0	...
9976108	   .	   .	    0.0	...
9976109	   .	   .	    0.0	...
9976110	   .	   .	    0.0	...
9976111	   .	   .	    0.0	...
EBLINK R 9975958	9976111	154
9976112	  883.1	 1183.6	 1849.0	...
9976113	  883.1	 1183.6	 1849.0	...
9976114	  882.2	 1179.9	 1865.0	...
9976115	  878.1	 1172.2	 1890.0	...
9976116	  873.8	 1160.5	 1927.0	...
9976117	  870.2	 1147.6	 1964.0	...
9976118	  869.7	 1136.3	 1999.0	...
9976119	  867.5	 1125.8	 2032.0	...
9976120	  865.0	 1117.3	 2062.0	...
9976121	  862.3	 1107.5	 2094.0	...
9976122	  861.3	 1097.5	 2127.0	...
9976123	  860.3	 1086.5	 2155.0	...
9976124	  858.9	 1077.4	 2184.0	...
9976125	  857.4	 1068.7	 2210.0	...
9976126	  856.2	 1060.4	 2236.0	...
9976127	  855.3	 1051.9	 2263.0	...
9976128	  854.5	 1042.9	 2291.0	...
9976129	  853.9	 1034.4	 2323.0	...
9976130	  851.4	 1026.0	 2352.0	...
9976131	  849.0	 1018.0	 2379.0	...
9976132	  846.4	 1010.6	 2402.0	...
9976133	  845.9	 1002.5	 2428.0	...
9976134	  845.5	  994.7	 2454.0	...
9976135	  844.8	  987.0	 2480.0	...
9976136	  844.1	  980.1	 2502.0	...
9976137	  843.4	  973.0	 2526.0	...
9976138	  843.2	  966.2	 2550.0	...
9976139	  842.8	  958.7	 2579.0	...
9976140	  842.4	  952.5	 2600.0	...
9976141	  841.4	  946.3	 2625.0	...
9976142	  840.4	  940.2	 2643.0	...
9976143	  839.4	  933.5	 2666.0	...
9976144	  838.8	  926.0	 2687.0	...
9976145	  838.2	  919.6	 2714.0	...
9976146	  837.6	  913.0	 2736.0	...
9976147	  837.1	  907.7	 2756.0	...
9976148	  836.3	  901.6	 2773.0	...
9976149	  835.7	  895.4	 2791.0	...
9976150	  835.2	  889.5	 2807.0	...
9976151	  834.7	  883.9	 2825.0	...
9976152	  834.1	  878.3	 2846.0	...
9976153	  833.5	  872.6	 2863.0	...
9976154	  833.1	  866.9	 2882.0	...
9976155	  832.8	  861.9	 2897.0	...
9976156	  832.3	  856.8	 2915.0	...
9976157	  831.3	  851.3	 2926.0	...
9976158	  830.5	  846.7	 2942.0	...
9976159	  829.6	  841.1	 2957.0	...
9976160	  828.4	  836.3	 2976.0	...
9976161	  827.1	  831.0	 2993.0	...
9976162	  825.2	  825.8	 3011.0	...
9976163	  824.0	  821.5	 3026.0	...
9976164	  822.8	  816.7	 3042.0	...
9976165	  821.9	  812.3	 3056.0	...
9976166	  820.7	  807.6	 3069.0	...
9976167	  819.0	  804.0	 3081.0	...
9976168	  817.7	  800.3	 3094.0	...
9976169	  816.0	  795.8	 3112.0	...
9976170	  814.2	  790.6	 3127.0	...
9976171	  812.6	  787.4	 3136.0	...
9976172	  811.5	  783.3	 3148.0	...
ESACC R  9975922	9976172	251	  772.5	  615.7	  811.5	  783.3	   3.67	   1765
SFIX R   9976173
9976173	  810.8	  780.0	 3157.0	...
9976174	  809.2	  775.5	 3168.0	...
9976175	  807.9	  772.6	 3177.0	...
9976176	  806.6	  768.4	 3188.0	...
9976177	  806.1	  765.2	 3200.0	...
9976178	  805.8	  762.4	 3204.0	...
9976179	  805.8	  760.3	 3212.0	...
9976180	  804.5	  757.1	 3217.0	...
9976181	  803.2	  753.8	 3228.0	...
9976182	  801.9	  750.4	 3236.0	...
9976183	  801.7	  748.4	 3245.0	...
9976184	  801.5	  746.9	 3247.0	...
9976185	  801.3	  745.4	 3251.0	...
9976186	  801.1	  743.7	 3255.0	...
9976187	  800.8	  741.0	 3266.0	...
9976188	  800.5	  738.1	 3278.0	...
9976189	  800.4	  735.6	 3289.0	...
9976190	  800.5	  733.5	 3294.0	...
9976191	  800.6	  731.5	 3298.0	...
9976192	  800.5	  729.5	 3303.0	...
9976193	  800.4	  727.6	 3308.0	...
9976194	  800.4	  726.3	 3311.0	...
9976195	  800.3	  724.4	 3317.0	...
9976196	  799.8	  723.2	 3320.0	...
9976197	  799.3	  722.3	 3322.0	...
9976198	  799.1	  721.5	 3321.0	...
9976199	  799.0	  720.8	 3323.0	...
9976200	  798.9	  718.9	 3332.0	...
9976201	  798.9	  717.3	 3340.0	...
9976202	  798.9	  715.5	 3346.0	...
9976203	  798.4	  714.3	 3348.0	...
9976204	  797.8	  713.3	 3351.0	...
9976205	  797.2	  712.2	 3356.0	...
9976206	  797.0	  709.9	 3362.0	...
9976207	  796.6	  707.6	 3370.0	...
9976208	  796.2	  704.6	 3377.0	...
9976209	  796.5	  703.5	 3383.0	...
9976210	  797.2	  701.8	 3385.0	...
9976211	  798.0	  700.8	 3387.0	...
9976212	  798.1	  699.7	 3390.0	...
9976213	  797.9	  698.8	 3395.0	...
9976214	  797.1	  697.2	 3399.0	...
9976215	  796.4	  695.4	 3401.0	...
9976216	  795.9	  693.4	 3403.0	...
9976217	  796.0	  692.2	 3409.0	...
9976218	  796.0	  691.3	 3415.0	...
9976219	  795.9	  689.6	 3420.0	...
9976220	  796.1	  688.0	 3423.0	...
9976221	  796.1	  686.2	 3429.0	...
9976222	  796.1	  685.2	 3435.0	...
9976223	  795.6	  683.7	 3440.0	...
9976224	  795.2	  682.6	 3442.0	...
9976225	  794.7	  681.2	 3446.0	...
9976226	  794.6	  679.7	 3452.0	...
9976227	  794.4	  678.2	 3459.0	...
9976228	  794.2	  676.3	 3462.0	...
9976229	  794.1	  675.1	 3466.0	...
9976230	  794.0	  674.0	 3469.0	...
9976231	  794.0	  673.3	 3471.0	...
9976232	  793.9	  671.0	 3475.0	...
9976233	  794.0	  668.3	 3478.0	...
9976234	  794.1	  666.2	 3483.0	...
9976235	  794.4	  665.7	 3486.0	...
9976236	  794.4	  664.8	 3488.0	...
9976237	  794.3	  664.1	 3489.0	...
9976238	  793.9	  662.8	 3490.0	...
9976239	  793.6	  661.5	 3492.0	...
9976240	  793.5	  659.8	 3494.0	...
9976241	  793.2	  658.7	 3498.0	...
9976242	  793.0	  657.6	 3501.0	...
9976243	  792.7	  656.9	 3503.0	...
9976244	  792.5	  655.8	 3503.0	...
9976245	  792.2	  654.3	 3504.0	...
9976246	  791.9	  652.8	 3507.0	...
9976247	  791.9	  651.6	 3510.0	...
9976248	  792.1	  650.3	 3517.0	...
9976249	  792.4	  649.4	 3521.0	...
9976250	  792.6	  648.7	 3525.0	...
9976251	  792.7	  648.8	 3524.0	...
9976252	  792.2	  648.4	 3525.0	...
9976253	  791.6	  646.9	 3526.0	...
9976254	  791.1	  645.8	 3528.0	...
9976255	  791.1	  644.8	 3534.0	...
9976256	  791.1	  643.5	 3543.0	...
9976257	  791.0	  642.3	 3550.0	...
9976258	  791.0	  641.0	 3554.0	...
9976259	  791.0	  641.3	 3555.0	...
9976260	  791.1	  641.6	 3556.0	...
9976261	  791.2	  640.9	 3557.0	...
9976262	  791.3	  639.9	 3559.0	...
9976263	  791.4	  638.9	 3563.0	...
9976264	  791.6	  638.8	 3564.0	...
9976265	  791.7	  638.6	 3566.0	...
9976266	  791.7	  637.6	 3568.0	...
9976267	  791.4	  636.6	 3572.0	...
9976268	  791.0	  635.8	 3576.0	...
9976269	  790.6	  635.4	 3576.0	...
9976270	  790.3	  635.0	 3576.0	...
9976271	  790.1	  634.6	 3570.0	...
9976272	  790.1	  634.6	 3565.0	...
9976273	  790.0	  634.3	 3566.0	...
9976274	  789.9	  633.8	 3573.0	...
9976275	  789.9	  633.2	 3579.0	...
9976276	  790.1	  632.5	 3577.0	...
9976277	  790.3	  631.9	 3577.0	...
MSG	9976278 0000 _ Number Off
9976278	  790.4	  631.5	 3578.0	...
9976279	  790.4	  631.6	 3580.0	...
9976280	  790.0	  632.0	 3580.0	...
9976281	  789.6	  632.4	 3582.0	...
9976282	  789.3	  631.6	 3588.0	...
9976283	  789.3	  631.0	 3593.0	...
9976284	  789.5	  630.3	 3595.0	...
9976285	  789.6	  630.2	 3594.0	...
9976286	  789.8	  629.9	 3594.0	...
9976287	  789.9	  629.6	 3599.0	...
9976288	  789.9	  629.2	 3603.0	...
9976289	  789.9	  628.6	 3604.0	...
9976290	  789.3	  628.0	 3602.0	...
9976291	  788.8	  627.2	 3602.0	...
9976292	  788.3	  626.7	 3604.0	...
9976293	  788.3	  625.3	 3607.0	...
9976294	  788.4	  624.4	 3609.0	...
9976295	  788.3	  623.4	 3612.0	...
9976296	  788.4	  623.4	 3613.0	...
9976297	  788.4	  623.6	 3617.0	...
9976298	  788.5	  623.8	 3620.0	...
9976299	  788.5	  624.1	 3624.0	...
9976300	  788.5	  624.3	 3624.0	...
9976301	  788.6	  624.3	 3625.0	...
9976302	  788.6	  623.5	 3627.0	...
9976303	  788.1	  622.6	 3629.0	...
9976304	  787.6	  621.8	 3632.0	...
9976305	  787.1	  621.8	 3634.0	...
9976306	  787.2	  621.7	 3637.0	...
9976307	  787.3	  621.0	 3638.0	...
9976308	  787.3	  620.2	 3639.0	...
9976309	  787.1	  619.5	 3639.0	...
9976310	  787.5	  619.4	 3638.0	...
9976311	  788.1	  619.4	 3637.0	...
9976312	  788.5	  619.3	 3636.0	...
9976313	  788.0	  619.4	 3635.0	...
9976314	  787.4	  619.5	 3635.0	...
9976315	  787.0	  619.4	 3638.0	...
9976316	  787.0	  619.1	 3642.0	...
9976317	  787.0	  618.7	 3645.0	...
9976318	  787.0	  618.6	 3646.0	...
9976319	  787.2	  618.4	 3647.0	...
9976320	  787.6	  617.6	 3649.0	...
9976321	  788.0	  616.9	 3650.0	...
9976322	  787.9	  616.3	 3651.0	...
9976323	  787.6	  616.2	 3652.0	...
9976324	  787.4	  616.2	 3652.0	...
9976325	  787.4	  616.1	 3652.0	...
9976326	  787.5	  616.2	 3651.0	...
9976327	  787.4	  616.3	 3651.0	...
9976328	  787.0	  615.6	 3651.0	...
9976329	  786.6	  614.7	 3652.0	...
9976330	  786.3	  613.9	 3654.0	...
9976331	  786.5	  613.8	 3656.0	...
9976332	  786.5	  613.7	 3658.0	...
9976333	  786.6	  613.5	 3660.0	...
9976334	  786.6	  612.8	 3665.0	...
9976335	  786.7	  612.2	 3668.0	...
9976336	  786.9	  611.8	 3671.0	...
9976337	  787.2	  611.8	 3671.0	...
9976338	  787.3	  611.8	 3668.0	...
9976339	  787.1	  612.2	 3665.0	...
9976340	  786.8	  612.5	 3663.0	...
9976341	  786.8	  612.8	 3664.0	...
9976342	  786.7	  612.8	 3665.0	...
9976343	  786.8	  612.7	 3666.0	...
9976344	  786.9	  612.4	 3667.0	...
9976345	  787.0	  612.0	 3671.0	...
9976346	  787.0	  611.7	 3675.0	...
9976347	  786.8	  610.9	 3680.0	...
9976348	  786.3	  609.7	 3682.0	...
9976349	  785.8	  608.7	 3683.0	...
9976350	  785.7	  608.6	 3682.0	...
9976351	  785.8	  609.0	 3682.0	...
9976352	  785.9	  609.5	 3681.0	...
9976353	  785.9	  609.1	 3681.0	...
9976354	  786.0	  608.4	 3682.0	...
9976355	  786.1	  607.5	 3684.0	...
9976356	  786.2	  607.0	 3686.0	...
9976357	  786.1	  606.6	 3689.0	...
9976358	  786.1	  606.4	 3692.0	...
9976359	  785.9	  606.2	 3694.0	...
9976360	  785.5	  606.2	 3694.0	...
9976361	  785.1	  606.1	 3694.0	...
9976362	  785.3	  606.0	 3695.0	...
9976363	  785.7	  606.1	 3698.0	...
9976364	  785.8	  606.2	 3702.0	...
9976365	  785.5	  606.3	 3704.0	...
9976366	  785.2	  606.5	 3702.0	...
9976367	  785.2	  606.6	 3700.0	...
9976368	  785.0	  606.6	 3697.0	...
9976369	  784.7	  606.2	 3701.0	...
9976370	  784.5	  605.8	 3705.0	...
9976371	  784.5	  605.7	 3709.0	...
9976372	  784.5	  605.6	 3707.0	...
9976373	  785.0	  605.4	 3706.0	...
9976374	  785.6	  605.3	 3706.0	...
9976375	  786.2	  605.2	 3706.0	...
9976376	  786.2	  605.3	 3709.0	...
9976377	  785.6	  605.6	 3710.0	...
9976378	  785.1	  605.8	 3711.0	...
9976379	  784.5	  604.8	 3713.0	...
9976380	  784.5	  603.9	 3718.0	...
9976381	  784.5	  603.1	 3723.0	...
9976382	  784.7	  603.5	 3728.0	...
9976383	  784.8	  603.6	 3730.0	...
9976384	  784.8	  603.5	 3733.0	...
9976385	  784.6	  603.4	 3733.0	...
9976386	  784.3	  603.1	 3734.0	...
9976387	  784.2	  602.5	 3734.0	...
9976388	  784.0	  601.9	 3736.0	...
9976389	  783.9	  601.6	 3738.0	...
9976390	  783.8	  601.4	 3744.0	...
9976391	  783.7	  601.1	 3748.0	...
9976392	  784.1	  600.4	 3752.0	...
9976393	  784.5	  599.6	 3751.0	...
9976394	  784.7	  598.6	 3749.0	...
9976395	  784.4	  597.8	 3748.0	...
9976396	  784.2	  597.5	 3749.0	...
9976397	  784.2	  597.8	 3751.0	...
9976398	  784.2	  598.1	 3749.0	...
9976399	  784.2	  598.3	 3747.0	...
9976400	  784.2	  598.2	 3745.0	...
9976401	  784.0	  597.9	 3748.0	...
9976402	  783.9	  597.5	 3751.0	...
9976403	  783.9	  596.9	 3753.0	...
9976404	  784.0	  596.6	 3752.0	...
9976405	  784.2	  596.1	 3751.0	...
9976406	  784.4	  595.7	 3751.0	...
9976407	  784.6	  596.4	 3751.0	...
9976408	  784.8	  597.3	 3751.0	...
9976409	  784.9	  598.3	 3754.0	...
9976410	  785.0	  598.4	 3757.0	...
9976411	  784.9	  598.3	 3760.0	...
9976412	  784.9	  598.4	 3761.0	...
9976413	  785.2	  598.4	 3763.0	...
9976414	  785.4	  598.3	 3763.0	...
9976415	  785.7	  598.2	 3763.0	...
9976416	  785.8	  598.2	 3764.0	...
9976417	  785.6	  597.5	 3765.0	...
9976418	  785.3	  596.9	 3766.0	...
9976419	  784.9	  596.4	 3763.0	...
9976420	  784.9	  596.7	 3760.0	...
9976421	  784.8	  596.7	 3763.0	...
9976422	  784.8	  596.6	 3768.0	...
9976423	  784.9	  596.5	 3774.0	...
9976424	  784.9	  596.7	 3771.0	...
9976425	  784.9	  596.8	 3769.0	...
9976426	  784.8	  596.5	 3768.0	...
9976427	  784.6	  596.0	 3769.0	...
9976428	  784.4	  595.4	 3774.0	...
9976429	  784.0	  595.1	 3778.0	...
9976430	  783.7	  594.8	 3781.0	...
9976431	  783.5	  594.7	 3780.0	...
9976432	  783.7	  594.6	 3779.0	...
9976433	  783.9	  594.5	 3780.0	...
9976434	  784.2	  594.6	 3782.0	...
9976435	  784.4	  594.6	 3784.0	...
9976436	  784.8	  594.6	 3783.0	...
9976437	  785.1	  594.1	 3782.0	...
9976438	  785.0	  593.6	 3779.0	...
9976439	  784.6	  592.8	 3776.0	...
9976440	  784.2	  592.6	 3774.0	...
9976441	  784.0	  592.1	 3774.0	...
9976442	  783.9	  591.9	 3777.0	...
9976443	  783.8	  592.1	 3785.0	...
9976444	  783.8	  592.6	 3793.0	...
9976445	  784.0	  593.9	 3797.0	...
9976446	  784.1	  594.8	 3798.0	...
9976447	  784.3	  595.1	 3800.0	...
9976448	  784.4	  594.6	 3801.0	...
9976449	  784.5	  594.5	 3799.0	...
9976450	  784.4	  594.9	 3799.0	...
9976451	  784.2	  595.4	 3800.0	...
9976452	  784.0	  595.5	 3801.0	...
9976453	  784.1	  595.7	 3801.0	...
9976454	  784.1	  595.8	 3801.0	...
9976455	  784.0	  595.2	 3802.0	...
9976456	  783.9	  594.6	 3804.0	...
9976457	  783.9	  593.9	 3804.0	...
9976458	  784.0	  593.8	 3803.0	...
9976459	  784.2	  593.7	 3800.0	...
9976460	  784.2	  593.8	 3797.0	...
9976461	  784.1	  593.9	 3795.0	...
9976462	  784.0	  594.0	 3797.0	...
9976463	  783.7	  594.1	 3801.0	...
9976464	  783.5	  594.2	 3805.0	...
9976465	  783.3	  594.4	 3806.0	...
9976466	  783.2	  594.4	 3806.0	...
9976467	  783.2	  594.5	 3810.0	...
9976468	  783.3	  594.5	 3815.0	...
9976469	  783.6	  593.5	 3819.0	...
9976470	  784.1	  592.5	 3819.0	...
9976471	  784.6	  591.8	 3819.0	...
9976472	  784.7	  592.3	 3819.0	...
9976473	  784.7	  592.7	 3819.0	...
9976474	  784.2	  592.9	 3819.0	...
9976475	  783.8	  593.4	 3820.0	...
9976476	  783.5	  594.0	 3823.0	...
9976477	  783.5	  594.3	 3825.0	...
9976478	  783.6	  594.3	 3829.0	...
9976479	  783.6	  594.4	 3830.0	...
9976480	  783.6	  594.6	 3830.0	...
9976481	  783.9	  594.7	 3831.0	...
9976482	  784.1	  594.7	 3831.0	...
9976483	  784.4	  594.6	 3832.0	...
9976484	  784.4	  594.0	 3830.0	...
9976485	  784.4	  593.5	 3829.0	...
9976486	  784.1	  593.5	 3828.0	...
9976487	  783.8	  594.0	 3830.0	...
9976488	  783.6	  594.6	 3832.0	...
MSG	9976489 0000 _ Number On
9976489	  783.8	  594.6	 3832.0	...
9976490	  783.9	  594.5	 3831.0	...
9976491	  783.9	  594.4	 3829.0	...
9976492	  783.4	  593.4	 3831.0	...
9976493	  783.0	  592.5	 3832.0	...
9976494	  782.8	  591.6	 3834.0	...
9976495	  783.2	  591.6	 3833.0	...
9976496	  783.0	  591.7	 3833.0	...
9976497	  782.6	  591.8	 3831.0	...
9976498	  782.4	  592.6	 3829.0	...
9976499	  782.4	  593.4	 3830.0	...
9976500	  782.5	  594.0	 3833.0	...
9976501	  782.8	  593.7	 3833.0	...
9976502	  783.1	  592.9	 3829.0	...
9976503	  783.6	  592.3	 3825.0	...
9976504	  783.6	  591.9	 3822.0	...
9976505	  783.6	  592.1	 3821.0	...
9976506	  783.3	  592.4	 3822.0	...
9976507	  783.1	  592.7	 3825.0	...
9976508	  783.3	  592.7	 3826.0	...
9976509	  783.6	  592.2	 3826.0	...
9976510	  783.8	  591.7	 3825.0	...
9976511	  783.8	  591.6	 3827.0	...
9976512	  783.9	  591.6	 3829.0	...
9976513	  783.4	  591.5	 3830.0	...
9976514	  782.8	  591.4	 3830.0	...
9976515	  782.2	  591.0	 3830.0	...
9976516	  782.3	  590.8	 3830.0	...
9976517	  782.3	  590.6	 3832.0	...
9976518	  782.2	  590.7	 3834.0	...
9976519	  782.2	  590.6	 3835.0	...
9976520	  782.1	  590.5	 3834.0	...
9976521	  782.2	  590.1	 3834.0	...
9976522	  782.3	  589.9	 3834.0	...
9976523	  782.4	  589.7	 3835.0	...
9976524	  782.4	  589.7	 3837.0	...
9976525	  782.5	  589.7	 3839.0	...
9976526	  782.6	  589.6	 3839.0	...
9976527	  782.1	  589.5	 3839.0	...
9976528	  781.5	  589.7	 3836.0	...
9976529	  781.2	  590.1	 3832.0	...
9976530	  781.5	  590.4	 3829.0	...
9976531	  781.7	  590.5	 3829.0	...
9976532	  781.8	  590.4	 3830.0	...
9976533	  781.9	  590.4	 3830.0	...
9976534	  781.9	  590.4	 3830.0	...
9976535	  781.7	  590.4	 3829.0	...
9976536	  781.5	  591.0	 3829.0	...
9976537	  781.3	  591.3	 3831.0	...
9976538	  781.1	  591.6	 3835.0	...
9976539	  781.0	  591.1	 3834.0	...
9976540	  780.9	  590.7	 3831.0	...
9976541	  780.6	  590.3	 3828.0	...
9976542	  780.4	  590.1	 3829.0	...
9976543	  780.1	  590.0	 3829.0	...
9976544	  780.1	  589.9	 3829.0	...
9976545	  780.1	  589.7	 3828.0	...
9976546	  780.2	  589.5	 3826.0	...
9976547	  780.0	  589.2	 3824.0	...
9976548	  779.8	  589.0	 3822.0	...
9976549	  779.5	  589.0	 3824.0	...
9976550	  779.2	  589.3	 3825.0	...
9976551	  779.1	  589.5	 3826.0	...
9976552	  779.2	  589.5	 3825.0	...
9976553	  779.4	  589.1	 3824.0	...
9976554	  779.7	  589.0	 3825.0	...
9976555	  779.5	  589.0	 3828.0	...
9976556	  779.3	  589.3	 3832.0	...
9976557	  779.1	  589.7	 3834.0	...
9976558	  779.0	  590.0	 3833.0	...
9976559	  778.9	  590.3	 3832.0	...
9976560	  778.9	  590.6	 3830.0	...
9976561	  778.5	  590.8	 3831.0	...
9976562	  778.3	  591.6	 3832.0	...
9976563	  778.0	  592.4	 3833.0	...
9976564	  778.0	  593.4	 3834.0	...
9976565	  778.0	  593.7	 3835.0	...
9976566	  778.1	  593.2	 3836.0	...
9976567	  778.3	  592.4	 3832.0	...
9976568	  778.5	  591.6	 3828.0	...
9976569	  778.5	  591.2	 3827.0	...
9976570	  778.4	  590.8	 3830.0	...
9976571	  778.3	  591.0	 3830.0	...
9976572	  778.2	  591.7	 3826.0	...
9976573	  778.2	  592.5	 3823.0	...
9976574	  778.1	  592.8	 3820.0	...
9976575	  778.1	  592.9	 3817.0	...
9976576	  778.1	  592.8	 3815.0	...
9976577	  778.1	  592.8	 3814.0	...
9976578	  777.8	  592.9	 3814.0	...
9976579	  777.4	  593.0	 3813.0	...
9976580	  776.8	  592.9	 3813.0	...
9976581	  776.8	  592.9	 3810.0	...
9976582	  776.7	  593.1	 3807.0	...
9976583	  776.7	  593.3	 3804.0	...
9976584	  776.5	  593.4	 3804.0	...
9976585	  776.3	  592.9	 3803.0	...
9976586	  775.9	  592.4	 3802.0	...
9976587	  775.6	  593.5	 3801.0	...
9976588	  775.5	  595.0	 3802.0	...
9976589	  775.7	  594.8	 3803.0	...
9976590	  776.2	  593.0	 3803.0	...
9976591	  776.7	  591.3	 3799.0	...
9976592	  777.2	  591.4	 3794.0	...
9976593	  777.2	  591.6	 3789.0	...
9976594	  776.8	  591.8	 3788.0	...
9976595	  776.3	  592.4	 3788.0	...
9976596	  775.7	  592.6	 3789.0	...
9976597	  775.5	  592.8	 3789.0	...
9976598	  775.3	  592.9	 3790.0	...
9976599	  775.1	  593.3	 3789.0	...
9976600	  775.1	  593.4	 3788.0	...
9976601	  775.3	  593.1	 3786.0	...
9976602	  775.4	  593.4	 3785.0	...
9976603	  775.6	  594.0	 3785.0	...
9976604	  775.6	  594.6	 3782.0	...
9976605	  775.6	  594.3	 3777.0	...
9976606	  775.6	  594.1	 3772.0	...
9976607	  775.6	  593.8	 3771.0	...
9976608	  775.7	  594.1	 3771.0	...
9976609	  775.8	  594.4	 3770.0	...
9976610	  775.8	  594.7	 3768.0	...
9976611	  775.7	  594.7	 3764.0	...
9976612	  775.3	  594.5	 3759.0	...
9976613	  774.9	  594.4	 3755.0	...
9976614	  775.0	  594.3	 3751.0	...
9976615	  775.4	  594.2	 3749.0	...
9976616	  775.8	  594.0	 3748.0	...
9976617	  775.8	  594.0	 3750.0	...
9976618	  776.0	  593.6	 3751.0	...
9976619	  776.1	  593.4	 3752.0	...
9976620	  776.2	  593.1	 3753.0	...
9976621	  776.3	  593.2	 3754.0	...
9976622	  776.5	  593.3	 3753.0	...
9976623	  776.8	  593.4	 3752.0	...
9976624	  777.0	  593.6	 3751.0	...
9976625	  776.4	  593.9	 3751.0	...
9976626	  775.5	  594.1	 3751.0	...
9976627	  774.6	  594.1	 3751.0	...
9976628	  774.6	  594.3	 3749.0	...
9976629	  774.6	  594.8	 3746.0	...
9976630	  774.6	  595.3	 3743.0	...
9976631	  774.8	  595.7	 3742.0	...
9976632	  775.0	  595.8	 3742.0	...
9976633	  775.1	  595.9	 3737.0	...
9976634	  775.2	  595.8	 3733.0	...
9976635	  775.5	  595.5	 3728.0	...
9976636	  775.8	  595.2	 3726.0	...
9976637	  776.0	  595.9	 3724.0	...
9976638	  776.1	  596.8	 3721.0	...
9976639	  776.0	  597.8	 3719.0	...
9976640	  775.9	  597.7	 3716.0	...
9976641	  775.8	  597.7	 3711.0	...
9976642	  775.5	  598.3	 3709.0	...
9976643	  775.2	  599.0	 3708.0	...
9976644	  774.9	  599.2	 3710.0	...
9976645	  774.8	  598.7	 3710.0	...
9976646	  774.8	  598.6	 3709.0	...
9976647	  774.8	  598.9	 3705.0	...
9976648	  774.9	  599.3	 3701.0	...
9976649	  775.0	  599.2	 3697.0	...
9976650	  775.4	  599.1	 3693.0	...
9976651	  775.7	  599.0	 3688.0	...
9976652	  775.9	  598.8	 3684.0	...
9976653	  775.9	  598.7	 3680.0	...
9976654	  775.8	  598.4	 3679.0	...
9976655	  775.8	  598.1	 3679.0	...
9976656	  775.9	  597.9	 3680.0	...
9976657	  775.4	  598.0	 3681.0	...
9976658	  775.0	  599.0	 3683.0	...
9976659	  774.6	  599.8	 3680.0	...
9976660	  774.8	  600.5	 3677.0	...
9976661	  775.0	  600.5	 3672.0	...
9976662	  775.0	  600.7	 3670.0	...
9976663	  775.0	  600.9	 3669.0	...
9976664	  775.3	  601.0	 3669.0	...
9976665	  775.6	  601.1	 3669.0	...
9976666	  775.4	  601.3	 3669.0	...
9976667	  774.9	  601.5	 3669.0	...
9976668	  774.4	  601.9	 3669.0	...
9976669	  774.3	  602.1	 3669.0	...
9976670	  774.3	  602.3	 3668.0	...
9976671	  774.3	  602.7	 3667.0	...
9976672	  774.4	  602.9	 3666.0	...
9976673	  774.6	  603.0	 3662.0	...
9976674	  774.9	  602.7	 3656.0	...
9976675	  775.3	  602.3	 3653.0	...
9976676	  775.6	  602.1	 3653.0	...
9976677	  775.8	  602.6	 3653.0	...
9976678	  775.9	  603.3	 3652.0	...
9976679	  775.8	  604.3	 3648.0	...
9976680	  775.4	  604.6	 3646.0	...
9976681	  775.1	  604.9	 3644.0	...
9976682	  775.1	  605.0	 3643.0	...
9976683	  775.1	  605.0	 3643.0	...
9976684	  775.1	  605.0	 3642.0	...
9976685	  775.1	  605.3	 3639.0	...
9976686	  775.1	  605.7	 3637.0	...
9976687	  775.1	  606.1	 3635.0	...
9976688	  775.2	  606.2	 3635.0	...
9976689	  775.2	  606.0	 3634.0	...
9976690	  775.0	  605.7	 3632.0	...
9976691	  774.7	  605.8	 3630.0	...
9976692	  774.8	  606.2	 3629.0	...
9976693	  775.2	  606.9	 3629.0	...
9976694	  775.6	  607.2	 3628.0	...
9976695	  775.6	  607.0	 3627.0	...
9976696	  775.3	  606.5	 3626.0	...
9976697	  775.0	  606.2	 3626.0	...
9976698	  774.6	  606.7	 3625.0	...
9976699	  774.5	  607.0	 3624.0	...
9976700	  774.4	  607.0	 3623.0	...
9976701	  774.6	  606.9	 3622.0	...
9976702	  774.7	  606.9	 3619.0	...
9976703	  775.0	  607.3	 3616.0	...
9976704	  775.3	  607.7	 3612.0	...
9976705	  775.6	  608.6	 3609.0	...
9976706	  775.7	  609.5	 3607.0	...
9976707	  775.7	  609.3	 3606.0	...
9976708	  775.4	  608.3	 3603.0	...
9976709	  775.2	  608.1	 3601.0	...
9976710	  775.3	  608.9	 3599.0	...
9976711	  775.5	  609.6	 3599.0	...
9976712	  775.3	  609.6	 3600.0	...
9976713	  775.0	  609.5	 3601.0	...
9976714	  774.9	  609.4	 3600.0	...
9976715	  775.1	  609.4	 3598.0	...
9976716	  775.3	  609.5	 3596.0	...
9976717	  775.2	  609.6	 3595.0	...
9976718	  775.4	  609.7	 3596.0	...
9976719	  775.7	  610.2	 3593.0	...
9976720	  775.4	  610.7	 3589.0	...
9976721	  774.9	  611.2	 3586.0	...
9976722	  774.5	  611.2	 3586.0	...
9976723	  774.7	  610.8	 3586.0	...
9976724	  775.0	  610.8	 3585.0	...
9976725	  775.1	  610.6	 3584.0	...
9976726	  775.2	  610.7	 3583.0	...
9976727	  775.1	  610.6	 3583.0	...
9976728	  775.1	  611.0	 3582.0	...
9976729	  775.1	  611.5	 3580.0	...
9976730	  775.2	  611.7	 3579.0	...
9976731	  775.2	  611.7	 3578.0	...
9976732	  775.4	  611.6	 3576.0	...
9976733	  776.1	  611.3	 3572.0	...
9976734	  776.8	  611.1	 3569.0	...
9976735	  777.2	  610.9	 3566.0	...
9976736	  776.7	  610.7	 3566.0	...
9976737	  776.2	  610.5	 3567.0	...
9976738	  776.1	  610.4	 3565.0	...
9976739	  776.5	  610.3	 3562.0	...
9976740	  777.0	  610.3	 3560.0	...
9976741	  777.1	  610.2	 3562.0	...
9976742	  776.9	  610.3	 3563.0	...
9976743	  776.4	  610.7	 3562.0	...
9976744	  776.5	  611.5	 3559.0	...
9976745	  777.0	  612.3	 3556.0	...
9976746	  777.2	  612.6	 3554.0	...
9976747	  776.9	  612.2	 3552.0	...
9976748	  776.7	  611.8	 3551.0	...
9976749	  777.1	  611.8	 3551.0	...
9976750	  777.6	  612.0	 3550.0	...
9976751	  777.7	  612.4	 3550.0	...
9976752	  777.3	  612.5	 3550.0	...
9976753	  776.9	  612.5	 3551.0	...
9976754	  776.8	  612.7	 3552.0	...
9976755	  776.8	  612.8	 3554.0	...
9976756	  777.0	  612.8	 3552.0	...
9976757	  777.1	  612.7	 3549.0	...
9976758	  777.3	  612.7	 3545.0	...
9976759	  777.4	  612.8	 3542.0	...
9976760	  777.5	  613.4	 3540.0	...
9976761	  777.4	  613.9	 3539.0	...
9976762	  777.3	  614.7	 3537.0	...
9976763	  777.2	  615.0	 3537.0	...
9976764	  777.2	  614.8	 3536.0	...
9976765	  777.3	  614.4	 3537.0	...
9976766	  777.4	  613.9	 3538.0	...
9976767	  777.5	  614.0	 3537.0	...
9976768	  777.6	  614.0	 3535.0	...
9976769	  777.7	  614.1	 3533.0	...
9976770	  777.8	  614.3	 3533.0	...
9976771	  777.7	  614.3	 3532.0	...
9976772	  777.5	  614.0	 3532.0	...
9976773	  777.5	  613.8	 3530.0	...
9976774	  777.6	  613.8	 3530.0	...
9976775	  777.7	  613.6	 3529.0	...
9976776	  777.7	  613.4	 3529.0	...
9976777	  777.9	  613.3	 3529.0	...
9976778	  777.9	  613.2	 3529.0	...
9976779	  777.9	  613.3	 3529.0	...
9976780	  777.8	  613.3	 3527.0	...
9976781	  777.9	  613.3	 3525.0	...
9976782	  777.9	  613.2	 3526.0	...
9976783	  777.9	  613.0	 3528.0	...
9976784	  777.9	  612.8	 3529.0	...
9976785	  777.9	  612.6	 3529.0	...
9976786	  778.0	  613.3	 3527.0	...
9976787	  778.0	  614.0	 3525.0	...
9976788	  778.1	  614.6	 3522.0	...
9976789	  778.3	  614.3	 3522.0	...
9976790	  778.5	  614.0	 3522.0	...
9976791	  778.8	  613.8	 3522.0	...
MSG	9976792 0000 _ Number Off
9976792	  778.8	  613.8	 3523.0	...
9976793	  778.7	  613.5	 3523.0	...
9976794	  778.7	  613.2	 3523.0	...
9976795	  778.9	  612.8	 3523.0	...
9976796	  779.1	  612.6	 3520.0	...
9976797	  779.3	  612.5	 3518.0	...
9976798	  779.5	  613.1	 3515.0	...
9976799	  779.6	  614.1	 3514.0	...
9976800	  779.7	  615.0	 3512.0	...
9976801	  779.8	  615.4	 3512.0	...
9976802	  780.0	  615.4	 3512.0	...
9976803	  780.1	  615.5	 3512.0	...
9976804	  780.1	  615.3	 3513.0	...
9976805	  780.0	  615.0	 3513.0	...
9976806	  779.9	  614.7	 3513.0	...
9976807	  779.8	  614.5	 3512.0	...
9976808	  779.6	  614.5	 3510.0	...
9976809	  779.4	  614.3	 3509.0	...
9976810	  779.2	  614.0	 3509.0	...
9976811	  779.3	  614.2	 3510.0	...
9976812	  779.5	  614.8	 3510.0	...
9976813	  779.6	  615.4	 3510.0	...
9976814	  779.7	  615.4	 3510.0	...
9976815	  779.7	  615.3	 3511.0	...
9976816	  779.8	  615.3	 3508.0	...
9976817	  780.0	  615.4	 3507.0	...
9976818	  780.2	  615.0	 3505.0	...
9976819	  780.2	  614.5	 3504.0	...
9976820	  780.0	  613.8	 3503.0	...
9976821	  779.8	  613.5	 3501.0	...
9976822	  779.7	  614.1	 3502.0	...
9976823	  779.7	  615.0	 3502.0	...
9976824	  780.2	  615.8	 3502.0	...
9976825	  780.6	  615.6	 3503.0	...
9976826	  780.8	  615.2	 3504.0	...
9976827	  780.5	  614.8	 3504.0	...
9976828	  780.1	  614.9	 3503.0	...
9976829	  780.1	  615.3	 3504.0	...
9976830	  780.3	  615.6	 3504.0	...
9976831	  780.7	  615.6	 3505.0	...
9976832	  781.2	  615.6	 3504.0	...
9976833	  781.2	  615.5	 3504.0	...
9976834	  781.3	  615.1	 3503.0	...
9976835	  781.2	  614.6	 3503.0	...
9976836	  781.2	  614.2	 3502.0	...
9976837	  781.2	  614.6	 3499.0	...
9976838	  781.2	  615.0	 3496.0	...
9976839	  781.1	  615.4	 3493.0	...
9976840	  781.2	  614.9	 3492.0	...
9976841	  781.3	  614.6	 3490.0	...
9976842	  781.4	  614.3	 3489.0	...
9976843	  781.2	  614.2	 3489.0	...
9976844	  781.1	  614.1	 3490.0	...
9976845	  781.1	  614.0	 3493.0	...
9976846	  781.3	  614.1	 3494.0	...
9976847	  781.1	  614.5	 3495.0	...
9976848	  780.8	  614.9	 3494.0	...
9976849	  780.6	  615.1	 3494.0	...
9976850	  781.0	  615.0	 3493.0	...
9976851	  781.4	  614.5	 3493.0	...
9976852	  781.6	  614.1	 3494.0	...
9976853	  781.6	  614.5	 3495.0	...
9976854	  781.6	  615.3	 3496.0	...
9976855	  781.4	  615.8	 3497.0	...
9976856	  781.3	  615.6	 3496.0	...
9976857	  781.6	  615.4	 3495.0	...
9976858	  782.0	  615.3	 3495.0	...
9976859	  782.2	  615.2	 3492.0	...
9976860	  782.2	  615.2	 3490.0	...
9976861	  782.1	  615.3	 3489.0	...
9976862	  782.2	  615.4	 3490.0	...
9976863	  782.5	  615.8	 3491.0	...
9976864	  782.8	  616.0	 3490.0	...
9976865	  783.0	  615.6	 3491.0	...
9976866	  783.0	  614.9	 3493.0	...
9976867	  782.9	  614.4	 3496.0	...
9976868	  782.8	  614.5	 3499.0	...
9976869	  782.8	  614.6	 3499.0	...
9976870	  782.8	  614.7	 3498.0	...
9976871	  782.5	  614.5	 3497.0	...
9976872	  782.2	  614.4	 3495.0	...
9976873	  782.4	  614.2	 3492.0	...
9976874	  782.7	  614.1	 3488.0	...
9976875	  783.1	  613.8	 3486.0	...
9976876	  783.1	  613.7	 3486.0	...
9976877	  783.1	  614.0	 3490.0	...
9976878	  783.0	  614.4	 3495.0	...
9976879	  783.0	  614.7	 3500.0	...
9976880	  783.0	  614.2	 3500.0	...
9976881	  783.0	  613.8	 3501.0	...
9976882	  783.0	  613.5	 3501.0	...
9976883	  783.2	  613.9	 3500.0	...
9976884	  783.3	  614.3	 3500.0	...
9976885	  783.3	  614.4	 3501.0	...
9976886	  783.1	  613.8	 3501.0	...
9976887	  782.8	  613.2	 3499.0	...
9976888	  782.7	  613.7	 3497.0	...
9976889	  782.6	  614.4	 3496.0	...
9976890	  782.7	  614.5	 3498.0	...
9976891	  782.8	  613.8	 3499.0	...
9976892	  782.9	  613.1	 3498.0	...
9976893	  783.0	  613.1	 3498.0	...
9976894	  783.1	  612.9	 3497.0	...
9976895	  783.2	  612.7	 3496.0	...
9976896	  783.3	  612.6	 3494.0	...
9976897	  783.3	  612.7	 3492.0	...
9976898	  783.3	  613.0	 3491.0	...
9976899	  783.3	  612.9	 3492.0	...
9976900	  783.4	  612.9	 3493.0	...
9976901	  783.4	  612.7	 3493.0	...
9976902	  783.1	  612.8	 3492.0	...
9976903	  782.9	  612.9	 3491.0	...
9976904	  782.7	  613.1	 3492.0	...
9976905	  782.7	  613.2	 3495.0	...
9976906	  782.7	  613.3	 3498.0	...
9976907	  783.2	  613.5	 3500.0	...
9976908	  783.7	  613.7	 3500.0	...
9976909	  784.1	  613.7	 3500.0	...
9976910	  784.2	  613.4	 3499.0	...
9976911	  784.3	  613.1	 3497.0	...
9976912	  784.4	  612.6	 3494.0	...
9976913	  784.3	  612.5	 3494.0	...
9976914	  784.2	  612.4	 3495.0	...
9976915	  784.1	  612.5	 3496.0	...
9976916	  783.9	  612.6	 3498.0	...
9976917	  783.2	  613.0	 3499.0	...
9976918	  782.5	  613.4	 3500.0	...
9976919	  782.3	  613.8	 3500.0	...
9976920	  782.7	  613.9	 3500.0	...
9976921	  783.1	  613.7	 3499.0	...
9976922	  783.1	  613.5	 3498.0	...
9976923	  783.2	  613.8	 3496.0	...
9976924	  783.6	  614.3	 3497.0	...
9976925	  783.9	  614.7	 3499.0	...
9976926	  784.4	  614.5	 3501.0	...
9976927	  784.7	  614.4	 3501.0	...
9976928	  785.1	  614.2	 3499.0	...
9976929	  785.1	  614.0	 3496.0	...
9976930	  785.1	  613.6	 3495.0	...
9976931	  785.1	  613.2	 3494.0	...
9976932	  784.7	  613.1	 3495.0	...
9976933	  784.2	  613.2	 3496.0	...
9976934	  783.6	  613.4	 3497.0	...
9976935	  783.5	  613.6	 3498.0	...
9976936	  783.2	  613.8	 3499.0	...
9976937	  783.1	  614.0	 3500.0	...
9976938	  783.1	  614.2	 3500.0	...
9976939	  783.3	  614.3	 3497.0	...
9976940	  783.5	  614.4	 3494.0	...
9976941	  783.6	  614.5	 3492.0	...
9976942	  783.7	  614.5	 3492.0	...
9976943	  783.9	  614.5	 3493.0	...
9976944	  784.1	  614.3	 3495.0	...
9976945	  784.3	  614.0	 3497.0	...
9976946	  784.3	  613.6	 3499.0	...
9976947	  784.6	  613.9	 3499.0	...
9976948	  784.7	  614.5	 3500.0	...
9976949	  784.9	  614.7	 3501.0	...
9976950	  784.9	  613.8	 3503.0	...
9976951	  785.0	  613.0	 3504.0	...
9976952	  784.8	  612.6	 3505.0	...
9976953	  784.6	  612.7	 3505.0	...
9976954	  784.5	  612.9	 3504.0	...
9976955	  784.6	  612.9	 3501.0	...
9976956	  784.7	  612.8	 3500.0	...
9976957	  784.6	  612.7	 3498.0	...
9976958	  784.7	  612.7	 3498.0	...
9976959	  784.8	  613.0	 3497.0	...
9976960	  784.9	  613.0	 3495.0	...
9976961	  785.0	  612.8	 3496.0	...
9976962	  785.1	  612.6	 3498.0	...
9976963	  785.1	  612.8	 3500.0	...
9976964	  785.0	  613.1	 3499.0	...
9976965	  784.8	  613.2	 3496.0	...
9976966	  785.0	  613.0	 3493.0	...
9976967	  785.1	  612.7	 3491.0	...
9976968	  785.2	  612.6	 3490.0	...
9976969	  785.0	  612.7	 3489.0	...
9976970	  784.9	  612.8	 3490.0	...
9976971	  784.9	  613.0	 3494.0	...
9976972	  785.0	  613.2	 3497.0	...
9976973	  785.5	  613.4	 3495.0	...
9976974	  785.9	  613.4	 3492.0	...
9976975	  786.1	  613.4	 3490.0	...
9976976	  786.0	  613.3	 3490.0	...
9976977	  785.7	  613.3	 3490.0	...
9976978	  785.5	  613.5	 3492.0	...
9976979	  785.6	  613.8	 3494.0	...
9976980	  785.8	  614.1	 3496.0	...
9976981	  786.1	  614.1	 3496.0	...
9976982	  786.3	  614.0	 3497.0	...
9976983	  786.4	  613.9	 3497.0	...
9976984	  786.1	  613.9	 3496.0	...
9976985	  785.3	  613.9	 3495.0	...
9976986	  784.7	  614.0	 3494.0	...
9976987	  784.4	  614.0	 3493.0	...
9976988	  784.6	  614.0	 3492.0	...
9976989	  784.9	  613.9	 3491.0	...
9976990	  785.0	  613.8	 3488.0	...
9976991	  785.5	  613.8	 3486.0	...
9976992	  786.0	  613.9	 3484.0	...
9976993	  786.4	  614.1	 3484.0	...
9976994	  786.4	  614.0	 3485.0	...
9976995	  786.3	  613.8	 3486.0	...
9976996	  786.1	  613.6	 3488.0	...
9976997	  786.0	  613.7	 3489.0	...
9976998	  785.9	  613.7	 3489.0	...
9976999	  786.0	  613.7	 3491.0	...
9977000	  786.1	  613.8	 3492.0	...
9977001	  786.1	  613.8	 3494.0	...
9977002	  786.1	  613.9	 3494.0	...
9977003	  786.2	  613.9	 3495.0	...
MSG	9977004 0000 _ Number On
9977004	  786.2	  613.9	 3495.0	...
9977005	  786.2	  613.4	 3496.0	...
9977006	  786.1	  613.0	 3497.0	...
9977007	  785.9	  612.8	 3498.0	...
9977008	  785.6	  612.8	 3499.0	...
9977009	  785.6	  612.9	 3498.0	...
9977010	  785.7	  612.9	 3498.0	...
9977011	  785.8	  612.9	 3497.0	...
9977012	  785.8	  613.0	 3497.0	...
9977013	  785.7	  613.1	 3495.0	...
9977014	  785.6	  613.1	 3492.0	...
9977015	  785.5	  613.9	 3489.0	...
9977016	  785.5	  614.7	 3488.0	...
9977017	  785.8	  615.5	 3490.0	...
9977018	  786.1	  615.5	 3492.0	...
9977019	  786.4	  615.5	 3493.0	...
9977020	  786.5	  615.4	 3492.0	...
9977021	  786.5	  615.3	 3491.0	...
9977022	  786.4	  615.2	 3491.0	...
9977023	  786.3	  615.6	 3491.0	...
9977024	  786.2	  616.0	 3490.0	...
9977025	  786.2	  615.9	 3490.0	...
9977026	  786.4	  614.9	 3491.0	...
9977027	  786.6	  614.3	 3492.0	...
9977028	  786.8	  614.0	 3493.0	...
9977029	  786.7	  614.2	 3493.0	...
9977030	  786.6	  614.1	 3493.0	...
9977031	  786.3	  614.0	 3494.0	...
9977032	  786.1	  614.0	 3495.0	...
9977033	  785.9	  613.9	 3497.0	...
9977034	  785.9	  613.9	 3497.0	...
9977035	  786.3	  613.9	 3497.0	...
9977036	  786.7	  613.9	 3497.0	...
9977037	  786.9	  613.9	 3497.0	...
9977038	  786.9	  613.5	 3498.0	...
9977039	  786.8	  613.2	 3499.0	...
9977040	  786.9	  612.8	 3499.0	...
9977041	  786.9	  612.7	 3500.0	...
9977042	  787.0	  612.7	 3501.0	...
9977043	  787.1	  612.8	 3498.0	...
9977044	  787.1	  613.0	 3495.0	...
9977045	  787.0	  613.1	 3496.0	...
9977046	  787.0	  613.1	 3500.0	...
9977047	  787.0	  613.0	 3504.0	...
9977048	  787.2	  613.0	 3505.0	...
9977049	  787.3	  612.9	 3503.0	...
9977050	  786.9	  612.9	 3500.0	...
9977051	  786.3	  612.7	 3497.0	...
9977052	  785.9	  612.4	 3498.0	...
9977053	  786.1	  612.3	 3500.0	...
9977054	  786.4	  612.3	 3501.0	...
9977055	  786.6	  612.4	 3500.0	...
9977056	  786.5	  612.4	 3499.0	...
9977057	  786.4	  612.6	 3499.0	...
9977058	  786.4	  612.8	 3499.0	...
9977059	  786.4	  612.9	 3501.0	...
9977060	  786.3	  612.7	 3502.0	...
9977061	  786.1	  612.6	 3498.0	...
9977062	  785.9	  612.3	 3494.0	...
9977063	  786.2	  612.1	 3489.0	...
9977064	  786.6	  611.8	 3489.0	...
9977065	  787.0	  611.8	 3490.0	...
9977066	  787.0	  612.0	 3491.0	...
9977067	  786.9	  612.1	 3491.0	...
9977068	  787.0	  612.5	 3491.0	...
9977069	  787.3	  612.9	 3490.0	...
9977070	  787.6	  613.3	 3491.0	...
9977071	  787.4	  613.4	 3494.0	...
9977072	  786.9	  613.1	 3497.0	...
9977073	  786.4	  612.8	 3500.0	...
9977074	  786.7	  612.3	 3500.0	...
9977075	  787.1	  612.3	 3500.0	...
9977076	  787.3	  612.1	 3499.0	...
9977077	  787.4	  612.0	 3498.0	...
9977078	  787.4	  611.8	 3499.0	...
9977079	  787.5	  612.3	 3500.0	...
9977080	  787.7	  612.9	 3502.0	...
9977081	  787.8	  613.0	 3503.0	...
9977082	  787.9	  612.5	 3503.0	...
9977083	  787.9	  612.0	 3504.0	...
9977084	  787.8	  612.1	 3503.0	...
9977085	  787.7	  612.1	 3503.0	...
9977086	  787.5	  612.1	 3503.0	...
9977087	  787.4	  612.1	 3498.0	...
9977088	  787.3	  612.1	 3494.0	...
9977089	  787.2	  612.1	 3489.0	...
9977090	  787.2	  612.0	 3489.0	...
9977091	  786.8	  611.7	 3488.0	...
9977092	  786.5	  611.5	 3488.0	...
9977093	  786.3	  611.5	 3488.0	...
9977094	  786.2	  611.7	 3489.0	...
9977095	  786.2	  611.9	 3489.0	...
9977096	  786.1	  611.5	 3491.0	...
9977097	  786.3	  611.0	 3493.0	...
9977098	  786.4	  610.6	 3495.0	...
9977099	  786.5	  610.9	 3496.0	...
9977100	  786.5	  611.3	 3496.0	...
9977101	  787.1	  611.5	 3494.0	...
9977102	  787.6	  611.4	 3491.0	...
9977103	  787.7	  611.3	 3489.0	...
9977104	  787.3	  611.3	 3488.0	...
9977105	  787.1	  611.3	 3487.0	...
9977106	  787.2	  611.1	 3488.0	...
9977107	  787.4	  610.8	 3489.0	...
9977108	  787.5	  610.9	 3489.0	...
9977109	  787.5	  611.1	 3489.0	...
9977110	  787.5	  611.6	 3488.0	...
9977111	  787.5	  611.8	 3486.0	...
9977112	  787.5	  612.0	 3484.0	...
9977113	  787.5	  611.9	 3483.0	...
9977114	  787.5	  611.8	 3482.0	...
9977115	  787.5	  611.7	 3481.0	...
9977116	  787.5	  611.6	 3483.0	...
9977117	  787.5	  611.5	 3487.0	...
9977118	  787.3	  611.5	 3490.0	...
9977119	  787.2	  611.4	 3489.0	...
9977120	  787.1	  611.5	 3488.0	...
9977121	  787.2	  611.5	 3488.0	...
9977122	  787.3	  611.5	 3488.0	...
9977123	  787.4	  611.4	 3488.0	...
9977124	  787.4	  611.3	 3488.0	...
9977125	  787.3	  611.3	 3488.0	...
9977126	  787.9	  611.5	 3489.0	...
9977127	  788.6	  611.7	 3490.0	...
9977128	  789.1	  611.8	 3491.0	...
9977129	  788.6	  611.8	 3491.0	...
9977130	  788.1	  611.7	 3490.0	...
9977131	  787.9	  611.7	 3486.0	...
9977132	  787.9	  611.6	 3481.0	...
9977133	  787.9	  611.5	 3479.0	...
9977134	  787.9	  611.6	 3481.0	...
9977135	  787.8	  611.8	 3483.0	...
9977136	  787.6	  612.1	 3485.0	...
9977137	  787.5	  612.3	 3485.0	...
9977138	  787.5	  612.5	 3484.0	...
9977139	  787.5	  612.7	 3485.0	...
9977140	  787.9	  612.7	 3485.0	...
9977141	  788.3	  611.9	 3486.0	...
9977142	  788.7	  611.5	 3485.0	...
9977143	  788.8	  611.5	 3483.0	...
9977144	  789.0	  612.2	 3483.0	...
9977145	  789.1	  612.4	 3484.0	...
9977146	  788.8	  612.3	 3486.0	...
9977147	  788.4	  612.3	 3487.0	...
9977148	  788.1	  612.5	 3487.0	...
9977149	  788.0	  612.7	 3486.0	...
9977150	  788.0	  612.7	 3485.0	...
9977151	  787.8	  612.5	 3483.0	...
9977152	  787.7	  612.3	 3484.0	...
9977153	  787.8	  612.2	 3487.0	...
9977154	  788.1	  611.5	 3489.0	...
9977155	  788.2	  610.9	 3489.0	...
9977156	  788.3	  610.5	 3490.0	...
9977157	  788.1	  610.6	 3489.0	...
9977158	  788.1	  611.1	 3488.0	...
9977159	  788.2	  611.5	 3487.0	...
9977160	  788.2	  611.9	 3486.0	...
9977161	  788.2	  612.0	 3484.0	...
9977162	  788.1	  611.8	 3483.0	...
9977163	  788.1	  611.6	 3482.0	...
9977164	  788.0	  612.0	 3478.0	...
9977165	  788.0	  612.7	 3474.0	...
9977166	  787.7	  613.3	 3472.0	...
9977167	  787.5	  613.2	 3474.0	...
9977168	  787.5	  613.0	 3476.0	...
9977169	  787.7	  612.9	 3476.0	...
9977170	  787.7	  612.9	 3476.0	...
9977171	  787.5	  612.8	 3476.0	...
9977172	  787.6	  612.7	 3476.0	...
9977173	  787.7	  612.6	 3476.0	...
9977174	  788.0	  612.5	 3476.0	...
9977175	  788.3	  612.6	 3476.0	...
9977176	  788.6	  612.6	 3477.0	...
9977177	  788.6	  612.8	 3478.0	...
9977178	  788.5	  612.8	 3479.0	...
9977179	  788.4	  612.8	 3479.0	...
9977180	  788.5	  613.0	 3480.0	...
9977181	  788.5	  613.2	 3480.0	...
9977182	  788.5	  613.3	 3480.0	...
9977183	  788.5	  613.1	 3478.0	...
9977184	  788.6	  612.4	 3477.0	...
9977185	  788.6	  611.7	 3478.0	...
9977186	  788.7	  611.0	 3478.0	...
9977187	  788.9	  611.2	 3479.0	...
9977188	  788.8	  611.5	 3479.0	...
9977189	  788.6	  612.1	 3478.0	...
9977190	  788.4	  612.4	 3476.0	...
9977191	  788.4	  612.4	 3477.0	...
9977192	  788.4	  612.1	 3480.0	...
9977193	  788.2	  611.8	 3481.0	...
9977194	  788.0	  611.8	 3480.0	...
9977195	  787.7	  611.5	 3478.0	...
9977196	  787.4	  610.9	 3476.0	...
9977197	  787.1	  610.4	 3475.0	...
9977198	  787.2	  610.2	 3475.0	...
9977199	  787.5	  610.5	 3475.0	...
9977200	  787.8	  610.9	 3474.0	...
9977201	  787.8	  611.1	 3475.0	...
9977202	  787.8	  611.0	 3476.0	...
9977203	  787.9	  611.0	 3479.0	...
9977204	  788.1	  611.0	 3481.0	...
9977205	  788.3	  611.0	 3483.0	...
9977206	  788.3	  610.9	 3483.0	...
9977207	  788.4	  611.0	 3482.0	...
9977208	  788.4	  611.1	 3477.0	...
9977209	  788.3	  611.0	 3472.0	...
9977210	  788.3	  610.9	 3472.0	...
9977211	  788.1	  610.8	 3476.0	...
9977212	  788.2	  611.1	 3476.0	...
9977213	  788.3	  611.3	 3472.0	...
9977214	  788.6	  611.7	 3469.0	...
9977215	  788.7	  611.8	 3470.0	...
9977216	  788.7	  611.8	 3471.0	...
9977217	  788.4	  611.7	 3470.0	...
9977218	  788.0	  611.6	 3468.0	...
9977219	  787.7	  611.3	 3467.0	...
9977220	  787.9	  611.1	 3467.0	...
9977221	  788.2	  611.1	 3468.0	...
9977222	  788.5	  611.3	 3468.0	...
9977223	  788.5	  611.4	 3469.0	...
9977224	  788.5	  611.2	 3470.0	...
9977225	  788.6	  610.8	 3473.0	...
9977226	  788.6	  610.6	 3474.0	...
9977227	  788.7	  610.4	 3474.0	...
9977228	  788.7	  610.5	 3470.0	...
9977229	  788.7	  610.7	 3466.0	...
9977230	  788.3	  610.8	 3467.0	...
9977231	  787.9	  610.9	 3472.0	...
9977232	  787.5	  611.2	 3474.0	...
9977233	  787.7	  611.4	 3472.0	...
9977234	  788.1	  611.4	 3470.0	...
9977235	  788.4	  611.2	 3470.0	...
9977236	  788.5	  610.9	 3470.0	...
9977237	  788.7	  610.9	 3470.0	...
9977238	  789.0	  611.0	 3470.0	...
9977239	  789.0	  611.0	 3471.0	...
9977240	  788.8	  611.0	 3472.0	...
9977241	  788.3	  611.0	 3472.0	...
9977242	  788.0	  611.1	 3471.0	...
9977243	  787.8	  611.1	 3471.0	...
9977244	  788.4	  611.1	 3471.0	...
9977245	  789.1	  611.0	 3471.0	...
9977246	  789.1	  610.6	 3471.0	...
9977247	  788.6	  610.1	 3470.0	...
9977248	  788.0	  609.7	 3468.0	...
9977249	  788.1	  609.6	 3467.0	...
9977250	  788.3	  609.8	 3468.0	...
9977251	  788.5	  610.1	 3469.0	...
9977252	  788.5	  610.4	 3467.0	...
9977253	  788.4	  610.5	 3464.0	...
9977254	  788.1	  610.7	 3465.0	...
9977255	  787.9	  610.8	 3470.0	...
9977256	  787.8	  610.9	 3472.0	...
9977257	  787.8	  610.8	 3469.0	...
9977258	  787.9	  610.7	 3467.0	...
9977259	  787.8	  610.9	 3470.0	...
9977260	  787.8	  611.1	 3472.0	...
9977261	  787.8	  611.1	 3474.0	...
9977262	  787.8	  611.0	 3473.0	...
9977263	  787.7	  610.9	 3472.0	...
9977264	  788.0	  610.7	 3472.0	...
9977265	  788.3	  610.5	 3472.0	...
9977266	  788.6	  610.3	 3471.0	...
9977267	  788.6	  610.4	 3470.0	...
9977268	  788.6	  610.7	 3468.0	...
9977269	  788.6	  611.0	 3466.0	...
9977270	  788.6	  611.1	 3465.0	...
9977271	  788.6	  611.0	 3464.0	...
9977272	  788.7	  610.8	 3465.0	...
9977273	  788.6	  610.3	 3466.0	...
9977274	  788.5	  609.7	 3468.0	...
9977275	  788.5	  609.7	 3469.0	...
9977276	  788.7	  610.0	 3469.0	...
9977277	  788.8	  610.3	 3470.0	...
9977278	  788.7	  610.1	 3470.0	...
9977279	  788.6	  610.1	 3470.0	...
9977280	  788.7	  610.1	 3468.0	...
9977281	  788.7	  610.1	 3467.0	...
9977282	  788.7	  610.0	 3466.0	...
9977283	  788.6	  609.8	 3467.0	...
9977284	  788.5	  609.3	 3469.0	...
9977285	  788.3	  608.9	 3472.0	...
9977286	  788.3	  609.0	 3472.0	...
9977287	  788.3	  609.4	 3472.0	...
9977288	  788.2	  609.6	 3471.0	...
9977289	  788.1	  609.5	 3473.0	...
9977290	  788.0	  609.4	 3475.0	...
9977291	  787.9	  609.6	 3476.0	...
9977292	  787.8	  609.7	 3474.0	...
9977293	  787.7	  609.9	 3472.0	...
9977294	  788.2	  610.1	 3472.0	...
9977295	  788.7	  610.3	 3473.0	...
9977296	  789.2	  610.3	 3473.0	...
9977297	  789.1	  610.1	 3473.0	...
9977298	  789.0	  610.0	 3473.0	...
9977299	  788.9	  610.1	 3472.0	...
9977300	  788.6	  610.5	 3470.0	...
9977301	  788.0	  610.9	 3470.0	...
9977302	  787.4	  610.5	 3472.0	...
9977303	  787.3	  610.0	 3474.0	...
9977304	  787.4	  609.7	 3476.0	...
9977305	  787.6	  609.9	 3476.0	...
9977306	  787.6	  610.1	 3474.0	...
9977307	  787.6	  610.1	 3472.0	...
9977308	  787.5	  610.1	 3470.0	...
9977309	  787.4	  610.2	 3469.0	...
MSG	9977310 0000 _ Number Off
9977310	  787.4	  610.3	 3469.0	...
9977311	  787.5	  610.4	 3470.0	...
9977312	  787.7	  610.2	 3471.0	...
9977313	  787.6	  610.0	 3471.0	...
9977314	  787.5	  609.9	 3472.0	...
9977315	  787.5	  609.9	 3472.0	...
9977316	  788.0	  609.8	 3471.0	...
9977317	  788.5	  609.7	 3469.0	...
9977318	  788.7	  609.7	 3470.0	...
9977319	  788.4	  609.7	 3472.0	...
9977320	  787.8	  609.5	 3475.0	...
9977321	  787.5	  609.4	 3475.0	...
9977322	  787.2	  609.4	 3475.0	...
9977323	  787.2	  609.5	 3476.0	...
9977324	  787.5	  609.6	 3475.0	...
9977325	  787.6	  609.6	 3475.0	...
9977326	  787.6	  609.8	 3474.0	...
9977327	  787.4	  610.0	 3475.0	...
9977328	  787.8	  610.1	 3475.0	...
9977329	  788.2	  610.1	 3476.0	...
9977330	  788.4	  610.1	 3476.0	...
9977331	  788.1	  610.3	 3476.0	...
9977332	  787.8	  610.4	 3476.0	...
9977333	  787.9	  610.4	 3476.0	...
9977334	  788.0	  610.5	 3476.0	...
9977335	  788.0	  610.5	 3476.0	...
9977336	  788.2	  610.4	 3476.0	...
9977337	  788.5	  610.9	 3476.0	...
9977338	  788.8	  611.4	 3475.0	...
9977339	  789.0	  612.0	 3475.0	...
9977340	  789.1	  611.9	 3474.0	...
9977341	  789.3	  611.8	 3474.0	...
9977342	  789.6	  611.5	 3474.0	...
9977343	  789.9	  611.3	 3474.0	...
9977344	  790.1	  611.5	 3475.0	...
9977345	  790.1	  611.9	 3475.0	...
9977346	  790.0	  612.3	 3476.0	...
9977347	  789.9	  612.3	 3473.0	...
9977348	  789.8	  612.7	 3469.0	...
9977349	  789.8	  613.0	 3466.0	...
9977350	  789.8	  613.4	 3467.0	...
9977351	  789.6	  613.1	 3469.0	...
9977352	  789.4	  612.9	 3471.0	...
9977353	  789.3	  612.7	 3472.0	...
9977354	  789.4	  612.7	 3472.0	...
9977355	  789.5	  612.8	 3471.0	...
9977356	  789.5	  613.0	 3469.0	...
9977357	  789.3	  613.1	 3467.0	...
9977358	  789.1	  613.3	 3467.0	...
9977359	  788.8	  613.6	 3467.0	...
9977360	  788.9	  613.9	 3466.0	...
9977361	  788.9	  613.9	 3465.0	...
9977362	  789.0	  613.9	 3465.0	...
9977363	  789.1	  613.6	 3468.0	...
9977364	  789.2	  613.3	 3471.0	...
9977365	  789.2	  613.1	 3474.0	...
9977366	  789.2	  613.2	 3473.0	...
9977367	  789.3	  613.2	 3471.0	...
9977368	  789.4	  613.6	 3469.0	...
9977369	  789.6	  613.9	 3467.0	...
9977370	  790.0	  614.2	 3466.0	...
9977371	  790.2	  614.0	 3465.0	...
9977372	  789.9	  613.7	 3465.0	...
9977373	  789.5	  613.5	 3466.0	...
9977374	  789.4	  613.5	 3467.0	...
9977375	  789.7	  613.5	 3466.0	...
9977376	  790.0	  613.4	 3466.0	...
9977377	  789.9	  613.1	 3466.0	...
9977378	  789.6	  613.0	 3467.0	...
9977379	  789.3	  612.8	 3467.0	...
9977380	  789.0	  613.0	 3467.0	...
9977381	  789.3	  613.2	 3468.0	...
9977382	  789.7	  613.5	 3469.0	...
9977383	  789.5	  613.3	 3469.0	...
9977384	  788.9	  613.0	 3467.0	...
9977385	  788.4	  612.6	 3469.0	...
9977386	  788.4	  612.6	 3471.0	...
9977387	  788.6	  612.8	 3470.0	...
9977388	  788.8	  612.9	 3467.0	...
9977389	  789.0	  612.7	 3467.0	...
9977390	  788.7	  612.4	 3470.0	...
9977391	  788.4	  611.9	 3470.0	...
9977392	  788.2	  611.8	 3466.0	...
9977393	  788.4	  611.7	 3464.0	...
9977394	  788.6	  611.6	 3465.0	...
9977395	  788.7	  611.5	 3467.0	...
9977396	  788.7	  611.3	 3468.0	...
9977397	  788.7	  611.5	 3469.0	...
9977398	  788.7	  612.3	 3469.0	...
9977399	  788.8	  613.1	 3469.0	...
9977400	  789.0	  613.7	 3469.0	...
9977401	  789.1	  613.5	 3468.0	...
9977402	  789.2	  613.4	 3469.0	...
9977403	  789.1	  613.3	 3471.0	...
9977404	  788.9	  613.2	 3473.0	...
9977405	  788.7	  613.0	 3475.0	...
9977406	  788.5	  612.8	 3477.0	...
9977407	  788.5	  613.4	 3481.0	...
9977408	  788.4	  613.9	 3482.0	...
9977409	  788.4	  614.3	 3483.0	...
9977410	  788.4	  614.0	 3483.0	...
9977411	  788.4	  613.6	 3483.0	...
9977412	  788.5	  613.3	 3483.0	...
9977413	  788.6	  613.4	 3482.0	...
9977414	  788.4	  613.4	 3482.0	...
9977415	  788.2	  613.4	 3482.0	...
9977416	  787.9	  613.4	 3482.0	...
9977417	  788.1	  613.7	 3484.0	...
9977418	  788.2	  614.0	 3487.0	...
9977419	  788.3	  613.7	 3490.0	...
9977420	  788.2	  613.2	 3489.0	...
9977421	  788.1	  612.8	 3489.0	...
9977422	  788.0	  613.0	 3488.0	...
9977423	  787.7	  613.3	 3488.0	...
9977424	  787.3	  613.6	 3488.0	...
9977425	  787.4	  613.6	 3488.0	...
9977426	  787.8	  613.5	 3489.0	...
9977427	  788.2	  613.2	 3489.0	...
9977428	  788.1	  613.0	 3490.0	...
9977429	  788.1	  612.8	 3491.0	...
9977430	  788.1	  612.7	 3492.0	...
9977431	  788.1	  612.7	 3493.0	...
9977432	  788.1	  612.6	 3494.0	...
9977433	  788.2	  612.7	 3493.0	...
9977434	  788.3	  612.8	 3490.0	...
9977435	  788.4	  613.0	 3488.0	...
9977436	  788.4	  612.9	 3488.0	...
9977437	  788.4	  612.9	 3488.0	...
9977438	  788.4	  612.6	 3488.0	...
9977439	  788.4	  612.3	 3487.0	...
9977440	  788.4	  612.6	 3487.0	...
9977441	  788.4	  613.1	 3487.0	...
9977442	  788.4	  613.4	 3486.0	...
9977443	  788.4	  613.1	 3485.0	...
9977444	  788.3	  612.7	 3484.0	...
9977445	  787.9	  612.5	 3483.0	...
9977446	  787.4	  612.4	 3483.0	...
9977447	  787.0	  612.3	 3483.0	...
9977448	  787.0	  611.9	 3484.0	...
9977449	  787.1	  611.8	 3487.0	...
9977450	  787.1	  611.8	 3490.0	...
9977451	  787.3	  611.9	 3492.0	...
9977452	  787.5	  611.7	 3494.0	...
9977453	  787.7	  611.6	 3495.0	...
9977454	  787.7	  611.5	 3496.0	...
9977455	  787.8	  611.2	 3496.0	...
9977456	  787.8	  610.9	 3496.0	...
9977457	  787.8	  610.6	 3497.0	...
9977458	  788.1	  610.5	 3499.0	...
9977459	  788.3	  610.3	 3496.0	...
9977460	  788.7	  610.1	 3492.0	...
9977461	  788.8	  610.0	 3488.0	...
9977462	  788.9	  609.7	 3489.0	...
9977463	  788.7	  609.6	 3490.0	...
9977464	  788.3	  609.4	 3491.0	...
9977465	  788.0	  609.5	 3493.0	...
9977466	  787.7	  609.6	 3492.0	...
9977467	  787.6	  609.7	 3490.0	...
9977468	  787.6	  609.7	 3490.0	...
9977469	  787.6	  609.7	 3493.0	...
9977470	  787.6	  609.7	 3494.0	...
9977471	  787.5	  609.8	 3494.0	...
9977472	  787.3	  609.9	 3494.0	...
9977473	  787.1	  609.7	 3494.0	...
9977474	  787.2	  609.5	 3492.0	...
9977475	  787.4	  609.3	 3490.0	...
9977476	  787.7	  609.4	 3490.0	...
9977477	  787.7	  609.4	 3491.0	...
9977478	  787.4	  609.4	 3493.0	...
9977479	  787.2	  609.4	 3495.0	...
9977480	  787.1	  610.0	 3496.0	...
9977481	  787.2	  610.7	 3497.0	...
9977482	  787.5	  611.2	 3497.0	...
9977483	  787.8	  611.0	 3499.0	...
9977484	  788.0	  610.8	 3501.0	...
9977485	  788.1	  610.6	 3503.0	...
9977486	  787.7	  610.7	 3507.0	...
9977487	  787.3	  610.7	 3510.0	...
9977488	  787.1	  610.7	 3512.0	...
9977489	  787.2	  611.2	 3511.0	...
9977490	  787.2	  611.7	 3510.0	...
9977491	  787.2	  611.8	 3510.0	...
9977492	  787.0	  611.5	 3510.0	...
9977493	  786.7	  610.9	 3511.0	...
9977494	  786.5	  610.7	 3511.0	...
9977495	  786.6	  611.0	 3511.0	...
9977496	  786.8	  611.7	 3510.0	...
9977497	  786.9	  612.0	 3510.0	...
9977498	  786.9	  611.6	 3510.0	...
9977499	  787.0	  611.4	 3511.0	...
9977500	  787.1	  611.6	 3511.0	...
9977501	  787.2	  611.9	 3511.0	...
9977502	  787.4	  611.9	 3510.0	...
9977503	  787.3	  611.9	 3510.0	...
9977504	  787.2	  611.8	 3510.0	...
9977505	  787.1	  611.7	 3509.0	...
9977506	  787.2	  611.8	 3509.0	...
9977507	  787.3	  611.9	 3508.0	...
9977508	  787.4	  612.2	 3508.0	...
MSG	9977509 0000 _ Number On
9977509	  787.6	  612.4	 3508.0	...
9977510	  787.6	  612.5	 3508.0	...
9977511	  787.7	  612.6	 3509.0	...
9977512	  787.7	  612.7	 3509.0	...
9977513	  787.6	  613.0	 3509.0	...
9977514	  787.7	  613.1	 3509.0	...
9977515	  787.7	  613.2	 3509.0	...
9977516	  787.6	  613.2	 3509.0	...
9977517	  787.4	  613.1	 3509.0	...
9977518	  787.2	  613.1	 3509.0	...
9977519	  787.2	  613.1	 3509.0	...
9977520	  787.2	  613.7	 3509.0	...
9977521	  787.2	  614.4	 3510.0	...
9977522	  787.2	  614.9	 3510.0	...
9977523	  787.2	  614.8	 3510.0	...
9977524	  787.2	  614.7	 3510.0	...
9977525	  787.2	  614.8	 3511.0	...
9977526	  787.2	  614.9	 3512.0	...
9977527	  787.3	  614.9	 3514.0	...
9977528	  787.3	  614.9	 3513.0	...
9977529	  787.4	  615.1	 3513.0	...
9977530	  787.4	  615.2	 3512.0	...
9977531	  786.9	  615.3	 3511.0	...
9977532	  786.5	  615.3	 3507.0	...
9977533	  786.0	  615.2	 3504.0	...
9977534	  786.1	  615.4	 3503.0	...
9977535	  786.3	  615.6	 3506.0	...
9977536	  786.5	  615.9	 3508.0	...
9977537	  786.7	  616.0	 3507.0	...
9977538	  787.1	  615.9	 3506.0	...
9977539	  787.3	  615.9	 3505.0	...
9977540	  787.4	  615.4	 3505.0	...
9977541	  787.4	  614.9	 3505.0	...
9977542	  787.4	  614.4	 3503.0	...
9977543	  787.4	  614.5	 3501.0	...
9977544	  787.6	  614.6	 3501.0	...
9977545	  787.8	  614.7	 3501.0	...
9977546	  788.0	  614.8	 3502.0	...
9977547	  788.0	  614.9	 3505.0	...
9977548	  788.0	  615.1	 3508.0	...
9977549	  787.9	  615.1	 3509.0	...
9977550	  787.7	  615.1	 3507.0	...
9977551	  787.6	  615.0	 3504.0	...
9977552	  787.5	  614.9	 3504.0	...
9977553	  787.5	  614.9	 3504.0	...
9977554	  787.7	  615.3	 3504.0	...
9977555	  787.9	  615.6	 3504.0	...
9977556	  788.1	  615.7	 3503.0	...
9977557	  788.0	  615.5	 3508.0	...
9977558	  787.9	  615.3	 3513.0	...
9977559	  787.8	  615.2	 3513.0	...
9977560	  787.9	  615.2	 3508.0	...
9977561	  787.9	  615.3	 3500.0	...
9977562	  788.3	  615.2	 3499.0	...
9977563	  788.6	  614.7	 3501.0	...
9977564	  789.0	  614.3	 3503.0	...
9977565	  789.0	  613.9	 3506.0	...
9977566	  789.0	  613.9	 3506.0	...
9977567	  788.9	  613.7	 3505.0	...
9977568	  788.8	  613.3	 3504.0	...
9977569	  788.6	  613.1	 3504.0	...
9977570	  788.4	  613.2	 3506.0	...
9977571	  787.9	  613.6	 3507.0	...
9977572	  787.5	  614.0	 3508.0	...
9977573	  787.6	  614.2	 3507.0	...
9977574	  788.1	  614.1	 3507.0	...
9977575	  788.8	  613.8	 3507.0	...
9977576	  789.0	  613.6	 3507.0	...
9977577	  789.2	  613.5	 3509.0	...
9977578	  789.3	  613.5	 3511.0	...
9977579	  789.4	  613.8	 3514.0	...
9977580	  789.3	  614.1	 3517.0	...
9977581	  789.1	  614.5	 3520.0	...
9977582	  788.9	  614.7	 3521.0	...
9977583	  788.9	  614.8	 3520.0	...
9977584	  788.9	  615.0	 3518.0	...
9977585	  789.1	  615.3	 3518.0	...
9977586	  789.3	  615.9	 3517.0	...
9977587	  789.1	  616.2	 3517.0	...
9977588	  788.7	  615.6	 3519.0	...
9977589	  788.3	  614.7	 3522.0	...
9977590	  788.4	  613.8	 3522.0	...
9977591	  788.6	  613.8	 3518.0	...
9977592	  788.7	  613.5	 3514.0	...
9977593	  788.7	  613.4	 3512.0	...
9977594	  788.7	  613.3	 3511.0	...
9977595	  788.7	  613.6	 3510.0	...
9977596	  788.7	  613.9	 3509.0	...
9977597	  788.7	  614.1	 3514.0	...
9977598	  788.6	  614.1	 3518.0	...
9977599	  788.5	  614.4	 3522.0	...
9977600	  788.4	  614.7	 3520.0	...
9977601	  788.2	  615.0	 3519.0	...
9977602	  788.2	  614.9	 3519.0	...
9977603	  788.1	  614.8	 3518.0	...
9977604	  788.2	  614.7	 3517.0	...
9977605	  788.3	  614.8	 3517.0	...
9977606	  788.5	  615.0	 3517.0	...
9977607	  788.9	  615.2	 3517.0	...
9977608	  789.3	  615.3	 3518.0	...
9977609	  789.5	  615.2	 3518.0	...
9977610	  789.5	  615.1	 3519.0	...
9977611	  789.3	  615.0	 3520.0	...
9977612	  789.0	  615.0	 3521.0	...
9977613	  788.8	  615.0	 3520.0	...
9977614	  788.8	  615.0	 3520.0	...
9977615	  789.0	  614.9	 3521.0	...
9977616	  789.2	  614.5	 3523.0	...
9977617	  789.3	  614.2	 3525.0	...
9977618	  789.4	  614.2	 3524.0	...
9977619	  789.5	  614.5	 3523.0	...
9977620	  789.7	  614.7	 3522.0	...
9977621	  789.8	  614.8	 3522.0	...
9977622	  789.9	  614.7	 3520.0	...
9977623	  789.9	  614.7	 3518.0	...
9977624	  789.9	  614.5	 3516.0	...
9977625	  789.9	  614.4	 3517.0	...
9977626	  790.0	  614.2	 3521.0	...
9977627	  790.1	  614.5	 3524.0	...
9977628	  789.9	  614.8	 3526.0	...
9977629	  789.7	  615.0	 3527.0	...
9977630	  789.5	  614.7	 3527.0	...
9977631	  789.5	  614.5	 3527.0	...
9977632	  789.5	  613.9	 3526.0	...
9977633	  789.4	  613.5	 3524.0	...
9977634	  789.4	  613.3	 3521.0	...
9977635	  789.4	  613.4	 3521.0	...
9977636	  789.4	  613.3	 3525.0	...
9977637	  789.5	  613.0	 3529.0	...
9977638	  789.7	  612.7	 3533.0	...
9977639	  790.0	  612.3	 3532.0	...
9977640	  790.1	  611.8	 3532.0	...
9977641	  790.4	  611.2	 3532.0	...
9977642	  790.7	  611.0	 3533.0	...
9977643	  790.9	  610.9	 3534.0	...
9977644	  790.9	  610.9	 3532.0	...
9977645	  790.8	  611.0	 3529.0	...
9977646	  790.7	  611.1	 3525.0	...
9977647	  790.6	  611.2	 3524.0	...
9977648	  790.7	  611.0	 3524.0	...
9977649	  790.8	  610.9	 3524.0	...
9977650	  790.7	  610.9	 3524.0	...
9977651	  790.5	  610.8	 3524.0	...
9977652	  790.7	  610.6	 3523.0	...
9977653	  791.1	  610.4	 3522.0	...
9977654	  791.5	  610.7	 3520.0	...
9977655	  791.4	  611.0	 3521.0	...
9977656	  791.3	  611.0	 3522.0	...
9977657	  791.4	  610.6	 3522.0	...
9977658	  791.6	  610.1	 3523.0	...
9977659	  791.5	  610.4	 3523.0	...
9977660	  791.5	  610.7	 3524.0	...
9977661	  791.5	  611.0	 3524.0	...
9977662	  791.5	  611.0	 3526.0	...
9977663	  791.5	  610.4	 3527.0	...
9977664	  791.4	  609.9	 3528.0	...
9977665	  791.2	  609.3	 3530.0	...
9977666	  791.1	  609.6	 3531.0	...
9977667	  790.7	  610.1	 3528.0	...
9977668	  790.3	  610.6	 3523.0	...
9977669	  789.8	  610.8	 3522.0	...
9977670	  789.9	  611.2	 3524.0	...
9977671	  790.1	  611.5	 3528.0	...
9977672	  790.2	  611.6	 3529.0	...
9977673	  790.2	  611.2	 3531.0	...
9977674	  790.0	  610.8	 3533.0	...
9977675	  790.0	  610.5	 3534.0	...
9977676	  790.0	  610.2	 3533.0	...
9977677	  790.1	  609.9	 3533.0	...
9977678	  790.1	  609.9	 3529.0	...
9977679	  790.2	  609.8	 3526.0	...
9977680	  790.3	  609.6	 3523.0	...
9977681	  790.5	  609.7	 3523.0	...
9977682	  790.9	  609.9	 3523.0	...
9977683	  791.5	  610.1	 3524.0	...
9977684	  791.7	  610.1	 3525.0	...
9977685	  791.3	  610.0	 3526.0	...
9977686	  790.9	  609.9	 3525.0	...
9977687	  790.7	  609.8	 3524.0	...
9977688	  790.7	  609.9	 3523.0	...
9977689	  790.6	  609.9	 3525.0	...
9977690	  791.4	  609.5	 3527.0	...
9977691	  792.0	  609.0	 3530.0	...
9977692	  792.7	  608.6	 3531.0	...
9977693	  792.3	  608.1	 3532.0	...
9977694	  791.9	  607.6	 3533.0	...
9977695	  791.5	  607.1	 3531.0	...
9977696	  791.6	  607.0	 3529.0	...
9977697	  791.7	  607.1	 3527.0	...
9977698	  791.8	  607.4	 3528.0	...
9977699	  791.8	  607.8	 3529.0	...
9977700	  791.8	  608.1	 3529.0	...
9977701	  791.7	  608.1	 3531.0	...
9977702	  791.9	  608.3	 3533.0	...
9977703	  792.0	  608.4	 3535.0	...
9977704	  792.0	  608.9	 3535.0	...
9977705	  791.9	  609.4	 3536.0	...
9977706	  791.8	  608.9	 3537.0	...
9977707	  791.7	  608.0	 3540.0	...
9977708	  791.7	  607.2	 3542.0	...
9977709	  791.8	  607.3	 3544.0	...
9977710	  791.9	  607.4	 3545.0	...
9977711	  792.1	  607.3	 3545.0	...
9977712	  792.3	  606.7	 3545.0	...
9977713	  792.4	  606.2	 3545.0	...
9977714	  792.0	  605.7	 3543.0	...
9977715	  791.6	  605.7	 3541.0	...
9977716	  791.5	  605.9	 3540.0	...
9977717	  791.7	  606.3	 3541.0	...
9977718	  791.7	  606.9	 3542.0	...
9977719	  791.6	  607.3	 3542.0	...
9977720	  791.5	  607.6	 3543.0	...
9977721	  791.4	  608.3	 3544.0	...
9977722	  791.4	  609.0	 3546.0	...
9977723	  791.4	  609.1	 3547.0	...
9977724	  791.3	  608.6	 3546.0	...
9977725	  791.3	  607.8	 3545.0	...
9977726	  791.2	  607.7	 3545.0	...
9977727	  791.2	  607.5	 3547.0	...
9977728	  791.3	  607.5	 3548.0	...
9977729	  791.5	  607.5	 3548.0	...
9977730	  791.6	  607.5	 3548.0	...
9977731	  791.7	  607.6	 3550.0	...
9977732	  791.8	  607.8	 3552.0	...
9977733	  791.8	  608.1	 3553.0	...
9977734	  791.7	  608.5	 3553.0	...
9977735	  791.5	  608.6	 3553.0	...
9977736	  791.2	  608.5	 3553.0	...
9977737	  791.3	  608.4	 3549.0	...
9977738	  791.5	  608.1	 3546.0	...
9977739	  791.1	  608.0	 3543.0	...
9977740	  790.5	  608.0	 3543.0	...
9977741	  790.0	  607.9	 3543.0	...
9977742	  790.3	  607.6	 3546.0	...
9977743	  790.7	  607.4	 3549.0	...
9977744	  791.1	  607.4	 3552.0	...
9977745	  791.5	  607.7	 3553.0	...
9977746	  791.8	  608.0	 3552.0	...
9977747	  791.9	  608.4	 3552.0	...
9977748	  791.7	  608.4	 3550.0	...
9977749	  791.2	  608.5	 3549.0	...
9977750	  790.8	  608.6	 3549.0	...
9977751	  790.6	  608.6	 3550.0	...
9977752	  790.4	  608.8	 3553.0	...
9977753	  790.2	  609.0	 3554.0	...
9977754	  790.1	  609.0	 3554.0	...
9977755	  790.1	  609.0	 3558.0	...
9977756	  790.1	  609.1	 3562.0	...
9977757	  790.2	  609.3	 3565.0	...
9977758	  790.6	  609.0	 3565.0	...
9977759	  790.8	  608.5	 3564.0	...
9977760	  791.0	  608.0	 3563.0	...
9977761	  790.9	  607.4	 3561.0	...
9977762	  790.8	  607.0	 3559.0	...
9977763	  790.7	  606.6	 3557.0	...
9977764	  790.4	  606.7	 3555.0	...
9977765	  790.2	  607.8	 3553.0	...
9977766	  790.0	  608.8	 3553.0	...
9977767	  790.3	  609.8	 3556.0	...
9977768	  790.5	  609.7	 3560.0	...
9977769	  790.6	  609.5	 3563.0	...
9977770	  790.5	  609.4	 3563.0	...
9977771	  790.3	  609.1	 3563.0	...
9977772	  790.1	  608.8	 3563.0	...
9977773	  790.0	  608.5	 3563.0	...
9977774	  790.3	  608.9	 3564.0	...
9977775	  790.6	  609.4	 3565.0	...
9977776	  790.7	  610.0	 3565.0	...
9977777	  790.6	  610.1	 3565.0	...
9977778	  790.6	  610.1	 3564.0	...
9977779	  790.5	  609.9	 3564.0	...
9977780	  790.3	  610.0	 3563.0	...
9977781	  790.1	  610.2	 3563.0	...
9977782	  790.0	  609.8	 3562.0	...
9977783	  789.9	  609.4	 3562.0	...
9977784	  789.9	  609.2	 3562.0	...
9977785	  790.1	  609.9	 3561.0	...
9977786	  790.2	  610.2	 3560.0	...
9977787	  790.1	  610.2	 3558.0	...
9977788	  790.4	  609.5	 3556.0	...
9977789	  790.8	  608.7	 3556.0	...
9977790	  791.2	  608.0	 3556.0	...
9977791	  791.5	  608.3	 3557.0	...
9977792	  791.8	  608.5	 3558.0	...
9977793	  792.0	  608.1	 3559.0	...
9977794	  792.0	  607.5	 3556.0	...
9977795	  791.9	  606.7	 3553.0	...
9977796	  792.0	  606.5	 3554.0	...
9977797	  792.2	  606.3	 3558.0	...
9977798	  792.4	  606.1	 3561.0	...
9977799	  792.4	  605.9	 3561.0	...
9977800	  792.0	  605.8	 3561.0	...
9977801	  791.6	  605.8	 3559.0	...
9977802	  791.5	  605.7	 3558.0	...
9977803	  791.4	  605.8	 3554.0	...
9977804	  791.4	  605.8	 3552.0	...
EFIX R   9976173	9977804	1632	  785.9	  613.9	   3561
SSACC R  9977805
9977805	  791.4	  605.8	 3550.0	...
9977806	  791.5	  605.8	 3551.0	...
9977807	  792.0	  606.5	 3553.0	...
9977808	  792.6	  607.8	 3552.0	...
9977809	  793.1	  610.6	 3543.0	...
9977810	  793.3	  614.6	 3530.0	...
9977811	  793.7	  620.1	 3514.0	...
9977812	  794.2	  624.8	 3506.0	...
9977813	  794.8	  629.0	 3501.0	...
9977814	  795.6	  634.1	 3494.0	...
9977815	  796.3	  640.6	 3473.0	...
9977816	  797.3	  648.7	 3455.0	...
9977817	  798.2	  656.6	 3430.0	...
9977818	  799.6	  664.2	 3413.0	...
9977819	  800.8	  673.5	 3388.0	...
9977820	  801.9	  683.5	 3358.0	...
9977821	  802.6	  696.4	 3323.0	...
MSG	9977822 0000 _ Number Off
9977822	  803.4	  710.3	 3279.0	...
9977823	  804.5	  725.8	 3241.0	...
9977824	  805.6	  743.3	 3194.0	...
9977825	  806.9	  760.9	 3146.0	...
9977826	  808.8	  781.7	 3087.0	...
9977827	  811.0	  804.3	 3023.0	...
9977828	  814.1	  830.7	 2954.0	...
9977829	  817.4	  858.8	 2874.0	...
9977830	  820.8	  889.7	 2783.0	...
9977831	  823.9	  920.6	 2684.0	...
9977832	  827.0	  953.0	 2582.0	...
9977833	  830.9	  985.1	 2481.0	...
9977834	  834.3	 1019.9	 2373.0	...
9977835	  839.5	 1056.7	 2258.0	...
9977836	  845.0	 1094.5	 2139.0	...
9977837	  851.4	 1131.2	 2025.0	...
9977838	  854.9	 1154.6	 1953.0	...
9977839	  856.3	 1165.9	 1920.0	...
9977840	  856.3	 1165.9	 1920.0	...
SBLINK R 9977841
9977841	   .	   .	    0.0	...
9977842	   .	   .	    0.0	...
9977843	   .	   .	    0.0	...
9977844	   .	   .	    0.0	...
9977845	   .	   .	    0.0	...
9977846	   .	   .	    0.0	...
9977847	   .	   .	    0.0	...
9977848	   .	   .	    0.0	...
9977849	   .	   .	    0.0	...
9977850	   .	   .	    0.0	...
9977851	   .	   .	    0.0	...
9977852	   .	   .	    0.0	...
9977853	   .	   .	    0.0	...
9977854	   .	   .	    0.0	...
9977855	   .	   .	    0.0	...
9977856	   .	   .	    0.0	...
9977857	   .	   .	    0.0	...
9977858	   .	   .	    0.0	...
9977859	   .	   .	    0.0	...
9977860	   .	   .	    0.0	...
9977861	   .	   .	    0.0	...
9977862	   .	   .	    0.0	...
9977863	   .	   .	    0.0	...
9977864	   .	   .	    0.0	...
9977865	   .	   .	    0.0	...
9977866	   .	   .	    0.0	...
9977867	   .	   .	    0.0	...
9977868	   .	   .	    0.0	...
9977869	   .	   .	    0.0	...
9977870	   .	   .	    0.0	...
9977871	   .	   .	    0.0	...
9977872	   .	   .	    0.0	...
9977873	   .	   .	    0.0	...
9977874	   .	   .	    0.0	...
9977875	   .	   .	    0.0	...
9977876	   .	   .	    0.0	...
9977877	   .	   .	    0.0	...
9977878	   .	   .	    0.0	...
9977879	   .	   .	    0.0	...
9977880	   .	   .	    0.0	...
9977881	   .	   .	    0.0	...
9977882	   .	   .	    0.0	...
9977883	   .	   .	    0.0	...
9977884	   .	   .	    0.0	...
9977885	   .	   .	    0.0	...
9977886	   .	   .	    0.0	...
9977887	   .	   .	    0.0	...
9977888	   .	   .	    0.0	...
9977889	   .	   .	    0.0	...
9977890	   .	   .	    0.0	...
9977891	   .	   .	    0.0	...
9977892	   .	   .	    0.0	...
9977893	   .	   .	    0.0	...
9977894	   .	   .	    0.0	...
9977895	   .	   .	    0.0	...
9977896	   .	   .	    0.0	...
9977897	   .	   .	    0.0	...
9977898	   .	   .	    0.0	...
9977899	   .	   .	    0.0	...
9977900	   .	   .	    0.0	...
9977901	   .	   .	    0.0	...
9977902	   .	   .	    0.0	...
9977903	   .	   .	    0.0	...
9977904	   .	   .	    0.0	...
9977905	   .	   .	    0.0	...
9977906	   .	   .	    0.0	...
9977907	   .	   .	    0.0	...
9977908	   .	   .	    0.0	...
9977909	   .	   .	    0.0	...
9977910	   .	   .	    0.0	...
9977911	   .	   .	    0.0	...
9977912	   .	   .	    0.0	...
9977913	   .	   .	    0.0	...
9977914	   .	   .	    0.0	...
9977915	   .	   .	    0.0	...
9977916	   .	   .	    0.0	...
9977917	   .	   .	    0.0	...
9977918	   .	   .	    0.0	...
9977919	   .	   .	    0.0	...
9977920	   .	   .	    0.0	...
9977921	   .	   .	    0.0	...
9977922	   .	   .	    0.0	...
9977923	   .	   .	    0.0	...
9977924	   .	   .	    0.0	...
9977925	   .	   .	    0.0	...
9977926	   .	   .	    0.0	...
9977927	   .	   .	    0.0	...
9977928	   .	   .	    0.0	...
9977929	   .	   .	    0.0	...
9977930	   .	   .	    0.0	...
9977931	   .	   .	    0.0	...
9977932	   .	   .	    0.0	...
9977933	   .	   .	    0.0	...
9977934	   .	   .	    0.0	...
9977935	   .	   .	    0.0	...
9977936	   .	   .	    0.0	...
9977937	   .	   .	    0.0	...
9977938	   .	   .	    0.0	...
9977939	   .	   .	    0.0	...
9977940	   .	   .	    0.0	...
9977941	   .	   .	    0.0	...
9977942	   .	   .	    0.0	...
9977943	   .	   .	    0.0	...
9977944	   .	   .	    0.0	...
9977945	   .	   .	    0.0	...
9977946	   .	   .	    0.0	...
9977947	   .	   .	    0.0	...
9977948	   .	   .	    0.0	...
9977949	   .	   .	    0.0	...
9977950	   .	   .	    0.0	...
9977951	   .	   .	    0.0	...
9977952	   .	   .	    0.0	...
9977953	   .	   .	    0.0	...
9977954	   .	   .	    0.0	...
9977955	   .	   .	    0.0	...
9977956	   .	   .	    0.0	...
EBLINK R 9977841	9977956	116
9977957	  852.1	 1150.0	 1921.0	...
9977958	  852.1	 1150.0	 1921.0	...
9977959	  851.9	 1146.7	 1932.0	...
9977960	  851.6	 1139.2	 1959.0	...
9977961	  850.4	 1128.1	 1998.0	...
9977962	  848.4	 1116.5	 2034.0	...
9977963	  844.6	 1106.0	 2071.0	...
9977964	  841.4	 1095.6	 2101.0	...
9977965	  839.0	 1084.8	 2134.0	...
9977966	  836.6	 1074.3	 2164.0	...
9977967	  834.3	 1062.9	 2204.0	...
9977968	  832.2	 1052.7	 2237.0	...
9977969	  831.8	 1041.6	 2272.0	...
9977970	  831.7	 1030.8	 2301.0	...
9977971	  831.5	 1021.5	 2333.0	...
9977972	  830.4	 1012.3	 2359.0	...
9977973	  829.1	 1003.5	 2388.0	...
9977974	  827.7	  992.9	 2417.0	...
9977975	  827.3	  984.1	 2444.0	...
9977976	  826.7	  975.8	 2467.0	...
9977977	  826.1	  968.2	 2495.0	...
9977978	  825.6	  959.4	 2522.0	...
9977979	  825.2	  951.2	 2554.0	...
9977980	  824.3	  942.9	 2581.0	...
9977981	  823.4	  935.4	 2612.0	...
9977982	  822.2	  926.7	 2636.0	...
9977983	  821.5	  919.5	 2655.0	...
9977984	  820.8	  911.5	 2678.0	...
9977985	  820.4	  904.5	 2704.0	...
9977986	  820.0	  897.4	 2730.0	...
9977987	  819.7	  890.6	 2756.0	...
9977988	  818.6	  884.6	 2774.0	...
9977989	  817.3	  877.0	 2802.0	...
9977990	  815.2	  869.5	 2826.0	...
9977991	  813.7	  861.8	 2857.0	...
9977992	  811.8	  854.9	 2876.0	...
9977993	  810.8	  848.7	 2894.0	...
9977994	  809.3	  842.0	 2914.0	...
9977995	  808.3	  835.4	 2935.0	...
9977996	  807.3	  828.1	 2957.0	...
9977997	  806.0	  821.6	 2974.0	...
9977998	  803.8	  814.5	 2995.0	...
9977999	  801.6	  807.6	 3015.0	...
9978000	  800.3	  801.2	 3036.0	...
9978001	  799.5	  796.1	 3052.0	...
9978002	  798.3	  790.8	 3068.0	...
9978003	  796.9	  785.6	 3079.0	...
9978004	  795.4	  780.1	 3095.0	...
9978005	  794.2	  775.4	 3108.0	...
9978006	  792.1	  770.0	 3122.0	...
9978007	  790.5	  764.6	 3133.0	...
9978008	  789.1	  759.5	 3142.0	...
9978009	  788.8	  755.4	 3149.0	...
9978010	  787.7	  751.3	 3160.0	...
9978011	  786.5	  746.6	 3174.0	...
ESACC R  9977805	9978011	207	  791.4	  605.8	  786.5	  746.6	   3.01	    648
SFIX R   9978012
9978012	  785.2	  741.8	 3190.0	...
9978013	  784.7	  738.0	 3197.0	...
9978014	  784.7	  735.3	 3204.0	...
9978015	  784.9	  732.0	 3209.0	...
9978016	  785.2	  729.0	 3217.0	...
9978017	  785.3	  726.1	 3227.0	...
9978018	  785.2	  723.7	 3235.0	...
9978019	  784.8	  721.0	 3245.0	...
9978020	  784.3	  718.6	 3249.0	...
9978021	  783.6	  717.6	 3255.0	...
9978022	  783.0	  715.6	 3256.0	...
9978023	  782.4	  713.7	 3259.0	...
9978024	  782.2	  711.0	 3267.0	...
9978025	  782.1	  709.2	 3274.0	...
9978026	  781.9	  707.8	 3280.0	...
9978027	  781.8	  706.4	 3280.0	...
9978028	  781.6	  705.0	 3287.0	...
9978029	  781.4	  703.0	 3293.0	...
9978030	  781.2	  701.3	 3300.0	...
9978031	  781.0	  700.1	 3303.0	...
9978032	  780.8	  699.5	 3307.0	...
9978033	  781.0	  699.0	 3310.0	...
9978034	  781.2	  698.1	 3311.0	...
MSG	9978035 0000 _ Number On
9978035	  781.5	  697.4	 3312.0	...
9978036	  781.3	  696.4	 3313.0	...
9978037	  781.2	  695.8	 3316.0	...
9978038	  780.9	  694.0	 3321.0	...
9978039	  780.8	  692.9	 3327.0	...
9978040	  780.9	  691.1	 3332.0	...
9978041	  781.1	  690.2	 3338.0	...
9978042	  780.8	  689.2	 3341.0	...
9978043	  780.2	  687.7	 3344.0	...
9978044	  779.8	  686.2	 3347.0	...
9978045	  779.5	  684.5	 3350.0	...
9978046	  779.4	  684.0	 3351.0	...
9978047	  779.5	  683.5	 3349.0	...
9978048	  779.9	  682.4	 3347.0	...
9978049	  780.4	  681.1	 3352.0	...
9978050	  780.4	  679.2	 3359.0	...
9978051	  780.4	  678.4	 3365.0	...
9978052	  780.2	  677.5	 3365.0	...
9978053	  779.8	  676.9	 3369.0	...
9978054	  779.5	  676.1	 3374.0	...
9978055	  779.1	  675.3	 3378.0	...
9978056	  779.7	  674.9	 3378.0	...
9978057	  780.1	  673.3	 3378.0	...
9978058	  780.6	  671.7	 3383.0	...
9978059	  780.4	  670.2	 3388.0	...
9978060	  780.2	  669.8	 3392.0	...
9978061	  780.0	  669.1	 3392.0	...
9978062	  780.0	  668.3	 3392.0	...
9978063	  779.8	  667.6	 3393.0	...
9978064	  779.7	  666.2	 3393.0	...
9978065	  779.5	  664.9	 3396.0	...
9978066	  779.5	  663.9	 3399.0	...
9978067	  779.5	  663.6	 3402.0	...
9978068	  778.9	  662.3	 3403.0	...
9978069	  778.1	  660.4	 3408.0	...
9978070	  777.7	  658.7	 3412.0	...
9978071	  778.1	  658.2	 3417.0	...
9978072	  778.4	  658.4	 3417.0	...
9978073	  778.4	  657.8	 3418.0	...
9978074	  778.3	  656.7	 3420.0	...
9978075	  778.1	  655.5	 3422.0	...
9978076	  777.8	  653.8	 3425.0	...
9978077	  777.6	  652.7	 3428.0	...
9978078	  777.3	  651.0	 3433.0	...
9978079	  777.3	  650.6	 3438.0	...
9978080	  777.3	  649.7	 3440.0	...
9978081	  777.1	  649.2	 3440.0	...
9978082	  776.9	  648.7	 3444.0	...
9978083	  776.6	  647.0	 3448.0	...
9978084	  776.8	  645.4	 3455.0	...
9978085	  776.9	  643.7	 3459.0	...
9978086	  777.4	  643.6	 3462.0	...
9978087	  777.6	  642.9	 3461.0	...
9978088	  777.4	  641.3	 3462.0	...
9978089	  776.9	  639.2	 3465.0	...
9978090	  776.4	  637.9	 3467.0	...
9978091	  776.3	  637.6	 3467.0	...
9978092	  776.2	  637.7	 3467.0	...
9978093	  775.8	  637.1	 3467.0	...
9978094	  775.3	  636.4	 3468.0	...
9978095	  774.9	  635.1	 3473.0	...
9978096	  774.5	  633.7	 3483.0	...
9978097	  774.3	  632.4	 3491.0	...
9978098	  774.1	  631.8	 3494.0	...
9978099	  774.2	  631.9	 3492.0	...
9978100	  774.3	  631.1	 3491.0	...
9978101	  774.5	  630.1	 3493.0	...
9978102	  774.6	  628.3	 3495.0	...
9978103	  774.6	  627.6	 3494.0	...
9978104	  774.4	  627.0	 3494.0	...
9978105	  774.1	  626.8	 3494.0	...
9978106	  773.8	  626.5	 3499.0	...
9978107	  773.6	  625.7	 3503.0	...
9978108	  773.4	  624.5	 3507.0	...
9978109	  773.2	  623.5	 3508.0	...
9978110	  773.1	  623.0	 3508.0	...
9978111	  773.0	  622.0	 3512.0	...
9978112	  773.0	  620.6	 3516.0	...
9978113	  772.8	  619.0	 3521.0	...
9978114	  772.6	  618.1	 3520.0	...
9978115	  772.5	  617.5	 3520.0	...
9978116	  772.5	  617.3	 3520.0	...
9978117	  772.4	  617.1	 3520.0	...
9978118	  771.8	  616.6	 3520.0	...
9978119	  771.2	  616.2	 3520.0	...
9978120	  771.1	  615.6	 3520.0	...
9978121	  771.5	  614.9	 3523.0	...
9978122	  771.9	  614.1	 3525.0	...
9978123	  771.9	  613.7	 3528.0	...
9978124	  771.6	  612.7	 3527.0	...
9978125	  771.3	  611.8	 3527.0	...
9978126	  770.9	  610.0	 3532.0	...
9978127	  770.8	  608.9	 3536.0	...
9978128	  770.8	  607.8	 3540.0	...
9978129	  770.8	  607.7	 3540.0	...
9978130	  770.8	  607.7	 3536.0	...
9978131	  770.4	  608.0	 3532.0	...
9978132	  770.0	  608.3	 3529.0	...
9978133	  769.8	  608.0	 3535.0	...
9978134	  770.1	  607.5	 3540.0	...
9978135	  770.4	  607.0	 3544.0	...
9978136	  770.4	  607.0	 3542.0	...
9978137	  770.5	  605.8	 3540.0	...
9978138	  770.7	  604.6	 3540.0	...
9978139	  770.8	  603.7	 3539.0	...
9978140	  770.8	  604.2	 3538.0	...
9978141	  770.7	  604.6	 3539.0	...
9978142	  770.6	  604.5	 3540.0	...
9978143	  770.6	  604.2	 3541.0	...
9978144	  770.8	  603.9	 3541.0	...
9978145	  770.7	  603.7	 3541.0	...
9978146	  770.6	  603.5	 3541.0	...
9978147	  770.5	  603.2	 3541.0	...
9978148	  770.5	  603.1	 3542.0	...
9978149	  770.5	  603.1	 3543.0	...
9978150	  770.4	  603.1	 3543.0	...
9978151	  770.4	  603.1	 3542.0	...
9978152	  770.3	  603.2	 3541.0	...
9978153	  770.3	  603.2	 3541.0	...
9978154	  770.3	  604.3	 3542.0	...
9978155	  770.4	  605.4	 3544.0	...
9978156	  770.5	  606.2	 3547.0	...
9978157	  770.3	  605.9	 3549.0	...
9978158	  770.2	  605.4	 3551.0	...
9978159	  770.0	  605.3	 3552.0	...
9978160	  769.8	  605.3	 3550.0	...
9978161	  769.7	  605.3	 3548.0	...
9978162	  769.8	  605.4	 3546.0	...
9978163	  770.1	  605.7	 3546.0	...
9978164	  770.4	  606.0	 3546.0	...
9978165	  770.2	  606.2	 3547.0	...
9978166	  770.0	  606.3	 3547.0	...
9978167	  769.9	  606.6	 3545.0	...
9978168	  769.9	  606.6	 3544.0	...
9978169	  770.0	  606.4	 3543.0	...
9978170	  770.0	  607.1	 3544.0	...
9978171	  769.9	  608.1	 3544.0	...
9978172	  769.7	  609.2	 3544.0	...
9978173	  769.4	  609.3	 3543.0	...
9978174	  769.1	  609.2	 3543.0	...
9978175	  769.0	  609.1	 3543.0	...
9978176	  769.0	  609.1	 3544.0	...
9978177	  768.9	  609.1	 3546.0	...
9978178	  769.0	  609.0	 3547.0	...
9978179	  769.4	  608.9	 3547.0	...
9978180	  769.9	  608.2	 3547.0	...
9978181	  770.2	  607.5	 3547.0	...
9978182	  770.2	  606.8	 3547.0	...
9978183	  770.1	  606.7	 3546.0	...
9978184	  769.7	  606.6	 3545.0	...
9978185	  769.3	  606.7	 3544.0	...
9978186	  769.1	  606.8	 3545.0	...
9978187	  769.5	  606.8	 3544.0	...
9978188	  770.0	  606.7	 3544.0	...
9978189	  770.3	  606.2	 3544.0	...
9978190	  770.4	  605.9	 3545.0	...
9978191	  770.4	  605.9	 3546.0	...
9978192	  770.2	  606.4	 3547.0	...
9978193	  770.1	  606.8	 3547.0	...
9978194	  770.3	  607.0	 3547.0	...
9978195	  770.6	  607.1	 3548.0	...
9978196	  770.6	  607.2	 3549.0	...
9978197	  770.3	  607.7	 3549.0	...
9978198	  770.1	  608.3	 3550.0	...
9978199	  770.1	  608.9	 3550.0	...
9978200	  770.0	  609.2	 3550.0	...
9978201	  769.9	  609.2	 3549.0	...
9978202	  769.8	  609.2	 3547.0	...
9978203	  769.9	  609.3	 3546.0	...
9978204	  770.1	  609.2	 3546.0	...
9978205	  770.0	  609.1	 3546.0	...
9978206	  769.7	  608.8	 3548.0	...
9978207	  769.9	  608.7	 3549.0	...
9978208	  770.4	  608.6	 3549.0	...
9978209	  770.9	  609.2	 3551.0	...
9978210	  770.9	  609.7	 3552.0	...
9978211	  770.7	  608.9	 3554.0	...
9978212	  770.4	  607.8	 3555.0	...
9978213	  770.2	  606.3	 3558.0	...
9978214	  769.9	  606.1	 3563.0	...
9978215	  769.7	  605.9	 3566.0	...
9978216	  769.4	  606.3	 3568.0	...
9978217	  769.3	  606.6	 3566.0	...
9978218	  769.2	  607.1	 3561.0	...
9978219	  769.2	  607.6	 3558.0	...
9978220	  769.8	  608.1	 3555.0	...
9978221	  770.3	  608.8	 3555.0	...
9978222	  770.8	  609.1	 3555.0	...
9978223	  770.5	  609.9	 3555.0	...
9978224	  770.2	  610.3	 3554.0	...
9978225	  770.0	  610.7	 3554.0	...
9978226	  770.0	  610.8	 3555.0	...
9978227	  770.1	  611.0	 3556.0	...
9978228	  769.9	  610.7	 3555.0	...
9978229	  769.8	  610.3	 3554.0	...
9978230	  769.7	  610.2	 3554.0	...
9978231	  769.7	  610.2	 3555.0	...
9978232	  769.6	  610.3	 3555.0	...
9978233	  769.6	  610.2	 3557.0	...
9978234	  769.8	  610.3	 3558.0	...
9978235	  770.2	  611.8	 3557.0	...
9978236	  770.4	  613.8	 3552.0	...
9978237	  770.3	  615.8	 3548.0	...
9978238	  770.2	  616.5	 3545.0	...
9978239	  770.3	  616.5	 3543.0	...
EFIX R   9978012	9978239	228	  774.1	  635.8	   3473
SSACC R  9978240
9978240	  770.8	  617.1	 3541.0	...
9978241	  771.3	  618.5	 3536.0	...
9978242	  771.8	  620.8	 3530.0	...
9978243	  771.9	  623.6	 3524.0	...
9978244	  772.0	  627.3	 3517.0	...
9978245	  772.6	  631.4	 3512.0	...
9978246	  773.6	  635.4	 3502.0	...
9978247	  774.7	  639.1	 3491.0	...
9978248	  775.3	  643.1	 3480.0	...
9978249	  775.9	  648.3	 3467.0	...
9978250	  777.2	  654.2	 3460.0	...
9978251	  778.8	  660.5	 3436.0	...
9978252	  780.0	  666.4	 3417.0	...
9978253	  781.0	  673.4	 3388.0	...
9978254	  781.8	  681.1	 3374.0	...
9978255	  782.0	  690.9	 3350.0	...
9978256	  781.8	  700.3	 3335.0	...
9978257	  781.6	  711.8	 3304.0	...
9978258	  782.2	  723.0	 3272.0	...
9978259	  783.1	  736.9	 3230.0	...
9978260	  784.1	  750.0	 3193.0	...
9978261	  785.4	  765.6	 3156.0	...
9978262	  787.5	  781.9	 3111.0	...
9978263	  790.1	  802.1	 3061.0	...
9978264	  793.5	  823.1	 3002.0	...
9978265	  796.9	  846.2	 2937.0	...
9978266	  799.9	  870.0	 2862.0	...
9978267	  802.0	  896.4	 2776.0	...
9978268	  805.1	  924.7	 2687.0	...
9978269	  808.2	  955.4	 2587.0	...
9978270	  812.4	  987.9	 2485.0	...
9978271	  816.2	 1020.5	 2377.0	...
9978272	  821.4	 1055.7	 2269.0	...
9978273	  826.0	 1092.6	 2152.0	...
9978274	  829.3	 1130.6	 2035.0	...
9978275	  830.7	 1154.7	 1958.0	...
9978276	  831.4	 1166.3	 1922.0	...
9978277	  831.4	 1166.3	 1922.0	...
SBLINK R 9978278
9978278	   .	   .	    0.0	...
9978279	   .	   .	    0.0	...
9978280	   .	   .	    0.0	...
9978281	   .	   .	    0.0	...
9978282	   .	   .	    0.0	...
9978283	   .	   .	    0.0	...
9978284	   .	   .	    0.0	...
9978285	   .	   .	    0.0	...
9978286	   .	   .	    0.0	...
9978287	   .	   .	    0.0	...
9978288	   .	   .	    0.0	...
9978289	   .	   .	    0.0	...
9978290	   .	   .	    0.0	...
9978291	   .	   .	    0.0	...
9978292	   .	   .	    0.0	...
9978293	   .	   .	    0.0	...
9978294	   .	   .	    0.0	...
9978295	   .	   .	    0.0	...
9978296	   .	   .	    0.0	...
9978297	   .	   .	    0.0	...
9978298	   .	   .	    0.0	...
9978299	   .	   .	    0.0	...
9978300	   .	   .	    0.0	...
9978301	   .	   .	    0.0	...
9978302	   .	   .	    0.0	...
9978303	   .	   .	    0.0	...
9978304	   .	   .	    0.0	...
9978305	   .	   .	    0.0	...
9978306	   .	   .	    0.0	...
9978307	   .	   .	    0.0	...
9978308	   .	   .	    0.0	...
9978309	   .	   .	    0.0	...
9978310	   .	   .	    0.0	...
9978311	   .	   .	    0.0	...
9978312	   .	   .	    0.0	...
9978313	   .	   .	    0.0	...
9978314	   .	   .	    0.0	...
9978315	   .	   .	    0.0	...
9978316	   .	   .	    0.0	...
9978317	   .	   .	    0.0	...
9978318	   .	   .	    0.0	...
9978319	   .	   .	    0.0	...
9978320	   .	   .	    0.0	...
9978321	   .	   .	    0.0	...
9978322	   .	   .	    0.0	...
9978323	   .	   .	    0.0	...
9978324	   .	   .	    0.0	...
9978325	   .	   .	    0.0	...
9978326	   .	   .	    0.0	...
9978327	   .	   .	    0.0	...
9978328	   .	   .	    0.0	...
9978329	   .	   .	    0.0	...
9978330	   .	   .	    0.0	...
9978331	   .	   .	    0.0	...
9978332	   .	   .	    0.0	...
9978333	   .	   .	    0.0	...
9978334	   .	   .	    0.0	...
9978335	   .	   .	    0.0	...
9978336	   .	   .	    0.0	...
9978337	   .	   .	    0.0	...
9978338	   .	   .	    0.0	...
MSG	9978339 0000 _ Number Off
9978339	   .	   .	    0.0	...
9978340	   .	   .	    0.0	...
9978341	   .	   .	    0.0	...
9978342	   .	   .	    0.0	...
9978343	   .	   .	    0.0	...
9978344	   .	   .	    0.0	...
9978345	   .	   .	    0.0	...
9978346	   .	   .	    0.0	...
9978347	   .	   .	    0.0	...
9978348	   .	   .	    0.0	...
9978349	   .	   .	    0.0	...
9978350	   .	   .	    0.0	...
9978351	   .	   .	    0.0	...
9978352	   .	   .	    0.0	...
9978353	   .	   .	    0.0	...
9978354	   .	   .	    0.0	...
9978355	   .	   .	    0.0	...
9978356	   .	   .	    0.0	...
9978357	   .	   .	    0.0	...
9978358	   .	   .	    0.0	...
9978359	   .	   .	    0.0	...
9978360	   .	   .	    0.0	...
9978361	   .	   .	    0.0	...
9978362	   .	   .	    0.0	...
9978363	   .	   .	    0.0	...
9978364	   .	   .	    0.0	...
9978365	   .	   .	    0.0	...
9978366	   .	   .	    0.0	...
9978367	   .	   .	    0.0	...
9978368	   .	   .	    0.0	...
9978369	   .	   .	    0.0	...
9978370	   .	   .	    0.0	...
9978371	   .	   .	    0.0	...
9978372	   .	   .	    0.0	...
9978373	   .	   .	    0.0	...
9978374	   .	   .	    0.0	...
9978375	   .	   .	    0.0	...
9978376	   .	   .	    0.0	...
9978377	   .	   .	    0.0	...
9978378	   .	   .	    0.0	...
9978379	   .	   .	    0.0	...
9978380	   .	   .	    0.0	...
9978381	   .	   .	    0.0	...
9978382	   .	   .	    0.0	...
9978383	   .	   .	    0.0	...
9978384	   .	   .	    0.0	...
9978385	   .	   .	    0.0	...
9978386	   .	   .	    0.0	...
9978387	   .	   .	    0.0	...
9978388	   .	   .	    0.0	...
9978389	   .	   .	    0.0	...
9978390	   .	   .	    0.0	...
9978391	   .	   .	    0.0	...
9978392	   .	   .	    0.0	...
9978393	   .	   .	    0.0	...
9978394	   .	   .	    0.0	...
9978395	   .	   .	    0.0	...
9978396	   .	   .	    0.0	...
9978397	   .	   .	    0.0	...
9978398	   .	   .	    0.0	...
9978399	   .	   .	    0.0	...
9978400	   .	   .	    0.0	...
9978401	   .	   .	    0.0	...
9978402	   .	   .	    0.0	...
9978403	   .	   .	    0.0	...
9978404	   .	   .	    0.0	...
9978405	   .	   .	    0.0	...
9978406	   .	   .	    0.0	...
9978407	   .	   .	    0.0	...
EBLINK R 9978278	9978407	130
9978408	  876.3	 1174.2	 1884.0	...
9978409	  876.3	 1174.2	 1884.0	...
9978410	  876.1	 1170.5	 1892.0	...
9978411	  874.2	 1161.2	 1920.0	...
9978412	  870.7	 1149.0	 1955.0	...
9978413	  866.6	 1136.2	 2001.0	...
9978414	  864.0	 1124.8	 2032.0	...
9978415	  862.5	 1111.7	 2078.0	...
9978416	  861.4	 1097.8	 2115.0	...
9978417	  860.2	 1085.1	 2158.0	...
9978418	  859.1	 1073.0	 2189.0	...
9978419	  858.0	 1062.9	 2221.0	...
9978420	  856.7	 1052.3	 2251.0	...
9978421	  855.4	 1041.8	 2285.0	...
9978422	  853.7	 1031.0	 2317.0	...
9978423	  851.1	 1020.6	 2352.0	...
9978424	  848.6	 1011.0	 2383.0	...
9978425	  846.7	 1001.0	 2415.0	...
9978426	  845.8	  992.4	 2447.0	...
9978427	  845.2	  982.8	 2477.0	...
9978428	  844.8	  974.8	 2506.0	...
9978429	  844.1	  965.7	 2535.0	...
9978430	  842.7	  957.5	 2563.0	...
9978431	  841.3	  948.2	 2594.0	...
9978432	  840.3	  940.1	 2616.0	...
9978433	  840.1	  932.7	 2639.0	...
9978434	  839.8	  925.8	 2659.0	...
9978435	  839.6	  917.6	 2686.0	...
9978436	  839.3	  910.3	 2712.0	...
9978437	  838.5	  903.5	 2736.0	...
9978438	  837.5	  896.6	 2758.0	...
9978439	  836.6	  890.9	 2772.0	...
9978440	  836.1	  884.4	 2793.0	...
9978441	  835.5	  879.0	 2812.0	...
9978442	  834.0	  872.3	 2833.0	...
9978443	  832.5	  866.6	 2851.0	...
9978444	  831.4	  861.9	 2867.0	...
9978445	  830.8	  856.5	 2890.0	...
9978446	  830.0	  851.3	 2907.0	...
9978447	  829.0	  845.6	 2928.0	...
9978448	  828.3	  841.0	 2944.0	...
9978449	  827.6	  835.2	 2958.0	...
9978450	  826.4	  830.0	 2975.0	...
9978451	  825.2	  824.7	 2987.0	...
9978452	  823.5	  821.1	 3000.0	...
9978453	  822.7	  816.7	 3010.0	...
9978454	  821.3	  813.1	 3022.0	...
ESACC R  9978240	9978454	215	  770.8	  617.1	  821.3	  813.1	   4.32	    599
SFIX R   9978455
9978455	  820.3	  809.4	 3036.0	...
9978456	  819.1	  805.7	 3048.0	...
9978457	  818.4	  801.6	 3056.0	...
9978458	  816.7	  798.0	 3058.0	...
9978459	  815.2	  794.6	 3067.0	...
9978460	  813.9	  791.9	 3078.0	...
9978461	  813.9	  788.7	 3093.0	...
9978462	  813.7	  785.2	 3101.0	...
9978463	  812.8	  781.9	 3106.0	...
9978464	  812.0	  778.4	 3110.0	...
9978465	  811.0	  776.4	 3119.0	...
9978466	  810.2	  773.2	 3129.0	...
9978467	  809.5	  770.8	 3137.0	...
9978468	  808.6	  768.8	 3137.0	...
9978469	  808.0	  766.9	 3142.0	...
9978470	  807.1	  764.7	 3147.0	...
9978471	  806.6	  761.6	 3152.0	...
9978472	  805.9	  758.9	 3156.0	...
9978473	  805.5	  756.7	 3163.0	...
9978474	  805.2	  754.0	 3171.0	...
9978475	  804.4	  751.8	 3175.0	...
9978476	  803.4	  748.9	 3178.0	...
9978477	  802.5	  747.5	 3181.0	...
9978478	  802.3	  744.9	 3187.0	...
9978479	  802.0	  742.7	 3194.0	...
9978480	  801.6	  740.5	 3199.0	...
9978481	  801.3	  738.6	 3204.0	...
9978482	  801.0	  736.9	 3206.0	...
9978483	  800.8	  734.5	 3210.0	...
9978484	  800.6	  732.8	 3215.0	...
9978485	  800.0	  730.1	 3221.0	...
9978486	  799.5	  727.9	 3229.0	...
9978487	  799.1	  726.1	 3232.0	...
9978488	  799.0	  724.8	 3235.0	...
9978489	  798.9	  723.4	 3238.0	...
9978490	  798.8	  721.9	 3243.0	...
9978491	  798.6	  720.8	 3248.0	...
9978492	  798.3	  720.1	 3249.0	...
9978493	  798.0	  719.3	 3250.0	...
9978494	  797.9	  718.5	 3251.0	...
9978495	  798.1	  716.5	 3257.0	...
9978496	  798.3	  715.0	 3261.0	...
9978497	  798.5	  713.6	 3265.0	...
9978498	  798.5	  713.6	 3264.0	...
9978499	  798.3	  713.3	 3264.0	...
9978500	  798.2	  712.0	 3264.0	...
9978501	  798.1	  710.3	 3265.0	...
9978502	  798.0	  708.2	 3263.0	...
9978503	  798.0	  707.1	 3262.0	...
9978504	  798.1	  706.3	 3266.0	...
9978505	  798.1	  705.7	 3273.0	...
9978506	  798.1	  704.9	 3279.0	...
9978507	  798.0	  704.2	 3280.0	...
9978508	  797.9	  703.6	 3281.0	...
9978509	  797.9	  702.6	 3283.0	...
9978510	  797.8	  700.2	 3285.0	...
9978511	  797.9	  698.0	 3286.0	...
9978512	  797.9	  696.2	 3287.0	...
9978513	  798.1	  695.7	 3289.0	...
9978514	  798.1	  695.1	 3292.0	...
9978515	  798.0	  694.4	 3294.0	...
9978516	  798.0	  693.1	 3294.0	...
9978517	  798.0	  692.1	 3294.0	...
9978518	  798.0	  690.4	 3297.0	...
9978519	  798.2	  689.0	 3302.0	...
9978520	  798.2	  686.6	 3306.0	...
9978521	  798.2	  685.2	 3308.0	...
9978522	  798.0	  684.1	 3310.0	...
9978523	  797.8	  683.4	 3315.0	...
9978524	  797.5	  682.6	 3322.0	...
9978525	  797.2	  682.2	 3327.0	...
9978526	  797.0	  682.5	 3329.0	...
9978527	  796.9	  680.7	 3330.0	...
9978528	  797.0	  678.5	 3327.0	...
9978529	  797.2	  676.6	 3325.0	...
9978530	  797.5	  677.2	 3324.0	...
9978531	  797.5	  677.9	 3326.0	...
9978532	  797.6	  678.1	 3328.0	...
9978533	  797.6	  678.0	 3329.0	...
9978534	  797.6	  677.9	 3329.0	...
9978535	  797.7	  677.9	 3329.0	...
9978536	  797.8	  677.8	 3329.0	...
9978537	  797.3	  677.7	 3330.0	...
9978538	  796.8	  677.9	 3331.0	...
9978539	  795.8	  678.3	 3331.0	...
9978540	  795.3	  677.7	 3330.0	...
9978541	  794.9	  676.9	 3331.0	...
9978542	  795.0	  676.0	 3332.0	...
9978543	  795.1	  675.7	 3334.0	...
9978544	  795.2	  675.4	 3334.0	...
9978545	  794.8	  675.2	 3334.0	...
9978546	  794.5	  674.2	 3335.0	...
9978547	  794.3	  673.3	 3336.0	...
MSG	9978548 0000 _ Number On
9978548	  794.4	  671.0	 3340.0	...
9978549	  794.3	  669.7	 3343.0	...
9978550	  794.1	  668.5	 3346.0	...
9978551	  793.9	  668.5	 3346.0	...
9978552	  793.8	  668.3	 3350.0	...
9978553	  793.8	  667.8	 3353.0	...
9978554	  793.7	  667.0	 3354.0	...
9978555	  793.6	  666.3	 3352.0	...
9978556	  793.5	  665.2	 3351.0	...
9978557	  793.2	  664.4	 3352.0	...
9978558	  792.9	  663.3	 3354.0	...
9978559	  792.7	  662.7	 3355.0	...
9978560	  792.8	  662.2	 3358.0	...
9978561	  792.7	  662.1	 3361.0	...
9978562	  792.6	  661.6	 3362.0	...
9978563	  792.4	  660.7	 3361.0	...
9978564	  791.8	  659.8	 3360.0	...
9978565	  791.2	  659.8	 3360.0	...
9978566	  790.6	  660.2	 3360.0	...
9978567	  790.7	  660.6	 3359.0	...
9978568	  790.6	  660.7	 3359.0	...
9978569	  790.6	  661.2	 3360.0	...
9978570	  790.7	  661.7	 3361.0	...
9978571	  790.8	  662.2	 3361.0	...
9978572	  790.9	  662.3	 3358.0	...
9978573	  790.9	  662.4	 3355.0	...
9978574	  790.8	  662.7	 3354.0	...
9978575	  790.8	  663.0	 3356.0	...
9978576	  790.8	  663.1	 3357.0	...
9978577	  791.1	  663.0	 3359.0	...
9978578	  791.3	  662.5	 3359.0	...
9978579	  791.1	  662.0	 3359.0	...
9978580	  790.7	  661.7	 3357.0	...
9978581	  790.1	  661.4	 3357.0	...
9978582	  789.8	  660.7	 3357.0	...
9978583	  789.7	  660.0	 3357.0	...
9978584	  789.8	  659.5	 3358.0	...
9978585	  790.0	  659.3	 3362.0	...
9978586	  790.0	  658.4	 3365.0	...
9978587	  790.2	  657.6	 3367.0	...
9978588	  790.5	  656.9	 3366.0	...
9978589	  790.8	  656.1	 3364.0	...
9978590	  790.7	  655.4	 3365.0	...
9978591	  790.5	  654.8	 3368.0	...
9978592	  790.3	  653.7	 3370.0	...
9978593	  789.9	  652.6	 3371.0	...
9978594	  789.3	  651.6	 3369.0	...
9978595	  788.8	  651.9	 3368.0	...
9978596	  788.4	  650.8	 3371.0	...
9978597	  788.5	  649.5	 3375.0	...
9978598	  788.6	  648.5	 3379.0	...
9978599	  788.7	  648.7	 3380.0	...
9978600	  788.8	  648.6	 3381.0	...
9978601	  788.7	  648.3	 3384.0	...
9978602	  788.5	  647.4	 3385.0	...
9978603	  788.2	  645.8	 3386.0	...
9978604	  788.3	  643.9	 3389.0	...
9978605	  788.4	  642.5	 3394.0	...
9978606	  787.9	  642.3	 3399.0	...
9978607	  787.2	  642.3	 3398.0	...
9978608	  786.7	  641.2	 3397.0	...
9978609	  787.2	  639.9	 3397.0	...
9978610	  787.8	  639.3	 3399.0	...
9978611	  788.0	  639.9	 3401.0	...
9978612	  787.7	  640.5	 3400.0	...
9978613	  787.4	  640.3	 3398.0	...
9978614	  787.3	  639.7	 3398.0	...
9978615	  787.1	  638.2	 3397.0	...
9978616	  787.0	  636.9	 3398.0	...
9978617	  786.9	  634.6	 3399.0	...
9978618	  786.9	  632.9	 3404.0	...
9978619	  787.0	  631.3	 3408.0	...
9978620	  787.1	  631.0	 3411.0	...
9978621	  786.8	  631.0	 3411.0	...
9978622	  786.6	  630.7	 3411.0	...
9978623	  786.8	  629.9	 3411.0	...
9978624	  787.1	  629.0	 3413.0	...
9978625	  787.4	  628.2	 3414.0	...
9978626	  787.3	  626.9	 3416.0	...
9978627	  787.2	  625.9	 3416.0	...
9978628	  787.1	  625.1	 3417.0	...
9978629	  786.9	  625.1	 3420.0	...
9978630	  786.8	  624.5	 3422.0	...
9978631	  786.8	  623.8	 3423.0	...
9978632	  786.8	  622.9	 3423.0	...
9978633	  786.7	  622.7	 3422.0	...
9978634	  786.5	  622.7	 3423.0	...
9978635	  786.4	  621.9	 3424.0	...
9978636	  786.4	  620.9	 3425.0	...
9978637	  786.9	  620.1	 3425.0	...
9978638	  787.2	  620.4	 3429.0	...
9978639	  787.7	  620.6	 3432.0	...
9978640	  787.9	  620.9	 3435.0	...
9978641	  787.9	  621.1	 3435.0	...
9978642	  787.7	  621.2	 3435.0	...
9978643	  787.4	  620.9	 3434.0	...
9978644	  787.4	  620.3	 3433.0	...
9978645	  787.4	  620.0	 3432.0	...
9978646	  787.4	  619.9	 3432.0	...
9978647	  787.4	  620.0	 3432.0	...
9978648	  787.3	  620.0	 3433.0	...
9978649	  787.3	  619.5	 3436.0	...
9978650	  787.4	  619.2	 3439.0	...
9978651	  787.4	  619.0	 3439.0	...
9978652	  787.4	  619.3	 3436.0	...
9978653	  787.5	  619.3	 3433.0	...
9978654	  788.2	  619.0	 3435.0	...
9978655	  788.9	  618.7	 3436.0	...
9978656	  789.4	  618.4	 3438.0	...
9978657	  789.2	  618.5	 3437.0	...
9978658	  789.1	  618.6	 3436.0	...
9978659	  789.1	  618.6	 3436.0	...
9978660	  789.0	  618.9	 3436.0	...
9978661	  788.9	  619.3	 3436.0	...
9978662	  788.9	  619.8	 3436.0	...
9978663	  789.0	  619.9	 3438.0	...
9978664	  789.1	  620.0	 3439.0	...
9978665	  789.1	  620.0	 3441.0	...
9978666	  788.7	  619.8	 3442.0	...
9978667	  788.3	  619.5	 3443.0	...
9978668	  788.4	  618.9	 3442.0	...
9978669	  789.0	  618.3	 3443.0	...
9978670	  789.3	  617.9	 3444.0	...
9978671	  789.1	  617.8	 3445.0	...
9978672	  789.0	  617.5	 3446.0	...
9978673	  789.2	  616.8	 3451.0	...
9978674	  789.4	  616.1	 3454.0	...
9978675	  789.5	  615.7	 3458.0	...
9978676	  789.5	  615.4	 3458.0	...
9978677	  789.3	  615.0	 3456.0	...
9978678	  789.0	  614.6	 3453.0	...
9978679	  788.7	  614.6	 3449.0	...
9978680	  788.4	  614.6	 3450.0	...
9978681	  788.2	  614.6	 3452.0	...
9978682	  788.1	  614.6	 3453.0	...
9978683	  788.3	  614.5	 3454.0	...
9978684	  788.7	  613.7	 3454.0	...
9978685	  788.6	  613.0	 3455.0	...
9978686	  788.1	  612.4	 3455.0	...
9978687	  788.3	  612.6	 3456.0	...
9978688	  788.9	  612.6	 3460.0	...
9978689	  789.5	  612.6	 3462.0	...
9978690	  789.5	  612.6	 3464.0	...
9978691	  789.4	  612.6	 3463.0	...
9978692	  789.4	  612.6	 3462.0	...
9978693	  789.4	  612.5	 3462.0	...
9978694	  789.4	  612.5	 3464.0	...
9978695	  789.4	  612.7	 3466.0	...
9978696	  789.4	  613.0	 3467.0	...
9978697	  789.4	  613.3	 3467.0	...
9978698	  789.4	  613.3	 3467.0	...
9978699	  789.7	  613.0	 3467.0	...
9978700	  790.3	  612.8	 3468.0	...
9978701	  790.8	  612.5	 3467.0	...
9978702	  791.2	  612.0	 3466.0	...
9978703	  791.4	  611.5	 3465.0	...
9978704	  791.5	  611.3	 3465.0	...
9978705	  791.4	  611.6	 3464.0	...
9978706	  791.3	  611.9	 3465.0	...
9978707	  791.3	  612.2	 3466.0	...
9978708	  791.4	  612.1	 3464.0	...
9978709	  791.6	  611.9	 3461.0	...
9978710	  791.2	  612.2	 3459.0	...
9978711	  790.5	  612.7	 3460.0	...
9978712	  789.9	  613.7	 3462.0	...
9978713	  790.1	  614.2	 3463.0	...
9978714	  790.5	  614.1	 3464.0	...
9978715	  790.8	  613.3	 3466.0	...
9978716	  790.6	  613.0	 3466.0	...
9978717	  790.5	  613.3	 3465.0	...
9978718	  790.4	  613.9	 3464.0	...
9978719	  790.7	  614.5	 3463.0	...
9978720	  791.1	  615.1	 3464.0	...
9978721	  791.3	  615.3	 3466.0	...
9978722	  791.4	  615.2	 3469.0	...
9978723	  791.1	  614.5	 3471.0	...
9978724	  790.8	  613.8	 3471.0	...
9978725	  790.5	  613.2	 3470.0	...
9978726	  790.5	  612.8	 3469.0	...
9978727	  790.7	  612.4	 3473.0	...
9978728	  790.8	  612.0	 3478.0	...
9978729	  791.5	  612.0	 3482.0	...
9978730	  792.2	  611.7	 3483.0	...
9978731	  792.6	  611.4	 3484.0	...
9978732	  792.3	  611.2	 3485.0	...
9978733	  792.0	  611.3	 3486.0	...
9978734	  791.6	  611.4	 3487.0	...
9978735	  791.4	  611.5	 3488.0	...
9978736	  791.3	  611.0	 3489.0	...
9978737	  791.1	  610.6	 3487.0	...
9978738	  790.8	  610.3	 3486.0	...
9978739	  790.8	  610.6	 3489.0	...
9978740	  791.2	  610.8	 3494.0	...
9978741	  791.5	  611.4	 3497.0	...
9978742	  791.7	  611.6	 3496.0	...
9978743	  791.7	  611.9	 3495.0	...
9978744	  792.2	  612.8	 3492.0	...
9978745	  792.8	  613.9	 3489.0	...
9978746	  792.9	  615.0	 3486.0	...
9978747	  792.4	  615.0	 3486.0	...
9978748	  791.9	  615.0	 3485.0	...
9978749	  792.0	  615.4	 3483.0	...
9978750	  792.2	  615.8	 3482.0	...
9978751	  792.1	  616.3	 3481.0	...
9978752	  792.0	  616.3	 3482.0	...
9978753	  791.8	  617.1	 3482.0	...
9978754	  791.9	  617.9	 3483.0	...
9978755	  791.9	  618.9	 3483.0	...
9978756	  792.8	  619.0	 3484.0	...
9978757	  793.7	  619.6	 3485.0	...
9978758	  794.5	  619.8	 3487.0	...
9978759	  794.1	  620.2	 3485.0	...
9978760	  793.7	  620.3	 3481.0	...
9978761	  793.2	  620.4	 3478.0	...
9978762	  792.9	  620.5	 3479.0	...
9978763	  792.5	  620.2	 3480.0	...
9978764	  792.3	  620.0	 3483.0	...
9978765	  792.8	  619.8	 3485.0	...
9978766	  793.4	  619.8	 3488.0	...
9978767	  793.9	  619.7	 3491.0	...
9978768	  793.6	  619.5	 3495.0	...
9978769	  793.1	  619.3	 3495.0	...
9978770	  792.6	  619.1	 3492.0	...
9978771	  792.5	  618.9	 3489.0	...
9978772	  792.4	  618.6	 3489.0	...
9978773	  792.8	  618.4	 3489.0	...
9978774	  793.3	  618.7	 3489.0	...
9978775	  793.8	  619.1	 3490.0	...
9978776	  794.0	  619.8	 3491.0	...
9978777	  793.7	  620.1	 3490.0	...
9978778	  793.3	  620.5	 3487.0	...
9978779	  793.0	  620.7	 3484.0	...
9978780	  793.0	  621.1	 3487.0	...
9978781	  793.1	  621.4	 3490.0	...
9978782	  793.8	  621.5	 3494.0	...
9978783	  794.5	  621.3	 3493.0	...
9978784	  795.2	  621.1	 3492.0	...
9978785	  794.8	  621.1	 3494.0	...
9978786	  794.4	  621.1	 3497.0	...
9978787	  794.1	  622.0	 3499.0	...
9978788	  794.3	  622.8	 3496.0	...
9978789	  794.4	  623.1	 3495.0	...
9978790	  794.5	  622.6	 3495.0	...
9978791	  794.6	  622.7	 3493.0	...
9978792	  794.7	  623.6	 3490.0	...
9978793	  794.8	  624.6	 3488.0	...
9978794	  794.8	  624.7	 3490.0	...
9978795	  794.8	  624.7	 3490.0	...
9978796	  794.8	  625.0	 3490.0	...
9978797	  795.2	  625.6	 3488.0	...
9978798	  795.6	  626.3	 3487.0	...
9978799	  796.1	  626.3	 3487.0	...
9978800	  796.1	  626.0	 3487.0	...
9978801	  796.5	  625.6	 3489.0	...
9978802	  796.8	  625.3	 3491.0	...
9978803	  796.7	  625.2	 3492.0	...
9978804	  796.3	  625.3	 3492.0	...
9978805	  796.0	  625.4	 3492.0	...
9978806	  796.0	  625.5	 3492.0	...
9978807	  795.8	  625.5	 3493.0	...
9978808	  795.6	  625.4	 3494.0	...
9978809	  795.3	  625.1	 3495.0	...
9978810	  795.3	  624.9	 3494.0	...
9978811	  795.4	  624.6	 3497.0	...
9978812	  795.4	  624.5	 3502.0	...
9978813	  795.1	  624.6	 3507.0	...
9978814	  794.7	  624.6	 3507.0	...
9978815	  794.2	  624.8	 3506.0	...
9978816	  794.1	  624.8	 3504.0	...
9978817	  794.1	  624.7	 3505.0	...
9978818	  794.4	  624.4	 3506.0	...
9978819	  794.8	  623.7	 3508.0	...
9978820	  794.5	  623.3	 3509.0	...
9978821	  794.0	  623.3	 3511.0	...
9978822	  793.5	  623.5	 3513.0	...
9978823	  793.6	  624.0	 3515.0	...
9978824	  793.8	  624.3	 3515.0	...
9978825	  794.0	  624.5	 3515.0	...
9978826	  794.7	  624.1	 3515.0	...
9978827	  795.3	  623.7	 3514.0	...
9978828	  795.4	  623.4	 3513.0	...
9978829	  794.9	  622.9	 3512.0	...
9978830	  795.1	  622.3	 3513.0	...
9978831	  795.8	  621.7	 3515.0	...
9978832	  795.7	  621.8	 3516.0	...
9978833	  794.9	  622.2	 3515.0	...
9978834	  794.1	  622.5	 3517.0	...
9978835	  794.2	  622.2	 3519.0	...
9978836	  794.4	  621.9	 3522.0	...
9978837	  794.7	  621.8	 3521.0	...
9978838	  795.0	  621.6	 3521.0	...
9978839	  795.1	  621.4	 3521.0	...
9978840	  794.9	  621.4	 3521.0	...
9978841	  794.7	  621.7	 3521.0	...
9978842	  793.9	  622.1	 3523.0	...
9978843	  792.8	  622.4	 3524.0	...
9978844	  791.3	  622.6	 3524.0	...
9978845	  789.5	  621.9	 3524.0	...
9978846	  788.3	  620.3	 3523.0	...
9978847	  786.6	  618.9	 3523.0	...
9978848	  785.0	  618.4	 3525.0	...
9978849	  782.8	  618.4	 3527.0	...
9978850	  781.6	  618.3	 3528.0	...
9978851	  780.6	  618.1	 3527.0	...
9978852	  780.1	  616.9	 3529.0	...
MSG	9978853 0000 _ Number Off
9978853	  778.6	  615.8	 3531.0	...
9978854	  777.4	  614.9	 3532.0	...
9978855	  777.0	  615.1	 3531.0	...
9978856	  777.7	  614.6	 3530.0	...
9978857	  778.4	  613.8	 3530.0	...
9978858	  778.7	  612.8	 3530.0	...
9978859	  779.0	  612.5	 3533.0	...
9978860	  779.3	  612.2	 3535.0	...
9978861	  779.3	  612.2	 3538.0	...
9978862	  779.3	  611.9	 3539.0	...
9978863	  779.4	  611.7	 3540.0	...
9978864	  780.2	  611.3	 3542.0	...
9978865	  780.9	  610.7	 3543.0	...
9978866	  781.2	  610.3	 3545.0	...
9978867	  780.7	  610.0	 3547.0	...
9978868	  780.8	  610.2	 3547.0	...
9978869	  781.3	  610.3	 3546.0	...
9978870	  781.7	  610.0	 3544.0	...
9978871	  781.7	  609.0	 3544.0	...
9978872	  781.0	  607.7	 3548.0	...
9978873	  780.4	  606.8	 3554.0	...
9978874	  779.9	  606.5	 3559.0	...
9978875	  780.0	  606.1	 3559.0	...
9978876	  780.0	  605.7	 3559.0	...
9978877	  779.8	  604.8	 3559.0	...
9978878	  779.7	  604.2	 3559.0	...
9978879	  779.3	  604.0	 3559.0	...
9978880	  778.9	  604.5	 3557.0	...
9978881	  778.7	  605.1	 3557.0	...
9978882	  778.7	  605.2	 3557.0	...
9978883	  779.2	  605.3	 3557.0	...
9978884	  779.6	  605.3	 3556.0	...
9978885	  779.9	  604.9	 3555.0	...
9978886	  780.0	  604.7	 3554.0	...
9978887	  780.3	  604.5	 3554.0	...
9978888	  780.5	  604.4	 3553.0	...
9978889	  779.7	  603.9	 3552.0	...
9978890	  778.9	  603.0	 3556.0	...
9978891	  778.4	  602.4	 3562.0	...
9978892	  778.8	  601.1	 3567.0	...
9978893	  779.4	  600.2	 3566.0	...
9978894	  779.7	  600.1	 3564.0	...
9978895	  779.9	  600.9	 3566.0	...
9978896	  780.0	  601.7	 3570.0	...
9978897	  779.9	  601.7	 3572.0	...
9978898	  779.8	  601.8	 3571.0	...
9978899	  779.7	  601.6	 3570.0	...
9978900	  779.6	  601.3	 3570.0	...
9978901	  779.7	  601.2	 3571.0	...
9978902	  779.9	  601.4	 3571.0	...
9978903	  780.0	  601.4	 3570.0	...
9978904	  779.8	  601.1	 3569.0	...
9978905	  779.4	  600.3	 3569.0	...
9978906	  779.1	  600.1	 3570.0	...
9978907	  779.2	  599.7	 3571.0	...
9978908	  779.4	  599.5	 3572.0	...
9978909	  779.5	  599.0	 3574.0	...
9978910	  779.4	  598.5	 3575.0	...
9978911	  779.5	  598.6	 3572.0	...
9978912	  779.6	  599.1	 3568.0	...
9978913	  779.8	  599.5	 3568.0	...
9978914	  780.0	  599.7	 3571.0	...
9978915	  780.2	  599.8	 3573.0	...
9978916	  780.3	  600.0	 3571.0	...
9978917	  780.2	  599.6	 3573.0	...
9978918	  780.1	  599.0	 3576.0	...
9978919	  780.1	  598.4	 3579.0	...
9978920	  780.2	  598.4	 3579.0	...
9978921	  780.3	  598.5	 3578.0	...
9978922	  780.4	  598.7	 3576.0	...
9978923	  780.6	  598.9	 3572.0	...
9978924	  780.7	  599.2	 3569.0	...
9978925	  780.7	  599.7	 3568.0	...
9978926	  780.8	  600.0	 3569.0	...
9978927	  780.8	  600.2	 3570.0	...
9978928	  780.8	  600.4	 3571.0	...
9978929	  780.9	  600.8	 3570.0	...
9978930	  780.9	  601.2	 3569.0	...
9978931	  781.0	  601.4	 3567.0	...
9978932	  781.1	  602.1	 3568.0	...
9978933	  781.2	  602.7	 3566.0	...
9978934	  781.1	  603.9	 3563.0	...
9978935	  780.8	  604.3	 3560.0	...
9978936	  780.5	  604.8	 3561.0	...
9978937	  780.4	  604.6	 3561.0	...
9978938	  780.5	  604.6	 3564.0	...
9978939	  780.7	  604.5	 3567.0	...
9978940	  780.9	  604.4	 3571.0	...
9978941	  780.8	  604.5	 3570.0	...
9978942	  780.4	  604.9	 3567.0	...
9978943	  780.1	  605.2	 3565.0	...
9978944	  779.9	  605.3	 3565.0	...
9978945	  779.9	  605.2	 3565.0	...
9978946	  779.9	  605.2	 3565.0	...
9978947	  780.1	  605.3	 3567.0	...
9978948	  780.2	  605.3	 3570.0	...
9978949	  780.2	  605.4	 3573.0	...
9978950	  780.0	  605.2	 3574.0	...
9978951	  779.7	  605.0	 3575.0	...
9978952	  779.5	  605.7	 3574.0	...
9978953	  779.1	  606.7	 3572.0	...
9978954	  778.9	  607.7	 3571.0	...
9978955	  779.2	  607.7	 3572.0	...
9978956	  779.7	  607.7	 3572.0	...
9978957	  780.1	  608.0	 3571.0	...
9978958	  779.8	  608.3	 3571.0	...
9978959	  779.4	  607.9	 3572.0	...
9978960	  779.4	  607.2	 3574.0	...
9978961	  779.8	  606.9	 3576.0	...
9978962	  780.1	  607.2	 3577.0	...
9978963	  780.2	  607.7	 3578.0	...
9978964	  780.3	  607.8	 3577.0	...
9978965	  780.3	  608.0	 3576.0	...
9978966	  780.4	  607.5	 3575.0	...
9978967	  780.3	  606.8	 3574.0	...
9978968	  780.1	  606.7	 3573.0	...
9978969	  779.9	  607.3	 3572.0	...
9978970	  780.0	  607.9	 3572.0	...
9978971	  780.0	  608.0	 3572.0	...
9978972	  779.9	  606.9	 3572.0	...
9978973	  780.3	  605.7	 3569.0	...
9978974	  780.9	  604.9	 3566.0	...
9978975	  781.1	  605.4	 3563.0	...
9978976	  780.7	  606.1	 3563.0	...
9978977	  780.1	  606.7	 3564.0	...
9978978	  780.0	  607.0	 3566.0	...
9978979	  780.0	  607.3	 3568.0	...
9978980	  780.1	  607.5	 3569.0	...
9978981	  780.1	  607.7	 3569.0	...
9978982	  780.2	  607.7	 3569.0	...
9978983	  780.3	  607.5	 3570.0	...
9978984	  780.3	  607.3	 3570.0	...
9978985	  780.7	  607.2	 3572.0	...
9978986	  781.0	  606.9	 3573.0	...
9978987	  781.5	  606.5	 3573.0	...
9978988	  781.5	  606.1	 3571.0	...
9978989	  781.1	  606.0	 3569.0	...
9978990	  780.7	  606.1	 3568.0	...
9978991	  780.3	  606.2	 3568.0	...
9978992	  780.4	  606.2	 3567.0	...
9978993	  780.5	  606.3	 3564.0	...
9978994	  780.5	  606.4	 3561.0	...
9978995	  780.5	  606.5	 3560.0	...
9978996	  780.7	  606.6	 3560.0	...
9978997	  781.0	  606.6	 3559.0	...
9978998	  781.2	  606.7	 3559.0	...
9978999	  781.0	  606.5	 3558.0	...
9979000	  780.8	  606.2	 3558.0	...
9979001	  780.6	  606.1	 3559.0	...
9979002	  780.8	  606.2	 3558.0	...
9979003	  781.1	  605.9	 3558.0	...
9979004	  781.4	  605.4	 3558.0	...
9979005	  781.4	  604.8	 3558.0	...
9979006	  781.5	  604.7	 3558.0	...
9979007	  781.4	  604.6	 3559.0	...
9979008	  781.3	  604.6	 3560.0	...
9979009	  781.2	  604.6	 3561.0	...
9979010	  781.2	  604.6	 3561.0	...
9979011	  781.1	  604.7	 3561.0	...
9979012	  780.9	  604.8	 3560.0	...
9979013	  780.7	  604.4	 3559.0	...
9979014	  780.7	  603.9	 3559.0	...
9979015	  780.6	  603.4	 3562.0	...
9979016	  780.7	  603.4	 3565.0	...
9979017	  780.6	  603.4	 3565.0	...
9979018	  780.9	  603.4	 3564.0	...
9979019	  781.2	  603.2	 3563.0	...
9979020	  781.5	  603.1	 3562.0	...
9979021	  781.5	  603.3	 3562.0	...
9979022	  781.5	  603.7	 3563.0	...
9979023	  781.5	  604.1	 3565.0	...
9979024	  781.4	  603.6	 3567.0	...
9979025	  781.4	  603.0	 3565.0	...
9979026	  781.1	  602.3	 3564.0	...
9979027	  780.6	  602.3	 3563.0	...
9979028	  780.1	  602.2	 3563.0	...
9979029	  779.9	  602.0	 3562.0	...
EFIX R   9978455	9979029	575	  789.3	  635.3	   3451
SSACC R  9979030
9979030	  779.9	  601.7	 3562.0	...
9979031	  780.2	  601.6	 3562.0	...
9979032	  780.6	  601.7	 3563.0	...
9979033	  781.1	  603.9	 3559.0	...
9979034	  781.3	  606.8	 3553.0	...
9979035	  781.6	  611.2	 3539.0	...
9979036	  782.0	  614.0	 3528.0	...
9979037	  783.4	  618.1	 3518.0	...
9979038	  784.7	  623.5	 3511.0	...
9979039	  786.2	  631.8	 3494.0	...
9979040	  786.7	  640.4	 3472.0	...
9979041	  787.7	  648.8	 3446.0	...
9979042	  789.0	  658.5	 3417.0	...
9979043	  790.4	  671.7	 3379.0	...
9979044	  791.9	  688.6	 3338.0	...
9979045	  793.1	  707.6	 3286.0	...
9979046	  794.4	  728.3	 3229.0	...
9979047	  795.6	  751.2	 3161.0	...
9979048	  797.8	  778.5	 3087.0	...
9979049	  801.4	  810.3	 3002.0	...
9979050	  806.8	  845.7	 2900.0	...
9979051	  812.8	  884.4	 2785.0	...
9979052	  819.2	  925.3	 2656.0	...
9979053	  824.0	  969.6	 2515.0	...
9979054	  829.0	 1015.8	 2362.0	...
9979055	  835.7	 1066.3	 2199.0	...
9979056	  841.7	 1101.6	 2087.0	...
9979057	  845.4	 1120.2	 2030.0	...
9979058	  845.4	 1120.2	 2030.0	...
9979059	 1412.4	 1359.9	  538.0	...
9979060	 1412.4	 1359.9	  538.0	...
9979061	 1429.2	 1379.2	  490.0	...
9979062	 1461.1	 1420.9	  396.0	...
9979063	 1499.0	 1502.5	  274.0	...
9979064	 1520.1	 1565.2	  200.0	...
9979065	 1526.1	 1605.2	  171.0	...
9979066	 1526.1	 1605.2	  171.0	...
SBLINK R 9979067
9979067	   .	   .	    0.0	...
9979068	   .	   .	    0.0	...
9979069	   .	   .	    0.0	...
9979070	   .	   .	    0.0	...
9979071	   .	   .	    0.0	...
9979072	   .	   .	    0.0	...
9979073	   .	   .	    0.0	...
9979074	   .	   .	    0.0	...
9979075	   .	   .	    0.0	...
9979076	   .	   .	    0.0	...
9979077	   .	   .	    0.0	...
9979078	   .	   .	    0.0	...
9979079	   .	   .	    0.0	...
9979080	   .	   .	    0.0	...
9979081	   .	   .	    0.0	...
9979082	   .	   .	    0.0	...
9979083	   .	   .	    0.0	...
9979084	   .	   .	    0.0	...
9979085	   .	   .	    0.0	...
9979086	   .	   .	    0.0	...
9979087	   .	   .	    0.0	...
9979088	   .	   .	    0.0	...
9979089	   .	   .	    0.0	...
9979090	   .	   .	    0.0	...
9979091	   .	   .	    0.0	...
9979092	   .	   .	    0.0	...
9979093	   .	   .	    0.0	...
9979094	   .	   .	    0.0	...
9979095	   .	   .	    0.0	...
9979096	   .	   .	    0.0	...
9979097	   .	   .	    0.0	...
9979098	   .	   .	    0.0	...
9979099	   .	   .	    0.0	...
9979100	   .	   .	    0.0	...
9979101	   .	   .	    0.0	...
9979102	   .	   .	    0.0	...
9979103	   .	   .	    0.0	...
9979104	   .	   .	    0.0	...
9979105	   .	   .	    0.0	...
9979106	   .	   .	    0.0	...
9979107	   .	   .	    0.0	...
9979108	   .	   .	    0.0	...
9979109	   .	   .	    0.0	...
9979110	   .	   .	    0.0	...
9979111	   .	   .	    0.0	...
9979112	   .	   .	    0.0	...
9979113	   .	   .	    0.0	...
9979114	   .	   .	    0.0	...
9979115	   .	   .	    0.0	...
9979116	   .	   .	    0.0	...
9979117	   .	   .	    0.0	...
9979118	   .	   .	    0.0	...
9979119	   .	   .	    0.0	...
9979120	   .	   .	    0.0	...
9979121	   .	   .	    0.0	...
9979122	   .	   .	    0.0	...
9979123	   .	   .	    0.0	...
9979124	   .	   .	    0.0	...
9979125	   .	   .	    0.0	...
9979126	   .	   .	    0.0	...
9979127	   .	   .	    0.0	...
9979128	   .	   .	    0.0	...
9979129	   .	   .	    0.0	...
9979130	   .	   .	    0.0	...
9979131	   .	   .	    0.0	...
9979132	   .	   .	    0.0	...
9979133	   .	   .	    0.0	...
9979134	   .	   .	    0.0	...
9979135	   .	   .	    0.0	...
9979136	   .	   .	    0.0	...
9979137	   .	   .	    0.0	...
9979138	   .	   .	    0.0	...
9979139	   .	   .	    0.0	...
9979140	   .	   .	    0.0	...
9979141	   .	   .	    0.0	...
9979142	   .	   .	    0.0	...
9979143	   .	   .	    0.0	...
9979144	   .	   .	    0.0	...
9979145	   .	   .	    0.0	...
9979146	   .	   .	    0.0	...
9979147	   .	   .	    0.0	...
9979148	   .	   .	    0.0	...
9979149	   .	   .	    0.0	...
9979150	   .	   .	    0.0	...
9979151	   .	   .	    0.0	...
9979152	   .	   .	    0.0	...
9979153	   .	   .	    0.0	...
9979154	   .	   .	    0.0	...
9979155	   .	   .	    0.0	...
9979156	   .	   .	    0.0	...
9979157	   .	   .	    0.0	...
9979158	   .	   .	    0.0	...
9979159	   .	   .	    0.0	...
9979160	   .	   .	    0.0	...
9979161	   .	   .	    0.0	...
9979162	   .	   .	    0.0	...
9979163	   .	   .	    0.0	...
9979164	   .	   .	    0.0	...
9979165	   .	   .	    0.0	...
9979166	   .	   .	    0.0	...
9979167	   .	   .	    0.0	...
9979168	   .	   .	    0.0	...
9979169	   .	   .	    0.0	...
9979170	   .	   .	    0.0	...
9979171	   .	   .	    0.0	...
9979172	   .	   .	    0.0	...
9979173	   .	   .	    0.0	...
9979174	   .	   .	    0.0	...
9979175	   .	   .	    0.0	...
9979176	   .	   .	    0.0	...
9979177	   .	   .	    0.0	...
9979178	   .	   .	    0.0	...
9979179	   .	   .	    0.0	...
9979180	   .	   .	    0.0	...
9979181	   .	   .	    0.0	...
9979182	   .	   .	    0.0	...
9979183	   .	   .	    0.0	...
9979184	   .	   .	    0.0	...
9979185	   .	   .	    0.0	...
9979186	   .	   .	    0.0	...
9979187	   .	   .	    0.0	...
9979188	   .	   .	    0.0	...
9979189	   .	   .	    0.0	...
9979190	   .	   .	    0.0	...
9979191	   .	   .	    0.0	...
9979192	   .	   .	    0.0	...
9979193	   .	   .	    0.0	...
9979194	   .	   .	    0.0	...
9979195	   .	   .	    0.0	...
9979196	   .	   .	    0.0	...
9979197	   .	   .	    0.0	...
9979198	   .	   .	    0.0	...
9979199	   .	   .	    0.0	...
9979200	   .	   .	    0.0	...
9979201	   .	   .	    0.0	...
9979202	   .	   .	    0.0	...
9979203	   .	   .	    0.0	...
9979204	   .	   .	    0.0	...
9979205	   .	   .	    0.0	...
9979206	   .	   .	    0.0	...
9979207	   .	   .	    0.0	...
9979208	   .	   .	    0.0	...
9979209	   .	   .	    0.0	...
9979210	   .	   .	    0.0	...
9979211	   .	   .	    0.0	...
9979212	   .	   .	    0.0	...
9979213	   .	   .	    0.0	...
9979214	   .	   .	    0.0	...
9979215	   .	   .	    0.0	...
9979216	   .	   .	    0.0	...
9979217	   .	   .	    0.0	...
9979218	   .	   .	    0.0	...
9979219	   .	   .	    0.0	...
9979220	   .	   .	    0.0	...
9979221	   .	   .	    0.0	...
9979222	   .	   .	    0.0	...
9979223	   .	   .	    0.0	...
9979224	   .	   .	    0.0	...
9979225	   .	   .	    0.0	...
9979226	   .	   .	    0.0	...
9979227	   .	   .	    0.0	...
9979228	   .	   .	    0.0	...
9979229	   .	   .	    0.0	...
9979230	   .	   .	    0.0	...
9979231	   .	   .	    0.0	...
9979232	   .	   .	    0.0	...
9979233	   .	   .	    0.0	...
9979234	   .	   .	    0.0	...
9979235	   .	   .	    0.0	...
9979236	   .	   .	    0.0	...
9979237	   .	   .	    0.0	...
9979238	   .	   .	    0.0	...
9979239	   .	   .	    0.0	...
9979240	   .	   .	    0.0	...
9979241	   .	   .	    0.0	...
EBLINK R 9979067	9979241	175
9979242	  863.2	 1172.0	 1881.0	...
9979243	  863.2	 1172.0	 1881.0	...
9979244	  862.6	 1167.3	 1898.0	...
9979245	  861.5	 1159.5	 1920.0	...
9979246	  860.0	 1147.1	 1955.0	...
9979247	  858.8	 1134.9	 1985.0	...
9979248	  855.0	 1124.3	 2016.0	...
9979249	  851.3	 1113.0	 2052.0	...
9979250	  846.6	 1101.1	 2088.0	...
9979251	  845.1	 1088.8	 2125.0	...
9979252	  843.8	 1077.2	 2161.0	...
9979253	  843.7	 1066.8	 2194.0	...
9979254	  843.2	 1055.5	 2228.0	...
9979255	  841.9	 1044.0	 2260.0	...
9979256	  838.2	 1035.1	 2289.0	...
9979257	  834.8	 1025.7	 2323.0	...
9979258	  833.4	 1017.1	 2350.0	...
9979259	  834.4	 1006.9	 2385.0	...
9979260	  834.0	  997.8	 2417.0	...
9979261	  831.6	  989.6	 2450.0	...
9979262	  829.2	  981.4	 2477.0	...
9979263	  829.4	  974.0	 2503.0	...
9979264	  830.2	  966.6	 2529.0	...
9979265	  829.8	  959.1	 2554.0	...
9979266	  828.2	  950.6	 2579.0	...
9979267	  826.7	  941.4	 2607.0	...
9979268	  826.4	  934.5	 2634.0	...
9979269	  826.0	  927.0	 2659.0	...
9979270	  825.1	  920.6	 2680.0	...
9979271	  824.4	  913.4	 2697.0	...
9979272	  823.9	  906.6	 2721.0	...
9979273	  823.6	  899.9	 2739.0	...
9979274	  823.1	  893.2	 2763.0	...
9979275	  821.7	  886.9	 2782.0	...
9979276	  820.4	  881.7	 2804.0	...
9979277	  819.3	  875.7	 2821.0	...
9979278	  818.9	  870.2	 2842.0	...
9979279	  818.4	  863.4	 2862.0	...
9979280	  817.7	  857.2	 2886.0	...
9979281	  817.2	  850.8	 2906.0	...
9979282	  816.7	  844.8	 2926.0	...
9979283	  816.0	  838.1	 2949.0	...
9979284	  815.3	  832.5	 2967.0	...
9979285	  814.0	  826.1	 2986.0	...
9979286	  812.9	  821.0	 3002.0	...
9979287	  810.8	  815.2	 3023.0	...
9979288	  808.8	  810.6	 3043.0	...
9979289	  806.9	  805.4	 3058.0	...
9979290	  805.3	  799.9	 3072.0	...
9979291	  803.9	  794.3	 3086.0	...
9979292	  802.3	  788.9	 3097.0	...
9979293	  801.1	  784.2	 3111.0	...
9979294	  799.9	  779.0	 3122.0	...
9979295	  799.1	  774.6	 3136.0	...
9979296	  798.2	  770.2	 3144.0	...
ESACC R  9979030	9979296	267	  779.9	  601.7	  798.2	  770.2	   3.62	   1788
SFIX R   9979297
9979297	  797.6	  766.4	 3153.0	...
9979298	  796.9	  763.7	 3161.0	...
9979299	  796.6	  759.6	 3173.0	...
9979300	  796.0	  756.9	 3182.0	...
9979301	  795.3	  753.1	 3187.0	...
9979302	  794.6	  750.4	 3196.0	...
9979303	  793.8	  747.7	 3206.0	...
9979304	  793.1	  744.6	 3218.0	...
9979305	  792.5	  741.8	 3228.0	...
9979306	  792.2	  738.9	 3235.0	...
9979307	  791.7	  736.2	 3241.0	...
9979308	  791.2	  733.9	 3243.0	...
9979309	  791.2	  731.2	 3252.0	...
9979310	  791.6	  729.7	 3261.0	...
9979311	  791.7	  727.7	 3268.0	...
9979312	  791.4	  726.2	 3272.0	...
9979313	  791.1	  724.4	 3276.0	...
9979314	  791.1	  723.8	 3281.0	...
9979315	  791.0	  722.3	 3282.0	...
9979316	  790.7	  720.4	 3284.0	...
9979317	  790.3	  718.4	 3293.0	...
9979318	  789.9	  717.5	 3301.0	...
9979319	  789.9	  717.1	 3310.0	...
9979320	  790.1	  717.0	 3311.0	...
9979321	  790.4	  716.9	 3311.0	...
9979322	  790.6	  716.7	 3312.0	...
9979323	  790.7	  716.4	 3314.0	...
9979324	  790.8	  716.0	 3315.0	...
9979325	  790.9	  715.7	 3315.0	...
9979326	  790.8	  715.2	 3317.0	...
9979327	  790.7	  714.8	 3320.0	...
9979328	  790.5	  714.2	 3325.0	...
9979329	  790.4	  713.6	 3326.0	...
9979330	  790.2	  713.1	 3328.0	...
9979331	  790.2	  712.8	 3330.0	...
9979332	  790.2	  712.2	 3331.0	...
9979333	  790.1	  711.7	 3331.0	...
9979334	  790.0	  711.2	 3332.0	...
9979335	  789.9	  711.2	 3333.0	...
9979336	  790.1	  711.0	 3334.0	...
9979337	  790.2	  709.7	 3334.0	...
9979338	  790.3	  708.5	 3333.0	...
9979339	  790.2	  707.3	 3336.0	...
9979340	  790.1	  706.8	 3343.0	...
9979341	  790.3	  705.8	 3350.0	...
9979342	  790.5	  704.5	 3354.0	...
9979343	  790.7	  703.1	 3355.0	...
9979344	  790.8	  702.2	 3356.0	...
9979345	  790.9	  701.7	 3356.0	...
9979346	  791.1	  701.6	 3358.0	...
9979347	  790.5	  701.4	 3361.0	...
9979348	  789.8	  699.6	 3366.0	...
9979349	  789.3	  697.8	 3371.0	...
9979350	  789.3	  695.3	 3381.0	...
9979351	  789.2	  694.4	 3387.0	...
9979352	  789.0	  693.5	 3394.0	...
9979353	  789.0	  691.9	 3398.0	...
9979354	  789.2	  690.3	 3401.0	...
9979355	  788.9	  688.7	 3402.0	...
9979356	  788.5	  688.2	 3402.0	...
9979357	  788.3	  687.8	 3406.0	...
9979358	  788.5	  686.2	 3410.0	...
9979359	  788.6	  684.7	 3414.0	...
9979360	  788.6	  683.0	 3414.0	...
9979361	  788.5	  682.5	 3415.0	...
9979362	  788.4	  681.8	 3418.0	...
9979363	  788.2	  680.6	 3420.0	...
9979364	  788.1	  678.9	 3426.0	...
9979365	  787.9	  677.5	 3431.0	...
9979366	  787.9	  676.9	 3439.0	...
9979367	  787.6	  675.9	 3444.0	...
9979368	  787.4	  674.9	 3450.0	...
9979369	  787.2	  673.9	 3451.0	...
9979370	  787.3	  672.9	 3456.0	...
9979371	  787.5	  672.1	 3462.0	...
9979372	  787.8	  671.2	 3466.0	...
9979373	  788.0	  671.0	 3465.0	...
9979374	  788.0	  670.8	 3465.0	...
9979375	  787.8	  670.2	 3465.0	...
9979376	  787.2	  668.4	 3465.0	...
9979377	  786.8	  666.6	 3465.0	...
9979378	  786.4	  665.1	 3467.0	...
9979379	  786.5	  665.0	 3470.0	...
9979380	  786.6	  664.9	 3475.0	...
9979381	  786.6	  664.8	 3477.0	...
9979382	  786.5	  664.7	 3483.0	...
9979383	  786.4	  664.7	 3487.0	...
9979384	  786.3	  663.8	 3492.0	...
9979385	  786.3	  662.5	 3494.0	...
9979386	  786.3	  660.9	 3496.0	...
9979387	  786.1	  660.2	 3497.0	...
9979388	  785.9	  659.7	 3498.0	...
9979389	  785.6	  659.8	 3499.0	...
9979390	  785.2	  659.4	 3504.0	...
9979391	  784.9	  658.9	 3509.0	...
9979392	  785.0	  658.1	 3513.0	...
9979393	  785.2	  657.1	 3513.0	...
9979394	  785.4	  656.4	 3513.0	...
9979395	  785.6	  656.1	 3512.0	...
9979396	  785.7	  656.3	 3513.0	...
9979397	  785.8	  656.5	 3515.0	...
9979398	  785.6	  656.5	 3517.0	...
9979399	  785.5	  656.2	 3518.0	...
9979400	  785.3	  655.7	 3518.0	...
9979401	  785.3	  655.3	 3520.0	...
9979402	  785.3	  655.4	 3522.0	...
9979403	  785.2	  655.4	 3523.0	...
9979404	  785.1	  655.3	 3522.0	...
9979405	  785.5	  655.2	 3528.0	...
9979406	  786.0	  654.9	 3533.0	...
9979407	  786.4	  654.6	 3537.0	...
9979408	  786.4	  654.5	 3538.0	...
9979409	  786.3	  654.4	 3539.0	...
9979410	  786.2	  654.4	 3542.0	...
9979411	  786.0	  654.4	 3540.0	...
9979412	  786.0	  654.9	 3538.0	...
9979413	  786.1	  655.4	 3536.0	...
9979414	  786.2	  654.8	 3537.0	...
9979415	  786.2	  653.5	 3538.0	...
9979416	  785.9	  652.5	 3538.0	...
9979417	  786.0	  652.7	 3539.0	...
9979418	  786.1	  652.9	 3543.0	...
9979419	  786.3	  652.9	 3549.0	...
9979420	  786.3	  652.2	 3553.0	...
9979421	  786.3	  651.6	 3552.0	...
9979422	  786.3	  650.9	 3553.0	...
9979423	  786.3	  650.8	 3555.0	...
9979424	  786.4	  650.8	 3557.0	...
9979425	  786.6	  650.7	 3558.0	...
9979426	  786.8	  650.8	 3557.0	...
9979427	  786.5	  651.0	 3556.0	...
9979428	  786.1	  650.8	 3556.0	...
9979429	  785.5	  650.4	 3556.0	...
9979430	  785.3	  649.8	 3556.0	...
9979431	  785.4	  649.6	 3560.0	...
9979432	  785.8	  649.8	 3563.0	...
9979433	  786.3	  650.2	 3567.0	...
9979434	  786.7	  650.6	 3567.0	...
9979435	  786.9	  650.5	 3567.0	...
9979436	  787.0	  650.4	 3570.0	...
9979437	  786.9	  650.2	 3572.0	...
9979438	  786.8	  649.6	 3573.0	...
9979439	  786.8	  649.1	 3572.0	...
9979440	  786.9	  648.4	 3570.0	...
9979441	  787.0	  647.6	 3571.0	...
9979442	  786.8	  646.8	 3572.0	...
9979443	  786.7	  646.8	 3573.0	...
9979444	  787.0	  647.4	 3574.0	...
9979445	  787.4	  647.4	 3573.0	...
9979446	  787.7	  646.8	 3572.0	...
9979447	  787.6	  646.5	 3572.0	...
9979448	  787.7	  646.8	 3571.0	...
9979449	  787.7	  647.0	 3572.0	...
9979450	  787.7	  647.1	 3573.0	...
9979451	  787.8	  647.1	 3574.0	...
9979452	  788.0	  647.1	 3574.0	...
9979453	  788.4	  647.0	 3578.0	...
9979454	  788.6	  647.0	 3581.0	...
9979455	  788.7	  647.1	 3583.0	...
9979456	  788.6	  647.7	 3580.0	...
9979457	  788.5	  648.8	 3580.0	...
9979458	  788.3	  649.8	 3582.0	...
9979459	  788.4	  650.1	 3586.0	...
9979460	  788.7	  649.6	 3588.0	...
9979461	  789.0	  649.2	 3589.0	...
9979462	  789.0	  648.9	 3589.0	...
9979463	  788.8	  648.8	 3589.0	...
9979464	  788.4	  648.7	 3590.0	...
9979465	  788.3	  649.5	 3591.0	...
9979466	  788.7	  650.4	 3592.0	...
9979467	  789.1	  650.7	 3592.0	...
9979468	  789.1	  650.3	 3593.0	...
9979469	  789.1	  650.6	 3593.0	...
9979470	  788.9	  651.3	 3594.0	...
9979471	  788.8	  652.2	 3595.0	...
9979472	  789.0	  652.3	 3592.0	...
9979473	  789.2	  652.4	 3589.0	...
9979474	  789.5	  652.3	 3587.0	...
9979475	  789.4	  652.0	 3590.0	...
9979476	  789.1	  651.7	 3593.0	...
9979477	  788.9	  651.8	 3595.0	...
9979478	  788.7	  652.2	 3595.0	...
9979479	  788.7	  652.5	 3596.0	...
9979480	  788.9	  652.5	 3596.0	...
9979481	  789.2	  652.3	 3596.0	...
9979482	  789.4	  652.0	 3596.0	...
9979483	  789.2	  651.7	 3596.0	...
9979484	  789.1	  651.5	 3596.0	...
9979485	  789.0	  651.6	 3597.0	...
9979486	  789.1	  651.9	 3596.0	...
9979487	  789.1	  652.5	 3596.0	...
9979488	  789.0	  653.4	 3597.0	...
9979489	  789.0	  654.0	 3597.0	...
9979490	  789.1	  654.6	 3597.0	...
9979491	  789.1	  655.0	 3598.0	...
9979492	  789.1	  655.2	 3598.0	...
9979493	  788.9	  655.2	 3598.0	...
9979494	  788.8	  655.1	 3601.0	...
9979495	  789.4	  654.6	 3602.0	...
9979496	  790.0	  654.3	 3603.0	...
9979497	  790.3	  654.0	 3601.0	...
9979498	  789.9	  653.9	 3601.0	...
9979499	  789.4	  653.7	 3607.0	...
9979500	  789.3	  654.0	 3614.0	...
9979501	  789.3	  654.4	 3620.0	...
9979502	  789.3	  655.0	 3619.0	...
9979503	  789.2	  655.3	 3618.0	...
9979504	  789.2	  655.7	 3616.0	...
9979505	  789.3	  655.9	 3614.0	...
9979506	  789.8	  655.6	 3614.0	...
9979507	  790.2	  655.1	 3614.0	...
9979508	  790.6	  654.7	 3615.0	...
9979509	  790.7	  654.7	 3615.0	...
9979510	  790.8	  655.4	 3614.0	...
9979511	  790.8	  656.2	 3614.0	...
9979512	  790.9	  657.0	 3613.0	...
9979513	  790.9	  657.0	 3615.0	...
9979514	  790.6	  657.0	 3617.0	...
9979515	  790.3	  657.0	 3619.0	...
9979516	  790.0	  657.3	 3619.0	...
9979517	  790.0	  657.6	 3618.0	...
9979518	  790.1	  657.9	 3617.0	...
9979519	  790.0	  658.7	 3617.0	...
9979520	  790.0	  659.5	 3617.0	...
9979521	  789.8	  660.4	 3618.0	...
9979522	  789.8	  660.4	 3619.0	...
9979523	  790.5	  660.6	 3620.0	...
9979524	  791.4	  660.9	 3621.0	...
9979525	  792.2	  661.2	 3624.0	...
9979526	  792.0	  660.8	 3627.0	...
9979527	  792.0	  660.2	 3632.0	...
9979528	  792.1	  659.6	 3636.0	...
9979529	  792.1	  659.7	 3639.0	...
9979530	  791.7	  659.9	 3637.0	...
9979531	  791.3	  660.1	 3634.0	...
9979532	  791.4	  660.0	 3630.0	...
9979533	  791.7	  659.9	 3628.0	...
9979534	  791.9	  660.0	 3628.0	...
9979535	  791.9	  660.4	 3630.0	...
9979536	  791.8	  661.0	 3632.0	...
9979537	  791.8	  661.4	 3632.0	...
9979538	  791.8	  661.6	 3632.0	...
9979539	  791.9	  661.6	 3633.0	...
9979540	  792.1	  661.8	 3635.0	...
9979541	  792.0	  662.0	 3636.0	...
9979542	  791.9	  662.3	 3638.0	...
9979543	  791.7	  662.6	 3638.0	...
9979544	  791.7	  662.8	 3637.0	...
9979545	  791.7	  663.0	 3636.0	...
9979546	  791.7	  663.1	 3635.0	...
9979547	  792.0	  663.2	 3635.0	...
9979548	  792.9	  662.9	 3635.0	...
9979549	  793.7	  662.6	 3636.0	...
9979550	  794.4	  662.7	 3636.0	...
9979551	  794.4	  663.0	 3637.0	...
9979552	  794.5	  662.8	 3637.0	...
9979553	  794.6	  662.2	 3637.0	...
9979554	  794.7	  661.7	 3639.0	...
9979555	  794.7	  661.7	 3642.0	...
9979556	  794.7	  662.6	 3641.0	...
9979557	  794.7	  663.5	 3639.0	...
9979558	  794.6	  664.4	 3636.0	...
9979559	  794.4	  664.4	 3637.0	...
9979560	  794.2	  664.2	 3640.0	...
9979561	  794.0	  663.8	 3643.0	...
9979562	  793.9	  663.4	 3646.0	...
9979563	  793.9	  663.3	 3648.0	...
9979564	  793.9	  662.7	 3650.0	...
9979565	  793.8	  662.0	 3652.0	...
9979566	  793.6	  662.3	 3651.0	...
9979567	  793.4	  663.3	 3650.0	...
9979568	  793.2	  664.5	 3649.0	...
9979569	  792.9	  664.8	 3650.0	...
9979570	  792.6	  664.9	 3650.0	...
9979571	  792.3	  664.6	 3653.0	...
9979572	  792.4	  664.3	 3657.0	...
9979573	  792.9	  664.4	 3657.0	...
9979574	  793.3	  664.7	 3653.0	...
9979575	  793.4	  665.1	 3649.0	...
9979576	  793.5	  665.3	 3653.0	...
9979577	  793.5	  665.3	 3656.0	...
9979578	  793.2	  665.3	 3659.0	...
9979579	  792.9	  665.2	 3661.0	...
9979580	  792.6	  665.2	 3663.0	...
9979581	  792.6	  665.2	 3665.0	...
9979582	  792.6	  665.4	 3663.0	...
9979583	  793.0	  666.1	 3660.0	...
9979584	  793.4	  666.7	 3657.0	...
9979585	  793.6	  667.7	 3655.0	...
9979586	  793.4	  668.4	 3655.0	...
9979587	  793.2	  669.1	 3655.0	...
9979588	  792.9	  669.7	 3655.0	...
9979589	  792.6	  669.9	 3656.0	...
9979590	  792.5	  670.1	 3657.0	...
9979591	  792.6	  670.1	 3658.0	...
9979592	  792.7	  670.3	 3658.0	...
9979593	  792.9	  671.1	 3657.0	...
9979594	  793.2	  671.9	 3657.0	...
9979595	  793.5	  672.5	 3657.0	...
9979596	  793.8	  672.4	 3657.0	...
9979597	  794.1	  672.3	 3657.0	...
9979598	  794.0	  672.3	 3657.0	...
9979599	  793.8	  672.3	 3658.0	...
9979600	  793.9	  673.0	 3654.0	...
9979601	  794.2	  673.7	 3651.0	...
9979602	  794.5	  674.4	 3650.0	...
9979603	  794.7	  674.2	 3652.0	...
9979604	  794.9	  674.0	 3654.0	...
9979605	  795.2	  674.5	 3653.0	...
9979606	  795.5	  675.9	 3651.0	...
9979607	  795.5	  677.4	 3649.0	...
9979608	  795.5	  678.3	 3651.0	...
9979609	  795.4	  678.0	 3653.0	...
9979610	  795.3	  677.8	 3653.0	...
9979611	  795.2	  678.4	 3650.0	...
9979612	  795.3	  679.0	 3647.0	...
9979613	  795.5	  679.7	 3646.0	...
9979614	  795.6	  679.6	 3647.0	...
9979615	  795.6	  679.9	 3648.0	...
9979616	  795.5	  681.1	 3649.0	...
9979617	  795.3	  682.2	 3649.0	...
9979618	  795.3	  683.2	 3648.0	...
9979619	  795.7	  684.6	 3647.0	...
9979620	  796.0	  686.0	 3646.0	...
9979621	  796.5	  687.2	 3646.0	...
9979622	  797.1	  686.9	 3646.0	...
9979623	  797.7	  686.7	 3645.0	...
9979624	  797.7	  687.1	 3645.0	...
9979625	  797.2	  687.7	 3643.0	...
9979626	  796.8	  688.2	 3639.0	...
9979627	  796.9	  688.2	 3635.0	...
9979628	  796.9	  688.2	 3631.0	...
9979629	  796.9	  689.2	 3629.0	...
9979630	  796.8	  690.2	 3628.0	...
9979631	  796.8	  691.2	 3629.0	...
9979632	  796.8	  691.2	 3629.0	...
9979633	  796.8	  691.2	 3628.0	...
9979634	  796.7	  692.6	 3626.0	...
9979635	  796.6	  694.2	 3622.0	...
9979636	  796.5	  695.8	 3619.0	...
9979637	  796.6	  696.1	 3614.0	...
9979638	  796.7	  697.1	 3612.0	...
EFIX R   9979297	9979638	342	  790.5	  672.2	   3540
SSACC R  9979639
9979639	  797.0	  698.1	 3611.0	...
9979640	  797.3	  699.3	 3612.0	...
9979641	  797.6	  700.3	 3613.0	...
9979642	  798.9	  701.2	 3616.0	...
9979643	  801.4	  701.6	 3620.0	...
9979644	  804.0	  703.7	 3623.0	...
9979645	  808.0	  707.3	 3623.0	...
9979646	  811.5	  713.1	 3622.0	...
9979647	  816.5	  716.5	 3628.0	...
9979648	  821.6	  720.8	 3633.0	...
9979649	  826.9	  722.9	 3643.0	...
9979650	  832.4	  727.2	 3647.0	...
9979651	  837.0	  731.2	 3651.0	...
9979652	  842.0	  736.5	 3652.0	...
9979653	  846.3	  740.6	 3653.0	...
9979654	  849.4	  742.9	 3656.0	...
9979655	  851.1	  744.6	 3664.0	...
9979656	  851.8	  745.6	 3672.0	...
9979657	  851.8	  748.8	 3677.0	...
9979658	  851.8	  751.2	 3679.0	...
9979659	  851.9	  753.8	 3681.0	...
9979660	  852.1	  756.1	 3683.0	...
ESACC R  9979639	9979660	22	  797.0	  698.1	  852.1	  756.1	   1.71	    131
SFIX R   9979661
9979661	  852.1	  759.0	 3686.0	...
9979662	  851.9	  762.4	 3690.0	...
9979663	  851.6	  764.5	 3700.0	...
9979664	  851.5	  767.0	 3706.0	...
9979665	  851.3	  769.3	 3717.0	...
9979666	  850.5	  771.5	 3720.0	...
9979667	  849.6	  773.0	 3724.0	...
9979668	  848.9	  774.2	 3725.0	...
9979669	  847.9	  774.9	 3730.0	...
9979670	  846.9	  776.1	 3735.0	...
9979671	  845.9	  777.5	 3737.0	...
9979672	  845.9	  778.7	 3744.0	...
9979673	  845.9	  778.7	 3751.0	...
9979674	  845.2	  778.5	 3757.0	...
9979675	  844.5	  778.5	 3755.0	...
9979676	  843.8	  778.7	 3752.0	...
9979677	  843.7	  778.1	 3754.0	...
9979678	  843.7	  776.9	 3758.0	...
9979679	  843.7	  775.5	 3762.0	...
9979680	  843.6	  773.9	 3763.0	...
9979681	  843.6	  772.6	 3763.0	...
9979682	  843.5	  771.5	 3764.0	...
9979683	  843.6	  771.5	 3766.0	...
9979684	  843.4	  770.1	 3770.0	...
9979685	  843.1	  768.7	 3772.0	...
9979686	  842.7	  767.5	 3774.0	...
9979687	  842.3	  767.7	 3774.0	...
9979688	  842.0	  767.8	 3772.0	...
9979689	  841.9	  767.8	 3770.0	...
9979690	  841.8	  767.7	 3769.0	...
9979691	  841.8	  767.8	 3770.0	...
9979692	  841.8	  767.9	 3771.0	...
9979693	  841.9	  768.3	 3771.0	...
9979694	  842.0	  768.5	 3771.0	...
9979695	  842.1	  768.5	 3771.0	...
9979696	  842.0	  768.3	 3770.0	...
9979697	  842.1	  767.6	 3769.0	...
9979698	  842.2	  766.1	 3768.0	...
9979699	  842.3	  764.7	 3767.0	...
9979700	  842.1	  763.7	 3766.0	...
9979701	  842.0	  763.7	 3765.0	...
9979702	  842.0	  763.5	 3764.0	...
9979703	  842.1	  763.2	 3763.0	...
9979704	  842.1	  763.0	 3763.0	...
9979705	  842.1	  762.9	 3765.0	...
9979706	  842.0	  762.9	 3767.0	...
9979707	  841.7	  762.3	 3769.0	...
[truncated: 4,345,596 more chars]
