# Supplementary material for: With an eye on uncertainty: Modelling pupillary responses to environmental volatility
Source: PLoS Comput Biol. 2019 Jul 5;15(7):e1007126. doi: 10.1371/journal.pcbi.1007126 (PMC6636765; doi:10.1371/journal.pcbi.1007126)
Supplement: S9 Data — Zip file containing the pupillometry data for participant 9. (ZIP) [file pcbi.1007126.s009.zip › P9/trial13.asc]

** CONVERTED FROM C:\Users\tparr\Documents\PVR\P9_1412\trial13.edf using edfapi 3.1 Win32 Nov 24 2009 on Thu Dec 14 11:56:14 2017
** DATE: Thu Dec 14 12:45:36 2017
** TYPE: EDF_FILE BINARY EVENT SAMPLE TAGGED
** VERSION: EYELINK II 1
** SOURCE: EYELINK CL
** EYELINK II CL v4.48 Nov 25 2009
** CAMERA: EyeLink CL Version 1.4 Sensor=BHA
** SERIAL NUMBER: CL1-AAD42
** CAMERA_CONFIG: AAD42140.SCD
**

MSG	10121074 RECCFG CR 1000 2 0 R
MSG	10121074 ELCLCFG MTABLER
MSG	10121074 GAZE_COORDS 0.00 0.00 1599.00 1199.00
MSG	10121074 THRESHOLDS R 127 234
MSG	10121074 ELCL_PROC CENTROID (3)
MSG	10121074 ELCL_PCR_PARAM 5 3.0
START	10121075 	RIGHT	SAMPLES	EVENTS
PRESCALER	1
VPRESCALER	1
PUPIL	AREA
EVENTS	GAZE	RIGHT	RATE	1000.00	TRACKING	CR	FILTER	2
SAMPLES	GAZE	RIGHT	RATE	1000.00	TRACKING	CR	FILTER	2
MSG	10121075 !MODE RECORD CR 1000 2 0 R
10121075	  781.3	  626.7	 3677.0	...
INPUT	10121075	127
10121076	  781.2	  626.5	 3677.0	...
10121077	  781.4	  626.3	 3678.0	...
10121078	  781.6	  626.1	 3678.0	...
10121079	  781.6	  626.1	 3677.0	...
10121080	  781.6	  626.1	 3677.0	...
10121081	  781.4	  626.2	 3676.0	...
SFIX R   10121082
10121082	  781.1	  626.3	 3676.0	...
10121083	  780.9	  626.3	 3676.0	...
10121084	  781.0	  626.5	 3676.0	...
10121085	  781.3	  626.8	 3675.0	...
10121086	  781.6	  627.0	 3674.0	...
10121087	  781.6	  627.0	 3673.0	...
10121088	  781.5	  626.7	 3672.0	...
10121089	  781.1	  626.4	 3670.0	...
10121090	  780.7	  626.2	 3669.0	...
10121091	  779.5	  625.4	 3670.0	...
10121092	  778.0	  624.7	 3670.0	...
10121093	  776.5	  623.9	 3671.0	...
10121094	  775.3	  622.7	 3671.0	...
10121095	  773.4	  621.5	 3672.0	...
10121096	  771.1	  620.7	 3673.0	...
10121097	  769.2	  619.9	 3676.0	...
10121098	  768.5	  618.6	 3679.0	...
10121099	  768.2	  616.9	 3679.0	...
10121100	  767.9	  616.1	 3676.0	...
10121101	  767.6	  615.0	 3674.0	...
10121102	  767.4	  614.2	 3676.0	...
10121103	  767.5	  613.4	 3679.0	...
10121104	  767.6	  613.3	 3677.0	...
10121105	  768.5	  613.1	 3674.0	...
10121106	  769.3	  614.2	 3673.0	...
10121107	  770.1	  615.1	 3673.0	...
10121108	  771.2	  616.0	 3674.0	...
10121109	  772.3	  615.9	 3674.0	...
10121110	  773.4	  616.1	 3674.0	...
10121111	  773.5	  616.2	 3672.0	...
10121112	  773.8	  616.3	 3670.0	...
10121113	  774.1	  616.2	 3669.0	...
10121114	  774.5	  616.4	 3672.0	...
10121115	  774.8	  616.7	 3676.0	...
10121116	  775.2	  616.1	 3681.0	...
10121117	  775.3	  615.3	 3684.0	...
10121118	  775.5	  614.6	 3684.0	...
10121119	  775.6	  614.6	 3682.0	...
10121120	  775.7	  614.7	 3682.0	...
10121121	  775.7	  614.7	 3682.0	...
10121122	  775.7	  614.6	 3684.0	...
10121123	  775.6	  614.5	 3685.0	...
10121124	  775.5	  614.3	 3685.0	...
10121125	  775.4	  614.2	 3685.0	...
10121126	  775.4	  614.2	 3684.0	...
10121127	  775.0	  614.2	 3684.0	...
10121128	  774.6	  614.2	 3686.0	...
10121129	  774.2	  614.3	 3688.0	...
10121130	  774.2	  614.6	 3689.0	...
10121131	  773.9	  614.8	 3687.0	...
10121132	  773.7	  614.9	 3685.0	...
10121133	  773.4	  614.8	 3688.0	...
10121134	  773.4	  614.7	 3691.0	...
10121135	  773.6	  614.6	 3694.0	...
10121136	  773.8	  614.5	 3694.0	...
10121137	  774.1	  614.4	 3694.0	...
10121138	  774.1	  614.5	 3692.0	...
10121139	  774.1	  614.6	 3690.0	...
10121140	  774.2	  614.6	 3688.0	...
10121141	  774.1	  614.5	 3688.0	...
10121142	  774.1	  614.5	 3688.0	...
10121143	  774.0	  614.4	 3689.0	...
10121144	  774.0	  614.6	 3689.0	...
10121145	  774.1	  614.9	 3693.0	...
10121146	  774.5	  615.4	 3697.0	...
10121147	  774.7	  615.6	 3702.0	...
10121148	  774.7	  615.6	 3702.0	...
10121149	  774.7	  615.4	 3697.0	...
10121150	  774.8	  615.2	 3692.0	...
10121151	  774.9	  615.0	 3688.0	...
10121152	  774.9	  614.9	 3689.0	...
10121153	  774.7	  615.1	 3691.0	...
10121154	  774.7	  615.4	 3691.0	...
10121155	  774.6	  615.7	 3691.0	...
10121156	  774.4	  615.8	 3691.0	...
10121157	  774.1	  615.6	 3692.0	...
10121158	  774.1	  615.4	 3696.0	...
10121159	  774.3	  615.0	 3699.0	...
10121160	  774.6	  614.6	 3702.0	...
10121161	  774.0	  614.2	 3701.0	...
10121162	  773.4	  613.7	 3701.0	...
10121163	  772.9	  613.5	 3700.0	...
10121164	  772.9	  613.5	 3699.0	...
10121165	  773.1	  613.5	 3698.0	...
10121166	  773.2	  613.6	 3698.0	...
10121167	  773.4	  614.4	 3699.0	...
10121168	  773.4	  615.1	 3700.0	...
10121169	  773.5	  615.8	 3699.0	...
10121170	  773.7	  615.9	 3698.0	...
10121171	  774.0	  615.7	 3697.0	...
10121172	  774.3	  615.3	 3697.0	...
10121173	  774.5	  615.0	 3697.0	...
10121174	  774.7	  614.9	 3696.0	...
10121175	  774.8	  614.8	 3697.0	...
10121176	  775.0	  614.7	 3698.0	...
10121177	  774.9	  614.9	 3700.0	...
10121178	  774.4	  615.3	 3701.0	...
10121179	  773.9	  615.7	 3698.0	...
10121180	  773.8	  615.7	 3694.0	...
10121181	  774.0	  616.0	 3687.0	...
10121182	  774.4	  616.3	 3684.0	...
10121183	  774.7	  616.1	 3682.0	...
10121184	  774.2	  615.6	 3682.0	...
10121185	  773.6	  615.1	 3686.0	...
10121186	  773.3	  615.1	 3690.0	...
10121187	  773.6	  615.1	 3694.0	...
10121188	  773.8	  615.0	 3697.0	...
10121189	  773.8	  615.0	 3700.0	...
10121190	  773.8	  615.0	 3702.0	...
10121191	  773.7	  615.5	 3703.0	...
10121192	  773.6	  616.0	 3704.0	...
10121193	  773.5	  616.4	 3706.0	...
10121194	  773.6	  616.5	 3707.0	...
10121195	  774.0	  616.6	 3705.0	...
10121196	  774.3	  616.7	 3702.0	...
10121197	  774.5	  616.4	 3699.0	...
10121198	  774.5	  616.0	 3699.0	...
10121199	  774.5	  615.6	 3698.0	...
10121200	  774.5	  615.5	 3698.0	...
10121201	  774.2	  615.6	 3698.0	...
10121202	  773.8	  615.7	 3703.0	...
10121203	  773.4	  615.8	 3708.0	...
10121204	  773.5	  615.9	 3707.0	...
10121205	  773.8	  615.7	 3704.0	...
10121206	  774.2	  615.5	 3700.0	...
10121207	  774.4	  615.1	 3700.0	...
10121208	  774.3	  614.8	 3701.0	...
10121209	  774.2	  615.3	 3702.0	...
10121210	  774.1	  616.1	 3702.0	...
10121211	  774.1	  616.7	 3701.0	...
10121212	  774.6	  616.6	 3700.0	...
10121213	  775.2	  616.5	 3701.0	...
10121214	  775.5	  615.9	 3703.0	...
10121215	  775.2	  615.2	 3705.0	...
10121216	  774.8	  614.5	 3706.0	...
10121217	  774.8	  614.7	 3706.0	...
10121218	  774.8	  615.1	 3708.0	...
10121219	  775.0	  615.4	 3708.0	...
10121220	  775.3	  615.4	 3706.0	...
10121221	  775.2	  615.4	 3702.0	...
10121222	  774.7	  615.6	 3699.0	...
10121223	  774.3	  615.7	 3699.0	...
10121224	  774.5	  615.8	 3699.0	...
10121225	  774.8	  615.9	 3699.0	...
10121226	  775.0	  616.3	 3699.0	...
10121227	  774.6	  616.8	 3698.0	...
10121228	  774.1	  616.7	 3697.0	...
10121229	  773.6	  616.1	 3696.0	...
10121230	  773.6	  615.4	 3696.0	...
10121231	  773.5	  615.0	 3696.0	...
10121232	  773.7	  614.8	 3696.0	...
10121233	  774.0	  615.2	 3697.0	...
10121234	  774.1	  615.7	 3697.0	...
10121235	  773.9	  616.2	 3697.0	...
10121236	  773.9	  616.2	 3699.0	...
10121237	  774.0	  616.2	 3701.0	...
10121238	  774.1	  616.3	 3704.0	...
10121239	  774.1	  616.4	 3704.0	...
10121240	  774.1	  616.5	 3704.0	...
10121241	  774.1	  616.3	 3705.0	...
10121242	  774.1	  616.1	 3705.0	...
10121243	  774.2	  615.9	 3704.0	...
10121244	  774.2	  616.0	 3706.0	...
10121245	  774.3	  616.2	 3709.0	...
10121246	  774.1	  616.3	 3711.0	...
10121247	  773.8	  616.3	 3710.0	...
10121248	  773.6	  616.2	 3709.0	...
10121249	  773.4	  616.0	 3708.0	...
10121250	  773.1	  615.9	 3707.0	...
10121251	  772.8	  615.8	 3707.0	...
10121252	  772.7	  615.5	 3708.0	...
10121253	  772.9	  615.3	 3709.0	...
10121254	  773.2	  615.2	 3707.0	...
10121255	  773.5	  615.5	 3704.0	...
10121256	  773.8	  615.8	 3700.0	...
10121257	  774.0	  616.3	 3701.0	...
10121258	  774.2	  616.5	 3702.0	...
10121259	  774.2	  616.8	 3704.0	...
10121260	  774.3	  616.7	 3704.0	...
10121261	  774.2	  616.7	 3704.0	...
10121262	  774.2	  616.8	 3703.0	...
10121263	  774.1	  616.8	 3705.0	...
10121264	  774.1	  616.8	 3706.0	...
10121265	  773.5	  616.8	 3707.0	...
10121266	  773.1	  616.7	 3705.0	...
10121267	  773.0	  616.3	 3704.0	...
10121268	  773.4	  615.9	 3703.0	...
10121269	  773.8	  615.8	 3704.0	...
10121270	  773.9	  616.0	 3704.0	...
10121271	  774.0	  616.2	 3706.0	...
10121272	  774.0	  616.3	 3707.0	...
10121273	  774.0	  616.1	 3709.0	...
10121274	  773.7	  616.0	 3708.0	...
10121275	  773.4	  616.0	 3707.0	...
10121276	  772.8	  616.2	 3706.0	...
10121277	  772.4	  616.5	 3705.0	...
10121278	  772.5	  616.5	 3705.0	...
10121279	  772.9	  616.2	 3707.0	...
10121280	  773.3	  615.8	 3708.0	...
10121281	  773.3	  615.5	 3709.0	...
10121282	  773.2	  615.5	 3709.0	...
10121283	  773.1	  615.6	 3704.0	...
10121284	  773.1	  615.8	 3700.0	...
10121285	  773.4	  616.0	 3697.0	...
10121286	  773.7	  615.9	 3696.0	...
10121287	  774.2	  615.8	 3696.0	...
10121288	  774.4	  616.0	 3698.0	...
10121289	  774.1	  616.4	 3701.0	...
10121290	  773.7	  617.0	 3704.0	...
10121291	  773.2	  617.4	 3701.0	...
10121292	  773.2	  617.2	 3698.0	...
10121293	  773.2	  617.1	 3697.0	...
10121294	  773.2	  616.9	 3696.0	...
10121295	  773.1	  616.9	 3696.0	...
10121296	  772.9	  616.8	 3696.0	...
10121297	  773.5	  616.6	 3696.0	...
10121298	  774.2	  616.4	 3695.0	...
10121299	  774.9	  616.0	 3694.0	...
10121300	  774.8	  615.5	 3697.0	...
10121301	  774.6	  615.3	 3700.0	...
10121302	  774.4	  615.1	 3705.0	...
10121303	  774.3	  615.1	 3705.0	...
10121304	  774.1	  615.2	 3705.0	...
10121305	  774.1	  615.2	 3704.0	...
10121306	  774.1	  615.2	 3706.0	...
10121307	  774.3	  614.9	 3709.0	...
10121308	  774.4	  614.6	 3712.0	...
10121309	  774.4	  614.1	 3713.0	...
10121310	  774.3	  613.9	 3712.0	...
10121311	  774.3	  613.9	 3710.0	...
10121312	  774.5	  614.2	 3709.0	...
10121313	  774.0	  614.4	 3708.0	...
10121314	  773.3	  614.3	 3708.0	...
10121315	  772.6	  614.2	 3708.0	...
10121316	  772.6	  614.3	 3709.0	...
10121317	  772.6	  614.5	 3712.0	...
10121318	  772.5	  614.9	 3713.0	...
10121319	  772.8	  615.0	 3714.0	...
10121320	  773.2	  615.4	 3713.0	...
10121321	  773.6	  615.6	 3710.0	...
10121322	  773.8	  616.1	 3707.0	...
10121323	  773.9	  616.6	 3706.0	...
10121324	  774.1	  617.0	 3703.0	...
10121325	  774.0	  616.9	 3701.0	...
10121326	  773.9	  616.4	 3698.0	...
10121327	  773.9	  615.8	 3698.0	...
10121328	  774.0	  615.4	 3698.0	...
10121329	  774.0	  615.4	 3698.0	...
10121330	  774.1	  615.3	 3699.0	...
10121331	  774.2	  615.2	 3700.0	...
10121332	  774.3	  615.1	 3701.0	...
10121333	  774.2	  614.9	 3702.0	...
10121334	  774.3	  615.0	 3702.0	...
10121335	  774.4	  615.1	 3702.0	...
10121336	  774.2	  615.2	 3702.0	...
10121337	  773.9	  615.3	 3702.0	...
10121338	  773.6	  615.3	 3703.0	...
10121339	  773.7	  615.2	 3704.0	...
10121340	  773.8	  615.1	 3704.0	...
10121341	  774.0	  615.0	 3701.0	...
10121342	  774.1	  615.0	 3699.0	...
10121343	  774.1	  614.9	 3697.0	...
10121344	  774.1	  614.7	 3697.0	...
10121345	  774.0	  614.4	 3696.0	...
10121346	  773.9	  613.9	 3695.0	...
10121347	  773.9	  613.4	 3695.0	...
10121348	  773.9	  613.0	 3696.0	...
10121349	  774.0	  613.1	 3694.0	...
10121350	  774.1	  613.4	 3692.0	...
10121351	  774.2	  613.8	 3690.0	...
10121352	  774.3	  613.9	 3690.0	...
10121353	  774.3	  613.9	 3690.0	...
10121354	  774.2	  613.9	 3691.0	...
10121355	  774.1	  613.5	 3692.0	...
10121356	  774.1	  613.0	 3692.0	...
10121357	  774.1	  613.5	 3691.0	...
10121358	  774.0	  614.3	 3691.0	...
10121359	  774.0	  615.2	 3691.0	...
10121360	  774.0	  615.3	 3692.0	...
10121361	  774.1	  614.9	 3692.0	...
10121362	  774.1	  614.3	 3692.0	...
10121363	  774.1	  613.7	 3692.0	...
10121364	  773.5	  613.6	 3692.0	...
10121365	  772.9	  613.6	 3692.0	...
10121366	  772.3	  613.7	 3692.0	...
10121367	  772.4	  613.9	 3693.0	...
10121368	  772.7	  614.2	 3693.0	...
10121369	  773.2	  614.3	 3693.0	...
10121370	  773.4	  614.1	 3693.0	...
10121371	  773.7	  613.8	 3696.0	...
10121372	  773.8	  613.5	 3698.0	...
10121373	  774.0	  613.4	 3701.0	...
10121374	  774.0	  613.1	 3702.0	...
10121375	  774.0	  613.0	 3703.0	...
10121376	  774.1	  612.9	 3702.0	...
10121377	  774.0	  613.3	 3700.0	...
10121378	  773.9	  613.6	 3698.0	...
10121379	  773.8	  613.8	 3698.0	...
10121380	  773.9	  613.8	 3699.0	...
10121381	  773.9	  613.8	 3699.0	...
10121382	  774.0	  613.5	 3697.0	...
10121383	  773.8	  613.2	 3696.0	...
10121384	  773.6	  613.2	 3695.0	...
10121385	  773.6	  613.3	 3695.0	...
10121386	  773.5	  613.5	 3696.0	...
10121387	  773.3	  613.6	 3697.0	...
10121388	  772.9	  614.0	 3698.0	...
10121389	  772.6	  614.3	 3698.0	...
10121390	  773.2	  614.1	 3700.0	...
10121391	  773.8	  613.6	 3703.0	...
10121392	  774.5	  613.1	 3706.0	...
10121393	  774.4	  613.1	 3706.0	...
10121394	  774.2	  613.2	 3705.0	...
10121395	  774.0	  613.1	 3703.0	...
10121396	  773.9	  613.1	 3701.0	...
10121397	  773.9	  613.0	 3700.0	...
10121398	  773.9	  613.0	 3700.0	...
10121399	  773.7	  613.0	 3699.0	...
10121400	  773.5	  613.0	 3701.0	...
10121401	  773.4	  613.0	 3703.0	...
10121402	  773.6	  613.0	 3705.0	...
10121403	  773.6	  612.8	 3702.0	...
10121404	  773.5	  612.6	 3700.0	...
10121405	  774.1	  612.3	 3698.0	...
10121406	  774.7	  612.2	 3697.0	...
10121407	  774.4	  612.9	 3697.0	...
10121408	  773.5	  613.8	 3698.0	...
10121409	  772.6	  614.2	 3699.0	...
10121410	  772.8	  613.7	 3699.0	...
10121411	  773.3	  613.5	 3699.0	...
10121412	  773.7	  613.5	 3696.0	...
10121413	  773.9	  613.5	 3693.0	...
10121414	  773.9	  613.2	 3691.0	...
10121415	  773.8	  613.2	 3692.0	...
10121416	  773.8	  613.3	 3693.0	...
10121417	  773.8	  613.3	 3693.0	...
10121418	  773.7	  613.3	 3694.0	...
10121419	  773.7	  613.3	 3696.0	...
10121420	  773.7	  613.4	 3697.0	...
10121421	  773.8	  613.6	 3697.0	...
10121422	  773.4	  613.2	 3695.0	...
10121423	  773.0	  612.7	 3694.0	...
10121424	  772.5	  612.4	 3691.0	...
10121425	  773.2	  612.5	 3688.0	...
10121426	  774.1	  612.7	 3688.0	...
10121427	  774.4	  612.8	 3690.0	...
10121428	  774.0	  612.8	 3691.0	...
10121429	  773.7	  612.9	 3691.0	...
10121430	  774.0	  613.1	 3692.0	...
10121431	  774.1	  613.3	 3694.0	...
10121432	  774.0	  613.4	 3696.0	...
10121433	  773.8	  613.4	 3697.0	...
10121434	  773.7	  613.7	 3695.0	...
10121435	  773.8	  613.9	 3693.0	...
10121436	  773.9	  614.4	 3693.0	...
10121437	  774.0	  614.6	 3693.0	...
10121438	  774.0	  614.4	 3692.0	...
10121439	  774.2	  614.1	 3690.0	...
10121440	  774.5	  613.8	 3690.0	...
10121441	  774.5	  614.0	 3692.0	...
10121442	  774.2	  614.2	 3694.0	...
10121443	  773.9	  614.4	 3694.0	...
10121444	  774.3	  614.5	 3692.0	...
10121445	  774.9	  614.6	 3690.0	...
10121446	  775.6	  614.6	 3691.0	...
10121447	  775.8	  614.6	 3693.0	...
10121448	  775.4	  614.4	 3693.0	...
10121449	  774.8	  614.1	 3693.0	...
10121450	  774.1	  613.8	 3693.0	...
10121451	  774.1	  613.7	 3692.0	...
10121452	  773.9	  613.8	 3690.0	...
10121453	  773.8	  614.0	 3689.0	...
10121454	  774.1	  614.1	 3688.0	...
10121455	  774.4	  614.0	 3689.0	...
10121456	  774.7	  613.9	 3689.0	...
10121457	  774.9	  613.7	 3689.0	...
10121458	  775.0	  613.3	 3692.0	...
10121459	  775.1	  613.0	 3694.0	...
10121460	  775.1	  612.7	 3696.0	...
10121461	  775.1	  612.9	 3695.0	...
10121462	  774.8	  613.3	 3695.0	...
10121463	  774.5	  613.5	 3698.0	...
10121464	  774.2	  613.4	 3702.0	...
10121465	  774.3	  613.2	 3700.0	...
10121466	  774.4	  613.3	 3695.0	...
10121467	  774.5	  613.5	 3689.0	...
10121468	  774.5	  613.6	 3691.0	...
10121469	  774.6	  613.5	 3692.0	...
10121470	  774.8	  613.5	 3692.0	...
10121471	  775.2	  613.4	 3692.0	...
10121472	  775.4	  613.4	 3691.0	...
10121473	  775.6	  613.4	 3691.0	...
10121474	  775.5	  613.4	 3690.0	...
10121475	  775.4	  613.5	 3692.0	...
10121476	  775.2	  613.6	 3695.0	...
10121477	  775.1	  613.6	 3696.0	...
10121478	  775.3	  613.5	 3694.0	...
10121479	  775.5	  613.4	 3693.0	...
10121480	  775.7	  613.3	 3694.0	...
10121481	  775.7	  613.2	 3695.0	...
10121482	  775.5	  613.3	 3695.0	...
10121483	  775.4	  613.3	 3695.0	...
10121484	  775.2	  613.4	 3696.0	...
10121485	  775.1	  613.5	 3693.0	...
10121486	  774.9	  613.6	 3690.0	...
10121487	  774.9	  613.8	 3686.0	...
10121488	  774.7	  613.9	 3686.0	...
10121489	  774.6	  614.0	 3689.0	...
10121490	  774.8	  614.0	 3692.0	...
10121491	  775.2	  613.9	 3695.0	...
10121492	  775.6	  613.8	 3692.0	...
10121493	  775.8	  613.8	 3690.0	...
10121494	  775.9	  613.5	 3687.0	...
10121495	  776.0	  613.2	 3686.0	...
10121496	  776.0	  613.1	 3687.0	...
10121497	  776.1	  613.3	 3689.0	...
10121498	  776.1	  613.2	 3690.0	...
10121499	  776.2	  613.2	 3689.0	...
10121500	  776.2	  613.1	 3689.0	...
10121501	  776.2	  613.3	 3689.0	...
10121502	  776.2	  613.5	 3690.0	...
10121503	  776.2	  613.5	 3691.0	...
10121504	  776.1	  612.9	 3693.0	...
10121505	  775.9	  612.3	 3693.0	...
10121506	  775.6	  611.8	 3694.0	...
10121507	  775.5	  612.0	 3694.0	...
10121508	  775.8	  612.1	 3694.0	...
10121509	  776.0	  612.2	 3693.0	...
10121510	  776.0	  612.1	 3692.0	...
10121511	  776.0	  612.2	 3690.0	...
10121512	  775.8	  612.3	 3688.0	...
10121513	  775.7	  612.6	 3685.0	...
10121514	  776.3	  612.8	 3684.0	...
10121515	  776.9	  613.0	 3685.0	...
10121516	  777.4	  612.8	 3685.0	...
10121517	  777.2	  612.8	 3686.0	...
10121518	  777.0	  612.8	 3685.0	...
10121519	  776.9	  612.9	 3684.0	...
10121520	  777.0	  612.9	 3683.0	...
10121521	  776.9	  612.9	 3683.0	...
10121522	  776.5	  612.9	 3684.0	...
10121523	  775.9	  613.0	 3686.0	...
10121524	  775.4	  612.9	 3688.0	...
10121525	  775.2	  612.6	 3689.0	...
10121526	  775.2	  612.3	 3690.0	...
10121527	  775.6	  612.1	 3689.0	...
10121528	  776.1	  612.1	 3688.0	...
10121529	  776.5	  612.1	 3687.0	...
10121530	  776.6	  612.3	 3686.0	...
10121531	  776.7	  612.6	 3686.0	...
10121532	  776.8	  612.8	 3686.0	...
10121533	  776.4	  612.9	 3686.0	...
10121534	  776.0	  612.7	 3685.0	...
10121535	  775.6	  612.4	 3685.0	...
10121536	  775.5	  612.3	 3684.0	...
10121537	  775.3	  612.2	 3684.0	...
10121538	  775.0	  612.3	 3684.0	...
10121539	  775.3	  612.3	 3684.0	...
10121540	  775.7	  612.3	 3684.0	...
10121541	  776.2	  612.3	 3683.0	...
10121542	  776.0	  612.4	 3683.0	...
10121543	  775.9	  612.6	 3682.0	...
10121544	  776.0	  612.5	 3681.0	...
10121545	  776.2	  612.5	 3680.0	...
10121546	  776.2	  612.8	 3679.0	...
10121547	  776.2	  613.1	 3679.0	...
10121548	  776.1	  613.4	 3678.0	...
10121549	  776.2	  613.4	 3678.0	...
10121550	  776.3	  613.4	 3678.0	...
10121551	  776.3	  613.0	 3680.0	...
10121552	  776.3	  612.6	 3683.0	...
10121553	  776.3	  612.3	 3685.0	...
10121554	  776.4	  612.5	 3685.0	...
10121555	  776.5	  612.6	 3685.0	...
10121556	  776.7	  612.5	 3684.0	...
10121557	  776.9	  612.5	 3684.0	...
10121558	  776.8	  612.5	 3684.0	...
10121559	  776.6	  612.4	 3683.0	...
10121560	  776.4	  612.4	 3682.0	...
10121561	  776.4	  612.2	 3682.0	...
10121562	  776.6	  612.0	 3681.0	...
10121563	  776.8	  612.1	 3681.0	...
10121564	  776.8	  612.3	 3680.0	...
10121565	  776.5	  612.6	 3680.0	...
10121566	  776.3	  612.5	 3683.0	...
10121567	  776.3	  612.6	 3685.0	...
10121568	  776.4	  612.4	 3688.0	...
10121569	  776.4	  612.2	 3689.0	...
10121570	  776.4	  612.1	 3689.0	...
10121571	  776.5	  612.2	 3689.0	...
10121572	  776.6	  612.3	 3689.0	...
10121573	  776.6	  612.4	 3688.0	...
10121574	  776.6	  612.5	 3687.0	...
10121575	  776.5	  612.6	 3686.0	...
10121576	  776.5	  612.7	 3685.0	...
10121577	  776.5	  612.6	 3684.0	...
10121578	  776.3	  612.6	 3685.0	...
10121579	  776.3	  612.8	 3686.0	...
10121580	  776.2	  613.1	 3686.0	...
10121581	  776.3	  613.7	 3685.0	...
10121582	  776.2	  614.0	 3684.0	...
10121583	  776.0	  614.2	 3683.0	...
10121584	  776.1	  614.1	 3683.0	...
10121585	  776.3	  613.7	 3684.0	...
10121586	  776.5	  613.2	 3685.0	...
10121587	  776.6	  613.0	 3685.0	...
10121588	  776.7	  613.2	 3685.0	...
10121589	  776.7	  613.5	 3684.0	...
10121590	  776.6	  613.7	 3685.0	...
10121591	  776.5	  613.7	 3684.0	...
10121592	  777.1	  613.5	 3683.0	...
10121593	  777.7	  612.9	 3681.0	...
10121594	  778.2	  612.4	 3680.0	...
10121595	  777.8	  612.1	 3680.0	...
10121596	  777.5	  612.3	 3682.0	...
10121597	  777.4	  612.5	 3683.0	...
10121598	  777.2	  612.8	 3681.0	...
10121599	  777.0	  612.9	 3678.0	...
10121600	  776.9	  613.1	 3675.0	...
10121601	  776.9	  613.1	 3672.0	...
10121602	  776.9	  612.5	 3671.0	...
10121603	  776.9	  612.0	 3672.0	...
10121604	  776.9	  611.4	 3674.0	...
10121605	  776.9	  611.4	 3677.0	...
10121606	  776.8	  611.8	 3677.0	...
10121607	  776.8	  612.3	 3676.0	...
10121608	  777.1	  612.7	 3673.0	...
10121609	  777.4	  612.6	 3671.0	...
10121610	  777.6	  612.8	 3670.0	...
10121611	  777.6	  613.1	 3669.0	...
10121612	  777.6	  613.5	 3670.0	...
10121613	  777.6	  613.6	 3672.0	...
10121614	  777.6	  613.6	 3674.0	...
10121615	  777.7	  613.5	 3673.0	...
10121616	  777.6	  613.4	 3673.0	...
10121617	  777.6	  613.3	 3672.0	...
10121618	  777.6	  613.7	 3671.0	...
10121619	  777.4	  614.1	 3670.0	...
10121620	  777.2	  613.9	 3669.0	...
10121621	  777.0	  613.4	 3668.0	...
10121622	  776.9	  612.9	 3670.0	...
10121623	  776.9	  613.1	 3674.0	...
10121624	  776.7	  613.4	 3676.0	...
10121625	  776.5	  613.7	 3674.0	...
10121626	  776.4	  613.8	 3673.0	...
10121627	  776.6	  613.6	 3673.0	...
10121628	  776.8	  613.4	 3674.0	...
10121629	  777.3	  613.3	 3675.0	...
10121630	  777.7	  613.3	 3675.0	...
10121631	  777.7	  613.3	 3675.0	...
10121632	  777.3	  613.5	 3675.0	...
10121633	  777.0	  613.5	 3675.0	...
10121634	  777.0	  613.6	 3675.0	...
10121635	  777.0	  613.7	 3674.0	...
10121636	  776.8	  613.4	 3673.0	...
10121637	  776.6	  613.0	 3673.0	...
10121638	  776.4	  612.6	 3673.0	...
10121639	  776.4	  612.7	 3673.0	...
10121640	  776.4	  613.1	 3672.0	...
10121641	  776.4	  613.5	 3672.0	...
10121642	  776.7	  613.8	 3672.0	...
10121643	  776.9	  613.6	 3673.0	...
10121644	  777.4	  613.4	 3673.0	...
10121645	  777.7	  613.4	 3673.0	...
10121646	  777.8	  613.4	 3674.0	...
10121647	  777.7	  613.5	 3675.0	...
10121648	  777.5	  613.3	 3676.0	...
10121649	  777.3	  613.2	 3677.0	...
10121650	  777.3	  613.2	 3676.0	...
10121651	  777.3	  613.2	 3675.0	...
10121652	  777.3	  613.3	 3671.0	...
10121653	  777.2	  613.4	 3667.0	...
10121654	  777.3	  613.5	 3664.0	...
10121655	  777.6	  613.5	 3664.0	...
10121656	  777.6	  613.5	 3665.0	...
10121657	  777.2	  613.4	 3665.0	...
10121658	  776.9	  613.4	 3665.0	...
10121659	  776.8	  613.4	 3666.0	...
10121660	  776.8	  613.5	 3665.0	...
10121661	  776.6	  613.6	 3664.0	...
10121662	  776.4	  613.8	 3662.0	...
10121663	  776.2	  613.9	 3662.0	...
10121664	  776.1	  613.6	 3662.0	...
10121665	  776.1	  613.3	 3662.0	...
10121666	  776.5	  612.9	 3661.0	...
10121667	  777.0	  613.0	 3658.0	...
10121668	  777.1	  613.3	 3655.0	...
10121669	  776.8	  613.7	 3655.0	...
10121670	  776.6	  613.6	 3657.0	...
10121671	  776.6	  613.3	 3659.0	...
10121672	  776.5	  613.2	 3661.0	...
10121673	  776.3	  613.4	 3663.0	...
10121674	  776.1	  613.7	 3665.0	...
10121675	  776.2	  613.8	 3665.0	...
10121676	  776.2	  613.5	 3664.0	...
10121677	  776.3	  613.2	 3664.0	...
10121678	  776.2	  612.8	 3664.0	...
10121679	  776.1	  612.8	 3664.0	...
10121680	  776.3	  613.2	 3663.0	...
10121681	  776.4	  613.6	 3663.0	...
10121682	  776.5	  613.4	 3663.0	...
10121683	  776.4	  612.7	 3663.0	...
10121684	  776.3	  611.9	 3664.0	...
10121685	  776.2	  611.8	 3666.0	...
10121686	  776.6	  611.7	 3667.0	...
10121687	  777.0	  611.8	 3666.0	...
10121688	  777.5	  612.3	 3664.0	...
10121689	  777.6	  612.7	 3662.0	...
10121690	  777.6	  613.3	 3663.0	...
10121691	  777.2	  613.3	 3663.0	...
10121692	  776.8	  613.3	 3663.0	...
10121693	  776.4	  613.1	 3661.0	...
10121694	  776.5	  613.0	 3660.0	...
10121695	  776.5	  612.7	 3659.0	...
10121696	  776.6	  612.4	 3659.0	...
10121697	  776.7	  612.2	 3661.0	...
10121698	  776.8	  612.3	 3664.0	...
10121699	  777.0	  612.4	 3667.0	...
10121700	  777.1	  612.3	 3668.0	...
10121701	  777.4	  612.2	 3668.0	...
10121702	  777.7	  612.9	 3667.0	...
10121703	  777.6	  613.6	 3667.0	...
10121704	  777.2	  614.2	 3666.0	...
10121705	  776.7	  613.9	 3666.0	...
10121706	  776.5	  613.6	 3665.0	...
10121707	  776.4	  613.6	 3664.0	...
10121708	  776.2	  613.6	 3665.0	...
10121709	  776.2	  613.6	 3666.0	...
10121710	  776.3	  613.5	 3668.0	...
10121711	  776.5	  613.6	 3669.0	...
10121712	  777.0	  613.6	 3669.0	...
10121713	  777.4	  613.6	 3668.0	...
10121714	  777.8	  613.5	 3667.0	...
10121715	  777.9	  613.4	 3664.0	...
10121716	  777.8	  612.9	 3661.0	...
10121717	  777.3	  612.4	 3660.0	...
10121718	  776.8	  612.2	 3661.0	...
10121719	  776.5	  612.5	 3663.0	...
10121720	  776.6	  612.7	 3663.0	...
10121721	  776.8	  612.5	 3663.0	...
10121722	  776.8	  612.3	 3663.0	...
10121723	  776.8	  612.3	 3662.0	...
10121724	  776.4	  612.7	 3663.0	...
10121725	  776.1	  613.4	 3664.0	...
10121726	  775.7	  614.1	 3665.0	...
10121727	  775.8	  614.2	 3666.0	...
10121728	  776.1	  613.6	 3666.0	...
10121729	  776.5	  613.1	 3666.0	...
10121730	  776.9	  612.8	 3664.0	...
10121731	  777.1	  612.8	 3661.0	...
10121732	  777.1	  612.8	 3659.0	...
10121733	  777.0	  612.4	 3659.0	...
10121734	  776.8	  612.2	 3662.0	...
10121735	  776.6	  612.1	 3665.0	...
10121736	  776.6	  612.5	 3668.0	...
10121737	  776.7	  612.9	 3668.0	...
10121738	  776.7	  613.0	 3665.0	...
10121739	  776.7	  612.9	 3662.0	...
10121740	  776.8	  612.8	 3659.0	...
10121741	  776.9	  613.1	 3660.0	...
10121742	  777.1	  613.5	 3663.0	...
10121743	  777.2	  613.6	 3665.0	...
10121744	  777.2	  613.0	 3664.0	...
10121745	  777.3	  612.4	 3663.0	...
10121746	  777.5	  612.1	 3662.0	...
10121747	  777.4	  612.1	 3660.0	...
10121748	  777.1	  612.1	 3658.0	...
10121749	  776.7	  612.2	 3656.0	...
10121750	  776.5	  612.3	 3655.0	...
10121751	  776.5	  612.4	 3654.0	...
10121752	  776.5	  612.5	 3656.0	...
10121753	  776.4	  612.5	 3659.0	...
10121754	  776.3	  612.7	 3663.0	...
10121755	  776.2	  613.0	 3661.0	...
10121756	  776.2	  613.4	 3660.0	...
10121757	  776.4	  613.5	 3661.0	...
10121758	  776.7	  613.6	 3663.0	...
10121759	  777.0	  613.6	 3661.0	...
10121760	  776.8	  613.3	 3658.0	...
10121761	  776.4	  613.1	 3654.0	...
10121762	  776.0	  612.8	 3655.0	...
10121763	  776.0	  613.1	 3655.0	...
10121764	  776.0	  613.5	 3655.0	...
10121765	  775.9	  613.9	 3654.0	...
10121766	  775.9	  614.0	 3655.0	...
10121767	  776.0	  614.1	 3657.0	...
10121768	  776.1	  614.0	 3659.0	...
10121769	  776.2	  613.4	 3660.0	...
10121770	  776.0	  612.8	 3659.0	...
10121771	  775.9	  612.4	 3659.0	...
10121772	  775.9	  612.9	 3660.0	...
10121773	  776.4	  613.4	 3661.0	...
10121774	  776.8	  613.5	 3662.0	...
10121775	  777.1	  613.3	 3662.0	...
10121776	  777.1	  613.0	 3662.0	...
10121777	  777.2	  612.8	 3661.0	...
10121778	  777.2	  612.9	 3661.0	...
10121779	  776.9	  613.3	 3661.0	...
10121780	  776.5	  613.6	 3661.0	...
10121781	  775.8	  613.7	 3660.0	...
10121782	  775.5	  613.7	 3659.0	...
10121783	  775.1	  613.8	 3658.0	...
10121784	  775.4	  613.8	 3658.0	...
10121785	  775.7	  614.0	 3658.0	...
10121786	  776.2	  614.2	 3659.0	...
10121787	  776.1	  614.4	 3659.0	...
10121788	  776.1	  614.5	 3660.0	...
10121789	  775.9	  614.4	 3662.0	...
10121790	  775.9	  614.2	 3663.0	...
10121791	  776.0	  614.2	 3664.0	...
10121792	  776.3	  614.3	 3663.0	...
10121793	  776.7	  614.6	 3663.0	...
10121794	  777.0	  614.9	 3662.0	...
10121795	  777.1	  614.7	 3662.0	...
10121796	  777.1	  614.3	 3662.0	...
10121797	  776.9	  613.9	 3662.0	...
10121798	  776.6	  613.9	 3661.0	...
10121799	  776.3	  614.1	 3661.0	...
10121800	  776.1	  614.2	 3662.0	...
10121801	  776.1	  614.4	 3662.0	...
10121802	  776.2	  614.4	 3662.0	...
10121803	  775.6	  614.4	 3662.0	...
10121804	  774.8	  614.3	 3662.0	...
10121805	  774.2	  614.2	 3662.0	...
10121806	  774.4	  614.1	 3662.0	...
10121807	  775.3	  613.9	 3662.0	...
10121808	  776.0	  613.9	 3662.0	...
10121809	  776.1	  613.8	 3663.0	...
10121810	  775.8	  613.9	 3663.0	...
10121811	  775.5	  614.0	 3665.0	...
10121812	  775.8	  614.2	 3669.0	...
10121813	  776.1	  614.3	 3673.0	...
10121814	  776.1	  614.3	 3675.0	...
10121815	  776.1	  614.4	 3675.0	...
10121816	  776.0	  614.4	 3675.0	...
10121817	  776.0	  614.1	 3675.0	...
10121818	  775.9	  613.8	 3675.0	...
10121819	  775.8	  613.5	 3674.0	...
10121820	  775.8	  613.4	 3673.0	...
10121821	  775.9	  613.6	 3671.0	...
10121822	  776.0	  614.2	 3674.0	...
10121823	  775.7	  614.8	 3676.0	...
10121824	  775.4	  614.9	 3678.0	...
10121825	  775.3	  614.8	 3679.0	...
10121826	  775.5	  614.8	 3679.0	...
10121827	  775.8	  614.6	 3678.0	...
10121828	  775.9	  614.1	 3676.0	...
10121829	  775.9	  613.7	 3674.0	...
10121830	  775.8	  613.6	 3673.0	...
10121831	  775.6	  613.3	 3672.0	...
10121832	  775.4	  613.0	 3672.0	...
10121833	  775.3	  613.2	 3673.0	...
10121834	  775.4	  613.7	 3673.0	...
10121835	  775.7	  614.2	 3673.0	...
10121836	  775.7	  614.1	 3674.0	...
10121837	  775.5	  614.1	 3674.0	...
10121838	  775.3	  614.0	 3674.0	...
10121839	  775.0	  613.8	 3674.0	...
10121840	  775.1	  613.6	 3675.0	...
10121841	  775.1	  613.5	 3673.0	...
10121842	  775.2	  613.4	 3670.0	...
10121843	  775.3	  613.4	 3668.0	...
10121844	  775.3	  613.4	 3668.0	...
10121845	  775.2	  613.5	 3668.0	...
10121846	  775.1	  613.6	 3668.0	...
10121847	  775.3	  613.6	 3671.0	...
10121848	  775.5	  613.5	 3672.0	...
10121849	  775.7	  613.5	 3674.0	...
10121850	  775.7	  614.0	 3674.0	...
10121851	  775.7	  614.5	 3675.0	...
10121852	  775.8	  614.9	 3675.0	...
10121853	  775.9	  615.0	 3676.0	...
10121854	  775.5	  614.2	 3677.0	...
10121855	  775.1	  613.4	 3678.0	...
10121856	  774.7	  612.4	 3679.0	...
10121857	  774.9	  612.3	 3679.0	...
10121858	  775.1	  612.3	 3679.0	...
10121859	  775.4	  612.4	 3679.0	...
10121860	  775.5	  612.4	 3678.0	...
10121861	  775.6	  612.4	 3678.0	...
10121862	  775.7	  612.5	 3679.0	...
10121863	  775.9	  613.0	 3679.0	...
10121864	  776.1	  613.5	 3679.0	...
10121865	  775.9	  613.9	 3678.0	...
10121866	  775.8	  613.9	 3677.0	...
10121867	  775.7	  614.0	 3678.0	...
10121868	  775.6	  614.1	 3678.0	...
10121869	  775.6	  614.0	 3678.0	...
10121870	  775.6	  613.7	 3680.0	...
10121871	  775.6	  613.4	 3682.0	...
10121872	  775.5	  613.3	 3682.0	...
10121873	  775.4	  613.1	 3680.0	...
10121874	  775.0	  612.7	 3679.0	...
10121875	  774.7	  612.4	 3681.0	...
10121876	  774.4	  612.2	 3681.0	...
10121877	  774.3	  612.2	 3682.0	...
10121878	  774.4	  612.2	 3681.0	...
10121879	  774.6	  612.3	 3682.0	...
10121880	  774.7	  612.8	 3684.0	...
10121881	  774.7	  613.2	 3685.0	...
10121882	  774.6	  613.3	 3684.0	...
10121883	  774.5	  613.1	 3682.0	...
10121884	  774.6	  612.9	 3681.0	...
10121885	  774.7	  613.3	 3680.0	...
10121886	  774.8	  613.7	 3679.0	...
10121887	  774.8	  613.8	 3681.0	...
10121888	  774.6	  613.5	 3683.0	...
10121889	  774.3	  613.1	 3684.0	...
10121890	  774.2	  613.2	 3683.0	...
10121891	  774.2	  613.5	 3681.0	...
10121892	  774.2	  613.6	 3685.0	...
10121893	  774.3	  613.4	 3689.0	...
10121894	  774.3	  613.5	 3693.0	...
10121895	  774.4	  613.7	 3693.0	...
10121896	  774.5	  614.0	 3693.0	...
10121897	  774.6	  614.2	 3692.0	...
10121898	  774.6	  613.8	 3692.0	...
10121899	  774.7	  613.2	 3693.0	...
10121900	  774.7	  612.6	 3693.0	...
10121901	  774.5	  612.5	 3693.0	...
10121902	  774.3	  612.4	 3694.0	...
10121903	  774.0	  612.3	 3695.0	...
10121904	  773.9	  612.2	 3696.0	...
10121905	  773.8	  612.4	 3695.0	...
10121906	  773.8	  612.7	 3695.0	...
10121907	  773.9	  613.1	 3695.0	...
10121908	  773.9	  613.0	 3696.0	...
10121909	  774.0	  612.9	 3696.0	...
10121910	  774.1	  612.8	 3697.0	...
10121911	  774.3	  612.7	 3696.0	...
10121912	  774.3	  612.7	 3694.0	...
10121913	  774.3	  612.6	 3693.0	...
10121914	  774.2	  612.6	 3693.0	...
10121915	  774.1	  612.6	 3693.0	...
10121916	  774.1	  612.7	 3694.0	...
10121917	  773.8	  612.7	 3695.0	...
10121918	  773.6	  612.6	 3696.0	...
10121919	  773.3	  612.5	 3697.0	...
10121920	  773.2	  612.5	 3696.0	...
10121921	  773.2	  612.4	 3695.0	...
10121922	  773.3	  612.3	 3694.0	...
10121923	  773.5	  612.7	 3694.0	...
10121924	  773.5	  613.2	 3693.0	...
10121925	  773.6	  613.5	 3695.0	...
10121926	  773.5	  613.3	 3697.0	...
10121927	  773.3	  612.8	 3700.0	...
10121928	  773.2	  612.5	 3700.0	...
10121929	  773.2	  612.4	 3700.0	...
10121930	  773.4	  612.3	 3699.0	...
10121931	  773.5	  612.2	 3699.0	...
10121932	  773.6	  612.1	 3699.0	...
10121933	  773.4	  612.1	 3700.0	...
10121934	  773.2	  612.3	 3701.0	...
10121935	  772.8	  612.6	 3701.0	...
10121936	  772.6	  612.8	 3703.0	...
10121937	  772.6	  612.7	 3703.0	...
10121938	  772.8	  612.5	 3704.0	...
10121939	  772.9	  612.2	 3701.0	...
10121940	  772.8	  612.2	 3699.0	...
10121941	  773.1	  612.4	 3697.0	...
10121942	  773.5	  612.6	 3699.0	...
10121943	  773.6	  612.9	 3700.0	...
10121944	  773.2	  612.7	 3700.0	...
10121945	  772.9	  612.5	 3701.0	...
10121946	  772.9	  612.1	 3703.0	...
10121947	  772.7	  612.0	 3704.0	...
10121948	  772.3	  612.3	 3704.0	...
10121949	  772.0	  612.6	 3705.0	...
10121950	  772.2	  612.9	 3705.0	...
10121951	  772.6	  612.8	 3705.0	...
10121952	  772.7	  612.8	 3704.0	...
10121953	  772.4	  612.9	 3703.0	...
10121954	  772.4	  613.0	 3702.0	...
10121955	  772.6	  613.0	 3701.0	...
10121956	  772.8	  612.9	 3701.0	...
10121957	  772.6	  612.9	 3701.0	...
10121958	  772.5	  613.0	 3701.0	...
10121959	  772.5	  613.2	 3702.0	...
10121960	  772.6	  612.7	 3705.0	...
10121961	  772.7	  611.9	 3708.0	...
10121962	  772.6	  611.5	 3711.0	...
10121963	  772.5	  611.8	 3711.0	...
10121964	  772.4	  612.1	 3710.0	...
10121965	  772.4	  612.0	 3709.0	...
10121966	  772.3	  611.9	 3710.0	...
10121967	  772.3	  611.9	 3712.0	...
10121968	  772.3	  612.0	 3713.0	...
10121969	  772.4	  612.0	 3713.0	...
10121970	  772.5	  612.2	 3714.0	...
10121971	  772.7	  612.2	 3715.0	...
10121972	  773.0	  612.0	 3715.0	...
10121973	  773.3	  611.7	 3713.0	...
10121974	  773.4	  611.5	 3712.0	...
10121975	  773.3	  611.3	 3713.0	...
10121976	  773.0	  611.2	 3714.0	...
10121977	  773.0	  611.4	 3714.0	...
10121978	  773.0	  611.8	 3716.0	...
10121979	  772.8	  612.3	 3718.0	...
10121980	  772.4	  612.4	 3720.0	...
10121981	  772.0	  612.2	 3721.0	...
10121982	  772.0	  611.9	 3721.0	...
10121983	  771.7	  611.8	 3721.0	...
10121984	  771.5	  611.7	 3720.0	...
10121985	  771.5	  611.6	 3719.0	...
10121986	  771.7	  611.3	 3718.0	...
10121987	  772.0	  611.1	 3716.0	...
10121988	  772.1	  611.1	 3715.0	...
10121989	  772.2	  611.8	 3715.0	...
10121990	  772.0	  612.3	 3717.0	...
10121991	  771.7	  612.5	 3719.0	...
10121992	  771.6	  612.0	 3720.0	...
10121993	  771.5	  611.7	 3720.0	...
10121994	  771.4	  611.6	 3721.0	...
10121995	  771.7	  611.6	 3722.0	...
10121996	  772.1	  611.5	 3724.0	...
10121997	  772.4	  611.6	 3726.0	...
10121998	  772.4	  611.7	 3727.0	...
10121999	  772.4	  612.0	 3727.0	...
10122000	  772.5	  612.1	 3726.0	...
10122001	  772.6	  612.0	 3725.0	...
10122002	  772.6	  611.8	 3724.0	...
10122003	  772.1	  611.3	 3724.0	...
10122004	  771.4	  611.0	 3723.0	...
10122005	  770.8	  610.7	 3724.0	...
10122006	  770.9	  610.8	 3724.0	...
10122007	  771.0	  611.0	 3725.0	...
10122008	  771.2	  611.1	 3724.0	...
10122009	  771.3	  611.1	 3724.0	...
10122010	  771.3	  610.8	 3725.0	...
10122011	  771.2	  610.6	 3726.0	...
10122012	  771.3	  610.6	 3729.0	...
10122013	  771.5	  610.7	 3730.0	...
10122014	  771.8	  610.9	 3733.0	...
10122015	  771.9	  610.9	 3734.0	...
10122016	  772.0	  611.3	 3734.0	...
10122017	  772.0	  611.7	 3730.0	...
10122018	  772.0	  611.9	 3727.0	...
10122019	  771.9	  611.5	 3726.0	...
10122020	  771.8	  611.2	 3729.0	...
10122021	  771.7	  611.0	 3734.0	...
10122022	  771.8	  611.1	 3736.0	...
10122023	  772.2	  611.1	 3738.0	...
10122024	  772.4	  611.1	 3738.0	...
10122025	  772.6	  611.1	 3735.0	...
10122026	  772.5	  611.1	 3734.0	...
10122027	  772.4	  610.8	 3733.0	...
10122028	  772.3	  610.7	 3734.0	...
10122029	  772.3	  610.6	 3735.0	...
10122030	  772.0	  610.9	 3735.0	...
10122031	  771.6	  611.1	 3736.0	...
10122032	  771.4	  610.9	 3737.0	...
10122033	  771.5	  610.7	 3737.0	...
10122034	  771.5	  610.5	 3737.0	...
10122035	  771.5	  610.5	 3738.0	...
10122036	  771.5	  610.4	 3739.0	...
10122037	  771.4	  610.4	 3738.0	...
10122038	  771.3	  610.4	 3737.0	...
10122039	  771.2	  610.4	 3736.0	...
10122040	  771.2	  610.4	 3737.0	...
10122041	  771.1	  610.2	 3737.0	...
10122042	  771.1	  610.0	 3738.0	...
10122043	  771.1	  609.8	 3740.0	...
10122044	  771.1	  609.8	 3742.0	...
10122045	  771.3	  610.2	 3741.0	...
10122046	  771.5	  610.5	 3738.0	...
10122047	  771.6	  610.8	 3736.0	...
10122048	  771.7	  610.8	 3736.0	...
10122049	  771.6	  610.8	 3735.0	...
10122050	  771.6	  610.9	 3735.0	...
10122051	  771.2	  611.1	 3736.0	...
10122052	  770.9	  611.3	 3737.0	...
10122053	  771.1	  611.3	 3740.0	...
10122054	  771.6	  611.1	 3742.0	...
10122055	  772.0	  610.8	 3744.0	...
10122056	  771.9	  610.7	 3743.0	...
10122057	  772.2	  610.7	 3743.0	...
10122058	  772.4	  610.7	 3744.0	...
10122059	  772.5	  610.7	 3747.0	...
10122060	  772.3	  610.7	 3749.0	...
10122061	  772.2	  610.6	 3750.0	...
10122062	  772.0	  610.6	 3750.0	...
10122063	  771.8	  611.1	 3747.0	...
10122064	  771.7	  611.6	 3744.0	...
10122065	  771.4	  612.0	 3742.0	...
10122066	  771.1	  611.9	 3743.0	...
10122067	  770.9	  611.8	 3743.0	...
10122068	  771.0	  611.9	 3744.0	...
10122069	  771.3	  612.0	 3744.0	...
10122070	  771.5	  612.1	 3746.0	...
10122071	  771.7	  612.0	 3747.0	...
10122072	  772.0	  612.0	 3749.0	...
10122073	  772.5	  611.9	 3749.0	...
10122074	  772.9	  611.8	 3749.0	...
10122075	  772.9	  611.5	 3749.0	...
10122076	  772.6	  611.3	 3750.0	...
10122077	  772.4	  611.1	 3751.0	...
10122078	  772.5	  611.0	 3751.0	...
10122079	  772.7	  610.6	 3751.0	...
10122080	  772.8	  610.3	 3748.0	...
10122081	  772.8	  610.9	 3745.0	...
10122082	  772.9	  611.8	 3742.0	...
10122083	  772.9	  612.1	 3742.0	...
10122084	  772.9	  611.4	 3742.0	...
10122085	  772.9	  610.8	 3742.0	...
10122086	  772.8	  610.6	 3745.0	...
10122087	  772.7	  610.4	 3748.0	...
10122088	  772.6	  610.3	 3748.0	...
10122089	  772.6	  610.3	 3745.0	...
10122090	  772.6	  610.4	 3743.0	...
10122091	  772.7	  610.6	 3743.0	...
10122092	  772.8	  611.0	 3743.0	...
10122093	  772.9	  611.3	 3744.0	...
10122094	  772.8	  611.2	 3748.0	...
MSG	10122095 0000 _ Experiment Start
10122095	  772.5	  610.8	 3752.0	...
10122096	  772.3	  610.7	 3755.0	...
10122097	  772.3	  611.1	 3755.0	...
10122098	  772.5	  611.4	 3754.0	...
10122099	  772.8	  611.3	 3749.0	...
10122100	  773.0	  611.3	 3743.0	...
10122101	  772.9	  611.5	 3740.0	...
10122102	  772.8	  611.6	 3743.0	...
10122103	  772.6	  611.8	 3746.0	...
10122104	  772.6	  611.9	 3748.0	...
10122105	  772.3	  611.6	 3749.0	...
10122106	  771.9	  610.9	 3749.0	...
10122107	  771.6	  610.0	 3749.0	...
10122108	  771.5	  609.5	 3747.0	...
10122109	  771.6	  609.4	 3746.0	...
10122110	  771.7	  609.8	 3748.0	...
10122111	  771.7	  610.2	 3751.0	...
10122112	  771.8	  610.6	 3756.0	...
10122113	  771.8	  610.6	 3757.0	...
10122114	  771.9	  610.7	 3757.0	...
10122115	  772.3	  610.8	 3756.0	...
10122116	  772.6	  610.9	 3755.0	...
10122117	  772.9	  611.0	 3755.0	...
10122118	  772.7	  611.1	 3755.0	...
10122119	  772.4	  611.4	 3756.0	...
10122120	  772.2	  611.6	 3757.0	...
10122121	  772.4	  611.7	 3758.0	...
10122122	  772.9	  611.6	 3758.0	...
10122123	  773.3	  611.4	 3756.0	...
10122124	  773.4	  611.3	 3753.0	...
10122125	  773.4	  611.2	 3755.0	...
10122126	  773.4	  611.2	 3759.0	...
10122127	  773.4	  611.1	 3764.0	...
10122128	  773.4	  610.5	 3763.0	...
10122129	  773.4	  609.8	 3762.0	...
10122130	  773.3	  609.3	 3761.0	...
10122131	  773.1	  609.4	 3760.0	...
10122132	  773.0	  609.7	 3757.0	...
10122133	  773.0	  610.4	 3753.0	...
10122134	  772.8	  611.0	 3752.0	...
10122135	  772.7	  610.7	 3756.0	...
10122136	  772.4	  610.1	 3759.0	...
10122137	  772.3	  609.5	 3760.0	...
10122138	  772.5	  609.7	 3762.0	...
10122139	  772.8	  610.0	 3763.0	...
10122140	  773.0	  610.4	 3765.0	...
10122141	  773.1	  610.5	 3767.0	...
10122142	  773.1	  610.6	 3769.0	...
10122143	  773.2	  610.5	 3768.0	...
10122144	  773.2	  610.5	 3766.0	...
10122145	  773.0	  610.6	 3764.0	...
10122146	  772.8	  610.7	 3764.0	...
10122147	  772.5	  610.3	 3765.0	...
10122148	  772.4	  609.9	 3766.0	...
10122149	  772.2	  609.2	 3767.0	...
10122150	  772.0	  609.0	 3768.0	...
10122151	  771.8	  608.8	 3768.0	...
10122152	  772.2	  608.7	 3769.0	...
10122153	  773.0	  608.4	 3768.0	...
10122154	  773.7	  608.1	 3768.0	...
10122155	  773.8	  607.9	 3769.0	...
10122156	  773.7	  607.9	 3771.0	...
10122157	  773.7	  608.1	 3771.0	...
10122158	  773.7	  608.3	 3770.0	...
10122159	  773.6	  608.6	 3770.0	...
10122160	  773.7	  608.9	 3771.0	...
10122161	  773.8	  609.3	 3773.0	...
10122162	  773.7	  609.5	 3774.0	...
10122163	  773.6	  609.7	 3774.0	...
10122164	  773.4	  609.8	 3774.0	...
10122165	  773.3	  609.9	 3773.0	...
10122166	  773.3	  610.0	 3774.0	...
10122167	  773.2	  609.9	 3774.0	...
10122168	  773.4	  609.8	 3775.0	...
10122169	  773.6	  609.8	 3773.0	...
10122170	  773.8	  610.5	 3771.0	...
10122171	  774.2	  611.1	 3768.0	...
10122172	  774.4	  611.1	 3768.0	...
10122173	  774.5	  610.7	 3769.0	...
10122174	  774.4	  610.3	 3771.0	...
10122175	  774.0	  610.4	 3772.0	...
10122176	  773.7	  610.6	 3773.0	...
10122177	  773.3	  611.0	 3772.0	...
10122178	  773.3	  611.4	 3772.0	...
10122179	  773.3	  611.6	 3773.0	...
10122180	  773.2	  611.5	 3776.0	...
10122181	  773.0	  611.5	 3778.0	...
10122182	  772.9	  611.4	 3774.0	...
10122183	  772.9	  611.3	 3770.0	...
10122184	  773.3	  610.5	 3772.0	...
10122185	  773.8	  609.9	 3777.0	...
10122186	  774.2	  609.3	 3782.0	...
10122187	  774.3	  609.4	 3782.0	...
10122188	  774.4	  609.3	 3781.0	...
10122189	  774.6	  609.3	 3778.0	...
10122190	  774.7	  609.4	 3776.0	...
10122191	  774.7	  609.4	 3779.0	...
10122192	  774.4	  609.8	 3782.0	...
10122193	  774.1	  610.1	 3784.0	...
10122194	  773.6	  610.4	 3783.0	...
10122195	  773.5	  610.4	 3782.0	...
10122196	  773.3	  610.4	 3782.0	...
10122197	  773.3	  610.3	 3781.0	...
10122198	  773.2	  610.2	 3780.0	...
10122199	  773.1	  609.8	 3779.0	...
10122200	  773.0	  609.5	 3778.0	...
10122201	  772.9	  609.1	 3778.0	...
10122202	  772.9	  609.0	 3780.0	...
10122203	  772.9	  608.9	 3782.0	...
10122204	  772.7	  608.9	 3785.0	...
10122205	  772.6	  609.2	 3785.0	...
10122206	  772.4	  609.5	 3786.0	...
10122207	  772.8	  609.6	 3786.0	...
10122208	  773.2	  609.4	 3786.0	...
10122209	  773.6	  609.0	 3786.0	...
10122210	  773.7	  608.7	 3786.0	...
10122211	  773.8	  608.9	 3786.0	...
10122212	  773.9	  609.2	 3786.0	...
10122213	  773.6	  609.5	 3786.0	...
10122214	  773.3	  609.5	 3786.0	...
10122215	  773.1	  609.4	 3786.0	...
10122216	  773.4	  609.3	 3786.0	...
10122217	  773.7	  609.3	 3786.0	...
10122218	  773.9	  609.2	 3787.0	...
10122219	  774.2	  609.3	 3787.0	...
10122220	  774.3	  609.4	 3788.0	...
10122221	  774.3	  609.5	 3788.0	...
10122222	  774.1	  609.7	 3788.0	...
10122223	  773.9	  610.1	 3788.0	...
10122224	  773.7	  610.4	 3789.0	...
10122225	  773.7	  610.5	 3790.0	...
10122226	  773.7	  610.4	 3791.0	...
10122227	  773.6	  610.3	 3791.0	...
10122228	  773.6	  610.1	 3791.0	...
10122229	  773.7	  610.0	 3792.0	...
10122230	  773.9	  609.9	 3792.0	...
10122231	  774.1	  609.8	 3791.0	...
10122232	  774.3	  609.7	 3789.0	...
10122233	  774.4	  609.5	 3789.0	...
10122234	  774.3	  609.4	 3789.0	...
10122235	  774.2	  609.4	 3790.0	...
10122236	  774.2	  609.6	 3790.0	...
10122237	  774.3	  609.8	 3790.0	...
10122238	  774.2	  609.8	 3792.0	...
10122239	  774.0	  609.8	 3794.0	...
10122240	  773.8	  609.8	 3795.0	...
10122241	  774.0	  609.8	 3794.0	...
10122242	  774.3	  609.9	 3793.0	...
10122243	  774.3	  610.1	 3795.0	...
10122244	  774.2	  610.6	 3796.0	...
10122245	  774.0	  610.9	 3795.0	...
10122246	  774.1	  611.2	 3792.0	...
10122247	  774.0	  611.2	 3789.0	...
10122248	  773.9	  611.1	 3788.0	...
10122249	  773.7	  610.6	 3789.0	...
10122250	  773.6	  610.1	 3791.0	...
10122251	  773.5	  609.6	 3792.0	...
10122252	  773.5	  609.7	 3791.0	...
10122253	  773.6	  609.7	 3789.0	...
10122254	  773.6	  609.7	 3788.0	...
10122255	  773.6	  609.7	 3789.0	...
10122256	  773.6	  609.7	 3791.0	...
10122257	  773.7	  610.0	 3793.0	...
10122258	  774.0	  610.1	 3795.0	...
10122259	  774.2	  610.2	 3797.0	...
10122260	  773.9	  610.0	 3797.0	...
10122261	  773.7	  609.9	 3799.0	...
10122262	  773.5	  609.8	 3802.0	...
10122263	  773.6	  609.8	 3804.0	...
10122264	  773.6	  609.8	 3804.0	...
10122265	  773.7	  609.8	 3803.0	...
10122266	  773.7	  609.9	 3802.0	...
10122267	  773.4	  609.9	 3801.0	...
10122268	  773.0	  609.9	 3799.0	...
10122269	  772.6	  610.0	 3798.0	...
10122270	  772.6	  610.0	 3797.0	...
10122271	  772.6	  610.1	 3797.0	...
10122272	  772.7	  610.2	 3796.0	...
10122273	  772.8	  610.4	 3795.0	...
10122274	  772.7	  610.2	 3793.0	...
10122275	  772.7	  609.9	 3794.0	...
10122276	  772.8	  609.7	 3794.0	...
10122277	  772.9	  609.9	 3796.0	...
10122278	  772.9	  610.2	 3797.0	...
10122279	  772.8	  610.4	 3799.0	...
10122280	  772.7	  610.4	 3798.0	...
10122281	  772.7	  610.1	 3797.0	...
10122282	  772.6	  609.7	 3798.0	...
10122283	  772.3	  609.4	 3800.0	...
10122284	  772.1	  609.1	 3802.0	...
10122285	  772.2	  608.8	 3802.0	...
10122286	  772.3	  608.6	 3802.0	...
10122287	  772.4	  608.5	 3803.0	...
10122288	  772.3	  608.4	 3804.0	...
10122289	  772.2	  608.3	 3806.0	...
10122290	  771.8	  608.5	 3804.0	...
10122291	  771.5	  608.7	 3801.0	...
10122292	  771.5	  609.1	 3800.0	...
10122293	  771.9	  609.3	 3801.0	...
10122294	  772.2	  609.2	 3798.0	...
10122295	  772.2	  609.0	 3793.0	...
10122296	  772.1	  608.8	 3789.0	...
10122297	  772.1	  609.1	 3791.0	...
10122298	  772.1	  609.4	 3792.0	...
10122299	  772.1	  609.6	 3793.0	...
10122300	  772.1	  609.5	 3793.0	...
10122301	  772.2	  609.4	 3793.0	...
10122302	  772.2	  609.0	 3794.0	...
10122303	  772.0	  608.4	 3796.0	...
10122304	  771.9	  607.8	 3799.0	...
10122305	  771.8	  607.9	 3799.0	...
10122306	  771.8	  608.2	 3798.0	...
MSG	10122307 0000 _ Number On
10122307	  772.0	  608.3	 3795.0	...
10122308	  772.1	  608.2	 3794.0	...
10122309	  772.3	  608.5	 3795.0	...
10122310	  772.4	  608.9	 3797.0	...
10122311	  772.5	  609.4	 3798.0	...
10122312	  772.3	  609.7	 3796.0	...
10122313	  772.0	  609.8	 3794.0	...
10122314	  771.7	  609.8	 3792.0	...
10122315	  771.7	  609.6	 3792.0	...
10122316	  771.6	  609.1	 3792.0	...
10122317	  771.6	  608.8	 3792.0	...
10122318	  771.5	  608.5	 3792.0	...
10122319	  771.6	  608.7	 3792.0	...
10122320	  771.6	  608.8	 3792.0	...
10122321	  771.5	  608.9	 3793.0	...
10122322	  771.6	  608.8	 3793.0	...
10122323	  771.8	  608.8	 3793.0	...
10122324	  771.9	  608.7	 3793.0	...
10122325	  771.8	  608.8	 3793.0	...
10122326	  771.6	  608.9	 3793.0	...
10122327	  771.5	  609.0	 3793.0	...
10122328	  771.6	  609.1	 3794.0	...
10122329	  771.9	  608.8	 3794.0	...
10122330	  772.0	  608.5	 3794.0	...
10122331	  772.1	  608.5	 3794.0	...
10122332	  771.8	  608.8	 3795.0	...
10122333	  771.7	  609.4	 3795.0	...
10122334	  771.2	  609.7	 3795.0	...
10122335	  770.7	  609.9	 3794.0	...
10122336	  770.1	  610.0	 3794.0	...
10122337	  770.1	  610.0	 3793.0	...
10122338	  770.5	  610.0	 3791.0	...
10122339	  770.8	  610.0	 3790.0	...
10122340	  771.1	  610.0	 3789.0	...
10122341	  771.3	  609.9	 3790.0	...
10122342	  771.5	  609.9	 3791.0	...
10122343	  771.4	  609.8	 3793.0	...
10122344	  771.4	  609.8	 3794.0	...
10122345	  771.5	  609.8	 3795.0	...
10122346	  771.6	  609.9	 3796.0	...
10122347	  771.5	  609.9	 3796.0	...
10122348	  771.1	  610.0	 3796.0	...
10122349	  770.7	  610.0	 3795.0	...
10122350	  770.7	  610.0	 3796.0	...
10122351	  770.7	  609.8	 3796.0	...
10122352	  771.1	  609.7	 3795.0	...
10122353	  771.5	  609.5	 3793.0	...
10122354	  771.3	  609.5	 3793.0	...
10122355	  770.7	  609.5	 3794.0	...
10122356	  770.4	  609.6	 3795.0	...
10122357	  770.6	  609.6	 3795.0	...
10122358	  770.8	  610.0	 3795.0	...
10122359	  770.7	  610.3	 3794.0	...
10122360	  770.5	  610.6	 3794.0	...
10122361	  770.3	  610.6	 3795.0	...
10122362	  770.7	  610.3	 3794.0	...
10122363	  771.3	  610.1	 3790.0	...
10122364	  771.3	  610.0	 3787.0	...
10122365	  770.8	  610.4	 3788.0	...
10122366	  770.4	  610.7	 3790.0	...
10122367	  770.7	  611.0	 3793.0	...
10122368	  771.3	  611.0	 3794.0	...
10122369	  771.6	  610.7	 3796.0	...
10122370	  771.8	  610.6	 3797.0	...
10122371	  771.8	  610.4	 3795.0	...
10122372	  771.7	  610.5	 3792.0	...
10122373	  771.4	  610.6	 3789.0	...
10122374	  771.1	  610.7	 3789.0	...
10122375	  770.6	  610.8	 3788.0	...
10122376	  770.4	  610.8	 3788.0	...
10122377	  770.6	  610.9	 3787.0	...
10122378	  771.0	  611.0	 3787.0	...
10122379	  771.3	  611.3	 3788.0	...
10122380	  771.3	  611.4	 3789.0	...
10122381	  771.0	  611.6	 3791.0	...
10122382	  770.6	  611.6	 3791.0	...
10122383	  770.3	  611.6	 3791.0	...
10122384	  770.5	  611.6	 3790.0	...
10122385	  770.9	  611.9	 3790.0	...
10122386	  771.1	  612.1	 3790.0	...
10122387	  771.3	  612.1	 3792.0	...
10122388	  771.5	  611.8	 3793.0	...
10122389	  771.8	  611.5	 3791.0	...
10122390	  772.0	  611.6	 3788.0	...
10122391	  772.0	  611.8	 3785.0	...
10122392	  771.9	  611.9	 3785.0	...
10122393	  771.7	  611.7	 3785.0	...
10122394	  771.7	  611.5	 3787.0	...
10122395	  771.7	  611.3	 3790.0	...
10122396	  771.7	  611.1	 3793.0	...
10122397	  771.6	  610.9	 3794.0	...
10122398	  771.7	  610.8	 3791.0	...
10122399	  771.7	  611.3	 3787.0	...
10122400	  771.7	  611.7	 3783.0	...
10122401	  771.8	  612.0	 3783.0	...
10122402	  771.7	  612.1	 3782.0	...
10122403	  771.7	  612.2	 3785.0	...
10122404	  771.7	  612.2	 3789.0	...
10122405	  771.7	  612.3	 3791.0	...
10122406	  771.9	  612.2	 3790.0	...
10122407	  771.9	  612.0	 3787.0	...
10122408	  771.9	  611.9	 3784.0	...
10122409	  771.8	  612.2	 3782.0	...
10122410	  771.7	  612.6	 3780.0	...
10122411	  771.3	  612.9	 3779.0	...
10122412	  771.2	  612.6	 3782.0	...
10122413	  771.2	  612.3	 3786.0	...
10122414	  771.3	  612.1	 3791.0	...
10122415	  771.1	  612.3	 3791.0	...
10122416	  770.9	  612.4	 3791.0	...
10122417	  771.0	  612.6	 3791.0	...
10122418	  771.2	  612.6	 3790.0	...
10122419	  771.4	  612.7	 3790.0	...
10122420	  771.3	  612.7	 3791.0	...
10122421	  771.2	  612.6	 3792.0	...
10122422	  771.1	  612.5	 3792.0	...
10122423	  770.9	  612.3	 3793.0	...
10122424	  770.7	  611.9	 3794.0	...
10122425	  770.5	  611.5	 3795.0	...
10122426	  770.5	  611.2	 3794.0	...
10122427	  770.8	  611.1	 3792.0	...
10122428	  771.2	  611.5	 3791.0	...
10122429	  771.6	  611.7	 3789.0	...
10122430	  771.6	  611.9	 3788.0	...
10122431	  771.6	  611.7	 3786.0	...
10122432	  771.6	  611.7	 3786.0	...
10122433	  771.6	  612.1	 3786.0	...
10122434	  771.4	  612.6	 3786.0	...
10122435	  771.1	  612.9	 3787.0	...
10122436	  770.9	  612.7	 3789.0	...
10122437	  770.9	  612.5	 3792.0	...
10122438	  770.9	  612.5	 3792.0	...
10122439	  770.9	  612.6	 3790.0	...
10122440	  770.8	  612.7	 3788.0	...
10122441	  771.0	  612.7	 3787.0	...
10122442	  771.4	  612.6	 3786.0	...
10122443	  771.4	  612.5	 3785.0	...
10122444	  771.1	  612.4	 3785.0	...
10122445	  771.1	  612.4	 3785.0	...
10122446	  771.5	  612.3	 3785.0	...
10122447	  771.5	  612.3	 3784.0	...
10122448	  771.1	  612.6	 3783.0	...
10122449	  770.8	  612.8	 3782.0	...
10122450	  770.9	  612.8	 3782.0	...
10122451	  771.0	  612.6	 3782.0	...
10122452	  771.1	  612.4	 3782.0	...
10122453	  771.1	  612.4	 3782.0	...
10122454	  771.1	  612.5	 3782.0	...
10122455	  771.1	  613.2	 3782.0	...
10122456	  771.1	  613.8	 3781.0	...
10122457	  771.0	  613.5	 3781.0	...
10122458	  770.8	  612.7	 3781.0	...
10122459	  770.8	  612.2	 3781.0	...
10122460	  771.1	  612.4	 3782.0	...
10122461	  771.4	  612.7	 3782.0	...
10122462	  771.7	  612.5	 3782.0	...
10122463	  771.7	  612.4	 3782.0	...
10122464	  771.6	  612.5	 3782.0	...
10122465	  771.5	  612.9	 3783.0	...
10122466	  771.3	  613.1	 3783.0	...
10122467	  771.3	  613.1	 3782.0	...
10122468	  771.1	  612.9	 3782.0	...
10122469	  770.9	  612.9	 3783.0	...
10122470	  771.0	  613.0	 3783.0	...
10122471	  771.3	  613.0	 3784.0	...
10122472	  771.4	  613.4	 3784.0	...
10122473	  771.1	  613.8	 3784.0	...
10122474	  770.8	  614.1	 3784.0	...
10122475	  770.8	  613.9	 3784.0	...
10122476	  770.9	  613.7	 3784.0	...
10122477	  771.0	  613.5	 3784.0	...
10122478	  771.2	  613.3	 3783.0	...
10122479	  771.3	  613.1	 3783.0	...
10122480	  771.3	  613.2	 3781.0	...
10122481	  771.3	  613.3	 3779.0	...
10122482	  771.3	  613.2	 3777.0	...
10122483	  771.2	  613.1	 3779.0	...
10122484	  771.1	  613.3	 3782.0	...
10122485	  770.9	  613.4	 3787.0	...
10122486	  770.8	  613.4	 3788.0	...
10122487	  770.8	  613.0	 3789.0	...
10122488	  770.9	  612.8	 3787.0	...
10122489	  771.0	  612.8	 3786.0	...
10122490	  771.0	  612.8	 3785.0	...
10122491	  771.0	  612.8	 3783.0	...
10122492	  771.2	  613.5	 3779.0	...
10122493	  771.3	  614.3	 3775.0	...
10122494	  771.5	  615.0	 3777.0	...
10122495	  771.5	  614.9	 3782.0	...
10122496	  771.6	  614.7	 3788.0	...
10122497	  771.4	  614.4	 3788.0	...
10122498	  771.3	  614.3	 3787.0	...
10122499	  771.3	  613.7	 3785.0	...
10122500	  771.4	  613.1	 3785.0	...
10122501	  771.3	  613.0	 3786.0	...
10122502	  771.2	  613.6	 3786.0	...
10122503	  771.0	  614.3	 3786.0	...
10122504	  770.8	  614.5	 3785.0	...
10122505	  770.7	  614.5	 3782.0	...
10122506	  770.5	  614.6	 3779.0	...
10122507	  770.3	  614.7	 3775.0	...
10122508	  770.2	  614.8	 3773.0	...
10122509	  770.2	  615.0	 3774.0	...
10122510	  770.0	  615.1	 3776.0	...
10122511	  769.8	  615.4	 3779.0	...
10122512	  769.9	  615.6	 3776.0	...
10122513	  770.1	  615.7	 3772.0	...
10122514	  770.4	  615.7	 3769.0	...
10122515	  770.4	  615.6	 3768.0	...
10122516	  770.5	  615.9	 3770.0	...
10122517	  770.7	  616.3	 3770.0	...
10122518	  770.9	  616.7	 3770.0	...
10122519	  771.0	  617.0	 3770.0	...
10122520	  770.9	  617.4	 3771.0	...
10122521	  771.1	  617.7	 3771.0	...
10122522	  771.4	  617.7	 3767.0	...
10122523	  771.8	  618.1	 3762.0	...
10122524	  771.9	  618.7	 3758.0	...
10122525	  771.9	  619.3	 3755.0	...
10122526	  772.0	  619.6	 3751.0	...
10122527	  772.0	  620.0	 3748.0	...
10122528	  772.0	  620.4	 3747.0	...
10122529	  772.0	  621.5	 3746.0	...
10122530	  772.1	  623.3	 3743.0	...
10122531	  772.2	  625.3	 3741.0	...
10122532	  772.3	  626.8	 3738.0	...
10122533	  772.4	  627.4	 3738.0	...
10122534	  772.7	  628.4	 3738.0	...
10122535	  773.0	  629.1	 3735.0	...
10122536	  773.2	  629.6	 3732.0	...
10122537	  773.4	  629.2	 3728.0	...
EFIX R   10121082	10122537	1456	  773.9	  613.0	   3719
SSACC R  10122538
10122538	  773.7	  628.5	 3726.0	...
10122539	  774.1	  628.0	 3724.0	...
10122540	  774.8	  627.6	 3722.0	...
10122541	  775.3	  628.2	 3720.0	...
10122542	  775.8	  629.6	 3717.0	...
10122543	  776.0	  631.9	 3712.0	...
10122544	  776.2	  635.8	 3705.0	...
10122545	  776.5	  641.0	 3691.0	...
10122546	  776.9	  649.9	 3671.0	...
10122547	  777.4	  659.9	 3637.0	...
10122548	  778.7	  673.9	 3607.0	...
10122549	  780.0	  688.4	 3564.0	...
10122550	  781.4	  705.2	 3526.0	...
10122551	  783.2	  721.9	 3476.0	...
10122552	  785.0	  739.8	 3429.0	...
10122553	  785.9	  757.2	 3371.0	...
10122554	  785.9	  773.9	 3310.0	...
10122555	  785.9	  791.9	 3248.0	...
10122556	  786.8	  811.0	 3184.0	...
10122557	  787.9	  831.4	 3121.0	...
10122558	  788.9	  850.2	 3054.0	...
10122559	  790.0	  869.0	 2986.0	...
10122560	  791.1	  888.5	 2916.0	...
10122561	  792.8	  908.5	 2845.0	...
10122562	  795.3	  929.3	 2784.0	...
10122563	  799.7	  951.1	 2724.0	...
10122564	  804.1	  974.4	 2665.0	...
10122565	  808.7	  998.4	 2590.0	...
10122566	  811.4	 1021.4	 2516.0	...
10122567	  813.6	 1046.1	 2433.0	...
10122568	  815.8	 1070.9	 2357.0	...
10122569	  818.0	 1097.9	 2269.0	...
10122570	  820.5	 1124.6	 2181.0	...
10122571	  823.9	 1153.0	 2082.0	...
10122572	  826.9	 1172.3	 2014.0	...
10122573	  829.2	 1182.4	 1978.0	...
10122574	  829.2	 1182.4	 1978.0	...
SBLINK R 10122575
10122575	   .	   .	    0.0	...
10122576	   .	   .	    0.0	...
10122577	   .	   .	    0.0	...
10122578	   .	   .	    0.0	...
10122579	   .	   .	    0.0	...
10122580	   .	   .	    0.0	...
10122581	   .	   .	    0.0	...
10122582	   .	   .	    0.0	...
10122583	   .	   .	    0.0	...
10122584	   .	   .	    0.0	...
10122585	   .	   .	    0.0	...
10122586	   .	   .	    0.0	...
10122587	   .	   .	    0.0	...
10122588	   .	   .	    0.0	...
10122589	   .	   .	    0.0	...
10122590	   .	   .	    0.0	...
10122591	   .	   .	    0.0	...
10122592	   .	   .	    0.0	...
10122593	   .	   .	    0.0	...
10122594	   .	   .	    0.0	...
10122595	   .	   .	    0.0	...
10122596	   .	   .	    0.0	...
10122597	   .	   .	    0.0	...
10122598	   .	   .	    0.0	...
10122599	   .	   .	    0.0	...
10122600	   .	   .	    0.0	...
10122601	   .	   .	    0.0	...
10122602	   .	   .	    0.0	...
10122603	   .	   .	    0.0	...
10122604	   .	   .	    0.0	...
10122605	   .	   .	    0.0	...
10122606	   .	   .	    0.0	...
10122607	   .	   .	    0.0	...
10122608	   .	   .	    0.0	...
10122609	   .	   .	    0.0	...
10122610	   .	   .	    0.0	...
10122611	   .	   .	    0.0	...
MSG	10122612 0000 _ Number Off
10122612	   .	   .	    0.0	...
10122613	   .	   .	    0.0	...
10122614	   .	   .	    0.0	...
10122615	   .	   .	    0.0	...
10122616	   .	   .	    0.0	...
10122617	   .	   .	    0.0	...
10122618	   .	   .	    0.0	...
10122619	   .	   .	    0.0	...
10122620	   .	   .	    0.0	...
10122621	   .	   .	    0.0	...
10122622	   .	   .	    0.0	...
10122623	   .	   .	    0.0	...
10122624	   .	   .	    0.0	...
10122625	   .	   .	    0.0	...
10122626	   .	   .	    0.0	...
10122627	   .	   .	    0.0	...
10122628	   .	   .	    0.0	...
10122629	   .	   .	    0.0	...
10122630	   .	   .	    0.0	...
10122631	   .	   .	    0.0	...
10122632	   .	   .	    0.0	...
10122633	   .	   .	    0.0	...
10122634	   .	   .	    0.0	...
10122635	   .	   .	    0.0	...
10122636	   .	   .	    0.0	...
10122637	   .	   .	    0.0	...
10122638	   .	   .	    0.0	...
10122639	   .	   .	    0.0	...
10122640	   .	   .	    0.0	...
10122641	   .	   .	    0.0	...
10122642	   .	   .	    0.0	...
10122643	   .	   .	    0.0	...
10122644	   .	   .	    0.0	...
10122645	   .	   .	    0.0	...
10122646	   .	   .	    0.0	...
10122647	   .	   .	    0.0	...
10122648	   .	   .	    0.0	...
10122649	   .	   .	    0.0	...
10122650	   .	   .	    0.0	...
10122651	   .	   .	    0.0	...
10122652	   .	   .	    0.0	...
10122653	   .	   .	    0.0	...
10122654	   .	   .	    0.0	...
10122655	   .	   .	    0.0	...
10122656	   .	   .	    0.0	...
10122657	   .	   .	    0.0	...
10122658	   .	   .	    0.0	...
10122659	   .	   .	    0.0	...
10122660	   .	   .	    0.0	...
10122661	   .	   .	    0.0	...
10122662	   .	   .	    0.0	...
10122663	   .	   .	    0.0	...
10122664	   .	   .	    0.0	...
10122665	   .	   .	    0.0	...
10122666	   .	   .	    0.0	...
10122667	   .	   .	    0.0	...
10122668	   .	   .	    0.0	...
10122669	   .	   .	    0.0	...
10122670	   .	   .	    0.0	...
10122671	   .	   .	    0.0	...
10122672	   .	   .	    0.0	...
10122673	   .	   .	    0.0	...
10122674	   .	   .	    0.0	...
10122675	   .	   .	    0.0	...
10122676	   .	   .	    0.0	...
10122677	   .	   .	    0.0	...
10122678	   .	   .	    0.0	...
10122679	   .	   .	    0.0	...
10122680	   .	   .	    0.0	...
10122681	   .	   .	    0.0	...
10122682	   .	   .	    0.0	...
10122683	   .	   .	    0.0	...
10122684	   .	   .	    0.0	...
10122685	   .	   .	    0.0	...
10122686	   .	   .	    0.0	...
10122687	   .	   .	    0.0	...
10122688	   .	   .	    0.0	...
10122689	   .	   .	    0.0	...
10122690	   .	   .	    0.0	...
10122691	   .	   .	    0.0	...
10122692	   .	   .	    0.0	...
10122693	   .	   .	    0.0	...
10122694	   .	   .	    0.0	...
10122695	   .	   .	    0.0	...
10122696	   .	   .	    0.0	...
10122697	   .	   .	    0.0	...
10122698	   .	   .	    0.0	...
10122699	   .	   .	    0.0	...
10122700	   .	   .	    0.0	...
10122701	   .	   .	    0.0	...
10122702	   .	   .	    0.0	...
EBLINK R 10122575	10122702	128
10122703	  856.6	 1174.2	 1935.0	...
10122704	  856.6	 1174.2	 1935.0	...
10122705	  855.5	 1169.7	 1945.0	...
10122706	  854.3	 1161.9	 1965.0	...
10122707	  852.9	 1149.4	 2003.0	...
10122708	  851.5	 1137.6	 2042.0	...
10122709	  849.9	 1125.5	 2076.0	...
10122710	  846.8	 1114.8	 2105.0	...
10122711	  844.6	 1104.4	 2136.0	...
10122712	  842.6	 1095.0	 2166.0	...
10122713	  842.4	 1085.6	 2192.0	...
10122714	  841.3	 1076.1	 2219.0	...
10122715	  839.7	 1065.6	 2253.0	...
10122716	  837.8	 1055.4	 2287.0	...
10122717	  836.8	 1046.0	 2317.0	...
10122718	  836.2	 1037.1	 2346.0	...
10122719	  835.9	 1029.6	 2374.0	...
10122720	  835.7	 1022.0	 2398.0	...
10122721	  835.1	 1014.4	 2423.0	...
10122722	  834.0	 1007.0	 2446.0	...
10122723	  832.9	  999.5	 2472.0	...
10122724	  831.9	  993.9	 2490.0	...
10122725	  831.3	  987.5	 2513.0	...
10122726	  831.5	  981.3	 2538.0	...
10122727	  832.0	  973.2	 2565.0	...
10122728	  832.6	  966.0	 2590.0	...
10122729	  832.3	  958.5	 2611.0	...
10122730	  832.2	  951.8	 2635.0	...
10122731	  831.9	  945.4	 2660.0	...
10122732	  831.7	  939.0	 2681.0	...
10122733	  831.5	  931.7	 2704.0	...
10122734	  829.4	  924.4	 2724.0	...
10122735	  827.3	  917.4	 2749.0	...
10122736	  825.0	  911.9	 2770.0	...
10122737	  824.3	  906.5	 2784.0	...
10122738	  822.6	  901.1	 2801.0	...
10122739	  821.2	  894.9	 2816.0	...
10122740	  819.9	  887.8	 2837.0	...
10122741	  819.2	  881.0	 2856.0	...
10122742	  817.7	  875.0	 2875.0	...
10122743	  816.3	  869.3	 2895.0	...
10122744	  814.2	  862.1	 2913.0	...
10122745	  813.0	  857.0	 2929.0	...
10122746	  809.6	  850.3	 2949.0	...
10122747	  807.4	  845.4	 2967.0	...
10122748	  805.2	  839.5	 2985.0	...
10122749	  804.2	  835.0	 3004.0	...
10122750	  803.1	  830.3	 3025.0	...
10122751	  802.0	  826.0	 3044.0	...
10122752	  800.7	  821.6	 3056.0	...
10122753	  799.4	  817.2	 3064.0	...
10122754	  798.0	  812.0	 3085.0	...
10122755	  797.7	  807.6	 3104.0	...
10122756	  797.4	  802.8	 3124.0	...
10122757	  796.6	  798.3	 3136.0	...
10122758	  795.8	  793.5	 3152.0	...
10122759	  795.1	  789.0	 3170.0	...
10122760	  795.0	  785.1	 3182.0	...
10122761	  794.6	  780.5	 3193.0	...
10122762	  793.8	  776.7	 3201.0	...
10122763	  793.0	  772.8	 3212.0	...
ESACC R  10122538	10122763	226	  773.7	  628.5	  793.0	  772.8	   3.11	    493
SFIX R   10122764
10122764	  792.4	  769.0	 3220.0	...
10122765	  792.1	  765.5	 3224.0	...
10122766	  791.8	  761.1	 3239.0	...
10122767	  791.5	  757.0	 3255.0	...
10122768	  791.3	  752.8	 3273.0	...
10122769	  790.8	  749.9	 3276.0	...
10122770	  790.2	  747.0	 3283.0	...
10122771	  789.6	  743.9	 3289.0	...
10122772	  789.4	  740.1	 3300.0	...
10122773	  789.3	  737.0	 3311.0	...
10122774	  789.4	  733.2	 3324.0	...
10122775	  789.4	  729.7	 3334.0	...
10122776	  789.5	  725.6	 3341.0	...
10122777	  789.4	  723.1	 3343.0	...
10122778	  789.1	  720.5	 3349.0	...
10122779	  788.8	  718.2	 3357.0	...
10122780	  788.7	  714.4	 3370.0	...
10122781	  789.1	  711.8	 3380.0	...
10122782	  789.4	  710.1	 3387.0	...
10122783	  789.4	  707.7	 3389.0	...
10122784	  789.2	  705.4	 3392.0	...
10122785	  789.5	  703.0	 3393.0	...
10122786	  789.7	  701.2	 3396.0	...
10122787	  789.3	  699.3	 3400.0	...
10122788	  788.6	  696.2	 3403.0	...
10122789	  788.0	  694.0	 3413.0	...
10122790	  787.9	  691.3	 3421.0	...
10122791	  787.8	  689.8	 3429.0	...
10122792	  788.0	  687.4	 3429.0	...
10122793	  788.3	  685.6	 3433.0	...
10122794	  788.4	  682.8	 3439.0	...
10122795	  788.3	  681.6	 3444.0	...
10122796	  788.3	  679.1	 3447.0	...
10122797	  788.4	  677.7	 3457.0	...
10122798	  788.5	  676.1	 3467.0	...
10122799	  788.5	  675.4	 3478.0	...
10122800	  788.0	  674.5	 3479.0	...
10122801	  787.3	  673.3	 3480.0	...
10122802	  786.6	  671.3	 3483.0	...
10122803	  786.4	  669.1	 3487.0	...
10122804	  786.8	  666.6	 3492.0	...
10122805	  787.3	  664.7	 3493.0	...
10122806	  787.7	  662.8	 3495.0	...
10122807	  787.4	  660.7	 3499.0	...
10122808	  786.6	  659.4	 3508.0	...
10122809	  785.8	  657.9	 3516.0	...
10122810	  785.2	  656.9	 3522.0	...
10122811	  785.2	  655.3	 3523.0	...
10122812	  785.2	  654.4	 3524.0	...
MSG	10122813 0000 _ Number On
10122813	  784.8	  653.0	 3527.0	...
10122814	  784.4	  652.0	 3529.0	...
10122815	  784.1	  651.2	 3533.0	...
10122816	  784.2	  649.8	 3535.0	...
10122817	  784.3	  648.5	 3538.0	...
10122818	  784.3	  646.8	 3538.0	...
10122819	  784.1	  646.6	 3541.0	...
10122820	  783.9	  646.3	 3546.0	...
10122821	  784.0	  645.1	 3554.0	...
10122822	  784.1	  644.1	 3560.0	...
10122823	  784.2	  643.0	 3564.0	...
10122824	  784.1	  641.7	 3565.0	...
10122825	  783.9	  639.9	 3566.0	...
10122826	  783.7	  638.1	 3565.0	...
10122827	  783.4	  637.8	 3565.0	...
10122828	  783.1	  637.4	 3564.0	...
10122829	  782.8	  636.5	 3569.0	...
10122830	  782.7	  635.6	 3573.0	...
10122831	  782.7	  635.0	 3577.0	...
10122832	  783.0	  634.8	 3578.0	...
10122833	  783.1	  633.4	 3579.0	...
10122834	  783.1	  632.1	 3580.0	...
10122835	  782.9	  630.7	 3580.0	...
10122836	  782.8	  630.3	 3581.0	...
10122837	  782.7	  629.5	 3581.0	...
10122838	  782.5	  628.8	 3581.0	...
10122839	  782.4	  628.1	 3581.0	...
10122840	  782.3	  627.0	 3583.0	...
10122841	  782.1	  626.0	 3586.0	...
10122842	  782.0	  625.2	 3588.0	...
10122843	  781.9	  624.8	 3587.0	...
10122844	  782.1	  624.0	 3588.0	...
10122845	  782.3	  623.3	 3590.0	...
10122846	  782.5	  623.2	 3592.0	...
10122847	  782.4	  623.4	 3593.0	...
10122848	  782.3	  623.5	 3593.0	...
10122849	  782.1	  623.3	 3594.0	...
10122850	  782.1	  623.2	 3594.0	...
10122851	  782.1	  623.3	 3595.0	...
10122852	  782.1	  623.4	 3592.0	...
10122853	  782.2	  623.1	 3590.0	...
10122854	  782.2	  622.5	 3592.0	...
10122855	  782.0	  621.7	 3596.0	...
10122856	  781.8	  621.2	 3601.0	...
10122857	  781.7	  620.2	 3598.0	...
10122858	  781.7	  619.3	 3596.0	...
10122859	  781.7	  618.5	 3594.0	...
10122860	  781.6	  618.6	 3594.0	...
10122861	  781.5	  618.4	 3594.0	...
10122862	  781.5	  617.8	 3594.0	...
10122863	  781.5	  617.3	 3594.0	...
10122864	  781.6	  617.0	 3598.0	...
10122865	  781.7	  617.0	 3602.0	...
10122866	  781.7	  617.4	 3606.0	...
10122867	  781.8	  617.7	 3605.0	...
10122868	  781.8	  617.8	 3604.0	...
10122869	  781.4	  617.6	 3603.0	...
10122870	  781.0	  617.7	 3602.0	...
10122871	  780.9	  617.8	 3602.0	...
10122872	  781.2	  617.7	 3603.0	...
10122873	  781.4	  617.5	 3607.0	...
10122874	  781.7	  617.3	 3610.0	...
10122875	  782.1	  617.1	 3607.0	...
10122876	  782.5	  617.0	 3602.0	...
10122877	  782.5	  617.0	 3597.0	...
10122878	  782.5	  617.1	 3597.0	...
10122879	  782.5	  617.3	 3599.0	...
10122880	  782.4	  617.6	 3601.0	...
10122881	  782.4	  617.8	 3603.0	...
10122882	  782.4	  618.1	 3603.0	...
10122883	  782.5	  618.3	 3603.0	...
10122884	  782.7	  618.7	 3602.0	...
10122885	  782.8	  618.9	 3602.0	...
10122886	  782.9	  619.2	 3603.0	...
10122887	  783.0	  619.3	 3605.0	...
10122888	  783.0	  619.8	 3604.0	...
10122889	  783.0	  620.1	 3602.0	...
10122890	  782.7	  619.8	 3600.0	...
10122891	  782.5	  619.2	 3598.0	...
10122892	  782.4	  618.6	 3597.0	...
10122893	  782.4	  618.6	 3596.0	...
10122894	  782.4	  618.3	 3597.0	...
10122895	  782.3	  618.0	 3598.0	...
10122896	  782.1	  617.8	 3596.0	...
10122897	  782.0	  617.8	 3594.0	...
10122898	  781.9	  617.7	 3592.0	...
10122899	  781.9	  617.7	 3594.0	...
10122900	  781.9	  618.1	 3596.0	...
10122901	  782.1	  618.4	 3598.0	...
10122902	  782.1	  618.7	 3599.0	...
10122903	  782.2	  618.4	 3603.0	...
10122904	  782.1	  618.2	 3607.0	...
10122905	  782.1	  618.1	 3609.0	...
10122906	  782.2	  618.1	 3609.0	...
10122907	  782.3	  618.0	 3607.0	...
10122908	  782.5	  618.7	 3604.0	...
10122909	  782.4	  619.6	 3602.0	...
10122910	  782.5	  620.6	 3602.0	...
10122911	  782.5	  620.6	 3602.0	...
10122912	  782.6	  620.1	 3602.0	...
10122913	  782.7	  619.6	 3602.0	...
10122914	  782.6	  619.2	 3603.0	...
10122915	  782.4	  619.3	 3603.0	...
10122916	  782.2	  619.3	 3605.0	...
10122917	  782.1	  619.3	 3606.0	...
10122918	  782.3	  619.4	 3606.0	...
10122919	  782.7	  619.5	 3605.0	...
10122920	  783.0	  619.6	 3604.0	...
10122921	  783.4	  619.6	 3604.0	...
10122922	  783.5	  619.7	 3603.0	...
10122923	  783.5	  619.9	 3601.0	...
10122924	  783.3	  620.2	 3599.0	...
10122925	  782.9	  619.7	 3599.0	...
10122926	  782.7	  619.1	 3601.0	...
10122927	  782.5	  619.0	 3606.0	...
10122928	  782.6	  619.5	 3610.0	...
10122929	  782.6	  619.7	 3614.0	...
10122930	  783.0	  619.4	 3610.0	...
10122931	  783.3	  619.0	 3607.0	...
10122932	  783.7	  619.1	 3610.0	...
10122933	  783.4	  619.2	 3615.0	...
10122934	  783.0	  619.3	 3620.0	...
10122935	  782.5	  619.5	 3618.0	...
10122936	  782.6	  619.6	 3616.0	...
10122937	  782.8	  619.7	 3615.0	...
10122938	  783.1	  619.8	 3615.0	...
10122939	  783.1	  620.0	 3616.0	...
10122940	  783.1	  620.2	 3616.0	...
10122941	  783.1	  620.1	 3615.0	...
10122942	  783.2	  620.0	 3614.0	...
10122943	  783.4	  619.8	 3613.0	...
10122944	  783.5	  619.7	 3612.0	...
10122945	  783.6	  619.5	 3612.0	...
10122946	  783.6	  619.3	 3611.0	...
10122947	  783.7	  619.1	 3611.0	...
10122948	  783.8	  619.2	 3611.0	...
10122949	  783.6	  619.3	 3611.0	...
10122950	  783.3	  619.4	 3611.0	...
10122951	  783.3	  619.6	 3611.0	...
10122952	  783.5	  619.6	 3613.0	...
10122953	  783.7	  619.4	 3615.0	...
10122954	  783.7	  619.2	 3618.0	...
10122955	  783.7	  619.0	 3619.0	...
10122956	  783.9	  619.4	 3618.0	...
10122957	  784.1	  619.8	 3616.0	...
10122958	  784.3	  620.2	 3615.0	...
10122959	  784.4	  620.2	 3615.0	...
10122960	  784.5	  620.2	 3616.0	...
10122961	  784.5	  620.0	 3616.0	...
10122962	  784.4	  619.8	 3616.0	...
10122963	  784.3	  619.5	 3616.0	...
10122964	  784.3	  619.3	 3617.0	...
10122965	  784.3	  619.2	 3616.0	...
10122966	  784.4	  618.9	 3616.0	...
10122967	  784.4	  618.5	 3615.0	...
10122968	  784.3	  618.2	 3615.0	...
10122969	  784.2	  618.1	 3617.0	...
10122970	  784.2	  618.4	 3618.0	...
10122971	  784.3	  619.1	 3620.0	...
10122972	  784.4	  619.6	 3618.0	...
10122973	  784.5	  620.0	 3616.0	...
10122974	  784.7	  619.8	 3614.0	...
10122975	  784.9	  619.1	 3613.0	...
10122976	  785.1	  618.5	 3616.0	...
10122977	  785.2	  618.3	 3618.0	...
10122978	  785.3	  618.7	 3620.0	...
10122979	  785.3	  618.8	 3620.0	...
10122980	  785.3	  618.5	 3621.0	...
10122981	  785.3	  618.6	 3622.0	...
10122982	  785.4	  618.9	 3623.0	...
10122983	  785.5	  619.1	 3623.0	...
10122984	  785.5	  618.9	 3622.0	...
10122985	  785.6	  618.9	 3621.0	...
10122986	  785.8	  619.0	 3620.0	...
10122987	  785.9	  618.8	 3619.0	...
10122988	  785.8	  618.5	 3619.0	...
10122989	  785.8	  618.2	 3623.0	...
10122990	  785.7	  618.2	 3626.0	...
10122991	  785.7	  618.0	 3629.0	...
10122992	  785.7	  617.8	 3629.0	...
10122993	  785.5	  617.5	 3629.0	...
10122994	  785.3	  617.1	 3631.0	...
10122995	  785.2	  616.7	 3633.0	...
10122996	  785.3	  616.8	 3638.0	...
10122997	  785.6	  616.9	 3643.0	...
10122998	  785.8	  617.1	 3646.0	...
10122999	  786.1	  617.4	 3647.0	...
10123000	  786.2	  617.9	 3647.0	...
10123001	  786.4	  618.5	 3649.0	...
10123002	  786.4	  618.5	 3650.0	...
10123003	  786.4	  618.4	 3646.0	...
10123004	  786.2	  618.4	 3641.0	...
10123005	  785.8	  618.7	 3636.0	...
10123006	  785.5	  618.1	 3635.0	...
10123007	  785.4	  617.3	 3638.0	...
10123008	  785.3	  616.5	 3641.0	...
10123009	  785.3	  616.6	 3643.0	...
10123010	  785.3	  616.6	 3643.0	...
10123011	  785.5	  616.6	 3642.0	...
10123012	  785.8	  616.7	 3642.0	...
10123013	  786.1	  617.3	 3642.0	...
10123014	  786.2	  618.0	 3643.0	...
10123015	  786.4	  618.6	 3645.0	...
10123016	  786.2	  618.6	 3646.0	...
10123017	  785.9	  618.6	 3647.0	...
10123018	  785.6	  618.5	 3647.0	...
10123019	  785.4	  617.7	 3647.0	...
10123020	  785.3	  616.9	 3646.0	...
10123021	  785.3	  616.2	 3646.0	...
10123022	  785.6	  616.5	 3648.0	...
10123023	  786.0	  616.8	 3650.0	...
10123024	  786.3	  617.0	 3652.0	...
10123025	  786.5	  616.9	 3657.0	...
10123026	  786.3	  616.8	 3663.0	...
10123027	  786.2	  616.7	 3664.0	...
10123028	  786.1	  616.7	 3660.0	...
10123029	  786.3	  616.8	 3657.0	...
10123030	  786.4	  616.9	 3661.0	...
10123031	  786.4	  616.8	 3665.0	...
10123032	  786.5	  616.8	 3663.0	...
10123033	  786.5	  616.7	 3660.0	...
10123034	  786.4	  616.3	 3659.0	...
10123035	  786.5	  615.9	 3661.0	...
10123036	  786.7	  616.1	 3662.0	...
10123037	  786.8	  616.8	 3661.0	...
10123038	  786.9	  617.6	 3662.0	...
10123039	  786.8	  617.6	 3664.0	...
10123040	  786.8	  617.5	 3666.0	...
10123041	  787.0	  617.0	 3667.0	...
10123042	  787.1	  616.3	 3667.0	...
10123043	  787.0	  615.7	 3667.0	...
10123044	  786.5	  615.1	 3670.0	...
10123045	  786.1	  614.7	 3671.0	...
10123046	  785.7	  614.9	 3673.0	...
10123047	  785.9	  615.6	 3672.0	...
10123048	  786.3	  616.2	 3670.0	...
10123049	  786.6	  616.3	 3670.0	...
10123050	  786.8	  616.3	 3673.0	...
10123051	  786.8	  616.3	 3677.0	...
10123052	  786.8	  616.2	 3680.0	...
10123053	  786.8	  616.0	 3681.0	...
10123054	  786.8	  615.8	 3682.0	...
10123055	  786.8	  615.6	 3683.0	...
10123056	  786.9	  615.3	 3684.0	...
10123057	  786.9	  615.3	 3685.0	...
10123058	  786.7	  615.5	 3685.0	...
10123059	  786.6	  615.8	 3685.0	...
10123060	  786.3	  615.9	 3686.0	...
10123061	  786.2	  615.8	 3689.0	...
10123062	  786.8	  615.7	 3693.0	...
10123063	  787.5	  615.6	 3695.0	...
10123064	  787.7	  614.8	 3694.0	...
10123065	  787.2	  614.0	 3694.0	...
10123066	  786.8	  613.8	 3693.0	...
10123067	  786.9	  614.3	 3693.0	...
10123068	  787.0	  614.8	 3693.0	...
10123069	  787.5	  614.6	 3693.0	...
10123070	  787.8	  614.2	 3694.0	...
10123071	  788.0	  614.0	 3695.0	...
10123072	  787.8	  613.9	 3697.0	...
10123073	  787.6	  613.9	 3698.0	...
10123074	  787.5	  613.8	 3699.0	...
10123075	  787.2	  613.8	 3700.0	...
10123076	  787.0	  613.9	 3700.0	...
10123077	  787.3	  613.8	 3700.0	...
10123078	  787.7	  614.0	 3701.0	...
10123079	  788.0	  614.2	 3703.0	...
10123080	  787.6	  614.9	 3704.0	...
10123081	  787.3	  615.5	 3704.0	...
10123082	  787.2	  615.4	 3704.0	...
10123083	  787.2	  614.8	 3706.0	...
10123084	  787.3	  614.3	 3707.0	...
10123085	  787.5	  614.5	 3709.0	...
10123086	  787.6	  614.6	 3708.0	...
10123087	  787.6	  614.1	 3709.0	...
10123088	  787.9	  613.5	 3710.0	...
10123089	  788.2	  613.0	 3714.0	...
10123090	  788.7	  612.8	 3716.0	...
10123091	  788.8	  612.8	 3713.0	...
10123092	  788.7	  612.9	 3707.0	...
10123093	  788.6	  613.1	 3702.0	...
10123094	  788.5	  613.2	 3703.0	...
10123095	  788.5	  613.4	 3705.0	...
10123096	  788.4	  613.4	 3707.0	...
10123097	  788.3	  613.4	 3710.0	...
10123098	  788.2	  613.3	 3710.0	...
10123099	  788.1	  613.2	 3711.0	...
10123100	  788.0	  613.2	 3713.0	...
10123101	  787.6	  613.3	 3714.0	...
10123102	  787.2	  613.3	 3716.0	...
10123103	  787.0	  613.5	 3716.0	...
10123104	  787.3	  613.9	 3716.0	...
10123105	  787.7	  614.6	 3715.0	...
10123106	  788.0	  615.2	 3716.0	...
10123107	  787.9	  614.8	 3718.0	...
10123108	  788.0	  614.1	 3718.0	...
10123109	  788.1	  613.4	 3716.0	...
10123110	  788.3	  613.5	 3717.0	...
10123111	  788.4	  613.5	 3721.0	...
10123112	  788.1	  613.6	 3722.0	...
10123113	  787.8	  613.8	 3721.0	...
10123114	  787.5	  614.2	 3719.0	...
10123115	  787.6	  614.4	 3721.0	...
10123116	  787.6	  614.4	 3725.0	...
10123117	  787.6	  614.2	 3729.0	...
10123118	  787.6	  613.9	 3729.0	...
10123119	  788.0	  613.6	 3730.0	...
10123120	  788.5	  612.9	 3730.0	...
10123121	  788.9	  612.5	 3730.0	...
10123122	  788.9	  612.1	 3731.0	...
10123123	  788.9	  612.2	 3731.0	...
10123124	  788.4	  613.1	 3731.0	...
MSG	10123125 0000 _ Number Off
10123125	  788.0	  614.0	 3731.0	...
10123126	  787.7	  614.9	 3730.0	...
10123127	  788.0	  614.7	 3729.0	...
10123128	  788.1	  614.6	 3730.0	...
10123129	  787.9	  614.6	 3730.0	...
10123130	  787.8	  614.6	 3729.0	...
10123131	  787.9	  614.6	 3727.0	...
10123132	  788.2	  614.5	 3725.0	...
10123133	  788.4	  614.3	 3725.0	...
10123134	  788.3	  614.6	 3724.0	...
10123135	  788.2	  614.9	 3725.0	...
10123136	  788.1	  615.1	 3726.0	...
10123137	  788.0	  615.0	 3727.0	...
10123138	  787.8	  614.9	 3727.0	...
10123139	  787.7	  615.0	 3724.0	...
10123140	  787.7	  614.9	 3722.0	...
10123141	  787.4	  614.7	 3719.0	...
10123142	  787.1	  614.4	 3719.0	...
10123143	  786.8	  613.9	 3718.0	...
10123144	  786.8	  613.5	 3720.0	...
10123145	  786.9	  613.6	 3721.0	...
10123146	  787.1	  614.0	 3723.0	...
10123147	  787.3	  614.3	 3724.0	...
10123148	  787.4	  614.3	 3725.0	...
10123149	  787.3	  614.2	 3726.0	...
10123150	  787.2	  614.2	 3726.0	...
10123151	  787.4	  613.9	 3727.0	...
10123152	  787.7	  613.4	 3728.0	...
10123153	  787.9	  613.0	 3729.0	...
10123154	  787.7	  612.7	 3731.0	...
10123155	  787.4	  612.7	 3731.0	...
10123156	  787.2	  612.9	 3731.0	...
10123157	  787.3	  613.2	 3733.0	...
10123158	  787.7	  613.5	 3736.0	...
10123159	  788.0	  613.6	 3740.0	...
10123160	  788.2	  613.8	 3743.0	...
10123161	  788.2	  613.8	 3745.0	...
10123162	  788.3	  613.6	 3745.0	...
10123163	  788.4	  612.8	 3742.0	...
10123164	  788.4	  612.2	 3739.0	...
10123165	  788.4	  611.7	 3736.0	...
10123166	  788.2	  611.7	 3735.0	...
10123167	  788.0	  611.8	 3733.0	...
10123168	  787.9	  611.9	 3734.0	...
10123169	  788.0	  612.7	 3735.0	...
10123170	  787.8	  613.1	 3737.0	...
10123171	  787.6	  613.5	 3738.0	...
10123172	  787.4	  613.4	 3739.0	...
10123173	  787.5	  613.6	 3739.0	...
10123174	  787.5	  613.9	 3736.0	...
10123175	  787.7	  614.0	 3733.0	...
10123176	  787.8	  613.7	 3733.0	...
10123177	  787.9	  612.9	 3733.0	...
10123178	  787.9	  612.1	 3733.0	...
10123179	  788.0	  612.2	 3734.0	...
10123180	  788.0	  612.7	 3733.0	...
10123181	  788.1	  613.2	 3730.0	...
10123182	  788.3	  613.1	 3728.0	...
10123183	  788.5	  613.1	 3727.0	...
10123184	  788.3	  613.2	 3727.0	...
10123185	  787.8	  612.6	 3727.0	...
10123186	  787.3	  611.8	 3727.0	...
10123187	  787.4	  611.7	 3727.0	...
10123188	  787.6	  612.4	 3725.0	...
10123189	  787.9	  613.1	 3723.0	...
10123190	  787.6	  613.3	 3722.0	...
10123191	  787.3	  613.4	 3723.0	...
10123192	  787.1	  613.5	 3724.0	...
10123193	  787.2	  613.5	 3724.0	...
10123194	  787.3	  613.1	 3725.0	...
10123195	  787.2	  612.8	 3722.0	...
10123196	  787.1	  613.2	 3720.0	...
10123197	  787.0	  613.9	 3720.0	...
10123198	  786.9	  614.1	 3721.0	...
10123199	  786.7	  613.6	 3721.0	...
10123200	  786.6	  613.0	 3718.0	...
10123201	  786.5	  612.9	 3716.0	...
10123202	  786.6	  612.8	 3714.0	...
10123203	  786.8	  612.8	 3712.0	...
10123204	  786.9	  612.7	 3715.0	...
10123205	  786.7	  612.9	 3719.0	...
10123206	  786.6	  613.0	 3720.0	...
10123207	  786.7	  613.2	 3716.0	...
10123208	  786.9	  613.3	 3713.0	...
10123209	  786.9	  613.5	 3714.0	...
10123210	  786.9	  614.4	 3715.0	...
10123211	  786.9	  615.1	 3712.0	...
10123212	  787.0	  615.2	 3709.0	...
10123213	  787.0	  614.6	 3706.0	...
10123214	  786.9	  614.1	 3708.0	...
10123215	  786.9	  614.2	 3710.0	...
10123216	  786.8	  614.2	 3708.0	...
10123217	  786.9	  614.2	 3705.0	...
10123218	  787.1	  614.1	 3703.0	...
10123219	  787.1	  614.1	 3703.0	...
10123220	  786.9	  614.1	 3703.0	...
10123221	  786.6	  614.0	 3702.0	...
10123222	  786.4	  614.0	 3699.0	...
10123223	  786.2	  613.9	 3696.0	...
10123224	  786.2	  613.8	 3694.0	...
10123225	  786.2	  613.8	 3693.0	...
10123226	  786.1	  613.9	 3692.0	...
10123227	  786.2	  614.0	 3690.0	...
10123228	  786.3	  614.7	 3688.0	...
10123229	  786.4	  615.3	 3685.0	...
10123230	  786.6	  615.7	 3683.0	...
10123231	  786.7	  615.4	 3682.0	...
10123232	  786.7	  615.5	 3684.0	...
10123233	  786.7	  615.7	 3687.0	...
10123234	  786.8	  615.6	 3688.0	...
10123235	  786.9	  615.3	 3686.0	...
10123236	  787.1	  615.3	 3684.0	...
10123237	  787.0	  615.6	 3683.0	...
10123238	  786.6	  616.0	 3681.0	...
10123239	  786.1	  616.0	 3677.0	...
10123240	  785.9	  616.0	 3675.0	...
10123241	  786.0	  616.0	 3675.0	...
10123242	  786.2	  616.1	 3677.0	...
10123243	  786.2	  615.7	 3679.0	...
10123244	  786.3	  615.2	 3679.0	...
10123245	  786.5	  614.9	 3677.0	...
10123246	  786.8	  615.2	 3673.0	...
10123247	  787.1	  615.4	 3670.0	...
10123248	  787.2	  615.6	 3666.0	...
10123249	  786.9	  615.6	 3662.0	...
10123250	  786.7	  615.6	 3657.0	...
10123251	  786.8	  616.0	 3656.0	...
10123252	  787.0	  616.5	 3658.0	...
10123253	  787.4	  617.0	 3658.0	...
10123254	  787.5	  617.1	 3656.0	...
10123255	  787.6	  617.1	 3652.0	...
10123256	  787.7	  617.0	 3648.0	...
10123257	  787.7	  617.2	 3643.0	...
10123258	  787.6	  617.3	 3642.0	...
10123259	  787.6	  617.3	 3642.0	...
10123260	  787.6	  617.2	 3642.0	...
10123261	  787.5	  617.1	 3641.0	...
10123262	  787.3	  617.2	 3640.0	...
10123263	  787.2	  616.8	 3637.0	...
10123264	  787.1	  616.4	 3633.0	...
10123265	  786.7	  615.9	 3629.0	...
10123266	  786.3	  615.9	 3629.0	...
10123267	  786.3	  615.9	 3630.0	...
10123268	  786.7	  615.8	 3629.0	...
10123269	  787.4	  615.7	 3627.0	...
10123270	  787.6	  615.5	 3626.0	...
10123271	  787.9	  615.3	 3626.0	...
10123272	  788.0	  615.3	 3625.0	...
10123273	  787.4	  615.7	 3623.0	...
10123274	  786.8	  616.0	 3621.0	...
10123275	  786.6	  616.2	 3621.0	...
10123276	  787.1	  616.3	 3620.0	...
10123277	  787.5	  616.4	 3618.0	...
10123278	  787.4	  616.3	 3616.0	...
10123279	  787.1	  616.3	 3615.0	...
10123280	  786.8	  616.3	 3615.0	...
10123281	  786.7	  616.1	 3614.0	...
10123282	  786.5	  615.8	 3612.0	...
10123283	  786.4	  616.1	 3608.0	...
10123284	  786.3	  616.6	 3605.0	...
10123285	  786.4	  617.1	 3602.0	...
10123286	  786.4	  617.2	 3601.0	...
10123287	  786.2	  616.6	 3599.0	...
10123288	  786.0	  616.0	 3597.0	...
10123289	  785.9	  615.7	 3593.0	...
10123290	  786.0	  616.0	 3588.0	...
10123291	  786.5	  616.4	 3587.0	...
10123292	  787.2	  616.5	 3587.0	...
10123293	  787.8	  616.6	 3585.0	...
10123294	  788.0	  616.8	 3583.0	...
10123295	  787.9	  617.0	 3581.0	...
10123296	  787.8	  617.0	 3581.0	...
10123297	  787.8	  617.0	 3580.0	...
10123298	  787.7	  616.9	 3579.0	...
10123299	  787.6	  616.9	 3575.0	...
10123300	  787.5	  616.8	 3571.0	...
10123301	  787.0	  616.8	 3567.0	...
10123302	  786.5	  616.9	 3567.0	...
10123303	  786.6	  617.0	 3567.0	...
10123304	  787.2	  616.9	 3565.0	...
10123305	  787.8	  616.8	 3564.0	...
10123306	  787.7	  616.8	 3562.0	...
10123307	  787.9	  616.7	 3560.0	...
10123308	  788.0	  616.7	 3558.0	...
10123309	  787.9	  616.7	 3557.0	...
10123310	  787.7	  616.7	 3557.0	...
10123311	  787.6	  616.8	 3556.0	...
10123312	  787.7	  616.8	 3555.0	...
10123313	  787.6	  616.9	 3555.0	...
10123314	  787.5	  617.0	 3555.0	...
10123315	  787.4	  617.2	 3553.0	...
10123316	  787.6	  617.2	 3552.0	...
10123317	  787.9	  617.3	 3549.0	...
10123318	  787.9	  617.2	 3548.0	...
10123319	  787.7	  617.4	 3549.0	...
10123320	  787.6	  617.6	 3550.0	...
10123321	  787.9	  617.7	 3551.0	...
10123322	  788.1	  617.7	 3550.0	...
10123323	  788.2	  618.0	 3547.0	...
10123324	  788.4	  618.2	 3544.0	...
10123325	  788.5	  619.1	 3542.0	...
10123326	  788.5	  619.7	 3543.0	...
10123327	  788.4	  620.2	 3543.0	...
10123328	  788.3	  619.8	 3542.0	...
10123329	  787.9	  619.3	 3542.0	...
10123330	  787.8	  618.8	 3540.0	...
10123331	  787.7	  618.9	 3538.0	...
10123332	  787.8	  618.8	 3537.0	...
10123333	  787.8	  618.7	 3537.0	...
10123334	  787.9	  618.9	 3538.0	...
10123335	  788.2	  619.0	 3539.0	...
10123336	  788.4	  619.1	 3537.0	...
10123337	  788.5	  618.9	 3535.0	...
10123338	  788.7	  619.0	 3528.0	...
MSG	10123339 0000 _ Number On
10123339	  788.9	  619.4	 3523.0	...
10123340	  789.0	  619.7	 3519.0	...
10123341	  789.0	  619.9	 3518.0	...
10123342	  789.3	  619.8	 3518.0	...
10123343	  789.5	  619.7	 3517.0	...
10123344	  789.6	  619.9	 3516.0	...
10123345	  789.3	  620.0	 3516.0	...
10123346	  788.8	  620.4	 3516.0	...
10123347	  788.3	  620.6	 3515.0	...
10123348	  787.9	  620.3	 3515.0	...
10123349	  787.7	  619.3	 3513.0	...
10123350	  787.7	  618.3	 3512.0	...
10123351	  788.3	  618.6	 3510.0	...
10123352	  788.9	  619.2	 3509.0	...
10123353	  789.5	  619.8	 3509.0	...
10123354	  789.5	  619.7	 3509.0	...
10123355	  789.4	  619.5	 3507.0	...
10123356	  789.4	  619.4	 3503.0	...
10123357	  789.3	  619.8	 3499.0	...
10123358	  789.4	  620.2	 3500.0	...
10123359	  789.5	  620.8	 3503.0	...
10123360	  789.6	  621.0	 3507.0	...
10123361	  789.6	  620.8	 3507.0	...
10123362	  789.7	  620.3	 3505.0	...
10123363	  789.6	  619.4	 3502.0	...
10123364	  789.6	  618.6	 3498.0	...
10123365	  789.5	  618.0	 3497.0	...
10123366	  789.3	  617.7	 3496.0	...
10123367	  789.3	  617.7	 3495.0	...
10123368	  789.3	  617.7	 3494.0	...
10123369	  789.2	  617.7	 3493.0	...
10123370	  789.4	  618.4	 3492.0	...
10123371	  789.6	  619.2	 3489.0	...
10123372	  790.1	  620.0	 3486.0	...
10123373	  790.2	  620.1	 3484.0	...
10123374	  790.2	  619.7	 3484.0	...
10123375	  790.2	  619.4	 3484.0	...
10123376	  789.8	  618.9	 3484.0	...
10123377	  789.1	  618.9	 3485.0	...
10123378	  788.6	  619.1	 3486.0	...
10123379	  788.6	  619.4	 3487.0	...
10123380	  788.8	  619.2	 3484.0	...
10123381	  789.0	  618.7	 3479.0	...
10123382	  789.3	  618.4	 3477.0	...
10123383	  789.6	  618.6	 3478.0	...
10123384	  789.9	  618.9	 3478.0	...
10123385	  789.9	  619.2	 3476.0	...
10123386	  789.8	  619.6	 3473.0	...
10123387	  790.0	  619.8	 3473.0	...
10123388	  790.2	  619.8	 3473.0	...
10123389	  790.2	  619.7	 3474.0	...
10123390	  789.9	  619.6	 3475.0	...
10123391	  789.7	  619.4	 3475.0	...
10123392	  789.7	  619.2	 3473.0	...
10123393	  789.7	  619.1	 3472.0	...
10123394	  789.7	  619.6	 3469.0	...
10123395	  789.6	  620.0	 3467.0	...
10123396	  789.6	  620.1	 3465.0	...
10123397	  789.6	  619.8	 3464.0	...
10123398	  789.8	  619.6	 3465.0	...
10123399	  789.6	  619.6	 3467.0	...
10123400	  789.3	  618.9	 3468.0	...
10123401	  789.5	  618.1	 3467.0	...
10123402	  790.1	  617.4	 3461.0	...
10123403	  790.7	  617.6	 3455.0	...
10123404	  790.7	  618.0	 3451.0	...
10123405	  790.7	  618.2	 3453.0	...
10123406	  790.7	  618.3	 3455.0	...
10123407	  790.8	  618.5	 3454.0	...
10123408	  790.9	  618.6	 3451.0	...
10123409	  791.0	  618.9	 3449.0	...
10123410	  791.0	  619.1	 3449.0	...
10123411	  790.9	  619.4	 3449.0	...
10123412	  790.8	  619.7	 3450.0	...
10123413	  790.7	  619.9	 3452.0	...
10123414	  790.6	  619.7	 3450.0	...
10123415	  790.7	  619.3	 3447.0	...
10123416	  790.8	  618.9	 3445.0	...
10123417	  790.6	  619.0	 3445.0	...
10123418	  790.3	  619.5	 3444.0	...
10123419	  790.0	  619.9	 3443.0	...
10123420	  790.3	  620.2	 3440.0	...
10123421	  790.6	  620.2	 3439.0	...
10123422	  791.0	  620.2	 3438.0	...
10123423	  791.0	  620.3	 3438.0	...
10123424	  791.1	  620.3	 3439.0	...
10123425	  791.2	  619.8	 3438.0	...
10123426	  791.3	  619.2	 3437.0	...
10123427	  791.4	  618.7	 3435.0	...
10123428	  791.5	  618.7	 3435.0	...
10123429	  791.6	  618.7	 3436.0	...
10123430	  791.7	  618.6	 3436.0	...
10123431	  791.9	  619.3	 3437.0	...
10123432	  791.9	  620.0	 3434.0	...
10123433	  791.4	  620.4	 3431.0	...
10123434	  790.8	  620.0	 3427.0	...
10123435	  790.5	  619.6	 3430.0	...
10123436	  790.8	  619.5	 3432.0	...
10123437	  791.1	  619.3	 3433.0	...
10123438	  791.1	  619.3	 3433.0	...
10123439	  791.1	  619.4	 3433.0	...
10123440	  791.2	  619.5	 3430.0	...
10123441	  791.4	  619.8	 3426.0	...
10123442	  791.5	  619.9	 3422.0	...
10123443	  791.6	  620.0	 3421.0	...
10123444	  791.9	  620.0	 3421.0	...
10123445	  792.1	  619.9	 3422.0	...
10123446	  792.1	  620.1	 3423.0	...
10123447	  792.0	  620.3	 3424.0	...
10123448	  791.9	  620.5	 3424.0	...
10123449	  791.7	  620.5	 3423.0	...
10123450	  791.7	  620.8	 3422.0	...
10123451	  791.6	  621.1	 3421.0	...
10123452	  791.5	  621.0	 3421.0	...
10123453	  791.4	  620.5	 3421.0	...
10123454	  791.4	  619.7	 3422.0	...
10123455	  791.4	  619.3	 3422.0	...
10123456	  791.6	  619.2	 3420.0	...
10123457	  791.8	  619.6	 3417.0	...
10123458	  792.2	  619.9	 3416.0	...
10123459	  792.6	  620.3	 3418.0	...
10123460	  792.5	  620.5	 3419.0	...
10123461	  792.1	  620.9	 3418.0	...
10123462	  792.0	  621.2	 3417.0	...
10123463	  792.3	  621.2	 3417.0	...
10123464	  792.5	  621.0	 3415.0	...
10123465	  792.4	  620.8	 3414.0	...
10123466	  792.4	  620.8	 3413.0	...
10123467	  792.5	  620.8	 3414.0	...
10123468	  792.6	  621.3	 3415.0	...
10123469	  792.7	  621.7	 3415.0	...
10123470	  792.7	  622.1	 3414.0	...
10123471	  792.5	  622.0	 3411.0	...
10123472	  792.7	  621.8	 3409.0	...
10123473	  793.1	  622.0	 3405.0	...
10123474	  793.5	  622.0	 3404.0	...
10123475	  793.6	  622.0	 3404.0	...
10123476	  793.3	  622.0	 3405.0	...
10123477	  792.8	  622.1	 3407.0	...
10123478	  792.4	  622.0	 3408.0	...
10123479	  792.4	  621.8	 3408.0	...
10123480	  792.6	  621.6	 3408.0	...
10123481	  792.9	  621.5	 3408.0	...
10123482	  793.1	  621.4	 3407.0	...
10123483	  793.3	  621.2	 3406.0	...
10123484	  793.3	  621.7	 3406.0	...
10123485	  793.2	  622.2	 3406.0	...
10123486	  793.2	  622.8	 3405.0	...
10123487	  793.1	  622.9	 3405.0	...
10123488	  793.2	  622.5	 3403.0	...
10123489	  793.2	  622.0	 3401.0	...
10123490	  793.1	  621.4	 3400.0	...
10123491	  793.2	  621.3	 3401.0	...
10123492	  793.4	  621.2	 3401.0	...
10123493	  793.5	  621.2	 3401.0	...
10123494	  793.5	  621.3	 3401.0	...
10123495	  793.6	  621.4	 3401.0	...
10123496	  793.7	  621.6	 3401.0	...
10123497	  793.6	  621.7	 3400.0	...
10123498	  793.4	  621.8	 3400.0	...
10123499	  792.9	  621.7	 3400.0	...
10123500	  792.6	  621.7	 3400.0	...
10123501	  792.7	  621.7	 3401.0	...
10123502	  793.0	  621.7	 3402.0	...
10123503	  793.2	  621.8	 3402.0	...
10123504	  792.9	  621.9	 3398.0	...
10123505	  792.5	  621.6	 3395.0	...
10123506	  792.7	  621.2	 3394.0	...
10123507	  793.3	  620.7	 3396.0	...
10123508	  793.7	  620.8	 3400.0	...
10123509	  793.4	  621.0	 3403.0	...
10123510	  793.3	  621.5	 3404.0	...
10123511	  793.4	  622.0	 3403.0	...
10123512	  793.7	  622.3	 3401.0	...
10123513	  793.8	  622.4	 3399.0	...
10123514	  793.6	  622.4	 3399.0	...
10123515	  793.4	  622.6	 3399.0	...
10123516	  793.1	  622.9	 3396.0	...
10123517	  793.1	  622.4	 3394.0	...
10123518	  793.1	  621.6	 3392.0	...
10123519	  793.3	  620.8	 3392.0	...
10123520	  793.6	  620.7	 3392.0	...
10123521	  793.8	  620.8	 3391.0	...
10123522	  794.0	  621.1	 3391.0	...
10123523	  794.0	  621.4	 3391.0	...
10123524	  794.0	  621.5	 3392.0	...
10123525	  794.0	  621.4	 3394.0	...
10123526	  794.0	  621.4	 3397.0	...
10123527	  794.2	  621.3	 3397.0	...
10123528	  794.4	  621.3	 3394.0	...
10123529	  794.4	  621.3	 3392.0	...
10123530	  794.2	  621.3	 3392.0	...
10123531	  794.0	  621.4	 3391.0	...
10123532	  794.0	  621.5	 3389.0	...
10123533	  794.0	  621.7	 3388.0	...
10123534	  794.0	  621.9	 3388.0	...
10123535	  793.9	  621.8	 3387.0	...
10123536	  793.8	  621.5	 3385.0	...
10123537	  793.8	  621.3	 3384.0	...
10123538	  794.0	  621.3	 3384.0	...
10123539	  794.2	  621.4	 3385.0	...
10123540	  794.4	  622.4	 3386.0	...
10123541	  794.3	  623.4	 3384.0	...
10123542	  794.1	  624.2	 3382.0	...
10123543	  793.9	  623.8	 3380.0	...
10123544	  793.6	  622.4	 3381.0	...
10123545	  793.5	  621.2	 3382.0	...
10123546	  793.4	  620.5	 3382.0	...
10123547	  793.5	  621.1	 3384.0	...
10123548	  793.5	  621.8	 3387.0	...
10123549	  793.5	  622.0	 3389.0	...
10123550	  793.5	  622.0	 3389.0	...
10123551	  793.5	  621.9	 3389.0	...
10123552	  793.8	  622.1	 3389.0	...
10123553	  794.1	  622.0	 3389.0	...
10123554	  794.4	  621.8	 3388.0	...
10123555	  794.4	  621.7	 3387.0	...
10123556	  794.1	  621.8	 3386.0	...
10123557	  793.7	  622.0	 3387.0	...
10123558	  793.5	  621.9	 3388.0	...
10123559	  793.7	  621.9	 3386.0	...
10123560	  794.1	  621.9	 3383.0	...
10123561	  794.2	  622.0	 3380.0	...
10123562	  794.2	  622.3	 3379.0	...
10123563	  794.4	  622.6	 3380.0	...
10123564	  794.6	  622.4	 3382.0	...
10123565	  794.4	  622.1	 3383.0	...
10123566	  794.0	  622.3	 3383.0	...
10123567	  793.6	  622.8	 3384.0	...
10123568	  794.0	  623.2	 3385.0	...
10123569	  794.4	  623.1	 3386.0	...
10123570	  794.7	  622.6	 3386.0	...
10123571	  794.7	  622.1	 3386.0	...
10123572	  794.7	  621.6	 3386.0	...
10123573	  794.7	  621.6	 3386.0	...
10123574	  794.8	  621.8	 3388.0	...
10123575	  794.9	  622.3	 3389.0	...
10123576	  794.9	  622.7	 3390.0	...
10123577	  794.9	  622.8	 3390.0	...
10123578	  794.8	  622.7	 3390.0	...
10123579	  794.8	  622.8	 3392.0	...
10123580	  794.7	  623.0	 3393.0	...
10123581	  794.6	  623.3	 3392.0	...
10123582	  794.5	  623.4	 3389.0	...
10123583	  794.4	  623.9	 3387.0	...
10123584	  794.4	  624.2	 3386.0	...
10123585	  794.4	  624.5	 3386.0	...
10123586	  794.4	  624.5	 3386.0	...
10123587	  794.4	  623.8	 3386.0	...
10123588	  794.3	  623.2	 3385.0	...
10123589	  794.2	  622.7	 3382.0	...
10123590	  794.2	  623.0	 3378.0	...
10123591	  794.3	  623.5	 3374.0	...
10123592	  794.4	  623.8	 3377.0	...
10123593	  794.5	  623.9	 3379.0	...
10123594	  794.2	  624.1	 3382.0	...
10123595	  793.9	  624.1	 3382.0	...
10123596	  793.8	  624.1	 3379.0	...
10123597	  793.9	  624.0	 3376.0	...
10123598	  794.1	  624.0	 3373.0	...
10123599	  794.4	  624.3	 3373.0	...
10123600	  794.8	  624.5	 3374.0	...
10123601	  795.2	  624.8	 3374.0	...
10123602	  795.4	  624.8	 3376.0	...
10123603	  795.5	  624.7	 3377.0	...
10123604	  795.5	  624.7	 3378.0	...
10123605	  795.5	  624.7	 3379.0	...
10123606	  795.5	  624.7	 3380.0	...
10123607	  795.5	  624.7	 3383.0	...
10123608	  795.6	  624.7	 3386.0	...
10123609	  795.6	  624.5	 3389.0	...
10123610	  795.3	  624.4	 3388.0	...
10123611	  795.1	  624.8	 3387.0	...
10123612	  795.2	  625.4	 3386.0	...
10123613	  795.6	  625.8	 3386.0	...
10123614	  795.9	  625.6	 3382.0	...
10123615	  795.9	  625.4	 3378.0	...
10123616	  795.8	  625.3	 3378.0	...
10123617	  795.8	  625.2	 3380.0	...
10123618	  796.0	  625.2	 3382.0	...
10123619	  796.2	  625.2	 3382.0	...
10123620	  796.4	  625.1	 3383.0	...
10123621	  796.3	  625.1	 3385.0	...
10123622	  796.3	  625.2	 3388.0	...
10123623	  796.4	  625.4	 3389.0	...
10123624	  796.5	  625.6	 3389.0	...
10123625	  796.5	  625.6	 3387.0	...
10123626	  796.5	  625.6	 3386.0	...
10123627	  796.6	  625.4	 3386.0	...
10123628	  796.6	  625.3	 3386.0	...
10123629	  796.6	  624.9	 3386.0	...
10123630	  796.7	  624.8	 3386.0	...
10123631	  796.7	  624.6	 3386.0	...
10123632	  796.7	  624.6	 3385.0	...
10123633	  796.7	  624.6	 3384.0	...
10123634	  796.7	  624.5	 3385.0	...
10123635	  796.6	  624.5	 3388.0	...
10123636	  796.6	  624.6	 3390.0	...
10123637	  796.6	  624.6	 3389.0	...
10123638	  796.6	  624.6	 3388.0	...
10123639	  796.7	  624.6	 3387.0	...
10123640	  796.7	  624.5	 3386.0	...
MSG	10123641 0000 _ Number Off
10123641	  796.7	  624.6	 3386.0	...
10123642	  796.7	  624.9	 3387.0	...
10123643	  796.7	  625.1	 3388.0	...
10123644	  796.7	  625.2	 3387.0	...
10123645	  796.7	  625.4	 3386.0	...
10123646	  796.7	  625.7	 3385.0	...
10123647	  796.6	  625.7	 3387.0	...
10123648	  796.5	  625.5	 3388.0	...
10123649	  796.4	  625.4	 3389.0	...
10123650	  796.7	  625.6	 3388.0	...
10123651	  796.9	  625.7	 3388.0	...
10123652	  797.1	  625.8	 3389.0	...
10123653	  797.3	  625.9	 3389.0	...
10123654	  797.1	  625.8	 3389.0	...
10123655	  796.9	  625.4	 3391.0	...
10123656	  796.8	  625.0	 3393.0	...
10123657	  797.0	  625.7	 3396.0	...
10123658	  797.3	  626.5	 3397.0	...
10123659	  797.4	  627.4	 3397.0	...
10123660	  797.2	  627.4	 3398.0	...
10123661	  796.9	  627.3	 3400.0	...
10123662	  796.8	  627.1	 3402.0	...
10123663	  796.7	  627.0	 3401.0	...
10123664	  796.9	  626.9	 3400.0	...
10123665	  796.9	  626.5	 3399.0	...
10123666	  797.0	  626.3	 3399.0	...
10123667	  797.2	  626.0	 3399.0	...
10123668	  797.4	  626.4	 3401.0	...
10123669	  797.4	  626.5	 3403.0	...
10123670	  797.2	  626.5	 3405.0	...
10123671	  796.8	  626.5	 3405.0	...
10123672	  796.4	  626.4	 3406.0	...
10123673	  796.2	  626.2	 3405.0	...
10123674	  796.2	  626.4	 3404.0	...
10123675	  796.0	  626.8	 3404.0	...
10123676	  795.7	  627.1	 3406.0	...
10123677	  796.1	  626.9	 3406.0	...
10123678	  796.5	  626.6	 3405.0	...
10123679	  797.0	  626.4	 3403.0	...
10123680	  796.9	  626.2	 3403.0	...
10123681	  796.8	  626.0	 3407.0	...
10123682	  796.5	  625.6	 3409.0	...
10123683	  796.4	  625.4	 3410.0	...
10123684	  796.4	  625.2	 3411.0	...
10123685	  796.6	  625.3	 3412.0	...
10123686	  796.6	  625.4	 3414.0	...
10123687	  796.5	  625.4	 3414.0	...
10123688	  796.7	  625.2	 3415.0	...
10123689	  796.9	  625.8	 3416.0	...
10123690	  797.2	  626.5	 3417.0	...
10123691	  797.3	  627.3	 3418.0	...
10123692	  797.5	  627.3	 3418.0	...
10123693	  797.5	  627.0	 3417.0	...
10123694	  797.6	  626.6	 3415.0	...
10123695	  797.7	  626.1	 3415.0	...
10123696	  797.5	  626.1	 3416.0	...
10123697	  797.1	  626.1	 3417.0	...
10123698	  796.7	  625.9	 3417.0	...
10123699	  796.6	  625.8	 3417.0	...
10123700	  796.5	  625.6	 3416.0	...
10123701	  796.6	  625.6	 3416.0	...
10123702	  796.7	  625.8	 3416.0	...
10123703	  796.8	  626.1	 3418.0	...
10123704	  796.8	  626.3	 3420.0	...
10123705	  797.2	  625.8	 3422.0	...
10123706	  797.5	  625.1	 3422.0	...
10123707	  797.0	  624.5	 3423.0	...
10123708	  796.2	  624.2	 3424.0	...
10123709	  795.4	  624.1	 3424.0	...
10123710	  795.4	  623.9	 3425.0	...
10123711	  795.6	  623.8	 3425.0	...
10123712	  795.8	  624.2	 3421.0	...
10123713	  796.0	  624.7	 3418.0	...
10123714	  796.1	  625.3	 3417.0	...
10123715	  796.0	  625.3	 3420.0	...
10123716	  795.8	  625.2	 3423.0	...
10123717	  795.7	  625.1	 3424.0	...
10123718	  795.8	  625.0	 3423.0	...
10123719	  795.8	  625.0	 3421.0	...
10123720	  795.9	  625.1	 3420.0	...
10123721	  796.1	  625.3	 3422.0	...
10123722	  796.2	  625.4	 3423.0	...
10123723	  795.8	  625.5	 3422.0	...
10123724	  795.4	  625.4	 3420.0	...
10123725	  795.0	  625.4	 3420.0	...
10123726	  794.9	  625.4	 3425.0	...
10123727	  794.9	  625.1	 3429.0	...
10123728	  795.0	  624.8	 3430.0	...
10123729	  795.0	  624.1	 3428.0	...
10123730	  794.9	  623.8	 3427.0	...
10123731	  795.0	  623.9	 3426.0	...
10123732	  795.2	  624.7	 3428.0	...
10123733	  795.5	  625.5	 3430.0	...
10123734	  795.6	  625.7	 3432.0	...
10123735	  795.5	  625.4	 3432.0	...
10123736	  795.5	  625.2	 3432.0	...
10123737	  795.5	  625.1	 3432.0	...
10123738	  795.5	  624.9	 3433.0	...
10123739	  795.7	  624.7	 3434.0	...
10123740	  795.7	  624.5	 3434.0	...
10123741	  795.6	  624.4	 3433.0	...
10123742	  795.5	  624.4	 3433.0	...
10123743	  795.3	  624.5	 3432.0	...
10123744	  795.5	  624.5	 3432.0	...
10123745	  795.7	  624.4	 3432.0	...
10123746	  795.8	  624.3	 3433.0	...
10123747	  795.9	  624.3	 3434.0	...
10123748	  795.8	  624.2	 3436.0	...
10123749	  795.6	  624.2	 3438.0	...
10123750	  795.1	  624.2	 3440.0	...
10123751	  794.7	  624.2	 3441.0	...
10123752	  794.4	  624.1	 3442.0	...
10123753	  794.4	  624.0	 3445.0	...
10123754	  794.4	  624.0	 3447.0	...
10123755	  794.4	  624.6	 3448.0	...
10123756	  794.3	  625.3	 3447.0	...
10123757	  794.3	  625.9	 3446.0	...
10123758	  794.2	  625.9	 3446.0	...
10123759	  794.0	  625.4	 3446.0	...
10123760	  793.8	  624.9	 3447.0	...
10123761	  794.0	  624.5	 3447.0	...
10123762	  794.3	  624.5	 3450.0	...
10123763	  794.6	  624.5	 3453.0	...
10123764	  794.7	  624.5	 3456.0	...
10123765	  794.8	  624.5	 3454.0	...
10123766	  794.6	  624.5	 3452.0	...
10123767	  794.3	  624.4	 3450.0	...
10123768	  794.0	  624.4	 3450.0	...
10123769	  794.0	  624.3	 3455.0	...
10123770	  794.0	  624.2	 3460.0	...
10123771	  794.0	  624.1	 3466.0	...
10123772	  794.0	  624.2	 3465.0	...
10123773	  793.9	  624.3	 3463.0	...
10123774	  793.8	  624.4	 3461.0	...
10123775	  793.7	  624.7	 3461.0	...
10123776	  793.6	  625.1	 3461.0	...
10123777	  793.6	  625.2	 3460.0	...
10123778	  793.5	  624.8	 3459.0	...
10123779	  793.2	  624.3	 3458.0	...
10123780	  792.9	  624.4	 3457.0	...
10123781	  792.7	  624.6	 3457.0	...
10123782	  792.9	  624.8	 3458.0	...
10123783	  793.1	  625.1	 3461.0	...
10123784	  793.0	  625.3	 3467.0	...
10123785	  792.9	  625.5	 3471.0	...
10123786	  793.3	  625.4	 3471.0	...
10123787	  793.7	  625.3	 3469.0	...
10123788	  794.1	  625.0	 3467.0	...
10123789	  794.1	  624.6	 3468.0	...
10123790	  793.9	  624.4	 3469.0	...
10123791	  793.7	  624.6	 3471.0	...
10123792	  793.3	  624.8	 3472.0	...
10123793	  793.1	  624.9	 3472.0	...
10123794	  792.9	  624.9	 3472.0	...
10123795	  793.0	  624.9	 3473.0	...
10123796	  793.0	  624.4	 3474.0	...
10123797	  793.0	  624.0	 3476.0	...
10123798	  792.9	  623.7	 3475.0	...
10123799	  793.0	  623.9	 3479.0	...
10123800	  793.1	  624.1	 3482.0	...
10123801	  793.2	  624.4	 3485.0	...
10123802	  793.2	  624.5	 3483.0	...
10123803	  793.2	  624.5	 3481.0	...
10123804	  793.3	  624.3	 3479.0	...
10123805	  793.3	  624.2	 3478.0	...
10123806	  793.1	  624.3	 3478.0	...
10123807	  792.9	  624.4	 3479.0	...
10123808	  792.8	  624.8	 3480.0	...
10123809	  792.8	  624.8	 3483.0	...
10123810	  792.8	  624.7	 3485.0	...
10123811	  792.8	  624.2	 3487.0	...
10123812	  792.8	  623.9	 3488.0	...
10123813	  792.9	  623.8	 3488.0	...
10123814	  793.0	  623.8	 3489.0	...
10123815	  793.1	  623.9	 3490.0	...
10123816	  793.1	  624.1	 3493.0	...
10123817	  793.1	  624.2	 3495.0	...
10123818	  792.7	  624.5	 3498.0	...
10123819	  792.4	  624.8	 3498.0	...
10123820	  792.1	  625.0	 3499.0	...
10123821	  792.2	  625.1	 3501.0	...
10123822	  792.4	  625.5	 3503.0	...
10123823	  792.4	  625.8	 3505.0	...
10123824	  792.5	  625.7	 3505.0	...
10123825	  792.7	  625.3	 3506.0	...
10123826	  792.8	  624.8	 3507.0	...
10123827	  792.8	  624.7	 3508.0	...
10123828	  792.8	  624.7	 3508.0	...
10123829	  792.7	  624.7	 3508.0	...
10123830	  792.7	  624.9	 3508.0	...
10123831	  792.7	  625.0	 3507.0	...
10123832	  792.6	  625.2	 3506.0	...
10123833	  792.5	  625.5	 3506.0	...
10123834	  792.6	  625.8	 3508.0	...
10123835	  792.7	  626.0	 3510.0	...
10123836	  792.9	  625.7	 3512.0	...
10123837	  792.5	  625.5	 3512.0	...
10123838	  792.0	  625.3	 3512.0	...
10123839	  791.7	  625.5	 3512.0	...
10123840	  791.8	  625.5	 3512.0	...
10123841	  792.0	  625.4	 3512.0	...
MSG	10123842 0000 _ Number On
10123842	  792.0	  625.8	 3514.0	...
10123843	  792.1	  626.2	 3516.0	...
10123844	  792.1	  626.1	 3520.0	...
10123845	  792.0	  625.6	 3524.0	...
10123846	  791.9	  625.0	 3525.0	...
10123847	  792.0	  625.1	 3523.0	...
10123848	  792.1	  625.3	 3521.0	...
10123849	  791.8	  625.5	 3522.0	...
10123850	  791.4	  625.7	 3523.0	...
10123851	  791.1	  625.8	 3524.0	...
10123852	  791.3	  625.3	 3525.0	...
10123853	  791.5	  624.8	 3526.0	...
10123854	  791.5	  624.4	 3527.0	...
10123855	  791.5	  624.9	 3528.0	...
10123856	  791.4	  625.4	 3528.0	...
10123857	  791.2	  626.0	 3526.0	...
10123858	  791.0	  626.2	 3525.0	...
10123859	  791.2	  626.2	 3528.0	...
10123860	  791.5	  625.8	 3532.0	...
10123861	  791.7	  625.5	 3534.0	...
10123862	  791.4	  625.3	 3532.0	...
10123863	  791.2	  625.3	 3531.0	...
10123864	  791.1	  625.1	 3533.0	...
10123865	  791.1	  624.9	 3534.0	...
10123866	  791.1	  624.8	 3535.0	...
10123867	  791.2	  625.0	 3533.0	...
10123868	  791.3	  625.4	 3533.0	...
10123869	  791.4	  625.6	 3532.0	...
10123870	  791.0	  625.7	 3532.0	...
10123871	  790.5	  625.8	 3531.0	...
10123872	  790.4	  626.0	 3530.0	...
10123873	  790.7	  626.1	 3530.0	...
10123874	  790.9	  625.7	 3530.0	...
10123875	  790.8	  625.3	 3531.0	...
10123876	  791.0	  625.0	 3531.0	...
10123877	  791.3	  625.3	 3531.0	...
10123878	  791.5	  625.2	 3533.0	...
10123879	  791.5	  624.9	 3534.0	...
10123880	  791.5	  624.5	 3536.0	...
10123881	  791.1	  624.2	 3535.0	...
10123882	  790.8	  624.3	 3536.0	...
10123883	  790.5	  624.6	 3537.0	...
10123884	  790.4	  624.9	 3538.0	...
10123885	  790.3	  625.0	 3542.0	...
10123886	  790.3	  625.0	 3546.0	...
10123887	  790.4	  625.1	 3549.0	...
10123888	  790.5	  625.0	 3549.0	...
10123889	  790.5	  625.1	 3549.0	...
10123890	  790.5	  624.9	 3550.0	...
10123891	  790.6	  624.7	 3551.0	...
10123892	  790.7	  624.4	 3553.0	...
10123893	  790.7	  624.3	 3555.0	...
10123894	  790.7	  624.4	 3554.0	...
10123895	  790.7	  624.4	 3551.0	...
10123896	  790.4	  624.4	 3549.0	...
10123897	  790.1	  624.4	 3550.0	...
10123898	  789.7	  624.9	 3550.0	...
10123899	  789.8	  625.4	 3554.0	...
10123900	  789.8	  625.6	 3557.0	...
10123901	  789.9	  625.4	 3560.0	...
10123902	  790.1	  625.0	 3559.0	...
10123903	  790.3	  624.7	 3558.0	...
10123904	  790.6	  624.4	 3561.0	...
10123905	  790.9	  624.5	 3564.0	...
10123906	  790.6	  624.6	 3568.0	...
10123907	  790.3	  624.9	 3567.0	...
10123908	  790.1	  625.1	 3566.0	...
10123909	  790.3	  625.1	 3566.0	...
10123910	  790.1	  624.9	 3569.0	...
10123911	  789.9	  624.8	 3573.0	...
10123912	  789.7	  624.7	 3576.0	...
10123913	  789.8	  624.6	 3576.0	...
10123914	  789.7	  624.5	 3576.0	...
10123915	  789.7	  624.4	 3576.0	...
10123916	  789.4	  624.4	 3576.0	...
10123917	  789.2	  624.5	 3575.0	...
10123918	  789.0	  624.6	 3571.0	...
10123919	  789.1	  624.6	 3568.0	...
10123920	  789.2	  624.7	 3569.0	...
10123921	  789.1	  624.9	 3572.0	...
10123922	  789.0	  625.1	 3577.0	...
10123923	  789.0	  625.2	 3576.0	...
10123924	  789.2	  625.0	 3576.0	...
10123925	  789.4	  624.7	 3577.0	...
10123926	  789.5	  625.2	 3578.0	...
10123927	  789.4	  625.8	 3579.0	...
10123928	  789.4	  626.2	 3578.0	...
10123929	  789.4	  625.7	 3578.0	...
10123930	  789.4	  625.3	 3579.0	...
10123931	  789.4	  625.0	 3580.0	...
10123932	  789.4	  625.5	 3581.0	...
10123933	  789.3	  625.9	 3581.0	...
10123934	  789.3	  626.0	 3581.0	...
10123935	  789.2	  625.7	 3581.0	...
10123936	  789.2	  625.2	 3581.0	...
10123937	  789.3	  625.1	 3584.0	...
10123938	  789.4	  625.1	 3587.0	...
10123939	  789.5	  625.3	 3590.0	...
10123940	  789.5	  625.5	 3591.0	...
10123941	  789.5	  625.2	 3592.0	...
10123942	  789.5	  624.7	 3588.0	...
10123943	  789.4	  624.3	 3585.0	...
10123944	  789.5	  624.2	 3582.0	...
10123945	  789.5	  624.1	 3587.0	...
10123946	  789.5	  624.1	 3592.0	...
10123947	  789.3	  624.4	 3598.0	...
10123948	  789.1	  624.6	 3599.0	...
10123949	  789.0	  624.8	 3600.0	...
10123950	  789.1	  624.5	 3600.0	...
10123951	  789.2	  624.3	 3600.0	...
10123952	  789.3	  624.7	 3599.0	...
10123953	  789.6	  625.4	 3598.0	...
10123954	  789.7	  625.5	 3596.0	...
10123955	  789.6	  624.9	 3596.0	...
10123956	  789.4	  624.3	 3596.0	...
10123957	  789.0	  624.3	 3596.0	...
10123958	  788.7	  624.3	 3598.0	...
10123959	  788.4	  624.1	 3600.0	...
10123960	  788.3	  623.9	 3603.0	...
10123961	  788.2	  623.6	 3607.0	...
10123962	  788.2	  623.6	 3609.0	...
10123963	  788.2	  623.7	 3611.0	...
10123964	  788.3	  623.9	 3610.0	...
10123965	  788.3	  624.2	 3612.0	...
10123966	  788.3	  624.4	 3614.0	...
10123967	  788.4	  624.5	 3616.0	...
10123968	  788.6	  624.1	 3616.0	...
10123969	  788.9	  623.6	 3615.0	...
10123970	  789.2	  623.5	 3614.0	...
10123971	  789.2	  623.8	 3612.0	...
10123972	  789.2	  624.2	 3609.0	...
10123973	  789.3	  624.3	 3607.0	...
10123974	  789.3	  624.3	 3612.0	...
10123975	  789.1	  624.1	 3616.0	...
10123976	  788.5	  624.1	 3620.0	...
10123977	  787.9	  624.2	 3621.0	...
10123978	  787.8	  624.2	 3622.0	...
10123979	  788.1	  624.1	 3623.0	...
10123980	  788.3	  623.4	 3623.0	...
10123981	  788.0	  622.8	 3624.0	...
10123982	  787.7	  623.0	 3625.0	...
10123983	  787.5	  623.7	 3625.0	...
10123984	  787.8	  624.3	 3624.0	...
10123985	  788.0	  624.2	 3622.0	...
10123986	  788.2	  624.2	 3622.0	...
10123987	  788.4	  624.4	 3621.0	...
10123988	  788.5	  624.0	 3620.0	...
10123989	  788.6	  623.7	 3621.0	...
10123990	  788.4	  623.5	 3622.0	...
10123991	  788.4	  623.5	 3625.0	...
10123992	  788.2	  623.3	 3627.0	...
10123993	  787.9	  623.0	 3629.0	...
10123994	  787.7	  622.7	 3630.0	...
10123995	  787.6	  622.4	 3629.0	...
10123996	  787.4	  622.1	 3628.0	...
10123997	  787.8	  622.0	 3628.0	...
10123998	  788.3	  621.9	 3629.0	...
10123999	  788.7	  622.0	 3629.0	...
10124000	  788.7	  622.1	 3630.0	...
10124001	  788.7	  622.2	 3629.0	...
10124002	  788.9	  622.3	 3628.0	...
10124003	  788.8	  622.6	 3632.0	...
10124004	  788.2	  622.8	 3637.0	...
10124005	  787.7	  622.8	 3643.0	...
10124006	  787.3	  622.6	 3644.0	...
10124007	  787.4	  622.3	 3641.0	...
10124008	  787.5	  622.0	 3636.0	...
10124009	  787.4	  621.8	 3631.0	...
10124010	  787.3	  621.7	 3630.0	...
10124011	  787.2	  621.9	 3636.0	...
10124012	  787.3	  622.7	 3643.0	...
10124013	  787.3	  623.5	 3646.0	...
10124014	  787.3	  624.2	 3643.0	...
10124015	  787.1	  623.8	 3640.0	...
10124016	  787.0	  623.5	 3641.0	...
10124017	  787.1	  623.4	 3641.0	...
10124018	  787.2	  623.6	 3640.0	...
10124019	  787.1	  623.6	 3638.0	...
10124020	  787.1	  623.3	 3637.0	...
10124021	  787.1	  623.3	 3637.0	...
10124022	  787.2	  623.6	 3639.0	...
10124023	  787.3	  623.6	 3642.0	...
10124024	  787.4	  623.5	 3645.0	...
10124025	  787.4	  623.4	 3645.0	...
10124026	  787.4	  623.5	 3645.0	...
10124027	  787.3	  623.5	 3645.0	...
10124028	  787.2	  623.4	 3643.0	...
10124029	  787.2	  623.4	 3641.0	...
10124030	  787.2	  623.3	 3642.0	...
10124031	  787.3	  623.2	 3645.0	...
10124032	  787.3	  622.8	 3647.0	...
10124033	  787.2	  622.5	 3648.0	...
10124034	  787.1	  621.9	 3648.0	...
10124035	  787.0	  621.7	 3648.0	...
10124036	  787.0	  621.4	 3647.0	...
10124037	  787.0	  621.3	 3645.0	...
10124038	  786.6	  621.1	 3644.0	...
10124039	  786.1	  621.1	 3645.0	...
10124040	  785.6	  621.0	 3646.0	...
10124041	  785.5	  620.8	 3649.0	...
10124042	  785.3	  620.7	 3651.0	...
10124043	  785.2	  620.7	 3653.0	...
10124044	  785.2	  620.7	 3653.0	...
10124045	  785.5	  620.6	 3653.0	...
10124046	  786.0	  620.5	 3654.0	...
10124047	  786.7	  620.6	 3655.0	...
10124048	  787.3	  620.7	 3655.0	...
10124049	  787.4	  620.6	 3655.0	...
10124050	  787.1	  620.7	 3655.0	...
10124051	  786.9	  620.9	 3656.0	...
10124052	  786.7	  621.0	 3658.0	...
10124053	  786.7	  620.9	 3660.0	...
10124054	  786.7	  621.0	 3661.0	...
10124055	  786.8	  621.1	 3660.0	...
10124056	  786.8	  621.2	 3658.0	...
10124057	  786.9	  621.2	 3656.0	...
10124058	  786.9	  621.1	 3654.0	...
10124059	  786.9	  621.0	 3655.0	...
10124060	  786.9	  620.7	 3657.0	...
10124061	  786.9	  620.5	 3658.0	...
10124062	  786.8	  620.3	 3658.0	...
10124063	  786.8	  620.4	 3658.0	...
10124064	  786.7	  620.6	 3658.0	...
10124065	  786.5	  620.9	 3658.0	...
10124066	  786.4	  621.2	 3659.0	...
10124067	  786.2	  621.6	 3660.0	...
10124068	  786.5	  621.8	 3660.0	...
10124069	  786.7	  621.9	 3661.0	...
10124070	  786.9	  621.8	 3662.0	...
10124071	  786.8	  621.9	 3662.0	...
10124072	  786.7	  621.8	 3661.0	...
10124073	  786.6	  621.8	 3660.0	...
10124074	  786.2	  621.8	 3661.0	...
10124075	  785.9	  622.1	 3663.0	...
10124076	  786.1	  622.5	 3668.0	...
10124077	  786.6	  622.9	 3671.0	...
10124078	  787.2	  623.2	 3672.0	...
10124079	  787.0	  623.5	 3672.0	...
10124080	  786.6	  623.5	 3672.0	...
10124081	  786.4	  622.9	 3672.0	...
10124082	  786.4	  622.3	 3671.0	...
10124083	  786.5	  621.7	 3668.0	...
10124084	  786.5	  621.7	 3666.0	...
10124085	  786.5	  621.6	 3670.0	...
10124086	  786.5	  621.5	 3673.0	...
10124087	  786.2	  621.7	 3677.0	...
10124088	  786.2	  621.7	 3677.0	...
10124089	  786.1	  621.6	 3676.0	...
10124090	  786.1	  621.4	 3676.0	...
10124091	  785.8	  621.2	 3675.0	...
10124092	  785.7	  621.2	 3674.0	...
10124093	  785.8	  621.2	 3673.0	...
10124094	  786.1	  621.1	 3672.0	...
10124095	  786.4	  621.3	 3673.0	...
10124096	  786.4	  621.9	 3674.0	...
10124097	  785.8	  622.6	 3672.0	...
10124098	  785.2	  622.6	 3670.0	...
10124099	  785.0	  622.2	 3671.0	...
10124100	  785.1	  621.7	 3673.0	...
10124101	  785.2	  621.6	 3673.0	...
10124102	  785.3	  621.6	 3670.0	...
10124103	  785.2	  621.6	 3672.0	...
10124104	  785.2	  621.7	 3677.0	...
10124105	  785.2	  621.6	 3682.0	...
10124106	  785.2	  621.6	 3682.0	...
10124107	  785.1	  621.6	 3679.0	...
10124108	  785.0	  621.6	 3675.0	...
10124109	  785.1	  621.6	 3674.0	...
10124110	  785.4	  621.6	 3676.0	...
10124111	  785.9	  621.6	 3679.0	...
10124112	  786.3	  621.5	 3678.0	...
10124113	  785.8	  621.4	 3676.0	...
10124114	  785.3	  621.3	 3674.0	...
10124115	  784.9	  621.2	 3672.0	...
10124116	  785.1	  621.2	 3672.0	...
10124117	  785.3	  620.9	 3672.0	...
10124118	  785.1	  620.7	 3673.0	...
10124119	  785.1	  620.5	 3674.0	...
10124120	  785.1	  620.3	 3674.0	...
10124121	  785.1	  620.3	 3673.0	...
10124122	  785.1	  621.0	 3675.0	...
10124123	  785.2	  621.7	 3676.0	...
10124124	  785.5	  621.8	 3678.0	...
10124125	  785.8	  621.3	 3678.0	...
10124126	  786.2	  621.3	 3678.0	...
10124127	  786.4	  622.0	 3678.0	...
10124128	  786.4	  622.7	 3678.0	...
10124129	  786.3	  622.8	 3677.0	...
10124130	  786.3	  622.7	 3679.0	...
10124131	  786.4	  622.2	 3681.0	...
10124132	  786.5	  621.6	 3683.0	...
10124133	  786.5	  621.1	 3684.0	...
10124134	  786.3	  620.8	 3686.0	...
10124135	  786.1	  620.9	 3688.0	...
10124136	  786.1	  621.2	 3689.0	...
10124137	  786.1	  621.5	 3688.0	...
10124138	  785.9	  621.5	 3685.0	...
10124139	  785.8	  621.6	 3683.0	...
10124140	  785.7	  621.6	 3682.0	...
10124141	  785.9	  621.6	 3682.0	...
10124142	  785.6	  621.5	 3683.0	...
10124143	  785.1	  621.4	 3683.0	...
10124144	  785.0	  621.3	 3683.0	...
10124145	  785.6	  621.4	 3685.0	...
10124146	  786.1	  621.3	 3686.0	...
10124147	  786.2	  621.3	 3688.0	...
10124148	  786.1	  621.5	 3688.0	...
10124149	  786.1	  621.7	 3689.0	...
10124150	  786.1	  621.9	 3689.0	...
10124151	  786.0	  622.0	 3689.0	...
10124152	  785.7	  621.9	 3688.0	...
10124153	  785.4	  621.8	 3688.0	...
10124154	  785.1	  621.6	 3686.0	...
MSG	10124155 0000 _ Number Off
10124155	  784.8	  621.1	 3684.0	...
10124156	  784.6	  620.6	 3685.0	...
10124157	  784.5	  620.1	 3689.0	...
10124158	  784.8	  620.0	 3692.0	...
10124159	  785.0	  620.1	 3693.0	...
10124160	  785.4	  620.1	 3694.0	...
10124161	  785.8	  620.1	 3696.0	...
10124162	  785.5	  620.0	 3697.0	...
10124163	  784.8	  620.2	 3697.0	...
10124164	  784.6	  620.4	 3697.0	...
10124165	  785.1	  620.4	 3697.0	...
10124166	  785.6	  620.4	 3696.0	...
10124167	  785.6	  620.0	 3694.0	...
10124168	  785.5	  619.6	 3693.0	...
10124169	  785.4	  619.3	 3693.0	...
10124170	  785.3	  619.4	 3693.0	...
10124171	  785.4	  619.6	 3691.0	...
10124172	  785.5	  619.5	 3690.0	...
10124173	  785.3	  619.4	 3689.0	...
10124174	  785.1	  619.3	 3689.0	...
10124175	  785.1	  619.5	 3691.0	...
10124176	  785.3	  619.6	 3692.0	...
10124177	  785.5	  619.7	 3693.0	...
10124178	  785.7	  620.1	 3694.0	...
10124179	  785.8	  620.4	 3695.0	...
10124180	  785.7	  620.7	 3697.0	...
10124181	  785.6	  620.6	 3697.0	...
10124182	  785.6	  620.6	 3698.0	...
10124183	  785.4	  620.6	 3699.0	...
10124184	  785.3	  620.6	 3699.0	...
10124185	  785.2	  620.7	 3698.0	...
10124186	  785.2	  620.8	 3698.0	...
10124187	  785.2	  620.9	 3698.0	...
10124188	  785.2	  620.8	 3700.0	...
10124189	  785.1	  620.6	 3701.0	...
10124190	  785.1	  620.5	 3702.0	...
10124191	  785.3	  620.6	 3703.0	...
10124192	  785.4	  620.7	 3704.0	...
10124193	  785.4	  620.5	 3703.0	...
10124194	  785.4	  620.2	 3702.0	...
10124195	  785.4	  619.6	 3700.0	...
10124196	  785.4	  619.5	 3699.0	...
10124197	  785.5	  619.5	 3699.0	...
10124198	  785.6	  619.7	 3701.0	...
10124199	  785.8	  619.8	 3704.0	...
10124200	  785.9	  619.9	 3704.0	...
10124201	  785.9	  620.0	 3703.0	...
10124202	  785.8	  620.1	 3705.0	...
10124203	  785.3	  620.1	 3708.0	...
10124204	  784.8	  619.9	 3711.0	...
10124205	  784.5	  619.9	 3710.0	...
10124206	  784.5	  620.0	 3710.0	...
10124207	  784.6	  620.2	 3709.0	...
10124208	  784.6	  620.3	 3708.0	...
10124209	  784.5	  620.5	 3706.0	...
10124210	  784.4	  620.5	 3705.0	...
10124211	  784.2	  620.2	 3704.0	...
10124212	  784.0	  619.6	 3705.0	...
10124213	  783.8	  619.1	 3706.0	...
10124214	  783.8	  618.9	 3708.0	...
10124215	  783.8	  619.3	 3708.0	...
10124216	  784.0	  619.8	 3705.0	...
10124217	  784.2	  620.1	 3702.0	...
10124218	  784.4	  620.0	 3702.0	...
10124219	  784.7	  619.7	 3706.0	...
10124220	  785.0	  619.6	 3710.0	...
10124221	  785.3	  619.5	 3710.0	...
10124222	  785.3	  619.5	 3710.0	...
10124223	  785.1	  619.5	 3710.0	...
10124224	  784.8	  619.4	 3710.0	...
10124225	  783.9	  619.3	 3710.0	...
10124226	  783.3	  619.0	 3708.0	...
10124227	  782.7	  618.9	 3707.0	...
10124228	  782.9	  618.7	 3705.0	...
10124229	  783.4	  618.7	 3703.0	...
10124230	  783.7	  618.6	 3701.0	...
10124231	  783.6	  618.6	 3703.0	...
10124232	  783.1	  618.5	 3707.0	...
10124233	  782.7	  618.5	 3707.0	...
10124234	  782.7	  618.6	 3704.0	...
10124235	  783.3	  618.5	 3701.0	...
10124236	  783.8	  618.2	 3701.0	...
10124237	  784.2	  618.0	 3701.0	...
10124238	  784.0	  618.0	 3700.0	...
10124239	  783.8	  617.9	 3699.0	...
10124240	  783.7	  617.7	 3699.0	...
10124241	  783.6	  618.0	 3700.0	...
10124242	  783.7	  618.3	 3702.0	...
10124243	  783.7	  618.7	 3705.0	...
10124244	  783.8	  618.6	 3705.0	...
10124245	  783.7	  618.5	 3703.0	...
10124246	  784.0	  618.8	 3700.0	...
10124247	  784.3	  619.2	 3700.0	...
10124248	  784.5	  619.6	 3699.0	...
10124249	  784.4	  619.6	 3699.0	...
10124250	  784.3	  619.4	 3701.0	...
10124251	  784.2	  619.3	 3704.0	...
10124252	  783.9	  619.1	 3707.0	...
10124253	  783.7	  619.2	 3708.0	...
10124254	  783.6	  619.2	 3708.0	...
10124255	  783.7	  619.2	 3708.0	...
10124256	  783.7	  619.2	 3708.0	...
10124257	  783.7	  619.1	 3707.0	...
10124258	  783.8	  619.1	 3706.0	...
10124259	  783.8	  619.4	 3705.0	...
10124260	  783.9	  619.7	 3704.0	...
10124261	  784.1	  620.0	 3704.0	...
10124262	  784.2	  620.0	 3704.0	...
10124263	  784.6	  620.0	 3704.0	...
10124264	  784.8	  619.9	 3703.0	...
10124265	  785.0	  619.8	 3702.0	...
10124266	  785.0	  619.3	 3700.0	...
10124267	  784.6	  618.8	 3698.0	...
10124268	  783.7	  618.4	 3698.0	...
10124269	  783.0	  618.5	 3698.0	...
10124270	  782.4	  618.8	 3698.0	...
10124271	  782.3	  619.0	 3702.0	...
10124272	  782.1	  619.0	 3705.0	...
10124273	  782.1	  618.9	 3708.0	...
10124274	  782.3	  618.8	 3708.0	...
10124275	  782.4	  618.6	 3705.0	...
10124276	  782.6	  618.2	 3704.0	...
10124277	  782.7	  618.0	 3702.0	...
10124278	  782.9	  617.8	 3702.0	...
10124279	  783.0	  618.2	 3703.0	...
10124280	  783.1	  618.4	 3706.0	...
10124281	  783.1	  618.7	 3708.0	...
10124282	  783.1	  618.7	 3711.0	...
10124283	  783.2	  618.7	 3711.0	...
10124284	  783.3	  618.7	 3710.0	...
10124285	  783.2	  618.7	 3710.0	...
10124286	  783.1	  618.8	 3710.0	...
10124287	  783.0	  618.8	 3710.0	...
10124288	  783.2	  618.9	 3710.0	...
10124289	  783.4	  618.9	 3710.0	...
10124290	  783.4	  619.0	 3711.0	...
10124291	  783.2	  619.0	 3713.0	...
10124292	  782.8	  619.1	 3714.0	...
10124293	  782.7	  619.1	 3714.0	...
10124294	  782.6	  619.1	 3713.0	...
10124295	  782.5	  619.3	 3713.0	...
10124296	  782.3	  619.6	 3713.0	...
10124297	  782.3	  620.1	 3714.0	...
10124298	  782.4	  620.4	 3715.0	...
10124299	  782.3	  620.7	 3715.0	...
10124300	  782.4	  620.8	 3716.0	...
10124301	  782.3	  620.7	 3716.0	...
10124302	  782.4	  620.6	 3716.0	...
10124303	  782.3	  620.5	 3717.0	...
10124304	  782.2	  620.4	 3717.0	...
10124305	  782.5	  620.3	 3716.0	...
10124306	  782.7	  620.0	 3716.0	...
10124307	  782.5	  619.4	 3715.0	...
10124308	  782.1	  618.9	 3715.0	...
10124309	  781.7	  618.6	 3714.0	...
10124310	  781.8	  619.0	 3713.0	...
10124311	  781.8	  619.4	 3713.0	...
10124312	  782.1	  619.8	 3713.0	...
10124313	  782.4	  619.5	 3713.0	...
10124314	  782.7	  619.2	 3712.0	...
10124315	  782.8	  618.9	 3711.0	...
10124316	  782.8	  618.9	 3709.0	...
10124317	  782.7	  618.9	 3708.0	...
10124318	  782.3	  619.3	 3709.0	...
10124319	  781.8	  619.6	 3707.0	...
10124320	  781.3	  619.9	 3706.0	...
10124321	  781.4	  619.9	 3703.0	...
10124322	  781.7	  619.8	 3701.0	...
10124323	  782.1	  619.7	 3702.0	...
10124324	  782.2	  619.4	 3706.0	...
10124325	  782.0	  619.1	 3709.0	...
10124326	  781.7	  618.7	 3707.0	...
10124327	  781.6	  618.6	 3704.0	...
10124328	  781.8	  618.8	 3703.0	...
10124329	  781.9	  619.1	 3704.0	...
10124330	  781.9	  619.4	 3705.0	...
10124331	  781.8	  619.4	 3705.0	...
10124332	  781.7	  619.5	 3707.0	...
10124333	  781.7	  619.6	 3709.0	...
10124334	  781.5	  619.6	 3709.0	...
10124335	  781.2	  619.6	 3707.0	...
10124336	  781.1	  619.5	 3704.0	...
10124337	  781.2	  619.6	 3703.0	...
10124338	  781.4	  619.9	 3703.0	...
10124339	  781.5	  620.2	 3702.0	...
10124340	  781.4	  620.0	 3700.0	...
10124341	  781.2	  619.3	 3700.0	...
10124342	  780.9	  618.7	 3699.0	...
10124343	  780.9	  618.8	 3701.0	...
10124344	  780.9	  619.2	 3703.0	...
10124345	  781.1	  619.5	 3706.0	...
10124346	  781.2	  619.6	 3707.0	...
10124347	  781.3	  619.6	 3707.0	...
10124348	  781.4	  619.5	 3707.0	...
10124349	  781.6	  619.5	 3707.0	...
10124350	  781.9	  619.4	 3705.0	...
10124351	  782.0	  619.7	 3702.0	...
10124352	  782.1	  620.0	 3703.0	...
10124353	  781.6	  620.2	 3706.0	...
10124354	  781.0	  620.1	 3708.0	...
10124355	  780.8	  620.0	 3707.0	...
10124356	  781.0	  619.8	 3707.0	...
10124357	  781.4	  619.7	 3709.0	...
10124358	  781.6	  619.7	 3710.0	...
10124359	  781.6	  619.7	 3710.0	...
10124360	  781.5	  619.4	 3709.0	...
10124361	  781.4	  619.1	 3709.0	...
10124362	  781.4	  619.3	 3708.0	...
10124363	  781.6	  619.7	 3708.0	...
10124364	  781.7	  620.0	 3706.0	...
10124365	  781.7	  619.7	 3704.0	...
10124366	  781.7	  619.4	 3703.0	...
10124367	  781.7	  619.4	 3704.0	...
10124368	  781.6	  619.6	 3705.0	...
MSG	10124369 0000 _ Number On
10124369	  781.6	  619.7	 3705.0	...
10124370	  781.5	  619.9	 3706.0	...
10124371	  781.6	  620.0	 3706.0	...
10124372	  781.6	  620.3	 3704.0	...
10124373	  781.6	  620.6	 3701.0	...
10124374	  781.5	  620.5	 3698.0	...
10124375	  781.3	  620.3	 3699.0	...
10124376	  781.3	  620.1	 3703.0	...
10124377	  781.2	  620.2	 3704.0	...
10124378	  781.1	  620.3	 3703.0	...
10124379	  780.8	  620.2	 3702.0	...
10124380	  780.6	  620.1	 3703.0	...
10124381	  780.4	  620.0	 3703.0	...
10124382	  780.3	  620.0	 3700.0	...
10124383	  780.7	  619.8	 3698.0	...
10124384	  781.1	  619.7	 3696.0	...
10124385	  781.4	  619.5	 3695.0	...
10124386	  781.2	  619.4	 3694.0	...
10124387	  781.1	  619.8	 3693.0	...
10124388	  781.2	  620.2	 3694.0	...
10124389	  781.3	  620.6	 3699.0	...
10124390	  781.5	  620.8	 3705.0	...
10124391	  781.5	  621.0	 3706.0	...
10124392	  781.6	  621.2	 3704.0	...
10124393	  781.5	  621.3	 3703.0	...
10124394	  781.0	  620.9	 3704.0	...
10124395	  780.4	  620.5	 3705.0	...
10124396	  780.1	  620.1	 3705.0	...
10124397	  780.3	  620.1	 3705.0	...
10124398	  780.5	  620.1	 3705.0	...
10124399	  780.6	  620.1	 3705.0	...
10124400	  780.2	  620.1	 3703.0	...
10124401	  779.8	  620.0	 3701.0	...
10124402	  779.5	  619.9	 3700.0	...
10124403	  779.6	  619.9	 3701.0	...
10124404	  779.7	  619.9	 3703.0	...
10124405	  779.5	  620.0	 3704.0	...
10124406	  779.6	  620.1	 3703.0	...
10124407	  779.9	  620.4	 3702.0	...
10124408	  780.3	  620.4	 3701.0	...
10124409	  780.5	  620.5	 3700.0	...
10124410	  780.6	  620.4	 3700.0	...
10124411	  780.8	  620.4	 3700.0	...
10124412	  780.9	  620.7	 3701.0	...
10124413	  781.1	  620.9	 3699.0	...
10124414	  781.3	  620.8	 3697.0	...
10124415	  781.3	  620.5	 3698.0	...
10124416	  781.4	  620.1	 3700.0	...
10124417	  781.4	  620.2	 3699.0	...
10124418	  781.2	  620.3	 3695.0	...
10124419	  781.1	  620.5	 3692.0	...
10124420	  781.0	  621.0	 3693.0	...
10124421	  781.1	  621.4	 3694.0	...
10124422	  780.9	  621.7	 3694.0	...
10124423	  780.8	  621.4	 3693.0	...
10124424	  780.7	  621.2	 3692.0	...
10124425	  780.7	  621.3	 3692.0	...
10124426	  780.6	  621.3	 3693.0	...
10124427	  780.5	  621.2	 3694.0	...
10124428	  780.5	  621.2	 3696.0	...
10124429	  780.6	  621.1	 3696.0	...
10124430	  780.8	  621.3	 3696.0	...
10124431	  780.9	  621.5	 3696.0	...
10124432	  781.1	  621.6	 3695.0	...
10124433	  781.1	  621.5	 3695.0	...
10124434	  781.0	  621.5	 3695.0	...
10124435	  780.9	  621.4	 3695.0	...
10124436	  781.2	  621.3	 3695.0	...
10124437	  781.5	  620.9	 3694.0	...
10124438	  781.4	  620.5	 3694.0	...
10124439	  781.0	  620.1	 3697.0	...
10124440	  780.6	  620.1	 3700.0	...
10124441	  780.6	  620.5	 3701.0	...
10124442	  780.6	  620.8	 3696.0	...
10124443	  780.8	  621.5	 3692.0	...
10124444	  780.9	  621.8	 3689.0	...
10124445	  781.2	  622.2	 3691.0	...
10124446	  781.4	  622.3	 3693.0	...
10124447	  781.1	  622.0	 3693.0	...
10124448	  780.7	  621.4	 3693.0	...
10124449	  780.6	  620.6	 3691.0	...
10124450	  780.9	  620.4	 3690.0	...
10124451	  781.2	  620.4	 3689.0	...
10124452	  781.2	  620.0	 3691.0	...
10124453	  781.3	  619.4	 3692.0	...
10124454	  781.4	  619.3	 3691.0	...
10124455	  781.1	  619.9	 3691.0	...
10124456	  780.8	  620.5	 3690.0	...
10124457	  780.5	  620.7	 3689.0	...
10124458	  780.4	  620.4	 3687.0	...
10124459	  780.4	  620.0	 3686.0	...
10124460	  780.3	  619.7	 3688.0	...
10124461	  780.3	  619.8	 3689.0	...
10124462	  780.9	  620.0	 3689.0	...
10124463	  781.6	  620.0	 3688.0	...
10124464	  782.0	  619.9	 3688.0	...
10124465	  781.8	  619.8	 3688.0	...
10124466	  781.5	  619.8	 3688.0	...
10124467	  781.0	  619.9	 3688.0	...
10124468	  780.2	  619.5	 3687.0	...
10124469	  779.3	  619.2	 3687.0	...
10124470	  779.1	  619.0	 3686.0	...
10124471	  779.1	  619.3	 3686.0	...
10124472	  779.5	  619.6	 3685.0	...
10124473	  780.0	  619.7	 3685.0	...
10124474	  780.5	  619.6	 3686.0	...
10124475	  780.3	  619.5	 3687.0	...
10124476	  780.0	  619.4	 3688.0	...
10124477	  779.7	  620.0	 3688.0	...
10124478	  779.9	  620.5	 3688.0	...
10124479	  780.1	  620.6	 3688.0	...
10124480	  780.1	  620.3	 3687.0	...
10124481	  779.8	  620.0	 3686.0	...
10124482	  779.4	  620.0	 3688.0	...
10124483	  779.2	  619.7	 3690.0	...
10124484	  779.2	  619.4	 3693.0	...
10124485	  779.3	  619.2	 3692.0	...
10124486	  779.4	  619.2	 3690.0	...
10124487	  779.4	  619.3	 3689.0	...
10124488	  779.6	  619.2	 3689.0	...
10124489	  779.6	  619.0	 3690.0	...
10124490	  779.6	  619.1	 3688.0	...
10124491	  779.9	  619.4	 3687.0	...
10124492	  780.3	  619.7	 3685.0	...
10124493	  780.7	  619.7	 3686.0	...
10124494	  780.5	  619.6	 3687.0	...
10124495	  780.5	  619.4	 3685.0	...
10124496	  780.5	  619.3	 3683.0	...
10124497	  780.6	  619.2	 3681.0	...
10124498	  780.6	  619.1	 3682.0	...
10124499	  780.4	  619.0	 3683.0	...
10124500	  780.2	  619.1	 3684.0	...
10124501	  780.0	  619.4	 3685.0	...
10124502	  780.0	  619.4	 3686.0	...
10124503	  780.0	  619.3	 3687.0	...
10124504	  780.0	  619.0	 3687.0	...
10124505	  780.0	  618.9	 3684.0	...
10124506	  780.1	  618.9	 3681.0	...
10124507	  780.1	  618.9	 3677.0	...
10124508	  780.2	  618.9	 3680.0	...
10124509	  780.1	  618.9	 3682.0	...
10124510	  780.1	  618.9	 3684.0	...
10124511	  780.0	  618.8	 3683.0	...
10124512	  780.0	  618.8	 3682.0	...
10124513	  780.0	  618.6	 3681.0	...
10124514	  780.2	  618.3	 3682.0	...
10124515	  780.3	  618.1	 3683.0	...
10124516	  780.4	  618.1	 3686.0	...
10124517	  780.2	  618.1	 3687.0	...
10124518	  780.2	  617.9	 3687.0	...
10124519	  780.1	  617.7	 3686.0	...
10124520	  780.3	  617.5	 3682.0	...
10124521	  780.5	  617.8	 3680.0	...
10124522	  780.8	  618.2	 3677.0	...
10124523	  780.8	  618.4	 3677.0	...
10124524	  780.8	  618.1	 3676.0	...
10124525	  780.6	  617.9	 3675.0	...
10124526	  780.4	  618.1	 3676.0	...
10124527	  780.3	  618.2	 3678.0	...
10124528	  780.2	  618.2	 3679.0	...
10124529	  780.2	  618.1	 3678.0	...
10124530	  780.2	  617.9	 3677.0	...
10124531	  780.5	  617.7	 3676.0	...
10124532	  780.8	  617.4	 3676.0	...
10124533	  781.1	  617.5	 3676.0	...
10124534	  781.1	  617.6	 3675.0	...
10124535	  781.2	  617.7	 3675.0	...
10124536	  781.2	  617.7	 3675.0	...
10124537	  781.2	  617.9	 3676.0	...
10124538	  781.3	  618.2	 3675.0	...
10124539	  781.3	  618.5	 3672.0	...
10124540	  781.1	  618.2	 3670.0	...
10124541	  780.9	  617.6	 3668.0	...
10124542	  780.7	  616.8	 3668.0	...
10124543	  780.7	  616.6	 3671.0	...
10124544	  780.5	  616.9	 3674.0	...
10124545	  780.3	  617.5	 3677.0	...
10124546	  780.2	  617.7	 3677.0	...
10124547	  780.2	  617.3	 3677.0	...
10124548	  780.6	  616.8	 3677.0	...
10124549	  781.1	  617.1	 3677.0	...
10124550	  781.4	  617.5	 3677.0	...
10124551	  781.6	  618.1	 3676.0	...
10124552	  781.8	  618.3	 3675.0	...
10124553	  781.9	  618.1	 3674.0	...
10124554	  781.8	  617.8	 3674.0	...
10124555	  781.4	  617.1	 3676.0	...
10124556	  781.2	  616.8	 3679.0	...
10124557	  781.0	  616.2	 3682.0	...
10124558	  781.0	  616.1	 3683.0	...
10124559	  781.1	  616.0	 3683.0	...
10124560	  781.2	  616.3	 3684.0	...
10124561	  781.4	  616.6	 3684.0	...
10124562	  781.5	  616.7	 3684.0	...
10124563	  781.5	  616.6	 3685.0	...
10124564	  781.3	  616.5	 3685.0	...
10124565	  781.4	  616.5	 3686.0	...
10124566	  781.7	  616.4	 3686.0	...
10124567	  782.0	  616.4	 3686.0	...
10124568	  781.7	  616.3	 3687.0	...
10124569	  781.1	  616.4	 3688.0	...
10124570	  780.4	  616.4	 3688.0	...
10124571	  779.9	  616.4	 3688.0	...
10124572	  779.9	  616.8	 3688.0	...
10124573	  779.8	  617.3	 3686.0	...
10124574	  780.0	  617.8	 3683.0	...
10124575	  780.2	  617.8	 3684.0	...
10124576	  780.4	  617.6	 3688.0	...
10124577	  780.5	  617.3	 3691.0	...
10124578	  780.7	  616.9	 3692.0	...
10124579	  780.8	  616.5	 3693.0	...
10124580	  780.8	  616.2	 3692.0	...
10124581	  780.8	  616.4	 3692.0	...
10124582	  780.8	  616.8	 3695.0	...
10124583	  781.0	  617.6	 3699.0	...
10124584	  781.0	  618.1	 3703.0	...
10124585	  780.9	  618.3	 3701.0	...
10124586	  780.7	  617.8	 3699.0	...
10124587	  780.5	  617.3	 3697.0	...
10124588	  780.4	  617.1	 3695.0	...
10124589	  780.4	  616.9	 3693.0	...
10124590	  780.8	  616.8	 3691.0	...
10124591	  781.2	  617.1	 3690.0	...
10124592	  781.3	  617.5	 3689.0	...
10124593	  781.3	  617.9	 3690.0	...
10124594	  781.5	  617.8	 3690.0	...
10124595	  781.7	  617.7	 3690.0	...
10124596	  781.9	  617.6	 3694.0	...
10124597	  781.8	  617.5	 3697.0	...
10124598	  781.8	  617.5	 3701.0	...
10124599	  781.8	  617.5	 3702.0	...
10124600	  781.7	  617.3	 3704.0	...
10124601	  781.7	  617.2	 3704.0	...
10124602	  781.6	  617.1	 3702.0	...
10124603	  781.8	  617.2	 3699.0	...
10124604	  782.1	  617.2	 3697.0	...
10124605	  782.4	  617.2	 3697.0	...
10124606	  782.3	  617.3	 3697.0	...
10124607	  782.1	  617.4	 3698.0	...
10124608	  781.9	  617.4	 3698.0	...
10124609	  781.9	  617.5	 3698.0	...
10124610	  781.8	  617.5	 3700.0	...
10124611	  781.6	  617.6	 3702.0	...
10124612	  781.4	  617.6	 3703.0	...
10124613	  781.3	  617.4	 3703.0	...
10124614	  781.5	  617.2	 3703.0	...
10124615	  781.8	  617.0	 3702.0	...
10124616	  782.0	  617.1	 3698.0	...
10124617	  782.0	  617.2	 3695.0	...
10124618	  782.0	  617.4	 3693.0	...
10124619	  782.0	  617.4	 3695.0	...
10124620	  781.9	  617.6	 3698.0	...
10124621	  781.7	  617.6	 3701.0	...
10124622	  781.4	  617.2	 3702.0	...
10124623	  781.2	  616.6	 3701.0	...
10124624	  781.0	  616.2	 3699.0	...
10124625	  781.1	  616.3	 3697.0	...
10124626	  781.1	  616.5	 3697.0	...
10124627	  781.1	  616.6	 3698.0	...
10124628	  781.1	  616.8	 3701.0	...
10124629	  781.2	  616.9	 3704.0	...
10124630	  781.1	  617.1	 3703.0	...
10124631	  781.1	  617.1	 3701.0	...
10124632	  781.1	  616.9	 3700.0	...
10124633	  781.2	  616.6	 3701.0	...
10124634	  781.5	  616.3	 3702.0	...
10124635	  781.9	  616.5	 3702.0	...
10124636	  782.1	  616.7	 3702.0	...
10124637	  781.8	  617.0	 3701.0	...
10124638	  781.4	  617.1	 3701.0	...
10124639	  781.4	  616.9	 3701.0	...
10124640	  781.3	  616.4	 3703.0	...
10124641	  781.3	  615.9	 3705.0	...
10124642	  781.1	  615.7	 3708.0	...
10124643	  781.0	  615.8	 3709.0	...
10124644	  781.1	  616.2	 3711.0	...
10124645	  781.1	  616.6	 3711.0	...
10124646	  781.3	  616.8	 3711.0	...
10124647	  781.4	  616.8	 3712.0	...
10124648	  781.6	  616.9	 3712.0	...
10124649	  781.6	  617.1	 3709.0	...
10124650	  781.6	  617.1	 3704.0	...
10124651	  781.9	  617.0	 3700.0	...
10124652	  782.2	  616.9	 3701.0	...
10124653	  782.4	  616.4	 3702.0	...
10124654	  782.2	  616.1	 3707.0	...
10124655	  781.8	  615.8	 3711.0	...
10124656	  781.5	  616.0	 3714.0	...
10124657	  781.4	  616.1	 3714.0	...
10124658	  781.5	  616.2	 3714.0	...
10124659	  781.6	  616.2	 3714.0	...
10124660	  781.6	  616.0	 3714.0	...
10124661	  781.6	  615.8	 3714.0	...
10124662	  781.6	  615.8	 3713.0	...
10124663	  781.6	  615.9	 3712.0	...
10124664	  781.6	  616.0	 3712.0	...
10124665	  781.6	  615.8	 3711.0	...
10124666	  781.6	  615.6	 3715.0	...
10124667	  781.5	  615.4	 3718.0	...
10124668	  781.5	  615.2	 3720.0	...
10124669	  781.4	  615.0	 3719.0	...
10124670	  781.5	  615.3	 3716.0	...
10124671	  781.5	  615.6	 3713.0	...
10124672	  781.5	  615.9	 3711.0	...
10124673	  781.5	  616.0	 3710.0	...
10124674	  781.5	  616.1	 3710.0	...
10124675	  781.6	  615.9	 3711.0	...
10124676	  781.8	  615.5	 3712.0	...
10124677	  781.9	  615.1	 3714.0	...
10124678	  782.0	  615.0	 3716.0	...
10124679	  782.1	  614.8	 3717.0	...
10124680	  782.1	  614.8	 3717.0	...
10124681	  782.1	  615.2	 3717.0	...
10124682	  781.8	  615.7	 3717.0	...
10124683	  781.4	  616.1	 3718.0	...
10124684	  781.3	  615.7	 3718.0	...
10124685	  781.5	  615.2	 3719.0	...
10124686	  781.8	  615.5	 3720.0	...
MSG	10124687 0000 _ Number Off
10124687	  781.7	  616.1	 3721.0	...
10124688	  781.7	  616.6	 3722.0	...
10124689	  781.7	  616.5	 3722.0	...
10124690	  781.8	  616.3	 3721.0	...
10124691	  781.8	  616.5	 3720.0	...
10124692	  781.7	  616.6	 3720.0	...
10124693	  781.5	  616.7	 3719.0	...
10124694	  781.4	  616.4	 3718.0	...
10124695	  781.4	  616.4	 3716.0	...
10124696	  781.4	  616.4	 3718.0	...
10124697	  781.4	  616.5	 3721.0	...
10124698	  781.3	  616.4	 3723.0	...
10124699	  781.1	  616.1	 3723.0	...
10124700	  781.1	  616.1	 3722.0	...
10124701	  781.3	  616.2	 3721.0	...
10124702	  781.5	  616.6	 3720.0	...
10124703	  781.6	  616.7	 3720.0	...
10124704	  781.7	  616.4	 3721.0	...
10124705	  781.7	  615.9	 3722.0	...
10124706	  781.7	  615.4	 3723.0	...
10124707	  781.8	  615.5	 3725.0	...
10124708	  781.7	  615.8	 3727.0	...
10124709	  781.6	  616.1	 3729.0	...
10124710	  781.5	  616.1	 3729.0	...
10124711	  781.5	  615.9	 3729.0	...
10124712	  781.5	  615.5	 3729.0	...
10124713	  781.3	  615.0	 3729.0	...
10124714	  781.1	  614.7	 3731.0	...
10124715	  781.0	  614.5	 3732.0	...
10124716	  781.0	  614.5	 3734.0	...
10124717	  781.1	  614.6	 3734.0	...
10124718	  781.3	  614.7	 3736.0	...
10124719	  781.4	  614.9	 3737.0	...
10124720	  781.5	  615.1	 3736.0	...
10124721	  781.5	  614.5	 3734.0	...
10124722	  781.5	  613.9	 3735.0	...
10124723	  781.4	  613.4	 3738.0	...
10124724	  781.4	  613.4	 3742.0	...
10124725	  781.4	  613.5	 3743.0	...
10124726	  781.4	  613.7	 3742.0	...
10124727	  781.4	  613.9	 3741.0	...
10124728	  781.4	  614.1	 3740.0	...
10124729	  781.4	  613.9	 3740.0	...
10124730	  781.4	  613.7	 3740.0	...
10124731	  781.3	  613.9	 3740.0	...
10124732	  781.2	  614.4	 3739.0	...
10124733	  781.2	  615.0	 3739.0	...
10124734	  781.2	  615.3	 3739.0	...
10124735	  781.2	  615.2	 3741.0	...
10124736	  781.1	  614.8	 3745.0	...
10124737	  781.1	  614.2	 3748.0	...
10124738	  781.1	  613.8	 3746.0	...
10124739	  780.9	  613.7	 3745.0	...
10124740	  780.5	  613.7	 3740.0	...
10124741	  780.1	  613.7	 3737.0	...
10124742	  780.1	  613.6	 3734.0	...
10124743	  780.2	  613.4	 3736.0	...
10124744	  780.3	  613.4	 3738.0	...
10124745	  780.5	  613.4	 3745.0	...
10124746	  780.6	  613.3	 3751.0	...
10124747	  780.6	  613.3	 3755.0	...
10124748	  780.7	  613.2	 3755.0	...
10124749	  780.8	  613.1	 3754.0	...
10124750	  780.9	  612.9	 3753.0	...
10124751	  780.9	  612.8	 3752.0	...
10124752	  781.0	  612.8	 3750.0	...
10124753	  781.0	  612.9	 3750.0	...
10124754	  781.0	  613.0	 3753.0	...
10124755	  781.4	  612.8	 3755.0	...
10124756	  781.7	  612.6	 3759.0	...
10124757	  781.7	  612.5	 3759.0	...
10124758	  781.3	  612.6	 3758.0	...
10124759	  780.9	  612.8	 3756.0	...
10124760	  780.8	  612.8	 3755.0	...
10124761	  780.8	  612.7	 3755.0	...
10124762	  780.9	  612.4	 3754.0	...
10124763	  781.0	  612.3	 3754.0	...
10124764	  781.0	  612.2	 3756.0	...
10124765	  781.0	  612.3	 3757.0	...
10124766	  780.9	  612.5	 3759.0	...
10124767	  780.7	  612.7	 3760.0	...
10124768	  780.8	  612.9	 3761.0	...
10124769	  780.7	  612.8	 3762.0	...
10124770	  780.7	  612.8	 3763.0	...
10124771	  780.6	  612.7	 3764.0	...
10124772	  780.6	  612.7	 3764.0	...
10124773	  780.6	  612.7	 3766.0	...
10124774	  780.5	  612.6	 3769.0	...
10124775	  780.6	  612.4	 3771.0	...
10124776	  781.0	  612.2	 3773.0	...
10124777	  781.4	  611.9	 3772.0	...
10124778	  781.7	  611.9	 3770.0	...
10124779	  781.5	  612.5	 3768.0	...
10124780	  781.3	  613.1	 3766.0	...
10124781	  781.1	  612.8	 3767.0	...
10124782	  781.0	  612.0	 3767.0	...
10124783	  781.0	  611.2	 3767.0	...
10124784	  781.2	  611.3	 3772.0	...
10124785	  781.4	  611.3	 3777.0	...
10124786	  781.7	  611.2	 3781.0	...
10124787	  781.7	  611.1	 3781.0	...
10124788	  781.6	  611.6	 3782.0	...
10124789	  781.3	  612.1	 3783.0	...
10124790	  781.0	  612.3	 3783.0	...
10124791	  780.8	  611.9	 3783.0	...
10124792	  780.6	  611.6	 3784.0	...
10124793	  780.7	  611.6	 3785.0	...
10124794	  781.1	  611.6	 3784.0	...
10124795	  781.4	  611.5	 3782.0	...
10124796	  781.4	  611.2	 3781.0	...
10124797	  781.3	  611.0	 3782.0	...
10124798	  781.3	  611.0	 3783.0	...
10124799	  781.2	  611.2	 3784.0	...
10124800	  781.1	  611.8	 3784.0	...
10124801	  781.1	  612.1	 3784.0	...
10124802	  781.3	  612.4	 3784.0	...
10124803	  781.5	  612.1	 3785.0	...
10124804	  781.1	  611.8	 3786.0	...
10124805	  780.5	  611.5	 3786.0	...
10124806	  780.0	  611.5	 3786.0	...
10124807	  779.9	  611.6	 3786.0	...
10124808	  779.9	  611.4	 3785.0	...
10124809	  779.9	  611.3	 3784.0	...
10124810	  780.1	  611.1	 3782.0	...
10124811	  780.5	  610.9	 3784.0	...
10124812	  780.8	  610.8	 3786.0	...
10124813	  780.9	  610.5	 3787.0	...
10124814	  781.0	  610.3	 3787.0	...
10124815	  781.0	  610.3	 3786.0	...
10124816	  781.0	  610.5	 3786.0	...
10124817	  781.0	  610.8	 3787.0	...
10124818	  781.0	  610.4	 3789.0	...
10124819	  781.3	  610.0	 3792.0	...
10124820	  781.7	  609.8	 3793.0	...
10124821	  782.0	  610.2	 3794.0	...
10124822	  782.1	  610.5	 3794.0	...
10124823	  782.1	  610.7	 3795.0	...
10124824	  781.9	  610.8	 3797.0	...
10124825	  781.7	  610.9	 3798.0	...
10124826	  781.5	  611.0	 3797.0	...
10124827	  781.4	  611.1	 3796.0	...
10124828	  781.4	  611.0	 3794.0	...
10124829	  781.5	  610.9	 3793.0	...
10124830	  781.5	  610.8	 3797.0	...
10124831	  781.5	  610.6	 3805.0	...
10124832	  781.4	  610.3	 3813.0	...
10124833	  781.4	  610.6	 3816.0	...
10124834	  781.4	  611.2	 3814.0	...
10124835	  781.5	  611.5	 3813.0	...
10124836	  781.6	  611.4	 3812.0	...
10124837	  781.6	  611.2	 3813.0	...
10124838	  781.5	  611.3	 3814.0	...
10124839	  781.2	  610.5	 3815.0	...
10124840	  780.9	  609.7	 3813.0	...
10124841	  780.9	  608.8	 3812.0	...
10124842	  781.2	  609.3	 3811.0	...
10124843	  781.5	  609.9	 3811.0	...
10124844	  781.8	  610.5	 3810.0	...
10124845	  781.8	  610.5	 3810.0	...
10124846	  781.8	  610.2	 3809.0	...
10124847	  781.7	  609.9	 3808.0	...
10124848	  781.6	  609.7	 3808.0	...
10124849	  781.5	  609.8	 3809.0	...
10124850	  781.4	  609.9	 3811.0	...
10124851	  781.3	  609.9	 3813.0	...
10124852	  781.3	  609.8	 3817.0	...
10124853	  781.3	  609.8	 3820.0	...
10124854	  781.2	  609.7	 3823.0	...
10124855	  781.0	  609.7	 3824.0	...
10124856	  781.2	  609.6	 3824.0	...
10124857	  781.6	  609.6	 3823.0	...
10124858	  781.4	  609.6	 3821.0	...
10124859	  780.8	  609.6	 3820.0	...
10124860	  780.5	  609.5	 3818.0	...
10124861	  780.8	  609.3	 3819.0	...
10124862	  781.1	  609.1	 3822.0	...
10124863	  781.0	  609.2	 3826.0	...
10124864	  781.0	  609.4	 3828.0	...
10124865	  781.0	  609.6	 3828.0	...
10124866	  781.2	  609.7	 3829.0	...
10124867	  781.5	  609.6	 3830.0	...
10124868	  781.7	  609.5	 3829.0	...
10124869	  781.7	  609.4	 3827.0	...
10124870	  781.7	  609.3	 3826.0	...
10124871	  781.6	  609.2	 3828.0	...
10124872	  781.3	  609.3	 3829.0	...
10124873	  781.2	  609.3	 3831.0	...
10124874	  781.2	  609.2	 3832.0	...
10124875	  781.4	  609.5	 3833.0	...
10124876	  781.4	  609.8	 3833.0	...
10124877	  781.4	  610.1	 3833.0	...
10124878	  781.4	  610.0	 3832.0	...
10124879	  781.4	  609.7	 3832.0	...
10124880	  781.4	  609.4	 3833.0	...
10124881	  781.3	  609.3	 3833.0	...
10124882	  781.4	  609.3	 3833.0	...
10124883	  781.7	  609.2	 3832.0	...
10124884	  781.8	  609.0	 3833.0	...
10124885	  781.6	  609.1	 3834.0	...
10124886	  781.5	  609.3	 3834.0	...
10124887	  781.7	  609.7	 3835.0	...
10124888	  781.9	  609.9	 3837.0	...
MSG	10124889 0000 _ Number On
10124889	  782.2	  609.9	 3837.0	...
10124890	  782.2	  610.2	 3836.0	...
10124891	  782.1	  610.4	 3836.0	...
10124892	  782.1	  610.4	 3836.0	...
10124893	  782.1	  610.0	 3837.0	...
10124894	  782.1	  609.5	 3837.0	...
10124895	  782.1	  609.3	 3837.0	...
10124896	  782.0	  609.3	 3838.0	...
10124897	  781.9	  609.1	 3838.0	...
10124898	  781.9	  608.9	 3838.0	...
10124899	  781.9	  608.7	 3838.0	...
10124900	  782.1	  608.8	 3842.0	...
10124901	  782.3	  609.2	 3845.0	...
10124902	  782.6	  609.6	 3848.0	...
10124903	  782.3	  610.1	 3848.0	...
10124904	  781.9	  610.4	 3848.0	...
10124905	  781.6	  610.7	 3848.0	...
10124906	  781.6	  610.9	 3849.0	...
10124907	  781.4	  610.8	 3849.0	...
10124908	  781.2	  610.5	 3848.0	...
10124909	  781.4	  610.2	 3847.0	...
10124910	  781.8	  609.9	 3846.0	...
10124911	  782.0	  609.6	 3846.0	...
10124912	  781.9	  609.4	 3846.0	...
10124913	  781.7	  609.3	 3846.0	...
10124914	  781.5	  609.4	 3850.0	...
10124915	  781.3	  609.3	 3854.0	...
10124916	  781.4	  609.2	 3856.0	...
10124917	  781.6	  609.3	 3852.0	...
10124918	  781.9	  609.6	 3851.0	...
10124919	  781.9	  609.8	 3853.0	...
10124920	  781.3	  609.7	 3855.0	...
10124921	  780.8	  609.7	 3854.0	...
10124922	  780.4	  610.1	 3854.0	...
10124923	  780.5	  610.3	 3856.0	...
10124924	  780.7	  610.3	 3859.0	...
10124925	  780.9	  609.8	 3863.0	...
10124926	  781.2	  609.3	 3864.0	...
10124927	  781.4	  609.2	 3862.0	...
10124928	  781.5	  609.4	 3859.0	...
10124929	  781.5	  610.0	 3856.0	...
10124930	  781.4	  610.3	 3856.0	...
10124931	  781.4	  610.4	 3857.0	...
10124932	  781.3	  610.3	 3859.0	...
10124933	  781.2	  610.3	 3860.0	...
10124934	  781.2	  610.4	 3863.0	...
10124935	  781.4	  610.5	 3866.0	...
10124936	  781.5	  610.7	 3869.0	...
10124937	  781.6	  610.7	 3869.0	...
10124938	  781.7	  610.7	 3869.0	...
10124939	  781.9	  610.3	 3868.0	...
10124940	  782.1	  609.9	 3866.0	...
10124941	  782.1	  609.6	 3866.0	...
10124942	  782.1	  609.7	 3867.0	...
10124943	  782.3	  610.1	 3869.0	...
10124944	  782.5	  610.6	 3869.0	...
10124945	  782.6	  610.6	 3869.0	...
10124946	  782.4	  610.2	 3870.0	...
10124947	  782.1	  609.9	 3872.0	...
10124948	  781.9	  609.9	 3874.0	...
10124949	  781.9	  609.9	 3872.0	...
10124950	  782.1	  609.9	 3870.0	...
10124951	  781.9	  610.0	 3868.0	...
10124952	  781.6	  610.1	 3867.0	...
10124953	  781.3	  610.4	 3867.0	...
10124954	  781.3	  610.6	 3867.0	...
10124955	  781.2	  611.0	 3868.0	...
10124956	  781.2	  611.2	 3869.0	...
10124957	  781.2	  611.3	 3873.0	...
10124958	  781.4	  610.8	 3876.0	...
10124959	  781.7	  610.5	 3877.0	...
10124960	  781.8	  610.3	 3874.0	...
10124961	  781.6	  610.7	 3870.0	...
10124962	  781.6	  610.9	 3866.0	...
10124963	  781.8	  610.6	 3863.0	...
10124964	  782.0	  610.2	 3866.0	...
10124965	  781.9	  609.8	 3870.0	...
10124966	  781.8	  609.8	 3874.0	...
10124967	  781.9	  609.9	 3878.0	...
10124968	  782.1	  609.9	 3882.0	...
10124969	  782.3	  610.0	 3879.0	...
10124970	  782.4	  609.9	 3873.0	...
10124971	  782.4	  610.0	 3870.0	...
10124972	  782.4	  610.0	 3873.0	...
10124973	  782.3	  610.1	 3876.0	...
10124974	  782.2	  609.7	 3875.0	...
10124975	  782.2	  609.3	 3874.0	...
10124976	  782.1	  608.8	 3873.0	...
10124977	  782.1	  608.8	 3874.0	...
10124978	  781.9	  608.8	 3875.0	...
10124979	  781.8	  609.0	 3876.0	...
10124980	  781.7	  609.4	 3875.0	...
10124981	  781.6	  609.8	 3875.0	...
10124982	  782.0	  609.8	 3878.0	...
10124983	  782.4	  609.7	 3881.0	...
10124984	  782.9	  609.6	 3884.0	...
10124985	  783.0	  609.8	 3884.0	...
10124986	  783.0	  610.1	 3883.0	...
10124987	  782.7	  610.7	 3883.0	...
10124988	  782.4	  610.9	 3883.0	...
10124989	  782.3	  611.1	 3884.0	...
10124990	  782.4	  610.8	 3884.0	...
10124991	  782.4	  610.6	 3884.0	...
10124992	  782.3	  610.4	 3885.0	...
10124993	  782.3	  610.4	 3886.0	...
10124994	  782.4	  610.5	 3886.0	...
10124995	  782.3	  610.3	 3885.0	...
10124996	  782.3	  610.0	 3884.0	...
10124997	  782.3	  609.7	 3884.0	...
10124998	  782.3	  609.7	 3884.0	...
10124999	  782.2	  609.7	 3884.0	...
10125000	  782.1	  609.5	 3884.0	...
10125001	  782.1	  609.3	 3882.0	...
10125002	  782.1	  609.2	 3880.0	...
10125003	  782.1	  609.3	 3878.0	...
10125004	  781.9	  609.2	 3877.0	...
10125005	  781.7	  609.0	 3878.0	...
10125006	  781.6	  609.4	 3878.0	...
10125007	  781.7	  610.2	 3878.0	...
10125008	  781.8	  610.9	 3878.0	...
10125009	  781.7	  610.8	 3877.0	...
10125010	  781.5	  610.6	 3876.0	...
10125011	  781.2	  610.5	 3875.0	...
10125012	  781.1	  610.3	 3875.0	...
10125013	  781.0	  610.2	 3876.0	...
10125014	  781.2	  610.6	 3877.0	...
10125015	  781.4	  611.1	 3878.0	...
10125016	  781.5	  611.4	 3879.0	...
10125017	  781.5	  611.3	 3881.0	...
10125018	  781.4	  611.2	 3880.0	...
10125019	  781.3	  611.2	 3878.0	...
10125020	  781.4	  611.3	 3876.0	...
10125021	  781.6	  611.3	 3875.0	...
10125022	  782.1	  611.4	 3875.0	...
10125023	  782.6	  611.3	 3875.0	...
10125024	  782.6	  611.1	 3878.0	...
10125025	  782.4	  610.9	 3881.0	...
10125026	  782.1	  610.9	 3882.0	...
10125027	  782.2	  610.8	 3879.0	...
10125028	  782.1	  610.7	 3877.0	...
10125029	  781.9	  610.7	 3877.0	...
10125030	  781.8	  610.7	 3878.0	...
10125031	  781.9	  610.7	 3875.0	...
10125032	  781.9	  610.6	 3872.0	...
10125033	  781.9	  610.7	 3870.0	...
10125034	  781.9	  610.7	 3874.0	...
10125035	  782.0	  610.3	 3878.0	...
10125036	  781.9	  609.8	 3882.0	...
10125037	  781.7	  609.4	 3883.0	...
10125038	  781.5	  609.6	 3883.0	...
10125039	  781.2	  610.2	 3883.0	...
10125040	  781.2	  610.8	 3882.0	...
10125041	  781.2	  610.6	 3878.0	...
10125042	  781.6	  610.0	 3874.0	...
10125043	  782.0	  609.9	 3872.0	...
10125044	  782.4	  610.4	 3873.0	...
10125045	  782.4	  610.6	 3874.0	...
10125046	  782.2	  610.4	 3874.0	...
10125047	  781.9	  609.9	 3874.0	...
10125048	  782.0	  609.7	 3874.0	...
10125049	  782.1	  609.6	 3874.0	...
10125050	  782.1	  609.8	 3873.0	...
10125051	  782.1	  609.9	 3873.0	...
10125052	  782.0	  609.4	 3873.0	...
10125053	  782.0	  608.8	 3874.0	...
10125054	  782.4	  609.2	 3876.0	...
10125055	  782.8	  610.1	 3878.0	...
10125056	  783.1	  611.1	 3880.0	...
10125057	  783.0	  611.2	 3882.0	...
10125058	  782.6	  611.2	 3881.0	...
10125059	  782.3	  611.1	 3881.0	...
10125060	  782.1	  611.0	 3880.0	...
10125061	  782.3	  611.0	 3879.0	...
10125062	  782.5	  611.2	 3882.0	...
10125063	  782.6	  611.4	 3885.0	...
10125064	  782.5	  611.5	 3888.0	...
10125065	  782.4	  611.6	 3887.0	...
10125066	  782.6	  611.5	 3887.0	...
10125067	  782.8	  611.3	 3886.0	...
10125068	  783.1	  611.3	 3886.0	...
10125069	  783.0	  611.5	 3886.0	...
10125070	  783.0	  611.7	 3886.0	...
10125071	  783.3	  611.6	 3886.0	...
10125072	  783.8	  611.4	 3887.0	...
10125073	  784.0	  611.7	 3887.0	...
10125074	  783.7	  612.2	 3888.0	...
10125075	  783.2	  612.7	 3889.0	...
10125076	  783.0	  612.8	 3889.0	...
10125077	  782.7	  612.9	 3888.0	...
10125078	  782.7	  613.0	 3887.0	...
10125079	  782.7	  613.1	 3888.0	...
10125080	  782.7	  613.2	 3888.0	...
10125081	  782.7	  612.7	 3887.0	...
10125082	  782.6	  612.2	 3887.0	...
10125083	  782.6	  611.6	 3888.0	...
10125084	  782.8	  611.7	 3888.0	...
10125085	  783.0	  611.7	 3887.0	...
10125086	  783.2	  611.7	 3885.0	...
10125087	  783.2	  611.7	 3887.0	...
10125088	  783.2	  612.0	 3889.0	...
10125089	  783.2	  612.4	 3890.0	...
10125090	  783.2	  612.8	 3889.0	...
10125091	  783.1	  613.0	 3888.0	...
10125092	  783.1	  613.0	 3888.0	...
10125093	  783.1	  612.7	 3888.0	...
10125094	  783.1	  612.4	 3888.0	...
10125095	  782.9	  612.2	 3887.0	...
10125096	  782.7	  612.2	 3886.0	...
10125097	  782.4	  612.2	 3885.0	...
10125098	  782.2	  612.1	 3884.0	...
10125099	  782.4	  612.1	 3884.0	...
10125100	  782.7	  612.2	 3883.0	...
10125101	  782.4	  611.8	 3885.0	...
10125102	  781.6	  611.3	 3886.0	...
10125103	  781.6	  611.2	 3886.0	...
10125104	  782.4	  611.6	 3885.0	...
10125105	  783.2	  611.7	 3883.0	...
10125106	  783.4	  611.7	 3882.0	...
10125107	  783.0	  611.7	 3882.0	...
10125108	  782.7	  611.7	 3885.0	...
10125109	  782.6	  611.6	 3888.0	...
10125110	  782.9	  611.4	 3888.0	...
10125111	  782.9	  611.4	 3885.0	...
10125112	  782.6	  611.4	 3883.0	...
10125113	  782.5	  612.4	 3884.0	...
10125114	  782.6	  613.4	 3885.0	...
10125115	  782.7	  613.9	 3886.0	...
10125116	  782.8	  613.5	 3887.0	...
10125117	  782.9	  613.1	 3886.0	...
10125118	  782.9	  613.3	 3885.0	...
10125119	  782.8	  613.4	 3885.0	...
10125120	  782.7	  613.3	 3887.0	...
10125121	  782.6	  613.2	 3891.0	...
10125122	  782.7	  612.9	 3892.0	...
10125123	  782.9	  612.9	 3893.0	...
10125124	  783.2	  613.0	 3888.0	...
10125125	  783.4	  613.5	 3883.0	...
10125126	  783.1	  614.1	 3882.0	...
10125127	  782.7	  614.5	 3886.0	...
10125128	  782.2	  614.4	 3891.0	...
10125129	  782.2	  614.4	 3891.0	...
10125130	  782.1	  614.3	 3891.0	...
10125131	  782.1	  614.1	 3889.0	...
10125132	  782.0	  614.0	 3887.0	...
10125133	  781.9	  613.7	 3885.0	...
10125134	  782.1	  613.3	 3885.0	...
10125135	  782.5	  612.9	 3885.0	...
10125136	  782.8	  612.7	 3885.0	...
10125137	  782.8	  612.8	 3884.0	...
10125138	  782.9	  612.8	 3881.0	...
10125139	  782.9	  612.9	 3878.0	...
10125140	  782.9	  612.8	 3876.0	...
10125141	  782.9	  612.7	 3878.0	...
10125142	  782.9	  612.8	 3879.0	...
10125143	  782.6	  612.9	 3879.0	...
10125144	  782.3	  613.1	 3878.0	...
10125145	  782.0	  613.3	 3878.0	...
10125146	  782.0	  613.1	 3881.0	...
10125147	  782.0	  612.8	 3884.0	...
10125148	  782.1	  612.5	 3885.0	...
10125149	  782.1	  612.1	 3882.0	...
10125150	  782.1	  611.7	 3879.0	...
10125151	  782.0	  611.7	 3878.0	...
10125152	  782.0	  612.1	 3877.0	...
10125153	  782.0	  612.4	 3877.0	...
10125154	  781.9	  612.3	 3877.0	...
10125155	  781.9	  612.3	 3878.0	...
10125156	  781.8	  612.3	 3878.0	...
10125157	  781.6	  612.3	 3878.0	...
10125158	  781.4	  612.4	 3876.0	...
10125159	  781.2	  612.5	 3875.0	...
10125160	  781.7	  612.5	 3873.0	...
10125161	  782.2	  612.5	 3875.0	...
10125162	  782.9	  612.4	 3878.0	...
10125163	  783.1	  612.4	 3880.0	...
10125164	  783.4	  612.7	 3880.0	...
10125165	  783.4	  613.0	 3879.0	...
10125166	  783.4	  613.4	 3877.0	...
10125167	  783.2	  613.5	 3875.0	...
10125168	  782.6	  613.6	 3875.0	...
10125169	  782.1	  613.4	 3874.0	...
10125170	  781.7	  613.0	 3874.0	...
10125171	  781.7	  612.6	 3874.0	...
10125172	  781.6	  612.2	 3874.0	...
10125173	  781.7	  612.1	 3878.0	...
10125174	  781.9	  612.4	 3882.0	...
10125175	  782.0	  612.6	 3887.0	...
10125176	  782.3	  612.5	 3887.0	...
10125177	  782.6	  612.8	 3887.0	...
10125178	  782.8	  613.1	 3885.0	...
10125179	  782.7	  613.4	 3883.0	...
10125180	  782.7	  613.7	 3882.0	...
10125181	  782.8	  614.0	 3878.0	...
10125182	  782.9	  613.9	 3874.0	...
10125183	  782.6	  613.4	 3870.0	...
10125184	  782.1	  613.1	 3869.0	...
10125185	  781.9	  613.3	 3868.0	...
10125186	  782.1	  613.5	 3870.0	...
10125187	  782.3	  613.5	 3873.0	...
10125188	  782.3	  613.5	 3875.0	...
10125189	  782.2	  613.5	 3874.0	...
10125190	  782.1	  613.4	 3872.0	...
10125191	  782.0	  613.2	 3871.0	...
10125192	  781.9	  613.2	 3871.0	...
10125193	  781.8	  613.2	 3873.0	...
10125194	  781.8	  613.6	 3874.0	...
10125195	  781.9	  613.8	 3874.0	...
10125196	  782.0	  613.5	 3873.0	...
10125197	  782.1	  613.1	 3871.0	...
10125198	  782.1	  612.7	 3872.0	...
10125199	  782.2	  612.7	 3874.0	...
10125200	  782.3	  612.8	 3873.0	...
MSG	10125201 0000 _ Number Off
10125201	  782.5	  613.2	 3870.0	...
10125202	  782.8	  613.6	 3867.0	...
10125203	  783.0	  613.5	 3866.0	...
10125204	  783.1	  613.0	 3865.0	...
10125205	  783.0	  612.5	 3868.0	...
10125206	  782.9	  612.5	 3871.0	...
10125207	  782.7	  612.8	 3875.0	...
10125208	  782.7	  613.2	 3876.0	...
10125209	  782.6	  613.5	 3876.0	...
10125210	  782.9	  613.8	 3875.0	...
10125211	  783.2	  613.9	 3875.0	...
10125212	  783.5	  614.0	 3876.0	...
10125213	  783.4	  613.9	 3878.0	...
10125214	  783.3	  613.7	 3879.0	...
10125215	  783.2	  613.8	 3881.0	...
10125216	  783.2	  614.1	 3881.0	...
10125217	  783.4	  614.4	 3881.0	...
10125218	  783.5	  614.5	 3880.0	...
10125219	  783.6	  614.6	 3878.0	...
10125220	  783.2	  614.8	 3876.0	...
10125221	  782.8	  615.1	 3874.0	...
10125222	  782.8	  615.2	 3875.0	...
10125223	  783.0	  615.1	 3875.0	...
10125224	  783.3	  615.0	 3874.0	...
10125225	  783.3	  615.0	 3873.0	...
10125226	  783.4	  615.3	 3873.0	...
10125227	  783.4	  615.5	 3871.0	...
10125228	  783.2	  615.6	 3870.0	...
10125229	  783.0	  615.5	 3868.0	...
10125230	  782.7	  615.5	 3870.0	...
10125231	  782.4	  615.5	 3872.0	...
10125232	  782.1	  615.4	 3875.0	...
10125233	  781.8	  615.1	 3875.0	...
10125234	  781.9	  614.8	 3873.0	...
10125235	  782.0	  614.7	 3869.0	...
10125236	  782.1	  614.4	 3865.0	...
10125237	  782.0	  614.2	 3865.0	...
10125238	  782.3	  613.9	 3864.0	...
10125239	  782.6	  613.8	 3863.0	...
10125240	  782.9	  614.3	 3864.0	...
10125241	  782.9	  614.9	 3865.0	...
10125242	  782.9	  614.7	 3867.0	...
10125243	  782.9	  614.0	 3870.0	...
10125244	  783.0	  613.2	 3873.0	...
10125245	  783.1	  613.2	 3875.0	...
10125246	  783.2	  613.5	 3874.0	...
10125247	  783.3	  613.9	 3869.0	...
10125248	  783.3	  613.9	 3865.0	...
10125249	  783.3	  613.7	 3861.0	...
10125250	  783.4	  613.5	 3861.0	...
10125251	  783.4	  614.3	 3861.0	...
10125252	  783.5	  615.3	 3862.0	...
10125253	  783.5	  616.2	 3862.0	...
10125254	  783.6	  615.7	 3862.0	...
10125255	  783.6	  614.9	 3862.0	...
10125256	  783.7	  614.6	 3862.0	...
10125257	  783.6	  615.1	 3862.0	...
10125258	  783.1	  615.5	 3860.0	...
10125259	  782.6	  615.1	 3858.0	...
10125260	  782.5	  614.7	 3857.0	...
10125261	  782.7	  614.4	 3858.0	...
10125262	  783.2	  614.7	 3856.0	...
10125263	  783.6	  615.2	 3853.0	...
10125264	  783.7	  615.7	 3851.0	...
10125265	  783.4	  615.8	 3853.0	...
10125266	  783.4	  615.8	 3855.0	...
10125267	  783.6	  615.9	 3856.0	...
10125268	  783.7	  616.0	 3857.0	...
10125269	  783.7	  616.0	 3857.0	...
10125270	  783.8	  616.2	 3857.0	...
10125271	  783.8	  616.5	 3856.0	...
10125272	  783.8	  616.8	 3856.0	...
10125273	  783.7	  617.1	 3857.0	...
10125274	  783.5	  617.1	 3857.0	...
10125275	  783.3	  617.3	 3855.0	...
10125276	  783.0	  617.4	 3852.0	...
10125277	  782.8	  617.6	 3850.0	...
10125278	  782.6	  617.6	 3851.0	...
10125279	  782.6	  617.4	 3852.0	...
10125280	  782.5	  616.8	 3852.0	...
10125281	  782.4	  616.3	 3851.0	...
10125282	  782.7	  616.0	 3850.0	...
10125283	  783.0	  615.8	 3850.0	...
10125284	  783.2	  615.6	 3851.0	...
10125285	  783.0	  615.5	 3852.0	...
10125286	  783.0	  615.9	 3852.0	...
10125287	  783.1	  616.3	 3853.0	...
10125288	  783.1	  616.0	 3853.0	...
10125289	  782.7	  615.4	 3853.0	...
10125290	  782.5	  615.0	 3852.0	...
10125291	  782.7	  615.7	 3851.0	...
10125292	  782.9	  616.4	 3851.0	...
10125293	  783.0	  616.8	 3850.0	...
10125294	  782.7	  616.9	 3851.0	...
10125295	  782.5	  616.1	 3851.0	...
10125296	  782.5	  615.2	 3850.0	...
10125297	  782.7	  614.3	 3850.0	...
10125298	  782.9	  614.1	 3850.0	...
10125299	  783.1	  613.8	 3851.0	...
10125300	  783.0	  614.3	 3852.0	...
10125301	  782.8	  615.0	 3853.0	...
10125302	  782.4	  615.7	 3853.0	...
10125303	  782.1	  615.6	 3854.0	...
10125304	  781.8	  615.4	 3855.0	...
10125305	  781.8	  615.2	 3854.0	...
10125306	  781.7	  615.3	 3852.0	...
10125307	  781.8	  615.3	 3850.0	...
10125308	  781.9	  615.3	 3850.0	...
10125309	  782.0	  615.4	 3850.0	...
10125310	  782.0	  615.4	 3850.0	...
10125311	  781.7	  615.4	 3849.0	...
10125312	  781.6	  615.5	 3848.0	...
10125313	  781.5	  615.7	 3849.0	...
10125314	  781.8	  615.9	 3850.0	...
10125315	  782.0	  616.2	 3851.0	...
10125316	  782.1	  616.6	 3850.0	...
10125317	  782.2	  617.1	 3849.0	...
10125318	  782.6	  617.3	 3850.0	...
10125319	  782.8	  616.8	 3852.0	...
10125320	  782.8	  616.4	 3854.0	...
10125321	  782.5	  616.1	 3855.0	...
10125322	  782.1	  616.3	 3856.0	...
10125323	  782.0	  616.5	 3856.0	...
10125324	  782.1	  616.3	 3852.0	...
10125325	  782.4	  616.1	 3847.0	...
10125326	  782.6	  615.9	 3843.0	...
10125327	  782.8	  615.8	 3841.0	...
10125328	  783.0	  615.9	 3839.0	...
10125329	  782.7	  616.1	 3837.0	...
10125330	  782.1	  616.3	 3837.0	...
10125331	  781.5	  616.3	 3839.0	...
10125332	  781.5	  616.2	 3840.0	...
10125333	  781.6	  616.0	 3843.0	...
10125334	  781.8	  615.8	 3844.0	...
10125335	  781.9	  615.6	 3841.0	...
10125336	  781.9	  615.6	 3838.0	...
10125337	  781.8	  615.6	 3835.0	...
10125338	  781.8	  615.5	 3838.0	...
10125339	  781.8	  615.3	 3839.0	...
10125340	  781.8	  615.2	 3839.0	...
10125341	  781.8	  615.2	 3839.0	...
10125342	  782.0	  615.2	 3839.0	...
10125343	  782.2	  615.3	 3840.0	...
10125344	  782.4	  615.0	 3839.0	...
10125345	  782.5	  614.7	 3838.0	...
10125346	  782.5	  614.9	 3837.0	...
10125347	  782.6	  615.6	 3837.0	...
10125348	  782.7	  616.2	 3837.0	...
10125349	  782.7	  616.4	 3836.0	...
10125350	  782.9	  616.2	 3836.0	...
10125351	  783.0	  616.3	 3835.0	...
10125352	  782.8	  616.5	 3835.0	...
10125353	  782.4	  616.1	 3835.0	...
10125354	  782.1	  615.5	 3835.0	...
10125355	  782.3	  615.1	 3836.0	...
10125356	  782.4	  615.4	 3836.0	...
10125357	  782.4	  615.6	 3837.0	...
10125358	  782.4	  615.6	 3837.0	...
10125359	  782.4	  615.6	 3837.0	...
10125360	  782.5	  615.9	 3835.0	...
10125361	  782.5	  616.3	 3831.0	...
10125362	  782.7	  616.3	 3828.0	...
10125363	  782.9	  616.1	 3829.0	...
10125364	  782.7	  616.1	 3831.0	...
10125365	  782.4	  616.5	 3831.0	...
10125366	  782.0	  616.7	 3831.0	...
10125367	  782.1	  616.3	 3830.0	...
10125368	  782.1	  615.7	 3831.0	...
10125369	  782.1	  615.6	 3832.0	...
10125370	  782.1	  616.1	 3833.0	...
10125371	  782.0	  616.5	 3833.0	...
10125372	  781.7	  615.9	 3832.0	...
10125373	  781.4	  615.4	 3831.0	...
10125374	  781.2	  615.1	 3830.0	...
10125375	  781.1	  615.5	 3829.0	...
10125376	  781.5	  615.7	 3829.0	...
10125377	  781.9	  615.9	 3829.0	...
10125378	  782.1	  615.8	 3828.0	...
10125379	  781.9	  615.8	 3826.0	...
10125380	  781.6	  615.7	 3824.0	...
10125381	  781.4	  615.4	 3823.0	...
10125382	  781.3	  615.2	 3820.0	...
10125383	  781.2	  615.8	 3817.0	...
10125384	  781.2	  616.5	 3814.0	...
10125385	  781.4	  616.7	 3814.0	...
10125386	  781.6	  616.2	 3813.0	...
10125387	  781.8	  616.0	 3814.0	...
10125388	  781.7	  616.3	 3815.0	...
10125389	  781.9	  615.9	 3815.0	...
10125390	  782.2	  615.2	 3814.0	...
10125391	  782.6	  614.6	 3813.0	...
10125392	  782.7	  614.7	 3813.0	...
10125393	  782.7	  614.6	 3813.0	...
10125394	  782.1	  614.4	 3812.0	...
10125395	  781.5	  614.1	 3812.0	...
10125396	  781.1	  614.0	 3810.0	...
10125397	  781.1	  613.8	 3810.0	...
10125398	  781.1	  613.9	 3809.0	...
10125399	  781.1	  613.7	 3809.0	...
10125400	  780.9	  613.5	 3808.0	...
10125401	  780.8	  613.3	 3807.0	...
10125402	  780.4	  613.6	 3807.0	...
10125403	  780.3	  613.9	 3806.0	...
10125404	  780.2	  614.3	 3806.0	...
10125405	  780.3	  614.5	 3807.0	...
10125406	  780.5	  614.5	 3808.0	...
10125407	  780.4	  613.9	 3808.0	...
10125408	  780.3	  613.3	 3807.0	...
10125409	  780.3	  613.2	 3807.0	...
10125410	  780.4	  613.5	 3809.0	...
10125411	  780.7	  613.4	 3810.0	...
10125412	  780.8	  613.1	 3814.0	...
10125413	  780.9	  612.6	 3818.0	...
10125414	  780.8	  612.5	 3821.0	...
MSG	10125415 0000 _ Number On
10125415	  781.0	  612.9	 3821.0	...
10125416	  781.0	  613.6	 3821.0	...
10125417	  781.1	  613.7	 3821.0	...
10125418	  781.2	  613.2	 3818.0	...
10125419	  781.2	  612.8	 3816.0	...
10125420	  781.3	  613.0	 3815.0	...
10125421	  781.3	  613.3	 3817.0	...
10125422	  781.3	  613.5	 3819.0	...
10125423	  781.2	  613.7	 3820.0	...
10125424	  781.1	  613.8	 3818.0	...
10125425	  781.0	  613.4	 3816.0	...
10125426	  781.1	  613.0	 3813.0	...
10125427	  781.1	  613.2	 3813.0	...
10125428	  781.2	  613.9	 3812.0	...
10125429	  781.2	  614.3	 3808.0	...
10125430	  781.2	  614.2	 3805.0	...
10125431	  781.2	  614.0	 3806.0	...
10125432	  781.3	  614.0	 3808.0	...
10125433	  781.3	  613.8	 3810.0	...
10125434	  781.4	  613.8	 3810.0	...
10125435	  781.3	  613.9	 3810.0	...
10125436	  781.2	  614.1	 3810.0	...
10125437	  781.3	  614.0	 3810.0	...
10125438	  781.6	  613.8	 3811.0	...
10125439	  782.1	  613.6	 3813.0	...
10125440	  782.3	  613.8	 3817.0	...
10125441	  782.5	  614.3	 3822.0	...
10125442	  782.4	  614.7	 3821.0	...
10125443	  782.4	  614.8	 3816.0	...
10125444	  782.6	  614.3	 3813.0	...
10125445	  782.8	  613.8	 3814.0	...
10125446	  782.9	  613.4	 3815.0	...
10125447	  782.6	  613.4	 3815.0	...
10125448	  782.2	  613.2	 3814.0	...
10125449	  782.0	  612.9	 3814.0	...
10125450	  781.6	  612.6	 3814.0	...
10125451	  781.2	  612.6	 3814.0	...
10125452	  780.6	  612.5	 3815.0	...
10125453	  780.5	  612.5	 3815.0	...
10125454	  780.7	  612.2	 3810.0	...
10125455	  781.2	  612.0	 3805.0	...
10125456	  781.9	  611.9	 3802.0	...
10125457	  782.1	  612.0	 3805.0	...
10125458	  782.2	  612.1	 3807.0	...
10125459	  782.1	  612.2	 3806.0	...
10125460	  782.1	  612.4	 3806.0	...
10125461	  782.1	  612.5	 3805.0	...
10125462	  782.3	  612.6	 3805.0	...
10125463	  782.5	  612.5	 3805.0	...
10125464	  782.2	  612.6	 3806.0	...
10125465	  781.7	  612.7	 3808.0	...
10125466	  781.1	  613.0	 3810.0	...
10125467	  781.3	  613.3	 3812.0	...
10125468	  781.6	  613.6	 3813.0	...
10125469	  781.8	  613.6	 3812.0	...
10125470	  781.8	  613.3	 3812.0	...
10125471	  781.8	  613.1	 3812.0	...
10125472	  782.1	  613.2	 3814.0	...
10125473	  782.5	  613.3	 3816.0	...
10125474	  782.8	  613.2	 3818.0	...
10125475	  782.6	  613.2	 3818.0	...
10125476	  782.2	  613.1	 3817.0	...
10125477	  782.0	  613.1	 3814.0	...
10125478	  781.9	  612.9	 3812.0	...
10125479	  781.9	  612.7	 3810.0	...
10125480	  781.9	  612.6	 3809.0	...
10125481	  781.7	  612.6	 3809.0	...
10125482	  781.6	  612.5	 3810.0	...
10125483	  781.5	  612.3	 3812.0	...
10125484	  781.4	  612.2	 3814.0	...
10125485	  781.2	  612.4	 3817.0	...
10125486	  781.0	  612.6	 3819.0	...
10125487	  780.8	  612.7	 3819.0	...
10125488	  780.7	  612.7	 3819.0	...
10125489	  781.0	  612.6	 3820.0	...
10125490	  781.3	  612.8	 3820.0	...
10125491	  781.7	  613.2	 3821.0	...
10125492	  781.8	  613.7	 3820.0	...
10125493	  781.9	  613.9	 3820.0	...
10125494	  782.1	  613.8	 3819.0	...
10125495	  782.1	  613.8	 3823.0	...
10125496	  782.1	  613.8	 3828.0	...
10125497	  782.1	  613.7	 3828.0	...
10125498	  781.9	  613.5	 3823.0	...
10125499	  781.8	  613.3	 3823.0	...
10125500	  781.8	  613.5	 3827.0	...
10125501	  782.0	  613.8	 3829.0	...
10125502	  782.0	  613.6	 3825.0	...
10125503	  781.8	  613.1	 3822.0	...
10125504	  781.6	  612.6	 3820.0	...
10125505	  781.5	  612.7	 3824.0	...
10125506	  781.8	  612.7	 3828.0	...
10125507	  782.2	  612.6	 3829.0	...
10125508	  782.4	  612.6	 3825.0	...
10125509	  782.2	  612.7	 3826.0	...
10125510	  781.9	  612.7	 3830.0	...
10125511	  781.8	  612.7	 3834.0	...
10125512	  782.0	  612.7	 3834.0	...
10125513	  782.2	  611.9	 3833.0	...
10125514	  782.4	  611.2	 3832.0	...
10125515	  782.3	  610.4	 3830.0	...
10125516	  782.3	  610.5	 3829.0	...
10125517	  782.1	  610.4	 3827.0	...
10125518	  782.0	  610.3	 3825.0	...
10125519	  782.2	  610.3	 3823.0	...
10125520	  782.5	  610.5	 3822.0	...
10125521	  783.1	  611.1	 3823.0	...
10125522	  783.3	  611.6	 3824.0	...
10125523	  783.6	  612.2	 3825.0	...
10125524	  783.6	  612.3	 3825.0	...
10125525	  783.3	  612.0	 3825.0	...
10125526	  782.9	  611.5	 3826.0	...
10125527	  782.5	  611.0	 3828.0	...
10125528	  782.5	  610.8	 3829.0	...
10125529	  782.5	  610.6	 3829.0	...
10125530	  782.6	  610.4	 3828.0	...
10125531	  782.6	  610.2	 3827.0	...
10125532	  782.7	  610.1	 3829.0	...
10125533	  782.8	  610.0	 3831.0	...
10125534	  782.9	  610.0	 3832.0	...
10125535	  783.4	  609.9	 3829.0	...
10125536	  783.7	  609.8	 3827.0	...
10125537	  784.1	  609.7	 3826.0	...
10125538	  784.0	  609.6	 3826.0	...
10125539	  783.5	  609.5	 3826.0	...
10125540	  782.7	  609.6	 3828.0	...
10125541	  782.0	  610.0	 3831.0	...
10125542	  782.2	  610.3	 3833.0	...
10125543	  782.7	  610.4	 3833.0	...
10125544	  783.2	  610.0	 3835.0	...
10125545	  783.1	  609.7	 3837.0	...
10125546	  782.8	  609.3	 3837.0	...
10125547	  782.7	  609.3	 3835.0	...
10125548	  782.6	  609.3	 3832.0	...
10125549	  782.5	  609.5	 3833.0	...
10125550	  782.4	  609.6	 3834.0	...
10125551	  782.2	  609.6	 3835.0	...
10125552	  782.1	  610.0	 3834.0	...
10125553	  782.5	  610.3	 3832.0	...
10125554	  782.9	  610.5	 3832.0	...
10125555	  783.4	  610.2	 3834.0	...
10125556	  783.3	  609.9	 3835.0	...
10125557	  783.3	  610.2	 3835.0	...
10125558	  783.4	  610.6	 3836.0	...
10125559	  783.5	  610.9	 3837.0	...
10125560	  783.4	  610.8	 3839.0	...
10125561	  783.3	  610.8	 3838.0	...
10125562	  783.2	  610.7	 3837.0	...
10125563	  783.2	  610.5	 3835.0	...
10125564	  783.2	  610.4	 3833.0	...
10125565	  783.2	  610.5	 3831.0	...
10125566	  783.2	  610.3	 3833.0	...
10125567	  783.3	  609.8	 3836.0	...
10125568	  783.2	  609.4	 3839.0	...
10125569	  783.1	  609.2	 3839.0	...
10125570	  783.0	  609.2	 3838.0	...
10125571	  783.0	  609.2	 3840.0	...
10125572	  783.0	  609.7	 3842.0	...
10125573	  783.1	  610.3	 3842.0	...
10125574	  783.2	  610.5	 3840.0	...
10125575	  783.3	  610.1	 3839.0	...
10125576	  783.3	  609.7	 3840.0	...
10125577	  783.3	  609.6	 3841.0	...
10125578	  783.6	  609.5	 3841.0	...
10125579	  783.9	  609.4	 3841.0	...
10125580	  783.9	  609.3	 3840.0	...
10125581	  783.6	  609.4	 3839.0	...
10125582	  783.0	  609.4	 3838.0	...
10125583	  782.8	  609.6	 3839.0	...
10125584	  782.6	  609.8	 3839.0	...
10125585	  782.5	  610.0	 3839.0	...
10125586	  782.7	  609.9	 3839.0	...
10125587	  783.0	  609.3	 3839.0	...
10125588	  783.2	  608.7	 3839.0	...
10125589	  783.3	  608.7	 3842.0	...
10125590	  783.1	  609.2	 3845.0	...
10125591	  782.9	  609.5	 3849.0	...
10125592	  782.6	  609.2	 3851.0	...
10125593	  782.4	  608.8	 3853.0	...
10125594	  782.3	  608.8	 3854.0	...
10125595	  782.4	  608.5	 3851.0	...
10125596	  782.7	  608.2	 3849.0	...
10125597	  782.9	  608.0	 3848.0	...
10125598	  783.2	  608.0	 3848.0	...
10125599	  783.1	  608.1	 3849.0	...
10125600	  783.1	  608.2	 3850.0	...
10125601	  783.2	  608.3	 3852.0	...
10125602	  783.3	  608.5	 3853.0	...
10125603	  783.2	  608.5	 3855.0	...
10125604	  783.1	  608.3	 3855.0	...
10125605	  783.0	  608.2	 3856.0	...
10125606	  783.0	  608.3	 3857.0	...
10125607	  782.8	  608.1	 3856.0	...
10125608	  782.7	  607.9	 3854.0	...
10125609	  782.6	  607.6	 3851.0	...
10125610	  782.7	  607.5	 3853.0	...
10125611	  782.8	  607.4	 3855.0	...
10125612	  783.0	  607.3	 3857.0	...
10125613	  783.1	  607.3	 3856.0	...
10125614	  783.2	  607.2	 3856.0	...
10125615	  783.2	  607.2	 3856.0	...
10125616	  783.2	  607.2	 3858.0	...
10125617	  783.2	  607.2	 3860.0	...
10125618	  783.2	  607.7	 3859.0	...
10125619	  783.2	  608.3	 3857.0	...
10125620	  783.2	  608.9	 3855.0	...
10125621	  783.3	  609.1	 3856.0	...
10125622	  783.3	  609.3	 3857.0	...
10125623	  783.6	  609.3	 3857.0	...
10125624	  783.9	  608.7	 3858.0	...
10125625	  784.2	  608.0	 3859.0	...
10125626	  784.2	  607.9	 3859.0	...
10125627	  784.1	  608.5	 3858.0	...
10125628	  784.1	  608.9	 3857.0	...
10125629	  784.1	  609.1	 3857.0	...
10125630	  784.3	  609.4	 3856.0	...
10125631	  784.4	  609.1	 3856.0	...
10125632	  784.3	  608.5	 3857.0	...
10125633	  784.2	  607.9	 3859.0	...
10125634	  784.2	  608.0	 3860.0	...
10125635	  784.2	  608.0	 3860.0	...
10125636	  784.3	  608.0	 3862.0	...
10125637	  784.5	  608.5	 3864.0	...
10125638	  784.7	  609.0	 3866.0	...
10125639	  784.8	  609.1	 3866.0	...
10125640	  784.8	  608.8	 3865.0	...
10125641	  784.9	  608.7	 3864.0	...
10125642	  785.1	  608.9	 3864.0	...
10125643	  785.3	  608.6	 3865.0	...
10125644	  785.3	  608.1	 3868.0	...
10125645	  785.3	  607.7	 3871.0	...
10125646	  785.4	  607.7	 3872.0	...
10125647	  785.3	  608.0	 3870.0	...
10125648	  785.2	  608.4	 3869.0	...
10125649	  784.9	  608.2	 3868.0	...
10125650	  784.8	  607.6	 3868.0	...
10125651	  784.7	  607.4	 3868.0	...
10125652	  784.7	  607.7	 3868.0	...
10125653	  784.7	  607.9	 3868.0	...
10125654	  784.8	  608.0	 3869.0	...
10125655	  784.8	  608.0	 3871.0	...
10125656	  784.9	  608.2	 3873.0	...
10125657	  784.9	  608.1	 3874.0	...
10125658	  784.9	  608.1	 3874.0	...
10125659	  784.9	  607.9	 3874.0	...
10125660	  784.8	  607.8	 3875.0	...
10125661	  784.7	  607.6	 3876.0	...
10125662	  784.7	  607.5	 3878.0	...
10125663	  784.7	  607.3	 3879.0	...
10125664	  784.8	  607.3	 3882.0	...
10125665	  784.6	  607.6	 3885.0	...
10125666	  784.3	  608.3	 3888.0	...
10125667	  784.3	  608.7	 3885.0	...
10125668	  784.5	  609.1	 3884.0	...
10125669	  784.7	  608.9	 3883.0	...
10125670	  784.5	  608.6	 3884.0	...
10125671	  784.4	  608.3	 3884.0	...
10125672	  784.7	  608.3	 3884.0	...
10125673	  784.8	  608.5	 3884.0	...
10125674	  785.0	  608.5	 3885.0	...
10125675	  784.9	  608.5	 3886.0	...
10125676	  785.1	  608.5	 3885.0	...
10125677	  785.2	  608.9	 3885.0	...
10125678	  785.1	  609.4	 3885.0	...
10125679	  784.7	  609.7	 3886.0	...
10125680	  784.4	  609.6	 3887.0	...
10125681	  784.5	  609.4	 3889.0	...
10125682	  784.8	  609.5	 3891.0	...
10125683	  785.0	  609.6	 3894.0	...
10125684	  785.0	  609.7	 3895.0	...
10125685	  784.9	  609.5	 3894.0	...
10125686	  784.8	  609.2	 3892.0	...
10125687	  785.0	  609.0	 3890.0	...
10125688	  785.2	  608.8	 3888.0	...
10125689	  785.7	  608.9	 3888.0	...
10125690	  785.9	  609.0	 3887.0	...
10125691	  785.9	  609.4	 3888.0	...
10125692	  785.6	  609.5	 3889.0	...
10125693	  785.2	  609.7	 3890.0	...
10125694	  785.2	  609.6	 3890.0	...
10125695	  785.0	  609.3	 3890.0	...
10125696	  784.7	  609.1	 3891.0	...
10125697	  784.5	  608.8	 3893.0	...
10125698	  784.6	  608.5	 3895.0	...
10125699	  784.8	  608.2	 3895.0	...
10125700	  785.0	  608.6	 3895.0	...
10125701	  785.1	  609.1	 3895.0	...
10125702	  785.2	  609.7	 3895.0	...
10125703	  785.1	  609.8	 3895.0	...
10125704	  785.0	  610.0	 3895.0	...
10125705	  785.2	  609.9	 3896.0	...
10125706	  785.4	  609.1	 3898.0	...
10125707	  785.7	  608.2	 3901.0	...
10125708	  785.7	  607.5	 3904.0	...
10125709	  786.0	  607.4	 3905.0	...
10125710	  786.3	  607.2	 3906.0	...
10125711	  786.4	  606.7	 3905.0	...
10125712	  785.9	  606.4	 3905.0	...
10125713	  785.5	  606.7	 3905.0	...
10125714	  785.6	  607.3	 3906.0	...
10125715	  786.1	  607.9	 3906.0	...
MSG	10125716 0000 _ Number Off
10125716	  786.6	  608.0	 3906.0	...
10125717	  786.7	  608.3	 3906.0	...
10125718	  786.6	  608.7	 3906.0	...
10125719	  786.5	  609.0	 3907.0	...
10125720	  786.1	  609.0	 3906.0	...
10125721	  785.9	  608.9	 3907.0	...
10125722	  786.4	  608.3	 3907.0	...
10125723	  787.0	  607.8	 3907.0	...
10125724	  787.0	  607.6	 3907.0	...
10125725	  786.5	  607.9	 3906.0	...
10125726	  785.9	  608.2	 3905.0	...
10125727	  785.9	  608.2	 3909.0	...
10125728	  785.9	  608.2	 3915.0	...
10125729	  785.9	  608.2	 3920.0	...
10125730	  786.0	  608.1	 3919.0	...
10125731	  786.0	  608.1	 3919.0	...
10125732	  786.4	  608.0	 3919.0	...
10125733	  786.8	  607.9	 3919.0	...
10125734	  787.1	  607.8	 3918.0	...
10125735	  787.0	  607.7	 3917.0	...
10125736	  786.9	  607.7	 3918.0	...
10125737	  786.8	  607.7	 3917.0	...
10125738	  786.7	  607.8	 3916.0	...
10125739	  786.5	  607.9	 3916.0	...
10125740	  786.6	  607.8	 3917.0	...
10125741	  786.8	  607.5	 3919.0	...
10125742	  786.8	  607.2	 3920.0	...
10125743	  786.8	  606.9	 3919.0	...
10125744	  786.6	  606.9	 3920.0	...
10125745	  786.6	  606.9	 3921.0	...
10125746	  786.5	  607.1	 3923.0	...
10125747	  786.5	  607.5	 3922.0	...
10125748	  786.5	  607.7	 3920.0	...
10125749	  786.5	  607.8	 3918.0	...
10125750	  786.4	  607.6	 3918.0	...
10125751	  786.3	  607.9	 3919.0	...
10125752	  786.3	  608.4	 3916.0	...
10125753	  786.2	  608.4	 3911.0	...
10125754	  786.5	  607.9	 3911.0	...
10125755	  786.7	  607.3	 3914.0	...
10125756	  786.9	  607.1	 3918.0	...
10125757	  786.9	  607.0	 3918.0	...
10125758	  786.9	  606.9	 3918.0	...
10125759	  786.9	  607.0	 3919.0	...
10125760	  786.8	  606.9	 3917.0	...
10125761	  786.6	  606.7	 3915.0	...
10125762	  786.5	  606.5	 3914.0	...
10125763	  786.6	  606.3	 3916.0	...
10125764	  786.9	  606.2	 3918.0	...
10125765	  787.2	  606.2	 3919.0	...
10125766	  787.2	  606.5	 3919.0	...
10125767	  787.3	  607.2	 3919.0	...
10125768	  787.5	  607.8	 3920.0	...
10125769	  787.6	  608.0	 3923.0	...
10125770	  787.7	  607.8	 3925.0	...
10125771	  787.7	  607.6	 3927.0	...
10125772	  787.7	  607.3	 3927.0	...
10125773	  787.8	  607.1	 3926.0	...
10125774	  787.8	  607.0	 3927.0	...
10125775	  787.8	  606.9	 3927.0	...
10125776	  787.8	  606.9	 3927.0	...
10125777	  787.8	  606.8	 3925.0	...
10125778	  787.8	  607.5	 3923.0	...
10125779	  787.8	  608.3	 3925.0	...
10125780	  787.8	  608.7	 3926.0	...
10125781	  787.7	  608.3	 3926.0	...
10125782	  787.9	  608.0	 3923.0	...
10125783	  788.2	  608.0	 3922.0	...
10125784	  788.4	  607.3	 3923.0	...
10125785	  788.3	  606.6	 3925.0	...
10125786	  788.1	  606.2	 3926.0	...
10125787	  788.1	  606.4	 3927.0	...
10125788	  788.1	  606.6	 3925.0	...
10125789	  788.2	  606.5	 3923.0	...
10125790	  788.4	  606.4	 3921.0	...
10125791	  788.5	  606.3	 3924.0	...
10125792	  788.5	  606.4	 3926.0	...
10125793	  788.2	  606.4	 3927.0	...
10125794	  788.3	  606.3	 3926.0	...
10125795	  788.3	  606.2	 3929.0	...
10125796	  788.1	  606.2	 3933.0	...
10125797	  787.8	  606.4	 3937.0	...
10125798	  787.7	  606.6	 3935.0	...
10125799	  788.0	  606.6	 3934.0	...
10125800	  788.2	  606.3	 3934.0	...
10125801	  788.2	  606.2	 3934.0	...
10125802	  788.2	  606.3	 3934.0	...
10125803	  788.2	  606.4	 3934.0	...
10125804	  788.3	  606.5	 3933.0	...
10125805	  788.4	  606.6	 3933.0	...
10125806	  788.5	  606.6	 3932.0	...
10125807	  788.5	  606.5	 3932.0	...
10125808	  788.6	  606.5	 3932.0	...
10125809	  788.6	  606.5	 3931.0	...
10125810	  788.6	  606.6	 3930.0	...
10125811	  788.6	  606.7	 3930.0	...
10125812	  788.5	  606.9	 3928.0	...
10125813	  788.6	  607.5	 3926.0	...
10125814	  788.6	  607.9	 3924.0	...
10125815	  788.8	  608.3	 3927.0	...
10125816	  788.9	  608.2	 3929.0	...
10125817	  788.9	  608.2	 3931.0	...
10125818	  788.8	  608.3	 3931.0	...
10125819	  788.7	  608.3	 3930.0	...
10125820	  788.8	  608.4	 3929.0	...
10125821	  788.9	  608.2	 3929.0	...
10125822	  789.0	  607.9	 3928.0	...
10125823	  789.3	  607.6	 3926.0	...
10125824	  789.7	  607.7	 3925.0	...
10125825	  790.1	  607.9	 3925.0	...
10125826	  790.3	  608.1	 3924.0	...
10125827	  790.2	  608.2	 3924.0	...
10125828	  790.0	  608.5	 3923.0	...
10125829	  789.9	  608.6	 3923.0	...
10125830	  789.8	  608.5	 3925.0	...
10125831	  789.7	  607.9	 3927.0	...
10125832	  789.6	  607.3	 3929.0	...
10125833	  789.5	  607.1	 3931.0	...
10125834	  789.6	  607.3	 3932.0	...
10125835	  789.6	  607.5	 3933.0	...
10125836	  789.7	  607.9	 3932.0	...
10125837	  789.7	  608.4	 3929.0	...
10125838	  789.7	  608.9	 3927.0	...
10125839	  789.7	  609.0	 3926.0	...
10125840	  789.2	  609.0	 3927.0	...
10125841	  788.8	  609.0	 3929.0	...
10125842	  788.4	  608.9	 3931.0	...
10125843	  788.5	  608.9	 3932.0	...
10125844	  788.7	  608.8	 3933.0	...
10125845	  788.7	  608.7	 3933.0	...
10125846	  788.5	  608.8	 3932.0	...
10125847	  788.5	  608.9	 3931.0	...
10125848	  788.7	  608.9	 3930.0	...
10125849	  789.1	  608.8	 3930.0	...
10125850	  789.1	  608.6	 3929.0	...
10125851	  788.8	  608.4	 3929.0	...
10125852	  788.5	  608.3	 3929.0	...
10125853	  788.3	  608.5	 3928.0	...
10125854	  788.3	  608.8	 3927.0	...
10125855	  788.3	  609.1	 3926.0	...
10125856	  788.4	  609.2	 3926.0	...
10125857	  788.6	  609.2	 3926.0	...
10125858	  788.8	  609.1	 3926.0	...
10125859	  788.8	  609.0	 3926.0	...
10125860	  788.9	  609.0	 3927.0	...
10125861	  789.1	  609.1	 3924.0	...
10125862	  789.2	  609.2	 3920.0	...
10125863	  789.3	  609.2	 3916.0	...
10125864	  789.2	  609.5	 3916.0	...
10125865	  789.3	  609.8	 3919.0	...
10125866	  789.4	  610.2	 3922.0	...
10125867	  789.3	  610.5	 3925.0	...
10125868	  789.2	  610.7	 3924.0	...
10125869	  789.1	  611.0	 3923.0	...
10125870	  788.7	  611.1	 3922.0	...
10125871	  788.2	  611.2	 3923.0	...
10125872	  787.8	  611.2	 3924.0	...
10125873	  788.0	  610.7	 3923.0	...
10125874	  788.3	  610.2	 3921.0	...
10125875	  788.6	  609.6	 3918.0	...
10125876	  788.8	  609.5	 3916.0	...
10125877	  788.5	  609.5	 3915.0	...
10125878	  788.2	  609.9	 3916.0	...
10125879	  787.8	  610.2	 3920.0	...
10125880	  787.8	  610.4	 3924.0	...
10125881	  787.7	  610.7	 3928.0	...
10125882	  787.8	  611.1	 3925.0	...
10125883	  787.9	  611.4	 3921.0	...
10125884	  788.0	  611.4	 3919.0	...
10125885	  788.0	  611.5	 3920.0	...
10125886	  788.0	  611.5	 3921.0	...
10125887	  788.1	  611.5	 3919.0	...
10125888	  788.1	  611.5	 3920.0	...
10125889	  788.2	  611.6	 3921.0	...
10125890	  788.2	  611.5	 3923.0	...
10125891	  787.9	  611.4	 3923.0	...
10125892	  787.5	  611.6	 3925.0	...
10125893	  787.1	  612.1	 3925.0	...
10125894	  787.3	  612.3	 3925.0	...
10125895	  787.7	  612.3	 3924.0	...
10125896	  788.1	  612.1	 3926.0	...
10125897	  788.2	  612.4	 3928.0	...
10125898	  788.3	  612.6	 3930.0	...
10125899	  788.4	  612.4	 3929.0	...
10125900	  788.5	  612.2	 3928.0	...
10125901	  788.5	  611.9	 3927.0	...
10125902	  788.5	  612.0	 3925.0	...
10125903	  788.5	  612.1	 3923.0	...
10125904	  788.2	  612.2	 3922.0	...
10125905	  788.0	  612.7	 3921.0	...
10125906	  788.2	  613.2	 3921.0	...
10125907	  788.5	  613.5	 3921.0	...
10125908	  788.7	  613.4	 3918.0	...
10125909	  788.6	  613.2	 3914.0	...
10125910	  788.5	  613.1	 3911.0	...
10125911	  788.4	  613.0	 3911.0	...
10125912	  788.3	  613.1	 3911.0	...
10125913	  788.3	  613.0	 3910.0	...
10125914	  788.3	  612.9	 3911.0	...
10125915	  788.3	  613.0	 3909.0	...
10125916	  788.3	  613.1	 3906.0	...
10125917	  788.4	  613.4	 3905.0	...
10125918	  788.4	  613.6	 3907.0	...
10125919	  788.0	  613.7	 3907.0	...
10125920	  787.6	  613.8	 3906.0	...
10125921	  787.1	  613.6	 3908.0	...
10125922	  787.2	  613.3	 3910.0	...
10125923	  787.3	  613.0	 3912.0	...
10125924	  787.5	  613.0	 3913.0	...
10125925	  787.7	  613.0	 3912.0	...
10125926	  787.8	  613.1	 3911.0	...
10125927	  787.8	  613.1	 3911.0	...
10125928	  787.8	  613.1	 3908.0	...
10125929	  787.8	  613.1	 3905.0	...
MSG	10125930 0000 _ Number On
10125930	  787.8	  613.7	 3903.0	...
10125931	  787.7	  614.2	 3903.0	...
10125932	  787.6	  614.2	 3903.0	...
10125933	  787.5	  613.8	 3903.0	...
10125934	  787.6	  613.5	 3903.0	...
10125935	  787.7	  613.6	 3905.0	...
10125936	  787.7	  613.7	 3906.0	...
10125937	  787.7	  613.8	 3908.0	...
10125938	  787.8	  614.0	 3908.0	...
10125939	  787.4	  613.9	 3908.0	...
10125940	  787.0	  613.5	 3908.0	...
10125941	  786.5	  613.3	 3908.0	...
10125942	  786.7	  613.4	 3908.0	...
10125943	  786.9	  613.4	 3908.0	...
10125944	  787.1	  613.3	 3910.0	...
10125945	  787.1	  613.2	 3912.0	...
10125946	  787.1	  613.2	 3914.0	...
10125947	  787.0	  613.2	 3914.0	...
10125948	  787.0	  613.4	 3911.0	...
10125949	  787.1	  613.5	 3907.0	...
10125950	  787.1	  613.7	 3906.0	...
10125951	  787.0	  613.7	 3907.0	...
10125952	  787.0	  613.7	 3908.0	...
10125953	  787.0	  613.6	 3908.0	...
10125954	  786.7	  613.6	 3907.0	...
10125955	  786.5	  613.9	 3908.0	...
10125956	  786.4	  614.1	 3908.0	...
10125957	  786.8	  614.0	 3909.0	...
10125958	  786.9	  613.7	 3911.0	...
10125959	  786.1	  613.6	 3913.0	...
10125960	  785.4	  613.7	 3911.0	...
10125961	  785.3	  613.8	 3907.0	...
10125962	  785.9	  614.0	 3903.0	...
10125963	  786.6	  614.1	 3906.0	...
10125964	  786.5	  614.3	 3909.0	...
10125965	  786.4	  614.2	 3913.0	...
10125966	  786.1	  614.2	 3913.0	...
10125967	  785.9	  614.5	 3913.0	...
10125968	  785.7	  615.0	 3914.0	...
10125969	  785.7	  615.1	 3911.0	...
10125970	  785.8	  614.8	 3908.0	...
10125971	  786.1	  614.5	 3906.0	...
10125972	  786.3	  614.5	 3907.0	...
10125973	  786.4	  614.4	 3908.0	...
10125974	  786.1	  614.4	 3909.0	...
10125975	  785.8	  614.5	 3910.0	...
10125976	  785.9	  614.8	 3911.0	...
10125977	  786.3	  615.2	 3911.0	...
10125978	  786.6	  615.3	 3912.0	...
10125979	  786.5	  615.2	 3912.0	...
10125980	  786.5	  615.4	 3911.0	...
10125981	  786.7	  615.7	 3910.0	...
10125982	  786.8	  616.1	 3909.0	...
10125983	  786.5	  616.0	 3908.0	...
10125984	  786.1	  615.9	 3907.0	...
10125985	  785.8	  615.8	 3908.0	...
10125986	  786.0	  615.9	 3909.0	...
10125987	  786.3	  615.9	 3911.0	...
10125988	  786.0	  615.9	 3912.0	...
10125989	  785.7	  616.0	 3911.0	...
10125990	  785.5	  615.7	 3907.0	...
10125991	  785.7	  615.3	 3903.0	...
10125992	  785.8	  615.0	 3901.0	...
10125993	  785.8	  615.0	 3901.0	...
10125994	  785.7	  614.9	 3902.0	...
10125995	  785.6	  614.8	 3904.0	...
10125996	  785.4	  614.7	 3905.0	...
10125997	  785.5	  614.7	 3905.0	...
10125998	  785.6	  614.6	 3903.0	...
10125999	  785.9	  614.9	 3903.0	...
10126000	  786.0	  615.2	 3904.0	...
10126001	  785.9	  615.0	 3905.0	...
10126002	  785.5	  614.5	 3901.0	...
10126003	  785.8	  614.0	 3897.0	...
10126004	  786.3	  614.1	 3893.0	...
10126005	  786.5	  614.2	 3892.0	...
10126006	  785.7	  614.0	 3896.0	...
10126007	  784.9	  613.8	 3899.0	...
10126008	  784.4	  613.6	 3903.0	...
10126009	  784.4	  613.8	 3902.0	...
10126010	  784.8	  614.0	 3901.0	...
10126011	  785.3	  614.3	 3900.0	...
10126012	  785.7	  614.4	 3901.0	...
10126013	  785.7	  614.5	 3901.0	...
10126014	  785.7	  614.5	 3903.0	...
10126015	  785.7	  614.6	 3906.0	...
10126016	  785.6	  614.7	 3908.0	...
10126017	  785.6	  614.8	 3907.0	...
10126018	  785.6	  615.1	 3905.0	...
10126019	  785.7	  615.4	 3904.0	...
10126020	  785.8	  615.5	 3904.0	...
10126021	  785.8	  615.4	 3904.0	...
10126022	  785.8	  615.4	 3904.0	...
10126023	  785.6	  615.5	 3905.0	...
10126024	  785.3	  615.6	 3904.0	...
10126025	  785.1	  615.9	 3900.0	...
10126026	  785.0	  616.2	 3896.0	...
10126027	  785.0	  616.5	 3892.0	...
10126028	  785.5	  616.5	 3892.0	...
10126029	  786.0	  616.6	 3893.0	...
10126030	  785.9	  616.6	 3895.0	...
10126031	  785.3	  616.6	 3896.0	...
10126032	  785.0	  616.6	 3896.0	...
10126033	  785.2	  616.4	 3893.0	...
10126034	  785.3	  616.2	 3890.0	...
10126035	  785.2	  616.0	 3890.0	...
10126036	  785.2	  616.1	 3891.0	...
10126037	  785.2	  616.2	 3892.0	...
10126038	  785.1	  616.5	 3893.0	...
10126039	  784.9	  616.6	 3893.0	...
10126040	  784.8	  616.6	 3894.0	...
10126041	  784.7	  616.6	 3894.0	...
10126042	  784.7	  616.1	 3894.0	...
10126043	  784.6	  615.6	 3895.0	...
10126044	  784.6	  615.7	 3894.0	...
10126045	  784.7	  616.5	 3893.0	...
10126046	  784.8	  617.4	 3892.0	...
10126047	  784.7	  617.4	 3891.0	...
10126048	  784.5	  617.0	 3891.0	...
10126049	  784.8	  616.8	 3895.0	...
10126050	  785.2	  616.8	 3899.0	...
10126051	  785.4	  617.0	 3902.0	...
10126052	  785.2	  617.1	 3901.0	...
10126053	  785.0	  617.1	 3900.0	...
10126054	  785.0	  617.1	 3898.0	...
10126055	  785.0	  617.1	 3897.0	...
10126056	  784.8	  616.9	 3897.0	...
10126057	  784.7	  616.7	 3897.0	...
10126058	  784.8	  616.3	 3898.0	...
10126059	  785.0	  616.0	 3898.0	...
10126060	  785.4	  615.8	 3898.0	...
10126061	  785.7	  615.8	 3894.0	...
10126062	  785.9	  615.8	 3890.0	...
10126063	  785.8	  615.8	 3887.0	...
10126064	  785.7	  615.8	 3887.0	...
10126065	  785.3	  615.6	 3890.0	...
10126066	  784.8	  615.5	 3892.0	...
10126067	  784.3	  615.6	 3894.0	...
10126068	  784.3	  615.7	 3892.0	...
10126069	  784.4	  615.7	 3890.0	...
10126070	  784.5	  615.5	 3889.0	...
10126071	  784.5	  615.3	 3888.0	...
10126072	  784.5	  615.2	 3890.0	...
10126073	  784.5	  615.8	 3891.0	...
10126074	  784.5	  616.5	 3893.0	...
10126075	  784.6	  617.0	 3892.0	...
10126076	  784.7	  617.0	 3891.0	...
10126077	  784.7	  616.7	 3894.0	...
10126078	  784.8	  616.5	 3897.0	...
10126079	  784.9	  616.3	 3897.0	...
10126080	  785.1	  616.2	 3894.0	...
10126081	  785.2	  616.8	 3894.0	...
10126082	  785.3	  617.3	 3898.0	...
10126083	  785.4	  618.0	 3899.0	...
10126084	  785.5	  618.2	 3895.0	...
10126085	  785.6	  618.0	 3891.0	...
10126086	  785.3	  617.6	 3891.0	...
10126087	  784.9	  617.5	 3894.0	...
10126088	  784.5	  617.8	 3897.0	...
10126089	  784.5	  617.7	 3899.0	...
10126090	  784.4	  617.8	 3899.0	...
10126091	  784.7	  617.9	 3899.0	...
10126092	  785.0	  618.2	 3899.0	...
10126093	  785.3	  618.1	 3901.0	...
10126094	  785.3	  618.1	 3902.0	...
10126095	  785.4	  618.1	 3903.0	...
10126096	  785.4	  618.1	 3903.0	...
10126097	  785.4	  617.6	 3904.0	...
10126098	  785.1	  617.1	 3904.0	...
10126099	  784.7	  616.6	 3901.0	...
10126100	  784.3	  616.8	 3898.0	...
10126101	  784.2	  617.0	 3900.0	...
10126102	  784.4	  617.3	 3904.0	...
10126103	  784.7	  617.4	 3907.0	...
10126104	  785.1	  617.2	 3904.0	...
10126105	  785.3	  617.1	 3902.0	...
10126106	  785.4	  617.1	 3903.0	...
10126107	  785.6	  617.3	 3904.0	...
10126108	  785.6	  617.1	 3905.0	...
10126109	  785.7	  616.9	 3905.0	...
10126110	  785.7	  616.8	 3904.0	...
10126111	  785.7	  616.8	 3900.0	...
10126112	  785.6	  616.9	 3897.0	...
10126113	  785.6	  617.0	 3895.0	...
10126114	  785.6	  617.0	 3896.0	...
10126115	  785.7	  616.9	 3899.0	...
10126116	  785.8	  616.8	 3899.0	...
10126117	  785.6	  616.6	 3899.0	...
10126118	  785.4	  616.4	 3902.0	...
10126119	  785.1	  616.5	 3907.0	...
10126120	  785.1	  616.7	 3911.0	...
10126121	  785.3	  616.9	 3912.0	...
10126122	  785.7	  616.8	 3913.0	...
10126123	  786.0	  616.8	 3914.0	...
10126124	  785.8	  616.8	 3914.0	...
10126125	  785.5	  616.8	 3910.0	...
10126126	  785.2	  616.9	 3905.0	...
10126127	  785.2	  616.9	 3901.0	...
10126128	  785.3	  616.9	 3901.0	...
10126129	  785.4	  617.0	 3900.0	...
10126130	  785.5	  617.1	 3900.0	...
10126131	  785.4	  617.0	 3900.0	...
10126132	  785.2	  616.7	 3900.0	...
10126133	  785.2	  616.6	 3901.0	...
10126134	  785.3	  616.7	 3902.0	...
10126135	  785.3	  616.8	 3902.0	...
10126136	  785.5	  616.7	 3902.0	...
10126137	  785.5	  616.5	 3901.0	...
10126138	  785.7	  616.6	 3903.0	...
10126139	  786.1	  616.8	 3906.0	...
10126140	  786.7	  616.9	 3909.0	...
10126141	  787.2	  616.7	 3909.0	...
10126142	  787.2	  616.4	 3909.0	...
10126143	  787.2	  616.2	 3909.0	...
10126144	  787.2	  616.3	 3910.0	...
10126145	  787.3	  616.9	 3910.0	...
10126146	  787.1	  617.6	 3911.0	...
10126147	  786.9	  617.9	 3911.0	...
10126148	  786.7	  617.9	 3909.0	...
10126149	  786.7	  618.0	 3908.0	...
10126150	  786.5	  618.0	 3907.0	...
10126151	  786.3	  618.1	 3906.0	...
10126152	  786.1	  618.0	 3906.0	...
10126153	  786.2	  617.9	 3907.0	...
10126154	  786.5	  617.9	 3910.0	...
10126155	  786.9	  617.9	 3912.0	...
10126156	  787.3	  617.6	 3914.0	...
10126157	  787.5	  617.3	 3915.0	...
10126158	  787.6	  617.4	 3916.0	...
10126159	  787.7	  617.7	 3915.0	...
10126160	  787.7	  617.5	 3914.0	...
10126161	  787.5	  617.0	 3913.0	...
10126162	  786.9	  616.8	 3911.0	...
10126163	  786.2	  617.0	 3909.0	...
10126164	  785.9	  617.1	 3907.0	...
10126165	  786.1	  616.7	 3905.0	...
10126166	  786.5	  616.3	 3904.0	...
10126167	  786.8	  616.7	 3905.0	...
10126168	  787.1	  617.3	 3905.0	...
10126169	  787.1	  617.8	 3906.0	...
10126170	  787.1	  617.5	 3905.0	...
10126171	  786.6	  617.3	 3903.0	...
10126172	  786.2	  617.4	 3902.0	...
10126173	  785.8	  616.9	 3902.0	...
10126174	  785.6	  616.3	 3903.0	...
10126175	  785.6	  616.1	 3903.0	...
10126176	  785.9	  616.3	 3904.0	...
10126177	  786.3	  616.6	 3905.0	...
10126178	  786.7	  616.5	 3906.0	...
10126179	  786.3	  616.6	 3906.0	...
10126180	  786.0	  616.7	 3905.0	...
10126181	  785.7	  616.8	 3904.0	...
10126182	  785.7	  616.8	 3903.0	...
10126183	  785.9	  616.9	 3903.0	...
10126184	  786.1	  616.9	 3904.0	...
10126185	  786.3	  617.4	 3906.0	...
10126186	  786.3	  618.0	 3907.0	...
10126187	  786.2	  618.6	 3907.0	...
10126188	  786.2	  618.6	 3907.0	...
10126189	  786.3	  618.6	 3907.0	...
10126190	  786.5	  618.6	 3907.0	...
10126191	  786.8	  618.3	 3907.0	...
10126192	  786.9	  618.1	 3906.0	...
10126193	  786.9	  618.2	 3905.0	...
10126194	  786.9	  618.6	 3907.0	...
10126195	  786.9	  618.6	 3910.0	...
10126196	  786.8	  618.2	 3911.0	...
10126197	  786.7	  617.8	 3909.0	...
10126198	  786.6	  617.8	 3907.0	...
10126199	  786.4	  617.8	 3907.0	...
10126200	  786.3	  617.8	 3908.0	...
10126201	  786.4	  617.7	 3909.0	...
10126202	  786.6	  617.8	 3909.0	...
10126203	  787.0	  618.0	 3909.0	...
10126204	  787.4	  618.2	 3910.0	...
10126205	  787.1	  618.4	 3910.0	...
10126206	  786.7	  618.2	 3910.0	...
10126207	  786.2	  618.0	 3910.0	...
10126208	  786.2	  617.8	 3908.0	...
10126209	  786.2	  617.9	 3907.0	...
10126210	  786.2	  617.9	 3910.0	...
10126211	  785.9	  617.9	 3915.0	...
10126212	  785.7	  617.9	 3918.0	...
10126213	  785.8	  617.9	 3916.0	...
10126214	  786.1	  617.8	 3914.0	...
10126215	  786.5	  617.7	 3913.0	...
10126216	  786.7	  617.6	 3912.0	...
10126217	  787.0	  617.6	 3911.0	...
10126218	  787.0	  617.7	 3911.0	...
10126219	  787.1	  617.9	 3913.0	...
10126220	  786.9	  618.2	 3915.0	...
10126221	  786.6	  618.4	 3917.0	...
10126222	  786.3	  618.6	 3916.0	...
10126223	  786.5	  618.7	 3914.0	...
10126224	  786.6	  618.8	 3912.0	...
10126225	  786.6	  618.4	 3911.0	...
10126226	  786.4	  618.0	 3912.0	...
10126227	  786.6	  617.5	 3912.0	...
10126228	  787.0	  617.6	 3913.0	...
10126229	  786.9	  617.7	 3913.0	...
10126230	  786.6	  617.9	 3914.0	...
10126231	  786.6	  618.1	 3914.0	...
10126232	  786.9	  618.1	 3914.0	...
10126233	  786.9	  618.2	 3914.0	...
10126234	  786.5	  618.3	 3914.0	...
10126235	  786.1	  618.3	 3914.0	...
10126236	  786.2	  618.3	 3915.0	...
10126237	  786.2	  618.3	 3915.0	...
10126238	  786.3	  618.4	 3918.0	...
10126239	  786.4	  618.4	 3922.0	...
10126240	  786.4	  618.5	 3926.0	...
10126241	  786.5	  618.8	 3926.0	...
10126242	  786.6	  619.0	 3924.0	...
10126243	  786.7	  618.9	 3921.0	...
10126244	  786.7	  618.6	 3921.0	...
10126245	  786.9	  618.4	 3923.0	...
MSG	10126246 0000 _ Number Off
10126246	  787.1	  618.4	 3925.0	...
10126247	  787.2	  618.5	 3924.0	...
10126248	  787.2	  618.5	 3923.0	...
10126249	  787.2	  618.6	 3923.0	...
10126250	  787.2	  618.7	 3923.0	...
10126251	  787.3	  618.9	 3922.0	...
10126252	  787.4	  618.7	 3921.0	...
10126253	  787.2	  618.5	 3921.0	...
10126254	  786.9	  618.3	 3922.0	...
10126255	  786.6	  618.3	 3922.0	...
10126256	  786.2	  618.2	 3922.0	...
10126257	  785.9	  617.8	 3923.0	...
10126258	  785.5	  617.5	 3924.0	...
10126259	  785.4	  617.1	 3925.0	...
10126260	  785.2	  617.0	 3925.0	...
10126261	  785.1	  617.1	 3925.0	...
10126262	  785.1	  617.3	 3921.0	...
10126263	  785.1	  617.6	 3916.0	...
10126264	  785.9	  617.7	 3911.0	...
10126265	  786.7	  617.9	 3911.0	...
10126266	  787.5	  617.9	 3912.0	...
10126267	  787.3	  618.0	 3914.0	...
10126268	  787.1	  617.9	 3917.0	...
10126269	  787.0	  617.8	 3919.0	...
10126270	  786.9	  617.3	 3920.0	...
10126271	  786.7	  616.9	 3920.0	...
10126272	  786.2	  616.7	 3919.0	...
10126273	  785.9	  617.0	 3917.0	...
10126274	  785.6	  617.3	 3915.0	...
10126275	  785.4	  617.7	 3916.0	...
10126276	  785.3	  617.9	 3917.0	...
10126277	  785.5	  618.1	 3918.0	...
10126278	  785.9	  618.0	 3918.0	...
10126279	  786.2	  617.9	 3917.0	...
10126280	  786.2	  617.7	 3921.0	...
10126281	  786.0	  617.5	 3925.0	...
10126282	  785.8	  617.2	 3928.0	...
10126283	  785.7	  617.0	 3926.0	...
10126284	  785.6	  616.7	 3924.0	...
10126285	  785.4	  616.9	 3925.0	...
10126286	  785.3	  617.2	 3925.0	...
10126287	  785.1	  617.6	 3926.0	...
10126288	  785.1	  617.6	 3927.0	...
10126289	  784.9	  617.6	 3927.0	...
10126290	  784.8	  617.6	 3927.0	...
10126291	  784.7	  617.6	 3928.0	...
10126292	  784.6	  617.6	 3929.0	...
10126293	  784.9	  617.1	 3930.0	...
10126294	  785.1	  616.6	 3930.0	...
10126295	  785.3	  616.6	 3929.0	...
10126296	  785.2	  617.2	 3928.0	...
10126297	  785.1	  617.8	 3926.0	...
10126298	  785.1	  617.8	 3925.0	...
10126299	  785.1	  617.9	 3925.0	...
10126300	  785.0	  618.1	 3927.0	...
10126301	  785.0	  618.4	 3929.0	...
10126302	  785.0	  618.3	 3928.0	...
10126303	  785.0	  618.1	 3928.0	...
10126304	  785.0	  617.9	 3929.0	...
10126305	  784.9	  617.7	 3930.0	...
10126306	  784.9	  617.7	 3932.0	...
10126307	  784.8	  617.6	 3931.0	...
10126308	  784.8	  617.6	 3931.0	...
10126309	  784.8	  617.5	 3930.0	...
10126310	  785.0	  617.5	 3931.0	...
10126311	  785.1	  618.0	 3931.0	...
10126312	  785.3	  618.6	 3932.0	...
10126313	  785.3	  619.1	 3934.0	...
10126314	  785.4	  619.0	 3936.0	...
10126315	  785.4	  619.0	 3937.0	...
10126316	  784.8	  619.2	 3937.0	...
10126317	  784.1	  618.8	 3938.0	...
10126318	  783.8	  618.3	 3938.0	...
10126319	  784.4	  617.8	 3938.0	...
10126320	  785.1	  617.8	 3938.0	...
10126321	  785.3	  617.8	 3937.0	...
10126322	  785.3	  617.4	 3935.0	...
10126323	  785.3	  617.0	 3933.0	...
10126324	  785.4	  616.8	 3932.0	...
10126325	  785.5	  617.2	 3934.0	...
10126326	  785.5	  617.6	 3936.0	...
10126327	  785.6	  617.5	 3936.0	...
10126328	  785.6	  617.3	 3932.0	...
10126329	  785.1	  617.2	 3932.0	...
10126330	  784.6	  617.3	 3934.0	...
10126331	  784.0	  617.3	 3937.0	...
10126332	  784.0	  617.3	 3937.0	...
10126333	  784.0	  617.3	 3937.0	...
10126334	  784.0	  617.4	 3937.0	...
10126335	  784.0	  617.5	 3935.0	...
10126336	  784.1	  617.7	 3933.0	...
10126337	  784.1	  617.7	 3935.0	...
10126338	  784.3	  617.8	 3939.0	...
10126339	  784.4	  617.9	 3943.0	...
10126340	  784.4	  617.3	 3943.0	...
10126341	  784.2	  616.5	 3943.0	...
10126342	  784.1	  615.9	 3944.0	...
10126343	  784.2	  616.0	 3944.0	...
10126344	  784.2	  616.1	 3945.0	...
10126345	  784.4	  616.4	 3941.0	...
10126346	  784.4	  616.8	 3938.0	...
10126347	  784.3	  617.4	 3935.0	...
10126348	  784.0	  617.6	 3936.0	...
10126349	  783.8	  617.9	 3936.0	...
10126350	  783.8	  617.9	 3940.0	...
10126351	  783.8	  618.0	 3944.0	...
10126352	  783.7	  618.0	 3947.0	...
10126353	  783.5	  618.1	 3947.0	...
10126354	  783.4	  618.1	 3947.0	...
10126355	  783.2	  618.1	 3946.0	...
10126356	  783.1	  617.6	 3946.0	...
10126357	  783.1	  617.0	 3946.0	...
10126358	  783.3	  616.6	 3947.0	...
10126359	  783.5	  616.6	 3947.0	...
10126360	  783.6	  617.1	 3947.0	...
10126361	  783.6	  617.6	 3950.0	...
10126362	  783.3	  617.9	 3952.0	...
10126363	  783.0	  617.7	 3955.0	...
10126364	  782.6	  617.4	 3956.0	...
10126365	  782.6	  617.4	 3957.0	...
10126366	  782.6	  617.3	 3958.0	...
10126367	  782.7	  617.2	 3958.0	...
10126368	  782.7	  617.4	 3958.0	...
10126369	  782.8	  617.6	 3959.0	...
10126370	  782.7	  617.2	 3961.0	...
10126371	  782.7	  616.5	 3964.0	...
10126372	  782.7	  616.4	 3965.0	...
10126373	  782.7	  616.9	 3963.0	...
10126374	  782.7	  617.5	 3960.0	...
10126375	  782.6	  617.7	 3956.0	...
10126376	  782.5	  617.8	 3955.0	...
10126377	  782.2	  617.9	 3955.0	...
10126378	  782.1	  617.9	 3958.0	...
10126379	  782.0	  617.9	 3959.0	...
10126380	  782.0	  618.0	 3961.0	...
10126381	  781.9	  617.8	 3963.0	...
10126382	  781.7	  617.7	 3965.0	...
10126383	  782.0	  617.5	 3966.0	...
10126384	  782.4	  617.6	 3964.0	...
10126385	  782.9	  617.7	 3961.0	...
10126386	  782.9	  617.9	 3960.0	...
10126387	  782.6	  618.0	 3964.0	...
10126388	  782.3	  618.4	 3968.0	...
10126389	  782.0	  618.8	 3969.0	...
10126390	  781.9	  618.4	 3969.0	...
10126391	  781.9	  617.7	 3968.0	...
10126392	  781.8	  617.1	 3968.0	...
10126393	  781.9	  617.7	 3968.0	...
10126394	  782.0	  618.3	 3970.0	...
10126395	  782.1	  618.7	 3973.0	...
10126396	  781.9	  618.8	 3974.0	...
10126397	  781.7	  618.8	 3972.0	...
10126398	  781.5	  618.9	 3971.0	...
10126399	  781.5	  619.1	 3971.0	...
10126400	  781.5	  619.2	 3973.0	...
10126401	  781.6	  619.1	 3976.0	...
10126402	  781.7	  618.9	 3980.0	...
10126403	  781.3	  618.8	 3981.0	...
10126404	  780.9	  618.8	 3981.0	...
10126405	  780.5	  618.9	 3981.0	...
10126406	  780.7	  618.8	 3979.0	...
10126407	  780.8	  618.7	 3977.0	...
10126408	  780.8	  618.5	 3974.0	...
10126409	  780.6	  618.3	 3974.0	...
10126410	  780.4	  618.0	 3976.0	...
10126411	  780.4	  618.7	 3979.0	...
10126412	  780.6	  619.5	 3981.0	...
10126413	  780.7	  620.0	 3983.0	...
10126414	  780.7	  619.7	 3985.0	...
10126415	  780.6	  618.8	 3986.0	...
10126416	  780.5	  618.2	 3985.0	...
10126417	  780.4	  617.9	 3985.0	...
10126418	  780.5	  618.1	 3984.0	...
10126419	  780.5	  618.4	 3983.0	...
10126420	  780.5	  618.4	 3983.0	...
10126421	  780.4	  618.3	 3983.0	...
10126422	  780.3	  618.1	 3984.0	...
10126423	  779.8	  618.0	 3983.0	...
10126424	  779.2	  618.0	 3983.0	...
10126425	  778.9	  618.2	 3983.0	...
10126426	  779.2	  618.4	 3988.0	...
10126427	  779.5	  618.4	 3993.0	...
10126428	  779.5	  618.4	 3996.0	...
10126429	  779.6	  618.5	 3995.0	...
10126430	  779.6	  618.5	 3995.0	...
10126431	  779.3	  618.6	 3996.0	...
10126432	  779.1	  618.7	 3996.0	...
10126433	  779.3	  618.7	 3995.0	...
10126434	  779.7	  618.9	 3997.0	...
10126435	  779.7	  619.2	 3999.0	...
10126436	  779.4	  619.4	 4001.0	...
10126437	  779.2	  619.5	 3998.0	...
10126438	  779.3	  619.4	 3997.0	...
10126439	  779.4	  619.1	 3998.0	...
10126440	  779.6	  618.7	 4000.0	...
10126441	  779.8	  618.3	 4001.0	...
10126442	  779.9	  618.2	 4002.0	...
10126443	  779.7	  618.1	 4003.0	...
10126444	  779.1	  618.3	 4005.0	...
10126445	  778.6	  618.6	 4006.0	...
10126446	  778.0	  619.0	 4003.0	...
10126447	  777.8	  619.2	 4000.0	...
10126448	  778.0	  619.3	 3997.0	...
10126449	  778.4	  619.4	 3997.0	...
10126450	  778.7	  619.4	 3996.0	...
10126451	  778.6	  619.1	 3995.0	...
10126452	  778.5	  618.8	 3994.0	...
10126453	  778.5	  618.5	 3994.0	...
10126454	  778.7	  618.4	 3994.0	...
10126455	  779.1	  618.3	 3996.0	...
10126456	  779.5	  618.2	 3999.0	...
10126457	  779.7	  618.1	 4001.0	...
10126458	  779.6	  618.0	 4003.0	...
10126459	  779.4	  618.0	 4004.0	...
10126460	  778.8	  618.2	 4008.0	...
10126461	  778.4	  618.3	 4012.0	...
10126462	  777.9	  618.4	 4015.0	...
10126463	  777.7	  618.5	 4014.0	...
10126464	  777.4	  618.4	 4014.0	...
10126465	  777.6	  618.3	 4013.0	...
10126466	  778.1	  617.8	 4013.0	...
10126467	  778.6	  617.4	 4012.0	...
10126468	  779.0	  617.4	 4011.0	...
10126469	  779.1	  617.9	 4011.0	...
10126470	  779.1	  618.3	 4013.0	...
10126471	  778.8	  618.4	 4014.0	...
10126472	  778.4	  618.5	 4013.0	...
10126473	  778.2	  618.9	 4013.0	...
10126474	  778.1	  619.4	 4013.0	...
10126475	  777.9	  619.6	 4014.0	...
10126476	  777.7	  619.3	 4016.0	...
10126477	  777.3	  619.0	 4019.0	...
10126478	  777.0	  619.0	 4020.0	...
10126479	  776.9	  619.0	 4020.0	...
10126480	  777.0	  618.9	 4021.0	...
10126481	  777.1	  618.8	 4022.0	...
10126482	  777.2	  619.0	 4023.0	...
10126483	  777.2	  619.1	 4026.0	...
10126484	  777.3	  619.1	 4027.0	...
10126485	  777.4	  619.0	 4025.0	...
10126486	  777.5	  618.8	 4021.0	...
10126487	  777.5	  618.9	 4016.0	...
10126488	  777.5	  619.1	 4016.0	...
10126489	  777.4	  619.3	 4018.0	...
10126490	  777.2	  619.3	 4020.0	...
10126491	  777.1	  619.3	 4022.0	...
10126492	  777.2	  619.2	 4022.0	...
10126493	  777.4	  619.2	 4022.0	...
10126494	  777.6	  619.3	 4022.0	...
10126495	  777.6	  619.3	 4021.0	...
10126496	  777.8	  619.3	 4022.0	...
10126497	  778.0	  619.2	 4023.0	...
10126498	  778.1	  619.1	 4021.0	...
10126499	  778.0	  619.1	 4018.0	...
10126500	  777.8	  619.2	 4016.0	...
10126501	  777.7	  618.8	 4016.0	...
10126502	  777.6	  618.4	 4018.0	...
10126503	  777.3	  618.0	 4022.0	...
10126504	  777.0	  618.0	 4026.0	...
10126505	  776.8	  618.0	 4026.0	...
10126506	  776.8	  618.2	 4023.0	...
10126507	  776.7	  618.5	 4021.0	...
10126508	  776.6	  619.0	 4022.0	...
10126509	  776.6	  619.4	 4024.0	...
10126510	  776.8	  619.8	 4025.0	...
10126511	  777.0	  619.8	 4026.0	...
10126512	  777.1	  619.4	 4028.0	...
10126513	  777.1	  619.0	 4030.0	...
10126514	  776.9	  618.6	 4032.0	...
10126515	  776.8	  618.5	 4032.0	...
10126516	  776.7	  618.4	 4032.0	...
10126517	  776.7	  618.0	 4031.0	...
10126518	  776.7	  617.8	 4031.0	...
10126519	  776.6	  617.6	 4030.0	...
10126520	  776.4	  617.7	 4030.0	...
10126521	  776.2	  617.9	 4029.0	...
10126522	  776.1	  618.0	 4028.0	...
10126523	  776.2	  617.8	 4027.0	...
10126524	  776.3	  617.5	 4027.0	...
10126525	  776.2	  617.2	 4029.0	...
10126526	  776.1	  617.2	 4030.0	...
10126527	  776.1	  617.3	 4033.0	...
10126528	  776.3	  617.3	 4035.0	...
10126529	  776.4	  617.2	 4037.0	...
10126530	  776.2	  617.1	 4035.0	...
10126531	  776.0	  617.3	 4032.0	...
10126532	  775.9	  617.7	 4032.0	...
10126533	  776.1	  618.0	 4035.0	...
10126534	  776.2	  618.1	 4037.0	...
10126535	  776.1	  618.2	 4037.0	...
10126536	  776.1	  618.3	 4038.0	...
10126537	  776.1	  618.4	 4038.0	...
10126538	  776.0	  618.5	 4040.0	...
10126539	  775.9	  618.6	 4041.0	...
10126540	  776.0	  618.7	 4040.0	...
10126541	  776.1	  618.7	 4037.0	...
10126542	  776.0	  618.7	 4034.0	...
10126543	  775.7	  618.3	 4034.0	...
10126544	  775.9	  618.0	 4035.0	...
10126545	  776.3	  617.6	 4035.0	...
10126546	  776.7	  617.5	 4035.0	...
10126547	  776.7	  617.5	 4035.0	...
10126548	  776.7	  617.6	 4035.0	...
10126549	  776.4	  617.6	 4035.0	...
10126550	  776.0	  617.5	 4036.0	...
10126551	  776.2	  617.4	 4037.0	...
10126552	  776.6	  617.2	 4037.0	...
10126553	  776.8	  617.1	 4038.0	...
10126554	  776.6	  617.1	 4038.0	...
10126555	  776.2	  617.2	 4037.0	...
10126556	  776.0	  617.3	 4037.0	...
10126557	  775.9	  617.4	 4036.0	...
10126558	  776.2	  617.4	 4036.0	...
10126559	  776.6	  617.5	 4034.0	...
10126560	  777.2	  617.4	 4034.0	...
10126561	  777.4	  617.5	 4035.0	...
10126562	  777.3	  617.6	 4039.0	...
10126563	  777.1	  617.8	 4042.0	...
10126564	  776.8	  617.7	 4043.0	...
10126565	  776.8	  617.5	 4043.0	...
10126566	  776.9	  617.6	 4042.0	...
10126567	  777.1	  618.0	 4042.0	...
10126568	  777.2	  617.6	 4042.0	...
10126569	  777.3	  616.9	 4042.0	...
10126570	  777.5	  616.8	 4042.0	...
10126571	  777.7	  617.4	 4042.0	...
10126572	  777.5	  618.0	 4042.0	...
10126573	  777.3	  618.0	 4042.0	...
10126574	  777.0	  618.0	 4042.0	...
10126575	  777.3	  618.0	 4041.0	...
10126576	  777.5	  618.2	 4041.0	...
10126577	  777.7	  618.4	 4043.0	...
10126578	  777.7	  618.6	 4045.0	...
10126579	  777.6	  618.8	 4045.0	...
10126580	  777.7	  618.7	 4043.0	...
10126581	  777.8	  618.4	 4041.0	...
10126582	  777.9	  618.1	 4042.0	...
10126583	  777.6	  617.5	 4044.0	...
10126584	  777.4	  617.1	 4042.0	...
10126585	  777.3	  616.5	 4040.0	...
10126586	  777.2	  616.4	 4037.0	...
10126587	  777.2	  616.2	 4037.0	...
10126588	  777.2	  616.1	 4035.0	...
10126589	  777.2	  615.8	 4032.0	...
10126590	  777.4	  615.7	 4033.0	...
10126591	  777.5	  615.9	 4037.0	...
10126592	  777.4	  616.2	 4041.0	...
10126593	  777.2	  616.2	 4044.0	...
10126594	  777.2	  615.6	 4044.0	...
10126595	  777.5	  615.1	 4044.0	...
10126596	  777.7	  614.6	 4044.0	...
10126597	  777.9	  614.4	 4043.0	...
10126598	  778.0	  614.2	 4043.0	...
10126599	  778.3	  614.6	 4046.0	...
10126600	  778.4	  615.2	 4049.0	...
10126601	  778.5	  615.9	 4053.0	...
10126602	  778.5	  615.8	 4053.0	...
10126603	  778.6	  615.7	 4047.0	...
10126604	  778.7	  615.5	 4040.0	...
10126605	  778.9	  615.5	 4036.0	...
10126606	  779.1	  615.8	 4039.0	...
10126607	  779.0	  616.0	 4042.0	...
10126608	  778.7	  616.1	 4042.0	...
10126609	  778.6	  616.1	 4043.0	...
10126610	  778.5	  615.6	 4047.0	...
10126611	  778.4	  615.2	 4051.0	...
10126612	  778.2	  614.9	 4053.0	...
10126613	  778.1	  615.0	 4050.0	...
10126614	  778.1	  615.1	 4047.0	...
10126615	  778.2	  615.0	 4044.0	...
10126616	  778.1	  614.9	 4043.0	...
10126617	  778.0	  614.9	 4045.0	...
10126618	  778.2	  614.5	 4048.0	...
10126619	  778.6	  614.1	 4049.0	...
10126620	  779.2	  613.7	 4047.0	...
10126621	  779.6	  613.9	 4045.0	...
10126622	  779.8	  614.0	 4043.0	...
10126623	  779.9	  614.1	 4040.0	...
10126624	  780.0	  614.2	 4038.0	...
10126625	  780.1	  614.9	 4036.0	...
10126626	  780.2	  615.6	 4040.0	...
10126627	  780.1	  616.1	 4044.0	...
10126628	  780.1	  616.2	 4048.0	...
10126629	  780.1	  616.2	 4047.0	...
10126630	  779.9	  616.0	 4045.0	...
10126631	  779.4	  615.7	 4044.0	...
10126632	  778.9	  615.5	 4044.0	...
10126633	  778.5	  615.7	 4045.0	...
10126634	  778.9	  615.6	 4045.0	...
10126635	  779.4	  615.3	 4045.0	...
10126636	  779.9	  615.3	 4047.0	...
10126637	  779.8	  615.3	 4049.0	...
10126638	  779.5	  615.2	 4049.0	...
10126639	  779.6	  614.8	 4048.0	...
10126640	  780.0	  614.8	 4046.0	...
10126641	  780.4	  615.5	 4045.0	...
10126642	  780.5	  616.3	 4045.0	...
10126643	  780.5	  616.9	 4044.0	...
10126644	  780.3	  617.1	 4043.0	...
10126645	  780.0	  616.4	 4042.0	...
10126646	  779.7	  615.6	 4043.0	...
10126647	  779.7	  614.8	 4044.0	...
10126648	  779.7	  614.9	 4045.0	...
10126649	  779.7	  614.9	 4046.0	...
10126650	  779.7	  615.0	 4047.0	...
10126651	  779.7	  615.1	 4048.0	...
10126652	  779.7	  615.1	 4048.0	...
10126653	  780.2	  615.3	 4048.0	...
10126654	  780.6	  615.4	 4047.0	...
10126655	  781.1	  615.8	 4047.0	...
10126656	  781.1	  615.9	 4047.0	...
10126657	  781.4	  615.7	 4047.0	...
10126658	  781.6	  615.4	 4046.0	...
10126659	  781.6	  615.2	 4045.0	...
10126660	  781.4	  615.4	 4044.0	...
10126661	  781.2	  615.6	 4044.0	...
10126662	  781.1	  615.5	 4043.0	...
10126663	  781.1	  615.4	 4042.0	...
10126664	  781.1	  615.2	 4043.0	...
10126665	  781.1	  615.3	 4044.0	...
10126666	  781.2	  615.3	 4046.0	...
10126667	  781.2	  615.7	 4045.0	...
10126668	  781.2	  616.0	 4045.0	...
10126669	  781.2	  616.6	 4046.0	...
10126670	  781.5	  616.8	 4048.0	...
10126671	  781.7	  616.9	 4049.0	...
10126672	  782.0	  616.9	 4048.0	...
10126673	  782.2	  616.8	 4047.0	...
10126674	  782.6	  616.5	 4046.0	...
10126675	  782.8	  616.2	 4045.0	...
10126676	  783.0	  616.1	 4047.0	...
10126677	  783.0	  615.9	 4051.0	...
10126678	  783.0	  615.8	 4055.0	...
10126679	  783.0	  615.8	 4055.0	...
10126680	  782.9	  615.6	 4055.0	...
10126681	  782.8	  615.1	 4055.0	...
10126682	  782.1	  614.8	 4054.0	...
10126683	  781.7	  614.9	 4054.0	...
10126684	  781.2	  614.9	 4053.0	...
10126685	  781.1	  614.8	 4053.0	...
10126686	  781.1	  614.7	 4053.0	...
10126687	  781.1	  614.6	 4052.0	...
10126688	  781.3	  614.9	 4051.0	...
10126689	  782.0	  615.2	 4050.0	...
10126690	  782.7	  615.4	 4049.0	...
10126691	  783.3	  615.6	 4049.0	...
10126692	  783.1	  615.9	 4047.0	...
10126693	  782.7	  616.2	 4046.0	...
10126694	  782.3	  616.2	 4046.0	...
10126695	  782.3	  616.2	 4047.0	...
10126696	  782.3	  616.2	 4048.0	...
10126697	  782.2	  616.1	 4049.0	...
10126698	  782.1	  616.1	 4049.0	...
10126699	  782.3	  616.1	 4047.0	...
10126700	  782.6	  616.2	 4045.0	...
10126701	  782.8	  616.1	 4043.0	...
10126702	  782.9	  615.6	 4044.0	...
10126703	  783.0	  615.0	 4045.0	...
10126704	  783.0	  613.8	 4044.0	...
10126705	  782.8	  613.0	 4042.0	...
10126706	  782.7	  612.7	 4042.0	...
10126707	  783.0	  613.2	 4043.0	...
10126708	  783.2	  613.3	 4046.0	...
10126709	  783.0	  613.0	 4049.0	...
10126710	  782.5	  612.7	 4052.0	...
10126711	  782.0	  612.8	 4051.0	...
10126712	  782.0	  612.8	 4049.0	...
10126713	  782.1	  613.2	 4047.0	...
10126714	  782.3	  613.6	 4046.0	...
10126715	  782.3	  613.5	 4046.0	...
10126716	  782.3	  613.1	 4049.0	...
10126717	  782.3	  612.9	 4051.0	...
10126718	  782.4	  613.2	 4053.0	...
10126719	  782.6	  613.5	 4053.0	...
10126720	  782.9	  613.8	 4053.0	...
10126721	  782.9	  614.2	 4054.0	...
10126722	  782.9	  614.3	 4054.0	...
10126723	  782.6	  614.1	 4054.0	...
10126724	  782.3	  613.9	 4053.0	...
10126725	  782.1	  613.9	 4053.0	...
10126726	  782.1	  614.0	 4053.0	...
10126727	  782.1	  614.1	 4053.0	...
10126728	  782.1	  613.9	 4054.0	...
10126729	  782.0	  613.6	 4055.0	...
10126730	  782.1	  613.7	 4054.0	...
10126731	  782.2	  614.2	 4053.0	...
10126732	  782.2	  614.7	 4054.0	...
10126733	  782.1	  615.1	 4057.0	...
10126734	  782.3	  614.9	 4059.0	...
10126735	  782.9	  614.8	 4059.0	...
10126736	  783.4	  614.6	 4061.0	...
10126737	  783.6	  614.7	 4063.0	...
10126738	  783.6	  614.9	 4065.0	...
10126739	  783.5	  614.9	 4065.0	...
10126740	  783.2	  614.9	 4065.0	...
10126741	  782.9	  615.1	 4062.0	...
10126742	  782.8	  615.3	 4058.0	...
10126743	  782.9	  615.5	 4057.0	...
10126744	  783.1	  615.3	 4061.0	...
10126745	  783.0	  615.1	 4065.0	...
10126746	  783.1	  615.1	 4066.0	...
10126747	  783.0	  615.3	 4066.0	...
10126748	  783.1	  615.5	 4065.0	...
10126749	  783.2	  615.5	 4064.0	...
10126750	  783.5	  615.2	 4066.0	...
10126751	  783.5	  614.8	 4068.0	...
10126752	  783.4	  614.5	 4069.0	...
10126753	  783.5	  614.5	 4066.0	...
10126754	  783.7	  614.6	 4067.0	...
10126755	  783.8	  614.6	 4071.0	...
10126756	  783.6	  614.5	 4075.0	...
10126757	  783.4	  614.4	 4076.0	...
10126758	  783.3	  614.4	 4078.0	...
10126759	  783.3	  614.3	 4076.0	...
10126760	  783.4	  614.6	 4073.0	...
10126761	  783.3	  614.9	 4071.0	...
10126762	  783.3	  615.2	 4072.0	...
10126763	  783.3	  615.2	 4074.0	...
10126764	  783.4	  615.2	 4075.0	...
10126765	  783.6	  615.2	 4075.0	...
10126766	  783.6	  614.7	 4074.0	...
10126767	  783.6	  614.1	 4073.0	...
10126768	  783.1	  613.4	 4073.0	...
10126769	  782.7	  613.0	 4073.0	...
10126770	  782.3	  612.7	 4073.0	...
10126771	  782.4	  612.6	 4073.0	...
10126772	  782.4	  612.6	 4073.0	...
10126773	  782.5	  612.6	 4073.0	...
10126774	  782.4	  612.6	 4071.0	...
10126775	  782.5	  612.6	 4071.0	...
10126776	  782.7	  613.3	 4071.0	...
10126777	  782.8	  614.0	 4071.0	...
10126778	  782.7	  614.7	 4070.0	...
10126779	  782.6	  614.6	 4070.0	...
10126780	  782.8	  614.4	 4072.0	...
10126781	  783.1	  614.3	 4075.0	...
10126782	  783.2	  614.4	 4075.0	...
10126783	  783.0	  614.7	 4075.0	...
10126784	  782.8	  615.2	 4075.0	...
10126785	  782.7	  615.7	 4076.0	...
10126786	  782.7	  616.1	 4077.0	...
10126787	  782.8	  616.0	 4078.0	...
10126788	  782.8	  615.9	 4078.0	...
10126789	  782.8	  616.1	 4078.0	...
10126790	  782.6	  616.2	 4076.0	...
10126791	  782.3	  616.2	 4075.0	...
10126792	  781.9	  615.7	 4077.0	...
10126793	  781.9	  615.3	 4081.0	...
10126794	  782.1	  615.0	 4082.0	...
10126795	  782.3	  615.4	 4080.0	...
10126796	  782.3	  615.8	 4080.0	...
10126797	  782.6	  616.2	 4083.0	...
10126798	  782.8	  616.1	 4086.0	...
10126799	  782.9	  616.0	 4086.0	...
10126800	  782.7	  616.0	 4084.0	...
10126801	  782.7	  616.0	 4083.0	...
10126802	  782.8	  616.1	 4085.0	...
10126803	  782.9	  616.0	 4086.0	...
10126804	  782.9	  615.9	 4087.0	...
10126805	  783.0	  615.9	 4086.0	...
10126806	  782.7	  616.0	 4085.0	...
10126807	  782.3	  615.9	 4085.0	...
10126808	  781.9	  615.7	 4087.0	...
10126809	  781.9	  615.4	 4088.0	...
10126810	  782.1	  615.2	 4088.0	...
10126811	  782.2	  615.1	 4088.0	...
10126812	  782.2	  615.2	 4089.0	...
10126813	  782.2	  615.3	 4092.0	...
10126814	  782.3	  615.3	 4091.0	...
10126815	  782.5	  615.3	 4091.0	...
10126816	  782.6	  615.1	 4089.0	...
10126817	  782.5	  614.9	 4091.0	...
10126818	  782.1	  614.8	 4093.0	...
10126819	  781.8	  614.9	 4095.0	...
10126820	  781.5	  614.8	 4096.0	...
10126821	  781.4	  614.8	 4097.0	...
10126822	  781.4	  614.7	 4098.0	...
10126823	  781.3	  614.7	 4098.0	...
10126824	  781.1	  614.8	 4098.0	...
10126825	  781.0	  615.0	 4098.0	...
10126826	  781.4	  615.0	 4097.0	...
10126827	  781.8	  615.0	 4097.0	...
10126828	  782.1	  614.8	 4097.0	...
10126829	  782.1	  614.6	 4098.0	...
10126830	  781.9	  614.5	 4099.0	...
10126831	  781.7	  614.5	 4098.0	...
10126832	  781.6	  614.6	 4098.0	...
10126833	  781.7	  615.1	 4097.0	...
10126834	  781.9	  615.5	 4097.0	...
10126835	  782.0	  615.5	 4098.0	...
10126836	  781.8	  615.0	 4102.0	...
10126837	  781.5	  614.4	 4107.0	...
10126838	  781.2	  614.4	 4109.0	...
10126839	  781.3	  614.3	 4107.0	...
10126840	  781.4	  614.2	 4105.0	...
10126841	  781.5	  614.2	 4106.0	...
10126842	  781.6	  614.2	 4106.0	...
10126843	  781.6	  614.2	 4106.0	...
10126844	  781.6	  614.6	 4105.0	...
10126845	  781.6	  615.0	 4108.0	...
10126846	  781.6	  615.4	 4112.0	...
10126847	  781.5	  615.3	 4115.0	...
10126848	  781.5	  615.3	 4114.0	...
10126849	  781.5	  615.2	 4114.0	...
10126850	  781.4	  615.3	 4114.0	...
10126851	  781.4	  615.1	 4114.0	...
10126852	  781.3	  614.5	 4113.0	...
10126853	  781.3	  614.1	 4112.0	...
10126854	  781.3	  613.8	 4112.0	...
10126855	  781.3	  613.9	 4113.0	...
10126856	  781.2	  614.0	 4114.0	...
10126857	  781.1	  614.0	 4113.0	...
10126858	  780.9	  614.6	 4111.0	...
10126859	  780.8	  615.2	 4113.0	...
10126860	  780.7	  615.6	 4116.0	...
10126861	  780.5	  615.5	 4120.0	...
10126862	  780.4	  614.9	 4120.0	...
10126863	  780.4	  614.5	 4121.0	...
10126864	  780.4	  614.3	 4121.0	...
10126865	  780.4	  614.6	 4121.0	...
10126866	  780.4	  614.8	 4121.0	...
10126867	  780.5	  614.7	 4120.0	...
10126868	  780.2	  614.5	 4117.0	...
10126869	  779.9	  614.4	 4115.0	...
10126870	  779.7	  614.0	 4114.0	...
10126871	  779.9	  613.6	 4114.0	...
10126872	  779.7	  613.4	 4115.0	...
10126873	  779.3	  613.7	 4116.0	...
10126874	  778.9	  613.8	 4117.0	...
10126875	  778.9	  613.8	 4118.0	...
10126876	  779.5	  613.7	 4118.0	...
10126877	  780.1	  613.6	 4118.0	...
10126878	  780.4	  613.6	 4118.0	...
10126879	  780.1	  613.6	 4118.0	...
10126880	  779.8	  613.5	 4118.0	...
10126881	  779.8	  613.4	 4117.0	...
10126882	  779.8	  612.8	 4117.0	...
10126883	  779.6	  612.1	 4117.0	...
10126884	  779.5	  611.3	 4117.0	...
10126885	  779.4	  611.2	 4119.0	...
10126886	  779.5	  611.3	 4123.0	...
10126887	  779.6	  611.4	 4128.0	...
10126888	  779.6	  611.5	 4130.0	...
10126889	  779.7	  611.7	 4127.0	...
10126890	  779.8	  611.9	 4125.0	...
10126891	  779.9	  612.0	 4124.0	...
10126892	  779.5	  611.9	 4124.0	...
10126893	  779.2	  611.8	 4124.0	...
10126894	  778.6	  611.9	 4124.0	...
10126895	  778.3	  611.8	 4124.0	...
10126896	  778.5	  611.7	 4125.0	...
10126897	  779.0	  611.5	 4126.0	...
10126898	  779.5	  611.3	 4128.0	...
10126899	  779.4	  611.2	 4130.0	...
10126900	  779.2	  611.1	 4130.0	...
10126901	  779.0	  610.9	 4132.0	...
10126902	  778.9	  610.6	 4132.0	...
10126903	  778.9	  610.4	 4132.0	...
10126904	  778.9	  610.5	 4132.0	...
10126905	  779.0	  610.5	 4132.0	...
10126906	  779.0	  610.4	 4135.0	...
10126907	  778.9	  610.4	 4138.0	...
10126908	  778.9	  610.3	 4139.0	...
10126909	  778.8	  610.4	 4139.0	...
10126910	  779.0	  610.5	 4139.0	...
10126911	  779.0	  610.6	 4139.0	...
10126912	  779.1	  610.6	 4143.0	...
10126913	  779.0	  610.6	 4146.0	...
10126914	  779.0	  610.6	 4149.0	...
10126915	  779.1	  610.6	 4149.0	...
10126916	  779.2	  610.5	 4150.0	...
10126917	  779.3	  610.4	 4151.0	...
10126918	  779.2	  610.2	 4152.0	...
10126919	  779.0	  610.2	 4151.0	...
10126920	  778.9	  610.2	 4153.0	...
10126921	  778.7	  610.4	 4154.0	...
10126922	  778.4	  610.7	 4156.0	...
10126923	  778.2	  611.0	 4154.0	...
10126924	  778.4	  611.2	 4150.0	...
10126925	  778.6	  611.3	 4147.0	...
10126926	  778.8	  611.4	 4147.0	...
10126927	  778.9	  611.7	 4147.0	...
10126928	  778.9	  611.9	 4148.0	...
10126929	  778.8	  612.3	 4149.0	...
10126930	  778.7	  612.3	 4149.0	...
10126931	  778.6	  612.1	 4150.0	...
10126932	  778.6	  611.8	 4150.0	...
10126933	  778.5	  611.5	 4149.0	...
10126934	  778.3	  611.5	 4151.0	...
10126935	  778.2	  611.6	 4153.0	...
10126936	  778.1	  611.7	 4157.0	...
10126937	  778.1	  611.9	 4159.0	...
10126938	  777.8	  611.9	 4161.0	...
10126939	  777.5	  611.9	 4162.0	...
10126940	  777.7	  612.2	 4161.0	...
10126941	  778.0	  612.5	 4157.0	...
10126942	  778.3	  612.8	 4154.0	...
10126943	  778.3	  612.5	 4154.0	...
10126944	  778.3	  612.0	 4154.0	...
10126945	  778.4	  611.8	 4155.0	...
10126946	  778.5	  612.1	 4155.0	...
10126947	  778.0	  612.4	 4155.0	...
10126948	  777.5	  612.6	 4155.0	...
10126949	  776.9	  612.7	 4156.0	...
10126950	  776.9	  612.7	 4157.0	...
10126951	  777.1	  612.8	 4159.0	...
10126952	  777.2	  612.8	 4159.0	...
10126953	  777.3	  612.5	 4160.0	...
10126954	  777.3	  612.1	 4164.0	...
10126955	  777.2	  611.5	 4168.0	...
10126956	  777.2	  611.5	 4173.0	...
10126957	  777.3	  611.5	 4172.0	...
10126958	  777.4	  611.7	 4171.0	...
10126959	  777.5	  612.0	 4170.0	...
10126960	  777.3	  612.0	 4171.0	...
10126961	  777.1	  611.8	 4171.0	...
10126962	  776.9	  611.7	 4168.0	...
10126963	  776.9	  611.8	 4166.0	...
10126964	  777.0	  611.7	 4163.0	...
10126965	  777.2	  611.5	 4162.0	...
10126966	  777.4	  611.4	 4161.0	...
10126967	  777.4	  611.0	 4166.0	...
10126968	  776.8	  610.8	 4172.0	...
10126969	  776.3	  610.3	 4176.0	...
10126970	  776.1	  610.2	 4176.0	...
10126971	  776.2	  610.0	 4177.0	...
10126972	  776.3	  610.1	 4174.0	...
10126973	  776.2	  610.1	 4171.0	...
10126974	  776.1	  610.1	 4167.0	...
10126975	  776.0	  610.1	 4167.0	...
10126976	  776.1	  610.0	 4167.0	...
10126977	  776.4	  610.2	 4167.0	...
10126978	  776.8	  610.3	 4166.0	...
10126979	  777.0	  610.5	 4166.0	...
10126980	  777.1	  610.4	 4167.0	...
10126981	  777.1	  610.4	 4168.0	...
10126982	  777.1	  610.4	 4169.0	...
10126983	  776.5	  610.6	 4170.0	...
10126984	  775.9	  610.8	 4171.0	...
10126985	  775.4	  610.9	 4172.0	...
10126986	  775.4	  610.9	 4169.0	...
10126987	  775.3	  610.7	 4166.0	...
10126988	  775.1	  610.7	 4164.0	...
10126989	  775.5	  610.9	 4165.0	...
10126990	  775.9	  611.3	 4167.0	...
10126991	  776.2	  611.3	 4170.0	...
10126992	  776.0	  610.9	 4173.0	...
10126993	  775.9	  610.6	 4176.0	...
10126994	  775.9	  610.3	 4175.0	...
10126995	  776.1	  610.0	 4174.0	...
10126996	  776.2	  609.9	 4174.0	...
10126997	  776.4	  610.1	 4175.0	...
10126998	  776.3	  610.4	 4176.0	...
10126999	  776.4	  610.5	 4176.0	...
10127000	  776.3	  610.5	 4177.0	...
10127001	  776.3	  610.4	 4177.0	...
10127002	  776.3	  610.2	 4177.0	...
10127003	  776.5	  610.2	 4178.0	...
10127004	  776.6	  610.2	 4180.0	...
10127005	  776.7	  609.8	 4182.0	...
10127006	  776.5	  609.6	 4181.0	...
10127007	  776.0	  609.4	 4180.0	...
10127008	  775.6	  609.4	 4179.0	...
10127009	  775.5	  609.3	 4180.0	...
10127010	  775.4	  609.3	 4182.0	...
10127011	  775.3	  609.4	 4183.0	...
10127012	  775.2	  609.8	 4184.0	...
10127013	  775.3	  610.1	 4185.0	...
10127014	  775.4	  610.4	 4189.0	...
10127015	  775.5	  610.5	 4194.0	...
10127016	  775.7	  610.7	 4196.0	...
10127017	  775.9	  610.9	 4195.0	...
10127018	  775.7	  610.9	 4195.0	...
10127019	  775.4	  610.8	 4194.0	...
10127020	  775.0	  610.7	 4194.0	...
10127021	  774.9	  610.3	 4196.0	...
10127022	  774.8	  610.0	 4198.0	...
10127023	  774.7	  609.7	 4200.0	...
10127024	  774.7	  609.7	 4198.0	...
10127025	  774.7	  609.8	 4192.0	...
10127026	  774.9	  610.0	 4186.0	...
10127027	  775.0	  610.0	 4183.0	...
10127028	  775.1	  609.9	 4184.0	...
10127029	  775.1	  609.6	 4186.0	...
10127030	  775.1	  609.5	 4188.0	...
10127031	  775.2	  610.0	 4189.0	...
10127032	  775.2	  610.5	 4189.0	...
10127033	  775.6	  610.8	 4188.0	...
10127034	  776.0	  610.8	 4187.0	...
10127035	  776.4	  610.8	 4188.0	...
10127036	  776.1	  610.9	 4188.0	...
10127037	  775.9	  611.1	 4189.0	...
10127038	  775.7	  611.2	 4190.0	...
10127039	  775.7	  611.2	 4192.0	...
10127040	  775.8	  611.1	 4192.0	...
10127041	  775.9	  610.9	 4191.0	...
10127042	  775.9	  610.4	 4191.0	...
10127043	  775.9	  610.0	 4191.0	...
10127044	  775.7	  610.1	 4191.0	...
10127045	  775.5	  610.4	 4192.0	...
10127046	  775.3	  610.7	 4195.0	...
10127047	  775.1	  610.6	 4198.0	...
10127048	  774.6	  610.7	 4200.0	...
10127049	  774.2	  610.3	 4200.0	...
10127050	  774.1	  609.9	 4198.0	...
10127051	  774.3	  609.6	 4196.0	...
10127052	  774.6	  609.7	 4195.0	...
10127053	  774.7	  609.9	 4197.0	...
10127054	  774.8	  610.2	 4201.0	...
10127055	  774.8	  610.5	 4200.0	...
10127056	  774.9	  610.8	 4196.0	...
10127057	  774.9	  610.9	 4192.0	...
10127058	  774.9	  610.9	 4192.0	...
10127059	  774.9	  611.0	 4192.0	...
10127060	  775.0	  611.0	 4194.0	...
10127061	  775.2	  610.9	 4197.0	...
10127062	  775.1	  610.9	 4199.0	...
10127063	  774.9	  610.9	 4200.0	...
10127064	  774.7	  610.9	 4200.0	...
10127065	  774.8	  611.0	 4203.0	...
10127066	  774.7	  611.1	 4208.0	...
10127067	  774.6	  611.1	 4211.0	...
10127068	  774.5	  611.0	 4208.0	...
10127069	  774.5	  611.1	 4206.0	...
10127070	  774.3	  611.0	 4205.0	...
10127071	  774.1	  610.9	 4200.0	...
10127072	  774.3	  610.8	 4194.0	...
10127073	  774.6	  610.8	 4189.0	...
10127074	  774.9	  610.8	 4190.0	...
10127075	  774.8	  610.9	 4190.0	...
10127076	  774.7	  610.7	 4193.0	...
10127077	  774.6	  610.4	 4195.0	...
10127078	  774.5	  610.0	 4196.0	...
10127079	  774.3	  609.5	 4198.0	...
10127080	  774.2	  609.2	 4201.0	...
10127081	  774.2	  609.2	 4204.0	...
10127082	  774.3	  609.7	 4204.0	...
10127083	  774.3	  610.4	 4205.0	...
10127084	  774.3	  611.1	 4205.0	...
10127085	  774.3	  611.7	 4206.0	...
10127086	  774.3	  611.8	 4207.0	...
10127087	  774.3	  611.9	 4208.0	...
10127088	  774.2	  611.9	 4209.0	...
10127089	  774.2	  611.9	 4209.0	...
10127090	  774.2	  611.9	 4209.0	...
10127091	  774.2	  611.7	 4207.0	...
10127092	  774.2	  611.6	 4207.0	...
10127093	  774.4	  611.0	 4208.0	...
10127094	  774.7	  610.4	 4208.0	...
10127095	  774.8	  609.7	 4209.0	...
10127096	  774.7	  609.4	 4208.0	...
10127097	  774.6	  609.0	 4208.0	...
10127098	  774.7	  608.7	 4211.0	...
10127099	  774.8	  608.7	 4214.0	...
10127100	  775.0	  608.9	 4217.0	...
10127101	  775.1	  609.0	 4217.0	...
10127102	  774.9	  609.7	 4216.0	...
10127103	  774.7	  610.6	 4214.0	...
10127104	  774.5	  611.5	 4210.0	...
10127105	  774.5	  611.4	 4206.0	...
10127106	  774.4	  611.2	 4204.0	...
10127107	  774.2	  610.8	 4206.0	...
10127108	  774.2	  610.6	 4207.0	...
10127109	  774.5	  610.5	 4209.0	...
10127110	  774.9	  610.5	 4209.0	...
10127111	  775.2	  610.5	 4209.0	...
10127112	  775.0	  610.4	 4209.0	...
10127113	  774.7	  610.5	 4209.0	...
10127114	  774.4	  610.6	 4210.0	...
10127115	  774.4	  610.5	 4210.0	...
10127116	  774.4	  610.4	 4208.0	...
10127117	  774.3	  610.3	 4206.0	...
10127118	  774.2	  610.4	 4207.0	...
10127119	  774.0	  610.5	 4208.0	...
10127120	  773.9	  610.7	 4208.0	...
10127121	  773.8	  610.9	 4209.0	...
10127122	  773.8	  610.6	 4210.0	...
10127123	  773.8	  610.2	 4212.0	...
10127124	  773.7	  609.8	 4212.0	...
10127125	  773.8	  610.2	 4212.0	...
10127126	  773.9	  610.6	 4212.0	...
10127127	  774.2	  610.9	 4213.0	...
10127128	  774.5	  610.7	 4212.0	...
10127129	  774.7	  610.5	 4212.0	...
10127130	  774.7	  610.4	 4214.0	...
10127131	  774.8	  610.2	 4216.0	...
10127132	  774.8	  610.3	 4219.0	...
10127133	  774.8	  610.5	 4217.0	...
10127134	  774.5	  610.8	 4215.0	...
10127135	  774.2	  610.9	 4211.0	...
10127136	  773.9	  610.9	 4210.0	...
10127137	  773.9	  611.0	 4208.0	...
10127138	  773.8	  611.2	 4208.0	...
10127139	  773.7	  611.4	 4210.0	...
10127140	  773.7	  610.9	 4211.0	...
10127141	  774.0	  610.3	 4213.0	...
10127142	  774.4	  609.8	 4213.0	...
10127143	  774.9	  610.1	 4213.0	...
10127144	  775.0	  610.4	 4214.0	...
10127145	  775.1	  610.5	 4216.0	...
10127146	  775.2	  610.8	 4217.0	...
10127147	  775.3	  611.2	 4217.0	...
10127148	  775.4	  611.7	 4217.0	...
10127149	  775.3	  612.1	 4215.0	...
10127150	  774.6	  612.2	 4214.0	...
10127151	  773.8	  612.1	 4212.0	...
10127152	  773.7	  611.9	 4214.0	...
10127153	  774.1	  611.8	 4215.0	...
10127154	  774.4	  611.7	 4215.0	...
10127155	  774.4	  611.6	 4214.0	...
10127156	  774.2	  611.7	 4214.0	...
10127157	  774.0	  611.9	 4214.0	...
10127158	  773.9	  612.0	 4214.0	...
10127159	  774.1	  612.0	 4213.0	...
10127160	  774.3	  611.9	 4213.0	...
10127161	  774.4	  612.0	 4213.0	...
10127162	  774.4	  612.0	 4214.0	...
10127163	  774.4	  612.4	 4217.0	...
10127164	  774.3	  612.6	 4219.0	...
10127165	  774.3	  612.8	 4221.0	...
10127166	  774.3	  612.1	 4220.0	...
10127167	  774.5	  611.4	 4220.0	...
10127168	  774.5	  610.9	 4221.0	...
10127169	  774.4	  611.0	 4222.0	...
10127170	  774.3	  611.4	 4220.0	...
10127171	  774.2	  611.8	 4218.0	...
10127172	  774.2	  612.1	 4213.0	...
10127173	  774.1	  612.3	 4211.0	...
10127174	  774.0	  612.5	 4213.0	...
10127175	  774.2	  612.6	 4217.0	...
10127176	  774.5	  612.6	 4221.0	...
10127177	  774.8	  612.6	 4222.0	...
10127178	  774.7	  612.7	 4219.0	...
10127179	  774.5	  612.7	 4215.0	...
10127180	  774.3	  612.7	 4215.0	...
10127181	  774.1	  612.6	 4219.0	...
10127182	  774.0	  612.2	 4222.0	...
10127183	  774.0	  612.0	 4220.0	...
10127184	  774.1	  611.8	 4217.0	...
10127185	  774.3	  612.0	 4215.0	...
10127186	  774.3	  612.0	 4215.0	...
10127187	  774.2	  611.9	 4214.0	...
10127188	  774.2	  611.8	 4215.0	...
10127189	  774.2	  611.8	 4215.0	...
10127190	  774.1	  611.7	 4215.0	...
10127191	  774.0	  611.7	 4216.0	...
10127192	  774.0	  611.6	 4216.0	...
10127193	  774.0	  611.5	 4217.0	...
10127194	  774.6	  611.3	 4217.0	...
10127195	  775.2	  611.0	 4219.0	...
10127196	  775.9	  611.0	 4220.0	...
10127197	  776.1	  611.2	 4223.0	...
10127198	  776.0	  611.3	 4225.0	...
10127199	  775.8	  611.3	 4225.0	...
10127200	  775.5	  611.4	 4223.0	...
10127201	  775.5	  611.5	 4219.0	...
10127202	  775.5	  611.5	 4217.0	...
10127203	  775.5	  611.4	 4214.0	...
10127204	  775.4	  611.3	 4214.0	...
10127205	  775.2	  611.2	 4213.0	...
10127206	  775.1	  611.2	 4213.0	...
10127207	  775.1	  611.5	 4213.0	...
10127208	  775.1	  612.0	 4212.0	...
10127209	  775.2	  612.2	 4213.0	...
10127210	  775.2	  612.3	 4216.0	...
10127211	  775.2	  612.2	 4220.0	...
10127212	  775.1	  612.1	 4220.0	...
10127213	  775.0	  612.2	 4218.0	...
10127214	  774.9	  612.5	 4213.0	...
10127215	  774.9	  612.8	 4212.0	...
10127216	  774.5	  612.5	 4214.0	...
10127217	  774.2	  611.9	 4217.0	...
10127218	  774.0	  611.3	 4220.0	...
10127219	  774.3	  611.1	 4218.0	...
10127220	  774.4	  610.9	 4216.0	...
10127221	  774.5	  611.4	 4215.0	...
10127222	  774.3	  612.1	 4215.0	...
10127223	  774.3	  612.8	 4215.0	...
10127224	  774.4	  612.9	 4216.0	...
10127225	  774.5	  612.5	 4216.0	...
10127226	  774.6	  612.0	 4216.0	...
10127227	  774.6	  611.0	 4216.0	...
10127228	  774.8	  610.5	 4216.0	...
10127229	  775.0	  610.6	 4217.0	...
10127230	  775.1	  611.3	 4213.0	...
10127231	  774.9	  611.9	 4209.0	...
10127232	  774.7	  611.9	 4206.0	...
10127233	  774.7	  611.9	 4207.0	...
10127234	  774.8	  612.0	 4207.0	...
10127235	  774.9	  611.9	 4205.0	...
10127236	  775.3	  611.7	 4203.0	...
10127237	  775.6	  611.4	 4204.0	...
10127238	  775.6	  611.7	 4207.0	...
10127239	  775.4	  612.2	 4213.0	...
10127240	  774.9	  612.4	 4216.0	...
10127241	  774.6	  612.1	 4217.0	...
10127242	  774.4	  611.8	 4214.0	...
10127243	  774.4	  611.7	 4212.0	...
10127244	  774.4	  611.6	 4212.0	...
10127245	  774.3	  611.6	 4213.0	...
10127246	  774.3	  612.0	 4213.0	...
10127247	  774.3	  612.5	 4213.0	...
10127248	  774.7	  612.9	 4213.0	...
10127249	  775.0	  612.8	 4214.0	...
10127250	  775.4	  612.4	 4215.0	...
10127251	  775.4	  612.1	 4215.0	...
10127252	  775.5	  612.4	 4215.0	...
10127253	  775.4	  612.9	 4215.0	...
10127254	  775.4	  613.3	 4215.0	...
10127255	  775.4	  613.2	 4214.0	...
10127256	  775.6	  612.9	 4214.0	...
10127257	  775.9	  612.5	 4215.0	...
10127258	  776.2	  612.0	 4217.0	...
10127259	  776.1	  611.8	 4218.0	...
10127260	  776.1	  612.0	 4218.0	...
10127261	  776.1	  612.1	 4217.0	...
10127262	  776.0	  612.0	 4218.0	...
10127263	  775.9	  611.7	 4219.0	...
10127264	  775.9	  611.5	 4219.0	...
10127265	  775.6	  611.4	 4218.0	...
10127266	  775.4	  611.5	 4218.0	...
10127267	  775.1	  611.5	 4217.0	...
10127268	  774.8	  611.6	 4217.0	...
10127269	  774.5	  611.7	 4215.0	...
10127270	  774.1	  611.8	 4214.0	...
10127271	  774.0	  611.9	 4213.0	...
10127272	  773.8	  611.9	 4211.0	...
10127273	  773.8	  611.8	 4213.0	...
10127274	  773.9	  611.6	 4215.0	...
10127275	  774.4	  611.8	 4216.0	...
10127276	  774.8	  612.0	 4215.0	...
10127277	  775.0	  612.1	 4213.0	...
10127278	  775.0	  612.0	 4211.0	...
10127279	  774.7	  612.2	 4210.0	...
10127280	  774.5	  612.9	 4208.0	...
10127281	  774.3	  613.6	 4208.0	...
10127282	  774.5	  614.0	 4208.0	...
10127283	  774.9	  614.1	 4213.0	...
10127284	  775.1	  613.6	 4218.0	...
10127285	  775.3	  613.1	 4220.0	...
10127286	  775.3	  612.8	 4217.0	...
10127287	  775.3	  613.0	 4213.0	...
10127288	  775.4	  613.2	 4214.0	...
10127289	  775.6	  613.1	 4215.0	...
10127290	  775.7	  612.8	 4216.0	...
10127291	  775.8	  612.5	 4216.0	...
10127292	  775.7	  612.2	 4217.0	...
10127293	  775.7	  611.9	 4218.0	...
10127294	  775.7	  611.8	 4219.0	...
10127295	  775.8	  612.1	 4220.0	...
10127296	  775.6	  612.4	 4218.0	...
10127297	  775.3	  612.5	 4214.0	...
10127298	  775.0	  612.2	 4211.0	...
10127299	  774.9	  611.8	 4210.0	...
10127300	  774.6	  611.5	 4212.0	...
10127301	  774.4	  611.3	 4216.0	...
10127302	  774.3	  610.8	 4220.0	...
10127303	  774.4	  610.5	 4222.0	...
10127304	  774.5	  610.8	 4221.0	...
10127305	  774.7	  611.9	 4219.0	...
10127306	  774.9	  612.9	 4214.0	...
10127307	  774.9	  613.3	 4211.0	...
10127308	  774.8	  613.0	 4210.0	...
10127309	  774.9	  612.4	 4211.0	...
10127310	  775.0	  611.8	 4213.0	...
10127311	  775.1	  612.0	 4213.0	...
10127312	  774.9	  612.6	 4211.0	...
10127313	  774.8	  612.7	 4208.0	...
10127314	  774.6	  612.2	 4206.0	...
10127315	  774.5	  611.8	 4206.0	...
10127316	  774.5	  611.7	 4208.0	...
10127317	  774.7	  611.7	 4211.0	...
10127318	  774.5	  611.7	 4213.0	...
10127319	  774.3	  611.8	 4212.0	...
10127320	  774.1	  611.9	 4210.0	...
10127321	  774.2	  612.1	 4209.0	...
10127322	  774.2	  612.2	 4212.0	...
10127323	  774.6	  612.2	 4215.0	...
10127324	  774.9	  612.3	 4217.0	...
10127325	  775.2	  612.3	 4215.0	...
10127326	  775.5	  612.4	 4213.0	...
10127327	  775.8	  612.4	 4212.0	...
10127328	  776.2	  612.4	 4210.0	...
10127329	  776.3	  612.4	 4209.0	...
10127330	  775.9	  612.6	 4208.0	...
10127331	  775.3	  612.7	 4208.0	...
10127332	  774.8	  612.7	 4209.0	...
10127333	  775.1	  612.7	 4213.0	...
10127334	  775.4	  612.7	 4216.0	...
10127335	  775.5	  613.1	 4219.0	...
10127336	  775.6	  613.5	 4220.0	...
10127337	  775.7	  613.4	 4222.0	...
10127338	  776.0	  613.0	 4224.0	...
10127339	  776.2	  612.3	 4227.0	...
10127340	  776.2	  612.2	 4229.0	...
10127341	  775.9	  612.6	 4232.0	...
10127342	  775.7	  613.1	 4231.0	...
10127343	  775.8	  613.6	 4229.0	...
10127344	  775.3	  613.3	 4227.0	...
10127345	  774.7	  612.9	 4227.0	...
10127346	  774.2	  612.4	 4227.0	...
10127347	  774.4	  612.1	 4227.0	...
10127348	  774.7	  612.3	 4226.0	...
10127349	  775.0	  612.6	 4226.0	...
10127350	  775.1	  613.0	 4226.0	...
10127351	  775.3	  613.0	 4227.0	...
10127352	  775.6	  613.1	 4227.0	...
10127353	  775.5	  613.1	 4227.0	...
10127354	  775.2	  613.2	 4227.0	...
10127355	  775.0	  613.3	 4227.0	...
10127356	  775.3	  613.3	 4226.0	...
10127357	  775.6	  613.1	 4226.0	...
10127358	  775.6	  611.9	 4225.0	...
10127359	  775.3	  610.8	 4225.0	...
10127360	  775.2	  609.8	 4225.0	...
10127361	  775.3	  609.9	 4225.0	...
10127362	  775.5	  609.9	 4225.0	...
10127363	  775.8	  609.9	 4224.0	...
10127364	  776.0	  609.9	 4223.0	...
10127365	  775.9	  610.0	 4222.0	...
10127366	  775.8	  610.4	 4222.0	...
10127367	  775.9	  610.8	 4224.0	...
10127368	  776.1	  611.1	 4226.0	...
10127369	  776.2	  611.1	 4229.0	...
10127370	  776.1	  611.1	 4230.0	...
10127371	  776.0	  611.0	 4231.0	...
10127372	  776.0	  610.9	 4229.0	...
10127373	  775.9	  611.0	 4226.0	...
10127374	  775.9	  611.0	 4223.0	...
10127375	  775.9	  611.0	 4222.0	...
10127376	  776.0	  611.0	 4221.0	...
10127377	  776.0	  610.9	 4221.0	...
10127378	  776.0	  610.3	 4223.0	...
10127379	  775.8	  609.9	 4224.0	...
10127380	  775.7	  610.0	 4225.0	...
10127381	  775.6	  610.6	 4224.0	...
10127382	  775.5	  610.9	 4226.0	...
10127383	  775.4	  610.7	 4230.0	...
10127384	  775.4	  610.5	 4234.0	...
10127385	  775.3	  610.5	 4236.0	...
10127386	  775.4	  610.9	 4235.0	...
10127387	  775.6	  611.3	 4234.0	...
10127388	  775.5	  611.4	 4233.0	...
10127389	  775.2	  611.3	 4231.0	...
10127390	  775.1	  611.1	 4228.0	...
10127391	  775.2	  611.2	 4228.0	...
10127392	  775.3	  611.1	 4228.0	...
10127393	  775.6	  611.1	 4228.0	...
10127394	  775.9	  611.0	 4229.0	...
10127395	  776.0	  611.1	 4229.0	...
10127396	  775.8	  611.1	 4228.0	...
10127397	  775.7	  611.0	 4228.0	...
10127398	  775.7	  610.7	 4227.0	...
10127399	  775.8	  610.4	 4227.0	...
10127400	  775.9	  610.2	 4227.0	...
10127401	  776.0	  610.2	 4228.0	...
10127402	  776.1	  610.2	 4228.0	...
10127403	  776.3	  610.2	 4230.0	...
10127404	  776.4	  610.1	 4231.0	...
10127405	  776.2	  610.1	 4232.0	...
10127406	  775.8	  610.0	 4235.0	...
10127407	  775.5	  609.9	 4237.0	...
10127408	  775.5	  609.6	 4240.0	...
10127409	  775.6	  609.5	 4240.0	...
10127410	  775.6	  609.4	 4239.0	...
10127411	  775.7	  610.1	 4239.0	...
10127412	  775.7	  610.8	 4239.0	...
10127413	  775.7	  610.7	 4239.0	...
10127414	  775.7	  610.0	 4239.0	...
10127415	  775.6	  609.2	 4239.0	...
10127416	  775.6	  609.2	 4240.0	...
10127417	  775.7	  609.2	 4241.0	...
10127418	  775.8	  609.2	 4240.0	...
10127419	  775.8	  609.2	 4238.0	...
10127420	  775.8	  609.1	 4239.0	...
10127421	  775.7	  609.2	 4242.0	...
10127422	  775.6	  609.5	 4243.0	...
10127423	  775.7	  609.9	 4241.0	...
10127424	  775.5	  610.3	 4239.0	...
10127425	  775.3	  610.5	 4238.0	...
10127426	  775.1	  610.5	 4237.0	...
10127427	  775.0	  610.4	 4236.0	...
10127428	  774.9	  610.4	 4239.0	...
10127429	  774.8	  609.7	 4242.0	...
10127430	  774.9	  609.1	 4246.0	...
10127431	  775.3	  608.9	 4247.0	...
10127432	  775.9	  609.7	 4248.0	...
10127433	  776.2	  610.5	 4248.0	...
10127434	  776.4	  610.5	 4249.0	...
10127435	  776.6	  610.1	 4249.0	...
10127436	  776.7	  609.8	 4251.0	...
10127437	  776.6	  610.0	 4252.0	...
10127438	  776.2	  609.8	 4254.0	...
10127439	  775.9	  609.7	 4253.0	...
10127440	  775.5	  609.7	 4250.0	...
10127441	  775.4	  610.0	 4247.0	...
10127442	  775.4	  609.9	 4245.0	...
10127443	  775.3	  609.3	 4243.0	...
10127444	  775.5	  608.7	 4243.0	...
10127445	  775.6	  608.8	 4242.0	...
10127446	  775.7	  609.2	 4243.0	...
10127447	  776.1	  609.6	 4245.0	...
10127448	  776.3	  609.8	 4247.0	...
10127449	  776.5	  610.1	 4248.0	...
10127450	  776.4	  610.4	 4249.0	...
10127451	  776.5	  610.5	 4249.0	...
10127452	  776.7	  610.3	 4249.0	...
10127453	  776.8	  609.9	 4248.0	...
10127454	  776.8	  609.6	 4247.0	...
10127455	  776.6	  609.4	 4249.0	...
10127456	  776.5	  609.2	 4253.0	...
10127457	  776.5	  608.8	 4257.0	...
10127458	  776.5	  608.4	 4258.0	...
10127459	  776.4	  608.3	 4260.0	...
10127460	  776.3	  608.3	 4260.0	...
10127461	  776.3	  608.7	 4259.0	...
10127462	  776.6	  609.0	 4258.0	...
10127463	  776.9	  609.1	 4256.0	...
10127464	  777.0	  608.9	 4256.0	...
10127465	  777.0	  608.8	 4256.0	...
10127466	  777.0	  608.8	 4258.0	...
10127467	  776.8	  608.8	 4261.0	...
10127468	  776.6	  608.9	 4263.0	...
10127469	  776.5	  608.9	 4263.0	...
10127470	  776.6	  608.9	 4263.0	...
10127471	  776.7	  609.1	 4262.0	...
10127472	  776.7	  609.2	 4261.0	...
MSG	10127473 0000 _ Number On
10127473	  776.7	  609.0	 4261.0	...
10127474	  776.7	  608.4	 4263.0	...
10127475	  776.8	  608.0	 4266.0	...
10127476	  776.8	  607.9	 4269.0	...
10127477	  776.8	  608.4	 4269.0	...
10127478	  777.0	  608.8	 4269.0	...
10127479	  777.2	  609.1	 4269.0	...
10127480	  777.4	  609.0	 4269.0	...
10127481	  777.3	  608.8	 4268.0	...
10127482	  777.2	  608.5	 4267.0	...
10127483	  777.0	  608.5	 4268.0	...
10127484	  777.1	  608.6	 4270.0	...
10127485	  777.1	  608.7	 4273.0	...
10127486	  777.2	  608.7	 4273.0	...
10127487	  777.3	  608.7	 4274.0	...
10127488	  777.4	  608.6	 4274.0	...
10127489	  777.5	  608.3	 4274.0	...
10127490	  777.5	  608.0	 4275.0	...
10127491	  777.6	  607.8	 4277.0	...
10127492	  777.7	  607.9	 4277.0	...
10127493	  777.8	  608.3	 4277.0	...
10127494	  777.6	  608.6	 4277.0	...
10127495	  777.4	  608.8	 4277.0	...
10127496	  777.3	  608.8	 4276.0	...
10127497	  777.4	  609.0	 4277.0	...
10127498	  777.2	  609.2	 4278.0	...
10127499	  776.9	  608.4	 4280.0	...
10127500	  776.7	  607.5	 4281.0	...
10127501	  777.0	  606.9	 4283.0	...
10127502	  777.6	  607.3	 4285.0	...
10127503	  778.1	  607.7	 4288.0	...
10127504	  778.6	  607.7	 4290.0	...
10127505	  778.6	  607.7	 4292.0	...
10127506	  778.7	  607.7	 4292.0	...
10127507	  778.8	  607.6	 4293.0	...
10127508	  778.4	  607.6	 4294.0	...
10127509	  778.0	  607.4	 4294.0	...
10127510	  777.4	  607.3	 4294.0	...
10127511	  777.3	  607.1	 4294.0	...
10127512	  777.4	  607.0	 4294.0	...
10127513	  777.7	  606.9	 4295.0	...
10127514	  777.6	  607.1	 4296.0	...
10127515	  777.4	  607.5	 4298.0	...
10127516	  777.3	  607.7	 4295.0	...
10127517	  777.6	  607.7	 4292.0	...
10127518	  777.8	  607.4	 4292.0	...
10127519	  777.9	  607.2	 4294.0	...
10127520	  777.8	  607.3	 4298.0	...
10127521	  778.3	  607.5	 4298.0	...
10127522	  778.8	  607.8	 4299.0	...
10127523	  779.2	  607.9	 4298.0	...
10127524	  778.5	  607.8	 4295.0	...
10127525	  777.8	  607.5	 4293.0	...
10127526	  777.7	  607.0	 4292.0	...
10127527	  778.2	  606.8	 4294.0	...
10127528	  778.5	  607.0	 4296.0	...
10127529	  778.6	  607.4	 4299.0	...
10127530	  778.6	  607.8	 4299.0	...
10127531	  778.3	  608.0	 4298.0	...
10127532	  777.9	  608.2	 4298.0	...
10127533	  777.6	  608.3	 4298.0	...
10127534	  777.8	  608.3	 4298.0	...
10127535	  777.9	  608.1	 4302.0	...
10127536	  777.8	  607.8	 4306.0	...
10127537	  777.6	  607.5	 4310.0	...
10127538	  777.6	  607.4	 4309.0	...
10127539	  777.4	  607.8	 4309.0	...
10127540	  777.3	  608.1	 4309.0	...
10127541	  777.5	  608.6	 4309.0	...
10127542	  777.8	  608.7	 4309.0	...
10127543	  778.1	  608.4	 4309.0	...
10127544	  778.1	  608.0	 4309.0	...
10127545	  778.1	  607.6	 4311.0	...
10127546	  778.1	  607.8	 4314.0	...
10127547	  778.1	  608.2	 4314.0	...
10127548	  778.1	  608.6	 4311.0	...
10127549	  778.0	  608.5	 4312.0	...
10127550	  778.0	  608.2	 4316.0	...
10127551	  777.9	  608.0	 4320.0	...
10127552	  778.1	  608.1	 4319.0	...
10127553	  778.2	  608.1	 4318.0	...
10127554	  778.3	  608.2	 4316.0	...
10127555	  778.2	  608.3	 4316.0	...
10127556	  778.2	  608.5	 4317.0	...
10127557	  778.1	  608.5	 4319.0	...
10127558	  778.1	  608.4	 4323.0	...
10127559	  778.0	  608.3	 4327.0	...
10127560	  778.0	  608.0	 4330.0	...
10127561	  778.0	  607.8	 4329.0	...
10127562	  778.0	  607.5	 4329.0	...
10127563	  778.1	  607.2	 4328.0	...
10127564	  778.2	  607.1	 4328.0	...
10127565	  778.2	  607.2	 4328.0	...
10127566	  778.2	  607.4	 4329.0	...
10127567	  778.1	  607.6	 4330.0	...
10127568	  777.9	  607.2	 4331.0	...
10127569	  777.7	  606.7	 4331.0	...
10127570	  777.5	  606.3	 4331.0	...
10127571	  777.6	  606.4	 4331.0	...
10127572	  777.9	  606.6	 4331.0	...
10127573	  778.3	  606.9	 4330.0	...
10127574	  778.6	  607.0	 4330.0	...
10127575	  778.7	  607.0	 4332.0	...
10127576	  778.7	  606.9	 4337.0	...
10127577	  778.8	  606.7	 4342.0	...
10127578	  778.9	  606.7	 4339.0	...
10127579	  779.1	  606.8	 4334.0	...
10127580	  778.9	  607.0	 4330.0	...
10127581	  778.7	  607.2	 4329.0	...
10127582	  778.2	  607.0	 4330.0	...
10127583	  778.0	  606.7	 4334.0	...
10127584	  777.8	  606.4	 4339.0	...
10127585	  778.2	  606.3	 4344.0	...
10127586	  778.7	  606.1	 4345.0	...
10127587	  779.0	  605.9	 4346.0	...
10127588	  778.9	  605.8	 4345.0	...
10127589	  778.8	  606.0	 4345.0	...
10127590	  778.8	  606.2	 4345.0	...
10127591	  778.1	  606.1	 4346.0	...
10127592	  777.5	  605.9	 4348.0	...
10127593	  777.1	  605.5	 4349.0	...
10127594	  777.1	  605.3	 4349.0	...
10127595	  777.1	  605.1	 4349.0	...
10127596	  777.2	  605.3	 4351.0	...
10127597	  777.6	  605.8	 4353.0	...
10127598	  777.9	  606.3	 4354.0	...
10127599	  778.2	  606.2	 4355.0	...
10127600	  778.3	  605.6	 4355.0	...
10127601	  778.4	  605.0	 4358.0	...
10127602	  778.3	  605.0	 4361.0	...
10127603	  778.2	  605.1	 4364.0	...
10127604	  778.2	  605.3	 4366.0	...
10127605	  778.1	  605.7	 4366.0	...
10127606	  778.1	  605.9	 4365.0	...
10127607	  778.0	  605.9	 4364.0	...
10127608	  777.9	  606.0	 4364.0	...
10127609	  777.6	  606.1	 4364.0	...
10127610	  777.4	  606.3	 4362.0	...
10127611	  777.2	  606.3	 4361.0	...
10127612	  776.9	  606.2	 4360.0	...
10127613	  776.7	  606.0	 4360.0	...
10127614	  776.6	  605.6	 4363.0	...
10127615	  776.8	  605.3	 4364.0	...
10127616	  777.5	  605.0	 4363.0	...
10127617	  778.1	  604.8	 4361.0	...
10127618	  778.7	  604.8	 4360.0	...
10127619	  778.7	  604.9	 4364.0	...
10127620	  778.6	  605.0	 4370.0	...
10127621	  778.4	  604.9	 4376.0	...
10127622	  778.1	  604.8	 4377.0	...
10127623	  778.1	  605.0	 4376.0	...
10127624	  778.1	  605.4	 4375.0	...
10127625	  778.2	  605.7	 4371.0	...
10127626	  778.1	  605.6	 4367.0	...
10127627	  778.0	  605.6	 4368.0	...
10127628	  778.2	  605.5	 4372.0	...
10127629	  778.5	  605.4	 4378.0	...
10127630	  778.6	  605.4	 4379.0	...
10127631	  778.4	  605.4	 4381.0	...
10127632	  778.2	  605.5	 4381.0	...
10127633	  778.2	  605.6	 4381.0	...
10127634	  778.1	  605.8	 4381.0	...
10127635	  778.1	  606.0	 4381.0	...
10127636	  778.2	  606.1	 4382.0	...
10127637	  778.3	  606.1	 4382.0	...
10127638	  778.4	  606.1	 4387.0	...
10127639	  778.4	  605.6	 4391.0	...
10127640	  778.2	  605.1	 4393.0	...
10127641	  778.1	  604.9	 4393.0	...
10127642	  778.2	  605.2	 4393.0	...
10127643	  778.4	  605.5	 4393.0	...
10127644	  778.6	  605.5	 4393.0	...
10127645	  778.7	  605.5	 4392.0	...
10127646	  778.8	  605.5	 4391.0	...
10127647	  778.8	  605.5	 4390.0	...
10127648	  778.7	  604.8	 4391.0	...
10127649	  778.2	  604.1	 4393.0	...
10127650	  777.6	  603.4	 4395.0	...
10127651	  777.5	  603.3	 4394.0	...
10127652	  777.8	  603.0	 4394.0	...
10127653	  778.2	  602.8	 4396.0	...
10127654	  778.3	  603.4	 4400.0	...
10127655	  778.2	  604.2	 4404.0	...
10127656	  778.1	  604.9	 4403.0	...
10127657	  777.9	  604.8	 4400.0	...
10127658	  777.8	  604.7	 4396.0	...
10127659	  777.4	  604.4	 4396.0	...
10127660	  777.1	  604.2	 4397.0	...
10127661	  776.9	  603.9	 4398.0	...
10127662	  776.9	  603.8	 4398.0	...
10127663	  776.8	  603.6	 4398.0	...
10127664	  776.8	  603.3	 4399.0	...
10127665	  777.1	  603.1	 4402.0	...
10127666	  777.4	  602.9	 4404.0	...
10127667	  777.7	  602.8	 4407.0	...
10127668	  777.7	  602.7	 4406.0	...
10127669	  777.6	  602.7	 4406.0	...
10127670	  777.6	  602.6	 4406.0	...
10127671	  777.6	  602.4	 4405.0	...
10127672	  777.6	  602.3	 4406.0	...
10127673	  777.6	  602.3	 4412.0	...
10127674	  777.6	  602.3	 4418.0	...
10127675	  777.7	  602.4	 4420.0	...
10127676	  777.4	  602.6	 4416.0	...
10127677	  777.1	  602.8	 4413.0	...
10127678	  776.7	  603.0	 4414.0	...
10127679	  776.8	  602.9	 4415.0	...
10127680	  776.9	  602.8	 4415.0	...
10127681	  777.1	  602.6	 4415.0	...
10127682	  777.1	  602.6	 4417.0	...
10127683	  776.9	  602.9	 4422.0	...
10127684	  776.6	  603.2	 4427.0	...
10127685	  776.6	  603.4	 4430.0	...
10127686	  777.0	  603.4	 4431.0	...
10127687	  777.3	  603.3	 4432.0	...
10127688	  777.2	  603.4	 4430.0	...
10127689	  777.3	  603.4	 4427.0	...
10127690	  777.5	  603.4	 4424.0	...
10127691	  777.5	  603.5	 4424.0	...
10127692	  777.4	  603.0	 4423.0	...
10127693	  777.3	  602.5	 4423.0	...
10127694	  776.9	  602.1	 4423.0	...
10127695	  776.5	  602.1	 4421.0	...
10127696	  776.5	  602.4	 4419.0	...
10127697	  776.9	  602.8	 4417.0	...
10127698	  776.9	  603.1	 4414.0	...
10127699	  776.6	  603.1	 4412.0	...
10127700	  776.4	  603.0	 4417.0	...
10127701	  776.5	  603.0	 4422.0	...
10127702	  776.4	  603.0	 4428.0	...
10127703	  776.3	  603.1	 4427.0	...
10127704	  776.2	  603.1	 4424.0	...
10127705	  776.2	  602.7	 4422.0	...
10127706	  776.2	  602.2	 4420.0	...
10127707	  776.3	  602.0	 4422.0	...
10127708	  776.3	  602.3	 4424.0	...
10127709	  776.4	  602.7	 4426.0	...
10127710	  776.4	  603.0	 4425.0	...
10127711	  776.5	  603.0	 4425.0	...
10127712	  776.5	  603.0	 4423.0	...
10127713	  776.2	  603.1	 4421.0	...
10127714	  775.8	  603.4	 4419.0	...
10127715	  775.5	  603.7	 4423.0	...
10127716	  775.8	  603.9	 4428.0	...
10127717	  776.1	  603.8	 4433.0	...
10127718	  776.2	  603.5	 4435.0	...
10127719	  776.1	  603.2	 4435.0	...
10127720	  776.1	  603.2	 4435.0	...
10127721	  776.2	  603.2	 4434.0	...
10127722	  776.4	  603.1	 4433.0	...
10127723	  776.6	  603.0	 4434.0	...
10127724	  776.5	  602.9	 4435.0	...
10127725	  776.4	  602.7	 4435.0	...
10127726	  776.3	  602.5	 4433.0	...
10127727	  776.3	  602.3	 4431.0	...
10127728	  775.9	  602.2	 4430.0	...
10127729	  775.5	  602.1	 4433.0	...
10127730	  775.1	  601.9	 4438.0	...
10127731	  775.1	  601.8	 4443.0	...
10127732	  775.2	  601.6	 4445.0	...
10127733	  775.4	  601.8	 4445.0	...
10127734	  775.4	  602.0	 4445.0	...
10127735	  775.4	  602.3	 4443.0	...
10127736	  775.4	  602.3	 4439.0	...
10127737	  775.3	  602.3	 4435.0	...
10127738	  775.4	  602.3	 4434.0	...
10127739	  775.4	  601.9	 4436.0	...
10127740	  775.5	  601.6	 4438.0	...
10127741	  775.7	  601.6	 4440.0	...
10127742	  775.9	  602.0	 4445.0	...
10127743	  775.9	  602.4	 4449.0	...
10127744	  776.0	  602.4	 4452.0	...
10127745	  775.7	  602.7	 4451.0	...
10127746	  775.4	  602.9	 4450.0	...
10127747	  775.2	  603.2	 4451.0	...
10127748	  775.2	  603.2	 4452.0	...
10127749	  775.1	  603.0	 4452.0	...
10127750	  774.8	  602.9	 4452.0	...
10127751	  774.7	  602.9	 4452.0	...
10127752	  774.7	  602.9	 4452.0	...
10127753	  774.8	  603.0	 4451.0	...
10127754	  775.3	  603.1	 4451.0	...
10127755	  775.9	  603.2	 4453.0	...
10127756	  776.5	  603.4	 4455.0	...
10127757	  776.2	  603.6	 4457.0	...
10127758	  775.8	  603.8	 4458.0	...
10127759	  775.7	  603.9	 4458.0	...
10127760	  775.9	  603.1	 4459.0	...
10127761	  775.8	  602.4	 4459.0	...
10127762	  775.4	  601.8	 4459.0	...
10127763	  775.0	  601.8	 4459.0	...
10127764	  775.0	  601.7	 4459.0	...
10127765	  775.3	  601.8	 4459.0	...
10127766	  775.6	  602.0	 4461.0	...
10127767	  775.9	  602.1	 4462.0	...
10127768	  776.0	  602.0	 4463.0	...
10127769	  776.0	  602.2	 4462.0	...
10127770	  775.8	  602.4	 4461.0	...
10127771	  775.7	  602.6	 4461.0	...
10127772	  775.6	  602.7	 4460.0	...
10127773	  775.6	  602.7	 4460.0	...
10127774	  775.6	  602.7	 4461.0	...
10127775	  775.6	  602.7	 4463.0	...
MSG	10127776 0000 _ Number Off
10127776	  775.3	  602.4	 4464.0	...
10127777	  775.1	  602.1	 4466.0	...
10127778	  775.1	  601.7	 4466.0	...
10127779	  775.2	  601.2	 4466.0	...
10127780	  775.3	  600.7	 4466.0	...
10127781	  775.4	  600.5	 4468.0	...
10127782	  775.5	  600.5	 4470.0	...
10127783	  775.4	  600.8	 4472.0	...
10127784	  775.2	  601.0	 4472.0	...
10127785	  775.0	  601.3	 4473.0	...
10127786	  775.0	  601.3	 4473.0	...
10127787	  775.0	  601.3	 4473.0	...
10127788	  775.4	  601.3	 4474.0	...
10127789	  775.6	  601.3	 4474.0	...
10127790	  775.8	  601.5	 4474.0	...
10127791	  775.6	  601.6	 4474.0	...
10127792	  775.6	  601.5	 4474.0	...
10127793	  775.7	  601.3	 4475.0	...
10127794	  775.5	  601.6	 4475.0	...
10127795	  775.3	  602.1	 4474.0	...
10127796	  775.1	  602.5	 4474.0	...
10127797	  775.3	  602.3	 4473.0	...
10127798	  775.4	  602.1	 4473.0	...
10127799	  775.4	  602.0	 4472.0	...
10127800	  775.6	  601.9	 4471.0	...
10127801	  775.7	  601.9	 4473.0	...
10127802	  775.9	  601.4	 4479.0	...
10127803	  776.0	  601.0	 4486.0	...
10127804	  776.0	  601.0	 4490.0	...
10127805	  775.9	  601.7	 4492.0	...
10127806	  775.7	  602.5	 4492.0	...
10127807	  775.6	  602.7	 4489.0	...
10127808	  775.5	  602.7	 4487.0	...
10127809	  775.5	  602.8	 4487.0	...
10127810	  775.5	  603.0	 4487.0	...
10127811	  775.4	  603.0	 4486.0	...
10127812	  775.1	  602.9	 4485.0	...
10127813	  774.8	  602.8	 4490.0	...
10127814	  774.8	  603.0	 4495.0	...
10127815	  775.1	  602.7	 4500.0	...
10127816	  775.4	  602.3	 4501.0	...
10127817	  775.4	  602.0	 4499.0	...
10127818	  775.4	  601.9	 4496.0	...
10127819	  775.5	  601.8	 4494.0	...
10127820	  775.6	  601.6	 4494.0	...
10127821	  775.7	  601.5	 4493.0	...
10127822	  775.6	  601.5	 4493.0	...
10127823	  775.6	  601.4	 4493.0	...
10127824	  775.7	  601.6	 4492.0	...
10127825	  775.9	  601.9	 4492.0	...
10127826	  775.8	  601.7	 4492.0	...
10127827	  775.6	  601.3	 4492.0	...
10127828	  775.4	  600.9	 4492.0	...
10127829	  775.2	  601.0	 4492.0	...
10127830	  775.1	  601.1	 4491.0	...
10127831	  774.9	  601.1	 4491.0	...
10127832	  774.8	  601.2	 4490.0	...
10127833	  774.9	  601.4	 4490.0	...
10127834	  775.0	  601.5	 4490.0	...
10127835	  775.1	  601.6	 4490.0	...
10127836	  775.1	  601.3	 4490.0	...
10127837	  775.3	  601.4	 4489.0	...
10127838	  775.5	  601.5	 4489.0	...
10127839	  775.6	  601.6	 4489.0	...
10127840	  775.4	  601.7	 4490.0	...
10127841	  775.0	  601.8	 4493.0	...
10127842	  774.7	  601.9	 4496.0	...
10127843	  774.8	  601.9	 4499.0	...
10127844	  774.9	  601.7	 4498.0	...
10127845	  775.0	  601.7	 4496.0	...
10127846	  774.9	  601.5	 4494.0	...
10127847	  774.9	  601.4	 4495.0	...
10127848	  775.0	  601.4	 4496.0	...
10127849	  775.2	  601.4	 4498.0	...
10127850	  775.4	  601.4	 4493.0	...
10127851	  775.3	  601.5	 4489.0	...
10127852	  774.9	  601.6	 4490.0	...
10127853	  774.5	  601.8	 4494.0	...
10127854	  774.3	  601.9	 4497.0	...
10127855	  774.1	  601.9	 4495.0	...
10127856	  774.1	  601.9	 4495.0	...
10127857	  774.1	  601.8	 4496.0	...
10127858	  774.3	  601.8	 4497.0	...
10127859	  774.6	  601.7	 4498.0	...
10127860	  774.7	  601.8	 4498.0	...
10127861	  774.9	  601.9	 4498.0	...
10127862	  774.9	  602.0	 4498.0	...
10127863	  775.0	  602.2	 4498.0	...
10127864	  775.1	  602.3	 4498.0	...
10127865	  775.1	  602.5	 4498.0	...
10127866	  775.0	  602.7	 4498.0	...
10127867	  774.9	  602.9	 4499.0	...
10127868	  774.9	  603.0	 4499.0	...
10127869	  774.8	  603.1	 4499.0	...
10127870	  774.6	  602.9	 4499.0	...
10127871	  774.3	  602.6	 4499.0	...
10127872	  774.0	  602.4	 4498.0	...
10127873	  773.8	  602.2	 4498.0	...
10127874	  773.8	  602.0	 4500.0	...
10127875	  774.0	  602.1	 4501.0	...
10127876	  774.2	  602.3	 4503.0	...
10127877	  774.4	  602.5	 4503.0	...
10127878	  774.5	  602.3	 4504.0	...
10127879	  774.7	  602.2	 4504.0	...
10127880	  774.9	  602.2	 4504.0	...
10127881	  775.0	  602.3	 4503.0	...
10127882	  775.0	  602.4	 4503.0	...
10127883	  774.6	  602.5	 4503.0	...
10127884	  774.2	  602.5	 4503.0	...
10127885	  773.7	  602.7	 4502.0	...
10127886	  773.7	  602.8	 4501.0	...
10127887	  773.7	  603.0	 4500.0	...
10127888	  773.7	  603.0	 4500.0	...
10127889	  773.8	  602.9	 4496.0	...
10127890	  773.8	  602.8	 4493.0	...
10127891	  773.9	  602.6	 4491.0	...
10127892	  774.1	  602.7	 4495.0	...
10127893	  774.3	  602.7	 4500.0	...
10127894	  774.5	  602.7	 4502.0	...
10127895	  774.5	  602.6	 4502.0	...
10127896	  774.5	  602.5	 4500.0	...
10127897	  774.6	  602.5	 4497.0	...
10127898	  774.6	  602.6	 4495.0	...
10127899	  774.5	  602.6	 4493.0	...
10127900	  774.4	  602.7	 4493.0	...
10127901	  774.3	  602.7	 4493.0	...
10127902	  774.3	  602.7	 4492.0	...
10127903	  774.3	  602.6	 4493.0	...
10127904	  774.3	  602.5	 4493.0	...
10127905	  774.5	  602.2	 4494.0	...
10127906	  774.7	  602.1	 4494.0	...
10127907	  774.9	  601.9	 4494.0	...
10127908	  774.7	  601.8	 4494.0	...
10127909	  774.7	  601.8	 4492.0	...
10127910	  774.6	  601.9	 4490.0	...
10127911	  774.4	  602.0	 4488.0	...
10127912	  774.4	  602.1	 4488.0	...
10127913	  774.4	  602.4	 4492.0	...
10127914	  774.5	  602.6	 4495.0	...
10127915	  774.5	  602.5	 4498.0	...
10127916	  774.5	  602.3	 4498.0	...
10127917	  774.5	  601.9	 4499.0	...
10127918	  774.4	  601.7	 4498.0	...
10127919	  774.4	  601.5	 4497.0	...
10127920	  774.3	  601.7	 4495.0	...
10127921	  774.5	  601.8	 4495.0	...
10127922	  774.7	  602.3	 4495.0	...
10127923	  774.8	  602.6	 4494.0	...
10127924	  774.4	  602.5	 4492.0	...
10127925	  774.0	  602.1	 4490.0	...
10127926	  774.0	  602.2	 4490.0	...
10127927	  774.4	  602.7	 4488.0	...
10127928	  774.9	  603.3	 4487.0	...
10127929	  774.9	  603.3	 4485.0	...
10127930	  775.0	  603.4	 4485.0	...
10127931	  774.8	  603.5	 4484.0	...
10127932	  774.5	  603.6	 4484.0	...
10127933	  774.6	  603.6	 4485.0	...
10127934	  775.0	  603.8	 4486.0	...
10127935	  775.3	  604.0	 4488.0	...
10127936	  775.2	  603.8	 4490.0	...
10127937	  774.9	  603.5	 4492.0	...
10127938	  774.7	  603.2	 4493.0	...
10127939	  774.7	  603.2	 4493.0	...
10127940	  774.8	  603.3	 4493.0	...
10127941	  774.9	  603.5	 4492.0	...
10127942	  774.9	  603.6	 4492.0	...
10127943	  774.9	  603.5	 4492.0	...
10127944	  774.9	  603.4	 4491.0	...
10127945	  775.0	  603.3	 4490.0	...
10127946	  775.0	  603.6	 4490.0	...
10127947	  774.9	  603.9	 4490.0	...
10127948	  774.6	  604.0	 4490.0	...
10127949	  774.5	  603.8	 4489.0	...
10127950	  774.5	  603.5	 4489.0	...
10127951	  774.8	  603.4	 4489.0	...
10127952	  775.1	  603.5	 4488.0	...
10127953	  775.2	  603.7	 4488.0	...
10127954	  775.2	  603.7	 4488.0	...
10127955	  775.0	  603.6	 4489.0	...
10127956	  774.9	  603.2	 4489.0	...
10127957	  774.7	  602.8	 4488.0	...
10127958	  774.6	  602.3	 4486.0	...
10127959	  774.5	  602.7	 4486.0	...
10127960	  774.5	  603.4	 4486.0	...
10127961	  774.4	  603.6	 4487.0	...
10127962	  774.4	  603.1	 4488.0	...
10127963	  774.5	  602.7	 4488.0	...
10127964	  774.5	  602.9	 4488.0	...
10127965	  774.6	  602.9	 4488.0	...
10127966	  774.6	  602.9	 4488.0	...
10127967	  774.5	  602.9	 4488.0	...
10127968	  774.5	  602.9	 4488.0	...
10127969	  774.5	  602.8	 4486.0	...
10127970	  774.5	  602.6	 4484.0	...
10127971	  774.5	  602.5	 4483.0	...
10127972	  774.4	  603.1	 4485.0	...
10127973	  774.3	  603.7	 4487.0	...
10127974	  774.5	  604.3	 4489.0	...
10127975	  774.9	  604.3	 4489.0	...
10127976	  775.3	  603.9	 4489.0	...
MSG	10127977 0000 _ Number On
10127977	  775.5	  603.6	 4487.0	...
10127978	  775.6	  603.3	 4485.0	...
10127979	  775.6	  603.1	 4484.0	...
10127980	  775.5	  602.9	 4484.0	...
10127981	  775.1	  602.8	 4485.0	...
10127982	  774.8	  602.8	 4486.0	...
10127983	  774.6	  602.9	 4487.0	...
10127984	  774.8	  603.2	 4488.0	...
10127985	  775.0	  603.6	 4488.0	...
10127986	  775.3	  603.8	 4489.0	...
10127987	  775.3	  603.8	 4490.0	...
10127988	  775.3	  603.8	 4491.0	...
10127989	  775.4	  603.7	 4491.0	...
10127990	  775.4	  603.4	 4491.0	...
10127991	  775.4	  603.2	 4490.0	...
10127992	  775.5	  602.9	 4487.0	...
10127993	  775.7	  602.8	 4484.0	...
10127994	  776.0	  602.8	 4481.0	...
10127995	  776.1	  602.9	 4482.0	...
10127996	  776.0	  603.1	 4484.0	...
10127997	  775.8	  603.2	 4485.0	...
10127998	  775.5	  603.3	 4485.0	...
10127999	  775.4	  603.2	 4485.0	...
10128000	  775.2	  603.2	 4482.0	...
10128001	  775.4	  603.3	 4479.0	...
10128002	  775.7	  603.3	 4476.0	...
10128003	  776.1	  603.3	 4476.0	...
10128004	  776.2	  603.4	 4476.0	...
10128005	  775.8	  603.7	 4480.0	...
10128006	  775.4	  604.0	 4484.0	...
10128007	  775.0	  604.0	 4486.0	...
10128008	  775.2	  603.8	 4484.0	...
10128009	  775.5	  603.6	 4483.0	...
10128010	  775.6	  603.3	 4482.0	...
10128011	  775.5	  603.2	 4478.0	...
10128012	  775.4	  603.1	 4474.0	...
10128013	  775.1	  603.2	 4472.0	...
10128014	  775.1	  603.3	 4473.0	...
10128015	  775.4	  603.2	 4475.0	...
10128016	  775.8	  603.0	 4475.0	...
10128017	  775.9	  602.5	 4473.0	...
10128018	  775.5	  602.1	 4472.0	...
10128019	  775.0	  601.9	 4471.0	...
10128020	  774.9	  602.0	 4470.0	...
10128021	  774.8	  602.1	 4468.0	...
10128022	  774.9	  602.5	 4467.0	...
10128023	  774.9	  602.8	 4469.0	...
10128024	  774.7	  603.1	 4471.0	...
10128025	  774.5	  602.9	 4472.0	...
10128026	  774.4	  602.8	 4472.0	...
10128027	  774.5	  602.8	 4471.0	...
10128028	  774.7	  602.8	 4471.0	...
10128029	  774.6	  602.8	 4472.0	...
10128030	  774.6	  602.6	 4472.0	...
10128031	  774.8	  602.3	 4473.0	...
10128032	  775.2	  602.1	 4473.0	...
10128033	  775.5	  602.5	 4474.0	...
10128034	  775.6	  603.0	 4475.0	...
10128035	  775.6	  603.6	 4475.0	...
10128036	  775.6	  603.5	 4473.0	...
10128037	  775.6	  603.5	 4472.0	...
10128038	  775.6	  603.5	 4472.0	...
10128039	  775.5	  603.4	 4471.0	...
10128040	  775.6	  603.1	 4470.0	...
10128041	  775.7	  602.8	 4468.0	...
10128042	  775.9	  602.6	 4467.0	...
10128043	  775.8	  602.5	 4466.0	...
10128044	  775.6	  602.2	 4467.0	...
10128045	  775.6	  601.8	 4464.0	...
10128046	  775.8	  601.5	 4462.0	...
10128047	  776.1	  601.8	 4459.0	...
10128048	  776.1	  602.0	 4459.0	...
10128049	  776.0	  602.2	 4459.0	...
10128050	  776.2	  602.2	 4460.0	...
10128051	  776.5	  602.5	 4462.0	...
10128052	  776.8	  602.8	 4462.0	...
10128053	  776.9	  603.0	 4463.0	...
10128054	  776.8	  603.0	 4463.0	...
10128055	  776.8	  603.0	 4463.0	...
10128056	  776.8	  603.0	 4462.0	...
10128057	  776.9	  602.9	 4463.0	...
10128058	  777.0	  602.7	 4463.0	...
10128059	  776.9	  602.6	 4464.0	...
10128060	  776.9	  602.7	 4464.0	...
10128061	  776.8	  602.8	 4464.0	...
10128062	  776.7	  602.9	 4466.0	...
10128063	  776.6	  603.0	 4467.0	...
10128064	  776.5	  603.3	 4469.0	...
10128065	  776.1	  603.5	 4469.0	...
10128066	  775.7	  603.5	 4465.0	...
10128067	  775.6	  602.8	 4462.0	...
10128068	  775.8	  602.0	 4459.0	...
10128069	  776.1	  601.6	 4460.0	...
10128070	  776.1	  601.7	 4460.0	...
10128071	  776.0	  601.5	 4458.0	...
10128072	  776.0	  601.5	 4458.0	...
10128073	  776.1	  601.5	 4458.0	...
10128074	  776.4	  601.7	 4459.0	...
10128075	  776.7	  601.3	 4461.0	...
10128076	  776.8	  600.9	 4457.0	...
10128077	  776.9	  600.7	 4452.0	...
10128078	  776.9	  600.9	 4446.0	...
10128079	  776.9	  601.1	 4445.0	...
10128080	  777.1	  601.1	 4445.0	...
10128081	  777.2	  601.1	 4444.0	...
10128082	  777.5	  601.1	 4445.0	...
10128083	  777.6	  601.1	 4446.0	...
10128084	  777.3	  601.1	 4447.0	...
10128085	  777.0	  601.2	 4447.0	...
10128086	  776.6	  601.2	 4447.0	...
10128087	  776.6	  601.2	 4447.0	...
10128088	  776.8	  601.7	 4447.0	...
10128089	  777.1	  602.3	 4444.0	...
10128090	  777.4	  602.8	 4443.0	...
10128091	  777.5	  602.8	 4441.0	...
10128092	  777.6	  602.5	 4445.0	...
10128093	  777.7	  602.2	 4448.0	...
10128094	  777.2	  602.1	 4451.0	...
10128095	  776.7	  602.0	 4451.0	...
10128096	  776.3	  601.9	 4451.0	...
10128097	  776.3	  601.8	 4450.0	...
10128098	  776.3	  602.0	 4449.0	...
10128099	  776.2	  602.1	 4449.0	...
10128100	  776.2	  602.3	 4450.0	...
10128101	  776.3	  602.4	 4451.0	...
10128102	  776.4	  602.6	 4450.0	...
10128103	  776.6	  603.3	 4446.0	...
10128104	  776.7	  604.0	 4442.0	...
10128105	  776.8	  604.5	 4442.0	...
10128106	  776.8	  604.4	 4444.0	...
10128107	  777.0	  604.3	 4446.0	...
10128108	  777.3	  604.2	 4446.0	...
10128109	  777.4	  604.0	 4446.0	...
10128110	  777.4	  603.9	 4446.0	...
10128111	  777.3	  603.6	 4447.0	...
10128112	  777.1	  603.2	 4448.0	...
10128113	  776.9	  602.7	 4448.0	...
10128114	  776.9	  602.5	 4446.0	...
10128115	  776.9	  602.4	 4443.0	...
10128116	  777.0	  602.4	 4441.0	...
10128117	  777.1	  602.3	 4440.0	...
10128118	  777.1	  602.3	 4440.0	...
10128119	  777.0	  602.2	 4440.0	...
10128120	  776.9	  602.1	 4440.0	...
10128121	  776.9	  602.1	 4440.0	...
10128122	  777.1	  602.0	 4440.0	...
10128123	  777.0	  601.9	 4440.0	...
10128124	  777.0	  601.8	 4440.0	...
10128125	  776.8	  601.9	 4438.0	...
10128126	  776.6	  602.0	 4435.0	...
10128127	  776.3	  602.0	 4432.0	...
10128128	  776.2	  602.0	 4432.0	...
10128129	  776.4	  601.9	 4432.0	...
10128130	  776.5	  601.9	 4431.0	...
10128131	  777.0	  602.0	 4430.0	...
10128132	  777.5	  602.0	 4430.0	...
10128133	  777.9	  602.0	 4431.0	...
10128134	  777.9	  601.9	 4431.0	...
10128135	  777.8	  601.9	 4431.0	...
10128136	  777.7	  601.8	 4431.0	...
10128137	  777.5	  601.8	 4431.0	...
10128138	  777.5	  601.6	 4430.0	...
10128139	  777.7	  601.4	 4430.0	...
10128140	  778.0	  601.1	 4431.0	...
10128141	  778.2	  601.1	 4432.0	...
10128142	  778.3	  601.2	 4428.0	...
10128143	  778.1	  601.3	 4423.0	...
10128144	  778.0	  601.4	 4420.0	...
10128145	  777.9	  601.5	 4422.0	...
10128146	  777.9	  601.5	 4424.0	...
10128147	  778.1	  601.4	 4424.0	...
10128148	  778.2	  601.2	 4425.0	...
10128149	  778.5	  601.1	 4423.0	...
10128150	  778.6	  600.9	 4422.0	...
10128151	  778.8	  600.9	 4423.0	...
10128152	  778.9	  600.6	 4425.0	...
10128153	  778.8	  600.3	 4425.0	...
10128154	  778.7	  600.5	 4422.0	...
10128155	  778.6	  601.0	 4418.0	...
10128156	  778.4	  601.1	 4417.0	...
10128157	  778.1	  600.6	 4418.0	...
10128158	  778.0	  600.3	 4420.0	...
10128159	  778.2	  600.4	 4420.0	...
10128160	  778.1	  600.8	 4420.0	...
10128161	  777.9	  601.1	 4418.0	...
10128162	  778.0	  601.3	 4416.0	...
10128163	  778.4	  601.2	 4416.0	...
10128164	  778.7	  601.1	 4419.0	...
10128165	  779.0	  601.1	 4421.0	...
10128166	  779.3	  601.0	 4421.0	...
10128167	  779.0	  600.9	 4421.0	...
10128168	  778.4	  601.0	 4421.0	...
10128169	  778.1	  601.0	 4422.0	...
10128170	  778.4	  601.2	 4422.0	...
10128171	  778.7	  601.2	 4420.0	...
10128172	  778.7	  601.3	 4417.0	...
10128173	  778.6	  600.8	 4415.0	...
10128174	  778.6	  600.3	 4414.0	...
10128175	  778.7	  600.3	 4412.0	...
10128176	  778.9	  600.8	 4410.0	...
10128177	  779.2	  601.2	 4409.0	...
10128178	  779.3	  601.1	 4411.0	...
10128179	  779.3	  601.1	 4412.0	...
10128180	  779.1	  601.2	 4413.0	...
10128181	  779.0	  601.3	 4413.0	...
10128182	  778.8	  601.3	 4413.0	...
10128183	  778.8	  601.2	 4412.0	...
10128184	  778.7	  601.0	 4412.0	...
10128185	  778.5	  600.8	 4414.0	...
10128186	  778.4	  600.7	 4416.0	...
10128187	  778.6	  600.6	 4419.0	...
10128188	  778.9	  600.5	 4419.0	...
10128189	  779.1	  600.5	 4419.0	...
10128190	  779.3	  600.4	 4419.0	...
10128191	  779.5	  600.2	 4419.0	...
10128192	  779.7	  599.9	 4418.0	...
10128193	  779.7	  599.8	 4417.0	...
10128194	  779.7	  599.8	 4415.0	...
10128195	  779.7	  600.1	 4415.0	...
10128196	  779.5	  600.4	 4414.0	...
10128197	  779.4	  600.6	 4415.0	...
10128198	  779.2	  600.3	 4417.0	...
10128199	  779.3	  600.1	 4418.0	...
10128200	  779.3	  599.9	 4418.0	...
10128201	  779.2	  600.1	 4415.0	...
10128202	  779.1	  600.2	 4412.0	...
10128203	  779.0	  600.2	 4410.0	...
10128204	  778.8	  600.2	 4410.0	...
10128205	  779.2	  600.1	 4411.0	...
10128206	  779.7	  600.0	 4413.0	...
10128207	  780.3	  599.8	 4415.0	...
10128208	  780.4	  599.8	 4416.0	...
10128209	  780.0	  600.1	 4417.0	...
10128210	  779.6	  600.5	 4417.0	...
10128211	  779.5	  601.0	 4416.0	...
10128212	  779.8	  601.1	 4415.0	...
10128213	  779.9	  601.4	 4412.0	...
10128214	  779.7	  601.6	 4409.0	...
10128215	  779.5	  601.3	 4406.0	...
10128216	  779.5	  600.9	 4406.0	...
10128217	  779.6	  600.6	 4407.0	...
10128218	  779.7	  600.8	 4409.0	...
10128219	  779.3	  601.1	 4411.0	...
10128220	  778.9	  601.1	 4409.0	...
10128221	  778.6	  600.7	 4406.0	...
10128222	  778.7	  600.3	 4404.0	...
10128223	  778.8	  600.3	 4405.0	...
10128224	  779.0	  600.6	 4405.0	...
10128225	  779.3	  601.1	 4405.0	...
10128226	  779.5	  601.3	 4405.0	...
10128227	  779.8	  601.4	 4404.0	...
10128228	  779.9	  601.4	 4404.0	...
10128229	  779.9	  601.3	 4404.0	...
10128230	  779.6	  601.4	 4404.0	...
10128231	  779.3	  601.6	 4403.0	...
10128232	  779.4	  601.8	 4403.0	...
10128233	  779.7	  601.9	 4402.0	...
10128234	  779.8	  602.1	 4401.0	...
10128235	  779.8	  602.2	 4399.0	...
10128236	  779.7	  602.1	 4395.0	...
10128237	  779.5	  602.0	 4392.0	...
10128238	  779.3	  601.8	 4390.0	...
10128239	  779.1	  601.4	 4391.0	...
10128240	  779.0	  601.1	 4391.0	...
10128241	  778.9	  600.8	 4390.0	...
10128242	  778.9	  600.6	 4389.0	...
10128243	  779.1	  600.4	 4388.0	...
10128244	  779.4	  600.4	 4388.0	...
10128245	  779.6	  600.5	 4387.0	...
10128246	  779.6	  600.5	 4386.0	...
10128247	  779.5	  601.1	 4390.0	...
10128248	  779.4	  601.7	 4393.0	...
10128249	  779.4	  602.3	 4397.0	...
10128250	  779.4	  602.3	 4397.0	...
10128251	  779.5	  602.1	 4396.0	...
10128252	  779.6	  601.6	 4395.0	...
10128253	  779.6	  601.1	 4396.0	...
10128254	  779.6	  600.3	 4396.0	...
10128255	  779.6	  599.7	 4395.0	...
10128256	  779.5	  599.0	 4393.0	...
10128257	  779.4	  598.9	 4393.0	...
10128258	  779.4	  599.3	 4394.0	...
10128259	  779.4	  599.9	 4394.0	...
10128260	  779.5	  600.5	 4393.0	...
10128261	  779.5	  600.1	 4390.0	...
10128262	  779.5	  599.7	 4387.0	...
10128263	  779.7	  599.5	 4384.0	...
10128264	  779.8	  600.0	 4384.0	...
10128265	  779.8	  600.5	 4386.0	...
10128266	  779.3	  600.8	 4389.0	...
10128267	  778.7	  600.8	 4390.0	...
10128268	  778.5	  600.7	 4388.0	...
10128269	  779.0	  600.6	 4386.0	...
10128270	  779.6	  600.6	 4385.0	...
10128271	  779.6	  600.7	 4386.0	...
10128272	  779.4	  600.8	 4386.0	...
10128273	  779.3	  600.8	 4385.0	...
10128274	  779.1	  600.8	 4382.0	...
10128275	  778.8	  600.8	 4379.0	...
10128276	  779.0	  600.7	 4377.0	...
10128277	  779.5	  600.6	 4377.0	...
10128278	  779.5	  600.6	 4377.0	...
10128279	  779.1	  600.7	 4377.0	...
10128280	  778.6	  600.6	 4376.0	...
10128281	  778.7	  600.5	 4375.0	...
10128282	  778.9	  600.4	 4379.0	...
10128283	  778.9	  600.3	 4383.0	...
10128284	  778.8	  600.4	 4388.0	...
10128285	  778.8	  600.5	 4386.0	...
10128286	  778.2	  600.4	 4385.0	...
10128287	  777.5	  600.0	 4383.0	...
EFIX R   10122764	10128287	5524	  782.8	  614.9	   3907
SSACC R  10128288
10128288	  775.8	  599.8	 4385.0	...
10128289	  774.2	  600.0	 4386.0	...
MSG	10128290 0000 _ Number Off
10128290	  771.7	  600.4	 4387.0	...
10128291	  769.2	  600.6	 4386.0	...
10128292	  765.7	  600.2	 4384.0	...
10128293	  762.3	  599.8	 4383.0	...
10128294	  759.8	  599.1	 4384.0	...
10128295	  757.6	  598.2	 4386.0	...
10128296	  755.3	  597.4	 4389.0	...
10128297	  753.3	  596.1	 4392.0	...
10128298	  752.7	  595.0	 4395.0	...
10128299	  753.2	  593.7	 4399.0	...
10128300	  753.7	  592.6	 4401.0	...
10128301	  754.6	  592.0	 4402.0	...
10128302	  755.9	  591.3	 4398.0	...
ESACC R  10128288	10128302	15	  775.8	  599.8	  755.9	  591.3	   0.46	     54
SFIX R   10128303
10128303	  757.9	  591.1	 4393.0	...
10128304	  760.0	  590.9	 4388.0	...
10128305	  761.9	  590.7	 4386.0	...
10128306	  763.1	  590.7	 4384.0	...
10128307	  763.7	  591.0	 4383.0	...
10128308	  764.0	  591.7	 4384.0	...
10128309	  764.3	  592.4	 4384.0	...
10128310	  764.3	  592.9	 4383.0	...
10128311	  764.4	  593.0	 4381.0	...
10128312	  764.5	  593.2	 4379.0	...
10128313	  764.6	  593.0	 4379.0	...
10128314	  764.5	  592.9	 4380.0	...
10128315	  764.3	  593.0	 4382.0	...
10128316	  764.2	  593.3	 4383.0	...
10128317	  764.3	  593.0	 4384.0	...
10128318	  764.3	  592.3	 4385.0	...
10128319	  764.2	  591.7	 4385.0	...
10128320	  764.2	  591.5	 4383.0	...
10128321	  763.9	  591.4	 4381.0	...
10128322	  763.7	  591.5	 4380.0	...
10128323	  763.4	  592.0	 4379.0	...
10128324	  763.5	  592.4	 4378.0	...
10128325	  763.6	  592.6	 4378.0	...
10128326	  763.7	  592.8	 4379.0	...
10128327	  763.8	  592.9	 4381.0	...
10128328	  763.8	  593.1	 4380.0	...
10128329	  763.9	  593.1	 4378.0	...
10128330	  763.4	  593.6	 4376.0	...
10128331	  762.8	  594.0	 4377.0	...
10128332	  762.2	  594.5	 4376.0	...
10128333	  762.3	  594.5	 4375.0	...
10128334	  762.7	  594.4	 4375.0	...
10128335	  763.2	  594.3	 4375.0	...
10128336	  763.6	  594.2	 4373.0	...
10128337	  763.7	  594.2	 4371.0	...
10128338	  763.8	  594.2	 4372.0	...
10128339	  763.9	  594.2	 4373.0	...
10128340	  764.1	  594.2	 4375.0	...
10128341	  764.3	  594.3	 4375.0	...
10128342	  764.5	  594.3	 4374.0	...
10128343	  764.3	  594.4	 4376.0	...
10128344	  764.0	  594.2	 4378.0	...
10128345	  763.8	  593.8	 4378.0	...
10128346	  763.8	  593.4	 4375.0	...
10128347	  763.8	  593.2	 4373.0	...
10128348	  763.8	  593.2	 4374.0	...
10128349	  763.8	  592.9	 4376.0	...
10128350	  763.7	  592.7	 4376.0	...
10128351	  763.7	  592.5	 4375.0	...
10128352	  763.7	  592.5	 4375.0	...
10128353	  763.8	  592.4	 4374.0	...
10128354	  763.9	  592.4	 4375.0	...
10128355	  764.0	  592.2	 4377.0	...
10128356	  763.9	  592.2	 4379.0	...
10128357	  763.6	  592.2	 4380.0	...
10128358	  763.3	  592.3	 4380.0	...
10128359	  763.2	  592.4	 4380.0	...
10128360	  763.1	  592.6	 4381.0	...
10128361	  763.4	  592.7	 4381.0	...
10128362	  763.8	  592.7	 4379.0	...
10128363	  763.7	  592.6	 4375.0	...
10128364	  763.3	  592.7	 4371.0	...
10128365	  763.4	  592.7	 4371.0	...
10128366	  763.9	  592.8	 4370.0	...
10128367	  764.0	  593.0	 4370.0	...
10128368	  763.7	  592.4	 4372.0	...
10128369	  763.3	  591.6	 4374.0	...
10128370	  763.6	  590.7	 4376.0	...
10128371	  764.0	  590.7	 4376.0	...
10128372	  764.4	  590.6	 4376.0	...
10128373	  764.4	  590.6	 4373.0	...
10128374	  764.0	  590.5	 4371.0	...
10128375	  763.7	  590.3	 4368.0	...
10128376	  763.3	  590.7	 4366.0	...
10128377	  763.3	  591.3	 4366.0	...
10128378	  763.3	  591.8	 4366.0	...
10128379	  763.3	  591.7	 4366.0	...
10128380	  763.3	  591.4	 4366.0	...
10128381	  763.3	  591.2	 4365.0	...
10128382	  763.3	  591.2	 4365.0	...
10128383	  763.1	  591.3	 4366.0	...
10128384	  762.5	  591.3	 4368.0	...
10128385	  762.0	  591.2	 4371.0	...
10128386	  761.8	  591.1	 4372.0	...
10128387	  762.4	  591.0	 4372.0	...
10128388	  763.0	  590.9	 4372.0	...
10128389	  763.4	  591.1	 4372.0	...
10128390	  763.4	  591.2	 4373.0	...
10128391	  763.4	  591.3	 4373.0	...
10128392	  763.1	  591.3	 4374.0	...
10128393	  762.4	  591.3	 4376.0	...
10128394	  761.6	  591.1	 4378.0	...
10128395	  761.3	  590.8	 4379.0	...
10128396	  761.5	  590.5	 4377.0	...
10128397	  761.7	  590.6	 4374.0	...
10128398	  761.6	  590.7	 4371.0	...
10128399	  761.5	  590.7	 4371.0	...
10128400	  761.7	  590.5	 4371.0	...
10128401	  762.0	  590.3	 4371.0	...
10128402	  762.4	  590.3	 4370.0	...
10128403	  762.2	  590.4	 4369.0	...
10128404	  761.9	  590.6	 4370.0	...
10128405	  761.6	  590.7	 4371.0	...
10128406	  761.5	  590.7	 4372.0	...
10128407	  761.4	  590.6	 4373.0	...
10128408	  761.4	  590.5	 4374.0	...
10128409	  761.4	  590.4	 4374.0	...
10128410	  761.4	  590.3	 4372.0	...
10128411	  761.4	  590.3	 4371.0	...
10128412	  761.4	  590.3	 4371.0	...
10128413	  761.3	  590.2	 4370.0	...
10128414	  761.3	  589.9	 4370.0	...
10128415	  761.2	  589.6	 4370.0	...
10128416	  761.2	  589.5	 4371.0	...
10128417	  761.1	  589.6	 4372.0	...
10128418	  761.0	  589.7	 4373.0	...
10128419	  760.9	  589.7	 4372.0	...
10128420	  760.8	  589.8	 4372.0	...
10128421	  760.7	  589.9	 4373.0	...
10128422	  760.7	  589.9	 4375.0	...
10128423	  760.8	  589.8	 4377.0	...
10128424	  760.9	  589.7	 4377.0	...
10128425	  760.7	  589.6	 4378.0	...
10128426	  760.6	  589.6	 4379.0	...
10128427	  760.7	  589.6	 4380.0	...
10128428	  760.9	  589.6	 4380.0	...
10128429	  761.0	  589.5	 4380.0	...
10128430	  760.9	  589.5	 4380.0	...
10128431	  760.6	  589.5	 4378.0	...
10128432	  760.5	  589.5	 4376.0	...
10128433	  760.2	  589.6	 4376.0	...
10128434	  759.9	  589.8	 4377.0	...
10128435	  759.7	  590.0	 4377.0	...
10128436	  759.9	  590.0	 4377.0	...
10128437	  760.0	  589.8	 4376.0	...
10128438	  759.9	  589.7	 4377.0	...
10128439	  759.7	  589.5	 4379.0	...
10128440	  759.4	  589.3	 4378.0	...
10128441	  759.4	  589.6	 4377.0	...
10128442	  759.3	  590.1	 4375.0	...
10128443	  759.2	  590.6	 4375.0	...
10128444	  759.2	  590.5	 4376.0	...
10128445	  759.3	  590.4	 4379.0	...
10128446	  759.3	  590.2	 4382.0	...
10128447	  759.2	  590.4	 4385.0	...
10128448	  758.9	  590.6	 4385.0	...
10128449	  758.6	  590.9	 4385.0	...
10128450	  758.2	  590.8	 4385.0	...
10128451	  758.1	  590.5	 4386.0	...
10128452	  758.5	  590.3	 4387.0	...
10128453	  759.0	  590.2	 4387.0	...
10128454	  759.4	  590.2	 4387.0	...
10128455	  759.1	  590.0	 4387.0	...
10128456	  758.8	  589.8	 4386.0	...
10128457	  758.9	  589.8	 4386.0	...
10128458	  759.1	  589.4	 4386.0	...
10128459	  759.3	  589.1	 4387.0	...
10128460	  759.3	  588.8	 4387.0	...
10128461	  759.3	  588.8	 4388.0	...
10128462	  759.2	  588.8	 4389.0	...
10128463	  759.1	  588.9	 4391.0	...
10128464	  759.1	  588.9	 4391.0	...
10128465	  759.0	  589.0	 4389.0	...
10128466	  758.9	  589.0	 4388.0	...
10128467	  758.8	  589.4	 4388.0	...
10128468	  758.8	  589.7	 4388.0	...
10128469	  758.9	  590.0	 4388.0	...
10128470	  758.7	  589.9	 4389.0	...
10128471	  758.4	  590.2	 4389.0	...
10128472	  758.3	  590.4	 4390.0	...
10128473	  758.2	  590.8	 4390.0	...
10128474	  758.2	  590.8	 4390.0	...
10128475	  758.3	  590.3	 4390.0	...
10128476	  758.2	  589.7	 4390.0	...
10128477	  758.0	  589.1	 4392.0	...
10128478	  757.8	  589.1	 4394.0	...
10128479	  757.8	  589.2	 4396.0	...
10128480	  757.8	  589.2	 4396.0	...
10128481	  757.8	  589.2	 4392.0	...
10128482	  757.8	  589.0	 4388.0	...
10128483	  757.8	  588.9	 4386.0	...
10128484	  758.0	  588.8	 4386.0	...
10128485	  758.4	  588.8	 4387.0	...
10128486	  758.8	  588.8	 4386.0	...
10128487	  758.9	  588.8	 4386.0	...
10128488	  758.7	  588.8	 4390.0	...
10128489	  758.4	  588.8	 4394.0	...
10128490	  758.1	  588.7	 4399.0	...
10128491	  758.1	  588.6	 4399.0	...
10128492	  758.2	  588.5	 4399.0	...
10128493	  758.3	  588.5	 4399.0	...
10128494	  758.0	  588.4	 4400.0	...
10128495	  757.7	  588.3	 4400.0	...
10128496	  757.4	  588.1	 4400.0	...
10128497	  757.4	  588.0	 4399.0	...
10128498	  757.4	  588.1	 4397.0	...
10128499	  757.3	  588.3	 4395.0	...
10128500	  757.1	  588.4	 4394.0	...
10128501	  756.8	  588.5	 4393.0	...
10128502	  756.5	  588.2	 4396.0	...
10128503	  756.2	  588.0	 4398.0	...
MSG	10128504 0000 _ Number On
10128504	  756.0	  587.7	 4400.0	...
10128505	  756.0	  587.6	 4402.0	...
10128506	  756.1	  587.3	 4403.0	...
10128507	  756.2	  587.2	 4402.0	...
10128508	  756.3	  587.7	 4399.0	...
10128509	  756.0	  588.2	 4397.0	...
10128510	  755.8	  588.8	 4398.0	...
10128511	  755.7	  589.0	 4399.0	...
10128512	  756.0	  589.2	 4399.0	...
10128513	  756.3	  589.4	 4398.0	...
10128514	  756.3	  589.0	 4398.0	...
10128515	  756.4	  588.7	 4399.0	...
10128516	  756.6	  588.3	 4400.0	...
10128517	  756.7	  588.7	 4403.0	...
10128518	  756.5	  589.1	 4403.0	...
10128519	  756.3	  588.8	 4404.0	...
10128520	  756.1	  588.2	 4404.0	...
10128521	  756.0	  587.3	 4404.0	...
10128522	  756.0	  587.1	 4404.0	...
10128523	  756.1	  587.3	 4403.0	...
10128524	  755.9	  587.8	 4399.0	...
10128525	  755.7	  587.8	 4394.0	...
10128526	  755.4	  587.4	 4389.0	...
10128527	  755.4	  587.2	 4389.0	...
10128528	  755.1	  587.5	 4389.0	...
10128529	  754.9	  587.9	 4394.0	...
10128530	  754.7	  588.0	 4399.0	...
10128531	  754.7	  588.0	 4405.0	...
10128532	  755.2	  587.7	 4406.0	...
10128533	  755.9	  587.4	 4407.0	...
10128534	  756.4	  587.2	 4406.0	...
10128535	  756.2	  587.0	 4402.0	...
10128536	  755.9	  586.9	 4398.0	...
10128537	  755.5	  587.3	 4398.0	...
10128538	  755.4	  587.8	 4399.0	...
10128539	  755.3	  587.6	 4402.0	...
10128540	  755.3	  586.9	 4405.0	...
10128541	  755.4	  586.8	 4408.0	...
10128542	  755.6	  587.4	 4409.0	...
10128543	  755.7	  588.1	 4407.0	...
10128544	  755.7	  588.1	 4405.0	...
10128545	  755.8	  588.0	 4403.0	...
10128546	  756.0	  587.9	 4403.0	...
10128547	  756.1	  587.9	 4403.0	...
10128548	  756.0	  587.9	 4402.0	...
10128549	  756.0	  587.7	 4402.0	...
10128550	  755.9	  587.6	 4402.0	...
10128551	  755.8	  587.5	 4403.0	...
10128552	  755.7	  587.6	 4404.0	...
10128553	  755.7	  587.6	 4405.0	...
10128554	  755.7	  587.4	 4406.0	...
10128555	  755.4	  587.4	 4406.0	...
10128556	  755.1	  587.4	 4406.0	...
10128557	  754.7	  587.5	 4406.0	...
10128558	  754.8	  587.9	 4405.0	...
10128559	  754.8	  588.3	 4405.0	...
10128560	  754.8	  588.7	 4404.0	...
10128561	  754.9	  588.6	 4405.0	...
10128562	  754.9	  588.6	 4405.0	...
10128563	  754.8	  588.5	 4405.0	...
10128564	  754.7	  588.0	 4406.0	...
10128565	  754.8	  587.4	 4409.0	...
10128566	  755.1	  586.9	 4411.0	...
10128567	  755.2	  586.9	 4411.0	...
10128568	  755.2	  587.4	 4409.0	...
10128569	  754.7	  587.8	 4407.0	...
10128570	  754.3	  588.2	 4406.0	...
10128571	  754.1	  588.1	 4406.0	...
10128572	  754.4	  588.0	 4406.0	...
10128573	  754.7	  587.9	 4407.0	...
10128574	  754.9	  587.6	 4409.0	...
10128575	  754.9	  587.3	 4412.0	...
10128576	  754.8	  587.0	 4413.0	...
10128577	  754.7	  586.9	 4415.0	...
10128578	  754.3	  587.1	 4414.0	...
10128579	  754.0	  587.3	 4412.0	...
10128580	  754.0	  587.5	 4409.0	...
10128581	  754.3	  587.5	 4408.0	...
10128582	  754.6	  587.5	 4406.0	...
10128583	  754.7	  587.8	 4404.0	...
10128584	  754.9	  588.1	 4401.0	...
10128585	  755.0	  588.3	 4402.0	...
10128586	  755.0	  588.0	 4407.0	...
10128587	  755.0	  587.7	 4412.0	...
10128588	  755.0	  587.5	 4414.0	...
10128589	  754.9	  587.7	 4414.0	...
10128590	  754.9	  587.8	 4413.0	...
10128591	  755.0	  587.3	 4412.0	...
10128592	  755.0	  586.8	 4412.0	...
10128593	  755.1	  586.5	 4416.0	...
10128594	  755.1	  586.7	 4419.0	...
10128595	  755.1	  587.0	 4423.0	...
10128596	  754.4	  586.8	 4423.0	...
10128597	  753.6	  586.5	 4423.0	...
10128598	  752.9	  586.2	 4424.0	...
10128599	  753.0	  586.2	 4427.0	...
10128600	  753.1	  586.2	 4429.0	...
10128601	  753.4	  586.2	 4429.0	...
10128602	  753.5	  586.5	 4427.0	...
10128603	  753.4	  586.8	 4425.0	...
10128604	  753.3	  586.9	 4425.0	...
10128605	  753.4	  586.7	 4425.0	...
10128606	  753.5	  586.5	 4426.0	...
10128607	  753.6	  586.4	 4427.0	...
10128608	  753.7	  586.4	 4427.0	...
10128609	  753.9	  586.6	 4426.0	...
10128610	  753.8	  587.0	 4426.0	...
10128611	  753.7	  587.3	 4426.0	...
10128612	  753.6	  587.6	 4426.0	...
10128613	  753.8	  587.7	 4430.0	...
10128614	  753.9	  587.4	 4434.0	...
10128615	  753.9	  587.1	 4434.0	...
10128616	  753.7	  586.8	 4431.0	...
10128617	  753.6	  587.1	 4426.0	...
10128618	  753.7	  587.3	 4424.0	...
10128619	  753.7	  587.4	 4422.0	...
10128620	  753.6	  587.4	 4422.0	...
10128621	  753.3	  587.3	 4422.0	...
10128622	  752.9	  587.2	 4423.0	...
10128623	  752.5	  586.9	 4425.0	...
10128624	  752.6	  586.5	 4427.0	...
10128625	  752.8	  586.4	 4428.0	...
10128626	  753.3	  586.5	 4427.0	...
10128627	  753.9	  586.8	 4426.0	...
10128628	  754.3	  587.1	 4425.0	...
10128629	  754.2	  587.6	 4424.0	...
10128630	  754.1	  587.3	 4423.0	...
10128631	  753.9	  586.8	 4422.0	...
10128632	  753.6	  586.4	 4422.0	...
10128633	  753.3	  586.6	 4425.0	...
10128634	  753.1	  586.7	 4428.0	...
10128635	  753.0	  586.8	 4431.0	...
10128636	  752.8	  586.9	 4432.0	...
10128637	  752.7	  586.9	 4434.0	...
10128638	  752.7	  586.9	 4437.0	...
10128639	  752.7	  586.9	 4434.0	...
10128640	  752.8	  586.8	 4430.0	...
10128641	  752.7	  586.8	 4429.0	...
10128642	  752.8	  586.3	 4431.0	...
10128643	  752.9	  585.8	 4434.0	...
10128644	  753.0	  585.9	 4435.0	...
10128645	  753.0	  586.4	 4435.0	...
10128646	  752.9	  587.0	 4434.0	...
10128647	  752.8	  586.9	 4433.0	...
10128648	  752.7	  586.6	 4437.0	...
10128649	  752.6	  586.2	 4441.0	...
10128650	  752.5	  586.0	 4444.0	...
10128651	  752.5	  586.0	 4443.0	...
10128652	  752.4	  585.9	 4442.0	...
10128653	  752.2	  586.0	 4442.0	...
10128654	  752.6	  586.1	 4442.0	...
10128655	  753.1	  586.0	 4439.0	...
10128656	  753.6	  585.6	 4437.0	...
10128657	  753.4	  585.2	 4435.0	...
10128658	  753.1	  585.6	 4434.0	...
10128659	  752.7	  586.0	 4433.0	...
10128660	  752.5	  586.4	 4432.0	...
10128661	  752.4	  586.2	 4433.0	...
10128662	  752.4	  586.4	 4434.0	...
10128663	  752.4	  586.5	 4436.0	...
10128664	  752.6	  586.5	 4436.0	...
10128665	  752.8	  586.4	 4436.0	...
10128666	  753.0	  586.2	 4436.0	...
10128667	  752.9	  586.2	 4437.0	...
10128668	  753.0	  586.2	 4439.0	...
10128669	  753.1	  586.2	 4442.0	...
10128670	  752.8	  586.2	 4439.0	...
10128671	  752.5	  586.2	 4435.0	...
10128672	  752.2	  586.1	 4434.0	...
10128673	  752.0	  585.8	 4438.0	...
10128674	  751.7	  585.6	 4441.0	...
10128675	  751.6	  585.3	 4442.0	...
10128676	  751.8	  585.3	 4442.0	...
10128677	  752.0	  585.6	 4442.0	...
10128678	  752.0	  585.8	 4441.0	...
10128679	  751.6	  585.8	 4441.0	...
10128680	  751.1	  585.3	 4441.0	...
10128681	  750.7	  584.7	 4442.0	...
10128682	  750.8	  584.8	 4442.0	...
10128683	  751.3	  585.1	 4442.0	...
10128684	  751.8	  585.4	 4442.0	...
10128685	  752.2	  585.3	 4441.0	...
10128686	  752.1	  585.2	 4441.0	...
10128687	  752.0	  585.0	 4441.0	...
10128688	  752.1	  584.7	 4441.0	...
10128689	  752.3	  584.4	 4440.0	...
10128690	  752.6	  584.2	 4440.0	...
10128691	  752.7	  584.0	 4439.0	...
10128692	  752.4	  584.0	 4438.0	...
10128693	  752.0	  584.1	 4438.0	...
10128694	  751.5	  584.3	 4438.0	...
10128695	  751.4	  584.4	 4438.0	...
10128696	  751.2	  584.5	 4438.0	...
10128697	  751.1	  584.6	 4438.0	...
10128698	  750.7	  584.8	 4437.0	...
10128699	  750.3	  585.0	 4437.0	...
10128700	  750.3	  585.1	 4437.0	...
10128701	  750.6	  585.1	 4439.0	...
10128702	  750.8	  585.1	 4441.0	...
10128703	  751.1	  585.0	 4442.0	...
10128704	  751.3	  585.4	 4441.0	...
10128705	  751.5	  585.8	 4441.0	...
10128706	  751.5	  585.8	 4440.0	...
10128707	  751.4	  585.5	 4441.0	...
10128708	  751.1	  585.3	 4442.0	...
10128709	  750.8	  584.9	 4443.0	...
10128710	  750.5	  584.3	 4445.0	...
10128711	  750.5	  583.7	 4446.0	...
10128712	  750.6	  583.7	 4448.0	...
10128713	  750.8	  583.9	 4448.0	...
10128714	  751.0	  584.1	 4447.0	...
10128715	  750.9	  584.0	 4446.0	...
10128716	  750.8	  584.1	 4445.0	...
10128717	  750.8	  584.1	 4446.0	...
10128718	  750.8	  584.1	 4444.0	...
10128719	  750.7	  584.1	 4441.0	...
10128720	  750.6	  584.1	 4438.0	...
10128721	  750.5	  584.0	 4439.0	...
10128722	  750.5	  584.1	 4439.0	...
10128723	  750.6	  584.1	 4439.0	...
10128724	  750.8	  584.1	 4438.0	...
10128725	  751.0	  584.2	 4438.0	...
10128726	  750.8	  584.3	 4438.0	...
10128727	  750.5	  584.5	 4437.0	...
10128728	  750.2	  585.0	 4434.0	...
10128729	  750.0	  585.6	 4432.0	...
10128730	  750.0	  585.7	 4435.0	...
10128731	  750.0	  585.2	 4438.0	...
10128732	  749.6	  584.7	 4444.0	...
10128733	  749.3	  584.6	 4445.0	...
10128734	  748.9	  584.6	 4444.0	...
10128735	  748.8	  584.4	 4441.0	...
10128736	  748.8	  584.3	 4438.0	...
10128737	  748.9	  584.2	 4439.0	...
10128738	  749.2	  584.3	 4438.0	...
10128739	  749.5	  584.5	 4438.0	...
10128740	  749.7	  584.8	 4437.0	...
10128741	  749.7	  584.9	 4435.0	...
10128742	  749.7	  584.8	 4432.0	...
10128743	  749.5	  584.7	 4429.0	...
10128744	  749.3	  584.7	 4429.0	...
10128745	  749.3	  584.9	 4432.0	...
10128746	  749.3	  585.1	 4435.0	...
10128747	  749.3	  585.2	 4437.0	...
10128748	  749.4	  585.2	 4436.0	...
10128749	  749.6	  585.1	 4433.0	...
10128750	  749.8	  585.1	 4429.0	...
10128751	  750.0	  584.9	 4426.0	...
10128752	  749.9	  584.5	 4424.0	...
10128753	  749.6	  584.3	 4426.0	...
10128754	  749.2	  584.6	 4428.0	...
10128755	  748.9	  585.0	 4429.0	...
10128756	  748.7	  585.3	 4430.0	...
10128757	  748.5	  585.3	 4431.0	...
10128758	  748.5	  585.3	 4433.0	...
10128759	  748.5	  585.4	 4431.0	...
10128760	  748.5	  585.1	 4429.0	...
10128761	  748.4	  584.8	 4428.0	...
10128762	  748.4	  584.5	 4428.0	...
10128763	  748.2	  584.5	 4428.0	...
10128764	  747.9	  584.5	 4427.0	...
10128765	  748.1	  584.4	 4427.0	...
10128766	  748.7	  585.0	 4427.0	...
10128767	  749.3	  585.5	 4427.0	...
10128768	  749.4	  586.1	 4426.0	...
10128769	  749.4	  586.1	 4424.0	...
10128770	  749.2	  586.1	 4423.0	...
10128771	  749.1	  586.2	 4422.0	...
10128772	  749.1	  586.4	 4423.0	...
10128773	  748.8	  586.5	 4423.0	...
10128774	  748.4	  586.7	 4425.0	...
10128775	  747.9	  586.8	 4427.0	...
10128776	  747.7	  586.7	 4427.0	...
10128777	  747.7	  586.5	 4424.0	...
10128778	  747.7	  586.0	 4423.0	...
10128779	  747.8	  585.6	 4424.0	...
10128780	  747.8	  585.3	 4425.0	...
10128781	  748.4	  585.4	 4425.0	...
10128782	  749.0	  585.6	 4425.0	...
10128783	  750.8	  585.5	 4424.0	...
10128784	  752.1	  585.3	 4424.0	...
10128785	  753.6	  585.1	 4424.0	...
10128786	  755.3	  584.4	 4422.0	...
10128787	  757.0	  583.8	 4418.0	...
10128788	  758.5	  583.8	 4415.0	...
10128789	  759.5	  584.2	 4414.0	...
10128790	  760.4	  584.7	 4413.0	...
10128791	  761.0	  584.4	 4413.0	...
10128792	  760.8	  584.3	 4412.0	...
10128793	  760.1	  584.2	 4414.0	...
10128794	  759.6	  584.3	 4415.0	...
10128795	  758.5	  584.3	 4416.0	...
10128796	  757.8	  584.4	 4416.0	...
10128797	  756.6	  584.6	 4415.0	...
10128798	  756.1	  584.8	 4414.0	...
10128799	  755.7	  585.1	 4412.0	...
10128800	  755.7	  585.3	 4412.0	...
10128801	  755.7	  585.4	 4412.0	...
10128802	  755.6	  585.5	 4411.0	...
10128803	  755.3	  585.5	 4410.0	...
10128804	  754.9	  585.6	 4408.0	...
10128805	  754.6	  585.6	 4407.0	...
10128806	  754.4	  585.5	 4405.0	...
10128807	  754.3	  585.3	 4404.0	...
10128808	  754.3	  585.3	 4403.0	...
10128809	  754.3	  585.6	 4403.0	...
10128810	  754.4	  585.8	 4402.0	...
10128811	  754.5	  585.6	 4405.0	...
10128812	  754.4	  585.4	 4408.0	...
10128813	  754.3	  585.6	 4408.0	...
10128814	  754.0	  585.9	 4403.0	...
10128815	  753.6	  586.0	 4397.0	...
10128816	  753.2	  585.6	 4397.0	...
10128817	  753.1	  585.7	 4400.0	...
10128818	  753.3	  585.9	 4403.0	...
10128819	  753.3	  586.1	 4403.0	...
MSG	10128820 0000 _ Number Off
10128820	  753.2	  586.1	 4402.0	...
10128821	  753.3	  586.0	 4402.0	...
10128822	  753.4	  586.0	 4400.0	...
10128823	  753.4	  586.5	 4397.0	...
10128824	  753.7	  587.2	 4394.0	...
10128825	  753.9	  587.8	 4394.0	...
10128826	  754.0	  587.8	 4395.0	...
10128827	  753.9	  587.4	 4397.0	...
10128828	  753.8	  586.9	 4398.0	...
10128829	  753.6	  586.5	 4398.0	...
10128830	  753.7	  586.5	 4393.0	...
10128831	  753.7	  586.5	 4388.0	...
10128832	  754.0	  586.5	 4383.0	...
10128833	  754.2	  586.5	 4383.0	...
10128834	  754.3	  586.2	 4383.0	...
10128835	  754.4	  586.0	 4382.0	...
10128836	  754.6	  585.8	 4381.0	...
10128837	  754.8	  585.9	 4380.0	...
10128838	  754.8	  585.9	 4380.0	...
10128839	  754.3	  586.0	 4380.0	...
10128840	  753.8	  586.3	 4380.0	...
10128841	  753.3	  586.7	 4379.0	...
10128842	  753.3	  586.8	 4379.0	...
10128843	  753.6	  586.7	 4378.0	...
10128844	  753.9	  586.6	 4378.0	...
10128845	  754.4	  586.6	 4376.0	...
10128846	  754.7	  586.7	 4374.0	...
10128847	  754.8	  587.2	 4372.0	...
10128848	  754.7	  587.9	 4373.0	...
10128849	  754.5	  588.4	 4374.0	...
10128850	  754.2	  588.2	 4374.0	...
10128851	  754.0	  587.8	 4374.0	...
10128852	  753.7	  587.5	 4374.0	...
10128853	  753.4	  587.2	 4375.0	...
10128854	  753.2	  587.1	 4376.0	...
10128855	  753.1	  587.7	 4375.0	...
10128856	  753.1	  588.4	 4373.0	...
10128857	  753.0	  588.9	 4371.0	...
10128858	  752.8	  588.3	 4371.0	...
10128859	  753.1	  587.7	 4371.0	...
10128860	  753.5	  587.7	 4370.0	...
10128861	  754.0	  587.8	 4369.0	...
10128862	  753.9	  588.0	 4367.0	...
10128863	  753.7	  588.1	 4366.0	...
10128864	  753.6	  588.2	 4366.0	...
10128865	  753.4	  588.3	 4366.0	...
10128866	  753.2	  588.3	 4367.0	...
10128867	  753.0	  588.6	 4367.0	...
10128868	  752.7	  588.7	 4365.0	...
10128869	  752.6	  588.8	 4363.0	...
10128870	  752.6	  588.8	 4360.0	...
10128871	  752.7	  588.8	 4357.0	...
10128872	  752.9	  588.9	 4357.0	...
10128873	  752.9	  588.8	 4362.0	...
10128874	  753.0	  588.7	 4367.0	...
10128875	  753.2	  588.5	 4363.0	...
10128876	  753.4	  588.3	 4356.0	...
10128877	  753.6	  588.7	 4351.0	...
10128878	  753.6	  589.2	 4354.0	...
10128879	  753.6	  589.8	 4355.0	...
10128880	  753.5	  590.0	 4351.0	...
10128881	  753.2	  590.1	 4348.0	...
10128882	  752.9	  589.6	 4347.0	...
10128883	  752.6	  589.0	 4348.0	...
10128884	  752.5	  588.8	 4348.0	...
10128885	  752.4	  589.3	 4347.0	...
10128886	  752.2	  589.4	 4346.0	...
10128887	  752.5	  589.1	 4345.0	...
10128888	  752.9	  588.7	 4345.0	...
10128889	  753.4	  588.9	 4344.0	...
10128890	  753.6	  589.4	 4343.0	...
10128891	  753.6	  589.8	 4341.0	...
10128892	  753.5	  590.1	 4339.0	...
10128893	  753.5	  590.2	 4338.0	...
10128894	  753.3	  590.3	 4337.0	...
10128895	  753.1	  590.4	 4337.0	...
10128896	  752.7	  590.5	 4340.0	...
10128897	  752.5	  590.7	 4342.0	...
10128898	  752.4	  591.0	 4343.0	...
10128899	  752.6	  591.2	 4341.0	...
10128900	  752.7	  591.3	 4338.0	...
10128901	  752.8	  591.4	 4336.0	...
10128902	  752.7	  591.4	 4334.0	...
10128903	  752.8	  590.9	 4331.0	...
10128904	  752.6	  590.4	 4331.0	...
10128905	  752.4	  590.7	 4331.0	...
10128906	  752.4	  591.4	 4330.0	...
10128907	  752.6	  592.1	 4327.0	...
10128908	  753.0	  591.9	 4325.0	...
10128909	  753.3	  591.6	 4326.0	...
10128910	  753.6	  591.5	 4327.0	...
10128911	  753.5	  591.4	 4328.0	...
10128912	  753.3	  591.3	 4328.0	...
10128913	  753.1	  591.4	 4324.0	...
10128914	  753.1	  591.4	 4320.0	...
10128915	  753.2	  591.4	 4317.0	...
10128916	  753.4	  591.4	 4317.0	...
10128917	  753.6	  591.4	 4315.0	...
10128918	  753.5	  591.1	 4314.0	...
10128919	  753.4	  590.8	 4313.0	...
10128920	  753.3	  590.4	 4313.0	...
10128921	  753.2	  590.4	 4313.0	...
10128922	  753.2	  590.3	 4313.0	...
10128923	  753.3	  590.2	 4313.0	...
10128924	  753.3	  590.3	 4313.0	...
10128925	  753.4	  590.4	 4313.0	...
10128926	  753.4	  590.6	 4312.0	...
10128927	  753.4	  591.1	 4312.0	...
10128928	  753.4	  591.8	 4310.0	...
10128929	  753.3	  592.6	 4308.0	...
10128930	  753.2	  592.9	 4306.0	...
10128931	  753.3	  592.9	 4305.0	...
10128932	  753.2	  592.9	 4303.0	...
10128933	  753.1	  592.8	 4299.0	...
10128934	  753.0	  592.6	 4297.0	...
10128935	  752.9	  592.8	 4296.0	...
10128936	  752.8	  593.2	 4297.0	...
10128937	  752.8	  593.6	 4298.0	...
10128938	  752.8	  593.6	 4298.0	...
10128939	  752.6	  593.6	 4297.0	...
10128940	  752.5	  593.5	 4295.0	...
10128941	  752.3	  593.4	 4295.0	...
10128942	  752.3	  593.2	 4295.0	...
10128943	  752.4	  593.1	 4296.0	...
10128944	  752.5	  593.1	 4295.0	...
10128945	  752.7	  593.9	 4293.0	...
10128946	  753.0	  594.8	 4291.0	...
10128947	  753.3	  595.5	 4288.0	...
10128948	  753.4	  595.2	 4286.0	...
10128949	  753.4	  595.0	 4283.0	...
10128950	  753.4	  595.1	 4280.0	...
10128951	  753.2	  595.3	 4279.0	...
10128952	  753.1	  595.1	 4277.0	...
10128953	  753.1	  594.7	 4277.0	...
10128954	  753.2	  594.4	 4277.0	...
10128955	  753.4	  594.5	 4276.0	...
10128956	  753.4	  594.6	 4277.0	...
10128957	  753.5	  595.0	 4276.0	...
10128958	  753.6	  595.1	 4276.0	...
10128959	  753.7	  595.1	 4275.0	...
10128960	  753.8	  595.0	 4276.0	...
10128961	  754.1	  594.9	 4276.0	...
10128962	  754.3	  594.9	 4274.0	...
10128963	  754.5	  594.9	 4272.0	...
10128964	  754.6	  594.9	 4271.0	...
10128965	  754.2	  595.1	 4270.0	...
10128966	  753.7	  595.2	 4270.0	...
10128967	  753.1	  595.2	 4269.0	...
10128968	  752.9	  595.0	 4268.0	...
10128969	  752.7	  595.5	 4267.0	...
10128970	  752.8	  596.0	 4266.0	...
10128971	  752.9	  596.3	 4264.0	...
10128972	  753.0	  595.9	 4262.0	...
10128973	  753.1	  595.5	 4259.0	...
10128974	  753.4	  595.6	 4258.0	...
10128975	  753.8	  595.8	 4259.0	...
10128976	  754.2	  595.6	 4261.0	...
10128977	  754.2	  595.2	 4264.0	...
10128978	  754.2	  594.9	 4261.0	...
10128979	  754.2	  595.2	 4259.0	...
10128980	  754.3	  595.5	 4255.0	...
10128981	  754.0	  595.8	 4254.0	...
10128982	  753.7	  595.9	 4254.0	...
10128983	  753.4	  596.0	 4254.0	...
10128984	  753.1	  596.1	 4254.0	...
10128985	  752.9	  596.2	 4254.0	...
10128986	  752.9	  596.3	 4254.0	...
10128987	  753.3	  596.4	 4253.0	...
10128988	  753.6	  596.4	 4251.0	...
10128989	  753.6	  596.5	 4248.0	...
10128990	  753.7	  596.8	 4246.0	...
10128991	  753.8	  597.0	 4246.0	...
10128992	  753.9	  597.1	 4247.0	...
10128993	  753.7	  596.9	 4245.0	...
10128994	  753.5	  596.7	 4242.0	...
10128995	  753.3	  597.0	 4239.0	...
10128996	  753.3	  597.4	 4240.0	...
10128997	  753.3	  597.9	 4241.0	...
10128998	  753.1	  598.0	 4241.0	...
10128999	  752.9	  598.1	 4242.0	...
10129000	  752.7	  598.1	 4242.0	...
10129001	  752.8	  598.0	 4243.0	...
10129002	  752.9	  597.9	 4242.0	...
10129003	  753.1	  597.8	 4241.0	...
10129004	  753.2	  597.7	 4240.0	...
10129005	  753.2	  597.7	 4239.0	...
10129006	  753.2	  597.7	 4238.0	...
10129007	  753.1	  597.6	 4237.0	...
10129008	  753.3	  597.4	 4236.0	...
10129009	  753.5	  597.5	 4235.0	...
10129010	  753.6	  597.6	 4235.0	...
10129011	  753.6	  597.8	 4229.0	...
10129012	  753.6	  597.9	 4222.0	...
10129013	  753.7	  598.0	 4217.0	...
10129014	  753.7	  598.2	 4219.0	...
10129015	  753.6	  598.3	 4222.0	...
10129016	  753.3	  598.6	 4223.0	...
10129017	  753.4	  598.7	 4222.0	...
10129018	  753.8	  598.7	 4221.0	...
10129019	  754.1	  598.6	 4221.0	...
10129020	  753.8	  598.3	 4221.0	...
10129021	  753.7	  598.0	 4221.0	...
10129022	  753.7	  597.8	 4219.0	...
10129023	  753.5	  597.8	 4217.0	...
10129024	  753.3	  597.8	 4216.0	...
10129025	  753.2	  597.9	 4216.0	...
10129026	  753.5	  597.8	 4213.0	...
10129027	  753.7	  597.6	 4210.0	...
10129028	  753.8	  597.4	 4207.0	...
10129029	  754.0	  597.2	 4206.0	...
10129030	  754.1	  597.0	 4205.0	...
10129031	  754.3	  598.0	 4205.0	...
10129032	  753.7	  599.1	 4204.0	...
10129033	  753.0	  599.6	 4201.0	...
MSG	10129034 0000 _ Number On
10129034	  752.6	  599.1	 4197.0	...
10129035	  753.0	  598.6	 4194.0	...
10129036	  753.4	  598.9	 4194.0	...
10129037	  753.0	  599.2	 4194.0	...
10129038	  752.6	  599.6	 4194.0	...
10129039	  752.4	  599.6	 4194.0	...
10129040	  752.4	  599.6	 4194.0	...
10129041	  752.1	  599.5	 4193.0	...
10129042	  751.6	  599.5	 4193.0	...
10129043	  751.6	  599.7	 4193.0	...
10129044	  752.0	  599.8	 4194.0	...
10129045	  752.4	  599.9	 4196.0	...
10129046	  752.5	  599.8	 4191.0	...
10129047	  752.5	  599.8	 4182.0	...
10129048	  752.5	  600.0	 4174.0	...
10129049	  752.6	  600.2	 4171.0	...
10129050	  752.8	  600.4	 4170.0	...
10129051	  752.9	  600.6	 4168.0	...
10129052	  752.8	  600.8	 4168.0	...
10129053	  752.8	  601.6	 4167.0	...
10129054	  752.8	  602.5	 4167.0	...
10129055	  752.9	  603.2	 4165.0	...
10129056	  753.0	  604.1	 4162.0	...
10129057	  753.2	  605.5	 4160.0	...
10129058	  753.4	  607.8	 4155.0	...
10129059	  753.5	  609.8	 4146.0	...
EFIX R   10128303	10129059	757	  755.3	  589.7	   4370
SSACC R  10129060
10129060	  753.4	  611.4	 4137.0	...
10129061	  753.2	  612.7	 4133.0	...
10129062	  753.3	  613.4	 4134.0	...
10129063	  753.6	  615.0	 4131.0	...
10129064	  753.8	  616.0	 4122.0	...
10129065	  753.6	  617.4	 4110.0	...
10129066	  752.9	  618.7	 4099.0	...
10129067	  752.4	  625.3	 4082.0	...
10129068	  753.6	  635.3	 4053.0	...
10129069	  755.7	  651.5	 4010.0	...
10129070	  757.8	  669.7	 3950.0	...
10129071	  759.0	  693.4	 3881.0	...
10129072	  760.1	  719.1	 3796.0	...
10129073	  761.5	  749.2	 3702.0	...
10129074	  762.4	  780.6	 3598.0	...
10129075	  763.5	  814.4	 3483.0	...
10129076	  764.7	  850.0	 3360.0	...
10129077	  766.5	  887.8	 3227.0	...
10129078	  768.1	  927.8	 3089.0	...
10129079	  772.2	  969.1	 2953.0	...
10129080	  777.8	 1012.9	 2818.0	...
10129081	  784.4	 1058.7	 2678.0	...
10129082	  789.5	 1105.8	 2526.0	...
10129083	  793.2	 1153.9	 2365.0	...
10129084	  798.0	 1202.6	 2202.0	...
10129085	  801.2	 1235.8	 2092.0	...
10129086	  803.9	 1252.6	 2035.0	...
10129087	  803.9	 1252.6	 2035.0	...
10129088	 1487.5	 1488.2	  544.0	...
10129089	 1487.5	 1488.2	  544.0	...
10129090	 1503.9	 1505.0	  504.0	...
10129091	 1523.1	 1545.0	  426.0	...
10129092	 1544.1	 1608.8	  325.0	...
10129093	 1059.8	 1689.0	  242.0	...
10129094	  577.0	 1795.9	  196.0	...
10129095	  109.2	 1951.5	  174.0	...
10129096	  109.2	 1951.5	  174.0	...
SBLINK R 10129097
10129097	   .	   .	    0.0	...
10129098	   .	   .	    0.0	...
10129099	   .	   .	    0.0	...
10129100	   .	   .	    0.0	...
10129101	   .	   .	    0.0	...
10129102	   .	   .	    0.0	...
10129103	   .	   .	    0.0	...
10129104	   .	   .	    0.0	...
10129105	   .	   .	    0.0	...
10129106	   .	   .	    0.0	...
10129107	   .	   .	    0.0	...
10129108	   .	   .	    0.0	...
10129109	   .	   .	    0.0	...
10129110	   .	   .	    0.0	...
10129111	   .	   .	    0.0	...
10129112	   .	   .	    0.0	...
10129113	   .	   .	    0.0	...
10129114	   .	   .	    0.0	...
10129115	   .	   .	    0.0	...
10129116	   .	   .	    0.0	...
10129117	   .	   .	    0.0	...
10129118	   .	   .	    0.0	...
10129119	   .	   .	    0.0	...
10129120	   .	   .	    0.0	...
10129121	   .	   .	    0.0	...
10129122	   .	   .	    0.0	...
10129123	   .	   .	    0.0	...
10129124	   .	   .	    0.0	...
10129125	   .	   .	    0.0	...
10129126	   .	   .	    0.0	...
10129127	   .	   .	    0.0	...
10129128	   .	   .	    0.0	...
10129129	   .	   .	    0.0	...
10129130	   .	   .	    0.0	...
10129131	   .	   .	    0.0	...
10129132	   .	   .	    0.0	...
10129133	   .	   .	    0.0	...
10129134	   .	   .	    0.0	...
10129135	   .	   .	    0.0	...
10129136	   .	   .	    0.0	...
10129137	   .	   .	    0.0	...
10129138	   .	   .	    0.0	...
10129139	   .	   .	    0.0	...
10129140	   .	   .	    0.0	...
10129141	   .	   .	    0.0	...
10129142	   .	   .	    0.0	...
10129143	   .	   .	    0.0	...
10129144	   .	   .	    0.0	...
10129145	   .	   .	    0.0	...
10129146	   .	   .	    0.0	...
10129147	   .	   .	    0.0	...
10129148	   .	   .	    0.0	...
10129149	   .	   .	    0.0	...
10129150	   .	   .	    0.0	...
10129151	   .	   .	    0.0	...
10129152	   .	   .	    0.0	...
10129153	   .	   .	    0.0	...
10129154	   .	   .	    0.0	...
10129155	   .	   .	    0.0	...
10129156	   .	   .	    0.0	...
10129157	   .	   .	    0.0	...
10129158	   .	   .	    0.0	...
10129159	   .	   .	    0.0	...
10129160	   .	   .	    0.0	...
10129161	   .	   .	    0.0	...
10129162	   .	   .	    0.0	...
10129163	   .	   .	    0.0	...
10129164	   .	   .	    0.0	...
10129165	   .	   .	    0.0	...
10129166	   .	   .	    0.0	...
10129167	   .	   .	    0.0	...
10129168	   .	   .	    0.0	...
10129169	   .	   .	    0.0	...
10129170	   .	   .	    0.0	...
10129171	   .	   .	    0.0	...
10129172	   .	   .	    0.0	...
10129173	   .	   .	    0.0	...
10129174	   .	   .	    0.0	...
10129175	   .	   .	    0.0	...
10129176	   .	   .	    0.0	...
10129177	   .	   .	    0.0	...
10129178	   .	   .	    0.0	...
10129179	   .	   .	    0.0	...
10129180	   .	   .	    0.0	...
10129181	   .	   .	    0.0	...
10129182	   .	   .	    0.0	...
10129183	   .	   .	    0.0	...
10129184	   .	   .	    0.0	...
10129185	   .	   .	    0.0	...
10129186	   .	   .	    0.0	...
10129187	   .	   .	    0.0	...
10129188	   .	   .	    0.0	...
10129189	   .	   .	    0.0	...
10129190	   .	   .	    0.0	...
10129191	   .	   .	    0.0	...
10129192	   .	   .	    0.0	...
10129193	   .	   .	    0.0	...
10129194	   .	   .	    0.0	...
10129195	   .	   .	    0.0	...
10129196	   .	   .	    0.0	...
10129197	   .	   .	    0.0	...
10129198	   .	   .	    0.0	...
10129199	   .	   .	    0.0	...
10129200	   .	   .	    0.0	...
10129201	   .	   .	    0.0	...
10129202	   .	   .	    0.0	...
10129203	   .	   .	    0.0	...
10129204	   .	   .	    0.0	...
10129205	   .	   .	    0.0	...
10129206	   .	   .	    0.0	...
10129207	   .	   .	    0.0	...
10129208	   .	   .	    0.0	...
10129209	   .	   .	    0.0	...
10129210	   .	   .	    0.0	...
10129211	   .	   .	    0.0	...
10129212	   .	   .	    0.0	...
10129213	   .	   .	    0.0	...
10129214	   .	   .	    0.0	...
10129215	   .	   .	    0.0	...
10129216	   .	   .	    0.0	...
10129217	   .	   .	    0.0	...
10129218	   .	   .	    0.0	...
10129219	   .	   .	    0.0	...
10129220	   .	   .	    0.0	...
10129221	   .	   .	    0.0	...
10129222	   .	   .	    0.0	...
10129223	   .	   .	    0.0	...
10129224	   .	   .	    0.0	...
10129225	   .	   .	    0.0	...
10129226	   .	   .	    0.0	...
10129227	   .	   .	    0.0	...
10129228	   .	   .	    0.0	...
10129229	   .	   .	    0.0	...
10129230	   .	   .	    0.0	...
10129231	   .	   .	    0.0	...
10129232	   .	   .	    0.0	...
10129233	   .	   .	    0.0	...
10129234	   .	   .	    0.0	...
10129235	   .	   .	    0.0	...
10129236	   .	   .	    0.0	...
EBLINK R 10129097	10129236	140
10129237	  845.5	 1194.8	 2029.0	...
10129238	  845.5	 1194.8	 2029.0	...
10129239	  844.6	 1189.5	 2047.0	...
10129240	  841.1	 1180.4	 2072.0	...
10129241	  837.4	 1166.2	 2117.0	...
10129242	  832.9	 1153.1	 2156.0	...
10129243	  829.8	 1139.6	 2201.0	...
10129244	  826.7	 1126.0	 2242.0	...
10129245	  825.1	 1112.6	 2284.0	...
10129246	  824.5	 1099.2	 2329.0	...
10129247	  823.0	 1087.9	 2368.0	...
10129248	  820.7	 1076.4	 2412.0	...
10129249	  816.8	 1065.2	 2444.0	...
10129250	  813.6	 1053.2	 2477.0	...
10129251	  811.1	 1041.1	 2507.0	...
10129252	  809.9	 1029.8	 2543.0	...
10129253	  809.1	 1018.0	 2580.0	...
10129254	  808.6	 1007.8	 2617.0	...
10129255	  808.4	  998.4	 2649.0	...
10129256	  808.8	  989.3	 2682.0	...
10129257	  809.0	  979.7	 2718.0	...
10129258	  809.1	  969.7	 2753.0	...
10129259	  808.9	  959.7	 2793.0	...
10129260	  809.0	  950.6	 2827.0	...
10129261	  808.7	  940.8	 2860.0	...
10129262	  807.8	  932.2	 2887.0	...
10129263	  806.6	  921.9	 2915.0	...
10129264	  805.6	  912.8	 2946.0	...
10129265	  804.6	  903.7	 2973.0	...
10129266	  803.7	  895.6	 3000.0	...
10129267	  801.7	  888.4	 3019.0	...
10129268	  799.5	  879.6	 3041.0	...
10129269	  796.6	  871.1	 3066.0	...
10129270	  793.9	  862.8	 3090.0	...
10129271	  791.8	  855.7	 3115.0	...
10129272	  789.9	  848.6	 3139.0	...
10129273	  788.2	  840.9	 3167.0	...
10129274	  786.5	  833.6	 3192.0	...
10129275	  785.4	  826.6	 3219.0	...
10129276	  784.2	  819.2	 3247.0	...
10129277	  783.1	  812.8	 3273.0	...
10129278	  781.8	  806.3	 3295.0	...
10129279	  780.6	  799.4	 3320.0	...
10129280	  779.2	  792.9	 3346.0	...
10129281	  777.8	  785.6	 3372.0	...
10129282	  777.4	  780.6	 3398.0	...
10129283	  776.9	  774.0	 3423.0	...
10129284	  776.5	  768.8	 3442.0	...
10129285	  776.1	  762.4	 3459.0	...
10129286	  775.3	  756.4	 3479.0	...
10129287	  774.5	  750.8	 3500.0	...
10129288	  773.1	  744.8	 3521.0	...
10129289	  772.0	  740.0	 3538.0	...
10129290	  770.9	  734.8	 3554.0	...
10129291	  770.3	  729.6	 3577.0	...
10129292	  769.7	  724.3	 3592.0	...
10129293	  769.1	  720.1	 3609.0	...
10129294	  768.7	  715.4	 3624.0	...
10129295	  768.8	  711.0	 3638.0	...
10129296	  768.9	  706.1	 3650.0	...
10129297	  768.8	  702.9	 3657.0	...
10129298	  768.6	  697.7	 3672.0	...
10129299	  768.4	  693.4	 3683.0	...
ESACC R  10129060	10129299	240	  753.4	  611.4	  768.4	  693.4	   1.78	   1914
SFIX R   10129300
10129300	  768.0	  689.3	 3696.0	...
10129301	  767.6	  685.7	 3707.0	...
10129302	  767.6	  682.3	 3717.0	...
10129303	  767.8	  678.0	 3731.0	...
10129304	  768.1	  674.8	 3741.0	...
10129305	  767.9	  671.6	 3752.0	...
10129306	  767.5	  668.4	 3755.0	...
10129307	  766.9	  665.9	 3760.0	...
10129308	  766.3	  662.1	 3764.0	...
10129309	  765.9	  659.0	 3773.0	...
10129310	  764.9	  656.6	 3779.0	...
10129311	  764.0	  653.7	 3788.0	...
10129312	  763.8	  651.2	 3793.0	...
10129313	  764.3	  646.7	 3802.0	...
10129314	  764.8	  644.2	 3807.0	...
10129315	  764.4	  642.1	 3818.0	...
10129316	  764.0	  639.7	 3823.0	...
10129317	  763.6	  636.6	 3830.0	...
10129318	  762.9	  633.8	 3832.0	...
10129319	  762.2	  632.5	 3835.0	...
10129320	  761.6	  631.8	 3838.0	...
10129321	  761.4	  628.1	 3845.0	...
10129322	  761.2	  625.1	 3852.0	...
10129323	  760.9	  621.7	 3860.0	...
10129324	  760.8	  620.6	 3866.0	...
10129325	  760.8	  619.3	 3871.0	...
10129326	  760.9	  618.4	 3874.0	...
10129327	  760.9	  617.5	 3876.0	...
10129328	  760.8	  616.5	 3882.0	...
10129329	  760.3	  614.7	 3887.0	...
10129330	  759.7	  613.4	 3893.0	...
10129331	  759.1	  611.4	 3895.0	...
10129332	  758.6	  609.8	 3902.0	...
10129333	  758.0	  608.5	 3907.0	...
10129334	  757.6	  608.1	 3912.0	...
10129335	  757.4	  607.9	 3911.0	...
MSG	10129336 0000 _ Number Off
10129336	  757.5	  607.5	 3910.0	...
10129337	  757.7	  606.9	 3910.0	...
10129338	  757.7	  606.2	 3909.0	...
10129339	  757.6	  605.5	 3910.0	...
10129340	  757.5	  604.1	 3915.0	...
10129341	  757.6	  602.5	 3919.0	...
10129342	  757.7	  601.1	 3922.0	...
10129343	  757.3	  600.4	 3922.0	...
10129344	  757.0	  599.8	 3923.0	...
10129345	  756.7	  599.3	 3925.0	...
10129346	  756.6	  599.0	 3927.0	...
10129347	  756.6	  598.9	 3928.0	...
10129348	  756.6	  598.8	 3929.0	...
10129349	  756.6	  598.8	 3930.0	...
10129350	  756.6	  598.8	 3932.0	...
10129351	  756.7	  598.6	 3934.0	...
10129352	  756.6	  598.1	 3935.0	...
10129353	  756.4	  597.2	 3936.0	...
10129354	  756.6	  596.6	 3936.0	...
10129355	  757.0	  596.4	 3932.0	...
10129356	  757.4	  596.4	 3928.0	...
10129357	  757.5	  596.4	 3925.0	...
10129358	  757.6	  596.2	 3927.0	...
10129359	  757.7	  596.0	 3929.0	...
10129360	  757.7	  595.9	 3928.0	...
10129361	  757.6	  595.0	 3927.0	...
10129362	  757.3	  594.0	 3929.0	...
10129363	  757.1	  593.1	 3933.0	...
10129364	  757.0	  593.2	 3936.0	...
10129365	  756.7	  593.6	 3937.0	...
10129366	  756.4	  594.1	 3937.0	...
10129367	  756.0	  594.2	 3939.0	...
10129368	  756.0	  594.3	 3940.0	...
10129369	  756.2	  594.1	 3941.0	...
10129370	  756.5	  594.0	 3939.0	...
10129371	  756.8	  593.9	 3938.0	...
10129372	  756.8	  593.7	 3937.0	...
10129373	  756.4	  593.6	 3937.0	...
10129374	  755.9	  593.8	 3936.0	...
10129375	  755.7	  594.2	 3935.0	...
10129376	  755.8	  594.7	 3933.0	...
10129377	  756.1	  594.9	 3930.0	...
10129378	  756.2	  595.4	 3926.0	...
10129379	  755.8	  595.6	 3926.0	...
10129380	  755.2	  595.7	 3927.0	...
10129381	  754.8	  595.3	 3929.0	...
10129382	  755.3	  595.3	 3933.0	...
10129383	  755.8	  595.3	 3937.0	...
10129384	  756.2	  595.5	 3939.0	...
10129385	  756.1	  595.7	 3939.0	...
10129386	  756.1	  595.9	 3939.0	...
10129387	  755.9	  596.1	 3939.0	...
10129388	  755.8	  596.1	 3937.0	...
10129389	  755.6	  596.2	 3936.0	...
10129390	  755.6	  596.3	 3935.0	...
10129391	  755.6	  596.3	 3935.0	...
10129392	  755.7	  596.3	 3933.0	...
10129393	  755.7	  596.4	 3931.0	...
10129394	  755.8	  596.6	 3929.0	...
10129395	  756.0	  597.2	 3929.0	...
10129396	  756.2	  597.6	 3929.0	...
10129397	  756.3	  598.0	 3931.0	...
10129398	  756.3	  598.2	 3932.0	...
10129399	  756.3	  598.3	 3934.0	...
10129400	  756.2	  598.6	 3935.0	...
10129401	  756.0	  598.8	 3935.0	...
10129402	  755.7	  598.9	 3935.0	...
10129403	  755.7	  599.0	 3935.0	...
10129404	  755.7	  599.0	 3935.0	...
10129405	  755.8	  598.8	 3934.0	...
10129406	  755.9	  598.5	 3933.0	...
10129407	  756.1	  598.2	 3932.0	...
10129408	  756.3	  598.3	 3932.0	...
10129409	  756.3	  598.5	 3933.0	...
10129410	  756.4	  598.6	 3932.0	...
10129411	  756.5	  598.6	 3931.0	...
10129412	  756.5	  598.6	 3929.0	...
10129413	  756.5	  598.8	 3928.0	...
10129414	  756.5	  598.5	 3928.0	...
10129415	  756.4	  597.7	 3927.0	...
10129416	  756.2	  596.9	 3930.0	...
10129417	  756.0	  596.7	 3933.0	...
10129418	  755.8	  596.7	 3936.0	...
10129419	  755.9	  596.7	 3936.0	...
10129420	  756.0	  596.7	 3936.0	...
10129421	  756.1	  596.7	 3936.0	...
10129422	  755.9	  596.5	 3936.0	...
10129423	  755.7	  596.3	 3937.0	...
10129424	  755.7	  595.9	 3941.0	...
10129425	  756.2	  595.7	 3943.0	...
10129426	  756.8	  595.5	 3944.0	...
10129427	  757.1	  595.5	 3943.0	...
10129428	  756.8	  595.3	 3942.0	...
10129429	  756.3	  595.1	 3944.0	...
10129430	  756.0	  594.9	 3946.0	...
10129431	  756.2	  595.1	 3946.0	...
10129432	  756.4	  595.6	 3943.0	...
10129433	  756.4	  595.9	 3940.0	...
10129434	  756.4	  595.8	 3940.0	...
10129435	  756.4	  595.2	 3940.0	...
10129436	  756.2	  594.8	 3939.0	...
10129437	  756.1	  594.9	 3937.0	...
10129438	  756.0	  595.4	 3940.0	...
10129439	  756.0	  595.8	 3944.0	...
10129440	  756.3	  595.8	 3948.0	...
10129441	  756.8	  595.6	 3947.0	...
10129442	  757.2	  594.9	 3949.0	...
10129443	  757.3	  594.4	 3950.0	...
10129444	  757.3	  594.3	 3951.0	...
10129445	  757.1	  594.8	 3948.0	...
10129446	  757.0	  594.8	 3945.0	...
10129447	  756.9	  594.4	 3946.0	...
10129448	  757.0	  594.0	 3950.0	...
10129449	  757.0	  594.1	 3957.0	...
10129450	  757.0	  594.2	 3959.0	...
10129451	  756.9	  594.2	 3962.0	...
10129452	  756.6	  594.0	 3962.0	...
10129453	  756.4	  593.6	 3962.0	...
10129454	  756.2	  593.2	 3962.0	...
10129455	  756.4	  593.0	 3962.0	...
10129456	  756.5	  592.9	 3961.0	...
10129457	  756.6	  592.9	 3960.0	...
10129458	  756.7	  592.9	 3959.0	...
10129459	  756.9	  592.7	 3958.0	...
10129460	  756.9	  592.5	 3961.0	...
10129461	  756.7	  592.4	 3963.0	...
10129462	  756.4	  592.4	 3962.0	...
10129463	  756.6	  592.3	 3958.0	...
10129464	  756.7	  592.3	 3955.0	...
10129465	  756.8	  592.2	 3957.0	...
10129466	  756.6	  592.3	 3958.0	...
10129467	  756.4	  592.4	 3958.0	...
10129468	  756.2	  592.5	 3961.0	...
10129469	  755.8	  592.4	 3963.0	...
10129470	  755.5	  592.2	 3966.0	...
10129471	  755.2	  591.9	 3966.0	...
10129472	  755.0	  591.7	 3966.0	...
10129473	  754.8	  591.8	 3967.0	...
10129474	  755.2	  591.9	 3967.0	...
10129475	  755.8	  592.1	 3969.0	...
10129476	  756.4	  592.1	 3971.0	...
10129477	  756.4	  592.1	 3972.0	...
10129478	  756.3	  591.9	 3972.0	...
10129479	  756.2	  591.7	 3971.0	...
10129480	  756.1	  591.7	 3976.0	...
10129481	  756.1	  591.7	 3981.0	...
10129482	  756.1	  591.8	 3986.0	...
10129483	  756.1	  591.9	 3986.0	...
10129484	  755.7	  592.0	 3986.0	...
10129485	  755.3	  592.1	 3986.0	...
10129486	  755.1	  591.7	 3983.0	...
10129487	  755.3	  591.2	 3980.0	...
10129488	  755.5	  590.8	 3981.0	...
10129489	  755.4	  591.0	 3984.0	...
10129490	  755.3	  591.0	 3988.0	...
10129491	  755.3	  591.0	 3989.0	...
10129492	  755.3	  591.0	 3990.0	...
10129493	  755.1	  591.1	 3991.0	...
10129494	  754.9	  591.1	 3991.0	...
10129495	  755.1	  591.0	 3992.0	...
10129496	  755.4	  590.8	 3993.0	...
10129497	  756.0	  590.6	 3993.0	...
10129498	  756.3	  590.2	 3993.0	...
10129499	  756.4	  589.8	 3993.0	...
10129500	  756.1	  589.3	 3993.0	...
10129501	  755.8	  589.2	 3993.0	...
10129502	  755.7	  589.3	 3991.0	...
10129503	  755.5	  589.5	 3989.0	...
10129504	  755.4	  589.8	 3987.0	...
10129505	  755.2	  590.2	 3990.0	...
10129506	  755.0	  590.3	 3992.0	...
10129507	  754.9	  590.3	 3994.0	...
10129508	  755.3	  590.4	 3993.0	...
10129509	  755.7	  590.5	 3992.0	...
10129510	  756.0	  590.1	 3993.0	...
10129511	  755.7	  589.6	 3994.0	...
10129512	  755.5	  589.1	 3995.0	...
10129513	  755.7	  589.1	 3996.0	...
10129514	  756.2	  589.0	 3999.0	...
10129515	  756.7	  589.1	 4000.0	...
10129516	  756.7	  589.3	 4000.0	...
10129517	  756.6	  589.3	 4004.0	...
10129518	  756.6	  589.1	 4008.0	...
10129519	  756.6	  588.9	 4011.0	...
10129520	  756.7	  588.7	 4012.0	...
10129521	  756.3	  588.7	 4014.0	...
10129522	  755.8	  588.7	 4017.0	...
10129523	  755.3	  588.7	 4018.0	...
10129524	  755.3	  588.5	 4018.0	...
10129525	  755.3	  588.4	 4017.0	...
10129526	  755.3	  588.4	 4015.0	...
10129527	  755.2	  588.5	 4014.0	...
10129528	  755.1	  588.8	 4015.0	...
10129529	  755.0	  589.0	 4013.0	...
10129530	  755.0	  589.2	 4011.0	...
10129531	  754.9	  588.9	 4012.0	...
10129532	  754.9	  588.6	 4013.0	...
10129533	  755.5	  588.2	 4015.0	...
10129534	  756.2	  587.9	 4017.0	...
10129535	  756.8	  587.9	 4020.0	...
10129536	  756.8	  587.9	 4023.0	...
MSG	10129537 0000 _ Number On
10129537	  756.4	  588.3	 4023.0	...
10129538	  756.1	  588.5	 4022.0	...
10129539	  755.7	  588.7	 4022.0	...
10129540	  755.7	  588.5	 4022.0	...
10129541	  755.6	  588.3	 4024.0	...
10129542	  755.5	  588.3	 4025.0	...
10129543	  755.3	  588.4	 4027.0	...
10129544	  755.2	  588.4	 4028.0	...
10129545	  755.1	  588.7	 4028.0	...
10129546	  755.1	  588.9	 4027.0	...
10129547	  755.1	  589.1	 4025.0	...
10129548	  755.3	  589.0	 4022.0	...
10129549	  755.5	  588.6	 4020.0	...
10129550	  755.8	  588.3	 4020.0	...
10129551	  756.1	  588.0	 4020.0	...
10129552	  756.4	  588.0	 4020.0	...
10129553	  756.5	  587.9	 4021.0	...
10129554	  756.5	  587.7	 4021.0	...
10129555	  756.5	  587.6	 4022.0	...
10129556	  756.4	  587.9	 4024.0	...
10129557	  756.1	  588.2	 4028.0	...
10129558	  755.8	  588.5	 4031.0	...
10129559	  755.7	  588.6	 4034.0	...
10129560	  756.0	  588.1	 4034.0	...
10129561	  756.2	  587.5	 4034.0	...
10129562	  756.2	  587.0	 4034.0	...
10129563	  756.2	  587.1	 4035.0	...
10129564	  756.1	  587.3	 4037.0	...
10129565	  756.2	  587.5	 4038.0	...
10129566	  756.3	  587.5	 4039.0	...
10129567	  756.4	  587.3	 4039.0	...
10129568	  756.4	  587.4	 4041.0	...
10129569	  756.3	  587.7	 4043.0	...
10129570	  756.1	  588.0	 4045.0	...
10129571	  755.6	  587.9	 4045.0	...
10129572	  755.3	  587.8	 4046.0	...
10129573	  755.1	  587.9	 4046.0	...
10129574	  755.2	  588.0	 4046.0	...
10129575	  755.2	  588.1	 4046.0	...
10129576	  755.3	  588.1	 4046.0	...
10129577	  755.3	  588.2	 4046.0	...
10129578	  755.4	  588.2	 4043.0	...
10129579	  755.4	  588.1	 4040.0	...
10129580	  755.4	  588.0	 4039.0	...
10129581	  755.3	  587.6	 4039.0	...
10129582	  755.1	  586.7	 4040.0	...
10129583	  754.9	  585.7	 4041.0	...
10129584	  755.0	  585.3	 4043.0	...
10129585	  755.2	  585.4	 4046.0	...
10129586	  755.3	  585.6	 4048.0	...
10129587	  755.2	  585.9	 4047.0	...
10129588	  755.1	  586.1	 4047.0	...
10129589	  755.0	  586.0	 4048.0	...
10129590	  755.0	  586.0	 4051.0	...
10129591	  755.0	  586.3	 4053.0	...
10129592	  755.3	  586.6	 4053.0	...
10129593	  755.5	  587.0	 4054.0	...
10129594	  755.4	  587.0	 4054.0	...
10129595	  755.2	  587.1	 4055.0	...
10129596	  755.2	  587.0	 4057.0	...
10129597	  755.4	  586.9	 4059.0	...
10129598	  755.5	  586.8	 4058.0	...
10129599	  755.3	  586.7	 4055.0	...
10129600	  755.1	  586.6	 4052.0	...
10129601	  755.2	  586.5	 4052.0	...
10129602	  755.2	  586.4	 4052.0	...
10129603	  755.1	  586.8	 4052.0	...
10129604	  755.1	  587.1	 4052.0	...
10129605	  755.1	  586.5	 4053.0	...
10129606	  755.2	  585.5	 4054.0	...
10129607	  755.3	  584.6	 4055.0	...
10129608	  755.3	  585.0	 4056.0	...
10129609	  755.3	  585.1	 4059.0	...
10129610	  755.3	  585.1	 4061.0	...
10129611	  755.4	  584.9	 4062.0	...
10129612	  755.2	  584.8	 4063.0	...
10129613	  755.0	  585.1	 4064.0	...
10129614	  754.9	  585.3	 4064.0	...
10129615	  755.1	  585.6	 4065.0	...
10129616	  755.2	  585.6	 4064.0	...
10129617	  755.1	  585.3	 4064.0	...
10129618	  755.0	  585.1	 4064.0	...
10129619	  755.0	  585.6	 4063.0	...
10129620	  755.1	  586.2	 4063.0	...
10129621	  755.3	  586.8	 4062.0	...
10129622	  755.4	  586.6	 4063.0	...
10129623	  755.2	  586.4	 4063.0	...
10129624	  754.9	  586.2	 4062.0	...
10129625	  755.1	  586.1	 4062.0	...
10129626	  755.6	  586.1	 4062.0	...
10129627	  756.0	  586.2	 4063.0	...
10129628	  756.0	  586.3	 4065.0	...
10129629	  755.9	  586.2	 4067.0	...
10129630	  755.9	  586.1	 4067.0	...
10129631	  755.9	  585.9	 4068.0	...
10129632	  755.9	  585.6	 4068.0	...
10129633	  755.9	  585.3	 4068.0	...
10129634	  755.9	  585.2	 4067.0	...
10129635	  755.8	  585.3	 4066.0	...
10129636	  755.8	  585.6	 4061.0	...
10129637	  755.7	  586.0	 4056.0	...
10129638	  755.6	  586.1	 4055.0	...
10129639	  755.5	  585.8	 4059.0	...
10129640	  755.4	  585.5	 4063.0	...
10129641	  755.4	  585.6	 4064.0	...
10129642	  755.6	  585.7	 4065.0	...
10129643	  755.7	  585.2	 4064.0	...
10129644	  755.8	  584.7	 4061.0	...
10129645	  755.7	  584.4	 4059.0	...
10129646	  755.7	  585.1	 4058.0	...
10129647	  755.7	  585.8	 4057.0	...
10129648	  755.8	  586.8	 4055.0	...
10129649	  755.8	  587.3	 4053.0	...
10129650	  755.8	  587.2	 4052.0	...
10129651	  755.8	  586.7	 4052.0	...
10129652	  755.9	  586.3	 4051.0	...
10129653	  756.0	  586.3	 4050.0	...
10129654	  756.0	  586.4	 4048.0	...
10129655	  756.0	  586.4	 4046.0	...
10129656	  755.6	  586.5	 4045.0	...
10129657	  755.1	  586.5	 4046.0	...
10129658	  754.7	  586.2	 4048.0	...
10129659	  754.8	  585.8	 4050.0	...
10129660	  754.8	  585.4	 4052.0	...
10129661	  754.9	  585.6	 4052.0	...
10129662	  755.2	  585.8	 4052.0	...
10129663	  755.6	  586.0	 4051.0	...
10129664	  756.1	  585.9	 4050.0	...
10129665	  756.1	  585.7	 4047.0	...
10129666	  756.0	  585.7	 4045.0	...
10129667	  755.8	  585.6	 4042.0	...
10129668	  755.9	  585.6	 4041.0	...
10129669	  756.0	  585.7	 4040.0	...
10129670	  756.1	  585.7	 4040.0	...
10129671	  756.1	  585.7	 4041.0	...
10129672	  755.7	  586.0	 4042.0	...
10129673	  755.4	  586.5	 4044.0	...
10129674	  755.0	  586.7	 4044.0	...
10129675	  755.0	  586.2	 4042.0	...
10129676	  755.1	  585.7	 4040.0	...
10129677	  755.1	  585.4	 4039.0	...
10129678	  755.0	  585.5	 4040.0	...
10129679	  754.7	  585.7	 4037.0	...
10129680	  754.3	  586.0	 4033.0	...
10129681	  754.2	  586.2	 4030.0	...
10129682	  754.6	  586.8	 4031.0	...
10129683	  755.2	  587.3	 4032.0	...
10129684	  755.7	  587.7	 4031.0	...
10129685	  755.7	  587.8	 4026.0	...
10129686	  755.6	  587.6	 4021.0	...
10129687	  755.5	  587.3	 4017.0	...
10129688	  755.4	  587.1	 4015.0	...
10129689	  755.4	  587.2	 4015.0	...
10129690	  755.5	  587.2	 4015.0	...
10129691	  755.5	  587.0	 4016.0	...
10129692	  755.4	  586.7	 4017.0	...
10129693	  755.5	  586.2	 4019.0	...
10129694	  755.5	  586.1	 4019.0	...
10129695	  755.4	  586.0	 4018.0	...
10129696	  755.3	  586.2	 4017.0	...
10129697	  755.4	  586.4	 4010.0	...
10129698	  755.5	  586.6	 4003.0	...
10129699	  755.6	  586.8	 3999.0	...
10129700	  755.6	  587.4	 4001.0	...
10129701	  755.9	  587.6	 4007.0	...
10129702	  756.2	  587.8	 4012.0	...
10129703	  756.3	  587.6	 4016.0	...
10129704	  756.1	  587.7	 4013.0	...
10129705	  756.0	  587.2	 4009.0	...
10129706	  756.0	  586.6	 4006.0	...
10129707	  756.1	  586.1	 4006.0	...
10129708	  756.1	  586.3	 4006.0	...
10129709	  756.4	  586.5	 4004.0	...
10129710	  756.8	  586.6	 4001.0	...
10129711	  757.1	  587.1	 3997.0	...
10129712	  757.0	  587.7	 3996.0	...
10129713	  756.7	  588.3	 3995.0	...
10129714	  756.4	  588.8	 3992.0	...
10129715	  756.1	  589.4	 3990.0	...
10129716	  755.9	  589.4	 3988.0	...
10129717	  756.0	  588.7	 3988.0	...
10129718	  756.1	  587.9	 3989.0	...
10129719	  756.4	  587.9	 3985.0	...
10129720	  756.6	  588.2	 3981.0	...
10129721	  756.6	  588.7	 3977.0	...
10129722	  756.6	  589.1	 3976.0	...
10129723	  756.6	  589.5	 3976.0	...
10129724	  756.6	  589.8	 3975.0	...
10129725	  756.7	  589.7	 3974.0	...
10129726	  757.0	  589.6	 3973.0	...
10129727	  757.2	  589.7	 3974.0	...
10129728	  757.4	  589.8	 3974.0	...
10129729	  757.5	  589.7	 3973.0	...
10129730	  757.2	  589.6	 3972.0	...
10129731	  756.9	  589.8	 3972.0	...
10129732	  756.6	  590.1	 3972.0	...
10129733	  756.5	  590.1	 3969.0	...
10129734	  756.3	  590.0	 3966.0	...
10129735	  756.2	  589.7	 3963.0	...
10129736	  756.3	  589.5	 3963.0	...
10129737	  756.5	  589.7	 3961.0	...
10129738	  756.8	  589.8	 3960.0	...
10129739	  757.0	  590.0	 3959.0	...
10129740	  757.2	  590.3	 3957.0	...
10129741	  757.2	  590.7	 3955.0	...
10129742	  757.2	  591.2	 3951.0	...
10129743	  757.2	  591.4	 3949.0	...
10129744	  757.2	  591.6	 3945.0	...
10129745	  757.2	  591.7	 3941.0	...
10129746	  757.2	  591.6	 3939.0	...
10129747	  757.1	  591.5	 3939.0	...
10129748	  756.7	  591.4	 3939.0	...
10129749	  756.3	  591.3	 3940.0	...
10129750	  756.2	  591.0	 3941.0	...
10129751	  756.4	  590.8	 3938.0	...
10129752	  756.7	  590.7	 3932.0	...
10129753	  756.9	  590.8	 3927.0	...
10129754	  757.1	  591.0	 3925.0	...
10129755	  757.2	  591.3	 3924.0	...
10129756	  757.4	  591.5	 3924.0	...
10129757	  757.6	  591.2	 3925.0	...
10129758	  757.6	  590.8	 3927.0	...
10129759	  757.2	  590.6	 3928.0	...
10129760	  756.8	  590.8	 3928.0	...
10129761	  756.7	  591.0	 3926.0	...
10129762	  756.9	  591.0	 3924.0	...
10129763	  757.2	  590.7	 3918.0	...
10129764	  757.3	  590.5	 3915.0	...
10129765	  757.3	  590.7	 3912.0	...
10129766	  757.4	  591.2	 3910.0	...
10129767	  757.4	  591.7	 3910.0	...
10129768	  757.5	  591.7	 3909.0	...
10129769	  757.8	  591.5	 3910.0	...
10129770	  758.0	  591.3	 3911.0	...
10129771	  757.8	  591.2	 3913.0	...
10129772	  757.4	  591.4	 3913.0	...
10129773	  757.3	  591.4	 3911.0	...
10129774	  757.5	  591.5	 3909.0	...
10129775	  757.7	  591.4	 3907.0	...
10129776	  757.8	  591.3	 3901.0	...
10129777	  758.0	  591.3	 3897.0	...
10129778	  758.4	  591.2	 3892.0	...
10129779	  758.6	  591.3	 3888.0	...
10129780	  758.5	  591.4	 3884.0	...
10129781	  758.2	  591.5	 3884.0	...
10129782	  757.9	  591.6	 3889.0	...
10129783	  758.1	  591.9	 3891.0	...
10129784	  758.3	  592.2	 3890.0	...
10129785	  758.2	  592.4	 3888.0	...
10129786	  758.1	  592.5	 3887.0	...
10129787	  758.0	  592.5	 3881.0	...
10129788	  758.1	  592.6	 3875.0	...
10129789	  758.0	  592.6	 3869.0	...
10129790	  757.9	  592.3	 3870.0	...
10129791	  758.0	  592.0	 3870.0	...
10129792	  758.2	  591.7	 3869.0	...
10129793	  758.1	  591.7	 3869.0	...
10129794	  757.8	  591.7	 3870.0	...
10129795	  757.6	  592.2	 3872.0	...
10129796	  757.8	  592.6	 3872.0	...
10129797	  757.9	  592.7	 3871.0	...
10129798	  757.9	  592.3	 3868.0	...
10129799	  757.9	  592.1	 3865.0	...
10129800	  758.2	  592.4	 3864.0	...
10129801	  758.6	  592.9	 3861.0	...
10129802	  759.0	  593.0	 3859.0	...
10129803	  759.0	  593.2	 3856.0	...
10129804	  759.0	  593.1	 3853.0	...
10129805	  758.7	  592.7	 3850.0	...
10129806	  758.4	  592.4	 3845.0	...
10129807	  758.1	  592.2	 3844.0	...
10129808	  758.1	  592.3	 3843.0	...
10129809	  758.1	  592.4	 3846.0	...
10129810	  758.1	  592.0	 3847.0	...
10129811	  758.1	  591.6	 3849.0	...
10129812	  758.1	  591.3	 3848.0	...
10129813	  758.1	  591.6	 3846.0	...
10129814	  758.2	  592.2	 3843.0	...
10129815	  758.3	  592.8	 3841.0	...
10129816	  758.0	  593.0	 3841.0	...
10129817	  757.7	  592.6	 3841.0	...
10129818	  757.4	  592.3	 3841.0	...
10129819	  757.3	  592.2	 3842.0	...
10129820	  757.7	  592.9	 3837.0	...
10129821	  758.0	  593.4	 3832.0	...
10129822	  758.3	  593.4	 3827.0	...
10129823	  758.2	  593.0	 3827.0	...
10129824	  758.1	  592.6	 3827.0	...
10129825	  758.2	  592.6	 3824.0	...
10129826	  758.3	  592.6	 3821.0	...
10129827	  758.3	  592.8	 3817.0	...
10129828	  758.2	  592.9	 3818.0	...
10129829	  758.0	  592.9	 3819.0	...
10129830	  758.4	  592.8	 3820.0	...
10129831	  758.8	  592.8	 3820.0	...
10129832	  759.3	  592.8	 3820.0	...
10129833	  759.4	  592.7	 3819.0	...
10129834	  759.3	  593.0	 3817.0	...
10129835	  759.3	  593.1	 3816.0	...
10129836	  759.2	  593.2	 3815.0	...
10129837	  759.3	  593.1	 3814.0	...
10129838	  759.3	  593.0	 3812.0	...
10129839	  759.2	  593.0	 3811.0	...
10129840	  759.2	  592.9	 3810.0	...
10129841	  759.1	  592.9	 3810.0	...
10129842	  759.1	  592.9	 3808.0	...
10129843	  758.8	  592.9	 3806.0	...
10129844	  758.6	  592.9	 3804.0	...
10129845	  758.4	  592.9	 3802.0	...
10129846	  758.7	  593.0	 3803.0	...
10129847	  759.0	  593.0	 3805.0	...
10129848	  759.3	  593.1	 3803.0	...
10129849	  759.4	  593.4	 3799.0	...
10129850	  759.5	  593.6	 3795.0	...
MSG	10129851 0000 _ Number Off
10129851	  759.5	  593.7	 3793.0	...
10129852	  759.6	  593.8	 3790.0	...
10129853	  759.7	  594.0	 3787.0	...
10129854	  759.8	  594.3	 3785.0	...
10129855	  759.7	  594.0	 3785.0	...
10129856	  759.7	  593.4	 3784.0	...
10129857	  759.7	  592.9	 3784.0	...
10129858	  759.9	  592.9	 3782.0	...
10129859	  760.0	  592.9	 3779.0	...
10129860	  760.0	  593.4	 3776.0	...
10129861	  759.9	  593.8	 3774.0	...
10129862	  759.7	  594.3	 3774.0	...
10129863	  759.2	  594.3	 3775.0	...
10129864	  758.8	  594.3	 3774.0	...
10129865	  758.8	  594.3	 3773.0	...
10129866	  759.2	  594.2	 3771.0	...
10129867	  759.8	  594.1	 3770.0	...
10129868	  759.8	  594.3	 3770.0	...
10129869	  760.1	  594.5	 3770.0	...
10129870	  760.3	  594.7	 3771.0	...
10129871	  760.5	  594.6	 3771.0	...
10129872	  760.6	  594.5	 3769.0	...
10129873	  760.1	  594.4	 3767.0	...
10129874	  759.7	  594.5	 3765.0	...
10129875	  759.5	  594.5	 3765.0	...
10129876	  759.8	  594.6	 3765.0	...
10129877	  760.0	  594.8	 3765.0	...
10129878	  760.1	  595.1	 3765.0	...
10129879	  760.1	  595.3	 3765.0	...
10129880	  760.0	  595.7	 3764.0	...
10129881	  759.9	  596.0	 3760.0	...
10129882	  759.9	  596.3	 3756.0	...
10129883	  759.8	  596.4	 3753.0	...
10129884	  759.7	  596.4	 3753.0	...
10129885	  759.6	  596.3	 3753.0	...
10129886	  759.4	  596.3	 3753.0	...
10129887	  759.3	  596.3	 3750.0	...
10129888	  759.2	  596.5	 3748.0	...
10129889	  759.2	  596.6	 3746.0	...
10129890	  759.4	  596.6	 3748.0	...
10129891	  759.6	  596.6	 3748.0	...
10129892	  759.8	  596.6	 3747.0	...
10129893	  760.0	  596.7	 3746.0	...
10129894	  760.9	  596.6	 3744.0	...
10129895	  761.7	  596.1	 3743.0	...
10129896	  763.5	  595.4	 3741.0	...
10129897	  765.1	  594.9	 3740.0	...
10129898	  767.6	  594.7	 3739.0	...
10129899	  769.5	  594.6	 3738.0	...
10129900	  771.3	  594.3	 3738.0	...
10129901	  772.9	  593.9	 3739.0	...
10129902	  774.4	  594.5	 3737.0	...
10129903	  775.4	  595.5	 3734.0	...
10129904	  776.0	  596.6	 3732.0	...
10129905	  776.1	  596.3	 3733.0	...
10129906	  776.1	  595.7	 3734.0	...
10129907	  776.1	  595.0	 3733.0	...
10129908	  774.8	  595.0	 3731.0	...
10129909	  773.3	  595.0	 3728.0	...
10129910	  771.8	  595.0	 3725.0	...
10129911	  771.5	  595.1	 3723.0	...
10129912	  771.4	  595.3	 3723.0	...
10129913	  771.2	  595.5	 3725.0	...
10129914	  770.9	  595.5	 3726.0	...
10129915	  770.7	  595.5	 3729.0	...
10129916	  770.8	  595.6	 3732.0	...
10129917	  771.1	  595.7	 3734.0	...
10129918	  770.9	  595.9	 3733.0	...
10129919	  770.4	  596.2	 3728.0	...
10129920	  770.0	  596.2	 3723.0	...
10129921	  770.0	  596.2	 3720.0	...
10129922	  770.1	  596.1	 3719.0	...
10129923	  770.4	  596.1	 3719.0	...
10129924	  770.6	  596.0	 3719.0	...
10129925	  770.7	  595.9	 3719.0	...
10129926	  770.6	  596.4	 3718.0	...
10129927	  770.5	  597.0	 3715.0	...
10129928	  770.4	  597.7	 3712.0	...
10129929	  770.5	  597.8	 3713.0	...
10129930	  770.5	  597.8	 3715.0	...
10129931	  770.5	  597.6	 3718.0	...
10129932	  770.5	  597.3	 3718.0	...
10129933	  770.5	  597.1	 3717.0	...
10129934	  770.6	  597.1	 3713.0	...
10129935	  770.7	  597.0	 3709.0	...
10129936	  770.7	  596.9	 3708.0	...
10129937	  771.1	  596.6	 3709.0	...
10129938	  771.6	  596.7	 3709.0	...
10129939	  771.9	  596.8	 3707.0	...
10129940	  772.0	  597.1	 3705.0	...
10129941	  772.0	  597.1	 3705.0	...
10129942	  772.0	  597.1	 3706.0	...
10129943	  772.0	  597.1	 3707.0	...
10129944	  772.0	  597.0	 3705.0	...
10129945	  771.9	  597.0	 3703.0	...
10129946	  771.8	  597.0	 3701.0	...
10129947	  771.9	  597.3	 3702.0	...
10129948	  772.1	  597.6	 3702.0	...
10129949	  772.4	  597.8	 3701.0	...
10129950	  772.5	  597.7	 3701.0	...
10129951	  772.5	  597.6	 3701.0	...
10129952	  772.6	  597.6	 3700.0	...
10129953	  772.7	  597.5	 3700.0	...
10129954	  772.8	  597.5	 3701.0	...
10129955	  773.0	  597.5	 3700.0	...
10129956	  773.2	  597.6	 3698.0	...
10129957	  773.3	  597.6	 3694.0	...
10129958	  773.3	  597.7	 3688.0	...
10129959	  773.4	  597.8	 3684.0	...
10129960	  773.3	  597.5	 3683.0	...
10129961	  773.0	  597.1	 3684.0	...
10129962	  772.8	  596.6	 3686.0	...
10129963	  772.7	  596.6	 3687.0	...
10129964	  772.9	  597.0	 3688.0	...
10129965	  773.2	  597.4	 3688.0	...
10129966	  773.5	  597.8	 3687.0	...
10129967	  773.4	  597.8	 3685.0	...
10129968	  773.2	  597.6	 3684.0	...
10129969	  773.3	  597.5	 3682.0	...
10129970	  773.6	  597.3	 3679.0	...
10129971	  774.0	  597.2	 3677.0	...
10129972	  774.1	  597.0	 3678.0	...
10129973	  774.1	  596.8	 3678.0	...
10129974	  773.8	  596.8	 3678.0	...
10129975	  773.5	  596.8	 3675.0	...
10129976	  773.3	  597.0	 3672.0	...
10129977	  773.3	  597.1	 3670.0	...
10129978	  773.3	  597.2	 3671.0	...
10129979	  773.3	  597.0	 3672.0	...
10129980	  773.3	  596.9	 3673.0	...
10129981	  773.4	  596.9	 3675.0	...
10129982	  773.4	  597.2	 3677.0	...
10129983	  773.6	  597.4	 3677.0	...
10129984	  773.7	  597.6	 3678.0	...
10129985	  773.8	  597.7	 3680.0	...
10129986	  773.7	  598.0	 3681.0	...
10129987	  773.6	  598.2	 3677.0	...
10129988	  773.5	  598.2	 3674.0	...
10129989	  773.5	  598.0	 3670.0	...
10129990	  773.8	  598.0	 3671.0	...
10129991	  774.2	  598.3	 3671.0	...
10129992	  774.8	  598.6	 3672.0	...
10129993	  775.1	  598.8	 3671.0	...
10129994	  775.2	  598.9	 3670.0	...
10129995	  775.2	  599.2	 3669.0	...
10129996	  775.1	  599.3	 3669.0	...
10129997	  774.9	  599.4	 3669.0	...
10129998	  774.9	  599.2	 3669.0	...
10129999	  774.9	  598.9	 3666.0	...
10130000	  774.7	  599.0	 3663.0	...
10130001	  774.4	  599.2	 3663.0	...
10130002	  774.0	  599.4	 3666.0	...
10130003	  773.9	  599.4	 3669.0	...
10130004	  774.4	  599.4	 3669.0	...
10130005	  774.9	  599.4	 3669.0	...
10130006	  775.3	  599.7	 3669.0	...
10130007	  775.4	  599.9	 3668.0	...
10130008	  775.5	  600.1	 3668.0	...
10130009	  775.5	  599.7	 3668.0	...
10130010	  775.5	  599.4	 3668.0	...
10130011	  775.4	  599.0	 3664.0	...
10130012	  775.4	  598.9	 3659.0	...
10130013	  775.6	  598.8	 3655.0	...
10130014	  775.8	  598.8	 3656.0	...
10130015	  775.9	  598.8	 3658.0	...
10130016	  775.8	  598.9	 3659.0	...
10130017	  775.8	  599.4	 3659.0	...
10130018	  775.8	  599.8	 3661.0	...
10130019	  776.1	  599.9	 3662.0	...
10130020	  776.3	  599.5	 3663.0	...
10130021	  776.5	  599.2	 3663.0	...
10130022	  776.5	  599.3	 3661.0	...
10130023	  776.6	  599.8	 3660.0	...
10130024	  776.7	  600.2	 3659.0	...
10130025	  776.7	  600.4	 3659.0	...
10130026	  776.7	  600.3	 3659.0	...
10130027	  776.6	  600.5	 3659.0	...
10130028	  776.5	  601.0	 3659.0	...
10130029	  776.5	  601.5	 3659.0	...
10130030	  776.5	  601.6	 3658.0	...
10130031	  776.3	  601.5	 3657.0	...
10130032	  776.1	  601.4	 3656.0	...
10130033	  776.2	  601.3	 3652.0	...
10130034	  776.4	  601.0	 3648.0	...
10130035	  776.6	  600.9	 3647.0	...
10130036	  776.6	  600.8	 3652.0	...
10130037	  776.7	  600.8	 3656.0	...
10130038	  776.8	  600.7	 3658.0	...
10130039	  776.8	  600.9	 3659.0	...
10130040	  776.5	  601.2	 3659.0	...
10130041	  776.2	  601.3	 3660.0	...
10130042	  776.5	  601.3	 3661.0	...
10130043	  777.0	  601.2	 3660.0	...
10130044	  777.2	  601.2	 3659.0	...
10130045	  777.0	  601.2	 3657.0	...
10130046	  776.4	  601.4	 3658.0	...
10130047	  776.3	  601.6	 3659.0	...
10130048	  776.2	  601.8	 3659.0	...
10130049	  776.3	  601.8	 3658.0	...
10130050	  776.3	  601.8	 3659.0	...
10130051	  776.2	  601.4	 3659.0	...
MSG	10130052 0000 _ Number On
10130052	  776.0	  601.0	 3660.0	...
10130053	  775.9	  600.7	 3658.0	...
10130054	  775.9	  600.7	 3657.0	...
10130055	  776.0	  600.7	 3657.0	...
10130056	  776.1	  600.7	 3655.0	...
10130057	  776.2	  600.5	 3653.0	...
10130058	  776.2	  600.4	 3652.0	...
10130059	  776.3	  600.6	 3652.0	...
10130060	  776.3	  601.0	 3651.0	...
10130061	  776.3	  601.4	 3651.0	...
10130062	  776.2	  601.6	 3651.0	...
10130063	  776.2	  601.9	 3651.0	...
10130064	  776.2	  602.3	 3650.0	...
10130065	  776.1	  602.3	 3650.0	...
10130066	  776.1	  602.5	 3652.0	...
10130067	  776.0	  602.5	 3654.0	...
10130068	  776.0	  602.4	 3657.0	...
10130069	  776.0	  602.2	 3656.0	...
10130070	  776.0	  601.9	 3654.0	...
10130071	  776.2	  601.7	 3652.0	...
10130072	  776.5	  601.6	 3650.0	...
10130073	  776.7	  601.5	 3651.0	...
10130074	  776.6	  601.2	 3651.0	...
10130075	  776.5	  601.0	 3650.0	...
10130076	  776.6	  600.7	 3648.0	...
10130077	  776.8	  600.8	 3649.0	...
10130078	  776.8	  600.8	 3652.0	...
10130079	  776.7	  600.7	 3656.0	...
10130080	  776.7	  600.5	 3653.0	...
10130081	  776.9	  600.4	 3648.0	...
10130082	  777.1	  600.4	 3649.0	...
10130083	  777.4	  600.6	 3653.0	...
10130084	  777.8	  601.0	 3655.0	...
10130085	  778.2	  601.5	 3652.0	...
10130086	  777.9	  601.9	 3649.0	...
10130087	  777.6	  602.0	 3650.0	...
10130088	  777.2	  601.9	 3653.0	...
10130089	  777.2	  601.8	 3656.0	...
10130090	  777.4	  601.9	 3659.0	...
10130091	  777.5	  602.1	 3659.0	...
10130092	  777.5	  602.5	 3659.0	...
10130093	  777.3	  602.8	 3659.0	...
10130094	  777.4	  603.0	 3659.0	...
10130095	  777.6	  602.4	 3656.0	...
10130096	  777.8	  601.8	 3653.0	...
10130097	  777.8	  601.3	 3651.0	...
10130098	  777.5	  601.4	 3651.0	...
10130099	  777.4	  601.5	 3651.0	...
10130100	  777.4	  602.3	 3649.0	...
10130101	  777.5	  603.0	 3647.0	...
10130102	  777.5	  603.4	 3646.0	...
10130103	  777.4	  603.0	 3647.0	...
10130104	  777.5	  602.8	 3647.0	...
10130105	  777.7	  602.9	 3646.0	...
10130106	  777.8	  603.0	 3645.0	...
10130107	  777.9	  603.0	 3648.0	...
10130108	  777.8	  602.9	 3653.0	...
10130109	  777.7	  602.9	 3656.0	...
10130110	  777.4	  602.9	 3654.0	...
10130111	  777.3	  602.8	 3652.0	...
10130112	  777.2	  602.8	 3653.0	...
10130113	  777.4	  602.7	 3655.0	...
10130114	  777.6	  602.6	 3657.0	...
10130115	  778.1	  602.9	 3658.0	...
10130116	  778.5	  603.4	 3658.0	...
10130117	  778.5	  604.0	 3657.0	...
10130118	  777.8	  604.4	 3655.0	...
10130119	  777.1	  604.4	 3652.0	...
10130120	  777.3	  604.2	 3651.0	...
10130121	  777.8	  604.4	 3652.0	...
10130122	  778.4	  604.6	 3653.0	...
10130123	  778.4	  604.6	 3654.0	...
10130124	  778.5	  604.3	 3655.0	...
10130125	  778.5	  604.0	 3656.0	...
10130126	  778.5	  603.9	 3656.0	...
10130127	  778.5	  603.8	 3656.0	...
10130128	  778.4	  603.9	 3656.0	...
10130129	  778.2	  603.9	 3660.0	...
10130130	  778.0	  603.9	 3664.0	...
10130131	  777.9	  603.9	 3664.0	...
10130132	  777.8	  604.4	 3660.0	...
10130133	  777.9	  605.0	 3654.0	...
10130134	  778.2	  605.6	 3653.0	...
10130135	  778.4	  605.7	 3657.0	...
10130136	  778.6	  605.7	 3662.0	...
10130137	  778.5	  605.5	 3666.0	...
10130138	  778.5	  605.2	 3664.0	...
10130139	  778.6	  605.1	 3662.0	...
10130140	  778.7	  605.2	 3660.0	...
10130141	  778.8	  605.3	 3660.0	...
10130142	  778.7	  605.3	 3662.0	...
10130143	  778.7	  605.3	 3662.0	...
10130144	  778.8	  605.5	 3663.0	...
10130145	  778.8	  605.7	 3663.0	...
10130146	  778.7	  605.2	 3663.0	...
10130147	  778.7	  604.9	 3663.0	...
10130148	  778.7	  604.6	 3663.0	...
10130149	  778.7	  604.8	 3662.0	...
10130150	  778.7	  604.8	 3664.0	...
10130151	  778.9	  604.7	 3666.0	...
10130152	  779.0	  604.8	 3669.0	...
10130153	  779.2	  605.0	 3668.0	...
10130154	  779.2	  605.0	 3667.0	...
10130155	  779.3	  604.9	 3665.0	...
10130156	  779.5	  604.7	 3665.0	...
10130157	  779.8	  604.5	 3665.0	...
10130158	  779.9	  604.3	 3665.0	...
10130159	  779.8	  604.3	 3665.0	...
10130160	  779.7	  604.5	 3666.0	...
10130161	  779.7	  604.7	 3667.0	...
10130162	  779.3	  604.8	 3668.0	...
10130163	  779.0	  605.0	 3671.0	...
10130164	  778.9	  605.1	 3674.0	...
10130165	  779.2	  605.2	 3675.0	...
10130166	  779.4	  605.0	 3675.0	...
10130167	  779.4	  604.7	 3674.0	...
10130168	  779.4	  604.3	 3673.0	...
10130169	  779.5	  604.3	 3672.0	...
10130170	  779.5	  604.4	 3670.0	...
10130171	  779.5	  605.2	 3668.0	...
10130172	  779.4	  606.0	 3665.0	...
10130173	  779.3	  606.9	 3663.0	...
10130174	  779.2	  607.1	 3662.0	...
10130175	  779.6	  606.5	 3663.0	...
10130176	  780.0	  605.7	 3663.0	...
10130177	  780.5	  605.2	 3663.0	...
10130178	  780.5	  605.5	 3667.0	...
10130179	  780.3	  605.8	 3671.0	...
10130180	  780.1	  605.9	 3674.0	...
10130181	  779.5	  605.8	 3672.0	...
10130182	  779.1	  605.6	 3669.0	...
10130183	  778.7	  605.5	 3669.0	...
10130184	  778.7	  606.0	 3670.0	...
10130185	  778.7	  606.6	 3673.0	...
10130186	  779.2	  607.0	 3675.0	...
10130187	  779.7	  606.9	 3676.0	...
10130188	  780.3	  606.7	 3676.0	...
10130189	  780.4	  606.6	 3674.0	...
10130190	  780.5	  606.5	 3672.0	...
10130191	  780.6	  606.3	 3675.0	...
10130192	  780.3	  606.1	 3679.0	...
10130193	  780.1	  605.9	 3684.0	...
10130194	  779.8	  606.0	 3684.0	...
10130195	  779.9	  606.0	 3684.0	...
10130196	  779.3	  605.9	 3684.0	...
10130197	  778.8	  605.8	 3682.0	...
10130198	  778.4	  605.6	 3679.0	...
10130199	  778.7	  605.6	 3678.0	...
10130200	  779.1	  605.9	 3680.0	...
10130201	  779.6	  606.6	 3681.0	...
10130202	  780.1	  607.2	 3681.0	...
10130203	  780.5	  607.4	 3681.0	...
10130204	  780.6	  607.4	 3681.0	...
10130205	  780.5	  607.1	 3681.0	...
10130206	  780.4	  606.8	 3681.0	...
10130207	  780.3	  606.5	 3680.0	...
10130208	  780.1	  606.6	 3680.0	...
10130209	  779.9	  607.0	 3679.0	...
10130210	  779.6	  607.5	 3679.0	...
10130211	  779.6	  608.1	 3679.0	...
10130212	  779.8	  608.3	 3680.0	...
10130213	  779.9	  607.9	 3681.0	...
10130214	  780.1	  607.3	 3684.0	...
10130215	  780.0	  606.8	 3687.0	...
10130216	  780.0	  606.7	 3691.0	...
10130217	  780.0	  606.7	 3691.0	...
10130218	  780.0	  607.5	 3691.0	...
10130219	  780.2	  608.4	 3690.0	...
10130220	  780.3	  608.9	 3688.0	...
10130221	  780.5	  608.3	 3686.0	...
10130222	  780.5	  607.6	 3685.0	...
10130223	  780.4	  607.9	 3685.0	...
10130224	  780.1	  608.4	 3685.0	...
10130225	  779.8	  608.9	 3685.0	...
10130226	  779.8	  608.9	 3686.0	...
10130227	  779.9	  608.9	 3687.0	...
10130228	  779.9	  608.9	 3687.0	...
10130229	  779.7	  608.9	 3686.0	...
10130230	  779.5	  608.8	 3685.0	...
10130231	  779.7	  608.5	 3685.0	...
10130232	  780.0	  608.3	 3684.0	...
10130233	  780.3	  608.0	 3683.0	...
10130234	  780.4	  608.0	 3680.0	...
10130235	  780.6	  607.9	 3677.0	...
10130236	  780.8	  607.9	 3675.0	...
10130237	  781.0	  607.6	 3677.0	...
10130238	  781.1	  607.4	 3682.0	...
10130239	  781.1	  607.2	 3686.0	...
10130240	  781.1	  607.4	 3690.0	...
10130241	  781.0	  607.6	 3690.0	...
10130242	  780.9	  607.8	 3690.0	...
10130243	  780.7	  607.8	 3690.0	...
10130244	  780.7	  607.8	 3690.0	...
10130245	  780.6	  608.0	 3691.0	...
10130246	  780.4	  608.1	 3691.0	...
10130247	  780.1	  608.2	 3691.0	...
10130248	  780.0	  608.0	 3692.0	...
10130249	  779.8	  607.9	 3694.0	...
10130250	  780.1	  608.0	 3700.0	...
10130251	  780.5	  608.3	 3704.0	...
10130252	  780.3	  608.6	 3705.0	...
10130253	  779.7	  608.7	 3704.0	...
10130254	  779.1	  608.7	 3703.0	...
10130255	  779.1	  609.0	 3704.0	...
10130256	  779.0	  609.3	 3705.0	...
10130257	  778.8	  609.6	 3705.0	...
10130258	  778.8	  609.6	 3706.0	...
10130259	  778.8	  609.7	 3706.0	...
10130260	  778.9	  609.7	 3706.0	...
10130261	  778.9	  610.1	 3705.0	...
10130262	  778.8	  610.4	 3703.0	...
10130263	  778.8	  610.5	 3702.0	...
10130264	  779.0	  610.0	 3700.0	...
10130265	  778.9	  609.6	 3697.0	...
10130266	  778.9	  609.4	 3696.0	...
10130267	  778.7	  609.2	 3694.0	...
10130268	  779.1	  608.7	 3692.0	...
10130269	  779.4	  608.2	 3690.0	...
10130270	  779.6	  607.7	 3690.0	...
10130271	  779.7	  607.5	 3694.0	...
10130272	  779.8	  607.7	 3697.0	...
10130273	  779.9	  608.0	 3697.0	...
10130274	  780.0	  608.4	 3697.0	...
10130275	  780.0	  608.5	 3697.0	...
10130276	  780.0	  608.6	 3699.0	...
10130277	  780.1	  608.7	 3700.0	...
10130278	  780.0	  608.7	 3701.0	...
10130279	  779.8	  608.7	 3701.0	...
10130280	  779.7	  609.0	 3705.0	...
10130281	  779.9	  609.3	 3709.0	...
10130282	  780.4	  609.6	 3708.0	...
10130283	  780.9	  609.5	 3703.0	...
10130284	  780.9	  609.6	 3698.0	...
10130285	  780.6	  609.8	 3698.0	...
10130286	  780.2	  610.0	 3697.0	...
10130287	  780.3	  609.9	 3699.0	...
10130288	  780.4	  609.5	 3699.0	...
10130289	  780.2	  609.2	 3700.0	...
10130290	  779.8	  609.0	 3700.0	...
10130291	  779.5	  608.9	 3700.0	...
10130292	  779.5	  608.7	 3704.0	...
10130293	  779.6	  608.6	 3708.0	...
10130294	  779.9	  608.7	 3711.0	...
10130295	  780.3	  608.5	 3710.0	...
10130296	  780.6	  608.2	 3709.0	...
10130297	  780.5	  608.0	 3707.0	...
10130298	  780.3	  608.0	 3704.0	...
10130299	  780.0	  608.0	 3701.0	...
10130300	  779.7	  608.0	 3701.0	...
10130301	  779.4	  607.7	 3702.0	...
10130302	  779.4	  607.4	 3701.0	...
10130303	  779.4	  607.4	 3700.0	...
10130304	  779.5	  608.0	 3700.0	...
10130305	  779.6	  608.5	 3701.0	...
10130306	  780.1	  608.7	 3703.0	...
10130307	  780.6	  608.7	 3704.0	...
10130308	  780.7	  608.9	 3703.0	...
10130309	  780.4	  609.2	 3702.0	...
10130310	  780.2	  609.5	 3703.0	...
10130311	  780.3	  609.5	 3702.0	...
10130312	  780.3	  609.4	 3700.0	...
10130313	  780.3	  609.4	 3702.0	...
10130314	  780.3	  609.3	 3706.0	...
10130315	  780.3	  609.3	 3708.0	...
10130316	  780.3	  609.2	 3707.0	...
10130317	  780.3	  609.0	 3708.0	...
10130318	  780.2	  608.8	 3711.0	...
10130319	  780.3	  609.3	 3714.0	...
10130320	  780.4	  609.8	 3715.0	...
10130321	  780.6	  610.1	 3716.0	...
10130322	  780.8	  609.9	 3716.0	...
10130323	  780.9	  609.8	 3715.0	...
10130324	  780.9	  609.5	 3713.0	...
10130325	  780.8	  609.2	 3711.0	...
10130326	  780.8	  608.8	 3710.0	...
10130327	  780.8	  608.7	 3711.0	...
10130328	  780.8	  608.5	 3713.0	...
10130329	  780.7	  608.5	 3715.0	...
10130330	  780.6	  608.5	 3716.0	...
10130331	  780.5	  608.6	 3717.0	...
10130332	  780.5	  608.5	 3719.0	...
10130333	  780.5	  608.4	 3721.0	...
10130334	  780.5	  608.9	 3723.0	...
10130335	  780.6	  609.4	 3725.0	...
10130336	  780.6	  609.3	 3727.0	...
10130337	  780.3	  608.6	 3726.0	...
10130338	  780.2	  608.4	 3724.0	...
10130339	  780.2	  608.9	 3721.0	...
10130340	  780.2	  609.2	 3721.0	...
10130341	  780.0	  609.1	 3722.0	...
10130342	  779.9	  609.0	 3724.0	...
10130343	  779.9	  608.8	 3726.0	...
10130344	  780.0	  608.7	 3727.0	...
10130345	  780.0	  608.7	 3728.0	...
10130346	  779.9	  608.7	 3729.0	...
10130347	  779.8	  608.8	 3730.0	...
10130348	  779.8	  608.8	 3731.0	...
10130349	  779.9	  608.8	 3732.0	...
10130350	  780.1	  608.4	 3730.0	...
10130351	  780.7	  608.0	 3728.0	...
10130352	  781.0	  607.7	 3726.0	...
10130353	  781.4	  608.0	 3726.0	...
10130354	  781.1	  608.4	 3726.0	...
10130355	  780.9	  608.1	 3728.0	...
10130356	  780.6	  607.5	 3729.0	...
10130357	  780.6	  607.5	 3730.0	...
10130358	  780.6	  608.0	 3730.0	...
10130359	  780.4	  608.6	 3730.0	...
10130360	  780.1	  608.6	 3730.0	...
10130361	  779.9	  608.7	 3727.0	...
10130362	  780.0	  608.7	 3724.0	...
10130363	  780.2	  608.7	 3723.0	...
10130364	  780.5	  608.7	 3726.0	...
MSG	10130365 0000 _ Number Off
10130365	  780.7	  608.8	 3727.0	...
10130366	  780.9	  608.8	 3727.0	...
10130367	  781.1	  608.7	 3727.0	...
10130368	  781.2	  608.6	 3728.0	...
10130369	  781.2	  608.3	 3729.0	...
10130370	  781.2	  608.1	 3728.0	...
10130371	  781.3	  608.4	 3727.0	...
10130372	  781.4	  609.1	 3731.0	...
10130373	  781.1	  609.7	 3736.0	...
10130374	  780.6	  609.4	 3742.0	...
10130375	  780.2	  608.9	 3741.0	...
10130376	  780.2	  608.4	 3740.0	...
10130377	  780.2	  608.5	 3739.0	...
10130378	  780.1	  608.5	 3739.0	...
10130379	  780.0	  608.6	 3740.0	...
10130380	  780.1	  608.6	 3741.0	...
10130381	  780.2	  607.9	 3742.0	...
10130382	  780.4	  607.1	 3743.0	...
10130383	  780.4	  606.5	 3743.0	...
10130384	  780.4	  606.6	 3743.0	...
10130385	  780.5	  606.7	 3744.0	...
10130386	  780.5	  606.8	 3745.0	...
10130387	  780.5	  606.8	 3744.0	...
10130388	  780.5	  606.8	 3743.0	...
10130389	  780.5	  607.0	 3742.0	...
10130390	  780.5	  607.0	 3743.0	...
10130391	  780.5	  607.3	 3743.0	...
10130392	  780.4	  607.7	 3744.0	...
10130393	  780.3	  608.0	 3748.0	...
10130394	  780.2	  608.0	 3752.0	...
10130395	  780.1	  607.9	 3758.0	...
10130396	  779.9	  607.8	 3758.0	...
10130397	  779.9	  607.9	 3756.0	...
10130398	  780.0	  607.8	 3753.0	...
10130399	  780.1	  607.7	 3750.0	...
10130400	  780.4	  607.6	 3750.0	...
10130401	  780.4	  607.6	 3750.0	...
10130402	  780.3	  607.3	 3750.0	...
10130403	  780.2	  606.6	 3750.0	...
10130404	  780.2	  606.0	 3750.0	...
10130405	  780.1	  605.5	 3750.0	...
10130406	  779.9	  605.2	 3751.0	...
10130407	  779.7	  605.0	 3751.0	...
10130408	  779.7	  604.9	 3751.0	...
10130409	  779.8	  604.9	 3752.0	...
10130410	  779.9	  605.3	 3753.0	...
10130411	  780.0	  605.7	 3753.0	...
10130412	  780.1	  606.3	 3753.0	...
10130413	  780.4	  606.5	 3752.0	...
10130414	  780.6	  606.3	 3750.0	...
10130415	  780.6	  605.9	 3752.0	...
10130416	  780.6	  605.4	 3755.0	...
10130417	  780.5	  605.4	 3758.0	...
10130418	  780.2	  605.0	 3758.0	...
10130419	  780.0	  604.7	 3758.0	...
10130420	  779.8	  604.5	 3758.0	...
10130421	  780.0	  604.6	 3759.0	...
10130422	  780.2	  604.6	 3760.0	...
10130423	  780.3	  604.5	 3763.0	...
10130424	  780.2	  604.5	 3765.0	...
10130425	  780.2	  604.3	 3766.0	...
10130426	  780.2	  604.2	 3766.0	...
10130427	  780.2	  604.1	 3767.0	...
10130428	  780.1	  603.7	 3768.0	...
10130429	  780.0	  603.3	 3770.0	...
10130430	  780.2	  603.8	 3770.0	...
10130431	  780.4	  604.6	 3770.0	...
10130432	  780.5	  605.6	 3769.0	...
10130433	  780.6	  605.9	 3769.0	...
10130434	  780.8	  605.6	 3769.0	...
10130435	  781.0	  604.6	 3769.0	...
10130436	  781.2	  603.6	 3769.0	...
10130437	  781.2	  603.5	 3769.0	...
10130438	  781.3	  603.9	 3769.0	...
10130439	  781.5	  604.3	 3770.0	...
10130440	  781.6	  604.3	 3770.0	...
10130441	  781.6	  604.2	 3770.0	...
10130442	  781.4	  604.2	 3768.0	...
10130443	  781.2	  604.2	 3767.0	...
10130444	  781.0	  603.7	 3768.0	...
10130445	  780.9	  603.3	 3771.0	...
10130446	  781.0	  602.8	 3773.0	...
10130447	  781.2	  603.0	 3773.0	...
10130448	  781.3	  603.3	 3775.0	...
10130449	  781.2	  603.5	 3777.0	...
10130450	  781.1	  603.5	 3779.0	...
10130451	  781.0	  603.6	 3778.0	...
10130452	  781.1	  603.7	 3776.0	...
10130453	  781.2	  603.5	 3775.0	...
10130454	  781.3	  603.2	 3776.0	...
10130455	  781.2	  602.9	 3777.0	...
10130456	  781.1	  602.7	 3779.0	...
10130457	  780.9	  602.6	 3779.0	...
10130458	  780.9	  602.6	 3780.0	...
10130459	  781.1	  602.8	 3781.0	...
10130460	  781.3	  602.5	 3785.0	...
10130461	  781.5	  602.1	 3788.0	...
10130462	  781.4	  601.7	 3790.0	...
10130463	  781.3	  601.8	 3790.0	...
10130464	  781.1	  601.8	 3790.0	...
10130465	  781.0	  601.9	 3787.0	...
10130466	  781.0	  602.0	 3784.0	...
10130467	  781.1	  602.5	 3782.0	...
10130468	  781.2	  602.7	 3782.0	...
10130469	  781.2	  602.9	 3786.0	...
10130470	  781.2	  603.1	 3790.0	...
10130471	  781.3	  603.4	 3794.0	...
10130472	  781.5	  603.0	 3795.0	...
10130473	  781.8	  602.3	 3796.0	...
10130474	  782.0	  601.6	 3795.0	...
10130475	  781.8	  601.7	 3795.0	...
10130476	  781.3	  601.8	 3797.0	...
10130477	  780.7	  601.8	 3801.0	...
10130478	  780.7	  601.7	 3803.0	...
10130479	  780.7	  601.6	 3803.0	...
10130480	  780.6	  601.6	 3803.0	...
10130481	  780.5	  601.7	 3803.0	...
10130482	  780.4	  601.8	 3803.0	...
10130483	  780.2	  601.8	 3802.0	...
10130484	  780.1	  601.7	 3804.0	...
10130485	  780.2	  601.3	 3805.0	...
10130486	  780.3	  600.9	 3806.0	...
10130487	  780.4	  600.6	 3803.0	...
10130488	  780.1	  600.5	 3801.0	...
10130489	  780.0	  600.8	 3798.0	...
10130490	  780.0	  601.0	 3798.0	...
10130491	  780.3	  601.1	 3804.0	...
10130492	  780.5	  601.0	 3810.0	...
10130493	  780.4	  601.0	 3817.0	...
10130494	  780.3	  601.7	 3816.0	...
10130495	  780.5	  602.2	 3815.0	...
10130496	  780.9	  602.3	 3814.0	...
10130497	  780.8	  601.6	 3815.0	...
10130498	  780.4	  600.9	 3815.0	...
10130499	  780.3	  601.1	 3812.0	...
10130500	  780.6	  601.6	 3809.0	...
10130501	  780.7	  602.2	 3807.0	...
10130502	  780.6	  602.2	 3811.0	...
10130503	  780.7	  602.2	 3815.0	...
10130504	  781.0	  602.1	 3818.0	...
10130505	  781.4	  602.0	 3819.0	...
10130506	  781.5	  602.2	 3819.0	...
10130507	  781.5	  602.4	 3819.0	...
10130508	  781.4	  602.1	 3818.0	...
10130509	  781.2	  601.6	 3818.0	...
10130510	  781.0	  601.1	 3819.0	...
10130511	  781.0	  601.1	 3820.0	...
10130512	  781.1	  601.1	 3824.0	...
10130513	  781.2	  600.9	 3826.0	...
10130514	  781.3	  600.6	 3826.0	...
10130515	  781.4	  600.4	 3823.0	...
10130516	  781.4	  600.4	 3822.0	...
10130517	  781.3	  600.2	 3825.0	...
10130518	  781.4	  600.0	 3827.0	...
10130519	  781.6	  599.9	 3827.0	...
10130520	  781.6	  600.0	 3827.0	...
10130521	  781.4	  600.0	 3827.0	...
10130522	  781.2	  600.3	 3826.0	...
10130523	  781.0	  601.1	 3826.0	...
10130524	  781.1	  601.8	 3827.0	...
10130525	  781.1	  602.1	 3829.0	...
10130526	  781.1	  602.0	 3830.0	...
10130527	  781.2	  602.1	 3830.0	...
10130528	  781.1	  602.2	 3831.0	...
10130529	  781.0	  602.3	 3832.0	...
10130530	  780.6	  602.3	 3834.0	...
10130531	  780.3	  602.2	 3835.0	...
10130532	  780.1	  602.1	 3834.0	...
10130533	  780.2	  602.1	 3831.0	...
10130534	  780.4	  602.3	 3830.0	...
10130535	  780.6	  602.4	 3832.0	...
10130536	  780.6	  601.9	 3834.0	...
10130537	  780.5	  601.3	 3835.0	...
10130538	  780.3	  600.8	 3836.0	...
10130539	  780.1	  601.0	 3838.0	...
10130540	  780.0	  601.1	 3839.0	...
10130541	  780.1	  601.1	 3838.0	...
10130542	  780.3	  601.0	 3840.0	...
10130543	  780.5	  601.1	 3845.0	...
10130544	  780.7	  601.1	 3850.0	...
10130545	  780.8	  601.4	 3850.0	...
10130546	  780.9	  601.6	 3849.0	...
10130547	  781.0	  601.1	 3847.0	...
10130548	  780.9	  600.4	 3846.0	...
10130549	  780.9	  599.8	 3844.0	...
10130550	  780.9	  599.7	 3843.0	...
10130551	  780.8	  599.5	 3844.0	...
10130552	  780.7	  599.3	 3845.0	...
10130553	  780.6	  599.3	 3846.0	...
10130554	  780.6	  599.4	 3848.0	...
10130555	  780.6	  599.5	 3849.0	...
10130556	  780.6	  599.7	 3847.0	...
10130557	  780.4	  599.7	 3845.0	...
10130558	  780.1	  599.6	 3851.0	...
10130559	  779.9	  599.4	 3857.0	...
10130560	  779.9	  599.2	 3863.0	...
10130561	  779.9	  599.2	 3863.0	...
10130562	  780.1	  599.0	 3861.0	...
10130563	  780.3	  598.7	 3858.0	...
10130564	  780.6	  598.5	 3856.0	...
10130565	  780.8	  598.5	 3856.0	...
MSG	10130566 0000 _ Number On
10130566	  780.8	  598.6	 3856.0	...
10130567	  780.3	  598.6	 3856.0	...
10130568	  779.7	  598.5	 3857.0	...
10130569	  779.0	  598.5	 3858.0	...
10130570	  778.8	  598.5	 3860.0	...
10130571	  778.5	  598.6	 3861.0	...
10130572	  778.4	  598.6	 3862.0	...
10130573	  779.0	  598.6	 3862.0	...
10130574	  779.8	  598.5	 3861.0	...
10130575	  780.0	  598.6	 3861.0	...
10130576	  779.4	  598.9	 3862.0	...
10130577	  778.9	  599.2	 3864.0	...
10130578	  778.8	  599.5	 3866.0	...
10130579	  778.8	  599.6	 3864.0	...
10130580	  778.9	  599.6	 3862.0	...
10130581	  779.0	  599.6	 3859.0	...
10130582	  779.1	  599.4	 3861.0	...
10130583	  779.2	  598.7	 3863.0	...
10130584	  779.3	  598.1	 3868.0	...
10130585	  779.4	  597.6	 3870.0	...
10130586	  779.3	  597.8	 3872.0	...
10130587	  779.2	  598.2	 3871.0	...
10130588	  779.5	  598.4	 3873.0	...
10130589	  779.8	  598.1	 3876.0	...
10130590	  780.1	  597.9	 3878.0	...
10130591	  780.0	  597.9	 3879.0	...
10130592	  779.9	  597.9	 3880.0	...
10130593	  779.9	  597.9	 3881.0	...
10130594	  780.0	  598.0	 3882.0	...
10130595	  780.0	  598.2	 3883.0	...
10130596	  779.9	  598.5	 3883.0	...
10130597	  779.7	  598.8	 3883.0	...
10130598	  779.4	  598.7	 3885.0	...
10130599	  779.2	  598.5	 3887.0	...
10130600	  779.3	  598.3	 3890.0	...
10130601	  779.3	  598.2	 3891.0	...
10130602	  779.2	  598.1	 3891.0	...
10130603	  779.2	  598.1	 3892.0	...
10130604	  779.2	  598.2	 3893.0	...
10130605	  779.3	  598.2	 3893.0	...
10130606	  779.4	  598.3	 3893.0	...
10130607	  779.4	  598.4	 3893.0	...
10130608	  779.5	  598.4	 3894.0	...
10130609	  779.6	  598.3	 3893.0	...
10130610	  779.7	  598.2	 3892.0	...
10130611	  779.5	  598.2	 3892.0	...
10130612	  779.2	  598.2	 3893.0	...
10130613	  778.7	  598.0	 3894.0	...
10130614	  778.5	  597.7	 3896.0	...
10130615	  778.2	  597.5	 3897.0	...
10130616	  778.3	  597.5	 3899.0	...
10130617	  778.8	  597.5	 3900.0	...
10130618	  779.2	  597.4	 3899.0	...
10130619	  779.3	  597.3	 3897.0	...
10130620	  778.8	  597.3	 3897.0	...
10130621	  778.3	  597.3	 3901.0	...
10130622	  778.3	  597.5	 3905.0	...
10130623	  778.3	  597.8	 3907.0	...
10130624	  779.0	  598.1	 3907.0	...
10130625	  779.7	  598.2	 3909.0	...
10130626	  780.2	  598.3	 3912.0	...
10130627	  780.1	  598.4	 3911.0	...
10130628	  779.9	  598.3	 3907.0	...
10130629	  779.7	  598.7	 3907.0	...
10130630	  779.4	  599.1	 3912.0	...
10130631	  778.7	  599.0	 3918.0	...
10130632	  778.1	  598.5	 3919.0	...
10130633	  777.9	  598.5	 3918.0	...
10130634	  778.0	  599.1	 3917.0	...
10130635	  778.2	  599.7	 3917.0	...
10130636	  778.4	  599.6	 3916.0	...
10130637	  778.6	  599.5	 3917.0	...
10130638	  778.8	  599.3	 3915.0	...
10130639	  778.8	  599.4	 3913.0	...
10130640	  778.7	  599.4	 3911.0	...
10130641	  778.7	  599.2	 3911.0	...
10130642	  778.4	  598.9	 3910.0	...
10130643	  778.1	  598.7	 3913.0	...
10130644	  777.8	  598.7	 3916.0	...
10130645	  777.8	  598.7	 3919.0	...
10130646	  777.8	  598.7	 3919.0	...
10130647	  777.9	  598.7	 3921.0	...
10130648	  777.9	  598.5	 3924.0	...
10130649	  777.9	  598.3	 3927.0	...
10130650	  778.0	  598.1	 3930.0	...
10130651	  778.1	  598.1	 3931.0	...
10130652	  778.1	  598.1	 3933.0	...
10130653	  778.0	  598.0	 3933.0	...
10130654	  778.0	  598.0	 3932.0	...
10130655	  778.0	  598.0	 3931.0	...
10130656	  777.9	  598.1	 3931.0	...
10130657	  777.8	  598.1	 3931.0	...
10130658	  777.7	  598.1	 3931.0	...
10130659	  777.8	  598.1	 3932.0	...
10130660	  777.7	  597.7	 3933.0	...
10130661	  777.8	  597.5	 3934.0	...
10130662	  777.8	  597.3	 3935.0	...
10130663	  777.8	  597.5	 3938.0	...
10130664	  778.1	  597.7	 3946.0	...
10130665	  778.3	  597.6	 3952.0	...
10130666	  778.3	  597.5	 3953.0	...
10130667	  778.0	  597.8	 3950.0	...
10130668	  777.8	  598.2	 3947.0	...
10130669	  777.8	  598.6	 3948.0	...
10130670	  777.6	  598.6	 3949.0	...
10130671	  777.3	  598.9	 3950.0	...
10130672	  777.0	  599.2	 3950.0	...
10130673	  777.0	  599.4	 3951.0	...
10130674	  777.1	  599.2	 3951.0	...
10130675	  777.4	  598.5	 3950.0	...
10130676	  777.5	  597.9	 3952.0	...
10130677	  777.6	  597.4	 3955.0	...
10130678	  777.7	  597.3	 3957.0	...
10130679	  777.9	  597.2	 3957.0	...
10130680	  777.8	  597.3	 3957.0	...
10130681	  777.7	  597.5	 3957.0	...
10130682	  777.6	  597.9	 3958.0	...
10130683	  777.4	  598.3	 3961.0	...
10130684	  777.3	  598.4	 3964.0	...
10130685	  777.6	  598.0	 3966.0	...
10130686	  778.0	  597.7	 3968.0	...
10130687	  778.3	  597.4	 3970.0	...
10130688	  778.2	  597.5	 3973.0	...
10130689	  778.1	  597.5	 3976.0	...
10130690	  778.2	  597.5	 3980.0	...
10130691	  778.3	  597.6	 3983.0	...
10130692	  778.3	  597.6	 3981.0	...
10130693	  778.2	  597.6	 3980.0	...
10130694	  778.1	  597.5	 3980.0	...
10130695	  777.9	  597.5	 3981.0	...
10130696	  777.6	  597.2	 3983.0	...
10130697	  777.3	  596.9	 3984.0	...
10130698	  777.4	  596.5	 3986.0	...
10130699	  777.4	  596.5	 3987.0	...
10130700	  777.5	  596.5	 3988.0	...
10130701	  777.7	  596.6	 3987.0	...
10130702	  777.9	  596.6	 3988.0	...
10130703	  778.1	  596.3	 3988.0	...
10130704	  778.3	  595.9	 3990.0	...
10130705	  778.6	  596.6	 3991.0	...
10130706	  778.6	  597.7	 3993.0	...
10130707	  778.4	  598.2	 3994.0	...
10130708	  777.9	  597.7	 3996.0	...
10130709	  777.5	  596.9	 3998.0	...
10130710	  777.2	  596.7	 3999.0	...
10130711	  777.3	  596.3	 3999.0	...
10130712	  777.5	  596.2	 3999.0	...
10130713	  777.6	  596.1	 4000.0	...
10130714	  777.9	  596.5	 4001.0	...
10130715	  778.1	  596.9	 4001.0	...
10130716	  778.1	  597.2	 4002.0	...
10130717	  777.9	  597.0	 4003.0	...
10130718	  777.8	  597.1	 4004.0	...
10130719	  777.8	  597.3	 4005.0	...
10130720	  777.5	  597.6	 4006.0	...
10130721	  777.3	  597.6	 4009.0	...
10130722	  777.2	  597.7	 4011.0	...
10130723	  777.3	  598.3	 4013.0	...
10130724	  777.3	  599.0	 4014.0	...
10130725	  777.1	  599.5	 4015.0	...
10130726	  777.0	  599.3	 4017.0	...
10130727	  777.0	  599.1	 4017.0	...
10130728	  777.1	  599.0	 4017.0	...
10130729	  777.1	  598.9	 4021.0	...
10130730	  777.3	  598.7	 4024.0	...
10130731	  777.5	  598.0	 4027.0	...
10130732	  777.5	  597.5	 4027.0	...
10130733	  777.2	  597.1	 4026.0	...
10130734	  777.0	  597.1	 4026.0	...
10130735	  777.1	  597.2	 4026.0	...
10130736	  777.1	  597.5	 4024.0	...
10130737	  777.3	  597.8	 4021.0	...
10130738	  777.6	  598.1	 4019.0	...
10130739	  777.8	  598.3	 4019.0	...
10130740	  777.6	  598.5	 4022.0	...
10130741	  777.3	  598.6	 4024.0	...
10130742	  776.7	  598.6	 4026.0	...
10130743	  776.5	  598.9	 4026.0	...
10130744	  776.2	  599.2	 4025.0	...
10130745	  776.1	  598.9	 4024.0	...
10130746	  776.2	  598.3	 4028.0	...
10130747	  776.3	  597.8	 4033.0	...
10130748	  776.6	  597.9	 4038.0	...
10130749	  776.8	  598.5	 4040.0	...
10130750	  777.0	  599.1	 4042.0	...
10130751	  777.1	  599.6	 4044.0	...
10130752	  776.9	  599.5	 4042.0	...
10130753	  776.8	  598.7	 4040.0	...
10130754	  776.9	  598.0	 4038.0	...
10130755	  776.9	  597.8	 4037.0	...
10130756	  776.8	  598.2	 4035.0	...
10130757	  776.8	  598.5	 4033.0	...
10130758	  777.1	  598.2	 4033.0	...
10130759	  777.5	  598.0	 4034.0	...
10130760	  777.9	  597.9	 4034.0	...
10130761	  778.0	  597.9	 4035.0	...
10130762	  778.1	  597.9	 4035.0	...
10130763	  778.1	  597.9	 4035.0	...
10130764	  778.1	  598.1	 4040.0	...
10130765	  778.2	  598.3	 4044.0	...
10130766	  778.0	  598.2	 4050.0	...
10130767	  777.7	  598.0	 4051.0	...
10130768	  777.4	  597.9	 4053.0	...
10130769	  777.4	  598.0	 4054.0	...
10130770	  777.5	  598.2	 4054.0	...
10130771	  777.4	  598.2	 4053.0	...
10130772	  777.4	  598.2	 4052.0	...
10130773	  777.4	  598.2	 4050.0	...
10130774	  777.1	  598.3	 4051.0	...
10130775	  776.8	  598.3	 4053.0	...
10130776	  776.7	  598.3	 4054.0	...
10130777	  776.9	  598.3	 4055.0	...
10130778	  777.1	  598.3	 4055.0	...
10130779	  777.0	  598.4	 4056.0	...
10130780	  777.0	  598.5	 4059.0	...
10130781	  777.0	  598.5	 4062.0	...
10130782	  777.0	  598.5	 4064.0	...
10130783	  777.1	  598.4	 4063.0	...
10130784	  777.3	  598.3	 4062.0	...
10130785	  777.4	  598.0	 4061.0	...
10130786	  777.3	  598.0	 4062.0	...
10130787	  777.0	  598.1	 4064.0	...
10130788	  776.7	  598.2	 4067.0	...
10130789	  776.5	  598.2	 4068.0	...
10130790	  776.6	  598.3	 4069.0	...
10130791	  776.6	  598.1	 4069.0	...
10130792	  776.8	  598.0	 4069.0	...
10130793	  776.8	  598.2	 4073.0	...
10130794	  776.6	  598.4	 4077.0	...
10130795	  776.4	  598.7	 4081.0	...
10130796	  776.0	  598.8	 4081.0	...
10130797	  775.9	  598.8	 4080.0	...
10130798	  776.3	  598.5	 4080.0	...
10130799	  776.8	  598.2	 4079.0	...
10130800	  777.2	  598.3	 4078.0	...
10130801	  777.2	  598.8	 4077.0	...
10130802	  776.8	  598.8	 4078.0	...
10130803	  776.4	  598.5	 4080.0	...
10130804	  775.9	  598.1	 4081.0	...
10130805	  776.2	  598.2	 4081.0	...
10130806	  776.4	  598.0	 4080.0	...
10130807	  776.3	  597.9	 4083.0	...
10130808	  776.0	  597.9	 4085.0	...
10130809	  776.1	  597.9	 4088.0	...
10130810	  776.5	  597.9	 4088.0	...
10130811	  776.8	  597.6	 4088.0	...
10130812	  776.8	  597.3	 4087.0	...
10130813	  776.6	  597.5	 4086.0	...
10130814	  776.4	  597.9	 4085.0	...
10130815	  776.3	  598.4	 4083.0	...
10130816	  776.3	  598.4	 4085.0	...
10130817	  776.7	  598.2	 4087.0	...
10130818	  777.0	  597.5	 4089.0	...
10130819	  777.4	  596.9	 4089.0	...
10130820	  777.3	  596.7	 4091.0	...
10130821	  777.0	  597.1	 4093.0	...
10130822	  776.5	  597.4	 4095.0	...
10130823	  776.0	  597.6	 4095.0	...
10130824	  775.7	  597.4	 4096.0	...
10130825	  775.7	  597.2	 4099.0	...
10130826	  775.7	  597.5	 4099.0	...
10130827	  775.6	  598.0	 4095.0	...
10130828	  775.7	  598.5	 4092.0	...
10130829	  775.9	  598.5	 4091.0	...
10130830	  776.0	  598.6	 4092.0	...
10130831	  776.0	  598.6	 4093.0	...
10130832	  776.1	  598.7	 4095.0	...
10130833	  776.2	  598.8	 4097.0	...
10130834	  776.3	  598.9	 4099.0	...
10130835	  776.3	  598.8	 4100.0	...
10130836	  776.2	  598.7	 4100.0	...
10130837	  776.2	  598.5	 4101.0	...
10130838	  776.1	  598.4	 4101.0	...
10130839	  776.0	  598.4	 4101.0	...
10130840	  776.0	  598.6	 4100.0	...
10130841	  775.9	  598.8	 4099.0	...
10130842	  775.8	  599.0	 4098.0	...
10130843	  776.1	  599.1	 4098.0	...
10130844	  776.6	  599.0	 4097.0	...
10130845	  776.9	  598.7	 4096.0	...
10130846	  776.6	  598.6	 4098.0	...
10130847	  776.1	  598.7	 4100.0	...
10130848	  775.8	  598.4	 4102.0	...
10130849	  775.9	  598.0	 4101.0	...
10130850	  776.3	  597.9	 4100.0	...
10130851	  776.8	  598.4	 4100.0	...
10130852	  776.9	  599.0	 4101.0	...
10130853	  777.0	  599.0	 4102.0	...
10130854	  776.9	  598.8	 4103.0	...
10130855	  776.5	  598.7	 4104.0	...
10130856	  776.0	  598.6	 4105.0	...
10130857	  775.9	  598.4	 4106.0	...
10130858	  776.1	  598.2	 4107.0	...
10130859	  776.3	  598.1	 4107.0	...
10130860	  776.3	  597.9	 4107.0	...
10130861	  776.3	  597.8	 4107.0	...
10130862	  776.2	  598.3	 4107.0	...
10130863	  776.1	  598.9	 4110.0	...
10130864	  775.9	  599.0	 4114.0	...
10130865	  775.8	  598.5	 4113.0	...
10130866	  775.8	  598.0	 4109.0	...
10130867	  775.9	  598.0	 4106.0	...
10130868	  775.6	  597.8	 4107.0	...
10130869	  775.3	  597.5	 4107.0	...
10130870	  775.0	  597.3	 4109.0	...
10130871	  775.0	  597.3	 4111.0	...
10130872	  774.9	  597.6	 4113.0	...
10130873	  774.9	  597.8	 4112.0	...
10130874	  775.1	  598.0	 4111.0	...
10130875	  775.4	  598.6	 4113.0	...
10130876	  775.5	  599.1	 4115.0	...
10130877	  775.3	  599.6	 4117.0	...
10130878	  775.0	  599.6	 4116.0	...
MSG	10130879 0000 _ Number Off
10130879	  774.8	  599.9	 4115.0	...
10130880	  774.7	  600.0	 4117.0	...
10130881	  774.9	  600.2	 4119.0	...
10130882	  775.2	  599.9	 4121.0	...
10130883	  775.6	  599.6	 4120.0	...
10130884	  775.7	  599.4	 4120.0	...
10130885	  775.7	  599.2	 4118.0	...
10130886	  775.5	  598.9	 4117.0	...
10130887	  775.3	  599.0	 4116.0	...
10130888	  775.2	  599.2	 4116.0	...
10130889	  775.3	  599.1	 4114.0	...
10130890	  775.5	  598.6	 4111.0	...
10130891	  776.0	  598.4	 4110.0	...
10130892	  776.1	  598.3	 4112.0	...
10130893	  775.9	  598.3	 4114.0	...
10130894	  775.6	  598.3	 4116.0	...
10130895	  775.2	  598.3	 4116.0	...
10130896	  775.3	  598.3	 4117.0	...
10130897	  775.3	  598.3	 4117.0	...
10130898	  775.6	  598.1	 4119.0	...
10130899	  776.0	  598.0	 4120.0	...
10130900	  775.9	  598.2	 4120.0	...
10130901	  775.5	  598.6	 4119.0	...
10130902	  775.2	  598.8	 4122.0	...
10130903	  775.2	  598.6	 4126.0	...
10130904	  775.2	  598.4	 4131.0	...
10130905	  775.4	  598.3	 4133.0	...
10130906	  775.6	  598.9	 4131.0	...
10130907	  775.9	  599.6	 4128.0	...
10130908	  776.0	  599.9	 4124.0	...
10130909	  775.8	  599.4	 4123.0	...
10130910	  775.5	  598.9	 4123.0	...
10130911	  775.1	  598.9	 4123.0	...
10130912	  774.8	  598.9	 4125.0	...
10130913	  774.7	  599.3	 4126.0	...
10130914	  774.6	  599.8	 4127.0	...
10130915	  774.5	  600.2	 4126.0	...
10130916	  774.4	  600.1	 4126.0	...
10130917	  774.4	  600.1	 4126.0	...
10130918	  774.9	  599.9	 4126.0	...
10130919	  775.4	  599.6	 4125.0	...
10130920	  775.9	  598.9	 4125.0	...
10130921	  775.9	  598.4	 4124.0	...
10130922	  775.8	  598.1	 4124.0	...
10130923	  775.7	  598.3	 4125.0	...
10130924	  775.5	  598.5	 4126.0	...
10130925	  775.2	  598.9	 4128.0	...
10130926	  774.9	  599.4	 4128.0	...
10130927	  774.8	  599.9	 4128.0	...
10130928	  775.0	  600.0	 4128.0	...
10130929	  775.2	  599.8	 4127.0	...
10130930	  775.3	  599.6	 4127.0	...
10130931	  775.2	  599.5	 4126.0	...
10130932	  775.3	  599.3	 4125.0	...
10130933	  775.5	  599.3	 4125.0	...
10130934	  775.7	  599.4	 4125.0	...
10130935	  775.8	  600.1	 4128.0	...
10130936	  775.9	  600.7	 4132.0	...
10130937	  776.0	  601.3	 4134.0	...
10130938	  776.1	  601.2	 4135.0	...
10130939	  775.6	  601.3	 4136.0	...
10130940	  775.0	  601.3	 4134.0	...
10130941	  774.6	  601.3	 4131.0	...
10130942	  774.7	  601.3	 4128.0	...
10130943	  775.1	  601.2	 4128.0	...
10130944	  775.4	  601.2	 4128.0	...
10130945	  775.9	  601.2	 4129.0	...
10130946	  776.1	  601.2	 4129.0	...
10130947	  776.2	  601.2	 4131.0	...
10130948	  776.2	  601.3	 4133.0	...
10130949	  776.2	  601.3	 4134.0	...
10130950	  776.2	  601.4	 4132.0	...
10130951	  776.1	  601.5	 4131.0	...
10130952	  776.0	  601.5	 4131.0	...
10130953	  775.9	  601.8	 4134.0	...
10130954	  775.9	  601.9	 4138.0	...
10130955	  775.9	  602.0	 4141.0	...
10130956	  776.0	  602.0	 4139.0	...
10130957	  776.1	  602.0	 4138.0	...
10130958	  776.4	  602.0	 4137.0	...
10130959	  776.5	  602.1	 4136.0	...
10130960	  776.2	  602.3	 4136.0	...
10130961	  775.6	  602.4	 4136.0	...
10130962	  775.1	  602.1	 4137.0	...
10130963	  775.1	  601.7	 4137.0	...
10130964	  775.5	  601.7	 4136.0	...
10130965	  775.9	  602.1	 4134.0	...
10130966	  776.3	  602.6	 4134.0	...
10130967	  776.1	  602.7	 4133.0	...
10130968	  776.2	  602.3	 4133.0	...
10130969	  776.4	  601.9	 4132.0	...
10130970	  776.6	  601.4	 4132.0	...
10130971	  776.5	  602.0	 4131.0	...
10130972	  776.5	  602.5	 4133.0	...
10130973	  776.8	  603.0	 4138.0	...
10130974	  777.1	  602.9	 4143.0	...
10130975	  777.3	  602.7	 4145.0	...
10130976	  777.3	  602.5	 4142.0	...
10130977	  776.5	  602.4	 4138.0	...
10130978	  775.8	  602.3	 4136.0	...
10130979	  775.1	  602.3	 4137.0	...
10130980	  775.1	  602.5	 4139.0	...
10130981	  775.4	  602.3	 4140.0	...
10130982	  775.7	  601.9	 4140.0	...
10130983	  776.1	  601.6	 4139.0	...
10130984	  776.1	  601.4	 4138.0	...
10130985	  776.2	  601.1	 4137.0	...
10130986	  776.3	  600.7	 4137.0	...
10130987	  776.6	  600.5	 4137.0	...
10130988	  776.9	  600.6	 4135.0	...
10130989	  777.2	  601.0	 4132.0	...
10130990	  776.8	  601.8	 4131.0	...
10130991	  776.5	  602.5	 4133.0	...
10130992	  776.2	  602.5	 4135.0	...
10130993	  776.2	  602.1	 4136.0	...
10130994	  776.3	  601.7	 4136.0	...
10130995	  776.0	  601.8	 4137.0	...
10130996	  775.7	  601.9	 4138.0	...
10130997	  775.3	  602.0	 4139.0	...
10130998	  775.2	  602.3	 4140.0	...
10130999	  775.1	  602.5	 4141.0	...
10131000	  775.5	  602.6	 4142.0	...
10131001	  776.0	  602.5	 4143.0	...
10131002	  776.5	  602.3	 4145.0	...
10131003	  776.5	  602.2	 4143.0	...
10131004	  776.6	  602.1	 4139.0	...
10131005	  776.6	  602.0	 4136.0	...
10131006	  776.7	  601.8	 4136.0	...
10131007	  776.7	  601.7	 4136.0	...
10131008	  776.9	  601.6	 4135.0	...
10131009	  777.0	  601.6	 4137.0	...
10131010	  776.9	  601.5	 4138.0	...
10131011	  776.7	  601.4	 4140.0	...
10131012	  776.6	  601.3	 4139.0	...
10131013	  776.6	  601.7	 4139.0	...
10131014	  776.8	  602.1	 4138.0	...
10131015	  776.9	  602.4	 4135.0	...
10131016	  776.8	  602.5	 4133.0	...
10131017	  776.7	  602.7	 4133.0	...
10131018	  776.5	  602.9	 4135.0	...
10131019	  776.3	  603.0	 4136.0	...
10131020	  776.2	  603.1	 4136.0	...
10131021	  776.0	  603.0	 4137.0	...
10131022	  776.0	  603.0	 4138.0	...
10131023	  776.0	  602.9	 4138.0	...
10131024	  776.1	  603.0	 4137.0	...
10131025	  776.2	  603.1	 4137.0	...
10131026	  776.5	  603.2	 4137.0	...
10131027	  776.8	  603.1	 4137.0	...
10131028	  777.0	  603.1	 4137.0	...
10131029	  776.9	  603.0	 4137.0	...
10131030	  776.9	  603.1	 4137.0	...
10131031	  777.3	  603.1	 4133.0	...
10131032	  777.6	  603.1	 4129.0	...
10131033	  777.5	  603.0	 4125.0	...
10131034	  777.0	  602.4	 4125.0	...
10131035	  776.7	  601.9	 4127.0	...
10131036	  776.8	  601.4	 4129.0	...
10131037	  776.9	  601.3	 4131.0	...
10131038	  777.0	  601.1	 4131.0	...
10131039	  777.0	  601.0	 4133.0	...
10131040	  777.0	  600.9	 4136.0	...
10131041	  776.9	  600.8	 4139.0	...
10131042	  777.1	  600.6	 4139.0	...
10131043	  777.3	  600.5	 4138.0	...
10131044	  777.0	  600.4	 4137.0	...
10131045	  776.5	  600.8	 4136.0	...
10131046	  776.1	  601.1	 4136.0	...
10131047	  776.3	  601.4	 4137.0	...
10131048	  776.5	  601.4	 4138.0	...
10131049	  776.5	  601.2	 4137.0	...
10131050	  776.5	  601.0	 4135.0	...
10131051	  776.5	  600.8	 4133.0	...
10131052	  776.3	  600.9	 4131.0	...
10131053	  776.1	  600.7	 4130.0	...
10131054	  775.8	  600.4	 4130.0	...
10131055	  775.8	  600.1	 4130.0	...
10131056	  775.8	  600.0	 4130.0	...
10131057	  775.8	  600.0	 4131.0	...
10131058	  776.0	  600.2	 4132.0	...
10131059	  776.4	  600.3	 4133.0	...
10131060	  776.7	  600.3	 4133.0	...
10131061	  776.8	  600.3	 4133.0	...
10131062	  777.0	  600.3	 4134.0	...
10131063	  777.3	  600.4	 4134.0	...
10131064	  777.5	  600.4	 4136.0	...
10131065	  777.5	  600.3	 4137.0	...
10131066	  777.5	  600.2	 4138.0	...
10131067	  777.6	  600.1	 4138.0	...
10131068	  777.5	  600.0	 4138.0	...
10131069	  777.2	  599.8	 4138.0	...
10131070	  777.0	  600.1	 4138.0	...
10131071	  776.8	  600.4	 4139.0	...
10131072	  777.0	  600.5	 4141.0	...
10131073	  777.1	  600.2	 4142.0	...
10131074	  777.2	  600.2	 4143.0	...
10131075	  777.2	  600.3	 4145.0	...
10131076	  777.3	  600.5	 4148.0	...
10131077	  777.3	  600.5	 4147.0	...
10131078	  777.3	  600.6	 4146.0	...
10131079	  777.5	  600.8	 4145.0	...
10131080	  777.6	  600.8	 4147.0	...
10131081	  777.7	  600.7	 4149.0	...
10131082	  777.7	  600.8	 4149.0	...
10131083	  777.6	  601.0	 4150.0	...
10131084	  777.3	  601.3	 4150.0	...
10131085	  777.0	  601.3	 4149.0	...
10131086	  776.8	  601.2	 4145.0	...
10131087	  777.0	  601.0	 4141.0	...
10131088	  777.2	  600.9	 4138.0	...
10131089	  777.3	  600.8	 4141.0	...
10131090	  777.4	  600.9	 4144.0	...
10131091	  777.5	  601.0	 4145.0	...
10131092	  777.6	  600.9	 4144.0	...
MSG	10131093 0000 _ Number On
10131093	  777.7	  600.6	 4141.0	...
10131094	  777.6	  600.4	 4139.0	...
10131095	  778.0	  600.4	 4138.0	...
10131096	  778.4	  600.6	 4141.0	...
10131097	  778.1	  600.8	 4145.0	...
10131098	  777.4	  600.9	 4148.0	...
10131099	  776.6	  600.9	 4147.0	...
10131100	  776.6	  600.8	 4146.0	...
10131101	  776.8	  600.7	 4145.0	...
10131102	  777.1	  600.6	 4145.0	...
10131103	  777.3	  600.3	 4145.0	...
10131104	  777.4	  600.0	 4145.0	...
10131105	  777.2	  600.0	 4145.0	...
10131106	  777.2	  600.4	 4149.0	...
10131107	  777.6	  600.6	 4152.0	...
10131108	  778.2	  600.4	 4152.0	...
10131109	  778.2	  600.4	 4147.0	...
10131110	  777.7	  600.4	 4142.0	...
10131111	  777.2	  600.5	 4143.0	...
10131112	  777.2	  600.4	 4146.0	...
10131113	  777.2	  600.4	 4149.0	...
10131114	  777.2	  600.5	 4148.0	...
10131115	  777.2	  600.8	 4148.0	...
10131116	  777.1	  601.1	 4149.0	...
10131117	  777.3	  601.2	 4149.0	...
10131118	  777.6	  601.0	 4149.0	...
10131119	  777.9	  600.7	 4148.0	...
10131120	  777.9	  600.9	 4147.0	...
10131121	  777.9	  601.0	 4146.0	...
10131122	  777.9	  601.0	 4145.0	...
10131123	  778.0	  600.9	 4145.0	...
10131124	  778.1	  600.8	 4146.0	...
10131125	  778.3	  600.7	 4144.0	...
10131126	  778.4	  600.8	 4142.0	...
10131127	  778.5	  600.8	 4140.0	...
10131128	  778.4	  600.6	 4140.0	...
10131129	  778.0	  600.4	 4143.0	...
10131130	  777.5	  600.3	 4145.0	...
10131131	  777.2	  600.3	 4146.0	...
10131132	  777.3	  600.0	 4146.0	...
10131133	  777.4	  599.7	 4145.0	...
10131134	  777.4	  600.0	 4145.0	...
10131135	  777.6	  600.4	 4145.0	...
10131136	  777.8	  601.0	 4145.0	...
10131137	  777.9	  601.1	 4146.0	...
10131138	  777.9	  601.3	 4146.0	...
10131139	  777.8	  601.4	 4145.0	...
10131140	  777.7	  601.3	 4144.0	...
10131141	  777.8	  601.0	 4143.0	...
10131142	  777.9	  600.6	 4146.0	...
10131143	  778.1	  600.5	 4149.0	...
10131144	  778.3	  600.8	 4154.0	...
10131145	  778.6	  601.1	 4155.0	...
10131146	  778.6	  601.4	 4153.0	...
10131147	  778.5	  601.2	 4150.0	...
10131148	  778.5	  600.9	 4148.0	...
10131149	  778.5	  600.8	 4149.0	...
10131150	  778.5	  600.3	 4151.0	...
10131151	  778.6	  599.9	 4153.0	...
10131152	  778.6	  600.0	 4154.0	...
10131153	  778.9	  600.3	 4152.0	...
10131154	  779.2	  600.7	 4151.0	...
10131155	  779.3	  600.5	 4150.0	...
10131156	  779.1	  600.4	 4151.0	...
10131157	  778.9	  600.3	 4151.0	...
10131158	  778.9	  600.4	 4153.0	...
10131159	  778.9	  600.5	 4156.0	...
10131160	  779.0	  600.6	 4158.0	...
10131161	  778.7	  600.6	 4157.0	...
10131162	  778.3	  600.8	 4156.0	...
10131163	  777.9	  601.0	 4157.0	...
10131164	  778.1	  601.3	 4157.0	...
10131165	  778.3	  601.5	 4158.0	...
10131166	  778.5	  601.7	 4158.0	...
10131167	  778.6	  601.0	 4156.0	...
10131168	  778.6	  600.3	 4155.0	...
10131169	  778.5	  599.8	 4154.0	...
10131170	  778.4	  600.0	 4153.0	...
10131171	  778.3	  600.1	 4152.0	...
10131172	  778.5	  600.7	 4150.0	...
10131173	  778.7	  601.4	 4149.0	...
10131174	  778.7	  601.9	 4149.0	...
10131175	  778.7	  601.8	 4152.0	...
10131176	  778.6	  601.7	 4155.0	...
10131177	  778.4	  601.7	 4159.0	...
10131178	  778.3	  601.9	 4159.0	...
10131179	  778.6	  602.0	 4160.0	...
10131180	  779.2	  602.0	 4160.0	...
10131181	  779.7	  601.9	 4162.0	...
10131182	  779.9	  601.6	 4165.0	...
10131183	  779.8	  601.4	 4166.0	...
10131184	  779.8	  601.2	 4165.0	...
10131185	  779.8	  601.2	 4163.0	...
10131186	  779.8	  601.2	 4162.0	...
10131187	  779.8	  600.7	 4161.0	...
10131188	  779.5	  600.2	 4160.0	...
10131189	  779.4	  600.2	 4161.0	...
10131190	  779.6	  601.1	 4161.0	...
10131191	  780.0	  602.1	 4157.0	...
10131192	  780.4	  602.6	 4154.0	...
10131193	  780.5	  602.7	 4154.0	...
10131194	  780.5	  602.7	 4158.0	...
10131195	  780.5	  602.7	 4162.0	...
10131196	  780.5	  602.6	 4162.0	...
10131197	  780.3	  602.5	 4162.0	...
10131198	  780.2	  602.5	 4162.0	...
10131199	  780.1	  602.5	 4162.0	...
10131200	  780.0	  602.5	 4164.0	...
10131201	  779.9	  602.6	 4166.0	...
10131202	  779.8	  602.6	 4167.0	...
10131203	  779.9	  602.5	 4165.0	...
10131204	  779.8	  602.4	 4164.0	...
10131205	  779.7	  602.3	 4165.0	...
10131206	  779.8	  602.3	 4165.0	...
10131207	  780.0	  602.4	 4164.0	...
10131208	  780.3	  602.5	 4162.0	...
10131209	  780.4	  602.7	 4163.0	...
10131210	  780.5	  602.8	 4166.0	...
10131211	  780.4	  603.1	 4167.0	...
10131212	  780.2	  603.2	 4164.0	...
10131213	  780.0	  603.3	 4161.0	...
10131214	  779.9	  603.0	 4162.0	...
10131215	  780.1	  602.6	 4165.0	...
10131216	  780.3	  602.3	 4168.0	...
10131217	  780.4	  602.2	 4168.0	...
10131218	  780.4	  602.1	 4170.0	...
10131219	  780.4	  602.1	 4172.0	...
10131220	  780.4	  602.0	 4174.0	...
10131221	  780.4	  602.0	 4174.0	...
10131222	  780.8	  602.6	 4172.0	...
10131223	  781.1	  603.2	 4169.0	...
10131224	  780.9	  603.8	 4169.0	...
10131225	  780.4	  603.8	 4173.0	...
10131226	  779.7	  603.5	 4177.0	...
10131227	  779.6	  603.2	 4178.0	...
10131228	  779.8	  602.8	 4176.0	...
10131229	  780.2	  602.7	 4174.0	...
10131230	  780.7	  602.6	 4172.0	...
10131231	  780.7	  602.7	 4172.0	...
10131232	  780.6	  602.7	 4172.0	...
10131233	  780.5	  602.6	 4172.0	...
10131234	  780.5	  602.8	 4171.0	...
10131235	  780.5	  603.3	 4171.0	...
10131236	  780.5	  603.8	 4171.0	...
10131237	  780.6	  603.4	 4173.0	...
10131238	  781.0	  602.8	 4174.0	...
10131239	  781.4	  602.2	 4175.0	...
10131240	  781.5	  602.2	 4173.0	...
10131241	  781.5	  602.2	 4171.0	...
10131242	  781.5	  602.2	 4170.0	...
10131243	  781.2	  602.3	 4170.0	...
10131244	  780.8	  602.4	 4172.0	...
10131245	  780.6	  602.6	 4175.0	...
10131246	  780.8	  602.7	 4177.0	...
10131247	  780.9	  602.2	 4176.0	...
10131248	  780.8	  601.7	 4174.0	...
10131249	  780.7	  601.3	 4172.0	...
10131250	  780.7	  601.3	 4171.0	...
10131251	  780.6	  601.2	 4171.0	...
10131252	  780.6	  601.1	 4170.0	...
10131253	  780.5	  601.0	 4169.0	...
10131254	  780.5	  600.7	 4169.0	...
10131255	  780.6	  600.6	 4170.0	...
10131256	  780.7	  600.6	 4167.0	...
10131257	  781.0	  600.7	 4164.0	...
10131258	  781.2	  601.0	 4163.0	...
10131259	  780.9	  601.2	 4166.0	...
10131260	  780.5	  601.7	 4170.0	...
10131261	  780.2	  601.9	 4172.0	...
10131262	  780.5	  602.1	 4175.0	...
10131263	  780.7	  602.2	 4176.0	...
10131264	  780.6	  602.2	 4177.0	...
10131265	  780.6	  602.3	 4180.0	...
10131266	  780.5	  602.3	 4184.0	...
10131267	  780.4	  602.3	 4188.0	...
10131268	  780.8	  602.1	 4188.0	...
10131269	  781.3	  601.9	 4189.0	...
10131270	  781.8	  601.9	 4189.0	...
10131271	  782.0	  602.0	 4186.0	...
10131272	  782.2	  602.2	 4184.0	...
10131273	  781.9	  602.3	 4182.0	...
10131274	  781.5	  602.4	 4183.0	...
10131275	  781.1	  602.4	 4183.0	...
10131276	  781.0	  602.5	 4183.0	...
10131277	  781.0	  602.6	 4182.0	...
10131278	  781.1	  603.0	 4181.0	...
10131279	  781.0	  603.2	 4180.0	...
10131280	  780.8	  603.4	 4180.0	...
10131281	  780.6	  603.2	 4180.0	...
10131282	  780.5	  602.7	 4179.0	...
10131283	  780.3	  602.2	 4179.0	...
10131284	  780.1	  602.1	 4178.0	...
10131285	  779.9	  602.4	 4177.0	...
10131286	  780.5	  602.7	 4179.0	...
10131287	  781.2	  602.5	 4181.0	...
10131288	  781.7	  602.3	 4183.0	...
10131289	  781.5	  602.2	 4182.0	...
10131290	  780.6	  602.3	 4180.0	...
10131291	  780.0	  602.5	 4178.0	...
10131292	  779.9	  603.0	 4178.0	...
10131293	  780.4	  603.3	 4177.0	...
10131294	  780.6	  603.4	 4177.0	...
10131295	  780.4	  603.3	 4177.0	...
10131296	  780.2	  603.2	 4180.0	...
10131297	  780.2	  603.2	 4183.0	...
10131298	  780.1	  603.2	 4185.0	...
10131299	  780.1	  603.2	 4184.0	...
10131300	  780.1	  603.2	 4182.0	...
10131301	  780.1	  603.1	 4181.0	...
10131302	  780.3	  603.0	 4180.0	...
10131303	  780.5	  602.9	 4180.0	...
10131304	  780.5	  602.8	 4183.0	...
10131305	  780.4	  602.9	 4185.0	...
10131306	  780.4	  603.0	 4186.0	...
10131307	  780.5	  603.2	 4183.0	...
10131308	  780.2	  603.3	 4181.0	...
10131309	  779.9	  603.3	 4181.0	...
10131310	  779.4	  603.2	 4180.0	...
10131311	  779.3	  603.0	 4179.0	...
10131312	  779.0	  602.9	 4180.0	...
10131313	  778.9	  602.8	 4181.0	...
10131314	  779.0	  602.9	 4182.0	...
10131315	  779.3	  602.8	 4181.0	...
10131316	  779.8	  602.8	 4184.0	...
10131317	  780.1	  602.6	 4186.0	...
10131318	  780.1	  602.5	 4189.0	...
10131319	  780.0	  602.4	 4190.0	...
10131320	  780.1	  602.8	 4192.0	...
10131321	  780.1	  603.2	 4194.0	...
10131322	  780.1	  603.6	 4195.0	...
10131323	  780.0	  603.6	 4194.0	...
10131324	  779.9	  603.6	 4193.0	...
10131325	  779.7	  603.6	 4191.0	...
10131326	  779.6	  603.6	 4191.0	...
10131327	  779.4	  603.4	 4191.0	...
10131328	  779.4	  603.4	 4195.0	...
10131329	  779.3	  603.4	 4198.0	...
10131330	  779.3	  603.2	 4201.0	...
10131331	  779.3	  603.0	 4201.0	...
10131332	  779.3	  602.9	 4201.0	...
10131333	  779.2	  602.9	 4201.0	...
10131334	  779.2	  602.8	 4202.0	...
10131335	  779.1	  602.6	 4201.0	...
10131336	  779.2	  602.6	 4200.0	...
10131337	  779.3	  602.5	 4197.0	...
10131338	  779.4	  602.8	 4194.0	...
10131339	  779.4	  603.0	 4197.0	...
10131340	  779.3	  603.2	 4201.0	...
10131341	  779.3	  603.2	 4203.0	...
10131342	  779.2	  603.2	 4200.0	...
10131343	  779.3	  603.0	 4195.0	...
10131344	  779.4	  602.6	 4194.0	...
10131345	  779.5	  602.4	 4195.0	...
10131346	  779.5	  602.4	 4198.0	...
10131347	  779.5	  602.2	 4203.0	...
10131348	  779.4	  602.1	 4206.0	...
10131349	  779.3	  602.0	 4210.0	...
10131350	  778.9	  602.1	 4211.0	...
10131351	  778.4	  602.2	 4213.0	...
10131352	  778.1	  602.3	 4213.0	...
10131353	  778.2	  602.4	 4210.0	...
10131354	  778.3	  602.5	 4207.0	...
10131355	  778.2	  602.5	 4204.0	...
10131356	  778.2	  602.9	 4204.0	...
10131357	  778.6	  603.2	 4204.0	...
10131358	  779.2	  603.4	 4203.0	...
10131359	  779.5	  603.2	 4202.0	...
10131360	  779.2	  603.0	 4202.0	...
10131361	  778.9	  603.0	 4205.0	...
10131362	  778.8	  602.9	 4209.0	...
10131363	  778.8	  603.1	 4212.0	...
10131364	  778.3	  603.3	 4212.0	...
10131365	  777.8	  603.3	 4212.0	...
10131366	  777.4	  603.0	 4213.0	...
10131367	  777.6	  602.7	 4212.0	...
10131368	  777.9	  602.4	 4210.0	...
10131369	  778.1	  602.3	 4209.0	...
10131370	  778.1	  602.3	 4209.0	...
10131371	  778.1	  602.5	 4209.0	...
10131372	  778.1	  602.9	 4209.0	...
10131373	  778.0	  603.1	 4209.0	...
10131374	  777.9	  603.3	 4209.0	...
10131375	  777.9	  603.3	 4209.0	...
10131376	  778.0	  602.9	 4209.0	...
10131377	  778.1	  602.5	 4209.0	...
10131378	  778.1	  602.2	 4211.0	...
10131379	  778.1	  602.2	 4213.0	...
10131380	  778.0	  602.2	 4214.0	...
10131381	  777.9	  602.2	 4213.0	...
10131382	  777.5	  602.3	 4213.0	...
10131383	  777.1	  602.5	 4213.0	...
10131384	  776.8	  602.7	 4213.0	...
10131385	  776.8	  602.8	 4214.0	...
10131386	  776.9	  602.8	 4214.0	...
10131387	  777.1	  603.1	 4213.0	...
10131388	  777.3	  603.5	 4215.0	...
10131389	  777.6	  603.3	 4218.0	...
10131390	  777.8	  602.7	 4221.0	...
10131391	  778.0	  602.1	 4222.0	...
10131392	  777.9	  602.1	 4223.0	...
10131393	  777.6	  602.5	 4223.0	...
MSG	10131394 0000 _ Number Off
10131394	  777.4	  603.0	 4224.0	...
10131395	  777.2	  603.6	 4223.0	...
10131396	  777.3	  603.7	 4221.0	...
10131397	  777.3	  603.8	 4220.0	...
10131398	  777.3	  603.7	 4220.0	...
10131399	  777.2	  603.9	 4222.0	...
10131400	  777.0	  604.0	 4223.0	...
10131401	  777.0	  603.9	 4224.0	...
10131402	  776.7	  603.7	 4225.0	...
10131403	  776.2	  603.5	 4227.0	...
10131404	  775.6	  603.6	 4230.0	...
10131405	  775.8	  603.6	 4230.0	...
10131406	  776.6	  603.4	 4229.0	...
10131407	  777.4	  603.2	 4227.0	...
10131408	  777.6	  603.3	 4227.0	...
10131409	  777.6	  603.4	 4227.0	...
10131410	  777.3	  603.6	 4227.0	...
10131411	  777.2	  603.5	 4225.0	...
10131412	  776.8	  603.4	 4224.0	...
10131413	  776.6	  603.4	 4224.0	...
10131414	  776.4	  603.3	 4225.0	...
10131415	  776.5	  603.2	 4226.0	...
10131416	  776.5	  603.1	 4227.0	...
10131417	  776.6	  603.1	 4229.0	...
10131418	  776.3	  603.0	 4229.0	...
10131419	  776.1	  602.9	 4228.0	...
10131420	  775.8	  603.0	 4227.0	...
10131421	  776.2	  603.1	 4225.0	...
10131422	  776.5	  603.2	 4225.0	...
10131423	  777.1	  603.2	 4225.0	...
10131424	  777.3	  603.2	 4224.0	...
10131425	  777.5	  603.2	 4224.0	...
10131426	  777.5	  603.1	 4223.0	...
10131427	  777.4	  603.3	 4223.0	...
10131428	  777.3	  603.5	 4225.0	...
10131429	  777.2	  603.8	 4226.0	...
10131430	  776.9	  603.9	 4228.0	...
10131431	  776.7	  604.0	 4228.0	...
10131432	  776.5	  604.1	 4228.0	...
10131433	  776.2	  604.3	 4227.0	...
10131434	  775.9	  604.5	 4230.0	...
10131435	  775.6	  604.6	 4233.0	...
10131436	  775.7	  604.5	 4234.0	...
10131437	  775.7	  604.1	 4232.0	...
10131438	  775.6	  603.7	 4231.0	...
10131439	  775.6	  603.4	 4231.0	...
10131440	  775.6	  603.8	 4228.0	...
10131441	  775.7	  604.1	 4224.0	...
10131442	  775.8	  604.5	 4221.0	...
10131443	  775.8	  604.7	 4222.0	...
10131444	  775.8	  604.8	 4223.0	...
10131445	  775.8	  604.9	 4223.0	...
10131446	  775.8	  604.9	 4225.0	...
10131447	  775.9	  604.8	 4229.0	...
10131448	  776.0	  604.6	 4233.0	...
10131449	  775.6	  604.4	 4234.0	...
10131450	  775.1	  604.3	 4234.0	...
10131451	  774.8	  604.4	 4235.0	...
10131452	  775.0	  604.7	 4236.0	...
10131453	  775.1	  604.8	 4237.0	...
10131454	  775.2	  604.9	 4238.0	...
10131455	  775.1	  604.8	 4238.0	...
10131456	  775.0	  604.1	 4239.0	...
10131457	  774.9	  603.4	 4240.0	...
10131458	  774.8	  602.8	 4241.0	...
10131459	  774.8	  603.5	 4241.0	...
10131460	  774.9	  603.9	 4242.0	...
10131461	  774.7	  604.4	 4243.0	...
10131462	  774.3	  604.5	 4243.0	...
10131463	  773.9	  604.8	 4242.0	...
10131464	  774.1	  604.8	 4242.0	...
10131465	  774.4	  604.7	 4243.0	...
10131466	  774.8	  604.6	 4243.0	...
10131467	  774.8	  604.1	 4243.0	...
10131468	  774.9	  603.7	 4243.0	...
10131469	  774.9	  603.3	 4244.0	...
10131470	  775.0	  603.3	 4245.0	...
10131471	  774.9	  603.3	 4246.0	...
10131472	  774.8	  603.3	 4245.0	...
10131473	  774.8	  603.3	 4245.0	...
10131474	  774.8	  603.6	 4244.0	...
10131475	  774.5	  603.8	 4247.0	...
10131476	  774.2	  604.2	 4250.0	...
10131477	  774.2	  604.3	 4253.0	...
10131478	  774.6	  604.4	 4253.0	...
10131479	  774.7	  604.3	 4252.0	...
10131480	  774.4	  604.2	 4252.0	...
10131481	  774.0	  604.2	 4251.0	...
10131482	  774.0	  604.6	 4249.0	...
10131483	  774.0	  605.1	 4248.0	...
10131484	  774.1	  605.5	 4244.0	...
10131485	  774.2	  605.5	 4240.0	...
10131486	  774.3	  605.2	 4237.0	...
10131487	  774.2	  605.0	 4239.0	...
10131488	  774.2	  604.7	 4240.0	...
10131489	  774.1	  604.6	 4240.0	...
10131490	  774.2	  604.6	 4244.0	...
10131491	  774.3	  604.6	 4250.0	...
10131492	  774.4	  604.6	 4255.0	...
10131493	  774.4	  604.6	 4257.0	...
10131494	  774.3	  605.1	 4258.0	...
10131495	  774.2	  605.6	 4259.0	...
10131496	  773.8	  605.8	 4260.0	...
10131497	  772.8	  605.5	 4262.0	...
EFIX R   10129300	10131497	2198	  772.2	  599.8	   3946
SSACC R  10131498
10131498	  771.5	  605.2	 4261.0	...
10131499	  769.8	  605.3	 4260.0	...
10131500	  767.2	  605.7	 4259.0	...
10131501	  764.2	  606.0	 4260.0	...
10131502	  760.9	  606.4	 4260.0	...
10131503	  758.1	  606.7	 4261.0	...
10131504	  754.9	  607.1	 4260.0	...
10131505	  751.3	  607.4	 4259.0	...
10131506	  748.4	  607.5	 4263.0	...
10131507	  745.5	  606.6	 4267.0	...
10131508	  743.8	  605.6	 4272.0	...
ESACC R  10131498	10131508	11	  771.5	  605.2	  743.8	  605.6	   0.59	     62
SFIX R   10131509
10131509	  741.8	  604.6	 4274.0	...
10131510	  741.0	  604.4	 4276.0	...
10131511	  740.3	  603.5	 4276.0	...
10131512	  740.8	  602.4	 4273.0	...
10131513	  742.2	  601.1	 4271.0	...
10131514	  743.7	  600.5	 4271.0	...
10131515	  745.2	  599.9	 4272.0	...
10131516	  746.3	  599.9	 4272.0	...
10131517	  747.5	  600.0	 4272.0	...
10131518	  748.4	  600.1	 4272.0	...
10131519	  749.1	  600.1	 4272.0	...
10131520	  750.5	  600.1	 4272.0	...
10131521	  751.7	  600.8	 4271.0	...
10131522	  752.7	  601.5	 4270.0	...
10131523	  752.7	  602.1	 4269.0	...
10131524	  752.7	  602.3	 4268.0	...
10131525	  752.6	  602.6	 4266.0	...
10131526	  752.5	  602.9	 4264.0	...
10131527	  752.3	  602.6	 4263.0	...
10131528	  752.2	  602.1	 4262.0	...
10131529	  752.1	  601.7	 4262.0	...
10131530	  751.9	  601.7	 4264.0	...
10131531	  751.7	  601.8	 4265.0	...
10131532	  751.4	  602.0	 4266.0	...
10131533	  751.2	  601.7	 4265.0	...
10131534	  751.6	  601.3	 4266.0	...
10131535	  752.1	  600.8	 4266.0	...
10131536	  752.7	  600.8	 4267.0	...
10131537	  752.7	  600.9	 4268.0	...
10131538	  752.6	  601.1	 4268.0	...
10131539	  752.4	  601.2	 4267.0	...
10131540	  752.2	  601.3	 4266.0	...
10131541	  752.2	  601.3	 4266.0	...
10131542	  752.1	  601.3	 4268.0	...
10131543	  752.1	  601.7	 4270.0	...
10131544	  752.1	  602.2	 4273.0	...
10131545	  752.1	  602.8	 4273.0	...
10131546	  752.1	  602.9	 4274.0	...
10131547	  752.1	  603.0	 4274.0	...
10131548	  752.1	  603.0	 4274.0	...
10131549	  752.1	  602.9	 4273.0	...
10131550	  752.0	  602.7	 4272.0	...
10131551	  751.8	  602.6	 4271.0	...
10131552	  752.3	  602.7	 4271.0	...
10131553	  752.9	  602.8	 4272.0	...
10131554	  753.4	  603.3	 4272.0	...
10131555	  753.2	  603.8	 4271.0	...
10131556	  752.9	  604.2	 4270.0	...
10131557	  752.6	  604.0	 4270.0	...
10131558	  752.4	  603.7	 4272.0	...
10131559	  752.3	  603.3	 4273.0	...
10131560	  752.3	  603.1	 4274.0	...
10131561	  752.3	  603.1	 4275.0	...
10131562	  752.3	  603.1	 4275.0	...
10131563	  752.3	  603.2	 4275.0	...
10131564	  752.4	  603.2	 4274.0	...
10131565	  752.5	  603.2	 4273.0	...
10131566	  752.7	  602.8	 4273.0	...
10131567	  753.0	  602.5	 4274.0	...
10131568	  753.2	  602.2	 4275.0	...
10131569	  753.0	  602.5	 4276.0	...
10131570	  752.7	  602.7	 4275.0	...
10131571	  752.3	  602.7	 4276.0	...
10131572	  752.2	  602.5	 4279.0	...
10131573	  752.0	  602.4	 4282.0	...
10131574	  752.0	  602.5	 4284.0	...
10131575	  752.1	  602.5	 4286.0	...
10131576	  752.1	  602.4	 4287.0	...
10131577	  752.2	  602.2	 4288.0	...
10131578	  752.4	  602.1	 4287.0	...
10131579	  752.6	  602.2	 4287.0	...
10131580	  752.8	  602.2	 4288.0	...
10131581	  752.8	  602.4	 4290.0	...
10131582	  752.7	  602.6	 4292.0	...
10131583	  752.6	  602.8	 4294.0	...
10131584	  752.5	  602.9	 4294.0	...
10131585	  752.1	  602.9	 4294.0	...
10131586	  751.8	  602.8	 4297.0	...
10131587	  751.7	  602.5	 4300.0	...
10131588	  752.0	  602.3	 4302.0	...
10131589	  752.3	  602.1	 4299.0	...
10131590	  752.3	  602.0	 4295.0	...
10131591	  752.3	  601.9	 4292.0	...
10131592	  752.2	  601.8	 4292.0	...
10131593	  752.0	  601.8	 4295.0	...
10131594	  751.9	  601.8	 4298.0	...
10131595	  752.1	  601.7	 4300.0	...
10131596	  752.5	  601.7	 4298.0	...
10131597	  752.2	  602.0	 4295.0	...
10131598	  751.5	  602.3	 4293.0	...
10131599	  750.8	  602.4	 4293.0	...
10131600	  750.8	  602.4	 4292.0	...
10131601	  751.1	  602.3	 4295.0	...
10131602	  751.5	  602.2	 4297.0	...
10131603	  751.9	  602.3	 4300.0	...
10131604	  751.9	  602.5	 4301.0	...
10131605	  752.0	  602.6	 4302.0	...
10131606	  752.0	  602.4	 4303.0	...
10131607	  752.2	  602.2	 4303.0	...
10131608	  752.4	  602.1	 4302.0	...
10131609	  752.2	  602.0	 4301.0	...
10131610	  751.9	  601.9	 4301.0	...
10131611	  751.6	  602.0	 4300.0	...
10131612	  751.7	  602.1	 4301.0	...
10131613	  751.6	  602.2	 4301.0	...
10131614	  751.6	  602.2	 4299.0	...
10131615	  751.4	  602.2	 4297.0	...
10131616	  751.3	  602.2	 4296.0	...
10131617	  751.1	  602.2	 4296.0	...
10131618	  751.2	  601.8	 4296.0	...
10131619	  751.2	  601.5	 4296.0	...
10131620	  751.3	  601.2	 4296.0	...
10131621	  751.2	  601.3	 4297.0	...
10131622	  751.0	  601.6	 4298.0	...
10131623	  750.8	  601.9	 4299.0	...
10131624	  751.2	  602.1	 4298.0	...
10131625	  751.6	  602.0	 4297.0	...
10131626	  751.9	  601.7	 4295.0	...
10131627	  751.6	  601.5	 4294.0	...
10131628	  751.1	  601.5	 4298.0	...
10131629	  750.7	  601.6	 4303.0	...
10131630	  750.5	  601.7	 4307.0	...
10131631	  750.5	  601.6	 4307.0	...
10131632	  750.5	  601.6	 4308.0	...
10131633	  750.5	  601.6	 4308.0	...
10131634	  750.5	  601.7	 4309.0	...
10131635	  750.5	  601.9	 4310.0	...
10131636	  750.5	  602.2	 4310.0	...
10131637	  750.5	  602.4	 4309.0	...
10131638	  750.4	  602.7	 4307.0	...
10131639	  750.4	  602.8	 4307.0	...
10131640	  750.4	  602.8	 4306.0	...
10131641	  750.5	  602.6	 4306.0	...
10131642	  750.5	  602.3	 4306.0	...
10131643	  750.4	  602.1	 4306.0	...
10131644	  750.2	  602.0	 4306.0	...
10131645	  750.0	  602.0	 4306.0	...
10131646	  750.0	  602.0	 4306.0	...
10131647	  750.0	  601.7	 4305.0	...
10131648	  750.0	  601.2	 4306.0	...
10131649	  750.1	  600.8	 4307.0	...
10131650	  750.2	  600.8	 4309.0	...
10131651	  749.8	  600.9	 4308.0	...
10131652	  749.4	  600.9	 4309.0	...
10131653	  749.2	  600.6	 4311.0	...
10131654	  749.4	  600.3	 4313.0	...
10131655	  749.6	  600.2	 4313.0	...
10131656	  749.5	  600.6	 4311.0	...
10131657	  749.7	  600.9	 4310.0	...
10131658	  749.8	  601.1	 4309.0	...
10131659	  749.9	  601.4	 4307.0	...
10131660	  749.9	  601.6	 4306.0	...
10131661	  749.6	  601.6	 4305.0	...
10131662	  749.4	  601.6	 4305.0	...
10131663	  749.2	  601.7	 4304.0	...
10131664	  749.2	  601.8	 4303.0	...
10131665	  749.5	  602.1	 4303.0	...
10131666	  749.6	  602.3	 4303.0	...
10131667	  749.6	  602.4	 4305.0	...
10131668	  749.4	  602.4	 4308.0	...
10131669	  749.5	  602.3	 4311.0	...
10131670	  749.6	  602.2	 4312.0	...
10131671	  749.5	  601.9	 4313.0	...
10131672	  749.9	  601.6	 4312.0	...
10131673	  750.3	  601.4	 4312.0	...
10131674	  750.6	  601.2	 4314.0	...
10131675	  750.5	  600.9	 4317.0	...
10131676	  750.5	  600.7	 4318.0	...
10131677	  750.3	  600.6	 4317.0	...
10131678	  750.2	  600.6	 4316.0	...
10131679	  749.9	  600.6	 4315.0	...
10131680	  749.8	  600.5	 4315.0	...
10131681	  749.8	  600.6	 4316.0	...
10131682	  749.9	  600.8	 4316.0	...
10131683	  750.0	  600.9	 4316.0	...
10131684	  750.1	  601.2	 4315.0	...
10131685	  749.5	  601.4	 4316.0	...
10131686	  748.9	  601.5	 4317.0	...
10131687	  748.4	  601.5	 4315.0	...
10131688	  748.6	  601.5	 4311.0	...
10131689	  748.8	  601.8	 4307.0	...
10131690	  749.0	  602.0	 4307.0	...
10131691	  749.1	  601.6	 4310.0	...
10131692	  749.3	  601.1	 4313.0	...
10131693	  749.4	  600.7	 4313.0	...
10131694	  749.4	  600.9	 4312.0	...
10131695	  749.3	  601.0	 4310.0	...
10131696	  749.3	  601.2	 4311.0	...
10131697	  749.1	  601.4	 4310.0	...
10131698	  748.9	  601.2	 4311.0	...
10131699	  749.0	  600.9	 4313.0	...
10131700	  749.1	  600.6	 4313.0	...
10131701	  749.3	  600.5	 4312.0	...
10131702	  749.2	  600.4	 4308.0	...
10131703	  749.1	  600.6	 4305.0	...
10131704	  749.0	  600.8	 4303.0	...
10131705	  748.9	  601.2	 4302.0	...
10131706	  749.0	  601.3	 4301.0	...
10131707	  749.6	  601.3	 4300.0	...
10131708	  750.2	  601.0	 4300.0	...
10131709	  750.1	  600.8	 4300.0	...
10131710	  749.5	  600.7	 4301.0	...
10131711	  749.0	  600.9	 4302.0	...
10131712	  749.1	  601.0	 4303.0	...
10131713	  749.2	  601.3	 4304.0	...
10131714	  749.2	  601.5	 4305.0	...
10131715	  749.2	  601.7	 4305.0	...
10131716	  749.2	  601.6	 4306.0	...
10131717	  749.3	  601.9	 4307.0	...
10131718	  749.3	  602.1	 4307.0	...
10131719	  749.1	  602.4	 4308.0	...
10131720	  749.0	  602.4	 4308.0	...
10131721	  749.0	  601.8	 4308.0	...
10131722	  749.3	  601.3	 4309.0	...
10131723	  749.2	  600.6	 4310.0	...
10131724	  748.9	  600.5	 4312.0	...
10131725	  748.7	  600.8	 4313.0	...
10131726	  748.6	  601.3	 4311.0	...
10131727	  748.6	  601.7	 4309.0	...
10131728	  748.8	  601.7	 4306.0	...
10131729	  749.0	  601.8	 4304.0	...
10131730	  749.3	  601.9	 4302.0	...
10131731	  749.5	  601.7	 4300.0	...
10131732	  749.5	  601.6	 4298.0	...
10131733	  749.4	  601.7	 4297.0	...
10131734	  749.2	  601.9	 4296.0	...
10131735	  749.0	  602.0	 4298.0	...
10131736	  749.0	  601.9	 4303.0	...
10131737	  749.1	  601.7	 4307.0	...
10131738	  749.3	  601.6	 4310.0	...
10131739	  749.5	  602.1	 4311.0	...
10131740	  749.7	  602.6	 4312.0	...
10131741	  749.8	  603.1	 4313.0	...
10131742	  749.2	  603.2	 4313.0	...
10131743	  748.5	  603.1	 4313.0	...
10131744	  748.3	  602.8	 4312.0	...
10131745	  748.7	  602.4	 4312.0	...
10131746	  749.1	  601.9	 4311.0	...
10131747	  749.1	  601.8	 4309.0	...
10131748	  749.1	  601.5	 4306.0	...
10131749	  749.0	  601.4	 4304.0	...
10131750	  748.9	  601.3	 4303.0	...
10131751	  748.8	  601.2	 4305.0	...
10131752	  748.6	  601.6	 4306.0	...
10131753	  748.4	  602.0	 4308.0	...
10131754	  748.5	  602.3	 4308.0	...
10131755	  748.7	  602.1	 4308.0	...
10131756	  748.5	  602.0	 4308.0	...
10131757	  748.1	  601.7	 4307.0	...
10131758	  747.8	  601.6	 4307.0	...
10131759	  748.0	  602.4	 4303.0	...
10131760	  748.3	  603.3	 4299.0	...
10131761	  748.5	  603.5	 4298.0	...
10131762	  748.4	  602.8	 4301.0	...
10131763	  748.4	  602.0	 4304.0	...
10131764	  748.4	  602.0	 4303.0	...
10131765	  748.6	  602.1	 4300.0	...
10131766	  748.8	  602.5	 4297.0	...
10131767	  748.5	  602.9	 4295.0	...
10131768	  748.2	  603.0	 4294.0	...
10131769	  747.8	  603.0	 4295.0	...
10131770	  747.8	  602.8	 4300.0	...
10131771	  747.7	  602.9	 4305.0	...
10131772	  747.4	  603.0	 4308.0	...
10131773	  747.1	  603.1	 4308.0	...
10131774	  747.2	  603.1	 4307.0	...
10131775	  747.7	  603.3	 4305.0	...
10131776	  748.2	  603.4	 4304.0	...
10131777	  748.3	  603.6	 4302.0	...
10131778	  748.4	  603.6	 4302.0	...
10131779	  748.5	  603.4	 4301.0	...
10131780	  748.3	  603.4	 4301.0	...
10131781	  747.8	  603.7	 4301.0	...
10131782	  747.4	  604.0	 4301.0	...
10131783	  747.3	  604.0	 4300.0	...
10131784	  747.4	  604.0	 4300.0	...
10131785	  747.6	  604.0	 4299.0	...
10131786	  747.8	  604.0	 4298.0	...
10131787	  748.1	  604.1	 4296.0	...
10131788	  748.4	  604.2	 4293.0	...
10131789	  748.3	  604.3	 4293.0	...
10131790	  748.3	  603.7	 4291.0	...
10131791	  748.2	  603.3	 4290.0	...
10131792	  748.2	  602.9	 4289.0	...
10131793	  748.3	  602.8	 4289.0	...
10131794	  748.2	  602.8	 4290.0	...
10131795	  748.1	  602.9	 4289.0	...
10131796	  748.0	  602.9	 4288.0	...
10131797	  747.9	  602.9	 4287.0	...
10131798	  747.9	  602.9	 4286.0	...
10131799	  747.7	  603.0	 4288.0	...
10131800	  747.7	  603.0	 4291.0	...
10131801	  747.7	  602.8	 4295.0	...
10131802	  747.7	  602.6	 4298.0	...
10131803	  747.8	  602.7	 4296.0	...
10131804	  748.0	  603.0	 4293.0	...
10131805	  748.0	  603.3	 4290.0	...
10131806	  747.9	  603.6	 4292.0	...
10131807	  747.9	  603.9	 4294.0	...
10131808	  748.0	  604.2	 4295.0	...
10131809	  748.1	  604.2	 4294.0	...
10131810	  747.9	  604.3	 4292.0	...
10131811	  747.7	  604.4	 4290.0	...
10131812	  747.6	  604.4	 4290.0	...
10131813	  747.5	  604.3	 4290.0	...
10131814	  747.3	  603.9	 4290.0	...
10131815	  747.2	  603.5	 4290.0	...
10131816	  747.1	  603.0	 4289.0	...
10131817	  747.1	  602.8	 4286.0	...
10131818	  747.1	  603.3	 4283.0	...
10131819	  747.1	  603.9	 4284.0	...
10131820	  747.2	  604.4	 4285.0	...
10131821	  747.1	  604.3	 4286.0	...
10131822	  747.0	  604.0	 4285.0	...
10131823	  746.9	  603.8	 4285.0	...
10131824	  746.8	  603.9	 4286.0	...
10131825	  746.9	  604.1	 4286.0	...
10131826	  747.1	  604.3	 4286.0	...
10131827	  747.2	  604.3	 4286.0	...
10131828	  747.3	  604.3	 4284.0	...
10131829	  747.3	  604.0	 4281.0	...
10131830	  747.3	  603.6	 4280.0	...
10131831	  747.3	  603.3	 4281.0	...
10131832	  747.1	  603.3	 4282.0	...
10131833	  746.9	  603.3	 4283.0	...
10131834	  746.7	  603.3	 4284.0	...
10131835	  746.6	  603.4	 4284.0	...
10131836	  746.9	  603.7	 4281.0	...
10131837	  747.1	  604.0	 4277.0	...
10131838	  746.7	  603.6	 4273.0	...
10131839	  746.2	  603.0	 4274.0	...
10131840	  745.7	  602.9	 4275.0	...
10131841	  745.9	  603.4	 4276.0	...
10131842	  746.0	  603.9	 4275.0	...
10131843	  745.9	  603.4	 4274.0	...
10131844	  746.1	  602.9	 4272.0	...
10131845	  746.4	  602.2	 4271.0	...
10131846	  746.7	  602.0	 4271.0	...
10131847	  746.7	  601.9	 4273.0	...
10131848	  746.6	  602.1	 4274.0	...
10131849	  746.5	  602.4	 4274.0	...
10131850	  746.3	  602.7	 4272.0	...
10131851	  746.1	  603.2	 4268.0	...
10131852	  746.0	  603.5	 4266.0	...
10131853	  745.9	  603.9	 4265.0	...
10131854	  745.9	  603.9	 4265.0	...
10131855	  745.9	  603.5	 4265.0	...
10131856	  746.2	  603.0	 4265.0	...
[truncated: 4,399,527 more chars]
