# Supplementary material for: With an eye on uncertainty: Modelling pupillary responses to environmental volatility
Source: PLoS Comput Biol. 2019 Jul 5;15(7):e1007126. doi: 10.1371/journal.pcbi.1007126 (PMC6636765; doi:10.1371/journal.pcbi.1007126)
Supplement: S9 Data — Zip file containing the pupillometry data for participant 9. (ZIP) [file pcbi.1007126.s009.zip › P9/trial16.asc]

** CONVERTED FROM C:\Users\tparr\Documents\PVR\P9_1412\trial16.edf using edfapi 3.1 Win32 Nov 24 2009 on Thu Dec 14 11:56:20 2017
** DATE: Thu Dec 14 12:53:22 2017
** TYPE: EDF_FILE BINARY EVENT SAMPLE TAGGED
** VERSION: EYELINK II 1
** SOURCE: EYELINK CL
** EYELINK II CL v4.48 Nov 25 2009
** CAMERA: EyeLink CL Version 1.4 Sensor=BHA
** SERIAL NUMBER: CL1-AAD42
** CAMERA_CONFIG: AAD42140.SCD
**

MSG	10586538 RECCFG CR 1000 2 0 R
MSG	10586538 ELCLCFG MTABLER
MSG	10586538 GAZE_COORDS 0.00 0.00 1599.00 1199.00
MSG	10586538 THRESHOLDS R 127 234
MSG	10586538 ELCL_PROC CENTROID (3)
MSG	10586538 ELCL_PCR_PARAM 5 3.0
START	10586539 	RIGHT	SAMPLES	EVENTS
PRESCALER	1
VPRESCALER	1
PUPIL	AREA
EVENTS	GAZE	RIGHT	RATE	1000.00	TRACKING	CR	FILTER	2
SAMPLES	GAZE	RIGHT	RATE	1000.00	TRACKING	CR	FILTER	2
MSG	10586539 !MODE RECORD CR 1000 2 0 R
10586539	  781.4	  625.7	 3366.0	...
INPUT	10586539	127
10586540	  781.3	  625.6	 3366.0	...
10586541	  781.1	  625.7	 3367.0	...
10586542	  780.7	  625.8	 3368.0	...
10586543	  780.2	  625.9	 3370.0	...
10586544	  779.8	  625.9	 3371.0	...
10586545	  779.2	  625.9	 3371.0	...
SFIX R   10586546
10586546	  779.1	  625.9	 3371.0	...
10586547	  779.0	  626.2	 3370.0	...
10586548	  779.4	  626.4	 3370.0	...
10586549	  779.8	  626.2	 3371.0	...
10586550	  780.0	  625.7	 3371.0	...
10586551	  779.9	  625.3	 3373.0	...
10586552	  780.3	  625.2	 3374.0	...
10586553	  780.7	  625.3	 3374.0	...
10586554	  781.4	  625.2	 3369.0	...
10586555	  781.5	  625.1	 3364.0	...
10586556	  781.6	  625.2	 3362.0	...
10586557	  781.5	  625.4	 3366.0	...
10586558	  781.4	  625.7	 3370.0	...
10586559	  781.3	  625.8	 3373.0	...
10586560	  781.2	  625.7	 3373.0	...
10586561	  781.1	  625.9	 3372.0	...
10586562	  781.1	  626.3	 3370.0	...
10586563	  780.9	  626.6	 3367.0	...
10586564	  780.7	  626.8	 3364.0	...
10586565	  780.4	  627.0	 3362.0	...
10586566	  780.2	  627.0	 3359.0	...
10586567	  780.1	  627.0	 3361.0	...
10586568	  780.1	  626.8	 3362.0	...
10586569	  780.1	  626.8	 3365.0	...
10586570	  780.5	  626.7	 3366.0	...
10586571	  780.8	  626.5	 3367.0	...
10586572	  781.1	  626.2	 3367.0	...
10586573	  781.1	  625.9	 3368.0	...
10586574	  781.1	  625.7	 3368.0	...
10586575	  781.1	  625.7	 3368.0	...
10586576	  780.7	  625.8	 3368.0	...
10586577	  780.1	  626.1	 3368.0	...
10586578	  779.6	  626.4	 3368.0	...
10586579	  779.5	  626.5	 3369.0	...
10586580	  779.6	  626.5	 3370.0	...
10586581	  779.6	  626.4	 3371.0	...
10586582	  779.5	  626.4	 3370.0	...
10586583	  779.3	  626.5	 3367.0	...
10586584	  779.1	  626.6	 3364.0	...
10586585	  778.9	  626.7	 3362.0	...
10586586	  778.9	  626.9	 3365.0	...
10586587	  778.8	  627.0	 3369.0	...
10586588	  778.8	  627.2	 3370.0	...
10586589	  779.0	  627.1	 3373.0	...
10586590	  779.0	  626.8	 3376.0	...
10586591	  779.1	  626.5	 3377.0	...
10586592	  779.0	  626.7	 3374.0	...
10586593	  779.0	  627.1	 3372.0	...
10586594	  778.9	  627.6	 3370.0	...
10586595	  778.8	  627.6	 3371.0	...
10586596	  778.7	  627.4	 3371.0	...
10586597	  778.7	  627.2	 3371.0	...
10586598	  778.8	  627.2	 3371.0	...
10586599	  778.7	  627.4	 3371.0	...
10586600	  778.6	  626.9	 3372.0	...
10586601	  778.9	  626.3	 3372.0	...
10586602	  779.1	  625.5	 3372.0	...
10586603	  779.3	  625.4	 3373.0	...
10586604	  779.3	  625.2	 3373.0	...
10586605	  779.5	  625.4	 3371.0	...
10586606	  779.7	  625.8	 3369.0	...
10586607	  779.8	  626.0	 3366.0	...
10586608	  780.0	  626.1	 3367.0	...
10586609	  779.7	  626.2	 3368.0	...
10586610	  779.4	  626.4	 3370.0	...
10586611	  779.1	  626.8	 3370.0	...
10586612	  779.1	  627.0	 3370.0	...
10586613	  778.7	  627.3	 3369.0	...
10586614	  778.4	  627.4	 3369.0	...
10586615	  778.0	  627.5	 3368.0	...
10586616	  777.9	  627.3	 3368.0	...
10586617	  778.5	  627.1	 3368.0	...
10586618	  779.2	  627.0	 3367.0	...
10586619	  779.8	  627.1	 3366.0	...
10586620	  779.6	  627.3	 3365.0	...
10586621	  779.3	  627.4	 3365.0	...
10586622	  779.2	  627.6	 3366.0	...
10586623	  779.1	  627.9	 3367.0	...
10586624	  779.0	  628.2	 3369.0	...
10586625	  778.8	  628.2	 3370.0	...
10586626	  778.7	  628.3	 3371.0	...
10586627	  778.8	  628.1	 3372.0	...
10586628	  778.8	  627.8	 3373.0	...
10586629	  778.7	  627.6	 3375.0	...
10586630	  778.5	  627.6	 3371.0	...
10586631	  778.3	  628.0	 3367.0	...
10586632	  778.3	  628.4	 3363.0	...
10586633	  778.3	  628.8	 3363.0	...
10586634	  778.0	  628.9	 3363.0	...
10586635	  777.8	  628.4	 3364.0	...
10586636	  777.6	  627.9	 3366.0	...
10586637	  777.5	  627.4	 3367.0	...
10586638	  777.4	  627.4	 3368.0	...
10586639	  777.5	  628.5	 3369.0	...
10586640	  777.8	  629.6	 3370.0	...
10586641	  778.1	  630.5	 3370.0	...
10586642	  778.0	  630.1	 3370.0	...
10586643	  777.9	  629.6	 3369.0	...
10586644	  777.8	  629.5	 3369.0	...
10586645	  777.8	  629.5	 3370.0	...
10586646	  778.6	  629.3	 3369.0	...
10586647	  779.4	  629.0	 3366.0	...
10586648	  780.1	  628.9	 3363.0	...
10586649	  779.4	  629.0	 3362.0	...
10586650	  778.7	  628.8	 3365.0	...
10586651	  778.0	  628.5	 3369.0	...
10586652	  778.1	  628.4	 3372.0	...
10586653	  778.4	  628.8	 3372.0	...
10586654	  778.6	  629.2	 3372.0	...
10586655	  778.9	  629.4	 3373.0	...
10586656	  779.0	  629.4	 3374.0	...
10586657	  779.0	  628.9	 3375.0	...
10586658	  778.9	  628.3	 3375.0	...
10586659	  778.9	  627.9	 3375.0	...
10586660	  778.3	  628.4	 3374.0	...
10586661	  777.8	  629.0	 3374.0	...
10586662	  777.3	  629.3	 3374.0	...
10586663	  777.4	  629.2	 3374.0	...
10586664	  777.6	  629.1	 3374.0	...
10586665	  778.1	  628.6	 3375.0	...
10586666	  778.6	  628.3	 3376.0	...
10586667	  778.5	  627.8	 3378.0	...
10586668	  778.2	  627.6	 3378.0	...
10586669	  777.9	  627.5	 3378.0	...
10586670	  778.0	  627.5	 3378.0	...
10586671	  778.1	  628.0	 3377.0	...
10586672	  778.0	  628.0	 3376.0	...
10586673	  777.8	  627.9	 3374.0	...
10586674	  777.7	  627.3	 3373.0	...
10586675	  777.8	  627.2	 3373.0	...
10586676	  778.0	  627.3	 3374.0	...
10586677	  778.1	  627.9	 3380.0	...
10586678	  778.1	  628.6	 3386.0	...
10586679	  778.0	  629.0	 3391.0	...
10586680	  777.6	  628.8	 3389.0	...
10586681	  777.4	  628.5	 3387.0	...
10586682	  777.2	  628.8	 3385.0	...
10586683	  777.3	  629.4	 3384.0	...
10586684	  777.5	  629.8	 3382.0	...
10586685	  777.6	  629.1	 3381.0	...
10586686	  777.6	  628.6	 3379.0	...
10586687	  777.7	  628.1	 3378.0	...
10586688	  777.7	  628.0	 3379.0	...
10586689	  777.7	  628.2	 3383.0	...
10586690	  777.7	  628.6	 3386.0	...
10586691	  777.9	  629.0	 3386.0	...
10586692	  778.2	  629.1	 3386.0	...
10586693	  778.6	  629.4	 3386.0	...
10586694	  778.8	  629.8	 3387.0	...
10586695	  778.8	  630.1	 3389.0	...
10586696	  778.2	  630.2	 3391.0	...
10586697	  777.5	  630.0	 3390.0	...
10586698	  777.1	  629.5	 3388.0	...
10586699	  777.3	  629.0	 3384.0	...
10586700	  777.5	  628.8	 3382.0	...
10586701	  777.5	  628.3	 3381.0	...
10586702	  777.5	  627.8	 3387.0	...
10586703	  777.5	  627.5	 3394.0	...
10586704	  777.8	  627.6	 3396.0	...
10586705	  778.2	  628.1	 3393.0	...
10586706	  778.5	  628.5	 3390.0	...
10586707	  778.4	  628.9	 3390.0	...
10586708	  778.3	  628.9	 3388.0	...
10586709	  778.1	  629.0	 3385.0	...
10586710	  777.9	  629.0	 3382.0	...
10586711	  777.7	  628.6	 3382.0	...
10586712	  777.8	  628.1	 3384.0	...
10586713	  777.8	  627.9	 3385.0	...
10586714	  777.9	  628.3	 3387.0	...
10586715	  777.8	  628.8	 3388.0	...
10586716	  777.7	  629.1	 3390.0	...
10586717	  777.5	  628.6	 3395.0	...
10586718	  777.1	  627.9	 3398.0	...
10586719	  776.7	  627.3	 3400.0	...
10586720	  776.7	  627.1	 3399.0	...
10586721	  776.8	  626.9	 3398.0	...
10586722	  776.9	  626.8	 3398.0	...
10586723	  777.4	  626.9	 3397.0	...
10586724	  778.1	  627.3	 3397.0	...
10586725	  778.7	  627.8	 3397.0	...
10586726	  778.4	  628.1	 3397.0	...
10586727	  778.2	  627.9	 3397.0	...
10586728	  778.1	  627.7	 3399.0	...
10586729	  778.2	  627.7	 3403.0	...
10586730	  778.1	  627.7	 3406.0	...
10586731	  777.9	  627.8	 3406.0	...
10586732	  777.7	  628.8	 3405.0	...
10586733	  777.7	  629.8	 3403.0	...
10586734	  777.7	  630.8	 3405.0	...
10586735	  777.5	  630.8	 3408.0	...
10586736	  777.3	  630.6	 3408.0	...
10586737	  777.5	  630.2	 3406.0	...
10586738	  777.8	  629.8	 3404.0	...
10586739	  778.1	  629.2	 3405.0	...
10586740	  778.0	  629.0	 3406.0	...
10586741	  777.8	  628.8	 3406.0	...
10586742	  777.7	  628.8	 3406.0	...
10586743	  777.7	  628.8	 3409.0	...
10586744	  777.9	  628.7	 3412.0	...
10586745	  778.1	  628.7	 3414.0	...
10586746	  778.0	  628.6	 3412.0	...
10586747	  778.0	  628.5	 3411.0	...
10586748	  778.0	  628.3	 3411.0	...
10586749	  777.9	  628.3	 3413.0	...
10586750	  777.9	  628.4	 3415.0	...
10586751	  778.0	  628.6	 3417.0	...
10586752	  778.3	  628.5	 3418.0	...
10586753	  778.5	  628.2	 3419.0	...
10586754	  778.5	  628.1	 3419.0	...
10586755	  778.4	  628.2	 3419.0	...
10586756	  778.2	  628.0	 3419.0	...
10586757	  778.1	  627.6	 3419.0	...
10586758	  778.1	  627.9	 3420.0	...
10586759	  778.1	  628.8	 3420.0	...
10586760	  778.0	  629.0	 3419.0	...
10586761	  777.7	  628.5	 3418.0	...
10586762	  778.1	  627.8	 3417.0	...
10586763	  778.8	  627.9	 3418.0	...
10586764	  779.4	  628.0	 3419.0	...
10586765	  779.5	  628.0	 3419.0	...
10586766	  779.6	  627.8	 3419.0	...
10586767	  779.0	  627.7	 3418.0	...
10586768	  778.4	  627.7	 3416.0	...
10586769	  777.7	  627.6	 3414.0	...
10586770	  777.6	  627.4	 3412.0	...
10586771	  777.4	  627.3	 3412.0	...
10586772	  777.2	  627.4	 3413.0	...
10586773	  777.6	  627.6	 3416.0	...
10586774	  778.0	  627.8	 3417.0	...
10586775	  778.1	  628.1	 3419.0	...
10586776	  777.6	  628.2	 3419.0	...
10586777	  777.6	  628.3	 3419.0	...
10586778	  778.0	  628.5	 3419.0	...
10586779	  778.4	  628.8	 3419.0	...
10586780	  778.4	  629.2	 3418.0	...
10586781	  778.3	  629.2	 3419.0	...
10586782	  778.1	  629.2	 3419.0	...
10586783	  777.8	  629.2	 3420.0	...
10586784	  777.6	  629.2	 3421.0	...
10586785	  777.7	  628.7	 3422.0	...
10586786	  777.7	  628.2	 3422.0	...
10586787	  778.0	  627.7	 3427.0	...
10586788	  778.2	  627.5	 3432.0	...
10586789	  778.5	  627.3	 3431.0	...
10586790	  778.5	  627.3	 3425.0	...
10586791	  778.5	  627.6	 3421.0	...
10586792	  778.7	  627.8	 3423.0	...
10586793	  778.8	  627.8	 3426.0	...
10586794	  778.9	  627.7	 3427.0	...
10586795	  778.9	  627.7	 3429.0	...
10586796	  778.8	  628.3	 3430.0	...
10586797	  778.6	  629.0	 3432.0	...
10586798	  778.4	  629.7	 3433.0	...
10586799	  778.4	  629.6	 3434.0	...
10586800	  778.5	  629.5	 3434.0	...
10586801	  778.6	  629.4	 3435.0	...
10586802	  778.7	  629.7	 3436.0	...
10586803	  778.6	  629.7	 3436.0	...
10586804	  778.3	  629.7	 3436.0	...
10586805	  778.1	  629.5	 3438.0	...
10586806	  778.0	  629.3	 3441.0	...
10586807	  777.8	  629.3	 3443.0	...
10586808	  777.6	  629.3	 3443.0	...
10586809	  777.4	  629.5	 3443.0	...
10586810	  777.3	  629.7	 3444.0	...
10586811	  777.8	  629.0	 3445.0	...
10586812	  778.2	  628.2	 3445.0	...
10586813	  778.3	  628.3	 3444.0	...
10586814	  778.1	  629.2	 3444.0	...
10586815	  777.8	  630.2	 3442.0	...
10586816	  777.8	  630.2	 3439.0	...
10586817	  777.8	  630.4	 3437.0	...
10586818	  777.7	  630.6	 3437.0	...
10586819	  777.7	  629.7	 3437.0	...
10586820	  777.7	  628.7	 3436.0	...
10586821	  777.7	  627.5	 3437.0	...
10586822	  777.7	  627.4	 3440.0	...
10586823	  778.0	  627.2	 3443.0	...
10586824	  778.5	  627.0	 3444.0	...
10586825	  778.7	  626.9	 3444.0	...
10586826	  778.5	  626.8	 3444.0	...
10586827	  778.3	  626.8	 3443.0	...
10586828	  778.3	  626.7	 3441.0	...
10586829	  778.3	  626.6	 3440.0	...
10586830	  778.2	  627.0	 3440.0	...
10586831	  778.2	  627.5	 3440.0	...
10586832	  778.3	  627.9	 3438.0	...
10586833	  778.5	  627.7	 3436.0	...
10586834	  778.6	  627.4	 3434.0	...
10586835	  778.5	  627.4	 3433.0	...
10586836	  778.6	  627.4	 3433.0	...
10586837	  778.7	  627.4	 3433.0	...
10586838	  778.8	  627.4	 3438.0	...
10586839	  778.9	  627.3	 3443.0	...
10586840	  779.0	  627.1	 3447.0	...
10586841	  779.0	  626.9	 3444.0	...
10586842	  778.9	  627.1	 3441.0	...
10586843	  778.9	  627.2	 3443.0	...
10586844	  778.9	  627.2	 3448.0	...
10586845	  779.0	  627.0	 3454.0	...
10586846	  779.0	  626.7	 3452.0	...
10586847	  779.2	  626.6	 3450.0	...
10586848	  779.3	  626.7	 3449.0	...
10586849	  779.3	  626.9	 3449.0	...
10586850	  779.3	  627.1	 3449.0	...
10586851	  779.0	  627.1	 3449.0	...
10586852	  778.5	  626.8	 3448.0	...
10586853	  778.0	  626.4	 3447.0	...
10586854	  778.3	  626.2	 3446.0	...
10586855	  778.8	  626.9	 3446.0	...
10586856	  779.2	  627.8	 3447.0	...
10586857	  779.3	  628.6	 3448.0	...
10586858	  779.4	  628.2	 3450.0	...
10586859	  779.4	  627.5	 3451.0	...
10586860	  779.2	  627.4	 3450.0	...
10586861	  778.9	  627.8	 3448.0	...
10586862	  778.7	  628.3	 3449.0	...
10586863	  778.8	  628.3	 3452.0	...
10586864	  778.9	  628.4	 3454.0	...
10586865	  779.0	  628.5	 3455.0	...
10586866	  779.1	  628.7	 3455.0	...
10586867	  779.1	  628.8	 3455.0	...
10586868	  778.5	  628.9	 3454.0	...
10586869	  777.9	  629.0	 3452.0	...
10586870	  777.4	  629.0	 3453.0	...
10586871	  777.8	  629.0	 3455.0	...
10586872	  778.1	  628.9	 3457.0	...
10586873	  778.2	  628.7	 3453.0	...
10586874	  778.3	  628.6	 3450.0	...
10586875	  778.7	  628.3	 3450.0	...
10586876	  779.1	  628.0	 3451.0	...
10586877	  779.2	  627.4	 3454.0	...
10586878	  779.1	  627.0	 3454.0	...
10586879	  778.9	  626.9	 3454.0	...
10586880	  778.9	  627.5	 3452.0	...
10586881	  778.9	  628.2	 3450.0	...
10586882	  778.4	  628.8	 3449.0	...
10586883	  777.8	  629.0	 3450.0	...
10586884	  777.2	  629.1	 3452.0	...
10586885	  777.0	  629.2	 3453.0	...
10586886	  776.9	  629.2	 3454.0	...
10586887	  777.2	  629.0	 3454.0	...
10586888	  777.6	  628.8	 3453.0	...
10586889	  777.8	  628.7	 3452.0	...
10586890	  777.7	  628.8	 3452.0	...
10586891	  777.6	  628.5	 3452.0	...
10586892	  777.7	  628.1	 3451.0	...
10586893	  777.8	  627.8	 3455.0	...
10586894	  777.9	  628.0	 3459.0	...
10586895	  778.0	  628.4	 3464.0	...
10586896	  778.1	  628.8	 3464.0	...
10586897	  778.2	  629.0	 3465.0	...
10586898	  778.2	  629.1	 3467.0	...
10586899	  778.2	  629.3	 3468.0	...
10586900	  778.2	  629.5	 3470.0	...
10586901	  778.2	  630.1	 3466.0	...
10586902	  778.2	  630.5	 3462.0	...
10586903	  778.2	  630.2	 3458.0	...
10586904	  777.8	  629.7	 3455.0	...
10586905	  777.4	  629.4	 3452.0	...
10586906	  777.2	  629.6	 3449.0	...
10586907	  777.3	  630.1	 3450.0	...
10586908	  777.6	  630.2	 3451.0	...
10586909	  777.8	  630.2	 3452.0	...
10586910	  777.9	  630.0	 3453.0	...
10586911	  777.9	  629.9	 3453.0	...
10586912	  777.8	  629.8	 3453.0	...
10586913	  777.7	  629.7	 3454.0	...
10586914	  777.8	  629.5	 3455.0	...
10586915	  778.1	  629.4	 3457.0	...
10586916	  778.4	  629.2	 3458.0	...
10586917	  778.3	  629.0	 3459.0	...
10586918	  778.3	  629.6	 3457.0	...
10586919	  778.3	  630.3	 3455.0	...
10586920	  778.4	  631.0	 3453.0	...
10586921	  778.6	  631.0	 3451.0	...
10586922	  779.1	  631.0	 3451.0	...
10586923	  779.7	  631.0	 3451.0	...
10586924	  779.9	  631.0	 3451.0	...
10586925	  779.8	  630.4	 3448.0	...
10586926	  779.2	  629.9	 3444.0	...
10586927	  778.7	  629.5	 3441.0	...
10586928	  778.5	  629.8	 3440.0	...
10586929	  778.7	  630.0	 3442.0	...
10586930	  778.9	  630.4	 3445.0	...
10586931	  779.2	  630.7	 3447.0	...
10586932	  779.6	  630.8	 3447.0	...
10586933	  780.1	  630.6	 3447.0	...
10586934	  780.1	  630.5	 3448.0	...
10586935	  779.9	  630.5	 3453.0	...
10586936	  779.6	  630.6	 3458.0	...
10586937	  779.4	  630.6	 3461.0	...
10586938	  779.3	  630.6	 3460.0	...
10586939	  779.3	  630.6	 3459.0	...
10586940	  779.2	  630.7	 3459.0	...
10586941	  779.2	  630.7	 3458.0	...
10586942	  779.1	  630.9	 3458.0	...
10586943	  779.1	  631.0	 3457.0	...
10586944	  779.3	  631.0	 3456.0	...
10586945	  779.7	  631.0	 3454.0	...
10586946	  780.0	  631.1	 3453.0	...
10586947	  780.0	  631.2	 3453.0	...
10586948	  780.1	  631.2	 3455.0	...
10586949	  780.0	  630.9	 3455.0	...
10586950	  780.0	  630.7	 3455.0	...
10586951	  780.0	  630.7	 3455.0	...
10586952	  779.9	  631.0	 3452.0	...
10586953	  779.9	  631.2	 3449.0	...
10586954	  779.7	  630.9	 3447.0	...
10586955	  779.6	  630.3	 3450.0	...
10586956	  779.5	  629.8	 3453.0	...
10586957	  779.2	  630.0	 3456.0	...
10586958	  778.8	  630.3	 3456.0	...
10586959	  778.2	  630.0	 3455.0	...
10586960	  778.1	  629.6	 3454.0	...
10586961	  778.3	  629.2	 3452.0	...
10586962	  778.7	  629.3	 3451.0	...
10586963	  779.0	  630.3	 3450.0	...
10586964	  778.9	  631.1	 3449.0	...
10586965	  779.0	  631.8	 3449.0	...
10586966	  779.0	  631.3	 3448.0	...
10586967	  778.8	  630.8	 3447.0	...
10586968	  778.5	  630.5	 3446.0	...
10586969	  779.0	  630.7	 3444.0	...
10586970	  779.8	  630.8	 3443.0	...
10586971	  780.7	  630.8	 3441.0	...
10586972	  780.8	  630.6	 3441.0	...
10586973	  780.4	  630.6	 3441.0	...
10586974	  779.6	  630.4	 3442.0	...
10586975	  778.8	  630.3	 3444.0	...
10586976	  778.4	  630.0	 3442.0	...
10586977	  778.6	  629.9	 3441.0	...
10586978	  778.8	  629.8	 3442.0	...
10586979	  778.9	  630.0	 3446.0	...
10586980	  778.8	  630.3	 3451.0	...
10586981	  778.6	  630.6	 3454.0	...
10586982	  779.0	  630.4	 3455.0	...
10586983	  779.4	  630.2	 3456.0	...
10586984	  780.1	  630.0	 3456.0	...
10586985	  780.3	  630.1	 3453.0	...
10586986	  780.4	  630.2	 3450.0	...
10586987	  780.3	  630.2	 3446.0	...
10586988	  780.2	  630.1	 3449.0	...
10586989	  780.0	  629.8	 3452.0	...
10586990	  779.8	  629.7	 3455.0	...
10586991	  779.7	  629.7	 3451.0	...
10586992	  779.8	  630.0	 3447.0	...
10586993	  779.6	  630.3	 3444.0	...
10586994	  779.2	  629.6	 3444.0	...
10586995	  779.0	  628.9	 3445.0	...
10586996	  779.1	  628.3	 3444.0	...
10586997	  779.1	  628.5	 3444.0	...
10586998	  778.9	  628.2	 3444.0	...
10586999	  779.2	  627.5	 3446.0	...
10587000	  779.7	  627.3	 3448.0	...
10587001	  780.2	  627.7	 3449.0	...
10587002	  780.1	  628.2	 3447.0	...
10587003	  780.0	  628.2	 3446.0	...
10587004	  780.1	  628.1	 3446.0	...
10587005	  780.6	  628.0	 3446.0	...
10587006	  781.1	  627.7	 3446.0	...
10587007	  780.8	  627.2	 3447.0	...
10587008	  780.3	  626.8	 3446.0	...
10587009	  779.8	  626.6	 3445.0	...
10587010	  779.8	  626.5	 3445.0	...
10587011	  780.0	  626.5	 3446.0	...
10587012	  780.5	  626.4	 3446.0	...
10587013	  780.9	  626.6	 3448.0	...
10587014	  781.0	  626.9	 3448.0	...
10587015	  780.6	  627.2	 3449.0	...
10587016	  780.3	  627.2	 3450.0	...
10587017	  780.2	  627.1	 3452.0	...
10587018	  780.0	  626.6	 3453.0	...
10587019	  779.7	  626.2	 3453.0	...
10587020	  779.4	  625.7	 3453.0	...
10587021	  779.3	  625.7	 3453.0	...
10587022	  779.4	  625.4	 3452.0	...
10587023	  779.6	  625.2	 3452.0	...
10587024	  780.1	  625.0	 3451.0	...
10587025	  780.4	  624.9	 3450.0	...
10587026	  780.8	  624.9	 3449.0	...
10587027	  780.7	  624.7	 3448.0	...
10587028	  780.4	  624.6	 3446.0	...
10587029	  780.1	  625.5	 3445.0	...
10587030	  780.2	  626.4	 3445.0	...
10587031	  780.3	  626.8	 3445.0	...
10587032	  780.3	  626.1	 3445.0	...
10587033	  780.1	  625.3	 3446.0	...
10587034	  780.3	  625.2	 3448.0	...
10587035	  780.8	  625.2	 3450.0	...
10587036	  780.9	  625.6	 3451.0	...
10587037	  780.8	  626.0	 3450.0	...
10587038	  780.7	  625.7	 3451.0	...
10587039	  780.4	  625.0	 3452.0	...
10587040	  780.1	  624.5	 3453.0	...
10587041	  779.8	  624.7	 3453.0	...
10587042	  779.7	  624.9	 3451.0	...
10587043	  779.8	  625.1	 3447.0	...
10587044	  779.8	  625.2	 3443.0	...
10587045	  779.5	  624.8	 3441.0	...
10587046	  779.2	  624.3	 3443.0	...
10587047	  778.9	  624.0	 3444.0	...
10587048	  779.2	  624.4	 3445.0	...
10587049	  779.5	  624.8	 3444.0	...
10587050	  779.6	  625.0	 3441.0	...
10587051	  779.6	  625.1	 3438.0	...
10587052	  779.6	  625.2	 3439.0	...
10587053	  779.5	  625.1	 3442.0	...
10587054	  779.6	  624.9	 3444.0	...
10587055	  779.9	  624.6	 3442.0	...
10587056	  780.2	  624.4	 3438.0	...
10587057	  780.1	  624.3	 3435.0	...
10587058	  779.6	  625.3	 3431.0	...
10587059	  779.2	  626.4	 3432.0	...
10587060	  779.0	  627.0	 3435.0	...
10587061	  779.1	  626.6	 3434.0	...
10587062	  779.7	  626.1	 3431.0	...
10587063	  780.3	  626.2	 3428.0	...
10587064	  781.0	  626.4	 3429.0	...
10587065	  781.2	  626.6	 3431.0	...
10587066	  780.9	  626.6	 3433.0	...
10587067	  780.1	  626.5	 3436.0	...
10587068	  779.3	  626.3	 3438.0	...
10587069	  778.9	  626.2	 3437.0	...
10587070	  778.9	  626.2	 3435.0	...
10587071	  778.9	  626.3	 3432.0	...
10587072	  778.9	  626.4	 3432.0	...
10587073	  779.4	  626.5	 3432.0	...
10587074	  779.8	  626.5	 3432.0	...
10587075	  780.2	  626.3	 3434.0	...
10587076	  780.2	  626.0	 3435.0	...
10587077	  780.2	  625.8	 3435.0	...
10587078	  780.3	  625.3	 3435.0	...
10587079	  780.3	  624.7	 3434.0	...
10587080	  780.2	  624.2	 3433.0	...
10587081	  780.2	  624.6	 3431.0	...
10587082	  780.2	  625.1	 3430.0	...
10587083	  780.1	  625.6	 3431.0	...
10587084	  780.1	  625.7	 3433.0	...
10587085	  780.1	  625.7	 3434.0	...
10587086	  780.1	  625.7	 3435.0	...
10587087	  780.2	  625.7	 3436.0	...
10587088	  780.7	  625.8	 3436.0	...
10587089	  781.3	  626.2	 3436.0	...
10587090	  781.7	  626.5	 3435.0	...
10587091	  781.6	  626.2	 3434.0	...
10587092	  781.6	  625.6	 3434.0	...
10587093	  781.7	  625.5	 3429.0	...
10587094	  781.8	  626.0	 3425.0	...
10587095	  781.9	  626.5	 3420.0	...
10587096	  781.3	  626.5	 3419.0	...
10587097	  780.9	  626.5	 3422.0	...
10587098	  780.4	  626.4	 3426.0	...
10587099	  780.3	  626.7	 3430.0	...
10587100	  780.1	  626.9	 3429.0	...
10587101	  780.0	  626.5	 3427.0	...
10587102	  780.2	  625.8	 3424.0	...
10587103	  780.4	  625.9	 3422.0	...
10587104	  780.6	  627.0	 3422.0	...
10587105	  780.8	  627.6	 3422.0	...
10587106	  780.8	  627.3	 3422.0	...
10587107	  780.9	  626.9	 3422.0	...
10587108	  781.0	  626.6	 3422.0	...
10587109	  781.0	  626.4	 3421.0	...
10587110	  780.9	  626.3	 3421.0	...
10587111	  781.0	  626.4	 3420.0	...
10587112	  781.2	  626.4	 3419.0	...
10587113	  781.0	  626.4	 3418.0	...
10587114	  780.6	  626.5	 3418.0	...
10587115	  780.3	  626.6	 3418.0	...
10587116	  780.3	  626.7	 3419.0	...
10587117	  780.3	  627.4	 3419.0	...
10587118	  780.4	  628.0	 3419.0	...
10587119	  780.5	  628.3	 3419.0	...
10587120	  780.8	  627.8	 3419.0	...
10587121	  781.1	  627.3	 3418.0	...
10587122	  781.4	  627.3	 3419.0	...
10587123	  781.4	  627.0	 3419.0	...
10587124	  781.0	  626.8	 3419.0	...
10587125	  780.7	  626.9	 3419.0	...
10587126	  780.4	  627.2	 3418.0	...
10587127	  780.4	  627.0	 3419.0	...
10587128	  780.3	  626.7	 3420.0	...
10587129	  780.1	  627.1	 3421.0	...
10587130	  779.9	  627.8	 3420.0	...
10587131	  779.7	  628.6	 3415.0	...
10587132	  779.9	  628.0	 3411.0	...
10587133	  780.0	  627.4	 3407.0	...
10587134	  780.2	  627.1	 3406.0	...
10587135	  780.1	  627.3	 3401.0	...
10587136	  780.0	  627.9	 3397.0	...
10587137	  779.9	  628.3	 3396.0	...
10587138	  780.3	  628.6	 3398.0	...
10587139	  781.0	  628.7	 3401.0	...
10587140	  781.7	  628.8	 3400.0	...
10587141	  782.0	  628.8	 3399.0	...
10587142	  781.9	  628.7	 3399.0	...
10587143	  781.7	  628.6	 3398.0	...
10587144	  781.5	  628.4	 3397.0	...
10587145	  781.3	  628.4	 3397.0	...
10587146	  781.0	  628.3	 3398.0	...
10587147	  780.7	  628.3	 3400.0	...
10587148	  780.5	  628.5	 3402.0	...
10587149	  780.7	  628.6	 3403.0	...
10587150	  781.0	  628.5	 3403.0	...
10587151	  780.8	  628.4	 3407.0	...
10587152	  780.4	  628.3	 3410.0	...
10587153	  780.2	  628.3	 3412.0	...
10587154	  780.6	  628.1	 3409.0	...
10587155	  780.9	  627.9	 3405.0	...
10587156	  780.9	  627.6	 3402.0	...
10587157	  781.3	  628.0	 3400.0	...
10587158	  781.7	  628.5	 3399.0	...
10587159	  782.0	  628.8	 3397.0	...
10587160	  781.9	  628.6	 3395.0	...
10587161	  781.7	  628.2	 3393.0	...
10587162	  781.7	  628.2	 3391.0	...
10587163	  781.8	  628.8	 3392.0	...
10587164	  781.4	  629.6	 3393.0	...
10587165	  780.8	  630.4	 3396.0	...
10587166	  780.2	  630.4	 3397.0	...
10587167	  780.0	  630.3	 3396.0	...
10587168	  779.7	  630.1	 3395.0	...
10587169	  779.6	  629.8	 3393.0	...
10587170	  779.6	  629.7	 3391.0	...
10587171	  780.3	  629.7	 3392.0	...
10587172	  781.0	  629.6	 3395.0	...
10587173	  781.5	  629.5	 3397.0	...
10587174	  781.4	  629.5	 3397.0	...
10587175	  781.5	  629.4	 3392.0	...
10587176	  781.5	  629.4	 3386.0	...
10587177	  781.3	  629.6	 3383.0	...
10587178	  780.9	  629.8	 3386.0	...
10587179	  780.6	  630.1	 3389.0	...
10587180	  780.5	  630.2	 3390.0	...
10587181	  780.4	  630.3	 3389.0	...
10587182	  780.5	  630.3	 3389.0	...
10587183	  780.2	  630.3	 3389.0	...
10587184	  779.8	  630.3	 3390.0	...
10587185	  779.3	  630.3	 3390.0	...
10587186	  779.4	  630.1	 3388.0	...
10587187	  779.6	  629.8	 3386.0	...
10587188	  780.4	  630.4	 3384.0	...
10587189	  780.9	  631.3	 3386.0	...
10587190	  781.4	  632.2	 3388.0	...
10587191	  781.4	  631.9	 3391.0	...
10587192	  781.3	  631.6	 3394.0	...
10587193	  781.2	  631.7	 3398.0	...
10587194	  781.1	  632.0	 3402.0	...
10587195	  781.0	  632.2	 3402.0	...
10587196	  781.0	  631.8	 3398.0	...
10587197	  781.1	  631.4	 3394.0	...
10587198	  781.3	  631.2	 3391.0	...
10587199	  781.6	  631.7	 3392.0	...
10587200	  781.7	  632.2	 3393.0	...
10587201	  781.9	  632.6	 3390.0	...
10587202	  781.9	  632.7	 3386.0	...
10587203	  781.8	  632.5	 3382.0	...
10587204	  781.0	  632.3	 3382.0	...
10587205	  780.1	  632.1	 3382.0	...
10587206	  780.2	  632.2	 3383.0	...
10587207	  781.2	  632.8	 3384.0	...
10587208	  782.1	  633.3	 3385.0	...
10587209	  782.2	  633.7	 3386.0	...
10587210	  781.8	  633.6	 3386.0	...
10587211	  781.4	  633.5	 3387.0	...
10587212	  780.9	  633.6	 3387.0	...
10587213	  780.8	  633.5	 3383.0	...
10587214	  780.7	  633.4	 3380.0	...
10587215	  780.6	  632.9	 3377.0	...
10587216	  780.6	  632.6	 3377.0	...
10587217	  780.5	  632.3	 3377.0	...
10587218	  780.0	  632.4	 3377.0	...
10587219	  779.6	  632.7	 3378.0	...
10587220	  779.2	  633.0	 3379.0	...
10587221	  779.5	  633.7	 3377.0	...
10587222	  780.4	  634.1	 3375.0	...
10587223	  781.1	  633.6	 3373.0	...
10587224	  781.6	  632.7	 3373.0	...
10587225	  781.6	  631.8	 3371.0	...
10587226	  781.4	  631.9	 3371.0	...
10587227	  781.2	  632.2	 3373.0	...
10587228	  781.1	  632.7	 3375.0	...
10587229	  781.3	  633.1	 3378.0	...
10587230	  781.5	  633.1	 3377.0	...
10587231	  781.6	  632.5	 3377.0	...
10587232	  781.6	  631.9	 3378.0	...
10587233	  781.6	  632.1	 3379.0	...
10587234	  781.4	  632.7	 3379.0	...
10587235	  781.2	  633.3	 3376.0	...
10587236	  781.0	  633.1	 3373.0	...
10587237	  780.8	  633.2	 3377.0	...
10587238	  780.7	  633.2	 3382.0	...
10587239	  780.9	  633.1	 3385.0	...
10587240	  781.2	  632.7	 3383.0	...
10587241	  781.5	  632.3	 3381.0	...
10587242	  781.7	  632.5	 3381.0	...
10587243	  782.0	  632.7	 3381.0	...
10587244	  782.2	  632.8	 3379.0	...
10587245	  782.3	  632.6	 3378.0	...
10587246	  782.1	  632.2	 3376.0	...
10587247	  782.1	  631.8	 3375.0	...
10587248	  781.8	  632.8	 3374.0	...
10587249	  781.6	  633.9	 3374.0	...
10587250	  781.6	  634.2	 3376.0	...
10587251	  781.8	  633.3	 3377.0	...
10587252	  781.8	  632.4	 3377.0	...
10587253	  781.6	  632.4	 3377.0	...
10587254	  781.5	  632.4	 3379.0	...
10587255	  781.4	  632.5	 3383.0	...
10587256	  781.4	  632.4	 3385.0	...
10587257	  781.3	  632.2	 3386.0	...
10587258	  781.3	  632.0	 3383.0	...
10587259	  781.2	  632.0	 3382.0	...
10587260	  781.2	  632.3	 3383.0	...
10587261	  781.2	  632.5	 3384.0	...
10587262	  781.3	  632.5	 3384.0	...
10587263	  781.3	  632.7	 3384.0	...
10587264	  781.1	  632.8	 3381.0	...
10587265	  780.9	  633.1	 3379.0	...
10587266	  780.7	  633.0	 3376.0	...
10587267	  780.7	  632.9	 3375.0	...
10587268	  780.7	  632.2	 3373.0	...
10587269	  781.1	  631.5	 3375.0	...
10587270	  781.5	  630.7	 3377.0	...
10587271	  781.8	  630.5	 3379.0	...
10587272	  781.7	  630.8	 3379.0	...
10587273	  781.5	  631.4	 3377.0	...
10587274	  781.5	  632.0	 3375.0	...
10587275	  781.6	  632.4	 3375.0	...
10587276	  781.8	  632.8	 3378.0	...
10587277	  781.5	  632.8	 3381.0	...
10587278	  781.0	  632.6	 3382.0	...
10587279	  780.9	  632.4	 3382.0	...
10587280	  781.3	  632.4	 3382.0	...
10587281	  781.8	  632.5	 3381.0	...
10587282	  781.5	  632.6	 3381.0	...
10587283	  780.9	  632.7	 3381.0	...
10587284	  780.3	  632.8	 3381.0	...
10587285	  780.1	  632.8	 3382.0	...
10587286	  780.0	  632.7	 3383.0	...
10587287	  780.6	  632.7	 3384.0	...
10587288	  781.2	  632.6	 3384.0	...
10587289	  781.8	  632.5	 3383.0	...
10587290	  781.4	  632.9	 3383.0	...
10587291	  780.9	  633.2	 3383.0	...
10587292	  780.5	  633.6	 3384.0	...
10587293	  780.5	  633.6	 3385.0	...
10587294	  780.4	  633.6	 3385.0	...
10587295	  780.3	  633.6	 3387.0	...
10587296	  780.0	  633.7	 3389.0	...
10587297	  779.7	  633.7	 3389.0	...
10587298	  780.2	  633.8	 3387.0	...
10587299	  780.9	  633.9	 3384.0	...
10587300	  781.1	  634.1	 3384.0	...
10587301	  780.6	  634.2	 3382.0	...
10587302	  780.5	  634.1	 3382.0	...
10587303	  780.9	  634.0	 3384.0	...
10587304	  781.3	  633.8	 3387.0	...
10587305	  781.2	  633.8	 3388.0	...
10587306	  781.4	  633.7	 3386.0	...
10587307	  781.6	  633.6	 3384.0	...
10587308	  782.1	  633.5	 3384.0	...
10587309	  782.3	  632.9	 3384.0	...
10587310	  782.1	  632.2	 3388.0	...
10587311	  781.7	  632.0	 3391.0	...
10587312	  780.9	  632.6	 3394.0	...
10587313	  780.5	  633.1	 3394.0	...
10587314	  780.0	  633.4	 3393.0	...
10587315	  780.3	  633.5	 3394.0	...
10587316	  780.6	  633.5	 3395.0	...
10587317	  780.8	  633.5	 3397.0	...
10587318	  780.7	  633.5	 3398.0	...
10587319	  781.1	  633.5	 3398.0	...
10587320	  781.5	  633.4	 3396.0	...
10587321	  781.8	  633.3	 3395.0	...
10587322	  781.7	  633.3	 3395.0	...
10587323	  781.7	  633.5	 3395.0	...
10587324	  781.7	  633.8	 3395.0	...
10587325	  781.7	  634.1	 3394.0	...
10587326	  781.7	  634.2	 3394.0	...
10587327	  781.7	  634.1	 3394.0	...
10587328	  781.7	  634.0	 3394.0	...
10587329	  781.7	  633.5	 3394.0	...
10587330	  781.8	  633.0	 3392.0	...
10587331	  781.5	  633.2	 3390.0	...
10587332	  781.1	  633.9	 3388.0	...
10587333	  780.6	  633.8	 3389.0	...
10587334	  780.5	  632.8	 3391.0	...
10587335	  780.3	  632.2	 3393.0	...
10587336	  780.4	  632.3	 3394.0	...
10587337	  780.5	  632.8	 3393.0	...
10587338	  780.6	  633.0	 3392.0	...
10587339	  780.7	  633.2	 3390.0	...
10587340	  780.9	  633.2	 3390.0	...
10587341	  781.1	  633.2	 3391.0	...
10587342	  781.3	  633.3	 3392.0	...
10587343	  781.2	  633.4	 3393.0	...
10587344	  781.0	  633.6	 3393.0	...
10587345	  780.9	  633.8	 3393.0	...
10587346	  780.9	  633.8	 3392.0	...
10587347	  780.9	  633.8	 3391.0	...
10587348	  780.8	  633.8	 3391.0	...
10587349	  780.7	  633.2	 3393.0	...
10587350	  780.6	  632.5	 3395.0	...
10587351	  780.8	  632.4	 3397.0	...
10587352	  780.9	  632.9	 3397.0	...
10587353	  781.0	  633.4	 3397.0	...
10587354	  781.3	  633.4	 3395.0	...
10587355	  781.5	  633.7	 3395.0	...
10587356	  781.7	  633.9	 3397.0	...
10587357	  781.5	  633.6	 3400.0	...
10587358	  781.3	  633.5	 3403.0	...
10587359	  781.0	  633.3	 3400.0	...
10587360	  780.9	  633.1	 3398.0	...
10587361	  780.8	  632.5	 3396.0	...
10587362	  780.9	  632.3	 3398.0	...
10587363	  781.1	  632.8	 3399.0	...
10587364	  781.3	  633.4	 3399.0	...
10587365	  781.1	  633.8	 3400.0	...
10587366	  780.9	  634.2	 3401.0	...
10587367	  781.4	  634.7	 3402.0	...
10587368	  781.9	  634.7	 3404.0	...
10587369	  782.0	  634.6	 3405.0	...
10587370	  781.8	  634.2	 3406.0	...
10587371	  781.6	  633.8	 3404.0	...
10587372	  781.5	  633.7	 3403.0	...
10587373	  781.3	  633.8	 3403.0	...
10587374	  781.1	  633.7	 3404.0	...
10587375	  781.0	  633.7	 3405.0	...
10587376	  781.1	  633.6	 3405.0	...
10587377	  781.1	  633.3	 3406.0	...
10587378	  781.2	  633.1	 3407.0	...
10587379	  781.2	  633.0	 3409.0	...
10587380	  781.2	  633.1	 3410.0	...
10587381	  781.3	  633.0	 3411.0	...
10587382	  781.3	  632.9	 3412.0	...
10587383	  781.3	  632.7	 3412.0	...
10587384	  781.1	  632.8	 3411.0	...
10587385	  780.9	  632.8	 3410.0	...
10587386	  780.7	  632.6	 3409.0	...
10587387	  780.4	  632.5	 3410.0	...
10587388	  780.0	  632.8	 3411.0	...
10587389	  779.5	  633.7	 3410.0	...
10587390	  779.4	  634.4	 3409.0	...
10587391	  779.2	  634.5	 3409.0	...
10587392	  779.2	  634.0	 3411.0	...
10587393	  779.6	  633.5	 3415.0	...
10587394	  780.1	  633.1	 3417.0	...
10587395	  780.6	  632.9	 3420.0	...
10587396	  780.7	  633.2	 3421.0	...
10587397	  780.5	  633.6	 3422.0	...
10587398	  780.4	  633.9	 3422.0	...
10587399	  780.5	  633.9	 3420.0	...
10587400	  780.7	  633.8	 3419.0	...
10587401	  780.9	  633.9	 3420.0	...
10587402	  780.8	  634.1	 3420.0	...
10587403	  780.9	  634.2	 3421.0	...
10587404	  781.0	  634.4	 3421.0	...
10587405	  781.2	  634.5	 3421.0	...
10587406	  781.3	  634.6	 3421.0	...
10587407	  781.3	  634.7	 3420.0	...
10587408	  781.2	  634.7	 3420.0	...
10587409	  781.1	  634.3	 3420.0	...
10587410	  780.8	  633.9	 3421.0	...
10587411	  780.5	  633.3	 3418.0	...
10587412	  780.2	  633.1	 3415.0	...
10587413	  780.2	  633.2	 3413.0	...
10587414	  780.6	  633.5	 3414.0	...
10587415	  781.0	  633.5	 3418.0	...
10587416	  781.1	  633.1	 3421.0	...
10587417	  780.8	  632.7	 3422.0	...
10587418	  780.5	  633.1	 3423.0	...
10587419	  780.5	  633.4	 3424.0	...
10587420	  780.6	  633.6	 3427.0	...
10587421	  780.5	  634.0	 3429.0	...
10587422	  780.5	  634.4	 3430.0	...
10587423	  780.4	  635.1	 3431.0	...
10587424	  780.3	  635.3	 3432.0	...
10587425	  780.2	  635.6	 3433.0	...
10587426	  780.1	  635.1	 3433.0	...
10587427	  779.9	  634.8	 3434.0	...
10587428	  779.6	  634.6	 3436.0	...
10587429	  779.5	  634.8	 3436.0	...
10587430	  779.5	  635.0	 3437.0	...
10587431	  779.1	  635.1	 3437.0	...
10587432	  778.7	  635.2	 3437.0	...
10587433	  778.9	  635.1	 3439.0	...
10587434	  779.4	  635.0	 3441.0	...
10587435	  779.9	  634.9	 3445.0	...
10587436	  779.9	  634.8	 3446.0	...
10587437	  779.6	  634.8	 3447.0	...
10587438	  779.3	  634.9	 3447.0	...
10587439	  779.0	  634.8	 3449.0	...
10587440	  779.0	  634.7	 3450.0	...
10587441	  779.0	  634.5	 3450.0	...
10587442	  779.0	  634.5	 3448.0	...
10587443	  778.9	  634.5	 3446.0	...
10587444	  778.8	  634.4	 3446.0	...
10587445	  778.7	  634.4	 3446.0	...
10587446	  778.7	  634.7	 3447.0	...
10587447	  778.7	  635.1	 3447.0	...
10587448	  778.8	  635.6	 3448.0	...
10587449	  779.5	  635.5	 3448.0	...
10587450	  780.2	  635.7	 3447.0	...
10587451	  780.3	  635.8	 3446.0	...
10587452	  779.7	  635.3	 3445.0	...
10587453	  779.1	  634.6	 3444.0	...
10587454	  779.3	  634.7	 3444.0	...
10587455	  779.6	  635.4	 3444.0	...
10587456	  779.8	  636.0	 3445.0	...
10587457	  779.9	  635.8	 3446.0	...
10587458	  779.9	  635.3	 3443.0	...
10587459	  779.9	  634.7	 3440.0	...
10587460	  779.9	  634.1	 3436.0	...
10587461	  780.0	  633.8	 3436.0	...
10587462	  780.0	  634.0	 3436.0	...
10587463	  779.8	  634.3	 3440.0	...
10587464	  779.6	  634.7	 3444.0	...
10587465	  779.4	  635.0	 3447.0	...
10587466	  779.5	  635.0	 3445.0	...
10587467	  779.6	  634.9	 3444.0	...
10587468	  779.8	  634.5	 3446.0	...
10587469	  779.8	  634.2	 3448.0	...
10587470	  779.8	  634.0	 3449.0	...
10587471	  779.6	  634.0	 3447.0	...
10587472	  779.4	  634.0	 3447.0	...
10587473	  779.4	  634.1	 3448.0	...
10587474	  779.3	  634.4	 3450.0	...
10587475	  779.3	  634.7	 3450.0	...
10587476	  779.4	  634.9	 3450.0	...
10587477	  779.5	  634.9	 3450.0	...
10587478	  779.6	  634.9	 3450.0	...
10587479	  779.6	  634.9	 3452.0	...
10587480	  779.2	  635.0	 3453.0	...
10587481	  778.8	  635.1	 3453.0	...
10587482	  778.4	  635.2	 3453.0	...
10587483	  778.5	  635.3	 3452.0	...
10587484	  778.3	  635.5	 3455.0	...
10587485	  778.0	  635.6	 3457.0	...
10587486	  777.7	  635.8	 3457.0	...
10587487	  777.8	  636.1	 3455.0	...
10587488	  777.9	  636.5	 3455.0	...
10587489	  778.1	  636.0	 3457.0	...
10587490	  778.2	  635.1	 3460.0	...
10587491	  778.1	  634.4	 3460.0	...
10587492	  778.1	  634.5	 3459.0	...
10587493	  777.8	  634.7	 3459.0	...
10587494	  777.6	  635.0	 3461.0	...
10587495	  778.0	  635.2	 3463.0	...
10587496	  778.6	  635.3	 3464.0	...
10587497	  779.2	  635.4	 3464.0	...
10587498	  779.2	  635.3	 3463.0	...
10587499	  779.1	  635.2	 3463.0	...
10587500	  778.8	  635.1	 3463.0	...
10587501	  778.7	  634.6	 3463.0	...
10587502	  778.6	  634.1	 3463.0	...
10587503	  778.7	  634.5	 3463.0	...
10587504	  778.7	  635.5	 3464.0	...
10587505	  778.9	  636.4	 3463.0	...
10587506	  779.0	  635.8	 3461.0	...
10587507	  779.1	  635.1	 3460.0	...
10587508	  779.1	  634.5	 3462.0	...
10587509	  779.1	  634.5	 3466.0	...
10587510	  778.7	  634.6	 3470.0	...
10587511	  778.2	  634.8	 3472.0	...
10587512	  777.8	  635.1	 3474.0	...
10587513	  777.9	  635.2	 3475.0	...
10587514	  777.9	  635.1	 3476.0	...
10587515	  777.9	  634.9	 3478.0	...
10587516	  777.9	  635.3	 3480.0	...
10587517	  777.8	  635.8	 3477.0	...
10587518	  777.7	  636.3	 3473.0	...
10587519	  777.5	  636.0	 3472.0	...
10587520	  777.3	  635.7	 3475.0	...
10587521	  777.1	  635.6	 3478.0	...
10587522	  777.2	  635.8	 3477.0	...
10587523	  777.6	  636.0	 3477.0	...
10587524	  777.9	  636.1	 3477.0	...
10587525	  778.0	  635.9	 3477.0	...
10587526	  778.1	  635.6	 3477.0	...
10587527	  778.2	  635.4	 3477.0	...
10587528	  778.2	  635.0	 3480.0	...
10587529	  778.1	  634.6	 3484.0	...
10587530	  778.0	  634.3	 3488.0	...
10587531	  777.9	  634.4	 3489.0	...
10587532	  777.6	  634.6	 3490.0	...
10587533	  777.4	  634.6	 3490.0	...
10587534	  777.2	  634.8	 3491.0	...
10587535	  777.2	  635.0	 3491.0	...
10587536	  777.1	  635.1	 3490.0	...
10587537	  776.9	  635.5	 3490.0	...
10587538	  776.8	  635.9	 3491.0	...
10587539	  776.8	  636.1	 3492.0	...
10587540	  776.9	  635.8	 3492.0	...
10587541	  777.1	  635.6	 3491.0	...
10587542	  777.3	  635.6	 3491.0	...
10587543	  777.2	  635.7	 3493.0	...
10587544	  777.3	  635.2	 3495.0	...
10587545	  777.4	  634.7	 3497.0	...
10587546	  777.4	  634.1	 3497.0	...
10587547	  777.3	  633.9	 3496.0	...
10587548	  777.3	  633.8	 3495.0	...
10587549	  777.2	  633.8	 3492.0	...
10587550	  777.0	  634.2	 3491.0	...
10587551	  776.8	  634.6	 3490.0	...
10587552	  776.6	  635.0	 3489.0	...
10587553	  776.3	  635.1	 3489.0	...
MSG	10587554 0000 _ Experiment Start
10587554	  776.0	  635.1	 3489.0	...
10587555	  775.7	  635.1	 3489.0	...
10587556	  775.7	  635.1	 3491.0	...
10587557	  775.8	  635.1	 3494.0	...
10587558	  775.8	  635.2	 3496.0	...
10587559	  775.9	  635.3	 3498.0	...
10587560	  776.2	  635.7	 3499.0	...
10587561	  776.5	  636.0	 3499.0	...
10587562	  776.3	  635.8	 3499.0	...
10587563	  775.8	  634.8	 3498.0	...
10587564	  775.2	  633.8	 3498.0	...
10587565	  775.2	  633.6	 3497.0	...
10587566	  775.5	  633.8	 3502.0	...
10587567	  775.8	  634.0	 3505.0	...
10587568	  775.9	  634.0	 3508.0	...
10587569	  775.9	  634.0	 3509.0	...
10587570	  776.0	  633.8	 3510.0	...
10587571	  776.0	  633.6	 3509.0	...
10587572	  776.1	  633.7	 3507.0	...
10587573	  776.2	  634.0	 3505.0	...
10587574	  776.3	  633.8	 3504.0	...
10587575	  776.4	  633.2	 3503.0	...
10587576	  776.4	  633.0	 3506.0	...
10587577	  776.6	  633.6	 3510.0	...
10587578	  776.6	  634.1	 3516.0	...
10587579	  776.7	  634.4	 3519.0	...
10587580	  776.7	  634.5	 3521.0	...
10587581	  776.5	  634.6	 3522.0	...
10587582	  776.4	  634.8	 3520.0	...
10587583	  776.3	  634.6	 3517.0	...
10587584	  775.7	  634.3	 3514.0	...
10587585	  775.1	  634.1	 3513.0	...
10587586	  774.5	  634.1	 3512.0	...
10587587	  774.7	  634.3	 3511.0	...
10587588	  774.9	  634.7	 3516.0	...
10587589	  775.0	  634.9	 3522.0	...
10587590	  775.1	  635.0	 3528.0	...
10587591	  775.2	  635.1	 3528.0	...
10587592	  775.5	  635.3	 3529.0	...
10587593	  775.8	  635.5	 3528.0	...
10587594	  776.0	  635.2	 3527.0	...
10587595	  776.0	  634.8	 3526.0	...
10587596	  775.9	  634.4	 3527.0	...
10587597	  775.7	  634.5	 3528.0	...
10587598	  775.6	  634.5	 3531.0	...
10587599	  775.5	  634.0	 3533.0	...
10587600	  775.4	  633.8	 3535.0	...
10587601	  775.2	  633.6	 3536.0	...
10587602	  775.0	  633.8	 3538.0	...
10587603	  774.9	  633.7	 3539.0	...
10587604	  774.8	  633.6	 3540.0	...
10587605	  775.2	  634.3	 3538.0	...
10587606	  775.5	  635.1	 3537.0	...
10587607	  775.3	  635.8	 3535.0	...
10587608	  774.8	  635.5	 3534.0	...
10587609	  774.2	  635.3	 3536.0	...
10587610	  774.2	  635.4	 3539.0	...
10587611	  775.0	  635.6	 3541.0	...
10587612	  775.8	  635.8	 3545.0	...
10587613	  776.4	  635.8	 3549.0	...
10587614	  776.2	  635.5	 3550.0	...
10587615	  775.8	  635.0	 3547.0	...
10587616	  775.6	  634.4	 3544.0	...
10587617	  775.7	  634.5	 3544.0	...
10587618	  775.6	  634.9	 3545.0	...
10587619	  775.6	  635.1	 3547.0	...
10587620	  775.5	  634.6	 3548.0	...
10587621	  775.4	  634.0	 3549.0	...
10587622	  775.3	  633.1	 3549.0	...
10587623	  775.2	  632.4	 3549.0	...
10587624	  775.1	  631.7	 3550.0	...
10587625	  775.1	  631.7	 3550.0	...
10587626	  775.2	  632.7	 3553.0	...
10587627	  775.4	  633.6	 3555.0	...
10587628	  775.7	  634.5	 3554.0	...
10587629	  775.5	  634.5	 3552.0	...
10587630	  775.1	  634.4	 3549.0	...
10587631	  774.8	  634.3	 3550.0	...
10587632	  774.9	  634.0	 3551.0	...
10587633	  775.0	  633.9	 3551.0	...
10587634	  775.1	  633.8	 3553.0	...
10587635	  775.6	  633.3	 3556.0	...
10587636	  776.0	  632.7	 3558.0	...
10587637	  775.9	  632.0	 3561.0	...
10587638	  775.5	  632.0	 3564.0	...
10587639	  775.1	  632.0	 3564.0	...
10587640	  775.3	  632.1	 3561.0	...
10587641	  775.3	  632.4	 3558.0	...
10587642	  775.0	  632.6	 3557.0	...
10587643	  774.8	  632.6	 3558.0	...
10587644	  774.5	  632.7	 3559.0	...
10587645	  774.3	  632.8	 3563.0	...
10587646	  774.2	  632.9	 3567.0	...
10587647	  774.0	  633.8	 3570.0	...
10587648	  773.9	  634.6	 3570.0	...
10587649	  774.3	  634.4	 3570.0	...
10587650	  774.7	  633.3	 3570.0	...
10587651	  775.1	  632.3	 3570.0	...
10587652	  775.0	  632.4	 3570.0	...
10587653	  774.8	  632.9	 3569.0	...
10587654	  774.7	  633.3	 3569.0	...
10587655	  774.4	  633.6	 3568.0	...
10587656	  774.3	  633.6	 3570.0	...
10587657	  774.2	  633.7	 3574.0	...
10587658	  774.1	  633.9	 3578.0	...
10587659	  774.1	  634.0	 3581.0	...
10587660	  774.7	  634.0	 3582.0	...
10587661	  775.3	  634.2	 3585.0	...
10587662	  775.4	  634.4	 3589.0	...
10587663	  775.0	  633.7	 3590.0	...
10587664	  774.5	  633.0	 3588.0	...
10587665	  774.4	  632.7	 3586.0	...
10587666	  774.4	  633.1	 3586.0	...
10587667	  774.5	  633.5	 3585.0	...
10587668	  774.5	  633.4	 3585.0	...
10587669	  774.6	  633.5	 3585.0	...
10587670	  774.6	  633.6	 3586.0	...
10587671	  774.2	  633.8	 3588.0	...
10587672	  773.8	  634.0	 3589.0	...
10587673	  773.5	  634.1	 3591.0	...
10587674	  773.5	  634.0	 3594.0	...
10587675	  773.6	  633.8	 3596.0	...
10587676	  773.4	  633.5	 3595.0	...
10587677	  773.3	  633.6	 3595.0	...
10587678	  773.2	  633.6	 3596.0	...
10587679	  773.3	  633.3	 3596.0	...
10587680	  773.2	  632.9	 3594.0	...
10587681	  773.2	  632.5	 3593.0	...
10587682	  773.2	  632.3	 3595.0	...
10587683	  773.3	  632.0	 3598.0	...
10587684	  773.3	  632.1	 3601.0	...
10587685	  773.2	  632.3	 3600.0	...
10587686	  773.0	  632.6	 3599.0	...
10587687	  773.2	  632.7	 3599.0	...
10587688	  773.6	  632.7	 3599.0	...
10587689	  774.1	  632.7	 3599.0	...
10587690	  774.4	  632.8	 3599.0	...
10587691	  774.3	  632.9	 3605.0	...
10587692	  774.2	  633.1	 3610.0	...
10587693	  774.2	  633.2	 3615.0	...
10587694	  774.5	  633.3	 3615.0	...
10587695	  774.6	  633.6	 3614.0	...
10587696	  774.7	  634.0	 3613.0	...
10587697	  774.7	  634.4	 3616.0	...
10587698	  774.6	  634.7	 3618.0	...
10587699	  774.6	  634.8	 3619.0	...
10587700	  774.6	  634.2	 3617.0	...
10587701	  774.5	  633.4	 3617.0	...
10587702	  774.4	  633.2	 3620.0	...
10587703	  774.3	  633.8	 3624.0	...
10587704	  774.3	  634.2	 3625.0	...
10587705	  774.3	  633.9	 3628.0	...
10587706	  773.8	  633.6	 3630.0	...
10587707	  773.4	  633.5	 3632.0	...
10587708	  773.0	  633.4	 3634.0	...
10587709	  773.2	  633.3	 3635.0	...
10587710	  773.4	  633.3	 3633.0	...
10587711	  773.4	  633.3	 3631.0	...
10587712	  773.3	  633.3	 3632.0	...
10587713	  773.2	  633.1	 3634.0	...
10587714	  773.6	  633.4	 3637.0	...
10587715	  774.0	  633.7	 3637.0	...
10587716	  774.4	  634.1	 3638.0	...
10587717	  774.0	  633.5	 3640.0	...
10587718	  773.6	  632.9	 3641.0	...
10587719	  773.3	  632.4	 3642.0	...
10587720	  773.5	  632.4	 3642.0	...
10587721	  773.6	  632.4	 3642.0	...
10587722	  773.7	  632.3	 3641.0	...
10587723	  773.4	  632.3	 3640.0	...
10587724	  773.2	  632.3	 3640.0	...
10587725	  773.6	  632.1	 3642.0	...
10587726	  774.2	  631.9	 3645.0	...
10587727	  774.7	  631.6	 3649.0	...
10587728	  774.3	  631.2	 3651.0	...
10587729	  773.9	  631.0	 3652.0	...
10587730	  773.7	  631.5	 3651.0	...
10587731	  773.8	  632.2	 3647.0	...
10587732	  773.9	  632.6	 3643.0	...
10587733	  774.0	  632.2	 3641.0	...
10587734	  774.3	  631.8	 3641.0	...
10587735	  774.6	  631.7	 3642.0	...
10587736	  774.9	  631.6	 3643.0	...
10587737	  775.0	  631.6	 3643.0	...
10587738	  775.1	  631.5	 3643.0	...
10587739	  775.0	  631.5	 3647.0	...
10587740	  775.0	  632.0	 3651.0	...
10587741	  774.9	  632.6	 3657.0	...
10587742	  774.9	  633.0	 3659.0	...
10587743	  774.8	  632.7	 3663.0	...
10587744	  774.5	  632.3	 3666.0	...
10587745	  774.2	  632.1	 3665.0	...
10587746	  774.0	  632.3	 3664.0	...
10587747	  774.1	  632.5	 3661.0	...
10587748	  773.9	  632.0	 3661.0	...
10587749	  773.7	  631.5	 3661.0	...
10587750	  773.4	  630.9	 3662.0	...
10587751	  773.4	  631.2	 3660.0	...
10587752	  773.3	  631.5	 3658.0	...
10587753	  773.3	  631.8	 3657.0	...
10587754	  773.4	  631.9	 3659.0	...
10587755	  773.5	  632.0	 3662.0	...
10587756	  773.7	  632.1	 3664.0	...
10587757	  773.9	  632.4	 3666.0	...
10587758	  774.1	  632.6	 3666.0	...
10587759	  774.3	  632.3	 3666.0	...
10587760	  774.2	  632.2	 3664.0	...
10587761	  774.0	  632.1	 3662.0	...
10587762	  773.7	  632.4	 3659.0	...
10587763	  773.7	  632.4	 3659.0	...
10587764	  773.7	  632.5	 3662.0	...
10587765	  774.1	  632.0	 3664.0	...
10587766	  774.5	  631.5	 3667.0	...
10587767	  774.9	  630.7	 3667.0	...
MSG	10587768 0000 _ Number On
10587768	  774.9	  630.6	 3667.0	...
10587769	  774.5	  630.6	 3667.0	...
10587770	  774.1	  630.9	 3667.0	...
10587771	  773.7	  630.9	 3666.0	...
10587772	  774.2	  630.8	 3666.0	...
10587773	  774.7	  630.7	 3670.0	...
10587774	  775.2	  630.7	 3676.0	...
10587775	  775.1	  630.3	 3680.0	...
10587776	  774.7	  630.0	 3679.0	...
10587777	  774.4	  630.0	 3679.0	...
10587778	  774.1	  630.4	 3680.0	...
10587779	  774.0	  630.1	 3681.0	...
10587780	  774.0	  629.3	 3682.0	...
10587781	  774.0	  628.5	 3681.0	...
10587782	  774.2	  628.4	 3681.0	...
10587783	  774.5	  629.1	 3680.0	...
10587784	  774.6	  629.9	 3680.0	...
10587785	  774.6	  630.7	 3679.0	...
10587786	  774.6	  630.5	 3682.0	...
10587787	  774.7	  630.3	 3685.0	...
10587788	  774.9	  630.2	 3689.0	...
10587789	  774.9	  630.5	 3689.0	...
10587790	  774.8	  630.8	 3689.0	...
10587791	  774.6	  630.5	 3689.0	...
10587792	  774.5	  629.9	 3691.0	...
10587793	  774.2	  629.0	 3694.0	...
10587794	  774.0	  628.8	 3698.0	...
10587795	  773.8	  628.3	 3698.0	...
10587796	  773.7	  628.2	 3698.0	...
10587797	  773.6	  628.2	 3698.0	...
10587798	  773.6	  628.5	 3697.0	...
10587799	  774.0	  629.5	 3697.0	...
10587800	  774.5	  630.3	 3697.0	...
10587801	  774.9	  630.5	 3698.0	...
10587802	  774.4	  630.0	 3701.0	...
10587803	  773.8	  629.6	 3703.0	...
10587804	  773.9	  629.0	 3704.0	...
10587805	  774.6	  628.2	 3700.0	...
10587806	  775.3	  627.8	 3697.0	...
10587807	  775.3	  628.3	 3696.0	...
10587808	  774.9	  628.8	 3702.0	...
10587809	  774.5	  629.0	 3708.0	...
10587810	  773.9	  629.0	 3713.0	...
10587811	  773.7	  629.0	 3712.0	...
10587812	  773.4	  629.1	 3711.0	...
10587813	  773.2	  629.0	 3710.0	...
10587814	  773.4	  628.9	 3709.0	...
10587815	  774.2	  628.7	 3710.0	...
10587816	  774.9	  628.6	 3710.0	...
10587817	  775.2	  628.3	 3710.0	...
10587818	  775.0	  628.2	 3709.0	...
10587819	  774.7	  628.1	 3709.0	...
10587820	  774.6	  628.2	 3708.0	...
10587821	  774.7	  628.3	 3709.0	...
10587822	  774.9	  628.5	 3711.0	...
10587823	  775.0	  628.7	 3712.0	...
10587824	  775.0	  628.9	 3713.0	...
10587825	  774.6	  628.9	 3714.0	...
10587826	  774.2	  628.5	 3715.0	...
10587827	  773.7	  627.9	 3715.0	...
10587828	  773.8	  628.0	 3714.0	...
10587829	  774.0	  628.7	 3713.0	...
10587830	  774.1	  629.3	 3716.0	...
10587831	  774.0	  629.1	 3721.0	...
10587832	  773.9	  629.0	 3724.0	...
10587833	  773.7	  629.0	 3723.0	...
10587834	  773.9	  629.0	 3721.0	...
10587835	  774.3	  628.8	 3721.0	...
10587836	  774.5	  628.5	 3722.0	...
10587837	  774.4	  627.7	 3722.0	...
10587838	  774.2	  627.0	 3724.0	...
10587839	  774.1	  626.4	 3725.0	...
10587840	  774.2	  626.8	 3727.0	...
10587841	  773.9	  627.6	 3726.0	...
10587842	  773.8	  628.4	 3726.0	...
10587843	  773.6	  628.8	 3727.0	...
10587844	  773.8	  628.8	 3727.0	...
10587845	  774.3	  628.8	 3727.0	...
10587846	  774.7	  628.8	 3728.0	...
10587847	  775.2	  628.7	 3730.0	...
10587848	  775.1	  628.4	 3735.0	...
10587849	  774.8	  628.1	 3737.0	...
10587850	  774.4	  627.9	 3740.0	...
10587851	  774.1	  627.9	 3740.0	...
10587852	  773.9	  627.9	 3740.0	...
10587853	  773.6	  627.9	 3741.0	...
10587854	  773.3	  627.9	 3743.0	...
10587855	  773.1	  628.1	 3744.0	...
10587856	  772.8	  628.3	 3744.0	...
10587857	  772.5	  628.2	 3744.0	...
10587858	  772.4	  628.0	 3743.0	...
10587859	  772.3	  627.8	 3744.0	...
10587860	  772.8	  627.8	 3745.0	...
10587861	  773.5	  627.7	 3745.0	...
10587862	  774.3	  627.5	 3746.0	...
10587863	  774.5	  627.4	 3746.0	...
10587864	  774.5	  627.6	 3748.0	...
10587865	  774.5	  627.8	 3750.0	...
10587866	  774.9	  627.3	 3752.0	...
10587867	  775.4	  626.5	 3752.0	...
10587868	  775.4	  625.9	 3753.0	...
10587869	  775.1	  626.2	 3753.0	...
10587870	  774.6	  626.4	 3753.0	...
10587871	  774.5	  626.6	 3752.0	...
10587872	  774.1	  626.3	 3751.0	...
10587873	  773.8	  625.9	 3749.0	...
10587874	  773.7	  626.5	 3747.0	...
10587875	  773.9	  627.5	 3749.0	...
10587876	  773.9	  628.4	 3753.0	...
10587877	  773.7	  628.5	 3758.0	...
10587878	  773.6	  628.7	 3759.0	...
10587879	  773.5	  628.4	 3759.0	...
10587880	  773.4	  627.5	 3759.0	...
10587881	  773.8	  626.4	 3758.0	...
10587882	  774.3	  625.9	 3757.0	...
10587883	  774.8	  625.8	 3756.0	...
10587884	  774.9	  626.9	 3754.0	...
10587885	  775.1	  628.0	 3753.0	...
10587886	  775.3	  628.9	 3752.0	...
10587887	  775.0	  628.7	 3753.0	...
10587888	  774.4	  628.6	 3755.0	...
10587889	  773.7	  628.7	 3757.0	...
10587890	  774.3	  628.7	 3757.0	...
10587891	  774.9	  628.6	 3756.0	...
10587892	  775.0	  628.2	 3755.0	...
10587893	  774.5	  627.8	 3755.0	...
10587894	  774.2	  627.4	 3756.0	...
10587895	  774.5	  627.4	 3756.0	...
10587896	  774.4	  627.7	 3756.0	...
10587897	  774.0	  628.2	 3756.0	...
10587898	  773.5	  628.1	 3755.0	...
10587899	  773.6	  627.7	 3755.0	...
10587900	  773.2	  627.6	 3758.0	...
10587901	  772.8	  627.9	 3762.0	...
10587902	  772.8	  628.1	 3767.0	...
10587903	  773.3	  627.9	 3768.0	...
10587904	  773.7	  627.8	 3769.0	...
10587905	  773.4	  627.8	 3768.0	...
10587906	  773.2	  627.5	 3768.0	...
10587907	  773.2	  627.2	 3771.0	...
10587908	  773.4	  627.0	 3773.0	...
10587909	  773.6	  627.0	 3777.0	...
10587910	  773.6	  626.9	 3778.0	...
10587911	  773.5	  627.3	 3778.0	...
10587912	  773.4	  627.9	 3777.0	...
10587913	  773.2	  628.4	 3776.0	...
10587914	  773.1	  628.3	 3776.0	...
10587915	  773.3	  628.1	 3776.0	...
10587916	  773.5	  628.0	 3776.0	...
10587917	  773.8	  628.1	 3777.0	...
10587918	  773.9	  628.3	 3782.0	...
10587919	  774.1	  628.3	 3786.0	...
10587920	  774.3	  628.1	 3791.0	...
10587921	  774.3	  627.7	 3791.0	...
10587922	  774.3	  627.6	 3791.0	...
10587923	  774.0	  627.7	 3791.0	...
10587924	  773.7	  627.7	 3790.0	...
10587925	  773.4	  627.5	 3790.0	...
10587926	  773.5	  626.9	 3789.0	...
10587927	  773.8	  626.4	 3789.0	...
10587928	  774.0	  626.0	 3787.0	...
10587929	  774.3	  625.9	 3784.0	...
10587930	  774.6	  626.3	 3781.0	...
10587931	  774.9	  626.8	 3780.0	...
10587932	  774.7	  627.2	 3781.0	...
10587933	  774.4	  627.1	 3781.0	...
10587934	  774.3	  627.2	 3781.0	...
10587935	  774.4	  627.5	 3781.0	...
10587936	  774.5	  627.7	 3780.0	...
10587937	  774.4	  627.8	 3780.0	...
10587938	  774.3	  627.9	 3783.0	...
10587939	  774.2	  628.1	 3786.0	...
10587940	  774.2	  628.2	 3792.0	...
10587941	  774.1	  628.4	 3795.0	...
10587942	  774.0	  628.5	 3798.0	...
10587943	  774.0	  628.6	 3797.0	...
10587944	  773.9	  628.6	 3796.0	...
10587945	  773.7	  628.5	 3796.0	...
10587946	  773.6	  628.4	 3795.0	...
10587947	  773.5	  628.3	 3794.0	...
10587948	  774.0	  627.9	 3793.0	...
10587949	  774.4	  627.4	 3793.0	...
10587950	  774.5	  627.1	 3794.0	...
10587951	  774.4	  627.1	 3794.0	...
10587952	  774.4	  627.0	 3795.0	...
10587953	  774.7	  627.0	 3794.0	...
10587954	  774.9	  627.5	 3791.0	...
10587955	  774.9	  628.1	 3789.0	...
10587956	  774.7	  628.2	 3788.0	...
10587957	  774.4	  627.8	 3789.0	...
10587958	  774.5	  627.3	 3789.0	...
10587959	  774.7	  627.3	 3789.0	...
10587960	  774.2	  627.5	 3790.0	...
10587961	  773.6	  627.8	 3792.0	...
10587962	  773.8	  628.1	 3792.0	...
10587963	  774.3	  628.3	 3792.0	...
10587964	  774.8	  628.3	 3793.0	...
10587965	  774.8	  628.1	 3796.0	...
10587966	  774.9	  627.7	 3797.0	...
10587967	  775.1	  627.5	 3795.0	...
10587968	  774.9	  627.3	 3793.0	...
10587969	  774.6	  627.2	 3792.0	...
10587970	  774.2	  627.0	 3791.0	...
10587971	  774.8	  627.4	 3791.0	...
10587972	  775.5	  627.9	 3792.0	...
10587973	  776.2	  628.3	 3792.0	...
10587974	  776.2	  628.2	 3791.0	...
10587975	  776.3	  627.7	 3791.0	...
10587976	  776.4	  627.2	 3793.0	...
10587977	  776.6	  626.7	 3795.0	...
10587978	  776.3	  626.6	 3797.0	...
10587979	  775.8	  626.6	 3798.0	...
10587980	  775.1	  626.6	 3799.0	...
10587981	  775.0	  626.5	 3800.0	...
10587982	  775.0	  626.3	 3805.0	...
10587983	  775.2	  626.6	 3810.0	...
10587984	  775.4	  627.1	 3811.0	...
10587985	  775.7	  628.0	 3806.0	...
10587986	  776.0	  628.3	 3806.0	...
10587987	  775.6	  628.1	 3811.0	...
10587988	  774.9	  627.5	 3816.0	...
10587989	  774.2	  626.9	 3816.0	...
10587990	  774.2	  626.9	 3815.0	...
10587991	  774.3	  626.9	 3814.0	...
10587992	  774.4	  626.8	 3812.0	...
10587993	  774.6	  627.1	 3810.0	...
10587994	  774.8	  627.4	 3809.0	...
10587995	  775.2	  627.6	 3810.0	...
10587996	  775.6	  627.5	 3812.0	...
10587997	  775.9	  627.4	 3813.0	...
10587998	  775.7	  627.3	 3813.0	...
10587999	  775.6	  627.4	 3813.0	...
10588000	  775.4	  627.1	 3814.0	...
10588001	  775.4	  627.0	 3814.0	...
10588002	  775.4	  626.8	 3815.0	...
10588003	  775.6	  626.8	 3816.0	...
10588004	  775.9	  626.7	 3818.0	...
10588005	  776.2	  626.5	 3819.0	...
10588006	  776.2	  626.6	 3819.0	...
10588007	  776.2	  627.7	 3818.0	...
10588008	  776.5	  628.8	 3818.0	...
10588009	  776.7	  629.7	 3820.0	...
10588010	  776.8	  629.7	 3822.0	...
10588011	  776.8	  629.6	 3824.0	...
10588012	  776.5	  629.6	 3825.0	...
10588013	  776.2	  629.6	 3824.0	...
10588014	  776.1	  629.7	 3822.0	...
10588015	  776.3	  629.8	 3819.0	...
10588016	  776.4	  629.9	 3819.0	...
EFIX R   10586546	10588016	1471	  778.0	  630.3	   3499
SSACC R  10588017
10588017	  776.4	  628.3	 3820.0	...
10588018	  776.4	  626.5	 3822.0	...
10588019	  776.3	  624.0	 3827.0	...
10588020	  776.1	  621.5	 3831.0	...
10588021	  775.9	  618.5	 3833.0	...
10588022	  775.6	  615.5	 3832.0	...
10588023	  775.5	  613.0	 3830.0	...
10588024	  775.4	  610.7	 3829.0	...
10588025	  775.5	  608.9	 3828.0	...
10588026	  775.4	  607.5	 3827.0	...
10588027	  775.3	  606.1	 3827.0	...
ESACC R  10588017	10588027	11	  776.4	  628.3	  775.3	  606.1	   0.47	     50
SFIX R   10588028
10588028	  776.0	  604.2	 3828.0	...
10588029	  776.9	  602.6	 3831.0	...
10588030	  778.2	  601.2	 3834.0	...
10588031	  778.5	  600.7	 3838.0	...
10588032	  779.0	  600.7	 3838.0	...
10588033	  779.2	  601.0	 3835.0	...
10588034	  779.3	  601.7	 3830.0	...
10588035	  779.3	  602.9	 3825.0	...
10588036	  779.8	  603.6	 3824.0	...
10588037	  780.5	  604.1	 3824.0	...
10588038	  781.0	  604.4	 3826.0	...
10588039	  780.8	  604.9	 3829.0	...
10588040	  780.5	  605.3	 3832.0	...
10588041	  780.3	  605.5	 3831.0	...
10588042	  780.2	  605.6	 3829.0	...
10588043	  780.2	  605.6	 3827.0	...
10588044	  780.2	  605.8	 3825.0	...
10588045	  780.2	  605.8	 3825.0	...
10588046	  779.8	  605.7	 3826.0	...
10588047	  779.5	  605.9	 3827.0	...
10588048	  779.4	  606.3	 3829.0	...
10588049	  779.8	  606.9	 3830.0	...
10588050	  780.3	  607.2	 3832.0	...
10588051	  780.4	  607.3	 3834.0	...
10588052	  780.4	  607.2	 3835.0	...
10588053	  780.3	  607.0	 3836.0	...
10588054	  780.4	  606.8	 3837.0	...
10588055	  780.5	  606.4	 3838.0	...
10588056	  780.5	  606.1	 3840.0	...
10588057	  780.5	  606.1	 3841.0	...
10588058	  780.4	  606.5	 3840.0	...
10588059	  780.2	  606.9	 3839.0	...
10588060	  780.0	  607.0	 3838.0	...
10588061	  780.1	  607.1	 3837.0	...
10588062	  780.2	  607.2	 3837.0	...
10588063	  780.3	  607.0	 3837.0	...
10588064	  780.2	  606.8	 3838.0	...
10588065	  780.5	  606.8	 3839.0	...
10588066	  780.7	  606.9	 3842.0	...
10588067	  781.0	  607.0	 3845.0	...
10588068	  780.8	  607.0	 3847.0	...
10588069	  780.8	  607.2	 3849.0	...
MSG	10588070 0000 _ Number Off
10588070	  780.8	  607.3	 3849.0	...
10588071	  780.6	  607.3	 3849.0	...
10588072	  780.5	  607.3	 3846.0	...
10588073	  780.7	  607.3	 3844.0	...
10588074	  780.9	  607.4	 3843.0	...
10588075	  781.1	  607.5	 3844.0	...
10588076	  781.2	  607.6	 3845.0	...
10588077	  781.5	  607.7	 3847.0	...
10588078	  781.8	  607.7	 3850.0	...
10588079	  782.0	  607.5	 3854.0	...
10588080	  781.7	  606.7	 3854.0	...
10588081	  781.4	  606.4	 3852.0	...
10588082	  781.2	  606.5	 3849.0	...
10588083	  781.4	  607.1	 3847.0	...
10588084	  781.6	  607.3	 3846.0	...
10588085	  781.2	  607.2	 3847.0	...
10588086	  780.8	  607.2	 3850.0	...
10588087	  780.9	  607.2	 3855.0	...
10588088	  781.5	  607.2	 3857.0	...
10588089	  781.6	  606.9	 3859.0	...
10588090	  781.1	  606.5	 3859.0	...
10588091	  780.6	  606.2	 3858.0	...
10588092	  780.5	  606.4	 3857.0	...
10588093	  780.9	  606.7	 3856.0	...
10588094	  781.4	  606.9	 3855.0	...
10588095	  781.9	  606.9	 3855.0	...
10588096	  781.9	  607.1	 3857.0	...
10588097	  782.0	  607.3	 3859.0	...
10588098	  782.1	  607.3	 3860.0	...
10588099	  782.0	  607.3	 3866.0	...
10588100	  781.8	  607.4	 3872.0	...
10588101	  781.7	  607.5	 3878.0	...
10588102	  781.6	  607.6	 3872.0	...
10588103	  781.6	  607.7	 3866.0	...
10588104	  781.5	  607.7	 3861.0	...
10588105	  781.5	  607.6	 3864.0	...
10588106	  781.6	  607.4	 3870.0	...
10588107	  781.7	  607.4	 3875.0	...
10588108	  781.8	  607.5	 3879.0	...
10588109	  781.7	  607.5	 3878.0	...
10588110	  781.7	  607.2	 3878.0	...
10588111	  781.7	  606.8	 3876.0	...
10588112	  781.7	  606.8	 3873.0	...
10588113	  781.7	  606.9	 3869.0	...
10588114	  782.1	  606.9	 3867.0	...
10588115	  782.4	  606.9	 3869.0	...
10588116	  782.6	  606.9	 3872.0	...
10588117	  782.4	  607.0	 3873.0	...
10588118	  782.2	  607.1	 3871.0	...
10588119	  782.2	  607.4	 3871.0	...
10588120	  782.1	  607.7	 3873.0	...
10588121	  782.1	  607.1	 3874.0	...
10588122	  781.9	  606.3	 3875.0	...
10588123	  781.8	  605.8	 3879.0	...
10588124	  781.9	  606.2	 3883.0	...
10588125	  782.0	  606.7	 3886.0	...
10588126	  782.1	  607.0	 3885.0	...
10588127	  782.1	  607.1	 3884.0	...
10588128	  782.1	  607.2	 3884.0	...
10588129	  782.1	  607.2	 3884.0	...
10588130	  782.1	  607.0	 3884.0	...
10588131	  781.7	  606.8	 3885.0	...
10588132	  781.5	  606.5	 3886.0	...
10588133	  781.5	  606.4	 3885.0	...
10588134	  781.8	  606.2	 3885.0	...
10588135	  781.8	  606.3	 3884.0	...
10588136	  781.9	  606.9	 3884.0	...
10588137	  781.9	  607.5	 3884.0	...
10588138	  782.0	  608.2	 3885.0	...
10588139	  781.8	  608.4	 3887.0	...
10588140	  781.7	  608.7	 3886.0	...
10588141	  781.7	  608.4	 3884.0	...
10588142	  781.6	  607.8	 3882.0	...
10588143	  781.3	  607.3	 3883.0	...
10588144	  781.1	  607.7	 3883.0	...
10588145	  781.0	  608.2	 3884.0	...
10588146	  781.0	  608.6	 3886.0	...
10588147	  781.0	  608.4	 3887.0	...
10588148	  780.9	  607.8	 3889.0	...
10588149	  780.9	  607.2	 3889.0	...
10588150	  780.9	  606.5	 3890.0	...
10588151	  781.0	  606.3	 3891.0	...
10588152	  781.0	  606.1	 3891.0	...
10588153	  781.1	  607.0	 3890.0	...
10588154	  781.1	  607.9	 3891.0	...
10588155	  781.2	  608.8	 3891.0	...
10588156	  781.2	  608.4	 3891.0	...
10588157	  781.0	  607.7	 3889.0	...
10588158	  780.8	  606.9	 3888.0	...
10588159	  780.6	  607.0	 3887.0	...
10588160	  780.6	  607.4	 3888.0	...
10588161	  780.6	  607.8	 3889.0	...
10588162	  780.7	  607.9	 3889.0	...
10588163	  780.8	  608.1	 3891.0	...
10588164	  780.9	  608.3	 3897.0	...
10588165	  781.2	  608.5	 3903.0	...
10588166	  781.4	  608.5	 3902.0	...
10588167	  781.6	  608.6	 3897.0	...
10588168	  781.7	  608.5	 3893.0	...
10588169	  781.7	  608.4	 3894.0	...
10588170	  781.3	  608.5	 3895.0	...
10588171	  780.8	  608.5	 3897.0	...
10588172	  780.9	  608.6	 3898.0	...
10588173	  781.3	  608.3	 3899.0	...
10588174	  781.8	  608.1	 3899.0	...
10588175	  781.8	  608.1	 3897.0	...
10588176	  781.4	  608.2	 3895.0	...
10588177	  781.1	  608.4	 3896.0	...
10588178	  780.8	  608.6	 3900.0	...
10588179	  780.8	  608.7	 3904.0	...
10588180	  780.9	  609.1	 3903.0	...
10588181	  781.0	  609.5	 3902.0	...
10588182	  781.1	  609.8	 3901.0	...
10588183	  780.9	  609.9	 3901.0	...
10588184	  780.7	  609.9	 3897.0	...
10588185	  781.2	  609.8	 3892.0	...
10588186	  781.8	  609.7	 3888.0	...
10588187	  782.3	  609.2	 3887.0	...
10588188	  782.3	  608.9	 3889.0	...
10588189	  782.1	  608.6	 3892.0	...
10588190	  781.8	  608.2	 3898.0	...
10588191	  781.5	  607.8	 3902.0	...
10588192	  781.2	  607.3	 3905.0	...
10588193	  781.1	  607.6	 3906.0	...
10588194	  781.2	  607.8	 3907.0	...
10588195	  781.4	  608.1	 3906.0	...
10588196	  781.6	  608.0	 3904.0	...
10588197	  781.6	  607.6	 3901.0	...
10588198	  781.4	  607.2	 3902.0	...
10588199	  781.1	  606.9	 3905.0	...
10588200	  781.0	  607.1	 3908.0	...
10588201	  781.0	  607.2	 3909.0	...
10588202	  781.1	  607.3	 3909.0	...
10588203	  781.2	  607.5	 3907.0	...
10588204	  781.3	  607.7	 3902.0	...
10588205	  781.4	  607.9	 3898.0	...
10588206	  781.5	  608.3	 3895.0	...
10588207	  781.6	  608.5	 3895.0	...
10588208	  781.6	  608.5	 3902.0	...
10588209	  781.5	  608.1	 3909.0	...
10588210	  781.5	  607.6	 3915.0	...
10588211	  781.5	  607.2	 3916.0	...
10588212	  781.6	  607.4	 3916.0	...
10588213	  781.6	  607.9	 3915.0	...
10588214	  781.6	  608.3	 3915.0	...
10588215	  781.4	  607.7	 3915.0	...
10588216	  781.2	  607.1	 3916.0	...
10588217	  781.0	  606.7	 3918.0	...
10588218	  781.1	  606.8	 3920.0	...
10588219	  781.6	  607.3	 3921.0	...
10588220	  782.1	  607.6	 3922.0	...
10588221	  782.1	  607.7	 3922.0	...
10588222	  781.6	  607.5	 3923.0	...
10588223	  781.2	  607.2	 3924.0	...
10588224	  781.3	  607.3	 3921.0	...
10588225	  781.3	  607.5	 3916.0	...
10588226	  781.4	  607.7	 3912.0	...
10588227	  781.2	  607.8	 3914.0	...
10588228	  780.9	  607.8	 3916.0	...
10588229	  780.6	  607.6	 3918.0	...
10588230	  780.4	  607.3	 3918.0	...
10588231	  780.2	  607.2	 3919.0	...
10588232	  779.9	  607.1	 3920.0	...
10588233	  779.8	  607.2	 3921.0	...
10588234	  780.0	  607.3	 3923.0	...
10588235	  780.2	  607.4	 3925.0	...
10588236	  780.3	  607.6	 3922.0	...
10588237	  780.3	  607.8	 3919.0	...
10588238	  780.3	  607.7	 3916.0	...
10588239	  780.1	  607.4	 3917.0	...
10588240	  779.9	  607.4	 3918.0	...
10588241	  780.1	  607.6	 3918.0	...
10588242	  780.4	  607.5	 3918.0	...
10588243	  780.7	  607.0	 3918.0	...
10588244	  780.7	  606.7	 3918.0	...
10588245	  780.9	  606.7	 3922.0	...
10588246	  781.3	  606.7	 3926.0	...
10588247	  781.5	  606.6	 3931.0	...
10588248	  781.3	  606.6	 3927.0	...
10588249	  780.9	  606.7	 3922.0	...
10588250	  780.4	  606.4	 3918.0	...
10588251	  780.0	  606.2	 3918.0	...
10588252	  779.6	  606.4	 3923.0	...
10588253	  779.5	  606.9	 3927.0	...
10588254	  779.5	  607.4	 3932.0	...
10588255	  779.6	  607.4	 3932.0	...
10588256	  779.6	  607.3	 3931.0	...
10588257	  779.6	  607.1	 3930.0	...
10588258	  779.7	  607.0	 3930.0	...
10588259	  779.9	  607.0	 3931.0	...
10588260	  779.9	  607.0	 3932.0	...
10588261	  779.9	  607.0	 3933.0	...
10588262	  779.7	  606.6	 3934.0	...
10588263	  779.4	  606.2	 3934.0	...
10588264	  779.1	  606.2	 3933.0	...
10588265	  778.9	  606.6	 3930.0	...
10588266	  779.0	  606.9	 3926.0	...
10588267	  779.1	  606.9	 3923.0	...
10588268	  779.2	  606.8	 3927.0	...
10588269	  779.3	  606.8	 3931.0	...
10588270	  779.4	  606.5	 3935.0	...
10588271	  779.5	  606.1	 3934.0	...
10588272	  779.2	  606.1	 3933.0	...
10588273	  779.0	  606.5	 3932.0	...
10588274	  779.0	  607.1	 3932.0	...
10588275	  779.1	  607.4	 3931.0	...
10588276	  779.3	  607.8	 3929.0	...
10588277	  779.3	  607.9	 3927.0	...
10588278	  779.4	  607.9	 3930.0	...
10588279	  779.6	  607.8	 3933.0	...
10588280	  779.7	  607.6	 3937.0	...
10588281	  779.8	  607.6	 3936.0	...
MSG	10588282 0000 _ Number On
10588282	  779.9	  607.4	 3936.0	...
10588283	  779.7	  607.1	 3936.0	...
10588284	  779.5	  606.9	 3937.0	...
10588285	  779.4	  606.9	 3939.0	...
10588286	  779.4	  607.0	 3941.0	...
10588287	  779.4	  607.1	 3942.0	...
10588288	  779.4	  607.1	 3940.0	...
10588289	  779.4	  607.2	 3936.0	...
10588290	  779.5	  607.2	 3933.0	...
10588291	  779.9	  607.3	 3931.0	...
10588292	  780.4	  607.3	 3931.0	...
10588293	  780.9	  607.1	 3933.0	...
10588294	  780.7	  606.8	 3934.0	...
10588295	  780.5	  606.6	 3935.0	...
10588296	  780.8	  606.8	 3936.0	...
10588297	  781.4	  607.1	 3936.0	...
10588298	  782.2	  607.0	 3936.0	...
10588299	  782.3	  606.8	 3936.0	...
10588300	  781.3	  606.8	 3936.0	...
10588301	  780.2	  606.9	 3936.0	...
10588302	  779.1	  607.1	 3937.0	...
10588303	  779.3	  607.1	 3936.0	...
10588304	  779.5	  606.8	 3935.0	...
10588305	  779.6	  606.5	 3933.0	...
10588306	  779.7	  606.2	 3933.0	...
10588307	  779.6	  606.3	 3939.0	...
10588308	  779.8	  606.3	 3944.0	...
10588309	  780.1	  606.8	 3949.0	...
10588310	  780.3	  607.3	 3949.0	...
10588311	  780.5	  607.9	 3950.0	...
10588312	  780.8	  608.0	 3951.0	...
10588313	  781.1	  607.5	 3951.0	...
10588314	  781.0	  606.8	 3950.0	...
10588315	  780.8	  606.5	 3946.0	...
10588316	  780.7	  606.7	 3942.0	...
10588317	  780.6	  607.2	 3941.0	...
10588318	  780.8	  607.5	 3942.0	...
10588319	  780.9	  607.7	 3940.0	...
10588320	  781.1	  607.4	 3938.0	...
10588321	  781.1	  607.2	 3936.0	...
10588322	  781.0	  607.1	 3938.0	...
10588323	  780.8	  607.0	 3939.0	...
10588324	  780.7	  606.7	 3939.0	...
10588325	  780.7	  606.5	 3939.0	...
10588326	  780.4	  606.4	 3941.0	...
10588327	  780.0	  606.3	 3944.0	...
10588328	  779.6	  606.3	 3946.0	...
10588329	  779.9	  606.3	 3946.0	...
10588330	  780.4	  606.4	 3945.0	...
10588331	  780.9	  606.3	 3946.0	...
10588332	  781.2	  606.2	 3948.0	...
10588333	  781.3	  606.1	 3950.0	...
10588334	  781.3	  606.2	 3950.0	...
10588335	  781.1	  606.2	 3947.0	...
10588336	  781.0	  606.1	 3943.0	...
10588337	  781.0	  606.1	 3938.0	...
10588338	  781.0	  606.1	 3936.0	...
10588339	  781.1	  606.1	 3935.0	...
10588340	  781.3	  606.2	 3935.0	...
10588341	  780.9	  606.3	 3937.0	...
10588342	  780.4	  606.2	 3938.0	...
10588343	  779.5	  606.1	 3938.0	...
10588344	  779.2	  605.5	 3939.0	...
10588345	  778.9	  604.8	 3939.0	...
10588346	  779.3	  604.1	 3942.0	...
10588347	  779.7	  604.3	 3944.0	...
10588348	  780.0	  605.0	 3949.0	...
10588349	  780.0	  605.6	 3950.0	...
10588350	  780.0	  605.5	 3951.0	...
10588351	  780.1	  605.5	 3950.0	...
10588352	  780.2	  605.4	 3950.0	...
10588353	  780.5	  605.2	 3950.0	...
10588354	  780.8	  604.9	 3947.0	...
10588355	  780.3	  604.7	 3945.0	...
10588356	  779.8	  604.5	 3945.0	...
10588357	  779.3	  604.2	 3948.0	...
10588358	  779.6	  604.4	 3951.0	...
10588359	  779.5	  604.8	 3951.0	...
10588360	  779.6	  605.0	 3952.0	...
10588361	  779.8	  604.7	 3953.0	...
10588362	  780.2	  604.6	 3953.0	...
10588363	  780.4	  605.1	 3950.0	...
10588364	  780.1	  605.9	 3947.0	...
10588365	  779.6	  606.4	 3948.0	...
10588366	  779.2	  607.3	 3951.0	...
10588367	  779.6	  607.9	 3953.0	...
10588368	  780.0	  608.1	 3949.0	...
10588369	  780.1	  607.5	 3944.0	...
10588370	  780.1	  606.9	 3940.0	...
10588371	  780.1	  607.1	 3940.0	...
10588372	  780.0	  607.2	 3939.0	...
10588373	  779.9	  607.3	 3939.0	...
10588374	  779.6	  607.1	 3941.0	...
10588375	  779.3	  606.9	 3944.0	...
10588376	  779.2	  606.7	 3947.0	...
10588377	  779.4	  606.8	 3948.0	...
10588378	  779.6	  606.8	 3949.0	...
10588379	  780.0	  606.8	 3950.0	...
10588380	  780.4	  606.8	 3948.0	...
10588381	  780.5	  606.4	 3947.0	...
10588382	  780.3	  606.0	 3946.0	...
10588383	  780.0	  605.6	 3944.0	...
10588384	  780.3	  605.7	 3942.0	...
10588385	  780.6	  605.8	 3942.0	...
10588386	  780.5	  606.3	 3942.0	...
10588387	  780.2	  606.6	 3941.0	...
10588388	  779.9	  607.0	 3940.0	...
10588389	  779.9	  607.0	 3938.0	...
10588390	  779.9	  606.9	 3937.0	...
10588391	  780.0	  606.6	 3938.0	...
10588392	  780.6	  606.4	 3940.0	...
10588393	  781.1	  606.3	 3940.0	...
10588394	  781.7	  606.2	 3939.0	...
10588395	  781.7	  606.2	 3940.0	...
10588396	  781.8	  606.3	 3943.0	...
10588397	  781.8	  606.2	 3945.0	...
10588398	  781.1	  605.9	 3945.0	...
10588399	  780.2	  605.6	 3945.0	...
10588400	  779.6	  606.1	 3943.0	...
10588401	  780.0	  606.7	 3941.0	...
10588402	  780.3	  606.1	 3940.0	...
10588403	  780.3	  605.1	 3940.0	...
10588404	  780.0	  604.2	 3941.0	...
10588405	  780.2	  604.0	 3942.0	...
10588406	  780.3	  603.8	 3944.0	...
10588407	  780.4	  603.3	 3946.0	...
10588408	  780.1	  603.1	 3947.0	...
10588409	  780.1	  603.7	 3946.0	...
10588410	  779.9	  604.5	 3947.0	...
10588411	  779.8	  605.1	 3947.0	...
10588412	  779.7	  604.7	 3945.0	...
10588413	  779.7	  604.4	 3942.0	...
10588414	  780.0	  604.2	 3939.0	...
10588415	  780.3	  603.5	 3938.0	...
10588416	  780.6	  602.9	 3938.0	...
10588417	  780.9	  602.8	 3939.0	...
10588418	  781.2	  603.4	 3941.0	...
10588419	  780.9	  604.1	 3943.0	...
10588420	  780.4	  604.3	 3944.0	...
10588421	  780.1	  604.0	 3942.0	...
10588422	  780.3	  603.6	 3942.0	...
10588423	  780.6	  603.2	 3942.0	...
10588424	  780.7	  603.2	 3943.0	...
10588425	  780.8	  603.2	 3945.0	...
10588426	  780.8	  603.2	 3947.0	...
10588427	  780.7	  602.7	 3949.0	...
10588428	  780.7	  602.3	 3950.0	...
10588429	  780.8	  602.0	 3948.0	...
10588430	  780.9	  602.2	 3947.0	...
10588431	  780.8	  602.5	 3947.0	...
10588432	  780.7	  602.7	 3950.0	...
10588433	  780.5	  602.9	 3953.0	...
10588434	  780.2	  602.8	 3953.0	...
10588435	  780.3	  602.7	 3954.0	...
10588436	  780.6	  602.5	 3953.0	...
10588437	  780.8	  602.5	 3951.0	...
10588438	  780.8	  602.8	 3953.0	...
10588439	  780.6	  603.3	 3955.0	...
10588440	  780.3	  603.6	 3958.0	...
10588441	  780.1	  603.5	 3959.0	...
10588442	  780.2	  603.1	 3959.0	...
10588443	  780.0	  602.7	 3960.0	...
10588444	  779.7	  602.0	 3960.0	...
10588445	  779.7	  601.3	 3960.0	...
10588446	  780.1	  601.4	 3961.0	...
10588447	  780.5	  601.9	 3962.0	...
10588448	  780.8	  602.2	 3963.0	...
10588449	  781.0	  601.8	 3963.0	...
10588450	  781.2	  601.4	 3963.0	...
10588451	  781.1	  601.0	 3965.0	...
10588452	  781.1	  600.8	 3968.0	...
10588453	  781.0	  600.9	 3970.0	...
10588454	  780.8	  601.2	 3969.0	...
10588455	  780.5	  601.6	 3968.0	...
10588456	  780.1	  601.6	 3969.0	...
10588457	  780.1	  601.6	 3969.0	...
10588458	  780.4	  601.5	 3970.0	...
10588459	  780.7	  601.5	 3969.0	...
10588460	  780.8	  601.5	 3967.0	...
10588461	  780.9	  601.6	 3965.0	...
10588462	  781.1	  601.6	 3964.0	...
10588463	  781.1	  601.7	 3968.0	...
10588464	  780.9	  601.8	 3971.0	...
10588465	  780.7	  601.8	 3974.0	...
10588466	  780.5	  601.5	 3975.0	...
10588467	  780.5	  601.2	 3977.0	...
10588468	  780.5	  601.0	 3978.0	...
10588469	  780.6	  600.8	 3979.0	...
10588470	  780.7	  600.9	 3978.0	...
10588471	  780.6	  601.0	 3975.0	...
10588472	  780.3	  601.1	 3972.0	...
10588473	  780.1	  601.2	 3973.0	...
10588474	  779.9	  601.2	 3977.0	...
10588475	  780.0	  601.1	 3981.0	...
10588476	  780.0	  600.8	 3978.0	...
10588477	  780.0	  600.5	 3976.0	...
10588478	  780.0	  600.3	 3973.0	...
10588479	  779.9	  600.4	 3974.0	...
10588480	  779.9	  600.5	 3976.0	...
10588481	  780.0	  600.6	 3976.0	...
10588482	  779.9	  600.0	 3974.0	...
10588483	  779.8	  599.2	 3977.0	...
10588484	  779.6	  599.1	 3981.0	...
10588485	  779.5	  600.0	 3983.0	...
10588486	  779.3	  600.9	 3981.0	...
10588487	  779.1	  600.9	 3978.0	...
10588488	  778.8	  600.7	 3977.0	...
10588489	  778.8	  600.8	 3977.0	...
10588490	  778.9	  601.0	 3977.0	...
10588491	  778.9	  601.2	 3977.0	...
10588492	  778.9	  601.0	 3978.0	...
10588493	  778.9	  600.8	 3978.0	...
10588494	  778.9	  600.7	 3978.0	...
10588495	  778.8	  600.7	 3978.0	...
10588496	  779.3	  600.6	 3978.0	...
10588497	  779.8	  600.9	 3978.0	...
10588498	  780.3	  601.2	 3981.0	...
10588499	  780.3	  601.5	 3984.0	...
10588500	  780.2	  601.1	 3984.0	...
10588501	  780.2	  600.7	 3983.0	...
10588502	  780.0	  600.1	 3982.0	...
10588503	  779.9	  599.8	 3982.0	...
10588504	  779.8	  599.5	 3980.0	...
10588505	  779.7	  599.4	 3978.0	...
10588506	  779.6	  599.6	 3979.0	...
10588507	  779.6	  600.1	 3978.0	...
10588508	  779.6	  600.6	 3978.0	...
10588509	  779.9	  600.6	 3976.0	...
10588510	  780.3	  600.4	 3976.0	...
10588511	  780.7	  600.7	 3979.0	...
10588512	  781.0	  601.0	 3982.0	...
10588513	  781.2	  600.8	 3986.0	...
10588514	  781.5	  600.2	 3986.0	...
10588515	  781.4	  599.7	 3988.0	...
10588516	  781.1	  599.5	 3990.0	...
10588517	  780.6	  599.3	 3993.0	...
10588518	  780.4	  598.7	 3995.0	...
10588519	  780.3	  598.4	 3996.0	...
10588520	  780.4	  598.6	 3996.0	...
10588521	  780.5	  599.2	 3995.0	...
10588522	  780.7	  599.8	 3991.0	...
10588523	  780.6	  599.9	 3986.0	...
10588524	  780.7	  600.0	 3982.0	...
10588525	  780.5	  600.4	 3983.0	...
10588526	  780.3	  600.8	 3985.0	...
10588527	  780.3	  601.2	 3986.0	...
10588528	  780.6	  601.2	 3984.0	...
10588529	  780.9	  601.0	 3981.0	...
10588530	  781.0	  600.7	 3981.0	...
10588531	  780.9	  600.3	 3984.0	...
10588532	  781.2	  600.3	 3988.0	...
10588533	  781.5	  600.4	 3988.0	...
10588534	  781.6	  600.2	 3988.0	...
10588535	  781.5	  599.8	 3986.0	...
10588536	  781.3	  599.1	 3983.0	...
10588537	  781.2	  598.8	 3983.0	...
10588538	  780.9	  598.6	 3984.0	...
10588539	  780.5	  598.8	 3985.0	...
10588540	  780.2	  599.2	 3984.0	...
10588541	  780.0	  599.5	 3983.0	...
10588542	  780.0	  599.7	 3985.0	...
10588543	  779.9	  600.1	 3987.0	...
10588544	  779.9	  600.6	 3989.0	...
10588545	  779.9	  600.8	 3988.0	...
10588546	  780.0	  600.5	 3987.0	...
10588547	  780.7	  600.2	 3986.0	...
10588548	  781.4	  600.3	 3985.0	...
10588549	  782.0	  600.2	 3985.0	...
10588550	  782.0	  600.2	 3985.0	...
10588551	  781.9	  600.1	 3987.0	...
10588552	  781.7	  600.3	 3993.0	...
10588553	  781.4	  600.5	 3997.0	...
10588554	  781.2	  600.7	 4001.0	...
10588555	  780.4	  600.8	 4000.0	...
10588556	  779.8	  600.9	 3999.0	...
10588557	  779.7	  600.9	 3998.0	...
10588558	  780.2	  600.9	 3998.0	...
10588559	  780.8	  600.9	 4000.0	...
10588560	  780.8	  600.9	 4002.0	...
10588561	  780.7	  600.8	 4004.0	...
10588562	  780.6	  600.8	 4004.0	...
10588563	  780.5	  601.0	 4001.0	...
10588564	  780.7	  601.1	 3998.0	...
10588565	  781.0	  601.2	 3994.0	...
10588566	  781.6	  601.2	 3993.0	...
10588567	  781.9	  601.2	 3996.0	...
10588568	  781.5	  601.2	 4000.0	...
10588569	  780.9	  600.9	 4004.0	...
10588570	  780.2	  600.5	 4005.0	...
10588571	  780.1	  600.7	 4005.0	...
10588572	  780.2	  601.3	 4000.0	...
10588573	  780.4	  601.9	 3995.0	...
10588574	  780.6	  601.9	 3994.0	...
10588575	  780.6	  602.0	 4000.0	...
10588576	  780.6	  602.0	 4007.0	...
10588577	  780.6	  601.9	 4009.0	...
10588578	  780.2	  601.9	 4009.0	...
10588579	  779.8	  601.5	 4007.0	...
10588580	  779.5	  601.2	 4005.0	...
10588581	  779.4	  601.0	 4004.0	...
10588582	  779.5	  601.1	 4003.0	...
10588583	  779.3	  601.3	 4002.0	...
10588584	  779.1	  601.4	 4001.0	...
MSG	10588585 0000 _ Number Off
10588585	  779.1	  601.5	 4003.0	...
10588586	  779.7	  601.6	 4006.0	...
10588587	  780.3	  601.4	 4008.0	...
10588588	  780.5	  601.3	 4008.0	...
10588589	  780.6	  602.1	 4004.0	...
10588590	  780.7	  602.9	 3999.0	...
10588591	  780.4	  603.6	 3997.0	...
10588592	  780.1	  603.3	 3995.0	...
10588593	  779.8	  603.0	 3995.0	...
10588594	  779.9	  602.9	 3995.0	...
10588595	  780.0	  603.5	 3996.0	...
10588596	  780.0	  604.1	 3997.0	...
10588597	  780.2	  604.2	 3998.0	...
10588598	  780.5	  603.8	 3999.0	...
10588599	  780.8	  603.3	 4000.0	...
10588600	  780.8	  603.4	 4002.0	...
10588601	  780.6	  603.5	 4003.0	...
10588602	  780.4	  603.7	 4004.0	...
10588603	  780.2	  604.0	 4005.0	...
10588604	  780.1	  603.8	 4004.0	...
10588605	  780.1	  603.4	 4003.0	...
10588606	  780.1	  603.0	 4002.0	...
10588607	  780.2	  603.0	 4002.0	...
10588608	  780.3	  603.4	 4003.0	...
10588609	  780.5	  603.8	 4003.0	...
10588610	  780.5	  603.8	 4005.0	...
10588611	  780.6	  603.4	 4006.0	...
10588612	  780.3	  603.0	 4007.0	...
10588613	  780.0	  602.9	 4008.0	...
10588614	  779.8	  602.9	 4009.0	...
10588615	  779.8	  603.0	 4009.0	...
10588616	  779.8	  603.3	 4004.0	...
10588617	  779.9	  603.8	 3999.0	...
10588618	  779.9	  604.3	 3999.0	...
10588619	  779.8	  604.8	 4005.0	...
10588620	  779.7	  605.0	 4010.0	...
10588621	  779.5	  605.0	 4008.0	...
10588622	  780.1	  604.8	 4007.0	...
10588623	  780.7	  604.8	 4007.0	...
10588624	  781.7	  604.6	 4005.0	...
10588625	  782.0	  604.4	 4002.0	...
10588626	  782.0	  604.3	 4000.0	...
10588627	  781.5	  604.2	 4000.0	...
10588628	  780.8	  604.1	 3999.0	...
10588629	  780.4	  603.9	 3998.0	...
10588630	  780.2	  603.6	 4001.0	...
10588631	  780.3	  603.2	 4006.0	...
10588632	  780.3	  603.0	 4011.0	...
10588633	  780.4	  603.0	 4011.0	...
10588634	  780.2	  603.3	 4011.0	...
10588635	  780.0	  603.9	 4010.0	...
10588636	  779.8	  604.3	 4008.0	...
10588637	  779.8	  604.8	 4006.0	...
10588638	  780.3	  604.9	 4004.0	...
10588639	  780.8	  604.9	 4003.0	...
10588640	  781.4	  605.0	 4001.0	...
10588641	  781.4	  605.6	 4001.0	...
10588642	  781.1	  606.3	 4001.0	...
10588643	  780.8	  606.7	 3999.0	...
10588644	  780.6	  606.2	 3997.0	...
10588645	  780.8	  605.6	 3999.0	...
10588646	  781.0	  605.3	 4003.0	...
10588647	  780.6	  605.2	 4007.0	...
10588648	  780.4	  605.3	 4008.0	...
10588649	  780.2	  605.5	 4009.0	...
10588650	  780.2	  605.6	 4009.0	...
10588651	  780.2	  605.7	 4009.0	...
10588652	  780.0	  605.4	 4010.0	...
10588653	  780.0	  605.2	 4011.0	...
10588654	  780.0	  605.1	 4010.0	...
10588655	  780.0	  605.3	 4009.0	...
10588656	  780.1	  604.9	 4008.0	...
10588657	  780.1	  604.4	 4003.0	...
10588658	  779.9	  604.1	 3997.0	...
10588659	  779.6	  604.5	 3994.0	...
10588660	  779.7	  604.9	 3995.0	...
10588661	  780.0	  605.0	 3993.0	...
10588662	  780.5	  604.3	 3990.0	...
10588663	  780.7	  603.5	 3987.0	...
10588664	  780.6	  603.4	 3989.0	...
10588665	  780.2	  604.2	 3993.0	...
10588666	  779.7	  604.7	 3995.0	...
10588667	  779.5	  604.6	 3995.0	...
10588668	  779.4	  604.5	 3994.0	...
10588669	  779.3	  604.5	 3995.0	...
10588670	  779.7	  604.3	 3996.0	...
10588671	  780.2	  603.9	 3997.0	...
10588672	  780.9	  603.4	 3997.0	...
10588673	  781.2	  603.5	 3996.0	...
10588674	  781.3	  604.2	 3988.0	...
10588675	  781.2	  605.0	 3980.0	...
10588676	  781.1	  605.7	 3978.0	...
10588677	  780.9	  605.8	 3982.0	...
10588678	  780.5	  605.3	 3987.0	...
10588679	  780.1	  604.6	 3987.0	...
10588680	  779.9	  604.0	 3987.0	...
10588681	  780.0	  603.6	 3987.0	...
10588682	  779.9	  603.4	 3987.0	...
10588683	  779.9	  603.4	 3988.0	...
10588684	  779.9	  604.3	 3987.0	...
10588685	  779.9	  605.1	 3987.0	...
10588686	  780.1	  605.7	 3988.0	...
10588687	  780.1	  605.7	 3990.0	...
10588688	  780.0	  605.5	 3991.0	...
10588689	  779.8	  605.3	 3991.0	...
10588690	  779.5	  605.2	 3991.0	...
10588691	  779.5	  605.2	 3991.0	...
10588692	  779.8	  604.9	 3990.0	...
10588693	  780.2	  604.9	 3990.0	...
10588694	  780.6	  605.4	 3989.0	...
10588695	  780.5	  606.0	 3987.0	...
10588696	  780.4	  606.4	 3988.0	...
10588697	  780.2	  606.4	 3991.0	...
10588698	  780.1	  606.4	 3994.0	...
10588699	  779.8	  605.9	 3994.0	...
10588700	  779.6	  605.3	 3994.0	...
10588701	  779.4	  604.9	 3994.0	...
10588702	  779.4	  604.6	 3994.0	...
10588703	  779.5	  604.4	 3995.0	...
10588704	  779.7	  604.4	 3995.0	...
10588705	  779.8	  604.7	 3997.0	...
10588706	  780.0	  605.0	 3999.0	...
10588707	  779.9	  605.0	 4000.0	...
10588708	  779.7	  605.1	 3999.0	...
10588709	  779.5	  605.2	 3998.0	...
10588710	  779.3	  605.4	 3997.0	...
10588711	  779.6	  605.1	 3997.0	...
10588712	  779.8	  604.7	 3996.0	...
10588713	  780.1	  604.4	 3995.0	...
10588714	  780.0	  604.4	 3993.0	...
10588715	  780.0	  604.6	 3993.0	...
10588716	  780.0	  604.7	 3989.0	...
10588717	  780.0	  604.7	 3985.0	...
10588718	  780.0	  604.7	 3981.0	...
10588719	  779.9	  604.7	 3981.0	...
10588720	  779.6	  604.6	 3982.0	...
10588721	  779.3	  604.5	 3982.0	...
10588722	  779.3	  604.4	 3979.0	...
10588723	  779.4	  604.6	 3976.0	...
10588724	  779.6	  604.7	 3976.0	...
10588725	  779.8	  605.0	 3977.0	...
10588726	  779.9	  605.3	 3977.0	...
10588727	  780.0	  605.4	 3977.0	...
10588728	  780.0	  605.3	 3978.0	...
10588729	  779.8	  605.2	 3979.0	...
10588730	  779.6	  605.4	 3979.0	...
10588731	  779.4	  605.4	 3980.0	...
10588732	  779.3	  605.6	 3981.0	...
10588733	  779.2	  605.9	 3980.0	...
10588734	  779.0	  606.0	 3972.0	...
10588735	  778.8	  605.8	 3964.0	...
10588736	  779.4	  605.6	 3964.0	...
10588737	  780.0	  605.6	 3970.0	...
10588738	  780.5	  605.5	 3974.0	...
10588739	  780.4	  605.3	 3973.0	...
10588740	  780.2	  605.0	 3971.0	...
10588741	  780.5	  604.9	 3969.0	...
10588742	  780.8	  604.8	 3968.0	...
10588743	  781.2	  604.8	 3967.0	...
10588744	  781.3	  604.8	 3965.0	...
10588745	  781.4	  604.6	 3963.0	...
10588746	  780.8	  604.4	 3961.0	...
10588747	  780.1	  604.8	 3961.0	...
10588748	  779.4	  605.3	 3960.0	...
10588749	  779.5	  605.8	 3958.0	...
10588750	  779.5	  605.8	 3960.0	...
10588751	  779.5	  605.7	 3964.0	...
10588752	  779.4	  605.6	 3969.0	...
10588753	  779.7	  605.5	 3967.0	...
10588754	  780.0	  605.5	 3963.0	...
10588755	  780.3	  605.0	 3958.0	...
10588756	  780.3	  604.5	 3957.0	...
10588757	  780.4	  604.0	 3956.0	...
10588758	  780.5	  604.0	 3956.0	...
10588759	  780.0	  604.1	 3956.0	...
10588760	  779.2	  604.3	 3956.0	...
10588761	  778.5	  604.8	 3955.0	...
10588762	  778.6	  605.2	 3956.0	...
10588763	  778.9	  605.6	 3956.0	...
10588764	  779.2	  605.5	 3955.0	...
10588765	  779.3	  605.5	 3954.0	...
10588766	  779.3	  605.5	 3954.0	...
10588767	  779.2	  605.5	 3955.0	...
10588768	  779.1	  605.5	 3951.0	...
10588769	  779.2	  605.8	 3947.0	...
10588770	  779.3	  606.2	 3943.0	...
10588771	  779.4	  606.6	 3942.0	...
10588772	  779.5	  606.9	 3941.0	...
10588773	  779.5	  607.0	 3940.0	...
10588774	  779.6	  607.1	 3940.0	...
10588775	  779.7	  607.0	 3940.0	...
10588776	  779.8	  606.9	 3940.0	...
10588777	  779.9	  606.3	 3940.0	...
10588778	  779.9	  605.5	 3940.0	...
10588779	  779.9	  604.8	 3938.0	...
10588780	  780.0	  604.6	 3937.0	...
10588781	  780.0	  605.0	 3936.0	...
10588782	  780.0	  605.4	 3936.0	...
10588783	  780.1	  605.9	 3937.0	...
10588784	  780.2	  606.0	 3937.0	...
10588785	  780.4	  605.9	 3938.0	...
MSG	10588786 0000 _ Number On
10588786	  780.8	  605.9	 3939.0	...
10588787	  781.1	  605.6	 3941.0	...
10588788	  781.3	  605.4	 3941.0	...
10588789	  781.3	  605.5	 3938.0	...
10588790	  781.2	  605.8	 3934.0	...
10588791	  781.2	  606.1	 3931.0	...
10588792	  781.2	  606.3	 3932.0	...
10588793	  781.2	  606.7	 3929.0	...
10588794	  781.1	  606.8	 3924.0	...
10588795	  780.4	  606.8	 3920.0	...
10588796	  779.9	  607.2	 3920.0	...
10588797	  779.4	  607.8	 3920.0	...
10588798	  779.0	  608.5	 3920.0	...
10588799	  778.6	  608.9	 3915.0	...
10588800	  778.1	  609.3	 3911.0	...
10588801	  778.0	  609.9	 3905.0	...
10588802	  778.0	  611.0	 3903.0	...
EFIX R   10588028	10588802	775	  780.4	  605.0	   3942
SSACC R  10588803
10588803	  778.3	  612.1	 3896.0	...
10588804	  778.6	  613.0	 3890.0	...
10588805	  779.1	  613.3	 3883.0	...
10588806	  779.2	  613.6	 3877.0	...
10588807	  779.2	  616.3	 3868.0	...
10588808	  779.1	  619.0	 3859.0	...
10588809	  779.6	  624.2	 3847.0	...
10588810	  780.4	  628.5	 3832.0	...
10588811	  781.0	  634.6	 3818.0	...
10588812	  781.1	  641.3	 3799.0	...
10588813	  781.3	  650.9	 3774.0	...
10588814	  781.6	  661.4	 3743.0	...
10588815	  781.8	  672.9	 3709.0	...
10588816	  781.7	  682.9	 3676.0	...
10588817	  781.7	  694.1	 3640.0	...
10588818	  781.8	  706.4	 3598.0	...
10588819	  781.9	  720.6	 3552.0	...
10588820	  782.1	  734.6	 3503.0	...
10588821	  781.5	  749.1	 3458.0	...
10588822	  780.9	  764.9	 3408.0	...
10588823	  779.5	  782.1	 3354.0	...
10588824	  777.8	  800.1	 3299.0	...
10588825	  776.5	  819.6	 3237.0	...
10588826	  775.6	  840.3	 3166.0	...
10588827	  776.0	  862.2	 3090.0	...
10588828	  776.0	  886.2	 3006.0	...
10588829	  775.3	  912.5	 2926.0	...
10588830	  773.3	  941.3	 2836.0	...
10588831	  769.3	  970.4	 2746.0	...
10588832	  764.4	  999.0	 2645.0	...
10588833	  760.4	 1027.5	 2536.0	...
10588834	  758.4	 1055.1	 2426.0	...
10588835	  757.3	 1086.7	 2310.0	...
10588836	  756.7	 1118.5	 2196.0	...
10588837	  756.0	 1141.1	 2118.0	...
10588838	  756.4	 1151.2	 2080.0	...
10588839	  756.4	 1151.2	 2080.0	...
SBLINK R 10588840
10588840	   .	   .	    0.0	...
10588841	   .	   .	    0.0	...
10588842	   .	   .	    0.0	...
10588843	   .	   .	    0.0	...
10588844	   .	   .	    0.0	...
10588845	   .	   .	    0.0	...
10588846	   .	   .	    0.0	...
10588847	   .	   .	    0.0	...
10588848	   .	   .	    0.0	...
10588849	   .	   .	    0.0	...
10588850	   .	   .	    0.0	...
10588851	   .	   .	    0.0	...
10588852	   .	   .	    0.0	...
10588853	   .	   .	    0.0	...
10588854	   .	   .	    0.0	...
10588855	   .	   .	    0.0	...
10588856	   .	   .	    0.0	...
10588857	   .	   .	    0.0	...
10588858	   .	   .	    0.0	...
10588859	   .	   .	    0.0	...
10588860	   .	   .	    0.0	...
10588861	   .	   .	    0.0	...
10588862	   .	   .	    0.0	...
10588863	   .	   .	    0.0	...
10588864	   .	   .	    0.0	...
10588865	   .	   .	    0.0	...
10588866	   .	   .	    0.0	...
10588867	   .	   .	    0.0	...
10588868	   .	   .	    0.0	...
10588869	   .	   .	    0.0	...
10588870	   .	   .	    0.0	...
10588871	   .	   .	    0.0	...
10588872	   .	   .	    0.0	...
10588873	   .	   .	    0.0	...
10588874	   .	   .	    0.0	...
10588875	   .	   .	    0.0	...
10588876	   .	   .	    0.0	...
10588877	   .	   .	    0.0	...
10588878	   .	   .	    0.0	...
10588879	   .	   .	    0.0	...
10588880	   .	   .	    0.0	...
10588881	   .	   .	    0.0	...
10588882	   .	   .	    0.0	...
10588883	   .	   .	    0.0	...
10588884	   .	   .	    0.0	...
10588885	   .	   .	    0.0	...
10588886	   .	   .	    0.0	...
10588887	   .	   .	    0.0	...
10588888	   .	   .	    0.0	...
10588889	   .	   .	    0.0	...
10588890	   .	   .	    0.0	...
10588891	   .	   .	    0.0	...
10588892	   .	   .	    0.0	...
10588893	   .	   .	    0.0	...
10588894	   .	   .	    0.0	...
10588895	   .	   .	    0.0	...
10588896	   .	   .	    0.0	...
10588897	   .	   .	    0.0	...
10588898	   .	   .	    0.0	...
10588899	   .	   .	    0.0	...
10588900	   .	   .	    0.0	...
10588901	   .	   .	    0.0	...
10588902	   .	   .	    0.0	...
10588903	   .	   .	    0.0	...
10588904	   .	   .	    0.0	...
10588905	   .	   .	    0.0	...
10588906	   .	   .	    0.0	...
10588907	   .	   .	    0.0	...
10588908	   .	   .	    0.0	...
10588909	   .	   .	    0.0	...
10588910	   .	   .	    0.0	...
10588911	   .	   .	    0.0	...
10588912	   .	   .	    0.0	...
10588913	   .	   .	    0.0	...
10588914	   .	   .	    0.0	...
10588915	   .	   .	    0.0	...
10588916	   .	   .	    0.0	...
10588917	   .	   .	    0.0	...
10588918	   .	   .	    0.0	...
10588919	   .	   .	    0.0	...
10588920	   .	   .	    0.0	...
10588921	   .	   .	    0.0	...
10588922	   .	   .	    0.0	...
10588923	   .	   .	    0.0	...
10588924	   .	   .	    0.0	...
10588925	   .	   .	    0.0	...
10588926	   .	   .	    0.0	...
10588927	   .	   .	    0.0	...
10588928	   .	   .	    0.0	...
10588929	   .	   .	    0.0	...
10588930	   .	   .	    0.0	...
10588931	   .	   .	    0.0	...
10588932	   .	   .	    0.0	...
10588933	   .	   .	    0.0	...
10588934	   .	   .	    0.0	...
10588935	   .	   .	    0.0	...
10588936	   .	   .	    0.0	...
10588937	   .	   .	    0.0	...
10588938	   .	   .	    0.0	...
10588939	   .	   .	    0.0	...
10588940	   .	   .	    0.0	...
10588941	   .	   .	    0.0	...
10588942	   .	   .	    0.0	...
10588943	   .	   .	    0.0	...
10588944	   .	   .	    0.0	...
10588945	   .	   .	    0.0	...
10588946	   .	   .	    0.0	...
10588947	   .	   .	    0.0	...
10588948	   .	   .	    0.0	...
10588949	   .	   .	    0.0	...
10588950	   .	   .	    0.0	...
10588951	   .	   .	    0.0	...
10588952	   .	   .	    0.0	...
10588953	   .	   .	    0.0	...
10588954	   .	   .	    0.0	...
10588955	   .	   .	    0.0	...
10588956	   .	   .	    0.0	...
10588957	   .	   .	    0.0	...
10588958	   .	   .	    0.0	...
10588959	   .	   .	    0.0	...
10588960	   .	   .	    0.0	...
10588961	   .	   .	    0.0	...
10588962	   .	   .	    0.0	...
10588963	   .	   .	    0.0	...
10588964	   .	   .	    0.0	...
10588965	   .	   .	    0.0	...
10588966	   .	   .	    0.0	...
10588967	   .	   .	    0.0	...
10588968	   .	   .	    0.0	...
10588969	   .	   .	    0.0	...
10588970	   .	   .	    0.0	...
10588971	   .	   .	    0.0	...
10588972	   .	   .	    0.0	...
10588973	   .	   .	    0.0	...
10588974	   .	   .	    0.0	...
10588975	   .	   .	    0.0	...
10588976	   .	   .	    0.0	...
10588977	   .	   .	    0.0	...
10588978	   .	   .	    0.0	...
10588979	   .	   .	    0.0	...
10588980	   .	   .	    0.0	...
10588981	   .	   .	    0.0	...
10588982	   .	   .	    0.0	...
10588983	   .	   .	    0.0	...
10588984	   .	   .	    0.0	...
10588985	   .	   .	    0.0	...
10588986	   .	   .	    0.0	...
10588987	   .	   .	    0.0	...
10588988	   .	   .	    0.0	...
10588989	   .	   .	    0.0	...
10588990	   .	   .	    0.0	...
10588991	   .	   .	    0.0	...
10588992	   .	   .	    0.0	...
10588993	   .	   .	    0.0	...
10588994	   .	   .	    0.0	...
10588995	   .	   .	    0.0	...
10588996	   .	   .	    0.0	...
10588997	   .	   .	    0.0	...
10588998	   .	   .	    0.0	...
10588999	   .	   .	    0.0	...
10589000	   .	   .	    0.0	...
10589001	   .	   .	    0.0	...
10589002	   .	   .	    0.0	...
10589003	   .	   .	    0.0	...
10589004	   .	   .	    0.0	...
10589005	   .	   .	    0.0	...
10589006	   .	   .	    0.0	...
10589007	   .	   .	    0.0	...
10589008	   .	   .	    0.0	...
10589009	   .	   .	    0.0	...
10589010	   .	   .	    0.0	...
10589011	   .	   .	    0.0	...
10589012	   .	   .	    0.0	...
10589013	   .	   .	    0.0	...
10589014	   .	   .	    0.0	...
10589015	   .	   .	    0.0	...
10589016	   .	   .	    0.0	...
10589017	   .	   .	    0.0	...
10589018	   .	   .	    0.0	...
10589019	   .	   .	    0.0	...
10589020	   .	   .	    0.0	...
10589021	   .	   .	    0.0	...
10589022	   .	   .	    0.0	...
10589023	   .	   .	    0.0	...
10589024	   .	   .	    0.0	...
10589025	   .	   .	    0.0	...
10589026	   .	   .	    0.0	...
10589027	   .	   .	    0.0	...
10589028	   .	   .	    0.0	...
10589029	   .	   .	    0.0	...
10589030	   .	   .	    0.0	...
10589031	   .	   .	    0.0	...
10589032	   .	   .	    0.0	...
EBLINK R 10588840	10589032	193
10589033	  867.0	 1162.4	 1925.0	...
10589034	  867.0	 1162.4	 1925.0	...
10589035	  866.9	 1159.3	 1928.0	...
10589036	  864.6	 1154.2	 1939.0	...
10589037	  861.8	 1145.4	 1963.0	...
10589038	  857.1	 1136.6	 1988.0	...
10589039	  854.1	 1126.3	 2015.0	...
10589040	  851.3	 1117.0	 2035.0	...
10589041	  848.4	 1106.6	 2063.0	...
10589042	  844.7	 1098.5	 2082.0	...
10589043	  839.3	 1089.2	 2105.0	...
10589044	  835.4	 1082.1	 2119.0	...
10589045	  832.0	 1074.2	 2133.0	...
10589046	  830.2	 1066.5	 2145.0	...
10589047	  828.9	 1059.0	 2165.0	...
10589048	  827.1	 1051.1	 2195.0	...
10589049	  825.7	 1044.6	 2226.0	...
10589050	  824.3	 1038.6	 2254.0	...
10589051	  823.3	 1032.9	 2279.0	...
10589052	  820.7	 1027.5	 2303.0	...
10589053	  818.3	 1020.5	 2335.0	...
10589054	  816.8	 1014.8	 2365.0	...
10589055	  816.4	 1008.3	 2394.0	...
10589056	  815.9	 1003.7	 2417.0	...
10589057	  815.2	  997.8	 2442.0	...
10589058	  814.5	  992.3	 2465.0	...
10589059	  813.2	  986.4	 2484.0	...
10589060	  812.1	  980.5	 2498.0	...
10589061	  810.6	  974.6	 2515.0	...
10589062	  809.8	  967.9	 2536.0	...
10589063	  808.5	  962.2	 2561.0	...
10589064	  807.7	  957.4	 2579.0	...
10589065	  806.7	  952.8	 2602.0	...
10589066	  806.3	  946.8	 2621.0	...
10589067	  805.8	  941.2	 2642.0	...
10589068	  805.6	  935.2	 2660.0	...
10589069	  805.4	  930.4	 2680.0	...
10589070	  805.4	  924.9	 2702.0	...
10589071	  805.3	  919.8	 2720.0	...
10589072	  805.0	  915.3	 2734.0	...
10589073	  804.3	  910.4	 2751.0	...
10589074	  803.6	  905.5	 2766.0	...
10589075	  802.9	  900.4	 2785.0	...
10589076	  802.2	  895.9	 2800.0	...
10589077	  801.5	  891.8	 2820.0	...
10589078	  800.8	  888.6	 2839.0	...
ESACC R  10588803	10589078	276	  778.3	  612.1	  800.8	  888.6	   5.92	    559
SFIX R   10589079
10589079	  800.1	  884.0	 2857.0	...
10589080	  799.6	  880.3	 2872.0	...
10589081	  799.3	  876.1	 2887.0	...
10589082	  799.2	  872.8	 2904.0	...
10589083	  799.1	  870.1	 2917.0	...
10589084	  799.0	  866.4	 2930.0	...
10589085	  798.9	  862.8	 2943.0	...
10589086	  799.3	  858.4	 2955.0	...
10589087	  799.6	  855.7	 2963.0	...
10589088	  799.9	  853.4	 2970.0	...
10589089	  800.0	  850.6	 2983.0	...
10589090	  801.3	  847.1	 2996.0	...
10589091	  802.7	  843.3	 3007.0	...
10589092	  804.1	  839.9	 3011.0	...
10589093	  804.4	  835.8	 3026.0	...
10589094	  804.7	  832.1	 3038.0	...
10589095	  804.5	  828.4	 3052.0	...
10589096	  804.3	  825.0	 3059.0	...
10589097	  804.3	  822.0	 3065.0	...
10589098	  804.1	  818.4	 3074.0	...
MSG	10589099 0000 _ Number Off
10589099	  803.9	  815.5	 3084.0	...
10589100	  803.9	  812.0	 3102.0	...
10589101	  803.9	  809.6	 3114.0	...
10589102	  803.6	  806.4	 3124.0	...
10589103	  802.6	  803.7	 3133.0	...
10589104	  801.5	  800.0	 3141.0	...
10589105	  800.3	  797.4	 3152.0	...
10589106	  799.4	  794.1	 3163.0	...
10589107	  798.6	  791.2	 3173.0	...
10589108	  798.3	  788.4	 3184.0	...
10589109	  798.1	  785.7	 3194.0	...
10589110	  798.0	  783.7	 3203.0	...
10589111	  797.8	  780.7	 3217.0	...
10589112	  797.6	  778.1	 3227.0	...
10589113	  797.4	  774.7	 3238.0	...
10589114	  797.6	  772.1	 3244.0	...
10589115	  797.9	  769.7	 3250.0	...
10589116	  798.1	  767.8	 3255.0	...
10589117	  798.0	  765.9	 3262.0	...
10589118	  797.9	  763.8	 3269.0	...
10589119	  798.1	  762.4	 3274.0	...
10589120	  798.2	  761.5	 3278.0	...
10589121	  798.5	  760.1	 3285.0	...
10589122	  798.6	  757.0	 3293.0	...
10589123	  798.1	  753.9	 3301.0	...
10589124	  797.7	  752.2	 3310.0	...
10589125	  797.3	  751.6	 3317.0	...
10589126	  797.4	  749.4	 3326.0	...
10589127	  797.0	  747.3	 3332.0	...
10589128	  796.4	  745.6	 3340.0	...
10589129	  795.9	  745.4	 3343.0	...
10589130	  795.5	  743.7	 3346.0	...
10589131	  794.9	  741.6	 3348.0	...
10589132	  794.3	  739.7	 3349.0	...
10589133	  794.4	  737.8	 3359.0	...
10589134	  795.2	  735.7	 3368.0	...
10589135	  795.9	  733.1	 3379.0	...
10589136	  796.3	  731.4	 3382.0	...
10589137	  796.3	  729.7	 3386.0	...
10589138	  796.1	  728.3	 3393.0	...
10589139	  795.7	  726.3	 3401.0	...
10589140	  795.3	  724.7	 3409.0	...
10589141	  795.2	  721.9	 3411.0	...
10589142	  795.6	  720.2	 3416.0	...
10589143	  796.0	  718.6	 3422.0	...
10589144	  796.4	  718.1	 3430.0	...
10589145	  796.2	  716.4	 3433.0	...
10589146	  796.1	  714.8	 3435.0	...
10589147	  796.1	  713.4	 3441.0	...
10589148	  796.1	  712.4	 3448.0	...
10589149	  795.9	  711.4	 3458.0	...
10589150	  795.6	  710.2	 3462.0	...
10589151	  795.3	  709.8	 3465.0	...
10589152	  795.0	  708.6	 3469.0	...
10589153	  794.8	  707.5	 3473.0	...
10589154	  794.5	  706.1	 3477.0	...
10589155	  794.4	  705.5	 3477.0	...
10589156	  794.7	  703.4	 3482.0	...
10589157	  794.9	  701.4	 3487.0	...
10589158	  795.3	  699.4	 3491.0	...
10589159	  795.3	  698.1	 3498.0	...
10589160	  795.3	  696.7	 3504.0	...
10589161	  795.1	  695.3	 3509.0	...
10589162	  794.9	  694.6	 3508.0	...
10589163	  794.8	  693.9	 3510.0	...
10589164	  795.0	  692.9	 3513.0	...
10589165	  795.1	  691.9	 3516.0	...
10589166	  795.1	  690.9	 3517.0	...
10589167	  795.0	  689.6	 3521.0	...
10589168	  794.9	  687.4	 3527.0	...
10589169	  794.5	  685.8	 3536.0	...
10589170	  794.1	  684.6	 3542.0	...
10589171	  794.2	  683.9	 3547.0	...
10589172	  794.6	  683.0	 3548.0	...
10589173	  794.9	  681.6	 3550.0	...
10589174	  795.1	  680.4	 3555.0	...
10589175	  795.3	  679.8	 3560.0	...
10589176	  795.6	  679.8	 3565.0	...
10589177	  795.3	  679.3	 3567.0	...
10589178	  794.7	  677.6	 3569.0	...
10589179	  794.0	  675.6	 3571.0	...
10589180	  793.7	  674.6	 3574.0	...
10589181	  793.7	  674.5	 3577.0	...
10589182	  793.7	  674.8	 3579.0	...
10589183	  793.6	  674.2	 3579.0	...
10589184	  793.8	  672.4	 3579.0	...
10589185	  793.8	  670.6	 3585.0	...
10589186	  793.9	  669.6	 3589.0	...
10589187	  793.7	  669.6	 3594.0	...
10589188	  793.6	  669.4	 3596.0	...
10589189	  794.2	  669.1	 3600.0	...
10589190	  794.9	  668.5	 3602.0	...
10589191	  795.1	  667.9	 3601.0	...
10589192	  794.5	  666.7	 3599.0	...
10589193	  793.8	  665.7	 3599.0	...
10589194	  793.6	  664.8	 3600.0	...
10589195	  793.5	  664.5	 3602.0	...
10589196	  793.5	  663.7	 3606.0	...
10589197	  793.0	  662.8	 3613.0	...
10589198	  792.6	  662.1	 3618.0	...
10589199	  792.3	  661.9	 3621.0	...
10589200	  792.9	  662.1	 3621.0	...
10589201	  793.5	  662.3	 3621.0	...
10589202	  793.8	  661.3	 3623.0	...
10589203	  793.7	  660.1	 3626.0	...
10589204	  793.5	  658.9	 3630.0	...
10589205	  793.1	  659.1	 3635.0	...
10589206	  792.7	  659.3	 3639.0	...
10589207	  792.2	  658.3	 3643.0	...
10589208	  792.2	  657.2	 3642.0	...
10589209	  792.7	  656.1	 3645.0	...
10589210	  793.2	  655.9	 3649.0	...
10589211	  793.6	  655.6	 3648.0	...
10589212	  793.6	  654.9	 3644.0	...
10589213	  793.5	  654.2	 3644.0	...
10589214	  793.3	  653.7	 3649.0	...
10589215	  793.2	  653.7	 3654.0	...
10589216	  793.3	  653.2	 3661.0	...
10589217	  793.4	  652.8	 3668.0	...
10589218	  793.5	  652.3	 3675.0	...
10589219	  793.6	  652.0	 3675.0	...
10589220	  793.7	  651.4	 3674.0	...
10589221	  793.8	  650.7	 3674.0	...
10589222	  793.7	  650.4	 3674.0	...
10589223	  793.7	  650.5	 3675.0	...
10589224	  793.9	  650.3	 3679.0	...
10589225	  794.0	  649.7	 3683.0	...
10589226	  794.2	  649.0	 3688.0	...
10589227	  794.4	  648.9	 3689.0	...
10589228	  794.3	  648.4	 3690.0	...
10589229	  794.2	  647.9	 3691.0	...
10589230	  794.1	  647.6	 3691.0	...
10589231	  793.7	  647.7	 3692.0	...
10589232	  793.3	  647.9	 3693.0	...
10589233	  792.7	  647.2	 3695.0	...
10589234	  792.5	  646.4	 3697.0	...
10589235	  792.3	  645.1	 3696.0	...
10589236	  792.6	  644.6	 3696.0	...
10589237	  793.0	  644.1	 3695.0	...
10589238	  793.3	  644.0	 3696.0	...
10589239	  793.3	  643.9	 3697.0	...
10589240	  793.3	  643.8	 3698.0	...
10589241	  793.4	  643.4	 3700.0	...
10589242	  793.6	  643.0	 3703.0	...
10589243	  793.4	  642.3	 3708.0	...
10589244	  793.2	  642.3	 3712.0	...
10589245	  793.3	  642.4	 3714.0	...
10589246	  793.8	  642.8	 3714.0	...
10589247	  794.2	  642.3	 3714.0	...
10589248	  794.0	  641.0	 3719.0	...
10589249	  793.6	  639.6	 3724.0	...
10589250	  793.3	  639.5	 3726.0	...
10589251	  793.1	  640.3	 3723.0	...
10589252	  793.0	  640.5	 3721.0	...
10589253	  792.8	  640.0	 3722.0	...
10589254	  792.6	  639.5	 3724.0	...
10589255	  792.6	  638.9	 3727.0	...
10589256	  792.7	  638.4	 3728.0	...
10589257	  792.8	  638.3	 3728.0	...
10589258	  792.9	  638.8	 3730.0	...
10589259	  792.8	  639.2	 3731.0	...
10589260	  792.8	  639.7	 3730.0	...
10589261	  792.9	  640.1	 3728.0	...
10589262	  793.2	  639.7	 3725.0	...
10589263	  793.5	  639.0	 3725.0	...
10589264	  793.7	  638.1	 3729.0	...
10589265	  793.8	  637.9	 3733.0	...
10589266	  793.8	  638.2	 3737.0	...
10589267	  793.7	  639.2	 3738.0	...
10589268	  793.7	  640.2	 3739.0	...
10589269	  793.7	  640.4	 3740.0	...
10589270	  793.6	  639.3	 3740.0	...
10589271	  793.5	  638.3	 3740.0	...
10589272	  793.8	  638.2	 3739.0	...
10589273	  794.0	  639.3	 3738.0	...
10589274	  794.2	  640.4	 3736.0	...
10589275	  794.0	  640.7	 3736.0	...
10589276	  793.9	  640.6	 3737.0	...
10589277	  793.9	  640.9	 3737.0	...
10589278	  794.0	  641.1	 3735.0	...
10589279	  794.0	  641.0	 3732.0	...
10589280	  793.9	  640.7	 3733.0	...
10589281	  793.9	  640.4	 3735.0	...
10589282	  794.0	  640.1	 3738.0	...
10589283	  794.0	  639.2	 3739.0	...
10589284	  793.8	  638.4	 3740.0	...
10589285	  793.4	  638.1	 3740.0	...
10589286	  793.1	  638.1	 3740.0	...
10589287	  793.2	  638.1	 3741.0	...
10589288	  793.1	  638.2	 3741.0	...
10589289	  792.9	  638.1	 3741.0	...
10589290	  793.3	  638.0	 3741.0	...
10589291	  793.8	  638.0	 3740.0	...
10589292	  794.4	  637.6	 3740.0	...
10589293	  794.3	  637.3	 3740.0	...
10589294	  794.2	  637.1	 3741.0	...
10589295	  794.1	  638.4	 3741.0	...
10589296	  794.1	  639.6	 3745.0	...
10589297	  794.4	  640.1	 3748.0	...
10589298	  794.7	  639.4	 3749.0	...
10589299	  795.0	  639.1	 3747.0	...
10589300	  795.0	  639.5	 3747.0	...
10589301	  795.1	  639.5	 3747.0	...
10589302	  794.9	  639.0	 3747.0	...
10589303	  795.0	  638.5	 3746.0	...
10589304	  795.1	  638.7	 3748.0	...
10589305	  795.0	  639.0	 3751.0	...
10589306	  794.4	  638.7	 3755.0	...
10589307	  793.9	  638.2	 3753.0	...
10589308	  793.8	  637.5	 3750.0	...
10589309	  793.8	  637.5	 3752.0	...
10589310	  793.9	  637.6	 3756.0	...
10589311	  793.9	  637.6	 3760.0	...
MSG	10589312 0000 _ Number On
10589312	  794.0	  637.9	 3761.0	...
10589313	  794.0	  638.5	 3761.0	...
10589314	  794.1	  639.1	 3761.0	...
10589315	  794.0	  638.8	 3762.0	...
10589316	  793.9	  638.2	 3762.0	...
10589317	  793.8	  637.6	 3763.0	...
10589318	  793.7	  637.8	 3763.0	...
10589319	  793.8	  637.9	 3764.0	...
10589320	  793.8	  638.1	 3765.0	...
10589321	  793.6	  638.1	 3767.0	...
10589322	  793.3	  638.1	 3768.0	...
10589323	  793.1	  638.1	 3767.0	...
10589324	  793.2	  638.3	 3767.0	...
10589325	  793.6	  638.7	 3767.0	...
10589326	  794.0	  639.1	 3770.0	...
10589327	  794.5	  639.0	 3774.0	...
10589328	  794.6	  638.8	 3777.0	...
10589329	  794.1	  638.6	 3778.0	...
10589330	  793.4	  638.2	 3779.0	...
10589331	  792.7	  637.7	 3782.0	...
10589332	  792.7	  637.0	 3783.0	...
10589333	  792.9	  637.0	 3783.0	...
10589334	  793.1	  637.9	 3781.0	...
10589335	  793.4	  638.8	 3779.0	...
10589336	  793.7	  639.4	 3776.0	...
10589337	  793.9	  638.8	 3775.0	...
10589338	  794.1	  638.3	 3775.0	...
10589339	  794.2	  638.0	 3775.0	...
10589340	  794.2	  637.9	 3776.0	...
10589341	  794.1	  637.9	 3778.0	...
10589342	  793.9	  637.8	 3780.0	...
10589343	  793.8	  637.8	 3784.0	...
10589344	  793.6	  638.0	 3789.0	...
10589345	  793.5	  638.1	 3794.0	...
10589346	  793.3	  638.3	 3790.0	...
10589347	  793.1	  638.3	 3785.0	...
10589348	  793.0	  638.3	 3784.0	...
10589349	  792.8	  638.2	 3788.0	...
10589350	  792.8	  638.2	 3791.0	...
10589351	  792.9	  638.1	 3793.0	...
10589352	  793.2	  637.9	 3796.0	...
10589353	  793.4	  637.6	 3799.0	...
10589354	  793.6	  637.4	 3796.0	...
10589355	  793.9	  637.4	 3792.0	...
10589356	  794.3	  637.4	 3788.0	...
10589357	  794.4	  637.4	 3787.0	...
10589358	  794.3	  637.3	 3790.0	...
10589359	  794.1	  637.2	 3793.0	...
10589360	  793.6	  637.3	 3797.0	...
10589361	  793.1	  637.4	 3798.0	...
10589362	  792.8	  637.6	 3796.0	...
10589363	  793.1	  637.7	 3794.0	...
10589364	  793.3	  637.8	 3792.0	...
10589365	  793.2	  637.8	 3793.0	...
10589366	  793.0	  637.9	 3794.0	...
10589367	  792.6	  637.3	 3795.0	...
10589368	  792.4	  636.6	 3796.0	...
10589369	  793.1	  636.6	 3794.0	...
10589370	  793.9	  637.3	 3792.0	...
10589371	  794.2	  638.0	 3793.0	...
10589372	  793.7	  638.2	 3796.0	...
10589373	  793.2	  638.4	 3797.0	...
10589374	  793.1	  638.6	 3797.0	...
10589375	  792.8	  638.6	 3796.0	...
10589376	  792.6	  638.6	 3796.0	...
10589377	  792.6	  638.7	 3795.0	...
10589378	  792.7	  638.9	 3796.0	...
10589379	  792.2	  639.2	 3798.0	...
10589380	  791.0	  639.3	 3799.0	...
EFIX R   10589079	10589380	302	  794.9	  681.8	   3582
SSACC R  10589381
10589381	  789.3	  639.5	 3801.0	...
10589382	  787.7	  640.7	 3799.0	...
10589383	  785.7	  642.4	 3798.0	...
10589384	  784.1	  644.6	 3801.0	...
10589385	  782.1	  645.8	 3806.0	...
10589386	  779.7	  647.6	 3812.0	...
10589387	  776.8	  648.8	 3814.0	...
10589388	  773.4	  650.0	 3815.0	...
10589389	  770.8	  650.5	 3816.0	...
10589390	  767.9	  650.7	 3817.0	...
10589391	  766.2	  650.8	 3817.0	...
10589392	  764.0	  651.9	 3818.0	...
ESACC R  10589381	10589392	12	  789.3	  639.5	  764.0	  651.9	   0.60	     57
SFIX R   10589393
10589393	  762.9	  653.1	 3817.0	...
10589394	  761.7	  654.5	 3816.0	...
10589395	  762.1	  655.4	 3815.0	...
10589396	  762.7	  656.3	 3815.0	...
10589397	  763.7	  656.8	 3815.0	...
10589398	  765.0	  656.7	 3820.0	...
10589399	  766.2	  656.9	 3826.0	...
10589400	  768.1	  657.7	 3832.0	...
10589401	  769.4	  658.6	 3832.0	...
10589402	  771.4	  658.9	 3834.0	...
10589403	  772.7	  658.5	 3836.0	...
10589404	  774.2	  657.9	 3837.0	...
10589405	  774.8	  657.6	 3836.0	...
10589406	  775.3	  657.4	 3834.0	...
10589407	  775.9	  657.1	 3830.0	...
10589408	  776.4	  656.7	 3828.0	...
10589409	  776.6	  655.8	 3824.0	...
10589410	  776.4	  655.3	 3823.0	...
10589411	  776.0	  655.0	 3821.0	...
10589412	  775.6	  655.1	 3821.0	...
10589413	  775.4	  654.9	 3822.0	...
10589414	  775.4	  654.3	 3823.0	...
10589415	  775.4	  653.2	 3825.0	...
10589416	  775.3	  652.3	 3827.0	...
10589417	  775.2	  652.5	 3827.0	...
10589418	  774.6	  653.3	 3826.0	...
10589419	  774.1	  653.5	 3826.0	...
10589420	  773.8	  653.0	 3826.0	...
10589421	  774.1	  652.3	 3826.0	...
10589422	  774.5	  652.4	 3825.0	...
10589423	  774.4	  652.7	 3825.0	...
10589424	  773.9	  653.1	 3825.0	...
10589425	  773.3	  653.3	 3825.0	...
10589426	  773.0	  653.4	 3825.0	...
10589427	  772.9	  653.6	 3825.0	...
10589428	  773.0	  653.8	 3826.0	...
10589429	  773.3	  653.9	 3827.0	...
10589430	  773.5	  653.9	 3827.0	...
10589431	  773.5	  653.9	 3827.0	...
10589432	  773.4	  653.1	 3826.0	...
10589433	  773.5	  652.3	 3827.0	...
10589434	  773.5	  651.5	 3829.0	...
10589435	  773.5	  651.8	 3832.0	...
10589436	  774.3	  652.6	 3832.0	...
10589437	  775.1	  653.4	 3828.0	...
10589438	  775.3	  653.9	 3822.0	...
10589439	  774.8	  653.7	 3817.0	...
10589440	  774.2	  653.1	 3814.0	...
10589441	  774.2	  652.7	 3815.0	...
10589442	  774.0	  652.3	 3815.0	...
10589443	  773.6	  652.3	 3816.0	...
10589444	  773.5	  652.2	 3816.0	...
10589445	  773.4	  652.2	 3816.0	...
10589446	  772.9	  652.4	 3815.0	...
10589447	  772.5	  652.6	 3814.0	...
10589448	  772.0	  653.0	 3813.0	...
10589449	  772.1	  653.2	 3811.0	...
10589450	  772.8	  653.1	 3809.0	...
10589451	  773.5	  652.6	 3813.0	...
10589452	  774.2	  652.5	 3818.0	...
10589453	  774.1	  652.7	 3820.0	...
10589454	  773.6	  653.2	 3813.0	...
10589455	  773.1	  653.0	 3807.0	...
10589456	  773.1	  652.6	 3805.0	...
10589457	  773.5	  652.1	 3807.0	...
10589458	  773.6	  652.0	 3808.0	...
10589459	  773.2	  652.2	 3809.0	...
10589460	  772.9	  652.3	 3809.0	...
10589461	  773.0	  652.3	 3809.0	...
10589462	  773.2	  652.3	 3806.0	...
10589463	  773.3	  652.5	 3803.0	...
10589464	  773.3	  652.8	 3801.0	...
10589465	  773.2	  653.0	 3803.0	...
10589466	  773.2	  652.9	 3804.0	...
10589467	  773.3	  652.7	 3804.0	...
10589468	  773.1	  652.5	 3803.0	...
10589469	  772.6	  652.5	 3801.0	...
10589470	  772.1	  652.5	 3800.0	...
10589471	  772.0	  652.6	 3799.0	...
10589472	  772.1	  652.9	 3797.0	...
10589473	  772.1	  653.3	 3796.0	...
10589474	  772.1	  653.5	 3796.0	...
10589475	  772.1	  653.3	 3798.0	...
10589476	  771.9	  653.5	 3800.0	...
10589477	  771.8	  653.9	 3798.0	...
10589478	  771.7	  654.3	 3797.0	...
10589479	  771.8	  654.0	 3797.0	...
10589480	  771.8	  653.7	 3796.0	...
10589481	  772.2	  653.7	 3794.0	...
10589482	  772.5	  653.9	 3790.0	...
10589483	  772.9	  654.2	 3785.0	...
10589484	  772.9	  654.0	 3782.0	...
10589485	  772.9	  653.8	 3780.0	...
10589486	  772.4	  653.7	 3780.0	...
10589487	  771.8	  653.9	 3780.0	...
10589488	  771.1	  654.0	 3779.0	...
10589489	  771.4	  654.2	 3777.0	...
10589490	  771.7	  654.7	 3774.0	...
10589491	  772.3	  655.0	 3772.0	...
10589492	  772.6	  655.1	 3772.0	...
10589493	  772.7	  654.7	 3771.0	...
10589494	  772.5	  654.3	 3769.0	...
10589495	  772.4	  653.8	 3766.0	...
10589496	  772.2	  653.1	 3766.0	...
10589497	  772.1	  652.7	 3768.0	...
10589498	  772.0	  652.5	 3771.0	...
10589499	  771.8	  652.7	 3772.0	...
10589500	  771.5	  653.0	 3771.0	...
10589501	  770.6	  652.5	 3771.0	...
10589502	  769.7	  651.9	 3770.0	...
10589503	  769.7	  651.8	 3770.0	...
10589504	  770.5	  652.4	 3771.0	...
10589505	  771.2	  653.0	 3769.0	...
10589506	  771.3	  652.9	 3770.0	...
10589507	  771.3	  652.7	 3771.0	...
10589508	  771.3	  652.6	 3767.0	...
10589509	  771.0	  652.6	 3760.0	...
10589510	  770.8	  652.6	 3753.0	...
10589511	  770.9	  652.6	 3753.0	...
10589512	  771.2	  652.5	 3758.0	...
10589513	  771.4	  652.4	 3762.0	...
10589514	  771.3	  652.5	 3765.0	...
10589515	  771.1	  652.5	 3764.0	...
10589516	  771.1	  652.5	 3762.0	...
10589517	  771.0	  652.3	 3759.0	...
10589518	  770.8	  651.8	 3757.0	...
10589519	  770.6	  651.5	 3756.0	...
10589520	  770.5	  651.3	 3753.0	...
10589521	  770.6	  651.4	 3750.0	...
10589522	  770.7	  651.3	 3748.0	...
10589523	  770.6	  651.1	 3749.0	...
10589524	  770.6	  651.0	 3746.0	...
10589525	  770.6	  651.1	 3741.0	...
10589526	  770.4	  651.0	 3737.0	...
10589527	  770.2	  651.0	 3737.0	...
10589528	  769.9	  651.0	 3737.0	...
10589529	  769.6	  651.3	 3739.0	...
10589530	  769.2	  651.6	 3741.0	...
10589531	  769.1	  651.7	 3737.0	...
10589532	  769.4	  651.8	 3731.0	...
10589533	  769.6	  651.7	 3725.0	...
10589534	  769.6	  651.8	 3725.0	...
10589535	  769.3	  652.0	 3725.0	...
10589536	  769.0	  652.2	 3724.0	...
10589537	  768.8	  651.9	 3723.0	...
10589538	  769.1	  651.4	 3721.0	...
10589539	  769.3	  650.5	 3718.0	...
10589540	  769.4	  650.1	 3716.0	...
10589541	  769.6	  650.0	 3718.0	...
10589542	  769.8	  650.2	 3719.0	...
10589543	  770.0	  650.4	 3721.0	...
10589544	  770.0	  651.5	 3720.0	...
10589545	  770.2	  652.5	 3718.0	...
10589546	  770.3	  653.1	 3716.0	...
10589547	  770.6	  652.5	 3715.0	...
10589548	  770.8	  650.9	 3715.0	...
10589549	  771.0	  649.9	 3715.0	...
10589550	  770.8	  648.9	 3715.0	...
10589551	  770.3	  648.9	 3711.0	...
10589552	  769.8	  649.3	 3707.0	...
10589553	  769.7	  649.5	 3704.0	...
10589554	  769.6	  649.7	 3704.0	...
10589555	  769.5	  649.7	 3703.0	...
10589556	  768.8	  649.9	 3703.0	...
10589557	  768.2	  650.2	 3704.0	...
10589558	  768.1	  650.5	 3700.0	...
10589559	  768.6	  650.6	 3696.0	...
10589560	  769.1	  650.6	 3691.0	...
10589561	  769.6	  650.6	 3691.0	...
10589562	  770.1	  650.8	 3691.0	...
10589563	  769.7	  651.0	 3691.0	...
10589564	  768.9	  651.4	 3690.0	...
10589565	  768.7	  651.6	 3686.0	...
10589566	  769.2	  651.7	 3683.0	...
10589567	  769.8	  651.6	 3683.0	...
10589568	  769.8	  651.4	 3687.0	...
10589569	  769.8	  651.2	 3691.0	...
10589570	  770.2	  651.2	 3692.0	...
10589571	  770.7	  651.3	 3693.0	...
10589572	  771.2	  651.5	 3690.0	...
10589573	  771.4	  651.6	 3687.0	...
10589574	  771.3	  651.6	 3684.0	...
10589575	  771.0	  651.6	 3683.0	...
10589576	  770.7	  651.3	 3684.0	...
10589577	  770.6	  651.0	 3685.0	...
10589578	  770.4	  651.6	 3685.0	...
10589579	  769.9	  652.6	 3684.0	...
10589580	  769.3	  653.2	 3683.0	...
10589581	  768.9	  652.8	 3678.0	...
10589582	  769.2	  652.1	 3675.0	...
10589583	  769.6	  651.8	 3672.0	...
10589584	  769.7	  651.6	 3669.0	...
10589585	  769.3	  651.7	 3666.0	...
10589586	  768.9	  651.9	 3663.0	...
10589587	  768.6	  652.0	 3663.0	...
10589588	  768.6	  652.1	 3665.0	...
10589589	  768.6	  652.3	 3667.0	...
10589590	  768.8	  652.5	 3668.0	...
10589591	  768.8	  651.4	 3667.0	...
10589592	  768.9	  650.2	 3665.0	...
10589593	  769.0	  650.2	 3664.0	...
10589594	  769.2	  651.4	 3663.0	...
10589595	  768.6	  652.1	 3663.0	...
10589596	  767.8	  651.7	 3664.0	...
10589597	  767.4	  651.8	 3663.0	...
10589598	  767.9	  652.2	 3664.0	...
10589599	  768.9	  652.6	 3665.0	...
10589600	  769.6	  652.6	 3666.0	...
10589601	  769.9	  652.6	 3666.0	...
10589602	  769.6	  652.7	 3664.0	...
10589603	  769.2	  652.1	 3662.0	...
10589604	  769.1	  651.5	 3659.0	...
10589605	  769.3	  651.6	 3659.0	...
10589606	  769.6	  652.5	 3659.0	...
10589607	  770.0	  653.3	 3660.0	...
10589608	  769.9	  653.4	 3660.0	...
10589609	  769.8	  653.4	 3655.0	...
10589610	  769.7	  653.3	 3650.0	...
10589611	  769.2	  653.3	 3644.0	...
10589612	  768.9	  653.8	 3638.0	...
10589613	  768.7	  654.4	 3632.0	...
10589614	  769.0	  654.3	 3627.0	...
10589615	  769.4	  653.5	 3628.0	...
MSG	10589616 0000 _ Number Off
10589616	  769.6	  652.8	 3630.0	...
10589617	  770.2	  652.8	 3630.0	...
10589618	  770.6	  653.0	 3628.0	...
10589619	  770.4	  653.4	 3624.0	...
10589620	  770.0	  654.1	 3619.0	...
10589621	  769.5	  654.7	 3617.0	...
10589622	  769.6	  654.8	 3617.0	...
10589623	  769.6	  654.7	 3618.0	...
10589624	  769.6	  653.9	 3617.0	...
10589625	  769.4	  653.2	 3616.0	...
10589626	  769.6	  652.6	 3615.0	...
10589627	  770.4	  652.1	 3614.0	...
10589628	  771.1	  651.6	 3612.0	...
10589629	  772.5	  650.2	 3611.0	...
10589630	  773.4	  649.3	 3608.0	...
10589631	  774.5	  647.5	 3607.0	...
10589632	  776.3	  646.8	 3605.0	...
10589633	  778.2	  646.0	 3605.0	...
10589634	  780.3	  645.5	 3605.0	...
10589635	  780.8	  645.0	 3606.0	...
10589636	  781.5	  644.5	 3607.0	...
10589637	  782.1	  643.8	 3604.0	...
10589638	  782.8	  643.2	 3601.0	...
10589639	  783.4	  642.8	 3595.0	...
10589640	  784.2	  642.8	 3593.0	...
10589641	  784.9	  642.9	 3592.0	...
10589642	  785.1	  642.9	 3593.0	...
10589643	  784.1	  643.2	 3595.0	...
10589644	  783.1	  643.4	 3594.0	...
10589645	  782.4	  643.6	 3593.0	...
10589646	  782.5	  643.6	 3591.0	...
10589647	  782.0	  643.7	 3591.0	...
10589648	  780.9	  643.9	 3590.0	...
10589649	  779.8	  644.0	 3589.0	...
10589650	  779.5	  644.1	 3588.0	...
10589651	  779.9	  644.0	 3587.0	...
10589652	  780.2	  643.9	 3588.0	...
10589653	  780.3	  643.9	 3589.0	...
10589654	  779.9	  644.0	 3590.0	...
10589655	  779.6	  644.1	 3589.0	...
10589656	  779.3	  644.2	 3589.0	...
10589657	  779.2	  644.2	 3587.0	...
10589658	  779.0	  644.2	 3585.0	...
10589659	  778.9	  644.2	 3583.0	...
10589660	  779.0	  644.2	 3582.0	...
10589661	  779.0	  643.8	 3581.0	...
10589662	  779.0	  643.6	 3579.0	...
10589663	  779.0	  643.3	 3578.0	...
10589664	  779.2	  643.8	 3578.0	...
10589665	  778.6	  644.2	 3578.0	...
10589666	  777.8	  644.1	 3581.0	...
10589667	  777.7	  643.7	 3584.0	...
10589668	  778.2	  642.8	 3587.0	...
10589669	  778.7	  642.5	 3586.0	...
10589670	  779.0	  642.1	 3584.0	...
10589671	  779.2	  642.1	 3583.0	...
10589672	  779.5	  642.3	 3582.0	...
10589673	  779.6	  643.0	 3582.0	...
10589674	  779.6	  643.5	 3582.0	...
10589675	  779.6	  643.6	 3581.0	...
10589676	  779.5	  643.5	 3576.0	...
10589677	  779.4	  643.5	 3572.0	...
10589678	  779.2	  643.6	 3571.0	...
10589679	  779.0	  643.6	 3574.0	...
10589680	  778.9	  643.6	 3576.0	...
10589681	  778.9	  643.5	 3576.0	...
10589682	  779.0	  643.5	 3576.0	...
10589683	  779.0	  643.5	 3576.0	...
10589684	  779.1	  643.6	 3575.0	...
10589685	  779.1	  643.7	 3573.0	...
10589686	  779.1	  643.8	 3570.0	...
10589687	  779.0	  644.0	 3570.0	...
10589688	  778.9	  644.1	 3569.0	...
10589689	  779.0	  644.2	 3569.0	...
10589690	  779.2	  643.8	 3570.0	...
10589691	  779.4	  643.2	 3570.0	...
10589692	  779.4	  642.8	 3570.0	...
10589693	  779.5	  642.9	 3567.0	...
10589694	  779.3	  643.1	 3565.0	...
10589695	  779.2	  642.6	 3563.0	...
10589696	  779.4	  642.2	 3563.0	...
10589697	  779.7	  641.6	 3562.0	...
10589698	  780.1	  641.4	 3563.0	...
10589699	  780.1	  641.4	 3563.0	...
10589700	  780.0	  641.4	 3564.0	...
10589701	  779.7	  641.5	 3565.0	...
10589702	  779.5	  641.6	 3567.0	...
10589703	  779.5	  641.6	 3571.0	...
10589704	  779.5	  641.9	 3572.0	...
10589705	  779.2	  642.2	 3575.0	...
10589706	  778.7	  642.3	 3576.0	...
10589707	  778.3	  642.2	 3574.0	...
10589708	  778.6	  642.1	 3569.0	...
10589709	  779.1	  642.1	 3564.0	...
10589710	  779.7	  642.1	 3562.0	...
10589711	  779.7	  642.0	 3563.0	...
10589712	  779.8	  641.6	 3564.0	...
10589713	  779.9	  641.2	 3565.0	...
10589714	  779.7	  640.8	 3565.0	...
10589715	  779.5	  640.7	 3564.0	...
10589716	  779.3	  640.6	 3562.0	...
10589717	  779.2	  640.6	 3559.0	...
10589718	  779.3	  640.6	 3558.0	...
10589719	  779.3	  640.7	 3559.0	...
10589720	  779.8	  640.8	 3560.0	...
10589721	  780.3	  640.8	 3560.0	...
10589722	  780.1	  640.8	 3562.0	...
10589723	  779.4	  640.9	 3563.0	...
10589724	  778.7	  641.1	 3564.0	...
10589725	  778.8	  641.3	 3564.0	...
10589726	  779.0	  641.4	 3562.0	...
10589727	  779.1	  640.3	 3560.0	...
10589728	  779.0	  639.2	 3557.0	...
10589729	  778.9	  638.3	 3556.0	...
10589730	  778.6	  638.7	 3556.0	...
10589731	  778.4	  639.1	 3556.0	...
10589732	  778.8	  639.1	 3556.0	...
10589733	  779.3	  638.8	 3555.0	...
10589734	  779.7	  638.6	 3554.0	...
10589735	  779.5	  638.9	 3553.0	...
10589736	  780.0	  639.4	 3555.0	...
10589737	  780.5	  639.7	 3558.0	...
10589738	  780.9	  639.5	 3561.0	...
10589739	  780.7	  639.4	 3561.0	...
10589740	  780.6	  638.9	 3561.0	...
10589741	  780.6	  638.3	 3559.0	...
10589742	  780.7	  637.7	 3554.0	...
10589743	  780.4	  638.2	 3550.0	...
10589744	  780.0	  638.7	 3550.0	...
10589745	  780.0	  638.9	 3551.0	...
10589746	  780.4	  638.7	 3551.0	...
10589747	  780.8	  638.5	 3550.0	...
10589748	  780.9	  638.5	 3547.0	...
10589749	  780.8	  638.5	 3544.0	...
10589750	  780.5	  638.5	 3542.0	...
10589751	  780.3	  638.6	 3542.0	...
10589752	  780.4	  638.8	 3541.0	...
10589753	  780.4	  639.0	 3540.0	...
10589754	  780.5	  639.0	 3538.0	...
10589755	  780.5	  639.0	 3541.0	...
10589756	  780.5	  639.0	 3545.0	...
10589757	  780.4	  638.9	 3548.0	...
10589758	  780.4	  638.8	 3547.0	...
10589759	  780.4	  638.2	 3546.0	...
10589760	  780.3	  637.8	 3546.0	...
10589761	  780.1	  637.5	 3544.0	...
10589762	  780.0	  637.7	 3542.0	...
10589763	  780.0	  637.8	 3541.0	...
10589764	  780.6	  637.8	 3540.0	...
10589765	  781.3	  637.9	 3539.0	...
10589766	  781.9	  637.9	 3538.0	...
10589767	  781.8	  638.0	 3541.0	...
10589768	  781.1	  638.2	 3542.0	...
10589769	  780.5	  638.4	 3543.0	...
10589770	  780.2	  638.4	 3542.0	...
10589771	  780.4	  638.3	 3540.0	...
10589772	  780.7	  638.2	 3539.0	...
10589773	  780.6	  638.1	 3538.0	...
10589774	  780.6	  638.9	 3537.0	...
10589775	  780.5	  639.7	 3536.0	...
10589776	  780.4	  640.0	 3535.0	...
10589777	  780.3	  639.5	 3534.0	...
10589778	  780.4	  639.4	 3535.0	...
10589779	  780.4	  639.8	 3535.0	...
10589780	  780.4	  639.6	 3535.0	...
10589781	  780.3	  639.0	 3532.0	...
10589782	  780.4	  639.3	 3529.0	...
10589783	  780.4	  640.1	 3530.0	...
10589784	  780.3	  640.2	 3535.0	...
10589785	  780.7	  639.4	 3539.0	...
10589786	  781.2	  638.4	 3538.0	...
10589787	  781.8	  638.2	 3537.0	...
10589788	  781.7	  638.3	 3536.0	...
10589789	  781.3	  638.6	 3536.0	...
10589790	  780.9	  638.6	 3536.0	...
10589791	  780.7	  638.3	 3534.0	...
10589792	  780.6	  637.9	 3534.0	...
10589793	  780.5	  637.8	 3537.0	...
10589794	  780.8	  638.5	 3539.0	...
10589795	  781.2	  639.2	 3537.0	...
10589796	  781.5	  640.3	 3536.0	...
10589797	  781.2	  641.1	 3534.0	...
10589798	  781.0	  641.8	 3533.0	...
10589799	  780.9	  642.1	 3534.0	...
10589800	  781.0	  641.8	 3534.0	...
10589801	  781.0	  641.4	 3535.0	...
10589802	  781.1	  641.3	 3535.0	...
10589803	  781.1	  641.3	 3535.0	...
10589804	  781.2	  640.7	 3536.0	...
10589805	  781.3	  640.1	 3536.0	...
10589806	  781.3	  640.1	 3536.0	...
10589807	  781.7	  640.7	 3536.0	...
10589808	  782.1	  640.8	 3534.0	...
10589809	  782.5	  640.3	 3531.0	...
10589810	  782.5	  639.8	 3528.0	...
10589811	  782.5	  639.7	 3529.0	...
10589812	  782.3	  640.0	 3528.0	...
10589813	  782.1	  640.6	 3527.0	...
10589814	  781.9	  641.6	 3524.0	...
10589815	  781.8	  642.4	 3522.0	...
10589816	  781.6	  642.9	 3521.0	...
10589817	  781.4	  642.9	 3518.0	...
MSG	10589818 0000 _ Number On
10589818	  781.7	  642.7	 3514.0	...
10589819	  782.2	  642.3	 3511.0	...
10589820	  782.8	  642.0	 3509.0	...
10589821	  782.9	  641.8	 3508.0	...
10589822	  783.3	  641.7	 3510.0	...
10589823	  783.6	  641.6	 3513.0	...
10589824	  783.7	  641.4	 3515.0	...
10589825	  783.7	  641.3	 3515.0	...
10589826	  783.6	  641.2	 3515.0	...
10589827	  783.7	  641.3	 3515.0	...
10589828	  783.7	  641.2	 3515.0	...
10589829	  783.7	  641.3	 3514.0	...
10589830	  783.2	  641.5	 3514.0	...
10589831	  782.8	  641.7	 3514.0	...
10589832	  782.4	  641.9	 3513.0	...
10589833	  782.4	  641.9	 3512.0	...
10589834	  782.3	  641.9	 3511.0	...
10589835	  782.3	  641.8	 3511.0	...
10589836	  782.4	  641.8	 3511.0	...
10589837	  782.7	  641.7	 3510.0	...
10589838	  783.1	  641.6	 3508.0	...
10589839	  783.2	  641.6	 3506.0	...
10589840	  782.8	  641.6	 3505.0	...
10589841	  782.3	  641.6	 3505.0	...
10589842	  782.2	  641.4	 3506.0	...
10589843	  782.4	  641.2	 3507.0	...
10589844	  782.8	  640.9	 3507.0	...
10589845	  783.3	  641.4	 3504.0	...
10589846	  783.4	  642.1	 3501.0	...
10589847	  783.8	  642.9	 3498.0	...
10589848	  784.1	  643.1	 3498.0	...
10589849	  784.0	  643.2	 3498.0	...
10589850	  783.6	  643.2	 3498.0	...
10589851	  783.2	  643.3	 3498.0	...
10589852	  783.1	  642.9	 3500.0	...
10589853	  783.0	  642.4	 3502.0	...
10589854	  783.1	  642.1	 3502.0	...
10589855	  783.1	  642.2	 3499.0	...
10589856	  783.1	  642.3	 3496.0	...
10589857	  783.1	  642.2	 3495.0	...
10589858	  783.3	  642.3	 3499.0	...
10589859	  783.4	  642.4	 3502.0	...
10589860	  783.5	  642.5	 3505.0	...
10589861	  783.5	  642.5	 3504.0	...
10589862	  783.3	  642.7	 3497.0	...
10589863	  783.3	  642.9	 3492.0	...
10589864	  783.2	  643.1	 3486.0	...
10589865	  783.2	  642.8	 3486.0	...
10589866	  783.2	  642.1	 3488.0	...
10589867	  783.3	  641.4	 3489.0	...
10589868	  783.5	  641.6	 3490.0	...
10589869	  783.6	  642.0	 3490.0	...
10589870	  783.6	  643.2	 3489.0	...
10589871	  783.7	  643.9	 3489.0	...
10589872	  784.0	  644.6	 3489.0	...
10589873	  784.1	  644.5	 3488.0	...
10589874	  783.6	  644.4	 3488.0	...
10589875	  783.0	  644.2	 3485.0	...
10589876	  782.2	  644.1	 3482.0	...
10589877	  781.9	  644.0	 3479.0	...
10589878	  781.6	  643.9	 3478.0	...
10589879	  781.5	  643.9	 3477.0	...
10589880	  781.8	  644.0	 3476.0	...
10589881	  782.2	  644.2	 3477.0	...
10589882	  782.7	  644.3	 3480.0	...
10589883	  783.2	  644.1	 3483.0	...
10589884	  783.5	  643.9	 3483.0	...
10589885	  783.6	  643.7	 3480.0	...
10589886	  783.7	  643.5	 3475.0	...
10589887	  783.8	  643.1	 3473.0	...
10589888	  784.0	  642.9	 3474.0	...
10589889	  784.0	  642.6	 3477.0	...
10589890	  783.9	  642.4	 3480.0	...
10589891	  783.8	  642.6	 3480.0	...
10589892	  783.8	  643.2	 3482.0	...
10589893	  783.9	  643.8	 3485.0	...
10589894	  784.1	  644.1	 3483.0	...
10589895	  784.2	  643.9	 3479.0	...
10589896	  784.3	  643.8	 3474.0	...
10589897	  784.4	  643.7	 3474.0	...
10589898	  784.4	  643.7	 3474.0	...
10589899	  784.0	  644.7	 3474.0	...
10589900	  783.6	  645.7	 3474.0	...
10589901	  783.2	  646.3	 3474.0	...
10589902	  783.3	  646.0	 3473.0	...
10589903	  783.9	  645.6	 3471.0	...
10589904	  784.3	  645.0	 3470.0	...
10589905	  784.7	  644.5	 3468.0	...
10589906	  784.4	  643.9	 3467.0	...
10589907	  784.0	  643.7	 3470.0	...
10589908	  783.6	  643.5	 3473.0	...
10589909	  783.4	  643.0	 3476.0	...
10589910	  783.3	  642.6	 3475.0	...
10589911	  783.1	  642.1	 3474.0	...
10589912	  783.0	  642.0	 3474.0	...
10589913	  783.0	  642.0	 3476.0	...
10589914	  783.4	  642.3	 3478.0	...
10589915	  783.9	  643.0	 3479.0	...
10589916	  784.3	  643.6	 3479.0	...
10589917	  784.4	  644.6	 3480.0	...
10589918	  784.5	  645.2	 3481.0	...
10589919	  784.5	  645.1	 3480.0	...
10589920	  784.4	  644.5	 3479.0	...
10589921	  784.3	  644.0	 3477.0	...
10589922	  784.3	  644.3	 3475.0	...
10589923	  784.2	  644.6	 3474.0	...
10589924	  784.2	  644.8	 3473.0	...
10589925	  784.1	  644.5	 3471.0	...
10589926	  784.1	  644.2	 3470.0	...
10589927	  784.2	  643.8	 3469.0	...
10589928	  784.2	  643.7	 3470.0	...
10589929	  784.2	  643.8	 3472.0	...
10589930	  784.2	  644.2	 3472.0	...
10589931	  784.3	  644.9	 3470.0	...
10589932	  784.4	  645.5	 3468.0	...
10589933	  784.5	  645.7	 3468.0	...
10589934	  784.4	  645.6	 3471.0	...
10589935	  784.1	  645.7	 3472.0	...
10589936	  783.8	  645.6	 3470.0	...
10589937	  783.7	  645.5	 3471.0	...
10589938	  783.6	  645.1	 3474.0	...
10589939	  783.5	  644.8	 3478.0	...
10589940	  783.4	  644.7	 3479.0	...
10589941	  783.6	  644.6	 3481.0	...
10589942	  783.8	  644.6	 3482.0	...
10589943	  784.0	  644.5	 3483.0	...
10589944	  783.9	  644.5	 3484.0	...
10589945	  783.6	  645.1	 3483.0	...
10589946	  783.7	  645.7	 3481.0	...
10589947	  784.1	  646.3	 3480.0	...
10589948	  784.5	  646.2	 3481.0	...
10589949	  784.2	  646.2	 3481.0	...
10589950	  783.7	  646.3	 3482.0	...
10589951	  783.1	  645.9	 3481.0	...
10589952	  783.1	  645.4	 3478.0	...
10589953	  782.9	  644.7	 3476.0	...
10589954	  782.8	  644.5	 3476.0	...
10589955	  782.6	  644.9	 3477.0	...
10589956	  782.8	  645.4	 3477.0	...
10589957	  783.0	  645.9	 3476.0	...
10589958	  783.1	  645.9	 3475.0	...
10589959	  783.1	  645.7	 3477.0	...
10589960	  783.0	  645.8	 3479.0	...
10589961	  783.2	  646.2	 3478.0	...
10589962	  783.3	  646.7	 3474.0	...
10589963	  783.4	  646.7	 3470.0	...
10589964	  783.2	  646.2	 3469.0	...
10589965	  783.0	  645.5	 3471.0	...
10589966	  782.8	  645.0	 3474.0	...
10589967	  782.8	  644.9	 3477.0	...
10589968	  782.9	  644.9	 3477.0	...
10589969	  783.0	  644.9	 3475.0	...
10589970	  783.0	  644.8	 3474.0	...
10589971	  783.1	  644.8	 3472.0	...
10589972	  783.1	  645.3	 3473.0	...
10589973	  783.1	  645.6	 3478.0	...
10589974	  783.2	  645.9	 3484.0	...
10589975	  783.0	  645.7	 3483.0	...
10589976	  782.9	  645.7	 3477.0	...
10589977	  782.6	  645.7	 3470.0	...
10589978	  782.3	  645.8	 3469.0	...
10589979	  782.0	  645.4	 3468.0	...
10589980	  781.8	  645.1	 3470.0	...
10589981	  781.3	  645.0	 3471.0	...
10589982	  781.0	  645.2	 3472.0	...
10589983	  780.7	  644.8	 3472.0	...
10589984	  781.3	  644.1	 3475.0	...
10589985	  782.0	  643.6	 3479.0	...
10589986	  783.0	  643.7	 3483.0	...
10589987	  783.2	  643.9	 3484.0	...
10589988	  783.4	  643.7	 3483.0	...
10589989	  783.4	  643.7	 3483.0	...
10589990	  783.3	  643.9	 3483.0	...
10589991	  782.7	  644.3	 3482.0	...
10589992	  782.1	  644.3	 3481.0	...
10589993	  781.6	  644.1	 3479.0	...
10589994	  781.7	  643.8	 3477.0	...
10589995	  781.8	  643.4	 3475.0	...
10589996	  781.7	  643.0	 3473.0	...
10589997	  781.4	  642.7	 3477.0	...
10589998	  781.1	  643.3	 3480.0	...
10589999	  781.0	  643.9	 3483.0	...
10590000	  781.1	  644.6	 3484.0	...
10590001	  781.3	  644.8	 3485.0	...
10590002	  781.4	  644.5	 3484.0	...
10590003	  781.5	  644.1	 3482.0	...
10590004	  781.6	  644.6	 3479.0	...
10590005	  781.9	  645.6	 3479.0	...
10590006	  782.2	  645.4	 3478.0	...
10590007	  782.1	  644.2	 3478.0	...
10590008	  782.0	  643.4	 3479.0	...
10590009	  781.9	  643.8	 3477.0	...
10590010	  782.0	  644.2	 3476.0	...
10590011	  782.0	  644.2	 3475.0	...
10590012	  782.0	  644.1	 3474.0	...
10590013	  781.7	  643.8	 3473.0	...
10590014	  781.1	  643.6	 3473.0	...
10590015	  780.6	  643.5	 3477.0	...
10590016	  780.3	  644.1	 3479.0	...
10590017	  780.6	  644.8	 3478.0	...
10590018	  780.8	  645.3	 3475.0	...
10590019	  780.9	  645.2	 3473.0	...
10590020	  780.9	  645.2	 3476.0	...
10590021	  781.0	  645.1	 3479.0	...
10590022	  781.2	  645.0	 3479.0	...
10590023	  781.2	  644.9	 3477.0	...
10590024	  781.1	  644.7	 3474.0	...
10590025	  781.1	  644.7	 3474.0	...
10590026	  781.2	  644.6	 3474.0	...
10590027	  781.0	  644.6	 3475.0	...
10590028	  780.6	  644.7	 3477.0	...
10590029	  780.2	  644.7	 3478.0	...
10590030	  780.1	  644.7	 3478.0	...
10590031	  780.2	  644.8	 3478.0	...
10590032	  780.4	  644.9	 3478.0	...
10590033	  780.6	  645.1	 3479.0	...
10590034	  780.7	  645.3	 3480.0	...
10590035	  780.4	  645.3	 3481.0	...
10590036	  780.1	  645.2	 3482.0	...
10590037	  779.7	  644.9	 3482.0	...
10590038	  779.7	  644.7	 3482.0	...
10590039	  779.1	  644.7	 3482.0	...
10590040	  778.5	  644.9	 3482.0	...
10590041	  778.1	  645.1	 3483.0	...
10590042	  778.6	  645.2	 3486.0	...
10590043	  779.3	  645.1	 3489.0	...
10590044	  779.7	  645.0	 3491.0	...
10590045	  780.0	  644.9	 3490.0	...
10590046	  780.1	  645.1	 3490.0	...
10590047	  780.1	  645.2	 3490.0	...
10590048	  780.1	  645.2	 3490.0	...
10590049	  780.5	  645.1	 3487.0	...
10590050	  780.8	  645.0	 3485.0	...
10590051	  780.8	  645.0	 3484.0	...
10590052	  780.5	  644.6	 3486.0	...
10590053	  780.1	  644.2	 3489.0	...
10590054	  780.1	  644.2	 3491.0	...
10590055	  780.2	  644.6	 3493.0	...
10590056	  780.3	  644.9	 3494.0	...
10590057	  779.7	  644.9	 3494.0	...
10590058	  779.1	  645.0	 3492.0	...
10590059	  778.7	  645.0	 3488.0	...
10590060	  779.0	  645.2	 3485.0	...
10590061	  779.3	  645.5	 3482.0	...
10590062	  779.4	  645.8	 3485.0	...
10590063	  779.6	  646.0	 3489.0	...
10590064	  779.6	  646.0	 3492.0	...
10590065	  779.5	  645.8	 3492.0	...
10590066	  779.4	  645.4	 3492.0	...
10590067	  779.5	  645.0	 3492.0	...
10590068	  779.6	  644.7	 3491.0	...
10590069	  779.6	  644.5	 3490.0	...
10590070	  779.6	  644.5	 3487.0	...
10590071	  779.6	  644.2	 3487.0	...
10590072	  779.6	  644.0	 3486.0	...
10590073	  779.5	  644.3	 3488.0	...
10590074	  779.6	  645.0	 3490.0	...
10590075	  779.5	  645.1	 3488.0	...
10590076	  779.4	  644.3	 3485.0	...
10590077	  779.3	  643.4	 3483.0	...
10590078	  779.3	  643.2	 3483.0	...
10590079	  779.5	  643.4	 3483.0	...
10590080	  779.7	  644.3	 3482.0	...
10590081	  779.9	  645.3	 3481.0	...
10590082	  780.0	  645.9	 3484.0	...
10590083	  779.7	  646.0	 3490.0	...
10590084	  779.3	  645.6	 3495.0	...
10590085	  779.0	  645.0	 3497.0	...
10590086	  778.5	  644.4	 3497.0	...
10590087	  778.0	  644.2	 3498.0	...
10590088	  778.6	  644.8	 3492.0	...
10590089	  779.6	  645.4	 3485.0	...
10590090	  780.7	  646.2	 3483.0	...
10590091	  780.8	  646.4	 3488.0	...
10590092	  780.7	  646.4	 3492.0	...
10590093	  780.5	  646.2	 3492.0	...
10590094	  780.3	  645.7	 3494.0	...
10590095	  779.9	  645.4	 3495.0	...
10590096	  779.3	  645.2	 3497.0	...
10590097	  778.7	  645.4	 3498.0	...
10590098	  778.5	  645.6	 3499.0	...
10590099	  778.6	  645.6	 3500.0	...
10590100	  778.6	  645.3	 3501.0	...
10590101	  778.5	  645.0	 3501.0	...
10590102	  778.4	  644.9	 3500.0	...
10590103	  778.2	  644.9	 3500.0	...
10590104	  778.2	  645.0	 3499.0	...
10590105	  778.2	  645.0	 3499.0	...
10590106	  778.0	  645.7	 3497.0	...
10590107	  777.7	  646.3	 3494.0	...
10590108	  777.7	  646.2	 3490.0	...
10590109	  777.9	  645.5	 3489.0	...
10590110	  778.2	  644.4	 3491.0	...
10590111	  778.4	  643.9	 3492.0	...
10590112	  778.3	  643.7	 3491.0	...
10590113	  777.9	  643.8	 3490.0	...
10590114	  777.4	  644.0	 3493.0	...
10590115	  777.2	  644.6	 3498.0	...
10590116	  777.2	  645.2	 3502.0	...
10590117	  777.2	  646.0	 3501.0	...
10590118	  777.3	  646.1	 3501.0	...
10590119	  777.5	  646.3	 3500.0	...
10590120	  777.8	  646.4	 3499.0	...
10590121	  778.2	  646.4	 3498.0	...
10590122	  778.3	  646.3	 3497.0	...
10590123	  777.9	  646.5	 3498.0	...
10590124	  777.6	  646.7	 3499.0	...
10590125	  777.2	  646.4	 3499.0	...
10590126	  777.2	  645.7	 3498.0	...
10590127	  777.2	  645.2	 3498.0	...
10590128	  777.3	  645.2	 3498.0	...
10590129	  777.8	  645.4	 3499.0	...
10590130	  778.2	  645.5	 3498.0	...
MSG	10590131 0000 _ Number Off
10590131	  778.6	  645.4	 3498.0	...
10590132	  778.6	  645.1	 3497.0	...
10590133	  778.7	  644.9	 3497.0	...
10590134	  778.6	  644.9	 3495.0	...
10590135	  778.8	  645.6	 3493.0	...
10590136	  779.0	  646.2	 3491.0	...
10590137	  778.4	  646.7	 3493.0	...
10590138	  777.5	  646.2	 3493.0	...
10590139	  776.6	  645.8	 3493.0	...
10590140	  776.5	  645.4	 3492.0	...
10590141	  776.5	  645.4	 3491.0	...
10590142	  777.0	  645.3	 3490.0	...
10590143	  777.6	  645.2	 3491.0	...
10590144	  777.9	  644.7	 3493.0	...
10590145	  777.7	  644.4	 3495.0	...
10590146	  777.6	  644.1	 3495.0	...
10590147	  777.7	  644.1	 3491.0	...
10590148	  778.0	  644.3	 3488.0	...
10590149	  778.1	  644.5	 3484.0	...
10590150	  778.1	  644.3	 3490.0	...
10590151	  777.9	  643.9	 3496.0	...
10590152	  777.8	  644.1	 3499.0	...
10590153	  778.1	  644.4	 3496.0	...
10590154	  778.1	  644.8	 3493.0	...
10590155	  778.1	  644.6	 3494.0	...
10590156	  778.3	  644.6	 3493.0	...
10590157	  778.7	  644.6	 3492.0	...
10590158	  779.0	  644.5	 3493.0	...
10590159	  778.8	  644.6	 3496.0	...
10590160	  777.9	  644.9	 3495.0	...
10590161	  777.1	  645.2	 3493.0	...
10590162	  776.3	  645.3	 3488.0	...
10590163	  776.3	  645.3	 3487.0	...
10590164	  776.3	  644.5	 3487.0	...
10590165	  777.0	  643.6	 3489.0	...
10590166	  777.5	  643.0	 3489.0	...
10590167	  777.9	  643.3	 3487.0	...
10590168	  777.7	  643.4	 3485.0	...
10590169	  777.7	  643.0	 3486.0	...
10590170	  777.9	  642.3	 3488.0	...
10590171	  778.1	  642.9	 3490.0	...
10590172	  778.2	  643.8	 3490.0	...
10590173	  778.3	  644.7	 3493.0	...
10590174	  778.3	  644.7	 3495.0	...
10590175	  778.4	  645.1	 3496.0	...
10590176	  778.5	  645.4	 3494.0	...
10590177	  778.6	  645.6	 3493.0	...
10590178	  778.7	  645.4	 3492.0	...
10590179	  778.8	  645.2	 3491.0	...
10590180	  778.6	  644.4	 3489.0	...
10590181	  778.4	  643.5	 3487.0	...
10590182	  778.1	  642.7	 3485.0	...
10590183	  777.9	  642.8	 3482.0	...
10590184	  777.7	  643.0	 3480.0	...
10590185	  777.8	  643.2	 3479.0	...
10590186	  778.0	  643.3	 3480.0	...
10590187	  777.7	  643.3	 3481.0	...
10590188	  777.2	  643.3	 3483.0	...
10590189	  777.2	  643.1	 3483.0	...
10590190	  777.7	  642.9	 3482.0	...
10590191	  778.0	  642.5	 3481.0	...
10590192	  777.7	  642.3	 3482.0	...
10590193	  777.4	  642.3	 3484.0	...
10590194	  777.3	  642.8	 3486.0	...
10590195	  777.1	  643.3	 3485.0	...
10590196	  776.9	  643.6	 3484.0	...
10590197	  776.6	  643.8	 3483.0	...
10590198	  776.6	  644.0	 3482.0	...
10590199	  776.9	  644.1	 3481.0	...
10590200	  777.4	  643.9	 3481.0	...
10590201	  777.9	  643.7	 3479.0	...
10590202	  777.9	  643.3	 3479.0	...
10590203	  777.8	  643.1	 3480.0	...
10590204	  777.9	  643.7	 3482.0	...
10590205	  777.9	  644.5	 3485.0	...
10590206	  777.9	  645.3	 3483.0	...
10590207	  777.9	  645.3	 3480.0	...
10590208	  777.8	  645.2	 3478.0	...
10590209	  777.7	  645.0	 3477.0	...
10590210	  777.6	  644.8	 3475.0	...
10590211	  777.6	  644.6	 3476.0	...
10590212	  777.7	  644.3	 3479.0	...
10590213	  777.9	  644.1	 3482.0	...
10590214	  777.9	  644.1	 3482.0	...
10590215	  778.1	  644.1	 3481.0	...
10590216	  778.4	  644.2	 3480.0	...
10590217	  778.6	  644.0	 3476.0	...
10590218	  778.6	  643.8	 3472.0	...
10590219	  778.5	  643.5	 3473.0	...
10590220	  778.5	  643.4	 3477.0	...
10590221	  778.4	  643.0	 3482.0	...
10590222	  778.3	  642.7	 3484.0	...
10590223	  778.3	  643.4	 3485.0	...
10590224	  778.1	  644.4	 3485.0	...
10590225	  777.9	  644.6	 3485.0	...
10590226	  777.6	  644.0	 3485.0	...
10590227	  777.4	  643.4	 3483.0	...
10590228	  777.3	  643.6	 3482.0	...
10590229	  777.6	  643.2	 3481.0	...
10590230	  777.9	  642.7	 3481.0	...
10590231	  778.1	  642.3	 3479.0	...
10590232	  778.2	  642.5	 3478.0	...
10590233	  778.2	  642.2	 3480.0	...
10590234	  778.2	  641.7	 3482.0	...
10590235	  778.2	  641.3	 3483.0	...
10590236	  778.4	  641.5	 3483.0	...
10590237	  778.6	  641.9	 3482.0	...
10590238	  778.7	  642.4	 3480.0	...
10590239	  778.6	  642.6	 3479.0	...
10590240	  778.5	  642.6	 3476.0	...
10590241	  778.3	  642.7	 3474.0	...
10590242	  778.0	  642.8	 3470.0	...
10590243	  778.1	  642.9	 3468.0	...
10590244	  778.4	  642.8	 3470.0	...
10590245	  778.8	  642.7	 3474.0	...
10590246	  778.7	  642.6	 3476.0	...
10590247	  778.6	  642.2	 3474.0	...
10590248	  778.5	  642.0	 3472.0	...
10590249	  778.4	  641.9	 3472.0	...
10590250	  778.3	  642.1	 3472.0	...
10590251	  778.0	  642.3	 3475.0	...
10590252	  777.7	  642.5	 3477.0	...
10590253	  778.2	  642.4	 3483.0	...
10590254	  778.7	  641.8	 3486.0	...
10590255	  779.4	  641.3	 3484.0	...
10590256	  779.4	  641.0	 3474.0	...
10590257	  779.3	  641.2	 3465.0	...
10590258	  779.0	  641.4	 3461.0	...
10590259	  778.7	  641.5	 3461.0	...
10590260	  778.5	  641.3	 3460.0	...
10590261	  778.5	  640.7	 3463.0	...
10590262	  778.6	  640.1	 3466.0	...
10590263	  778.6	  640.0	 3467.0	...
10590264	  778.7	  640.3	 3465.0	...
10590265	  778.6	  640.7	 3463.0	...
10590266	  778.6	  640.8	 3462.0	...
10590267	  778.6	  640.8	 3463.0	...
10590268	  778.7	  640.7	 3464.0	...
10590269	  778.7	  640.8	 3465.0	...
10590270	  778.6	  641.0	 3468.0	...
10590271	  778.1	  641.3	 3471.0	...
10590272	  777.7	  641.3	 3474.0	...
10590273	  777.4	  641.4	 3470.0	...
10590274	  777.5	  641.1	 3467.0	...
10590275	  777.6	  641.3	 3465.0	...
10590276	  778.0	  641.5	 3466.0	...
10590277	  778.3	  641.8	 3467.0	...
10590278	  778.5	  641.5	 3467.0	...
10590279	  778.1	  641.0	 3467.0	...
10590280	  777.8	  640.6	 3466.0	...
10590281	  777.8	  640.3	 3466.0	...
10590282	  778.1	  640.5	 3466.0	...
10590283	  778.2	  640.7	 3465.0	...
10590284	  778.0	  640.4	 3462.0	...
10590285	  778.2	  639.8	 3460.0	...
10590286	  778.5	  639.2	 3459.0	...
10590287	  779.0	  639.2	 3460.0	...
10590288	  779.2	  639.4	 3464.0	...
10590289	  779.3	  639.4	 3468.0	...
10590290	  779.2	  639.4	 3470.0	...
10590291	  778.9	  639.4	 3469.0	...
10590292	  778.6	  639.4	 3468.0	...
10590293	  778.4	  639.5	 3468.0	...
10590294	  778.6	  639.4	 3466.0	...
10590295	  778.7	  639.5	 3464.0	...
10590296	  778.8	  639.5	 3463.0	...
10590297	  778.7	  639.8	 3463.0	...
10590298	  778.9	  640.1	 3464.0	...
10590299	  779.1	  640.1	 3464.0	...
10590300	  779.3	  639.9	 3464.0	...
10590301	  779.1	  639.6	 3466.0	...
10590302	  778.9	  639.5	 3467.0	...
10590303	  778.7	  639.4	 3468.0	...
10590304	  778.8	  639.7	 3467.0	...
10590305	  778.8	  640.0	 3466.0	...
10590306	  778.8	  639.3	 3466.0	...
10590307	  778.5	  638.4	 3465.0	...
10590308	  778.3	  637.4	 3465.0	...
10590309	  778.0	  637.4	 3464.0	...
10590310	  777.7	  637.4	 3464.0	...
10590311	  777.3	  637.3	 3463.0	...
10590312	  777.3	  637.8	 3462.0	...
10590313	  777.5	  638.4	 3462.0	...
10590314	  777.3	  639.1	 3469.0	...
10590315	  777.0	  639.1	 3475.0	...
10590316	  777.1	  639.1	 3481.0	...
10590317	  777.7	  639.5	 3481.0	...
10590318	  778.4	  639.9	 3482.0	...
10590319	  778.5	  639.9	 3482.0	...
10590320	  778.1	  639.6	 3483.0	...
10590321	  777.5	  639.3	 3482.0	...
10590322	  777.7	  639.6	 3481.0	...
10590323	  778.3	  639.8	 3480.0	...
10590324	  779.3	  639.4	 3480.0	...
10590325	  779.6	  638.9	 3480.0	...
10590326	  780.2	  638.4	 3482.0	...
10590327	  780.5	  638.5	 3485.0	...
10590328	  780.2	  638.7	 3486.0	...
10590329	  779.8	  639.0	 3484.0	...
10590330	  779.3	  639.2	 3483.0	...
10590331	  779.7	  638.9	 3482.0	...
10590332	  779.8	  638.4	 3483.0	...
MSG	10590333 0000 _ Number On
10590333	  779.7	  637.7	 3483.0	...
10590334	  779.6	  637.5	 3483.0	...
10590335	  779.5	  637.5	 3484.0	...
10590336	  779.8	  637.7	 3485.0	...
10590337	  780.1	  637.9	 3487.0	...
10590338	  779.9	  637.9	 3488.0	...
10590339	  779.3	  638.1	 3489.0	...
10590340	  778.8	  638.2	 3490.0	...
10590341	  778.9	  638.5	 3489.0	...
10590342	  779.5	  638.6	 3489.0	...
10590343	  780.1	  638.6	 3489.0	...
10590344	  780.7	  638.5	 3490.0	...
10590345	  780.8	  638.3	 3489.0	...
10590346	  780.5	  638.2	 3488.0	...
10590347	  779.9	  638.1	 3489.0	...
10590348	  779.3	  637.5	 3490.0	...
10590349	  779.0	  636.9	 3492.0	...
10590350	  778.9	  637.2	 3492.0	...
10590351	  779.1	  638.1	 3491.0	...
10590352	  779.2	  639.0	 3491.0	...
10590353	  779.2	  638.9	 3490.0	...
10590354	  779.2	  638.7	 3489.0	...
10590355	  779.3	  638.4	 3489.0	...
10590356	  779.5	  638.1	 3489.0	...
10590357	  779.7	  637.3	 3488.0	...
10590358	  779.8	  636.7	 3487.0	...
10590359	  779.5	  635.8	 3489.0	...
10590360	  779.4	  635.5	 3493.0	...
10590361	  779.2	  635.5	 3497.0	...
10590362	  779.1	  635.8	 3499.0	...
10590363	  779.2	  636.2	 3500.0	...
10590364	  779.2	  636.4	 3500.0	...
10590365	  778.9	  636.8	 3501.0	...
10590366	  778.3	  637.3	 3501.0	...
10590367	  777.9	  637.6	 3499.0	...
10590368	  778.1	  637.7	 3496.0	...
10590369	  778.2	  637.7	 3498.0	...
10590370	  778.4	  637.6	 3502.0	...
10590371	  779.2	  637.1	 3506.0	...
10590372	  780.1	  636.5	 3506.0	...
10590373	  780.6	  636.0	 3506.0	...
10590374	  780.6	  635.9	 3506.0	...
10590375	  780.6	  636.2	 3505.0	...
10590376	  780.7	  636.4	 3501.0	...
10590377	  780.7	  636.6	 3496.0	...
10590378	  780.8	  637.0	 3493.0	...
10590379	  780.9	  637.3	 3494.0	...
10590380	  781.0	  637.0	 3495.0	...
10590381	  781.0	  636.5	 3495.0	...
10590382	  781.0	  636.0	 3496.0	...
10590383	  781.0	  636.0	 3497.0	...
10590384	  780.7	  636.1	 3494.0	...
10590385	  780.1	  636.1	 3491.0	...
10590386	  779.6	  636.2	 3491.0	...
10590387	  779.2	  636.3	 3493.0	...
10590388	  779.1	  636.4	 3495.0	...
10590389	  779.1	  636.0	 3496.0	...
10590390	  779.2	  635.5	 3496.0	...
10590391	  779.4	  635.1	 3501.0	...
10590392	  779.6	  635.1	 3505.0	...
10590393	  779.6	  635.1	 3505.0	...
10590394	  779.5	  634.5	 3502.0	...
10590395	  779.3	  634.0	 3499.0	...
10590396	  779.2	  634.3	 3500.0	...
10590397	  779.4	  635.0	 3500.0	...
10590398	  779.9	  635.4	 3500.0	...
10590399	  780.2	  634.9	 3500.0	...
10590400	  780.5	  635.0	 3499.0	...
10590401	  780.6	  635.3	 3498.0	...
10590402	  780.6	  635.6	 3502.0	...
10590403	  780.7	  635.6	 3508.0	...
10590404	  780.7	  635.6	 3513.0	...
10590405	  780.9	  635.5	 3514.0	...
10590406	  781.1	  635.1	 3515.0	...
10590407	  781.2	  634.8	 3515.0	...
10590408	  781.1	  634.6	 3514.0	...
10590409	  780.9	  634.4	 3517.0	...
10590410	  780.6	  634.2	 3520.0	...
10590411	  780.4	  634.5	 3523.0	...
10590412	  780.4	  635.1	 3524.0	...
10590413	  780.6	  635.5	 3524.0	...
10590414	  780.8	  635.6	 3525.0	...
10590415	  781.0	  635.6	 3523.0	...
10590416	  781.1	  635.7	 3521.0	...
10590417	  780.7	  635.4	 3523.0	...
10590418	  780.2	  635.0	 3526.0	...
10590419	  779.8	  634.6	 3530.0	...
10590420	  780.4	  634.5	 3529.0	...
10590421	  781.0	  634.2	 3528.0	...
10590422	  781.7	  634.0	 3527.0	...
10590423	  781.7	  633.8	 3528.0	...
10590424	  781.8	  633.7	 3529.0	...
10590425	  781.7	  633.5	 3529.0	...
10590426	  781.7	  633.5	 3527.0	...
10590427	  781.8	  633.4	 3526.0	...
10590428	  781.3	  633.5	 3530.0	...
10590429	  780.8	  633.7	 3534.0	...
10590430	  780.5	  634.1	 3537.0	...
10590431	  780.6	  634.3	 3535.0	...
10590432	  780.8	  634.4	 3532.0	...
10590433	  780.8	  634.3	 3529.0	...
10590434	  781.1	  634.2	 3529.0	...
10590435	  781.3	  634.1	 3529.0	...
10590436	  781.4	  634.3	 3531.0	...
10590437	  781.4	  634.5	 3534.0	...
10590438	  781.4	  634.6	 3537.0	...
10590439	  781.4	  634.6	 3538.0	...
10590440	  781.5	  634.6	 3541.0	...
10590441	  781.6	  634.5	 3544.0	...
10590442	  781.5	  634.5	 3544.0	...
10590443	  781.9	  634.2	 3542.0	...
10590444	  782.3	  634.1	 3540.0	...
10590445	  782.6	  633.8	 3539.0	...
10590446	  782.5	  633.7	 3538.0	...
10590447	  782.4	  634.2	 3540.0	...
10590448	  781.9	  635.0	 3542.0	...
10590449	  781.4	  635.6	 3545.0	...
10590450	  781.3	  635.4	 3546.0	...
10590451	  781.6	  635.1	 3546.0	...
10590452	  782.1	  635.0	 3547.0	...
10590453	  782.2	  634.9	 3546.0	...
10590454	  782.4	  634.8	 3546.0	...
10590455	  782.5	  634.5	 3552.0	...
10590456	  782.4	  634.5	 3558.0	...
10590457	  782.2	  634.6	 3565.0	...
10590458	  782.0	  634.9	 3565.0	...
10590459	  782.0	  634.9	 3565.0	...
10590460	  782.0	  634.8	 3564.0	...
10590461	  781.8	  633.7	 3562.0	...
10590462	  781.6	  632.7	 3564.0	...
10590463	  781.4	  632.5	 3566.0	...
10590464	  781.3	  633.4	 3567.0	...
10590465	  781.3	  634.2	 3565.0	...
10590466	  781.2	  634.1	 3561.0	...
10590467	  781.0	  634.0	 3557.0	...
10590468	  780.7	  634.0	 3555.0	...
10590469	  780.6	  634.0	 3556.0	...
10590470	  781.0	  633.9	 3556.0	...
10590471	  781.6	  633.9	 3557.0	...
10590472	  781.8	  634.0	 3557.0	...
10590473	  781.4	  634.1	 3557.0	...
10590474	  781.0	  634.0	 3558.0	...
10590475	  780.8	  633.6	 3559.0	...
10590476	  781.1	  633.2	 3560.0	...
10590477	  781.5	  632.9	 3562.0	...
10590478	  782.0	  633.2	 3562.0	...
10590479	  782.1	  633.6	 3562.0	...
10590480	  782.3	  633.9	 3564.0	...
10590481	  782.5	  634.0	 3571.0	...
10590482	  782.9	  633.7	 3578.0	...
10590483	  783.0	  633.1	 3582.0	...
10590484	  783.1	  632.6	 3582.0	...
10590485	  782.8	  632.1	 3580.0	...
10590486	  782.4	  632.0	 3578.0	...
10590487	  781.7	  632.0	 3576.0	...
10590488	  781.2	  632.3	 3575.0	...
10590489	  781.1	  633.1	 3575.0	...
10590490	  781.6	  633.7	 3575.0	...
10590491	  782.4	  633.4	 3575.0	...
10590492	  782.8	  632.7	 3575.0	...
10590493	  783.1	  632.1	 3575.0	...
10590494	  783.2	  632.3	 3576.0	...
10590495	  782.5	  632.6	 3578.0	...
10590496	  781.7	  632.7	 3581.0	...
10590497	  781.1	  632.9	 3582.0	...
10590498	  781.3	  632.7	 3585.0	...
10590499	  781.5	  632.4	 3589.0	...
10590500	  781.5	  632.3	 3593.0	...
10590501	  781.5	  632.3	 3594.0	...
10590502	  782.0	  632.3	 3593.0	...
10590503	  782.5	  632.4	 3590.0	...
10590504	  782.9	  632.6	 3588.0	...
10590505	  782.7	  633.2	 3587.0	...
10590506	  782.4	  633.6	 3586.0	...
10590507	  782.4	  633.6	 3588.0	...
10590508	  782.2	  633.3	 3590.0	...
10590509	  782.1	  633.2	 3595.0	...
10590510	  782.1	  633.5	 3598.0	...
10590511	  782.2	  633.6	 3600.0	...
10590512	  782.3	  633.6	 3601.0	...
10590513	  782.3	  633.3	 3602.0	...
10590514	  782.3	  633.0	 3603.0	...
10590515	  782.4	  633.0	 3604.0	...
10590516	  782.6	  632.9	 3603.0	...
10590517	  782.6	  632.4	 3602.0	...
10590518	  782.7	  632.0	 3602.0	...
10590519	  782.8	  632.1	 3603.0	...
10590520	  782.9	  632.6	 3604.0	...
10590521	  783.0	  633.1	 3604.0	...
10590522	  783.0	  633.5	 3604.0	...
10590523	  782.6	  633.9	 3606.0	...
10590524	  782.2	  634.0	 3610.0	...
10590525	  782.1	  633.8	 3613.0	...
10590526	  782.2	  633.6	 3614.0	...
10590527	  782.1	  632.9	 3613.0	...
10590528	  782.0	  632.2	 3612.0	...
10590529	  781.9	  631.5	 3612.0	...
10590530	  781.8	  631.3	 3613.0	...
10590531	  781.7	  631.2	 3615.0	...
10590532	  781.6	  631.6	 3616.0	...
10590533	  781.8	  632.1	 3617.0	...
10590534	  782.8	  632.5	 3618.0	...
10590535	  783.9	  632.3	 3619.0	...
10590536	  784.2	  631.5	 3619.0	...
10590537	  783.7	  630.7	 3619.0	...
10590538	  783.2	  630.0	 3618.0	...
10590539	  783.1	  630.2	 3621.0	...
10590540	  783.1	  630.5	 3624.0	...
10590541	  783.0	  630.3	 3627.0	...
10590542	  782.6	  630.2	 3627.0	...
10590543	  782.1	  630.0	 3627.0	...
10590544	  781.9	  630.6	 3627.0	...
10590545	  782.2	  631.0	 3626.0	...
10590546	  782.7	  631.2	 3625.0	...
10590547	  783.2	  631.0	 3624.0	...
10590548	  783.6	  630.8	 3624.0	...
10590549	  783.5	  630.7	 3627.0	...
10590550	  783.3	  630.8	 3630.0	...
10590551	  783.2	  631.1	 3634.0	...
10590552	  783.2	  631.3	 3635.0	...
10590553	  782.9	  631.2	 3635.0	...
10590554	  782.5	  631.1	 3632.0	...
10590555	  782.2	  630.9	 3628.0	...
10590556	  782.2	  630.8	 3630.0	...
10590557	  782.7	  631.4	 3635.0	...
10590558	  783.2	  632.0	 3641.0	...
10590559	  783.6	  632.6	 3642.0	...
10590560	  783.4	  631.7	 3642.0	...
10590561	  783.3	  630.9	 3642.0	...
10590562	  783.3	  630.9	 3639.0	...
10590563	  783.8	  631.5	 3635.0	...
10590564	  784.3	  632.0	 3632.0	...
10590565	  784.7	  631.7	 3632.0	...
10590566	  784.7	  631.5	 3635.0	...
10590567	  784.7	  631.2	 3638.0	...
10590568	  784.5	  631.0	 3641.0	...
10590569	  784.0	  631.1	 3640.0	...
10590570	  783.6	  631.3	 3640.0	...
10590571	  783.3	  631.5	 3643.0	...
10590572	  782.9	  631.5	 3645.0	...
10590573	  782.5	  631.4	 3649.0	...
10590574	  782.5	  631.1	 3651.0	...
10590575	  782.5	  631.0	 3652.0	...
10590576	  782.6	  630.8	 3648.0	...
10590577	  782.6	  630.6	 3643.0	...
10590578	  782.6	  630.5	 3638.0	...
10590579	  782.7	  630.5	 3639.0	...
10590580	  782.6	  630.6	 3642.0	...
10590581	  782.6	  631.1	 3645.0	...
10590582	  783.1	  631.9	 3647.0	...
10590583	  783.6	  632.7	 3650.0	...
10590584	  784.1	  632.8	 3652.0	...
10590585	  784.0	  632.6	 3655.0	...
10590586	  784.0	  632.4	 3655.0	...
10590587	  783.9	  632.2	 3655.0	...
10590588	  784.0	  632.1	 3654.0	...
10590589	  784.0	  631.8	 3654.0	...
10590590	  783.7	  631.8	 3654.0	...
10590591	  783.2	  631.9	 3653.0	...
10590592	  782.9	  632.0	 3654.0	...
10590593	  783.1	  632.1	 3656.0	...
10590594	  783.4	  632.2	 3659.0	...
10590595	  783.8	  632.4	 3660.0	...
10590596	  784.1	  632.4	 3656.0	...
10590597	  784.3	  632.4	 3651.0	...
10590598	  784.2	  632.0	 3645.0	...
10590599	  784.0	  631.6	 3643.0	...
10590600	  783.9	  631.2	 3642.0	...
10590601	  783.9	  631.1	 3643.0	...
10590602	  783.9	  630.9	 3646.0	...
10590603	  783.5	  630.8	 3649.0	...
10590604	  782.9	  630.7	 3652.0	...
10590605	  782.2	  630.8	 3657.0	...
10590606	  780.5	  629.6	 3659.0	...
10590607	  778.9	  628.5	 3661.0	...
10590608	  777.2	  625.9	 3662.0	...
10590609	  776.8	  624.3	 3664.0	...
10590610	  775.6	  622.7	 3666.0	...
10590611	  774.6	  622.7	 3666.0	...
10590612	  773.6	  621.9	 3665.0	...
10590613	  772.8	  620.6	 3663.0	...
10590614	  772.4	  619.3	 3664.0	...
10590615	  772.2	  618.7	 3665.0	...
10590616	  772.6	  618.7	 3666.0	...
10590617	  773.6	  618.5	 3667.0	...
10590618	  774.6	  618.3	 3669.0	...
10590619	  775.8	  617.9	 3669.0	...
10590620	  776.6	  617.7	 3668.0	...
10590621	  777.3	  617.6	 3667.0	...
10590622	  777.8	  617.6	 3667.0	...
10590623	  778.1	  617.6	 3668.0	...
10590624	  778.9	  617.6	 3668.0	...
10590625	  779.7	  617.8	 3668.0	...
10590626	  779.9	  618.6	 3667.0	...
10590627	  779.9	  619.3	 3667.0	...
10590628	  779.8	  619.9	 3666.0	...
10590629	  779.8	  620.1	 3665.0	...
10590630	  779.7	  620.2	 3668.0	...
10590631	  779.7	  620.3	 3671.0	...
10590632	  779.1	  620.3	 3671.0	...
10590633	  778.6	  620.3	 3669.0	...
10590634	  778.3	  620.3	 3666.0	...
10590635	  778.5	  620.4	 3667.0	...
10590636	  778.7	  620.7	 3666.0	...
10590637	  778.8	  621.1	 3665.0	...
10590638	  779.0	  621.3	 3664.0	...
10590639	  778.6	  621.3	 3663.0	...
10590640	  778.1	  621.2	 3662.0	...
10590641	  777.5	  621.2	 3660.0	...
10590642	  777.8	  621.3	 3661.0	...
10590643	  778.3	  621.4	 3661.0	...
10590644	  778.9	  621.6	 3661.0	...
10590645	  779.1	  621.7	 3662.0	...
MSG	10590646 0000 _ Number Off
10590646	  779.1	  621.8	 3663.0	...
10590647	  778.9	  621.8	 3666.0	...
10590648	  778.8	  622.0	 3669.0	...
10590649	  778.7	  622.1	 3671.0	...
10590650	  778.6	  622.1	 3671.0	...
10590651	  778.6	  621.6	 3671.0	...
10590652	  778.6	  621.1	 3672.0	...
10590653	  778.5	  620.6	 3673.0	...
10590654	  778.6	  621.0	 3670.0	...
10590655	  778.6	  621.6	 3667.0	...
10590656	  778.7	  622.2	 3663.0	...
10590657	  778.5	  621.1	 3662.0	...
10590658	  778.4	  619.7	 3663.0	...
10590659	  778.3	  618.8	 3665.0	...
10590660	  779.0	  619.9	 3665.0	...
10590661	  779.6	  620.8	 3663.0	...
10590662	  780.3	  621.0	 3660.0	...
10590663	  780.3	  620.6	 3659.0	...
10590664	  780.4	  620.1	 3661.0	...
10590665	  780.3	  619.9	 3663.0	...
10590666	  780.0	  619.9	 3664.0	...
10590667	  779.8	  620.1	 3660.0	...
10590668	  779.8	  620.2	 3657.0	...
10590669	  779.7	  620.3	 3653.0	...
10590670	  779.4	  620.7	 3653.0	...
10590671	  779.1	  621.1	 3655.0	...
10590672	  778.9	  621.4	 3657.0	...
10590673	  778.8	  621.4	 3659.0	...
10590674	  778.8	  621.5	 3659.0	...
10590675	  778.8	  621.7	 3660.0	...
10590676	  779.0	  621.2	 3661.0	...
10590677	  779.2	  620.3	 3661.0	...
10590678	  779.3	  619.4	 3659.0	...
10590679	  779.6	  619.8	 3658.0	...
10590680	  779.9	  620.6	 3657.0	...
10590681	  780.1	  620.9	 3657.0	...
10590682	  780.0	  620.5	 3658.0	...
10590683	  780.0	  619.7	 3661.0	...
10590684	  780.1	  619.5	 3664.0	...
10590685	  780.3	  619.4	 3666.0	...
10590686	  780.7	  619.5	 3664.0	...
10590687	  781.0	  619.5	 3663.0	...
10590688	  780.5	  619.1	 3662.0	...
10590689	  779.9	  618.9	 3662.0	...
10590690	  779.6	  618.8	 3662.0	...
10590691	  780.0	  619.0	 3663.0	...
10590692	  780.0	  619.2	 3664.0	...
10590693	  779.6	  619.3	 3665.0	...
10590694	  779.3	  619.2	 3667.0	...
10590695	  779.3	  618.9	 3668.0	...
10590696	  779.4	  618.5	 3669.0	...
10590697	  779.3	  618.3	 3664.0	...
10590698	  779.1	  618.4	 3660.0	...
10590699	  779.1	  618.5	 3655.0	...
10590700	  779.2	  618.5	 3658.0	...
10590701	  779.6	  618.4	 3662.0	...
10590702	  779.8	  618.4	 3666.0	...
10590703	  780.0	  618.6	 3666.0	...
10590704	  779.9	  618.9	 3662.0	...
10590705	  779.8	  619.1	 3659.0	...
10590706	  779.8	  618.9	 3658.0	...
10590707	  779.7	  618.6	 3661.0	...
10590708	  779.7	  618.8	 3665.0	...
10590709	  779.5	  619.3	 3664.0	...
10590710	  779.4	  619.8	 3661.0	...
10590711	  779.6	  619.7	 3658.0	...
10590712	  779.8	  619.6	 3659.0	...
10590713	  780.2	  619.5	 3660.0	...
10590714	  780.3	  619.4	 3663.0	...
10590715	  780.2	  619.3	 3666.0	...
10590716	  780.1	  619.2	 3668.0	...
10590717	  779.9	  619.2	 3665.0	...
10590718	  780.0	  619.4	 3661.0	...
10590719	  780.1	  619.8	 3660.0	...
10590720	  780.2	  620.6	 3662.0	...
10590721	  780.4	  621.1	 3664.0	...
10590722	  780.7	  621.4	 3665.0	...
10590723	  781.2	  621.1	 3665.0	...
10590724	  781.4	  620.9	 3667.0	...
10590725	  781.4	  620.4	 3667.0	...
10590726	  781.2	  620.0	 3667.0	...
10590727	  780.9	  619.5	 3667.0	...
10590728	  780.9	  619.4	 3664.0	...
10590729	  780.8	  619.3	 3661.0	...
10590730	  781.0	  619.2	 3657.0	...
10590731	  781.2	  619.3	 3661.0	...
10590732	  781.3	  619.9	 3665.0	...
10590733	  781.2	  620.4	 3668.0	...
10590734	  780.9	  620.6	 3668.0	...
10590735	  780.7	  620.3	 3667.0	...
10590736	  780.5	  620.7	 3666.0	...
10590737	  780.5	  621.2	 3666.0	...
10590738	  780.5	  621.1	 3667.0	...
10590739	  780.6	  620.4	 3665.0	...
10590740	  780.7	  619.8	 3663.0	...
10590741	  780.5	  619.8	 3662.0	...
10590742	  780.1	  619.9	 3662.0	...
10590743	  779.7	  620.0	 3662.0	...
10590744	  779.9	  620.1	 3659.0	...
10590745	  780.4	  620.2	 3657.0	...
10590746	  780.8	  620.5	 3658.0	...
10590747	  781.0	  620.9	 3662.0	...
10590748	  781.2	  621.2	 3667.0	...
10590749	  781.6	  621.0	 3670.0	...
10590750	  781.8	  620.7	 3672.0	...
10590751	  781.2	  620.3	 3674.0	...
10590752	  780.4	  620.1	 3674.0	...
10590753	  779.6	  619.9	 3673.0	...
10590754	  779.7	  619.8	 3672.0	...
10590755	  780.1	  619.8	 3671.0	...
10590756	  780.9	  620.6	 3669.0	...
10590757	  781.6	  621.4	 3662.0	...
10590758	  782.0	  621.9	 3656.0	...
10590759	  782.0	  621.4	 3652.0	...
10590760	  781.1	  620.9	 3655.0	...
10590761	  780.1	  620.6	 3657.0	...
10590762	  779.6	  620.3	 3659.0	...
10590763	  780.1	  620.0	 3659.0	...
10590764	  780.5	  619.9	 3660.0	...
10590765	  780.4	  620.2	 3662.0	...
10590766	  780.6	  620.5	 3663.0	...
10590767	  780.8	  620.8	 3664.0	...
10590768	  780.4	  620.9	 3666.0	...
10590769	  779.7	  620.5	 3666.0	...
10590770	  779.0	  620.2	 3664.0	...
10590771	  778.9	  619.9	 3662.0	...
10590772	  778.9	  620.0	 3660.0	...
10590773	  778.8	  620.2	 3661.0	...
10590774	  778.9	  620.5	 3662.0	...
10590775	  778.8	  620.7	 3664.0	...
10590776	  778.6	  620.7	 3665.0	...
10590777	  778.8	  621.5	 3665.0	...
10590778	  779.4	  622.3	 3663.0	...
10590779	  780.0	  623.1	 3662.0	...
10590780	  780.3	  622.8	 3662.0	...
10590781	  780.2	  622.5	 3663.0	...
10590782	  780.2	  622.1	 3663.0	...
10590783	  780.1	  622.7	 3663.0	...
10590784	  780.1	  623.4	 3663.0	...
10590785	  780.0	  623.2	 3662.0	...
10590786	  780.0	  622.3	 3660.0	...
10590787	  780.2	  621.5	 3659.0	...
10590788	  780.3	  621.4	 3661.0	...
10590789	  780.2	  621.7	 3662.0	...
10590790	  779.9	  621.8	 3664.0	...
10590791	  779.8	  622.0	 3665.0	...
10590792	  779.7	  621.6	 3665.0	...
10590793	  779.6	  621.4	 3664.0	...
10590794	  779.7	  621.2	 3663.0	...
10590795	  779.9	  621.1	 3662.0	...
10590796	  779.9	  621.2	 3659.0	...
10590797	  779.8	  621.3	 3656.0	...
10590798	  779.6	  621.4	 3653.0	...
10590799	  779.4	  621.6	 3651.0	...
10590800	  779.3	  621.4	 3654.0	...
10590801	  779.5	  621.2	 3658.0	...
10590802	  779.6	  621.4	 3657.0	...
10590803	  779.5	  621.8	 3654.0	...
10590804	  779.1	  622.2	 3650.0	...
10590805	  778.8	  622.2	 3651.0	...
10590806	  778.7	  622.2	 3651.0	...
10590807	  778.5	  622.2	 3651.0	...
10590808	  778.9	  622.7	 3650.0	...
10590809	  779.5	  623.2	 3649.0	...
10590810	  780.1	  623.8	 3649.0	...
10590811	  780.4	  623.8	 3649.0	...
10590812	  780.4	  623.9	 3649.0	...
10590813	  779.9	  623.9	 3650.0	...
10590814	  779.3	  623.1	 3649.0	...
10590815	  778.7	  622.2	 3649.0	...
10590816	  778.7	  621.6	 3647.0	...
10590817	  778.9	  622.0	 3647.0	...
10590818	  779.3	  622.3	 3648.0	...
10590819	  779.7	  622.6	 3649.0	...
10590820	  780.1	  622.8	 3651.0	...
10590821	  780.1	  623.2	 3652.0	...
10590822	  780.1	  623.3	 3652.0	...
10590823	  780.1	  623.2	 3655.0	...
10590824	  780.1	  622.6	 3656.0	...
10590825	  780.1	  622.0	 3656.0	...
10590826	  780.1	  622.6	 3653.0	...
10590827	  780.1	  623.5	 3651.0	...
10590828	  780.1	  624.8	 3650.0	...
10590829	  780.0	  625.1	 3651.0	...
10590830	  779.8	  625.6	 3652.0	...
10590831	  779.7	  625.7	 3653.0	...
10590832	  779.6	  625.1	 3652.0	...
10590833	  779.7	  624.6	 3652.0	...
10590834	  779.7	  624.0	 3652.0	...
10590835	  779.9	  624.2	 3653.0	...
10590836	  779.9	  624.2	 3653.0	...
10590837	  780.0	  624.2	 3651.0	...
10590838	  779.9	  624.4	 3650.0	...
10590839	  780.1	  624.5	 3649.0	...
10590840	  780.2	  624.5	 3651.0	...
10590841	  780.4	  624.5	 3651.0	...
10590842	  780.5	  624.6	 3650.0	...
10590843	  780.6	  624.7	 3648.0	...
10590844	  780.6	  624.6	 3648.0	...
10590845	  780.3	  624.5	 3648.0	...
10590846	  779.5	  624.7	 3648.0	...
MSG	10590847 0000 _ Number On
10590847	  778.7	  625.0	 3649.0	...
10590848	  778.6	  625.1	 3651.0	...
10590849	  779.1	  625.0	 3652.0	...
10590850	  779.8	  624.9	 3652.0	...
10590851	  780.0	  624.9	 3653.0	...
10590852	  780.0	  624.9	 3653.0	...
10590853	  779.7	  625.0	 3653.0	...
10590854	  779.5	  624.9	 3650.0	...
10590855	  779.4	  624.9	 3647.0	...
10590856	  779.3	  624.8	 3644.0	...
10590857	  779.1	  624.5	 3644.0	...
10590858	  778.9	  623.7	 3644.0	...
10590859	  778.7	  623.1	 3642.0	...
10590860	  778.6	  622.7	 3641.0	...
10590861	  778.5	  622.8	 3645.0	...
10590862	  778.6	  622.8	 3651.0	...
10590863	  778.7	  623.1	 3652.0	...
10590864	  778.8	  623.4	 3648.0	...
10590865	  778.9	  623.7	 3643.0	...
10590866	  779.2	  623.9	 3642.0	...
10590867	  779.4	  624.1	 3641.0	...
10590868	  779.7	  624.0	 3642.0	...
10590869	  779.7	  623.6	 3643.0	...
10590870	  779.5	  623.3	 3645.0	...
10590871	  779.3	  623.8	 3643.0	...
10590872	  779.1	  624.4	 3639.0	...
10590873	  779.2	  625.1	 3636.0	...
10590874	  779.3	  625.2	 3634.0	...
10590875	  779.3	  625.3	 3633.0	...
10590876	  779.3	  625.3	 3636.0	...
10590877	  779.3	  625.1	 3639.0	...
10590878	  779.4	  624.8	 3643.0	...
10590879	  779.6	  624.5	 3643.0	...
10590880	  779.7	  625.1	 3644.0	...
10590881	  779.8	  625.8	 3644.0	...
10590882	  779.8	  626.3	 3644.0	...
10590883	  779.9	  626.0	 3642.0	...
10590884	  780.0	  625.6	 3641.0	...
10590885	  780.1	  625.4	 3640.0	...
10590886	  780.1	  625.4	 3638.0	...
10590887	  780.1	  625.4	 3634.0	...
10590888	  780.1	  625.0	 3632.0	...
10590889	  780.0	  624.8	 3629.0	...
10590890	  779.8	  624.6	 3628.0	...
10590891	  779.0	  624.9	 3629.0	...
10590892	  778.4	  625.0	 3634.0	...
10590893	  778.4	  624.7	 3637.0	...
10590894	  778.8	  624.4	 3637.0	...
10590895	  779.4	  624.0	 3637.0	...
10590896	  779.6	  623.8	 3638.0	...
10590897	  779.8	  623.8	 3636.0	...
10590898	  779.8	  623.7	 3632.0	...
10590899	  779.5	  623.7	 3629.0	...
10590900	  779.2	  623.8	 3629.0	...
10590901	  779.1	  624.2	 3631.0	...
10590902	  779.5	  624.3	 3632.0	...
10590903	  779.8	  624.4	 3633.0	...
10590904	  779.9	  624.1	 3634.0	...
10590905	  779.9	  624.0	 3634.0	...
10590906	  779.8	  624.1	 3637.0	...
10590907	  779.7	  624.3	 3640.0	...
10590908	  779.7	  624.5	 3642.0	...
10590909	  779.8	  624.7	 3638.0	...
10590910	  779.8	  625.0	 3633.0	...
10590911	  779.7	  625.3	 3628.0	...
10590912	  779.5	  625.3	 3628.0	...
10590913	  779.3	  624.9	 3630.0	...
10590914	  779.2	  624.5	 3631.0	...
10590915	  779.1	  624.7	 3631.0	...
10590916	  778.9	  625.3	 3629.0	...
10590917	  778.8	  625.0	 3629.0	...
10590918	  778.9	  624.2	 3629.0	...
10590919	  779.0	  623.4	 3629.0	...
10590920	  779.3	  623.4	 3627.0	...
10590921	  779.6	  623.2	 3625.0	...
10590922	  779.8	  623.1	 3623.0	...
10590923	  779.8	  623.0	 3628.0	...
10590924	  779.8	  623.1	 3634.0	...
10590925	  779.9	  623.4	 3639.0	...
10590926	  779.9	  623.5	 3640.0	...
10590927	  780.0	  623.7	 3641.0	...
10590928	  780.1	  623.6	 3637.0	...
10590929	  780.2	  623.6	 3633.0	...
10590930	  780.4	  623.7	 3630.0	...
10590931	  780.5	  623.7	 3631.0	...
10590932	  780.6	  623.9	 3631.0	...
10590933	  780.5	  624.1	 3631.0	...
10590934	  780.3	  624.3	 3628.0	...
10590935	  780.4	  624.2	 3624.0	...
10590936	  780.6	  623.9	 3621.0	...
10590937	  780.6	  623.8	 3621.0	...
10590938	  780.5	  623.9	 3622.0	...
10590939	  780.6	  623.9	 3625.0	...
10590940	  780.8	  623.8	 3627.0	...
10590941	  781.0	  623.7	 3629.0	...
10590942	  780.8	  623.7	 3629.0	...
10590943	  780.5	  624.0	 3630.0	...
10590944	  780.3	  624.3	 3630.0	...
10590945	  780.2	  624.6	 3630.0	...
10590946	  780.1	  624.5	 3625.0	...
10590947	  780.1	  624.4	 3621.0	...
10590948	  780.4	  624.6	 3616.0	...
10590949	  780.6	  624.7	 3617.0	...
10590950	  780.8	  624.8	 3619.0	...
10590951	  780.6	  624.7	 3623.0	...
10590952	  780.4	  624.7	 3626.0	...
10590953	  780.2	  624.2	 3628.0	...
10590954	  780.7	  623.6	 3627.0	...
10590955	  781.0	  623.0	 3624.0	...
10590956	  781.4	  622.9	 3622.0	...
10590957	  781.3	  622.7	 3618.0	...
10590958	  781.2	  622.4	 3617.0	...
10590959	  781.2	  622.1	 3616.0	...
10590960	  781.2	  622.0	 3616.0	...
10590961	  781.3	  622.0	 3616.0	...
10590962	  781.3	  622.2	 3615.0	...
10590963	  781.4	  622.4	 3616.0	...
10590964	  781.4	  622.4	 3616.0	...
10590965	  781.4	  622.4	 3615.0	...
10590966	  781.4	  622.8	 3614.0	...
10590967	  781.4	  623.3	 3617.0	...
10590968	  781.4	  623.6	 3619.0	...
10590969	  781.4	  622.9	 3622.0	...
10590970	  781.3	  622.2	 3622.0	...
10590971	  781.2	  621.7	 3622.0	...
10590972	  781.4	  622.0	 3620.0	...
10590973	  781.7	  622.2	 3617.0	...
10590974	  782.0	  622.2	 3615.0	...
10590975	  782.2	  622.1	 3615.0	...
10590976	  782.1	  622.1	 3615.0	...
10590977	  782.1	  622.4	 3616.0	...
10590978	  782.0	  622.8	 3617.0	...
10590979	  782.0	  623.2	 3618.0	...
10590980	  782.0	  623.3	 3619.0	...
10590981	  781.8	  623.1	 3616.0	...
10590982	  781.7	  623.0	 3613.0	...
10590983	  781.5	  623.0	 3612.0	...
10590984	  781.7	  623.0	 3615.0	...
10590985	  781.8	  623.0	 3618.0	...
10590986	  782.1	  622.9	 3618.0	...
10590987	  782.2	  622.8	 3619.0	...
10590988	  782.3	  622.5	 3619.0	...
10590989	  782.3	  622.2	 3617.0	...
10590990	  782.3	  621.9	 3614.0	...
10590991	  782.4	  622.2	 3612.0	...
10590992	  782.3	  622.6	 3612.0	...
10590993	  782.2	  622.9	 3611.0	...
10590994	  782.2	  622.9	 3610.0	...
10590995	  782.2	  622.5	 3612.0	...
10590996	  782.3	  622.2	 3616.0	...
10590997	  782.4	  621.9	 3620.0	...
10590998	  782.6	  621.7	 3621.0	...
10590999	  782.7	  621.5	 3622.0	...
10591000	  782.7	  621.5	 3621.0	...
10591001	  782.5	  621.7	 3620.0	...
10591002	  782.3	  621.8	 3620.0	...
10591003	  782.1	  621.9	 3619.0	...
10591004	  782.1	  621.9	 3618.0	...
10591005	  782.3	  621.9	 3618.0	...
10591006	  782.6	  621.8	 3618.0	...
10591007	  782.9	  621.8	 3619.0	...
10591008	  783.1	  621.7	 3619.0	...
10591009	  782.9	  621.7	 3617.0	...
10591010	  782.8	  622.3	 3616.0	...
10591011	  782.9	  622.7	 3616.0	...
10591012	  783.3	  623.1	 3618.0	...
10591013	  783.6	  623.0	 3616.0	...
10591014	  783.3	  623.1	 3613.0	...
10591015	  782.9	  623.1	 3614.0	...
10591016	  782.5	  622.9	 3617.0	...
10591017	  782.6	  622.6	 3621.0	...
10591018	  783.0	  622.4	 3616.0	...
10591019	  783.5	  622.3	 3611.0	...
10591020	  783.5	  622.1	 3607.0	...
10591021	  783.3	  621.9	 3608.0	...
10591022	  783.1	  621.6	 3610.0	...
10591023	  783.3	  621.3	 3609.0	...
10591024	  783.5	  621.0	 3608.0	...
10591025	  783.6	  620.9	 3608.0	...
10591026	  783.8	  621.0	 3610.0	...
10591027	  783.8	  621.2	 3613.0	...
10591028	  783.7	  621.5	 3614.0	...
10591029	  783.5	  621.5	 3615.0	...
10591030	  783.4	  621.6	 3615.0	...
10591031	  783.4	  621.6	 3616.0	...
10591032	  783.2	  621.8	 3617.0	...
10591033	  782.7	  622.1	 3616.0	...
10591034	  782.2	  622.3	 3614.0	...
10591035	  782.0	  622.5	 3614.0	...
10591036	  782.0	  622.6	 3615.0	...
10591037	  782.0	  622.8	 3616.0	...
10591038	  782.4	  622.9	 3615.0	...
10591039	  782.8	  623.1	 3614.0	...
10591040	  783.1	  623.1	 3614.0	...
10591041	  782.9	  622.8	 3613.0	...
10591042	  782.6	  621.8	 3613.0	...
10591043	  782.5	  620.8	 3614.0	...
10591044	  782.4	  620.2	 3613.0	...
10591045	  782.3	  620.2	 3611.0	...
10591046	  782.3	  620.2	 3609.0	...
10591047	  782.4	  620.1	 3606.0	...
10591048	  782.4	  620.7	 3604.0	...
10591049	  782.3	  621.3	 3604.0	...
10591050	  782.1	  622.5	 3606.0	...
10591051	  782.0	  623.1	 3607.0	...
10591052	  782.3	  623.1	 3606.0	...
10591053	  782.7	  622.0	 3606.0	...
10591054	  783.1	  620.9	 3606.0	...
10591055	  783.1	  620.9	 3606.0	...
10591056	  783.1	  621.4	 3606.0	...
10591057	  783.1	  621.8	 3606.0	...
10591058	  783.1	  621.9	 3607.0	...
10591059	  783.0	  621.6	 3608.0	...
10591060	  782.7	  621.3	 3610.0	...
10591061	  782.4	  620.9	 3612.0	...
10591062	  782.7	  620.7	 3614.0	...
10591063	  783.2	  620.8	 3615.0	...
10591064	  783.7	  621.1	 3613.0	...
10591065	  783.6	  622.0	 3612.0	...
10591066	  783.9	  622.5	 3608.0	...
10591067	  784.3	  622.2	 3605.0	...
10591068	  784.8	  621.5	 3608.0	...
10591069	  784.5	  621.1	 3613.0	...
10591070	  784.0	  621.3	 3612.0	...
10591071	  784.0	  621.6	 3607.0	...
10591072	  784.5	  621.6	 3600.0	...
10591073	  784.7	  621.6	 3598.0	...
10591074	  784.3	  621.7	 3597.0	...
10591075	  784.3	  621.6	 3596.0	...
10591076	  784.6	  621.4	 3597.0	...
10591077	  784.9	  621.3	 3599.0	...
10591078	  784.7	  621.1	 3600.0	...
10591079	  784.5	  620.7	 3599.0	...
10591080	  784.1	  620.5	 3599.0	...
10591081	  783.8	  620.4	 3600.0	...
10591082	  783.6	  620.6	 3600.0	...
10591083	  783.9	  620.7	 3600.0	...
10591084	  784.1	  620.8	 3599.0	...
10591085	  784.6	  620.9	 3595.0	...
10591086	  784.9	  621.2	 3591.0	...
10591087	  785.3	  621.6	 3591.0	...
10591088	  785.3	  622.1	 3594.0	...
10591089	  785.2	  622.5	 3596.0	...
10591090	  785.3	  622.8	 3598.0	...
10591091	  785.4	  623.0	 3601.0	...
10591092	  785.6	  623.0	 3600.0	...
10591093	  785.6	  623.1	 3597.0	...
10591094	  785.5	  623.0	 3593.0	...
10591095	  785.3	  622.9	 3591.0	...
10591096	  785.1	  622.8	 3592.0	...
10591097	  785.0	  622.9	 3594.0	...
10591098	  784.9	  622.9	 3596.0	...
10591099	  784.8	  623.0	 3595.0	...
10591100	  784.7	  623.0	 3594.0	...
10591101	  784.8	  622.8	 3593.0	...
10591102	  785.1	  622.4	 3592.0	...
10591103	  785.3	  622.0	 3590.0	...
10591104	  785.3	  621.7	 3588.0	...
10591105	  785.1	  621.6	 3583.0	...
10591106	  785.0	  621.7	 3579.0	...
10591107	  785.1	  622.0	 3578.0	...
10591108	  785.1	  622.3	 3581.0	...
10591109	  785.3	  622.5	 3583.0	...
10591110	  785.4	  622.8	 3583.0	...
10591111	  785.6	  623.1	 3584.0	...
10591112	  785.6	  623.2	 3586.0	...
10591113	  785.2	  623.2	 3589.0	...
10591114	  784.8	  623.1	 3590.0	...
10591115	  784.4	  622.7	 3591.0	...
10591116	  784.6	  622.4	 3589.0	...
10591117	  784.8	  621.9	 3585.0	...
10591118	  785.2	  621.8	 3582.0	...
10591119	  785.5	  622.1	 3582.0	...
10591120	  785.5	  622.6	 3582.0	...
10591121	  785.3	  623.3	 3582.0	...
10591122	  785.1	  623.4	 3583.0	...
10591123	  785.1	  623.6	 3583.0	...
10591124	  785.1	  623.6	 3579.0	...
10591125	  785.3	  623.5	 3574.0	...
10591126	  785.6	  623.3	 3572.0	...
10591127	  786.0	  623.4	 3574.0	...
10591128	  786.1	  623.6	 3576.0	...
10591129	  785.8	  623.7	 3575.0	...
10591130	  785.4	  623.7	 3574.0	...
10591131	  785.0	  623.7	 3574.0	...
10591132	  785.1	  623.9	 3575.0	...
10591133	  785.3	  624.0	 3575.0	...
10591134	  785.4	  624.1	 3576.0	...
10591135	  785.4	  624.1	 3576.0	...
10591136	  785.6	  624.1	 3576.0	...
10591137	  785.8	  624.0	 3580.0	...
10591138	  786.1	  623.9	 3583.0	...
10591139	  786.1	  624.0	 3582.0	...
10591140	  786.2	  624.2	 3577.0	...
10591141	  786.3	  624.6	 3570.0	...
10591142	  786.4	  624.8	 3569.0	...
10591143	  786.5	  624.1	 3568.0	...
10591144	  786.0	  623.4	 3570.0	...
10591145	  785.6	  623.1	 3572.0	...
10591146	  785.3	  623.5	 3574.0	...
10591147	  785.3	  624.0	 3573.0	...
10591148	  785.4	  624.0	 3572.0	...
10591149	  785.4	  624.1	 3571.0	...
10591150	  785.5	  624.3	 3571.0	...
10591151	  785.8	  624.4	 3569.0	...
10591152	  786.2	  624.5	 3568.0	...
10591153	  786.4	  624.6	 3565.0	...
10591154	  786.4	  624.4	 3564.0	...
10591155	  786.2	  624.3	 3568.0	...
10591156	  786.2	  624.5	 3573.0	...
10591157	  786.2	  625.0	 3577.0	...
10591158	  786.1	  625.3	 3572.0	...
MSG	10591159 0000 _ Number Off
10591159	  786.2	  625.3	 3567.0	...
10591160	  786.4	  625.2	 3561.0	...
10591161	  786.7	  625.3	 3560.0	...
10591162	  786.7	  625.4	 3559.0	...
10591163	  786.6	  625.4	 3558.0	...
10591164	  786.7	  625.9	 3557.0	...
10591165	  787.1	  626.3	 3558.0	...
10591166	  787.4	  626.6	 3560.0	...
10591167	  787.7	  626.2	 3563.0	...
10591168	  787.7	  625.8	 3562.0	...
10591169	  787.7	  626.0	 3562.0	...
10591170	  787.6	  626.4	 3561.0	...
10591171	  787.3	  626.8	 3560.0	...
10591172	  787.0	  627.0	 3560.0	...
10591173	  786.8	  627.2	 3559.0	...
10591174	  786.7	  627.3	 3561.0	...
10591175	  786.4	  627.3	 3563.0	...
10591176	  786.1	  627.3	 3565.0	...
10591177	  786.5	  627.3	 3565.0	...
10591178	  786.8	  626.7	 3565.0	...
10591179	  786.9	  626.0	 3565.0	...
10591180	  786.6	  625.5	 3564.0	...
10591181	  786.2	  625.7	 3562.0	...
10591182	  786.0	  625.8	 3560.0	...
10591183	  785.5	  625.8	 3560.0	...
10591184	  785.3	  626.3	 3562.0	...
10591185	  785.8	  626.9	 3561.0	...
10591186	  786.4	  627.4	 3557.0	...
10591187	  786.8	  626.8	 3553.0	...
10591188	  786.6	  626.4	 3553.0	...
10591189	  786.5	  626.0	 3553.0	...
10591190	  786.6	  626.1	 3552.0	...
10591191	  786.7	  626.2	 3552.0	...
10591192	  786.7	  626.5	 3551.0	...
10591193	  786.7	  626.8	 3551.0	...
10591194	  786.6	  627.0	 3551.0	...
10591195	  786.9	  627.0	 3551.0	...
10591196	  787.4	  627.1	 3554.0	...
10591197	  787.8	  627.0	 3555.0	...
10591198	  787.8	  627.0	 3556.0	...
10591199	  787.7	  627.0	 3553.0	...
10591200	  787.5	  626.7	 3552.0	...
10591201	  787.0	  626.5	 3551.0	...
10591202	  786.5	  626.2	 3552.0	...
10591203	  786.1	  626.4	 3553.0	...
10591204	  786.9	  626.5	 3553.0	...
10591205	  787.7	  626.3	 3551.0	...
10591206	  788.1	  626.1	 3550.0	...
10591207	  787.7	  626.1	 3546.0	...
10591208	  787.4	  626.3	 3543.0	...
10591209	  787.6	  626.2	 3541.0	...
10591210	  787.9	  626.0	 3543.0	...
10591211	  788.3	  625.7	 3544.0	...
10591212	  788.4	  625.4	 3543.0	...
10591213	  788.7	  625.2	 3542.0	...
10591214	  788.8	  625.2	 3543.0	...
10591215	  788.5	  625.3	 3547.0	...
10591216	  788.1	  625.4	 3551.0	...
10591217	  787.6	  625.5	 3552.0	...
10591218	  787.4	  625.5	 3552.0	...
10591219	  787.5	  625.4	 3550.0	...
10591220	  787.8	  625.3	 3546.0	...
10591221	  788.1	  626.3	 3543.0	...
10591222	  788.1	  627.5	 3541.0	...
10591223	  788.1	  627.9	 3541.0	...
10591224	  788.0	  627.3	 3541.0	...
10591225	  787.9	  626.6	 3542.0	...
10591226	  787.8	  626.6	 3543.0	...
10591227	  788.0	  626.5	 3544.0	...
10591228	  788.1	  626.4	 3545.0	...
10591229	  788.2	  626.1	 3546.0	...
10591230	  787.9	  625.8	 3549.0	...
10591231	  787.9	  625.6	 3551.0	...
10591232	  787.8	  625.7	 3552.0	...
10591233	  787.8	  625.8	 3551.0	...
10591234	  787.8	  625.8	 3552.0	...
10591235	  787.7	  625.8	 3554.0	...
10591236	  787.6	  625.7	 3552.0	...
10591237	  787.7	  625.7	 3549.0	...
10591238	  787.5	  625.7	 3546.0	...
10591239	  787.4	  625.6	 3549.0	...
10591240	  787.5	  625.5	 3552.0	...
10591241	  787.8	  625.2	 3555.0	...
10591242	  788.1	  625.0	 3554.0	...
10591243	  787.8	  625.2	 3549.0	...
10591244	  787.6	  625.6	 3544.0	...
10591245	  787.4	  626.0	 3541.0	...
10591246	  787.6	  626.1	 3542.0	...
10591247	  788.2	  626.2	 3543.0	...
10591248	  789.0	  626.3	 3544.0	...
10591249	  789.8	  626.5	 3545.0	...
10591250	  789.6	  626.5	 3546.0	...
10591251	  789.1	  625.8	 3546.0	...
10591252	  788.5	  625.1	 3547.0	...
10591253	  788.5	  624.3	 3548.0	...
10591254	  788.5	  624.9	 3547.0	...
10591255	  788.5	  625.6	 3545.0	...
10591256	  788.4	  626.2	 3543.0	...
10591257	  788.3	  626.2	 3543.0	...
10591258	  788.3	  626.2	 3545.0	...
10591259	  788.3	  626.2	 3547.0	...
10591260	  788.3	  626.3	 3546.0	...
10591261	  788.3	  626.3	 3542.0	...
10591262	  788.4	  626.4	 3538.0	...
10591263	  788.6	  626.5	 3538.0	...
10591264	  788.6	  626.6	 3540.0	...
10591265	  788.7	  626.9	 3542.0	...
10591266	  788.8	  627.1	 3545.0	...
10591267	  788.8	  626.5	 3547.0	...
10591268	  788.7	  625.6	 3548.0	...
10591269	  788.4	  624.9	 3548.0	...
10591270	  788.1	  625.2	 3548.0	...
10591271	  787.8	  625.5	 3549.0	...
10591272	  788.0	  625.7	 3549.0	...
10591273	  788.1	  625.8	 3549.0	...
10591274	  788.3	  625.7	 3549.0	...
10591275	  788.3	  625.4	 3548.0	...
10591276	  788.2	  625.1	 3550.0	...
10591277	  788.2	  624.8	 3552.0	...
10591278	  788.3	  624.7	 3554.0	...
10591279	  788.0	  624.8	 3554.0	...
10591280	  787.7	  624.8	 3554.0	...
10591281	  787.6	  624.9	 3552.0	...
10591282	  787.7	  624.9	 3550.0	...
10591283	  787.8	  625.0	 3549.0	...
10591284	  787.7	  625.0	 3551.0	...
10591285	  787.9	  625.0	 3551.0	...
10591286	  788.2	  624.4	 3547.0	...
10591287	  788.4	  623.7	 3544.0	...
10591288	  788.2	  622.9	 3543.0	...
10591289	  788.0	  622.7	 3540.0	...
10591290	  788.1	  623.3	 3537.0	...
10591291	  788.1	  624.0	 3539.0	...
10591292	  788.0	  624.7	 3543.0	...
10591293	  787.8	  624.8	 3545.0	...
10591294	  787.5	  624.9	 3543.0	...
10591295	  787.4	  625.0	 3544.0	...
10591296	  787.4	  625.2	 3548.0	...
10591297	  787.3	  625.3	 3552.0	...
10591298	  787.3	  625.4	 3551.0	...
10591299	  787.5	  625.2	 3547.0	...
10591300	  787.8	  625.0	 3543.0	...
10591301	  788.2	  624.8	 3540.0	...
10591302	  788.4	  624.0	 3540.0	...
10591303	  788.4	  623.2	 3541.0	...
10591304	  788.5	  623.4	 3543.0	...
10591305	  788.5	  624.3	 3545.0	...
10591306	  788.5	  625.3	 3545.0	...
10591307	  788.4	  625.6	 3545.0	...
10591308	  788.3	  625.9	 3545.0	...
10591309	  788.1	  626.0	 3546.0	...
10591310	  787.9	  625.6	 3547.0	...
10591311	  787.7	  625.2	 3547.0	...
10591312	  787.6	  625.0	 3546.0	...
10591313	  787.9	  624.9	 3544.0	...
10591314	  788.5	  624.9	 3544.0	...
10591315	  789.1	  624.9	 3547.0	...
10591316	  789.2	  625.2	 3549.0	...
10591317	  788.9	  625.4	 3550.0	...
10591318	  788.6	  624.9	 3548.0	...
10591319	  788.3	  624.4	 3546.0	...
10591320	  788.3	  623.7	 3546.0	...
10591321	  788.1	  623.8	 3548.0	...
10591322	  788.0	  623.8	 3550.0	...
10591323	  787.8	  623.8	 3552.0	...
10591324	  787.6	  623.7	 3554.0	...
10591325	  788.2	  623.1	 3553.0	...
10591326	  788.9	  622.6	 3553.0	...
10591327	  789.7	  622.8	 3552.0	...
10591328	  789.8	  623.8	 3552.0	...
10591329	  789.5	  624.8	 3552.0	...
10591330	  789.3	  624.8	 3553.0	...
10591331	  789.1	  624.4	 3553.0	...
10591332	  789.2	  624.1	 3553.0	...
10591333	  789.2	  624.2	 3552.0	...
10591334	  789.1	  623.7	 3552.0	...
10591335	  789.0	  623.1	 3552.0	...
10591336	  788.8	  622.6	 3552.0	...
10591337	  788.5	  622.7	 3552.0	...
10591338	  788.7	  622.9	 3552.0	...
10591339	  789.0	  623.0	 3552.0	...
10591340	  789.3	  623.1	 3552.0	...
10591341	  789.2	  623.3	 3551.0	...
10591342	  789.0	  623.7	 3550.0	...
10591343	  789.0	  624.1	 3549.0	...
10591344	  788.8	  624.1	 3551.0	...
10591345	  788.8	  623.8	 3552.0	...
10591346	  788.6	  623.4	 3553.0	...
10591347	  788.4	  623.3	 3553.0	...
10591348	  789.0	  623.1	 3553.0	...
10591349	  789.8	  623.0	 3557.0	...
10591350	  790.5	  623.0	 3561.0	...
10591351	  790.5	  623.4	 3565.0	...
10591352	  790.5	  624.0	 3564.0	...
10591353	  790.5	  624.6	 3563.0	...
10591354	  790.5	  624.2	 3563.0	...
10591355	  790.4	  623.6	 3561.0	...
10591356	  790.4	  623.0	 3560.0	...
10591357	  790.3	  623.0	 3557.0	...
10591358	  790.3	  623.1	 3557.0	...
10591359	  790.3	  623.4	 3557.0	...
10591360	  790.3	  623.6	 3557.0	...
10591361	  790.4	  623.6	 3557.0	...
10591362	  790.4	  623.5	 3557.0	...
10591363	  790.4	  623.4	 3557.0	...
10591364	  790.4	  623.5	 3556.0	...
10591365	  790.4	  623.5	 3556.0	...
10591366	  790.2	  623.5	 3557.0	...
10591367	  790.0	  623.6	 3558.0	...
10591368	  790.0	  623.7	 3559.0	...
10591369	  790.3	  623.4	 3559.0	...
10591370	  790.6	  622.9	 3558.0	...
10591371	  790.7	  622.5	 3558.0	...
10591372	  790.7	  622.7	 3558.0	...
MSG	10591373 0000 _ Number On
10591373	  790.8	  623.5	 3556.0	...
10591374	  790.8	  624.3	 3556.0	...
10591375	  790.9	  624.1	 3556.0	...
10591376	  791.0	  623.3	 3555.0	...
10591377	  791.3	  622.7	 3550.0	...
10591378	  791.8	  622.8	 3545.0	...
10591379	  792.2	  622.8	 3547.0	...
10591380	  792.4	  623.1	 3551.0	...
10591381	  792.3	  623.3	 3555.0	...
10591382	  792.1	  623.4	 3555.0	...
10591383	  791.9	  623.6	 3555.0	...
10591384	  791.7	  623.9	 3554.0	...
10591385	  791.6	  624.2	 3554.0	...
10591386	  791.5	  624.1	 3555.0	...
10591387	  791.5	  624.0	 3557.0	...
10591388	  791.5	  624.3	 3557.0	...
10591389	  791.4	  624.5	 3557.0	...
10591390	  791.2	  624.3	 3556.0	...
10591391	  790.9	  623.6	 3556.0	...
10591392	  790.7	  622.8	 3555.0	...
10591393	  790.8	  623.5	 3554.0	...
10591394	  791.0	  624.3	 3555.0	...
10591395	  791.1	  625.1	 3557.0	...
10591396	  791.2	  625.0	 3559.0	...
10591397	  791.3	  624.9	 3560.0	...
10591398	  791.4	  624.8	 3561.0	...
10591399	  791.3	  624.7	 3562.0	...
10591400	  791.1	  624.7	 3563.0	...
10591401	  790.8	  624.5	 3565.0	...
10591402	  790.7	  624.4	 3566.0	...
10591403	  790.7	  624.2	 3567.0	...
10591404	  790.6	  624.1	 3567.0	...
10591405	  790.5	  624.0	 3570.0	...
10591406	  790.6	  624.4	 3572.0	...
10591407	  790.8	  624.8	 3575.0	...
10591408	  791.0	  625.1	 3574.0	...
10591409	  791.2	  624.9	 3571.0	...
10591410	  791.4	  624.8	 3568.0	...
10591411	  791.6	  624.7	 3567.0	...
10591412	  791.6	  624.6	 3570.0	...
10591413	  791.6	  624.6	 3574.0	...
10591414	  791.7	  624.7	 3577.0	...
10591415	  791.7	  624.9	 3578.0	...
10591416	  791.6	  625.0	 3579.0	...
10591417	  791.4	  625.1	 3580.0	...
10591418	  791.3	  625.2	 3582.0	...
10591419	  791.2	  625.3	 3581.0	...
10591420	  791.5	  625.1	 3579.0	...
10591421	  791.7	  624.9	 3577.0	...
10591422	  792.0	  624.8	 3575.0	...
10591423	  792.0	  624.9	 3575.0	...
10591424	  791.8	  624.3	 3573.0	...
10591425	  791.6	  623.6	 3572.0	...
10591426	  791.7	  623.0	 3572.0	...
10591427	  792.1	  623.7	 3573.0	...
10591428	  792.4	  624.4	 3574.0	...
10591429	  792.2	  624.2	 3576.0	...
10591430	  792.1	  623.3	 3577.0	...
10591431	  792.0	  622.6	 3577.0	...
10591432	  791.9	  623.3	 3578.0	...
10591433	  791.7	  624.5	 3579.0	...
10591434	  791.6	  625.5	 3580.0	...
10591435	  791.6	  626.0	 3580.0	...
10591436	  791.8	  625.9	 3581.0	...
10591437	  791.7	  625.7	 3581.0	...
10591438	  791.6	  625.5	 3581.0	...
10591439	  791.5	  625.2	 3581.0	...
10591440	  791.8	  624.8	 3582.0	...
10591441	  791.9	  624.3	 3584.0	...
10591442	  791.8	  623.9	 3585.0	...
10591443	  791.7	  624.0	 3584.0	...
10591444	  791.6	  624.1	 3584.0	...
10591445	  791.5	  624.1	 3585.0	...
10591446	  791.4	  623.9	 3587.0	...
10591447	  791.4	  623.7	 3587.0	...
10591448	  791.5	  623.5	 3588.0	...
10591449	  791.6	  623.5	 3588.0	...
10591450	  791.3	  623.6	 3588.0	...
10591451	  790.9	  623.3	 3588.0	...
10591452	  790.5	  623.3	 3589.0	...
10591453	  790.4	  623.2	 3589.0	...
10591454	  790.4	  623.5	 3586.0	...
10591455	  790.6	  623.9	 3582.0	...
10591456	  790.7	  624.4	 3582.0	...
10591457	  790.8	  624.8	 3585.0	...
10591458	  790.7	  624.9	 3589.0	...
10591459	  790.7	  624.8	 3590.0	...
10591460	  790.9	  624.5	 3590.0	...
10591461	  791.5	  623.8	 3586.0	...
10591462	  792.0	  623.2	 3582.0	...
10591463	  792.3	  622.8	 3579.0	...
10591464	  792.4	  622.4	 3581.0	...
10591465	  792.1	  622.1	 3586.0	...
10591466	  791.7	  622.2	 3590.0	...
10591467	  791.4	  622.7	 3592.0	...
10591468	  791.4	  622.5	 3592.0	...
10591469	  791.4	  621.9	 3591.0	...
10591470	  791.9	  621.3	 3591.0	...
10591471	  792.3	  621.5	 3593.0	...
10591472	  792.2	  621.7	 3596.0	...
10591473	  791.6	  621.9	 3598.0	...
10591474	  791.0	  622.5	 3598.0	...
10591475	  790.9	  623.0	 3598.0	...
10591476	  790.7	  623.5	 3600.0	...
10591477	  790.6	  623.3	 3602.0	...
10591478	  790.6	  623.2	 3602.0	...
10591479	  790.9	  623.2	 3603.0	...
10591480	  791.6	  623.3	 3603.0	...
10591481	  792.2	  623.5	 3604.0	...
10591482	  792.6	  623.5	 3606.0	...
10591483	  792.6	  623.5	 3608.0	...
10591484	  792.6	  623.2	 3610.0	...
10591485	  792.6	  622.9	 3611.0	...
10591486	  792.6	  622.6	 3615.0	...
10591487	  792.7	  622.8	 3618.0	...
10591488	  792.8	  623.0	 3618.0	...
10591489	  792.8	  623.3	 3616.0	...
10591490	  792.8	  623.5	 3613.0	...
10591491	  792.8	  623.5	 3612.0	...
10591492	  792.9	  623.4	 3612.0	...
10591493	  792.6	  623.0	 3612.0	...
10591494	  792.3	  622.5	 3612.0	...
10591495	  792.1	  622.1	 3612.0	...
10591496	  792.2	  621.7	 3611.0	...
10591497	  792.2	  621.7	 3609.0	...
10591498	  792.0	  622.0	 3608.0	...
10591499	  792.2	  622.4	 3608.0	...
10591500	  792.6	  622.8	 3606.0	...
10591501	  793.1	  623.0	 3605.0	...
10591502	  793.2	  623.1	 3608.0	...
10591503	  792.9	  623.2	 3610.0	...
10591504	  792.6	  623.3	 3613.0	...
10591505	  792.6	  623.4	 3613.0	...
10591506	  792.9	  623.3	 3612.0	...
10591507	  793.4	  623.2	 3612.0	...
10591508	  793.5	  623.5	 3612.0	...
10591509	  793.4	  623.9	 3612.0	...
10591510	  792.7	  624.3	 3609.0	...
10591511	  792.1	  624.6	 3606.0	...
10591512	  792.1	  624.8	 3604.0	...
10591513	  792.7	  624.9	 3604.0	...
10591514	  793.4	  624.4	 3607.0	...
10591515	  793.6	  624.1	 3611.0	...
10591516	  793.3	  623.8	 3615.0	...
10591517	  793.0	  623.9	 3617.0	...
10591518	  792.6	  624.0	 3616.0	...
10591519	  792.6	  623.8	 3617.0	...
10591520	  792.6	  623.5	 3617.0	...
10591521	  792.6	  623.3	 3617.0	...
10591522	  792.6	  623.2	 3616.0	...
10591523	  792.5	  623.3	 3616.0	...
10591524	  792.5	  623.7	 3616.0	...
10591525	  792.5	  624.0	 3615.0	...
10591526	  792.6	  624.2	 3616.0	...
10591527	  792.6	  624.2	 3617.0	...
10591528	  792.6	  624.1	 3618.0	...
10591529	  792.6	  624.0	 3619.0	...
10591530	  792.5	  623.9	 3618.0	...
10591531	  792.4	  624.0	 3613.0	...
10591532	  792.8	  624.2	 3609.0	...
10591533	  793.2	  624.5	 3609.0	...
10591534	  793.3	  624.6	 3612.0	...
10591535	  792.9	  624.7	 3613.0	...
10591536	  792.4	  624.5	 3610.0	...
10591537	  792.2	  624.2	 3610.0	...
10591538	  792.1	  624.0	 3617.0	...
10591539	  792.3	  623.7	 3624.0	...
10591540	  792.5	  623.7	 3625.0	...
10591541	  792.4	  623.8	 3623.0	...
10591542	  792.1	  623.9	 3623.0	...
10591543	  791.8	  624.1	 3626.0	...
10591544	  791.8	  624.3	 3629.0	...
10591545	  791.8	  624.4	 3629.0	...
10591546	  791.9	  624.5	 3627.0	...
10591547	  792.2	  624.5	 3626.0	...
10591548	  792.4	  624.6	 3626.0	...
10591549	  792.4	  624.7	 3627.0	...
10591550	  792.1	  624.9	 3627.0	...
10591551	  791.9	  625.0	 3626.0	...
10591552	  791.7	  625.2	 3630.0	...
10591553	  792.0	  625.4	 3633.0	...
10591554	  792.4	  625.6	 3636.0	...
10591555	  793.0	  625.7	 3634.0	...
10591556	  793.2	  626.0	 3633.0	...
10591557	  793.2	  626.5	 3633.0	...
10591558	  792.9	  627.0	 3633.0	...
10591559	  792.7	  627.0	 3633.0	...
10591560	  792.7	  626.9	 3631.0	...
10591561	  792.6	  627.0	 3631.0	...
10591562	  792.6	  627.2	 3633.0	...
10591563	  792.7	  627.5	 3635.0	...
10591564	  792.7	  627.3	 3636.0	...
10591565	  792.7	  626.8	 3637.0	...
10591566	  792.1	  626.4	 3638.0	...
10591567	  791.6	  626.4	 3640.0	...
10591568	  791.1	  626.6	 3641.0	...
10591569	  791.2	  626.7	 3641.0	...
10591570	  791.4	  627.3	 3640.0	...
10591571	  791.7	  627.7	 3638.0	...
10591572	  792.0	  628.1	 3636.0	...
10591573	  792.1	  628.0	 3633.0	...
10591574	  792.1	  627.9	 3630.0	...
10591575	  792.1	  627.8	 3627.0	...
10591576	  791.9	  627.2	 3629.0	...
10591577	  791.7	  626.7	 3633.0	...
10591578	  791.6	  626.9	 3637.0	...
10591579	  791.7	  627.6	 3637.0	...
10591580	  791.6	  628.3	 3636.0	...
10591581	  791.5	  628.2	 3637.0	...
10591582	  791.7	  628.3	 3638.0	...
10591583	  792.1	  628.3	 3637.0	...
10591584	  792.2	  628.8	 3632.0	...
10591585	  791.8	  629.6	 3628.0	...
10591586	  791.5	  630.3	 3627.0	...
10591587	  791.5	  631.0	 3629.0	...
10591588	  791.4	  631.4	 3625.0	...
10591589	  791.3	  632.6	 3622.0	...
10591590	  791.2	  633.4	 3619.0	...
10591591	  791.2	  634.3	 3620.0	...
10591592	  791.2	  634.5	 3620.0	...
10591593	  791.6	  634.7	 3620.0	...
10591594	  792.1	  634.9	 3620.0	...
10591595	  791.9	  635.1	 3620.0	...
10591596	  791.2	  636.0	 3617.0	...
10591597	  790.8	  636.8	 3614.0	...
10591598	  791.3	  638.3	 3610.0	...
10591599	  791.7	  639.1	 3605.0	...
10591600	  791.9	  640.9	 3600.0	...
10591601	  792.0	  642.6	 3594.0	...
10591602	  792.1	  644.3	 3591.0	...
10591603	  792.1	  645.2	 3588.0	...
10591604	  792.2	  646.3	 3585.0	...
10591605	  792.0	  647.9	 3583.0	...
10591606	  791.9	  650.6	 3582.0	...
10591607	  792.1	  652.4	 3580.0	...
10591608	  792.5	  653.9	 3578.0	...
10591609	  793.1	  654.6	 3571.0	...
10591610	  793.4	  655.8	 3564.0	...
10591611	  793.7	  656.8	 3559.0	...
10591612	  793.8	  657.6	 3559.0	...
10591613	  793.7	  657.8	 3560.0	...
10591614	  793.7	  659.0	 3557.0	...
10591615	  794.1	  660.5	 3553.0	...
10591616	  794.7	  661.9	 3550.0	...
10591617	  795.1	  662.4	 3550.0	...
10591618	  795.4	  662.5	 3550.0	...
10591619	  795.7	  662.5	 3550.0	...
10591620	  795.4	  662.5	 3549.0	...
10591621	  794.8	  662.8	 3548.0	...
10591622	  794.7	  663.7	 3545.0	...
10591623	  795.2	  664.3	 3542.0	...
10591624	  795.5	  664.6	 3539.0	...
10591625	  795.5	  664.5	 3540.0	...
10591626	  795.4	  664.7	 3541.0	...
10591627	  795.5	  664.8	 3542.0	...
10591628	  795.6	  665.0	 3543.0	...
10591629	  795.5	  665.2	 3544.0	...
10591630	  795.3	  665.5	 3543.0	...
10591631	  795.4	  665.6	 3542.0	...
10591632	  795.7	  665.7	 3539.0	...
10591633	  796.0	  665.7	 3535.0	...
10591634	  796.0	  665.7	 3533.0	...
10591635	  796.1	  665.5	 3535.0	...
10591636	  796.2	  665.3	 3536.0	...
10591637	  796.3	  665.2	 3537.0	...
10591638	  796.4	  665.3	 3539.0	...
10591639	  796.6	  665.6	 3541.0	...
10591640	  796.7	  665.9	 3543.0	...
10591641	  796.7	  665.2	 3543.0	...
10591642	  796.5	  664.2	 3543.0	...
10591643	  796.1	  664.0	 3543.0	...
10591644	  795.9	  664.7	 3544.0	...
10591645	  795.7	  665.2	 3544.0	...
10591646	  795.8	  664.8	 3544.0	...
10591647	  795.9	  664.4	 3544.0	...
10591648	  795.9	  664.1	 3544.0	...
10591649	  796.0	  663.1	 3546.0	...
10591650	  796.2	  662.1	 3549.0	...
10591651	  796.5	  661.6	 3551.0	...
10591652	  796.7	  662.1	 3550.0	...
10591653	  796.8	  662.2	 3550.0	...
10591654	  796.8	  661.7	 3549.0	...
10591655	  796.7	  661.0	 3550.0	...
10591656	  796.2	  660.3	 3552.0	...
10591657	  795.8	  659.7	 3555.0	...
10591658	  795.4	  659.1	 3558.0	...
10591659	  795.2	  659.0	 3560.0	...
10591660	  795.0	  658.9	 3561.0	...
10591661	  794.8	  657.8	 3561.0	...
10591662	  794.7	  656.6	 3560.0	...
10591663	  794.7	  655.5	 3560.0	...
10591664	  794.8	  655.5	 3559.0	...
10591665	  794.8	  655.6	 3558.0	...
10591666	  794.6	  655.6	 3558.0	...
10591667	  794.4	  655.7	 3559.0	...
10591668	  794.6	  655.7	 3560.0	...
10591669	  794.9	  655.8	 3560.0	...
10591670	  795.1	  655.8	 3560.0	...
10591671	  795.0	  655.8	 3561.0	...
10591672	  794.9	  655.2	 3563.0	...
10591673	  794.7	  654.6	 3566.0	...
MSG	10591674 0000 _ Number Off
10591674	  794.5	  654.0	 3567.0	...
10591675	  794.7	  654.0	 3568.0	...
10591676	  795.3	  653.6	 3567.0	...
10591677	  796.0	  653.2	 3566.0	...
10591678	  796.0	  652.4	 3568.0	...
10591679	  795.7	  651.9	 3571.0	...
10591680	  795.4	  651.4	 3573.0	...
10591681	  795.6	  651.3	 3573.0	...
10591682	  795.5	  651.4	 3572.0	...
10591683	  795.5	  651.5	 3572.0	...
10591684	  795.6	  651.5	 3572.0	...
10591685	  795.6	  650.4	 3577.0	...
10591686	  795.5	  649.4	 3582.0	...
10591687	  795.4	  649.8	 3582.0	...
10591688	  795.1	  651.1	 3578.0	...
10591689	  795.0	  651.5	 3580.0	...
10591690	  795.0	  650.8	 3584.0	...
10591691	  795.1	  650.2	 3585.0	...
10591692	  794.9	  650.4	 3581.0	...
10591693	  794.8	  650.1	 3578.0	...
10591694	  794.8	  649.6	 3581.0	...
10591695	  794.8	  649.3	 3585.0	...
10591696	  794.7	  649.4	 3589.0	...
10591697	  794.6	  649.6	 3591.0	...
10591698	  794.6	  649.7	 3591.0	...
10591699	  794.7	  649.7	 3591.0	...
10591700	  794.8	  649.0	 3590.0	...
10591701	  794.8	  648.6	 3588.0	...
10591702	  794.8	  648.1	 3586.0	...
10591703	  794.8	  647.7	 3588.0	...
10591704	  794.6	  647.0	 3591.0	...
10591705	  794.4	  646.4	 3594.0	...
10591706	  794.0	  645.9	 3594.0	...
10591707	  793.8	  645.5	 3596.0	...
10591708	  793.6	  645.0	 3599.0	...
10591709	  793.5	  644.8	 3602.0	...
10591710	  793.4	  644.9	 3604.0	...
10591711	  793.4	  645.0	 3607.0	...
10591712	  793.4	  645.3	 3607.0	...
10591713	  793.4	  645.2	 3602.0	...
10591714	  793.8	  645.2	 3597.0	...
10591715	  794.2	  644.2	 3600.0	...
10591716	  794.7	  643.2	 3606.0	...
10591717	  794.9	  642.2	 3612.0	...
10591718	  794.6	  642.2	 3613.0	...
10591719	  794.1	  642.9	 3613.0	...
10591720	  793.6	  643.6	 3613.0	...
10591721	  793.6	  644.0	 3614.0	...
10591722	  793.4	  643.8	 3615.0	...
10591723	  793.4	  643.6	 3612.0	...
10591724	  793.4	  643.3	 3608.0	...
10591725	  793.4	  642.8	 3605.0	...
10591726	  793.4	  642.3	 3604.0	...
10591727	  793.6	  642.1	 3603.0	...
10591728	  793.9	  642.0	 3605.0	...
10591729	  794.2	  642.0	 3606.0	...
10591730	  793.9	  641.8	 3608.0	...
10591731	  793.6	  641.6	 3607.0	...
10591732	  793.3	  641.4	 3606.0	...
10591733	  793.4	  641.4	 3605.0	...
10591734	  793.5	  641.8	 3606.0	...
10591735	  793.7	  642.2	 3606.0	...
10591736	  793.8	  641.9	 3607.0	...
10591737	  793.8	  641.1	 3608.0	...
10591738	  793.9	  640.3	 3609.0	...
10591739	  794.1	  640.0	 3609.0	...
10591740	  794.2	  639.8	 3613.0	...
10591741	  794.1	  639.8	 3618.0	...
10591742	  794.0	  640.0	 3623.0	...
10591743	  793.9	  639.9	 3622.0	...
10591744	  793.8	  639.8	 3621.0	...
10591745	  793.8	  639.6	 3619.0	...
10591746	  793.7	  639.5	 3621.0	...
10591747	  793.7	  639.1	 3623.0	...
10591748	  793.7	  638.8	 3621.0	...
10591749	  793.8	  638.5	 3617.0	...
10591750	  793.9	  638.8	 3618.0	...
10591751	  794.1	  639.2	 3623.0	...
10591752	  793.8	  639.8	 3627.0	...
10591753	  793.4	  639.8	 3625.0	...
10591754	  793.4	  639.3	 3624.0	...
10591755	  794.0	  638.8	 3625.0	...
10591756	  794.6	  638.5	 3624.0	...
10591757	  794.6	  639.6	 3621.0	...
10591758	  794.5	  640.7	 3619.0	...
10591759	  794.4	  641.4	 3621.0	...
10591760	  794.5	  640.9	 3624.0	...
10591761	  794.6	  640.5	 3627.0	...
10591762	  794.4	  640.2	 3627.0	...
10591763	  794.2	  639.9	 3626.0	...
10591764	  794.1	  639.6	 3625.0	...
10591765	  794.1	  639.8	 3625.0	...
10591766	  794.1	  640.2	 3624.0	...
10591767	  794.2	  640.5	 3622.0	...
10591768	  794.3	  640.9	 3622.0	...
10591769	  794.2	  641.3	 3623.0	...
10591770	  794.0	  641.6	 3626.0	...
10591771	  794.0	  641.6	 3627.0	...
10591772	  794.1	  641.6	 3626.0	...
10591773	  793.9	  641.7	 3624.0	...
10591774	  793.6	  641.2	 3624.0	...
10591775	  793.3	  640.7	 3625.0	...
10591776	  793.2	  640.1	 3623.0	...
10591777	  793.2	  640.1	 3621.0	...
10591778	  793.4	  640.2	 3620.0	...
10591779	  793.6	  640.6	 3621.0	...
10591780	  793.7	  640.9	 3623.0	...
10591781	  793.8	  641.0	 3628.0	...
10591782	  793.9	  640.7	 3632.0	...
10591783	  794.2	  640.5	 3637.0	...
10591784	  794.1	  640.2	 3637.0	...
10591785	  794.0	  640.0	 3636.0	...
10591786	  793.8	  639.3	 3636.0	...
10591787	  793.6	  638.9	 3635.0	...
10591788	  793.6	  640.2	 3634.0	...
10591789	  793.6	  641.9	 3634.0	...
10591790	  793.7	  642.7	 3635.0	...
10591791	  793.5	  641.6	 3636.0	...
10591792	  793.4	  641.4	 3637.0	...
10591793	  793.6	  642.8	 3636.0	...
10591794	  793.8	  644.1	 3636.0	...
10591795	  794.0	  643.8	 3636.0	...
10591796	  794.0	  642.5	 3636.0	...
10591797	  793.9	  641.1	 3637.0	...
10591798	  794.3	  640.6	 3636.0	...
10591799	  794.7	  641.1	 3634.0	...
10591800	  795.1	  641.6	 3632.0	...
10591801	  795.2	  642.2	 3631.0	...
10591802	  795.3	  642.2	 3630.0	...
10591803	  795.4	  642.3	 3629.0	...
10591804	  795.3	  642.3	 3627.0	...
10591805	  794.8	  642.3	 3628.0	...
10591806	  794.4	  642.4	 3630.0	...
10591807	  794.2	  642.7	 3629.0	...
10591808	  794.2	  643.0	 3625.0	...
10591809	  794.1	  642.8	 3621.0	...
10591810	  793.9	  642.4	 3622.0	...
10591811	  793.8	  641.8	 3625.0	...
10591812	  794.1	  641.5	 3628.0	...
10591813	  794.5	  641.3	 3632.0	...
10591814	  795.0	  641.3	 3632.0	...
10591815	  795.2	  642.1	 3633.0	...
10591816	  795.0	  643.1	 3633.0	...
10591817	  794.6	  643.1	 3634.0	...
10591818	  794.1	  642.2	 3636.0	...
10591819	  794.1	  641.3	 3637.0	...
10591820	  794.1	  641.5	 3635.0	...
10591821	  794.2	  641.6	 3633.0	...
10591822	  794.4	  641.6	 3632.0	...
10591823	  794.6	  641.9	 3630.0	...
10591824	  794.8	  642.1	 3634.0	...
10591825	  794.6	  642.4	 3639.0	...
10591826	  794.3	  642.4	 3640.0	...
10591827	  794.5	  642.3	 3636.0	...
10591828	  794.6	  642.2	 3635.0	...
10591829	  794.8	  642.3	 3637.0	...
10591830	  794.5	  642.3	 3639.0	...
10591831	  794.5	  642.2	 3639.0	...
10591832	  794.3	  642.4	 3640.0	...
10591833	  794.2	  642.6	 3640.0	...
10591834	  794.1	  642.7	 3640.0	...
10591835	  794.1	  642.5	 3638.0	...
10591836	  794.4	  642.5	 3636.0	...
10591837	  794.6	  642.7	 3632.0	...
10591838	  794.8	  642.1	 3631.0	...
10591839	  794.7	  641.4	 3630.0	...
10591840	  794.6	  641.5	 3629.0	...
10591841	  794.5	  642.3	 3630.0	...
10591842	  794.5	  642.9	 3632.0	...
10591843	  794.6	  642.7	 3634.0	...
10591844	  794.7	  642.5	 3634.0	...
10591845	  794.7	  642.5	 3634.0	...
10591846	  794.5	  642.5	 3634.0	...
10591847	  794.2	  642.4	 3633.0	...
10591848	  793.9	  641.8	 3630.0	...
10591849	  793.8	  641.3	 3628.0	...
10591850	  793.9	  640.8	 3629.0	...
10591851	  794.1	  640.6	 3634.0	...
10591852	  794.4	  641.2	 3638.0	...
10591853	  794.7	  641.9	 3639.0	...
10591854	  794.6	  642.7	 3635.0	...
10591855	  794.3	  642.9	 3631.0	...
10591856	  793.9	  643.2	 3631.0	...
10591857	  793.7	  643.1	 3634.0	...
10591858	  793.5	  642.8	 3637.0	...
10591859	  793.4	  642.8	 3642.0	...
10591860	  793.5	  643.2	 3647.0	...
10591861	  793.7	  643.2	 3651.0	...
10591862	  793.8	  642.9	 3651.0	...
10591863	  793.8	  642.6	 3651.0	...
10591864	  793.6	  642.7	 3651.0	...
10591865	  794.0	  643.0	 3650.0	...
10591866	  794.4	  643.5	 3649.0	...
10591867	  794.9	  643.8	 3645.0	...
10591868	  794.8	  643.9	 3641.0	...
10591869	  794.7	  643.8	 3638.0	...
10591870	  794.5	  643.8	 3636.0	...
10591871	  794.5	  643.9	 3635.0	...
10591872	  794.6	  643.9	 3634.0	...
10591873	  794.6	  643.8	 3640.0	...
10591874	  794.7	  643.8	 3646.0	...
10591875	  794.8	  643.9	 3651.0	...
10591876	  794.7	  644.0	 3649.0	...
10591877	  794.4	  644.0	 3647.0	...
10591878	  794.1	  644.1	 3646.0	...
10591879	  794.1	  644.5	 3644.0	...
10591880	  794.0	  645.0	 3641.0	...
10591881	  794.0	  645.0	 3640.0	...
10591882	  793.9	  643.8	 3640.0	...
10591883	  793.9	  642.6	 3639.0	...
10591884	  794.1	  642.6	 3638.0	...
10591885	  794.1	  643.4	 3637.0	...
10591886	  794.0	  644.2	 3637.0	...
10591887	  794.0	  644.1	 3637.0	...
10591888	  794.2	  644.0	 3637.0	...
10591889	  794.0	  644.1	 3637.0	...
10591890	  793.6	  644.1	 3638.0	...
10591891	  793.2	  644.2	 3639.0	...
10591892	  793.0	  644.0	 3640.0	...
10591893	  793.1	  643.8	 3642.0	...
10591894	  793.3	  643.7	 3643.0	...
10591895	  793.6	  643.8	 3643.0	...
10591896	  793.6	  644.1	 3643.0	...
10591897	  793.6	  644.4	 3643.0	...
10591898	  793.0	  644.6	 3643.0	...
10591899	  792.3	  644.7	 3643.0	...
10591900	  792.3	  644.7	 3641.0	...
10591901	  793.1	  644.6	 3640.0	...
10591902	  793.8	  644.7	 3639.0	...
10591903	  793.9	  645.0	 3640.0	...
10591904	  794.1	  645.3	 3640.0	...
10591905	  794.2	  645.5	 3645.0	...
10591906	  794.3	  645.6	 3650.0	...
10591907	  794.2	  645.6	 3654.0	...
10591908	  794.2	  645.6	 3653.0	...
10591909	  794.2	  645.7	 3653.0	...
10591910	  794.2	  645.7	 3653.0	...
10591911	  793.9	  644.8	 3654.0	...
10591912	  793.6	  643.9	 3654.0	...
10591913	  793.9	  642.9	 3654.0	...
10591914	  794.5	  643.0	 3653.0	...
10591915	  795.3	  644.2	 3652.0	...
10591916	  795.5	  645.4	 3651.0	...
10591917	  795.6	  645.8	 3651.0	...
10591918	  795.6	  645.0	 3653.0	...
10591919	  795.4	  644.3	 3655.0	...
10591920	  794.9	  644.3	 3654.0	...
10591921	  794.5	  644.2	 3651.0	...
10591922	  794.3	  644.4	 3651.0	...
10591923	  794.3	  645.2	 3654.0	...
10591924	  794.2	  645.9	 3657.0	...
10591925	  793.7	  645.9	 3656.0	...
10591926	  793.4	  645.1	 3655.0	...
10591927	  793.1	  644.1	 3657.0	...
10591928	  793.0	  643.8	 3661.0	...
10591929	  792.8	  643.8	 3663.0	...
10591930	  792.7	  644.2	 3660.0	...
10591931	  792.8	  644.6	 3657.0	...
10591932	  792.8	  644.7	 3655.0	...
10591933	  792.8	  644.9	 3654.0	...
10591934	  792.8	  645.0	 3654.0	...
10591935	  792.9	  645.3	 3653.0	...
10591936	  793.1	  645.5	 3653.0	...
10591937	  793.2	  645.7	 3653.0	...
10591938	  793.0	  645.2	 3653.0	...
10591939	  792.3	  644.9	 3652.0	...
10591940	  791.5	  644.7	 3652.0	...
10591941	  791.7	  644.9	 3651.0	...
10591942	  792.5	  645.0	 3652.0	...
10591943	  793.2	  644.7	 3655.0	...
10591944	  793.1	  644.6	 3660.0	...
10591945	  792.9	  644.4	 3666.0	...
10591946	  792.8	  644.4	 3671.0	...
10591947	  792.9	  644.4	 3670.0	...
10591948	  793.5	  644.4	 3669.0	...
10591949	  794.1	  644.4	 3667.0	...
10591950	  794.4	  644.5	 3667.0	...
10591951	  794.2	  644.4	 3668.0	...
10591952	  793.2	  644.4	 3670.0	...
10591953	  792.2	  644.4	 3670.0	...
10591954	  791.6	  644.4	 3672.0	...
10591955	  791.8	  644.0	 3674.0	...
10591956	  791.5	  643.7	 3676.0	...
10591957	  791.0	  643.5	 3676.0	...
10591958	  791.1	  643.3	 3677.0	...
10591959	  792.1	  643.1	 3678.0	...
10591960	  793.1	  643.1	 3679.0	...
10591961	  793.5	  643.4	 3679.0	...
10591962	  793.5	  643.7	 3679.0	...
10591963	  793.5	  643.1	 3679.0	...
10591964	  793.3	  642.6	 3679.0	...
10591965	  793.2	  642.1	 3679.0	...
10591966	  793.0	  642.1	 3680.0	...
10591967	  792.8	  642.0	 3680.0	...
10591968	  792.8	  641.9	 3679.0	...
10591969	  792.8	  641.9	 3679.0	...
10591970	  793.0	  642.4	 3678.0	...
10591971	  793.1	  643.1	 3678.0	...
10591972	  793.2	  643.5	 3676.0	...
10591973	  793.1	  643.6	 3674.0	...
10591974	  793.0	  642.7	 3672.0	...
10591975	  792.9	  641.9	 3674.0	...
10591976	  792.9	  641.9	 3675.0	...
10591977	  793.0	  642.8	 3675.0	...
10591978	  793.0	  643.7	 3675.0	...
10591979	  792.8	  643.8	 3676.0	...
10591980	  792.7	  643.6	 3678.0	...
10591981	  792.6	  643.3	 3680.0	...
10591982	  792.5	  642.9	 3681.0	...
10591983	  792.5	  642.6	 3681.0	...
10591984	  792.4	  642.5	 3680.0	...
10591985	  792.3	  642.6	 3680.0	...
10591986	  792.2	  643.0	 3680.0	...
10591987	  792.0	  643.3	 3683.0	...
10591988	  792.2	  643.6	 3686.0	...
10591989	  792.5	  643.7	 3689.0	...
10591990	  792.7	  643.8	 3690.0	...
10591991	  792.6	  643.7	 3691.0	...
10591992	  792.5	  643.2	 3691.0	...
10591993	  792.5	  642.8	 3691.0	...
10591994	  792.7	  642.3	 3691.0	...
10591995	  792.2	  642.2	 3690.0	...
10591996	  791.6	  642.4	 3690.0	...
10591997	  791.0	  642.8	 3690.0	...
10591998	  791.1	  643.0	 3690.0	...
10591999	  791.3	  643.0	 3691.0	...
10592000	  791.6	  643.0	 3691.0	...
10592001	  791.7	  642.6	 3692.0	...
10592002	  791.8	  642.4	 3691.0	...
10592003	  791.7	  642.2	 3691.0	...
10592004	  791.5	  641.8	 3690.0	...
10592005	  791.3	  641.3	 3690.0	...
10592006	  791.2	  641.3	 3690.0	...
10592007	  791.0	  641.8	 3690.0	...
10592008	  791.0	  642.2	 3689.0	...
10592009	  791.0	  642.2	 3689.0	...
10592010	  791.3	  642.1	 3689.0	...
10592011	  791.8	  642.1	 3690.0	...
10592012	  792.2	  642.1	 3692.0	...
10592013	  792.2	  642.1	 3693.0	...
10592014	  792.2	  641.9	 3694.0	...
10592015	  792.2	  641.6	 3696.0	...
10592016	  792.5	  641.4	 3699.0	...
10592017	  792.1	  641.5	 3701.0	...
10592018	  791.6	  641.7	 3699.0	...
10592019	  791.1	  641.1	 3698.0	...
10592020	  790.9	  640.4	 3698.0	...
10592021	  790.8	  639.8	 3699.0	...
10592022	  790.8	  639.8	 3700.0	...
10592023	  790.8	  640.3	 3701.0	...
10592024	  790.9	  640.8	 3705.0	...
10592025	  791.5	  641.3	 3709.0	...
10592026	  792.0	  641.2	 3713.0	...
10592027	  792.0	  641.0	 3713.0	...
10592028	  791.6	  640.9	 3712.0	...
10592029	  791.1	  640.8	 3709.0	...
10592030	  790.8	  640.9	 3704.0	...
10592031	  790.5	  641.4	 3702.0	...
10592032	  790.1	  642.0	 3700.0	...
10592033	  790.1	  641.8	 3704.0	...
10592034	  790.0	  640.9	 3708.0	...
10592035	  789.9	  640.1	 3713.0	...
10592036	  789.9	  640.2	 3712.0	...
10592037	  789.9	  640.4	 3712.0	...
10592038	  790.0	  640.6	 3711.0	...
10592039	  790.3	  640.8	 3711.0	...
10592040	  790.6	  641.2	 3711.0	...
10592041	  791.0	  641.4	 3710.0	...
10592042	  791.0	  641.3	 3710.0	...
10592043	  790.9	  641.1	 3710.0	...
10592044	  790.8	  641.1	 3712.0	...
10592045	  790.8	  640.9	 3712.0	...
10592046	  790.5	  640.6	 3710.0	...
10592047	  790.2	  640.4	 3707.0	...
10592048	  790.0	  640.4	 3705.0	...
10592049	  790.0	  640.5	 3705.0	...
10592050	  789.9	  640.6	 3709.0	...
10592051	  789.7	  640.6	 3715.0	...
10592052	  789.6	  640.6	 3722.0	...
10592053	  789.4	  640.7	 3721.0	...
10592054	  789.3	  640.7	 3719.0	...
10592055	  789.3	  640.4	 3716.0	...
10592056	  789.8	  640.0	 3718.0	...
10592057	  790.2	  639.5	 3718.0	...
10592058	  790.2	  639.5	 3718.0	...
10592059	  789.5	  639.8	 3719.0	...
10592060	  788.8	  640.0	 3718.0	...
10592061	  788.3	  640.0	 3717.0	...
10592062	  788.1	  640.0	 3717.0	...
10592063	  787.8	  639.2	 3719.0	...
10592064	  787.9	  638.4	 3722.0	...
10592065	  788.1	  638.4	 3723.0	...
10592066	  788.1	  639.2	 3724.0	...
10592067	  788.2	  639.4	 3724.0	...
10592068	  788.9	  638.7	 3724.0	...
10592069	  789.7	  638.1	 3724.0	...
10592070	  789.7	  638.1	 3729.0	...
10592071	  789.1	  638.1	 3733.0	...
10592072	  788.6	  638.1	 3733.0	...
10592073	  788.9	  638.0	 3728.0	...
10592074	  788.9	  638.0	 3726.0	...
10592075	  788.5	  638.0	 3730.0	...
10592076	  788.2	  638.1	 3734.0	...
10592077	  788.3	  638.4	 3734.0	...
10592078	  788.7	  638.7	 3734.0	...
10592079	  789.1	  638.9	 3738.0	...
10592080	  789.3	  638.7	 3742.0	...
10592081	  789.0	  638.4	 3745.0	...
10592082	  788.7	  638.2	 3742.0	...
10592083	  788.3	  638.8	 3738.0	...
10592084	  788.1	  639.4	 3735.0	...
10592085	  788.2	  640.0	 3734.0	...
10592086	  788.4	  640.0	 3735.0	...
10592087	  788.4	  639.4	 3735.0	...
10592088	  788.5	  638.7	 3735.0	...
10592089	  788.4	  638.6	 3736.0	...
10592090	  788.3	  639.2	 3736.0	...
10592091	  788.1	  639.6	 3737.0	...
10592092	  787.9	  639.2	 3737.0	...
10592093	  788.0	  638.8	 3736.0	...
10592094	  788.1	  638.7	 3740.0	...
10592095	  788.3	  638.5	 3744.0	...
10592096	  788.4	  638.4	 3748.0	...
10592097	  788.6	  638.2	 3748.0	...
10592098	  788.5	  638.1	 3749.0	...
10592099	  788.5	  638.4	 3749.0	...
10592100	  788.4	  638.8	 3751.0	...
10592101	  788.4	  638.6	 3752.0	...
10592102	  788.4	  638.2	 3753.0	...
10592103	  788.3	  637.8	 3752.0	...
10592104	  788.0	  637.6	 3752.0	...
10592105	  787.7	  637.4	 3752.0	...
10592106	  787.3	  637.2	 3751.0	...
10592107	  787.4	  637.2	 3749.0	...
10592108	  787.5	  637.6	 3748.0	...
10592109	  787.4	  637.9	 3747.0	...
10592110	  787.3	  638.3	 3747.0	...
10592111	  787.1	  638.2	 3747.0	...
10592112	  787.0	  638.1	 3747.0	...
10592113	  787.1	  638.0	 3746.0	...
10592114	  787.4	  638.1	 3746.0	...
10592115	  787.4	  638.1	 3748.0	...
10592116	  787.2	  638.0	 3751.0	...
10592117	  787.0	  637.7	 3754.0	...
10592118	  787.0	  637.6	 3754.0	...
10592119	  786.9	  637.7	 3754.0	...
10592120	  786.5	  638.0	 3752.0	...
10592121	  786.2	  638.4	 3750.0	...
10592122	  786.2	  638.4	 3750.0	...
10592123	  786.5	  638.4	 3753.0	...
10592124	  786.7	  638.4	 3755.0	...
10592125	  786.7	  638.4	 3754.0	...
10592126	  786.7	  638.4	 3750.0	...
10592127	  786.7	  638.3	 3746.0	...
10592128	  786.7	  638.4	 3742.0	...
10592129	  786.5	  638.4	 3742.0	...
10592130	  786.2	  638.4	 3743.0	...
10592131	  785.9	  637.9	 3744.0	...
10592132	  786.0	  637.3	 3748.0	...
10592133	  786.4	  637.4	 3752.0	...
10592134	  786.7	  638.1	 3751.0	...
10592135	  786.6	  638.8	 3748.0	...
10592136	  786.4	  638.9	 3745.0	...
10592137	  786.3	  638.7	 3745.0	...
10592138	  786.8	  638.5	 3745.0	...
10592139	  787.2	  638.2	 3747.0	...
10592140	  787.7	  638.3	 3749.0	...
10592141	  787.7	  638.3	 3747.0	...
10592142	  786.7	  638.5	 3741.0	...
10592143	  785.7	  638.6	 3737.0	...
10592144	  784.8	  638.9	 3737.0	...
10592145	  785.1	  639.0	 3738.0	...
10592146	  785.5	  638.9	 3739.0	...
10592147	  785.8	  638.6	 3739.0	...
10592148	  785.9	  638.3	 3738.0	...
10592149	  785.9	  638.4	 3736.0	...
10592150	  785.6	  638.6	 3734.0	...
10592151	  785.3	  638.8	 3732.0	...
10592152	  784.7	  638.7	 3732.0	...
10592153	  784.4	  638.4	 3734.0	...
10592154	  784.2	  638.3	 3736.0	...
10592155	  784.5	  638.2	 3738.0	...
10592156	  784.9	  638.4	 3739.0	...
10592157	  785.2	  638.3	 3740.0	...
10592158	  785.3	  638.1	 3741.0	...
10592159	  785.4	  637.9	 3741.0	...
10592160	  785.4	  637.7	 3738.0	...
10592161	  785.5	  637.7	 3737.0	...
10592162	  785.5	  637.9	 3738.0	...
10592163	  785.5	  637.9	 3741.0	...
10592164	  785.5	  638.3	 3739.0	...
10592165	  785.6	  638.7	 3735.0	...
10592166	  785.7	  637.8	 3730.0	...
10592167	  785.8	  636.6	 3733.0	...
10592168	  785.8	  635.4	 3737.0	...
10592169	  785.4	  635.4	 3740.0	...
10592170	  784.8	  635.5	 3739.0	...
10592171	  783.6	  635.7	 3737.0	...
10592172	  782.8	  635.9	 3735.0	...
10592173	  782.8	  636.0	 3731.0	...
10592174	  783.2	  635.6	 3729.0	...
10592175	  784.0	  635.2	 3729.0	...
10592176	  784.2	  635.4	 3732.0	...
10592177	  784.5	  635.9	 3734.0	...
10592178	  784.5	  636.3	 3733.0	...
10592179	  784.4	  636.2	 3733.0	...
10592180	  784.1	  636.0	 3734.0	...
10592181	  783.9	  636.0	 3734.0	...
10592182	  783.8	  636.2	 3734.0	...
10592183	  783.8	  636.9	 3732.0	...
10592184	  783.7	  637.6	 3731.0	...
10592185	  783.7	  637.8	 3728.0	...
10592186	  783.8	  637.4	 3726.0	...
10592187	  783.7	  636.8	 3728.0	...
10592188	  783.6	  636.8	 3732.0	...
10592189	  783.6	  636.8	 3735.0	...
10592190	  783.5	  637.0	 3735.0	...
10592191	  783.4	  636.8	 3735.0	...
10592192	  783.2	  636.8	 3736.0	...
10592193	  783.1	  636.7	 3737.0	...
10592194	  782.9	  636.7	 3738.0	...
10592195	  782.8	  636.9	 3738.0	...
10592196	  782.6	  637.0	 3737.0	...
10592197	  782.5	  637.1	 3737.0	...
10592198	  782.4	  637.1	 3738.0	...
10592199	  782.3	  637.2	 3738.0	...
10592200	  782.3	  637.2	 3737.0	...
10592201	  782.4	  637.8	 3737.0	...
10592202	  782.4	  638.4	 3736.0	...
10592203	  782.4	  639.2	 3734.0	...
10592204	  782.9	  639.3	 3731.0	...
10592205	  783.2	  638.8	 3727.0	...
10592206	  783.1	  638.2	 3725.0	...
10592207	  782.5	  638.0	 3723.0	...
10592208	  782.2	  638.4	 3722.0	...
10592209	  782.5	  638.6	 3722.0	...
10592210	  782.2	  638.4	 3727.0	...
10592211	  781.7	  637.9	 3732.0	...
10592212	  781.8	  637.4	 3737.0	...
10592213	  782.3	  637.2	 3737.0	...
10592214	  782.8	  637.3	 3734.0	...
10592215	  782.6	  637.5	 3730.0	...
10592216	  782.3	  637.3	 3725.0	...
10592217	  782.1	  636.6	 3723.0	...
10592218	  781.9	  635.8	 3722.0	...
10592219	  781.7	  635.6	 3722.0	...
10592220	  781.6	  635.9	 3723.0	...
10592221	  781.6	  636.3	 3728.0	...
10592222	  781.7	  636.7	 3733.0	...
10592223	  781.6	  636.9	 3735.0	...
10592224	  781.6	  637.0	 3732.0	...
10592225	  781.6	  636.9	 3728.0	...
10592226	  781.6	  636.7	 3727.0	...
10592227	  781.5	  636.3	 3726.0	...
10592228	  781.4	  636.0	 3726.0	...
10592229	  781.4	  636.1	 3725.0	...
10592230	  781.6	  636.3	 3725.0	...
10592231	  781.7	  636.4	 3724.0	...
10592232	  781.1	  636.3	 3723.0	...
10592233	  780.4	  636.2	 3723.0	...
10592234	  780.0	  636.3	 3725.0	...
10592235	  780.4	  636.4	 3728.0	...
10592236	  780.9	  636.5	 3731.0	...
10592237	  781.0	  636.4	 3730.0	...
10592238	  781.2	  636.3	 3726.0	...
10592239	  781.5	  636.2	 3720.0	...
10592240	  781.8	  636.2	 3716.0	...
10592241	  781.9	  636.1	 3712.0	...
10592242	  782.0	  636.0	 3711.0	...
10592243	  782.0	  636.0	 3712.0	...
10592244	  781.7	  636.1	 3713.0	...
10592245	  781.4	  636.2	 3714.0	...
10592246	  781.0	  636.2	 3715.0	...
10592247	  781.0	  636.2	 3716.0	...
10592248	  781.0	  636.2	 3717.0	...
10592249	  781.0	  636.2	 3719.0	...
10592250	  781.0	  636.4	 3721.0	...
10592251	  781.0	  636.6	 3721.0	...
10592252	  781.0	  636.9	 3719.0	...
10592253	  781.0	  637.0	 3718.0	...
10592254	  781.0	  636.7	 3719.0	...
10592255	  781.0	  636.4	 3720.0	...
10592256	  781.0	  635.9	 3719.0	...
10592257	  781.2	  635.5	 3717.0	...
10592258	  781.4	  635.1	 3716.0	...
10592259	  781.6	  635.0	 3716.0	...
10592260	  781.6	  634.8	 3717.0	...
10592261	  781.7	  634.6	 3718.0	...
10592262	  782.0	  634.4	 3720.0	...
10592263	  782.5	  634.3	 3719.0	...
10592264	  782.7	  634.2	 3718.0	...
10592265	  782.6	  634.0	 3718.0	...
10592266	  782.3	  633.8	 3720.0	...
10592267	  781.9	  633.8	 3720.0	...
10592268	  781.7	  633.8	 3718.0	...
10592269	  781.8	  633.9	 3714.0	...
10592270	  781.9	  634.0	 3711.0	...
10592271	  782.1	  634.2	 3708.0	...
10592272	  782.2	  634.2	 3706.0	...
10592273	  782.3	  634.2	 3706.0	...
10592274	  782.3	  634.3	 3706.0	...
10592275	  782.3	  634.5	 3707.0	...
10592276	  782.4	  635.0	 3709.0	...
10592277	  782.6	  635.4	 3710.0	...
10592278	  783.0	  635.6	 3708.0	...
10592279	  782.9	  635.6	 3705.0	...
10592280	  782.8	  635.7	 3702.0	...
10592281	  782.6	  635.8	 3703.0	...
10592282	  782.3	  635.6	 3703.0	...
10592283	  782.0	  635.5	 3702.0	...
10592284	  781.7	  635.4	 3702.0	...
10592285	  781.8	  635.4	 3700.0	...
10592286	  781.9	  635.6	 3700.0	...
10592287	  781.9	  635.7	 3700.0	...
10592288	  781.8	  635.8	 3701.0	...
10592289	  781.7	  635.8	 3702.0	...
10592290	  781.6	  636.4	 3701.0	...
10592291	  781.5	  636.9	 3700.0	...
10592292	  781.3	  637.4	 3699.0	...
10592293	  781.3	  637.1	 3697.0	...
10592294	  781.2	  636.8	 3696.0	...
10592295	  780.6	  636.5	 3695.0	...
10592296	  780.0	  636.2	 3695.0	...
10592297	  780.3	  635.8	 3696.0	...
10592298	  781.3	  635.8	 3695.0	...
10592299	  782.5	  636.1	 3701.0	...
10592300	  782.7	  636.4	 3706.0	...
10592301	  782.6	  636.4	 3709.0	...
10592302	  782.1	  636.3	 3708.0	...
10592303	  781.4	  636.3	 3707.0	...
10592304	  781.1	  636.2	 3705.0	...
10592305	  781.0	  636.2	 3703.0	...
10592306	  780.9	  636.2	 3700.0	...
10592307	  780.9	  635.9	 3699.0	...
10592308	  781.2	  635.6	 3699.0	...
10592309	  781.4	  635.1	 3699.0	...
10592310	  781.6	  634.9	 3700.0	...
10592311	  781.5	  634.9	 3700.0	...
10592312	  781.3	  635.1	 3700.0	...
10592313	  780.9	  635.4	 3700.0	...
10592314	  780.5	  635.9	 3696.0	...
10592315	  780.1	  636.3	 3693.0	...
10592316	  780.1	  637.6	 3690.0	...
10592317	  780.1	  638.6	 3693.0	...
10592318	  780.2	  638.8	 3696.0	...
10592319	  780.2	  638.0	 3699.0	...
10592320	  780.1	  637.1	 3700.0	...
10592321	  780.0	  637.0	 3702.0	...
10592322	  779.9	  637.0	 3702.0	...
10592323	  779.9	  637.1	 3702.0	...
10592324	  779.9	  637.4	 3702.0	...
10592325	  780.0	  637.6	 3703.0	...
10592326	  780.2	  638.0	 3703.0	...
10592327	  780.3	  638.3	 3702.0	...
10592328	  780.3	  638.5	 3698.0	...
10592329	  780.2	  638.4	 3697.0	...
10592330	  780.1	  638.3	 3698.0	...
10592331	  779.8	  637.9	 3701.0	...
10592332	  779.5	  637.5	 3704.0	...
10592333	  779.4	  637.2	 3705.0	...
10592334	  779.7	  637.4	 3704.0	...
10592335	  779.9	  637.5	 3698.0	...
10592336	  780.2	  637.4	 3694.0	...
10592337	  780.3	  637.1	 3695.0	...
10592338	  780.4	  636.9	 3701.0	...
10592339	  780.2	  637.3	 3706.0	...
10592340	  779.8	  637.6	 3705.0	...
10592341	  779.4	  638.0	 3705.0	...
10592342	  778.9	  637.7	 3705.0	...
10592343	  778.8	  637.4	 3703.0	...
10592344	  778.5	  637.2	 3701.0	...
10592345	  778.3	  637.2	 3698.0	...
10592346	  778.1	  637.5	 3698.0	...
10592347	  778.2	  637.8	 3700.0	...
10592348	  778.4	  637.6	 3702.0	...
10592349	  778.5	  637.3	 3703.0	...
10592350	  778.4	  637.1	 3703.0	...
10592351	  778.3	  637.9	 3702.0	...
10592352	  778.6	  638.7	 3699.0	...
10592353	  779.0	  639.4	 3696.0	...
10592354	  779.0	  639.4	 3694.0	...
10592355	  778.6	  639.5	 3695.0	...
10592356	  778.3	  639.4	 3696.0	...
10592357	  778.3	  639.4	 3697.0	...
10592358	  778.6	  639.2	 3698.0	...
10592359	  778.8	  639.3	 3699.0	...
10592360	  778.9	  639.4	 3700.0	...
10592361	  778.8	  639.3	 3700.0	...
10592362	  778.6	  639.0	 3700.0	...
10592363	  778.4	  638.5	 3701.0	...
10592364	  778.2	  638.3	 3701.0	...
10592365	  778.2	  638.1	 3700.0	...
10592366	  778.1	  638.2	 3692.0	...
10592367	  778.1	  638.2	 3683.0	...
10592368	  778.2	  638.2	 3679.0	...
10592369	  778.4	  638.2	 3682.0	...
10592370	  778.5	  638.2	 3684.0	...
10592371	  778.5	  638.1	 3683.0	...
10592372	  778.5	  638.0	 3683.0	...
10592373	  778.3	  638.0	 3686.0	...
10592374	  777.9	  637.9	 3688.0	...
10592375	  777.6	  637.9	 3690.0	...
10592376	  777.8	  638.0	 3690.0	...
10592377	  777.4	  638.4	 3689.0	...
10592378	  777.0	  639.4	 3690.0	...
10592379	  776.1	  640.3	 3691.0	...
10592380	  775.7	  641.2	 3691.0	...
10592381	  775.7	  641.4	 3689.0	...
10592382	  776.1	  641.1	 3687.0	...
10592383	  776.5	  640.4	 3687.0	...
10592384	  776.5	  639.6	 3688.0	...
10592385	  776.6	  639.3	 3689.0	...
10592386	  776.8	  639.1	 3689.0	...
10592387	  777.0	  639.3	 3688.0	...
10592388	  777.1	  639.6	 3686.0	...
10592389	  777.2	  639.8	 3684.0	...
10592390	  777.2	  639.8	 3683.0	...
10592391	  777.3	  639.9	 3682.0	...
10592392	  777.1	  639.9	 3682.0	...
10592393	  777.3	  639.7	 3682.0	...
10592394	  777.5	  639.5	 3682.0	...
10592395	  778.0	  639.3	 3684.0	...
10592396	  778.0	  639.2	 3685.0	...
10592397	  777.9	  639.1	 3679.0	...
10592398	  777.4	  639.2	 3672.0	...
10592399	  777.0	  639.3	 3665.0	...
10592400	  776.5	  639.4	 3665.0	...
10592401	  776.5	  639.5	 3666.0	...
10592402	  776.7	  639.5	 3667.0	...
10592403	  776.9	  639.6	 3667.0	...
10592404	  777.1	  639.5	 3668.0	...
10592405	  777.2	  639.4	 3669.0	...
10592406	  777.2	  639.6	 3670.0	...
10592407	  777.1	  639.9	 3670.0	...
10592408	  777.1	  640.6	 3672.0	...
10592409	  777.1	  641.2	 3672.0	...
10592410	  777.0	  640.7	 3672.0	...
10592411	  776.8	  639.8	 3671.0	...
10592412	  776.8	  639.0	 3669.0	...
10592413	  777.0	  639.3	 3671.0	...
10592414	  777.1	  639.6	 3674.0	...
10592415	  777.1	  640.0	 3675.0	...
10592416	  777.5	  640.1	 3672.0	...
10592417	  777.8	  640.1	 3670.0	...
10592418	  778.2	  640.1	 3669.0	...
10592419	  778.2	  640.1	 3669.0	...
10592420	  778.1	  640.3	 3669.0	...
10592421	  777.0	  640.5	 3665.0	...
10592422	  776.1	  640.7	 3662.0	...
10592423	  775.3	  640.9	 3659.0	...
10592424	  775.5	  641.0	 3659.0	...
10592425	  775.9	  641.5	 3662.0	...
10592426	  776.2	  641.9	 3665.0	...
10592427	  776.4	  642.3	 3668.0	...
10592428	  776.5	  642.3	 3669.0	...
10592429	  776.5	  642.6	 3669.0	...
10592430	  776.7	  642.8	 3668.0	...
10592431	  777.0	  643.0	 3667.0	...
10592432	  777.3	  642.8	 3666.0	...
10592433	  777.5	  642.8	 3666.0	...
10592434	  777.3	  642.8	 3665.0	...
10592435	  777.1	  643.1	 3665.0	...
10592436	  777.0	  643.4	 3663.0	...
10592437	  776.8	  643.4	 3662.0	...
10592438	  776.7	  643.0	 3661.0	...
10592439	  776.8	  642.7	 3662.0	...
10592440	  777.0	  642.6	 3664.0	...
10592441	  777.0	  642.6	 3666.0	...
10592442	  776.9	  642.6	 3665.0	...
10592443	  776.8	  642.6	 3664.0	...
10592444	  776.8	  643.2	 3664.0	...
10592445	  776.7	  643.8	 3663.0	...
10592446	  776.8	  644.4	 3661.0	...
10592447	  776.5	  644.4	 3659.0	...
10592448	  776.2	  644.7	 3657.0	...
10592449	  776.2	  644.9	 3656.0	...
10592450	  776.4	  645.0	 3656.0	...
10592451	  776.8	  644.7	 3657.0	...
10592452	  777.0	  644.1	 3659.0	...
10592453	  777.1	  643.7	 3660.0	...
10592454	  777.2	  643.5	 3657.0	...
10592455	  777.1	  643.6	 3654.0	...
10592456	  777.0	  643.7	 3648.0	...
10592457	  777.0	  643.7	 3646.0	...
10592458	  776.9	  643.6	 3644.0	...
10592459	  776.6	  643.8	 3645.0	...
10592460	  776.3	  644.3	 3646.0	...
10592461	  776.1	  645.2	 3647.0	...
10592462	  776.0	  645.7	 3646.0	...
10592463	  775.7	  645.8	 3646.0	...
10592464	  775.3	  645.5	 3646.0	...
10592465	  775.4	  645.2	 3646.0	...
10592466	  775.6	  645.1	 3648.0	...
10592467	  775.8	  645.2	 3649.0	...
10592468	  775.8	  645.2	 3649.0	...
10592469	  775.9	  645.0	 3648.0	...
10592470	  775.8	  644.7	 3647.0	...
10592471	  775.5	  644.4	 3646.0	...
10592472	  775.3	  644.3	 3646.0	...
10592473	  775.1	  644.3	 3646.0	...
10592474	  775.0	  644.3	 3650.0	...
10592475	  774.9	  644.5	 3655.0	...
10592476	  775.1	  645.4	 3656.0	...
10592477	  775.2	  646.4	 3654.0	...
10592478	  775.2	  646.5	 3652.0	...
10592479	  775.1	  645.9	 3651.0	...
10592480	  774.9	  645.4	 3652.0	...
10592481	  774.9	  645.3	 3653.0	...
10592482	  774.8	  645.6	 3651.0	...
10592483	  774.6	  645.8	 3648.0	...
10592484	  774.4	  646.0	 3642.0	...
10592485	  774.3	  646.1	 3639.0	...
10592486	  774.3	  646.3	 3637.0	...
10592487	  774.6	  646.3	 3637.0	...
10592488	  775.0	  646.3	 3636.0	...
10592489	  775.4	  646.8	 3634.0	...
10592490	  775.5	  647.9	 3630.0	...
10592491	  775.7	  649.2	 3625.0	...
10592492	  775.8	  649.8	 3622.0	...
10592493	  775.9	  650.5	 3621.0	...
10592494	  776.0	  651.0	 3617.0	...
10592495	  776.0	  651.4	 3613.0	...
EFIX R   10589393	10592495	3103	  783.4	  636.5	   3608
SSACC R  10592496
10592496	  776.1	  652.5	 3607.0	...
10592497	  775.6	  655.0	 3603.0	...
10592498	  775.2	  657.5	 3597.0	...
10592499	  774.9	  660.0	 3594.0	...
10592500	  775.1	  662.5	 3584.0	...
10592501	  775.3	  665.6	 3572.0	...
10592502	  774.5	  669.2	 3559.0	...
10592503	  773.8	  674.5	 3547.0	...
10592504	  773.0	  682.0	 3530.0	...
10592505	  773.3	  690.0	 3506.0	...
10592506	  773.4	  698.3	 3481.0	...
10592507	  773.1	  708.6	 3451.0	...
10592508	  773.0	  721.8	 3418.0	...
10592509	  772.7	  736.1	 3377.0	...
10592510	  772.9	  750.8	 3336.0	...
10592511	  773.0	  765.6	 3290.0	...
10592512	  773.1	  783.8	 3230.0	...
10592513	  773.4	  802.3	 3170.0	...
10592514	  773.1	  823.1	 3104.0	...
10592515	  772.9	  843.8	 3044.0	...
10592516	  772.8	  866.5	 2974.0	...
10592517	  773.3	  890.7	 2901.0	...
10592518	  773.0	  916.2	 2820.0	...
10592519	  770.3	  943.3	 2739.0	...
10592520	  766.1	  969.4	 2652.0	...
10592521	  762.4	  997.2	 2561.0	...
10592522	  761.2	 1026.4	 2453.0	...
10592523	  759.5	 1057.7	 2345.0	...
10592524	  758.8	 1089.7	 2227.0	...
10592525	  759.4	 1123.1	 2107.0	...
10592526	  761.4	 1146.1	 2020.0	...
10592527	  763.0	 1158.1	 1976.0	...
10592528	  763.0	 1158.1	 1976.0	...
SBLINK R 10592529
10592529	   .	   .	    0.0	...
10592530	   .	   .	    0.0	...
10592531	   .	   .	    0.0	...
10592532	   .	   .	    0.0	...
10592533	   .	   .	    0.0	...
10592534	   .	   .	    0.0	...
10592535	   .	   .	    0.0	...
10592536	   .	   .	    0.0	...
10592537	   .	   .	    0.0	...
10592538	   .	   .	    0.0	...
10592539	   .	   .	    0.0	...
10592540	   .	   .	    0.0	...
10592541	   .	   .	    0.0	...
10592542	   .	   .	    0.0	...
10592543	   .	   .	    0.0	...
10592544	   .	   .	    0.0	...
10592545	   .	   .	    0.0	...
10592546	   .	   .	    0.0	...
10592547	   .	   .	    0.0	...
10592548	   .	   .	    0.0	...
10592549	   .	   .	    0.0	...
10592550	   .	   .	    0.0	...
10592551	   .	   .	    0.0	...
10592552	   .	   .	    0.0	...
10592553	   .	   .	    0.0	...
10592554	   .	   .	    0.0	...
10592555	   .	   .	    0.0	...
10592556	   .	   .	    0.0	...
10592557	   .	   .	    0.0	...
10592558	   .	   .	    0.0	...
10592559	   .	   .	    0.0	...
10592560	   .	   .	    0.0	...
10592561	   .	   .	    0.0	...
10592562	   .	   .	    0.0	...
10592563	   .	   .	    0.0	...
10592564	   .	   .	    0.0	...
10592565	   .	   .	    0.0	...
10592566	   .	   .	    0.0	...
10592567	   .	   .	    0.0	...
10592568	   .	   .	    0.0	...
10592569	   .	   .	    0.0	...
10592570	   .	   .	    0.0	...
10592571	   .	   .	    0.0	...
10592572	   .	   .	    0.0	...
10592573	   .	   .	    0.0	...
10592574	   .	   .	    0.0	...
10592575	   .	   .	    0.0	...
10592576	   .	   .	    0.0	...
10592577	   .	   .	    0.0	...
10592578	   .	   .	    0.0	...
10592579	   .	   .	    0.0	...
10592580	   .	   .	    0.0	...
10592581	   .	   .	    0.0	...
10592582	   .	   .	    0.0	...
10592583	   .	   .	    0.0	...
10592584	   .	   .	    0.0	...
10592585	   .	   .	    0.0	...
10592586	   .	   .	    0.0	...
10592587	   .	   .	    0.0	...
10592588	   .	   .	    0.0	...
10592589	   .	   .	    0.0	...
10592590	   .	   .	    0.0	...
10592591	   .	   .	    0.0	...
10592592	   .	   .	    0.0	...
10592593	   .	   .	    0.0	...
10592594	   .	   .	    0.0	...
10592595	   .	   .	    0.0	...
10592596	   .	   .	    0.0	...
10592597	   .	   .	    0.0	...
10592598	   .	   .	    0.0	...
10592599	   .	   .	    0.0	...
10592600	   .	   .	    0.0	...
10592601	   .	   .	    0.0	...
10592602	   .	   .	    0.0	...
10592603	   .	   .	    0.0	...
10592604	   .	   .	    0.0	...
10592605	   .	   .	    0.0	...
10592606	   .	   .	    0.0	...
10592607	   .	   .	    0.0	...
10592608	   .	   .	    0.0	...
10592609	   .	   .	    0.0	...
10592610	   .	   .	    0.0	...
10592611	   .	   .	    0.0	...
10592612	   .	   .	    0.0	...
10592613	   .	   .	    0.0	...
10592614	   .	   .	    0.0	...
10592615	   .	   .	    0.0	...
10592616	   .	   .	    0.0	...
10592617	   .	   .	    0.0	...
10592618	   .	   .	    0.0	...
10592619	   .	   .	    0.0	...
10592620	   .	   .	    0.0	...
10592621	   .	   .	    0.0	...
10592622	   .	   .	    0.0	...
10592623	   .	   .	    0.0	...
10592624	   .	   .	    0.0	...
10592625	   .	   .	    0.0	...
10592626	   .	   .	    0.0	...
10592627	   .	   .	    0.0	...
10592628	   .	   .	    0.0	...
10592629	   .	   .	    0.0	...
10592630	   .	   .	    0.0	...
10592631	   .	   .	    0.0	...
10592632	   .	   .	    0.0	...
10592633	   .	   .	    0.0	...
10592634	   .	   .	    0.0	...
10592635	   .	   .	    0.0	...
10592636	   .	   .	    0.0	...
10592637	   .	   .	    0.0	...
10592638	   .	   .	    0.0	...
10592639	   .	   .	    0.0	...
10592640	   .	   .	    0.0	...
10592641	   .	   .	    0.0	...
10592642	   .	   .	    0.0	...
10592643	   .	   .	    0.0	...
10592644	   .	   .	    0.0	...
10592645	   .	   .	    0.0	...
10592646	   .	   .	    0.0	...
10592647	   .	   .	    0.0	...
10592648	   .	   .	    0.0	...
10592649	   .	   .	    0.0	...
10592650	   .	   .	    0.0	...
10592651	   .	   .	    0.0	...
10592652	   .	   .	    0.0	...
10592653	   .	   .	    0.0	...
10592654	   .	   .	    0.0	...
10592655	   .	   .	    0.0	...
10592656	   .	   .	    0.0	...
10592657	   .	   .	    0.0	...
10592658	   .	   .	    0.0	...
10592659	   .	   .	    0.0	...
10592660	   .	   .	    0.0	...
10592661	   .	   .	    0.0	...
10592662	   .	   .	    0.0	...
10592663	   .	   .	    0.0	...
10592664	   .	   .	    0.0	...
10592665	   .	   .	    0.0	...
10592666	   .	   .	    0.0	...
10592667	   .	   .	    0.0	...
10592668	   .	   .	    0.0	...
10592669	   .	   .	    0.0	...
10592670	   .	   .	    0.0	...
10592671	   .	   .	    0.0	...
10592672	   .	   .	    0.0	...
10592673	   .	   .	    0.0	...
10592674	   .	   .	    0.0	...
10592675	   .	   .	    0.0	...
10592676	   .	   .	    0.0	...
10592677	   .	   .	    0.0	...
10592678	   .	   .	    0.0	...
10592679	   .	   .	    0.0	...
10592680	   .	   .	    0.0	...
10592681	   .	   .	    0.0	...
10592682	   .	   .	    0.0	...
10592683	   .	   .	    0.0	...
EBLINK R 10592529	10592683	155
10592684	  843.2	 1187.4	 1829.0	...
10592685	  843.2	 1187.4	 1829.0	...
10592686	  843.3	 1184.2	 1838.0	...
10592687	  843.3	 1178.0	 1855.0	...
10592688	  842.5	 1167.0	 1882.0	...
10592689	  839.9	 1156.5	 1911.0	...
10592690	  836.4	 1145.4	 1940.0	...
10592691	  832.4	 1136.3	 1969.0	...
10592692	  829.0	 1125.2	 1998.0	...
10592693	  826.4	 1115.2	 2027.0	...
10592694	  824.2	 1105.2	 2053.0	...
10592695	  822.4	 1096.5	 2071.0	...
10592696	  818.6	 1086.9	 2096.0	...
10592697	  813.6	 1076.9	 2120.0	...
10592698	  807.8	 1067.7	 2151.0	...
10592699	  803.4	 1059.7	 2167.0	...
10592700	  801.0	 1052.3	 2186.0	...
10592701	  799.5	 1045.1	 2205.0	...
10592702	  798.1	 1037.8	 2233.0	...
10592703	  796.3	 1031.7	 2260.0	...
10592704	  794.8	 1025.2	 2284.0	...
10592705	  793.2	 1019.2	 2309.0	...
10592706	  791.9	 1012.7	 2332.0	...
10592707	  791.0	 1006.3	 2356.0	...
10592708	  790.8	  999.5	 2377.0	...
10592709	  789.4	  993.8	 2400.0	...
10592710	  787.9	  987.5	 2420.0	...
10592711	  786.4	  981.9	 2436.0	...
10592712	  786.1	  974.6	 2459.0	...
10592713	  785.2	  969.3	 2487.0	...
10592714	  784.3	  963.1	 2514.0	...
10592715	  783.3	  957.4	 2538.0	...
10592716	  783.0	  950.2	 2556.0	...
10592717	  782.7	  944.6	 2582.0	...
10592718	  782.5	  938.9	 2601.0	...
10592719	  782.2	  933.8	 2622.0	...
10592720	  781.9	  926.9	 2643.0	...
10592721	  781.6	  922.0	 2662.0	...
10592722	  780.9	  916.3	 2681.0	...
10592723	  780.2	  912.7	 2695.0	...
10592724	  779.3	  906.5	 2717.0	...
10592725	  779.0	  902.6	 2732.0	...
10592726	  778.7	  897.4	 2749.0	...
10592727	  778.5	  892.7	 2768.0	...
10592728	  778.2	  887.8	 2787.0	...
10592729	  778.4	  883.5	 2808.0	...
10592730	  778.4	  879.9	 2819.0	...
10592731	  778.4	  875.7	 2835.0	...
10592732	  779.1	  871.6	 2843.0	...
10592733	  780.1	  867.7	 2858.0	...
ESACC R  10592496	10592733	238	  776.1	  652.5	  780.1	  867.7	   4.60	    551
SFIX R   10592734
10592734	  781.1	  863.0	 2871.0	...
10592735	  781.7	  858.7	 2891.0	...
10592736	  782.2	  854.4	 2903.0	...
10592737	  784.1	  851.9	 2914.0	...
10592738	  785.2	  848.0	 2924.0	...
10592739	  786.4	  845.5	 2933.0	...
10592740	  786.1	  841.8	 2942.0	...
10592741	  785.8	  838.8	 2953.0	...
10592742	  786.4	  834.4	 2963.0	...
10592743	  787.0	  829.7	 2974.0	...
10592744	  787.7	  826.5	 2981.0	...
10592745	  787.4	  823.4	 2992.0	...
10592746	  787.2	  820.2	 3005.0	...
10592747	  787.1	  815.9	 3014.0	...
10592748	  786.9	  811.5	 3025.0	...
10592749	  786.8	  808.4	 3033.0	...
10592750	  786.7	  805.9	 3042.0	...
10592751	  786.1	  803.9	 3047.0	...
10592752	  785.5	  801.4	 3051.0	...
10592753	  785.2	  798.6	 3055.0	...
10592754	  785.4	  795.7	 3060.0	...
10592755	  785.7	  793.3	 3063.0	...
10592756	  785.8	  791.2	 3074.0	...
10592757	  785.4	  789.9	 3085.0	...
10592758	  784.7	  788.1	 3095.0	...
10592759	  783.9	  786.1	 3095.0	...
10592760	  783.1	  784.2	 3097.0	...
10592761	  782.4	  783.3	 3099.0	...
10592762	  781.8	  781.4	 3107.0	...
10592763	  781.6	  779.7	 3117.0	...
10592764	  781.4	  777.2	 3128.0	...
10592765	  781.2	  776.2	 3137.0	...
10592766	  781.0	  773.9	 3144.0	...
10592767	  780.8	  771.6	 3151.0	...
10592768	  780.9	  769.4	 3156.0	...
10592769	  781.0	  768.1	 3162.0	...
10592770	  781.1	  766.4	 3168.0	...
10592771	  780.6	  765.1	 3173.0	...
10592772	  780.1	  763.0	 3176.0	...
10592773	  780.2	  761.8	 3179.0	...
10592774	  780.7	  759.5	 3188.0	...
10592775	  781.3	  758.4	 3198.0	...
10592776	  781.3	  756.3	 3207.0	...
10592777	  781.1	  754.8	 3211.0	...
10592778	  780.9	  753.3	 3211.0	...
10592779	  780.8	  752.0	 3210.0	...
10592780	  780.4	  750.1	 3210.0	...
10592781	  779.9	  748.1	 3213.0	...
10592782	  779.2	  747.0	 3216.0	...
10592783	  778.8	  746.1	 3224.0	...
10592784	  778.8	  745.3	 3230.0	...
10592785	  779.2	  744.4	 3236.0	...
10592786	  779.5	  742.7	 3236.0	...
10592787	  779.2	  740.0	 3240.0	...
10592788	  779.2	  737.1	 3248.0	...
10592789	  779.4	  735.6	 3257.0	...
10592790	  779.6	  734.4	 3265.0	...
10592791	  779.3	  732.8	 3269.0	...
10592792	  779.1	  731.3	 3271.0	...
10592793	  778.8	  730.5	 3272.0	...
10592794	  778.8	  730.3	 3272.0	...
10592795	  778.8	  730.1	 3272.0	...
10592796	  778.6	  729.2	 3272.0	...
10592797	  778.3	  727.8	 3272.0	...
10592798	  777.8	  726.5	 3274.0	...
10592799	  777.4	  725.0	 3278.0	...
10592800	  777.2	  724.1	 3283.0	...
10592801	  777.1	  721.8	 3286.0	...
10592802	  777.2	  720.2	 3289.0	...
10592803	  777.3	  718.3	 3290.0	...
10592804	  777.3	  717.7	 3291.0	...
10592805	  777.2	  717.3	 3295.0	...
10592806	  777.1	  716.4	 3299.0	...
10592807	  777.1	  715.6	 3304.0	...
10592808	  777.1	  714.7	 3306.0	...
10592809	  777.1	  713.9	 3308.0	...
10592810	  776.9	  712.7	 3317.0	...
10592811	  776.7	  711.2	 3326.0	...
10592812	  776.7	  710.5	 3335.0	...
10592813	  776.8	  709.6	 3335.0	...
10592814	  776.9	  708.5	 3335.0	...
10592815	  776.8	  707.3	 3336.0	...
10592816	  776.7	  706.5	 3337.0	...
10592817	  776.7	  705.9	 3337.0	...
10592818	  776.0	  705.0	 3338.0	...
10592819	  775.3	  703.7	 3341.0	...
10592820	  774.6	  702.5	 3343.0	...
10592821	  774.5	  701.6	 3348.0	...
10592822	  775.0	  700.8	 3350.0	...
10592823	  775.6	  700.1	 3353.0	...
10592824	  775.9	  699.3	 3356.0	...
10592825	  775.5	  698.3	 3363.0	...
10592826	  775.3	  696.4	 3369.0	...
10592827	  775.4	  694.7	 3372.0	...
10592828	  775.7	  694.3	 3374.0	...
10592829	  775.7	  695.0	 3375.0	...
10592830	  775.7	  695.1	 3374.0	...
10592831	  775.6	  694.2	 3372.0	...
10592832	  775.6	  693.0	 3372.0	...
10592833	  775.6	  692.3	 3375.0	...
10592834	  775.0	  691.4	 3381.0	...
10592835	  774.3	  690.6	 3384.0	...
10592836	  773.7	  690.2	 3386.0	...
10592837	  774.1	  690.1	 3385.0	...
10592838	  774.5	  689.0	 3390.0	...
10592839	  774.9	  687.8	 3395.0	...
10592840	  774.8	  686.9	 3398.0	...
10592841	  774.4	  687.2	 3395.0	...
10592842	  774.0	  687.4	 3397.0	...
10592843	  773.6	  687.4	 3401.0	...
10592844	  773.6	  687.4	 3405.0	...
10592845	  773.6	  687.4	 3402.0	...
10592846	  773.5	  687.5	 3398.0	...
10592847	  773.5	  686.6	 3396.0	...
10592848	  773.7	  685.6	 3398.0	...
10592849	  773.9	  684.6	 3401.0	...
10592850	  774.1	  684.3	 3402.0	...
10592851	  774.0	  683.8	 3403.0	...
10592852	  773.9	  683.3	 3400.0	...
10592853	  774.0	  682.6	 3397.0	...
10592854	  774.2	  682.1	 3397.0	...
10592855	  774.3	  682.3	 3399.0	...
10592856	  774.3	  682.8	 3402.0	...
10592857	  774.4	  683.1	 3402.0	...
10592858	  774.5	  682.5	 3402.0	...
10592859	  774.9	  681.7	 3406.0	...
10592860	  775.0	  681.1	 3410.0	...
10592861	  774.6	  680.7	 3414.0	...
10592862	  774.0	  680.3	 3414.0	...
10592863	  773.7	  679.2	 3414.0	...
10592864	  774.1	  678.3	 3415.0	...
10592865	  774.3	  677.5	 3418.0	...
10592866	  774.4	  677.5	 3421.0	...
10592867	  774.4	  677.6	 3421.0	...
10592868	  774.6	  677.9	 3418.0	...
10592869	  774.8	  677.7	 3415.0	...
10592870	  774.9	  676.9	 3414.0	...
10592871	  774.8	  675.9	 3418.0	...
10592872	  774.6	  675.5	 3423.0	...
10592873	  774.3	  675.6	 3426.0	...
10592874	  774.1	  675.7	 3425.0	...
10592875	  774.1	  675.8	 3422.0	...
10592876	  774.3	  675.8	 3420.0	...
10592877	  774.5	  675.8	 3418.0	...
10592878	  774.5	  675.8	 3418.0	...
10592879	  774.4	  675.1	 3420.0	...
10592880	  774.5	  674.3	 3422.0	...
10592881	  774.6	  673.4	 3425.0	...
10592882	  774.8	  673.3	 3428.0	...
10592883	  774.8	  673.7	 3430.0	...
10592884	  774.8	  674.1	 3433.0	...
10592885	  774.9	  674.3	 3434.0	...
10592886	  775.0	  673.8	 3434.0	...
10592887	  775.1	  673.1	 3436.0	...
10592888	  775.6	  672.6	 3439.0	...
10592889	  776.1	  672.5	 3440.0	...
10592890	  776.6	  672.5	 3440.0	...
10592891	  776.7	  672.6	 3436.0	...
10592892	  776.1	  672.9	 3433.0	...
10592893	  775.5	  673.0	 3433.0	...
10592894	  775.0	  673.1	 3437.0	...
10592895	  775.2	  673.0	 3440.0	...
10592896	  775.2	  672.9	 3440.0	...
10592897	  775.4	  672.8	 3440.0	...
10592898	  775.5	  672.7	 3439.0	...
MSG	10592899 0000 _ Number On
10592899	  775.4	  671.3	 3441.0	...
10592900	  775.1	  669.9	 3444.0	...
10592901	  775.1	  668.7	 3446.0	...
10592902	  775.3	  669.2	 3446.0	...
10592903	  775.5	  669.6	 3446.0	...
10592904	  775.5	  669.2	 3446.0	...
10592905	  775.4	  668.6	 3445.0	...
10592906	  775.3	  667.9	 3447.0	...
10592907	  775.5	  667.9	 3449.0	...
10592908	  775.7	  667.7	 3452.0	...
10592909	  775.9	  667.4	 3452.0	...
10592910	  775.9	  667.0	 3453.0	...
10592911	  775.4	  666.7	 3455.0	...
10592912	  775.0	  666.6	 3457.0	...
10592913	  775.0	  667.0	 3460.0	...
10592914	  775.5	  667.3	 3462.0	...
10592915	  775.9	  667.6	 3462.0	...
10592916	  775.8	  666.7	 3460.0	...
10592917	  775.8	  665.9	 3458.0	...
10592918	  775.7	  665.2	 3460.0	...
10592919	  775.6	  665.3	 3463.0	...
10592920	  775.6	  665.3	 3465.0	...
10592921	  776.2	  665.1	 3466.0	...
10592922	  776.7	  664.7	 3467.0	...
10592923	  777.0	  664.3	 3469.0	...
10592924	  777.0	  663.8	 3471.0	...
10592925	  776.8	  663.6	 3471.0	...
10592926	  776.5	  663.5	 3470.0	...
10592927	  776.3	  663.6	 3469.0	...
10592928	  776.1	  662.7	 3468.0	...
10592929	  775.8	  661.9	 3468.0	...
10592930	  775.7	  661.7	 3467.0	...
10592931	  775.8	  662.3	 3469.0	...
10592932	  775.9	  662.2	 3475.0	...
10592933	  776.0	  661.5	 3480.0	...
10592934	  775.9	  661.3	 3483.0	...
10592935	  776.0	  661.7	 3482.0	...
10592936	  776.0	  661.9	 3482.0	...
10592937	  776.0	  661.3	 3487.0	...
10592938	  775.9	  660.7	 3491.0	...
10592939	  775.9	  660.4	 3488.0	...
10592940	  775.9	  660.6	 3481.0	...
10592941	  775.9	  660.8	 3482.0	...
10592942	  775.7	  660.2	 3490.0	...
10592943	  775.5	  659.4	 3495.0	...
10592944	  775.5	  658.5	 3492.0	...
10592945	  775.5	  658.3	 3489.0	...
10592946	  775.5	  657.7	 3492.0	...
10592947	  775.5	  657.3	 3494.0	...
10592948	  775.5	  657.0	 3499.0	...
10592949	  775.4	  656.7	 3502.0	...
10592950	  775.3	  656.6	 3507.0	...
10592951	  775.2	  656.6	 3510.0	...
10592952	  775.2	  657.0	 3509.0	...
10592953	  775.2	  657.2	 3505.0	...
10592954	  775.2	  656.5	 3503.0	...
10592955	  775.2	  655.8	 3505.0	...
10592956	  775.2	  655.1	 3507.0	...
10592957	  775.3	  655.1	 3509.0	...
10592958	  775.4	  655.4	 3510.0	...
10592959	  775.5	  655.6	 3512.0	...
10592960	  775.5	  655.1	 3513.0	...
10592961	  775.5	  654.3	 3514.0	...
10592962	  775.5	  653.4	 3513.0	...
10592963	  775.3	  653.2	 3512.0	...
10592964	  775.0	  653.0	 3509.0	...
10592965	  774.8	  653.8	 3508.0	...
10592966	  774.9	  654.7	 3507.0	...
10592967	  775.1	  654.9	 3507.0	...
10592968	  775.3	  654.0	 3509.0	...
10592969	  774.8	  653.0	 3515.0	...
10592970	  774.2	  652.6	 3520.0	...
10592971	  773.8	  652.3	 3521.0	...
10592972	  773.9	  652.0	 3520.0	...
10592973	  774.1	  651.6	 3522.0	...
10592974	  774.1	  651.0	 3525.0	...
10592975	  774.1	  650.8	 3528.0	...
10592976	  774.1	  650.6	 3528.0	...
10592977	  774.1	  650.7	 3528.0	...
10592978	  774.1	  650.9	 3526.0	...
10592979	  774.2	  651.5	 3525.0	...
10592980	  774.8	  652.1	 3525.0	...
10592981	  775.6	  652.5	 3526.0	...
10592982	  776.3	  652.3	 3527.0	...
10592983	  776.2	  652.5	 3528.0	...
10592984	  775.5	  652.9	 3531.0	...
10592985	  774.8	  653.4	 3535.0	...
10592986	  774.2	  653.1	 3540.0	...
10592987	  774.5	  652.3	 3543.0	...
10592988	  774.9	  651.6	 3544.0	...
10592989	  775.1	  651.4	 3544.0	...
10592990	  774.9	  651.5	 3545.0	...
10592991	  774.9	  651.6	 3545.0	...
10592992	  775.0	  651.4	 3545.0	...
10592993	  775.2	  651.1	 3546.0	...
10592994	  775.4	  650.6	 3549.0	...
10592995	  775.0	  650.4	 3554.0	...
10592996	  774.4	  650.2	 3556.0	...
10592997	  773.9	  650.1	 3557.0	...
10592998	  774.1	  650.5	 3558.0	...
10592999	  774.3	  651.1	 3560.0	...
10593000	  774.3	  651.6	 3560.0	...
10593001	  774.3	  651.5	 3560.0	...
10593002	  774.3	  651.1	 3560.0	...
10593003	  774.3	  650.5	 3559.0	...
10593004	  774.3	  650.1	 3558.0	...
10593005	  774.4	  649.8	 3558.0	...
10593006	  774.6	  649.8	 3562.0	...
10593007	  774.8	  649.8	 3568.0	...
10593008	  774.2	  649.9	 3571.0	...
10593009	  773.6	  649.9	 3569.0	...
10593010	  773.5	  649.7	 3567.0	...
10593011	  774.0	  650.0	 3566.0	...
10593012	  774.5	  650.6	 3567.0	...
10593013	  774.5	  651.3	 3568.0	...
10593014	  774.4	  650.9	 3569.0	...
10593015	  774.3	  650.3	 3570.0	...
10593016	  774.3	  650.4	 3571.0	...
10593017	  774.3	  651.0	 3572.0	...
10593018	  774.3	  651.5	 3573.0	...
10593019	  774.3	  651.3	 3573.0	...
10593020	  774.3	  650.6	 3576.0	...
10593021	  774.3	  649.9	 3579.0	...
10593022	  774.0	  649.4	 3582.0	...
10593023	  773.7	  650.0	 3585.0	...
10593024	  773.4	  650.5	 3588.0	...
10593025	  773.4	  651.1	 3590.0	...
10593026	  773.9	  650.1	 3589.0	...
10593027	  774.4	  649.1	 3588.0	...
10593028	  774.9	  648.0	 3588.0	...
10593029	  774.5	  648.1	 3589.0	...
10593030	  774.0	  647.9	 3589.0	...
10593031	  773.7	  647.7	 3587.0	...
10593032	  773.8	  647.8	 3586.0	...
10593033	  774.0	  648.2	 3586.0	...
10593034	  774.2	  648.7	 3587.0	...
10593035	  774.2	  648.9	 3588.0	...
10593036	  774.3	  649.0	 3588.0	...
10593037	  774.4	  649.2	 3588.0	...
10593038	  774.5	  649.4	 3588.0	...
10593039	  774.5	  649.0	 3588.0	...
10593040	  774.6	  648.4	 3588.0	...
10593041	  774.8	  647.6	 3591.0	...
10593042	  775.2	  648.4	 3594.0	...
10593043	  775.3	  649.3	 3597.0	...
10593044	  775.4	  650.1	 3596.0	...
10593045	  775.1	  650.2	 3594.0	...
10593046	  775.0	  650.2	 3593.0	...
10593047	  775.0	  650.2	 3596.0	...
10593048	  774.8	  650.0	 3600.0	...
10593049	  774.4	  650.2	 3603.0	...
10593050	  773.9	  650.3	 3602.0	...
10593051	  774.0	  650.6	 3602.0	...
10593052	  773.9	  650.7	 3604.0	...
10593053	  773.8	  651.1	 3607.0	...
10593054	  774.6	  651.3	 3609.0	...
10593055	  775.3	  650.5	 3608.0	...
10593056	  775.9	  649.2	 3607.0	...
10593057	  775.6	  648.0	 3607.0	...
10593058	  775.2	  647.9	 3609.0	...
10593059	  774.9	  648.4	 3611.0	...
10593060	  774.6	  649.0	 3614.0	...
10593061	  774.3	  649.8	 3616.0	...
10593062	  774.1	  650.0	 3620.0	...
10593063	  774.1	  649.7	 3624.0	...
10593064	  774.5	  649.0	 3628.0	...
10593065	  774.9	  648.4	 3628.0	...
10593066	  775.3	  648.5	 3629.0	...
10593067	  775.4	  648.5	 3627.0	...
10593068	  775.6	  648.6	 3626.0	...
10593069	  775.8	  648.5	 3625.0	...
10593070	  775.8	  648.6	 3625.0	...
10593071	  775.7	  648.5	 3624.0	...
10593072	  775.3	  648.5	 3623.0	...
10593073	  774.8	  648.7	 3622.0	...
10593074	  774.4	  649.1	 3625.0	...
10593075	  774.5	  649.4	 3627.0	...
10593076	  774.4	  649.0	 3629.0	...
10593077	  774.4	  648.7	 3629.0	...
10593078	  774.6	  648.4	 3630.0	...
10593079	  774.7	  648.6	 3631.0	...
10593080	  774.7	  648.8	 3632.0	...
10593081	  774.5	  649.0	 3632.0	...
10593082	  774.7	  649.0	 3632.0	...
10593083	  774.9	  648.9	 3632.0	...
10593084	  775.1	  648.9	 3632.0	...
10593085	  775.0	  648.9	 3632.0	...
10593086	  774.9	  649.0	 3632.0	...
10593087	  774.8	  649.2	 3631.0	...
10593088	  774.6	  649.2	 3630.0	...
10593089	  774.4	  649.0	 3630.0	...
10593090	  774.4	  650.1	 3631.0	...
10593091	  774.5	  651.4	 3633.0	...
10593092	  774.7	  651.4	 3637.0	...
10593093	  774.8	  650.1	 3641.0	...
10593094	  775.1	  648.8	 3644.0	...
10593095	  775.3	  648.7	 3643.0	...
10593096	  775.4	  648.7	 3641.0	...
10593097	  775.4	  648.8	 3638.0	...
10593098	  775.4	  648.9	 3638.0	...
10593099	  775.4	  648.9	 3638.0	...
10593100	  775.5	  648.9	 3641.0	...
10593101	  775.6	  649.4	 3643.0	...
10593102	  775.6	  649.9	 3645.0	...
10593103	  775.6	  650.3	 3644.0	...
10593104	  775.5	  650.2	 3643.0	...
10593105	  775.4	  650.0	 3642.0	...
10593106	  775.4	  649.9	 3644.0	...
10593107	  775.5	  649.8	 3645.0	...
10593108	  775.6	  649.8	 3647.0	...
10593109	  775.6	  649.8	 3647.0	...
10593110	  775.7	  649.9	 3645.0	...
10593111	  775.7	  650.0	 3643.0	...
10593112	  775.3	  650.1	 3642.0	...
10593113	  774.6	  650.2	 3643.0	...
10593114	  774.0	  650.0	 3644.0	...
10593115	  773.7	  649.5	 3646.0	...
10593116	  773.8	  649.0	 3649.0	...
10593117	  773.7	  648.5	 3653.0	...
10593118	  773.7	  648.2	 3656.0	...
10593119	  773.9	  647.9	 3659.0	...
10593120	  774.0	  647.9	 3659.0	...
10593121	  774.1	  648.8	 3657.0	...
10593122	  774.0	  649.9	 3655.0	...
10593123	  773.9	  650.9	 3652.0	...
10593124	  773.8	  651.0	 3652.0	...
10593125	  773.7	  650.7	 3652.0	...
10593126	  773.6	  650.7	 3652.0	...
10593127	  773.5	  650.7	 3654.0	...
10593128	  773.4	  650.7	 3657.0	...
10593129	  773.3	  650.3	 3662.0	...
10593130	  773.3	  649.2	 3667.0	...
10593131	  773.2	  648.1	 3669.0	...
10593132	  773.3	  647.4	 3670.0	...
10593133	  773.6	  647.5	 3670.0	...
10593134	  773.8	  647.8	 3670.0	...
10593135	  773.9	  648.2	 3670.0	...
10593136	  773.8	  648.6	 3670.0	...
10593137	  773.5	  648.6	 3670.0	...
10593138	  773.2	  648.5	 3670.0	...
10593139	  773.1	  648.2	 3670.0	...
10593140	  773.5	  648.1	 3671.0	...
10593141	  773.5	  647.9	 3671.0	...
10593142	  773.4	  647.8	 3674.0	...
10593143	  773.1	  648.4	 3678.0	...
10593144	  773.0	  649.0	 3678.0	...
10593145	  773.0	  649.6	 3675.0	...
10593146	  773.0	  649.7	 3673.0	...
10593147	  773.0	  649.6	 3674.0	...
10593148	  772.9	  649.5	 3671.0	...
10593149	  772.8	  649.5	 3668.0	...
10593150	  772.5	  649.2	 3665.0	...
10593151	  772.3	  648.9	 3665.0	...
10593152	  772.6	  648.4	 3668.0	...
10593153	  773.0	  648.1	 3670.0	...
10593154	  773.2	  648.5	 3675.0	...
10593155	  773.0	  649.1	 3678.0	...
10593156	  772.9	  649.7	 3679.0	...
10593157	  772.9	  649.2	 3678.0	...
10593158	  773.2	  648.6	 3677.0	...
10593159	  773.5	  648.9	 3675.0	...
10593160	  773.8	  649.8	 3673.0	...
10593161	  774.0	  650.8	 3671.0	...
10593162	  774.4	  650.9	 3671.0	...
10593163	  774.7	  650.7	 3671.0	...
10593164	  774.2	  650.5	 3671.0	...
10593165	  773.5	  650.4	 3672.0	...
10593166	  773.1	  650.7	 3674.0	...
10593167	  773.3	  650.8	 3674.0	...
10593168	  773.5	  650.9	 3673.0	...
10593169	  773.4	  651.0	 3673.0	...
10593170	  773.2	  650.6	 3674.0	...
10593171	  772.9	  650.2	 3674.0	...
10593172	  772.5	  649.9	 3674.0	...
10593173	  772.2	  650.0	 3673.0	...
10593174	  771.9	  650.1	 3673.0	...
10593175	  772.1	  650.5	 3674.0	...
10593176	  772.2	  650.9	 3674.0	...
10593177	  772.3	  650.8	 3673.0	...
10593178	  772.3	  650.4	 3673.0	...
10593179	  772.3	  649.9	 3674.0	...
10593180	  772.3	  649.8	 3675.0	...
10593181	  772.3	  649.7	 3676.0	...
10593182	  772.3	  649.7	 3676.0	...
10593183	  772.3	  649.8	 3676.0	...
10593184	  772.5	  650.0	 3675.0	...
10593185	  772.6	  650.2	 3675.0	...
10593186	  772.9	  650.2	 3675.0	...
10593187	  773.0	  650.0	 3674.0	...
10593188	  772.9	  649.5	 3674.0	...
10593189	  772.6	  649.0	 3676.0	...
10593190	  772.4	  648.7	 3675.0	...
10593191	  772.3	  648.8	 3674.0	...
10593192	  772.2	  648.7	 3670.0	...
10593193	  772.0	  648.6	 3670.0	...
10593194	  771.2	  647.2	 3671.0	...
10593195	  770.6	  645.4	 3672.0	...
EFIX R   10592734	10593195	462	  775.7	  678.4	   3478
SSACC R  10593196
10593196	  769.6	  643.3	 3673.0	...
10593197	  769.1	  642.1	 3673.0	...
10593198	  768.6	  641.0	 3672.0	...
10593199	  767.7	  639.0	 3673.0	...
10593200	  766.9	  637.4	 3675.0	...
10593201	  765.9	  634.9	 3677.0	...
10593202	  765.6	  633.0	 3677.0	...
10593203	  765.3	  630.9	 3676.0	...
ESACC R  10593196	10593203	8	  769.6	  643.3	  765.3	  630.9	   0.28	     40
MSG	10593204 0000 _ Number Off
SFIX R   10593204
10593204	  766.0	  629.4	 3675.0	...
10593205	  766.7	  628.0	 3674.0	...
10593206	  767.5	  626.8	 3673.0	...
10593207	  767.4	  626.3	 3670.0	...
10593208	  767.4	  626.3	 3667.0	...
10593209	  767.8	  626.3	 3664.0	...
10593210	  768.7	  626.9	 3664.0	...
10593211	  769.6	  627.4	 3667.0	...
10593212	  770.0	  627.9	 3671.0	...
10593213	  770.0	  628.3	 3675.0	...
10593214	  770.3	  629.4	 3675.0	...
10593215	  770.7	  630.6	 3675.0	...
10593216	  770.6	  631.3	 3675.0	...
10593217	  770.3	  631.9	 3674.0	...
10593218	  769.7	  632.3	 3674.0	...
10593219	  769.5	  632.6	 3675.0	...
10593220	  769.4	  632.6	 3674.0	...
10593221	  769.6	  632.7	 3675.0	...
10593222	  770.1	  633.1	 3676.0	...
10593223	  770.5	  633.5	 3674.0	...
10593224	  770.9	  633.5	 3671.0	...
10593225	  770.9	  633.2	 3674.0	...
10593226	  770.5	  632.7	 3680.0	...
10593227	  770.1	  632.5	 3685.0	...
10593228	  769.6	  632.3	 3684.0	...
10593229	  769.5	  632.6	 3679.0	...
10593230	  769.4	  633.0	 3675.0	...
10593231	  769.2	  633.5	 3670.0	...
10593232	  769.1	  633.4	 3668.0	...
10593233	  769.0	  633.4	 3669.0	...
10593234	  769.0	  633.4	 3672.0	...
10593235	  768.9	  633.3	 3676.0	...
10593236	  768.8	  633.3	 3677.0	...
10593237	  768.5	  633.3	 3677.0	...
10593238	  768.4	  633.3	 3676.0	...
10593239	  768.1	  633.4	 3677.0	...
10593240	  768.0	  633.6	 3677.0	...
10593241	  768.1	  633.6	 3677.0	...
10593242	  768.2	  633.7	 3676.0	...
10593243	  768.1	  633.5	 3675.0	...
10593244	  767.9	  633.3	 3674.0	...
10593245	  767.8	  633.0	 3672.0	...
10593246	  767.9	  633.6	 3669.0	...
10593247	  768.0	  634.4	 3667.0	...
10593248	  768.1	  634.8	 3665.0	...
10593249	  768.2	  634.4	 3663.0	...
10593250	  767.9	  634.1	 3667.0	...
10593251	  767.5	  634.2	 3671.0	...
10593252	  767.3	  634.0	 3675.0	...
10593253	  767.5	  633.8	 3676.0	...
10593254	  767.7	  633.5	 3673.0	...
10593255	  768.3	  633.4	 3669.0	...
10593256	  768.9	  633.3	 3667.0	...
10593257	  769.5	  633.4	 3668.0	...
10593258	  769.2	  633.9	 3664.0	...
10593259	  768.9	  634.4	 3658.0	...
10593260	  768.6	  634.8	 3652.0	...
10593261	  768.3	  634.2	 3654.0	...
10593262	  768.0	  633.7	 3657.0	...
10593263	  767.5	  633.2	 3661.0	...
10593264	  767.3	  633.0	 3662.0	...
10593265	  767.5	  632.5	 3662.0	...
10593266	  767.8	  632.2	 3662.0	...
10593267	  768.2	  632.4	 3661.0	...
10593268	  768.2	  632.9	 3660.0	...
10593269	  768.1	  633.4	 3660.0	...
10593270	  768.1	  633.3	 3661.0	...
10593271	  768.3	  634.0	 3661.0	...
10593272	  768.6	  634.9	 3661.0	...
10593273	  768.8	  635.8	 3661.0	...
10593274	  768.9	  635.9	 3661.0	...
10593275	  768.9	  636.1	 3662.0	...
10593276	  768.9	  636.2	 3663.0	...
10593277	  768.8	  636.3	 3662.0	...
10593278	  768.6	  635.5	 3660.0	...
10593279	  768.5	  634.6	 3658.0	...
10593280	  768.3	  633.4	 3658.0	...
10593281	  768.2	  633.1	 3654.0	...
10593282	  768.1	  633.3	 3649.0	...
10593283	  768.1	  634.0	 3644.0	...
10593284	  768.2	  634.8	 3642.0	...
10593285	  768.6	  635.1	 3641.0	...
10593286	  768.8	  634.8	 3641.0	...
10593287	  769.0	  634.3	 3640.0	...
10593288	  769.1	  633.8	 3638.0	...
10593289	  769.4	  633.8	 3637.0	...
10593290	  769.8	  633.7	 3636.0	...
10593291	  770.1	  633.9	 3636.0	...
10593292	  770.0	  634.2	 3635.0	...
10593293	  770.0	  634.4	 3634.0	...
10593294	  769.6	  634.4	 3633.0	...
10593295	  769.2	  634.3	 3634.0	...
10593296	  769.0	  634.3	 3635.0	...
10593297	  769.0	  634.4	 3636.0	...
10593298	  769.0	  634.5	 3636.0	...
10593299	  769.0	  634.6	 3639.0	...
10593300	  769.1	  635.1	 3643.0	...
10593301	  769.2	  635.6	 3646.0	...
10593302	  769.3	  635.7	 3646.0	...
10593303	  769.3	  635.4	 3643.0	...
10593304	  769.2	  635.0	 3640.0	...
10593305	  769.2	  635.0	 3636.0	...
10593306	  769.1	  634.9	 3633.0	...
10593307	  769.1	  634.7	 3633.0	...
10593308	  769.2	  634.2	 3635.0	...
10593309	  769.4	  633.9	 3633.0	...
10593310	  769.5	  633.6	 3629.0	...
10593311	  769.3	  634.3	 3625.0	...
10593312	  769.1	  635.0	 3626.0	...
10593313	  769.0	  636.1	 3626.0	...
10593314	  768.8	  636.5	 3625.0	...
10593315	  768.6	  636.4	 3624.0	...
10593316	  768.5	  636.3	 3619.0	...
10593317	  768.5	  636.5	 3614.0	...
10593318	  768.4	  637.3	 3609.0	...
10593319	  768.3	  636.9	 3612.0	...
10593320	  768.7	  635.9	 3615.0	...
10593321	  769.0	  635.0	 3617.0	...
10593322	  769.3	  634.8	 3616.0	...
10593323	  769.1	  634.9	 3616.0	...
10593324	  769.1	  634.8	 3616.0	...
10593325	  769.1	  634.6	 3617.0	...
10593326	  769.1	  634.4	 3617.0	...
10593327	  769.3	  634.6	 3618.0	...
10593328	  769.6	  634.8	 3618.0	...
10593329	  770.0	  635.0	 3616.0	...
10593330	  770.2	  635.0	 3614.0	...
10593331	  770.3	  634.9	 3612.0	...
10593332	  770.3	  634.9	 3612.0	...
10593333	  770.0	  634.9	 3612.0	...
10593334	  769.7	  634.9	 3606.0	...
10593335	  769.3	  634.9	 3601.0	...
10593336	  768.9	  635.3	 3596.0	...
10593337	  768.5	  635.8	 3596.0	...
10593338	  768.5	  636.3	 3600.0	...
10593339	  768.7	  636.2	 3602.0	...
10593340	  768.9	  636.2	 3605.0	...
10593341	  769.1	  636.4	 3605.0	...
10593342	  769.2	  636.7	 3605.0	...
10593343	  769.3	  636.8	 3605.0	...
10593344	  769.5	  636.9	 3601.0	...
10593345	  769.8	  637.2	 3598.0	...
10593346	  769.9	  637.5	 3595.0	...
10593347	  769.4	  638.0	 3596.0	...
10593348	  768.8	  638.1	 3597.0	...
10593349	  768.7	  637.6	 3598.0	...
10593350	  769.3	  636.9	 3598.0	...
10593351	  769.7	  636.3	 3599.0	...
10593352	  769.7	  636.4	 3598.0	...
10593353	  770.1	  636.4	 3597.0	...
10593354	  770.6	  636.4	 3595.0	...
10593355	  771.3	  636.2	 3594.0	...
10593356	  771.4	  636.1	 3593.0	...
10593357	  771.5	  636.1	 3590.0	...
10593358	  771.4	  636.3	 3587.0	...
10593359	  771.1	  637.2	 3586.0	...
10593360	  770.8	  638.1	 3587.0	...
10593361	  770.1	  638.9	 3588.0	...
10593362	  769.6	  639.1	 3586.0	...
10593363	  769.2	  639.3	 3584.0	...
10593364	  769.2	  639.4	 3581.0	...
10593365	  769.2	  638.8	 3580.0	...
10593366	  769.2	  638.2	 3581.0	...
10593367	  769.2	  637.6	 3584.0	...
10593368	  769.4	  637.7	 3584.0	...
10593369	  769.5	  637.7	 3583.0	...
10593370	  769.7	  638.0	 3581.0	...
10593371	  770.3	  638.5	 3580.0	...
10593372	  770.9	  639.1	 3579.0	...
10593373	  771.4	  639.4	 3578.0	...
10593374	  771.3	  639.6	 3578.0	...
10593375	  771.1	  639.7	 3580.0	...
10593376	  770.8	  639.4	 3580.0	...
10593377	  770.4	  639.1	 3580.0	...
10593378	  770.0	  638.9	 3579.0	...
10593379	  769.8	  639.0	 3580.0	...
10593380	  769.7	  638.8	 3580.0	...
10593381	  769.8	  638.6	 3578.0	...
10593382	  769.9	  638.4	 3574.0	...
10593383	  770.0	  638.3	 3569.0	...
10593384	  770.1	  638.1	 3568.0	...
10593385	  770.1	  638.3	 3567.0	...
10593386	  770.0	  638.4	 3567.0	...
10593387	  770.0	  638.6	 3567.0	...
10593388	  770.1	  638.8	 3566.0	...
10593389	  770.4	  638.9	 3566.0	...
10593390	  770.6	  639.3	 3564.0	...
10593391	  770.6	  639.7	 3562.0	...
10593392	  770.7	  640.0	 3560.0	...
10593393	  770.6	  640.3	 3559.0	...
10593394	  770.5	  640.6	 3561.0	...
10593395	  770.4	  639.8	 3564.0	...
10593396	  770.6	  638.6	 3566.0	...
10593397	  770.7	  637.7	 3567.0	...
10593398	  770.8	  638.0	 3567.0	...
10593399	  771.0	  637.6	 3567.0	...
10593400	  771.3	  636.9	 3567.0	...
10593401	  771.5	  636.5	 3567.0	...
10593402	  771.5	  636.9	 3565.0	...
10593403	  771.6	  637.6	 3563.0	...
10593404	  771.6	  638.1	 3562.0	...
MSG	10593405 0000 _ Number On
10593405	  771.5	  638.5	 3563.0	...
10593406	  771.3	  638.8	 3563.0	...
10593407	  771.1	  638.9	 3563.0	...
10593408	  771.4	  638.9	 3561.0	...
10593409	  771.5	  638.7	 3558.0	...
10593410	  771.6	  638.5	 3555.0	...
10593411	  771.3	  638.5	 3553.0	...
10593412	  771.2	  638.5	 3550.0	...
10593413	  771.4	  638.6	 3551.0	...
10593414	  771.6	  639.0	 3552.0	...
10593415	  771.6	  639.4	 3553.0	...
10593416	  771.5	  639.7	 3553.0	...
10593417	  771.5	  639.9	 3552.0	...
10593418	  771.6	  640.0	 3552.0	...
10593419	  771.7	  640.1	 3552.0	...
10593420	  771.8	  640.0	 3552.0	...
10593421	  771.9	  640.2	 3551.0	...
10593422	  772.0	  640.4	 3550.0	...
10593423	  771.8	  640.5	 3546.0	...
10593424	  771.7	  640.4	 3542.0	...
10593425	  771.7	  640.1	 3538.0	...
10593426	  771.9	  640.1	 3538.0	...
10593427	  772.0	  640.0	 3539.0	...
10593428	  771.9	  640.0	 3541.0	...
10593429	  771.8	  640.5	 3542.0	...
10593430	  772.0	  641.0	 3542.0	...
10593431	  772.1	  641.0	 3541.0	...
10593432	  772.1	  640.5	 3541.0	...
10593433	  771.8	  640.1	 3540.0	...
10593434	  771.8	  640.1	 3540.0	...
10593435	  771.8	  640.2	 3535.0	...
10593436	  772.1	  640.4	 3530.0	...
10593437	  772.3	  640.7	 3526.0	...
10593438	  772.5	  640.9	 3528.0	...
10593439	  772.5	  640.9	 3529.0	...
10593440	  772.3	  640.7	 3528.0	...
10593441	  772.1	  640.4	 3527.0	...
10593442	  772.0	  640.0	 3528.0	...
10593443	  772.1	  639.7	 3529.0	...
10593444	  772.5	  639.8	 3530.0	...
10593445	  772.9	  640.1	 3529.0	...
10593446	  772.7	  640.7	 3528.0	...
10593447	  772.1	  641.1	 3530.0	...
10593448	  771.5	  641.0	 3531.0	...
10593449	  771.6	  640.6	 3530.0	...
10593450	  771.7	  640.9	 3527.0	...
10593451	  771.5	  641.6	 3525.0	...
10593452	  771.2	  642.6	 3527.0	...
10593453	  771.1	  642.8	 3530.0	...
10593454	  771.4	  642.7	 3531.0	...
10593455	  771.5	  642.3	 3531.0	...
10593456	  771.4	  641.9	 3528.0	...
10593457	  771.5	  641.6	 3525.0	...
10593458	  771.7	  641.5	 3521.0	...
10593459	  771.9	  641.2	 3519.0	...
10593460	  771.7	  641.1	 3517.0	...
10593461	  771.5	  640.8	 3515.0	...
10593462	  771.2	  640.5	 3515.0	...
10593463	  771.1	  640.1	 3514.0	...
10593464	  771.1	  640.0	 3513.0	...
10593465	  771.3	  640.0	 3515.0	...
10593466	  771.4	  640.3	 3518.0	...
10593467	  771.6	  641.0	 3520.0	...
10593468	  771.7	  641.6	 3518.0	...
10593469	  771.8	  641.8	 3516.0	...
10593470	  771.9	  641.9	 3516.0	...
10593471	  771.9	  642.2	 3518.0	...
10593472	  771.8	  642.4	 3521.0	...
10593473	  771.7	  642.5	 3520.0	...
10593474	  771.6	  642.6	 3518.0	...
10593475	  771.5	  642.3	 3516.0	...
10593476	  771.8	  642.0	 3517.0	...
10593477	  771.9	  641.8	 3511.0	...
10593478	  772.0	  641.8	 3505.0	...
10593479	  771.8	  642.0	 3499.0	...
10593480	  772.0	  642.1	 3498.0	...
10593481	  772.2	  642.0	 3498.0	...
10593482	  772.2	  642.0	 3497.0	...
10593483	  772.1	  641.9	 3499.0	...
10593484	  772.4	  642.0	 3499.0	...
10593485	  772.9	  642.1	 3499.0	...
10593486	  773.4	  642.1	 3498.0	...
10593487	  773.6	  642.2	 3496.0	...
10593488	  773.4	  642.4	 3496.0	...
10593489	  773.1	  643.1	 3496.0	...
10593490	  772.6	  643.6	 3498.0	...
10593491	  772.4	  644.2	 3501.0	...
10593492	  772.5	  644.3	 3504.0	...
10593493	  772.6	  644.3	 3506.0	...
10593494	  772.6	  644.2	 3507.0	...
10593495	  772.4	  644.1	 3505.0	...
10593496	  772.3	  644.1	 3502.0	...
10593497	  771.9	  644.2	 3499.0	...
10593498	  771.6	  644.0	 3498.0	...
10593499	  771.4	  643.5	 3497.0	...
10593500	  771.6	  643.0	 3498.0	...
10593501	  771.9	  643.5	 3499.0	...
10593502	  772.0	  644.3	 3498.0	...
10593503	  772.1	  645.0	 3497.0	...
10593504	  772.2	  644.3	 3496.0	...
10593505	  772.4	  643.6	 3496.0	...
10593506	  772.4	  643.5	 3496.0	...
10593507	  772.5	  643.7	 3495.0	...
10593508	  772.4	  644.0	 3495.0	...
10593509	  772.4	  643.7	 3495.0	...
10593510	  772.1	  643.9	 3494.0	...
10593511	  771.5	  643.9	 3493.0	...
10593512	  770.9	  644.0	 3492.0	...
10593513	  771.2	  643.9	 3493.0	...
10593514	  771.9	  643.8	 3494.0	...
10593515	  772.6	  643.8	 3494.0	...
10593516	  772.6	  643.6	 3496.0	...
10593517	  772.7	  643.4	 3498.0	...
10593518	  772.7	  642.8	 3498.0	...
10593519	  772.7	  642.4	 3494.0	...
10593520	  772.9	  642.6	 3493.0	...
10593521	  773.2	  643.2	 3492.0	...
10593522	  773.1	  644.2	 3492.0	...
10593523	  772.9	  644.8	 3490.0	...
10593524	  772.7	  645.5	 3486.0	...
10593525	  772.9	  645.1	 3482.0	...
10593526	  772.9	  644.4	 3480.0	...
10593527	  772.9	  643.8	 3482.0	...
10593528	  772.9	  643.7	 3484.0	...
10593529	  772.8	  643.7	 3486.0	...
10593530	  772.9	  643.7	 3486.0	...
10593531	  773.1	  643.9	 3487.0	...
10593532	  773.3	  644.2	 3487.0	...
10593533	  773.5	  644.5	 3483.0	...
10593534	  773.2	  643.9	 3478.0	...
10593535	  772.8	  643.2	 3473.0	...
10593536	  772.8	  642.3	 3473.0	...
10593537	  773.2	  643.0	 3473.0	...
10593538	  773.4	  643.7	 3473.0	...
10593539	  773.3	  644.0	 3473.0	...
10593540	  773.0	  643.6	 3472.0	...
10593541	  772.7	  643.1	 3471.0	...
10593542	  772.6	  643.1	 3470.0	...
10593543	  772.7	  643.0	 3471.0	...
10593544	  773.4	  642.9	 3471.0	...
10593545	  774.0	  642.8	 3470.0	...
10593546	  773.6	  642.9	 3468.0	...
10593547	  772.8	  642.9	 3467.0	...
10593548	  772.0	  643.0	 3466.0	...
10593549	  772.1	  643.0	 3466.0	...
10593550	  772.2	  643.4	 3463.0	...
10593551	  772.2	  643.6	 3463.0	...
10593552	  771.8	  643.7	 3462.0	...
10593553	  771.4	  643.6	 3463.0	...
10593554	  771.0	  643.3	 3462.0	...
10593555	  770.9	  643.0	 3465.0	...
10593556	  771.1	  642.7	 3467.0	...
10593557	  771.7	  642.8	 3470.0	...
10593558	  772.2	  643.0	 3471.0	...
10593559	  772.6	  643.2	 3468.0	...
10593560	  772.7	  643.1	 3464.0	...
10593561	  772.5	  643.1	 3460.0	...
10593562	  772.2	  643.3	 3460.0	...
10593563	  771.8	  643.5	 3460.0	...
10593564	  771.7	  643.5	 3456.0	...
10593565	  771.6	  643.3	 3452.0	...
10593566	  772.1	  643.1	 3450.0	...
10593567	  772.6	  643.2	 3450.0	...
10593568	  773.0	  643.2	 3450.0	...
10593569	  772.9	  643.2	 3448.0	...
10593570	  772.8	  643.2	 3447.0	...
10593571	  772.8	  643.2	 3446.0	...
10593572	  772.8	  642.9	 3444.0	...
10593573	  772.7	  642.5	 3444.0	...
10593574	  772.6	  642.1	 3446.0	...
10593575	  772.3	  642.1	 3448.0	...
10593576	  772.0	  642.2	 3449.0	...
10593577	  772.0	  642.4	 3448.0	...
10593578	  772.2	  642.5	 3446.0	...
10593579	  772.4	  642.5	 3444.0	...
10593580	  772.6	  642.1	 3440.0	...
10593581	  772.8	  641.7	 3438.0	...
10593582	  773.0	  641.8	 3438.0	...
10593583	  773.1	  642.2	 3439.0	...
10593584	  772.9	  642.3	 3441.0	...
10593585	  772.6	  642.1	 3442.0	...
10593586	  772.4	  641.9	 3441.0	...
10593587	  772.6	  641.7	 3438.0	...
10593588	  772.7	  641.4	 3435.0	...
10593589	  772.6	  641.2	 3435.0	...
10593590	  772.5	  641.2	 3435.0	...
10593591	  772.4	  641.0	 3436.0	...
10593592	  772.6	  640.6	 3436.0	...
10593593	  772.8	  640.6	 3437.0	...
10593594	  772.9	  641.1	 3438.0	...
10593595	  772.6	  641.6	 3438.0	...
10593596	  772.5	  641.7	 3437.0	...
10593597	  772.5	  641.5	 3437.0	...
10593598	  772.6	  641.4	 3434.0	...
10593599	  772.2	  641.2	 3432.0	...
10593600	  771.9	  641.2	 3430.0	...
10593601	  772.1	  641.2	 3430.0	...
10593602	  772.5	  641.3	 3430.0	...
10593603	  773.0	  641.4	 3429.0	...
10593604	  772.9	  641.4	 3428.0	...
10593605	  772.7	  641.3	 3429.0	...
10593606	  772.6	  641.3	 3429.0	...
10593607	  772.6	  641.3	 3428.0	...
10593608	  772.6	  641.4	 3426.0	...
10593609	  772.5	  641.4	 3429.0	...
10593610	  772.3	  641.5	 3433.0	...
10593611	  772.2	  641.6	 3436.0	...
10593612	  772.0	  641.6	 3435.0	...
10593613	  771.7	  641.1	 3434.0	...
10593614	  771.5	  640.5	 3433.0	...
10593615	  771.4	  641.0	 3431.0	...
10593616	  771.6	  642.3	 3429.0	...
10593617	  771.7	  642.9	 3427.0	...
10593618	  771.6	  642.2	 3427.0	...
10593619	  771.6	  641.5	 3429.0	...
10593620	  771.6	  640.9	 3428.0	...
10593621	  771.6	  640.5	 3424.0	...
10593622	  771.5	  640.2	 3422.0	...
10593623	  771.5	  640.5	 3423.0	...
10593624	  771.4	  640.6	 3424.0	...
10593625	  771.4	  640.5	 3424.0	...
10593626	  771.5	  640.5	 3423.0	...
10593627	  772.1	  640.6	 3423.0	...
10593628	  772.7	  640.7	 3424.0	...
10593629	  773.2	  640.7	 3426.0	...
10593630	  773.3	  641.0	 3428.0	...
10593631	  772.8	  641.3	 3427.0	...
10593632	  772.2	  641.6	 3428.0	...
10593633	  771.6	  641.5	 3428.0	...
10593634	  771.6	  641.0	 3428.0	...
10593635	  771.7	  640.6	 3429.0	...
10593636	  771.9	  640.0	 3429.0	...
10593637	  772.2	  639.8	 3424.0	...
10593638	  772.4	  639.7	 3419.0	...
10593639	  772.7	  639.7	 3414.0	...
10593640	  772.9	  640.3	 3416.0	...
10593641	  773.0	  640.8	 3419.0	...
10593642	  773.0	  640.9	 3421.0	...
10593643	  772.9	  640.3	 3421.0	...
10593644	  773.0	  639.5	 3420.0	...
10593645	  773.1	  639.2	 3419.0	...
10593646	  773.3	  639.0	 3419.0	...
10593647	  773.4	  639.4	 3419.0	...
10593648	  773.5	  639.8	 3419.0	...
10593649	  773.6	  640.3	 3419.0	...
10593650	  773.7	  640.0	 3419.0	...
10593651	  773.7	  639.8	 3420.0	...
10593652	  773.6	  639.5	 3421.0	...
10593653	  773.6	  639.3	 3421.0	...
10593654	  773.7	  639.2	 3421.0	...
10593655	  773.8	  639.9	 3422.0	...
10593656	  773.8	  640.6	 3422.0	...
10593657	  773.8	  641.3	 3425.0	...
10593658	  773.8	  641.4	 3428.0	...
10593659	  773.7	  640.4	 3431.0	...
10593660	  773.7	  639.3	 3430.0	...
10593661	  773.9	  638.4	 3427.0	...
10593662	  774.0	  638.8	 3425.0	...
10593663	  774.2	  639.2	 3424.0	...
10593664	  773.9	  639.6	 3422.0	...
10593665	  773.6	  639.7	 3418.0	...
10593666	  773.3	  640.2	 3416.0	...
10593667	  773.2	  640.5	 3416.0	...
10593668	  773.2	  640.7	 3417.0	...
10593669	  773.2	  640.3	 3417.0	...
10593670	  773.8	  639.9	 3417.0	...
10593671	  774.3	  639.7	 3413.0	...
10593672	  774.8	  639.1	 3409.0	...
10593673	  774.4	  638.7	 3405.0	...
10593674	  773.9	  638.3	 3405.0	...
10593675	  773.5	  638.3	 3404.0	...
10593676	  773.4	  638.7	 3404.0	...
10593677	  773.8	  639.1	 3407.0	...
10593678	  774.1	  639.4	 3410.0	...
10593679	  774.4	  639.3	 3412.0	...
10593680	  774.2	  639.1	 3412.0	...
10593681	  774.2	  639.0	 3410.0	...
10593682	  774.2	  638.9	 3408.0	...
10593683	  774.0	  639.0	 3407.0	...
10593684	  773.9	  639.1	 3407.0	...
10593685	  773.7	  639.3	 3408.0	...
10593686	  773.7	  639.3	 3409.0	...
10593687	  773.5	  639.3	 3410.0	...
10593688	  773.2	  639.0	 3410.0	...
10593689	  772.8	  638.3	 3406.0	...
10593690	  772.8	  637.6	 3401.0	...
10593691	  772.8	  637.2	 3397.0	...
10593692	  773.1	  637.2	 3397.0	...
10593693	  773.3	  637.4	 3396.0	...
10593694	  773.2	  637.9	 3397.0	...
10593695	  773.1	  638.4	 3400.0	...
10593696	  773.4	  638.7	 3403.0	...
10593697	  774.0	  638.2	 3405.0	...
10593698	  774.7	  637.7	 3404.0	...
10593699	  774.3	  637.4	 3405.0	...
10593700	  773.6	  637.4	 3406.0	...
10593701	  772.6	  637.5	 3408.0	...
10593702	  772.3	  637.2	 3410.0	...
10593703	  772.0	  636.3	 3412.0	...
10593704	  771.8	  635.1	 3413.0	...
10593705	  771.6	  634.0	 3413.0	...
10593706	  770.7	  632.9	 3411.0	...
10593707	  770.0	  631.1	 3410.0	...
10593708	  769.4	  629.6	 3410.0	...
10593709	  769.4	  628.8	 3413.0	...
10593710	  769.2	  627.4	 3416.0	...
10593711	  769.0	  626.0	 3418.0	...
10593712	  768.9	  624.7	 3417.0	...
10593713	  769.0	  624.6	 3416.0	...
10593714	  769.1	  624.6	 3414.0	...
10593715	  769.2	  624.6	 3412.0	...
10593716	  769.3	  625.0	 3411.0	...
10593717	  769.5	  625.4	 3409.0	...
MSG	10593718 0000 _ Number Off
10593718	  769.6	  625.8	 3408.0	...
10593719	  770.3	  625.8	 3406.0	...
10593720	  771.0	  626.1	 3405.0	...
10593721	  771.6	  626.4	 3405.0	...
10593722	  771.6	  626.9	 3406.0	...
10593723	  771.6	  626.9	 3406.0	...
10593724	  771.5	  627.2	 3406.0	...
10593725	  771.4	  627.4	 3405.0	...
10593726	  771.3	  627.8	 3404.0	...
10593727	  771.3	  627.9	 3404.0	...
10593728	  771.5	  627.9	 3403.0	...
10593729	  771.7	  627.7	 3403.0	...
10593730	  772.1	  627.5	 3404.0	...
10593731	  772.4	  627.5	 3405.0	...
10593732	  772.6	  627.5	 3406.0	...
10593733	  772.6	  627.5	 3408.0	...
10593734	  772.7	  627.4	 3410.0	...
10593735	  772.6	  627.2	 3411.0	...
10593736	  772.7	  626.5	 3411.0	...
10593737	  772.6	  625.8	 3412.0	...
10593738	  772.7	  625.3	 3412.0	...
10593739	  772.7	  625.4	 3411.0	...
10593740	  772.6	  625.7	 3411.0	...
10593741	  772.5	  626.2	 3411.0	...
10593742	  772.5	  626.5	 3411.0	...
10593743	  772.7	  626.4	 3411.0	...
10593744	  772.9	  626.1	 3411.0	...
10593745	  772.8	  625.9	 3411.0	...
10593746	  772.7	  626.0	 3409.0	...
10593747	  772.6	  626.1	 3408.0	...
10593748	  772.5	  625.8	 3411.0	...
10593749	  772.5	  625.3	 3414.0	...
10593750	  772.4	  624.9	 3415.0	...
10593751	  772.5	  624.9	 3414.0	...
10593752	  772.5	  624.7	 3412.0	...
10593753	  772.6	  624.3	 3411.0	...
10593754	  772.6	  624.0	 3409.0	...
10593755	  772.6	  624.0	 3408.0	...
10593756	  772.7	  624.2	 3408.0	...
10593757	  772.8	  624.4	 3409.0	...
10593758	  772.9	  624.1	 3409.0	...
10593759	  772.6	  623.9	 3408.0	...
10593760	  772.4	  623.7	 3412.0	...
10593761	  772.4	  624.7	 3416.0	...
10593762	  772.6	  625.7	 3421.0	...
10593763	  772.8	  626.4	 3423.0	...
10593764	  772.9	  626.1	 3424.0	...
10593765	  773.0	  625.1	 3425.0	...
10593766	  773.5	  624.1	 3421.0	...
10593767	  773.9	  623.3	 3417.0	...
10593768	  774.1	  623.1	 3415.0	...
10593769	  773.8	  623.1	 3416.0	...
10593770	  773.9	  623.0	 3417.0	...
10593771	  774.3	  622.8	 3417.0	...
10593772	  774.8	  623.2	 3415.0	...
10593773	  774.8	  623.7	 3414.0	...
10593774	  774.8	  624.1	 3413.0	...
10593775	  774.6	  623.9	 3413.0	...
10593776	  774.3	  623.8	 3413.0	...
10593777	  774.0	  623.8	 3413.0	...
10593778	  773.9	  623.6	 3413.0	...
10593779	  773.9	  623.4	 3412.0	...
10593780	  774.1	  623.1	 3413.0	...
10593781	  774.5	  622.9	 3412.0	...
10593782	  774.1	  622.8	 3412.0	...
10593783	  773.4	  622.9	 3413.0	...
10593784	  772.7	  622.8	 3413.0	...
10593785	  772.7	  622.6	 3414.0	...
10593786	  772.7	  622.3	 3414.0	...
10593787	  772.8	  622.3	 3415.0	...
10593788	  772.9	  622.3	 3415.0	...
10593789	  773.3	  622.1	 3415.0	...
10593790	  773.6	  622.0	 3414.0	...
10593791	  773.9	  622.3	 3415.0	...
10593792	  774.0	  622.7	 3416.0	...
10593793	  774.3	  622.4	 3417.0	...
10593794	  774.6	  621.7	 3417.0	...
10593795	  775.1	  620.9	 3418.0	...
10593796	  775.6	  620.7	 3419.0	...
10593797	  775.3	  620.6	 3417.0	...
10593798	  774.3	  620.8	 3414.0	...
10593799	  773.4	  621.0	 3412.0	...
10593800	  773.2	  621.1	 3413.0	...
10593801	  773.3	  621.1	 3413.0	...
10593802	  773.4	  621.1	 3413.0	...
10593803	  773.6	  621.2	 3414.0	...
10593804	  774.0	  621.2	 3415.0	...
10593805	  774.4	  621.3	 3414.0	...
10593806	  774.6	  621.2	 3413.0	...
10593807	  774.7	  621.2	 3414.0	...
10593808	  774.8	  621.0	 3415.0	...
10593809	  774.7	  620.5	 3417.0	...
10593810	  774.6	  620.2	 3418.0	...
10593811	  774.4	  620.1	 3417.0	...
10593812	  774.7	  620.3	 3417.0	...
10593813	  775.0	  620.3	 3417.0	...
10593814	  775.0	  620.3	 3417.0	...
10593815	  774.8	  620.4	 3417.0	...
10593816	  774.5	  620.5	 3415.0	...
10593817	  774.5	  620.7	 3412.0	...
10593818	  774.5	  620.8	 3410.0	...
10593819	  774.5	  620.7	 3412.0	...
10593820	  775.0	  620.6	 3413.0	...
10593821	  775.3	  619.9	 3414.0	...
10593822	  775.5	  619.3	 3414.0	...
10593823	  775.3	  618.6	 3415.0	...
10593824	  774.8	  618.4	 3414.0	...
10593825	  774.5	  618.2	 3410.0	...
10593826	  774.0	  618.3	 3407.0	...
10593827	  773.8	  618.4	 3407.0	...
10593828	  773.7	  618.6	 3411.0	...
10593829	  773.9	  618.8	 3415.0	...
10593830	  774.8	  619.2	 3416.0	...
10593831	  775.5	  619.5	 3417.0	...
10593832	  775.5	  619.8	 3416.0	...
10593833	  774.9	  619.3	 3415.0	...
10593834	  774.3	  618.7	 3416.0	...
10593835	  774.3	  618.5	 3418.0	...
10593836	  774.3	  618.8	 3421.0	...
10593837	  774.5	  619.0	 3422.0	...
10593838	  774.7	  618.1	 3423.0	...
10593839	  774.8	  617.4	 3423.0	...
10593840	  774.9	  616.9	 3424.0	...
10593841	  774.8	  617.2	 3424.0	...
10593842	  774.8	  617.8	 3423.0	...
10593843	  774.7	  618.2	 3422.0	...
10593844	  774.7	  618.4	 3421.0	...
10593845	  774.6	  618.2	 3419.0	...
10593846	  774.6	  617.9	 3418.0	...
10593847	  774.8	  618.1	 3417.0	...
10593848	  774.9	  618.4	 3417.0	...
10593849	  775.0	  618.7	 3418.0	...
10593850	  775.3	  618.7	 3419.0	...
10593851	  775.6	  618.6	 3420.0	...
10593852	  775.9	  618.6	 3421.0	...
10593853	  775.6	  619.2	 3423.0	...
10593854	  775.4	  619.8	 3426.0	...
10593855	  775.2	  619.7	 3430.0	...
10593856	  775.2	  619.1	 3432.0	...
10593857	  775.2	  618.7	 3432.0	...
10593858	  775.2	  618.8	 3431.0	...
10593859	  775.1	  618.8	 3430.0	...
10593860	  775.3	  618.7	 3429.0	...
10593861	  775.5	  618.5	 3428.0	...
10593862	  775.6	  618.3	 3428.0	...
10593863	  775.4	  618.2	 3427.0	...
10593864	  775.3	  618.0	 3427.0	...
10593865	  775.3	  618.0	 3426.0	...
10593866	  775.2	  618.0	 3427.0	...
10593867	  774.9	  618.3	 3427.0	...
10593868	  774.6	  618.6	 3428.0	...
10593869	  774.5	  618.9	 3428.0	...
10593870	  774.6	  619.0	 3428.0	...
10593871	  774.9	  619.1	 3427.0	...
10593872	  775.2	  619.0	 3428.0	...
10593873	  775.5	  619.0	 3429.0	...
10593874	  775.4	  618.8	 3433.0	...
10593875	  775.3	  618.5	 3436.0	...
10593876	  775.3	  618.7	 3437.0	...
10593877	  775.4	  619.3	 3435.0	...
10593878	  775.5	  619.9	 3434.0	...
10593879	  775.9	  620.0	 3432.0	...
10593880	  776.2	  620.0	 3433.0	...
10593881	  776.4	  619.8	 3435.0	...
10593882	  776.4	  619.7	 3438.0	...
10593883	  776.4	  619.8	 3440.0	...
10593884	  776.4	  619.8	 3439.0	...
10593885	  776.4	  619.6	 3438.0	...
10593886	  776.4	  619.6	 3438.0	...
10593887	  776.4	  619.7	 3439.0	...
10593888	  776.6	  619.7	 3442.0	...
10593889	  776.8	  619.5	 3446.0	...
10593890	  776.7	  619.4	 3446.0	...
10593891	  776.4	  619.5	 3444.0	...
10593892	  776.0	  619.7	 3441.0	...
10593893	  775.9	  619.9	 3442.0	...
10593894	  775.7	  619.7	 3442.0	...
10593895	  775.5	  619.5	 3442.0	...
10593896	  775.3	  619.3	 3443.0	...
10593897	  775.3	  619.3	 3444.0	...
10593898	  775.8	  619.3	 3445.0	...
10593899	  776.2	  618.9	 3445.0	...
10593900	  776.7	  618.5	 3444.0	...
10593901	  776.5	  618.2	 3442.0	...
10593902	  776.7	  618.2	 3442.0	...
10593903	  776.9	  618.1	 3444.0	...
10593904	  776.7	  618.2	 3446.0	...
10593905	  776.3	  618.9	 3446.0	...
10593906	  775.9	  619.7	 3446.0	...
10593907	  775.8	  619.7	 3446.0	...
10593908	  775.8	  619.0	 3446.0	...
10593909	  776.0	  618.2	 3446.0	...
10593910	  776.3	  618.1	 3446.0	...
10593911	  776.3	  618.2	 3445.0	...
10593912	  776.3	  618.4	 3445.0	...
10593913	  776.3	  618.6	 3445.0	...
10593914	  776.3	  618.5	 3446.0	...
10593915	  776.5	  618.5	 3446.0	...
10593916	  776.7	  618.5	 3446.0	...
10593917	  776.9	  618.2	 3446.0	...
10593918	  776.9	  617.9	 3447.0	...
MSG	10593919 0000 _ Number On
10593919	  777.0	  617.5	 3447.0	...
10593920	  777.0	  617.2	 3451.0	...
10593921	  777.2	  617.0	 3455.0	...
10593922	  777.4	  616.8	 3459.0	...
10593923	  777.6	  616.8	 3459.0	...
10593924	  777.7	  616.9	 3455.0	...
10593925	  777.7	  616.9	 3453.0	...
10593926	  777.6	  616.9	 3450.0	...
10593927	  777.3	  617.6	 3450.0	...
10593928	  777.1	  618.3	 3450.0	...
10593929	  776.9	  618.4	 3451.0	...
10593930	  776.8	  618.1	 3451.0	...
10593931	  776.8	  617.7	 3452.0	...
10593932	  776.7	  617.6	 3454.0	...
10593933	  776.6	  617.3	 3457.0	...
10593934	  776.7	  617.1	 3459.0	...
10593935	  776.9	  617.3	 3459.0	...
10593936	  777.0	  617.5	 3456.0	...
10593937	  777.1	  617.8	 3454.0	...
10593938	  777.3	  618.0	 3454.0	...
10593939	  777.6	  618.3	 3457.0	...
10593940	  777.7	  618.6	 3460.0	...
10593941	  777.8	  618.8	 3460.0	...
10593942	  777.8	  618.8	 3460.0	...
10593943	  777.9	  618.7	 3458.0	...
10593944	  777.9	  618.6	 3458.0	...
10593945	  777.8	  618.3	 3457.0	...
10593946	  777.8	  618.3	 3457.0	...
10593947	  777.8	  618.3	 3459.0	...
10593948	  777.8	  618.6	 3460.0	...
10593949	  777.9	  618.6	 3462.0	...
10593950	  777.6	  618.7	 3459.0	...
10593951	  777.4	  618.7	 3457.0	...
10593952	  777.4	  618.7	 3458.0	...
10593953	  777.7	  618.7	 3460.0	...
10593954	  778.0	  618.7	 3462.0	...
10593955	  778.1	  618.7	 3463.0	...
10593956	  778.4	  618.8	 3463.0	...
10593957	  778.6	  618.8	 3464.0	...
10593958	  778.7	  619.0	 3464.0	...
10593959	  778.8	  619.1	 3464.0	...
10593960	  779.0	  619.1	 3464.0	...
10593961	  779.0	  619.1	 3465.0	...
10593962	  779.0	  618.4	 3466.0	...
10593963	  779.1	  617.8	 3465.0	...
10593964	  779.0	  617.1	 3462.0	...
10593965	  778.6	  617.1	 3463.0	...
10593966	  777.9	  617.2	 3466.0	...
10593967	  777.6	  617.3	 3470.0	...
10593968	  777.6	  617.4	 3471.0	...
10593969	  777.8	  617.4	 3472.0	...
10593970	  777.9	  617.3	 3472.0	...
10593971	  777.8	  617.3	 3476.0	...
10593972	  778.6	  617.2	 3481.0	...
10593973	  779.6	  617.4	 3482.0	...
10593974	  780.5	  617.7	 3478.0	...
10593975	  780.5	  618.0	 3472.0	...
10593976	  780.1	  617.5	 3471.0	...
10593977	  779.8	  617.2	 3471.0	...
10593978	  779.2	  617.3	 3474.0	...
10593979	  778.9	  617.9	 3477.0	...
10593980	  778.4	  618.3	 3478.0	...
10593981	  778.3	  618.4	 3479.0	...
10593982	  777.9	  618.5	 3480.0	...
10593983	  777.8	  618.5	 3480.0	...
10593984	  777.7	  618.6	 3481.0	...
10593985	  777.8	  618.6	 3481.0	...
10593986	  778.0	  618.6	 3481.0	...
10593987	  778.1	  618.4	 3482.0	...
10593988	  778.3	  618.3	 3483.0	...
10593989	  778.5	  618.3	 3484.0	...
10593990	  778.6	  618.3	 3482.0	...
10593991	  778.6	  618.0	 3480.0	...
10593992	  778.9	  617.6	 3480.0	...
10593993	  779.2	  617.1	 3480.0	...
10593994	  779.5	  616.7	 3478.0	...
10593995	  779.5	  616.4	 3477.0	...
10593996	  779.5	  616.4	 3476.0	...
10593997	  779.6	  616.5	 3477.0	...
10593998	  779.6	  616.6	 3478.0	...
10593999	  779.4	  616.5	 3476.0	...
10594000	  779.2	  616.4	 3475.0	...
10594001	  779.4	  616.7	 3476.0	...
10594002	  779.7	  617.1	 3479.0	...
10594003	  779.9	  617.3	 3481.0	...
10594004	  779.8	  617.1	 3480.0	...
10594005	  779.7	  616.9	 3479.0	...
10594006	  779.8	  616.8	 3481.0	...
10594007	  780.3	  616.6	 3482.0	...
10594008	  780.9	  616.2	 3485.0	...
10594009	  781.4	  615.8	 3487.0	...
10594010	  781.5	  615.6	 3488.0	...
10594011	  781.6	  615.9	 3488.0	...
10594012	  781.4	  616.2	 3487.0	...
10594013	  781.2	  616.9	 3486.0	...
10594014	  781.1	  617.4	 3485.0	...
10594015	  780.8	  618.0	 3486.0	...
10594016	  780.0	  618.2	 3487.0	...
10594017	  779.3	  618.5	 3489.0	...
10594018	  779.0	  618.7	 3488.0	...
10594019	  779.0	  618.2	 3487.0	...
10594020	  779.0	  617.6	 3486.0	...
10594021	  779.0	  616.6	 3487.0	...
10594022	  779.0	  616.2	 3488.0	...
10594023	  779.0	  616.0	 3490.0	...
10594024	  779.5	  616.2	 3490.0	...
10594025	  779.9	  616.4	 3493.0	...
10594026	  780.4	  616.2	 3495.0	...
10594027	  780.1	  615.9	 3496.0	...
10594028	  779.6	  615.5	 3495.0	...
10594029	  779.2	  615.5	 3494.0	...
10594030	  779.5	  616.1	 3494.0	...
10594031	  780.1	  616.6	 3494.0	...
10594032	  780.7	  617.2	 3494.0	...
10594033	  780.7	  617.2	 3492.0	...
10594034	  780.7	  617.1	 3490.0	...
10594035	  780.7	  617.1	 3488.0	...
10594036	  780.8	  617.0	 3487.0	...
10594037	  780.8	  616.9	 3489.0	...
10594038	  780.8	  616.7	 3491.0	...
10594039	  780.8	  616.6	 3494.0	...
10594040	  780.8	  616.7	 3490.0	...
10594041	  780.8	  617.0	 3486.0	...
10594042	  780.9	  617.3	 3486.0	...
10594043	  780.8	  617.2	 3490.0	...
10594044	  780.6	  616.9	 3491.0	...
10594045	  780.3	  616.8	 3488.0	...
10594046	  780.2	  617.0	 3486.0	...
10594047	  780.0	  616.7	 3487.0	...
10594048	  779.8	  616.3	 3487.0	...
10594049	  779.6	  616.2	 3486.0	...
10594050	  779.6	  616.3	 3487.0	...
10594051	  779.6	  616.3	 3490.0	...
10594052	  779.6	  616.1	 3493.0	...
10594053	  779.5	  616.6	 3493.0	...
10594054	  780.2	  617.0	 3495.0	...
10594055	  781.3	  617.2	 3497.0	...
10594056	  782.3	  616.9	 3497.0	...
10594057	  782.5	  616.1	 3495.0	...
10594058	  782.3	  615.5	 3496.0	...
10594059	  782.2	  615.0	 3500.0	...
10594060	  782.1	  615.0	 3504.0	...
10594061	  781.7	  615.0	 3504.0	...
10594062	  781.3	  615.4	 3504.0	...
10594063	  781.1	  616.2	 3504.0	...
10594064	  781.2	  616.9	 3504.0	...
10594065	  781.3	  616.9	 3503.0	...
10594066	  781.2	  616.7	 3501.0	...
10594067	  781.5	  616.2	 3500.0	...
10594068	  782.0	  616.0	 3501.0	...
10594069	  782.5	  615.7	 3502.0	...
10594070	  782.5	  615.6	 3503.0	...
10594071	  782.2	  615.9	 3504.0	...
10594072	  782.1	  616.3	 3502.0	...
10594073	  782.4	  616.8	 3501.0	...
10594074	  782.7	  617.0	 3501.0	...
10594075	  782.3	  616.8	 3504.0	...
10594076	  781.7	  616.4	 3507.0	...
10594077	  781.6	  616.0	 3510.0	...
10594078	  782.0	  616.0	 3510.0	...
10594079	  782.4	  615.4	 3511.0	...
10594080	  782.3	  614.8	 3513.0	...
10594081	  782.0	  614.3	 3513.0	...
10594082	  781.9	  614.2	 3512.0	...
10594083	  782.0	  614.2	 3511.0	...
10594084	  782.4	  614.4	 3509.0	...
10594085	  783.0	  614.5	 3509.0	...
10594086	  783.3	  614.6	 3510.0	...
10594087	  783.6	  615.0	 3511.0	...
10594088	  783.5	  615.5	 3510.0	...
10594089	  783.4	  616.3	 3510.0	...
10594090	  783.3	  616.6	 3507.0	...
10594091	  783.2	  617.1	 3503.0	...
10594092	  783.1	  617.2	 3500.0	...
10594093	  783.1	  617.1	 3500.0	...
10594094	  783.2	  616.8	 3500.0	...
10594095	  783.3	  616.5	 3500.0	...
10594096	  783.5	  616.5	 3500.0	...
10594097	  783.5	  616.8	 3500.0	...
10594098	  783.2	  617.0	 3502.0	...
10594099	  782.8	  617.2	 3504.0	...
10594100	  782.7	  617.2	 3507.0	...
10594101	  782.6	  617.2	 3506.0	...
10594102	  782.5	  617.3	 3505.0	...
10594103	  782.3	  617.3	 3505.0	...
10594104	  781.8	  617.4	 3506.0	...
10594105	  781.4	  617.4	 3506.0	...
10594106	  781.1	  617.5	 3505.0	...
10594107	  781.2	  617.5	 3505.0	...
10594108	  781.5	  617.4	 3505.0	...
10594109	  781.8	  616.8	 3505.0	...
10594110	  782.0	  616.3	 3506.0	...
10594111	  782.0	  616.1	 3507.0	...
10594112	  782.1	  616.3	 3509.0	...
10594113	  782.6	  616.4	 3509.0	...
10594114	  783.0	  616.1	 3506.0	...
10594115	  783.2	  615.7	 3502.0	...
10594116	  783.2	  616.0	 3499.0	...
10594117	  783.2	  616.2	 3500.0	...
10594118	  783.6	  616.0	 3502.0	...
10594119	  783.9	  615.3	 3504.0	...
10594120	  783.7	  615.0	 3504.0	...
10594121	  783.2	  615.2	 3503.0	...
10594122	  782.7	  615.5	 3503.0	...
10594123	  782.7	  615.6	 3503.0	...
10594124	  782.2	  615.8	 3504.0	...
10594125	  781.6	  615.9	 3505.0	...
10594126	  781.2	  615.6	 3507.0	...
10594127	  781.6	  615.1	 3508.0	...
10594128	  782.1	  615.3	 3509.0	...
10594129	  782.3	  615.8	 3508.0	...
10594130	  782.5	  616.5	 3510.0	...
10594131	  782.6	  616.7	 3511.0	...
10594132	  782.7	  616.8	 3511.0	...
10594133	  782.6	  616.9	 3509.0	...
10594134	  782.5	  617.0	 3506.0	...
10594135	  782.5	  617.1	 3505.0	...
10594136	  782.5	  617.2	 3505.0	...
10594137	  782.5	  617.2	 3504.0	...
10594138	  782.5	  617.3	 3505.0	...
10594139	  782.8	  617.3	 3506.0	...
10594140	  783.1	  617.4	 3505.0	...
10594141	  783.3	  617.6	 3502.0	...
10594142	  783.1	  617.8	 3498.0	...
10594143	  782.9	  618.0	 3498.0	...
10594144	  782.7	  618.1	 3498.0	...
10594145	  782.7	  618.1	 3499.0	...
10594146	  783.0	  618.1	 3499.0	...
10594147	  783.3	  618.1	 3499.0	...
10594148	  783.5	  617.9	 3499.0	...
10594149	  784.0	  617.6	 3498.0	...
10594150	  784.4	  617.1	 3498.0	...
10594151	  784.6	  616.9	 3498.0	...
10594152	  784.2	  616.7	 3499.0	...
10594153	  783.9	  616.7	 3499.0	...
10594154	  783.9	  616.6	 3498.0	...
10594155	  783.9	  616.6	 3494.0	...
10594156	  783.7	  616.6	 3491.0	...
10594157	  783.6	  617.0	 3488.0	...
10594158	  783.6	  617.4	 3489.0	...
10594159	  783.8	  617.5	 3490.0	...
10594160	  783.9	  617.1	 3490.0	...
10594161	  784.1	  616.6	 3489.0	...
10594162	  784.3	  616.4	 3488.0	...
10594163	  784.5	  616.3	 3488.0	...
10594164	  784.6	  616.4	 3488.0	...
10594165	  784.3	  616.6	 3488.0	...
10594166	  784.0	  616.8	 3489.0	...
10594167	  783.6	  617.2	 3489.0	...
10594168	  784.3	  617.5	 3488.0	...
10594169	  784.9	  617.7	 3486.0	...
10594170	  785.0	  617.8	 3485.0	...
10594171	  784.5	  617.8	 3484.0	...
10594172	  784.0	  617.8	 3481.0	...
10594173	  783.7	  618.3	 3478.0	...
10594174	  783.4	  618.8	 3477.0	...
10594175	  783.6	  619.4	 3480.0	...
10594176	  784.1	  619.3	 3483.0	...
10594177	  784.6	  619.3	 3485.0	...
10594178	  784.6	  619.0	 3485.0	...
10594179	  784.6	  618.8	 3484.0	...
10594180	  784.5	  618.6	 3483.0	...
10594181	  784.4	  618.6	 3482.0	...
10594182	  784.2	  618.4	 3483.0	...
10594183	  784.4	  618.8	 3484.0	...
10594184	  784.7	  619.3	 3484.0	...
10594185	  785.1	  619.1	 3484.0	...
10594186	  785.1	  618.4	 3484.0	...
10594187	  785.0	  617.8	 3482.0	...
10594188	  784.9	  618.1	 3480.0	...
10594189	  785.0	  618.4	 3478.0	...
10594190	  785.4	  618.5	 3477.0	...
10594191	  785.9	  618.5	 3476.0	...
10594192	  786.1	  618.7	 3475.0	...
10594193	  786.0	  618.9	 3474.0	...
10594194	  785.8	  619.2	 3475.0	...
10594195	  785.6	  619.2	 3475.0	...
10594196	  785.7	  619.0	 3475.0	...
10594197	  785.8	  618.8	 3476.0	...
10594198	  785.8	  618.6	 3478.0	...
10594199	  785.5	  618.5	 3478.0	...
10594200	  785.1	  618.5	 3476.0	...
10594201	  784.8	  618.5	 3477.0	...
10594202	  784.8	  618.5	 3480.0	...
10594203	  784.8	  618.4	 3484.0	...
10594204	  784.8	  618.4	 3482.0	...
10594205	  785.3	  618.3	 3479.0	...
10594206	  785.9	  618.3	 3477.0	...
10594207	  786.0	  618.3	 3476.0	...
10594208	  785.4	  618.3	 3476.0	...
10594209	  784.9	  618.4	 3476.0	...
10594210	  784.9	  618.5	 3476.0	...
10594211	  785.9	  619.1	 3475.0	...
10594212	  787.0	  619.8	 3474.0	...
10594213	  788.0	  619.7	 3472.0	...
10594214	  787.8	  619.0	 3471.0	...
10594215	  787.3	  618.4	 3470.0	...
10594216	  786.8	  618.5	 3469.0	...
10594217	  786.3	  618.1	 3468.0	...
10594218	  786.3	  617.8	 3467.0	...
10594219	  786.3	  617.9	 3467.0	...
10594220	  786.3	  618.2	 3465.0	...
10594221	  786.4	  618.4	 3463.0	...
10594222	  786.4	  618.1	 3460.0	...
10594223	  786.5	  618.0	 3458.0	...
10594224	  786.5	  618.0	 3459.0	...
10594225	  787.2	  617.9	 3460.0	...
10594226	  787.9	  617.7	 3459.0	...
10594227	  788.4	  617.8	 3456.0	...
10594228	  787.9	  618.0	 3455.0	...
10594229	  787.5	  618.3	 3458.0	...
10594230	  787.4	  618.4	 3458.0	...
10594231	  787.5	  618.4	 3457.0	...
MSG	10594232 0000 _ Number Off
10594232	  787.5	  618.4	 3459.0	...
10594233	  787.2	  619.0	 3463.0	...
10594234	  787.0	  619.7	 3466.0	...
10594235	  786.8	  620.3	 3464.0	...
10594236	  787.0	  620.4	 3462.0	...
10594237	  787.3	  620.4	 3457.0	...
10594238	  787.4	  620.5	 3453.0	...
10594239	  787.2	  621.0	 3450.0	...
10594240	  787.7	  621.4	 3453.0	...
10594241	  788.3	  621.9	 3456.0	...
10594242	  788.9	  622.0	 3459.0	...
10594243	  788.9	  621.7	 3458.0	...
10594244	  788.9	  621.3	 3459.0	...
10594245	  788.8	  620.8	 3461.0	...
10594246	  788.2	  620.7	 3461.0	...
10594247	  787.6	  620.9	 3459.0	...
10594248	  787.1	  621.0	 3458.0	...
10594249	  787.2	  620.8	 3458.0	...
10594250	  787.2	  620.3	 3457.0	...
10594251	  787.3	  620.1	 3455.0	...
10594252	  787.4	  620.1	 3454.0	...
10594253	  787.5	  620.2	 3453.0	...
10594254	  787.3	  620.3	 3453.0	...
10594255	  787.1	  620.4	 3454.0	...
10594256	  786.9	  620.9	 3454.0	...
10594257	  786.9	  621.5	 3454.0	...
10594258	  786.8	  622.1	 3453.0	...
10594259	  786.7	  622.2	 3452.0	...
10594260	  786.5	  622.1	 3452.0	...
10594261	  786.5	  622.0	 3452.0	...
10594262	  786.7	  621.8	 3452.0	...
10594263	  786.9	  621.7	 3454.0	...
10594264	  787.1	  621.8	 3455.0	...
10594265	  786.6	  622.3	 3456.0	...
10594266	  786.1	  622.8	 3455.0	...
10594267	  786.0	  623.0	 3455.0	...
10594268	  786.5	  622.9	 3456.0	...
10594269	  787.0	  622.7	 3456.0	...
10594270	  787.1	  623.1	 3456.0	...
10594271	  787.0	  623.4	 3455.0	...
10594272	  786.9	  623.7	 3452.0	...
10594273	  787.4	  623.6	 3449.0	...
10594274	  788.0	  622.7	 3448.0	...
10594275	  788.6	  621.8	 3450.0	...
10594276	  788.6	  621.1	 3452.0	...
10594277	  788.6	  621.1	 3457.0	...
10594278	  788.8	  621.3	 3460.0	...
10594279	  789.0	  621.4	 3465.0	...
10594280	  788.8	  621.5	 3467.0	...
10594281	  788.7	  621.5	 3465.0	...
10594282	  788.6	  622.5	 3462.0	...
10594283	  788.8	  623.6	 3458.0	...
10594284	  788.8	  624.6	 3457.0	...
10594285	  788.7	  624.3	 3455.0	...
10594286	  788.6	  624.2	 3453.0	...
10594287	  788.1	  624.2	 3453.0	...
10594288	  787.6	  624.5	 3453.0	...
10594289	  787.5	  624.6	 3452.0	...
10594290	  787.9	  624.5	 3451.0	...
10594291	  788.4	  624.0	 3450.0	...
10594292	  788.5	  623.5	 3447.0	...
10594293	  788.1	  623.2	 3444.0	...
10594294	  787.7	  622.9	 3442.0	...
10594295	  787.8	  622.5	 3442.0	...
10594296	  788.4	  622.2	 3441.0	...
10594297	  788.9	  622.7	 3441.0	...
10594298	  788.8	  623.2	 3441.0	...
10594299	  788.7	  623.7	 3440.0	...
10594300	  788.6	  623.7	 3439.0	...
10594301	  788.5	  623.7	 3439.0	...
10594302	  788.4	  623.6	 3439.0	...
10594303	  788.4	  623.5	 3442.0	...
10594304	  788.4	  623.5	 3444.0	...
10594305	  788.4	  623.8	 3446.0	...
10594306	  788.1	  624.4	 3445.0	...
10594307	  787.8	  625.0	 3445.0	...
10594308	  787.4	  625.2	 3446.0	...
10594309	  787.3	  624.9	 3446.0	...
10594310	  787.4	  624.6	 3447.0	...
10594311	  787.8	  624.6	 3447.0	...
10594312	  788.1	  624.7	 3447.0	...
10594313	  788.3	  624.9	 3443.0	...
10594314	  788.2	  624.9	 3439.0	...
10594315	  788.3	  624.9	 3437.0	...
10594316	  788.4	  624.7	 3440.0	...
10594317	  788.4	  624.6	 3440.0	...
10594318	  787.8	  624.3	 3437.0	...
10594319	  787.2	  624.2	 3434.0	...
10594320	  787.5	  624.0	 3435.0	...
10594321	  788.2	  624.0	 3434.0	...
10594322	  788.5	  623.9	 3433.0	...
10594323	  788.1	  623.9	 3433.0	...
10594324	  787.7	  623.8	 3435.0	...
10594325	  787.7	  623.8	 3436.0	...
10594326	  787.6	  623.5	 3439.0	...
10594327	  787.5	  623.4	 3442.0	...
10594328	  787.4	  623.2	 3444.0	...
10594329	  787.3	  623.2	 3443.0	...
10594330	  787.3	  623.1	 3441.0	...
10594331	  787.5	  623.1	 3441.0	...
10594332	  787.8	  623.2	 3441.0	...
10594333	  787.9	  623.6	 3440.0	...
10594334	  788.0	  624.3	 3440.0	...
10594335	  788.0	  625.0	 3440.0	...
10594336	  787.8	  625.4	 3440.0	...
10594337	  787.5	  625.5	 3439.0	...
10594338	  787.5	  625.7	 3440.0	...
10594339	  787.8	  625.8	 3443.0	...
10594340	  788.2	  625.3	 3445.0	...
10594341	  788.4	  624.7	 3446.0	...
10594342	  788.5	  624.4	 3445.0	...
10594343	  788.5	  624.8	 3444.0	...
10594344	  788.6	  625.3	 3443.0	...
10594345	  788.7	  625.6	 3442.0	...
10594346	  788.9	  625.7	 3443.0	...
10594347	  789.0	  625.8	 3442.0	...
10594348	  789.3	  625.4	 3440.0	...
10594349	  789.4	  624.8	 3438.0	...
10594350	  789.7	  624.1	 3440.0	...
10594351	  789.9	  624.4	 3443.0	...
10594352	  790.1	  624.7	 3446.0	...
10594353	  790.2	  625.3	 3446.0	...
10594354	  789.5	  625.7	 3444.0	...
10594355	  788.8	  626.0	 3441.0	...
10594356	  788.3	  626.1	 3440.0	...
10594357	  788.5	  626.1	 3442.0	...
10594358	  788.9	  625.8	 3444.0	...
10594359	  789.2	  625.6	 3445.0	...
10594360	  789.5	  625.5	 3447.0	...
10594361	  789.9	  625.7	 3450.0	...
10594362	  790.2	  625.9	 3452.0	...
10594363	  790.2	  626.1	 3449.0	...
10594364	  789.9	  626.4	 3446.0	...
10594365	  789.5	  626.6	 3442.0	...
10594366	  789.5	  626.6	 3441.0	...
10594367	  789.5	  626.4	 3441.0	...
10594368	  789.6	  626.4	 3440.0	...
10594369	  789.5	  626.5	 3440.0	...
10594370	  789.4	  626.4	 3440.0	...
10594371	  789.3	  626.4	 3442.0	...
10594372	  789.4	  626.7	 3443.0	...
10594373	  789.7	  627.0	 3444.0	...
10594374	  790.0	  627.3	 3445.0	...
10594375	  790.1	  627.3	 3448.0	...
10594376	  790.1	  627.4	 3451.0	...
10594377	  789.8	  627.4	 3451.0	...
10594378	  789.6	  627.7	 3448.0	...
10594379	  789.4	  628.1	 3443.0	...
10594380	  789.5	  628.0	 3440.0	...
10594381	  789.6	  627.5	 3438.0	...
10594382	  789.8	  626.9	 3439.0	...
10594383	  789.9	  626.8	 3445.0	...
10594384	  789.7	  626.9	 3451.0	...
10594385	  789.6	  627.0	 3455.0	...
10594386	  789.6	  627.0	 3453.0	...
10594387	  789.7	  627.0	 3451.0	...
10594388	  790.0	  627.1	 3448.0	...
10594389	  790.1	  627.4	 3445.0	...
10594390	  790.0	  627.7	 3442.0	...
10594391	  789.6	  627.2	 3440.0	...
10594392	  789.1	  626.5	 3440.0	...
10594393	  789.0	  625.9	 3441.0	...
10594394	  789.0	  626.4	 3440.0	...
10594395	  789.2	  626.8	 3439.0	...
10594396	  789.2	  627.0	 3439.0	...
10594397	  789.8	  627.0	 3440.0	...
10594398	  790.4	  627.1	 3441.0	...
10594399	  791.2	  627.2	 3441.0	...
10594400	  791.4	  627.5	 3441.0	...
10594401	  790.8	  627.9	 3441.0	...
10594402	  790.0	  628.4	 3440.0	...
10594403	  789.5	  628.7	 3440.0	...
10594404	  789.8	  628.9	 3440.0	...
10594405	  790.1	  629.0	 3439.0	...
10594406	  790.1	  628.9	 3439.0	...
10594407	  790.2	  628.6	 3440.0	...
10594408	  790.0	  628.6	 3440.0	...
10594409	  789.9	  628.5	 3441.0	...
10594410	  790.0	  628.5	 3441.0	...
10594411	  790.2	  628.5	 3441.0	...
10594412	  790.4	  628.5	 3442.0	...
10594413	  790.4	  628.7	 3444.0	...
10594414	  790.1	  628.6	 3442.0	...
10594415	  789.8	  628.6	 3440.0	...
10594416	  789.5	  628.3	 3437.0	...
10594417	  789.5	  628.4	 3438.0	...
10594418	  789.5	  628.4	 3440.0	...
10594419	  789.3	  629.1	 3441.0	...
10594420	  790.0	  629.8	 3441.0	...
10594421	  790.7	  630.4	 3441.0	...
10594422	  791.4	  630.3	 3440.0	...
10594423	  791.8	  630.3	 3441.0	...
10594424	  792.1	  630.1	 3441.0	...
10594425	  792.0	  629.8	 3439.0	...
10594426	  791.3	  629.6	 3437.0	...
10594427	  790.5	  629.4	 3438.0	...
10594428	  790.1	  629.4	 3440.0	...
10594429	  789.9	  629.1	 3443.0	...
10594430	  789.9	  628.8	 3447.0	...
10594431	  789.9	  628.9	 3452.0	...
10594432	  789.9	  629.2	 3456.0	...
10594433	  789.7	  629.3	 3456.0	...
10594434	  790.0	  629.1	 3454.0	...
10594435	  790.4	  628.9	 3452.0	...
10594436	  790.8	  629.0	 3450.0	...
10594437	  791.0	  629.2	 3449.0	...
10594438	  791.1	  629.3	 3449.0	...
10594439	  791.2	  629.3	 3448.0	...
10594440	  791.4	  629.2	 3448.0	...
10594441	  791.4	  628.9	 3451.0	...
10594442	  790.9	  628.7	 3453.0	...
10594443	  790.3	  628.4	 3452.0	...
10594444	  789.6	  628.3	 3449.0	...
10594445	  789.5	  629.0	 3447.0	...
MSG	10594446 0000 _ Number On
10594446	  789.8	  629.8	 3451.0	...
10594447	  790.3	  630.0	 3455.0	...
10594448	  790.5	  629.5	 3454.0	...
10594449	  790.5	  629.4	 3449.0	...
10594450	  790.4	  629.9	 3445.0	...
10594451	  790.2	  630.3	 3444.0	...
10594452	  790.0	  629.9	 3442.0	...
10594453	  790.2	  629.4	 3441.0	...
10594454	  790.7	  628.9	 3441.0	...
10594455	  791.2	  628.9	 3442.0	...
10594456	  791.4	  629.1	 3444.0	...
10594457	  791.7	  629.2	 3446.0	...
10594458	  791.9	  629.2	 3448.0	...
10594459	  791.8	  629.1	 3449.0	...
10594460	  791.7	  628.9	 3450.0	...
10594461	  791.6	  628.8	 3449.0	...
10594462	  791.4	  628.9	 3448.0	...
10594463	  791.2	  629.3	 3446.0	...
10594464	  791.1	  629.8	 3447.0	...
10594465	  791.7	  630.5	 3449.0	...
10594466	  792.2	  630.6	 3452.0	...
10594467	  792.7	  630.7	 3453.0	...
10594468	  792.4	  630.7	 3453.0	...
10594469	  792.3	  630.8	 3449.0	...
10594470	  792.3	  630.9	 3445.0	...
10594471	  792.4	  630.9	 3442.0	...
10594472	  792.2	  630.9	 3442.0	...
10594473	  792.2	  630.8	 3442.0	...
10594474	  792.1	  630.3	 3443.0	...
10594475	  792.1	  629.7	 3446.0	...
10594476	  791.9	  629.2	 3448.0	...
10594477	  791.8	  629.9	 3450.0	...
10594478	  791.7	  630.7	 3451.0	...
10594479	  791.6	  631.3	 3451.0	...
10594480	  791.5	  630.9	 3448.0	...
10594481	  791.5	  630.4	 3444.0	...
10594482	  791.6	  630.1	 3440.0	...
10594483	  791.9	  629.9	 3440.0	...
10594484	  792.2	  629.7	 3443.0	...
10594485	  792.2	  629.6	 3446.0	...
10594486	  791.9	  629.5	 3446.0	...
10594487	  791.6	  629.6	 3444.0	...
10594488	  791.4	  629.8	 3440.0	...
10594489	  791.2	  629.9	 3437.0	...
10594490	  791.0	  629.9	 3437.0	...
10594491	  790.7	  629.9	 3437.0	...
10594492	  791.2	  629.7	 3434.0	...
10594493	  791.9	  629.5	 3432.0	...
10594494	  792.5	  629.3	 3436.0	...
10594495	  792.6	  629.4	 3441.0	...
10594496	  792.6	  629.3	 3445.0	...
10594497	  792.9	  629.1	 3443.0	...
10594498	  793.3	  628.9	 3440.0	...
10594499	  793.2	  628.8	 3439.0	...
10594500	  792.8	  628.8	 3439.0	...
10594501	  792.4	  628.6	 3440.0	...
10594502	  792.5	  628.4	 3440.0	...
10594503	  792.6	  628.6	 3439.0	...
10594504	  792.7	  629.1	 3435.0	...
10594505	  792.7	  629.2	 3432.0	...
10594506	  792.8	  628.9	 3428.0	...
10594507	  792.3	  628.7	 3427.0	...
10594508	  792.0	  629.1	 3427.0	...
10594509	  791.6	  629.5	 3427.0	...
10594510	  791.6	  629.7	 3427.0	...
10594511	  791.7	  629.6	 3427.0	...
10594512	  791.9	  629.3	 3428.0	...
10594513	  792.4	  629.1	 3429.0	...
10594514	  792.9	  629.3	 3430.0	...
10594515	  793.3	  629.8	 3431.0	...
10594516	  793.3	  630.2	 3432.0	...
10594517	  793.3	  630.1	 3433.0	...
10594518	  793.2	  630.0	 3435.0	...
10594519	  793.1	  629.7	 3437.0	...
10594520	  792.9	  629.6	 3439.0	...
10594521	  793.0	  629.4	 3440.0	...
10594522	  793.1	  629.6	 3441.0	...
10594523	  793.2	  629.8	 3441.0	...
10594524	  793.3	  629.9	 3441.0	...
10594525	  793.5	  629.8	 3441.0	...
10594526	  793.8	  629.5	 3441.0	...
10594527	  793.9	  629.3	 3441.0	...
10594528	  793.9	  629.2	 3441.0	...
10594529	  793.8	  629.5	 3440.0	...
10594530	  793.7	  629.8	 3439.0	...
10594531	  793.6	  630.0	 3437.0	...
10594532	  793.5	  630.1	 3435.0	...
10594533	  793.4	  630.1	 3434.0	...
10594534	  793.3	  630.1	 3433.0	...
10594535	  793.2	  630.5	 3433.0	...
10594536	  793.1	  630.8	 3433.0	...
10594537	  793.2	  630.4	 3432.0	...
10594538	  793.5	  629.6	 3430.0	...
10594539	  793.1	  629.3	 3428.0	...
10594540	  792.5	  630.0	 3426.0	...
10594541	  792.5	  630.6	 3427.0	...
10594542	  793.1	  630.8	 3427.0	...
10594543	  793.7	  630.7	 3427.0	...
10594544	  793.7	  630.6	 3427.0	...
10594545	  793.6	  630.4	 3428.0	...
10594546	  793.6	  630.2	 3429.0	...
10594547	  793.7	  630.0	 3432.0	...
10594548	  793.9	  630.4	 3434.0	...
10594549	  794.0	  630.8	 3436.0	...
10594550	  794.0	  631.3	 3435.0	...
10594551	  794.2	  631.3	 3434.0	...
10594552	  794.4	  631.3	 3433.0	...
10594553	  794.3	  631.2	 3432.0	...
10594554	  794.0	  631.2	 3432.0	...
10594555	  793.7	  631.0	 3431.0	...
10594556	  793.6	  630.9	 3430.0	...
10594557	  793.7	  631.0	 3429.0	...
10594558	  793.6	  631.2	 3429.0	...
10594559	  793.5	  631.1	 3428.0	...
10594560	  793.3	  630.9	 3428.0	...
10594561	  793.4	  630.6	 3428.0	...
10594562	  793.5	  630.7	 3428.0	...
10594563	  793.7	  630.9	 3428.0	...
10594564	  793.9	  631.1	 3427.0	...
10594565	  794.0	  631.3	 3428.0	...
10594566	  794.0	  631.4	 3427.0	...
10594567	  793.9	  631.5	 3427.0	...
10594568	  793.7	  631.3	 3425.0	...
10594569	  793.5	  631.2	 3425.0	...
10594570	  793.4	  631.0	 3425.0	...
10594571	  793.5	  631.1	 3425.0	...
10594572	  793.7	  631.1	 3422.0	...
10594573	  793.8	  631.1	 3420.0	...
10594574	  794.0	  631.4	 3418.0	...
10594575	  794.3	  631.8	 3418.0	...
10594576	  794.0	  630.9	 3418.0	...
10594577	  793.4	  629.7	 3417.0	...
10594578	  793.2	  628.4	 3416.0	...
10594579	  793.6	  628.4	 3415.0	...
10594580	  794.1	  628.4	 3415.0	...
10594581	  794.3	  628.4	 3414.0	...
10594582	  794.5	  628.9	 3414.0	...
10594583	  794.6	  629.4	 3414.0	...
10594584	  794.4	  629.8	 3415.0	...
10594585	  794.2	  629.7	 3416.0	...
10594586	  794.0	  629.9	 3417.0	...
10594587	  793.9	  630.3	 3418.0	...
10594588	  793.9	  630.7	 3419.0	...
10594589	  794.1	  631.0	 3420.0	...
10594590	  794.4	  631.3	 3422.0	...
10594591	  794.7	  631.7	 3423.0	...
10594592	  794.6	  631.9	 3424.0	...
10594593	  794.3	  632.0	 3424.0	...
10594594	  794.0	  631.7	 3424.0	...
10594595	  794.2	  631.4	 3421.0	...
10594596	  794.6	  631.2	 3417.0	...
10594597	  794.9	  630.7	 3414.0	...
10594598	  794.8	  630.2	 3413.0	...
10594599	  794.8	  629.5	 3412.0	...
10594600	  794.7	  629.3	 3411.0	...
10594601	  794.6	  629.0	 3410.0	...
10594602	  794.5	  629.3	 3409.0	...
10594603	  794.5	  629.8	 3408.0	...
10594604	  794.4	  630.3	 3404.0	...
10594605	  794.1	  630.4	 3401.0	...
10594606	  794.0	  630.5	 3398.0	...
10594607	  794.3	  629.8	 3399.0	...
10594608	  794.7	  629.1	 3403.0	...
10594609	  794.5	  628.7	 3405.0	...
10594610	  793.9	  629.6	 3407.0	...
10594611	  794.0	  630.4	 3407.0	...
10594612	  794.6	  630.9	 3409.0	...
10594613	  794.9	  630.9	 3411.0	...
10594614	  794.7	  631.2	 3413.0	...
10594615	  794.6	  631.4	 3413.0	...
10594616	  794.8	  631.4	 3412.0	...
10594617	  795.0	  630.9	 3412.0	...
10594618	  795.3	  630.5	 3412.0	...
10594619	  795.6	  630.2	 3412.0	...
10594620	  796.0	  630.1	 3412.0	...
10594621	  796.1	  629.9	 3412.0	...
10594622	  796.0	  629.6	 3412.0	...
10594623	  795.8	  629.3	 3412.0	...
10594624	  795.7	  629.3	 3411.0	...
10594625	  795.7	  629.9	 3409.0	...
10594626	  795.8	  630.5	 3408.0	...
10594627	  795.8	  631.0	 3408.0	...
10594628	  795.5	  631.2	 3408.0	...
10594629	  795.1	  631.4	 3409.0	...
10594630	  794.6	  631.4	 3410.0	...
10594631	  794.4	  631.1	 3410.0	...
10594632	  794.5	  630.7	 3410.0	...
10594633	  794.8	  629.7	 3408.0	...
10594634	  795.0	  628.9	 3406.0	...
10594635	  795.4	  628.9	 3405.0	...
10594636	  795.5	  629.6	 3405.0	...
10594637	  795.3	  630.3	 3403.0	...
10594638	  794.9	  630.5	 3402.0	...
10594639	  795.0	  630.6	 3401.0	...
10594640	  795.5	  630.4	 3400.0	...
10594641	  796.0	  630.2	 3398.0	...
10594642	  795.5	  630.2	 3396.0	...
10594643	  795.0	  630.4	 3396.0	...
10594644	  794.7	  630.6	 3397.0	...
10594645	  794.9	  630.5	 3399.0	...
10594646	  795.3	  630.1	 3399.0	...
10594647	  795.4	  629.8	 3398.0	...
10594648	  795.5	  629.7	 3397.0	...
10594649	  795.6	  630.1	 3397.0	...
10594650	  795.6	  630.6	 3396.0	...
10594651	  795.6	  630.0	 3395.0	...
10594652	  795.6	  629.1	 3394.0	...
10594653	  795.5	  628.9	 3393.0	...
10594654	  795.8	  629.7	 3392.0	...
10594655	  796.0	  629.9	 3392.0	...
10594656	  796.2	  629.3	 3394.0	...
10594657	  796.3	  628.7	 3395.0	...
10594658	  796.3	  628.5	 3395.0	...
10594659	  796.2	  628.4	 3394.0	...
10594660	  796.1	  628.3	 3394.0	...
10594661	  795.7	  628.3	 3394.0	...
10594662	  795.4	  628.3	 3394.0	...
10594663	  795.1	  628.3	 3393.0	...
10594664	  795.4	  628.2	 3393.0	...
10594665	  795.6	  628.0	 3393.0	...
10594666	  795.5	  627.9	 3393.0	...
10594667	  795.3	  628.1	 3395.0	...
10594668	  795.1	  628.6	 3396.0	...
10594669	  795.1	  629.1	 3396.0	...
10594670	  795.3	  629.4	 3395.0	...
10594671	  795.4	  629.7	 3395.0	...
10594672	  795.4	  630.0	 3394.0	...
10594673	  795.5	  630.1	 3393.0	...
10594674	  795.5	  630.2	 3392.0	...
10594675	  795.5	  630.2	 3392.0	...
10594676	  795.5	  630.5	 3393.0	...
10594677	  795.5	  630.8	 3396.0	...
10594678	  795.4	  630.8	 3399.0	...
10594679	  795.4	  630.3	 3402.0	...
10594680	  795.3	  629.8	 3402.0	...
10594681	  795.4	  629.7	 3401.0	...
10594682	  795.3	  629.8	 3401.0	...
10594683	  795.2	  629.9	 3401.0	...
10594684	  795.2	  630.1	 3402.0	...
10594685	  795.3	  630.2	 3404.0	...
10594686	  795.4	  630.2	 3404.0	...
10594687	  795.3	  630.2	 3403.0	...
10594688	  795.2	  630.1	 3402.0	...
10594689	  795.1	  630.0	 3400.0	...
10594690	  795.0	  629.8	 3399.0	...
10594691	  795.5	  629.7	 3399.0	...
10594692	  795.9	  629.4	 3399.0	...
10594693	  796.3	  629.2	 3401.0	...
10594694	  796.3	  629.5	 3402.0	...
10594695	  796.3	  630.0	 3402.0	...
10594696	  796.4	  630.6	 3401.0	...
10594697	  796.5	  630.7	 3400.0	...
10594698	  796.7	  630.9	 3400.0	...
10594699	  796.7	  630.9	 3399.0	...
10594700	  796.6	  631.1	 3398.0	...
10594701	  796.5	  631.0	 3399.0	...
10594702	  796.4	  630.9	 3401.0	...
10594703	  796.3	  630.6	 3402.0	...
10594704	  796.3	  630.2	 3403.0	...
10594705	  796.0	  630.1	 3403.0	...
10594706	  795.8	  630.6	 3401.0	...
10594707	  795.7	  631.1	 3395.0	...
10594708	  795.9	  630.9	 3389.0	...
10594709	  796.0	  630.3	 3388.0	...
10594710	  796.2	  629.3	 3390.0	...
10594711	  796.2	  629.1	 3391.0	...
10594712	  796.2	  629.0	 3391.0	...
10594713	  796.3	  629.2	 3395.0	...
10594714	  796.6	  629.9	 3399.0	...
10594715	  797.0	  630.4	 3402.0	...
10594716	  796.6	  630.4	 3402.0	...
10594717	  796.0	  629.8	 3402.0	...
10594718	  795.2	  629.1	 3402.0	...
10594719	  795.1	  628.9	 3402.0	...
10594720	  795.1	  629.0	 3403.0	...
10594721	  795.4	  629.2	 3403.0	...
10594722	  795.6	  629.4	 3403.0	...
10594723	  795.9	  629.1	 3403.0	...
10594724	  796.1	  629.0	 3402.0	...
10594725	  796.5	  629.5	 3401.0	...
10594726	  796.6	  630.1	 3398.0	...
10594727	  796.8	  630.8	 3394.0	...
10594728	  796.9	  630.8	 3393.0	...
10594729	  796.9	  630.8	 3397.0	...
10594730	  796.8	  630.8	 3402.0	...
10594731	  796.8	  630.7	 3405.0	...
10594732	  796.7	  630.5	 3403.0	...
10594733	  796.8	  630.3	 3401.0	...
10594734	  796.2	  630.6	 3400.0	...
10594735	  795.6	  630.9	 3400.0	...
10594736	  795.0	  630.8	 3402.0	...
10594737	  794.9	  630.4	 3405.0	...
10594738	  794.9	  630.0	 3407.0	...
10594739	  795.4	  629.9	 3405.0	...
10594740	  796.1	  629.7	 3402.0	...
10594741	  796.6	  629.5	 3402.0	...
10594742	  796.6	  629.4	 3403.0	...
10594743	  796.6	  629.5	 3404.0	...
10594744	  796.7	  629.5	 3404.0	...
10594745	  796.6	  629.8	 3405.0	...
10594746	  796.1	  630.1	 3407.0	...
10594747	  795.7	  630.4	 3410.0	...
10594748	  795.3	  630.5	 3412.0	...
MSG	10594749 0000 _ Number Off
10594749	  795.4	  630.6	 3413.0	...
10594750	  795.8	  630.6	 3412.0	...
10594751	  796.2	  630.6	 3409.0	...
10594752	  796.7	  630.4	 3406.0	...
10594753	  796.7	  630.4	 3405.0	...
10594754	  796.6	  630.3	 3405.0	...
10594755	  796.5	  630.3	 3410.0	...
10594756	  796.3	  630.4	 3416.0	...
10594757	  796.2	  630.5	 3422.0	...
10594758	  796.1	  630.3	 3423.0	...
10594759	  796.0	  630.0	 3423.0	...
10594760	  795.6	  629.8	 3422.0	...
10594761	  795.4	  630.2	 3422.0	...
10594762	  795.0	  630.6	 3421.0	...
10594763	  794.9	  630.8	 3420.0	...
10594764	  795.3	  630.6	 3418.0	...
10594765	  795.9	  630.5	 3416.0	...
10594766	  796.5	  630.4	 3416.0	...
10594767	  796.4	  630.4	 3416.0	...
10594768	  796.3	  630.7	 3420.0	...
10594769	  796.4	  630.8	 3423.0	...
10594770	  796.0	  630.9	 3426.0	...
10594771	  795.6	  630.9	 3426.0	...
10594772	  795.1	  630.6	 3425.0	...
10594773	  795.0	  630.3	 3425.0	...
10594774	  794.9	  631.0	 3424.0	...
10594775	  794.9	  631.9	 3424.0	...
10594776	  795.1	  632.9	 3424.0	...
10594777	  795.2	  633.0	 3424.0	...
10594778	  795.0	  633.1	 3424.0	...
10594779	  794.8	  633.3	 3425.0	...
10594780	  794.8	  633.3	 3427.0	...
10594781	  794.9	  632.7	 3427.0	...
10594782	  795.0	  631.9	 3426.0	...
10594783	  795.0	  631.1	 3425.0	...
10594784	  794.9	  631.1	 3422.0	...
10594785	  794.9	  631.1	 3420.0	...
10594786	  794.9	  631.2	 3416.0	...
10594787	  794.9	  631.4	 3414.0	...
10594788	  794.9	  631.1	 3414.0	...
10594789	  794.8	  630.7	 3416.0	...
10594790	  794.9	  630.3	 3419.0	...
10594791	  795.1	  630.5	 3419.0	...
10594792	  795.1	  630.7	 3419.0	...
10594793	  795.0	  630.9	 3420.0	...
10594794	  794.9	  630.9	 3420.0	...
10594795	  794.9	  630.8	 3421.0	...
10594796	  795.0	  630.8	 3420.0	...
10594797	  795.2	  630.8	 3419.0	...
10594798	  795.1	  630.8	 3417.0	...
10594799	  794.8	  630.8	 3421.0	...
10594800	  794.6	  630.8	 3425.0	...
10594801	  794.6	  630.8	 3428.0	...
10594802	  794.6	  630.8	 3427.0	...
10594803	  794.6	  631.0	 3426.0	...
10594804	  794.6	  631.2	 3425.0	...
10594805	  794.5	  631.4	 3423.0	...
10594806	  794.4	  631.6	 3423.0	...
10594807	  794.3	  631.7	 3426.0	...
10594808	  794.3	  631.7	 3428.0	...
10594809	  794.3	  631.6	 3430.0	...
10594810	  794.2	  631.5	 3430.0	...
10594811	  794.2	  631.4	 3430.0	...
10594812	  794.3	  631.2	 3431.0	...
10594813	  794.5	  631.0	 3431.0	...
10594814	  794.7	  630.8	 3433.0	...
10594815	  794.3	  630.8	 3435.0	...
10594816	  793.7	  630.8	 3436.0	...
10594817	  793.1	  630.8	 3436.0	...
10594818	  793.1	  631.0	 3436.0	...
10594819	  793.5	  631.3	 3435.0	...
10594820	  793.9	  631.6	 3433.0	...
10594821	  794.6	  631.7	 3431.0	...
10594822	  794.9	  631.7	 3431.0	...
10594823	  794.7	  631.3	 3431.0	...
10594824	  794.4	  631.0	 3432.0	...
10594825	  794.1	  630.7	 3432.0	...
10594826	  794.2	  631.0	 3432.0	...
10594827	  794.1	  631.3	 3432.0	...
10594828	  794.2	  631.6	 3433.0	...
10594829	  794.0	  631.7	 3434.0	...
10594830	  793.7	  631.6	 3435.0	...
10594831	  793.3	  631.5	 3436.0	...
10594832	  793.1	  631.2	 3435.0	...
10594833	  793.1	  631.1	 3433.0	...
10594834	  793.3	  630.9	 3431.0	...
10594835	  793.4	  630.6	 3437.0	...
10594836	  793.4	  630.1	 3444.0	...
10594837	  793.4	  629.8	 3450.0	...
10594838	  793.3	  629.8	 3447.0	...
10594839	  793.2	  630.1	 3445.0	...
10594840	  793.2	  630.3	 3444.0	...
10594841	  793.2	  630.3	 3445.0	...
10594842	  793.4	  630.1	 3447.0	...
10594843	  793.6	  629.8	 3448.0	...
10594844	  794.0	  629.6	 3447.0	...
10594845	  794.1	  629.5	 3447.0	...
10594846	  794.3	  629.4	 3447.0	...
10594847	  794.2	  629.6	 3447.0	...
10594848	  794.2	  629.9	 3447.0	...
10594849	  794.0	  630.2	 3446.0	...
10594850	  794.1	  630.4	 3446.0	...
10594851	  794.3	  630.4	 3446.0	...
10594852	  794.4	  630.4	 3450.0	...
10594853	  794.3	  630.3	 3455.0	...
10594854	  794.3	  630.2	 3456.0	...
10594855	  794.4	  630.3	 3452.0	...
10594856	  794.5	  630.3	 3449.0	...
10594857	  794.5	  630.1	 3451.0	...
10594858	  794.2	  629.6	 3454.0	...
10594859	  793.9	  629.1	 3456.0	...
10594860	  793.6	  628.7	 3456.0	...
10594861	  793.3	  628.7	 3455.0	...
10594862	  792.8	  628.9	 3453.0	...
10594863	  792.4	  629.1	 3452.0	...
10594864	  792.6	  629.3	 3451.0	...
10594865	  793.1	  629.6	 3449.0	...
10594866	  793.7	  629.8	 3448.0	...
10594867	  793.7	  629.9	 3447.0	...
10594868	  793.3	  629.7	 3448.0	...
10594869	  792.9	  629.4	 3447.0	...
10594870	  792.6	  629.4	 3446.0	...
10594871	  792.7	  629.5	 3447.0	...
10594872	  792.8	  629.9	 3450.0	...
10594873	  793.0	  630.0	 3454.0	...
10594874	  793.2	  629.8	 3453.0	...
10594875	  793.2	  629.7	 3450.0	...
10594876	  792.9	  630.0	 3448.0	...
10594877	  792.7	  630.4	 3449.0	...
10594878	  792.6	  630.3	 3449.0	...
10594879	  792.7	  630.3	 3450.0	...
10594880	  792.7	  630.0	 3450.0	...
10594881	  792.9	  629.8	 3449.0	...
10594882	  793.0	  629.5	 3450.0	...
10594883	  792.9	  629.5	 3451.0	...
10594884	  792.5	  629.6	 3452.0	...
10594885	  792.3	  629.6	 3452.0	...
10594886	  792.4	  630.0	 3452.0	...
10594887	  792.6	  630.6	 3452.0	...
10594888	  792.7	  631.3	 3453.0	...
10594889	  793.0	  631.6	 3453.0	...
10594890	  793.3	  631.5	 3454.0	...
10594891	  793.6	  631.1	 3453.0	...
10594892	  793.6	  630.8	 3452.0	...
10594893	  793.6	  630.7	 3451.0	...
10594894	  793.6	  630.8	 3452.0	...
10594895	  793.2	  630.9	 3453.0	...
10594896	  792.8	  630.9	 3454.0	...
10594897	  793.1	  630.1	 3458.0	...
10594898	  793.8	  629.2	 3462.0	...
10594899	  794.3	  628.5	 3464.0	...
10594900	  794.1	  628.6	 3464.0	...
10594901	  793.9	  628.7	 3464.0	...
10594902	  793.6	  628.8	 3464.0	...
10594903	  793.3	  629.3	 3466.0	...
10594904	  793.1	  629.8	 3468.0	...
10594905	  793.1	  630.1	 3468.0	...
10594906	  792.8	  629.9	 3466.0	...
10594907	  792.4	  629.7	 3463.0	...
10594908	  792.0	  629.7	 3465.0	...
10594909	  792.0	  629.8	 3468.0	...
10594910	  792.3	  629.9	 3470.0	...
10594911	  792.6	  630.1	 3470.0	...
10594912	  792.9	  630.6	 3470.0	...
10594913	  792.7	  631.2	 3469.0	...
10594914	  792.6	  631.8	 3470.0	...
10594915	  792.4	  631.9	 3471.0	...
10594916	  792.3	  631.5	 3474.0	...
10594917	  792.7	  631.2	 3477.0	...
10594918	  793.1	  630.8	 3480.0	...
10594919	  793.5	  630.7	 3480.0	...
10594920	  793.6	  630.6	 3479.0	...
10594921	  793.6	  630.5	 3476.0	...
10594922	  793.5	  630.1	 3475.0	...
10594923	  793.4	  629.6	 3476.0	...
10594924	  793.1	  629.2	 3476.0	...
10594925	  792.9	  629.7	 3476.0	...
10594926	  792.8	  630.2	 3477.0	...
10594927	  793.0	  630.1	 3478.0	...
10594928	  793.1	  629.6	 3477.0	...
10594929	  793.5	  629.1	 3475.0	...
10594930	  793.8	  629.2	 3473.0	...
10594931	  794.2	  629.2	 3474.0	...
10594932	  794.4	  629.1	 3475.0	...
10594933	  794.4	  629.0	 3476.0	...
10594934	  794.1	  629.1	 3476.0	...
10594935	  793.6	  629.4	 3480.0	...
10594936	  793.3	  629.7	 3483.0	...
10594937	  792.9	  629.7	 3487.0	...
10594938	  792.9	  629.6	 3488.0	...
10594939	  792.8	  629.7	 3487.0	...
10594940	  792.9	  629.9	 3485.0	...
10594941	  793.0	  630.1	 3483.0	...
10594942	  793.0	  630.2	 3478.0	...
10594943	  793.0	  630.1	 3475.0	...
10594944	  793.1	  630.0	 3473.0	...
10594945	  793.1	  630.0	 3472.0	...
10594946	  793.2	  630.1	 3471.0	...
10594947	  793.1	  630.0	 3474.0	...
10594948	  793.0	  629.9	 3476.0	...
10594949	  792.9	  629.4	 3478.0	...
MSG	10594950 0000 _ Number On
10594950	  792.8	  628.9	 3477.0	...
10594951	  792.8	  629.0	 3476.0	...
10594952	  792.6	  629.5	 3474.0	...
10594953	  792.2	  630.0	 3473.0	...
10594954	  791.6	  630.2	 3474.0	...
10594955	  791.3	  630.4	 3474.0	...
10594956	  791.3	  630.7	 3474.0	...
10594957	  791.9	  630.8	 3474.0	...
10594958	  792.5	  630.3	 3474.0	...
10594959	  793.0	  629.7	 3474.0	...
10594960	  792.9	  629.1	 3474.0	...
10594961	  792.9	  629.1	 3474.0	...
10594962	  792.7	  629.2	 3475.0	...
10594963	  792.5	  629.4	 3476.0	...
10594964	  792.2	  629.7	 3477.0	...
10594965	  792.2	  629.8	 3477.0	...
10594966	  792.3	  629.9	 3477.0	...
10594967	  792.3	  629.8	 3477.0	...
10594968	  792.2	  629.8	 3475.0	...
10594969	  792.2	  629.9	 3474.0	...
10594970	  791.7	  630.0	 3473.0	...
10594971	  791.3	  630.1	 3474.0	...
10594972	  791.5	  630.1	 3474.0	...
10594973	  792.0	  630.0	 3474.0	...
10594974	  792.2	  630.0	 3474.0	...
10594975	  791.5	  630.0	 3473.0	...
10594976	  790.8	  630.1	 3475.0	...
10594977	  790.9	  630.0	 3477.0	...
10594978	  791.3	  630.0	 3480.0	...
10594979	  791.5	  629.9	 3481.0	...
10594980	  791.2	  630.2	 3482.0	...
10594981	  790.9	  630.4	 3482.0	...
10594982	  791.0	  630.7	 3483.0	...
10594983	  791.2	  630.6	 3483.0	...
10594984	  791.4	  630.5	 3484.0	...
10594985	  791.4	  630.4	 3484.0	...
10594986	  791.4	  630.5	 3483.0	...
10594987	  791.5	  630.4	 3482.0	...
10594988	  791.6	  630.5	 3480.0	...
10594989	  791.6	  630.5	 3478.0	...
10594990	  791.5	  630.7	 3477.0	...
10594991	  791.4	  630.8	 3479.0	...
10594992	  791.6	  630.3	 3480.0	...
10594993	  791.7	  629.8	 3480.0	...
10594994	  791.8	  629.3	 3481.0	...
10594995	  791.8	  629.2	 3482.0	...
10594996	  791.7	  629.1	 3482.0	...
10594997	  791.5	  629.0	 3481.0	...
10594998	  791.3	  629.6	 3478.0	...
10594999	  791.2	  630.1	 3475.0	...
10595000	  791.2	  630.7	 3473.0	...
10595001	  791.3	  630.7	 3475.0	...
10595002	  791.3	  630.8	 3478.0	...
10595003	  791.3	  630.9	 3481.0	...
10595004	  791.4	  630.9	 3482.0	...
10595005	  791.6	  631.0	 3483.0	...
10595006	  791.8	  631.1	 3484.0	...
10595007	  791.8	  631.2	 3485.0	...
10595008	  791.8	  631.2	 3486.0	...
10595009	  791.7	  631.1	 3486.0	...
10595010	  792.0	  630.9	 3483.0	...
10595011	  792.1	  630.5	 3480.0	...
10595012	  791.7	  630.3	 3477.0	...
10595013	  791.2	  630.3	 3478.0	...
10595014	  790.7	  630.3	 3476.0	...
10595015	  790.8	  630.3	 3475.0	...
10595016	  790.8	  630.2	 3475.0	...
10595017	  790.8	  630.0	 3476.0	...
10595018	  790.9	  629.8	 3478.0	...
10595019	  790.9	  629.8	 3479.0	...
10595020	  791.0	  629.9	 3479.0	...
10595021	  791.1	  629.9	 3477.0	...
10595022	  791.1	  629.9	 3475.0	...
10595023	  791.1	  629.6	 3474.0	...
10595024	  791.1	  629.2	 3476.0	...
10595025	  791.2	  628.8	 3479.0	...
10595026	  791.2	  629.1	 3483.0	...
10595027	  791.3	  629.4	 3485.0	...
10595028	  791.4	  629.7	 3485.0	...
10595029	  791.4	  629.7	 3484.0	...
10595030	  791.3	  629.7	 3483.0	...
10595031	  791.2	  629.7	 3481.0	...
10595032	  791.1	  629.6	 3482.0	...
10595033	  791.1	  629.9	 3482.0	...
10595034	  791.5	  630.1	 3481.0	...
10595035	  791.8	  630.2	 3481.0	...
10595036	  791.9	  630.0	 3481.0	...
10595037	  791.8	  629.8	 3480.0	...
10595038	  791.7	  629.7	 3481.0	...
10595039	  791.6	  629.6	 3482.0	...
10595040	  791.5	  629.6	 3483.0	...
10595041	  791.5	  629.6	 3483.0	...
10595042	  791.5	  629.6	 3482.0	...
10595043	  791.2	  630.2	 3481.0	...
10595044	  791.1	  630.9	 3480.0	...
10595045	  791.0	  630.8	 3479.0	...
10595046	  791.1	  630.2	 3480.0	...
10595047	  791.2	  628.9	 3480.0	...
10595048	  791.2	  628.3	 3480.0	...
10595049	  791.1	  628.2	 3479.0	...
10595050	  791.1	  628.8	 3478.0	...
10595051	  790.9	  629.3	 3478.0	...
10595052	  790.8	  629.2	 3480.0	...
10595053	  790.8	  629.0	 3483.0	...
10595054	  791.4	  628.7	 3483.0	...
10595055	  791.9	  628.6	 3481.0	...
10595056	  791.8	  628.7	 3480.0	...
10595057	  791.3	  628.8	 3479.0	...
10595058	  791.3	  628.7	 3477.0	...
10595059	  791.8	  628.4	 3475.0	...
10595060	  792.2	  628.1	 3476.0	...
10595061	  791.9	  628.4	 3478.0	...
10595062	  791.8	  628.9	 3478.0	...
10595063	  791.8	  629.3	 3476.0	...
10595064	  791.6	  629.3	 3474.0	...
10595065	  791.2	  629.3	 3474.0	...
10595066	  790.9	  629.4	 3474.0	...
10595067	  791.1	  629.4	 3475.0	...
10595068	  791.1	  629.4	 3476.0	...
10595069	  791.1	  629.4	 3477.0	...
10595070	  790.9	  629.1	 3477.0	...
10595071	  790.7	  629.0	 3476.0	...
10595072	  790.4	  628.9	 3474.0	...
10595073	  790.3	  629.3	 3473.0	...
10595074	  790.3	  629.5	 3472.0	...
10595075	  790.3	  629.9	 3474.0	...
10595076	  790.3	  630.1	 3475.0	...
10595077	  790.5	  630.3	 3475.0	...
10595078	  790.6	  630.1	 3476.0	...
10595079	  790.6	  630.0	 3476.0	...
10595080	  790.6	  630.0	 3478.0	...
10595081	  790.6	  630.0	 3479.0	...
10595082	  790.6	  630.1	 3474.0	...
10595083	  790.6	  630.1	 3470.0	...
10595084	  790.7	  630.1	 3466.0	...
10595085	  790.9	  630.1	 3467.0	...
10595086	  791.1	  630.2	 3470.0	...
10595087	  791.4	  630.3	 3473.0	...
10595088	  791.6	  630.6	 3476.0	...
10595089	  791.7	  630.7	 3478.0	...
10595090	  791.8	  630.7	 3478.0	...
10595091	  791.8	  630.7	 3479.0	...
10595092	  791.7	  630.1	 3479.0	...
10595093	  791.7	  629.6	 3479.0	...
10595094	  791.7	  629.0	 3478.0	...
10595095	  791.7	  628.9	 3478.0	...
10595096	  791.5	  628.8	 3478.0	...
10595097	  791.2	  628.8	 3477.0	...
10595098	  790.9	  628.9	 3476.0	...
10595099	  790.8	  629.0	 3475.0	...
10595100	  790.6	  629.2	 3474.0	...
10595101	  790.3	  629.3	 3473.0	...
10595102	  790.1	  629.3	 3472.0	...
10595103	  790.2	  629.2	 3472.0	...
10595104	  790.5	  629.2	 3473.0	...
10595105	  790.8	  629.3	 3473.0	...
10595106	  790.9	  629.4	 3475.0	...
10595107	  790.9	  629.4	 3477.0	...
10595108	  790.8	  629.3	 3479.0	...
10595109	  790.7	  629.2	 3479.0	...
10595110	  790.6	  629.2	 3478.0	...
10595111	  790.7	  628.9	 3479.0	...
10595112	  790.8	  628.6	 3480.0	...
10595113	  790.9	  628.4	 3481.0	...
10595114	  790.9	  628.4	 3483.0	...
10595115	  790.8	  628.5	 3484.0	...
10595116	  790.8	  628.5	 3484.0	...
10595117	  790.8	  628.5	 3482.0	...
10595118	  791.0	  628.5	 3480.0	...
10595119	  791.3	  628.3	 3478.0	...
10595120	  791.6	  628.8	 3478.0	...
10595121	  791.7	  629.5	 3478.0	...
10595122	  791.5	  629.4	 3478.0	...
10595123	  791.3	  628.7	 3478.0	...
10595124	  791.3	  627.9	 3478.0	...
10595125	  791.5	  627.8	 3477.0	...
10595126	  791.8	  627.6	 3472.0	...
10595127	  791.7	  627.6	 3466.0	...
10595128	  791.4	  627.5	 3464.0	...
10595129	  791.1	  627.6	 3468.0	...
10595130	  790.9	  627.6	 3474.0	...
10595131	  790.7	  627.7	 3475.0	...
10595132	  790.5	  627.7	 3479.0	...
10595133	  790.5	  628.5	 3480.0	...
10595134	  790.5	  629.4	 3479.0	...
10595135	  790.5	  630.0	 3476.0	...
10595136	  790.5	  629.7	 3473.0	...
10595137	  790.5	  629.5	 3473.0	...
10595138	  790.8	  629.3	 3473.0	...
10595139	  791.3	  629.1	 3473.0	...
10595140	  791.7	  629.0	 3471.0	...
10595141	  791.4	  629.1	 3468.0	...
10595142	  791.0	  629.3	 3465.0	...
10595143	  790.8	  629.3	 3465.0	...
10595144	  790.7	  629.3	 3465.0	...
10595145	  790.6	  629.3	 3464.0	...
10595146	  790.2	  629.3	 3463.0	...
10595147	  790.1	  629.2	 3463.0	...
10595148	  790.3	  629.1	 3463.0	...
10595149	  790.5	  629.0	 3465.0	...
10595150	  790.6	  629.3	 3467.0	...
10595151	  790.3	  629.8	 3466.0	...
10595152	  790.0	  630.4	 3464.0	...
10595153	  789.7	  630.5	 3467.0	...
10595154	  790.0	  630.3	 3472.0	...
10595155	  790.6	  630.0	 3477.0	...
10595156	  791.1	  630.0	 3474.0	...
10595157	  791.1	  630.0	 3473.0	...
10595158	  791.0	  629.9	 3471.0	...
10595159	  791.0	  630.0	 3467.0	...
10595160	  791.0	  630.2	 3462.0	...
10595161	  791.0	  630.5	 3458.0	...
10595162	  791.1	  630.5	 3459.0	...
10595163	  791.1	  630.2	 3460.0	...
10595164	  791.2	  629.9	 3460.0	...
10595165	  791.1	  629.6	 3460.0	...
10595166	  791.0	  629.6	 3459.0	...
10595167	  791.2	  629.6	 3457.0	...
10595168	  791.4	  629.8	 3455.0	...
10595169	  791.6	  630.0	 3454.0	...
10595170	  791.5	  630.2	 3454.0	...
10595171	  791.8	  630.1	 3453.0	...
10595172	  792.0	  629.9	 3452.0	...
10595173	  792.4	  629.7	 3457.0	...
10595174	  792.4	  629.7	 3463.0	...
10595175	  792.2	  630.1	 3465.0	...
10595176	  791.9	  630.6	 3462.0	...
10595177	  791.8	  631.0	 3458.0	...
10595178	  791.9	  631.1	 3458.0	...
10595179	  791.8	  631.1	 3457.0	...
10595180	  791.5	  631.2	 3457.0	...
10595181	  791.5	  631.3	 3457.0	...
10595182	  791.8	  631.6	 3457.0	...
10595183	  791.6	  632.0	 3458.0	...
10595184	  791.1	  632.2	 3459.0	...
10595185	  790.6	  632.2	 3460.0	...
10595186	  790.6	  631.9	 3463.0	...
10595187	  790.9	  631.5	 3463.0	...
10595188	  791.2	  631.3	 3462.0	...
10595189	  791.4	  631.3	 3461.0	...
10595190	  791.4	  631.4	 3461.0	...
10595191	  791.2	  631.5	 3461.0	...
10595192	  790.8	  631.6	 3462.0	...
10595193	  790.5	  631.6	 3462.0	...
10595194	  790.3	  632.2	 3461.0	...
10595195	  790.4	  632.8	 3460.0	...
10595196	  790.5	  633.4	 3460.0	...
10595197	  790.5	  633.3	 3460.0	...
10595198	  790.6	  633.2	 3460.0	...
10595199	  790.7	  633.2	 3461.0	...
10595200	  790.9	  633.2	 3461.0	...
10595201	  791.6	  633.3	 3461.0	...
10595202	  792.2	  633.3	 3461.0	...
10595203	  792.1	  632.8	 3459.0	...
10595204	  791.6	  632.3	 3457.0	...
10595205	  791.2	  631.8	 3456.0	...
10595206	  791.2	  631.8	 3456.0	...
10595207	  791.3	  631.7	 3456.0	...
10595208	  791.3	  631.7	 3456.0	...
10595209	  791.3	  631.8	 3456.0	...
10595210	  791.4	  632.0	 3457.0	...
10595211	  791.5	  631.8	 3458.0	...
10595212	  791.8	  631.5	 3459.0	...
10595213	  792.0	  631.2	 3459.0	...
10595214	  791.8	  631.0	 3458.0	...
10595215	  791.5	  630.7	 3455.0	...
10595216	  791.3	  630.5	 3453.0	...
10595217	  791.4	  630.4	 3452.0	...
10595218	  791.5	  630.8	 3451.0	...
10595219	  791.6	  631.2	 3453.0	...
10595220	  791.8	  631.2	 3456.0	...
10595221	  792.0	  631.0	 3454.0	...
10595222	  792.1	  630.9	 3450.0	...
10595223	  792.1	  631.0	 3446.0	...
10595224	  792.1	  631.1	 3446.0	...
10595225	  792.1	  631.1	 3445.0	...
10595226	  792.2	  630.8	 3443.0	...
10595227	  792.2	  630.7	 3441.0	...
10595228	  792.1	  630.3	 3442.0	...
10595229	  791.9	  630.0	 3444.0	...
10595230	  791.7	  629.8	 3447.0	...
10595231	  791.8	  629.9	 3447.0	...
10595232	  792.1	  630.0	 3450.0	...
10595233	  792.4	  630.2	 3453.0	...
10595234	  792.7	  630.6	 3456.0	...
10595235	  792.7	  631.0	 3457.0	...
10595236	  792.7	  631.4	 3458.0	...
10595237	  792.8	  631.4	 3458.0	...
10595238	  792.2	  631.3	 3458.0	...
10595239	  791.6	  631.0	 3455.0	...
10595240	  791.3	  630.7	 3452.0	...
10595241	  791.5	  630.5	 3450.0	...
10595242	  791.8	  630.5	 3450.0	...
10595243	  792.0	  630.5	 3451.0	...
10595244	  792.1	  630.7	 3451.0	...
10595245	  792.3	  630.9	 3451.0	...
10595246	  792.3	  631.2	 3451.0	...
10595247	  792.2	  631.3	 3451.0	...
10595248	  792.0	  631.4	 3452.0	...
10595249	  792.2	  631.3	 3452.0	...
10595250	  792.3	  631.2	 3452.0	...
10595251	  792.5	  631.3	 3452.0	...
10595252	  792.5	  631.6	 3452.0	...
10595253	  792.5	  631.9	 3452.0	...
10595254	  792.6	  631.9	 3453.0	...
10595255	  792.8	  631.8	 3454.0	...
10595256	  792.9	  631.7	 3455.0	...
10595257	  792.9	  631.7	 3455.0	...
10595258	  792.9	  631.6	 3453.0	...
10595259	  792.7	  631.6	 3452.0	...
10595260	  792.6	  631.6	 3451.0	...
10595261	  792.4	  631.6	 3451.0	...
10595262	  792.2	  631.7	 3449.0	...
MSG	10595263 0000 _ Number Off
10595263	  792.0	  631.8	 3448.0	...
10595264	  791.9	  632.3	 3447.0	...
10595265	  792.1	  632.7	 3447.0	...
10595266	  792.0	  633.2	 3447.0	...
10595267	  791.9	  633.4	 3447.0	...
10595268	  791.8	  632.9	 3445.0	...
10595269	  792.0	  632.2	 3443.0	...
10595270	  792.0	  631.5	 3440.0	...
10595271	  792.4	  631.4	 3441.0	...
10595272	  792.8	  631.2	 3442.0	...
10595273	  793.2	  630.9	 3442.0	...
10595274	  792.8	  630.9	 3441.0	...
10595275	  792.1	  630.8	 3438.0	...
10595276	  791.5	  630.9	 3435.0	...
10595277	  791.3	  630.4	 3436.0	...
10595278	  791.4	  629.9	 3440.0	...
10595279	  791.5	  630.1	 3444.0	...
10595280	  791.5	  630.5	 3444.0	...
10595281	  791.4	  631.1	 3443.0	...
10595282	  791.3	  631.1	 3443.0	...
10595283	  791.2	  632.1	 3442.0	...
10595284	  791.4	  633.1	 3442.0	...
10595285	  791.6	  633.2	 3441.0	...
10595286	  791.9	  632.4	 3441.0	...
10595287	  792.0	  631.8	 3439.0	...
10595288	  791.7	  632.1	 3437.0	...
10595289	  791.3	  632.3	 3434.0	...
10595290	  790.9	  633.0	 3434.0	...
10595291	  790.9	  633.6	 3433.0	...
10595292	  791.1	  633.8	 3431.0	...
10595293	  791.3	  633.4	 3428.0	...
10595294	  791.5	  633.0	 3426.0	...
10595295	  791.6	  632.9	 3426.0	...
10595296	  791.7	  632.8	 3426.0	...
10595297	  791.7	  632.6	 3426.0	...
10595298	  791.7	  632.5	 3426.0	...
10595299	  792.0	  632.4	 3427.0	...
10595300	  792.4	  632.1	 3428.0	...
10595301	  792.6	  631.8	 3428.0	...
10595302	  792.5	  631.6	 3428.0	...
10595303	  792.5	  631.5	 3428.0	...
10595304	  792.8	  631.3	 3429.0	...
10595305	  793.0	  631.0	 3429.0	...
10595306	  793.1	  630.9	 3429.0	...
10595307	  793.1	  630.8	 3430.0	...
10595308	  793.1	  631.0	 3433.0	...
10595309	  792.9	  631.2	 3436.0	...
10595310	  792.3	  631.4	 3435.0	...
10595311	  791.7	  631.7	 3431.0	...
10595312	  791.6	  631.8	 3426.0	...
10595313	  791.9	  631.8	 3425.0	...
10595314	  792.2	  632.1	 3429.0	...
10595315	  792.2	  632.4	 3433.0	...
10595316	  792.2	  632.7	 3435.0	...
10595317	  792.2	  632.7	 3432.0	...
10595318	  792.4	  632.0	 3430.0	...
10595319	  792.6	  631.3	 3429.0	...
10595320	  792.8	  631.0	 3429.0	...
10595321	  793.1	  631.5	 3430.0	...
10595322	  793.2	  631.5	 3430.0	...
10595323	  793.3	  631.1	 3428.0	...
10595324	  792.3	  631.6	 3424.0	...
10595325	  791.8	  632.4	 3420.0	...
10595326	  791.2	  633.2	 3422.0	...
10595327	  791.3	  633.1	 3424.0	...
10595328	  791.4	  632.9	 3427.0	...
10595329	  791.5	  632.6	 3428.0	...
10595330	  791.6	  632.4	 3428.0	...
10595331	  791.7	  632.3	 3429.0	...
10595332	  791.9	  632.2	 3430.0	...
10595333	  792.0	  632.2	 3430.0	...
10595334	  791.9	  631.6	 3431.0	...
10595335	  791.6	  631.1	 3433.0	...
10595336	  791.4	  631.1	 3434.0	...
10595337	  791.5	  631.6	 3434.0	...
10595338	  791.9	  632.3	 3433.0	...
10595339	  791.8	  632.4	 3433.0	...
10595340	  791.5	  632.6	 3425.0	...
10595341	  791.1	  632.7	 3417.0	...
10595342	  791.6	  632.8	 3410.0	...
10595343	  792.0	  632.9	 3410.0	...
10595344	  792.4	  633.0	 3414.0	...
10595345	  792.2	  633.2	 3417.0	...
10595346	  791.9	  632.6	 3419.0	...
10595347	  791.8	  632.0	 3418.0	...
10595348	  792.0	  631.7	 3415.0	...
10595349	  792.2	  632.2	 3416.0	...
10595350	  792.5	  632.7	 3416.0	...
10595351	  792.5	  632.8	 3416.0	...
10595352	  792.2	  632.9	 3413.0	...
10595353	  791.8	  632.9	 3410.0	...
10595354	  791.0	  633.0	 3414.0	...
10595355	  790.5	  633.2	 3418.0	...
10595356	  790.3	  633.2	 3423.0	...
10595357	  790.6	  632.9	 3421.0	...
10595358	  790.5	  632.8	 3420.0	...
10595359	  790.0	  633.0	 3419.0	...
10595360	  789.6	  633.3	 3414.0	...
10595361	  789.6	  633.8	 3409.0	...
10595362	  790.0	  634.0	 3405.0	...
10595363	  790.6	  634.3	 3405.0	...
10595364	  791.1	  634.3	 3406.0	...
10595365	  791.1	  634.4	 3406.0	...
10595366	  790.8	  634.3	 3407.0	...
10595367	  790.6	  634.2	 3409.0	...
10595368	  790.4	  634.0	 3410.0	...
10595369	  790.5	  633.8	 3409.0	...
10595370	  790.6	  633.7	 3409.0	...
10595371	  790.7	  633.6	 3410.0	...
10595372	  791.5	  633.6	 3411.0	...
10595373	  792.2	  633.8	 3413.0	...
10595374	  792.8	  633.9	 3414.0	...
10595375	  792.6	  634.0	 3412.0	...
10595376	  792.1	  634.2	 3409.0	...
10595377	  791.7	  634.5	 3406.0	...
10595378	  791.6	  634.6	 3403.0	...
10595379	  791.7	  634.4	 3402.0	...
10595380	  791.4	  633.9	 3400.0	...
10595381	  791.0	  633.6	 3400.0	...
10595382	  790.8	  633.4	 3400.0	...
10595383	  791.0	  633.4	 3399.0	...
10595384	  791.3	  633.5	 3398.0	...
10595385	  791.0	  633.6	 3397.0	...
10595386	  790.6	  633.7	 3396.0	...
10595387	  790.7	  633.5	 3394.0	...
10595388	  791.2	  633.2	 3393.0	...
10595389	  791.6	  632.9	 3393.0	...
10595390	  791.5	  633.0	 3393.0	...
10595391	  791.3	  633.3	 3393.0	...
10595392	  791.3	  633.6	 3393.0	...
10595393	  791.4	  634.0	 3393.0	...
10595394	  791.5	  634.3	 3393.0	...
10595395	  791.5	  634.5	 3392.0	...
10595396	  790.9	  634.6	 3390.0	...
10595397	  790.2	  634.9	 3390.0	...
10595398	  790.0	  635.1	 3389.0	...
10595399	  790.3	  635.2	 3390.0	...
10595400	  790.6	  635.0	 3391.0	...
10595401	  790.8	  634.5	 3391.0	...
10595402	  791.0	  633.9	 3392.0	...
10595403	  791.2	  633.4	 3393.0	...
10595404	  791.4	  632.9	 3393.0	...
10595405	  791.6	  632.7	 3393.0	...
10595406	  791.7	  632.5	 3392.0	...
10595407	  791.5	  632.5	 3392.0	...
10595408	  791.3	  632.6	 3391.0	...
10595409	  791.0	  632.6	 3391.0	...
10595410	  790.7	  632.8	 3391.0	...
10595411	  790.6	  633.2	 3391.0	...
10595412	  790.9	  633.5	 3391.0	...
10595413	  791.2	  633.6	 3389.0	...
10595414	  791.0	  633.6	 3387.0	...
10595415	  790.6	  633.5	 3383.0	...
10595416	  790.3	  633.4	 3381.0	...
10595417	  791.1	  633.1	 3378.0	...
10595418	  791.9	  633.2	 3380.0	...
10595419	  792.2	  633.3	 3384.0	...
10595420	  791.7	  633.6	 3387.0	...
10595421	  791.2	  634.2	 3382.0	...
10595422	  791.1	  634.7	 3379.0	...
10595423	  791.3	  634.7	 3377.0	...
10595424	  791.0	  634.2	 3380.0	...
10595425	  790.5	  633.3	 3382.0	...
10595426	  790.6	  632.7	 3382.0	...
10595427	  791.1	  632.2	 3381.0	...
10595428	  791.5	  632.2	 3380.0	...
10595429	  791.3	  632.6	 3376.0	...
10595430	  791.2	  633.1	 3373.0	...
10595431	  791.3	  633.7	 3373.0	...
10595432	  791.2	  633.9	 3374.0	...
10595433	  791.1	  633.7	 3375.0	...
10595434	  791.1	  633.5	 3375.0	...
10595435	  791.1	  633.3	 3375.0	...
10595436	  791.1	  633.2	 3376.0	...
10595437	  791.1	  632.8	 3373.0	...
10595438	  791.2	  632.6	 3370.0	...
10595439	  791.6	  632.3	 3367.0	...
10595440	  791.9	  632.3	 3366.0	...
10595441	  792.1	  632.4	 3367.0	...
10595442	  792.0	  632.4	 3366.0	...
10595443	  792.0	  632.5	 3364.0	...
10595444	  791.9	  633.0	 3364.0	...
10595445	  792.0	  633.4	 3367.0	...
10595446	  792.0	  634.0	 3369.0	...
10595447	  792.0	  634.1	 3369.0	...
10595448	  792.0	  634.1	 3368.0	...
10595449	  792.0	  634.0	 3365.0	...
10595450	  792.0	  633.9	 3362.0	...
10595451	  791.9	  634.2	 3359.0	...
10595452	  791.8	  634.5	 3359.0	...
10595453	  791.8	  634.8	 3361.0	...
10595454	  791.9	  634.2	 3361.0	...
10595455	  791.7	  633.4	 3362.0	...
10595456	  791.2	  632.4	 3363.0	...
10595457	  790.8	  632.1	 3365.0	...
10595458	  791.1	  631.7	 3367.0	...
10595459	  791.3	  632.2	 3368.0	...
10595460	  791.4	  632.8	 3368.0	...
10595461	  791.3	  633.5	 3365.0	...
10595462	  792.1	  633.0	 3363.0	...
10595463	  793.0	  632.4	 3359.0	...
MSG	10595464 0000 _ Number On
10595464	  793.8	  632.1	 3358.0	...
10595465	  793.5	  632.3	 3357.0	...
10595466	  792.7	  632.5	 3358.0	...
10595467	  792.0	  632.6	 3358.0	...
10595468	  791.6	  632.7	 3358.0	...
10595469	  791.6	  632.7	 3356.0	...
10595470	  791.6	  632.8	 3355.0	...
10595471	  791.4	  632.8	 3355.0	...
10595472	  791.2	  632.8	 3354.0	...
10595473	  791.3	  632.5	 3353.0	...
10595474	  791.4	  632.3	 3353.0	...
10595475	  791.6	  632.4	 3354.0	...
10595476	  791.6	  632.7	 3355.0	...
10595477	  791.6	  633.4	 3353.0	...
10595478	  792.0	  633.7	 3349.0	...
10595479	  792.4	  633.9	 3346.0	...
10595480	  792.3	  633.8	 3347.0	...
10595481	  792.1	  633.7	 3351.0	...
10595482	  792.0	  633.7	 3354.0	...
10595483	  792.4	  633.6	 3356.0	...
10595484	  792.7	  633.5	 3356.0	...
10595485	  792.8	  633.5	 3356.0	...
10595486	  792.7	  633.6	 3355.0	...
10595487	  792.4	  633.8	 3352.0	...
10595488	  792.2	  633.9	 3349.0	...
10595489	  792.0	  633.9	 3346.0	...
10595490	  791.7	  634.0	 3347.0	...
10595491	  791.9	  634.1	 3347.0	...
10595492	  792.3	  634.3	 3348.0	...
10595493	  792.7	  633.7	 3349.0	...
10595494	  792.7	  633.3	 3350.0	...
10595495	  792.7	  633.1	 3349.0	...
10595496	  792.7	  633.5	 3349.0	...
10595497	  792.5	  633.7	 3351.0	...
10595498	  792.4	  633.7	 3352.0	...
10595499	  792.4	  633.8	 3353.0	...
10595500	  792.6	  633.8	 3352.0	...
10595501	  792.4	  633.8	 3350.0	...
10595502	  792.2	  633.6	 3349.0	...
10595503	  791.9	  633.4	 3348.0	...
10595504	  791.7	  633.4	 3348.0	...
10595505	  791.4	  633.4	 3350.0	...
10595506	  791.2	  633.5	 3353.0	...
10595507	  791.2	  633.6	 3356.0	...
10595508	  791.6	  633.2	 3356.0	...
10595509	  792.1	  632.9	 3355.0	...
10595510	  792.5	  632.7	 3353.0	...
10595511	  792.4	  633.0	 3351.0	...
10595512	  792.3	  633.1	 3352.0	...
10595513	  792.3	  632.9	 3354.0	...
10595514	  792.4	  632.8	 3352.0	...
10595515	  792.5	  632.8	 3349.0	...
10595516	  792.4	  632.9	 3347.0	...
10595517	  791.8	  632.9	 3347.0	...
10595518	  791.2	  633.1	 3346.0	...
10595519	  790.8	  633.2	 3347.0	...
10595520	  790.7	  633.1	 3348.0	...
10595521	  790.7	  632.9	 3350.0	...
10595522	  790.7	  632.6	 3351.0	...
10595523	  790.9	  632.5	 3350.0	...
10595524	  791.3	  632.4	 3349.0	...
10595525	  791.9	  633.0	 3350.0	...
10595526	  792.4	  633.5	 3352.0	...
10595527	  792.4	  633.5	 3352.0	...
10595528	  792.1	  633.2	 3349.0	...
10595529	  792.2	  632.8	 3344.0	...
10595530	  792.6	  632.6	 3340.0	...
10595531	  792.9	  632.1	 3338.0	...
10595532	  792.6	  631.7	 3337.0	...
10595533	  791.9	  632.0	 3337.0	...
10595534	  791.3	  632.0	 3338.0	...
10595535	  791.1	  631.9	 3339.0	...
10595536	  791.4	  631.8	 3340.0	...
10595537	  791.5	  631.8	 3338.0	...
10595538	  791.4	  632.4	 3337.0	...
10595539	  791.5	  633.0	 3337.0	...
10595540	  791.9	  632.8	 3341.0	...
10595541	  792.1	  632.2	 3345.0	...
10595542	  792.0	  631.8	 3348.0	...
10595543	  792.1	  632.0	 3348.0	...
10595544	  792.2	  632.0	 3347.0	...
10595545	  792.2	  631.8	 3349.0	...
10595546	  792.2	  631.5	 3351.0	...
10595547	  792.1	  631.7	 3350.0	...
10595548	  792.3	  632.0	 3347.0	...
10595549	  792.6	  632.3	 3345.0	...
10595550	  792.5	  632.4	 3346.0	...
10595551	  792.1	  632.4	 3347.0	...
10595552	  791.8	  632.3	 3346.0	...
10595553	  791.8	  632.2	 3346.0	...
10595554	  792.0	  632.3	 3350.0	...
10595555	  792.3	  632.4	 3354.0	...
10595556	  792.7	  632.5	 3352.0	...
10595557	  792.7	  632.7	 3346.0	...
10595558	  792.7	  632.8	 3340.0	...
10595559	  792.2	  632.6	 3340.0	...
10595560	  791.8	  632.3	 3341.0	...
10595561	  791.3	  632.5	 3342.0	...
10595562	  791.4	  633.1	 3342.0	...
10595563	  791.4	  633.0	 3344.0	...
10595564	  791.5	  632.4	 3345.0	...
10595565	  791.9	  631.8	 3346.0	...
10595566	  792.3	  631.7	 3343.0	...
10595567	  792.2	  632.0	 3341.0	...
10595568	  791.8	  632.3	 3340.0	...
10595569	  791.5	  632.6	 3338.0	...
10595570	  791.7	  632.5	 3336.0	...
10595571	  792.4	  632.6	 3335.0	...
10595572	  793.0	  632.8	 3336.0	...
10595573	  793.8	  632.6	 3340.0	...
10595574	  793.9	  631.8	 3342.0	...
10595575	  793.0	  631.1	 3344.0	...
10595576	  792.0	  630.6	 3343.0	...
10595577	  791.5	  630.5	 3342.0	...
10595578	  792.1	  630.9	 3343.0	...
10595579	  792.6	  631.5	 3344.0	...
10595580	  792.5	  631.6	 3343.0	...
10595581	  792.2	  631.0	 3340.0	...
10595582	  792.2	  630.4	 3338.0	...
10595583	  792.1	  630.3	 3339.0	...
10595584	  791.7	  630.3	 3341.0	...
10595585	  791.3	  630.8	 3343.0	...
10595586	  791.1	  631.3	 3344.0	...
10595587	  791.2	  631.7	 3344.0	...
10595588	  791.4	  631.5	 3345.0	...
10595589	  791.8	  631.2	 3346.0	...
10595590	  791.9	  630.9	 3348.0	...
10595591	  792.0	  630.8	 3349.0	...
10595592	  791.9	  630.7	 3350.0	...
10595593	  791.8	  630.6	 3349.0	...
10595594	  791.9	  630.4	 3348.0	...
10595595	  792.1	  630.3	 3348.0	...
10595596	  792.3	  630.2	 3348.0	...
10595597	  792.3	  630.4	 3348.0	...
10595598	  792.3	  630.5	 3348.0	...
10595599	  792.2	  630.6	 3349.0	...
10595600	  791.9	  630.5	 3348.0	...
10595601	  791.6	  630.6	 3345.0	...
10595602	  791.3	  630.7	 3341.0	...
10595603	  791.2	  631.0	 3339.0	...
10595604	  791.2	  631.3	 3337.0	...
10595605	  790.8	  631.5	 3340.0	...
10595606	  790.4	  631.5	 3345.0	...
10595607	  790.3	  631.4	 3352.0	...
10595608	  790.6	  631.2	 3355.0	...
10595609	  791.1	  631.2	 3353.0	...
10595610	  791.3	  631.1	 3348.0	...
10595611	  791.5	  631.2	 3344.0	...
10595612	  791.4	  630.9	 3345.0	...
10595613	  791.3	  630.6	 3346.0	...
10595614	  791.0	  630.4	 3348.0	...
10595615	  791.0	  630.6	 3350.0	...
10595616	  791.0	  630.7	 3351.0	...
10595617	  791.0	  630.7	 3351.0	...
10595618	  790.9	  630.6	 3351.0	...
10595619	  791.2	  630.6	 3351.0	...
10595620	  791.6	  630.4	 3350.0	...
10595621	  791.8	  630.3	 3349.0	...
10595622	  791.6	  630.2	 3348.0	...
10595623	  791.5	  630.1	 3348.0	...
10595624	  791.3	  629.9	 3348.0	...
10595625	  791.0	  629.7	 3348.0	...
10595626	  790.7	  629.5	 3348.0	...
10595627	  790.7	  629.4	 3348.0	...
10595628	  790.9	  629.9	 3348.0	...
10595629	  791.0	  630.5	 3350.0	...
10595630	  791.0	  631.0	 3353.0	...
10595631	  791.0	  631.1	 3355.0	...
10595632	  791.7	  631.0	 3354.0	...
10595633	  792.4	  631.0	 3353.0	...
10595634	  792.4	  630.6	 3356.0	...
10595635	  792.0	  630.2	 3360.0	...
10595636	  791.4	  630.1	 3361.0	...
10595637	  791.2	  630.4	 3358.0	...
10595638	  791.1	  630.6	 3356.0	...
10595639	  791.0	  630.2	 3358.0	...
10595640	  791.0	  629.7	 3359.0	...
10595641	  791.0	  629.2	 3359.0	...
10595642	  790.9	  629.2	 3359.0	...
10595643	  790.9	  629.5	 3358.0	...
10595644	  791.1	  629.9	 3358.0	...
10595645	  791.3	  630.2	 3358.0	...
10595646	  791.2	  630.2	 3358.0	...
10595647	  790.7	  630.4	 3358.0	...
10595648	  790.1	  630.9	 3358.0	...
10595649	  789.8	  631.3	 3358.0	...
10595650	  789.6	  630.7	 3358.0	...
10595651	  789.9	  629.8	 3358.0	...
10595652	  790.2	  628.8	 3360.0	...
10595653	  790.6	  629.2	 3362.0	...
10595654	  790.6	  629.7	 3363.0	...
10595655	  790.6	  629.8	 3363.0	...
10595656	  790.5	  629.4	 3358.0	...
10595657	  790.5	  629.2	 3354.0	...
10595658	  790.5	  629.8	 3353.0	...
10595659	  790.4	  630.4	 3356.0	...
10595660	  790.4	  630.6	 3360.0	...
10595661	  790.3	  630.5	 3360.0	...
10595662	  790.5	  630.3	 3360.0	...
10595663	  790.9	  630.5	 3360.0	...
10595664	  791.2	  631.0	 3361.0	...
10595665	  791.4	  631.5	 3361.0	...
10595666	  791.4	  631.8	 3364.0	...
10595667	  791.5	  632.0	 3365.0	...
10595668	  791.4	  632.2	 3366.0	...
10595669	  791.2	  632.0	 3364.0	...
10595670	  790.7	  631.5	 3362.0	...
10595671	  790.2	  631.0	 3361.0	...
10595672	  789.8	  630.9	 3361.0	...
10595673	  789.6	  630.4	 3364.0	...
10595674	  789.4	  629.9	 3365.0	...
10595675	  789.9	  629.4	 3364.0	...
10595676	  790.5	  629.5	 3362.0	...
10595677	  791.1	  629.7	 3361.0	...
10595678	  791.2	  629.9	 3361.0	...
10595679	  791.0	  629.9	 3361.0	...
10595680	  790.4	  629.8	 3361.0	...
10595681	  789.8	  629.9	 3361.0	...
10595682	  789.4	  630.0	 3361.0	...
10595683	  789.3	  630.2	 3364.0	...
10595684	  789.1	  630.6	 3367.0	...
10595685	  789.2	  631.1	 3369.0	...
10595686	  789.2	  631.3	 3368.0	...
10595687	  789.1	  631.0	 3367.0	...
10595688	  789.1	  630.7	 3368.0	...
10595689	  789.3	  630.6	 3368.0	...
10595690	  789.7	  630.2	 3369.0	...
10595691	  789.9	  629.7	 3369.0	...
10595692	  790.0	  629.4	 3368.0	...
10595693	  789.9	  629.2	 3367.0	...
10595694	  789.9	  629.1	 3366.0	...
10595695	  789.7	  629.3	 3366.0	...
10595696	  789.6	  629.7	 3366.0	...
10595697	  789.3	  630.1	 3366.0	...
10595698	  789.1	  630.1	 3367.0	...
10595699	  788.8	  629.9	 3368.0	...
10595700	  789.0	  629.5	 3368.0	...
10595701	  789.3	  629.1	 3366.0	...
10595702	  789.6	  628.9	 3365.0	...
10595703	  789.7	  628.9	 3368.0	...
10595704	  789.3	  629.0	 3371.0	...
10595705	  789.2	  629.0	 3375.0	...
10595706	  789.3	  628.9	 3374.0	...
10595707	  789.8	  628.9	 3372.0	...
10595708	  789.7	  629.1	 3371.0	...
10595709	  789.3	  629.2	 3370.0	...
10595710	  788.9	  629.3	 3368.0	...
10595711	  788.7	  629.3	 3366.0	...
10595712	  788.7	  629.4	 3364.0	...
10595713	  788.8	  629.4	 3363.0	...
10595714	  789.0	  629.8	 3362.0	...
10595715	  789.2	  630.0	 3364.0	...
10595716	  789.1	  629.9	 3366.0	...
10595717	  788.9	  629.6	 3368.0	...
10595718	  788.6	  629.4	 3369.0	...
10595719	  788.1	  629.6	 3369.0	...
10595720	  787.6	  629.7	 3370.0	...
10595721	  787.4	  629.7	 3368.0	...
10595722	  787.6	  629.7	 3367.0	...
10595723	  787.8	  629.9	 3368.0	...
10595724	  787.9	  629.6	 3371.0	...
10595725	  788.0	  629.2	 3372.0	...
10595726	  787.9	  628.7	 3370.0	...
10595727	  787.8	  628.7	 3369.0	...
10595728	  787.9	  629.1	 3371.0	...
10595729	  788.1	  629.7	 3372.0	...
10595730	  788.2	  630.3	 3372.0	...
10595731	  788.1	  630.4	 3370.0	...
10595732	  787.7	  630.4	 3368.0	...
10595733	  787.2	  630.1	 3364.0	...
10595734	  787.0	  629.6	 3362.0	...
10595735	  787.3	  629.1	 3360.0	...
10595736	  787.6	  628.9	 3364.0	...
10595737	  787.9	  629.0	 3368.0	...
10595738	  788.2	  629.2	 3370.0	...
10595739	  788.5	  629.4	 3368.0	...
10595740	  788.4	  629.6	 3365.0	...
10595741	  787.9	  630.0	 3365.0	...
10595742	  787.4	  630.3	 3367.0	...
10595743	  787.0	  630.6	 3364.0	...
10595744	  787.5	  630.4	 3360.0	...
10595745	  788.1	  630.3	 3358.0	...
10595746	  788.2	  630.2	 3363.0	...
10595747	  788.0	  630.2	 3367.0	...
10595748	  787.9	  630.3	 3369.0	...
10595749	  788.0	  630.1	 3367.0	...
10595750	  788.0	  629.9	 3365.0	...
10595751	  788.0	  629.7	 3364.0	...
10595752	  788.0	  629.6	 3365.0	...
10595753	  787.9	  629.7	 3366.0	...
10595754	  787.9	  629.9	 3367.0	...
10595755	  787.7	  629.7	 3368.0	...
10595756	  787.4	  629.3	 3366.0	...
10595757	  787.2	  628.9	 3363.0	...
10595758	  787.1	  628.8	 3360.0	...
10595759	  787.1	  628.6	 3358.0	...
10595760	  787.2	  628.6	 3357.0	...
10595761	  787.2	  628.5	 3356.0	...
10595762	  787.2	  628.4	 3356.0	...
10595763	  787.1	  628.4	 3359.0	...
10595764	  787.1	  628.5	 3362.0	...
10595765	  787.2	  629.0	 3366.0	...
10595766	  787.4	  629.5	 3366.0	...
10595767	  787.6	  630.0	 3366.0	...
10595768	  787.6	  630.0	 3367.0	...
10595769	  787.7	  629.6	 3365.0	...
10595770	  787.7	  629.2	 3364.0	...
10595771	  787.2	  629.2	 3363.0	...
10595772	  786.8	  629.7	 3364.0	...
10595773	  786.5	  630.1	 3367.0	...
10595774	  786.6	  630.2	 3369.0	...
10595775	  786.7	  630.2	 3369.0	...
10595776	  786.5	  630.2	 3368.0	...
MSG	10595777 0000 _ Number Off
10595777	  786.3	  629.9	 3368.0	...
10595778	  786.3	  629.6	 3369.0	...
10595779	  786.6	  629.3	 3370.0	...
10595780	  786.9	  629.2	 3369.0	...
10595781	  787.1	  629.1	 3369.0	...
10595782	  787.2	  629.0	 3369.0	...
10595783	  787.1	  629.0	 3369.0	...
10595784	  786.9	  629.0	 3368.0	...
10595785	  786.8	  629.1	 3367.0	...
10595786	  786.8	  629.0	 3367.0	...
10595787	  786.7	  628.9	 3367.0	...
10595788	  786.5	  629.2	 3365.0	...
10595789	  786.3	  629.5	 3363.0	...
10595790	  786.1	  629.8	 3362.0	...
10595791	  786.1	  629.7	 3363.0	...
10595792	  786.1	  629.7	 3366.0	...
10595793	  786.1	  629.2	 3370.0	...
10595794	  785.4	  628.7	 3373.0	...
10595795	  784.7	  628.1	 3374.0	...
10595796	  784.0	  628.0	 3377.0	...
10595797	  784.0	  627.9	 3380.0	...
10595798	  784.3	  628.5	 3382.0	...
10595799	  785.1	  628.8	 3383.0	...
10595800	  785.9	  629.2	 3381.0	...
10595801	  786.1	  629.1	 3382.0	...
10595802	  785.8	  629.2	 3382.0	...
10595803	  785.5	  629.2	 3384.0	...
10595804	  785.3	  628.7	 3383.0	...
10595805	  785.1	  628.1	 3382.0	...
10595806	  784.9	  628.3	 3382.0	...
10595807	  785.0	  629.1	 3381.0	...
10595808	  785.3	  629.7	 3379.0	...
10595809	  785.4	  629.2	 3378.0	...
10595810	  785.5	  628.9	 3373.0	...
10595811	  785.6	  628.8	 3368.0	...
10595812	  785.8	  628.9	 3362.0	...
10595813	  785.7	  629.0	 3362.0	...
10595814	  785.7	  628.9	 3365.0	...
10595815	  785.8	  628.6	 3369.0	...
10595816	  785.8	  628.3	 3372.0	...
10595817	  785.9	  628.2	 3372.0	...
10595818	  785.9	  628.5	 3370.0	...
10595819	  786.0	  628.7	 3370.0	...
10595820	  786.0	  628.9	 3369.0	...
10595821	  785.7	  628.8	 3369.0	...
10595822	  785.2	  628.5	 3373.0	...
10595823	  784.6	  628.1	 3377.0	...
10595824	  784.3	  628.3	 3380.0	...
10595825	  784.4	  628.9	 3379.0	...
10595826	  784.6	  629.6	 3378.0	...
10595827	  784.7	  629.7	 3379.0	...
10595828	  784.8	  629.3	 3379.0	...
10595829	  784.8	  628.8	 3378.0	...
10595830	  784.8	  628.4	 3376.0	...
10595831	  784.7	  628.4	 3374.0	...
10595832	  784.4	  628.4	 3373.0	...
10595833	  784.2	  628.7	 3372.0	...
10595834	  784.1	  629.1	 3373.0	...
10595835	  784.1	  629.4	 3374.0	...
10595836	  784.0	  629.4	 3374.0	...
10595837	  783.9	  629.4	 3371.0	...
10595838	  783.8	  629.2	 3368.0	...
10595839	  783.7	  629.2	 3367.0	...
10595840	  783.3	  629.1	 3366.0	...
10595841	  782.6	  629.1	 3365.0	...
10595842	  782.0	  628.4	 3364.0	...
10595843	  781.6	  627.2	 3370.0	...
10595844	  781.3	  626.0	 3376.0	...
10595845	  780.7	  625.4	 3383.0	...
10595846	  780.1	  624.8	 3384.0	...
10595847	  779.5	  624.1	 3386.0	...
10595848	  779.2	  622.8	 3383.0	...
10595849	  778.8	  622.2	 3378.0	...
10595850	  778.6	  621.0	 3378.0	...
10595851	  778.7	  619.4	 3383.0	...
10595852	  779.0	  617.7	 3388.0	...
10595853	  780.0	  616.1	 3388.0	...
10595854	  780.6	  615.6	 3389.0	...
10595855	  781.1	  615.1	 3389.0	...
10595856	  781.7	  615.1	 3388.0	...
10595857	  782.5	  615.1	 3383.0	...
10595858	  783.4	  614.9	 3378.0	...
10595859	  783.4	  614.8	 3375.0	...
10595860	  783.4	  614.6	 3376.0	...
10595861	  783.4	  614.7	 3375.0	...
10595862	  783.3	  614.8	 3373.0	...
10595863	  783.1	  614.9	 3374.0	...
10595864	  782.9	  615.3	 3377.0	...
10595865	  782.9	  615.6	 3379.0	...
10595866	  783.1	  615.9	 3380.0	...
10595867	  783.2	  616.4	 3381.0	...
10595868	  783.3	  616.9	 3383.0	...
10595869	  783.4	  617.1	 3382.0	...
10595870	  783.0	  616.9	 3379.0	...
10595871	  782.5	  616.8	 3377.0	...
10595872	  782.1	  617.0	 3377.0	...
10595873	  782.4	  617.3	 3377.0	...
10595874	  782.9	  617.5	 3377.0	...
10595875	  783.3	  617.5	 3377.0	...
10595876	  783.5	  617.8	 3377.0	...
10595877	  782.8	  618.3	 3377.0	...
10595878	  782.2	  618.8	 3377.0	...
10595879	  781.4	  618.7	 3378.0	...
10595880	  781.1	  617.9	 3378.0	...
10595881	  780.9	  617.2	 3379.0	...
10595882	  780.5	  616.7	 3380.0	...
10595883	  780.2	  616.8	 3381.0	...
10595884	  780.0	  617.0	 3382.0	...
10595885	  780.8	  617.1	 3385.0	...
10595886	  781.5	  617.1	 3387.0	...
10595887	  782.2	  616.9	 3386.0	...
10595888	  782.6	  617.5	 3382.0	...
10595889	  783.0	  618.2	 3380.0	...
10595890	  782.8	  618.5	 3382.0	...
10595891	  782.4	  618.1	 3385.0	...
10595892	  782.0	  617.8	 3386.0	...
10595893	  782.0	  617.8	 3386.0	...
10595894	  781.9	  618.1	 3386.0	...
10595895	  781.6	  618.7	 3386.0	...
10595896	  781.3	  619.4	 3387.0	...
10595897	  781.0	  619.2	 3385.0	...
10595898	  780.8	  618.8	 3383.0	...
10595899	  780.7	  618.4	 3381.0	...
10595900	  780.5	  618.4	 3381.0	...
10595901	  781.4	  618.3	 3382.0	...
10595902	  782.2	  618.0	 3383.0	...
10595903	  782.6	  617.5	 3385.0	...
10595904	  782.1	  617.2	 3386.0	...
10595905	  781.7	  617.1	 3387.0	...
10595906	  781.4	  617.7	 3385.0	...
10595907	  781.2	  618.3	 3383.0	...
10595908	  781.1	  618.6	 3382.0	...
10595909	  781.4	  618.2	 3381.0	...
10595910	  781.7	  617.8	 3380.0	...
10595911	  782.0	  617.2	 3379.0	...
10595912	  782.2	  616.7	 3377.0	...
10595913	  782.4	  616.3	 3377.0	...
10595914	  782.5	  616.8	 3377.0	...
10595915	  782.4	  617.2	 3377.0	...
10595916	  782.3	  617.3	 3377.0	...
10595917	  782.2	  617.2	 3378.0	...
10595918	  781.8	  617.2	 3380.0	...
10595919	  781.5	  617.1	 3381.0	...
10595920	  781.5	  617.0	 3382.0	...
10595921	  781.9	  616.8	 3381.0	...
10595922	  782.3	  617.2	 3382.0	...
10595923	  782.3	  617.9	 3382.0	...
10595924	  781.9	  618.6	 3384.0	...
10595925	  781.5	  618.6	 3385.0	...
10595926	  781.1	  618.6	 3382.0	...
10595927	  781.2	  618.5	 3378.0	...
10595928	  781.2	  618.3	 3374.0	...
10595929	  781.1	  618.2	 3373.0	...
10595930	  781.1	  618.1	 3376.0	...
10595931	  781.1	  618.3	 3379.0	...
10595932	  781.3	  618.5	 3380.0	...
10595933	  781.5	  618.6	 3378.0	...
10595934	  781.7	  618.4	 3377.0	...
10595935	  781.8	  618.2	 3377.0	...
10595936	  781.8	  617.9	 3379.0	...
10595937	  781.8	  618.1	 3381.0	...
10595938	  781.8	  618.4	 3385.0	...
10595939	  781.8	  618.6	 3388.0	...
10595940	  782.2	  618.2	 3389.0	...
10595941	  782.6	  617.8	 3388.0	...
10595942	  783.1	  617.6	 3388.0	...
10595943	  783.0	  617.6	 3388.0	...
10595944	  783.0	  617.7	 3389.0	...
10595945	  782.9	  617.9	 3390.0	...
10595946	  782.9	  618.0	 3390.0	...
10595947	  782.9	  618.1	 3391.0	...
10595948	  782.7	  618.0	 3391.0	...
10595949	  782.6	  618.0	 3390.0	...
10595950	  782.6	  618.3	 3388.0	...
10595951	  782.5	  618.7	 3387.0	...
10595952	  782.3	  619.2	 3387.0	...
10595953	  782.0	  619.4	 3386.0	...
10595954	  781.8	  619.7	 3386.0	...
10595955	  781.7	  619.1	 3386.0	...
10595956	  781.7	  618.4	 3388.0	...
10595957	  782.1	  617.7	 3389.0	...
10595958	  782.5	  617.8	 3390.0	...
10595959	  782.2	  617.7	 3391.0	...
10595960	  781.5	  617.6	 3390.0	...
10595961	  781.0	  617.4	 3390.0	...
10595962	  781.4	  617.4	 3387.0	...
10595963	  781.9	  617.7	 3386.0	...
10595964	  782.2	  618.0	 3384.0	...
10595965	  782.3	  618.3	 3384.0	...
10595966	  782.2	  618.4	 3384.0	...
10595967	  782.2	  618.6	 3384.0	...
10595968	  782.1	  618.8	 3383.0	...
10595969	  782.1	  618.0	 3384.0	...
10595970	  782.0	  617.1	 3385.0	...
10595971	  782.2	  616.6	 3386.0	...
10595972	  782.4	  617.2	 3387.0	...
10595973	  782.4	  617.7	 3390.0	...
10595974	  782.2	  617.8	 3393.0	...
10595975	  781.8	  617.9	 3397.0	...
10595976	  781.3	  617.9	 3395.0	...
10595977	  780.9	  618.3	 3393.0	...
MSG	10595978 0000 _ Number On
10595978	  780.7	  618.7	 3392.0	...
10595979	  781.1	  618.5	 3392.0	...
10595980	  781.5	  617.9	 3392.0	...
10595981	  781.6	  617.6	 3392.0	...
10595982	  781.6	  617.8	 3392.0	...
10595983	  781.8	  618.1	 3393.0	...
10595984	  782.1	  618.3	 3393.0	...
10595985	  782.0	  618.6	 3392.0	...
10595986	  781.7	  618.8	 3392.0	...
10595987	  781.5	  618.9	 3393.0	...
10595988	  781.7	  618.9	 3394.0	...
10595989	  781.9	  618.5	 3396.0	...
10595990	  782.0	  618.1	 3398.0	...
10595991	  782.1	  617.7	 3398.0	...
10595992	  782.1	  617.5	 3398.0	...
10595993	  782.0	  617.4	 3397.0	...
10595994	  781.8	  617.6	 3397.0	...
10595995	  781.6	  617.9	 3397.0	...
10595996	  781.7	  617.6	 3397.0	...
10595997	  781.9	  617.1	 3397.0	...
10595998	  782.1	  616.8	 3403.0	...
10595999	  782.1	  617.2	 3408.0	...
10596000	  782.2	  617.7	 3412.0	...
10596001	  782.3	  617.9	 3411.0	...
10596002	  782.3	  617.8	 3408.0	...
10596003	  782.3	  617.5	 3405.0	...
10596004	  782.4	  617.5	 3403.0	...
10596005	  782.4	  617.6	 3404.0	...
10596006	  782.2	  617.6	 3405.0	...
10596007	  781.9	  617.3	 3406.0	...
10596008	  781.6	  617.3	 3407.0	...
10596009	  781.6	  617.6	 3409.0	...
10596010	  781.9	  618.0	 3411.0	...
10596011	  782.3	  617.9	 3408.0	...
10596012	  781.8	  617.8	 3404.0	...
10596013	  780.9	  617.5	 3399.0	...
10596014	  780.7	  617.2	 3400.0	...
10596015	  781.4	  617.3	 3401.0	...
10596016	  782.2	  617.5	 3399.0	...
10596017	  782.3	  618.0	 3396.0	...
10596018	  782.8	  618.0	 3397.0	...
10596019	  783.1	  618.0	 3402.0	...
10596020	  783.3	  617.8	 3406.0	...
10596021	  783.0	  617.7	 3407.0	...
10596022	  782.4	  617.9	 3407.0	...
10596023	  781.9	  618.1	 3408.0	...
10596024	  781.9	  618.2	 3408.0	...
10596025	  782.1	  618.3	 3409.0	...
10596026	  782.3	  618.4	 3410.0	...
10596027	  782.4	  618.4	 3410.0	...
10596028	  782.5	  618.3	 3410.0	...
10596029	  782.2	  617.6	 3410.0	...
10596030	  781.8	  617.0	 3411.0	...
10596031	  781.4	  616.4	 3411.0	...
10596032	  781.4	  616.4	 3410.0	...
10596033	  781.3	  616.9	 3412.0	...
10596034	  781.2	  617.4	 3415.0	...
10596035	  781.1	  617.7	 3417.0	...
10596036	  780.9	  617.6	 3415.0	...
10596037	  780.8	  617.8	 3410.0	...
10596038	  781.0	  618.1	 3406.0	...
10596039	  781.2	  618.6	 3405.0	...
10596040	  781.4	  618.8	 3406.0	...
10596041	  781.5	  618.7	 3409.0	...
10596042	  781.7	  618.3	 3409.0	...
10596043	  781.8	  617.8	 3410.0	...
10596044	  781.7	  617.6	 3411.0	...
10596045	  781.7	  617.7	 3412.0	...
10596046	  781.7	  617.7	 3412.0	...
10596047	  782.0	  617.6	 3411.0	...
10596048	  782.3	  617.5	 3410.0	...
10596049	  782.0	  617.5	 3410.0	...
10596050	  781.3	  617.5	 3410.0	...
10596051	  780.9	  617.5	 3411.0	...
10596052	  781.2	  617.5	 3411.0	...
10596053	  781.4	  617.6	 3412.0	...
10596054	  781.2	  617.8	 3410.0	...
10596055	  780.8	  617.9	 3408.0	...
10596056	  780.8	  617.7	 3406.0	...
10596057	  781.2	  617.2	 3406.0	...
10596058	  781.6	  616.7	 3408.0	...
10596059	  781.7	  616.4	 3408.0	...
10596060	  781.4	  616.4	 3406.0	...
10596061	  781.1	  616.4	 3405.0	...
10596062	  781.2	  616.5	 3404.0	...
10596063	  781.5	  616.2	 3403.0	...
10596064	  781.9	  615.9	 3403.0	...
10596065	  782.0	  616.4	 3402.0	...
10596066	  782.2	  617.2	 3401.0	...
10596067	  782.4	  617.5	 3404.0	...
10596068	  782.5	  617.0	 3408.0	...
10596069	  782.4	  616.8	 3412.0	...
10596070	  782.4	  617.1	 3412.0	...
10596071	  782.3	  617.5	 3408.0	...
10596072	  782.4	  617.3	 3404.0	...
10596073	  782.4	  617.0	 3401.0	...
10596074	  781.9	  616.7	 3403.0	...
10596075	  781.5	  616.5	 3404.0	...
10596076	  780.9	  616.5	 3405.0	...
10596077	  780.8	  616.5	 3404.0	...
10596078	  781.0	  616.4	 3403.0	...
10596079	  781.3	  616.2	 3406.0	...
10596080	  781.7	  616.1	 3410.0	...
10596081	  781.8	  616.2	 3413.0	...
10596082	  781.9	  616.4	 3413.0	...
10596083	  781.8	  616.6	 3412.0	...
10596084	  781.5	  616.3	 3410.0	...
10596085	  781.0	  616.0	 3407.0	...
10596086	  780.5	  615.9	 3404.0	...
10596087	  780.2	  616.1	 3405.0	...
10596088	  780.5	  616.3	 3408.0	...
10596089	  780.8	  616.5	 3410.0	...
10596090	  781.1	  616.7	 3409.0	...
10596091	  781.1	  616.8	 3406.0	...
10596092	  781.2	  616.6	 3404.0	...
10596093	  781.4	  616.3	 3402.0	...
10596094	  781.6	  616.0	 3400.0	...
10596095	  781.0	  615.9	 3405.0	...
10596096	  780.4	  616.5	 3410.0	...
10596097	  780.2	  617.2	 3414.0	...
10596098	  780.7	  618.1	 3413.0	...
10596099	  781.2	  618.2	 3412.0	...
10596100	  780.8	  618.4	 3411.0	...
10596101	  780.4	  618.0	 3412.0	...
10596102	  780.1	  617.7	 3412.0	...
10596103	  780.2	  617.4	 3412.0	...
10596104	  780.3	  617.4	 3410.0	...
10596105	  780.3	  617.5	 3409.0	...
10596106	  780.3	  617.9	 3406.0	...
10596107	  780.4	  618.2	 3406.0	...
10596108	  780.5	  618.5	 3406.0	...
10596109	  780.6	  618.5	 3407.0	...
10596110	  780.4	  618.6	 3409.0	...
10596111	  780.3	  618.8	 3411.0	...
10596112	  780.3	  618.3	 3409.0	...
10596113	  780.5	  617.7	 3408.0	...
10596114	  780.6	  617.2	 3406.0	...
10596115	  780.2	  617.4	 3407.0	...
10596116	  779.8	  617.4	 3408.0	...
10596117	  779.8	  617.2	 3409.0	...
10596118	  780.2	  617.7	 3408.0	...
10596119	  780.8	  618.4	 3406.0	...
10596120	  780.9	  617.8	 3408.0	...
10596121	  781.0	  616.5	 3411.0	...
10596122	  781.0	  615.6	 3415.0	...
10596123	  780.9	  616.0	 3415.0	...
10596124	  780.7	  616.7	 3410.0	...
10596125	  780.5	  617.2	 3406.0	...
10596126	  780.0	  618.0	 3403.0	...
10596127	  779.6	  618.5	 3405.0	...
10596128	  779.2	  618.6	 3409.0	...
10596129	  779.6	  618.2	 3413.0	...
10596130	  780.0	  617.7	 3415.0	...
10596131	  780.5	  617.8	 3414.0	...
10596132	  780.6	  617.9	 3411.0	...
10596133	  779.9	  617.9	 3408.0	...
10596134	  779.2	  618.0	 3409.0	...
10596135	  779.0	  618.1	 3410.0	...
10596136	  779.4	  618.2	 3412.0	...
10596137	  780.0	  617.8	 3411.0	...
10596138	  780.3	  616.8	 3410.0	...
10596139	  780.7	  616.0	 3408.0	...
10596140	  780.6	  615.2	 3407.0	...
10596141	  780.5	  615.1	 3406.0	...
10596142	  780.4	  615.5	 3405.0	...
10596143	  780.3	  616.0	 3403.0	...
10596144	  780.0	  616.2	 3402.0	...
10596145	  779.4	  615.9	 3404.0	...
10596146	  779.2	  615.6	 3406.0	...
10596147	  779.3	  615.6	 3406.0	...
10596148	  779.7	  615.7	 3406.0	...
10596149	  780.1	  615.6	 3406.0	...
10596150	  780.1	  615.6	 3406.0	...
10596151	  780.1	  615.5	 3406.0	...
10596152	  779.9	  615.6	 3409.0	...
10596153	  779.8	  615.8	 3414.0	...
10596154	  779.7	  616.6	 3418.0	...
10596155	  779.7	  617.3	 3419.0	...
10596156	  779.8	  617.9	 3417.0	...
10596157	  779.8	  618.0	 3414.0	...
10596158	  779.7	  618.0	 3412.0	...
10596159	  779.7	  618.3	 3410.0	...
10596160	  779.7	  618.6	 3409.0	...
10596161	  779.7	  618.5	 3410.0	...
10596162	  779.6	  617.6	 3410.0	...
10596163	  779.5	  616.7	 3411.0	...
10596164	  779.5	  616.6	 3411.0	...
10596165	  779.5	  617.0	 3412.0	...
10596166	  779.4	  617.0	 3412.0	...
10596167	  779.2	  616.6	 3412.0	...
10596168	  778.9	  616.1	 3417.0	...
10596169	  778.8	  615.9	 3422.0	...
10596170	  778.8	  616.4	 3424.0	...
10596171	  778.9	  617.1	 3420.0	...
10596172	  779.0	  617.6	 3420.0	...
10596173	  779.1	  617.3	 3424.0	...
10596174	  778.9	  617.1	 3426.0	...
10596175	  778.6	  617.1	 3424.0	...
10596176	  779.0	  617.0	 3422.0	...
10596177	  779.8	  616.9	 3422.0	...
10596178	  780.7	  616.8	 3422.0	...
10596179	  780.7	  616.7	 3421.0	...
10596180	  780.3	  616.7	 3421.0	...
10596181	  779.9	  616.6	 3422.0	...
10596182	  779.4	  616.5	 3422.0	...
10596183	  779.3	  616.6	 3422.0	...
10596184	  779.1	  616.8	 3420.0	...
10596185	  778.9	  616.9	 3418.0	...
10596186	  778.8	  616.9	 3416.0	...
10596187	  778.7	  617.2	 3415.0	...
10596188	  778.7	  617.3	 3416.0	...
10596189	  778.8	  617.3	 3415.0	...
10596190	  778.9	  616.8	 3413.0	...
10596191	  779.0	  616.4	 3412.0	...
10596192	  779.3	  616.2	 3412.0	...
10596193	  779.5	  616.2	 3413.0	...
10596194	  779.7	  616.2	 3415.0	...
10596195	  779.6	  616.0	 3415.0	...
10596196	  779.4	  616.4	 3414.0	...
10596197	  779.1	  616.8	 3412.0	...
10596198	  779.0	  617.4	 3410.0	...
10596199	  779.0	  617.5	 3412.0	...
10596200	  779.0	  617.0	 3415.0	...
10596201	  778.9	  616.3	 3419.0	...
10596202	  779.4	  615.6	 3420.0	...
10596203	  779.9	  615.5	 3419.0	...
10596204	  780.0	  615.5	 3417.0	...
10596205	  779.6	  615.7	 3414.0	...
10596206	  779.2	  616.1	 3413.0	...
10596207	  779.3	  616.9	 3414.0	...
10596208	  779.1	  617.3	 3413.0	...
10596209	  778.9	  617.5	 3412.0	...
10596210	  778.7	  617.4	 3411.0	...
10596211	  778.8	  617.0	 3412.0	...
10596212	  778.9	  616.7	 3414.0	...
10596213	  779.0	  616.3	 3416.0	...
10596214	  779.3	  616.1	 3413.0	...
10596215	  779.4	  615.9	 3408.0	...
10596216	  779.7	  616.0	 3405.0	...
10596217	  779.7	  616.4	 3408.0	...
10596218	  779.7	  616.7	 3410.0	...
10596219	  779.8	  616.7	 3412.0	...
10596220	  779.6	  616.8	 3411.0	...
10596221	  779.3	  616.8	 3411.0	...
10596222	  779.1	  616.9	 3410.0	...
10596223	  779.1	  616.9	 3409.0	...
10596224	  779.1	  616.8	 3408.0	...
10596225	  779.4	  616.8	 3408.0	...
10596226	  779.7	  616.8	 3410.0	...
10596227	  780.0	  616.9	 3412.0	...
10596228	  780.1	  616.9	 3414.0	...
10596229	  779.9	  616.9	 3416.0	...
10596230	  779.5	  617.0	 3418.0	...
10596231	  779.1	  617.0	 3420.0	...
10596232	  779.0	  616.9	 3419.0	...
10596233	  779.0	  616.8	 3417.0	...
10596234	  779.0	  616.8	 3416.0	...
10596235	  779.0	  616.9	 3420.0	...
10596236	  778.9	  616.9	 3424.0	...
10596237	  778.8	  616.7	 3427.0	...
10596238	  779.0	  616.6	 3426.0	...
10596239	  779.3	  616.6	 3425.0	...
10596240	  779.6	  617.1	 3425.0	...
10596241	  779.6	  617.6	 3425.0	...
10596242	  779.5	  618.1	 3424.0	...
10596243	  779.4	  617.9	 3423.0	...
10596244	  779.2	  617.4	 3423.0	...
10596245	  779.2	  616.9	 3422.0	...
10596246	  779.5	  616.3	 3421.0	...
10596247	  779.8	  616.2	 3420.0	...
10596248	  779.9	  616.1	 3419.0	...
10596249	  779.8	  616.3	 3418.0	...
10596250	  779.9	  616.6	 3417.0	...
10596251	  780.1	  616.9	 3417.0	...
10596252	  780.3	  616.7	 3417.0	...
10596253	  780.1	  616.4	 3416.0	...
10596254	  780.0	  616.4	 3416.0	...
10596255	  779.8	  616.7	 3415.0	...
10596256	  779.6	  616.9	 3417.0	...
10596257	  779.4	  616.9	 3420.0	...
10596258	  779.2	  616.7	 3417.0	...
10596259	  779.0	  616.4	 3413.0	...
10596260	  779.1	  616.0	 3412.0	...
10596261	  779.3	  616.2	 3415.0	...
10596262	  779.6	  616.5	 3419.0	...
10596263	  779.7	  616.8	 3419.0	...
10596264	  779.8	  616.8	 3419.0	...
10596265	  779.9	  617.3	 3417.0	...
10596266	  780.0	  617.7	 3415.0	...
10596267	  779.9	  618.2	 3413.0	...
10596268	  780.0	  618.2	 3413.0	...
10596269	  780.1	  617.3	 3415.0	...
10596270	  780.1	  616.3	 3416.0	...
10596271	  780.2	  615.8	 3415.0	...
10596272	  780.2	  616.3	 3413.0	...
10596273	  780.1	  616.8	 3413.0	...
10596274	  779.9	  617.0	 3415.0	...
10596275	  781.1	  617.0	 3419.0	...
EFIX R   10593204	10596275	3072	  784.5	  627.8	   3442
SSACC R  10596276
10596276	  782.4	  617.0	 3422.0	...
10596277	  784.9	  616.7	 3421.0	...
10596278	  786.7	  616.4	 3419.0	...
10596279	  789.9	  616.0	 3417.0	...
10596280	  792.8	  616.2	 3416.0	...
10596281	  795.7	  616.3	 3414.0	...
10596282	  798.2	  616.8	 3413.0	...
10596283	  800.3	  616.9	 3414.0	...
ESACC R  10596276	10596283	8	  782.4	  617.0	  800.3	  616.9	   0.38	     50
SFIX R   10596284
10596284	  802.0	  617.1	 3414.0	...
10596285	  802.7	  617.2	 3414.0	...
10596286	  802.6	  617.6	 3414.0	...
10596287	  802.1	  618.1	 3413.0	...
10596288	  801.8	  618.5	 3410.0	...
10596289	  801.5	  618.6	 3406.0	...
10596290	  800.2	  618.8	 3404.0	...
MSG	10596291 0000 _ Number Off
10596291	  798.2	  619.0	 3404.0	...
10596292	  796.3	  619.1	 3407.0	...
10596293	  794.7	  619.1	 3413.0	...
10596294	  794.0	  618.8	 3418.0	...
10596295	  793.4	  618.7	 3420.0	...
10596296	  793.4	  618.6	 3419.0	...
10596297	  793.5	  618.4	 3418.0	...
10596298	  793.7	  618.3	 3418.0	...
10596299	  794.0	  618.1	 3418.0	...
10596300	  794.2	  618.0	 3419.0	...
10596301	  794.1	  617.4	 3421.0	...
10596302	  794.1	  616.8	 3421.0	...
10596303	  794.1	  616.4	 3421.0	...
10596304	  794.0	  616.3	 3419.0	...
10596305	  793.9	  616.6	 3416.0	...
10596306	  793.9	  616.7	 3414.0	...
10596307	  793.8	  616.9	 3413.0	...
10596308	  793.7	  616.8	 3415.0	...
10596309	  793.6	  616.9	 3415.0	...
10596310	  793.6	  617.1	 3415.0	...
10596311	  793.5	  617.1	 3414.0	...
10596312	  793.4	  617.1	 3414.0	...
10596313	  793.2	  617.5	 3414.0	...
10596314	  793.1	  617.8	 3415.0	...
10596315	  793.1	  618.2	 3416.0	...
10596316	  793.1	  618.2	 3417.0	...
10596317	  793.7	  617.8	 3417.0	...
10596318	  794.2	  617.4	 3415.0	...
10596319	  794.7	  617.0	 3414.0	...
10596320	  794.8	  616.9	 3411.0	...
10596321	  794.6	  616.6	 3409.0	...
10596322	  794.3	  616.4	 3410.0	...
10596323	  794.1	  617.2	 3412.0	...
10596324	  794.2	  618.2	 3415.0	...
10596325	  794.4	  618.7	 3412.0	...
10596326	  794.6	  618.3	 3408.0	...
10596327	  794.9	  617.8	 3406.0	...
10596328	  795.1	  617.6	 3409.0	...
10596329	  795.3	  617.4	 3412.0	...
10596330	  795.2	  617.1	 3414.0	...
10596331	  794.7	  616.9	 3415.0	...
10596332	  793.6	  616.8	 3419.0	...
10596333	  792.6	  617.5	 3422.0	...
10596334	  792.0	  618.2	 3422.0	...
10596335	  790.8	  618.2	 3421.0	...
EFIX R   10596284	10596335	52	  795.1	  617.6	   3415
SSACC R  10596336
10596336	  788.8	  617.6	 3419.0	...
10596337	  786.8	  616.9	 3419.0	...
10596338	  785.1	  616.4	 3419.0	...
10596339	  783.1	  616.0	 3419.0	...
10596340	  781.0	  615.8	 3418.0	...
10596341	  778.8	  615.9	 3419.0	...
10596342	  776.3	  615.0	 3421.0	...
10596343	  773.7	  614.3	 3420.0	...
10596344	  771.8	  613.5	 3417.0	...
10596345	  770.4	  613.5	 3414.0	...
ESACC R  10596336	10596345	10	  788.8	  617.6	  770.4	  613.5	   0.40	     45
SFIX R   10596346
10596346	  769.3	  612.2	 3414.0	...
10596347	  768.3	  610.9	 3417.0	...
10596348	  768.1	  609.7	 3419.0	...
10596349	  767.9	  609.8	 3421.0	...
10596350	  768.0	  609.9	 3420.0	...
10596351	  768.3	  609.8	 3421.0	...
10596352	  768.7	  610.3	 3423.0	...
10596353	  769.1	  610.9	 3424.0	...
10596354	  770.6	  611.5	 3421.0	...
10596355	  772.1	  611.8	 3415.0	...
10596356	  773.5	  612.0	 3409.0	...
10596357	  773.9	  612.4	 3405.0	...
10596358	  774.4	  612.4	 3405.0	...
10596359	  774.8	  612.2	 3409.0	...
10596360	  774.9	  611.8	 3413.0	...
10596361	  775.1	  612.3	 3417.0	...
10596362	  775.4	  613.2	 3417.0	...
10596363	  775.7	  614.2	 3417.0	...
10596364	  775.7	  614.3	 3416.0	...
10596365	  775.7	  614.1	 3414.0	...
10596366	  775.8	  613.7	 3415.0	...
10596367	  775.6	  613.4	 3417.0	...
10596368	  775.4	  613.4	 3418.0	...
10596369	  775.1	  612.8	 3418.0	...
10596370	  774.9	  612.3	 3417.0	...
10596371	  775.1	  611.6	 3417.0	...
10596372	  775.6	  611.5	 3416.0	...
10596373	  776.1	  612.1	 3412.0	...
10596374	  776.1	  612.7	 3409.0	...
10596375	  775.9	  613.0	 3410.0	...
10596376	  775.8	  612.8	 3413.0	...
10596377	  775.9	  612.6	 3416.0	...
10596378	  775.7	  612.8	 3414.0	...
10596379	  775.5	  612.8	 3412.0	...
10596380	  775.2	  612.9	 3410.0	...
10596381	  775.2	  613.0	 3411.0	...
10596382	  775.1	  613.1	 3411.0	...
10596383	  774.9	  613.2	 3411.0	...
10596384	  775.0	  613.2	 3411.0	...
10596385	  775.4	  613.0	 3411.0	...
10596386	  775.9	  612.7	 3412.0	...
10596387	  776.1	  612.4	 3413.0	...
10596388	  775.8	  612.4	 3413.0	...
10596389	  775.3	  612.5	 3414.0	...
10596390	  775.0	  612.8	 3417.0	...
10596391	  775.8	  613.0	 3420.0	...
10596392	  776.7	  613.0	 3422.0	...
10596393	  777.8	  612.8	 3420.0	...
10596394	  777.9	  612.7	 3417.0	...
10596395	  777.6	  612.7	 3415.0	...
10596396	  777.3	  612.7	 3413.0	...
10596397	  777.3	  612.6	 3411.0	...
10596398	  777.6	  612.5	 3411.0	...
10596399	  777.7	  612.5	 3412.0	...
10596400	  777.4	  612.4	 3413.0	...
10596401	  777.0	  612.2	 3414.0	...
10596402	  776.8	  612.0	 3413.0	...
10596403	  776.8	  611.9	 3413.0	...
10596404	  776.8	  612.0	 3415.0	...
10596405	  776.9	  612.1	 3417.0	...
10596406	  777.0	  612.1	 3418.0	...
10596407	  777.3	  612.1	 3417.0	...
10596408	  777.8	  611.9	 3416.0	...
10596409	  778.3	  611.8	 3416.0	...
10596410	  778.0	  611.9	 3417.0	...
10596411	  777.5	  612.6	 3418.0	...
10596412	  777.1	  613.2	 3417.0	...
10596413	  777.3	  613.7	 3413.0	...
10596414	  777.9	  613.7	 3409.0	...
10596415	  778.3	  613.5	 3406.0	...
10596416	  778.1	  613.4	 3405.0	...
10596417	  777.3	  612.7	 3404.0	...
10596418	  776.5	  612.3	 3404.0	...
10596419	  776.9	  611.7	 3402.0	...
10596420	  777.4	  611.6	 3401.0	...
10596421	  777.9	  612.0	 3401.0	...
10596422	  777.9	  612.3	 3404.0	...
10596423	  777.8	  612.8	 3405.0	...
10596424	  777.5	  612.8	 3409.0	...
10596425	  777.1	  612.8	 3413.0	...
10596426	  776.9	  612.8	 3416.0	...
10596427	  776.8	  612.8	 3415.0	...
10596428	  776.8	  612.8	 3414.0	...
10596429	  776.6	  612.4	 3412.0	...
10596430	  776.4	  612.0	 3413.0	...
10596431	  776.4	  611.6	 3414.0	...
10596432	  776.7	  611.7	 3411.0	...
10596433	  777.0	  611.7	 3407.0	...
10596434	  777.2	  612.1	 3403.0	...
10596435	  777.3	  612.4	 3403.0	...
10596436	  777.3	  613.0	 3404.0	...
10596437	  777.3	  613.4	 3405.0	...
10596438	  777.3	  613.6	 3407.0	...
10596439	  777.1	  613.6	 3409.0	...
10596440	  777.0	  613.4	 3412.0	...
10596441	  776.9	  613.3	 3413.0	...
10596442	  777.0	  613.2	 3413.0	...
10596443	  777.0	  613.2	 3412.0	...
10596444	  777.1	  613.2	 3412.0	...
10596445	  776.9	  613.2	 3412.0	...
10596446	  776.8	  613.5	 3412.0	...
10596447	  776.7	  613.9	 3412.0	...
10596448	  777.1	  614.3	 3408.0	...
10596449	  777.5	  614.0	 3405.0	...
10596450	  778.0	  613.3	 3402.0	...
10596451	  778.2	  612.7	 3403.0	...
10596452	  778.4	  612.5	 3404.0	...
10596453	  778.2	  612.2	 3404.0	...
10596454	  777.7	  612.2	 3406.0	...
10596455	  777.3	  612.1	 3409.0	...
10596456	  777.1	  612.2	 3410.0	...
10596457	  776.9	  612.2	 3409.0	...
10596458	  776.7	  612.3	 3408.0	...
10596459	  776.4	  612.1	 3407.0	...
10596460	  776.4	  611.9	 3406.0	...
10596461	  776.1	  611.7	 3406.0	...
10596462	  775.9	  611.8	 3407.0	...
10596463	  776.3	  611.8	 3408.0	...
10596464	  777.1	  611.8	 3408.0	...
10596465	  777.8	  612.1	 3408.0	...
10596466	  777.7	  612.6	 3409.0	...
10596467	  777.9	  613.2	 3410.0	...
10596468	  778.0	  613.4	 3409.0	...
10596469	  778.1	  613.6	 3408.0	...
10596470	  778.0	  613.6	 3405.0	...
10596471	  778.0	  613.6	 3406.0	...
10596472	  778.1	  613.7	 3406.0	...
10596473	  778.1	  613.6	 3405.0	...
10596474	  778.2	  613.5	 3401.0	...
10596475	  778.2	  612.9	 3396.0	...
10596476	  778.1	  612.2	 3395.0	...
10596477	  778.4	  611.5	 3396.0	...
10596478	  778.7	  611.5	 3397.0	...
10596479	  778.7	  611.7	 3397.0	...
10596480	  778.4	  612.3	 3397.0	...
10596481	  778.3	  613.1	 3398.0	...
10596482	  778.5	  613.8	 3398.0	...
10596483	  778.5	  614.2	 3399.0	...
10596484	  778.3	  614.1	 3399.0	...
10596485	  778.2	  613.9	 3398.0	...
10596486	  778.2	  613.6	 3399.0	...
10596487	  778.1	  613.5	 3400.0	...
10596488	  777.9	  613.5	 3400.0	...
10596489	  777.8	  613.3	 3399.0	...
10596490	  777.7	  613.1	 3399.0	...
10596491	  777.8	  612.9	 3400.0	...
10596492	  777.8	  612.9	 3400.0	...
10596493	  777.9	  612.9	 3397.0	...
10596494	  778.0	  612.9	 3394.0	...
10596495	  778.0	  612.9	 3395.0	...
10596496	  778.0	  612.9	 3398.0	...
10596497	  778.1	  613.5	 3400.0	...
10596498	  778.2	  614.1	 3402.0	...
10596499	  778.2	  614.8	 3403.0	...
10596500	  778.1	  614.9	 3404.0	...
10596501	  778.5	  614.8	 3402.0	...
10596502	  778.8	  614.1	 3401.0	...
10596503	  778.7	  613.4	 3402.0	...
10596504	  778.3	  612.8	 3405.0	...
MSG	10596505 0000 _ Number On
10596505	  778.1	  613.1	 3408.0	...
10596506	  778.4	  613.3	 3407.0	...
10596507	  778.6	  613.3	 3407.0	...
10596508	  778.4	  613.3	 3406.0	...
10596509	  778.2	  613.1	 3404.0	...
10596510	  778.0	  613.0	 3403.0	...
10596511	  778.5	  612.5	 3403.0	...
10596512	  778.9	  612.2	 3401.0	...
10596513	  778.9	  612.2	 3400.0	...
10596514	  778.5	  612.5	 3399.0	...
10596515	  778.2	  612.4	 3400.0	...
10596516	  778.8	  611.9	 3400.0	...
10596517	  779.3	  611.3	 3398.0	...
10596518	  779.5	  611.1	 3399.0	...
10596519	  779.5	  611.6	 3401.0	...
10596520	  779.5	  612.1	 3404.0	...
10596521	  779.6	  612.5	 3404.0	...
10596522	  779.6	  612.5	 3404.0	...
10596523	  779.6	  612.5	 3404.0	...
10596524	  779.4	  612.6	 3403.0	...
10596525	  779.1	  612.5	 3402.0	...
10596526	  778.8	  612.3	 3401.0	...
10596527	  778.9	  612.5	 3400.0	...
10596528	  779.2	  612.8	 3400.0	...
10596529	  779.4	  613.1	 3404.0	...
10596530	  779.6	  613.0	 3405.0	...
10596531	  779.6	  613.1	 3407.0	...
10596532	  779.7	  613.2	 3405.0	...
10596533	  779.8	  613.3	 3405.0	...
10596534	  779.9	  613.3	 3405.0	...
10596535	  779.9	  613.2	 3404.0	...
10596536	  780.0	  613.3	 3403.0	...
10596537	  780.1	  613.3	 3402.0	...
10596538	  780.1	  612.9	 3403.0	...
10596539	  780.1	  612.4	 3405.0	...
10596540	  780.1	  611.8	 3406.0	...
10596541	  780.4	  611.6	 3406.0	...
10596542	  780.6	  612.2	 3406.0	...
10596543	  780.9	  612.9	 3407.0	...
10596544	  781.1	  613.3	 3407.0	...
10596545	  781.1	  613.0	 3405.0	...
10596546	  780.8	  612.6	 3403.0	...
10596547	  780.2	  612.6	 3406.0	...
10596548	  779.8	  612.6	 3410.0	...
10596549	  779.5	  612.8	 3412.0	...
10596550	  779.5	  612.9	 3409.0	...
10596551	  779.5	  613.0	 3407.0	...
10596552	  779.5	  613.4	 3407.0	...
10596553	  779.5	  613.8	 3407.0	...
10596554	  779.8	  614.0	 3407.0	...
10596555	  780.3	  613.8	 3405.0	...
10596556	  780.9	  613.4	 3403.0	...
10596557	  780.6	  613.3	 3403.0	...
10596558	  780.1	  613.0	 3404.0	...
10596559	  779.9	  612.8	 3404.0	...
10596560	  780.1	  612.5	 3403.0	...
10596561	  780.3	  612.3	 3402.0	...
10596562	  780.3	  612.1	 3402.0	...
10596563	  780.2	  612.0	 3402.0	...
10596564	  780.1	  612.1	 3402.0	...
10596565	  779.8	  612.2	 3403.0	...
10596566	  779.6	  612.3	 3404.0	...
10596567	  779.8	  612.5	 3404.0	...
10596568	  780.3	  613.0	 3404.0	...
10596569	  780.2	  613.7	 3406.0	...
10596570	  779.6	  614.2	 3408.0	...
10596571	  778.9	  613.5	 3411.0	...
10596572	  778.8	  612.8	 3411.0	...
10596573	  779.1	  612.3	 3410.0	...
10596574	  779.5	  612.5	 3409.0	...
10596575	  780.1	  612.6	 3407.0	...
10596576	  780.5	  612.6	 3405.0	...
10596577	  780.7	  612.6	 3405.0	...
10596578	  780.7	  612.7	 3405.0	...
10596579	  780.4	  612.7	 3406.0	...
10596580	  780.1	  612.7	 3407.0	...
10596581	  779.9	  612.6	 3408.0	...
10596582	  779.7	  612.6	 3409.0	...
10596583	  779.3	  612.6	 3409.0	...
10596584	  779.1	  612.7	 3407.0	...
10596585	  778.9	  612.3	 3402.0	...
10596586	  779.0	  611.9	 3399.0	...
10596587	  779.2	  612.1	 3397.0	...
10596588	  779.9	  612.7	 3402.0	...
10596589	  780.4	  613.3	 3406.0	...
10596590	  780.9	  613.3	 3408.0	...
10596591	  780.9	  613.4	 3407.0	...
10596592	  780.9	  613.6	 3406.0	...
10596593	  780.8	  613.6	 3406.0	...
10596594	  780.9	  613.8	 3406.0	...
10596595	  781.0	  613.9	 3407.0	...
10596596	  781.3	  614.1	 3407.0	...
10596597	  781.4	  614.2	 3407.0	...
10596598	  781.5	  613.9	 3408.0	...
10596599	  781.3	  613.4	 3408.0	...
10596600	  781.0	  612.9	 3408.0	...
10596601	  780.4	  612.8	 3410.0	...
10596602	  779.9	  613.1	 3411.0	...
10596603	  779.8	  613.4	 3411.0	...
10596604	  780.2	  613.6	 3410.0	...
10596605	  780.7	  613.7	 3408.0	...
10596606	  780.8	  613.8	 3407.0	...
10596607	  780.8	  613.9	 3406.0	...
10596608	  780.8	  613.8	 3407.0	...
10596609	  780.9	  613.6	 3407.0	...
10596610	  780.9	  613.3	 3408.0	...
10596611	  780.9	  613.2	 3409.0	...
10596612	  780.7	  613.1	 3410.0	...
10596613	  780.4	  613.0	 3410.0	...
10596614	  780.1	  612.9	 3411.0	...
10596615	  780.0	  613.2	 3411.0	...
10596616	  780.0	  613.6	 3412.0	...
10596617	  780.2	  614.0	 3413.0	...
10596618	  780.5	  614.0	 3413.0	...
10596619	  780.9	  614.1	 3414.0	...
10596620	  781.1	  614.5	 3414.0	...
10596621	  781.1	  614.8	 3413.0	...
10596622	  781.1	  614.1	 3413.0	...
10596623	  781.0	  613.1	 3413.0	...
10596624	  781.0	  613.0	 3412.0	...
10596625	  780.9	  613.8	 3410.0	...
10596626	  780.8	  614.3	 3409.0	...
10596627	  780.8	  614.2	 3412.0	...
10596628	  780.9	  614.3	 3414.0	...
10596629	  780.8	  614.4	 3417.0	...
10596630	  780.8	  614.2	 3418.0	...
10596631	  780.7	  614.0	 3419.0	...
10596632	  780.7	  613.7	 3419.0	...
10596633	  780.8	  613.6	 3419.0	...
10596634	  781.0	  613.5	 3419.0	...
10596635	  781.4	  613.3	 3419.0	...
10596636	  781.8	  613.2	 3416.0	...
10596637	  781.9	  613.4	 3411.0	...
10596638	  782.2	  613.6	 3406.0	...
10596639	  782.5	  613.7	 3404.0	...
10596640	  782.8	  613.5	 3404.0	...
10596641	  782.8	  613.1	 3406.0	...
10596642	  782.7	  612.8	 3409.0	...
10596643	  782.5	  612.6	 3411.0	...
10596644	  782.3	  612.7	 3409.0	...
10596645	  781.8	  613.3	 3407.0	...
10596646	  781.3	  613.7	 3405.0	...
10596647	  781.0	  613.4	 3405.0	...
10596648	  780.9	  612.7	 3406.0	...
10596649	  780.7	  611.8	 3408.0	...
10596650	  780.6	  611.6	 3410.0	...
10596651	  780.7	  612.1	 3411.0	...
10596652	  781.1	  612.7	 3410.0	...
10596653	  781.6	  613.2	 3408.0	...
10596654	  781.8	  613.2	 3407.0	...
10596655	  781.9	  613.1	 3411.0	...
10596656	  782.0	  613.0	 3414.0	...
10596657	  782.2	  612.9	 3415.0	...
10596658	  782.3	  612.8	 3414.0	...
10596659	  782.3	  613.0	 3411.0	...
10596660	  782.4	  613.2	 3410.0	...
10596661	  782.5	  613.5	 3408.0	...
10596662	  782.6	  613.6	 3407.0	...
10596663	  782.6	  613.6	 3410.0	...
10596664	  782.1	  613.5	 3414.0	...
10596665	  781.7	  613.1	 3417.0	...
10596666	  781.0	  612.8	 3418.0	...
10596667	  780.7	  612.5	 3420.0	...
10596668	  780.7	  612.6	 3422.0	...
10596669	  780.8	  612.6	 3423.0	...
10596670	  781.0	  612.7	 3422.0	...
10596671	  781.2	  612.6	 3422.0	...
10596672	  781.4	  612.4	 3422.0	...
10596673	  781.6	  612.2	 3421.0	...
10596674	  782.0	  612.5	 3420.0	...
10596675	  782.4	  612.8	 3418.0	...
10596676	  782.8	  613.4	 3418.0	...
10596677	  782.8	  613.6	 3418.0	...
10596678	  782.7	  613.1	 3418.0	...
10596679	  782.6	  612.4	 3417.0	...
10596680	  782.4	  611.8	 3418.0	...
10596681	  782.7	  611.9	 3418.0	...
10596682	  783.0	  611.7	 3418.0	...
10596683	  783.3	  611.3	 3417.0	...
10596684	  783.3	  611.8	 3416.0	...
10596685	  783.1	  612.6	 3417.0	...
10596686	  782.9	  613.7	 3419.0	...
10596687	  782.7	  614.0	 3420.0	...
10596688	  782.4	  614.3	 3417.0	...
10596689	  782.1	  614.4	 3414.0	...
10596690	  782.1	  613.5	 3411.0	...
10596691	  782.4	  612.6	 3414.0	...
10596692	  782.7	  611.7	 3417.0	...
10596693	  782.7	  611.6	 3419.0	...
10596694	  782.5	  611.2	 3419.0	...
10596695	  782.2	  610.9	 3418.0	...
10596696	  782.2	  611.3	 3418.0	...
10596697	  782.5	  611.9	 3418.0	...
10596698	  783.1	  612.5	 3418.0	...
10596699	  783.4	  612.3	 3419.0	...
10596700	  783.7	  612.2	 3420.0	...
10596701	  783.8	  612.2	 3421.0	...
10596702	  783.9	  612.3	 3423.0	...
10596703	  784.0	  612.4	 3424.0	...
10596704	  783.4	  612.5	 3425.0	...
10596705	  782.9	  612.7	 3426.0	...
10596706	  782.3	  613.1	 3426.0	...
10596707	  782.2	  613.5	 3426.0	...
10596708	  782.1	  613.4	 3425.0	...
10596709	  782.3	  612.8	 3423.0	...
10596710	  782.6	  611.9	 3422.0	...
10596711	  783.1	  611.4	 3421.0	...
10596712	  783.4	  611.0	 3421.0	...
10596713	  783.8	  611.3	 3423.0	...
10596714	  783.7	  611.8	 3426.0	...
10596715	  783.4	  612.2	 3428.0	...
10596716	  783.1	  612.4	 3428.0	...
10596717	  783.1	  612.5	 3429.0	...
10596718	  783.1	  612.4	 3430.0	...
10596719	  782.9	  612.3	 3431.0	...
10596720	  782.7	  612.1	 3432.0	...
10596721	  782.5	  611.9	 3430.0	...
10596722	  782.4	  611.8	 3428.0	...
10596723	  782.2	  611.7	 3426.0	...
10596724	  782.5	  611.5	 3427.0	...
10596725	  782.9	  611.3	 3426.0	...
10596726	  783.4	  611.0	 3423.0	...
10596727	  783.4	  611.1	 3420.0	...
10596728	  783.4	  611.6	 3420.0	...
10596729	  783.4	  611.9	 3419.0	...
10596730	  783.5	  612.2	 3421.0	...
10596731	  783.5	  612.2	 3422.0	...
10596732	  783.5	  612.2	 3425.0	...
10596733	  783.6	  611.9	 3426.0	...
10596734	  783.8	  611.6	 3425.0	...
10596735	  783.9	  611.2	 3423.0	...
10596736	  784.0	  611.1	 3421.0	...
10596737	  784.0	  611.0	 3421.0	...
10596738	  783.9	  611.6	 3423.0	...
10596739	  783.7	  612.2	 3425.0	...
10596740	  783.5	  612.6	 3426.0	...
10596741	  783.8	  612.3	 3426.0	...
10596742	  784.2	  612.2	 3424.0	...
10596743	  784.1	  612.3	 3422.0	...
10596744	  783.7	  612.4	 3419.0	...
10596745	  783.2	  612.2	 3418.0	...
10596746	  783.2	  611.9	 3416.0	...
10596747	  783.2	  611.5	 3415.0	...
10596748	  783.1	  611.3	 3414.0	...
10596749	  783.1	  611.6	 3413.0	...
10596750	  783.2	  612.2	 3412.0	...
10596751	  783.3	  612.3	 3412.0	...
10596752	  783.4	  611.9	 3411.0	...
10596753	  783.4	  611.8	 3414.0	...
10596754	  783.4	  612.1	 3418.0	...
10596755	  784.0	  612.3	 3422.0	...
10596756	  784.5	  612.1	 3423.0	...
10596757	  784.1	  612.0	 3427.0	...
10596758	  783.1	  612.4	 3429.0	...
10596759	  782.2	  612.8	 3430.0	...
10596760	  782.5	  613.1	 3429.0	...
10596761	  782.7	  613.2	 3428.0	...
10596762	  782.9	  613.2	 3422.0	...
10596763	  782.8	  613.0	 3415.0	...
10596764	  782.7	  612.8	 3408.0	...
10596765	  782.6	  612.7	 3413.0	...
10596766	  782.6	  612.7	 3419.0	...
10596767	  782.8	  612.7	 3422.0	...
10596768	  783.1	  612.7	 3420.0	...
10596769	  783.2	  612.8	 3418.0	...
10596770	  783.3	  612.8	 3423.0	...
10596771	  783.3	  612.8	 3428.0	...
10596772	  783.3	  612.7	 3428.0	...
10596773	  783.4	  612.7	 3426.0	...
10596774	  783.6	  612.7	 3423.0	...
10596775	  783.7	  612.8	 3423.0	...
10596776	  783.9	  612.9	 3422.0	...
10596777	  784.1	  613.1	 3421.0	...
10596778	  784.4	  613.2	 3421.0	...
10596779	  784.3	  613.3	 3422.0	...
10596780	  784.1	  613.5	 3423.0	...
10596781	  783.8	  613.1	 3423.0	...
10596782	  783.7	  612.6	 3423.0	...
10596783	  783.6	  611.7	 3424.0	...
10596784	  783.4	  611.3	 3425.0	...
10596785	  783.2	  611.5	 3426.0	...
10596786	  783.2	  612.0	 3426.0	...
10596787	  783.5	  612.5	 3427.0	...
10596788	  783.5	  612.9	 3427.0	...
10596789	  783.3	  613.4	 3429.0	...
10596790	  783.3	  613.7	 3430.0	...
10596791	  783.4	  613.6	 3431.0	...
10596792	  783.3	  613.5	 3430.0	...
10596793	  783.2	  613.5	 3429.0	...
10596794	  783.2	  613.6	 3428.0	...
10596795	  783.3	  613.6	 3428.0	...
10596796	  783.3	  613.6	 3428.0	...
10596797	  783.4	  613.5	 3428.0	...
10596798	  783.4	  613.4	 3428.0	...
10596799	  783.4	  613.3	 3428.0	...
10596800	  783.2	  613.3	 3428.0	...
10596801	  783.1	  613.4	 3428.0	...
10596802	  783.1	  613.5	 3428.0	...
10596803	  783.3	  613.4	 3428.0	...
10596804	  783.4	  613.6	 3427.0	...
10596805	  782.9	  614.1	 3426.0	...
10596806	  782.4	  614.4	 3426.0	...
MSG	10596807 0000 _ Number Off
10596807	  781.7	  614.3	 3426.0	...
10596808	  781.5	  614.0	 3426.0	...
10596809	  781.9	  613.9	 3426.0	...
10596810	  782.1	  613.3	 3426.0	...
10596811	  782.2	  612.7	 3427.0	...
10596812	  781.8	  612.3	 3428.0	...
10596813	  781.7	  612.6	 3428.0	...
10596814	  781.6	  613.1	 3427.0	...
10596815	  781.8	  613.6	 3428.0	...
10596816	  782.1	  614.0	 3430.0	...
10596817	  782.7	  614.2	 3431.0	...
10596818	  783.0	  613.8	 3430.0	...
10596819	  783.1	  613.4	 3430.0	...
10596820	  782.7	  612.9	 3432.0	...
10596821	  782.3	  612.9	 3433.0	...
10596822	  782.0	  612.9	 3433.0	...
10596823	  781.8	  613.1	 3434.0	...
10596824	  781.7	  613.3	 3435.0	...
10596825	  781.5	  613.5	 3435.0	...
10596826	  781.1	  614.2	 3434.0	...
10596827	  780.8	  614.7	 3434.0	...
10596828	  780.7	  615.1	 3434.0	...
10596829	  781.0	  614.9	 3435.0	...
10596830	  781.4	  614.8	 3435.0	...
10596831	  781.7	  614.8	 3436.0	...
10596832	  781.8	  614.7	 3438.0	...
10596833	  781.6	  614.8	 3439.0	...
10596834	  781.3	  614.9	 3439.0	...
10596835	  781.5	  614.4	 3438.0	...
10596836	  781.9	  613.7	 3436.0	...
10596837	  783.0	  612.9	 3436.0	...
10596838	  783.7	  612.8	 3435.0	...
10596839	  784.4	  612.6	 3431.0	...
10596840	  784.9	  612.5	 3428.0	...
10596841	  785.5	  612.4	 3424.0	...
10596842	  786.3	  612.3	 3423.0	...
10596843	  787.4	  612.2	 3422.0	...
10596844	  788.6	  612.1	 3422.0	...
10596845	  790.2	  612.0	 3422.0	...
10596846	  791.0	  611.8	 3422.0	...
10596847	  791.5	  611.7	 3422.0	...
10596848	  791.3	  611.6	 3422.0	...
10596849	  791.1	  611.4	 3426.0	...
10596850	  790.7	  611.1	 3430.0	...
10596851	  790.2	  611.0	 3431.0	...
10596852	  789.6	  611.1	 3427.0	...
10596853	  789.4	  611.2	 3425.0	...
10596854	  789.1	  611.3	 3425.0	...
10596855	  788.7	  611.4	 3425.0	...
10596856	  788.4	  611.1	 3423.0	...
10596857	  788.3	  610.7	 3422.0	...
10596858	  788.5	  611.0	 3427.0	...
10596859	  788.5	  611.6	 3433.0	...
10596860	  788.4	  612.2	 3437.0	...
10596861	  788.3	  612.2	 3434.0	...
10596862	  788.3	  612.3	 3432.0	...
10596863	  788.4	  612.5	 3433.0	...
10596864	  788.5	  612.4	 3435.0	...
10596865	  788.7	  612.1	 3436.0	...
10596866	  788.9	  611.8	 3439.0	...
10596867	  788.9	  611.8	 3440.0	...
10596868	  788.8	  611.9	 3440.0	...
10596869	  788.8	  611.9	 3440.0	...
10596870	  788.9	  611.8	 3440.0	...
10596871	  788.7	  611.8	 3441.0	...
10596872	  788.4	  611.7	 3444.0	...
10596873	  788.2	  611.7	 3447.0	...
10596874	  788.3	  611.7	 3450.0	...
10596875	  788.4	  611.6	 3450.0	...
10596876	  788.5	  611.6	 3450.0	...
10596877	  788.6	  611.6	 3450.0	...
10596878	  788.8	  611.5	 3450.0	...
10596879	  788.9	  611.5	 3449.0	...
10596880	  788.3	  611.6	 3444.0	...
10596881	  787.7	  611.7	 3439.0	...
10596882	  787.2	  611.7	 3434.0	...
10596883	  787.3	  611.6	 3439.0	...
10596884	  787.6	  611.5	 3443.0	...
10596885	  787.8	  611.5	 3448.0	...
10596886	  787.8	  611.5	 3448.0	...
10596887	  787.7	  611.4	 3448.0	...
10596888	  788.4	  611.4	 3449.0	...
10596889	  789.3	  611.5	 3451.0	...
10596890	  790.1	  611.6	 3448.0	...
10596891	  790.0	  611.8	 3444.0	...
10596892	  789.8	  612.1	 3442.0	...
10596893	  789.7	  612.3	 3444.0	...
10596894	  789.7	  612.5	 3445.0	...
10596895	  789.4	  612.6	 3444.0	...
10596896	  789.0	  612.8	 3444.0	...
10596897	  788.6	  611.9	 3444.0	...
10596898	  788.5	  611.0	 3446.0	...
10596899	  788.6	  610.9	 3448.0	...
10596900	  788.8	  611.8	 3448.0	...
10596901	  789.0	  612.2	 3447.0	...
10596902	  789.0	  611.8	 3446.0	...
10596903	  789.2	  611.3	 3446.0	...
10596904	  789.3	  611.4	 3449.0	...
10596905	  789.5	  611.5	 3452.0	...
10596906	  789.7	  611.7	 3455.0	...
10596907	  789.9	  611.6	 3456.0	...
10596908	  790.1	  611.6	 3456.0	...
10596909	  790.0	  612.1	 3454.0	...
10596910	  790.0	  612.5	 3450.0	...
10596911	  790.1	  613.0	 3447.0	...
10596912	  790.2	  613.0	 3445.0	...
10596913	  789.7	  612.4	 3448.0	...
10596914	  789.3	  611.9	 3451.0	...
10596915	  789.2	  611.4	 3454.0	...
10596916	  789.6	  611.4	 3454.0	...
10596917	  789.9	  611.7	 3454.0	...
10596918	  789.9	  611.8	 3452.0	...
10596919	  789.8	  611.4	 3449.0	...
10596920	  789.6	  610.7	 3450.0	...
10596921	  789.4	  610.8	 3453.0	...
10596922	  789.3	  611.6	 3456.0	...
10596923	  789.2	  612.7	 3455.0	...
10596924	  789.2	  613.2	 3454.0	...
10596925	  789.5	  613.2	 3454.0	...
10596926	  789.8	  612.9	 3454.0	...
10596927	  790.1	  612.6	 3453.0	...
10596928	  790.0	  612.1	 3453.0	...
10596929	  790.2	  611.5	 3452.0	...
10596930	  790.3	  611.0	 3452.0	...
10596931	  790.3	  611.2	 3454.0	...
10596932	  789.9	  611.5	 3456.0	...
10596933	  789.6	  611.6	 3460.0	...
10596934	  789.7	  611.6	 3460.0	...
10596935	  789.9	  611.5	 3460.0	...
10596936	  790.1	  611.4	 3458.0	...
10596937	  790.1	  611.3	 3458.0	...
10596938	  790.2	  611.1	 3459.0	...
10596939	  790.4	  611.0	 3460.0	...
10596940	  790.5	  610.8	 3459.0	...
10596941	  790.4	  610.7	 3457.0	...
10596942	  790.3	  611.1	 3455.0	...
10596943	  790.2	  611.6	 3454.0	...
10596944	  790.0	  612.1	 3455.0	...
10596945	  789.7	  612.5	 3456.0	...
10596946	  789.6	  612.8	 3458.0	...
10596947	  789.6	  612.8	 3459.0	...
10596948	  789.6	  612.5	 3458.0	...
10596949	  789.6	  612.2	 3455.0	...
10596950	  789.6	  612.4	 3451.0	...
10596951	  789.6	  612.4	 3451.0	...
10596952	  789.7	  612.4	 3456.0	...
10596953	  789.8	  612.4	 3460.0	...
10596954	  789.8	  612.7	 3462.0	...
10596955	  789.8	  612.9	 3459.0	...
10596956	  789.8	  613.0	 3456.0	...
10596957	  789.8	  613.1	 3456.0	...
10596958	  789.8	  613.2	 3456.0	...
10596959	  789.7	  613.6	 3456.0	...
10596960	  789.9	  613.8	 3455.0	...
10596961	  790.2	  613.9	 3454.0	...
10596962	  790.4	  613.7	 3454.0	...
10596963	  789.9	  613.4	 3453.0	...
10596964	  789.4	  613.3	 3453.0	...
10596965	  789.0	  613.4	 3453.0	...
10596966	  789.7	  613.8	 3452.0	...
10596967	  790.5	  614.1	 3451.0	...
10596968	  790.6	  613.7	 3454.0	...
10596969	  790.1	  613.0	 3456.0	...
10596970	  789.5	  612.1	 3459.0	...
10596971	  789.6	  611.8	 3459.0	...
10596972	  789.8	  612.4	 3459.0	...
10596973	  790.0	  613.2	 3459.0	...
10596974	  790.2	  613.9	 3459.0	...
10596975	  790.4	  613.8	 3459.0	...
10596976	  790.5	  613.5	 3458.0	...
10596977	  790.6	  613.2	 3457.0	...
10596978	  790.7	  612.9	 3459.0	...
10596979	  790.7	  612.8	 3462.0	...
10596980	  790.8	  613.1	 3465.0	...
10596981	  790.9	  613.4	 3465.0	...
10596982	  791.0	  613.5	 3465.0	...
10596983	  791.0	  613.2	 3463.0	...
10596984	  790.5	  613.0	 3460.0	...
10596985	  789.7	  613.1	 3458.0	...
10596986	  788.9	  613.2	 3460.0	...
10596987	  788.6	  613.3	 3460.0	...
10596988	  788.4	  613.4	 3460.0	...
10596989	  788.2	  612.9	 3458.0	...
10596990	  788.2	  612.3	 3458.0	...
10596991	  788.6	  612.5	 3458.0	...
10596992	  789.1	  613.3	 3458.0	...
10596993	  789.4	  613.9	 3457.0	...
10596994	  789.6	  613.6	 3456.0	...
10596995	  789.7	  613.5	 3455.0	...
10596996	  789.6	  613.5	 3455.0	...
10596997	  789.5	  613.5	 3455.0	...
10596998	  789.3	  613.5	 3454.0	...
10596999	  789.1	  613.6	 3456.0	...
10597000	  789.1	  613.8	 3457.0	...
10597001	  789.3	  613.9	 3459.0	...
10597002	  790.0	  613.9	 3459.0	...
10597003	  790.7	  613.9	 3460.0	...
10597004	  791.4	  613.9	 3460.0	...
10597005	  791.7	  614.1	 3461.0	...
10597006	  791.0	  614.4	 3460.0	...
10597007	  790.1	  614.1	 3461.0	...
10597008	  789.0	  613.8	 3462.0	...
10597009	  788.9	  613.9	 3463.0	...
10597010	  789.0	  614.4	 3463.0	...
10597011	  789.3	  614.8	 3465.0	...
10597012	  789.6	  614.5	 3466.0	...
10597013	  789.8	  614.1	 3466.0	...
10597014	  789.8	  613.8	 3465.0	...
10597015	  789.7	  614.3	 3464.0	...
10597016	  789.6	  614.9	 3462.0	...
10597017	  789.5	  615.6	 3461.0	...
10597018	  789.5	  615.6	 3461.0	...
10597019	  789.4	  615.7	 3462.0	...
10597020	  789.3	  615.7	 3461.0	...
10597021	  789.6	  614.9	 3459.0	...
10597022	  789.9	  614.1	 3459.0	...
10597023	  789.9	  613.5	 3463.0	...
10597024	  789.4	  613.6	 3466.0	...
10597025	  789.0	  613.6	 3467.0	...
10597026	  789.2	  613.5	 3467.0	...
10597027	  789.3	  613.6	 3469.0	...
10597028	  789.4	  613.7	 3471.0	...
10597029	  789.4	  614.4	 3472.0	...
10597030	  789.5	  615.1	 3471.0	...
10597031	  789.5	  615.7	 3470.0	...
10597032	  789.5	  615.6	 3472.0	...
10597033	  789.4	  615.5	 3474.0	...
10597034	  789.4	  615.5	 3474.0	...
10597035	  789.2	  615.1	 3471.0	...
10597036	  789.2	  614.8	 3469.0	...
10597037	  789.0	  614.4	 3469.0	...
10597038	  788.8	  614.9	 3470.0	...
10597039	  788.8	  615.3	 3470.0	...
10597040	  788.9	  615.7	 3472.0	...
10597041	  788.8	  615.4	 3475.0	...
10597042	  788.6	  615.1	 3477.0	...
10597043	  788.5	  614.7	 3475.0	...
10597044	  788.6	  614.6	 3473.0	...
10597045	  788.8	  614.2	 3470.0	...
10597046	  788.6	  613.9	 3469.0	...
10597047	  788.4	  613.7	 3468.0	...
10597048	  788.2	  613.5	 3467.0	...
10597049	  788.2	  613.4	 3474.0	...
10597050	  788.1	  613.3	 3482.0	...
10597051	  788.4	  613.3	 3486.0	...
10597052	  788.8	  612.9	 3481.0	...
10597053	  789.3	  612.5	 3475.0	...
10597054	  789.4	  612.6	 3474.0	...
10597055	  789.5	  613.0	 3473.0	...
10597056	  789.6	  613.4	 3474.0	...
10597057	  789.2	  613.9	 3475.0	...
10597058	  788.8	  614.4	 3476.0	...
10597059	  788.5	  614.9	 3477.0	...
10597060	  788.4	  614.9	 3479.0	...
10597061	  788.3	  614.9	 3482.0	...
10597062	  788.8	  615.0	 3484.0	...
10597063	  789.3	  615.1	 3486.0	...
10597064	  789.7	  614.7	 3488.0	...
10597065	  789.5	  614.3	 3489.0	...
10597066	  789.2	  613.9	 3488.0	...
10597067	  788.8	  613.9	 3487.0	...
10597068	  788.4	  614.5	 3483.0	...
10597069	  788.1	  614.9	 3479.0	...
10597070	  788.0	  615.3	 3476.0	...
10597071	  788.1	  615.1	 3477.0	...
10597072	  788.4	  615.0	 3479.0	...
10597073	  788.6	  614.9	 3479.0	...
10597074	  789.0	  615.0	 3480.0	...
10597075	  789.4	  615.1	 3482.0	...
10597076	  789.2	  615.3	 3484.0	...
10597077	  788.5	  615.6	 3483.0	...
10597078	  788.2	  615.6	 3485.0	...
10597079	  788.5	  615.5	 3487.0	...
10597080	  788.9	  615.3	 3490.0	...
10597081	  788.9	  615.8	 3491.0	...
10597082	  788.6	  616.3	 3492.0	...
10597083	  788.5	  616.9	 3494.0	...
10597084	  788.4	  617.0	 3493.0	...
10597085	  788.6	  617.0	 3492.0	...
10597086	  788.7	  616.9	 3496.0	...
10597087	  788.8	  616.5	 3501.0	...
10597088	  788.6	  616.0	 3503.0	...
10597089	  788.5	  615.5	 3500.0	...
10597090	  788.3	  615.6	 3498.0	...
10597091	  788.3	  616.0	 3498.0	...
10597092	  788.2	  616.5	 3497.0	...
10597093	  788.0	  616.8	 3496.0	...
10597094	  787.8	  617.0	 3500.0	...
10597095	  787.7	  617.1	 3503.0	...
10597096	  787.6	  617.2	 3507.0	...
10597097	  787.6	  617.5	 3506.0	...
10597098	  787.6	  617.8	 3505.0	...
10597099	  787.6	  618.0	 3505.0	...
10597100	  787.6	  617.8	 3503.0	...
10597101	  787.4	  617.7	 3501.0	...
10597102	  787.3	  617.5	 3499.0	...
10597103	  787.2	  617.4	 3500.0	...
10597104	  787.4	  617.2	 3500.0	...
10597105	  787.5	  617.2	 3500.0	...
10597106	  787.7	  617.3	 3500.0	...
10597107	  787.8	  617.4	 3497.0	...
10597108	  787.6	  617.4	 3495.0	...
10597109	  787.5	  617.1	 3493.0	...
10597110	  787.4	  616.9	 3494.0	...
10597111	  787.6	  616.8	 3496.0	...
10597112	  787.8	  617.6	 3499.0	...
10597113	  788.0	  618.3	 3502.0	...
10597114	  788.1	  618.9	 3503.0	...
10597115	  787.6	  618.7	 3502.0	...
10597116	  787.2	  618.5	 3501.0	...
10597117	  786.6	  618.5	 3499.0	...
10597118	  786.6	  618.5	 3502.0	...
10597119	  786.8	  618.7	 3505.0	...
10597120	  787.1	  619.1	 3506.0	...
10597121	  787.4	  619.2	 3503.0	...
10597122	  787.4	  619.1	 3500.0	...
10597123	  787.3	  619.0	 3499.0	...
10597124	  787.2	  619.2	 3500.0	...
10597125	  787.3	  619.6	 3501.0	...
10597126	  787.5	  619.9	 3503.0	...
10597127	  787.7	  620.0	 3503.0	...
10597128	  787.8	  620.0	 3504.0	...
10597129	  787.9	  620.1	 3504.0	...
10597130	  788.0	  620.5	 3504.0	...
10597131	  788.0	  621.1	 3503.0	...
10597132	  787.6	  621.7	 3505.0	...
10597133	  787.0	  622.2	 3506.0	...
10597134	  786.8	  622.7	 3506.0	...
10597135	  787.1	  623.1	 3504.0	...
10597136	  787.5	  623.2	 3502.0	...
10597137	  787.0	  623.2	 3501.0	...
10597138	  786.4	  623.3	 3501.0	...
10597139	  785.9	  623.6	 3500.0	...
10597140	  785.7	  623.8	 3498.0	...
10597141	  785.7	  624.0	 3496.0	...
10597142	  785.8	  624.8	 3496.0	...
10597143	  785.7	  625.6	 3495.0	...
10597144	  785.8	  627.5	 3494.0	...
10597145	  785.7	  628.9	 3490.0	...
10597146	  786.0	  630.2	 3485.0	...
EFIX R   10596346	10597146	801	  783.4	  613.4	   3434
SSACC R  10597147
10597147	  786.6	  631.9	 3480.0	...
10597148	  787.1	  633.5	 3478.0	...
10597149	  787.4	  635.0	 3477.0	...
10597150	  787.2	  636.1	 3471.0	...
10597151	  787.4	  638.2	 3465.0	...
10597152	  787.6	  640.7	 3460.0	...
10597153	  788.0	  643.4	 3453.0	...
10597154	  788.0	  646.3	 3446.0	...
10597155	  788.2	  648.9	 3433.0	...
10597156	  788.0	  652.3	 3423.0	...
10597157	  787.6	  655.8	 3407.0	...
10597158	  787.2	  661.1	 3395.0	...
10597159	  787.0	  666.5	 3384.0	...
10597160	  787.1	  673.3	 3370.0	...
10597161	  787.5	  681.5	 3353.0	...
10597162	  787.4	  690.9	 3332.0	...
10597163	  787.2	  701.3	 3307.0	...
10597164	  786.5	  711.4	 3273.0	...
10597165	  786.6	  723.0	 3245.0	...
10597166	  786.5	  734.6	 3210.0	...
10597167	  786.6	  749.7	 3173.0	...
10597168	  786.0	  764.3	 3128.0	...
10597169	  785.9	  781.1	 3079.0	...
10597170	  785.5	  797.3	 3033.0	...
10597171	  785.7	  815.1	 2977.0	...
10597172	  784.8	  832.7	 2926.0	...
10597173	  784.5	  851.2	 2870.0	...
10597174	  784.6	  871.3	 2812.0	...
10597175	  785.7	  892.5	 2750.0	...
10597176	  785.1	  914.4	 2686.0	...
10597177	  781.1	  936.2	 2621.0	...
10597178	  775.9	  959.3	 2546.0	...
10597179	  771.8	  982.9	 2462.0	...
10597180	  771.1	 1006.8	 2376.0	...
10597181	  769.5	 1033.5	 2285.0	...
10597182	  768.3	 1058.9	 2197.0	...
10597183	  767.0	 1087.1	 2101.0	...
10597184	  767.4	 1104.4	 2039.0	...
10597185	  767.7	 1115.1	 2003.0	...
10597186	  767.7	 1115.1	 2003.0	...
SBLINK R 10597187
10597187	   .	   .	    0.0	...
10597188	   .	   .	    0.0	...
10597189	   .	   .	    0.0	...
10597190	   .	   .	    0.0	...
10597191	   .	   .	    0.0	...
10597192	   .	   .	    0.0	...
10597193	   .	   .	    0.0	...
10597194	   .	   .	    0.0	...
10597195	   .	   .	    0.0	...
10597196	   .	   .	    0.0	...
10597197	   .	   .	    0.0	...
10597198	   .	   .	    0.0	...
10597199	   .	   .	    0.0	...
10597200	   .	   .	    0.0	...
10597201	   .	   .	    0.0	...
10597202	   .	   .	    0.0	...
10597203	   .	   .	    0.0	...
10597204	   .	   .	    0.0	...
10597205	   .	   .	    0.0	...
10597206	   .	   .	    0.0	...
10597207	   .	   .	    0.0	...
10597208	   .	   .	    0.0	...
10597209	   .	   .	    0.0	...
10597210	   .	   .	    0.0	...
10597211	   .	   .	    0.0	...
10597212	   .	   .	    0.0	...
10597213	   .	   .	    0.0	...
10597214	   .	   .	    0.0	...
10597215	   .	   .	    0.0	...
10597216	   .	   .	    0.0	...
10597217	   .	   .	    0.0	...
10597218	   .	   .	    0.0	...
10597219	   .	   .	    0.0	...
10597220	   .	   .	    0.0	...
10597221	   .	   .	    0.0	...
10597222	   .	   .	    0.0	...
10597223	   .	   .	    0.0	...
10597224	   .	   .	    0.0	...
10597225	   .	   .	    0.0	...
10597226	   .	   .	    0.0	...
10597227	   .	   .	    0.0	...
10597228	   .	   .	    0.0	...
10597229	   .	   .	    0.0	...
10597230	   .	   .	    0.0	...
10597231	   .	   .	    0.0	...
10597232	   .	   .	    0.0	...
10597233	   .	   .	    0.0	...
10597234	   .	   .	    0.0	...
10597235	   .	   .	    0.0	...
10597236	   .	   .	    0.0	...
10597237	   .	   .	    0.0	...
10597238	   .	   .	    0.0	...
10597239	   .	   .	    0.0	...
10597240	   .	   .	    0.0	...
10597241	   .	   .	    0.0	...
10597242	   .	   .	    0.0	...
10597243	   .	   .	    0.0	...
10597244	   .	   .	    0.0	...
10597245	   .	   .	    0.0	...
10597246	   .	   .	    0.0	...
10597247	   .	   .	    0.0	...
10597248	   .	   .	    0.0	...
10597249	   .	   .	    0.0	...
10597250	   .	   .	    0.0	...
10597251	   .	   .	    0.0	...
10597252	   .	   .	    0.0	...
10597253	   .	   .	    0.0	...
10597254	   .	   .	    0.0	...
10597255	   .	   .	    0.0	...
10597256	   .	   .	    0.0	...
10597257	   .	   .	    0.0	...
10597258	   .	   .	    0.0	...
10597259	   .	   .	    0.0	...
10597260	   .	   .	    0.0	...
10597261	   .	   .	    0.0	...
10597262	   .	   .	    0.0	...
10597263	   .	   .	    0.0	...
10597264	   .	   .	    0.0	...
10597265	   .	   .	    0.0	...
10597266	   .	   .	    0.0	...
10597267	   .	   .	    0.0	...
10597268	   .	   .	    0.0	...
10597269	   .	   .	    0.0	...
10597270	   .	   .	    0.0	...
10597271	   .	   .	    0.0	...
10597272	   .	   .	    0.0	...
10597273	   .	   .	    0.0	...
10597274	   .	   .	    0.0	...
10597275	   .	   .	    0.0	...
10597276	   .	   .	    0.0	...
10597277	   .	   .	    0.0	...
10597278	   .	   .	    0.0	...
10597279	   .	   .	    0.0	...
10597280	   .	   .	    0.0	...
10597281	   .	   .	    0.0	...
10597282	   .	   .	    0.0	...
10597283	   .	   .	    0.0	...
10597284	   .	   .	    0.0	...
10597285	   .	   .	    0.0	...
10597286	   .	   .	    0.0	...
10597287	   .	   .	    0.0	...
10597288	   .	   .	    0.0	...
10597289	   .	   .	    0.0	...
10597290	   .	   .	    0.0	...
10597291	   .	   .	    0.0	...
10597292	   .	   .	    0.0	...
10597293	   .	   .	    0.0	...
10597294	   .	   .	    0.0	...
10597295	   .	   .	    0.0	...
10597296	   .	   .	    0.0	...
10597297	   .	   .	    0.0	...
10597298	   .	   .	    0.0	...
10597299	   .	   .	    0.0	...
10597300	   .	   .	    0.0	...
10597301	   .	   .	    0.0	...
10597302	   .	   .	    0.0	...
10597303	   .	   .	    0.0	...
10597304	   .	   .	    0.0	...
10597305	   .	   .	    0.0	...
10597306	   .	   .	    0.0	...
10597307	   .	   .	    0.0	...
10597308	   .	   .	    0.0	...
10597309	   .	   .	    0.0	...
10597310	   .	   .	    0.0	...
10597311	   .	   .	    0.0	...
10597312	   .	   .	    0.0	...
10597313	   .	   .	    0.0	...
10597314	   .	   .	    0.0	...
10597315	   .	   .	    0.0	...
10597316	   .	   .	    0.0	...
10597317	   .	   .	    0.0	...
10597318	   .	   .	    0.0	...
10597319	   .	   .	    0.0	...
10597320	   .	   .	    0.0	...
10597321	   .	   .	    0.0	...
10597322	   .	   .	    0.0	...
10597323	   .	   .	    0.0	...
10597324	   .	   .	    0.0	...
10597325	   .	   .	    0.0	...
10597326	   .	   .	    0.0	...
10597327	   .	   .	    0.0	...
10597328	   .	   .	    0.0	...
10597329	   .	   .	    0.0	...
EBLINK R 10597187	10597329	143
10597330	  845.9	 1117.5	 2000.0	...
10597331	  845.9	 1117.5	 2000.0	...
10597332	  844.8	 1114.2	 2007.0	...
10597333	  843.6	 1108.1	 2022.0	...
10597334	  839.2	 1098.9	 2046.0	...
10597335	  834.5	 1089.0	 2070.0	...
10597336	  828.2	 1079.3	 2087.0	...
10597337	  823.6	 1069.6	 2111.0	...
10597338	  818.8	 1060.1	 2136.0	...
10597339	  815.7	 1051.4	 2165.0	...
[truncated: 4,387,678 more chars]
