# Supplementary material for: With an eye on uncertainty: Modelling pupillary responses to environmental volatility
Source: PLoS Comput Biol. 2019 Jul 5;15(7):e1007126. doi: 10.1371/journal.pcbi.1007126 (PMC6636765; doi:10.1371/journal.pcbi.1007126)
Supplement: S9 Data — Zip file containing the pupillometry data for participant 9. (ZIP) [file pcbi.1007126.s009.zip › P9/trial14.asc]

** CONVERTED FROM C:\Users\tparr\Documents\PVR\P9_1412\trial14.edf using edfapi 3.1 Win32 Nov 24 2009 on Thu Dec 14 11:56:16 2017
** DATE: Thu Dec 14 12:48:28 2017
** TYPE: EDF_FILE BINARY EVENT SAMPLE TAGGED
** VERSION: EYELINK II 1
** SOURCE: EYELINK CL
** EYELINK II CL v4.48 Nov 25 2009
** CAMERA: EyeLink CL Version 1.4 Sensor=BHA
** SERIAL NUMBER: CL1-AAD42
** CAMERA_CONFIG: AAD42140.SCD
**

MSG	10292805 RECCFG CR 1000 2 0 R
MSG	10292805 ELCLCFG MTABLER
MSG	10292805 GAZE_COORDS 0.00 0.00 1599.00 1199.00
MSG	10292805 THRESHOLDS R 127 234
MSG	10292805 ELCL_PROC CENTROID (3)
MSG	10292805 ELCL_PCR_PARAM 5 3.0
START	10292806 	RIGHT	SAMPLES	EVENTS
PRESCALER	1
VPRESCALER	1
PUPIL	AREA
EVENTS	GAZE	RIGHT	RATE	1000.00	TRACKING	CR	FILTER	2
SAMPLES	GAZE	RIGHT	RATE	1000.00	TRACKING	CR	FILTER	2
MSG	10292806 !MODE RECORD CR 1000 2 0 R
10292806	  794.3	  600.6	 3788.0	...
INPUT	10292806	127
10292807	  794.7	  600.5	 3789.0	...
10292808	  794.1	  600.4	 3790.0	...
10292809	  793.3	  600.3	 3792.0	...
10292810	  792.9	  600.1	 3793.0	...
10292811	  793.2	  600.6	 3791.0	...
10292812	  793.7	  601.2	 3789.0	...
SFIX R   10292813
10292813	  793.9	  601.7	 3787.0	...
10292814	  794.0	  601.6	 3787.0	...
10292815	  794.0	  601.5	 3787.0	...
10292816	  794.0	  601.5	 3787.0	...
10292817	  794.0	  601.6	 3785.0	...
10292818	  793.9	  601.7	 3783.0	...
10292819	  793.7	  601.7	 3780.0	...
10292820	  793.4	  601.6	 3780.0	...
10292821	  793.0	  601.5	 3780.0	...
10292822	  793.3	  601.3	 3781.0	...
10292823	  793.7	  601.1	 3781.0	...
10292824	  794.1	  601.0	 3782.0	...
10292825	  794.2	  601.2	 3784.0	...
10292826	  794.3	  601.5	 3784.0	...
10292827	  794.0	  601.9	 3784.0	...
10292828	  793.7	  602.1	 3784.0	...
10292829	  793.5	  602.2	 3784.0	...
10292830	  793.7	  602.1	 3784.0	...
10292831	  793.9	  602.3	 3784.0	...
10292832	  794.0	  602.5	 3785.0	...
10292833	  793.9	  602.1	 3786.0	...
10292834	  794.2	  601.4	 3787.0	...
10292835	  794.4	  600.7	 3785.0	...
10292836	  794.6	  600.6	 3785.0	...
10292837	  794.6	  600.5	 3785.0	...
10292838	  794.6	  600.4	 3785.0	...
10292839	  794.2	  600.2	 3781.0	...
10292840	  793.8	  600.1	 3778.0	...
10292841	  793.4	  600.4	 3776.0	...
10292842	  793.6	  600.9	 3776.0	...
10292843	  794.1	  601.2	 3776.0	...
10292844	  794.4	  600.9	 3777.0	...
10292845	  794.7	  600.6	 3777.0	...
10292846	  794.8	  601.3	 3777.0	...
10292847	  794.9	  602.3	 3777.0	...
10292848	  794.9	  602.1	 3778.0	...
10292849	  794.8	  600.7	 3778.0	...
10292850	  794.5	  599.3	 3778.0	...
10292851	  794.3	  599.7	 3779.0	...
10292852	  794.2	  600.5	 3779.0	...
10292853	  794.2	  600.9	 3779.0	...
10292854	  794.3	  600.7	 3779.0	...
10292855	  794.3	  600.6	 3779.0	...
10292856	  794.4	  600.9	 3779.0	...
10292857	  794.5	  601.1	 3778.0	...
10292858	  794.2	  601.2	 3777.0	...
10292859	  793.9	  601.0	 3776.0	...
10292860	  793.5	  600.9	 3776.0	...
10292861	  793.4	  600.7	 3775.0	...
10292862	  793.2	  600.5	 3775.0	...
10292863	  793.3	  600.2	 3774.0	...
10292864	  793.4	  599.9	 3774.0	...
10292865	  793.7	  600.0	 3775.0	...
10292866	  793.9	  600.1	 3775.0	...
10292867	  794.1	  600.0	 3775.0	...
10292868	  794.2	  599.8	 3775.0	...
10292869	  794.3	  599.5	 3776.0	...
10292870	  794.4	  599.2	 3776.0	...
10292871	  794.5	  598.6	 3777.0	...
10292872	  794.6	  598.3	 3777.0	...
10292873	  794.6	  598.5	 3777.0	...
10292874	  794.5	  598.8	 3778.0	...
10292875	  794.3	  599.2	 3779.0	...
10292876	  794.0	  599.3	 3779.0	...
10292877	  794.0	  599.6	 3778.0	...
10292878	  793.8	  600.1	 3778.0	...
10292879	  793.7	  600.3	 3778.0	...
10292880	  793.6	  600.0	 3778.0	...
10292881	  793.6	  599.6	 3778.0	...
10292882	  793.8	  599.2	 3778.0	...
10292883	  794.0	  599.2	 3778.0	...
10292884	  794.1	  599.3	 3778.0	...
10292885	  794.0	  599.4	 3778.0	...
10292886	  794.1	  599.4	 3778.0	...
10292887	  794.2	  599.3	 3778.0	...
10292888	  794.2	  599.3	 3779.0	...
10292889	  794.2	  599.3	 3780.0	...
10292890	  794.1	  599.5	 3780.0	...
10292891	  794.2	  599.5	 3781.0	...
10292892	  794.2	  599.4	 3782.0	...
10292893	  793.9	  599.1	 3782.0	...
10292894	  793.5	  599.1	 3780.0	...
10292895	  793.2	  599.3	 3777.0	...
10292896	  793.4	  599.8	 3774.0	...
10292897	  793.6	  599.9	 3774.0	...
10292898	  793.7	  599.9	 3774.0	...
10292899	  793.6	  599.4	 3775.0	...
10292900	  793.7	  599.2	 3776.0	...
10292901	  793.8	  599.4	 3771.0	...
10292902	  793.6	  599.8	 3766.0	...
10292903	  793.3	  600.3	 3762.0	...
10292904	  793.0	  600.4	 3767.0	...
10292905	  793.1	  600.5	 3772.0	...
10292906	  793.3	  600.0	 3774.0	...
10292907	  793.4	  599.5	 3771.0	...
10292908	  793.6	  599.3	 3768.0	...
10292909	  793.6	  599.6	 3768.0	...
10292910	  793.4	  599.8	 3768.0	...
10292911	  793.3	  600.1	 3768.0	...
10292912	  793.3	  600.5	 3768.0	...
10292913	  793.4	  600.8	 3768.0	...
10292914	  793.4	  601.0	 3768.0	...
10292915	  793.4	  600.9	 3768.0	...
10292916	  793.2	  600.6	 3767.0	...
10292917	  792.9	  600.4	 3769.0	...
10292918	  792.9	  600.3	 3770.0	...
10292919	  793.1	  600.7	 3771.0	...
10292920	  793.3	  601.0	 3775.0	...
10292921	  793.1	  601.2	 3780.0	...
10292922	  792.7	  601.5	 3784.0	...
10292923	  792.4	  601.9	 3779.0	...
10292924	  792.3	  602.1	 3774.0	...
10292925	  792.4	  602.0	 3770.0	...
10292926	  792.5	  602.0	 3770.0	...
10292927	  792.3	  601.4	 3773.0	...
10292928	  792.1	  600.8	 3776.0	...
10292929	  792.0	  600.3	 3778.0	...
10292930	  792.3	  600.5	 3778.0	...
10292931	  792.7	  600.6	 3777.0	...
10292932	  793.1	  600.8	 3777.0	...
10292933	  793.2	  601.4	 3777.0	...
10292934	  793.1	  602.0	 3773.0	...
10292935	  793.0	  602.3	 3770.0	...
10292936	  792.8	  602.2	 3767.0	...
10292937	  792.6	  602.3	 3768.0	...
10292938	  792.5	  602.5	 3773.0	...
10292939	  792.5	  602.7	 3777.0	...
10292940	  792.6	  602.4	 3781.0	...
10292941	  792.6	  602.2	 3780.0	...
10292942	  792.4	  602.0	 3780.0	...
10292943	  792.5	  601.9	 3780.0	...
10292944	  792.5	  602.0	 3782.0	...
10292945	  792.7	  602.2	 3784.0	...
10292946	  792.6	  602.5	 3784.0	...
10292947	  792.4	  602.5	 3780.0	...
10292948	  792.2	  602.4	 3776.0	...
10292949	  792.0	  602.4	 3774.0	...
10292950	  791.9	  602.6	 3775.0	...
10292951	  791.7	  602.8	 3773.0	...
10292952	  791.6	  602.8	 3771.0	...
10292953	  791.5	  602.8	 3769.0	...
10292954	  791.6	  602.8	 3770.0	...
10292955	  791.6	  602.8	 3771.0	...
10292956	  791.6	  602.6	 3772.0	...
10292957	  791.5	  602.2	 3771.0	...
10292958	  791.5	  601.7	 3774.0	...
10292959	  791.6	  601.4	 3778.0	...
10292960	  791.7	  601.7	 3778.0	...
10292961	  791.8	  602.1	 3774.0	...
10292962	  791.6	  602.7	 3771.0	...
10292963	  791.4	  602.8	 3771.0	...
10292964	  791.2	  602.8	 3772.0	...
10292965	  791.4	  602.6	 3772.0	...
10292966	  791.8	  602.3	 3773.0	...
10292967	  792.2	  601.9	 3774.0	...
10292968	  792.2	  601.9	 3775.0	...
10292969	  792.0	  602.2	 3776.0	...
10292970	  791.6	  602.7	 3775.0	...
10292971	  791.3	  602.3	 3774.0	...
10292972	  791.2	  601.7	 3776.0	...
10292973	  791.2	  601.1	 3778.0	...
10292974	  791.0	  601.1	 3779.0	...
10292975	  790.8	  601.1	 3776.0	...
10292976	  790.8	  601.8	 3774.0	...
10292977	  791.1	  602.3	 3773.0	...
10292978	  791.4	  602.4	 3773.0	...
10292979	  791.6	  601.8	 3773.0	...
10292980	  791.7	  601.3	 3775.0	...
10292981	  791.7	  601.1	 3776.0	...
10292982	  791.6	  600.9	 3777.0	...
10292983	  791.5	  600.8	 3778.0	...
10292984	  791.3	  600.8	 3778.0	...
10292985	  791.4	  600.9	 3775.0	...
10292986	  791.6	  601.0	 3772.0	...
10292987	  792.0	  601.1	 3769.0	...
10292988	  792.2	  601.1	 3771.0	...
10292989	  791.9	  601.2	 3770.0	...
10292990	  791.4	  601.4	 3770.0	...
10292991	  790.8	  601.5	 3768.0	...
10292992	  790.7	  601.5	 3768.0	...
10292993	  791.0	  601.5	 3768.0	...
10292994	  791.2	  601.6	 3767.0	...
10292995	  791.5	  601.2	 3768.0	...
10292996	  791.5	  600.7	 3770.0	...
10292997	  791.7	  600.4	 3770.0	...
10292998	  791.8	  600.6	 3769.0	...
10292999	  791.9	  600.8	 3768.0	...
10293000	  791.9	  600.8	 3768.0	...
10293001	  791.8	  600.8	 3768.0	...
10293002	  791.9	  600.8	 3769.0	...
10293003	  791.9	  600.6	 3769.0	...
10293004	  791.9	  600.2	 3770.0	...
10293005	  791.9	  599.8	 3769.0	...
10293006	  791.9	  599.7	 3768.0	...
10293007	  791.9	  599.8	 3769.0	...
10293008	  791.9	  599.7	 3776.0	...
10293009	  791.4	  599.7	 3782.0	...
10293010	  790.9	  600.3	 3781.0	...
10293011	  790.5	  601.1	 3775.0	...
10293012	  790.6	  601.9	 3768.0	...
10293013	  790.6	  601.7	 3767.0	...
10293014	  790.4	  601.3	 3767.0	...
10293015	  790.3	  601.0	 3767.0	...
10293016	  790.5	  601.0	 3769.0	...
10293017	  791.0	  600.7	 3771.0	...
10293018	  791.5	  600.4	 3773.0	...
10293019	  791.7	  600.0	 3774.0	...
10293020	  791.7	  599.9	 3777.0	...
10293021	  791.6	  599.9	 3779.0	...
10293022	  791.6	  599.9	 3781.0	...
10293023	  791.6	  599.9	 3780.0	...
10293024	  791.6	  600.0	 3780.0	...
10293025	  791.3	  600.3	 3777.0	...
10293026	  790.9	  600.6	 3775.0	...
10293027	  790.4	  600.8	 3772.0	...
10293028	  790.4	  601.0	 3771.0	...
10293029	  790.7	  601.0	 3770.0	...
10293030	  790.9	  600.9	 3771.0	...
10293031	  790.8	  601.1	 3771.0	...
10293032	  790.6	  601.1	 3771.0	...
10293033	  790.7	  601.1	 3771.0	...
10293034	  790.8	  600.6	 3769.0	...
10293035	  791.1	  600.2	 3766.0	...
10293036	  791.1	  600.4	 3765.0	...
10293037	  791.2	  600.9	 3766.0	...
10293038	  791.2	  601.2	 3768.0	...
10293039	  791.0	  601.0	 3768.0	...
10293040	  790.8	  600.7	 3767.0	...
10293041	  790.6	  600.5	 3763.0	...
10293042	  790.5	  600.1	 3758.0	...
10293043	  790.5	  599.7	 3759.0	...
10293044	  790.3	  600.1	 3762.0	...
10293045	  790.2	  600.7	 3765.0	...
10293046	  790.2	  601.2	 3763.0	...
10293047	  790.2	  601.0	 3762.0	...
10293048	  790.1	  600.8	 3766.0	...
10293049	  789.9	  600.8	 3772.0	...
10293050	  789.8	  600.9	 3774.0	...
10293051	  789.9	  601.2	 3770.0	...
10293052	  789.9	  601.6	 3767.0	...
10293053	  790.0	  601.9	 3765.0	...
10293054	  789.9	  602.1	 3760.0	...
10293055	  789.8	  602.2	 3756.0	...
10293056	  789.9	  601.8	 3755.0	...
10293057	  790.3	  601.4	 3757.0	...
10293058	  790.6	  601.0	 3760.0	...
10293059	  790.7	  601.1	 3762.0	...
10293060	  790.5	  601.2	 3763.0	...
10293061	  790.3	  601.4	 3763.0	...
10293062	  790.1	  601.5	 3763.0	...
10293063	  790.0	  601.4	 3762.0	...
10293064	  790.0	  601.2	 3761.0	...
10293065	  790.1	  600.8	 3760.0	...
10293066	  790.0	  600.5	 3759.0	...
10293067	  790.0	  600.3	 3759.0	...
10293068	  790.0	  600.4	 3758.0	...
10293069	  790.0	  600.5	 3759.0	...
10293070	  790.0	  600.5	 3760.0	...
10293071	  790.0	  600.5	 3761.0	...
10293072	  789.9	  600.6	 3761.0	...
10293073	  790.0	  601.0	 3761.0	...
10293074	  790.0	  601.2	 3762.0	...
10293075	  790.0	  601.4	 3763.0	...
10293076	  789.9	  601.3	 3764.0	...
10293077	  789.7	  601.5	 3765.0	...
10293078	  789.5	  601.7	 3766.0	...
10293079	  789.4	  601.7	 3766.0	...
10293080	  789.4	  601.5	 3765.0	...
10293081	  789.5	  601.2	 3764.0	...
10293082	  789.5	  601.1	 3764.0	...
10293083	  789.6	  601.8	 3763.0	...
10293084	  789.5	  602.5	 3763.0	...
10293085	  789.2	  603.1	 3765.0	...
10293086	  788.9	  602.7	 3767.0	...
10293087	  788.6	  601.9	 3769.0	...
10293088	  788.5	  601.2	 3770.0	...
10293089	  788.5	  601.2	 3768.0	...
10293090	  788.5	  601.7	 3766.0	...
10293091	  788.7	  602.4	 3764.0	...
10293092	  789.1	  602.6	 3764.0	...
10293093	  789.5	  602.5	 3764.0	...
10293094	  789.6	  602.3	 3761.0	...
10293095	  789.5	  602.1	 3758.0	...
10293096	  789.4	  602.1	 3754.0	...
10293097	  789.0	  602.0	 3753.0	...
10293098	  788.5	  601.9	 3754.0	...
10293099	  788.1	  602.0	 3757.0	...
10293100	  788.1	  602.0	 3759.0	...
10293101	  788.3	  602.2	 3760.0	...
10293102	  788.5	  602.4	 3760.0	...
10293103	  788.7	  602.3	 3760.0	...
10293104	  788.7	  602.0	 3759.0	...
10293105	  788.7	  601.6	 3759.0	...
10293106	  788.7	  601.8	 3758.0	...
10293107	  788.5	  602.0	 3756.0	...
10293108	  788.5	  602.2	 3754.0	...
10293109	  788.6	  602.3	 3751.0	...
10293110	  788.5	  602.2	 3751.0	...
10293111	  788.5	  602.6	 3751.0	...
10293112	  788.6	  603.0	 3752.0	...
10293113	  788.8	  602.9	 3752.0	...
10293114	  788.9	  602.4	 3753.0	...
10293115	  788.8	  601.7	 3753.0	...
10293116	  788.9	  601.5	 3753.0	...
10293117	  788.9	  601.4	 3753.0	...
10293118	  788.8	  601.5	 3751.0	...
10293119	  788.7	  602.1	 3749.0	...
10293120	  788.4	  602.6	 3747.0	...
10293121	  788.3	  603.1	 3747.0	...
10293122	  788.2	  603.2	 3747.0	...
10293123	  788.3	  603.1	 3749.0	...
10293124	  788.1	  603.1	 3752.0	...
10293125	  787.8	  602.6	 3755.0	...
10293126	  787.6	  602.2	 3755.0	...
10293127	  787.7	  601.9	 3754.0	...
10293128	  787.7	  602.1	 3754.0	...
10293129	  787.5	  602.7	 3750.0	...
10293130	  787.4	  603.0	 3745.0	...
10293131	  787.6	  603.1	 3741.0	...
10293132	  787.8	  602.9	 3740.0	...
10293133	  787.9	  603.0	 3740.0	...
10293134	  788.0	  603.4	 3741.0	...
10293135	  787.9	  603.9	 3742.0	...
10293136	  787.7	  604.3	 3743.0	...
10293137	  787.6	  604.0	 3744.0	...
10293138	  787.5	  603.4	 3745.0	...
10293139	  787.5	  602.7	 3745.0	...
10293140	  787.6	  602.7	 3744.0	...
10293141	  787.6	  603.3	 3743.0	...
10293142	  788.1	  603.8	 3743.0	...
10293143	  788.5	  603.7	 3743.0	...
10293144	  788.8	  603.5	 3742.0	...
10293145	  788.6	  603.4	 3742.0	...
10293146	  788.4	  603.5	 3741.0	...
10293147	  788.2	  603.5	 3741.0	...
10293148	  788.2	  603.4	 3741.0	...
10293149	  788.3	  603.4	 3743.0	...
10293150	  788.3	  603.5	 3745.0	...
10293151	  788.1	  603.7	 3747.0	...
10293152	  787.8	  603.9	 3747.0	...
10293153	  787.5	  603.9	 3746.0	...
10293154	  787.2	  603.9	 3745.0	...
10293155	  786.6	  603.9	 3745.0	...
10293156	  786.0	  604.2	 3745.0	...
10293157	  785.6	  604.6	 3746.0	...
10293158	  785.9	  604.8	 3746.0	...
10293159	  786.3	  604.7	 3746.0	...
10293160	  786.4	  604.7	 3744.0	...
10293161	  786.4	  604.6	 3743.0	...
10293162	  786.4	  604.3	 3742.0	...
10293163	  786.2	  604.1	 3744.0	...
10293164	  786.0	  604.0	 3747.0	...
10293165	  785.9	  603.9	 3751.0	...
10293166	  785.9	  603.8	 3750.0	...
10293167	  786.0	  603.7	 3749.0	...
10293168	  786.4	  603.6	 3748.0	...
10293169	  786.8	  603.6	 3748.0	...
10293170	  786.8	  603.7	 3748.0	...
10293171	  786.6	  603.8	 3750.0	...
10293172	  786.3	  603.9	 3751.0	...
10293173	  786.5	  604.5	 3751.0	...
10293174	  786.7	  605.2	 3750.0	...
10293175	  787.1	  605.8	 3749.0	...
10293176	  787.4	  605.6	 3749.0	...
10293177	  787.6	  605.5	 3750.0	...
10293178	  787.5	  605.3	 3748.0	...
10293179	  787.4	  604.8	 3747.0	...
10293180	  787.3	  604.3	 3747.0	...
10293181	  787.2	  604.1	 3749.0	...
10293182	  787.0	  604.2	 3749.0	...
10293183	  786.8	  604.2	 3747.0	...
10293184	  786.6	  604.3	 3745.0	...
10293185	  786.6	  604.2	 3743.0	...
10293186	  786.5	  604.2	 3742.0	...
10293187	  786.5	  604.2	 3742.0	...
10293188	  786.6	  604.1	 3744.0	...
10293189	  786.7	  604.1	 3747.0	...
10293190	  786.8	  604.0	 3747.0	...
10293191	  786.8	  604.0	 3745.0	...
10293192	  786.9	  604.3	 3743.0	...
10293193	  787.0	  604.7	 3743.0	...
10293194	  787.0	  605.0	 3743.0	...
10293195	  786.8	  605.1	 3745.0	...
10293196	  786.5	  605.1	 3747.0	...
10293197	  786.3	  605.1	 3748.0	...
10293198	  786.4	  604.7	 3748.0	...
10293199	  786.6	  604.3	 3748.0	...
10293200	  786.8	  604.3	 3750.0	...
10293201	  786.9	  604.6	 3751.0	...
10293202	  787.0	  604.9	 3749.0	...
10293203	  786.8	  605.0	 3747.0	...
10293204	  786.8	  605.2	 3745.0	...
10293205	  786.7	  605.2	 3741.0	...
10293206	  786.8	  605.2	 3737.0	...
10293207	  786.8	  605.2	 3736.0	...
10293208	  786.8	  605.3	 3738.0	...
10293209	  786.0	  605.3	 3741.0	...
10293210	  785.2	  605.2	 3741.0	...
10293211	  784.7	  605.1	 3741.0	...
10293212	  785.0	  605.0	 3741.0	...
10293213	  785.3	  604.6	 3741.0	...
10293214	  785.1	  604.3	 3741.0	...
10293215	  784.9	  603.9	 3741.0	...
10293216	  784.6	  603.9	 3740.0	...
10293217	  784.5	  603.9	 3740.0	...
10293218	  784.6	  604.0	 3741.0	...
10293219	  784.8	  604.4	 3741.0	...
10293220	  785.0	  604.8	 3742.0	...
10293221	  785.1	  604.8	 3744.0	...
10293222	  785.1	  604.4	 3746.0	...
10293223	  785.2	  604.8	 3747.0	...
10293224	  785.0	  605.5	 3746.0	...
10293225	  784.7	  606.1	 3745.0	...
10293226	  784.5	  605.9	 3745.0	...
10293227	  784.7	  605.7	 3747.0	...
10293228	  784.8	  605.5	 3750.0	...
10293229	  784.9	  605.4	 3752.0	...
10293230	  784.8	  605.4	 3751.0	...
10293231	  784.9	  605.5	 3749.0	...
10293232	  785.1	  605.6	 3746.0	...
10293233	  785.1	  605.7	 3744.0	...
10293234	  784.9	  605.9	 3742.0	...
10293235	  784.6	  606.1	 3740.0	...
10293236	  784.3	  606.3	 3740.0	...
10293237	  784.2	  606.6	 3741.0	...
10293238	  784.1	  606.7	 3744.0	...
10293239	  784.1	  606.7	 3745.0	...
10293240	  784.2	  606.4	 3747.0	...
10293241	  784.4	  606.2	 3747.0	...
10293242	  784.5	  606.4	 3747.0	...
10293243	  784.5	  606.6	 3746.0	...
10293244	  784.6	  606.8	 3746.0	...
10293245	  784.5	  606.9	 3750.0	...
10293246	  784.3	  606.9	 3755.0	...
10293247	  784.1	  606.8	 3759.0	...
10293248	  784.0	  606.0	 3760.0	...
10293249	  783.9	  605.3	 3761.0	...
10293250	  783.9	  604.9	 3762.0	...
10293251	  783.9	  605.2	 3762.0	...
10293252	  784.0	  605.4	 3762.0	...
10293253	  784.0	  605.4	 3766.0	...
10293254	  784.0	  605.4	 3770.0	...
10293255	  784.1	  605.4	 3772.0	...
10293256	  784.2	  605.4	 3768.0	...
10293257	  784.4	  605.4	 3764.0	...
10293258	  784.4	  605.5	 3762.0	...
10293259	  784.3	  605.7	 3761.0	...
10293260	  784.2	  605.7	 3761.0	...
10293261	  784.2	  605.7	 3761.0	...
10293262	  784.2	  605.8	 3761.0	...
10293263	  783.9	  606.0	 3762.0	...
10293264	  783.6	  606.4	 3763.0	...
10293265	  783.5	  606.6	 3763.0	...
10293266	  783.8	  606.7	 3762.0	...
10293267	  784.0	  606.0	 3761.0	...
10293268	  784.1	  605.6	 3761.0	...
10293269	  784.1	  605.3	 3759.0	...
10293270	  784.3	  605.6	 3758.0	...
10293271	  784.5	  605.7	 3756.0	...
10293272	  784.7	  605.7	 3756.0	...
10293273	  784.9	  605.7	 3755.0	...
10293274	  785.0	  605.8	 3761.0	...
10293275	  785.1	  606.0	 3766.0	...
10293276	  785.0	  606.2	 3771.0	...
10293277	  784.9	  606.5	 3769.0	...
10293278	  784.7	  606.7	 3767.0	...
10293279	  784.6	  606.6	 3768.0	...
10293280	  784.6	  606.4	 3768.0	...
10293281	  784.4	  606.2	 3769.0	...
10293282	  784.3	  606.3	 3769.0	...
10293283	  784.2	  606.3	 3769.0	...
10293284	  784.2	  606.3	 3769.0	...
10293285	  784.4	  606.3	 3769.0	...
10293286	  784.7	  606.2	 3768.0	...
10293287	  785.0	  606.1	 3767.0	...
10293288	  785.1	  606.0	 3765.0	...
10293289	  785.1	  605.8	 3762.0	...
10293290	  785.0	  605.7	 3759.0	...
10293291	  785.0	  606.1	 3755.0	...
10293292	  785.0	  606.5	 3754.0	...
10293293	  784.9	  606.6	 3757.0	...
10293294	  784.7	  606.2	 3761.0	...
10293295	  784.5	  605.8	 3764.0	...
10293296	  784.2	  605.8	 3765.0	...
10293297	  784.0	  606.1	 3764.0	...
10293298	  784.2	  606.2	 3764.0	...
10293299	  784.7	  606.4	 3764.0	...
10293300	  784.9	  606.6	 3764.0	...
10293301	  784.7	  606.9	 3757.0	...
10293302	  784.4	  606.9	 3751.0	...
10293303	  784.2	  606.3	 3749.0	...
10293304	  784.3	  605.6	 3753.0	...
10293305	  784.5	  604.8	 3757.0	...
10293306	  785.2	  604.7	 3762.0	...
10293307	  785.5	  604.3	 3767.0	...
10293308	  786.0	  604.0	 3772.0	...
10293309	  786.1	  604.3	 3772.0	...
10293310	  786.5	  604.8	 3773.0	...
10293311	  786.7	  605.3	 3775.0	...
10293312	  786.5	  605.2	 3775.0	...
10293313	  786.0	  605.2	 3774.0	...
10293314	  785.3	  605.1	 3773.0	...
10293315	  785.0	  605.1	 3773.0	...
10293316	  784.8	  605.0	 3773.0	...
10293317	  784.8	  605.1	 3773.0	...
10293318	  784.9	  605.1	 3774.0	...
10293319	  784.8	  605.3	 3773.0	...
10293320	  784.7	  605.5	 3773.0	...
10293321	  784.6	  605.7	 3772.0	...
10293322	  784.8	  606.0	 3773.0	...
10293323	  785.0	  606.2	 3774.0	...
10293324	  785.1	  606.5	 3775.0	...
10293325	  785.2	  606.5	 3775.0	...
10293326	  785.2	  606.6	 3775.0	...
10293327	  785.2	  606.8	 3775.0	...
10293328	  784.9	  606.6	 3774.0	...
10293329	  784.4	  606.2	 3775.0	...
10293330	  784.1	  606.5	 3775.0	...
10293331	  784.6	  607.0	 3779.0	...
10293332	  785.1	  607.5	 3782.0	...
10293333	  785.5	  607.3	 3785.0	...
10293334	  785.4	  606.7	 3786.0	...
10293335	  785.3	  606.2	 3786.0	...
10293336	  785.2	  605.8	 3784.0	...
10293337	  785.3	  605.9	 3781.0	...
10293338	  785.4	  605.8	 3778.0	...
10293339	  785.0	  605.8	 3780.0	...
10293340	  784.6	  605.8	 3782.0	...
10293341	  784.1	  605.9	 3785.0	...
10293342	  783.9	  605.9	 3784.0	...
10293343	  783.7	  606.2	 3783.0	...
10293344	  783.6	  606.5	 3781.0	...
10293345	  783.6	  606.8	 3779.0	...
10293346	  783.8	  607.1	 3777.0	...
10293347	  784.7	  607.4	 3775.0	...
EFIX R   10292813	10293347	535	  789.2	  602.8	   3765
SSACC R  10293348
10293348	  785.7	  608.1	 3773.0	...
10293349	  787.2	  608.6	 3775.0	...
10293350	  788.7	  609.5	 3778.0	...
10293351	  791.0	  611.2	 3785.0	...
10293352	  794.6	  612.7	 3790.0	...
10293353	  797.5	  614.3	 3793.0	...
10293354	  800.2	  616.0	 3791.0	...
10293355	  802.1	  618.8	 3790.0	...
10293356	  804.0	  621.0	 3789.0	...
10293357	  805.4	  622.7	 3789.0	...
10293358	  805.9	  623.9	 3790.0	...
ESACC R  10293348	10293358	11	  785.7	  608.1	  805.9	  623.9	   0.55	     59
SFIX R   10293359
10293359	  806.3	  625.3	 3790.0	...
10293360	  806.5	  626.2	 3792.0	...
10293361	  806.0	  627.5	 3793.0	...
10293362	  805.3	  628.6	 3796.0	...
10293363	  804.5	  629.4	 3798.0	...
10293364	  804.0	  630.1	 3799.0	...
10293365	  803.1	  631.3	 3799.0	...
10293366	  802.4	  632.6	 3799.0	...
10293367	  802.0	  633.6	 3800.0	...
10293368	  802.2	  634.4	 3800.0	...
10293369	  801.6	  635.3	 3801.0	...
10293370	  801.0	  635.7	 3803.0	...
10293371	  800.3	  635.8	 3804.0	...
10293372	  800.2	  635.6	 3805.0	...
10293373	  800.1	  635.3	 3804.0	...
10293374	  800.1	  635.0	 3801.0	...
10293375	  800.1	  634.7	 3798.0	...
10293376	  799.9	  633.7	 3800.0	...
10293377	  799.7	  632.6	 3804.0	...
10293378	  799.4	  632.0	 3807.0	...
10293379	  799.2	  632.0	 3804.0	...
10293380	  799.5	  632.1	 3801.0	...
10293381	  799.8	  632.2	 3799.0	...
10293382	  800.2	  632.3	 3799.0	...
10293383	  800.2	  632.6	 3799.0	...
10293384	  800.1	  632.1	 3799.0	...
10293385	  799.9	  631.4	 3799.0	...
10293386	  799.8	  631.5	 3800.0	...
10293387	  799.7	  632.2	 3801.0	...
10293388	  799.7	  632.9	 3797.0	...
10293389	  799.5	  632.2	 3793.0	...
10293390	  799.3	  631.5	 3788.0	...
10293391	  799.7	  631.4	 3787.0	...
10293392	  800.3	  632.0	 3787.0	...
10293393	  800.8	  632.4	 3787.0	...
10293394	  800.8	  632.0	 3786.0	...
10293395	  800.7	  631.8	 3786.0	...
10293396	  800.9	  631.7	 3785.0	...
10293397	  801.2	  632.1	 3785.0	...
10293398	  801.5	  632.4	 3786.0	...
10293399	  801.7	  632.0	 3789.0	...
10293400	  801.9	  631.3	 3795.0	...
10293401	  802.2	  630.7	 3800.0	...
10293402	  802.0	  630.9	 3803.0	...
10293403	  801.6	  630.9	 3803.0	...
10293404	  801.2	  630.9	 3801.0	...
10293405	  801.1	  630.9	 3800.0	...
10293406	  801.2	  631.2	 3800.0	...
10293407	  801.5	  631.4	 3801.0	...
10293408	  801.8	  631.2	 3801.0	...
10293409	  801.8	  630.7	 3802.0	...
10293410	  801.8	  630.2	 3803.0	...
10293411	  801.7	  630.6	 3804.0	...
10293412	  801.7	  630.9	 3803.0	...
10293413	  801.7	  631.2	 3803.0	...
10293414	  801.3	  631.1	 3803.0	...
10293415	  800.8	  631.1	 3803.0	...
10293416	  800.3	  631.2	 3803.0	...
10293417	  800.5	  631.2	 3805.0	...
10293418	  800.8	  631.2	 3808.0	...
10293419	  801.1	  631.1	 3810.0	...
10293420	  801.7	  630.9	 3810.0	...
10293421	  802.3	  630.6	 3810.0	...
10293422	  803.1	  630.2	 3810.0	...
10293423	  803.4	  630.2	 3813.0	...
10293424	  802.8	  630.4	 3816.0	...
10293425	  802.0	  630.4	 3821.0	...
10293426	  801.2	  630.3	 3824.0	...
10293427	  801.1	  630.2	 3822.0	...
10293428	  801.1	  630.7	 3817.0	...
10293429	  801.2	  631.1	 3813.0	...
10293430	  801.5	  631.3	 3812.0	...
10293431	  801.7	  631.1	 3813.0	...
10293432	  802.0	  630.9	 3816.0	...
10293433	  802.4	  630.8	 3820.0	...
10293434	  802.7	  630.9	 3823.0	...
10293435	  802.6	  631.0	 3824.0	...
10293436	  802.5	  631.0	 3825.0	...
10293437	  802.5	  630.9	 3823.0	...
10293438	  802.5	  630.8	 3820.0	...
10293439	  802.2	  631.0	 3816.0	...
10293440	  801.9	  631.0	 3816.0	...
10293441	  801.7	  630.9	 3817.0	...
10293442	  801.8	  631.1	 3819.0	...
10293443	  801.9	  631.4	 3821.0	...
10293444	  802.1	  631.8	 3819.0	...
10293445	  802.3	  632.1	 3818.0	...
10293446	  802.4	  632.5	 3817.0	...
10293447	  802.3	  632.8	 3818.0	...
10293448	  802.2	  632.9	 3819.0	...
10293449	  802.1	  632.5	 3820.0	...
10293450	  802.1	  632.2	 3820.0	...
10293451	  802.1	  631.8	 3821.0	...
10293452	  802.2	  631.7	 3823.0	...
10293453	  802.5	  631.6	 3825.0	...
10293454	  802.7	  631.6	 3827.0	...
10293455	  802.6	  631.9	 3828.0	...
10293456	  802.3	  632.1	 3828.0	...
10293457	  802.0	  632.2	 3827.0	...
10293458	  801.8	  632.1	 3827.0	...
10293459	  801.7	  631.4	 3827.0	...
10293460	  801.7	  630.7	 3827.0	...
10293461	  801.5	  630.0	 3827.0	...
10293462	  801.3	  630.0	 3830.0	...
10293463	  801.1	  630.1	 3832.0	...
10293464	  801.6	  630.5	 3835.0	...
10293465	  802.2	  630.8	 3834.0	...
10293466	  802.5	  631.3	 3834.0	...
10293467	  802.2	  631.4	 3834.0	...
10293468	  801.9	  631.5	 3835.0	...
10293469	  801.8	  631.6	 3836.0	...
10293470	  801.7	  631.6	 3832.0	...
10293471	  802.1	  631.7	 3827.0	...
10293472	  802.6	  631.7	 3826.0	...
10293473	  802.2	  631.9	 3833.0	...
10293474	  801.4	  631.9	 3840.0	...
10293475	  800.7	  632.0	 3843.0	...
10293476	  801.4	  632.1	 3842.0	...
10293477	  802.0	  632.5	 3841.0	...
10293478	  802.7	  632.8	 3840.0	...
10293479	  802.7	  633.0	 3839.0	...
10293480	  802.7	  632.4	 3837.0	...
10293481	  802.9	  631.6	 3836.0	...
10293482	  803.1	  630.8	 3838.0	...
10293483	  803.2	  630.7	 3841.0	...
10293484	  803.2	  630.6	 3844.0	...
10293485	  803.2	  630.7	 3844.0	...
10293486	  803.2	  630.9	 3844.0	...
10293487	  803.0	  631.1	 3842.0	...
10293488	  802.7	  631.6	 3840.0	...
10293489	  802.3	  631.9	 3838.0	...
10293490	  802.0	  631.9	 3839.0	...
10293491	  802.0	  631.7	 3839.0	...
10293492	  801.9	  631.5	 3839.0	...
10293493	  801.7	  631.9	 3838.0	...
10293494	  801.9	  632.2	 3837.0	...
10293495	  802.3	  632.2	 3837.0	...
10293496	  802.8	  631.9	 3841.0	...
10293497	  802.8	  631.7	 3845.0	...
10293498	  802.8	  631.6	 3847.0	...
10293499	  802.7	  631.5	 3845.0	...
10293500	  802.6	  631.4	 3842.0	...
10293501	  802.3	  631.3	 3842.0	...
10293502	  802.2	  631.0	 3841.0	...
10293503	  802.1	  630.7	 3840.0	...
10293504	  802.2	  630.7	 3840.0	...
10293505	  802.5	  630.9	 3841.0	...
10293506	  802.7	  631.1	 3843.0	...
10293507	  802.8	  631.1	 3843.0	...
10293508	  802.8	  631.3	 3842.0	...
10293509	  802.8	  631.4	 3842.0	...
10293510	  802.7	  631.5	 3841.0	...
10293511	  802.5	  631.5	 3839.0	...
10293512	  802.5	  631.5	 3840.0	...
10293513	  802.4	  631.4	 3841.0	...
10293514	  802.4	  631.4	 3842.0	...
10293515	  802.5	  631.4	 3842.0	...
10293516	  802.9	  631.6	 3842.0	...
10293517	  803.2	  631.8	 3841.0	...
10293518	  803.3	  631.5	 3839.0	...
10293519	  803.0	  631.2	 3836.0	...
10293520	  802.7	  630.8	 3835.0	...
10293521	  802.7	  631.2	 3834.0	...
10293522	  802.9	  631.5	 3834.0	...
10293523	  803.1	  631.8	 3834.0	...
10293524	  803.1	  631.6	 3834.0	...
10293525	  803.0	  631.3	 3835.0	...
10293526	  802.9	  630.9	 3836.0	...
10293527	  802.7	  631.1	 3836.0	...
10293528	  802.2	  631.4	 3836.0	...
10293529	  801.8	  631.9	 3836.0	...
10293530	  801.4	  632.1	 3837.0	...
10293531	  801.8	  632.2	 3838.0	...
10293532	  802.1	  631.9	 3839.0	...
10293533	  802.4	  631.7	 3838.0	...
10293534	  802.4	  631.6	 3836.0	...
10293535	  802.5	  631.7	 3834.0	...
10293536	  802.5	  631.9	 3834.0	...
10293537	  802.5	  632.0	 3835.0	...
10293538	  802.5	  632.0	 3836.0	...
10293539	  802.5	  631.9	 3836.0	...
10293540	  802.6	  631.8	 3836.0	...
10293541	  802.7	  631.8	 3836.0	...
10293542	  802.7	  631.7	 3836.0	...
10293543	  802.6	  631.7	 3836.0	...
10293544	  802.6	  631.5	 3835.0	...
10293545	  802.4	  631.4	 3835.0	...
10293546	  802.2	  631.3	 3834.0	...
10293547	  802.0	  631.5	 3834.0	...
10293548	  802.0	  631.7	 3833.0	...
10293549	  801.9	  632.1	 3833.0	...
10293550	  801.7	  632.5	 3835.0	...
10293551	  801.5	  632.9	 3836.0	...
10293552	  801.5	  632.9	 3838.0	...
10293553	  801.7	  632.8	 3839.0	...
10293554	  802.1	  632.6	 3840.0	...
10293555	  802.4	  632.3	 3838.0	...
10293556	  802.6	  632.0	 3834.0	...
10293557	  802.6	  631.9	 3831.0	...
10293558	  802.5	  632.0	 3831.0	...
10293559	  802.2	  632.1	 3832.0	...
10293560	  802.3	  632.4	 3833.0	...
10293561	  802.5	  632.8	 3838.0	...
10293562	  802.7	  633.4	 3842.0	...
10293563	  802.7	  633.6	 3845.0	...
10293564	  802.5	  633.5	 3843.0	...
10293565	  802.4	  633.0	 3841.0	...
10293566	  802.1	  632.5	 3841.0	...
10293567	  802.0	  632.7	 3843.0	...
10293568	  802.3	  633.1	 3844.0	...
10293569	  802.6	  633.4	 3843.0	...
10293570	  802.8	  633.3	 3837.0	...
10293571	  802.7	  632.7	 3832.0	...
10293572	  802.6	  632.0	 3831.0	...
10293573	  802.3	  632.1	 3835.0	...
10293574	  802.1	  632.9	 3837.0	...
10293575	  802.0	  633.6	 3835.0	...
10293576	  802.2	  633.6	 3834.0	...
10293577	  802.5	  633.7	 3834.0	...
10293578	  802.7	  633.8	 3835.0	...
10293579	  802.8	  633.9	 3835.0	...
10293580	  802.9	  633.8	 3834.0	...
10293581	  803.1	  633.6	 3834.0	...
10293582	  803.1	  633.3	 3834.0	...
10293583	  803.2	  633.6	 3834.0	...
10293584	  803.2	  633.9	 3834.0	...
10293585	  803.1	  634.2	 3834.0	...
10293586	  802.8	  634.2	 3834.0	...
10293587	  802.6	  634.1	 3833.0	...
10293588	  802.4	  634.0	 3831.0	...
10293589	  802.4	  634.1	 3830.0	...
10293590	  802.3	  634.4	 3832.0	...
10293591	  802.4	  634.2	 3834.0	...
10293592	  802.5	  633.9	 3833.0	...
10293593	  802.8	  633.5	 3833.0	...
10293594	  803.0	  633.6	 3833.0	...
10293595	  802.7	  633.9	 3835.0	...
10293596	  802.1	  634.1	 3837.0	...
10293597	  802.2	  633.9	 3839.0	...
10293598	  802.8	  633.5	 3838.0	...
10293599	  803.0	  633.0	 3837.0	...
10293600	  802.6	  633.0	 3835.0	...
10293601	  802.2	  633.2	 3833.0	...
10293602	  802.2	  633.3	 3833.0	...
10293603	  802.2	  633.4	 3833.0	...
10293604	  802.2	  633.2	 3833.0	...
10293605	  802.3	  633.1	 3834.0	...
10293606	  802.4	  633.4	 3834.0	...
10293607	  802.6	  634.0	 3834.0	...
10293608	  802.4	  634.6	 3834.0	...
10293609	  802.3	  634.7	 3833.0	...
10293610	  802.3	  634.6	 3832.0	...
10293611	  802.8	  634.4	 3830.0	...
10293612	  803.3	  634.3	 3830.0	...
10293613	  803.4	  634.4	 3831.0	...
10293614	  803.2	  634.6	 3833.0	...
10293615	  803.3	  634.6	 3832.0	...
10293616	  803.6	  634.6	 3830.0	...
10293617	  803.3	  634.6	 3827.0	...
10293618	  802.7	  634.7	 3827.0	...
10293619	  802.2	  634.8	 3826.0	...
10293620	  802.2	  634.8	 3826.0	...
10293621	  802.3	  634.4	 3829.0	...
10293622	  802.3	  634.1	 3830.0	...
10293623	  802.4	  634.2	 3831.0	...
10293624	  802.4	  634.6	 3829.0	...
10293625	  802.6	  635.0	 3828.0	...
10293626	  802.8	  634.9	 3827.0	...
10293627	  803.0	  634.6	 3828.0	...
10293628	  803.0	  634.3	 3829.0	...
10293629	  802.9	  634.3	 3827.0	...
10293630	  803.0	  634.7	 3826.0	...
10293631	  803.1	  635.2	 3824.0	...
10293632	  803.3	  635.1	 3825.0	...
10293633	  803.5	  634.9	 3826.0	...
10293634	  803.7	  634.5	 3827.0	...
10293635	  803.6	  634.6	 3828.0	...
10293636	  803.4	  634.8	 3828.0	...
10293637	  803.0	  635.1	 3827.0	...
10293638	  802.7	  635.2	 3825.0	...
10293639	  802.8	  635.2	 3822.0	...
10293640	  803.1	  635.3	 3820.0	...
10293641	  803.5	  635.3	 3820.0	...
10293642	  803.6	  635.5	 3819.0	...
10293643	  803.7	  635.4	 3818.0	...
10293644	  803.7	  635.3	 3817.0	...
10293645	  803.7	  635.2	 3816.0	...
10293646	  803.9	  635.2	 3816.0	...
10293647	  804.0	  635.3	 3816.0	...
10293648	  804.0	  635.3	 3817.0	...
10293649	  803.7	  635.4	 3817.0	...
10293650	  803.3	  635.4	 3817.0	...
10293651	  803.1	  635.8	 3817.0	...
10293652	  803.4	  636.2	 3818.0	...
10293653	  803.7	  636.0	 3819.0	...
10293654	  804.0	  635.5	 3819.0	...
10293655	  804.0	  635.0	 3816.0	...
10293656	  804.0	  634.8	 3813.0	...
10293657	  803.9	  634.7	 3811.0	...
10293658	  803.9	  634.9	 3811.0	...
10293659	  803.9	  635.3	 3811.0	...
10293660	  803.9	  635.6	 3810.0	...
10293661	  803.9	  635.5	 3809.0	...
10293662	  803.8	  635.2	 3808.0	...
10293663	  803.8	  635.0	 3807.0	...
10293664	  803.8	  634.9	 3805.0	...
10293665	  803.8	  635.3	 3803.0	...
10293666	  803.8	  635.6	 3803.0	...
10293667	  803.9	  635.7	 3806.0	...
10293668	  803.9	  635.6	 3810.0	...
10293669	  804.1	  635.4	 3812.0	...
10293670	  804.4	  635.2	 3815.0	...
10293671	  804.6	  635.0	 3816.0	...
10293672	  804.8	  635.0	 3815.0	...
10293673	  804.9	  635.3	 3812.0	...
10293674	  804.9	  635.7	 3809.0	...
10293675	  804.4	  636.2	 3809.0	...
10293676	  803.8	  636.4	 3812.0	...
10293677	  803.4	  636.1	 3814.0	...
10293678	  803.6	  635.8	 3814.0	...
10293679	  804.0	  635.4	 3814.0	...
10293680	  804.4	  636.0	 3814.0	...
10293681	  804.4	  636.7	 3814.0	...
10293682	  804.6	  637.4	 3814.0	...
10293683	  804.7	  637.4	 3815.0	...
10293684	  804.9	  637.3	 3815.0	...
10293685	  805.0	  637.1	 3814.0	...
10293686	  804.9	  636.4	 3814.0	...
10293687	  804.7	  635.9	 3814.0	...
10293688	  804.5	  635.6	 3814.0	...
10293689	  804.4	  635.6	 3815.0	...
10293690	  804.4	  635.6	 3814.0	...
10293691	  804.3	  635.5	 3813.0	...
10293692	  804.1	  635.4	 3813.0	...
10293693	  804.0	  635.3	 3808.0	...
10293694	  804.0	  635.8	 3804.0	...
10293695	  804.3	  636.4	 3802.0	...
10293696	  804.6	  637.0	 3805.0	...
10293697	  804.7	  637.0	 3807.0	...
10293698	  804.6	  637.2	 3807.0	...
10293699	  804.4	  637.4	 3805.0	...
10293700	  804.4	  637.3	 3803.0	...
10293701	  804.3	  636.4	 3800.0	...
10293702	  804.5	  635.5	 3799.0	...
10293703	  804.7	  634.7	 3800.0	...
10293704	  804.7	  634.7	 3804.0	...
10293705	  804.5	  634.8	 3808.0	...
10293706	  804.0	  635.0	 3807.0	...
10293707	  803.6	  635.3	 3805.0	...
10293708	  803.4	  636.0	 3802.0	...
10293709	  803.5	  636.7	 3803.0	...
10293710	  803.6	  637.4	 3803.0	...
10293711	  803.6	  637.5	 3804.0	...
10293712	  804.0	  637.4	 3802.0	...
10293713	  804.3	  637.1	 3800.0	...
10293714	  804.6	  636.8	 3797.0	...
10293715	  804.6	  636.6	 3797.0	...
10293716	  804.6	  636.6	 3797.0	...
10293717	  804.7	  636.7	 3797.0	...
10293718	  804.8	  636.7	 3798.0	...
10293719	  804.6	  636.7	 3800.0	...
10293720	  804.3	  636.6	 3805.0	...
10293721	  803.9	  636.7	 3809.0	...
10293722	  803.8	  636.8	 3808.0	...
10293723	  803.8	  637.0	 3804.0	...
10293724	  803.8	  637.2	 3798.0	...
10293725	  803.8	  637.3	 3795.0	...
10293726	  803.4	  637.5	 3792.0	...
10293727	  803.2	  637.7	 3794.0	...
10293728	  803.4	  637.8	 3797.0	...
10293729	  804.0	  637.8	 3797.0	...
10293730	  804.5	  637.6	 3793.0	...
10293731	  804.5	  637.5	 3790.0	...
10293732	  804.6	  637.5	 3789.0	...
10293733	  804.6	  637.6	 3789.0	...
10293734	  804.5	  637.8	 3789.0	...
10293735	  804.3	  638.0	 3790.0	...
10293736	  804.0	  637.9	 3792.0	...
10293737	  803.6	  637.5	 3795.0	...
10293738	  803.5	  636.8	 3797.0	...
10293739	  803.5	  636.5	 3797.0	...
10293740	  803.9	  636.4	 3796.0	...
10293741	  804.2	  636.5	 3796.0	...
10293742	  804.3	  636.5	 3795.0	...
10293743	  804.5	  636.5	 3795.0	...
10293744	  804.7	  636.7	 3794.0	...
10293745	  804.8	  636.7	 3794.0	...
10293746	  804.7	  636.7	 3794.0	...
10293747	  804.7	  636.5	 3795.0	...
10293748	  804.8	  636.4	 3794.0	...
10293749	  804.9	  636.2	 3793.0	...
10293750	  805.0	  636.2	 3792.0	...
10293751	  805.1	  636.2	 3792.0	...
10293752	  805.2	  636.5	 3792.0	...
10293753	  805.3	  636.7	 3791.0	...
10293754	  805.3	  637.0	 3791.0	...
10293755	  805.1	  636.9	 3792.0	...
10293756	  804.7	  637.0	 3792.0	...
10293757	  804.4	  637.0	 3792.0	...
10293758	  804.4	  636.9	 3792.0	...
10293759	  804.2	  636.8	 3793.0	...
10293760	  804.1	  636.7	 3795.0	...
10293761	  804.0	  636.7	 3796.0	...
10293762	  803.9	  636.7	 3795.0	...
10293763	  804.4	  636.6	 3794.0	...
10293764	  804.9	  636.5	 3797.0	...
10293765	  805.6	  636.4	 3799.0	...
10293766	  805.7	  637.1	 3801.0	...
10293767	  805.8	  637.8	 3799.0	...
10293768	  805.5	  638.7	 3795.0	...
10293769	  805.3	  638.8	 3793.0	...
10293770	  805.2	  638.1	 3791.0	...
10293771	  805.1	  637.3	 3792.0	...
10293772	  805.1	  637.0	 3793.0	...
10293773	  805.2	  637.4	 3792.0	...
10293774	  805.0	  637.9	 3791.0	...
10293775	  804.8	  637.9	 3789.0	...
10293776	  804.5	  637.5	 3789.0	...
10293777	  804.3	  637.1	 3790.0	...
10293778	  804.2	  636.8	 3790.0	...
10293779	  804.0	  636.8	 3790.0	...
10293780	  804.0	  636.7	 3791.0	...
10293781	  804.0	  637.1	 3791.0	...
10293782	  804.1	  637.6	 3792.0	...
10293783	  804.1	  637.9	 3793.0	...
10293784	  804.1	  637.7	 3795.0	...
10293785	  804.1	  637.5	 3796.0	...
10293786	  804.1	  637.3	 3797.0	...
10293787	  803.9	  637.5	 3796.0	...
10293788	  803.8	  637.8	 3793.0	...
10293789	  803.6	  637.4	 3791.0	...
10293790	  803.7	  636.9	 3792.0	...
10293791	  804.4	  636.7	 3793.0	...
10293792	  804.9	  637.1	 3793.0	...
10293793	  805.1	  637.1	 3793.0	...
10293794	  804.6	  636.8	 3794.0	...
10293795	  804.3	  636.4	 3794.0	...
10293796	  804.2	  636.6	 3794.0	...
10293797	  804.6	  636.6	 3793.0	...
10293798	  805.0	  636.6	 3791.0	...
10293799	  805.5	  636.6	 3788.0	...
10293800	  805.6	  636.9	 3786.0	...
10293801	  805.4	  637.1	 3787.0	...
10293802	  804.9	  637.3	 3789.0	...
10293803	  804.2	  637.3	 3790.0	...
10293804	  803.8	  637.3	 3790.0	...
10293805	  803.4	  636.6	 3791.0	...
10293806	  803.4	  636.0	 3793.0	...
10293807	  803.4	  636.3	 3794.0	...
10293808	  803.5	  637.2	 3796.0	...
10293809	  803.7	  637.6	 3796.0	...
10293810	  803.8	  637.2	 3796.0	...
10293811	  804.1	  636.6	 3795.0	...
10293812	  804.3	  636.4	 3794.0	...
10293813	  804.5	  636.2	 3794.0	...
10293814	  804.5	  636.2	 3795.0	...
10293815	  804.5	  636.3	 3795.0	...
10293816	  804.5	  636.2	 3795.0	...
10293817	  804.5	  636.1	 3795.0	...
10293818	  803.9	  636.1	 3795.0	...
10293819	  803.2	  636.1	 3795.0	...
10293820	  802.7	  636.0	 3796.0	...
10293821	  802.8	  636.1	 3793.0	...
10293822	  803.8	  636.1	 3789.0	...
10293823	  804.6	  636.2	 3786.0	...
10293824	  805.0	  636.4	 3786.0	...
10293825	  804.5	  636.7	 3787.0	...
MSG	10293826 0000 _ Experiment Start
10293826	  804.0	  636.9	 3788.0	...
10293827	  803.9	  637.0	 3788.0	...
10293828	  803.7	  637.2	 3788.0	...
10293829	  803.5	  637.4	 3789.0	...
10293830	  803.4	  637.1	 3789.0	...
10293831	  803.4	  636.7	 3786.0	...
10293832	  803.9	  636.3	 3782.0	...
10293833	  804.4	  636.4	 3778.0	...
10293834	  804.9	  636.6	 3778.0	...
10293835	  804.8	  636.8	 3778.0	...
10293836	  804.6	  637.0	 3779.0	...
10293837	  804.4	  637.0	 3780.0	...
10293838	  804.2	  636.7	 3782.0	...
10293839	  804.0	  636.3	 3781.0	...
10293840	  803.9	  636.0	 3781.0	...
10293841	  803.9	  636.2	 3780.0	...
10293842	  804.0	  636.7	 3779.0	...
10293843	  804.1	  637.2	 3779.0	...
10293844	  804.1	  637.3	 3779.0	...
10293845	  804.1	  637.0	 3780.0	...
10293846	  804.1	  636.8	 3780.0	...
10293847	  804.2	  636.9	 3779.0	...
10293848	  804.5	  637.0	 3778.0	...
10293849	  804.8	  637.1	 3776.0	...
10293850	  805.1	  637.2	 3775.0	...
10293851	  804.9	  637.4	 3775.0	...
10293852	  804.8	  637.5	 3775.0	...
10293853	  804.7	  637.5	 3774.0	...
10293854	  804.9	  637.6	 3773.0	...
10293855	  805.1	  637.8	 3772.0	...
10293856	  805.2	  638.1	 3771.0	...
10293857	  805.1	  638.1	 3769.0	...
10293858	  804.9	  637.9	 3767.0	...
10293859	  804.8	  637.9	 3765.0	...
10293860	  804.7	  638.1	 3764.0	...
10293861	  804.8	  638.2	 3765.0	...
10293862	  804.8	  638.1	 3766.0	...
10293863	  804.9	  637.7	 3771.0	...
10293864	  804.9	  637.3	 3776.0	...
10293865	  804.8	  637.0	 3781.0	...
10293866	  804.7	  636.8	 3780.0	...
10293867	  804.8	  636.7	 3780.0	...
10293868	  805.0	  636.8	 3780.0	...
10293869	  805.1	  636.9	 3779.0	...
10293870	  805.0	  637.0	 3777.0	...
10293871	  804.9	  637.1	 3775.0	...
10293872	  804.4	  637.3	 3775.0	...
10293873	  803.9	  637.6	 3773.0	...
10293874	  803.4	  637.4	 3772.0	...
10293875	  803.3	  637.0	 3771.0	...
10293876	  803.4	  636.6	 3772.0	...
10293877	  803.7	  636.5	 3772.0	...
10293878	  804.0	  636.4	 3773.0	...
10293879	  804.1	  636.5	 3773.0	...
10293880	  803.9	  636.8	 3770.0	...
10293881	  803.8	  637.0	 3767.0	...
10293882	  803.7	  637.2	 3764.0	...
10293883	  803.7	  637.2	 3766.0	...
10293884	  803.7	  637.2	 3768.0	...
10293885	  803.6	  637.0	 3770.0	...
10293886	  803.7	  636.8	 3769.0	...
10293887	  803.9	  636.9	 3767.0	...
10293888	  803.6	  637.3	 3764.0	...
10293889	  803.3	  637.6	 3763.0	...
10293890	  802.9	  637.7	 3763.0	...
10293891	  802.9	  637.7	 3762.0	...
10293892	  802.9	  637.8	 3762.0	...
10293893	  803.4	  637.7	 3761.0	...
10293894	  803.9	  638.0	 3761.0	...
10293895	  804.5	  638.2	 3760.0	...
10293896	  804.6	  638.4	 3759.0	...
10293897	  804.5	  638.3	 3758.0	...
10293898	  804.1	  638.3	 3758.0	...
10293899	  803.7	  638.5	 3758.0	...
10293900	  803.8	  638.0	 3758.0	...
10293901	  804.3	  637.4	 3759.0	...
10293902	  804.8	  636.7	 3761.0	...
10293903	  804.7	  636.8	 3761.0	...
10293904	  804.3	  637.4	 3761.0	...
10293905	  804.0	  637.9	 3759.0	...
10293906	  803.9	  637.6	 3757.0	...
10293907	  803.7	  636.8	 3756.0	...
10293908	  803.5	  636.0	 3756.0	...
10293909	  803.3	  636.0	 3755.0	...
10293910	  803.2	  636.0	 3754.0	...
10293911	  803.0	  636.1	 3752.0	...
10293912	  802.9	  636.8	 3752.0	...
10293913	  802.9	  637.0	 3754.0	...
10293914	  803.0	  637.3	 3756.0	...
10293915	  803.0	  637.0	 3758.0	...
10293916	  802.9	  637.0	 3758.0	...
10293917	  802.8	  637.0	 3758.0	...
10293918	  802.6	  637.0	 3756.0	...
10293919	  802.5	  637.1	 3754.0	...
10293920	  802.6	  636.9	 3751.0	...
10293921	  802.9	  636.8	 3749.0	...
10293922	  803.2	  637.2	 3748.0	...
10293923	  803.3	  637.7	 3748.0	...
10293924	  803.3	  638.3	 3748.0	...
10293925	  803.3	  638.4	 3747.0	...
10293926	  803.4	  638.4	 3747.0	...
10293927	  803.5	  638.2	 3746.0	...
10293928	  803.7	  637.8	 3745.0	...
10293929	  803.7	  637.6	 3743.0	...
10293930	  803.7	  637.4	 3743.0	...
10293931	  803.7	  637.6	 3744.0	...
10293932	  803.4	  637.9	 3745.0	...
10293933	  803.0	  637.8	 3745.0	...
10293934	  802.6	  637.5	 3743.0	...
10293935	  802.4	  637.7	 3740.0	...
10293936	  802.4	  638.2	 3738.0	...
10293937	  802.9	  638.7	 3736.0	...
10293938	  803.3	  638.5	 3740.0	...
10293939	  803.8	  638.3	 3744.0	...
10293940	  803.6	  638.2	 3742.0	...
10293941	  803.5	  638.5	 3736.0	...
10293942	  803.3	  638.6	 3730.0	...
10293943	  803.2	  638.4	 3731.0	...
10293944	  803.0	  638.3	 3734.0	...
10293945	  802.9	  638.0	 3737.0	...
10293946	  802.9	  637.9	 3739.0	...
10293947	  803.0	  637.8	 3740.0	...
10293948	  803.1	  637.9	 3737.0	...
10293949	  803.1	  638.0	 3734.0	...
10293950	  803.1	  637.9	 3732.0	...
10293951	  803.0	  637.7	 3733.0	...
10293952	  803.0	  637.5	 3734.0	...
10293953	  802.8	  637.8	 3734.0	...
10293954	  802.5	  638.3	 3736.0	...
10293955	  802.2	  638.2	 3737.0	...
10293956	  801.9	  637.6	 3736.0	...
10293957	  801.9	  637.3	 3735.0	...
10293958	  801.9	  637.5	 3734.0	...
10293959	  802.3	  637.7	 3733.0	...
10293960	  802.5	  637.7	 3733.0	...
10293961	  802.8	  637.8	 3732.0	...
10293962	  802.9	  638.0	 3733.0	...
10293963	  803.0	  638.0	 3734.0	...
10293964	  802.9	  638.1	 3728.0	...
10293965	  802.8	  638.2	 3721.0	...
10293966	  802.7	  638.4	 3715.0	...
10293967	  802.7	  638.0	 3719.0	...
10293968	  802.7	  637.6	 3723.0	...
10293969	  802.7	  637.1	 3726.0	...
10293970	  802.8	  637.1	 3727.0	...
10293971	  802.9	  637.2	 3724.0	...
10293972	  802.7	  637.3	 3722.0	...
10293973	  802.6	  637.4	 3723.0	...
10293974	  802.6	  637.7	 3727.0	...
10293975	  802.7	  637.9	 3730.0	...
10293976	  802.9	  638.0	 3730.0	...
10293977	  803.0	  638.7	 3722.0	...
10293978	  803.1	  639.3	 3713.0	...
10293979	  803.1	  639.9	 3711.0	...
10293980	  803.2	  639.6	 3717.0	...
10293981	  803.2	  639.3	 3723.0	...
10293982	  803.4	  639.1	 3723.0	...
10293983	  803.5	  639.0	 3722.0	...
10293984	  803.4	  639.1	 3722.0	...
10293985	  803.2	  639.5	 3717.0	...
10293986	  802.9	  639.8	 3713.0	...
10293987	  802.8	  639.2	 3712.0	...
10293988	  802.9	  638.3	 3715.0	...
10293989	  803.2	  637.4	 3717.0	...
10293990	  803.5	  637.6	 3716.0	...
10293991	  803.6	  637.8	 3717.0	...
10293992	  803.4	  638.0	 3718.0	...
10293993	  802.9	  638.1	 3718.0	...
10293994	  802.4	  638.0	 3717.0	...
10293995	  801.8	  637.9	 3716.0	...
10293996	  802.2	  637.6	 3714.0	...
10293997	  802.8	  637.3	 3713.0	...
10293998	  803.5	  637.7	 3714.0	...
10293999	  803.6	  638.1	 3716.0	...
10294000	  803.7	  638.6	 3718.0	...
10294001	  803.7	  638.6	 3718.0	...
10294002	  803.7	  638.6	 3719.0	...
10294003	  803.7	  638.6	 3719.0	...
10294004	  803.5	  638.6	 3720.0	...
10294005	  803.3	  638.5	 3720.0	...
10294006	  803.6	  638.4	 3721.0	...
10294007	  804.2	  639.0	 3720.0	...
10294008	  804.7	  639.7	 3718.0	...
10294009	  804.5	  639.4	 3716.0	...
10294010	  804.4	  638.4	 3717.0	...
10294011	  804.3	  637.5	 3719.0	...
10294012	  804.1	  637.6	 3720.0	...
10294013	  803.5	  637.7	 3720.0	...
10294014	  802.9	  637.7	 3718.0	...
10294015	  802.5	  638.0	 3716.0	...
10294016	  802.3	  638.2	 3715.0	...
10294017	  802.2	  638.7	 3714.0	...
10294018	  802.3	  638.9	 3713.0	...
10294019	  802.4	  639.0	 3716.0	...
10294020	  802.4	  638.6	 3720.0	...
10294021	  802.4	  638.1	 3725.0	...
10294022	  802.7	  637.7	 3725.0	...
10294023	  803.1	  637.3	 3725.0	...
10294024	  803.4	  637.0	 3722.0	...
10294025	  803.7	  637.2	 3720.0	...
10294026	  804.0	  637.6	 3718.0	...
10294027	  804.2	  637.7	 3718.0	...
10294028	  803.4	  637.6	 3720.0	...
10294029	  802.7	  637.8	 3723.0	...
10294030	  802.0	  638.1	 3722.0	...
10294031	  802.1	  638.4	 3719.0	...
10294032	  802.4	  638.3	 3716.0	...
10294033	  802.5	  638.3	 3715.0	...
10294034	  802.6	  638.0	 3714.0	...
10294035	  802.4	  637.7	 3713.0	...
10294036	  802.4	  637.3	 3712.0	...
10294037	  802.4	  637.3	 3714.0	...
10294038	  802.5	  637.7	 3716.0	...
MSG	10294039 0000 _ Number On
10294039	  802.8	  638.1	 3719.0	...
10294040	  803.3	  638.5	 3720.0	...
10294041	  803.8	  638.7	 3721.0	...
10294042	  803.3	  638.9	 3718.0	...
10294043	  802.7	  639.1	 3714.0	...
10294044	  802.7	  639.1	 3713.0	...
10294045	  803.2	  639.1	 3714.0	...
10294046	  803.8	  639.2	 3715.0	...
10294047	  803.7	  639.0	 3716.0	...
10294048	  803.5	  638.6	 3717.0	...
10294049	  803.2	  638.2	 3716.0	...
10294050	  802.7	  638.4	 3716.0	...
10294051	  802.1	  638.9	 3715.0	...
10294052	  801.6	  639.3	 3715.0	...
10294053	  801.3	  639.1	 3714.0	...
10294054	  801.3	  638.8	 3715.0	...
10294055	  801.3	  638.8	 3716.0	...
10294056	  801.3	  639.1	 3718.0	...
10294057	  801.4	  639.3	 3720.0	...
10294058	  801.8	  638.9	 3721.0	...
10294059	  802.3	  638.6	 3722.0	...
10294060	  802.8	  638.6	 3724.0	...
10294061	  802.9	  638.7	 3725.0	...
10294062	  802.9	  638.7	 3725.0	...
10294063	  802.9	  638.8	 3725.0	...
10294064	  802.8	  639.0	 3726.0	...
10294065	  802.8	  639.2	 3726.0	...
10294066	  802.7	  639.3	 3723.0	...
10294067	  802.6	  639.2	 3720.0	...
10294068	  802.6	  639.2	 3717.0	...
10294069	  802.8	  638.9	 3717.0	...
10294070	  803.0	  638.6	 3716.0	...
10294071	  803.2	  638.3	 3715.0	...
10294072	  803.2	  638.0	 3715.0	...
10294073	  803.1	  637.7	 3716.0	...
10294074	  802.9	  637.6	 3719.0	...
10294075	  802.5	  637.7	 3723.0	...
10294076	  802.4	  637.9	 3723.0	...
10294077	  802.4	  638.1	 3723.0	...
10294078	  802.2	  638.2	 3723.0	...
10294079	  802.0	  638.6	 3723.0	...
10294080	  801.9	  638.9	 3721.0	...
10294081	  802.2	  639.2	 3719.0	...
10294082	  802.5	  639.2	 3718.0	...
10294083	  802.6	  639.7	 3720.0	...
10294084	  802.6	  640.3	 3722.0	...
10294085	  802.7	  640.1	 3723.0	...
10294086	  802.7	  639.5	 3723.0	...
10294087	  802.5	  638.9	 3724.0	...
10294088	  802.3	  638.8	 3725.0	...
10294089	  802.2	  638.5	 3726.0	...
10294090	  802.4	  638.2	 3726.0	...
10294091	  802.4	  638.1	 3726.0	...
10294092	  802.4	  638.0	 3727.0	...
10294093	  802.3	  638.0	 3728.0	...
10294094	  802.2	  638.0	 3729.0	...
10294095	  802.1	  638.0	 3730.0	...
10294096	  801.9	  638.0	 3731.0	...
10294097	  801.8	  637.9	 3732.0	...
10294098	  801.8	  637.6	 3729.0	...
10294099	  801.8	  637.8	 3726.0	...
10294100	  801.9	  638.2	 3724.0	...
10294101	  801.8	  638.5	 3725.0	...
10294102	  801.5	  638.4	 3725.0	...
10294103	  801.4	  638.1	 3724.0	...
10294104	  801.3	  638.0	 3724.0	...
10294105	  801.4	  637.9	 3724.0	...
10294106	  801.6	  637.7	 3724.0	...
10294107	  801.7	  637.6	 3724.0	...
10294108	  801.8	  637.5	 3724.0	...
10294109	  801.8	  637.5	 3724.0	...
10294110	  801.8	  637.5	 3725.0	...
10294111	  801.8	  637.2	 3725.0	...
10294112	  801.6	  637.0	 3724.0	...
10294113	  801.4	  636.8	 3723.0	...
10294114	  801.2	  636.9	 3722.0	...
10294115	  801.5	  637.2	 3721.0	...
10294116	  801.7	  637.4	 3720.0	...
10294117	  801.9	  637.6	 3720.0	...
10294118	  801.8	  637.7	 3723.0	...
10294119	  801.7	  637.8	 3726.0	...
10294120	  801.6	  637.9	 3728.0	...
10294121	  801.5	  638.4	 3727.0	...
10294122	  801.5	  638.9	 3727.0	...
10294123	  801.5	  639.4	 3727.0	...
10294124	  801.6	  639.5	 3728.0	...
10294125	  801.8	  639.4	 3728.0	...
10294126	  802.1	  638.5	 3728.0	...
10294127	  802.2	  637.5	 3728.0	...
10294128	  802.3	  636.7	 3726.0	...
10294129	  802.3	  636.8	 3725.0	...
10294130	  802.1	  636.8	 3725.0	...
10294131	  801.9	  636.8	 3725.0	...
10294132	  801.7	  636.8	 3724.0	...
10294133	  801.6	  636.8	 3722.0	...
10294134	  801.4	  636.9	 3724.0	...
10294135	  801.3	  637.0	 3726.0	...
10294136	  801.3	  637.5	 3729.0	...
10294137	  801.4	  637.8	 3729.0	...
10294138	  801.1	  638.4	 3730.0	...
10294139	  800.8	  638.7	 3730.0	...
10294140	  800.5	  639.0	 3731.0	...
10294141	  800.5	  638.6	 3731.0	...
10294142	  800.6	  638.3	 3731.0	...
10294143	  800.4	  638.3	 3732.0	...
10294144	  800.2	  638.7	 3732.0	...
10294145	  800.3	  639.1	 3732.0	...
10294146	  800.6	  639.0	 3732.0	...
10294147	  800.9	  638.9	 3732.0	...
10294148	  800.9	  638.5	 3733.0	...
10294149	  801.0	  638.1	 3734.0	...
10294150	  801.0	  637.8	 3734.0	...
10294151	  801.1	  638.0	 3735.0	...
10294152	  801.2	  638.4	 3735.0	...
10294153	  801.1	  638.8	 3735.0	...
10294154	  801.0	  639.2	 3735.0	...
10294155	  800.8	  639.3	 3736.0	...
10294156	  800.8	  639.1	 3738.0	...
10294157	  801.0	  638.8	 3739.0	...
10294158	  801.3	  638.6	 3739.0	...
10294159	  801.2	  638.7	 3739.0	...
10294160	  800.9	  638.7	 3739.0	...
10294161	  800.7	  638.6	 3739.0	...
10294162	  800.7	  638.6	 3739.0	...
10294163	  800.6	  638.7	 3739.0	...
10294164	  800.3	  638.9	 3741.0	...
10294165	  800.1	  639.1	 3743.0	...
10294166	  799.9	  639.1	 3746.0	...
10294167	  799.8	  638.9	 3745.0	...
10294168	  799.8	  638.6	 3745.0	...
10294169	  799.8	  638.2	 3745.0	...
10294170	  800.1	  637.7	 3743.0	...
10294171	  800.2	  637.4	 3742.0	...
10294172	  800.2	  637.5	 3742.0	...
10294173	  799.9	  637.7	 3744.0	...
10294174	  799.7	  637.8	 3745.0	...
10294175	  799.6	  637.7	 3746.0	...
10294176	  799.4	  637.5	 3748.0	...
10294177	  799.4	  637.4	 3750.0	...
10294178	  799.4	  637.2	 3750.0	...
10294179	  799.8	  636.9	 3751.0	...
10294180	  800.3	  636.6	 3751.0	...
10294181	  800.7	  636.7	 3751.0	...
10294182	  800.5	  636.8	 3748.0	...
10294183	  800.2	  637.0	 3745.0	...
10294184	  800.0	  637.3	 3743.0	...
10294185	  800.0	  637.4	 3746.0	...
10294186	  800.0	  637.5	 3748.0	...
10294187	  800.0	  637.5	 3748.0	...
10294188	  799.7	  637.6	 3747.0	...
10294189	  799.1	  637.7	 3747.0	...
10294190	  798.5	  637.2	 3748.0	...
10294191	  798.3	  636.5	 3748.0	...
10294192	  798.3	  636.1	 3748.0	...
10294193	  798.4	  636.3	 3747.0	...
10294194	  798.8	  636.6	 3747.0	...
10294195	  799.2	  636.5	 3748.0	...
10294196	  799.6	  636.2	 3749.0	...
10294197	  799.8	  636.0	 3750.0	...
10294198	  800.0	  635.8	 3751.0	...
10294199	  799.7	  635.9	 3752.0	...
10294200	  799.2	  636.1	 3753.0	...
10294201	  798.6	  636.2	 3755.0	...
10294202	  798.6	  636.4	 3757.0	...
10294203	  798.5	  636.6	 3759.0	...
10294204	  798.5	  636.3	 3759.0	...
10294205	  798.6	  635.8	 3758.0	...
10294206	  798.6	  635.5	 3757.0	...
10294207	  798.6	  635.9	 3755.0	...
10294208	  798.7	  636.4	 3754.0	...
10294209	  798.7	  636.7	 3754.0	...
10294210	  798.7	  636.9	 3752.0	...
10294211	  798.6	  637.1	 3749.0	...
10294212	  798.5	  637.3	 3747.0	...
10294213	  798.4	  637.5	 3748.0	...
10294214	  798.6	  637.4	 3749.0	...
10294215	  798.8	  637.3	 3751.0	...
10294216	  798.9	  637.0	 3752.0	...
10294217	  798.6	  636.9	 3753.0	...
10294218	  798.5	  636.9	 3753.0	...
10294219	  798.3	  636.2	 3753.0	...
10294220	  798.4	  635.4	 3753.0	...
10294221	  798.4	  635.0	 3753.0	...
10294222	  798.5	  635.3	 3759.0	...
10294223	  798.6	  635.6	 3764.0	...
10294224	  798.8	  635.5	 3767.0	...
10294225	  798.9	  635.2	 3764.0	...
10294226	  798.9	  634.9	 3761.0	...
10294227	  798.4	  634.9	 3762.0	...
10294228	  798.0	  635.0	 3765.0	...
10294229	  797.6	  635.3	 3767.0	...
10294230	  797.7	  635.5	 3766.0	...
10294231	  797.8	  635.6	 3766.0	...
10294232	  798.1	  635.4	 3766.0	...
10294233	  798.0	  635.2	 3767.0	...
10294234	  798.0	  635.1	 3768.0	...
10294235	  797.8	  634.9	 3769.0	...
10294236	  798.1	  634.9	 3770.0	...
10294237	  798.3	  634.9	 3771.0	...
10294238	  798.4	  635.0	 3772.0	...
10294239	  798.2	  635.1	 3772.0	...
10294240	  798.1	  635.2	 3773.0	...
10294241	  798.1	  635.3	 3773.0	...
10294242	  798.3	  635.3	 3772.0	...
10294243	  798.5	  635.3	 3770.0	...
10294244	  798.4	  635.3	 3769.0	...
10294245	  798.4	  635.4	 3769.0	...
10294246	  798.3	  635.1	 3771.0	...
10294247	  798.1	  634.7	 3772.0	...
10294248	  797.9	  634.3	 3772.0	...
10294249	  797.7	  634.2	 3771.0	...
10294250	  797.7	  634.3	 3771.0	...
10294251	  797.7	  634.5	 3771.0	...
10294252	  797.6	  635.0	 3775.0	...
10294253	  797.9	  635.5	 3779.0	...
10294254	  798.3	  635.8	 3782.0	...
10294255	  798.4	  636.0	 3782.0	...
10294256	  798.0	  636.0	 3781.0	...
10294257	  797.5	  636.0	 3780.0	...
10294258	  797.3	  635.9	 3778.0	...
10294259	  797.3	  636.3	 3776.0	...
10294260	  797.5	  636.6	 3775.0	...
10294261	  797.8	  636.8	 3775.0	...
10294262	  798.0	  636.5	 3777.0	...
10294263	  798.0	  635.9	 3779.0	...
10294264	  798.1	  635.5	 3782.0	...
10294265	  797.9	  635.2	 3782.0	...
10294266	  797.7	  635.4	 3783.0	...
10294267	  797.4	  635.5	 3783.0	...
10294268	  797.2	  635.6	 3784.0	...
10294269	  797.0	  635.5	 3785.0	...
EFIX R   10293359	10294269	911	  802.5	  635.7	   3780
SSACC R  10294270
10294270	  796.0	  634.9	 3785.0	...
10294271	  795.2	  634.2	 3785.0	...
10294272	  793.2	  632.3	 3785.0	...
10294273	  792.0	  630.2	 3785.0	...
10294274	  790.4	  626.9	 3789.0	...
10294275	  788.4	  624.2	 3792.0	...
10294276	  786.2	  621.6	 3796.0	...
10294277	  783.8	  619.6	 3797.0	...
10294278	  782.9	  616.8	 3796.0	...
10294279	  782.1	  613.7	 3793.0	...
10294280	  781.7	  611.2	 3790.0	...
10294281	  781.3	  610.1	 3787.0	...
10294282	  781.0	  608.8	 3786.0	...
ESACC R  10294270	10294282	13	  796.0	  634.9	  781.0	  608.8	   0.64	     62
SFIX R   10294283
10294283	  780.9	  607.6	 3785.0	...
10294284	  781.7	  605.7	 3785.0	...
10294285	  782.5	  604.8	 3786.0	...
10294286	  783.3	  603.9	 3787.0	...
10294287	  783.7	  604.0	 3789.0	...
10294288	  784.2	  604.0	 3791.0	...
10294289	  784.9	  604.1	 3791.0	...
10294290	  785.1	  604.1	 3791.0	...
10294291	  785.3	  604.3	 3791.0	...
10294292	  785.2	  604.9	 3792.0	...
10294293	  785.0	  605.4	 3794.0	...
10294294	  785.0	  606.0	 3797.0	...
10294295	  784.9	  606.2	 3798.0	...
10294296	  784.8	  606.5	 3799.0	...
10294297	  784.6	  606.6	 3799.0	...
10294298	  784.5	  606.9	 3799.0	...
10294299	  784.4	  607.2	 3797.0	...
10294300	  784.7	  607.2	 3794.0	...
10294301	  784.9	  607.4	 3793.0	...
10294302	  785.0	  607.4	 3793.0	...
10294303	  784.9	  607.4	 3794.0	...
10294304	  784.8	  607.2	 3798.0	...
10294305	  784.8	  607.1	 3803.0	...
10294306	  784.8	  607.1	 3806.0	...
10294307	  784.7	  607.1	 3802.0	...
10294308	  784.5	  607.1	 3798.0	...
10294309	  784.2	  607.1	 3796.0	...
10294310	  784.0	  607.0	 3797.0	...
10294311	  783.9	  606.9	 3798.0	...
10294312	  784.0	  607.1	 3800.0	...
10294313	  784.1	  607.2	 3802.0	...
10294314	  784.2	  607.3	 3802.0	...
10294315	  784.1	  607.3	 3803.0	...
10294316	  784.1	  607.5	 3803.0	...
10294317	  784.4	  607.6	 3804.0	...
10294318	  784.7	  607.4	 3805.0	...
10294319	  785.1	  607.1	 3805.0	...
10294320	  785.3	  606.8	 3807.0	...
10294321	  785.0	  606.9	 3811.0	...
10294322	  784.4	  607.0	 3814.0	...
10294323	  783.9	  607.0	 3815.0	...
10294324	  783.9	  607.2	 3814.0	...
10294325	  784.0	  607.3	 3812.0	...
10294326	  784.2	  607.3	 3810.0	...
10294327	  784.2	  607.2	 3810.0	...
10294328	  784.1	  607.1	 3810.0	...
10294329	  783.8	  607.1	 3812.0	...
10294330	  783.5	  607.1	 3813.0	...
10294331	  783.3	  607.4	 3814.0	...
10294332	  783.2	  607.7	 3814.0	...
10294333	  783.4	  608.0	 3814.0	...
10294334	  783.7	  608.1	 3814.0	...
10294335	  783.7	  607.9	 3817.0	...
10294336	  783.7	  607.5	 3820.0	...
10294337	  783.5	  607.2	 3823.0	...
10294338	  783.5	  607.3	 3823.0	...
10294339	  783.6	  607.5	 3826.0	...
10294340	  783.7	  607.4	 3829.0	...
10294341	  783.8	  607.0	 3832.0	...
10294342	  783.4	  606.5	 3832.0	...
10294343	  783.1	  606.4	 3832.0	...
10294344	  783.0	  606.8	 3833.0	...
MSG	10294345 0000 _ Number Off
10294345	  783.1	  607.1	 3834.0	...
10294346	  783.2	  607.5	 3834.0	...
10294347	  783.2	  607.9	 3831.0	...
10294348	  783.0	  607.7	 3827.0	...
10294349	  782.8	  607.2	 3826.0	...
10294350	  782.6	  606.7	 3825.0	...
10294351	  782.6	  606.6	 3825.0	...
10294352	  782.8	  606.5	 3824.0	...
10294353	  783.0	  606.4	 3822.0	...
10294354	  782.9	  606.5	 3821.0	...
10294355	  782.6	  607.0	 3822.0	...
10294356	  782.2	  607.6	 3823.0	...
10294357	  782.2	  607.5	 3823.0	...
10294358	  782.2	  606.9	 3824.0	...
10294359	  782.2	  606.2	 3825.0	...
10294360	  782.5	  606.1	 3827.0	...
10294361	  782.8	  606.6	 3827.0	...
10294362	  783.2	  607.2	 3828.0	...
10294363	  783.3	  607.8	 3828.0	...
10294364	  782.8	  607.9	 3828.0	...
10294365	  782.2	  607.8	 3828.0	...
10294366	  781.9	  607.6	 3828.0	...
10294367	  782.1	  607.8	 3828.0	...
10294368	  782.2	  608.2	 3828.0	...
10294369	  782.0	  608.8	 3828.0	...
10294370	  781.7	  608.9	 3828.0	...
10294371	  781.5	  608.4	 3829.0	...
10294372	  781.5	  607.9	 3829.0	...
10294373	  781.5	  607.4	 3827.0	...
10294374	  781.5	  607.3	 3824.0	...
10294375	  781.6	  607.0	 3822.0	...
10294376	  781.8	  606.7	 3824.0	...
10294377	  782.0	  606.5	 3828.0	...
10294378	  782.5	  606.7	 3832.0	...
10294379	  783.0	  606.9	 3834.0	...
10294380	  783.5	  607.0	 3835.0	...
10294381	  783.6	  607.5	 3835.0	...
10294382	  783.2	  608.2	 3834.0	...
10294383	  782.9	  608.9	 3835.0	...
10294384	  782.6	  608.8	 3836.0	...
10294385	  782.9	  608.5	 3837.0	...
10294386	  783.0	  608.2	 3838.0	...
10294387	  783.0	  607.6	 3838.0	...
10294388	  782.9	  607.1	 3839.0	...
10294389	  782.3	  606.8	 3840.0	...
10294390	  781.7	  606.9	 3840.0	...
10294391	  781.3	  607.1	 3840.0	...
10294392	  781.1	  607.3	 3840.0	...
10294393	  781.0	  607.5	 3839.0	...
10294394	  781.1	  607.6	 3839.0	...
10294395	  781.4	  607.8	 3839.0	...
10294396	  781.7	  608.0	 3840.0	...
10294397	  781.7	  608.0	 3842.0	...
10294398	  781.5	  607.8	 3842.0	...
10294399	  781.3	  607.5	 3841.0	...
10294400	  781.1	  607.5	 3840.0	...
10294401	  781.1	  607.3	 3839.0	...
10294402	  781.2	  607.1	 3839.0	...
10294403	  781.2	  607.1	 3840.0	...
10294404	  781.2	  607.1	 3840.0	...
10294405	  781.1	  607.1	 3841.0	...
10294406	  781.1	  607.1	 3841.0	...
10294407	  781.1	  607.2	 3843.0	...
10294408	  781.1	  607.3	 3846.0	...
10294409	  780.9	  607.2	 3848.0	...
10294410	  780.7	  607.1	 3845.0	...
10294411	  780.4	  607.0	 3842.0	...
10294412	  780.2	  606.9	 3842.0	...
10294413	  780.0	  607.1	 3843.0	...
10294414	  779.9	  607.4	 3844.0	...
10294415	  780.3	  607.5	 3843.0	...
10294416	  780.8	  607.4	 3843.0	...
10294417	  781.0	  607.3	 3845.0	...
10294418	  780.9	  607.2	 3847.0	...
10294419	  780.8	  607.2	 3852.0	...
10294420	  780.8	  607.2	 3854.0	...
10294421	  780.7	  607.2	 3856.0	...
10294422	  780.3	  607.2	 3857.0	...
10294423	  779.9	  607.5	 3857.0	...
10294424	  779.6	  607.9	 3857.0	...
10294425	  779.5	  608.4	 3856.0	...
10294426	  779.4	  608.6	 3856.0	...
10294427	  779.6	  608.5	 3855.0	...
10294428	  779.7	  608.3	 3854.0	...
10294429	  779.9	  608.1	 3853.0	...
10294430	  779.9	  608.0	 3853.0	...
10294431	  779.9	  607.9	 3853.0	...
10294432	  779.6	  607.8	 3856.0	...
10294433	  779.2	  607.6	 3860.0	...
10294434	  778.7	  607.2	 3863.0	...
10294435	  778.5	  606.9	 3863.0	...
10294436	  778.5	  606.8	 3863.0	...
10294437	  778.5	  606.9	 3863.0	...
10294438	  778.6	  607.1	 3862.0	...
10294439	  778.5	  607.1	 3862.0	...
10294440	  778.5	  607.1	 3861.0	...
10294441	  778.5	  607.5	 3859.0	...
10294442	  778.5	  607.9	 3857.0	...
10294443	  778.5	  608.1	 3861.0	...
10294444	  778.7	  608.0	 3867.0	...
10294445	  779.0	  607.8	 3872.0	...
10294446	  779.3	  607.6	 3871.0	...
10294447	  779.4	  607.4	 3870.0	...
10294448	  779.5	  607.2	 3869.0	...
10294449	  779.4	  607.1	 3869.0	...
10294450	  779.3	  607.1	 3869.0	...
10294451	  779.1	  607.1	 3869.0	...
10294452	  779.0	  607.2	 3869.0	...
10294453	  778.9	  607.0	 3869.0	...
10294454	  778.8	  606.6	 3869.0	...
10294455	  778.8	  606.1	 3867.0	...
10294456	  778.7	  606.1	 3865.0	...
10294457	  778.8	  606.3	 3864.0	...
10294458	  778.9	  606.4	 3866.0	...
10294459	  779.1	  606.5	 3868.0	...
10294460	  779.2	  606.6	 3869.0	...
10294461	  779.2	  606.8	 3868.0	...
10294462	  779.1	  606.8	 3867.0	...
10294463	  779.0	  606.9	 3868.0	...
10294464	  778.7	  607.0	 3869.0	...
10294465	  778.4	  606.8	 3871.0	...
10294466	  778.5	  606.6	 3872.0	...
10294467	  778.9	  606.3	 3873.0	...
10294468	  779.2	  606.3	 3875.0	...
10294469	  779.6	  606.1	 3876.0	...
10294470	  780.1	  605.9	 3876.0	...
10294471	  779.7	  605.8	 3876.0	...
10294472	  779.0	  605.9	 3876.0	...
10294473	  778.2	  606.1	 3877.0	...
10294474	  778.2	  606.2	 3877.0	...
10294475	  778.2	  606.4	 3878.0	...
10294476	  778.3	  606.4	 3877.0	...
10294477	  778.4	  606.5	 3876.0	...
10294478	  778.3	  606.6	 3880.0	...
10294479	  777.9	  606.8	 3884.0	...
10294480	  777.5	  607.0	 3886.0	...
10294481	  778.0	  607.0	 3883.0	...
10294482	  778.7	  606.8	 3881.0	...
10294483	  778.9	  606.4	 3886.0	...
10294484	  778.3	  606.0	 3891.0	...
10294485	  777.7	  605.8	 3895.0	...
10294486	  777.8	  605.7	 3896.0	...
10294487	  778.1	  605.6	 3895.0	...
10294488	  778.4	  605.6	 3894.0	...
10294489	  778.3	  605.7	 3894.0	...
10294490	  778.0	  606.1	 3894.0	...
10294491	  777.8	  606.6	 3894.0	...
10294492	  777.8	  607.2	 3893.0	...
10294493	  777.8	  607.6	 3892.0	...
10294494	  777.9	  608.0	 3891.0	...
10294495	  778.0	  608.1	 3890.0	...
10294496	  778.1	  608.2	 3893.0	...
10294497	  778.2	  608.3	 3895.0	...
10294498	  778.1	  608.4	 3898.0	...
10294499	  778.1	  608.0	 3898.0	...
10294500	  777.9	  607.4	 3897.0	...
10294501	  778.0	  606.8	 3894.0	...
10294502	  778.0	  606.5	 3892.0	...
10294503	  777.9	  606.3	 3891.0	...
10294504	  777.8	  606.6	 3892.0	...
10294505	  778.1	  607.1	 3890.0	...
10294506	  778.5	  607.3	 3887.0	...
10294507	  778.8	  606.9	 3884.0	...
10294508	  778.8	  606.5	 3884.0	...
10294509	  778.9	  607.0	 3885.0	...
10294510	  779.0	  607.6	 3886.0	...
10294511	  779.2	  607.5	 3886.0	...
10294512	  779.3	  607.0	 3888.0	...
10294513	  779.4	  606.5	 3891.0	...
10294514	  779.4	  606.6	 3895.0	...
10294515	  779.0	  606.6	 3897.0	...
10294516	  778.6	  606.5	 3899.0	...
10294517	  778.0	  606.6	 3899.0	...
10294518	  777.7	  606.6	 3896.0	...
10294519	  777.4	  606.6	 3893.0	...
10294520	  777.6	  606.8	 3890.0	...
10294521	  778.1	  607.0	 3891.0	...
10294522	  778.5	  607.1	 3891.0	...
10294523	  778.6	  606.8	 3891.0	...
10294524	  778.4	  606.5	 3891.0	...
10294525	  778.4	  606.4	 3889.0	...
10294526	  778.3	  606.4	 3889.0	...
10294527	  778.2	  606.4	 3889.0	...
10294528	  778.5	  606.9	 3888.0	...
10294529	  778.8	  607.2	 3889.0	...
10294530	  778.9	  607.4	 3889.0	...
10294531	  778.7	  607.3	 3891.0	...
10294532	  778.4	  607.1	 3892.0	...
10294533	  778.4	  607.0	 3893.0	...
10294534	  778.6	  607.2	 3894.0	...
10294535	  778.7	  607.4	 3895.0	...
10294536	  779.0	  608.0	 3895.0	...
10294537	  779.1	  608.6	 3895.0	...
10294538	  779.2	  609.2	 3893.0	...
10294539	  779.1	  609.4	 3892.0	...
10294540	  779.0	  609.2	 3891.0	...
10294541	  778.8	  608.7	 3890.0	...
10294542	  778.6	  608.3	 3888.0	...
10294543	  778.4	  608.1	 3889.0	...
MSG	10294544 0000 _ Number On
10294544	  778.5	  608.2	 3891.0	...
10294545	  778.6	  608.3	 3893.0	...
10294546	  778.7	  608.3	 3892.0	...
10294547	  778.7	  608.4	 3891.0	...
10294548	  778.7	  608.5	 3889.0	...
10294549	  778.6	  608.7	 3889.0	...
10294550	  778.7	  608.8	 3894.0	...
10294551	  778.7	  608.6	 3899.0	...
10294552	  778.6	  608.2	 3903.0	...
10294553	  778.4	  607.6	 3902.0	...
10294554	  778.2	  607.3	 3902.0	...
10294555	  778.1	  607.0	 3903.0	...
10294556	  778.6	  607.0	 3901.0	...
10294557	  779.0	  607.1	 3897.0	...
10294558	  779.5	  607.3	 3895.0	...
10294559	  779.3	  607.5	 3897.0	...
10294560	  779.2	  607.5	 3899.0	...
10294561	  779.1	  607.9	 3901.0	...
10294562	  779.1	  608.4	 3904.0	...
10294563	  779.0	  608.9	 3908.0	...
10294564	  778.9	  608.2	 3910.0	...
10294565	  779.0	  607.5	 3909.0	...
10294566	  779.1	  606.6	 3907.0	...
10294567	  779.4	  606.5	 3905.0	...
10294568	  779.6	  606.3	 3899.0	...
10294569	  779.9	  606.3	 3894.0	...
10294570	  779.9	  606.0	 3894.0	...
10294571	  779.7	  605.7	 3897.0	...
10294572	  779.6	  606.2	 3900.0	...
10294573	  779.5	  606.9	 3900.0	...
10294574	  779.6	  607.6	 3899.0	...
10294575	  779.7	  607.9	 3902.0	...
10294576	  779.7	  608.2	 3906.0	...
10294577	  779.7	  608.5	 3911.0	...
10294578	  779.5	  608.2	 3911.0	...
10294579	  779.3	  607.9	 3914.0	...
10294580	  779.1	  608.1	 3916.0	...
10294581	  779.0	  608.7	 3914.0	...
10294582	  778.9	  609.3	 3910.0	...
10294583	  778.8	  609.3	 3909.0	...
10294584	  778.9	  608.6	 3911.0	...
10294585	  779.0	  607.8	 3913.0	...
10294586	  779.3	  607.4	 3913.0	...
10294587	  779.6	  607.7	 3913.0	...
10294588	  779.8	  608.1	 3913.0	...
10294589	  779.9	  608.2	 3912.0	...
10294590	  779.9	  608.3	 3912.0	...
10294591	  779.8	  607.8	 3911.0	...
10294592	  779.4	  607.6	 3910.0	...
10294593	  779.2	  607.5	 3913.0	...
10294594	  779.2	  607.9	 3916.0	...
10294595	  779.2	  607.9	 3916.0	...
10294596	  779.0	  607.6	 3914.0	...
10294597	  778.8	  607.4	 3912.0	...
10294598	  778.8	  608.0	 3914.0	...
10294599	  779.2	  608.5	 3915.0	...
10294600	  779.7	  609.0	 3916.0	...
10294601	  780.2	  608.9	 3916.0	...
10294602	  780.2	  608.5	 3916.0	...
10294603	  780.1	  608.1	 3916.0	...
10294604	  779.9	  607.7	 3919.0	...
10294605	  779.8	  607.6	 3922.0	...
10294606	  779.7	  607.4	 3924.0	...
10294607	  779.7	  607.1	 3921.0	...
10294608	  779.6	  606.9	 3918.0	...
10294609	  779.4	  607.4	 3916.0	...
10294610	  779.2	  608.0	 3915.0	...
10294611	  779.0	  607.8	 3915.0	...
10294612	  778.8	  606.9	 3916.0	...
10294613	  778.8	  606.0	 3916.0	...
10294614	  778.8	  606.5	 3916.0	...
10294615	  778.9	  607.2	 3914.0	...
10294616	  779.0	  607.9	 3912.0	...
10294617	  779.0	  607.7	 3913.0	...
10294618	  778.8	  607.5	 3914.0	...
10294619	  779.1	  607.3	 3915.0	...
10294620	  779.4	  607.2	 3913.0	...
10294621	  779.7	  607.2	 3912.0	...
10294622	  779.8	  607.1	 3913.0	...
10294623	  780.0	  607.1	 3916.0	...
10294624	  780.1	  607.3	 3919.0	...
10294625	  780.0	  607.5	 3919.0	...
10294626	  780.0	  607.7	 3918.0	...
10294627	  780.0	  607.9	 3918.0	...
10294628	  780.1	  608.0	 3917.0	...
10294629	  779.8	  608.2	 3916.0	...
10294630	  779.5	  608.1	 3915.0	...
10294631	  779.3	  608.0	 3915.0	...
10294632	  779.5	  607.9	 3916.0	...
10294633	  779.6	  607.4	 3917.0	...
10294634	  779.4	  606.8	 3918.0	...
10294635	  779.2	  606.2	 3919.0	...
10294636	  779.2	  607.0	 3920.0	...
10294637	  779.4	  607.7	 3920.0	...
10294638	  779.8	  608.6	 3917.0	...
10294639	  780.0	  608.6	 3914.0	...
10294640	  779.7	  608.8	 3911.0	...
10294641	  779.2	  609.0	 3911.0	...
10294642	  778.6	  609.2	 3910.0	...
10294643	  778.6	  609.2	 3913.0	...
10294644	  778.5	  608.7	 3915.0	...
10294645	  778.4	  608.0	 3917.0	...
10294646	  778.6	  607.4	 3914.0	...
10294647	  778.8	  607.5	 3910.0	...
10294648	  779.2	  607.5	 3906.0	...
10294649	  779.4	  607.6	 3905.0	...
10294650	  779.7	  607.5	 3903.0	...
10294651	  779.7	  607.4	 3903.0	...
10294652	  779.6	  607.6	 3906.0	...
10294653	  779.5	  607.7	 3909.0	...
10294654	  779.4	  607.7	 3910.0	...
10294655	  779.2	  607.5	 3910.0	...
10294656	  779.2	  607.2	 3909.0	...
10294657	  779.2	  607.3	 3911.0	...
10294658	  779.2	  607.3	 3911.0	...
10294659	  779.3	  607.4	 3911.0	...
10294660	  779.5	  607.5	 3910.0	...
10294661	  779.8	  607.3	 3910.0	...
10294662	  779.9	  606.9	 3910.0	...
10294663	  780.0	  607.1	 3910.0	...
10294664	  779.9	  607.7	 3911.0	...
10294665	  779.7	  607.8	 3912.0	...
10294666	  779.6	  607.4	 3913.0	...
10294667	  779.5	  607.0	 3913.0	...
10294668	  779.2	  607.0	 3912.0	...
10294669	  779.0	  607.0	 3913.0	...
10294670	  778.8	  607.0	 3913.0	...
10294671	  778.8	  607.1	 3913.0	...
10294672	  778.6	  607.1	 3913.0	...
10294673	  778.5	  607.1	 3912.0	...
10294674	  778.5	  607.0	 3912.0	...
10294675	  779.0	  606.7	 3914.0	...
10294676	  779.6	  606.3	 3916.0	...
10294677	  779.8	  605.8	 3918.0	...
10294678	  779.8	  605.7	 3918.0	...
10294679	  779.7	  605.6	 3917.0	...
10294680	  779.5	  605.5	 3917.0	...
10294681	  779.6	  605.4	 3916.0	...
10294682	  779.7	  605.3	 3915.0	...
10294683	  779.8	  605.3	 3914.0	...
10294684	  779.7	  605.6	 3914.0	...
10294685	  779.7	  606.1	 3915.0	...
10294686	  779.7	  606.5	 3915.0	...
10294687	  779.5	  606.8	 3916.0	...
10294688	  779.3	  606.8	 3917.0	...
10294689	  778.9	  606.8	 3919.0	...
10294690	  778.8	  606.9	 3920.0	...
10294691	  779.1	  607.0	 3921.0	...
10294692	  779.5	  607.0	 3918.0	...
10294693	  779.8	  606.9	 3915.0	...
10294694	  779.8	  606.9	 3911.0	...
10294695	  779.7	  606.9	 3910.0	...
10294696	  779.6	  606.6	 3907.0	...
10294697	  779.5	  606.2	 3905.0	...
10294698	  779.5	  605.4	 3905.0	...
10294699	  779.4	  605.1	 3906.0	...
10294700	  779.2	  605.8	 3907.0	...
10294701	  779.1	  606.9	 3907.0	...
10294702	  779.2	  607.4	 3906.0	...
10294703	  779.4	  606.8	 3907.0	...
10294704	  779.5	  606.1	 3909.0	...
10294705	  779.4	  605.9	 3911.0	...
10294706	  779.2	  606.2	 3911.0	...
10294707	  779.1	  606.6	 3910.0	...
10294708	  779.0	  607.0	 3908.0	...
10294709	  778.9	  607.0	 3910.0	...
10294710	  778.9	  606.9	 3911.0	...
10294711	  779.0	  606.7	 3913.0	...
10294712	  779.5	  606.4	 3915.0	...
10294713	  780.0	  606.3	 3914.0	...
10294714	  780.2	  606.0	 3912.0	...
10294715	  780.0	  605.7	 3913.0	...
10294716	  779.9	  605.5	 3917.0	...
10294717	  779.8	  605.6	 3918.0	...
10294718	  779.8	  605.6	 3915.0	...
10294719	  779.8	  605.9	 3912.0	...
10294720	  780.1	  606.0	 3912.0	...
10294721	  780.5	  606.0	 3913.0	...
10294722	  780.6	  605.9	 3914.0	...
10294723	  780.2	  606.1	 3915.0	...
10294724	  779.5	  606.5	 3915.0	...
10294725	  779.1	  606.9	 3914.0	...
10294726	  778.7	  607.0	 3913.0	...
10294727	  778.4	  606.9	 3912.0	...
10294728	  778.6	  606.7	 3912.0	...
10294729	  779.2	  606.5	 3916.0	...
10294730	  779.7	  606.2	 3921.0	...
10294731	  779.7	  605.9	 3926.0	...
10294732	  779.4	  605.7	 3927.0	...
10294733	  779.2	  605.8	 3927.0	...
10294734	  778.9	  605.9	 3926.0	...
10294735	  779.0	  605.9	 3926.0	...
10294736	  779.4	  605.9	 3925.0	...
10294737	  779.7	  605.9	 3925.0	...
10294738	  779.7	  606.0	 3925.0	...
10294739	  779.3	  606.0	 3923.0	...
10294740	  778.8	  606.0	 3921.0	...
10294741	  778.8	  605.7	 3915.0	...
10294742	  779.1	  605.5	 3911.0	...
10294743	  779.8	  605.3	 3914.0	...
10294744	  780.1	  605.3	 3920.0	...
10294745	  780.4	  605.6	 3928.0	...
10294746	  779.8	  606.1	 3930.0	...
10294747	  779.2	  605.9	 3932.0	...
10294748	  778.9	  605.7	 3929.0	...
10294749	  779.0	  605.5	 3925.0	...
10294750	  779.3	  605.6	 3922.0	...
10294751	  779.3	  605.9	 3922.0	...
10294752	  779.2	  606.2	 3923.0	...
10294753	  778.9	  606.4	 3923.0	...
10294754	  779.0	  606.0	 3923.0	...
10294755	  779.0	  605.6	 3923.0	...
10294756	  779.0	  605.1	 3923.0	...
10294757	  779.3	  604.9	 3923.0	...
10294758	  779.7	  604.8	 3921.0	...
10294759	  779.9	  604.8	 3920.0	...
10294760	  779.8	  604.8	 3918.0	...
10294761	  779.7	  604.8	 3919.0	...
10294762	  779.8	  604.7	 3921.0	...
10294763	  779.6	  604.6	 3923.0	...
10294764	  779.5	  604.5	 3925.0	...
10294765	  779.5	  605.1	 3925.0	...
10294766	  779.6	  605.5	 3925.0	...
10294767	  779.7	  605.9	 3924.0	...
10294768	  779.6	  605.4	 3924.0	...
10294769	  780.1	  604.8	 3925.0	...
10294770	  780.7	  604.7	 3925.0	...
10294771	  781.2	  604.9	 3926.0	...
10294772	  781.0	  605.2	 3926.0	...
10294773	  780.4	  605.3	 3926.0	...
10294774	  779.9	  605.4	 3925.0	...
10294775	  779.7	  605.4	 3923.0	...
10294776	  779.9	  605.3	 3921.0	...
10294777	  780.1	  605.3	 3919.0	...
10294778	  779.9	  605.3	 3919.0	...
10294779	  779.7	  605.3	 3918.0	...
10294780	  779.5	  605.3	 3918.0	...
10294781	  779.5	  605.4	 3919.0	...
10294782	  779.3	  605.5	 3921.0	...
10294783	  779.3	  605.7	 3924.0	...
10294784	  779.3	  605.8	 3927.0	...
10294785	  779.3	  605.8	 3929.0	...
10294786	  779.4	  605.3	 3930.0	...
10294787	  779.6	  604.9	 3928.0	...
10294788	  779.8	  604.5	 3930.0	...
10294789	  780.0	  604.7	 3932.0	...
10294790	  780.1	  604.8	 3932.0	...
10294791	  780.3	  605.0	 3931.0	...
10294792	  780.4	  604.9	 3929.0	...
10294793	  780.2	  604.8	 3928.0	...
10294794	  780.1	  604.7	 3929.0	...
10294795	  780.1	  605.2	 3929.0	...
10294796	  780.2	  605.7	 3928.0	...
10294797	  780.3	  606.4	 3927.0	...
10294798	  780.3	  606.7	 3928.0	...
10294799	  780.3	  606.8	 3930.0	...
10294800	  780.2	  606.6	 3931.0	...
10294801	  780.1	  606.4	 3930.0	...
10294802	  780.3	  606.2	 3930.0	...
10294803	  780.4	  605.7	 3930.0	...
10294804	  780.5	  605.3	 3930.0	...
10294805	  780.8	  605.2	 3929.0	...
10294806	  781.0	  605.4	 3928.0	...
10294807	  781.2	  605.8	 3928.0	...
10294808	  781.0	  605.9	 3930.0	...
10294809	  780.6	  605.9	 3932.0	...
10294810	  780.3	  605.8	 3932.0	...
10294811	  780.1	  605.9	 3931.0	...
10294812	  780.0	  606.2	 3928.0	...
10294813	  780.0	  606.1	 3928.0	...
10294814	  779.8	  605.8	 3927.0	...
10294815	  779.6	  605.5	 3927.0	...
10294816	  779.7	  605.3	 3927.0	...
10294817	  780.0	  605.1	 3927.0	...
10294818	  780.3	  605.1	 3928.0	...
10294819	  780.2	  605.5	 3927.0	...
10294820	  780.3	  605.7	 3927.0	...
10294821	  780.4	  605.7	 3927.0	...
10294822	  780.5	  605.7	 3927.0	...
10294823	  780.6	  605.8	 3927.0	...
10294824	  780.5	  605.9	 3929.0	...
10294825	  780.3	  605.3	 3930.0	...
10294826	  780.2	  604.8	 3931.0	...
10294827	  780.1	  604.2	 3931.0	...
10294828	  780.2	  604.2	 3930.0	...
10294829	  780.1	  604.5	 3931.0	...
10294830	  779.8	  604.8	 3931.0	...
10294831	  779.4	  604.5	 3931.0	...
10294832	  779.3	  604.0	 3931.0	...
10294833	  779.5	  604.0	 3931.0	...
10294834	  779.6	  604.5	 3931.0	...
10294835	  779.9	  605.1	 3931.0	...
10294836	  780.0	  605.2	 3931.0	...
10294837	  780.3	  604.7	 3930.0	...
10294838	  780.5	  604.1	 3930.0	...
10294839	  780.8	  603.6	 3929.0	...
10294840	  781.2	  603.8	 3929.0	...
10294841	  781.5	  604.0	 3925.0	...
10294842	  781.2	  604.3	 3921.0	...
10294843	  780.7	  604.6	 3921.0	...
10294844	  780.2	  605.1	 3924.0	...
10294845	  780.2	  605.2	 3926.0	...
10294846	  780.2	  605.4	 3925.0	...
10294847	  780.1	  605.4	 3925.0	...
10294848	  780.1	  605.2	 3928.0	...
10294849	  780.2	  604.9	 3931.0	...
10294850	  780.2	  604.6	 3933.0	...
10294851	  780.0	  604.5	 3932.0	...
10294852	  779.7	  604.4	 3932.0	...
10294853	  779.6	  604.4	 3932.0	...
10294854	  780.0	  604.4	 3933.0	...
10294855	  780.5	  604.5	 3933.0	...
10294856	  780.9	  604.6	 3933.0	...
MSG	10294857 0000 _ Number Off
10294857	  780.5	  604.8	 3933.0	...
10294858	  780.1	  604.8	 3932.0	...
10294859	  779.7	  604.9	 3932.0	...
10294860	  779.8	  604.8	 3931.0	...
10294861	  780.0	  604.8	 3930.0	...
10294862	  780.2	  604.8	 3930.0	...
10294863	  780.3	  605.1	 3930.0	...
10294864	  780.3	  605.3	 3929.0	...
10294865	  780.2	  605.0	 3929.0	...
10294866	  780.2	  604.5	 3928.0	...
10294867	  780.3	  604.1	 3926.0	...
10294868	  780.4	  604.4	 3923.0	...
10294869	  780.6	  604.6	 3921.0	...
10294870	  780.7	  604.8	 3922.0	...
10294871	  780.6	  604.8	 3922.0	...
10294872	  780.1	  604.7	 3922.0	...
10294873	  779.6	  604.6	 3925.0	...
10294874	  779.7	  604.6	 3927.0	...
10294875	  780.8	  604.7	 3931.0	...
10294876	  781.9	  604.8	 3932.0	...
EFIX R   10294283	10294876	594	  780.2	  606.7	   3887
SSACC R  10294877
10294877	  782.9	  604.8	 3933.0	...
10294878	  784.4	  604.4	 3932.0	...
10294879	  786.9	  603.7	 3930.0	...
10294880	  789.3	  602.1	 3925.0	...
10294881	  791.8	  600.8	 3920.0	...
10294882	  793.7	  599.6	 3916.0	...
10294883	  795.8	  599.3	 3918.0	...
ESACC R  10294877	10294883	7	  782.9	  604.8	  795.8	  599.3	   0.30	     42
SFIX R   10294884
10294884	  796.9	  599.0	 3921.0	...
10294885	  797.9	  598.8	 3923.0	...
10294886	  798.3	  598.4	 3923.0	...
10294887	  798.7	  598.0	 3923.0	...
10294888	  798.7	  597.3	 3920.0	...
10294889	  798.6	  596.7	 3915.0	...
10294890	  798.4	  596.3	 3915.0	...
10294891	  797.7	  596.4	 3918.0	...
10294892	  796.5	  596.7	 3922.0	...
10294893	  795.5	  596.9	 3921.0	...
10294894	  795.2	  597.1	 3919.0	...
10294895	  795.3	  597.2	 3916.0	...
10294896	  795.1	  598.3	 3915.0	...
10294897	  794.8	  599.3	 3914.0	...
10294898	  794.6	  600.3	 3915.0	...
10294899	  794.8	  600.1	 3917.0	...
10294900	  795.0	  600.0	 3918.0	...
10294901	  795.1	  600.1	 3919.0	...
10294902	  795.1	  600.3	 3920.0	...
10294903	  795.0	  600.7	 3923.0	...
10294904	  794.9	  600.9	 3926.0	...
10294905	  794.6	  601.0	 3927.0	...
10294906	  794.2	  600.8	 3927.0	...
10294907	  793.9	  600.6	 3927.0	...
10294908	  793.6	  600.2	 3927.0	...
10294909	  793.5	  599.8	 3928.0	...
10294910	  793.3	  599.7	 3929.0	...
10294911	  793.5	  599.9	 3929.0	...
10294912	  793.9	  600.4	 3929.0	...
10294913	  794.3	  600.7	 3931.0	...
10294914	  794.3	  600.6	 3932.0	...
10294915	  794.1	  600.4	 3931.0	...
10294916	  793.6	  600.3	 3929.0	...
10294917	  793.2	  600.6	 3928.0	...
10294918	  793.3	  599.7	 3931.0	...
10294919	  793.9	  598.8	 3933.0	...
10294920	  794.4	  598.1	 3930.0	...
10294921	  794.3	  598.5	 3926.0	...
10294922	  794.0	  599.0	 3921.0	...
10294923	  793.5	  599.3	 3921.0	...
10294924	  793.1	  599.3	 3922.0	...
10294925	  793.4	  599.3	 3924.0	...
10294926	  794.0	  599.2	 3926.0	...
10294927	  794.4	  599.2	 3926.0	...
10294928	  794.0	  599.4	 3926.0	...
10294929	  793.7	  599.6	 3926.0	...
10294930	  793.5	  599.9	 3926.0	...
10294931	  794.1	  600.1	 3924.0	...
10294932	  794.6	  600.3	 3922.0	...
10294933	  794.6	  600.3	 3921.0	...
10294934	  794.2	  600.3	 3921.0	...
10294935	  793.8	  600.1	 3921.0	...
10294936	  793.7	  600.1	 3922.0	...
10294937	  793.5	  600.2	 3923.0	...
10294938	  793.3	  600.2	 3924.0	...
10294939	  793.0	  599.9	 3926.0	...
10294940	  792.9	  599.6	 3929.0	...
10294941	  792.7	  599.7	 3931.0	...
10294942	  792.8	  600.1	 3931.0	...
10294943	  793.0	  600.2	 3932.0	...
10294944	  793.3	  599.9	 3933.0	...
10294945	  793.6	  599.5	 3932.0	...
10294946	  793.7	  599.4	 3931.0	...
10294947	  793.7	  599.3	 3931.0	...
10294948	  793.7	  599.4	 3931.0	...
10294949	  793.7	  599.5	 3930.0	...
10294950	  793.9	  599.6	 3930.0	...
10294951	  794.1	  599.7	 3930.0	...
10294952	  794.3	  599.7	 3932.0	...
10294953	  794.3	  599.3	 3932.0	...
10294954	  794.2	  598.8	 3933.0	...
10294955	  794.3	  598.7	 3933.0	...
10294956	  794.5	  599.1	 3932.0	...
10294957	  794.5	  599.5	 3931.0	...
10294958	  794.1	  599.5	 3932.0	...
10294959	  793.7	  599.5	 3935.0	...
10294960	  793.6	  599.4	 3937.0	...
10294961	  793.7	  599.2	 3936.0	...
10294962	  793.7	  599.1	 3935.0	...
10294963	  793.6	  599.1	 3935.0	...
10294964	  793.6	  599.1	 3936.0	...
10294965	  793.5	  599.1	 3936.0	...
10294966	  793.5	  599.1	 3934.0	...
10294967	  793.7	  599.1	 3931.0	...
10294968	  793.9	  599.0	 3929.0	...
10294969	  793.8	  599.0	 3927.0	...
10294970	  793.5	  598.9	 3927.0	...
10294971	  793.8	  598.7	 3929.0	...
10294972	  794.3	  598.5	 3929.0	...
10294973	  794.4	  598.6	 3927.0	...
10294974	  793.9	  598.7	 3926.0	...
10294975	  793.4	  599.0	 3928.0	...
10294976	  793.7	  599.2	 3927.0	...
10294977	  794.0	  599.4	 3926.0	...
10294978	  794.3	  599.4	 3924.0	...
10294979	  794.3	  598.7	 3924.0	...
10294980	  794.3	  598.3	 3924.0	...
10294981	  794.3	  598.1	 3925.0	...
10294982	  794.3	  598.5	 3926.0	...
10294983	  794.2	  598.7	 3927.0	...
10294984	  794.0	  598.6	 3932.0	...
10294985	  793.8	  598.5	 3937.0	...
10294986	  793.6	  598.4	 3941.0	...
10294987	  793.6	  598.5	 3939.0	...
10294988	  793.8	  598.8	 3936.0	...
10294989	  794.1	  599.1	 3935.0	...
10294990	  794.4	  599.4	 3936.0	...
10294991	  794.4	  599.4	 3937.0	...
10294992	  794.1	  599.2	 3939.0	...
10294993	  793.6	  599.0	 3941.0	...
10294994	  793.3	  599.1	 3942.0	...
10294995	  793.2	  599.5	 3942.0	...
10294996	  793.1	  599.9	 3944.0	...
10294997	  793.0	  599.8	 3945.0	...
10294998	  792.9	  599.8	 3944.0	...
10294999	  793.1	  599.9	 3941.0	...
10295000	  793.3	  599.9	 3939.0	...
10295001	  793.6	  600.2	 3940.0	...
10295002	  793.7	  600.4	 3940.0	...
10295003	  793.7	  600.7	 3941.0	...
10295004	  793.8	  600.8	 3941.0	...
10295005	  793.7	  600.0	 3939.0	...
10295006	  793.6	  599.0	 3937.0	...
10295007	  793.6	  598.2	 3936.0	...
10295008	  793.5	  598.3	 3934.0	...
10295009	  793.4	  598.3	 3932.0	...
10295010	  793.4	  598.3	 3933.0	...
10295011	  793.2	  598.3	 3936.0	...
10295012	  793.1	  598.7	 3940.0	...
10295013	  793.1	  599.3	 3941.0	...
10295014	  793.1	  599.8	 3943.0	...
10295015	  793.1	  599.5	 3943.0	...
10295016	  793.2	  599.2	 3943.0	...
10295017	  793.3	  598.7	 3942.0	...
10295018	  793.5	  598.5	 3942.0	...
10295019	  793.6	  598.3	 3943.0	...
10295020	  793.7	  598.3	 3941.0	...
10295021	  793.7	  598.4	 3938.0	...
10295022	  793.7	  598.7	 3936.0	...
10295023	  793.6	  598.7	 3938.0	...
10295024	  793.6	  598.6	 3939.0	...
10295025	  793.5	  598.5	 3939.0	...
10295026	  793.4	  598.5	 3939.0	...
10295027	  793.4	  599.4	 3938.0	...
10295028	  793.5	  600.2	 3942.0	...
10295029	  793.6	  600.1	 3947.0	...
10295030	  793.6	  599.4	 3952.0	...
10295031	  793.6	  598.5	 3952.0	...
10295032	  793.7	  598.4	 3952.0	...
10295033	  793.7	  598.2	 3953.0	...
10295034	  793.5	  598.1	 3949.0	...
10295035	  793.4	  598.1	 3945.0	...
10295036	  793.2	  598.1	 3943.0	...
10295037	  793.3	  598.5	 3944.0	...
10295038	  793.4	  598.8	 3946.0	...
10295039	  793.1	  599.1	 3945.0	...
10295040	  792.9	  599.0	 3944.0	...
10295041	  792.8	  598.8	 3942.0	...
10295042	  793.2	  598.7	 3941.0	...
10295043	  793.4	  598.6	 3940.0	...
10295044	  793.6	  598.6	 3941.0	...
10295045	  793.6	  598.6	 3942.0	...
10295046	  793.5	  598.7	 3947.0	...
10295047	  793.3	  598.4	 3951.0	...
10295048	  793.1	  598.0	 3955.0	...
10295049	  793.1	  597.6	 3955.0	...
10295050	  793.2	  598.6	 3953.0	...
10295051	  793.4	  599.6	 3951.0	...
10295052	  793.6	  600.2	 3949.0	...
10295053	  793.8	  599.8	 3950.0	...
10295054	  794.1	  599.2	 3950.0	...
10295055	  794.2	  599.0	 3951.0	...
10295056	  794.2	  599.1	 3952.0	...
10295057	  793.7	  599.5	 3952.0	...
10295058	  793.3	  599.7	 3952.0	...
10295059	  793.1	  599.5	 3952.0	...
10295060	  792.8	  599.4	 3952.0	...
10295061	  792.5	  599.5	 3953.0	...
10295062	  792.1	  599.5	 3953.0	...
10295063	  792.2	  599.4	 3952.0	...
10295064	  792.3	  599.4	 3951.0	...
10295065	  792.5	  599.8	 3950.0	...
10295066	  792.6	  600.2	 3949.0	...
10295067	  792.7	  599.9	 3950.0	...
10295068	  792.4	  599.3	 3950.0	...
MSG	10295069 0000 _ Number On
10295069	  792.0	  599.0	 3950.0	...
10295070	  791.6	  599.3	 3950.0	...
10295071	  791.5	  599.6	 3950.0	...
10295072	  791.3	  599.8	 3951.0	...
10295073	  791.6	  599.8	 3951.0	...
10295074	  792.0	  600.1	 3952.0	...
10295075	  792.3	  600.3	 3952.0	...
10295076	  792.1	  600.3	 3952.0	...
10295077	  792.2	  600.0	 3955.0	...
10295078	  792.3	  599.9	 3957.0	...
10295079	  792.5	  600.0	 3959.0	...
10295080	  792.5	  600.1	 3956.0	...
10295081	  792.4	  600.2	 3953.0	...
10295082	  792.3	  600.1	 3950.0	...
10295083	  792.2	  599.9	 3950.0	...
10295084	  792.1	  599.9	 3951.0	...
10295085	  792.0	  599.4	 3952.0	...
10295086	  791.9	  598.7	 3952.0	...
10295087	  791.8	  598.1	 3952.0	...
10295088	  791.8	  597.6	 3954.0	...
10295089	  791.7	  597.4	 3955.0	...
10295090	  791.8	  597.3	 3957.0	...
10295091	  791.8	  597.3	 3958.0	...
10295092	  791.9	  597.9	 3956.0	...
10295093	  791.9	  598.6	 3953.0	...
10295094	  792.0	  599.1	 3951.0	...
10295095	  792.1	  599.0	 3950.0	...
10295096	  792.4	  598.7	 3948.0	...
10295097	  792.6	  598.3	 3946.0	...
10295098	  793.0	  597.8	 3949.0	...
10295099	  793.2	  597.3	 3953.0	...
10295100	  792.8	  597.3	 3956.0	...
10295101	  792.2	  597.5	 3954.0	...
10295102	  791.7	  597.7	 3949.0	...
10295103	  791.7	  597.9	 3944.0	...
10295104	  791.7	  598.4	 3942.0	...
10295105	  791.6	  598.8	 3944.0	...
10295106	  791.7	  599.3	 3946.0	...
10295107	  791.7	  599.1	 3948.0	...
10295108	  791.6	  599.0	 3950.0	...
10295109	  791.6	  599.3	 3951.0	...
10295110	  791.6	  599.8	 3952.0	...
10295111	  791.7	  599.6	 3953.0	...
10295112	  791.5	  599.0	 3953.0	...
10295113	  791.2	  598.4	 3953.0	...
10295114	  791.2	  598.3	 3951.0	...
10295115	  791.5	  598.1	 3948.0	...
10295116	  791.7	  598.0	 3945.0	...
10295117	  791.7	  597.9	 3945.0	...
10295118	  791.7	  597.8	 3945.0	...
10295119	  791.7	  597.6	 3949.0	...
10295120	  791.5	  597.5	 3953.0	...
10295121	  791.2	  597.4	 3957.0	...
10295122	  791.0	  597.5	 3957.0	...
10295123	  790.9	  597.6	 3957.0	...
10295124	  791.4	  597.7	 3956.0	...
10295125	  791.9	  597.6	 3954.0	...
10295126	  791.7	  597.6	 3957.0	...
10295127	  791.1	  597.8	 3960.0	...
10295128	  790.8	  598.3	 3961.0	...
10295129	  791.1	  598.8	 3959.0	...
10295130	  791.3	  599.2	 3959.0	...
10295131	  791.5	  599.5	 3961.0	...
10295132	  791.7	  599.9	 3962.0	...
10295133	  792.0	  600.1	 3963.0	...
10295134	  792.3	  600.3	 3960.0	...
10295135	  792.3	  600.3	 3958.0	...
10295136	  792.2	  600.0	 3957.0	...
10295137	  792.1	  599.8	 3959.0	...
10295138	  792.0	  599.7	 3957.0	...
10295139	  791.9	  599.5	 3952.0	...
10295140	  791.8	  599.1	 3953.0	...
10295141	  791.8	  598.5	 3959.0	...
10295142	  791.8	  598.1	 3964.0	...
10295143	  791.6	  598.0	 3965.0	...
10295144	  791.5	  598.1	 3966.0	...
10295145	  791.2	  598.3	 3967.0	...
10295146	  790.9	  598.5	 3966.0	...
10295147	  790.6	  598.3	 3965.0	...
10295148	  790.4	  598.0	 3962.0	...
10295149	  790.5	  597.9	 3961.0	...
10295150	  790.5	  598.1	 3960.0	...
10295151	  790.8	  598.2	 3959.0	...
10295152	  791.1	  598.0	 3958.0	...
10295153	  791.4	  598.1	 3958.0	...
10295154	  791.2	  598.4	 3957.0	...
10295155	  790.9	  598.7	 3956.0	...
10295156	  790.6	  598.8	 3956.0	...
10295157	  790.5	  599.0	 3957.0	...
10295158	  790.6	  599.2	 3958.0	...
10295159	  790.5	  599.5	 3959.0	...
10295160	  790.5	  599.5	 3960.0	...
10295161	  790.3	  599.5	 3959.0	...
10295162	  790.0	  599.6	 3957.0	...
10295163	  789.8	  599.6	 3955.0	...
10295164	  789.4	  599.6	 3955.0	...
10295165	  789.2	  599.7	 3954.0	...
10295166	  788.9	  599.7	 3953.0	...
10295167	  788.8	  599.7	 3953.0	...
10295168	  789.1	  599.7	 3954.0	...
10295169	  789.9	  599.6	 3956.0	...
10295170	  790.7	  599.1	 3959.0	...
10295171	  791.2	  598.7	 3962.0	...
10295172	  791.2	  598.6	 3965.0	...
10295173	  791.3	  598.8	 3966.0	...
10295174	  791.1	  598.9	 3964.0	...
10295175	  790.9	  598.8	 3962.0	...
10295176	  790.7	  598.8	 3960.0	...
10295177	  790.6	  598.4	 3962.0	...
10295178	  790.4	  598.0	 3967.0	...
10295179	  789.8	  597.5	 3971.0	...
10295180	  789.4	  597.5	 3974.0	...
10295181	  789.5	  598.3	 3973.0	...
10295182	  790.0	  599.2	 3973.0	...
10295183	  790.5	  599.9	 3974.0	...
10295184	  790.7	  599.6	 3976.0	...
10295185	  790.8	  599.2	 3972.0	...
10295186	  790.9	  599.2	 3967.0	...
10295187	  790.8	  599.1	 3961.0	...
10295188	  790.8	  598.5	 3966.0	...
10295189	  790.9	  597.9	 3970.0	...
10295190	  790.9	  597.5	 3973.0	...
10295191	  791.0	  597.7	 3972.0	...
10295192	  791.0	  598.4	 3971.0	...
10295193	  791.1	  598.9	 3973.0	...
10295194	  791.1	  599.1	 3974.0	...
10295195	  791.1	  598.8	 3974.0	...
10295196	  791.0	  598.6	 3969.0	...
10295197	  791.0	  598.5	 3965.0	...
10295198	  790.9	  598.3	 3967.0	...
10295199	  790.8	  598.3	 3972.0	...
10295200	  790.6	  598.4	 3974.0	...
10295201	  790.6	  598.4	 3970.0	...
10295202	  790.6	  598.5	 3967.0	...
10295203	  790.7	  598.5	 3968.0	...
10295204	  790.6	  598.6	 3968.0	...
10295205	  790.5	  598.6	 3966.0	...
10295206	  790.4	  598.6	 3965.0	...
10295207	  790.4	  598.3	 3965.0	...
10295208	  790.4	  598.1	 3965.0	...
10295209	  790.4	  598.9	 3966.0	...
10295210	  790.1	  599.8	 3964.0	...
10295211	  789.6	  599.8	 3963.0	...
10295212	  789.2	  598.8	 3962.0	...
10295213	  789.3	  598.3	 3962.0	...
10295214	  789.5	  598.9	 3960.0	...
10295215	  789.6	  599.4	 3957.0	...
10295216	  789.6	  599.4	 3956.0	...
10295217	  789.6	  599.3	 3954.0	...
10295218	  789.7	  599.1	 3953.0	...
10295219	  789.7	  598.9	 3953.0	...
10295220	  789.7	  599.3	 3953.0	...
10295221	  789.8	  599.9	 3953.0	...
10295222	  789.9	  600.5	 3953.0	...
10295223	  790.0	  600.7	 3951.0	...
10295224	  790.5	  600.7	 3951.0	...
10295225	  791.0	  600.7	 3952.0	...
10295226	  791.1	  600.5	 3956.0	...
10295227	  790.8	  600.3	 3960.0	...
10295228	  790.6	  599.9	 3965.0	...
10295229	  790.6	  599.6	 3967.0	...
10295230	  790.7	  599.4	 3969.0	...
10295231	  790.6	  599.4	 3968.0	...
10295232	  790.6	  599.4	 3966.0	...
10295233	  790.5	  599.3	 3964.0	...
10295234	  790.7	  599.1	 3963.0	...
10295235	  790.9	  599.0	 3962.0	...
10295236	  791.2	  599.1	 3962.0	...
10295237	  791.4	  598.9	 3963.0	...
10295238	  791.4	  598.7	 3963.0	...
10295239	  791.1	  598.7	 3963.0	...
10295240	  790.7	  598.9	 3961.0	...
10295241	  790.3	  599.1	 3960.0	...
10295242	  790.1	  599.1	 3959.0	...
10295243	  790.2	  599.1	 3960.0	...
10295244	  790.8	  599.0	 3961.0	...
10295245	  791.4	  598.8	 3961.0	...
10295246	  791.7	  598.8	 3961.0	...
10295247	  791.7	  598.9	 3962.0	...
10295248	  791.9	  599.6	 3963.0	...
10295249	  792.1	  600.3	 3965.0	...
10295250	  792.2	  600.4	 3967.0	...
10295251	  792.2	  599.9	 3969.0	...
10295252	  792.2	  599.5	 3971.0	...
10295253	  791.8	  599.5	 3969.0	...
10295254	  791.5	  599.4	 3966.0	...
10295255	  791.2	  599.1	 3963.0	...
10295256	  790.8	  598.9	 3963.0	...
10295257	  790.5	  599.4	 3964.0	...
10295258	  790.2	  600.0	 3960.0	...
10295259	  790.3	  600.6	 3957.0	...
10295260	  790.4	  600.6	 3954.0	...
10295261	  790.7	  600.3	 3955.0	...
10295262	  791.0	  600.0	 3955.0	...
10295263	  790.6	  599.8	 3954.0	...
10295264	  789.8	  599.8	 3952.0	...
10295265	  789.7	  599.9	 3950.0	...
10295266	  790.1	  599.9	 3951.0	...
10295267	  790.6	  600.0	 3952.0	...
10295268	  790.5	  600.1	 3953.0	...
10295269	  790.4	  599.7	 3956.0	...
10295270	  790.4	  599.3	 3960.0	...
10295271	  790.3	  598.8	 3963.0	...
10295272	  790.5	  598.8	 3963.0	...
10295273	  790.1	  598.9	 3962.0	...
10295274	  789.7	  599.0	 3961.0	...
10295275	  790.1	  600.1	 3961.0	...
10295276	  790.9	  601.1	 3961.0	...
10295277	  791.5	  602.0	 3960.0	...
10295278	  791.1	  602.2	 3960.0	...
10295279	  790.7	  602.3	 3960.0	...
10295280	  790.5	  602.2	 3960.0	...
10295281	  790.6	  601.7	 3960.0	...
10295282	  790.7	  601.1	 3960.0	...
10295283	  790.7	  600.7	 3957.0	...
10295284	  790.4	  600.6	 3953.0	...
10295285	  790.1	  600.9	 3948.0	...
10295286	  789.8	  601.3	 3946.0	...
10295287	  789.8	  601.6	 3948.0	...
10295288	  790.3	  601.7	 3952.0	...
10295289	  790.7	  601.8	 3954.0	...
10295290	  790.6	  602.0	 3955.0	...
10295291	  790.2	  602.1	 3954.0	...
10295292	  789.8	  602.2	 3953.0	...
10295293	  789.9	  602.1	 3952.0	...
10295294	  789.9	  602.0	 3951.0	...
10295295	  789.9	  601.7	 3951.0	...
10295296	  789.8	  601.4	 3951.0	...
10295297	  789.6	  601.2	 3955.0	...
10295298	  790.1	  601.1	 3958.0	...
10295299	  790.7	  601.2	 3959.0	...
10295300	  791.2	  601.2	 3957.0	...
10295301	  791.0	  601.2	 3955.0	...
10295302	  790.7	  601.2	 3955.0	...
10295303	  790.3	  601.2	 3956.0	...
10295304	  790.0	  601.4	 3958.0	...
10295305	  789.9	  601.5	 3961.0	...
10295306	  789.8	  601.4	 3962.0	...
10295307	  789.7	  601.3	 3962.0	...
10295308	  789.7	  601.6	 3964.0	...
10295309	  789.7	  602.0	 3966.0	...
10295310	  789.6	  602.0	 3968.0	...
10295311	  789.6	  601.6	 3964.0	...
10295312	  790.1	  601.3	 3960.0	...
10295313	  790.5	  601.4	 3957.0	...
10295314	  790.6	  601.6	 3959.0	...
10295315	  790.2	  601.4	 3960.0	...
10295316	  789.7	  601.0	 3961.0	...
10295317	  789.6	  600.9	 3961.0	...
10295318	  789.4	  600.9	 3962.0	...
10295319	  789.3	  600.9	 3963.0	...
10295320	  789.5	  600.7	 3964.0	...
10295321	  789.8	  600.6	 3964.0	...
10295322	  790.0	  600.5	 3963.0	...
10295323	  789.9	  600.4	 3961.0	...
10295324	  789.8	  600.3	 3960.0	...
10295325	  789.7	  600.4	 3959.0	...
10295326	  789.6	  600.4	 3958.0	...
10295327	  789.6	  600.4	 3960.0	...
10295328	  789.6	  600.5	 3964.0	...
10295329	  789.7	  600.5	 3968.0	...
10295330	  789.7	  600.5	 3966.0	...
10295331	  789.6	  600.6	 3963.0	...
10295332	  789.5	  600.8	 3960.0	...
10295333	  789.5	  600.9	 3958.0	...
10295334	  789.5	  601.0	 3955.0	...
10295335	  789.6	  601.2	 3954.0	...
10295336	  789.6	  601.5	 3954.0	...
10295337	  789.6	  601.6	 3954.0	...
10295338	  789.6	  601.6	 3954.0	...
10295339	  789.6	  601.7	 3953.0	...
10295340	  789.6	  601.9	 3952.0	...
10295341	  789.5	  602.1	 3950.0	...
10295342	  789.5	  602.2	 3948.0	...
10295343	  789.6	  602.1	 3947.0	...
10295344	  789.6	  602.2	 3948.0	...
10295345	  789.6	  602.4	 3949.0	...
10295346	  789.3	  602.7	 3952.0	...
10295347	  789.1	  602.7	 3955.0	...
10295348	  788.9	  602.8	 3956.0	...
10295349	  788.9	  602.8	 3955.0	...
10295350	  788.9	  602.6	 3954.0	...
10295351	  788.9	  602.3	 3953.0	...
10295352	  788.9	  602.0	 3956.0	...
10295353	  789.2	  601.8	 3959.0	...
10295354	  789.4	  601.9	 3962.0	...
10295355	  789.4	  602.0	 3962.0	...
10295356	  789.2	  602.1	 3962.0	...
10295357	  789.1	  601.9	 3963.0	...
10295358	  789.0	  601.3	 3961.0	...
10295359	  789.0	  600.7	 3958.0	...
10295360	  788.9	  600.3	 3956.0	...
10295361	  789.0	  600.2	 3956.0	...
10295362	  789.1	  600.2	 3957.0	...
10295363	  789.2	  600.2	 3957.0	...
10295364	  789.4	  600.9	 3955.0	...
10295365	  789.5	  601.7	 3953.0	...
10295366	  789.3	  602.3	 3952.0	...
10295367	  788.9	  602.2	 3955.0	...
10295368	  788.9	  602.2	 3958.0	...
10295369	  789.5	  602.3	 3961.0	...
10295370	  790.1	  602.5	 3960.0	...
10295371	  790.1	  602.6	 3959.0	...
10295372	  789.9	  602.6	 3959.0	...
MSG	10295373 0000 _ Number Off
10295373	  789.6	  602.6	 3959.0	...
10295374	  789.5	  602.6	 3959.0	...
10295375	  789.4	  602.6	 3955.0	...
10295376	  789.3	  602.7	 3951.0	...
10295377	  789.2	  602.7	 3951.0	...
10295378	  789.3	  602.4	 3954.0	...
10295379	  789.5	  602.1	 3958.0	...
10295380	  789.6	  602.0	 3959.0	...
10295381	  789.6	  602.2	 3959.0	...
10295382	  789.4	  602.4	 3959.0	...
10295383	  789.4	  602.2	 3955.0	...
10295384	  789.4	  602.1	 3951.0	...
10295385	  789.5	  602.1	 3949.0	...
10295386	  789.6	  602.2	 3950.0	...
10295387	  789.7	  602.6	 3952.0	...
10295388	  789.8	  603.0	 3953.0	...
10295389	  789.9	  603.4	 3953.0	...
10295390	  790.0	  603.6	 3954.0	...
10295391	  790.0	  603.1	 3954.0	...
10295392	  789.8	  602.6	 3953.0	...
10295393	  789.8	  602.1	 3952.0	...
10295394	  790.0	  602.2	 3952.0	...
10295395	  789.8	  602.6	 3952.0	...
10295396	  789.4	  602.9	 3948.0	...
10295397	  789.0	  603.1	 3943.0	...
10295398	  788.7	  603.1	 3943.0	...
10295399	  788.5	  602.7	 3948.0	...
10295400	  788.5	  602.0	 3953.0	...
10295401	  788.9	  601.3	 3952.0	...
10295402	  789.3	  601.0	 3951.0	...
10295403	  789.0	  601.2	 3951.0	...
10295404	  788.8	  601.3	 3950.0	...
10295405	  788.5	  601.1	 3949.0	...
10295406	  788.5	  600.8	 3949.0	...
10295407	  788.5	  600.7	 3951.0	...
10295408	  788.4	  601.0	 3954.0	...
10295409	  788.4	  601.3	 3957.0	...
10295410	  788.6	  601.5	 3957.0	...
10295411	  788.9	  601.6	 3956.0	...
10295412	  789.1	  601.6	 3956.0	...
10295413	  789.1	  601.8	 3957.0	...
10295414	  789.0	  602.0	 3961.0	...
10295415	  789.1	  602.4	 3964.0	...
10295416	  789.2	  602.6	 3964.0	...
10295417	  789.2	  602.5	 3962.0	...
10295418	  789.3	  602.4	 3960.0	...
10295419	  789.4	  602.5	 3960.0	...
10295420	  789.5	  602.7	 3956.0	...
10295421	  789.6	  602.9	 3953.0	...
10295422	  789.7	  602.8	 3950.0	...
10295423	  789.7	  602.7	 3952.0	...
10295424	  789.4	  602.9	 3954.0	...
10295425	  789.1	  603.1	 3955.0	...
10295426	  789.1	  603.3	 3954.0	...
10295427	  789.2	  603.4	 3953.0	...
10295428	  789.4	  603.4	 3953.0	...
10295429	  789.5	  603.4	 3954.0	...
10295430	  789.5	  603.2	 3951.0	...
10295431	  789.5	  603.1	 3949.0	...
10295432	  789.3	  603.1	 3949.0	...
10295433	  789.1	  603.2	 3952.0	...
10295434	  789.1	  603.2	 3956.0	...
10295435	  789.3	  602.7	 3956.0	...
10295436	  789.6	  602.2	 3954.0	...
10295437	  789.6	  601.7	 3952.0	...
10295438	  789.6	  601.9	 3950.0	...
10295439	  789.5	  602.3	 3950.0	...
10295440	  789.4	  602.6	 3950.0	...
10295441	  789.4	  602.8	 3954.0	...
10295442	  789.6	  602.5	 3958.0	...
10295443	  789.9	  602.1	 3962.0	...
10295444	  790.1	  601.9	 3963.0	...
10295445	  790.3	  602.0	 3961.0	...
10295446	  790.4	  602.5	 3959.0	...
10295447	  790.0	  603.0	 3956.0	...
10295448	  789.6	  603.4	 3956.0	...
10295449	  789.2	  603.3	 3955.0	...
10295450	  789.2	  603.1	 3954.0	...
10295451	  789.1	  603.0	 3953.0	...
10295452	  789.0	  602.8	 3953.0	...
10295453	  788.9	  602.7	 3954.0	...
10295454	  789.0	  602.7	 3955.0	...
10295455	  789.1	  602.7	 3955.0	...
10295456	  789.1	  602.7	 3955.0	...
10295457	  789.2	  602.9	 3955.0	...
10295458	  789.2	  603.2	 3956.0	...
10295459	  789.3	  603.1	 3957.0	...
10295460	  789.2	  602.8	 3957.0	...
10295461	  789.1	  602.4	 3952.0	...
10295462	  789.1	  602.3	 3946.0	...
10295463	  789.1	  602.9	 3941.0	...
10295464	  789.1	  603.6	 3943.0	...
10295465	  789.2	  604.1	 3947.0	...
10295466	  789.4	  603.9	 3950.0	...
10295467	  789.6	  604.1	 3953.0	...
10295468	  789.4	  604.4	 3952.0	...
10295469	  789.1	  604.6	 3950.0	...
10295470	  788.8	  604.5	 3948.0	...
10295471	  788.8	  604.4	 3948.0	...
10295472	  788.9	  604.3	 3947.0	...
10295473	  789.0	  604.4	 3945.0	...
10295474	  789.0	  604.4	 3943.0	...
10295475	  789.0	  604.4	 3943.0	...
10295476	  788.9	  604.4	 3943.0	...
10295477	  788.8	  604.4	 3943.0	...
10295478	  789.0	  604.4	 3941.0	...
10295479	  789.3	  604.5	 3940.0	...
10295480	  789.6	  604.7	 3938.0	...
10295481	  789.6	  604.7	 3937.0	...
10295482	  789.5	  604.7	 3941.0	...
10295483	  789.4	  604.8	 3945.0	...
10295484	  789.3	  605.0	 3950.0	...
10295485	  788.8	  605.2	 3951.0	...
10295486	  788.3	  605.3	 3951.0	...
10295487	  787.9	  605.4	 3949.0	...
10295488	  787.9	  605.4	 3947.0	...
10295489	  787.9	  605.4	 3949.0	...
10295490	  787.8	  605.4	 3954.0	...
10295491	  787.7	  605.5	 3958.0	...
10295492	  787.7	  605.2	 3959.0	...
10295493	  787.8	  604.8	 3959.0	...
10295494	  788.0	  604.4	 3955.0	...
10295495	  788.3	  604.2	 3951.0	...
10295496	  788.5	  604.5	 3945.0	...
10295497	  788.5	  604.9	 3943.0	...
10295498	  788.5	  604.8	 3942.0	...
10295499	  788.4	  604.4	 3944.0	...
10295500	  788.2	  604.4	 3946.0	...
10295501	  788.1	  604.8	 3948.0	...
10295502	  788.2	  605.1	 3948.0	...
10295503	  788.5	  605.1	 3947.0	...
10295504	  788.8	  605.0	 3946.0	...
10295505	  789.0	  604.6	 3948.0	...
10295506	  788.8	  604.4	 3951.0	...
10295507	  788.8	  604.3	 3954.0	...
10295508	  788.8	  604.8	 3953.0	...
10295509	  788.8	  605.1	 3952.0	...
10295510	  788.6	  604.8	 3951.0	...
10295511	  788.4	  604.4	 3951.0	...
10295512	  788.3	  604.1	 3951.0	...
10295513	  788.2	  604.3	 3953.0	...
10295514	  788.2	  604.4	 3953.0	...
10295515	  788.5	  604.5	 3953.0	...
10295516	  788.8	  604.5	 3950.0	...
10295517	  789.1	  604.5	 3947.0	...
10295518	  789.1	  604.4	 3945.0	...
10295519	  789.0	  604.4	 3945.0	...
10295520	  788.7	  604.4	 3945.0	...
10295521	  788.5	  604.7	 3946.0	...
10295522	  788.4	  605.0	 3946.0	...
10295523	  788.4	  604.9	 3946.0	...
10295524	  788.4	  604.5	 3947.0	...
10295525	  788.3	  604.2	 3948.0	...
10295526	  788.3	  604.3	 3950.0	...
10295527	  788.3	  604.4	 3950.0	...
10295528	  788.4	  604.4	 3950.0	...
10295529	  788.5	  604.5	 3950.0	...
10295530	  788.6	  604.6	 3949.0	...
10295531	  788.5	  604.7	 3949.0	...
10295532	  788.3	  604.7	 3949.0	...
10295533	  788.0	  604.6	 3949.0	...
10295534	  787.7	  604.6	 3946.0	...
10295535	  787.8	  605.0	 3944.0	...
10295536	  788.2	  605.2	 3941.0	...
10295537	  788.7	  605.5	 3940.0	...
10295538	  789.1	  605.5	 3941.0	...
10295539	  788.9	  605.5	 3943.0	...
10295540	  788.5	  605.5	 3944.0	...
10295541	  788.1	  605.5	 3945.0	...
10295542	  787.8	  605.7	 3946.0	...
10295543	  787.6	  606.0	 3946.0	...
10295544	  787.4	  606.3	 3946.0	...
10295545	  787.3	  606.4	 3944.0	...
10295546	  787.4	  606.3	 3942.0	...
10295547	  787.5	  606.3	 3944.0	...
10295548	  787.7	  606.3	 3948.0	...
10295549	  787.7	  606.1	 3952.0	...
10295550	  788.3	  605.5	 3952.0	...
10295551	  789.0	  605.0	 3952.0	...
10295552	  789.2	  605.0	 3953.0	...
10295553	  788.8	  605.7	 3953.0	...
10295554	  788.9	  606.3	 3953.0	...
10295555	  789.3	  606.7	 3951.0	...
10295556	  789.3	  606.7	 3950.0	...
10295557	  788.8	  606.3	 3948.0	...
10295558	  788.3	  605.9	 3947.0	...
10295559	  788.3	  605.5	 3946.0	...
10295560	  788.1	  605.6	 3947.0	...
10295561	  787.8	  605.8	 3949.0	...
10295562	  787.5	  605.8	 3949.0	...
10295563	  787.4	  605.8	 3947.0	...
10295564	  787.5	  605.6	 3945.0	...
10295565	  787.6	  605.5	 3946.0	...
10295566	  787.7	  605.4	 3947.0	...
10295567	  787.6	  605.3	 3949.0	...
10295568	  787.4	  605.3	 3950.0	...
10295569	  787.2	  605.3	 3951.0	...
10295570	  787.5	  605.4	 3947.0	...
10295571	  788.1	  605.8	 3943.0	...
10295572	  788.7	  606.2	 3939.0	...
10295573	  788.8	  606.6	 3942.0	...
10295574	  788.6	  606.6	 3945.0	...
10295575	  788.2	  606.6	 3947.0	...
10295576	  788.0	  606.8	 3944.0	...
10295577	  788.3	  606.8	 3942.0	...
10295578	  788.5	  606.8	 3945.0	...
10295579	  788.7	  606.8	 3949.0	...
10295580	  788.5	  606.9	 3951.0	...
10295581	  788.4	  607.0	 3950.0	...
10295582	  788.4	  607.1	 3950.0	...
10295583	  788.3	  607.3	 3950.0	...
10295584	  788.2	  607.7	 3948.0	...
MSG	10295585 0000 _ Number On
10295585	  787.9	  608.0	 3944.0	...
10295586	  787.7	  607.8	 3940.0	...
10295587	  787.6	  607.4	 3937.0	...
10295588	  787.5	  607.0	 3936.0	...
10295589	  787.4	  607.0	 3935.0	...
10295590	  787.5	  607.0	 3936.0	...
10295591	  787.6	  606.9	 3941.0	...
10295592	  787.8	  606.8	 3946.0	...
10295593	  787.7	  606.5	 3948.0	...
10295594	  787.7	  606.2	 3946.0	...
10295595	  787.7	  606.0	 3945.0	...
10295596	  787.6	  606.1	 3944.0	...
10295597	  787.6	  606.1	 3944.0	...
10295598	  787.8	  606.6	 3942.0	...
10295599	  787.9	  607.1	 3941.0	...
10295600	  788.0	  606.9	 3943.0	...
10295601	  788.1	  606.2	 3945.0	...
10295602	  788.3	  605.5	 3948.0	...
10295603	  788.2	  605.4	 3947.0	...
10295604	  787.9	  605.4	 3946.0	...
10295605	  787.6	  605.8	 3947.0	...
10295606	  787.6	  606.2	 3948.0	...
10295607	  787.6	  606.4	 3948.0	...
10295608	  787.6	  606.4	 3948.0	...
10295609	  787.6	  606.4	 3947.0	...
10295610	  787.7	  606.6	 3946.0	...
10295611	  787.8	  606.7	 3946.0	...
10295612	  787.9	  606.9	 3948.0	...
10295613	  788.0	  607.0	 3950.0	...
10295614	  788.1	  607.0	 3949.0	...
10295615	  788.2	  606.9	 3949.0	...
10295616	  788.3	  606.9	 3948.0	...
10295617	  788.3	  606.6	 3948.0	...
10295618	  788.4	  606.2	 3950.0	...
10295619	  788.4	  605.7	 3950.0	...
10295620	  788.3	  605.5	 3950.0	...
10295621	  788.2	  605.9	 3950.0	...
10295622	  788.1	  606.5	 3949.0	...
10295623	  788.2	  606.4	 3949.0	...
10295624	  788.1	  605.8	 3949.0	...
10295625	  788.0	  604.9	 3948.0	...
10295626	  787.8	  604.7	 3947.0	...
10295627	  787.7	  605.0	 3946.0	...
10295628	  787.5	  605.4	 3945.0	...
10295629	  787.5	  605.8	 3944.0	...
10295630	  787.7	  605.6	 3942.0	...
10295631	  787.9	  605.5	 3940.0	...
10295632	  787.6	  606.1	 3939.0	...
10295633	  787.0	  606.9	 3938.0	...
10295634	  786.7	  607.7	 3939.0	...
10295635	  787.2	  607.3	 3940.0	...
10295636	  787.7	  606.8	 3943.0	...
10295637	  787.7	  606.5	 3946.0	...
10295638	  787.5	  606.8	 3950.0	...
10295639	  787.4	  607.0	 3952.0	...
10295640	  787.5	  606.9	 3953.0	...
10295641	  787.7	  606.7	 3952.0	...
10295642	  788.0	  606.9	 3948.0	...
10295643	  788.3	  607.2	 3943.0	...
10295644	  788.5	  607.4	 3938.0	...
10295645	  787.9	  607.4	 3936.0	...
10295646	  787.3	  607.0	 3937.0	...
10295647	  786.8	  606.8	 3938.0	...
10295648	  787.2	  606.7	 3939.0	...
10295649	  787.5	  606.9	 3941.0	...
10295650	  787.9	  607.0	 3941.0	...
10295651	  788.1	  607.1	 3940.0	...
10295652	  788.1	  606.8	 3939.0	...
10295653	  787.8	  606.4	 3939.0	...
10295654	  786.7	  606.2	 3940.0	...
10295655	  785.9	  606.4	 3942.0	...
10295656	  785.7	  606.6	 3945.0	...
10295657	  786.2	  606.6	 3946.0	...
10295658	  786.8	  606.7	 3945.0	...
10295659	  787.1	  606.7	 3944.0	...
10295660	  787.5	  606.7	 3945.0	...
10295661	  787.6	  606.6	 3944.0	...
10295662	  787.4	  606.5	 3944.0	...
10295663	  787.1	  606.8	 3943.0	...
10295664	  787.1	  607.2	 3943.0	...
10295665	  787.1	  607.6	 3943.0	...
10295666	  787.1	  607.6	 3944.0	...
10295667	  787.0	  607.7	 3945.0	...
10295668	  786.9	  607.8	 3945.0	...
10295669	  786.8	  607.8	 3944.0	...
10295670	  786.6	  607.8	 3942.0	...
10295671	  786.5	  607.5	 3941.0	...
10295672	  785.8	  606.8	 3942.0	...
10295673	  785.3	  606.2	 3944.0	...
10295674	  785.0	  606.2	 3945.0	...
10295675	  785.4	  606.5	 3943.0	...
10295676	  785.9	  606.9	 3941.0	...
10295677	  786.2	  606.8	 3941.0	...
10295678	  786.4	  606.8	 3942.0	...
10295679	  786.5	  606.8	 3945.0	...
10295680	  786.5	  606.8	 3947.0	...
10295681	  786.4	  606.6	 3949.0	...
10295682	  786.4	  606.4	 3949.0	...
10295683	  786.4	  606.2	 3949.0	...
10295684	  786.1	  606.2	 3950.0	...
10295685	  785.9	  606.9	 3951.0	...
10295686	  785.8	  607.5	 3952.0	...
10295687	  785.9	  607.9	 3948.0	...
10295688	  785.8	  607.4	 3943.0	...
10295689	  785.7	  606.9	 3940.0	...
10295690	  785.7	  607.1	 3941.0	...
10295691	  785.6	  607.6	 3943.0	...
10295692	  785.7	  607.9	 3944.0	...
10295693	  785.8	  607.8	 3945.0	...
10295694	  785.9	  607.6	 3945.0	...
10295695	  785.8	  607.5	 3945.0	...
10295696	  785.8	  607.4	 3946.0	...
10295697	  785.7	  607.3	 3947.0	...
10295698	  785.6	  607.3	 3950.0	...
10295699	  785.5	  607.5	 3954.0	...
10295700	  785.4	  607.8	 3956.0	...
10295701	  785.4	  608.1	 3956.0	...
10295702	  785.3	  608.1	 3955.0	...
10295703	  785.1	  607.9	 3955.0	...
10295704	  785.1	  607.8	 3955.0	...
10295705	  785.3	  608.1	 3954.0	...
10295706	  785.3	  608.3	 3954.0	...
10295707	  785.3	  607.9	 3954.0	...
10295708	  785.2	  606.9	 3953.0	...
10295709	  785.0	  605.8	 3952.0	...
10295710	  785.2	  605.9	 3949.0	...
10295711	  785.4	  606.5	 3947.0	...
10295712	  785.6	  607.2	 3949.0	...
10295713	  785.5	  607.5	 3954.0	...
10295714	  785.7	  608.0	 3959.0	...
10295715	  785.9	  608.3	 3960.0	...
10295716	  786.1	  608.6	 3959.0	...
10295717	  786.1	  608.7	 3958.0	...
10295718	  786.2	  608.2	 3959.0	...
10295719	  786.3	  607.7	 3960.0	...
10295720	  786.0	  607.5	 3961.0	...
10295721	  785.5	  607.8	 3961.0	...
10295722	  785.1	  608.0	 3962.0	...
10295723	  785.2	  607.7	 3963.0	...
10295724	  785.4	  607.4	 3964.0	...
10295725	  785.6	  607.3	 3965.0	...
10295726	  785.5	  607.5	 3965.0	...
10295727	  785.2	  607.6	 3964.0	...
10295728	  785.0	  607.9	 3962.0	...
10295729	  785.1	  608.1	 3959.0	...
10295730	  785.3	  608.1	 3958.0	...
10295731	  785.3	  607.8	 3958.0	...
10295732	  785.1	  607.6	 3958.0	...
10295733	  784.9	  607.6	 3958.0	...
10295734	  785.1	  607.6	 3957.0	...
10295735	  785.5	  607.6	 3957.0	...
10295736	  785.8	  607.6	 3958.0	...
10295737	  785.6	  607.9	 3961.0	...
10295738	  785.5	  608.1	 3964.0	...
10295739	  785.5	  608.3	 3965.0	...
10295740	  785.5	  608.2	 3962.0	...
10295741	  785.5	  608.0	 3960.0	...
10295742	  785.4	  607.8	 3959.0	...
10295743	  785.4	  607.7	 3960.0	...
10295744	  785.3	  607.5	 3961.0	...
10295745	  785.3	  607.2	 3961.0	...
10295746	  785.3	  606.5	 3961.0	...
10295747	  785.4	  606.1	 3962.0	...
10295748	  785.0	  605.8	 3963.0	...
10295749	  784.6	  606.1	 3963.0	...
10295750	  785.0	  606.5	 3962.0	...
10295751	  785.7	  606.9	 3962.0	...
10295752	  786.3	  607.1	 3963.0	...
10295753	  785.8	  607.3	 3964.0	...
10295754	  785.2	  607.6	 3967.0	...
10295755	  784.9	  607.7	 3969.0	...
10295756	  784.8	  607.4	 3969.0	...
10295757	  784.9	  607.1	 3967.0	...
10295758	  785.0	  606.7	 3966.0	...
10295759	  785.2	  606.7	 3965.0	...
10295760	  785.2	  606.5	 3968.0	...
10295761	  785.3	  606.3	 3971.0	...
10295762	  785.3	  606.4	 3974.0	...
10295763	  785.4	  606.7	 3973.0	...
10295764	  785.3	  607.3	 3971.0	...
10295765	  785.3	  607.4	 3972.0	...
10295766	  785.2	  607.4	 3974.0	...
10295767	  785.1	  607.1	 3974.0	...
10295768	  784.5	  606.8	 3973.0	...
10295769	  784.0	  606.8	 3973.0	...
10295770	  783.6	  606.9	 3977.0	...
10295771	  783.9	  606.5	 3980.0	...
10295772	  784.2	  606.2	 3981.0	...
10295773	  784.4	  606.1	 3981.0	...
10295774	  784.4	  606.3	 3981.0	...
10295775	  784.3	  606.6	 3981.0	...
10295776	  784.2	  606.7	 3981.0	...
10295777	  784.1	  606.8	 3981.0	...
10295778	  784.0	  606.8	 3982.0	...
10295779	  783.9	  606.9	 3982.0	...
10295780	  783.8	  606.8	 3983.0	...
10295781	  783.9	  606.6	 3984.0	...
10295782	  783.9	  606.4	 3985.0	...
10295783	  783.9	  606.2	 3986.0	...
10295784	  784.0	  606.1	 3987.0	...
10295785	  784.1	  606.7	 3988.0	...
10295786	  784.2	  607.4	 3987.0	...
10295787	  784.1	  606.9	 3987.0	...
10295788	  784.1	  605.9	 3986.0	...
10295789	  783.8	  605.0	 3986.0	...
10295790	  783.6	  605.4	 3986.0	...
10295791	  783.7	  606.2	 3987.0	...
10295792	  783.8	  606.8	 3987.0	...
10295793	  783.9	  606.8	 3988.0	...
10295794	  783.8	  606.4	 3990.0	...
10295795	  783.8	  606.2	 3990.0	...
10295796	  783.9	  606.6	 3988.0	...
10295797	  784.0	  607.2	 3987.0	...
10295798	  784.0	  607.6	 3989.0	...
10295799	  784.0	  607.6	 3990.0	...
10295800	  784.0	  607.4	 3990.0	...
10295801	  783.8	  607.4	 3989.0	...
10295802	  783.5	  607.5	 3988.0	...
10295803	  783.1	  607.5	 3986.0	...
10295804	  782.9	  607.4	 3984.0	...
10295805	  783.0	  607.1	 3984.0	...
10295806	  783.2	  606.8	 3986.0	...
10295807	  783.5	  606.3	 3988.0	...
10295808	  783.5	  606.1	 3989.0	...
10295809	  783.5	  605.9	 3989.0	...
10295810	  783.5	  606.0	 3990.0	...
10295811	  783.4	  606.2	 3992.0	...
10295812	  783.3	  606.4	 3994.0	...
10295813	  783.6	  606.7	 3995.0	...
10295814	  783.9	  606.8	 3996.0	...
10295815	  784.2	  606.7	 3997.0	...
10295816	  784.1	  606.6	 3997.0	...
10295817	  784.1	  606.2	 4000.0	...
10295818	  783.8	  605.9	 4003.0	...
10295819	  783.5	  605.6	 4007.0	...
10295820	  783.2	  605.4	 4009.0	...
10295821	  783.1	  605.5	 4014.0	...
10295822	  783.2	  605.9	 4018.0	...
10295823	  783.2	  606.1	 4017.0	...
10295824	  783.4	  605.9	 4014.0	...
10295825	  783.4	  605.6	 4010.0	...
10295826	  783.2	  605.7	 4010.0	...
10295827	  782.8	  606.1	 4009.0	...
10295828	  782.3	  606.7	 4009.0	...
10295829	  782.8	  607.0	 4011.0	...
10295830	  783.4	  607.2	 4012.0	...
10295831	  784.0	  607.0	 4014.0	...
10295832	  784.0	  607.0	 4013.0	...
10295833	  783.6	  607.0	 4013.0	...
10295834	  783.1	  607.1	 4013.0	...
10295835	  782.6	  607.1	 4015.0	...
10295836	  782.6	  607.1	 4018.0	...
10295837	  782.6	  607.1	 4020.0	...
10295838	  782.7	  607.2	 4021.0	...
10295839	  782.7	  606.9	 4021.0	...
10295840	  782.9	  606.6	 4022.0	...
10295841	  783.1	  606.6	 4022.0	...
10295842	  783.4	  607.1	 4022.0	...
10295843	  783.3	  607.3	 4026.0	...
10295844	  783.2	  607.0	 4029.0	...
10295845	  783.1	  606.8	 4032.0	...
10295846	  783.1	  606.8	 4030.0	...
10295847	  782.5	  606.5	 4031.0	...
10295848	  781.8	  606.2	 4031.0	...
10295849	  781.2	  605.9	 4032.0	...
10295850	  781.3	  605.9	 4032.0	...
10295851	  781.3	  605.9	 4031.0	...
10295852	  781.5	  605.9	 4030.0	...
10295853	  781.8	  606.1	 4028.0	...
10295854	  781.9	  606.1	 4026.0	...
10295855	  781.6	  606.1	 4027.0	...
10295856	  781.3	  606.2	 4030.0	...
10295857	  781.2	  606.3	 4035.0	...
10295858	  781.3	  605.9	 4037.0	...
10295859	  781.3	  605.4	 4039.0	...
10295860	  781.4	  605.7	 4037.0	...
10295861	  781.5	  606.4	 4036.0	...
10295862	  781.6	  607.0	 4034.0	...
10295863	  781.6	  606.7	 4034.0	...
10295864	  781.5	  606.5	 4033.0	...
10295865	  781.3	  606.4	 4035.0	...
10295866	  781.1	  606.4	 4043.0	...
10295867	  780.9	  606.4	 4050.0	...
10295868	  780.7	  606.2	 4056.0	...
10295869	  780.6	  606.0	 4057.0	...
10295870	  780.7	  605.6	 4058.0	...
10295871	  781.2	  605.3	 4057.0	...
10295872	  781.7	  605.2	 4057.0	...
10295873	  782.2	  605.2	 4058.0	...
10295874	  782.4	  605.3	 4058.0	...
10295875	  782.1	  605.4	 4057.0	...
10295876	  781.6	  605.5	 4056.0	...
10295877	  781.1	  605.6	 4055.0	...
10295878	  780.9	  605.6	 4055.0	...
10295879	  780.8	  605.8	 4054.0	...
10295880	  780.9	  605.9	 4053.0	...
10295881	  781.1	  605.7	 4053.0	...
10295882	  781.1	  605.5	 4052.0	...
10295883	  781.0	  605.2	 4051.0	...
10295884	  780.7	  605.1	 4055.0	...
10295885	  780.6	  605.1	 4058.0	...
10295886	  780.5	  605.2	 4060.0	...
10295887	  780.7	  605.2	 4057.0	...
10295888	  780.7	  605.3	 4053.0	...
MSG	10295889 0000 _ Number Off
10295889	  780.9	  605.4	 4056.0	...
10295890	  781.1	  605.8	 4060.0	...
10295891	  781.0	  606.2	 4061.0	...
10295892	  780.7	  606.3	 4057.0	...
10295893	  780.4	  606.1	 4053.0	...
10295894	  780.4	  605.9	 4052.0	...
10295895	  780.3	  606.0	 4052.0	...
10295896	  780.4	  606.1	 4052.0	...
10295897	  780.6	  605.8	 4054.0	...
10295898	  780.8	  605.4	 4058.0	...
10295899	  780.9	  604.9	 4061.0	...
10295900	  781.0	  604.8	 4063.0	...
10295901	  781.1	  605.0	 4062.0	...
10295902	  780.9	  605.7	 4062.0	...
10295903	  780.7	  606.3	 4061.0	...
10295904	  780.5	  606.6	 4063.0	...
10295905	  780.4	  606.5	 4065.0	...
10295906	  780.4	  605.6	 4067.0	...
10295907	  779.9	  604.7	 4068.0	...
10295908	  779.4	  603.9	 4067.0	...
10295909	  778.9	  603.6	 4067.0	...
10295910	  778.9	  603.4	 4065.0	...
10295911	  779.0	  604.2	 4064.0	...
10295912	  779.1	  605.3	 4064.0	...
10295913	  779.1	  605.8	 4065.0	...
10295914	  779.4	  605.1	 4066.0	...
10295915	  779.6	  604.4	 4067.0	...
10295916	  779.8	  604.4	 4070.0	...
10295917	  779.3	  604.5	 4074.0	...
10295918	  778.8	  604.7	 4078.0	...
10295919	  778.3	  604.9	 4079.0	...
10295920	  778.4	  604.9	 4080.0	...
10295921	  778.4	  605.0	 4082.0	...
10295922	  778.6	  605.0	 4083.0	...
10295923	  778.7	  604.9	 4084.0	...
10295924	  778.8	  604.8	 4085.0	...
10295925	  778.6	  604.8	 4085.0	...
10295926	  778.4	  604.8	 4086.0	...
10295927	  778.3	  604.7	 4085.0	...
10295928	  778.3	  604.6	 4085.0	...
10295929	  778.3	  605.0	 4084.0	...
10295930	  778.1	  605.4	 4088.0	...
10295931	  778.0	  605.7	 4091.0	...
10295932	  778.4	  605.5	 4094.0	...
10295933	  778.9	  604.8	 4095.0	...
10295934	  779.2	  604.1	 4095.0	...
10295935	  779.0	  603.7	 4095.0	...
10295936	  778.7	  603.6	 4095.0	...
10295937	  778.4	  603.6	 4095.0	...
10295938	  778.5	  603.6	 4094.0	...
10295939	  778.8	  603.6	 4095.0	...
10295940	  778.3	  603.6	 4095.0	...
10295941	  777.5	  603.7	 4095.0	...
10295942	  777.0	  603.7	 4096.0	...
10295943	  777.2	  603.7	 4096.0	...
10295944	  777.3	  603.6	 4097.0	...
10295945	  777.0	  603.6	 4100.0	...
10295946	  776.9	  603.6	 4103.0	...
10295947	  777.2	  603.4	 4106.0	...
10295948	  777.8	  602.9	 4106.0	...
10295949	  778.4	  602.7	 4105.0	...
10295950	  778.5	  602.7	 4104.0	...
10295951	  778.4	  602.8	 4102.0	...
10295952	  778.4	  603.2	 4101.0	...
10295953	  778.5	  603.6	 4102.0	...
10295954	  778.6	  603.6	 4108.0	...
10295955	  778.6	  603.2	 4113.0	...
10295956	  778.6	  603.0	 4116.0	...
10295957	  778.0	  603.1	 4115.0	...
10295958	  777.4	  603.3	 4114.0	...
10295959	  776.8	  603.5	 4112.0	...
10295960	  776.9	  603.6	 4110.0	...
10295961	  777.0	  603.7	 4111.0	...
10295962	  777.0	  603.8	 4115.0	...
10295963	  777.0	  604.0	 4120.0	...
10295964	  776.9	  604.1	 4119.0	...
10295965	  776.9	  604.1	 4118.0	...
10295966	  776.8	  604.1	 4116.0	...
10295967	  777.0	  604.0	 4115.0	...
10295968	  777.3	  604.0	 4117.0	...
10295969	  777.4	  603.7	 4120.0	...
10295970	  777.2	  603.5	 4122.0	...
10295971	  776.9	  603.4	 4121.0	...
10295972	  776.8	  603.3	 4126.0	...
10295973	  776.8	  603.3	 4132.0	...
10295974	  776.8	  603.3	 4137.0	...
10295975	  776.7	  603.5	 4136.0	...
10295976	  776.7	  603.6	 4133.0	...
10295977	  776.4	  603.5	 4130.0	...
10295978	  776.2	  603.4	 4128.0	...
10295979	  776.2	  603.3	 4130.0	...
10295980	  776.3	  603.2	 4131.0	...
10295981	  776.4	  602.8	 4131.0	...
10295982	  776.6	  602.9	 4131.0	...
10295983	  776.9	  603.1	 4134.0	...
10295984	  776.7	  603.4	 4135.0	...
10295985	  776.3	  603.3	 4134.0	...
10295986	  775.8	  603.3	 4132.0	...
10295987	  775.8	  603.4	 4136.0	...
10295988	  775.7	  603.5	 4141.0	...
10295989	  775.6	  603.5	 4144.0	...
10295990	  775.4	  603.4	 4142.0	...
10295991	  775.4	  603.3	 4142.0	...
10295992	  775.4	  603.2	 4143.0	...
10295993	  775.7	  603.1	 4143.0	...
10295994	  776.0	  603.1	 4143.0	...
10295995	  776.4	  603.0	 4143.0	...
10295996	  776.5	  603.0	 4144.0	...
10295997	  776.6	  602.8	 4145.0	...
10295998	  776.4	  602.7	 4146.0	...
10295999	  775.9	  602.4	 4146.0	...
10296000	  775.4	  602.4	 4150.0	...
10296001	  775.2	  602.3	 4153.0	...
10296002	  775.3	  602.3	 4154.0	...
10296003	  775.4	  602.2	 4151.0	...
10296004	  775.5	  603.0	 4148.0	...
10296005	  775.6	  603.7	 4146.0	...
10296006	  775.6	  604.4	 4145.0	...
10296007	  775.6	  604.1	 4145.0	...
10296008	  775.7	  603.2	 4145.0	...
10296009	  775.9	  602.5	 4146.0	...
10296010	  776.0	  601.8	 4150.0	...
10296011	  775.9	  601.5	 4153.0	...
10296012	  775.8	  601.3	 4158.0	...
10296013	  775.8	  601.5	 4161.0	...
10296014	  775.8	  602.0	 4160.0	...
10296015	  775.9	  602.3	 4156.0	...
10296016	  775.4	  602.1	 4153.0	...
10296017	  774.8	  601.7	 4154.0	...
10296018	  774.3	  601.5	 4155.0	...
10296019	  774.4	  601.3	 4157.0	...
10296020	  774.5	  601.1	 4157.0	...
10296021	  774.7	  601.6	 4157.0	...
10296022	  774.8	  602.4	 4157.0	...
10296023	  774.8	  603.1	 4157.0	...
10296024	  774.9	  603.3	 4155.0	...
10296025	  775.2	  603.5	 4153.0	...
10296026	  775.4	  603.3	 4153.0	...
10296027	  775.3	  602.9	 4156.0	...
10296028	  774.7	  602.4	 4160.0	...
10296029	  774.1	  602.5	 4160.0	...
10296030	  773.7	  602.4	 4161.0	...
10296031	  773.7	  602.6	 4162.0	...
10296032	  773.9	  602.7	 4162.0	...
10296033	  774.2	  602.8	 4163.0	...
10296034	  774.2	  602.5	 4163.0	...
10296035	  774.0	  602.1	 4163.0	...
10296036	  773.7	  601.7	 4164.0	...
10296037	  773.7	  601.7	 4167.0	...
10296038	  773.9	  601.9	 4171.0	...
10296039	  774.2	  602.1	 4175.0	...
10296040	  774.5	  602.2	 4173.0	...
10296041	  774.4	  602.2	 4172.0	...
10296042	  774.3	  602.0	 4172.0	...
10296043	  774.2	  601.7	 4175.0	...
10296044	  774.2	  601.2	 4179.0	...
10296045	  774.2	  601.0	 4180.0	...
10296046	  774.3	  600.8	 4182.0	...
10296047	  774.3	  600.8	 4182.0	...
10296048	  774.4	  601.1	 4180.0	...
10296049	  774.3	  601.5	 4178.0	...
10296050	  774.4	  601.8	 4176.0	...
10296051	  774.5	  602.0	 4177.0	...
10296052	  774.3	  602.1	 4182.0	...
10296053	  773.9	  601.7	 4188.0	...
10296054	  773.4	  601.2	 4193.0	...
10296055	  773.4	  600.7	 4192.0	...
10296056	  773.4	  600.7	 4189.0	...
10296057	  773.7	  600.9	 4187.0	...
10296058	  773.9	  601.6	 4188.0	...
10296059	  774.1	  602.4	 4189.0	...
10296060	  774.0	  602.8	 4189.0	...
10296061	  773.9	  602.7	 4188.0	...
10296062	  774.0	  602.0	 4187.0	...
10296063	  774.2	  601.3	 4185.0	...
10296064	  773.9	  600.6	 4186.0	...
10296065	  773.5	  601.1	 4187.0	...
10296066	  773.1	  601.7	 4188.0	...
10296067	  773.2	  602.2	 4190.0	...
10296068	  773.3	  602.3	 4192.0	...
10296069	  773.5	  602.4	 4195.0	...
10296070	  773.5	  602.3	 4195.0	...
10296071	  773.4	  602.2	 4196.0	...
10296072	  773.3	  601.9	 4194.0	...
10296073	  772.9	  601.7	 4193.0	...
10296074	  772.6	  601.8	 4196.0	...
10296075	  772.5	  601.9	 4201.0	...
10296076	  772.6	  601.7	 4206.0	...
10296077	  772.6	  601.2	 4205.0	...
10296078	  772.6	  600.6	 4205.0	...
10296079	  772.7	  600.3	 4207.0	...
10296080	  772.7	  600.1	 4210.0	...
10296081	  772.9	  599.9	 4214.0	...
10296082	  773.3	  599.9	 4213.0	...
10296083	  773.6	  599.8	 4213.0	...
10296084	  773.7	  599.8	 4213.0	...
10296085	  773.3	  599.6	 4212.0	...
10296086	  773.0	  599.6	 4213.0	...
10296087	  772.8	  600.0	 4213.0	...
10296088	  773.0	  600.4	 4213.0	...
10296089	  772.9	  600.8	 4214.0	...
10296090	  772.7	  600.9	 4215.0	...
10296091	  772.5	  601.0	 4217.0	...
10296092	  772.6	  601.0	 4219.0	...
10296093	  772.6	  600.7	 4219.0	...
10296094	  772.5	  600.2	 4217.0	...
10296095	  772.5	  599.7	 4217.0	...
10296096	  772.5	  599.5	 4219.0	...
10296097	  772.5	  599.5	 4222.0	...
MSG	10296098 0000 _ Number On
10296098	  772.4	  599.4	 4223.0	...
10296099	  772.6	  599.3	 4223.0	...
10296100	  772.5	  599.2	 4222.0	...
10296101	  772.4	  599.1	 4220.0	...
10296102	  772.2	  599.1	 4217.0	...
10296103	  772.3	  599.1	 4216.0	...
10296104	  772.8	  598.9	 4217.0	...
10296105	  773.1	  598.7	 4221.0	...
10296106	  773.5	  598.7	 4226.0	...
10296107	  773.5	  598.9	 4228.0	...
10296108	  773.5	  598.9	 4228.0	...
10296109	  773.4	  598.7	 4229.0	...
10296110	  773.1	  598.5	 4230.0	...
10296111	  772.8	  598.6	 4231.0	...
10296112	  772.5	  598.8	 4231.0	...
10296113	  772.6	  598.8	 4232.0	...
10296114	  772.7	  598.6	 4232.0	...
10296115	  772.8	  598.5	 4233.0	...
10296116	  772.8	  598.4	 4232.0	...
10296117	  772.7	  598.4	 4231.0	...
10296118	  772.4	  598.5	 4230.0	...
10296119	  772.0	  598.7	 4229.0	...
10296120	  771.7	  598.8	 4229.0	...
10296121	  771.7	  598.9	 4229.0	...
10296122	  771.9	  598.7	 4229.0	...
10296123	  772.2	  598.3	 4231.0	...
10296124	  772.6	  598.0	 4233.0	...
10296125	  772.8	  597.8	 4235.0	...
10296126	  772.7	  597.8	 4237.0	...
10296127	  772.5	  597.9	 4237.0	...
10296128	  772.2	  597.9	 4238.0	...
10296129	  772.3	  597.8	 4238.0	...
10296130	  772.5	  597.7	 4237.0	...
10296131	  772.6	  597.8	 4236.0	...
10296132	  772.5	  598.0	 4236.0	...
10296133	  772.3	  597.9	 4239.0	...
10296134	  772.1	  597.7	 4245.0	...
10296135	  772.0	  597.7	 4251.0	...
10296136	  771.6	  597.9	 4254.0	...
10296137	  771.2	  598.1	 4254.0	...
10296138	  771.3	  597.8	 4254.0	...
10296139	  771.7	  597.7	 4254.0	...
10296140	  772.3	  597.7	 4253.0	...
10296141	  772.6	  597.8	 4252.0	...
10296142	  772.9	  597.9	 4251.0	...
10296143	  772.6	  598.2	 4248.0	...
10296144	  772.3	  598.3	 4246.0	...
10296145	  771.8	  598.5	 4245.0	...
10296146	  771.7	  598.3	 4246.0	...
10296147	  771.6	  598.4	 4247.0	...
10296148	  771.6	  598.4	 4247.0	...
10296149	  771.7	  598.3	 4247.0	...
10296150	  771.7	  598.3	 4247.0	...
10296151	  771.7	  598.3	 4247.0	...
10296152	  771.9	  598.4	 4248.0	...
10296153	  772.1	  598.5	 4248.0	...
10296154	  772.2	  598.6	 4247.0	...
10296155	  772.1	  598.6	 4245.0	...
10296156	  772.1	  598.5	 4245.0	...
10296157	  772.5	  598.3	 4248.0	...
10296158	  772.9	  597.8	 4251.0	...
10296159	  773.3	  597.1	 4254.0	...
10296160	  773.4	  596.5	 4255.0	...
10296161	  772.8	  596.4	 4257.0	...
10296162	  772.1	  596.7	 4260.0	...
10296163	  771.1	  597.0	 4262.0	...
10296164	  770.9	  597.1	 4263.0	...
10296165	  770.9	  597.2	 4262.0	...
10296166	  771.1	  597.1	 4259.0	...
10296167	  771.4	  597.1	 4257.0	...
10296168	  771.4	  597.1	 4258.0	...
10296169	  771.7	  597.0	 4260.0	...
10296170	  772.0	  597.0	 4260.0	...
10296171	  772.1	  597.0	 4258.0	...
10296172	  772.0	  597.1	 4257.0	...
10296173	  771.8	  597.2	 4259.0	...
10296174	  771.8	  597.3	 4261.0	...
10296175	  771.9	  597.2	 4263.0	...
10296176	  771.9	  596.8	 4263.0	...
10296177	  772.1	  596.4	 4264.0	...
10296178	  772.1	  596.1	 4260.0	...
10296179	  772.1	  596.1	 4256.0	...
10296180	  771.9	  596.5	 4255.0	...
10296181	  771.7	  597.0	 4258.0	...
10296182	  771.7	  596.8	 4262.0	...
10296183	  771.8	  596.1	 4262.0	...
10296184	  771.9	  596.0	 4263.0	...
10296185	  771.8	  596.7	 4264.0	...
10296186	  771.8	  597.4	 4264.0	...
10296187	  772.0	  597.5	 4264.0	...
10296188	  771.9	  597.1	 4263.0	...
10296189	  771.7	  596.6	 4262.0	...
10296190	  771.4	  596.5	 4261.0	...
10296191	  771.3	  597.0	 4263.0	...
10296192	  771.4	  597.5	 4266.0	...
10296193	  771.5	  597.4	 4268.0	...
10296194	  771.6	  597.4	 4266.0	...
10296195	  771.6	  597.5	 4263.0	...
10296196	  771.4	  597.6	 4261.0	...
10296197	  771.2	  597.6	 4261.0	...
10296198	  771.1	  597.5	 4261.0	...
10296199	  771.1	  597.4	 4260.0	...
10296200	  771.4	  597.4	 4260.0	...
10296201	  771.6	  597.3	 4263.0	...
10296202	  771.9	  597.2	 4267.0	...
10296203	  771.9	  597.1	 4271.0	...
10296204	  771.9	  597.0	 4271.0	...
10296205	  771.7	  596.9	 4268.0	...
10296206	  771.5	  597.0	 4265.0	...
10296207	  771.2	  597.2	 4262.0	...
10296208	  771.1	  597.4	 4260.0	...
10296209	  770.8	  597.1	 4258.0	...
10296210	  770.6	  596.8	 4257.0	...
10296211	  770.5	  596.3	 4257.0	...
10296212	  770.5	  596.2	 4259.0	...
10296213	  770.5	  596.2	 4260.0	...
10296214	  770.4	  596.3	 4261.0	...
10296215	  770.3	  596.4	 4260.0	...
10296216	  770.6	  596.5	 4261.0	...
10296217	  771.0	  596.6	 4260.0	...
10296218	  771.0	  596.7	 4259.0	...
10296219	  770.7	  596.6	 4258.0	...
10296220	  770.3	  596.4	 4259.0	...
10296221	  770.3	  596.1	 4261.0	...
10296222	  770.6	  595.9	 4262.0	...
10296223	  770.9	  595.8	 4262.0	...
10296224	  771.0	  596.1	 4260.0	...
10296225	  770.7	  596.4	 4258.0	...
10296226	  770.5	  596.6	 4259.0	...
10296227	  770.6	  596.4	 4261.0	...
10296228	  770.9	  596.2	 4264.0	...
10296229	  771.2	  596.1	 4265.0	...
10296230	  771.2	  596.2	 4264.0	...
10296231	  771.0	  596.3	 4263.0	...
10296232	  770.9	  596.4	 4262.0	...
10296233	  770.8	  596.4	 4265.0	...
10296234	  770.9	  596.2	 4267.0	...
10296235	  770.9	  596.1	 4268.0	...
10296236	  770.9	  596.0	 4267.0	...
10296237	  771.4	  596.0	 4265.0	...
10296238	  771.9	  595.9	 4265.0	...
10296239	  772.4	  595.8	 4265.0	...
10296240	  772.4	  595.8	 4266.0	...
10296241	  772.5	  595.8	 4265.0	...
10296242	  772.6	  595.9	 4261.0	...
10296243	  772.2	  595.5	 4258.0	...
10296244	  771.8	  595.0	 4259.0	...
10296245	  771.3	  594.6	 4261.0	...
10296246	  771.1	  594.8	 4262.0	...
10296247	  770.9	  595.0	 4261.0	...
10296248	  770.4	  595.1	 4261.0	...
10296249	  770.2	  595.2	 4261.0	...
10296250	  770.4	  595.3	 4261.0	...
10296251	  771.0	  595.4	 4259.0	...
10296252	  771.6	  595.3	 4257.0	...
10296253	  771.8	  595.2	 4255.0	...
10296254	  771.7	  595.0	 4254.0	...
10296255	  771.1	  595.0	 4254.0	...
10296256	  770.8	  595.1	 4254.0	...
10296257	  770.4	  595.3	 4255.0	...
10296258	  770.5	  595.4	 4256.0	...
10296259	  770.4	  595.4	 4257.0	...
10296260	  770.3	  595.3	 4257.0	...
10296261	  770.3	  595.2	 4258.0	...
10296262	  770.2	  595.1	 4258.0	...
10296263	  770.3	  595.0	 4258.0	...
10296264	  770.6	  594.8	 4257.0	...
10296265	  770.7	  594.8	 4257.0	...
10296266	  770.8	  594.8	 4258.0	...
10296267	  770.7	  595.0	 4260.0	...
10296268	  770.7	  595.1	 4261.0	...
10296269	  771.0	  594.9	 4262.0	...
10296270	  771.4	  594.7	 4262.0	...
10296271	  771.0	  594.4	 4262.0	...
10296272	  770.3	  594.3	 4263.0	...
10296273	  770.3	  594.7	 4264.0	...
10296274	  770.9	  595.5	 4263.0	...
10296275	  771.7	  596.2	 4259.0	...
10296276	  771.9	  596.3	 4255.0	...
10296277	  771.8	  596.5	 4253.0	...
10296278	  771.6	  596.6	 4251.0	...
10296279	  771.4	  596.8	 4245.0	...
10296280	  771.4	  596.8	 4240.0	...
10296281	  771.4	  597.0	 4237.0	...
10296282	  771.4	  597.1	 4239.0	...
10296283	  771.3	  597.1	 4240.0	...
10296284	  771.3	  597.1	 4239.0	...
10296285	  771.6	  597.2	 4235.0	...
10296286	  772.0	  597.3	 4232.0	...
10296287	  772.4	  597.3	 4230.0	...
10296288	  772.2	  597.3	 4228.0	...
10296289	  771.5	  597.5	 4227.0	...
10296290	  770.8	  597.6	 4226.0	...
10296291	  770.2	  597.8	 4226.0	...
10296292	  770.1	  597.8	 4227.0	...
10296293	  770.0	  597.8	 4228.0	...
10296294	  770.1	  597.6	 4223.0	...
10296295	  770.5	  597.5	 4218.0	...
10296296	  771.0	  597.4	 4212.0	...
10296297	  771.5	  597.6	 4212.0	...
10296298	  771.5	  597.8	 4214.0	...
10296299	  771.5	  597.6	 4217.0	...
10296300	  771.2	  597.4	 4221.0	...
10296301	  770.9	  597.2	 4221.0	...
10296302	  770.6	  597.3	 4218.0	...
10296303	  771.0	  597.3	 4215.0	...
10296304	  771.5	  597.3	 4211.0	...
10296305	  771.4	  597.3	 4210.0	...
10296306	  770.9	  597.3	 4210.0	...
10296307	  770.8	  597.1	 4209.0	...
10296308	  771.1	  596.9	 4209.0	...
10296309	  771.3	  596.8	 4209.0	...
10296310	  771.2	  596.8	 4211.0	...
10296311	  771.2	  597.5	 4213.0	...
10296312	  771.5	  597.9	 4216.0	...
10296313	  771.7	  598.4	 4217.0	...
10296314	  771.4	  598.2	 4219.0	...
10296315	  771.2	  598.3	 4219.0	...
10296316	  770.9	  598.2	 4219.0	...
10296317	  771.0	  598.1	 4215.0	...
10296318	  771.0	  597.9	 4211.0	...
10296319	  771.1	  597.7	 4207.0	...
10296320	  771.2	  597.4	 4206.0	...
10296321	  771.2	  597.1	 4202.0	...
10296322	  771.2	  597.3	 4199.0	...
10296323	  770.8	  597.7	 4197.0	...
10296324	  770.4	  598.1	 4198.0	...
10296325	  770.2	  598.0	 4199.0	...
10296326	  770.5	  597.9	 4198.0	...
10296327	  771.2	  597.9	 4197.0	...
10296328	  771.5	  598.2	 4199.0	...
10296329	  771.8	  598.6	 4201.0	...
10296330	  771.8	  598.8	 4203.0	...
10296331	  771.9	  598.7	 4200.0	...
10296332	  771.5	  598.6	 4194.0	...
10296333	  771.1	  598.5	 4188.0	...
10296334	  771.0	  598.5	 4185.0	...
10296335	  771.2	  598.6	 4185.0	...
10296336	  771.4	  598.6	 4184.0	...
10296337	  771.2	  598.5	 4184.0	...
10296338	  770.8	  598.3	 4185.0	...
10296339	  770.2	  598.0	 4185.0	...
10296340	  769.9	  597.8	 4185.0	...
10296341	  770.3	  597.8	 4185.0	...
10296342	  770.9	  597.8	 4186.0	...
10296343	  771.6	  597.7	 4187.0	...
10296344	  771.7	  597.8	 4184.0	...
10296345	  771.6	  597.9	 4180.0	...
10296346	  771.5	  597.9	 4178.0	...
10296347	  771.5	  597.9	 4180.0	...
10296348	  771.6	  597.9	 4179.0	...
10296349	  771.5	  598.1	 4175.0	...
10296350	  771.3	  598.2	 4172.0	...
10296351	  771.1	  598.4	 4175.0	...
10296352	  771.1	  598.6	 4178.0	...
10296353	  771.1	  598.8	 4181.0	...
10296354	  771.4	  598.8	 4181.0	...
10296355	  771.8	  599.0	 4182.0	...
10296356	  772.1	  599.2	 4179.0	...
10296357	  772.3	  599.4	 4176.0	...
10296358	  772.3	  599.3	 4172.0	...
10296359	  772.4	  599.3	 4171.0	...
10296360	  772.4	  599.4	 4169.0	...
10296361	  772.4	  599.4	 4168.0	...
10296362	  772.5	  599.4	 4168.0	...
10296363	  772.6	  599.4	 4168.0	...
10296364	  772.4	  599.4	 4168.0	...
10296365	  772.2	  599.4	 4169.0	...
10296366	  771.9	  599.4	 4170.0	...
10296367	  771.9	  599.2	 4170.0	...
10296368	  771.9	  599.1	 4169.0	...
10296369	  772.6	  599.1	 4168.0	...
10296370	  773.3	  599.2	 4166.0	...
10296371	  774.1	  599.2	 4163.0	...
10296372	  774.1	  599.1	 4162.0	...
10296373	  774.0	  599.1	 4163.0	...
10296374	  774.0	  599.2	 4161.0	...
10296375	  773.5	  599.3	 4159.0	...
10296376	  772.9	  599.3	 4156.0	...
10296377	  772.7	  599.1	 4155.0	...
10296378	  772.8	  598.7	 4157.0	...
10296379	  773.0	  598.4	 4160.0	...
10296380	  773.0	  598.4	 4163.0	...
10296381	  772.8	  598.5	 4164.0	...
10296382	  772.6	  598.6	 4165.0	...
10296383	  772.4	  598.6	 4165.0	...
10296384	  772.4	  599.3	 4164.0	...
10296385	  772.7	  599.8	 4161.0	...
10296386	  773.1	  600.4	 4158.0	...
10296387	  773.5	  600.3	 4156.0	...
10296388	  773.8	  600.3	 4153.0	...
10296389	  773.9	  600.2	 4151.0	...
10296390	  773.7	  600.2	 4149.0	...
10296391	  773.4	  600.2	 4150.0	...
10296392	  773.1	  600.4	 4150.0	...
10296393	  773.2	  600.6	 4152.0	...
10296394	  773.3	  600.8	 4154.0	...
10296395	  773.5	  600.1	 4157.0	...
10296396	  773.8	  599.3	 4157.0	...
10296397	  774.0	  598.5	 4155.0	...
10296398	  774.1	  598.5	 4154.0	...
10296399	  774.1	  598.6	 4154.0	...
10296400	  774.1	  598.7	 4153.0	...
10296401	  774.4	  598.7	 4153.0	...
10296402	  774.5	  598.7	 4153.0	...
MSG	10296403 0000 _ Number Off
10296403	  774.4	  598.5	 4153.0	...
10296404	  774.1	  598.3	 4151.0	...
10296405	  774.0	  598.6	 4146.0	...
10296406	  774.0	  599.1	 4141.0	...
10296407	  774.0	  599.5	 4137.0	...
10296408	  774.0	  599.3	 4136.0	...
10296409	  773.9	  599.1	 4135.0	...
10296410	  773.9	  599.0	 4137.0	...
10296411	  774.2	  599.1	 4138.0	...
10296412	  774.7	  599.0	 4139.0	...
10296413	  775.3	  598.8	 4139.0	...
10296414	  775.5	  599.3	 4139.0	...
10296415	  775.5	  600.0	 4139.0	...
10296416	  775.2	  600.6	 4141.0	...
10296417	  774.8	  600.3	 4141.0	...
10296418	  774.8	  600.0	 4139.0	...
10296419	  774.8	  599.9	 4138.0	...
10296420	  774.8	  599.8	 4138.0	...
10296421	  774.8	  599.6	 4140.0	...
10296422	  774.9	  599.5	 4142.0	...
10296423	  775.1	  599.5	 4143.0	...
10296424	  775.3	  599.6	 4142.0	...
10296425	  775.5	  599.7	 4141.0	...
10296426	  775.4	  599.9	 4141.0	...
10296427	  775.2	  599.9	 4141.0	...
10296428	  775.1	  599.9	 4141.0	...
10296429	  774.9	  600.1	 4138.0	...
10296430	  774.7	  600.4	 4135.0	...
10296431	  774.4	  600.7	 4132.0	...
10296432	  774.4	  600.9	 4131.0	...
10296433	  774.4	  601.0	 4129.0	...
10296434	  774.4	  601.1	 4130.0	...
10296435	  774.5	  601.1	 4132.0	...
10296436	  774.6	  601.0	 4129.0	...
10296437	  774.8	  601.1	 4124.0	...
10296438	  775.1	  601.2	 4121.0	...
10296439	  775.4	  601.2	 4124.0	...
10296440	  775.5	  601.5	 4125.0	...
10296441	  775.6	  601.7	 4121.0	...
10296442	  775.7	  601.8	 4118.0	...
10296443	  775.7	  601.6	 4116.0	...
10296444	  775.7	  601.0	 4116.0	...
10296445	  775.6	  600.9	 4116.0	...
10296446	  775.6	  600.9	 4115.0	...
10296447	  775.9	  601.3	 4115.0	...
10296448	  776.1	  601.8	 4112.0	...
10296449	  776.3	  602.2	 4108.0	...
10296450	  776.5	  602.4	 4105.0	...
10296451	  776.6	  602.4	 4106.0	...
10296452	  776.6	  601.9	 4108.0	...
10296453	  776.6	  601.5	 4109.0	...
10296454	  776.3	  601.4	 4109.0	...
10296455	  776.0	  601.8	 4110.0	...
10296456	  776.1	  602.2	 4110.0	...
10296457	  776.5	  602.2	 4105.0	...
10296458	  776.9	  602.3	 4100.0	...
10296459	  777.0	  602.3	 4097.0	...
10296460	  777.1	  602.3	 4100.0	...
10296461	  777.5	  601.8	 4103.0	...
10296462	  777.7	  601.3	 4104.0	...
10296463	  777.8	  600.9	 4103.0	...
10296464	  777.4	  601.1	 4102.0	...
10296465	  777.2	  601.1	 4100.0	...
10296466	  776.9	  601.2	 4100.0	...
10296467	  776.8	  601.3	 4100.0	...
10296468	  776.6	  602.0	 4099.0	...
10296469	  776.6	  602.7	 4099.0	...
10296470	  776.5	  603.4	 4097.0	...
10296471	  776.3	  603.6	 4095.0	...
10296472	  776.2	  603.6	 4093.0	...
10296473	  776.7	  603.9	 4093.0	...
10296474	  777.2	  604.1	 4092.0	...
10296475	  777.9	  604.6	 4090.0	...
10296476	  778.1	  604.7	 4090.0	...
10296477	  777.9	  605.1	 4092.0	...
10296478	  777.2	  605.3	 4093.0	...
10296479	  776.5	  605.0	 4093.0	...
10296480	  776.1	  604.5	 4091.0	...
10296481	  776.2	  604.3	 4086.0	...
10296482	  776.2	  604.6	 4084.0	...
10296483	  776.2	  604.9	 4082.0	...
10296484	  776.3	  604.9	 4082.0	...
10296485	  776.4	  604.9	 4082.0	...
10296486	  776.3	  604.3	 4081.0	...
10296487	  776.6	  603.9	 4079.0	...
10296488	  777.0	  603.4	 4077.0	...
10296489	  777.5	  603.4	 4080.0	...
10296490	  777.4	  603.1	 4083.0	...
10296491	  777.5	  602.8	 4084.0	...
10296492	  777.6	  602.8	 4082.0	...
10296493	  777.7	  602.8	 4079.0	...
10296494	  777.8	  602.9	 4078.0	...
10296495	  777.9	  602.8	 4076.0	...
10296496	  777.9	  602.8	 4075.0	...
10296497	  777.9	  602.8	 4074.0	...
10296498	  777.9	  602.7	 4073.0	...
10296499	  777.9	  603.7	 4074.0	...
10296500	  777.9	  604.7	 4074.0	...
10296501	  777.9	  605.3	 4074.0	...
10296502	  777.7	  604.8	 4074.0	...
10296503	  777.6	  604.4	 4073.0	...
10296504	  777.6	  604.5	 4073.0	...
10296505	  777.6	  604.8	 4072.0	...
10296506	  777.7	  605.0	 4071.0	...
10296507	  777.7	  605.1	 4070.0	...
10296508	  777.6	  604.9	 4070.0	...
10296509	  777.6	  604.8	 4070.0	...
10296510	  777.5	  605.1	 4069.0	...
10296511	  777.6	  605.4	 4068.0	...
10296512	  777.6	  605.8	 4065.0	...
10296513	  777.5	  606.6	 4064.0	...
10296514	  777.4	  607.4	 4063.0	...
10296515	  777.4	  607.9	 4063.0	...
10296516	  777.6	  607.5	 4064.0	...
10296517	  777.8	  607.0	 4066.0	...
10296518	  777.8	  606.6	 4066.0	...
10296519	  777.8	  606.3	 4065.0	...
10296520	  777.9	  606.1	 4064.0	...
10296521	  777.9	  606.0	 4063.0	...
10296522	  777.4	  606.0	 4064.0	...
10296523	  777.0	  605.9	 4064.0	...
10296524	  776.8	  606.2	 4062.0	...
10296525	  777.1	  606.5	 4058.0	...
10296526	  777.4	  606.8	 4056.0	...
10296527	  777.3	  606.9	 4059.0	...
10296528	  777.4	  607.0	 4063.0	...
10296529	  777.5	  607.0	 4063.0	...
10296530	  777.7	  607.0	 4061.0	...
10296531	  777.6	  607.0	 4059.0	...
10296532	  777.5	  607.4	 4060.0	...
10296533	  778.2	  607.7	 4061.0	...
10296534	  779.0	  608.0	 4060.0	...
10296535	  779.7	  607.9	 4058.0	...
10296536	  779.4	  608.2	 4057.0	...
10296537	  779.2	  608.5	 4057.0	...
10296538	  779.0	  608.2	 4057.0	...
10296539	  779.2	  607.5	 4056.0	...
10296540	  779.2	  606.9	 4055.0	...
10296541	  779.0	  606.9	 4054.0	...
10296542	  778.7	  607.0	 4053.0	...
10296543	  778.5	  606.9	 4050.0	...
10296544	  778.7	  606.6	 4047.0	...
10296545	  778.8	  606.3	 4044.0	...
10296546	  778.7	  606.1	 4043.0	...
10296547	  778.7	  606.2	 4043.0	...
10296548	  778.5	  606.4	 4043.0	...
10296549	  778.3	  606.8	 4043.0	...
10296550	  778.5	  606.8	 4043.0	...
10296551	  779.1	  606.7	 4043.0	...
10296552	  779.7	  606.2	 4044.0	...
10296553	  779.9	  605.8	 4045.0	...
10296554	  779.8	  606.2	 4045.0	...
10296555	  779.7	  606.9	 4045.0	...
10296556	  779.7	  607.7	 4044.0	...
10296557	  779.6	  607.9	 4044.0	...
10296558	  779.6	  607.8	 4044.0	...
10296559	  779.6	  607.5	 4045.0	...
10296560	  779.5	  607.2	 4046.0	...
10296561	  779.4	  607.3	 4046.0	...
10296562	  779.3	  607.4	 4047.0	...
10296563	  779.3	  607.1	 4046.0	...
10296564	  779.4	  606.7	 4042.0	...
10296565	  779.7	  606.1	 4039.0	...
10296566	  780.0	  605.9	 4037.0	...
10296567	  780.1	  605.8	 4037.0	...
10296568	  780.1	  605.8	 4040.0	...
10296569	  780.4	  605.7	 4041.0	...
10296570	  780.7	  605.6	 4043.0	...
10296571	  781.0	  605.8	 4042.0	...
10296572	  781.0	  606.0	 4041.0	...
10296573	  781.0	  606.2	 4039.0	...
10296574	  780.9	  606.1	 4037.0	...
10296575	  781.0	  605.9	 4036.0	...
10296576	  780.9	  605.8	 4035.0	...
10296577	  780.9	  606.0	 4035.0	...
10296578	  781.1	  606.2	 4037.0	...
10296579	  781.2	  606.4	 4039.0	...
10296580	  781.3	  606.5	 4039.0	...
10296581	  781.2	  606.4	 4039.0	...
10296582	  781.1	  606.5	 4039.0	...
10296583	  781.1	  606.6	 4039.0	...
10296584	  781.0	  606.7	 4039.0	...
10296585	  781.0	  606.8	 4038.0	...
10296586	  781.1	  607.3	 4037.0	...
10296587	  781.3	  607.8	 4036.0	...
10296588	  781.7	  608.2	 4035.0	...
10296589	  781.9	  608.2	 4035.0	...
10296590	  782.0	  608.1	 4034.0	...
10296591	  781.9	  608.3	 4034.0	...
10296592	  782.0	  608.4	 4033.0	...
10296593	  782.2	  608.2	 4033.0	...
10296594	  782.3	  607.4	 4033.0	...
10296595	  782.3	  606.9	 4032.0	...
10296596	  782.3	  606.8	 4030.0	...
10296597	  782.3	  607.1	 4028.0	...
10296598	  782.2	  607.2	 4028.0	...
10296599	  782.0	  607.3	 4029.0	...
10296600	  781.5	  607.6	 4030.0	...
10296601	  781.1	  608.0	 4030.0	...
10296602	  780.8	  608.5	 4030.0	...
10296603	  781.1	  608.8	 4030.0	...
10296604	  781.6	  608.9	 4029.0	...
10296605	  782.1	  608.6	 4028.0	...
10296606	  782.4	  608.1	 4027.0	...
10296607	  782.8	  607.8	 4027.0	...
10296608	  783.2	  607.8	 4027.0	...
10296609	  783.3	  607.9	 4027.0	...
10296610	  783.4	  608.0	 4027.0	...
10296611	  783.4	  608.2	 4029.0	...
10296612	  783.3	  608.5	 4030.0	...
10296613	  782.9	  608.9	 4031.0	...
10296614	  782.5	  608.9	 4031.0	...
MSG	10296615 0000 _ Number On
10296615	  782.3	  608.9	 4030.0	...
10296616	  782.2	  609.2	 4030.0	...
10296617	  782.1	  609.6	 4030.0	...
10296618	  782.0	  609.7	 4031.0	...
10296619	  782.1	  609.5	 4032.0	...
10296620	  782.3	  609.3	 4032.0	...
10296621	  782.6	  609.2	 4034.0	...
10296622	  782.8	  609.2	 4036.0	...
10296623	  782.8	  609.3	 4038.0	...
10296624	  782.5	  609.5	 4038.0	...
10296625	  782.2	  609.7	 4038.0	...
10296626	  782.0	  609.7	 4037.0	...
10296627	  782.0	  609.8	 4036.0	...
10296628	  782.1	  609.9	 4034.0	...
10296629	  782.4	  609.7	 4033.0	...
10296630	  782.7	  609.3	 4032.0	...
10296631	  782.9	  609.0	 4032.0	...
10296632	  782.8	  609.1	 4032.0	...
10296633	  782.5	  608.8	 4036.0	...
10296634	  782.5	  608.4	 4039.0	...
10296635	  782.3	  608.1	 4037.0	...
10296636	  782.1	  608.3	 4031.0	...
10296637	  782.0	  608.7	 4028.0	...
10296638	  782.0	  608.9	 4031.0	...
10296639	  782.0	  608.6	 4033.0	...
10296640	  781.9	  608.1	 4033.0	...
10296641	  781.9	  608.2	 4030.0	...
10296642	  782.0	  608.3	 4028.0	...
10296643	  782.2	  608.6	 4028.0	...
10296644	  782.3	  608.3	 4033.0	...
10296645	  782.4	  608.4	 4039.0	...
10296646	  782.4	  608.5	 4041.0	...
10296647	  782.4	  608.5	 4040.0	...
10296648	  782.2	  608.5	 4039.0	...
10296649	  782.1	  608.4	 4039.0	...
10296650	  781.9	  608.3	 4039.0	...
10296651	  781.8	  608.0	 4038.0	...
10296652	  782.2	  607.8	 4037.0	...
10296653	  782.7	  607.5	 4036.0	...
10296654	  783.2	  607.4	 4036.0	...
10296655	  783.1	  607.6	 4036.0	...
10296656	  783.1	  608.2	 4037.0	...
10296657	  782.9	  608.8	 4039.0	...
10296658	  782.9	  608.6	 4041.0	...
10296659	  782.8	  608.1	 4043.0	...
10296660	  782.6	  608.1	 4042.0	...
10296661	  782.4	  608.6	 4041.0	...
10296662	  782.4	  609.1	 4041.0	...
10296663	  782.6	  608.8	 4041.0	...
10296664	  782.8	  608.5	 4041.0	...
10296665	  782.9	  608.3	 4040.0	...
10296666	  783.1	  608.4	 4040.0	...
10296667	  783.3	  608.3	 4042.0	...
10296668	  783.4	  608.2	 4043.0	...
10296669	  783.5	  608.4	 4043.0	...
10296670	  783.4	  608.9	 4042.0	...
10296671	  783.2	  609.5	 4040.0	...
10296672	  783.3	  609.7	 4041.0	...
10296673	  783.6	  609.7	 4043.0	...
10296674	  784.0	  609.6	 4045.0	...
10296675	  783.9	  609.5	 4046.0	...
10296676	  784.1	  609.4	 4046.0	...
10296677	  784.2	  609.4	 4045.0	...
10296678	  784.5	  609.2	 4044.0	...
10296679	  784.7	  609.0	 4044.0	...
10296680	  784.9	  608.8	 4043.0	...
10296681	  784.7	  608.9	 4043.0	...
10296682	  784.4	  609.0	 4043.0	...
10296683	  784.1	  609.1	 4044.0	...
10296684	  783.8	  608.7	 4048.0	...
10296685	  783.6	  608.2	 4052.0	...
10296686	  783.5	  607.7	 4054.0	...
10296687	  783.5	  607.7	 4053.0	...
10296688	  783.6	  608.0	 4051.0	...
10296689	  783.7	  608.7	 4050.0	...
10296690	  783.8	  609.3	 4049.0	...
10296691	  783.8	  609.2	 4051.0	...
10296692	  783.8	  608.6	 4053.0	...
10296693	  784.4	  608.0	 4058.0	...
10296694	  785.1	  607.8	 4060.0	...
10296695	  785.3	  607.9	 4062.0	...
10296696	  784.7	  607.9	 4062.0	...
10296697	  784.3	  607.8	 4061.0	...
10296698	  784.3	  607.4	 4061.0	...
10296699	  784.4	  607.4	 4061.0	...
10296700	  784.3	  607.4	 4062.0	...
10296701	  784.3	  607.6	 4063.0	...
10296702	  784.4	  607.7	 4064.0	...
10296703	  784.5	  607.8	 4065.0	...
10296704	  784.6	  608.0	 4065.0	...
10296705	  784.7	  608.2	 4065.0	...
10296706	  784.8	  608.3	 4066.0	...
10296707	  785.0	  608.7	 4065.0	...
10296708	  785.1	  609.0	 4065.0	...
10296709	  785.2	  609.3	 4066.0	...
10296710	  785.2	  608.9	 4067.0	...
10296711	  785.2	  608.7	 4070.0	...
10296712	  785.1	  608.5	 4070.0	...
10296713	  785.0	  608.5	 4071.0	...
10296714	  785.0	  608.3	 4073.0	...
10296715	  785.0	  608.4	 4074.0	...
10296716	  784.9	  608.5	 4076.0	...
10296717	  784.8	  608.7	 4076.0	...
10296718	  784.7	  608.7	 4077.0	...
10296719	  784.8	  608.9	 4076.0	...
10296720	  784.9	  609.2	 4076.0	...
10296721	  785.0	  609.3	 4076.0	...
10296722	  784.8	  609.1	 4076.0	...
10296723	  784.5	  609.1	 4076.0	...
10296724	  784.3	  609.2	 4075.0	...
10296725	  784.3	  608.9	 4073.0	...
10296726	  784.4	  608.6	 4072.0	...
10296727	  784.4	  608.3	 4073.0	...
10296728	  784.5	  608.3	 4074.0	...
10296729	  784.5	  608.0	 4075.0	...
10296730	  784.6	  607.7	 4075.0	...
10296731	  784.7	  607.5	 4074.0	...
10296732	  784.8	  607.7	 4073.0	...
10296733	  784.9	  607.8	 4071.0	...
10296734	  784.9	  607.8	 4071.0	...
10296735	  784.9	  607.8	 4070.0	...
10296736	  784.9	  607.8	 4071.0	...
10296737	  784.7	  607.6	 4072.0	...
10296738	  784.5	  607.5	 4073.0	...
10296739	  784.0	  607.4	 4074.0	...
10296740	  783.8	  607.5	 4074.0	...
10296741	  784.0	  607.8	 4075.0	...
10296742	  784.5	  607.8	 4078.0	...
10296743	  785.1	  607.6	 4081.0	...
10296744	  785.0	  607.4	 4084.0	...
10296745	  785.0	  607.4	 4085.0	...
10296746	  785.1	  607.7	 4087.0	...
10296747	  785.4	  608.1	 4088.0	...
10296748	  785.6	  608.5	 4086.0	...
10296749	  785.9	  608.1	 4083.0	...
10296750	  786.1	  607.7	 4084.0	...
10296751	  785.6	  607.2	 4087.0	...
10296752	  784.9	  607.1	 4090.0	...
10296753	  784.9	  606.8	 4090.0	...
10296754	  785.6	  606.6	 4089.0	...
10296755	  785.9	  606.4	 4089.0	...
10296756	  785.4	  606.4	 4089.0	...
10296757	  785.3	  606.4	 4088.0	...
10296758	  785.7	  606.2	 4086.0	...
10296759	  786.1	  606.0	 4085.0	...
10296760	  786.0	  605.9	 4084.0	...
10296761	  786.2	  605.9	 4083.0	...
10296762	  786.3	  605.9	 4082.0	...
10296763	  786.0	  606.3	 4081.0	...
10296764	  785.4	  606.7	 4085.0	...
10296765	  784.9	  606.8	 4089.0	...
10296766	  785.0	  606.4	 4093.0	...
10296767	  785.2	  606.0	 4094.0	...
10296768	  785.5	  605.9	 4095.0	...
10296769	  785.6	  605.9	 4093.0	...
10296770	  785.5	  605.7	 4092.0	...
10296771	  785.4	  605.5	 4093.0	...
10296772	  785.4	  605.3	 4095.0	...
10296773	  785.2	  605.2	 4097.0	...
10296774	  785.1	  605.9	 4097.0	...
10296775	  785.1	  606.6	 4096.0	...
10296776	  785.0	  606.5	 4096.0	...
10296777	  785.0	  605.8	 4097.0	...
10296778	  785.4	  605.0	 4098.0	...
10296779	  786.0	  604.9	 4099.0	...
10296780	  786.6	  604.8	 4099.0	...
10296781	  786.5	  604.9	 4098.0	...
10296782	  786.4	  605.4	 4098.0	...
10296783	  786.3	  605.8	 4099.0	...
10296784	  786.3	  606.1	 4102.0	...
10296785	  786.4	  606.0	 4103.0	...
10296786	  786.1	  606.3	 4103.0	...
10296787	  785.9	  606.6	 4103.0	...
10296788	  785.6	  606.9	 4106.0	...
10296789	  785.3	  606.9	 4109.0	...
10296790	  785.0	  606.9	 4112.0	...
10296791	  785.0	  607.4	 4111.0	...
10296792	  785.4	  607.9	 4109.0	...
10296793	  785.7	  608.3	 4109.0	...
10296794	  785.5	  608.2	 4109.0	...
10296795	  785.3	  607.9	 4110.0	...
10296796	  785.0	  607.6	 4110.0	...
10296797	  785.0	  607.4	 4110.0	...
10296798	  784.8	  607.5	 4109.0	...
10296799	  784.7	  607.6	 4108.0	...
10296800	  784.5	  607.7	 4109.0	...
10296801	  784.4	  607.4	 4112.0	...
10296802	  784.4	  607.1	 4114.0	...
10296803	  784.5	  607.0	 4114.0	...
10296804	  784.7	  606.9	 4109.0	...
10296805	  784.9	  606.9	 4104.0	...
10296806	  785.0	  606.9	 4099.0	...
10296807	  785.2	  606.9	 4099.0	...
10296808	  785.5	  606.9	 4104.0	...
10296809	  785.7	  606.7	 4109.0	...
10296810	  785.6	  606.1	 4114.0	...
10296811	  785.7	  605.4	 4114.0	...
10296812	  785.7	  605.0	 4113.0	...
10296813	  785.7	  605.3	 4113.0	...
10296814	  785.2	  605.6	 4113.0	...
10296815	  784.8	  605.9	 4113.0	...
10296816	  784.3	  605.9	 4113.0	...
10296817	  784.2	  605.7	 4112.0	...
10296818	  784.2	  605.7	 4110.0	...
10296819	  784.3	  605.9	 4108.0	...
10296820	  784.2	  606.0	 4108.0	...
10296821	  784.0	  606.0	 4111.0	...
10296822	  783.8	  606.0	 4115.0	...
10296823	  783.8	  605.9	 4118.0	...
10296824	  783.7	  605.8	 4118.0	...
10296825	  783.8	  605.8	 4120.0	...
10296826	  784.1	  606.0	 4122.0	...
10296827	  784.8	  606.0	 4121.0	...
10296828	  785.3	  605.9	 4118.0	...
10296829	  785.3	  605.6	 4116.0	...
10296830	  784.8	  605.4	 4120.0	...
10296831	  784.2	  605.6	 4123.0	...
10296832	  784.1	  605.8	 4125.0	...
10296833	  784.3	  605.9	 4124.0	...
10296834	  784.7	  605.7	 4120.0	...
10296835	  785.3	  605.5	 4115.0	...
10296836	  785.6	  605.3	 4112.0	...
10296837	  785.8	  605.4	 4114.0	...
10296838	  785.7	  605.6	 4117.0	...
10296839	  785.5	  605.8	 4119.0	...
10296840	  785.5	  605.8	 4121.0	...
10296841	  785.6	  605.8	 4122.0	...
10296842	  785.7	  605.7	 4124.0	...
10296843	  785.5	  605.6	 4125.0	...
10296844	  785.3	  605.5	 4127.0	...
10296845	  785.0	  605.5	 4128.0	...
10296846	  785.2	  605.5	 4129.0	...
10296847	  785.3	  605.3	 4130.0	...
10296848	  785.3	  605.2	 4133.0	...
10296849	  785.1	  605.1	 4136.0	...
10296850	  784.8	  605.2	 4140.0	...
10296851	  784.7	  605.8	 4139.0	...
10296852	  784.6	  606.4	 4139.0	...
10296853	  784.9	  606.9	 4138.0	...
10296854	  785.2	  606.8	 4137.0	...
10296855	  785.4	  606.8	 4141.0	...
10296856	  785.4	  606.9	 4145.0	...
10296857	  785.4	  607.1	 4151.0	...
10296858	  785.4	  607.3	 4152.0	...
10296859	  785.2	  607.3	 4153.0	...
10296860	  784.7	  607.5	 4152.0	...
10296861	  784.2	  607.9	 4149.0	...
10296862	  784.6	  608.1	 4147.0	...
10296863	  785.2	  608.1	 4145.0	...
10296864	  785.8	  607.9	 4145.0	...
10296865	  785.6	  607.7	 4145.0	...
10296866	  785.3	  607.5	 4145.0	...
10296867	  785.0	  607.2	 4144.0	...
10296868	  784.9	  607.1	 4144.0	...
10296869	  784.8	  607.1	 4146.0	...
10296870	  785.0	  607.1	 4148.0	...
10296871	  785.3	  607.2	 4148.0	...
10296872	  785.6	  607.2	 4148.0	...
10296873	  785.6	  607.2	 4149.0	...
10296874	  785.8	  607.1	 4150.0	...
10296875	  786.0	  606.9	 4151.0	...
10296876	  786.2	  606.8	 4153.0	...
10296877	  786.1	  606.7	 4154.0	...
10296878	  786.0	  606.5	 4154.0	...
10296879	  785.6	  606.4	 4154.0	...
10296880	  785.2	  605.7	 4154.0	...
10296881	  785.5	  605.1	 4154.0	...
10296882	  786.0	  604.8	 4154.0	...
10296883	  786.4	  605.0	 4154.0	...
10296884	  786.2	  605.2	 4155.0	...
10296885	  786.1	  605.3	 4154.0	...
10296886	  786.0	  605.4	 4150.0	...
10296887	  785.9	  605.4	 4146.0	...
10296888	  785.8	  605.5	 4143.0	...
10296889	  785.8	  605.7	 4143.0	...
10296890	  786.0	  605.3	 4144.0	...
10296891	  786.2	  604.7	 4140.0	...
10296892	  786.4	  604.2	 4135.0	...
10296893	  786.4	  604.2	 4135.0	...
10296894	  786.6	  604.3	 4139.0	...
10296895	  786.7	  604.4	 4145.0	...
10296896	  786.8	  604.5	 4146.0	...
10296897	  786.6	  604.6	 4148.0	...
10296898	  786.3	  604.6	 4147.0	...
10296899	  786.0	  604.7	 4147.0	...
10296900	  785.8	  604.8	 4147.0	...
10296901	  786.0	  604.9	 4147.0	...
10296902	  786.3	  604.9	 4147.0	...
10296903	  786.3	  604.8	 4147.0	...
10296904	  786.0	  604.5	 4147.0	...
10296905	  785.9	  604.2	 4148.0	...
10296906	  786.1	  604.2	 4148.0	...
10296907	  786.7	  604.1	 4148.0	...
10296908	  787.2	  604.1	 4148.0	...
10296909	  787.6	  604.1	 4148.0	...
10296910	  787.1	  604.1	 4147.0	...
10296911	  786.7	  604.1	 4146.0	...
10296912	  786.2	  604.2	 4145.0	...
10296913	  786.0	  604.2	 4144.0	...
10296914	  785.9	  604.2	 4146.0	...
10296915	  786.0	  604.3	 4147.0	...
10296916	  786.2	  604.5	 4149.0	...
MSG	10296917 0000 _ Number Off
10296917	  786.4	  604.6	 4150.0	...
10296918	  786.4	  604.5	 4151.0	...
10296919	  786.5	  604.4	 4151.0	...
10296920	  786.9	  604.5	 4151.0	...
10296921	  787.5	  604.6	 4151.0	...
10296922	  788.1	  604.8	 4152.0	...
10296923	  788.0	  604.7	 4152.0	...
10296924	  787.5	  604.7	 4152.0	...
10296925	  787.0	  604.9	 4153.0	...
10296926	  787.2	  604.9	 4153.0	...
10296927	  787.4	  604.8	 4153.0	...
10296928	  787.4	  604.6	 4154.0	...
10296929	  787.0	  604.7	 4154.0	...
10296930	  786.6	  604.9	 4154.0	...
10296931	  786.7	  605.0	 4154.0	...
10296932	  786.7	  605.1	 4154.0	...
10296933	  786.7	  605.1	 4156.0	...
10296934	  786.7	  605.3	 4158.0	...
10296935	  786.8	  605.5	 4159.0	...
10296936	  786.9	  604.9	 4158.0	...
10296937	  786.9	  604.1	 4158.0	...
10296938	  786.9	  603.6	 4158.0	...
10296939	  787.0	  604.2	 4158.0	...
10296940	  787.0	  605.0	 4158.0	...
10296941	  787.1	  605.4	 4159.0	...
10296942	  786.9	  605.6	 4160.0	...
10296943	  786.6	  605.6	 4161.0	...
10296944	  786.8	  605.6	 4163.0	...
10296945	  787.1	  605.2	 4165.0	...
10296946	  787.1	  604.9	 4164.0	...
10296947	  786.7	  604.8	 4164.0	...
10296948	  786.1	  604.8	 4165.0	...
10296949	  785.9	  604.8	 4167.0	...
10296950	  785.8	  604.6	 4168.0	...
10296951	  785.9	  605.0	 4166.0	...
10296952	  786.0	  605.5	 4164.0	...
10296953	  786.3	  606.1	 4161.0	...
10296954	  786.5	  605.9	 4162.0	...
10296955	  786.7	  605.4	 4162.0	...
10296956	  786.6	  604.9	 4162.0	...
10296957	  786.5	  604.6	 4162.0	...
10296958	  786.6	  604.3	 4162.0	...
10296959	  786.9	  604.0	 4162.0	...
10296960	  787.3	  604.2	 4162.0	...
10296961	  787.5	  604.5	 4162.0	...
10296962	  787.4	  604.9	 4163.0	...
10296963	  787.2	  605.0	 4164.0	...
10296964	  786.9	  605.1	 4165.0	...
10296965	  786.7	  604.9	 4165.0	...
10296966	  786.9	  604.5	 4164.0	...
10296967	  787.3	  604.2	 4163.0	...
10296968	  787.6	  604.1	 4163.0	...
10296969	  787.5	  603.6	 4164.0	...
10296970	  787.4	  603.1	 4164.0	...
10296971	  787.2	  602.6	 4162.0	...
10296972	  787.2	  602.7	 4161.0	...
10296973	  787.2	  602.7	 4163.0	...
10296974	  787.1	  602.6	 4167.0	...
10296975	  787.1	  602.5	 4166.0	...
10296976	  787.0	  602.5	 4162.0	...
10296977	  787.0	  603.3	 4157.0	...
10296978	  787.0	  604.1	 4156.0	...
10296979	  787.1	  604.6	 4160.0	...
10296980	  787.3	  604.0	 4165.0	...
10296981	  787.4	  603.5	 4170.0	...
10296982	  787.5	  602.9	 4170.0	...
10296983	  787.6	  602.6	 4170.0	...
10296984	  787.6	  602.5	 4170.0	...
10296985	  787.6	  602.7	 4171.0	...
10296986	  787.6	  602.9	 4170.0	...
10296987	  787.6	  602.9	 4168.0	...
10296988	  787.5	  602.9	 4167.0	...
10296989	  787.5	  602.9	 4166.0	...
10296990	  787.5	  603.0	 4166.0	...
10296991	  787.4	  602.9	 4165.0	...
10296992	  787.3	  602.9	 4165.0	...
10296993	  787.1	  603.0	 4164.0	...
10296994	  787.1	  603.2	 4163.0	...
10296995	  787.2	  603.4	 4163.0	...
10296996	  787.1	  603.6	 4163.0	...
10296997	  786.9	  603.4	 4164.0	...
10296998	  786.7	  603.2	 4166.0	...
10296999	  786.5	  603.0	 4167.0	...
10297000	  786.4	  602.9	 4166.0	...
10297001	  786.1	  602.4	 4165.0	...
10297002	  785.9	  601.9	 4165.0	...
10297003	  785.8	  601.4	 4165.0	...
10297004	  786.0	  601.5	 4164.0	...
10297005	  786.5	  601.6	 4162.0	...
10297006	  786.9	  601.7	 4160.0	...
10297007	  787.2	  601.7	 4162.0	...
10297008	  787.4	  601.7	 4164.0	...
10297009	  787.5	  601.8	 4165.0	...
10297010	  787.5	  601.8	 4163.0	...
10297011	  787.3	  601.8	 4162.0	...
10297012	  786.8	  601.7	 4163.0	...
10297013	  786.5	  601.7	 4164.0	...
10297014	  786.2	  602.0	 4164.0	...
10297015	  785.9	  602.3	 4163.0	...
10297016	  785.6	  602.8	 4163.0	...
10297017	  785.3	  603.0	 4163.0	...
10297018	  785.3	  602.5	 4163.0	...
10297019	  785.4	  601.9	 4163.0	...
10297020	  785.5	  601.6	 4163.0	...
10297021	  785.7	  602.0	 4163.0	...
10297022	  785.7	  602.4	 4164.0	...
10297023	  785.7	  602.4	 4164.0	...
10297024	  785.6	  602.4	 4165.0	...
10297025	  785.6	  602.4	 4165.0	...
10297026	  785.7	  602.3	 4164.0	...
10297027	  785.7	  602.2	 4163.0	...
10297028	  785.7	  601.8	 4163.0	...
10297029	  785.6	  601.4	 4164.0	...
10297030	  785.6	  601.0	 4166.0	...
10297031	  785.4	  601.1	 4166.0	...
10297032	  785.1	  601.3	 4165.0	...
10297033	  784.7	  601.7	 4163.0	...
10297034	  784.7	  602.0	 4164.0	...
10297035	  784.7	  602.0	 4165.0	...
10297036	  784.7	  601.7	 4168.0	...
10297037	  784.7	  601.2	 4173.0	...
10297038	  784.9	  600.8	 4178.0	...
10297039	  785.1	  600.7	 4180.0	...
10297040	  785.3	  600.9	 4178.0	...
10297041	  785.7	  601.3	 4176.0	...
10297042	  786.0	  601.6	 4176.0	...
10297043	  786.1	  601.7	 4176.0	...
10297044	  785.8	  601.7	 4176.0	...
10297045	  785.6	  601.7	 4177.0	...
10297046	  785.6	  601.9	 4177.0	...
10297047	  785.7	  602.0	 4178.0	...
10297048	  785.7	  601.5	 4177.0	...
10297049	  785.8	  600.8	 4177.0	...
10297050	  785.9	  600.3	 4176.0	...
10297051	  786.1	  600.5	 4176.0	...
10297052	  786.3	  600.6	 4176.0	...
10297053	  786.3	  600.7	 4177.0	...
10297054	  786.2	  600.6	 4177.0	...
10297055	  786.2	  600.5	 4178.0	...
10297056	  786.2	  600.9	 4176.0	...
10297057	  786.0	  601.8	 4175.0	...
10297058	  785.7	  602.7	 4176.0	...
10297059	  785.5	  603.2	 4180.0	...
10297060	  785.5	  603.2	 4184.0	...
10297061	  785.5	  603.2	 4186.0	...
10297062	  785.8	  603.1	 4188.0	...
10297063	  786.1	  602.5	 4188.0	...
10297064	  786.4	  602.0	 4188.0	...
10297065	  786.4	  601.7	 4187.0	...
10297066	  786.5	  602.3	 4186.0	...
10297067	  786.3	  602.9	 4184.0	...
10297068	  786.1	  602.4	 4182.0	...
10297069	  785.9	  601.5	 4180.0	...
10297070	  785.9	  600.5	 4180.0	...
10297071	  786.0	  600.5	 4179.0	...
10297072	  786.1	  600.9	 4181.0	...
10297073	  786.3	  601.3	 4184.0	...
10297074	  786.1	  602.0	 4186.0	...
10297075	  785.7	  602.1	 4186.0	...
10297076	  785.5	  602.4	 4186.0	...
10297077	  785.6	  602.5	 4185.0	...
10297078	  785.6	  601.7	 4185.0	...
10297079	  785.3	  600.9	 4187.0	...
10297080	  785.0	  600.0	 4191.0	...
10297081	  785.0	  600.5	 4193.0	...
10297082	  785.1	  601.0	 4190.0	...
10297083	  785.2	  601.4	 4187.0	...
10297084	  785.3	  601.4	 4186.0	...
10297085	  785.3	  601.1	 4186.0	...
10297086	  785.2	  600.7	 4187.0	...
10297087	  785.2	  600.4	 4187.0	...
10297088	  785.3	  600.3	 4187.0	...
10297089	  785.4	  600.3	 4187.0	...
10297090	  785.5	  600.2	 4188.0	...
10297091	  785.3	  600.1	 4188.0	...
10297092	  785.2	  600.2	 4188.0	...
10297093	  785.4	  600.2	 4189.0	...
10297094	  785.8	  600.7	 4189.0	...
10297095	  786.3	  601.1	 4190.0	...
10297096	  786.4	  601.1	 4190.0	...
10297097	  786.3	  600.8	 4190.0	...
10297098	  786.1	  600.5	 4191.0	...
10297099	  786.0	  600.6	 4193.0	...
10297100	  785.9	  600.8	 4195.0	...
10297101	  785.9	  600.6	 4194.0	...
10297102	  786.2	  600.3	 4193.0	...
10297103	  786.6	  600.1	 4193.0	...
10297104	  786.5	  600.1	 4192.0	...
10297105	  786.2	  600.2	 4193.0	...
10297106	  785.9	  600.3	 4193.0	...
10297107	  786.0	  600.4	 4194.0	...
10297108	  786.0	  600.4	 4192.0	...
10297109	  786.1	  600.5	 4191.0	...
10297110	  786.0	  600.4	 4191.0	...
10297111	  785.8	  600.2	 4193.0	...
10297112	  785.7	  600.0	 4195.0	...
10297113	  785.7	  599.8	 4196.0	...
10297114	  785.6	  599.2	 4197.0	...
10297115	  785.4	  598.7	 4198.0	...
10297116	  785.3	  598.4	 4200.0	...
10297117	  785.2	  598.6	 4200.0	...
10297118	  785.5	  598.9	 4198.0	...
10297119	  785.9	  599.2	 4196.0	...
10297120	  786.4	  599.3	 4196.0	...
10297121	  786.6	  599.3	 4195.0	...
10297122	  786.7	  599.3	 4196.0	...
10297123	  786.7	  599.5	 4197.0	...
10297124	  786.7	  599.7	 4199.0	...
10297125	  786.6	  600.0	 4199.0	...
10297126	  786.6	  600.1	 4198.0	...
10297127	  786.6	  600.2	 4197.0	...
10297128	  786.8	  600.2	 4197.0	...
MSG	10297129 0000 _ Number On
10297129	  786.9	  599.8	 4198.0	...
10297130	  786.8	  599.5	 4199.0	...
10297131	  786.3	  599.4	 4199.0	...
10297132	  785.7	  599.6	 4200.0	...
10297133	  785.4	  599.7	 4197.0	...
10297134	  785.6	  599.6	 4193.0	...
10297135	  785.9	  599.7	 4190.0	...
10297136	  786.2	  600.0	 4189.0	...
10297137	  786.6	  600.1	 4190.0	...
10297138	  787.0	  600.0	 4191.0	...
10297139	  787.0	  599.6	 4192.0	...
10297140	  786.5	  599.3	 4194.0	...
10297141	  786.1	  599.1	 4199.0	...
10297142	  786.1	  599.0	 4203.0	...
10297143	  786.0	  598.9	 4204.0	...
10297144	  785.9	  599.0	 4201.0	...
10297145	  785.8	  599.3	 4198.0	...
10297146	  785.8	  599.6	 4201.0	...
10297147	  786.0	  599.7	 4203.0	...
10297148	  786.1	  599.4	 4205.0	...
10297149	  786.1	  598.9	 4203.0	...
10297150	  786.0	  598.3	 4202.0	...
10297151	  785.9	  598.0	 4202.0	...
10297152	  786.0	  597.7	 4204.0	...
10297153	  786.2	  597.3	 4203.0	...
10297154	  786.4	  597.1	 4201.0	...
10297155	  786.4	  596.9	 4198.0	...
10297156	  785.8	  597.3	 4197.0	...
10297157	  785.2	  597.7	 4198.0	...
10297158	  785.0	  598.0	 4199.0	...
10297159	  785.4	  597.9	 4201.0	...
10297160	  785.5	  597.7	 4200.0	...
10297161	  785.4	  597.3	 4199.0	...
10297162	  785.3	  596.9	 4199.0	...
10297163	  785.4	  596.7	 4201.0	...
10297164	  785.3	  596.9	 4204.0	...
10297165	  785.2	  597.2	 4206.0	...
10297166	  785.5	  597.3	 4206.0	...
10297167	  785.9	  597.3	 4206.0	...
10297168	  786.4	  597.5	 4206.0	...
10297169	  786.5	  597.7	 4205.0	...
10297170	  786.6	  598.3	 4205.0	...
10297171	  786.7	  598.6	 4204.0	...
10297172	  786.7	  598.9	 4203.0	...
10297173	  786.6	  599.1	 4201.0	...
10297174	  786.5	  598.8	 4199.0	...
10297175	  786.5	  598.4	 4199.0	...
10297176	  786.5	  598.0	 4200.0	...
10297177	  786.4	  597.9	 4201.0	...
10297178	  786.4	  597.8	 4203.0	...
10297179	  786.5	  597.8	 4204.0	...
10297180	  786.7	  598.0	 4204.0	...
10297181	  786.7	  598.1	 4205.0	...
10297182	  786.7	  598.2	 4205.0	...
10297183	  786.7	  598.2	 4205.0	...
10297184	  786.9	  598.3	 4204.0	...
10297185	  786.9	  598.8	 4205.0	...
10297186	  786.8	  599.3	 4206.0	...
10297187	  786.6	  599.4	 4206.0	...
10297188	  786.5	  599.0	 4207.0	...
10297189	  786.4	  598.7	 4207.0	...
10297190	  786.2	  598.9	 4207.0	...
10297191	  786.0	  598.9	 4206.0	...
10297192	  785.9	  598.6	 4206.0	...
10297193	  786.0	  598.2	 4206.0	...
10297194	  786.1	  598.1	 4206.0	...
10297195	  786.3	  598.2	 4204.0	...
10297196	  786.5	  598.3	 4202.0	...
10297197	  786.5	  598.6	 4199.0	...
10297198	  786.4	  599.0	 4198.0	...
10297199	  786.2	  599.2	 4199.0	...
10297200	  785.8	  598.9	 4201.0	...
10297201	  785.4	  598.5	 4206.0	...
10297202	  785.4	  598.2	 4208.0	...
10297203	  785.7	  598.1	 4211.0	...
10297204	  785.7	  598.1	 4212.0	...
10297205	  785.3	  598.2	 4212.0	...
10297206	  784.9	  598.3	 4210.0	...
10297207	  784.9	  597.9	 4208.0	...
10297208	  784.9	  597.6	 4205.0	...
10297209	  785.0	  597.2	 4204.0	...
10297210	  785.4	  597.4	 4204.0	...
10297211	  785.6	  597.4	 4204.0	...
10297212	  785.8	  597.1	 4203.0	...
10297213	  785.6	  596.8	 4201.0	...
10297214	  785.5	  596.5	 4201.0	...
10297215	  785.2	  596.7	 4202.0	...
10297216	  784.8	  597.0	 4202.0	...
10297217	  784.4	  597.2	 4200.0	...
10297218	  784.2	  597.5	 4200.0	...
10297219	  784.1	  597.8	 4201.0	...
10297220	  784.0	  597.9	 4204.0	...
10297221	  784.1	  598.1	 4207.0	...
10297222	  784.1	  598.3	 4210.0	...
10297223	  784.2	  598.6	 4211.0	...
10297224	  784.3	  598.6	 4210.0	...
10297225	  784.4	  598.5	 4207.0	...
10297226	  784.6	  598.9	 4204.0	...
10297227	  784.9	  599.3	 4203.0	...
10297228	  785.1	  599.1	 4205.0	...
10297229	  785.1	  598.1	 4209.0	...
10297230	  785.0	  597.2	 4213.0	...
10297231	  784.9	  596.9	 4214.0	...
10297232	  784.7	  597.1	 4215.0	...
10297233	  785.2	  597.2	 4217.0	...
10297234	  785.7	  597.5	 4219.0	...
10297235	  786.2	  597.7	 4217.0	...
10297236	  786.0	  597.8	 4213.0	...
10297237	  785.8	  597.4	 4212.0	...
10297238	  785.6	  597.1	 4214.0	...
10297239	  785.6	  597.0	 4214.0	...
10297240	  785.5	  596.3	 4212.0	...
10297241	  785.5	  595.5	 4209.0	...
10297242	  785.4	  595.0	 4208.0	...
10297243	  785.5	  595.4	 4208.0	...
10297244	  784.9	  595.9	 4210.0	...
10297245	  784.4	  596.2	 4211.0	...
10297246	  783.9	  596.3	 4210.0	...
10297247	  784.2	  597.0	 4209.0	...
10297248	  784.6	  597.7	 4208.0	...
10297249	  784.7	  598.4	 4207.0	...
10297250	  784.6	  598.4	 4204.0	...
10297251	  784.4	  598.3	 4201.0	...
10297252	  784.5	  598.2	 4202.0	...
10297253	  784.5	  598.3	 4205.0	...
10297254	  784.7	  598.4	 4207.0	...
10297255	  784.9	  598.3	 4209.0	...
10297256	  785.0	  598.1	 4211.0	...
10297257	  784.7	  598.2	 4213.0	...
10297258	  784.4	  598.4	 4213.0	...
10297259	  784.2	  598.9	 4213.0	...
10297260	  784.3	  599.1	 4210.0	...
10297261	  784.4	  598.9	 4208.0	...
10297262	  784.5	  598.6	 4207.0	...
10297263	  784.6	  598.2	 4207.0	...
10297264	  784.8	  598.3	 4208.0	...
10297265	  784.9	  598.4	 4210.0	...
10297266	  784.6	  598.3	 4210.0	...
10297267	  784.3	  598.1	 4207.0	...
10297268	  784.1	  597.7	 4205.0	...
10297269	  784.2	  597.5	 4206.0	...
10297270	  784.4	  597.3	 4206.0	...
10297271	  784.7	  597.2	 4209.0	...
10297272	  784.8	  597.2	 4211.0	...
10297273	  784.8	  597.2	 4214.0	...
10297274	  784.8	  596.9	 4215.0	...
10297275	  784.7	  596.5	 4212.0	...
10297276	  784.6	  596.3	 4208.0	...
10297277	  784.7	  596.4	 4205.0	...
10297278	  784.7	  596.5	 4206.0	...
10297279	  785.1	  596.5	 4207.0	...
10297280	  785.4	  596.5	 4206.0	...
10297281	  785.6	  596.6	 4206.0	...
10297282	  785.6	  596.7	 4206.0	...
10297283	  785.6	  596.7	 4207.0	...
10297284	  785.8	  596.6	 4209.0	...
10297285	  786.0	  596.3	 4210.0	...
10297286	  786.0	  595.9	 4211.0	...
10297287	  785.8	  595.4	 4211.0	...
10297288	  785.5	  595.2	 4212.0	...
10297289	  785.4	  595.3	 4212.0	...
10297290	  785.3	  595.3	 4212.0	...
10297291	  785.0	  595.3	 4211.0	...
10297292	  784.6	  594.9	 4209.0	...
10297293	  783.9	  594.6	 4208.0	...
10297294	  783.6	  594.0	 4207.0	...
10297295	  783.3	  593.9	 4206.0	...
10297296	  783.2	  593.8	 4205.0	...
10297297	  783.2	  594.0	 4204.0	...
10297298	  783.4	  594.4	 4203.0	...
10297299	  783.5	  594.6	 4203.0	...
10297300	  783.5	  594.7	 4202.0	...
10297301	  783.3	  594.5	 4202.0	...
10297302	  783.2	  594.6	 4202.0	...
10297303	  783.5	  594.7	 4206.0	...
10297304	  783.8	  594.8	 4210.0	...
10297305	  783.8	  594.6	 4214.0	...
10297306	  783.5	  594.3	 4213.0	...
10297307	  783.4	  594.0	 4213.0	...
10297308	  783.5	  593.9	 4212.0	...
10297309	  783.8	  593.7	 4212.0	...
10297310	  784.0	  593.7	 4215.0	...
10297311	  783.6	  593.5	 4218.0	...
10297312	  783.2	  593.7	 4220.0	...
10297313	  782.8	  594.1	 4218.0	...
10297314	  782.9	  594.5	 4214.0	...
10297315	  782.9	  594.7	 4211.0	...
10297316	  782.9	  594.3	 4208.0	...
10297317	  783.0	  593.8	 4208.0	...
10297318	  783.2	  593.6	 4211.0	...
10297319	  783.5	  593.5	 4215.0	...
10297320	  783.7	  593.9	 4218.0	...
10297321	  783.3	  594.3	 4219.0	...
10297322	  782.9	  594.5	 4221.0	...
10297323	  782.4	  594.3	 4222.0	...
10297324	  782.4	  594.1	 4221.0	...
10297325	  782.4	  594.3	 4219.0	...
10297326	  782.3	  594.1	 4218.0	...
10297327	  782.2	  594.0	 4218.0	...
10297328	  782.0	  593.7	 4218.0	...
10297329	  781.8	  593.8	 4218.0	...
10297330	  781.8	  593.9	 4219.0	...
10297331	  781.8	  593.9	 4221.0	...
10297332	  782.0	  593.9	 4223.0	...
10297333	  782.0	  593.9	 4225.0	...
10297334	  781.7	  593.4	 4226.0	...
10297335	  781.2	  592.9	 4224.0	...
10297336	  780.8	  593.2	 4223.0	...
10297337	  780.8	  594.0	 4221.0	...
10297338	  781.0	  594.5	 4222.0	...
10297339	  781.3	  594.2	 4222.0	...
10297340	  781.4	  594.1	 4222.0	...
10297341	  781.4	  594.3	 4222.0	...
10297342	  781.9	  594.4	 4220.0	...
10297343	  782.3	  594.3	 4218.0	...
10297344	  782.4	  594.3	 4216.0	...
10297345	  782.2	  594.3	 4217.0	...
10297346	  781.8	  594.2	 4218.0	...
10297347	  781.6	  594.0	 4219.0	...
10297348	  781.5	  593.9	 4220.0	...
10297349	  781.2	  593.4	 4220.0	...
10297350	  780.9	  593.0	 4222.0	...
10297351	  780.6	  592.7	 4223.0	...
10297352	  780.6	  592.8	 4225.0	...
10297353	  780.6	  592.7	 4224.0	...
10297354	  780.7	  592.5	 4222.0	...
10297355	  780.6	  592.8	 4219.0	...
10297356	  780.6	  593.1	 4216.0	...
10297357	  780.9	  593.3	 4215.0	...
10297358	  781.3	  593.1	 4214.0	...
10297359	  781.7	  593.1	 4212.0	...
10297360	  781.7	  593.1	 4212.0	...
10297361	  781.7	  593.0	 4213.0	...
10297362	  781.8	  592.9	 4216.0	...
10297363	  781.8	  592.7	 4218.0	...
10297364	  781.8	  592.7	 4217.0	...
10297365	  781.0	  592.7	 4214.0	...
10297366	  780.2	  592.5	 4213.0	...
10297367	  779.2	  592.4	 4214.0	...
10297368	  779.1	  592.3	 4215.0	...
10297369	  779.1	  592.5	 4216.0	...
10297370	  779.3	  592.7	 4217.0	...
10297371	  779.8	  592.8	 4218.0	...
10297372	  780.1	  592.7	 4217.0	...
10297373	  780.3	  592.7	 4216.0	...
10297374	  780.4	  592.8	 4216.0	...
10297375	  780.4	  592.9	 4216.0	...
10297376	  780.2	  593.0	 4215.0	...
10297377	  779.9	  593.0	 4215.0	...
10297378	  779.7	  592.9	 4216.0	...
10297379	  779.6	  592.9	 4216.0	...
10297380	  780.1	  592.7	 4217.0	...
10297381	  780.5	  592.1	 4217.0	...
10297382	  780.0	  591.7	 4216.0	...
10297383	  779.2	  591.8	 4215.0	...
10297384	  779.0	  592.4	 4216.0	...
10297385	  779.6	  592.9	 4217.0	...
10297386	  780.2	  592.7	 4219.0	...
10297387	  780.2	  592.7	 4220.0	...
10297388	  780.2	  592.7	 4220.0	...
10297389	  780.3	  592.8	 4219.0	...
10297390	  780.3	  592.7	 4218.0	...
10297391	  780.4	  592.7	 4216.0	...
10297392	  780.4	  593.0	 4215.0	...
10297393	  780.4	  593.4	 4215.0	...
10297394	  780.2	  593.5	 4214.0	...
10297395	  779.9	  593.4	 4214.0	...
10297396	  779.6	  593.2	 4214.0	...
10297397	  779.6	  593.1	 4213.0	...
10297398	  779.9	  593.0	 4212.0	...
10297399	  780.0	  592.9	 4213.0	...
10297400	  779.8	  592.8	 4215.0	...
10297401	  779.6	  593.0	 4216.0	...
10297402	  779.5	  593.2	 4215.0	...
10297403	  779.5	  593.4	 4214.0	...
10297404	  779.5	  593.6	 4210.0	...
10297405	  779.3	  593.5	 4206.0	...
10297406	  779.2	  593.4	 4202.0	...
10297407	  779.5	  593.3	 4202.0	...
10297408	  779.8	  593.1	 4206.0	...
10297409	  780.3	  593.0	 4209.0	...
10297410	  780.4	  592.9	 4213.0	...
10297411	  780.3	  592.9	 4214.0	...
10297412	  779.9	  592.9	 4213.0	...
10297413	  779.5	  593.0	 4212.0	...
10297414	  779.4	  593.0	 4211.0	...
10297415	  779.1	  592.9	 4210.0	...
10297416	  778.7	  592.8	 4209.0	...
10297417	  778.9	  592.8	 4208.0	...
10297418	  779.6	  592.8	 4209.0	...
10297419	  780.2	  592.8	 4210.0	...
10297420	  780.1	  592.7	 4211.0	...
10297421	  779.9	  592.8	 4212.0	...
10297422	  779.8	  593.0	 4214.0	...
10297423	  779.6	  593.3	 4214.0	...
10297424	  779.3	  593.2	 4211.0	...
10297425	  779.1	  593.0	 4208.0	...
10297426	  779.0	  593.2	 4205.0	...
10297427	  778.8	  593.8	 4205.0	...
10297428	  778.6	  594.4	 4206.0	...
10297429	  778.5	  594.4	 4207.0	...
10297430	  778.4	  594.4	 4206.0	...
MSG	10297431 0000 _ Number Off
10297431	  778.7	  594.4	 4204.0	...
10297432	  779.0	  594.5	 4202.0	...
10297433	  779.3	  594.6	 4204.0	...
10297434	  779.1	  594.7	 4205.0	...
10297435	  778.7	  594.5	 4205.0	...
10297436	  778.4	  594.2	 4204.0	...
10297437	  778.1	  593.9	 4206.0	...
10297438	  778.0	  593.4	 4209.0	...
10297439	  777.8	  592.8	 4210.0	...
10297440	  777.9	  593.0	 4207.0	...
10297441	  778.1	  593.8	 4204.0	...
10297442	  778.3	  594.7	 4205.0	...
10297443	  778.4	  594.8	 4205.0	...
10297444	  778.4	  594.7	 4205.0	...
10297445	  778.4	  594.5	 4205.0	...
10297446	  778.5	  594.1	 4205.0	...
10297447	  778.6	  593.8	 4204.0	...
10297448	  778.6	  593.5	 4203.0	...
10297449	  778.7	  593.7	 4202.0	...
10297450	  778.7	  594.0	 4201.0	...
10297451	  778.5	  594.3	 4201.0	...
10297452	  778.2	  594.6	 4200.0	...
10297453	  777.8	  594.6	 4200.0	...
10297454	  777.8	  594.7	 4199.0	...
10297455	  777.7	  594.8	 4199.0	...
10297456	  777.6	  594.8	 4200.0	...
10297457	  777.6	  594.6	 4200.0	...
10297458	  777.8	  594.3	 4199.0	...
10297459	  777.9	  594.0	 4197.0	...
10297460	  778.0	  594.0	 4195.0	...
10297461	  778.0	  594.0	 4195.0	...
10297462	  778.1	  594.1	 4195.0	...
10297463	  778.6	  594.5	 4194.0	...
10297464	  779.0	  594.9	 4193.0	...
10297465	  779.4	  595.3	 4193.0	...
10297466	  779.4	  595.2	 4195.0	...
10297467	  779.0	  595.3	 4197.0	...
10297468	  778.8	  595.5	 4195.0	...
10297469	  778.6	  595.5	 4191.0	...
10297470	  778.7	  595.4	 4187.0	...
10297471	  778.8	  595.2	 4185.0	...
10297472	  778.7	  595.1	 4184.0	...
10297473	  778.6	  594.8	 4186.0	...
10297474	  778.5	  594.5	 4191.0	...
10297475	  778.6	  594.2	 4195.0	...
10297476	  778.5	  594.2	 4193.0	...
10297477	  778.3	  594.2	 4191.0	...
10297478	  778.0	  594.3	 4188.0	...
10297479	  777.8	  594.5	 4188.0	...
10297480	  777.7	  594.6	 4188.0	...
10297481	  777.7	  594.5	 4188.0	...
10297482	  778.0	  594.2	 4187.0	...
10297483	  778.3	  594.2	 4187.0	...
10297484	  778.4	  594.3	 4187.0	...
10297485	  778.3	  594.6	 4186.0	...
10297486	  778.3	  594.8	 4185.0	...
10297487	  778.3	  595.0	 4183.0	...
10297488	  778.3	  595.2	 4182.0	...
10297489	  778.3	  595.3	 4183.0	...
10297490	  778.4	  595.2	 4183.0	...
10297491	  778.5	  595.1	 4182.0	...
10297492	  778.6	  595.1	 4181.0	...
10297493	  778.6	  595.0	 4180.0	...
10297494	  778.6	  594.8	 4184.0	...
10297495	  778.6	  594.7	 4187.0	...
10297496	  778.3	  594.7	 4191.0	...
10297497	  777.9	  594.9	 4190.0	...
10297498	  777.2	  595.3	 4194.0	...
10297499	  776.9	  595.7	 4197.0	...
10297500	  776.8	  595.9	 4199.0	...
10297501	  777.0	  596.1	 4192.0	...
10297502	  777.3	  595.9	 4185.0	...
10297503	  777.4	  595.8	 4181.0	...
10297504	  777.6	  595.7	 4183.0	...
10297505	  777.7	  595.5	 4186.0	...
10297506	  777.8	  595.2	 4190.0	...
10297507	  777.7	  595.0	 4192.0	...
10297508	  777.4	  594.9	 4193.0	...
10297509	  777.1	  595.1	 4191.0	...
10297510	  776.9	  595.4	 4192.0	...
10297511	  776.8	  595.7	 4194.0	...
10297512	  776.7	  595.7	 4193.0	...
10297513	  776.8	  595.9	 4189.0	...
10297514	  776.9	  596.1	 4186.0	...
10297515	  776.7	  596.3	 4186.0	...
10297516	  776.4	  596.3	 4185.0	...
10297517	  776.3	  596.6	 4185.0	...
10297518	  776.4	  596.7	 4185.0	...
10297519	  776.6	  596.8	 4184.0	...
10297520	  776.6	  596.7	 4184.0	...
10297521	  776.5	  596.3	 4184.0	...
10297522	  776.5	  596.0	 4184.0	...
10297523	  776.2	  595.3	 4184.0	...
10297524	  775.9	  594.9	 4182.0	...
10297525	  776.1	  594.8	 4181.0	...
10297526	  776.6	  595.1	 4179.0	...
10297527	  777.1	  595.7	 4178.0	...
10297528	  777.1	  596.0	 4179.0	...
10297529	  777.0	  596.2	 4180.0	...
10297530	  776.7	  595.8	 4182.0	...
10297531	  776.5	  595.4	 4183.0	...
10297532	  776.4	  595.2	 4184.0	...
10297533	  776.4	  595.3	 4183.0	...
10297534	  776.3	  595.2	 4183.0	...
10297535	  776.3	  595.1	 4182.0	...
10297536	  776.3	  595.2	 4181.0	...
10297537	  776.3	  595.4	 4180.0	...
10297538	  776.4	  595.6	 4180.0	...
10297539	  776.5	  595.6	 4180.0	...
10297540	  776.5	  595.4	 4179.0	...
10297541	  776.7	  595.3	 4178.0	...
10297542	  776.9	  595.2	 4177.0	...
10297543	  776.9	  595.2	 4175.0	...
10297544	  776.7	  595.2	 4172.0	...
10297545	  776.5	  595.2	 4169.0	...
10297546	  776.5	  595.1	 4169.0	...
10297547	  776.6	  595.1	 4168.0	...
10297548	  776.6	  595.1	 4168.0	...
10297549	  776.6	  595.3	 4168.0	...
10297550	  776.6	  595.6	 4167.0	...
10297551	  776.6	  596.0	 4167.0	...
10297552	  776.3	  596.2	 4166.0	...
10297553	  775.9	  596.1	 4166.0	...
10297554	  775.3	  595.9	 4166.0	...
10297555	  775.1	  596.4	 4166.0	...
10297556	  774.9	  596.9	 4165.0	...
10297557	  774.8	  597.5	 4166.0	...
10297558	  774.7	  597.4	 4167.0	...
10297559	  775.4	  597.0	 4169.0	...
10297560	  776.1	  596.3	 4167.0	...
10297561	  776.9	  595.7	 4165.0	...
10297562	  776.7	  595.3	 4163.0	...
10297563	  776.7	  595.2	 4164.0	...
10297564	  776.5	  595.2	 4165.0	...
10297565	  776.1	  595.4	 4166.0	...
10297566	  775.7	  595.6	 4164.0	...
10297567	  775.3	  596.0	 4160.0	...
10297568	  775.2	  596.4	 4158.0	...
10297569	  775.5	  596.8	 4160.0	...
10297570	  776.0	  596.9	 4162.0	...
10297571	  776.4	  597.0	 4163.0	...
10297572	  776.4	  597.1	 4163.0	...
10297573	  776.5	  596.7	 4163.0	...
10297574	  776.6	  596.6	 4164.0	...
10297575	  776.7	  596.7	 4164.0	...
10297576	  776.5	  597.0	 4164.0	...
10297577	  776.1	  597.1	 4165.0	...
10297578	  775.7	  597.2	 4165.0	...
10297579	  775.8	  597.2	 4163.0	...
10297580	  776.1	  597.1	 4161.0	...
10297581	  775.6	  597.0	 4159.0	...
10297582	  774.8	  597.0	 4159.0	...
10297583	  774.1	  596.8	 4159.0	...
10297584	  774.2	  596.5	 4159.0	...
10297585	  774.2	  596.2	 4156.0	...
10297586	  774.6	  596.1	 4152.0	...
10297587	  775.1	  596.0	 4148.0	...
10297588	  775.5	  596.1	 4148.0	...
10297589	  775.6	  596.3	 4148.0	...
10297590	  775.9	  596.6	 4149.0	...
10297591	  776.1	  596.7	 4151.0	...
10297592	  775.7	  596.5	 4152.0	...
10297593	  775.2	  596.3	 4152.0	...
10297594	  774.8	  596.3	 4152.0	...
10297595	  774.9	  596.5	 4152.0	...
10297596	  774.8	  596.6	 4153.0	...
10297597	  774.7	  596.5	 4153.0	...
10297598	  774.6	  596.4	 4153.0	...
10297599	  774.6	  596.3	 4154.0	...
10297600	  774.6	  596.2	 4154.0	...
10297601	  774.5	  596.1	 4155.0	...
10297602	  774.5	  596.2	 4155.0	...
10297603	  775.0	  596.3	 4155.0	...
10297604	  775.5	  596.4	 4155.0	...
10297605	  776.0	  596.2	 4154.0	...
10297606	  775.7	  596.2	 4153.0	...
10297607	  775.3	  596.4	 4152.0	...
10297608	  774.9	  596.6	 4152.0	...
10297609	  774.7	  596.8	 4152.0	...
10297610	  774.4	  596.8	 4153.0	...
10297611	  774.1	  596.9	 4154.0	...
10297612	  774.1	  597.0	 4154.0	...
10297613	  774.3	  597.1	 4156.0	...
10297614	  774.4	  597.2	 4158.0	...
10297615	  774.5	  597.1	 4156.0	...
10297616	  774.6	  596.8	 4153.0	...
10297617	  774.7	  596.4	 4154.0	...
10297618	  774.8	  596.2	 4159.0	...
10297619	  774.7	  596.2	 4160.0	...
10297620	  774.6	  596.2	 4156.0	...
10297621	  774.5	  596.3	 4151.0	...
10297622	  774.4	  596.7	 4152.0	...
10297623	  774.7	  597.0	 4154.0	...
10297624	  774.8	  597.3	 4156.0	...
10297625	  774.8	  597.2	 4156.0	...
10297626	  774.6	  597.0	 4155.0	...
10297627	  774.7	  596.8	 4157.0	...
10297628	  774.9	  596.7	 4159.0	...
10297629	  774.7	  596.4	 4161.0	...
10297630	  774.5	  596.4	 4156.0	...
10297631	  774.3	  596.2	 4151.0	...
10297632	  774.5	  596.0	 4147.0	...
10297633	  774.6	  596.6	 4147.0	...
10297634	  774.7	  597.2	 4147.0	...
10297635	  774.8	  597.7	 4148.0	...
10297636	  775.0	  597.3	 4150.0	...
10297637	  775.1	  596.9	 4151.0	...
10297638	  775.3	  596.6	 4152.0	...
10297639	  775.3	  596.6	 4148.0	...
10297640	  775.4	  596.6	 4144.0	...
10297641	  775.5	  596.6	 4141.0	...
10297642	  775.6	  596.7	 4140.0	...
MSG	10297643 0000 _ Number On
10297643	  775.6	  596.8	 4140.0	...
10297644	  775.6	  597.0	 4141.0	...
10297645	  775.6	  597.2	 4143.0	...
10297646	  775.5	  597.5	 4146.0	...
10297647	  775.3	  597.7	 4150.0	...
10297648	  775.2	  597.7	 4153.0	...
10297649	  775.1	  598.3	 4155.0	...
10297650	  775.2	  599.0	 4157.0	...
10297651	  775.3	  599.7	 4158.0	...
10297652	  775.4	  599.7	 4156.0	...
10297653	  775.3	  599.6	 4153.0	...
10297654	  775.3	  599.5	 4149.0	...
10297655	  775.4	  599.4	 4146.0	...
10297656	  775.4	  599.0	 4145.0	...
10297657	  775.5	  598.6	 4148.0	...
10297658	  775.5	  598.3	 4149.0	...
10297659	  775.4	  598.8	 4148.0	...
10297660	  775.3	  599.1	 4145.0	...
10297661	  775.4	  599.2	 4143.0	...
10297662	  775.5	  599.0	 4143.0	...
10297663	  775.6	  598.9	 4142.0	...
10297664	  775.7	  599.2	 4139.0	...
10297665	  775.9	  599.7	 4137.0	...
10297666	  776.1	  600.2	 4135.0	...
10297667	  776.2	  600.9	 4134.0	...
10297668	  776.2	  601.5	 4134.0	...
10297669	  776.3	  601.9	 4133.0	...
10297670	  776.3	  602.0	 4136.0	...
10297671	  776.3	  602.2	 4138.0	...
10297672	  776.1	  602.6	 4140.0	...
10297673	  775.9	  603.0	 4139.0	...
10297674	  775.7	  604.4	 4133.0	...
10297675	  775.9	  605.7	 4128.0	...
10297676	  776.4	  607.0	 4123.0	...
10297677	  777.0	  607.3	 4124.0	...
10297678	  777.4	  607.5	 4124.0	...
10297679	  777.4	  607.6	 4123.0	...
10297680	  777.7	  608.0	 4122.0	...
10297681	  778.1	  608.8	 4121.0	...
10297682	  778.7	  609.4	 4119.0	...
EFIX R   10294884	10297682	2799	  783.0	  601.4	   4086
SSACC R  10297683
10297683	  778.9	  609.7	 4117.0	...
10297684	  779.0	  609.9	 4117.0	...
10297685	  778.8	  611.1	 4114.0	...
10297686	  778.7	  613.5	 4106.0	...
10297687	  778.8	  615.9	 4093.0	...
10297688	  779.1	  619.9	 4080.0	...
10297689	  779.4	  624.2	 4066.0	...
10297690	  779.6	  630.2	 4053.0	...
10297691	  780.0	  637.9	 4029.0	...
10297692	  780.7	  647.3	 4004.0	...
10297693	  781.5	  657.3	 3972.0	...
10297694	  782.4	  667.3	 3942.0	...
10297695	  783.0	  678.0	 3906.0	...
10297696	  783.2	  689.6	 3866.0	...
10297697	  783.3	  701.3	 3829.0	...
10297698	  783.1	  713.2	 3790.0	...
10297699	  782.8	  726.5	 3749.0	...
10297700	  782.6	  741.4	 3701.0	...
10297701	  782.6	  757.6	 3648.0	...
10297702	  782.1	  775.2	 3588.0	...
10297703	  781.4	  792.1	 3527.0	...
10297704	  781.0	  811.5	 3460.0	...
10297705	  781.4	  830.5	 3397.0	...
10297706	  780.8	  852.3	 3319.0	...
10297707	  780.2	  874.3	 3246.0	...
10297708	  778.6	  897.6	 3158.0	...
10297709	  777.8	  923.0	 3069.0	...
10297710	  776.7	  950.2	 2965.0	...
10297711	  777.0	  979.4	 2859.0	...
10297712	  778.2	 1009.7	 2749.0	...
10297713	  780.9	 1044.9	 2634.0	...
10297714	  783.8	 1086.2	 2509.0	...
10297715	  786.5	 1130.1	 2376.0	...
10297716	  787.7	 1174.9	 2235.0	...
10297717	  788.3	 1204.0	 2139.0	...
10297718	  788.3	 1219.3	 2089.0	...
10297719	  469.9	 1389.9	 1329.0	...
10297720	  149.1	 1565.0	  570.0	...
10297721	  130.0	 1591.5	  527.0	...
10297722	   95.8	 1648.0	  446.0	...
10297723	   61.9	 1727.4	  344.0	...
10297724	   50.0	 1801.1	  267.0	...
10297725	   58.4	 1863.6	  211.0	...
10297726	   66.4	 1903.7	  175.0	...
10297727	   71.6	 1922.8	  158.0	...
10297728	   71.6	 1922.8	  158.0	...
SBLINK R 10297729
10297729	   .	   .	    0.0	...
10297730	   .	   .	    0.0	...
10297731	   .	   .	    0.0	...
10297732	   .	   .	    0.0	...
10297733	   .	   .	    0.0	...
10297734	   .	   .	    0.0	...
10297735	   .	   .	    0.0	...
10297736	   .	   .	    0.0	...
10297737	   .	   .	    0.0	...
10297738	   .	   .	    0.0	...
10297739	   .	   .	    0.0	...
10297740	   .	   .	    0.0	...
10297741	   .	   .	    0.0	...
10297742	   .	   .	    0.0	...
10297743	   .	   .	    0.0	...
10297744	   .	   .	    0.0	...
10297745	   .	   .	    0.0	...
10297746	   .	   .	    0.0	...
10297747	   .	   .	    0.0	...
10297748	   .	   .	    0.0	...
10297749	   .	   .	    0.0	...
10297750	   .	   .	    0.0	...
10297751	   .	   .	    0.0	...
10297752	   .	   .	    0.0	...
10297753	   .	   .	    0.0	...
10297754	   .	   .	    0.0	...
10297755	   .	   .	    0.0	...
10297756	   .	   .	    0.0	...
10297757	   .	   .	    0.0	...
10297758	   .	   .	    0.0	...
10297759	   .	   .	    0.0	...
10297760	   .	   .	    0.0	...
10297761	   .	   .	    0.0	...
10297762	   .	   .	    0.0	...
10297763	   .	   .	    0.0	...
10297764	   .	   .	    0.0	...
10297765	   .	   .	    0.0	...
10297766	   .	   .	    0.0	...
10297767	   .	   .	    0.0	...
10297768	   .	   .	    0.0	...
10297769	   .	   .	    0.0	...
10297770	   .	   .	    0.0	...
10297771	   .	   .	    0.0	...
10297772	   .	   .	    0.0	...
10297773	   .	   .	    0.0	...
10297774	   .	   .	    0.0	...
10297775	   .	   .	    0.0	...
10297776	   .	   .	    0.0	...
10297777	   .	   .	    0.0	...
10297778	   .	   .	    0.0	...
10297779	   .	   .	    0.0	...
10297780	   .	   .	    0.0	...
10297781	   .	   .	    0.0	...
10297782	   .	   .	    0.0	...
10297783	   .	   .	    0.0	...
10297784	   .	   .	    0.0	...
10297785	   .	   .	    0.0	...
10297786	   .	   .	    0.0	...
10297787	   .	   .	    0.0	...
10297788	   .	   .	    0.0	...
10297789	   .	   .	    0.0	...
10297790	   .	   .	    0.0	...
10297791	   .	   .	    0.0	...
10297792	   .	   .	    0.0	...
10297793	   .	   .	    0.0	...
10297794	   .	   .	    0.0	...
10297795	   .	   .	    0.0	...
10297796	   .	   .	    0.0	...
10297797	   .	   .	    0.0	...
10297798	   .	   .	    0.0	...
10297799	   .	   .	    0.0	...
10297800	   .	   .	    0.0	...
10297801	   .	   .	    0.0	...
10297802	   .	   .	    0.0	...
10297803	   .	   .	    0.0	...
10297804	   .	   .	    0.0	...
10297805	   .	   .	    0.0	...
10297806	   .	   .	    0.0	...
10297807	   .	   .	    0.0	...
10297808	   .	   .	    0.0	...
10297809	   .	   .	    0.0	...
10297810	   .	   .	    0.0	...
10297811	   .	   .	    0.0	...
10297812	   .	   .	    0.0	...
10297813	   .	   .	    0.0	...
10297814	   .	   .	    0.0	...
10297815	   .	   .	    0.0	...
10297816	   .	   .	    0.0	...
10297817	   .	   .	    0.0	...
10297818	   .	   .	    0.0	...
10297819	   .	   .	    0.0	...
10297820	   .	   .	    0.0	...
10297821	   .	   .	    0.0	...
10297822	   .	   .	    0.0	...
10297823	   .	   .	    0.0	...
10297824	   .	   .	    0.0	...
10297825	   .	   .	    0.0	...
10297826	   .	   .	    0.0	...
10297827	   .	   .	    0.0	...
10297828	   .	   .	    0.0	...
10297829	   .	   .	    0.0	...
10297830	   .	   .	    0.0	...
10297831	   .	   .	    0.0	...
10297832	   .	   .	    0.0	...
10297833	   .	   .	    0.0	...
10297834	   .	   .	    0.0	...
10297835	   .	   .	    0.0	...
10297836	   .	   .	    0.0	...
10297837	   .	   .	    0.0	...
10297838	   .	   .	    0.0	...
10297839	   .	   .	    0.0	...
10297840	   .	   .	    0.0	...
10297841	   .	   .	    0.0	...
10297842	   .	   .	    0.0	...
10297843	   .	   .	    0.0	...
10297844	   .	   .	    0.0	...
10297845	   .	   .	    0.0	...
10297846	   .	   .	    0.0	...
10297847	   .	   .	    0.0	...
10297848	   .	   .	    0.0	...
10297849	   .	   .	    0.0	...
10297850	   .	   .	    0.0	...
EBLINK R 10297729	10297850	122
10297851	  822.2	 1165.2	 2170.0	...
10297852	  822.2	 1165.2	 2170.0	...
10297853	  819.9	 1159.9	 2190.0	...
10297854	  817.5	 1151.5	 2220.0	...
10297855	  814.9	 1138.4	 2259.0	...
10297856	  815.0	 1125.7	 2290.0	...
10297857	  815.0	 1113.4	 2330.0	...
10297858	  814.5	 1101.9	 2367.0	...
10297859	  813.4	 1091.6	 2404.0	...
10297860	  812.9	 1081.2	 2438.0	...
10297861	  813.2	 1071.3	 2478.0	...
10297862	  813.8	 1061.9	 2517.0	...
10297863	  813.9	 1050.8	 2558.0	...
10297864	  813.9	 1041.4	 2591.0	...
10297865	  813.4	 1030.3	 2629.0	...
10297866	  813.1	 1019.8	 2663.0	...
10297867	  813.4	 1008.5	 2699.0	...
10297868	  813.8	  998.3	 2726.0	...
10297869	  813.3	  988.5	 2754.0	...
10297870	  812.2	  978.2	 2782.0	...
10297871	  810.9	  968.6	 2814.0	...
10297872	  809.6	  959.0	 2844.0	...
10297873	  806.6	  948.6	 2878.0	...
10297874	  803.7	  936.8	 2909.0	...
10297875	  801.4	  926.5	 2932.0	...
10297876	  799.7	  916.0	 2959.0	...
10297877	  798.2	  907.6	 2989.0	...
10297878	  795.8	  898.1	 3024.0	...
10297879	  794.0	  890.4	 3057.0	...
10297880	  790.9	  881.8	 3088.0	...
10297881	  788.6	  874.3	 3118.0	...
10297882	  787.0	  866.2	 3151.0	...
10297883	  786.8	  859.4	 3186.0	...
10297884	  786.1	  852.1	 3224.0	...
10297885	  785.3	  844.9	 3257.0	...
10297886	  784.2	  837.6	 3291.0	...
10297887	  783.0	  830.9	 3314.0	...
10297888	  782.0	  823.7	 3342.0	...
10297889	  781.6	  816.6	 3365.0	...
10297890	  781.7	  810.1	 3387.0	...
10297891	  781.7	  803.8	 3406.0	...
10297892	  781.2	  797.6	 3430.0	...
10297893	  780.7	  790.2	 3461.0	...
10297894	  780.5	  783.6	 3484.0	...
10297895	  780.5	  777.2	 3504.0	...
10297896	  780.4	  771.8	 3521.0	...
10297897	  779.9	  766.6	 3542.0	...
10297898	  779.3	  761.4	 3556.0	...
10297899	  778.8	  756.7	 3567.0	...
10297900	  778.5	  751.1	 3586.0	...
10297901	  778.3	  746.1	 3603.0	...
10297902	  778.1	  741.4	 3616.0	...
10297903	  778.3	  737.6	 3625.0	...
10297904	  778.5	  733.0	 3645.0	...
10297905	  778.7	  728.2	 3665.0	...
10297906	  778.6	  723.7	 3678.0	...
10297907	  778.5	  720.3	 3688.0	...
ESACC R  10297683	10297907	225	  778.9	  609.7	  778.5	  720.3	   2.36	   2085
SFIX R   10297908
10297908	  778.3	  716.2	 3704.0	...
10297909	  778.2	  712.1	 3728.0	...
10297910	  778.2	  708.0	 3742.0	...
10297911	  778.1	  704.3	 3750.0	...
10297912	  777.9	  700.9	 3757.0	...
10297913	  777.7	  696.9	 3770.0	...
10297914	  777.5	  693.7	 3783.0	...
10297915	  777.7	  690.2	 3790.0	...
10297916	  777.7	  687.6	 3793.0	...
10297917	  777.8	  684.7	 3804.0	...
10297918	  777.9	  681.8	 3813.0	...
10297919	  778.2	  678.6	 3831.0	...
10297920	  778.4	  674.5	 3841.0	...
10297921	  778.0	  671.6	 3854.0	...
10297922	  777.7	  668.4	 3861.0	...
10297923	  777.5	  665.9	 3869.0	...
10297924	  777.5	  663.0	 3873.0	...
10297925	  777.3	  660.6	 3877.0	...
10297926	  777.4	  659.2	 3883.0	...
10297927	  777.2	  656.0	 3893.0	...
10297928	  777.1	  653.7	 3900.0	...
10297929	  776.7	  649.9	 3909.0	...
10297930	  776.3	  647.3	 3918.0	...
10297931	  776.0	  644.3	 3929.0	...
10297932	  775.6	  641.7	 3939.0	...
10297933	  775.5	  639.9	 3946.0	...
10297934	  775.4	  638.3	 3950.0	...
10297935	  775.3	  636.0	 3956.0	...
10297936	  775.2	  633.6	 3963.0	...
10297937	  775.1	  631.3	 3969.0	...
10297938	  774.9	  629.2	 3973.0	...
10297939	  774.6	  626.7	 3977.0	...
10297940	  774.3	  624.5	 3982.0	...
10297941	  774.2	  623.1	 3986.0	...
10297942	  774.1	  622.5	 3990.0	...
10297943	  774.1	  620.7	 3994.0	...
10297944	  774.4	  619.0	 3995.0	...
10297945	  774.7	  616.1	 3997.0	...
MSG	10297946 0000 _ Number Off
10297946	  774.6	  613.8	 4006.0	...
10297947	  774.3	  611.9	 4015.0	...
10297948	  774.1	  610.2	 4023.0	...
10297949	  774.2	  608.9	 4024.0	...
10297950	  774.3	  607.3	 4028.0	...
10297951	  774.3	  605.6	 4032.0	...
10297952	  774.3	  604.0	 4035.0	...
10297953	  774.7	  602.8	 4038.0	...
10297954	  775.0	  601.4	 4038.0	...
10297955	  775.2	  600.0	 4039.0	...
10297956	  774.7	  598.8	 4039.0	...
10297957	  774.4	  598.8	 4044.0	...
10297958	  774.1	  597.3	 4049.0	...
10297959	  774.1	  595.8	 4054.0	...
10297960	  774.0	  594.1	 4055.0	...
10297961	  773.6	  593.9	 4055.0	...
10297962	  773.3	  592.8	 4061.0	...
10297963	  772.9	  591.4	 4066.0	...
10297964	  772.7	  589.6	 4073.0	...
10297965	  772.5	  588.3	 4076.0	...
10297966	  772.5	  587.2	 4079.0	...
10297967	  772.7	  586.5	 4081.0	...
10297968	  773.0	  586.2	 4081.0	...
10297969	  772.8	  586.1	 4086.0	...
10297970	  772.3	  585.9	 4090.0	...
10297971	  771.7	  585.8	 4095.0	...
10297972	  771.3	  585.7	 4095.0	...
10297973	  771.3	  584.8	 4094.0	...
10297974	  771.2	  583.7	 4094.0	...
10297975	  771.5	  582.7	 4094.0	...
10297976	  771.8	  582.6	 4093.0	...
10297977	  771.6	  582.3	 4093.0	...
10297978	  771.1	  582.3	 4093.0	...
10297979	  770.6	  582.2	 4093.0	...
10297980	  770.7	  581.6	 4092.0	...
10297981	  770.9	  580.7	 4090.0	...
10297982	  771.1	  579.7	 4088.0	...
10297983	  771.4	  579.5	 4087.0	...
10297984	  771.6	  579.0	 4086.0	...
10297985	  771.8	  578.6	 4086.0	...
10297986	  771.9	  578.3	 4089.0	...
10297987	  772.0	  578.4	 4091.0	...
10297988	  771.6	  578.4	 4092.0	...
10297989	  771.1	  578.4	 4092.0	...
10297990	  771.0	  578.6	 4094.0	...
10297991	  771.3	  579.0	 4096.0	...
10297992	  771.7	  579.6	 4097.0	...
10297993	  771.7	  580.0	 4093.0	...
10297994	  771.2	  580.4	 4089.0	...
10297995	  770.6	  580.8	 4086.0	...
10297996	  770.4	  580.8	 4088.0	...
10297997	  770.7	  580.8	 4092.0	...
10297998	  770.9	  581.2	 4094.0	...
10297999	  770.5	  582.4	 4093.0	...
10298000	  770.3	  583.5	 4090.0	...
10298001	  770.0	  584.0	 4087.0	...
10298002	  770.1	  584.2	 4087.0	...
10298003	  770.0	  584.5	 4087.0	...
10298004	  770.0	  584.7	 4087.0	...
10298005	  769.9	  584.7	 4088.0	...
10298006	  769.4	  584.4	 4090.0	...
10298007	  768.8	  584.2	 4092.0	...
10298008	  768.3	  583.8	 4094.0	...
10298009	  768.5	  583.6	 4094.0	...
10298010	  768.7	  583.5	 4094.0	...
10298011	  768.8	  583.8	 4094.0	...
10298012	  768.8	  584.0	 4097.0	...
10298013	  768.9	  584.1	 4100.0	...
10298014	  769.1	  584.2	 4103.0	...
10298015	  769.4	  584.4	 4104.0	...
10298016	  769.6	  584.8	 4104.0	...
10298017	  769.7	  585.1	 4104.0	...
10298018	  769.7	  585.4	 4102.0	...
10298019	  769.6	  586.9	 4099.0	...
10298020	  769.5	  588.3	 4097.0	...
10298021	  769.4	  589.4	 4095.0	...
10298022	  769.3	  589.2	 4094.0	...
10298023	  769.3	  589.2	 4094.0	...
10298024	  769.2	  589.2	 4094.0	...
10298025	  769.2	  589.3	 4094.0	...
10298026	  769.3	  589.3	 4093.0	...
10298027	  769.6	  589.6	 4093.0	...
10298028	  769.9	  589.8	 4098.0	...
10298029	  770.0	  589.9	 4105.0	...
10298030	  769.9	  589.9	 4111.0	...
10298031	  769.8	  589.8	 4112.0	...
10298032	  769.6	  589.0	 4112.0	...
10298033	  769.2	  588.2	 4112.0	...
10298034	  769.0	  588.5	 4112.0	...
10298035	  768.7	  589.4	 4112.0	...
10298036	  768.6	  590.4	 4110.0	...
10298037	  768.5	  590.3	 4107.0	...
10298038	  768.5	  590.3	 4105.0	...
10298039	  768.7	  590.4	 4105.0	...
10298040	  768.9	  590.4	 4106.0	...
10298041	  769.1	  590.5	 4105.0	...
10298042	  769.4	  590.5	 4105.0	...
10298043	  770.0	  590.5	 4106.0	...
10298044	  770.4	  590.5	 4105.0	...
10298045	  770.3	  590.6	 4104.0	...
10298046	  770.0	  590.7	 4104.0	...
10298047	  769.8	  590.5	 4104.0	...
10298048	  769.7	  590.3	 4105.0	...
10298049	  769.7	  590.2	 4106.0	...
10298050	  769.9	  590.2	 4106.0	...
10298051	  770.2	  590.1	 4107.0	...
10298052	  770.3	  589.6	 4106.0	...
10298053	  770.1	  589.4	 4106.0	...
10298054	  769.9	  589.8	 4107.0	...
10298055	  770.0	  590.5	 4109.0	...
10298056	  770.0	  591.1	 4112.0	...
10298057	  770.0	  591.0	 4113.0	...
10298058	  770.0	  591.3	 4114.0	...
10298059	  770.0	  591.8	 4114.0	...
10298060	  770.4	  592.1	 4112.0	...
10298061	  770.8	  592.1	 4111.0	...
10298062	  771.4	  592.0	 4111.0	...
10298063	  771.8	  592.0	 4112.0	...
10298064	  772.1	  592.0	 4112.0	...
10298065	  771.8	  591.9	 4113.0	...
10298066	  771.4	  592.1	 4115.0	...
10298067	  771.4	  592.4	 4116.0	...
10298068	  771.7	  592.8	 4116.0	...
10298069	  772.0	  592.4	 4113.0	...
10298070	  772.1	  591.9	 4111.0	...
10298071	  772.2	  591.4	 4112.0	...
10298072	  772.5	  591.5	 4113.0	...
10298073	  772.8	  591.6	 4114.0	...
10298074	  773.0	  592.0	 4113.0	...
10298075	  772.9	  592.4	 4112.0	...
10298076	  772.6	  592.5	 4111.0	...
10298077	  772.6	  592.3	 4110.0	...
10298078	  772.7	  592.0	 4110.0	...
10298079	  772.9	  591.9	 4108.0	...
10298080	  772.9	  592.0	 4105.0	...
10298081	  773.1	  592.2	 4101.0	...
10298082	  773.4	  592.3	 4106.0	...
10298083	  773.6	  592.2	 4112.0	...
10298084	  773.5	  592.0	 4118.0	...
10298085	  773.4	  591.9	 4118.0	...
10298086	  773.4	  591.9	 4119.0	...
10298087	  773.1	  591.8	 4122.0	...
10298088	  772.9	  591.2	 4125.0	...
10298089	  772.8	  590.5	 4127.0	...
10298090	  773.1	  589.9	 4126.0	...
10298091	  773.5	  590.1	 4125.0	...
10298092	  773.8	  590.4	 4124.0	...
10298093	  773.8	  590.7	 4124.0	...
10298094	  773.7	  590.9	 4124.0	...
10298095	  773.8	  591.0	 4124.0	...
10298096	  773.8	  590.8	 4124.0	...
10298097	  773.8	  590.4	 4125.0	...
10298098	  773.8	  590.5	 4123.0	...
10298099	  773.8	  590.9	 4117.0	...
10298100	  773.6	  591.2	 4112.0	...
10298101	  773.5	  591.1	 4110.0	...
10298102	  773.4	  591.2	 4112.0	...
10298103	  773.5	  591.4	 4113.0	...
10298104	  773.6	  591.7	 4116.0	...
10298105	  773.6	  591.7	 4118.0	...
10298106	  773.7	  591.7	 4120.0	...
10298107	  774.4	  591.4	 4120.0	...
10298108	  775.2	  591.4	 4119.0	...
10298109	  775.9	  591.5	 4119.0	...
10298110	  775.7	  591.5	 4120.0	...
10298111	  775.5	  591.4	 4122.0	...
10298112	  775.4	  591.0	 4123.0	...
10298113	  775.4	  590.7	 4123.0	...
10298114	  775.4	  590.4	 4121.0	...
10298115	  775.4	  590.3	 4123.0	...
10298116	  775.6	  590.3	 4125.0	...
10298117	  775.8	  590.4	 4124.0	...
10298118	  775.9	  590.6	 4122.0	...
10298119	  775.8	  590.8	 4119.0	...
10298120	  775.8	  590.8	 4118.0	...
10298121	  775.7	  590.7	 4118.0	...
10298122	  775.8	  590.6	 4118.0	...
10298123	  775.8	  590.5	 4119.0	...
10298124	  775.9	  590.4	 4121.0	...
10298125	  776.1	  590.2	 4122.0	...
10298126	  776.7	  590.4	 4124.0	...
10298127	  777.1	  591.1	 4125.0	...
10298128	  777.7	  591.8	 4126.0	...
10298129	  777.8	  592.1	 4127.0	...
10298130	  777.2	  592.1	 4129.0	...
10298131	  776.4	  591.6	 4131.0	...
10298132	  775.7	  591.1	 4132.0	...
10298133	  775.8	  590.5	 4130.0	...
10298134	  775.8	  590.3	 4129.0	...
10298135	  775.7	  590.2	 4130.0	...
10298136	  775.6	  590.1	 4130.0	...
10298137	  775.5	  590.1	 4135.0	...
10298138	  775.6	  590.1	 4140.0	...
10298139	  775.5	  590.2	 4144.0	...
10298140	  775.4	  590.3	 4139.0	...
10298141	  775.3	  590.4	 4133.0	...
10298142	  775.4	  590.9	 4136.0	...
10298143	  775.4	  591.4	 4144.0	...
10298144	  775.4	  591.9	 4150.0	...
10298145	  775.6	  592.0	 4146.0	...
10298146	  775.9	  592.1	 4142.0	...
10298147	  775.9	  592.2	 4140.0	...
10298148	  775.6	  592.3	 4141.0	...
10298149	  775.5	  592.3	 4142.0	...
10298150	  775.6	  592.2	 4143.0	...
10298151	  775.8	  592.1	 4144.0	...
10298152	  775.6	  591.9	 4143.0	...
10298153	  775.5	  591.9	 4140.0	...
10298154	  775.8	  591.6	 4138.0	...
10298155	  776.1	  591.4	 4141.0	...
10298156	  776.1	  591.6	 4145.0	...
10298157	  775.7	  591.8	 4148.0	...
10298158	  775.1	  592.1	 4146.0	...
10298159	  774.8	  592.9	 4147.0	...
10298160	  775.3	  593.6	 4149.0	...
10298161	  775.9	  593.7	 4152.0	...
10298162	  776.2	  593.0	 4154.0	...
10298163	  775.9	  592.9	 4155.0	...
10298164	  775.5	  593.5	 4155.0	...
10298165	  775.4	  593.9	 4155.0	...
10298166	  775.3	  593.8	 4155.0	...
10298167	  775.4	  593.5	 4156.0	...
10298168	  775.5	  593.3	 4157.0	...
10298169	  775.5	  593.2	 4157.0	...
10298170	  775.7	  593.5	 4156.0	...
10298171	  776.0	  593.9	 4154.0	...
10298172	  776.2	  593.7	 4154.0	...
10298173	  776.2	  593.2	 4153.0	...
10298174	  776.2	  592.1	 4155.0	...
10298175	  776.3	  591.5	 4158.0	...
10298176	  776.4	  590.9	 4160.0	...
10298177	  776.6	  590.8	 4160.0	...
10298178	  776.6	  590.7	 4159.0	...
10298179	  776.1	  590.7	 4159.0	...
10298180	  775.6	  590.7	 4160.0	...
10298181	  775.1	  590.6	 4162.0	...
10298182	  775.2	  590.5	 4164.0	...
10298183	  775.3	  590.5	 4165.0	...
10298184	  775.5	  590.6	 4165.0	...
10298185	  775.6	  590.8	 4165.0	...
10298186	  775.7	  590.2	 4166.0	...
10298187	  775.9	  589.4	 4165.0	...
10298188	  776.2	  588.6	 4163.0	...
10298189	  776.4	  588.7	 4161.0	...
10298190	  776.7	  588.6	 4162.0	...
10298191	  776.7	  588.7	 4164.0	...
10298192	  776.8	  589.0	 4167.0	...
10298193	  776.8	  589.8	 4167.0	...
10298194	  776.5	  590.6	 4167.0	...
10298195	  776.2	  590.4	 4167.0	...
10298196	  776.0	  589.5	 4167.0	...
10298197	  776.1	  588.7	 4170.0	...
10298198	  776.0	  588.7	 4172.0	...
10298199	  775.9	  588.7	 4177.0	...
10298200	  775.7	  588.6	 4179.0	...
10298201	  775.6	  588.4	 4180.0	...
10298202	  775.7	  588.2	 4178.0	...
10298203	  775.9	  588.0	 4177.0	...
10298204	  776.4	  587.7	 4176.0	...
10298205	  776.7	  587.7	 4180.0	...
10298206	  776.8	  587.8	 4183.0	...
10298207	  776.7	  587.9	 4185.0	...
10298208	  776.6	  587.9	 4186.0	...
10298209	  776.2	  587.6	 4187.0	...
10298210	  775.7	  587.1	 4185.0	...
10298211	  775.1	  586.5	 4183.0	...
10298212	  775.4	  586.1	 4181.0	...
10298213	  775.9	  586.0	 4183.0	...
10298214	  776.5	  586.0	 4184.0	...
10298215	  776.5	  585.8	 4185.0	...
10298216	  776.4	  585.6	 4181.0	...
10298217	  776.3	  585.7	 4177.0	...
10298218	  776.1	  585.9	 4173.0	...
10298219	  776.1	  586.1	 4174.0	...
10298220	  776.1	  585.9	 4174.0	...
10298221	  776.1	  585.8	 4174.0	...
10298222	  776.0	  586.4	 4173.0	...
10298223	  775.8	  587.2	 4175.0	...
10298224	  775.6	  587.8	 4176.0	...
10298225	  775.5	  587.7	 4178.0	...
10298226	  775.3	  587.6	 4180.0	...
10298227	  775.3	  587.6	 4182.0	...
10298228	  775.6	  587.5	 4182.0	...
10298229	  776.0	  586.9	 4181.0	...
10298230	  776.2	  586.3	 4180.0	...
10298231	  776.1	  586.2	 4180.0	...
10298232	  776.0	  586.7	 4180.0	...
10298233	  776.1	  587.2	 4179.0	...
10298234	  776.0	  587.6	 4178.0	...
10298235	  775.9	  587.8	 4177.0	...
10298236	  775.9	  587.8	 4175.0	...
10298237	  775.9	  587.1	 4173.0	...
10298238	  775.0	  586.2	 4177.0	...
10298239	  774.1	  585.5	 4184.0	...
10298240	  773.2	  585.1	 4191.0	...
10298241	  774.0	  585.0	 4193.0	...
10298242	  775.2	  585.0	 4195.0	...
EFIX R   10297908	10298242	335	  773.8	  597.5	   4096
SSACC R  10298243
10298243	  776.7	  585.0	 4196.0	...
10298244	  778.0	  585.0	 4197.0	...
10298245	  780.6	  584.7	 4195.0	...
10298246	  783.8	  585.1	 4193.0	...
10298247	  787.1	  585.5	 4191.0	...
10298248	  789.5	  586.2	 4189.0	...
10298249	  792.6	  586.7	 4187.0	...
10298250	  795.3	  587.2	 4186.0	...
10298251	  797.8	  587.5	 4187.0	...
ESACC R  10298243	10298251	9	  776.7	  585.0	  797.8	  587.5	   0.45	     55
SFIX R   10298252
10298252	  798.8	  587.3	 4188.0	...
10298253	  799.8	  587.7	 4188.0	...
10298254	  800.2	  588.2	 4188.0	...
10298255	  799.9	  589.1	 4188.0	...
10298256	  798.9	  589.9	 4189.0	...
10298257	  797.1	  591.5	 4190.0	...
10298258	  795.4	  592.7	 4190.0	...
10298259	  793.6	  593.7	 4190.0	...
10298260	  792.6	  593.7	 4190.0	...
10298261	  792.2	  594.3	 4190.0	...
10298262	  791.4	  595.0	 4189.0	...
10298263	  790.8	  595.7	 4189.0	...
10298264	  790.4	  595.7	 4188.0	...
10298265	  790.5	  594.9	 4193.0	...
10298266	  790.8	  594.0	 4196.0	...
10298267	  791.6	  593.0	 4198.0	...
10298268	  792.3	  592.8	 4195.0	...
10298269	  792.4	  592.6	 4193.0	...
10298270	  791.9	  592.3	 4192.0	...
10298271	  791.4	  591.5	 4191.0	...
10298272	  790.7	  591.0	 4191.0	...
10298273	  790.2	  590.6	 4192.0	...
10298274	  789.8	  590.7	 4193.0	...
10298275	  789.6	  590.9	 4194.0	...
10298276	  789.3	  591.1	 4194.0	...
10298277	  789.0	  591.5	 4195.0	...
10298278	  788.9	  591.9	 4197.0	...
10298279	  789.0	  592.2	 4198.0	...
10298280	  789.2	  592.2	 4199.0	...
10298281	  789.6	  592.2	 4195.0	...
10298282	  789.9	  592.5	 4190.0	...
10298283	  790.1	  593.0	 4186.0	...
10298284	  790.2	  593.4	 4186.0	...
10298285	  790.4	  593.7	 4187.0	...
10298286	  790.4	  593.8	 4185.0	...
10298287	  790.3	  594.0	 4184.0	...
10298288	  789.9	  594.1	 4182.0	...
10298289	  789.5	  594.2	 4183.0	...
10298290	  789.2	  593.8	 4184.0	...
10298291	  789.7	  593.1	 4186.0	...
10298292	  790.1	  592.7	 4186.0	...
10298293	  790.5	  593.1	 4186.0	...
10298294	  790.5	  593.6	 4186.0	...
10298295	  790.6	  593.7	 4185.0	...
10298296	  790.8	  593.7	 4186.0	...
10298297	  791.0	  593.7	 4187.0	...
10298298	  791.0	  593.6	 4185.0	...
10298299	  790.5	  593.6	 4179.0	...
10298300	  790.0	  593.7	 4173.0	...
10298301	  789.7	  593.7	 4170.0	...
10298302	  789.7	  593.6	 4171.0	...
10298303	  789.8	  593.5	 4172.0	...
10298304	  789.8	  593.4	 4172.0	...
10298305	  789.8	  593.8	 4172.0	...
10298306	  789.6	  594.2	 4172.0	...
10298307	  789.5	  594.7	 4171.0	...
10298308	  789.3	  594.3	 4171.0	...
10298309	  789.3	  594.1	 4170.0	...
10298310	  789.4	  593.8	 4169.0	...
10298311	  789.4	  593.9	 4168.0	...
10298312	  789.5	  594.0	 4166.0	...
10298313	  789.7	  594.0	 4165.0	...
10298314	  789.6	  594.0	 4164.0	...
10298315	  789.4	  594.7	 4162.0	...
10298316	  789.2	  595.2	 4161.0	...
10298317	  789.1	  595.4	 4159.0	...
10298318	  789.0	  595.1	 4158.0	...
10298319	  789.0	  594.8	 4156.0	...
10298320	  789.0	  594.8	 4159.0	...
10298321	  789.0	  594.8	 4164.0	...
10298322	  789.0	  594.8	 4167.0	...
10298323	  789.1	  595.4	 4165.0	...
10298324	  789.2	  595.9	 4163.0	...
10298325	  789.2	  595.9	 4162.0	...
10298326	  789.2	  595.4	 4162.0	...
10298327	  789.1	  595.1	 4162.0	...
10298328	  789.2	  595.3	 4162.0	...
10298329	  789.2	  595.6	 4162.0	...
10298330	  789.3	  595.5	 4157.0	...
10298331	  789.3	  595.5	 4150.0	...
10298332	  789.2	  595.5	 4144.0	...
10298333	  788.9	  595.6	 4142.0	...
10298334	  788.6	  596.4	 4141.0	...
10298335	  788.5	  597.2	 4142.0	...
10298336	  788.5	  597.5	 4142.0	...
10298337	  788.4	  597.2	 4143.0	...
10298338	  788.2	  596.9	 4142.0	...
10298339	  787.9	  597.1	 4140.0	...
10298340	  787.8	  597.3	 4137.0	...
10298341	  787.7	  597.5	 4139.0	...
10298342	  787.8	  597.7	 4143.0	...
10298343	  788.6	  597.6	 4143.0	...
10298344	  789.4	  597.4	 4139.0	...
10298345	  789.4	  597.1	 4137.0	...
10298346	  788.8	  597.1	 4139.0	...
10298347	  788.1	  597.3	 4138.0	...
10298348	  788.2	  597.7	 4134.0	...
10298349	  788.1	  597.9	 4130.0	...
10298350	  788.0	  597.7	 4130.0	...
10298351	  787.9	  597.5	 4130.0	...
10298352	  788.3	  597.8	 4129.0	...
10298353	  788.7	  598.1	 4127.0	...
10298354	  789.1	  598.3	 4125.0	...
10298355	  788.4	  598.3	 4125.0	...
10298356	  787.7	  598.2	 4125.0	...
10298357	  787.4	  598.3	 4127.0	...
10298358	  787.7	  598.4	 4128.0	...
10298359	  788.0	  598.5	 4127.0	...
10298360	  787.7	  598.3	 4126.0	...
10298361	  787.5	  597.8	 4128.0	...
10298362	  787.3	  597.1	 4132.0	...
10298363	  787.3	  596.4	 4131.0	...
10298364	  787.2	  597.2	 4126.0	...
10298365	  787.0	  598.1	 4122.0	...
10298366	  786.8	  599.3	 4122.0	...
10298367	  787.1	  599.5	 4120.0	...
10298368	  787.5	  599.5	 4118.0	...
10298369	  787.8	  599.2	 4115.0	...
10298370	  787.8	  599.0	 4114.0	...
10298371	  787.7	  599.0	 4111.0	...
10298372	  787.6	  599.2	 4110.0	...
10298373	  787.5	  599.6	 4107.0	...
10298374	  787.5	  599.9	 4105.0	...
10298375	  787.5	  600.4	 4104.0	...
10298376	  787.6	  600.8	 4105.0	...
10298377	  787.8	  601.2	 4105.0	...
10298378	  787.8	  601.4	 4105.0	...
10298379	  787.7	  601.0	 4104.0	...
10298380	  787.4	  600.5	 4103.0	...
10298381	  787.3	  600.0	 4104.0	...
10298382	  787.5	  600.0	 4105.0	...
10298383	  787.7	  600.4	 4100.0	...
10298384	  787.8	  600.8	 4094.0	...
10298385	  788.0	  601.3	 4088.0	...
10298386	  788.0	  601.6	 4088.0	...
10298387	  788.2	  602.0	 4086.0	...
10298388	  788.3	  602.0	 4083.0	...
10298389	  788.3	  601.9	 4081.0	...
10298390	  788.2	  601.7	 4081.0	...
10298391	  787.9	  601.2	 4079.0	...
10298392	  787.7	  600.8	 4077.0	...
10298393	  787.5	  600.4	 4075.0	...
10298394	  787.5	  600.7	 4076.0	...
10298395	  787.4	  601.0	 4076.0	...
10298396	  787.3	  601.7	 4074.0	...
10298397	  787.2	  602.2	 4072.0	...
10298398	  787.0	  602.6	 4072.0	...
10298399	  787.0	  602.6	 4071.0	...
10298400	  786.9	  602.7	 4071.0	...
10298401	  786.8	  603.0	 4070.0	...
10298402	  786.7	  603.3	 4069.0	...
10298403	  786.6	  603.3	 4066.0	...
10298404	  786.7	  603.1	 4063.0	...
10298405	  786.7	  602.9	 4061.0	...
10298406	  786.7	  602.9	 4062.0	...
10298407	  786.6	  602.9	 4062.0	...
10298408	  786.8	  602.9	 4057.0	...
10298409	  787.1	  602.7	 4050.0	...
10298410	  787.4	  602.4	 4044.0	...
10298411	  787.2	  602.1	 4043.0	...
10298412	  786.8	  602.0	 4043.0	...
10298413	  786.9	  602.5	 4042.0	...
10298414	  787.4	  602.9	 4040.0	...
10298415	  788.2	  603.2	 4037.0	...
10298416	  788.4	  603.1	 4035.0	...
10298417	  787.8	  603.5	 4035.0	...
10298418	  787.1	  604.0	 4037.0	...
10298419	  786.8	  604.7	 4035.0	...
10298420	  787.2	  605.0	 4028.0	...
10298421	  787.5	  605.0	 4022.0	...
10298422	  787.4	  604.8	 4018.0	...
10298423	  787.5	  604.7	 4017.0	...
10298424	  787.7	  604.7	 4015.0	...
10298425	  788.0	  604.8	 4014.0	...
10298426	  788.0	  604.9	 4013.0	...
10298427	  788.0	  605.0	 4014.0	...
10298428	  787.9	  605.0	 4015.0	...
10298429	  787.8	  604.9	 4016.0	...
10298430	  788.0	  605.1	 4012.0	...
10298431	  788.2	  605.4	 4008.0	...
10298432	  787.9	  605.8	 4004.0	...
10298433	  787.5	  605.9	 4004.0	...
10298434	  787.0	  605.9	 4005.0	...
10298435	  786.8	  606.0	 4007.0	...
10298436	  786.6	  605.9	 4006.0	...
10298437	  786.8	  605.6	 4002.0	...
10298438	  786.9	  605.5	 3999.0	...
10298439	  787.0	  605.5	 3998.0	...
10298440	  786.8	  605.7	 3995.0	...
10298441	  786.7	  605.6	 3993.0	...
10298442	  786.8	  605.4	 3991.0	...
10298443	  787.1	  605.8	 3992.0	...
10298444	  787.6	  606.6	 3993.0	...
10298445	  788.0	  607.5	 3992.0	...
10298446	  788.3	  607.8	 3990.0	...
10298447	  788.4	  607.8	 3989.0	...
10298448	  788.6	  607.3	 3986.0	...
10298449	  788.9	  606.8	 3985.0	...
10298450	  789.1	  606.3	 3983.0	...
10298451	  788.7	  606.3	 3979.0	...
10298452	  788.2	  606.5	 3974.0	...
10298453	  787.7	  606.8	 3970.0	...
10298454	  787.7	  607.0	 3970.0	...
10298455	  787.7	  607.0	 3968.0	...
10298456	  787.7	  606.6	 3966.0	...
10298457	  787.6	  606.1	 3964.0	...
10298458	  787.8	  606.5	 3964.0	...
10298459	  787.9	  607.1	 3964.0	...
10298460	  788.0	  607.7	 3962.0	...
10298461	  788.0	  607.7	 3958.0	...
10298462	  788.3	  607.4	 3955.0	...
10298463	  788.5	  607.4	 3953.0	...
10298464	  788.8	  607.3	 3952.0	...
10298465	  788.8	  607.5	 3949.0	...
10298466	  789.0	  607.6	 3948.0	...
10298467	  789.2	  607.7	 3948.0	...
10298468	  789.0	  607.6	 3948.0	...
10298469	  788.6	  607.9	 3947.0	...
10298470	  788.5	  608.2	 3946.0	...
10298471	  788.6	  608.5	 3943.0	...
10298472	  788.5	  608.6	 3941.0	...
10298473	  788.3	  608.7	 3937.0	...
10298474	  788.2	  608.8	 3935.0	...
10298475	  788.1	  608.9	 3935.0	...
10298476	  787.9	  609.0	 3937.0	...
10298477	  787.8	  608.9	 3934.0	...
10298478	  787.9	  608.8	 3929.0	...
10298479	  788.0	  608.8	 3923.0	...
10298480	  788.0	  608.8	 3923.0	...
10298481	  788.1	  608.8	 3922.0	...
10298482	  788.2	  609.3	 3922.0	...
10298483	  788.0	  609.9	 3922.0	...
10298484	  787.7	  610.5	 3917.0	...
10298485	  787.3	  610.7	 3909.0	...
10298486	  787.2	  610.9	 3901.0	...
10298487	  787.3	  611.4	 3903.0	...
10298488	  787.6	  612.0	 3909.0	...
10298489	  787.8	  612.8	 3910.0	...
EFIX R   10298252	10298489	238	  788.8	  599.9	   4088
SSACC R  10298490
10298490	  788.1	  613.8	 3906.0	...
10298491	  788.1	  615.1	 3899.0	...
10298492	  788.2	  616.0	 3895.0	...
10298493	  788.4	  616.5	 3891.0	...
10298494	  789.0	  616.5	 3891.0	...
10298495	  789.7	  616.4	 3885.0	...
10298496	  790.4	  619.3	 3875.0	...
10298497	  791.1	  626.6	 3854.0	...
10298498	  791.8	  638.9	 3828.0	...
10298499	  792.7	  654.0	 3786.0	...
10298500	  793.0	  675.6	 3721.0	...
10298501	  792.8	  702.8	 3628.0	...
10298502	  792.5	  735.7	 3526.0	...
10298503	  791.6	  772.2	 3407.0	...
10298504	  790.5	  811.2	 3283.0	...
10298505	  788.4	  853.4	 3134.0	...
10298506	  787.5	  898.2	 2981.0	...
10298507	  787.8	  946.3	 2817.0	...
10298508	  791.2	  997.9	 2653.0	...
10298509	  795.0	 1051.0	 2492.0	...
10298510	  798.2	 1106.4	 2324.0	...
10298511	  799.1	 1143.7	 2211.0	...
10298512	  799.3	 1162.4	 2150.0	...
10298513	  799.3	 1162.4	 2150.0	...
10298514	   96.2	 1593.0	  410.0	...
10298515	   96.2	 1593.0	  410.0	...
10298516	  586.7	 1524.4	  384.0	...
10298517	 1091.4	 1509.5	  334.0	...
10298518	 1084.8	 1571.1	  261.0	...
10298519	  571.7	 1677.1	  199.0	...
10298520	   73.0	 1851.5	  160.0	...
10298521	   73.4	 1875.8	  145.0	...
10298522	   73.4	 1875.8	  145.0	...
SBLINK R 10298523
10298523	   .	   .	    0.0	...
10298524	   .	   .	    0.0	...
10298525	   .	   .	    0.0	...
10298526	   .	   .	    0.0	...
10298527	   .	   .	    0.0	...
10298528	   .	   .	    0.0	...
10298529	   .	   .	    0.0	...
10298530	   .	   .	    0.0	...
10298531	   .	   .	    0.0	...
10298532	   .	   .	    0.0	...
10298533	   .	   .	    0.0	...
10298534	   .	   .	    0.0	...
10298535	   .	   .	    0.0	...
10298536	   .	   .	    0.0	...
10298537	   .	   .	    0.0	...
10298538	   .	   .	    0.0	...
10298539	   .	   .	    0.0	...
10298540	   .	   .	    0.0	...
10298541	   .	   .	    0.0	...
10298542	   .	   .	    0.0	...
10298543	   .	   .	    0.0	...
10298544	   .	   .	    0.0	...
10298545	   .	   .	    0.0	...
10298546	   .	   .	    0.0	...
10298547	   .	   .	    0.0	...
10298548	   .	   .	    0.0	...
10298549	   .	   .	    0.0	...
10298550	   .	   .	    0.0	...
10298551	   .	   .	    0.0	...
10298552	   .	   .	    0.0	...
10298553	   .	   .	    0.0	...
10298554	   .	   .	    0.0	...
10298555	   .	   .	    0.0	...
10298556	   .	   .	    0.0	...
10298557	   .	   .	    0.0	...
10298558	   .	   .	    0.0	...
10298559	   .	   .	    0.0	...
10298560	   .	   .	    0.0	...
10298561	   .	   .	    0.0	...
10298562	   .	   .	    0.0	...
10298563	   .	   .	    0.0	...
10298564	   .	   .	    0.0	...
10298565	   .	   .	    0.0	...
10298566	   .	   .	    0.0	...
10298567	   .	   .	    0.0	...
10298568	   .	   .	    0.0	...
10298569	   .	   .	    0.0	...
10298570	   .	   .	    0.0	...
10298571	   .	   .	    0.0	...
10298572	   .	   .	    0.0	...
10298573	   .	   .	    0.0	...
10298574	   .	   .	    0.0	...
10298575	   .	   .	    0.0	...
10298576	   .	   .	    0.0	...
10298577	   .	   .	    0.0	...
10298578	   .	   .	    0.0	...
10298579	   .	   .	    0.0	...
10298580	   .	   .	    0.0	...
10298581	   .	   .	    0.0	...
10298582	   .	   .	    0.0	...
10298583	   .	   .	    0.0	...
10298584	   .	   .	    0.0	...
10298585	   .	   .	    0.0	...
10298586	   .	   .	    0.0	...
10298587	   .	   .	    0.0	...
10298588	   .	   .	    0.0	...
10298589	   .	   .	    0.0	...
10298590	   .	   .	    0.0	...
10298591	   .	   .	    0.0	...
10298592	   .	   .	    0.0	...
10298593	   .	   .	    0.0	...
10298594	   .	   .	    0.0	...
10298595	   .	   .	    0.0	...
10298596	   .	   .	    0.0	...
10298597	   .	   .	    0.0	...
10298598	   .	   .	    0.0	...
10298599	   .	   .	    0.0	...
10298600	   .	   .	    0.0	...
10298601	   .	   .	    0.0	...
10298602	   .	   .	    0.0	...
10298603	   .	   .	    0.0	...
10298604	   .	   .	    0.0	...
10298605	   .	   .	    0.0	...
10298606	   .	   .	    0.0	...
10298607	   .	   .	    0.0	...
10298608	   .	   .	    0.0	...
10298609	   .	   .	    0.0	...
10298610	   .	   .	    0.0	...
10298611	   .	   .	    0.0	...
10298612	   .	   .	    0.0	...
10298613	   .	   .	    0.0	...
10298614	   .	   .	    0.0	...
10298615	   .	   .	    0.0	...
10298616	   .	   .	    0.0	...
10298617	   .	   .	    0.0	...
10298618	   .	   .	    0.0	...
10298619	   .	   .	    0.0	...
10298620	   .	   .	    0.0	...
10298621	   .	   .	    0.0	...
10298622	   .	   .	    0.0	...
10298623	   .	   .	    0.0	...
10298624	   .	   .	    0.0	...
10298625	   .	   .	    0.0	...
10298626	   .	   .	    0.0	...
10298627	   .	   .	    0.0	...
10298628	   .	   .	    0.0	...
10298629	   .	   .	    0.0	...
10298630	   .	   .	    0.0	...
10298631	   .	   .	    0.0	...
10298632	   .	   .	    0.0	...
10298633	   .	   .	    0.0	...
10298634	   .	   .	    0.0	...
10298635	   .	   .	    0.0	...
10298636	   .	   .	    0.0	...
10298637	   .	   .	    0.0	...
10298638	   .	   .	    0.0	...
10298639	   .	   .	    0.0	...
10298640	   .	   .	    0.0	...
10298641	   .	   .	    0.0	...
10298642	   .	   .	    0.0	...
10298643	   .	   .	    0.0	...
10298644	   .	   .	    0.0	...
10298645	   .	   .	    0.0	...
10298646	   .	   .	    0.0	...
10298647	   .	   .	    0.0	...
10298648	   .	   .	    0.0	...
10298649	   .	   .	    0.0	...
10298650	   .	   .	    0.0	...
10298651	   .	   .	    0.0	...
10298652	   .	   .	    0.0	...
10298653	   .	   .	    0.0	...
10298654	   .	   .	    0.0	...
10298655	   .	   .	    0.0	...
10298656	   .	   .	    0.0	...
10298657	   .	   .	    0.0	...
10298658	   .	   .	    0.0	...
10298659	   .	   .	    0.0	...
10298660	   .	   .	    0.0	...
10298661	   .	   .	    0.0	...
10298662	   .	   .	    0.0	...
10298663	   .	   .	    0.0	...
10298664	   .	   .	    0.0	...
10298665	   .	   .	    0.0	...
10298666	   .	   .	    0.0	...
10298667	   .	   .	    0.0	...
10298668	   .	   .	    0.0	...
10298669	   .	   .	    0.0	...
10298670	   .	   .	    0.0	...
10298671	   .	   .	    0.0	...
10298672	   .	   .	    0.0	...
10298673	   .	   .	    0.0	...
10298674	   .	   .	    0.0	...
10298675	   .	   .	    0.0	...
10298676	   .	   .	    0.0	...
10298677	   .	   .	    0.0	...
10298678	   .	   .	    0.0	...
10298679	   .	   .	    0.0	...
10298680	   .	   .	    0.0	...
10298681	   .	   .	    0.0	...
10298682	   .	   .	    0.0	...
10298683	   .	   .	    0.0	...
10298684	   .	   .	    0.0	...
10298685	   .	   .	    0.0	...
10298686	   .	   .	    0.0	...
10298687	   .	   .	    0.0	...
10298688	   .	   .	    0.0	...
10298689	   .	   .	    0.0	...
10298690	   .	   .	    0.0	...
10298691	   .	   .	    0.0	...
10298692	   .	   .	    0.0	...
10298693	   .	   .	    0.0	...
10298694	   .	   .	    0.0	...
10298695	   .	   .	    0.0	...
10298696	   .	   .	    0.0	...
EBLINK R 10298523	10298696	174
10298697	  861.2	 1166.8	 1986.0	...
10298698	  861.2	 1166.8	 1986.0	...
10298699	  860.5	 1160.9	 2006.0	...
10298700	  859.2	 1152.6	 2034.0	...
10298701	  857.6	 1140.3	 2071.0	...
10298702	  856.7	 1130.3	 2100.0	...
10298703	  855.1	 1119.0	 2135.0	...
10298704	  853.5	 1108.7	 2167.0	...
10298705	  851.9	 1098.9	 2202.0	...
10298706	  850.9	 1088.7	 2230.0	...
10298707	  850.0	 1079.9	 2258.0	...
10298708	  849.6	 1070.1	 2285.0	...
10298709	  849.3	 1062.1	 2317.0	...
10298710	  848.9	 1051.9	 2353.0	...
10298711	  849.9	 1044.1	 2387.0	...
10298712	  851.3	 1035.3	 2416.0	...
10298713	  852.7	 1027.8	 2440.0	...
10298714	  852.2	 1019.1	 2466.0	...
10298715	  851.7	 1011.7	 2491.0	...
10298716	  851.4	 1003.0	 2520.0	...
10298717	  851.2	  994.7	 2543.0	...
10298718	  850.0	  986.5	 2564.0	...
10298719	  848.8	  979.5	 2587.0	...
10298720	  847.9	  971.9	 2612.0	...
10298721	  847.9	  963.5	 2637.0	...
10298722	  847.9	  954.6	 2659.0	...
10298723	  846.5	  946.1	 2680.0	...
10298724	  845.1	  936.7	 2704.0	...
10298725	  841.8	  928.2	 2730.0	...
10298726	  839.2	  919.9	 2760.0	...
10298727	  836.1	  913.1	 2778.0	...
10298728	  834.1	  905.3	 2798.0	...
10298729	  832.4	  897.5	 2817.0	...
10298730	  829.6	  890.3	 2842.0	...
10298731	  827.5	  882.6	 2867.0	...
10298732	  825.1	  876.8	 2890.0	...
10298733	  823.8	  869.1	 2921.0	...
10298734	  822.6	  864.0	 2949.0	...
10298735	  821.7	  856.8	 2976.0	...
10298736	  821.0	  851.2	 2995.0	...
10298737	  819.5	  845.3	 3011.0	...
10298738	  818.0	  840.0	 3029.0	...
10298739	  816.8	  833.9	 3051.0	...
10298740	  816.5	  828.3	 3075.0	...
10298741	  816.3	  823.7	 3100.0	...
10298742	  816.1	  818.7	 3118.0	...
10298743	  815.8	  812.7	 3138.0	...
10298744	  815.6	  806.6	 3153.0	...
10298745	  815.1	  801.7	 3173.0	...
10298746	  814.0	  797.2	 3186.0	...
10298747	  812.8	  792.5	 3202.0	...
10298748	  811.8	  787.8	 3217.0	...
10298749	  811.5	  783.7	 3234.0	...
10298750	  811.9	  779.2	 3248.0	...
10298751	  812.4	  775.3	 3256.0	...
10298752	  812.9	  770.2	 3275.0	...
10298753	  812.9	  767.1	 3290.0	...
ESACC R  10298490	10298753	264	  788.1	  613.8	  812.9	  767.1	   3.31	   1543
SFIX R   10298754
10298754	  812.8	  762.9	 3305.0	...
10298755	  812.7	  759.0	 3314.0	...
10298756	  812.4	  753.8	 3327.0	...
10298757	  812.3	  750.2	 3337.0	...
10298758	  812.1	  747.0	 3349.0	...
10298759	  812.0	  743.9	 3360.0	...
10298760	  812.1	  740.5	 3373.0	...
10298761	  812.1	  738.3	 3384.0	...
10298762	  812.0	  735.0	 3392.0	...
10298763	  812.3	  732.0	 3405.0	...
10298764	  812.8	  727.9	 3416.0	...
10298765	  813.3	  725.9	 3425.0	...
10298766	  813.3	  722.7	 3428.0	...
10298767	  813.2	  720.1	 3433.0	...
10298768	  813.3	  717.5	 3443.0	...
10298769	  813.4	  716.1	 3451.0	...
10298770	  813.5	  713.5	 3460.0	...
10298771	  813.5	  710.5	 3468.0	...
10298772	  813.4	  706.8	 3476.0	...
10298773	  813.3	  704.3	 3480.0	...
10298774	  813.1	  702.6	 3481.0	...
10298775	  813.1	  701.2	 3486.0	...
10298776	  812.9	  699.4	 3496.0	...
10298777	  813.0	  697.9	 3506.0	...
10298778	  812.9	  694.8	 3510.0	...
10298779	  812.6	  692.8	 3510.0	...
10298780	  812.0	  690.4	 3517.0	...
10298781	  811.4	  688.6	 3525.0	...
10298782	  811.1	  685.8	 3532.0	...
10298783	  811.1	  683.0	 3533.0	...
10298784	  811.2	  681.3	 3535.0	...
10298785	  811.3	  679.4	 3538.0	...
10298786	  811.5	  677.8	 3540.0	...
10298787	  811.6	  675.4	 3544.0	...
10298788	  811.6	  673.6	 3549.0	...
10298789	  811.3	  670.8	 3554.0	...
10298790	  811.0	  668.9	 3556.0	...
10298791	  810.7	  667.7	 3556.0	...
10298792	  810.6	  666.3	 3557.0	...
10298793	  810.5	  664.5	 3563.0	...
10298794	  810.1	  662.1	 3569.0	...
10298795	  809.8	  661.0	 3574.0	...
10298796	  810.2	  660.0	 3580.0	...
10298797	  810.8	  659.3	 3586.0	...
10298798	  811.3	  657.5	 3593.0	...
10298799	  811.0	  655.7	 3593.0	...
10298800	  810.9	  653.6	 3595.0	...
10298801	  811.0	  652.4	 3599.0	...
10298802	  811.0	  651.1	 3603.0	...
10298803	  810.2	  649.5	 3607.0	...
10298804	  809.5	  647.7	 3609.0	...
10298805	  808.8	  646.3	 3608.0	...
10298806	  808.8	  645.9	 3605.0	...
10298807	  809.1	  645.9	 3609.0	...
10298808	  809.2	  644.6	 3615.0	...
10298809	  809.8	  643.1	 3621.0	...
10298810	  810.1	  641.7	 3620.0	...
10298811	  810.5	  641.7	 3620.0	...
10298812	  810.5	  641.4	 3622.0	...
10298813	  810.0	  641.1	 3625.0	...
10298814	  809.6	  640.5	 3630.0	...
10298815	  809.2	  639.8	 3634.0	...
10298816	  809.6	  639.1	 3635.0	...
10298817	  809.9	  638.6	 3636.0	...
10298818	  809.9	  638.3	 3636.0	...
10298819	  809.6	  638.3	 3637.0	...
10298820	  809.4	  638.4	 3637.0	...
10298821	  809.7	  639.1	 3637.0	...
10298822	  809.8	  639.7	 3633.0	...
10298823	  809.6	  639.5	 3630.0	...
10298824	  809.4	  638.4	 3627.0	...
10298825	  808.9	  637.4	 3627.0	...
10298826	  808.5	  637.1	 3632.0	...
10298827	  808.1	  637.0	 3637.0	...
10298828	  808.1	  636.6	 3642.0	...
10298829	  808.4	  635.9	 3643.0	...
10298830	  808.5	  635.5	 3644.0	...
10298831	  808.4	  635.8	 3644.0	...
10298832	  808.3	  636.4	 3644.0	...
10298833	  808.3	  637.3	 3644.0	...
10298834	  808.3	  637.4	 3645.0	...
10298835	  808.5	  637.4	 3648.0	...
10298836	  808.6	  637.0	 3650.0	...
10298837	  808.4	  636.7	 3651.0	...
10298838	  808.1	  636.7	 3650.0	...
10298839	  808.2	  636.7	 3649.0	...
10298840	  808.6	  636.5	 3651.0	...
10298841	  809.0	  636.3	 3652.0	...
10298842	  809.0	  636.2	 3653.0	...
10298843	  809.2	  635.9	 3649.0	...
10298844	  809.4	  635.8	 3645.0	...
10298845	  809.3	  635.9	 3640.0	...
10298846	  809.2	  636.1	 3639.0	...
10298847	  809.0	  636.0	 3639.0	...
10298848	  809.0	  635.7	 3640.0	...
10298849	  808.9	  635.2	 3645.0	...
10298850	  808.8	  634.9	 3650.0	...
10298851	  808.9	  634.7	 3654.0	...
10298852	  809.0	  634.6	 3653.0	...
10298853	  808.9	  634.6	 3653.0	...
10298854	  808.4	  635.0	 3653.0	...
10298855	  807.8	  635.5	 3652.0	...
10298856	  807.4	  635.8	 3650.0	...
10298857	  807.2	  635.8	 3649.0	...
10298858	  807.1	  635.8	 3646.0	...
10298859	  807.1	  635.8	 3643.0	...
10298860	  807.1	  636.7	 3640.0	...
10298861	  807.1	  637.5	 3639.0	...
10298862	  807.2	  638.1	 3639.0	...
10298863	  807.1	  638.0	 3640.0	...
10298864	  807.1	  637.9	 3642.0	...
10298865	  806.9	  637.5	 3643.0	...
10298866	  806.7	  636.9	 3643.0	...
10298867	  806.6	  636.2	 3643.0	...
10298868	  806.6	  636.1	 3644.0	...
10298869	  806.7	  636.2	 3646.0	...
10298870	  806.7	  636.5	 3646.0	...
10298871	  806.5	  636.9	 3645.0	...
10298872	  806.4	  637.0	 3647.0	...
10298873	  806.3	  637.0	 3648.0	...
10298874	  806.3	  636.8	 3647.0	...
10298875	  806.3	  636.7	 3645.0	...
10298876	  806.4	  636.7	 3647.0	...
10298877	  806.5	  636.8	 3651.0	...
10298878	  806.3	  637.0	 3653.0	...
10298879	  806.1	  637.2	 3651.0	...
10298880	  806.7	  637.2	 3649.0	...
10298881	  807.4	  637.0	 3649.0	...
10298882	  808.1	  636.8	 3648.0	...
10298883	  808.1	  636.7	 3649.0	...
10298884	  808.0	  636.5	 3649.0	...
10298885	  807.9	  636.8	 3651.0	...
10298886	  807.7	  637.1	 3654.0	...
10298887	  807.6	  636.9	 3653.0	...
10298888	  807.6	  636.4	 3649.0	...
10298889	  807.7	  636.4	 3645.0	...
10298890	  808.0	  637.0	 3645.0	...
10298891	  808.1	  637.8	 3647.0	...
10298892	  808.3	  638.1	 3647.0	...
10298893	  808.1	  638.4	 3647.0	...
10298894	  807.9	  638.5	 3647.0	...
10298895	  807.6	  638.6	 3648.0	...
10298896	  807.4	  637.9	 3652.0	...
10298897	  807.4	  637.1	 3653.0	...
10298898	  807.6	  636.2	 3654.0	...
10298899	  807.8	  636.2	 3653.0	...
10298900	  808.0	  635.7	 3653.0	...
10298901	  808.1	  635.4	 3655.0	...
10298902	  808.1	  635.0	 3655.0	...
10298903	  808.0	  634.9	 3651.0	...
10298904	  807.7	  634.9	 3646.0	...
10298905	  807.4	  635.2	 3642.0	...
10298906	  807.2	  635.5	 3647.0	...
10298907	  807.2	  635.6	 3651.0	...
10298908	  807.2	  635.3	 3655.0	...
10298909	  806.9	  635.1	 3655.0	...
10298910	  806.4	  635.8	 3655.0	...
10298911	  806.0	  636.7	 3655.0	...
10298912	  806.1	  637.2	 3655.0	...
10298913	  806.4	  636.4	 3656.0	...
10298914	  806.7	  635.6	 3657.0	...
10298915	  806.7	  635.1	 3658.0	...
10298916	  806.8	  635.1	 3658.0	...
10298917	  806.9	  635.2	 3658.0	...
10298918	  806.9	  634.8	 3659.0	...
10298919	  807.0	  634.4	 3659.0	...
10298920	  806.9	  634.2	 3661.0	...
10298921	  806.8	  634.5	 3660.0	...
10298922	  806.6	  634.5	 3660.0	...
10298923	  806.7	  634.4	 3659.0	...
10298924	  806.7	  634.3	 3660.0	...
10298925	  806.5	  634.2	 3661.0	...
10298926	  806.3	  634.0	 3662.0	...
10298927	  806.1	  633.8	 3661.0	...
10298928	  806.1	  633.7	 3660.0	...
10298929	  806.1	  633.3	 3660.0	...
10298930	  806.3	  632.8	 3661.0	...
10298931	  806.4	  632.4	 3664.0	...
10298932	  806.3	  632.4	 3667.0	...
10298933	  805.9	  632.6	 3666.0	...
10298934	  805.5	  632.7	 3664.0	...
10298935	  805.3	  632.7	 3662.0	...
10298936	  805.3	  632.4	 3661.0	...
10298937	  805.2	  632.1	 3660.0	...
10298938	  805.0	  632.0	 3660.0	...
10298939	  805.0	  632.0	 3662.0	...
10298940	  805.0	  632.0	 3668.0	...
10298941	  805.2	  631.9	 3673.0	...
10298942	  804.8	  631.0	 3672.0	...
10298943	  804.4	  630.2	 3666.0	...
10298944	  804.0	  629.5	 3660.0	...
10298945	  803.6	  628.8	 3660.0	...
10298946	  803.3	  628.2	 3663.0	...
10298947	  803.0	  627.5	 3667.0	...
10298948	  803.1	  627.4	 3671.0	...
10298949	  802.9	  627.5	 3672.0	...
10298950	  802.5	  627.7	 3673.0	...
10298951	  802.2	  628.0	 3673.0	...
10298952	  802.3	  628.1	 3674.0	...
10298953	  803.1	  627.9	 3674.0	...
10298954	  803.9	  627.8	 3675.0	...
10298955	  804.6	  627.5	 3681.0	...
10298956	  804.5	  627.2	 3686.0	...
10298957	  804.0	  627.0	 3690.0	...
10298958	  803.4	  627.1	 3688.0	...
10298959	  803.2	  627.2	 3686.0	...
10298960	  803.3	  627.2	 3688.0	...
10298961	  803.2	  627.2	 3688.0	...
10298962	  802.8	  627.3	 3688.0	...
10298963	  802.4	  627.6	 3687.0	...
10298964	  802.8	  627.7	 3686.0	...
10298965	  803.3	  627.5	 3684.0	...
10298966	  803.5	  627.2	 3684.0	...
10298967	  803.0	  626.9	 3686.0	...
10298968	  802.5	  626.8	 3694.0	...
10298969	  802.3	  626.8	 3701.0	...
10298970	  802.3	  626.9	 3700.0	...
10298971	  802.3	  627.3	 3695.0	...
10298972	  802.4	  627.7	 3695.0	...
10298973	  802.2	  627.2	 3699.0	...
10298974	  802.0	  626.4	 3702.0	...
10298975	  801.8	  625.5	 3702.0	...
10298976	  801.8	  625.3	 3702.0	...
10298977	  801.7	  625.0	 3701.0	...
10298978	  801.7	  624.7	 3705.0	...
10298979	  801.6	  624.5	 3708.0	...
10298980	  801.6	  624.3	 3712.0	...
10298981	  801.5	  624.1	 3712.0	...
10298982	  801.5	  624.0	 3708.0	...
10298983	  801.4	  623.9	 3705.0	...
10298984	  801.4	  623.7	 3702.0	...
10298985	  801.4	  623.9	 3702.0	...
10298986	  801.9	  624.1	 3703.0	...
10298987	  802.5	  624.3	 3704.0	...
10298988	  802.6	  624.3	 3705.0	...
10298989	  802.3	  624.3	 3709.0	...
10298990	  801.9	  624.4	 3712.0	...
10298991	  801.8	  624.3	 3713.0	...
10298992	  801.6	  624.3	 3712.0	...
10298993	  801.5	  624.4	 3713.0	...
10298994	  801.4	  624.3	 3716.0	...
10298995	  801.5	  624.1	 3718.0	...
10298996	  801.9	  623.8	 3718.0	...
10298997	  802.3	  623.8	 3718.0	...
10298998	  802.4	  624.0	 3719.0	...
10298999	  802.1	  624.2	 3718.0	...
10299000	  801.8	  624.1	 3718.0	...
10299001	  801.8	  624.0	 3718.0	...
10299002	  802.0	  624.0	 3717.0	...
10299003	  802.2	  624.0	 3718.0	...
10299004	  802.4	  623.7	 3720.0	...
10299005	  802.4	  623.2	 3722.0	...
10299006	  802.5	  622.6	 3722.0	...
10299007	  802.5	  622.8	 3722.0	...
10299008	  802.6	  623.0	 3726.0	...
10299009	  802.8	  623.1	 3730.0	...
10299010	  802.9	  622.8	 3733.0	...
10299011	  803.1	  622.9	 3733.0	...
10299012	  803.5	  623.1	 3733.0	...
10299013	  803.8	  623.0	 3736.0	...
10299014	  804.0	  622.7	 3738.0	...
10299015	  804.0	  622.2	 3740.0	...
10299016	  804.1	  621.9	 3741.0	...
10299017	  804.3	  621.7	 3741.0	...
10299018	  804.3	  621.4	 3740.0	...
10299019	  804.3	  621.3	 3740.0	...
10299020	  804.0	  621.4	 3742.0	...
10299021	  803.8	  621.8	 3745.0	...
10299022	  803.5	  622.1	 3747.0	...
10299023	  803.6	  622.4	 3746.0	...
10299024	  803.8	  622.6	 3746.0	...
10299025	  804.0	  622.9	 3748.0	...
10299026	  804.2	  623.0	 3749.0	...
10299027	  804.3	  623.0	 3749.0	...
10299028	  804.4	  622.9	 3749.0	...
10299029	  804.6	  623.2	 3750.0	...
10299030	  804.7	  623.5	 3751.0	...
10299031	  804.8	  623.6	 3753.0	...
10299032	  804.6	  623.3	 3756.0	...
10299033	  804.4	  623.0	 3760.0	...
10299034	  804.1	  622.9	 3762.0	...
10299035	  804.0	  622.8	 3763.0	...
10299036	  804.0	  622.2	 3763.0	...
10299037	  804.1	  621.6	 3760.0	...
10299038	  804.5	  621.0	 3756.0	...
10299039	  805.0	  620.5	 3757.0	...
10299040	  805.4	  620.2	 3761.0	...
10299041	  805.4	  619.9	 3766.0	...
10299042	  805.2	  620.0	 3766.0	...
10299043	  805.0	  620.1	 3767.0	...
10299044	  804.9	  620.2	 3766.0	...
10299045	  805.0	  620.3	 3768.0	...
10299046	  805.1	  620.3	 3770.0	...
10299047	  804.8	  620.5	 3771.0	...
10299048	  804.2	  620.8	 3770.0	...
10299049	  803.7	  621.1	 3773.0	...
10299050	  803.4	  621.1	 3776.0	...
10299051	  803.5	  621.1	 3779.0	...
10299052	  803.6	  620.9	 3779.0	...
10299053	  803.7	  620.7	 3782.0	...
10299054	  804.1	  620.8	 3785.0	...
10299055	  804.4	  621.1	 3789.0	...
10299056	  804.7	  621.2	 3790.0	...
10299057	  804.8	  621.0	 3790.0	...
10299058	  804.7	  620.9	 3792.0	...
10299059	  804.7	  621.0	 3795.0	...
10299060	  804.7	  621.0	 3798.0	...
10299061	  804.8	  620.8	 3798.0	...
10299062	  804.8	  620.6	 3798.0	...
10299063	  805.0	  620.4	 3798.0	...
10299064	  805.4	  620.2	 3798.0	...
10299065	  805.7	  620.1	 3798.0	...
10299066	  805.8	  620.0	 3799.0	...
10299067	  805.8	  620.4	 3800.0	...
10299068	  805.8	  620.8	 3802.0	...
10299069	  805.9	  621.2	 3804.0	...
10299070	  805.9	  621.1	 3806.0	...
10299071	  805.7	  621.1	 3810.0	...
10299072	  805.5	  621.2	 3814.0	...
10299073	  804.9	  621.6	 3818.0	...
10299074	  804.3	  622.0	 3818.0	...
10299075	  804.0	  622.3	 3816.0	...
10299076	  804.0	  622.5	 3812.0	...
10299077	  804.2	  622.7	 3810.0	...
10299078	  804.4	  622.7	 3810.0	...
10299079	  804.7	  622.6	 3812.0	...
10299080	  805.1	  622.0	 3813.0	...
10299081	  805.4	  621.5	 3814.0	...
10299082	  805.6	  621.4	 3816.0	...
10299083	  805.8	  621.7	 3819.0	...
10299084	  806.1	  622.0	 3821.0	...
10299085	  806.3	  622.1	 3821.0	...
10299086	  806.2	  622.2	 3818.0	...
10299087	  805.8	  622.5	 3814.0	...
10299088	  805.4	  622.6	 3813.0	...
10299089	  805.3	  621.9	 3813.0	...
10299090	  805.5	  621.0	 3817.0	...
10299091	  805.3	  620.5	 3820.0	...
10299092	  804.9	  621.0	 3822.0	...
10299093	  804.8	  621.5	 3822.0	...
10299094	  805.0	  620.9	 3823.0	...
10299095	  805.1	  620.4	 3825.0	...
10299096	  804.9	  619.9	 3831.0	...
10299097	  804.8	  620.1	 3834.0	...
10299098	  804.7	  620.3	 3837.0	...
10299099	  804.5	  620.7	 3836.0	...
10299100	  804.5	  621.3	 3835.0	...
10299101	  804.6	  621.8	 3836.0	...
10299102	  804.8	  622.2	 3836.0	...
10299103	  804.7	  622.3	 3837.0	...
10299104	  804.4	  622.5	 3840.0	...
10299105	  804.1	  622.5	 3842.0	...
10299106	  804.1	  622.6	 3844.0	...
10299107	  804.0	  622.7	 3843.0	...
10299108	  803.8	  622.3	 3844.0	...
10299109	  803.5	  621.6	 3846.0	...
10299110	  803.2	  620.9	 3849.0	...
10299111	  803.0	  620.9	 3850.0	...
10299112	  803.6	  621.0	 3851.0	...
10299113	  804.2	  621.4	 3851.0	...
10299114	  804.8	  621.5	 3851.0	...
10299115	  804.9	  621.7	 3852.0	...
10299116	  804.9	  621.5	 3854.0	...
10299117	  804.9	  621.3	 3858.0	...
10299118	  804.7	  621.0	 3861.0	...
10299119	  804.5	  620.9	 3864.0	...
10299120	  804.3	  620.9	 3864.0	...
10299121	  804.4	  620.9	 3865.0	...
10299122	  803.8	  620.8	 3866.0	...
10299123	  803.2	  620.6	 3865.0	...
10299124	  802.9	  620.6	 3864.0	...
10299125	  803.1	  620.7	 3864.0	...
10299126	  803.3	  620.9	 3861.0	...
10299127	  803.2	  621.2	 3858.0	...
10299128	  803.1	  621.6	 3854.0	...
10299129	  803.1	  621.9	 3853.0	...
10299130	  803.3	  622.1	 3856.0	...
10299131	  803.6	  622.2	 3860.0	...
10299132	  803.9	  622.7	 3866.0	...
10299133	  804.2	  622.9	 3868.0	...
10299134	  804.4	  622.3	 3865.0	...
10299135	  804.6	  621.5	 3860.0	...
10299136	  804.3	  620.8	 3858.0	...
10299137	  803.9	  621.3	 3860.0	...
10299138	  803.7	  621.8	 3863.0	...
10299139	  803.8	  622.0	 3863.0	...
10299140	  803.9	  622.0	 3863.0	...
10299141	  803.8	  622.0	 3864.0	...
10299142	  803.7	  622.1	 3865.0	...
10299143	  803.5	  622.2	 3866.0	...
10299144	  803.3	  622.5	 3866.0	...
10299145	  803.1	  622.8	 3868.0	...
10299146	  802.7	  622.9	 3870.0	...
10299147	  802.3	  622.8	 3871.0	...
10299148	  802.0	  622.9	 3870.0	...
10299149	  802.0	  623.0	 3868.0	...
10299150	  802.4	  623.2	 3867.0	...
10299151	  802.9	  623.4	 3867.0	...
10299152	  803.3	  623.5	 3868.0	...
10299153	  803.3	  623.3	 3868.0	...
10299154	  803.2	  623.1	 3869.0	...
10299155	  803.1	  623.3	 3872.0	...
10299156	  803.0	  623.9	 3874.0	...
10299157	  802.8	  624.3	 3880.0	...
10299158	  802.7	  624.2	 3883.0	...
10299159	  802.9	  624.0	 3885.0	...
10299160	  803.0	  623.8	 3885.0	...
10299161	  803.1	  623.8	 3884.0	...
10299162	  803.2	  623.9	 3883.0	...
10299163	  803.1	  624.0	 3881.0	...
10299164	  803.0	  624.0	 3880.0	...
10299165	  802.9	  623.9	 3879.0	...
10299166	  802.7	  623.7	 3878.0	...
10299167	  802.6	  623.8	 3880.0	...
10299168	  802.4	  623.9	 3882.0	...
10299169	  802.4	  623.8	 3885.0	...
10299170	  802.4	  623.4	 3885.0	...
10299171	  802.5	  623.1	 3882.0	...
10299172	  802.6	  623.3	 3878.0	...
MSG	10299173 0000 _ Number On
10299173	  802.5	  623.8	 3873.0	...
10299174	  802.4	  624.4	 3874.0	...
10299175	  802.2	  624.6	 3877.0	...
10299176	  802.0	  624.7	 3880.0	...
10299177	  801.8	  624.8	 3880.0	...
10299178	  801.8	  624.8	 3879.0	...
10299179	  801.9	  625.4	 3879.0	...
10299180	  802.3	  625.9	 3877.0	...
10299181	  802.7	  625.9	 3874.0	...
10299182	  802.8	  625.5	 3872.0	...
10299183	  802.5	  625.1	 3872.0	...
10299184	  802.4	  625.2	 3871.0	...
10299185	  802.6	  625.2	 3870.0	...
10299186	  802.6	  625.2	 3873.0	...
10299187	  802.3	  625.7	 3877.0	...
10299188	  802.0	  626.2	 3879.0	...
10299189	  801.9	  626.6	 3875.0	...
10299190	  802.3	  626.3	 3872.0	...
10299191	  802.8	  626.2	 3871.0	...
10299192	  802.5	  626.2	 3870.0	...
10299193	  801.6	  626.3	 3870.0	...
10299194	  800.8	  626.4	 3872.0	...
10299195	  800.8	  626.4	 3873.0	...
10299196	  800.7	  626.5	 3876.0	...
10299197	  801.0	  626.7	 3878.0	...
10299198	  801.4	  626.8	 3878.0	...
10299199	  801.7	  626.8	 3874.0	...
10299200	  801.4	  626.8	 3869.0	...
10299201	  801.2	  626.8	 3866.0	...
10299202	  801.1	  626.8	 3867.0	...
10299203	  801.0	  626.7	 3868.0	...
10299204	  800.9	  626.7	 3868.0	...
10299205	  801.2	  626.6	 3869.0	...
10299206	  801.5	  626.4	 3870.0	...
10299207	  801.6	  626.1	 3871.0	...
10299208	  801.4	  625.9	 3871.0	...
10299209	  801.2	  625.8	 3870.0	...
10299210	  800.7	  626.4	 3868.0	...
10299211	  800.2	  627.0	 3867.0	...
10299212	  799.8	  627.7	 3867.0	...
10299213	  799.9	  627.8	 3864.0	...
10299214	  800.6	  627.8	 3862.0	...
10299215	  801.0	  627.8	 3861.0	...
10299216	  801.3	  627.6	 3862.0	...
10299217	  801.3	  627.3	 3863.0	...
10299218	  801.3	  627.2	 3863.0	...
10299219	  801.5	  627.1	 3864.0	...
10299220	  801.7	  627.1	 3866.0	...
10299221	  802.0	  627.5	 3863.0	...
10299222	  802.0	  627.9	 3861.0	...
10299223	  801.7	  628.2	 3857.0	...
10299224	  801.3	  628.1	 3856.0	...
10299225	  800.6	  628.0	 3855.0	...
10299226	  800.4	  628.0	 3855.0	...
10299227	  800.4	  627.9	 3859.0	...
10299228	  800.6	  627.8	 3863.0	...
10299229	  800.6	  627.7	 3864.0	...
10299230	  800.4	  628.3	 3861.0	...
10299231	  800.2	  628.8	 3858.0	...
10299232	  800.1	  629.3	 3858.0	...
10299233	  799.9	  629.2	 3858.0	...
10299234	  799.7	  628.4	 3859.0	...
10299235	  799.5	  627.8	 3859.0	...
10299236	  799.4	  627.3	 3858.0	...
10299237	  799.4	  627.9	 3857.0	...
10299238	  799.3	  628.2	 3855.0	...
10299239	  799.5	  628.4	 3853.0	...
10299240	  799.6	  628.8	 3850.0	...
10299241	  799.7	  629.2	 3848.0	...
10299242	  799.6	  629.7	 3850.0	...
10299243	  799.6	  629.7	 3852.0	...
10299244	  799.1	  629.5	 3851.0	...
10299245	  798.7	  629.4	 3849.0	...
10299246	  798.3	  628.8	 3848.0	...
10299247	  798.6	  628.0	 3852.0	...
10299248	  799.1	  627.3	 3856.0	...
10299249	  799.6	  627.1	 3855.0	...
10299250	  799.6	  627.5	 3850.0	...
10299251	  799.4	  627.9	 3845.0	...
10299252	  799.1	  628.1	 3845.0	...
10299253	  799.1	  628.3	 3840.0	...
10299254	  798.9	  628.6	 3835.0	...
10299255	  798.7	  628.8	 3834.0	...
10299256	  798.5	  628.6	 3836.0	...
10299257	  798.4	  628.4	 3839.0	...
10299258	  798.3	  628.3	 3838.0	...
10299259	  798.3	  628.5	 3837.0	...
10299260	  798.2	  628.6	 3837.0	...
10299261	  798.2	  628.7	 3837.0	...
10299262	  798.1	  628.8	 3837.0	...
10299263	  798.7	  628.8	 3834.0	...
10299264	  799.2	  628.5	 3831.0	...
10299265	  800.0	  628.0	 3828.0	...
10299266	  800.2	  628.2	 3828.0	...
10299267	  800.4	  628.8	 3827.0	...
10299268	  800.1	  629.3	 3828.0	...
10299269	  799.8	  628.9	 3828.0	...
10299270	  799.6	  628.4	 3826.0	...
10299271	  799.7	  628.3	 3823.0	...
10299272	  799.9	  628.4	 3819.0	...
10299273	  800.1	  628.6	 3818.0	...
10299274	  800.3	  628.7	 3819.0	...
10299275	  800.1	  628.7	 3822.0	...
10299276	  799.5	  628.7	 3825.0	...
10299277	  798.9	  628.6	 3823.0	...
10299278	  798.4	  628.9	 3819.0	...
10299279	  798.4	  629.4	 3816.0	...
10299280	  798.6	  629.9	 3817.0	...
10299281	  798.8	  630.2	 3816.0	...
10299282	  799.0	  630.1	 3814.0	...
10299283	  799.0	  630.0	 3811.0	...
10299284	  798.9	  630.0	 3809.0	...
10299285	  798.8	  630.1	 3807.0	...
10299286	  799.0	  630.2	 3808.0	...
10299287	  799.1	  630.3	 3808.0	...
10299288	  799.2	  630.4	 3806.0	...
10299289	  799.3	  630.3	 3804.0	...
10299290	  799.5	  630.2	 3804.0	...
10299291	  799.6	  629.9	 3807.0	...
10299292	  799.7	  629.8	 3811.0	...
10299293	  799.5	  629.6	 3812.0	...
10299294	  799.4	  629.6	 3814.0	...
10299295	  798.8	  630.3	 3812.0	...
10299296	  798.3	  630.9	 3810.0	...
10299297	  797.8	  631.3	 3808.0	...
10299298	  797.8	  631.1	 3806.0	...
10299299	  797.8	  631.3	 3806.0	...
10299300	  798.5	  631.7	 3805.0	...
10299301	  799.4	  632.1	 3804.0	...
10299302	  800.3	  631.9	 3804.0	...
10299303	  800.5	  631.4	 3804.0	...
10299304	  800.3	  630.9	 3803.0	...
10299305	  800.1	  630.4	 3801.0	...
10299306	  799.8	  630.4	 3799.0	...
10299307	  799.8	  630.7	 3798.0	...
10299308	  799.8	  631.5	 3798.0	...
10299309	  799.8	  632.3	 3797.0	...
10299310	  799.6	  632.8	 3797.0	...
10299311	  799.3	  632.8	 3797.0	...
10299312	  799.1	  632.8	 3798.0	...
10299313	  799.2	  632.7	 3794.0	...
10299314	  799.7	  632.6	 3789.0	...
10299315	  800.3	  632.1	 3784.0	...
10299316	  800.3	  631.6	 3783.0	...
10299317	  799.9	  631.3	 3783.0	...
10299318	  799.6	  631.7	 3782.0	...
10299319	  799.3	  632.0	 3781.0	...
10299320	  799.0	  632.1	 3781.0	...
10299321	  799.1	  632.0	 3781.0	...
10299322	  799.6	  631.9	 3781.0	...
10299323	  800.0	  631.7	 3780.0	...
10299324	  799.7	  631.6	 3779.0	...
10299325	  799.4	  631.7	 3780.0	...
10299326	  799.3	  631.8	 3776.0	...
10299327	  799.3	  632.1	 3772.0	...
10299328	  799.2	  632.1	 3771.0	...
10299329	  799.1	  632.1	 3773.0	...
10299330	  799.1	  632.0	 3772.0	...
10299331	  799.0	  632.0	 3769.0	...
10299332	  799.1	  632.4	 3767.0	...
10299333	  799.4	  632.9	 3766.0	...
10299334	  799.9	  633.4	 3766.0	...
10299335	  800.4	  633.4	 3766.0	...
10299336	  800.6	  633.2	 3767.0	...
10299337	  800.7	  632.7	 3766.0	...
10299338	  800.7	  632.0	 3765.0	...
10299339	  800.2	  631.6	 3761.0	...
10299340	  799.8	  631.8	 3757.0	...
10299341	  800.0	  632.1	 3754.0	...
10299342	  800.7	  632.3	 3754.0	...
10299343	  801.3	  632.2	 3754.0	...
10299344	  801.3	  632.3	 3750.0	...
10299345	  801.0	  632.5	 3746.0	...
10299346	  800.8	  632.8	 3740.0	...
10299347	  800.5	  633.4	 3739.0	...
10299348	  800.5	  633.8	 3738.0	...
10299349	  800.7	  633.7	 3735.0	...
10299350	  801.0	  633.2	 3733.0	...
10299351	  801.2	  633.0	 3734.0	...
10299352	  801.2	  633.1	 3738.0	...
10299353	  801.2	  633.3	 3740.0	...
10299354	  801.1	  633.2	 3739.0	...
10299355	  800.9	  633.2	 3739.0	...
10299356	  800.6	  633.3	 3740.0	...
10299357	  800.5	  633.5	 3739.0	...
10299358	  800.5	  633.7	 3735.0	...
10299359	  800.5	  633.8	 3731.0	...
10299360	  800.2	  633.6	 3728.0	...
10299361	  799.8	  633.4	 3729.0	...
10299362	  799.5	  633.4	 3729.0	...
10299363	  800.0	  633.6	 3730.0	...
10299364	  800.5	  634.0	 3729.0	...
10299365	  801.0	  634.0	 3729.0	...
10299366	  800.9	  634.0	 3728.0	...
10299367	  800.7	  634.1	 3729.0	...
10299368	  800.4	  634.5	 3728.0	...
10299369	  800.0	  635.3	 3725.0	...
10299370	  800.0	  635.6	 3723.0	...
10299371	  799.9	  635.9	 3724.0	...
10299372	  799.8	  635.9	 3727.0	...
10299373	  800.3	  635.6	 3730.0	...
10299374	  800.9	  635.2	 3728.0	...
10299375	  801.5	  635.4	 3725.0	...
10299376	  801.5	  635.9	 3722.0	...
10299377	  800.9	  636.7	 3722.0	...
10299378	  800.3	  637.0	 3722.0	...
10299379	  799.7	  637.3	 3720.0	...
10299380	  799.6	  637.4	 3719.0	...
10299381	  799.6	  637.4	 3718.0	...
10299382	  799.9	  637.3	 3717.0	...
10299383	  800.3	  637.1	 3717.0	...
10299384	  800.7	  636.9	 3715.0	...
10299385	  800.8	  636.7	 3714.0	...
10299386	  801.0	  636.5	 3713.0	...
10299387	  801.1	  636.4	 3712.0	...
10299388	  801.1	  636.4	 3712.0	...
10299389	  801.1	  636.8	 3711.0	...
10299390	  801.2	  637.3	 3710.0	...
10299391	  801.4	  637.8	 3710.0	...
10299392	  801.6	  637.9	 3707.0	...
10299393	  801.4	  637.9	 3704.0	...
10299394	  801.2	  637.8	 3701.0	...
10299395	  801.4	  637.8	 3700.0	...
10299396	  801.9	  638.0	 3700.0	...
10299397	  802.3	  638.3	 3700.0	...
10299398	  802.2	  638.6	 3702.0	...
10299399	  802.1	  638.7	 3703.0	...
10299400	  802.0	  638.4	 3703.0	...
10299401	  802.2	  638.0	 3702.0	...
10299402	  802.4	  637.9	 3697.0	...
10299403	  802.6	  638.3	 3694.0	...
10299404	  802.6	  638.8	 3691.0	...
10299405	  802.5	  638.8	 3690.0	...
10299406	  802.1	  638.8	 3694.0	...
10299407	  801.6	  638.8	 3699.0	...
10299408	  801.7	  638.8	 3704.0	...
10299409	  802.4	  639.1	 3705.0	...
10299410	  803.0	  639.2	 3703.0	...
10299411	  803.2	  639.1	 3702.0	...
10299412	  803.2	  638.7	 3701.0	...
10299413	  803.2	  638.3	 3698.0	...
10299414	  803.1	  638.4	 3694.0	...
10299415	  802.9	  638.5	 3690.0	...
10299416	  802.8	  638.6	 3690.0	...
10299417	  802.7	  638.8	 3689.0	...
10299418	  802.7	  639.5	 3687.0	...
10299419	  802.7	  640.0	 3684.0	...
10299420	  802.8	  640.5	 3684.0	...
10299421	  802.7	  640.4	 3683.0	...
10299422	  802.6	  640.3	 3683.0	...
10299423	  802.5	  640.2	 3683.0	...
10299424	  802.8	  639.9	 3683.0	...
10299425	  803.1	  639.6	 3683.0	...
10299426	  803.4	  639.3	 3683.0	...
10299427	  803.5	  639.3	 3682.0	...
10299428	  803.6	  639.3	 3680.0	...
10299429	  803.8	  639.2	 3677.0	...
10299430	  803.8	  639.2	 3674.0	...
10299431	  803.9	  639.5	 3673.0	...
10299432	  803.9	  639.8	 3674.0	...
10299433	  803.9	  640.1	 3676.0	...
10299434	  803.9	  640.0	 3678.0	...
10299435	  803.9	  639.9	 3677.0	...
10299436	  803.9	  639.8	 3675.0	...
10299437	  803.7	  639.9	 3671.0	...
10299438	  803.6	  640.0	 3667.0	...
10299439	  803.6	  640.0	 3664.0	...
10299440	  803.8	  640.0	 3665.0	...
10299441	  803.9	  640.2	 3665.0	...
10299442	  804.0	  640.6	 3662.0	...
10299443	  804.5	  640.9	 3659.0	...
10299444	  805.0	  640.9	 3655.0	...
10299445	  805.3	  640.8	 3657.0	...
10299446	  805.3	  640.7	 3658.0	...
10299447	  805.2	  640.8	 3659.0	...
10299448	  805.4	  640.7	 3660.0	...
10299449	  805.6	  640.7	 3661.0	...
10299450	  805.8	  640.5	 3662.0	...
10299451	  805.7	  640.3	 3663.0	...
10299452	  805.6	  640.2	 3663.0	...
10299453	  805.6	  640.3	 3659.0	...
10299454	  805.7	  640.3	 3656.0	...
10299455	  805.9	  640.3	 3653.0	...
10299456	  806.0	  640.5	 3653.0	...
10299457	  806.1	  640.9	 3652.0	...
10299458	  806.0	  641.4	 3651.0	...
10299459	  805.9	  641.7	 3649.0	...
10299460	  805.9	  641.9	 3649.0	...
10299461	  805.8	  642.1	 3646.0	...
10299462	  805.4	  641.8	 3643.0	...
10299463	  804.7	  640.9	 3641.0	...
EFIX R   10298754	10299463	710	  804.0	  634.8	   3733
SSACC R  10299464
10299464	  803.5	  639.9	 3642.0	...
10299465	  802.6	  639.2	 3642.0	...
10299466	  800.9	  638.8	 3642.0	...
10299467	  799.3	  636.5	 3642.0	...
10299468	  797.6	  633.7	 3642.0	...
10299469	  796.3	  630.3	 3641.0	...
10299470	  794.0	  628.8	 3640.0	...
10299471	  792.1	  627.9	 3640.0	...
10299472	  790.3	  627.0	 3639.0	...
ESACC R  10299464	10299472	9	  803.5	  639.9	  790.3	  627.0	   0.39	     49
SFIX R   10299473
10299473	  789.8	  625.9	 3638.0	...
10299474	  789.3	  625.0	 3637.0	...
10299475	  789.0	  624.3	 3636.0	...
10299476	  788.8	  623.8	 3636.0	...
MSG	10299477 0000 _ Number Off
10299477	  788.7	  623.3	 3636.0	...
10299478	  789.6	  622.9	 3637.0	...
10299479	  790.9	  622.4	 3637.0	...
10299480	  792.5	  622.4	 3638.0	...
10299481	  793.4	  622.9	 3638.0	...
10299482	  794.7	  623.5	 3638.0	...
10299483	  795.7	  624.4	 3636.0	...
10299484	  796.7	  625.2	 3634.0	...
10299485	  796.8	  625.9	 3634.0	...
10299486	  796.9	  625.9	 3635.0	...
10299487	  796.9	  625.8	 3635.0	...
10299488	  796.7	  625.5	 3635.0	...
10299489	  796.1	  625.4	 3634.0	...
10299490	  795.6	  625.3	 3633.0	...
10299491	  795.2	  625.3	 3633.0	...
10299492	  795.2	  625.3	 3636.0	...
10299493	  795.2	  625.3	 3638.0	...
10299494	  795.3	  625.4	 3639.0	...
10299495	  795.2	  625.6	 3638.0	...
10299496	  795.2	  625.7	 3634.0	...
10299497	  795.3	  625.9	 3631.0	...
10299498	  795.6	  625.9	 3628.0	...
10299499	  796.3	  625.9	 3628.0	...
10299500	  796.8	  625.7	 3625.0	...
10299501	  797.1	  625.6	 3622.0	...
10299502	  797.1	  625.7	 3619.0	...
10299503	  797.1	  625.7	 3619.0	...
10299504	  797.0	  625.7	 3620.0	...
10299505	  797.0	  625.7	 3621.0	...
10299506	  797.1	  625.7	 3622.0	...
10299507	  797.2	  625.6	 3622.0	...
10299508	  797.1	  625.5	 3617.0	...
10299509	  796.6	  625.4	 3613.0	...
10299510	  796.4	  625.2	 3608.0	...
10299511	  796.3	  624.9	 3608.0	...
10299512	  796.8	  624.6	 3610.0	...
10299513	  796.9	  624.4	 3612.0	...
10299514	  797.0	  624.6	 3615.0	...
10299515	  796.9	  625.1	 3617.0	...
10299516	  797.0	  625.6	 3618.0	...
10299517	  797.1	  625.8	 3619.0	...
10299518	  796.5	  625.6	 3620.0	...
10299519	  795.7	  625.4	 3620.0	...
10299520	  795.0	  625.1	 3621.0	...
10299521	  795.1	  625.0	 3624.0	...
10299522	  795.1	  625.0	 3626.0	...
10299523	  795.2	  625.0	 3629.0	...
10299524	  795.2	  625.1	 3629.0	...
10299525	  795.6	  625.0	 3627.0	...
10299526	  796.1	  625.0	 3625.0	...
10299527	  796.6	  624.9	 3623.0	...
10299528	  796.6	  624.9	 3623.0	...
10299529	  796.5	  624.9	 3622.0	...
10299530	  796.3	  625.0	 3622.0	...
10299531	  796.3	  625.0	 3621.0	...
10299532	  796.1	  625.3	 3620.0	...
10299533	  796.1	  625.5	 3617.0	...
10299534	  796.2	  625.9	 3613.0	...
10299535	  796.3	  626.0	 3610.0	...
10299536	  796.4	  626.1	 3608.0	...
10299537	  796.1	  626.1	 3607.0	...
10299538	  795.9	  626.2	 3607.0	...
10299539	  795.7	  626.1	 3606.0	...
10299540	  796.0	  625.9	 3605.0	...
10299541	  796.4	  625.9	 3604.0	...
10299542	  796.9	  625.9	 3604.0	...
10299543	  796.9	  625.8	 3604.0	...
10299544	  796.8	  625.5	 3605.0	...
10299545	  797.0	  625.2	 3605.0	...
10299546	  797.1	  625.1	 3605.0	...
10299547	  797.6	  625.7	 3606.0	...
10299548	  797.9	  626.3	 3607.0	...
10299549	  797.6	  626.2	 3607.0	...
10299550	  797.1	  625.5	 3605.0	...
10299551	  796.4	  625.2	 3603.0	...
10299552	  796.3	  625.7	 3601.0	...
10299553	  796.1	  626.3	 3599.0	...
10299554	  795.9	  626.4	 3596.0	...
10299555	  795.7	  626.4	 3593.0	...
10299556	  796.2	  626.4	 3593.0	...
10299557	  796.7	  626.5	 3594.0	...
10299558	  797.0	  626.5	 3595.0	...
10299559	  796.7	  626.4	 3595.0	...
10299560	  796.4	  626.1	 3595.0	...
10299561	  796.4	  625.9	 3596.0	...
10299562	  796.4	  625.8	 3599.0	...
10299563	  796.4	  625.6	 3601.0	...
10299564	  796.4	  626.1	 3598.0	...
10299565	  796.5	  626.7	 3594.0	...
10299566	  796.4	  627.3	 3592.0	...
10299567	  796.1	  627.3	 3595.0	...
10299568	  796.0	  627.5	 3598.0	...
10299569	  796.1	  627.6	 3595.0	...
10299570	  796.3	  627.6	 3593.0	...
10299571	  796.7	  627.5	 3591.0	...
10299572	  797.1	  626.9	 3591.0	...
10299573	  797.4	  626.4	 3592.0	...
10299574	  797.4	  625.9	 3593.0	...
10299575	  797.2	  625.6	 3593.0	...
10299576	  796.9	  625.3	 3592.0	...
10299577	  796.6	  625.1	 3590.0	...
10299578	  796.4	  625.0	 3589.0	...
10299579	  796.4	  624.9	 3586.0	...
10299580	  796.5	  625.4	 3585.0	...
10299581	  796.5	  625.9	 3583.0	...
10299582	  796.5	  626.4	 3583.0	...
10299583	  796.2	  626.2	 3583.0	...
10299584	  796.1	  626.0	 3583.0	...
10299585	  796.1	  626.0	 3583.0	...
10299586	  796.3	  626.1	 3584.0	...
10299587	  796.4	  626.0	 3583.0	...
10299588	  796.4	  625.9	 3580.0	...
10299589	  796.3	  625.8	 3577.0	...
10299590	  796.3	  625.8	 3576.0	...
10299591	  796.3	  625.6	 3578.0	...
10299592	  796.4	  625.5	 3580.0	...
10299593	  796.4	  625.6	 3581.0	...
10299594	  796.4	  625.8	 3581.0	...
10299595	  796.3	  626.1	 3582.0	...
10299596	  796.4	  626.3	 3581.0	...
10299597	  796.5	  626.3	 3581.0	...
10299598	  796.6	  626.1	 3581.0	...
10299599	  796.5	  626.0	 3580.0	...
10299600	  796.3	  626.0	 3579.0	...
10299601	  796.2	  626.1	 3578.0	...
10299602	  795.9	  626.1	 3578.0	...
10299603	  795.7	  626.0	 3578.0	...
10299604	  795.9	  625.9	 3578.0	...
10299605	  796.2	  625.8	 3577.0	...
10299606	  796.2	  625.7	 3576.0	...
10299607	  796.0	  625.6	 3575.0	...
10299608	  795.8	  625.6	 3575.0	...
10299609	  795.8	  625.8	 3576.0	...
10299610	  796.6	  626.3	 3577.0	...
10299611	  797.3	  626.8	 3578.0	...
10299612	  797.8	  626.8	 3578.0	...
10299613	  797.6	  626.3	 3578.0	...
10299614	  797.3	  625.7	 3579.0	...
10299615	  796.8	  625.5	 3581.0	...
10299616	  796.5	  625.4	 3580.0	...
10299617	  796.1	  625.5	 3579.0	...
10299618	  795.9	  625.6	 3578.0	...
10299619	  795.7	  625.6	 3578.0	...
10299620	  795.5	  625.6	 3578.0	...
10299621	  795.4	  625.7	 3577.0	...
10299622	  795.3	  625.8	 3577.0	...
10299623	  795.3	  625.9	 3574.0	...
10299624	  795.2	  626.1	 3570.0	...
10299625	  795.1	  626.2	 3568.0	...
10299626	  796.1	  625.9	 3570.0	...
10299627	  797.2	  625.6	 3573.0	...
10299628	  797.6	  625.5	 3576.0	...
10299629	  797.0	  625.6	 3577.0	...
10299630	  796.3	  625.5	 3578.0	...
10299631	  796.4	  625.5	 3578.0	...
10299632	  796.6	  625.6	 3578.0	...
10299633	  796.7	  625.6	 3577.0	...
10299634	  796.5	  625.7	 3576.0	...
10299635	  796.2	  625.8	 3574.0	...
10299636	  796.0	  625.9	 3574.0	...
10299637	  796.0	  625.9	 3573.0	...
10299638	  796.2	  625.8	 3572.0	...
10299639	  796.5	  625.6	 3572.0	...
10299640	  796.6	  625.3	 3571.0	...
10299641	  796.8	  625.1	 3572.0	...
10299642	  797.1	  624.9	 3572.0	...
10299643	  797.0	  624.9	 3572.0	...
10299644	  796.8	  625.2	 3572.0	...
10299645	  796.4	  625.6	 3566.0	...
10299646	  796.3	  625.7	 3561.0	...
10299647	  796.0	  625.6	 3560.0	...
10299648	  795.8	  625.4	 3562.0	...
10299649	  795.6	  625.6	 3565.0	...
10299650	  795.7	  625.7	 3564.0	...
10299651	  795.7	  625.7	 3564.0	...
10299652	  795.7	  625.8	 3564.0	...
10299653	  795.7	  625.9	 3563.0	...
10299654	  795.8	  626.1	 3562.0	...
10299655	  795.9	  626.2	 3561.0	...
10299656	  796.0	  626.2	 3563.0	...
10299657	  796.1	  626.0	 3566.0	...
10299658	  796.2	  625.7	 3569.0	...
10299659	  796.1	  625.6	 3570.0	...
10299660	  796.1	  625.5	 3570.0	...
10299661	  796.0	  625.4	 3569.0	...
10299662	  795.9	  625.4	 3568.0	...
10299663	  795.6	  625.1	 3566.0	...
10299664	  795.3	  624.8	 3566.0	...
10299665	  795.0	  625.0	 3566.0	...
10299666	  794.8	  625.5	 3565.0	...
10299667	  794.8	  625.7	 3565.0	...
10299668	  795.0	  625.3	 3565.0	...
10299669	  795.3	  624.7	 3565.0	...
10299670	  795.3	  624.6	 3564.0	...
10299671	  795.4	  624.3	 3564.0	...
10299672	  795.4	  624.2	 3565.0	...
10299673	  795.4	  624.1	 3564.0	...
10299674	  795.4	  624.1	 3564.0	...
10299675	  795.6	  624.0	 3563.0	...
10299676	  795.7	  624.1	 3565.0	...
10299677	  795.6	  624.2	 3567.0	...
10299678	  795.4	  624.2	 3569.0	...
10299679	  795.1	  624.1	 3569.0	...
10299680	  795.3	  623.7	 3570.0	...
10299681	  795.4	  623.5	 3565.0	...
10299682	  795.5	  623.4	 3560.0	...
10299683	  795.5	  623.9	 3560.0	...
10299684	  795.7	  624.2	 3564.0	...
10299685	  795.9	  624.5	 3569.0	...
10299686	  795.5	  624.5	 3568.0	...
10299687	  794.8	  624.6	 3567.0	...
MSG	10299688 0000 _ Number On
10299688	  794.2	  624.8	 3568.0	...
10299689	  794.2	  624.9	 3568.0	...
10299690	  794.3	  624.9	 3569.0	...
10299691	  794.7	  625.0	 3567.0	...
10299692	  794.9	  624.7	 3566.0	...
10299693	  795.0	  624.1	 3566.0	...
10299694	  794.9	  623.6	 3567.0	...
10299695	  794.8	  623.5	 3568.0	...
10299696	  794.8	  623.7	 3568.0	...
10299697	  795.0	  624.1	 3566.0	...
10299698	  795.2	  624.4	 3565.0	...
10299699	  795.2	  624.9	 3564.0	...
10299700	  794.9	  625.1	 3565.0	...
10299701	  794.6	  625.0	 3568.0	...
10299702	  794.6	  624.9	 3569.0	...
10299703	  794.7	  624.7	 3569.0	...
10299704	  795.0	  624.6	 3569.0	...
10299705	  795.3	  624.2	 3569.0	...
10299706	  795.6	  623.8	 3568.0	...
10299707	  795.6	  623.4	 3567.0	...
10299708	  795.6	  623.4	 3570.0	...
10299709	  795.1	  623.5	 3575.0	...
10299710	  794.6	  623.9	 3580.0	...
10299711	  794.0	  624.4	 3577.0	...
10299712	  794.0	  624.4	 3575.0	...
10299713	  794.0	  624.1	 3572.0	...
10299714	  794.2	  623.7	 3572.0	...
10299715	  794.3	  623.6	 3575.0	...
10299716	  794.3	  623.4	 3578.0	...
10299717	  794.3	  623.3	 3580.0	...
10299718	  794.5	  623.1	 3578.0	...
10299719	  794.6	  623.0	 3576.0	...
10299720	  794.8	  623.0	 3575.0	...
10299721	  794.7	  623.6	 3574.0	...
10299722	  794.6	  624.0	 3575.0	...
10299723	  794.6	  624.4	 3575.0	...
10299724	  794.5	  624.3	 3575.0	...
10299725	  794.6	  624.0	 3575.0	...
10299726	  794.8	  623.6	 3575.0	...
10299727	  794.9	  623.9	 3576.0	...
10299728	  794.9	  624.3	 3578.0	...
10299729	  794.7	  624.8	 3578.0	...
10299730	  794.4	  624.8	 3579.0	...
10299731	  794.5	  624.7	 3579.0	...
10299732	  794.6	  624.3	 3579.0	...
10299733	  794.7	  623.9	 3579.0	...
10299734	  794.4	  623.4	 3579.0	...
10299735	  794.2	  623.3	 3579.0	...
10299736	  793.9	  623.3	 3578.0	...
10299737	  793.8	  623.3	 3577.0	...
10299738	  794.1	  623.2	 3576.0	...
10299739	  794.5	  623.2	 3575.0	...
10299740	  795.1	  623.4	 3574.0	...
10299741	  795.2	  623.7	 3572.0	...
10299742	  795.4	  624.1	 3570.0	...
10299743	  795.3	  624.2	 3569.0	...
10299744	  795.3	  624.2	 3568.0	...
10299745	  795.2	  624.2	 3568.0	...
10299746	  795.1	  624.2	 3571.0	...
10299747	  795.2	  624.2	 3574.0	...
10299748	  795.4	  623.9	 3575.0	...
10299749	  795.6	  623.3	 3572.0	...
10299750	  795.2	  622.9	 3569.0	...
10299751	  794.9	  622.8	 3568.0	...
10299752	  794.6	  622.8	 3570.0	...
10299753	  794.5	  622.5	 3572.0	...
10299754	  794.3	  622.2	 3573.0	...
10299755	  794.0	  622.3	 3572.0	...
10299756	  793.8	  622.7	 3571.0	...
10299757	  793.7	  623.1	 3570.0	...
10299758	  793.7	  623.2	 3571.0	...
10299759	  793.7	  622.8	 3572.0	...
10299760	  793.9	  622.4	 3574.0	...
10299761	  794.1	  622.1	 3576.0	...
10299762	  794.2	  622.2	 3578.0	...
10299763	  794.2	  622.5	 3578.0	...
10299764	  794.2	  622.8	 3576.0	...
10299765	  794.2	  622.7	 3575.0	...
10299766	  794.2	  622.3	 3576.0	...
10299767	  794.3	  622.0	 3577.0	...
10299768	  794.0	  622.1	 3578.0	...
10299769	  793.7	  622.2	 3580.0	...
10299770	  793.2	  622.3	 3582.0	...
10299771	  793.2	  622.4	 3580.0	...
10299772	  793.1	  622.6	 3577.0	...
10299773	  793.5	  622.6	 3572.0	...
10299774	  793.9	  622.2	 3572.0	...
10299775	  794.2	  621.9	 3572.0	...
10299776	  794.7	  621.9	 3573.0	...
10299777	  795.1	  622.1	 3574.0	...
10299778	  795.5	  622.3	 3573.0	...
10299779	  795.3	  622.6	 3572.0	...
10299780	  794.9	  622.8	 3570.0	...
10299781	  794.2	  623.1	 3569.0	...
10299782	  793.7	  623.1	 3569.0	...
10299783	  793.6	  622.8	 3572.0	...
10299784	  793.9	  622.6	 3575.0	...
10299785	  794.1	  622.5	 3580.0	...
10299786	  794.0	  622.6	 3582.0	...
10299787	  794.0	  622.7	 3584.0	...
10299788	  794.1	  622.5	 3584.0	...
10299789	  794.2	  622.2	 3584.0	...
10299790	  794.3	  622.0	 3583.0	...
10299791	  794.3	  622.0	 3580.0	...
10299792	  794.4	  622.0	 3577.0	...
10299793	  794.4	  622.1	 3575.0	...
10299794	  794.3	  622.3	 3576.0	...
10299795	  794.4	  622.5	 3579.0	...
10299796	  794.5	  622.5	 3580.0	...
10299797	  794.3	  622.4	 3581.0	...
10299798	  794.0	  622.2	 3579.0	...
10299799	  793.7	  622.1	 3576.0	...
10299800	  793.7	  622.2	 3574.0	...
10299801	  793.7	  622.2	 3574.0	...
10299802	  793.7	  622.2	 3572.0	...
10299803	  793.8	  622.2	 3571.0	...
10299804	  793.9	  622.3	 3570.0	...
10299805	  794.1	  622.5	 3571.0	...
10299806	  794.2	  622.7	 3574.0	...
10299807	  794.4	  622.7	 3576.0	...
10299808	  794.5	  622.6	 3577.0	...
10299809	  794.6	  622.4	 3576.0	...
10299810	  794.7	  622.2	 3577.0	...
10299811	  794.7	  622.2	 3579.0	...
10299812	  794.8	  622.3	 3582.0	...
10299813	  794.5	  622.5	 3584.0	...
10299814	  793.7	  622.4	 3585.0	...
10299815	  793.0	  622.2	 3585.0	...
10299816	  792.8	  622.0	 3588.0	...
10299817	  793.0	  622.0	 3590.0	...
10299818	  793.3	  622.1	 3591.0	...
10299819	  793.5	  622.3	 3592.0	...
10299820	  793.6	  622.6	 3591.0	...
10299821	  794.1	  622.7	 3590.0	...
10299822	  794.6	  622.7	 3587.0	...
10299823	  795.0	  622.7	 3581.0	...
10299824	  795.1	  622.5	 3576.0	...
10299825	  794.5	  622.3	 3574.0	...
10299826	  793.9	  622.3	 3574.0	...
10299827	  793.2	  622.6	 3575.0	...
10299828	  793.2	  622.7	 3576.0	...
10299829	  793.2	  622.6	 3580.0	...
10299830	  793.1	  623.0	 3584.0	...
10299831	  793.1	  623.3	 3588.0	...
10299832	  793.1	  623.6	 3589.0	...
10299833	  793.1	  623.5	 3591.0	...
10299834	  793.0	  623.3	 3592.0	...
10299835	  793.5	  622.9	 3592.0	...
10299836	  793.9	  622.2	 3591.0	...
10299837	  794.0	  621.6	 3590.0	...
10299838	  793.7	  621.2	 3588.0	...
10299839	  793.6	  621.2	 3587.0	...
10299840	  793.7	  621.1	 3586.0	...
10299841	  793.9	  621.1	 3586.0	...
10299842	  793.9	  621.2	 3587.0	...
10299843	  793.8	  621.3	 3588.0	...
10299844	  793.7	  621.5	 3589.0	...
10299845	  793.6	  621.7	 3591.0	...
10299846	  793.6	  621.8	 3592.0	...
10299847	  793.6	  621.7	 3594.0	...
10299848	  793.6	  621.7	 3595.0	...
10299849	  793.6	  621.8	 3595.0	...
10299850	  793.6	  621.9	 3595.0	...
10299851	  793.6	  621.9	 3596.0	...
10299852	  793.5	  622.0	 3596.0	...
10299853	  793.3	  622.0	 3596.0	...
10299854	  793.0	  622.0	 3595.0	...
10299855	  792.9	  622.1	 3594.0	...
10299856	  792.9	  621.7	 3592.0	...
10299857	  792.8	  621.3	 3592.0	...
10299858	  792.6	  621.1	 3592.0	...
10299859	  792.5	  621.3	 3594.0	...
10299860	  792.6	  621.4	 3595.0	...
10299861	  793.0	  621.2	 3595.0	...
10299862	  793.3	  621.1	 3595.0	...
10299863	  793.1	  621.1	 3596.0	...
10299864	  793.0	  621.2	 3597.0	...
10299865	  792.9	  620.9	 3598.0	...
10299866	  793.1	  620.5	 3599.0	...
10299867	  793.3	  620.6	 3601.0	...
10299868	  793.3	  620.9	 3602.0	...
10299869	  793.0	  621.4	 3602.0	...
10299870	  792.7	  621.1	 3603.0	...
10299871	  792.4	  620.9	 3604.0	...
10299872	  792.6	  621.0	 3603.0	...
10299873	  792.7	  621.4	 3603.0	...
10299874	  792.7	  621.7	 3602.0	...
10299875	  792.2	  621.7	 3601.0	...
10299876	  791.7	  621.6	 3599.0	...
10299877	  791.3	  621.5	 3599.0	...
10299878	  791.4	  621.4	 3599.0	...
10299879	  791.5	  621.4	 3599.0	...
10299880	  791.6	  621.5	 3601.0	...
10299881	  791.6	  621.5	 3603.0	...
10299882	  791.7	  621.6	 3601.0	...
10299883	  791.9	  621.4	 3596.0	...
10299884	  792.3	  621.1	 3595.0	...
10299885	  792.6	  620.7	 3600.0	...
10299886	  792.7	  620.6	 3601.0	...
10299887	  792.6	  620.5	 3598.0	...
10299888	  792.5	  620.4	 3595.0	...
10299889	  792.7	  620.4	 3597.0	...
10299890	  792.8	  620.7	 3598.0	...
10299891	  793.0	  621.3	 3599.0	...
10299892	  793.0	  621.6	 3600.0	...
10299893	  793.1	  621.9	 3602.0	...
10299894	  793.3	  622.0	 3603.0	...
10299895	  793.1	  622.1	 3604.0	...
10299896	  792.5	  622.1	 3604.0	...
10299897	  791.9	  622.1	 3604.0	...
10299898	  791.7	  621.8	 3604.0	...
10299899	  791.7	  621.5	 3604.0	...
10299900	  792.1	  621.2	 3605.0	...
10299901	  792.6	  621.1	 3604.0	...
10299902	  793.0	  620.6	 3603.0	...
10299903	  792.6	  620.4	 3602.0	...
10299904	  792.2	  620.2	 3602.0	...
10299905	  791.8	  620.3	 3603.0	...
10299906	  791.8	  620.3	 3605.0	...
10299907	  791.5	  620.2	 3606.0	...
10299908	  791.2	  620.1	 3606.0	...
10299909	  790.9	  620.1	 3606.0	...
10299910	  790.9	  620.2	 3607.0	...
10299911	  790.9	  620.2	 3606.0	...
10299912	  791.0	  620.2	 3604.0	...
10299913	  791.3	  620.0	 3602.0	...
10299914	  791.7	  619.8	 3604.0	...
10299915	  791.8	  619.8	 3608.0	...
10299916	  791.7	  619.9	 3610.0	...
10299917	  791.4	  619.6	 3611.0	...
10299918	  791.4	  619.6	 3610.0	...
10299919	  791.4	  619.5	 3609.0	...
10299920	  791.6	  619.8	 3607.0	...
10299921	  791.6	  620.0	 3606.0	...
10299922	  791.5	  620.2	 3606.0	...
10299923	  791.3	  620.2	 3606.0	...
10299924	  791.3	  620.2	 3607.0	...
10299925	  791.2	  620.3	 3608.0	...
10299926	  791.2	  620.5	 3609.0	...
10299927	  791.1	  620.7	 3609.0	...
10299928	  790.9	  620.8	 3609.0	...
10299929	  790.8	  620.8	 3610.0	...
10299930	  790.7	  620.7	 3611.0	...
10299931	  790.6	  620.6	 3612.0	...
10299932	  790.5	  620.5	 3613.0	...
10299933	  790.4	  620.4	 3612.0	...
10299934	  790.3	  620.4	 3610.0	...
10299935	  790.2	  620.3	 3607.0	...
10299936	  790.2	  620.2	 3606.0	...
10299937	  790.2	  620.1	 3606.0	...
10299938	  790.4	  620.0	 3606.0	...
10299939	  790.5	  619.8	 3605.0	...
10299940	  790.5	  619.8	 3604.0	...
10299941	  790.4	  619.7	 3606.0	...
10299942	  790.6	  620.0	 3609.0	...
10299943	  790.9	  620.3	 3607.0	...
10299944	  791.1	  620.7	 3603.0	...
10299945	  791.1	  620.9	 3601.0	...
10299946	  791.0	  621.0	 3603.0	...
10299947	  790.9	  620.9	 3605.0	...
10299948	  790.7	  620.7	 3605.0	...
10299949	  790.6	  620.5	 3605.0	...
10299950	  790.5	  620.4	 3605.0	...
10299951	  790.3	  620.4	 3604.0	...
10299952	  789.8	  620.2	 3603.0	...
10299953	  789.5	  619.7	 3603.0	...
10299954	  789.2	  619.2	 3600.0	...
10299955	  789.2	  618.9	 3598.0	...
10299956	  789.2	  619.0	 3597.0	...
10299957	  789.1	  619.2	 3599.0	...
10299958	  789.1	  619.4	 3601.0	...
10299959	  788.9	  619.4	 3601.0	...
10299960	  788.9	  619.5	 3601.0	...
10299961	  788.9	  619.8	 3602.0	...
10299962	  789.1	  620.1	 3603.0	...
10299963	  789.3	  620.3	 3603.0	...
10299964	  789.4	  620.1	 3602.0	...
10299965	  789.1	  619.6	 3601.0	...
10299966	  788.8	  619.2	 3602.0	...
10299967	  788.4	  618.9	 3602.0	...
10299968	  788.3	  619.0	 3602.0	...
10299969	  788.5	  619.0	 3602.0	...
10299970	  788.8	  619.0	 3603.0	...
10299971	  789.1	  619.1	 3603.0	...
10299972	  789.0	  619.2	 3603.0	...
10299973	  788.9	  619.3	 3603.0	...
10299974	  788.7	  619.3	 3604.0	...
10299975	  788.7	  619.5	 3605.0	...
10299976	  788.7	  619.5	 3606.0	...
10299977	  788.7	  619.5	 3606.0	...
10299978	  788.6	  619.4	 3606.0	...
10299979	  788.6	  620.2	 3606.0	...
10299980	  788.6	  620.9	 3607.0	...
10299981	  788.6	  621.1	 3607.0	...
10299982	  788.6	  620.6	 3609.0	...
10299983	  788.6	  620.0	 3611.0	...
10299984	  788.8	  620.0	 3611.0	...
10299985	  789.0	  620.0	 3610.0	...
10299986	  789.1	  619.9	 3608.0	...
10299987	  789.0	  619.3	 3607.0	...
10299988	  788.9	  618.8	 3606.0	...
10299989	  788.6	  618.3	 3605.0	...
MSG	10299990 0000 _ Number Off
10299990	  788.3	  618.4	 3607.0	...
10299991	  788.1	  618.5	 3610.0	...
10299992	  788.4	  618.6	 3613.0	...
10299993	  788.4	  618.8	 3611.0	...
10299994	  788.3	  619.1	 3610.0	...
10299995	  788.2	  619.4	 3611.0	...
10299996	  788.2	  619.3	 3611.0	...
10299997	  788.2	  619.1	 3610.0	...
10299998	  788.2	  618.9	 3608.0	...
10299999	  788.3	  619.0	 3605.0	...
10300000	  788.3	  618.5	 3606.0	...
10300001	  788.2	  617.9	 3607.0	...
10300002	  788.0	  617.0	 3608.0	...
10300003	  787.8	  616.6	 3610.0	...
10300004	  787.7	  616.2	 3612.0	...
10300005	  787.6	  615.9	 3614.0	...
10300006	  787.6	  614.6	 3614.0	...
10300007	  787.9	  613.2	 3614.0	...
10300008	  788.2	  611.8	 3614.0	...
10300009	  788.5	  610.7	 3614.0	...
10300010	  788.4	  609.8	 3614.0	...
10300011	  788.3	  609.0	 3613.0	...
10300012	  788.4	  609.0	 3612.0	...
10300013	  788.4	  608.7	 3612.0	...
10300014	  788.6	  607.9	 3610.0	...
10300015	  788.9	  607.3	 3609.0	...
10300016	  789.1	  606.7	 3605.0	...
10300017	  789.1	  606.6	 3602.0	...
10300018	  789.0	  606.5	 3600.0	...
10300019	  789.0	  606.4	 3602.0	...
10300020	  789.1	  606.6	 3604.0	...
10300021	  789.2	  606.9	 3604.0	...
10300022	  789.3	  607.6	 3605.0	...
10300023	  789.3	  608.2	 3606.0	...
10300024	  789.3	  608.6	 3606.0	...
10300025	  789.3	  608.5	 3607.0	...
10300026	  789.3	  608.4	 3607.0	...
10300027	  789.2	  608.5	 3607.0	...
10300028	  789.1	  608.6	 3607.0	...
10300029	  788.8	  608.7	 3607.0	...
10300030	  788.5	  608.5	 3607.0	...
10300031	  788.2	  608.2	 3608.0	...
10300032	  788.2	  608.1	 3609.0	...
10300033	  788.2	  608.4	 3611.0	...
10300034	  788.6	  608.7	 3612.0	...
10300035	  788.9	  608.8	 3613.0	...
10300036	  789.2	  608.6	 3613.0	...
10300037	  789.2	  608.4	 3611.0	...
10300038	  789.0	  608.2	 3609.0	...
10300039	  788.8	  607.8	 3608.0	...
10300040	  788.6	  607.5	 3608.0	...
10300041	  788.5	  607.2	 3609.0	...
10300042	  788.5	  607.3	 3609.0	...
10300043	  788.0	  607.5	 3608.0	...
10300044	  787.6	  608.2	 3609.0	...
10300045	  787.2	  608.8	 3611.0	...
10300046	  787.2	  608.8	 3612.0	...
10300047	  787.2	  608.3	 3611.0	...
10300048	  787.5	  607.7	 3612.0	...
10300049	  787.8	  607.6	 3614.0	...
10300050	  788.1	  607.5	 3616.0	...
10300051	  788.1	  607.4	 3617.0	...
10300052	  788.2	  607.4	 3618.0	...
10300053	  788.2	  607.4	 3618.0	...
10300054	  788.3	  607.5	 3618.0	...
10300055	  788.7	  607.6	 3618.0	...
10300056	  789.2	  607.7	 3617.0	...
10300057	  788.7	  607.7	 3617.0	...
10300058	  787.9	  607.7	 3618.0	...
10300059	  787.3	  607.9	 3619.0	...
10300060	  787.4	  608.0	 3618.0	...
10300061	  787.5	  608.2	 3616.0	...
10300062	  787.8	  608.3	 3613.0	...
10300063	  788.1	  608.6	 3612.0	...
10300064	  788.4	  608.8	 3610.0	...
10300065	  788.3	  609.0	 3608.0	...
10300066	  788.3	  608.8	 3611.0	...
10300067	  788.3	  608.7	 3615.0	...
10300068	  788.4	  608.8	 3618.0	...
10300069	  788.3	  609.0	 3617.0	...
10300070	  788.2	  609.3	 3615.0	...
10300071	  788.5	  609.3	 3614.0	...
10300072	  788.8	  608.7	 3611.0	...
10300073	  789.3	  608.0	 3610.0	...
10300074	  789.3	  606.8	 3609.0	...
10300075	  789.3	  606.3	 3610.0	...
10300076	  789.1	  606.1	 3612.0	...
10300077	  789.1	  607.2	 3612.0	...
10300078	  789.1	  608.3	 3611.0	...
10300079	  788.7	  609.0	 3611.0	...
10300080	  788.2	  609.1	 3612.0	...
10300081	  787.8	  609.3	 3614.0	...
10300082	  788.1	  609.7	 3616.0	...
10300083	  788.1	  610.1	 3616.0	...
10300084	  787.9	  609.8	 3614.0	...
10300085	  787.7	  609.4	 3612.0	...
10300086	  787.7	  608.9	 3612.0	...
10300087	  788.0	  608.5	 3612.0	...
10300088	  788.3	  608.1	 3613.0	...
10300089	  788.6	  607.7	 3613.0	...
10300090	  788.4	  607.0	 3614.0	...
10300091	  788.2	  606.6	 3615.0	...
10300092	  788.2	  606.8	 3617.0	...
10300093	  788.3	  607.5	 3620.0	...
10300094	  788.5	  608.3	 3622.0	...
10300095	  788.2	  608.4	 3623.0	...
10300096	  787.9	  608.4	 3623.0	...
10300097	  787.8	  608.3	 3623.0	...
10300098	  788.0	  608.4	 3623.0	...
10300099	  788.0	  608.5	 3620.0	...
10300100	  787.8	  608.9	 3618.0	...
10300101	  787.8	  609.2	 3619.0	...
10300102	  788.0	  608.9	 3622.0	...
10300103	  788.2	  608.4	 3625.0	...
10300104	  788.1	  607.9	 3628.0	...
10300105	  787.9	  608.1	 3631.0	...
10300106	  787.7	  608.3	 3633.0	...
10300107	  787.6	  608.4	 3633.0	...
10300108	  787.8	  608.4	 3633.0	...
10300109	  788.1	  607.8	 3631.0	...
10300110	  788.3	  607.3	 3629.0	...
10300111	  788.3	  607.5	 3627.0	...
10300112	  788.3	  607.8	 3627.0	...
10300113	  788.3	  608.2	 3629.0	...
10300114	  788.2	  608.0	 3631.0	...
10300115	  788.2	  608.2	 3633.0	...
10300116	  788.1	  608.2	 3632.0	...
10300117	  788.0	  608.1	 3631.0	...
10300118	  788.1	  608.0	 3631.0	...
10300119	  788.2	  608.1	 3631.0	...
10300120	  788.3	  608.4	 3630.0	...
10300121	  788.3	  608.5	 3630.0	...
10300122	  788.3	  608.5	 3632.0	...
10300123	  788.0	  608.5	 3635.0	...
10300124	  787.4	  608.6	 3639.0	...
10300125	  786.8	  608.8	 3640.0	...
10300126	  786.1	  609.0	 3637.0	...
10300127	  786.0	  609.1	 3633.0	...
10300128	  786.2	  608.9	 3631.0	...
10300129	  786.8	  608.8	 3634.0	...
10300130	  787.3	  608.9	 3636.0	...
10300131	  787.6	  609.0	 3636.0	...
10300132	  787.8	  609.0	 3635.0	...
10300133	  788.1	  608.6	 3635.0	...
10300134	  788.2	  608.1	 3634.0	...
10300135	  788.3	  607.9	 3633.0	...
10300136	  788.3	  608.0	 3633.0	...
10300137	  788.3	  608.0	 3633.0	...
10300138	  788.3	  608.0	 3633.0	...
10300139	  788.2	  607.9	 3633.0	...
10300140	  788.2	  607.8	 3633.0	...
10300141	  788.1	  607.6	 3633.0	...
10300142	  788.1	  607.5	 3633.0	...
10300143	  788.1	  607.4	 3633.0	...
10300144	  788.2	  607.5	 3633.0	...
10300145	  788.3	  607.5	 3634.0	...
10300146	  788.3	  607.5	 3635.0	...
10300147	  788.1	  607.7	 3635.0	...
10300148	  787.9	  608.2	 3636.0	...
10300149	  787.9	  608.6	 3637.0	...
10300150	  787.9	  608.7	 3638.0	...
10300151	  787.8	  608.7	 3638.0	...
10300152	  787.8	  608.7	 3637.0	...
10300153	  787.7	  608.6	 3636.0	...
10300154	  787.4	  608.5	 3637.0	...
10300155	  787.0	  608.4	 3640.0	...
10300156	  786.6	  608.4	 3642.0	...
10300157	  786.5	  608.5	 3644.0	...
10300158	  786.7	  608.6	 3644.0	...
10300159	  786.8	  608.6	 3644.0	...
10300160	  786.9	  608.5	 3647.0	...
10300161	  786.9	  608.5	 3650.0	...
10300162	  786.8	  608.0	 3651.0	...
10300163	  786.7	  607.5	 3649.0	...
10300164	  786.6	  607.5	 3647.0	...
10300165	  786.9	  607.9	 3647.0	...
10300166	  787.2	  608.4	 3647.0	...
10300167	  787.4	  608.4	 3646.0	...
10300168	  787.5	  608.5	 3646.0	...
10300169	  787.5	  608.6	 3646.0	...
10300170	  787.4	  608.5	 3646.0	...
10300171	  787.6	  608.5	 3646.0	...
10300172	  787.7	  608.6	 3647.0	...
10300173	  787.7	  608.4	 3647.0	...
10300174	  787.5	  608.1	 3648.0	...
10300175	  787.2	  607.8	 3648.0	...
10300176	  787.2	  607.9	 3648.0	...
10300177	  787.2	  608.0	 3652.0	...
10300178	  787.2	  607.7	 3656.0	...
10300179	  787.3	  607.2	 3659.0	...
10300180	  787.4	  606.9	 3659.0	...
10300181	  787.1	  607.1	 3659.0	...
10300182	  786.7	  607.3	 3658.0	...
10300183	  786.4	  607.4	 3657.0	...
10300184	  786.4	  607.5	 3657.0	...
10300185	  786.5	  607.5	 3658.0	...
10300186	  786.4	  607.5	 3658.0	...
10300187	  786.5	  607.5	 3656.0	...
10300188	  786.7	  607.7	 3654.0	...
10300189	  786.9	  607.8	 3653.0	...
10300190	  786.9	  608.0	 3657.0	...
10300191	  786.8	  608.0	 3661.0	...
10300192	  786.7	  608.0	 3664.0	...
10300193	  786.8	  608.5	 3663.0	...
10300194	  786.8	  608.9	 3661.0	...
10300195	  786.7	  609.1	 3660.0	...
10300196	  786.6	  608.5	 3664.0	...
10300197	  786.4	  607.9	 3667.0	...
10300198	  786.1	  607.8	 3672.0	...
10300199	  785.9	  608.3	 3672.0	...
10300200	  785.7	  608.8	 3671.0	...
10300201	  786.0	  609.1	 3667.0	...
MSG	10300202 0000 _ Number On
10300202	  786.2	  608.9	 3664.0	...
10300203	  786.2	  608.7	 3665.0	...
10300204	  786.0	  608.7	 3667.0	...
10300205	  785.8	  608.9	 3670.0	...
10300206	  785.7	  609.0	 3671.0	...
10300207	  785.5	  609.0	 3670.0	...
10300208	  785.7	  608.9	 3668.0	...
10300209	  786.0	  608.6	 3667.0	...
10300210	  786.5	  608.6	 3667.0	...
10300211	  786.6	  608.6	 3667.0	...
10300212	  786.2	  608.7	 3667.0	...
10300213	  785.7	  608.8	 3667.0	...
10300214	  785.2	  608.9	 3668.0	...
10300215	  785.2	  608.7	 3668.0	...
10300216	  785.1	  608.6	 3669.0	...
10300217	  785.1	  608.6	 3671.0	...
10300218	  785.0	  608.5	 3673.0	...
10300219	  785.0	  608.1	 3674.0	...
10300220	  784.8	  607.7	 3675.0	...
10300221	  784.5	  607.5	 3675.0	...
10300222	  784.3	  607.7	 3675.0	...
10300223	  784.6	  607.9	 3677.0	...
10300224	  784.8	  608.4	 3676.0	...
10300225	  785.1	  608.8	 3676.0	...
10300226	  785.1	  609.1	 3677.0	...
10300227	  785.1	  609.1	 3680.0	...
10300228	  785.1	  609.0	 3682.0	...
10300229	  785.1	  609.0	 3680.0	...
10300230	  785.2	  608.8	 3682.0	...
10300231	  785.0	  608.8	 3685.0	...
10300232	  784.9	  608.9	 3687.0	...
10300233	  784.8	  609.1	 3684.0	...
10300234	  784.9	  609.2	 3682.0	...
10300235	  784.9	  609.2	 3681.0	...
10300236	  784.8	  609.1	 3681.0	...
10300237	  784.8	  609.1	 3682.0	...
10300238	  784.7	  609.2	 3683.0	...
10300239	  784.7	  609.3	 3685.0	...
10300240	  784.7	  609.4	 3685.0	...
10300241	  784.5	  609.4	 3685.0	...
10300242	  784.2	  609.3	 3685.0	...
10300243	  783.9	  609.2	 3686.0	...
10300244	  783.9	  609.1	 3689.0	...
10300245	  783.8	  609.4	 3691.0	...
10300246	  783.8	  609.4	 3694.0	...
10300247	  783.7	  609.5	 3695.0	...
10300248	  783.5	  609.0	 3696.0	...
10300249	  783.7	  608.8	 3696.0	...
10300250	  783.9	  608.5	 3693.0	...
10300251	  784.1	  608.5	 3689.0	...
10300252	  784.0	  608.8	 3685.0	...
10300253	  783.7	  609.1	 3685.0	...
10300254	  783.5	  609.3	 3690.0	...
10300255	  783.3	  609.2	 3695.0	...
10300256	  783.1	  609.1	 3701.0	...
10300257	  783.0	  608.7	 3702.0	...
10300258	  782.8	  608.6	 3703.0	...
10300259	  782.6	  608.5	 3702.0	...
10300260	  782.4	  608.6	 3702.0	...
10300261	  782.7	  608.2	 3701.0	...
10300262	  783.0	  607.6	 3701.0	...
10300263	  783.2	  607.1	 3701.0	...
10300264	  783.0	  607.2	 3699.0	...
10300265	  782.8	  607.5	 3698.0	...
10300266	  782.6	  607.9	 3696.0	...
10300267	  782.6	  608.0	 3697.0	...
10300268	  782.6	  607.8	 3699.0	...
10300269	  782.7	  607.6	 3701.0	...
10300270	  782.8	  607.5	 3702.0	...
10300271	  782.9	  607.7	 3701.0	...
10300272	  783.0	  608.2	 3700.0	...
10300273	  783.2	  608.6	 3700.0	...
10300274	  783.4	  608.9	 3697.0	...
10300275	  783.6	  608.9	 3694.0	...
10300276	  783.7	  609.1	 3694.0	...
10300277	  783.8	  609.2	 3697.0	...
10300278	  783.2	  609.3	 3701.0	...
10300279	  782.7	  609.2	 3700.0	...
10300280	  782.3	  609.2	 3700.0	...
10300281	  782.5	  609.3	 3698.0	...
10300282	  782.5	  609.2	 3698.0	...
10300283	  782.4	  609.0	 3698.0	...
10300284	  782.2	  608.9	 3699.0	...
10300285	  782.1	  608.8	 3704.0	...
10300286	  782.1	  608.7	 3709.0	...
10300287	  782.1	  609.1	 3713.0	...
10300288	  782.1	  609.5	 3712.0	...
10300289	  781.9	  609.4	 3710.0	...
10300290	  781.7	  608.9	 3708.0	...
10300291	  782.0	  608.4	 3707.0	...
10300292	  782.4	  608.6	 3708.0	...
10300293	  782.9	  608.8	 3711.0	...
10300294	  782.9	  609.1	 3713.0	...
10300295	  783.0	  609.0	 3715.0	...
10300296	  782.7	  608.5	 3715.0	...
10300297	  782.4	  608.1	 3712.0	...
10300298	  781.9	  608.0	 3710.0	...
10300299	  781.7	  608.3	 3707.0	...
10300300	  781.3	  608.3	 3709.0	...
10300301	  781.1	  607.9	 3709.0	...
10300302	  781.3	  608.1	 3708.0	...
10300303	  781.7	  608.9	 3706.0	...
10300304	  782.0	  609.7	 3706.0	...
10300305	  781.9	  609.8	 3707.0	...
10300306	  781.8	  609.6	 3709.0	...
10300307	  781.7	  608.7	 3711.0	...
10300308	  781.6	  607.9	 3713.0	...
10300309	  781.4	  607.6	 3714.0	...
10300310	  781.4	  608.0	 3713.0	...
10300311	  781.5	  608.4	 3711.0	...
10300312	  781.2	  608.5	 3710.0	...
10300313	  780.9	  608.6	 3711.0	...
10300314	  780.6	  608.7	 3712.0	...
10300315	  780.5	  608.7	 3712.0	...
10300316	  780.4	  608.9	 3712.0	...
10300317	  780.2	  609.1	 3713.0	...
10300318	  780.1	  609.5	 3714.0	...
10300319	  780.0	  609.6	 3715.0	...
10300320	  780.0	  609.3	 3715.0	...
10300321	  780.7	  608.7	 3714.0	...
10300322	  781.5	  608.3	 3713.0	...
10300323	  782.3	  608.3	 3712.0	...
10300324	  782.3	  608.4	 3711.0	...
10300325	  782.2	  608.5	 3711.0	...
10300326	  782.0	  608.5	 3711.0	...
10300327	  781.6	  608.6	 3711.0	...
10300328	  781.3	  608.7	 3712.0	...
10300329	  781.1	  608.7	 3715.0	...
10300330	  781.1	  608.5	 3718.0	...
10300331	  781.2	  608.3	 3721.0	...
10300332	  781.5	  608.0	 3723.0	...
10300333	  781.8	  608.0	 3723.0	...
10300334	  781.8	  608.1	 3722.0	...
10300335	  781.7	  608.1	 3719.0	...
10300336	  781.4	  608.0	 3717.0	...
10300337	  781.4	  607.7	 3717.0	...
10300338	  781.3	  607.5	 3721.0	...
10300339	  781.3	  607.4	 3725.0	...
10300340	  781.2	  607.4	 3728.0	...
10300341	  781.2	  607.5	 3729.0	...
10300342	  781.2	  607.5	 3728.0	...
10300343	  781.0	  607.5	 3728.0	...
10300344	  780.9	  607.5	 3728.0	...
10300345	  780.9	  607.6	 3728.0	...
10300346	  781.0	  607.8	 3727.0	...
10300347	  781.0	  608.1	 3726.0	...
10300348	  781.2	  608.4	 3725.0	...
10300349	  781.5	  608.6	 3723.0	...
10300350	  781.8	  608.6	 3721.0	...
10300351	  781.6	  608.4	 3720.0	...
10300352	  781.2	  608.2	 3721.0	...
10300353	  780.5	  608.0	 3721.0	...
10300354	  780.3	  608.0	 3726.0	...
10300355	  780.3	  608.1	 3731.0	...
10300356	  780.6	  608.0	 3735.0	...
10300357	  780.9	  607.9	 3735.0	...
10300358	  781.2	  608.2	 3735.0	...
10300359	  781.5	  608.5	 3734.0	...
10300360	  782.0	  609.0	 3733.0	...
10300361	  782.1	  609.2	 3730.0	...
10300362	  782.0	  609.3	 3727.0	...
10300363	  781.8	  609.5	 3727.0	...
10300364	  781.6	  609.3	 3728.0	...
10300365	  781.4	  609.0	 3729.0	...
10300366	  781.3	  608.8	 3729.0	...
10300367	  780.9	  608.8	 3729.0	...
10300368	  780.7	  608.8	 3730.0	...
10300369	  780.3	  608.9	 3731.0	...
10300370	  780.1	  608.8	 3732.0	...
10300371	  780.8	  608.8	 3733.0	...
10300372	  781.6	  608.9	 3733.0	...
10300373	  782.1	  609.3	 3731.0	...
10300374	  781.8	  609.7	 3734.0	...
10300375	  781.4	  609.7	 3738.0	...
10300376	  781.5	  609.2	 3741.0	...
10300377	  781.6	  608.6	 3741.0	...
10300378	  781.9	  608.3	 3742.0	...
10300379	  782.2	  608.3	 3743.0	...
10300380	  782.6	  608.9	 3743.0	...
10300381	  782.8	  609.5	 3742.0	...
10300382	  782.8	  610.0	 3741.0	...
10300383	  782.8	  609.9	 3742.0	...
10300384	  782.2	  609.9	 3744.0	...
10300385	  781.5	  609.7	 3746.0	...
10300386	  780.8	  609.5	 3745.0	...
10300387	  780.7	  609.2	 3740.0	...
10300388	  780.4	  609.3	 3736.0	...
10300389	  780.2	  609.1	 3734.0	...
10300390	  780.6	  608.9	 3734.0	...
10300391	  781.2	  609.1	 3735.0	...
10300392	  781.8	  609.3	 3737.0	...
10300393	  781.8	  609.6	 3743.0	...
10300394	  781.7	  609.5	 3746.0	...
10300395	  781.6	  609.4	 3748.0	...
10300396	  781.9	  609.1	 3746.0	...
10300397	  782.2	  608.9	 3742.0	...
10300398	  782.3	  608.4	 3740.0	...
10300399	  782.2	  608.0	 3740.0	...
10300400	  782.2	  607.4	 3743.0	...
10300401	  782.3	  607.1	 3746.0	...
10300402	  782.4	  607.0	 3745.0	...
10300403	  782.5	  607.3	 3744.0	...
10300404	  782.7	  608.1	 3741.0	...
10300405	  782.9	  608.8	 3738.0	...
10300406	  783.1	  609.3	 3736.0	...
10300407	  783.1	  609.0	 3738.0	...
10300408	  783.0	  608.6	 3739.0	...
10300409	  783.0	  608.5	 3740.0	...
10300410	  782.9	  608.8	 3739.0	...
10300411	  782.9	  609.4	 3737.0	...
10300412	  782.9	  609.5	 3735.0	...
10300413	  782.7	  609.8	 3734.0	...
10300414	  782.4	  609.7	 3734.0	...
10300415	  782.2	  609.7	 3736.0	...
10300416	  782.3	  609.9	 3737.0	...
10300417	  782.5	  610.0	 3737.0	...
10300418	  782.7	  610.0	 3737.0	...
10300419	  782.7	  609.7	 3737.0	...
10300420	  782.5	  609.0	 3737.0	...
10300421	  782.7	  608.4	 3737.0	...
10300422	  783.0	  608.0	 3736.0	...
10300423	  782.9	  608.0	 3739.0	...
10300424	  782.6	  608.3	 3744.0	...
10300425	  782.3	  608.6	 3749.0	...
10300426	  782.4	  609.0	 3751.0	...
10300427	  782.5	  609.1	 3752.0	...
10300428	  782.6	  609.1	 3753.0	...
10300429	  782.7	  608.9	 3754.0	...
10300430	  782.8	  608.9	 3755.0	...
10300431	  783.1	  609.1	 3752.0	...
10300432	  783.3	  609.3	 3750.0	...
10300433	  783.5	  609.2	 3749.0	...
10300434	  783.3	  609.1	 3750.0	...
10300435	  783.1	  609.0	 3752.0	...
10300436	  783.0	  608.7	 3752.0	...
10300437	  782.8	  608.5	 3751.0	...
10300438	  782.5	  608.1	 3752.0	...
10300439	  782.4	  607.9	 3753.0	...
10300440	  782.6	  607.9	 3755.0	...
10300441	  782.8	  608.2	 3757.0	...
10300442	  782.8	  608.9	 3758.0	...
10300443	  782.8	  609.5	 3759.0	...
10300444	  782.8	  609.6	 3758.0	...
10300445	  782.8	  609.0	 3759.0	...
10300446	  782.7	  608.3	 3759.0	...
10300447	  782.8	  608.0	 3760.0	...
10300448	  782.9	  608.1	 3760.0	...
10300449	  783.0	  608.5	 3760.0	...
10300450	  783.0	  608.9	 3759.0	...
10300451	  783.3	  609.1	 3759.0	...
10300452	  783.6	  609.1	 3759.0	...
10300453	  783.8	  609.0	 3760.0	...
10300454	  783.8	  609.0	 3761.0	...
10300455	  783.7	  609.2	 3764.0	...
10300456	  783.7	  609.5	 3766.0	...
10300457	  783.7	  609.8	 3768.0	...
10300458	  783.8	  609.8	 3768.0	...
10300459	  783.9	  609.7	 3768.0	...
10300460	  783.9	  609.4	 3767.0	...
10300461	  783.9	  609.0	 3768.0	...
10300462	  783.9	  608.6	 3768.0	...
10300463	  783.8	  608.5	 3768.0	...
10300464	  783.7	  608.5	 3768.0	...
10300465	  783.7	  608.8	 3767.0	...
10300466	  783.7	  609.1	 3769.0	...
10300467	  783.7	  609.2	 3771.0	...
10300468	  783.7	  609.0	 3771.0	...
10300469	  783.6	  608.6	 3768.0	...
10300470	  783.6	  608.2	 3767.0	...
10300471	  783.5	  607.8	 3773.0	...
10300472	  783.6	  608.0	 3778.0	...
10300473	  783.8	  608.3	 3779.0	...
10300474	  783.8	  608.6	 3776.0	...
10300475	  783.7	  608.7	 3774.0	...
10300476	  783.7	  608.6	 3775.0	...
10300477	  783.7	  608.6	 3775.0	...
10300478	  783.7	  608.9	 3774.0	...
10300479	  783.5	  609.1	 3776.0	...
10300480	  783.1	  609.3	 3778.0	...
10300481	  782.8	  609.3	 3778.0	...
10300482	  782.8	  609.0	 3775.0	...
10300483	  782.9	  608.9	 3772.0	...
10300484	  783.0	  608.7	 3771.0	...
10300485	  783.7	  608.7	 3770.0	...
10300486	  784.3	  608.6	 3771.0	...
10300487	  784.9	  608.5	 3772.0	...
10300488	  785.0	  608.6	 3773.0	...
10300489	  784.9	  608.6	 3773.0	...
10300490	  784.3	  608.6	 3773.0	...
10300491	  783.7	  608.5	 3770.0	...
10300492	  783.4	  608.4	 3767.0	...
10300493	  783.4	  608.4	 3765.0	...
10300494	  783.4	  608.6	 3765.0	...
10300495	  783.4	  608.8	 3766.0	...
10300496	  783.5	  608.6	 3768.0	...
10300497	  783.6	  608.1	 3770.0	...
10300498	  783.8	  607.7	 3773.0	...
10300499	  783.9	  607.7	 3774.0	...
10300500	  783.7	  607.7	 3774.0	...
10300501	  783.5	  607.7	 3774.0	...
10300502	  783.3	  607.8	 3774.0	...
10300503	  783.4	  608.3	 3769.0	...
MSG	10300504 0000 _ Number Off
10300504	  783.3	  608.9	 3762.0	...
10300505	  783.2	  609.6	 3755.0	...
10300506	  783.1	  609.8	 3760.0	...
10300507	  783.4	  610.1	 3766.0	...
10300508	  783.7	  610.3	 3771.0	...
10300509	  784.1	  610.4	 3770.0	...
10300510	  784.3	  610.5	 3769.0	...
10300511	  784.4	  609.9	 3768.0	...
10300512	  784.4	  609.5	 3767.0	...
10300513	  784.1	  609.1	 3765.0	...
10300514	  783.8	  609.2	 3765.0	...
10300515	  783.4	  609.4	 3767.0	...
10300516	  783.8	  609.5	 3769.0	...
10300517	  784.1	  609.5	 3770.0	...
10300518	  784.3	  609.5	 3772.0	...
10300519	  784.2	  609.5	 3773.0	...
10300520	  783.8	  609.5	 3775.0	...
10300521	  783.5	  609.6	 3775.0	...
10300522	  783.3	  609.5	 3776.0	...
10300523	  783.3	  609.4	 3777.0	...
10300524	  783.6	  608.9	 3776.0	...
10300525	  784.1	  608.4	 3776.0	...
10300526	  784.7	  608.4	 3775.0	...
10300527	  784.8	  608.7	 3773.0	...
10300528	  784.6	  609.0	 3770.0	...
10300529	  784.5	  608.9	 3766.0	...
10300530	  784.6	  609.1	 3770.0	...
10300531	  784.6	  609.2	 3775.0	...
10300532	  784.7	  609.5	 3779.0	...
10300533	  784.9	  609.6	 3778.0	...
10300534	  784.9	  609.8	 3777.0	...
10300535	  784.9	  609.4	 3777.0	...
10300536	  784.7	  609.0	 3776.0	...
10300537	  784.6	  608.6	 3776.0	...
10300538	  784.4	  608.5	 3777.0	...
10300539	  784.3	  608.7	 3779.0	...
10300540	  784.2	  608.8	 3781.0	...
10300541	  784.1	  608.9	 3786.0	...
10300542	  784.0	  608.8	 3788.0	...
10300543	  783.9	  608.8	 3788.0	...
10300544	  783.7	  608.9	 3785.0	...
10300545	  783.7	  609.1	 3782.0	...
10300546	  783.8	  609.2	 3782.0	...
10300547	  784.0	  609.2	 3780.0	...
10300548	  784.2	  609.2	 3777.0	...
10300549	  784.4	  609.4	 3773.0	...
10300550	  784.6	  609.4	 3770.0	...
10300551	  785.0	  609.4	 3769.0	...
10300552	  785.2	  609.3	 3770.0	...
10300553	  785.2	  609.3	 3771.0	...
10300554	  785.2	  609.4	 3774.0	...
10300555	  785.1	  609.5	 3776.0	...
10300556	  785.0	  609.4	 3779.0	...
10300557	  784.9	  609.4	 3778.0	...
10300558	  784.7	  609.4	 3777.0	...
10300559	  784.7	  609.3	 3775.0	...
10300560	  784.7	  609.3	 3774.0	...
10300561	  784.7	  609.2	 3772.0	...
10300562	  784.8	  609.2	 3771.0	...
10300563	  785.0	  609.1	 3773.0	...
10300564	  785.1	  609.1	 3775.0	...
10300565	  784.7	  609.1	 3778.0	...
10300566	  784.3	  609.2	 3776.0	...
10300567	  783.9	  609.2	 3773.0	...
10300568	  784.0	  609.5	 3771.0	...
10300569	  784.0	  609.7	 3770.0	...
10300570	  783.9	  609.9	 3770.0	...
10300571	  784.2	  609.8	 3771.0	...
10300572	  784.6	  609.7	 3772.0	...
10300573	  785.2	  609.6	 3772.0	...
10300574	  785.5	  609.6	 3773.0	...
10300575	  785.9	  609.5	 3773.0	...
10300576	  786.1	  609.5	 3774.0	...
10300577	  785.6	  609.7	 3775.0	...
10300578	  785.0	  609.8	 3777.0	...
10300579	  784.5	  609.8	 3777.0	...
10300580	  784.6	  609.7	 3775.0	...
10300581	  784.7	  609.4	 3774.0	...
10300582	  785.0	  609.1	 3773.0	...
10300583	  785.3	  609.3	 3773.0	...
10300584	  785.6	  609.8	 3774.0	...
10300585	  785.6	  610.2	 3773.0	...
10300586	  785.7	  610.2	 3773.0	...
10300587	  785.7	  610.1	 3773.0	...
10300588	  785.8	  609.6	 3775.0	...
10300589	  785.7	  609.1	 3776.0	...
10300590	  785.7	  608.7	 3778.0	...
10300591	  785.9	  609.2	 3778.0	...
10300592	  786.0	  609.7	 3778.0	...
10300593	  786.1	  610.0	 3777.0	...
10300594	  786.0	  609.9	 3775.0	...
10300595	  786.0	  609.6	 3769.0	...
10300596	  785.6	  609.6	 3765.0	...
10300597	  785.2	  609.7	 3760.0	...
10300598	  784.9	  609.7	 3760.0	...
10300599	  785.0	  609.8	 3766.0	...
10300600	  784.6	  609.9	 3773.0	...
10300601	  784.1	  609.9	 3779.0	...
10300602	  783.8	  609.9	 3780.0	...
10300603	  784.2	  609.7	 3778.0	...
10300604	  784.5	  609.6	 3775.0	...
10300605	  784.6	  609.5	 3772.0	...
10300606	  784.6	  609.4	 3772.0	...
10300607	  784.6	  609.0	 3772.0	...
10300608	  784.6	  608.5	 3773.0	...
10300609	  784.7	  608.4	 3774.0	...
10300610	  784.8	  608.9	 3769.0	...
10300611	  784.9	  609.6	 3765.0	...
10300612	  785.1	  609.9	 3762.0	...
10300613	  785.1	  610.4	 3763.0	...
10300614	  785.1	  610.5	 3762.0	...
10300615	  785.1	  610.3	 3759.0	...
10300616	  784.8	  609.5	 3763.0	...
10300617	  784.5	  608.6	 3770.0	...
10300618	  784.3	  608.2	 3773.0	...
10300619	  784.3	  608.5	 3769.0	...
10300620	  784.5	  608.9	 3765.0	...
10300621	  784.7	  609.1	 3765.0	...
10300622	  784.7	  609.1	 3764.0	...
10300623	  784.7	  609.0	 3763.0	...
10300624	  784.8	  608.8	 3763.0	...
10300625	  785.0	  608.7	 3764.0	...
10300626	  785.0	  608.8	 3766.0	...
10300627	  784.5	  608.9	 3769.0	...
10300628	  784.0	  609.3	 3772.0	...
10300629	  784.0	  609.7	 3771.0	...
10300630	  784.1	  610.3	 3771.0	...
10300631	  784.1	  610.5	 3769.0	...
10300632	  784.0	  610.7	 3767.0	...
10300633	  783.9	  610.8	 3766.0	...
10300634	  783.9	  611.1	 3765.0	...
10300635	  784.2	  611.3	 3765.0	...
10300636	  784.5	  611.4	 3762.0	...
10300637	  784.7	  611.3	 3760.0	...
10300638	  784.6	  611.2	 3759.0	...
10300639	  784.5	  610.5	 3761.0	...
10300640	  784.4	  609.9	 3763.0	...
10300641	  784.2	  609.5	 3764.0	...
10300642	  784.1	  609.9	 3763.0	...
10300643	  783.9	  610.3	 3762.0	...
10300644	  783.8	  610.1	 3760.0	...
10300645	  783.7	  609.7	 3758.0	...
10300646	  783.6	  609.9	 3755.0	...
10300647	  783.5	  610.3	 3756.0	...
10300648	  783.4	  610.7	 3759.0	...
10300649	  783.0	  610.7	 3761.0	...
10300650	  782.7	  610.7	 3760.0	...
10300651	  782.9	  610.9	 3759.0	...
10300652	  783.4	  611.1	 3759.0	...
10300653	  783.8	  611.2	 3758.0	...
10300654	  783.8	  611.4	 3760.0	...
10300655	  784.3	  611.5	 3761.0	...
10300656	  784.8	  611.7	 3761.0	...
10300657	  785.3	  611.7	 3759.0	...
10300658	  785.3	  611.8	 3758.0	...
10300659	  785.2	  611.7	 3758.0	...
10300660	  785.1	  611.7	 3758.0	...
10300661	  784.8	  611.4	 3756.0	...
10300662	  784.6	  611.0	 3755.0	...
10300663	  784.5	  610.6	 3754.0	...
10300664	  784.5	  611.0	 3758.0	...
10300665	  784.2	  611.3	 3761.0	...
10300666	  783.9	  611.7	 3764.0	...
10300667	  783.7	  611.7	 3763.0	...
10300668	  783.9	  611.7	 3761.0	...
10300669	  784.0	  611.6	 3759.0	...
10300670	  783.9	  611.0	 3757.0	...
10300671	  783.6	  610.3	 3756.0	...
10300672	  783.7	  610.4	 3756.0	...
10300673	  783.9	  611.2	 3759.0	...
10300674	  784.1	  611.9	 3762.0	...
10300675	  784.1	  611.9	 3765.0	...
10300676	  784.1	  612.1	 3764.0	...
10300677	  784.4	  612.2	 3759.0	...
10300678	  784.6	  612.3	 3755.0	...
10300679	  785.0	  612.2	 3752.0	...
10300680	  785.2	  612.1	 3752.0	...
10300681	  784.6	  612.0	 3752.0	...
10300682	  783.8	  611.5	 3750.0	...
10300683	  783.3	  611.1	 3748.0	...
10300684	  783.6	  611.0	 3750.0	...
10300685	  784.0	  611.3	 3755.0	...
10300686	  784.0	  611.6	 3759.0	...
10300687	  783.9	  611.7	 3759.0	...
10300688	  783.9	  611.9	 3759.0	...
10300689	  784.1	  611.8	 3759.0	...
10300690	  784.3	  611.5	 3757.0	...
10300691	  784.4	  611.1	 3755.0	...
10300692	  784.5	  611.0	 3752.0	...
10300693	  784.6	  611.1	 3751.0	...
10300694	  784.6	  611.3	 3747.0	...
10300695	  784.6	  611.7	 3744.0	...
10300696	  784.5	  611.5	 3741.0	...
10300697	  784.6	  611.3	 3741.0	...
10300698	  784.6	  611.0	 3740.0	...
10300699	  784.7	  610.6	 3741.0	...
10300700	  784.7	  610.2	 3745.0	...
10300701	  784.8	  610.6	 3749.0	...
10300702	  784.9	  611.4	 3749.0	...
10300703	  785.1	  612.1	 3746.0	...
10300704	  785.0	  611.9	 3742.0	...
10300705	  784.6	  611.6	 3743.0	...
10300706	  784.4	  611.3	 3745.0	...
10300707	  784.4	  611.1	 3746.0	...
10300708	  784.7	  611.1	 3751.0	...
10300709	  784.5	  611.1	 3756.0	...
10300710	  784.0	  611.1	 3761.0	...
10300711	  783.6	  611.2	 3762.0	...
10300712	  783.5	  611.3	 3763.0	...
10300713	  784.0	  611.3	 3762.0	...
10300714	  784.5	  611.1	 3759.0	...
10300715	  784.8	  610.8	 3756.0	...
MSG	10300716 0000 _ Number On
10300716	  784.9	  610.4	 3755.0	...
10300717	  785.0	  610.3	 3753.0	...
10300718	  785.0	  610.1	 3750.0	...
10300719	  784.7	  610.1	 3747.0	...
10300720	  784.6	  610.5	 3745.0	...
10300721	  784.6	  611.1	 3742.0	...
10300722	  784.8	  611.3	 3739.0	...
10300723	  784.4	  611.1	 3739.0	...
10300724	  783.9	  610.9	 3740.0	...
10300725	  783.5	  611.1	 3743.0	...
10300726	  783.7	  610.9	 3744.0	...
10300727	  784.0	  610.5	 3745.0	...
10300728	  784.3	  610.0	 3746.0	...
10300729	  784.6	  609.8	 3746.0	...
10300730	  784.6	  610.2	 3746.0	...
10300731	  784.2	  610.7	 3744.0	...
10300732	  784.1	  611.6	 3743.0	...
10300733	  784.3	  612.0	 3742.0	...
10300734	  784.3	  612.0	 3742.0	...
10300735	  784.2	  611.5	 3743.0	...
10300736	  784.1	  610.9	 3743.0	...
10300737	  784.1	  610.8	 3744.0	...
10300738	  784.2	  610.8	 3743.0	...
10300739	  783.9	  611.0	 3742.0	...
10300740	  783.6	  611.2	 3740.0	...
10300741	  783.4	  611.1	 3741.0	...
10300742	  783.3	  610.9	 3742.0	...
10300743	  783.4	  611.3	 3744.0	...
10300744	  783.4	  611.8	 3744.0	...
10300745	  783.5	  612.3	 3744.0	...
10300746	  783.5	  612.1	 3744.0	...
10300747	  783.5	  612.0	 3744.0	...
10300748	  783.5	  612.0	 3744.0	...
10300749	  783.2	  612.2	 3745.0	...
10300750	  783.0	  612.1	 3745.0	...
10300751	  782.8	  612.0	 3745.0	...
10300752	  783.0	  611.9	 3745.0	...
10300753	  783.0	  611.9	 3744.0	...
10300754	  783.0	  611.9	 3743.0	...
10300755	  782.8	  612.0	 3742.0	...
10300756	  782.6	  612.1	 3741.0	...
10300757	  782.5	  612.3	 3739.0	...
10300758	  782.6	  612.4	 3739.0	...
10300759	  782.8	  612.5	 3738.0	...
10300760	  782.9	  612.4	 3738.0	...
10300761	  782.9	  612.3	 3738.0	...
10300762	  782.8	  612.3	 3739.0	...
10300763	  782.7	  612.4	 3739.0	...
10300764	  782.9	  612.5	 3740.0	...
10300765	  783.3	  612.4	 3739.0	...
10300766	  783.7	  612.1	 3739.0	...
10300767	  783.8	  611.8	 3738.0	...
10300768	  783.8	  611.6	 3740.0	...
10300769	  783.7	  611.7	 3743.0	...
10300770	  783.6	  611.7	 3746.0	...
10300771	  783.5	  611.7	 3746.0	...
10300772	  783.5	  611.6	 3747.0	...
10300773	  783.3	  611.7	 3747.0	...
10300774	  782.9	  611.6	 3748.0	...
10300775	  782.5	  611.4	 3749.0	...
10300776	  782.3	  611.2	 3751.0	...
10300777	  782.2	  611.3	 3751.0	...
10300778	  782.6	  611.3	 3752.0	...
10300779	  783.1	  611.4	 3752.0	...
10300780	  783.6	  611.4	 3752.0	...
10300781	  783.9	  611.4	 3751.0	...
10300782	  784.2	  611.4	 3750.0	...
10300783	  784.6	  611.4	 3751.0	...
10300784	  784.3	  611.5	 3752.0	...
10300785	  783.9	  611.6	 3751.0	...
10300786	  783.5	  611.5	 3750.0	...
10300787	  783.8	  611.2	 3748.0	...
10300788	  784.1	  610.6	 3748.0	...
10300789	  784.3	  610.0	 3743.0	...
10300790	  784.1	  609.4	 3738.0	...
10300791	  784.0	  609.9	 3734.0	...
10300792	  784.0	  610.6	 3735.0	...
10300793	  784.1	  611.4	 3736.0	...
10300794	  783.6	  611.4	 3736.0	...
10300795	  783.2	  611.3	 3739.0	...
10300796	  782.7	  611.1	 3741.0	...
10300797	  782.8	  610.9	 3744.0	...
10300798	  782.8	  610.9	 3744.0	...
10300799	  782.8	  610.7	 3745.0	...
10300800	  782.9	  610.6	 3746.0	...
10300801	  783.0	  610.6	 3747.0	...
10300802	  783.3	  610.5	 3746.0	...
10300803	  783.8	  610.2	 3745.0	...
10300804	  784.1	  609.7	 3745.0	...
10300805	  783.8	  609.5	 3744.0	...
10300806	  783.3	  609.4	 3744.0	...
10300807	  782.8	  609.4	 3744.0	...
10300808	  782.9	  609.4	 3744.0	...
10300809	  783.0	  609.2	 3744.0	...
10300810	  783.0	  609.0	 3745.0	...
10300811	  783.0	  609.2	 3746.0	...
10300812	  783.2	  609.7	 3746.0	...
10300813	  783.4	  610.2	 3743.0	...
10300814	  783.3	  610.3	 3740.0	...
10300815	  782.7	  609.6	 3739.0	...
10300816	  782.1	  609.1	 3740.0	...
10300817	  782.2	  608.6	 3739.0	...
10300818	  782.7	  608.6	 3738.0	...
10300819	  783.1	  608.6	 3737.0	...
10300820	  783.1	  608.7	 3737.0	...
10300821	  783.1	  608.8	 3737.0	...
10300822	  783.0	  608.9	 3738.0	...
10300823	  782.9	  609.0	 3738.0	...
10300824	  782.9	  609.1	 3741.0	...
10300825	  782.9	  609.4	 3744.0	...
10300826	  782.9	  609.7	 3747.0	...
10300827	  782.8	  609.6	 3746.0	...
10300828	  782.7	  609.3	 3744.0	...
10300829	  782.5	  609.1	 3742.0	...
10300830	  782.4	  609.7	 3743.0	...
10300831	  782.2	  610.2	 3743.0	...
10300832	  782.1	  610.5	 3741.0	...
10300833	  781.9	  610.3	 3741.0	...
10300834	  781.9	  610.1	 3743.0	...
10300835	  781.9	  610.0	 3745.0	...
10300836	  781.9	  610.0	 3745.0	...
10300837	  781.8	  610.1	 3745.0	...
10300838	  781.9	  609.4	 3745.0	...
10300839	  782.1	  608.7	 3745.0	...
10300840	  782.3	  608.2	 3745.0	...
10300841	  782.5	  608.3	 3745.0	...
10300842	  782.5	  608.4	 3745.0	...
10300843	  782.5	  609.1	 3745.0	...
10300844	  782.5	  609.8	 3745.0	...
10300845	  782.6	  609.8	 3749.0	...
10300846	  782.7	  609.2	 3753.0	...
10300847	  782.5	  608.7	 3757.0	...
10300848	  782.3	  608.9	 3757.0	...
10300849	  782.1	  609.1	 3759.0	...
10300850	  782.1	  609.3	 3760.0	...
10300851	  782.3	  609.5	 3757.0	...
10300852	  782.6	  609.7	 3754.0	...
10300853	  782.9	  609.8	 3751.0	...
10300854	  782.5	  609.1	 3750.0	...
10300855	  782.0	  608.5	 3750.0	...
10300856	  781.9	  608.1	 3749.0	...
10300857	  782.2	  608.4	 3748.0	...
10300858	  782.4	  608.7	 3748.0	...
10300859	  782.4	  608.9	 3748.0	...
10300860	  782.3	  609.0	 3744.0	...
10300861	  782.4	  608.9	 3740.0	...
10300862	  782.5	  608.7	 3742.0	...
10300863	  782.4	  608.5	 3748.0	...
10300864	  782.4	  608.4	 3754.0	...
10300865	  782.4	  608.4	 3752.0	...
10300866	  782.4	  608.5	 3750.0	...
10300867	  782.5	  608.5	 3748.0	...
10300868	  782.6	  608.5	 3745.0	...
10300869	  782.8	  608.5	 3743.0	...
10300870	  783.1	  608.6	 3741.0	...
10300871	  783.3	  608.3	 3741.0	...
10300872	  783.2	  607.5	 3741.0	...
10300873	  782.9	  606.7	 3741.0	...
10300874	  782.6	  606.4	 3742.0	...
10300875	  782.6	  606.6	 3743.0	...
10300876	  782.6	  606.8	 3744.0	...
10300877	  782.7	  607.4	 3746.0	...
10300878	  782.9	  608.0	 3748.0	...
10300879	  783.1	  607.9	 3750.0	...
10300880	  782.8	  607.2	 3751.0	...
10300881	  782.5	  607.0	 3754.0	...
10300882	  782.3	  607.6	 3757.0	...
10300883	  782.4	  608.1	 3760.0	...
10300884	  782.7	  608.0	 3760.0	...
10300885	  782.9	  608.0	 3759.0	...
10300886	  783.3	  607.9	 3758.0	...
10300887	  783.5	  607.9	 3756.0	...
10300888	  783.7	  607.9	 3754.0	...
10300889	  783.7	  608.0	 3754.0	...
10300890	  783.7	  607.8	 3754.0	...
10300891	  783.8	  607.7	 3754.0	...
10300892	  783.9	  607.5	 3754.0	...
10300893	  783.9	  607.6	 3754.0	...
10300894	  783.8	  607.7	 3753.0	...
10300895	  783.7	  607.8	 3754.0	...
10300896	  783.6	  608.0	 3755.0	...
10300897	  783.4	  608.1	 3756.0	...
10300898	  783.3	  608.3	 3755.0	...
10300899	  783.2	  608.3	 3754.0	...
10300900	  783.2	  608.3	 3750.0	...
10300901	  783.1	  608.4	 3748.0	...
10300902	  783.1	  608.5	 3746.0	...
10300903	  783.1	  608.4	 3746.0	...
10300904	  783.1	  608.1	 3746.0	...
10300905	  783.1	  607.9	 3749.0	...
10300906	  783.1	  607.9	 3754.0	...
10300907	  782.9	  608.0	 3759.0	...
10300908	  782.6	  608.0	 3759.0	...
10300909	  782.4	  608.1	 3757.0	...
10300910	  782.5	  607.9	 3755.0	...
10300911	  782.5	  607.7	 3755.0	...
10300912	  782.5	  607.5	 3756.0	...
10300913	  782.3	  607.4	 3757.0	...
10300914	  782.3	  607.4	 3758.0	...
10300915	  782.6	  607.3	 3759.0	...
10300916	  783.2	  607.6	 3759.0	...
10300917	  783.0	  608.0	 3758.0	...
10300918	  782.5	  608.6	 3757.0	...
10300919	  781.9	  608.8	 3757.0	...
10300920	  781.8	  609.0	 3755.0	...
10300921	  782.0	  609.0	 3753.0	...
10300922	  782.5	  608.9	 3751.0	...
10300923	  782.9	  608.5	 3751.0	...
10300924	  783.0	  608.0	 3751.0	...
10300925	  782.9	  607.6	 3752.0	...
10300926	  782.7	  607.4	 3753.0	...
10300927	  782.5	  606.9	 3754.0	...
10300928	  782.4	  606.6	 3753.0	...
10300929	  782.3	  607.0	 3753.0	...
10300930	  782.1	  607.8	 3753.0	...
10300931	  782.0	  607.4	 3753.0	...
10300932	  782.2	  606.2	 3753.0	...
10300933	  782.8	  605.7	 3751.0	...
10300934	  783.5	  606.3	 3749.0	...
10300935	  783.8	  606.9	 3747.0	...
10300936	  783.6	  606.9	 3747.0	...
10300937	  783.6	  605.8	 3747.0	...
10300938	  783.5	  604.7	 3747.0	...
10300939	  783.9	  604.8	 3748.0	...
10300940	  784.2	  606.1	 3748.0	...
10300941	  784.1	  607.5	 3747.0	...
10300942	  783.8	  607.7	 3748.0	...
10300943	  783.5	  607.9	 3751.0	...
10300944	  783.5	  608.1	 3754.0	...
10300945	  783.3	  607.3	 3753.0	...
10300946	  782.6	  606.4	 3752.0	...
10300947	  782.0	  605.9	 3751.0	...
10300948	  781.9	  606.4	 3749.0	...
10300949	  781.8	  606.9	 3749.0	...
10300950	  781.6	  606.9	 3749.0	...
10300951	  781.7	  606.7	 3749.0	...
10300952	  781.8	  606.5	 3749.0	...
10300953	  781.9	  606.3	 3747.0	...
10300954	  781.5	  606.2	 3743.0	...
10300955	  781.6	  606.2	 3739.0	...
10300956	  781.8	  606.3	 3737.0	...
10300957	  782.1	  606.5	 3737.0	...
10300958	  782.4	  606.5	 3738.0	...
10300959	  782.7	  606.4	 3741.0	...
10300960	  783.0	  606.4	 3742.0	...
10300961	  783.0	  606.5	 3743.0	...
10300962	  783.0	  606.5	 3743.0	...
10300963	  782.6	  606.5	 3742.0	...
10300964	  782.2	  606.5	 3742.0	...
10300965	  781.8	  606.7	 3743.0	...
10300966	  781.7	  606.6	 3744.0	...
10300967	  781.6	  606.6	 3743.0	...
10300968	  781.2	  606.4	 3743.0	...
10300969	  781.0	  606.3	 3742.0	...
10300970	  780.8	  606.1	 3739.0	...
10300971	  781.2	  606.1	 3737.0	...
10300972	  781.5	  606.1	 3735.0	...
10300973	  781.9	  606.1	 3735.0	...
10300974	  781.8	  606.1	 3735.0	...
10300975	  781.7	  606.0	 3735.0	...
10300976	  781.6	  605.9	 3738.0	...
10300977	  781.6	  606.1	 3741.0	...
10300978	  781.7	  606.1	 3740.0	...
10300979	  781.9	  606.2	 3737.0	...
10300980	  781.9	  606.0	 3734.0	...
10300981	  781.8	  606.0	 3735.0	...
10300982	  781.7	  605.8	 3736.0	...
10300983	  781.5	  605.7	 3737.0	...
10300984	  781.4	  605.8	 3738.0	...
10300985	  781.3	  605.9	 3738.0	...
10300986	  781.3	  606.0	 3738.0	...
10300987	  781.4	  605.8	 3737.0	...
10300988	  781.6	  605.6	 3737.0	...
10300989	  781.8	  605.6	 3737.0	...
10300990	  782.1	  605.5	 3738.0	...
10300991	  782.4	  605.7	 3739.0	...
10300992	  781.7	  606.0	 3739.0	...
10300993	  780.8	  606.4	 3739.0	...
10300994	  780.0	  606.6	 3739.0	...
10300995	  780.5	  606.6	 3739.0	...
10300996	  781.0	  606.5	 3739.0	...
10300997	  781.4	  606.1	 3740.0	...
10300998	  781.2	  605.7	 3741.0	...
10300999	  780.9	  605.4	 3741.0	...
10301000	  781.0	  605.4	 3740.0	...
10301001	  781.4	  605.3	 3738.0	...
10301002	  781.7	  605.0	 3736.0	...
10301003	  781.9	  604.7	 3741.0	...
10301004	  781.9	  605.2	 3745.0	...
10301005	  781.9	  605.9	 3749.0	...
10301006	  781.9	  606.8	 3748.0	...
10301007	  781.8	  606.9	 3747.0	...
10301008	  781.8	  606.9	 3746.0	...
10301009	  781.8	  606.8	 3743.0	...
10301010	  781.4	  606.5	 3740.0	...
10301011	  781.1	  606.2	 3736.0	...
10301012	  780.7	  606.0	 3735.0	...
10301013	  780.7	  606.1	 3735.0	...
10301014	  780.7	  606.1	 3734.0	...
10301015	  780.4	  606.4	 3734.0	...
10301016	  780.1	  606.6	 3735.0	...
10301017	  780.6	  606.7	 3736.0	...
10301018	  781.2	  606.5	 3737.0	...
MSG	10301019 0000 _ Number Off
10301019	  781.7	  606.3	 3737.0	...
10301020	  781.5	  606.2	 3736.0	...
10301021	  781.5	  606.1	 3733.0	...
10301022	  781.6	  606.2	 3729.0	...
10301023	  781.8	  606.4	 3726.0	...
10301024	  781.7	  606.4	 3728.0	...
10301025	  781.7	  606.2	 3731.0	...
10301026	  781.5	  606.0	 3733.0	...
10301027	  781.3	  606.0	 3733.0	...
10301028	  781.4	  606.1	 3733.0	...
10301029	  781.7	  606.1	 3734.0	...
10301030	  781.9	  606.2	 3734.0	...
10301031	  781.9	  606.2	 3734.0	...
10301032	  781.9	  606.1	 3732.0	...
10301033	  781.7	  606.0	 3729.0	...
10301034	  781.5	  605.9	 3727.0	...
10301035	  781.5	  606.0	 3725.0	...
10301036	  781.7	  605.9	 3725.0	...
10301037	  781.9	  605.9	 3725.0	...
10301038	  782.0	  606.2	 3725.0	...
10301039	  781.9	  606.6	 3728.0	...
10301040	  781.8	  607.0	 3731.0	...
10301041	  781.8	  606.7	 3734.0	...
10301042	  781.8	  606.4	 3734.0	...
10301043	  781.7	  606.2	 3733.0	...
10301044	  781.5	  606.5	 3730.0	...
10301045	  781.4	  606.8	 3728.0	...
10301046	  781.3	  607.0	 3728.0	...
10301047	  781.9	  607.1	 3730.0	...
10301048	  782.6	  607.2	 3732.0	...
10301049	  783.1	  607.0	 3732.0	...
10301050	  783.1	  607.1	 3729.0	...
10301051	  783.0	  607.2	 3726.0	...
10301052	  782.6	  607.4	 3726.0	...
10301053	  782.1	  607.2	 3726.0	...
10301054	  781.7	  607.0	 3726.0	...
10301055	  781.7	  606.9	 3727.0	...
10301056	  781.5	  606.9	 3727.0	...
10301057	  781.2	  606.9	 3728.0	...
10301058	  780.9	  606.9	 3728.0	...
10301059	  780.9	  607.2	 3729.0	...
10301060	  780.9	  607.6	 3730.0	...
10301061	  781.1	  607.3	 3730.0	...
10301062	  781.5	  606.6	 3728.0	...
10301063	  782.0	  606.1	 3725.0	...
10301064	  782.0	  606.4	 3722.0	...
10301065	  782.0	  606.6	 3723.0	...
10301066	  782.0	  606.6	 3725.0	...
10301067	  781.7	  607.0	 3726.0	...
10301068	  781.4	  607.9	 3727.0	...
10301069	  781.6	  608.8	 3727.0	...
10301070	  782.0	  608.9	 3726.0	...
10301071	  782.1	  608.5	 3725.0	...
10301072	  781.9	  607.9	 3724.0	...
10301073	  781.5	  607.6	 3721.0	...
10301074	  781.4	  607.5	 3717.0	...
10301075	  781.7	  607.5	 3713.0	...
10301076	  782.3	  607.8	 3714.0	...
10301077	  782.8	  608.0	 3716.0	...
10301078	  782.8	  608.5	 3718.0	...
10301079	  782.9	  608.6	 3719.0	...
10301080	  783.0	  608.4	 3720.0	...
10301081	  782.9	  608.0	 3722.0	...
10301082	  782.7	  607.6	 3721.0	...
10301083	  782.5	  607.6	 3721.0	...
10301084	  782.8	  607.8	 3719.0	...
10301085	  783.0	  608.1	 3717.0	...
10301086	  783.3	  608.0	 3716.0	...
10301087	  783.4	  607.7	 3720.0	...
10301088	  783.5	  607.3	 3724.0	...
10301089	  783.2	  607.2	 3727.0	...
10301090	  782.9	  607.3	 3728.0	...
10301091	  782.6	  607.8	 3729.0	...
10301092	  782.5	  608.2	 3728.0	...
10301093	  782.6	  608.5	 3730.0	...
10301094	  782.8	  608.5	 3732.0	...
10301095	  783.0	  608.4	 3732.0	...
10301096	  782.8	  608.5	 3728.0	...
10301097	  782.7	  608.5	 3725.0	...
10301098	  782.6	  608.1	 3725.0	...
10301099	  782.8	  607.7	 3726.0	...
10301100	  782.9	  607.4	 3725.0	...
10301101	  783.1	  607.5	 3724.0	...
10301102	  783.3	  607.7	 3724.0	...
10301103	  783.4	  607.7	 3723.0	...
10301104	  783.4	  607.7	 3723.0	...
10301105	  783.4	  607.7	 3723.0	...
10301106	  783.3	  607.7	 3723.0	...
10301107	  783.1	  608.2	 3723.0	...
10301108	  783.5	  608.7	 3723.0	...
10301109	  783.9	  609.0	 3720.0	...
10301110	  784.3	  608.7	 3717.0	...
10301111	  784.4	  608.9	 3716.0	...
10301112	  784.6	  609.4	 3717.0	...
10301113	  784.7	  609.7	 3718.0	...
10301114	  784.1	  609.6	 3721.0	...
10301115	  783.6	  609.5	 3722.0	...
10301116	  783.5	  609.6	 3723.0	...
10301117	  784.0	  609.8	 3723.0	...
10301118	  784.2	  609.7	 3723.0	...
10301119	  784.0	  609.5	 3722.0	...
10301120	  783.7	  609.1	 3721.0	...
10301121	  783.5	  608.9	 3718.0	...
10301122	  783.3	  608.6	 3718.0	...
10301123	  783.2	  608.5	 3716.0	...
10301124	  783.2	  608.8	 3716.0	...
10301125	  783.3	  609.3	 3718.0	...
10301126	  783.6	  609.1	 3719.0	...
10301127	  783.7	  607.9	 3720.0	...
10301128	  783.4	  606.8	 3719.0	...
10301129	  783.1	  607.3	 3721.0	...
10301130	  783.1	  608.2	 3725.0	...
10301131	  783.3	  609.1	 3728.0	...
10301132	  783.8	  608.9	 3729.0	...
10301133	  784.3	  608.8	 3726.0	...
10301134	  784.4	  608.5	 3722.0	...
10301135	  784.2	  608.5	 3719.0	...
10301136	  783.7	  608.4	 3718.0	...
10301137	  783.5	  608.4	 3719.0	...
10301138	  783.8	  608.3	 3720.0	...
10301139	  784.3	  608.2	 3720.0	...
10301140	  784.6	  608.7	 3718.0	...
10301141	  784.6	  609.2	 3719.0	...
10301142	  784.7	  609.8	 3720.0	...
10301143	  785.0	  610.1	 3722.0	...
10301144	  784.9	  610.4	 3720.0	...
10301145	  784.5	  610.2	 3719.0	...
10301146	  784.3	  609.7	 3719.0	...
10301147	  784.3	  609.2	 3720.0	...
10301148	  784.6	  609.2	 3722.0	...
10301149	  784.3	  609.3	 3723.0	...
10301150	  784.0	  609.4	 3725.0	...
10301151	  783.6	  609.5	 3727.0	...
10301152	  783.4	  609.5	 3728.0	...
10301153	  783.4	  609.6	 3727.0	...
10301154	  783.7	  609.6	 3725.0	...
10301155	  784.4	  609.9	 3724.0	...
10301156	  785.0	  610.3	 3723.0	...
10301157	  785.4	  610.7	 3724.0	...
10301158	  785.4	  610.6	 3725.0	...
10301159	  785.1	  610.3	 3726.0	...
10301160	  784.9	  609.8	 3724.0	...
10301161	  784.6	  609.5	 3723.0	...
10301162	  784.5	  609.2	 3723.0	...
10301163	  784.4	  609.1	 3727.0	...
10301164	  784.4	  609.1	 3732.0	...
10301165	  784.7	  609.1	 3736.0	...
10301166	  785.0	  609.0	 3736.0	...
10301167	  785.4	  608.9	 3734.0	...
10301168	  785.2	  608.8	 3733.0	...
10301169	  784.9	  608.8	 3732.0	...
10301170	  784.6	  608.8	 3732.0	...
10301171	  784.4	  609.2	 3732.0	...
10301172	  784.3	  609.5	 3731.0	...
10301173	  784.3	  610.5	 3729.0	...
10301174	  784.5	  611.2	 3729.0	...
10301175	  784.9	  611.6	 3731.0	...
10301176	  785.1	  611.2	 3732.0	...
10301177	  784.9	  610.8	 3733.0	...
10301178	  784.6	  610.5	 3734.0	...
10301179	  784.5	  610.5	 3731.0	...
10301180	  784.6	  610.4	 3728.0	...
10301181	  784.8	  610.5	 3728.0	...
10301182	  784.7	  610.6	 3731.0	...
10301183	  784.6	  610.8	 3733.0	...
10301184	  784.8	  610.8	 3732.0	...
10301185	  785.1	  611.1	 3732.0	...
10301186	  785.4	  611.3	 3731.0	...
10301187	  785.5	  611.4	 3730.0	...
10301188	  785.6	  611.2	 3728.0	...
10301189	  785.7	  611.0	 3728.0	...
10301190	  785.7	  610.6	 3729.0	...
10301191	  785.5	  610.2	 3730.0	...
10301192	  785.2	  609.9	 3730.0	...
10301193	  785.2	  609.7	 3730.0	...
10301194	  785.4	  609.6	 3729.0	...
10301195	  785.7	  609.4	 3729.0	...
10301196	  785.8	  609.2	 3729.0	...
10301197	  786.0	  609.5	 3730.0	...
10301198	  785.9	  610.0	 3731.0	...
10301199	  785.8	  610.5	 3732.0	...
10301200	  785.8	  610.5	 3732.0	...
10301201	  786.1	  610.5	 3732.0	...
10301202	  786.3	  610.6	 3732.0	...
10301203	  786.4	  610.5	 3730.0	...
10301204	  786.4	  610.4	 3728.0	...
10301205	  786.3	  610.3	 3725.0	...
10301206	  786.4	  610.6	 3725.0	...
10301207	  786.5	  610.8	 3726.0	...
10301208	  786.6	  611.1	 3728.0	...
10301209	  786.5	  611.2	 3730.0	...
10301210	  786.5	  611.2	 3731.0	...
10301211	  786.4	  611.4	 3733.0	...
10301212	  786.3	  611.5	 3733.0	...
10301213	  786.2	  611.3	 3734.0	...
10301214	  786.0	  610.6	 3733.0	...
10301215	  785.9	  610.0	 3733.0	...
10301216	  786.0	  609.9	 3732.0	...
10301217	  786.0	  610.1	 3732.0	...
10301218	  785.9	  610.2	 3732.0	...
10301219	  785.8	  610.1	 3733.0	...
10301220	  785.7	  609.8	 3734.0	...
10301221	  785.7	  609.7	 3735.0	...
10301222	  785.9	  609.6	 3735.0	...
10301223	  786.1	  609.6	 3733.0	...
10301224	  786.3	  609.6	 3732.0	...
10301225	  786.6	  609.8	 3731.0	...
10301226	  786.8	  610.1	 3731.0	...
10301227	  787.0	  610.2	 3731.0	...
10301228	  786.4	  610.0	 3730.0	...
10301229	  785.9	  610.1	 3731.0	...
10301230	  785.7	  610.4	 3737.0	...
10301231	  785.9	  610.6	 3743.0	...
MSG	10301232 0000 _ Number On
10301232	  786.3	  610.5	 3743.0	...
10301233	  786.7	  610.3	 3738.0	...
10301234	  787.2	  610.0	 3734.0	...
10301235	  787.4	  609.8	 3734.0	...
10301236	  787.0	  609.7	 3735.0	...
10301237	  786.9	  609.8	 3734.0	...
10301238	  786.8	  610.0	 3735.0	...
10301239	  786.6	  610.1	 3736.0	...
10301240	  786.3	  610.3	 3737.0	...
10301241	  785.9	  610.1	 3737.0	...
10301242	  786.0	  609.7	 3737.0	...
10301243	  786.0	  609.2	 3738.0	...
10301244	  786.2	  609.8	 3737.0	...
10301245	  786.4	  610.7	 3735.0	...
10301246	  786.6	  611.4	 3731.0	...
10301247	  786.7	  611.4	 3727.0	...
10301248	  786.7	  611.5	 3730.0	...
10301249	  786.8	  611.6	 3735.0	...
10301250	  786.8	  611.5	 3741.0	...
10301251	  786.9	  611.3	 3740.0	...
10301252	  786.5	  611.1	 3739.0	...
10301253	  786.1	  610.9	 3737.0	...
10301254	  786.3	  610.6	 3738.0	...
10301255	  786.9	  611.0	 3740.0	...
10301256	  787.6	  611.3	 3742.0	...
10301257	  787.7	  611.7	 3742.0	...
10301258	  787.8	  611.5	 3743.0	...
10301259	  787.7	  610.9	 3743.0	...
10301260	  787.4	  610.4	 3743.0	...
10301261	  787.2	  610.1	 3743.0	...
10301262	  786.8	  610.1	 3742.0	...
10301263	  786.8	  610.1	 3741.0	...
10301264	  786.7	  610.1	 3741.0	...
10301265	  786.4	  610.3	 3739.0	...
10301266	  786.1	  610.5	 3737.0	...
10301267	  785.7	  611.1	 3737.0	...
10301268	  785.9	  611.5	 3739.0	...
10301269	  786.0	  611.4	 3741.0	...
10301270	  786.3	  610.9	 3743.0	...
10301271	  786.4	  610.3	 3744.0	...
10301272	  786.0	  610.0	 3745.0	...
10301273	  785.5	  609.7	 3746.0	...
10301274	  785.3	  610.1	 3746.0	...
10301275	  785.9	  610.9	 3747.0	...
10301276	  786.3	  611.4	 3748.0	...
10301277	  786.3	  610.8	 3749.0	...
10301278	  786.1	  610.2	 3749.0	...
10301279	  786.2	  610.2	 3748.0	...
10301280	  786.2	  610.6	 3748.0	...
10301281	  786.3	  611.2	 3747.0	...
10301282	  786.2	  611.4	 3745.0	...
10301283	  786.0	  611.6	 3743.0	...
10301284	  785.9	  611.7	 3744.0	...
10301285	  786.1	  611.3	 3746.0	...
10301286	  786.4	  610.5	 3748.0	...
10301287	  786.8	  609.8	 3748.0	...
10301288	  787.0	  609.6	 3749.0	...
10301289	  787.0	  610.4	 3751.0	...
10301290	  786.8	  611.2	 3752.0	...
10301291	  786.5	  611.9	 3750.0	...
10301292	  786.1	  612.1	 3749.0	...
10301293	  786.0	  612.2	 3748.0	...
10301294	  786.0	  612.0	 3748.0	...
10301295	  786.0	  611.6	 3748.0	...
10301296	  786.1	  611.2	 3748.0	...
10301297	  786.3	  611.2	 3749.0	...
10301298	  786.3	  611.1	 3749.0	...
10301299	  786.1	  611.1	 3750.0	...
10301300	  785.8	  611.1	 3749.0	...
10301301	  786.2	  611.0	 3748.0	...
10301302	  786.7	  611.0	 3750.0	...
10301303	  787.2	  611.0	 3752.0	...
10301304	  786.8	  611.3	 3753.0	...
10301305	  786.3	  611.6	 3751.0	...
10301306	  785.8	  611.8	 3749.0	...
10301307	  785.8	  611.7	 3749.0	...
10301308	  786.0	  611.5	 3751.0	...
10301309	  786.3	  611.3	 3752.0	...
10301310	  786.2	  611.2	 3752.0	...
10301311	  785.9	  611.3	 3754.0	...
10301312	  786.1	  611.8	 3756.0	...
10301313	  786.5	  612.3	 3756.0	...
10301314	  786.5	  612.7	 3754.0	...
10301315	  785.9	  612.5	 3752.0	...
10301316	  785.5	  612.3	 3752.0	...
10301317	  785.6	  612.0	 3752.0	...
10301318	  785.6	  611.8	 3753.0	...
10301319	  785.5	  611.7	 3754.0	...
10301320	  785.7	  611.3	 3754.0	...
10301321	  786.0	  610.9	 3754.0	...
10301322	  786.3	  610.9	 3753.0	...
10301323	  786.5	  611.2	 3753.0	...
10301324	  786.7	  611.4	 3755.0	...
10301325	  786.4	  611.3	 3757.0	...
10301326	  786.0	  611.1	 3758.0	...
10301327	  786.0	  611.5	 3758.0	...
10301328	  786.4	  612.1	 3758.0	...
10301329	  787.0	  612.4	 3758.0	...
10301330	  787.0	  612.3	 3759.0	...
10301331	  787.1	  612.1	 3759.0	...
10301332	  787.1	  612.1	 3760.0	...
10301333	  787.1	  612.5	 3761.0	...
10301334	  787.0	  612.8	 3761.0	...
10301335	  786.8	  613.1	 3762.0	...
10301336	  786.7	  613.3	 3763.0	...
10301337	  786.9	  612.7	 3762.0	...
10301338	  787.0	  612.1	 3762.0	...
10301339	  786.9	  611.5	 3761.0	...
10301340	  786.9	  611.5	 3761.0	...
10301341	  787.0	  611.6	 3761.0	...
10301342	  786.9	  611.6	 3762.0	...
10301343	  786.6	  611.6	 3763.0	...
10301344	  786.3	  611.5	 3760.0	...
10301345	  786.4	  611.5	 3756.0	...
10301346	  786.3	  611.5	 3757.0	...
10301347	  786.3	  611.6	 3761.0	...
10301348	  786.1	  611.7	 3765.0	...
10301349	  786.2	  611.7	 3766.0	...
10301350	  786.7	  611.9	 3766.0	...
10301351	  787.2	  612.7	 3766.0	...
10301352	  787.5	  613.6	 3766.0	...
10301353	  787.6	  614.0	 3770.0	...
10301354	  787.6	  613.6	 3774.0	...
10301355	  787.6	  613.1	 3777.0	...
10301356	  787.6	  613.0	 3776.0	...
10301357	  787.6	  613.2	 3777.0	...
10301358	  787.6	  613.4	 3778.0	...
10301359	  787.4	  613.5	 3778.0	...
10301360	  787.0	  613.6	 3775.0	...
10301361	  786.6	  613.8	 3773.0	...
10301362	  786.3	  614.1	 3772.0	...
10301363	  786.3	  614.1	 3773.0	...
10301364	  786.3	  613.1	 3775.0	...
10301365	  786.4	  612.1	 3777.0	...
10301366	  786.5	  611.7	 3779.0	...
10301367	  786.3	  612.0	 3779.0	...
10301368	  786.0	  612.3	 3779.0	...
10301369	  786.1	  612.5	 3778.0	...
10301370	  786.6	  612.5	 3777.0	...
10301371	  786.8	  612.5	 3775.0	...
10301372	  786.6	  612.8	 3774.0	...
10301373	  785.7	  613.0	 3773.0	...
10301374	  785.1	  613.1	 3771.0	...
10301375	  784.9	  613.1	 3770.0	...
10301376	  785.2	  613.3	 3769.0	...
10301377	  785.9	  613.6	 3770.0	...
10301378	  786.2	  613.9	 3771.0	...
10301379	  786.5	  613.8	 3774.0	...
10301380	  786.3	  613.8	 3776.0	...
10301381	  786.1	  613.9	 3777.0	...
10301382	  785.7	  614.0	 3778.0	...
10301383	  785.6	  614.1	 3780.0	...
10301384	  785.6	  614.1	 3781.0	...
10301385	  785.8	  614.2	 3780.0	...
10301386	  786.5	  614.2	 3778.0	...
10301387	  787.0	  614.1	 3777.0	...
10301388	  787.2	  613.9	 3780.0	...
10301389	  786.9	  614.3	 3782.0	...
10301390	  786.5	  614.9	 3783.0	...
10301391	  786.5	  614.5	 3781.0	...
10301392	  786.5	  613.7	 3778.0	...
10301393	  786.5	  612.7	 3776.0	...
10301394	  786.6	  612.6	 3776.0	...
10301395	  786.6	  612.3	 3778.0	...
10301396	  786.6	  612.1	 3780.0	...
10301397	  786.6	  613.2	 3777.0	...
10301398	  786.4	  614.4	 3774.0	...
10301399	  786.1	  615.4	 3775.0	...
10301400	  785.8	  615.3	 3778.0	...
10301401	  785.8	  614.7	 3782.0	...
10301402	  785.9	  614.0	 3782.0	...
10301403	  786.0	  613.3	 3781.0	...
10301404	  786.2	  613.3	 3777.0	...
10301405	  786.1	  613.5	 3774.0	...
10301406	  786.0	  613.8	 3771.0	...
10301407	  786.0	  613.7	 3774.0	...
10301408	  786.0	  613.8	 3777.0	...
10301409	  786.0	  614.1	 3779.0	...
10301410	  786.3	  614.8	 3780.0	...
10301411	  786.5	  615.3	 3780.0	...
10301412	  786.8	  615.5	 3781.0	...
10301413	  786.7	  615.2	 3782.0	...
10301414	  786.4	  615.1	 3783.0	...
10301415	  785.8	  615.4	 3784.0	...
10301416	  785.1	  615.7	 3785.0	...
10301417	  785.2	  616.0	 3787.0	...
10301418	  785.7	  616.3	 3788.0	...
10301419	  785.9	  616.1	 3789.0	...
10301420	  785.7	  615.7	 3789.0	...
10301421	  785.5	  615.3	 3788.0	...
10301422	  785.4	  615.3	 3788.0	...
10301423	  785.3	  615.2	 3787.0	...
10301424	  785.3	  615.7	 3788.0	...
10301425	  785.7	  616.1	 3786.0	...
10301426	  786.1	  616.7	 3785.0	...
10301427	  786.3	  617.0	 3783.0	...
10301428	  786.2	  617.2	 3787.0	...
10301429	  786.0	  617.3	 3791.0	...
10301430	  785.9	  617.2	 3795.0	...
10301431	  785.9	  617.1	 3795.0	...
10301432	  785.6	  616.9	 3793.0	...
10301433	  785.3	  616.3	 3792.0	...
10301434	  784.9	  616.0	 3791.0	...
10301435	  784.8	  615.8	 3791.0	...
10301436	  785.4	  616.0	 3792.0	...
10301437	  786.0	  615.6	 3790.0	...
10301438	  786.4	  614.8	 3789.0	...
10301439	  786.1	  614.1	 3787.0	...
10301440	  785.9	  614.1	 3787.0	...
10301441	  785.9	  614.5	 3787.0	...
10301442	  785.9	  614.8	 3786.0	...
10301443	  785.5	  614.8	 3785.0	...
10301444	  785.1	  614.9	 3787.0	...
10301445	  784.7	  615.0	 3791.0	...
10301446	  784.7	  615.1	 3791.0	...
10301447	  784.7	  615.0	 3787.0	...
10301448	  784.8	  614.8	 3787.0	...
10301449	  784.8	  614.6	 3791.0	...
10301450	  784.6	  614.6	 3794.0	...
10301451	  784.4	  615.0	 3792.0	...
10301452	  784.3	  615.5	 3791.0	...
10301453	  784.5	  615.9	 3791.0	...
10301454	  784.7	  615.9	 3793.0	...
10301455	  784.6	  615.9	 3794.0	...
10301456	  784.5	  615.7	 3794.0	...
10301457	  784.4	  615.7	 3793.0	...
10301458	  784.3	  615.7	 3794.0	...
10301459	  784.3	  615.7	 3795.0	...
10301460	  784.0	  615.6	 3797.0	...
10301461	  783.7	  615.5	 3799.0	...
10301462	  783.4	  615.5	 3799.0	...
10301463	  783.3	  615.5	 3800.0	...
10301464	  783.5	  615.2	 3800.0	...
10301465	  783.8	  614.9	 3798.0	...
10301466	  784.2	  614.8	 3797.0	...
10301467	  784.4	  615.1	 3796.0	...
10301468	  784.5	  615.4	 3795.0	...
10301469	  784.7	  615.4	 3794.0	...
10301470	  784.8	  615.3	 3794.0	...
10301471	  784.4	  614.9	 3795.0	...
10301472	  783.9	  614.6	 3795.0	...
10301473	  783.8	  614.7	 3792.0	...
10301474	  784.3	  615.1	 3788.0	...
10301475	  784.6	  615.9	 3787.0	...
10301476	  784.4	  616.3	 3792.0	...
10301477	  784.0	  616.4	 3797.0	...
10301478	  783.8	  616.0	 3799.0	...
10301479	  783.6	  615.5	 3799.0	...
10301480	  783.6	  615.3	 3795.0	...
10301481	  783.8	  615.3	 3792.0	...
10301482	  784.0	  615.4	 3790.0	...
10301483	  784.0	  615.4	 3792.0	...
10301484	  783.8	  615.5	 3794.0	...
10301485	  783.5	  615.4	 3794.0	...
10301486	  783.2	  615.3	 3794.0	...
10301487	  783.1	  615.1	 3794.0	...
10301488	  782.8	  614.9	 3793.0	...
10301489	  782.6	  614.6	 3790.0	...
10301490	  782.4	  614.7	 3785.0	...
10301491	  782.7	  614.9	 3788.0	...
10301492	  783.1	  615.5	 3793.0	...
10301493	  783.5	  616.0	 3798.0	...
10301494	  783.7	  616.4	 3797.0	...
10301495	  783.7	  616.0	 3796.0	...
10301496	  783.8	  615.5	 3796.0	...
10301497	  783.6	  615.1	 3795.0	...
10301498	  783.6	  615.0	 3795.0	...
10301499	  783.5	  615.1	 3800.0	...
10301500	  783.9	  615.0	 3805.0	...
10301501	  784.3	  615.0	 3810.0	...
10301502	  784.7	  614.9	 3809.0	...
10301503	  784.8	  614.9	 3807.0	...
10301504	  784.8	  614.9	 3805.0	...
10301505	  784.4	  614.9	 3801.0	...
10301506	  784.0	  615.2	 3799.0	...
10301507	  783.9	  615.6	 3798.0	...
10301508	  784.2	  616.2	 3799.0	...
10301509	  784.1	  616.4	 3800.0	...
10301510	  783.7	  616.3	 3800.0	...
10301511	  783.3	  615.9	 3799.0	...
10301512	  783.4	  615.4	 3799.0	...
10301513	  783.4	  615.2	 3800.0	...
10301514	  783.5	  615.0	 3802.0	...
10301515	  783.5	  614.9	 3803.0	...
10301516	  783.6	  614.9	 3804.0	...
10301517	  783.7	  614.9	 3805.0	...
10301518	  783.7	  614.9	 3805.0	...
10301519	  783.7	  614.9	 3805.0	...
10301520	  783.7	  615.0	 3803.0	...
10301521	  783.7	  615.2	 3800.0	...
10301522	  783.7	  615.4	 3797.0	...
10301523	  783.5	  615.5	 3796.0	...
10301524	  783.3	  615.6	 3795.0	...
10301525	  783.1	  615.6	 3796.0	...
10301526	  783.1	  615.5	 3795.0	...
10301527	  783.1	  615.3	 3795.0	...
10301528	  783.1	  615.1	 3794.0	...
10301529	  782.9	  615.1	 3795.0	...
10301530	  782.6	  615.1	 3795.0	...
10301531	  782.6	  614.5	 3793.0	...
10301532	  782.6	  613.9	 3792.0	...
10301533	  782.8	  613.3	 3792.0	...
MSG	10301534 0000 _ Number Off
10301534	  783.0	  613.2	 3792.0	...
10301535	  783.2	  613.6	 3794.0	...
10301536	  783.1	  614.0	 3797.0	...
10301537	  783.0	  614.8	 3800.0	...
10301538	  782.8	  615.1	 3802.0	...
10301539	  782.6	  614.9	 3802.0	...
10301540	  782.6	  614.5	 3797.0	...
10301541	  782.6	  614.1	 3793.0	...
10301542	  782.6	  614.1	 3790.0	...
10301543	  782.6	  614.0	 3791.0	...
10301544	  782.5	  614.1	 3793.0	...
10301545	  782.4	  614.4	 3794.0	...
10301546	  782.3	  614.7	 3794.0	...
10301547	  782.3	  614.8	 3794.0	...
10301548	  782.3	  614.7	 3794.0	...
10301549	  782.4	  614.7	 3794.0	...
10301550	  782.7	  614.6	 3791.0	...
10301551	  783.1	  614.6	 3787.0	...
10301552	  783.4	  614.4	 3784.0	...
10301553	  783.2	  614.3	 3784.0	...
10301554	  782.9	  614.5	 3788.0	...
10301555	  782.5	  614.7	 3792.0	...
10301556	  782.6	  614.9	 3794.0	...
10301557	  782.6	  614.8	 3791.0	...
10301558	  782.5	  614.1	 3790.0	...
10301559	  782.4	  613.5	 3793.0	...
10301560	  782.3	  613.6	 3795.0	...
10301561	  782.3	  614.0	 3794.0	...
10301562	  782.3	  613.7	 3794.0	...
10301563	  782.4	  612.9	 3796.0	...
10301564	  782.5	  612.5	 3797.0	...
10301565	  782.7	  612.9	 3798.0	...
10301566	  782.9	  613.5	 3799.0	...
10301567	  782.7	  613.8	 3799.0	...
10301568	  782.3	  613.5	 3796.0	...
10301569	  781.8	  613.0	 3792.0	...
10301570	  781.7	  612.6	 3788.0	...
10301571	  781.8	  612.8	 3788.0	...
10301572	  782.0	  613.4	 3788.0	...
10301573	  781.8	  613.8	 3786.0	...
10301574	  781.6	  613.7	 3785.0	...
10301575	  781.3	  613.2	 3783.0	...
10301576	  781.6	  612.6	 3784.0	...
10301577	  781.9	  612.6	 3785.0	...
10301578	  782.2	  612.7	 3785.0	...
10301579	  782.1	  612.8	 3785.0	...
10301580	  781.9	  612.8	 3785.0	...
10301581	  781.9	  612.8	 3786.0	...
10301582	  782.1	  612.8	 3786.0	...
10301583	  782.2	  612.9	 3786.0	...
10301584	  781.9	  613.0	 3784.0	...
10301585	  781.6	  613.0	 3782.0	...
10301586	  781.2	  613.0	 3781.0	...
10301587	  781.2	  612.8	 3784.0	...
10301588	  781.4	  612.7	 3786.0	...
10301589	  781.7	  612.6	 3789.0	...
10301590	  782.1	  612.2	 3789.0	...
10301591	  782.1	  611.7	 3788.0	...
10301592	  782.2	  611.2	 3788.0	...
10301593	  782.2	  610.9	 3787.0	...
10301594	  782.2	  610.8	 3792.0	...
10301595	  782.2	  610.8	 3796.0	...
10301596	  782.1	  611.1	 3799.0	...
10301597	  782.1	  611.9	 3798.0	...
10301598	  782.0	  612.6	 3796.0	...
10301599	  781.8	  612.9	 3796.0	...
10301600	  781.6	  612.5	 3797.0	...
10301601	  781.7	  612.0	 3798.0	...
10301602	  781.8	  611.8	 3794.0	...
10301603	  781.9	  611.8	 3790.0	...
10301604	  781.7	  611.9	 3786.0	...
10301605	  781.5	  611.9	 3786.0	...
10301606	  781.3	  611.7	 3784.0	...
10301607	  781.2	  611.7	 3782.0	...
10301608	  781.1	  611.9	 3780.0	...
10301609	  781.1	  612.0	 3780.0	...
10301610	  781.2	  612.3	 3780.0	...
10301611	  781.3	  612.6	 3781.0	...
10301612	  781.4	  611.9	 3785.0	...
10301613	  781.3	  610.9	 3789.0	...
10301614	  781.2	  610.0	 3792.0	...
10301615	  781.5	  610.2	 3793.0	...
10301616	  781.7	  610.3	 3792.0	...
10301617	  781.7	  610.3	 3791.0	...
10301618	  781.5	  610.5	 3792.0	...
10301619	  781.2	  610.9	 3793.0	...
10301620	  781.1	  611.4	 3794.0	...
10301621	  781.2	  611.6	 3796.0	...
10301622	  781.8	  611.5	 3798.0	...
10301623	  782.4	  611.4	 3796.0	...
10301624	  782.8	  611.3	 3792.0	...
10301625	  782.7	  611.6	 3787.0	...
10301626	  782.5	  612.0	 3787.0	...
10301627	  781.7	  612.1	 3786.0	...
10301628	  781.1	  611.8	 3786.0	...
10301629	  780.5	  611.7	 3786.0	...
10301630	  780.5	  611.8	 3786.0	...
10301631	  780.7	  611.1	 3789.0	...
10301632	  780.9	  610.4	 3792.0	...
10301633	  781.2	  609.8	 3796.0	...
10301634	  781.0	  610.0	 3796.0	...
10301635	  780.9	  610.1	 3796.0	...
10301636	  780.8	  610.3	 3795.0	...
10301637	  780.9	  610.5	 3795.0	...
10301638	  781.3	  610.8	 3796.0	...
10301639	  781.5	  610.9	 3795.0	...
10301640	  781.7	  610.8	 3794.0	...
10301641	  781.7	  610.6	 3793.0	...
10301642	  781.6	  610.4	 3791.0	...
10301643	  781.4	  610.4	 3790.0	...
10301644	  781.2	  610.6	 3789.0	...
10301645	  781.2	  610.9	 3789.0	...
10301646	  781.1	  611.2	 3789.0	...
10301647	  780.9	  610.7	 3789.0	...
10301648	  780.7	  610.1	 3791.0	...
10301649	  780.6	  609.8	 3793.0	...
10301650	  780.5	  610.1	 3795.0	...
10301651	  780.4	  610.5	 3795.0	...
10301652	  780.4	  610.4	 3795.0	...
10301653	  780.5	  610.7	 3795.0	...
10301654	  780.7	  611.0	 3795.0	...
10301655	  781.0	  611.2	 3797.0	...
10301656	  781.0	  611.2	 3799.0	...
10301657	  780.9	  611.2	 3797.0	...
10301658	  780.8	  611.3	 3794.0	...
10301659	  780.8	  611.3	 3791.0	...
10301660	  780.8	  611.1	 3792.0	...
10301661	  780.8	  610.8	 3795.0	...
10301662	  780.9	  610.5	 3797.0	...
10301663	  781.0	  610.8	 3800.0	...
10301664	  781.1	  611.2	 3799.0	...
10301665	  781.1	  611.5	 3796.0	...
10301666	  781.4	  611.2	 3794.0	...
10301667	  781.6	  611.0	 3793.0	...
10301668	  781.8	  610.9	 3793.0	...
10301669	  781.7	  611.1	 3793.0	...
10301670	  781.7	  611.4	 3793.0	...
10301671	  781.4	  611.5	 3792.0	...
10301672	  781.2	  611.4	 3792.0	...
10301673	  781.1	  611.2	 3793.0	...
10301674	  781.6	  611.1	 3794.0	...
10301675	  781.9	  611.2	 3796.0	...
10301676	  781.9	  611.3	 3797.0	...
10301677	  781.8	  611.4	 3797.0	...
10301678	  781.8	  611.4	 3794.0	...
10301679	  781.8	  611.6	 3791.0	...
10301680	  781.8	  611.7	 3790.0	...
10301681	  781.8	  611.8	 3790.0	...
10301682	  781.7	  611.8	 3790.0	...
10301683	  781.6	  611.8	 3793.0	...
10301684	  781.5	  612.0	 3798.0	...
10301685	  781.5	  612.2	 3802.0	...
10301686	  781.6	  612.6	 3803.0	...
10301687	  781.6	  612.8	 3804.0	...
10301688	  781.5	  612.5	 3805.0	...
10301689	  781.3	  612.1	 3806.0	...
10301690	  781.0	  611.4	 3806.0	...
10301691	  780.9	  611.2	 3806.0	...
10301692	  781.1	  610.9	 3801.0	...
10301693	  781.2	  611.0	 3797.0	...
10301694	  781.1	  611.0	 3793.0	...
10301695	  781.1	  611.0	 3793.0	...
10301696	  781.2	  611.2	 3794.0	...
10301697	  781.4	  611.4	 3797.0	...
10301698	  781.8	  611.6	 3801.0	...
10301699	  782.2	  611.6	 3804.0	...
10301700	  782.5	  611.6	 3803.0	...
10301701	  782.5	  611.8	 3802.0	...
10301702	  782.5	  612.0	 3803.0	...
10301703	  782.4	  612.2	 3806.0	...
10301704	  782.3	  612.1	 3808.0	...
10301705	  782.0	  612.0	 3808.0	...
10301706	  782.0	  612.2	 3808.0	...
10301707	  781.9	  612.4	 3808.0	...
10301708	  782.2	  612.5	 3808.0	...
10301709	  782.6	  612.3	 3808.0	...
10301710	  782.9	  611.7	 3809.0	...
10301711	  782.9	  611.2	 3809.0	...
10301712	  782.5	  610.8	 3809.0	...
10301713	  782.2	  610.8	 3810.0	...
10301714	  782.3	  610.8	 3811.0	...
10301715	  782.0	  610.8	 3811.0	...
10301716	  781.7	  610.8	 3811.0	...
10301717	  781.4	  610.7	 3809.0	...
10301718	  781.5	  610.8	 3806.0	...
10301719	  781.6	  610.9	 3805.0	...
10301720	  781.9	  611.1	 3809.0	...
10301721	  782.1	  611.0	 3812.0	...
10301722	  782.2	  610.9	 3814.0	...
10301723	  782.5	  610.8	 3813.0	...
10301724	  782.8	  610.8	 3812.0	...
10301725	  782.1	  610.8	 3813.0	...
10301726	  781.2	  610.8	 3814.0	...
10301727	  780.2	  610.8	 3817.0	...
10301728	  780.3	  610.9	 3818.0	...
10301729	  780.5	  610.9	 3817.0	...
10301730	  780.8	  610.9	 3816.0	...
10301731	  781.1	  610.8	 3816.0	...
10301732	  781.2	  610.8	 3817.0	...
10301733	  781.2	  610.7	 3819.0	...
10301734	  781.1	  610.7	 3816.0	...
10301735	  781.4	  610.3	 3813.0	...
10301736	  781.7	  609.9	 3814.0	...
10301737	  781.8	  609.8	 3818.0	...
10301738	  781.5	  610.0	 3821.0	...
10301739	  781.3	  610.3	 3820.0	...
10301740	  781.3	  610.3	 3819.0	...
10301741	  781.5	  610.2	 3818.0	...
10301742	  781.6	  610.1	 3816.0	...
10301743	  781.7	  610.1	 3815.0	...
10301744	  781.6	  610.2	 3814.0	...
10301745	  781.5	  610.3	 3816.0	...
10301746	  781.2	  610.5	 3819.0	...
10301747	  780.9	  610.4	 3822.0	...
MSG	10301748 0000 _ Number On
10301748	  780.5	  610.1	 3823.0	...
10301749	  780.5	  609.9	 3823.0	...
10301750	  780.9	  609.9	 3822.0	...
10301751	  781.1	  609.8	 3825.0	...
10301752	  781.2	  609.7	 3828.0	...
10301753	  781.1	  609.9	 3828.0	...
10301754	  781.6	  610.2	 3825.0	...
10301755	  782.1	  610.5	 3823.0	...
10301756	  782.7	  610.1	 3825.0	...
10301757	  782.7	  609.9	 3827.0	...
10301758	  782.7	  609.8	 3826.0	...
10301759	  782.4	  610.0	 3827.0	...
10301760	  782.1	  610.2	 3829.0	...
10301761	  781.8	  610.3	 3828.0	...
10301762	  781.9	  610.4	 3827.0	...
10301763	  782.0	  610.1	 3825.0	...
10301764	  782.0	  609.6	 3824.0	...
10301765	  782.0	  609.3	 3824.0	...
10301766	  781.9	  609.6	 3824.0	...
10301767	  781.9	  609.8	 3827.0	...
10301768	  782.0	  609.7	 3830.0	...
10301769	  782.1	  609.7	 3833.0	...
10301770	  782.1	  609.9	 3834.0	...
10301771	  782.1	  610.1	 3837.0	...
10301772	  782.0	  610.3	 3840.0	...
10301773	  781.7	  610.3	 3839.0	...
10301774	  781.3	  610.3	 3837.0	...
10301775	  781.1	  610.4	 3834.0	...
10301776	  781.2	  610.6	 3833.0	...
10301777	  781.5	  610.7	 3837.0	...
10301778	  781.9	  610.5	 3843.0	...
10301779	  782.3	  610.3	 3847.0	...
10301780	  782.5	  610.2	 3846.0	...
10301781	  782.3	  610.1	 3843.0	...
10301782	  782.1	  610.1	 3840.0	...
10301783	  781.9	  610.0	 3838.0	...
10301784	  781.9	  609.8	 3840.0	...
10301785	  781.9	  609.7	 3842.0	...
10301786	  781.7	  609.7	 3848.0	...
10301787	  781.2	  609.9	 3854.0	...
10301788	  780.7	  609.8	 3852.0	...
10301789	  781.1	  609.3	 3847.0	...
10301790	  781.9	  608.7	 3841.0	...
10301791	  782.7	  608.3	 3842.0	...
10301792	  782.5	  608.1	 3844.0	...
10301793	  782.3	  607.9	 3848.0	...
10301794	  782.0	  608.0	 3851.0	...
10301795	  782.0	  608.3	 3853.0	...
10301796	  782.1	  607.9	 3856.0	...
10301797	  782.3	  607.3	 3858.0	...
10301798	  782.5	  606.6	 3860.0	...
10301799	  782.7	  606.5	 3858.0	...
10301800	  782.8	  606.4	 3857.0	...
10301801	  782.9	  606.8	 3858.0	...
10301802	  782.7	  607.3	 3860.0	...
10301803	  782.6	  607.8	 3861.0	...
10301804	  782.5	  607.8	 3859.0	...
10301805	  782.6	  607.8	 3858.0	...
10301806	  782.7	  607.9	 3858.0	...
10301807	  782.9	  608.0	 3859.0	...
10301808	  783.0	  608.0	 3859.0	...
10301809	  782.9	  607.1	 3859.0	...
10301810	  782.8	  606.2	 3861.0	...
10301811	  782.7	  606.0	 3863.0	...
10301812	  782.7	  606.7	 3864.0	...
10301813	  782.7	  607.7	 3863.0	...
10301814	  782.7	  608.0	 3862.0	...
10301815	  782.8	  607.6	 3862.0	...
10301816	  782.4	  607.0	 3864.0	...
10301817	  782.0	  606.4	 3865.0	...
10301818	  782.0	  606.4	 3866.0	...
10301819	  782.3	  606.3	 3867.0	...
10301820	  782.5	  606.1	 3870.0	...
10301821	  782.2	  606.2	 3872.0	...
10301822	  781.9	  606.5	 3875.0	...
10301823	  781.9	  606.7	 3876.0	...
10301824	  781.9	  606.7	 3877.0	...
10301825	  782.2	  606.4	 3879.0	...
10301826	  782.5	  606.1	 3880.0	...
10301827	  782.7	  605.9	 3883.0	...
10301828	  782.8	  606.0	 3885.0	...
10301829	  782.8	  606.1	 3886.0	...
10301830	  782.9	  605.8	 3884.0	...
10301831	  782.8	  605.4	 3883.0	...
10301832	  782.7	  605.1	 3883.0	...
10301833	  782.7	  605.2	 3883.0	...
10301834	  782.7	  605.4	 3884.0	...
10301835	  782.7	  605.5	 3885.0	...
10301836	  782.8	  605.5	 3885.0	...
10301837	  782.8	  605.6	 3886.0	...
10301838	  782.5	  605.6	 3885.0	...
10301839	  782.3	  605.6	 3884.0	...
10301840	  782.1	  605.5	 3884.0	...
10301841	  782.1	  605.4	 3887.0	...
10301842	  782.3	  605.3	 3891.0	...
10301843	  782.5	  605.4	 3894.0	...
10301844	  782.8	  605.5	 3894.0	...
10301845	  782.8	  605.5	 3896.0	...
10301846	  782.8	  606.0	 3897.0	...
10301847	  782.9	  606.5	 3898.0	...
10301848	  782.8	  606.7	 3895.0	...
10301849	  782.7	  606.4	 3892.0	...
10301850	  782.5	  605.5	 3892.0	...
10301851	  782.7	  604.9	 3895.0	...
10301852	  782.9	  604.2	 3897.0	...
10301853	  782.6	  604.9	 3897.0	...
10301854	  782.1	  605.6	 3900.0	...
10301855	  781.5	  606.3	 3903.0	...
10301856	  781.9	  606.3	 3906.0	...
10301857	  782.2	  606.2	 3905.0	...
10301858	  782.5	  605.9	 3904.0	...
10301859	  782.8	  605.4	 3904.0	...
10301860	  783.2	  605.1	 3905.0	...
10301861	  783.5	  605.0	 3908.0	...
10301862	  783.5	  605.2	 3915.0	...
10301863	  783.4	  605.2	 3921.0	...
10301864	  783.2	  605.4	 3925.0	...
10301865	  783.0	  605.5	 3926.0	...
10301866	  782.7	  605.6	 3922.0	...
10301867	  782.5	  605.7	 3918.0	...
10301868	  782.4	  605.8	 3914.0	...
10301869	  782.4	  605.4	 3917.0	...
10301870	  782.5	  604.9	 3920.0	...
10301871	  782.7	  604.3	 3921.0	...
10301872	  783.5	  603.9	 3918.0	...
10301873	  784.2	  603.6	 3923.0	...
10301874	  784.8	  603.4	 3929.0	...
10301875	  784.9	  603.2	 3934.0	...
10301876	  784.9	  602.9	 3933.0	...
10301877	  784.6	  602.8	 3932.0	...
10301878	  784.2	  602.7	 3931.0	...
10301879	  783.7	  602.7	 3932.0	...
10301880	  783.5	  603.3	 3932.0	...
10301881	  783.3	  604.0	 3932.0	...
10301882	  783.2	  604.9	 3929.0	...
10301883	  783.2	  605.2	 3926.0	...
10301884	  783.3	  605.6	 3923.0	...
10301885	  783.6	  605.0	 3922.0	...
10301886	  783.9	  604.3	 3922.0	...
10301887	  784.2	  604.1	 3924.0	...
10301888	  784.2	  604.6	 3927.0	...
10301889	  784.3	  604.6	 3931.0	...
10301890	  784.4	  604.1	 3935.0	...
10301891	  784.5	  603.5	 3936.0	...
10301892	  784.6	  603.6	 3938.0	...
10301893	  784.7	  603.7	 3940.0	...
10301894	  784.7	  603.7	 3943.0	...
10301895	  784.6	  603.4	 3942.0	...
10301896	  784.6	  602.8	 3939.0	...
10301897	  784.5	  602.5	 3935.0	...
10301898	  784.4	  602.2	 3933.0	...
10301899	  784.6	  602.2	 3934.0	...
10301900	  785.0	  602.2	 3935.0	...
10301901	  784.7	  602.5	 3936.0	...
10301902	  784.0	  602.8	 3938.0	...
10301903	  783.6	  603.3	 3943.0	...
10301904	  784.1	  603.5	 3947.0	...
10301905	  784.6	  603.6	 3949.0	...
10301906	  785.0	  603.7	 3948.0	...
10301907	  785.0	  603.8	 3948.0	...
10301908	  785.1	  603.9	 3948.0	...
10301909	  784.6	  603.9	 3949.0	...
10301910	  784.1	  603.8	 3951.0	...
10301911	  783.6	  603.6	 3953.0	...
10301912	  783.6	  603.3	 3953.0	...
10301913	  783.6	  603.1	 3950.0	...
10301914	  783.7	  602.7	 3947.0	...
10301915	  783.8	  602.5	 3946.0	...
10301916	  783.9	  602.2	 3949.0	...
10301917	  784.3	  602.0	 3951.0	...
10301918	  784.5	  601.8	 3952.0	...
10301919	  784.8	  601.7	 3956.0	...
10301920	  784.9	  601.7	 3961.0	...
10301921	  784.9	  601.7	 3964.0	...
10301922	  784.8	  601.9	 3964.0	...
10301923	  784.7	  602.0	 3963.0	...
10301924	  784.7	  602.2	 3962.0	...
10301925	  784.6	  602.1	 3962.0	...
10301926	  784.5	  602.0	 3962.0	...
10301927	  784.5	  602.1	 3962.0	...
10301928	  784.1	  602.4	 3963.0	...
10301929	  783.8	  602.8	 3964.0	...
10301930	  783.5	  602.8	 3965.0	...
10301931	  783.5	  602.6	 3967.0	...
10301932	  783.4	  602.3	 3968.0	...
10301933	  783.5	  602.0	 3969.0	...
10301934	  783.6	  601.8	 3972.0	...
10301935	  783.7	  601.8	 3973.0	...
10301936	  783.7	  602.0	 3974.0	...
10301937	  783.3	  602.2	 3973.0	...
10301938	  782.9	  602.2	 3972.0	...
10301939	  783.1	  602.3	 3971.0	...
10301940	  784.0	  602.5	 3971.0	...
10301941	  785.0	  602.7	 3972.0	...
10301942	  785.3	  603.0	 3973.0	...
10301943	  785.2	  602.9	 3974.0	...
10301944	  784.9	  602.6	 3974.0	...
10301945	  784.8	  602.3	 3974.0	...
10301946	  784.5	  602.3	 3973.0	...
10301947	  784.2	  602.5	 3972.0	...
10301948	  784.3	  602.7	 3972.0	...
10301949	  784.8	  602.8	 3973.0	...
10301950	  785.0	  602.9	 3975.0	...
10301951	  784.6	  602.9	 3981.0	...
10301952	  784.3	  603.1	 3985.0	...
10301953	  784.2	  603.2	 3987.0	...
10301954	  784.4	  603.2	 3986.0	...
10301955	  784.6	  602.9	 3985.0	...
10301956	  784.4	  602.5	 3985.0	...
10301957	  784.0	  602.7	 3985.0	...
10301958	  783.6	  603.2	 3985.0	...
10301959	  784.0	  603.4	 3986.0	...
10301960	  784.5	  603.4	 3987.0	...
10301961	  784.7	  603.5	 3992.0	...
10301962	  784.4	  603.4	 3998.0	...
10301963	  784.0	  603.0	 4003.0	...
10301964	  784.0	  602.7	 4004.0	...
10301965	  784.2	  602.8	 4004.0	...
10301966	  784.4	  602.8	 4003.0	...
10301967	  784.5	  602.8	 4002.0	...
10301968	  784.5	  602.8	 4002.0	...
10301969	  784.4	  602.5	 4004.0	...
10301970	  784.3	  602.2	 4007.0	...
10301971	  784.4	  601.8	 4006.0	...
10301972	  784.6	  601.8	 4005.0	...
10301973	  784.7	  601.7	 4002.0	...
10301974	  784.7	  601.7	 4001.0	...
10301975	  784.7	  602.0	 3999.0	...
10301976	  784.9	  602.3	 3998.0	...
10301977	  785.1	  602.1	 3999.0	...
10301978	  784.5	  601.7	 4002.0	...
10301979	  783.8	  601.2	 4005.0	...
10301980	  783.5	  601.2	 4005.0	...
10301981	  783.7	  601.0	 4005.0	...
10301982	  784.0	  600.8	 4006.0	...
10301983	  784.1	  600.6	 4007.0	...
10301984	  784.2	  600.6	 4007.0	...
10301985	  784.3	  600.7	 4007.0	...
10301986	  784.3	  600.7	 4007.0	...
10301987	  784.6	  600.8	 4006.0	...
10301988	  784.7	  601.3	 4006.0	...
10301989	  784.4	  601.9	 4006.0	...
10301990	  784.0	  601.8	 4008.0	...
10301991	  783.7	  601.3	 4011.0	...
10301992	  783.9	  601.2	 4010.0	...
10301993	  784.0	  601.7	 4007.0	...
10301994	  784.0	  602.5	 4007.0	...
10301995	  784.0	  603.0	 4010.0	...
10301996	  783.9	  602.7	 4013.0	...
10301997	  783.8	  602.1	 4014.0	...
10301998	  783.8	  601.6	 4014.0	...
10301999	  783.7	  601.6	 4014.0	...
10302000	  783.7	  601.6	 4014.0	...
10302001	  783.5	  601.6	 4017.0	...
10302002	  783.4	  601.5	 4020.0	...
10302003	  783.3	  601.6	 4022.0	...
10302004	  783.2	  601.7	 4023.0	...
10302005	  783.2	  602.0	 4024.0	...
10302006	  783.4	  602.1	 4025.0	...
10302007	  783.7	  602.2	 4025.0	...
10302008	  783.7	  602.3	 4024.0	...
10302009	  783.5	  602.1	 4022.0	...
10302010	  783.4	  601.8	 4022.0	...
10302011	  783.4	  601.6	 4024.0	...
10302012	  783.6	  601.7	 4026.0	...
10302013	  783.7	  602.0	 4027.0	...
10302014	  783.8	  602.4	 4026.0	...
10302015	  783.7	  602.9	 4025.0	...
10302016	  783.5	  603.3	 4025.0	...
10302017	  783.2	  603.0	 4027.0	...
10302018	  783.0	  602.6	 4028.0	...
10302019	  782.8	  602.2	 4028.0	...
10302020	  782.7	  602.1	 4029.0	...
10302021	  783.0	  602.0	 4030.0	...
10302022	  783.4	  602.3	 4032.0	...
10302023	  783.6	  602.6	 4034.0	...
10302024	  783.5	  602.9	 4037.0	...
10302025	  783.3	  603.1	 4037.0	...
10302026	  783.3	  603.3	 4037.0	...
10302027	  783.3	  603.2	 4037.0	...
10302028	  783.3	  603.1	 4037.0	...
10302029	  783.2	  603.0	 4036.0	...
10302030	  783.2	  603.0	 4034.0	...
10302031	  783.3	  603.1	 4033.0	...
10302032	  783.3	  603.1	 4034.0	...
10302033	  783.3	  603.0	 4036.0	...
10302034	  783.5	  602.6	 4039.0	...
10302035	  783.5	  602.3	 4040.0	...
10302036	  783.5	  601.8	 4041.0	...
10302037	  783.3	  601.8	 4042.0	...
10302038	  783.1	  601.7	 4042.0	...
10302039	  782.9	  601.7	 4040.0	...
10302040	  783.0	  601.7	 4037.0	...
10302041	  783.1	  601.6	 4034.0	...
10302042	  783.1	  601.4	 4035.0	...
10302043	  783.1	  601.2	 4038.0	...
10302044	  783.0	  601.0	 4041.0	...
10302045	  783.1	  600.8	 4044.0	...
10302046	  783.2	  600.7	 4047.0	...
10302047	  783.5	  600.7	 4050.0	...
10302048	  783.6	  601.3	 4049.0	...
10302049	  783.8	  602.0	 4045.0	...
10302050	  783.8	  602.4	 4042.0	...
10302051	  783.5	  602.1	 4042.0	...
10302052	  783.2	  601.6	 4042.0	...
10302053	  782.9	  601.5	 4042.0	...
10302054	  782.9	  601.5	 4043.0	...
10302055	  782.9	  601.5	 4043.0	...
10302056	  782.9	  601.5	 4043.0	...
10302057	  782.8	  601.6	 4042.0	...
10302058	  782.7	  601.8	 4041.0	...
10302059	  782.5	  601.8	 4042.0	...
10302060	  782.4	  601.7	 4043.0	...
10302061	  782.4	  601.5	 4043.0	...
10302062	  782.3	  601.6	 4043.0	...
10302063	  782.1	  601.5	 4043.0	...
10302064	  781.9	  601.4	 4043.0	...
MSG	10302065 0000 _ Number Off
10302065	  782.0	  601.2	 4044.0	...
10302066	  782.4	  601.3	 4043.0	...
10302067	  782.7	  601.5	 4043.0	...
10302068	  783.0	  601.7	 4042.0	...
10302069	  783.0	  601.9	 4046.0	...
10302070	  782.9	  602.0	 4050.0	...
10302071	  782.9	  602.1	 4055.0	...
10302072	  782.8	  602.1	 4055.0	...
10302073	  782.7	  602.1	 4054.0	...
10302074	  782.6	  602.3	 4053.0	...
10302075	  782.3	  602.6	 4052.0	...
10302076	  782.1	  602.8	 4051.0	...
10302077	  782.0	  602.6	 4050.0	...
10302078	  782.0	  602.0	 4049.0	...
10302079	  781.9	  601.5	 4048.0	...
10302080	  781.8	  601.1	 4048.0	...
10302081	  781.8	  601.2	 4049.0	...
10302082	  781.9	  601.2	 4051.0	...
10302083	  782.0	  601.9	 4052.0	...
10302084	  782.1	  602.6	 4053.0	...
10302085	  782.0	  603.4	 4054.0	...
10302086	  781.7	  603.5	 4054.0	...
10302087	  781.5	  603.3	 4053.0	...
10302088	  781.3	  602.9	 4049.0	...
10302089	  781.3	  602.6	 4046.0	...
10302090	  781.3	  602.6	 4045.0	...
10302091	  781.5	  602.9	 4045.0	...
10302092	  781.7	  602.9	 4047.0	...
10302093	  781.7	  602.9	 4049.0	...
10302094	  781.5	  602.7	 4050.0	...
10302095	  781.3	  602.9	 4050.0	...
10302096	  781.2	  602.8	 4051.0	...
10302097	  781.2	  602.6	 4051.0	...
10302098	  781.3	  602.5	 4055.0	...
10302099	  781.5	  602.5	 4058.0	...
10302100	  781.5	  602.5	 4061.0	...
10302101	  781.2	  602.5	 4060.0	...
10302102	  781.0	  602.5	 4059.0	...
10302103	  780.9	  603.1	 4058.0	...
10302104	  781.0	  603.6	 4056.0	...
10302105	  780.9	  604.1	 4053.0	...
10302106	  780.7	  604.0	 4052.0	...
10302107	  780.9	  604.2	 4053.0	...
10302108	  781.2	  604.4	 4054.0	...
10302109	  781.5	  604.1	 4056.0	...
10302110	  781.5	  603.7	 4057.0	...
10302111	  781.6	  603.6	 4057.0	...
10302112	  781.6	  603.9	 4054.0	...
10302113	  781.7	  604.2	 4052.0	...
10302114	  781.8	  604.2	 4053.0	...
10302115	  781.9	  604.1	 4054.0	...
10302116	  781.9	  603.6	 4058.0	...
10302117	  782.0	  603.0	 4060.0	...
10302118	  782.1	  602.6	 4061.0	...
10302119	  782.2	  603.0	 4059.0	...
10302120	  781.9	  603.7	 4057.0	...
10302121	  781.7	  604.2	 4056.0	...
10302122	  781.9	  604.3	 4055.0	...
10302123	  782.4	  603.7	 4055.0	...
10302124	  782.8	  603.2	 4055.0	...
10302125	  782.7	  602.8	 4055.0	...
10302126	  782.4	  602.8	 4056.0	...
10302127	  781.9	  602.9	 4056.0	...
10302128	  781.5	  602.9	 4056.0	...
10302129	  781.2	  602.9	 4056.0	...
10302130	  781.5	  602.9	 4056.0	...
10302131	  781.6	  602.7	 4057.0	...
10302132	  781.6	  602.6	 4058.0	...
10302133	  781.5	  603.1	 4060.0	...
10302134	  781.5	  603.7	 4061.0	...
10302135	  781.7	  604.5	 4063.0	...
10302136	  781.6	  604.8	 4063.0	...
10302137	  781.6	  605.1	 4063.0	...
10302138	  781.1	  605.2	 4061.0	...
10302139	  780.6	  605.2	 4057.0	...
10302140	  780.5	  605.1	 4054.0	...
10302141	  780.9	  604.7	 4053.0	...
10302142	  780.7	  604.6	 4056.0	...
10302143	  780.0	  604.6	 4058.0	...
10302144	  779.3	  604.7	 4061.0	...
10302145	  779.3	  605.4	 4061.0	...
10302146	  779.6	  605.9	 4062.0	...
10302147	  780.0	  606.3	 4062.0	...
10302148	  780.3	  606.3	 4063.0	...
10302149	  780.2	  605.6	 4063.0	...
10302150	  780.2	  604.9	 4062.0	...
10302151	  780.3	  604.4	 4062.0	...
10302152	  780.5	  605.0	 4063.0	...
10302153	  780.7	  605.6	 4064.0	...
10302154	  780.6	  605.7	 4064.0	...
10302155	  780.6	  605.4	 4061.0	...
10302156	  780.5	  605.2	 4059.0	...
10302157	  780.5	  605.2	 4057.0	...
10302158	  780.5	  605.3	 4056.0	...
10302159	  780.5	  605.3	 4054.0	...
10302160	  780.3	  605.3	 4054.0	...
10302161	  780.0	  605.3	 4054.0	...
10302162	  779.7	  605.1	 4054.0	...
10302163	  779.9	  604.8	 4054.0	...
10302164	  780.4	  604.5	 4058.0	...
10302165	  781.1	  604.7	 4062.0	...
10302166	  781.3	  604.7	 4067.0	...
10302167	  781.2	  604.7	 4069.0	...
10302168	  781.0	  604.3	 4068.0	...
10302169	  780.8	  604.0	 4065.0	...
10302170	  780.9	  603.9	 4062.0	...
10302171	  780.7	  604.0	 4060.0	...
10302172	  780.4	  604.2	 4060.0	...
10302173	  780.2	  604.3	 4060.0	...
10302174	  780.2	  604.5	 4060.0	...
10302175	  780.4	  604.6	 4060.0	...
10302176	  780.5	  604.4	 4058.0	...
10302177	  780.5	  604.1	 4054.0	...
10302178	  780.4	  604.6	 4051.0	...
10302179	  780.3	  605.4	 4052.0	...
10302180	  780.2	  606.0	 4057.0	...
10302181	  780.2	  605.6	 4061.0	...
10302182	  780.4	  605.3	 4059.0	...
10302183	  780.4	  604.9	 4058.0	...
10302184	  780.6	  604.6	 4057.0	...
10302185	  780.7	  604.3	 4057.0	...
10302186	  781.0	  604.1	 4057.0	...
10302187	  781.2	  604.2	 4056.0	...
10302188	  781.4	  604.4	 4057.0	...
10302189	  781.3	  605.0	 4057.0	...
10302190	  781.1	  605.1	 4058.0	...
10302191	  781.0	  605.1	 4059.0	...
10302192	  780.9	  604.8	 4059.0	...
10302193	  780.9	  604.6	 4059.0	...
10302194	  780.8	  604.6	 4058.0	...
10302195	  780.7	  604.6	 4057.0	...
10302196	  780.6	  604.7	 4056.0	...
10302197	  780.6	  604.6	 4052.0	...
10302198	  780.6	  604.3	 4050.0	...
10302199	  780.7	  604.1	 4047.0	...
10302200	  780.8	  604.1	 4047.0	...
10302201	  780.9	  604.1	 4046.0	...
10302202	  780.9	  604.2	 4046.0	...
10302203	  780.7	  604.6	 4046.0	...
10302204	  780.6	  605.0	 4048.0	...
10302205	  780.5	  605.3	 4049.0	...
10302206	  780.3	  605.3	 4049.0	...
10302207	  780.0	  605.4	 4049.0	...
10302208	  779.9	  605.5	 4049.0	...
10302209	  780.0	  605.3	 4053.0	...
10302210	  780.3	  604.8	 4058.0	...
10302211	  780.6	  604.3	 4059.0	...
10302212	  780.6	  604.6	 4056.0	...
10302213	  780.4	  605.1	 4053.0	...
10302214	  780.3	  605.2	 4052.0	...
10302215	  780.0	  604.8	 4052.0	...
10302216	  779.8	  605.1	 4051.0	...
10302217	  779.6	  605.7	 4052.0	...
10302218	  779.8	  606.3	 4053.0	...
10302219	  779.9	  606.1	 4053.0	...
10302220	  779.9	  606.0	 4053.0	...
10302221	  779.9	  605.9	 4053.0	...
10302222	  779.8	  605.9	 4053.0	...
10302223	  780.1	  605.6	 4052.0	...
10302224	  780.3	  605.3	 4052.0	...
10302225	  780.1	  605.2	 4051.0	...
10302226	  779.8	  605.5	 4052.0	...
10302227	  779.5	  605.8	 4049.0	...
10302228	  779.1	  606.1	 4047.0	...
10302229	  778.6	  606.0	 4045.0	...
10302230	  778.3	  605.9	 4045.0	...
10302231	  778.6	  606.2	 4045.0	...
10302232	  779.0	  606.7	 4047.0	...
10302233	  779.2	  606.5	 4048.0	...
10302234	  779.1	  605.8	 4050.0	...
10302235	  778.8	  605.1	 4048.0	...
10302236	  778.4	  605.4	 4048.0	...
10302237	  778.3	  605.9	 4049.0	...
10302238	  778.2	  606.5	 4049.0	...
10302239	  778.7	  606.7	 4050.0	...
10302240	  779.3	  606.6	 4050.0	...
10302241	  779.8	  606.4	 4050.0	...
10302242	  779.7	  606.3	 4049.0	...
10302243	  779.4	  606.4	 4045.0	...
10302244	  779.1	  606.4	 4041.0	...
10302245	  778.9	  606.4	 4042.0	...
10302246	  778.8	  606.2	 4045.0	...
10302247	  778.6	  605.9	 4048.0	...
10302248	  778.5	  605.5	 4049.0	...
10302249	  778.5	  605.3	 4050.0	...
10302250	  778.5	  605.5	 4050.0	...
10302251	  778.4	  605.7	 4048.0	...
10302252	  778.4	  605.9	 4045.0	...
10302253	  778.3	  605.9	 4044.0	...
10302254	  778.4	  605.9	 4046.0	...
10302255	  778.7	  606.0	 4048.0	...
10302256	  778.9	  606.1	 4048.0	...
10302257	  779.0	  606.2	 4048.0	...
10302258	  778.9	  606.5	 4048.0	...
10302259	  778.9	  606.7	 4048.0	...
10302260	  778.9	  607.0	 4047.0	...
10302261	  778.9	  607.0	 4046.0	...
10302262	  778.7	  607.0	 4045.0	...
10302263	  778.6	  606.9	 4044.0	...
10302264	  778.7	  606.8	 4043.0	...
10302265	  778.9	  606.6	 4040.0	...
MSG	10302266 0000 _ Number On
10302266	  778.9	  606.4	 4036.0	...
10302267	  778.9	  606.8	 4032.0	...
10302268	  778.8	  607.4	 4031.0	...
10302269	  778.8	  607.5	 4033.0	...
10302270	  778.6	  607.1	 4036.0	...
10302271	  778.4	  607.5	 4038.0	...
10302272	  778.2	  608.4	 4036.0	...
10302273	  778.2	  608.6	 4034.0	...
10302274	  778.1	  608.0	 4034.0	...
10302275	  777.9	  607.4	 4034.0	...
10302276	  777.7	  607.6	 4036.0	...
10302277	  777.8	  607.7	 4038.0	...
10302278	  778.2	  608.3	 4039.0	...
10302279	  778.6	  608.8	 4039.0	...
10302280	  778.2	  609.5	 4039.0	...
10302281	  777.5	  609.0	 4040.0	...
10302282	  776.7	  608.6	 4040.0	...
10302283	  776.7	  608.5	 4041.0	...
10302284	  776.5	  609.2	 4042.0	...
10302285	  776.4	  609.9	 4043.0	...
10302286	  776.7	  610.2	 4044.0	...
10302287	  777.3	  609.9	 4042.0	...
10302288	  777.8	  609.6	 4038.0	...
10302289	  777.7	  609.7	 4035.0	...
10302290	  777.6	  610.0	 4035.0	...
10302291	  777.6	  610.2	 4034.0	...
10302292	  777.6	  610.2	 4033.0	...
10302293	  777.6	  610.2	 4032.0	...
10302294	  777.5	  610.2	 4031.0	...
10302295	  777.5	  610.0	 4032.0	...
10302296	  777.5	  609.7	 4033.0	...
10302297	  777.5	  609.4	 4035.0	...
10302298	  777.6	  609.2	 4037.0	...
10302299	  777.7	  609.2	 4040.0	...
10302300	  777.8	  609.4	 4041.0	...
10302301	  777.7	  609.7	 4038.0	...
10302302	  777.0	  609.9	 4033.0	...
10302303	  776.5	  609.8	 4028.0	...
10302304	  776.1	  609.6	 4031.0	...
10302305	  776.1	  609.5	 4034.0	...
10302306	  776.1	  609.4	 4037.0	...
10302307	  775.9	  609.6	 4037.0	...
10302308	  775.7	  610.0	 4036.0	...
10302309	  775.5	  610.2	 4037.0	...
10302310	  775.7	  609.8	 4037.0	...
10302311	  776.2	  609.2	 4035.0	...
10302312	  776.6	  609.1	 4033.0	...
10302313	  776.7	  609.3	 4031.0	...
10302314	  776.8	  609.6	 4031.0	...
10302315	  777.0	  609.7	 4030.0	...
10302316	  777.2	  609.9	 4029.0	...
10302317	  777.1	  609.4	 4028.0	...
10302318	  777.1	  608.8	 4028.0	...
10302319	  776.4	  608.9	 4026.0	...
10302320	  775.8	  609.6	 4023.0	...
10302321	  775.2	  610.4	 4024.0	...
10302322	  775.2	  610.5	 4027.0	...
10302323	  775.2	  610.6	 4031.0	...
10302324	  775.2	  610.6	 4032.0	...
10302325	  775.2	  610.9	 4032.0	...
10302326	  775.1	  611.2	 4032.0	...
10302327	  775.1	  611.0	 4032.0	...
10302328	  775.0	  610.6	 4032.0	...
10302329	  774.9	  610.2	 4032.0	...
10302330	  775.1	  610.2	 4030.0	...
10302331	  775.2	  610.1	 4029.0	...
10302332	  775.4	  609.9	 4027.0	...
10302333	  775.5	  610.1	 4026.0	...
10302334	  775.3	  610.4	 4024.0	...
10302335	  775.2	  610.7	 4024.0	...
10302336	  775.1	  610.6	 4025.0	...
10302337	  775.3	  610.5	 4025.0	...
10302338	  775.5	  610.3	 4022.0	...
10302339	  775.5	  610.2	 4020.0	...
10302340	  775.5	  610.6	 4018.0	...
10302341	  775.3	  611.1	 4017.0	...
10302342	  775.1	  611.1	 4016.0	...
10302343	  774.9	  610.6	 4017.0	...
10302344	  774.8	  610.6	 4019.0	...
10302345	  774.9	  611.1	 4017.0	...
10302346	  775.0	  611.5	 4013.0	...
10302347	  775.0	  611.2	 4010.0	...
10302348	  775.0	  610.9	 4012.0	...
10302349	  774.9	  610.6	 4014.0	...
10302350	  774.8	  610.6	 4014.0	...
10302351	  774.7	  610.5	 4014.0	...
10302352	  774.7	  610.3	 4016.0	...
10302353	  774.6	  610.1	 4018.0	...
10302354	  774.5	  609.9	 4019.0	...
10302355	  774.5	  609.7	 4019.0	...
10302356	  774.5	  609.8	 4017.0	...
10302357	  774.5	  610.1	 4015.0	...
10302358	  774.7	  610.7	 4014.0	...
10302359	  774.9	  611.3	 4014.0	...
10302360	  775.2	  611.8	 4016.0	...
10302361	  775.4	  611.4	 4018.0	...
10302362	  775.6	  610.8	 4020.0	...
10302363	  775.7	  610.5	 4020.0	...
10302364	  775.7	  610.6	 4018.0	...
10302365	  775.1	  610.8	 4015.0	...
10302366	  774.4	  611.0	 4013.0	...
10302367	  773.8	  611.4	 4013.0	...
10302368	  774.0	  611.7	 4012.0	...
10302369	  774.4	  611.9	 4013.0	...
10302370	  774.7	  611.9	 4013.0	...
10302371	  775.0	  611.9	 4012.0	...
10302372	  775.4	  611.9	 4010.0	...
10302373	  775.9	  612.0	 4008.0	...
10302374	  775.9	  612.3	 4008.0	...
10302375	  775.5	  612.5	 4009.0	...
10302376	  775.5	  612.6	 4009.0	...
10302377	  776.0	  612.6	 4007.0	...
10302378	  775.7	  612.5	 4004.0	...
10302379	  774.9	  612.0	 4004.0	...
10302380	  774.1	  611.5	 4004.0	...
10302381	  774.0	  611.0	 4004.0	...
10302382	  773.9	  610.8	 4004.0	...
10302383	  773.9	  610.6	 4003.0	...
10302384	  774.0	  610.5	 4004.0	...
10302385	  774.3	  610.6	 4006.0	...
10302386	  774.5	  611.0	 4008.0	...
10302387	  774.4	  611.5	 4006.0	...
10302388	  774.2	  612.0	 4005.0	...
10302389	  774.2	  612.2	 4006.0	...
10302390	  774.3	  612.6	 4008.0	...
10302391	  774.5	  612.8	 4007.0	...
10302392	  774.6	  612.8	 4004.0	...
10302393	  774.7	  612.6	 4003.0	...
10302394	  774.7	  611.9	 4006.0	...
10302395	  774.5	  611.3	 4009.0	...
10302396	  774.3	  610.9	 4013.0	...
10302397	  774.3	  610.9	 4016.0	...
10302398	  774.6	  610.8	 4020.0	...
10302399	  775.0	  610.9	 4021.0	...
10302400	  775.0	  611.0	 4015.0	...
10302401	  774.8	  611.1	 4006.0	...
10302402	  774.4	  611.3	 3997.0	...
10302403	  774.6	  611.4	 3995.0	...
10302404	  775.2	  611.4	 3994.0	...
10302405	  775.8	  611.7	 3995.0	...
10302406	  775.9	  612.3	 3998.0	...
10302407	  776.0	  612.8	 4000.0	...
10302408	  775.9	  612.8	 4000.0	...
10302409	  775.8	  612.6	 3999.0	...
10302410	  775.6	  612.3	 3998.0	...
10302411	  775.7	  612.3	 3998.0	...
10302412	  775.8	  611.8	 3998.0	...
10302413	  775.5	  611.3	 3999.0	...
10302414	  775.2	  610.9	 3999.0	...
10302415	  774.9	  610.9	 3999.0	...
10302416	  774.8	  610.9	 3999.0	...
10302417	  774.7	  610.7	 3999.0	...
10302418	  774.8	  610.6	 3998.0	...
10302419	  774.8	  610.6	 3998.0	...
10302420	  774.7	  611.4	 3997.0	...
10302421	  774.5	  612.1	 3996.0	...
10302422	  774.0	  612.5	 3997.0	...
10302423	  773.8	  612.2	 3998.0	...
10302424	  773.9	  611.8	 3998.0	...
10302425	  774.4	  611.3	 3997.0	...
10302426	  775.0	  610.9	 3996.0	...
10302427	  775.3	  611.0	 3996.0	...
10302428	  775.6	  611.4	 3996.0	...
10302429	  775.8	  611.9	 3996.0	...
10302430	  775.9	  612.0	 3997.0	...
10302431	  775.7	  612.0	 3997.0	...
10302432	  775.6	  611.9	 3997.0	...
10302433	  775.4	  611.7	 3995.0	...
10302434	  775.3	  611.5	 3994.0	...
10302435	  775.3	  611.4	 3993.0	...
10302436	  775.4	  611.5	 3993.0	...
10302437	  775.3	  611.5	 3993.0	...
10302438	  775.3	  611.7	 3993.0	...
10302439	  775.3	  611.9	 3994.0	...
10302440	  775.1	  611.9	 3994.0	...
10302441	  774.8	  611.5	 3993.0	...
10302442	  774.5	  611.2	 3991.0	...
10302443	  774.5	  611.1	 3989.0	...
10302444	  774.8	  611.1	 3990.0	...
10302445	  775.1	  611.4	 3991.0	...
10302446	  775.1	  611.8	 3993.0	...
10302447	  774.8	  612.2	 3993.0	...
10302448	  774.5	  612.2	 3993.0	...
10302449	  774.8	  612.0	 3993.0	...
10302450	  775.1	  611.8	 3993.0	...
10302451	  775.6	  611.4	 3992.0	...
10302452	  775.8	  611.0	 3992.0	...
10302453	  775.7	  610.7	 3992.0	...
10302454	  775.2	  610.5	 3993.0	...
10302455	  774.8	  611.1	 3994.0	...
10302456	  775.1	  611.6	 3995.0	...
10302457	  775.7	  612.1	 3997.0	...
10302458	  776.0	  612.3	 3997.0	...
10302459	  775.8	  612.6	 3996.0	...
10302460	  775.6	  612.9	 3994.0	...
10302461	  775.5	  613.0	 3992.0	...
10302462	  775.2	  613.3	 3992.0	...
10302463	  774.9	  613.5	 3990.0	...
10302464	  774.6	  613.6	 3989.0	...
10302465	  774.7	  613.4	 3987.0	...
10302466	  774.8	  613.1	 3987.0	...
10302467	  774.9	  613.0	 3987.0	...
10302468	  775.0	  613.3	 3986.0	...
10302469	  775.1	  613.9	 3984.0	...
10302470	  775.1	  614.4	 3982.0	...
10302471	  775.1	  614.1	 3983.0	...
10302472	  775.0	  613.9	 3983.0	...
10302473	  775.0	  613.6	 3981.0	...
10302474	  774.9	  613.7	 3980.0	...
10302475	  774.5	  613.6	 3978.0	...
10302476	  774.1	  612.9	 3980.0	...
10302477	  773.6	  612.2	 3983.0	...
10302478	  773.7	  611.5	 3986.0	...
10302479	  774.1	  611.5	 3988.0	...
10302480	  774.5	  612.0	 3989.0	...
10302481	  775.0	  612.5	 3990.0	...
10302482	  775.3	  612.6	 3991.0	...
10302483	  775.4	  612.5	 3988.0	...
10302484	  775.3	  612.4	 3985.0	...
10302485	  775.2	  612.7	 3983.0	...
10302486	  775.3	  612.9	 3984.0	...
10302487	  775.4	  613.3	 3983.0	...
10302488	  775.3	  613.4	 3980.0	...
10302489	  775.1	  613.4	 3978.0	...
10302490	  774.9	  613.2	 3979.0	...
10302491	  774.8	  613.0	 3980.0	...
10302492	  774.8	  613.3	 3980.0	...
10302493	  774.8	  613.6	 3980.0	...
10302494	  774.7	  613.6	 3980.0	...
10302495	  774.5	  613.3	 3978.0	...
10302496	  774.3	  612.9	 3977.0	...
10302497	  774.3	  612.8	 3976.0	...
10302498	  774.3	  612.8	 3976.0	...
10302499	  774.3	  612.9	 3976.0	...
10302500	  774.3	  613.0	 3976.0	...
10302501	  774.2	  612.7	 3976.0	...
10302502	  774.2	  612.4	 3976.0	...
10302503	  774.3	  612.2	 3977.0	...
10302504	  774.3	  612.3	 3976.0	...
10302505	  774.2	  612.4	 3974.0	...
10302506	  774.0	  612.5	 3974.0	...
10302507	  774.1	  612.6	 3976.0	...
10302508	  774.6	  612.6	 3978.0	...
10302509	  775.1	  612.5	 3978.0	...
10302510	  775.6	  612.5	 3978.0	...
10302511	  775.7	  611.9	 3982.0	...
10302512	  775.7	  611.3	 3986.0	...
10302513	  775.5	  610.3	 3991.0	...
10302514	  774.8	  610.0	 3990.0	...
10302515	  774.2	  610.0	 3986.0	...
10302516	  773.9	  610.4	 3979.0	...
10302517	  774.2	  610.3	 3975.0	...
10302518	  774.3	  609.9	 3972.0	...
10302519	  774.3	  609.5	 3971.0	...
10302520	  774.2	  609.6	 3971.0	...
10302521	  774.1	  609.6	 3972.0	...
10302522	  774.2	  609.7	 3973.0	...
10302523	  774.3	  609.8	 3973.0	...
10302524	  774.4	  610.0	 3973.0	...
10302525	  774.8	  610.1	 3973.0	...
10302526	  775.1	  609.9	 3973.0	...
10302527	  775.2	  609.4	 3974.0	...
10302528	  775.1	  609.0	 3978.0	...
10302529	  775.1	  608.9	 3981.0	...
10302530	  775.1	  609.1	 3981.0	...
10302531	  774.9	  609.1	 3980.0	...
10302532	  774.8	  609.2	 3977.0	...
10302533	  774.7	  608.9	 3974.0	...
10302534	  774.8	  608.6	 3971.0	...
10302535	  774.6	  608.6	 3970.0	...
10302536	  774.5	  608.8	 3971.0	...
10302537	  774.5	  609.1	 3972.0	...
10302538	  774.5	  608.9	 3971.0	...
10302539	  774.5	  608.7	 3971.0	...
10302540	  774.3	  608.7	 3974.0	...
10302541	  774.0	  608.9	 3978.0	...
10302542	  773.8	  609.2	 3980.0	...
10302543	  773.9	  609.4	 3978.0	...
10302544	  773.9	  609.6	 3978.0	...
10302545	  774.1	  608.9	 3980.0	...
10302546	  774.2	  608.0	 3982.0	...
10302547	  774.5	  607.9	 3983.0	...
10302548	  774.7	  608.6	 3982.0	...
10302549	  774.9	  609.5	 3981.0	...
10302550	  774.8	  609.6	 3980.0	...
10302551	  774.4	  609.8	 3982.0	...
10302552	  774.0	  609.8	 3984.0	...
10302553	  773.8	  609.9	 3985.0	...
10302554	  773.8	  609.6	 3985.0	...
10302555	  773.6	  609.3	 3985.0	...
10302556	  773.3	  609.1	 3984.0	...
10302557	  773.2	  608.9	 3989.0	...
10302558	  773.3	  608.8	 3994.0	...
10302559	  773.4	  608.8	 3994.0	...
10302560	  773.5	  609.3	 3988.0	...
10302561	  773.5	  609.8	 3983.0	...
10302562	  773.9	  609.7	 3983.0	...
10302563	  774.2	  609.2	 3985.0	...
10302564	  774.7	  609.1	 3987.0	...
10302565	  774.8	  609.4	 3989.0	...
10302566	  774.7	  609.6	 3993.0	...
10302567	  774.5	  609.3	 3997.0	...
10302568	  774.2	  609.0	 4000.0	...
10302569	  773.9	  609.0	 3999.0	...
10302570	  773.8	  609.2	 3998.0	...
10302571	  773.7	  609.2	 3997.0	...
10302572	  773.5	  609.2	 3997.0	...
10302573	  773.3	  609.3	 3994.0	...
10302574	  773.4	  609.4	 3991.0	...
10302575	  773.7	  609.5	 3989.0	...
10302576	  773.5	  609.5	 3991.0	...
10302577	  773.1	  609.5	 3992.0	...
10302578	  772.9	  609.5	 3994.0	...
MSG	10302579 0000 _ Number Off
10302579	  773.0	  609.5	 3996.0	...
10302580	  773.1	  609.6	 3998.0	...
10302581	  773.1	  609.8	 3999.0	...
10302582	  773.0	  609.7	 3999.0	...
10302583	  772.9	  609.8	 3999.0	...
10302584	  773.1	  609.9	 3999.0	...
10302585	  773.5	  610.3	 3999.0	...
10302586	  774.0	  610.6	 3998.0	...
10302587	  773.9	  610.9	 3996.0	...
10302588	  773.6	  611.1	 3996.0	...
10302589	  773.1	  610.2	 3996.0	...
10302590	  773.2	  609.2	 3996.0	...
10302591	  773.3	  608.6	 4000.0	...
10302592	  773.5	  609.0	 4005.0	...
10302593	  773.5	  609.5	 4009.0	...
10302594	  773.5	  609.5	 4010.0	...
10302595	  773.0	  609.5	 4010.0	...
10302596	  772.6	  609.4	 4011.0	...
10302597	  772.1	  609.3	 4012.0	...
10302598	  772.0	  609.3	 4013.0	...
10302599	  772.5	  609.6	 4013.0	...
10302600	  773.0	  610.2	 4013.0	...
10302601	  773.3	  610.9	 4012.0	...
10302602	  773.0	  611.1	 4012.0	...
10302603	  772.8	  610.7	 4012.0	...
10302604	  773.1	  610.3	 4011.0	...
10302605	  773.4	  610.2	 4007.0	...
10302606	  773.6	  610.5	 4003.0	...
10302607	  773.6	  610.7	 3999.0	...
10302608	  773.5	  610.4	 4000.0	...
10302609	  773.2	  609.9	 4002.0	...
10302610	  773.0	  609.3	 4003.0	...
10302611	  773.0	  609.2	 4005.0	...
10302612	  773.2	  609.1	 4004.0	...
10302613	  773.4	  609.2	 4004.0	...
10302614	  773.6	  609.4	 4004.0	...
10302615	  773.8	  609.6	 4005.0	...
10302616	  773.8	  609.7	 4006.0	...
10302617	  773.7	  609.8	 4007.0	...
10302618	  773.5	  609.7	 4007.0	...
10302619	  773.4	  609.7	 4006.0	...
10302620	  773.2	  609.8	 4007.0	...
10302621	  773.2	  609.8	 4007.0	...
10302622	  773.2	  610.1	 4007.0	...
10302623	  773.2	  610.3	 4006.0	...
10302624	  773.4	  610.6	 4007.0	...
10302625	  773.5	  610.6	 4009.0	...
10302626	  773.3	  610.3	 4010.0	...
10302627	  772.6	  610.1	 4010.0	...
10302628	  771.9	  609.9	 4011.0	...
10302629	  771.6	  610.0	 4013.0	...
10302630	  772.0	  610.0	 4014.0	...
10302631	  772.3	  610.1	 4015.0	...
10302632	  772.4	  610.1	 4015.0	...
10302633	  772.3	  610.2	 4014.0	...
10302634	  772.5	  610.1	 4014.0	...
10302635	  773.0	  610.1	 4014.0	...
10302636	  773.0	  610.2	 4015.0	...
10302637	  772.6	  609.7	 4016.0	...
10302638	  772.6	  609.1	 4017.0	...
10302639	  772.6	  609.2	 4018.0	...
10302640	  772.7	  609.8	 4019.0	...
10302641	  772.5	  610.6	 4021.0	...
10302642	  772.6	  610.7	 4021.0	...
10302643	  772.8	  610.8	 4021.0	...
10302644	  772.9	  610.7	 4020.0	...
10302645	  772.9	  610.6	 4020.0	...
10302646	  772.6	  610.6	 4021.0	...
10302647	  772.5	  610.8	 4021.0	...
10302648	  772.6	  611.0	 4022.0	...
10302649	  772.9	  610.7	 4022.0	...
10302650	  773.1	  610.4	 4022.0	...
10302651	  773.0	  610.2	 4022.0	...
10302652	  773.0	  610.4	 4022.0	...
10302653	  773.1	  610.6	 4022.0	...
10302654	  773.2	  610.6	 4020.0	...
10302655	  773.3	  610.5	 4019.0	...
10302656	  773.3	  610.7	 4020.0	...
10302657	  773.4	  611.1	 4022.0	...
10302658	  773.4	  611.5	 4023.0	...
10302659	  773.3	  611.7	 4021.0	...
10302660	  773.3	  611.9	 4020.0	...
10302661	  773.2	  612.1	 4019.0	...
10302662	  773.1	  611.8	 4019.0	...
10302663	  773.0	  611.2	 4019.0	...
10302664	  772.9	  610.8	 4019.0	...
10302665	  773.0	  610.9	 4019.0	...
10302666	  773.2	  611.1	 4019.0	...
10302667	  773.3	  611.0	 4022.0	...
10302668	  773.2	  610.9	 4024.0	...
10302669	  772.7	  610.9	 4026.0	...
10302670	  772.3	  610.5	 4025.0	...
10302671	  772.0	  610.1	 4025.0	...
10302672	  772.2	  609.8	 4026.0	...
10302673	  772.3	  610.0	 4027.0	...
10302674	  772.6	  610.3	 4025.0	...
10302675	  772.9	  610.8	 4020.0	...
10302676	  773.1	  611.1	 4017.0	...
10302677	  773.2	  611.3	 4015.0	...
10302678	  773.1	  611.1	 4015.0	...
10302679	  773.0	  610.8	 4020.0	...
10302680	  773.1	  610.4	 4026.0	...
10302681	  773.2	  610.1	 4031.0	...
10302682	  773.4	  610.1	 4030.0	...
10302683	  773.6	  610.6	 4028.0	...
10302684	  773.6	  611.0	 4026.0	...
10302685	  773.2	  611.3	 4026.0	...
10302686	  772.7	  611.0	 4027.0	...
10302687	  772.4	  610.7	 4028.0	...
10302688	  772.3	  610.6	 4027.0	...
10302689	  772.2	  610.5	 4027.0	...
10302690	  772.1	  610.4	 4027.0	...
10302691	  772.0	  610.3	 4027.0	...
10302692	  771.9	  610.2	 4028.0	...
10302693	  771.8	  610.3	 4028.0	...
10302694	  771.8	  610.5	 4028.0	...
10302695	  771.8	  610.7	 4028.0	...
10302696	  771.7	  610.7	 4026.0	...
10302697	  771.7	  610.8	 4024.0	...
10302698	  771.9	  610.8	 4024.0	...
10302699	  771.9	  610.8	 4026.0	...
10302700	  771.7	  610.8	 4028.0	...
10302701	  771.6	  610.8	 4028.0	...
10302702	  771.6	  610.7	 4028.0	...
10302703	  771.7	  610.6	 4031.0	...
10302704	  771.7	  610.5	 4034.0	...
10302705	  771.9	  610.4	 4037.0	...
10302706	  772.1	  610.5	 4036.0	...
10302707	  772.3	  610.5	 4032.0	...
10302708	  772.1	  610.6	 4029.0	...
10302709	  771.9	  610.4	 4028.0	...
10302710	  772.0	  610.3	 4029.0	...
10302711	  772.1	  610.3	 4030.0	...
10302712	  772.2	  610.7	 4033.0	...
10302713	  772.6	  611.2	 4036.0	...
10302714	  773.1	  611.5	 4038.0	...
10302715	  773.4	  611.5	 4038.0	...
10302716	  773.3	  611.3	 4039.0	...
10302717	  773.2	  611.1	 4039.0	...
10302718	  773.2	  610.9	 4040.0	...
10302719	  773.5	  610.7	 4040.0	...
10302720	  773.7	  610.2	 4040.0	...
10302721	  773.4	  609.8	 4040.0	...
10302722	  773.0	  609.5	 4040.0	...
10302723	  772.5	  609.5	 4041.0	...
10302724	  772.4	  609.4	 4041.0	...
10302725	  772.8	  609.4	 4043.0	...
10302726	  773.2	  609.5	 4045.0	...
10302727	  773.2	  609.7	 4045.0	...
10302728	  772.9	  609.9	 4042.0	...
10302729	  772.9	  610.3	 4039.0	...
10302730	  773.3	  610.4	 4039.0	...
10302731	  773.6	  610.2	 4040.0	...
10302732	  773.5	  609.8	 4040.0	...
10302733	  773.2	  609.5	 4042.0	...
10302734	  773.0	  609.5	 4044.0	...
10302735	  772.7	  609.5	 4046.0	...
10302736	  772.4	  609.6	 4046.0	...
10302737	  772.2	  609.7	 4047.0	...
10302738	  772.0	  609.8	 4050.0	...
10302739	  772.2	  609.8	 4052.0	...
10302740	  772.3	  609.8	 4053.0	...
10302741	  772.4	  609.8	 4052.0	...
10302742	  772.2	  610.1	 4052.0	...
10302743	  772.2	  610.7	 4052.0	...
10302744	  772.2	  611.3	 4052.0	...
10302745	  772.3	  611.6	 4052.0	...
10302746	  772.4	  611.5	 4053.0	...
10302747	  772.4	  611.4	 4053.0	...
10302748	  772.4	  611.2	 4054.0	...
10302749	  772.2	  611.1	 4054.0	...
10302750	  772.1	  611.1	 4055.0	...
10302751	  771.9	  611.3	 4054.0	...
10302752	  771.7	  611.5	 4054.0	...
10302753	  771.5	  611.6	 4055.0	...
10302754	  771.6	  611.1	 4057.0	...
10302755	  771.7	  610.6	 4059.0	...
10302756	  772.1	  610.7	 4059.0	...
10302757	  772.2	  611.3	 4059.0	...
10302758	  772.4	  611.9	 4055.0	...
10302759	  772.6	  611.8	 4052.0	...
10302760	  772.8	  611.7	 4048.0	...
10302761	  772.7	  611.7	 4047.0	...
10302762	  772.2	  611.8	 4047.0	...
10302763	  771.8	  612.1	 4047.0	...
10302764	  771.9	  612.4	 4050.0	...
10302765	  772.2	  612.6	 4053.0	...
10302766	  772.6	  612.6	 4057.0	...
10302767	  772.7	  612.6	 4059.0	...
10302768	  772.7	  612.5	 4062.0	...
10302769	  772.8	  612.5	 4063.0	...
10302770	  772.8	  612.2	 4062.0	...
10302771	  772.6	  612.0	 4062.0	...
10302772	  772.4	  611.8	 4062.0	...
10302773	  772.4	  611.6	 4062.0	...
10302774	  772.9	  611.2	 4062.0	...
10302775	  773.4	  610.8	 4063.0	...
10302776	  773.5	  610.7	 4065.0	...
10302777	  773.4	  610.7	 4067.0	...
10302778	  773.2	  610.6	 4068.0	...
10302779	  772.9	  610.3	 4067.0	...
10302780	  772.7	  610.1	 4066.0	...
10302781	  772.4	  609.8	 4065.0	...
10302782	  772.2	  609.7	 4065.0	...
10302783	  772.1	  609.6	 4065.0	...
10302784	  772.1	  610.2	 4064.0	...
10302785	  772.2	  610.8	 4063.0	...
10302786	  772.3	  611.5	 4062.0	...
10302787	  772.4	  611.5	 4062.0	...
10302788	  772.4	  611.6	 4063.0	...
10302789	  772.6	  611.7	 4064.0	...
10302790	  772.7	  611.8	 4064.0	...
10302791	  772.8	  611.7	 4064.0	...
10302792	  772.7	  611.6	 4065.0	...
MSG	10302793 0000 _ Number On
10302793	  772.5	  611.2	 4066.0	...
10302794	  772.4	  610.9	 4067.0	...
10302795	  772.3	  610.7	 4072.0	...
10302796	  772.4	  610.7	 4077.0	...
10302797	  772.5	  610.6	 4077.0	...
10302798	  772.6	  610.6	 4071.0	...
10302799	  772.6	  610.8	 4065.0	...
10302800	  772.4	  611.1	 4067.0	...
10302801	  772.3	  611.2	 4069.0	...
10302802	  772.1	  611.1	 4072.0	...
10302803	  772.0	  611.0	 4072.0	...
10302804	  771.9	  611.0	 4075.0	...
10302805	  771.9	  611.0	 4077.0	...
10302806	  772.4	  611.2	 4078.0	...
10302807	  772.9	  611.3	 4075.0	...
10302808	  772.8	  611.5	 4075.0	...
10302809	  772.1	  610.8	 4078.0	...
10302810	  771.6	  610.0	 4080.0	...
10302811	  771.8	  609.3	 4081.0	...
10302812	  772.0	  609.5	 4083.0	...
10302813	  772.0	  609.8	 4084.0	...
10302814	  772.3	  609.8	 4086.0	...
10302815	  772.5	  609.8	 4086.0	...
10302816	  772.8	  609.8	 4086.0	...
10302817	  773.1	  609.7	 4088.0	...
10302818	  773.4	  609.8	 4089.0	...
10302819	  773.5	  609.8	 4091.0	...
10302820	  773.2	  609.9	 4091.0	...
10302821	  773.1	  609.5	 4091.0	...
10302822	  772.7	  609.2	 4091.0	...
10302823	  772.5	  608.9	 4092.0	...
10302824	  772.3	  608.9	 4094.0	...
10302825	  772.3	  609.2	 4096.0	...
10302826	  772.3	  609.4	 4092.0	...
10302827	  772.4	  609.5	 4089.0	...
10302828	  772.3	  609.4	 4087.0	...
10302829	  772.2	  609.3	 4088.0	...
10302830	  772.1	  609.3	 4090.0	...
10302831	  772.4	  608.9	 4091.0	...
10302832	  772.8	  608.6	 4092.0	...
10302833	  773.2	  608.3	 4092.0	...
10302834	  773.1	  608.4	 4092.0	...
10302835	  772.9	  608.6	 4092.0	...
10302836	  772.1	  608.7	 4092.0	...
10302837	  771.6	  608.7	 4092.0	...
10302838	  771.7	  608.6	 4092.0	...
10302839	  772.3	  608.8	 4092.0	...
10302840	  772.8	  609.2	 4096.0	...
10302841	  772.8	  609.6	 4101.0	...
10302842	  772.7	  609.6	 4105.0	...
10302843	  772.7	  609.5	 4101.0	...
10302844	  772.7	  609.4	 4098.0	...
10302845	  772.8	  609.3	 4095.0	...
10302846	  772.8	  609.2	 4096.0	...
10302847	  772.9	  609.1	 4097.0	...
10302848	  772.9	  609.1	 4099.0	...
10302849	  772.9	  609.1	 4100.0	...
10302850	  772.8	  609.4	 4102.0	...
10302851	  772.6	  609.6	 4103.0	...
10302852	  772.5	  609.7	 4103.0	...
10302853	  772.4	  609.2	 4102.0	...
10302854	  772.2	  608.7	 4102.0	...
10302855	  771.8	  608.6	 4103.0	...
10302856	  771.5	  608.3	 4105.0	...
10302857	  771.2	  608.2	 4106.0	...
10302858	  771.4	  608.0	 4106.0	...
10302859	  771.7	  608.1	 4104.0	...
10302860	  771.9	  608.1	 4101.0	...
10302861	  771.9	  608.1	 4098.0	...
10302862	  772.0	  607.9	 4097.0	...
10302863	  772.0	  607.7	 4097.0	...
10302864	  772.1	  607.7	 4101.0	...
10302865	  772.1	  607.9	 4106.0	...
10302866	  772.0	  608.1	 4110.0	...
10302867	  771.7	  608.0	 4109.0	...
10302868	  771.4	  607.8	 4110.0	...
10302869	  771.1	  607.5	 4110.0	...
10302870	  770.9	  607.3	 4111.0	...
10302871	  770.8	  607.2	 4111.0	...
10302872	  771.0	  607.1	 4111.0	...
10302873	  771.5	  607.2	 4112.0	...
10302874	  772.1	  607.4	 4114.0	...
10302875	  771.9	  607.8	 4115.0	...
10302876	  771.4	  608.0	 4118.0	...
10302877	  770.9	  608.0	 4120.0	...
10302878	  770.8	  607.9	 4119.0	...
10302879	  770.7	  607.9	 4116.0	...
10302880	  770.8	  607.9	 4113.0	...
10302881	  770.8	  608.0	 4114.0	...
10302882	  770.5	  608.0	 4114.0	...
10302883	  770.2	  608.1	 4114.0	...
10302884	  770.1	  608.1	 4114.0	...
10302885	  770.4	  607.9	 4114.0	...
10302886	  770.7	  607.6	 4116.0	...
10302887	  770.9	  607.3	 4119.0	...
10302888	  771.1	  607.2	 4121.0	...
10302889	  771.3	  607.1	 4120.0	...
10302890	  771.5	  607.1	 4120.0	...
10302891	  771.6	  607.2	 4122.0	...
10302892	  771.6	  607.4	 4123.0	...
10302893	  771.6	  607.6	 4122.0	...
10302894	  771.4	  608.1	 4121.0	...
10302895	  771.3	  608.6	 4120.0	...
10302896	  771.1	  608.4	 4120.0	...
10302897	  771.0	  607.8	 4119.0	...
10302898	  771.1	  607.8	 4119.0	...
10302899	  771.5	  608.3	 4119.0	...
10302900	  771.9	  608.4	 4119.0	...
10302901	  771.7	  608.0	 4119.0	...
10302902	  771.3	  607.7	 4121.0	...
10302903	  770.9	  607.8	 4123.0	...
10302904	  771.0	  607.8	 4125.0	...
10302905	  771.2	  607.7	 4125.0	...
10302906	  771.4	  607.6	 4125.0	...
10302907	  771.5	  607.5	 4126.0	...
10302908	  771.4	  607.5	 4127.0	...
10302909	  771.7	  607.7	 4129.0	...
10302910	  772.0	  608.0	 4130.0	...
10302911	  772.2	  608.2	 4128.0	...
10302912	  772.1	  608.3	 4126.0	...
10302913	  772.0	  608.1	 4125.0	...
10302914	  771.9	  608.1	 4126.0	...
10302915	  771.8	  608.5	 4127.0	...
10302916	  771.5	  609.0	 4129.0	...
10302917	  771.2	  609.5	 4131.0	...
10302918	  771.0	  609.4	 4133.0	...
10302919	  770.6	  609.4	 4134.0	...
10302920	  770.1	  609.3	 4135.0	...
10302921	  770.3	  609.0	 4135.0	...
10302922	  770.9	  608.7	 4132.0	...
10302923	  771.5	  608.6	 4128.0	...
10302924	  771.6	  608.3	 4125.0	...
10302925	  771.6	  608.1	 4124.0	...
10302926	  771.7	  607.8	 4123.0	...
10302927	  771.8	  607.8	 4123.0	...
10302928	  771.6	  607.9	 4122.0	...
10302929	  771.6	  608.0	 4122.0	...
10302930	  771.5	  608.0	 4124.0	...
10302931	  771.6	  608.0	 4126.0	...
10302932	  771.4	  608.3	 4128.0	...
10302933	  771.2	  608.8	 4127.0	...
10302934	  771.2	  609.3	 4126.0	...
10302935	  771.2	  609.6	 4126.0	...
10302936	  771.2	  609.8	 4125.0	...
10302937	  771.3	  610.0	 4127.0	...
10302938	  771.4	  610.0	 4129.0	...
10302939	  771.5	  609.8	 4130.0	...
10302940	  771.5	  609.4	 4130.0	...
10302941	  771.4	  608.9	 4131.0	...
10302942	  771.0	  608.4	 4132.0	...
10302943	  770.7	  608.1	 4133.0	...
10302944	  770.6	  608.6	 4133.0	...
10302945	  770.8	  609.2	 4133.0	...
10302946	  771.1	  609.6	 4134.0	...
10302947	  771.3	  609.4	 4134.0	...
10302948	  771.4	  609.0	 4135.0	...
10302949	  771.5	  608.8	 4131.0	...
10302950	  771.7	  608.7	 4128.0	...
10302951	  772.0	  608.6	 4124.0	...
10302952	  772.2	  608.6	 4125.0	...
10302953	  772.3	  608.5	 4128.0	...
10302954	  772.2	  608.5	 4134.0	...
10302955	  772.1	  608.2	 4141.0	...
10302956	  771.8	  608.0	 4146.0	...
10302957	  771.6	  607.7	 4144.0	...
10302958	  771.4	  607.6	 4141.0	...
10302959	  771.3	  607.6	 4141.0	...
10302960	  771.2	  607.6	 4143.0	...
10302961	  771.2	  608.1	 4145.0	...
10302962	  771.1	  608.8	 4144.0	...
10302963	  771.1	  609.4	 4142.0	...
10302964	  771.1	  609.6	 4141.0	...
10302965	  771.0	  609.4	 4142.0	...
10302966	  770.9	  609.2	 4143.0	...
10302967	  770.9	  609.1	 4143.0	...
10302968	  771.0	  609.0	 4144.0	...
10302969	  771.3	  609.0	 4144.0	...
10302970	  771.5	  609.0	 4145.0	...
10302971	  771.7	  608.8	 4146.0	...
10302972	  771.8	  608.6	 4146.0	...
10302973	  771.9	  608.9	 4146.0	...
10302974	  772.1	  609.4	 4145.0	...
10302975	  772.2	  609.6	 4144.0	...
10302976	  772.2	  609.3	 4143.0	...
10302977	  772.1	  609.4	 4143.0	...
10302978	  772.1	  609.8	 4143.0	...
10302979	  772.2	  610.2	 4143.0	...
10302980	  771.9	  610.0	 4142.0	...
10302981	  771.6	  609.5	 4144.0	...
10302982	  771.4	  609.1	 4146.0	...
10302983	  771.2	  608.7	 4148.0	...
10302984	  771.1	  608.6	 4146.0	...
10302985	  771.1	  608.7	 4145.0	...
10302986	  771.4	  608.9	 4145.0	...
10302987	  771.6	  609.1	 4145.0	...
10302988	  771.9	  609.1	 4145.0	...
10302989	  772.1	  608.9	 4145.0	...
10302990	  772.0	  608.9	 4148.0	...
10302991	  771.8	  608.8	 4150.0	...
10302992	  771.7	  608.8	 4153.0	...
10302993	  771.8	  608.8	 4152.0	...
10302994	  772.0	  608.6	 4150.0	...
10302995	  772.1	  608.6	 4149.0	...
10302996	  772.1	  608.5	 4149.0	...
10302997	  771.6	  608.9	 4149.0	...
10302998	  771.2	  609.2	 4150.0	...
10302999	  770.7	  609.2	 4151.0	...
10303000	  770.6	  608.9	 4152.0	...
10303001	  770.4	  609.1	 4152.0	...
10303002	  770.3	  609.6	 4152.0	...
10303003	  770.4	  610.0	 4152.0	...
10303004	  770.5	  609.3	 4153.0	...
10303005	  770.7	  608.7	 4154.0	...
10303006	  770.9	  608.4	 4155.0	...
10303007	  771.2	  608.8	 4156.0	...
10303008	  771.6	  609.5	 4157.0	...
10303009	  771.7	  610.1	 4156.0	...
10303010	  771.7	  610.3	 4155.0	...
10303011	  771.7	  609.9	 4154.0	...
10303012	  771.7	  609.6	 4154.0	...
10303013	  771.6	  609.2	 4152.0	...
10303014	  771.4	  609.3	 4151.0	...
10303015	  771.0	  609.7	 4147.0	...
10303016	  770.8	  610.2	 4145.0	...
10303017	  770.7	  610.4	 4146.0	...
10303018	  770.9	  609.8	 4148.0	...
10303019	  771.0	  609.3	 4151.0	...
10303020	  771.5	  608.9	 4152.0	...
10303021	  771.9	  608.8	 4152.0	...
10303022	  771.7	  609.1	 4151.0	...
10303023	  771.1	  609.5	 4149.0	...
10303024	  771.6	  609.6	 4147.0	...
10303025	  772.6	  609.2	 4146.0	...
10303026	  773.1	  609.0	 4145.0	...
10303027	  772.2	  609.1	 4147.0	...
10303028	  771.2	  609.2	 4149.0	...
10303029	  770.7	  609.2	 4150.0	...
10303030	  770.6	  609.1	 4150.0	...
10303031	  770.6	  609.2	 4149.0	...
10303032	  770.8	  609.3	 4148.0	...
10303033	  771.0	  609.3	 4147.0	...
10303034	  771.0	  609.8	 4145.0	...
10303035	  771.2	  610.3	 4142.0	...
10303036	  771.3	  610.7	 4139.0	...
10303037	  771.4	  610.6	 4138.0	...
10303038	  771.9	  610.5	 4137.0	...
10303039	  772.4	  610.6	 4137.0	...
10303040	  772.8	  611.0	 4137.0	...
10303041	  772.7	  611.1	 4136.0	...
10303042	  772.5	  610.7	 4135.0	...
10303043	  772.2	  610.1	 4135.0	...
10303044	  771.8	  610.0	 4135.0	...
10303045	  771.4	  610.4	 4135.0	...
10303046	  771.2	  610.7	 4134.0	...
10303047	  771.3	  610.7	 4134.0	...
10303048	  771.2	  610.5	 4133.0	...
10303049	  771.2	  610.7	 4133.0	...
10303050	  771.0	  610.9	 4133.0	...
10303051	  771.0	  611.1	 4134.0	...
10303052	  770.9	  611.1	 4135.0	...
10303053	  770.9	  611.0	 4136.0	...
10303054	  770.9	  610.5	 4137.0	...
10303055	  771.0	  609.9	 4138.0	...
10303056	  771.2	  610.4	 4139.0	...
10303057	  771.9	  611.4	 4140.0	...
10303058	  772.5	  611.9	 4140.0	...
10303059	  772.7	  611.4	 4138.0	...
10303060	  772.5	  611.0	 4135.0	...
10303061	  772.5	  611.1	 4132.0	...
10303062	  772.7	  611.3	 4132.0	...
10303063	  772.8	  611.6	 4132.0	...
10303064	  772.7	  611.7	 4132.0	...
10303065	  772.7	  611.7	 4132.0	...
10303066	  772.8	  611.6	 4132.0	...
10303067	  772.6	  611.5	 4131.0	...
10303068	  772.3	  611.5	 4129.0	...
10303069	  771.9	  611.5	 4127.0	...
10303070	  771.9	  611.5	 4127.0	...
10303071	  772.2	  611.5	 4129.0	...
10303072	  772.4	  611.5	 4131.0	...
10303073	  772.7	  611.5	 4133.0	...
10303074	  772.7	  611.5	 4134.0	...
10303075	  772.8	  611.6	 4136.0	...
10303076	  773.0	  611.7	 4135.0	...
10303077	  772.9	  611.9	 4134.0	...
10303078	  772.3	  612.3	 4133.0	...
10303079	  771.7	  612.7	 4133.0	...
10303080	  771.3	  612.9	 4131.0	...
10303081	  771.6	  612.9	 4128.0	...
10303082	  771.8	  612.9	 4125.0	...
10303083	  772.4	  613.0	 4124.0	...
10303084	  772.5	  612.9	 4125.0	...
10303085	  772.6	  612.8	 4127.0	...
10303086	  772.7	  612.7	 4127.0	...
10303087	  772.9	  612.7	 4125.0	...
10303088	  773.0	  612.9	 4123.0	...
10303089	  772.5	  613.5	 4122.0	...
10303090	  772.0	  614.0	 4122.0	...
10303091	  772.3	  614.2	 4121.0	...
10303092	  772.8	  614.1	 4121.0	...
10303093	  773.2	  614.0	 4122.0	...
10303094	  773.0	  613.4	 4123.0	...
10303095	  772.8	  612.9	 4123.0	...
MSG	10303096 0000 _ Number Off
10303096	  772.6	  612.7	 4123.0	...
10303097	  772.6	  613.2	 4123.0	...
10303098	  772.5	  613.6	 4124.0	...
10303099	  772.4	  613.6	 4125.0	...
10303100	  772.4	  613.6	 4127.0	...
10303101	  772.4	  613.5	 4128.0	...
10303102	  772.3	  613.6	 4129.0	...
10303103	  772.3	  613.4	 4130.0	...
10303104	  772.4	  613.2	 4129.0	...
10303105	  772.5	  613.0	 4129.0	...
10303106	  772.7	  613.0	 4128.0	...
10303107	  772.8	  613.2	 4125.0	...
10303108	  772.9	  613.5	 4121.0	...
10303109	  772.9	  613.6	 4116.0	...
10303110	  772.9	  613.8	 4116.0	...
10303111	  772.9	  614.0	 4116.0	...
10303112	  773.0	  614.2	 4117.0	...
10303113	  772.6	  614.4	 4117.0	...
10303114	  772.2	  614.5	 4115.0	...
10303115	  771.8	  614.7	 4112.0	...
10303116	  772.2	  614.7	 4108.0	...
10303117	  772.5	  614.6	 4108.0	...
10303118	  772.8	  614.6	 4109.0	...
10303119	  772.9	  614.6	 4109.0	...
10303120	  772.9	  614.6	 4109.0	...
10303121	  772.9	  614.6	 4108.0	...
10303122	  773.0	  614.6	 4107.0	...
10303123	  773.0	  614.6	 4107.0	...
10303124	  773.0	  614.7	 4107.0	...
10303125	  773.2	  614.6	 4106.0	...
10303126	  773.4	  614.5	 4106.0	...
10303127	  773.8	  614.5	 4105.0	...
10303128	  774.0	  614.5	 4105.0	...
10303129	  774.1	  614.5	 4105.0	...
10303130	  774.1	  614.6	 4104.0	...
10303131	  774.0	  614.9	 4100.0	...
10303132	  773.9	  614.7	 4098.0	...
10303133	  773.9	  614.6	 4095.0	...
10303134	  773.9	  614.2	 4095.0	...
10303135	  773.6	  614.3	 4094.0	...
10303136	  773.4	  614.0	 4094.0	...
10303137	  773.1	  613.7	 4094.0	...
10303138	  773.0	  613.9	 4094.0	...
10303139	  773.0	  614.4	 4093.0	...
10303140	  772.9	  614.9	 4091.0	...
10303141	  772.9	  614.9	 4088.0	...
10303142	  772.7	  615.2	 4086.0	...
10303143	  772.6	  615.4	 4084.0	...
10303144	  772.8	  615.6	 4084.0	...
10303145	  773.0	  614.9	 4086.0	...
10303146	  773.3	  614.3	 4087.0	...
10303147	  773.3	  614.2	 4087.0	...
10303148	  773.4	  614.8	 4087.0	...
10303149	  773.4	  614.9	 4087.0	...
10303150	  773.4	  614.5	 4087.0	...
10303151	  773.7	  614.0	 4088.0	...
10303152	  774.0	  614.0	 4088.0	...
10303153	  773.9	  614.0	 4088.0	...
10303154	  773.6	  614.0	 4088.0	...
10303155	  773.2	  614.1	 4087.0	...
10303156	  773.2	  614.3	 4085.0	...
10303157	  773.1	  614.3	 4084.0	...
10303158	  773.1	  614.4	 4083.0	...
10303159	  773.2	  614.9	 4083.0	...
10303160	  773.3	  615.5	 4083.0	...
10303161	  773.4	  616.1	 4083.0	...
10303162	  773.3	  616.2	 4084.0	...
10303163	  773.2	  616.0	 4084.0	...
10303164	  773.2	  615.6	 4084.0	...
10303165	  773.1	  615.2	 4081.0	...
10303166	  773.3	  615.0	 4078.0	...
10303167	  773.5	  615.0	 4077.0	...
10303168	  773.4	  615.6	 4077.0	...
10303169	  773.3	  616.2	 4078.0	...
10303170	  773.8	  616.3	 4076.0	...
10303171	  774.5	  615.8	 4072.0	...
10303172	  774.6	  615.3	 4069.0	...
10303173	  774.0	  615.9	 4068.0	...
10303174	  773.2	  616.5	 4069.0	...
10303175	  773.0	  616.9	 4069.0	...
10303176	  773.0	  616.8	 4068.0	...
10303177	  773.3	  616.3	 4069.0	...
10303178	  774.0	  615.8	 4070.0	...
10303179	  774.5	  615.4	 4071.0	...
10303180	  774.8	  615.5	 4071.0	...
10303181	  774.6	  615.8	 4070.0	...
10303182	  774.5	  615.9	 4068.0	...
10303183	  774.4	  616.0	 4067.0	...
10303184	  774.4	  616.0	 4067.0	...
10303185	  774.5	  615.9	 4066.0	...
10303186	  774.6	  615.8	 4067.0	...
10303187	  774.6	  615.7	 4068.0	...
10303188	  774.8	  615.6	 4070.0	...
10303189	  774.9	  615.7	 4068.0	...
10303190	  775.1	  615.8	 4065.0	...
10303191	  774.9	  616.0	 4062.0	...
10303192	  774.7	  616.0	 4061.0	...
10303193	  774.8	  615.9	 4063.0	...
10303194	  775.0	  615.8	 4064.0	...
10303195	  775.3	  615.5	 4064.0	...
10303196	  775.2	  615.3	 4061.0	...
10303197	  774.8	  615.5	 4060.0	...
10303198	  774.5	  616.0	 4062.0	...
10303199	  774.0	  616.2	 4063.0	...
10303200	  774.0	  615.9	 4061.0	...
10303201	  773.9	  615.7	 4059.0	...
10303202	  774.2	  615.6	 4054.0	...
10303203	  774.5	  615.5	 4051.0	...
10303204	  774.6	  615.2	 4048.0	...
10303205	  774.5	  615.1	 4047.0	...
10303206	  774.4	  615.9	 4047.0	...
10303207	  774.5	  616.6	 4049.0	...
10303208	  774.6	  617.0	 4051.0	...
10303209	  774.7	  616.7	 4053.0	...
10303210	  774.6	  616.4	 4054.0	...
10303211	  774.4	  616.3	 4054.0	...
10303212	  774.3	  616.3	 4053.0	...
10303213	  774.4	  616.4	 4052.0	...
10303214	  774.4	  616.3	 4051.0	...
10303215	  774.4	  616.3	 4050.0	...
10303216	  774.4	  616.3	 4051.0	...
10303217	  774.5	  616.2	 4051.0	...
10303218	  774.5	  616.2	 4047.0	...
10303219	  774.6	  616.1	 4044.0	...
10303220	  774.6	  616.1	 4041.0	...
10303221	  774.8	  615.7	 4042.0	...
10303222	  774.9	  615.4	 4041.0	...
10303223	  774.6	  615.5	 4042.0	...
10303224	  774.3	  615.9	 4044.0	...
10303225	  773.8	  616.3	 4046.0	...
10303226	  773.8	  616.1	 4044.0	...
10303227	  773.8	  615.9	 4042.0	...
10303228	  773.8	  615.9	 4039.0	...
10303229	  773.8	  616.2	 4036.0	...
10303230	  773.7	  617.1	 4034.0	...
10303231	  773.6	  617.7	 4032.0	...
10303232	  774.0	  617.8	 4033.0	...
10303233	  774.4	  617.1	 4036.0	...
10303234	  774.6	  616.2	 4038.0	...
10303235	  774.3	  615.8	 4039.0	...
10303236	  774.1	  615.5	 4040.0	...
10303237	  774.2	  615.3	 4041.0	...
10303238	  774.7	  615.3	 4042.0	...
10303239	  775.1	  615.6	 4042.0	...
10303240	  775.2	  616.0	 4039.0	...
10303241	  775.1	  616.7	 4032.0	...
10303242	  774.9	  617.3	 4024.0	...
10303243	  774.8	  617.8	 4023.0	...
10303244	  774.8	  617.6	 4026.0	...
10303245	  774.7	  617.5	 4030.0	...
10303246	  774.8	  617.6	 4030.0	...
10303247	  774.9	  617.7	 4029.0	...
10303248	  774.9	  617.1	 4029.0	...
10303249	  774.8	  616.5	 4030.0	...
10303250	  774.8	  616.0	 4031.0	...
10303251	  774.8	  615.9	 4030.0	...
10303252	  774.7	  616.1	 4029.0	...
10303253	  774.6	  616.4	 4029.0	...
10303254	  774.3	  616.8	 4030.0	...
10303255	  774.1	  617.0	 4031.0	...
10303256	  774.2	  617.1	 4025.0	...
10303257	  774.4	  617.2	 4019.0	...
10303258	  774.6	  617.2	 4013.0	...
10303259	  774.7	  617.2	 4013.0	...
10303260	  774.8	  617.3	 4012.0	...
10303261	  774.7	  617.3	 4009.0	...
10303262	  774.5	  617.3	 4005.0	...
10303263	  774.1	  617.4	 4007.0	...
10303264	  773.9	  617.4	 4012.0	...
10303265	  773.7	  617.5	 4017.0	...
10303266	  773.8	  617.5	 4019.0	...
10303267	  773.8	  617.4	 4020.0	...
10303268	  773.8	  617.4	 4019.0	...
10303269	  773.6	  617.4	 4018.0	...
10303270	  773.4	  617.5	 4016.0	...
10303271	  773.4	  617.5	 4016.0	...
10303272	  773.7	  617.7	 4017.0	...
10303273	  774.0	  617.8	 4017.0	...
10303274	  773.9	  617.9	 4017.0	...
10303275	  773.4	  617.9	 4014.0	...
10303276	  772.9	  618.1	 4011.0	...
10303277	  772.8	  618.2	 4007.0	...
10303278	  772.9	  618.4	 4004.0	...
10303279	  773.0	  618.0	 4002.0	...
10303280	  773.0	  617.7	 4000.0	...
10303281	  772.8	  617.2	 3999.0	...
10303282	  772.9	  616.8	 3999.0	...
10303283	  773.0	  616.4	 4000.0	...
10303284	  773.0	  616.3	 4002.0	...
10303285	  772.8	  616.8	 4003.0	...
10303286	  772.6	  617.2	 4005.0	...
10303287	  772.7	  617.6	 4007.0	...
10303288	  773.0	  617.9	 4008.0	...
10303289	  773.3	  618.2	 4005.0	...
10303290	  773.2	  618.1	 4001.0	...
10303291	  773.2	  618.0	 3999.0	...
10303292	  773.2	  618.1	 3998.0	...
10303293	  773.1	  618.4	 3997.0	...
10303294	  773.0	  618.7	 3997.0	...
10303295	  772.8	  618.8	 3998.0	...
10303296	  772.7	  618.8	 3999.0	...
10303297	  772.5	  618.6	 3999.0	...
10303298	  772.4	  618.4	 3997.0	...
10303299	  772.3	  617.9	 3997.0	...
10303300	  772.4	  617.5	 3997.0	...
10303301	  772.4	  617.5	 3997.0	...
10303302	  772.5	  617.7	 3997.0	...
10303303	  772.5	  617.8	 3997.0	...
10303304	  772.6	  617.9	 3996.0	...
10303305	  772.5	  618.1	 3995.0	...
10303306	  772.2	  617.7	 3995.0	...
10303307	  772.0	  617.2	 3993.0	...
10303308	  771.9	  616.7	 3990.0	...
10303309	  772.1	  617.3	 3988.0	...
10303310	  772.2	  617.9	 3987.0	...
10303311	  772.2	  618.3	 3988.0	...
10303312	  771.9	  618.0	 3989.0	...
10303313	  771.6	  617.8	 3987.0	...
10303314	  771.7	  617.8	 3985.0	...
10303315	  771.9	  617.8	 3981.0	...
10303316	  772.0	  617.9	 3979.0	...
10303317	  771.9	  617.9	 3980.0	...
10303318	  771.8	  617.9	 3981.0	...
10303319	  772.0	  618.0	 3982.0	...
10303320	  772.1	  618.0	 3980.0	...
10303321	  772.2	  618.1	 3979.0	...
10303322	  772.2	  618.3	 3979.0	...
10303323	  772.3	  618.6	 3978.0	...
10303324	  772.3	  618.3	 3977.0	...
10303325	  772.2	  617.7	 3981.0	...
10303326	  772.1	  617.1	 3985.0	...
10303327	  771.8	  617.0	 3987.0	...
10303328	  771.5	  616.9	 3985.0	...
10303329	  771.6	  617.0	 3982.0	...
10303330	  772.1	  617.3	 3982.0	...
10303331	  772.4	  617.7	 3981.0	...
10303332	  772.1	  618.0	 3982.0	...
10303333	  771.8	  618.5	 3984.0	...
10303334	  771.7	  618.9	 3985.0	...
10303335	  771.8	  619.3	 3985.0	...
10303336	  771.8	  619.5	 3984.0	...
10303337	  771.8	  619.3	 3986.0	...
10303338	  771.7	  619.0	 3988.0	...
10303339	  771.8	  618.6	 3986.0	...
10303340	  772.1	  618.5	 3982.0	...
10303341	  772.4	  618.5	 3978.0	...
10303342	  772.4	  618.9	 3978.0	...
10303343	  772.2	  619.2	 3980.0	...
10303344	  772.0	  619.3	 3982.0	...
10303345	  772.0	  619.0	 3984.0	...
10303346	  771.7	  618.9	 3985.0	...
10303347	  771.4	  618.9	 3984.0	...
10303348	  771.5	  618.8	 3981.0	...
10303349	  771.8	  618.8	 3981.0	...
10303350	  771.8	  618.9	 3982.0	...
10303351	  771.6	  619.3	 3983.0	...
10303352	  771.6	  619.6	 3982.0	...
10303353	  771.9	  619.8	 3982.0	...
10303354	  772.4	  618.9	 3981.0	...
10303355	  772.6	  618.0	 3981.0	...
10303356	  772.8	  617.6	 3980.0	...
10303357	  772.7	  618.0	 3980.0	...
10303358	  772.2	  618.4	 3981.0	...
10303359	  771.7	  618.6	 3981.0	...
10303360	  771.4	  618.6	 3980.0	...
10303361	  771.5	  618.6	 3980.0	...
10303362	  771.5	  618.8	 3980.0	...
10303363	  771.3	  619.2	 3980.0	...
10303364	  771.2	  619.3	 3980.0	...
10303365	  771.0	  619.1	 3981.0	...
10303366	  771.0	  618.9	 3982.0	...
10303367	  771.0	  618.4	 3981.0	...
10303368	  771.0	  617.9	 3980.0	...
10303369	  770.9	  618.0	 3979.0	...
10303370	  770.8	  618.7	 3977.0	...
10303371	  770.7	  619.4	 3976.0	...
10303372	  770.6	  619.4	 3975.0	...
10303373	  770.6	  619.7	 3973.0	...
10303374	  770.7	  620.1	 3970.0	...
10303375	  770.7	  619.9	 3968.0	...
10303376	  770.8	  619.3	 3969.0	...
10303377	  770.8	  618.6	 3968.0	...
10303378	  770.8	  618.5	 3967.0	...
10303379	  770.8	  618.4	 3968.0	...
10303380	  770.7	  618.5	 3971.0	...
10303381	  770.7	  618.7	 3973.0	...
10303382	  770.8	  618.8	 3971.0	...
10303383	  770.9	  618.9	 3970.0	...
10303384	  770.9	  618.9	 3970.0	...
10303385	  770.9	  619.2	 3970.0	...
10303386	  770.8	  619.5	 3970.0	...
10303387	  771.0	  619.7	 3970.0	...
10303388	  771.1	  619.9	 3970.0	...
10303389	  770.8	  620.2	 3970.0	...
10303390	  770.4	  620.3	 3970.0	...
10303391	  769.9	  619.9	 3970.0	...
10303392	  769.9	  619.5	 3968.0	...
10303393	  769.9	  620.0	 3963.0	...
10303394	  770.0	  620.6	 3958.0	...
10303395	  770.1	  620.4	 3960.0	...
10303396	  770.3	  619.8	 3967.0	...
10303397	  770.3	  619.4	 3973.0	...
10303398	  770.4	  619.9	 3973.0	...
10303399	  770.5	  620.4	 3973.0	...
10303400	  770.4	  620.6	 3971.0	...
10303401	  770.4	  620.9	 3971.0	...
10303402	  770.0	  620.9	 3971.0	...
10303403	  769.7	  620.6	 3969.0	...
10303404	  769.3	  620.3	 3966.0	...
10303405	  769.2	  620.2	 3964.0	...
10303406	  769.6	  620.4	 3966.0	...
10303407	  770.1	  620.6	 3967.0	...
10303408	  770.5	  620.5	 3967.0	...
10303409	  770.2	  620.4	 3967.0	...
10303410	  769.9	  620.3	 3966.0	...
10303411	  769.7	  620.3	 3966.0	...
10303412	  769.6	  620.6	 3968.0	...
10303413	  769.9	  620.9	 3971.0	...
10303414	  770.2	  621.1	 3972.0	...
10303415	  770.5	  621.2	 3972.0	...
10303416	  770.4	  621.4	 3971.0	...
10303417	  769.8	  621.7	 3971.0	...
10303418	  769.2	  621.5	 3972.0	...
10303419	  768.9	  621.2	 3973.0	...
10303420	  769.2	  621.0	 3970.0	...
10303421	  769.6	  621.2	 3967.0	...
10303422	  770.0	  621.4	 3964.0	...
10303423	  769.9	  621.4	 3964.0	...
10303424	  769.6	  621.2	 3964.0	...
10303425	  769.1	  620.7	 3964.0	...
10303426	  768.9	  620.2	 3964.0	...
10303427	  768.6	  620.1	 3966.0	...
10303428	  768.6	  620.3	 3968.0	...
10303429	  768.8	  620.3	 3971.0	...
10303430	  769.0	  620.2	 3972.0	...
10303431	  769.1	  620.2	 3972.0	...
10303432	  769.2	  620.4	 3969.0	...
10303433	  769.3	  620.5	 3967.0	...
10303434	  769.4	  620.5	 3965.0	...
10303435	  769.6	  620.5	 3965.0	...
10303436	  769.3	  620.2	 3964.0	...
10303437	  769.1	  620.0	 3965.0	...
10303438	  768.9	  619.7	 3967.0	...
10303439	  769.0	  619.7	 3968.0	...
10303440	  768.8	  619.8	 3968.0	...
10303441	  768.7	  619.8	 3967.0	...
10303442	  768.3	  619.9	 3966.0	...
10303443	  768.2	  620.1	 3964.0	...
10303444	  768.0	  620.2	 3963.0	...
10303445	  768.0	  620.2	 3961.0	...
10303446	  768.2	  620.4	 3962.0	...
10303447	  768.4	  621.1	 3963.0	...
10303448	  768.7	  621.9	 3964.0	...
10303449	  768.8	  622.0	 3965.0	...
10303450	  768.8	  621.5	 3963.0	...
10303451	  768.5	  621.0	 3962.0	...
10303452	  768.1	  620.9	 3961.0	...
10303453	  767.6	  620.8	 3961.0	...
10303454	  767.6	  620.7	 3962.0	...
10303455	  767.4	  620.1	 3964.0	...
10303456	  767.2	  619.3	 3965.0	...
10303457	  767.1	  618.9	 3967.0	...
10303458	  767.1	  619.0	 3969.0	...
10303459	  767.4	  619.3	 3971.0	...
10303460	  767.9	  619.2	 3971.0	...
10303461	  768.3	  619.0	 3971.0	...
10303462	  768.6	  619.3	 3972.0	...
10303463	  768.6	  619.7	 3972.0	...
10303464	  768.6	  620.0	 3971.0	...
10303465	  768.5	  620.4	 3970.0	...
10303466	  768.8	  620.7	 3970.0	...
10303467	  769.2	  620.9	 3971.0	...
10303468	  769.6	  620.8	 3970.0	...
10303469	  769.5	  620.7	 3969.0	...
10303470	  769.3	  620.6	 3968.0	...
10303471	  769.2	  620.6	 3968.0	...
10303472	  768.8	  620.7	 3965.0	...
10303473	  768.5	  621.0	 3963.0	...
10303474	  768.5	  621.3	 3961.0	...
10303475	  768.9	  621.3	 3963.0	...
10303476	  768.9	  621.2	 3967.0	...
10303477	  768.7	  620.7	 3970.0	...
10303478	  768.3	  620.3	 3969.0	...
10303479	  768.3	  620.4	 3965.0	...
10303480	  768.2	  620.9	 3966.0	...
10303481	  768.3	  620.9	 3971.0	...
10303482	  768.4	  620.4	 3975.0	...
10303483	  768.5	  619.8	 3975.0	...
10303484	  768.5	  619.8	 3974.0	...
10303485	  768.9	  620.2	 3974.0	...
10303486	  769.3	  620.5	 3973.0	...
10303487	  769.5	  620.8	 3974.0	...
10303488	  769.3	  620.7	 3976.0	...
10303489	  769.2	  620.7	 3978.0	...
10303490	  769.3	  620.6	 3975.0	...
10303491	  769.3	  620.2	 3971.0	...
10303492	  769.3	  620.0	 3969.0	...
10303493	  769.2	  619.9	 3971.0	...
10303494	  769.0	  620.2	 3971.0	...
10303495	  768.8	  620.4	 3968.0	...
10303496	  768.7	  620.3	 3969.0	...
10303497	  768.9	  619.8	 3973.0	...
10303498	  769.0	  619.3	 3977.0	...
10303499	  769.1	  619.0	 3977.0	...
10303500	  769.1	  618.9	 3977.0	...
10303501	  769.2	  618.7	 3977.0	...
10303502	  769.3	  618.8	 3977.0	...
10303503	  769.3	  619.0	 3976.0	...
10303504	  769.0	  619.4	 3974.0	...
10303505	  768.8	  619.6	 3972.0	...
10303506	  768.8	  619.7	 3972.0	...
10303507	  769.0	  619.6	 3972.0	...
10303508	  769.1	  619.5	 3971.0	...
10303509	  769.1	  619.5	 3970.0	...
10303510	  768.9	  619.3	 3968.0	...
10303511	  768.6	  619.2	 3966.0	...
10303512	  768.4	  619.2	 3968.0	...
10303513	  768.5	  619.3	 3970.0	...
10303514	  768.6	  619.1	 3971.0	...
10303515	  768.9	  618.7	 3973.0	...
10303516	  769.1	  618.7	 3975.0	...
10303517	  769.2	  619.0	 3977.0	...
10303518	  769.0	  619.4	 3978.0	...
10303519	  768.8	  619.9	 3977.0	...
10303520	  768.6	  620.3	 3977.0	...
10303521	  768.6	  620.5	 3974.0	...
10303522	  768.5	  620.2	 3972.0	...
10303523	  768.2	  619.9	 3970.0	...
10303524	  768.0	  619.7	 3969.0	...
10303525	  767.7	  619.4	 3968.0	...
10303526	  767.5	  619.0	 3971.0	...
10303527	  767.5	  618.7	 3974.0	...
10303528	  767.8	  618.4	 3978.0	...
10303529	  768.1	  618.4	 3978.0	...
10303530	  768.0	  618.4	 3978.0	...
10303531	  767.9	  618.6	 3977.0	...
10303532	  767.9	  619.1	 3980.0	...
10303533	  767.8	  619.3	 3982.0	...
10303534	  767.8	  619.5	 3984.0	...
10303535	  767.9	  619.0	 3985.0	...
10303536	  768.2	  618.7	 3985.0	...
10303537	  768.4	  618.6	 3984.0	...
10303538	  768.5	  618.6	 3983.0	...
10303539	  768.7	  618.6	 3981.0	...
10303540	  768.9	  618.8	 3981.0	...
10303541	  769.2	  619.1	 3981.0	...
10303542	  769.2	  619.4	 3982.0	...
10303543	  769.1	  619.6	 3982.0	...
10303544	  768.8	  619.8	 3983.0	...
10303545	  768.5	  619.5	 3982.0	...
10303546	  768.2	  619.0	 3980.0	...
10303547	  768.2	  618.5	 3979.0	...
10303548	  768.2	  618.6	 3978.0	...
10303549	  768.3	  618.7	 3978.0	...
10303550	  768.4	  618.8	 3978.0	...
10303551	  768.3	  618.8	 3982.0	...
10303552	  768.2	  618.8	 3985.0	...
10303553	  768.2	  619.3	 3988.0	...
10303554	  768.1	  619.9	 3988.0	...
10303555	  768.0	  619.6	 3988.0	...
10303556	  767.9	  618.7	 3987.0	...
10303557	  768.3	  617.9	 3986.0	...
10303558	  768.9	  617.9	 3984.0	...
10303559	  769.4	  617.9	 3983.0	...
10303560	  769.4	  618.0	 3982.0	...
10303561	  769.3	  618.1	 3982.0	...
10303562	  768.6	  618.4	 3986.0	...
10303563	  768.1	  618.6	 3990.0	...
10303564	  767.8	  619.0	 3994.0	...
10303565	  768.2	  619.3	 3995.0	...
10303566	  768.7	  619.3	 3995.0	...
10303567	  768.7	  619.0	 3995.0	...
10303568	  768.6	  618.6	 3995.0	...
10303569	  768.6	  618.4	 3996.0	...
10303570	  768.7	  618.5	 3996.0	...
10303571	  768.8	  618.7	 3997.0	...
10303572	  769.1	  619.0	 3997.0	...
10303573	  769.2	  619.0	 3999.0	...
10303574	  769.3	  619.0	 4002.0	...
10303575	  768.9	  619.0	 4002.0	...
10303576	  768.6	  619.0	 3998.0	...
10303577	  768.5	  619.2	 3994.0	...
10303578	  768.6	  619.4	 3992.0	...
[truncated: 4,391,341 more chars]
