# Supplementary material for: With an eye on uncertainty: Modelling pupillary responses to environmental volatility
Source: PLoS Comput Biol. 2019 Jul 5;15(7):e1007126. doi: 10.1371/journal.pcbi.1007126 (PMC6636765; doi:10.1371/journal.pcbi.1007126)
Supplement: S9 Data — Zip file containing the pupillometry data for participant 9. (ZIP) [file pcbi.1007126.s009.zip › P9/trial15.asc]

** CONVERTED FROM C:\Users\tparr\Documents\PVR\P9_1412\trial15.edf using edfapi 3.1 Win32 Nov 24 2009 on Thu Dec 14 11:56:18 2017
** DATE: Thu Dec 14 12:50:58 2017
** TYPE: EDF_FILE BINARY EVENT SAMPLE TAGGED
** VERSION: EYELINK II 1
** SOURCE: EYELINK CL
** EYELINK II CL v4.48 Nov 25 2009
** CAMERA: EyeLink CL Version 1.4 Sensor=BHA
** SERIAL NUMBER: CL1-AAD42
** CAMERA_CONFIG: AAD42140.SCD
**

MSG	10442618 RECCFG CR 1000 2 0 R
MSG	10442618 ELCLCFG MTABLER
MSG	10442618 GAZE_COORDS 0.00 0.00 1599.00 1199.00
MSG	10442618 THRESHOLDS R 127 234
MSG	10442618 ELCL_PROC CENTROID (3)
MSG	10442618 ELCL_PCR_PARAM 5 3.0
START	10442619 	RIGHT	SAMPLES	EVENTS
PRESCALER	1
VPRESCALER	1
PUPIL	AREA
EVENTS	GAZE	RIGHT	RATE	1000.00	TRACKING	CR	FILTER	2
SAMPLES	GAZE	RIGHT	RATE	1000.00	TRACKING	CR	FILTER	2
MSG	10442619 !MODE RECORD CR 1000 2 0 R
10442619	  785.1	  710.7	 3279.0	...
INPUT	10442619	127
10442620	  785.2	  710.4	 3282.0	...
10442621	  785.4	  710.0	 3282.0	...
10442622	  785.4	  708.6	 3287.0	...
10442623	  785.3	  706.8	 3291.0	...
10442624	  785.3	  705.1	 3294.0	...
10442625	  785.3	  704.7	 3292.0	...
SFIX R   10442626
10442626	  785.3	  704.9	 3290.0	...
10442627	  785.7	  705.1	 3289.0	...
10442628	  786.2	  705.2	 3290.0	...
10442629	  786.6	  704.1	 3291.0	...
10442630	  786.5	  702.9	 3293.0	...
10442631	  786.3	  701.0	 3298.0	...
10442632	  786.2	  700.1	 3303.0	...
10442633	  786.1	  699.4	 3306.0	...
10442634	  785.5	  699.7	 3306.0	...
10442635	  785.0	  700.0	 3306.0	...
10442636	  784.8	  700.0	 3311.0	...
10442637	  785.1	  699.0	 3316.0	...
10442638	  785.2	  697.3	 3321.0	...
10442639	  784.9	  696.0	 3321.0	...
10442640	  784.8	  695.2	 3322.0	...
10442641	  784.8	  694.4	 3323.0	...
10442642	  784.7	  693.6	 3323.0	...
10442643	  784.4	  692.9	 3324.0	...
10442644	  784.1	  692.1	 3324.0	...
10442645	  783.8	  691.0	 3330.0	...
10442646	  783.7	  690.0	 3336.0	...
10442647	  783.8	  689.8	 3343.0	...
10442648	  784.0	  689.4	 3346.0	...
10442649	  783.7	  687.8	 3348.0	...
10442650	  783.3	  686.1	 3351.0	...
10442651	  783.1	  685.2	 3352.0	...
10442652	  783.4	  685.2	 3353.0	...
10442653	  783.6	  685.4	 3356.0	...
10442654	  783.6	  684.6	 3363.0	...
10442655	  783.5	  682.8	 3371.0	...
10442656	  783.4	  681.0	 3375.0	...
10442657	  783.2	  679.5	 3377.0	...
10442658	  783.0	  679.0	 3379.0	...
10442659	  782.9	  677.8	 3381.0	...
10442660	  782.9	  677.2	 3382.0	...
10442661	  782.9	  676.6	 3383.0	...
10442662	  782.6	  677.0	 3383.0	...
10442663	  782.3	  677.1	 3383.0	...
10442664	  782.3	  677.1	 3386.0	...
10442665	  782.6	  676.9	 3389.0	...
10442666	  782.9	  676.8	 3392.0	...
10442667	  782.8	  676.7	 3391.0	...
10442668	  782.4	  676.4	 3386.0	...
10442669	  782.0	  676.2	 3382.0	...
10442670	  782.5	  676.5	 3382.0	...
10442671	  783.2	  677.0	 3384.0	...
10442672	  783.3	  677.6	 3385.0	...
10442673	  782.8	  677.4	 3384.0	...
10442674	  782.2	  677.3	 3383.0	...
10442675	  782.2	  677.1	 3384.0	...
10442676	  783.1	  676.9	 3385.0	...
10442677	  784.0	  677.2	 3386.0	...
10442678	  785.0	  677.9	 3386.0	...
10442679	  784.9	  678.7	 3385.0	...
10442680	  784.9	  679.1	 3384.0	...
10442681	  784.9	  678.6	 3386.0	...
10442682	  785.0	  678.2	 3389.0	...
10442683	  784.8	  677.4	 3392.0	...
10442684	  784.6	  677.0	 3393.0	...
10442685	  784.3	  676.7	 3394.0	...
10442686	  784.2	  676.8	 3394.0	...
10442687	  784.2	  676.9	 3393.0	...
10442688	  784.5	  677.0	 3392.0	...
10442689	  784.7	  677.1	 3391.0	...
10442690	  784.5	  677.2	 3391.0	...
10442691	  783.9	  676.8	 3393.0	...
10442692	  783.4	  676.1	 3395.0	...
10442693	  783.5	  675.3	 3396.0	...
10442694	  783.6	  675.0	 3395.0	...
10442695	  783.4	  674.8	 3395.0	...
10442696	  783.2	  674.5	 3396.0	...
10442697	  783.0	  674.1	 3399.0	...
10442698	  783.2	  673.7	 3401.0	...
10442699	  783.4	  673.4	 3403.0	...
10442700	  783.3	  672.3	 3402.0	...
10442701	  783.3	  671.1	 3402.0	...
10442702	  783.2	  670.0	 3401.0	...
10442703	  783.2	  670.0	 3401.0	...
10442704	  783.4	  669.9	 3402.0	...
10442705	  783.4	  669.8	 3408.0	...
10442706	  783.6	  669.1	 3415.0	...
10442707	  783.8	  667.4	 3417.0	...
10442708	  784.0	  665.7	 3416.0	...
10442709	  784.1	  664.5	 3416.0	...
10442710	  783.8	  664.6	 3418.0	...
10442711	  783.4	  664.0	 3420.0	...
10442712	  782.9	  663.5	 3423.0	...
10442713	  782.6	  663.2	 3425.0	...
10442714	  782.4	  663.5	 3428.0	...
10442715	  782.4	  663.9	 3429.0	...
10442716	  782.4	  663.9	 3429.0	...
10442717	  782.4	  663.5	 3432.0	...
10442718	  782.4	  662.9	 3434.0	...
10442719	  782.5	  662.4	 3436.0	...
10442720	  782.7	  662.4	 3437.0	...
10442721	  783.0	  662.2	 3439.0	...
10442722	  783.2	  662.1	 3438.0	...
10442723	  783.7	  661.9	 3437.0	...
10442724	  784.2	  661.8	 3436.0	...
10442725	  784.6	  661.7	 3437.0	...
10442726	  784.6	  661.3	 3437.0	...
10442727	  784.6	  661.0	 3438.0	...
10442728	  784.2	  660.6	 3440.0	...
10442729	  783.6	  660.3	 3441.0	...
10442730	  782.8	  660.0	 3441.0	...
10442731	  782.5	  659.6	 3442.0	...
10442732	  782.2	  659.4	 3444.0	...
10442733	  782.1	  659.1	 3448.0	...
10442734	  781.9	  658.8	 3452.0	...
10442735	  781.9	  658.5	 3454.0	...
10442736	  781.7	  658.0	 3455.0	...
10442737	  781.5	  657.7	 3457.0	...
10442738	  781.9	  657.3	 3458.0	...
10442739	  782.5	  657.4	 3458.0	...
10442740	  783.1	  657.3	 3458.0	...
10442741	  783.3	  657.2	 3459.0	...
10442742	  783.5	  657.1	 3459.0	...
10442743	  783.6	  657.2	 3460.0	...
10442744	  783.6	  656.9	 3460.0	...
10442745	  783.2	  656.4	 3462.0	...
10442746	  783.1	  655.9	 3464.0	...
10442747	  782.9	  655.7	 3468.0	...
10442748	  783.1	  655.8	 3469.0	...
10442749	  783.0	  655.8	 3472.0	...
10442750	  783.0	  655.6	 3473.0	...
10442751	  783.0	  655.1	 3473.0	...
10442752	  782.8	  654.7	 3474.0	...
10442753	  782.7	  654.9	 3476.0	...
10442754	  782.7	  655.0	 3478.0	...
10442755	  782.8	  654.6	 3478.0	...
10442756	  782.8	  653.8	 3479.0	...
10442757	  783.0	  653.0	 3481.0	...
10442758	  783.3	  652.8	 3484.0	...
10442759	  783.6	  652.9	 3487.0	...
10442760	  783.7	  653.3	 3488.0	...
10442761	  783.7	  653.5	 3488.0	...
10442762	  783.8	  653.5	 3488.0	...
10442763	  783.8	  653.3	 3488.0	...
10442764	  783.9	  653.1	 3490.0	...
10442765	  783.6	  652.9	 3494.0	...
10442766	  783.2	  651.8	 3497.0	...
10442767	  782.7	  650.8	 3497.0	...
10442768	  782.6	  649.9	 3497.0	...
10442769	  782.4	  650.0	 3497.0	...
10442770	  782.2	  649.6	 3500.0	...
10442771	  781.7	  649.1	 3504.0	...
10442772	  781.3	  648.5	 3507.0	...
10442773	  781.5	  648.9	 3513.0	...
10442774	  781.9	  649.1	 3518.0	...
10442775	  782.3	  647.8	 3524.0	...
10442776	  782.2	  646.3	 3524.0	...
10442777	  782.1	  644.6	 3525.0	...
10442778	  782.1	  644.4	 3527.0	...
10442779	  782.1	  644.4	 3529.0	...
10442780	  782.1	  644.6	 3531.0	...
10442781	  782.0	  644.6	 3533.0	...
10442782	  781.6	  644.4	 3535.0	...
10442783	  781.3	  643.7	 3535.0	...
10442784	  781.2	  643.0	 3534.0	...
10442785	  781.5	  642.6	 3532.0	...
10442786	  782.0	  642.7	 3531.0	...
10442787	  782.2	  642.4	 3530.0	...
10442788	  782.4	  642.0	 3532.0	...
10442789	  782.6	  641.7	 3534.0	...
10442790	  782.8	  641.9	 3535.0	...
10442791	  783.1	  641.9	 3536.0	...
10442792	  783.2	  641.3	 3538.0	...
10442793	  783.2	  640.7	 3542.0	...
10442794	  783.1	  639.8	 3548.0	...
10442795	  782.8	  639.6	 3551.0	...
10442796	  782.5	  638.6	 3551.0	...
10442797	  782.2	  638.0	 3553.0	...
10442798	  782.2	  637.6	 3559.0	...
10442799	  782.3	  637.9	 3565.0	...
10442800	  782.5	  638.1	 3570.0	...
10442801	  782.8	  637.5	 3572.0	...
10442802	  783.1	  635.9	 3577.0	...
10442803	  783.4	  634.4	 3581.0	...
10442804	  783.5	  633.6	 3584.0	...
10442805	  783.5	  633.6	 3583.0	...
10442806	  783.7	  633.6	 3583.0	...
10442807	  783.8	  633.6	 3582.0	...
10442808	  783.9	  633.4	 3581.0	...
10442809	  783.7	  633.3	 3581.0	...
10442810	  783.7	  633.5	 3582.0	...
10442811	  783.7	  633.9	 3582.0	...
10442812	  783.6	  633.3	 3582.0	...
10442813	  783.6	  632.4	 3586.0	...
10442814	  783.6	  631.4	 3591.0	...
10442815	  783.6	  631.4	 3598.0	...
10442816	  783.6	  631.8	 3601.0	...
10442817	  783.7	  632.3	 3599.0	...
10442818	  783.9	  632.8	 3597.0	...
10442819	  784.0	  632.2	 3596.0	...
10442820	  783.7	  631.5	 3597.0	...
10442821	  783.4	  630.7	 3600.0	...
10442822	  783.3	  630.4	 3602.0	...
10442823	  783.4	  630.0	 3605.0	...
10442824	  783.4	  629.5	 3608.0	...
10442825	  783.4	  629.2	 3610.0	...
10442826	  783.7	  628.3	 3612.0	...
10442827	  784.0	  627.4	 3615.0	...
10442828	  784.1	  626.9	 3618.0	...
10442829	  784.1	  626.8	 3620.0	...
10442830	  784.0	  626.8	 3622.0	...
10442831	  783.9	  627.7	 3625.0	...
10442832	  783.8	  628.6	 3628.0	...
10442833	  783.8	  628.5	 3630.0	...
10442834	  783.6	  627.5	 3632.0	...
10442835	  783.4	  626.5	 3634.0	...
10442836	  783.4	  626.7	 3635.0	...
10442837	  783.8	  626.8	 3635.0	...
10442838	  784.3	  626.2	 3638.0	...
10442839	  784.6	  625.6	 3641.0	...
10442840	  784.5	  625.3	 3642.0	...
10442841	  784.5	  625.6	 3640.0	...
10442842	  784.4	  625.4	 3640.0	...
10442843	  784.3	  624.8	 3641.0	...
10442844	  784.3	  624.6	 3642.0	...
10442845	  784.4	  624.9	 3645.0	...
10442846	  784.5	  624.7	 3648.0	...
10442847	  784.6	  624.2	 3650.0	...
10442848	  784.5	  623.8	 3651.0	...
10442849	  784.5	  623.8	 3650.0	...
10442850	  784.6	  623.8	 3649.0	...
10442851	  784.9	  623.9	 3649.0	...
10442852	  785.1	  624.1	 3649.0	...
10442853	  785.3	  624.2	 3650.0	...
10442854	  785.3	  623.7	 3651.0	...
10442855	  785.0	  623.3	 3652.0	...
10442856	  784.5	  622.5	 3655.0	...
10442857	  784.0	  622.2	 3659.0	...
10442858	  783.8	  622.1	 3665.0	...
10442859	  783.6	  622.0	 3668.0	...
10442860	  783.5	  622.0	 3669.0	...
10442861	  783.5	  621.8	 3669.0	...
10442862	  783.8	  621.8	 3670.0	...
10442863	  784.1	  621.8	 3672.0	...
10442864	  784.3	  622.1	 3674.0	...
10442865	  784.5	  622.5	 3674.0	...
10442866	  784.7	  623.0	 3674.0	...
10442867	  784.9	  623.2	 3679.0	...
10442868	  785.0	  622.9	 3683.0	...
10442869	  784.9	  622.4	 3688.0	...
10442870	  784.7	  621.8	 3688.0	...
10442871	  784.5	  621.7	 3689.0	...
10442872	  784.3	  621.5	 3687.0	...
10442873	  784.2	  622.2	 3686.0	...
10442874	  784.2	  622.9	 3685.0	...
10442875	  784.3	  623.8	 3685.0	...
10442876	  784.4	  624.0	 3686.0	...
10442877	  784.5	  623.8	 3687.0	...
10442878	  784.5	  623.3	 3688.0	...
10442879	  784.2	  623.3	 3688.0	...
10442880	  784.1	  623.8	 3688.0	...
10442881	  784.2	  624.1	 3688.0	...
10442882	  784.4	  623.9	 3688.0	...
10442883	  784.5	  623.8	 3688.0	...
10442884	  784.5	  623.6	 3688.0	...
10442885	  784.5	  623.0	 3690.0	...
10442886	  784.5	  622.3	 3692.0	...
10442887	  784.7	  621.6	 3694.0	...
10442888	  784.9	  621.9	 3699.0	...
10442889	  785.2	  622.5	 3704.0	...
10442890	  785.3	  622.7	 3707.0	...
10442891	  785.4	  622.7	 3707.0	...
10442892	  785.5	  623.0	 3708.0	...
10442893	  785.5	  623.4	 3709.0	...
10442894	  785.5	  623.6	 3710.0	...
10442895	  785.3	  623.6	 3711.0	...
10442896	  784.8	  623.6	 3711.0	...
10442897	  784.4	  623.6	 3712.0	...
10442898	  784.1	  623.1	 3712.0	...
10442899	  784.1	  622.5	 3711.0	...
10442900	  784.1	  622.3	 3709.0	...
10442901	  784.8	  622.7	 3710.0	...
10442902	  785.5	  623.2	 3711.0	...
10442903	  785.9	  623.2	 3711.0	...
10442904	  785.5	  623.2	 3713.0	...
10442905	  785.2	  623.0	 3716.0	...
10442906	  785.2	  622.9	 3720.0	...
10442907	  785.1	  622.8	 3722.0	...
10442908	  785.0	  622.3	 3724.0	...
10442909	  785.0	  621.9	 3725.0	...
10442910	  785.0	  621.6	 3726.0	...
10442911	  785.1	  621.9	 3728.0	...
10442912	  785.1	  622.2	 3732.0	...
10442913	  785.2	  622.8	 3737.0	...
10442914	  785.1	  623.3	 3736.0	...
10442915	  785.1	  623.9	 3732.0	...
10442916	  785.0	  623.9	 3731.0	...
10442917	  784.9	  623.8	 3735.0	...
10442918	  785.4	  623.7	 3740.0	...
10442919	  785.8	  623.6	 3742.0	...
10442920	  786.3	  622.9	 3745.0	...
10442921	  786.1	  622.3	 3747.0	...
10442922	  785.9	  621.9	 3748.0	...
10442923	  785.8	  622.2	 3747.0	...
10442924	  785.4	  622.6	 3746.0	...
10442925	  785.0	  622.3	 3744.0	...
10442926	  784.6	  621.8	 3744.0	...
10442927	  784.5	  621.3	 3745.0	...
10442928	  785.0	  621.4	 3746.0	...
10442929	  785.4	  621.5	 3747.0	...
10442930	  785.7	  621.6	 3750.0	...
10442931	  785.6	  621.6	 3753.0	...
10442932	  785.5	  621.1	 3756.0	...
10442933	  785.5	  620.6	 3759.0	...
10442934	  785.3	  620.1	 3762.0	...
10442935	  785.1	  620.1	 3767.0	...
10442936	  785.3	  620.9	 3768.0	...
10442937	  785.8	  621.7	 3767.0	...
10442938	  786.3	  622.3	 3765.0	...
10442939	  786.5	  622.2	 3766.0	...
10442940	  786.4	  622.2	 3771.0	...
10442941	  786.3	  621.8	 3771.0	...
10442942	  786.2	  621.4	 3766.0	...
10442943	  786.2	  620.9	 3761.0	...
10442944	  786.1	  620.8	 3761.0	...
10442945	  786.0	  620.7	 3762.0	...
10442946	  785.9	  620.8	 3763.0	...
10442947	  785.5	  620.9	 3764.0	...
10442948	  785.1	  620.7	 3765.0	...
10442949	  784.7	  620.4	 3766.0	...
10442950	  784.6	  619.8	 3768.0	...
10442951	  784.8	  619.5	 3771.0	...
10442952	  785.0	  619.7	 3772.0	...
10442953	  785.3	  620.2	 3773.0	...
10442954	  785.5	  620.5	 3770.0	...
10442955	  785.7	  620.4	 3768.0	...
10442956	  786.3	  620.4	 3769.0	...
10442957	  786.7	  619.8	 3771.0	...
10442958	  787.1	  619.2	 3774.0	...
10442959	  787.0	  618.4	 3771.0	...
10442960	  786.9	  618.1	 3768.0	...
10442961	  787.0	  618.5	 3766.0	...
10442962	  787.0	  619.2	 3766.0	...
10442963	  786.9	  619.8	 3767.0	...
10442964	  786.6	  619.8	 3767.0	...
10442965	  786.2	  619.8	 3766.0	...
10442966	  785.9	  619.7	 3767.0	...
10442967	  785.8	  619.5	 3769.0	...
10442968	  785.8	  619.3	 3771.0	...
10442969	  785.9	  619.3	 3771.0	...
10442970	  786.0	  619.4	 3771.0	...
10442971	  786.1	  619.6	 3772.0	...
10442972	  785.9	  619.4	 3775.0	...
10442973	  785.7	  618.8	 3778.0	...
10442974	  785.5	  618.0	 3779.0	...
10442975	  785.5	  617.6	 3777.0	...
10442976	  785.9	  617.3	 3775.0	...
10442977	  786.2	  617.4	 3777.0	...
10442978	  786.3	  617.4	 3780.0	...
10442979	  786.3	  617.5	 3781.0	...
10442980	  786.2	  617.8	 3779.0	...
10442981	  786.3	  618.6	 3778.0	...
10442982	  786.4	  619.4	 3778.0	...
10442983	  786.5	  619.3	 3780.0	...
10442984	  786.6	  618.5	 3783.0	...
10442985	  786.6	  617.7	 3787.0	...
10442986	  786.7	  618.3	 3788.0	...
10442987	  786.8	  618.9	 3786.0	...
10442988	  786.9	  619.5	 3786.0	...
10442989	  786.8	  619.3	 3789.0	...
10442990	  786.7	  619.2	 3791.0	...
10442991	  786.5	  619.2	 3792.0	...
10442992	  786.2	  619.4	 3792.0	...
10442993	  785.9	  619.6	 3792.0	...
10442994	  786.2	  619.7	 3794.0	...
10442995	  786.4	  619.5	 3800.0	...
10442996	  786.2	  619.4	 3806.0	...
10442997	  785.6	  619.3	 3804.0	...
10442998	  785.1	  618.5	 3799.0	...
10442999	  785.1	  617.6	 3793.0	...
10443000	  785.1	  616.9	 3792.0	...
10443001	  785.2	  617.8	 3794.0	...
10443002	  785.5	  618.7	 3796.0	...
10443003	  785.8	  618.9	 3797.0	...
10443004	  785.9	  618.4	 3796.0	...
10443005	  786.0	  618.1	 3797.0	...
10443006	  786.0	  618.4	 3798.0	...
10443007	  786.0	  618.4	 3799.0	...
10443008	  785.8	  618.0	 3800.0	...
10443009	  785.6	  617.4	 3800.0	...
10443010	  785.4	  617.2	 3801.0	...
10443011	  785.4	  617.5	 3801.0	...
10443012	  785.7	  617.9	 3802.0	...
10443013	  786.0	  618.5	 3802.0	...
10443014	  786.3	  618.8	 3804.0	...
10443015	  786.7	  618.7	 3806.0	...
10443016	  787.2	  618.5	 3808.0	...
10443017	  787.5	  618.3	 3807.0	...
10443018	  787.3	  618.0	 3807.0	...
10443019	  787.2	  617.8	 3807.0	...
10443020	  786.9	  617.7	 3807.0	...
10443021	  786.6	  618.1	 3808.0	...
10443022	  786.2	  618.5	 3808.0	...
10443023	  785.9	  618.5	 3808.0	...
10443024	  785.5	  618.2	 3807.0	...
10443025	  785.4	  617.8	 3808.0	...
10443026	  785.4	  617.8	 3808.0	...
10443027	  785.4	  617.8	 3809.0	...
10443028	  785.5	  617.7	 3810.0	...
10443029	  785.6	  617.5	 3811.0	...
10443030	  785.7	  617.5	 3809.0	...
10443031	  785.9	  617.7	 3808.0	...
10443032	  785.8	  617.9	 3806.0	...
10443033	  785.8	  617.9	 3808.0	...
10443034	  785.8	  618.5	 3811.0	...
10443035	  785.9	  619.1	 3815.0	...
10443036	  786.0	  618.6	 3818.0	...
10443037	  785.9	  617.5	 3818.0	...
10443038	  785.8	  616.6	 3818.0	...
10443039	  785.7	  617.6	 3818.0	...
10443040	  785.7	  618.7	 3818.0	...
10443041	  785.9	  618.8	 3818.0	...
10443042	  786.3	  618.1	 3818.0	...
10443043	  786.7	  617.7	 3818.0	...
10443044	  786.2	  618.3	 3819.0	...
10443045	  785.5	  618.9	 3820.0	...
10443046	  784.7	  619.0	 3821.0	...
10443047	  784.8	  618.8	 3825.0	...
10443048	  785.3	  618.3	 3829.0	...
10443049	  785.7	  618.1	 3831.0	...
10443050	  786.0	  617.9	 3832.0	...
10443051	  786.2	  617.9	 3831.0	...
10443052	  786.3	  618.2	 3827.0	...
10443053	  786.0	  618.4	 3824.0	...
10443054	  785.5	  618.7	 3821.0	...
10443055	  785.1	  618.7	 3823.0	...
10443056	  785.0	  618.8	 3825.0	...
10443057	  785.0	  619.0	 3826.0	...
10443058	  785.2	  619.2	 3826.0	...
10443059	  785.4	  619.3	 3826.0	...
10443060	  785.6	  619.2	 3826.0	...
10443061	  785.7	  619.1	 3827.0	...
10443062	  785.8	  619.3	 3828.0	...
10443063	  785.7	  619.7	 3825.0	...
10443064	  785.4	  620.1	 3821.0	...
10443065	  785.0	  620.3	 3822.0	...
10443066	  784.8	  621.1	 3826.0	...
10443067	  784.6	  622.0	 3831.0	...
EFIX R   10442626	10443067	442	  784.5	  639.9	   3612
SSACC R  10443068
10443068	  784.4	  623.1	 3829.0	...
10443069	  784.3	  625.2	 3826.0	...
10443070	  783.7	  627.9	 3824.0	...
10443071	  783.3	  630.7	 3826.0	...
10443072	  783.3	  632.4	 3827.0	...
10443073	  783.9	  634.4	 3829.0	...
10443074	  784.2	  636.8	 3831.0	...
10443075	  784.0	  638.9	 3833.0	...
10443076	  783.6	  640.9	 3835.0	...
ESACC R  10443068	10443076	9	  784.4	  623.1	  783.6	  640.9	   0.38	     46
SFIX R   10443077
10443077	  783.5	  642.8	 3835.0	...
10443078	  783.5	  644.4	 3830.0	...
10443079	  783.8	  645.1	 3825.0	...
10443080	  784.1	  645.2	 3826.0	...
10443081	  784.5	  645.3	 3830.0	...
10443082	  785.0	  645.5	 3835.0	...
10443083	  785.6	  645.6	 3836.0	...
10443084	  786.2	  645.5	 3838.0	...
10443085	  786.5	  645.1	 3837.0	...
10443086	  786.7	  644.2	 3835.0	...
10443087	  786.7	  643.5	 3832.0	...
10443088	  786.8	  643.0	 3832.0	...
10443089	  786.8	  643.1	 3832.0	...
10443090	  786.8	  643.0	 3832.0	...
10443091	  787.3	  642.4	 3832.0	...
10443092	  787.5	  641.6	 3834.0	...
10443093	  787.7	  640.6	 3835.0	...
10443094	  787.4	  639.7	 3835.0	...
10443095	  787.3	  638.8	 3835.0	...
10443096	  787.1	  638.2	 3833.0	...
10443097	  786.9	  636.9	 3831.0	...
10443098	  786.8	  635.5	 3833.0	...
10443099	  786.5	  634.3	 3837.0	...
10443100	  786.4	  635.0	 3841.0	...
10443101	  786.6	  635.7	 3839.0	...
10443102	  787.0	  636.5	 3837.0	...
10443103	  787.4	  636.4	 3836.0	...
10443104	  787.5	  636.3	 3837.0	...
10443105	  787.3	  636.3	 3837.0	...
10443106	  787.0	  636.5	 3837.0	...
10443107	  786.8	  636.6	 3838.0	...
10443108	  786.8	  636.7	 3839.0	...
10443109	  786.8	  636.7	 3839.0	...
10443110	  786.8	  636.6	 3839.0	...
10443111	  786.7	  636.5	 3842.0	...
10443112	  786.9	  636.5	 3846.0	...
10443113	  787.2	  636.6	 3844.0	...
10443114	  787.5	  636.7	 3838.0	...
10443115	  787.7	  637.1	 3831.0	...
10443116	  787.9	  637.4	 3829.0	...
10443117	  787.8	  637.0	 3827.0	...
10443118	  787.8	  636.3	 3827.0	...
10443119	  787.8	  635.6	 3827.0	...
10443120	  788.1	  635.1	 3826.0	...
10443121	  788.5	  634.8	 3825.0	...
10443122	  788.8	  635.1	 3827.0	...
10443123	  788.9	  635.8	 3831.0	...
10443124	  788.9	  636.3	 3834.0	...
10443125	  789.0	  635.9	 3836.0	...
10443126	  789.1	  635.4	 3838.0	...
10443127	  789.1	  635.1	 3841.0	...
10443128	  789.2	  635.1	 3840.0	...
10443129	  789.3	  635.0	 3837.0	...
10443130	  788.8	  635.0	 3835.0	...
10443131	  788.3	  635.0	 3835.0	...
10443132	  787.7	  634.9	 3835.0	...
10443133	  787.7	  634.9	 3834.0	...
10443134	  787.7	  634.8	 3831.0	...
10443135	  787.7	  634.9	 3829.0	...
10443136	  787.7	  634.9	 3828.0	...
10443137	  787.7	  634.8	 3830.0	...
10443138	  787.3	  635.5	 3827.0	...
10443139	  787.1	  636.2	 3823.0	...
10443140	  787.3	  636.5	 3819.0	...
10443141	  787.8	  635.7	 3820.0	...
10443142	  788.2	  635.0	 3820.0	...
10443143	  788.2	  635.1	 3820.0	...
10443144	  788.2	  635.7	 3819.0	...
10443145	  788.2	  636.2	 3818.0	...
10443146	  788.2	  636.1	 3817.0	...
10443147	  788.2	  635.9	 3818.0	...
10443148	  788.1	  635.8	 3819.0	...
10443149	  788.1	  635.8	 3819.0	...
10443150	  788.0	  635.9	 3817.0	...
10443151	  788.2	  636.0	 3816.0	...
10443152	  788.7	  636.0	 3815.0	...
10443153	  789.2	  636.2	 3815.0	...
10443154	  789.5	  636.5	 3813.0	...
10443155	  789.6	  636.8	 3811.0	...
10443156	  789.6	  636.9	 3809.0	...
10443157	  789.5	  636.2	 3809.0	...
10443158	  789.5	  635.5	 3806.0	...
10443159	  789.6	  635.4	 3803.0	...
10443160	  789.5	  636.2	 3801.0	...
10443161	  789.2	  637.0	 3803.0	...
10443162	  788.9	  636.9	 3805.0	...
10443163	  788.9	  636.4	 3806.0	...
10443164	  789.5	  635.9	 3806.0	...
10443165	  790.0	  635.7	 3804.0	...
10443166	  790.5	  636.0	 3801.0	...
10443167	  790.7	  636.4	 3798.0	...
10443168	  790.4	  636.8	 3798.0	...
10443169	  789.9	  636.8	 3797.0	...
10443170	  789.4	  636.7	 3794.0	...
10443171	  789.6	  636.3	 3789.0	...
10443172	  789.8	  636.0	 3786.0	...
10443173	  790.1	  635.8	 3785.0	...
10443174	  790.1	  635.6	 3786.0	...
10443175	  790.0	  635.2	 3785.0	...
10443176	  789.8	  634.8	 3784.0	...
10443177	  789.6	  634.8	 3781.0	...
10443178	  789.6	  635.2	 3778.0	...
10443179	  789.9	  635.5	 3776.0	...
10443180	  790.0	  635.9	 3775.0	...
10443181	  789.8	  636.2	 3774.0	...
10443182	  789.6	  636.5	 3773.0	...
10443183	  789.9	  636.5	 3773.0	...
10443184	  790.2	  636.4	 3773.0	...
10443185	  790.7	  636.3	 3771.0	...
10443186	  790.9	  636.2	 3769.0	...
10443187	  791.1	  636.2	 3767.0	...
10443188	  791.0	  636.3	 3767.0	...
10443189	  791.0	  636.3	 3767.0	...
10443190	  791.1	  636.3	 3767.0	...
10443191	  791.3	  636.2	 3768.0	...
10443192	  791.4	  636.1	 3769.0	...
10443193	  791.4	  636.0	 3769.0	...
10443194	  791.0	  636.1	 3766.0	...
10443195	  790.7	  636.3	 3760.0	...
10443196	  790.2	  636.4	 3755.0	...
10443197	  790.1	  636.3	 3754.0	...
10443198	  790.3	  636.5	 3756.0	...
10443199	  790.9	  636.8	 3758.0	...
10443200	  791.5	  637.0	 3759.0	...
10443201	  791.6	  636.9	 3760.0	...
10443202	  791.7	  636.8	 3762.0	...
10443203	  791.7	  636.7	 3763.0	...
10443204	  791.8	  636.7	 3760.0	...
10443205	  791.9	  636.8	 3752.0	...
10443206	  792.1	  637.0	 3743.0	...
10443207	  792.2	  637.1	 3741.0	...
10443208	  792.3	  637.1	 3743.0	...
10443209	  792.4	  637.3	 3745.0	...
10443210	  792.2	  637.7	 3742.0	...
10443211	  792.1	  638.2	 3740.0	...
10443212	  791.9	  638.5	 3739.0	...
10443213	  792.0	  638.8	 3739.0	...
10443214	  792.1	  639.6	 3739.0	...
10443215	  792.3	  640.4	 3741.0	...
10443216	  792.6	  639.7	 3742.0	...
10443217	  792.9	  638.3	 3744.0	...
10443218	  793.3	  636.8	 3744.0	...
10443219	  793.4	  636.9	 3741.0	...
10443220	  793.5	  637.1	 3739.0	...
10443221	  793.6	  637.4	 3735.0	...
10443222	  793.6	  637.7	 3734.0	...
10443223	  793.6	  637.7	 3731.0	...
10443224	  793.7	  638.4	 3728.0	...
10443225	  794.0	  639.1	 3725.0	...
10443226	  794.2	  639.7	 3724.0	...
10443227	  793.7	  639.7	 3723.0	...
10443228	  792.9	  639.3	 3723.0	...
10443229	  792.2	  639.1	 3723.0	...
10443230	  792.2	  638.9	 3723.0	...
10443231	  792.6	  639.1	 3723.0	...
10443232	  792.8	  639.2	 3725.0	...
10443233	  793.2	  639.5	 3726.0	...
10443234	  793.6	  639.8	 3727.0	...
10443235	  794.1	  640.2	 3727.0	...
10443236	  794.4	  640.2	 3728.0	...
10443237	  794.6	  640.2	 3728.0	...
10443238	  794.3	  639.9	 3727.0	...
10443239	  793.9	  639.5	 3723.0	...
10443240	  793.4	  639.7	 3720.0	...
10443241	  793.4	  640.3	 3716.0	...
10443242	  793.3	  640.9	 3714.0	...
10443243	  793.3	  640.9	 3711.0	...
10443244	  793.3	  640.8	 3710.0	...
10443245	  793.4	  640.6	 3709.0	...
10443246	  793.4	  640.2	 3709.0	...
10443247	  793.4	  639.3	 3709.0	...
10443248	  793.2	  638.5	 3709.0	...
10443249	  793.1	  638.5	 3708.0	...
10443250	  793.0	  639.2	 3707.0	...
10443251	  792.9	  640.2	 3706.0	...
10443252	  792.7	  640.7	 3708.0	...
10443253	  792.8	  640.5	 3710.0	...
10443254	  792.9	  640.1	 3712.0	...
10443255	  793.1	  639.9	 3712.0	...
10443256	  793.2	  640.0	 3709.0	...
10443257	  793.4	  640.3	 3704.0	...
10443258	  793.6	  640.4	 3699.0	...
10443259	  793.7	  640.6	 3699.0	...
10443260	  793.7	  640.6	 3700.0	...
10443261	  793.7	  640.6	 3702.0	...
10443262	  793.9	  640.6	 3702.0	...
10443263	  794.1	  640.7	 3700.0	...
10443264	  794.2	  640.8	 3697.0	...
10443265	  794.3	  640.8	 3695.0	...
10443266	  794.4	  640.7	 3694.0	...
10443267	  794.4	  640.7	 3695.0	...
10443268	  794.3	  640.5	 3695.0	...
10443269	  794.3	  640.4	 3689.0	...
10443270	  794.2	  640.4	 3683.0	...
10443271	  794.0	  640.4	 3680.0	...
10443272	  793.8	  640.4	 3681.0	...
10443273	  793.7	  640.2	 3682.0	...
10443274	  793.6	  640.0	 3682.0	...
10443275	  794.0	  639.9	 3680.0	...
10443276	  794.5	  639.7	 3679.0	...
10443277	  795.2	  639.8	 3678.0	...
10443278	  795.3	  639.9	 3680.0	...
10443279	  795.5	  640.4	 3680.0	...
10443280	  795.6	  640.9	 3678.0	...
10443281	  795.7	  641.3	 3676.0	...
10443282	  795.7	  641.2	 3675.0	...
10443283	  795.4	  641.2	 3670.0	...
10443284	  795.0	  641.2	 3666.0	...
10443285	  794.6	  641.4	 3662.0	...
10443286	  794.4	  641.6	 3661.0	...
10443287	  794.8	  641.7	 3661.0	...
10443288	  795.2	  641.5	 3658.0	...
10443289	  795.4	  641.3	 3657.0	...
10443290	  795.4	  641.1	 3657.0	...
10443291	  795.2	  641.1	 3657.0	...
10443292	  795.0	  640.9	 3655.0	...
10443293	  795.0	  640.7	 3652.0	...
10443294	  795.2	  640.5	 3651.0	...
10443295	  795.4	  640.5	 3653.0	...
10443296	  795.5	  640.7	 3650.0	...
10443297	  795.4	  640.9	 3647.0	...
10443298	  795.3	  641.1	 3643.0	...
10443299	  795.1	  641.3	 3644.0	...
10443300	  795.1	  641.4	 3644.0	...
10443301	  795.3	  641.2	 3644.0	...
10443302	  795.4	  640.9	 3644.0	...
10443303	  795.5	  640.8	 3642.0	...
10443304	  795.7	  641.1	 3640.0	...
10443305	  795.9	  641.1	 3638.0	...
10443306	  796.0	  641.0	 3636.0	...
10443307	  795.9	  641.0	 3637.0	...
10443308	  795.8	  641.0	 3639.0	...
10443309	  795.7	  640.8	 3641.0	...
10443310	  795.6	  640.7	 3639.0	...
10443311	  795.5	  641.3	 3636.0	...
10443312	  795.4	  642.0	 3634.0	...
10443313	  795.2	  641.9	 3633.0	...
10443314	  795.1	  641.0	 3632.0	...
10443315	  795.2	  640.0	 3632.0	...
10443316	  795.4	  640.0	 3632.0	...
10443317	  795.5	  640.0	 3632.0	...
10443318	  795.5	  640.2	 3632.0	...
10443319	  795.6	  640.3	 3632.0	...
10443320	  795.8	  640.3	 3632.0	...
10443321	  796.0	  640.4	 3632.0	...
10443322	  796.1	  640.6	 3628.0	...
10443323	  796.2	  640.8	 3624.0	...
10443324	  796.2	  641.1	 3618.0	...
10443325	  796.3	  641.3	 3616.0	...
10443326	  796.2	  641.7	 3614.0	...
10443327	  796.3	  641.9	 3614.0	...
10443328	  796.3	  642.0	 3615.0	...
10443329	  796.3	  641.3	 3616.0	...
10443330	  796.1	  640.8	 3617.0	...
10443331	  795.7	  640.4	 3616.0	...
10443332	  795.5	  640.4	 3616.0	...
10443333	  795.7	  640.4	 3615.0	...
10443334	  796.0	  640.6	 3615.0	...
10443335	  795.9	  640.8	 3615.0	...
10443336	  795.6	  641.1	 3616.0	...
10443337	  795.0	  641.4	 3616.0	...
10443338	  794.7	  641.6	 3616.0	...
10443339	  794.4	  642.0	 3615.0	...
10443340	  795.1	  642.3	 3611.0	...
10443341	  795.8	  642.6	 3607.0	...
10443342	  796.6	  642.6	 3603.0	...
10443343	  796.7	  642.8	 3604.0	...
10443344	  796.7	  643.0	 3605.0	...
10443345	  796.8	  643.3	 3603.0	...
10443346	  796.8	  643.5	 3600.0	...
10443347	  797.0	  643.8	 3598.0	...
10443348	  797.2	  644.0	 3600.0	...
10443349	  797.1	  644.3	 3601.0	...
10443350	  796.8	  644.0	 3602.0	...
10443351	  796.2	  643.4	 3599.0	...
10443352	  796.0	  642.9	 3597.0	...
10443353	  795.9	  642.9	 3595.0	...
10443354	  796.1	  643.0	 3595.0	...
10443355	  796.1	  642.9	 3594.0	...
10443356	  796.1	  642.7	 3593.0	...
10443357	  796.1	  642.8	 3592.0	...
10443358	  796.0	  643.1	 3592.0	...
10443359	  796.0	  643.6	 3592.0	...
10443360	  796.0	  643.9	 3592.0	...
10443361	  795.9	  644.0	 3591.0	...
10443362	  795.7	  644.1	 3591.0	...
10443363	  795.6	  644.2	 3591.0	...
10443364	  795.4	  644.6	 3590.0	...
10443365	  795.3	  644.9	 3589.0	...
10443366	  795.7	  645.1	 3586.0	...
10443367	  796.3	  645.1	 3584.0	...
10443368	  796.8	  644.6	 3582.0	...
10443369	  796.7	  644.2	 3581.0	...
10443370	  796.6	  643.7	 3581.0	...
10443371	  796.4	  643.7	 3579.0	...
10443372	  796.1	  643.9	 3576.0	...
10443373	  795.8	  644.0	 3574.0	...
10443374	  795.7	  644.3	 3572.0	...
10443375	  795.8	  644.4	 3568.0	...
10443376	  796.2	  644.3	 3565.0	...
10443377	  796.5	  644.3	 3562.0	...
10443378	  796.7	  644.4	 3562.0	...
10443379	  796.6	  644.5	 3562.0	...
10443380	  796.3	  644.4	 3561.0	...
10443381	  796.0	  644.1	 3561.0	...
10443382	  796.0	  643.9	 3562.0	...
10443383	  796.2	  644.1	 3564.0	...
10443384	  796.4	  644.4	 3566.0	...
10443385	  796.1	  644.8	 3565.0	...
10443386	  795.8	  644.8	 3561.0	...
10443387	  795.6	  644.8	 3558.0	...
10443388	  795.6	  644.7	 3558.0	...
10443389	  795.7	  644.6	 3554.0	...
10443390	  795.9	  644.3	 3549.0	...
10443391	  796.0	  644.0	 3543.0	...
10443392	  795.8	  643.7	 3546.0	...
10443393	  796.0	  643.6	 3548.0	...
10443394	  796.4	  643.8	 3548.0	...
10443395	  796.7	  643.9	 3546.0	...
10443396	  796.7	  644.2	 3544.0	...
10443397	  796.8	  644.2	 3544.0	...
10443398	  796.9	  644.1	 3545.0	...
10443399	  797.1	  644.4	 3544.0	...
10443400	  797.3	  644.7	 3542.0	...
10443401	  797.3	  644.9	 3540.0	...
10443402	  797.3	  644.9	 3539.0	...
10443403	  797.4	  644.9	 3539.0	...
10443404	  797.3	  645.0	 3539.0	...
10443405	  797.1	  645.3	 3539.0	...
10443406	  796.4	  645.4	 3540.0	...
10443407	  795.8	  645.4	 3539.0	...
10443408	  795.4	  645.2	 3538.0	...
10443409	  795.7	  645.2	 3537.0	...
10443410	  796.0	  645.0	 3534.0	...
10443411	  795.7	  645.0	 3531.0	...
10443412	  795.3	  644.9	 3529.0	...
10443413	  795.1	  645.3	 3531.0	...
10443414	  795.3	  645.5	 3532.0	...
10443415	  795.4	  645.8	 3532.0	...
10443416	  795.3	  645.8	 3530.0	...
10443417	  795.4	  645.8	 3528.0	...
10443418	  795.7	  645.7	 3527.0	...
10443419	  796.0	  645.7	 3527.0	...
10443420	  796.3	  645.6	 3526.0	...
10443421	  796.2	  645.6	 3524.0	...
10443422	  796.2	  645.7	 3522.0	...
10443423	  796.5	  645.7	 3521.0	...
10443424	  796.9	  645.7	 3522.0	...
10443425	  797.1	  646.0	 3523.0	...
10443426	  796.8	  646.4	 3520.0	...
10443427	  796.4	  646.8	 3516.0	...
10443428	  796.1	  646.8	 3515.0	...
10443429	  795.9	  646.8	 3518.0	...
10443430	  795.8	  646.5	 3520.0	...
10443431	  795.8	  646.4	 3517.0	...
10443432	  795.8	  646.3	 3513.0	...
10443433	  795.9	  646.5	 3509.0	...
10443434	  795.9	  646.1	 3508.0	...
10443435	  795.9	  645.8	 3507.0	...
10443436	  796.1	  645.6	 3508.0	...
10443437	  796.7	  645.8	 3507.0	...
10443438	  797.3	  645.8	 3506.0	...
10443439	  797.1	  645.9	 3505.0	...
10443440	  796.6	  646.1	 3504.0	...
10443441	  795.9	  645.8	 3504.0	...
10443442	  795.6	  645.5	 3506.0	...
10443443	  795.8	  645.3	 3508.0	...
10443444	  796.4	  645.5	 3507.0	...
10443445	  797.0	  645.5	 3504.0	...
10443446	  797.2	  645.4	 3501.0	...
10443447	  797.1	  645.2	 3501.0	...
10443448	  796.5	  645.2	 3500.0	...
10443449	  795.9	  645.3	 3498.0	...
10443450	  795.5	  645.5	 3497.0	...
10443451	  795.8	  645.6	 3497.0	...
10443452	  796.3	  646.1	 3494.0	...
10443453	  796.6	  646.6	 3491.0	...
10443454	  797.0	  647.1	 3485.0	...
10443455	  797.3	  647.3	 3481.0	...
10443456	  797.6	  647.5	 3476.0	...
10443457	  797.7	  647.7	 3475.0	...
10443458	  797.7	  647.3	 3475.0	...
10443459	  797.7	  646.8	 3476.0	...
10443460	  797.7	  646.2	 3478.0	...
10443461	  797.7	  646.2	 3478.0	...
10443462	  797.6	  646.5	 3478.0	...
10443463	  797.4	  646.9	 3479.0	...
10443464	  797.2	  647.3	 3481.0	...
10443465	  797.1	  647.5	 3483.0	...
10443466	  797.2	  647.5	 3480.0	...
10443467	  797.4	  647.6	 3476.0	...
10443468	  797.7	  647.6	 3472.0	...
10443469	  797.8	  647.6	 3472.0	...
10443470	  797.9	  647.5	 3472.0	...
10443471	  797.8	  647.5	 3472.0	...
10443472	  798.0	  647.4	 3469.0	...
10443473	  798.1	  647.2	 3467.0	...
10443474	  798.1	  646.9	 3466.0	...
10443475	  797.8	  646.6	 3467.0	...
10443476	  797.3	  646.6	 3470.0	...
10443477	  796.7	  646.8	 3471.0	...
10443478	  796.4	  647.3	 3467.0	...
10443479	  796.7	  647.5	 3463.0	...
10443480	  797.1	  647.8	 3460.0	...
10443481	  797.9	  647.6	 3462.0	...
10443482	  798.3	  647.6	 3465.0	...
10443483	  798.5	  647.6	 3466.0	...
10443484	  798.3	  647.6	 3467.0	...
10443485	  798.1	  647.6	 3466.0	...
10443486	  797.7	  647.7	 3461.0	...
10443487	  797.3	  647.8	 3456.0	...
10443488	  796.8	  647.7	 3452.0	...
10443489	  796.8	  647.5	 3452.0	...
10443490	  796.7	  648.0	 3452.0	...
10443491	  796.7	  648.8	 3454.0	...
10443492	  796.7	  649.7	 3457.0	...
10443493	  796.7	  649.8	 3459.0	...
10443494	  796.5	  649.2	 3460.0	...
10443495	  796.2	  648.6	 3459.0	...
10443496	  796.0	  648.5	 3458.0	...
10443497	  796.0	  649.1	 3456.0	...
10443498	  796.0	  649.2	 3455.0	...
10443499	  796.0	  648.7	 3454.0	...
10443500	  796.0	  648.7	 3454.0	...
10443501	  796.2	  649.1	 3451.0	...
10443502	  796.4	  649.3	 3448.0	...
10443503	  796.4	  649.0	 3445.0	...
10443504	  796.4	  648.7	 3446.0	...
10443505	  796.6	  648.7	 3446.0	...
10443506	  797.1	  648.9	 3446.0	...
10443507	  797.8	  649.0	 3446.0	...
10443508	  798.5	  649.0	 3446.0	...
10443509	  798.6	  648.8	 3447.0	...
10443510	  797.8	  648.6	 3447.0	...
10443511	  797.0	  648.6	 3447.0	...
10443512	  796.5	  648.6	 3446.0	...
10443513	  796.5	  648.7	 3446.0	...
10443514	  796.6	  648.8	 3446.0	...
10443515	  796.7	  649.1	 3445.0	...
10443516	  796.8	  649.4	 3445.0	...
10443517	  796.9	  649.7	 3444.0	...
10443518	  796.9	  649.7	 3443.0	...
10443519	  796.9	  649.7	 3440.0	...
10443520	  796.8	  649.8	 3438.0	...
10443521	  796.7	  649.8	 3433.0	...
10443522	  797.1	  649.1	 3431.0	...
10443523	  797.4	  648.5	 3431.0	...
10443524	  797.6	  647.9	 3434.0	...
10443525	  797.1	  648.1	 3438.0	...
10443526	  796.7	  648.4	 3441.0	...
10443527	  796.5	  648.7	 3438.0	...
10443528	  796.4	  649.0	 3432.0	...
10443529	  796.4	  649.3	 3427.0	...
10443530	  796.4	  649.4	 3428.0	...
10443531	  796.4	  649.5	 3430.0	...
10443532	  796.4	  649.1	 3432.0	...
10443533	  796.3	  648.6	 3434.0	...
10443534	  796.2	  648.1	 3435.0	...
10443535	  796.5	  648.0	 3434.0	...
10443536	  796.8	  648.0	 3432.0	...
10443537	  797.2	  647.9	 3429.0	...
10443538	  797.3	  647.9	 3428.0	...
10443539	  797.1	  648.1	 3427.0	...
10443540	  796.7	  648.3	 3429.0	...
10443541	  796.4	  649.0	 3430.0	...
10443542	  796.4	  649.3	 3427.0	...
10443543	  796.3	  649.4	 3422.0	...
10443544	  796.1	  649.0	 3419.0	...
10443545	  796.4	  648.8	 3420.0	...
10443546	  796.7	  648.8	 3421.0	...
10443547	  796.9	  649.0	 3421.0	...
10443548	  796.9	  649.7	 3421.0	...
10443549	  796.9	  650.3	 3422.0	...
10443550	  796.9	  650.8	 3422.0	...
10443551	  796.9	  650.7	 3423.0	...
10443552	  796.9	  650.6	 3419.0	...
10443553	  797.1	  650.9	 3416.0	...
10443554	  797.2	  651.0	 3413.0	...
10443555	  797.2	  651.2	 3412.0	...
10443556	  797.0	  651.2	 3414.0	...
10443557	  796.8	  651.3	 3416.0	...
10443558	  796.8	  651.6	 3418.0	...
10443559	  796.6	  651.9	 3417.0	...
10443560	  796.5	  651.5	 3416.0	...
10443561	  796.5	  650.8	 3414.0	...
10443562	  796.6	  650.3	 3412.0	...
10443563	  796.8	  650.5	 3411.0	...
10443564	  796.9	  650.9	 3412.0	...
10443565	  796.9	  651.1	 3414.0	...
10443566	  797.0	  651.2	 3414.0	...
10443567	  797.1	  651.2	 3412.0	...
10443568	  797.2	  651.3	 3412.0	...
10443569	  796.7	  651.4	 3413.0	...
10443570	  796.2	  651.6	 3415.0	...
10443571	  795.6	  651.6	 3415.0	...
10443572	  795.5	  651.7	 3415.0	...
10443573	  795.4	  651.7	 3415.0	...
10443574	  795.3	  651.7	 3414.0	...
10443575	  795.5	  651.7	 3412.0	...
10443576	  795.6	  651.6	 3409.0	...
10443577	  795.6	  651.7	 3408.0	...
10443578	  795.3	  651.8	 3409.0	...
10443579	  794.9	  651.4	 3411.0	...
10443580	  794.7	  650.8	 3411.0	...
10443581	  794.9	  650.1	 3410.0	...
10443582	  795.0	  649.9	 3408.0	...
10443583	  795.2	  650.3	 3407.0	...
10443584	  795.6	  650.5	 3405.0	...
10443585	  796.2	  650.9	 3405.0	...
10443586	  796.5	  650.8	 3405.0	...
10443587	  796.5	  650.9	 3404.0	...
10443588	  796.3	  651.0	 3403.0	...
10443589	  796.2	  651.1	 3403.0	...
10443590	  796.2	  651.3	 3402.0	...
10443591	  796.5	  651.5	 3402.0	...
10443592	  796.5	  651.6	 3402.0	...
10443593	  796.5	  651.5	 3401.0	...
10443594	  796.3	  651.3	 3400.0	...
10443595	  796.2	  651.1	 3400.0	...
10443596	  796.0	  650.8	 3403.0	...
10443597	  795.9	  650.5	 3406.0	...
10443598	  795.8	  649.9	 3405.0	...
10443599	  795.6	  649.4	 3402.0	...
10443600	  795.5	  649.0	 3398.0	...
10443601	  795.3	  648.9	 3397.0	...
10443602	  795.3	  649.2	 3398.0	...
10443603	  795.2	  649.5	 3399.0	...
10443604	  795.1	  649.8	 3399.0	...
10443605	  795.1	  649.7	 3398.0	...
10443606	  795.3	  649.7	 3397.0	...
10443607	  795.4	  649.7	 3396.0	...
10443608	  795.1	  649.7	 3396.0	...
10443609	  794.9	  649.7	 3397.0	...
10443610	  794.8	  649.7	 3398.0	...
10443611	  794.8	  649.8	 3398.0	...
10443612	  794.7	  650.0	 3399.0	...
10443613	  794.6	  650.4	 3400.0	...
10443614	  794.5	  650.8	 3402.0	...
10443615	  794.5	  651.0	 3402.0	...
10443616	  794.5	  651.0	 3403.0	...
10443617	  794.2	  651.1	 3402.0	...
10443618	  793.8	  651.1	 3401.0	...
10443619	  793.6	  651.0	 3400.0	...
10443620	  793.8	  650.9	 3400.0	...
10443621	  794.1	  650.9	 3399.0	...
10443622	  794.4	  651.1	 3399.0	...
10443623	  794.5	  651.3	 3397.0	...
10443624	  794.5	  651.5	 3397.0	...
10443625	  794.7	  651.8	 3395.0	...
10443626	  795.0	  652.0	 3394.0	...
10443627	  795.1	  652.3	 3394.0	...
10443628	  794.8	  652.4	 3395.0	...
10443629	  795.0	  652.4	 3396.0	...
10443630	  795.4	  652.2	 3395.0	...
10443631	  795.8	  652.0	 3395.0	...
10443632	  795.4	  651.9	 3394.0	...
10443633	  795.1	  651.7	 3394.0	...
10443634	  794.9	  651.7	 3394.0	...
10443635	  795.1	  651.9	 3395.0	...
10443636	  795.2	  652.3	 3396.0	...
10443637	  795.1	  652.6	 3397.0	...
10443638	  794.7	  652.8	 3397.0	...
10443639	  794.2	  652.7	 3397.0	...
MSG	10443640 0000 _ Experiment Start
10443640	  793.5	  652.2	 3396.0	...
10443641	  793.2	  651.2	 3397.0	...
10443642	  792.9	  650.4	 3397.0	...
10443643	  793.2	  650.2	 3398.0	...
10443644	  793.7	  650.5	 3399.0	...
10443645	  793.8	  651.4	 3397.0	...
10443646	  793.6	  651.9	 3394.0	...
10443647	  793.4	  652.4	 3392.0	...
10443648	  793.5	  652.4	 3393.0	...
10443649	  793.6	  652.6	 3393.0	...
10443650	  793.6	  652.7	 3393.0	...
10443651	  793.6	  652.8	 3393.0	...
10443652	  793.7	  652.7	 3394.0	...
10443653	  793.8	  652.6	 3395.0	...
10443654	  794.0	  652.6	 3396.0	...
10443655	  794.1	  652.5	 3396.0	...
10443656	  794.1	  652.3	 3393.0	...
10443657	  794.1	  652.1	 3390.0	...
10443658	  794.1	  651.3	 3394.0	...
10443659	  794.1	  650.5	 3399.0	...
10443660	  794.0	  650.0	 3403.0	...
10443661	  793.9	  650.1	 3401.0	...
10443662	  793.8	  650.3	 3398.0	...
10443663	  793.8	  650.5	 3397.0	...
10443664	  793.7	  650.8	 3396.0	...
10443665	  793.7	  651.0	 3396.0	...
10443666	  793.6	  651.1	 3395.0	...
10443667	  793.5	  651.1	 3396.0	...
10443668	  793.3	  651.2	 3396.0	...
10443669	  793.1	  651.3	 3393.0	...
10443670	  793.4	  651.3	 3390.0	...
10443671	  793.9	  651.3	 3389.0	...
10443672	  794.4	  651.2	 3392.0	...
10443673	  794.3	  651.3	 3391.0	...
10443674	  794.2	  651.4	 3387.0	...
10443675	  793.4	  651.5	 3384.0	...
10443676	  792.6	  651.5	 3384.0	...
10443677	  792.2	  651.9	 3386.0	...
10443678	  792.6	  652.4	 3387.0	...
10443679	  792.8	  652.9	 3389.0	...
10443680	  792.4	  652.6	 3388.0	...
10443681	  792.0	  652.4	 3388.0	...
10443682	  792.0	  652.1	 3389.0	...
10443683	  792.6	  651.9	 3391.0	...
10443684	  793.2	  651.8	 3392.0	...
10443685	  793.6	  651.8	 3390.0	...
10443686	  793.6	  652.3	 3389.0	...
10443687	  793.6	  652.6	 3391.0	...
10443688	  793.5	  652.2	 3393.0	...
10443689	  793.4	  651.4	 3392.0	...
10443690	  793.5	  650.9	 3391.0	...
10443691	  793.7	  651.0	 3393.0	...
10443692	  793.5	  651.0	 3396.0	...
10443693	  793.1	  650.8	 3400.0	...
10443694	  792.8	  650.7	 3401.0	...
10443695	  793.0	  650.8	 3401.0	...
10443696	  793.2	  650.9	 3400.0	...
10443697	  793.3	  650.8	 3399.0	...
10443698	  793.0	  650.6	 3400.0	...
10443699	  792.7	  650.6	 3401.0	...
10443700	  792.5	  650.8	 3400.0	...
10443701	  792.5	  650.9	 3399.0	...
10443702	  792.4	  650.7	 3396.0	...
10443703	  792.7	  650.6	 3395.0	...
10443704	  793.1	  650.5	 3394.0	...
10443705	  793.3	  650.6	 3394.0	...
10443706	  793.1	  651.0	 3394.0	...
10443707	  793.0	  651.4	 3395.0	...
10443708	  792.9	  651.8	 3395.0	...
10443709	  792.9	  651.4	 3394.0	...
10443710	  792.9	  651.0	 3394.0	...
10443711	  792.9	  650.5	 3393.0	...
10443712	  792.8	  650.6	 3392.0	...
10443713	  792.7	  650.8	 3394.0	...
10443714	  792.6	  651.0	 3397.0	...
10443715	  792.4	  650.9	 3400.0	...
10443716	  792.4	  650.8	 3400.0	...
10443717	  792.2	  651.1	 3400.0	...
10443718	  791.8	  651.5	 3400.0	...
10443719	  791.5	  652.0	 3400.0	...
10443720	  791.2	  652.1	 3398.0	...
10443721	  791.2	  652.0	 3397.0	...
10443722	  792.0	  651.9	 3397.0	...
10443723	  792.8	  651.6	 3397.0	...
10443724	  793.0	  651.4	 3398.0	...
10443725	  792.5	  651.0	 3399.0	...
10443726	  792.0	  650.7	 3400.0	...
10443727	  791.9	  650.3	 3400.0	...
10443728	  792.0	  650.3	 3399.0	...
10443729	  792.1	  650.5	 3398.0	...
10443730	  792.2	  650.7	 3396.0	...
10443731	  791.9	  651.1	 3393.0	...
10443732	  791.5	  650.9	 3392.0	...
10443733	  791.2	  650.6	 3393.0	...
10443734	  790.8	  650.3	 3395.0	...
10443735	  790.5	  650.4	 3400.0	...
10443736	  790.7	  650.7	 3405.0	...
10443737	  791.3	  650.9	 3407.0	...
10443738	  792.0	  651.4	 3405.0	...
10443739	  792.3	  651.8	 3404.0	...
10443740	  792.1	  652.2	 3405.0	...
10443741	  791.4	  652.1	 3405.0	...
10443742	  790.6	  651.8	 3405.0	...
10443743	  790.8	  651.3	 3407.0	...
10443744	  791.4	  651.1	 3410.0	...
10443745	  791.9	  651.2	 3412.0	...
10443746	  791.8	  651.4	 3412.0	...
10443747	  791.6	  651.2	 3412.0	...
10443748	  791.3	  650.9	 3412.0	...
10443749	  791.0	  650.6	 3412.0	...
10443750	  790.8	  650.6	 3412.0	...
10443751	  790.4	  650.7	 3411.0	...
10443752	  790.1	  650.8	 3410.0	...
10443753	  789.9	  650.8	 3408.0	...
10443754	  789.9	  650.7	 3407.0	...
10443755	  790.2	  650.6	 3408.0	...
10443756	  790.6	  650.4	 3409.0	...
10443757	  790.9	  650.5	 3412.0	...
10443758	  791.0	  650.6	 3414.0	...
10443759	  790.8	  650.7	 3416.0	...
10443760	  790.4	  650.7	 3416.0	...
10443761	  790.0	  650.6	 3417.0	...
10443762	  790.0	  650.3	 3417.0	...
10443763	  790.1	  650.0	 3418.0	...
10443764	  790.1	  649.6	 3418.0	...
10443765	  790.0	  649.9	 3417.0	...
10443766	  790.0	  650.4	 3417.0	...
10443767	  790.1	  650.8	 3420.0	...
10443768	  790.2	  650.7	 3422.0	...
10443769	  790.4	  650.6	 3423.0	...
10443770	  790.5	  650.5	 3419.0	...
10443771	  790.4	  650.6	 3415.0	...
10443772	  790.2	  650.5	 3411.0	...
10443773	  789.9	  650.4	 3414.0	...
10443774	  790.2	  650.3	 3418.0	...
10443775	  790.5	  650.3	 3421.0	...
10443776	  790.8	  650.4	 3421.0	...
10443777	  790.9	  650.5	 3420.0	...
10443778	  790.3	  650.6	 3420.0	...
10443779	  789.8	  650.6	 3421.0	...
10443780	  789.6	  650.7	 3422.0	...
10443781	  790.0	  650.7	 3422.0	...
10443782	  789.6	  650.9	 3422.0	...
10443783	  788.9	  651.0	 3421.0	...
10443784	  788.6	  651.2	 3423.0	...
10443785	  789.1	  651.2	 3425.0	...
10443786	  789.6	  651.1	 3424.0	...
10443787	  789.8	  650.9	 3421.0	...
10443788	  789.9	  650.8	 3419.0	...
10443789	  789.9	  650.5	 3420.0	...
10443790	  789.7	  650.3	 3421.0	...
10443791	  789.5	  650.1	 3422.0	...
10443792	  789.5	  650.4	 3422.0	...
10443793	  789.4	  650.7	 3423.0	...
10443794	  789.3	  650.9	 3425.0	...
10443795	  789.2	  650.6	 3427.0	...
10443796	  789.1	  650.4	 3428.0	...
10443797	  788.9	  650.5	 3427.0	...
10443798	  788.6	  650.7	 3428.0	...
10443799	  788.5	  650.7	 3429.0	...
10443800	  788.5	  650.8	 3429.0	...
10443801	  788.5	  650.9	 3429.0	...
10443802	  788.5	  651.1	 3429.0	...
10443803	  788.5	  651.2	 3429.0	...
10443804	  788.4	  651.2	 3429.0	...
10443805	  788.3	  651.2	 3430.0	...
10443806	  788.2	  651.2	 3430.0	...
10443807	  788.2	  651.2	 3429.0	...
10443808	  788.1	  650.8	 3427.0	...
10443809	  788.2	  650.3	 3429.0	...
10443810	  788.6	  649.7	 3431.0	...
10443811	  789.0	  649.6	 3433.0	...
10443812	  788.9	  649.3	 3432.0	...
10443813	  788.5	  649.2	 3429.0	...
10443814	  788.1	  649.0	 3427.0	...
10443815	  787.7	  649.2	 3430.0	...
10443816	  787.4	  649.5	 3434.0	...
10443817	  787.1	  649.4	 3438.0	...
10443818	  786.9	  649.0	 3437.0	...
10443819	  786.8	  649.4	 3437.0	...
10443820	  786.7	  650.2	 3436.0	...
10443821	  786.7	  650.5	 3436.0	...
10443822	  786.7	  650.1	 3436.0	...
10443823	  786.7	  649.7	 3436.0	...
10443824	  786.7	  649.7	 3436.0	...
10443825	  786.8	  650.1	 3437.0	...
10443826	  786.8	  650.5	 3440.0	...
10443827	  786.7	  650.5	 3443.0	...
10443828	  786.6	  650.0	 3445.0	...
10443829	  786.7	  649.3	 3444.0	...
10443830	  786.8	  649.1	 3441.0	...
10443831	  786.7	  648.7	 3439.0	...
10443832	  786.6	  648.5	 3440.0	...
10443833	  786.7	  648.8	 3442.0	...
10443834	  786.9	  649.3	 3444.0	...
10443835	  786.8	  649.8	 3444.0	...
10443836	  786.5	  649.8	 3443.0	...
10443837	  786.1	  649.6	 3443.0	...
10443838	  786.0	  649.5	 3444.0	...
10443839	  785.9	  649.0	 3445.0	...
10443840	  785.8	  648.7	 3447.0	...
10443841	  785.8	  648.4	 3449.0	...
10443842	  785.7	  648.6	 3451.0	...
10443843	  785.7	  648.9	 3453.0	...
10443844	  785.8	  649.2	 3450.0	...
10443845	  785.9	  649.4	 3448.0	...
10443846	  785.8	  649.5	 3445.0	...
10443847	  785.6	  649.3	 3449.0	...
10443848	  785.7	  649.1	 3452.0	...
10443849	  786.0	  649.1	 3456.0	...
10443850	  786.2	  649.4	 3459.0	...
10443851	  786.1	  649.7	 3463.0	...
10443852	  786.0	  649.7	 3464.0	...
10443853	  785.9	  649.8	 3463.0	...
MSG	10443854 0000 _ Number On
10443854	  786.0	  649.9	 3462.0	...
10443855	  786.0	  649.5	 3462.0	...
10443856	  785.9	  649.1	 3463.0	...
10443857	  785.9	  648.6	 3460.0	...
10443858	  785.9	  648.5	 3457.0	...
10443859	  785.6	  648.8	 3454.0	...
10443860	  785.4	  649.3	 3453.0	...
10443861	  785.5	  649.3	 3453.0	...
10443862	  785.7	  648.9	 3453.0	...
10443863	  785.9	  648.7	 3453.0	...
10443864	  786.0	  649.0	 3454.0	...
10443865	  786.2	  649.3	 3454.0	...
10443866	  786.3	  649.3	 3455.0	...
10443867	  786.0	  649.4	 3455.0	...
10443868	  785.6	  649.4	 3455.0	...
10443869	  785.2	  649.3	 3455.0	...
10443870	  785.0	  649.2	 3455.0	...
10443871	  784.8	  649.2	 3455.0	...
10443872	  784.9	  649.2	 3456.0	...
10443873	  785.0	  649.0	 3456.0	...
10443874	  785.1	  648.8	 3456.0	...
10443875	  785.1	  648.4	 3455.0	...
10443876	  785.1	  648.3	 3457.0	...
10443877	  785.1	  648.1	 3460.0	...
10443878	  785.2	  648.2	 3462.0	...
10443879	  785.3	  648.5	 3462.0	...
10443880	  785.4	  648.9	 3460.0	...
10443881	  785.5	  649.3	 3460.0	...
10443882	  785.2	  649.2	 3459.0	...
10443883	  784.9	  649.0	 3460.0	...
10443884	  784.5	  648.8	 3459.0	...
10443885	  784.3	  648.8	 3459.0	...
10443886	  784.2	  648.8	 3460.0	...
10443887	  784.0	  648.9	 3461.0	...
10443888	  783.9	  649.1	 3462.0	...
10443889	  783.9	  649.3	 3461.0	...
10443890	  784.0	  649.2	 3460.0	...
10443891	  784.1	  649.1	 3459.0	...
10443892	  784.1	  648.9	 3460.0	...
10443893	  784.4	  648.9	 3460.0	...
10443894	  784.6	  648.9	 3460.0	...
10443895	  784.3	  648.9	 3460.0	...
10443896	  784.1	  648.9	 3459.0	...
10443897	  783.8	  648.9	 3460.0	...
10443898	  783.9	  648.8	 3460.0	...
10443899	  783.7	  648.8	 3461.0	...
10443900	  783.7	  648.9	 3461.0	...
10443901	  783.9	  649.0	 3461.0	...
10443902	  784.1	  648.4	 3460.0	...
10443903	  784.3	  647.8	 3458.0	...
10443904	  784.3	  647.3	 3458.0	...
10443905	  784.1	  647.5	 3461.0	...
10443906	  784.2	  647.6	 3464.0	...
10443907	  784.3	  647.6	 3465.0	...
10443908	  784.6	  647.8	 3467.0	...
10443909	  784.3	  648.1	 3469.0	...
10443910	  783.7	  648.1	 3469.0	...
10443911	  783.2	  647.7	 3467.0	...
10443912	  783.2	  647.4	 3465.0	...
10443913	  783.2	  647.5	 3464.0	...
10443914	  783.2	  647.6	 3464.0	...
10443915	  783.4	  647.6	 3466.0	...
10443916	  783.7	  647.8	 3468.0	...
10443917	  783.8	  648.1	 3470.0	...
10443918	  783.9	  647.7	 3468.0	...
10443919	  783.9	  647.1	 3466.0	...
10443920	  783.9	  646.8	 3469.0	...
10443921	  783.8	  647.1	 3473.0	...
10443922	  783.8	  647.5	 3477.0	...
10443923	  783.9	  647.5	 3477.0	...
10443924	  783.8	  647.5	 3477.0	...
10443925	  783.6	  647.7	 3476.0	...
10443926	  783.4	  647.9	 3473.0	...
10443927	  783.4	  648.1	 3471.0	...
10443928	  783.5	  648.1	 3470.0	...
10443929	  783.6	  648.1	 3471.0	...
10443930	  783.4	  648.1	 3472.0	...
10443931	  783.1	  648.2	 3472.0	...
10443932	  782.9	  648.4	 3472.0	...
10443933	  782.9	  648.5	 3472.0	...
10443934	  783.0	  648.5	 3473.0	...
10443935	  783.1	  648.6	 3474.0	...
10443936	  783.3	  648.7	 3476.0	...
10443937	  783.1	  648.8	 3475.0	...
10443938	  782.8	  648.8	 3474.0	...
10443939	  782.2	  648.8	 3473.0	...
10443940	  781.9	  648.8	 3473.0	...
10443941	  782.9	  648.6	 3473.0	...
EFIX R   10443077	10443941	865	  792.2	  645.8	   3540
SSACC R  10443942
10443942	  784.1	  647.9	 3478.0	...
10443943	  785.3	  646.0	 3482.0	...
10443944	  785.6	  644.2	 3488.0	...
10443945	  786.7	  641.6	 3490.0	...
10443946	  788.9	  640.1	 3491.0	...
10443947	  790.9	  637.3	 3491.0	...
10443948	  792.4	  635.4	 3484.0	...
10443949	  795.1	  633.3	 3478.0	...
10443950	  797.8	  632.3	 3476.0	...
10443951	  801.3	  631.6	 3479.0	...
10443952	  802.6	  630.3	 3481.0	...
10443953	  803.4	  628.2	 3480.0	...
ESACC R  10443942	10443953	12	  784.1	  647.9	  803.4	  628.2	   0.59	     57
SFIX R   10443954
10443954	  803.3	  626.3	 3481.0	...
10443955	  803.0	  624.8	 3482.0	...
10443956	  802.8	  624.3	 3483.0	...
10443957	  802.8	  623.9	 3484.0	...
10443958	  803.2	  623.8	 3485.0	...
10443959	  803.6	  623.7	 3486.0	...
10443960	  803.8	  623.6	 3485.0	...
10443961	  804.4	  623.5	 3485.0	...
10443962	  805.1	  623.6	 3482.0	...
10443963	  805.8	  623.7	 3479.0	...
10443964	  806.0	  624.0	 3477.0	...
10443965	  806.4	  624.1	 3477.0	...
10443966	  806.8	  623.9	 3477.0	...
10443967	  807.1	  623.4	 3476.0	...
10443968	  807.3	  623.2	 3474.0	...
10443969	  807.5	  623.5	 3472.0	...
10443970	  807.2	  623.9	 3471.0	...
10443971	  806.2	  624.9	 3470.0	...
10443972	  805.2	  625.9	 3472.0	...
10443973	  804.3	  626.7	 3474.0	...
10443974	  803.8	  626.8	 3476.0	...
10443975	  803.4	  626.8	 3476.0	...
10443976	  803.3	  626.9	 3477.0	...
10443977	  803.3	  626.9	 3477.0	...
10443978	  803.1	  626.9	 3478.0	...
10443979	  803.1	  626.8	 3480.0	...
10443980	  803.2	  627.0	 3482.0	...
10443981	  803.5	  627.2	 3483.0	...
10443982	  803.6	  627.5	 3483.0	...
10443983	  803.6	  627.5	 3481.0	...
10443984	  803.8	  627.5	 3479.0	...
10443985	  803.9	  627.5	 3477.0	...
10443986	  804.0	  627.5	 3478.0	...
10443987	  803.8	  627.0	 3478.0	...
10443988	  803.7	  626.5	 3478.0	...
10443989	  803.5	  626.0	 3476.0	...
10443990	  803.6	  626.0	 3475.0	...
10443991	  803.7	  626.2	 3475.0	...
10443992	  803.8	  626.5	 3475.0	...
10443993	  803.0	  626.6	 3476.0	...
10443994	  802.1	  626.4	 3477.0	...
10443995	  801.1	  627.1	 3477.0	...
10443996	  801.1	  627.9	 3479.0	...
10443997	  801.0	  628.5	 3480.0	...
10443998	  801.0	  628.2	 3480.0	...
10443999	  801.4	  627.8	 3478.0	...
10444000	  801.9	  627.8	 3477.0	...
10444001	  802.6	  627.5	 3476.0	...
10444002	  802.7	  627.3	 3479.0	...
10444003	  802.7	  626.9	 3483.0	...
10444004	  803.1	  626.7	 3482.0	...
10444005	  803.6	  626.4	 3478.0	...
10444006	  804.0	  626.3	 3477.0	...
10444007	  803.8	  626.9	 3481.0	...
10444008	  803.7	  627.6	 3486.0	...
10444009	  803.6	  628.3	 3486.0	...
10444010	  803.4	  628.5	 3485.0	...
10444011	  803.3	  628.7	 3485.0	...
10444012	  803.2	  628.8	 3483.0	...
10444013	  803.3	  628.7	 3481.0	...
10444014	  803.2	  628.6	 3479.0	...
10444015	  803.3	  628.6	 3479.0	...
10444016	  803.3	  628.8	 3480.0	...
10444017	  803.3	  628.9	 3480.0	...
10444018	  803.1	  627.9	 3479.0	...
10444019	  802.9	  626.8	 3479.0	...
10444020	  803.2	  626.6	 3478.0	...
10444021	  803.6	  627.4	 3480.0	...
10444022	  803.8	  627.9	 3482.0	...
10444023	  803.6	  627.8	 3484.0	...
10444024	  803.3	  627.7	 3483.0	...
10444025	  803.3	  627.8	 3482.0	...
10444026	  803.3	  627.4	 3482.0	...
10444027	  803.2	  627.1	 3482.0	...
10444028	  803.2	  626.9	 3482.0	...
10444029	  803.1	  627.0	 3482.0	...
10444030	  803.0	  627.3	 3483.0	...
10444031	  802.9	  627.9	 3482.0	...
10444032	  803.0	  628.5	 3479.0	...
10444033	  803.0	  628.8	 3477.0	...
10444034	  802.9	  628.0	 3475.0	...
10444035	  803.1	  627.3	 3474.0	...
10444036	  803.3	  627.2	 3473.0	...
10444037	  803.6	  627.7	 3472.0	...
10444038	  803.1	  628.3	 3470.0	...
10444039	  802.6	  628.3	 3470.0	...
10444040	  802.0	  628.4	 3475.0	...
10444041	  802.0	  628.4	 3480.0	...
10444042	  802.0	  628.4	 3485.0	...
10444043	  802.1	  628.3	 3484.0	...
10444044	  802.4	  628.3	 3483.0	...
10444045	  802.5	  628.3	 3482.0	...
10444046	  802.6	  627.8	 3483.0	...
10444047	  802.7	  627.3	 3484.0	...
10444048	  803.4	  627.5	 3484.0	...
10444049	  804.1	  628.2	 3484.0	...
10444050	  804.5	  628.7	 3484.0	...
10444051	  804.5	  628.7	 3486.0	...
10444052	  804.2	  628.8	 3487.0	...
10444053	  803.9	  629.0	 3487.0	...
10444054	  803.7	  629.0	 3485.0	...
10444055	  803.6	  629.1	 3482.0	...
10444056	  803.4	  629.1	 3476.0	...
10444057	  803.2	  628.2	 3471.0	...
10444058	  802.9	  627.3	 3469.0	...
10444059	  802.7	  627.0	 3471.0	...
10444060	  803.0	  627.5	 3474.0	...
10444061	  803.4	  628.2	 3475.0	...
10444062	  803.8	  628.3	 3475.0	...
10444063	  803.8	  628.5	 3476.0	...
10444064	  803.6	  628.5	 3479.0	...
10444065	  803.3	  628.5	 3482.0	...
10444066	  803.1	  628.4	 3482.0	...
10444067	  803.0	  627.9	 3479.0	...
10444068	  803.2	  627.3	 3475.0	...
10444069	  803.4	  626.8	 3474.0	...
10444070	  803.1	  626.9	 3474.0	...
10444071	  802.7	  627.0	 3474.0	...
10444072	  802.3	  627.1	 3474.0	...
10444073	  802.2	  626.8	 3478.0	...
10444074	  802.2	  626.6	 3482.0	...
10444075	  802.4	  627.0	 3481.0	...
10444076	  802.6	  627.6	 3477.0	...
10444077	  802.8	  628.2	 3474.0	...
10444078	  802.6	  628.2	 3476.0	...
10444079	  802.5	  628.2	 3477.0	...
10444080	  802.4	  628.2	 3475.0	...
10444081	  802.5	  628.4	 3473.0	...
10444082	  802.5	  628.5	 3473.0	...
10444083	  802.6	  628.5	 3473.0	...
10444084	  802.6	  628.6	 3475.0	...
10444085	  802.5	  628.7	 3476.0	...
10444086	  802.9	  628.2	 3475.0	...
10444087	  803.6	  627.6	 3473.0	...
10444088	  804.1	  627.0	 3470.0	...
10444089	  804.2	  627.0	 3471.0	...
10444090	  804.3	  626.6	 3472.0	...
10444091	  804.5	  626.1	 3472.0	...
10444092	  804.5	  625.7	 3472.0	...
10444093	  804.1	  625.8	 3472.0	...
10444094	  803.7	  625.9	 3472.0	...
10444095	  803.7	  626.8	 3472.0	...
10444096	  804.1	  627.6	 3475.0	...
10444097	  804.6	  628.4	 3477.0	...
10444098	  804.7	  628.2	 3477.0	...
10444099	  804.5	  627.9	 3474.0	...
10444100	  804.3	  627.7	 3471.0	...
10444101	  804.2	  627.5	 3470.0	...
10444102	  804.1	  627.4	 3471.0	...
10444103	  803.9	  627.4	 3476.0	...
10444104	  803.8	  627.5	 3481.0	...
10444105	  803.8	  627.4	 3486.0	...
10444106	  803.7	  627.0	 3486.0	...
10444107	  803.7	  626.5	 3481.0	...
10444108	  803.7	  626.2	 3474.0	...
10444109	  803.8	  626.1	 3468.0	...
10444110	  804.0	  626.1	 3468.0	...
10444111	  804.2	  626.4	 3469.0	...
10444112	  804.3	  626.6	 3471.0	...
10444113	  804.4	  626.8	 3473.0	...
10444114	  804.4	  626.1	 3475.0	...
10444115	  804.7	  625.4	 3476.0	...
10444116	  805.0	  624.8	 3476.0	...
10444117	  805.2	  624.9	 3476.0	...
10444118	  805.0	  625.1	 3476.0	...
10444119	  804.9	  625.1	 3476.0	...
10444120	  804.8	  625.1	 3475.0	...
10444121	  804.9	  625.3	 3474.0	...
10444122	  804.3	  625.8	 3473.0	...
10444123	  803.7	  626.2	 3475.0	...
10444124	  803.0	  626.3	 3476.0	...
10444125	  803.3	  626.0	 3476.0	...
10444126	  803.6	  625.8	 3474.0	...
10444127	  803.9	  625.7	 3472.0	...
10444128	  803.9	  625.5	 3472.0	...
10444129	  803.6	  625.3	 3473.0	...
10444130	  803.4	  625.5	 3474.0	...
10444131	  803.4	  625.9	 3476.0	...
10444132	  803.5	  626.4	 3476.0	...
10444133	  803.7	  626.6	 3476.0	...
10444134	  803.7	  626.9	 3476.0	...
10444135	  803.8	  627.0	 3478.0	...
10444136	  804.3	  627.3	 3479.0	...
10444137	  804.9	  627.7	 3481.0	...
10444138	  805.3	  628.0	 3481.0	...
10444139	  805.1	  627.7	 3481.0	...
10444140	  804.9	  627.5	 3479.0	...
10444141	  805.0	  627.4	 3477.0	...
10444142	  805.1	  627.6	 3478.0	...
10444143	  805.2	  627.6	 3478.0	...
10444144	  805.1	  627.6	 3478.0	...
10444145	  804.6	  627.5	 3478.0	...
10444146	  804.1	  627.4	 3479.0	...
10444147	  803.9	  627.3	 3480.0	...
10444148	  804.1	  627.2	 3481.0	...
10444149	  804.4	  627.7	 3480.0	...
10444150	  804.3	  628.5	 3479.0	...
10444151	  804.1	  628.9	 3479.0	...
10444152	  803.6	  628.6	 3480.0	...
10444153	  803.3	  628.1	 3482.0	...
10444154	  802.8	  627.7	 3483.0	...
MSG	10444155 0000 _ Number Off
10444155	  801.3	  627.4	 3483.0	...
10444156	  799.3	  625.9	 3481.0	...
10444157	  797.0	  624.6	 3478.0	...
10444158	  795.7	  623.3	 3477.0	...
10444159	  794.1	  622.6	 3477.0	...
10444160	  792.9	  621.4	 3478.0	...
10444161	  791.1	  619.3	 3479.0	...
10444162	  790.1	  618.0	 3480.0	...
10444163	  789.2	  617.2	 3481.0	...
10444164	  788.9	  617.2	 3481.0	...
10444165	  789.2	  617.2	 3482.0	...
10444166	  789.8	  617.1	 3483.0	...
10444167	  790.4	  617.1	 3483.0	...
10444168	  791.6	  617.0	 3484.0	...
10444169	  792.5	  617.1	 3485.0	...
10444170	  793.4	  617.6	 3485.0	...
10444171	  793.9	  618.2	 3484.0	...
10444172	  795.1	  618.7	 3483.0	...
10444173	  796.4	  619.1	 3482.0	...
10444174	  797.1	  619.6	 3482.0	...
10444175	  797.3	  620.2	 3481.0	...
10444176	  797.4	  620.2	 3478.0	...
10444177	  797.4	  620.2	 3476.0	...
10444178	  797.1	  620.2	 3476.0	...
10444179	  797.1	  621.1	 3478.0	...
10444180	  797.1	  622.0	 3480.0	...
10444181	  797.1	  622.3	 3481.0	...
10444182	  796.7	  621.6	 3483.0	...
10444183	  796.7	  621.1	 3486.0	...
10444184	  796.8	  621.2	 3489.0	...
10444185	  797.0	  621.3	 3490.0	...
10444186	  796.9	  621.3	 3490.0	...
10444187	  796.7	  621.2	 3489.0	...
10444188	  796.7	  621.2	 3488.0	...
10444189	  796.7	  621.2	 3488.0	...
10444190	  796.6	  621.1	 3488.0	...
10444191	  796.6	  621.0	 3488.0	...
10444192	  796.5	  620.9	 3488.0	...
10444193	  796.3	  621.6	 3488.0	...
10444194	  796.2	  622.3	 3488.0	...
10444195	  796.1	  622.9	 3489.0	...
10444196	  796.2	  622.7	 3492.0	...
10444197	  796.1	  622.5	 3495.0	...
10444198	  796.0	  621.9	 3497.0	...
10444199	  796.0	  621.4	 3496.0	...
10444200	  796.0	  621.1	 3496.0	...
10444201	  796.0	  621.4	 3496.0	...
10444202	  796.1	  621.7	 3497.0	...
10444203	  796.2	  622.0	 3499.0	...
10444204	  796.2	  622.1	 3500.0	...
10444205	  796.2	  622.3	 3502.0	...
10444206	  796.2	  622.4	 3501.0	...
10444207	  796.2	  622.5	 3500.0	...
10444208	  796.1	  622.7	 3498.0	...
10444209	  796.1	  622.9	 3497.0	...
10444210	  796.1	  622.9	 3499.0	...
10444211	  796.2	  623.0	 3503.0	...
10444212	  796.2	  623.1	 3504.0	...
10444213	  796.4	  623.2	 3502.0	...
10444214	  796.6	  623.3	 3501.0	...
10444215	  796.7	  623.2	 3502.0	...
10444216	  796.6	  622.9	 3503.0	...
10444217	  796.5	  622.6	 3503.0	...
10444218	  796.4	  622.4	 3503.0	...
10444219	  796.1	  621.6	 3505.0	...
10444220	  795.9	  620.7	 3507.0	...
10444221	  795.8	  619.9	 3508.0	...
10444222	  795.9	  620.1	 3507.0	...
10444223	  796.1	  620.3	 3505.0	...
10444224	  796.3	  621.1	 3503.0	...
10444225	  796.8	  621.8	 3502.0	...
10444226	  797.0	  622.0	 3502.0	...
10444227	  796.9	  621.7	 3503.0	...
10444228	  796.5	  621.5	 3508.0	...
10444229	  796.1	  621.6	 3512.0	...
10444230	  796.1	  621.7	 3516.0	...
10444231	  796.1	  621.9	 3516.0	...
10444232	  796.0	  622.1	 3516.0	...
10444233	  795.8	  622.1	 3513.0	...
10444234	  795.8	  621.9	 3510.0	...
10444235	  795.9	  621.7	 3507.0	...
10444236	  796.1	  621.5	 3508.0	...
10444237	  796.1	  621.0	 3509.0	...
10444238	  796.3	  620.5	 3511.0	...
10444239	  796.5	  620.9	 3511.0	...
10444240	  796.6	  621.7	 3511.0	...
10444241	  796.4	  622.2	 3510.0	...
10444242	  796.2	  621.8	 3514.0	...
10444243	  796.0	  621.5	 3516.0	...
10444244	  796.1	  621.6	 3518.0	...
10444245	  796.5	  621.7	 3521.0	...
10444246	  796.9	  622.0	 3526.0	...
10444247	  797.1	  622.3	 3530.0	...
10444248	  796.8	  622.1	 3529.0	...
10444249	  796.5	  621.7	 3527.0	...
10444250	  796.4	  622.1	 3522.0	...
10444251	  796.5	  623.0	 3517.0	...
10444252	  796.3	  623.5	 3518.0	...
10444253	  796.0	  623.0	 3521.0	...
10444254	  796.1	  622.6	 3524.0	...
10444255	  796.6	  622.5	 3525.0	...
10444256	  797.0	  622.3	 3525.0	...
10444257	  796.5	  622.1	 3525.0	...
10444258	  796.0	  622.2	 3525.0	...
10444259	  795.5	  622.6	 3524.0	...
10444260	  795.5	  622.9	 3522.0	...
10444261	  795.5	  622.9	 3525.0	...
10444262	  795.5	  623.0	 3530.0	...
10444263	  795.5	  623.1	 3534.0	...
10444264	  795.3	  622.7	 3534.0	...
10444265	  795.2	  622.2	 3534.0	...
10444266	  794.9	  621.8	 3535.0	...
10444267	  794.7	  621.9	 3536.0	...
10444268	  794.5	  622.1	 3533.0	...
10444269	  794.4	  622.3	 3529.0	...
10444270	  794.2	  622.5	 3526.0	...
10444271	  794.0	  622.4	 3528.0	...
10444272	  793.8	  622.3	 3530.0	...
10444273	  793.5	  622.3	 3533.0	...
10444274	  793.3	  622.4	 3535.0	...
10444275	  794.2	  622.5	 3538.0	...
10444276	  795.4	  622.6	 3540.0	...
10444277	  796.5	  622.8	 3542.0	...
10444278	  796.0	  622.9	 3543.0	...
10444279	  795.4	  623.0	 3544.0	...
10444280	  795.0	  623.1	 3545.0	...
10444281	  795.1	  622.6	 3545.0	...
10444282	  795.3	  622.1	 3543.0	...
10444283	  795.4	  621.4	 3540.0	...
10444284	  795.2	  621.2	 3537.0	...
10444285	  794.9	  621.4	 3537.0	...
10444286	  794.6	  621.8	 3539.0	...
10444287	  794.6	  622.4	 3541.0	...
10444288	  794.6	  622.6	 3541.0	...
10444289	  794.6	  622.7	 3540.0	...
10444290	  794.8	  622.7	 3539.0	...
10444291	  795.1	  622.7	 3536.0	...
10444292	  795.3	  622.4	 3534.0	...
10444293	  795.3	  622.1	 3535.0	...
10444294	  794.9	  621.8	 3539.0	...
10444295	  794.5	  621.7	 3544.0	...
10444296	  794.7	  621.6	 3546.0	...
10444297	  795.2	  621.5	 3547.0	...
10444298	  795.7	  621.5	 3547.0	...
10444299	  795.8	  621.9	 3547.0	...
10444300	  795.9	  622.3	 3549.0	...
10444301	  795.6	  622.5	 3550.0	...
10444302	  795.2	  621.9	 3550.0	...
10444303	  794.9	  621.3	 3549.0	...
10444304	  795.1	  621.5	 3549.0	...
10444305	  795.1	  621.9	 3549.0	...
10444306	  794.8	  622.4	 3551.0	...
10444307	  794.6	  622.6	 3553.0	...
10444308	  794.5	  622.6	 3554.0	...
10444309	  794.5	  622.3	 3554.0	...
10444310	  794.4	  622.1	 3554.0	...
10444311	  794.4	  622.1	 3554.0	...
10444312	  794.6	  622.1	 3553.0	...
10444313	  794.8	  622.0	 3552.0	...
10444314	  794.7	  621.8	 3550.0	...
10444315	  794.4	  621.5	 3549.0	...
10444316	  794.2	  621.2	 3549.0	...
10444317	  794.3	  621.0	 3549.0	...
10444318	  794.6	  621.2	 3553.0	...
10444319	  794.7	  621.3	 3556.0	...
10444320	  794.9	  621.2	 3556.0	...
10444321	  794.9	  621.0	 3554.0	...
10444322	  794.4	  620.8	 3552.0	...
10444323	  793.9	  620.8	 3552.0	...
10444324	  793.5	  620.8	 3553.0	...
10444325	  793.5	  620.6	 3553.0	...
10444326	  793.6	  620.6	 3554.0	...
10444327	  793.6	  620.9	 3555.0	...
10444328	  793.5	  621.3	 3555.0	...
10444329	  793.6	  620.8	 3554.0	...
10444330	  793.6	  620.3	 3552.0	...
10444331	  793.6	  619.8	 3552.0	...
10444332	  793.4	  619.9	 3552.0	...
10444333	  793.2	  620.3	 3552.0	...
10444334	  793.6	  620.6	 3552.0	...
10444335	  794.1	  620.8	 3550.0	...
10444336	  794.7	  620.6	 3548.0	...
10444337	  794.9	  620.5	 3548.0	...
10444338	  794.4	  620.5	 3552.0	...
10444339	  793.6	  619.9	 3555.0	...
10444340	  793.3	  619.2	 3557.0	...
10444341	  793.7	  618.6	 3556.0	...
10444342	  794.1	  618.9	 3557.0	...
10444343	  794.0	  619.8	 3560.0	...
10444344	  794.0	  620.4	 3563.0	...
10444345	  793.9	  620.9	 3563.0	...
10444346	  793.9	  620.9	 3559.0	...
10444347	  793.9	  620.5	 3555.0	...
10444348	  793.8	  620.1	 3553.0	...
10444349	  794.0	  620.3	 3555.0	...
10444350	  794.2	  620.9	 3557.0	...
10444351	  794.4	  621.5	 3558.0	...
10444352	  794.4	  621.6	 3559.0	...
10444353	  794.4	  621.7	 3562.0	...
10444354	  794.4	  621.8	 3565.0	...
10444355	  794.5	  621.9	 3565.0	...
10444356	  794.6	  621.9	 3561.0	...
10444357	  794.1	  621.8	 3557.0	...
10444358	  793.6	  621.8	 3557.0	...
10444359	  793.2	  621.7	 3557.0	...
10444360	  793.2	  621.5	 3555.0	...
10444361	  793.0	  621.6	 3553.0	...
10444362	  792.7	  621.6	 3551.0	...
10444363	  792.5	  621.7	 3550.0	...
10444364	  792.6	  621.7	 3552.0	...
10444365	  792.5	  621.7	 3556.0	...
10444366	  792.3	  621.7	 3560.0	...
10444367	  792.3	  621.7	 3562.0	...
10444368	  792.3	  621.9	 3561.0	...
MSG	10444369 0000 _ Number On
10444369	  792.3	  622.0	 3560.0	...
10444370	  792.2	  622.3	 3559.0	...
10444371	  792.3	  622.4	 3560.0	...
10444372	  792.3	  622.7	 3561.0	...
10444373	  792.3	  622.9	 3561.0	...
10444374	  792.3	  622.4	 3561.0	...
10444375	  792.4	  621.9	 3559.0	...
10444376	  792.4	  621.6	 3557.0	...
10444377	  792.4	  622.1	 3557.0	...
10444378	  792.3	  622.5	 3561.0	...
10444379	  792.3	  622.5	 3564.0	...
10444380	  792.3	  621.8	 3567.0	...
10444381	  792.3	  621.2	 3566.0	...
10444382	  792.1	  621.0	 3565.0	...
10444383	  791.9	  621.1	 3565.0	...
10444384	  791.8	  621.2	 3562.0	...
10444385	  791.8	  621.2	 3559.0	...
10444386	  792.2	  621.5	 3555.0	...
10444387	  792.6	  621.8	 3554.0	...
10444388	  792.8	  622.2	 3557.0	...
10444389	  792.5	  621.9	 3561.0	...
10444390	  792.3	  621.2	 3565.0	...
10444391	  792.3	  620.4	 3565.0	...
10444392	  792.4	  620.1	 3564.0	...
10444393	  792.2	  620.1	 3563.0	...
10444394	  792.1	  621.0	 3562.0	...
10444395	  792.0	  621.9	 3561.0	...
10444396	  792.2	  622.5	 3560.0	...
10444397	  792.0	  622.0	 3560.0	...
10444398	  791.8	  621.4	 3561.0	...
10444399	  791.7	  621.0	 3563.0	...
10444400	  792.0	  620.8	 3566.0	...
10444401	  792.3	  620.5	 3570.0	...
10444402	  792.4	  620.4	 3571.0	...
10444403	  792.4	  620.5	 3568.0	...
10444404	  792.3	  620.7	 3563.0	...
10444405	  792.5	  620.8	 3558.0	...
10444406	  792.7	  620.9	 3559.0	...
10444407	  792.6	  621.7	 3560.0	...
10444408	  792.2	  622.5	 3561.0	...
10444409	  791.8	  622.9	 3560.0	...
10444410	  791.8	  622.5	 3560.0	...
10444411	  791.8	  622.1	 3560.0	...
10444412	  791.9	  621.8	 3560.0	...
10444413	  792.1	  621.8	 3560.0	...
10444414	  792.1	  621.7	 3560.0	...
10444415	  792.1	  621.5	 3560.0	...
10444416	  792.1	  621.3	 3558.0	...
10444417	  792.0	  621.1	 3555.0	...
10444418	  792.0	  621.6	 3556.0	...
10444419	  792.0	  622.2	 3559.0	...
10444420	  792.1	  623.0	 3563.0	...
10444421	  791.6	  623.2	 3563.0	...
10444422	  791.1	  623.5	 3563.0	...
10444423	  790.9	  623.5	 3562.0	...
10444424	  791.4	  623.4	 3563.0	...
10444425	  792.0	  623.2	 3563.0	...
10444426	  792.0	  623.0	 3562.0	...
10444427	  791.8	  622.9	 3560.0	...
10444428	  791.5	  622.9	 3559.0	...
10444429	  791.7	  622.8	 3561.0	...
10444430	  791.9	  622.5	 3562.0	...
10444431	  792.1	  622.2	 3562.0	...
10444432	  792.2	  622.3	 3562.0	...
10444433	  792.1	  622.7	 3562.0	...
10444434	  791.9	  623.1	 3560.0	...
10444435	  791.6	  623.3	 3558.0	...
10444436	  791.5	  623.4	 3560.0	...
10444437	  791.3	  623.5	 3563.0	...
10444438	  791.0	  623.3	 3567.0	...
10444439	  790.8	  623.0	 3567.0	...
10444440	  790.7	  622.8	 3567.0	...
10444441	  790.7	  622.9	 3566.0	...
10444442	  791.1	  622.9	 3565.0	...
10444443	  791.5	  623.1	 3564.0	...
10444444	  791.8	  623.1	 3564.0	...
10444445	  791.7	  623.2	 3564.0	...
10444446	  791.6	  623.2	 3564.0	...
10444447	  791.5	  623.0	 3564.0	...
10444448	  791.3	  622.8	 3564.0	...
10444449	  791.0	  622.6	 3565.0	...
10444450	  790.9	  622.7	 3565.0	...
10444451	  791.1	  622.8	 3564.0	...
10444452	  791.1	  622.8	 3563.0	...
10444453	  791.0	  622.5	 3563.0	...
10444454	  790.7	  622.4	 3564.0	...
10444455	  790.5	  622.6	 3565.0	...
10444456	  790.3	  623.0	 3565.0	...
10444457	  790.3	  623.3	 3564.0	...
10444458	  790.4	  623.2	 3563.0	...
10444459	  790.2	  623.1	 3562.0	...
10444460	  790.0	  623.3	 3562.0	...
10444461	  790.0	  623.3	 3561.0	...
10444462	  790.2	  623.2	 3560.0	...
10444463	  790.4	  622.9	 3559.0	...
10444464	  790.0	  622.8	 3560.0	...
10444465	  789.5	  622.8	 3561.0	...
10444466	  789.5	  622.7	 3563.0	...
10444467	  789.9	  623.1	 3564.0	...
10444468	  790.4	  623.4	 3565.0	...
10444469	  790.5	  623.2	 3566.0	...
10444470	  790.4	  622.8	 3567.0	...
10444471	  790.2	  622.6	 3566.0	...
10444472	  790.0	  622.7	 3566.0	...
10444473	  790.7	  622.6	 3565.0	...
10444474	  791.4	  622.5	 3566.0	...
10444475	  792.0	  622.6	 3566.0	...
10444476	  792.0	  622.7	 3566.0	...
10444477	  791.4	  622.8	 3565.0	...
10444478	  790.9	  622.9	 3564.0	...
10444479	  790.4	  623.1	 3564.0	...
10444480	  790.5	  623.3	 3564.0	...
10444481	  790.5	  623.5	 3560.0	...
10444482	  790.1	  623.6	 3557.0	...
10444483	  789.6	  623.3	 3558.0	...
10444484	  789.1	  623.2	 3563.0	...
10444485	  789.2	  622.9	 3568.0	...
10444486	  789.4	  623.0	 3567.0	...
10444487	  789.6	  623.1	 3565.0	...
10444488	  789.9	  623.4	 3565.0	...
10444489	  790.2	  623.2	 3565.0	...
10444490	  790.5	  622.8	 3561.0	...
10444491	  790.6	  622.2	 3557.0	...
10444492	  790.5	  622.0	 3555.0	...
10444493	  790.1	  621.7	 3556.0	...
10444494	  789.5	  621.6	 3554.0	...
10444495	  789.0	  621.8	 3551.0	...
10444496	  788.7	  622.1	 3550.0	...
10444497	  788.7	  622.3	 3552.0	...
10444498	  789.2	  622.3	 3553.0	...
10444499	  789.7	  622.3	 3552.0	...
10444500	  790.3	  622.3	 3553.0	...
10444501	  790.3	  622.6	 3555.0	...
10444502	  790.4	  623.1	 3557.0	...
10444503	  790.3	  623.6	 3556.0	...
10444504	  790.1	  623.6	 3555.0	...
10444505	  789.9	  623.2	 3555.0	...
10444506	  789.9	  622.8	 3554.0	...
10444507	  790.0	  622.7	 3552.0	...
10444508	  790.0	  622.8	 3552.0	...
10444509	  789.7	  622.9	 3552.0	...
10444510	  789.4	  623.1	 3550.0	...
10444511	  789.3	  623.7	 3548.0	...
10444512	  789.5	  624.2	 3546.0	...
10444513	  789.6	  624.4	 3544.0	...
10444514	  789.6	  624.0	 3541.0	...
10444515	  789.6	  623.6	 3538.0	...
10444516	  789.5	  623.5	 3536.0	...
10444517	  789.5	  623.4	 3535.0	...
10444518	  789.4	  623.8	 3535.0	...
10444519	  789.1	  624.2	 3534.0	...
10444520	  788.8	  624.5	 3534.0	...
10444521	  788.8	  624.4	 3535.0	...
10444522	  789.2	  624.3	 3536.0	...
10444523	  789.8	  624.3	 3537.0	...
10444524	  790.1	  624.3	 3538.0	...
10444525	  790.1	  624.2	 3537.0	...
10444526	  790.0	  624.1	 3536.0	...
10444527	  789.8	  624.2	 3534.0	...
10444528	  789.7	  624.3	 3537.0	...
10444529	  789.6	  623.8	 3540.0	...
10444530	  789.5	  623.4	 3542.0	...
10444531	  789.5	  623.0	 3540.0	...
10444532	  789.5	  623.1	 3539.0	...
10444533	  789.7	  623.1	 3540.0	...
10444534	  790.0	  623.1	 3541.0	...
10444535	  790.4	  623.1	 3542.0	...
10444536	  790.6	  623.1	 3539.0	...
10444537	  790.6	  623.1	 3537.0	...
10444538	  790.5	  623.0	 3536.0	...
10444539	  790.3	  622.9	 3536.0	...
10444540	  790.2	  622.7	 3537.0	...
10444541	  790.0	  622.7	 3539.0	...
10444542	  789.6	  623.0	 3539.0	...
10444543	  789.3	  623.2	 3538.0	...
10444544	  789.3	  623.1	 3538.0	...
10444545	  789.5	  623.4	 3538.0	...
10444546	  790.0	  623.6	 3539.0	...
10444547	  790.4	  624.6	 3539.0	...
10444548	  790.5	  625.3	 3539.0	...
10444549	  790.3	  625.7	 3543.0	...
10444550	  790.0	  625.2	 3547.0	...
10444551	  789.9	  624.8	 3550.0	...
10444552	  789.9	  624.6	 3547.0	...
10444553	  789.8	  624.5	 3545.0	...
10444554	  789.8	  624.2	 3545.0	...
10444555	  789.8	  624.1	 3544.0	...
10444556	  789.8	  623.9	 3543.0	...
10444557	  789.8	  623.7	 3542.0	...
10444558	  789.7	  624.1	 3541.0	...
10444559	  789.6	  624.5	 3540.0	...
10444560	  789.5	  624.5	 3539.0	...
10444561	  789.6	  624.0	 3537.0	...
10444562	  789.8	  623.8	 3537.0	...
10444563	  790.0	  623.9	 3536.0	...
10444564	  790.2	  624.1	 3536.0	...
10444565	  790.2	  624.8	 3535.0	...
10444566	  790.0	  625.4	 3535.0	...
10444567	  790.0	  626.0	 3535.0	...
10444568	  790.1	  626.0	 3535.0	...
10444569	  789.8	  626.1	 3534.0	...
10444570	  789.5	  626.2	 3534.0	...
10444571	  789.2	  626.3	 3533.0	...
10444572	  789.3	  626.4	 3531.0	...
10444573	  789.4	  626.6	 3532.0	...
10444574	  789.4	  626.7	 3535.0	...
10444575	  789.4	  627.0	 3534.0	...
10444576	  789.1	  627.2	 3530.0	...
10444577	  789.0	  627.7	 3526.0	...
10444578	  788.9	  628.1	 3526.0	...
10444579	  788.9	  628.8	 3526.0	...
10444580	  788.8	  629.2	 3525.0	...
10444581	  788.8	  629.9	 3522.0	...
10444582	  788.7	  630.9	 3519.0	...
10444583	  788.8	  632.0	 3517.0	...
10444584	  788.8	  632.9	 3513.0	...
10444585	  788.8	  633.5	 3510.0	...
10444586	  788.9	  635.2	 3507.0	...
EFIX R   10443954	10444586	633	  796.3	  623.9	   3519
SSACC R  10444587
10444587	  789.0	  636.7	 3506.0	...
10444588	  788.9	  638.1	 3502.0	...
10444589	  788.5	  639.4	 3499.0	...
10444590	  788.2	  641.8	 3489.0	...
10444591	  788.1	  644.4	 3483.0	...
10444592	  788.3	  647.9	 3476.0	...
10444593	  788.7	  651.5	 3466.0	...
10444594	  789.1	  655.7	 3456.0	...
10444595	  788.6	  660.1	 3439.0	...
10444596	  788.0	  665.1	 3428.0	...
10444597	  787.5	  672.8	 3406.0	...
10444598	  787.9	  681.1	 3384.0	...
10444599	  788.0	  692.6	 3352.0	...
10444600	  787.7	  703.9	 3319.0	...
10444601	  787.5	  719.3	 3280.0	...
10444602	  787.9	  734.0	 3242.0	...
10444603	  787.9	  751.5	 3196.0	...
10444604	  787.4	  769.8	 3144.0	...
10444605	  787.1	  789.7	 3091.0	...
10444606	  787.0	  809.0	 3036.0	...
10444607	  787.1	  827.2	 2981.0	...
10444608	  787.3	  847.2	 2920.0	...
10444609	  788.1	  868.7	 2849.0	...
10444610	  788.1	  892.2	 2778.0	...
10444611	  786.4	  917.7	 2695.0	...
10444612	  781.8	  942.6	 2621.0	...
10444613	  776.5	  969.0	 2534.0	...
10444614	  771.5	  994.4	 2445.0	...
10444615	  768.5	 1022.1	 2345.0	...
10444616	  766.3	 1050.9	 2235.0	...
10444617	  765.0	 1081.3	 2124.0	...
10444618	  764.3	 1112.7	 2009.0	...
10444619	  764.3	 1133.3	 1936.0	...
10444620	  764.7	 1143.5	 1898.0	...
10444621	  764.7	 1143.5	 1898.0	...
10444622	  225.8	 1447.6	  541.0	...
10444623	  225.8	 1447.6	  541.0	...
10444624	  215.0	 1464.4	  503.0	...
10444625	  191.3	 1503.5	  425.0	...
10444626	  165.8	 1562.4	  324.0	...
10444627	  151.0	 1625.6	  240.0	...
10444628	  149.1	 1666.3	  194.0	...
10444629	  149.0	 1687.4	  173.0	...
10444630	  149.0	 1687.4	  173.0	...
SBLINK R 10444631
10444631	   .	   .	    0.0	...
10444632	   .	   .	    0.0	...
10444633	   .	   .	    0.0	...
10444634	   .	   .	    0.0	...
10444635	   .	   .	    0.0	...
10444636	   .	   .	    0.0	...
10444637	   .	   .	    0.0	...
10444638	   .	   .	    0.0	...
10444639	   .	   .	    0.0	...
10444640	   .	   .	    0.0	...
10444641	   .	   .	    0.0	...
10444642	   .	   .	    0.0	...
10444643	   .	   .	    0.0	...
10444644	   .	   .	    0.0	...
10444645	   .	   .	    0.0	...
10444646	   .	   .	    0.0	...
10444647	   .	   .	    0.0	...
10444648	   .	   .	    0.0	...
10444649	   .	   .	    0.0	...
10444650	   .	   .	    0.0	...
10444651	   .	   .	    0.0	...
10444652	   .	   .	    0.0	...
10444653	   .	   .	    0.0	...
10444654	   .	   .	    0.0	...
10444655	   .	   .	    0.0	...
10444656	   .	   .	    0.0	...
10444657	   .	   .	    0.0	...
10444658	   .	   .	    0.0	...
10444659	   .	   .	    0.0	...
10444660	   .	   .	    0.0	...
10444661	   .	   .	    0.0	...
10444662	   .	   .	    0.0	...
10444663	   .	   .	    0.0	...
10444664	   .	   .	    0.0	...
10444665	   .	   .	    0.0	...
10444666	   .	   .	    0.0	...
10444667	   .	   .	    0.0	...
10444668	   .	   .	    0.0	...
10444669	   .	   .	    0.0	...
10444670	   .	   .	    0.0	...
10444671	   .	   .	    0.0	...
10444672	   .	   .	    0.0	...
10444673	   .	   .	    0.0	...
10444674	   .	   .	    0.0	...
10444675	   .	   .	    0.0	...
10444676	   .	   .	    0.0	...
10444677	   .	   .	    0.0	...
10444678	   .	   .	    0.0	...
10444679	   .	   .	    0.0	...
10444680	   .	   .	    0.0	...
10444681	   .	   .	    0.0	...
10444682	   .	   .	    0.0	...
10444683	   .	   .	    0.0	...
10444684	   .	   .	    0.0	...
MSG	10444685 0000 _ Number Off
10444685	   .	   .	    0.0	...
10444686	   .	   .	    0.0	...
10444687	   .	   .	    0.0	...
10444688	   .	   .	    0.0	...
10444689	   .	   .	    0.0	...
10444690	   .	   .	    0.0	...
10444691	   .	   .	    0.0	...
10444692	   .	   .	    0.0	...
10444693	   .	   .	    0.0	...
10444694	   .	   .	    0.0	...
10444695	   .	   .	    0.0	...
10444696	   .	   .	    0.0	...
10444697	   .	   .	    0.0	...
10444698	   .	   .	    0.0	...
10444699	   .	   .	    0.0	...
10444700	   .	   .	    0.0	...
10444701	   .	   .	    0.0	...
10444702	   .	   .	    0.0	...
10444703	   .	   .	    0.0	...
10444704	   .	   .	    0.0	...
10444705	   .	   .	    0.0	...
10444706	   .	   .	    0.0	...
10444707	   .	   .	    0.0	...
10444708	   .	   .	    0.0	...
10444709	   .	   .	    0.0	...
10444710	   .	   .	    0.0	...
10444711	   .	   .	    0.0	...
10444712	   .	   .	    0.0	...
10444713	   .	   .	    0.0	...
10444714	   .	   .	    0.0	...
10444715	   .	   .	    0.0	...
10444716	   .	   .	    0.0	...
10444717	   .	   .	    0.0	...
10444718	   .	   .	    0.0	...
10444719	   .	   .	    0.0	...
10444720	   .	   .	    0.0	...
10444721	   .	   .	    0.0	...
10444722	   .	   .	    0.0	...
10444723	   .	   .	    0.0	...
10444724	   .	   .	    0.0	...
10444725	   .	   .	    0.0	...
10444726	   .	   .	    0.0	...
10444727	   .	   .	    0.0	...
10444728	   .	   .	    0.0	...
10444729	   .	   .	    0.0	...
10444730	   .	   .	    0.0	...
10444731	   .	   .	    0.0	...
10444732	   .	   .	    0.0	...
10444733	   .	   .	    0.0	...
10444734	   .	   .	    0.0	...
10444735	   .	   .	    0.0	...
10444736	   .	   .	    0.0	...
10444737	   .	   .	    0.0	...
10444738	   .	   .	    0.0	...
10444739	   .	   .	    0.0	...
10444740	   .	   .	    0.0	...
10444741	   .	   .	    0.0	...
10444742	   .	   .	    0.0	...
10444743	   .	   .	    0.0	...
10444744	   .	   .	    0.0	...
10444745	   .	   .	    0.0	...
10444746	   .	   .	    0.0	...
10444747	   .	   .	    0.0	...
10444748	   .	   .	    0.0	...
10444749	   .	   .	    0.0	...
10444750	   .	   .	    0.0	...
10444751	   .	   .	    0.0	...
EBLINK R 10444631	10444751	121
10444752	  854.3	 1148.4	 1877.0	...
10444753	  854.3	 1148.4	 1877.0	...
10444754	  853.2	 1144.4	 1892.0	...
10444755	  850.8	 1136.7	 1917.0	...
10444756	  847.2	 1124.8	 1954.0	...
10444757	  843.5	 1113.0	 1989.0	...
10444758	  839.4	 1100.0	 2028.0	...
10444759	  835.1	 1087.5	 2062.0	...
10444760	  828.6	 1074.6	 2091.0	...
10444761	  821.6	 1061.5	 2118.0	...
10444762	  813.8	 1049.6	 2137.0	...
10444763	  809.2	 1037.1	 2167.0	...
10444764	  805.6	 1028.4	 2188.0	...
10444765	  804.2	 1018.3	 2221.0	...
10444766	  801.9	 1010.6	 2249.0	...
10444767	  800.3	 1000.8	 2285.0	...
10444768	  798.6	  993.0	 2322.0	...
10444769	  797.5	  983.7	 2357.0	...
10444770	  796.5	  975.4	 2391.0	...
10444771	  795.5	  966.3	 2422.0	...
10444772	  794.8	  959.0	 2453.0	...
10444773	  794.2	  951.1	 2482.0	...
10444774	  793.7	  943.8	 2512.0	...
10444775	  793.0	  934.5	 2539.0	...
10444776	  792.5	  925.9	 2568.0	...
10444777	  792.0	  917.0	 2599.0	...
10444778	  791.4	  909.8	 2630.0	...
10444779	  790.3	  902.5	 2659.0	...
10444780	  789.3	  895.3	 2684.0	...
10444781	  788.1	  886.9	 2711.0	...
10444782	  787.5	  878.1	 2738.0	...
10444783	  786.8	  870.9	 2763.0	...
10444784	  786.6	  864.4	 2789.0	...
10444785	  786.6	  859.3	 2808.0	...
10444786	  786.4	  853.4	 2827.0	...
10444787	  787.1	  847.5	 2844.0	...
10444788	  787.6	  840.3	 2861.0	...
10444789	  789.0	  834.3	 2877.0	...
10444790	  789.6	  827.3	 2897.0	...
10444791	  790.2	  821.3	 2913.0	...
10444792	  790.0	  815.4	 2929.0	...
10444793	  789.6	  810.3	 2940.0	...
10444794	  789.3	  805.4	 2959.0	...
10444795	  788.9	  798.8	 2981.0	...
10444796	  788.5	  793.3	 3001.0	...
10444797	  787.9	  788.1	 3017.0	...
10444798	  787.5	  784.1	 3033.0	...
10444799	  787.3	  780.9	 3044.0	...
10444800	  787.2	  777.6	 3053.0	...
10444801	  787.1	  772.5	 3062.0	...
10444802	  786.9	  768.5	 3077.0	...
10444803	  786.2	  762.9	 3093.0	...
10444804	  785.7	  760.3	 3109.0	...
ESACC R  10444587	10444804	218	  789.0	  636.7	  785.7	  760.3	   2.64	   1703
SFIX R   10444805
10444805	  785.0	  755.4	 3120.0	...
10444806	  784.7	  752.1	 3129.0	...
10444807	  785.0	  748.3	 3139.0	...
10444808	  785.6	  745.0	 3146.0	...
10444809	  786.2	  741.3	 3156.0	...
10444810	  786.2	  737.4	 3160.0	...
10444811	  786.1	  734.6	 3168.0	...
10444812	  785.9	  730.6	 3172.0	...
10444813	  785.7	  726.3	 3182.0	...
10444814	  785.5	  722.5	 3188.0	...
10444815	  785.6	  720.0	 3198.0	...
10444816	  785.7	  716.5	 3207.0	...
10444817	  786.3	  713.4	 3216.0	...
10444818	  786.8	  710.2	 3228.0	...
10444819	  787.2	  709.0	 3236.0	...
10444820	  787.2	  706.2	 3246.0	...
10444821	  787.2	  704.4	 3251.0	...
10444822	  787.1	  701.5	 3256.0	...
10444823	  787.0	  700.4	 3265.0	...
10444824	  787.0	  697.6	 3270.0	...
10444825	  787.1	  695.0	 3277.0	...
10444826	  787.1	  691.7	 3288.0	...
10444827	  787.1	  689.6	 3298.0	...
10444828	  787.0	  687.2	 3306.0	...
10444829	  786.9	  685.6	 3305.0	...
10444830	  787.1	  683.7	 3307.0	...
10444831	  787.4	  682.3	 3309.0	...
10444832	  787.8	  680.6	 3313.0	...
10444833	  787.8	  677.9	 3324.0	...
10444834	  787.8	  676.0	 3335.0	...
10444835	  787.7	  674.5	 3346.0	...
10444836	  787.6	  673.8	 3348.0	...
10444837	  787.6	  673.1	 3350.0	...
10444838	  787.5	  672.4	 3350.0	...
10444839	  787.3	  670.8	 3350.0	...
10444840	  787.2	  669.1	 3351.0	...
10444841	  787.0	  667.4	 3355.0	...
10444842	  787.1	  667.2	 3357.0	...
10444843	  787.4	  666.9	 3359.0	...
10444844	  787.7	  666.0	 3359.0	...
10444845	  788.0	  664.7	 3360.0	...
10444846	  787.9	  663.5	 3363.0	...
10444847	  787.8	  663.0	 3365.0	...
10444848	  787.7	  662.8	 3366.0	...
10444849	  787.5	  662.6	 3366.0	...
10444850	  787.4	  662.0	 3366.0	...
10444851	  787.3	  660.8	 3368.0	...
10444852	  787.4	  658.8	 3372.0	...
10444853	  787.6	  657.2	 3378.0	...
10444854	  787.9	  656.2	 3384.0	...
10444855	  788.0	  655.7	 3388.0	...
10444856	  787.9	  655.2	 3391.0	...
10444857	  787.9	  654.7	 3391.0	...
10444858	  788.5	  654.6	 3391.0	...
10444859	  789.1	  654.6	 3392.0	...
10444860	  789.2	  654.6	 3391.0	...
10444861	  788.8	  654.0	 3391.0	...
10444862	  788.2	  653.3	 3395.0	...
10444863	  788.1	  652.1	 3400.0	...
10444864	  788.4	  651.7	 3406.0	...
10444865	  788.7	  651.3	 3407.0	...
10444866	  789.1	  651.4	 3408.0	...
10444867	  789.4	  651.2	 3409.0	...
10444868	  789.6	  650.7	 3412.0	...
10444869	  789.9	  650.2	 3415.0	...
10444870	  790.0	  649.4	 3418.0	...
10444871	  790.4	  648.9	 3417.0	...
10444872	  790.8	  648.1	 3414.0	...
10444873	  791.3	  647.8	 3412.0	...
10444874	  791.3	  647.7	 3412.0	...
10444875	  791.1	  647.9	 3413.0	...
10444876	  790.9	  648.4	 3411.0	...
10444877	  790.8	  648.7	 3409.0	...
10444878	  791.0	  648.4	 3411.0	...
10444879	  791.0	  647.9	 3416.0	...
10444880	  790.9	  647.1	 3421.0	...
10444881	  790.8	  646.6	 3424.0	...
10444882	  790.8	  646.2	 3427.0	...
10444883	  790.9	  646.0	 3429.0	...
10444884	  790.9	  645.1	 3431.0	...
10444885	  790.8	  644.2	 3433.0	...
10444886	  790.7	  643.1	 3435.0	...
10444887	  790.7	  643.1	 3433.0	...
10444888	  790.8	  643.0	 3430.0	...
10444889	  791.1	  643.0	 3432.0	...
10444890	  791.2	  643.1	 3436.0	...
10444891	  791.1	  643.0	 3441.0	...
10444892	  790.9	  642.8	 3441.0	...
10444893	  790.8	  642.7	 3441.0	...
10444894	  790.7	  642.8	 3442.0	...
10444895	  790.8	  642.9	 3445.0	...
10444896	  791.0	  642.1	 3446.0	...
10444897	  791.2	  641.1	 3447.0	...
10444898	  791.1	  640.2	 3447.0	...
MSG	10444899 0000 _ Number On
10444899	  790.9	  640.8	 3447.0	...
10444900	  790.4	  641.4	 3448.0	...
10444901	  790.4	  641.8	 3448.0	...
10444902	  790.3	  641.6	 3448.0	...
10444903	  790.5	  640.9	 3449.0	...
10444904	  790.7	  640.3	 3449.0	...
10444905	  790.7	  639.7	 3451.0	...
10444906	  790.7	  639.3	 3453.0	...
10444907	  790.7	  638.9	 3455.0	...
10444908	  790.7	  638.6	 3455.0	...
10444909	  790.6	  638.6	 3455.0	...
10444910	  790.5	  638.6	 3455.0	...
10444911	  790.5	  638.7	 3456.0	...
10444912	  790.6	  638.8	 3457.0	...
10444913	  790.6	  638.9	 3456.0	...
10444914	  791.0	  639.0	 3455.0	...
10444915	  791.2	  639.2	 3454.0	...
10444916	  791.3	  639.3	 3455.0	...
10444917	  790.8	  639.6	 3457.0	...
10444918	  790.5	  639.7	 3458.0	...
10444919	  790.3	  639.0	 3459.0	...
10444920	  790.2	  638.4	 3456.0	...
10444921	  790.1	  638.6	 3454.0	...
10444922	  790.0	  639.5	 3454.0	...
10444923	  790.0	  639.4	 3456.0	...
10444924	  790.1	  638.4	 3459.0	...
10444925	  789.9	  637.1	 3461.0	...
10444926	  789.8	  636.9	 3463.0	...
10444927	  790.0	  636.9	 3463.0	...
10444928	  790.4	  637.4	 3461.0	...
10444929	  790.6	  637.9	 3460.0	...
10444930	  790.2	  638.2	 3460.0	...
10444931	  790.0	  638.2	 3460.0	...
10444932	  790.0	  638.1	 3460.0	...
10444933	  790.3	  637.8	 3461.0	...
10444934	  790.6	  638.0	 3462.0	...
10444935	  790.6	  638.4	 3464.0	...
10444936	  790.7	  639.0	 3465.0	...
10444937	  790.7	  639.1	 3463.0	...
10444938	  790.7	  639.3	 3459.0	...
10444939	  789.8	  639.4	 3456.0	...
10444940	  788.9	  639.3	 3456.0	...
10444941	  788.4	  639.2	 3457.0	...
10444942	  788.7	  639.1	 3459.0	...
10444943	  789.1	  639.0	 3459.0	...
10444944	  789.2	  638.7	 3458.0	...
10444945	  789.3	  637.7	 3456.0	...
10444946	  789.3	  636.9	 3454.0	...
10444947	  789.3	  636.1	 3455.0	...
10444948	  789.4	  635.8	 3456.0	...
10444949	  789.2	  635.4	 3456.0	...
10444950	  789.0	  635.3	 3458.0	...
10444951	  788.5	  635.4	 3462.0	...
10444952	  788.4	  635.3	 3466.0	...
10444953	  788.3	  635.2	 3467.0	...
10444954	  788.3	  635.0	 3467.0	...
10444955	  788.0	  635.0	 3462.0	...
10444956	  787.7	  635.3	 3458.0	...
10444957	  787.5	  635.7	 3453.0	...
10444958	  787.5	  636.0	 3455.0	...
10444959	  787.5	  635.9	 3457.0	...
10444960	  787.7	  635.7	 3463.0	...
10444961	  788.0	  635.6	 3467.0	...
10444962	  788.4	  635.5	 3471.0	...
10444963	  787.8	  635.7	 3470.0	...
10444964	  787.0	  635.1	 3472.0	...
10444965	  786.1	  633.9	 3474.0	...
10444966	  786.3	  632.7	 3476.0	...
10444967	  786.6	  632.1	 3476.0	...
10444968	  786.9	  632.4	 3476.0	...
10444969	  786.9	  632.8	 3477.0	...
10444970	  786.9	  632.4	 3478.0	...
10444971	  786.6	  631.7	 3479.0	...
10444972	  786.2	  631.4	 3481.0	...
10444973	  785.7	  631.8	 3482.0	...
10444974	  785.4	  632.3	 3484.0	...
10444975	  785.5	  632.3	 3484.0	...
10444976	  785.7	  631.8	 3484.0	...
10444977	  785.8	  631.2	 3484.0	...
10444978	  785.7	  630.6	 3485.0	...
10444979	  785.6	  630.4	 3487.0	...
10444980	  785.6	  630.5	 3489.0	...
10444981	  785.7	  630.4	 3490.0	...
10444982	  785.8	  630.4	 3492.0	...
10444983	  785.9	  630.2	 3493.0	...
10444984	  785.9	  629.9	 3495.0	...
10444985	  785.9	  629.7	 3497.0	...
10444986	  785.7	  629.4	 3497.0	...
10444987	  785.5	  629.0	 3496.0	...
10444988	  785.9	  628.7	 3496.0	...
10444989	  786.5	  628.8	 3497.0	...
10444990	  787.0	  628.8	 3496.0	...
10444991	  787.0	  628.7	 3497.0	...
10444992	  786.8	  628.6	 3497.0	...
10444993	  786.4	  628.5	 3502.0	...
10444994	  786.0	  628.5	 3507.0	...
10444995	  785.8	  628.4	 3511.0	...
10444996	  785.8	  628.1	 3512.0	...
10444997	  785.8	  627.9	 3513.0	...
10444998	  785.7	  627.8	 3513.0	...
10444999	  785.3	  627.3	 3511.0	...
10445000	  784.9	  627.0	 3509.0	...
10445001	  784.8	  626.8	 3508.0	...
10445002	  785.2	  626.4	 3510.0	...
10445003	  785.5	  626.0	 3512.0	...
10445004	  785.6	  625.6	 3511.0	...
10445005	  785.4	  625.1	 3509.0	...
10445006	  785.1	  624.5	 3507.0	...
10445007	  784.9	  624.6	 3507.0	...
10445008	  784.8	  625.3	 3508.0	...
10445009	  784.7	  625.9	 3510.0	...
10445010	  784.7	  625.5	 3513.0	...
10445011	  784.7	  625.2	 3516.0	...
10445012	  784.7	  625.0	 3518.0	...
10445013	  784.8	  624.9	 3518.0	...
10445014	  784.8	  624.7	 3520.0	...
10445015	  784.8	  623.9	 3521.0	...
10445016	  784.8	  623.2	 3523.0	...
10445017	  784.8	  622.7	 3522.0	...
10445018	  784.8	  622.9	 3522.0	...
10445019	  784.8	  623.1	 3525.0	...
10445020	  784.9	  623.2	 3528.0	...
10445021	  784.8	  623.3	 3531.0	...
10445022	  784.7	  623.4	 3531.0	...
10445023	  784.7	  623.7	 3532.0	...
10445024	  784.6	  624.1	 3534.0	...
10445025	  784.6	  623.9	 3536.0	...
10445026	  784.6	  623.3	 3538.0	...
10445027	  784.5	  622.5	 3542.0	...
10445028	  784.7	  622.0	 3544.0	...
10445029	  785.1	  621.4	 3544.0	...
10445030	  785.5	  621.2	 3542.0	...
10445031	  785.5	  621.5	 3541.0	...
10445032	  785.1	  621.8	 3541.0	...
10445033	  784.8	  622.0	 3541.0	...
10445034	  784.8	  622.0	 3540.0	...
10445035	  784.9	  622.5	 3539.0	...
10445036	  784.9	  623.0	 3538.0	...
10445037	  785.2	  623.2	 3543.0	...
10445038	  785.4	  622.6	 3548.0	...
10445039	  785.6	  621.9	 3553.0	...
10445040	  785.5	  621.6	 3553.0	...
10445041	  785.3	  621.7	 3552.0	...
10445042	  785.2	  621.3	 3551.0	...
10445043	  785.2	  620.7	 3551.0	...
10445044	  785.1	  620.0	 3550.0	...
10445045	  785.1	  619.8	 3550.0	...
10445046	  785.0	  619.6	 3553.0	...
10445047	  784.9	  619.5	 3556.0	...
10445048	  785.0	  619.5	 3558.0	...
10445049	  785.0	  619.4	 3558.0	...
10445050	  785.1	  619.5	 3559.0	...
10445051	  785.4	  619.5	 3560.0	...
10445052	  785.6	  619.2	 3562.0	...
10445053	  785.2	  619.0	 3565.0	...
10445054	  784.7	  618.9	 3568.0	...
10445055	  784.5	  619.0	 3569.0	...
10445056	  784.8	  619.1	 3569.0	...
10445057	  785.3	  619.0	 3568.0	...
10445058	  785.4	  618.8	 3568.0	...
10445059	  785.4	  618.5	 3568.0	...
10445060	  785.2	  618.4	 3567.0	...
10445061	  785.3	  618.6	 3566.0	...
10445062	  785.4	  619.1	 3563.0	...
10445063	  785.6	  619.7	 3562.0	...
10445064	  785.5	  619.9	 3563.0	...
10445065	  785.4	  619.7	 3569.0	...
10445066	  785.2	  619.5	 3574.0	...
10445067	  785.2	  619.4	 3577.0	...
10445068	  785.2	  619.5	 3576.0	...
10445069	  785.2	  619.6	 3576.0	...
10445070	  785.4	  619.8	 3576.0	...
10445071	  785.6	  620.1	 3576.0	...
10445072	  785.3	  619.5	 3577.0	...
10445073	  784.9	  618.7	 3578.0	...
10445074	  784.8	  617.8	 3579.0	...
10445075	  785.2	  617.7	 3581.0	...
10445076	  785.7	  618.2	 3583.0	...
10445077	  785.9	  618.8	 3584.0	...
10445078	  785.9	  619.4	 3585.0	...
10445079	  785.3	  619.6	 3585.0	...
10445080	  784.8	  619.7	 3586.0	...
10445081	  784.5	  619.8	 3587.0	...
10445082	  784.5	  619.1	 3588.0	...
10445083	  784.5	  618.4	 3590.0	...
10445084	  784.6	  617.8	 3592.0	...
10445085	  784.7	  617.8	 3596.0	...
10445086	  784.6	  617.7	 3598.0	...
10445087	  784.5	  617.6	 3598.0	...
10445088	  784.6	  617.4	 3597.0	...
10445089	  784.8	  617.2	 3596.0	...
10445090	  784.9	  616.8	 3599.0	...
10445091	  784.9	  616.3	 3601.0	...
10445092	  785.0	  616.1	 3604.0	...
10445093	  785.3	  616.0	 3607.0	...
10445094	  785.3	  615.9	 3610.0	...
10445095	  785.1	  615.5	 3613.0	...
10445096	  784.8	  615.2	 3613.0	...
10445097	  784.7	  615.5	 3612.0	...
10445098	  784.5	  616.2	 3612.0	...
10445099	  784.3	  616.8	 3612.0	...
10445100	  784.2	  616.5	 3612.0	...
10445101	  784.1	  616.4	 3615.0	...
10445102	  784.1	  616.3	 3619.0	...
10445103	  784.1	  615.7	 3622.0	...
10445104	  784.0	  615.0	 3623.0	...
10445105	  784.0	  614.4	 3624.0	...
10445106	  784.1	  614.4	 3619.0	...
10445107	  784.2	  615.0	 3614.0	...
10445108	  784.1	  615.6	 3614.0	...
10445109	  783.9	  615.5	 3620.0	...
10445110	  783.6	  614.9	 3625.0	...
10445111	  783.5	  614.2	 3626.0	...
10445112	  783.5	  614.3	 3626.0	...
10445113	  783.5	  614.4	 3628.0	...
10445114	  783.7	  614.4	 3629.0	...
10445115	  784.0	  614.5	 3630.0	...
10445116	  784.2	  614.5	 3629.0	...
10445117	  784.1	  614.7	 3629.0	...
10445118	  783.9	  614.9	 3630.0	...
10445119	  783.8	  615.1	 3633.0	...
10445120	  783.6	  615.2	 3636.0	...
10445121	  783.7	  615.2	 3641.0	...
10445122	  783.9	  615.2	 3642.0	...
10445123	  784.0	  614.9	 3644.0	...
10445124	  783.9	  614.6	 3645.0	...
10445125	  783.9	  614.3	 3645.0	...
10445126	  783.9	  613.7	 3645.0	...
10445127	  783.7	  613.3	 3646.0	...
10445128	  783.5	  613.1	 3648.0	...
10445129	  783.4	  613.2	 3649.0	...
10445130	  783.4	  613.2	 3649.0	...
10445131	  783.5	  613.1	 3647.0	...
10445132	  783.5	  613.1	 3646.0	...
10445133	  783.6	  613.1	 3650.0	...
10445134	  783.6	  613.4	 3654.0	...
10445135	  783.6	  613.6	 3659.0	...
10445136	  783.4	  614.0	 3659.0	...
10445137	  783.3	  614.2	 3659.0	...
10445138	  783.2	  614.0	 3659.0	...
10445139	  783.2	  614.2	 3658.0	...
10445140	  783.7	  614.4	 3656.0	...
10445141	  784.1	  613.9	 3655.0	...
10445142	  784.4	  612.9	 3654.0	...
10445143	  784.2	  611.8	 3654.0	...
10445144	  784.0	  611.6	 3654.0	...
10445145	  784.0	  611.4	 3655.0	...
10445146	  784.0	  611.7	 3655.0	...
10445147	  784.0	  611.7	 3656.0	...
10445148	  784.1	  611.4	 3656.0	...
10445149	  784.1	  610.8	 3657.0	...
10445150	  784.1	  610.5	 3659.0	...
10445151	  784.1	  610.6	 3663.0	...
10445152	  784.1	  610.7	 3668.0	...
10445153	  783.9	  610.7	 3671.0	...
10445154	  783.5	  610.6	 3671.0	...
10445155	  783.2	  610.6	 3672.0	...
10445156	  783.2	  610.6	 3674.0	...
10445157	  783.1	  610.6	 3676.0	...
10445158	  783.0	  610.8	 3677.0	...
10445159	  783.5	  611.0	 3679.0	...
10445160	  784.0	  611.2	 3680.0	...
10445161	  784.4	  611.3	 3680.0	...
10445162	  784.2	  611.5	 3680.0	...
10445163	  784.2	  611.4	 3681.0	...
10445164	  784.2	  611.4	 3681.0	...
10445165	  784.2	  611.4	 3682.0	...
10445166	  784.1	  610.7	 3683.0	...
10445167	  784.1	  610.0	 3683.0	...
10445168	  784.2	  609.5	 3685.0	...
10445169	  783.8	  609.6	 3688.0	...
10445170	  783.4	  609.8	 3692.0	...
10445171	  783.3	  609.8	 3691.0	...
10445172	  783.7	  609.9	 3689.0	...
10445173	  783.9	  609.9	 3686.0	...
10445174	  783.6	  609.7	 3685.0	...
10445175	  783.3	  609.6	 3686.0	...
10445176	  783.3	  609.7	 3687.0	...
10445177	  783.3	  610.4	 3689.0	...
10445178	  783.2	  611.0	 3690.0	...
10445179	  783.2	  611.5	 3693.0	...
10445180	  783.1	  611.5	 3697.0	...
10445181	  783.1	  611.6	 3693.0	...
10445182	  783.1	  611.6	 3686.0	...
10445183	  783.2	  611.6	 3680.0	...
10445184	  783.3	  611.4	 3682.0	...
10445185	  783.4	  610.8	 3684.0	...
10445186	  783.3	  610.2	 3686.0	...
10445187	  783.2	  610.3	 3686.0	...
10445188	  782.9	  610.8	 3690.0	...
10445189	  782.5	  611.2	 3694.0	...
10445190	  782.2	  611.2	 3697.0	...
10445191	  782.1	  611.5	 3695.0	...
10445192	  782.0	  611.9	 3694.0	...
10445193	  782.5	  611.9	 3697.0	...
10445194	  782.9	  611.5	 3701.0	...
10445195	  783.5	  611.0	 3706.0	...
10445196	  783.9	  610.4	 3708.0	...
10445197	  784.3	  609.9	 3710.0	...
10445198	  784.7	  608.8	 3711.0	...
10445199	  785.0	  607.9	 3711.0	...
MSG	10445200 0000 _ Number Off
10445200	  785.9	  606.5	 3711.0	...
10445201	  786.8	  605.3	 3712.0	...
10445202	  787.6	  604.5	 3714.0	...
10445203	  789.5	  604.2	 3715.0	...
10445204	  791.3	  603.9	 3714.0	...
10445205	  793.0	  602.7	 3713.0	...
10445206	  792.9	  601.5	 3711.0	...
10445207	  792.9	  600.2	 3710.0	...
10445208	  793.2	  599.9	 3713.0	...
10445209	  793.8	  599.7	 3716.0	...
10445210	  794.5	  599.9	 3716.0	...
10445211	  794.3	  600.0	 3712.0	...
10445212	  793.2	  600.3	 3709.0	...
10445213	  792.1	  600.4	 3710.0	...
10445214	  791.2	  600.5	 3710.0	...
10445215	  791.1	  600.7	 3710.0	...
10445216	  791.0	  601.2	 3710.0	...
10445217	  791.2	  601.8	 3711.0	...
10445218	  791.6	  602.1	 3711.0	...
10445219	  791.9	  602.2	 3711.0	...
10445220	  791.3	  602.4	 3714.0	...
10445221	  790.6	  602.4	 3718.0	...
10445222	  790.0	  602.5	 3716.0	...
10445223	  790.5	  602.4	 3711.0	...
10445224	  791.0	  602.4	 3705.0	...
10445225	  790.9	  602.6	 3705.0	...
10445226	  790.3	  602.8	 3705.0	...
10445227	  789.6	  603.0	 3704.0	...
10445228	  789.3	  602.9	 3703.0	...
10445229	  789.1	  602.6	 3703.0	...
10445230	  789.0	  602.4	 3705.0	...
10445231	  788.8	  602.5	 3706.0	...
10445232	  788.6	  602.6	 3706.0	...
10445233	  788.4	  602.6	 3705.0	...
10445234	  788.3	  602.6	 3707.0	...
10445235	  788.3	  602.5	 3711.0	...
10445236	  788.3	  602.2	 3718.0	...
10445237	  788.1	  601.8	 3722.0	...
10445238	  788.0	  601.4	 3724.0	...
10445239	  787.9	  601.4	 3724.0	...
10445240	  787.9	  601.2	 3721.0	...
10445241	  787.8	  600.9	 3717.0	...
10445242	  787.9	  600.5	 3718.0	...
10445243	  787.9	  600.9	 3722.0	...
10445244	  787.9	  601.5	 3728.0	...
10445245	  787.9	  602.2	 3729.0	...
10445246	  787.9	  602.3	 3728.0	...
10445247	  788.1	  602.4	 3727.0	...
10445248	  788.3	  602.5	 3725.0	...
10445249	  788.4	  602.6	 3724.0	...
10445250	  788.1	  602.5	 3724.0	...
10445251	  787.9	  602.2	 3723.0	...
10445252	  787.6	  601.9	 3724.0	...
10445253	  787.4	  601.9	 3724.0	...
10445254	  787.5	  602.0	 3723.0	...
10445255	  787.7	  602.3	 3723.0	...
10445256	  787.9	  602.5	 3721.0	...
10445257	  788.0	  602.7	 3720.0	...
10445258	  788.1	  602.8	 3719.0	...
10445259	  788.3	  602.8	 3719.0	...
10445260	  788.4	  602.9	 3723.0	...
10445261	  788.3	  602.1	 3727.0	...
10445262	  788.2	  601.4	 3731.0	...
10445263	  788.1	  600.7	 3728.0	...
10445264	  788.1	  601.7	 3724.0	...
10445265	  788.1	  602.7	 3720.0	...
10445266	  788.0	  603.6	 3721.0	...
10445267	  787.8	  603.1	 3721.0	...
10445268	  787.7	  602.4	 3720.0	...
10445269	  787.7	  601.9	 3720.0	...
10445270	  787.8	  601.6	 3720.0	...
10445271	  788.0	  601.4	 3720.0	...
10445272	  788.1	  601.2	 3720.0	...
10445273	  788.2	  601.7	 3719.0	...
10445274	  788.1	  602.4	 3717.0	...
10445275	  787.9	  603.1	 3719.0	...
10445276	  787.8	  603.0	 3722.0	...
10445277	  787.9	  602.8	 3725.0	...
10445278	  787.9	  602.4	 3726.0	...
10445279	  787.8	  602.1	 3726.0	...
10445280	  787.7	  601.7	 3726.0	...
10445281	  787.8	  602.1	 3724.0	...
10445282	  788.0	  602.6	 3722.0	...
10445283	  788.2	  603.0	 3721.0	...
10445284	  788.6	  602.9	 3721.0	...
10445285	  789.0	  602.8	 3722.0	...
10445286	  789.4	  602.8	 3721.0	...
10445287	  789.7	  602.8	 3721.0	...
10445288	  790.1	  602.8	 3722.0	...
10445289	  790.3	  602.7	 3723.0	...
10445290	  790.4	  602.6	 3725.0	...
10445291	  790.5	  602.6	 3728.0	...
10445292	  790.5	  602.6	 3729.0	...
10445293	  790.8	  602.6	 3728.0	...
10445294	  790.9	  602.7	 3726.0	...
10445295	  790.5	  603.1	 3727.0	...
10445296	  790.0	  603.4	 3729.0	...
10445297	  789.4	  603.7	 3731.0	...
10445298	  789.4	  603.9	 3732.0	...
10445299	  788.7	  604.2	 3727.0	...
10445300	  787.9	  604.4	 3723.0	...
10445301	  787.3	  603.9	 3721.0	...
10445302	  787.7	  603.2	 3722.0	...
10445303	  788.0	  602.6	 3722.0	...
10445304	  788.2	  603.0	 3722.0	...
10445305	  788.7	  603.3	 3721.0	...
10445306	  789.2	  603.3	 3721.0	...
10445307	  789.7	  603.0	 3722.0	...
10445308	  789.6	  602.7	 3724.0	...
10445309	  789.5	  602.5	 3726.0	...
10445310	  789.5	  602.8	 3727.0	...
10445311	  789.3	  603.1	 3727.0	...
10445312	  789.1	  603.4	 3726.0	...
10445313	  789.0	  603.3	 3724.0	...
10445314	  789.1	  603.2	 3722.0	...
10445315	  789.4	  603.1	 3722.0	...
10445316	  789.7	  603.1	 3725.0	...
10445317	  789.8	  603.2	 3729.0	...
10445318	  789.5	  603.2	 3728.0	...
10445319	  789.4	  603.2	 3724.0	...
10445320	  789.4	  603.1	 3720.0	...
10445321	  789.6	  603.1	 3721.0	...
10445322	  789.8	  603.0	 3721.0	...
10445323	  789.9	  602.8	 3720.0	...
10445324	  789.9	  602.6	 3717.0	...
10445325	  789.9	  602.6	 3714.0	...
10445326	  790.1	  602.5	 3711.0	...
10445327	  790.0	  602.4	 3709.0	...
10445328	  789.9	  602.9	 3709.0	...
10445329	  789.6	  603.4	 3710.0	...
10445330	  789.6	  603.3	 3711.0	...
10445331	  789.6	  602.7	 3712.0	...
10445332	  789.5	  602.1	 3712.0	...
10445333	  789.6	  602.4	 3713.0	...
10445334	  789.6	  602.8	 3713.0	...
10445335	  790.1	  603.2	 3712.0	...
10445336	  790.5	  603.4	 3712.0	...
10445337	  791.0	  603.4	 3712.0	...
10445338	  791.0	  603.7	 3710.0	...
10445339	  791.0	  604.0	 3709.0	...
10445340	  791.1	  604.2	 3704.0	...
10445341	  791.2	  604.3	 3699.0	...
10445342	  791.3	  603.7	 3695.0	...
10445343	  791.3	  603.2	 3696.0	...
10445344	  790.9	  602.7	 3697.0	...
10445345	  790.5	  603.0	 3700.0	...
10445346	  790.1	  603.8	 3701.0	...
10445347	  790.1	  604.3	 3700.0	...
10445348	  790.1	  604.8	 3697.0	...
10445349	  790.1	  604.8	 3697.0	...
10445350	  790.2	  604.5	 3700.0	...
10445351	  790.4	  604.2	 3702.0	...
10445352	  790.6	  604.1	 3704.0	...
10445353	  790.8	  604.4	 3705.0	...
10445354	  790.8	  605.0	 3706.0	...
10445355	  790.9	  605.5	 3705.0	...
10445356	  790.9	  605.8	 3701.0	...
10445357	  791.0	  605.8	 3699.0	...
10445358	  791.1	  605.7	 3698.0	...
10445359	  790.9	  605.6	 3697.0	...
10445360	  790.7	  605.7	 3695.0	...
10445361	  790.2	  605.7	 3694.0	...
10445362	  789.9	  605.6	 3694.0	...
10445363	  789.6	  605.5	 3693.0	...
10445364	  789.5	  605.0	 3691.0	...
10445365	  789.6	  604.7	 3690.0	...
10445366	  789.9	  604.5	 3688.0	...
10445367	  790.2	  604.5	 3688.0	...
10445368	  790.3	  604.6	 3686.0	...
10445369	  790.2	  604.8	 3685.0	...
10445370	  790.1	  604.8	 3685.0	...
10445371	  790.3	  604.8	 3685.0	...
10445372	  790.4	  604.8	 3684.0	...
10445373	  790.6	  605.0	 3682.0	...
10445374	  790.7	  605.2	 3680.0	...
10445375	  790.9	  605.4	 3679.0	...
10445376	  791.2	  605.7	 3680.0	...
10445377	  791.5	  606.1	 3682.0	...
10445378	  791.5	  606.0	 3683.0	...
10445379	  791.2	  605.5	 3683.0	...
10445380	  791.0	  605.0	 3681.0	...
10445381	  791.0	  605.5	 3678.0	...
10445382	  791.1	  606.0	 3676.0	...
10445383	  791.3	  606.5	 3673.0	...
10445384	  791.5	  606.7	 3672.0	...
10445385	  791.7	  606.8	 3672.0	...
10445386	  791.5	  607.0	 3673.0	...
10445387	  791.3	  607.1	 3673.0	...
10445388	  791.1	  607.1	 3671.0	...
10445389	  791.0	  607.2	 3669.0	...
10445390	  790.8	  607.2	 3669.0	...
10445391	  790.7	  607.3	 3669.0	...
10445392	  790.6	  607.2	 3668.0	...
10445393	  790.7	  607.0	 3667.0	...
10445394	  790.8	  606.7	 3667.0	...
10445395	  790.6	  606.7	 3667.0	...
10445396	  790.5	  606.9	 3667.0	...
10445397	  790.8	  607.0	 3666.0	...
10445398	  791.4	  607.0	 3663.0	...
10445399	  792.0	  606.9	 3660.0	...
10445400	  791.9	  607.0	 3659.0	...
10445401	  791.8	  607.3	 3662.0	...
10445402	  791.8	  607.1	 3665.0	...
10445403	  791.7	  606.6	 3665.0	...
10445404	  791.9	  606.6	 3664.0	...
10445405	  792.0	  607.3	 3664.0	...
10445406	  792.3	  607.9	 3665.0	...
10445407	  792.5	  608.3	 3666.0	...
10445408	  792.5	  608.3	 3667.0	...
10445409	  792.3	  608.4	 3667.0	...
10445410	  792.1	  607.8	 3666.0	...
10445411	  792.3	  607.2	 3664.0	...
10445412	  792.6	  606.8	 3664.0	...
10445413	  793.0	  607.3	 3663.0	...
MSG	10445414 0000 _ Number On
10445414	  792.8	  607.8	 3658.0	...
10445415	  792.7	  608.3	 3653.0	...
10445416	  792.3	  608.8	 3648.0	...
10445417	  792.2	  609.2	 3648.0	...
10445418	  791.9	  609.4	 3648.0	...
10445419	  791.8	  609.5	 3648.0	...
10445420	  792.3	  609.4	 3649.0	...
10445421	  793.0	  609.8	 3650.0	...
10445422	  793.5	  610.2	 3650.0	...
10445423	  793.3	  610.4	 3647.0	...
10445424	  793.0	  610.0	 3643.0	...
10445425	  792.9	  609.6	 3640.0	...
10445426	  792.8	  609.4	 3637.0	...
10445427	  792.8	  609.4	 3634.0	...
10445428	  792.8	  609.3	 3633.0	...
10445429	  792.9	  609.1	 3633.0	...
10445430	  793.0	  609.2	 3633.0	...
10445431	  793.0	  609.4	 3634.0	...
10445432	  793.1	  609.9	 3636.0	...
10445433	  793.3	  610.5	 3638.0	...
10445434	  793.5	  611.0	 3637.0	...
10445435	  793.6	  611.0	 3637.0	...
10445436	  793.5	  610.8	 3636.0	...
10445437	  793.4	  610.5	 3635.0	...
10445438	  793.4	  610.4	 3633.0	...
10445439	  793.5	  610.4	 3632.0	...
10445440	  793.7	  610.3	 3631.0	...
10445441	  793.8	  610.3	 3630.0	...
10445442	  793.8	  610.3	 3630.0	...
10445443	  793.8	  609.9	 3630.0	...
10445444	  793.7	  609.4	 3631.0	...
10445445	  793.5	  609.1	 3631.0	...
10445446	  793.2	  609.4	 3631.0	...
10445447	  793.0	  609.8	 3629.0	...
10445448	  793.3	  610.1	 3627.0	...
10445449	  793.8	  610.3	 3625.0	...
10445450	  794.1	  610.4	 3622.0	...
10445451	  794.0	  610.5	 3622.0	...
10445452	  793.9	  610.5	 3623.0	...
10445453	  793.8	  610.5	 3625.0	...
10445454	  793.7	  610.4	 3625.0	...
10445455	  793.5	  610.3	 3626.0	...
10445456	  793.2	  610.2	 3627.0	...
10445457	  793.0	  610.5	 3629.0	...
10445458	  793.3	  610.8	 3630.0	...
10445459	  793.8	  611.1	 3629.0	...
10445460	  794.2	  611.0	 3628.0	...
10445461	  794.0	  611.0	 3627.0	...
10445462	  793.8	  611.2	 3625.0	...
10445463	  793.6	  611.5	 3623.0	...
10445464	  793.5	  611.8	 3622.0	...
10445465	  793.5	  611.8	 3622.0	...
10445466	  793.7	  611.8	 3622.0	...
10445467	  794.0	  611.9	 3623.0	...
10445468	  794.2	  612.2	 3624.0	...
10445469	  794.3	  612.5	 3624.0	...
10445470	  794.2	  612.4	 3622.0	...
10445471	  794.1	  612.0	 3618.0	...
10445472	  794.1	  611.6	 3616.0	...
10445473	  794.1	  611.6	 3614.0	...
10445474	  794.0	  611.8	 3613.0	...
10445475	  794.0	  612.0	 3613.0	...
10445476	  794.0	  612.1	 3613.0	...
10445477	  794.3	  612.3	 3613.0	...
10445478	  794.5	  612.3	 3614.0	...
10445479	  794.7	  612.4	 3613.0	...
10445480	  794.7	  612.2	 3613.0	...
10445481	  794.8	  611.9	 3613.0	...
10445482	  794.9	  611.7	 3612.0	...
10445483	  794.9	  611.7	 3610.0	...
10445484	  794.7	  611.8	 3607.0	...
10445485	  794.6	  612.2	 3608.0	...
10445486	  794.6	  612.7	 3609.0	...
10445487	  794.9	  612.9	 3608.0	...
10445488	  795.2	  612.8	 3605.0	...
10445489	  795.0	  612.9	 3603.0	...
10445490	  794.5	  613.0	 3603.0	...
10445491	  794.2	  613.4	 3602.0	...
10445492	  794.4	  613.6	 3600.0	...
10445493	  794.5	  613.9	 3599.0	...
10445494	  794.6	  613.8	 3598.0	...
10445495	  794.7	  613.7	 3597.0	...
10445496	  794.8	  613.6	 3596.0	...
10445497	  795.0	  613.7	 3596.0	...
10445498	  795.2	  613.8	 3596.0	...
10445499	  795.6	  613.7	 3595.0	...
10445500	  795.7	  613.4	 3594.0	...
10445501	  795.6	  613.0	 3593.0	...
10445502	  795.3	  612.6	 3593.0	...
10445503	  795.1	  612.4	 3593.0	...
10445504	  794.9	  612.3	 3591.0	...
10445505	  794.9	  612.7	 3588.0	...
10445506	  794.9	  613.3	 3585.0	...
10445507	  794.8	  613.9	 3584.0	...
10445508	  794.9	  614.0	 3580.0	...
10445509	  794.9	  614.0	 3577.0	...
10445510	  795.0	  614.0	 3580.0	...
10445511	  795.0	  613.9	 3584.0	...
10445512	  795.0	  613.9	 3586.0	...
10445513	  795.1	  613.9	 3583.0	...
10445514	  794.8	  613.9	 3580.0	...
10445515	  794.5	  613.9	 3579.0	...
10445516	  794.3	  613.8	 3580.0	...
10445517	  794.6	  613.8	 3580.0	...
10445518	  795.0	  613.8	 3580.0	...
10445519	  795.2	  613.8	 3579.0	...
10445520	  795.2	  613.7	 3578.0	...
10445521	  795.1	  613.7	 3577.0	...
10445522	  795.6	  613.5	 3576.0	...
10445523	  796.1	  613.7	 3576.0	...
10445524	  796.6	  613.8	 3579.0	...
10445525	  796.4	  614.0	 3582.0	...
10445526	  796.3	  614.1	 3583.0	...
10445527	  796.2	  614.1	 3581.0	...
10445528	  796.1	  614.1	 3579.0	...
10445529	  795.7	  614.2	 3580.0	...
10445530	  795.2	  614.2	 3581.0	...
10445531	  795.5	  614.1	 3582.0	...
10445532	  796.1	  613.7	 3581.0	...
10445533	  796.8	  612.9	 3581.0	...
10445534	  796.9	  612.4	 3581.0	...
10445535	  797.0	  612.1	 3580.0	...
10445536	  796.9	  612.3	 3579.0	...
10445537	  796.9	  612.4	 3577.0	...
10445538	  796.8	  612.4	 3577.0	...
10445539	  796.9	  612.3	 3577.0	...
10445540	  797.2	  612.0	 3574.0	...
10445541	  797.4	  611.9	 3572.0	...
10445542	  797.3	  612.2	 3570.0	...
10445543	  796.9	  612.5	 3570.0	...
10445544	  796.5	  612.5	 3570.0	...
10445545	  796.3	  612.1	 3570.0	...
10445546	  796.5	  612.7	 3571.0	...
10445547	  796.4	  613.4	 3572.0	...
10445548	  796.3	  614.0	 3573.0	...
10445549	  796.3	  613.8	 3575.0	...
10445550	  796.4	  613.6	 3576.0	...
10445551	  796.5	  613.4	 3574.0	...
10445552	  796.7	  613.3	 3572.0	...
10445553	  797.0	  613.3	 3570.0	...
10445554	  797.3	  613.2	 3570.0	...
10445555	  796.9	  613.0	 3570.0	...
10445556	  796.4	  612.9	 3570.0	...
10445557	  795.8	  613.0	 3571.0	...
10445558	  795.8	  613.1	 3571.0	...
10445559	  796.2	  613.1	 3570.0	...
10445560	  796.8	  613.0	 3570.0	...
10445561	  797.3	  612.9	 3572.0	...
10445562	  797.6	  612.9	 3575.0	...
10445563	  797.8	  613.1	 3575.0	...
10445564	  798.2	  613.3	 3571.0	...
10445565	  798.5	  613.4	 3565.0	...
10445566	  798.6	  613.3	 3560.0	...
10445567	  798.5	  613.3	 3557.0	...
10445568	  798.4	  613.2	 3557.0	...
10445569	  798.3	  613.0	 3556.0	...
10445570	  798.3	  613.2	 3554.0	...
10445571	  798.3	  613.8	 3552.0	...
10445572	  798.2	  614.4	 3553.0	...
10445573	  797.8	  614.8	 3553.0	...
10445574	  797.3	  614.9	 3551.0	...
10445575	  797.0	  614.9	 3549.0	...
10445576	  797.0	  614.7	 3547.0	...
10445577	  797.0	  614.5	 3548.0	...
10445578	  797.3	  614.3	 3551.0	...
10445579	  797.9	  614.4	 3553.0	...
10445580	  798.0	  614.6	 3556.0	...
10445581	  797.5	  614.1	 3556.0	...
10445582	  796.9	  613.4	 3557.0	...
10445583	  796.8	  613.0	 3557.0	...
10445584	  797.0	  613.2	 3556.0	...
10445585	  797.3	  613.6	 3556.0	...
10445586	  797.7	  613.8	 3556.0	...
10445587	  798.0	  614.0	 3556.0	...
10445588	  798.4	  614.1	 3556.0	...
10445589	  798.8	  614.1	 3556.0	...
10445590	  798.9	  614.0	 3557.0	...
10445591	  799.0	  614.0	 3559.0	...
10445592	  798.9	  614.2	 3557.0	...
10445593	  798.9	  614.5	 3553.0	...
10445594	  798.8	  614.2	 3549.0	...
10445595	  798.9	  613.7	 3549.0	...
10445596	  798.9	  613.1	 3550.0	...
10445597	  799.0	  613.0	 3550.0	...
10445598	  799.1	  612.9	 3550.0	...
10445599	  799.3	  612.9	 3550.0	...
10445600	  799.3	  612.9	 3551.0	...
10445601	  799.3	  613.6	 3552.0	...
10445602	  799.1	  614.3	 3552.0	...
10445603	  798.9	  615.0	 3551.0	...
10445604	  799.1	  615.0	 3550.0	...
10445605	  799.3	  614.8	 3549.0	...
10445606	  799.4	  614.7	 3549.0	...
10445607	  799.2	  614.7	 3548.0	...
10445608	  799.1	  614.2	 3547.0	...
10445609	  798.8	  613.7	 3547.0	...
10445610	  798.6	  613.2	 3546.0	...
10445611	  798.7	  613.4	 3545.0	...
10445612	  799.0	  613.5	 3544.0	...
10445613	  798.6	  613.7	 3544.0	...
10445614	  798.1	  614.0	 3545.0	...
10445615	  797.8	  614.3	 3546.0	...
10445616	  798.2	  614.4	 3546.0	...
10445617	  798.6	  614.4	 3545.0	...
10445618	  798.8	  614.2	 3544.0	...
10445619	  798.9	  613.9	 3543.0	...
10445620	  799.0	  613.7	 3542.0	...
10445621	  799.3	  613.7	 3541.0	...
10445622	  799.8	  614.2	 3541.0	...
10445623	  800.3	  614.7	 3540.0	...
10445624	  800.4	  615.1	 3540.0	...
10445625	  800.0	  614.8	 3540.0	...
10445626	  799.6	  614.4	 3540.0	...
10445627	  800.0	  614.0	 3540.0	...
10445628	  800.6	  613.9	 3540.0	...
10445629	  801.1	  613.8	 3541.0	...
10445630	  800.7	  613.8	 3543.0	...
10445631	  800.5	  613.7	 3543.0	...
10445632	  800.4	  613.5	 3542.0	...
10445633	  800.4	  613.5	 3541.0	...
10445634	  800.2	  613.5	 3541.0	...
10445635	  799.8	  613.6	 3541.0	...
10445636	  799.5	  613.7	 3541.0	...
10445637	  799.2	  613.9	 3540.0	...
10445638	  799.1	  614.2	 3539.0	...
10445639	  798.9	  614.5	 3539.0	...
10445640	  798.7	  614.6	 3539.0	...
10445641	  798.6	  614.8	 3538.0	...
10445642	  798.7	  615.3	 3540.0	...
10445643	  798.7	  615.5	 3541.0	...
10445644	  798.8	  615.5	 3544.0	...
10445645	  798.7	  615.3	 3545.0	...
10445646	  798.6	  615.2	 3546.0	...
10445647	  798.6	  615.3	 3545.0	...
10445648	  798.5	  615.2	 3545.0	...
10445649	  798.4	  614.8	 3545.0	...
10445650	  798.5	  614.3	 3545.0	...
10445651	  798.9	  613.8	 3545.0	...
10445652	  799.3	  613.7	 3546.0	...
10445653	  799.4	  614.0	 3545.0	...
10445654	  799.2	  614.3	 3544.0	...
10445655	  798.9	  614.5	 3544.0	...
10445656	  798.7	  614.3	 3544.0	...
10445657	  798.9	  614.2	 3545.0	...
10445658	  799.3	  614.4	 3546.0	...
10445659	  799.6	  615.0	 3547.0	...
10445660	  799.5	  615.7	 3547.0	...
10445661	  799.2	  615.6	 3547.0	...
10445662	  799.0	  615.1	 3548.0	...
10445663	  798.8	  614.7	 3548.0	...
10445664	  798.8	  614.8	 3549.0	...
10445665	  798.8	  614.9	 3549.0	...
10445666	  798.8	  614.8	 3550.0	...
10445667	  798.8	  614.7	 3550.0	...
10445668	  799.2	  614.9	 3550.0	...
10445669	  799.4	  615.2	 3546.0	...
10445670	  799.6	  615.7	 3543.0	...
10445671	  799.5	  615.9	 3540.0	...
10445672	  799.5	  615.8	 3541.0	...
10445673	  799.6	  615.5	 3541.0	...
10445674	  799.8	  615.4	 3540.0	...
10445675	  799.9	  615.5	 3540.0	...
10445676	  800.1	  615.6	 3539.0	...
10445677	  800.2	  615.5	 3539.0	...
10445678	  799.7	  615.5	 3539.0	...
10445679	  799.0	  615.5	 3540.0	...
10445680	  798.5	  615.6	 3541.0	...
10445681	  798.7	  615.4	 3541.0	...
10445682	  799.0	  615.5	 3541.0	...
10445683	  799.2	  615.5	 3542.0	...
10445684	  799.4	  615.4	 3543.0	...
10445685	  799.5	  615.0	 3544.0	...
10445686	  799.6	  614.8	 3543.0	...
10445687	  799.7	  615.1	 3543.0	...
10445688	  799.8	  615.4	 3542.0	...
10445689	  799.8	  615.7	 3541.0	...
10445690	  799.8	  615.8	 3540.0	...
10445691	  800.0	  615.7	 3540.0	...
10445692	  800.3	  615.7	 3540.0	...
10445693	  800.5	  615.7	 3540.0	...
10445694	  800.6	  615.7	 3541.0	...
10445695	  800.2	  616.0	 3544.0	...
10445696	  800.1	  616.3	 3547.0	...
10445697	  799.9	  616.3	 3549.0	...
10445698	  799.9	  616.1	 3550.0	...
10445699	  799.6	  615.6	 3549.0	...
10445700	  799.4	  615.4	 3548.0	...
10445701	  799.5	  615.2	 3546.0	...
10445702	  799.2	  615.1	 3545.0	...
10445703	  799.0	  615.0	 3544.0	...
10445704	  799.0	  615.0	 3543.0	...
10445705	  799.2	  615.1	 3541.0	...
10445706	  799.4	  615.1	 3538.0	...
10445707	  799.7	  615.1	 3537.0	...
10445708	  799.9	  615.2	 3536.0	...
10445709	  800.0	  615.9	 3536.0	...
10445710	  799.8	  616.5	 3536.0	...
10445711	  798.9	  616.4	 3535.0	...
10445712	  798.1	  615.6	 3534.0	...
10445713	  797.6	  614.9	 3534.0	...
10445714	  797.8	  614.9	 3538.0	...
10445715	  798.2	  614.8	 3541.0	...
10445716	  798.5	  614.7	 3537.0	...
10445717	  798.7	  615.0	 3530.0	...
10445718	  798.9	  615.4	 3527.0	...
10445719	  799.5	  615.9	 3530.0	...
10445720	  800.0	  616.0	 3533.0	...
10445721	  800.3	  616.0	 3533.0	...
10445722	  800.2	  615.9	 3533.0	...
10445723	  799.9	  615.8	 3533.0	...
10445724	  799.8	  615.7	 3534.0	...
10445725	  799.7	  615.6	 3534.0	...
10445726	  799.3	  615.5	 3534.0	...
10445727	  798.7	  615.5	 3534.0	...
10445728	  798.2	  615.4	 3535.0	...
10445729	  798.7	  615.5	 3535.0	...
10445730	  799.2	  615.6	 3534.0	...
MSG	10445731 0000 _ Number Off
10445731	  799.7	  615.7	 3532.0	...
10445732	  799.5	  615.6	 3531.0	...
10445733	  799.2	  615.4	 3531.0	...
10445734	  799.0	  615.3	 3532.0	...
10445735	  799.0	  615.2	 3532.0	...
10445736	  798.7	  615.1	 3532.0	...
10445737	  798.4	  615.1	 3532.0	...
10445738	  798.2	  615.1	 3533.0	...
10445739	  798.4	  615.0	 3534.0	...
10445740	  798.6	  615.2	 3535.0	...
10445741	  798.7	  615.5	 3535.0	...
10445742	  798.8	  615.9	 3535.0	...
10445743	  798.8	  615.6	 3534.0	...
10445744	  798.9	  615.4	 3532.0	...
10445745	  799.0	  615.3	 3532.0	...
10445746	  799.1	  615.4	 3532.0	...
10445747	  799.0	  614.8	 3533.0	...
10445748	  798.8	  614.0	 3534.0	...
10445749	  798.8	  613.0	 3533.0	...
10445750	  798.9	  612.8	 3533.0	...
10445751	  799.2	  612.7	 3532.0	...
10445752	  799.4	  612.8	 3533.0	...
10445753	  799.5	  613.1	 3535.0	...
10445754	  799.4	  613.8	 3535.0	...
10445755	  799.0	  614.5	 3535.0	...
10445756	  798.6	  614.7	 3536.0	...
10445757	  798.3	  614.6	 3539.0	...
10445758	  798.4	  614.4	 3542.0	...
10445759	  798.8	  614.3	 3542.0	...
10445760	  799.1	  614.2	 3542.0	...
10445761	  799.4	  614.1	 3540.0	...
10445762	  799.5	  614.4	 3537.0	...
10445763	  799.6	  614.7	 3533.0	...
10445764	  800.0	  614.8	 3531.0	...
10445765	  800.2	  614.7	 3534.0	...
10445766	  800.2	  614.7	 3537.0	...
10445767	  799.6	  614.8	 3540.0	...
10445768	  799.2	  614.9	 3538.0	...
10445769	  798.9	  615.1	 3535.0	...
10445770	  799.1	  615.2	 3532.0	...
10445771	  799.4	  615.3	 3532.0	...
10445772	  799.8	  615.2	 3532.0	...
10445773	  799.9	  615.0	 3531.0	...
10445774	  800.1	  614.9	 3529.0	...
10445775	  800.1	  614.7	 3534.0	...
10445776	  800.0	  614.6	 3539.0	...
10445777	  800.1	  614.5	 3546.0	...
10445778	  800.1	  614.3	 3546.0	...
10445779	  799.9	  614.2	 3543.0	...
10445780	  799.6	  614.4	 3540.0	...
10445781	  799.3	  614.7	 3536.0	...
10445782	  799.4	  614.4	 3535.0	...
10445783	  799.3	  613.9	 3534.0	...
10445784	  799.0	  613.6	 3533.0	...
10445785	  799.0	  613.7	 3534.0	...
10445786	  799.3	  613.8	 3535.0	...
10445787	  799.6	  614.3	 3539.0	...
10445788	  799.7	  614.8	 3543.0	...
10445789	  799.7	  615.0	 3545.0	...
10445790	  799.6	  614.7	 3546.0	...
10445791	  799.6	  614.5	 3546.0	...
10445792	  799.2	  615.0	 3546.0	...
10445793	  798.8	  615.5	 3546.0	...
10445794	  799.2	  615.9	 3546.0	...
10445795	  799.9	  615.8	 3546.0	...
10445796	  800.6	  615.9	 3547.0	...
10445797	  800.6	  616.1	 3548.0	...
10445798	  800.5	  615.7	 3548.0	...
10445799	  800.4	  615.1	 3547.0	...
10445800	  800.0	  614.6	 3547.0	...
10445801	  799.6	  614.9	 3548.0	...
10445802	  799.2	  615.1	 3552.0	...
10445803	  799.4	  615.2	 3554.0	...
10445804	  799.6	  615.3	 3553.0	...
10445805	  799.7	  615.3	 3550.0	...
10445806	  799.7	  615.3	 3547.0	...
10445807	  799.7	  615.7	 3547.0	...
10445808	  799.8	  616.1	 3547.0	...
10445809	  800.0	  616.3	 3546.0	...
10445810	  800.3	  616.0	 3546.0	...
10445811	  800.5	  615.5	 3546.0	...
10445812	  800.4	  615.2	 3547.0	...
10445813	  800.3	  615.0	 3546.0	...
10445814	  800.2	  615.1	 3544.0	...
10445815	  799.9	  615.2	 3544.0	...
10445816	  799.7	  615.1	 3545.0	...
10445817	  799.4	  614.8	 3546.0	...
10445818	  799.3	  614.5	 3546.0	...
10445819	  799.1	  614.3	 3548.0	...
10445820	  799.1	  613.9	 3550.0	...
10445821	  799.1	  613.6	 3552.0	...
10445822	  799.2	  613.3	 3552.0	...
10445823	  799.2	  613.2	 3552.0	...
10445824	  799.3	  613.5	 3552.0	...
10445825	  799.5	  613.9	 3552.0	...
10445826	  799.7	  614.2	 3555.0	...
10445827	  800.1	  614.0	 3557.0	...
10445828	  800.4	  613.8	 3557.0	...
10445829	  800.6	  613.6	 3556.0	...
10445830	  800.6	  613.6	 3554.0	...
10445831	  800.8	  613.4	 3552.0	...
10445832	  801.1	  613.1	 3551.0	...
10445833	  801.2	  612.8	 3552.0	...
10445834	  801.1	  612.6	 3554.0	...
10445835	  800.8	  612.6	 3556.0	...
10445836	  800.6	  612.9	 3554.0	...
10445837	  800.8	  613.4	 3552.0	...
10445838	  801.0	  613.8	 3549.0	...
10445839	  801.5	  614.1	 3550.0	...
10445840	  801.7	  614.4	 3550.0	...
10445841	  801.7	  614.6	 3549.0	...
10445842	  801.4	  614.9	 3549.0	...
10445843	  801.2	  615.0	 3549.0	...
10445844	  801.0	  615.1	 3549.0	...
10445845	  800.4	  615.4	 3549.0	...
10445846	  799.8	  615.7	 3549.0	...
10445847	  799.1	  615.3	 3550.0	...
10445848	  799.0	  614.6	 3551.0	...
10445849	  799.0	  613.8	 3553.0	...
10445850	  799.1	  613.6	 3553.0	...
10445851	  799.4	  613.5	 3553.0	...
10445852	  799.5	  613.4	 3553.0	...
10445853	  799.8	  613.4	 3553.0	...
10445854	  800.4	  613.1	 3553.0	...
10445855	  800.9	  612.9	 3553.0	...
10445856	  801.2	  612.8	 3553.0	...
10445857	  801.1	  613.0	 3553.0	...
10445858	  800.9	  613.2	 3554.0	...
10445859	  800.9	  613.2	 3554.0	...
10445860	  800.6	  613.3	 3554.0	...
10445861	  800.6	  613.4	 3553.0	...
10445862	  800.5	  613.6	 3553.0	...
10445863	  800.6	  613.8	 3555.0	...
10445864	  799.9	  614.2	 3558.0	...
10445865	  799.2	  614.5	 3562.0	...
10445866	  799.3	  614.1	 3564.0	...
10445867	  800.1	  613.4	 3565.0	...
10445868	  801.1	  612.8	 3565.0	...
10445869	  801.3	  612.6	 3565.0	...
10445870	  801.4	  612.5	 3565.0	...
10445871	  801.2	  612.3	 3564.0	...
10445872	  801.3	  612.3	 3564.0	...
10445873	  801.5	  612.3	 3567.0	...
10445874	  801.4	  612.2	 3569.0	...
10445875	  801.0	  612.1	 3570.0	...
10445876	  800.7	  612.8	 3569.0	...
10445877	  800.8	  613.4	 3568.0	...
10445878	  800.8	  613.9	 3569.0	...
10445879	  800.8	  613.5	 3570.0	...
10445880	  800.9	  613.3	 3571.0	...
10445881	  801.1	  613.3	 3569.0	...
10445882	  801.2	  613.3	 3565.0	...
10445883	  801.0	  613.3	 3562.0	...
10445884	  800.6	  613.4	 3563.0	...
10445885	  800.0	  613.5	 3563.0	...
10445886	  799.6	  613.0	 3563.0	...
10445887	  799.4	  612.5	 3563.0	...
10445888	  799.7	  613.0	 3564.0	...
10445889	  800.1	  614.1	 3566.0	...
10445890	  800.4	  614.3	 3567.0	...
10445891	  800.3	  613.4	 3570.0	...
10445892	  800.3	  612.5	 3574.0	...
10445893	  800.3	  612.6	 3578.0	...
10445894	  800.2	  612.6	 3577.0	...
10445895	  800.0	  612.7	 3574.0	...
10445896	  799.8	  612.7	 3572.0	...
10445897	  799.5	  612.6	 3573.0	...
10445898	  799.4	  612.5	 3573.0	...
10445899	  799.4	  612.3	 3574.0	...
10445900	  799.4	  612.2	 3575.0	...
10445901	  799.4	  612.1	 3577.0	...
10445902	  799.5	  612.1	 3576.0	...
10445903	  799.5	  612.1	 3575.0	...
10445904	  799.6	  612.1	 3574.0	...
10445905	  799.7	  612.1	 3573.0	...
10445906	  799.9	  612.1	 3574.0	...
10445907	  800.0	  612.0	 3575.0	...
10445908	  800.5	  612.2	 3576.0	...
10445909	  800.9	  612.4	 3579.0	...
10445910	  801.3	  612.6	 3583.0	...
10445911	  801.2	  612.6	 3587.0	...
10445912	  801.1	  612.5	 3589.0	...
10445913	  801.0	  612.3	 3590.0	...
10445914	  800.6	  612.2	 3587.0	...
10445915	  799.8	  612.3	 3585.0	...
10445916	  799.0	  612.0	 3582.0	...
10445917	  798.5	  611.7	 3582.0	...
10445918	  798.7	  611.7	 3582.0	...
10445919	  799.0	  611.9	 3582.0	...
10445920	  799.3	  612.2	 3582.0	...
10445921	  799.5	  611.8	 3585.0	...
10445922	  799.5	  611.5	 3587.0	...
10445923	  799.7	  611.7	 3589.0	...
10445924	  799.9	  612.3	 3589.0	...
10445925	  800.2	  612.9	 3591.0	...
10445926	  800.2	  612.7	 3592.0	...
10445927	  800.1	  612.5	 3594.0	...
10445928	  800.0	  612.6	 3598.0	...
10445929	  800.0	  612.8	 3601.0	...
10445930	  800.2	  613.0	 3603.0	...
10445931	  800.4	  613.0	 3602.0	...
MSG	10445932 0000 _ Number On
10445932	  800.3	  612.9	 3599.0	...
10445933	  799.8	  612.8	 3595.0	...
10445934	  799.4	  612.2	 3592.0	...
10445935	  799.4	  611.6	 3593.0	...
10445936	  799.5	  611.8	 3596.0	...
10445937	  799.4	  612.6	 3598.0	...
10445938	  799.1	  613.3	 3598.0	...
10445939	  798.7	  613.4	 3598.0	...
10445940	  798.5	  613.6	 3597.0	...
10445941	  798.8	  613.8	 3597.0	...
10445942	  799.3	  613.6	 3598.0	...
10445943	  799.7	  613.2	 3599.0	...
10445944	  799.9	  612.6	 3600.0	...
10445945	  799.4	  612.6	 3601.0	...
10445946	  798.7	  612.5	 3602.0	...
10445947	  798.1	  613.0	 3602.0	...
10445948	  798.2	  613.4	 3602.0	...
10445949	  798.6	  613.3	 3603.0	...
10445950	  799.1	  612.8	 3604.0	...
10445951	  799.4	  612.2	 3605.0	...
10445952	  799.2	  612.0	 3605.0	...
10445953	  799.5	  612.5	 3605.0	...
10445954	  799.9	  613.0	 3607.0	...
10445955	  800.3	  613.3	 3609.0	...
10445956	  800.2	  613.2	 3612.0	...
10445957	  800.0	  613.0	 3611.0	...
10445958	  799.9	  613.2	 3610.0	...
10445959	  799.8	  613.5	 3609.0	...
10445960	  799.8	  613.7	 3609.0	...
10445961	  799.8	  614.1	 3609.0	...
10445962	  799.8	  614.4	 3608.0	...
10445963	  799.7	  614.1	 3608.0	...
10445964	  799.4	  613.4	 3606.0	...
10445965	  799.1	  612.6	 3606.0	...
10445966	  798.7	  612.6	 3607.0	...
10445967	  798.5	  612.9	 3607.0	...
10445968	  798.5	  613.2	 3608.0	...
10445969	  798.6	  613.5	 3608.0	...
10445970	  798.6	  613.6	 3607.0	...
10445971	  798.6	  613.6	 3609.0	...
10445972	  798.5	  613.7	 3612.0	...
10445973	  798.3	  613.5	 3616.0	...
10445974	  798.4	  613.3	 3617.0	...
10445975	  798.6	  613.1	 3618.0	...
10445976	  798.8	  613.0	 3618.0	...
10445977	  798.8	  613.0	 3618.0	...
10445978	  799.0	  612.8	 3618.0	...
10445979	  799.3	  612.6	 3617.0	...
10445980	  799.5	  612.1	 3617.0	...
10445981	  799.6	  611.9	 3618.0	...
10445982	  799.4	  611.6	 3618.0	...
10445983	  798.8	  611.5	 3617.0	...
10445984	  798.3	  611.6	 3618.0	...
10445985	  798.1	  611.9	 3619.0	...
10445986	  798.1	  612.4	 3620.0	...
10445987	  798.5	  612.7	 3620.0	...
10445988	  798.8	  613.1	 3619.0	...
10445989	  799.3	  613.2	 3620.0	...
10445990	  799.5	  613.3	 3620.0	...
10445991	  799.7	  613.5	 3620.0	...
10445992	  799.7	  613.7	 3620.0	...
10445993	  799.6	  613.2	 3620.0	...
10445994	  799.6	  612.3	 3621.0	...
10445995	  799.6	  611.6	 3625.0	...
10445996	  799.6	  611.7	 3630.0	...
10445997	  799.6	  611.8	 3634.0	...
10445998	  799.2	  611.9	 3632.0	...
10445999	  798.7	  612.0	 3628.0	...
10446000	  798.3	  612.2	 3625.0	...
10446001	  798.5	  612.4	 3625.0	...
10446002	  798.7	  612.7	 3625.0	...
10446003	  799.2	  612.6	 3625.0	...
10446004	  799.5	  612.4	 3627.0	...
10446005	  800.0	  612.2	 3630.0	...
10446006	  800.2	  612.1	 3633.0	...
10446007	  800.1	  612.0	 3633.0	...
10446008	  799.8	  612.1	 3633.0	...
10446009	  799.6	  612.2	 3633.0	...
10446010	  799.7	  612.4	 3632.0	...
10446011	  799.8	  612.6	 3631.0	...
10446012	  799.7	  612.7	 3630.0	...
10446013	  799.5	  612.6	 3630.0	...
10446014	  799.4	  612.3	 3628.0	...
10446015	  798.9	  612.2	 3626.0	...
10446016	  798.6	  612.1	 3624.0	...
10446017	  798.3	  612.3	 3624.0	...
10446018	  798.4	  612.5	 3624.0	...
10446019	  798.7	  612.2	 3625.0	...
10446020	  799.0	  611.7	 3626.0	...
10446021	  799.3	  611.2	 3624.0	...
10446022	  799.4	  611.1	 3621.0	...
10446023	  799.2	  611.0	 3617.0	...
10446024	  799.0	  610.8	 3617.0	...
10446025	  798.9	  610.8	 3618.0	...
10446026	  798.8	  611.0	 3619.0	...
10446027	  798.8	  611.5	 3619.0	...
10446028	  798.8	  612.0	 3617.0	...
10446029	  798.6	  611.9	 3614.0	...
10446030	  798.4	  611.5	 3613.0	...
10446031	  798.2	  610.8	 3611.0	...
10446032	  798.1	  610.6	 3615.0	...
10446033	  798.3	  610.3	 3620.0	...
10446034	  798.6	  610.2	 3624.0	...
10446035	  799.0	  610.6	 3624.0	...
10446036	  799.0	  611.1	 3624.0	...
10446037	  798.9	  611.5	 3624.0	...
10446038	  798.7	  611.3	 3624.0	...
10446039	  798.5	  611.1	 3623.0	...
10446040	  798.4	  611.0	 3624.0	...
10446041	  798.4	  610.9	 3624.0	...
10446042	  798.1	  611.3	 3625.0	...
10446043	  797.8	  611.7	 3625.0	...
10446044	  797.6	  612.1	 3625.0	...
10446045	  797.8	  612.1	 3625.0	...
10446046	  798.1	  612.0	 3626.0	...
10446047	  797.5	  612.0	 3627.0	...
10446048	  796.7	  611.9	 3628.0	...
10446049	  796.9	  611.8	 3629.0	...
10446050	  797.9	  611.9	 3629.0	...
10446051	  798.8	  612.0	 3629.0	...
10446052	  799.0	  611.9	 3629.0	...
10446053	  799.1	  611.5	 3626.0	...
10446054	  799.2	  611.2	 3623.0	...
10446055	  798.8	  611.3	 3621.0	...
10446056	  797.9	  611.4	 3620.0	...
10446057	  797.1	  611.5	 3620.0	...
10446058	  796.7	  611.6	 3618.0	...
10446059	  796.9	  612.1	 3618.0	...
10446060	  797.3	  612.7	 3618.0	...
10446061	  797.7	  613.2	 3620.0	...
10446062	  797.8	  613.0	 3623.0	...
10446063	  797.6	  612.6	 3627.0	...
10446064	  797.3	  612.2	 3629.0	...
10446065	  797.2	  612.1	 3629.0	...
10446066	  797.2	  612.1	 3629.0	...
10446067	  797.2	  612.1	 3629.0	...
10446068	  797.0	  612.1	 3627.0	...
10446069	  796.9	  612.1	 3625.0	...
10446070	  797.3	  612.1	 3621.0	...
10446071	  797.7	  611.8	 3617.0	...
10446072	  797.7	  611.5	 3615.0	...
10446073	  797.3	  611.3	 3614.0	...
10446074	  797.1	  611.3	 3614.0	...
10446075	  797.3	  611.3	 3615.0	...
10446076	  797.5	  611.3	 3615.0	...
10446077	  797.4	  611.5	 3616.0	...
10446078	  797.0	  611.9	 3616.0	...
10446079	  796.6	  612.4	 3619.0	...
10446080	  796.9	  611.8	 3621.0	...
10446081	  797.3	  611.1	 3623.0	...
10446082	  797.6	  610.7	 3622.0	...
10446083	  797.7	  611.0	 3620.0	...
10446084	  797.7	  611.2	 3619.0	...
10446085	  797.8	  611.1	 3620.0	...
10446086	  797.8	  611.0	 3620.0	...
10446087	  797.8	  610.9	 3620.0	...
10446088	  798.2	  610.8	 3620.0	...
10446089	  798.4	  610.8	 3619.0	...
10446090	  798.7	  610.7	 3618.0	...
10446091	  798.7	  610.7	 3616.0	...
10446092	  798.5	  610.3	 3615.0	...
10446093	  798.4	  609.9	 3613.0	...
10446094	  798.3	  609.7	 3612.0	...
10446095	  798.3	  609.9	 3615.0	...
10446096	  798.3	  610.2	 3619.0	...
10446097	  798.4	  610.6	 3622.0	...
10446098	  798.3	  611.0	 3625.0	...
10446099	  797.9	  611.4	 3627.0	...
10446100	  797.5	  611.4	 3625.0	...
10446101	  797.2	  611.5	 3621.0	...
10446102	  797.3	  611.5	 3616.0	...
10446103	  797.4	  611.4	 3614.0	...
10446104	  797.6	  611.5	 3613.0	...
10446105	  797.5	  611.7	 3613.0	...
10446106	  797.4	  611.8	 3614.0	...
10446107	  797.5	  611.3	 3616.0	...
10446108	  797.7	  610.8	 3615.0	...
10446109	  798.0	  610.9	 3614.0	...
10446110	  798.0	  612.0	 3614.0	...
10446111	  797.9	  613.0	 3616.0	...
10446112	  797.4	  613.3	 3620.0	...
10446113	  796.9	  613.1	 3622.0	...
10446114	  796.7	  613.0	 3623.0	...
10446115	  796.9	  613.0	 3622.0	...
10446116	  797.0	  613.2	 3619.0	...
10446117	  797.4	  613.2	 3617.0	...
10446118	  797.9	  613.1	 3617.0	...
10446119	  798.5	  612.9	 3617.0	...
10446120	  798.5	  612.8	 3617.0	...
10446121	  798.6	  612.8	 3621.0	...
10446122	  798.7	  612.3	 3626.0	...
10446123	  798.8	  611.7	 3629.0	...
10446124	  798.6	  611.1	 3629.0	...
10446125	  798.0	  611.1	 3627.0	...
10446126	  797.5	  611.2	 3626.0	...
10446127	  797.2	  611.6	 3625.0	...
10446128	  797.0	  612.2	 3624.0	...
10446129	  796.8	  612.4	 3620.0	...
10446130	  797.1	  612.1	 3617.0	...
10446131	  797.7	  611.8	 3616.0	...
10446132	  798.1	  611.6	 3617.0	...
10446133	  797.9	  611.7	 3618.0	...
10446134	  797.8	  611.8	 3619.0	...
10446135	  797.8	  611.7	 3620.0	...
10446136	  797.8	  611.6	 3620.0	...
10446137	  797.7	  611.4	 3620.0	...
10446138	  797.7	  611.5	 3620.0	...
10446139	  797.7	  611.7	 3620.0	...
10446140	  798.0	  611.8	 3621.0	...
10446141	  798.2	  611.8	 3619.0	...
10446142	  798.5	  611.8	 3616.0	...
10446143	  798.5	  612.0	 3614.0	...
10446144	  798.7	  612.1	 3613.0	...
10446145	  798.8	  612.3	 3613.0	...
10446146	  798.7	  612.5	 3613.0	...
10446147	  798.4	  612.7	 3614.0	...
10446148	  798.3	  613.0	 3614.0	...
10446149	  798.3	  613.1	 3615.0	...
10446150	  798.2	  612.7	 3615.0	...
10446151	  798.0	  612.2	 3614.0	...
10446152	  797.8	  611.7	 3612.0	...
10446153	  797.2	  611.8	 3612.0	...
10446154	  796.6	  612.0	 3614.0	...
10446155	  796.3	  612.2	 3615.0	...
10446156	  796.6	  612.2	 3614.0	...
10446157	  796.9	  612.2	 3614.0	...
10446158	  797.1	  612.1	 3614.0	...
10446159	  797.5	  612.0	 3614.0	...
10446160	  797.9	  612.6	 3614.0	...
10446161	  798.4	  613.3	 3616.0	...
10446162	  798.3	  613.3	 3618.0	...
10446163	  798.2	  612.5	 3619.0	...
10446164	  798.1	  611.5	 3616.0	...
10446165	  798.1	  611.3	 3613.0	...
10446166	  798.1	  611.1	 3614.0	...
10446167	  798.2	  610.9	 3615.0	...
10446168	  798.3	  610.8	 3617.0	...
10446169	  798.4	  610.7	 3618.0	...
10446170	  798.0	  611.0	 3618.0	...
10446171	  797.6	  611.2	 3618.0	...
10446172	  797.2	  611.4	 3619.0	...
10446173	  797.2	  611.2	 3620.0	...
10446174	  797.4	  611.0	 3621.0	...
10446175	  797.7	  611.3	 3624.0	...
10446176	  798.1	  611.9	 3625.0	...
10446177	  798.2	  612.4	 3626.0	...
10446178	  798.2	  612.5	 3625.0	...
10446179	  798.0	  612.2	 3624.0	...
10446180	  797.9	  611.9	 3623.0	...
10446181	  797.8	  611.6	 3622.0	...
10446182	  798.0	  611.6	 3623.0	...
10446183	  798.2	  611.2	 3626.0	...
10446184	  798.5	  610.8	 3626.0	...
10446185	  798.6	  610.4	 3624.0	...
10446186	  798.7	  610.3	 3623.0	...
10446187	  798.6	  610.5	 3621.0	...
10446188	  798.6	  610.8	 3619.0	...
10446189	  798.4	  611.3	 3617.0	...
10446190	  798.0	  611.6	 3619.0	...
10446191	  797.6	  611.7	 3622.0	...
10446192	  797.3	  611.8	 3624.0	...
10446193	  797.1	  612.2	 3623.0	...
10446194	  796.9	  612.5	 3621.0	...
10446195	  796.8	  612.3	 3623.0	...
10446196	  796.8	  611.8	 3626.0	...
10446197	  797.3	  611.3	 3629.0	...
10446198	  797.8	  611.4	 3627.0	...
10446199	  798.4	  611.6	 3625.0	...
10446200	  798.5	  612.5	 3622.0	...
10446201	  798.6	  613.1	 3620.0	...
10446202	  798.6	  613.6	 3618.0	...
10446203	  798.5	  613.5	 3618.0	...
10446204	  798.4	  613.3	 3619.0	...
10446205	  798.4	  613.2	 3623.0	...
10446206	  798.4	  613.2	 3626.0	...
10446207	  798.4	  613.3	 3628.0	...
10446208	  798.1	  613.4	 3627.0	...
10446209	  797.8	  613.4	 3625.0	...
10446210	  797.4	  613.4	 3622.0	...
10446211	  797.4	  613.3	 3620.0	...
10446212	  797.2	  613.2	 3619.0	...
10446213	  797.1	  612.9	 3618.0	...
10446214	  797.0	  612.6	 3618.0	...
10446215	  797.0	  612.5	 3618.0	...
10446216	  797.3	  612.3	 3620.0	...
10446217	  797.6	  612.0	 3621.0	...
10446218	  797.6	  611.7	 3621.0	...
10446219	  797.3	  611.6	 3620.0	...
10446220	  797.5	  611.6	 3620.0	...
10446221	  798.0	  612.3	 3619.0	...
10446222	  798.6	  612.9	 3619.0	...
10446223	  798.6	  613.5	 3618.0	...
10446224	  798.5	  613.4	 3617.0	...
10446225	  798.4	  613.2	 3618.0	...
10446226	  798.2	  613.6	 3620.0	...
10446227	  798.0	  613.9	 3622.0	...
10446228	  797.9	  614.2	 3623.0	...
10446229	  797.8	  614.1	 3622.0	...
10446230	  797.9	  614.0	 3621.0	...
10446231	  798.0	  614.0	 3623.0	...
10446232	  798.3	  614.1	 3625.0	...
10446233	  798.5	  614.1	 3627.0	...
10446234	  798.8	  614.0	 3627.0	...
10446235	  798.8	  614.0	 3627.0	...
10446236	  799.0	  613.9	 3629.0	...
10446237	  799.1	  613.8	 3632.0	...
10446238	  799.0	  613.2	 3635.0	...
10446239	  798.8	  612.6	 3635.0	...
10446240	  798.4	  612.3	 3635.0	...
10446241	  798.1	  612.7	 3634.0	...
10446242	  797.9	  613.5	 3632.0	...
10446243	  798.0	  614.1	 3628.0	...
10446244	  798.1	  614.9	 3622.0	...
10446245	  797.6	  615.1	 3619.0	...
MSG	10446246 0000 _ Number Off
10446246	  797.2	  615.2	 3618.0	...
10446247	  797.3	  614.5	 3620.0	...
10446248	  797.8	  613.8	 3623.0	...
10446249	  798.8	  613.0	 3626.0	...
10446250	  799.2	  612.7	 3626.0	...
10446251	  798.9	  612.5	 3624.0	...
10446252	  798.2	  612.5	 3622.0	...
10446253	  797.7	  612.5	 3622.0	...
10446254	  798.4	  612.6	 3623.0	...
10446255	  799.1	  612.8	 3624.0	...
10446256	  799.4	  613.2	 3625.0	...
10446257	  799.1	  613.5	 3625.0	...
10446258	  798.9	  613.8	 3626.0	...
10446259	  798.9	  613.9	 3627.0	...
10446260	  798.9	  614.0	 3629.0	...
10446261	  798.9	  614.1	 3630.0	...
10446262	  798.9	  614.2	 3630.0	...
10446263	  798.9	  613.7	 3630.0	...
10446264	  798.9	  613.3	 3629.0	...
10446265	  799.0	  613.0	 3628.0	...
10446266	  799.0	  613.4	 3629.0	...
10446267	  798.8	  613.8	 3629.0	...
10446268	  798.7	  614.1	 3630.0	...
10446269	  798.5	  614.2	 3629.0	...
10446270	  798.5	  614.2	 3630.0	...
10446271	  798.5	  614.3	 3630.0	...
10446272	  798.2	  614.4	 3630.0	...
10446273	  798.0	  614.5	 3630.0	...
10446274	  798.0	  614.4	 3630.0	...
10446275	  798.1	  613.9	 3631.0	...
10446276	  798.3	  613.3	 3632.0	...
10446277	  798.1	  612.8	 3635.0	...
10446278	  798.4	  612.7	 3637.0	...
10446279	  798.6	  612.6	 3638.0	...
10446280	  798.8	  612.8	 3639.0	...
10446281	  798.8	  613.0	 3640.0	...
10446282	  798.7	  613.5	 3639.0	...
10446283	  798.4	  613.7	 3638.0	...
10446284	  798.0	  614.0	 3637.0	...
10446285	  797.6	  613.9	 3637.0	...
10446286	  797.6	  613.6	 3637.0	...
10446287	  798.1	  613.4	 3636.0	...
10446288	  798.6	  613.5	 3635.0	...
10446289	  799.1	  614.2	 3634.0	...
10446290	  798.9	  614.8	 3635.0	...
10446291	  798.7	  615.2	 3637.0	...
10446292	  798.4	  615.1	 3638.0	...
10446293	  798.2	  614.9	 3637.0	...
10446294	  798.3	  615.0	 3636.0	...
10446295	  798.5	  614.6	 3636.0	...
10446296	  798.8	  614.3	 3635.0	...
10446297	  798.8	  614.0	 3635.0	...
10446298	  798.7	  614.0	 3635.0	...
10446299	  798.5	  613.8	 3635.0	...
10446300	  798.5	  613.6	 3635.0	...
10446301	  798.6	  613.2	 3632.0	...
10446302	  798.7	  613.1	 3628.0	...
10446303	  798.9	  613.0	 3625.0	...
10446304	  799.1	  612.9	 3625.0	...
10446305	  799.5	  613.4	 3626.0	...
10446306	  799.7	  613.8	 3628.0	...
10446307	  799.8	  614.0	 3630.0	...
10446308	  799.6	  613.8	 3630.0	...
10446309	  799.4	  613.6	 3627.0	...
10446310	  799.4	  613.6	 3624.0	...
10446311	  799.3	  613.6	 3623.0	...
10446312	  799.0	  613.3	 3622.0	...
10446313	  798.7	  613.0	 3620.0	...
10446314	  798.5	  612.8	 3619.0	...
10446315	  798.4	  612.8	 3620.0	...
10446316	  798.3	  612.9	 3621.0	...
10446317	  798.3	  612.8	 3622.0	...
10446318	  798.2	  613.0	 3621.0	...
10446319	  798.2	  613.1	 3621.0	...
10446320	  798.5	  613.1	 3622.0	...
10446321	  799.1	  612.8	 3627.0	...
10446322	  799.7	  612.5	 3631.0	...
10446323	  799.7	  612.3	 3631.0	...
10446324	  799.4	  612.4	 3629.0	...
10446325	  799.2	  613.0	 3627.0	...
10446326	  799.1	  613.7	 3627.0	...
10446327	  799.3	  614.3	 3628.0	...
10446328	  799.4	  614.2	 3628.0	...
10446329	  799.3	  614.2	 3628.0	...
10446330	  799.2	  614.0	 3628.0	...
10446331	  798.9	  613.9	 3628.0	...
10446332	  798.6	  614.1	 3629.0	...
10446333	  798.2	  614.3	 3630.0	...
10446334	  798.0	  614.8	 3631.0	...
10446335	  797.9	  615.0	 3632.0	...
10446336	  797.9	  615.3	 3632.0	...
10446337	  798.1	  614.5	 3634.0	...
10446338	  798.2	  613.6	 3634.0	...
10446339	  798.6	  612.9	 3633.0	...
10446340	  798.9	  613.2	 3632.0	...
10446341	  798.9	  613.2	 3632.0	...
10446342	  798.7	  613.0	 3631.0	...
10446343	  798.5	  612.8	 3631.0	...
10446344	  798.4	  612.7	 3631.0	...
10446345	  798.2	  612.6	 3630.0	...
10446346	  798.0	  612.6	 3631.0	...
10446347	  798.5	  612.5	 3633.0	...
10446348	  799.2	  612.5	 3634.0	...
10446349	  799.9	  612.5	 3632.0	...
10446350	  799.9	  612.5	 3631.0	...
10446351	  799.9	  612.4	 3631.0	...
10446352	  799.6	  612.4	 3632.0	...
10446353	  799.3	  612.4	 3633.0	...
10446354	  799.4	  612.5	 3633.0	...
10446355	  799.7	  612.5	 3631.0	...
10446356	  799.4	  612.7	 3629.0	...
10446357	  798.8	  612.9	 3627.0	...
10446358	  798.5	  613.1	 3627.0	...
10446359	  798.8	  613.2	 3628.0	...
10446360	  799.2	  613.3	 3629.0	...
10446361	  798.7	  613.0	 3630.0	...
10446362	  798.3	  612.6	 3630.0	...
10446363	  798.1	  612.5	 3632.0	...
10446364	  798.7	  612.7	 3635.0	...
10446365	  799.4	  613.0	 3638.0	...
10446366	  799.5	  613.0	 3638.0	...
10446367	  799.2	  613.2	 3638.0	...
10446368	  799.0	  613.3	 3639.0	...
10446369	  799.3	  613.3	 3640.0	...
10446370	  799.6	  613.2	 3641.0	...
10446371	  799.7	  613.2	 3642.0	...
10446372	  799.6	  612.9	 3643.0	...
10446373	  799.5	  612.5	 3642.0	...
10446374	  799.5	  612.3	 3641.0	...
10446375	  799.6	  612.4	 3640.0	...
10446376	  799.6	  612.5	 3640.0	...
10446377	  799.5	  612.4	 3640.0	...
10446378	  799.3	  612.6	 3640.0	...
10446379	  799.2	  612.9	 3638.0	...
10446380	  799.1	  613.2	 3635.0	...
10446381	  799.3	  613.0	 3632.0	...
10446382	  799.6	  612.8	 3635.0	...
10446383	  799.9	  612.8	 3640.0	...
10446384	  800.0	  612.9	 3644.0	...
10446385	  800.1	  613.1	 3644.0	...
10446386	  800.1	  613.1	 3643.0	...
10446387	  800.2	  613.1	 3642.0	...
10446388	  800.4	  613.2	 3641.0	...
10446389	  800.0	  613.6	 3642.0	...
10446390	  799.4	  614.0	 3643.0	...
10446391	  798.6	  614.3	 3645.0	...
10446392	  798.4	  614.2	 3645.0	...
10446393	  798.4	  614.1	 3647.0	...
10446394	  798.7	  614.3	 3648.0	...
10446395	  799.0	  614.6	 3649.0	...
10446396	  799.3	  614.7	 3647.0	...
10446397	  799.5	  614.4	 3645.0	...
10446398	  799.7	  614.1	 3639.0	...
10446399	  799.5	  614.2	 3634.0	...
10446400	  799.5	  614.3	 3631.0	...
10446401	  799.6	  614.3	 3635.0	...
10446402	  799.7	  614.3	 3638.0	...
10446403	  799.7	  613.9	 3640.0	...
10446404	  799.6	  613.9	 3640.0	...
10446405	  799.4	  614.0	 3643.0	...
10446406	  799.2	  614.5	 3646.0	...
10446407	  799.1	  614.7	 3649.0	...
10446408	  798.8	  614.8	 3650.0	...
10446409	  798.5	  614.0	 3650.0	...
10446410	  798.6	  613.1	 3649.0	...
10446411	  798.9	  612.5	 3649.0	...
10446412	  799.2	  612.7	 3651.0	...
10446413	  799.2	  613.2	 3653.0	...
10446414	  799.3	  613.5	 3652.0	...
10446415	  799.4	  613.8	 3652.0	...
10446416	  799.5	  613.7	 3652.0	...
10446417	  799.7	  613.7	 3653.0	...
10446418	  799.9	  613.7	 3659.0	...
10446419	  799.9	  613.0	 3664.0	...
10446420	  799.9	  612.4	 3662.0	...
10446421	  799.7	  612.0	 3656.0	...
10446422	  799.5	  612.1	 3651.0	...
10446423	  799.5	  612.3	 3652.0	...
10446424	  799.6	  612.1	 3653.0	...
10446425	  799.6	  612.0	 3654.0	...
10446426	  799.6	  611.9	 3654.0	...
10446427	  799.7	  612.4	 3658.0	...
10446428	  799.7	  613.0	 3661.0	...
10446429	  799.3	  613.7	 3664.0	...
10446430	  798.9	  613.7	 3664.0	...
10446431	  798.3	  613.9	 3662.0	...
10446432	  798.2	  614.1	 3660.0	...
10446433	  798.3	  614.3	 3658.0	...
10446434	  798.7	  614.3	 3659.0	...
10446435	  799.0	  614.2	 3661.0	...
10446436	  799.2	  614.1	 3662.0	...
10446437	  799.3	  614.1	 3662.0	...
10446438	  799.1	  614.3	 3662.0	...
10446439	  798.8	  614.7	 3662.0	...
10446440	  798.4	  615.0	 3663.0	...
10446441	  798.5	  615.0	 3663.0	...
10446442	  798.4	  615.1	 3663.0	...
10446443	  798.3	  615.2	 3662.0	...
10446444	  798.2	  615.4	 3661.0	...
10446445	  798.4	  614.9	 3663.0	...
10446446	  798.5	  614.2	 3668.0	...
10446447	  798.3	  613.6	 3667.0	...
10446448	  798.1	  613.7	 3663.0	...
10446449	  797.9	  613.9	 3662.0	...
10446450	  797.9	  614.1	 3666.0	...
10446451	  798.1	  614.2	 3669.0	...
10446452	  798.3	  613.5	 3668.0	...
10446453	  798.3	  612.6	 3668.0	...
10446454	  798.3	  612.2	 3668.0	...
10446455	  798.3	  612.3	 3668.0	...
10446456	  797.9	  612.4	 3668.0	...
MSG	10446457 0000 _ Number On
10446457	  797.6	  612.0	 3668.0	...
10446458	  797.4	  612.0	 3667.0	...
10446459	  797.4	  612.1	 3668.0	...
10446460	  797.5	  612.4	 3670.0	...
10446461	  797.5	  612.7	 3672.0	...
10446462	  797.5	  613.0	 3673.0	...
10446463	  797.6	  613.1	 3675.0	...
10446464	  797.8	  612.8	 3677.0	...
10446465	  798.1	  612.3	 3677.0	...
10446466	  798.3	  611.8	 3677.0	...
10446467	  798.4	  611.8	 3674.0	...
10446468	  798.4	  612.3	 3671.0	...
10446469	  798.4	  612.8	 3668.0	...
10446470	  798.3	  612.8	 3669.0	...
10446471	  798.3	  612.2	 3669.0	...
10446472	  798.3	  612.1	 3668.0	...
10446473	  798.0	  612.5	 3668.0	...
10446474	  797.6	  612.9	 3668.0	...
10446475	  797.4	  612.9	 3667.0	...
10446476	  797.5	  612.8	 3667.0	...
10446477	  797.7	  612.7	 3668.0	...
10446478	  797.5	  612.6	 3668.0	...
10446479	  797.4	  612.6	 3668.0	...
10446480	  797.3	  612.6	 3670.0	...
10446481	  797.4	  612.6	 3671.0	...
10446482	  797.6	  612.5	 3671.0	...
10446483	  797.7	  612.4	 3669.0	...
10446484	  797.9	  612.3	 3668.0	...
10446485	  798.2	  612.2	 3669.0	...
10446486	  798.4	  612.2	 3669.0	...
10446487	  798.3	  612.2	 3668.0	...
10446488	  798.7	  612.2	 3667.0	...
10446489	  799.1	  612.0	 3667.0	...
10446490	  799.4	  611.8	 3666.0	...
10446491	  799.2	  611.8	 3665.0	...
10446492	  798.8	  611.9	 3664.0	...
10446493	  798.6	  612.1	 3663.0	...
10446494	  798.5	  612.4	 3663.0	...
10446495	  798.5	  612.6	 3666.0	...
10446496	  798.5	  612.4	 3670.0	...
10446497	  798.3	  612.1	 3674.0	...
10446498	  798.0	  611.4	 3676.0	...
10446499	  798.0	  611.0	 3680.0	...
10446500	  798.1	  611.3	 3683.0	...
10446501	  798.2	  612.0	 3687.0	...
10446502	  798.2	  612.4	 3688.0	...
10446503	  798.1	  612.2	 3688.0	...
10446504	  798.0	  611.9	 3686.0	...
10446505	  797.8	  612.1	 3684.0	...
10446506	  797.5	  612.4	 3683.0	...
10446507	  797.2	  612.0	 3685.0	...
10446508	  796.9	  611.5	 3686.0	...
10446509	  796.7	  611.2	 3685.0	...
10446510	  796.6	  611.5	 3686.0	...
10446511	  797.0	  611.6	 3688.0	...
10446512	  797.5	  611.6	 3688.0	...
10446513	  797.4	  611.6	 3687.0	...
10446514	  796.8	  611.2	 3685.0	...
10446515	  796.2	  610.7	 3684.0	...
10446516	  796.2	  610.5	 3684.0	...
10446517	  796.3	  611.1	 3684.0	...
10446518	  796.4	  611.4	 3683.0	...
10446519	  797.0	  611.4	 3684.0	...
10446520	  797.5	  611.3	 3686.0	...
10446521	  797.9	  611.4	 3690.0	...
10446522	  798.0	  611.6	 3694.0	...
10446523	  798.0	  611.6	 3696.0	...
10446524	  798.0	  611.8	 3696.0	...
10446525	  797.9	  611.9	 3695.0	...
10446526	  797.7	  612.0	 3693.0	...
10446527	  797.5	  612.2	 3692.0	...
10446528	  797.2	  612.5	 3690.0	...
10446529	  796.5	  612.7	 3688.0	...
10446530	  795.9	  611.9	 3686.0	...
10446531	  795.5	  611.2	 3686.0	...
10446532	  795.4	  610.6	 3686.0	...
10446533	  795.7	  610.7	 3685.0	...
10446534	  796.1	  610.6	 3684.0	...
10446535	  796.4	  610.5	 3687.0	...
10446536	  796.5	  610.5	 3691.0	...
10446537	  796.7	  610.8	 3692.0	...
10446538	  796.8	  611.2	 3689.0	...
10446539	  797.0	  611.6	 3689.0	...
10446540	  797.1	  611.6	 3692.0	...
10446541	  797.2	  611.7	 3695.0	...
10446542	  797.2	  611.6	 3695.0	...
10446543	  797.1	  611.5	 3695.0	...
10446544	  797.2	  611.3	 3695.0	...
10446545	  797.2	  611.2	 3694.0	...
10446546	  796.8	  611.2	 3694.0	...
10446547	  796.3	  611.5	 3694.0	...
10446548	  795.9	  611.7	 3693.0	...
10446549	  795.8	  612.0	 3692.0	...
10446550	  795.4	  612.1	 3691.0	...
10446551	  795.1	  612.1	 3691.0	...
10446552	  795.1	  612.1	 3692.0	...
10446553	  795.3	  612.1	 3692.0	...
10446554	  795.6	  612.1	 3691.0	...
10446555	  795.6	  612.1	 3690.0	...
10446556	  795.9	  612.0	 3692.0	...
10446557	  796.2	  611.9	 3696.0	...
10446558	  796.4	  612.0	 3699.0	...
10446559	  796.3	  612.1	 3701.0	...
10446560	  796.0	  612.5	 3703.0	...
10446561	  795.9	  612.7	 3703.0	...
10446562	  795.9	  612.4	 3701.0	...
10446563	  796.2	  611.8	 3699.0	...
10446564	  796.6	  611.4	 3699.0	...
10446565	  797.0	  611.5	 3701.0	...
10446566	  797.1	  611.6	 3703.0	...
10446567	  797.1	  611.6	 3705.0	...
10446568	  797.1	  611.6	 3705.0	...
10446569	  796.7	  611.9	 3705.0	...
10446570	  796.1	  612.3	 3705.0	...
10446571	  795.8	  612.7	 3705.0	...
10446572	  795.9	  612.7	 3708.0	...
10446573	  796.0	  612.6	 3712.0	...
10446574	  796.0	  612.6	 3713.0	...
10446575	  796.1	  612.6	 3710.0	...
10446576	  796.1	  612.7	 3708.0	...
10446577	  796.2	  612.7	 3707.0	...
10446578	  796.3	  612.6	 3707.0	...
10446579	  796.5	  612.6	 3706.0	...
10446580	  796.7	  612.7	 3705.0	...
10446581	  796.8	  612.4	 3705.0	...
10446582	  796.8	  611.8	 3701.0	...
10446583	  796.8	  611.3	 3696.0	...
10446584	  796.8	  611.3	 3693.0	...
10446585	  796.4	  611.3	 3695.0	...
10446586	  796.2	  611.4	 3696.0	...
10446587	  796.0	  611.4	 3698.0	...
10446588	  796.0	  611.5	 3701.0	...
10446589	  796.0	  611.5	 3705.0	...
10446590	  795.9	  611.5	 3707.0	...
10446591	  795.8	  611.7	 3708.0	...
10446592	  795.7	  611.9	 3707.0	...
10446593	  795.8	  612.2	 3707.0	...
10446594	  795.8	  612.4	 3707.0	...
10446595	  795.6	  611.9	 3706.0	...
10446596	  795.4	  611.3	 3706.0	...
10446597	  795.1	  611.2	 3705.0	...
10446598	  795.0	  611.7	 3705.0	...
10446599	  795.2	  612.1	 3705.0	...
10446600	  795.6	  612.0	 3706.0	...
10446601	  795.8	  611.9	 3707.0	...
10446602	  795.8	  611.9	 3706.0	...
10446603	  795.8	  611.8	 3704.0	...
10446604	  795.8	  611.7	 3704.0	...
10446605	  795.8	  611.6	 3705.0	...
10446606	  795.8	  611.1	 3705.0	...
10446607	  795.9	  610.5	 3704.0	...
10446608	  796.1	  609.9	 3704.0	...
10446609	  796.3	  610.1	 3704.0	...
10446610	  796.3	  610.6	 3705.0	...
10446611	  796.1	  611.0	 3706.0	...
10446612	  795.9	  611.1	 3707.0	...
10446613	  796.1	  611.0	 3707.0	...
10446614	  796.3	  610.9	 3709.0	...
10446615	  796.2	  611.1	 3711.0	...
10446616	  796.0	  611.0	 3711.0	...
10446617	  795.8	  610.8	 3709.0	...
10446618	  795.7	  610.7	 3707.0	...
10446619	  795.6	  610.7	 3706.0	...
10446620	  795.4	  610.7	 3705.0	...
10446621	  795.3	  610.6	 3704.0	...
10446622	  795.2	  610.5	 3705.0	...
10446623	  795.2	  610.4	 3705.0	...
10446624	  795.3	  610.4	 3705.0	...
10446625	  795.3	  610.4	 3705.0	...
10446626	  795.3	  610.4	 3705.0	...
10446627	  795.4	  610.3	 3705.0	...
10446628	  795.5	  610.1	 3705.0	...
10446629	  795.7	  609.9	 3705.0	...
10446630	  795.7	  609.8	 3706.0	...
10446631	  795.8	  610.3	 3706.0	...
10446632	  795.9	  610.8	 3705.0	...
10446633	  795.6	  611.1	 3703.0	...
10446634	  795.2	  610.9	 3701.0	...
10446635	  794.7	  610.5	 3701.0	...
10446636	  794.5	  610.2	 3702.0	...
10446637	  794.3	  610.2	 3703.0	...
10446638	  794.4	  610.3	 3703.0	...
10446639	  794.3	  610.6	 3703.0	...
10446640	  794.3	  610.7	 3703.0	...
10446641	  794.3	  611.4	 3703.0	...
10446642	  794.5	  612.0	 3703.0	...
10446643	  794.6	  612.4	 3703.0	...
10446644	  795.1	  612.0	 3704.0	...
10446645	  795.5	  611.7	 3705.0	...
10446646	  795.3	  611.5	 3705.0	...
10446647	  794.7	  611.5	 3704.0	...
10446648	  794.2	  611.4	 3702.0	...
10446649	  794.3	  611.2	 3704.0	...
10446650	  794.5	  611.0	 3705.0	...
10446651	  794.6	  611.1	 3706.0	...
10446652	  794.7	  611.3	 3704.0	...
10446653	  794.8	  611.5	 3703.0	...
10446654	  794.8	  611.5	 3701.0	...
10446655	  794.9	  611.3	 3702.0	...
10446656	  795.0	  611.2	 3703.0	...
10446657	  795.0	  611.4	 3704.0	...
10446658	  794.8	  611.8	 3704.0	...
10446659	  794.6	  611.7	 3704.0	...
10446660	  794.2	  611.2	 3703.0	...
10446661	  793.9	  611.0	 3704.0	...
10446662	  793.7	  611.2	 3706.0	...
10446663	  793.6	  611.4	 3707.0	...
10446664	  793.5	  611.3	 3708.0	...
10446665	  794.2	  611.4	 3708.0	...
10446666	  794.9	  611.5	 3708.0	...
10446667	  794.9	  611.7	 3709.0	...
10446668	  794.2	  611.7	 3707.0	...
10446669	  793.5	  611.7	 3706.0	...
10446670	  793.3	  611.7	 3707.0	...
10446671	  793.2	  611.8	 3710.0	...
10446672	  793.1	  611.6	 3711.0	...
10446673	  793.1	  611.3	 3711.0	...
10446674	  793.0	  611.0	 3710.0	...
10446675	  793.0	  611.0	 3710.0	...
10446676	  792.8	  611.0	 3706.0	...
10446677	  792.8	  610.7	 3702.0	...
10446678	  792.7	  610.4	 3701.0	...
10446679	  793.0	  610.8	 3705.0	...
10446680	  793.1	  611.5	 3708.0	...
10446681	  793.2	  612.2	 3707.0	...
10446682	  793.2	  612.4	 3706.0	...
10446683	  793.3	  612.6	 3705.0	...
10446684	  793.5	  612.8	 3705.0	...
10446685	  793.5	  612.9	 3705.0	...
10446686	  793.2	  612.8	 3705.0	...
10446687	  792.9	  612.4	 3705.0	...
10446688	  792.9	  611.8	 3703.0	...
10446689	  793.4	  611.5	 3702.0	...
10446690	  793.8	  611.5	 3702.0	...
10446691	  793.8	  611.5	 3701.0	...
10446692	  793.8	  611.5	 3703.0	...
10446693	  793.7	  611.6	 3706.0	...
10446694	  793.5	  611.6	 3704.0	...
10446695	  793.5	  611.7	 3701.0	...
10446696	  793.7	  611.7	 3698.0	...
10446697	  793.3	  611.6	 3699.0	...
10446698	  792.8	  611.4	 3699.0	...
10446699	  792.7	  611.1	 3697.0	...
10446700	  793.2	  611.6	 3692.0	...
10446701	  793.7	  612.1	 3687.0	...
10446702	  793.7	  611.9	 3684.0	...
10446703	  793.7	  611.1	 3688.0	...
10446704	  793.3	  610.4	 3692.0	...
10446705	  793.0	  610.6	 3696.0	...
10446706	  792.7	  610.6	 3694.0	...
10446707	  792.7	  610.5	 3692.0	...
10446708	  792.6	  610.7	 3690.0	...
10446709	  792.7	  611.4	 3689.0	...
10446710	  793.0	  612.3	 3689.0	...
10446711	  792.7	  612.7	 3689.0	...
10446712	  792.2	  612.8	 3690.0	...
10446713	  792.0	  612.2	 3688.0	...
10446714	  792.4	  611.7	 3685.0	...
10446715	  792.7	  611.4	 3683.0	...
10446716	  792.7	  611.6	 3683.0	...
10446717	  792.6	  611.5	 3683.0	...
10446718	  792.5	  611.3	 3683.0	...
10446719	  792.4	  610.9	 3684.0	...
10446720	  792.4	  610.8	 3684.0	...
10446721	  792.4	  611.1	 3684.0	...
10446722	  792.4	  611.4	 3683.0	...
10446723	  792.4	  611.7	 3683.0	...
10446724	  792.4	  611.5	 3682.0	...
10446725	  792.4	  611.5	 3681.0	...
10446726	  792.3	  611.5	 3679.0	...
10446727	  792.2	  611.7	 3680.0	...
10446728	  792.2	  612.0	 3682.0	...
10446729	  792.1	  612.3	 3683.0	...
10446730	  792.2	  612.4	 3682.0	...
10446731	  792.3	  612.4	 3682.0	...
10446732	  792.3	  612.2	 3683.0	...
10446733	  792.2	  612.0	 3683.0	...
10446734	  792.0	  612.2	 3681.0	...
10446735	  791.7	  612.8	 3679.0	...
10446736	  791.6	  613.3	 3678.0	...
10446737	  791.3	  613.0	 3678.0	...
10446738	  791.2	  612.5	 3674.0	...
10446739	  791.2	  612.1	 3670.0	...
10446740	  791.4	  612.1	 3669.0	...
10446741	  791.6	  612.2	 3672.0	...
10446742	  791.9	  612.2	 3674.0	...
10446743	  792.2	  612.3	 3674.0	...
10446744	  792.2	  612.3	 3673.0	...
10446745	  792.2	  612.9	 3672.0	...
10446746	  792.1	  613.5	 3667.0	...
10446747	  792.2	  613.1	 3661.0	...
10446748	  792.3	  612.1	 3660.0	...
10446749	  792.5	  611.8	 3664.0	...
10446750	  792.7	  612.3	 3668.0	...
10446751	  792.7	  612.8	 3667.0	...
10446752	  792.7	  612.9	 3667.0	...
10446753	  792.6	  613.2	 3666.0	...
10446754	  792.6	  613.6	 3666.0	...
10446755	  792.5	  613.7	 3666.0	...
10446756	  792.3	  614.0	 3665.0	...
10446757	  792.3	  614.2	 3662.0	...
10446758	  792.3	  614.2	 3659.0	...
10446759	  792.2	  613.7	 3657.0	...
10446760	  791.6	  613.3	 3657.0	...
10446761	  791.0	  613.6	 3656.0	...
MSG	10446762 0000 _ Number Off
10446762	  791.1	  614.1	 3656.0	...
10446763	  791.6	  614.6	 3657.0	...
10446764	  792.0	  614.2	 3658.0	...
10446765	  791.9	  613.7	 3659.0	...
10446766	  791.7	  614.0	 3659.0	...
10446767	  791.6	  614.8	 3658.0	...
10446768	  791.5	  615.1	 3657.0	...
10446769	  791.3	  614.6	 3657.0	...
10446770	  791.2	  614.6	 3658.0	...
10446771	  791.0	  615.1	 3655.0	...
10446772	  790.9	  615.5	 3652.0	...
10446773	  790.2	  615.5	 3649.0	...
10446774	  789.4	  615.3	 3649.0	...
10446775	  788.6	  615.2	 3648.0	...
10446776	  787.8	  615.1	 3647.0	...
10446777	  787.0	  615.1	 3646.0	...
10446778	  784.9	  615.1	 3644.0	...
10446779	  783.2	  615.0	 3643.0	...
10446780	  781.6	  614.5	 3641.0	...
10446781	  780.2	  613.9	 3641.0	...
10446782	  778.7	  613.4	 3639.0	...
10446783	  777.4	  613.3	 3637.0	...
10446784	  777.2	  612.4	 3636.0	...
10446785	  777.0	  611.6	 3636.0	...
10446786	  776.6	  611.2	 3636.0	...
10446787	  776.3	  611.6	 3637.0	...
10446788	  776.2	  612.0	 3634.0	...
10446789	  776.1	  611.5	 3630.0	...
10446790	  777.0	  611.0	 3625.0	...
10446791	  777.9	  610.5	 3624.0	...
10446792	  779.0	  610.5	 3623.0	...
10446793	  779.9	  610.6	 3624.0	...
10446794	  780.7	  610.6	 3623.0	...
10446795	  781.5	  610.6	 3623.0	...
10446796	  781.5	  610.6	 3625.0	...
10446797	  781.3	  610.5	 3627.0	...
10446798	  781.1	  611.2	 3628.0	...
10446799	  781.4	  611.9	 3627.0	...
10446800	  781.9	  612.6	 3625.0	...
10446801	  782.3	  612.7	 3624.0	...
10446802	  782.7	  612.6	 3625.0	...
10446803	  783.1	  612.6	 3626.0	...
10446804	  783.5	  612.8	 3626.0	...
10446805	  783.6	  613.0	 3624.0	...
10446806	  783.7	  613.1	 3623.0	...
10446807	  783.6	  613.1	 3625.0	...
10446808	  783.5	  613.4	 3627.0	...
10446809	  783.3	  613.6	 3627.0	...
10446810	  783.2	  614.0	 3626.0	...
10446811	  783.0	  614.1	 3622.0	...
10446812	  782.9	  613.5	 3618.0	...
10446813	  782.7	  612.8	 3615.0	...
10446814	  782.3	  612.4	 3615.0	...
10446815	  782.1	  612.7	 3615.0	...
10446816	  782.2	  613.0	 3615.0	...
10446817	  782.5	  613.0	 3617.0	...
10446818	  782.5	  612.6	 3620.0	...
10446819	  782.2	  612.3	 3622.0	...
10446820	  782.1	  612.2	 3621.0	...
10446821	  782.4	  612.4	 3619.0	...
10446822	  782.5	  612.5	 3616.0	...
10446823	  782.4	  612.7	 3616.0	...
10446824	  782.7	  612.9	 3615.0	...
10446825	  783.2	  613.2	 3615.0	...
10446826	  783.9	  613.0	 3615.0	...
10446827	  784.0	  612.8	 3613.0	...
10446828	  784.1	  612.6	 3613.0	...
10446829	  783.9	  612.7	 3612.0	...
10446830	  783.9	  612.7	 3613.0	...
10446831	  784.0	  612.7	 3613.0	...
10446832	  784.2	  612.8	 3613.0	...
10446833	  784.4	  612.8	 3611.0	...
10446834	  784.4	  612.9	 3608.0	...
10446835	  784.5	  612.9	 3606.0	...
10446836	  784.8	  612.9	 3604.0	...
10446837	  785.0	  612.9	 3603.0	...
10446838	  785.2	  613.1	 3601.0	...
10446839	  785.4	  613.4	 3602.0	...
10446840	  785.2	  613.4	 3602.0	...
10446841	  784.7	  613.3	 3603.0	...
10446842	  784.4	  613.1	 3603.0	...
10446843	  784.4	  612.9	 3603.0	...
10446844	  784.3	  612.7	 3604.0	...
10446845	  784.0	  612.6	 3605.0	...
10446846	  783.8	  612.7	 3608.0	...
10446847	  783.9	  612.7	 3610.0	...
10446848	  784.0	  612.7	 3612.0	...
10446849	  784.1	  612.7	 3611.0	...
10446850	  784.2	  612.8	 3609.0	...
10446851	  784.3	  612.8	 3606.0	...
10446852	  784.4	  612.9	 3603.0	...
10446853	  784.3	  613.1	 3606.0	...
10446854	  784.2	  613.1	 3611.0	...
10446855	  784.2	  612.7	 3614.0	...
10446856	  784.2	  612.2	 3611.0	...
10446857	  784.1	  612.0	 3609.0	...
10446858	  783.9	  611.8	 3609.0	...
10446859	  783.8	  611.7	 3610.0	...
10446860	  784.1	  612.1	 3611.0	...
10446861	  784.3	  612.6	 3609.0	...
10446862	  784.6	  613.0	 3606.0	...
10446863	  784.8	  613.1	 3603.0	...
10446864	  785.0	  613.2	 3602.0	...
10446865	  785.1	  613.6	 3602.0	...
10446866	  785.1	  613.8	 3602.0	...
10446867	  785.1	  614.0	 3601.0	...
10446868	  784.8	  613.7	 3600.0	...
10446869	  784.5	  613.4	 3598.0	...
10446870	  784.3	  613.1	 3598.0	...
10446871	  784.3	  613.0	 3598.0	...
10446872	  784.5	  613.3	 3595.0	...
10446873	  784.6	  613.6	 3593.0	...
10446874	  785.0	  613.9	 3593.0	...
10446875	  785.3	  614.0	 3598.0	...
10446876	  784.9	  614.2	 3605.0	...
10446877	  784.3	  614.6	 3609.0	...
10446878	  783.6	  614.9	 3613.0	...
10446879	  783.7	  615.3	 3614.0	...
10446880	  783.7	  615.4	 3613.0	...
10446881	  783.7	  615.1	 3610.0	...
10446882	  783.6	  614.7	 3605.0	...
10446883	  783.5	  614.1	 3602.0	...
10446884	  783.4	  614.1	 3600.0	...
10446885	  783.4	  614.0	 3600.0	...
10446886	  783.4	  614.1	 3600.0	...
10446887	  783.1	  614.3	 3600.0	...
10446888	  782.7	  614.6	 3599.0	...
10446889	  782.3	  614.9	 3597.0	...
10446890	  782.5	  615.1	 3594.0	...
10446891	  782.4	  615.2	 3595.0	...
10446892	  782.1	  615.3	 3598.0	...
10446893	  782.6	  615.2	 3598.0	...
10446894	  783.3	  615.2	 3597.0	...
10446895	  784.0	  615.1	 3593.0	...
10446896	  783.9	  615.2	 3591.0	...
10446897	  783.8	  615.4	 3590.0	...
10446898	  783.7	  615.1	 3592.0	...
10446899	  783.8	  614.6	 3593.0	...
10446900	  783.9	  614.1	 3593.0	...
10446901	  783.6	  614.0	 3592.0	...
10446902	  783.2	  613.9	 3591.0	...
10446903	  782.8	  614.2	 3589.0	...
10446904	  782.9	  614.7	 3588.0	...
10446905	  783.1	  614.6	 3588.0	...
10446906	  783.4	  614.0	 3590.0	...
10446907	  783.6	  613.6	 3591.0	...
10446908	  783.6	  613.9	 3593.0	...
10446909	  783.7	  614.3	 3591.0	...
10446910	  783.8	  614.6	 3590.0	...
10446911	  783.9	  614.6	 3591.0	...
10446912	  783.8	  614.6	 3592.0	...
10446913	  783.7	  614.6	 3593.0	...
10446914	  783.8	  614.6	 3594.0	...
10446915	  783.9	  614.4	 3596.0	...
10446916	  784.2	  614.3	 3597.0	...
10446917	  784.4	  614.2	 3597.0	...
10446918	  784.6	  614.2	 3599.0	...
10446919	  784.7	  614.2	 3601.0	...
10446920	  783.9	  614.4	 3603.0	...
10446921	  782.9	  614.5	 3604.0	...
10446922	  782.4	  614.6	 3599.0	...
10446923	  782.8	  614.8	 3594.0	...
10446924	  783.6	  615.0	 3593.0	...
10446925	  783.9	  615.2	 3597.0	...
10446926	  784.3	  614.8	 3597.0	...
10446927	  784.4	  614.4	 3593.0	...
10446928	  784.0	  613.8	 3594.0	...
10446929	  783.6	  613.7	 3597.0	...
10446930	  783.5	  613.3	 3599.0	...
10446931	  783.9	  613.0	 3597.0	...
10446932	  784.2	  613.0	 3594.0	...
10446933	  784.1	  613.6	 3591.0	...
10446934	  784.0	  614.3	 3589.0	...
10446935	  784.1	  614.7	 3588.0	...
10446936	  784.1	  614.9	 3587.0	...
10446937	  784.1	  615.1	 3586.0	...
10446938	  783.8	  615.1	 3585.0	...
10446939	  783.6	  615.1	 3585.0	...
10446940	  783.6	  615.1	 3585.0	...
10446941	  783.7	  615.3	 3585.0	...
10446942	  783.8	  615.5	 3586.0	...
10446943	  784.2	  615.6	 3589.0	...
10446944	  784.4	  615.7	 3591.0	...
10446945	  784.6	  615.5	 3594.0	...
10446946	  784.3	  615.3	 3593.0	...
10446947	  784.0	  615.1	 3593.0	...
10446948	  784.0	  615.4	 3592.0	...
10446949	  784.0	  615.6	 3592.0	...
10446950	  784.1	  615.8	 3593.0	...
10446951	  784.1	  615.8	 3594.0	...
10446952	  783.8	  615.8	 3595.0	...
10446953	  783.5	  615.9	 3594.0	...
10446954	  783.3	  616.2	 3597.0	...
10446955	  783.5	  616.4	 3601.0	...
10446956	  783.7	  616.3	 3604.0	...
10446957	  784.0	  616.2	 3603.0	...
10446958	  783.9	  616.3	 3600.0	...
10446959	  783.7	  616.5	 3599.0	...
10446960	  783.5	  616.9	 3600.0	...
10446961	  783.5	  617.1	 3602.0	...
10446962	  783.5	  617.1	 3603.0	...
MSG	10446963 0000 _ Number On
10446963	  783.4	  616.8	 3603.0	...
10446964	  783.3	  616.2	 3601.0	...
10446965	  783.2	  615.8	 3596.0	...
10446966	  783.2	  615.7	 3592.0	...
10446967	  783.1	  615.9	 3591.0	...
10446968	  783.1	  616.0	 3593.0	...
10446969	  782.8	  615.9	 3595.0	...
10446970	  782.5	  615.8	 3594.0	...
10446971	  782.2	  616.0	 3594.0	...
10446972	  782.2	  616.2	 3592.0	...
10446973	  782.2	  616.3	 3592.0	...
10446974	  782.2	  616.6	 3593.0	...
10446975	  782.2	  616.9	 3600.0	...
10446976	  782.2	  617.2	 3607.0	...
10446977	  782.6	  617.0	 3611.0	...
10446978	  783.1	  616.1	 3612.0	...
10446979	  783.4	  615.4	 3606.0	...
10446980	  783.3	  614.8	 3600.0	...
10446981	  783.2	  614.7	 3594.0	...
10446982	  783.2	  614.6	 3594.0	...
10446983	  782.8	  615.0	 3597.0	...
10446984	  782.4	  615.6	 3600.0	...
10446985	  782.0	  616.2	 3601.0	...
10446986	  781.9	  616.2	 3600.0	...
10446987	  782.0	  616.1	 3599.0	...
10446988	  782.0	  616.1	 3599.0	...
10446989	  782.3	  616.2	 3599.0	...
10446990	  782.5	  616.3	 3602.0	...
10446991	  782.8	  616.0	 3605.0	...
10446992	  782.9	  615.8	 3606.0	...
10446993	  783.1	  615.7	 3604.0	...
10446994	  783.1	  616.2	 3602.0	...
10446995	  782.8	  616.8	 3605.0	...
10446996	  782.8	  617.2	 3608.0	...
10446997	  783.1	  617.0	 3611.0	...
10446998	  783.7	  616.7	 3611.0	...
10446999	  784.0	  616.3	 3609.0	...
10447000	  784.4	  615.9	 3608.0	...
10447001	  784.4	  615.6	 3610.0	...
10447002	  783.9	  615.7	 3613.0	...
10447003	  783.4	  615.6	 3613.0	...
10447004	  782.9	  615.5	 3609.0	...
10447005	  783.2	  615.2	 3608.0	...
10447006	  783.5	  615.3	 3609.0	...
10447007	  783.3	  615.4	 3611.0	...
10447008	  782.7	  615.6	 3611.0	...
10447009	  782.2	  615.8	 3613.0	...
10447010	  782.3	  615.9	 3615.0	...
10447011	  782.7	  615.9	 3617.0	...
10447012	  782.7	  615.9	 3616.0	...
10447013	  782.7	  616.0	 3616.0	...
10447014	  782.3	  616.4	 3612.0	...
10447015	  782.1	  616.8	 3608.0	...
10447016	  782.4	  616.9	 3605.0	...
10447017	  782.9	  616.8	 3607.0	...
10447018	  783.4	  616.9	 3608.0	...
10447019	  783.4	  617.2	 3610.0	...
10447020	  783.6	  617.4	 3609.0	...
10447021	  783.7	  617.5	 3608.0	...
10447022	  783.7	  617.1	 3608.0	...
10447023	  783.4	  616.7	 3609.0	...
10447024	  783.2	  616.1	 3612.0	...
10447025	  783.4	  616.0	 3615.0	...
10447026	  783.9	  615.9	 3618.0	...
10447027	  784.4	  615.8	 3618.0	...
10447028	  784.1	  616.0	 3619.0	...
10447029	  783.7	  616.4	 3619.0	...
10447030	  783.2	  616.5	 3617.0	...
10447031	  783.3	  616.4	 3615.0	...
10447032	  783.3	  616.2	 3612.0	...
10447033	  783.3	  616.3	 3611.0	...
10447034	  783.0	  616.6	 3609.0	...
10447035	  782.7	  617.0	 3609.0	...
10447036	  782.4	  617.3	 3611.0	...
10447037	  782.4	  617.5	 3613.0	...
10447038	  782.4	  617.4	 3615.0	...
10447039	  782.4	  617.5	 3615.0	...
10447040	  782.5	  617.7	 3616.0	...
10447041	  782.7	  617.9	 3617.0	...
10447042	  782.9	  617.9	 3618.0	...
10447043	  782.9	  617.5	 3621.0	...
10447044	  782.9	  617.1	 3625.0	...
10447045	  782.9	  616.9	 3629.0	...
10447046	  782.9	  616.8	 3629.0	...
10447047	  782.9	  616.5	 3630.0	...
10447048	  782.8	  616.3	 3630.0	...
10447049	  782.6	  616.2	 3629.0	...
10447050	  782.5	  616.2	 3628.0	...
10447051	  782.5	  617.3	 3628.0	...
10447052	  782.5	  618.3	 3628.0	...
10447053	  782.5	  618.9	 3627.0	...
10447054	  782.4	  618.5	 3627.0	...
10447055	  782.3	  618.2	 3627.0	...
10447056	  782.2	  618.2	 3626.0	...
10447057	  782.2	  618.4	 3626.0	...
10447058	  782.2	  618.5	 3627.0	...
10447059	  782.1	  618.3	 3628.0	...
10447060	  781.9	  617.9	 3629.0	...
10447061	  781.8	  617.5	 3630.0	...
10447062	  781.9	  617.5	 3633.0	...
10447063	  781.9	  617.4	 3636.0	...
10447064	  782.0	  617.4	 3638.0	...
10447065	  782.0	  617.7	 3637.0	...
10447066	  782.2	  618.0	 3640.0	...
10447067	  782.2	  618.3	 3642.0	...
10447068	  782.2	  618.3	 3645.0	...
10447069	  782.0	  618.2	 3644.0	...
10447070	  782.3	  617.9	 3643.0	...
10447071	  782.6	  617.7	 3643.0	...
10447072	  782.9	  618.3	 3643.0	...
10447073	  782.8	  619.1	 3643.0	...
10447074	  782.7	  619.4	 3643.0	...
10447075	  782.5	  618.9	 3643.0	...
10447076	  782.4	  618.4	 3642.0	...
10447077	  782.4	  618.6	 3642.0	...
10447078	  782.5	  618.9	 3641.0	...
10447079	  782.7	  619.2	 3648.0	...
10447080	  782.8	  619.2	 3654.0	...
10447081	  782.8	  619.3	 3661.0	...
10447082	  782.7	  619.3	 3661.0	...
10447083	  782.6	  619.3	 3658.0	...
10447084	  782.6	  619.2	 3655.0	...
10447085	  782.6	  619.2	 3649.0	...
10447086	  782.6	  619.2	 3647.0	...
10447087	  782.3	  619.1	 3646.0	...
10447088	  782.0	  619.1	 3647.0	...
10447089	  781.7	  619.1	 3648.0	...
10447090	  781.7	  619.0	 3651.0	...
10447091	  781.7	  618.9	 3654.0	...
10447092	  781.5	  618.9	 3657.0	...
10447093	  781.4	  619.4	 3656.0	...
10447094	  781.6	  619.8	 3654.0	...
10447095	  781.9	  620.3	 3653.0	...
10447096	  782.3	  620.3	 3652.0	...
10447097	  782.4	  620.5	 3653.0	...
10447098	  782.2	  620.7	 3655.0	...
10447099	  782.0	  620.9	 3657.0	...
10447100	  781.7	  621.0	 3657.0	...
10447101	  781.8	  620.6	 3660.0	...
10447102	  781.9	  620.3	 3663.0	...
10447103	  782.1	  620.1	 3666.0	...
10447104	  782.3	  619.9	 3665.0	...
10447105	  782.4	  619.6	 3663.0	...
10447106	  781.9	  619.5	 3662.0	...
10447107	  781.0	  619.9	 3661.0	...
10447108	  780.1	  620.4	 3661.0	...
10447109	  779.7	  620.7	 3661.0	...
10447110	  779.6	  621.1	 3661.0	...
10447111	  779.7	  621.2	 3661.0	...
10447112	  780.0	  621.0	 3660.0	...
10447113	  780.2	  620.8	 3659.0	...
10447114	  780.3	  620.5	 3658.0	...
10447115	  780.2	  620.5	 3657.0	...
10447116	  780.4	  620.4	 3660.0	...
10447117	  780.5	  620.2	 3663.0	...
10447118	  780.6	  620.1	 3666.0	...
10447119	  780.6	  620.4	 3665.0	...
10447120	  780.7	  620.8	 3665.0	...
10447121	  780.9	  621.0	 3666.0	...
10447122	  781.0	  621.0	 3666.0	...
10447123	  781.0	  621.0	 3666.0	...
10447124	  780.9	  620.9	 3665.0	...
10447125	  780.8	  620.9	 3666.0	...
10447126	  780.8	  620.9	 3667.0	...
10447127	  780.8	  621.5	 3669.0	...
10447128	  780.9	  622.1	 3670.0	...
10447129	  780.7	  622.7	 3671.0	...
10447130	  780.5	  621.6	 3671.0	...
10447131	  780.2	  620.5	 3670.0	...
10447132	  780.1	  619.5	 3669.0	...
10447133	  780.1	  619.6	 3668.0	...
10447134	  780.1	  620.4	 3668.0	...
10447135	  780.6	  621.1	 3668.0	...
10447136	  781.0	  621.8	 3668.0	...
10447137	  781.4	  621.9	 3668.0	...
10447138	  781.4	  622.1	 3668.0	...
10447139	  781.2	  622.3	 3668.0	...
10447140	  781.1	  622.3	 3669.0	...
10447141	  780.8	  622.1	 3669.0	...
10447142	  780.5	  621.9	 3670.0	...
10447143	  780.2	  621.6	 3671.0	...
10447144	  780.0	  621.5	 3675.0	...
10447145	  780.1	  621.5	 3678.0	...
10447146	  780.3	  621.5	 3681.0	...
10447147	  780.5	  621.6	 3680.0	...
10447148	  780.6	  621.6	 3680.0	...
10447149	  780.8	  621.7	 3680.0	...
10447150	  781.0	  621.8	 3682.0	...
10447151	  781.0	  621.8	 3683.0	...
10447152	  780.7	  621.4	 3685.0	...
10447153	  780.3	  621.0	 3684.0	...
10447154	  780.1	  620.7	 3683.0	...
10447155	  779.9	  620.8	 3686.0	...
10447156	  780.0	  621.1	 3690.0	...
10447157	  780.2	  621.4	 3695.0	...
10447158	  780.3	  621.8	 3695.0	...
10447159	  780.3	  621.8	 3692.0	...
10447160	  780.4	  621.9	 3689.0	...
10447161	  780.4	  621.6	 3685.0	...
10447162	  780.4	  621.2	 3685.0	...
10447163	  780.4	  620.9	 3687.0	...
10447164	  780.6	  621.0	 3689.0	...
10447165	  780.8	  621.4	 3687.0	...
10447166	  781.1	  622.2	 3682.0	...
10447167	  781.2	  623.0	 3679.0	...
10447168	  781.1	  623.6	 3685.0	...
10447169	  780.9	  623.7	 3690.0	...
10447170	  780.5	  623.4	 3693.0	...
10447171	  780.3	  622.8	 3691.0	...
10447172	  780.1	  622.2	 3688.0	...
10447173	  780.1	  622.0	 3685.0	...
10447174	  780.2	  621.9	 3684.0	...
10447175	  780.2	  622.3	 3684.0	...
10447176	  779.6	  622.6	 3685.0	...
10447177	  778.9	  622.9	 3685.0	...
10447178	  778.2	  622.9	 3685.0	...
10447179	  778.3	  622.9	 3684.0	...
10447180	  779.0	  622.8	 3683.0	...
10447181	  779.7	  622.8	 3682.0	...
10447182	  780.6	  622.9	 3680.0	...
10447183	  780.9	  623.0	 3679.0	...
10447184	  781.1	  623.2	 3679.0	...
10447185	  781.0	  623.2	 3684.0	...
10447186	  780.6	  623.0	 3688.0	...
10447187	  780.3	  622.8	 3690.0	...
10447188	  780.0	  623.0	 3687.0	...
10447189	  780.0	  623.5	 3684.0	...
10447190	  780.0	  624.1	 3681.0	...
10447191	  780.1	  624.2	 3681.0	...
10447192	  780.3	  623.9	 3687.0	...
10447193	  780.5	  623.5	 3693.0	...
10447194	  780.6	  623.1	 3698.0	...
10447195	  780.5	  623.3	 3697.0	...
10447196	  780.4	  623.5	 3696.0	...
10447197	  780.1	  623.7	 3694.0	...
10447198	  780.0	  623.9	 3693.0	...
10447199	  779.8	  624.0	 3691.0	...
10447200	  779.9	  624.1	 3689.0	...
10447201	  779.8	  624.1	 3688.0	...
10447202	  779.6	  624.0	 3687.0	...
10447203	  779.6	  624.1	 3689.0	...
10447204	  779.7	  624.2	 3693.0	...
10447205	  780.0	  624.4	 3697.0	...
10447206	  780.3	  624.6	 3696.0	...
10447207	  780.6	  624.7	 3694.0	...
10447208	  780.5	  624.8	 3698.0	...
10447209	  780.2	  624.8	 3704.0	...
10447210	  779.9	  624.7	 3705.0	...
10447211	  780.4	  624.7	 3700.0	...
10447212	  780.8	  624.6	 3695.0	...
10447213	  781.1	  624.2	 3694.0	...
10447214	  780.9	  623.7	 3695.0	...
10447215	  780.7	  623.3	 3696.0	...
10447216	  780.6	  623.4	 3698.0	...
10447217	  780.7	  623.6	 3699.0	...
10447218	  780.7	  623.0	 3700.0	...
10447219	  780.7	  622.3	 3701.0	...
10447220	  780.8	  621.6	 3702.0	...
10447221	  781.0	  621.6	 3700.0	...
10447222	  781.2	  621.5	 3698.0	...
10447223	  780.9	  621.3	 3696.0	...
10447224	  780.4	  621.8	 3695.0	...
10447225	  780.1	  622.4	 3696.0	...
10447226	  780.1	  622.3	 3697.0	...
10447227	  780.1	  621.6	 3698.0	...
10447228	  780.1	  621.0	 3699.0	...
10447229	  780.2	  621.1	 3701.0	...
10447230	  780.3	  621.7	 3703.0	...
10447231	  780.4	  622.2	 3704.0	...
10447232	  780.4	  622.5	 3705.0	...
10447233	  780.3	  622.5	 3705.0	...
10447234	  780.2	  622.5	 3705.0	...
10447235	  779.8	  622.5	 3705.0	...
10447236	  779.6	  622.6	 3706.0	...
10447237	  779.1	  622.8	 3710.0	...
10447238	  778.8	  622.9	 3716.0	...
10447239	  778.7	  622.9	 3720.0	...
10447240	  778.9	  622.6	 3718.0	...
10447241	  779.2	  622.2	 3715.0	...
10447242	  779.3	  622.1	 3712.0	...
10447243	  779.4	  622.0	 3712.0	...
10447244	  779.6	  622.1	 3712.0	...
10447245	  779.6	  622.2	 3713.0	...
10447246	  779.4	  622.4	 3714.0	...
10447247	  778.8	  622.6	 3715.0	...
10447248	  778.4	  622.7	 3714.0	...
10447249	  778.5	  622.6	 3712.0	...
10447250	  779.3	  622.4	 3714.0	...
10447251	  780.1	  622.2	 3717.0	...
10447252	  780.4	  622.0	 3720.0	...
10447253	  780.3	  622.0	 3720.0	...
10447254	  780.4	  621.9	 3721.0	...
10447255	  780.4	  621.9	 3721.0	...
10447256	  780.3	  622.0	 3722.0	...
10447257	  780.0	  622.2	 3723.0	...
10447258	  779.8	  622.3	 3724.0	...
10447259	  779.9	  622.3	 3724.0	...
10447260	  780.0	  622.4	 3724.0	...
10447261	  779.8	  622.3	 3724.0	...
10447262	  779.4	  622.3	 3723.0	...
10447263	  779.0	  622.1	 3723.0	...
10447264	  779.1	  622.4	 3723.0	...
10447265	  779.4	  622.7	 3724.0	...
10447266	  779.6	  623.0	 3723.0	...
10447267	  779.7	  622.9	 3722.0	...
10447268	  780.0	  622.5	 3722.0	...
10447269	  780.3	  622.1	 3722.0	...
10447270	  780.7	  622.3	 3722.0	...
10447271	  780.8	  622.7	 3723.0	...
10447272	  780.9	  623.2	 3723.0	...
10447273	  781.1	  623.3	 3724.0	...
10447274	  781.2	  623.3	 3723.0	...
MSG	10447275 0000 _ Number Off
10447275	  781.0	  623.2	 3723.0	...
10447276	  780.6	  623.2	 3724.0	...
10447277	  780.3	  623.5	 3726.0	...
10447278	  779.9	  623.8	 3730.0	...
10447279	  779.7	  623.9	 3733.0	...
10447280	  779.4	  623.7	 3732.0	...
10447281	  779.2	  623.6	 3729.0	...
10447282	  779.3	  623.7	 3727.0	...
10447283	  779.5	  623.7	 3725.0	...
10447284	  779.6	  623.8	 3728.0	...
10447285	  780.1	  623.6	 3730.0	...
10447286	  780.6	  623.5	 3732.0	...
10447287	  780.7	  623.4	 3732.0	...
10447288	  780.3	  623.5	 3732.0	...
10447289	  780.1	  623.6	 3732.0	...
10447290	  780.3	  623.7	 3734.0	...
10447291	  780.1	  623.9	 3736.0	...
10447292	  779.8	  623.8	 3738.0	...
10447293	  779.9	  623.5	 3740.0	...
10447294	  780.1	  622.8	 3744.0	...
10447295	  780.3	  622.2	 3748.0	...
10447296	  780.2	  622.3	 3747.0	...
10447297	  780.1	  622.8	 3742.0	...
10447298	  779.9	  623.7	 3740.0	...
10447299	  779.7	  624.0	 3744.0	...
10447300	  779.5	  624.2	 3747.0	...
10447301	  779.6	  624.3	 3748.0	...
10447302	  780.1	  624.2	 3748.0	...
10447303	  780.4	  624.2	 3747.0	...
10447304	  780.8	  624.2	 3747.0	...
10447305	  780.7	  624.2	 3749.0	...
10447306	  780.8	  624.3	 3750.0	...
10447307	  780.8	  624.0	 3750.0	...
10447308	  780.5	  623.8	 3749.0	...
10447309	  779.9	  623.7	 3750.0	...
10447310	  779.2	  623.9	 3751.0	...
10447311	  778.7	  624.0	 3750.0	...
10447312	  778.4	  624.0	 3748.0	...
10447313	  779.0	  623.8	 3746.0	...
10447314	  779.8	  623.5	 3748.0	...
10447315	  781.1	  623.0	 3754.0	...
10447316	  781.8	  622.4	 3759.0	...
10447317	  782.9	  621.5	 3761.0	...
10447318	  784.3	  620.7	 3760.0	...
10447319	  785.7	  620.2	 3760.0	...
10447320	  786.8	  620.0	 3761.0	...
10447321	  787.4	  619.9	 3760.0	...
10447322	  788.3	  619.7	 3759.0	...
10447323	  789.1	  619.5	 3761.0	...
10447324	  790.3	  619.3	 3765.0	...
10447325	  790.8	  618.6	 3768.0	...
10447326	  791.4	  617.9	 3768.0	...
10447327	  791.3	  617.3	 3765.0	...
10447328	  791.1	  617.2	 3762.0	...
10447329	  790.7	  617.1	 3760.0	...
10447330	  789.5	  617.3	 3760.0	...
10447331	  788.5	  617.5	 3761.0	...
10447332	  787.6	  617.7	 3762.0	...
10447333	  787.7	  618.2	 3764.0	...
10447334	  787.8	  618.6	 3766.0	...
10447335	  788.0	  619.1	 3767.0	...
10447336	  787.9	  619.2	 3770.0	...
10447337	  787.8	  619.3	 3772.0	...
10447338	  787.4	  619.3	 3774.0	...
10447339	  787.0	  619.2	 3773.0	...
10447340	  787.6	  619.6	 3772.0	...
10447341	  788.5	  620.2	 3772.0	...
10447342	  789.2	  620.8	 3773.0	...
10447343	  788.7	  620.9	 3773.0	...
10447344	  788.1	  620.8	 3773.0	...
10447345	  787.9	  620.5	 3770.0	...
10447346	  788.0	  620.3	 3768.0	...
10447347	  788.0	  620.1	 3765.0	...
10447348	  787.5	  620.1	 3764.0	...
10447349	  787.2	  620.4	 3764.0	...
10447350	  787.1	  620.7	 3760.0	...
10447351	  787.4	  621.0	 3757.0	...
10447352	  787.5	  621.0	 3754.0	...
10447353	  787.6	  621.1	 3756.0	...
10447354	  787.7	  621.4	 3757.0	...
10447355	  787.3	  621.7	 3757.0	...
10447356	  786.8	  621.5	 3760.0	...
10447357	  786.4	  621.0	 3763.0	...
10447358	  786.6	  620.7	 3765.0	...
10447359	  786.7	  620.7	 3764.0	...
10447360	  786.6	  620.5	 3765.0	...
10447361	  786.9	  620.1	 3768.0	...
10447362	  787.4	  620.4	 3771.0	...
10447363	  787.9	  621.0	 3771.0	...
10447364	  788.1	  621.5	 3769.0	...
10447365	  788.1	  621.4	 3767.0	...
10447366	  788.0	  621.0	 3767.0	...
10447367	  788.0	  620.8	 3770.0	...
10447368	  788.1	  620.6	 3772.0	...
10447369	  787.8	  620.8	 3773.0	...
10447370	  787.6	  620.9	 3773.0	...
10447371	  787.5	  620.9	 3773.0	...
10447372	  787.6	  620.8	 3774.0	...
10447373	  787.8	  621.1	 3774.0	...
10447374	  787.8	  621.5	 3774.0	...
10447375	  788.0	  621.9	 3774.0	...
10447376	  788.1	  622.1	 3774.0	...
10447377	  788.1	  622.3	 3772.0	...
10447378	  788.1	  622.5	 3771.0	...
10447379	  788.1	  622.5	 3770.0	...
10447380	  788.2	  622.3	 3770.0	...
10447381	  788.1	  622.1	 3769.0	...
10447382	  788.0	  622.0	 3769.0	...
10447383	  788.0	  622.0	 3768.0	...
10447384	  788.0	  621.9	 3773.0	...
10447385	  788.2	  621.8	 3778.0	...
10447386	  788.2	  621.5	 3783.0	...
10447387	  788.1	  621.3	 3782.0	...
10447388	  788.3	  621.1	 3777.0	...
10447389	  788.7	  621.2	 3772.0	...
10447390	  788.5	  621.3	 3768.0	...
10447391	  788.0	  621.5	 3769.0	...
10447392	  787.4	  621.5	 3771.0	...
10447393	  787.4	  621.5	 3771.0	...
10447394	  787.4	  621.3	 3771.0	...
10447395	  787.5	  621.2	 3771.0	...
10447396	  787.7	  621.2	 3771.0	...
10447397	  787.7	  621.2	 3768.0	...
10447398	  787.5	  621.5	 3765.0	...
10447399	  787.0	  621.8	 3763.0	...
10447400	  786.5	  622.0	 3764.0	...
10447401	  786.8	  622.0	 3765.0	...
10447402	  787.5	  621.8	 3764.0	...
10447403	  788.3	  621.5	 3764.0	...
10447404	  788.4	  621.4	 3766.0	...
10447405	  788.4	  621.4	 3769.0	...
10447406	  788.4	  621.1	 3772.0	...
10447407	  788.5	  620.5	 3772.0	...
10447408	  788.5	  619.9	 3773.0	...
10447409	  788.5	  619.4	 3772.0	...
10447410	  788.2	  619.2	 3770.0	...
10447411	  788.0	  619.4	 3769.0	...
10447412	  787.9	  619.7	 3770.0	...
10447413	  788.0	  620.4	 3772.0	...
10447414	  788.2	  620.6	 3774.0	...
10447415	  788.3	  620.9	 3775.0	...
10447416	  788.3	  621.0	 3772.0	...
10447417	  788.1	  621.2	 3770.0	...
10447418	  787.9	  621.2	 3768.0	...
10447419	  787.9	  621.0	 3767.0	...
10447420	  788.1	  620.7	 3766.0	...
10447421	  788.5	  620.5	 3767.0	...
10447422	  788.8	  620.4	 3769.0	...
10447423	  789.0	  620.3	 3771.0	...
10447424	  788.9	  620.3	 3770.0	...
10447425	  788.9	  620.4	 3769.0	...
10447426	  788.9	  620.5	 3767.0	...
10447427	  788.9	  620.4	 3766.0	...
10447428	  789.0	  620.4	 3768.0	...
10447429	  789.1	  620.5	 3772.0	...
10447430	  789.1	  620.4	 3776.0	...
10447431	  789.3	  620.3	 3775.0	...
10447432	  789.6	  620.5	 3772.0	...
10447433	  789.8	  620.7	 3770.0	...
10447434	  789.6	  621.0	 3767.0	...
10447435	  789.1	  621.2	 3767.0	...
10447436	  788.7	  621.3	 3767.0	...
10447437	  788.2	  621.4	 3767.0	...
10447438	  788.1	  621.4	 3767.0	...
10447439	  788.0	  621.3	 3765.0	...
10447440	  788.1	  621.4	 3764.0	...
10447441	  788.5	  621.0	 3763.0	...
10447442	  788.7	  620.7	 3763.0	...
10447443	  788.9	  620.2	 3765.0	...
10447444	  788.8	  620.0	 3769.0	...
10447445	  788.7	  620.3	 3775.0	...
10447446	  788.7	  621.0	 3779.0	...
10447447	  788.9	  621.7	 3777.0	...
10447448	  789.1	  621.7	 3774.0	...
10447449	  789.2	  621.5	 3772.0	...
10447450	  789.3	  621.3	 3773.0	...
10447451	  789.5	  621.4	 3774.0	...
10447452	  789.6	  621.5	 3776.0	...
10447453	  789.6	  621.7	 3777.0	...
10447454	  789.4	  621.8	 3778.0	...
10447455	  789.0	  622.2	 3778.0	...
10447456	  788.6	  622.4	 3778.0	...
10447457	  788.6	  622.6	 3778.0	...
10447458	  788.8	  622.7	 3775.0	...
10447459	  789.0	  622.8	 3772.0	...
10447460	  788.9	  622.4	 3769.0	...
10447461	  788.8	  622.0	 3769.0	...
10447462	  788.7	  621.5	 3770.0	...
10447463	  788.7	  621.5	 3769.0	...
10447464	  788.5	  621.4	 3767.0	...
10447465	  788.3	  621.3	 3765.0	...
10447466	  788.5	  621.2	 3765.0	...
10447467	  788.7	  621.2	 3764.0	...
10447468	  788.9	  621.3	 3761.0	...
10447469	  789.1	  621.5	 3758.0	...
10447470	  789.6	  621.7	 3756.0	...
10447471	  790.2	  622.3	 3755.0	...
10447472	  789.8	  622.9	 3754.0	...
10447473	  789.1	  623.2	 3753.0	...
10447474	  788.4	  622.8	 3758.0	...
10447475	  788.5	  622.0	 3762.0	...
10447476	  788.6	  621.5	 3766.0	...
10447477	  788.7	  621.3	 3765.0	...
10447478	  789.5	  621.2	 3764.0	...
10447479	  790.2	  621.2	 3763.0	...
10447480	  791.0	  621.4	 3761.0	...
10447481	  790.9	  621.9	 3760.0	...
10447482	  790.7	  622.3	 3758.0	...
10447483	  790.3	  622.4	 3758.0	...
10447484	  790.0	  622.4	 3759.0	...
10447485	  789.6	  622.4	 3759.0	...
10447486	  789.3	  622.4	 3760.0	...
10447487	  789.1	  622.6	 3757.0	...
10447488	  789.2	  622.7	 3754.0	...
MSG	10447489 0000 _ Number On
10447489	  789.2	  622.7	 3752.0	...
10447490	  789.3	  622.5	 3753.0	...
10447491	  789.4	  622.3	 3754.0	...
10447492	  789.7	  621.7	 3751.0	...
10447493	  789.8	  621.1	 3749.0	...
10447494	  789.6	  620.8	 3749.0	...
10447495	  789.3	  621.2	 3752.0	...
10447496	  789.3	  621.5	 3756.0	...
10447497	  789.6	  621.4	 3759.0	...
10447498	  789.8	  621.3	 3760.0	...
10447499	  789.7	  621.2	 3761.0	...
10447500	  789.7	  621.1	 3761.0	...
10447501	  789.8	  621.4	 3761.0	...
10447502	  790.0	  621.6	 3759.0	...
10447503	  790.2	  622.0	 3759.0	...
10447504	  790.3	  622.2	 3759.0	...
10447505	  789.9	  621.7	 3760.0	...
10447506	  789.5	  621.0	 3761.0	...
10447507	  789.0	  620.3	 3760.0	...
10447508	  788.9	  620.3	 3760.0	...
10447509	  788.9	  620.1	 3760.0	...
10447510	  788.9	  620.0	 3758.0	...
10447511	  788.9	  620.6	 3756.0	...
10447512	  789.1	  621.3	 3758.0	...
10447513	  789.6	  621.8	 3761.0	...
10447514	  790.0	  621.7	 3758.0	...
10447515	  789.8	  621.7	 3753.0	...
10447516	  789.3	  622.2	 3751.0	...
10447517	  788.9	  622.6	 3754.0	...
10447518	  789.2	  621.8	 3758.0	...
10447519	  789.5	  620.8	 3757.0	...
10447520	  789.3	  619.9	 3755.0	...
10447521	  788.9	  620.5	 3753.0	...
10447522	  788.6	  621.0	 3752.0	...
10447523	  788.7	  621.1	 3752.0	...
10447524	  788.9	  620.7	 3752.0	...
10447525	  789.0	  620.3	 3753.0	...
10447526	  789.1	  620.6	 3754.0	...
10447527	  789.1	  620.8	 3755.0	...
10447528	  789.1	  621.2	 3755.0	...
10447529	  789.2	  621.3	 3756.0	...
10447530	  789.4	  621.3	 3758.0	...
10447531	  789.7	  621.2	 3755.0	...
10447532	  789.9	  620.9	 3751.0	...
10447533	  790.3	  620.6	 3747.0	...
10447534	  790.5	  620.6	 3747.0	...
10447535	  790.6	  620.7	 3747.0	...
10447536	  790.6	  620.8	 3747.0	...
10447537	  790.5	  620.8	 3749.0	...
10447538	  790.5	  621.2	 3750.0	...
10447539	  790.4	  621.5	 3750.0	...
10447540	  790.3	  621.5	 3750.0	...
10447541	  790.1	  620.9	 3751.0	...
10447542	  789.9	  620.4	 3753.0	...
10447543	  789.7	  620.3	 3754.0	...
10447544	  789.6	  620.6	 3754.0	...
10447545	  789.7	  620.9	 3754.0	...
10447546	  789.8	  621.1	 3753.0	...
10447547	  789.5	  621.5	 3750.0	...
10447548	  789.2	  621.7	 3747.0	...
10447549	  788.8	  621.9	 3745.0	...
10447550	  788.9	  621.8	 3746.0	...
10447551	  788.9	  621.8	 3746.0	...
10447552	  788.8	  621.9	 3746.0	...
10447553	  788.5	  621.7	 3747.0	...
10447554	  788.3	  621.5	 3748.0	...
10447555	  788.4	  621.3	 3748.0	...
10447556	  788.5	  621.4	 3748.0	...
10447557	  788.3	  621.5	 3747.0	...
10447558	  788.2	  621.5	 3751.0	...
10447559	  788.1	  621.4	 3755.0	...
10447560	  788.1	  621.2	 3759.0	...
10447561	  788.2	  621.0	 3758.0	...
10447562	  788.2	  621.0	 3753.0	...
10447563	  788.5	  621.6	 3748.0	...
10447564	  788.7	  622.2	 3745.0	...
10447565	  788.9	  623.2	 3744.0	...
10447566	  789.1	  623.7	 3744.0	...
10447567	  789.1	  624.3	 3746.0	...
10447568	  789.1	  624.5	 3748.0	...
10447569	  789.0	  623.9	 3749.0	...
10447570	  789.0	  623.3	 3748.0	...
10447571	  789.0	  622.9	 3746.0	...
10447572	  789.1	  623.1	 3745.0	...
10447573	  789.1	  623.2	 3746.0	...
10447574	  789.0	  623.1	 3747.0	...
10447575	  788.9	  623.0	 3747.0	...
10447576	  789.2	  622.9	 3747.0	...
10447577	  789.6	  623.0	 3744.0	...
10447578	  790.0	  623.0	 3742.0	...
10447579	  790.0	  623.1	 3743.0	...
10447580	  789.9	  623.1	 3746.0	...
10447581	  789.7	  623.2	 3748.0	...
10447582	  789.6	  623.2	 3748.0	...
10447583	  789.5	  623.1	 3746.0	...
10447584	  789.6	  623.3	 3745.0	...
10447585	  789.8	  623.5	 3745.0	...
10447586	  790.0	  623.7	 3743.0	...
10447587	  789.6	  623.8	 3742.0	...
10447588	  788.9	  623.3	 3741.0	...
10447589	  788.3	  622.9	 3740.0	...
10447590	  788.4	  622.9	 3736.0	...
10447591	  789.0	  623.5	 3734.0	...
10447592	  789.4	  624.0	 3734.0	...
10447593	  789.9	  624.2	 3736.0	...
10447594	  789.9	  624.4	 3736.0	...
10447595	  789.5	  624.7	 3735.0	...
10447596	  789.0	  624.6	 3733.0	...
10447597	  788.5	  624.6	 3733.0	...
10447598	  788.5	  624.5	 3733.0	...
10447599	  788.9	  624.3	 3734.0	...
10447600	  789.2	  624.1	 3734.0	...
10447601	  789.6	  623.8	 3734.0	...
10447602	  789.6	  623.9	 3734.0	...
10447603	  789.2	  624.0	 3732.0	...
10447604	  788.9	  624.1	 3729.0	...
10447605	  788.6	  624.2	 3726.0	...
10447606	  788.8	  624.1	 3723.0	...
10447607	  788.9	  623.9	 3722.0	...
10447608	  789.0	  623.8	 3723.0	...
10447609	  789.1	  623.7	 3727.0	...
10447610	  789.0	  623.6	 3731.0	...
10447611	  789.0	  623.7	 3729.0	...
10447612	  789.1	  623.8	 3726.0	...
10447613	  789.4	  624.1	 3723.0	...
10447614	  789.5	  624.1	 3725.0	...
10447615	  789.5	  624.1	 3727.0	...
10447616	  789.4	  624.0	 3729.0	...
10447617	  789.4	  624.0	 3730.0	...
10447618	  789.4	  624.0	 3726.0	...
10447619	  789.4	  624.0	 3722.0	...
10447620	  789.2	  624.1	 3721.0	...
10447621	  788.9	  624.3	 3724.0	...
10447622	  789.1	  624.3	 3727.0	...
10447623	  789.5	  624.3	 3727.0	...
10447624	  789.6	  624.3	 3728.0	...
10447625	  789.5	  624.1	 3728.0	...
10447626	  789.4	  624.0	 3726.0	...
10447627	  789.4	  623.8	 3723.0	...
10447628	  789.3	  623.8	 3721.0	...
10447629	  789.1	  623.5	 3722.0	...
10447630	  789.2	  623.1	 3719.0	...
10447631	  789.3	  622.8	 3716.0	...
10447632	  789.3	  622.8	 3712.0	...
10447633	  789.3	  622.9	 3712.0	...
10447634	  789.4	  623.2	 3710.0	...
10447635	  789.1	  623.5	 3709.0	...
10447636	  788.7	  623.9	 3710.0	...
10447637	  788.0	  624.0	 3712.0	...
10447638	  787.9	  623.9	 3714.0	...
10447639	  787.8	  623.8	 3713.0	...
10447640	  787.9	  623.7	 3711.0	...
10447641	  788.3	  623.6	 3711.0	...
10447642	  788.7	  623.6	 3712.0	...
10447643	  789.1	  623.9	 3713.0	...
10447644	  789.4	  624.2	 3712.0	...
10447645	  789.7	  623.6	 3711.0	...
10447646	  789.9	  622.6	 3711.0	...
10447647	  790.1	  621.9	 3711.0	...
10447648	  790.2	  622.5	 3712.0	...
10447649	  789.8	  623.1	 3712.0	...
10447650	  789.1	  623.4	 3714.0	...
10447651	  788.5	  623.5	 3715.0	...
10447652	  788.6	  623.5	 3715.0	...
10447653	  788.6	  623.4	 3713.0	...
10447654	  788.7	  623.2	 3712.0	...
10447655	  788.7	  622.9	 3714.0	...
10447656	  788.3	  622.7	 3717.0	...
10447657	  787.8	  623.1	 3721.0	...
10447658	  787.5	  623.5	 3724.0	...
10447659	  787.6	  623.9	 3726.0	...
10447660	  787.8	  623.9	 3727.0	...
10447661	  788.0	  623.9	 3725.0	...
10447662	  788.2	  623.8	 3724.0	...
10447663	  788.8	  623.7	 3723.0	...
10447664	  789.2	  623.8	 3723.0	...
10447665	  789.4	  623.9	 3723.0	...
10447666	  789.4	  624.2	 3723.0	...
10447667	  789.4	  624.3	 3723.0	...
10447668	  789.3	  624.1	 3723.0	...
10447669	  789.2	  623.9	 3724.0	...
10447670	  789.1	  623.7	 3720.0	...
10447671	  788.9	  623.7	 3716.0	...
10447672	  788.7	  623.7	 3711.0	...
10447673	  788.6	  623.9	 3711.0	...
10447674	  788.4	  624.1	 3714.0	...
10447675	  788.4	  624.2	 3717.0	...
10447676	  788.5	  624.1	 3721.0	...
10447677	  788.8	  624.4	 3722.0	...
10447678	  789.0	  624.7	 3722.0	...
10447679	  789.1	  625.1	 3721.0	...
10447680	  789.2	  624.8	 3721.0	...
10447681	  789.1	  624.6	 3720.0	...
10447682	  788.9	  624.4	 3720.0	...
10447683	  789.0	  624.5	 3720.0	...
10447684	  789.3	  624.6	 3717.0	...
10447685	  789.5	  624.7	 3715.0	...
10447686	  789.6	  624.9	 3715.0	...
10447687	  789.6	  625.1	 3717.0	...
10447688	  789.6	  625.2	 3717.0	...
10447689	  789.7	  625.2	 3715.0	...
10447690	  789.5	  625.2	 3713.0	...
10447691	  789.3	  625.2	 3713.0	...
10447692	  789.3	  624.9	 3713.0	...
10447693	  789.6	  624.4	 3714.0	...
10447694	  789.8	  623.9	 3714.0	...
10447695	  789.8	  623.7	 3715.0	...
10447696	  789.7	  623.5	 3715.0	...
10447697	  789.8	  623.4	 3715.0	...
10447698	  789.6	  623.5	 3715.0	...
10447699	  789.3	  623.7	 3715.0	...
10447700	  788.9	  624.0	 3716.0	...
10447701	  788.9	  623.9	 3716.0	...
10447702	  789.0	  623.8	 3713.0	...
10447703	  789.2	  623.8	 3709.0	...
10447704	  789.4	  623.7	 3705.0	...
10447705	  789.5	  623.7	 3705.0	...
10447706	  789.5	  623.7	 3706.0	...
10447707	  789.4	  623.6	 3704.0	...
10447708	  789.3	  623.7	 3703.0	...
10447709	  789.3	  623.8	 3702.0	...
10447710	  789.3	  623.9	 3704.0	...
10447711	  789.1	  624.0	 3706.0	...
10447712	  789.0	  624.0	 3709.0	...
10447713	  788.8	  623.8	 3712.0	...
10447714	  788.7	  623.5	 3713.0	...
10447715	  788.7	  623.2	 3713.0	...
10447716	  788.9	  622.9	 3713.0	...
10447717	  789.7	  622.4	 3712.0	...
10447718	  790.3	  622.5	 3710.0	...
10447719	  791.0	  623.1	 3709.0	...
10447720	  791.1	  624.0	 3707.0	...
10447721	  791.2	  624.2	 3707.0	...
10447722	  791.2	  624.3	 3707.0	...
10447723	  791.2	  624.1	 3707.0	...
10447724	  791.1	  624.4	 3707.0	...
10447725	  791.1	  624.7	 3707.0	...
10447726	  791.0	  624.8	 3706.0	...
10447727	  790.8	  624.5	 3706.0	...
10447728	  790.6	  624.3	 3706.0	...
10447729	  790.5	  624.4	 3704.0	...
10447730	  790.3	  624.5	 3701.0	...
10447731	  790.1	  624.5	 3701.0	...
10447732	  790.0	  624.5	 3703.0	...
10447733	  790.0	  624.6	 3704.0	...
10447734	  790.0	  624.7	 3702.0	...
10447735	  790.2	  624.9	 3700.0	...
10447736	  790.5	  624.9	 3699.0	...
10447737	  790.7	  624.9	 3698.0	...
10447738	  790.6	  624.5	 3700.0	...
10447739	  790.3	  624.1	 3703.0	...
10447740	  789.9	  623.7	 3706.0	...
10447741	  789.7	  623.5	 3706.0	...
10447742	  789.6	  623.5	 3707.0	...
10447743	  789.5	  623.4	 3708.0	...
10447744	  789.6	  623.4	 3708.0	...
10447745	  789.8	  623.3	 3707.0	...
10447746	  789.9	  623.1	 3706.0	...
10447747	  789.9	  623.1	 3705.0	...
10447748	  789.9	  623.4	 3705.0	...
10447749	  789.9	  623.8	 3705.0	...
10447750	  789.8	  624.1	 3705.0	...
10447751	  789.5	  624.4	 3701.0	...
10447752	  789.3	  624.6	 3698.0	...
10447753	  789.2	  624.8	 3698.0	...
10447754	  789.1	  624.9	 3703.0	...
10447755	  789.3	  624.8	 3708.0	...
10447756	  789.4	  624.7	 3708.0	...
10447757	  789.5	  624.6	 3709.0	...
10447758	  790.1	  624.8	 3708.0	...
10447759	  790.6	  624.9	 3708.0	...
10447760	  790.9	  624.9	 3707.0	...
10447761	  790.4	  624.7	 3706.0	...
10447762	  789.9	  624.5	 3707.0	...
10447763	  789.8	  624.5	 3708.0	...
10447764	  789.8	  624.5	 3708.0	...
10447765	  790.3	  624.5	 3706.0	...
10447766	  790.8	  624.6	 3707.0	...
10447767	  790.7	  624.8	 3709.0	...
10447768	  790.0	  624.8	 3711.0	...
10447769	  789.8	  624.8	 3712.0	...
10447770	  790.2	  624.8	 3711.0	...
10447771	  790.8	  624.5	 3710.0	...
10447772	  790.9	  624.0	 3709.0	...
10447773	  790.6	  623.7	 3709.0	...
10447774	  790.3	  624.0	 3709.0	...
10447775	  789.9	  623.7	 3708.0	...
10447776	  790.0	  623.3	 3708.0	...
10447777	  790.0	  623.2	 3709.0	...
10447778	  790.1	  623.5	 3710.0	...
10447779	  789.9	  624.4	 3707.0	...
10447780	  789.6	  624.9	 3703.0	...
10447781	  789.4	  624.8	 3699.0	...
10447782	  789.4	  624.5	 3701.0	...
10447783	  789.7	  624.1	 3703.0	...
10447784	  789.8	  624.1	 3706.0	...
10447785	  789.9	  623.9	 3707.0	...
10447786	  789.9	  623.7	 3709.0	...
10447787	  789.8	  623.8	 3709.0	...
10447788	  789.7	  623.9	 3709.0	...
10447789	  790.0	  624.2	 3709.0	...
10447790	  790.3	  624.5	 3706.0	...
10447791	  789.9	  624.8	 3703.0	...
10447792	  789.3	  625.0	 3700.0	...
10447793	  789.2	  625.1	 3699.0	...
10447794	  789.8	  624.6	 3698.0	...
10447795	  790.1	  624.0	 3697.0	...
10447796	  789.7	  623.5	 3698.0	...
10447797	  789.5	  623.9	 3698.0	...
10447798	  789.5	  624.4	 3699.0	...
10447799	  789.8	  624.8	 3700.0	...
10447800	  789.9	  624.8	 3700.0	...
10447801	  790.0	  624.8	 3700.0	...
10447802	  789.9	  624.7	 3699.0	...
10447803	  789.9	  624.7	 3700.0	...
10447804	  790.0	  624.8	 3699.0	...
10447805	  790.0	  624.8	 3698.0	...
MSG	10447806 0000 _ Number Off
10447806	  790.1	  624.7	 3696.0	...
10447807	  790.1	  624.5	 3695.0	...
10447808	  790.0	  624.5	 3695.0	...
10447809	  789.9	  624.5	 3696.0	...
10447810	  789.9	  624.5	 3697.0	...
10447811	  789.9	  624.1	 3699.0	...
10447812	  790.1	  623.7	 3699.0	...
10447813	  790.2	  623.8	 3699.0	...
10447814	  790.3	  624.2	 3700.0	...
10447815	  790.4	  624.6	 3701.0	...
10447816	  790.5	  624.3	 3703.0	...
10447817	  790.6	  624.0	 3704.0	...
10447818	  790.7	  623.7	 3705.0	...
10447819	  790.8	  623.7	 3704.0	...
10447820	  790.8	  623.6	 3704.0	...
10447821	  790.8	  623.5	 3705.0	...
10447822	  790.8	  623.5	 3707.0	...
10447823	  790.6	  623.6	 3708.0	...
10447824	  790.4	  624.0	 3709.0	...
10447825	  790.4	  624.4	 3709.0	...
10447826	  790.5	  624.6	 3707.0	...
10447827	  790.6	  624.5	 3705.0	...
10447828	  790.8	  624.9	 3703.0	...
10447829	  790.9	  625.5	 3703.0	...
10447830	  790.9	  625.7	 3704.0	...
10447831	  790.8	  625.5	 3704.0	...
10447832	  790.9	  625.3	 3704.0	...
10447833	  790.9	  625.1	 3709.0	...
10447834	  790.5	  625.0	 3715.0	...
10447835	  790.3	  624.9	 3718.0	...
10447836	  790.2	  625.1	 3715.0	...
10447837	  789.9	  625.4	 3717.0	...
10447838	  789.4	  625.7	 3721.0	...
10447839	  789.2	  626.0	 3724.0	...
10447840	  789.5	  626.6	 3718.0	...
10447841	  789.8	  627.1	 3712.0	...
10447842	  789.8	  626.9	 3711.0	...
10447843	  790.2	  626.2	 3716.0	...
10447844	  790.7	  625.5	 3720.0	...
10447845	  790.7	  625.5	 3720.0	...
10447846	  790.3	  625.5	 3720.0	...
10447847	  790.1	  625.4	 3719.0	...
10447848	  790.3	  625.3	 3716.0	...
10447849	  790.5	  625.8	 3714.0	...
10447850	  790.4	  626.6	 3711.0	...
10447851	  790.4	  627.4	 3709.0	...
10447852	  790.0	  627.3	 3708.0	...
10447853	  789.7	  627.0	 3709.0	...
10447854	  789.9	  626.7	 3709.0	...
10447855	  790.5	  626.8	 3707.0	...
10447856	  791.2	  626.8	 3707.0	...
10447857	  790.9	  626.8	 3707.0	...
10447858	  790.6	  626.3	 3708.0	...
10447859	  790.2	  625.2	 3707.0	...
10447860	  790.6	  624.0	 3707.0	...
10447861	  791.0	  623.9	 3708.0	...
10447862	  791.4	  624.5	 3708.0	...
10447863	  791.3	  625.1	 3708.0	...
10447864	  791.2	  624.9	 3706.0	...
10447865	  791.1	  624.8	 3704.0	...
10447866	  791.1	  624.8	 3702.0	...
10447867	  791.4	  625.1	 3702.0	...
10447868	  791.6	  625.2	 3700.0	...
10447869	  791.5	  625.2	 3698.0	...
10447870	  791.1	  624.9	 3700.0	...
10447871	  790.8	  624.7	 3702.0	...
10447872	  790.9	  624.3	 3706.0	...
10447873	  790.7	  624.0	 3707.0	...
10447874	  790.4	  623.9	 3708.0	...
10447875	  790.2	  624.1	 3708.0	...
10447876	  790.2	  624.4	 3707.0	...
10447877	  790.4	  624.7	 3707.0	...
10447878	  790.9	  624.8	 3708.0	...
10447879	  791.4	  624.7	 3709.0	...
10447880	  791.3	  625.1	 3710.0	...
10447881	  790.8	  625.6	 3710.0	...
10447882	  790.4	  626.1	 3715.0	...
10447883	  790.5	  626.3	 3721.0	...
10447884	  790.4	  626.5	 3725.0	...
10447885	  790.4	  626.5	 3726.0	...
10447886	  790.3	  626.1	 3723.0	...
10447887	  790.4	  625.8	 3721.0	...
10447888	  790.7	  625.7	 3718.0	...
10447889	  790.9	  625.7	 3718.0	...
10447890	  790.9	  625.6	 3717.0	...
10447891	  791.1	  625.3	 3715.0	...
10447892	  791.3	  625.1	 3714.0	...
10447893	  791.5	  625.1	 3714.0	...
10447894	  791.4	  624.7	 3713.0	...
10447895	  791.3	  624.2	 3713.0	...
10447896	  791.0	  624.0	 3713.0	...
10447897	  790.4	  624.4	 3715.0	...
10447898	  790.0	  624.7	 3715.0	...
10447899	  789.9	  624.7	 3716.0	...
10447900	  790.1	  625.0	 3717.0	...
10447901	  790.3	  625.3	 3717.0	...
10447902	  790.3	  625.6	 3717.0	...
10447903	  790.7	  625.4	 3715.0	...
10447904	  791.1	  625.3	 3713.0	...
10447905	  791.6	  625.1	 3712.0	...
10447906	  791.7	  624.9	 3711.0	...
10447907	  791.5	  624.8	 3710.0	...
10447908	  791.3	  624.8	 3710.0	...
10447909	  791.0	  624.7	 3715.0	...
10447910	  790.9	  624.6	 3720.0	...
10447911	  790.9	  624.7	 3723.0	...
10447912	  790.9	  625.0	 3721.0	...
10447913	  791.0	  625.3	 3719.0	...
10447914	  791.3	  625.4	 3719.0	...
10447915	  791.6	  626.2	 3719.0	...
10447916	  791.7	  627.0	 3719.0	...
10447917	  791.5	  627.2	 3719.0	...
10447918	  791.3	  626.1	 3719.0	...
10447919	  791.3	  625.0	 3719.0	...
10447920	  791.4	  624.6	 3720.0	...
10447921	  791.6	  624.7	 3722.0	...
10447922	  791.7	  624.6	 3725.0	...
10447923	  791.4	  624.5	 3727.0	...
10447924	  791.1	  624.4	 3726.0	...
10447925	  790.8	  625.5	 3725.0	...
10447926	  790.4	  626.3	 3725.0	...
10447927	  789.9	  627.1	 3725.0	...
10447928	  789.7	  626.5	 3724.0	...
10447929	  790.0	  625.8	 3722.0	...
10447930	  790.3	  625.2	 3720.0	...
10447931	  790.2	  624.6	 3719.0	...
10447932	  790.0	  624.1	 3718.0	...
10447933	  790.0	  623.5	 3719.0	...
10447934	  790.1	  623.6	 3721.0	...
10447935	  790.3	  623.6	 3724.0	...
10447936	  790.4	  623.6	 3725.0	...
10447937	  790.4	  623.7	 3725.0	...
10447938	  790.7	  623.7	 3725.0	...
10447939	  791.2	  623.9	 3725.0	...
10447940	  791.4	  624.2	 3726.0	...
10447941	  791.1	  624.5	 3727.0	...
10447942	  790.7	  624.8	 3727.0	...
10447943	  790.4	  624.6	 3728.0	...
10447944	  790.1	  624.4	 3727.0	...
10447945	  790.0	  624.2	 3727.0	...
10447946	  790.0	  624.3	 3727.0	...
10447947	  790.1	  624.4	 3726.0	...
10447948	  790.4	  624.4	 3726.0	...
10447949	  790.6	  624.3	 3727.0	...
10447950	  790.9	  624.7	 3727.0	...
10447951	  791.0	  625.1	 3728.0	...
10447952	  791.2	  625.2	 3730.0	...
10447953	  791.4	  624.9	 3731.0	...
10447954	  791.5	  624.5	 3732.0	...
10447955	  791.6	  624.4	 3734.0	...
10447956	  791.3	  624.4	 3737.0	...
10447957	  791.1	  624.4	 3738.0	...
10447958	  790.9	  624.4	 3737.0	...
10447959	  791.2	  624.4	 3737.0	...
10447960	  791.3	  624.4	 3739.0	...
10447961	  791.3	  624.6	 3739.0	...
10447962	  791.2	  624.8	 3739.0	...
10447963	  791.2	  625.0	 3739.0	...
10447964	  791.0	  625.1	 3739.0	...
10447965	  790.8	  624.9	 3738.0	...
10447966	  790.9	  624.7	 3738.0	...
10447967	  791.2	  624.5	 3740.0	...
10447968	  791.3	  624.7	 3741.0	...
10447969	  791.1	  625.0	 3743.0	...
10447970	  791.0	  625.5	 3742.0	...
10447971	  791.0	  625.8	 3742.0	...
10447972	  791.0	  625.9	 3741.0	...
10447973	  791.0	  625.7	 3741.0	...
10447974	  791.0	  625.6	 3741.0	...
10447975	  791.0	  625.5	 3739.0	...
10447976	  791.0	  625.5	 3737.0	...
10447977	  790.9	  625.3	 3737.0	...
10447978	  790.9	  625.0	 3738.0	...
10447979	  790.8	  624.6	 3740.0	...
10447980	  790.7	  624.2	 3743.0	...
10447981	  790.7	  624.1	 3745.0	...
10447982	  790.8	  624.1	 3744.0	...
10447983	  790.8	  624.0	 3742.0	...
10447984	  790.7	  623.7	 3741.0	...
10447985	  790.9	  623.4	 3741.0	...
10447986	  791.2	  623.2	 3743.0	...
10447987	  791.6	  623.1	 3744.0	...
10447988	  791.6	  623.9	 3745.0	...
10447989	  791.6	  624.7	 3745.0	...
10447990	  791.4	  625.4	 3747.0	...
10447991	  791.2	  624.7	 3748.0	...
10447992	  790.7	  624.2	 3748.0	...
10447993	  790.5	  623.8	 3748.0	...
10447994	  790.3	  624.3	 3748.0	...
10447995	  790.4	  625.1	 3749.0	...
10447996	  790.4	  625.7	 3749.0	...
10447997	  790.6	  625.7	 3748.0	...
10447998	  790.7	  625.1	 3748.0	...
10447999	  790.9	  624.7	 3750.0	...
10448000	  791.0	  624.8	 3752.0	...
10448001	  791.3	  624.9	 3754.0	...
10448002	  791.5	  624.9	 3753.0	...
10448003	  791.7	  624.9	 3754.0	...
10448004	  791.6	  623.9	 3754.0	...
10448005	  791.5	  622.9	 3754.0	...
10448006	  791.5	  622.3	 3753.0	...
10448007	  791.6	  622.8	 3753.0	...
10448008	  791.8	  623.2	 3752.0	...
10448009	  792.0	  623.3	 3755.0	...
10448010	  792.0	  623.2	 3757.0	...
10448011	  792.0	  623.2	 3760.0	...
10448012	  791.9	  623.2	 3760.0	...
10448013	  790.9	  623.2	 3761.0	...
10448014	  790.0	  623.5	 3762.0	...
10448015	  789.9	  623.8	 3762.0	...
10448016	  790.7	  624.1	 3760.0	...
10448017	  791.3	  624.2	 3760.0	...
10448018	  791.3	  624.5	 3760.0	...
10448019	  791.2	  624.7	 3761.0	...
10448020	  791.3	  624.9	 3762.0	...
10448021	  791.4	  624.7	 3763.0	...
10448022	  791.1	  624.4	 3763.0	...
10448023	  790.6	  624.0	 3761.0	...
10448024	  790.1	  623.7	 3758.0	...
10448025	  790.4	  623.4	 3755.0	...
10448026	  790.7	  623.3	 3756.0	...
10448027	  790.9	  623.0	 3756.0	...
10448028	  790.8	  622.8	 3756.0	...
10448029	  790.7	  622.6	 3757.0	...
10448030	  790.6	  622.5	 3757.0	...
10448031	  790.5	  622.8	 3758.0	...
10448032	  790.5	  623.2	 3758.0	...
10448033	  790.6	  623.5	 3759.0	...
10448034	  790.8	  623.8	 3761.0	...
10448035	  791.0	  624.1	 3758.0	...
10448036	  791.0	  624.6	 3754.0	...
10448037	  791.0	  624.9	 3753.0	...
10448038	  790.9	  625.1	 3756.0	...
10448039	  790.8	  625.3	 3759.0	...
10448040	  790.7	  624.9	 3758.0	...
10448041	  790.6	  624.5	 3758.0	...
10448042	  790.6	  624.0	 3758.0	...
10448043	  790.5	  623.8	 3758.0	...
10448044	  790.3	  623.6	 3760.0	...
10448045	  790.1	  623.5	 3763.0	...
10448046	  790.2	  623.8	 3766.0	...
10448047	  790.3	  624.0	 3767.0	...
10448048	  790.5	  624.2	 3769.0	...
10448049	  790.4	  623.9	 3769.0	...
10448050	  790.2	  623.5	 3768.0	...
10448051	  790.0	  623.2	 3766.0	...
10448052	  789.7	  623.0	 3767.0	...
10448053	  789.8	  623.2	 3770.0	...
10448054	  790.0	  623.5	 3771.0	...
10448055	  790.4	  623.7	 3772.0	...
10448056	  790.8	  623.5	 3774.0	...
10448057	  791.1	  623.3	 3776.0	...
10448058	  791.1	  623.0	 3777.0	...
10448059	  791.1	  622.9	 3777.0	...
10448060	  791.2	  622.6	 3778.0	...
10448061	  791.3	  622.5	 3779.0	...
10448062	  791.2	  622.7	 3779.0	...
10448063	  790.9	  623.1	 3779.0	...
10448064	  790.5	  622.8	 3778.0	...
10448065	  790.3	  622.7	 3777.0	...
10448066	  790.3	  622.4	 3777.0	...
10448067	  790.3	  622.4	 3777.0	...
10448068	  790.2	  622.1	 3778.0	...
10448069	  790.3	  622.6	 3778.0	...
10448070	  790.5	  623.3	 3777.0	...
10448071	  790.8	  623.1	 3775.0	...
10448072	  791.0	  622.2	 3772.0	...
10448073	  791.1	  621.4	 3772.0	...
10448074	  791.2	  621.6	 3771.0	...
10448075	  791.1	  622.5	 3772.0	...
10448076	  791.1	  623.3	 3772.0	...
10448077	  791.0	  624.2	 3770.0	...
10448078	  790.6	  624.3	 3769.0	...
10448079	  790.0	  624.1	 3766.0	...
10448080	  789.5	  623.5	 3765.0	...
10448081	  789.4	  622.9	 3767.0	...
10448082	  789.6	  622.7	 3771.0	...
10448083	  789.7	  622.7	 3776.0	...
10448084	  789.8	  622.6	 3779.0	...
10448085	  790.1	  622.5	 3778.0	...
10448086	  790.3	  622.4	 3777.0	...
10448087	  790.5	  622.1	 3773.0	...
10448088	  790.5	  621.8	 3771.0	...
10448089	  790.5	  621.7	 3770.0	...
10448090	  790.4	  621.8	 3772.0	...
10448091	  790.3	  621.9	 3773.0	...
10448092	  789.7	  621.7	 3773.0	...
10448093	  789.1	  621.6	 3778.0	...
10448094	  788.6	  621.4	 3782.0	...
10448095	  788.5	  621.4	 3785.0	...
10448096	  788.4	  621.7	 3784.0	...
10448097	  788.8	  621.9	 3782.0	...
10448098	  789.5	  622.0	 3782.0	...
10448099	  790.1	  621.9	 3782.0	...
10448100	  790.2	  621.9	 3783.0	...
10448101	  790.2	  621.7	 3785.0	...
10448102	  790.2	  621.6	 3786.0	...
10448103	  790.1	  621.4	 3786.0	...
10448104	  790.1	  621.4	 3784.0	...
10448105	  790.1	  621.6	 3785.0	...
10448106	  790.1	  621.8	 3787.0	...
10448107	  790.1	  621.9	 3789.0	...
10448108	  790.0	  621.8	 3789.0	...
10448109	  790.0	  621.8	 3788.0	...
10448110	  789.8	  621.7	 3786.0	...
10448111	  789.6	  621.6	 3785.0	...
10448112	  789.4	  621.3	 3783.0	...
10448113	  789.5	  621.2	 3785.0	...
10448114	  789.6	  621.1	 3787.0	...
10448115	  789.7	  621.2	 3789.0	...
10448116	  789.8	  621.2	 3789.0	...
10448117	  789.9	  621.4	 3791.0	...
10448118	  789.9	  621.6	 3789.0	...
10448119	  789.9	  622.1	 3787.0	...
10448120	  789.9	  622.4	 3785.0	...
10448121	  789.4	  622.8	 3787.0	...
10448122	  789.0	  623.1	 3789.0	...
10448123	  788.8	  623.1	 3791.0	...
10448124	  789.1	  623.1	 3792.0	...
10448125	  789.7	  623.2	 3793.0	...
10448126	  790.0	  623.3	 3790.0	...
10448127	  790.3	  623.3	 3787.0	...
10448128	  790.4	  623.3	 3783.0	...
10448129	  790.6	  623.0	 3783.0	...
10448130	  790.5	  622.5	 3783.0	...
10448131	  790.2	  622.0	 3786.0	...
10448132	  789.9	  621.9	 3789.0	...
10448133	  790.0	  621.9	 3792.0	...
10448134	  790.1	  621.9	 3790.0	...
10448135	  790.2	  621.6	 3788.0	...
10448136	  790.0	  621.4	 3788.0	...
10448137	  789.9	  621.2	 3790.0	...
10448138	  790.0	  621.3	 3792.0	...
10448139	  790.0	  621.3	 3793.0	...
10448140	  790.1	  621.3	 3793.0	...
10448141	  790.0	  621.3	 3793.0	...
10448142	  790.0	  621.1	 3793.0	...
10448143	  790.2	  620.9	 3793.0	...
10448144	  790.4	  620.5	 3794.0	...
10448145	  790.7	  620.4	 3795.0	...
10448146	  790.7	  620.2	 3796.0	...
10448147	  790.7	  620.3	 3796.0	...
10448148	  790.5	  620.4	 3796.0	...
10448149	  790.4	  620.7	 3797.0	...
10448150	  790.4	  621.0	 3798.0	...
10448151	  790.5	  621.2	 3799.0	...
10448152	  790.4	  621.2	 3797.0	...
10448153	  790.4	  621.1	 3795.0	...
10448154	  790.3	  620.8	 3794.0	...
10448155	  790.9	  620.4	 3796.0	...
10448156	  791.2	  620.6	 3799.0	...
10448157	  791.3	  620.9	 3799.0	...
10448158	  790.9	  621.3	 3800.0	...
10448159	  790.5	  621.0	 3800.0	...
10448160	  790.2	  620.6	 3805.0	...
10448161	  790.4	  620.3	 3811.0	...
10448162	  790.7	  620.7	 3816.0	...
10448163	  790.8	  621.2	 3815.0	...
10448164	  790.5	  621.8	 3814.0	...
10448165	  790.5	  621.8	 3811.0	...
10448166	  790.8	  621.6	 3809.0	...
10448167	  790.7	  621.4	 3808.0	...
10448168	  790.2	  621.3	 3809.0	...
10448169	  789.9	  621.4	 3810.0	...
10448170	  790.0	  621.4	 3810.0	...
10448171	  790.0	  621.3	 3810.0	...
10448172	  790.0	  621.2	 3810.0	...
10448173	  790.0	  621.1	 3809.0	...
10448174	  790.1	  621.5	 3808.0	...
10448175	  790.2	  621.7	 3806.0	...
10448176	  790.3	  621.4	 3808.0	...
10448177	  790.0	  621.0	 3812.0	...
10448178	  789.8	  620.7	 3816.0	...
10448179	  789.7	  620.7	 3816.0	...
10448180	  789.9	  620.5	 3812.0	...
10448181	  790.0	  620.3	 3806.0	...
10448182	  790.3	  620.7	 3800.0	...
10448183	  790.4	  621.3	 3799.0	...
10448184	  790.5	  621.9	 3799.0	...
10448185	  790.5	  621.9	 3800.0	...
10448186	  790.5	  621.6	 3799.0	...
10448187	  790.5	  621.3	 3798.0	...
10448188	  790.4	  620.5	 3799.0	...
10448189	  790.2	  620.0	 3803.0	...
10448190	  789.9	  619.8	 3807.0	...
10448191	  789.8	  620.0	 3809.0	...
10448192	  790.0	  620.2	 3808.0	...
10448193	  790.1	  620.0	 3807.0	...
10448194	  789.9	  620.0	 3806.0	...
10448195	  789.5	  620.0	 3806.0	...
10448196	  789.2	  620.0	 3806.0	...
10448197	  789.1	  620.0	 3806.0	...
10448198	  789.1	  620.0	 3807.0	...
10448199	  789.1	  619.6	 3809.0	...
10448200	  789.3	  619.2	 3810.0	...
10448201	  789.4	  618.9	 3811.0	...
10448202	  789.7	  619.7	 3810.0	...
10448203	  789.7	  620.6	 3810.0	...
10448204	  789.9	  621.3	 3811.0	...
10448205	  790.1	  621.3	 3811.0	...
10448206	  790.3	  620.6	 3811.0	...
10448207	  790.3	  619.8	 3811.0	...
10448208	  790.1	  619.1	 3812.0	...
10448209	  790.1	  619.2	 3812.0	...
10448210	  790.1	  619.2	 3812.0	...
10448211	  790.2	  619.3	 3812.0	...
10448212	  790.1	  619.4	 3812.0	...
10448213	  790.0	  619.4	 3812.0	...
10448214	  789.9	  619.5	 3806.0	...
10448215	  789.9	  618.8	 3801.0	...
10448216	  789.9	  618.1	 3796.0	...
10448217	  790.0	  617.5	 3799.0	...
10448218	  789.9	  617.9	 3802.0	...
10448219	  789.8	  618.4	 3804.0	...
10448220	  789.7	  618.8	 3803.0	...
10448221	  789.8	  618.8	 3801.0	...
10448222	  789.9	  618.8	 3799.0	...
10448223	  790.0	  618.5	 3799.0	...
10448224	  789.8	  618.2	 3800.0	...
10448225	  789.7	  618.7	 3802.0	...
10448226	  789.7	  619.6	 3803.0	...
10448227	  789.8	  620.1	 3803.0	...
10448228	  790.0	  619.8	 3805.0	...
10448229	  790.1	  619.6	 3806.0	...
10448230	  789.9	  619.8	 3804.0	...
10448231	  790.2	  619.9	 3802.0	...
10448232	  790.7	  619.5	 3799.0	...
10448233	  791.2	  619.1	 3800.0	...
10448234	  791.1	  618.6	 3802.0	...
10448235	  790.6	  618.8	 3803.0	...
10448236	  790.1	  618.9	 3804.0	...
10448237	  789.7	  619.2	 3803.0	...
10448238	  789.8	  619.4	 3804.0	...
10448239	  789.7	  619.9	 3805.0	...
10448240	  789.6	  620.2	 3807.0	...
10448241	  789.3	  620.2	 3808.0	...
10448242	  789.2	  620.0	 3809.0	...
10448243	  789.7	  619.6	 3810.0	...
10448244	  790.4	  619.8	 3809.0	...
10448245	  791.0	  619.9	 3808.0	...
10448246	  791.1	  620.0	 3804.0	...
10448247	  790.9	  619.9	 3801.0	...
10448248	  790.6	  620.0	 3798.0	...
10448249	  790.5	  620.0	 3798.0	...
10448250	  790.6	  620.1	 3797.0	...
10448251	  790.9	  619.9	 3797.0	...
10448252	  791.0	  619.8	 3797.0	...
10448253	  791.0	  619.8	 3799.0	...
10448254	  790.8	  620.5	 3800.0	...
10448255	  790.4	  621.2	 3798.0	...
10448256	  790.1	  621.7	 3796.0	...
10448257	  790.2	  621.7	 3796.0	...
10448258	  790.6	  621.1	 3798.0	...
10448259	  790.5	  620.6	 3801.0	...
10448260	  789.9	  620.7	 3802.0	...
10448261	  789.3	  621.4	 3804.0	...
10448262	  789.1	  622.4	 3805.0	...
10448263	  789.1	  622.7	 3806.0	...
10448264	  789.0	  623.1	 3807.0	...
10448265	  788.7	  623.1	 3809.0	...
10448266	  788.5	  623.0	 3809.0	...
10448267	  788.4	  623.0	 3806.0	...
10448268	  788.2	  623.0	 3804.0	...
10448269	  788.0	  623.1	 3798.0	...
10448270	  787.8	  623.4	 3795.0	...
10448271	  787.8	  623.6	 3791.0	...
10448272	  787.8	  624.2	 3791.0	...
10448273	  787.8	  624.9	 3786.0	...
EFIX R   10444805	10448273	3469	  791.2	  618.3	   3653
SSACC R  10448274
10448274	  787.7	  627.3	 3782.0	...
10448275	  787.6	  629.4	 3777.0	...
10448276	  787.5	  631.7	 3777.0	...
10448277	  787.6	  633.7	 3773.0	...
10448278	  787.6	  636.0	 3765.0	...
10448279	  787.7	  638.7	 3756.0	...
10448280	  787.4	  640.1	 3750.0	...
10448281	  787.2	  641.4	 3746.0	...
10448282	  787.2	  643.6	 3738.0	...
10448283	  787.7	  647.6	 3729.0	...
10448284	  787.8	  653.7	 3713.0	...
10448285	  787.7	  660.7	 3697.0	...
10448286	  787.7	  668.7	 3671.0	...
10448287	  787.8	  678.7	 3646.0	...
10448288	  787.6	  691.4	 3607.0	...
10448289	  787.1	  707.2	 3560.0	...
10448290	  786.8	  725.9	 3500.0	...
10448291	  785.5	  747.6	 3437.0	...
10448292	  784.7	  771.7	 3364.0	...
10448293	  784.2	  798.9	 3279.0	...
10448294	  783.8	  827.1	 3191.0	...
10448295	  783.6	  856.0	 3092.0	...
10448296	  782.4	  887.9	 2989.0	...
10448297	  780.4	  922.0	 2878.0	...
10448298	  775.4	  960.1	 2759.0	...
10448299	  769.4	  997.9	 2632.0	...
10448300	  764.0	 1037.0	 2490.0	...
10448301	  760.1	 1077.2	 2349.0	...
10448302	  757.5	 1119.6	 2197.0	...
10448303	  756.3	 1149.1	 2093.0	...
10448304	  755.9	 1163.7	 2036.0	...
10448305	  755.9	 1163.7	 2036.0	...
10448306	  170.4	 1564.5	  506.0	...
10448307	  170.4	 1564.5	  506.0	...
10448308	  160.7	 1592.3	  466.0	...
10448309	  145.8	 1644.3	  390.0	...
10448310	  131.1	 1719.8	  288.0	...
10448311	  612.5	 1688.9	  219.0	...
10448312	 1119.3	 1705.3	  187.0	...
10448313	 1631.3	 1739.6	  181.0	...
10448314	 1631.3	 1739.6	  181.0	...
SBLINK R 10448315
10448315	   .	   .	    0.0	...
10448316	   .	   .	    0.0	...
10448317	   .	   .	    0.0	...
10448318	   .	   .	    0.0	...
10448319	   .	   .	    0.0	...
10448320	   .	   .	    0.0	...
10448321	   .	   .	    0.0	...
10448322	   .	   .	    0.0	...
10448323	   .	   .	    0.0	...
10448324	   .	   .	    0.0	...
10448325	   .	   .	    0.0	...
10448326	   .	   .	    0.0	...
10448327	   .	   .	    0.0	...
10448328	   .	   .	    0.0	...
10448329	   .	   .	    0.0	...
10448330	   .	   .	    0.0	...
10448331	   .	   .	    0.0	...
10448332	   .	   .	    0.0	...
10448333	   .	   .	    0.0	...
10448334	   .	   .	    0.0	...
10448335	   .	   .	    0.0	...
10448336	   .	   .	    0.0	...
10448337	   .	   .	    0.0	...
10448338	   .	   .	    0.0	...
10448339	   .	   .	    0.0	...
10448340	   .	   .	    0.0	...
10448341	   .	   .	    0.0	...
10448342	   .	   .	    0.0	...
10448343	   .	   .	    0.0	...
10448344	   .	   .	    0.0	...
10448345	   .	   .	    0.0	...
10448346	   .	   .	    0.0	...
10448347	   .	   .	    0.0	...
10448348	   .	   .	    0.0	...
10448349	   .	   .	    0.0	...
10448350	   .	   .	    0.0	...
10448351	   .	   .	    0.0	...
10448352	   .	   .	    0.0	...
10448353	   .	   .	    0.0	...
10448354	   .	   .	    0.0	...
10448355	   .	   .	    0.0	...
10448356	   .	   .	    0.0	...
10448357	   .	   .	    0.0	...
10448358	   .	   .	    0.0	...
10448359	   .	   .	    0.0	...
10448360	   .	   .	    0.0	...
10448361	   .	   .	    0.0	...
10448362	   .	   .	    0.0	...
10448363	   .	   .	    0.0	...
10448364	   .	   .	    0.0	...
10448365	   .	   .	    0.0	...
10448366	   .	   .	    0.0	...
10448367	   .	   .	    0.0	...
10448368	   .	   .	    0.0	...
10448369	   .	   .	    0.0	...
10448370	   .	   .	    0.0	...
10448371	   .	   .	    0.0	...
10448372	   .	   .	    0.0	...
10448373	   .	   .	    0.0	...
10448374	   .	   .	    0.0	...
10448375	   .	   .	    0.0	...
10448376	   .	   .	    0.0	...
10448377	   .	   .	    0.0	...
10448378	   .	   .	    0.0	...
10448379	   .	   .	    0.0	...
10448380	   .	   .	    0.0	...
10448381	   .	   .	    0.0	...
10448382	   .	   .	    0.0	...
10448383	   .	   .	    0.0	...
10448384	   .	   .	    0.0	...
10448385	   .	   .	    0.0	...
10448386	   .	   .	    0.0	...
10448387	   .	   .	    0.0	...
10448388	   .	   .	    0.0	...
10448389	   .	   .	    0.0	...
10448390	   .	   .	    0.0	...
10448391	   .	   .	    0.0	...
10448392	   .	   .	    0.0	...
10448393	   .	   .	    0.0	...
10448394	   .	   .	    0.0	...
10448395	   .	   .	    0.0	...
10448396	   .	   .	    0.0	...
10448397	   .	   .	    0.0	...
10448398	   .	   .	    0.0	...
10448399	   .	   .	    0.0	...
10448400	   .	   .	    0.0	...
10448401	   .	   .	    0.0	...
10448402	   .	   .	    0.0	...
10448403	   .	   .	    0.0	...
10448404	   .	   .	    0.0	...
10448405	   .	   .	    0.0	...
10448406	   .	   .	    0.0	...
10448407	   .	   .	    0.0	...
10448408	   .	   .	    0.0	...
10448409	   .	   .	    0.0	...
10448410	   .	   .	    0.0	...
10448411	   .	   .	    0.0	...
10448412	   .	   .	    0.0	...
10448413	   .	   .	    0.0	...
10448414	   .	   .	    0.0	...
10448415	   .	   .	    0.0	...
10448416	   .	   .	    0.0	...
10448417	   .	   .	    0.0	...
10448418	   .	   .	    0.0	...
10448419	   .	   .	    0.0	...
10448420	   .	   .	    0.0	...
10448421	   .	   .	    0.0	...
10448422	   .	   .	    0.0	...
10448423	   .	   .	    0.0	...
10448424	   .	   .	    0.0	...
10448425	   .	   .	    0.0	...
10448426	   .	   .	    0.0	...
10448427	   .	   .	    0.0	...
10448428	   .	   .	    0.0	...
10448429	   .	   .	    0.0	...
10448430	   .	   .	    0.0	...
10448431	   .	   .	    0.0	...
10448432	   .	   .	    0.0	...
10448433	   .	   .	    0.0	...
10448434	   .	   .	    0.0	...
10448435	   .	   .	    0.0	...
10448436	   .	   .	    0.0	...
10448437	   .	   .	    0.0	...
10448438	   .	   .	    0.0	...
10448439	   .	   .	    0.0	...
10448440	   .	   .	    0.0	...
10448441	   .	   .	    0.0	...
10448442	   .	   .	    0.0	...
10448443	   .	   .	    0.0	...
10448444	   .	   .	    0.0	...
10448445	   .	   .	    0.0	...
10448446	   .	   .	    0.0	...
10448447	   .	   .	    0.0	...
10448448	   .	   .	    0.0	...
10448449	   .	   .	    0.0	...
10448450	   .	   .	    0.0	...
10448451	   .	   .	    0.0	...
10448452	   .	   .	    0.0	...
10448453	   .	   .	    0.0	...
10448454	   .	   .	    0.0	...
10448455	   .	   .	    0.0	...
10448456	   .	   .	    0.0	...
10448457	   .	   .	    0.0	...
10448458	   .	   .	    0.0	...
10448459	   .	   .	    0.0	...
10448460	   .	   .	    0.0	...
10448461	   .	   .	    0.0	...
10448462	   .	   .	    0.0	...
10448463	   .	   .	    0.0	...
10448464	   .	   .	    0.0	...
10448465	   .	   .	    0.0	...
10448466	   .	   .	    0.0	...
10448467	   .	   .	    0.0	...
10448468	   .	   .	    0.0	...
10448469	   .	   .	    0.0	...
10448470	   .	   .	    0.0	...
10448471	   .	   .	    0.0	...
10448472	   .	   .	    0.0	...
10448473	   .	   .	    0.0	...
10448474	   .	   .	    0.0	...
10448475	   .	   .	    0.0	...
10448476	   .	   .	    0.0	...
10448477	   .	   .	    0.0	...
10448478	   .	   .	    0.0	...
10448479	   .	   .	    0.0	...
10448480	   .	   .	    0.0	...
10448481	   .	   .	    0.0	...
10448482	   .	   .	    0.0	...
10448483	   .	   .	    0.0	...
10448484	   .	   .	    0.0	...
10448485	   .	   .	    0.0	...
10448486	   .	   .	    0.0	...
10448487	   .	   .	    0.0	...
10448488	   .	   .	    0.0	...
10448489	   .	   .	    0.0	...
10448490	   .	   .	    0.0	...
10448491	   .	   .	    0.0	...
10448492	   .	   .	    0.0	...
10448493	   .	   .	    0.0	...
10448494	   .	   .	    0.0	...
10448495	   .	   .	    0.0	...
10448496	   .	   .	    0.0	...
10448497	   .	   .	    0.0	...
10448498	   .	   .	    0.0	...
10448499	   .	   .	    0.0	...
10448500	   .	   .	    0.0	...
10448501	   .	   .	    0.0	...
10448502	   .	   .	    0.0	...
10448503	   .	   .	    0.0	...
10448504	   .	   .	    0.0	...
10448505	   .	   .	    0.0	...
EBLINK R 10448315	10448505	191
10448506	  872.8	 1222.2	 1845.0	...
10448507	  872.8	 1222.2	 1845.0	...
10448508	  873.3	 1219.0	 1856.0	...
10448509	  873.7	 1213.1	 1876.0	...
10448510	  874.0	 1204.9	 1899.0	...
10448511	  872.9	 1198.2	 1920.0	...
10448512	  871.6	 1190.6	 1946.0	...
10448513	  870.3	 1183.1	 1974.0	...
10448514	  869.2	 1173.9	 1995.0	...
10448515	  868.0	 1165.2	 2017.0	...
10448516	  866.9	 1157.1	 2035.0	...
10448517	  864.0	 1148.2	 2058.0	...
10448518	  861.1	 1140.0	 2079.0	...
10448519	  857.5	 1131.0	 2103.0	...
10448520	  856.0	 1123.0	 2125.0	...
10448521	  853.0	 1115.0	 2138.0	...
10448522	  849.6	 1107.1	 2155.0	...
10448523	  845.3	 1100.3	 2167.0	...
10448524	  842.0	 1093.6	 2184.0	...
10448525	  839.5	 1087.6	 2197.0	...
10448526	  837.3	 1080.6	 2218.0	...
10448527	  835.9	 1072.1	 2248.0	...
10448528	  834.2	 1065.3	 2275.0	...
10448529	  833.3	 1059.4	 2302.0	...
10448530	  832.5	 1055.6	 2319.0	...
10448531	  831.9	 1049.0	 2343.0	...
10448532	  830.8	 1042.3	 2369.0	...
10448533	  828.8	 1036.8	 2391.0	...
10448534	  827.1	 1030.8	 2415.0	...
10448535	  825.9	 1024.9	 2433.0	...
10448536	  824.9	 1017.5	 2457.0	...
10448537	  823.9	 1012.3	 2479.0	...
10448538	  823.0	 1006.4	 2502.0	...
10448539	  822.5	 1001.6	 2526.0	...
10448540	  821.8	  995.6	 2544.0	...
10448541	  821.0	  990.0	 2568.0	...
10448542	  820.3	  984.1	 2585.0	...
10448543	  819.6	  978.4	 2607.0	...
10448544	  818.2	  972.2	 2626.0	...
10448545	  817.0	  967.4	 2646.0	...
10448546	  816.1	  962.5	 2662.0	...
10448547	  816.2	  958.6	 2681.0	...
10448548	  816.2	  952.3	 2706.0	...
10448549	  815.5	  946.1	 2735.0	...
10448550	  814.5	  940.7	 2755.0	...
10448551	  813.6	  935.4	 2775.0	...
10448552	  813.0	  930.9	 2792.0	...
10448553	  812.3	  924.9	 2816.0	...
10448554	  811.7	  919.2	 2830.0	...
10448555	  812.1	  912.2	 2853.0	...
10448556	  812.6	  906.3	 2872.0	...
10448557	  812.9	  901.3	 2898.0	...
10448558	  812.3	  896.8	 2916.0	...
10448559	  811.1	  892.5	 2929.0	...
10448560	  810.3	  887.2	 2946.0	...
10448561	  809.7	  883.6	 2962.0	...
10448562	  809.2	  878.2	 2983.0	...
10448563	  808.6	  873.4	 2999.0	...
10448564	  807.7	  867.3	 3019.0	...
10448565	  807.3	  863.4	 3032.0	...
10448566	  807.0	  860.0	 3047.0	...
ESACC R  10448274	10448566	293	  787.7	  627.3	  807.0	  860.0	   4.99	   1941
SFIX R   10448567
10448567	  807.8	  857.1	 3055.0	...
10448568	  808.6	  852.8	 3076.0	...
10448569	  809.5	  848.3	 3090.0	...
10448570	  810.0	  843.7	 3111.0	...
10448571	  810.4	  841.2	 3118.0	...
10448572	  810.5	  837.8	 3127.0	...
10448573	  811.0	  833.6	 3134.0	...
10448574	  811.6	  829.5	 3143.0	...
10448575	  812.2	  825.9	 3152.0	...
10448576	  812.0	  822.2	 3164.0	...
10448577	  811.8	  817.8	 3178.0	...
10448578	  811.7	  813.8	 3192.0	...
10448579	  811.3	  811.5	 3198.0	...
10448580	  810.8	  808.9	 3204.0	...
10448581	  810.2	  806.5	 3215.0	...
10448582	  809.5	  802.7	 3232.0	...
10448583	  809.1	  799.3	 3244.0	...
10448584	  808.8	  796.2	 3254.0	...
10448585	  808.8	  794.3	 3257.0	...
10448586	  808.6	  791.9	 3268.0	...
10448587	  807.7	  789.2	 3277.0	...
10448588	  806.8	  786.2	 3291.0	...
10448589	  806.0	  783.2	 3297.0	...
10448590	  805.4	  780.6	 3308.0	...
10448591	  804.8	  778.2	 3320.0	...
10448592	  804.2	  775.9	 3334.0	...
10448593	  804.0	  773.8	 3345.0	...
10448594	  803.7	  772.7	 3353.0	...
10448595	  803.4	  770.5	 3362.0	...
10448596	  802.8	  768.4	 3368.0	...
10448597	  802.3	  765.7	 3373.0	...
10448598	  801.9	  763.7	 3378.0	...
10448599	  801.5	  761.1	 3387.0	...
10448600	  800.8	  759.2	 3395.0	...
10448601	  800.6	  757.3	 3399.0	...
10448602	  800.8	  755.2	 3405.0	...
10448603	  801.3	  751.4	 3412.0	...
10448604	  801.5	  749.0	 3422.0	...
10448605	  801.6	  746.7	 3428.0	...
10448606	  801.8	  746.0	 3433.0	...
10448607	  801.7	  743.5	 3442.0	...
10448608	  801.5	  741.6	 3448.0	...
10448609	  801.4	  739.8	 3453.0	...
10448610	  801.1	  738.6	 3459.0	...
10448611	  800.8	  736.7	 3464.0	...
10448612	  800.5	  733.7	 3476.0	...
10448613	  800.1	  731.1	 3481.0	...
10448614	  799.7	  729.2	 3487.0	...
10448615	  799.3	  728.3	 3489.0	...
10448616	  799.0	  726.5	 3496.0	...
10448617	  798.6	  724.8	 3502.0	...
10448618	  798.4	  723.2	 3506.0	...
10448619	  798.3	  721.8	 3507.0	...
10448620	  798.5	  720.7	 3508.0	...
10448621	  798.4	  719.5	 3511.0	...
10448622	  797.7	  718.3	 3514.0	...
10448623	  797.0	  716.5	 3523.0	...
10448624	  796.3	  714.8	 3530.0	...
10448625	  796.1	  714.3	 3537.0	...
10448626	  795.9	  713.6	 3538.0	...
10448627	  795.9	  712.4	 3540.0	...
10448628	  796.1	  710.5	 3550.0	...
10448629	  796.0	  708.6	 3558.0	...
10448630	  795.7	  706.8	 3566.0	...
10448631	  795.2	  705.9	 3566.0	...
10448632	  795.0	  705.5	 3566.0	...
10448633	  794.7	  705.5	 3566.0	...
10448634	  795.1	  704.0	 3569.0	...
10448635	  795.6	  702.3	 3577.0	...
10448636	  795.8	  700.5	 3587.0	...
10448637	  795.6	  700.0	 3594.0	...
10448638	  795.3	  699.3	 3596.0	...
10448639	  795.0	  698.6	 3599.0	...
10448640	  794.6	  697.9	 3601.0	...
10448641	  794.3	  696.4	 3607.0	...
10448642	  794.1	  694.9	 3610.0	...
10448643	  794.0	  693.6	 3614.0	...
10448644	  793.7	  693.5	 3614.0	...
10448645	  793.4	  693.2	 3613.0	...
10448646	  792.9	  692.4	 3614.0	...
10448647	  792.5	  691.3	 3616.0	...
10448648	  792.1	  690.3	 3618.0	...
10448649	  791.8	  689.9	 3622.0	...
10448650	  791.8	  689.6	 3624.0	...
10448651	  791.7	  688.8	 3628.0	...
10448652	  792.0	  687.7	 3631.0	...
10448653	  792.3	  686.1	 3635.0	...
10448654	  792.7	  684.9	 3638.0	...
10448655	  792.8	  684.2	 3640.0	...
10448656	  792.8	  684.3	 3641.0	...
10448657	  792.7	  684.2	 3641.0	...
10448658	  792.5	  684.0	 3641.0	...
10448659	  792.4	  683.8	 3641.0	...
10448660	  792.3	  682.7	 3643.0	...
10448661	  792.2	  681.5	 3645.0	...
10448662	  792.1	  680.3	 3646.0	...
10448663	  792.1	  680.3	 3647.0	...
10448664	  791.8	  680.4	 3648.0	...
10448665	  791.3	  680.0	 3650.0	...
10448666	  791.3	  679.4	 3653.0	...
10448667	  791.7	  678.5	 3656.0	...
10448668	  791.3	  678.5	 3658.0	...
10448669	  790.5	  678.5	 3657.0	...
10448670	  789.7	  678.2	 3656.0	...
10448671	  789.9	  677.5	 3656.0	...
10448672	  790.3	  676.7	 3656.0	...
10448673	  790.7	  675.5	 3660.0	...
10448674	  791.1	  674.3	 3664.0	...
10448675	  791.3	  673.2	 3667.0	...
10448676	  790.7	  673.3	 3667.0	...
10448677	  790.0	  673.4	 3668.0	...
10448678	  789.4	  673.8	 3671.0	...
10448679	  789.9	  674.1	 3674.0	...
10448680	  790.2	  673.7	 3675.0	...
10448681	  790.5	  672.9	 3675.0	...
10448682	  790.3	  671.8	 3675.0	...
10448683	  790.0	  671.8	 3676.0	...
10448684	  789.8	  671.8	 3676.0	...
10448685	  789.6	  672.2	 3676.0	...
10448686	  789.5	  671.9	 3676.0	...
10448687	  789.3	  671.4	 3677.0	...
10448688	  789.2	  671.0	 3678.0	...
10448689	  789.0	  670.9	 3680.0	...
10448690	  788.9	  670.3	 3682.0	...
10448691	  788.9	  669.4	 3682.0	...
10448692	  789.1	  668.4	 3679.0	...
10448693	  789.2	  668.2	 3676.0	...
10448694	  789.2	  668.1	 3675.0	...
10448695	  789.3	  668.1	 3675.0	...
10448696	  789.4	  668.2	 3676.0	...
10448697	  789.6	  667.1	 3676.0	...
10448698	  789.7	  665.9	 3677.0	...
10448699	  789.8	  665.2	 3679.0	...
10448700	  789.9	  665.7	 3680.0	...
10448701	  789.6	  666.1	 3680.0	...
10448702	  789.3	  666.1	 3680.0	...
10448703	  788.9	  665.3	 3684.0	...
10448704	  788.5	  664.5	 3688.0	...
10448705	  788.0	  663.7	 3692.0	...
10448706	  787.9	  663.5	 3692.0	...
10448707	  788.3	  662.6	 3692.0	...
10448708	  788.5	  661.7	 3693.0	...
10448709	  788.3	  660.9	 3697.0	...
10448710	  788.1	  660.8	 3701.0	...
10448711	  788.0	  660.8	 3705.0	...
10448712	  787.9	  660.8	 3704.0	...
10448713	  787.5	  660.4	 3707.0	...
10448714	  787.3	  660.1	 3710.0	...
10448715	  787.1	  659.9	 3715.0	...
10448716	  787.9	  659.8	 3716.0	...
10448717	  788.7	  659.7	 3714.0	...
10448718	  789.4	  658.6	 3711.0	...
10448719	  789.1	  657.8	 3709.0	...
10448720	  788.7	  656.9	 3713.0	...
10448721	  788.3	  656.6	 3717.0	...
10448722	  787.8	  656.3	 3719.0	...
10448723	  787.5	  655.9	 3719.0	...
10448724	  787.4	  655.9	 3719.0	...
10448725	  787.4	  655.8	 3719.0	...
10448726	  787.3	  656.0	 3719.0	...
10448727	  787.3	  656.1	 3723.0	...
10448728	  787.5	  656.5	 3728.0	...
10448729	  787.7	  656.8	 3732.0	...
10448730	  788.0	  657.0	 3733.0	...
10448731	  788.1	  656.9	 3729.0	...
10448732	  788.2	  656.6	 3724.0	...
10448733	  788.1	  656.3	 3725.0	...
10448734	  787.9	  656.0	 3731.0	...
10448735	  787.7	  655.8	 3736.0	...
10448736	  787.7	  655.6	 3735.0	...
10448737	  787.5	  654.8	 3734.0	...
10448738	  787.4	  654.1	 3736.0	...
10448739	  787.9	  653.4	 3737.0	...
10448740	  788.5	  653.6	 3739.0	...
10448741	  789.3	  653.6	 3739.0	...
10448742	  789.7	  653.5	 3739.0	...
10448743	  789.9	  653.8	 3738.0	...
10448744	  789.8	  654.2	 3740.0	...
10448745	  789.7	  654.1	 3742.0	...
10448746	  789.7	  653.9	 3746.0	...
10448747	  789.6	  653.6	 3749.0	...
10448748	  789.4	  653.1	 3753.0	...
10448749	  789.1	  652.4	 3753.0	...
10448750	  789.3	  651.5	 3752.0	...
10448751	  789.6	  651.4	 3751.0	...
10448752	  789.3	  651.4	 3752.0	...
10448753	  788.9	  651.9	 3755.0	...
10448754	  788.6	  652.6	 3758.0	...
10448755	  788.8	  653.1	 3760.0	...
10448756	  789.0	  652.7	 3757.0	...
10448757	  789.0	  651.9	 3755.0	...
10448758	  789.2	  650.9	 3760.0	...
10448759	  789.5	  650.7	 3767.0	...
10448760	  789.7	  650.6	 3771.0	...
10448761	  789.9	  650.8	 3764.0	...
10448762	  790.2	  651.2	 3757.0	...
10448763	  790.4	  651.5	 3756.0	...
10448764	  790.6	  651.3	 3760.0	...
10448765	  790.6	  650.7	 3766.0	...
10448766	  790.6	  649.8	 3769.0	...
10448767	  790.8	  649.5	 3770.0	...
10448768	  790.9	  649.2	 3771.0	...
10448769	  791.0	  649.1	 3772.0	...
10448770	  791.0	  649.1	 3772.0	...
10448771	  790.9	  649.1	 3772.0	...
10448772	  790.8	  649.1	 3772.0	...
10448773	  790.8	  649.2	 3774.0	...
10448774	  790.9	  649.0	 3776.0	...
10448775	  791.6	  648.5	 3778.0	...
10448776	  792.2	  647.9	 3779.0	...
10448777	  792.6	  647.7	 3779.0	...
10448778	  792.3	  647.7	 3781.0	...
10448779	  791.9	  647.8	 3783.0	...
10448780	  791.7	  647.7	 3784.0	...
10448781	  791.9	  647.3	 3784.0	...
10448782	  792.1	  646.8	 3784.0	...
10448783	  792.3	  645.8	 3785.0	...
10448784	  792.5	  645.2	 3787.0	...
10448785	  792.9	  644.9	 3788.0	...
10448786	  793.2	  645.0	 3793.0	...
10448787	  793.1	  645.2	 3799.0	...
10448788	  793.0	  645.1	 3804.0	...
10448789	  792.9	  645.0	 3804.0	...
10448790	  792.9	  644.8	 3802.0	...
10448791	  792.8	  645.3	 3800.0	...
10448792	  792.8	  645.7	 3797.0	...
10448793	  792.7	  645.6	 3797.0	...
10448794	  792.8	  644.8	 3798.0	...
10448795	  792.9	  644.0	 3803.0	...
10448796	  793.1	  643.7	 3808.0	...
10448797	  793.3	  643.5	 3809.0	...
10448798	  793.4	  643.4	 3806.0	...
10448799	  793.5	  643.5	 3804.0	...
10448800	  793.6	  643.8	 3803.0	...
10448801	  793.7	  644.1	 3803.0	...
10448802	  794.2	  644.1	 3803.0	...
10448803	  794.6	  643.6	 3805.0	...
10448804	  795.1	  643.0	 3808.0	...
10448805	  795.2	  642.5	 3811.0	...
10448806	  795.3	  642.2	 3813.0	...
10448807	  795.3	  641.9	 3816.0	...
10448808	  795.2	  641.6	 3817.0	...
10448809	  795.2	  641.6	 3817.0	...
10448810	  795.3	  641.6	 3818.0	...
10448811	  795.4	  641.8	 3819.0	...
10448812	  795.6	  642.1	 3820.0	...
10448813	  795.7	  642.3	 3821.0	...
10448814	  795.9	  642.0	 3820.0	...
10448815	  796.1	  641.8	 3820.0	...
10448816	  796.2	  641.4	 3821.0	...
10448817	  796.3	  641.3	 3821.0	...
10448818	  796.3	  641.2	 3821.0	...
10448819	  796.3	  641.0	 3822.0	...
10448820	  796.2	  640.6	 3825.0	...
10448821	  796.1	  640.3	 3829.0	...
10448822	  796.0	  640.4	 3833.0	...
10448823	  795.9	  640.5	 3834.0	...
10448824	  796.1	  640.5	 3836.0	...
10448825	  796.3	  640.4	 3836.0	...
10448826	  796.4	  640.5	 3837.0	...
10448827	  796.0	  640.6	 3840.0	...
10448828	  795.6	  640.9	 3842.0	...
10448829	  795.4	  641.1	 3839.0	...
10448830	  795.5	  641.3	 3835.0	...
10448831	  795.7	  641.4	 3833.0	...
10448832	  796.0	  641.2	 3836.0	...
10448833	  796.2	  641.1	 3835.0	...
10448834	  796.7	  640.9	 3831.0	...
10448835	  797.2	  640.7	 3830.0	...
10448836	  797.3	  640.6	 3834.0	...
10448837	  797.0	  640.5	 3838.0	...
10448838	  796.7	  640.6	 3839.0	...
10448839	  796.6	  640.5	 3841.0	...
10448840	  796.6	  640.4	 3843.0	...
10448841	  796.6	  640.8	 3844.0	...
10448842	  796.6	  641.3	 3844.0	...
10448843	  797.1	  641.2	 3844.0	...
10448844	  797.5	  640.6	 3844.0	...
10448845	  797.6	  639.9	 3845.0	...
10448846	  797.2	  639.7	 3849.0	...
10448847	  796.9	  639.0	 3854.0	...
10448848	  797.1	  638.4	 3858.0	...
10448849	  797.3	  638.1	 3861.0	...
10448850	  797.2	  638.2	 3863.0	...
10448851	  797.3	  638.5	 3862.0	...
10448852	  797.3	  638.6	 3859.0	...
10448853	  797.4	  638.8	 3856.0	...
10448854	  797.4	  639.0	 3855.0	...
10448855	  797.3	  638.2	 3856.0	...
10448856	  797.1	  637.2	 3857.0	...
10448857	  797.0	  636.5	 3859.0	...
10448858	  796.7	  637.0	 3859.0	...
10448859	  796.6	  637.4	 3859.0	...
10448860	  796.5	  637.4	 3859.0	...
10448861	  796.6	  636.8	 3858.0	...
10448862	  797.0	  636.3	 3858.0	...
10448863	  797.2	  635.9	 3858.0	...
10448864	  797.4	  635.9	 3860.0	...
10448865	  797.5	  635.9	 3860.0	...
10448866	  797.3	  636.0	 3860.0	...
10448867	  796.9	  636.2	 3858.0	...
10448868	  796.5	  636.4	 3859.0	...
10448869	  796.6	  636.4	 3861.0	...
10448870	  796.8	  636.3	 3863.0	...
10448871	  797.1	  636.2	 3864.0	...
10448872	  797.1	  635.3	 3864.0	...
10448873	  797.1	  634.4	 3864.0	...
10448874	  797.1	  633.6	 3866.0	...
10448875	  797.1	  633.9	 3868.0	...
10448876	  797.2	  634.2	 3870.0	...
10448877	  797.3	  634.6	 3868.0	...
10448878	  797.5	  634.8	 3866.0	...
10448879	  797.5	  634.8	 3867.0	...
10448880	  797.4	  634.5	 3870.0	...
10448881	  797.4	  633.8	 3869.0	...
10448882	  797.5	  633.1	 3865.0	...
10448883	  797.6	  632.7	 3863.0	...
10448884	  797.7	  632.6	 3868.0	...
10448885	  797.7	  632.5	 3873.0	...
10448886	  797.8	  633.3	 3875.0	...
10448887	  797.8	  634.1	 3875.0	...
10448888	  797.8	  634.7	 3875.0	...
10448889	  797.9	  634.6	 3877.0	...
10448890	  798.0	  634.4	 3879.0	...
10448891	  798.2	  634.4	 3880.0	...
10448892	  798.0	  634.4	 3881.0	...
10448893	  797.9	  634.5	 3882.0	...
10448894	  797.8	  634.4	 3883.0	...
10448895	  797.9	  634.3	 3882.0	...
10448896	  798.2	  634.2	 3882.0	...
10448897	  798.4	  633.9	 3881.0	...
10448898	  798.7	  633.5	 3879.0	...
10448899	  798.8	  633.1	 3877.0	...
10448900	  798.8	  632.7	 3878.0	...
10448901	  798.6	  632.6	 3881.0	...
10448902	  798.5	  632.5	 3881.0	...
10448903	  798.7	  632.4	 3879.0	...
10448904	  798.8	  632.5	 3879.0	...
10448905	  798.6	  632.9	 3880.0	...
10448906	  798.4	  633.3	 3880.0	...
10448907	  798.2	  632.9	 3880.0	...
10448908	  798.0	  632.2	 3879.0	...
10448909	  797.8	  631.6	 3876.0	...
10448910	  797.8	  631.9	 3874.0	...
10448911	  797.9	  632.3	 3874.0	...
10448912	  798.1	  632.6	 3876.0	...
10448913	  798.1	  632.5	 3881.0	...
10448914	  798.1	  632.5	 3886.0	...
10448915	  798.6	  632.4	 3889.0	...
10448916	  799.1	  632.3	 3888.0	...
10448917	  799.5	  632.2	 3887.0	...
10448918	  799.2	  632.6	 3886.0	...
10448919	  798.8	  632.9	 3886.0	...
10448920	  798.5	  634.6	 3885.0	...
10448921	  798.5	  636.0	 3884.0	...
10448922	  798.5	  637.6	 3878.0	...
10448923	  798.7	  637.9	 3872.0	...
10448924	  798.9	  638.7	 3866.0	...
10448925	  799.0	  639.6	 3862.0	...
EFIX R   10448567	10448925	359	  795.2	  673.6	   3696
SSACC R  10448926
10448926	  798.9	  640.9	 3857.0	...
10448927	  798.8	  641.8	 3854.0	...
10448928	  798.9	  644.2	 3851.0	...
10448929	  799.0	  646.5	 3845.0	...
10448930	  799.2	  650.0	 3836.0	...
10448931	  799.5	  653.6	 3820.0	...
10448932	  800.1	  659.5	 3802.0	...
10448933	  801.0	  666.3	 3778.0	...
10448934	  801.8	  672.6	 3755.0	...
10448935	  802.0	  680.0	 3730.0	...
10448936	  801.8	  687.9	 3706.0	...
10448937	  801.3	  698.7	 3679.0	...
10448938	  801.2	  709.9	 3645.0	...
10448939	  801.4	  723.4	 3599.0	...
10448940	  801.2	  737.8	 3552.0	...
10448941	  801.2	  756.2	 3496.0	...
10448942	  800.6	  775.4	 3442.0	...
10448943	  800.5	  795.9	 3371.0	...
10448944	  799.8	  816.2	 3299.0	...
10448945	  799.8	  840.3	 3217.0	...
10448946	  800.3	  869.0	 3129.0	...
10448947	  799.4	  900.3	 3028.0	...
10448948	  796.1	  933.8	 2920.0	...
10448949	  791.6	  968.3	 2803.0	...
10448950	  787.7	 1005.7	 2674.0	...
10448951	  785.4	 1044.0	 2540.0	...
10448952	  784.9	 1083.4	 2396.0	...
10448953	  786.2	 1124.8	 2248.0	...
10448954	  790.0	 1168.9	 2091.0	...
10448955	  793.1	 1200.0	 1989.0	...
10448956	  795.3	 1215.4	 1941.0	...
10448957	  497.5	 1380.8	 1244.0	...
10448958	  197.5	 1550.9	  547.0	...
10448959	  185.9	 1575.3	  507.0	...
10448960	  165.3	 1621.7	  431.0	...
10448961	  140.1	 1690.3	  332.0	...
10448962	  126.9	 1759.4	  260.0	...
10448963	  610.1	 1725.0	  224.0	...
10448964	 1118.8	 1742.8	  211.0	...
10448965	 1633.2	 1779.6	  211.0	...
10448966	 1633.2	 1779.6	  211.0	...
SBLINK R 10448967
10448967	   .	   .	    0.0	...
10448968	   .	   .	    0.0	...
10448969	   .	   .	    0.0	...
10448970	   .	   .	    0.0	...
10448971	   .	   .	    0.0	...
10448972	   .	   .	    0.0	...
10448973	   .	   .	    0.0	...
10448974	   .	   .	    0.0	...
10448975	   .	   .	    0.0	...
10448976	   .	   .	    0.0	...
10448977	   .	   .	    0.0	...
10448978	   .	   .	    0.0	...
10448979	   .	   .	    0.0	...
10448980	   .	   .	    0.0	...
10448981	   .	   .	    0.0	...
10448982	   .	   .	    0.0	...
10448983	   .	   .	    0.0	...
10448984	   .	   .	    0.0	...
10448985	   .	   .	    0.0	...
10448986	   .	   .	    0.0	...
10448987	   .	   .	    0.0	...
10448988	   .	   .	    0.0	...
10448989	   .	   .	    0.0	...
10448990	   .	   .	    0.0	...
10448991	   .	   .	    0.0	...
10448992	   .	   .	    0.0	...
10448993	   .	   .	    0.0	...
10448994	   .	   .	    0.0	...
10448995	   .	   .	    0.0	...
10448996	   .	   .	    0.0	...
10448997	   .	   .	    0.0	...
10448998	   .	   .	    0.0	...
10448999	   .	   .	    0.0	...
10449000	   .	   .	    0.0	...
10449001	   .	   .	    0.0	...
10449002	   .	   .	    0.0	...
10449003	   .	   .	    0.0	...
10449004	   .	   .	    0.0	...
10449005	   .	   .	    0.0	...
10449006	   .	   .	    0.0	...
10449007	   .	   .	    0.0	...
10449008	   .	   .	    0.0	...
10449009	   .	   .	    0.0	...
10449010	   .	   .	    0.0	...
10449011	   .	   .	    0.0	...
10449012	   .	   .	    0.0	...
10449013	   .	   .	    0.0	...
10449014	   .	   .	    0.0	...
10449015	   .	   .	    0.0	...
10449016	   .	   .	    0.0	...
10449017	   .	   .	    0.0	...
10449018	   .	   .	    0.0	...
10449019	   .	   .	    0.0	...
10449020	   .	   .	    0.0	...
10449021	   .	   .	    0.0	...
10449022	   .	   .	    0.0	...
10449023	   .	   .	    0.0	...
10449024	   .	   .	    0.0	...
10449025	   .	   .	    0.0	...
10449026	   .	   .	    0.0	...
10449027	   .	   .	    0.0	...
10449028	   .	   .	    0.0	...
10449029	   .	   .	    0.0	...
10449030	   .	   .	    0.0	...
MSG	10449031 0000 _ Number On
10449031	   .	   .	    0.0	...
10449032	   .	   .	    0.0	...
10449033	   .	   .	    0.0	...
10449034	   .	   .	    0.0	...
10449035	   .	   .	    0.0	...
10449036	   .	   .	    0.0	...
10449037	   .	   .	    0.0	...
10449038	   .	   .	    0.0	...
10449039	   .	   .	    0.0	...
10449040	   .	   .	    0.0	...
10449041	   .	   .	    0.0	...
10449042	   .	   .	    0.0	...
10449043	   .	   .	    0.0	...
10449044	   .	   .	    0.0	...
10449045	   .	   .	    0.0	...
10449046	   .	   .	    0.0	...
10449047	   .	   .	    0.0	...
10449048	   .	   .	    0.0	...
10449049	   .	   .	    0.0	...
10449050	   .	   .	    0.0	...
10449051	   .	   .	    0.0	...
10449052	   .	   .	    0.0	...
10449053	   .	   .	    0.0	...
10449054	   .	   .	    0.0	...
10449055	   .	   .	    0.0	...
10449056	   .	   .	    0.0	...
10449057	   .	   .	    0.0	...
10449058	   .	   .	    0.0	...
10449059	   .	   .	    0.0	...
10449060	   .	   .	    0.0	...
10449061	   .	   .	    0.0	...
10449062	   .	   .	    0.0	...
10449063	   .	   .	    0.0	...
10449064	   .	   .	    0.0	...
10449065	   .	   .	    0.0	...
10449066	   .	   .	    0.0	...
10449067	   .	   .	    0.0	...
10449068	   .	   .	    0.0	...
10449069	   .	   .	    0.0	...
10449070	   .	   .	    0.0	...
10449071	   .	   .	    0.0	...
10449072	   .	   .	    0.0	...
10449073	   .	   .	    0.0	...
10449074	   .	   .	    0.0	...
10449075	   .	   .	    0.0	...
10449076	   .	   .	    0.0	...
10449077	   .	   .	    0.0	...
10449078	   .	   .	    0.0	...
10449079	   .	   .	    0.0	...
10449080	   .	   .	    0.0	...
10449081	   .	   .	    0.0	...
10449082	   .	   .	    0.0	...
10449083	   .	   .	    0.0	...
10449084	   .	   .	    0.0	...
10449085	   .	   .	    0.0	...
10449086	   .	   .	    0.0	...
10449087	   .	   .	    0.0	...
10449088	   .	   .	    0.0	...
10449089	   .	   .	    0.0	...
10449090	   .	   .	    0.0	...
10449091	   .	   .	    0.0	...
10449092	   .	   .	    0.0	...
10449093	   .	   .	    0.0	...
10449094	   .	   .	    0.0	...
10449095	   .	   .	    0.0	...
10449096	   .	   .	    0.0	...
10449097	   .	   .	    0.0	...
10449098	   .	   .	    0.0	...
10449099	   .	   .	    0.0	...
10449100	   .	   .	    0.0	...
10449101	   .	   .	    0.0	...
10449102	   .	   .	    0.0	...
10449103	   .	   .	    0.0	...
10449104	   .	   .	    0.0	...
10449105	   .	   .	    0.0	...
10449106	   .	   .	    0.0	...
10449107	   .	   .	    0.0	...
10449108	   .	   .	    0.0	...
10449109	   .	   .	    0.0	...
10449110	   .	   .	    0.0	...
10449111	   .	   .	    0.0	...
10449112	   .	   .	    0.0	...
10449113	   .	   .	    0.0	...
EBLINK R 10448967	10449113	147
10449114	  869.6	 1226.4	 1843.0	...
10449115	  869.6	 1226.4	 1843.0	...
10449116	  869.0	 1222.6	 1850.0	...
10449117	  868.1	 1214.5	 1874.0	...
10449118	  867.2	 1203.6	 1908.0	...
10449119	  867.3	 1193.4	 1941.0	...
10449120	  867.4	 1183.8	 1968.0	...
10449121	  867.4	 1173.1	 1998.0	...
10449122	  866.9	 1162.5	 2032.0	...
10449123	  863.3	 1151.6	 2060.0	...
10449124	  858.5	 1140.8	 2084.0	...
10449125	  852.7	 1130.0	 2112.0	...
10449126	  849.5	 1119.9	 2141.0	...
10449127	  846.2	 1110.4	 2161.0	...
10449128	  842.3	 1100.8	 2179.0	...
10449129	  839.1	 1091.7	 2195.0	...
10449130	  836.9	 1082.9	 2215.0	...
10449131	  835.9	 1073.9	 2233.0	...
10449132	  832.9	 1066.5	 2252.0	...
10449133	  830.0	 1058.8	 2284.0	...
10449134	  827.0	 1052.8	 2312.0	...
10449135	  826.0	 1044.3	 2349.0	...
10449136	  824.6	 1037.7	 2374.0	...
10449137	  823.3	 1030.2	 2401.0	...
10449138	  821.9	 1024.1	 2420.0	...
10449139	  821.0	 1016.7	 2444.0	...
10449140	  820.4	 1010.1	 2464.0	...
10449141	  820.0	 1003.2	 2490.0	...
10449142	  819.6	  997.3	 2516.0	...
10449143	  819.1	  990.9	 2543.0	...
10449144	  817.4	  984.8	 2570.0	...
10449145	  815.7	  979.1	 2587.0	...
10449146	  814.1	  972.7	 2612.0	...
10449147	  813.2	  967.9	 2632.0	...
10449148	  812.2	  961.4	 2657.0	...
10449149	  811.3	  956.4	 2683.0	...
10449150	  811.1	  949.3	 2707.0	...
10449151	  811.1	  943.0	 2731.0	...
10449152	  810.3	  935.8	 2747.0	...
10449153	  809.4	  930.3	 2767.0	...
10449154	  808.8	  926.0	 2780.0	...
10449155	  808.7	  920.9	 2800.0	...
10449156	  808.2	  914.9	 2817.0	...
10449157	  807.5	  908.2	 2840.0	...
10449158	  807.0	  903.6	 2854.0	...
10449159	  807.0	  900.4	 2865.0	...
10449160	  806.4	  896.4	 2882.0	...
10449161	  805.5	  891.8	 2896.0	...
10449162	  804.5	  886.4	 2917.0	...
10449163	  803.9	  881.9	 2928.0	...
ESACC R  10448926	10449163	238	  798.9	  640.9	  803.9	  881.9	   5.15	   1941
SFIX R   10449164
10449164	  803.7	  877.8	 2943.0	...
10449165	  802.9	  873.8	 2957.0	...
10449166	  802.1	  870.1	 2971.0	...
10449167	  801.5	  866.9	 2986.0	...
10449168	  802.0	  864.2	 2999.0	...
10449169	  802.6	  860.9	 3014.0	...
10449170	  803.0	  857.8	 3029.0	...
10449171	  802.7	  852.9	 3039.0	...
10449172	  802.5	  849.3	 3046.0	...
10449173	  803.1	  846.2	 3054.0	...
10449174	  804.0	  844.8	 3063.0	...
10449175	  804.7	  841.0	 3080.0	...
10449176	  804.8	  837.3	 3092.0	...
10449177	  804.6	  833.3	 3101.0	...
10449178	  804.4	  831.0	 3105.0	...
10449179	  804.0	  828.2	 3109.0	...
10449180	  803.6	  825.8	 3113.0	...
10449181	  803.4	  823.1	 3121.0	...
10449182	  803.6	  821.3	 3131.0	...
10449183	  803.6	  818.6	 3141.0	...
10449184	  803.4	  816.9	 3143.0	...
10449185	  803.1	  814.8	 3148.0	...
10449186	  803.1	  814.0	 3153.0	...
10449187	  803.3	  813.0	 3160.0	...
10449188	  803.5	  811.7	 3162.0	...
10449189	  803.7	  810.6	 3163.0	...
10449190	  804.0	  809.7	 3161.0	...
10449191	  804.4	  809.6	 3159.0	...
10449192	  804.4	  809.6	 3157.0	...
10449193	  803.9	  809.9	 3156.0	...
10449194	  803.5	  810.2	 3155.0	...
10449195	  803.6	  810.4	 3155.0	...
10449196	  803.5	  811.4	 3153.0	...
10449197	  803.4	  812.5	 3151.0	...
10449198	  802.8	  813.6	 3149.0	...
10449199	  802.5	  813.6	 3153.0	...
10449200	  802.5	  813.6	 3157.0	...
10449201	  803.2	  813.5	 3162.0	...
10449202	  804.1	  813.4	 3160.0	...
10449203	  804.8	  813.3	 3158.0	...
10449204	  804.6	  813.4	 3157.0	...
10449205	  804.1	  813.4	 3157.0	...
10449206	  803.6	  812.4	 3159.0	...
10449207	  803.4	  811.4	 3162.0	...
10449208	  803.2	  809.7	 3164.0	...
10449209	  803.0	  809.1	 3164.0	...
10449210	  803.2	  807.8	 3163.0	...
10449211	  803.2	  806.9	 3163.0	...
10449212	  803.0	  805.1	 3167.0	...
10449213	  802.7	  804.1	 3172.0	...
10449214	  802.3	  802.5	 3178.0	...
10449215	  802.1	  801.6	 3179.0	...
10449216	  801.5	  800.4	 3184.0	...
10449217	  801.0	  800.1	 3189.0	...
10449218	  800.6	  798.9	 3194.0	...
10449219	  800.8	  798.2	 3195.0	...
10449220	  801.0	  797.5	 3196.0	...
10449221	  801.0	  796.7	 3198.0	...
10449222	  800.5	  795.7	 3201.0	...
10449223	  800.5	  794.0	 3203.0	...
10449224	  800.5	  793.3	 3204.0	...
10449225	  800.4	  792.2	 3204.0	...
10449226	  799.7	  790.7	 3209.0	...
10449227	  799.0	  789.5	 3214.0	...
10449228	  798.8	  788.4	 3218.0	...
10449229	  798.8	  787.8	 3222.0	...
10449230	  798.4	  786.2	 3226.0	...
10449231	  798.0	  784.0	 3232.0	...
10449232	  797.7	  782.5	 3234.0	...
10449233	  797.5	  781.3	 3242.0	...
10449234	  797.2	  780.9	 3249.0	...
10449235	  796.8	  780.2	 3256.0	...
10449236	  797.2	  779.4	 3259.0	...
10449237	  797.7	  777.9	 3262.0	...
10449238	  798.1	  776.3	 3265.0	...
10449239	  798.0	  775.2	 3267.0	...
10449240	  797.4	  774.0	 3269.0	...
10449241	  796.9	  773.3	 3271.0	...
10449242	  797.0	  772.3	 3273.0	...
10449243	  797.6	  771.5	 3274.0	...
10449244	  797.9	  769.9	 3275.0	...
10449245	  797.6	  768.6	 3275.0	...
10449246	  797.3	  766.7	 3283.0	...
10449247	  797.2	  765.6	 3291.0	...
10449248	  797.2	  764.3	 3298.0	...
10449249	  797.2	  763.5	 3298.0	...
10449250	  797.2	  762.3	 3301.0	...
10449251	  797.2	  761.2	 3307.0	...
10449252	  797.1	  760.5	 3312.0	...
10449253	  797.0	  759.1	 3313.0	...
10449254	  796.9	  757.7	 3315.0	...
10449255	  797.1	  756.3	 3319.0	...
10449256	  797.5	  754.8	 3322.0	...
10449257	  797.7	  753.5	 3325.0	...
10449258	  797.8	  751.9	 3326.0	...
10449259	  798.1	  751.2	 3329.0	...
10449260	  798.5	  750.1	 3331.0	...
10449261	  799.0	  749.0	 3333.0	...
10449262	  799.0	  748.0	 3335.0	...
10449263	  799.0	  747.3	 3339.0	...
10449264	  798.8	  746.8	 3343.0	...
10449265	  798.6	  746.1	 3350.0	...
10449266	  798.3	  744.8	 3353.0	...
10449267	  798.2	  743.1	 3357.0	...
10449268	  798.2	  741.7	 3358.0	...
10449269	  798.0	  741.0	 3358.0	...
10449270	  797.9	  740.4	 3358.0	...
10449271	  798.3	  739.6	 3357.0	...
10449272	  798.6	  738.4	 3357.0	...
10449273	  798.9	  737.0	 3359.0	...
10449274	  798.8	  735.6	 3363.0	...
10449275	  798.5	  734.7	 3367.0	...
10449276	  798.3	  734.5	 3371.0	...
10449277	  798.0	  733.9	 3374.0	...
10449278	  797.7	  733.2	 3376.0	...
10449279	  797.5	  732.3	 3376.0	...
10449280	  797.5	  731.3	 3379.0	...
10449281	  797.8	  730.3	 3382.0	...
10449282	  798.0	  729.2	 3385.0	...
10449283	  798.1	  728.9	 3386.0	...
10449284	  798.4	  727.8	 3387.0	...
10449285	  798.8	  726.6	 3389.0	...
10449286	  799.1	  725.5	 3391.0	...
10449287	  799.2	  725.2	 3393.0	...
10449288	  799.4	  723.9	 3394.0	...
10449289	  799.6	  722.6	 3396.0	...
10449290	  799.7	  721.3	 3397.0	...
10449291	  799.6	  720.7	 3400.0	...
10449292	  799.5	  720.1	 3404.0	...
10449293	  799.1	  719.6	 3407.0	...
10449294	  798.9	  719.6	 3408.0	...
10449295	  798.8	  718.8	 3408.0	...
10449296	  799.0	  717.9	 3407.0	...
10449297	  799.3	  716.8	 3406.0	...
10449298	  799.5	  716.5	 3409.0	...
10449299	  799.5	  716.1	 3412.0	...
10449300	  799.5	  715.8	 3416.0	...
10449301	  799.9	  715.0	 3415.0	...
10449302	  800.4	  713.8	 3415.0	...
10449303	  800.9	  712.7	 3415.0	...
10449304	  800.9	  712.2	 3421.0	...
10449305	  800.6	  712.2	 3427.0	...
10449306	  800.2	  712.1	 3432.0	...
10449307	  800.2	  711.9	 3432.0	...
10449308	  800.6	  710.8	 3431.0	...
10449309	  800.9	  709.4	 3431.0	...
10449310	  800.8	  708.3	 3429.0	...
10449311	  800.9	  708.1	 3428.0	...
10449312	  801.0	  708.1	 3428.0	...
10449313	  800.8	  708.0	 3430.0	...
10449314	  799.9	  707.5	 3431.0	...
10449315	  799.1	  706.9	 3433.0	...
10449316	  799.3	  706.4	 3436.0	...
10449317	  799.9	  706.5	 3438.0	...
10449318	  800.5	  706.6	 3439.0	...
10449319	  800.2	  705.8	 3435.0	...
10449320	  800.1	  705.0	 3432.0	...
10449321	  800.2	  704.2	 3429.0	...
10449322	  800.4	  704.4	 3428.0	...
10449323	  800.5	  704.0	 3427.0	...
10449324	  800.7	  702.8	 3426.0	...
10449325	  800.6	  701.7	 3429.0	...
10449326	  800.6	  701.0	 3432.0	...
10449327	  800.3	  700.7	 3435.0	...
10449328	  800.2	  700.4	 3437.0	...
10449329	  800.1	  700.1	 3438.0	...
10449330	  800.1	  700.1	 3438.0	...
10449331	  800.3	  700.2	 3440.0	...
10449332	  800.5	  700.2	 3443.0	...
10449333	  800.7	  700.2	 3446.0	...
MSG	10449334 0000 _ Number Off
10449334	  800.7	  699.9	 3446.0	...
10449335	  801.1	  699.5	 3446.0	...
10449336	  801.6	  699.2	 3442.0	...
10449337	  802.1	  699.3	 3437.0	...
10449338	  801.6	  699.8	 3435.0	...
10449339	  801.2	  700.3	 3439.0	...
10449340	  801.4	  700.8	 3443.0	...
10449341	  802.0	  701.0	 3443.0	...
10449342	  802.3	  700.6	 3443.0	...
10449343	  802.1	  700.0	 3442.0	...
10449344	  801.9	  699.5	 3442.0	...
10449345	  801.9	  699.6	 3442.0	...
10449346	  801.8	  699.8	 3442.0	...
10449347	  801.8	  700.3	 3444.0	...
10449348	  801.8	  700.6	 3445.0	...
10449349	  801.8	  700.8	 3447.0	...
10449350	  801.9	  700.9	 3445.0	...
10449351	  801.9	  701.2	 3443.0	...
10449352	  801.9	  701.9	 3441.0	...
10449353	  802.2	  702.4	 3441.0	...
10449354	  802.4	  702.9	 3441.0	...
10449355	  802.7	  702.7	 3441.0	...
10449356	  802.8	  703.1	 3439.0	...
10449357	  803.0	  703.3	 3438.0	...
10449358	  803.1	  703.2	 3438.0	...
10449359	  803.2	  702.8	 3440.0	...
10449360	  803.4	  702.5	 3442.0	...
10449361	  803.8	  702.4	 3440.0	...
10449362	  804.1	  702.3	 3440.0	...
10449363	  804.3	  702.4	 3440.0	...
10449364	  804.3	  702.6	 3440.0	...
10449365	  804.3	  702.6	 3437.0	...
10449366	  804.1	  702.1	 3435.0	...
10449367	  804.0	  701.6	 3434.0	...
10449368	  804.1	  701.9	 3434.0	...
10449369	  804.1	  702.6	 3434.0	...
10449370	  804.1	  703.3	 3436.0	...
10449371	  804.0	  703.2	 3439.0	...
10449372	  804.3	  703.4	 3442.0	...
10449373	  804.5	  703.6	 3444.0	...
10449374	  804.1	  704.1	 3444.0	...
10449375	  803.4	  704.3	 3442.0	...
10449376	  803.4	  704.1	 3441.0	...
10449377	  804.1	  703.7	 3439.0	...
10449378	  804.6	  703.3	 3438.0	...
10449379	  804.5	  702.7	 3438.0	...
10449380	  804.5	  702.0	 3439.0	...
10449381	  804.6	  700.5	 3438.0	...
10449382	  804.8	  699.6	 3438.0	...
10449383	  804.3	  698.7	 3438.0	...
10449384	  803.9	  698.4	 3439.0	...
10449385	  803.6	  698.0	 3441.0	...
10449386	  803.8	  697.5	 3445.0	...
10449387	  804.2	  697.2	 3448.0	...
10449388	  804.5	  697.1	 3452.0	...
10449389	  804.7	  697.5	 3454.0	...
10449390	  805.0	  697.9	 3457.0	...
10449391	  805.5	  698.4	 3456.0	...
10449392	  805.9	  698.1	 3455.0	...
10449393	  806.3	  697.6	 3454.0	...
10449394	  806.5	  697.2	 3454.0	...
10449395	  806.8	  696.9	 3454.0	...
10449396	  806.9	  696.9	 3455.0	...
10449397	  806.5	  696.8	 3457.0	...
10449398	  806.0	  696.5	 3458.0	...
10449399	  806.0	  696.0	 3458.0	...
10449400	  806.4	  695.3	 3460.0	...
10449401	  806.9	  694.9	 3463.0	...
10449402	  806.8	  694.6	 3467.0	...
10449403	  806.9	  694.6	 3468.0	...
10449404	  807.1	  694.5	 3468.0	...
10449405	  806.5	  694.5	 3468.0	...
10449406	  805.8	  694.7	 3470.0	...
10449407	  805.7	  694.6	 3473.0	...
10449408	  806.3	  694.1	 3477.0	...
10449409	  806.3	  693.7	 3478.0	...
10449410	  805.7	  693.5	 3478.0	...
10449411	  805.4	  693.6	 3478.0	...
10449412	  806.1	  693.6	 3478.0	...
10449413	  806.8	  692.5	 3478.0	...
10449414	  807.2	  691.4	 3478.0	...
10449415	  807.0	  690.3	 3478.0	...
10449416	  806.9	  690.2	 3480.0	...
10449417	  807.0	  690.1	 3483.0	...
10449418	  807.1	  690.0	 3487.0	...
10449419	  807.2	  690.0	 3489.0	...
10449420	  807.1	  690.1	 3491.0	...
10449421	  807.3	  690.2	 3492.0	...
10449422	  807.4	  689.6	 3492.0	...
10449423	  807.6	  688.9	 3491.0	...
10449424	  807.9	  688.2	 3486.0	...
10449425	  808.1	  687.6	 3481.0	...
10449426	  808.4	  687.1	 3479.0	...
10449427	  808.4	  686.6	 3482.0	...
10449428	  808.6	  686.6	 3485.0	...
10449429	  808.6	  686.7	 3484.0	...
10449430	  808.6	  686.6	 3484.0	...
10449431	  808.4	  685.8	 3485.0	...
10449432	  808.2	  685.2	 3487.0	...
10449433	  808.5	  684.9	 3489.0	...
10449434	  809.0	  685.4	 3490.0	...
10449435	  809.5	  685.4	 3491.0	...
10449436	  809.5	  684.8	 3493.0	...
10449437	  809.3	  684.2	 3497.0	...
10449438	  809.1	  683.3	 3500.0	...
10449439	  808.8	  682.5	 3506.0	...
10449440	  809.0	  681.6	 3510.0	...
10449441	  809.4	  681.2	 3514.0	...
10449442	  809.7	  680.9	 3515.0	...
10449443	  809.6	  680.6	 3517.0	...
10449444	  810.0	  680.2	 3520.0	...
10449445	  810.6	  680.1	 3523.0	...
10449446	  811.2	  679.1	 3529.0	...
10449447	  811.2	  678.1	 3534.0	...
10449448	  811.0	  677.4	 3540.0	...
10449449	  810.9	  677.9	 3542.0	...
10449450	  811.0	  678.4	 3542.0	...
10449451	  811.2	  678.6	 3539.0	...
10449452	  811.0	  678.7	 3536.0	...
10449453	  810.6	  678.3	 3534.0	...
10449454	  810.2	  677.3	 3534.0	...
10449455	  810.4	  676.3	 3534.0	...
10449456	  810.6	  675.6	 3535.0	...
10449457	  810.8	  675.3	 3536.0	...
10449458	  810.7	  674.2	 3537.0	...
10449459	  810.7	  673.2	 3538.0	...
10449460	  810.8	  672.1	 3537.0	...
10449461	  811.1	  671.9	 3536.0	...
10449462	  811.4	  671.4	 3538.0	...
10449463	  811.8	  671.2	 3542.0	...
10449464	  812.1	  671.2	 3546.0	...
10449465	  812.4	  671.8	 3547.0	...
10449466	  812.5	  672.5	 3548.0	...
10449467	  812.5	  673.2	 3548.0	...
10449468	  812.6	  673.3	 3549.0	...
10449469	  812.6	  672.2	 3550.0	...
10449470	  812.5	  670.6	 3550.0	...
10449471	  812.1	  669.0	 3549.0	...
10449472	  811.9	  669.1	 3549.0	...
10449473	  811.8	  669.4	 3551.0	...
10449474	  811.8	  669.8	 3554.0	...
10449475	  812.2	  670.0	 3556.0	...
10449476	  812.8	  669.5	 3559.0	...
10449477	  813.4	  668.8	 3563.0	...
10449478	  813.6	  667.9	 3567.0	...
10449479	  813.6	  667.4	 3568.0	...
10449480	  813.5	  666.9	 3569.0	...
10449481	  813.5	  666.8	 3570.0	...
10449482	  813.5	  667.0	 3571.0	...
10449483	  813.4	  667.4	 3572.0	...
10449484	  813.1	  667.5	 3575.0	...
10449485	  812.8	  667.6	 3578.0	...
10449486	  812.7	  666.5	 3580.0	...
10449487	  812.6	  665.4	 3580.0	...
10449488	  812.3	  664.4	 3580.0	...
10449489	  812.2	  664.4	 3581.0	...
10449490	  812.0	  664.3	 3582.0	...
10449491	  811.9	  664.3	 3581.0	...
10449492	  811.8	  664.2	 3579.0	...
10449493	  811.7	  664.2	 3578.0	...
10449494	  812.2	  664.2	 3579.0	...
10449495	  812.6	  664.2	 3582.0	...
10449496	  813.0	  663.8	 3585.0	...
10449497	  812.8	  663.5	 3587.0	...
10449498	  812.7	  662.3	 3588.0	...
10449499	  812.4	  661.4	 3588.0	...
10449500	  812.2	  660.6	 3587.0	...
10449501	  812.0	  660.6	 3587.0	...
10449502	  812.0	  660.1	 3589.0	...
10449503	  812.0	  659.3	 3592.0	...
10449504	  811.6	  658.5	 3595.0	...
10449505	  811.3	  658.4	 3595.0	...
10449506	  811.1	  658.6	 3594.0	...
10449507	  811.2	  658.5	 3593.0	...
10449508	  811.3	  658.3	 3595.0	...
10449509	  811.8	  658.4	 3598.0	...
10449510	  812.2	  658.7	 3601.0	...
10449511	  812.5	  658.9	 3603.0	...
10449512	  812.3	  658.6	 3605.0	...
10449513	  812.1	  658.4	 3607.0	...
10449514	  812.2	  658.3	 3608.0	...
10449515	  812.2	  658.3	 3608.0	...
10449516	  812.2	  658.3	 3607.0	...
10449517	  811.7	  658.3	 3606.0	...
10449518	  811.4	  658.3	 3606.0	...
10449519	  811.2	  658.3	 3606.0	...
10449520	  811.4	  658.2	 3607.0	...
10449521	  811.7	  658.1	 3608.0	...
10449522	  811.9	  657.4	 3609.0	...
10449523	  812.0	  656.6	 3610.0	...
10449524	  812.0	  655.8	 3612.0	...
10449525	  812.0	  655.5	 3614.0	...
10449526	  812.2	  655.3	 3614.0	...
10449527	  812.5	  655.1	 3614.0	...
10449528	  812.8	  655.0	 3618.0	...
10449529	  812.8	  654.9	 3622.0	...
10449530	  812.8	  654.3	 3626.0	...
10449531	  812.6	  653.4	 3626.0	...
10449532	  812.5	  652.5	 3629.0	...
10449533	  812.4	  652.3	 3631.0	...
10449534	  812.2	  652.5	 3632.0	...
10449535	  812.0	  652.6	 3632.0	...
10449536	  811.9	  651.6	 3633.0	...
10449537	  812.0	  650.6	 3633.0	...
10449538	  812.0	  649.5	 3634.0	...
10449539	  812.0	  649.5	 3633.0	...
10449540	  812.0	  649.5	 3633.0	...
10449541	  812.0	  649.6	 3632.0	...
10449542	  811.6	  649.7	 3631.0	...
10449543	  811.4	  649.8	 3631.0	...
10449544	  811.4	  650.0	 3635.0	...
10449545	  811.6	  650.3	 3640.0	...
10449546	  811.8	  650.4	 3644.0	...
10449547	  811.9	  650.3	 3643.0	...
MSG	10449548 0000 _ Number On
10449548	  811.6	  650.3	 3642.0	...
10449549	  811.1	  650.5	 3642.0	...
10449550	  810.6	  650.2	 3640.0	...
10449551	  810.5	  649.2	 3639.0	...
10449552	  810.4	  648.2	 3640.0	...
10449553	  810.8	  647.8	 3642.0	...
10449554	  811.2	  647.9	 3645.0	...
10449555	  811.7	  647.8	 3646.0	...
10449556	  811.7	  647.7	 3647.0	...
10449557	  811.5	  647.5	 3647.0	...
10449558	  811.3	  647.3	 3649.0	...
10449559	  811.1	  647.3	 3654.0	...
10449560	  811.2	  647.6	 3659.0	...
10449561	  811.4	  647.8	 3661.0	...
10449562	  811.5	  647.6	 3661.0	...
10449563	  811.5	  647.5	 3660.0	...
10449564	  811.4	  647.4	 3661.0	...
10449565	  811.3	  647.5	 3664.0	...
10449566	  811.1	  647.6	 3667.0	...
10449567	  810.8	  647.6	 3666.0	...
10449568	  810.6	  647.5	 3661.0	...
10449569	  810.7	  647.4	 3660.0	...
10449570	  810.7	  647.3	 3663.0	...
10449571	  810.7	  647.5	 3667.0	...
10449572	  810.6	  647.7	 3668.0	...
10449573	  810.5	  647.8	 3664.0	...
10449574	  810.5	  647.4	 3661.0	...
10449575	  810.5	  646.9	 3658.0	...
10449576	  810.5	  646.2	 3658.0	...
10449577	  810.6	  645.8	 3657.0	...
10449578	  810.6	  645.6	 3658.0	...
10449579	  810.6	  644.9	 3659.0	...
10449580	  810.6	  644.2	 3659.0	...
10449581	  810.5	  644.4	 3662.0	...
10449582	  810.6	  645.3	 3664.0	...
10449583	  810.3	  646.2	 3666.0	...
10449584	  809.9	  646.4	 3666.0	...
10449585	  809.4	  646.5	 3667.0	...
10449586	  809.3	  646.4	 3668.0	...
10449587	  809.4	  645.8	 3669.0	...
10449588	  809.7	  645.0	 3671.0	...
10449589	  810.0	  644.3	 3672.0	...
10449590	  810.0	  643.9	 3673.0	...
10449591	  809.4	  643.9	 3674.0	...
10449592	  808.8	  644.2	 3674.0	...
10449593	  808.9	  644.3	 3672.0	...
10449594	  809.5	  644.2	 3674.0	...
10449595	  810.3	  644.2	 3678.0	...
10449596	  810.4	  644.3	 3681.0	...
10449597	  810.1	  644.4	 3679.0	...
10449598	  809.6	  644.7	 3677.0	...
10449599	  809.2	  644.9	 3674.0	...
10449600	  809.3	  645.0	 3673.0	...
10449601	  809.4	  645.1	 3673.0	...
10449602	  809.5	  645.2	 3675.0	...
10449603	  809.5	  644.9	 3677.0	...
10449604	  809.5	  644.6	 3677.0	...
10449605	  809.3	  644.4	 3677.0	...
10449606	  809.1	  644.3	 3677.0	...
10449607	  808.6	  644.2	 3683.0	...
10449608	  808.3	  644.1	 3687.0	...
10449609	  808.2	  644.1	 3691.0	...
10449610	  808.5	  644.0	 3689.0	...
10449611	  808.9	  644.1	 3690.0	...
10449612	  809.3	  644.0	 3691.0	...
10449613	  809.0	  643.8	 3690.0	...
10449614	  808.4	  643.5	 3690.0	...
10449615	  807.9	  643.4	 3692.0	...
10449616	  807.6	  643.5	 3695.0	...
10449617	  807.4	  643.5	 3699.0	...
10449618	  807.4	  643.4	 3701.0	...
10449619	  807.6	  643.2	 3701.0	...
10449620	  807.9	  642.9	 3700.0	...
10449621	  808.1	  642.6	 3698.0	...
10449622	  808.3	  642.0	 3695.0	...
10449623	  808.0	  641.4	 3691.0	...
10449624	  807.7	  641.3	 3688.0	...
10449625	  807.5	  641.7	 3692.0	...
10449626	  807.3	  641.5	 3698.0	...
10449627	  807.1	  640.9	 3700.0	...
10449628	  806.9	  640.4	 3698.0	...
10449629	  806.9	  640.6	 3699.0	...
10449630	  807.0	  640.8	 3703.0	...
10449631	  807.0	  641.1	 3707.0	...
10449632	  806.8	  641.3	 3708.0	...
10449633	  806.7	  641.4	 3709.0	...
10449634	  806.6	  641.2	 3710.0	...
10449635	  806.7	  641.1	 3710.0	...
10449636	  806.8	  641.0	 3710.0	...
10449637	  807.0	  641.0	 3710.0	...
10449638	  807.3	  641.1	 3708.0	...
10449639	  807.6	  640.9	 3705.0	...
10449640	  806.8	  640.7	 3701.0	...
10449641	  805.9	  640.5	 3700.0	...
10449642	  805.5	  640.5	 3700.0	...
10449643	  806.1	  640.3	 3700.0	...
10449644	  806.8	  640.0	 3701.0	...
10449645	  806.8	  639.7	 3700.0	...
10449646	  806.8	  639.6	 3699.0	...
10449647	  806.5	  639.5	 3699.0	...
10449648	  806.3	  639.5	 3701.0	...
10449649	  806.3	  639.6	 3699.0	...
10449650	  806.5	  639.8	 3697.0	...
10449651	  806.6	  639.9	 3697.0	...
10449652	  806.6	  639.6	 3699.0	...
10449653	  806.6	  639.2	 3704.0	...
10449654	  806.6	  638.7	 3706.0	...
10449655	  806.2	  638.5	 3709.0	...
10449656	  805.8	  638.2	 3708.0	...
10449657	  805.2	  638.4	 3708.0	...
10449658	  805.1	  638.9	 3708.0	...
10449659	  805.1	  639.3	 3709.0	...
10449660	  805.3	  639.4	 3709.0	...
10449661	  805.7	  639.3	 3709.0	...
10449662	  806.0	  638.8	 3709.0	...
10449663	  806.1	  638.3	 3709.0	...
10449664	  805.8	  637.9	 3709.0	...
10449665	  805.3	  637.8	 3710.0	...
10449666	  804.8	  637.5	 3707.0	...
10449667	  804.4	  637.2	 3705.0	...
10449668	  804.1	  637.0	 3703.0	...
10449669	  803.9	  637.2	 3704.0	...
10449670	  803.8	  637.5	 3706.0	...
10449671	  803.4	  637.7	 3709.0	...
10449672	  803.3	  637.7	 3711.0	...
10449673	  803.6	  637.7	 3711.0	...
10449674	  804.2	  637.2	 3711.0	...
10449675	  805.0	  636.7	 3711.0	...
10449676	  805.3	  636.5	 3711.0	...
10449677	  804.9	  636.6	 3711.0	...
10449678	  804.2	  636.8	 3710.0	...
10449679	  803.4	  636.8	 3710.0	...
10449680	  803.2	  636.6	 3708.0	...
10449681	  803.0	  636.4	 3708.0	...
10449682	  803.0	  636.3	 3708.0	...
10449683	  803.2	  636.3	 3708.0	...
10449684	  803.3	  636.3	 3709.0	...
10449685	  803.2	  636.3	 3713.0	...
10449686	  802.9	  636.9	 3717.0	...
10449687	  803.0	  637.6	 3720.0	...
10449688	  803.4	  638.4	 3718.0	...
10449689	  803.8	  638.6	 3715.0	...
10449690	  803.9	  638.7	 3712.0	...
10449691	  803.5	  638.8	 3710.0	...
10449692	  803.1	  638.8	 3709.0	...
10449693	  802.7	  638.9	 3708.0	...
10449694	  802.7	  638.9	 3706.0	...
10449695	  802.7	  638.8	 3702.0	...
10449696	  802.7	  638.8	 3697.0	...
10449697	  802.5	  638.4	 3696.0	...
10449698	  802.3	  638.0	 3699.0	...
10449699	  802.2	  637.6	 3703.0	...
10449700	  802.2	  637.4	 3705.0	...
10449701	  802.2	  637.1	 3707.0	...
10449702	  802.3	  637.4	 3708.0	...
10449703	  802.3	  637.9	 3707.0	...
10449704	  802.4	  638.1	 3706.0	...
10449705	  802.4	  637.9	 3706.0	...
10449706	  802.4	  637.7	 3705.0	...
10449707	  802.3	  637.6	 3705.0	...
10449708	  802.3	  637.3	 3705.0	...
10449709	  802.2	  637.1	 3705.0	...
10449710	  802.1	  636.8	 3705.0	...
10449711	  802.1	  636.6	 3706.0	...
10449712	  802.2	  637.2	 3707.0	...
10449713	  802.1	  637.9	 3708.0	...
10449714	  801.8	  638.6	 3708.0	...
10449715	  801.5	  638.3	 3707.0	...
10449716	  801.2	  638.2	 3706.0	...
10449717	  801.1	  638.1	 3707.0	...
10449718	  801.2	  638.0	 3707.0	...
10449719	  801.5	  637.9	 3708.0	...
10449720	  801.7	  637.5	 3710.0	...
10449721	  801.6	  637.3	 3714.0	...
10449722	  801.5	  637.0	 3717.0	...
10449723	  801.4	  636.8	 3717.0	...
10449724	  801.3	  636.6	 3715.0	...
10449725	  801.3	  636.5	 3714.0	...
10449726	  801.3	  636.7	 3714.0	...
10449727	  801.5	  636.9	 3713.0	...
10449728	  801.7	  637.0	 3710.0	...
10449729	  801.6	  637.1	 3709.0	...
10449730	  801.3	  637.2	 3710.0	...
10449731	  801.1	  637.2	 3710.0	...
10449732	  801.0	  637.0	 3710.0	...
10449733	  800.7	  636.8	 3709.0	...
10449734	  800.3	  636.7	 3709.0	...
10449735	  799.9	  636.8	 3709.0	...
10449736	  799.9	  636.9	 3708.0	...
10449737	  799.9	  637.1	 3708.0	...
10449738	  799.9	  637.2	 3708.0	...
10449739	  799.9	  637.1	 3707.0	...
10449740	  799.8	  636.9	 3707.0	...
10449741	  799.8	  636.6	 3707.0	...
10449742	  799.7	  636.3	 3709.0	...
10449743	  799.7	  636.1	 3707.0	...
10449744	  799.6	  636.4	 3705.0	...
10449745	  799.6	  636.6	 3703.0	...
10449746	  799.7	  636.7	 3705.0	...
10449747	  800.0	  636.5	 3708.0	...
10449748	  800.5	  636.9	 3710.0	...
10449749	  800.8	  637.4	 3712.0	...
10449750	  801.1	  637.9	 3712.0	...
10449751	  801.2	  637.9	 3712.0	...
10449752	  801.1	  637.8	 3711.0	...
10449753	  801.1	  637.6	 3710.0	...
10449754	  801.1	  636.8	 3710.0	...
10449755	  801.0	  636.2	 3711.0	...
10449756	  800.6	  635.7	 3711.0	...
10449757	  800.3	  635.8	 3709.0	...
10449758	  800.3	  636.0	 3708.0	...
10449759	  800.2	  636.0	 3708.0	...
10449760	  800.2	  635.9	 3710.0	...
10449761	  800.1	  635.7	 3712.0	...
10449762	  800.4	  635.6	 3709.0	...
10449763	  800.7	  635.5	 3704.0	...
10449764	  801.0	  635.3	 3700.0	...
10449765	  800.9	  635.4	 3702.0	...
10449766	  800.7	  635.3	 3705.0	...
10449767	  800.5	  635.0	 3709.0	...
10449768	  800.4	  634.8	 3711.0	...
10449769	  800.6	  634.6	 3712.0	...
10449770	  800.6	  634.4	 3711.0	...
10449771	  800.3	  634.2	 3711.0	...
10449772	  800.1	  634.7	 3709.0	...
10449773	  799.9	  635.4	 3707.0	...
10449774	  799.8	  636.0	 3706.0	...
10449775	  799.8	  635.9	 3707.0	...
10449776	  799.9	  636.1	 3707.0	...
10449777	  800.1	  636.4	 3707.0	...
10449778	  800.3	  636.5	 3708.0	...
10449779	  800.4	  635.8	 3710.0	...
10449780	  800.3	  635.4	 3712.0	...
10449781	  800.1	  635.2	 3713.0	...
10449782	  799.9	  635.5	 3712.0	...
10449783	  799.9	  635.6	 3709.0	...
10449784	  799.9	  635.6	 3706.0	...
10449785	  799.8	  635.6	 3707.0	...
10449786	  799.7	  635.6	 3711.0	...
10449787	  799.5	  635.5	 3715.0	...
10449788	  799.3	  635.3	 3715.0	...
10449789	  799.1	  634.9	 3716.0	...
10449790	  799.0	  634.7	 3717.0	...
10449791	  799.2	  635.1	 3717.0	...
10449792	  799.4	  635.7	 3718.0	...
10449793	  799.6	  635.9	 3718.0	...
10449794	  799.5	  635.7	 3718.0	...
10449795	  799.5	  635.5	 3718.0	...
10449796	  799.5	  635.2	 3718.0	...
10449797	  799.5	  634.7	 3719.0	...
10449798	  799.5	  634.1	 3719.0	...
10449799	  799.5	  634.0	 3718.0	...
10449800	  799.5	  634.0	 3718.0	...
10449801	  799.4	  634.0	 3716.0	...
10449802	  799.7	  633.8	 3714.0	...
10449803	  800.1	  633.4	 3712.0	...
10449804	  800.0	  633.1	 3712.0	...
10449805	  799.4	  633.0	 3712.0	...
10449806	  798.9	  633.2	 3713.0	...
10449807	  799.0	  633.5	 3713.0	...
10449808	  798.9	  633.9	 3712.0	...
10449809	  798.9	  633.9	 3710.0	...
10449810	  799.0	  633.7	 3711.0	...
10449811	  799.2	  633.4	 3716.0	...
10449812	  799.6	  633.4	 3721.0	...
10449813	  799.7	  633.4	 3720.0	...
10449814	  799.9	  633.4	 3716.0	...
10449815	  799.4	  633.3	 3713.0	...
10449816	  799.0	  633.1	 3713.0	...
10449817	  799.0	  632.8	 3711.0	...
10449818	  799.5	  632.7	 3708.0	...
10449819	  800.2	  632.6	 3706.0	...
10449820	  800.4	  632.7	 3706.0	...
10449821	  800.7	  632.8	 3706.0	...
10449822	  800.7	  633.2	 3709.0	...
10449823	  800.2	  633.7	 3713.0	...
10449824	  799.9	  634.6	 3716.0	...
10449825	  799.5	  635.2	 3717.0	...
10449826	  799.6	  635.3	 3717.0	...
EFIX R   10449164	10449826	663	  804.6	  685.2	   3533
SSACC R  10449827
10449827	  798.6	  635.1	 3718.0	...
10449828	  797.0	  635.1	 3718.0	...
10449829	  794.4	  634.2	 3718.0	...
10449830	  792.2	  632.3	 3718.0	...
10449831	  789.4	  630.2	 3717.0	...
10449832	  787.3	  629.1	 3717.0	...
10449833	  785.0	  627.3	 3720.0	...
10449834	  783.1	  625.3	 3723.0	...
10449835	  781.5	  622.5	 3725.0	...
10449836	  780.6	  620.7	 3725.0	...
10449837	  780.4	  618.3	 3725.0	...
ESACC R  10449827	10449837	11	  798.6	  635.1	  780.4	  618.3	   0.53	     56
SFIX R   10449838
10449838	  780.3	  616.6	 3725.0	...
10449839	  780.3	  615.7	 3726.0	...
10449840	  781.1	  615.4	 3727.0	...
10449841	  782.0	  614.8	 3726.0	...
10449842	  782.8	  614.2	 3726.0	...
10449843	  783.6	  613.7	 3725.0	...
10449844	  784.3	  613.9	 3725.0	...
10449845	  785.8	  614.2	 3727.0	...
10449846	  786.6	  615.1	 3729.0	...
10449847	  787.6	  616.3	 3730.0	...
10449848	  788.2	  617.6	 3730.0	...
10449849	  789.0	  618.4	 3730.0	...
10449850	  789.7	  618.9	 3731.0	...
10449851	  790.0	  619.2	 3733.0	...
10449852	  790.1	  619.3	 3733.0	...
10449853	  790.2	  619.5	 3732.0	...
10449854	  790.0	  620.2	 3730.0	...
10449855	  789.7	  620.9	 3730.0	...
10449856	  789.4	  621.5	 3732.0	...
10449857	  789.4	  621.5	 3735.0	...
10449858	  789.5	  621.5	 3735.0	...
10449859	  789.6	  621.6	 3733.0	...
10449860	  789.7	  621.7	 3732.0	...
10449861	  789.4	  621.8	 3731.0	...
10449862	  789.0	  621.9	 3731.0	...
10449863	  788.7	  622.0	 3730.0	...
10449864	  788.4	  622.3	 3729.0	...
MSG	10449865 0000 _ Number Off
10449865	  788.3	  622.6	 3728.0	...
10449866	  788.2	  622.9	 3729.0	...
10449867	  788.5	  622.9	 3730.0	...
10449868	  788.9	  623.0	 3732.0	...
10449869	  788.7	  622.7	 3732.0	...
10449870	  788.2	  622.4	 3733.0	...
10449871	  787.7	  622.1	 3733.0	...
10449872	  787.7	  622.1	 3733.0	...
10449873	  787.7	  622.2	 3735.0	...
10449874	  787.6	  622.2	 3737.0	...
10449875	  787.6	  622.2	 3740.0	...
10449876	  787.6	  622.3	 3740.0	...
10449877	  787.7	  622.3	 3740.0	...
10449878	  787.9	  622.4	 3740.0	...
10449879	  788.0	  622.4	 3739.0	...
10449880	  788.0	  622.6	 3739.0	...
10449881	  788.1	  622.7	 3738.0	...
10449882	  788.3	  622.4	 3739.0	...
10449883	  788.5	  622.0	 3739.0	...
10449884	  788.4	  621.6	 3738.0	...
10449885	  788.2	  621.6	 3738.0	...
10449886	  788.1	  621.6	 3737.0	...
10449887	  788.5	  621.5	 3737.0	...
10449888	  788.8	  621.5	 3737.0	...
10449889	  789.1	  621.3	 3737.0	...
10449890	  789.0	  621.2	 3738.0	...
10449891	  789.0	  621.1	 3739.0	...
10449892	  789.1	  621.1	 3740.0	...
10449893	  789.2	  621.0	 3741.0	...
10449894	  789.1	  620.7	 3742.0	...
10449895	  788.9	  620.5	 3744.0	...
10449896	  788.6	  620.5	 3746.0	...
10449897	  788.5	  620.8	 3744.0	...
10449898	  788.8	  620.8	 3740.0	...
10449899	  789.3	  620.6	 3736.0	...
10449900	  789.7	  620.5	 3735.0	...
10449901	  789.7	  620.3	 3735.0	...
10449902	  789.2	  620.2	 3736.0	...
10449903	  788.7	  620.2	 3737.0	...
10449904	  788.3	  620.4	 3739.0	...
10449905	  788.4	  620.6	 3739.0	...
10449906	  788.6	  620.7	 3740.0	...
10449907	  788.7	  621.1	 3740.0	...
10449908	  788.8	  621.4	 3740.0	...
10449909	  788.9	  621.1	 3739.0	...
10449910	  788.9	  620.7	 3738.0	...
10449911	  789.0	  620.3	 3741.0	...
10449912	  789.0	  620.3	 3745.0	...
10449913	  789.2	  620.3	 3749.0	...
10449914	  789.6	  620.2	 3747.0	...
10449915	  790.0	  620.3	 3744.0	...
10449916	  789.9	  620.3	 3743.0	...
10449917	  789.3	  620.3	 3745.0	...
10449918	  788.7	  619.9	 3748.0	...
10449919	  788.5	  619.8	 3750.0	...
10449920	  788.4	  619.7	 3751.0	...
10449921	  788.4	  620.2	 3752.0	...
10449922	  788.2	  620.6	 3751.0	...
10449923	  788.1	  620.7	 3751.0	...
10449924	  787.9	  620.2	 3751.0	...
10449925	  787.8	  619.7	 3747.0	...
10449926	  787.7	  619.3	 3744.0	...
10449927	  787.5	  619.3	 3741.0	...
10449928	  787.3	  619.8	 3741.0	...
10449929	  787.2	  620.6	 3742.0	...
10449930	  787.3	  621.5	 3742.0	...
10449931	  787.5	  621.3	 3742.0	...
10449932	  787.6	  620.7	 3742.0	...
10449933	  787.9	  620.1	 3740.0	...
10449934	  788.0	  619.9	 3737.0	...
10449935	  788.0	  619.8	 3734.0	...
10449936	  787.7	  619.7	 3733.0	...
10449937	  787.5	  619.9	 3732.0	...
10449938	  787.5	  620.2	 3731.0	...
10449939	  787.9	  620.5	 3730.0	...
10449940	  788.3	  620.7	 3730.0	...
10449941	  788.6	  620.8	 3730.0	...
10449942	  788.7	  620.8	 3729.0	...
10449943	  788.8	  620.8	 3728.0	...
10449944	  788.6	  620.9	 3726.0	...
10449945	  788.1	  620.8	 3725.0	...
10449946	  787.6	  620.7	 3727.0	...
10449947	  787.4	  620.7	 3730.0	...
10449948	  787.4	  621.1	 3731.0	...
10449949	  787.5	  621.4	 3729.0	...
10449950	  787.8	  621.0	 3728.0	...
10449951	  788.0	  620.4	 3728.0	...
10449952	  788.3	  619.8	 3729.0	...
10449953	  788.8	  619.8	 3730.0	...
10449954	  789.2	  620.0	 3732.0	...
10449955	  788.7	  620.3	 3733.0	...
10449956	  787.9	  620.6	 3733.0	...
10449957	  787.2	  620.8	 3731.0	...
10449958	  787.1	  620.9	 3731.0	...
10449959	  787.0	  621.0	 3730.0	...
10449960	  787.3	  621.0	 3729.0	...
10449961	  787.7	  621.1	 3727.0	...
10449962	  788.5	  621.1	 3726.0	...
10449963	  788.8	  621.1	 3726.0	...
10449964	  789.0	  620.8	 3725.0	...
10449965	  788.9	  620.6	 3723.0	...
10449966	  788.5	  620.7	 3721.0	...
10449967	  788.2	  620.9	 3722.0	...
10449968	  788.2	  620.7	 3723.0	...
10449969	  788.5	  620.3	 3724.0	...
10449970	  788.7	  620.4	 3722.0	...
10449971	  788.0	  620.8	 3719.0	...
10449972	  787.3	  621.5	 3720.0	...
10449973	  786.5	  621.8	 3723.0	...
10449974	  787.1	  622.0	 3727.0	...
10449975	  787.7	  621.9	 3728.0	...
10449976	  788.2	  621.5	 3729.0	...
10449977	  788.0	  621.1	 3732.0	...
10449978	  787.8	  620.7	 3735.0	...
10449979	  787.6	  620.7	 3734.0	...
10449980	  787.4	  620.6	 3731.0	...
10449981	  787.6	  620.5	 3729.0	...
10449982	  788.2	  620.3	 3730.0	...
10449983	  788.9	  620.2	 3733.0	...
10449984	  789.3	  620.3	 3734.0	...
10449985	  789.4	  620.5	 3730.0	...
10449986	  789.3	  620.6	 3727.0	...
10449987	  789.1	  620.7	 3723.0	...
10449988	  788.8	  620.6	 3724.0	...
10449989	  788.4	  620.5	 3725.0	...
10449990	  788.1	  620.4	 3728.0	...
10449991	  788.2	  621.0	 3732.0	...
10449992	  788.3	  621.5	 3728.0	...
10449993	  788.6	  621.5	 3722.0	...
10449994	  788.8	  621.1	 3714.0	...
10449995	  789.1	  620.7	 3712.0	...
10449996	  789.2	  620.6	 3716.0	...
10449997	  789.3	  620.4	 3721.0	...
10449998	  789.4	  620.4	 3724.0	...
10449999	  789.1	  620.4	 3721.0	...
10450000	  788.7	  620.6	 3718.0	...
10450001	  788.5	  620.6	 3718.0	...
10450002	  788.7	  620.6	 3719.0	...
10450003	  788.7	  620.6	 3720.0	...
10450004	  788.6	  620.6	 3719.0	...
10450005	  788.1	  620.8	 3718.0	...
10450006	  787.9	  621.1	 3717.0	...
10450007	  787.8	  621.6	 3718.0	...
10450008	  787.9	  621.9	 3717.0	...
10450009	  788.1	  622.2	 3717.0	...
10450010	  787.9	  621.7	 3720.0	...
10450011	  787.7	  621.1	 3724.0	...
10450012	  787.7	  620.3	 3723.0	...
10450013	  787.9	  620.2	 3719.0	...
10450014	  788.1	  619.9	 3715.0	...
10450015	  788.1	  619.8	 3714.0	...
10450016	  788.2	  620.0	 3713.0	...
10450017	  788.2	  620.3	 3712.0	...
10450018	  788.2	  620.1	 3712.0	...
10450019	  788.1	  619.7	 3713.0	...
10450020	  788.1	  619.3	 3713.0	...
10450021	  788.3	  619.4	 3713.0	...
10450022	  788.6	  619.4	 3714.0	...
10450023	  788.9	  619.3	 3714.0	...
10450024	  788.9	  619.2	 3714.0	...
10450025	  788.4	  619.3	 3713.0	...
10450026	  787.9	  619.7	 3712.0	...
10450027	  787.3	  620.1	 3717.0	...
10450028	  787.3	  620.4	 3722.0	...
10450029	  787.2	  620.7	 3725.0	...
10450030	  787.0	  621.0	 3724.0	...
10450031	  787.0	  621.4	 3723.0	...
10450032	  786.9	  621.5	 3721.0	...
10450033	  787.1	  621.5	 3717.0	...
10450034	  787.2	  621.2	 3713.0	...
10450035	  787.1	  620.8	 3710.0	...
10450036	  787.0	  620.2	 3707.0	...
10450037	  787.0	  620.1	 3704.0	...
10450038	  787.1	  620.5	 3703.0	...
10450039	  787.1	  621.0	 3701.0	...
10450040	  787.3	  621.5	 3701.0	...
10450041	  787.4	  621.5	 3700.0	...
10450042	  787.5	  621.4	 3700.0	...
10450043	  787.5	  621.1	 3699.0	...
10450044	  787.4	  621.0	 3699.0	...
10450045	  787.4	  620.8	 3702.0	...
10450046	  787.4	  620.8	 3704.0	...
10450047	  787.3	  620.7	 3703.0	...
10450048	  787.3	  620.5	 3700.0	...
10450049	  787.4	  620.0	 3699.0	...
10450050	  787.3	  619.7	 3700.0	...
10450051	  787.4	  619.3	 3700.0	...
10450052	  787.4	  619.3	 3697.0	...
10450053	  787.3	  619.4	 3696.0	...
10450054	  787.2	  619.5	 3696.0	...
10450055	  787.5	  619.4	 3696.0	...
10450056	  787.9	  619.6	 3697.0	...
10450057	  788.2	  620.0	 3698.0	...
10450058	  787.9	  620.4	 3697.0	...
10450059	  787.4	  620.5	 3696.0	...
10450060	  787.2	  620.5	 3693.0	...
10450061	  786.7	  621.1	 3692.0	...
10450062	  786.2	  621.6	 3691.0	...
10450063	  785.8	  622.0	 3691.0	...
10450064	  785.7	  621.7	 3691.0	...
10450065	  786.0	  621.4	 3691.0	...
10450066	  786.4	  621.4	 3691.0	...
10450067	  787.0	  621.5	 3691.0	...
10450068	  787.1	  621.6	 3690.0	...
10450069	  787.3	  621.6	 3690.0	...
10450070	  787.3	  621.4	 3691.0	...
10450071	  787.2	  621.3	 3694.0	...
10450072	  787.1	  621.1	 3696.0	...
10450073	  787.0	  621.0	 3699.0	...
MSG	10450074 0000 _ Number On
10450074	  787.1	  621.0	 3699.0	...
10450075	  787.1	  620.9	 3699.0	...
10450076	  787.1	  620.5	 3698.0	...
10450077	  786.9	  620.2	 3698.0	...
10450078	  786.7	  620.3	 3698.0	...
10450079	  786.6	  620.8	 3698.0	...
10450080	  786.7	  621.3	 3696.0	...
10450081	  786.9	  621.6	 3693.0	...
10450082	  787.0	  621.0	 3691.0	...
10450083	  787.1	  620.3	 3692.0	...
10450084	  787.3	  620.0	 3694.0	...
10450085	  787.5	  620.4	 3695.0	...
10450086	  787.6	  620.9	 3695.0	...
10450087	  787.4	  621.0	 3695.0	...
10450088	  787.0	  621.1	 3693.0	...
10450089	  786.5	  620.9	 3689.0	...
10450090	  786.2	  620.6	 3685.0	...
10450091	  786.2	  620.5	 3685.0	...
10450092	  786.3	  620.8	 3687.0	...
10450093	  786.6	  621.2	 3689.0	...
10450094	  786.8	  621.4	 3689.0	...
10450095	  786.6	  621.5	 3689.0	...
10450096	  786.4	  621.5	 3689.0	...
10450097	  786.2	  621.6	 3688.0	...
10450098	  786.3	  621.7	 3689.0	...
10450099	  786.4	  621.9	 3689.0	...
10450100	  786.9	  622.0	 3690.0	...
10450101	  787.4	  622.0	 3687.0	...
10450102	  787.8	  621.8	 3683.0	...
10450103	  787.5	  621.5	 3680.0	...
10450104	  787.1	  621.1	 3681.0	...
10450105	  786.9	  620.7	 3684.0	...
10450106	  786.9	  620.8	 3686.0	...
10450107	  787.0	  620.9	 3686.0	...
10450108	  787.2	  621.6	 3684.0	...
10450109	  787.4	  622.4	 3683.0	...
10450110	  787.4	  623.4	 3684.0	...
10450111	  786.7	  623.8	 3684.0	...
10450112	  786.0	  624.0	 3682.0	...
10450113	  785.3	  623.2	 3680.0	...
10450114	  785.4	  622.5	 3680.0	...
10450115	  785.6	  621.9	 3681.0	...
10450116	  785.9	  622.3	 3681.0	...
10450117	  786.2	  622.7	 3682.0	...
10450118	  786.2	  622.4	 3683.0	...
10450119	  786.1	  622.0	 3682.0	...
10450120	  786.0	  621.7	 3682.0	...
10450121	  785.9	  621.9	 3683.0	...
10450122	  786.1	  621.8	 3684.0	...
10450123	  786.4	  621.7	 3685.0	...
10450124	  786.8	  622.0	 3685.0	...
10450125	  786.8	  622.4	 3685.0	...
10450126	  786.8	  622.7	 3685.0	...
10450127	  786.8	  622.6	 3686.0	...
10450128	  787.0	  622.3	 3686.0	...
10450129	  787.2	  622.0	 3685.0	...
10450130	  786.9	  622.0	 3685.0	...
10450131	  786.4	  622.4	 3684.0	...
10450132	  785.9	  622.9	 3682.0	...
10450133	  785.8	  622.7	 3678.0	...
10450134	  785.8	  622.3	 3675.0	...
10450135	  785.8	  622.0	 3675.0	...
10450136	  786.0	  622.3	 3678.0	...
10450137	  786.1	  622.8	 3680.0	...
10450138	  786.1	  623.1	 3682.0	...
10450139	  786.0	  623.4	 3682.0	...
10450140	  785.9	  623.6	 3681.0	...
10450141	  785.7	  623.4	 3679.0	...
10450142	  785.6	  623.3	 3677.0	...
10450143	  785.4	  623.0	 3676.0	...
10450144	  785.4	  622.8	 3675.0	...
10450145	  785.4	  622.7	 3675.0	...
10450146	  785.4	  622.6	 3675.0	...
10450147	  785.4	  622.6	 3672.0	...
10450148	  785.4	  622.7	 3670.0	...
10450149	  785.4	  622.7	 3669.0	...
10450150	  785.6	  622.7	 3671.0	...
10450151	  785.5	  622.4	 3670.0	...
10450152	  785.4	  622.2	 3669.0	...
10450153	  785.3	  622.5	 3667.0	...
10450154	  785.3	  623.0	 3666.0	...
10450155	  785.3	  623.5	 3666.0	...
10450156	  785.2	  623.6	 3666.0	...
10450157	  785.1	  623.6	 3670.0	...
10450158	  784.9	  623.7	 3674.0	...
10450159	  784.7	  623.6	 3678.0	...
10450160	  784.6	  623.6	 3676.0	...
10450161	  784.5	  623.8	 3674.0	...
10450162	  784.3	  623.4	 3673.0	...
10450163	  784.1	  622.7	 3672.0	...
10450164	  784.2	  622.0	 3672.0	...
10450165	  784.5	  621.9	 3669.0	...
10450166	  784.6	  621.9	 3663.0	...
10450167	  784.5	  621.9	 3657.0	...
10450168	  784.1	  622.4	 3657.0	...
10450169	  783.8	  623.0	 3659.0	...
10450170	  783.6	  623.5	 3660.0	...
10450171	  783.8	  623.2	 3658.0	...
10450172	  784.2	  622.8	 3659.0	...
10450173	  784.4	  622.5	 3662.0	...
10450174	  784.7	  622.5	 3664.0	...
10450175	  784.8	  622.2	 3665.0	...
10450176	  785.0	  621.9	 3664.0	...
10450177	  785.2	  621.7	 3662.0	...
10450178	  785.3	  621.7	 3659.0	...
10450179	  785.0	  621.8	 3656.0	...
10450180	  784.7	  621.9	 3654.0	...
10450181	  784.6	  622.1	 3654.0	...
10450182	  784.8	  622.4	 3655.0	...
10450183	  784.6	  622.4	 3656.0	...
10450184	  784.4	  622.2	 3656.0	...
10450185	  784.2	  622.0	 3655.0	...
10450186	  784.4	  622.0	 3654.0	...
10450187	  784.4	  621.8	 3653.0	...
10450188	  784.5	  621.6	 3655.0	...
10450189	  784.5	  622.0	 3657.0	...
10450190	  784.3	  622.5	 3655.0	...
10450191	  784.2	  622.9	 3651.0	...
10450192	  783.9	  622.8	 3649.0	...
10450193	  783.9	  623.2	 3651.0	...
10450194	  784.0	  623.7	 3652.0	...
10450195	  784.1	  624.0	 3654.0	...
10450196	  784.1	  623.4	 3655.0	...
10450197	  784.1	  623.0	 3657.0	...
10450198	  784.0	  622.8	 3657.0	...
10450199	  784.0	  622.6	 3657.0	...
10450200	  783.9	  622.3	 3657.0	...
10450201	  783.6	  621.8	 3657.0	...
10450202	  783.3	  621.7	 3654.0	...
10450203	  783.2	  621.6	 3650.0	...
10450204	  783.3	  622.3	 3647.0	...
10450205	  783.3	  622.9	 3647.0	...
10450206	  783.6	  623.1	 3647.0	...
10450207	  783.7	  622.5	 3650.0	...
10450208	  783.8	  621.9	 3653.0	...
10450209	  783.8	  622.3	 3656.0	...
10450210	  783.8	  622.9	 3656.0	...
10450211	  784.0	  623.5	 3651.0	...
10450212	  784.1	  623.6	 3645.0	...
10450213	  784.1	  623.3	 3645.0	...
10450214	  783.9	  622.9	 3650.0	...
10450215	  783.8	  622.5	 3655.0	...
10450216	  783.8	  622.6	 3654.0	...
10450217	  783.9	  622.8	 3651.0	...
10450218	  784.0	  623.0	 3648.0	...
10450219	  784.0	  623.0	 3648.0	...
10450220	  784.0	  623.0	 3648.0	...
10450221	  783.9	  622.9	 3649.0	...
10450222	  783.9	  623.2	 3649.0	...
10450223	  784.0	  623.4	 3648.0	...
10450224	  784.0	  623.3	 3648.0	...
10450225	  783.8	  622.8	 3648.0	...
10450226	  783.9	  622.4	 3647.0	...
10450227	  784.2	  622.4	 3646.0	...
10450228	  784.3	  622.6	 3645.0	...
10450229	  784.3	  622.8	 3645.0	...
10450230	  784.2	  622.8	 3647.0	...
10450231	  784.1	  622.5	 3650.0	...
10450232	  783.9	  622.1	 3653.0	...
10450233	  783.8	  621.8	 3653.0	...
10450234	  784.1	  621.9	 3653.0	...
10450235	  784.3	  621.9	 3652.0	...
10450236	  784.7	  621.7	 3656.0	...
10450237	  784.8	  621.5	 3661.0	...
10450238	  784.5	  621.7	 3662.0	...
10450239	  784.2	  622.3	 3659.0	...
10450240	  783.8	  622.9	 3655.0	...
10450241	  783.8	  623.2	 3655.0	...
10450242	  783.8	  623.2	 3657.0	...
10450243	  783.8	  623.1	 3660.0	...
10450244	  783.9	  623.0	 3663.0	...
10450245	  784.3	  622.9	 3662.0	...
10450246	  784.7	  623.0	 3659.0	...
10450247	  785.2	  623.1	 3657.0	...
10450248	  785.2	  623.3	 3656.0	...
10450249	  784.9	  623.4	 3655.0	...
10450250	  784.5	  623.5	 3654.0	...
10450251	  784.0	  623.0	 3653.0	...
10450252	  783.8	  622.4	 3653.0	...
10450253	  783.7	  621.8	 3652.0	...
10450254	  783.7	  621.7	 3651.0	...
10450255	  783.7	  621.6	 3650.0	...
10450256	  783.7	  621.5	 3650.0	...
10450257	  783.7	  621.5	 3653.0	...
10450258	  783.5	  622.4	 3656.0	...
10450259	  783.4	  623.2	 3657.0	...
10450260	  783.1	  623.6	 3654.0	...
10450261	  782.9	  623.0	 3652.0	...
10450262	  783.4	  622.4	 3653.0	...
10450263	  784.0	  622.3	 3653.0	...
10450264	  784.8	  622.2	 3653.0	...
10450265	  785.1	  622.3	 3653.0	...
10450266	  784.7	  622.3	 3650.0	...
10450267	  784.2	  622.4	 3646.0	...
10450268	  783.7	  622.4	 3641.0	...
10450269	  783.7	  622.9	 3641.0	...
10450270	  783.9	  623.5	 3642.0	...
10450271	  784.0	  624.1	 3642.0	...
10450272	  783.6	  624.4	 3643.0	...
10450273	  783.1	  624.4	 3646.0	...
10450274	  783.3	  624.1	 3650.0	...
10450275	  784.0	  623.8	 3655.0	...
10450276	  784.1	  623.6	 3655.0	...
10450277	  783.6	  623.6	 3652.0	...
10450278	  783.1	  623.8	 3648.0	...
10450279	  783.1	  623.9	 3645.0	...
10450280	  783.0	  624.1	 3646.0	...
10450281	  783.0	  624.2	 3648.0	...
10450282	  783.2	  623.8	 3648.0	...
10450283	  783.4	  623.4	 3647.0	...
10450284	  783.5	  622.8	 3646.0	...
10450285	  783.4	  622.8	 3646.0	...
10450286	  783.4	  623.0	 3648.0	...
10450287	  783.3	  623.2	 3649.0	...
10450288	  783.6	  623.3	 3648.0	...
10450289	  784.0	  623.3	 3646.0	...
10450290	  784.4	  623.9	 3644.0	...
10450291	  784.4	  624.5	 3644.0	...
10450292	  784.0	  624.6	 3644.0	...
10450293	  783.5	  624.1	 3643.0	...
10450294	  783.1	  623.5	 3642.0	...
10450295	  783.0	  623.2	 3641.0	...
10450296	  783.5	  622.8	 3644.0	...
10450297	  784.1	  622.4	 3645.0	...
10450298	  784.3	  622.0	 3647.0	...
10450299	  783.8	  622.1	 3645.0	...
10450300	  783.3	  622.7	 3644.0	...
10450301	  783.2	  623.2	 3644.0	...
10450302	  783.3	  623.8	 3645.0	...
10450303	  783.3	  623.7	 3647.0	...
10450304	  783.4	  623.7	 3648.0	...
10450305	  783.5	  623.6	 3649.0	...
10450306	  783.6	  623.7	 3649.0	...
10450307	  783.6	  623.8	 3648.0	...
10450308	  783.4	  623.9	 3648.0	...
10450309	  783.5	  623.8	 3648.0	...
10450310	  783.6	  623.7	 3649.0	...
10450311	  783.4	  623.4	 3649.0	...
10450312	  783.1	  623.4	 3649.0	...
10450313	  783.1	  623.3	 3649.0	...
10450314	  783.9	  623.3	 3649.0	...
10450315	  784.6	  622.7	 3649.0	...
10450316	  784.9	  622.1	 3649.0	...
10450317	  784.8	  621.6	 3649.0	...
10450318	  784.7	  621.7	 3649.0	...
10450319	  784.7	  621.8	 3649.0	...
10450320	  783.9	  622.2	 3649.0	...
10450321	  783.1	  623.0	 3647.0	...
10450322	  782.5	  623.7	 3646.0	...
10450323	  782.7	  623.4	 3646.0	...
10450324	  782.9	  622.9	 3649.0	...
10450325	  783.1	  622.3	 3649.0	...
10450326	  783.3	  622.5	 3648.0	...
10450327	  783.4	  622.6	 3646.0	...
10450328	  783.4	  622.8	 3649.0	...
10450329	  783.2	  622.8	 3652.0	...
10450330	  783.1	  622.8	 3656.0	...
10450331	  783.1	  622.7	 3657.0	...
10450332	  782.8	  622.6	 3657.0	...
10450333	  782.7	  622.3	 3656.0	...
10450334	  782.9	  622.2	 3655.0	...
10450335	  783.2	  622.4	 3655.0	...
10450336	  783.0	  622.6	 3654.0	...
10450337	  782.6	  622.7	 3653.0	...
10450338	  782.3	  622.5	 3653.0	...
10450339	  782.6	  622.3	 3653.0	...
10450340	  782.8	  622.1	 3655.0	...
10450341	  783.0	  621.9	 3657.0	...
10450342	  783.3	  621.5	 3657.0	...
10450343	  783.7	  621.4	 3655.0	...
10450344	  783.3	  622.0	 3653.0	...
10450345	  782.5	  622.7	 3648.0	...
10450346	  782.1	  623.4	 3643.0	...
10450347	  782.4	  623.4	 3643.0	...
10450348	  782.6	  623.3	 3647.0	...
10450349	  782.4	  623.2	 3651.0	...
10450350	  782.1	  623.1	 3653.0	...
10450351	  781.8	  623.0	 3656.0	...
10450352	  782.4	  622.8	 3659.0	...
EFIX R   10449838	10450352	515	  786.1	  621.6	   3691
SSACC R  10450353
10450353	  784.1	  622.2	 3660.0	...
10450354	  785.9	  621.6	 3660.0	...
10450355	  788.5	  620.6	 3660.0	...
10450356	  790.6	  620.1	 3660.0	...
10450357	  793.5	  619.0	 3660.0	...
10450358	  796.2	  618.3	 3660.0	...
10450359	  799.1	  616.9	 3660.0	...
10450360	  801.9	  615.8	 3660.0	...
10450361	  804.2	  614.6	 3661.0	...
10450362	  806.1	  613.6	 3662.0	...
ESACC R  10450353	10450362	10	  784.1	  622.2	  806.1	  613.6	   0.50	     56
SFIX R   10450363
10450363	  807.2	  612.8	 3660.0	...
10450364	  807.2	  612.0	 3656.0	...
10450365	  806.6	  611.7	 3653.0	...
10450366	  805.6	  611.4	 3651.0	...
10450367	  804.6	  610.3	 3650.0	...
10450368	  804.0	  609.4	 3653.0	...
10450369	  803.9	  608.2	 3658.0	...
10450370	  803.0	  608.2	 3664.0	...
10450371	  801.7	  609.4	 3665.0	...
10450372	  800.2	  610.8	 3665.0	...
10450373	  799.5	  612.0	 3665.0	...
10450374	  798.9	  611.9	 3664.0	...
10450375	  798.6	  611.8	 3663.0	...
10450376	  798.3	  611.8	 3663.0	...
10450377	  798.1	  611.6	 3665.0	...
10450378	  797.9	  611.4	 3667.0	...
MSG	10450379 0000 _ Number Off
10450379	  798.3	  611.3	 3669.0	...
10450380	  798.8	  611.2	 3670.0	...
10450381	  799.3	  611.2	 3672.0	...
10450382	  798.9	  612.1	 3674.0	...
10450383	  798.4	  613.1	 3673.0	...
10450384	  798.0	  614.0	 3673.0	...
10450385	  798.1	  613.5	 3674.0	...
10450386	  798.2	  613.2	 3674.0	...
10450387	  798.2	  612.8	 3674.0	...
10450388	  798.2	  612.5	 3672.0	...
10450389	  798.1	  612.1	 3667.0	...
10450390	  798.0	  612.0	 3663.0	...
10450391	  797.9	  612.8	 3661.0	...
10450392	  797.9	  613.6	 3660.0	...
10450393	  798.0	  613.8	 3659.0	...
10450394	  798.0	  613.2	 3658.0	...
10450395	  798.2	  612.7	 3658.0	...
10450396	  798.4	  612.3	 3657.0	...
10450397	  798.1	  612.4	 3656.0	...
10450398	  797.6	  612.7	 3659.0	...
10450399	  797.3	  612.8	 3664.0	...
10450400	  797.4	  612.7	 3670.0	...
10450401	  797.6	  612.4	 3672.0	...
10450402	  797.7	  612.3	 3673.0	...
10450403	  797.7	  612.2	 3674.0	...
10450404	  797.8	  612.2	 3675.0	...
10450405	  797.9	  612.2	 3676.0	...
10450406	  797.9	  612.3	 3676.0	...
10450407	  797.8	  612.5	 3676.0	...
10450408	  797.7	  612.8	 3677.0	...
10450409	  798.0	  613.1	 3677.0	...
10450410	  798.3	  613.0	 3677.0	...
10450411	  798.6	  612.8	 3677.0	...
10450412	  798.6	  612.5	 3677.0	...
10450413	  798.5	  612.4	 3677.0	...
10450414	  798.4	  612.3	 3678.0	...
10450415	  798.3	  612.2	 3679.0	...
10450416	  798.2	  612.3	 3678.0	...
10450417	  798.2	  612.4	 3677.0	...
10450418	  798.2	  612.4	 3677.0	...
10450419	  798.0	  612.3	 3677.0	...
10450420	  797.8	  612.3	 3678.0	...
10450421	  797.7	  612.5	 3678.0	...
10450422	  797.9	  612.4	 3678.0	...
10450423	  798.2	  612.1	 3677.0	...
10450424	  798.4	  611.9	 3677.0	...
10450425	  798.5	  612.1	 3676.0	...
10450426	  798.5	  612.2	 3676.0	...
10450427	  798.6	  612.1	 3676.0	...
10450428	  798.6	  611.8	 3677.0	...
10450429	  798.6	  612.2	 3677.0	...
10450430	  798.6	  612.7	 3676.0	...
10450431	  798.5	  613.0	 3675.0	...
10450432	  798.4	  612.9	 3674.0	...
10450433	  798.5	  612.6	 3673.0	...
10450434	  798.8	  612.5	 3673.0	...
10450435	  798.9	  612.0	 3675.0	...
10450436	  798.9	  611.5	 3678.0	...
10450437	  798.9	  611.0	 3680.0	...
10450438	  799.0	  611.0	 3682.0	...
10450439	  799.0	  611.0	 3682.0	...
10450440	  799.0	  610.9	 3683.0	...
10450441	  799.1	  611.2	 3683.0	...
10450442	  799.2	  611.6	 3684.0	...
10450443	  799.2	  612.1	 3684.0	...
10450444	  799.3	  612.3	 3684.0	...
10450445	  799.1	  612.0	 3683.0	...
10450446	  798.8	  611.9	 3681.0	...
10450447	  798.6	  611.7	 3684.0	...
10450448	  798.6	  612.0	 3689.0	...
10450449	  799.4	  611.9	 3693.0	...
10450450	  800.2	  611.8	 3693.0	...
10450451	  800.3	  611.8	 3692.0	...
10450452	  799.7	  611.8	 3691.0	...
10450453	  799.1	  611.0	 3689.0	...
10450454	  799.0	  610.3	 3689.0	...
10450455	  799.6	  609.5	 3690.0	...
10450456	  800.1	  608.9	 3692.0	...
10450457	  800.0	  608.3	 3691.0	...
10450458	  799.4	  608.4	 3691.0	...
10450459	  798.9	  609.2	 3688.0	...
10450460	  799.0	  609.9	 3687.0	...
10450461	  799.2	  609.9	 3686.0	...
10450462	  799.3	  609.8	 3685.0	...
10450463	  799.2	  609.8	 3685.0	...
10450464	  799.2	  610.2	 3686.0	...
10450465	  799.2	  610.7	 3686.0	...
10450466	  799.2	  611.3	 3688.0	...
10450467	  799.3	  611.5	 3691.0	...
10450468	  799.3	  611.5	 3693.0	...
10450469	  799.6	  611.4	 3694.0	...
10450470	  799.7	  611.0	 3695.0	...
10450471	  799.8	  610.6	 3695.0	...
10450472	  799.4	  610.1	 3693.0	...
10450473	  798.8	  610.0	 3692.0	...
10450474	  798.2	  609.7	 3691.0	...
10450475	  798.1	  609.4	 3694.0	...
10450476	  798.2	  609.0	 3697.0	...
10450477	  798.4	  608.9	 3699.0	...
10450478	  798.5	  608.8	 3699.0	...
10450479	  798.5	  608.9	 3702.0	...
10450480	  798.6	  608.9	 3705.0	...
10450481	  798.7	  608.9	 3707.0	...
10450482	  798.8	  608.9	 3707.0	...
10450483	  798.9	  609.1	 3707.0	...
10450484	  798.8	  609.4	 3705.0	...
10450485	  798.8	  609.6	 3701.0	...
10450486	  798.8	  609.7	 3697.0	...
10450487	  798.7	  610.0	 3696.0	...
10450488	  798.4	  610.2	 3697.0	...
10450489	  798.2	  610.4	 3698.0	...
10450490	  798.2	  610.4	 3700.0	...
10450491	  798.3	  610.4	 3699.0	...
10450492	  798.5	  610.4	 3698.0	...
10450493	  798.6	  610.5	 3697.0	...
10450494	  798.6	  610.6	 3697.0	...
10450495	  798.6	  610.4	 3701.0	...
10450496	  798.6	  610.1	 3705.0	...
10450497	  798.2	  610.2	 3708.0	...
10450498	  797.7	  610.3	 3703.0	...
10450499	  797.3	  610.5	 3698.0	...
10450500	  797.8	  609.7	 3694.0	...
10450501	  798.3	  609.1	 3695.0	...
10450502	  798.8	  608.5	 3695.0	...
10450503	  798.7	  608.5	 3694.0	...
10450504	  798.6	  608.5	 3693.0	...
10450505	  798.7	  608.6	 3693.0	...
10450506	  798.9	  608.7	 3697.0	...
10450507	  798.9	  608.9	 3700.0	...
10450508	  798.8	  608.9	 3702.0	...
10450509	  798.7	  608.9	 3701.0	...
10450510	  798.6	  608.9	 3701.0	...
10450511	  798.5	  608.2	 3700.0	...
10450512	  798.5	  607.6	 3702.0	...
10450513	  798.4	  607.9	 3704.0	...
10450514	  798.2	  608.9	 3705.0	...
10450515	  798.0	  610.0	 3703.0	...
10450516	  798.0	  610.3	 3702.0	...
10450517	  798.1	  610.4	 3701.0	...
10450518	  798.2	  610.4	 3701.0	...
10450519	  798.2	  610.3	 3704.0	...
10450520	  798.2	  609.3	 3709.0	...
10450521	  798.0	  608.2	 3714.0	...
10450522	  797.9	  607.1	 3715.0	...
10450523	  798.6	  607.3	 3715.0	...
10450524	  799.4	  607.4	 3710.0	...
10450525	  799.5	  607.7	 3706.0	...
10450526	  798.7	  607.9	 3708.0	...
10450527	  797.8	  608.4	 3714.0	...
10450528	  797.6	  608.5	 3720.0	...
10450529	  798.1	  608.3	 3720.0	...
10450530	  798.8	  608.0	 3720.0	...
10450531	  799.5	  607.9	 3720.0	...
10450532	  799.8	  607.9	 3721.0	...
10450533	  800.1	  607.8	 3721.0	...
10450534	  800.0	  607.6	 3721.0	...
10450535	  799.6	  607.3	 3721.0	...
10450536	  799.2	  607.3	 3721.0	...
10450537	  799.2	  607.4	 3722.0	...
10450538	  799.2	  607.4	 3724.0	...
10450539	  799.1	  607.5	 3725.0	...
10450540	  798.8	  607.7	 3726.0	...
10450541	  798.5	  607.6	 3724.0	...
10450542	  798.2	  607.4	 3722.0	...
10450543	  798.6	  607.2	 3720.0	...
10450544	  799.0	  606.6	 3719.0	...
10450545	  799.4	  605.9	 3718.0	...
10450546	  799.6	  605.8	 3717.0	...
10450547	  799.8	  606.2	 3718.0	...
10450548	  799.9	  606.7	 3726.0	...
10450549	  799.6	  606.9	 3732.0	...
10450550	  799.2	  607.3	 3738.0	...
10450551	  799.0	  607.6	 3738.0	...
10450552	  799.0	  607.6	 3737.0	...
10450553	  799.2	  607.4	 3736.0	...
10450554	  799.3	  607.0	 3736.0	...
10450555	  798.8	  606.8	 3737.0	...
10450556	  798.0	  606.6	 3737.0	...
10450557	  797.7	  606.6	 3737.0	...
10450558	  798.3	  606.8	 3735.0	...
10450559	  799.0	  607.0	 3734.0	...
10450560	  799.3	  606.8	 3734.0	...
10450561	  799.4	  606.4	 3733.0	...
10450562	  799.2	  606.2	 3731.0	...
10450563	  799.0	  606.8	 3730.0	...
10450564	  798.8	  607.5	 3732.0	...
10450565	  798.8	  608.2	 3734.0	...
10450566	  798.8	  608.3	 3735.0	...
10450567	  798.9	  608.3	 3736.0	...
10450568	  798.9	  608.0	 3736.0	...
10450569	  798.8	  607.9	 3736.0	...
10450570	  798.9	  607.9	 3736.0	...
10450571	  799.1	  607.7	 3738.0	...
10450572	  799.3	  607.6	 3742.0	...
10450573	  798.9	  607.8	 3745.0	...
10450574	  798.6	  608.2	 3746.0	...
10450575	  798.2	  608.5	 3747.0	...
10450576	  798.2	  608.6	 3747.0	...
10450577	  798.1	  607.8	 3747.0	...
10450578	  798.4	  607.0	 3744.0	...
10450579	  798.6	  606.1	 3740.0	...
10450580	  798.7	  606.0	 3736.0	...
10450581	  798.5	  606.2	 3736.0	...
10450582	  798.4	  606.5	 3737.0	...
10450583	  798.4	  606.8	 3739.0	...
10450584	  798.5	  606.8	 3739.0	...
10450585	  798.6	  606.6	 3740.0	...
10450586	  798.8	  606.4	 3740.0	...
10450587	  798.9	  606.1	 3739.0	...
10450588	  799.0	  606.1	 3739.0	...
10450589	  799.0	  606.0	 3739.0	...
10450590	  798.7	  606.3	 3744.0	...
10450591	  798.4	  606.6	 3749.0	...
10450592	  798.6	  606.7	 3752.0	...
MSG	10450593 0000 _ Number On
10450593	  799.2	  606.6	 3749.0	...
10450594	  799.8	  606.5	 3747.0	...
10450595	  799.6	  606.5	 3749.0	...
10450596	  799.4	  606.3	 3751.0	...
10450597	  799.2	  606.3	 3753.0	...
10450598	  799.2	  606.2	 3753.0	...
10450599	  799.1	  606.4	 3753.0	...
10450600	  799.1	  606.6	 3753.0	...
10450601	  799.0	  606.1	 3752.0	...
10450602	  799.1	  605.3	 3753.0	...
10450603	  799.3	  604.6	 3755.0	...
10450604	  799.4	  604.5	 3757.0	...
10450605	  799.3	  604.3	 3758.0	...
10450606	  798.8	  604.4	 3761.0	...
10450607	  798.5	  604.6	 3763.0	...
10450608	  798.3	  604.8	 3763.0	...
10450609	  798.4	  604.6	 3761.0	...
10450610	  798.2	  604.5	 3757.0	...
10450611	  798.0	  604.8	 3752.0	...
10450612	  797.7	  605.3	 3748.0	...
10450613	  797.9	  605.6	 3748.0	...
10450614	  798.1	  605.4	 3752.0	...
10450615	  798.1	  605.2	 3755.0	...
10450616	  798.1	  605.0	 3759.0	...
10450617	  798.0	  605.0	 3759.0	...
10450618	  798.0	  605.1	 3761.0	...
10450619	  798.0	  605.1	 3763.0	...
10450620	  797.9	  604.9	 3766.0	...
10450621	  797.8	  604.6	 3766.0	...
10450622	  797.9	  604.5	 3765.0	...
10450623	  797.9	  604.5	 3763.0	...
10450624	  798.0	  604.6	 3761.0	...
10450625	  797.9	  604.9	 3760.0	...
10450626	  797.7	  605.0	 3759.0	...
10450627	  797.4	  605.1	 3759.0	...
10450628	  797.2	  605.0	 3761.0	...
10450629	  797.2	  604.8	 3763.0	...
10450630	  797.0	  604.8	 3764.0	...
10450631	  796.9	  604.9	 3764.0	...
10450632	  797.0	  605.1	 3764.0	...
10450633	  797.4	  605.1	 3765.0	...
10450634	  797.8	  605.1	 3767.0	...
10450635	  798.1	  604.9	 3770.0	...
10450636	  798.2	  604.8	 3771.0	...
10450637	  798.3	  604.7	 3773.0	...
10450638	  798.6	  604.7	 3776.0	...
10450639	  798.9	  605.1	 3780.0	...
10450640	  798.8	  605.4	 3781.0	...
10450641	  798.5	  605.8	 3781.0	...
10450642	  798.1	  605.7	 3778.0	...
10450643	  798.0	  605.7	 3775.0	...
10450644	  797.7	  605.7	 3771.0	...
10450645	  797.5	  605.9	 3771.0	...
10450646	  797.5	  605.7	 3773.0	...
10450647	  797.5	  605.5	 3776.0	...
10450648	  797.4	  605.4	 3778.0	...
10450649	  797.3	  605.5	 3778.0	...
10450650	  797.5	  605.6	 3778.0	...
10450651	  798.2	  605.8	 3778.0	...
10450652	  798.9	  606.0	 3780.0	...
10450653	  799.3	  606.1	 3783.0	...
10450654	  799.4	  605.8	 3786.0	...
10450655	  799.3	  605.4	 3786.0	...
10450656	  799.2	  605.4	 3787.0	...
10450657	  799.2	  605.4	 3787.0	...
10450658	  798.9	  605.4	 3787.0	...
10450659	  798.7	  605.4	 3787.0	...
10450660	  798.2	  605.4	 3787.0	...
10450661	  798.0	  605.3	 3785.0	...
10450662	  798.4	  605.0	 3784.0	...
10450663	  798.9	  604.7	 3783.0	...
10450664	  799.1	  604.5	 3783.0	...
10450665	  798.8	  604.5	 3784.0	...
10450666	  798.4	  604.5	 3787.0	...
10450667	  798.3	  604.7	 3791.0	...
10450668	  798.3	  604.7	 3792.0	...
10450669	  798.2	  604.9	 3791.0	...
10450670	  798.2	  605.4	 3790.0	...
10450671	  798.2	  605.9	 3791.0	...
10450672	  798.2	  606.0	 3792.0	...
10450673	  798.1	  605.9	 3794.0	...
10450674	  798.0	  605.5	 3795.0	...
10450675	  798.0	  605.2	 3797.0	...
10450676	  797.9	  604.9	 3797.0	...
10450677	  797.9	  605.0	 3797.0	...
10450678	  797.9	  605.0	 3798.0	...
10450679	  798.1	  605.1	 3799.0	...
10450680	  798.1	  605.0	 3799.0	...
10450681	  798.0	  605.0	 3800.0	...
10450682	  797.8	  604.9	 3800.0	...
10450683	  797.7	  605.0	 3800.0	...
10450684	  797.6	  605.2	 3800.0	...
10450685	  797.4	  605.6	 3800.0	...
10450686	  797.1	  605.8	 3801.0	...
10450687	  797.0	  605.6	 3799.0	...
10450688	  796.9	  605.4	 3798.0	...
10450689	  796.8	  605.2	 3799.0	...
10450690	  796.9	  605.1	 3803.0	...
10450691	  797.1	  605.0	 3808.0	...
10450692	  797.7	  605.0	 3810.0	...
10450693	  798.1	  604.9	 3809.0	...
10450694	  798.4	  604.8	 3809.0	...
10450695	  798.3	  604.5	 3809.0	...
10450696	  798.1	  604.4	 3808.0	...
10450697	  798.1	  604.5	 3808.0	...
10450698	  798.2	  604.7	 3808.0	...
10450699	  798.0	  604.3	 3809.0	...
10450700	  797.7	  603.9	 3810.0	...
10450701	  797.6	  603.5	 3812.0	...
10450702	  798.0	  603.6	 3812.0	...
10450703	  798.2	  603.4	 3813.0	...
10450704	  798.0	  603.3	 3813.0	...
10450705	  797.7	  603.5	 3813.0	...
10450706	  797.5	  603.9	 3816.0	...
10450707	  797.4	  604.2	 3820.0	...
10450708	  797.5	  604.2	 3818.0	...
10450709	  797.6	  604.2	 3812.0	...
10450710	  797.4	  604.3	 3811.0	...
10450711	  797.2	  604.4	 3815.0	...
10450712	  796.9	  604.4	 3817.0	...
10450713	  796.9	  604.4	 3816.0	...
10450714	  796.9	  604.2	 3814.0	...
10450715	  796.8	  603.9	 3813.0	...
10450716	  796.7	  603.7	 3813.0	...
10450717	  796.8	  603.8	 3814.0	...
10450718	  796.9	  604.1	 3815.0	...
10450719	  797.2	  604.4	 3815.0	...
10450720	  797.5	  604.3	 3814.0	...
10450721	  797.8	  604.2	 3814.0	...
10450722	  797.9	  603.9	 3818.0	...
10450723	  798.0	  603.9	 3821.0	...
10450724	  798.0	  603.8	 3822.0	...
10450725	  797.8	  603.9	 3822.0	...
10450726	  797.5	  604.0	 3822.0	...
10450727	  797.3	  604.1	 3823.0	...
10450728	  797.2	  604.1	 3820.0	...
10450729	  797.1	  604.3	 3817.0	...
10450730	  796.8	  604.6	 3813.0	...
10450731	  796.4	  604.2	 3815.0	...
10450732	  796.0	  603.7	 3818.0	...
10450733	  795.9	  603.0	 3821.0	...
10450734	  795.8	  603.0	 3822.0	...
10450735	  795.9	  603.1	 3822.0	...
10450736	  795.9	  603.3	 3821.0	...
10450737	  796.4	  603.5	 3821.0	...
10450738	  796.8	  603.6	 3822.0	...
10450739	  796.7	  603.5	 3824.0	...
10450740	  796.3	  603.5	 3824.0	...
10450741	  795.9	  603.5	 3825.0	...
10450742	  796.0	  603.5	 3825.0	...
10450743	  796.1	  603.7	 3825.0	...
10450744	  796.2	  603.9	 3827.0	...
10450745	  796.4	  603.9	 3830.0	...
10450746	  796.6	  603.8	 3836.0	...
10450747	  796.7	  603.7	 3842.0	...
10450748	  796.6	  603.6	 3847.0	...
10450749	  796.5	  603.9	 3847.0	...
10450750	  796.6	  604.3	 3844.0	...
10450751	  796.8	  604.6	 3842.0	...
10450752	  796.8	  604.7	 3841.0	...
10450753	  796.7	  604.9	 3843.0	...
10450754	  796.5	  605.0	 3847.0	...
10450755	  796.5	  604.6	 3849.0	...
10450756	  796.6	  604.2	 3849.0	...
10450757	  796.7	  604.0	 3849.0	...
10450758	  796.6	  604.1	 3848.0	...
10450759	  796.5	  604.1	 3848.0	...
10450760	  796.6	  603.9	 3847.0	...
10450761	  796.9	  603.7	 3847.0	...
10450762	  797.2	  603.3	 3846.0	...
10450763	  797.1	  603.1	 3846.0	...
10450764	  796.9	  603.6	 3845.0	...
10450765	  797.1	  604.3	 3844.0	...
10450766	  797.4	  604.5	 3844.0	...
10450767	  797.6	  604.0	 3845.0	...
10450768	  797.6	  603.6	 3846.0	...
10450769	  797.6	  603.7	 3846.0	...
10450770	  797.7	  604.1	 3846.0	...
10450771	  797.7	  604.5	 3846.0	...
10450772	  797.7	  605.0	 3846.0	...
10450773	  797.3	  605.1	 3846.0	...
10450774	  796.9	  605.1	 3852.0	...
10450775	  796.5	  605.2	 3857.0	...
10450776	  796.4	  604.5	 3857.0	...
10450777	  796.3	  603.8	 3851.0	...
10450778	  796.1	  603.1	 3847.0	...
10450779	  796.1	  603.7	 3846.0	...
10450780	  796.1	  604.2	 3846.0	...
10450781	  796.2	  604.9	 3846.0	...
10450782	  796.5	  604.9	 3848.0	...
10450783	  796.9	  604.9	 3850.0	...
10450784	  796.9	  604.9	 3853.0	...
10450785	  796.6	  605.2	 3855.0	...
10450786	  796.3	  605.7	 3857.0	...
10450787	  796.2	  606.0	 3856.0	...
10450788	  796.1	  606.0	 3856.0	...
10450789	  796.0	  606.0	 3857.0	...
10450790	  796.0	  605.9	 3858.0	...
10450791	  796.1	  605.4	 3858.0	...
10450792	  796.0	  605.0	 3858.0	...
10450793	  795.8	  604.3	 3855.0	...
10450794	  796.2	  604.0	 3853.0	...
10450795	  796.5	  603.9	 3852.0	...
10450796	  796.7	  604.1	 3854.0	...
10450797	  796.5	  605.0	 3855.0	...
10450798	  796.6	  605.7	 3854.0	...
10450799	  796.9	  605.6	 3853.0	...
10450800	  797.2	  605.0	 3852.0	...
10450801	  797.3	  604.5	 3852.0	...
10450802	  797.2	  604.5	 3852.0	...
10450803	  796.9	  604.3	 3853.0	...
10450804	  796.7	  604.2	 3854.0	...
10450805	  796.7	  603.9	 3853.0	...
10450806	  796.7	  603.9	 3851.0	...
10450807	  796.6	  604.5	 3848.0	...
10450808	  796.3	  605.2	 3850.0	...
10450809	  796.0	  605.4	 3854.0	...
10450810	  796.2	  605.0	 3858.0	...
10450811	  796.6	  605.0	 3858.0	...
10450812	  796.8	  605.4	 3857.0	...
10450813	  796.7	  605.5	 3857.0	...
10450814	  796.3	  605.1	 3859.0	...
10450815	  796.0	  604.7	 3861.0	...
10450816	  795.8	  605.2	 3862.0	...
10450817	  795.7	  605.8	 3862.0	...
10450818	  795.8	  605.9	 3858.0	...
10450819	  795.9	  605.6	 3855.0	...
10450820	  795.9	  605.5	 3854.0	...
10450821	  796.0	  605.9	 3856.0	...
10450822	  796.0	  606.2	 3858.0	...
10450823	  795.9	  606.3	 3859.0	...
10450824	  795.8	  606.1	 3859.0	...
10450825	  795.5	  605.9	 3859.0	...
10450826	  795.2	  605.7	 3859.0	...
10450827	  795.0	  605.7	 3857.0	...
10450828	  795.0	  605.7	 3857.0	...
10450829	  794.9	  605.6	 3856.0	...
10450830	  794.9	  605.4	 3858.0	...
10450831	  794.8	  605.2	 3858.0	...
10450832	  794.9	  605.1	 3857.0	...
10450833	  795.0	  605.1	 3857.0	...
10450834	  795.0	  605.0	 3857.0	...
10450835	  794.7	  605.0	 3858.0	...
10450836	  794.3	  604.9	 3859.0	...
10450837	  794.3	  604.7	 3859.0	...
10450838	  794.8	  604.5	 3858.0	...
10450839	  794.9	  604.3	 3856.0	...
10450840	  794.5	  604.7	 3854.0	...
10450841	  794.0	  605.1	 3853.0	...
10450842	  794.0	  605.6	 3852.0	...
10450843	  794.0	  605.7	 3851.0	...
10450844	  794.1	  605.4	 3850.0	...
10450845	  794.4	  604.9	 3851.0	...
10450846	  794.7	  604.4	 3854.0	...
10450847	  794.8	  604.4	 3857.0	...
10450848	  794.7	  604.5	 3859.0	...
10450849	  794.6	  604.9	 3859.0	...
10450850	  794.8	  605.2	 3858.0	...
10450851	  794.9	  605.4	 3858.0	...
10450852	  795.0	  605.6	 3858.0	...
10450853	  795.1	  605.9	 3859.0	...
10450854	  794.9	  606.1	 3860.0	...
10450855	  794.7	  606.0	 3863.0	...
10450856	  794.4	  605.8	 3865.0	...
10450857	  794.3	  605.8	 3868.0	...
10450858	  794.3	  605.8	 3867.0	...
10450859	  794.1	  605.8	 3866.0	...
10450860	  794.0	  606.0	 3865.0	...
10450861	  794.0	  606.3	 3864.0	...
10450862	  794.2	  606.7	 3863.0	...
10450863	  794.2	  606.4	 3862.0	...
10450864	  794.1	  605.9	 3864.0	...
10450865	  793.9	  605.5	 3868.0	...
10450866	  793.8	  605.5	 3872.0	...
10450867	  793.8	  605.4	 3871.0	...
10450868	  794.5	  605.7	 3869.0	...
10450869	  795.0	  605.9	 3866.0	...
10450870	  795.7	  606.2	 3866.0	...
10450871	  795.8	  606.2	 3866.0	...
10450872	  795.8	  606.3	 3865.0	...
10450873	  795.6	  606.3	 3865.0	...
10450874	  795.5	  606.3	 3864.0	...
10450875	  795.5	  606.3	 3861.0	...
10450876	  795.4	  606.1	 3859.0	...
10450877	  795.2	  606.0	 3858.0	...
10450878	  795.0	  606.1	 3857.0	...
10450879	  794.9	  606.2	 3856.0	...
10450880	  794.6	  606.5	 3856.0	...
10450881	  794.4	  606.5	 3858.0	...
10450882	  794.3	  606.4	 3863.0	...
10450883	  794.5	  606.1	 3867.0	...
10450884	  794.1	  606.1	 3870.0	...
10450885	  793.6	  606.0	 3867.0	...
10450886	  793.1	  606.3	 3864.0	...
10450887	  793.2	  606.7	 3863.0	...
10450888	  793.3	  606.7	 3864.0	...
10450889	  793.6	  606.5	 3864.0	...
10450890	  793.8	  606.3	 3864.0	...
10450891	  793.8	  606.0	 3863.0	...
10450892	  793.6	  605.3	 3862.0	...
10450893	  793.6	  604.7	 3859.0	...
10450894	  793.5	  604.5	 3856.0	...
10450895	  793.5	  604.6	 3853.0	...
10450896	  793.3	  604.5	 3854.0	...
10450897	  793.2	  604.4	 3856.0	...
10450898	  794.0	  604.3	 3857.0	...
10450899	  794.9	  604.5	 3856.0	...
10450900	  795.6	  604.6	 3853.0	...
10450901	  795.4	  604.7	 3851.0	...
10450902	  795.3	  604.6	 3851.0	...
10450903	  795.2	  604.5	 3853.0	...
10450904	  795.2	  604.3	 3855.0	...
10450905	  794.3	  604.3	 3855.0	...
10450906	  793.5	  604.4	 3856.0	...
10450907	  792.6	  604.4	 3855.0	...
10450908	  791.5	  604.6	 3853.0	...
10450909	  790.4	  605.0	 3851.0	...
MSG	10450910 0000 _ Number Off
10450910	  788.1	  605.7	 3850.0	...
10450911	  786.8	  606.2	 3851.0	...
10450912	  784.1	  606.7	 3853.0	...
10450913	  782.6	  607.5	 3857.0	...
10450914	  780.5	  608.3	 3861.0	...
10450915	  779.0	  609.0	 3865.0	...
10450916	  777.8	  609.2	 3868.0	...
10450917	  777.0	  609.2	 3869.0	...
10450918	  777.0	  609.3	 3869.0	...
10450919	  777.2	  609.3	 3870.0	...
10450920	  777.7	  609.4	 3871.0	...
10450921	  778.7	  609.5	 3872.0	...
10450922	  779.4	  608.8	 3873.0	...
10450923	  780.9	  607.8	 3873.0	...
10450924	  781.9	  606.7	 3872.0	...
10450925	  783.8	  606.6	 3871.0	...
10450926	  784.5	  606.5	 3870.0	...
10450927	  785.3	  606.4	 3869.0	...
10450928	  785.9	  606.3	 3866.0	...
10450929	  786.6	  606.1	 3864.0	...
10450930	  787.3	  606.0	 3863.0	...
10450931	  787.3	  605.9	 3863.0	...
10450932	  787.3	  605.9	 3864.0	...
10450933	  786.9	  606.1	 3862.0	...
10450934	  786.4	  606.2	 3860.0	...
10450935	  786.0	  606.5	 3856.0	...
10450936	  786.1	  606.9	 3855.0	...
10450937	  786.2	  607.6	 3853.0	...
10450938	  786.4	  608.0	 3854.0	...
10450939	  786.1	  608.3	 3855.0	...
10450940	  786.0	  608.4	 3856.0	...
10450941	  785.9	  608.2	 3857.0	...
10450942	  786.6	  607.9	 3858.0	...
10450943	  787.3	  607.6	 3857.0	...
10450944	  787.6	  607.8	 3856.0	...
10450945	  787.1	  608.0	 3854.0	...
10450946	  786.6	  608.2	 3853.0	...
10450947	  786.4	  608.2	 3853.0	...
10450948	  786.5	  608.2	 3853.0	...
10450949	  786.6	  608.1	 3854.0	...
10450950	  786.5	  607.5	 3856.0	...
10450951	  786.2	  607.0	 3857.0	...
10450952	  785.8	  606.5	 3857.0	...
10450953	  785.5	  606.6	 3858.0	...
10450954	  786.0	  606.9	 3857.0	...
10450955	  786.6	  607.2	 3855.0	...
10450956	  787.2	  607.6	 3852.0	...
10450957	  787.2	  607.9	 3851.0	...
10450958	  787.2	  608.3	 3852.0	...
10450959	  786.7	  608.5	 3852.0	...
10450960	  786.3	  608.7	 3852.0	...
10450961	  785.9	  608.9	 3850.0	...
10450962	  785.9	  608.9	 3849.0	...
10450963	  785.8	  608.4	 3847.0	...
10450964	  786.2	  607.8	 3846.0	...
10450965	  786.6	  607.1	 3846.0	...
10450966	  787.0	  607.0	 3847.0	...
10450967	  786.7	  607.4	 3848.0	...
10450968	  786.4	  607.8	 3848.0	...
10450969	  786.5	  608.3	 3847.0	...
10450970	  786.9	  608.2	 3846.0	...
10450971	  787.1	  608.1	 3847.0	...
10450972	  786.9	  608.1	 3848.0	...
10450973	  786.7	  608.1	 3850.0	...
10450974	  786.9	  608.0	 3851.0	...
10450975	  787.2	  608.0	 3851.0	...
10450976	  787.4	  608.1	 3850.0	...
10450977	  787.2	  608.3	 3849.0	...
10450978	  786.8	  608.0	 3849.0	...
10450979	  786.2	  607.7	 3850.0	...
10450980	  785.7	  607.2	 3852.0	...
10450981	  785.5	  607.2	 3854.0	...
10450982	  785.6	  607.2	 3856.0	...
10450983	  785.7	  607.0	 3853.0	...
10450984	  785.7	  606.6	 3849.0	...
10450985	  786.2	  606.2	 3844.0	...
10450986	  786.7	  606.9	 3845.0	...
10450987	  787.1	  607.8	 3845.0	...
10450988	  787.0	  608.5	 3845.0	...
10450989	  786.9	  607.8	 3847.0	...
10450990	  787.1	  607.3	 3849.0	...
10450991	  787.2	  607.1	 3848.0	...
10450992	  787.1	  606.9	 3846.0	...
10450993	  786.8	  606.7	 3845.0	...
10450994	  786.5	  606.5	 3844.0	...
10450995	  787.0	  606.8	 3843.0	...
10450996	  787.6	  607.1	 3841.0	...
10450997	  788.0	  607.2	 3840.0	...
10450998	  787.9	  607.3	 3840.0	...
10450999	  787.5	  607.5	 3839.0	...
10451000	  787.2	  607.7	 3838.0	...
10451001	  787.2	  607.8	 3837.0	...
10451002	  787.3	  608.0	 3835.0	...
10451003	  787.4	  608.1	 3834.0	...
10451004	  787.3	  608.1	 3834.0	...
10451005	  787.2	  608.0	 3830.0	...
10451006	  787.2	  607.9	 3827.0	...
10451007	  787.7	  607.7	 3824.0	...
10451008	  788.2	  607.5	 3825.0	...
10451009	  788.8	  607.3	 3826.0	...
10451010	  788.9	  607.3	 3828.0	...
10451011	  788.9	  607.3	 3829.0	...
10451012	  788.7	  607.3	 3830.0	...
10451013	  787.8	  607.3	 3830.0	...
10451014	  787.1	  607.4	 3830.0	...
10451015	  786.7	  607.1	 3830.0	...
10451016	  786.9	  606.8	 3828.0	...
10451017	  787.1	  606.5	 3827.0	...
10451018	  787.2	  606.6	 3825.0	...
10451019	  786.9	  606.6	 3823.0	...
10451020	  786.6	  606.7	 3821.0	...
10451021	  786.3	  606.7	 3820.0	...
10451022	  786.3	  606.7	 3823.0	...
10451023	  786.5	  606.4	 3827.0	...
10451024	  786.6	  606.2	 3830.0	...
10451025	  786.7	  605.7	 3831.0	...
10451026	  786.7	  605.5	 3832.0	...
10451027	  786.8	  605.7	 3833.0	...
10451028	  786.9	  606.1	 3832.0	...
10451029	  786.9	  606.5	 3832.0	...
10451030	  786.8	  606.6	 3832.0	...
10451031	  787.3	  606.6	 3828.0	...
10451032	  787.8	  606.5	 3825.0	...
10451033	  787.8	  606.4	 3821.0	...
10451034	  787.4	  606.3	 3820.0	...
10451035	  787.0	  606.4	 3821.0	...
10451036	  787.1	  606.5	 3823.0	...
10451037	  787.1	  606.7	 3824.0	...
10451038	  786.8	  606.8	 3825.0	...
10451039	  786.6	  606.8	 3826.0	...
10451040	  786.7	  606.8	 3824.0	...
10451041	  787.0	  607.0	 3821.0	...
10451042	  787.3	  607.2	 3817.0	...
10451043	  787.3	  607.4	 3816.0	...
10451044	  787.5	  607.5	 3817.0	...
10451045	  787.8	  607.7	 3818.0	...
10451046	  788.1	  607.7	 3818.0	...
10451047	  788.2	  607.7	 3818.0	...
10451048	  788.2	  607.5	 3820.0	...
10451049	  788.2	  607.3	 3821.0	...
10451050	  788.3	  607.2	 3819.0	...
10451051	  788.7	  607.4	 3816.0	...
10451052	  789.2	  607.5	 3809.0	...
10451053	  789.0	  607.7	 3807.0	...
10451054	  788.5	  607.7	 3808.0	...
10451055	  787.9	  607.8	 3812.0	...
10451056	  787.8	  607.3	 3816.0	...
10451057	  787.7	  606.8	 3816.0	...
10451058	  787.6	  606.5	 3813.0	...
10451059	  787.6	  606.6	 3809.0	...
10451060	  787.7	  606.7	 3806.0	...
10451061	  787.9	  606.9	 3805.0	...
10451062	  788.1	  607.1	 3805.0	...
10451063	  788.1	  607.2	 3806.0	...
10451064	  788.1	  607.1	 3809.0	...
10451065	  788.1	  607.0	 3811.0	...
10451066	  788.0	  607.1	 3812.0	...
10451067	  787.9	  607.2	 3810.0	...
10451068	  787.7	  607.2	 3808.0	...
10451069	  787.5	  607.1	 3806.0	...
10451070	  787.4	  607.1	 3808.0	...
10451071	  787.4	  607.0	 3811.0	...
10451072	  787.6	  606.9	 3814.0	...
10451073	  787.7	  607.3	 3814.0	...
10451074	  787.7	  607.4	 3814.0	...
10451075	  787.5	  607.8	 3811.0	...
10451076	  787.3	  607.6	 3808.0	...
10451077	  787.5	  607.7	 3807.0	...
10451078	  787.9	  607.7	 3808.0	...
10451079	  788.1	  607.6	 3809.0	...
10451080	  787.9	  607.5	 3810.0	...
10451081	  787.7	  607.7	 3809.0	...
10451082	  787.5	  608.1	 3807.0	...
10451083	  787.8	  608.5	 3805.0	...
10451084	  788.3	  608.6	 3803.0	...
10451085	  788.4	  608.6	 3801.0	...
10451086	  788.1	  608.8	 3800.0	...
10451087	  787.8	  608.9	 3798.0	...
10451088	  787.7	  609.0	 3797.0	...
10451089	  787.6	  609.1	 3797.0	...
10451090	  787.9	  608.8	 3799.0	...
10451091	  788.2	  608.5	 3800.0	...
10451092	  788.5	  608.2	 3801.0	...
10451093	  788.4	  608.3	 3802.0	...
10451094	  788.3	  608.0	 3803.0	...
10451095	  788.2	  607.8	 3803.0	...
10451096	  788.3	  607.9	 3801.0	...
10451097	  788.3	  608.3	 3797.0	...
10451098	  788.2	  608.8	 3795.0	...
10451099	  788.1	  609.0	 3797.0	...
10451100	  788.2	  609.0	 3799.0	...
10451101	  788.2	  608.9	 3800.0	...
10451102	  788.1	  608.8	 3800.0	...
10451103	  788.3	  608.8	 3798.0	...
10451104	  788.6	  609.3	 3794.0	...
10451105	  788.8	  609.9	 3791.0	...
10451106	  788.6	  609.5	 3791.0	...
10451107	  788.5	  608.5	 3793.0	...
10451108	  788.4	  608.0	 3795.0	...
10451109	  788.4	  608.6	 3797.0	...
10451110	  788.3	  609.3	 3800.0	...
10451111	  788.3	  609.5	 3802.0	...
10451112	  787.8	  609.4	 3799.0	...
10451113	  787.5	  609.4	 3794.0	...
10451114	  787.7	  609.4	 3791.0	...
10451115	  788.3	  609.4	 3794.0	...
10451116	  788.5	  609.5	 3796.0	...
10451117	  788.0	  609.6	 3796.0	...
10451118	  787.5	  609.7	 3793.0	...
10451119	  787.4	  609.8	 3791.0	...
10451120	  787.3	  609.7	 3787.0	...
10451121	  787.4	  609.5	 3785.0	...
MSG	10451122 0000 _ Number On
10451122	  787.7	  609.4	 3784.0	...
10451123	  788.0	  609.5	 3786.0	...
10451124	  788.0	  609.6	 3787.0	...
10451125	  787.8	  610.6	 3788.0	...
10451126	  787.7	  611.6	 3789.0	...
10451127	  787.7	  612.1	 3790.0	...
10451128	  787.6	  611.7	 3791.0	...
10451129	  787.7	  611.0	 3788.0	...
10451130	  787.8	  610.8	 3785.0	...
10451131	  788.0	  610.5	 3783.0	...
10451132	  788.1	  610.4	 3787.0	...
10451133	  788.1	  610.3	 3791.0	...
10451134	  788.0	  610.2	 3792.0	...
10451135	  788.0	  610.5	 3791.0	...
10451136	  788.1	  610.8	 3790.0	...
10451137	  788.2	  611.1	 3792.0	...
10451138	  788.4	  610.9	 3790.0	...
10451139	  788.6	  610.7	 3786.0	...
10451140	  788.1	  610.7	 3783.0	...
10451141	  787.5	  610.5	 3785.0	...
10451142	  787.0	  610.3	 3785.0	...
10451143	  786.6	  610.3	 3785.0	...
10451144	  786.3	  611.1	 3782.0	...
10451145	  786.0	  611.8	 3779.0	...
10451146	  786.1	  612.3	 3777.0	...
10451147	  786.2	  612.2	 3781.0	...
10451148	  786.3	  612.1	 3784.0	...
10451149	  786.4	  612.1	 3785.0	...
10451150	  786.4	  612.0	 3783.0	...
10451151	  786.3	  612.0	 3780.0	...
10451152	  786.6	  611.9	 3779.0	...
10451153	  786.9	  611.8	 3780.0	...
10451154	  786.9	  611.7	 3783.0	...
10451155	  786.6	  611.9	 3786.0	...
10451156	  786.4	  612.3	 3788.0	...
10451157	  786.5	  611.9	 3789.0	...
10451158	  786.7	  611.2	 3790.0	...
10451159	  786.8	  610.9	 3791.0	...
10451160	  786.8	  611.1	 3791.0	...
10451161	  786.8	  611.2	 3791.0	...
10451162	  786.6	  611.0	 3791.0	...
10451163	  786.4	  611.6	 3790.0	...
10451164	  786.2	  612.3	 3788.0	...
10451165	  786.2	  613.0	 3780.0	...
10451166	  786.6	  612.6	 3774.0	...
10451167	  786.9	  612.1	 3774.0	...
10451168	  787.2	  611.5	 3779.0	...
10451169	  787.2	  611.3	 3784.0	...
10451170	  787.2	  611.5	 3784.0	...
10451171	  787.3	  611.6	 3780.0	...
10451172	  787.7	  611.6	 3775.0	...
10451173	  788.1	  611.5	 3771.0	...
10451174	  788.2	  611.4	 3771.0	...
10451175	  787.9	  611.4	 3772.0	...
10451176	  787.5	  611.4	 3772.0	...
10451177	  787.1	  611.5	 3771.0	...
10451178	  786.8	  611.5	 3769.0	...
10451179	  787.1	  611.9	 3767.0	...
10451180	  787.6	  612.2	 3767.0	...
10451181	  788.0	  612.6	 3767.0	...
10451182	  787.8	  612.6	 3766.0	...
10451183	  787.8	  611.9	 3766.0	...
10451184	  787.8	  611.3	 3765.0	...
10451185	  787.4	  610.9	 3766.0	...
10451186	  786.9	  611.2	 3767.0	...
10451187	  786.6	  612.1	 3769.0	...
10451188	  786.9	  612.7	 3770.0	...
10451189	  787.2	  613.2	 3773.0	...
10451190	  787.4	  613.3	 3777.0	...
10451191	  787.4	  613.3	 3782.0	...
10451192	  787.3	  612.8	 3783.0	...
10451193	  787.2	  612.4	 3784.0	...
10451194	  787.1	  612.1	 3785.0	...
10451195	  787.2	  612.1	 3787.0	...
10451196	  787.3	  612.1	 3787.0	...
10451197	  787.5	  612.2	 3789.0	...
10451198	  787.6	  612.7	 3791.0	...
10451199	  787.6	  613.1	 3791.0	...
10451200	  787.4	  613.6	 3785.0	...
10451201	  787.2	  613.6	 3779.0	...
10451202	  787.0	  613.6	 3775.0	...
10451203	  786.5	  613.6	 3775.0	...
10451204	  786.0	  613.6	 3774.0	...
10451205	  786.1	  613.6	 3774.0	...
10451206	  786.6	  613.4	 3773.0	...
10451207	  786.7	  613.3	 3772.0	...
10451208	  786.4	  613.4	 3775.0	...
10451209	  786.1	  613.6	 3778.0	...
10451210	  786.2	  613.5	 3781.0	...
10451211	  786.3	  613.3	 3781.0	...
10451212	  786.5	  613.1	 3782.0	...
10451213	  786.8	  613.1	 3781.0	...
10451214	  787.2	  613.1	 3781.0	...
10451215	  787.5	  613.1	 3779.0	...
10451216	  787.6	  613.0	 3778.0	...
10451217	  787.6	  613.2	 3776.0	...
10451218	  787.5	  613.4	 3774.0	...
10451219	  787.5	  613.4	 3773.0	...
10451220	  787.1	  613.4	 3774.0	...
10451221	  786.7	  613.4	 3776.0	...
10451222	  786.4	  613.5	 3776.0	...
10451223	  786.4	  613.3	 3776.0	...
10451224	  786.4	  613.2	 3775.0	...
10451225	  786.5	  613.4	 3774.0	...
10451226	  786.8	  613.6	 3774.0	...
10451227	  787.0	  613.9	 3774.0	...
10451228	  787.1	  613.7	 3775.0	...
10451229	  787.0	  613.4	 3776.0	...
10451230	  786.8	  613.0	 3777.0	...
10451231	  786.8	  613.3	 3779.0	...
10451232	  786.9	  613.5	 3781.0	...
10451233	  786.9	  613.7	 3780.0	...
10451234	  786.8	  613.5	 3778.0	...
10451235	  786.6	  613.2	 3777.0	...
10451236	  786.6	  613.4	 3777.0	...
10451237	  786.8	  613.9	 3777.0	...
10451238	  786.9	  614.3	 3777.0	...
10451239	  787.1	  614.1	 3777.0	...
10451240	  787.2	  613.9	 3776.0	...
10451241	  786.7	  613.9	 3775.0	...
10451242	  786.1	  613.9	 3773.0	...
10451243	  785.6	  613.9	 3771.0	...
10451244	  785.5	  613.9	 3772.0	...
10451245	  785.5	  614.3	 3777.0	...
10451246	  785.6	  614.8	 3781.0	...
10451247	  785.6	  615.3	 3781.0	...
10451248	  785.5	  615.3	 3778.0	...
10451249	  785.4	  615.2	 3775.0	...
10451250	  785.3	  615.1	 3774.0	...
10451251	  785.3	  615.2	 3775.0	...
10451252	  785.2	  615.2	 3775.0	...
10451253	  785.3	  615.1	 3774.0	...
10451254	  785.4	  614.9	 3775.0	...
10451255	  784.8	  614.7	 3777.0	...
10451256	  784.2	  614.8	 3780.0	...
10451257	  784.1	  615.0	 3780.0	...
10451258	  784.7	  615.1	 3779.0	...
10451259	  785.3	  615.2	 3778.0	...
10451260	  785.4	  615.2	 3777.0	...
10451261	  785.4	  614.5	 3779.0	...
10451262	  785.6	  613.8	 3782.0	...
10451263	  785.8	  613.2	 3783.0	...
10451264	  786.1	  613.8	 3779.0	...
10451265	  786.2	  614.3	 3775.0	...
10451266	  786.3	  614.7	 3773.0	...
10451267	  786.0	  615.0	 3773.0	...
10451268	  786.1	  615.2	 3774.0	...
10451269	  786.1	  615.2	 3776.0	...
10451270	  785.9	  615.0	 3775.0	...
10451271	  785.5	  614.7	 3771.0	...
10451272	  784.8	  614.6	 3767.0	...
10451273	  784.6	  614.8	 3765.0	...
10451274	  784.5	  615.0	 3765.0	...
10451275	  784.5	  615.2	 3767.0	...
10451276	  784.4	  615.1	 3774.0	...
10451277	  784.1	  615.1	 3780.0	...
10451278	  784.5	  615.2	 3784.0	...
10451279	  785.0	  615.2	 3783.0	...
10451280	  785.5	  615.1	 3778.0	...
10451281	  785.0	  615.1	 3773.0	...
10451282	  784.5	  615.1	 3769.0	...
10451283	  783.9	  615.3	 3768.0	...
10451284	  783.8	  615.5	 3767.0	...
10451285	  783.7	  615.7	 3767.0	...
10451286	  783.8	  615.9	 3767.0	...
10451287	  784.4	  616.0	 3767.0	...
10451288	  784.9	  616.0	 3770.0	...
10451289	  785.1	  615.3	 3773.0	...
10451290	  784.7	  614.7	 3776.0	...
10451291	  784.5	  614.1	 3777.0	...
10451292	  784.6	  614.1	 3779.0	...
10451293	  784.8	  614.5	 3779.0	...
10451294	  784.8	  614.9	 3780.0	...
10451295	  784.8	  615.3	 3780.0	...
10451296	  784.8	  615.3	 3780.0	...
10451297	  784.8	  615.2	 3779.0	...
10451298	  784.8	  615.1	 3779.0	...
10451299	  784.8	  615.0	 3780.0	...
10451300	  784.7	  615.2	 3780.0	...
10451301	  784.6	  615.4	 3781.0	...
10451302	  784.5	  615.5	 3781.0	...
10451303	  784.4	  615.5	 3781.0	...
10451304	  784.4	  615.5	 3779.0	...
10451305	  784.4	  615.4	 3777.0	...
10451306	  784.4	  615.1	 3775.0	...
10451307	  784.6	  614.9	 3775.0	...
10451308	  784.8	  614.7	 3775.0	...
10451309	  784.7	  614.5	 3772.0	...
10451310	  784.5	  614.4	 3769.0	...
10451311	  784.6	  614.9	 3766.0	...
10451312	  785.1	  615.4	 3766.0	...
10451313	  785.1	  615.1	 3765.0	...
10451314	  784.8	  614.4	 3763.0	...
10451315	  784.4	  613.8	 3761.0	...
10451316	  784.4	  614.1	 3761.0	...
10451317	  784.4	  614.5	 3761.0	...
10451318	  784.4	  614.6	 3761.0	...
10451319	  784.3	  614.6	 3761.0	...
10451320	  784.2	  614.5	 3761.0	...
10451321	  784.3	  614.8	 3761.0	...
10451322	  784.4	  615.0	 3760.0	...
10451323	  784.4	  614.9	 3759.0	...
10451324	  784.4	  615.0	 3761.0	...
10451325	  784.4	  615.0	 3765.0	...
10451326	  784.4	  615.4	 3768.0	...
10451327	  784.3	  615.7	 3768.0	...
10451328	  784.3	  615.6	 3764.0	...
10451329	  784.4	  615.3	 3759.0	...
10451330	  784.4	  614.8	 3755.0	...
10451331	  784.6	  614.5	 3755.0	...
10451332	  784.8	  614.3	 3757.0	...
10451333	  784.8	  614.2	 3760.0	...
10451334	  784.5	  614.2	 3764.0	...
10451335	  784.1	  614.1	 3764.0	...
10451336	  783.9	  614.4	 3765.0	...
10451337	  783.8	  614.8	 3765.0	...
10451338	  783.7	  614.7	 3765.0	...
10451339	  783.5	  614.3	 3765.0	...
10451340	  783.7	  614.4	 3765.0	...
10451341	  783.9	  614.8	 3768.0	...
10451342	  784.2	  615.3	 3770.0	...
10451343	  784.2	  615.2	 3772.0	...
10451344	  784.2	  615.6	 3772.0	...
10451345	  784.4	  616.0	 3772.0	...
10451346	  784.7	  616.1	 3773.0	...
10451347	  785.0	  615.9	 3774.0	...
10451348	  785.0	  615.6	 3771.0	...
10451349	  785.1	  615.6	 3768.0	...
10451350	  785.0	  615.6	 3764.0	...
10451351	  784.9	  615.8	 3763.0	...
10451352	  784.8	  615.9	 3769.0	...
10451353	  784.7	  615.9	 3776.0	...
10451354	  784.7	  615.9	 3781.0	...
10451355	  784.7	  615.8	 3779.0	...
10451356	  784.7	  615.3	 3777.0	...
10451357	  784.7	  614.7	 3777.0	...
10451358	  784.4	  614.4	 3777.0	...
10451359	  784.0	  614.9	 3777.0	...
10451360	  783.6	  615.3	 3777.0	...
10451361	  783.7	  615.3	 3777.0	...
10451362	  784.0	  615.3	 3777.0	...
10451363	  784.0	  615.4	 3776.0	...
10451364	  783.7	  615.7	 3774.0	...
10451365	  783.4	  615.9	 3772.0	...
10451366	  783.3	  615.7	 3775.0	...
10451367	  783.3	  615.5	 3778.0	...
10451368	  783.4	  615.1	 3780.0	...
10451369	  783.6	  614.9	 3777.0	...
10451370	  783.7	  614.8	 3775.0	...
10451371	  783.6	  614.8	 3775.0	...
10451372	  783.6	  614.9	 3775.0	...
10451373	  783.4	  615.0	 3774.0	...
10451374	  783.2	  615.0	 3770.0	...
10451375	  783.3	  614.8	 3766.0	...
10451376	  783.6	  614.5	 3765.0	...
10451377	  783.9	  614.1	 3769.0	...
10451378	  783.9	  614.3	 3773.0	...
10451379	  783.9	  614.7	 3776.0	...
10451380	  783.9	  615.1	 3777.0	...
10451381	  784.0	  615.1	 3774.0	...
10451382	  784.0	  615.0	 3771.0	...
10451383	  783.9	  615.1	 3768.0	...
10451384	  783.8	  615.1	 3769.0	...
10451385	  783.6	  615.4	 3772.0	...
10451386	  783.6	  615.6	 3775.0	...
10451387	  783.5	  615.7	 3776.0	...
10451388	  783.7	  615.5	 3777.0	...
10451389	  783.9	  615.3	 3776.0	...
10451390	  784.1	  615.3	 3775.0	...
10451391	  784.0	  615.3	 3774.0	...
10451392	  783.9	  615.2	 3777.0	...
10451393	  783.9	  615.2	 3780.0	...
10451394	  784.0	  615.2	 3784.0	...
10451395	  784.0	  615.3	 3784.0	...
10451396	  784.0	  615.5	 3784.0	...
10451397	  784.0	  615.4	 3783.0	...
10451398	  784.0	  615.5	 3782.0	...
10451399	  784.0	  615.2	 3781.0	...
10451400	  783.9	  614.9	 3780.0	...
10451401	  783.8	  614.7	 3779.0	...
10451402	  783.7	  614.8	 3779.0	...
10451403	  783.7	  615.0	 3780.0	...
10451404	  784.0	  615.2	 3779.0	...
10451405	  784.2	  614.9	 3779.0	...
10451406	  784.5	  614.5	 3777.0	...
10451407	  784.6	  614.1	 3777.0	...
10451408	  784.8	  614.1	 3777.0	...
10451409	  784.8	  614.2	 3780.0	...
10451410	  784.7	  614.6	 3783.0	...
10451411	  784.5	  615.0	 3786.0	...
10451412	  784.3	  615.0	 3786.0	...
10451413	  784.2	  614.6	 3786.0	...
10451414	  784.3	  614.4	 3786.0	...
10451415	  784.2	  614.7	 3787.0	...
10451416	  784.1	  614.7	 3787.0	...
10451417	  784.4	  614.6	 3787.0	...
10451418	  784.8	  614.3	 3788.0	...
10451419	  784.7	  614.3	 3789.0	...
10451420	  784.3	  614.3	 3788.0	...
10451421	  783.9	  614.4	 3787.0	...
10451422	  783.9	  614.4	 3786.0	...
10451423	  783.9	  614.4	 3787.0	...
10451424	  783.6	  614.4	 3789.0	...
10451425	  783.3	  614.5	 3787.0	...
MSG	10451426 0000 _ Number Off
10451426	  783.0	  614.6	 3783.0	...
10451427	  783.2	  614.5	 3779.0	...
10451428	  783.4	  614.5	 3779.0	...
10451429	  783.8	  614.3	 3779.0	...
10451430	  784.2	  614.2	 3778.0	...
10451431	  784.7	  614.2	 3776.0	...
10451432	  785.1	  614.4	 3774.0	...
10451433	  785.1	  614.6	 3778.0	...
10451434	  785.1	  614.7	 3783.0	...
10451435	  785.4	  614.8	 3788.0	...
10451436	  785.8	  614.7	 3787.0	...
10451437	  785.8	  614.7	 3788.0	...
10451438	  785.5	  614.8	 3789.0	...
10451439	  785.2	  614.8	 3791.0	...
10451440	  785.5	  614.6	 3790.0	...
10451441	  785.8	  614.3	 3789.0	...
10451442	  785.6	  614.2	 3788.0	...
10451443	  785.2	  614.1	 3786.0	...
10451444	  784.8	  614.1	 3785.0	...
10451445	  784.8	  614.2	 3786.0	...
10451446	  784.9	  614.2	 3789.0	...
10451447	  784.9	  614.3	 3791.0	...
10451448	  784.9	  614.5	 3790.0	...
10451449	  784.9	  614.7	 3788.0	...
10451450	  785.0	  615.0	 3787.0	...
10451451	  785.0	  615.0	 3789.0	...
10451452	  785.2	  615.1	 3791.0	...
10451453	  785.2	  615.3	 3792.0	...
10451454	  785.2	  615.4	 3792.0	...
10451455	  785.1	  615.6	 3793.0	...
10451456	  785.1	  615.2	 3793.0	...
10451457	  785.0	  614.8	 3793.0	...
10451458	  785.0	  614.4	 3794.0	...
10451459	  784.9	  614.6	 3795.0	...
10451460	  784.9	  614.9	 3796.0	...
10451461	  784.9	  615.2	 3797.0	...
10451462	  784.9	  615.4	 3797.0	...
10451463	  785.0	  615.3	 3797.0	...
10451464	  785.0	  615.0	 3796.0	...
10451465	  785.3	  614.7	 3796.0	...
10451466	  785.7	  614.6	 3796.0	...
10451467	  785.5	  614.3	 3797.0	...
10451468	  785.1	  614.0	 3800.0	...
10451469	  784.7	  614.6	 3802.0	...
10451470	  784.8	  615.5	 3802.0	...
10451471	  784.7	  615.9	 3800.0	...
10451472	  784.5	  615.3	 3799.0	...
10451473	  784.6	  614.5	 3799.0	...
10451474	  784.8	  614.3	 3798.0	...
10451475	  785.1	  614.7	 3796.0	...
10451476	  785.2	  615.5	 3799.0	...
10451477	  785.2	  616.2	 3803.0	...
10451478	  785.2	  616.4	 3805.0	...
10451479	  785.1	  616.5	 3802.0	...
10451480	  785.1	  616.4	 3800.0	...
10451481	  785.2	  616.3	 3797.0	...
10451482	  785.2	  616.2	 3794.0	...
10451483	  785.1	  615.7	 3791.0	...
10451484	  785.0	  615.3	 3790.0	...
10451485	  784.8	  615.1	 3788.0	...
10451486	  784.8	  615.1	 3788.0	...
10451487	  784.7	  615.1	 3787.0	...
10451488	  784.7	  615.0	 3787.0	...
10451489	  784.8	  615.1	 3789.0	...
10451490	  784.8	  615.1	 3792.0	...
10451491	  784.7	  615.1	 3796.0	...
10451492	  784.7	  615.0	 3798.0	...
10451493	  784.5	  615.0	 3799.0	...
10451494	  784.4	  615.0	 3800.0	...
10451495	  784.3	  614.8	 3801.0	...
10451496	  784.6	  614.7	 3804.0	...
10451497	  784.9	  614.6	 3807.0	...
10451498	  785.0	  614.8	 3806.0	...
10451499	  784.9	  615.0	 3803.0	...
10451500	  784.6	  615.3	 3799.0	...
10451501	  784.5	  615.5	 3800.0	...
10451502	  785.0	  615.6	 3800.0	...
10451503	  785.6	  615.6	 3800.0	...
10451504	  785.9	  615.6	 3800.0	...
10451505	  785.7	  615.6	 3796.0	...
10451506	  785.4	  615.2	 3793.0	...
10451507	  785.4	  614.6	 3794.0	...
10451508	  785.5	  614.1	 3797.0	...
10451509	  785.2	  614.3	 3801.0	...
10451510	  784.9	  615.1	 3799.0	...
10451511	  784.5	  615.9	 3796.0	...
10451512	  784.5	  616.3	 3793.0	...
10451513	  784.8	  616.2	 3793.0	...
10451514	  785.3	  616.1	 3794.0	...
10451515	  785.7	  615.9	 3795.0	...
10451516	  785.7	  615.7	 3795.0	...
10451517	  785.7	  615.5	 3795.0	...
10451518	  785.8	  615.3	 3795.0	...
10451519	  785.9	  615.2	 3795.0	...
10451520	  785.9	  615.2	 3796.0	...
10451521	  785.9	  615.2	 3796.0	...
10451522	  785.8	  615.3	 3796.0	...
10451523	  785.6	  615.2	 3797.0	...
10451524	  785.4	  615.0	 3797.0	...
10451525	  785.4	  615.0	 3797.0	...
10451526	  785.3	  615.1	 3797.0	...
10451527	  785.2	  615.2	 3798.0	...
10451528	  785.1	  615.3	 3797.0	...
10451529	  785.1	  615.6	 3797.0	...
10451530	  785.1	  615.7	 3797.0	...
10451531	  785.2	  615.8	 3797.0	...
10451532	  785.1	  615.8	 3797.0	...
10451533	  785.1	  616.0	 3796.0	...
10451534	  785.1	  616.1	 3796.0	...
10451535	  785.4	  616.1	 3796.0	...
10451536	  785.8	  616.2	 3796.0	...
10451537	  786.1	  616.4	 3797.0	...
10451538	  786.3	  616.1	 3796.0	...
10451539	  786.2	  615.7	 3796.0	...
10451540	  786.2	  615.3	 3795.0	...
10451541	  786.0	  615.4	 3795.0	...
10451542	  785.8	  615.7	 3795.0	...
10451543	  785.8	  616.0	 3795.0	...
10451544	  786.0	  616.3	 3796.0	...
10451545	  786.2	  616.4	 3797.0	...
10451546	  786.1	  615.9	 3795.0	...
10451547	  785.6	  615.4	 3793.0	...
10451548	  785.2	  615.9	 3793.0	...
10451549	  784.8	  616.9	 3798.0	...
10451550	  784.7	  617.2	 3803.0	...
10451551	  784.6	  616.6	 3806.0	...
10451552	  784.8	  616.0	 3807.0	...
10451553	  785.1	  616.6	 3808.0	...
10451554	  785.4	  617.1	 3808.0	...
10451555	  785.4	  617.7	 3808.0	...
10451556	  785.4	  617.8	 3805.0	...
10451557	  785.4	  617.8	 3802.0	...
10451558	  785.5	  617.8	 3799.0	...
10451559	  785.6	  617.9	 3802.0	...
10451560	  785.9	  617.9	 3806.0	...
10451561	  786.1	  617.9	 3809.0	...
10451562	  786.3	  617.8	 3808.0	...
10451563	  786.6	  617.8	 3806.0	...
10451564	  786.9	  617.3	 3803.0	...
10451565	  787.1	  616.7	 3803.0	...
10451566	  786.9	  616.3	 3804.0	...
10451567	  786.1	  616.2	 3807.0	...
10451568	  785.4	  616.1	 3811.0	...
10451569	  785.2	  616.0	 3811.0	...
10451570	  785.8	  616.2	 3810.0	...
10451571	  785.9	  616.5	 3813.0	...
10451572	  785.4	  616.8	 3819.0	...
10451573	  785.3	  617.0	 3825.0	...
10451574	  785.6	  616.9	 3827.0	...
10451575	  786.1	  616.7	 3825.0	...
10451576	  786.3	  616.2	 3822.0	...
10451577	  786.6	  616.0	 3818.0	...
10451578	  786.6	  615.9	 3814.0	...
10451579	  786.3	  616.2	 3810.0	...
10451580	  786.1	  616.7	 3808.0	...
10451581	  785.8	  617.0	 3807.0	...
10451582	  785.4	  617.2	 3806.0	...
10451583	  785.0	  617.4	 3807.0	...
10451584	  784.8	  617.3	 3807.0	...
10451585	  784.7	  617.1	 3810.0	...
10451586	  784.6	  616.7	 3812.0	...
10451587	  784.9	  616.4	 3814.0	...
10451588	  785.2	  616.2	 3815.0	...
10451589	  785.5	  616.1	 3815.0	...
10451590	  785.4	  616.0	 3814.0	...
10451591	  785.4	  616.3	 3811.0	...
10451592	  785.3	  616.5	 3808.0	...
10451593	  785.5	  616.8	 3806.0	...
10451594	  785.5	  616.9	 3806.0	...
10451595	  785.4	  617.1	 3807.0	...
10451596	  785.3	  617.3	 3809.0	...
10451597	  785.2	  617.1	 3808.0	...
10451598	  785.2	  617.0	 3809.0	...
10451599	  785.2	  616.6	 3810.0	...
10451600	  785.1	  616.5	 3811.0	...
10451601	  785.2	  616.3	 3812.0	...
10451602	  785.4	  616.4	 3813.0	...
10451603	  785.5	  616.9	 3814.0	...
10451604	  785.6	  617.4	 3814.0	...
10451605	  785.7	  617.6	 3815.0	...
10451606	  785.7	  617.6	 3815.0	...
10451607	  785.6	  617.5	 3814.0	...
10451608	  785.5	  617.6	 3813.0	...
10451609	  785.4	  617.6	 3814.0	...
10451610	  785.4	  617.6	 3817.0	...
10451611	  785.4	  617.6	 3818.0	...
10451612	  785.4	  617.6	 3819.0	...
10451613	  785.4	  617.6	 3820.0	...
10451614	  785.1	  617.9	 3822.0	...
10451615	  784.9	  618.7	 3823.0	...
10451616	  784.7	  619.5	 3825.0	...
10451617	  784.7	  619.3	 3826.0	...
10451618	  784.6	  618.6	 3828.0	...
10451619	  784.6	  617.9	 3825.0	...
10451620	  784.6	  617.7	 3821.0	...
10451621	  784.6	  617.6	 3820.0	...
10451622	  784.7	  617.5	 3822.0	...
10451623	  784.6	  617.6	 3821.0	...
10451624	  784.5	  617.8	 3818.0	...
10451625	  784.4	  618.0	 3814.0	...
10451626	  784.4	  617.9	 3815.0	...
MSG	10451627 0000 _ Number On
10451627	  784.5	  617.9	 3815.0	...
10451628	  784.7	  617.8	 3815.0	...
10451629	  784.9	  617.6	 3816.0	...
10451630	  785.2	  617.5	 3817.0	...
10451631	  785.4	  617.4	 3819.0	...
10451632	  785.6	  617.8	 3822.0	...
10451633	  785.7	  618.3	 3826.0	...
10451634	  785.9	  618.5	 3828.0	...
10451635	  785.9	  618.3	 3831.0	...
10451636	  785.9	  618.1	 3830.0	...
10451637	  785.7	  618.2	 3830.0	...
10451638	  785.5	  618.3	 3829.0	...
10451639	  784.6	  618.0	 3826.0	...
10451640	  783.9	  617.6	 3822.0	...
10451641	  783.4	  617.3	 3822.0	...
10451642	  783.6	  617.3	 3825.0	...
10451643	  783.8	  617.4	 3829.0	...
10451644	  783.8	  617.7	 3829.0	...
10451645	  783.8	  618.1	 3830.0	...
10451646	  783.8	  618.4	 3829.0	...
10451647	  783.8	  618.3	 3829.0	...
10451648	  783.9	  618.2	 3829.0	...
10451649	  784.0	  618.2	 3829.0	...
10451650	  784.3	  618.2	 3829.0	...
10451651	  784.6	  618.2	 3830.0	...
10451652	  784.3	  618.3	 3830.0	...
10451653	  783.8	  618.4	 3829.0	...
10451654	  783.5	  618.4	 3825.0	...
10451655	  783.8	  618.3	 3822.0	...
10451656	  784.0	  618.2	 3823.0	...
10451657	  784.1	  618.5	 3826.0	...
10451658	  784.2	  618.8	 3829.0	...
10451659	  784.4	  619.3	 3829.0	...
10451660	  784.4	  619.4	 3829.0	...
10451661	  784.5	  619.5	 3829.0	...
10451662	  784.1	  619.3	 3830.0	...
10451663	  783.6	  619.2	 3830.0	...
10451664	  783.0	  619.2	 3832.0	...
10451665	  782.9	  619.3	 3833.0	...
10451666	  783.1	  619.4	 3834.0	...
10451667	  783.3	  619.3	 3834.0	...
10451668	  783.2	  619.2	 3834.0	...
10451669	  783.1	  619.0	 3834.0	...
10451670	  783.1	  619.0	 3833.0	...
10451671	  783.1	  619.0	 3832.0	...
10451672	  783.0	  619.0	 3832.0	...
10451673	  783.4	  618.9	 3833.0	...
10451674	  783.9	  618.7	 3833.0	...
10451675	  784.5	  619.0	 3834.0	...
10451676	  784.6	  619.3	 3834.0	...
10451677	  784.7	  620.0	 3835.0	...
10451678	  784.5	  620.4	 3837.0	...
10451679	  784.2	  620.9	 3839.0	...
10451680	  783.9	  621.0	 3840.0	...
10451681	  783.7	  621.1	 3840.0	...
10451682	  784.5	  621.0	 3839.0	...
10451683	  785.3	  620.8	 3839.0	...
10451684	  785.4	  620.7	 3839.0	...
10451685	  784.6	  620.5	 3838.0	...
10451686	  783.9	  620.1	 3838.0	...
10451687	  784.0	  619.7	 3838.0	...
10451688	  784.1	  619.6	 3835.0	...
10451689	  784.2	  619.7	 3831.0	...
10451690	  784.3	  619.6	 3831.0	...
10451691	  784.3	  619.5	 3835.0	...
10451692	  784.5	  619.6	 3839.0	...
10451693	  784.7	  619.6	 3839.0	...
10451694	  784.9	  619.6	 3843.0	...
10451695	  784.9	  619.4	 3846.0	...
10451696	  784.9	  619.2	 3849.0	...
10451697	  785.0	  619.0	 3849.0	...
10451698	  785.0	  618.8	 3848.0	...
10451699	  785.0	  618.7	 3849.0	...
10451700	  785.1	  619.0	 3849.0	...
10451701	  785.1	  619.3	 3848.0	...
10451702	  785.1	  619.9	 3846.0	...
10451703	  785.0	  620.1	 3845.0	...
10451704	  784.6	  620.1	 3846.0	...
10451705	  784.0	  619.7	 3847.0	...
10451706	  783.5	  619.3	 3849.0	...
10451707	  783.4	  619.0	 3850.0	...
10451708	  783.3	  618.9	 3851.0	...
10451709	  783.3	  618.8	 3852.0	...
10451710	  783.1	  618.5	 3850.0	...
10451711	  783.0	  618.3	 3849.0	...
10451712	  783.1	  618.2	 3850.0	...
10451713	  783.5	  618.6	 3853.0	...
10451714	  784.0	  619.0	 3855.0	...
10451715	  784.0	  619.5	 3856.0	...
10451716	  784.1	  619.6	 3858.0	...
10451717	  784.2	  619.8	 3859.0	...
10451718	  784.4	  620.0	 3858.0	...
10451719	  784.6	  620.1	 3854.0	...
10451720	  784.6	  620.2	 3850.0	...
10451721	  784.2	  619.7	 3848.0	...
10451722	  783.8	  619.0	 3849.0	...
10451723	  783.5	  618.4	 3851.0	...
10451724	  783.5	  618.4	 3853.0	...
10451725	  783.6	  618.3	 3854.0	...
10451726	  783.6	  618.3	 3854.0	...
10451727	  783.7	  618.7	 3854.0	...
10451728	  783.8	  619.1	 3857.0	...
10451729	  783.8	  619.5	 3860.0	...
10451730	  783.8	  619.5	 3863.0	...
10451731	  783.7	  619.5	 3864.0	...
10451732	  783.6	  619.5	 3864.0	...
10451733	  783.2	  619.4	 3864.0	...
10451734	  783.0	  619.3	 3862.0	...
10451735	  782.8	  619.2	 3858.0	...
10451736	  783.0	  618.5	 3853.0	...
10451737	  783.1	  617.9	 3853.0	...
10451738	  783.2	  617.4	 3856.0	...
10451739	  783.4	  617.5	 3858.0	...
10451740	  783.5	  617.6	 3857.0	...
10451741	  783.5	  617.5	 3859.0	...
10451742	  783.6	  617.6	 3861.0	...
10451743	  783.6	  617.7	 3864.0	...
10451744	  783.9	  618.1	 3864.0	...
10451745	  784.3	  618.6	 3865.0	...
10451746	  784.6	  619.7	 3863.0	...
10451747	  784.6	  620.5	 3861.0	...
10451748	  784.1	  621.0	 3861.0	...
10451749	  783.0	  621.0	 3862.0	...
10451750	  782.1	  620.8	 3864.0	...
10451751	  782.3	  620.6	 3865.0	...
10451752	  783.0	  620.2	 3865.0	...
10451753	  783.4	  620.5	 3863.0	...
10451754	  782.9	  621.0	 3862.0	...
10451755	  782.4	  621.4	 3861.0	...
10451756	  782.4	  621.7	 3863.0	...
10451757	  782.4	  622.0	 3864.0	...
10451758	  783.0	  622.3	 3865.0	...
10451759	  783.5	  622.5	 3865.0	...
10451760	  784.0	  622.5	 3865.0	...
10451761	  784.0	  622.4	 3865.0	...
10451762	  783.7	  621.8	 3864.0	...
10451763	  783.4	  621.2	 3864.0	...
10451764	  783.1	  621.3	 3862.0	...
10451765	  783.0	  621.9	 3861.0	...
10451766	  782.8	  621.7	 3861.0	...
10451767	  782.6	  620.9	 3864.0	...
10451768	  782.4	  619.9	 3868.0	...
10451769	  782.4	  619.7	 3869.0	...
10451770	  782.5	  619.6	 3871.0	...
10451771	  782.6	  619.6	 3867.0	...
10451772	  782.6	  619.8	 3863.0	...
10451773	  782.6	  619.9	 3860.0	...
10451774	  782.5	  619.8	 3863.0	...
10451775	  781.9	  619.5	 3866.0	...
10451776	  781.4	  619.1	 3869.0	...
10451777	  781.2	  619.1	 3869.0	...
10451778	  781.4	  619.1	 3867.0	...
10451779	  781.7	  619.3	 3864.0	...
10451780	  781.8	  619.4	 3862.0	...
10451781	  782.0	  619.3	 3862.0	...
10451782	  782.4	  619.8	 3862.0	...
10451783	  782.4	  620.6	 3861.0	...
10451784	  782.2	  621.2	 3860.0	...
10451785	  781.9	  620.9	 3860.0	...
10451786	  781.7	  620.7	 3860.0	...
10451787	  781.4	  620.8	 3861.0	...
10451788	  781.3	  620.7	 3862.0	...
10451789	  781.3	  620.6	 3858.0	...
10451790	  781.7	  620.4	 3854.0	...
10451791	  782.0	  620.4	 3849.0	...
10451792	  782.2	  620.5	 3852.0	...
10451793	  782.2	  620.6	 3854.0	...
10451794	  782.3	  620.6	 3857.0	...
10451795	  782.3	  620.6	 3857.0	...
10451796	  782.4	  620.4	 3858.0	...
10451797	  782.4	  620.3	 3859.0	...
10451798	  782.4	  621.0	 3860.0	...
10451799	  782.5	  622.0	 3860.0	...
10451800	  782.6	  622.4	 3861.0	...
10451801	  782.7	  621.9	 3856.0	...
10451802	  782.8	  621.3	 3850.0	...
10451803	  782.9	  621.3	 3849.0	...
10451804	  783.1	  621.2	 3853.0	...
10451805	  783.2	  621.4	 3857.0	...
10451806	  783.2	  621.6	 3857.0	...
10451807	  783.2	  621.8	 3855.0	...
10451808	  783.1	  621.6	 3852.0	...
10451809	  783.0	  621.3	 3851.0	...
10451810	  783.0	  621.0	 3854.0	...
10451811	  782.9	  621.5	 3855.0	...
10451812	  782.9	  622.1	 3854.0	...
10451813	  782.8	  623.0	 3852.0	...
10451814	  782.6	  623.4	 3851.0	...
10451815	  782.5	  623.1	 3850.0	...
10451816	  782.4	  622.4	 3850.0	...
10451817	  782.4	  621.8	 3849.0	...
10451818	  781.9	  622.0	 3848.0	...
10451819	  781.3	  622.1	 3852.0	...
10451820	  780.7	  622.1	 3857.0	...
10451821	  780.6	  622.0	 3862.0	...
10451822	  781.3	  621.6	 3862.0	...
10451823	  782.0	  621.4	 3860.0	...
10451824	  782.5	  621.4	 3856.0	...
10451825	  782.1	  621.7	 3849.0	...
10451826	  781.7	  621.3	 3844.0	...
10451827	  781.6	  620.8	 3842.0	...
10451828	  781.9	  620.3	 3844.0	...
10451829	  782.0	  620.4	 3844.0	...
10451830	  781.8	  620.4	 3844.0	...
10451831	  781.4	  620.4	 3843.0	...
10451832	  781.3	  620.3	 3843.0	...
10451833	  781.4	  620.3	 3843.0	...
10451834	  781.4	  620.2	 3843.0	...
10451835	  781.4	  620.2	 3843.0	...
10451836	  781.2	  619.4	 3842.0	...
10451837	  781.1	  618.6	 3842.0	...
10451838	  781.1	  618.5	 3840.0	...
10451839	  781.0	  619.1	 3838.0	...
10451840	  781.0	  619.7	 3837.0	...
10451841	  781.1	  619.5	 3837.0	...
10451842	  781.0	  619.3	 3839.0	...
10451843	  780.8	  619.0	 3841.0	...
10451844	  780.7	  619.0	 3841.0	...
10451845	  780.7	  619.0	 3839.0	...
10451846	  781.3	  619.3	 3838.0	...
10451847	  781.8	  619.7	 3839.0	...
10451848	  782.3	  620.1	 3841.0	...
10451849	  782.3	  620.4	 3843.0	...
10451850	  782.1	  620.7	 3845.0	...
10451851	  781.9	  621.0	 3844.0	...
10451852	  781.9	  621.0	 3844.0	...
10451853	  782.0	  620.4	 3841.0	...
10451854	  782.2	  619.7	 3838.0	...
10451855	  782.1	  619.0	 3834.0	...
10451856	  782.1	  618.9	 3834.0	...
10451857	  782.0	  618.8	 3836.0	...
10451858	  782.0	  618.8	 3841.0	...
10451859	  782.0	  618.9	 3844.0	...
10451860	  782.0	  619.0	 3847.0	...
10451861	  781.9	  619.0	 3847.0	...
10451862	  781.8	  618.9	 3846.0	...
10451863	  781.8	  619.3	 3846.0	...
10451864	  781.9	  619.8	 3845.0	...
10451865	  782.0	  620.3	 3844.0	...
10451866	  782.1	  620.5	 3842.0	...
10451867	  782.1	  620.7	 3841.0	...
10451868	  782.2	  621.3	 3841.0	...
10451869	  782.2	  621.5	 3843.0	...
10451870	  782.2	  621.7	 3844.0	...
10451871	  782.5	  621.5	 3845.0	...
10451872	  782.9	  621.5	 3844.0	...
10451873	  783.3	  621.5	 3843.0	...
10451874	  783.4	  620.6	 3841.0	...
10451875	  783.2	  619.6	 3840.0	...
10451876	  782.6	  618.8	 3839.0	...
10451877	  782.0	  618.8	 3839.0	...
10451878	  781.8	  618.8	 3837.0	...
10451879	  782.1	  618.7	 3835.0	...
10451880	  782.2	  618.4	 3834.0	...
10451881	  782.1	  618.3	 3836.0	...
10451882	  781.8	  618.2	 3837.0	...
10451883	  781.9	  618.3	 3838.0	...
10451884	  782.1	  619.4	 3838.0	...
10451885	  782.4	  620.4	 3838.0	...
10451886	  782.7	  621.3	 3838.0	...
10451887	  782.8	  621.2	 3838.0	...
10451888	  782.8	  621.2	 3836.0	...
10451889	  782.9	  621.3	 3834.0	...
10451890	  783.0	  621.4	 3832.0	...
10451891	  783.0	  621.6	 3832.0	...
10451892	  783.0	  620.9	 3832.0	...
10451893	  783.0	  620.2	 3833.0	...
10451894	  783.0	  619.4	 3834.0	...
10451895	  783.1	  619.4	 3836.0	...
10451896	  783.1	  619.3	 3836.0	...
10451897	  783.0	  619.3	 3831.0	...
10451898	  782.9	  619.3	 3826.0	...
10451899	  782.8	  619.5	 3821.0	...
10451900	  782.8	  619.9	 3825.0	...
10451901	  782.8	  620.3	 3830.0	...
10451902	  782.9	  620.6	 3833.0	...
10451903	  782.9	  620.9	 3832.0	...
10451904	  783.3	  620.9	 3831.0	...
10451905	  783.8	  620.8	 3830.0	...
10451906	  784.2	  620.4	 3828.0	...
10451907	  784.3	  620.1	 3826.0	...
10451908	  784.2	  620.0	 3829.0	...
10451909	  783.9	  620.1	 3833.0	...
10451910	  783.6	  620.2	 3837.0	...
10451911	  783.3	  620.1	 3838.0	...
10451912	  783.2	  620.1	 3838.0	...
10451913	  783.1	  620.1	 3839.0	...
10451914	  783.0	  620.7	 3840.0	...
10451915	  783.0	  621.3	 3841.0	...
10451916	  783.0	  621.9	 3841.0	...
10451917	  783.0	  621.7	 3837.0	...
10451918	  783.0	  621.5	 3830.0	...
10451919	  783.0	  621.4	 3823.0	...
10451920	  782.8	  621.4	 3824.0	...
10451921	  782.7	  621.3	 3828.0	...
10451922	  782.6	  621.2	 3830.0	...
10451923	  782.6	  621.2	 3828.0	...
10451924	  782.4	  620.5	 3823.0	...
10451925	  782.2	  619.8	 3819.0	...
10451926	  782.3	  619.1	 3815.0	...
10451927	  782.7	  619.1	 3815.0	...
10451928	  783.2	  618.9	 3816.0	...
10451929	  783.5	  618.7	 3818.0	...
10451930	  783.4	  618.6	 3821.0	...
10451931	  783.3	  618.6	 3822.0	...
10451932	  783.1	  619.5	 3822.0	...
10451933	  783.1	  620.3	 3822.0	...
10451934	  783.2	  621.0	 3822.0	...
10451935	  783.2	  621.2	 3821.0	...
10451936	  783.4	  621.5	 3823.0	...
10451937	  783.5	  621.7	 3824.0	...
10451938	  783.6	  621.6	 3826.0	...
10451939	  783.7	  621.6	 3825.0	...
10451940	  783.8	  621.6	 3825.0	...
MSG	10451941 0000 _ Number Off
10451941	  783.9	  622.1	 3825.0	...
10451942	  784.0	  622.5	 3824.0	...
10451943	  784.1	  622.5	 3823.0	...
10451944	  784.3	  622.2	 3821.0	...
10451945	  784.3	  621.9	 3823.0	...
10451946	  783.7	  622.0	 3826.0	...
10451947	  783.1	  621.8	 3828.0	...
10451948	  782.5	  621.8	 3829.0	...
10451949	  783.5	  621.8	 3829.0	...
10451950	  784.4	  621.8	 3828.0	...
10451951	  785.4	  621.8	 3827.0	...
10451952	  785.4	  621.8	 3826.0	...
10451953	  784.6	  621.5	 3827.0	...
10451954	  783.7	  621.2	 3828.0	...
10451955	  783.2	  620.9	 3832.0	...
10451956	  783.5	  621.2	 3835.0	...
10451957	  783.7	  621.4	 3835.0	...
10451958	  783.7	  621.6	 3832.0	...
10451959	  784.0	  621.5	 3829.0	...
10451960	  784.3	  621.3	 3829.0	...
10451961	  784.2	  621.1	 3829.0	...
10451962	  783.9	  621.0	 3828.0	...
10451963	  783.9	  620.9	 3827.0	...
10451964	  784.4	  621.2	 3826.0	...
10451965	  784.5	  621.7	 3827.0	...
10451966	  784.1	  622.6	 3825.0	...
10451967	  783.5	  623.1	 3824.0	...
10451968	  783.5	  623.3	 3824.0	...
10451969	  783.7	  623.0	 3827.0	...
10451970	  783.9	  622.6	 3831.0	...
10451971	  784.4	  622.5	 3829.0	...
10451972	  784.5	  622.6	 3825.0	...
10451973	  784.5	  622.0	 3823.0	...
10451974	  784.3	  621.2	 3824.0	...
10451975	  784.4	  621.0	 3825.0	...
10451976	  784.6	  621.5	 3825.0	...
10451977	  784.9	  621.8	 3826.0	...
10451978	  784.9	  621.3	 3826.0	...
10451979	  785.0	  620.7	 3830.0	...
10451980	  785.2	  620.4	 3833.0	...
10451981	  785.7	  620.4	 3833.0	...
10451982	  786.1	  620.5	 3830.0	...
10451983	  786.6	  620.4	 3826.0	...
10451984	  786.0	  620.2	 3825.0	...
10451985	  785.2	  619.9	 3825.0	...
10451986	  784.8	  620.2	 3826.0	...
10451987	  785.1	  620.5	 3827.0	...
10451988	  785.2	  621.0	 3827.0	...
10451989	  785.1	  621.2	 3827.0	...
10451990	  785.2	  621.3	 3826.0	...
10451991	  785.5	  621.1	 3825.0	...
10451992	  785.7	  620.6	 3824.0	...
10451993	  785.6	  619.8	 3824.0	...
10451994	  785.4	  619.2	 3824.0	...
10451995	  785.1	  619.0	 3824.0	...
10451996	  784.9	  619.2	 3824.0	...
10451997	  784.8	  619.4	 3822.0	...
10451998	  784.8	  619.6	 3821.0	...
10451999	  784.9	  619.8	 3821.0	...
10452000	  785.1	  620.4	 3820.0	...
10452001	  785.4	  620.9	 3820.0	...
10452002	  785.3	  620.8	 3819.0	...
10452003	  785.1	  620.4	 3817.0	...
10452004	  784.9	  619.9	 3814.0	...
10452005	  784.8	  619.8	 3812.0	...
10452006	  784.9	  619.7	 3811.0	...
10452007	  785.0	  619.5	 3811.0	...
10452008	  785.0	  619.4	 3812.0	...
10452009	  785.1	  619.4	 3812.0	...
10452010	  785.5	  619.4	 3811.0	...
10452011	  785.8	  619.3	 3810.0	...
10452012	  786.1	  619.1	 3811.0	...
10452013	  785.7	  618.8	 3811.0	...
10452014	  785.4	  618.7	 3812.0	...
10452015	  785.1	  618.7	 3812.0	...
10452016	  785.0	  619.2	 3812.0	...
10452017	  784.9	  619.5	 3812.0	...
10452018	  785.0	  620.4	 3811.0	...
10452019	  784.8	  621.1	 3811.0	...
10452020	  784.6	  621.9	 3810.0	...
10452021	  784.7	  622.0	 3811.0	...
10452022	  785.3	  621.9	 3811.0	...
10452023	  785.8	  621.5	 3810.0	...
10452024	  786.0	  620.9	 3808.0	...
10452025	  786.1	  620.6	 3809.0	...
10452026	  786.2	  620.1	 3810.0	...
10452027	  786.2	  619.7	 3811.0	...
10452028	  785.9	  619.4	 3810.0	...
10452029	  785.7	  619.4	 3809.0	...
10452030	  785.6	  619.6	 3810.0	...
10452031	  785.9	  619.8	 3811.0	...
10452032	  786.0	  620.1	 3812.0	...
10452033	  786.0	  620.2	 3813.0	...
10452034	  786.1	  620.5	 3815.0	...
10452035	  786.2	  620.7	 3818.0	...
10452036	  786.3	  620.5	 3819.0	...
10452037	  785.9	  620.2	 3819.0	...
10452038	  785.4	  620.1	 3819.0	...
10452039	  784.7	  620.4	 3822.0	...
10452040	  784.5	  620.1	 3824.0	...
10452041	  784.4	  619.5	 3824.0	...
10452042	  784.8	  618.9	 3823.0	...
10452043	  785.1	  619.0	 3820.0	...
10452044	  785.3	  619.1	 3818.0	...
10452045	  785.0	  619.0	 3814.0	...
10452046	  784.7	  618.8	 3812.0	...
10452047	  784.5	  618.6	 3811.0	...
10452048	  784.6	  618.5	 3811.0	...
10452049	  784.7	  618.3	 3811.0	...
10452050	  784.7	  618.4	 3811.0	...
10452051	  784.8	  618.6	 3811.0	...
10452052	  785.1	  618.9	 3811.0	...
10452053	  785.3	  618.8	 3810.0	...
10452054	  785.5	  618.7	 3809.0	...
10452055	  785.6	  618.9	 3807.0	...
10452056	  785.8	  619.1	 3810.0	...
10452057	  785.8	  619.0	 3813.0	...
10452058	  785.9	  618.7	 3816.0	...
10452059	  785.9	  618.3	 3815.0	...
10452060	  785.8	  619.1	 3815.0	...
10452061	  785.8	  619.9	 3815.0	...
10452062	  785.7	  620.7	 3816.0	...
10452063	  785.7	  620.7	 3815.0	...
10452064	  785.5	  620.3	 3813.0	...
10452065	  784.7	  620.1	 3813.0	...
10452066	  784.0	  619.9	 3814.0	...
10452067	  784.6	  619.9	 3816.0	...
10452068	  785.8	  619.8	 3815.0	...
10452069	  786.6	  619.6	 3814.0	...
10452070	  785.7	  619.3	 3812.0	...
10452071	  784.8	  619.3	 3812.0	...
10452072	  784.4	  619.5	 3813.0	...
10452073	  784.5	  619.6	 3814.0	...
10452074	  784.5	  619.3	 3816.0	...
10452075	  784.4	  618.9	 3814.0	...
10452076	  784.5	  618.7	 3812.0	...
10452077	  784.5	  618.7	 3810.0	...
10452078	  784.5	  618.4	 3809.0	...
10452079	  784.9	  618.1	 3811.0	...
10452080	  785.3	  617.8	 3813.0	...
10452081	  785.1	  617.9	 3815.0	...
10452082	  784.4	  618.0	 3814.0	...
10452083	  783.8	  618.3	 3814.0	...
10452084	  783.9	  618.8	 3814.0	...
10452085	  784.0	  619.3	 3815.0	...
10452086	  784.1	  619.6	 3815.0	...
10452087	  784.1	  619.6	 3814.0	...
10452088	  784.2	  619.9	 3811.0	...
10452089	  784.2	  620.2	 3809.0	...
10452090	  784.3	  620.3	 3809.0	...
10452091	  784.4	  620.0	 3810.0	...
10452092	  784.6	  619.4	 3811.0	...
10452093	  784.8	  619.1	 3812.0	...
10452094	  784.6	  618.7	 3812.0	...
10452095	  784.2	  618.5	 3810.0	...
10452096	  783.7	  618.4	 3809.0	...
10452097	  783.6	  618.4	 3808.0	...
10452098	  783.5	  618.9	 3809.0	...
10452099	  783.6	  619.4	 3811.0	...
10452100	  783.7	  619.6	 3812.0	...
10452101	  783.7	  619.3	 3812.0	...
10452102	  783.7	  619.0	 3814.0	...
10452103	  783.7	  619.0	 3816.0	...
10452104	  783.8	  619.0	 3817.0	...
10452105	  783.8	  619.0	 3816.0	...
10452106	  783.8	  619.0	 3818.0	...
10452107	  783.8	  619.1	 3821.0	...
10452108	  783.8	  619.2	 3825.0	...
10452109	  783.8	  619.3	 3824.0	...
10452110	  783.6	  619.4	 3823.0	...
10452111	  783.4	  619.5	 3823.0	...
10452112	  783.4	  619.1	 3823.0	...
10452113	  783.5	  618.7	 3824.0	...
10452114	  783.8	  618.2	 3824.0	...
10452115	  783.8	  618.2	 3824.0	...
10452116	  783.5	  618.2	 3822.0	...
10452117	  783.2	  618.3	 3821.0	...
10452118	  783.1	  618.3	 3822.0	...
10452119	  783.1	  618.3	 3823.0	...
10452120	  783.2	  617.8	 3824.0	...
10452121	  783.1	  617.3	 3824.0	...
10452122	  783.0	  616.8	 3824.0	...
10452123	  783.0	  616.6	 3824.0	...
10452124	  783.2	  616.3	 3824.0	...
10452125	  783.5	  616.9	 3824.0	...
10452126	  783.8	  617.6	 3824.0	...
10452127	  783.7	  618.3	 3825.0	...
10452128	  784.1	  618.0	 3826.0	...
10452129	  784.6	  617.8	 3826.0	...
10452130	  784.9	  617.7	 3827.0	...
10452131	  784.7	  617.9	 3827.0	...
10452132	  784.6	  618.0	 3830.0	...
10452133	  784.3	  618.4	 3833.0	...
10452134	  784.0	  618.7	 3832.0	...
10452135	  783.7	  619.1	 3830.0	...
10452136	  783.7	  619.3	 3827.0	...
10452137	  783.7	  618.8	 3827.0	...
10452138	  783.7	  618.0	 3826.0	...
10452139	  783.8	  617.0	 3826.0	...
10452140	  784.1	  616.8	 3825.0	...
10452141	  784.2	  616.7	 3826.0	...
10452142	  784.2	  617.0	 3827.0	...
10452143	  784.2	  617.9	 3828.0	...
10452144	  784.1	  618.6	 3828.0	...
10452145	  784.1	  619.3	 3828.0	...
10452146	  784.1	  619.3	 3826.0	...
10452147	  784.1	  619.1	 3824.0	...
10452148	  784.1	  618.8	 3823.0	...
10452149	  784.0	  618.7	 3823.0	...
MSG	10452150 0000 _ Number On
10452150	  784.0	  618.9	 3824.0	...
10452151	  783.9	  618.3	 3825.0	...
10452152	  783.7	  617.6	 3825.0	...
10452153	  783.6	  616.8	 3824.0	...
10452154	  783.4	  616.7	 3822.0	...
10452155	  783.3	  616.7	 3824.0	...
10452156	  783.3	  616.7	 3827.0	...
10452157	  783.3	  617.4	 3831.0	...
10452158	  783.3	  618.1	 3830.0	...
10452159	  783.3	  618.3	 3830.0	...
10452160	  783.4	  617.8	 3831.0	...
10452161	  783.5	  617.2	 3833.0	...
10452162	  783.6	  617.5	 3834.0	...
10452163	  783.6	  617.7	 3832.0	...
10452164	  783.4	  617.8	 3831.0	...
10452165	  783.4	  617.6	 3830.0	...
10452166	  783.5	  617.7	 3831.0	...
10452167	  783.5	  617.7	 3832.0	...
10452168	  783.5	  617.6	 3832.0	...
10452169	  783.4	  617.4	 3832.0	...
10452170	  783.5	  617.8	 3832.0	...
10452171	  783.2	  618.2	 3831.0	...
10452172	  783.0	  618.6	 3831.0	...
10452173	  782.8	  618.6	 3831.0	...
10452174	  782.9	  618.8	 3830.0	...
10452175	  783.2	  618.9	 3828.0	...
10452176	  783.5	  618.6	 3829.0	...
10452177	  783.7	  618.0	 3831.0	...
10452178	  784.0	  617.7	 3832.0	...
10452179	  784.3	  617.9	 3831.0	...
10452180	  784.5	  618.1	 3829.0	...
10452181	  784.4	  618.3	 3830.0	...
10452182	  784.4	  618.7	 3832.0	...
10452183	  784.6	  619.0	 3833.0	...
10452184	  784.3	  619.3	 3830.0	...
10452185	  783.8	  619.4	 3826.0	...
10452186	  783.4	  619.5	 3822.0	...
10452187	  783.4	  619.4	 3822.0	...
10452188	  783.4	  619.3	 3821.0	...
10452189	  783.4	  618.8	 3821.0	...
10452190	  783.3	  618.4	 3822.0	...
10452191	  783.0	  618.0	 3827.0	...
10452192	  782.7	  618.0	 3832.0	...
10452193	  782.4	  617.9	 3837.0	...
10452194	  782.2	  617.7	 3834.0	...
10452195	  782.4	  617.6	 3831.0	...
10452196	  782.6	  617.5	 3829.0	...
10452197	  782.7	  617.5	 3829.0	...
10452198	  782.6	  617.6	 3828.0	...
10452199	  782.5	  617.7	 3826.0	...
10452200	  782.4	  617.7	 3825.0	...
10452201	  782.5	  617.5	 3826.0	...
10452202	  782.5	  617.6	 3828.0	...
10452203	  782.3	  617.7	 3830.0	...
10452204	  782.2	  618.0	 3830.0	...
10452205	  782.1	  618.0	 3834.0	...
10452206	  782.2	  618.0	 3838.0	...
10452207	  782.3	  618.2	 3844.0	...
10452208	  782.3	  618.4	 3846.0	...
10452209	  782.5	  618.8	 3843.0	...
10452210	  782.7	  619.1	 3839.0	...
10452211	  782.7	  619.5	 3834.0	...
10452212	  782.3	  619.0	 3835.0	...
10452213	  782.0	  618.6	 3835.0	...
10452214	  781.9	  618.1	 3835.0	...
10452215	  781.9	  618.0	 3836.0	...
10452216	  782.0	  617.9	 3836.0	...
10452217	  781.6	  617.8	 3836.0	...
10452218	  781.2	  617.6	 3836.0	...
10452219	  780.8	  617.6	 3836.0	...
10452220	  780.8	  617.4	 3840.0	...
10452221	  780.8	  617.4	 3843.0	...
10452222	  781.0	  617.9	 3847.0	...
10452223	  781.3	  618.5	 3847.0	...
10452224	  781.6	  619.1	 3848.0	...
10452225	  781.7	  619.1	 3843.0	...
10452226	  781.8	  619.3	 3837.0	...
10452227	  781.7	  619.5	 3832.0	...
10452228	  781.7	  619.4	 3832.0	...
10452229	  781.8	  618.7	 3832.0	...
10452230	  781.7	  618.1	 3832.0	...
10452231	  781.6	  617.7	 3832.0	...
10452232	  781.7	  617.7	 3831.0	...
10452233	  781.9	  617.7	 3831.0	...
10452234	  782.2	  617.7	 3831.0	...
10452235	  781.9	  617.9	 3831.0	...
10452236	  781.7	  618.1	 3832.0	...
10452237	  781.5	  618.5	 3835.0	...
10452238	  781.2	  618.6	 3839.0	...
10452239	  780.9	  618.1	 3840.0	...
10452240	  780.7	  617.4	 3841.0	...
10452241	  780.9	  616.8	 3841.0	...
10452242	  780.9	  616.9	 3843.0	...
10452243	  780.7	  617.7	 3845.0	...
10452244	  780.5	  618.5	 3845.0	...
10452245	  780.2	  619.2	 3844.0	...
10452246	  780.1	  619.5	 3844.0	...
10452247	  780.7	  619.5	 3845.0	...
10452248	  781.4	  619.2	 3846.0	...
10452249	  781.8	  618.8	 3844.0	...
10452250	  781.5	  618.5	 3841.0	...
10452251	  781.8	  618.5	 3837.0	...
10452252	  782.2	  617.8	 3838.0	...
10452253	  782.5	  617.1	 3840.0	...
10452254	  782.3	  616.7	 3843.0	...
10452255	  782.1	  617.2	 3843.0	...
10452256	  781.8	  617.7	 3844.0	...
10452257	  781.4	  618.0	 3843.0	...
10452258	  781.1	  618.0	 3841.0	...
10452259	  781.3	  617.9	 3839.0	...
10452260	  781.4	  618.0	 3839.0	...
10452261	  781.6	  618.1	 3838.0	...
10452262	  781.5	  618.1	 3837.0	...
10452263	  781.7	  617.9	 3836.0	...
10452264	  781.8	  617.7	 3836.0	...
10452265	  782.0	  617.1	 3833.0	...
10452266	  781.9	  616.7	 3830.0	...
10452267	  781.9	  616.8	 3828.0	...
10452268	  781.7	  617.4	 3828.0	...
10452269	  781.6	  617.8	 3828.0	...
10452270	  781.4	  617.8	 3828.0	...
10452271	  781.4	  617.8	 3828.0	...
10452272	  781.4	  617.8	 3828.0	...
10452273	  781.4	  617.3	 3828.0	...
10452274	  781.7	  616.8	 3826.0	...
10452275	  782.0	  616.4	 3824.0	...
10452276	  782.3	  616.8	 3826.0	...
10452277	  782.2	  617.2	 3830.0	...
10452278	  781.4	  617.7	 3834.0	...
10452279	  780.6	  617.9	 3835.0	...
10452280	  779.8	  617.5	 3836.0	...
10452281	  779.9	  617.0	 3836.0	...
10452282	  780.0	  616.4	 3837.0	...
10452283	  780.2	  616.4	 3834.0	...
10452284	  780.4	  616.3	 3831.0	...
10452285	  780.5	  616.2	 3834.0	...
10452286	  780.7	  616.2	 3838.0	...
10452287	  780.7	  616.0	 3842.0	...
10452288	  780.7	  615.7	 3841.0	...
10452289	  780.6	  615.5	 3837.0	...
10452290	  780.7	  615.4	 3834.0	...
10452291	  780.9	  615.4	 3834.0	...
10452292	  780.9	  615.3	 3837.0	...
10452293	  780.7	  615.2	 3836.0	...
10452294	  780.4	  615.2	 3831.0	...
10452295	  780.1	  615.2	 3827.0	...
10452296	  779.9	  615.2	 3826.0	...
10452297	  780.0	  614.7	 3826.0	...
10452298	  780.0	  614.3	 3828.0	...
10452299	  780.0	  614.7	 3829.0	...
10452300	  780.1	  615.5	 3831.0	...
10452301	  780.3	  615.7	 3832.0	...
10452302	  780.5	  615.1	 3834.0	...
10452303	  780.8	  614.5	 3835.0	...
10452304	  780.8	  614.5	 3835.0	...
10452305	  781.1	  614.5	 3835.0	...
10452306	  781.2	  614.4	 3834.0	...
10452307	  781.2	  614.3	 3832.0	...
10452308	  781.1	  614.8	 3832.0	...
10452309	  781.0	  615.3	 3833.0	...
10452310	  781.0	  615.9	 3835.0	...
10452311	  780.9	  616.0	 3837.0	...
10452312	  780.4	  615.4	 3839.0	...
10452313	  779.9	  614.7	 3838.0	...
10452314	  779.7	  614.0	 3836.0	...
10452315	  779.9	  613.7	 3835.0	...
10452316	  780.1	  613.6	 3837.0	...
10452317	  780.2	  613.6	 3841.0	...
10452318	  780.3	  613.6	 3841.0	...
10452319	  780.3	  613.6	 3834.0	...
10452320	  780.1	  613.5	 3826.0	...
10452321	  779.9	  613.1	 3822.0	...
10452322	  779.7	  612.7	 3822.0	...
10452323	  779.3	  612.6	 3821.0	...
10452324	  778.8	  613.1	 3826.0	...
10452325	  778.3	  613.6	 3831.0	...
10452326	  778.2	  613.8	 3835.0	...
10452327	  778.9	  613.6	 3833.0	...
10452328	  779.7	  613.5	 3832.0	...
10452329	  780.4	  613.4	 3831.0	...
10452330	  780.3	  613.5	 3830.0	...
10452331	  780.2	  613.5	 3829.0	...
10452332	  780.2	  613.4	 3829.0	...
10452333	  780.3	  613.3	 3829.0	...
10452334	  780.3	  613.1	 3828.0	...
10452335	  780.3	  613.0	 3826.0	...
10452336	  780.2	  613.0	 3825.0	...
10452337	  780.2	  613.0	 3826.0	...
10452338	  780.2	  612.9	 3827.0	...
10452339	  780.0	  612.9	 3828.0	...
10452340	  779.6	  613.0	 3828.0	...
10452341	  779.0	  613.0	 3827.0	...
10452342	  778.7	  613.0	 3827.0	...
10452343	  778.4	  612.9	 3827.0	...
10452344	  778.5	  612.7	 3827.0	...
10452345	  778.5	  612.1	 3829.0	...
10452346	  779.0	  611.4	 3831.0	...
10452347	  779.4	  611.0	 3833.0	...
10452348	  780.1	  610.9	 3831.0	...
10452349	  780.3	  611.2	 3829.0	...
10452350	  780.3	  611.5	 3825.0	...
10452351	  779.6	  611.9	 3821.0	...
10452352	  778.8	  611.9	 3821.0	...
10452353	  778.3	  611.9	 3822.0	...
10452354	  778.3	  611.9	 3824.0	...
10452355	  778.0	  611.9	 3825.0	...
10452356	  777.3	  612.0	 3828.0	...
10452357	  776.5	  612.1	 3831.0	...
10452358	  776.7	  612.6	 3833.0	...
10452359	  777.2	  613.2	 3833.0	...
10452360	  777.8	  613.7	 3833.0	...
10452361	  777.9	  613.8	 3832.0	...
10452362	  777.3	  613.9	 3832.0	...
10452363	  776.7	  614.0	 3833.0	...
10452364	  776.1	  613.5	 3832.0	...
10452365	  776.3	  613.0	 3831.0	...
10452366	  776.5	  613.4	 3832.0	...
10452367	  776.7	  614.4	 3834.0	...
10452368	  776.8	  615.4	 3835.0	...
10452369	  776.8	  615.5	 3835.0	...
10452370	  776.8	  614.9	 3835.0	...
EFIX R   10450363	10452370	2008	  787.9	  613.4	   3804
SSACC R  10452371
10452371	  776.6	  614.1	 3835.0	...
10452372	  776.5	  613.4	 3836.0	...
10452373	  776.4	  613.9	 3835.0	...
10452374	  776.3	  614.5	 3833.0	...
10452375	  775.7	  615.7	 3829.0	...
10452376	  775.1	  616.8	 3825.0	...
10452377	  774.6	  619.7	 3816.0	...
10452378	  774.7	  624.5	 3800.0	...
10452379	  775.1	  634.4	 3778.0	...
10452380	  775.8	  648.3	 3741.0	...
10452381	  776.4	  666.7	 3692.0	...
10452382	  777.1	  689.3	 3620.0	...
10452383	  777.8	  715.4	 3542.0	...
10452384	  778.7	  743.7	 3459.0	...
10452385	  777.5	  774.7	 3359.0	...
10452386	  776.7	  808.6	 3249.0	...
10452387	  775.1	  846.5	 3123.0	...
10452388	  774.6	  886.8	 2998.0	...
10452389	  770.5	  929.7	 2862.0	...
10452390	  765.5	  975.0	 2708.0	...
10452391	  760.7	 1022.9	 2540.0	...
10452392	  757.0	 1073.0	 2360.0	...
10452393	  755.0	 1107.7	 2242.0	...
10452394	  753.2	 1124.8	 2182.0	...
10452395	  753.2	 1124.8	 2182.0	...
10452396	  146.2	 1575.6	  463.0	...
10452397	  146.2	 1575.6	  463.0	...
10452398	  137.5	 1605.9	  418.0	...
10452399	  128.6	 1668.6	  337.0	...
10452400	  119.6	 1763.8	  233.0	...
10452401	  119.2	 1828.6	  175.0	...
10452402	  119.1	 1860.9	  152.0	...
10452403	  119.1	 1860.9	  152.0	...
SBLINK R 10452404
10452404	   .	   .	    0.0	...
10452405	   .	   .	    0.0	...
10452406	   .	   .	    0.0	...
10452407	   .	   .	    0.0	...
10452408	   .	   .	    0.0	...
10452409	   .	   .	    0.0	...
10452410	   .	   .	    0.0	...
10452411	   .	   .	    0.0	...
10452412	   .	   .	    0.0	...
10452413	   .	   .	    0.0	...
10452414	   .	   .	    0.0	...
10452415	   .	   .	    0.0	...
10452416	   .	   .	    0.0	...
10452417	   .	   .	    0.0	...
10452418	   .	   .	    0.0	...
10452419	   .	   .	    0.0	...
10452420	   .	   .	    0.0	...
10452421	   .	   .	    0.0	...
10452422	   .	   .	    0.0	...
10452423	   .	   .	    0.0	...
10452424	   .	   .	    0.0	...
10452425	   .	   .	    0.0	...
10452426	   .	   .	    0.0	...
10452427	   .	   .	    0.0	...
10452428	   .	   .	    0.0	...
10452429	   .	   .	    0.0	...
10452430	   .	   .	    0.0	...
10452431	   .	   .	    0.0	...
10452432	   .	   .	    0.0	...
10452433	   .	   .	    0.0	...
10452434	   .	   .	    0.0	...
10452435	   .	   .	    0.0	...
10452436	   .	   .	    0.0	...
10452437	   .	   .	    0.0	...
10452438	   .	   .	    0.0	...
10452439	   .	   .	    0.0	...
10452440	   .	   .	    0.0	...
10452441	   .	   .	    0.0	...
10452442	   .	   .	    0.0	...
10452443	   .	   .	    0.0	...
10452444	   .	   .	    0.0	...
10452445	   .	   .	    0.0	...
10452446	   .	   .	    0.0	...
10452447	   .	   .	    0.0	...
10452448	   .	   .	    0.0	...
10452449	   .	   .	    0.0	...
10452450	   .	   .	    0.0	...
10452451	   .	   .	    0.0	...
10452452	   .	   .	    0.0	...
10452453	   .	   .	    0.0	...
10452454	   .	   .	    0.0	...
10452455	   .	   .	    0.0	...
MSG	10452456 0000 _ Number Off
10452456	   .	   .	    0.0	...
10452457	   .	   .	    0.0	...
10452458	   .	   .	    0.0	...
10452459	   .	   .	    0.0	...
10452460	   .	   .	    0.0	...
10452461	   .	   .	    0.0	...
10452462	   .	   .	    0.0	...
10452463	   .	   .	    0.0	...
10452464	   .	   .	    0.0	...
10452465	   .	   .	    0.0	...
10452466	   .	   .	    0.0	...
10452467	   .	   .	    0.0	...
10452468	   .	   .	    0.0	...
10452469	   .	   .	    0.0	...
10452470	   .	   .	    0.0	...
10452471	   .	   .	    0.0	...
10452472	   .	   .	    0.0	...
10452473	   .	   .	    0.0	...
10452474	   .	   .	    0.0	...
10452475	   .	   .	    0.0	...
10452476	   .	   .	    0.0	...
10452477	   .	   .	    0.0	...
10452478	   .	   .	    0.0	...
10452479	   .	   .	    0.0	...
10452480	   .	   .	    0.0	...
10452481	   .	   .	    0.0	...
10452482	   .	   .	    0.0	...
10452483	   .	   .	    0.0	...
10452484	   .	   .	    0.0	...
10452485	   .	   .	    0.0	...
10452486	   .	   .	    0.0	...
10452487	   .	   .	    0.0	...
10452488	   .	   .	    0.0	...
10452489	   .	   .	    0.0	...
10452490	   .	   .	    0.0	...
10452491	   .	   .	    0.0	...
10452492	   .	   .	    0.0	...
10452493	   .	   .	    0.0	...
10452494	   .	   .	    0.0	...
10452495	   .	   .	    0.0	...
10452496	   .	   .	    0.0	...
10452497	   .	   .	    0.0	...
10452498	   .	   .	    0.0	...
10452499	   .	   .	    0.0	...
10452500	   .	   .	    0.0	...
10452501	   .	   .	    0.0	...
10452502	   .	   .	    0.0	...
10452503	   .	   .	    0.0	...
10452504	   .	   .	    0.0	...
10452505	   .	   .	    0.0	...
10452506	   .	   .	    0.0	...
10452507	   .	   .	    0.0	...
10452508	   .	   .	    0.0	...
10452509	   .	   .	    0.0	...
10452510	   .	   .	    0.0	...
10452511	   .	   .	    0.0	...
10452512	   .	   .	    0.0	...
10452513	   .	   .	    0.0	...
10452514	   .	   .	    0.0	...
10452515	   .	   .	    0.0	...
10452516	   .	   .	    0.0	...
10452517	   .	   .	    0.0	...
10452518	   .	   .	    0.0	...
10452519	   .	   .	    0.0	...
10452520	   .	   .	    0.0	...
10452521	   .	   .	    0.0	...
10452522	   .	   .	    0.0	...
10452523	   .	   .	    0.0	...
10452524	   .	   .	    0.0	...
10452525	   .	   .	    0.0	...
10452526	   .	   .	    0.0	...
10452527	   .	   .	    0.0	...
10452528	   .	   .	    0.0	...
10452529	   .	   .	    0.0	...
10452530	   .	   .	    0.0	...
10452531	   .	   .	    0.0	...
10452532	   .	   .	    0.0	...
10452533	   .	   .	    0.0	...
10452534	   .	   .	    0.0	...
10452535	   .	   .	    0.0	...
10452536	   .	   .	    0.0	...
10452537	   .	   .	    0.0	...
10452538	   .	   .	    0.0	...
10452539	   .	   .	    0.0	...
10452540	   .	   .	    0.0	...
10452541	   .	   .	    0.0	...
10452542	   .	   .	    0.0	...
10452543	   .	   .	    0.0	...
10452544	   .	   .	    0.0	...
10452545	   .	   .	    0.0	...
10452546	   .	   .	    0.0	...
10452547	   .	   .	    0.0	...
10452548	   .	   .	    0.0	...
10452549	   .	   .	    0.0	...
10452550	   .	   .	    0.0	...
10452551	   .	   .	    0.0	...
10452552	   .	   .	    0.0	...
EBLINK R 10452404	10452552	149
10452553	  868.1	 1195.0	 1918.0	...
10452554	  868.1	 1195.0	 1918.0	...
10452555	  867.9	 1189.7	 1932.0	...
10452556	  867.5	 1180.8	 1963.0	...
10452557	  866.9	 1166.8	 2007.0	...
10452558	  864.8	 1154.6	 2049.0	...
10452559	  860.6	 1140.5	 2086.0	...
10452560	  856.3	 1127.2	 2119.0	...
10452561	  848.5	 1112.1	 2156.0	...
10452562	  842.6	 1099.6	 2185.0	...
10452563	  833.6	 1085.4	 2219.0	...
10452564	  829.3	 1073.4	 2246.0	...
10452565	  824.4	 1060.0	 2285.0	...
10452566	  822.3	 1049.0	 2324.0	...
10452567	  819.8	 1037.4	 2372.0	...
10452568	  817.0	 1026.9	 2420.0	...
10452569	  813.8	 1017.8	 2463.0	...
10452570	  811.1	 1008.4	 2504.0	...
10452571	  808.8	  999.3	 2539.0	...
10452572	  807.4	  987.8	 2583.0	...
10452573	  806.0	  977.7	 2622.0	...
10452574	  804.0	  968.3	 2657.0	...
10452575	  801.6	  960.7	 2683.0	...
10452576	  798.9	  951.9	 2711.0	...
10452577	  797.9	  942.5	 2744.0	...
10452578	  797.3	  933.2	 2774.0	...
10452579	  796.3	  924.8	 2804.0	...
10452580	  795.4	  917.5	 2827.0	...
10452581	  794.4	  908.5	 2857.0	...
10452582	  793.9	  901.9	 2886.0	...
10452583	  792.9	  894.6	 2920.0	...
10452584	  791.8	  889.4	 2948.0	...
10452585	  790.8	  883.4	 2970.0	...
10452586	  790.6	  876.4	 2994.0	...
10452587	  790.4	  870.4	 3016.0	...
10452588	  789.6	  863.6	 3046.0	...
10452589	  788.6	  858.9	 3072.0	...
10452590	  788.6	  853.7	 3096.0	...
10452591	  789.6	  848.4	 3107.0	...
10452592	  790.6	  842.5	 3123.0	...
10452593	  790.8	  836.0	 3141.0	...
10452594	  790.7	  830.1	 3164.0	...
10452595	  790.5	  824.2	 3182.0	...
10452596	  790.1	  818.8	 3195.0	...
10452597	  789.5	  813.1	 3211.0	...
10452598	  789.1	  808.1	 3226.0	...
10452599	  788.9	  803.4	 3244.0	...
10452600	  788.8	  798.2	 3258.0	...
10452601	  788.1	  793.1	 3267.0	...
10452602	  787.3	  788.9	 3284.0	...
10452603	  786.6	  785.3	 3294.0	...
ESACC R  10452371	10452603	233	  776.6	  614.1	  786.6	  785.3	   3.66	   2098
SFIX R   10452604
10452604	  786.3	  781.0	 3311.0	...
10452605	  786.0	  777.6	 3317.0	...
10452606	  785.2	  774.6	 3330.0	...
10452607	  784.6	  771.7	 3343.0	...
10452608	  783.8	  766.6	 3363.0	...
10452609	  783.5	  762.2	 3376.0	...
10452610	  783.4	  757.9	 3391.0	...
10452611	  783.6	  755.0	 3404.0	...
10452612	  783.9	  751.3	 3416.0	...
10452613	  784.2	  748.6	 3427.0	...
10452614	  784.3	  745.7	 3433.0	...
10452615	  784.1	  741.9	 3442.0	...
10452616	  783.9	  738.1	 3452.0	...
10452617	  783.6	  734.4	 3465.0	...
10452618	  783.4	  732.8	 3476.0	...
10452619	  783.0	  730.9	 3487.0	...
10452620	  782.7	  728.8	 3494.0	...
10452621	  782.5	  726.6	 3504.0	...
10452622	  782.4	  723.9	 3510.0	...
10452623	  782.3	  722.5	 3521.0	...
10452624	  782.0	  718.7	 3529.0	...
10452625	  781.9	  716.1	 3540.0	...
10452626	  782.0	  712.5	 3547.0	...
10452627	  782.4	  710.7	 3560.0	...
10452628	  782.9	  708.3	 3566.0	...
10452629	  782.6	  706.5	 3576.0	...
10452630	  782.1	  704.4	 3583.0	...
10452631	  781.5	  703.0	 3590.0	...
10452632	  781.5	  700.4	 3594.0	...
10452633	  781.5	  698.3	 3596.0	...
10452634	  781.6	  695.7	 3597.0	...
10452635	  781.6	  694.3	 3604.0	...
10452636	  781.6	  692.7	 3611.0	...
10452637	  781.5	  691.3	 3619.0	...
10452638	  781.4	  690.1	 3619.0	...
10452639	  780.8	  687.9	 3624.0	...
10452640	  780.3	  686.1	 3631.0	...
10452641	  779.7	  683.6	 3643.0	...
10452642	  779.7	  682.7	 3649.0	...
10452643	  779.6	  681.8	 3654.0	...
10452644	  779.5	  679.4	 3658.0	...
10452645	  779.4	  677.1	 3662.0	...
10452646	  779.3	  674.2	 3671.0	...
10452647	  779.3	  673.5	 3677.0	...
10452648	  779.3	  672.9	 3686.0	...
10452649	  779.2	  671.6	 3689.0	...
10452650	  779.2	  670.4	 3691.0	...
10452651	  779.2	  667.9	 3692.0	...
10452652	  779.6	  665.7	 3694.0	...
10452653	  780.0	  663.5	 3694.0	...
10452654	  780.3	  662.7	 3694.0	...
10452655	  780.0	  662.8	 3698.0	...
10452656	  779.7	  662.9	 3704.0	...
MSG	10452657 0000 _ Number On
10452657	  779.6	  661.7	 3709.0	...
10452658	  779.4	  660.6	 3710.0	...
10452659	  779.5	  659.1	 3711.0	...
10452660	  779.6	  658.2	 3713.0	...
10452661	  779.8	  657.3	 3715.0	...
10452662	  779.6	  656.8	 3716.0	...
10452663	  779.5	  655.6	 3721.0	...
10452664	  779.3	  654.4	 3726.0	...
10452665	  779.2	  653.0	 3731.0	...
10452666	  779.1	  652.6	 3728.0	...
10452667	  779.1	  651.9	 3725.0	...
10452668	  779.1	  651.1	 3725.0	...
10452669	  778.9	  650.2	 3729.0	...
10452670	  778.8	  649.2	 3733.0	...
10452671	  778.9	  648.4	 3732.0	...
10452672	  779.0	  647.7	 3732.0	...
10452673	  779.2	  647.1	 3733.0	...
10452674	  779.2	  645.9	 3737.0	...
10452675	  779.2	  645.0	 3743.0	...
10452676	  779.0	  644.4	 3748.0	...
10452677	  778.3	  644.7	 3748.0	...
10452678	  777.5	  645.0	 3744.0	...
10452679	  777.2	  645.0	 3745.0	...
10452680	  777.2	  644.0	 3750.0	...
10452681	  777.3	  643.0	 3754.0	...
10452682	  777.4	  642.6	 3757.0	...
10452683	  777.4	  642.9	 3760.0	...
10452684	  777.5	  643.2	 3765.0	...
10452685	  777.4	  642.2	 3767.0	...
10452686	  777.3	  641.3	 3768.0	...
10452687	  777.0	  640.2	 3767.0	...
10452688	  776.8	  640.0	 3767.0	...
10452689	  776.7	  639.7	 3767.0	...
10452690	  776.7	  639.4	 3767.0	...
10452691	  776.5	  638.4	 3767.0	...
10452692	  776.3	  637.6	 3770.0	...
10452693	  776.9	  636.9	 3775.0	...
10452694	  777.6	  636.7	 3782.0	...
10452695	  777.8	  636.5	 3784.0	...
10452696	  777.2	  635.5	 3785.0	...
10452697	  776.6	  634.7	 3786.0	...
10452698	  776.7	  633.5	 3787.0	...
10452699	  776.9	  632.7	 3789.0	...
10452700	  776.9	  631.9	 3790.0	...
10452701	  777.1	  631.9	 3788.0	...
10452702	  777.2	  632.4	 3787.0	...
10452703	  777.2	  633.0	 3787.0	...
10452704	  777.1	  633.1	 3789.0	...
10452705	  776.9	  633.0	 3790.0	...
10452706	  776.7	  632.6	 3790.0	...
10452707	  776.6	  632.3	 3789.0	...
10452708	  776.7	  632.2	 3788.0	...
10452709	  776.7	  631.8	 3787.0	...
10452710	  776.6	  631.3	 3786.0	...
10452711	  776.5	  630.9	 3788.0	...
10452712	  776.5	  630.9	 3792.0	...
10452713	  776.5	  631.1	 3797.0	...
10452714	  776.5	  631.2	 3796.0	...
10452715	  776.4	  631.0	 3793.0	...
10452716	  776.3	  630.3	 3791.0	...
10452717	  776.1	  629.6	 3793.0	...
10452718	  776.0	  629.1	 3796.0	...
10452719	  775.9	  628.1	 3796.0	...
10452720	  776.0	  627.1	 3795.0	...
10452721	  776.1	  626.2	 3793.0	...
10452722	  776.1	  626.3	 3794.0	...
10452723	  776.2	  626.6	 3795.0	...
10452724	  776.2	  626.7	 3796.0	...
10452725	  776.3	  626.7	 3798.0	...
10452726	  776.4	  626.9	 3799.0	...
10452727	  776.2	  627.3	 3800.0	...
10452728	  776.1	  627.4	 3801.0	...
10452729	  776.0	  627.0	 3801.0	...
10452730	  776.4	  626.1	 3801.0	...
10452731	  776.8	  625.5	 3800.0	...
10452732	  777.1	  624.9	 3797.0	...
10452733	  777.2	  624.7	 3794.0	...
10452734	  777.2	  624.6	 3792.0	...
10452735	  777.1	  624.8	 3792.0	...
10452736	  777.1	  625.0	 3794.0	...
10452737	  777.2	  625.1	 3796.0	...
10452738	  777.4	  625.2	 3802.0	...
10452739	  777.4	  625.2	 3806.0	...
10452740	  777.5	  625.1	 3810.0	...
10452741	  777.3	  625.0	 3810.0	...
10452742	  777.2	  625.1	 3812.0	...
10452743	  777.1	  625.3	 3813.0	...
10452744	  777.1	  625.6	 3815.0	...
10452745	  777.3	  625.4	 3815.0	...
10452746	  777.4	  625.3	 3814.0	...
10452747	  777.4	  625.0	 3814.0	...
10452748	  777.3	  624.7	 3812.0	...
10452749	  777.3	  624.3	 3811.0	...
10452750	  777.5	  624.1	 3810.0	...
10452751	  777.7	  624.1	 3809.0	...
10452752	  777.9	  624.0	 3808.0	...
10452753	  777.8	  623.7	 3808.0	...
10452754	  777.6	  623.2	 3809.0	...
10452755	  777.7	  623.1	 3814.0	...
10452756	  778.1	  622.9	 3818.0	...
10452757	  778.4	  622.8	 3823.0	...
10452758	  778.4	  622.7	 3826.0	...
10452759	  778.2	  622.5	 3829.0	...
10452760	  777.9	  622.4	 3826.0	...
10452761	  777.7	  622.4	 3822.0	...
10452762	  778.0	  622.3	 3817.0	...
10452763	  778.3	  622.2	 3817.0	...
10452764	  779.1	  621.9	 3817.0	...
10452765	  779.7	  621.8	 3817.0	...
10452766	  779.8	  621.7	 3816.0	...
10452767	  779.5	  621.4	 3816.0	...
10452768	  779.3	  621.3	 3817.0	...
10452769	  779.4	  621.1	 3816.0	...
10452770	  779.5	  621.4	 3814.0	...
10452771	  779.5	  621.6	 3812.0	...
10452772	  779.4	  621.4	 3813.0	...
10452773	  779.2	  621.0	 3814.0	...
10452774	  779.2	  620.7	 3819.0	...
10452775	  779.3	  620.6	 3824.0	...
10452776	  779.6	  620.4	 3828.0	...
10452777	  779.9	  620.1	 3828.0	...
10452778	  779.9	  619.9	 3822.0	...
10452779	  779.7	  620.0	 3816.0	...
10452780	  779.3	  620.3	 3812.0	...
10452781	  779.3	  620.6	 3816.0	...
10452782	  779.3	  621.2	 3819.0	...
10452783	  779.3	  621.6	 3821.0	...
10452784	  779.1	  621.7	 3824.0	...
10452785	  779.4	  621.2	 3827.0	...
10452786	  779.8	  620.8	 3827.0	...
10452787	  780.3	  620.6	 3824.0	...
10452788	  780.3	  620.5	 3825.0	...
10452789	  780.3	  620.2	 3828.0	...
10452790	  780.1	  620.2	 3831.0	...
10452791	  780.0	  620.1	 3829.0	...
10452792	  779.9	  620.0	 3826.0	...
10452793	  779.9	  619.9	 3824.0	...
10452794	  779.9	  619.7	 3824.0	...
10452795	  780.0	  619.7	 3826.0	...
10452796	  780.0	  619.8	 3828.0	...
10452797	  780.0	  619.7	 3829.0	...
10452798	  780.2	  619.4	 3830.0	...
10452799	  780.5	  619.9	 3831.0	...
10452800	  780.7	  620.5	 3832.0	...
10452801	  780.6	  621.2	 3833.0	...
10452802	  780.6	  621.2	 3834.0	...
10452803	  780.4	  621.4	 3834.0	...
10452804	  780.2	  621.5	 3833.0	...
10452805	  779.9	  621.1	 3832.0	...
10452806	  779.8	  620.6	 3831.0	...
10452807	  780.0	  620.2	 3833.0	...
10452808	  780.1	  620.1	 3835.0	...
10452809	  780.3	  620.2	 3837.0	...
10452810	  780.3	  620.2	 3841.0	...
10452811	  780.3	  620.2	 3845.0	...
10452812	  780.1	  620.1	 3850.0	...
10452813	  779.9	  620.0	 3850.0	...
10452814	  779.7	  620.0	 3850.0	...
10452815	  779.7	  620.0	 3850.0	...
10452816	  779.6	  620.0	 3845.0	...
10452817	  779.7	  620.0	 3841.0	...
10452818	  779.9	  619.9	 3836.0	...
10452819	  780.0	  619.9	 3836.0	...
10452820	  780.0	  620.0	 3835.0	...
10452821	  780.0	  619.9	 3835.0	...
10452822	  780.1	  619.7	 3837.0	...
10452823	  780.2	  619.5	 3837.0	...
10452824	  780.2	  619.5	 3837.0	...
10452825	  780.2	  619.6	 3834.0	...
10452826	  780.1	  619.5	 3832.0	...
10452827	  780.0	  619.5	 3832.0	...
10452828	  779.8	  619.3	 3835.0	...
10452829	  779.7	  619.2	 3837.0	...
10452830	  779.6	  619.0	 3838.0	...
10452831	  779.3	  619.0	 3841.0	...
10452832	  779.0	  619.8	 3843.0	...
10452833	  779.2	  620.6	 3846.0	...
10452834	  779.7	  621.3	 3847.0	...
10452835	  780.1	  621.0	 3848.0	...
10452836	  780.2	  621.0	 3849.0	...
10452837	  780.3	  621.2	 3849.0	...
10452838	  780.5	  621.5	 3850.0	...
10452839	  780.5	  621.7	 3851.0	...
10452840	  780.6	  622.2	 3850.0	...
10452841	  780.6	  622.7	 3850.0	...
10452842	  780.1	  623.3	 3850.0	...
10452843	  779.6	  623.6	 3850.0	...
10452844	  779.2	  623.9	 3850.0	...
10452845	  779.6	  623.7	 3851.0	...
10452846	  780.1	  623.2	 3853.0	...
10452847	  780.3	  622.8	 3855.0	...
10452848	  780.4	  622.8	 3853.0	...
10452849	  780.5	  622.9	 3851.0	...
10452850	  780.6	  622.7	 3851.0	...
10452851	  780.6	  622.5	 3852.0	...
10452852	  780.6	  622.6	 3853.0	...
10452853	  780.5	  623.0	 3853.0	...
10452854	  780.4	  623.4	 3854.0	...
10452855	  780.6	  623.5	 3855.0	...
10452856	  780.5	  623.5	 3857.0	...
10452857	  780.3	  623.6	 3860.0	...
10452858	  780.1	  623.7	 3865.0	...
10452859	  780.6	  623.7	 3868.0	...
10452860	  781.1	  623.4	 3870.0	...
10452861	  781.5	  623.5	 3871.0	...
10452862	  781.5	  623.6	 3873.0	...
10452863	  781.5	  623.2	 3873.0	...
10452864	  781.4	  622.5	 3874.0	...
10452865	  781.4	  622.3	 3873.0	...
10452866	  781.4	  622.7	 3873.0	...
10452867	  781.3	  623.4	 3873.0	...
10452868	  781.1	  623.6	 3873.0	...
10452869	  780.9	  623.7	 3873.0	...
10452870	  780.9	  623.7	 3874.0	...
10452871	  781.1	  623.1	 3876.0	...
10452872	  781.7	  622.5	 3879.0	...
10452873	  782.0	  622.0	 3882.0	...
10452874	  782.0	  623.0	 3884.0	...
10452875	  781.6	  624.1	 3884.0	...
10452876	  781.7	  624.2	 3885.0	...
10452877	  782.1	  623.2	 3886.0	...
10452878	  782.4	  622.2	 3886.0	...
10452879	  782.2	  622.0	 3885.0	...
10452880	  781.9	  621.9	 3883.0	...
10452881	  781.7	  621.5	 3881.0	...
10452882	  781.4	  621.3	 3880.0	...
10452883	  781.2	  621.7	 3883.0	...
10452884	  781.3	  622.2	 3887.0	...
10452885	  781.4	  622.7	 3893.0	...
10452886	  781.5	  622.7	 3896.0	...
10452887	  781.5	  622.8	 3898.0	...
10452888	  781.4	  622.8	 3896.0	...
10452889	  781.3	  622.7	 3894.0	...
10452890	  781.3	  623.2	 3894.0	...
10452891	  781.4	  623.8	 3894.0	...
10452892	  781.4	  624.2	 3895.0	...
10452893	  781.4	  624.1	 3896.0	...
10452894	  781.4	  623.9	 3898.0	...
10452895	  781.7	  623.7	 3899.0	...
10452896	  782.1	  623.6	 3899.0	...
10452897	  782.3	  623.6	 3899.0	...
10452898	  782.1	  623.5	 3899.0	...
10452899	  782.1	  623.2	 3898.0	...
10452900	  782.1	  622.9	 3899.0	...
10452901	  782.2	  623.5	 3902.0	...
10452902	  782.2	  624.1	 3904.0	...
10452903	  782.2	  623.9	 3906.0	...
10452904	  782.2	  623.0	 3906.0	...
10452905	  782.1	  622.5	 3907.0	...
10452906	  782.1	  622.8	 3908.0	...
10452907	  782.2	  623.2	 3909.0	...
10452908	  782.2	  623.3	 3908.0	...
10452909	  782.5	  622.8	 3909.0	...
10452910	  782.7	  622.0	 3911.0	...
10452911	  782.8	  621.1	 3913.0	...
10452912	  782.7	  621.0	 3913.0	...
10452913	  782.7	  621.1	 3913.0	...
10452914	  782.4	  621.1	 3912.0	...
10452915	  782.0	  621.1	 3911.0	...
10452916	  781.9	  621.2	 3911.0	...
10452917	  782.1	  621.3	 3909.0	...
10452918	  782.3	  621.4	 3907.0	...
10452919	  782.3	  621.5	 3904.0	...
10452920	  782.3	  621.5	 3905.0	...
10452921	  782.2	  621.4	 3908.0	...
10452922	  782.3	  621.3	 3912.0	...
10452923	  782.5	  621.3	 3913.0	...
10452924	  782.8	  621.3	 3914.0	...
10452925	  782.8	  620.8	 3914.0	...
10452926	  782.9	  620.3	 3915.0	...
10452927	  783.1	  620.0	 3915.0	...
10452928	  783.2	  620.2	 3915.0	...
10452929	  783.4	  620.5	 3914.0	...
10452930	  783.7	  620.6	 3914.0	...
10452931	  783.9	  620.6	 3917.0	...
10452932	  783.7	  620.5	 3921.0	...
10452933	  783.2	  620.7	 3925.0	...
10452934	  782.8	  620.9	 3926.0	...
10452935	  782.6	  621.1	 3926.0	...
10452936	  782.9	  621.1	 3927.0	...
10452937	  783.2	  621.0	 3928.0	...
10452938	  783.1	  621.1	 3929.0	...
10452939	  782.8	  620.8	 3928.0	...
10452940	  782.4	  620.5	 3927.0	...
10452941	  782.4	  620.1	 3926.0	...
10452942	  783.2	  620.2	 3927.0	...
10452943	  784.1	  620.2	 3928.0	...
10452944	  784.9	  620.4	 3929.0	...
10452945	  784.3	  620.5	 3930.0	...
10452946	  783.8	  620.7	 3931.0	...
10452947	  784.0	  620.7	 3932.0	...
10452948	  784.6	  620.6	 3932.0	...
10452949	  784.7	  620.0	 3933.0	...
10452950	  784.2	  619.4	 3936.0	...
10452951	  783.7	  619.1	 3938.0	...
10452952	  783.8	  619.2	 3941.0	...
10452953	  783.8	  619.5	 3942.0	...
10452954	  783.9	  619.8	 3942.0	...
10452955	  783.7	  620.1	 3943.0	...
10452956	  783.4	  620.3	 3943.0	...
10452957	  783.2	  620.4	 3943.0	...
10452958	  783.1	  619.8	 3944.0	...
10452959	  783.0	  619.1	 3946.0	...
10452960	  783.0	  618.8	 3948.0	...
10452961	  783.3	  619.2	 3948.0	...
10452962	  783.7	  619.6	 3948.0	...
10452963	  784.0	  619.5	 3948.0	...
10452964	  784.1	  619.5	 3948.0	...
10452965	  783.9	  618.9	 3948.0	...
10452966	  783.7	  618.4	 3948.0	...
10452967	  783.7	  618.0	 3950.0	...
MSG	10452968 0000 _ Number Off
10452968	  783.9	  618.1	 3951.0	...
10452969	  784.1	  618.3	 3953.0	...
10452970	  784.2	  618.4	 3954.0	...
10452971	  784.3	  618.5	 3956.0	...
10452972	  784.6	  618.4	 3957.0	...
10452973	  785.0	  618.3	 3958.0	...
10452974	  785.4	  618.3	 3955.0	...
10452975	  785.3	  618.3	 3952.0	...
10452976	  785.0	  618.4	 3949.0	...
10452977	  784.7	  618.4	 3953.0	...
10452978	  784.7	  618.4	 3957.0	...
10452979	  784.7	  618.6	 3957.0	...
10452980	  784.6	  618.9	 3953.0	...
10452981	  784.4	  618.8	 3952.0	...
10452982	  784.2	  618.3	 3955.0	...
10452983	  784.1	  617.3	 3957.0	...
10452984	  784.3	  616.7	 3956.0	...
10452985	  784.6	  616.4	 3953.0	...
10452986	  784.9	  616.5	 3951.0	...
10452987	  785.0	  616.6	 3954.0	...
10452988	  785.0	  616.6	 3957.0	...
10452989	  785.0	  616.4	 3959.0	...
10452990	  785.1	  616.1	 3958.0	...
10452991	  785.2	  615.9	 3958.0	...
10452992	  785.4	  615.9	 3959.0	...
10452993	  785.8	  616.0	 3960.0	...
10452994	  786.0	  616.0	 3960.0	...
10452995	  785.8	  616.0	 3959.0	...
10452996	  785.5	  616.0	 3959.0	...
10452997	  785.4	  616.0	 3965.0	...
10452998	  785.9	  616.3	 3972.0	...
10452999	  786.4	  616.7	 3973.0	...
10453000	  786.5	  616.7	 3967.0	...
10453001	  786.4	  616.3	 3960.0	...
10453002	  786.3	  615.8	 3962.0	...
10453003	  786.2	  615.7	 3965.0	...
10453004	  786.3	  615.4	 3969.0	...
10453005	  786.3	  614.6	 3971.0	...
10453006	  786.3	  614.0	 3974.0	...
10453007	  786.2	  613.5	 3975.0	...
10453008	  786.0	  613.4	 3975.0	...
10453009	  786.0	  613.7	 3974.0	...
10453010	  786.0	  614.2	 3976.0	...
10453011	  786.1	  614.8	 3979.0	...
10453012	  785.9	  615.1	 3981.0	...
10453013	  785.7	  615.2	 3981.0	...
10453014	  786.0	  614.6	 3980.0	...
10453015	  786.5	  613.7	 3982.0	...
10453016	  786.7	  612.7	 3984.0	...
10453017	  786.4	  612.5	 3981.0	...
10453018	  785.8	  612.6	 3976.0	...
10453019	  785.6	  612.5	 3974.0	...
10453020	  785.7	  612.5	 3976.0	...
10453021	  786.2	  612.1	 3978.0	...
10453022	  786.8	  611.9	 3975.0	...
10453023	  787.1	  612.2	 3973.0	...
10453024	  787.0	  612.5	 3972.0	...
10453025	  786.9	  612.7	 3975.0	...
10453026	  786.9	  612.6	 3978.0	...
10453027	  787.0	  612.7	 3980.0	...
10453028	  787.2	  612.8	 3979.0	...
10453029	  787.3	  613.0	 3978.0	...
10453030	  787.3	  613.1	 3980.0	...
10453031	  787.5	  613.2	 3983.0	...
10453032	  787.7	  613.4	 3987.0	...
10453033	  787.9	  613.6	 3988.0	...
10453034	  787.7	  613.3	 3990.0	...
10453035	  787.1	  613.0	 3992.0	...
10453036	  786.7	  612.6	 3992.0	...
10453037	  786.3	  612.3	 3989.0	...
10453038	  786.3	  612.0	 3987.0	...
10453039	  786.3	  612.3	 3986.0	...
10453040	  786.3	  612.6	 3987.0	...
10453041	  786.3	  613.0	 3988.0	...
10453042	  786.3	  612.6	 3988.0	...
10453043	  786.3	  612.3	 3989.0	...
10453044	  786.2	  612.0	 3989.0	...
10453045	  786.1	  611.9	 3990.0	...
10453046	  786.2	  611.9	 3987.0	...
10453047	  786.5	  612.3	 3984.0	...
10453048	  786.7	  612.7	 3982.0	...
10453049	  786.8	  613.0	 3983.0	...
10453050	  786.7	  612.9	 3985.0	...
10453051	  786.7	  612.8	 3987.0	...
10453052	  786.9	  613.0	 3989.0	...
10453053	  787.3	  613.1	 3989.0	...
10453054	  787.6	  613.1	 3988.0	...
10453055	  787.6	  612.9	 3985.0	...
10453056	  787.4	  613.1	 3983.0	...
10453057	  787.3	  613.3	 3986.0	...
10453058	  787.5	  613.4	 3991.0	...
10453059	  787.7	  613.1	 3995.0	...
10453060	  787.9	  612.2	 3997.0	...
10453061	  787.7	  611.6	 3999.0	...
10453062	  787.5	  611.4	 3998.0	...
10453063	  787.6	  611.6	 3992.0	...
10453064	  787.9	  611.7	 3985.0	...
10453065	  788.3	  611.6	 3982.0	...
10453066	  788.4	  611.4	 3983.0	...
10453067	  788.3	  611.6	 3984.0	...
10453068	  788.0	  611.8	 3984.0	...
10453069	  788.0	  611.6	 3984.0	...
10453070	  788.0	  611.2	 3984.0	...
10453071	  788.1	  610.7	 3984.0	...
10453072	  787.6	  610.7	 3984.0	...
10453073	  787.0	  610.7	 3984.0	...
10453074	  786.8	  610.7	 3984.0	...
10453075	  787.2	  610.6	 3984.0	...
10453076	  787.6	  610.5	 3984.0	...
10453077	  787.5	  610.4	 3984.0	...
10453078	  787.2	  610.1	 3985.0	...
10453079	  786.9	  610.0	 3986.0	...
10453080	  787.6	  609.6	 3983.0	...
10453081	  788.6	  609.3	 3981.0	...
10453082	  789.2	  609.1	 3983.0	...
10453083	  788.4	  609.4	 3987.0	...
10453084	  787.6	  609.5	 3988.0	...
10453085	  787.2	  609.5	 3985.0	...
10453086	  787.2	  609.6	 3983.0	...
10453087	  787.2	  609.8	 3984.0	...
10453088	  787.1	  609.9	 3986.0	...
10453089	  787.0	  609.8	 3986.0	...
10453090	  787.1	  609.6	 3984.0	...
10453091	  787.0	  609.3	 3982.0	...
10453092	  786.9	  609.2	 3983.0	...
10453093	  787.2	  609.0	 3986.0	...
10453094	  787.8	  609.1	 3989.0	...
10453095	  788.3	  609.2	 3988.0	...
10453096	  788.2	  609.5	 3986.0	...
10453097	  788.1	  609.6	 3985.0	...
10453098	  787.8	  609.4	 3983.0	...
10453099	  787.7	  608.7	 3983.0	...
10453100	  787.6	  608.3	 3983.0	...
10453101	  787.6	  608.0	 3982.0	...
10453102	  787.6	  608.3	 3981.0	...
10453103	  787.7	  608.4	 3980.0	...
10453104	  787.8	  608.4	 3980.0	...
10453105	  788.0	  608.3	 3982.0	...
10453106	  787.9	  608.6	 3984.0	...
10453107	  787.9	  608.9	 3985.0	...
10453108	  787.7	  609.2	 3983.0	...
10453109	  787.8	  609.3	 3981.0	...
10453110	  788.0	  609.3	 3981.0	...
10453111	  788.2	  608.8	 3981.0	...
10453112	  788.0	  608.3	 3981.0	...
10453113	  787.5	  607.9	 3981.0	...
10453114	  787.2	  608.0	 3982.0	...
10453115	  787.3	  608.1	 3982.0	...
10453116	  787.3	  608.4	 3983.0	...
10453117	  787.3	  608.8	 3983.0	...
10453118	  787.4	  608.8	 3982.0	...
10453119	  787.5	  608.5	 3981.0	...
10453120	  787.5	  607.6	 3979.0	...
10453121	  787.4	  607.1	 3976.0	...
10453122	  787.5	  606.7	 3974.0	...
10453123	  787.9	  606.8	 3972.0	...
10453124	  788.3	  607.0	 3972.0	...
10453125	  788.5	  607.3	 3972.0	...
10453126	  788.2	  607.6	 3974.0	...
10453127	  787.9	  607.9	 3977.0	...
10453128	  787.7	  607.8	 3977.0	...
10453129	  787.8	  607.1	 3977.0	...
10453130	  788.0	  606.5	 3978.0	...
10453131	  788.1	  605.9	 3980.0	...
10453132	  788.2	  606.0	 3982.0	...
10453133	  788.5	  606.3	 3982.0	...
10453134	  788.8	  606.6	 3982.0	...
10453135	  789.1	  606.9	 3983.0	...
10453136	  789.2	  607.0	 3983.0	...
10453137	  789.1	  606.8	 3983.0	...
10453138	  788.8	  606.3	 3983.0	...
10453139	  788.6	  605.9	 3984.0	...
10453140	  788.3	  605.9	 3982.0	...
10453141	  788.1	  605.2	 3980.0	...
10453142	  788.0	  604.5	 3977.0	...
10453143	  788.4	  604.4	 3977.0	...
10453144	  788.8	  604.9	 3977.0	...
10453145	  789.1	  605.5	 3978.0	...
10453146	  789.0	  605.4	 3978.0	...
10453147	  788.8	  605.3	 3976.0	...
10453148	  788.7	  605.2	 3973.0	...
10453149	  788.7	  605.1	 3971.0	...
10453150	  788.6	  604.9	 3974.0	...
10453151	  788.7	  604.7	 3977.0	...
10453152	  788.8	  605.1	 3980.0	...
10453153	  788.6	  605.7	 3980.0	...
10453154	  788.3	  605.6	 3978.0	...
10453155	  787.9	  605.1	 3977.0	...
10453156	  787.7	  604.5	 3976.0	...
10453157	  787.6	  604.7	 3975.0	...
10453158	  787.5	  605.2	 3974.0	...
10453159	  787.7	  605.5	 3976.0	...
10453160	  788.0	  605.7	 3978.0	...
10453161	  788.2	  605.2	 3978.0	...
10453162	  788.3	  604.7	 3976.0	...
10453163	  788.4	  604.6	 3971.0	...
10453164	  788.5	  604.7	 3968.0	...
10453165	  788.5	  604.7	 3965.0	...
10453166	  788.3	  604.6	 3970.0	...
10453167	  788.1	  604.6	 3975.0	...
10453168	  788.1	  604.6	 3979.0	...
10453169	  788.1	  604.5	 3977.0	...
10453170	  788.0	  604.4	 3969.0	...
10453171	  787.9	  604.2	 3961.0	...
10453172	  787.9	  604.7	 3955.0	...
10453173	  787.9	  605.3	 3958.0	...
10453174	  788.1	  605.8	 3960.0	...
10453175	  788.1	  605.9	 3960.0	...
10453176	  788.4	  605.9	 3962.0	...
10453177	  788.6	  605.9	 3963.0	...
10453178	  788.7	  604.8	 3965.0	...
10453179	  788.9	  603.8	 3968.0	...
10453180	  789.0	  602.8	 3970.0	...
10453181	  789.5	  602.8	 3970.0	...
10453182	  789.8	  602.9	 3967.0	...
10453183	  789.4	  603.3	 3964.0	...
10453184	  788.8	  603.6	 3964.0	...
10453185	  788.3	  603.8	 3964.0	...
10453186	  788.4	  603.8	 3964.0	...
10453187	  788.6	  603.9	 3964.0	...
10453188	  788.6	  604.0	 3964.0	...
10453189	  788.5	  604.1	 3962.0	...
10453190	  788.4	  604.1	 3956.0	...
10453191	  788.6	  604.1	 3951.0	...
10453192	  789.0	  604.1	 3948.0	...
10453193	  789.0	  604.0	 3948.0	...
10453194	  788.6	  603.9	 3947.0	...
10453195	  788.2	  603.2	 3949.0	...
10453196	  787.9	  602.7	 3948.0	...
10453197	  787.6	  602.8	 3948.0	...
10453198	  787.3	  603.5	 3947.0	...
10453199	  787.2	  603.6	 3948.0	...
10453200	  786.9	  603.1	 3948.0	...
10453201	  786.7	  602.4	 3947.0	...
10453202	  787.4	  602.1	 3946.0	...
10453203	  788.1	  602.1	 3945.0	...
10453204	  788.8	  602.2	 3946.0	...
10453205	  788.6	  602.5	 3947.0	...
10453206	  788.3	  601.9	 3948.0	...
10453207	  788.2	  601.3	 3949.0	...
10453208	  787.9	  600.9	 3949.0	...
10453209	  787.5	  601.1	 3948.0	...
10453210	  787.4	  601.3	 3946.0	...
10453211	  787.6	  601.2	 3948.0	...
10453212	  787.8	  601.1	 3950.0	...
10453213	  787.8	  601.0	 3956.0	...
10453214	  787.9	  600.9	 3960.0	...
10453215	  788.0	  601.0	 3960.0	...
10453216	  788.2	  601.2	 3957.0	...
10453217	  788.3	  601.3	 3953.0	...
10453218	  788.2	  601.3	 3952.0	...
10453219	  787.9	  600.7	 3950.0	...
10453220	  787.9	  600.4	 3949.0	...
10453221	  788.1	  600.2	 3947.0	...
10453222	  788.2	  599.8	 3945.0	...
10453223	  788.2	  599.2	 3942.0	...
10453224	  788.2	  598.7	 3941.0	...
10453225	  788.2	  598.8	 3940.0	...
10453226	  788.3	  598.9	 3941.0	...
10453227	  788.4	  599.1	 3941.0	...
10453228	  788.2	  599.3	 3940.0	...
10453229	  788.0	  599.6	 3938.0	...
10453230	  787.9	  600.0	 3939.0	...
10453231	  787.7	  600.3	 3942.0	...
10453232	  787.4	  600.4	 3944.0	...
10453233	  787.3	  600.2	 3942.0	...
10453234	  787.3	  600.0	 3940.0	...
10453235	  787.3	  600.5	 3942.0	...
10453236	  787.3	  600.9	 3945.0	...
10453237	  787.3	  601.3	 3947.0	...
10453238	  787.4	  601.2	 3947.0	...
10453239	  787.5	  600.7	 3946.0	...
10453240	  787.7	  600.4	 3944.0	...
10453241	  787.7	  600.0	 3942.0	...
10453242	  787.7	  600.1	 3940.0	...
10453243	  787.6	  600.2	 3941.0	...
10453244	  787.6	  599.9	 3941.0	...
10453245	  787.7	  599.6	 3941.0	...
10453246	  787.8	  599.2	 3941.0	...
10453247	  788.0	  599.1	 3941.0	...
10453248	  788.1	  598.9	 3942.0	...
10453249	  788.2	  598.9	 3943.0	...
10453250	  788.3	  599.1	 3944.0	...
10453251	  788.2	  599.3	 3943.0	...
10453252	  788.2	  600.3	 3943.0	...
10453253	  788.2	  601.1	 3944.0	...
10453254	  788.2	  601.4	 3944.0	...
10453255	  788.1	  601.1	 3944.0	...
10453256	  788.0	  600.8	 3944.0	...
10453257	  787.9	  600.8	 3944.0	...
10453258	  787.9	  601.0	 3944.0	...
10453259	  787.7	  601.2	 3942.0	...
10453260	  787.6	  601.1	 3941.0	...
10453261	  787.5	  600.8	 3943.0	...
10453262	  787.4	  600.3	 3946.0	...
10453263	  787.3	  600.0	 3949.0	...
10453264	  787.2	  600.2	 3949.0	...
10453265	  787.1	  600.6	 3949.0	...
10453266	  787.2	  601.2	 3949.0	...
10453267	  787.3	  601.4	 3944.0	...
10453268	  787.4	  601.5	 3939.0	...
10453269	  787.6	  601.4	 3937.0	...
10453270	  787.7	  601.2	 3940.0	...
10453271	  787.7	  600.9	 3942.0	...
10453272	  787.7	  600.7	 3941.0	...
10453273	  787.8	  600.7	 3940.0	...
10453274	  788.0	  600.9	 3940.0	...
10453275	  788.1	  601.1	 3940.0	...
10453276	  788.0	  601.0	 3942.0	...
10453277	  787.8	  600.7	 3944.0	...
10453278	  787.5	  600.5	 3947.0	...
10453279	  787.4	  600.5	 3948.0	...
10453280	  787.4	  600.5	 3950.0	...
10453281	  787.8	  600.6	 3951.0	...
10453282	  788.2	  600.8	 3950.0	...
10453283	  788.4	  600.5	 3949.0	...
10453284	  787.9	  600.1	 3948.0	...
10453285	  787.4	  599.6	 3947.0	...
10453286	  787.1	  599.6	 3947.0	...
10453287	  787.2	  599.5	 3946.0	...
10453288	  787.3	  599.6	 3946.0	...
10453289	  787.4	  599.6	 3947.0	...
10453290	  787.8	  599.7	 3945.0	...
10453291	  788.1	  599.8	 3942.0	...
10453292	  788.0	  600.0	 3940.0	...
10453293	  787.6	  600.1	 3940.0	...
10453294	  787.3	  600.1	 3940.0	...
10453295	  787.3	  600.1	 3940.0	...
10453296	  787.3	  600.1	 3941.0	...
10453297	  787.4	  600.7	 3941.0	...
10453298	  787.4	  601.2	 3940.0	...
10453299	  787.7	  601.6	 3941.0	...
10453300	  787.8	  601.3	 3942.0	...
10453301	  788.0	  600.2	 3940.0	...
10453302	  787.9	  599.2	 3937.0	...
10453303	  787.6	  599.4	 3935.0	...
10453304	  787.4	  600.4	 3934.0	...
10453305	  787.2	  601.4	 3934.0	...
10453306	  787.2	  601.3	 3933.0	...
10453307	  787.3	  601.1	 3932.0	...
10453308	  787.4	  600.9	 3931.0	...
10453309	  787.1	  600.7	 3933.0	...
10453310	  786.8	  600.6	 3936.0	...
10453311	  786.5	  600.5	 3939.0	...
10453312	  786.2	  600.0	 3939.0	...
10453313	  786.0	  599.6	 3939.0	...
10453314	  785.8	  599.2	 3939.0	...
10453315	  786.3	  599.2	 3936.0	...
10453316	  786.7	  599.2	 3934.0	...
10453317	  787.1	  599.1	 3932.0	...
10453318	  786.9	  599.0	 3934.0	...
10453319	  786.7	  598.8	 3937.0	...
10453320	  786.7	  598.7	 3938.0	...
10453321	  787.3	  598.3	 3938.0	...
10453322	  788.0	  598.1	 3938.0	...
10453323	  787.8	  597.8	 3939.0	...
10453324	  787.3	  597.8	 3940.0	...
10453325	  786.9	  598.5	 3940.0	...
10453326	  786.9	  599.1	 3940.0	...
10453327	  787.2	  599.7	 3941.0	...
10453328	  787.4	  599.6	 3941.0	...
10453329	  787.4	  599.4	 3940.0	...
10453330	  787.0	  599.4	 3939.0	...
10453331	  786.7	  599.4	 3939.0	...
10453332	  786.6	  598.6	 3937.0	...
10453333	  786.6	  597.8	 3934.0	...
10453334	  786.5	  596.9	 3931.0	...
10453335	  786.4	  596.9	 3931.0	...
10453336	  786.3	  597.1	 3932.0	...
10453337	  786.3	  598.1	 3933.0	...
10453338	  786.5	  599.1	 3934.0	...
10453339	  786.8	  599.6	 3935.0	...
10453340	  787.1	  599.0	 3936.0	...
10453341	  787.2	  598.4	 3937.0	...
10453342	  787.3	  598.0	 3936.0	...
10453343	  787.0	  598.0	 3935.0	...
10453344	  786.7	  598.0	 3932.0	...
10453345	  786.3	  598.1	 3929.0	...
10453346	  786.2	  597.8	 3927.0	...
10453347	  786.3	  597.6	 3930.0	...
10453348	  786.6	  597.3	 3934.0	...
10453349	  787.2	  597.2	 3937.0	...
10453350	  787.6	  597.2	 3937.0	...
10453351	  787.9	  597.7	 3935.0	...
10453352	  787.8	  598.1	 3933.0	...
10453353	  787.6	  598.4	 3931.0	...
10453354	  786.9	  598.2	 3931.0	...
10453355	  786.4	  598.0	 3931.0	...
10453356	  786.1	  597.7	 3931.0	...
10453357	  786.1	  597.6	 3931.0	...
10453358	  786.1	  597.6	 3932.0	...
10453359	  786.1	  597.7	 3933.0	...
10453360	  786.2	  598.1	 3934.0	...
10453361	  786.3	  598.3	 3936.0	...
10453362	  786.4	  598.5	 3937.0	...
10453363	  786.3	  598.3	 3936.0	...
10453364	  786.5	  598.2	 3933.0	...
10453365	  786.7	  598.1	 3930.0	...
10453366	  786.9	  598.1	 3930.0	...
10453367	  787.0	  598.4	 3933.0	...
10453368	  787.1	  598.7	 3937.0	...
10453369	  787.1	  598.8	 3940.0	...
10453370	  787.2	  598.7	 3940.0	...
10453371	  787.3	  599.0	 3941.0	...
10453372	  787.3	  599.3	 3941.0	...
10453373	  787.2	  599.7	 3940.0	...
10453374	  787.2	  599.7	 3937.0	...
10453375	  787.4	  599.8	 3935.0	...
10453376	  787.6	  599.8	 3935.0	...
10453377	  787.7	  599.7	 3937.0	...
10453378	  787.6	  599.6	 3938.0	...
10453379	  787.5	  599.4	 3939.0	...
10453380	  787.3	  599.2	 3941.0	...
10453381	  787.0	  598.4	 3942.0	...
10453382	  786.8	  597.7	 3942.0	...
10453383	  786.5	  597.6	 3940.0	...
10453384	  786.4	  598.1	 3939.0	...
10453385	  786.3	  598.5	 3939.0	...
10453386	  786.2	  598.8	 3937.0	...
10453387	  786.2	  599.0	 3934.0	...
10453388	  786.2	  599.3	 3931.0	...
10453389	  786.4	  599.4	 3930.0	...
10453390	  786.5	  599.5	 3929.0	...
10453391	  786.5	  599.2	 3930.0	...
10453392	  786.5	  598.8	 3934.0	...
10453393	  786.5	  597.8	 3937.0	...
10453394	  786.5	  597.2	 3934.0	...
10453395	  786.5	  596.9	 3929.0	...
10453396	  786.5	  597.3	 3924.0	...
10453397	  786.6	  597.7	 3925.0	...
10453398	  786.5	  597.8	 3924.0	...
10453399	  786.4	  597.9	 3923.0	...
10453400	  786.4	  598.1	 3923.0	...
10453401	  786.4	  598.2	 3923.0	...
10453402	  786.5	  598.2	 3924.0	...
10453403	  786.8	  598.2	 3927.0	...
10453404	  787.2	  597.9	 3928.0	...
10453405	  787.3	  597.6	 3928.0	...
10453406	  787.0	  597.4	 3926.0	...
10453407	  786.7	  597.5	 3927.0	...
10453408	  786.6	  597.6	 3929.0	...
10453409	  787.0	  598.1	 3933.0	...
10453410	  787.4	  598.5	 3936.0	...
10453411	  787.7	  598.8	 3939.0	...
10453412	  787.7	  598.7	 3938.0	...
10453413	  787.7	  598.6	 3935.0	...
10453414	  787.7	  598.5	 3932.0	...
10453415	  787.7	  598.7	 3931.0	...
10453416	  787.7	  599.0	 3931.0	...
10453417	  787.7	  599.3	 3932.0	...
10453418	  787.7	  599.4	 3933.0	...
10453419	  787.7	  599.1	 3935.0	...
10453420	  787.5	  599.0	 3937.0	...
10453421	  787.3	  598.9	 3939.0	...
10453422	  786.9	  599.2	 3936.0	...
10453423	  786.6	  599.4	 3932.0	...
10453424	  786.3	  599.6	 3929.0	...
10453425	  787.0	  599.3	 3929.0	...
10453426	  787.8	  599.2	 3929.0	...
10453427	  788.6	  599.1	 3929.0	...
10453428	  788.6	  599.0	 3928.0	...
10453429	  788.6	  598.9	 3927.0	...
10453430	  788.3	  598.7	 3925.0	...
10453431	  787.9	  598.7	 3924.0	...
10453432	  787.6	  598.7	 3921.0	...
10453433	  787.4	  598.9	 3919.0	...
10453434	  787.3	  598.9	 3920.0	...
[truncated: 4,398,489 more chars]
