# Supplementary material for: With an eye on uncertainty: Modelling pupillary responses to environmental volatility
Source: PLoS Comput Biol. 2019 Jul 5;15(7):e1007126. doi: 10.1371/journal.pcbi.1007126 (PMC6636765; doi:10.1371/journal.pcbi.1007126)
Supplement: S9 Data — Zip file containing the pupillometry data for participant 9. (ZIP) [file pcbi.1007126.s009.zip › P9/trial9.asc]

** CONVERTED FROM C:\Users\tparr\Documents\PVR\P9_1412\trial9.edf using edfapi 3.1 Win32 Nov 24 2009 on Thu Dec 14 11:56:07 2017
** DATE: Thu Dec 14 12:31:53 2017
** TYPE: EDF_FILE BINARY EVENT SAMPLE TAGGED
** VERSION: EYELINK II 1
** SOURCE: EYELINK CL
** EYELINK II CL v4.48 Nov 25 2009
** CAMERA: EyeLink CL Version 1.4 Sensor=BHA
** SERIAL NUMBER: CL1-AAD42
** CAMERA_CONFIG: AAD42140.SCD
**

MSG	9298367 RECCFG CR 1000 2 0 R
MSG	9298367 ELCLCFG MTABLER
MSG	9298367 GAZE_COORDS 0.00 0.00 1599.00 1199.00
MSG	9298367 THRESHOLDS R 127 234
MSG	9298367 ELCL_PROC CENTROID (3)
MSG	9298367 ELCL_PCR_PARAM 5 3.0
START	9298368 	RIGHT	SAMPLES	EVENTS
PRESCALER	1
VPRESCALER	1
PUPIL	AREA
EVENTS	GAZE	RIGHT	RATE	1000.00	TRACKING	CR	FILTER	2
SAMPLES	GAZE	RIGHT	RATE	1000.00	TRACKING	CR	FILTER	2
MSG	9298368 !MODE RECORD CR 1000 2 0 R
9298368	  805.7	  585.0	 3834.0	...
INPUT	9298368	127
9298369	  805.7	  584.8	 3834.0	...
9298370	  805.8	  584.6	 3834.0	...
9298371	  805.5	  584.6	 3834.0	...
9298372	  805.0	  584.6	 3835.0	...
9298373	  804.5	  584.6	 3834.0	...
9298374	  804.4	  584.6	 3833.0	...
SFIX R   9298375
9298375	  804.5	  584.5	 3829.0	...
9298376	  804.6	  584.4	 3827.0	...
9298377	  804.9	  584.6	 3825.0	...
9298378	  805.0	  584.7	 3825.0	...
9298379	  805.1	  584.8	 3829.0	...
9298380	  805.0	  584.5	 3832.0	...
9298381	  805.1	  584.2	 3836.0	...
9298382	  805.1	  583.9	 3836.0	...
9298383	  805.1	  584.3	 3837.0	...
9298384	  805.1	  584.9	 3837.0	...
9298385	  805.0	  585.2	 3838.0	...
9298386	  804.8	  584.8	 3839.0	...
9298387	  804.8	  584.6	 3837.0	...
9298388	  804.9	  584.6	 3835.0	...
9298389	  805.0	  584.7	 3833.0	...
9298390	  805.1	  584.8	 3832.0	...
9298391	  805.2	  584.9	 3831.0	...
9298392	  805.2	  584.6	 3830.0	...
9298393	  805.2	  584.2	 3830.0	...
9298394	  805.0	  583.9	 3830.0	...
9298395	  804.9	  584.0	 3830.0	...
9298396	  804.7	  584.0	 3829.0	...
9298397	  804.7	  584.3	 3831.0	...
9298398	  804.7	  584.9	 3834.0	...
9298399	  804.7	  585.5	 3836.0	...
9298400	  804.9	  585.8	 3836.0	...
9298401	  805.3	  585.6	 3837.0	...
9298402	  805.8	  585.2	 3838.0	...
9298403	  806.0	  584.9	 3840.0	...
9298404	  805.8	  584.6	 3842.0	...
9298405	  805.6	  584.5	 3844.0	...
9298406	  805.4	  584.6	 3843.0	...
9298407	  805.2	  584.9	 3840.0	...
9298408	  805.0	  585.3	 3836.0	...
9298409	  804.9	  585.6	 3831.0	...
9298410	  805.0	  585.5	 3830.0	...
9298411	  805.1	  585.4	 3832.0	...
9298412	  805.3	  585.3	 3835.0	...
9298413	  805.5	  585.3	 3836.0	...
9298414	  805.8	  585.2	 3838.0	...
9298415	  806.1	  585.0	 3840.0	...
9298416	  806.5	  584.8	 3840.0	...
9298417	  806.5	  584.7	 3838.0	...
9298418	  806.4	  584.8	 3836.0	...
9298419	  806.2	  585.0	 3838.0	...
9298420	  806.2	  585.2	 3840.0	...
9298421	  806.2	  585.2	 3843.0	...
9298422	  806.3	  585.2	 3842.0	...
9298423	  806.3	  585.1	 3841.0	...
9298424	  806.2	  585.3	 3840.0	...
9298425	  806.0	  585.6	 3839.0	...
9298426	  805.8	  585.0	 3840.0	...
9298427	  805.7	  584.1	 3840.0	...
9298428	  805.6	  583.3	 3840.0	...
9298429	  805.6	  583.5	 3840.0	...
9298430	  805.7	  584.6	 3837.0	...
9298431	  805.8	  585.6	 3835.0	...
9298432	  805.8	  586.5	 3833.0	...
9298433	  805.8	  586.4	 3835.0	...
9298434	  805.7	  586.2	 3837.0	...
9298435	  805.8	  586.2	 3839.0	...
9298436	  805.8	  585.8	 3840.0	...
9298437	  805.9	  585.4	 3840.0	...
9298438	  805.8	  585.0	 3839.0	...
9298439	  805.8	  585.1	 3838.0	...
9298440	  805.9	  585.8	 3838.0	...
9298441	  806.0	  586.4	 3838.0	...
9298442	  806.2	  587.0	 3838.0	...
9298443	  806.0	  587.0	 3838.0	...
9298444	  805.6	  587.1	 3838.0	...
9298445	  805.2	  587.7	 3838.0	...
9298446	  805.3	  588.1	 3838.0	...
9298447	  805.4	  587.9	 3837.0	...
9298448	  805.4	  587.3	 3836.0	...
9298449	  805.3	  586.6	 3838.0	...
9298450	  805.3	  586.7	 3839.0	...
9298451	  805.5	  586.8	 3841.0	...
9298452	  805.7	  586.9	 3840.0	...
9298453	  805.9	  586.8	 3839.0	...
9298454	  806.1	  586.8	 3838.0	...
9298455	  806.2	  586.8	 3834.0	...
9298456	  806.4	  586.8	 3831.0	...
9298457	  806.5	  586.8	 3830.0	...
9298458	  806.3	  586.7	 3833.0	...
9298459	  806.0	  586.5	 3836.0	...
9298460	  805.7	  586.6	 3836.0	...
9298461	  805.8	  586.9	 3835.0	...
9298462	  806.0	  587.2	 3834.0	...
9298463	  805.8	  587.3	 3835.0	...
9298464	  805.6	  587.1	 3834.0	...
9298465	  805.4	  586.9	 3834.0	...
9298466	  805.4	  587.2	 3834.0	...
9298467	  805.3	  587.6	 3833.0	...
9298468	  805.1	  587.8	 3829.0	...
9298469	  805.3	  587.7	 3827.0	...
9298470	  805.5	  587.6	 3827.0	...
9298471	  805.7	  587.8	 3828.0	...
9298472	  805.4	  588.0	 3828.0	...
9298473	  805.2	  588.1	 3828.0	...
9298474	  804.9	  588.2	 3828.0	...
9298475	  804.7	  588.3	 3829.0	...
9298476	  804.8	  588.4	 3829.0	...
9298477	  805.2	  588.3	 3829.0	...
9298478	  805.6	  588.2	 3827.0	...
9298479	  805.8	  588.2	 3825.0	...
9298480	  805.8	  588.3	 3824.0	...
9298481	  805.9	  588.4	 3825.0	...
9298482	  806.0	  588.1	 3827.0	...
9298483	  806.1	  587.7	 3828.0	...
9298484	  806.0	  587.3	 3827.0	...
9298485	  805.9	  587.1	 3826.0	...
9298486	  805.8	  586.8	 3827.0	...
9298487	  805.8	  586.6	 3827.0	...
9298488	  805.7	  586.1	 3828.0	...
9298489	  805.7	  585.6	 3828.0	...
9298490	  805.6	  585.1	 3828.0	...
9298491	  805.6	  585.1	 3826.0	...
9298492	  805.8	  585.1	 3824.0	...
9298493	  806.1	  585.2	 3822.0	...
9298494	  805.9	  585.3	 3821.0	...
9298495	  805.5	  585.3	 3820.0	...
9298496	  805.0	  585.8	 3821.0	...
9298497	  805.0	  586.4	 3821.0	...
9298498	  805.0	  586.9	 3822.0	...
9298499	  805.1	  587.1	 3820.0	...
9298500	  805.3	  587.8	 3819.0	...
9298501	  805.4	  588.5	 3820.0	...
9298502	  805.5	  589.0	 3822.0	...
9298503	  805.7	  589.0	 3824.0	...
9298504	  805.8	  589.0	 3824.0	...
9298505	  805.9	  588.6	 3824.0	...
9298506	  806.0	  588.1	 3824.0	...
9298507	  806.1	  588.0	 3824.0	...
9298508	  806.2	  588.4	 3823.0	...
9298509	  806.4	  588.5	 3822.0	...
9298510	  806.5	  588.0	 3822.0	...
9298511	  806.6	  587.6	 3822.0	...
9298512	  806.5	  587.4	 3822.0	...
9298513	  806.4	  587.1	 3822.0	...
9298514	  806.3	  586.7	 3824.0	...
9298515	  806.3	  586.2	 3825.0	...
9298516	  806.2	  586.1	 3826.0	...
9298517	  806.2	  585.9	 3824.0	...
9298518	  806.0	  585.9	 3821.0	...
9298519	  805.8	  585.9	 3819.0	...
9298520	  805.7	  586.0	 3819.0	...
9298521	  805.6	  586.4	 3819.0	...
9298522	  805.6	  586.9	 3818.0	...
9298523	  805.8	  587.2	 3817.0	...
9298524	  806.2	  586.4	 3816.0	...
9298525	  806.6	  585.6	 3815.0	...
9298526	  806.4	  585.0	 3817.0	...
9298527	  806.3	  585.2	 3818.0	...
9298528	  806.1	  585.5	 3819.0	...
9298529	  806.0	  585.6	 3816.0	...
9298530	  805.7	  585.7	 3813.0	...
9298531	  805.4	  585.7	 3811.0	...
9298532	  805.2	  586.0	 3814.0	...
9298533	  805.1	  586.2	 3817.0	...
9298534	  805.2	  586.4	 3817.0	...
9298535	  805.4	  586.3	 3815.0	...
9298536	  805.5	  586.2	 3811.0	...
9298537	  805.6	  586.7	 3810.0	...
9298538	  805.6	  587.2	 3809.0	...
9298539	  805.7	  586.9	 3811.0	...
9298540	  805.7	  586.0	 3814.0	...
9298541	  805.7	  585.7	 3816.0	...
9298542	  805.8	  586.3	 3815.0	...
9298543	  805.9	  586.9	 3815.0	...
9298544	  806.0	  587.0	 3815.0	...
9298545	  805.8	  587.1	 3816.0	...
9298546	  805.4	  587.2	 3817.0	...
9298547	  805.1	  587.2	 3818.0	...
9298548	  805.1	  587.3	 3819.0	...
9298549	  805.3	  587.5	 3820.0	...
9298550	  805.5	  587.7	 3821.0	...
9298551	  805.5	  587.5	 3820.0	...
9298552	  805.3	  587.2	 3819.0	...
9298553	  805.1	  586.9	 3818.0	...
9298554	  805.1	  586.6	 3818.0	...
9298555	  805.3	  586.5	 3818.0	...
9298556	  805.4	  586.3	 3819.0	...
9298557	  805.6	  586.1	 3819.0	...
9298558	  805.5	  586.1	 3819.0	...
9298559	  805.3	  586.1	 3820.0	...
9298560	  805.2	  586.3	 3822.0	...
9298561	  805.1	  586.2	 3825.0	...
9298562	  804.9	  585.8	 3826.0	...
9298563	  804.7	  585.4	 3826.0	...
9298564	  804.6	  585.3	 3825.0	...
9298565	  804.8	  585.4	 3823.0	...
9298566	  805.1	  585.6	 3820.0	...
9298567	  805.4	  585.8	 3818.0	...
9298568	  805.6	  585.8	 3819.0	...
9298569	  805.5	  585.6	 3819.0	...
9298570	  805.5	  585.2	 3819.0	...
9298571	  805.7	  584.8	 3819.0	...
9298572	  805.8	  585.0	 3819.0	...
9298573	  805.8	  585.5	 3818.0	...
9298574	  805.8	  585.9	 3818.0	...
9298575	  805.6	  585.7	 3819.0	...
9298576	  805.2	  585.6	 3821.0	...
9298577	  804.9	  585.7	 3822.0	...
9298578	  804.7	  585.8	 3821.0	...
9298579	  804.8	  586.0	 3820.0	...
9298580	  804.9	  586.2	 3820.0	...
9298581	  804.9	  586.5	 3819.0	...
9298582	  805.0	  586.5	 3818.0	...
9298583	  805.0	  586.4	 3818.0	...
9298584	  805.1	  586.3	 3818.0	...
9298585	  805.2	  586.4	 3820.0	...
9298586	  805.3	  586.4	 3821.0	...
9298587	  805.3	  586.4	 3822.0	...
9298588	  805.5	  586.5	 3824.0	...
9298589	  805.7	  586.5	 3827.0	...
9298590	  806.0	  586.4	 3828.0	...
9298591	  806.0	  586.3	 3828.0	...
9298592	  806.0	  586.2	 3828.0	...
9298593	  805.7	  586.3	 3828.0	...
9298594	  805.5	  586.4	 3827.0	...
9298595	  805.4	  586.4	 3826.0	...
9298596	  805.3	  586.1	 3824.0	...
9298597	  805.3	  585.8	 3823.0	...
9298598	  805.2	  585.7	 3821.0	...
9298599	  805.2	  585.6	 3820.0	...
9298600	  805.3	  585.6	 3818.0	...
9298601	  805.4	  585.6	 3816.0	...
9298602	  805.5	  585.7	 3814.0	...
9298603	  805.4	  585.8	 3812.0	...
9298604	  805.2	  586.4	 3811.0	...
9298605	  805.1	  586.8	 3811.0	...
9298606	  805.1	  587.6	 3812.0	...
9298607	  805.0	  588.1	 3813.0	...
9298608	  805.1	  587.9	 3814.0	...
9298609	  805.1	  587.2	 3815.0	...
9298610	  805.1	  587.3	 3814.0	...
9298611	  805.0	  587.9	 3814.0	...
9298612	  804.9	  588.6	 3814.0	...
9298613	  805.0	  588.4	 3815.0	...
9298614	  805.1	  588.1	 3816.0	...
9298615	  805.4	  588.0	 3817.0	...
9298616	  805.6	  588.2	 3818.0	...
9298617	  805.9	  588.2	 3820.0	...
9298618	  806.0	  587.7	 3821.0	...
9298619	  805.9	  587.3	 3822.0	...
9298620	  805.9	  586.9	 3822.0	...
9298621	  806.1	  586.8	 3823.0	...
9298622	  806.4	  587.4	 3822.0	...
9298623	  806.5	  588.0	 3822.0	...
9298624	  806.1	  588.8	 3823.0	...
9298625	  805.6	  589.0	 3823.0	...
9298626	  805.2	  589.2	 3824.0	...
9298627	  805.2	  589.2	 3824.0	...
9298628	  805.2	  589.1	 3822.0	...
9298629	  805.2	  589.0	 3821.0	...
9298630	  805.5	  589.0	 3820.0	...
9298631	  805.8	  589.1	 3820.0	...
9298632	  806.2	  589.1	 3820.0	...
9298633	  806.5	  589.1	 3824.0	...
9298634	  806.8	  589.4	 3827.0	...
9298635	  807.0	  589.7	 3828.0	...
9298636	  807.0	  589.8	 3825.0	...
9298637	  807.1	  589.7	 3823.0	...
9298638	  806.9	  589.9	 3823.0	...
9298639	  806.8	  590.1	 3822.0	...
9298640	  806.6	  589.8	 3821.0	...
9298641	  806.6	  589.3	 3819.0	...
9298642	  806.4	  589.5	 3819.0	...
9298643	  806.2	  590.2	 3819.0	...
9298644	  806.0	  590.5	 3820.0	...
9298645	  806.1	  590.1	 3818.0	...
9298646	  806.0	  589.4	 3816.0	...
9298647	  805.8	  589.3	 3815.0	...
9298648	  805.5	  589.4	 3816.0	...
9298649	  805.4	  589.7	 3818.0	...
9298650	  805.7	  590.0	 3819.0	...
9298651	  806.1	  589.9	 3819.0	...
9298652	  806.5	  589.7	 3818.0	...
9298653	  806.8	  590.1	 3816.0	...
9298654	  806.6	  590.7	 3815.0	...
9298655	  806.3	  591.1	 3816.0	...
9298656	  806.2	  590.8	 3817.0	...
9298657	  806.4	  590.4	 3818.0	...
9298658	  806.5	  590.7	 3816.0	...
9298659	  806.4	  591.1	 3813.0	...
9298660	  806.3	  591.3	 3812.0	...
9298661	  806.3	  591.0	 3812.0	...
9298662	  806.4	  590.9	 3812.0	...
9298663	  806.5	  591.1	 3812.0	...
9298664	  806.5	  591.3	 3812.0	...
9298665	  806.9	  591.4	 3811.0	...
9298666	  807.4	  591.4	 3811.0	...
9298667	  807.4	  591.4	 3810.0	...
9298668	  806.9	  591.2	 3811.0	...
9298669	  806.0	  591.1	 3812.0	...
9298670	  805.6	  591.0	 3813.0	...
9298671	  805.7	  591.0	 3813.0	...
9298672	  806.2	  591.0	 3813.0	...
9298673	  806.8	  590.9	 3813.0	...
9298674	  806.9	  590.8	 3814.0	...
9298675	  807.0	  590.8	 3815.0	...
9298676	  807.2	  590.7	 3817.0	...
9298677	  807.3	  590.5	 3817.0	...
9298678	  807.5	  591.0	 3815.0	...
9298679	  807.5	  591.6	 3813.0	...
9298680	  807.3	  592.2	 3812.0	...
9298681	  807.1	  592.1	 3812.0	...
9298682	  806.8	  592.0	 3812.0	...
9298683	  806.8	  592.2	 3814.0	...
9298684	  806.7	  592.5	 3815.0	...
9298685	  806.5	  592.5	 3816.0	...
9298686	  806.2	  592.3	 3816.0	...
9298687	  806.1	  592.1	 3817.0	...
9298688	  806.1	  592.3	 3817.0	...
9298689	  806.3	  592.6	 3815.0	...
9298690	  806.4	  592.5	 3811.0	...
9298691	  806.2	  592.1	 3808.0	...
9298692	  806.1	  591.8	 3807.0	...
9298693	  806.3	  591.9	 3806.0	...
9298694	  806.8	  592.0	 3807.0	...
9298695	  807.2	  592.0	 3808.0	...
9298696	  807.1	  592.0	 3809.0	...
9298697	  807.1	  592.0	 3806.0	...
9298698	  807.0	  591.9	 3802.0	...
9298699	  807.0	  591.6	 3798.0	...
9298700	  807.0	  591.2	 3797.0	...
9298701	  806.9	  591.1	 3799.0	...
9298702	  806.6	  591.3	 3802.0	...
9298703	  806.3	  591.6	 3804.0	...
9298704	  806.2	  591.7	 3802.0	...
9298705	  806.1	  591.5	 3801.0	...
9298706	  806.3	  591.4	 3801.0	...
9298707	  806.5	  591.3	 3801.0	...
9298708	  806.7	  590.6	 3802.0	...
9298709	  806.7	  589.9	 3802.0	...
9298710	  806.5	  589.4	 3802.0	...
9298711	  806.3	  589.7	 3802.0	...
9298712	  806.0	  590.6	 3803.0	...
9298713	  806.4	  591.2	 3802.0	...
9298714	  806.8	  591.7	 3800.0	...
9298715	  807.1	  591.8	 3798.0	...
9298716	  807.1	  591.8	 3798.0	...
9298717	  807.1	  591.8	 3798.0	...
9298718	  807.1	  591.6	 3798.0	...
9298719	  807.1	  591.5	 3798.0	...
9298720	  807.1	  591.5	 3797.0	...
9298721	  806.8	  591.4	 3797.0	...
9298722	  806.4	  591.4	 3797.0	...
9298723	  806.1	  591.2	 3799.0	...
9298724	  806.1	  591.1	 3801.0	...
9298725	  806.1	  591.3	 3802.0	...
9298726	  806.1	  591.8	 3804.0	...
9298727	  806.2	  592.2	 3805.0	...
9298728	  806.3	  592.2	 3807.0	...
9298729	  806.4	  592.3	 3808.0	...
9298730	  806.5	  592.1	 3808.0	...
9298731	  806.4	  591.9	 3809.0	...
9298732	  806.4	  591.7	 3810.0	...
9298733	  806.7	  591.7	 3809.0	...
9298734	  807.1	  591.6	 3808.0	...
9298735	  807.4	  591.4	 3807.0	...
9298736	  807.3	  591.3	 3807.0	...
9298737	  807.3	  591.6	 3809.0	...
9298738	  807.4	  591.9	 3810.0	...
9298739	  807.2	  592.1	 3812.0	...
9298740	  807.1	  592.1	 3811.0	...
9298741	  807.0	  592.1	 3811.0	...
9298742	  807.1	  592.3	 3812.0	...
9298743	  807.1	  592.5	 3813.0	...
9298744	  807.2	  592.8	 3813.0	...
9298745	  807.2	  592.3	 3811.0	...
9298746	  807.1	  591.6	 3809.0	...
9298747	  806.9	  591.0	 3806.0	...
9298748	  806.7	  590.8	 3804.0	...
9298749	  806.6	  590.7	 3803.0	...
9298750	  806.5	  590.9	 3803.0	...
9298751	  806.5	  591.1	 3802.0	...
9298752	  806.5	  591.2	 3801.0	...
9298753	  806.5	  591.3	 3800.0	...
9298754	  806.4	  591.3	 3801.0	...
9298755	  806.3	  591.7	 3803.0	...
9298756	  806.3	  592.2	 3805.0	...
9298757	  806.3	  592.4	 3805.0	...
9298758	  806.6	  592.3	 3805.0	...
9298759	  806.8	  592.2	 3804.0	...
9298760	  806.9	  592.4	 3802.0	...
9298761	  806.8	  592.6	 3801.0	...
9298762	  806.8	  592.5	 3801.0	...
9298763	  806.8	  592.2	 3803.0	...
9298764	  806.8	  592.0	 3806.0	...
9298765	  807.0	  591.9	 3806.0	...
9298766	  807.2	  591.8	 3803.0	...
9298767	  807.4	  591.8	 3800.0	...
9298768	  807.5	  591.9	 3802.0	...
9298769	  807.7	  592.0	 3803.0	...
9298770	  807.9	  591.9	 3806.0	...
9298771	  808.0	  591.7	 3808.0	...
9298772	  807.7	  591.6	 3809.0	...
9298773	  807.1	  591.3	 3809.0	...
9298774	  806.5	  591.1	 3809.0	...
9298775	  806.2	  591.2	 3810.0	...
9298776	  806.4	  591.4	 3810.0	...
9298777	  806.3	  591.7	 3809.0	...
9298778	  806.1	  592.2	 3809.0	...
9298779	  805.9	  592.6	 3809.0	...
9298780	  806.2	  592.8	 3808.0	...
9298781	  806.4	  592.8	 3808.0	...
9298782	  806.5	  592.9	 3807.0	...
9298783	  806.3	  593.1	 3808.0	...
9298784	  806.1	  593.3	 3808.0	...
9298785	  806.4	  593.3	 3809.0	...
9298786	  806.8	  593.0	 3809.0	...
9298787	  806.7	  592.8	 3810.0	...
9298788	  806.2	  592.7	 3811.0	...
9298789	  805.6	  592.6	 3812.0	...
9298790	  805.6	  592.4	 3813.0	...
9298791	  805.6	  592.3	 3813.0	...
9298792	  805.9	  592.1	 3814.0	...
9298793	  806.1	  591.9	 3814.0	...
9298794	  806.3	  591.8	 3812.0	...
9298795	  805.9	  592.2	 3810.0	...
9298796	  805.4	  592.7	 3808.0	...
9298797	  805.3	  593.1	 3807.0	...
9298798	  805.7	  593.0	 3807.0	...
9298799	  806.1	  592.8	 3808.0	...
9298800	  806.0	  592.7	 3807.0	...
9298801	  805.9	  592.6	 3806.0	...
9298802	  805.9	  592.6	 3805.0	...
9298803	  805.8	  592.5	 3805.0	...
9298804	  805.5	  592.5	 3805.0	...
9298805	  805.3	  592.5	 3806.0	...
9298806	  805.1	  592.7	 3808.0	...
9298807	  805.3	  593.0	 3810.0	...
9298808	  805.2	  593.3	 3812.0	...
9298809	  805.2	  593.2	 3813.0	...
9298810	  805.2	  593.0	 3813.0	...
9298811	  805.2	  592.9	 3813.0	...
9298812	  805.2	  593.0	 3811.0	...
9298813	  805.1	  592.8	 3810.0	...
9298814	  805.0	  592.6	 3809.0	...
9298815	  805.0	  592.4	 3809.0	...
9298816	  805.0	  592.3	 3808.0	...
9298817	  805.0	  592.2	 3807.0	...
9298818	  805.0	  592.0	 3810.0	...
9298819	  804.9	  591.8	 3813.0	...
9298820	  804.8	  591.8	 3816.0	...
9298821	  804.8	  591.8	 3815.0	...
9298822	  804.9	  591.8	 3816.0	...
9298823	  804.9	  591.9	 3816.0	...
9298824	  805.2	  592.1	 3815.0	...
9298825	  805.5	  592.5	 3813.0	...
9298826	  805.6	  593.0	 3812.0	...
9298827	  805.5	  593.5	 3811.0	...
9298828	  804.8	  593.9	 3814.0	...
9298829	  804.2	  594.0	 3817.0	...
9298830	  803.7	  594.1	 3817.0	...
9298831	  803.6	  594.1	 3814.0	...
9298832	  803.5	  594.1	 3814.0	...
9298833	  803.4	  594.1	 3818.0	...
9298834	  803.4	  594.0	 3824.0	...
9298835	  803.5	  593.9	 3827.0	...
9298836	  803.6	  593.7	 3829.0	...
9298837	  803.7	  593.4	 3826.0	...
9298838	  803.6	  593.2	 3822.0	...
9298839	  803.5	  593.1	 3819.0	...
9298840	  803.4	  593.1	 3821.0	...
9298841	  803.2	  593.3	 3822.0	...
9298842	  803.0	  593.5	 3824.0	...
9298843	  802.8	  593.5	 3825.0	...
9298844	  802.7	  593.5	 3825.0	...
9298845	  802.5	  593.4	 3825.0	...
9298846	  802.2	  594.1	 3825.0	...
9298847	  802.2	  594.8	 3823.0	...
9298848	  802.2	  595.4	 3821.0	...
9298849	  802.3	  594.7	 3818.0	...
9298850	  802.4	  594.0	 3818.0	...
9298851	  802.5	  592.9	 3819.0	...
9298852	  802.6	  592.6	 3819.0	...
9298853	  802.6	  592.5	 3821.0	...
9298854	  802.7	  592.8	 3821.0	...
9298855	  802.8	  593.2	 3823.0	...
9298856	  802.8	  593.6	 3824.0	...
9298857	  802.9	  593.8	 3824.0	...
9298858	  802.8	  593.9	 3823.0	...
9298859	  802.4	  593.9	 3821.0	...
9298860	  802.0	  594.1	 3819.0	...
9298861	  801.7	  594.2	 3820.0	...
9298862	  801.8	  594.4	 3823.0	...
9298863	  801.9	  594.4	 3827.0	...
9298864	  802.1	  594.3	 3827.0	...
9298865	  802.4	  594.1	 3828.0	...
9298866	  802.6	  594.0	 3830.0	...
9298867	  802.8	  594.3	 3831.0	...
9298868	  802.9	  594.6	 3830.0	...
9298869	  803.0	  594.4	 3830.0	...
9298870	  803.1	  594.0	 3829.0	...
9298871	  803.1	  593.5	 3829.0	...
9298872	  803.0	  593.4	 3827.0	...
9298873	  802.9	  593.4	 3825.0	...
9298874	  802.6	  594.0	 3823.0	...
9298875	  802.4	  594.6	 3823.0	...
9298876	  802.2	  595.2	 3823.0	...
9298877	  802.1	  595.1	 3823.0	...
9298878	  801.9	  595.3	 3824.0	...
9298879	  801.7	  595.6	 3826.0	...
9298880	  801.6	  595.5	 3831.0	...
9298881	  801.4	  595.3	 3834.0	...
9298882	  801.2	  594.9	 3836.0	...
9298883	  801.0	  594.7	 3835.0	...
9298884	  801.5	  594.5	 3836.0	...
9298885	  802.0	  594.4	 3837.0	...
9298886	  802.6	  594.4	 3837.0	...
9298887	  802.6	  594.4	 3834.0	...
9298888	  802.5	  594.5	 3831.0	...
9298889	  802.3	  594.6	 3828.0	...
9298890	  801.6	  594.8	 3827.0	...
9298891	  801.0	  595.1	 3827.0	...
9298892	  800.6	  595.2	 3827.0	...
9298893	  800.6	  595.2	 3829.0	...
9298894	  800.7	  595.0	 3830.0	...
9298895	  800.9	  594.8	 3829.0	...
9298896	  801.2	  594.6	 3829.0	...
9298897	  801.6	  594.6	 3828.0	...
9298898	  801.8	  594.6	 3830.0	...
9298899	  801.8	  594.4	 3832.0	...
9298900	  801.7	  594.2	 3834.0	...
9298901	  801.3	  594.0	 3834.0	...
9298902	  801.0	  594.1	 3834.0	...
9298903	  800.6	  594.3	 3834.0	...
9298904	  800.5	  594.3	 3833.0	...
9298905	  800.3	  594.1	 3832.0	...
9298906	  800.2	  594.7	 3831.0	...
9298907	  800.1	  595.5	 3830.0	...
9298908	  800.1	  596.1	 3829.0	...
9298909	  800.1	  596.0	 3829.0	...
9298910	  800.0	  595.4	 3829.0	...
9298911	  800.1	  594.9	 3827.0	...
9298912	  800.3	  594.5	 3826.0	...
9298913	  800.4	  594.6	 3826.0	...
9298914	  800.3	  594.8	 3826.0	...
9298915	  800.2	  595.0	 3825.0	...
9298916	  800.1	  595.2	 3827.0	...
9298917	  800.1	  595.3	 3831.0	...
9298918	  800.2	  595.4	 3835.0	...
9298919	  800.3	  595.0	 3838.0	...
9298920	  800.3	  594.5	 3838.0	...
9298921	  800.1	  594.4	 3838.0	...
9298922	  799.8	  594.7	 3837.0	...
9298923	  799.4	  595.0	 3835.0	...
9298924	  799.5	  595.0	 3835.0	...
9298925	  799.4	  594.7	 3835.0	...
9298926	  799.3	  594.5	 3835.0	...
9298927	  799.3	  594.0	 3836.0	...
9298928	  799.3	  593.9	 3838.0	...
9298929	  799.4	  593.7	 3839.0	...
9298930	  799.2	  593.8	 3838.0	...
9298931	  798.8	  594.0	 3834.0	...
9298932	  798.5	  594.2	 3830.0	...
9298933	  798.3	  594.4	 3827.0	...
9298934	  798.3	  594.5	 3826.0	...
9298935	  798.0	  594.3	 3827.0	...
9298936	  797.7	  593.9	 3830.0	...
9298937	  798.0	  593.9	 3833.0	...
9298938	  798.5	  594.2	 3836.0	...
9298939	  798.5	  594.6	 3837.0	...
9298940	  797.9	  594.5	 3838.0	...
9298941	  797.2	  594.4	 3838.0	...
9298942	  797.2	  594.2	 3838.0	...
9298943	  797.0	  594.3	 3837.0	...
9298944	  797.0	  594.6	 3837.0	...
9298945	  796.7	  594.8	 3836.0	...
9298946	  796.5	  594.8	 3835.0	...
9298947	  796.5	  594.6	 3835.0	...
9298948	  796.8	  594.3	 3835.0	...
9298949	  797.1	  594.1	 3836.0	...
9298950	  797.1	  593.9	 3838.0	...
9298951	  797.0	  593.8	 3840.0	...
9298952	  796.9	  593.9	 3841.0	...
9298953	  796.8	  594.0	 3841.0	...
9298954	  796.6	  594.1	 3841.0	...
9298955	  796.6	  594.2	 3841.0	...
9298956	  796.5	  594.4	 3842.0	...
9298957	  796.6	  594.6	 3842.0	...
9298958	  796.6	  594.7	 3842.0	...
9298959	  796.5	  594.8	 3843.0	...
9298960	  796.3	  594.8	 3844.0	...
9298961	  796.1	  594.5	 3846.0	...
9298962	  796.0	  594.3	 3846.0	...
9298963	  795.7	  594.7	 3845.0	...
9298964	  795.5	  595.4	 3843.0	...
9298965	  795.5	  595.5	 3841.0	...
9298966	  795.8	  595.0	 3841.0	...
9298967	  796.2	  594.4	 3842.0	...
9298968	  796.3	  594.5	 3843.0	...
9298969	  795.9	  594.5	 3843.0	...
9298970	  795.4	  594.5	 3843.0	...
9298971	  794.8	  594.1	 3844.0	...
9298972	  794.8	  593.7	 3844.0	...
9298973	  794.8	  593.3	 3845.0	...
9298974	  794.7	  593.5	 3843.0	...
9298975	  794.6	  593.9	 3840.0	...
9298976	  794.5	  594.3	 3838.0	...
9298977	  794.5	  594.5	 3840.0	...
9298978	  794.8	  594.4	 3844.0	...
9298979	  795.2	  594.7	 3847.0	...
9298980	  795.0	  595.0	 3849.0	...
9298981	  794.5	  595.2	 3849.0	...
9298982	  793.9	  594.9	 3846.0	...
9298983	  794.0	  594.3	 3843.0	...
9298984	  793.9	  593.9	 3840.0	...
9298985	  793.9	  593.5	 3840.0	...
9298986	  793.7	  593.4	 3840.0	...
9298987	  793.7	  593.4	 3839.0	...
9298988	  793.6	  593.5	 3838.0	...
9298989	  793.6	  593.5	 3837.0	...
9298990	  793.6	  593.7	 3837.0	...
9298991	  793.7	  594.0	 3837.0	...
9298992	  793.7	  594.4	 3838.0	...
9298993	  793.6	  594.5	 3840.0	...
9298994	  793.5	  594.6	 3843.0	...
9298995	  793.5	  594.6	 3845.0	...
9298996	  793.6	  594.8	 3845.0	...
9298997	  793.7	  595.1	 3844.0	...
9298998	  793.7	  594.8	 3843.0	...
9298999	  793.6	  594.2	 3842.0	...
9299000	  793.5	  593.6	 3841.0	...
9299001	  793.4	  593.6	 3840.0	...
9299002	  793.2	  593.6	 3838.0	...
9299003	  793.2	  593.6	 3837.0	...
9299004	  793.4	  593.6	 3837.0	...
9299005	  793.6	  593.6	 3837.0	...
9299006	  793.5	  593.6	 3837.0	...
9299007	  793.4	  593.4	 3837.0	...
9299008	  793.6	  593.2	 3838.0	...
9299009	  794.0	  593.1	 3838.0	...
9299010	  793.6	  593.3	 3839.0	...
9299011	  792.8	  593.6	 3839.0	...
9299012	  792.0	  593.8	 3839.0	...
9299013	  792.2	  593.8	 3839.0	...
9299014	  792.3	  593.8	 3839.0	...
9299015	  792.4	  593.8	 3837.0	...
9299016	  792.4	  593.9	 3836.0	...
9299017	  792.5	  594.5	 3837.0	...
9299018	  792.5	  595.2	 3839.0	...
9299019	  792.4	  595.8	 3842.0	...
9299020	  792.5	  595.7	 3842.0	...
9299021	  792.5	  595.4	 3841.0	...
9299022	  792.5	  595.0	 3839.0	...
9299023	  792.4	  594.7	 3836.0	...
9299024	  792.3	  594.6	 3835.0	...
9299025	  792.2	  594.1	 3834.0	...
9299026	  792.2	  593.6	 3836.0	...
9299027	  792.4	  592.9	 3837.0	...
9299028	  792.6	  592.7	 3838.0	...
9299029	  792.6	  592.9	 3838.0	...
9299030	  792.3	  593.6	 3837.0	...
9299031	  792.1	  594.2	 3835.0	...
9299032	  792.1	  594.3	 3833.0	...
9299033	  792.0	  594.1	 3834.0	...
9299034	  791.9	  594.0	 3836.0	...
9299035	  791.7	  594.0	 3839.0	...
9299036	  791.3	  594.0	 3839.0	...
9299037	  790.9	  594.0	 3840.0	...
9299038	  790.8	  594.1	 3840.0	...
9299039	  791.0	  594.1	 3839.0	...
9299040	  791.2	  594.2	 3839.0	...
9299041	  791.3	  594.0	 3839.0	...
9299042	  791.2	  593.9	 3839.0	...
9299043	  791.0	  593.8	 3840.0	...
9299044	  790.8	  593.8	 3841.0	...
9299045	  790.8	  593.6	 3842.0	...
9299046	  790.8	  593.5	 3842.0	...
9299047	  790.9	  593.5	 3842.0	...
9299048	  790.9	  593.7	 3843.0	...
9299049	  790.9	  594.0	 3844.0	...
9299050	  790.9	  594.0	 3845.0	...
9299051	  790.9	  594.0	 3845.0	...
9299052	  790.7	  593.9	 3845.0	...
9299053	  790.4	  593.6	 3844.0	...
9299054	  790.2	  593.3	 3844.0	...
9299055	  790.1	  593.0	 3845.0	...
9299056	  790.1	  593.0	 3845.0	...
9299057	  789.9	  593.2	 3845.0	...
9299058	  789.7	  593.5	 3845.0	...
9299059	  789.5	  594.0	 3845.0	...
9299060	  789.9	  594.1	 3844.0	...
9299061	  790.3	  594.1	 3844.0	...
9299062	  790.7	  594.1	 3843.0	...
9299063	  790.7	  594.1	 3845.0	...
9299064	  790.9	  594.1	 3846.0	...
9299065	  791.0	  594.1	 3848.0	...
9299066	  790.4	  594.3	 3848.0	...
9299067	  789.7	  594.6	 3848.0	...
9299068	  789.4	  594.5	 3851.0	...
9299069	  789.9	  594.3	 3854.0	...
9299070	  790.2	  594.2	 3856.0	...
9299071	  789.9	  594.2	 3855.0	...
9299072	  789.6	  594.3	 3855.0	...
9299073	  789.6	  594.3	 3855.0	...
9299074	  790.1	  594.3	 3855.0	...
9299075	  790.5	  594.2	 3854.0	...
9299076	  790.3	  594.3	 3855.0	...
9299077	  789.6	  594.4	 3855.0	...
9299078	  789.1	  594.7	 3856.0	...
9299079	  789.3	  594.8	 3857.0	...
9299080	  789.7	  594.6	 3855.0	...
9299081	  790.1	  594.2	 3854.0	...
9299082	  790.1	  594.0	 3854.0	...
9299083	  790.0	  594.0	 3856.0	...
9299084	  790.1	  594.2	 3856.0	...
9299085	  790.0	  594.4	 3853.0	...
9299086	  789.9	  594.6	 3852.0	...
9299087	  789.4	  594.5	 3853.0	...
9299088	  789.0	  594.1	 3854.0	...
9299089	  788.7	  593.8	 3855.0	...
9299090	  788.8	  593.5	 3855.0	...
9299091	  788.9	  593.5	 3854.0	...
9299092	  788.7	  593.6	 3855.0	...
9299093	  788.4	  593.6	 3856.0	...
9299094	  788.3	  593.6	 3858.0	...
9299095	  788.6	  593.8	 3858.0	...
9299096	  788.8	  594.0	 3859.0	...
9299097	  788.7	  594.1	 3858.0	...
9299098	  788.6	  594.2	 3857.0	...
9299099	  788.5	  594.3	 3858.0	...
9299100	  788.5	  594.4	 3861.0	...
9299101	  788.6	  594.4	 3863.0	...
9299102	  788.8	  594.5	 3863.0	...
9299103	  788.9	  594.6	 3863.0	...
9299104	  788.9	  594.6	 3863.0	...
9299105	  788.9	  594.9	 3863.0	...
9299106	  788.9	  595.2	 3863.0	...
9299107	  788.8	  595.6	 3863.0	...
9299108	  788.5	  595.8	 3862.0	...
9299109	  788.2	  595.3	 3863.0	...
9299110	  788.0	  594.4	 3864.0	...
9299111	  788.0	  593.5	 3865.0	...
9299112	  788.6	  593.6	 3865.0	...
9299113	  789.3	  593.9	 3866.0	...
9299114	  789.8	  594.2	 3867.0	...
9299115	  789.7	  594.4	 3867.0	...
9299116	  789.4	  594.5	 3865.0	...
9299117	  789.2	  594.7	 3866.0	...
9299118	  789.0	  594.8	 3868.0	...
9299119	  788.9	  594.7	 3871.0	...
9299120	  788.7	  594.6	 3870.0	...
9299121	  788.5	  594.7	 3867.0	...
9299122	  788.3	  594.8	 3865.0	...
9299123	  788.4	  594.9	 3866.0	...
9299124	  788.4	  594.9	 3869.0	...
9299125	  788.5	  594.9	 3870.0	...
9299126	  788.2	  595.2	 3867.0	...
9299127	  788.0	  595.5	 3865.0	...
9299128	  787.7	  595.8	 3863.0	...
9299129	  787.8	  595.7	 3862.0	...
9299130	  787.8	  595.7	 3861.0	...
9299131	  787.8	  595.8	 3862.0	...
9299132	  787.8	  596.0	 3863.0	...
9299133	  787.9	  595.8	 3863.0	...
9299134	  788.0	  595.5	 3861.0	...
9299135	  788.1	  595.2	 3859.0	...
9299136	  788.1	  595.3	 3859.0	...
9299137	  788.2	  595.3	 3859.0	...
9299138	  788.3	  595.3	 3859.0	...
9299139	  788.4	  595.4	 3859.0	...
9299140	  788.3	  595.5	 3859.0	...
9299141	  788.3	  595.7	 3859.0	...
9299142	  788.1	  595.9	 3858.0	...
9299143	  788.0	  596.2	 3857.0	...
9299144	  787.9	  596.5	 3859.0	...
9299145	  787.6	  596.2	 3860.0	...
9299146	  787.1	  595.8	 3863.0	...
9299147	  787.1	  595.4	 3865.0	...
9299148	  787.6	  595.5	 3866.0	...
9299149	  787.6	  595.5	 3866.0	...
9299150	  787.3	  595.6	 3866.0	...
9299151	  786.9	  596.0	 3863.0	...
9299152	  786.9	  596.3	 3861.0	...
9299153	  786.9	  596.3	 3862.0	...
9299154	  786.8	  596.1	 3867.0	...
9299155	  786.8	  595.8	 3871.0	...
9299156	  786.5	  595.7	 3874.0	...
9299157	  786.3	  595.6	 3871.0	...
9299158	  786.3	  595.2	 3869.0	...
9299159	  786.4	  594.7	 3867.0	...
9299160	  786.5	  594.4	 3869.0	...
9299161	  786.5	  594.1	 3872.0	...
9299162	  786.5	  594.0	 3874.0	...
9299163	  786.6	  594.2	 3875.0	...
9299164	  786.6	  594.5	 3875.0	...
9299165	  786.9	  594.9	 3875.0	...
9299166	  787.3	  594.6	 3875.0	...
9299167	  787.7	  594.2	 3874.0	...
9299168	  787.7	  593.8	 3874.0	...
9299169	  787.8	  593.8	 3875.0	...
9299170	  787.7	  594.0	 3875.0	...
9299171	  787.6	  594.2	 3876.0	...
9299172	  787.6	  594.4	 3876.0	...
9299173	  787.4	  594.5	 3875.0	...
9299174	  787.2	  595.2	 3874.0	...
9299175	  787.1	  595.7	 3873.0	...
9299176	  787.0	  595.4	 3872.0	...
9299177	  786.9	  594.6	 3871.0	...
9299178	  787.0	  593.8	 3871.0	...
9299179	  787.3	  593.8	 3870.0	...
9299180	  787.3	  594.0	 3871.0	...
9299181	  787.0	  594.1	 3872.0	...
9299182	  786.7	  594.2	 3873.0	...
9299183	  786.6	  594.2	 3873.0	...
9299184	  786.4	  594.1	 3873.0	...
9299185	  786.2	  594.7	 3874.0	...
9299186	  786.1	  595.3	 3876.0	...
9299187	  786.0	  595.5	 3879.0	...
9299188	  786.1	  595.1	 3883.0	...
9299189	  786.1	  594.6	 3884.0	...
9299190	  786.1	  594.5	 3885.0	...
9299191	  786.1	  594.3	 3884.0	...
9299192	  786.2	  594.2	 3883.0	...
9299193	  786.4	  594.1	 3882.0	...
9299194	  786.4	  594.0	 3883.0	...
9299195	  786.5	  594.1	 3883.0	...
9299196	  786.4	  594.1	 3885.0	...
9299197	  786.3	  594.2	 3885.0	...
9299198	  786.4	  594.1	 3885.0	...
9299199	  786.6	  594.0	 3884.0	...
9299200	  786.9	  594.0	 3883.0	...
9299201	  786.9	  594.2	 3882.0	...
9299202	  786.9	  594.3	 3882.0	...
9299203	  786.9	  594.6	 3885.0	...
9299204	  786.6	  594.9	 3889.0	...
9299205	  786.2	  595.4	 3892.0	...
9299206	  785.5	  595.6	 3892.0	...
9299207	  785.3	  595.7	 3891.0	...
9299208	  785.0	  595.5	 3891.0	...
9299209	  785.3	  595.2	 3890.0	...
9299210	  785.5	  594.9	 3890.0	...
9299211	  785.8	  594.4	 3890.0	...
9299212	  785.7	  594.0	 3891.0	...
9299213	  785.8	  593.8	 3892.0	...
9299214	  785.9	  594.0	 3892.0	...
9299215	  786.1	  594.4	 3891.0	...
9299216	  786.3	  594.6	 3891.0	...
9299217	  786.0	  594.6	 3892.0	...
9299218	  785.6	  594.4	 3895.0	...
9299219	  785.1	  594.2	 3899.0	...
9299220	  785.0	  594.2	 3901.0	...
9299221	  784.9	  594.5	 3901.0	...
9299222	  784.9	  595.2	 3901.0	...
9299223	  785.2	  596.0	 3900.0	...
9299224	  785.5	  596.3	 3900.0	...
9299225	  785.0	  595.8	 3901.0	...
9299226	  784.2	  595.3	 3902.0	...
9299227	  783.9	  595.2	 3902.0	...
9299228	  784.3	  595.9	 3903.0	...
9299229	  784.7	  596.5	 3903.0	...
9299230	  784.6	  596.0	 3905.0	...
9299231	  784.5	  595.4	 3906.0	...
9299232	  784.5	  595.1	 3905.0	...
9299233	  784.4	  595.4	 3904.0	...
9299234	  784.4	  595.8	 3904.0	...
9299235	  784.4	  595.9	 3905.0	...
9299236	  784.5	  595.9	 3903.0	...
9299237	  784.6	  595.8	 3902.0	...
9299238	  784.7	  595.8	 3902.0	...
9299239	  784.8	  595.9	 3904.0	...
9299240	  785.0	  596.1	 3906.0	...
9299241	  785.1	  596.2	 3906.0	...
9299242	  785.2	  596.6	 3910.0	...
9299243	  785.3	  596.8	 3917.0	...
9299244	  785.3	  596.9	 3923.0	...
9299245	  785.3	  596.6	 3924.0	...
9299246	  785.3	  596.3	 3923.0	...
9299247	  785.2	  596.1	 3922.0	...
9299248	  785.1	  596.1	 3922.0	...
9299249	  784.7	  596.2	 3922.0	...
9299250	  784.5	  596.2	 3921.0	...
9299251	  784.4	  596.3	 3920.0	...
9299252	  784.5	  596.4	 3920.0	...
9299253	  784.6	  596.5	 3921.0	...
9299254	  784.6	  596.6	 3922.0	...
9299255	  784.6	  596.5	 3922.0	...
9299256	  784.6	  595.9	 3922.0	...
9299257	  784.8	  595.3	 3922.0	...
9299258	  785.0	  594.9	 3922.0	...
9299259	  785.2	  595.5	 3923.0	...
9299260	  785.2	  596.0	 3924.0	...
9299261	  785.2	  596.6	 3924.0	...
9299262	  785.1	  596.5	 3929.0	...
9299263	  785.0	  596.1	 3935.0	...
9299264	  784.9	  596.0	 3937.0	...
9299265	  784.8	  595.9	 3935.0	...
9299266	  784.8	  596.2	 3933.0	...
9299267	  784.6	  596.6	 3934.0	...
9299268	  784.3	  596.9	 3937.0	...
9299269	  784.0	  597.0	 3940.0	...
9299270	  784.0	  596.9	 3943.0	...
9299271	  784.1	  597.0	 3942.0	...
9299272	  784.2	  597.2	 3939.0	...
9299273	  784.4	  596.5	 3938.0	...
9299274	  784.4	  595.6	 3940.0	...
9299275	  784.5	  594.8	 3943.0	...
9299276	  784.6	  595.0	 3945.0	...
9299277	  784.6	  595.9	 3947.0	...
9299278	  784.5	  596.7	 3948.0	...
9299279	  784.3	  597.3	 3948.0	...
9299280	  784.1	  597.3	 3949.0	...
9299281	  783.9	  597.2	 3948.0	...
9299282	  783.7	  597.1	 3946.0	...
9299283	  783.6	  597.0	 3943.0	...
9299284	  783.5	  596.7	 3940.0	...
9299285	  783.5	  596.5	 3940.0	...
9299286	  783.5	  596.4	 3941.0	...
9299287	  783.6	  596.4	 3944.0	...
9299288	  783.6	  596.5	 3946.0	...
9299289	  783.5	  596.6	 3948.0	...
9299290	  783.3	  596.3	 3948.0	...
9299291	  783.3	  596.0	 3948.0	...
9299292	  783.5	  595.6	 3947.0	...
9299293	  783.9	  595.6	 3947.0	...
9299294	  784.2	  595.5	 3948.0	...
9299295	  784.2	  595.7	 3949.0	...
9299296	  784.1	  595.8	 3950.0	...
9299297	  784.2	  595.6	 3951.0	...
9299298	  784.2	  595.3	 3951.0	...
9299299	  784.0	  595.0	 3950.0	...
9299300	  783.8	  595.0	 3950.0	...
9299301	  783.5	  595.4	 3950.0	...
9299302	  783.7	  595.6	 3950.0	...
9299303	  783.8	  595.9	 3951.0	...
9299304	  784.0	  595.6	 3951.0	...
9299305	  784.2	  595.4	 3951.0	...
9299306	  784.3	  595.2	 3950.0	...
9299307	  784.3	  595.1	 3950.0	...
9299308	  784.1	  595.0	 3950.0	...
9299309	  783.8	  594.8	 3950.0	...
9299310	  783.3	  594.8	 3952.0	...
9299311	  782.9	  594.8	 3952.0	...
9299312	  782.5	  594.8	 3952.0	...
9299313	  782.5	  594.7	 3952.0	...
9299314	  782.5	  594.5	 3955.0	...
9299315	  782.7	  594.4	 3958.0	...
9299316	  782.8	  594.3	 3959.0	...
9299317	  782.7	  594.2	 3959.0	...
9299318	  782.7	  594.1	 3959.0	...
9299319	  782.8	  594.2	 3958.0	...
9299320	  783.0	  594.8	 3957.0	...
9299321	  783.5	  595.2	 3955.0	...
9299322	  783.8	  595.3	 3955.0	...
9299323	  784.0	  595.2	 3958.0	...
9299324	  784.0	  595.3	 3961.0	...
9299325	  784.0	  595.5	 3963.0	...
9299326	  783.9	  595.8	 3962.0	...
9299327	  783.7	  595.8	 3962.0	...
9299328	  783.4	  595.7	 3963.0	...
9299329	  783.3	  595.6	 3963.0	...
9299330	  783.2	  595.6	 3965.0	...
9299331	  783.3	  595.5	 3967.0	...
9299332	  783.3	  595.2	 3969.0	...
9299333	  783.4	  594.8	 3970.0	...
9299334	  783.4	  594.4	 3971.0	...
9299335	  783.4	  594.2	 3971.0	...
9299336	  783.2	  594.1	 3971.0	...
9299337	  783.1	  594.2	 3972.0	...
9299338	  782.9	  594.3	 3973.0	...
9299339	  782.9	  594.3	 3975.0	...
9299340	  782.9	  594.3	 3976.0	...
9299341	  782.9	  594.3	 3976.0	...
9299342	  783.0	  594.3	 3980.0	...
9299343	  783.2	  594.2	 3982.0	...
9299344	  783.3	  594.2	 3985.0	...
9299345	  783.4	  594.3	 3984.0	...
9299346	  783.2	  594.3	 3982.0	...
9299347	  783.1	  594.4	 3982.0	...
9299348	  782.9	  594.3	 3982.0	...
9299349	  782.8	  594.1	 3984.0	...
9299350	  782.8	  593.8	 3985.0	...
9299351	  782.7	  593.6	 3985.0	...
9299352	  782.8	  593.4	 3986.0	...
9299353	  782.7	  593.2	 3987.0	...
9299354	  783.1	  593.0	 3987.0	...
9299355	  783.5	  593.2	 3984.0	...
9299356	  783.6	  593.5	 3981.0	...
9299357	  783.2	  593.8	 3979.0	...
9299358	  782.9	  593.9	 3983.0	...
9299359	  782.9	  593.9	 3987.0	...
9299360	  783.2	  593.7	 3992.0	...
9299361	  783.4	  593.3	 3992.0	...
9299362	  783.5	  593.1	 3992.0	...
9299363	  783.5	  593.0	 3993.0	...
9299364	  783.5	  593.0	 3992.0	...
9299365	  783.5	  593.0	 3992.0	...
9299366	  783.5	  593.1	 3992.0	...
9299367	  783.5	  593.2	 3992.0	...
9299368	  783.5	  593.3	 3994.0	...
9299369	  783.4	  593.3	 4000.0	...
9299370	  783.4	  593.2	 4005.0	...
9299371	  783.2	  593.1	 4007.0	...
9299372	  783.2	  592.8	 4002.0	...
9299373	  783.1	  592.6	 3997.0	...
9299374	  783.2	  592.7	 3995.0	...
9299375	  783.3	  593.1	 3995.0	...
9299376	  783.2	  593.5	 3997.0	...
9299377	  783.1	  593.5	 3999.0	...
9299378	  782.8	  593.5	 4002.0	...
9299379	  782.6	  593.6	 4002.0	...
9299380	  782.5	  593.7	 4002.0	...
9299381	  782.7	  593.9	 4003.0	...
9299382	  783.1	  593.9	 4004.0	...
MSG	9299383 0000 _ Experiment Start
9299383	  783.2	  593.9	 4005.0	...
9299384	  783.5	  593.5	 4003.0	...
9299385	  783.6	  593.0	 4002.0	...
9299386	  783.7	  592.5	 4000.0	...
9299387	  783.7	  592.6	 3999.0	...
9299388	  783.6	  592.6	 4000.0	...
9299389	  783.6	  592.6	 4004.0	...
9299390	  783.5	  592.3	 4007.0	...
9299391	  783.5	  592.0	 4008.0	...
9299392	  783.5	  591.8	 4007.0	...
9299393	  783.5	  591.9	 4007.0	...
9299394	  783.0	  592.0	 4010.0	...
9299395	  782.5	  592.0	 4013.0	...
9299396	  781.9	  591.9	 4016.0	...
9299397	  781.8	  591.9	 4015.0	...
9299398	  782.1	  591.9	 4013.0	...
9299399	  782.5	  591.9	 4014.0	...
9299400	  782.9	  591.7	 4016.0	...
9299401	  782.9	  591.5	 4017.0	...
9299402	  782.9	  591.6	 4017.0	...
9299403	  782.9	  591.9	 4016.0	...
9299404	  783.0	  591.8	 4016.0	...
9299405	  782.9	  591.3	 4014.0	...
9299406	  782.8	  590.9	 4014.0	...
9299407	  782.6	  590.8	 4015.0	...
9299408	  782.5	  590.9	 4016.0	...
9299409	  782.4	  591.0	 4018.0	...
9299410	  782.5	  591.2	 4018.0	...
9299411	  782.7	  591.3	 4018.0	...
9299412	  782.9	  591.3	 4018.0	...
9299413	  783.1	  591.3	 4018.0	...
9299414	  783.1	  591.2	 4019.0	...
9299415	  783.0	  591.2	 4020.0	...
9299416	  782.9	  591.3	 4018.0	...
9299417	  782.8	  591.3	 4016.0	...
9299418	  782.7	  591.1	 4017.0	...
9299419	  782.6	  590.9	 4021.0	...
9299420	  782.6	  590.7	 4024.0	...
9299421	  782.6	  590.7	 4022.0	...
9299422	  782.6	  590.5	 4020.0	...
9299423	  782.7	  590.2	 4018.0	...
9299424	  782.8	  590.0	 4018.0	...
9299425	  783.1	  589.7	 4021.0	...
9299426	  783.3	  589.4	 4024.0	...
9299427	  783.5	  589.3	 4027.0	...
9299428	  783.6	  589.1	 4026.0	...
9299429	  783.8	  589.2	 4026.0	...
9299430	  783.9	  589.2	 4026.0	...
9299431	  783.8	  589.1	 4027.0	...
9299432	  783.7	  588.7	 4027.0	...
9299433	  783.7	  588.1	 4027.0	...
9299434	  783.8	  587.8	 4027.0	...
9299435	  783.7	  587.8	 4027.0	...
9299436	  783.6	  588.1	 4026.0	...
9299437	  783.6	  588.2	 4026.0	...
9299438	  783.3	  588.3	 4026.0	...
9299439	  783.1	  588.3	 4026.0	...
9299440	  782.9	  588.1	 4025.0	...
9299441	  782.8	  587.9	 4027.0	...
9299442	  783.0	  587.3	 4029.0	...
9299443	  783.6	  586.7	 4032.0	...
9299444	  784.3	  586.4	 4032.0	...
9299445	  784.5	  586.6	 4032.0	...
9299446	  784.1	  586.9	 4033.0	...
9299447	  783.7	  587.2	 4036.0	...
9299448	  783.5	  587.5	 4039.0	...
9299449	  783.4	  587.7	 4040.0	...
9299450	  783.3	  587.8	 4040.0	...
9299451	  783.3	  587.9	 4040.0	...
9299452	  783.4	  587.9	 4041.0	...
9299453	  783.5	  587.9	 4043.0	...
9299454	  783.6	  588.0	 4044.0	...
9299455	  783.8	  588.1	 4045.0	...
9299456	  783.8	  588.3	 4047.0	...
9299457	  783.8	  588.3	 4048.0	...
9299458	  783.7	  587.7	 4046.0	...
9299459	  783.7	  587.0	 4044.0	...
9299460	  783.8	  586.5	 4041.0	...
9299461	  783.9	  587.2	 4041.0	...
9299462	  783.9	  588.0	 4041.0	...
9299463	  783.9	  588.8	 4042.0	...
9299464	  783.9	  588.9	 4043.0	...
9299465	  783.9	  588.9	 4043.0	...
9299466	  783.8	  588.7	 4043.0	...
9299467	  783.5	  588.1	 4044.0	...
9299468	  783.2	  587.6	 4044.0	...
9299469	  783.6	  587.2	 4044.0	...
9299470	  784.0	  587.3	 4047.0	...
9299471	  784.5	  587.4	 4050.0	...
9299472	  784.6	  587.1	 4051.0	...
9299473	  784.3	  586.9	 4049.0	...
9299474	  784.0	  587.0	 4050.0	...
9299475	  783.7	  587.2	 4053.0	...
9299476	  783.8	  587.4	 4055.0	...
9299477	  784.0	  587.1	 4054.0	...
9299478	  784.1	  586.8	 4053.0	...
9299479	  784.0	  586.5	 4053.0	...
9299480	  784.0	  586.4	 4055.0	...
9299481	  784.0	  586.5	 4057.0	...
9299482	  784.0	  586.6	 4060.0	...
9299483	  784.1	  586.6	 4058.0	...
9299484	  784.6	  586.7	 4057.0	...
9299485	  785.0	  586.7	 4054.0	...
9299486	  785.2	  586.8	 4054.0	...
9299487	  785.1	  586.9	 4054.0	...
9299488	  784.6	  586.4	 4054.0	...
9299489	  784.1	  586.0	 4054.0	...
9299490	  783.8	  586.0	 4053.0	...
9299491	  783.8	  586.3	 4051.0	...
9299492	  783.9	  586.7	 4051.0	...
9299493	  783.9	  586.9	 4051.0	...
9299494	  784.0	  586.9	 4052.0	...
9299495	  784.1	  586.7	 4053.0	...
9299496	  784.0	  586.5	 4055.0	...
9299497	  783.9	  586.0	 4058.0	...
9299498	  783.9	  585.7	 4060.0	...
9299499	  784.1	  585.3	 4061.0	...
9299500	  784.3	  585.3	 4060.0	...
9299501	  784.9	  585.3	 4060.0	...
9299502	  785.4	  585.5	 4059.0	...
9299503	  785.4	  585.7	 4059.0	...
9299504	  785.0	  585.8	 4058.0	...
9299505	  784.7	  585.9	 4058.0	...
9299506	  784.8	  586.4	 4059.0	...
9299507	  784.9	  587.0	 4059.0	...
9299508	  784.9	  587.2	 4059.0	...
9299509	  785.0	  586.8	 4059.0	...
9299510	  785.0	  586.1	 4061.0	...
9299511	  785.1	  586.0	 4063.0	...
9299512	  785.1	  586.0	 4065.0	...
9299513	  784.7	  586.5	 4066.0	...
9299514	  784.4	  586.9	 4066.0	...
9299515	  784.0	  587.5	 4068.0	...
9299516	  784.0	  587.9	 4071.0	...
9299517	  784.1	  588.0	 4072.0	...
9299518	  784.3	  587.5	 4073.0	...
9299519	  785.1	  587.2	 4073.0	...
9299520	  785.8	  587.0	 4074.0	...
9299521	  786.4	  587.2	 4074.0	...
9299522	  786.4	  587.2	 4074.0	...
9299523	  786.5	  587.2	 4073.0	...
9299524	  786.6	  587.2	 4073.0	...
9299525	  786.6	  587.2	 4074.0	...
9299526	  786.4	  587.0	 4075.0	...
9299527	  786.2	  586.8	 4074.0	...
9299528	  786.0	  586.8	 4072.0	...
9299529	  785.8	  587.0	 4073.0	...
9299530	  786.0	  587.2	 4076.0	...
9299531	  786.3	  587.5	 4076.0	...
9299532	  786.7	  587.8	 4073.0	...
9299533	  786.7	  588.1	 4073.0	...
9299534	  786.5	  588.0	 4075.0	...
9299535	  786.3	  588.0	 4077.0	...
9299536	  786.0	  588.0	 4080.0	...
9299537	  786.1	  587.6	 4081.0	...
9299538	  786.2	  587.1	 4083.0	...
9299539	  786.3	  586.7	 4082.0	...
9299540	  786.4	  586.7	 4082.0	...
9299541	  786.4	  586.7	 4083.0	...
9299542	  786.4	  586.4	 4085.0	...
9299543	  786.4	  586.1	 4088.0	...
9299544	  786.3	  585.9	 4089.0	...
9299545	  786.2	  585.9	 4088.0	...
9299546	  786.3	  586.0	 4088.0	...
9299547	  786.4	  586.2	 4088.0	...
9299548	  786.4	  586.4	 4089.0	...
9299549	  786.1	  587.0	 4090.0	...
9299550	  785.9	  587.6	 4091.0	...
9299551	  785.9	  588.1	 4091.0	...
9299552	  785.9	  587.9	 4091.0	...
9299553	  785.9	  587.4	 4090.0	...
9299554	  785.8	  586.9	 4091.0	...
9299555	  785.7	  586.6	 4092.0	...
9299556	  786.1	  586.6	 4093.0	...
9299557	  786.4	  586.5	 4093.0	...
9299558	  786.7	  586.4	 4091.0	...
9299559	  786.6	  586.4	 4089.0	...
9299560	  786.6	  586.2	 4085.0	...
9299561	  786.5	  586.2	 4083.0	...
9299562	  786.4	  586.3	 4080.0	...
9299563	  786.3	  586.7	 4081.0	...
9299564	  786.3	  587.2	 4080.0	...
9299565	  786.4	  587.5	 4080.0	...
9299566	  786.4	  587.4	 4080.0	...
9299567	  786.3	  587.1	 4080.0	...
9299568	  786.2	  586.8	 4080.0	...
9299569	  786.1	  586.6	 4081.0	...
9299570	  786.1	  586.5	 4082.0	...
9299571	  786.1	  586.6	 4083.0	...
9299572	  786.1	  586.3	 4083.0	...
9299573	  786.1	  586.2	 4083.0	...
9299574	  786.0	  586.2	 4083.0	...
9299575	  785.9	  586.5	 4083.0	...
9299576	  785.7	  586.7	 4083.0	...
9299577	  785.7	  586.8	 4083.0	...
9299578	  785.8	  586.6	 4083.0	...
9299579	  785.9	  586.2	 4085.0	...
9299580	  785.7	  585.9	 4086.0	...
9299581	  785.3	  585.9	 4086.0	...
9299582	  785.1	  586.0	 4087.0	...
9299583	  785.5	  585.6	 4093.0	...
9299584	  785.8	  585.2	 4099.0	...
9299585	  786.0	  584.9	 4100.0	...
9299586	  786.0	  585.0	 4096.0	...
9299587	  785.8	  585.5	 4092.0	...
9299588	  785.6	  586.0	 4092.0	...
9299589	  785.3	  586.4	 4094.0	...
9299590	  785.3	  586.4	 4097.0	...
9299591	  785.4	  586.5	 4101.0	...
9299592	  785.4	  586.5	 4101.0	...
9299593	  785.5	  586.4	 4099.0	...
9299594	  785.5	  586.4	 4098.0	...
MSG	9299595 0000 _ Number On
9299595	  785.5	  586.4	 4099.0	...
9299596	  785.4	  586.4	 4100.0	...
9299597	  785.3	  586.4	 4100.0	...
9299598	  785.1	  586.3	 4099.0	...
9299599	  785.0	  586.1	 4098.0	...
9299600	  784.9	  585.9	 4098.0	...
9299601	  785.1	  585.9	 4098.0	...
9299602	  785.4	  585.9	 4099.0	...
9299603	  785.5	  585.8	 4099.0	...
9299604	  785.6	  585.9	 4101.0	...
9299605	  785.6	  585.9	 4102.0	...
9299606	  785.7	  586.1	 4105.0	...
9299607	  785.8	  586.2	 4106.0	...
9299608	  785.8	  586.2	 4107.0	...
9299609	  785.8	  586.2	 4105.0	...
9299610	  785.8	  585.9	 4104.0	...
9299611	  785.9	  585.6	 4103.0	...
9299612	  785.9	  585.4	 4104.0	...
9299613	  785.8	  585.4	 4105.0	...
9299614	  785.8	  585.3	 4106.0	...
9299615	  785.8	  585.1	 4105.0	...
9299616	  785.8	  585.2	 4104.0	...
9299617	  785.9	  585.3	 4104.0	...
9299618	  785.7	  585.5	 4104.0	...
9299619	  785.6	  585.6	 4104.0	...
9299620	  785.8	  585.7	 4103.0	...
9299621	  786.1	  585.6	 4103.0	...
9299622	  786.5	  585.4	 4105.0	...
9299623	  786.5	  585.3	 4106.0	...
9299624	  786.2	  585.3	 4105.0	...
9299625	  786.0	  585.3	 4103.0	...
9299626	  785.9	  585.3	 4103.0	...
9299627	  785.9	  585.0	 4105.0	...
9299628	  786.0	  584.9	 4107.0	...
9299629	  785.9	  584.7	 4107.0	...
9299630	  785.8	  584.6	 4109.0	...
9299631	  785.8	  584.4	 4111.0	...
9299632	  785.9	  584.4	 4112.0	...
9299633	  786.1	  584.5	 4113.0	...
9299634	  786.2	  584.6	 4114.0	...
9299635	  786.2	  585.0	 4116.0	...
9299636	  786.2	  585.3	 4116.0	...
9299637	  786.2	  585.5	 4115.0	...
9299638	  786.1	  585.3	 4115.0	...
9299639	  786.3	  585.5	 4115.0	...
9299640	  786.5	  585.9	 4115.0	...
9299641	  786.4	  586.2	 4115.0	...
9299642	  786.1	  586.1	 4116.0	...
9299643	  785.7	  586.1	 4117.0	...
9299644	  785.7	  585.8	 4116.0	...
9299645	  785.7	  585.5	 4115.0	...
9299646	  785.7	  585.1	 4115.0	...
9299647	  785.7	  584.9	 4114.0	...
9299648	  785.6	  584.7	 4113.0	...
9299649	  785.9	  584.7	 4110.0	...
9299650	  786.3	  584.8	 4107.0	...
9299651	  786.8	  584.8	 4107.0	...
9299652	  787.1	  584.7	 4111.0	...
9299653	  787.1	  584.4	 4116.0	...
9299654	  786.9	  584.2	 4119.0	...
9299655	  786.3	  584.2	 4118.0	...
9299656	  785.7	  584.7	 4115.0	...
9299657	  785.4	  585.2	 4113.0	...
9299658	  785.3	  585.6	 4111.0	...
9299659	  785.1	  585.5	 4113.0	...
9299660	  784.9	  585.4	 4114.0	...
9299661	  784.9	  585.5	 4114.0	...
9299662	  784.9	  585.6	 4114.0	...
9299663	  785.1	  585.7	 4114.0	...
9299664	  784.9	  585.9	 4114.0	...
9299665	  784.8	  586.1	 4113.0	...
9299666	  784.6	  586.0	 4113.0	...
9299667	  784.9	  585.6	 4113.0	...
9299668	  785.4	  585.1	 4115.0	...
9299669	  785.9	  585.0	 4117.0	...
9299670	  786.3	  584.9	 4119.0	...
9299671	  786.2	  585.0	 4119.0	...
9299672	  785.9	  585.0	 4119.0	...
9299673	  785.7	  585.2	 4118.0	...
9299674	  785.7	  585.6	 4118.0	...
9299675	  785.8	  586.0	 4117.0	...
9299676	  785.7	  586.2	 4117.0	...
9299677	  785.4	  586.1	 4119.0	...
9299678	  785.2	  586.3	 4120.0	...
9299679	  785.1	  586.5	 4121.0	...
9299680	  784.9	  586.1	 4120.0	...
9299681	  784.8	  585.4	 4121.0	...
9299682	  784.6	  584.7	 4122.0	...
9299683	  784.6	  584.6	 4122.0	...
9299684	  784.8	  584.8	 4120.0	...
9299685	  785.0	  585.0	 4119.0	...
9299686	  785.4	  585.1	 4118.0	...
9299687	  785.7	  585.1	 4118.0	...
9299688	  785.8	  585.1	 4118.0	...
9299689	  785.9	  585.1	 4120.0	...
9299690	  785.3	  585.2	 4121.0	...
9299691	  784.9	  585.2	 4122.0	...
9299692	  784.4	  585.3	 4121.0	...
9299693	  784.4	  585.4	 4121.0	...
9299694	  784.5	  585.5	 4121.0	...
9299695	  784.8	  585.6	 4120.0	...
9299696	  785.1	  585.6	 4119.0	...
9299697	  785.4	  585.4	 4118.0	...
9299698	  785.5	  585.2	 4118.0	...
9299699	  785.5	  585.1	 4117.0	...
9299700	  785.4	  585.2	 4118.0	...
9299701	  785.2	  585.5	 4120.0	...
9299702	  785.0	  585.7	 4123.0	...
9299703	  784.7	  585.9	 4125.0	...
9299704	  784.7	  586.1	 4124.0	...
9299705	  784.7	  586.2	 4123.0	...
9299706	  784.9	  586.3	 4122.0	...
9299707	  785.2	  586.2	 4121.0	...
9299708	  785.6	  586.1	 4123.0	...
9299709	  785.9	  586.0	 4124.0	...
9299710	  786.0	  585.8	 4125.0	...
9299711	  785.8	  585.8	 4125.0	...
9299712	  785.7	  586.0	 4125.0	...
9299713	  785.6	  586.2	 4125.0	...
9299714	  785.6	  586.2	 4125.0	...
9299715	  785.8	  586.7	 4125.0	...
9299716	  785.9	  587.2	 4125.0	...
9299717	  786.0	  587.5	 4125.0	...
9299718	  785.7	  587.2	 4125.0	...
9299719	  785.4	  587.1	 4125.0	...
9299720	  785.1	  587.1	 4125.0	...
9299721	  785.1	  587.4	 4123.0	...
9299722	  785.0	  587.6	 4119.0	...
9299723	  785.0	  587.4	 4116.0	...
9299724	  784.8	  587.0	 4115.0	...
9299725	  784.7	  586.7	 4115.0	...
9299726	  784.9	  586.8	 4115.0	...
9299727	  785.3	  586.7	 4115.0	...
9299728	  785.6	  586.6	 4115.0	...
9299729	  785.5	  586.6	 4116.0	...
9299730	  785.5	  586.8	 4117.0	...
9299731	  785.2	  586.9	 4120.0	...
9299732	  784.9	  586.9	 4121.0	...
9299733	  784.5	  586.9	 4122.0	...
9299734	  784.4	  587.0	 4122.0	...
9299735	  784.4	  587.0	 4121.0	...
9299736	  784.6	  587.5	 4119.0	...
9299737	  784.8	  587.7	 4117.0	...
9299738	  785.1	  587.9	 4114.0	...
9299739	  785.2	  587.8	 4112.0	...
9299740	  785.3	  587.7	 4110.0	...
9299741	  785.3	  587.7	 4107.0	...
9299742	  785.4	  587.8	 4107.0	...
9299743	  785.5	  587.9	 4109.0	...
9299744	  785.3	  588.0	 4113.0	...
9299745	  785.1	  587.9	 4116.0	...
9299746	  784.9	  588.0	 4117.0	...
9299747	  785.0	  588.0	 4117.0	...
9299748	  785.1	  588.1	 4117.0	...
9299749	  785.3	  588.1	 4117.0	...
9299750	  785.1	  588.2	 4117.0	...
9299751	  784.9	  588.3	 4117.0	...
9299752	  784.6	  588.3	 4116.0	...
9299753	  784.5	  588.4	 4116.0	...
9299754	  784.7	  588.3	 4118.0	...
9299755	  785.0	  588.3	 4121.0	...
9299756	  785.2	  588.3	 4121.0	...
9299757	  785.4	  588.3	 4120.0	...
9299758	  785.6	  588.5	 4119.0	...
9299759	  785.7	  588.5	 4118.0	...
9299760	  785.6	  588.6	 4117.0	...
9299761	  785.4	  588.6	 4116.0	...
9299762	  785.3	  588.2	 4116.0	...
9299763	  785.1	  587.7	 4115.0	...
9299764	  785.1	  587.1	 4119.0	...
9299765	  785.0	  587.0	 4123.0	...
9299766	  784.9	  586.9	 4127.0	...
9299767	  784.9	  587.0	 4126.0	...
9299768	  784.9	  587.6	 4123.0	...
9299769	  785.0	  588.3	 4121.0	...
9299770	  785.0	  588.8	 4120.0	...
9299771	  785.0	  588.8	 4121.0	...
9299772	  785.0	  588.8	 4122.0	...
9299773	  785.0	  588.6	 4123.0	...
9299774	  785.1	  588.3	 4124.0	...
9299775	  785.2	  588.2	 4124.0	...
9299776	  785.3	  588.3	 4123.0	...
9299777	  785.3	  588.5	 4121.0	...
9299778	  785.3	  588.6	 4120.0	...
9299779	  785.3	  588.6	 4120.0	...
9299780	  785.3	  588.8	 4120.0	...
9299781	  785.6	  589.1	 4119.0	...
9299782	  785.9	  588.8	 4122.0	...
9299783	  786.1	  588.2	 4125.0	...
9299784	  786.0	  587.8	 4129.0	...
9299785	  785.9	  587.8	 4128.0	...
9299786	  785.6	  587.8	 4129.0	...
9299787	  785.3	  587.8	 4130.0	...
9299788	  785.0	  588.1	 4127.0	...
9299789	  784.8	  588.4	 4123.0	...
9299790	  784.6	  588.6	 4118.0	...
9299791	  784.5	  588.4	 4117.0	...
9299792	  784.8	  588.1	 4118.0	...
9299793	  785.2	  587.8	 4119.0	...
9299794	  785.3	  587.8	 4119.0	...
9299795	  785.4	  587.9	 4118.0	...
9299796	  785.4	  587.9	 4118.0	...
9299797	  785.5	  587.8	 4118.0	...
9299798	  785.1	  587.7	 4119.0	...
9299799	  784.7	  587.6	 4120.0	...
9299800	  784.4	  587.6	 4121.0	...
9299801	  784.4	  587.6	 4121.0	...
9299802	  784.5	  587.6	 4122.0	...
9299803	  784.5	  587.3	 4119.0	...
9299804	  784.5	  587.1	 4116.0	...
9299805	  784.4	  586.7	 4113.0	...
9299806	  784.3	  586.5	 4115.0	...
9299807	  784.5	  586.6	 4119.0	...
9299808	  784.7	  587.0	 4123.0	...
9299809	  785.0	  587.4	 4125.0	...
9299810	  785.0	  587.5	 4124.0	...
9299811	  785.2	  587.5	 4123.0	...
9299812	  785.3	  587.6	 4122.0	...
9299813	  785.4	  587.6	 4122.0	...
9299814	  785.3	  587.6	 4122.0	...
9299815	  785.3	  587.6	 4120.0	...
9299816	  785.2	  587.8	 4118.0	...
9299817	  785.0	  587.9	 4118.0	...
9299818	  784.7	  588.0	 4118.0	...
9299819	  784.5	  588.0	 4119.0	...
9299820	  784.5	  587.9	 4119.0	...
9299821	  784.4	  587.8	 4119.0	...
9299822	  784.5	  587.7	 4117.0	...
9299823	  784.6	  587.8	 4116.0	...
9299824	  784.8	  588.1	 4114.0	...
9299825	  784.8	  588.4	 4114.0	...
9299826	  784.5	  588.6	 4118.0	...
9299827	  784.1	  588.5	 4121.0	...
9299828	  783.8	  588.5	 4125.0	...
9299829	  783.9	  588.6	 4124.0	...
9299830	  783.9	  588.6	 4126.0	...
9299831	  783.9	  588.4	 4127.0	...
9299832	  784.1	  587.7	 4128.0	...
9299833	  784.3	  587.1	 4127.0	...
9299834	  784.5	  586.6	 4127.0	...
9299835	  784.6	  586.7	 4128.0	...
9299836	  784.7	  586.9	 4129.0	...
9299837	  784.7	  587.1	 4129.0	...
9299838	  784.5	  587.5	 4128.0	...
9299839	  784.5	  587.7	 4127.0	...
9299840	  784.5	  587.8	 4126.0	...
9299841	  784.8	  587.6	 4127.0	...
9299842	  785.1	  587.4	 4130.0	...
9299843	  785.4	  587.2	 4132.0	...
9299844	  785.7	  587.0	 4133.0	...
9299845	  785.8	  586.7	 4132.0	...
9299846	  785.7	  586.6	 4131.0	...
9299847	  785.3	  586.6	 4130.0	...
9299848	  784.8	  586.6	 4130.0	...
9299849	  784.4	  587.0	 4129.0	...
9299850	  784.3	  587.3	 4129.0	...
9299851	  784.5	  587.6	 4129.0	...
9299852	  784.9	  587.6	 4130.0	...
9299853	  785.4	  587.6	 4131.0	...
9299854	  785.4	  587.3	 4132.0	...
9299855	  785.4	  587.1	 4133.0	...
9299856	  785.4	  587.2	 4131.0	...
9299857	  785.7	  587.6	 4128.0	...
9299858	  785.9	  587.9	 4127.0	...
9299859	  786.2	  587.8	 4127.0	...
9299860	  786.2	  587.7	 4127.0	...
9299861	  786.3	  587.8	 4126.0	...
9299862	  786.3	  587.5	 4126.0	...
9299863	  786.1	  587.1	 4124.0	...
9299864	  785.8	  586.7	 4122.0	...
9299865	  785.7	  587.1	 4123.0	...
9299866	  785.6	  587.6	 4126.0	...
9299867	  785.5	  588.0	 4132.0	...
9299868	  785.4	  587.8	 4135.0	...
9299869	  785.5	  587.6	 4137.0	...
9299870	  785.6	  587.5	 4138.0	...
9299871	  785.8	  587.5	 4138.0	...
9299872	  785.9	  587.5	 4138.0	...
9299873	  785.6	  587.6	 4137.0	...
9299874	  785.2	  587.7	 4137.0	...
9299875	  785.4	  587.4	 4138.0	...
9299876	  785.9	  586.8	 4139.0	...
9299877	  786.2	  586.4	 4140.0	...
9299878	  786.0	  586.5	 4139.0	...
9299879	  785.8	  586.7	 4139.0	...
9299880	  785.2	  586.9	 4138.0	...
9299881	  784.6	  586.9	 4137.0	...
9299882	  783.9	  586.9	 4137.0	...
9299883	  783.9	  586.8	 4137.0	...
9299884	  784.0	  586.7	 4139.0	...
9299885	  784.2	  586.0	 4139.0	...
9299886	  784.6	  585.3	 4141.0	...
9299887	  784.9	  584.7	 4142.0	...
9299888	  784.9	  584.9	 4139.0	...
9299889	  784.7	  585.6	 4135.0	...
9299890	  784.7	  586.1	 4134.0	...
9299891	  784.9	  586.5	 4135.0	...
9299892	  785.0	  586.5	 4137.0	...
9299893	  785.0	  586.6	 4137.0	...
9299894	  784.9	  586.6	 4136.0	...
9299895	  784.5	  586.3	 4135.0	...
9299896	  784.2	  586.0	 4133.0	...
9299897	  784.0	  585.2	 4133.0	...
9299898	  784.0	  584.7	 4132.0	...
9299899	  784.1	  584.3	 4132.0	...
MSG	9299900 0000 _ Number Off
9299900	  784.2	  584.5	 4132.0	...
9299901	  784.2	  584.6	 4134.0	...
9299902	  784.1	  584.6	 4136.0	...
9299903	  783.9	  584.5	 4138.0	...
9299904	  783.9	  584.4	 4137.0	...
9299905	  784.2	  584.4	 4136.0	...
9299906	  784.5	  584.9	 4134.0	...
9299907	  784.6	  585.5	 4132.0	...
9299908	  784.7	  585.9	 4130.0	...
9299909	  784.7	  585.5	 4130.0	...
9299910	  784.6	  585.0	 4132.0	...
9299911	  784.4	  584.8	 4133.0	...
9299912	  784.2	  584.9	 4134.0	...
9299913	  784.1	  584.9	 4133.0	...
9299914	  783.9	  584.9	 4134.0	...
9299915	  783.9	  585.0	 4135.0	...
9299916	  784.1	  585.1	 4135.0	...
9299917	  784.2	  585.5	 4134.0	...
9299918	  784.2	  585.8	 4137.0	...
9299919	  784.1	  585.6	 4141.0	...
9299920	  784.2	  585.0	 4144.0	...
9299921	  784.3	  584.6	 4144.0	...
9299922	  784.0	  584.6	 4144.0	...
9299923	  783.5	  584.8	 4143.0	...
9299924	  783.0	  584.8	 4142.0	...
9299925	  783.1	  584.7	 4142.0	...
9299926	  783.2	  584.5	 4143.0	...
9299927	  783.2	  584.4	 4144.0	...
9299928	  783.1	  584.3	 4146.0	...
9299929	  783.1	  584.2	 4147.0	...
9299930	  783.8	  584.3	 4149.0	...
9299931	  784.4	  584.6	 4150.0	...
9299932	  785.0	  584.9	 4152.0	...
9299933	  784.9	  585.0	 4152.0	...
9299934	  784.8	  585.1	 4152.0	...
9299935	  784.6	  585.2	 4152.0	...
9299936	  784.3	  585.2	 4151.0	...
9299937	  783.9	  585.3	 4149.0	...
9299938	  783.5	  585.4	 4148.0	...
9299939	  783.3	  585.5	 4148.0	...
9299940	  783.3	  585.6	 4147.0	...
9299941	  783.4	  585.1	 4150.0	...
9299942	  783.6	  584.4	 4153.0	...
9299943	  783.9	  583.8	 4155.0	...
9299944	  784.0	  583.8	 4153.0	...
9299945	  784.1	  583.8	 4152.0	...
9299946	  784.0	  583.8	 4151.0	...
9299947	  783.8	  583.9	 4154.0	...
9299948	  783.5	  584.0	 4158.0	...
9299949	  783.3	  584.4	 4161.0	...
9299950	  783.3	  584.8	 4161.0	...
9299951	  783.3	  585.0	 4159.0	...
9299952	  783.4	  585.1	 4157.0	...
9299953	  783.6	  585.2	 4155.0	...
9299954	  783.7	  585.4	 4155.0	...
9299955	  783.7	  585.3	 4152.0	...
9299956	  783.7	  585.2	 4148.0	...
9299957	  783.8	  584.7	 4146.0	...
9299958	  783.9	  584.1	 4149.0	...
9299959	  783.9	  583.5	 4152.0	...
9299960	  783.9	  583.5	 4153.0	...
9299961	  784.1	  583.4	 4154.0	...
9299962	  784.2	  583.3	 4153.0	...
9299963	  784.3	  583.2	 4152.0	...
9299964	  784.2	  583.2	 4152.0	...
9299965	  784.1	  583.3	 4153.0	...
9299966	  783.9	  583.4	 4157.0	...
9299967	  783.7	  583.4	 4159.0	...
9299968	  784.0	  583.5	 4161.0	...
9299969	  784.4	  583.5	 4161.0	...
9299970	  784.4	  583.6	 4162.0	...
9299971	  784.0	  583.9	 4161.0	...
9299972	  783.6	  584.1	 4160.0	...
9299973	  783.6	  584.1	 4161.0	...
9299974	  783.4	  584.0	 4164.0	...
9299975	  783.2	  584.0	 4166.0	...
9299976	  783.0	  584.1	 4165.0	...
9299977	  783.2	  583.8	 4164.0	...
9299978	  783.4	  583.6	 4162.0	...
9299979	  783.7	  583.3	 4161.0	...
9299980	  783.8	  583.2	 4160.0	...
9299981	  783.9	  583.0	 4159.0	...
9299982	  784.1	  583.0	 4160.0	...
9299983	  784.2	  583.0	 4161.0	...
9299984	  784.3	  583.0	 4161.0	...
9299985	  784.3	  583.1	 4161.0	...
9299986	  784.1	  583.3	 4162.0	...
9299987	  783.9	  583.4	 4163.0	...
9299988	  783.9	  583.6	 4163.0	...
9299989	  783.8	  583.8	 4164.0	...
9299990	  783.6	  583.7	 4161.0	...
9299991	  783.4	  583.7	 4159.0	...
9299992	  783.7	  583.6	 4157.0	...
9299993	  784.0	  583.4	 4158.0	...
9299994	  784.3	  583.1	 4159.0	...
9299995	  784.5	  583.2	 4160.0	...
9299996	  784.7	  583.6	 4164.0	...
9299997	  784.7	  583.7	 4167.0	...
9299998	  784.3	  583.5	 4170.0	...
9299999	  784.1	  583.3	 4170.0	...
9300000	  784.0	  583.3	 4169.0	...
9300001	  784.1	  583.3	 4169.0	...
9300002	  784.0	  583.3	 4168.0	...
9300003	  783.8	  583.3	 4167.0	...
9300004	  783.8	  583.2	 4165.0	...
9300005	  783.8	  583.2	 4164.0	...
9300006	  783.9	  583.2	 4163.0	...
9300007	  783.9	  583.1	 4165.0	...
9300008	  783.6	  583.1	 4168.0	...
9300009	  783.6	  583.0	 4172.0	...
9300010	  783.5	  583.0	 4174.0	...
9300011	  783.6	  583.0	 4174.0	...
9300012	  783.6	  583.0	 4173.0	...
9300013	  783.2	  583.0	 4173.0	...
9300014	  782.7	  583.1	 4173.0	...
9300015	  782.3	  583.0	 4172.0	...
9300016	  782.3	  583.0	 4173.0	...
9300017	  782.0	  582.9	 4175.0	...
9300018	  781.7	  583.0	 4178.0	...
9300019	  782.4	  582.8	 4180.0	...
9300020	  783.3	  582.5	 4181.0	...
9300021	  784.1	  582.0	 4182.0	...
9300022	  783.7	  581.8	 4182.0	...
9300023	  783.1	  581.8	 4182.0	...
9300024	  782.6	  582.1	 4183.0	...
9300025	  782.2	  582.3	 4186.0	...
9300026	  782.1	  582.5	 4189.0	...
9300027	  782.2	  582.2	 4191.0	...
9300028	  782.5	  581.8	 4191.0	...
9300029	  782.8	  581.4	 4190.0	...
9300030	  782.8	  581.3	 4190.0	...
9300031	  782.6	  581.6	 4191.0	...
9300032	  782.4	  582.0	 4191.0	...
9300033	  782.2	  582.3	 4192.0	...
9300034	  781.9	  582.3	 4193.0	...
9300035	  781.8	  582.1	 4193.0	...
9300036	  781.8	  582.0	 4194.0	...
9300037	  781.8	  581.8	 4194.0	...
9300038	  781.7	  581.8	 4194.0	...
9300039	  781.7	  581.9	 4195.0	...
9300040	  781.8	  581.9	 4197.0	...
9300041	  781.8	  581.3	 4199.0	...
9300042	  781.8	  580.6	 4202.0	...
9300043	  781.7	  580.1	 4202.0	...
9300044	  781.7	  580.2	 4204.0	...
9300045	  781.6	  580.4	 4205.0	...
9300046	  781.7	  580.6	 4207.0	...
9300047	  781.7	  580.6	 4207.0	...
9300048	  782.3	  580.3	 4206.0	...
9300049	  782.9	  580.1	 4204.0	...
9300050	  783.0	  580.1	 4205.0	...
9300051	  782.5	  580.6	 4207.0	...
9300052	  782.0	  581.0	 4208.0	...
9300053	  782.1	  581.3	 4209.0	...
9300054	  781.8	  581.1	 4208.0	...
9300055	  781.5	  580.9	 4207.0	...
9300056	  781.3	  580.8	 4206.0	...
9300057	  781.3	  580.8	 4206.0	...
9300058	  781.4	  580.8	 4207.0	...
9300059	  781.4	  580.5	 4207.0	...
9300060	  781.4	  580.2	 4205.0	...
9300061	  781.3	  579.7	 4204.0	...
9300062	  781.3	  579.6	 4203.0	...
9300063	  781.3	  579.4	 4205.0	...
9300064	  781.2	  579.7	 4207.0	...
9300065	  781.2	  580.3	 4208.0	...
9300066	  781.1	  580.8	 4208.0	...
9300067	  781.0	  581.0	 4208.0	...
9300068	  781.0	  581.2	 4209.0	...
9300069	  780.9	  581.4	 4209.0	...
9300070	  780.9	  581.5	 4210.0	...
9300071	  780.9	  581.5	 4213.0	...
9300072	  780.9	  581.6	 4215.0	...
9300073	  780.8	  581.6	 4219.0	...
9300074	  780.7	  581.6	 4220.0	...
9300075	  780.6	  581.6	 4221.0	...
9300076	  780.7	  581.5	 4222.0	...
9300077	  780.7	  581.5	 4224.0	...
9300078	  780.5	  581.4	 4224.0	...
9300079	  780.3	  581.2	 4223.0	...
9300080	  780.0	  581.0	 4221.0	...
9300081	  779.9	  581.0	 4220.0	...
9300082	  779.8	  581.0	 4220.0	...
9300083	  779.8	  581.1	 4219.0	...
9300084	  779.9	  581.3	 4218.0	...
9300085	  780.3	  581.5	 4218.0	...
9300086	  780.8	  581.5	 4219.0	...
9300087	  781.3	  581.3	 4220.0	...
9300088	  781.3	  581.2	 4219.0	...
9300089	  781.4	  581.2	 4219.0	...
9300090	  781.4	  581.3	 4219.0	...
9300091	  781.4	  581.5	 4220.0	...
9300092	  781.3	  581.7	 4221.0	...
9300093	  781.5	  581.9	 4222.0	...
9300094	  781.6	  582.0	 4223.0	...
9300095	  781.3	  582.2	 4224.0	...
9300096	  780.6	  582.4	 4225.0	...
9300097	  779.9	  582.3	 4224.0	...
9300098	  779.4	  582.4	 4225.0	...
9300099	  779.3	  582.5	 4227.0	...
9300100	  779.4	  582.6	 4228.0	...
9300101	  779.6	  582.6	 4227.0	...
9300102	  779.9	  582.8	 4227.0	...
9300103	  780.0	  583.1	 4225.0	...
9300104	  780.2	  583.3	 4223.0	...
9300105	  780.3	  583.1	 4221.0	...
9300106	  780.2	  582.8	 4222.0	...
9300107	  780.2	  582.6	 4224.0	...
9300108	  780.2	  582.8	 4225.0	...
9300109	  780.2	  583.0	 4226.0	...
9300110	  780.1	  583.3	 4228.0	...
MSG	9300111 0000 _ Number On
9300111	  779.7	  582.8	 4231.0	...
9300112	  779.3	  582.2	 4234.0	...
9300113	  779.3	  581.6	 4233.0	...
9300114	  779.5	  581.6	 4231.0	...
9300115	  779.8	  581.7	 4229.0	...
9300116	  779.7	  581.6	 4230.0	...
9300117	  779.6	  581.7	 4230.0	...
9300118	  779.7	  581.7	 4231.0	...
9300119	  779.8	  581.6	 4233.0	...
9300120	  780.0	  581.5	 4235.0	...
9300121	  780.1	  581.3	 4236.0	...
9300122	  780.2	  581.3	 4237.0	...
9300123	  780.4	  581.6	 4236.0	...
9300124	  780.5	  581.8	 4235.0	...
9300125	  780.4	  581.9	 4238.0	...
9300126	  780.3	  581.4	 4242.0	...
9300127	  780.3	  580.9	 4245.0	...
9300128	  780.2	  580.6	 4244.0	...
9300129	  780.3	  580.7	 4244.0	...
9300130	  780.3	  580.9	 4244.0	...
9300131	  780.3	  581.2	 4246.0	...
9300132	  780.3	  581.4	 4249.0	...
9300133	  779.9	  581.4	 4253.0	...
9300134	  779.6	  581.4	 4251.0	...
9300135	  779.3	  581.5	 4249.0	...
9300136	  779.4	  581.5	 4247.0	...
9300137	  779.4	  581.7	 4248.0	...
9300138	  779.5	  581.7	 4250.0	...
9300139	  779.6	  581.7	 4252.0	...
9300140	  780.0	  581.6	 4254.0	...
9300141	  780.3	  581.6	 4255.0	...
9300142	  780.1	  581.8	 4257.0	...
9300143	  779.7	  581.9	 4258.0	...
9300144	  779.9	  581.9	 4259.0	...
9300145	  780.4	  581.8	 4258.0	...
9300146	  780.4	  581.8	 4258.0	...
9300147	  780.0	  581.9	 4258.0	...
9300148	  779.5	  581.9	 4258.0	...
9300149	  779.4	  581.8	 4258.0	...
9300150	  779.4	  581.7	 4259.0	...
9300151	  779.3	  581.5	 4259.0	...
9300152	  779.3	  581.2	 4259.0	...
9300153	  779.2	  581.0	 4259.0	...
9300154	  779.2	  580.8	 4260.0	...
9300155	  779.2	  580.7	 4260.0	...
9300156	  779.3	  581.2	 4261.0	...
9300157	  779.4	  581.7	 4260.0	...
9300158	  779.6	  582.1	 4259.0	...
9300159	  779.3	  581.9	 4257.0	...
9300160	  779.0	  581.8	 4259.0	...
9300161	  778.6	  581.5	 4264.0	...
9300162	  778.5	  581.3	 4269.0	...
9300163	  778.3	  581.2	 4271.0	...
9300164	  778.1	  581.3	 4270.0	...
9300165	  777.8	  581.5	 4268.0	...
9300166	  777.7	  581.3	 4266.0	...
9300167	  777.5	  581.1	 4267.0	...
9300168	  777.5	  580.7	 4267.0	...
9300169	  777.7	  580.5	 4266.0	...
9300170	  777.9	  580.6	 4266.0	...
9300171	  778.1	  580.9	 4266.0	...
9300172	  778.1	  581.1	 4271.0	...
9300173	  778.1	  581.0	 4275.0	...
9300174	  778.2	  581.1	 4279.0	...
9300175	  778.3	  581.2	 4276.0	...
9300176	  778.3	  581.3	 4271.0	...
9300177	  778.0	  581.3	 4267.0	...
9300178	  777.6	  581.2	 4269.0	...
9300179	  777.4	  581.1	 4272.0	...
9300180	  777.5	  581.4	 4276.0	...
9300181	  777.7	  581.6	 4275.0	...
9300182	  777.9	  581.9	 4276.0	...
9300183	  777.6	  582.0	 4280.0	...
9300184	  777.3	  582.2	 4284.0	...
9300185	  777.1	  582.1	 4288.0	...
9300186	  777.2	  582.0	 4289.0	...
9300187	  777.4	  581.8	 4289.0	...
9300188	  777.5	  581.5	 4289.0	...
9300189	  777.5	  581.2	 4288.0	...
9300190	  777.5	  581.2	 4288.0	...
9300191	  777.5	  581.4	 4289.0	...
9300192	  777.6	  581.6	 4291.0	...
9300193	  777.7	  581.7	 4292.0	...
9300194	  777.7	  581.5	 4294.0	...
9300195	  777.8	  581.4	 4295.0	...
9300196	  778.0	  581.4	 4297.0	...
9300197	  778.2	  581.4	 4298.0	...
9300198	  778.4	  581.4	 4295.0	...
9300199	  778.6	  581.3	 4293.0	...
9300200	  778.8	  581.7	 4290.0	...
9300201	  778.8	  582.2	 4290.0	...
9300202	  778.7	  582.0	 4290.0	...
9300203	  778.6	  581.3	 4289.0	...
9300204	  778.5	  580.5	 4289.0	...
9300205	  778.5	  580.5	 4289.0	...
9300206	  778.5	  580.5	 4291.0	...
9300207	  778.6	  580.6	 4292.0	...
9300208	  778.5	  580.8	 4292.0	...
9300209	  778.4	  580.9	 4292.0	...
9300210	  778.3	  580.9	 4293.0	...
9300211	  778.3	  580.9	 4293.0	...
9300212	  778.2	  580.8	 4293.0	...
9300213	  778.1	  581.4	 4292.0	...
9300214	  778.1	  582.1	 4294.0	...
9300215	  778.0	  582.8	 4296.0	...
9300216	  777.9	  582.9	 4297.0	...
9300217	  778.2	  582.3	 4297.0	...
9300218	  778.6	  581.6	 4298.0	...
9300219	  778.9	  581.0	 4299.0	...
9300220	  778.8	  581.0	 4299.0	...
9300221	  778.8	  581.0	 4299.0	...
9300222	  778.8	  580.9	 4300.0	...
9300223	  778.8	  581.0	 4302.0	...
9300224	  778.8	  581.4	 4305.0	...
9300225	  778.8	  581.9	 4305.0	...
9300226	  779.1	  582.2	 4305.0	...
9300227	  779.5	  582.0	 4305.0	...
9300228	  779.5	  581.7	 4305.0	...
9300229	  779.1	  581.4	 4305.0	...
9300230	  778.7	  581.2	 4304.0	...
9300231	  778.6	  581.0	 4305.0	...
9300232	  778.6	  581.1	 4305.0	...
9300233	  778.6	  581.2	 4306.0	...
9300234	  778.7	  581.3	 4306.0	...
9300235	  778.7	  581.1	 4304.0	...
9300236	  778.5	  581.0	 4301.0	...
9300237	  778.3	  581.0	 4302.0	...
9300238	  778.1	  581.0	 4307.0	...
9300239	  778.1	  581.0	 4312.0	...
9300240	  778.0	  581.0	 4315.0	...
9300241	  777.8	  581.0	 4315.0	...
9300242	  777.6	  581.0	 4316.0	...
9300243	  777.9	  581.3	 4315.0	...
9300244	  778.4	  581.5	 4315.0	...
9300245	  778.6	  581.7	 4315.0	...
9300246	  778.4	  581.7	 4314.0	...
9300247	  778.2	  581.8	 4314.0	...
9300248	  778.1	  582.2	 4314.0	...
9300249	  778.0	  582.7	 4315.0	...
9300250	  777.9	  582.8	 4316.0	...
9300251	  777.8	  582.8	 4317.0	...
9300252	  777.8	  582.6	 4317.0	...
9300253	  777.7	  582.3	 4319.0	...
9300254	  777.9	  581.8	 4323.0	...
9300255	  778.1	  581.5	 4326.0	...
9300256	  778.4	  581.3	 4327.0	...
9300257	  778.4	  581.2	 4326.0	...
9300258	  778.3	  581.2	 4319.0	...
9300259	  778.1	  581.6	 4313.0	...
9300260	  777.9	  582.0	 4309.0	...
9300261	  777.6	  582.4	 4314.0	...
9300262	  777.4	  582.3	 4319.0	...
9300263	  777.2	  582.2	 4323.0	...
9300264	  777.0	  582.2	 4323.0	...
9300265	  776.8	  582.2	 4325.0	...
9300266	  776.6	  582.1	 4326.0	...
9300267	  776.5	  582.0	 4328.0	...
9300268	  776.5	  581.8	 4328.0	...
9300269	  776.9	  581.7	 4329.0	...
9300270	  777.3	  582.0	 4330.0	...
9300271	  777.7	  582.4	 4330.0	...
9300272	  777.6	  582.4	 4333.0	...
9300273	  777.6	  581.9	 4335.0	...
9300274	  777.6	  581.6	 4337.0	...
9300275	  777.5	  581.6	 4337.0	...
9300276	  777.5	  581.7	 4337.0	...
9300277	  777.5	  581.7	 4337.0	...
9300278	  777.7	  581.6	 4338.0	...
9300279	  778.0	  581.5	 4339.0	...
9300280	  777.7	  581.5	 4341.0	...
9300281	  777.2	  581.6	 4340.0	...
9300282	  776.6	  581.6	 4340.0	...
9300283	  776.6	  581.5	 4340.0	...
9300284	  776.7	  581.5	 4340.0	...
9300285	  776.8	  581.5	 4340.0	...
9300286	  777.0	  581.5	 4341.0	...
9300287	  777.3	  581.5	 4341.0	...
9300288	  777.5	  581.6	 4344.0	...
9300289	  777.7	  581.7	 4347.0	...
9300290	  777.6	  581.7	 4350.0	...
9300291	  777.5	  582.1	 4350.0	...
9300292	  777.9	  582.3	 4349.0	...
9300293	  778.4	  582.6	 4350.0	...
9300294	  778.8	  582.5	 4350.0	...
9300295	  778.7	  582.4	 4349.0	...
9300296	  778.6	  582.3	 4348.0	...
9300297	  778.3	  581.9	 4347.0	...
9300298	  778.0	  581.5	 4347.0	...
9300299	  777.7	  581.1	 4347.0	...
9300300	  777.6	  581.1	 4347.0	...
9300301	  777.6	  581.0	 4349.0	...
9300302	  777.5	  580.7	 4352.0	...
9300303	  777.5	  580.3	 4355.0	...
9300304	  777.6	  580.4	 4354.0	...
9300305	  778.0	  580.9	 4353.0	...
9300306	  778.5	  581.2	 4351.0	...
9300307	  778.5	  580.8	 4352.0	...
9300308	  778.2	  580.5	 4352.0	...
9300309	  777.7	  580.5	 4354.0	...
9300310	  777.5	  580.6	 4355.0	...
9300311	  777.4	  580.4	 4355.0	...
9300312	  777.8	  580.3	 4355.0	...
9300313	  778.1	  579.9	 4356.0	...
9300314	  778.2	  579.4	 4361.0	...
9300315	  778.2	  579.0	 4367.0	...
9300316	  778.3	  579.3	 4371.0	...
9300317	  778.3	  579.9	 4372.0	...
9300318	  778.3	  580.6	 4374.0	...
9300319	  778.3	  580.7	 4375.0	...
9300320	  778.3	  580.8	 4376.0	...
9300321	  778.3	  580.7	 4376.0	...
9300322	  778.2	  580.6	 4375.0	...
9300323	  778.0	  580.3	 4374.0	...
9300324	  777.8	  580.4	 4375.0	...
9300325	  777.7	  580.5	 4377.0	...
9300326	  777.7	  580.8	 4379.0	...
9300327	  777.5	  581.0	 4379.0	...
9300328	  777.4	  581.1	 4380.0	...
9300329	  777.4	  581.0	 4380.0	...
9300330	  777.4	  580.9	 4381.0	...
9300331	  777.3	  580.9	 4381.0	...
9300332	  777.4	  581.0	 4380.0	...
9300333	  777.7	  581.1	 4380.0	...
9300334	  778.1	  581.2	 4380.0	...
9300335	  778.3	  581.2	 4380.0	...
9300336	  778.6	  581.3	 4380.0	...
9300337	  778.9	  581.4	 4382.0	...
9300338	  779.0	  581.3	 4386.0	...
9300339	  778.8	  581.1	 4390.0	...
9300340	  778.4	  580.3	 4392.0	...
9300341	  778.2	  579.7	 4393.0	...
9300342	  777.9	  579.1	 4394.0	...
9300343	  777.8	  579.4	 4396.0	...
9300344	  777.9	  579.8	 4401.0	...
9300345	  777.8	  580.2	 4405.0	...
9300346	  777.7	  580.2	 4410.0	...
9300347	  777.6	  580.3	 4411.0	...
9300348	  777.7	  580.1	 4410.0	...
9300349	  777.6	  579.7	 4408.0	...
9300350	  777.5	  579.4	 4406.0	...
9300351	  777.6	  579.3	 4404.0	...
9300352	  777.8	  579.3	 4403.0	...
9300353	  777.6	  579.2	 4402.0	...
9300354	  777.2	  579.5	 4402.0	...
9300355	  776.8	  579.9	 4402.0	...
9300356	  776.7	  580.2	 4402.0	...
9300357	  776.7	  580.2	 4402.0	...
9300358	  776.7	  580.1	 4403.0	...
9300359	  777.3	  579.5	 4403.0	...
9300360	  777.9	  579.0	 4404.0	...
9300361	  778.5	  578.4	 4404.0	...
9300362	  778.5	  578.4	 4405.0	...
9300363	  778.4	  578.4	 4405.0	...
9300364	  778.3	  578.5	 4405.0	...
9300365	  778.1	  578.5	 4405.0	...
9300366	  778.3	  578.5	 4407.0	...
9300367	  778.3	  578.4	 4410.0	...
9300368	  777.8	  578.9	 4412.0	...
9300369	  777.1	  579.4	 4414.0	...
9300370	  776.5	  579.5	 4413.0	...
9300371	  776.4	  579.1	 4412.0	...
9300372	  776.3	  578.6	 4411.0	...
9300373	  776.2	  578.5	 4410.0	...
9300374	  776.6	  578.3	 4410.0	...
9300375	  777.0	  577.8	 4410.0	...
9300376	  777.5	  577.5	 4411.0	...
9300377	  777.5	  577.1	 4413.0	...
9300378	  777.6	  577.0	 4413.0	...
9300379	  777.7	  576.8	 4413.0	...
9300380	  777.9	  576.6	 4412.0	...
9300381	  778.0	  576.4	 4412.0	...
9300382	  778.0	  576.4	 4412.0	...
9300383	  777.7	  576.6	 4415.0	...
9300384	  777.5	  577.0	 4417.0	...
9300385	  777.2	  577.1	 4419.0	...
9300386	  777.3	  577.2	 4420.0	...
9300387	  777.4	  577.2	 4422.0	...
9300388	  777.5	  577.3	 4424.0	...
9300389	  777.5	  577.4	 4424.0	...
9300390	  777.6	  577.5	 4424.0	...
9300391	  777.6	  577.5	 4425.0	...
9300392	  777.7	  577.5	 4426.0	...
9300393	  777.8	  577.6	 4426.0	...
9300394	  777.9	  577.7	 4427.0	...
9300395	  777.7	  577.7	 4428.0	...
9300396	  777.6	  577.6	 4426.0	...
9300397	  777.5	  577.5	 4425.0	...
9300398	  777.5	  577.6	 4424.0	...
9300399	  777.5	  577.7	 4424.0	...
9300400	  777.4	  577.6	 4424.0	...
9300401	  777.2	  577.4	 4424.0	...
9300402	  777.1	  577.0	 4427.0	...
9300403	  777.0	  576.8	 4430.0	...
9300404	  777.0	  576.5	 4433.0	...
9300405	  777.0	  576.2	 4434.0	...
9300406	  777.0	  575.9	 4435.0	...
9300407	  776.9	  575.6	 4435.0	...
9300408	  776.9	  575.6	 4435.0	...
9300409	  777.2	  575.5	 4435.0	...
9300410	  777.4	  575.4	 4435.0	...
9300411	  777.6	  575.5	 4436.0	...
9300412	  777.6	  575.6	 4437.0	...
9300413	  777.7	  575.5	 4436.0	...
MSG	9300414 0000 _ Number Off
9300414	  777.9	  575.3	 4434.0	...
9300415	  778.1	  574.9	 4432.0	...
9300416	  778.1	  574.7	 4434.0	...
9300417	  778.2	  574.7	 4435.0	...
9300418	  778.2	  574.8	 4437.0	...
9300419	  778.4	  574.9	 4437.0	...
9300420	  778.6	  574.9	 4439.0	...
9300421	  778.6	  574.7	 4442.0	...
9300422	  778.3	  574.4	 4445.0	...
9300423	  777.9	  574.1	 4444.0	...
9300424	  777.8	  574.0	 4441.0	...
9300425	  778.0	  574.0	 4439.0	...
9300426	  778.3	  574.1	 4439.0	...
9300427	  778.5	  574.7	 4440.0	...
9300428	  778.8	  575.2	 4441.0	...
9300429	  779.0	  575.6	 4442.0	...
9300430	  778.8	  575.7	 4443.0	...
9300431	  778.3	  575.8	 4443.0	...
9300432	  777.7	  575.9	 4443.0	...
9300433	  777.8	  575.9	 4443.0	...
9300434	  777.9	  575.9	 4443.0	...
9300435	  777.9	  575.8	 4443.0	...
9300436	  777.3	  575.6	 4443.0	...
9300437	  776.8	  575.4	 4443.0	...
9300438	  776.4	  575.1	 4444.0	...
9300439	  776.8	  574.8	 4444.0	...
9300440	  776.9	  574.6	 4446.0	...
9300441	  776.8	  574.5	 4447.0	...
9300442	  776.4	  574.4	 4448.0	...
9300443	  776.4	  574.4	 4448.0	...
9300444	  776.5	  574.7	 4449.0	...
9300445	  776.9	  575.0	 4450.0	...
9300446	  777.2	  575.4	 4450.0	...
9300447	  777.3	  575.6	 4450.0	...
9300448	  777.1	  575.8	 4450.0	...
9300449	  777.1	  575.7	 4453.0	...
9300450	  777.2	  575.6	 4455.0	...
9300451	  777.3	  575.4	 4457.0	...
9300452	  777.3	  574.8	 4456.0	...
9300453	  777.1	  574.2	 4451.0	...
9300454	  777.1	  573.6	 4446.0	...
9300455	  777.1	  573.5	 4446.0	...
9300456	  777.2	  573.7	 4452.0	...
9300457	  777.1	  573.8	 4458.0	...
9300458	  777.1	  573.8	 4459.0	...
9300459	  777.1	  573.8	 4459.0	...
9300460	  777.0	  573.8	 4459.0	...
9300461	  776.9	  573.8	 4459.0	...
9300462	  776.9	  573.8	 4459.0	...
9300463	  777.0	  573.9	 4460.0	...
9300464	  777.0	  574.0	 4460.0	...
9300465	  777.0	  573.8	 4459.0	...
9300466	  777.2	  573.5	 4458.0	...
9300467	  777.4	  573.1	 4458.0	...
9300468	  777.7	  573.3	 4458.0	...
9300469	  777.9	  573.4	 4458.0	...
9300470	  777.8	  573.8	 4458.0	...
9300471	  777.5	  574.1	 4457.0	...
9300472	  777.2	  574.1	 4456.0	...
9300473	  777.0	  573.8	 4454.0	...
9300474	  776.9	  573.4	 4453.0	...
9300475	  776.9	  573.4	 4454.0	...
9300476	  777.2	  573.5	 4454.0	...
9300477	  777.5	  573.6	 4455.0	...
9300478	  777.8	  573.4	 4454.0	...
9300479	  777.7	  573.3	 4453.0	...
9300480	  777.7	  573.4	 4451.0	...
9300481	  777.7	  572.9	 4454.0	...
9300482	  777.8	  572.5	 4459.0	...
9300483	  777.8	  572.2	 4464.0	...
9300484	  777.7	  572.4	 4466.0	...
9300485	  777.5	  572.6	 4467.0	...
9300486	  777.3	  572.5	 4468.0	...
9300487	  777.3	  572.5	 4466.0	...
9300488	  777.5	  572.7	 4464.0	...
9300489	  777.7	  572.9	 4461.0	...
9300490	  777.6	  573.2	 4461.0	...
9300491	  777.2	  573.3	 4463.0	...
9300492	  777.2	  573.3	 4466.0	...
9300493	  777.5	  573.0	 4470.0	...
9300494	  777.4	  572.8	 4471.0	...
9300495	  777.0	  572.4	 4472.0	...
9300496	  776.6	  572.2	 4472.0	...
9300497	  776.5	  571.9	 4472.0	...
9300498	  776.4	  571.8	 4469.0	...
9300499	  776.5	  571.7	 4466.0	...
9300500	  776.6	  571.8	 4464.0	...
9300501	  776.9	  571.9	 4466.0	...
9300502	  777.0	  571.4	 4468.0	...
9300503	  776.8	  570.9	 4468.0	...
9300504	  776.6	  570.5	 4468.0	...
9300505	  776.4	  570.6	 4467.0	...
9300506	  776.5	  570.7	 4466.0	...
9300507	  776.5	  570.8	 4466.0	...
9300508	  776.4	  570.8	 4467.0	...
9300509	  776.2	  571.0	 4468.0	...
9300510	  776.1	  571.2	 4469.0	...
9300511	  776.1	  571.4	 4471.0	...
9300512	  776.6	  571.2	 4472.0	...
9300513	  777.0	  571.1	 4474.0	...
9300514	  777.3	  570.9	 4474.0	...
9300515	  777.3	  570.9	 4474.0	...
9300516	  777.2	  570.9	 4473.0	...
9300517	  777.0	  571.5	 4472.0	...
9300518	  776.8	  572.1	 4470.0	...
9300519	  777.0	  572.6	 4473.0	...
9300520	  777.2	  572.6	 4478.0	...
9300521	  777.3	  572.7	 4482.0	...
9300522	  777.3	  572.8	 4482.0	...
9300523	  777.3	  572.8	 4483.0	...
9300524	  777.3	  572.5	 4482.0	...
9300525	  777.3	  572.2	 4479.0	...
9300526	  777.2	  571.8	 4476.0	...
9300527	  777.2	  571.4	 4479.0	...
9300528	  776.7	  571.1	 4484.0	...
9300529	  776.3	  570.7	 4484.0	...
9300530	  775.9	  571.1	 4480.0	...
9300531	  776.0	  571.5	 4475.0	...
9300532	  776.1	  571.5	 4474.0	...
9300533	  776.1	  571.1	 4474.0	...
9300534	  776.0	  570.8	 4474.0	...
9300535	  776.0	  570.9	 4473.0	...
9300536	  776.0	  571.0	 4472.0	...
9300537	  776.1	  570.9	 4471.0	...
9300538	  776.2	  570.7	 4472.0	...
9300539	  776.2	  570.7	 4473.0	...
9300540	  776.1	  570.9	 4472.0	...
9300541	  776.2	  571.2	 4472.0	...
9300542	  776.5	  571.4	 4473.0	...
9300543	  776.8	  571.5	 4475.0	...
9300544	  776.9	  571.7	 4476.0	...
9300545	  776.8	  571.8	 4477.0	...
9300546	  776.9	  571.7	 4477.0	...
9300547	  777.1	  571.5	 4478.0	...
9300548	  777.0	  571.4	 4478.0	...
9300549	  776.6	  571.4	 4479.0	...
9300550	  776.1	  571.3	 4480.0	...
9300551	  775.9	  570.7	 4480.0	...
9300552	  775.8	  570.1	 4480.0	...
9300553	  776.0	  569.6	 4478.0	...
9300554	  776.3	  569.8	 4476.0	...
9300555	  776.4	  570.0	 4477.0	...
9300556	  776.3	  570.1	 4479.0	...
9300557	  776.5	  570.0	 4481.0	...
9300558	  776.8	  569.9	 4481.0	...
9300559	  777.1	  569.8	 4481.0	...
9300560	  777.2	  569.7	 4480.0	...
9300561	  776.9	  569.7	 4480.0	...
9300562	  776.6	  569.7	 4480.0	...
9300563	  776.1	  569.8	 4480.0	...
9300564	  775.9	  569.8	 4480.0	...
9300565	  775.5	  569.8	 4484.0	...
9300566	  775.4	  570.0	 4488.0	...
9300567	  775.2	  570.3	 4490.0	...
9300568	  775.2	  570.6	 4487.0	...
9300569	  775.2	  570.6	 4483.0	...
9300570	  775.5	  570.2	 4481.0	...
9300571	  775.9	  570.1	 4480.0	...
9300572	  776.2	  569.9	 4481.0	...
9300573	  776.2	  569.8	 4483.0	...
9300574	  776.2	  569.6	 4483.0	...
9300575	  776.0	  569.7	 4480.0	...
9300576	  775.8	  570.1	 4476.0	...
9300577	  776.3	  570.2	 4473.0	...
9300578	  776.9	  569.7	 4474.0	...
9300579	  777.2	  569.2	 4476.0	...
9300580	  776.7	  569.2	 4477.0	...
9300581	  776.4	  569.2	 4476.0	...
9300582	  776.3	  569.1	 4477.0	...
9300583	  776.0	  569.3	 4478.0	...
9300584	  775.5	  569.3	 4479.0	...
9300585	  774.9	  569.5	 4477.0	...
9300586	  774.8	  569.4	 4476.0	...
9300587	  775.0	  569.4	 4475.0	...
9300588	  775.5	  569.4	 4475.0	...
9300589	  776.3	  569.3	 4472.0	...
9300590	  776.7	  569.2	 4469.0	...
9300591	  777.1	  569.4	 4466.0	...
9300592	  777.3	  570.0	 4465.0	...
9300593	  777.1	  570.5	 4464.0	...
9300594	  776.5	  570.0	 4468.0	...
9300595	  775.9	  569.2	 4473.0	...
9300596	  775.6	  568.4	 4477.0	...
9300597	  775.4	  568.4	 4477.0	...
9300598	  775.1	  568.4	 4476.0	...
9300599	  774.8	  568.9	 4476.0	...
9300600	  774.9	  569.5	 4474.0	...
9300601	  774.9	  570.1	 4473.0	...
9300602	  774.9	  570.1	 4472.0	...
9300603	  774.9	  570.1	 4472.0	...
9300604	  774.8	  569.8	 4472.0	...
9300605	  775.3	  569.4	 4472.0	...
9300606	  775.7	  568.9	 4472.0	...
9300607	  776.2	  568.6	 4475.0	...
9300608	  776.3	  568.5	 4477.0	...
9300609	  776.4	  568.4	 4481.0	...
9300610	  776.1	  568.4	 4483.0	...
9300611	  775.7	  568.4	 4482.0	...
9300612	  775.3	  568.4	 4479.0	...
9300613	  775.3	  568.7	 4476.0	...
9300614	  775.5	  568.9	 4475.0	...
9300615	  775.9	  569.0	 4473.0	...
9300616	  775.8	  569.3	 4472.0	...
9300617	  775.3	  569.8	 4473.0	...
9300618	  774.9	  570.4	 4473.0	...
9300619	  775.2	  570.4	 4473.0	...
9300620	  775.5	  570.8	 4473.0	...
9300621	  775.6	  571.1	 4473.0	...
9300622	  775.6	  571.3	 4474.0	...
9300623	  775.8	  571.1	 4475.0	...
9300624	  776.0	  571.1	 4475.0	...
9300625	  776.2	  572.1	 4471.0	...
MSG	9300626 0000 _ Number On
9300626	  776.2	  573.0	 4467.0	...
9300627	  776.2	  573.7	 4464.0	...
9300628	  776.2	  573.7	 4465.0	...
9300629	  776.3	  573.6	 4466.0	...
9300630	  776.4	  573.6	 4467.0	...
9300631	  776.4	  573.7	 4468.0	...
9300632	  776.3	  573.9	 4470.0	...
9300633	  776.2	  574.0	 4470.0	...
9300634	  776.0	  574.1	 4470.0	...
9300635	  775.9	  574.0	 4469.0	...
9300636	  775.9	  574.3	 4469.0	...
9300637	  775.9	  574.8	 4468.0	...
9300638	  776.0	  575.2	 4469.0	...
9300639	  776.1	  575.5	 4470.0	...
9300640	  776.6	  575.8	 4470.0	...
9300641	  777.1	  576.0	 4470.0	...
9300642	  777.5	  576.0	 4468.0	...
9300643	  777.3	  576.4	 4467.0	...
9300644	  776.6	  576.8	 4466.0	...
9300645	  775.9	  577.1	 4466.0	...
9300646	  775.2	  576.9	 4466.0	...
EFIX R   9298375	9300646	2272	  788.6	  586.5	   4064
SSACC R  9300647
9300647	  775.3	  577.5	 4466.0	...
9300648	  775.1	  578.8	 4465.0	...
9300649	  775.0	  580.2	 4465.0	...
9300650	  774.8	  580.5	 4465.0	...
9300651	  774.7	  578.6	 4468.0	...
9300652	  774.6	  577.0	 4473.0	...
9300653	  774.6	  575.8	 4478.0	...
9300654	  774.9	  580.3	 4466.0	...
9300655	  775.4	  589.5	 4434.0	...
9300656	  776.6	  605.9	 4377.0	...
9300657	  778.1	  627.2	 4298.0	...
9300658	  779.9	  653.9	 4206.0	...
9300659	  781.5	  684.3	 4108.0	...
9300660	  783.1	  718.2	 4005.0	...
9300661	  784.0	  754.4	 3888.0	...
9300662	  784.3	  792.3	 3760.0	...
9300663	  784.7	  833.0	 3620.0	...
9300664	  785.1	  875.9	 3477.0	...
9300665	  784.9	  922.9	 3317.0	...
9300666	  784.3	  972.6	 3144.0	...
9300667	  783.4	 1026.2	 2955.0	...
9300668	  783.6	 1082.6	 2755.0	...
9300669	  785.7	 1140.2	 2549.0	...
9300670	  794.6	 1202.1	 2345.0	...
9300671	  808.3	 1270.2	 2138.0	...
9300672	  820.2	 1320.0	 2003.0	...
9300673	  619.7	 1443.7	 1498.0	...
9300674	  852.0	 1478.8	 1032.0	...
9300675	 1110.1	 1590.9	  525.0	...
9300676	 1583.3	 1667.5	  419.0	...
9300677	 1600.2	 1768.0	  325.0	...
9300678	 1601.8	 1836.4	  272.0	...
9300679	 1600.8	 1871.3	  248.0	...
9300680	 1600.8	 1871.3	  248.0	...
SBLINK R 9300681
9300681	   .	   .	    0.0	...
9300682	   .	   .	    0.0	...
9300683	   .	   .	    0.0	...
9300684	   .	   .	    0.0	...
9300685	   .	   .	    0.0	...
9300686	   .	   .	    0.0	...
9300687	   .	   .	    0.0	...
9300688	   .	   .	    0.0	...
9300689	   .	   .	    0.0	...
9300690	   .	   .	    0.0	...
9300691	   .	   .	    0.0	...
9300692	   .	   .	    0.0	...
9300693	   .	   .	    0.0	...
9300694	   .	   .	    0.0	...
9300695	   .	   .	    0.0	...
9300696	   .	   .	    0.0	...
9300697	   .	   .	    0.0	...
9300698	   .	   .	    0.0	...
9300699	   .	   .	    0.0	...
9300700	   .	   .	    0.0	...
9300701	   .	   .	    0.0	...
9300702	   .	   .	    0.0	...
9300703	   .	   .	    0.0	...
9300704	   .	   .	    0.0	...
9300705	   .	   .	    0.0	...
9300706	   .	   .	    0.0	...
9300707	   .	   .	    0.0	...
9300708	   .	   .	    0.0	...
9300709	   .	   .	    0.0	...
9300710	   .	   .	    0.0	...
9300711	   .	   .	    0.0	...
9300712	   .	   .	    0.0	...
9300713	   .	   .	    0.0	...
9300714	   .	   .	    0.0	...
9300715	   .	   .	    0.0	...
9300716	   .	   .	    0.0	...
9300717	   .	   .	    0.0	...
9300718	   .	   .	    0.0	...
9300719	   .	   .	    0.0	...
9300720	   .	   .	    0.0	...
9300721	   .	   .	    0.0	...
9300722	   .	   .	    0.0	...
9300723	   .	   .	    0.0	...
9300724	   .	   .	    0.0	...
9300725	   .	   .	    0.0	...
9300726	   .	   .	    0.0	...
9300727	   .	   .	    0.0	...
9300728	   .	   .	    0.0	...
9300729	   .	   .	    0.0	...
9300730	   .	   .	    0.0	...
9300731	   .	   .	    0.0	...
9300732	   .	   .	    0.0	...
9300733	   .	   .	    0.0	...
9300734	   .	   .	    0.0	...
9300735	   .	   .	    0.0	...
9300736	   .	   .	    0.0	...
9300737	   .	   .	    0.0	...
9300738	   .	   .	    0.0	...
9300739	   .	   .	    0.0	...
9300740	   .	   .	    0.0	...
9300741	   .	   .	    0.0	...
9300742	   .	   .	    0.0	...
9300743	   .	   .	    0.0	...
9300744	   .	   .	    0.0	...
9300745	   .	   .	    0.0	...
9300746	   .	   .	    0.0	...
9300747	   .	   .	    0.0	...
9300748	   .	   .	    0.0	...
9300749	   .	   .	    0.0	...
9300750	   .	   .	    0.0	...
9300751	   .	   .	    0.0	...
9300752	   .	   .	    0.0	...
9300753	   .	   .	    0.0	...
9300754	   .	   .	    0.0	...
9300755	   .	   .	    0.0	...
9300756	   .	   .	    0.0	...
9300757	   .	   .	    0.0	...
9300758	   .	   .	    0.0	...
9300759	   .	   .	    0.0	...
9300760	   .	   .	    0.0	...
9300761	   .	   .	    0.0	...
9300762	   .	   .	    0.0	...
9300763	   .	   .	    0.0	...
9300764	   .	   .	    0.0	...
9300765	   .	   .	    0.0	...
9300766	   .	   .	    0.0	...
9300767	   .	   .	    0.0	...
9300768	   .	   .	    0.0	...
9300769	   .	   .	    0.0	...
9300770	   .	   .	    0.0	...
9300771	   .	   .	    0.0	...
9300772	   .	   .	    0.0	...
9300773	   .	   .	    0.0	...
9300774	   .	   .	    0.0	...
9300775	   .	   .	    0.0	...
9300776	   .	   .	    0.0	...
9300777	   .	   .	    0.0	...
9300778	   .	   .	    0.0	...
9300779	   .	   .	    0.0	...
9300780	   .	   .	    0.0	...
9300781	   .	   .	    0.0	...
9300782	   .	   .	    0.0	...
9300783	   .	   .	    0.0	...
9300784	   .	   .	    0.0	...
9300785	   .	   .	    0.0	...
9300786	   .	   .	    0.0	...
9300787	   .	   .	    0.0	...
9300788	   .	   .	    0.0	...
9300789	   .	   .	    0.0	...
9300790	   .	   .	    0.0	...
9300791	   .	   .	    0.0	...
9300792	   .	   .	    0.0	...
9300793	   .	   .	    0.0	...
9300794	   .	   .	    0.0	...
9300795	   .	   .	    0.0	...
9300796	   .	   .	    0.0	...
9300797	   .	   .	    0.0	...
9300798	   .	   .	    0.0	...
9300799	   .	   .	    0.0	...
9300800	   .	   .	    0.0	...
9300801	   .	   .	    0.0	...
9300802	   .	   .	    0.0	...
9300803	   .	   .	    0.0	...
9300804	   .	   .	    0.0	...
9300805	   .	   .	    0.0	...
9300806	   .	   .	    0.0	...
9300807	   .	   .	    0.0	...
9300808	   .	   .	    0.0	...
9300809	   .	   .	    0.0	...
9300810	   .	   .	    0.0	...
9300811	   .	   .	    0.0	...
9300812	   .	   .	    0.0	...
EBLINK R 9300681	9300812	132
9300813	  879.8	 1349.4	 1777.0	...
9300814	  879.8	 1349.4	 1777.0	...
9300815	  879.6	 1344.0	 1791.0	...
9300816	  878.6	 1333.8	 1829.0	...
9300817	  877.4	 1316.5	 1888.0	...
9300818	  876.3	 1299.2	 1954.0	...
9300819	  875.7	 1281.7	 2011.0	...
9300820	  875.1	 1265.3	 2071.0	...
9300821	  875.9	 1250.0	 2125.0	...
9300822	  876.6	 1233.6	 2183.0	...
9300823	  878.0	 1218.4	 2238.0	...
9300824	  877.9	 1202.2	 2288.0	...
9300825	  875.7	 1186.4	 2335.0	...
9300826	  871.2	 1170.2	 2374.0	...
9300827	  866.8	 1154.5	 2412.0	...
9300828	  864.4	 1138.8	 2444.0	...
9300829	  865.9	 1126.5	 2463.0	...
9300830	  867.3	 1114.0	 2489.0	...
9300831	  868.8	 1102.7	 2527.0	...
9300832	  867.3	 1088.2	 2580.0	...
9300833	  865.5	 1075.0	 2633.0	...
9300834	  863.7	 1062.3	 2685.0	...
9300835	  862.3	 1050.6	 2739.0	...
9300836	  860.5	 1038.2	 2788.0	...
9300837	  858.7	 1027.1	 2828.0	...
9300838	  855.5	 1015.1	 2869.0	...
9300839	  852.5	 1003.9	 2913.0	...
9300840	  849.0	  991.2	 2960.0	...
9300841	  847.1	  980.2	 3004.0	...
9300842	  845.4	  969.3	 3046.0	...
9300843	  843.6	  959.1	 3084.0	...
9300844	  841.8	  948.6	 3126.0	...
9300845	  840.0	  938.2	 3170.0	...
9300846	  838.0	  928.5	 3212.0	...
9300847	  836.4	  917.8	 3254.0	...
9300848	  833.5	  908.0	 3292.0	...
9300849	  831.3	  897.8	 3330.0	...
9300850	  828.2	  889.2	 3362.0	...
9300851	  826.6	  880.8	 3391.0	...
9300852	  824.6	  872.9	 3425.0	...
9300853	  823.5	  865.1	 3455.0	...
9300854	  822.8	  856.5	 3490.0	...
9300855	  822.5	  847.8	 3523.0	...
9300856	  821.6	  839.8	 3550.0	...
9300857	  820.6	  832.4	 3576.0	...
9300858	  819.7	  824.7	 3601.0	...
9300859	  818.8	  816.7	 3629.0	...
9300860	  817.9	  808.9	 3650.0	...
9300861	  816.9	  801.3	 3666.0	...
9300862	  816.3	  793.2	 3690.0	...
9300863	  815.9	  786.3	 3710.0	...
9300864	  815.6	  780.1	 3730.0	...
9300865	  814.5	  774.4	 3749.0	...
9300866	  812.7	  768.1	 3769.0	...
9300867	  810.8	  761.6	 3795.0	...
9300868	  809.7	  756.2	 3817.0	...
9300869	  809.3	  751.2	 3843.0	...
9300870	  808.6	  746.4	 3863.0	...
9300871	  808.0	  741.5	 3882.0	...
9300872	  807.1	  736.6	 3898.0	...
9300873	  806.6	  731.8	 3917.0	...
9300874	  806.1	  727.5	 3930.0	...
9300875	  806.3	  723.0	 3947.0	...
9300876	  806.4	  718.9	 3961.0	...
9300877	  806.5	  714.0	 3979.0	...
9300878	  806.3	  709.6	 3993.0	...
ESACC R  9300647	9300878	232	  775.3	  577.5	  806.3	  709.6	   2.89	   1359
SFIX R   9300879
9300879	  806.1	  705.4	 4007.0	...
9300880	  806.0	  702.0	 4020.0	...
9300881	  805.4	  698.2	 4038.0	...
9300882	  804.8	  694.5	 4051.0	...
9300883	  804.2	  691.1	 4063.0	...
9300884	  804.0	  688.4	 4071.0	...
9300885	  803.8	  685.6	 4083.0	...
9300886	  803.5	  682.5	 4096.0	...
9300887	  803.3	  679.4	 4110.0	...
9300888	  803.2	  676.0	 4122.0	...
9300889	  803.0	  672.6	 4133.0	...
9300890	  802.9	  669.3	 4143.0	...
9300891	  802.2	  666.5	 4151.0	...
9300892	  801.6	  664.1	 4157.0	...
9300893	  800.9	  661.2	 4168.0	...
9300894	  800.7	  658.4	 4177.0	...
9300895	  800.4	  654.6	 4188.0	...
9300896	  800.2	  651.3	 4197.0	...
9300897	  800.2	  648.0	 4207.0	...
9300898	  800.3	  646.3	 4213.0	...
9300899	  800.2	  644.0	 4220.0	...
9300900	  799.8	  642.0	 4229.0	...
9300901	  799.4	  638.9	 4242.0	...
9300902	  799.0	  636.2	 4254.0	...
9300903	  798.9	  633.0	 4263.0	...
9300904	  798.8	  630.8	 4269.0	...
9300905	  799.3	  628.9	 4273.0	...
9300906	  799.8	  627.5	 4279.0	...
9300907	  800.3	  624.4	 4283.0	...
9300908	  800.2	  621.7	 4291.0	...
9300909	  799.5	  617.9	 4296.0	...
9300910	  798.8	  615.8	 4307.0	...
9300911	  798.0	  613.6	 4312.0	...
9300912	  797.8	  612.7	 4318.0	...
9300913	  797.6	  611.1	 4325.0	...
9300914	  797.5	  609.0	 4332.0	...
9300915	  797.2	  606.9	 4340.0	...
9300916	  796.8	  605.3	 4344.0	...
9300917	  796.5	  604.6	 4351.0	...
9300918	  796.4	  603.8	 4358.0	...
9300919	  796.4	  603.2	 4364.0	...
9300920	  796.3	  602.5	 4366.0	...
9300921	  796.2	  601.1	 4367.0	...
9300922	  796.2	  599.4	 4370.0	...
9300923	  796.2	  597.4	 4374.0	...
9300924	  796.3	  597.0	 4377.0	...
9300925	  796.1	  595.7	 4378.0	...
9300926	  796.1	  594.6	 4379.0	...
9300927	  796.1	  593.0	 4386.0	...
MSG	9300928 0000 _ Number Off
9300928	  796.3	  592.4	 4393.0	...
9300929	  796.4	  591.7	 4398.0	...
9300930	  796.2	  590.4	 4398.0	...
9300931	  795.8	  589.1	 4401.0	...
9300932	  795.1	  587.9	 4405.0	...
9300933	  794.8	  588.0	 4408.0	...
9300934	  794.7	  587.9	 4407.0	...
9300935	  795.0	  587.8	 4410.0	...
9300936	  795.1	  586.8	 4416.0	...
9300937	  795.0	  585.9	 4422.0	...
9300938	  794.3	  585.0	 4428.0	...
9300939	  793.6	  584.5	 4432.0	...
9300940	  793.6	  583.9	 4433.0	...
9300941	  794.0	  583.1	 4431.0	...
9300942	  794.4	  582.6	 4430.0	...
9300943	  794.2	  581.7	 4433.0	...
9300944	  794.2	  581.3	 4439.0	...
9300945	  793.9	  581.1	 4446.0	...
9300946	  793.7	  580.5	 4447.0	...
9300947	  793.4	  579.8	 4445.0	...
9300948	  793.7	  578.9	 4445.0	...
9300949	  794.2	  578.8	 4448.0	...
9300950	  794.6	  578.7	 4451.0	...
9300951	  794.4	  578.7	 4451.0	...
9300952	  794.0	  578.8	 4453.0	...
9300953	  793.6	  578.9	 4455.0	...
9300954	  792.9	  579.1	 4457.0	...
9300955	  792.5	  578.8	 4457.0	...
9300956	  792.1	  578.5	 4461.0	...
9300957	  792.0	  578.2	 4466.0	...
9300958	  791.9	  577.3	 4471.0	...
9300959	  792.0	  576.3	 4473.0	...
9300960	  792.5	  575.5	 4474.0	...
9300961	  793.3	  575.7	 4474.0	...
9300962	  793.8	  575.9	 4472.0	...
9300963	  793.9	  575.8	 4470.0	...
9300964	  793.7	  576.0	 4468.0	...
9300965	  793.5	  576.3	 4469.0	...
9300966	  793.8	  575.6	 4470.0	...
9300967	  794.1	  574.8	 4473.0	...
9300968	  794.1	  573.9	 4477.0	...
9300969	  793.8	  573.8	 4480.0	...
9300970	  793.4	  573.7	 4481.0	...
9300971	  793.4	  573.7	 4480.0	...
9300972	  793.2	  573.7	 4483.0	...
9300973	  793.1	  573.8	 4486.0	...
9300974	  793.1	  573.9	 4489.0	...
9300975	  793.1	  573.8	 4492.0	...
9300976	  792.8	  573.6	 4495.0	...
9300977	  793.0	  573.4	 4498.0	...
9300978	  793.3	  573.4	 4498.0	...
9300979	  793.7	  573.5	 4498.0	...
9300980	  793.9	  573.5	 4498.0	...
9300981	  794.0	  573.6	 4498.0	...
9300982	  793.6	  573.6	 4496.0	...
9300983	  793.3	  573.6	 4494.0	...
9300984	  792.9	  573.2	 4495.0	...
9300985	  793.4	  572.7	 4497.0	...
9300986	  793.9	  572.3	 4500.0	...
9300987	  794.0	  572.4	 4501.0	...
9300988	  793.7	  572.8	 4500.0	...
9300989	  793.4	  573.1	 4498.0	...
9300990	  793.4	  573.1	 4496.0	...
9300991	  793.4	  572.8	 4500.0	...
9300992	  793.3	  572.6	 4508.0	...
9300993	  793.2	  572.7	 4515.0	...
9300994	  793.1	  572.9	 4517.0	...
9300995	  793.2	  573.2	 4514.0	...
9300996	  793.3	  573.3	 4512.0	...
9300997	  793.4	  573.1	 4511.0	...
9300998	  793.4	  572.5	 4508.0	...
9300999	  793.5	  572.0	 4505.0	...
9301000	  793.3	  571.7	 4501.0	...
9301001	  793.0	  571.6	 4500.0	...
9301002	  792.9	  571.5	 4500.0	...
9301003	  793.1	  571.4	 4500.0	...
9301004	  793.2	  571.4	 4503.0	...
9301005	  793.2	  571.5	 4506.0	...
9301006	  793.0	  571.6	 4509.0	...
9301007	  792.9	  571.4	 4509.0	...
9301008	  792.7	  571.0	 4508.0	...
9301009	  793.1	  571.0	 4508.0	...
9301010	  793.6	  571.4	 4507.0	...
9301011	  793.6	  571.8	 4507.0	...
9301012	  793.1	  571.8	 4507.0	...
9301013	  792.6	  571.6	 4507.0	...
9301014	  792.5	  571.3	 4508.0	...
9301015	  792.4	  571.0	 4508.0	...
9301016	  792.4	  571.0	 4508.0	...
9301017	  792.4	  571.0	 4507.0	...
9301018	  792.4	  571.1	 4503.0	...
9301019	  792.5	  571.1	 4501.0	...
9301020	  792.5	  571.1	 4501.0	...
9301021	  792.6	  571.1	 4503.0	...
9301022	  793.0	  571.2	 4507.0	...
9301023	  793.5	  571.2	 4509.0	...
9301024	  793.8	  571.2	 4511.0	...
9301025	  793.9	  571.2	 4511.0	...
9301026	  793.8	  571.5	 4510.0	...
9301027	  793.7	  571.8	 4509.0	...
9301028	  793.6	  571.7	 4508.0	...
9301029	  793.6	  571.2	 4507.0	...
9301030	  793.6	  570.5	 4509.0	...
9301031	  793.5	  570.2	 4512.0	...
9301032	  793.4	  570.4	 4514.0	...
9301033	  793.4	  570.6	 4515.0	...
9301034	  793.5	  570.8	 4515.0	...
9301035	  793.6	  570.9	 4516.0	...
9301036	  793.6	  571.3	 4518.0	...
9301037	  793.6	  571.7	 4519.0	...
9301038	  793.7	  571.6	 4519.0	...
9301039	  793.6	  571.5	 4519.0	...
9301040	  793.6	  571.4	 4519.0	...
9301041	  793.5	  571.4	 4521.0	...
9301042	  793.6	  571.4	 4523.0	...
9301043	  793.7	  571.4	 4524.0	...
9301044	  793.9	  571.3	 4523.0	...
9301045	  794.2	  571.2	 4522.0	...
9301046	  794.4	  571.2	 4521.0	...
9301047	  794.6	  571.1	 4519.0	...
9301048	  794.6	  571.5	 4519.0	...
9301049	  794.6	  571.8	 4520.0	...
9301050	  794.7	  572.1	 4521.0	...
9301051	  794.2	  572.0	 4520.0	...
9301052	  793.7	  571.9	 4518.0	...
9301053	  793.4	  571.7	 4518.0	...
9301054	  793.7	  571.5	 4517.0	...
9301055	  794.0	  571.9	 4516.0	...
9301056	  794.1	  572.4	 4519.0	...
9301057	  794.1	  572.9	 4522.0	...
9301058	  794.1	  572.9	 4525.0	...
9301059	  794.1	  572.7	 4525.0	...
9301060	  794.2	  572.3	 4527.0	...
9301061	  794.1	  571.5	 4529.0	...
9301062	  793.8	  571.0	 4530.0	...
9301063	  793.6	  570.7	 4530.0	...
9301064	  793.5	  570.8	 4532.0	...
9301065	  793.7	  571.2	 4536.0	...
9301066	  793.8	  571.5	 4540.0	...
9301067	  793.8	  571.3	 4544.0	...
9301068	  793.7	  570.8	 4545.0	...
9301069	  794.1	  570.3	 4546.0	...
9301070	  794.4	  570.4	 4546.0	...
9301071	  794.9	  570.7	 4547.0	...
9301072	  794.9	  570.9	 4547.0	...
9301073	  794.8	  571.4	 4546.0	...
9301074	  794.7	  571.7	 4546.0	...
9301075	  794.5	  571.9	 4545.0	...
9301076	  794.6	  571.8	 4548.0	...
9301077	  794.4	  571.0	 4551.0	...
9301078	  794.0	  570.2	 4553.0	...
9301079	  793.6	  569.4	 4549.0	...
9301080	  793.6	  569.4	 4545.0	...
9301081	  793.8	  569.3	 4542.0	...
9301082	  794.0	  569.2	 4542.0	...
9301083	  794.0	  569.0	 4544.0	...
9301084	  794.1	  569.2	 4546.0	...
9301085	  794.1	  569.5	 4549.0	...
9301086	  794.2	  569.8	 4551.0	...
9301087	  794.2	  569.8	 4555.0	...
9301088	  794.1	  569.7	 4560.0	...
9301089	  794.1	  569.6	 4566.0	...
9301090	  794.2	  569.6	 4568.0	...
9301091	  794.5	  569.7	 4566.0	...
9301092	  795.0	  569.8	 4565.0	...
9301093	  795.5	  569.7	 4565.0	...
9301094	  795.3	  569.6	 4567.0	...
9301095	  794.6	  569.5	 4569.0	...
9301096	  794.0	  569.5	 4570.0	...
9301097	  793.7	  570.4	 4569.0	...
9301098	  793.6	  571.3	 4569.0	...
9301099	  793.6	  572.1	 4570.0	...
9301100	  794.2	  571.9	 4574.0	...
9301101	  794.9	  571.6	 4578.0	...
9301102	  795.1	  571.6	 4582.0	...
9301103	  794.6	  571.6	 4580.0	...
9301104	  794.2	  571.7	 4576.0	...
9301105	  794.2	  571.7	 4573.0	...
9301106	  794.3	  571.8	 4572.0	...
9301107	  794.4	  571.8	 4574.0	...
9301108	  794.7	  571.8	 4577.0	...
9301109	  795.0	  571.5	 4578.0	...
9301110	  795.1	  571.3	 4578.0	...
9301111	  794.8	  571.2	 4578.0	...
9301112	  795.0	  571.1	 4579.0	...
9301113	  795.5	  571.0	 4580.0	...
9301114	  795.4	  571.1	 4581.0	...
9301115	  794.8	  571.1	 4581.0	...
9301116	  794.3	  571.0	 4588.0	...
9301117	  794.3	  570.8	 4594.0	...
9301118	  794.3	  570.7	 4598.0	...
9301119	  794.4	  570.7	 4596.0	...
9301120	  794.6	  570.7	 4596.0	...
9301121	  794.8	  571.2	 4598.0	...
9301122	  795.1	  571.8	 4600.0	...
9301123	  795.3	  572.5	 4599.0	...
9301124	  795.3	  572.0	 4600.0	...
9301125	  795.3	  571.3	 4600.0	...
9301126	  795.2	  570.6	 4599.0	...
9301127	  794.9	  570.6	 4600.0	...
9301128	  794.7	  570.6	 4601.0	...
9301129	  794.4	  570.9	 4603.0	...
9301130	  794.3	  571.2	 4602.0	...
9301131	  794.4	  571.5	 4600.0	...
9301132	  794.6	  571.7	 4598.0	...
9301133	  794.8	  572.1	 4602.0	...
9301134	  794.8	  572.7	 4607.0	...
9301135	  794.8	  573.1	 4611.0	...
9301136	  794.8	  573.4	 4611.0	...
9301137	  795.1	  573.5	 4610.0	...
9301138	  795.4	  572.6	 4610.0	...
9301139	  795.7	  571.6	 4610.0	...
9301140	  795.7	  570.6	 4610.0	...
MSG	9301141 0000 _ Number On
9301141	  795.8	  570.6	 4608.0	...
9301142	  795.8	  571.2	 4606.0	...
9301143	  795.8	  571.7	 4607.0	...
9301144	  795.7	  572.5	 4610.0	...
9301145	  795.6	  572.7	 4613.0	...
9301146	  795.6	  573.1	 4613.0	...
9301147	  795.6	  573.2	 4615.0	...
9301148	  795.7	  573.2	 4618.0	...
9301149	  795.7	  573.2	 4623.0	...
9301150	  795.9	  573.2	 4624.0	...
9301151	  796.0	  572.7	 4627.0	...
9301152	  796.0	  572.2	 4629.0	...
9301153	  796.1	  573.0	 4631.0	...
9301154	  796.4	  574.3	 4630.0	...
9301155	  796.7	  575.4	 4628.0	...
9301156	  796.6	  575.1	 4625.0	...
9301157	  796.5	  574.8	 4626.0	...
9301158	  796.4	  574.6	 4628.0	...
9301159	  796.2	  574.4	 4630.0	...
9301160	  796.1	  574.1	 4634.0	...
9301161	  796.4	  573.5	 4639.0	...
9301162	  796.7	  573.0	 4643.0	...
9301163	  797.0	  573.0	 4642.0	...
9301164	  797.1	  573.4	 4639.0	...
9301165	  797.2	  573.5	 4637.0	...
9301166	  797.2	  573.4	 4639.0	...
9301167	  797.2	  573.2	 4637.0	...
9301168	  797.4	  573.2	 4635.0	...
9301169	  797.6	  573.2	 4633.0	...
9301170	  797.7	  573.1	 4636.0	...
9301171	  797.7	  573.0	 4640.0	...
9301172	  797.7	  572.9	 4639.0	...
9301173	  797.5	  572.8	 4635.0	...
9301174	  797.3	  572.7	 4633.0	...
9301175	  797.1	  572.6	 4635.0	...
9301176	  797.0	  572.6	 4637.0	...
9301177	  796.6	  572.5	 4636.0	...
9301178	  796.0	  572.3	 4638.0	...
9301179	  795.5	  572.0	 4639.0	...
9301180	  795.4	  571.8	 4641.0	...
9301181	  795.6	  571.9	 4640.0	...
9301182	  795.9	  572.0	 4638.0	...
9301183	  796.3	  572.1	 4637.0	...
9301184	  796.6	  572.1	 4639.0	...
9301185	  796.7	  572.1	 4643.0	...
9301186	  796.6	  572.2	 4648.0	...
9301187	  796.4	  572.3	 4650.0	...
9301188	  796.2	  572.4	 4651.0	...
9301189	  796.3	  572.5	 4652.0	...
9301190	  796.6	  572.5	 4651.0	...
9301191	  796.9	  572.3	 4650.0	...
9301192	  797.3	  572.2	 4649.0	...
9301193	  797.3	  572.2	 4649.0	...
9301194	  797.3	  572.4	 4649.0	...
9301195	  797.3	  572.8	 4650.0	...
9301196	  797.3	  572.8	 4654.0	...
9301197	  796.9	  572.0	 4657.0	...
9301198	  796.4	  571.2	 4660.0	...
9301199	  796.0	  570.6	 4661.0	...
9301200	  796.5	  570.9	 4662.0	...
9301201	  797.0	  571.1	 4661.0	...
9301202	  797.1	  571.6	 4660.0	...
9301203	  796.8	  571.8	 4658.0	...
9301204	  796.4	  571.9	 4657.0	...
9301205	  796.4	  571.5	 4657.0	...
9301206	  796.3	  571.1	 4657.0	...
9301207	  796.2	  570.8	 4657.0	...
9301208	  796.2	  570.7	 4656.0	...
9301209	  796.1	  570.6	 4657.0	...
9301210	  796.1	  570.6	 4658.0	...
9301211	  795.9	  570.5	 4658.0	...
9301212	  795.8	  570.3	 4657.0	...
9301213	  795.7	  570.1	 4657.0	...
9301214	  796.1	  570.5	 4659.0	...
9301215	  796.5	  571.0	 4661.0	...
9301216	  796.6	  571.0	 4661.0	...
9301217	  796.2	  570.5	 4660.0	...
9301218	  795.7	  570.0	 4658.0	...
9301219	  795.6	  569.9	 4655.0	...
9301220	  795.8	  569.9	 4652.0	...
9301221	  796.1	  570.0	 4651.0	...
9301222	  796.5	  570.9	 4650.0	...
9301223	  796.5	  571.9	 4650.0	...
9301224	  796.7	  572.6	 4650.0	...
9301225	  796.8	  572.6	 4650.0	...
9301226	  797.0	  572.7	 4650.0	...
9301227	  797.0	  572.7	 4650.0	...
9301228	  797.0	  572.6	 4651.0	...
9301229	  796.6	  572.5	 4652.0	...
9301230	  796.3	  572.3	 4652.0	...
9301231	  796.0	  572.5	 4650.0	...
9301232	  796.2	  572.8	 4648.0	...
9301233	  796.2	  573.0	 4647.0	...
9301234	  796.4	  572.5	 4646.0	...
9301235	  796.5	  571.9	 4646.0	...
9301236	  795.8	  571.4	 4645.0	...
9301237	  795.2	  571.3	 4645.0	...
9301238	  794.5	  571.2	 4644.0	...
9301239	  794.7	  571.3	 4644.0	...
9301240	  794.8	  571.3	 4645.0	...
9301241	  794.9	  571.6	 4647.0	...
9301242	  794.9	  572.1	 4649.0	...
9301243	  794.8	  572.6	 4649.0	...
9301244	  794.8	  573.1	 4648.0	...
9301245	  794.6	  573.5	 4647.0	...
9301246	  794.5	  574.0	 4646.0	...
9301247	  794.3	  574.3	 4645.0	...
9301248	  794.2	  574.1	 4643.0	...
9301249	  794.4	  573.8	 4641.0	...
9301250	  794.7	  573.5	 4642.0	...
9301251	  794.4	  573.7	 4642.0	...
9301252	  793.8	  573.0	 4642.0	...
9301253	  792.3	  572.3	 4645.0	...
9301254	  791.5	  571.5	 4649.0	...
EFIX R   9300879	9301254	376	  795.4	  581.6	   4520
SSACC R  9301255
9301255	  790.4	  571.3	 4650.0	...
9301256	  788.7	  571.2	 4649.0	...
9301257	  786.9	  570.6	 4647.0	...
9301258	  784.1	  570.5	 4646.0	...
9301259	  781.4	  570.4	 4646.0	...
9301260	  777.6	  570.8	 4646.0	...
9301261	  774.8	  571.2	 4646.0	...
9301262	  773.3	  570.6	 4644.0	...
ESACC R  9301255	9301262	8	  790.4	  571.3	  773.3	  570.6	   0.36	     48
SFIX R   9301263
9301263	  772.3	  570.0	 4643.0	...
9301264	  771.3	  568.7	 4641.0	...
9301265	  770.5	  568.2	 4640.0	...
9301266	  770.5	  567.5	 4638.0	...
9301267	  771.0	  567.6	 4636.0	...
9301268	  771.5	  567.6	 4635.0	...
9301269	  772.1	  567.7	 4635.0	...
9301270	  772.8	  567.7	 4635.0	...
9301271	  773.9	  567.6	 4634.0	...
9301272	  775.3	  567.1	 4632.0	...
9301273	  776.0	  566.7	 4631.0	...
9301274	  776.6	  566.4	 4630.0	...
9301275	  776.9	  566.6	 4628.0	...
9301276	  777.4	  567.3	 4625.0	...
9301277	  777.8	  568.1	 4623.0	...
9301278	  778.3	  569.2	 4620.0	...
9301279	  778.5	  569.8	 4617.0	...
9301280	  778.7	  570.3	 4614.0	...
9301281	  778.7	  570.4	 4612.0	...
9301282	  778.7	  570.5	 4613.0	...
9301283	  778.7	  570.5	 4613.0	...
9301284	  778.5	  570.3	 4614.0	...
9301285	  778.5	  570.1	 4609.0	...
9301286	  778.5	  569.8	 4604.0	...
9301287	  778.7	  569.8	 4600.0	...
9301288	  778.7	  569.9	 4600.0	...
9301289	  778.5	  570.1	 4600.0	...
9301290	  778.3	  570.2	 4600.0	...
9301291	  778.4	  570.0	 4598.0	...
9301292	  778.4	  569.9	 4597.0	...
9301293	  778.5	  569.9	 4595.0	...
9301294	  778.5	  569.8	 4591.0	...
9301295	  778.5	  569.6	 4588.0	...
9301296	  778.5	  569.7	 4585.0	...
9301297	  778.5	  569.9	 4583.0	...
9301298	  778.4	  570.1	 4582.0	...
9301299	  778.5	  570.1	 4581.0	...
9301300	  778.5	  570.0	 4581.0	...
9301301	  778.6	  569.9	 4583.0	...
9301302	  778.5	  570.0	 4584.0	...
9301303	  778.5	  570.0	 4584.0	...
9301304	  778.4	  570.0	 4583.0	...
9301305	  778.4	  570.1	 4584.0	...
9301306	  778.6	  570.1	 4585.0	...
9301307	  778.8	  570.0	 4587.0	...
9301308	  779.1	  570.4	 4584.0	...
9301309	  779.1	  570.9	 4581.0	...
9301310	  779.1	  571.4	 4578.0	...
9301311	  778.8	  571.3	 4578.0	...
9301312	  778.2	  571.3	 4578.0	...
9301313	  777.7	  571.0	 4578.0	...
9301314	  777.6	  570.8	 4578.0	...
9301315	  777.8	  570.5	 4575.0	...
9301316	  778.1	  570.4	 4572.0	...
9301317	  778.1	  570.4	 4567.0	...
9301318	  778.3	  570.3	 4564.0	...
9301319	  779.0	  570.3	 4562.0	...
9301320	  779.6	  570.2	 4559.0	...
9301321	  780.1	  570.4	 4552.0	...
9301322	  779.9	  570.8	 4546.0	...
9301323	  779.8	  571.2	 4544.0	...
9301324	  779.8	  571.2	 4545.0	...
9301325	  779.8	  571.2	 4545.0	...
9301326	  779.5	  571.2	 4546.0	...
9301327	  779.3	  571.0	 4546.0	...
9301328	  779.2	  570.9	 4545.0	...
9301329	  778.6	  570.7	 4545.0	...
9301330	  778.0	  570.8	 4544.0	...
9301331	  777.9	  570.8	 4543.0	...
9301332	  778.5	  570.8	 4542.0	...
9301333	  779.0	  570.9	 4540.0	...
9301334	  778.9	  571.0	 4537.0	...
9301335	  778.8	  571.1	 4534.0	...
9301336	  778.9	  571.1	 4533.0	...
9301337	  779.0	  571.0	 4529.0	...
9301338	  779.0	  571.0	 4524.0	...
9301339	  778.7	  570.9	 4518.0	...
9301340	  778.3	  570.9	 4516.0	...
9301341	  778.1	  570.5	 4513.0	...
9301342	  778.3	  570.0	 4510.0	...
9301343	  778.6	  569.3	 4509.0	...
9301344	  778.8	  568.8	 4510.0	...
9301345	  778.6	  569.1	 4509.0	...
9301346	  778.5	  569.6	 4508.0	...
9301347	  778.5	  570.1	 4506.0	...
9301348	  778.6	  570.2	 4501.0	...
9301349	  778.6	  570.6	 4496.0	...
9301350	  778.7	  571.0	 4493.0	...
9301351	  778.8	  571.3	 4493.0	...
9301352	  778.9	  571.3	 4494.0	...
9301353	  778.9	  571.3	 4494.0	...
9301354	  778.8	  571.3	 4493.0	...
9301355	  779.0	  571.2	 4492.0	...
9301356	  779.4	  571.0	 4490.0	...
9301357	  779.9	  570.9	 4487.0	...
9301358	  780.1	  570.9	 4484.0	...
9301359	  780.4	  570.9	 4480.0	...
9301360	  780.1	  571.0	 4476.0	...
9301361	  779.6	  571.1	 4472.0	...
9301362	  779.1	  571.2	 4471.0	...
9301363	  779.0	  571.3	 4469.0	...
9301364	  779.2	  571.7	 4466.0	...
9301365	  779.4	  572.2	 4463.0	...
9301366	  779.6	  572.1	 4462.0	...
9301367	  779.5	  571.6	 4460.0	...
9301368	  779.5	  571.6	 4458.0	...
9301369	  779.5	  572.0	 4455.0	...
9301370	  779.6	  572.2	 4454.0	...
9301371	  779.7	  571.8	 4454.0	...
9301372	  780.1	  571.5	 4454.0	...
9301373	  780.4	  571.6	 4453.0	...
9301374	  780.6	  571.7	 4449.0	...
9301375	  780.6	  571.9	 4445.0	...
9301376	  780.6	  572.3	 4442.0	...
9301377	  780.4	  572.6	 4442.0	...
9301378	  780.2	  572.5	 4443.0	...
9301379	  780.0	  572.2	 4442.0	...
9301380	  779.6	  572.1	 4436.0	...
9301381	  779.2	  572.3	 4429.0	...
9301382	  778.9	  572.5	 4423.0	...
9301383	  779.0	  572.7	 4422.0	...
9301384	  779.0	  572.7	 4420.0	...
9301385	  779.0	  572.8	 4420.0	...
9301386	  779.0	  573.1	 4418.0	...
9301387	  779.2	  573.3	 4414.0	...
9301388	  779.4	  573.6	 4410.0	...
9301389	  779.5	  573.5	 4410.0	...
9301390	  779.5	  573.5	 4414.0	...
9301391	  779.6	  573.5	 4416.0	...
9301392	  779.6	  573.4	 4414.0	...
9301393	  779.2	  573.3	 4412.0	...
9301394	  778.8	  573.3	 4409.0	...
9301395	  778.7	  573.4	 4406.0	...
9301396	  779.1	  573.4	 4404.0	...
9301397	  779.4	  573.4	 4402.0	...
9301398	  779.4	  573.4	 4400.0	...
9301399	  779.4	  573.5	 4397.0	...
9301400	  779.5	  573.5	 4395.0	...
9301401	  779.6	  573.5	 4391.0	...
9301402	  779.7	  573.6	 4387.0	...
9301403	  779.7	  573.7	 4384.0	...
9301404	  779.8	  574.2	 4380.0	...
9301405	  780.1	  574.7	 4376.0	...
9301406	  780.3	  575.1	 4373.0	...
9301407	  780.4	  574.9	 4374.0	...
9301408	  780.0	  574.7	 4377.0	...
9301409	  779.7	  574.5	 4379.0	...
9301410	  779.5	  574.3	 4378.0	...
9301411	  779.5	  574.3	 4377.0	...
9301412	  779.6	  574.1	 4374.0	...
9301413	  779.7	  574.0	 4372.0	...
9301414	  779.4	  573.9	 4370.0	...
9301415	  779.0	  574.1	 4369.0	...
9301416	  779.2	  574.7	 4364.0	...
9301417	  779.8	  575.2	 4359.0	...
9301418	  780.7	  575.5	 4355.0	...
9301419	  781.0	  575.3	 4356.0	...
9301420	  781.0	  575.2	 4356.0	...
9301421	  780.7	  575.2	 4355.0	...
9301422	  780.2	  575.2	 4353.0	...
9301423	  780.1	  575.1	 4352.0	...
9301424	  779.9	  574.9	 4353.0	...
9301425	  779.9	  574.9	 4351.0	...
9301426	  779.9	  575.0	 4348.0	...
9301427	  779.8	  575.3	 4346.0	...
9301428	  779.7	  575.5	 4346.0	...
9301429	  779.6	  575.6	 4344.0	...
9301430	  779.6	  576.3	 4338.0	...
9301431	  779.7	  577.0	 4333.0	...
9301432	  779.7	  577.4	 4331.0	...
9301433	  780.1	  576.9	 4330.0	...
9301434	  780.5	  576.5	 4327.0	...
9301435	  780.7	  576.3	 4323.0	...
9301436	  780.3	  576.4	 4321.0	...
9301437	  779.9	  576.6	 4316.0	...
9301438	  779.5	  576.9	 4312.0	...
9301439	  779.4	  577.2	 4306.0	...
9301440	  779.4	  577.6	 4305.0	...
9301441	  779.7	  577.9	 4304.0	...
9301442	  780.3	  578.2	 4304.0	...
9301443	  780.8	  578.1	 4303.0	...
MSG	9301444 0000 _ Number Off
9301444	  781.1	  578.1	 4302.0	...
9301445	  781.1	  578.2	 4300.0	...
9301446	  781.0	  578.6	 4299.0	...
9301447	  780.9	  578.7	 4299.0	...
9301448	  781.0	  578.0	 4300.0	...
9301449	  781.2	  577.3	 4299.0	...
9301450	  781.1	  576.6	 4299.0	...
9301451	  780.8	  576.6	 4299.0	...
9301452	  780.6	  577.1	 4296.0	...
9301453	  780.6	  577.5	 4294.0	...
9301454	  780.7	  578.0	 4290.0	...
9301455	  780.7	  578.1	 4289.0	...
9301456	  780.8	  578.4	 4285.0	...
9301457	  780.9	  578.6	 4282.0	...
9301458	  781.1	  578.9	 4280.0	...
9301459	  781.1	  578.9	 4280.0	...
9301460	  781.1	  579.2	 4281.0	...
9301461	  781.1	  579.5	 4281.0	...
9301462	  781.1	  579.5	 4282.0	...
9301463	  781.1	  578.8	 4283.0	...
9301464	  781.1	  578.1	 4282.0	...
9301465	  781.3	  577.9	 4278.0	...
9301466	  781.5	  578.1	 4274.0	...
9301467	  781.5	  578.0	 4271.0	...
9301468	  781.6	  577.7	 4267.0	...
9301469	  781.7	  578.1	 4262.0	...
9301470	  781.7	  578.8	 4259.0	...
9301471	  781.7	  579.4	 4259.0	...
9301472	  781.6	  579.4	 4259.0	...
9301473	  781.4	  579.2	 4258.0	...
9301474	  781.4	  579.0	 4257.0	...
9301475	  781.5	  579.2	 4255.0	...
9301476	  781.6	  579.6	 4253.0	...
9301477	  781.8	  580.1	 4253.0	...
9301478	  782.0	  580.2	 4252.0	...
9301479	  782.1	  580.4	 4251.0	...
9301480	  782.0	  580.6	 4249.0	...
9301481	  782.0	  580.6	 4248.0	...
9301482	  782.0	  580.7	 4246.0	...
9301483	  781.8	  580.7	 4244.0	...
9301484	  781.7	  580.8	 4242.0	...
9301485	  781.4	  581.0	 4238.0	...
9301486	  781.3	  581.1	 4234.0	...
9301487	  781.4	  581.3	 4230.0	...
9301488	  781.7	  581.4	 4229.0	...
9301489	  782.1	  581.5	 4228.0	...
9301490	  782.1	  581.4	 4224.0	...
9301491	  782.1	  581.2	 4222.0	...
9301492	  782.0	  581.0	 4218.0	...
9301493	  782.0	  580.8	 4217.0	...
9301494	  782.2	  580.7	 4213.0	...
9301495	  782.7	  580.6	 4210.0	...
9301496	  784.0	  580.3	 4208.0	...
9301497	  785.4	  580.2	 4207.0	...
9301498	  787.7	  579.9	 4207.0	...
9301499	  789.8	  579.8	 4204.0	...
9301500	  791.4	  579.6	 4201.0	...
9301501	  793.0	  579.5	 4197.0	...
9301502	  795.0	  579.6	 4194.0	...
9301503	  797.3	  579.8	 4192.0	...
9301504	  798.8	  580.1	 4192.0	...
9301505	  799.3	  580.4	 4192.0	...
9301506	  799.6	  580.5	 4190.0	...
9301507	  799.8	  580.8	 4189.0	...
9301508	  799.9	  581.0	 4188.0	...
9301509	  799.9	  581.3	 4188.0	...
9301510	  798.7	  581.6	 4188.0	...
9301511	  797.2	  581.3	 4186.0	...
9301512	  795.7	  581.0	 4182.0	...
9301513	  795.1	  580.5	 4178.0	...
9301514	  794.6	  580.6	 4176.0	...
9301515	  794.1	  580.8	 4176.0	...
9301516	  793.8	  581.1	 4176.0	...
9301517	  793.6	  581.4	 4176.0	...
9301518	  793.6	  581.7	 4176.0	...
9301519	  793.7	  581.8	 4176.0	...
9301520	  793.7	  581.8	 4171.0	...
9301521	  793.7	  581.6	 4167.0	...
9301522	  793.6	  581.3	 4161.0	...
9301523	  793.6	  581.0	 4161.0	...
9301524	  793.4	  581.0	 4160.0	...
9301525	  793.4	  580.9	 4160.0	...
9301526	  793.4	  580.9	 4160.0	...
9301527	  793.6	  581.4	 4160.0	...
9301528	  793.8	  581.9	 4160.0	...
9301529	  793.5	  582.5	 4160.0	...
9301530	  793.1	  582.5	 4160.0	...
9301531	  792.8	  582.7	 4159.0	...
9301532	  792.9	  582.7	 4158.0	...
9301533	  793.1	  582.9	 4154.0	...
9301534	  793.2	  583.1	 4151.0	...
9301535	  793.2	  583.4	 4148.0	...
9301536	  793.3	  583.5	 4150.0	...
9301537	  793.6	  583.2	 4151.0	...
9301538	  794.0	  582.8	 4152.0	...
9301539	  794.3	  582.4	 4151.0	...
9301540	  794.1	  582.5	 4151.0	...
9301541	  793.7	  582.8	 4146.0	...
9301542	  793.3	  582.9	 4142.0	...
9301543	  793.3	  582.9	 4137.0	...
9301544	  793.3	  582.8	 4137.0	...
9301545	  793.3	  583.1	 4137.0	...
9301546	  793.3	  583.4	 4133.0	...
9301547	  793.3	  583.8	 4130.0	...
9301548	  793.5	  583.9	 4127.0	...
9301549	  793.7	  583.7	 4127.0	...
9301550	  793.9	  583.5	 4126.0	...
9301551	  793.8	  583.3	 4124.0	...
9301552	  793.7	  583.4	 4122.0	...
9301553	  793.7	  583.4	 4121.0	...
9301554	  793.9	  583.9	 4121.0	...
9301555	  794.2	  584.4	 4121.0	...
9301556	  794.2	  584.8	 4120.0	...
9301557	  794.0	  584.5	 4118.0	...
9301558	  793.7	  584.2	 4115.0	...
9301559	  793.8	  584.0	 4112.0	...
9301560	  794.0	  584.0	 4109.0	...
9301561	  794.1	  583.9	 4108.0	...
9301562	  794.3	  583.8	 4109.0	...
9301563	  794.3	  583.6	 4110.0	...
9301564	  794.3	  583.3	 4110.0	...
9301565	  794.5	  582.8	 4108.0	...
9301566	  794.7	  582.6	 4107.0	...
9301567	  795.0	  582.5	 4104.0	...
9301568	  795.0	  582.8	 4102.0	...
9301569	  795.0	  583.2	 4099.0	...
9301570	  795.1	  583.5	 4099.0	...
9301571	  795.2	  583.8	 4099.0	...
9301572	  795.3	  584.0	 4099.0	...
9301573	  795.4	  584.4	 4098.0	...
9301574	  795.4	  584.6	 4094.0	...
9301575	  795.4	  584.3	 4092.0	...
9301576	  795.0	  583.8	 4090.0	...
9301577	  794.7	  583.2	 4090.0	...
9301578	  794.4	  583.1	 4090.0	...
9301579	  794.5	  583.2	 4089.0	...
9301580	  794.8	  583.7	 4088.0	...
9301581	  795.0	  584.0	 4087.0	...
9301582	  795.3	  584.1	 4086.0	...
9301583	  795.3	  584.0	 4085.0	...
9301584	  795.0	  584.0	 4084.0	...
9301585	  794.6	  584.3	 4084.0	...
9301586	  794.4	  584.6	 4082.0	...
9301587	  794.7	  584.7	 4080.0	...
9301588	  795.0	  584.7	 4077.0	...
9301589	  794.6	  584.7	 4075.0	...
9301590	  794.2	  584.8	 4074.0	...
9301591	  794.2	  584.8	 4073.0	...
9301592	  794.6	  584.9	 4073.0	...
9301593	  795.0	  584.9	 4073.0	...
9301594	  795.3	  584.9	 4074.0	...
9301595	  795.6	  584.7	 4076.0	...
9301596	  795.9	  584.5	 4075.0	...
9301597	  795.7	  584.4	 4069.0	...
9301598	  795.6	  584.4	 4063.0	...
9301599	  795.8	  584.5	 4061.0	...
9301600	  796.2	  584.9	 4061.0	...
9301601	  796.6	  585.2	 4061.0	...
9301602	  796.3	  585.6	 4061.0	...
9301603	  796.0	  585.9	 4060.0	...
9301604	  795.6	  586.0	 4061.0	...
9301605	  795.6	  585.7	 4061.0	...
9301606	  795.6	  585.5	 4062.0	...
9301607	  795.5	  585.3	 4063.0	...
9301608	  795.6	  585.3	 4061.0	...
9301609	  795.7	  585.3	 4058.0	...
9301610	  795.9	  585.3	 4054.0	...
9301611	  795.9	  585.4	 4054.0	...
9301612	  795.8	  585.5	 4054.0	...
9301613	  795.7	  585.6	 4054.0	...
9301614	  795.6	  585.7	 4054.0	...
9301615	  795.5	  585.9	 4054.0	...
9301616	  795.2	  586.4	 4054.0	...
9301617	  794.9	  586.8	 4054.0	...
9301618	  795.1	  587.1	 4054.0	...
9301619	  795.4	  587.2	 4051.0	...
9301620	  795.8	  587.4	 4048.0	...
9301621	  795.9	  587.6	 4045.0	...
9301622	  795.9	  587.7	 4044.0	...
9301623	  796.0	  587.6	 4043.0	...
9301624	  796.0	  587.4	 4047.0	...
9301625	  796.0	  586.7	 4051.0	...
9301626	  795.9	  586.0	 4054.0	...
9301627	  795.8	  585.8	 4052.0	...
9301628	  795.7	  586.0	 4049.0	...
9301629	  795.7	  586.6	 4046.0	...
9301630	  795.7	  586.9	 4048.0	...
9301631	  795.7	  587.2	 4050.0	...
9301632	  795.8	  587.1	 4052.0	...
9301633	  795.9	  587.0	 4052.0	...
9301634	  796.1	  587.0	 4050.0	...
9301635	  796.3	  587.0	 4046.0	...
9301636	  796.4	  587.0	 4040.0	...
9301637	  796.5	  587.3	 4036.0	...
9301638	  796.4	  587.4	 4036.0	...
9301639	  796.3	  587.4	 4040.0	...
9301640	  796.3	  587.3	 4041.0	...
9301641	  796.3	  587.2	 4038.0	...
9301642	  796.1	  587.1	 4035.0	...
9301643	  796.0	  587.1	 4036.0	...
9301644	  795.9	  587.1	 4035.0	...
MSG	9301645 0000 _ Number On
9301645	  795.8	  586.8	 4034.0	...
9301646	  795.9	  586.6	 4033.0	...
9301647	  796.0	  586.4	 4032.0	...
9301648	  796.0	  586.4	 4032.0	...
9301649	  795.8	  586.3	 4032.0	...
9301650	  795.7	  586.2	 4032.0	...
9301651	  795.7	  586.6	 4031.0	...
9301652	  795.9	  587.2	 4029.0	...
9301653	  795.9	  587.3	 4030.0	...
9301654	  795.8	  586.9	 4031.0	...
9301655	  795.6	  586.6	 4033.0	...
9301656	  795.5	  587.0	 4033.0	...
9301657	  795.5	  587.4	 4030.0	...
9301658	  795.6	  587.7	 4026.0	...
9301659	  795.7	  587.6	 4022.0	...
9301660	  795.8	  587.4	 4022.0	...
9301661	  795.8	  587.1	 4024.0	...
9301662	  795.8	  587.1	 4027.0	...
9301663	  795.9	  587.4	 4029.0	...
9301664	  796.5	  587.6	 4029.0	...
9301665	  797.2	  587.7	 4029.0	...
9301666	  797.6	  587.6	 4029.0	...
9301667	  797.2	  587.5	 4029.0	...
9301668	  796.8	  587.5	 4030.0	...
9301669	  796.2	  587.5	 4029.0	...
9301670	  795.9	  587.5	 4029.0	...
9301671	  795.6	  587.6	 4028.0	...
9301672	  795.5	  587.3	 4028.0	...
9301673	  795.7	  587.1	 4028.0	...
9301674	  796.0	  587.0	 4028.0	...
9301675	  796.2	  587.4	 4029.0	...
9301676	  796.4	  587.8	 4025.0	...
9301677	  796.4	  588.0	 4020.0	...
9301678	  796.4	  588.1	 4019.0	...
9301679	  796.7	  588.2	 4022.0	...
9301680	  797.1	  588.3	 4024.0	...
9301681	  797.6	  588.3	 4022.0	...
9301682	  797.6	  588.2	 4019.0	...
9301683	  797.3	  588.3	 4018.0	...
9301684	  797.0	  588.3	 4016.0	...
9301685	  796.8	  588.4	 4015.0	...
9301686	  796.5	  588.5	 4012.0	...
9301687	  796.3	  588.6	 4011.0	...
9301688	  796.4	  588.6	 4011.0	...
9301689	  796.8	  588.1	 4012.0	...
9301690	  797.0	  587.6	 4014.0	...
9301691	  796.9	  587.3	 4012.0	...
9301692	  796.9	  587.6	 4009.0	...
9301693	  796.9	  587.6	 4008.0	...
9301694	  796.9	  587.2	 4010.0	...
9301695	  796.9	  586.9	 4012.0	...
9301696	  797.0	  586.7	 4011.0	...
9301697	  797.1	  586.6	 4009.0	...
9301698	  797.3	  587.5	 4009.0	...
9301699	  797.4	  588.4	 4010.0	...
9301700	  797.5	  588.7	 4011.0	...
9301701	  797.5	  588.1	 4009.0	...
9301702	  797.4	  587.5	 4008.0	...
9301703	  797.4	  587.5	 4009.0	...
9301704	  797.4	  587.5	 4009.0	...
9301705	  797.3	  587.2	 4010.0	...
9301706	  797.3	  586.8	 4010.0	...
9301707	  797.3	  586.5	 4007.0	...
9301708	  797.4	  587.0	 4004.0	...
9301709	  797.6	  587.2	 4000.0	...
9301710	  797.8	  587.4	 4000.0	...
9301711	  798.0	  587.3	 4002.0	...
9301712	  798.0	  587.5	 4003.0	...
9301713	  797.9	  587.6	 4003.0	...
9301714	  797.8	  587.6	 4002.0	...
9301715	  797.7	  587.6	 4001.0	...
9301716	  797.6	  587.7	 4001.0	...
9301717	  797.6	  587.7	 4002.0	...
9301718	  797.6	  587.7	 4004.0	...
9301719	  797.5	  587.0	 4006.0	...
9301720	  797.3	  586.3	 4006.0	...
9301721	  797.4	  585.6	 4004.0	...
9301722	  797.1	  585.8	 4002.0	...
9301723	  796.9	  586.6	 4002.0	...
9301724	  797.1	  587.3	 4001.0	...
9301725	  797.4	  587.8	 3999.0	...
9301726	  797.6	  587.8	 3997.0	...
9301727	  797.3	  587.8	 3995.0	...
9301728	  797.2	  587.9	 3994.0	...
9301729	  797.6	  588.0	 3992.0	...
9301730	  798.1	  588.0	 3991.0	...
9301731	  798.2	  587.8	 3994.0	...
9301732	  797.8	  587.5	 3997.0	...
9301733	  797.5	  587.2	 3998.0	...
9301734	  797.7	  587.1	 3996.0	...
9301735	  798.0	  587.0	 3993.0	...
9301736	  798.3	  587.3	 3993.0	...
9301737	  798.7	  587.6	 3993.0	...
9301738	  799.1	  587.9	 3994.0	...
9301739	  799.3	  587.8	 3993.0	...
9301740	  799.4	  587.8	 3992.0	...
9301741	  799.4	  587.8	 3990.0	...
9301742	  799.1	  587.6	 3988.0	...
9301743	  798.9	  587.5	 3986.0	...
9301744	  798.8	  587.8	 3987.0	...
9301745	  798.5	  588.3	 3990.0	...
9301746	  798.1	  588.4	 3991.0	...
9301747	  797.9	  588.1	 3991.0	...
9301748	  798.0	  587.7	 3991.0	...
9301749	  798.3	  587.6	 3992.0	...
9301750	  798.5	  588.0	 3993.0	...
9301751	  798.8	  588.4	 3993.0	...
9301752	  798.9	  588.7	 3993.0	...
9301753	  798.5	  588.6	 3992.0	...
9301754	  798.1	  588.4	 3994.0	...
9301755	  798.3	  588.3	 3995.0	...
9301756	  798.8	  588.2	 3992.0	...
9301757	  799.3	  588.0	 3987.0	...
9301758	  799.2	  588.1	 3982.0	...
9301759	  799.1	  588.3	 3984.0	...
9301760	  799.0	  588.6	 3986.0	...
9301761	  798.7	  588.9	 3989.0	...
9301762	  798.4	  589.1	 3991.0	...
9301763	  798.2	  589.0	 3989.0	...
9301764	  798.2	  588.6	 3986.0	...
9301765	  798.6	  588.1	 3982.0	...
9301766	  799.0	  588.2	 3981.0	...
9301767	  799.4	  588.6	 3981.0	...
9301768	  799.4	  589.0	 3982.0	...
9301769	  799.3	  588.9	 3984.0	...
9301770	  798.8	  588.9	 3985.0	...
9301771	  798.3	  589.2	 3983.0	...
9301772	  798.2	  589.6	 3981.0	...
9301773	  798.7	  590.0	 3980.0	...
9301774	  798.7	  590.1	 3981.0	...
9301775	  798.2	  589.9	 3985.0	...
9301776	  798.0	  589.7	 3990.0	...
9301777	  798.3	  589.5	 3992.0	...
9301778	  798.5	  589.2	 3991.0	...
9301779	  798.3	  588.8	 3991.0	...
9301780	  798.2	  588.5	 3992.0	...
9301781	  798.3	  588.2	 3991.0	...
9301782	  798.3	  588.0	 3987.0	...
9301783	  798.2	  588.1	 3984.0	...
9301784	  798.3	  588.5	 3982.0	...
9301785	  798.3	  588.8	 3983.0	...
9301786	  798.3	  589.0	 3985.0	...
9301787	  798.2	  589.0	 3985.0	...
9301788	  798.1	  589.1	 3983.0	...
9301789	  798.5	  589.2	 3981.0	...
9301790	  798.8	  589.2	 3979.0	...
9301791	  799.1	  589.1	 3977.0	...
9301792	  799.2	  589.1	 3976.0	...
9301793	  799.2	  588.9	 3977.0	...
9301794	  799.0	  588.8	 3978.0	...
9301795	  798.5	  588.7	 3978.0	...
9301796	  798.0	  588.7	 3979.0	...
9301797	  798.1	  588.3	 3979.0	...
9301798	  798.3	  587.9	 3980.0	...
9301799	  798.4	  587.7	 3981.0	...
9301800	  798.3	  588.2	 3982.0	...
9301801	  798.5	  588.9	 3982.0	...
9301802	  798.8	  589.4	 3979.0	...
9301803	  799.2	  589.7	 3977.0	...
9301804	  799.2	  589.7	 3976.0	...
9301805	  799.3	  589.7	 3977.0	...
9301806	  799.3	  589.8	 3976.0	...
9301807	  799.4	  590.0	 3976.0	...
9301808	  799.2	  590.2	 3975.0	...
9301809	  799.0	  590.4	 3975.0	...
9301810	  798.8	  590.4	 3976.0	...
9301811	  799.0	  590.0	 3977.0	...
9301812	  799.3	  589.7	 3977.0	...
9301813	  799.5	  589.4	 3980.0	...
9301814	  799.5	  589.2	 3982.0	...
9301815	  799.5	  589.2	 3982.0	...
9301816	  799.5	  589.2	 3979.0	...
9301817	  799.5	  589.2	 3975.0	...
9301818	  799.5	  589.6	 3974.0	...
9301819	  799.6	  589.9	 3974.0	...
9301820	  799.7	  590.0	 3974.0	...
9301821	  799.4	  589.6	 3975.0	...
9301822	  799.2	  589.0	 3977.0	...
9301823	  799.1	  588.8	 3980.0	...
9301824	  799.2	  589.0	 3981.0	...
9301825	  799.3	  589.5	 3982.0	...
9301826	  799.4	  590.0	 3983.0	...
9301827	  799.5	  589.9	 3982.0	...
9301828	  799.3	  589.8	 3980.0	...
9301829	  798.8	  589.5	 3978.0	...
9301830	  798.4	  589.1	 3977.0	...
9301831	  798.4	  588.8	 3979.0	...
9301832	  798.4	  588.9	 3980.0	...
9301833	  798.4	  589.0	 3982.0	...
9301834	  798.2	  589.1	 3975.0	...
9301835	  798.1	  589.2	 3969.0	...
9301836	  798.5	  589.3	 3964.0	...
9301837	  799.0	  589.0	 3966.0	...
9301838	  799.3	  588.8	 3969.0	...
9301839	  799.2	  588.7	 3972.0	...
9301840	  798.6	  588.9	 3974.0	...
9301841	  798.2	  589.2	 3976.0	...
9301842	  798.0	  589.2	 3976.0	...
9301843	  798.2	  589.2	 3975.0	...
9301844	  798.3	  589.3	 3975.0	...
9301845	  798.3	  589.8	 3976.0	...
9301846	  798.3	  590.3	 3980.0	...
9301847	  798.4	  590.6	 3983.0	...
9301848	  798.7	  590.6	 3986.0	...
9301849	  799.1	  590.5	 3987.0	...
9301850	  799.5	  590.4	 3987.0	...
9301851	  799.7	  590.4	 3987.0	...
9301852	  799.7	  590.4	 3988.0	...
9301853	  799.6	  590.2	 3988.0	...
9301854	  799.4	  589.9	 3988.0	...
9301855	  799.4	  589.7	 3986.0	...
9301856	  799.5	  589.6	 3985.0	...
9301857	  799.5	  589.4	 3983.0	...
9301858	  799.6	  589.1	 3984.0	...
9301859	  799.6	  588.9	 3988.0	...
9301860	  799.6	  588.8	 3993.0	...
9301861	  799.5	  589.1	 3997.0	...
9301862	  799.3	  589.5	 3997.0	...
9301863	  798.9	  590.0	 3996.0	...
9301864	  798.6	  590.0	 3996.0	...
9301865	  798.3	  589.8	 3997.0	...
9301866	  798.1	  589.6	 3997.0	...
9301867	  798.0	  589.4	 3996.0	...
9301868	  798.3	  589.4	 3994.0	...
9301869	  798.7	  589.3	 3993.0	...
9301870	  799.1	  589.0	 3993.0	...
9301871	  799.2	  588.9	 3992.0	...
9301872	  799.3	  589.1	 3991.0	...
9301873	  799.2	  589.5	 3989.0	...
9301874	  799.0	  589.7	 3988.0	...
9301875	  798.9	  589.5	 3989.0	...
9301876	  798.8	  589.3	 3991.0	...
9301877	  798.8	  589.1	 3995.0	...
9301878	  798.9	  588.9	 3997.0	...
9301879	  799.0	  588.6	 3999.0	...
9301880	  799.0	  588.5	 3995.0	...
9301881	  798.9	  588.7	 3992.0	...
9301882	  798.6	  589.0	 3991.0	...
9301883	  798.5	  589.4	 3993.0	...
9301884	  798.4	  589.0	 3994.0	...
9301885	  798.3	  588.6	 3994.0	...
9301886	  798.5	  588.8	 3994.0	...
9301887	  798.7	  589.5	 3995.0	...
9301888	  798.9	  590.2	 3994.0	...
9301889	  799.0	  590.2	 3993.0	...
9301890	  799.2	  589.9	 3993.0	...
9301891	  799.0	  589.5	 3993.0	...
9301892	  798.6	  589.3	 3996.0	...
9301893	  798.5	  589.4	 3999.0	...
9301894	  798.7	  589.3	 4001.0	...
9301895	  798.9	  589.1	 4002.0	...
9301896	  798.9	  588.7	 4001.0	...
9301897	  799.0	  588.5	 3998.0	...
9301898	  799.0	  588.2	 3995.0	...
9301899	  799.2	  588.2	 3993.0	...
9301900	  799.4	  588.1	 3994.0	...
9301901	  799.0	  588.1	 3996.0	...
9301902	  798.5	  588.2	 3995.0	...
9301903	  798.0	  588.2	 3994.0	...
9301904	  798.1	  588.3	 3993.0	...
9301905	  798.3	  588.4	 3993.0	...
9301906	  798.4	  588.4	 3994.0	...
9301907	  798.9	  588.3	 3995.0	...
9301908	  799.4	  588.3	 3995.0	...
9301909	  799.8	  588.3	 3993.0	...
9301910	  799.4	  588.3	 3993.0	...
9301911	  799.0	  588.2	 3995.0	...
9301912	  798.7	  588.4	 3998.0	...
9301913	  798.6	  588.8	 4001.0	...
9301914	  798.6	  589.1	 4004.0	...
9301915	  798.5	  589.0	 4006.0	...
9301916	  798.5	  589.1	 4009.0	...
9301917	  798.7	  589.3	 4008.0	...
9301918	  798.9	  589.6	 4006.0	...
9301919	  799.1	  589.7	 4003.0	...
9301920	  799.1	  589.8	 4001.0	...
9301921	  799.1	  589.8	 4005.0	...
9301922	  799.0	  589.7	 4009.0	...
9301923	  799.0	  589.5	 4014.0	...
9301924	  799.0	  589.6	 4015.0	...
9301925	  799.0	  589.7	 4015.0	...
9301926	  799.0	  589.7	 4014.0	...
9301927	  799.0	  589.5	 4013.0	...
9301928	  798.7	  589.1	 4012.0	...
9301929	  798.5	  588.8	 4011.0	...
9301930	  798.4	  589.0	 4011.0	...
9301931	  798.4	  589.3	 4009.0	...
9301932	  798.6	  589.3	 4008.0	...
9301933	  798.7	  589.3	 4010.0	...
9301934	  798.9	  589.2	 4013.0	...
9301935	  798.9	  589.3	 4017.0	...
9301936	  799.0	  589.2	 4015.0	...
9301937	  799.1	  589.3	 4014.0	...
9301938	  799.2	  589.5	 4015.0	...
9301939	  799.6	  589.8	 4018.0	...
9301940	  800.0	  589.8	 4021.0	...
9301941	  799.9	  590.0	 4022.0	...
9301942	  799.4	  590.0	 4022.0	...
9301943	  798.7	  589.9	 4023.0	...
9301944	  798.6	  589.6	 4023.0	...
9301945	  798.5	  589.2	 4024.0	...
9301946	  798.5	  588.8	 4024.0	...
9301947	  798.4	  588.8	 4025.0	...
9301948	  798.4	  589.0	 4026.0	...
9301949	  798.4	  589.2	 4026.0	...
9301950	  798.4	  589.3	 4026.0	...
9301951	  798.4	  589.3	 4028.0	...
9301952	  798.3	  589.2	 4032.0	...
9301953	  798.2	  589.1	 4036.0	...
9301954	  798.4	  589.0	 4039.0	...
9301955	  798.7	  589.1	 4039.0	...
9301956	  799.0	  589.2	 4039.0	...
9301957	  799.0	  589.4	 4037.0	...
MSG	9301958 0000 _ Number Off
9301958	  799.0	  589.4	 4036.0	...
9301959	  798.9	  589.4	 4036.0	...
9301960	  798.6	  589.4	 4035.0	...
9301961	  798.3	  589.4	 4034.0	...
9301962	  798.0	  589.4	 4033.0	...
9301963	  797.8	  589.3	 4031.0	...
9301964	  797.8	  589.4	 4030.0	...
9301965	  797.9	  589.4	 4029.0	...
9301966	  798.1	  589.4	 4033.0	...
9301967	  798.4	  589.4	 4037.0	...
9301968	  798.6	  589.3	 4042.0	...
9301969	  798.6	  589.3	 4043.0	...
9301970	  798.6	  589.3	 4042.0	...
9301971	  798.9	  589.3	 4042.0	...
9301972	  799.1	  589.4	 4043.0	...
9301973	  799.3	  589.4	 4043.0	...
9301974	  799.4	  589.5	 4046.0	...
9301975	  799.5	  589.3	 4048.0	...
9301976	  799.7	  589.1	 4051.0	...
9301977	  799.8	  588.4	 4050.0	...
9301978	  799.6	  588.0	 4051.0	...
9301979	  799.3	  587.6	 4054.0	...
9301980	  799.1	  587.6	 4056.0	...
9301981	  799.1	  587.7	 4057.0	...
9301982	  799.1	  587.9	 4057.0	...
9301983	  799.0	  588.1	 4056.0	...
9301984	  799.0	  588.3	 4055.0	...
9301985	  799.1	  588.4	 4055.0	...
9301986	  799.1	  588.5	 4056.0	...
9301987	  799.0	  588.6	 4056.0	...
9301988	  798.9	  588.9	 4055.0	...
9301989	  799.1	  589.1	 4054.0	...
9301990	  799.4	  589.3	 4054.0	...
9301991	  799.6	  589.4	 4056.0	...
9301992	  799.4	  589.5	 4057.0	...
9301993	  799.2	  589.4	 4057.0	...
9301994	  799.1	  589.1	 4056.0	...
9301995	  799.2	  588.7	 4057.0	...
9301996	  799.2	  588.4	 4058.0	...
9301997	  799.2	  588.2	 4059.0	...
9301998	  799.1	  588.0	 4061.0	...
9301999	  799.1	  587.9	 4063.0	...
9302000	  798.5	  587.9	 4065.0	...
9302001	  798.0	  587.9	 4065.0	...
9302002	  797.5	  587.8	 4065.0	...
9302003	  797.5	  587.8	 4064.0	...
9302004	  797.8	  587.7	 4063.0	...
9302005	  798.0	  587.8	 4063.0	...
9302006	  798.2	  587.9	 4064.0	...
9302007	  798.2	  588.1	 4065.0	...
9302008	  798.2	  588.0	 4067.0	...
9302009	  798.0	  587.5	 4068.0	...
9302010	  797.8	  587.0	 4069.0	...
9302011	  797.7	  586.6	 4069.0	...
9302012	  797.9	  586.7	 4068.0	...
9302013	  798.0	  587.0	 4068.0	...
9302014	  797.9	  587.1	 4069.0	...
9302015	  798.0	  587.1	 4070.0	...
9302016	  797.9	  587.0	 4070.0	...
9302017	  797.7	  587.2	 4069.0	...
9302018	  797.6	  587.6	 4067.0	...
9302019	  797.6	  588.0	 4067.0	...
9302020	  797.7	  588.3	 4066.0	...
9302021	  797.8	  588.3	 4065.0	...
9302022	  797.9	  588.3	 4065.0	...
9302023	  798.0	  588.2	 4066.0	...
9302024	  797.9	  588.1	 4066.0	...
9302025	  797.8	  588.0	 4065.0	...
9302026	  797.7	  588.1	 4064.0	...
9302027	  797.6	  588.3	 4064.0	...
9302028	  797.5	  588.5	 4065.0	...
9302029	  797.4	  588.5	 4067.0	...
9302030	  797.3	  588.5	 4070.0	...
9302031	  797.3	  588.4	 4072.0	...
9302032	  797.2	  588.4	 4073.0	...
9302033	  797.1	  588.2	 4073.0	...
9302034	  796.7	  588.0	 4073.0	...
9302035	  796.4	  588.2	 4073.0	...
9302036	  796.7	  588.5	 4077.0	...
9302037	  797.2	  588.8	 4082.0	...
9302038	  797.6	  588.6	 4086.0	...
9302039	  797.5	  588.7	 4085.0	...
9302040	  797.3	  588.9	 4085.0	...
9302041	  797.3	  589.0	 4085.0	...
9302042	  797.2	  589.0	 4083.0	...
9302043	  797.2	  588.4	 4080.0	...
9302044	  797.3	  587.9	 4077.0	...
9302045	  797.4	  587.5	 4077.0	...
9302046	  797.4	  587.9	 4077.0	...
9302047	  797.3	  588.2	 4079.0	...
9302048	  797.2	  588.4	 4081.0	...
9302049	  797.4	  588.2	 4083.0	...
9302050	  797.5	  588.0	 4083.0	...
9302051	  797.3	  587.9	 4084.0	...
9302052	  797.0	  587.6	 4085.0	...
9302053	  796.7	  587.4	 4085.0	...
9302054	  796.6	  586.9	 4085.0	...
9302055	  796.6	  586.7	 4088.0	...
9302056	  796.8	  587.0	 4090.0	...
9302057	  797.1	  587.8	 4091.0	...
9302058	  797.3	  588.5	 4093.0	...
9302059	  797.2	  588.6	 4094.0	...
9302060	  797.2	  588.5	 4096.0	...
9302061	  797.2	  588.4	 4096.0	...
9302062	  797.3	  588.4	 4092.0	...
9302063	  797.4	  588.4	 4087.0	...
9302064	  797.5	  588.4	 4084.0	...
9302065	  797.7	  588.4	 4087.0	...
9302066	  797.8	  588.4	 4089.0	...
9302067	  797.9	  588.4	 4089.0	...
9302068	  797.9	  588.4	 4087.0	...
9302069	  797.4	  588.4	 4085.0	...
9302070	  796.9	  588.4	 4082.0	...
9302071	  796.5	  588.5	 4086.0	...
9302072	  796.8	  588.6	 4090.0	...
9302073	  797.1	  588.6	 4094.0	...
9302074	  797.2	  588.7	 4093.0	...
9302075	  797.3	  588.7	 4097.0	...
9302076	  797.4	  588.7	 4101.0	...
9302077	  797.6	  588.6	 4102.0	...
9302078	  797.7	  588.8	 4100.0	...
9302079	  797.8	  588.9	 4097.0	...
9302080	  797.9	  588.9	 4097.0	...
9302081	  797.5	  588.7	 4097.0	...
9302082	  796.7	  588.4	 4098.0	...
9302083	  796.0	  588.3	 4101.0	...
9302084	  795.7	  588.3	 4103.0	...
9302085	  796.0	  588.4	 4104.0	...
9302086	  796.3	  588.5	 4103.0	...
9302087	  796.5	  588.5	 4100.0	...
9302088	  796.4	  588.4	 4099.0	...
9302089	  796.3	  588.3	 4102.0	...
9302090	  796.3	  588.3	 4104.0	...
9302091	  796.4	  588.4	 4107.0	...
9302092	  796.5	  588.4	 4112.0	...
9302093	  796.8	  588.3	 4117.0	...
9302094	  797.0	  588.2	 4121.0	...
9302095	  797.2	  588.4	 4120.0	...
9302096	  797.3	  588.5	 4119.0	...
9302097	  797.1	  588.7	 4117.0	...
9302098	  796.7	  588.5	 4118.0	...
9302099	  796.2	  588.3	 4120.0	...
9302100	  795.9	  588.1	 4122.0	...
9302101	  795.7	  588.2	 4122.0	...
9302102	  795.5	  588.4	 4121.0	...
9302103	  795.4	  588.6	 4120.0	...
9302104	  795.6	  588.4	 4120.0	...
9302105	  795.7	  588.3	 4122.0	...
9302106	  795.8	  588.2	 4124.0	...
9302107	  795.7	  588.2	 4124.0	...
9302108	  795.7	  588.2	 4123.0	...
9302109	  795.7	  588.2	 4122.0	...
9302110	  795.7	  588.0	 4122.0	...
9302111	  795.8	  587.8	 4123.0	...
9302112	  795.8	  587.6	 4124.0	...
9302113	  795.8	  587.5	 4122.0	...
9302114	  795.3	  587.5	 4121.0	...
9302115	  794.8	  587.7	 4119.0	...
9302116	  794.9	  587.9	 4119.0	...
9302117	  795.5	  588.0	 4119.0	...
9302118	  796.1	  588.1	 4119.0	...
9302119	  796.1	  588.2	 4119.0	...
9302120	  796.2	  588.2	 4121.0	...
9302121	  796.1	  588.0	 4122.0	...
9302122	  796.1	  587.8	 4124.0	...
9302123	  796.0	  587.9	 4124.0	...
9302124	  795.9	  588.0	 4123.0	...
9302125	  795.9	  588.0	 4123.0	...
9302126	  796.0	  588.4	 4124.0	...
9302127	  796.0	  588.7	 4125.0	...
9302128	  796.0	  588.7	 4126.0	...
9302129	  796.0	  588.3	 4129.0	...
9302130	  796.1	  587.8	 4130.0	...
9302131	  796.2	  587.7	 4130.0	...
9302132	  795.9	  587.6	 4128.0	...
9302133	  795.5	  587.7	 4129.0	...
9302134	  795.0	  587.7	 4129.0	...
9302135	  794.9	  587.7	 4129.0	...
9302136	  794.9	  587.6	 4129.0	...
9302137	  794.8	  587.6	 4130.0	...
9302138	  794.8	  587.5	 4134.0	...
9302139	  795.2	  587.5	 4137.0	...
9302140	  795.6	  587.3	 4139.0	...
9302141	  795.5	  587.2	 4139.0	...
9302142	  795.0	  587.2	 4138.0	...
9302143	  794.5	  586.8	 4137.0	...
9302144	  794.8	  586.3	 4136.0	...
9302145	  795.1	  586.2	 4134.0	...
9302146	  795.4	  586.5	 4136.0	...
9302147	  795.4	  586.7	 4139.0	...
9302148	  795.4	  586.6	 4140.0	...
9302149	  795.2	  586.6	 4139.0	...
9302150	  795.1	  586.6	 4139.0	...
9302151	  795.2	  586.6	 4139.0	...
9302152	  795.2	  586.9	 4142.0	...
9302153	  795.3	  587.3	 4144.0	...
9302154	  795.2	  587.5	 4145.0	...
9302155	  795.2	  587.4	 4148.0	...
9302156	  795.0	  587.5	 4151.0	...
9302157	  794.7	  587.8	 4153.0	...
9302158	  794.4	  588.0	 4152.0	...
9302159	  794.4	  588.0	 4151.0	...
MSG	9302160 0000 _ Number On
9302160	  794.5	  588.1	 4150.0	...
9302161	  794.7	  588.3	 4149.0	...
9302162	  794.9	  588.4	 4148.0	...
9302163	  795.1	  588.8	 4146.0	...
9302164	  794.8	  589.0	 4144.0	...
9302165	  794.4	  589.2	 4146.0	...
9302166	  794.2	  589.5	 4148.0	...
9302167	  794.4	  589.8	 4149.0	...
9302168	  794.9	  590.0	 4147.0	...
9302169	  795.3	  590.0	 4146.0	...
9302170	  795.6	  589.9	 4145.0	...
9302171	  795.6	  589.7	 4144.0	...
9302172	  795.6	  589.5	 4142.0	...
9302173	  795.5	  589.3	 4142.0	...
9302174	  795.5	  589.2	 4143.0	...
9302175	  795.6	  589.2	 4145.0	...
9302176	  795.7	  589.1	 4145.0	...
9302177	  795.8	  589.2	 4146.0	...
9302178	  795.6	  589.4	 4148.0	...
9302179	  795.4	  589.6	 4153.0	...
9302180	  795.4	  589.6	 4156.0	...
9302181	  795.4	  589.6	 4158.0	...
9302182	  795.5	  589.1	 4159.0	...
9302183	  795.6	  588.6	 4159.0	...
9302184	  795.4	  588.1	 4160.0	...
9302185	  795.3	  588.3	 4160.0	...
9302186	  795.0	  588.5	 4160.0	...
9302187	  794.9	  588.7	 4159.0	...
9302188	  795.1	  588.7	 4159.0	...
9302189	  795.5	  588.9	 4159.0	...
9302190	  795.9	  589.2	 4161.0	...
9302191	  795.9	  589.5	 4163.0	...
9302192	  795.7	  589.7	 4164.0	...
9302193	  795.5	  589.5	 4163.0	...
9302194	  795.6	  589.1	 4163.0	...
9302195	  795.9	  589.1	 4163.0	...
9302196	  796.1	  589.5	 4164.0	...
9302197	  796.0	  589.3	 4165.0	...
9302198	  795.9	  588.7	 4165.0	...
9302199	  795.9	  588.1	 4165.0	...
9302200	  795.8	  588.2	 4165.0	...
9302201	  795.6	  588.2	 4166.0	...
9302202	  795.8	  588.3	 4166.0	...
9302203	  796.1	  588.3	 4167.0	...
9302204	  796.4	  588.2	 4168.0	...
9302205	  796.4	  588.3	 4168.0	...
9302206	  796.4	  588.4	 4168.0	...
9302207	  796.4	  588.4	 4168.0	...
9302208	  796.5	  588.7	 4169.0	...
9302209	  796.5	  588.4	 4171.0	...
9302210	  796.4	  588.5	 4172.0	...
9302211	  796.3	  588.5	 4172.0	...
9302212	  796.1	  589.0	 4171.0	...
9302213	  796.0	  589.3	 4171.0	...
9302214	  795.8	  589.3	 4170.0	...
9302215	  795.8	  589.3	 4169.0	...
9302216	  795.8	  589.3	 4169.0	...
9302217	  796.0	  589.3	 4168.0	...
9302218	  796.1	  589.3	 4168.0	...
9302219	  795.7	  589.3	 4167.0	...
9302220	  795.2	  589.3	 4166.0	...
9302221	  794.7	  589.3	 4167.0	...
9302222	  794.9	  589.3	 4168.0	...
9302223	  795.2	  589.2	 4170.0	...
9302224	  795.6	  588.8	 4171.0	...
9302225	  796.2	  588.3	 4171.0	...
9302226	  796.6	  587.9	 4172.0	...
9302227	  796.6	  587.8	 4172.0	...
9302228	  796.4	  587.8	 4173.0	...
9302229	  796.2	  587.9	 4173.0	...
9302230	  796.3	  587.9	 4174.0	...
9302231	  796.2	  587.9	 4174.0	...
9302232	  795.5	  588.0	 4173.0	...
9302233	  794.9	  588.3	 4174.0	...
9302234	  794.4	  588.6	 4177.0	...
9302235	  794.4	  588.5	 4181.0	...
9302236	  794.4	  587.9	 4182.0	...
9302237	  794.7	  587.4	 4181.0	...
9302238	  795.0	  587.7	 4180.0	...
9302239	  795.3	  588.1	 4178.0	...
9302240	  795.2	  588.4	 4177.0	...
9302241	  795.0	  588.3	 4176.0	...
9302242	  794.8	  588.0	 4177.0	...
9302243	  794.2	  588.0	 4180.0	...
9302244	  793.7	  587.9	 4182.0	...
9302245	  793.7	  587.8	 4184.0	...
9302246	  794.0	  587.8	 4183.0	...
9302247	  794.1	  587.9	 4181.0	...
9302248	  793.9	  587.9	 4179.0	...
9302249	  793.8	  587.6	 4179.0	...
9302250	  794.0	  587.5	 4180.0	...
9302251	  794.3	  587.6	 4181.0	...
9302252	  794.2	  587.8	 4181.0	...
9302253	  794.0	  587.6	 4180.0	...
9302254	  793.8	  587.5	 4180.0	...
9302255	  793.7	  587.6	 4179.0	...
9302256	  793.8	  587.9	 4179.0	...
9302257	  793.8	  588.2	 4179.0	...
9302258	  793.8	  588.0	 4180.0	...
9302259	  793.8	  587.7	 4182.0	...
9302260	  793.8	  587.6	 4184.0	...
9302261	  793.7	  587.7	 4186.0	...
9302262	  793.5	  587.9	 4186.0	...
9302263	  793.3	  587.9	 4186.0	...
9302264	  793.1	  587.9	 4186.0	...
9302265	  793.0	  588.0	 4186.0	...
9302266	  793.1	  588.1	 4187.0	...
9302267	  793.3	  588.2	 4187.0	...
9302268	  793.4	  588.0	 4191.0	...
9302269	  793.3	  587.5	 4195.0	...
9302270	  793.3	  586.9	 4195.0	...
9302271	  793.4	  586.5	 4191.0	...
9302272	  793.7	  586.5	 4187.0	...
9302273	  793.9	  587.1	 4190.0	...
9302274	  794.1	  587.6	 4192.0	...
9302275	  793.9	  587.8	 4194.0	...
9302276	  793.7	  587.8	 4192.0	...
9302277	  793.4	  587.8	 4190.0	...
9302278	  793.3	  587.9	 4189.0	...
9302279	  793.2	  588.2	 4190.0	...
9302280	  793.2	  588.6	 4192.0	...
9302281	  793.2	  589.1	 4192.0	...
9302282	  793.4	  589.3	 4191.0	...
9302283	  793.7	  589.5	 4190.0	...
9302284	  793.9	  589.5	 4193.0	...
9302285	  794.1	  589.7	 4196.0	...
9302286	  794.0	  589.7	 4200.0	...
9302287	  793.9	  589.7	 4200.0	...
9302288	  794.2	  589.7	 4201.0	...
9302289	  794.4	  589.6	 4201.0	...
9302290	  794.7	  589.1	 4201.0	...
9302291	  794.6	  588.6	 4197.0	...
9302292	  794.5	  588.1	 4192.0	...
9302293	  794.4	  588.4	 4188.0	...
9302294	  794.3	  588.8	 4188.0	...
9302295	  794.1	  589.2	 4189.0	...
9302296	  793.9	  589.3	 4191.0	...
9302297	  793.6	  589.4	 4192.0	...
9302298	  793.5	  589.1	 4193.0	...
9302299	  793.2	  588.8	 4193.0	...
9302300	  793.2	  588.5	 4192.0	...
9302301	  793.2	  588.5	 4192.0	...
9302302	  793.3	  588.9	 4191.0	...
9302303	  793.5	  589.3	 4189.0	...
9302304	  794.1	  589.7	 4188.0	...
9302305	  794.6	  589.6	 4185.0	...
9302306	  795.0	  589.6	 4183.0	...
9302307	  794.9	  589.6	 4182.0	...
9302308	  794.3	  589.6	 4183.0	...
9302309	  793.8	  589.6	 4185.0	...
9302310	  793.2	  589.7	 4188.0	...
9302311	  793.2	  589.6	 4192.0	...
9302312	  793.3	  589.5	 4194.0	...
9302313	  793.5	  589.2	 4194.0	...
9302314	  793.7	  589.1	 4193.0	...
9302315	  793.9	  589.5	 4194.0	...
9302316	  794.2	  589.9	 4197.0	...
9302317	  794.3	  589.9	 4200.0	...
9302318	  794.3	  589.4	 4200.0	...
9302319	  793.9	  589.0	 4198.0	...
9302320	  793.8	  589.1	 4196.0	...
9302321	  793.8	  589.1	 4194.0	...
9302322	  794.1	  589.0	 4192.0	...
9302323	  794.5	  589.0	 4190.0	...
9302324	  794.6	  589.1	 4190.0	...
9302325	  794.3	  589.3	 4189.0	...
9302326	  794.0	  589.2	 4189.0	...
9302327	  793.8	  589.2	 4190.0	...
9302328	  793.7	  589.1	 4193.0	...
9302329	  793.8	  589.1	 4197.0	...
9302330	  793.9	  588.9	 4200.0	...
9302331	  794.0	  588.7	 4201.0	...
9302332	  793.8	  588.6	 4198.0	...
9302333	  794.1	  588.7	 4194.0	...
9302334	  794.3	  589.1	 4192.0	...
9302335	  794.5	  589.5	 4194.0	...
9302336	  794.1	  590.1	 4194.0	...
9302337	  793.7	  590.4	 4194.0	...
9302338	  793.5	  590.2	 4193.0	...
9302339	  793.8	  589.8	 4193.0	...
9302340	  794.1	  589.5	 4193.0	...
9302341	  794.3	  589.6	 4193.0	...
9302342	  794.5	  589.7	 4193.0	...
9302343	  794.5	  589.8	 4192.0	...
9302344	  794.5	  589.6	 4192.0	...
9302345	  794.4	  589.4	 4192.0	...
9302346	  794.2	  589.2	 4193.0	...
9302347	  794.0	  589.2	 4195.0	...
9302348	  794.1	  589.6	 4197.0	...
9302349	  794.3	  590.1	 4199.0	...
9302350	  794.1	  590.4	 4198.0	...
9302351	  793.7	  590.2	 4197.0	...
9302352	  793.8	  590.0	 4197.0	...
9302353	  794.1	  589.6	 4196.0	...
9302354	  794.4	  589.4	 4196.0	...
9302355	  794.4	  589.5	 4196.0	...
9302356	  794.4	  589.7	 4196.0	...
9302357	  794.5	  589.9	 4196.0	...
9302358	  794.6	  589.7	 4195.0	...
9302359	  794.6	  589.9	 4195.0	...
9302360	  794.6	  590.3	 4195.0	...
9302361	  794.8	  590.6	 4191.0	...
9302362	  794.9	  590.5	 4187.0	...
9302363	  795.0	  590.5	 4183.0	...
9302364	  794.9	  590.5	 4183.0	...
9302365	  794.5	  590.5	 4186.0	...
9302366	  794.2	  590.5	 4190.0	...
9302367	  794.0	  590.5	 4193.0	...
9302368	  793.9	  590.5	 4194.0	...
9302369	  793.6	  590.3	 4193.0	...
9302370	  793.3	  590.3	 4193.0	...
9302371	  793.4	  590.1	 4191.0	...
9302372	  793.8	  590.1	 4190.0	...
9302373	  794.1	  590.0	 4189.0	...
9302374	  794.1	  590.0	 4189.0	...
9302375	  794.0	  590.3	 4188.0	...
9302376	  793.7	  590.6	 4187.0	...
9302377	  793.5	  590.9	 4187.0	...
9302378	  793.6	  590.7	 4188.0	...
9302379	  793.8	  590.6	 4190.0	...
9302380	  794.0	  590.7	 4190.0	...
9302381	  794.1	  590.8	 4186.0	...
9302382	  794.4	  590.7	 4184.0	...
9302383	  794.6	  590.5	 4181.0	...
9302384	  794.7	  590.2	 4182.0	...
9302385	  794.8	  590.4	 4182.0	...
9302386	  794.8	  590.7	 4182.0	...
9302387	  794.7	  590.9	 4184.0	...
9302388	  794.6	  590.4	 4187.0	...
9302389	  794.5	  590.0	 4190.0	...
9302390	  794.2	  589.6	 4193.0	...
9302391	  794.0	  589.6	 4191.0	...
9302392	  794.2	  590.1	 4188.0	...
9302393	  794.6	  590.6	 4185.0	...
9302394	  794.9	  590.7	 4185.0	...
9302395	  794.8	  590.4	 4184.0	...
9302396	  794.7	  590.2	 4184.0	...
9302397	  794.7	  590.2	 4186.0	...
9302398	  795.0	  589.9	 4190.0	...
9302399	  795.2	  589.7	 4193.0	...
9302400	  795.2	  589.5	 4193.0	...
9302401	  795.1	  589.6	 4193.0	...
9302402	  795.0	  589.7	 4193.0	...
9302403	  794.9	  590.0	 4191.0	...
9302404	  794.5	  590.2	 4190.0	...
9302405	  794.2	  590.6	 4188.0	...
9302406	  794.0	  590.8	 4186.0	...
9302407	  794.0	  591.0	 4184.0	...
9302408	  793.7	  591.1	 4184.0	...
9302409	  793.5	  591.2	 4184.0	...
9302410	  794.0	  591.1	 4184.0	...
9302411	  794.8	  591.3	 4185.0	...
9302412	  795.8	  591.5	 4185.0	...
9302413	  796.0	  591.8	 4184.0	...
9302414	  796.1	  591.7	 4184.0	...
9302415	  795.8	  591.7	 4183.0	...
9302416	  795.4	  591.7	 4182.0	...
9302417	  795.0	  591.5	 4178.0	...
9302418	  795.3	  591.2	 4174.0	...
9302419	  795.7	  590.9	 4173.0	...
9302420	  796.0	  591.0	 4175.0	...
9302421	  796.0	  591.1	 4178.0	...
9302422	  795.9	  591.3	 4178.0	...
9302423	  795.7	  591.4	 4179.0	...
9302424	  795.4	  591.7	 4178.0	...
9302425	  795.0	  591.9	 4178.0	...
9302426	  794.8	  592.2	 4178.0	...
9302427	  794.7	  592.3	 4178.0	...
9302428	  794.8	  592.4	 4178.0	...
9302429	  794.8	  592.5	 4178.0	...
9302430	  794.9	  592.3	 4178.0	...
9302431	  795.0	  592.4	 4178.0	...
9302432	  795.2	  592.6	 4178.0	...
9302433	  795.4	  593.1	 4178.0	...
9302434	  795.4	  592.8	 4177.0	...
9302435	  795.1	  592.4	 4176.0	...
9302436	  794.8	  591.9	 4175.0	...
9302437	  794.5	  591.9	 4174.0	...
9302438	  794.5	  591.8	 4175.0	...
9302439	  794.5	  591.7	 4175.0	...
9302440	  794.7	  591.8	 4176.0	...
9302441	  794.8	  592.0	 4176.0	...
9302442	  795.0	  592.1	 4176.0	...
9302443	  795.0	  592.2	 4177.0	...
9302444	  795.0	  592.1	 4178.0	...
9302445	  795.0	  592.2	 4180.0	...
9302446	  795.0	  592.4	 4181.0	...
9302447	  794.9	  592.5	 4182.0	...
9302448	  794.7	  592.5	 4181.0	...
9302449	  794.5	  592.5	 4180.0	...
9302450	  794.9	  592.3	 4180.0	...
9302451	  795.3	  592.2	 4180.0	...
9302452	  795.9	  591.9	 4180.0	...
9302453	  796.0	  591.9	 4179.0	...
9302454	  796.1	  592.0	 4178.0	...
9302455	  796.0	  592.2	 4177.0	...
9302456	  795.9	  592.4	 4175.0	...
9302457	  796.1	  592.4	 4174.0	...
9302458	  796.4	  592.3	 4175.0	...
9302459	  796.5	  592.2	 4174.0	...
9302460	  796.2	  592.2	 4174.0	...
9302461	  795.9	  592.1	 4174.0	...
9302462	  795.9	  592.2	 4175.0	...
9302463	  796.1	  592.2	 4175.0	...
9302464	  796.2	  592.3	 4175.0	...
9302465	  796.3	  592.4	 4174.0	...
9302466	  796.3	  592.4	 4173.0	...
9302467	  796.3	  592.3	 4172.0	...
9302468	  796.2	  592.2	 4172.0	...
9302469	  796.1	  592.1	 4173.0	...
9302470	  796.0	  592.5	 4173.0	...
9302471	  796.0	  592.9	 4174.0	...
9302472	  796.3	  593.2	 4174.0	...
MSG	9302473 0000 _ Number Off
9302473	  796.7	  593.2	 4173.0	...
9302474	  796.9	  593.1	 4171.0	...
9302475	  796.8	  593.1	 4169.0	...
9302476	  796.6	  593.1	 4167.0	...
9302477	  796.4	  593.1	 4165.0	...
9302478	  796.3	  593.1	 4165.0	...
9302479	  795.9	  593.2	 4164.0	...
9302480	  795.6	  593.3	 4166.0	...
9302481	  795.5	  593.3	 4168.0	...
9302482	  795.8	  593.1	 4172.0	...
9302483	  796.1	  593.0	 4174.0	...
9302484	  796.1	  592.9	 4173.0	...
9302485	  796.2	  592.7	 4170.0	...
9302486	  796.4	  592.6	 4172.0	...
9302487	  796.4	  592.9	 4176.0	...
9302488	  796.2	  593.6	 4180.0	...
9302489	  796.2	  594.3	 4174.0	...
9302490	  796.4	  594.5	 4168.0	...
9302491	  796.7	  594.4	 4166.0	...
9302492	  796.8	  594.2	 4168.0	...
9302493	  796.7	  593.9	 4170.0	...
9302494	  796.5	  593.7	 4170.0	...
9302495	  796.2	  593.5	 4169.0	...
9302496	  796.0	  593.4	 4166.0	...
9302497	  795.9	  594.0	 4162.0	...
9302498	  795.9	  594.7	 4158.0	...
9302499	  795.9	  595.2	 4155.0	...
9302500	  796.0	  595.1	 4155.0	...
9302501	  796.0	  594.9	 4156.0	...
9302502	  796.0	  594.9	 4157.0	...
9302503	  795.9	  594.5	 4158.0	...
9302504	  796.0	  594.1	 4158.0	...
9302505	  796.1	  593.7	 4158.0	...
9302506	  796.3	  593.7	 4157.0	...
9302507	  796.4	  593.8	 4157.0	...
9302508	  796.5	  594.0	 4157.0	...
9302509	  796.3	  594.3	 4156.0	...
9302510	  796.1	  594.7	 4152.0	...
9302511	  796.0	  594.9	 4148.0	...
9302512	  796.0	  595.0	 4148.0	...
9302513	  795.9	  594.8	 4152.0	...
9302514	  795.9	  594.8	 4153.0	...
9302515	  795.7	  595.0	 4150.0	...
9302516	  795.6	  595.2	 4146.0	...
9302517	  795.5	  595.4	 4145.0	...
9302518	  796.0	  595.4	 4144.0	...
9302519	  796.5	  595.4	 4141.0	...
9302520	  797.1	  595.4	 4139.0	...
9302521	  797.2	  595.4	 4142.0	...
9302522	  796.9	  594.7	 4145.0	...
9302523	  796.7	  594.0	 4148.0	...
9302524	  796.7	  593.4	 4145.0	...
9302525	  796.8	  593.8	 4142.0	...
9302526	  796.8	  594.1	 4139.0	...
9302527	  796.5	  594.3	 4140.0	...
9302528	  796.2	  594.3	 4143.0	...
9302529	  796.4	  594.2	 4145.0	...
9302530	  796.8	  594.2	 4147.0	...
9302531	  796.7	  594.4	 4146.0	...
9302532	  796.2	  594.9	 4144.0	...
9302533	  795.8	  595.4	 4140.0	...
9302534	  796.0	  595.8	 4136.0	...
9302535	  796.5	  595.9	 4132.0	...
9302536	  796.8	  595.8	 4131.0	...
9302537	  797.1	  595.8	 4130.0	...
9302538	  797.0	  596.1	 4129.0	...
9302539	  797.0	  596.4	 4128.0	...
9302540	  797.2	  596.6	 4127.0	...
9302541	  797.3	  596.6	 4126.0	...
9302542	  797.4	  595.9	 4127.0	...
9302543	  797.4	  595.3	 4129.0	...
9302544	  797.5	  594.7	 4132.0	...
9302545	  797.6	  594.7	 4135.0	...
9302546	  797.6	  595.1	 4135.0	...
9302547	  797.5	  595.5	 4133.0	...
9302548	  797.7	  595.9	 4131.0	...
9302549	  798.0	  595.8	 4132.0	...
9302550	  798.2	  595.8	 4131.0	...
9302551	  798.2	  595.9	 4129.0	...
9302552	  798.1	  595.9	 4128.0	...
9302553	  798.0	  596.0	 4128.0	...
9302554	  797.8	  595.8	 4127.0	...
9302555	  797.5	  595.7	 4127.0	...
9302556	  797.5	  596.2	 4127.0	...
9302557	  797.5	  596.5	 4127.0	...
9302558	  797.5	  596.7	 4126.0	...
9302559	  797.5	  596.4	 4123.0	...
9302560	  797.5	  596.1	 4119.0	...
9302561	  797.5	  595.9	 4118.0	...
9302562	  797.5	  595.9	 4121.0	...
9302563	  797.5	  596.1	 4123.0	...
9302564	  797.5	  596.4	 4123.0	...
9302565	  797.4	  596.7	 4121.0	...
9302566	  797.4	  597.0	 4120.0	...
9302567	  797.6	  597.0	 4119.0	...
9302568	  797.8	  596.8	 4117.0	...
9302569	  798.0	  596.6	 4116.0	...
9302570	  798.0	  596.6	 4115.0	...
9302571	  798.0	  596.5	 4116.0	...
9302572	  797.9	  596.5	 4119.0	...
9302573	  797.9	  596.5	 4122.0	...
9302574	  798.0	  596.5	 4121.0	...
9302575	  798.0	  596.9	 4117.0	...
9302576	  798.1	  597.3	 4114.0	...
9302577	  798.3	  597.7	 4114.0	...
9302578	  798.6	  597.7	 4112.0	...
9302579	  798.7	  597.7	 4110.0	...
9302580	  798.4	  597.8	 4107.0	...
9302581	  798.5	  597.6	 4105.0	...
9302582	  798.8	  597.3	 4103.0	...
9302583	  799.1	  597.3	 4102.0	...
9302584	  799.2	  597.7	 4102.0	...
9302585	  799.5	  597.7	 4106.0	...
9302586	  799.8	  597.5	 4109.0	...
9302587	  799.8	  597.0	 4112.0	...
9302588	  799.5	  596.5	 4111.0	...
9302589	  799.3	  596.1	 4111.0	...
9302590	  799.2	  595.7	 4109.0	...
9302591	  799.1	  595.5	 4107.0	...
9302592	  799.0	  596.3	 4103.0	...
9302593	  798.9	  597.3	 4102.0	...
9302594	  798.8	  597.9	 4100.0	...
9302595	  798.7	  597.5	 4101.0	...
9302596	  798.7	  597.0	 4101.0	...
9302597	  798.8	  597.0	 4100.0	...
9302598	  798.8	  597.0	 4100.0	...
9302599	  799.0	  597.3	 4099.0	...
9302600	  799.2	  597.6	 4099.0	...
9302601	  799.5	  597.9	 4098.0	...
9302602	  799.9	  597.7	 4096.0	...
9302603	  800.1	  597.4	 4092.0	...
9302604	  800.2	  597.4	 4089.0	...
9302605	  800.0	  597.4	 4086.0	...
9302606	  799.9	  597.8	 4086.0	...
9302607	  800.0	  598.2	 4087.0	...
9302608	  800.0	  598.5	 4088.0	...
9302609	  799.8	  598.5	 4088.0	...
9302610	  799.6	  598.6	 4087.0	...
9302611	  799.3	  598.6	 4086.0	...
9302612	  799.2	  598.7	 4086.0	...
9302613	  799.1	  598.7	 4086.0	...
9302614	  799.2	  598.7	 4085.0	...
9302615	  799.3	  598.3	 4083.0	...
9302616	  799.4	  597.9	 4082.0	...
9302617	  799.3	  597.5	 4082.0	...
9302618	  799.2	  597.7	 4083.0	...
9302619	  799.3	  597.8	 4083.0	...
9302620	  799.4	  597.9	 4083.0	...
9302621	  800.1	  597.8	 4083.0	...
9302622	  800.6	  597.9	 4083.0	...
9302623	  801.0	  598.3	 4083.0	...
9302624	  800.9	  598.7	 4083.0	...
9302625	  800.7	  599.1	 4082.0	...
9302626	  800.5	  599.2	 4082.0	...
9302627	  800.4	  599.3	 4083.0	...
9302628	  800.3	  599.1	 4082.0	...
9302629	  800.3	  598.9	 4081.0	...
9302630	  800.2	  598.7	 4080.0	...
9302631	  800.2	  599.1	 4079.0	...
9302632	  800.1	  599.6	 4077.0	...
9302633	  800.0	  600.0	 4075.0	...
9302634	  800.0	  600.0	 4074.0	...
9302635	  800.1	  599.9	 4074.0	...
9302636	  800.3	  599.9	 4073.0	...
9302637	  800.5	  599.9	 4073.0	...
9302638	  800.5	  599.4	 4073.0	...
9302639	  800.4	  599.1	 4074.0	...
9302640	  800.2	  598.8	 4076.0	...
9302641	  800.1	  599.1	 4075.0	...
9302642	  800.1	  599.5	 4074.0	...
9302643	  800.7	  599.7	 4070.0	...
9302644	  801.2	  599.8	 4066.0	...
9302645	  801.4	  600.1	 4062.0	...
9302646	  801.3	  600.5	 4063.0	...
9302647	  801.2	  600.5	 4064.0	...
9302648	  801.3	  600.1	 4066.0	...
9302649	  800.9	  599.8	 4064.0	...
9302650	  800.5	  599.8	 4062.0	...
9302651	  800.1	  599.9	 4061.0	...
9302652	  800.2	  600.0	 4063.0	...
9302653	  800.3	  600.3	 4064.0	...
9302654	  800.6	  600.5	 4062.0	...
9302655	  800.8	  600.8	 4061.0	...
9302656	  800.9	  601.0	 4062.0	...
9302657	  800.7	  601.1	 4063.0	...
9302658	  800.6	  600.7	 4064.0	...
9302659	  800.7	  600.3	 4061.0	...
9302660	  800.7	  599.7	 4058.0	...
9302661	  800.9	  599.7	 4055.0	...
9302662	  801.1	  599.9	 4057.0	...
9302663	  801.4	  600.1	 4059.0	...
9302664	  801.6	  600.3	 4061.0	...
9302665	  801.5	  601.0	 4058.0	...
9302666	  801.4	  601.8	 4055.0	...
9302667	  801.3	  602.2	 4052.0	...
9302668	  800.6	  601.9	 4051.0	...
9302669	  799.9	  601.5	 4051.0	...
9302670	  799.2	  601.4	 4051.0	...
9302671	  799.4	  601.3	 4052.0	...
9302672	  799.5	  601.1	 4052.0	...
9302673	  800.0	  600.9	 4051.0	...
MSG	9302674 0000 _ Number On
9302674	  800.5	  600.8	 4050.0	...
9302675	  800.7	  600.8	 4050.0	...
9302676	  800.6	  600.9	 4049.0	...
9302677	  800.9	  600.9	 4049.0	...
9302678	  801.3	  601.1	 4051.0	...
9302679	  801.7	  601.7	 4053.0	...
9302680	  801.5	  602.3	 4053.0	...
9302681	  801.4	  602.6	 4052.0	...
9302682	  801.2	  602.6	 4051.0	...
9302683	  801.0	  602.5	 4052.0	...
9302684	  800.7	  602.5	 4053.0	...
9302685	  800.7	  602.5	 4051.0	...
9302686	  800.8	  602.5	 4047.0	...
9302687	  800.9	  602.1	 4043.0	...
9302688	  800.8	  601.8	 4043.0	...
9302689	  800.6	  602.1	 4043.0	...
9302690	  800.5	  602.7	 4043.0	...
9302691	  800.2	  602.8	 4044.0	...
9302692	  800.0	  602.5	 4044.0	...
9302693	  799.9	  602.2	 4045.0	...
9302694	  800.2	  602.1	 4046.0	...
9302695	  800.9	  601.8	 4046.0	...
9302696	  801.4	  601.4	 4046.0	...
9302697	  801.8	  601.2	 4046.0	...
9302698	  801.8	  601.2	 4045.0	...
9302699	  801.9	  601.2	 4045.0	...
9302700	  802.0	  601.2	 4045.0	...
9302701	  801.8	  601.3	 4043.0	...
9302702	  801.5	  601.3	 4041.0	...
9302703	  801.2	  601.4	 4038.0	...
9302704	  801.2	  601.6	 4039.0	...
9302705	  801.2	  602.0	 4039.0	...
9302706	  801.1	  602.2	 4038.0	...
9302707	  801.0	  602.3	 4039.0	...
9302708	  800.8	  602.7	 4039.0	...
9302709	  800.6	  603.1	 4039.0	...
9302710	  800.8	  603.5	 4038.0	...
9302711	  801.2	  603.5	 4037.0	...
9302712	  801.6	  603.4	 4036.0	...
9302713	  801.5	  602.9	 4035.0	...
9302714	  801.8	  602.4	 4035.0	...
9302715	  802.1	  601.7	 4034.0	...
9302716	  802.4	  601.6	 4033.0	...
9302717	  802.4	  601.8	 4032.0	...
9302718	  802.2	  602.2	 4032.0	...
9302719	  801.9	  602.7	 4032.0	...
9302720	  801.6	  602.7	 4031.0	...
9302721	  801.5	  602.7	 4030.0	...
9302722	  801.7	  602.7	 4029.0	...
9302723	  802.0	  602.7	 4028.0	...
9302724	  802.2	  602.7	 4028.0	...
9302725	  802.2	  602.7	 4027.0	...
9302726	  802.3	  602.7	 4024.0	...
9302727	  802.5	  602.7	 4021.0	...
9302728	  802.7	  603.2	 4017.0	...
9302729	  802.7	  603.8	 4019.0	...
9302730	  802.7	  604.4	 4020.0	...
9302731	  802.7	  604.5	 4019.0	...
9302732	  802.7	  604.5	 4019.0	...
9302733	  802.8	  604.5	 4018.0	...
9302734	  802.5	  604.5	 4018.0	...
9302735	  802.1	  604.5	 4018.0	...
9302736	  801.8	  604.5	 4018.0	...
9302737	  802.0	  604.4	 4017.0	...
9302738	  802.2	  604.3	 4016.0	...
9302739	  802.3	  603.9	 4016.0	...
9302740	  802.6	  603.6	 4017.0	...
9302741	  802.7	  603.4	 4018.0	...
9302742	  802.8	  603.4	 4018.0	...
9302743	  802.7	  603.4	 4015.0	...
9302744	  802.6	  603.5	 4013.0	...
9302745	  802.2	  603.6	 4010.0	...
9302746	  801.8	  603.6	 4009.0	...
9302747	  801.4	  603.6	 4008.0	...
9302748	  801.5	  603.6	 4007.0	...
9302749	  801.5	  603.6	 4006.0	...
9302750	  801.5	  603.6	 4007.0	...
9302751	  801.5	  603.6	 4009.0	...
9302752	  801.5	  603.6	 4011.0	...
9302753	  801.7	  603.4	 4010.0	...
9302754	  801.9	  603.1	 4008.0	...
9302755	  801.9	  602.9	 4009.0	...
9302756	  801.8	  603.0	 4011.0	...
9302757	  802.2	  603.2	 4015.0	...
9302758	  802.5	  603.4	 4016.0	...
9302759	  802.8	  603.5	 4018.0	...
9302760	  802.8	  603.5	 4017.0	...
9302761	  802.5	  603.0	 4014.0	...
9302762	  802.4	  602.5	 4012.0	...
9302763	  802.3	  602.0	 4012.0	...
9302764	  802.4	  602.0	 4013.0	...
9302765	  802.2	  601.9	 4014.0	...
9302766	  801.8	  601.9	 4013.0	...
9302767	  801.3	  602.1	 4013.0	...
9302768	  800.8	  602.4	 4012.0	...
9302769	  800.9	  602.6	 4012.0	...
9302770	  801.3	  602.5	 4012.0	...
9302771	  801.4	  602.4	 4012.0	...
9302772	  801.1	  602.8	 4011.0	...
9302773	  800.9	  603.5	 4010.0	...
9302774	  801.5	  604.1	 4009.0	...
9302775	  802.2	  604.2	 4009.0	...
9302776	  802.5	  603.4	 4008.0	...
9302777	  802.1	  602.8	 4008.0	...
9302778	  801.8	  602.1	 4008.0	...
9302779	  801.8	  602.0	 4008.0	...
9302780	  801.7	  602.1	 4008.0	...
9302781	  801.7	  603.0	 4008.0	...
9302782	  801.6	  603.8	 4007.0	...
9302783	  801.7	  603.3	 4007.0	...
9302784	  801.6	  602.4	 4008.0	...
9302785	  801.5	  602.2	 4010.0	...
9302786	  801.6	  603.1	 4010.0	...
9302787	  801.7	  603.5	 4009.0	...
9302788	  801.6	  603.0	 4010.0	...
9302789	  801.4	  602.8	 4011.0	...
9302790	  801.5	  603.1	 4013.0	...
9302791	  801.9	  603.4	 4013.0	...
9302792	  802.2	  603.5	 4014.0	...
9302793	  802.2	  603.1	 4014.0	...
9302794	  802.1	  602.7	 4015.0	...
9302795	  801.9	  602.2	 4016.0	...
9302796	  801.7	  602.2	 4015.0	...
9302797	  801.7	  602.1	 4015.0	...
9302798	  801.9	  602.2	 4016.0	...
9302799	  802.0	  602.3	 4012.0	...
9302800	  801.9	  602.4	 4008.0	...
9302801	  801.5	  602.5	 4005.0	...
9302802	  801.1	  602.5	 4007.0	...
9302803	  800.8	  602.6	 4009.0	...
9302804	  801.0	  602.6	 4011.0	...
9302805	  801.2	  602.7	 4013.0	...
9302806	  801.4	  602.5	 4015.0	...
9302807	  801.4	  602.3	 4015.0	...
9302808	  801.6	  602.0	 4014.0	...
9302809	  801.6	  601.9	 4013.0	...
9302810	  801.6	  602.0	 4013.0	...
9302811	  801.6	  602.0	 4015.0	...
9302812	  801.5	  602.0	 4016.0	...
9302813	  801.6	  601.9	 4016.0	...
9302814	  801.6	  601.9	 4016.0	...
9302815	  801.6	  601.9	 4015.0	...
9302816	  801.6	  602.0	 4014.0	...
9302817	  801.8	  602.0	 4013.0	...
9302818	  802.0	  601.9	 4012.0	...
9302819	  802.3	  601.7	 4013.0	...
9302820	  802.4	  601.7	 4013.0	...
9302821	  802.3	  601.9	 4014.0	...
9302822	  802.3	  602.4	 4013.0	...
9302823	  802.2	  602.9	 4012.0	...
9302824	  802.1	  603.3	 4013.0	...
9302825	  801.8	  603.2	 4013.0	...
9302826	  801.4	  603.1	 4013.0	...
9302827	  801.1	  603.1	 4012.0	...
9302828	  801.2	  603.1	 4011.0	...
9302829	  801.8	  603.1	 4013.0	...
9302830	  802.4	  603.1	 4013.0	...
9302831	  803.0	  603.0	 4012.0	...
9302832	  803.1	  602.9	 4013.0	...
9302833	  803.1	  602.9	 4014.0	...
9302834	  803.0	  602.9	 4014.0	...
9302835	  802.7	  602.8	 4013.0	...
9302836	  802.4	  602.6	 4014.0	...
9302837	  802.0	  602.0	 4015.0	...
9302838	  801.9	  601.4	 4017.0	...
9302839	  801.9	  600.9	 4019.0	...
9302840	  801.9	  600.7	 4020.0	...
9302841	  801.8	  600.7	 4020.0	...
9302842	  801.8	  600.5	 4021.0	...
9302843	  801.9	  600.4	 4022.0	...
9302844	  802.1	  600.4	 4023.0	...
9302845	  802.5	  600.5	 4021.0	...
9302846	  802.7	  600.6	 4020.0	...
9302847	  802.9	  600.6	 4017.0	...
9302848	  803.0	  600.5	 4016.0	...
9302849	  803.1	  600.5	 4014.0	...
9302850	  803.1	  600.5	 4014.0	...
9302851	  802.8	  600.5	 4014.0	...
9302852	  802.7	  600.5	 4015.0	...
9302853	  802.6	  600.6	 4016.0	...
9302854	  802.5	  600.6	 4017.0	...
9302855	  802.4	  600.5	 4017.0	...
9302856	  802.7	  600.7	 4018.0	...
9302857	  803.0	  601.1	 4019.0	...
9302858	  803.3	  601.5	 4018.0	...
9302859	  803.0	  600.8	 4018.0	...
9302860	  802.8	  600.2	 4017.0	...
9302861	  802.9	  599.9	 4017.0	...
9302862	  803.1	  600.4	 4017.0	...
9302863	  803.3	  600.2	 4016.0	...
9302864	  803.4	  599.5	 4016.0	...
9302865	  803.5	  599.0	 4016.0	...
9302866	  803.7	  599.2	 4015.0	...
9302867	  804.0	  599.5	 4014.0	...
9302868	  804.0	  599.7	 4013.0	...
9302869	  803.9	  599.7	 4016.0	...
9302870	  803.7	  599.7	 4019.0	...
9302871	  803.4	  600.4	 4021.0	...
9302872	  803.3	  601.2	 4021.0	...
9302873	  803.4	  601.5	 4021.0	...
9302874	  803.5	  600.5	 4020.0	...
9302875	  803.7	  599.5	 4018.0	...
9302876	  803.7	  598.8	 4017.0	...
9302877	  803.7	  598.8	 4018.0	...
9302878	  803.1	  599.1	 4019.0	...
9302879	  802.5	  599.7	 4021.0	...
9302880	  802.0	  600.2	 4021.0	...
9302881	  802.0	  600.3	 4021.0	...
9302882	  802.4	  600.1	 4020.0	...
9302883	  802.9	  599.9	 4019.0	...
9302884	  803.4	  599.9	 4020.0	...
9302885	  803.3	  600.0	 4022.0	...
9302886	  803.0	  600.1	 4024.0	...
9302887	  802.9	  600.3	 4025.0	...
9302888	  803.1	  599.8	 4025.0	...
9302889	  803.2	  599.3	 4025.0	...
9302890	  803.3	  599.3	 4025.0	...
9302891	  803.0	  600.2	 4025.0	...
9302892	  802.7	  601.1	 4024.0	...
9302893	  802.4	  601.2	 4023.0	...
9302894	  802.4	  601.1	 4023.0	...
9302895	  802.3	  601.1	 4022.0	...
9302896	  802.5	  601.2	 4022.0	...
9302897	  802.7	  601.1	 4023.0	...
9302898	  803.0	  600.9	 4023.0	...
9302899	  803.2	  600.5	 4024.0	...
9302900	  803.3	  599.9	 4030.0	...
9302901	  803.2	  599.4	 4036.0	...
9302902	  803.1	  599.4	 4037.0	...
9302903	  803.0	  599.6	 4032.0	...
9302904	  803.4	  599.9	 4032.0	...
9302905	  803.8	  600.1	 4036.0	...
9302906	  804.2	  600.5	 4040.0	...
9302907	  804.3	  600.8	 4036.0	...
9302908	  803.9	  601.3	 4033.0	...
9302909	  803.5	  601.3	 4030.0	...
9302910	  803.3	  600.9	 4032.0	...
9302911	  803.6	  600.0	 4036.0	...
9302912	  803.6	  599.2	 4040.0	...
9302913	  803.4	  599.0	 4044.0	...
9302914	  803.3	  599.4	 4044.0	...
9302915	  803.3	  599.8	 4044.0	...
9302916	  803.2	  600.1	 4044.0	...
9302917	  803.2	  600.1	 4041.0	...
9302918	  803.4	  600.1	 4037.0	...
9302919	  803.7	  600.1	 4033.0	...
9302920	  803.7	  600.0	 4033.0	...
9302921	  803.5	  600.0	 4034.0	...
9302922	  803.2	  599.8	 4035.0	...
9302923	  803.2	  599.6	 4036.0	...
9302924	  803.0	  599.5	 4037.0	...
9302925	  802.9	  599.9	 4038.0	...
9302926	  802.9	  600.2	 4038.0	...
9302927	  803.1	  600.5	 4037.0	...
9302928	  803.2	  600.5	 4036.0	...
9302929	  803.3	  600.4	 4036.0	...
9302930	  803.5	  600.2	 4037.0	...
9302931	  803.6	  600.0	 4038.0	...
9302932	  803.4	  599.7	 4039.0	...
9302933	  803.2	  599.6	 4041.0	...
9302934	  803.1	  599.6	 4042.0	...
9302935	  803.3	  599.3	 4043.0	...
9302936	  803.5	  599.1	 4043.0	...
9302937	  803.6	  598.7	 4043.0	...
9302938	  803.6	  598.5	 4043.0	...
9302939	  803.6	  598.7	 4043.0	...
9302940	  803.6	  598.9	 4041.0	...
9302941	  803.6	  599.1	 4040.0	...
9302942	  803.7	  599.3	 4039.0	...
9302943	  803.7	  599.4	 4040.0	...
9302944	  803.7	  599.5	 4040.0	...
9302945	  803.8	  599.5	 4041.0	...
9302946	  803.8	  599.4	 4042.0	...
9302947	  803.8	  599.4	 4042.0	...
9302948	  803.7	  599.5	 4042.0	...
9302949	  803.8	  599.4	 4044.0	...
9302950	  804.0	  599.3	 4047.0	...
9302951	  804.2	  599.2	 4051.0	...
9302952	  804.3	  599.2	 4050.0	...
9302953	  804.0	  599.3	 4043.0	...
9302954	  803.8	  599.3	 4036.0	...
9302955	  803.6	  599.4	 4033.0	...
9302956	  803.6	  599.6	 4037.0	...
9302957	  803.6	  599.7	 4042.0	...
9302958	  803.6	  599.8	 4045.0	...
9302959	  803.6	  599.6	 4044.0	...
9302960	  803.2	  599.3	 4043.0	...
9302961	  803.0	  599.0	 4042.0	...
9302962	  802.9	  598.9	 4043.0	...
9302963	  803.2	  598.8	 4043.0	...
9302964	  803.5	  598.8	 4044.0	...
9302965	  804.1	  598.8	 4046.0	...
9302966	  804.7	  598.8	 4049.0	...
9302967	  804.4	  598.8	 4050.0	...
9302968	  803.6	  598.8	 4051.0	...
9302969	  802.8	  598.8	 4049.0	...
9302970	  802.7	  598.7	 4047.0	...
9302971	  802.6	  598.3	 4049.0	...
9302972	  802.8	  597.9	 4053.0	...
9302973	  802.9	  597.4	 4056.0	...
9302974	  802.9	  597.2	 4056.0	...
9302975	  802.9	  597.3	 4055.0	...
9302976	  802.9	  597.9	 4055.0	...
9302977	  802.9	  598.6	 4055.0	...
9302978	  802.9	  599.0	 4055.0	...
9302979	  803.3	  598.9	 4054.0	...
9302980	  803.8	  598.8	 4052.0	...
9302981	  804.2	  598.6	 4051.0	...
9302982	  804.0	  598.4	 4052.0	...
9302983	  803.7	  598.3	 4054.0	...
9302984	  803.3	  598.4	 4055.0	...
9302985	  803.1	  598.5	 4054.0	...
9302986	  803.1	  598.5	 4053.0	...
9302987	  803.1	  598.6	 4053.0	...
MSG	9302988 0000 _ Number Off
9302988	  803.1	  598.7	 4052.0	...
9302989	  803.1	  598.2	 4052.0	...
9302990	  803.0	  597.9	 4051.0	...
9302991	  802.9	  597.5	 4051.0	...
9302992	  802.6	  597.2	 4053.0	...
9302993	  802.4	  596.8	 4054.0	...
9302994	  802.3	  596.4	 4054.0	...
9302995	  802.4	  596.5	 4056.0	...
9302996	  802.4	  596.5	 4060.0	...
9302997	  802.4	  596.6	 4063.0	...
9302998	  802.5	  596.8	 4060.0	...
9302999	  802.7	  597.1	 4058.0	...
9303000	  802.8	  597.1	 4056.0	...
9303001	  802.6	  596.9	 4056.0	...
9303002	  802.4	  596.7	 4055.0	...
9303003	  802.2	  596.7	 4054.0	...
9303004	  802.2	  596.7	 4052.0	...
9303005	  802.3	  596.7	 4051.0	...
9303006	  802.4	  597.0	 4050.0	...
9303007	  802.7	  597.3	 4050.0	...
9303008	  802.9	  597.2	 4050.0	...
9303009	  803.2	  596.7	 4054.0	...
9303010	  803.5	  596.5	 4058.0	...
9303011	  803.7	  596.7	 4061.0	...
9303012	  803.7	  596.6	 4060.0	...
9303013	  803.4	  596.2	 4060.0	...
9303014	  803.1	  595.7	 4061.0	...
9303015	  802.8	  595.6	 4060.0	...
9303016	  802.9	  595.5	 4058.0	...
9303017	  802.8	  595.7	 4056.0	...
9303018	  803.1	  596.0	 4055.0	...
9303019	  803.2	  596.3	 4054.0	...
9303020	  803.4	  596.5	 4054.0	...
9303021	  803.1	  596.4	 4054.0	...
9303022	  802.9	  596.4	 4054.0	...
9303023	  802.7	  596.4	 4054.0	...
9303024	  802.9	  596.3	 4054.0	...
9303025	  803.0	  596.3	 4056.0	...
9303026	  803.1	  596.4	 4060.0	...
9303027	  803.1	  596.6	 4064.0	...
9303028	  803.2	  596.9	 4062.0	...
9303029	  803.3	  597.2	 4058.0	...
9303030	  803.3	  597.4	 4054.0	...
9303031	  803.3	  597.4	 4057.0	...
9303032	  803.3	  597.4	 4059.0	...
9303033	  803.5	  597.5	 4063.0	...
9303034	  803.6	  597.6	 4065.0	...
9303035	  803.7	  597.5	 4067.0	...
9303036	  803.6	  597.4	 4067.0	...
9303037	  803.1	  597.2	 4065.0	...
9303038	  802.6	  596.9	 4063.0	...
9303039	  802.2	  596.6	 4061.0	...
9303040	  802.4	  596.6	 4059.0	...
9303041	  802.5	  596.7	 4058.0	...
9303042	  802.6	  596.9	 4058.0	...
9303043	  802.5	  597.1	 4059.0	...
9303044	  802.6	  597.0	 4061.0	...
9303045	  802.8	  596.8	 4061.0	...
9303046	  803.0	  596.4	 4062.0	...
9303047	  802.3	  596.1	 4062.0	...
9303048	  801.5	  595.8	 4062.0	...
9303049	  801.4	  595.7	 4062.0	...
9303050	  802.0	  595.8	 4063.0	...
9303051	  802.6	  596.0	 4064.0	...
9303052	  802.7	  596.1	 4067.0	...
9303053	  802.8	  596.1	 4070.0	...
9303054	  802.9	  596.1	 4073.0	...
9303055	  802.8	  596.1	 4075.0	...
9303056	  802.7	  596.0	 4076.0	...
9303057	  802.6	  595.9	 4077.0	...
9303058	  802.6	  596.1	 4077.0	...
9303059	  802.5	  596.4	 4076.0	...
9303060	  802.3	  596.8	 4073.0	...
9303061	  802.0	  596.9	 4073.0	...
9303062	  801.9	  596.9	 4073.0	...
9303063	  801.9	  596.9	 4074.0	...
9303064	  801.9	  596.9	 4073.0	...
9303065	  802.1	  596.8	 4072.0	...
9303066	  802.2	  596.3	 4072.0	...
9303067	  802.2	  595.7	 4072.0	...
9303068	  802.0	  595.2	 4070.0	...
9303069	  801.8	  595.3	 4070.0	...
9303070	  801.8	  595.4	 4069.0	...
9303071	  801.7	  595.6	 4071.0	...
9303072	  801.6	  595.3	 4073.0	...
9303073	  801.6	  594.8	 4075.0	...
9303074	  801.7	  594.1	 4076.0	...
9303075	  801.9	  593.9	 4078.0	...
9303076	  802.0	  593.7	 4078.0	...
9303077	  801.9	  593.8	 4078.0	...
9303078	  801.8	  594.1	 4075.0	...
9303079	  801.9	  594.3	 4071.0	...
9303080	  801.7	  594.6	 4067.0	...
9303081	  801.6	  594.7	 4067.0	...
9303082	  801.6	  594.9	 4066.0	...
9303083	  801.8	  594.5	 4066.0	...
9303084	  802.0	  594.1	 4066.0	...
9303085	  802.0	  593.8	 4066.0	...
9303086	  801.7	  594.0	 4068.0	...
9303087	  801.6	  594.1	 4070.0	...
9303088	  802.1	  594.1	 4071.0	...
9303089	  802.6	  593.5	 4070.0	...
9303090	  803.2	  592.9	 4068.0	...
9303091	  803.1	  592.6	 4067.0	...
9303092	  803.0	  592.9	 4066.0	...
9303093	  802.9	  592.8	 4067.0	...
9303094	  802.6	  592.5	 4071.0	...
9303095	  802.3	  592.3	 4073.0	...
9303096	  802.6	  592.4	 4075.0	...
9303097	  803.1	  592.8	 4075.0	...
9303098	  803.6	  593.1	 4074.0	...
9303099	  803.2	  593.7	 4072.0	...
9303100	  802.8	  594.0	 4070.0	...
9303101	  802.8	  594.0	 4069.0	...
9303102	  803.1	  593.8	 4069.0	...
9303103	  803.6	  593.6	 4072.0	...
9303104	  803.6	  593.5	 4076.0	...
9303105	  803.4	  593.5	 4078.0	...
9303106	  803.0	  593.4	 4077.0	...
9303107	  802.9	  592.9	 4072.0	...
9303108	  803.0	  592.3	 4067.0	...
9303109	  803.2	  592.3	 4065.0	...
9303110	  803.3	  593.0	 4068.0	...
9303111	  803.3	  593.3	 4071.0	...
9303112	  803.3	  593.0	 4071.0	...
9303113	  803.4	  592.6	 4071.0	...
9303114	  803.6	  592.6	 4071.0	...
9303115	  803.9	  592.5	 4071.0	...
9303116	  803.8	  592.5	 4071.0	...
9303117	  803.6	  592.4	 4072.0	...
9303118	  803.4	  592.4	 4072.0	...
9303119	  803.4	  592.6	 4072.0	...
9303120	  803.6	  593.1	 4071.0	...
9303121	  803.9	  593.5	 4070.0	...
9303122	  803.8	  593.8	 4070.0	...
9303123	  803.5	  593.7	 4069.0	...
9303124	  803.2	  593.6	 4069.0	...
9303125	  803.7	  593.4	 4070.0	...
9303126	  804.1	  593.1	 4070.0	...
9303127	  803.9	  593.0	 4072.0	...
9303128	  803.4	  593.0	 4076.0	...
9303129	  803.0	  593.2	 4081.0	...
9303130	  803.1	  593.4	 4084.0	...
9303131	  803.1	  593.6	 4082.0	...
9303132	  803.1	  593.8	 4079.0	...
9303133	  802.7	  594.0	 4076.0	...
9303134	  802.5	  594.2	 4075.0	...
9303135	  802.3	  593.9	 4075.0	...
9303136	  802.4	  593.5	 4075.0	...
9303137	  802.4	  593.0	 4075.0	...
9303138	  802.2	  592.9	 4074.0	...
9303139	  801.9	  592.9	 4074.0	...
9303140	  801.7	  593.0	 4076.0	...
9303141	  801.7	  593.0	 4077.0	...
9303142	  801.7	  593.0	 4077.0	...
9303143	  801.7	  593.0	 4081.0	...
9303144	  801.7	  592.9	 4086.0	...
9303145	  801.7	  592.9	 4090.0	...
9303146	  801.7	  593.2	 4090.0	...
9303147	  801.8	  593.4	 4089.0	...
9303148	  801.8	  593.5	 4088.0	...
9303149	  801.8	  593.4	 4087.0	...
9303150	  801.9	  593.1	 4087.0	...
9303151	  802.1	  592.9	 4087.0	...
9303152	  801.9	  592.8	 4088.0	...
9303153	  801.6	  592.8	 4087.0	...
9303154	  801.3	  592.6	 4084.0	...
9303155	  801.3	  592.4	 4081.0	...
9303156	  801.3	  592.5	 4079.0	...
9303157	  801.3	  592.8	 4079.0	...
9303158	  801.6	  593.2	 4080.0	...
9303159	  801.9	  593.3	 4081.0	...
9303160	  802.2	  593.5	 4082.0	...
9303161	  802.3	  593.6	 4082.0	...
9303162	  802.1	  593.7	 4083.0	...
9303163	  801.9	  593.8	 4084.0	...
9303164	  801.7	  594.0	 4084.0	...
9303165	  801.6	  594.1	 4084.0	...
9303166	  801.4	  593.6	 4084.0	...
9303167	  801.0	  592.9	 4082.0	...
9303168	  800.5	  592.2	 4080.0	...
9303169	  800.2	  592.1	 4079.0	...
9303170	  800.4	  592.1	 4080.0	...
9303171	  800.6	  592.1	 4080.0	...
9303172	  800.8	  592.2	 4081.0	...
9303173	  800.8	  592.4	 4081.0	...
9303174	  800.9	  592.6	 4081.0	...
9303175	  800.9	  592.9	 4079.0	...
9303176	  800.9	  592.8	 4077.0	...
9303177	  800.8	  592.5	 4074.0	...
9303178	  800.7	  592.2	 4075.0	...
9303179	  801.0	  592.0	 4077.0	...
9303180	  801.3	  592.2	 4079.0	...
9303181	  801.3	  592.4	 4080.0	...
9303182	  801.0	  592.5	 4081.0	...
9303183	  800.6	  592.3	 4081.0	...
9303184	  800.6	  592.0	 4082.0	...
9303185	  800.5	  592.0	 4081.0	...
9303186	  800.5	  591.8	 4080.0	...
9303187	  800.5	  591.7	 4078.0	...
9303188	  800.4	  591.6	 4078.0	...
9303189	  800.4	  591.7	 4078.0	...
9303190	  800.4	  591.9	 4078.0	...
9303191	  800.4	  592.1	 4078.0	...
9303192	  800.4	  592.2	 4077.0	...
9303193	  800.3	  591.6	 4077.0	...
9303194	  800.2	  591.0	 4077.0	...
9303195	  800.2	  590.8	 4075.0	...
9303196	  800.4	  591.2	 4073.0	...
9303197	  800.8	  591.5	 4072.0	...
9303198	  801.1	  591.3	 4072.0	...
9303199	  801.3	  591.2	 4071.0	...
MSG	9303200 0000 _ Number On
9303200	  801.2	  591.2	 4071.0	...
9303201	  801.2	  591.4	 4071.0	...
9303202	  801.2	  591.5	 4072.0	...
9303203	  801.3	  591.4	 4072.0	...
9303204	  801.3	  591.7	 4072.0	...
9303205	  801.2	  592.0	 4072.0	...
9303206	  801.2	  592.2	 4072.0	...
9303207	  801.3	  592.4	 4072.0	...
9303208	  801.4	  592.6	 4072.0	...
9303209	  801.0	  593.0	 4072.0	...
9303210	  800.3	  593.1	 4072.0	...
9303211	  799.7	  593.1	 4072.0	...
9303212	  799.6	  593.0	 4071.0	...
9303213	  799.9	  592.7	 4069.0	...
9303214	  800.3	  592.6	 4068.0	...
9303215	  800.7	  592.7	 4068.0	...
9303216	  800.6	  592.5	 4068.0	...
9303217	  800.8	  592.0	 4068.0	...
9303218	  801.0	  591.4	 4069.0	...
9303219	  800.8	  591.3	 4069.0	...
9303220	  800.4	  591.2	 4069.0	...
9303221	  800.1	  591.4	 4070.0	...
9303222	  800.2	  591.5	 4069.0	...
9303223	  800.3	  591.6	 4069.0	...
9303224	  800.0	  592.0	 4067.0	...
9303225	  799.8	  592.4	 4066.0	...
9303226	  799.5	  592.8	 4065.0	...
9303227	  799.5	  592.9	 4067.0	...
9303228	  799.6	  592.8	 4070.0	...
9303229	  799.7	  592.6	 4072.0	...
9303230	  799.7	  592.4	 4071.0	...
9303231	  799.7	  592.1	 4069.0	...
9303232	  799.8	  591.9	 4067.0	...
9303233	  799.8	  591.7	 4066.0	...
9303234	  799.8	  591.7	 4064.0	...
9303235	  799.8	  591.7	 4062.0	...
9303236	  799.7	  591.5	 4060.0	...
9303237	  799.6	  591.3	 4060.0	...
9303238	  799.4	  591.1	 4061.0	...
9303239	  799.3	  591.0	 4061.0	...
9303240	  799.3	  590.9	 4061.0	...
9303241	  799.5	  590.8	 4062.0	...
9303242	  799.7	  590.7	 4063.0	...
9303243	  800.0	  590.7	 4063.0	...
9303244	  800.1	  590.7	 4063.0	...
9303245	  800.0	  590.7	 4064.0	...
9303246	  799.9	  590.7	 4066.0	...
9303247	  799.7	  590.7	 4067.0	...
9303248	  799.6	  590.7	 4068.0	...
9303249	  799.4	  590.7	 4067.0	...
9303250	  799.3	  590.7	 4067.0	...
9303251	  799.2	  590.9	 4067.0	...
9303252	  799.4	  591.2	 4067.0	...
9303253	  799.3	  591.3	 4066.0	...
9303254	  799.2	  591.4	 4066.0	...
9303255	  798.9	  591.4	 4067.0	...
9303256	  798.8	  591.4	 4067.0	...
9303257	  798.8	  591.4	 4067.0	...
9303258	  799.0	  591.3	 4066.0	...
9303259	  799.2	  591.3	 4065.0	...
9303260	  799.4	  591.5	 4065.0	...
9303261	  799.6	  591.9	 4065.0	...
9303262	  799.8	  592.3	 4066.0	...
9303263	  799.9	  592.5	 4066.0	...
9303264	  799.6	  592.1	 4066.0	...
9303265	  799.3	  591.7	 4066.0	...
9303266	  798.9	  591.4	 4065.0	...
9303267	  798.7	  591.3	 4064.0	...
9303268	  798.6	  591.1	 4064.0	...
9303269	  798.6	  590.9	 4063.0	...
9303270	  798.6	  590.9	 4064.0	...
9303271	  798.6	  591.1	 4064.0	...
9303272	  798.6	  591.3	 4064.0	...
9303273	  798.8	  591.3	 4066.0	...
9303274	  798.9	  591.4	 4068.0	...
9303275	  799.1	  591.5	 4069.0	...
9303276	  799.4	  591.5	 4067.0	...
9303277	  799.6	  591.5	 4066.0	...
9303278	  799.8	  591.3	 4065.0	...
9303279	  799.8	  591.6	 4066.0	...
9303280	  799.7	  592.0	 4066.0	...
9303281	  799.7	  592.3	 4065.0	...
9303282	  799.4	  592.5	 4064.0	...
9303283	  799.0	  592.7	 4063.0	...
9303284	  798.6	  592.8	 4063.0	...
9303285	  798.6	  592.8	 4066.0	...
9303286	  799.0	  593.0	 4068.0	...
9303287	  799.3	  593.3	 4066.0	...
9303288	  799.4	  593.4	 4063.0	...
9303289	  799.3	  593.2	 4060.0	...
9303290	  799.2	  592.5	 4060.0	...
9303291	  799.0	  592.0	 4060.0	...
9303292	  798.9	  591.7	 4060.0	...
9303293	  798.8	  591.8	 4060.0	...
9303294	  798.6	  591.9	 4060.0	...
9303295	  798.5	  591.9	 4059.0	...
9303296	  798.5	  592.0	 4059.0	...
9303297	  798.5	  591.8	 4059.0	...
9303298	  798.1	  591.7	 4059.0	...
9303299	  797.7	  591.6	 4060.0	...
9303300	  797.6	  591.6	 4060.0	...
9303301	  798.2	  591.7	 4060.0	...
9303302	  798.7	  591.8	 4060.0	...
9303303	  799.1	  591.8	 4060.0	...
9303304	  799.2	  591.7	 4061.0	...
9303305	  799.3	  591.5	 4061.0	...
9303306	  799.3	  591.8	 4060.0	...
9303307	  799.3	  592.0	 4056.0	...
9303308	  799.4	  592.0	 4052.0	...
9303309	  799.4	  591.6	 4052.0	...
9303310	  799.6	  591.6	 4056.0	...
9303311	  799.7	  591.7	 4060.0	...
9303312	  799.5	  591.9	 4059.0	...
9303313	  799.3	  591.6	 4058.0	...
9303314	  799.0	  591.4	 4058.0	...
9303315	  798.9	  591.3	 4058.0	...
9303316	  798.8	  591.4	 4057.0	...
9303317	  798.8	  591.5	 4056.0	...
9303318	  798.7	  591.5	 4055.0	...
9303319	  798.6	  591.5	 4055.0	...
9303320	  798.5	  592.0	 4055.0	...
9303321	  798.5	  592.4	 4055.0	...
9303322	  798.4	  592.9	 4055.0	...
9303323	  798.4	  592.5	 4053.0	...
9303324	  798.4	  592.1	 4052.0	...
9303325	  798.5	  592.0	 4051.0	...
9303326	  798.5	  592.3	 4051.0	...
9303327	  798.5	  592.3	 4052.0	...
9303328	  798.4	  592.1	 4053.0	...
9303329	  798.4	  591.8	 4054.0	...
9303330	  798.5	  591.7	 4054.0	...
9303331	  798.6	  591.7	 4057.0	...
9303332	  798.7	  591.8	 4059.0	...
9303333	  798.8	  592.1	 4060.0	...
9303334	  798.8	  592.2	 4060.0	...
9303335	  798.9	  592.3	 4056.0	...
9303336	  798.9	  592.2	 4054.0	...
9303337	  799.1	  592.4	 4052.0	...
9303338	  799.2	  592.6	 4051.0	...
9303339	  799.3	  592.7	 4050.0	...
9303340	  799.2	  592.7	 4051.0	...
9303341	  798.9	  592.8	 4053.0	...
9303342	  798.6	  592.8	 4055.0	...
9303343	  798.5	  592.5	 4055.0	...
9303344	  798.3	  592.1	 4055.0	...
9303345	  797.9	  591.9	 4055.0	...
9303346	  797.6	  591.8	 4056.0	...
9303347	  797.7	  591.7	 4056.0	...
9303348	  797.9	  591.5	 4056.0	...
9303349	  797.9	  591.1	 4060.0	...
9303350	  797.6	  590.8	 4064.0	...
9303351	  797.3	  590.6	 4067.0	...
9303352	  797.3	  590.7	 4067.0	...
9303353	  797.3	  591.0	 4068.0	...
9303354	  797.4	  591.4	 4068.0	...
9303355	  797.5	  591.9	 4067.0	...
9303356	  797.7	  592.2	 4066.0	...
9303357	  797.7	  592.4	 4067.0	...
9303358	  797.6	  592.3	 4067.0	...
9303359	  797.7	  592.1	 4067.0	...
9303360	  797.7	  591.8	 4066.0	...
9303361	  797.8	  591.9	 4065.0	...
9303362	  797.9	  592.0	 4064.0	...
9303363	  797.9	  592.1	 4065.0	...
9303364	  797.9	  592.0	 4065.0	...
9303365	  797.9	  592.0	 4063.0	...
9303366	  797.9	  592.0	 4061.0	...
9303367	  797.6	  591.8	 4060.0	...
9303368	  797.3	  591.6	 4060.0	...
9303369	  797.3	  591.4	 4061.0	...
9303370	  797.6	  591.3	 4061.0	...
9303371	  797.9	  591.3	 4060.0	...
9303372	  797.9	  591.4	 4062.0	...
9303373	  797.7	  592.2	 4065.0	...
9303374	  797.6	  593.0	 4067.0	...
9303375	  797.6	  593.3	 4064.0	...
9303376	  797.7	  592.8	 4061.0	...
9303377	  797.7	  592.3	 4059.0	...
9303378	  797.5	  592.2	 4059.0	...
9303379	  797.2	  591.9	 4059.0	...
9303380	  796.8	  591.5	 4060.0	...
9303381	  796.5	  591.1	 4058.0	...
9303382	  796.2	  591.1	 4056.0	...
9303383	  796.1	  591.2	 4055.0	...
9303384	  796.0	  591.3	 4056.0	...
9303385	  796.0	  591.2	 4057.0	...
9303386	  796.3	  591.2	 4057.0	...
9303387	  796.8	  591.3	 4057.0	...
9303388	  797.2	  591.4	 4056.0	...
9303389	  797.2	  591.5	 4055.0	...
9303390	  797.2	  591.5	 4056.0	...
9303391	  796.9	  591.4	 4058.0	...
9303392	  796.8	  591.2	 4059.0	...
9303393	  796.6	  591.1	 4058.0	...
9303394	  796.7	  591.3	 4058.0	...
9303395	  796.6	  591.7	 4058.0	...
9303396	  796.4	  592.1	 4057.0	...
9303397	  796.3	  592.4	 4057.0	...
9303398	  796.3	  592.5	 4057.0	...
9303399	  796.4	  592.4	 4057.0	...
9303400	  796.5	  592.1	 4055.0	...
9303401	  796.5	  591.7	 4054.0	...
9303402	  796.6	  591.5	 4052.0	...
9303403	  796.7	  591.4	 4055.0	...
9303404	  796.7	  591.5	 4059.0	...
9303405	  796.6	  591.8	 4059.0	...
9303406	  796.5	  592.0	 4055.0	...
9303407	  796.6	  592.1	 4055.0	...
9303408	  796.8	  592.2	 4059.0	...
9303409	  796.7	  592.3	 4064.0	...
9303410	  796.6	  592.3	 4065.0	...
9303411	  796.5	  592.4	 4066.0	...
9303412	  796.6	  592.4	 4067.0	...
9303413	  796.6	  592.3	 4069.0	...
9303414	  796.7	  592.4	 4070.0	...
9303415	  796.3	  592.5	 4071.0	...
9303416	  795.8	  592.7	 4073.0	...
9303417	  795.5	  592.8	 4074.0	...
9303418	  795.8	  592.9	 4073.0	...
9303419	  796.1	  592.8	 4069.0	...
9303420	  796.4	  592.7	 4065.0	...
9303421	  796.3	  592.6	 4065.0	...
9303422	  796.3	  592.6	 4066.0	...
9303423	  796.0	  592.7	 4067.0	...
9303424	  795.9	  592.9	 4068.0	...
9303425	  795.8	  593.0	 4069.0	...
9303426	  795.7	  592.9	 4070.0	...
9303427	  795.5	  592.5	 4071.0	...
9303428	  795.4	  592.3	 4070.0	...
9303429	  795.6	  592.2	 4069.0	...
9303430	  796.0	  592.1	 4068.0	...
9303431	  796.3	  592.0	 4069.0	...
9303432	  796.1	  591.7	 4070.0	...
9303433	  795.8	  591.7	 4070.0	...
9303434	  795.6	  591.6	 4069.0	...
9303435	  795.5	  591.6	 4068.0	...
9303436	  795.5	  591.5	 4067.0	...
9303437	  795.8	  591.5	 4067.0	...
9303438	  796.1	  591.3	 4067.0	...
9303439	  796.4	  591.2	 4068.0	...
9303440	  796.4	  591.1	 4068.0	...
9303441	  796.4	  591.3	 4067.0	...
9303442	  796.3	  591.4	 4064.0	...
9303443	  796.5	  591.6	 4064.0	...
9303444	  796.6	  591.8	 4063.0	...
9303445	  796.6	  591.8	 4063.0	...
9303446	  796.3	  591.4	 4063.0	...
9303447	  796.1	  590.7	 4063.0	...
9303448	  796.2	  590.3	 4063.0	...
9303449	  796.2	  590.2	 4063.0	...
9303450	  796.0	  590.3	 4063.0	...
9303451	  795.8	  590.5	 4063.0	...
9303452	  795.6	  590.6	 4062.0	...
9303453	  795.6	  591.0	 4064.0	...
9303454	  795.5	  591.5	 4066.0	...
9303455	  795.4	  591.9	 4067.0	...
9303456	  795.7	  591.7	 4065.0	...
9303457	  796.1	  591.4	 4061.0	...
9303458	  796.4	  591.5	 4058.0	...
9303459	  796.1	  591.8	 4059.0	...
9303460	  795.8	  591.4	 4060.0	...
9303461	  795.5	  590.7	 4061.0	...
9303462	  795.5	  590.6	 4061.0	...
9303463	  795.3	  591.3	 4060.0	...
9303464	  795.2	  592.0	 4060.0	...
9303465	  795.4	  591.9	 4061.0	...
9303466	  795.6	  591.7	 4063.0	...
9303467	  795.8	  591.4	 4064.0	...
9303468	  795.6	  591.2	 4064.0	...
9303469	  795.5	  591.0	 4064.0	...
9303470	  795.7	  591.1	 4064.0	...
9303471	  795.8	  591.3	 4063.0	...
9303472	  795.9	  591.4	 4062.0	...
9303473	  795.9	  591.3	 4062.0	...
9303474	  795.9	  591.2	 4063.0	...
9303475	  795.9	  591.0	 4063.0	...
9303476	  796.1	  591.3	 4063.0	...
9303477	  796.0	  591.8	 4064.0	...
9303478	  795.7	  592.0	 4065.0	...
9303479	  795.3	  591.9	 4067.0	...
9303480	  795.6	  591.7	 4067.0	...
9303481	  796.0	  591.6	 4069.0	...
9303482	  796.0	  591.4	 4071.0	...
9303483	  795.5	  591.2	 4069.0	...
9303484	  795.0	  591.2	 4066.0	...
9303485	  794.9	  591.2	 4062.0	...
9303486	  794.9	  591.2	 4062.0	...
9303487	  794.9	  590.7	 4063.0	...
9303488	  795.0	  590.2	 4063.0	...
9303489	  795.0	  590.1	 4064.0	...
9303490	  795.1	  590.3	 4064.0	...
9303491	  794.9	  590.7	 4064.0	...
9303492	  794.7	  590.8	 4067.0	...
9303493	  794.5	  591.0	 4070.0	...
9303494	  794.5	  591.2	 4074.0	...
9303495	  794.7	  591.2	 4075.0	...
9303496	  794.9	  591.0	 4076.0	...
9303497	  794.9	  590.8	 4075.0	...
9303498	  794.8	  591.0	 4075.0	...
9303499	  794.6	  591.3	 4073.0	...
9303500	  794.5	  591.6	 4071.0	...
9303501	  794.6	  591.6	 4072.0	...
9303502	  794.8	  591.3	 4075.0	...
MSG	9303503 0000 _ Number Off
9303503	  795.1	  591.0	 4077.0	...
9303504	  795.4	  590.7	 4076.0	...
9303505	  795.5	  590.7	 4076.0	...
9303506	  795.6	  590.9	 4076.0	...
9303507	  795.6	  591.0	 4076.0	...
9303508	  795.7	  591.0	 4073.0	...
9303509	  795.7	  591.0	 4070.0	...
9303510	  795.4	  590.9	 4068.0	...
9303511	  794.9	  590.9	 4072.0	...
9303512	  794.6	  590.9	 4075.0	...
9303513	  794.5	  590.8	 4078.0	...
9303514	  794.6	  590.7	 4078.0	...
9303515	  794.7	  590.6	 4078.0	...
9303516	  794.5	  590.8	 4078.0	...
9303517	  794.4	  591.0	 4077.0	...
9303518	  794.6	  590.8	 4076.0	...
9303519	  794.9	  590.5	 4075.0	...
9303520	  795.1	  590.2	 4073.0	...
9303521	  795.0	  590.2	 4073.0	...
9303522	  794.9	  590.5	 4073.0	...
9303523	  794.7	  590.9	 4074.0	...
9303524	  794.6	  591.3	 4074.0	...
9303525	  794.9	  591.2	 4074.0	...
9303526	  795.3	  591.2	 4073.0	...
9303527	  795.6	  591.2	 4072.0	...
9303528	  795.5	  591.1	 4072.0	...
9303529	  795.4	  590.9	 4073.0	...
9303530	  795.6	  590.4	 4075.0	...
9303531	  795.8	  590.2	 4075.0	...
9303532	  795.4	  589.9	 4076.0	...
9303533	  794.8	  589.8	 4078.0	...
9303534	  794.3	  589.8	 4081.0	...
9303535	  794.6	  589.9	 4084.0	...
9303536	  794.9	  590.1	 4084.0	...
9303537	  795.4	  590.3	 4084.0	...
9303538	  795.7	  590.5	 4082.0	...
9303539	  795.7	  590.7	 4080.0	...
9303540	  795.5	  590.9	 4079.0	...
9303541	  795.2	  590.9	 4079.0	...
9303542	  795.2	  590.8	 4079.0	...
9303543	  795.3	  590.7	 4080.0	...
9303544	  795.3	  590.9	 4080.0	...
9303545	  795.3	  591.1	 4080.0	...
9303546	  795.0	  591.3	 4079.0	...
9303547	  794.7	  591.1	 4078.0	...
9303548	  794.5	  590.6	 4079.0	...
9303549	  794.5	  590.2	 4080.0	...
9303550	  794.8	  589.9	 4081.0	...
9303551	  795.0	  589.7	 4083.0	...
9303552	  795.2	  589.5	 4084.0	...
9303553	  795.1	  589.5	 4084.0	...
9303554	  794.9	  589.6	 4085.0	...
9303555	  794.6	  589.6	 4087.0	...
9303556	  794.4	  589.6	 4087.0	...
9303557	  794.4	  589.7	 4087.0	...
9303558	  794.3	  590.3	 4087.0	...
9303559	  794.2	  590.9	 4087.0	...
9303560	  794.1	  590.8	 4087.0	...
9303561	  794.0	  590.2	 4085.0	...
9303562	  793.9	  589.6	 4082.0	...
9303563	  793.9	  589.5	 4082.0	...
9303564	  793.9	  589.5	 4088.0	...
9303565	  793.9	  589.7	 4094.0	...
9303566	  794.5	  589.8	 4097.0	...
9303567	  795.0	  589.9	 4097.0	...
9303568	  795.5	  589.8	 4096.0	...
9303569	  795.2	  589.8	 4096.0	...
9303570	  795.0	  589.8	 4096.0	...
9303571	  794.8	  589.7	 4096.0	...
9303572	  794.9	  589.6	 4096.0	...
9303573	  794.9	  589.4	 4096.0	...
9303574	  795.0	  589.4	 4096.0	...
9303575	  795.0	  589.4	 4096.0	...
9303576	  795.0	  589.4	 4095.0	...
9303577	  795.1	  589.4	 4098.0	...
9303578	  794.6	  589.4	 4102.0	...
9303579	  794.1	  589.4	 4102.0	...
9303580	  794.0	  589.5	 4098.0	...
9303581	  794.4	  589.5	 4096.0	...
9303582	  794.6	  589.7	 4096.0	...
9303583	  794.4	  589.9	 4096.0	...
9303584	  794.0	  589.5	 4095.0	...
9303585	  793.8	  588.9	 4094.0	...
9303586	  793.7	  588.9	 4093.0	...
9303587	  794.3	  589.4	 4093.0	...
9303588	  794.9	  589.6	 4093.0	...
9303589	  794.9	  589.2	 4093.0	...
9303590	  794.3	  589.0	 4093.0	...
9303591	  793.7	  589.3	 4093.0	...
9303592	  793.7	  589.5	 4094.0	...
9303593	  793.7	  589.5	 4095.0	...
9303594	  793.7	  589.2	 4095.0	...
9303595	  793.8	  588.9	 4095.0	...
9303596	  793.7	  588.7	 4095.0	...
9303597	  793.8	  588.9	 4096.0	...
9303598	  793.8	  589.1	 4099.0	...
9303599	  793.5	  589.1	 4101.0	...
9303600	  793.3	  589.0	 4102.0	...
9303601	  793.0	  588.6	 4102.0	...
9303602	  793.0	  588.2	 4103.0	...
9303603	  792.9	  588.0	 4105.0	...
9303604	  792.8	  588.0	 4107.0	...
9303605	  793.2	  588.1	 4107.0	...
9303606	  793.7	  588.2	 4107.0	...
9303607	  794.4	  588.3	 4106.0	...
9303608	  794.4	  588.4	 4106.0	...
9303609	  794.5	  588.4	 4106.0	...
9303610	  794.4	  588.3	 4106.0	...
9303611	  794.4	  588.5	 4107.0	...
9303612	  794.4	  588.8	 4110.0	...
9303613	  794.4	  589.1	 4113.0	...
9303614	  794.0	  589.1	 4115.0	...
9303615	  793.6	  589.0	 4114.0	...
9303616	  793.2	  589.0	 4112.0	...
9303617	  793.1	  589.1	 4109.0	...
9303618	  793.1	  589.1	 4106.0	...
9303619	  793.1	  589.0	 4105.0	...
9303620	  793.1	  588.9	 4105.0	...
9303621	  793.2	  588.8	 4105.0	...
9303622	  793.3	  588.8	 4106.0	...
9303623	  793.5	  589.4	 4107.0	...
9303624	  793.7	  590.0	 4108.0	...
9303625	  793.8	  590.6	 4109.0	...
9303626	  793.9	  590.5	 4110.0	...
9303627	  793.9	  590.0	 4112.0	...
9303628	  793.9	  589.6	 4111.0	...
9303629	  793.6	  589.4	 4111.0	...
9303630	  793.3	  589.5	 4113.0	...
9303631	  792.9	  589.6	 4115.0	...
9303632	  792.7	  589.5	 4117.0	...
9303633	  793.0	  589.4	 4118.0	...
9303634	  793.3	  589.3	 4118.0	...
9303635	  793.6	  589.0	 4117.0	...
9303636	  792.9	  588.9	 4114.0	...
9303637	  792.3	  588.9	 4110.0	...
9303638	  791.7	  589.1	 4112.0	...
9303639	  791.7	  588.8	 4115.0	...
9303640	  791.6	  588.5	 4117.0	...
9303641	  791.5	  588.2	 4117.0	...
9303642	  791.3	  588.3	 4119.0	...
9303643	  791.2	  588.4	 4122.0	...
9303644	  791.2	  588.6	 4125.0	...
9303645	  791.5	  588.9	 4125.0	...
9303646	  791.7	  589.0	 4123.0	...
9303647	  791.8	  589.1	 4120.0	...
9303648	  792.2	  589.1	 4118.0	...
9303649	  792.6	  589.0	 4118.0	...
9303650	  793.0	  588.8	 4120.0	...
9303651	  792.8	  588.5	 4122.0	...
9303652	  792.5	  588.2	 4124.0	...
9303653	  792.3	  588.7	 4124.0	...
9303654	  792.2	  589.3	 4123.0	...
9303655	  792.3	  589.6	 4124.0	...
9303656	  792.4	  589.3	 4124.0	...
9303657	  792.5	  589.4	 4125.0	...
9303658	  792.5	  589.8	 4126.0	...
9303659	  792.4	  590.1	 4126.0	...
9303660	  792.2	  590.0	 4125.0	...
9303661	  791.8	  589.9	 4124.0	...
9303662	  791.5	  589.8	 4122.0	...
9303663	  791.2	  589.6	 4121.0	...
9303664	  791.1	  589.6	 4121.0	...
9303665	  791.0	  589.5	 4121.0	...
9303666	  791.0	  589.5	 4121.0	...
9303667	  790.9	  589.3	 4121.0	...
9303668	  791.0	  589.1	 4121.0	...
9303669	  791.1	  588.8	 4121.0	...
9303670	  791.3	  588.8	 4123.0	...
9303671	  791.2	  588.8	 4126.0	...
9303672	  791.1	  588.9	 4128.0	...
9303673	  791.0	  589.0	 4128.0	...
9303674	  790.9	  589.1	 4124.0	...
9303675	  791.0	  589.1	 4119.0	...
9303676	  790.9	  589.0	 4114.0	...
9303677	  790.7	  588.8	 4114.0	...
9303678	  790.6	  589.1	 4113.0	...
9303679	  790.5	  589.4	 4116.0	...
9303680	  790.5	  589.5	 4121.0	...
9303681	  790.5	  589.1	 4127.0	...
9303682	  790.4	  589.7	 4130.0	...
9303683	  790.4	  590.5	 4132.0	...
9303684	  790.4	  590.3	 4134.0	...
9303685	  790.5	  589.4	 4135.0	...
9303686	  790.5	  589.1	 4135.0	...
9303687	  790.5	  589.6	 4135.0	...
9303688	  790.5	  590.1	 4135.0	...
9303689	  790.4	  590.0	 4135.0	...
9303690	  790.3	  590.0	 4136.0	...
9303691	  790.2	  590.1	 4136.0	...
9303692	  790.1	  590.1	 4137.0	...
9303693	  790.1	  590.0	 4136.0	...
9303694	  790.1	  589.9	 4135.0	...
9303695	  790.2	  589.8	 4132.0	...
9303696	  790.2	  589.8	 4130.0	...
9303697	  790.0	  589.9	 4129.0	...
9303698	  789.9	  590.1	 4127.0	...
9303699	  789.9	  590.3	 4124.0	...
9303700	  789.9	  590.4	 4120.0	...
9303701	  790.3	  590.4	 4121.0	...
9303702	  790.6	  590.4	 4124.0	...
9303703	  790.3	  590.4	 4127.0	...
9303704	  789.8	  590.6	 4129.0	...
9303705	  789.3	  590.7	 4129.0	...
9303706	  789.3	  590.8	 4132.0	...
9303707	  789.3	  590.9	 4135.0	...
9303708	  789.5	  591.0	 4139.0	...
9303709	  789.6	  591.0	 4140.0	...
9303710	  789.8	  590.9	 4140.0	...
9303711	  789.7	  590.9	 4138.0	...
9303712	  789.7	  590.9	 4138.0	...
9303713	  789.7	  591.0	 4139.0	...
9303714	  789.8	  591.0	 4141.0	...
9303715	  789.6	  590.9	 4142.0	...
9303716	  789.6	  591.1	 4143.0	...
9303717	  789.8	  591.3	 4145.0	...
9303718	  790.0	  591.1	 4145.0	...
9303719	  790.1	  590.6	 4145.0	...
9303720	  790.0	  590.1	 4146.0	...
9303721	  789.6	  590.2	 4146.0	...
9303722	  789.2	  590.3	 4143.0	...
9303723	  788.9	  590.4	 4140.0	...
9303724	  788.9	  590.3	 4137.0	...
9303725	  788.9	  590.2	 4137.0	...
9303726	  788.7	  590.2	 4136.0	...
9303727	  788.5	  590.3	 4135.0	...
9303728	  788.4	  590.3	 4134.0	...
9303729	  788.4	  590.2	 4134.0	...
9303730	  788.5	  590.5	 4134.0	...
9303731	  788.6	  590.7	 4137.0	...
9303732	  788.6	  590.8	 4139.0	...
9303733	  788.6	  590.6	 4142.0	...
9303734	  788.7	  590.3	 4140.0	...
9303735	  788.7	  590.2	 4138.0	...
9303736	  788.7	  590.1	 4136.0	...
9303737	  788.6	  590.0	 4137.0	...
9303738	  788.6	  590.0	 4137.0	...
9303739	  788.7	  590.1	 4138.0	...
9303740	  788.8	  590.3	 4139.0	...
9303741	  788.9	  590.5	 4139.0	...
9303742	  788.7	  590.8	 4137.0	...
9303743	  788.3	  590.9	 4134.0	...
9303744	  787.9	  590.8	 4131.0	...
9303745	  787.6	  590.7	 4131.0	...
9303746	  787.4	  590.6	 4132.0	...
9303747	  787.2	  590.7	 4132.0	...
9303748	  787.1	  590.6	 4134.0	...
9303749	  787.1	  590.4	 4136.0	...
9303750	  787.6	  590.2	 4138.0	...
9303751	  788.0	  590.2	 4137.0	...
9303752	  788.5	  590.2	 4137.0	...
9303753	  788.5	  590.2	 4137.0	...
9303754	  788.5	  590.2	 4136.0	...
9303755	  788.3	  590.1	 4135.0	...
9303756	  788.0	  590.0	 4133.0	...
9303757	  787.8	  589.9	 4133.0	...
9303758	  787.7	  589.8	 4133.0	...
9303759	  787.6	  590.0	 4132.0	...
9303760	  787.4	  590.3	 4132.0	...
9303761	  787.1	  590.5	 4133.0	...
9303762	  787.3	  590.6	 4134.0	...
9303763	  787.6	  590.5	 4133.0	...
9303764	  787.9	  590.4	 4132.0	...
9303765	  787.9	  590.4	 4131.0	...
9303766	  787.9	  590.5	 4131.0	...
9303767	  787.8	  590.5	 4130.0	...
9303768	  787.7	  590.5	 4129.0	...
9303769	  787.6	  590.5	 4128.0	...
9303770	  787.7	  590.5	 4129.0	...
9303771	  787.8	  590.5	 4130.0	...
9303772	  787.6	  590.5	 4132.0	...
9303773	  787.4	  590.5	 4136.0	...
9303774	  787.2	  590.5	 4140.0	...
9303775	  787.1	  590.5	 4139.0	...
9303776	  787.2	  590.4	 4135.0	...
9303777	  787.1	  590.3	 4132.0	...
9303778	  787.1	  590.3	 4133.0	...
9303779	  787.0	  590.2	 4132.0	...
9303780	  787.0	  590.2	 4132.0	...
9303781	  787.2	  590.2	 4132.0	...
9303782	  787.4	  590.2	 4134.0	...
9303783	  787.6	  590.2	 4135.0	...
9303784	  787.6	  590.2	 4136.0	...
9303785	  787.5	  590.2	 4136.0	...
9303786	  787.6	  590.2	 4135.0	...
9303787	  787.7	  590.2	 4134.0	...
9303788	  787.8	  590.4	 4132.0	...
9303789	  787.7	  590.7	 4132.0	...
9303790	  787.2	  590.7	 4132.0	...
9303791	  786.6	  590.4	 4132.0	...
9303792	  786.4	  590.1	 4132.0	...
9303793	  786.1	  589.9	 4132.0	...
9303794	  785.8	  590.1	 4136.0	...
9303795	  785.5	  590.3	 4139.0	...
9303796	  785.4	  590.3	 4143.0	...
9303797	  785.4	  590.4	 4143.0	...
9303798	  786.2	  590.5	 4141.0	...
9303799	  787.1	  591.1	 4139.0	...
9303800	  787.3	  591.6	 4137.0	...
9303801	  786.7	  591.6	 4135.0	...
9303802	  786.1	  591.1	 4135.0	...
9303803	  786.1	  590.7	 4135.0	...
9303804	  785.8	  591.0	 4135.0	...
9303805	  785.5	  591.3	 4135.0	...
9303806	  785.2	  591.4	 4136.0	...
9303807	  785.3	  591.2	 4136.0	...
9303808	  785.4	  590.9	 4137.0	...
9303809	  785.5	  590.6	 4137.0	...
9303810	  785.6	  590.5	 4137.0	...
9303811	  785.6	  590.5	 4136.0	...
9303812	  785.6	  590.4	 4136.0	...
9303813	  785.7	  590.4	 4137.0	...
9303814	  785.8	  590.3	 4138.0	...
9303815	  785.9	  590.4	 4139.0	...
9303816	  786.0	  590.4	 4138.0	...
9303817	  786.0	  590.5	 4137.0	...
9303818	  785.9	  590.5	 4135.0	...
9303819	  785.6	  590.5	 4134.0	...
9303820	  785.3	  590.9	 4134.0	...
9303821	  785.3	  591.4	 4135.0	...
9303822	  785.2	  591.8	 4136.0	...
9303823	  785.2	  591.6	 4135.0	...
9303824	  785.2	  591.3	 4134.0	...
9303825	  785.2	  591.1	 4132.0	...
9303826	  785.1	  591.0	 4131.0	...
9303827	  784.9	  590.7	 4133.0	...
9303828	  784.7	  590.4	 4135.0	...
9303829	  784.5	  590.2	 4137.0	...
9303830	  784.5	  590.2	 4137.0	...
9303831	  784.5	  590.7	 4136.0	...
9303832	  784.5	  591.2	 4135.0	...
9303833	  784.4	  591.5	 4135.0	...
9303834	  784.2	  591.3	 4131.0	...
9303835	  784.0	  591.1	 4127.0	...
9303836	  784.1	  590.9	 4124.0	...
9303837	  784.1	  590.7	 4125.0	...
9303838	  784.2	  590.5	 4128.0	...
9303839	  784.2	  590.5	 4131.0	...
9303840	  784.0	  590.5	 4134.0	...
9303841	  783.9	  590.7	 4134.0	...
9303842	  783.8	  591.0	 4133.0	...
9303843	  784.1	  591.2	 4133.0	...
9303844	  784.4	  591.2	 4133.0	...
9303845	  784.1	  591.2	 4132.0	...
9303846	  783.4	  591.4	 4131.0	...
9303847	  783.2	  591.5	 4130.0	...
9303848	  783.9	  591.7	 4130.0	...
9303849	  784.5	  591.7	 4129.0	...
9303850	  784.5	  591.8	 4129.0	...
9303851	  784.2	  592.0	 4127.0	...
9303852	  783.9	  592.0	 4127.0	...
9303853	  783.7	  592.0	 4128.0	...
9303854	  783.8	  591.8	 4130.0	...
9303855	  783.8	  591.2	 4131.0	...
9303856	  783.8	  590.7	 4129.0	...
9303857	  783.7	  590.6	 4127.0	...
9303858	  783.8	  590.8	 4128.0	...
9303859	  783.9	  591.0	 4130.0	...
9303860	  783.3	  591.1	 4130.0	...
9303861	  782.8	  591.3	 4127.0	...
9303862	  782.2	  591.5	 4125.0	...
9303863	  782.3	  591.6	 4126.0	...
9303864	  782.4	  592.2	 4122.0	...
9303865	  782.7	  592.8	 4116.0	...
9303866	  783.0	  592.9	 4112.0	...
9303867	  783.1	  592.4	 4115.0	...
9303868	  783.1	  591.9	 4119.0	...
9303869	  783.2	  591.7	 4122.0	...
9303870	  783.4	  591.6	 4124.0	...
9303871	  783.5	  591.6	 4123.0	...
9303872	  783.4	  591.7	 4126.0	...
9303873	  783.3	  592.2	 4129.0	...
9303874	  783.2	  592.6	 4132.0	...
9303875	  783.2	  592.8	 4133.0	...
9303876	  783.2	  592.5	 4133.0	...
9303877	  783.2	  592.3	 4134.0	...
9303878	  782.8	  592.3	 4135.0	...
9303879	  782.5	  592.5	 4134.0	...
9303880	  782.1	  592.6	 4131.0	...
9303881	  782.1	  592.7	 4129.0	...
9303882	  782.0	  592.8	 4129.0	...
9303883	  781.9	  592.8	 4129.0	...
9303884	  781.9	  592.8	 4128.0	...
9303885	  782.1	  592.7	 4127.0	...
9303886	  782.3	  592.7	 4127.0	...
9303887	  782.5	  592.6	 4131.0	...
9303888	  782.5	  592.8	 4135.0	...
9303889	  782.6	  592.9	 4138.0	...
9303890	  782.6	  593.1	 4138.0	...
9303891	  782.4	  593.1	 4139.0	...
9303892	  782.3	  593.3	 4139.0	...
9303893	  782.1	  593.5	 4137.0	...
9303894	  782.1	  593.6	 4135.0	...
9303895	  781.9	  593.7	 4132.0	...
9303896	  781.8	  593.8	 4131.0	...
9303897	  781.6	  594.0	 4130.0	...
9303898	  781.3	  594.0	 4130.0	...
9303899	  781.0	  594.1	 4129.0	...
9303900	  781.0	  594.2	 4130.0	...
9303901	  781.0	  594.1	 4131.0	...
9303902	  781.0	  593.9	 4132.0	...
9303903	  780.8	  593.7	 4132.0	...
9303904	  780.8	  593.8	 4132.0	...
9303905	  780.9	  593.9	 4132.0	...
9303906	  781.0	  593.8	 4132.0	...
9303907	  781.1	  593.6	 4138.0	...
9303908	  781.1	  593.4	 4144.0	...
9303909	  781.2	  594.0	 4146.0	...
9303910	  781.5	  594.6	 4141.0	...
9303911	  781.7	  595.2	 4137.0	...
9303912	  781.2	  595.1	 4138.0	...
9303913	  780.4	  595.2	 4138.0	...
9303914	  779.7	  595.2	 4139.0	...
9303915	  779.6	  595.1	 4139.0	...
9303916	  779.7	  595.3	 4138.0	...
9303917	  779.8	  595.7	 4138.0	...
9303918	  780.0	  596.1	 4138.0	...
9303919	  779.4	  596.1	 4137.0	...
9303920	  778.9	  596.4	 4135.0	...
9303921	  778.4	  597.3	 4132.0	...
9303922	  778.4	  598.1	 4130.0	...
9303923	  778.3	  598.8	 4126.0	...
EFIX R   9301263	9303923	2661	  795.2	  590.4	   4116
SSACC R  9303924
9303924	  778.0	  599.2	 4122.0	...
9303925	  777.7	  601.1	 4117.0	...
9303926	  777.3	  603.0	 4115.0	...
9303927	  777.1	  604.7	 4107.0	...
9303928	  776.9	  604.7	 4102.0	...
9303929	  776.8	  604.7	 4096.0	...
9303930	  776.7	  605.4	 4092.0	...
9303931	  776.9	  609.5	 4080.0	...
9303932	  777.3	  617.8	 4054.0	...
9303933	  778.3	  634.7	 4006.0	...
9303934	  779.7	  657.6	 3938.0	...
9303935	  781.0	  688.1	 3852.0	...
9303936	  781.6	  721.9	 3742.0	...
9303937	  781.8	  759.5	 3625.0	...
9303938	  782.5	  799.2	 3493.0	...
9303939	  783.5	  841.3	 3358.0	...
9303940	  783.6	  887.1	 3196.0	...
9303941	  782.5	  936.5	 3020.0	...
9303942	  781.0	  989.4	 2829.0	...
9303943	  780.1	 1044.5	 2635.0	...
9303944	  780.5	 1102.8	 2433.0	...
9303945	  788.8	 1165.6	 2244.0	...
9303946	  797.3	 1209.1	 2121.0	...
9303947	  805.3	 1233.0	 2069.0	...
9303948	 1161.2	 1364.5	 1289.0	...
9303949	 1518.2	 1492.6	  509.0	...
9303950	 1538.1	 1518.4	  472.0	...
9303951	 1563.9	 1575.2	  403.0	...
9303952	 1592.2	 1664.7	  310.0	...
9303953	 1590.7	 1756.7	  232.0	...
9303954	 1583.2	 1817.6	  185.0	...
9303955	 1573.1	 1846.0	  162.0	...
9303956	 1573.1	 1846.0	  162.0	...
SBLINK R 9303957
9303957	   .	   .	    0.0	...
9303958	   .	   .	    0.0	...
9303959	   .	   .	    0.0	...
9303960	   .	   .	    0.0	...
9303961	   .	   .	    0.0	...
9303962	   .	   .	    0.0	...
9303963	   .	   .	    0.0	...
9303964	   .	   .	    0.0	...
9303965	   .	   .	    0.0	...
9303966	   .	   .	    0.0	...
9303967	   .	   .	    0.0	...
9303968	   .	   .	    0.0	...
9303969	   .	   .	    0.0	...
9303970	   .	   .	    0.0	...
9303971	   .	   .	    0.0	...
9303972	   .	   .	    0.0	...
9303973	   .	   .	    0.0	...
9303974	   .	   .	    0.0	...
9303975	   .	   .	    0.0	...
9303976	   .	   .	    0.0	...
9303977	   .	   .	    0.0	...
9303978	   .	   .	    0.0	...
9303979	   .	   .	    0.0	...
9303980	   .	   .	    0.0	...
9303981	   .	   .	    0.0	...
9303982	   .	   .	    0.0	...
9303983	   .	   .	    0.0	...
9303984	   .	   .	    0.0	...
9303985	   .	   .	    0.0	...
9303986	   .	   .	    0.0	...
9303987	   .	   .	    0.0	...
9303988	   .	   .	    0.0	...
9303989	   .	   .	    0.0	...
9303990	   .	   .	    0.0	...
9303991	   .	   .	    0.0	...
9303992	   .	   .	    0.0	...
9303993	   .	   .	    0.0	...
9303994	   .	   .	    0.0	...
9303995	   .	   .	    0.0	...
9303996	   .	   .	    0.0	...
9303997	   .	   .	    0.0	...
9303998	   .	   .	    0.0	...
9303999	   .	   .	    0.0	...
9304000	   .	   .	    0.0	...
9304001	   .	   .	    0.0	...
9304002	   .	   .	    0.0	...
9304003	   .	   .	    0.0	...
9304004	   .	   .	    0.0	...
9304005	   .	   .	    0.0	...
9304006	   .	   .	    0.0	...
9304007	   .	   .	    0.0	...
9304008	   .	   .	    0.0	...
9304009	   .	   .	    0.0	...
9304010	   .	   .	    0.0	...
9304011	   .	   .	    0.0	...
9304012	   .	   .	    0.0	...
9304013	   .	   .	    0.0	...
9304014	   .	   .	    0.0	...
9304015	   .	   .	    0.0	...
9304016	   .	   .	    0.0	...
9304017	   .	   .	    0.0	...
9304018	   .	   .	    0.0	...
9304019	   .	   .	    0.0	...
9304020	   .	   .	    0.0	...
9304021	   .	   .	    0.0	...
9304022	   .	   .	    0.0	...
9304023	   .	   .	    0.0	...
9304024	   .	   .	    0.0	...
9304025	   .	   .	    0.0	...
9304026	   .	   .	    0.0	...
9304027	   .	   .	    0.0	...
9304028	   .	   .	    0.0	...
9304029	   .	   .	    0.0	...
9304030	   .	   .	    0.0	...
9304031	   .	   .	    0.0	...
9304032	   .	   .	    0.0	...
9304033	   .	   .	    0.0	...
9304034	   .	   .	    0.0	...
9304035	   .	   .	    0.0	...
9304036	   .	   .	    0.0	...
9304037	   .	   .	    0.0	...
9304038	   .	   .	    0.0	...
9304039	   .	   .	    0.0	...
9304040	   .	   .	    0.0	...
9304041	   .	   .	    0.0	...
9304042	   .	   .	    0.0	...
9304043	   .	   .	    0.0	...
9304044	   .	   .	    0.0	...
9304045	   .	   .	    0.0	...
9304046	   .	   .	    0.0	...
9304047	   .	   .	    0.0	...
9304048	   .	   .	    0.0	...
9304049	   .	   .	    0.0	...
9304050	   .	   .	    0.0	...
9304051	   .	   .	    0.0	...
9304052	   .	   .	    0.0	...
9304053	   .	   .	    0.0	...
9304054	   .	   .	    0.0	...
9304055	   .	   .	    0.0	...
9304056	   .	   .	    0.0	...
9304057	   .	   .	    0.0	...
9304058	   .	   .	    0.0	...
9304059	   .	   .	    0.0	...
9304060	   .	   .	    0.0	...
9304061	   .	   .	    0.0	...
9304062	   .	   .	    0.0	...
9304063	   .	   .	    0.0	...
9304064	   .	   .	    0.0	...
9304065	   .	   .	    0.0	...
9304066	   .	   .	    0.0	...
9304067	   .	   .	    0.0	...
9304068	   .	   .	    0.0	...
9304069	   .	   .	    0.0	...
9304070	   .	   .	    0.0	...
9304071	   .	   .	    0.0	...
9304072	   .	   .	    0.0	...
9304073	   .	   .	    0.0	...
9304074	   .	   .	    0.0	...
9304075	   .	   .	    0.0	...
9304076	   .	   .	    0.0	...
EBLINK R 9303957	9304076	120
9304077	  865.7	 1254.8	 1888.0	...
9304078	  865.7	 1254.8	 1888.0	...
9304079	  865.3	 1251.5	 1901.0	...
9304080	  864.7	 1243.4	 1932.0	...
9304081	  864.5	 1231.0	 1978.0	...
9304082	  864.8	 1218.3	 2027.0	...
9304083	  866.1	 1206.3	 2069.0	...
9304084	  866.8	 1195.0	 2110.0	...
9304085	  867.9	 1182.2	 2149.0	...
9304086	  868.3	 1171.6	 2183.0	...
9304087	  869.0	 1160.7	 2212.0	...
9304088	  869.6	 1150.7	 2241.0	...
9304089	  869.5	 1141.5	 2267.0	...
9304090	  868.9	 1129.7	 2301.0	...
9304091	  869.5	 1120.6	 2322.0	...
9304092	  870.4	 1108.5	 2353.0	...
9304093	  870.5	 1098.8	 2373.0	...
9304094	  868.0	 1088.4	 2399.0	...
9304095	  864.9	 1078.3	 2421.0	...
9304096	  862.2	 1070.0	 2442.0	...
9304097	  858.6	 1060.1	 2466.0	...
9304098	  855.6	 1052.2	 2493.0	...
9304099	  853.1	 1043.9	 2525.0	...
9304100	  851.7	 1036.5	 2555.0	...
9304101	  850.4	 1029.1	 2584.0	...
9304102	  849.1	 1021.4	 2614.0	...
9304103	  847.5	 1014.2	 2643.0	...
9304104	  845.9	 1006.9	 2672.0	...
9304105	  843.5	 1000.1	 2700.0	...
9304106	  842.3	  992.6	 2724.0	...
9304107	  841.0	  984.2	 2754.0	...
9304108	  839.9	  976.0	 2783.0	...
9304109	  838.3	  969.0	 2821.0	...
9304110	  836.7	  962.1	 2848.0	...
9304111	  835.8	  955.5	 2874.0	...
9304112	  834.6	  948.7	 2892.0	...
9304113	  833.4	  943.0	 2917.0	...
9304114	  831.3	  937.0	 2942.0	...
9304115	  830.1	  930.2	 2966.0	...
9304116	  829.0	  923.6	 2988.0	...
9304117	  828.6	  917.6	 3011.0	...
9304118	  827.5	  912.0	 3033.0	...
9304119	  826.6	  906.9	 3057.0	...
9304120	  824.9	  901.7	 3077.0	...
9304121	  823.9	  896.8	 3097.0	...
9304122	  822.8	  892.3	 3116.0	...
9304123	  822.3	  886.6	 3135.0	...
9304124	  821.6	  881.6	 3159.0	...
9304125	  821.2	  876.9	 3176.0	...
9304126	  821.0	  873.0	 3191.0	...
9304127	  820.1	  868.5	 3201.0	...
9304128	  819.1	  864.0	 3213.0	...
ESACC R  9303924	9304128	205	  778.0	  599.2	  819.1	  864.0	   5.72	   2180
SFIX R   9304129
9304129	  818.2	  860.0	 3228.0	...
9304130	  818.0	  856.0	 3248.0	...
9304131	  817.6	  851.7	 3263.0	...
9304132	  816.6	  849.1	 3277.0	...
9304133	  815.7	  846.3	 3285.0	...
9304134	  814.9	  842.9	 3301.0	...
9304135	  814.8	  839.2	 3314.0	...
9304136	  814.4	  835.7	 3327.0	...
9304137	  814.0	  833.6	 3332.0	...
9304138	  813.9	  831.2	 3342.0	...
9304139	  814.0	  829.2	 3354.0	...
9304140	  814.0	  826.2	 3370.0	...
9304141	  813.8	  823.3	 3377.0	...
9304142	  813.7	  820.5	 3384.0	...
9304143	  813.7	  818.4	 3388.0	...
9304144	  813.5	  815.6	 3398.0	...
9304145	  813.1	  812.3	 3410.0	...
9304146	  812.8	  808.9	 3423.0	...
9304147	  812.6	  806.3	 3432.0	...
9304148	  812.7	  804.1	 3444.0	...
9304149	  812.7	  801.5	 3455.0	...
9304150	  813.1	  797.9	 3465.0	...
9304151	  813.4	  795.6	 3468.0	...
9304152	  812.8	  792.7	 3478.0	...
9304153	  811.8	  790.7	 3489.0	...
9304154	  810.8	  787.8	 3501.0	...
9304155	  810.6	  785.7	 3507.0	...
9304156	  810.3	  782.9	 3519.0	...
9304157	  809.9	  779.4	 3528.0	...
9304158	  809.6	  776.1	 3541.0	...
9304159	  809.3	  773.7	 3549.0	...
9304160	  809.0	  771.7	 3554.0	...
9304161	  808.5	  769.2	 3559.0	...
9304162	  807.9	  766.5	 3567.0	...
9304163	  807.4	  765.0	 3574.0	...
9304164	  807.2	  763.1	 3583.0	...
9304165	  806.9	  760.5	 3593.0	...
9304166	  806.8	  757.0	 3606.0	...
9304167	  806.6	  753.9	 3614.0	...
9304168	  806.5	  751.9	 3619.0	...
9304169	  806.2	  750.9	 3619.0	...
9304170	  805.8	  750.2	 3624.0	...
9304171	  806.0	  748.3	 3632.0	...
9304172	  806.5	  746.4	 3641.0	...
9304173	  806.4	  744.7	 3645.0	...
9304174	  805.7	  743.7	 3653.0	...
9304175	  804.9	  741.5	 3663.0	...
9304176	  804.6	  739.1	 3673.0	...
9304177	  804.4	  736.8	 3679.0	...
9304178	  805.1	  735.2	 3681.0	...
9304179	  805.7	  733.5	 3683.0	...
9304180	  806.4	  731.4	 3690.0	...
9304181	  806.2	  729.2	 3700.0	...
9304182	  805.9	  727.4	 3710.0	...
9304183	  805.6	  725.5	 3717.0	...
9304184	  805.3	  724.1	 3724.0	...
9304185	  805.2	  722.5	 3731.0	...
9304186	  805.2	  721.8	 3734.0	...
9304187	  805.1	  720.1	 3738.0	...
9304188	  805.0	  718.9	 3742.0	...
9304189	  804.9	  717.0	 3751.0	...
9304190	  804.7	  714.8	 3756.0	...
9304191	  804.5	  712.5	 3760.0	...
9304192	  804.6	  711.1	 3762.0	...
9304193	  804.7	  710.8	 3763.0	...
9304194	  804.2	  709.8	 3768.0	...
9304195	  803.6	  708.7	 3772.0	...
9304196	  803.1	  706.3	 3782.0	...
9304197	  802.7	  703.8	 3789.0	...
9304198	  802.4	  701.6	 3797.0	...
9304199	  802.1	  700.7	 3802.0	...
9304200	  802.2	  699.4	 3807.0	...
9304201	  802.1	  697.2	 3815.0	...
9304202	  801.7	  695.1	 3819.0	...
9304203	  801.6	  694.3	 3823.0	...
9304204	  801.6	  694.5	 3824.0	...
9304205	  801.7	  693.4	 3827.0	...
9304206	  801.5	  692.1	 3832.0	...
9304207	  801.3	  690.2	 3837.0	...
9304208	  801.2	  689.4	 3841.0	...
9304209	  801.2	  687.9	 3842.0	...
9304210	  801.2	  687.2	 3842.0	...
9304211	  801.2	  685.0	 3850.0	...
9304212	  801.5	  683.6	 3857.0	...
9304213	  801.6	  682.2	 3864.0	...
9304214	  801.6	  681.8	 3862.0	...
9304215	  801.2	  680.8	 3863.0	...
9304216	  800.9	  679.7	 3865.0	...
9304217	  800.7	  678.9	 3868.0	...
9304218	  800.9	  678.0	 3872.0	...
9304219	  801.0	  677.0	 3876.0	...
9304220	  801.1	  675.6	 3883.0	...
9304221	  801.0	  674.7	 3887.0	...
9304222	  800.5	  673.8	 3892.0	...
9304223	  799.9	  673.0	 3897.0	...
9304224	  799.4	  670.9	 3906.0	...
9304225	  799.3	  669.1	 3918.0	...
9304226	  799.3	  667.5	 3926.0	...
9304227	  799.3	  666.3	 3931.0	...
9304228	  799.4	  665.3	 3931.0	...
9304229	  799.5	  664.0	 3932.0	...
9304230	  799.5	  663.6	 3935.0	...
9304231	  799.2	  663.3	 3938.0	...
9304232	  798.7	  662.4	 3944.0	...
9304233	  798.4	  661.5	 3947.0	...
9304234	  798.3	  660.4	 3950.0	...
9304235	  798.3	  660.1	 3949.0	...
9304236	  798.3	  659.5	 3954.0	...
9304237	  798.2	  657.6	 3961.0	...
9304238	  798.1	  656.0	 3967.0	...
9304239	  797.7	  654.6	 3967.0	...
9304240	  797.4	  654.7	 3967.0	...
9304241	  797.2	  654.0	 3970.0	...
9304242	  797.2	  652.5	 3977.0	...
9304243	  797.6	  651.0	 3984.0	...
9304244	  797.9	  650.3	 3985.0	...
9304245	  798.2	  650.2	 3981.0	...
9304246	  798.2	  649.3	 3981.0	...
9304247	  798.1	  648.1	 3983.0	...
9304248	  797.8	  647.1	 3986.0	...
9304249	  797.2	  647.0	 3986.0	...
9304250	  796.7	  647.2	 3987.0	...
9304251	  796.5	  647.4	 3990.0	...
9304252	  796.0	  646.0	 3994.0	...
9304253	  795.6	  644.4	 3998.0	...
9304254	  795.6	  642.4	 4004.0	...
9304255	  796.0	  642.1	 4009.0	...
9304256	  796.5	  641.1	 4013.0	...
9304257	  797.2	  640.4	 4014.0	...
9304258	  797.9	  639.8	 4016.0	...
9304259	  797.8	  639.2	 4018.0	...
9304260	  797.1	  638.5	 4024.0	...
9304261	  796.2	  637.8	 4029.0	...
9304262	  796.1	  637.6	 4034.0	...
9304263	  796.1	  636.6	 4036.0	...
9304264	  796.0	  635.7	 4038.0	...
9304265	  795.8	  634.3	 4040.0	...
9304266	  795.6	  633.7	 4040.0	...
9304267	  795.5	  633.0	 4040.0	...
9304268	  795.5	  633.8	 4039.0	...
9304269	  795.5	  634.5	 4039.0	...
9304270	  795.4	  634.9	 4038.0	...
9304271	  795.0	  634.2	 4039.0	...
9304272	  794.9	  633.4	 4039.0	...
9304273	  794.8	  633.0	 4039.0	...
9304274	  795.0	  633.2	 4039.0	...
9304275	  795.1	  633.3	 4040.0	...
9304276	  794.6	  633.0	 4044.0	...
9304277	  794.1	  632.1	 4049.0	...
9304278	  793.6	  631.1	 4057.0	...
9304279	  793.7	  629.5	 4061.0	...
9304280	  793.6	  628.3	 4064.0	...
9304281	  793.5	  627.8	 4065.0	...
9304282	  793.3	  628.5	 4068.0	...
9304283	  793.0	  628.5	 4073.0	...
9304284	  792.9	  627.8	 4078.0	...
9304285	  792.7	  626.4	 4079.0	...
9304286	  792.7	  625.6	 4080.0	...
9304287	  792.9	  625.0	 4080.0	...
9304288	  793.1	  625.2	 4077.0	...
9304289	  793.1	  625.4	 4074.0	...
9304290	  792.8	  625.5	 4072.0	...
9304291	  792.6	  625.5	 4072.0	...
9304292	  792.6	  624.6	 4073.0	...
9304293	  792.6	  623.9	 4075.0	...
9304294	  792.3	  623.4	 4075.0	...
9304295	  791.9	  623.7	 4075.0	...
9304296	  791.5	  623.9	 4074.0	...
9304297	  792.0	  623.9	 4073.0	...
9304298	  792.5	  623.4	 4073.0	...
9304299	  793.0	  622.8	 4073.0	...
9304300	  792.8	  622.4	 4075.0	...
9304301	  792.6	  622.4	 4077.0	...
9304302	  792.5	  622.3	 4082.0	...
9304303	  792.1	  622.0	 4091.0	...
9304304	  791.6	  621.8	 4099.0	...
9304305	  791.3	  621.8	 4099.0	...
9304306	  791.4	  622.0	 4094.0	...
9304307	  791.7	  621.9	 4087.0	...
9304308	  791.8	  621.7	 4085.0	...
9304309	  791.8	  621.1	 4086.0	...
9304310	  791.6	  620.6	 4090.0	...
9304311	  791.3	  620.1	 4094.0	...
9304312	  791.3	  620.1	 4094.0	...
9304313	  791.4	  620.3	 4095.0	...
9304314	  791.5	  620.5	 4098.0	...
9304315	  791.4	  620.7	 4101.0	...
9304316	  791.5	  620.5	 4104.0	...
9304317	  791.4	  619.5	 4105.0	...
9304318	  791.3	  618.7	 4106.0	...
9304319	  791.2	  618.0	 4105.0	...
9304320	  791.2	  618.2	 4103.0	...
9304321	  791.2	  618.1	 4104.0	...
9304322	  791.2	  617.9	 4105.0	...
9304323	  791.2	  617.3	 4107.0	...
9304324	  791.2	  617.1	 4107.0	...
9304325	  791.3	  617.6	 4105.0	...
9304326	  791.5	  618.3	 4104.0	...
9304327	  791.7	  619.0	 4104.0	...
9304328	  791.8	  619.0	 4106.0	...
9304329	  791.8	  618.9	 4106.0	...
9304330	  791.9	  618.7	 4105.0	...
9304331	  792.1	  618.5	 4103.0	...
9304332	  791.9	  618.4	 4105.0	...
9304333	  791.5	  618.3	 4108.0	...
9304334	  791.2	  617.8	 4111.0	...
9304335	  791.3	  617.3	 4112.0	...
9304336	  791.1	  616.3	 4115.0	...
9304337	  790.8	  615.8	 4117.0	...
9304338	  790.4	  615.1	 4118.0	...
9304339	  790.3	  615.0	 4117.0	...
9304340	  790.4	  615.1	 4120.0	...
9304341	  790.6	  615.2	 4123.0	...
9304342	  791.0	  615.0	 4127.0	...
9304343	  791.1	  614.7	 4128.0	...
9304344	  791.2	  614.3	 4128.0	...
9304345	  791.4	  615.0	 4123.0	...
9304346	  791.7	  615.9	 4118.0	...
9304347	  792.0	  616.8	 4115.0	...
9304348	  792.1	  616.8	 4118.0	...
9304349	  792.1	  616.8	 4121.0	...
9304350	  791.8	  616.6	 4123.0	...
9304351	  791.7	  615.5	 4125.0	...
9304352	  791.5	  614.5	 4126.0	...
9304353	  791.6	  613.6	 4127.0	...
9304354	  791.8	  613.6	 4131.0	...
9304355	  792.0	  613.6	 4135.0	...
9304356	  792.1	  613.6	 4139.0	...
9304357	  791.7	  613.6	 4139.0	...
9304358	  791.3	  613.6	 4138.0	...
9304359	  791.1	  613.5	 4138.0	...
9304360	  791.3	  613.6	 4138.0	...
9304361	  791.5	  613.7	 4139.0	...
9304362	  791.4	  613.3	 4140.0	...
9304363	  791.3	  612.9	 4138.0	...
9304364	  791.2	  612.4	 4136.0	...
9304365	  791.3	  612.4	 4133.0	...
9304366	  791.9	  612.3	 4134.0	...
9304367	  792.6	  612.4	 4135.0	...
9304368	  793.1	  612.4	 4138.0	...
9304369	  792.8	  612.5	 4140.0	...
9304370	  792.5	  612.4	 4141.0	...
9304371	  792.3	  612.9	 4141.0	...
9304372	  792.4	  613.5	 4141.0	...
9304373	  792.4	  613.9	 4140.0	...
9304374	  792.3	  613.3	 4140.0	...
9304375	  792.7	  612.7	 4138.0	...
9304376	  793.0	  612.5	 4137.0	...
9304377	  793.4	  612.7	 4140.0	...
9304378	  793.4	  613.0	 4144.0	...
9304379	  792.7	  612.6	 4148.0	...
9304380	  791.9	  612.2	 4148.0	...
9304381	  791.7	  611.7	 4148.0	...
9304382	  792.2	  611.6	 4149.0	...
9304383	  792.8	  611.4	 4151.0	...
9304384	  792.8	  611.3	 4152.0	...
9304385	  792.9	  611.5	 4152.0	...
9304386	  793.1	  611.7	 4153.0	...
9304387	  793.4	  611.6	 4153.0	...
9304388	  793.9	  611.4	 4154.0	...
9304389	  794.3	  611.1	 4153.0	...
9304390	  794.6	  611.1	 4153.0	...
9304391	  794.4	  611.2	 4153.0	...
9304392	  793.8	  611.3	 4153.0	...
9304393	  793.3	  611.4	 4153.0	...
9304394	  793.4	  611.3	 4154.0	...
9304395	  793.8	  611.3	 4154.0	...
9304396	  794.0	  611.3	 4157.0	...
9304397	  793.6	  611.4	 4159.0	...
9304398	  793.3	  611.4	 4162.0	...
9304399	  793.2	  611.5	 4161.0	...
9304400	  793.6	  611.6	 4161.0	...
9304401	  794.0	  611.7	 4161.0	...
9304402	  794.4	  611.4	 4162.0	...
9304403	  794.2	  611.1	 4163.0	...
9304404	  793.9	  610.8	 4162.0	...
9304405	  794.1	  610.6	 4160.0	...
9304406	  794.4	  610.3	 4159.0	...
9304407	  794.8	  610.1	 4160.0	...
9304408	  794.7	  610.1	 4165.0	...
9304409	  794.7	  610.0	 4170.0	...
9304410	  794.6	  609.8	 4176.0	...
9304411	  794.4	  609.8	 4179.0	...
9304412	  794.2	  610.1	 4176.0	...
9304413	  794.1	  610.6	 4171.0	...
9304414	  794.1	  610.3	 4168.0	...
9304415	  794.2	  609.8	 4170.0	...
9304416	  794.2	  609.2	 4174.0	...
9304417	  794.3	  609.1	 4178.0	...
9304418	  794.3	  609.0	 4181.0	...
9304419	  794.4	  609.0	 4183.0	...
9304420	  794.4	  609.1	 4185.0	...
9304421	  794.5	  609.2	 4187.0	...
9304422	  794.6	  609.4	 4189.0	...
9304423	  794.6	  609.5	 4189.0	...
9304424	  794.6	  609.1	 4188.0	...
9304425	  794.5	  608.7	 4186.0	...
9304426	  794.5	  609.4	 4185.0	...
9304427	  794.6	  610.5	 4186.0	...
9304428	  794.7	  611.4	 4186.0	...
9304429	  795.1	  611.2	 4187.0	...
9304430	  795.4	  610.9	 4187.0	...
9304431	  795.7	  610.7	 4187.0	...
9304432	  795.7	  610.8	 4186.0	...
9304433	  795.6	  611.0	 4185.0	...
9304434	  795.6	  610.4	 4187.0	...
9304435	  795.8	  609.5	 4189.0	...
9304436	  796.0	  608.7	 4190.0	...
9304437	  796.1	  608.6	 4190.0	...
9304438	  796.0	  608.5	 4189.0	...
9304439	  795.9	  608.4	 4189.0	...
9304440	  795.9	  607.8	 4189.0	...
9304441	  795.8	  607.3	 4190.0	...
9304442	  796.0	  607.6	 4190.0	...
9304443	  796.2	  608.4	 4191.0	...
9304444	  796.5	  609.2	 4191.0	...
9304445	  796.5	  609.2	 4192.0	...
9304446	  796.5	  609.1	 4194.0	...
9304447	  796.1	  608.9	 4195.0	...
9304448	  795.8	  609.2	 4197.0	...
9304449	  795.7	  609.3	 4196.0	...
9304450	  795.9	  609.5	 4194.0	...
9304451	  796.1	  609.3	 4193.0	...
9304452	  796.0	  608.7	 4192.0	...
9304453	  795.9	  608.1	 4191.0	...
9304454	  796.0	  607.8	 4189.0	...
9304455	  795.9	  608.1	 4190.0	...
9304456	  795.9	  608.2	 4190.0	...
9304457	  795.9	  608.1	 4191.0	...
9304458	  795.7	  608.0	 4190.0	...
9304459	  795.6	  608.0	 4190.0	...
9304460	  795.5	  608.0	 4189.0	...
9304461	  795.5	  607.9	 4187.0	...
9304462	  795.5	  607.8	 4185.0	...
9304463	  795.3	  607.9	 4187.0	...
9304464	  795.2	  608.1	 4191.0	...
9304465	  795.3	  608.2	 4195.0	...
9304466	  795.6	  608.2	 4195.0	...
9304467	  795.8	  608.2	 4193.0	...
9304468	  795.9	  608.5	 4190.0	...
9304469	  795.9	  608.7	 4188.0	...
9304470	  795.9	  608.4	 4191.0	...
9304471	  795.9	  608.0	 4194.0	...
9304472	  796.0	  607.7	 4197.0	...
9304473	  795.6	  607.9	 4196.0	...
9304474	  795.1	  607.7	 4195.0	...
9304475	  794.7	  607.3	 4195.0	...
9304476	  794.7	  606.9	 4194.0	...
9304477	  795.0	  607.0	 4194.0	...
9304478	  795.3	  607.1	 4194.0	...
9304479	  795.4	  607.1	 4195.0	...
9304480	  795.5	  607.4	 4198.0	...
9304481	  795.7	  607.7	 4201.0	...
9304482	  795.8	  608.1	 4201.0	...
9304483	  795.8	  608.0	 4199.0	...
9304484	  795.6	  607.7	 4196.0	...
9304485	  795.7	  607.4	 4192.0	...
9304486	  796.2	  607.6	 4189.0	...
9304487	  796.6	  607.9	 4191.0	...
9304488	  796.7	  607.8	 4196.0	...
9304489	  796.5	  607.4	 4201.0	...
9304490	  796.1	  607.3	 4202.0	...
9304491	  795.7	  607.5	 4202.0	...
9304492	  795.3	  607.7	 4202.0	...
9304493	  795.2	  607.6	 4202.0	...
9304494	  795.3	  607.6	 4201.0	...
9304495	  795.5	  607.6	 4201.0	...
9304496	  795.6	  607.2	 4201.0	...
9304497	  795.9	  606.7	 4202.0	...
9304498	  796.3	  606.3	 4203.0	...
9304499	  796.1	  606.3	 4204.0	...
9304500	  795.6	  606.2	 4201.0	...
9304501	  795.1	  606.2	 4199.0	...
9304502	  795.0	  606.2	 4198.0	...
9304503	  794.9	  606.1	 4200.0	...
9304504	  795.0	  605.8	 4199.0	...
9304505	  795.2	  605.5	 4198.0	...
9304506	  795.5	  605.3	 4194.0	...
9304507	  795.7	  605.1	 4192.0	...
9304508	  795.8	  605.0	 4192.0	...
9304509	  795.7	  605.0	 4198.0	...
9304510	  795.6	  605.1	 4203.0	...
9304511	  795.6	  605.3	 4206.0	...
9304512	  795.8	  605.5	 4209.0	...
9304513	  795.9	  605.9	 4213.0	...
9304514	  795.9	  606.1	 4215.0	...
9304515	  795.9	  606.1	 4214.0	...
9304516	  795.8	  606.0	 4213.0	...
9304517	  795.7	  605.9	 4214.0	...
9304518	  795.3	  605.9	 4216.0	...
9304519	  795.0	  606.2	 4217.0	...
9304520	  794.8	  606.3	 4219.0	...
9304521	  794.8	  606.5	 4219.0	...
9304522	  794.9	  606.5	 4220.0	...
9304523	  795.2	  606.6	 4220.0	...
9304524	  795.5	  606.6	 4220.0	...
9304525	  795.8	  606.5	 4218.0	...
9304526	  795.7	  606.3	 4217.0	...
9304527	  795.5	  606.0	 4215.0	...
9304528	  795.4	  605.7	 4212.0	...
9304529	  795.5	  606.0	 4209.0	...
9304530	  795.6	  606.4	 4206.0	...
9304531	  795.7	  606.7	 4209.0	...
9304532	  795.6	  606.6	 4213.0	...
9304533	  795.5	  606.4	 4216.0	...
9304534	  795.1	  606.3	 4216.0	...
9304535	  794.7	  606.2	 4215.0	...
9304536	  794.4	  606.7	 4214.0	...
9304537	  794.6	  607.1	 4214.0	...
9304538	  794.8	  607.4	 4211.0	...
9304539	  794.8	  607.2	 4208.0	...
9304540	  795.1	  606.9	 4202.0	...
9304541	  795.4	  607.0	 4200.0	...
9304542	  795.8	  607.0	 4197.0	...
9304543	  795.5	  607.2	 4199.0	...
9304544	  795.3	  607.4	 4200.0	...
9304545	  795.1	  607.3	 4200.0	...
9304546	  795.3	  607.0	 4199.0	...
9304547	  795.5	  606.7	 4202.0	...
9304548	  795.0	  606.7	 4206.0	...
9304549	  794.5	  606.8	 4210.0	...
9304550	  794.0	  606.8	 4210.0	...
9304551	  794.2	  606.7	 4210.0	...
9304552	  794.2	  606.6	 4209.0	...
9304553	  794.2	  606.7	 4209.0	...
9304554	  794.3	  606.8	 4208.0	...
9304555	  794.4	  606.7	 4206.0	...
9304556	  794.5	  606.5	 4204.0	...
9304557	  794.4	  606.4	 4202.0	...
9304558	  794.5	  606.7	 4197.0	...
9304559	  794.5	  607.2	 4192.0	...
9304560	  794.5	  607.8	 4187.0	...
9304561	  794.5	  607.7	 4189.0	...
9304562	  794.4	  607.3	 4190.0	...
9304563	  794.4	  606.9	 4192.0	...
9304564	  794.3	  606.9	 4192.0	...
9304565	  794.2	  607.0	 4193.0	...
9304566	  794.1	  607.1	 4193.0	...
9304567	  794.2	  607.3	 4193.0	...
9304568	  794.3	  607.4	 4191.0	...
9304569	  794.5	  607.5	 4189.0	...
9304570	  794.6	  607.4	 4187.0	...
9304571	  794.7	  607.3	 4188.0	...
9304572	  794.5	  607.3	 4190.0	...
9304573	  794.1	  607.3	 4193.0	...
9304574	  793.8	  607.3	 4191.0	...
9304575	  793.9	  607.5	 4187.0	...
9304576	  794.2	  607.9	 4183.0	...
9304577	  794.3	  608.4	 4183.0	...
9304578	  794.1	  609.2	 4183.0	...
9304579	  794.0	  609.7	 4183.0	...
9304580	  794.1	  610.1	 4184.0	...
9304581	  794.4	  610.1	 4183.0	...
9304582	  795.0	  610.1	 4181.0	...
9304583	  795.6	  610.0	 4180.0	...
9304584	  796.0	  609.9	 4178.0	...
9304585	  796.1	  609.9	 4176.0	...
9304586	  796.3	  609.9	 4173.0	...
9304587	  796.4	  609.9	 4174.0	...
9304588	  796.1	  610.1	 4174.0	...
9304589	  795.7	  610.2	 4173.0	...
9304590	  795.2	  610.3	 4171.0	...
9304591	  795.2	  610.3	 4168.0	...
9304592	  795.3	  610.3	 4167.0	...
9304593	  795.5	  610.7	 4165.0	...
9304594	  795.5	  611.0	 4165.0	...
9304595	  795.4	  611.3	 4165.0	...
9304596	  795.0	  611.0	 4163.0	...
9304597	  794.9	  610.9	 4160.0	...
9304598	  794.8	  610.8	 4158.0	...
9304599	  794.7	  610.8	 4158.0	...
9304600	  794.5	  610.9	 4159.0	...
9304601	  794.2	  611.0	 4155.0	...
9304602	  794.1	  611.1	 4152.0	...
9304603	  794.0	  611.1	 4148.0	...
9304604	  794.0	  611.1	 4148.0	...
9304605	  794.1	  611.4	 4149.0	...
9304606	  794.3	  611.8	 4151.0	...
9304607	  794.4	  612.4	 4153.0	...
9304608	  794.4	  612.7	 4154.0	...
9304609	  794.5	  612.9	 4153.0	...
9304610	  794.5	  613.0	 4148.0	...
9304611	  794.6	  613.0	 4144.0	...
9304612	  794.8	  613.5	 4140.0	...
9304613	  794.9	  614.0	 4140.0	...
9304614	  795.0	  613.5	 4139.0	...
9304615	  795.0	  612.1	 4139.0	...
9304616	  794.8	  610.7	 4139.0	...
9304617	  794.6	  610.4	 4140.0	...
9304618	  794.5	  610.4	 4143.0	...
9304619	  794.7	  610.6	 4145.0	...
9304620	  794.9	  611.1	 4140.0	...
9304621	  794.9	  611.6	 4134.0	...
9304622	  794.4	  611.9	 4128.0	...
9304623	  793.9	  612.2	 4129.0	...
9304624	  794.0	  612.5	 4129.0	...
9304625	  794.4	  612.9	 4129.0	...
9304626	  794.8	  613.0	 4128.0	...
9304627	  794.8	  613.1	 4127.0	...
9304628	  794.6	  613.0	 4127.0	...
9304629	  794.4	  613.1	 4129.0	...
9304630	  794.5	  613.2	 4126.0	...
9304631	  794.8	  613.3	 4122.0	...
9304632	  795.1	  613.4	 4119.0	...
9304633	  794.9	  613.5	 4120.0	...
9304634	  794.8	  613.6	 4120.0	...
9304635	  794.7	  613.5	 4118.0	...
9304636	  794.6	  613.2	 4118.0	...
9304637	  794.5	  612.8	 4118.0	...
9304638	  794.4	  612.7	 4118.0	...
9304639	  794.5	  612.9	 4116.0	...
9304640	  794.5	  613.0	 4115.0	...
9304641	  794.5	  613.1	 4113.0	...
9304642	  794.5	  613.1	 4111.0	...
9304643	  794.1	  613.2	 4111.0	...
9304644	  793.8	  613.4	 4110.0	...
9304645	  793.7	  613.8	 4110.0	...
9304646	  794.0	  613.9	 4111.0	...
9304647	  794.3	  613.6	 4110.0	...
9304648	  794.5	  613.3	 4107.0	...
9304649	  794.4	  613.2	 4104.0	...
9304650	  794.4	  613.3	 4102.0	...
9304651	  794.4	  613.4	 4100.0	...
9304652	  794.4	  613.5	 4099.0	...
9304653	  794.4	  613.5	 4095.0	...
9304654	  794.4	  613.6	 4092.0	...
9304655	  794.5	  613.7	 4088.0	...
9304656	  794.5	  613.7	 4089.0	...
9304657	  794.5	  613.6	 4090.0	...
9304658	  794.4	  613.4	 4090.0	...
9304659	  794.5	  613.2	 4088.0	...
9304660	  794.8	  613.2	 4084.0	...
9304661	  794.9	  613.4	 4079.0	...
9304662	  794.5	  613.2	 4076.0	...
9304663	  794.3	  612.9	 4076.0	...
9304664	  794.3	  612.5	 4077.0	...
9304665	  794.5	  612.4	 4077.0	...
9304666	  794.7	  612.4	 4077.0	...
9304667	  794.9	  612.5	 4077.0	...
9304668	  794.9	  612.6	 4077.0	...
9304669	  794.9	  612.7	 4077.0	...
9304670	  794.9	  613.1	 4075.0	...
9304671	  794.9	  614.1	 4073.0	...
9304672	  795.0	  615.1	 4074.0	...
9304673	  795.0	  615.7	 4075.0	...
9304674	  795.0	  615.5	 4070.0	...
9304675	  794.9	  615.0	 4064.0	...
9304676	  794.7	  614.5	 4060.0	...
9304677	  794.6	  614.1	 4061.0	...
9304678	  794.6	  614.0	 4061.0	...
9304679	  794.5	  614.1	 4059.0	...
9304680	  794.4	  614.2	 4057.0	...
9304681	  794.2	  614.0	 4059.0	...
9304682	  794.3	  613.7	 4061.0	...
9304683	  794.3	  613.4	 4063.0	...
9304684	  794.1	  613.0	 4062.0	...
9304685	  793.7	  612.7	 4061.0	...
9304686	  793.3	  612.6	 4059.0	...
9304687	  793.1	  612.8	 4058.0	...
9304688	  792.7	  613.0	 4056.0	...
9304689	  792.2	  613.0	 4052.0	...
9304690	  792.9	  613.0	 4049.0	...
9304691	  793.8	  613.1	 4047.0	...
9304692	  794.7	  613.3	 4046.0	...
9304693	  794.7	  613.5	 4045.0	...
9304694	  794.6	  613.6	 4044.0	...
9304695	  794.5	  613.8	 4043.0	...
9304696	  794.5	  613.8	 4044.0	...
9304697	  794.4	  613.7	 4044.0	...
9304698	  794.5	  613.6	 4044.0	...
9304699	  794.5	  613.7	 4043.0	...
9304700	  794.6	  613.9	 4042.0	...
9304701	  794.6	  613.7	 4042.0	...
9304702	  794.6	  613.4	 4042.0	...
9304703	  794.7	  613.1	 4041.0	...
9304704	  794.7	  613.5	 4041.0	...
9304705	  794.7	  614.0	 4042.0	...
9304706	  794.7	  614.4	 4039.0	...
9304707	  794.7	  614.4	 4036.0	...
9304708	  794.7	  614.4	 4032.0	...
9304709	  794.8	  614.4	 4031.0	...
9304710	  794.9	  614.4	 4030.0	...
9304711	  795.0	  614.5	 4027.0	...
9304712	  795.0	  614.5	 4025.0	...
9304713	  795.0	  614.3	 4023.0	...
9304714	  795.1	  614.2	 4025.0	...
9304715	  795.2	  614.0	 4025.0	...
9304716	  795.2	  613.9	 4025.0	...
9304717	  795.3	  613.8	 4024.0	...
9304718	  795.2	  613.6	 4024.0	...
9304719	  795.1	  613.4	 4023.0	...
9304720	  795.1	  614.0	 4022.0	...
9304721	  795.2	  614.6	 4020.0	...
9304722	  795.2	  615.1	 4019.0	...
9304723	  795.1	  614.9	 4018.0	...
9304724	  795.3	  614.7	 4018.0	...
9304725	  795.6	  614.6	 4014.0	...
9304726	  795.9	  614.3	 4009.0	...
9304727	  795.9	  614.0	 4005.0	...
9304728	  795.9	  613.9	 4005.0	...
MSG	9304729 0000 _ Number On
9304729	  795.4	  614.1	 4004.0	...
9304730	  794.8	  614.2	 4003.0	...
9304731	  794.3	  614.2	 4001.0	...
9304732	  794.3	  614.1	 4001.0	...
9304733	  794.5	  614.4	 4001.0	...
9304734	  794.6	  614.6	 4001.0	...
9304735	  794.7	  615.1	 4000.0	...
9304736	  794.7	  615.4	 3999.0	...
9304737	  794.8	  615.8	 3998.0	...
9304738	  794.8	  615.9	 3994.0	...
9304739	  794.8	  615.9	 3987.0	...
9304740	  794.8	  616.0	 3981.0	...
9304741	  795.2	  616.1	 3977.0	...
9304742	  795.3	  616.2	 3976.0	...
9304743	  795.3	  616.1	 3974.0	...
9304744	  795.1	  616.0	 3975.0	...
9304745	  795.4	  615.9	 3977.0	...
9304746	  795.9	  615.7	 3976.0	...
9304747	  796.2	  615.5	 3972.0	...
9304748	  796.2	  615.4	 3969.0	...
9304749	  796.1	  615.6	 3972.0	...
9304750	  796.1	  615.9	 3974.0	...
9304751	  796.1	  616.0	 3976.0	...
9304752	  796.1	  616.3	 3975.0	...
9304753	  795.7	  616.5	 3974.0	...
9304754	  795.2	  616.1	 3973.0	...
9304755	  794.7	  615.6	 3972.0	...
9304756	  794.6	  615.4	 3972.0	...
9304757	  794.5	  615.8	 3966.0	...
9304758	  794.5	  616.1	 3961.0	...
9304759	  794.6	  615.8	 3956.0	...
9304760	  794.9	  615.6	 3956.0	...
9304761	  795.0	  615.5	 3956.0	...
9304762	  795.1	  615.6	 3956.0	...
9304763	  795.1	  615.6	 3957.0	...
9304764	  795.2	  615.8	 3956.0	...
9304765	  795.3	  615.9	 3954.0	...
9304766	  795.4	  615.8	 3951.0	...
9304767	  795.4	  615.6	 3948.0	...
9304768	  795.4	  615.8	 3947.0	...
9304769	  795.7	  616.2	 3946.0	...
9304770	  796.0	  616.7	 3946.0	...
9304771	  796.3	  616.8	 3946.0	...
9304772	  796.3	  616.8	 3945.0	...
9304773	  796.3	  616.4	 3944.0	...
9304774	  796.3	  616.1	 3943.0	...
9304775	  796.3	  616.4	 3941.0	...
9304776	  796.4	  616.9	 3938.0	...
9304777	  796.3	  617.0	 3934.0	...
9304778	  796.0	  616.6	 3934.0	...
9304779	  795.7	  616.4	 3935.0	...
9304780	  796.2	  616.5	 3935.0	...
9304781	  796.8	  616.6	 3935.0	...
9304782	  797.2	  616.6	 3935.0	...
9304783	  797.0	  616.8	 3933.0	...
9304784	  796.9	  616.8	 3930.0	...
9304785	  797.4	  616.6	 3928.0	...
9304786	  797.9	  616.4	 3928.0	...
9304787	  798.2	  616.2	 3925.0	...
9304788	  798.1	  616.0	 3923.0	...
9304789	  797.9	  616.1	 3920.0	...
9304790	  797.6	  616.3	 3919.0	...
9304791	  797.1	  616.9	 3918.0	...
9304792	  796.6	  617.4	 3918.0	...
9304793	  796.4	  617.7	 3917.0	...
9304794	  796.7	  617.6	 3916.0	...
9304795	  797.0	  617.3	 3917.0	...
9304796	  797.2	  617.0	 3917.0	...
9304797	  797.3	  616.6	 3917.0	...
9304798	  797.3	  616.5	 3917.0	...
9304799	  797.2	  616.7	 3917.0	...
9304800	  797.3	  616.8	 3914.0	...
9304801	  797.3	  617.1	 3911.0	...
9304802	  797.3	  617.2	 3910.0	...
9304803	  797.2	  617.5	 3916.0	...
9304804	  797.1	  617.7	 3923.0	...
9304805	  797.5	  617.8	 3924.0	...
9304806	  798.0	  617.8	 3920.0	...
9304807	  798.6	  617.6	 3914.0	...
9304808	  798.3	  617.3	 3913.0	...
9304809	  798.0	  617.2	 3910.0	...
9304810	  798.2	  617.2	 3908.0	...
9304811	  798.7	  617.1	 3905.0	...
9304812	  799.0	  616.7	 3906.0	...
9304813	  798.8	  616.1	 3910.0	...
9304814	  798.2	  615.6	 3913.0	...
9304815	  797.8	  615.6	 3911.0	...
9304816	  797.5	  616.1	 3908.0	...
9304817	  798.1	  616.5	 3904.0	...
9304818	  798.7	  616.4	 3902.0	...
9304819	  799.3	  616.2	 3902.0	...
9304820	  799.3	  615.8	 3901.0	...
9304821	  799.3	  615.5	 3902.0	...
9304822	  799.1	  615.2	 3903.0	...
9304823	  799.0	  615.3	 3904.0	...
9304824	  799.2	  615.5	 3904.0	...
9304825	  799.6	  615.7	 3904.0	...
9304826	  799.6	  615.6	 3901.0	...
9304827	  799.2	  615.6	 3895.0	...
9304828	  798.7	  615.7	 3889.0	...
9304829	  799.1	  615.6	 3887.0	...
9304830	  799.5	  615.5	 3887.0	...
9304831	  799.9	  615.4	 3885.0	...
9304832	  799.9	  615.8	 3883.0	...
9304833	  800.0	  616.2	 3885.0	...
9304834	  799.9	  616.6	 3888.0	...
9304835	  799.8	  616.5	 3891.0	...
9304836	  799.6	  616.4	 3889.0	...
9304837	  799.7	  616.7	 3888.0	...
9304838	  800.0	  616.9	 3888.0	...
9304839	  800.3	  616.4	 3888.0	...
9304840	  800.3	  615.6	 3886.0	...
9304841	  799.8	  615.5	 3885.0	...
9304842	  799.4	  616.1	 3884.0	...
9304843	  799.3	  617.0	 3884.0	...
9304844	  799.4	  617.2	 3884.0	...
9304845	  799.5	  617.3	 3885.0	...
9304846	  799.4	  617.0	 3885.0	...
9304847	  799.3	  616.8	 3885.0	...
9304848	  799.3	  616.6	 3886.0	...
9304849	  799.5	  616.4	 3888.0	...
9304850	  800.0	  616.4	 3891.0	...
9304851	  800.6	  616.5	 3893.0	...
9304852	  800.6	  616.6	 3893.0	...
9304853	  800.5	  616.7	 3892.0	...
9304854	  800.3	  617.1	 3890.0	...
9304855	  800.1	  617.4	 3887.0	...
9304856	  799.9	  617.7	 3883.0	...
9304857	  799.7	  617.6	 3880.0	...
9304858	  799.8	  617.4	 3879.0	...
9304859	  799.9	  617.5	 3878.0	...
9304860	  800.0	  617.8	 3879.0	...
9304861	  800.1	  618.2	 3879.0	...
9304862	  800.3	  618.3	 3879.0	...
9304863	  800.5	  617.7	 3879.0	...
9304864	  800.6	  617.0	 3879.0	...
9304865	  800.7	  617.0	 3880.0	...
9304866	  800.9	  617.7	 3881.0	...
9304867	  801.1	  617.7	 3882.0	...
9304868	  800.7	  617.0	 3881.0	...
9304869	  800.2	  616.3	 3879.0	...
9304870	  800.1	  616.3	 3877.0	...
9304871	  800.5	  616.6	 3878.0	...
9304872	  801.0	  616.8	 3880.0	...
9304873	  801.2	  617.0	 3881.0	...
9304874	  801.5	  617.3	 3880.0	...
9304875	  801.8	  617.5	 3877.0	...
9304876	  802.1	  617.3	 3875.0	...
9304877	  802.1	  616.7	 3873.0	...
9304878	  801.8	  616.2	 3872.0	...
9304879	  801.5	  616.2	 3873.0	...
9304880	  800.9	  616.3	 3875.0	...
9304881	  800.7	  616.2	 3876.0	...
9304882	  800.9	  616.1	 3876.0	...
9304883	  801.3	  616.1	 3876.0	...
9304884	  801.3	  616.2	 3876.0	...
9304885	  800.9	  616.6	 3877.0	...
9304886	  800.4	  616.7	 3877.0	...
9304887	  800.5	  616.8	 3877.0	...
9304888	  800.5	  616.7	 3873.0	...
9304889	  800.6	  616.6	 3868.0	...
9304890	  800.6	  616.6	 3865.0	...
9304891	  800.6	  616.6	 3865.0	...
9304892	  800.9	  616.6	 3866.0	...
9304893	  801.1	  616.3	 3867.0	...
9304894	  801.5	  616.1	 3869.0	...
9304895	  801.5	  615.8	 3870.0	...
9304896	  801.6	  615.8	 3873.0	...
9304897	  801.6	  615.8	 3874.0	...
9304898	  801.9	  615.7	 3876.0	...
9304899	  802.2	  615.7	 3878.0	...
9304900	  802.3	  616.1	 3880.0	...
9304901	  802.1	  616.3	 3876.0	...
9304902	  801.9	  616.4	 3870.0	...
9304903	  801.8	  616.2	 3866.0	...
9304904	  802.0	  616.0	 3868.0	...
9304905	  802.3	  616.6	 3871.0	...
9304906	  802.6	  617.3	 3871.0	...
9304907	  802.7	  617.6	 3871.0	...
9304908	  802.7	  617.1	 3870.0	...
9304909	  802.7	  616.7	 3871.0	...
9304910	  802.7	  616.9	 3872.0	...
9304911	  802.8	  617.2	 3874.0	...
9304912	  802.8	  617.6	 3874.0	...
9304913	  802.7	  617.9	 3873.0	...
9304914	  802.6	  618.2	 3872.0	...
9304915	  802.6	  618.3	 3872.0	...
9304916	  802.4	  618.4	 3873.0	...
9304917	  802.4	  618.4	 3873.0	...
9304918	  802.4	  618.6	 3872.0	...
9304919	  802.6	  618.7	 3871.0	...
9304920	  802.7	  618.8	 3869.0	...
9304921	  802.8	  618.8	 3868.0	...
9304922	  803.0	  618.0	 3867.0	...
9304923	  803.1	  617.3	 3867.0	...
9304924	  803.3	  617.7	 3864.0	...
9304925	  803.6	  618.8	 3862.0	...
9304926	  803.8	  619.0	 3860.0	...
9304927	  803.7	  618.2	 3861.0	...
9304928	  803.5	  618.5	 3861.0	...
9304929	  803.4	  619.6	 3862.0	...
9304930	  803.3	  619.9	 3860.0	...
9304931	  803.2	  618.8	 3859.0	...
9304932	  803.0	  617.7	 3857.0	...
9304933	  802.9	  617.4	 3857.0	...
9304934	  802.8	  617.4	 3857.0	...
9304935	  802.8	  617.3	 3857.0	...
9304936	  802.8	  617.5	 3858.0	...
9304937	  803.0	  617.6	 3855.0	...
9304938	  803.3	  617.7	 3852.0	...
9304939	  803.6	  617.7	 3848.0	...
9304940	  803.8	  617.7	 3847.0	...
9304941	  804.0	  617.8	 3847.0	...
9304942	  804.1	  618.3	 3846.0	...
9304943	  803.9	  618.7	 3846.0	...
9304944	  803.5	  619.0	 3846.0	...
9304945	  803.0	  618.8	 3846.0	...
9304946	  803.0	  618.8	 3849.0	...
9304947	  802.9	  618.5	 3852.0	...
9304948	  802.8	  618.5	 3856.0	...
9304949	  802.8	  618.6	 3859.0	...
9304950	  803.6	  618.9	 3862.0	...
9304951	  804.3	  618.9	 3859.0	...
9304952	  804.7	  618.7	 3854.0	...
9304953	  804.2	  618.3	 3849.0	...
9304954	  803.6	  618.2	 3850.0	...
9304955	  803.5	  618.1	 3851.0	...
9304956	  803.2	  618.3	 3851.0	...
9304957	  803.1	  618.5	 3852.0	...
9304958	  803.1	  618.5	 3852.0	...
9304959	  803.3	  618.6	 3851.0	...
9304960	  803.5	  618.2	 3851.0	...
9304961	  803.6	  617.8	 3852.0	...
9304962	  803.6	  617.5	 3853.0	...
9304963	  803.8	  617.4	 3852.0	...
9304964	  803.9	  617.2	 3854.0	...
9304965	  803.3	  617.1	 3855.0	...
9304966	  802.7	  617.2	 3857.0	...
9304967	  802.5	  617.4	 3854.0	...
9304968	  802.8	  617.4	 3852.0	...
9304969	  803.1	  617.3	 3849.0	...
9304970	  803.3	  617.1	 3849.0	...
9304971	  803.4	  616.9	 3850.0	...
9304972	  803.6	  616.6	 3852.0	...
9304973	  803.5	  616.4	 3855.0	...
9304974	  803.6	  616.7	 3857.0	...
9304975	  803.7	  617.1	 3857.0	...
9304976	  803.6	  617.3	 3858.0	...
9304977	  803.5	  617.2	 3858.0	...
9304978	  803.6	  617.0	 3856.0	...
9304979	  803.9	  617.0	 3855.0	...
9304980	  804.1	  617.0	 3853.0	...
9304981	  804.0	  617.0	 3852.0	...
9304982	  803.9	  616.7	 3852.0	...
9304983	  803.9	  616.4	 3852.0	...
9304984	  803.8	  616.0	 3852.0	...
9304985	  803.7	  616.0	 3853.0	...
9304986	  803.7	  616.3	 3855.0	...
9304987	  803.6	  616.6	 3856.0	...
9304988	  803.6	  616.9	 3857.0	...
9304989	  803.6	  616.7	 3857.0	...
9304990	  803.6	  616.5	 3856.0	...
9304991	  803.7	  616.4	 3857.0	...
9304992	  803.8	  616.3	 3859.0	...
9304993	  803.9	  616.3	 3860.0	...
9304994	  804.0	  616.2	 3863.0	...
9304995	  804.0	  616.1	 3864.0	...
9304996	  804.0	  616.1	 3862.0	...
9304997	  804.1	  616.0	 3859.0	...
9304998	  803.9	  616.1	 3854.0	...
9304999	  803.8	  616.1	 3853.0	...
9305000	  803.6	  616.0	 3856.0	...
9305001	  803.6	  615.9	 3859.0	...
9305002	  803.5	  615.6	 3863.0	...
9305003	  803.4	  615.4	 3863.0	...
9305004	  803.4	  615.0	 3864.0	...
9305005	  803.9	  614.9	 3865.0	...
9305006	  804.4	  614.6	 3864.0	...
9305007	  804.2	  614.5	 3861.0	...
9305008	  803.6	  614.5	 3859.0	...
9305009	  803.1	  614.5	 3861.0	...
9305010	  803.1	  614.4	 3863.0	...
9305011	  803.3	  614.3	 3865.0	...
9305012	  803.4	  614.3	 3866.0	...
9305013	  803.5	  614.4	 3868.0	...
9305014	  803.6	  614.9	 3868.0	...
9305015	  803.7	  615.4	 3867.0	...
9305016	  804.0	  615.7	 3866.0	...
9305017	  804.3	  615.7	 3865.0	...
9305018	  804.5	  615.1	 3864.0	...
9305019	  804.6	  614.4	 3863.0	...
9305020	  804.5	  613.6	 3862.0	...
9305021	  804.5	  613.5	 3861.0	...
9305022	  804.4	  613.5	 3860.0	...
9305023	  804.4	  613.7	 3859.0	...
9305024	  804.7	  613.9	 3859.0	...
9305025	  804.9	  613.9	 3858.0	...
9305026	  804.8	  613.7	 3858.0	...
9305027	  804.6	  613.4	 3861.0	...
9305028	  804.4	  613.3	 3865.0	...
9305029	  804.5	  613.3	 3868.0	...
9305030	  804.4	  613.4	 3864.0	...
MSG	9305031 0000 _ Number Off
9305031	  804.3	  613.4	 3861.0	...
9305032	  804.2	  613.3	 3859.0	...
9305033	  804.1	  613.3	 3859.0	...
9305034	  804.0	  613.5	 3860.0	...
9305035	  804.1	  613.6	 3860.0	...
9305036	  804.0	  613.7	 3860.0	...
9305037	  804.0	  613.7	 3860.0	...
9305038	  804.5	  613.6	 3861.0	...
9305039	  805.0	  613.2	 3864.0	...
9305040	  805.3	  612.8	 3867.0	...
9305041	  805.0	  613.5	 3869.0	...
9305042	  804.8	  614.2	 3869.0	...
9305043	  804.9	  614.8	 3866.0	...
9305044	  805.0	  614.7	 3862.0	...
9305045	  805.0	  614.7	 3859.0	...
9305046	  805.1	  614.6	 3860.0	...
9305047	  805.0	  614.4	 3863.0	...
9305048	  805.1	  614.1	 3866.0	...
9305049	  805.1	  613.8	 3866.0	...
9305050	  805.1	  613.5	 3862.0	...
9305051	  805.3	  613.5	 3861.0	...
9305052	  805.4	  613.5	 3864.0	...
9305053	  805.3	  613.5	 3867.0	...
9305054	  805.1	  613.6	 3868.0	...
9305055	  804.9	  613.6	 3869.0	...
9305056	  805.1	  614.2	 3871.0	...
9305057	  805.3	  614.9	 3872.0	...
9305058	  805.4	  615.0	 3873.0	...
9305059	  805.4	  614.4	 3873.0	...
9305060	  805.4	  614.0	 3870.0	...
9305061	  805.6	  614.2	 3866.0	...
9305062	  805.9	  614.5	 3863.0	...
9305063	  806.3	  614.6	 3863.0	...
9305064	  806.6	  614.6	 3865.0	...
9305065	  806.9	  614.3	 3867.0	...
9305066	  807.1	  613.7	 3870.0	...
9305067	  807.2	  612.3	 3873.0	...
EFIX R   9304129	9305067	939	  798.1	  629.4	   3990
SSACC R  9305068
9305068	  807.2	  610.7	 3875.0	...
9305069	  807.0	  608.3	 3877.0	...
9305070	  806.9	  606.8	 3877.0	...
9305071	  806.6	  603.8	 3876.0	...
9305072	  806.4	  601.2	 3875.0	...
9305073	  806.1	  597.3	 3875.0	...
9305074	  805.9	  594.8	 3872.0	...
9305075	  805.8	  592.8	 3870.0	...
9305076	  805.9	  591.4	 3869.0	...
9305077	  806.2	  589.7	 3871.0	...
ESACC R  9305068	9305077	10	  807.2	  610.7	  806.2	  589.7	   0.45	     51
SFIX R   9305078
9305078	  806.4	  587.6	 3872.0	...
9305079	  806.6	  586.1	 3873.0	...
9305080	  806.7	  585.7	 3874.0	...
9305081	  807.5	  585.5	 3874.0	...
9305082	  808.4	  585.2	 3876.0	...
9305083	  809.2	  585.0	 3876.0	...
9305084	  809.4	  585.5	 3877.0	...
9305085	  809.4	  586.3	 3877.0	...
9305086	  809.5	  587.1	 3877.0	...
9305087	  809.3	  587.2	 3877.0	...
9305088	  809.1	  587.4	 3879.0	...
9305089	  809.0	  587.8	 3880.0	...
9305090	  809.1	  588.3	 3883.0	...
9305091	  809.2	  588.8	 3884.0	...
9305092	  809.3	  589.3	 3884.0	...
9305093	  809.4	  589.8	 3883.0	...
9305094	  809.6	  590.1	 3883.0	...
9305095	  809.8	  590.2	 3883.0	...
9305096	  809.8	  590.0	 3881.0	...
9305097	  809.7	  590.1	 3879.0	...
9305098	  809.5	  590.1	 3879.0	...
9305099	  809.6	  590.3	 3881.0	...
9305100	  809.6	  590.5	 3883.0	...
9305101	  809.1	  590.8	 3884.0	...
9305102	  808.6	  590.9	 3885.0	...
9305103	  808.2	  590.8	 3887.0	...
9305104	  808.3	  590.6	 3889.0	...
9305105	  808.4	  590.3	 3890.0	...
9305106	  808.2	  590.0	 3889.0	...
9305107	  808.1	  589.8	 3889.0	...
9305108	  808.1	  589.6	 3890.0	...
9305109	  808.3	  589.3	 3890.0	...
9305110	  808.6	  589.1	 3891.0	...
9305111	  808.8	  589.2	 3893.0	...
9305112	  808.8	  589.3	 3895.0	...
9305113	  808.7	  589.4	 3896.0	...
9305114	  808.6	  589.4	 3896.0	...
9305115	  808.4	  588.9	 3897.0	...
9305116	  808.3	  588.4	 3896.0	...
9305117	  808.3	  588.4	 3895.0	...
9305118	  808.3	  588.9	 3894.0	...
9305119	  808.5	  589.4	 3895.0	...
9305120	  808.7	  589.2	 3896.0	...
9305121	  808.9	  589.2	 3898.0	...
9305122	  808.9	  589.2	 3898.0	...
9305123	  808.8	  589.2	 3899.0	...
9305124	  808.9	  589.2	 3899.0	...
9305125	  809.2	  589.1	 3900.0	...
9305126	  809.4	  589.0	 3900.0	...
9305127	  809.3	  588.8	 3901.0	...
9305128	  809.4	  588.8	 3901.0	...
9305129	  809.6	  588.6	 3901.0	...
9305130	  809.8	  588.5	 3903.0	...
9305131	  809.8	  588.5	 3906.0	...
9305132	  809.8	  588.3	 3908.0	...
9305133	  809.8	  588.1	 3908.0	...
9305134	  809.8	  587.7	 3908.0	...
9305135	  809.7	  587.5	 3910.0	...
9305136	  809.6	  587.2	 3912.0	...
9305137	  809.1	  587.3	 3911.0	...
9305138	  808.7	  587.5	 3908.0	...
9305139	  808.4	  587.6	 3909.0	...
9305140	  808.5	  587.6	 3911.0	...
9305141	  808.5	  587.6	 3914.0	...
9305142	  808.9	  587.5	 3914.0	...
9305143	  809.2	  587.5	 3914.0	...
9305144	  809.5	  587.6	 3913.0	...
9305145	  809.5	  587.2	 3913.0	...
9305146	  809.4	  586.8	 3913.0	...
9305147	  809.4	  586.5	 3913.0	...
9305148	  809.5	  587.1	 3913.0	...
9305149	  809.6	  587.8	 3913.0	...
9305150	  809.3	  588.5	 3914.0	...
9305151	  808.8	  588.4	 3914.0	...
9305152	  808.6	  588.2	 3914.0	...
9305153	  808.8	  587.9	 3914.0	...
9305154	  809.0	  587.8	 3914.0	...
9305155	  809.0	  587.8	 3919.0	...
9305156	  808.8	  587.8	 3924.0	...
9305157	  808.5	  588.0	 3929.0	...
9305158	  808.2	  588.1	 3930.0	...
9305159	  808.1	  588.0	 3931.0	...
9305160	  808.0	  587.8	 3932.0	...
9305161	  807.9	  587.6	 3933.0	...
9305162	  808.0	  587.5	 3933.0	...
9305163	  808.1	  587.4	 3938.0	...
9305164	  808.4	  587.5	 3943.0	...
9305165	  808.7	  587.7	 3946.0	...
9305166	  809.0	  588.0	 3946.0	...
9305167	  808.7	  587.9	 3947.0	...
9305168	  808.3	  587.6	 3950.0	...
9305169	  808.0	  587.2	 3951.0	...
9305170	  808.0	  587.2	 3952.0	...
9305171	  808.0	  587.2	 3952.0	...
9305172	  808.1	  587.2	 3951.0	...
9305173	  808.2	  587.3	 3951.0	...
9305174	  808.5	  587.6	 3953.0	...
9305175	  808.7	  587.8	 3957.0	...
9305176	  808.9	  587.4	 3960.0	...
9305177	  809.1	  586.8	 3960.0	...
9305178	  809.2	  586.8	 3960.0	...
9305179	  809.3	  587.3	 3962.0	...
9305180	  809.3	  587.9	 3962.0	...
9305181	  809.4	  588.0	 3961.0	...
9305182	  809.6	  587.7	 3960.0	...
9305183	  809.9	  587.2	 3959.0	...
9305184	  809.7	  586.8	 3958.0	...
9305185	  809.1	  586.0	 3956.0	...
9305186	  808.5	  585.2	 3956.0	...
9305187	  808.2	  584.8	 3956.0	...
9305188	  808.4	  585.2	 3957.0	...
9305189	  808.6	  585.5	 3957.0	...
9305190	  808.3	  585.6	 3957.0	...
9305191	  807.9	  585.6	 3957.0	...
9305192	  807.7	  586.3	 3958.0	...
9305193	  807.9	  586.9	 3959.0	...
9305194	  808.2	  587.1	 3959.0	...
9305195	  808.2	  586.7	 3958.0	...
9305196	  808.3	  586.3	 3957.0	...
9305197	  808.3	  586.1	 3955.0	...
9305198	  808.3	  585.7	 3956.0	...
9305199	  808.5	  585.3	 3956.0	...
9305200	  808.7	  585.5	 3957.0	...
9305201	  808.3	  585.9	 3957.0	...
9305202	  807.7	  586.4	 3957.0	...
9305203	  807.4	  586.5	 3960.0	...
9305204	  807.8	  586.3	 3963.0	...
9305205	  808.1	  586.1	 3968.0	...
9305206	  807.8	  586.0	 3969.0	...
9305207	  807.6	  586.1	 3971.0	...
9305208	  807.3	  586.0	 3975.0	...
9305209	  807.5	  585.9	 3978.0	...
9305210	  807.6	  585.8	 3984.0	...
9305211	  807.7	  585.3	 3985.0	...
9305212	  807.6	  584.4	 3985.0	...
9305213	  807.5	  583.6	 3983.0	...
9305214	  807.5	  584.0	 3981.0	...
9305215	  807.4	  584.6	 3982.0	...
9305216	  807.5	  585.3	 3985.0	...
9305217	  807.5	  585.1	 3988.0	...
9305218	  807.4	  585.0	 3989.0	...
9305219	  807.3	  584.9	 3992.0	...
9305220	  807.3	  584.8	 3995.0	...
9305221	  807.4	  584.8	 3998.0	...
9305222	  807.4	  584.9	 3998.0	...
9305223	  807.3	  585.0	 3999.0	...
9305224	  807.3	  585.0	 4000.0	...
9305225	  807.3	  585.0	 4001.0	...
9305226	  807.2	  585.0	 4003.0	...
9305227	  807.2	  585.1	 4004.0	...
9305228	  807.4	  585.2	 4005.0	...
9305229	  807.8	  585.5	 4006.0	...
9305230	  808.1	  585.7	 4008.0	...
9305231	  807.6	  585.9	 4010.0	...
9305232	  807.1	  586.0	 4011.0	...
9305233	  806.9	  586.2	 4010.0	...
9305234	  807.2	  586.3	 4010.0	...
9305235	  807.0	  586.4	 4011.0	...
9305236	  806.5	  586.3	 4015.0	...
9305237	  806.1	  586.3	 4019.0	...
9305238	  806.1	  586.3	 4022.0	...
9305239	  806.3	  586.3	 4022.0	...
9305240	  806.5	  586.1	 4023.0	...
9305241	  806.6	  585.8	 4026.0	...
9305242	  806.6	  585.5	 4028.0	...
9305243	  806.6	  585.5	 4030.0	...
MSG	9305244 0000 _ Number On
9305244	  806.6	  585.6	 4030.0	...
9305245	  806.6	  585.6	 4031.0	...
9305246	  806.6	  585.3	 4031.0	...
9305247	  806.6	  585.0	 4032.0	...
9305248	  806.6	  584.7	 4032.0	...
9305249	  806.4	  584.7	 4033.0	...
9305250	  806.0	  584.1	 4034.0	...
9305251	  805.7	  583.5	 4039.0	...
9305252	  805.7	  582.9	 4042.0	...
9305253	  805.9	  583.2	 4045.0	...
9305254	  806.0	  583.5	 4045.0	...
9305255	  805.9	  583.8	 4045.0	...
9305256	  805.8	  583.8	 4048.0	...
9305257	  805.7	  583.8	 4051.0	...
9305258	  805.6	  583.8	 4055.0	...
9305259	  806.0	  583.5	 4057.0	...
9305260	  806.5	  583.0	 4059.0	...
9305261	  806.8	  582.5	 4061.0	...
9305262	  806.7	  582.3	 4063.0	...
9305263	  806.4	  582.3	 4064.0	...
9305264	  806.3	  582.5	 4065.0	...
9305265	  806.2	  582.6	 4066.0	...
9305266	  806.1	  582.6	 4072.0	...
9305267	  806.1	  582.6	 4080.0	...
9305268	  806.1	  582.7	 4087.0	...
9305269	  806.2	  582.8	 4087.0	...
9305270	  806.4	  582.9	 4084.0	...
9305271	  806.5	  582.6	 4080.0	...
9305272	  806.4	  582.2	 4078.0	...
9305273	  806.3	  582.1	 4077.0	...
9305274	  806.2	  582.1	 4082.0	...
9305275	  806.3	  582.3	 4087.0	...
9305276	  806.2	  582.3	 4090.0	...
9305277	  806.2	  582.2	 4089.0	...
9305278	  806.2	  582.2	 4087.0	...
9305279	  806.1	  582.1	 4086.0	...
9305280	  806.2	  582.4	 4087.0	...
9305281	  806.2	  582.9	 4089.0	...
9305282	  806.4	  583.4	 4091.0	...
9305283	  806.3	  582.9	 4094.0	...
9305284	  806.2	  582.3	 4098.0	...
9305285	  806.1	  581.7	 4102.0	...
9305286	  806.0	  581.9	 4103.0	...
9305287	  805.8	  582.3	 4101.0	...
9305288	  805.6	  582.7	 4100.0	...
9305289	  805.5	  583.0	 4100.0	...
9305290	  805.7	  582.9	 4102.0	...
9305291	  806.0	  582.8	 4106.0	...
9305292	  806.2	  582.9	 4110.0	...
9305293	  806.3	  583.0	 4114.0	...
9305294	  806.5	  583.1	 4116.0	...
9305295	  806.7	  583.0	 4118.0	...
9305296	  806.9	  583.0	 4119.0	...
9305297	  807.0	  582.3	 4118.0	...
9305298	  806.7	  581.6	 4117.0	...
9305299	  806.3	  580.9	 4117.0	...
9305300	  805.9	  580.9	 4120.0	...
9305301	  805.8	  580.9	 4123.0	...
9305302	  805.7	  581.1	 4126.0	...
9305303	  805.6	  581.2	 4128.0	...
9305304	  805.6	  581.3	 4129.0	...
9305305	  805.4	  581.3	 4130.0	...
9305306	  805.1	  581.4	 4131.0	...
9305307	  804.7	  581.2	 4135.0	...
9305308	  804.4	  580.9	 4142.0	...
9305309	  804.4	  581.4	 4148.0	...
9305310	  804.5	  582.1	 4150.0	...
9305311	  804.7	  582.5	 4149.0	...
9305312	  804.8	  582.2	 4148.0	...
9305313	  804.6	  581.9	 4148.0	...
9305314	  804.3	  581.3	 4149.0	...
9305315	  804.1	  580.8	 4149.0	...
9305316	  804.4	  580.6	 4150.0	...
9305317	  804.9	  580.8	 4149.0	...
9305318	  805.3	  581.0	 4148.0	...
9305319	  805.1	  581.1	 4147.0	...
9305320	  805.2	  581.2	 4146.0	...
9305321	  805.3	  581.2	 4146.0	...
9305322	  805.0	  580.9	 4151.0	...
9305323	  804.5	  580.5	 4155.0	...
9305324	  803.9	  580.0	 4162.0	...
9305325	  803.9	  579.9	 4163.0	...
9305326	  803.9	  580.1	 4165.0	...
9305327	  804.5	  580.2	 4166.0	...
9305328	  805.1	  580.1	 4169.0	...
9305329	  805.7	  580.2	 4174.0	...
9305330	  805.8	  580.3	 4178.0	...
9305331	  805.8	  580.4	 4179.0	...
9305332	  805.6	  580.3	 4179.0	...
9305333	  805.3	  580.4	 4179.0	...
9305334	  805.1	  580.5	 4179.0	...
9305335	  804.9	  580.5	 4179.0	...
9305336	  804.8	  580.4	 4180.0	...
9305337	  804.8	  580.0	 4181.0	...
9305338	  804.6	  579.6	 4182.0	...
9305339	  804.3	  579.3	 4183.0	...
9305340	  803.9	  579.4	 4183.0	...
9305341	  803.8	  579.5	 4183.0	...
9305342	  803.6	  579.6	 4188.0	...
9305343	  803.5	  579.5	 4192.0	...
9305344	  803.4	  579.5	 4196.0	...
9305345	  803.3	  579.7	 4196.0	...
9305346	  803.2	  580.0	 4196.0	...
9305347	  803.3	  579.8	 4198.0	...
9305348	  803.6	  579.4	 4200.0	...
9305349	  803.8	  579.1	 4202.0	...
9305350	  803.8	  578.4	 4203.0	...
9305351	  803.8	  577.7	 4204.0	...
9305352	  803.9	  577.5	 4204.0	...
9305353	  803.8	  578.1	 4203.0	...
9305354	  803.8	  578.7	 4203.0	...
9305355	  803.8	  578.7	 4207.0	...
9305356	  803.8	  578.7	 4211.0	...
9305357	  803.7	  578.6	 4218.0	...
9305358	  803.5	  578.3	 4221.0	...
9305359	  803.3	  578.0	 4224.0	...
9305360	  803.1	  577.7	 4224.0	...
9305361	  803.1	  577.7	 4223.0	...
9305362	  803.2	  577.6	 4224.0	...
9305363	  803.3	  577.6	 4227.0	...
9305364	  803.4	  577.5	 4230.0	...
9305365	  803.3	  577.3	 4233.0	...
9305366	  803.3	  577.2	 4234.0	...
9305367	  803.4	  577.0	 4234.0	...
9305368	  803.5	  577.4	 4234.0	...
9305369	  803.6	  577.8	 4234.0	...
9305370	  803.8	  577.6	 4234.0	...
9305371	  803.8	  577.1	 4235.0	...
9305372	  803.8	  576.6	 4235.0	...
9305373	  803.4	  576.8	 4236.0	...
9305374	  802.9	  576.7	 4237.0	...
9305375	  802.4	  576.4	 4238.0	...
9305376	  802.6	  576.0	 4239.0	...
9305377	  802.9	  576.2	 4241.0	...
9305378	  803.3	  576.4	 4242.0	...
9305379	  803.3	  576.7	 4244.0	...
9305380	  803.4	  576.7	 4243.0	...
9305381	  803.5	  576.7	 4243.0	...
9305382	  803.6	  576.7	 4244.0	...
9305383	  803.6	  576.7	 4244.0	...
9305384	  803.4	  576.1	 4244.0	...
9305385	  803.0	  575.5	 4244.0	...
9305386	  802.7	  575.0	 4244.0	...
9305387	  802.5	  575.1	 4245.0	...
9305388	  802.6	  575.4	 4245.0	...
9305389	  802.7	  575.7	 4246.0	...
9305390	  802.7	  576.0	 4245.0	...
9305391	  802.6	  576.2	 4244.0	...
9305392	  802.6	  576.3	 4245.0	...
9305393	  802.6	  576.3	 4250.0	...
9305394	  802.5	  576.1	 4256.0	...
9305395	  802.2	  575.7	 4260.0	...
9305396	  801.9	  575.3	 4263.0	...
9305397	  801.8	  574.9	 4264.0	...
9305398	  802.0	  575.0	 4266.0	...
9305399	  802.2	  575.3	 4268.0	...
9305400	  802.5	  575.5	 4269.0	...
9305401	  802.8	  575.6	 4269.0	...
9305402	  803.1	  575.4	 4272.0	...
9305403	  803.2	  574.9	 4276.0	...
9305404	  802.8	  574.5	 4280.0	...
9305405	  802.5	  574.4	 4283.0	...
9305406	  802.3	  574.5	 4287.0	...
9305407	  802.4	  574.7	 4288.0	...
9305408	  802.2	  574.8	 4288.0	...
9305409	  802.0	  574.9	 4285.0	...
9305410	  802.0	  574.9	 4284.0	...
9305411	  802.3	  574.2	 4283.0	...
9305412	  802.5	  573.7	 4285.0	...
9305413	  802.6	  573.3	 4287.0	...
9305414	  802.7	  573.4	 4290.0	...
9305415	  802.8	  573.4	 4290.0	...
9305416	  802.8	  573.4	 4290.0	...
9305417	  802.5	  573.6	 4289.0	...
9305418	  802.2	  574.0	 4289.0	...
9305419	  802.1	  574.2	 4289.0	...
9305420	  802.1	  574.0	 4289.0	...
9305421	  802.2	  573.7	 4288.0	...
9305422	  802.3	  573.2	 4288.0	...
9305423	  802.4	  573.3	 4291.0	...
9305424	  802.5	  573.4	 4295.0	...
9305425	  802.5	  573.6	 4299.0	...
9305426	  802.6	  573.5	 4302.0	...
9305427	  802.7	  573.3	 4302.0	...
9305428	  802.7	  573.2	 4301.0	...
9305429	  802.8	  573.3	 4299.0	...
9305430	  802.9	  573.6	 4298.0	...
9305431	  803.0	  573.6	 4299.0	...
9305432	  803.0	  573.7	 4302.0	...
9305433	  803.0	  573.6	 4304.0	...
9305434	  803.0	  573.5	 4306.0	...
9305435	  802.7	  573.3	 4306.0	...
9305436	  802.4	  573.2	 4306.0	...
9305437	  802.1	  573.0	 4309.0	...
9305438	  801.9	  573.0	 4311.0	...
9305439	  801.7	  572.8	 4312.0	...
9305440	  801.6	  572.7	 4308.0	...
9305441	  801.8	  572.7	 4306.0	...
9305442	  802.0	  573.0	 4306.0	...
9305443	  802.0	  573.2	 4309.0	...
9305444	  801.9	  573.4	 4315.0	...
9305445	  802.6	  573.4	 4320.0	...
9305446	  803.4	  573.3	 4321.0	...
9305447	  804.0	  573.3	 4318.0	...
9305448	  803.8	  573.6	 4314.0	...
9305449	  803.7	  573.8	 4313.0	...
9305450	  803.5	  574.1	 4313.0	...
9305451	  803.4	  574.2	 4312.0	...
9305452	  803.4	  574.3	 4314.0	...
9305453	  803.1	  574.1	 4316.0	...
9305454	  802.7	  573.9	 4319.0	...
9305455	  802.3	  573.7	 4318.0	...
9305456	  802.3	  573.5	 4318.0	...
9305457	  802.2	  573.3	 4317.0	...
9305458	  802.2	  573.1	 4320.0	...
9305459	  802.2	  573.1	 4324.0	...
9305460	  802.2	  573.1	 4327.0	...
9305461	  802.2	  573.1	 4328.0	...
9305462	  802.3	  573.5	 4329.0	...
9305463	  802.4	  574.0	 4330.0	...
9305464	  802.5	  574.5	 4329.0	...
9305465	  802.5	  574.3	 4329.0	...
9305466	  802.5	  574.1	 4330.0	...
9305467	  802.5	  574.0	 4332.0	...
9305468	  802.7	  574.0	 4335.0	...
9305469	  802.8	  573.9	 4335.0	...
9305470	  802.9	  573.8	 4336.0	...
9305471	  802.6	  573.8	 4339.0	...
9305472	  802.1	  573.7	 4343.0	...
9305473	  801.9	  573.1	 4347.0	...
9305474	  802.3	  572.6	 4347.0	...
9305475	  802.8	  572.1	 4347.0	...
9305476	  802.8	  572.0	 4348.0	...
9305477	  802.1	  571.9	 4349.0	...
9305478	  801.4	  571.6	 4350.0	...
9305479	  801.0	  571.4	 4350.0	...
9305480	  800.8	  571.9	 4349.0	...
9305481	  800.6	  572.6	 4348.0	...
9305482	  801.2	  573.1	 4346.0	...
9305483	  801.8	  573.0	 4345.0	...
9305484	  802.1	  572.8	 4345.0	...
9305485	  801.8	  572.8	 4345.0	...
9305486	  801.7	  572.9	 4348.0	...
9305487	  801.9	  572.5	 4351.0	...
9305488	  802.0	  572.2	 4351.0	...
9305489	  802.0	  571.7	 4347.0	...
9305490	  802.0	  571.6	 4347.0	...
9305491	  802.0	  571.5	 4351.0	...
9305492	  801.8	  571.4	 4357.0	...
9305493	  801.8	  571.4	 4358.0	...
9305494	  801.7	  571.1	 4358.0	...
9305495	  801.7	  570.8	 4356.0	...
9305496	  802.0	  571.3	 4351.0	...
9305497	  802.4	  572.2	 4347.0	...
9305498	  803.1	  572.9	 4343.0	...
9305499	  803.5	  572.3	 4346.0	...
9305500	  803.2	  571.7	 4351.0	...
9305501	  802.6	  571.4	 4357.0	...
9305502	  802.1	  571.6	 4359.0	...
9305503	  802.1	  571.7	 4360.0	...
9305504	  802.3	  571.5	 4361.0	...
9305505	  802.4	  571.2	 4362.0	...
9305506	  802.4	  570.9	 4363.0	...
9305507	  802.2	  570.9	 4363.0	...
9305508	  802.0	  570.8	 4363.0	...
9305509	  801.8	  570.9	 4362.0	...
9305510	  801.5	  571.0	 4359.0	...
9305511	  801.3	  571.0	 4357.0	...
9305512	  801.6	  571.1	 4354.0	...
9305513	  802.1	  571.1	 4354.0	...
9305514	  802.7	  571.1	 4353.0	...
9305515	  802.8	  571.1	 4354.0	...
9305516	  802.5	  571.0	 4356.0	...
9305517	  802.1	  570.9	 4359.0	...
9305518	  801.8	  570.8	 4362.0	...
9305519	  801.7	  570.8	 4363.0	...
9305520	  801.7	  570.7	 4363.0	...
9305521	  801.7	  570.6	 4361.0	...
9305522	  801.6	  570.7	 4359.0	...
9305523	  801.6	  570.7	 4359.0	...
9305524	  801.6	  570.7	 4359.0	...
9305525	  801.5	  570.8	 4359.0	...
9305526	  801.3	  570.9	 4359.0	...
9305527	  801.4	  570.8	 4360.0	...
9305528	  801.8	  570.7	 4361.0	...
9305529	  802.1	  570.3	 4361.0	...
9305530	  802.4	  570.1	 4361.0	...
9305531	  802.5	  569.9	 4361.0	...
9305532	  802.6	  569.8	 4361.0	...
9305533	  802.6	  570.3	 4361.0	...
9305534	  802.2	  570.8	 4361.0	...
9305535	  801.8	  571.6	 4361.0	...
9305536	  802.0	  571.8	 4363.0	...
9305537	  802.5	  572.0	 4366.0	...
9305538	  803.0	  571.7	 4370.0	...
9305539	  802.8	  571.6	 4371.0	...
9305540	  802.4	  571.5	 4371.0	...
9305541	  802.2	  571.6	 4371.0	...
9305542	  802.0	  571.6	 4371.0	...
9305543	  801.6	  571.8	 4371.0	...
9305544	  801.2	  571.8	 4371.0	...
9305545	  801.3	  571.6	 4372.0	...
9305546	  801.7	  571.7	 4373.0	...
MSG	9305547 0000 _ Number Off
9305547	  802.2	  572.0	 4374.0	...
9305548	  802.2	  572.4	 4374.0	...
9305549	  802.3	  572.6	 4375.0	...
9305550	  802.3	  572.6	 4375.0	...
9305551	  802.6	  572.7	 4376.0	...
9305552	  802.9	  572.6	 4377.0	...
9305553	  803.1	  572.5	 4377.0	...
9305554	  803.1	  572.5	 4377.0	...
9305555	  803.1	  572.6	 4376.0	...
9305556	  803.1	  572.6	 4373.0	...
9305557	  802.8	  572.8	 4371.0	...
9305558	  802.4	  573.1	 4370.0	...
9305559	  802.0	  573.3	 4367.0	...
9305560	  802.0	  573.3	 4365.0	...
9305561	  801.9	  573.0	 4362.0	...
9305562	  801.9	  572.9	 4362.0	...
9305563	  802.2	  572.8	 4366.0	...
9305564	  802.5	  572.9	 4370.0	...
9305565	  802.8	  572.9	 4373.0	...
9305566	  802.7	  573.0	 4371.0	...
9305567	  802.5	  572.9	 4369.0	...
9305568	  802.5	  572.9	 4369.0	...
9305569	  802.6	  572.8	 4370.0	...
9305570	  802.4	  572.9	 4370.0	...
9305571	  802.0	  572.9	 4370.0	...
9305572	  801.8	  572.8	 4368.0	...
9305573	  802.0	  572.5	 4367.0	...
9305574	  802.3	  572.1	 4366.0	...
9305575	  802.3	  572.1	 4370.0	...
9305576	  802.3	  572.3	 4375.0	...
9305577	  802.3	  572.4	 4379.0	...
9305578	  802.4	  572.1	 4380.0	...
9305579	  802.2	  572.0	 4380.0	...
9305580	  802.0	  572.0	 4379.0	...
9305581	  801.7	  572.1	 4378.0	...
9305582	  801.6	  572.1	 4378.0	...
9305583	  801.6	  572.3	 4379.0	...
9305584	  801.7	  572.6	 4379.0	...
9305585	  801.8	  572.9	 4378.0	...
9305586	  801.9	  573.0	 4377.0	...
9305587	  802.0	  573.0	 4376.0	...
9305588	  802.2	  573.0	 4376.0	...
9305589	  802.5	  573.1	 4376.0	...
9305590	  802.9	  573.1	 4376.0	...
9305591	  803.3	  573.0	 4375.0	...
9305592	  803.6	  573.0	 4375.0	...
9305593	  803.2	  573.2	 4375.0	...
9305594	  802.6	  573.4	 4374.0	...
9305595	  802.3	  573.6	 4374.0	...
9305596	  802.1	  573.7	 4373.0	...
9305597	  802.1	  573.9	 4373.0	...
9305598	  802.1	  574.2	 4373.0	...
9305599	  802.0	  574.7	 4372.0	...
9305600	  802.0	  575.0	 4371.0	...
9305601	  802.1	  575.0	 4371.0	...
9305602	  802.1	  574.6	 4371.0	...
9305603	  802.2	  574.1	 4371.0	...
9305604	  802.1	  573.8	 4371.0	...
9305605	  802.1	  573.6	 4372.0	...
9305606	  802.2	  574.2	 4373.0	...
9305607	  802.4	  574.7	 4374.0	...
9305608	  802.6	  575.3	 4374.0	...
9305609	  802.7	  575.1	 4374.0	...
9305610	  802.8	  575.0	 4375.0	...
9305611	  802.8	  575.1	 4374.0	...
9305612	  802.8	  575.2	 4371.0	...
9305613	  802.8	  575.3	 4369.0	...
9305614	  802.8	  575.3	 4366.0	...
9305615	  803.0	  575.2	 4366.0	...
9305616	  803.1	  575.0	 4366.0	...
9305617	  803.1	  574.8	 4366.0	...
9305618	  802.9	  574.8	 4369.0	...
9305619	  802.7	  575.3	 4373.0	...
9305620	  802.7	  575.8	 4374.0	...
9305621	  802.8	  575.8	 4372.0	...
9305622	  803.1	  575.2	 4370.0	...
9305623	  803.4	  574.6	 4370.0	...
9305624	  803.5	  574.5	 4370.0	...
9305625	  803.2	  574.6	 4370.0	...
9305626	  802.9	  575.5	 4368.0	...
9305627	  803.1	  576.4	 4367.0	...
9305628	  803.3	  576.9	 4366.0	...
9305629	  803.1	  576.5	 4367.0	...
9305630	  802.8	  576.1	 4370.0	...
9305631	  802.7	  576.1	 4372.0	...
9305632	  802.7	  576.2	 4370.0	...
9305633	  802.7	  576.2	 4367.0	...
9305634	  802.6	  576.3	 4363.0	...
9305635	  802.6	  576.3	 4360.0	...
9305636	  802.9	  575.9	 4357.0	...
9305637	  803.2	  575.6	 4359.0	...
9305638	  803.6	  575.1	 4362.0	...
9305639	  803.7	  575.1	 4365.0	...
9305640	  803.7	  575.0	 4364.0	...
9305641	  803.6	  575.0	 4362.0	...
9305642	  803.4	  575.2	 4361.0	...
9305643	  803.2	  575.4	 4360.0	...
9305644	  803.2	  575.6	 4360.0	...
9305645	  803.1	  575.7	 4361.0	...
9305646	  803.1	  575.7	 4361.0	...
9305647	  803.3	  575.7	 4361.0	...
9305648	  803.4	  575.8	 4361.0	...
9305649	  803.2	  576.0	 4362.0	...
9305650	  802.9	  576.1	 4362.0	...
9305651	  802.8	  576.2	 4362.0	...
9305652	  802.9	  576.2	 4364.0	...
9305653	  803.0	  576.4	 4365.0	...
9305654	  803.1	  576.5	 4366.0	...
9305655	  803.2	  576.5	 4366.0	...
9305656	  803.3	  576.8	 4365.0	...
9305657	  803.4	  577.2	 4365.0	...
9305658	  803.3	  577.7	 4362.0	...
9305659	  803.2	  577.5	 4361.0	...
9305660	  803.0	  577.2	 4358.0	...
9305661	  802.9	  576.7	 4357.0	...
9305662	  802.7	  576.3	 4356.0	...
9305663	  803.3	  576.3	 4355.0	...
9305664	  803.9	  576.6	 4354.0	...
9305665	  804.3	  576.8	 4356.0	...
9305666	  804.1	  577.0	 4360.0	...
9305667	  803.9	  577.2	 4362.0	...
9305668	  803.7	  577.5	 4358.0	...
9305669	  803.8	  577.7	 4355.0	...
9305670	  803.8	  577.4	 4355.0	...
9305671	  803.8	  577.2	 4357.0	...
9305672	  803.4	  577.2	 4359.0	...
9305673	  803.0	  577.1	 4361.0	...
9305674	  802.9	  577.1	 4362.0	...
9305675	  803.2	  577.1	 4362.0	...
9305676	  803.5	  577.3	 4362.0	...
9305677	  803.4	  577.5	 4361.0	...
9305678	  803.4	  577.7	 4361.0	...
9305679	  803.3	  577.9	 4359.0	...
9305680	  803.3	  578.1	 4357.0	...
9305681	  803.3	  578.1	 4354.0	...
9305682	  803.4	  578.4	 4354.0	...
9305683	  803.5	  578.7	 4353.0	...
9305684	  803.8	  578.9	 4351.0	...
9305685	  804.2	  578.8	 4349.0	...
9305686	  804.7	  578.7	 4348.0	...
9305687	  804.8	  578.7	 4347.0	...
9305688	  804.7	  578.9	 4347.0	...
9305689	  804.6	  579.2	 4347.0	...
9305690	  804.5	  579.3	 4347.0	...
9305691	  804.3	  579.6	 4346.0	...
9305692	  803.6	  579.9	 4345.0	...
9305693	  802.9	  580.1	 4345.0	...
9305694	  802.6	  580.1	 4347.0	...
9305695	  802.8	  580.1	 4349.0	...
9305696	  803.0	  580.1	 4349.0	...
9305697	  802.9	  580.2	 4348.0	...
9305698	  802.8	  580.3	 4347.0	...
9305699	  802.6	  580.4	 4347.0	...
9305700	  802.9	  580.3	 4349.0	...
9305701	  803.2	  580.1	 4351.0	...
9305702	  803.6	  579.9	 4353.0	...
9305703	  803.7	  579.8	 4353.0	...
9305704	  804.0	  579.8	 4352.0	...
9305705	  804.3	  579.8	 4346.0	...
9305706	  804.4	  579.8	 4340.0	...
9305707	  804.2	  579.7	 4338.0	...
9305708	  804.1	  579.7	 4342.0	...
9305709	  803.9	  579.9	 4344.0	...
9305710	  803.9	  580.3	 4342.0	...
9305711	  803.8	  580.6	 4341.0	...
9305712	  803.7	  580.3	 4342.0	...
9305713	  803.7	  579.9	 4341.0	...
9305714	  803.6	  579.8	 4341.0	...
9305715	  803.6	  580.2	 4340.0	...
9305716	  803.6	  580.5	 4340.0	...
9305717	  803.5	  580.4	 4337.0	...
9305718	  803.5	  580.3	 4335.0	...
9305719	  803.5	  580.2	 4337.0	...
9305720	  803.5	  580.0	 4343.0	...
9305721	  803.5	  579.7	 4346.0	...
9305722	  803.6	  580.0	 4342.0	...
9305723	  803.5	  580.4	 4340.0	...
9305724	  803.4	  580.6	 4340.0	...
9305725	  803.3	  580.4	 4344.0	...
9305726	  803.3	  580.2	 4347.0	...
9305727	  803.3	  580.3	 4349.0	...
9305728	  803.1	  580.4	 4349.0	...
9305729	  803.0	  580.5	 4344.0	...
9305730	  802.9	  580.4	 4341.0	...
9305731	  802.9	  580.4	 4339.0	...
9305732	  803.0	  580.3	 4341.0	...
9305733	  803.0	  580.2	 4342.0	...
9305734	  803.1	  580.2	 4340.0	...
9305735	  803.3	  579.8	 4338.0	...
9305736	  803.4	  579.5	 4334.0	...
9305737	  803.5	  580.1	 4333.0	...
9305738	  803.4	  581.0	 4331.0	...
9305739	  803.5	  580.9	 4335.0	...
9305740	  803.5	  580.1	 4340.0	...
9305741	  803.5	  579.4	 4346.0	...
9305742	  803.5	  579.6	 4344.0	...
9305743	  803.5	  579.8	 4342.0	...
9305744	  803.7	  580.1	 4340.0	...
9305745	  803.9	  580.3	 4340.0	...
9305746	  804.2	  580.3	 4338.0	...
9305747	  804.3	  580.1	 4337.0	...
MSG	9305748 0000 _ Number On
9305748	  803.9	  580.1	 4336.0	...
9305749	  803.3	  580.3	 4335.0	...
9305750	  802.7	  580.7	 4335.0	...
9305751	  802.8	  580.8	 4335.0	...
9305752	  803.0	  580.8	 4335.0	...
9305753	  803.3	  580.8	 4336.0	...
9305754	  803.4	  580.9	 4337.0	...
9305755	  803.6	  581.0	 4339.0	...
9305756	  803.6	  581.2	 4339.0	...
9305757	  803.3	  581.9	 4336.0	...
9305758	  802.9	  582.4	 4333.0	...
9305759	  802.5	  582.9	 4328.0	...
9305760	  802.9	  583.0	 4326.0	...
9305761	  803.3	  583.2	 4324.0	...
9305762	  803.7	  582.4	 4328.0	...
9305763	  803.5	  581.7	 4333.0	...
9305764	  803.4	  580.9	 4338.0	...
9305765	  803.3	  581.0	 4337.0	...
9305766	  803.4	  581.1	 4337.0	...
9305767	  803.4	  581.1	 4337.0	...
9305768	  803.5	  581.2	 4337.0	...
9305769	  803.3	  581.4	 4337.0	...
9305770	  803.0	  581.7	 4337.0	...
9305771	  802.6	  581.8	 4336.0	...
9305772	  803.0	  581.9	 4335.0	...
9305773	  803.6	  582.2	 4334.0	...
9305774	  804.3	  582.5	 4334.0	...
9305775	  803.9	  582.9	 4334.0	...
9305776	  803.5	  583.1	 4333.0	...
9305777	  803.1	  583.2	 4332.0	...
9305778	  803.2	  583.2	 4330.0	...
9305779	  803.4	  583.2	 4329.0	...
9305780	  803.5	  583.1	 4328.0	...
9305781	  803.6	  583.1	 4328.0	...
9305782	  803.6	  583.0	 4327.0	...
9305783	  803.5	  582.9	 4328.0	...
9305784	  803.6	  583.0	 4329.0	...
9305785	  803.9	  583.2	 4330.0	...
9305786	  804.1	  583.5	 4330.0	...
9305787	  804.2	  583.7	 4327.0	...
9305788	  804.1	  583.9	 4324.0	...
9305789	  804.2	  584.1	 4319.0	...
9305790	  804.3	  584.1	 4317.0	...
9305791	  804.0	  584.1	 4314.0	...
9305792	  803.5	  584.0	 4311.0	...
9305793	  803.4	  583.8	 4310.0	...
9305794	  803.8	  583.6	 4310.0	...
9305795	  804.0	  583.9	 4312.0	...
9305796	  803.7	  584.2	 4314.0	...
9305797	  803.3	  584.3	 4311.0	...
9305798	  803.1	  584.3	 4307.0	...
9305799	  803.2	  584.2	 4305.0	...
9305800	  803.5	  584.0	 4307.0	...
9305801	  803.7	  583.9	 4309.0	...
9305802	  803.7	  584.3	 4310.0	...
9305803	  803.8	  585.4	 4309.0	...
9305804	  803.8	  586.4	 4306.0	...
9305805	  803.7	  586.8	 4301.0	...
9305806	  803.8	  586.4	 4296.0	...
9305807	  803.9	  585.8	 4297.0	...
9305808	  803.9	  585.0	 4301.0	...
9305809	  803.8	  584.4	 4304.0	...
9305810	  803.8	  584.3	 4304.0	...
9305811	  803.9	  584.7	 4306.0	...
9305812	  804.2	  585.1	 4307.0	...
9305813	  804.4	  585.4	 4307.0	...
9305814	  804.5	  585.6	 4304.0	...
9305815	  804.2	  585.6	 4302.0	...
9305816	  803.8	  585.0	 4303.0	...
9305817	  803.5	  584.4	 4305.0	...
9305818	  803.4	  584.2	 4304.0	...
9305819	  803.4	  584.6	 4301.0	...
9305820	  803.4	  584.9	 4299.0	...
9305821	  803.3	  585.0	 4299.0	...
9305822	  803.3	  585.0	 4299.0	...
9305823	  803.2	  585.0	 4299.0	...
9305824	  803.0	  585.1	 4300.0	...
9305825	  802.8	  585.1	 4300.0	...
9305826	  802.6	  585.1	 4300.0	...
9305827	  802.3	  585.2	 4299.0	...
9305828	  802.8	  585.9	 4299.0	...
9305829	  803.4	  586.7	 4299.0	...
9305830	  804.0	  587.4	 4299.0	...
9305831	  803.4	  587.2	 4299.0	...
9305832	  802.8	  586.9	 4299.0	...
9305833	  802.7	  586.4	 4298.0	...
9305834	  803.1	  586.3	 4296.0	...
9305835	  803.6	  586.1	 4294.0	...
9305836	  803.7	  586.3	 4292.0	...
9305837	  803.6	  586.7	 4293.0	...
9305838	  803.5	  587.0	 4293.0	...
9305839	  803.4	  587.0	 4292.0	...
9305840	  803.2	  587.1	 4291.0	...
9305841	  803.0	  587.0	 4292.0	...
9305842	  802.8	  587.0	 4291.0	...
9305843	  802.8	  587.1	 4291.0	...
9305844	  802.7	  587.3	 4290.0	...
9305845	  802.6	  587.1	 4292.0	...
9305846	  802.5	  587.0	 4294.0	...
9305847	  802.4	  587.4	 4295.0	...
9305848	  802.5	  588.0	 4293.0	...
9305849	  802.6	  588.5	 4289.0	...
9305850	  802.8	  588.5	 4287.0	...
9305851	  802.9	  587.9	 4287.0	...
9305852	  803.1	  587.4	 4290.0	...
9305853	  803.1	  587.0	 4293.0	...
9305854	  802.9	  586.4	 4293.0	...
9305855	  802.6	  585.9	 4292.0	...
9305856	  802.3	  585.7	 4289.0	...
9305857	  802.2	  586.0	 4284.0	...
9305858	  802.3	  586.2	 4280.0	...
9305859	  802.2	  586.1	 4276.0	...
9305860	  802.6	  586.0	 4274.0	...
9305861	  802.9	  586.1	 4274.0	...
9305862	  802.8	  586.2	 4275.0	...
9305863	  802.5	  586.3	 4277.0	...
9305864	  802.1	  586.4	 4278.0	...
9305865	  802.0	  586.4	 4277.0	...
9305866	  801.8	  586.5	 4276.0	...
9305867	  801.5	  586.8	 4275.0	...
9305868	  801.3	  587.1	 4274.0	...
9305869	  801.1	  587.4	 4273.0	...
9305870	  800.9	  587.4	 4272.0	...
9305871	  800.8	  587.4	 4273.0	...
9305872	  800.9	  587.4	 4273.0	...
9305873	  801.3	  587.3	 4273.0	...
9305874	  801.8	  587.2	 4273.0	...
9305875	  802.6	  587.6	 4273.0	...
9305876	  803.1	  588.1	 4274.0	...
9305877	  803.5	  588.4	 4273.0	...
9305878	  803.4	  588.1	 4272.0	...
9305879	  802.9	  587.7	 4270.0	...
9305880	  802.4	  587.5	 4268.0	...
9305881	  801.9	  587.6	 4266.0	...
9305882	  801.8	  587.6	 4265.0	...
9305883	  801.8	  587.7	 4263.0	...
9305884	  801.9	  587.7	 4262.0	...
9305885	  802.0	  587.7	 4261.0	...
9305886	  802.0	  587.7	 4259.0	...
9305887	  801.9	  587.6	 4256.0	...
9305888	  801.5	  587.5	 4253.0	...
9305889	  801.1	  587.5	 4252.0	...
9305890	  800.7	  587.6	 4251.0	...
9305891	  800.9	  587.5	 4253.0	...
9305892	  801.3	  587.2	 4255.0	...
9305893	  801.6	  586.9	 4255.0	...
9305894	  801.6	  586.8	 4254.0	...
9305895	  801.7	  587.1	 4252.0	...
9305896	  801.7	  587.7	 4253.0	...
9305897	  801.8	  588.2	 4254.0	...
9305898	  801.9	  588.2	 4255.0	...
9305899	  802.0	  587.9	 4256.0	...
9305900	  802.1	  587.5	 4257.0	...
9305901	  802.1	  588.3	 4257.0	...
9305902	  802.1	  589.2	 4257.0	...
9305903	  802.4	  590.1	 4256.0	...
9305904	  802.7	  590.1	 4252.0	...
9305905	  802.5	  590.2	 4249.0	...
9305906	  802.1	  590.2	 4249.0	...
9305907	  801.7	  590.2	 4249.0	...
9305908	  801.9	  590.2	 4249.0	...
9305909	  801.7	  590.0	 4248.0	...
9305910	  801.4	  589.7	 4247.0	...
9305911	  801.3	  589.4	 4247.0	...
9305912	  801.4	  589.2	 4247.0	...
9305913	  801.5	  589.3	 4246.0	...
9305914	  801.5	  589.5	 4246.0	...
9305915	  801.5	  589.1	 4246.0	...
9305916	  801.1	  588.6	 4246.0	...
9305917	  800.7	  589.0	 4244.0	...
9305918	  800.5	  589.9	 4242.0	...
9305919	  800.5	  590.6	 4243.0	...
9305920	  800.6	  590.0	 4246.0	...
9305921	  800.9	  589.2	 4248.0	...
9305922	  801.2	  588.7	 4248.0	...
9305923	  801.4	  588.7	 4247.0	...
9305924	  801.4	  589.0	 4247.0	...
9305925	  801.3	  589.3	 4249.0	...
9305926	  801.0	  589.4	 4249.0	...
9305927	  800.6	  589.6	 4245.0	...
9305928	  800.2	  590.0	 4240.0	...
9305929	  800.4	  590.3	 4237.0	...
9305930	  800.5	  590.3	 4241.0	...
9305931	  800.8	  590.0	 4247.0	...
9305932	  800.9	  589.8	 4250.0	...
9305933	  801.1	  589.7	 4252.0	...
9305934	  801.3	  589.9	 4252.0	...
9305935	  801.2	  590.1	 4252.0	...
9305936	  801.0	  590.1	 4251.0	...
9305937	  800.7	  590.1	 4252.0	...
9305938	  800.7	  589.9	 4253.0	...
9305939	  800.7	  589.6	 4248.0	...
9305940	  800.8	  589.3	 4242.0	...
9305941	  800.7	  589.2	 4240.0	...
9305942	  800.6	  589.2	 4242.0	...
9305943	  800.6	  589.5	 4245.0	...
9305944	  800.5	  589.9	 4243.0	...
9305945	  800.4	  589.9	 4243.0	...
9305946	  800.3	  589.5	 4243.0	...
9305947	  800.3	  589.3	 4242.0	...
9305948	  800.4	  589.4	 4242.0	...
9305949	  800.5	  589.6	 4241.0	...
9305950	  800.5	  589.4	 4240.0	...
9305951	  800.6	  589.3	 4240.0	...
9305952	  800.6	  589.2	 4240.0	...
9305953	  800.7	  589.7	 4241.0	...
9305954	  800.8	  590.2	 4239.0	...
9305955	  801.1	  590.5	 4236.0	...
9305956	  801.3	  590.2	 4232.0	...
9305957	  800.8	  589.9	 4232.0	...
9305958	  800.1	  589.8	 4231.0	...
9305959	  799.5	  590.1	 4231.0	...
9305960	  799.6	  590.4	 4232.0	...
9305961	  799.8	  590.4	 4233.0	...
9305962	  800.0	  590.3	 4233.0	...
9305963	  799.9	  590.2	 4233.0	...
9305964	  799.8	  590.1	 4233.0	...
9305965	  799.4	  590.1	 4232.0	...
9305966	  799.1	  590.0	 4231.0	...
9305967	  798.8	  590.0	 4229.0	...
9305968	  798.9	  589.9	 4228.0	...
9305969	  798.9	  589.8	 4227.0	...
9305970	  799.0	  589.5	 4229.0	...
9305971	  799.1	  589.4	 4230.0	...
9305972	  799.3	  589.8	 4231.0	...
9305973	  799.4	  590.1	 4230.0	...
9305974	  799.6	  590.8	 4229.0	...
9305975	  799.7	  591.0	 4229.0	...
9305976	  799.5	  591.0	 4230.0	...
9305977	  799.3	  590.7	 4231.0	...
9305978	  799.0	  590.2	 4229.0	...
9305979	  798.6	  590.1	 4227.0	...
9305980	  798.0	  589.9	 4225.0	...
9305981	  797.6	  590.0	 4223.0	...
9305982	  797.7	  590.0	 4221.0	...
9305983	  797.7	  589.9	 4224.0	...
9305984	  797.8	  589.8	 4227.0	...
9305985	  797.9	  589.7	 4231.0	...
9305986	  797.9	  589.7	 4230.0	...
9305987	  797.9	  589.7	 4230.0	...
9305988	  797.9	  589.9	 4230.0	...
9305989	  797.8	  590.0	 4230.0	...
9305990	  797.8	  590.1	 4228.0	...
9305991	  797.8	  590.1	 4227.0	...
9305992	  797.9	  590.2	 4226.0	...
9305993	  798.1	  590.3	 4227.0	...
9305994	  798.2	  590.1	 4227.0	...
9305995	  798.2	  589.7	 4227.0	...
9305996	  798.1	  589.4	 4228.0	...
9305997	  798.1	  589.4	 4228.0	...
9305998	  798.0	  589.6	 4229.0	...
9305999	  798.1	  589.7	 4230.0	...
9306000	  798.2	  589.9	 4232.0	...
9306001	  798.5	  590.2	 4232.0	...
9306002	  798.6	  590.5	 4232.0	...
9306003	  798.5	  590.8	 4233.0	...
9306004	  798.3	  590.8	 4234.0	...
9306005	  798.1	  590.9	 4234.0	...
9306006	  798.1	  591.1	 4235.0	...
9306007	  798.1	  591.3	 4235.0	...
9306008	  798.1	  591.0	 4235.0	...
9306009	  798.0	  590.5	 4234.0	...
9306010	  797.6	  590.0	 4231.0	...
9306011	  797.1	  589.8	 4229.0	...
9306012	  796.7	  589.7	 4228.0	...
9306013	  796.5	  589.9	 4229.0	...
9306014	  796.4	  590.3	 4230.0	...
9306015	  796.3	  590.7	 4230.0	...
9306016	  796.3	  590.7	 4231.0	...
9306017	  796.3	  590.8	 4232.0	...
9306018	  796.2	  590.8	 4233.0	...
9306019	  796.1	  590.9	 4232.0	...
9306020	  795.9	  591.0	 4229.0	...
9306021	  795.8	  590.8	 4225.0	...
9306022	  796.2	  590.4	 4222.0	...
9306023	  796.7	  590.1	 4222.0	...
9306024	  797.1	  589.9	 4223.0	...
9306025	  797.0	  589.9	 4226.0	...
9306026	  796.8	  589.7	 4228.0	...
9306027	  796.7	  589.5	 4231.0	...
9306028	  796.3	  589.4	 4231.0	...
9306029	  796.0	  589.4	 4229.0	...
9306030	  796.1	  589.4	 4227.0	...
9306031	  796.5	  589.3	 4224.0	...
9306032	  796.7	  589.2	 4222.0	...
9306033	  796.6	  589.3	 4221.0	...
9306034	  796.5	  589.3	 4222.0	...
9306035	  796.5	  589.4	 4221.0	...
9306036	  796.5	  589.6	 4220.0	...
9306037	  796.4	  589.7	 4218.0	...
9306038	  796.4	  589.8	 4219.0	...
9306039	  795.9	  589.7	 4219.0	...
9306040	  795.4	  589.6	 4220.0	...
9306041	  794.9	  589.5	 4223.0	...
9306042	  795.3	  589.3	 4225.0	...
9306043	  795.6	  589.3	 4226.0	...
9306044	  796.1	  589.3	 4226.0	...
9306045	  796.3	  589.4	 4222.0	...
9306046	  796.3	  589.6	 4219.0	...
9306047	  796.2	  589.7	 4216.0	...
9306048	  796.0	  589.9	 4215.0	...
9306049	  795.8	  589.9	 4213.0	...
9306050	  795.4	  590.0	 4213.0	...
9306051	  795.0	  590.2	 4215.0	...
9306052	  794.6	  590.3	 4216.0	...
9306053	  794.5	  590.3	 4215.0	...
9306054	  794.5	  590.1	 4214.0	...
9306055	  794.5	  589.7	 4214.0	...
9306056	  794.6	  589.3	 4216.0	...
9306057	  794.7	  589.1	 4218.0	...
9306058	  795.0	  588.9	 4216.0	...
9306059	  795.4	  588.8	 4213.0	...
9306060	  795.7	  588.8	 4211.0	...
9306061	  795.5	  588.8	 4213.0	...
MSG	9306062 0000 _ Number Off
9306062	  795.3	  588.4	 4215.0	...
9306063	  795.3	  588.1	 4216.0	...
9306064	  795.2	  587.9	 4215.0	...
9306065	  795.2	  588.1	 4212.0	...
9306066	  795.2	  588.4	 4211.0	...
9306067	  794.7	  588.3	 4213.0	...
9306068	  794.3	  588.1	 4216.0	...
9306069	  793.8	  587.8	 4216.0	...
9306070	  793.7	  587.7	 4216.0	...
9306071	  794.0	  588.0	 4215.0	...
9306072	  794.1	  588.6	 4214.0	...
9306073	  794.2	  588.9	 4214.0	...
9306074	  793.8	  589.0	 4215.0	...
9306075	  793.6	  589.0	 4213.0	...
9306076	  793.6	  589.1	 4211.0	...
9306077	  793.8	  588.8	 4214.0	...
9306078	  793.9	  588.5	 4220.0	...
9306079	  794.0	  588.5	 4225.0	...
9306080	  794.2	  588.7	 4224.0	...
9306081	  794.5	  588.7	 4220.0	...
9306082	  794.6	  588.4	 4216.0	...
9306083	  794.6	  588.7	 4212.0	...
9306084	  794.6	  589.3	 4211.0	...
9306085	  794.5	  589.4	 4214.0	...
9306086	  794.4	  589.0	 4218.0	...
9306087	  794.2	  588.6	 4222.0	...
9306088	  794.3	  588.5	 4222.0	...
9306089	  794.1	  588.5	 4219.0	...
9306090	  794.0	  588.5	 4217.0	...
9306091	  793.9	  588.7	 4213.0	...
9306092	  794.0	  588.8	 4212.0	...
9306093	  794.1	  588.7	 4211.0	...
9306094	  794.2	  588.7	 4211.0	...
9306095	  794.3	  588.7	 4213.0	...
9306096	  794.4	  588.7	 4216.0	...
9306097	  794.3	  589.2	 4220.0	...
9306098	  794.3	  589.6	 4222.0	...
9306099	  794.4	  589.8	 4222.0	...
9306100	  794.4	  589.6	 4220.0	...
9306101	  794.4	  589.4	 4219.0	...
9306102	  794.3	  589.4	 4220.0	...
9306103	  794.3	  589.5	 4221.0	...
9306104	  794.5	  589.5	 4221.0	...
9306105	  794.9	  589.5	 4221.0	...
9306106	  795.3	  589.4	 4223.0	...
9306107	  795.3	  589.1	 4226.0	...
9306108	  795.4	  588.9	 4228.0	...
9306109	  795.4	  588.7	 4228.0	...
9306110	  795.4	  588.7	 4226.0	...
9306111	  794.9	  588.9	 4224.0	...
9306112	  794.3	  589.1	 4225.0	...
9306113	  793.8	  589.4	 4226.0	...
9306114	  793.7	  589.4	 4227.0	...
9306115	  793.8	  589.5	 4227.0	...
9306116	  793.7	  589.5	 4226.0	...
9306117	  793.5	  589.7	 4226.0	...
9306118	  793.3	  589.9	 4227.0	...
9306119	  793.2	  590.0	 4227.0	...
9306120	  793.7	  590.0	 4227.0	...
9306121	  794.1	  590.1	 4227.0	...
9306122	  794.4	  590.0	 4228.0	...
9306123	  794.4	  589.8	 4228.0	...
9306124	  794.4	  589.5	 4228.0	...
9306125	  794.4	  589.4	 4225.0	...
9306126	  794.5	  589.4	 4222.0	...
9306127	  794.6	  589.5	 4220.0	...
9306128	  794.4	  589.7	 4220.0	...
9306129	  794.1	  589.8	 4221.0	...
9306130	  793.6	  589.9	 4222.0	...
9306131	  793.3	  589.9	 4223.0	...
9306132	  792.9	  589.8	 4224.0	...
9306133	  792.9	  589.3	 4225.0	...
9306134	  793.2	  588.9	 4224.0	...
9306135	  793.4	  588.5	 4222.0	...
9306136	  793.3	  588.5	 4219.0	...
9306137	  793.0	  588.5	 4219.0	...
9306138	  792.9	  588.5	 4218.0	...
9306139	  793.1	  589.0	 4219.0	...
9306140	  793.3	  589.5	 4219.0	...
9306141	  793.4	  589.7	 4218.0	...
9306142	  793.4	  589.5	 4217.0	...
9306143	  793.4	  589.3	 4219.0	...
9306144	  793.4	  589.2	 4222.0	...
9306145	  793.6	  589.3	 4223.0	...
9306146	  793.9	  589.7	 4221.0	...
9306147	  794.1	  590.2	 4219.0	...
9306148	  794.0	  590.3	 4218.0	...
9306149	  793.7	  590.2	 4218.0	...
9306150	  793.4	  590.0	 4218.0	...
9306151	  793.7	  590.0	 4218.0	...
9306152	  793.9	  590.0	 4218.0	...
9306153	  793.7	  590.0	 4218.0	...
9306154	  793.3	  589.7	 4218.0	...
9306155	  793.0	  589.4	 4217.0	...
9306156	  793.1	  589.3	 4216.0	...
9306157	  793.2	  589.5	 4216.0	...
9306158	  793.1	  589.8	 4216.0	...
9306159	  792.9	  589.9	 4217.0	...
9306160	  792.8	  589.6	 4218.0	...
9306161	  792.9	  589.2	 4220.0	...
9306162	  793.0	  588.9	 4222.0	...
9306163	  793.0	  589.2	 4223.0	...
9306164	  793.0	  589.4	 4221.0	...
9306165	  792.9	  589.4	 4221.0	...
9306166	  792.9	  589.4	 4224.0	...
9306167	  792.8	  589.5	 4226.0	...
9306168	  792.8	  589.7	 4223.0	...
9306169	  792.7	  589.8	 4220.0	...
9306170	  792.8	  589.7	 4216.0	...
9306171	  792.8	  589.6	 4215.0	...
9306172	  792.8	  589.3	 4217.0	...
9306173	  793.0	  588.9	 4219.0	...
9306174	  793.3	  588.6	 4220.0	...
9306175	  793.4	  588.5	 4219.0	...
9306176	  793.2	  588.6	 4218.0	...
9306177	  793.2	  589.2	 4217.0	...
9306178	  793.2	  589.8	 4216.0	...
9306179	  792.9	  590.3	 4215.0	...
9306180	  792.5	  590.1	 4214.0	...
9306181	  791.9	  589.9	 4216.0	...
9306182	  791.8	  589.6	 4218.0	...
9306183	  792.0	  589.6	 4221.0	...
9306184	  792.2	  589.5	 4221.0	...
9306185	  792.4	  589.4	 4220.0	...
9306186	  792.3	  589.6	 4221.0	...
9306187	  792.3	  589.7	 4221.0	...
9306188	  792.2	  589.8	 4225.0	...
9306189	  792.2	  589.6	 4228.0	...
9306190	  792.3	  589.6	 4232.0	...
9306191	  792.6	  589.6	 4232.0	...
9306192	  792.8	  589.7	 4230.0	...
9306193	  793.0	  589.9	 4227.0	...
9306194	  793.0	  590.0	 4225.0	...
9306195	  792.7	  590.0	 4224.0	...
9306196	  792.4	  590.2	 4222.0	...
9306197	  792.1	  590.4	 4222.0	...
9306198	  792.0	  590.6	 4222.0	...
9306199	  792.1	  590.6	 4222.0	...
9306200	  792.3	  590.5	 4222.0	...
9306201	  793.2	  590.4	 4220.0	...
EFIX R   9305078	9306201	1124	  802.2	  582.8	   4221
SSACC R  9306202
9306202	  794.5	  590.3	 4219.0	...
9306203	  796.1	  589.7	 4220.0	...
9306204	  798.8	  588.9	 4221.0	...
9306205	  801.3	  588.2	 4220.0	...
9306206	  804.4	  587.3	 4217.0	...
9306207	  806.3	  585.7	 4216.0	...
9306208	  809.1	  584.0	 4218.0	...
9306209	  811.3	  582.9	 4218.0	...
9306210	  813.6	  582.5	 4216.0	...
9306211	  815.0	  581.9	 4214.0	...
9306212	  816.2	  581.3	 4211.0	...
ESACC R  9306202	9306212	11	  794.5	  590.3	  816.2	  581.3	   0.50	     53
SFIX R   9306213
9306213	  816.7	  580.8	 4209.0	...
9306214	  817.7	  580.7	 4208.0	...
9306215	  818.9	  580.6	 4208.0	...
9306216	  820.0	  580.6	 4207.0	...
9306217	  820.1	  580.8	 4205.0	...
9306218	  819.9	  581.0	 4204.0	...
9306219	  819.2	  581.1	 4204.0	...
9306220	  818.6	  581.3	 4205.0	...
9306221	  818.1	  581.6	 4208.0	...
9306222	  817.4	  581.8	 4210.0	...
9306223	  816.4	  582.0	 4210.0	...
9306224	  815.2	  582.2	 4209.0	...
9306225	  814.3	  582.2	 4208.0	...
9306226	  813.9	  582.1	 4208.0	...
9306227	  813.7	  582.2	 4207.0	...
9306228	  813.8	  582.4	 4206.0	...
9306229	  813.9	  582.6	 4206.0	...
9306230	  814.0	  582.8	 4207.0	...
9306231	  814.1	  583.0	 4208.0	...
9306232	  814.1	  583.2	 4209.0	...
9306233	  814.1	  583.3	 4210.0	...
9306234	  814.1	  583.4	 4211.0	...
9306235	  814.2	  583.1	 4211.0	...
9306236	  813.7	  582.8	 4211.0	...
9306237	  813.2	  582.5	 4210.0	...
9306238	  812.8	  582.6	 4210.0	...
9306239	  812.9	  582.9	 4210.0	...
9306240	  812.9	  583.2	 4209.0	...
9306241	  812.9	  583.4	 4209.0	...
9306242	  812.7	  583.5	 4210.0	...
9306243	  812.5	  583.3	 4211.0	...
9306244	  812.5	  583.1	 4212.0	...
9306245	  812.6	  582.8	 4213.0	...
9306246	  812.7	  582.7	 4213.0	...
9306247	  812.8	  582.9	 4213.0	...
9306248	  812.9	  583.3	 4213.0	...
9306249	  813.5	  583.7	 4213.0	...
9306250	  813.9	  583.8	 4213.0	...
9306251	  814.1	  583.7	 4214.0	...
9306252	  813.9	  583.3	 4216.0	...
9306253	  813.6	  583.3	 4218.0	...
9306254	  813.5	  583.5	 4218.0	...
9306255	  813.3	  584.0	 4219.0	...
9306256	  813.2	  583.8	 4218.0	...
9306257	  813.2	  583.3	 4217.0	...
9306258	  813.2	  582.8	 4217.0	...
9306259	  813.3	  582.8	 4218.0	...
9306260	  813.4	  583.2	 4219.0	...
9306261	  813.6	  583.7	 4220.0	...
9306262	  813.6	  583.8	 4220.0	...
9306263	  813.3	  583.6	 4221.0	...
9306264	  813.0	  583.3	 4222.0	...
9306265	  813.4	  583.6	 4222.0	...
9306266	  814.0	  583.8	 4222.0	...
9306267	  814.1	  584.0	 4223.0	...
9306268	  813.6	  584.1	 4221.0	...
9306269	  812.9	  584.1	 4219.0	...
9306270	  812.8	  583.6	 4219.0	...
9306271	  812.6	  583.1	 4220.0	...
MSG	9306272 0000 _ Number On
9306272	  812.7	  582.7	 4222.0	...
9306273	  812.9	  582.7	 4223.0	...
9306274	  813.1	  582.7	 4223.0	...
9306275	  813.2	  582.9	 4224.0	...
9306276	  813.3	  583.1	 4222.0	...
9306277	  813.4	  583.2	 4219.0	...
9306278	  813.5	  583.0	 4216.0	...
9306279	  813.6	  582.7	 4216.0	...
9306280	  813.5	  582.7	 4219.0	...
9306281	  813.4	  582.9	 4221.0	...
9306282	  813.2	  583.1	 4223.0	...
9306283	  813.2	  583.3	 4224.0	...
9306284	  813.3	  583.3	 4225.0	...
9306285	  813.3	  583.3	 4226.0	...
9306286	  813.4	  583.4	 4226.0	...
9306287	  813.0	  583.3	 4226.0	...
9306288	  812.6	  583.1	 4227.0	...
9306289	  812.0	  583.6	 4227.0	...
9306290	  811.8	  584.3	 4227.0	...
9306291	  811.8	  584.9	 4225.0	...
9306292	  812.1	  584.9	 4223.0	...
9306293	  812.4	  584.4	 4225.0	...
9306294	  812.7	  583.9	 4227.0	...
9306295	  812.9	  583.5	 4229.0	...
9306296	  813.1	  583.5	 4229.0	...
9306297	  813.0	  583.9	 4229.0	...
9306298	  813.0	  584.2	 4226.0	...
9306299	  812.9	  584.6	 4222.0	...
9306300	  812.6	  584.5	 4218.0	...
9306301	  812.3	  584.3	 4219.0	...
9306302	  812.0	  584.1	 4223.0	...
9306303	  812.0	  584.5	 4226.0	...
9306304	  812.0	  584.8	 4228.0	...
9306305	  811.9	  584.5	 4228.0	...
9306306	  811.9	  583.7	 4228.0	...
9306307	  811.5	  583.0	 4230.0	...
9306308	  811.1	  583.0	 4231.0	...
9306309	  811.1	  583.7	 4230.0	...
9306310	  811.4	  584.4	 4227.0	...
9306311	  811.7	  585.0	 4225.0	...
9306312	  811.7	  585.0	 4226.0	...
9306313	  811.7	  584.7	 4229.0	...
9306314	  811.7	  584.4	 4231.0	...
9306315	  811.8	  584.0	 4233.0	...
9306316	  811.9	  584.0	 4232.0	...
9306317	  811.9	  584.0	 4230.0	...
9306318	  812.0	  584.2	 4229.0	...
9306319	  811.9	  584.3	 4228.0	...
9306320	  811.9	  583.8	 4229.0	...
9306321	  811.8	  583.2	 4232.0	...
9306322	  811.6	  582.8	 4235.0	...
9306323	  811.6	  583.1	 4238.0	...
9306324	  811.5	  583.4	 4238.0	...
9306325	  811.2	  583.4	 4233.0	...
9306326	  810.7	  583.4	 4227.0	...
9306327	  810.1	  583.2	 4225.0	...
9306328	  809.9	  582.8	 4229.0	...
9306329	  809.7	  582.2	 4233.0	...
9306330	  809.9	  581.9	 4233.0	...
9306331	  810.1	  582.1	 4233.0	...
9306332	  810.3	  582.5	 4232.0	...
9306333	  810.5	  583.0	 4232.0	...
9306334	  810.6	  583.0	 4230.0	...
9306335	  810.5	  582.9	 4230.0	...
9306336	  810.4	  582.9	 4229.0	...
9306337	  810.4	  582.8	 4229.0	...
9306338	  810.3	  582.8	 4232.0	...
9306339	  810.4	  582.8	 4236.0	...
9306340	  810.4	  583.1	 4241.0	...
9306341	  810.4	  583.4	 4242.0	...
9306342	  810.4	  583.4	 4243.0	...
9306343	  810.4	  583.3	 4241.0	...
9306344	  810.4	  583.4	 4238.0	...
9306345	  810.6	  583.7	 4237.0	...
9306346	  811.0	  583.5	 4239.0	...
9306347	  811.1	  583.1	 4242.0	...
9306348	  811.1	  582.8	 4242.0	...
9306349	  811.0	  582.6	 4240.0	...
9306350	  811.0	  582.6	 4239.0	...
9306351	  810.8	  583.1	 4239.0	...
9306352	  810.6	  583.4	 4238.0	...
9306353	  810.5	  583.6	 4236.0	...
9306354	  810.6	  583.0	 4235.0	...
9306355	  811.0	  582.3	 4234.0	...
9306356	  811.3	  581.9	 4233.0	...
9306357	  811.6	  582.0	 4234.0	...
9306358	  811.7	  582.4	 4236.0	...
9306359	  811.6	  582.9	 4239.0	...
9306360	  811.5	  583.1	 4240.0	...
9306361	  810.9	  582.8	 4240.0	...
9306362	  810.5	  582.5	 4241.0	...
9306363	  810.4	  582.4	 4241.0	...
9306364	  810.7	  582.1	 4239.0	...
9306365	  811.0	  581.8	 4236.0	...
9306366	  811.0	  581.4	 4235.0	...
9306367	  811.0	  581.3	 4237.0	...
9306368	  811.2	  581.3	 4239.0	...
9306369	  811.4	  581.4	 4239.0	...
9306370	  811.4	  581.6	 4241.0	...
9306371	  811.2	  582.1	 4242.0	...
9306372	  811.0	  582.5	 4244.0	...
9306373	  811.2	  583.0	 4244.0	...
9306374	  811.4	  583.0	 4245.0	...
9306375	  811.5	  583.1	 4246.0	...
9306376	  811.6	  583.0	 4246.0	...
9306377	  811.1	  583.0	 4247.0	...
9306378	  810.6	  583.0	 4247.0	...
9306379	  810.2	  582.9	 4248.0	...
9306380	  810.5	  582.7	 4250.0	...
9306381	  810.6	  582.6	 4249.0	...
9306382	  810.7	  582.3	 4247.0	...
9306383	  810.6	  582.1	 4245.0	...
9306384	  810.6	  582.2	 4244.0	...
9306385	  810.7	  582.5	 4243.0	...
9306386	  810.9	  582.8	 4244.0	...
9306387	  811.2	  582.6	 4246.0	...
9306388	  811.4	  582.4	 4248.0	...
9306389	  811.8	  582.1	 4247.0	...
9306390	  812.1	  582.5	 4245.0	...
9306391	  812.5	  582.9	 4242.0	...
9306392	  812.5	  583.3	 4243.0	...
9306393	  812.4	  583.3	 4243.0	...
9306394	  812.3	  583.4	 4243.0	...
9306395	  812.1	  583.4	 4244.0	...
9306396	  811.9	  583.4	 4244.0	...
9306397	  811.6	  583.2	 4244.0	...
9306398	  811.3	  583.2	 4245.0	...
9306399	  810.9	  583.2	 4246.0	...
9306400	  810.7	  583.4	 4245.0	...
9306401	  810.7	  583.6	 4243.0	...
9306402	  810.5	  583.7	 4240.0	...
9306403	  810.2	  583.7	 4240.0	...
9306404	  810.0	  583.7	 4240.0	...
9306405	  810.2	  583.6	 4242.0	...
9306406	  810.2	  583.6	 4245.0	...
9306407	  810.2	  583.6	 4247.0	...
9306408	  810.5	  583.7	 4246.0	...
9306409	  811.2	  583.7	 4244.0	...
9306410	  811.8	  583.4	 4242.0	...
9306411	  812.1	  582.8	 4241.0	...
9306412	  812.0	  582.3	 4241.0	...
9306413	  812.0	  582.0	 4241.0	...
9306414	  811.7	  582.1	 4240.0	...
9306415	  811.1	  582.4	 4240.0	...
9306416	  810.5	  582.7	 4242.0	...
9306417	  810.2	  582.8	 4245.0	...
9306418	  810.1	  582.7	 4246.0	...
9306419	  810.3	  582.5	 4244.0	...
9306420	  810.8	  582.5	 4242.0	...
9306421	  811.3	  582.4	 4241.0	...
9306422	  811.3	  582.3	 4240.0	...
9306423	  811.0	  582.6	 4239.0	...
9306424	  810.7	  583.0	 4238.0	...
9306425	  810.8	  583.4	 4237.0	...
9306426	  810.6	  583.5	 4235.0	...
9306427	  810.3	  583.6	 4235.0	...
9306428	  810.0	  583.5	 4237.0	...
9306429	  810.2	  583.5	 4238.0	...
9306430	  810.5	  583.4	 4239.0	...
9306431	  810.7	  583.1	 4241.0	...
9306432	  810.8	  582.8	 4243.0	...
9306433	  810.9	  582.4	 4246.0	...
9306434	  811.2	  582.4	 4247.0	...
9306435	  811.5	  582.5	 4244.0	...
9306436	  811.6	  582.7	 4241.0	...
9306437	  811.5	  582.9	 4238.0	...
9306438	  811.3	  583.1	 4237.0	...
9306439	  811.1	  583.2	 4236.0	...
9306440	  811.2	  583.3	 4234.0	...
9306441	  811.4	  583.3	 4233.0	...
9306442	  811.6	  583.2	 4233.0	...
9306443	  811.8	  583.0	 4233.0	...
9306444	  811.7	  583.0	 4234.0	...
9306445	  811.5	  583.0	 4234.0	...
9306446	  811.3	  583.1	 4234.0	...
9306447	  811.2	  583.3	 4234.0	...
9306448	  811.2	  583.3	 4233.0	...
9306449	  811.6	  583.3	 4232.0	...
9306450	  812.1	  583.2	 4233.0	...
9306451	  812.3	  583.1	 4234.0	...
9306452	  811.9	  583.8	 4235.0	...
9306453	  811.3	  584.6	 4235.0	...
9306454	  811.1	  585.3	 4235.0	...
9306455	  811.1	  585.3	 4234.0	...
9306456	  811.3	  584.7	 4232.0	...
9306457	  811.2	  584.2	 4231.0	...
9306458	  811.0	  583.9	 4232.0	...
9306459	  810.9	  584.0	 4233.0	...
9306460	  811.2	  584.0	 4234.0	...
9306461	  811.4	  584.0	 4234.0	...
9306462	  812.0	  584.0	 4232.0	...
9306463	  812.5	  584.1	 4229.0	...
9306464	  812.8	  584.2	 4226.0	...
9306465	  812.7	  584.3	 4225.0	...
9306466	  812.5	  584.3	 4224.0	...
9306467	  812.5	  584.2	 4224.0	...
9306468	  812.5	  584.1	 4221.0	...
9306469	  812.5	  584.0	 4217.0	...
9306470	  812.4	  584.0	 4212.0	...
9306471	  812.3	  584.1	 4210.0	...
9306472	  812.2	  584.2	 4209.0	...
9306473	  812.1	  584.2	 4210.0	...
9306474	  812.0	  584.2	 4210.0	...
9306475	  812.0	  584.2	 4210.0	...
9306476	  811.9	  584.1	 4211.0	...
9306477	  811.9	  584.1	 4211.0	...
9306478	  812.1	  584.0	 4212.0	...
9306479	  812.2	  583.9	 4213.0	...
9306480	  812.2	  583.9	 4214.0	...
9306481	  811.9	  584.0	 4216.0	...
9306482	  811.5	  584.2	 4217.0	...
9306483	  811.3	  584.7	 4218.0	...
9306484	  811.2	  585.0	 4219.0	...
9306485	  811.2	  585.3	 4218.0	...
9306486	  811.1	  585.3	 4217.0	...
9306487	  811.2	  585.3	 4213.0	...
9306488	  811.2	  585.3	 4211.0	...
9306489	  811.3	  585.3	 4210.0	...
9306490	  811.6	  585.3	 4212.0	...
9306491	  811.8	  585.4	 4213.0	...
9306492	  812.3	  585.5	 4212.0	...
9306493	  812.5	  585.6	 4211.0	...
9306494	  812.7	  585.6	 4209.0	...
9306495	  812.8	  585.7	 4207.0	...
9306496	  812.6	  586.0	 4206.0	...
9306497	  812.4	  586.4	 4205.0	...
9306498	  812.1	  586.7	 4204.0	...
9306499	  812.2	  586.8	 4204.0	...
9306500	  812.4	  586.8	 4204.0	...
9306501	  812.6	  587.0	 4202.0	...
9306502	  813.0	  587.6	 4200.0	...
9306503	  813.2	  588.0	 4197.0	...
9306504	  813.4	  587.8	 4197.0	...
9306505	  813.4	  587.3	 4196.0	...
9306506	  813.1	  587.0	 4195.0	...
9306507	  812.9	  587.1	 4194.0	...
9306508	  812.8	  587.6	 4193.0	...
9306509	  813.2	  588.0	 4190.0	...
9306510	  813.5	  588.2	 4187.0	...
9306511	  813.8	  588.1	 4185.0	...
9306512	  813.7	  587.4	 4185.0	...
9306513	  813.8	  586.8	 4186.0	...
9306514	  813.7	  586.9	 4187.0	...
9306515	  813.7	  587.4	 4189.0	...
9306516	  813.7	  588.1	 4191.0	...
9306517	  814.1	  588.2	 4192.0	...
9306518	  814.3	  588.3	 4192.0	...
9306519	  814.3	  588.1	 4191.0	...
9306520	  814.1	  587.6	 4191.0	...
9306521	  814.2	  587.0	 4191.0	...
9306522	  814.2	  586.6	 4187.0	...
9306523	  814.3	  586.6	 4182.0	...
9306524	  814.4	  586.8	 4177.0	...
9306525	  814.3	  586.9	 4175.0	...
9306526	  814.2	  587.0	 4178.0	...
9306527	  814.2	  586.9	 4183.0	...
9306528	  814.4	  586.8	 4188.0	...
9306529	  814.5	  586.5	 4186.0	...
9306530	  814.4	  586.2	 4182.0	...
9306531	  814.3	  586.3	 4179.0	...
9306532	  814.9	  586.7	 4180.0	...
9306533	  815.6	  586.9	 4181.0	...
9306534	  816.2	  586.8	 4180.0	...
9306535	  816.0	  586.7	 4179.0	...
9306536	  815.9	  586.6	 4178.0	...
9306537	  815.5	  586.6	 4177.0	...
9306538	  815.1	  586.5	 4177.0	...
9306539	  814.6	  586.4	 4180.0	...
9306540	  814.5	  586.1	 4184.0	...
9306541	  814.9	  585.9	 4185.0	...
9306542	  815.4	  586.0	 4182.0	...
9306543	  815.9	  586.0	 4178.0	...
9306544	  816.0	  585.7	 4178.0	...
9306545	  815.7	  585.4	 4177.0	...
9306546	  815.6	  585.7	 4176.0	...
9306547	  815.1	  586.5	 4176.0	...
9306548	  814.9	  587.2	 4176.0	...
9306549	  814.6	  587.1	 4174.0	...
9306550	  814.6	  587.0	 4170.0	...
9306551	  814.7	  586.9	 4166.0	...
9306552	  814.8	  586.8	 4164.0	...
9306553	  814.8	  586.5	 4165.0	...
9306554	  814.9	  586.4	 4166.0	...
9306555	  814.9	  586.3	 4168.0	...
9306556	  814.7	  586.4	 4168.0	...
9306557	  814.5	  586.2	 4168.0	...
9306558	  814.6	  585.9	 4169.0	...
9306559	  814.9	  585.7	 4171.0	...
9306560	  815.2	  585.5	 4174.0	...
9306561	  815.1	  585.4	 4174.0	...
9306562	  815.1	  585.5	 4174.0	...
9306563	  815.2	  585.7	 4173.0	...
9306564	  815.4	  585.9	 4173.0	...
9306565	  815.5	  586.0	 4175.0	...
9306566	  815.4	  586.2	 4175.0	...
9306567	  815.3	  586.4	 4175.0	...
9306568	  815.3	  586.5	 4175.0	...
9306569	  815.2	  586.5	 4175.0	...
9306570	  815.3	  586.5	 4174.0	...
9306571	  815.4	  586.3	 4174.0	...
9306572	  815.4	  585.8	 4174.0	...
9306573	  815.4	  585.3	 4173.0	...
9306574	  815.5	  585.0	 4173.0	...
9306575	  815.4	  585.2	 4173.0	...
MSG	9306576 0000 _ Number Off
9306576	  815.3	  585.4	 4172.0	...
9306577	  815.4	  585.6	 4171.0	...
9306578	  815.6	  585.6	 4170.0	...
9306579	  815.7	  585.6	 4169.0	...
9306580	  815.8	  585.2	 4169.0	...
9306581	  815.8	  584.7	 4170.0	...
9306582	  815.7	  585.0	 4170.0	...
9306583	  815.3	  585.8	 4171.0	...
9306584	  814.1	  586.3	 4171.0	...
EFIX R   9306213	9306584	372	  812.7	  584.0	   4217
SSACC R  9306585
9306585	  812.8	  586.1	 4171.0	...
9306586	  810.3	  586.5	 4169.0	...
9306587	  808.5	  587.3	 4172.0	...
9306588	  806.0	  588.3	 4174.0	...
9306589	  803.7	  588.8	 4176.0	...
9306590	  801.3	  588.6	 4175.0	...
ESACC R  9306585	9306590	6	  812.8	  586.1	  801.3	  588.6	   0.25	     40
SFIX R   9306591
9306591	  799.7	  588.2	 4174.0	...
9306592	  798.8	  587.5	 4175.0	...
9306593	  797.9	  587.1	 4176.0	...
9306594	  797.3	  586.6	 4176.0	...
9306595	  797.2	  586.0	 4175.0	...
9306596	  797.1	  585.8	 4175.0	...
9306597	  798.2	  585.8	 4176.0	...
9306598	  799.4	  586.5	 4173.0	...
9306599	  800.9	  587.2	 4169.0	...
9306600	  801.6	  587.7	 4165.0	...
9306601	  802.3	  587.6	 4165.0	...
9306602	  803.4	  587.0	 4164.0	...
9306603	  804.3	  586.5	 4164.0	...
9306604	  805.1	  586.2	 4164.0	...
9306605	  805.1	  586.2	 4164.0	...
9306606	  805.2	  586.3	 4165.0	...
9306607	  805.3	  586.3	 4167.0	...
9306608	  805.3	  586.5	 4164.0	...
9306609	  805.5	  586.7	 4160.0	...
9306610	  805.7	  586.9	 4155.0	...
9306611	  805.6	  586.9	 4153.0	...
9306612	  805.3	  586.4	 4152.0	...
9306613	  805.0	  585.9	 4151.0	...
9306614	  804.9	  585.4	 4151.0	...
9306615	  804.9	  585.4	 4151.0	...
9306616	  804.9	  585.6	 4151.0	...
9306617	  804.9	  585.8	 4154.0	...
9306618	  804.8	  586.0	 4156.0	...
9306619	  804.7	  586.0	 4157.0	...
9306620	  804.6	  586.1	 4156.0	...
9306621	  804.5	  586.3	 4154.0	...
9306622	  804.3	  585.9	 4154.0	...
9306623	  804.0	  585.5	 4155.0	...
9306624	  803.8	  585.1	 4155.0	...
9306625	  803.9	  585.1	 4155.0	...
9306626	  803.9	  585.0	 4156.0	...
9306627	  804.0	  585.0	 4156.0	...
9306628	  804.0	  584.9	 4158.0	...
9306629	  804.3	  584.9	 4158.0	...
9306630	  804.6	  584.8	 4158.0	...
9306631	  804.6	  584.8	 4158.0	...
9306632	  804.3	  584.7	 4157.0	...
9306633	  804.0	  584.6	 4158.0	...
9306634	  804.0	  584.5	 4158.0	...
9306635	  804.0	  584.5	 4158.0	...
9306636	  804.0	  584.5	 4159.0	...
9306637	  804.5	  584.6	 4159.0	...
9306638	  804.9	  585.2	 4160.0	...
9306639	  804.9	  585.7	 4160.0	...
9306640	  804.4	  585.7	 4161.0	...
9306641	  803.9	  585.3	 4162.0	...
9306642	  803.8	  585.0	 4159.0	...
9306643	  803.8	  585.3	 4155.0	...
9306644	  803.8	  585.4	 4150.0	...
9306645	  804.2	  585.2	 4149.0	...
9306646	  804.5	  584.7	 4149.0	...
9306647	  804.8	  584.6	 4149.0	...
9306648	  804.8	  584.7	 4150.0	...
9306649	  804.7	  584.6	 4152.0	...
9306650	  804.8	  584.5	 4153.0	...
9306651	  804.8	  584.3	 4153.0	...
9306652	  804.8	  584.2	 4153.0	...
9306653	  804.7	  584.3	 4152.0	...
9306654	  804.7	  584.3	 4151.0	...
9306655	  804.6	  584.4	 4150.0	...
9306656	  804.5	  584.8	 4150.0	...
9306657	  804.4	  585.3	 4150.0	...
9306658	  804.3	  585.8	 4148.0	...
9306659	  804.3	  586.0	 4147.0	...
9306660	  804.1	  586.0	 4146.0	...
9306661	  804.0	  586.1	 4146.0	...
9306662	  803.8	  586.0	 4142.0	...
9306663	  803.8	  585.9	 4137.0	...
9306664	  803.8	  585.6	 4137.0	...
9306665	  803.9	  585.3	 4140.0	...
9306666	  804.1	  584.9	 4144.0	...
9306667	  804.2	  585.1	 4145.0	...
9306668	  804.3	  585.5	 4143.0	...
9306669	  804.4	  585.5	 4141.0	...
9306670	  804.4	  585.3	 4138.0	...
9306671	  804.3	  585.0	 4139.0	...
9306672	  804.1	  584.9	 4139.0	...
9306673	  804.1	  584.7	 4138.0	...
9306674	  804.1	  584.5	 4141.0	...
9306675	  804.2	  584.6	 4143.0	...
9306676	  804.7	  584.5	 4145.0	...
9306677	  805.3	  584.4	 4143.0	...
9306678	  805.3	  584.4	 4140.0	...
9306679	  804.8	  584.6	 4135.0	...
9306680	  804.5	  585.4	 4132.0	...
9306681	  804.7	  586.1	 4131.0	...
9306682	  804.9	  586.6	 4132.0	...
9306683	  804.9	  586.3	 4133.0	...
9306684	  804.9	  586.1	 4133.0	...
9306685	  804.9	  586.1	 4133.0	...
9306686	  805.0	  586.0	 4133.0	...
9306687	  805.2	  585.8	 4133.0	...
9306688	  805.1	  585.8	 4132.0	...
9306689	  804.9	  586.1	 4130.0	...
9306690	  804.7	  586.4	 4130.0	...
9306691	  804.7	  586.6	 4130.0	...
9306692	  805.0	  586.7	 4128.0	...
9306693	  805.4	  586.3	 4127.0	...
9306694	  805.7	  585.6	 4127.0	...
9306695	  805.5	  584.9	 4127.0	...
9306696	  805.3	  584.7	 4127.0	...
9306697	  805.2	  584.9	 4125.0	...
9306698	  805.1	  585.2	 4123.0	...
9306699	  804.8	  585.2	 4121.0	...
9306700	  804.3	  585.3	 4122.0	...
9306701	  803.9	  585.4	 4123.0	...
9306702	  804.0	  585.4	 4124.0	...
9306703	  804.5	  585.8	 4124.0	...
9306704	  805.0	  586.3	 4121.0	...
9306705	  805.0	  586.9	 4118.0	...
9306706	  804.8	  586.6	 4116.0	...
9306707	  804.5	  586.2	 4118.0	...
9306708	  804.5	  586.1	 4121.0	...
9306709	  804.8	  586.4	 4123.0	...
9306710	  805.0	  586.7	 4124.0	...
9306711	  805.3	  586.7	 4123.0	...
9306712	  805.3	  586.6	 4123.0	...
9306713	  805.1	  586.6	 4122.0	...
9306714	  804.8	  586.7	 4122.0	...
9306715	  804.5	  586.9	 4121.0	...
9306716	  804.4	  587.3	 4120.0	...
9306717	  804.7	  587.6	 4119.0	...
9306718	  805.0	  587.7	 4117.0	...
9306719	  805.4	  588.5	 4115.0	...
9306720	  805.4	  589.3	 4115.0	...
9306721	  805.5	  589.5	 4117.0	...
9306722	  805.4	  589.0	 4118.0	...
9306723	  805.1	  588.3	 4119.0	...
9306724	  805.3	  588.2	 4115.0	...
9306725	  805.6	  588.1	 4110.0	...
9306726	  805.6	  588.1	 4104.0	...
9306727	  805.3	  588.1	 4104.0	...
9306728	  804.9	  588.1	 4107.0	...
9306729	  804.9	  587.9	 4109.0	...
9306730	  805.0	  587.8	 4112.0	...
9306731	  805.2	  588.3	 4111.0	...
9306732	  805.4	  588.9	 4110.0	...
9306733	  805.4	  589.6	 4109.0	...
9306734	  805.3	  589.7	 4109.0	...
9306735	  805.1	  589.6	 4108.0	...
9306736	  805.1	  589.4	 4108.0	...
9306737	  805.1	  589.2	 4107.0	...
9306738	  805.5	  589.1	 4107.0	...
9306739	  805.9	  589.3	 4107.0	...
9306740	  806.3	  589.5	 4107.0	...
9306741	  806.4	  589.6	 4104.0	...
9306742	  806.5	  589.4	 4100.0	...
9306743	  806.5	  589.3	 4096.0	...
9306744	  806.5	  589.2	 4096.0	...
9306745	  806.6	  589.2	 4096.0	...
9306746	  806.5	  589.2	 4094.0	...
9306747	  806.3	  589.0	 4092.0	...
9306748	  806.1	  588.6	 4093.0	...
9306749	  806.0	  588.1	 4097.0	...
9306750	  805.9	  588.3	 4101.0	...
9306751	  805.8	  588.6	 4101.0	...
9306752	  805.8	  589.0	 4098.0	...
9306753	  805.9	  589.2	 4094.0	...
9306754	  806.1	  589.4	 4090.0	...
9306755	  806.2	  589.4	 4089.0	...
9306756	  806.0	  589.2	 4088.0	...
9306757	  806.1	  588.8	 4090.0	...
9306758	  806.3	  588.6	 4091.0	...
9306759	  806.5	  588.4	 4088.0	...
9306760	  806.5	  588.4	 4083.0	...
9306761	  806.3	  588.5	 4080.0	...
9306762	  806.2	  588.5	 4081.0	...
9306763	  806.3	  588.2	 4080.0	...
9306764	  806.4	  588.0	 4079.0	...
9306765	  806.5	  587.8	 4077.0	...
9306766	  806.4	  588.5	 4077.0	...
9306767	  806.3	  589.1	 4078.0	...
9306768	  806.1	  589.7	 4079.0	...
9306769	  806.2	  589.7	 4083.0	...
9306770	  806.6	  589.2	 4086.0	...
9306771	  807.0	  588.7	 4088.0	...
9306772	  807.1	  588.3	 4084.0	...
9306773	  807.1	  588.3	 4080.0	...
9306774	  806.9	  588.3	 4076.0	...
9306775	  806.7	  588.3	 4075.0	...
9306776	  806.6	  588.2	 4075.0	...
MSG	9306777 0000 _ Number On
9306777	  806.5	  588.2	 4075.0	...
9306778	  806.5	  588.0	 4076.0	...
9306779	  806.5	  587.7	 4076.0	...
9306780	  806.5	  587.8	 4076.0	...
9306781	  806.3	  588.2	 4075.0	...
9306782	  806.0	  588.3	 4075.0	...
9306783	  805.8	  587.9	 4075.0	...
9306784	  805.8	  587.8	 4075.0	...
9306785	  806.0	  588.0	 4072.0	...
9306786	  806.1	  588.3	 4070.0	...
9306787	  806.3	  588.5	 4070.0	...
9306788	  806.4	  588.5	 4072.0	...
9306789	  806.5	  588.3	 4075.0	...
9306790	  806.5	  588.1	 4075.0	...
9306791	  806.4	  588.0	 4077.0	...
9306792	  806.5	  587.9	 4078.0	...
9306793	  806.6	  587.6	 4078.0	...
9306794	  806.3	  587.4	 4074.0	...
9306795	  805.8	  587.3	 4069.0	...
9306796	  805.5	  587.7	 4066.0	...
9306797	  805.7	  587.9	 4066.0	...
9306798	  805.8	  588.1	 4066.0	...
9306799	  805.7	  588.0	 4066.0	...
9306800	  805.5	  588.0	 4065.0	...
9306801	  805.3	  587.9	 4064.0	...
9306802	  805.4	  587.8	 4064.0	...
9306803	  805.7	  587.7	 4064.0	...
9306804	  806.0	  587.9	 4064.0	...
9306805	  806.0	  588.1	 4064.0	...
9306806	  806.0	  588.6	 4062.0	...
9306807	  805.9	  588.9	 4060.0	...
9306808	  805.7	  589.1	 4061.0	...
9306809	  805.6	  588.8	 4063.0	...
9306810	  805.5	  588.6	 4066.0	...
9306811	  805.4	  588.4	 4065.0	...
9306812	  805.4	  588.4	 4064.0	...
9306813	  805.5	  588.5	 4064.0	...
9306814	  805.7	  588.3	 4064.0	...
9306815	  805.9	  588.0	 4061.0	...
9306816	  805.9	  587.8	 4059.0	...
9306817	  805.8	  588.2	 4057.0	...
9306818	  805.7	  588.5	 4058.0	...
9306819	  805.6	  588.7	 4058.0	...
9306820	  805.6	  588.7	 4058.0	...
9306821	  805.6	  588.7	 4057.0	...
9306822	  805.6	  588.8	 4055.0	...
9306823	  805.3	  588.9	 4057.0	...
9306824	  805.1	  589.0	 4059.0	...
9306825	  804.8	  589.1	 4061.0	...
9306826	  804.8	  589.2	 4061.0	...
9306827	  805.0	  589.3	 4058.0	...
9306828	  805.1	  589.3	 4055.0	...
9306829	  805.3	  589.5	 4053.0	...
9306830	  805.4	  589.7	 4053.0	...
9306831	  805.7	  589.5	 4053.0	...
9306832	  806.0	  589.2	 4053.0	...
9306833	  806.2	  588.8	 4052.0	...
9306834	  806.2	  588.7	 4052.0	...
9306835	  806.1	  588.5	 4052.0	...
9306836	  805.9	  588.2	 4050.0	...
9306837	  805.7	  588.0	 4047.0	...
9306838	  805.7	  587.9	 4048.0	...
9306839	  805.9	  588.0	 4050.0	...
9306840	  806.1	  588.2	 4053.0	...
9306841	  806.0	  588.6	 4054.0	...
9306842	  805.9	  588.9	 4052.0	...
9306843	  806.0	  589.1	 4049.0	...
9306844	  806.1	  589.2	 4044.0	...
9306845	  806.1	  588.9	 4043.0	...
9306846	  806.1	  588.6	 4041.0	...
9306847	  806.0	  588.3	 4041.0	...
9306848	  806.2	  588.1	 4042.0	...
9306849	  806.5	  588.0	 4043.0	...
9306850	  806.9	  587.2	 4045.0	...
9306851	  807.1	  586.5	 4045.0	...
9306852	  807.1	  586.5	 4044.0	...
9306853	  807.0	  587.0	 4044.0	...
9306854	  806.7	  587.5	 4043.0	...
9306855	  806.5	  587.3	 4044.0	...
9306856	  806.5	  587.0	 4042.0	...
9306857	  806.5	  586.8	 4040.0	...
9306858	  806.3	  586.5	 4038.0	...
9306859	  806.0	  586.4	 4038.0	...
9306860	  805.8	  586.3	 4036.0	...
9306861	  805.7	  586.4	 4034.0	...
9306862	  805.9	  586.6	 4032.0	...
9306863	  806.6	  586.8	 4033.0	...
9306864	  807.1	  586.8	 4034.0	...
9306865	  807.7	  586.8	 4034.0	...
9306866	  807.8	  587.3	 4033.0	...
9306867	  808.0	  587.8	 4034.0	...
9306868	  808.0	  587.9	 4036.0	...
9306869	  807.9	  587.6	 4037.0	...
9306870	  807.7	  587.3	 4035.0	...
9306871	  807.5	  587.5	 4033.0	...
9306872	  807.4	  587.6	 4031.0	...
9306873	  807.4	  587.4	 4029.0	...
9306874	  807.4	  587.3	 4028.0	...
9306875	  807.3	  587.3	 4028.0	...
9306876	  807.3	  587.4	 4028.0	...
9306877	  807.3	  587.5	 4029.0	...
9306878	  807.2	  588.0	 4029.0	...
9306879	  807.5	  588.4	 4028.0	...
9306880	  807.7	  589.0	 4027.0	...
9306881	  808.0	  589.1	 4028.0	...
9306882	  808.0	  588.7	 4028.0	...
9306883	  807.8	  587.7	 4026.0	...
9306884	  807.7	  586.8	 4024.0	...
9306885	  807.5	  586.6	 4024.0	...
9306886	  807.5	  586.8	 4024.0	...
9306887	  807.5	  587.2	 4024.0	...
9306888	  807.6	  587.4	 4024.0	...
9306889	  807.9	  587.5	 4021.0	...
9306890	  808.3	  587.5	 4017.0	...
9306891	  808.6	  587.7	 4014.0	...
9306892	  808.6	  587.7	 4016.0	...
9306893	  808.4	  587.8	 4021.0	...
9306894	  808.2	  587.7	 4025.0	...
9306895	  808.0	  587.8	 4026.0	...
9306896	  808.1	  587.8	 4024.0	...
9306897	  808.1	  587.8	 4023.0	...
9306898	  808.0	  587.6	 4023.0	...
9306899	  808.1	  587.4	 4025.0	...
9306900	  808.1	  587.2	 4028.0	...
9306901	  808.2	  587.1	 4030.0	...
9306902	  808.2	  587.2	 4030.0	...
9306903	  808.0	  587.4	 4028.0	...
9306904	  807.8	  587.6	 4026.0	...
9306905	  807.8	  587.6	 4025.0	...
9306906	  808.1	  587.6	 4024.0	...
9306907	  808.4	  587.5	 4024.0	...
9306908	  808.6	  587.3	 4023.0	...
9306909	  808.7	  587.1	 4022.0	...
9306910	  808.8	  587.2	 4021.0	...
9306911	  808.9	  587.3	 4019.0	...
9306912	  808.8	  587.2	 4018.0	...
9306913	  808.6	  587.2	 4016.0	...
9306914	  808.3	  587.1	 4016.0	...
9306915	  808.1	  587.1	 4016.0	...
9306916	  808.0	  587.1	 4015.0	...
9306917	  808.1	  587.1	 4013.0	...
9306918	  808.2	  587.1	 4012.0	...
9306919	  808.4	  587.3	 4012.0	...
9306920	  808.4	  587.4	 4016.0	...
9306921	  808.4	  587.6	 4022.0	...
9306922	  808.7	  587.6	 4028.0	...
9306923	  809.0	  587.8	 4030.0	...
9306924	  809.0	  587.9	 4027.0	...
9306925	  808.7	  587.8	 4021.0	...
9306926	  808.4	  587.5	 4016.0	...
9306927	  808.5	  587.9	 4013.0	...
9306928	  808.6	  588.6	 4013.0	...
9306929	  808.5	  589.0	 4013.0	...
9306930	  808.3	  588.7	 4014.0	...
9306931	  808.1	  588.5	 4017.0	...
9306932	  808.0	  588.4	 4020.0	...
9306933	  808.0	  588.4	 4022.0	...
9306934	  807.9	  588.5	 4021.0	...
9306935	  807.8	  588.9	 4019.0	...
9306936	  808.1	  589.2	 4018.0	...
9306937	  808.5	  589.4	 4018.0	...
9306938	  808.7	  589.3	 4017.0	...
9306939	  808.4	  589.0	 4017.0	...
9306940	  808.1	  588.8	 4016.0	...
9306941	  808.1	  589.0	 4016.0	...
9306942	  808.2	  589.4	 4017.0	...
9306943	  807.9	  590.4	 4020.0	...
9306944	  807.6	  591.0	 4023.0	...
9306945	  807.2	  591.6	 4023.0	...
9306946	  807.1	  591.7	 4021.0	...
9306947	  806.9	  591.8	 4020.0	...
9306948	  806.8	  592.2	 4021.0	...
9306949	  806.7	  593.2	 4021.0	...
9306950	  806.5	  594.0	 4023.0	...
EFIX R   9306591	9306950	360	  805.8	  587.4	   4087
SSACC R  9306951
9306951	  806.4	  595.5	 4024.0	...
9306952	  806.4	  596.8	 4017.0	...
9306953	  806.5	  598.5	 4010.0	...
9306954	  806.4	  599.4	 4002.0	...
9306955	  806.2	  599.8	 4003.0	...
9306956	  806.2	  600.0	 4004.0	...
9306957	  806.8	  600.2	 3996.0	...
9306958	  807.6	  604.2	 3986.0	...
9306959	  808.3	  610.7	 3959.0	...
9306960	  809.0	  623.8	 3923.0	...
9306961	  810.1	  639.4	 3867.0	...
9306962	  811.7	  662.5	 3792.0	...
9306963	  813.6	  689.0	 3709.0	...
9306964	  815.5	  721.2	 3609.0	...
9306965	  816.4	  755.1	 3504.0	...
9306966	  817.5	  792.9	 3384.0	...
9306967	  816.9	  832.2	 3256.0	...
9306968	  816.6	  874.1	 3121.0	...
9306969	  814.5	  916.9	 2976.0	...
9306970	  812.1	  962.2	 2819.0	...
9306971	  809.2	 1009.1	 2650.0	...
9306972	  808.2	 1057.2	 2473.0	...
9306973	  813.3	 1107.9	 2296.0	...
9306974	  825.0	 1163.6	 2125.0	...
9306975	  836.1	 1203.6	 2015.0	...
9306976	  842.3	 1224.8	 1962.0	...
9306977	  535.8	 1401.6	 1210.0	...
9306978	  228.6	 1594.0	  458.0	...
9306979	  220.3	 1616.6	  421.0	...
9306980	  202.9	 1662.8	  347.0	...
9306981	  186.0	 1738.1	  269.0	...
9306982	  635.1	 1700.5	  226.0	...
9306983	 1114.4	 1738.4	  200.0	...
9306984	 1599.0	 1786.2	  178.0	...
9306985	 1600.9	 1811.4	  159.0	...
9306986	 1600.9	 1811.4	  159.0	...
SBLINK R 9306987
9306987	   .	   .	    0.0	...
9306988	   .	   .	    0.0	...
9306989	   .	   .	    0.0	...
9306990	   .	   .	    0.0	...
9306991	   .	   .	    0.0	...
9306992	   .	   .	    0.0	...
9306993	   .	   .	    0.0	...
9306994	   .	   .	    0.0	...
9306995	   .	   .	    0.0	...
9306996	   .	   .	    0.0	...
9306997	   .	   .	    0.0	...
9306998	   .	   .	    0.0	...
9306999	   .	   .	    0.0	...
9307000	   .	   .	    0.0	...
9307001	   .	   .	    0.0	...
9307002	   .	   .	    0.0	...
9307003	   .	   .	    0.0	...
9307004	   .	   .	    0.0	...
9307005	   .	   .	    0.0	...
9307006	   .	   .	    0.0	...
9307007	   .	   .	    0.0	...
9307008	   .	   .	    0.0	...
9307009	   .	   .	    0.0	...
9307010	   .	   .	    0.0	...
9307011	   .	   .	    0.0	...
9307012	   .	   .	    0.0	...
9307013	   .	   .	    0.0	...
9307014	   .	   .	    0.0	...
9307015	   .	   .	    0.0	...
9307016	   .	   .	    0.0	...
9307017	   .	   .	    0.0	...
9307018	   .	   .	    0.0	...
9307019	   .	   .	    0.0	...
9307020	   .	   .	    0.0	...
9307021	   .	   .	    0.0	...
9307022	   .	   .	    0.0	...
9307023	   .	   .	    0.0	...
9307024	   .	   .	    0.0	...
9307025	   .	   .	    0.0	...
9307026	   .	   .	    0.0	...
9307027	   .	   .	    0.0	...
9307028	   .	   .	    0.0	...
9307029	   .	   .	    0.0	...
9307030	   .	   .	    0.0	...
9307031	   .	   .	    0.0	...
9307032	   .	   .	    0.0	...
9307033	   .	   .	    0.0	...
9307034	   .	   .	    0.0	...
9307035	   .	   .	    0.0	...
9307036	   .	   .	    0.0	...
9307037	   .	   .	    0.0	...
9307038	   .	   .	    0.0	...
9307039	   .	   .	    0.0	...
9307040	   .	   .	    0.0	...
9307041	   .	   .	    0.0	...
9307042	   .	   .	    0.0	...
9307043	   .	   .	    0.0	...
9307044	   .	   .	    0.0	...
9307045	   .	   .	    0.0	...
9307046	   .	   .	    0.0	...
9307047	   .	   .	    0.0	...
9307048	   .	   .	    0.0	...
9307049	   .	   .	    0.0	...
9307050	   .	   .	    0.0	...
9307051	   .	   .	    0.0	...
9307052	   .	   .	    0.0	...
9307053	   .	   .	    0.0	...
9307054	   .	   .	    0.0	...
9307055	   .	   .	    0.0	...
9307056	   .	   .	    0.0	...
9307057	   .	   .	    0.0	...
9307058	   .	   .	    0.0	...
9307059	   .	   .	    0.0	...
9307060	   .	   .	    0.0	...
9307061	   .	   .	    0.0	...
9307062	   .	   .	    0.0	...
9307063	   .	   .	    0.0	...
9307064	   .	   .	    0.0	...
9307065	   .	   .	    0.0	...
9307066	   .	   .	    0.0	...
9307067	   .	   .	    0.0	...
9307068	   .	   .	    0.0	...
9307069	   .	   .	    0.0	...
9307070	   .	   .	    0.0	...
9307071	   .	   .	    0.0	...
9307072	   .	   .	    0.0	...
9307073	   .	   .	    0.0	...
9307074	   .	   .	    0.0	...
9307075	   .	   .	    0.0	...
9307076	   .	   .	    0.0	...
9307077	   .	   .	    0.0	...
9307078	   .	   .	    0.0	...
9307079	   .	   .	    0.0	...
9307080	   .	   .	    0.0	...
9307081	   .	   .	    0.0	...
9307082	   .	   .	    0.0	...
9307083	   .	   .	    0.0	...
9307084	   .	   .	    0.0	...
9307085	   .	   .	    0.0	...
9307086	   .	   .	    0.0	...
9307087	   .	   .	    0.0	...
9307088	   .	   .	    0.0	...
9307089	   .	   .	    0.0	...
9307090	   .	   .	    0.0	...
9307091	   .	   .	    0.0	...
9307092	   .	   .	    0.0	...
MSG	9307093 0000 _ Number Off
9307093	   .	   .	    0.0	...
9307094	   .	   .	    0.0	...
9307095	   .	   .	    0.0	...
9307096	   .	   .	    0.0	...
9307097	   .	   .	    0.0	...
9307098	   .	   .	    0.0	...
9307099	   .	   .	    0.0	...
9307100	   .	   .	    0.0	...
9307101	   .	   .	    0.0	...
9307102	   .	   .	    0.0	...
9307103	   .	   .	    0.0	...
9307104	   .	   .	    0.0	...
9307105	   .	   .	    0.0	...
9307106	   .	   .	    0.0	...
9307107	   .	   .	    0.0	...
9307108	   .	   .	    0.0	...
9307109	   .	   .	    0.0	...
9307110	   .	   .	    0.0	...
9307111	   .	   .	    0.0	...
9307112	   .	   .	    0.0	...
9307113	   .	   .	    0.0	...
9307114	   .	   .	    0.0	...
9307115	   .	   .	    0.0	...
9307116	   .	   .	    0.0	...
9307117	   .	   .	    0.0	...
9307118	   .	   .	    0.0	...
9307119	   .	   .	    0.0	...
9307120	   .	   .	    0.0	...
9307121	   .	   .	    0.0	...
9307122	   .	   .	    0.0	...
9307123	   .	   .	    0.0	...
9307124	   .	   .	    0.0	...
9307125	   .	   .	    0.0	...
9307126	   .	   .	    0.0	...
9307127	   .	   .	    0.0	...
9307128	   .	   .	    0.0	...
9307129	   .	   .	    0.0	...
9307130	   .	   .	    0.0	...
9307131	   .	   .	    0.0	...
9307132	   .	   .	    0.0	...
9307133	   .	   .	    0.0	...
9307134	   .	   .	    0.0	...
9307135	   .	   .	    0.0	...
9307136	   .	   .	    0.0	...
9307137	   .	   .	    0.0	...
9307138	   .	   .	    0.0	...
9307139	   .	   .	    0.0	...
EBLINK R 9306987	9307139	153
9307140	  901.4	 1215.8	 1869.0	...
9307141	  901.4	 1215.8	 1869.0	...
9307142	  901.4	 1210.3	 1882.0	...
9307143	  902.3	 1200.4	 1913.0	...
9307144	  903.0	 1186.0	 1961.0	...
9307145	  903.5	 1173.6	 2003.0	...
9307146	  903.9	 1160.9	 2035.0	...
9307147	  904.1	 1148.1	 2074.0	...
9307148	  904.3	 1135.3	 2113.0	...
9307149	  902.9	 1124.5	 2152.0	...
9307150	  901.5	 1112.0	 2189.0	...
9307151	  899.1	 1100.8	 2217.0	...
9307152	  897.3	 1086.6	 2254.0	...
9307153	  895.5	 1075.5	 2277.0	...
9307154	  894.5	 1063.1	 2304.0	...
9307155	  892.2	 1052.9	 2328.0	...
9307156	  887.7	 1041.0	 2355.0	...
9307157	  882.6	 1030.4	 2388.0	...
9307158	  878.9	 1019.7	 2425.0	...
9307159	  877.6	 1011.4	 2462.0	...
9307160	  877.2	 1002.8	 2500.0	...
9307161	  875.8	  994.9	 2532.0	...
9307162	  874.3	  986.6	 2567.0	...
9307163	  872.6	  977.8	 2597.0	...
9307164	  870.2	  969.2	 2628.0	...
9307165	  867.9	  960.7	 2660.0	...
9307166	  865.6	  951.8	 2698.0	...
9307167	  864.4	  941.9	 2732.0	...
9307168	  863.1	  932.5	 2762.0	...
9307169	  862.0	  923.9	 2785.0	...
9307170	  860.2	  916.9	 2816.0	...
9307171	  858.4	  910.0	 2843.0	...
9307172	  856.6	  902.7	 2872.0	...
9307173	  856.2	  894.8	 2897.0	...
9307174	  855.8	  887.0	 2926.0	...
9307175	  855.3	  879.8	 2954.0	...
9307176	  853.2	  873.4	 2978.0	...
9307177	  851.2	  867.4	 3000.0	...
9307178	  849.2	  861.1	 3024.0	...
9307179	  848.8	  855.0	 3042.0	...
9307180	  848.0	  849.2	 3060.0	...
9307181	  847.2	  844.3	 3077.0	...
9307182	  846.2	  839.4	 3098.0	...
9307183	  845.3	  834.7	 3118.0	...
9307184	  844.2	  830.1	 3139.0	...
9307185	  843.3	  825.7	 3156.0	...
9307186	  842.6	  820.7	 3179.0	...
9307187	  842.1	  816.6	 3195.0	...
9307188	  841.6	  812.1	 3215.0	...
9307189	  841.3	  808.0	 3230.0	...
9307190	  841.0	  803.6	 3243.0	...
9307191	  840.6	  798.1	 3259.0	...
9307192	  840.4	  794.1	 3269.0	...
9307193	  840.2	  789.5	 3281.0	...
9307194	  839.9	  787.5	 3286.0	...
ESACC R  9306951	9307194	244	  806.4	  595.5	  839.9	  787.5	   4.16	   1985
SFIX R   9307195
9307195	  839.3	  783.1	 3299.0	...
9307196	  839.0	  779.4	 3309.0	...
9307197	  838.9	  775.0	 3327.0	...
9307198	  838.9	  771.0	 3338.0	...
9307199	  838.8	  767.1	 3349.0	...
9307200	  838.7	  763.3	 3354.0	...
9307201	  838.7	  760.7	 3363.0	...
9307202	  837.5	  758.2	 3372.0	...
9307203	  836.2	  756.0	 3388.0	...
9307204	  834.7	  753.2	 3400.0	...
9307205	  834.4	  750.7	 3413.0	...
9307206	  834.4	  747.8	 3418.0	...
9307207	  834.7	  745.3	 3424.0	...
9307208	  834.9	  742.5	 3430.0	...
9307209	  834.9	  740.4	 3435.0	...
9307210	  834.9	  738.0	 3439.0	...
9307211	  835.0	  736.2	 3443.0	...
9307212	  835.0	  733.7	 3451.0	...
9307213	  835.0	  732.1	 3461.0	...
9307214	  834.8	  729.5	 3470.0	...
9307215	  834.6	  727.9	 3476.0	...
9307216	  834.6	  726.4	 3477.0	...
9307217	  834.5	  725.1	 3478.0	...
9307218	  834.7	  723.7	 3480.0	...
9307219	  834.9	  722.0	 3485.0	...
9307220	  835.1	  720.5	 3492.0	...
9307221	  834.6	  718.9	 3498.0	...
9307222	  833.7	  717.5	 3503.0	...
9307223	  832.8	  716.2	 3507.0	...
9307224	  832.3	  714.4	 3511.0	...
9307225	  832.3	  712.7	 3514.0	...
9307226	  832.1	  711.4	 3518.0	...
9307227	  832.0	  710.1	 3522.0	...
9307228	  831.7	  707.9	 3528.0	...
9307229	  831.4	  705.2	 3536.0	...
9307230	  831.3	  703.0	 3543.0	...
9307231	  831.4	  701.7	 3550.0	...
9307232	  831.5	  700.1	 3550.0	...
9307233	  831.4	  697.6	 3555.0	...
9307234	  831.2	  694.8	 3561.0	...
9307235	  831.0	  693.0	 3569.0	...
9307236	  830.8	  692.1	 3577.0	...
9307237	  830.4	  690.5	 3583.0	...
9307238	  830.2	  689.0	 3593.0	...
9307239	  830.1	  687.4	 3603.0	...
9307240	  830.0	  686.3	 3612.0	...
9307241	  829.7	  684.2	 3616.0	...
9307242	  829.3	  681.4	 3618.0	...
9307243	  829.0	  679.3	 3619.0	...
9307244	  828.7	  677.6	 3623.0	...
9307245	  828.5	  676.8	 3628.0	...
9307246	  828.4	  674.4	 3637.0	...
9307247	  827.9	  672.8	 3641.0	...
9307248	  827.4	  670.4	 3647.0	...
9307249	  826.9	  669.6	 3650.0	...
9307250	  826.8	  668.6	 3656.0	...
9307251	  826.7	  666.8	 3662.0	...
9307252	  826.7	  665.0	 3669.0	...
9307253	  826.6	  661.5	 3673.0	...
9307254	  826.5	  659.5	 3677.0	...
9307255	  826.4	  657.1	 3681.0	...
9307256	  826.5	  656.1	 3684.0	...
9307257	  826.5	  654.3	 3688.0	...
9307258	  826.1	  652.8	 3691.0	...
9307259	  825.7	  651.4	 3695.0	...
9307260	  825.3	  648.8	 3706.0	...
9307261	  825.0	  646.3	 3716.0	...
9307262	  824.9	  643.7	 3726.0	...
9307263	  824.9	  642.9	 3729.0	...
9307264	  824.5	  641.9	 3732.0	...
9307265	  824.1	  641.4	 3731.0	...
9307266	  823.9	  640.4	 3730.0	...
9307267	  824.0	  639.1	 3730.0	...
9307268	  824.0	  637.8	 3730.0	...
9307269	  823.3	  637.0	 3730.0	...
9307270	  822.6	  635.5	 3730.0	...
9307271	  822.0	  633.7	 3735.0	...
9307272	  821.9	  631.6	 3739.0	...
9307273	  821.7	  630.0	 3743.0	...
9307274	  821.8	  628.9	 3745.0	...
9307275	  822.2	  628.1	 3748.0	...
9307276	  822.6	  627.5	 3750.0	...
9307277	  822.8	  627.1	 3752.0	...
9307278	  822.6	  626.0	 3753.0	...
9307279	  822.4	  625.1	 3756.0	...
9307280	  822.2	  624.3	 3758.0	...
9307281	  822.1	  623.9	 3759.0	...
9307282	  822.1	  623.4	 3762.0	...
9307283	  822.2	  622.2	 3765.0	...
9307284	  822.3	  621.4	 3769.0	...
9307285	  822.4	  620.6	 3769.0	...
9307286	  822.2	  620.4	 3770.0	...
9307287	  821.7	  620.2	 3771.0	...
9307288	  821.2	  619.5	 3772.0	...
9307289	  820.7	  618.9	 3773.0	...
9307290	  820.5	  618.4	 3781.0	...
9307291	  820.4	  618.4	 3789.0	...
9307292	  820.3	  618.3	 3796.0	...
9307293	  820.1	  617.7	 3795.0	...
9307294	  819.8	  617.0	 3794.0	...
9307295	  819.7	  616.4	 3794.0	...
9307296	  819.6	  615.9	 3794.0	...
9307297	  819.6	  615.5	 3793.0	...
9307298	  820.0	  615.2	 3793.0	...
9307299	  820.4	  615.3	 3796.0	...
9307300	  820.2	  615.6	 3799.0	...
9307301	  819.6	  615.8	 3801.0	...
MSG	9307302 0000 _ Number On
9307302	  819.0	  616.0	 3800.0	...
9307303	  819.0	  615.9	 3799.0	...
9307304	  819.1	  615.4	 3799.0	...
9307305	  819.0	  615.0	 3800.0	...
9307306	  819.1	  614.8	 3800.0	...
9307307	  819.2	  614.8	 3801.0	...
9307308	  819.3	  614.9	 3802.0	...
9307309	  819.3	  614.9	 3802.0	...
9307310	  819.2	  613.9	 3802.0	...
9307311	  819.1	  612.8	 3803.0	...
9307312	  819.0	  611.7	 3802.0	...
9307313	  818.6	  611.7	 3801.0	...
9307314	  818.2	  611.7	 3800.0	...
9307315	  818.0	  611.9	 3800.0	...
9307316	  818.2	  612.3	 3801.0	...
9307317	  817.8	  612.7	 3801.0	...
9307318	  817.3	  612.9	 3802.0	...
9307319	  816.8	  612.8	 3804.0	...
9307320	  816.8	  612.7	 3808.0	...
9307321	  816.8	  612.6	 3812.0	...
9307322	  816.7	  612.9	 3812.0	...
9307323	  816.7	  613.4	 3809.0	...
9307324	  816.6	  614.0	 3806.0	...
9307325	  817.0	  614.1	 3808.0	...
9307326	  817.5	  614.3	 3811.0	...
9307327	  818.1	  614.5	 3813.0	...
9307328	  818.1	  614.7	 3814.0	...
9307329	  817.9	  614.8	 3815.0	...
9307330	  817.6	  613.8	 3813.0	...
9307331	  817.3	  612.8	 3811.0	...
9307332	  817.1	  612.0	 3809.0	...
9307333	  817.0	  612.3	 3811.0	...
9307334	  817.1	  613.1	 3814.0	...
9307335	  816.9	  613.7	 3816.0	...
9307336	  816.6	  613.9	 3816.0	...
9307337	  816.3	  613.4	 3817.0	...
9307338	  816.3	  613.5	 3818.0	...
9307339	  816.3	  613.7	 3817.0	...
9307340	  816.4	  613.8	 3815.0	...
9307341	  816.4	  613.6	 3815.0	...
9307342	  816.4	  613.7	 3818.0	...
9307343	  816.3	  613.9	 3821.0	...
9307344	  816.2	  614.0	 3824.0	...
9307345	  815.5	  613.6	 3824.0	...
9307346	  814.9	  613.2	 3823.0	...
9307347	  814.7	  613.6	 3820.0	...
9307348	  815.0	  614.0	 3817.0	...
9307349	  815.3	  613.6	 3819.0	...
9307350	  815.6	  612.6	 3824.0	...
9307351	  815.8	  612.5	 3829.0	...
9307352	  815.8	  613.3	 3830.0	...
9307353	  815.7	  613.5	 3829.0	...
9307354	  815.8	  612.9	 3827.0	...
9307355	  815.9	  612.3	 3826.0	...
9307356	  816.0	  613.0	 3827.0	...
9307357	  816.1	  613.8	 3828.0	...
9307358	  816.2	  614.0	 3826.0	...
9307359	  816.2	  613.3	 3825.0	...
9307360	  816.1	  612.7	 3825.0	...
9307361	  816.0	  612.8	 3829.0	...
9307362	  815.9	  613.1	 3831.0	...
9307363	  815.5	  613.3	 3832.0	...
9307364	  815.2	  613.7	 3832.0	...
9307365	  814.9	  613.9	 3831.0	...
9307366	  814.9	  614.0	 3829.0	...
9307367	  814.9	  614.0	 3826.0	...
9307368	  814.9	  613.9	 3824.0	...
9307369	  815.0	  613.9	 3824.0	...
9307370	  815.2	  614.0	 3825.0	...
9307371	  815.2	  614.2	 3823.0	...
9307372	  815.2	  614.4	 3821.0	...
9307373	  815.0	  614.4	 3820.0	...
9307374	  814.9	  614.2	 3820.0	...
9307375	  815.1	  613.9	 3818.0	...
9307376	  815.4	  613.7	 3817.0	...
9307377	  815.6	  613.6	 3817.0	...
9307378	  815.6	  613.5	 3819.0	...
9307379	  815.6	  613.9	 3820.0	...
9307380	  815.6	  614.3	 3825.0	...
9307381	  815.5	  613.8	 3829.0	...
9307382	  815.4	  613.0	 3832.0	...
9307383	  815.3	  612.9	 3832.0	...
9307384	  815.2	  613.6	 3834.0	...
9307385	  815.1	  614.4	 3836.0	...
9307386	  814.9	  614.5	 3835.0	...
9307387	  814.9	  615.1	 3831.0	...
9307388	  814.9	  615.6	 3829.0	...
9307389	  814.9	  615.2	 3832.0	...
9307390	  814.8	  614.2	 3835.0	...
9307391	  815.2	  613.2	 3835.0	...
9307392	  815.6	  613.2	 3833.0	...
9307393	  815.7	  613.6	 3834.0	...
9307394	  815.3	  614.2	 3836.0	...
9307395	  814.9	  614.2	 3839.0	...
9307396	  814.8	  613.3	 3838.0	...
9307397	  814.7	  612.3	 3836.0	...
9307398	  814.6	  611.8	 3837.0	...
9307399	  814.4	  611.7	 3839.0	...
9307400	  814.8	  611.6	 3840.0	...
9307401	  815.4	  611.6	 3840.0	...
9307402	  815.8	  611.9	 3839.0	...
9307403	  815.7	  612.3	 3839.0	...
9307404	  815.6	  612.8	 3838.0	...
9307405	  815.5	  612.9	 3837.0	...
9307406	  815.6	  612.8	 3838.0	...
9307407	  815.6	  612.6	 3840.0	...
9307408	  815.5	  612.4	 3842.0	...
9307409	  815.4	  612.4	 3843.0	...
9307410	  815.2	  612.3	 3846.0	...
9307411	  815.1	  612.3	 3849.0	...
9307412	  814.9	  612.2	 3850.0	...
9307413	  814.6	  612.1	 3850.0	...
9307414	  814.4	  612.0	 3847.0	...
9307415	  814.4	  612.0	 3844.0	...
9307416	  814.3	  612.0	 3843.0	...
9307417	  814.3	  612.0	 3846.0	...
9307418	  814.3	  612.1	 3851.0	...
9307419	  814.3	  612.2	 3854.0	...
9307420	  814.0	  612.4	 3857.0	...
9307421	  813.6	  612.6	 3859.0	...
9307422	  813.3	  612.4	 3862.0	...
9307423	  813.4	  612.1	 3865.0	...
9307424	  813.8	  611.8	 3866.0	...
9307425	  814.5	  611.9	 3867.0	...
9307426	  815.2	  612.2	 3867.0	...
9307427	  815.4	  612.5	 3867.0	...
9307428	  815.1	  612.8	 3866.0	...
9307429	  815.1	  613.0	 3864.0	...
9307430	  815.3	  612.9	 3865.0	...
9307431	  815.6	  612.8	 3867.0	...
9307432	  815.3	  612.5	 3869.0	...
9307433	  814.9	  612.1	 3872.0	...
9307434	  814.6	  611.7	 3875.0	...
9307435	  814.5	  611.4	 3877.0	...
9307436	  814.3	  611.5	 3877.0	...
9307437	  814.1	  611.5	 3877.0	...
9307438	  813.9	  611.6	 3880.0	...
9307439	  813.7	  611.6	 3883.0	...
9307440	  813.6	  611.6	 3887.0	...
9307441	  813.5	  611.5	 3888.0	...
9307442	  813.6	  611.4	 3891.0	...
9307443	  813.6	  611.1	 3892.0	...
9307444	  813.6	  610.7	 3894.0	...
9307445	  814.1	  610.3	 3893.0	...
9307446	  814.8	  610.2	 3893.0	...
9307447	  815.3	  610.1	 3893.0	...
9307448	  815.2	  610.1	 3894.0	...
9307449	  815.0	  610.1	 3894.0	...
9307450	  814.9	  609.9	 3894.0	...
9307451	  814.4	  609.6	 3895.0	...
9307452	  813.9	  609.3	 3895.0	...
9307453	  813.9	  609.6	 3899.0	...
9307454	  814.3	  610.0	 3902.0	...
9307455	  814.5	  610.4	 3904.0	...
9307456	  814.2	  610.4	 3903.0	...
9307457	  813.9	  610.3	 3901.0	...
9307458	  813.7	  610.0	 3902.0	...
9307459	  813.7	  609.6	 3904.0	...
9307460	  813.7	  609.1	 3905.0	...
9307461	  813.7	  609.0	 3906.0	...
9307462	  813.8	  608.9	 3908.0	...
9307463	  814.0	  608.9	 3911.0	...
9307464	  814.0	  608.9	 3910.0	...
9307465	  813.7	  609.0	 3909.0	...
9307466	  813.4	  608.6	 3908.0	...
9307467	  813.0	  608.2	 3908.0	...
9307468	  813.0	  607.7	 3909.0	...
9307469	  813.3	  607.6	 3909.0	...
9307470	  813.7	  607.4	 3911.0	...
9307471	  814.3	  607.1	 3913.0	...
9307472	  814.8	  607.5	 3916.0	...
9307473	  815.3	  608.1	 3915.0	...
9307474	  815.1	  608.7	 3914.0	...
9307475	  814.6	  608.7	 3917.0	...
9307476	  814.1	  608.6	 3921.0	...
9307477	  814.1	  608.4	 3923.0	...
9307478	  814.1	  608.1	 3922.0	...
9307479	  814.2	  608.0	 3922.0	...
9307480	  814.2	  608.0	 3924.0	...
9307481	  814.1	  607.9	 3926.0	...
9307482	  813.8	  607.8	 3927.0	...
9307483	  813.6	  607.5	 3928.0	...
9307484	  813.3	  607.3	 3929.0	...
9307485	  813.4	  607.1	 3929.0	...
9307486	  813.4	  607.3	 3928.0	...
9307487	  813.5	  607.4	 3927.0	...
9307488	  813.2	  607.5	 3929.0	...
9307489	  813.1	  607.5	 3931.0	...
9307490	  813.0	  607.7	 3934.0	...
9307491	  813.1	  608.3	 3933.0	...
9307492	  813.2	  608.8	 3932.0	...
9307493	  813.3	  608.7	 3934.0	...
9307494	  813.4	  607.9	 3937.0	...
9307495	  813.4	  607.2	 3941.0	...
9307496	  813.5	  607.5	 3941.0	...
9307497	  814.0	  608.0	 3940.0	...
9307498	  814.5	  608.3	 3940.0	...
9307499	  814.6	  608.1	 3940.0	...
9307500	  814.3	  608.1	 3940.0	...
9307501	  814.0	  608.2	 3941.0	...
9307502	  814.0	  608.2	 3942.0	...
9307503	  813.6	  608.2	 3944.0	...
9307504	  813.2	  608.2	 3944.0	...
9307505	  813.0	  608.3	 3945.0	...
9307506	  813.1	  608.1	 3946.0	...
9307507	  813.3	  607.4	 3947.0	...
9307508	  813.2	  606.8	 3948.0	...
9307509	  813.2	  606.3	 3948.0	...
9307510	  813.1	  606.4	 3949.0	...
9307511	  813.0	  606.5	 3951.0	...
9307512	  813.3	  606.6	 3953.0	...
9307513	  813.7	  606.7	 3955.0	...
9307514	  813.9	  606.6	 3955.0	...
9307515	  813.7	  606.5	 3955.0	...
9307516	  813.7	  606.6	 3954.0	...
9307517	  813.8	  606.8	 3955.0	...
9307518	  814.0	  606.5	 3957.0	...
9307519	  813.9	  606.1	 3958.0	...
9307520	  813.8	  605.7	 3958.0	...
9307521	  813.8	  605.8	 3958.0	...
9307522	  813.9	  605.9	 3957.0	...
9307523	  814.1	  606.6	 3956.0	...
9307524	  814.1	  607.2	 3959.0	...
9307525	  814.1	  607.5	 3962.0	...
9307526	  814.1	  607.0	 3965.0	...
9307527	  813.9	  606.4	 3965.0	...
9307528	  813.7	  606.1	 3966.0	...
9307529	  813.6	  606.1	 3969.0	...
9307530	  813.6	  606.2	 3971.0	...
9307531	  813.5	  606.3	 3968.0	...
9307532	  813.6	  606.3	 3965.0	...
9307533	  813.6	  605.4	 3963.0	...
9307534	  813.5	  604.6	 3968.0	...
9307535	  813.3	  604.1	 3974.0	...
9307536	  813.0	  604.3	 3978.0	...
9307537	  812.9	  604.5	 3978.0	...
9307538	  812.8	  604.5	 3976.0	...
9307539	  812.9	  604.5	 3975.0	...
9307540	  813.1	  604.4	 3975.0	...
9307541	  813.2	  604.4	 3976.0	...
9307542	  813.3	  605.1	 3977.0	...
9307543	  813.4	  605.7	 3979.0	...
9307544	  813.4	  606.0	 3980.0	...
9307545	  813.2	  605.3	 3980.0	...
9307546	  812.9	  604.7	 3979.0	...
9307547	  812.8	  604.4	 3978.0	...
9307548	  812.7	  604.4	 3977.0	...
9307549	  812.8	  604.2	 3976.0	...
9307550	  812.9	  604.2	 3975.0	...
9307551	  812.9	  604.3	 3975.0	...
9307552	  812.9	  604.5	 3975.0	...
9307553	  812.8	  604.3	 3974.0	...
9307554	  812.7	  604.1	 3974.0	...
9307555	  812.7	  603.7	 3973.0	...
9307556	  812.7	  603.3	 3972.0	...
9307557	  812.6	  602.9	 3973.0	...
9307558	  812.7	  602.8	 3973.0	...
9307559	  813.0	  602.4	 3973.0	...
9307560	  813.4	  602.0	 3973.0	...
9307561	  813.7	  602.1	 3974.0	...
9307562	  813.7	  602.5	 3975.0	...
9307563	  813.8	  602.7	 3975.0	...
9307564	  813.8	  602.4	 3976.0	...
9307565	  813.7	  602.1	 3976.0	...
9307566	  813.7	  602.0	 3977.0	...
9307567	  813.6	  601.8	 3981.0	...
9307568	  813.4	  601.7	 3985.0	...
9307569	  813.4	  601.6	 3990.0	...
9307570	  813.3	  601.6	 3993.0	...
9307571	  813.5	  601.8	 3996.0	...
9307572	  813.7	  602.0	 3993.0	...
9307573	  813.3	  602.3	 3991.0	...
9307574	  812.6	  602.4	 3990.0	...
9307575	  811.8	  602.5	 3991.0	...
9307576	  810.9	  601.6	 3992.0	...
9307577	  810.2	  600.3	 3996.0	...
9307578	  808.2	  599.0	 4000.0	...
9307579	  806.9	  598.3	 4005.0	...
9307580	  805.3	  598.0	 4005.0	...
9307581	  804.6	  596.4	 4005.0	...
9307582	  802.1	  595.0	 4006.0	...
9307583	  799.8	  593.8	 4007.0	...
9307584	  797.7	  593.8	 4009.0	...
9307585	  797.4	  593.5	 4009.0	...
9307586	  797.4	  593.3	 4008.0	...
9307587	  797.3	  592.5	 4006.0	...
9307588	  797.2	  591.1	 4004.0	...
9307589	  797.1	  589.7	 4006.0	...
9307590	  797.1	  588.9	 4010.0	...
9307591	  797.2	  588.8	 4014.0	...
9307592	  798.1	  588.7	 4011.0	...
9307593	  799.1	  588.6	 4006.0	...
9307594	  800.8	  588.4	 4001.0	...
9307595	  801.7	  588.3	 3999.0	...
9307596	  802.7	  588.7	 3999.0	...
9307597	  802.9	  589.4	 3998.0	...
9307598	  803.2	  590.1	 4000.0	...
9307599	  803.4	  590.1	 4000.0	...
9307600	  803.4	  589.9	 4000.0	...
9307601	  803.0	  590.1	 4000.0	...
9307602	  802.6	  590.5	 4000.0	...
9307603	  802.3	  590.8	 4000.0	...
9307604	  802.2	  590.7	 4000.0	...
9307605	  802.0	  590.5	 4001.0	...
MSG	9307606 0000 _ Number Off
9307606	  801.8	  590.2	 4002.0	...
9307607	  802.1	  590.0	 4004.0	...
9307608	  802.6	  589.7	 4005.0	...
9307609	  803.0	  589.5	 4006.0	...
9307610	  803.0	  589.4	 4007.0	...
9307611	  802.9	  589.3	 4008.0	...
9307612	  802.9	  589.3	 4010.0	...
9307613	  802.6	  589.6	 4012.0	...
9307614	  802.3	  590.1	 4014.0	...
9307615	  801.9	  590.5	 4015.0	...
9307616	  801.9	  590.3	 4013.0	...
9307617	  801.6	  590.2	 4007.0	...
9307618	  801.4	  590.0	 4003.0	...
9307619	  801.0	  590.2	 4001.0	...
9307620	  801.0	  590.5	 4003.0	...
9307621	  801.3	  590.4	 4005.0	...
9307622	  801.6	  590.0	 4005.0	...
9307623	  802.1	  589.1	 4004.0	...
9307624	  802.4	  588.7	 4005.0	...
9307625	  802.4	  588.6	 4006.0	...
9307626	  802.1	  588.9	 4006.0	...
9307627	  801.7	  589.0	 4004.0	...
9307628	  801.5	  589.1	 4008.0	...
9307629	  801.8	  589.1	 4013.0	...
9307630	  802.2	  589.1	 4018.0	...
9307631	  802.6	  588.9	 4014.0	...
9307632	  802.6	  588.7	 4011.0	...
9307633	  802.2	  588.5	 4012.0	...
9307634	  801.5	  588.4	 4016.0	...
9307635	  800.6	  588.4	 4018.0	...
9307636	  800.2	  588.4	 4015.0	...
9307637	  800.1	  588.9	 4012.0	...
9307638	  800.7	  589.5	 4013.0	...
9307639	  801.2	  590.0	 4014.0	...
9307640	  801.7	  590.2	 4016.0	...
9307641	  801.8	  590.3	 4018.0	...
9307642	  801.9	  590.1	 4020.0	...
9307643	  801.8	  589.8	 4021.0	...
9307644	  801.6	  589.7	 4021.0	...
9307645	  801.3	  590.0	 4022.0	...
9307646	  801.3	  590.2	 4023.0	...
9307647	  801.2	  589.8	 4023.0	...
9307648	  801.2	  589.5	 4023.0	...
9307649	  801.1	  589.2	 4023.0	...
9307650	  801.1	  589.3	 4023.0	...
9307651	  801.1	  589.4	 4023.0	...
9307652	  800.6	  589.5	 4023.0	...
9307653	  800.2	  589.4	 4023.0	...
9307654	  800.1	  589.3	 4021.0	...
9307655	  800.3	  589.6	 4019.0	...
9307656	  800.6	  590.0	 4017.0	...
9307657	  800.6	  590.4	 4017.0	...
9307658	  800.6	  590.4	 4015.0	...
9307659	  800.6	  590.4	 4014.0	...
9307660	  800.7	  590.2	 4013.0	...
9307661	  800.8	  589.6	 4014.0	...
9307662	  800.9	  589.1	 4013.0	...
9307663	  801.0	  588.6	 4012.0	...
9307664	  800.9	  588.6	 4011.0	...
9307665	  800.7	  588.6	 4012.0	...
9307666	  800.6	  588.7	 4012.0	...
9307667	  800.6	  588.8	 4011.0	...
9307668	  800.7	  589.0	 4009.0	...
9307669	  800.8	  589.1	 4006.0	...
9307670	  800.8	  589.0	 4004.0	...
9307671	  800.8	  589.2	 4002.0	...
9307672	  800.9	  589.4	 4001.0	...
9307673	  800.9	  589.6	 4000.0	...
9307674	  800.8	  589.6	 4001.0	...
9307675	  800.9	  589.7	 3999.0	...
9307676	  801.0	  589.9	 3998.0	...
9307677	  801.1	  590.1	 3998.0	...
9307678	  801.1	  590.2	 3999.0	...
9307679	  800.3	  590.3	 3999.0	...
9307680	  799.6	  590.3	 3998.0	...
9307681	  798.8	  590.2	 3997.0	...
9307682	  799.3	  589.5	 3998.0	...
9307683	  799.8	  588.9	 3999.0	...
9307684	  800.3	  588.3	 3998.0	...
9307685	  800.2	  588.2	 3995.0	...
9307686	  799.9	  588.1	 3992.0	...
9307687	  799.7	  588.3	 3992.0	...
9307688	  799.5	  588.6	 3992.0	...
9307689	  799.5	  588.8	 3991.0	...
9307690	  799.6	  588.6	 3991.0	...
9307691	  799.6	  588.1	 3991.0	...
9307692	  799.4	  587.7	 3991.0	...
9307693	  799.2	  587.3	 3992.0	...
9307694	  799.1	  587.7	 3993.0	...
9307695	  799.3	  588.0	 3996.0	...
9307696	  799.5	  588.4	 3998.0	...
9307697	  799.6	  588.4	 3998.0	...
9307698	  799.5	  588.6	 3995.0	...
9307699	  799.4	  588.8	 3993.0	...
9307700	  799.1	  588.9	 3993.0	...
9307701	  798.9	  589.0	 3993.0	...
9307702	  798.9	  589.1	 3992.0	...
9307703	  799.3	  589.1	 3991.0	...
9307704	  799.7	  589.1	 3989.0	...
9307705	  799.9	  588.9	 3988.0	...
9307706	  800.0	  588.7	 3987.0	...
9307707	  800.0	  588.5	 3985.0	...
9307708	  800.1	  588.3	 3983.0	...
9307709	  800.1	  588.3	 3984.0	...
9307710	  800.0	  588.3	 3987.0	...
9307711	  800.0	  588.4	 3987.0	...
9307712	  800.0	  588.4	 3984.0	...
9307713	  800.0	  588.3	 3985.0	...
9307714	  800.0	  588.2	 3988.0	...
9307715	  800.0	  588.1	 3988.0	...
9307716	  800.0	  588.1	 3984.0	...
9307717	  800.0	  588.0	 3979.0	...
9307718	  799.8	  588.0	 3978.0	...
9307719	  799.7	  588.1	 3978.0	...
9307720	  799.5	  588.3	 3979.0	...
9307721	  799.3	  588.5	 3980.0	...
9307722	  799.2	  588.7	 3979.0	...
9307723	  799.1	  588.7	 3978.0	...
9307724	  799.1	  588.8	 3976.0	...
9307725	  799.2	  588.9	 3976.0	...
9307726	  799.2	  589.3	 3975.0	...
9307727	  799.5	  589.7	 3973.0	...
9307728	  799.7	  590.1	 3971.0	...
9307729	  799.7	  590.0	 3967.0	...
9307730	  799.4	  590.0	 3966.0	...
9307731	  799.1	  589.9	 3965.0	...
9307732	  798.9	  589.6	 3965.0	...
9307733	  798.8	  589.3	 3965.0	...
9307734	  798.3	  588.6	 3965.0	...
9307735	  797.9	  588.4	 3965.0	...
9307736	  797.6	  588.4	 3964.0	...
9307737	  797.7	  589.0	 3964.0	...
9307738	  797.9	  589.3	 3964.0	...
9307739	  798.0	  589.2	 3965.0	...
9307740	  798.0	  588.9	 3967.0	...
9307741	  797.9	  588.7	 3966.0	...
9307742	  797.8	  588.8	 3963.0	...
9307743	  797.9	  588.8	 3960.0	...
9307744	  798.3	  588.8	 3960.0	...
9307745	  798.5	  588.6	 3959.0	...
9307746	  798.6	  588.7	 3957.0	...
9307747	  798.4	  588.9	 3956.0	...
9307748	  798.4	  589.3	 3955.0	...
9307749	  798.4	  589.4	 3957.0	...
9307750	  798.6	  589.3	 3955.0	...
9307751	  798.7	  589.2	 3952.0	...
9307752	  799.0	  589.1	 3948.0	...
9307753	  799.1	  589.2	 3946.0	...
9307754	  799.2	  589.1	 3944.0	...
9307755	  799.2	  589.1	 3942.0	...
9307756	  798.8	  589.1	 3943.0	...
9307757	  798.4	  589.2	 3944.0	...
9307758	  798.0	  589.5	 3945.0	...
9307759	  798.0	  589.8	 3946.0	...
9307760	  798.0	  589.9	 3945.0	...
9307761	  798.0	  589.5	 3944.0	...
9307762	  798.1	  589.2	 3944.0	...
9307763	  798.3	  589.3	 3945.0	...
9307764	  798.3	  589.6	 3946.0	...
9307765	  798.2	  589.9	 3946.0	...
9307766	  798.0	  589.7	 3945.0	...
9307767	  797.8	  589.5	 3945.0	...
9307768	  797.7	  589.4	 3944.0	...
9307769	  797.6	  589.1	 3944.0	...
9307770	  797.6	  588.9	 3944.0	...
9307771	  797.6	  588.9	 3942.0	...
9307772	  797.6	  589.0	 3939.0	...
9307773	  797.7	  589.0	 3936.0	...
9307774	  797.8	  589.4	 3936.0	...
9307775	  797.8	  589.9	 3937.0	...
9307776	  797.9	  590.6	 3935.0	...
9307777	  798.0	  591.0	 3932.0	...
9307778	  798.1	  591.3	 3930.0	...
9307779	  798.3	  591.4	 3927.0	...
9307780	  798.2	  591.5	 3923.0	...
9307781	  798.0	  591.5	 3920.0	...
9307782	  797.9	  591.8	 3921.0	...
9307783	  797.9	  591.9	 3922.0	...
9307784	  797.9	  591.8	 3922.0	...
9307785	  797.9	  591.6	 3922.0	...
9307786	  797.8	  591.5	 3922.0	...
9307787	  798.0	  591.5	 3923.0	...
9307788	  798.2	  591.5	 3924.0	...
9307789	  798.5	  591.5	 3926.0	...
9307790	  798.6	  591.5	 3927.0	...
9307791	  798.7	  591.4	 3923.0	...
9307792	  798.7	  591.2	 3919.0	...
9307793	  798.7	  590.8	 3916.0	...
9307794	  798.9	  590.4	 3918.0	...
9307795	  799.0	  590.9	 3917.0	...
9307796	  799.1	  591.7	 3914.0	...
9307797	  799.1	  592.5	 3912.0	...
9307798	  799.2	  592.6	 3912.0	...
9307799	  798.9	  592.9	 3913.0	...
9307800	  798.7	  593.1	 3913.0	...
9307801	  798.1	  592.6	 3913.0	...
9307802	  797.7	  591.8	 3912.0	...
9307803	  797.4	  591.0	 3910.0	...
9307804	  797.8	  591.0	 3907.0	...
9307805	  798.2	  591.4	 3906.0	...
9307806	  798.6	  591.8	 3906.0	...
9307807	  798.7	  592.2	 3906.0	...
9307808	  798.7	  592.2	 3906.0	...
9307809	  798.7	  592.6	 3906.0	...
9307810	  798.6	  593.0	 3902.0	...
9307811	  798.5	  593.1	 3899.0	...
9307812	  798.5	  592.8	 3896.0	...
9307813	  798.2	  592.6	 3897.0	...
9307814	  797.8	  592.8	 3898.0	...
9307815	  797.8	  593.0	 3900.0	...
9307816	  798.2	  593.0	 3900.0	...
9307817	  798.6	  592.9	 3899.0	...
9307818	  798.4	  592.9	 3897.0	...
MSG	9307819 0000 _ Number On
9307819	  798.2	  592.8	 3896.0	...
9307820	  798.2	  593.0	 3896.0	...
9307821	  798.3	  593.3	 3896.0	...
9307822	  798.4	  592.9	 3895.0	...
9307823	  798.5	  592.2	 3894.0	...
9307824	  798.6	  591.5	 3893.0	...
9307825	  799.1	  591.4	 3893.0	...
9307826	  799.4	  591.6	 3890.0	...
9307827	  799.6	  591.9	 3887.0	...
9307828	  799.5	  592.3	 3885.0	...
9307829	  799.2	  592.7	 3885.0	...
9307830	  799.0	  593.0	 3886.0	...
9307831	  798.8	  593.4	 3886.0	...
9307832	  798.8	  593.4	 3887.0	...
9307833	  798.8	  593.1	 3888.0	...
9307834	  798.7	  592.8	 3888.0	...
9307835	  798.8	  592.6	 3888.0	...
9307836	  798.9	  592.8	 3887.0	...
9307837	  799.2	  593.0	 3885.0	...
9307838	  799.3	  593.3	 3878.0	...
9307839	  799.2	  593.5	 3873.0	...
9307840	  799.1	  593.8	 3871.0	...
9307841	  798.9	  594.0	 3873.0	...
9307842	  798.8	  594.1	 3874.0	...
9307843	  798.6	  593.7	 3874.0	...
9307844	  798.5	  593.4	 3872.0	...
9307845	  798.7	  593.0	 3871.0	...
9307846	  798.9	  593.1	 3871.0	...
9307847	  799.0	  593.2	 3872.0	...
9307848	  798.9	  593.2	 3873.0	...
9307849	  798.8	  593.1	 3873.0	...
9307850	  798.7	  593.2	 3874.0	...
9307851	  798.7	  593.4	 3874.0	...
9307852	  798.7	  593.6	 3875.0	...
9307853	  799.2	  593.6	 3876.0	...
9307854	  799.5	  593.8	 3877.0	...
9307855	  800.1	  593.9	 3876.0	...
9307856	  800.2	  594.1	 3872.0	...
9307857	  800.2	  594.1	 3869.0	...
9307858	  800.0	  594.0	 3866.0	...
9307859	  799.7	  593.9	 3866.0	...
9307860	  799.5	  593.9	 3866.0	...
9307861	  799.4	  594.2	 3866.0	...
9307862	  799.4	  594.4	 3866.0	...
9307863	  799.4	  594.2	 3867.0	...
9307864	  799.6	  593.9	 3869.0	...
9307865	  799.8	  593.7	 3870.0	...
9307866	  800.0	  593.6	 3870.0	...
9307867	  800.1	  593.9	 3869.0	...
9307868	  800.1	  594.4	 3868.0	...
9307869	  800.1	  594.8	 3869.0	...
9307870	  800.1	  594.7	 3870.0	...
9307871	  800.1	  594.5	 3872.0	...
9307872	  799.9	  594.5	 3872.0	...
9307873	  799.7	  594.8	 3866.0	...
9307874	  799.4	  595.1	 3859.0	...
9307875	  799.3	  595.0	 3853.0	...
9307876	  799.4	  594.8	 3853.0	...
9307877	  799.5	  594.7	 3855.0	...
9307878	  799.6	  594.8	 3858.0	...
9307879	  799.7	  595.2	 3859.0	...
9307880	  799.7	  595.6	 3858.0	...
9307881	  800.1	  595.8	 3858.0	...
9307882	  800.5	  595.8	 3857.0	...
9307883	  800.8	  595.7	 3857.0	...
9307884	  800.6	  595.5	 3856.0	...
9307885	  800.4	  595.5	 3855.0	...
9307886	  800.2	  595.5	 3855.0	...
9307887	  800.2	  595.6	 3856.0	...
9307888	  800.2	  595.3	 3855.0	...
9307889	  800.2	  595.1	 3854.0	...
9307890	  800.1	  594.8	 3852.0	...
9307891	  800.0	  594.7	 3850.0	...
9307892	  800.2	  594.6	 3849.0	...
9307893	  800.5	  594.4	 3849.0	...
9307894	  800.7	  594.2	 3848.0	...
9307895	  800.7	  594.2	 3845.0	...
9307896	  800.7	  594.3	 3843.0	...
9307897	  800.7	  594.7	 3842.0	...
9307898	  800.6	  595.0	 3842.0	...
9307899	  800.6	  595.2	 3845.0	...
9307900	  800.9	  595.1	 3847.0	...
9307901	  801.3	  595.0	 3844.0	...
9307902	  801.6	  595.4	 3839.0	...
9307903	  801.5	  595.9	 3834.0	...
9307904	  801.5	  596.4	 3834.0	...
9307905	  801.7	  596.2	 3834.0	...
9307906	  801.8	  595.9	 3834.0	...
9307907	  801.8	  595.6	 3835.0	...
9307908	  801.9	  595.4	 3836.0	...
9307909	  802.0	  595.3	 3835.0	...
9307910	  802.1	  595.3	 3835.0	...
9307911	  802.1	  595.3	 3836.0	...
9307912	  801.6	  595.4	 3837.0	...
9307913	  801.1	  595.7	 3837.0	...
9307914	  801.0	  596.1	 3833.0	...
9307915	  801.3	  596.5	 3829.0	...
9307916	  801.6	  597.1	 3827.0	...
9307917	  801.5	  597.4	 3826.0	...
9307918	  801.7	  597.5	 3826.0	...
9307919	  801.8	  597.2	 3828.0	...
9307920	  802.0	  597.0	 3831.0	...
9307921	  802.2	  596.9	 3833.0	...
9307922	  802.5	  596.9	 3830.0	...
9307923	  802.8	  596.7	 3828.0	...
9307924	  802.8	  596.5	 3827.0	...
9307925	  802.8	  596.3	 3829.0	...
9307926	  802.8	  596.2	 3830.0	...
9307927	  802.9	  596.0	 3829.0	...
9307928	  802.8	  596.3	 3827.0	...
9307929	  802.7	  596.7	 3825.0	...
9307930	  802.6	  597.0	 3823.0	...
9307931	  802.5	  596.9	 3823.0	...
9307932	  802.3	  596.7	 3823.0	...
9307933	  801.9	  596.5	 3823.0	...
9307934	  801.6	  596.6	 3821.0	...
9307935	  801.8	  596.6	 3820.0	...
9307936	  802.3	  596.5	 3821.0	...
9307937	  802.9	  596.5	 3823.0	...
9307938	  803.1	  596.6	 3824.0	...
9307939	  803.3	  596.9	 3825.0	...
9307940	  803.5	  597.2	 3826.0	...
9307941	  803.3	  597.4	 3826.0	...
9307942	  803.0	  597.4	 3826.0	...
9307943	  802.7	  597.4	 3824.0	...
9307944	  802.9	  597.3	 3821.0	...
9307945	  803.0	  597.3	 3814.0	...
9307946	  802.8	  597.2	 3807.0	...
9307947	  802.6	  597.1	 3804.0	...
9307948	  802.4	  597.3	 3806.0	...
9307949	  802.5	  597.6	 3808.0	...
9307950	  802.6	  597.8	 3809.0	...
9307951	  802.7	  597.8	 3809.0	...
9307952	  802.9	  598.0	 3807.0	...
9307953	  803.1	  598.3	 3805.0	...
9307954	  803.3	  598.5	 3803.0	...
9307955	  803.3	  598.6	 3804.0	...
9307956	  803.3	  598.7	 3804.0	...
9307957	  803.2	  598.7	 3804.0	...
9307958	  803.2	  598.5	 3804.0	...
9307959	  803.4	  598.6	 3805.0	...
9307960	  803.5	  599.1	 3806.0	...
9307961	  803.7	  599.5	 3807.0	...
9307962	  803.8	  599.7	 3807.0	...
9307963	  804.0	  599.2	 3807.0	...
9307964	  804.0	  598.8	 3808.0	...
9307965	  803.4	  598.5	 3809.0	...
9307966	  802.8	  598.6	 3810.0	...
9307967	  802.2	  598.7	 3810.0	...
9307968	  802.2	  598.6	 3810.0	...
9307969	  802.3	  598.8	 3810.0	...
9307970	  802.4	  598.8	 3810.0	...
9307971	  802.6	  598.8	 3810.0	...
9307972	  802.9	  598.7	 3805.0	...
9307973	  803.2	  598.7	 3799.0	...
9307974	  803.5	  598.8	 3794.0	...
9307975	  803.6	  598.9	 3794.0	...
9307976	  803.7	  598.9	 3794.0	...
9307977	  803.8	  598.9	 3796.0	...
9307978	  803.9	  598.8	 3797.0	...
9307979	  804.0	  598.8	 3799.0	...
9307980	  804.0	  599.0	 3799.0	...
9307981	  804.1	  599.3	 3797.0	...
9307982	  804.1	  599.8	 3792.0	...
9307983	  804.1	  600.2	 3787.0	...
9307984	  804.0	  600.6	 3785.0	...
9307985	  804.0	  600.7	 3784.0	...
9307986	  804.0	  600.7	 3788.0	...
9307987	  804.0	  600.3	 3792.0	...
9307988	  804.0	  600.0	 3792.0	...
9307989	  804.1	  599.4	 3789.0	...
9307990	  804.2	  599.1	 3785.0	...
9307991	  804.6	  599.1	 3785.0	...
9307992	  805.2	  599.5	 3785.0	...
9307993	  805.8	  599.9	 3782.0	...
9307994	  805.8	  600.2	 3780.0	...
9307995	  805.6	  600.3	 3778.0	...
9307996	  805.4	  600.2	 3780.0	...
9307997	  805.4	  600.1	 3780.0	...
9307998	  804.7	  600.2	 3780.0	...
9307999	  804.1	  600.3	 3780.0	...
9308000	  803.5	  600.3	 3779.0	...
9308001	  803.5	  600.3	 3777.0	...
9308002	  803.9	  600.0	 3778.0	...
9308003	  804.3	  599.7	 3781.0	...
9308004	  804.4	  599.7	 3781.0	...
9308005	  804.2	  600.0	 3778.0	...
9308006	  804.2	  600.4	 3776.0	...
9308007	  804.6	  600.4	 3776.0	...
9308008	  805.0	  600.4	 3776.0	...
9308009	  805.4	  600.4	 3776.0	...
9308010	  805.6	  600.5	 3776.0	...
9308011	  805.4	  600.7	 3775.0	...
9308012	  805.1	  600.9	 3773.0	...
9308013	  804.8	  601.0	 3773.0	...
9308014	  804.8	  601.0	 3774.0	...
9308015	  804.8	  600.9	 3774.0	...
9308016	  804.8	  600.8	 3773.0	...
9308017	  804.8	  600.7	 3773.0	...
9308018	  804.8	  600.5	 3773.0	...
9308019	  804.9	  600.3	 3774.0	...
9308020	  805.0	  600.3	 3776.0	...
9308021	  804.9	  600.3	 3776.0	...
9308022	  804.6	  600.3	 3777.0	...
9308023	  804.4	  600.4	 3774.0	...
9308024	  804.4	  600.5	 3771.0	...
9308025	  804.4	  600.6	 3768.0	...
9308026	  804.4	  600.5	 3768.0	...
9308027	  804.2	  600.4	 3769.0	...
9308028	  804.1	  600.2	 3770.0	...
9308029	  803.8	  600.2	 3770.0	...
9308030	  803.8	  600.5	 3767.0	...
9308031	  803.8	  600.9	 3764.0	...
9308032	  803.9	  601.2	 3762.0	...
9308033	  804.0	  601.6	 3764.0	...
9308034	  804.1	  602.0	 3766.0	...
9308035	  804.5	  602.3	 3767.0	...
9308036	  804.8	  602.2	 3766.0	...
9308037	  804.8	  601.7	 3765.0	...
9308038	  804.3	  601.3	 3764.0	...
9308039	  804.4	  601.2	 3763.0	...
9308040	  804.9	  601.6	 3764.0	...
9308041	  805.3	  601.6	 3762.0	...
9308042	  805.5	  601.2	 3760.0	...
9308043	  805.7	  600.7	 3758.0	...
9308044	  805.6	  600.7	 3758.0	...
9308045	  805.4	  600.7	 3758.0	...
9308046	  805.3	  600.8	 3758.0	...
9308047	  805.5	  600.9	 3758.0	...
9308048	  805.9	  600.9	 3755.0	...
9308049	  806.3	  600.9	 3750.0	...
9308050	  805.8	  600.8	 3745.0	...
9308051	  804.9	  600.4	 3743.0	...
9308052	  804.4	  600.0	 3745.0	...
9308053	  804.6	  599.7	 3749.0	...
9308054	  805.0	  600.2	 3752.0	...
9308055	  804.9	  600.8	 3752.0	...
9308056	  804.9	  601.4	 3748.0	...
9308057	  804.6	  601.5	 3743.0	...
9308058	  804.4	  601.6	 3740.0	...
9308059	  804.2	  601.7	 3739.0	...
9308060	  804.2	  601.6	 3740.0	...
9308061	  804.2	  601.6	 3743.0	...
9308062	  804.2	  601.7	 3746.0	...
9308063	  804.2	  601.9	 3748.0	...
9308064	  804.3	  602.0	 3747.0	...
9308065	  804.3	  601.8	 3746.0	...
9308066	  804.4	  601.6	 3744.0	...
9308067	  804.5	  601.5	 3744.0	...
9308068	  804.7	  601.7	 3742.0	...
9308069	  804.9	  602.0	 3741.0	...
9308070	  805.0	  602.4	 3741.0	...
9308071	  804.9	  602.6	 3741.0	...
9308072	  804.8	  602.6	 3742.0	...
9308073	  804.7	  602.4	 3743.0	...
9308074	  804.7	  602.2	 3740.0	...
9308075	  804.8	  601.9	 3737.0	...
9308076	  804.9	  601.8	 3734.0	...
9308077	  805.0	  601.7	 3735.0	...
9308078	  805.0	  601.7	 3736.0	...
9308079	  804.9	  601.8	 3737.0	...
9308080	  804.8	  601.9	 3734.0	...
9308081	  804.8	  601.8	 3730.0	...
9308082	  804.9	  601.7	 3727.0	...
9308083	  804.9	  601.7	 3727.0	...
9308084	  805.2	  601.7	 3728.0	...
9308085	  805.7	  601.7	 3730.0	...
9308086	  805.6	  601.7	 3735.0	...
9308087	  805.1	  601.7	 3739.0	...
9308088	  804.5	  601.3	 3742.0	...
9308089	  804.5	  600.9	 3743.0	...
9308090	  804.7	  600.8	 3744.0	...
9308091	  804.8	  601.1	 3744.0	...
9308092	  805.1	  601.4	 3741.0	...
9308093	  805.3	  601.2	 3738.0	...
9308094	  805.1	  601.1	 3737.0	...
9308095	  804.8	  601.0	 3739.0	...
9308096	  804.4	  601.5	 3736.0	...
9308097	  804.5	  601.8	 3733.0	...
9308098	  804.5	  602.0	 3731.0	...
9308099	  804.6	  601.8	 3733.0	...
9308100	  804.7	  601.4	 3735.0	...
9308101	  804.8	  601.1	 3735.0	...
9308102	  805.2	  601.3	 3732.0	...
9308103	  805.6	  601.7	 3730.0	...
9308104	  805.9	  602.0	 3727.0	...
9308105	  805.9	  602.0	 3726.0	...
9308106	  806.0	  601.8	 3725.0	...
9308107	  806.1	  601.6	 3725.0	...
9308108	  806.3	  601.4	 3726.0	...
9308109	  806.3	  601.4	 3729.0	...
9308110	  805.7	  601.3	 3730.0	...
9308111	  805.1	  601.3	 3731.0	...
9308112	  804.4	  601.4	 3732.0	...
9308113	  804.4	  601.6	 3732.0	...
9308114	  804.4	  601.8	 3732.0	...
9308115	  804.4	  602.2	 3732.0	...
9308116	  804.4	  602.6	 3733.0	...
9308117	  804.7	  602.9	 3733.0	...
9308118	  805.1	  602.9	 3731.0	...
9308119	  805.4	  602.7	 3729.0	...
9308120	  805.1	  602.5	 3729.0	...
9308121	  804.9	  602.2	 3731.0	...
9308122	  804.7	  602.1	 3733.0	...
9308123	  804.8	  602.1	 3733.0	...
9308124	  805.0	  602.2	 3732.0	...
9308125	  805.1	  602.3	 3732.0	...
9308126	  805.2	  602.3	 3730.0	...
9308127	  805.4	  602.3	 3726.0	...
9308128	  805.4	  602.3	 3722.0	...
9308129	  805.3	  602.1	 3720.0	...
9308130	  804.8	  601.9	 3721.0	...
9308131	  804.2	  602.0	 3724.0	...
9308132	  803.9	  602.4	 3727.0	...
9308133	  804.0	  602.7	 3730.0	...
9308134	  804.2	  602.7	 3730.0	...
9308135	  804.2	  602.6	 3731.0	...
MSG	9308136 0000 _ Number Off
9308136	  804.3	  602.5	 3731.0	...
9308137	  804.3	  602.4	 3732.0	...
9308138	  804.3	  602.5	 3732.0	...
9308139	  804.3	  602.5	 3732.0	...
9308140	  804.3	  602.4	 3732.0	...
9308141	  804.3	  602.3	 3732.0	...
9308142	  804.2	  602.1	 3732.0	...
9308143	  804.2	  602.1	 3732.0	...
9308144	  804.2	  602.0	 3731.0	...
9308145	  804.0	  602.1	 3730.0	...
9308146	  803.8	  602.2	 3728.0	...
9308147	  803.9	  602.3	 3727.0	...
9308148	  804.1	  602.1	 3725.0	...
9308149	  804.2	  601.7	 3726.0	...
9308150	  804.1	  601.4	 3729.0	...
9308151	  803.9	  601.6	 3732.0	...
9308152	  803.8	  601.9	 3732.0	...
9308153	  803.7	  602.3	 3732.0	...
9308154	  803.7	  602.4	 3732.0	...
9308155	  803.6	  602.2	 3732.0	...
9308156	  803.6	  601.7	 3733.0	...
9308157	  803.6	  601.3	 3735.0	...
9308158	  803.9	  601.6	 3737.0	...
9308159	  804.2	  602.2	 3733.0	...
9308160	  804.5	  602.8	 3727.0	...
9308161	  804.4	  602.9	 3721.0	...
9308162	  804.3	  602.8	 3718.0	...
9308163	  804.2	  602.7	 3717.0	...
9308164	  804.2	  602.7	 3717.0	...
9308165	  804.3	  602.4	 3715.0	...
9308166	  804.4	  602.2	 3715.0	...
9308167	  804.4	  602.0	 3714.0	...
9308168	  804.4	  602.3	 3716.0	...
9308169	  804.3	  602.5	 3718.0	...
9308170	  804.2	  602.5	 3721.0	...
9308171	  803.7	  602.5	 3723.0	...
9308172	  803.2	  602.3	 3724.0	...
9308173	  802.8	  602.3	 3725.0	...
9308174	  802.8	  602.1	 3726.0	...
9308175	  802.9	  602.0	 3729.0	...
9308176	  803.1	  602.0	 3729.0	...
9308177	  803.2	  602.1	 3727.0	...
9308178	  803.1	  602.4	 3725.0	...
9308179	  802.8	  603.0	 3729.0	...
9308180	  802.5	  603.3	 3733.0	...
9308181	  802.5	  603.3	 3734.0	...
9308182	  802.5	  602.6	 3731.0	...
9308183	  802.6	  602.1	 3728.0	...
9308184	  802.7	  601.9	 3728.0	...
9308185	  802.7	  602.2	 3727.0	...
9308186	  802.9	  602.3	 3726.0	...
9308187	  803.2	  602.3	 3725.0	...
9308188	  803.5	  602.2	 3728.0	...
9308189	  803.1	  602.3	 3731.0	...
9308190	  802.6	  602.4	 3734.0	...
9308191	  802.4	  602.2	 3732.0	...
9308192	  802.8	  601.9	 3730.0	...
9308193	  803.0	  601.6	 3729.0	...
9308194	  802.5	  601.6	 3729.0	...
9308195	  802.1	  601.7	 3728.0	...
9308196	  801.9	  601.9	 3728.0	...
9308197	  802.0	  602.0	 3729.0	...
9308198	  802.5	  602.2	 3729.0	...
9308199	  802.9	  602.5	 3729.0	...
9308200	  803.1	  602.8	 3728.0	...
9308201	  803.0	  602.8	 3729.0	...
9308202	  802.7	  602.5	 3731.0	...
9308203	  802.5	  602.2	 3732.0	...
9308204	  802.3	  602.1	 3731.0	...
9308205	  802.3	  602.1	 3731.0	...
9308206	  802.2	  601.9	 3731.0	...
9308207	  802.2	  601.6	 3732.0	...
9308208	  802.3	  602.0	 3732.0	...
9308209	  802.4	  602.6	 3732.0	...
9308210	  802.5	  603.2	 3732.0	...
9308211	  802.5	  603.1	 3732.0	...
9308212	  802.6	  603.0	 3730.0	...
9308213	  802.7	  602.9	 3728.0	...
9308214	  802.8	  602.8	 3726.0	...
9308215	  802.9	  602.6	 3727.0	...
9308216	  803.1	  602.4	 3730.0	...
9308217	  803.2	  602.1	 3732.0	...
9308218	  803.3	  602.2	 3732.0	...
9308219	  803.4	  602.5	 3731.0	...
9308220	  802.8	  602.8	 3731.0	...
9308221	  802.3	  602.8	 3731.0	...
9308222	  802.1	  602.7	 3731.0	...
9308223	  802.5	  602.8	 3730.0	...
9308224	  802.6	  602.9	 3730.0	...
9308225	  802.4	  602.9	 3732.0	...
9308226	  802.1	  602.8	 3735.0	...
9308227	  802.2	  603.2	 3738.0	...
9308228	  802.2	  603.6	 3738.0	...
9308229	  802.1	  603.8	 3738.0	...
9308230	  801.9	  603.4	 3734.0	...
9308231	  801.7	  602.9	 3731.0	...
9308232	  801.5	  602.3	 3729.0	...
9308233	  801.4	  602.0	 3731.0	...
9308234	  801.2	  601.7	 3732.0	...
9308235	  801.3	  601.6	 3733.0	...
9308236	  801.6	  601.7	 3735.0	...
9308237	  801.8	  601.8	 3735.0	...
9308238	  801.6	  602.0	 3735.0	...
9308239	  801.6	  602.1	 3733.0	...
9308240	  801.7	  602.2	 3732.0	...
9308241	  801.7	  602.4	 3737.0	...
9308242	  801.5	  602.4	 3744.0	...
9308243	  801.7	  602.5	 3751.0	...
9308244	  802.0	  602.5	 3751.0	...
9308245	  802.2	  602.6	 3749.0	...
9308246	  802.2	  602.2	 3747.0	...
9308247	  802.2	  601.5	 3747.0	...
9308248	  802.1	  600.9	 3748.0	...
9308249	  802.0	  600.7	 3753.0	...
9308250	  802.2	  600.7	 3757.0	...
9308251	  802.4	  600.7	 3758.0	...
9308252	  802.0	  600.8	 3755.0	...
9308253	  801.3	  601.2	 3753.0	...
9308254	  801.0	  601.8	 3753.0	...
9308255	  801.5	  602.3	 3754.0	...
9308256	  801.7	  602.1	 3754.0	...
9308257	  801.6	  601.6	 3753.0	...
9308258	  801.5	  601.2	 3751.0	...
9308259	  801.5	  601.0	 3749.0	...
9308260	  801.5	  600.8	 3748.0	...
9308261	  801.4	  600.7	 3747.0	...
9308262	  801.4	  600.9	 3745.0	...
9308263	  801.3	  601.2	 3745.0	...
9308264	  801.2	  601.6	 3748.0	...
9308265	  801.2	  601.8	 3751.0	...
9308266	  801.2	  602.0	 3754.0	...
9308267	  801.1	  602.0	 3754.0	...
9308268	  800.9	  601.9	 3754.0	...
9308269	  800.6	  601.4	 3753.0	...
9308270	  800.6	  600.7	 3753.0	...
9308271	  800.7	  600.0	 3753.0	...
9308272	  800.8	  599.9	 3751.0	...
9308273	  800.5	  599.9	 3750.0	...
9308274	  800.1	  600.0	 3750.0	...
9308275	  799.9	  600.1	 3752.0	...
9308276	  800.4	  600.1	 3754.0	...
9308277	  800.9	  600.1	 3756.0	...
9308278	  801.1	  600.2	 3756.0	...
9308279	  801.1	  600.2	 3756.0	...
9308280	  801.0	  600.1	 3753.0	...
9308281	  800.9	  599.9	 3749.0	...
9308282	  801.0	  599.5	 3749.0	...
9308283	  801.3	  599.3	 3751.0	...
9308284	  801.5	  599.2	 3754.0	...
9308285	  801.6	  599.3	 3754.0	...
9308286	  801.2	  599.5	 3756.0	...
9308287	  800.7	  599.7	 3758.0	...
9308288	  800.4	  599.7	 3760.0	...
9308289	  800.8	  599.6	 3760.0	...
9308290	  801.1	  599.6	 3758.0	...
9308291	  801.5	  599.5	 3755.0	...
9308292	  801.7	  599.2	 3754.0	...
9308293	  801.7	  599.0	 3756.0	...
9308294	  801.6	  599.2	 3757.0	...
9308295	  801.4	  599.7	 3756.0	...
9308296	  801.4	  600.3	 3756.0	...
9308297	  801.3	  600.6	 3756.0	...
9308298	  801.3	  600.7	 3755.0	...
9308299	  801.3	  600.3	 3754.0	...
9308300	  801.3	  599.7	 3754.0	...
9308301	  801.3	  599.4	 3755.0	...
9308302	  801.3	  599.4	 3755.0	...
9308303	  801.3	  599.4	 3755.0	...
9308304	  801.3	  599.3	 3755.0	...
9308305	  801.2	  599.2	 3755.0	...
9308306	  801.2	  599.1	 3754.0	...
9308307	  801.1	  599.2	 3753.0	...
9308308	  801.2	  599.0	 3753.0	...
9308309	  801.3	  598.8	 3753.0	...
9308310	  801.4	  598.3	 3755.0	...
9308311	  801.5	  598.0	 3758.0	...
9308312	  801.7	  598.4	 3762.0	...
9308313	  801.9	  599.1	 3764.0	...
9308314	  802.2	  599.7	 3764.0	...
9308315	  802.0	  599.4	 3763.0	...
9308316	  801.7	  599.1	 3762.0	...
9308317	  801.5	  598.8	 3760.0	...
9308318	  801.2	  598.7	 3759.0	...
9308319	  800.9	  598.8	 3758.0	...
9308320	  800.6	  599.1	 3759.0	...
9308321	  800.5	  598.8	 3761.0	...
9308322	  800.9	  598.2	 3764.0	...
9308323	  801.3	  597.7	 3766.0	...
9308324	  801.3	  597.7	 3767.0	...
9308325	  800.9	  597.8	 3767.0	...
9308326	  800.5	  598.0	 3767.0	...
9308327	  800.1	  598.3	 3769.0	...
9308328	  799.7	  598.6	 3770.0	...
9308329	  799.8	  598.8	 3772.0	...
9308330	  800.2	  599.1	 3771.0	...
9308331	  800.7	  599.4	 3769.0	...
9308332	  800.9	  599.8	 3768.0	...
9308333	  801.0	  599.7	 3768.0	...
9308334	  800.9	  599.8	 3768.0	...
9308335	  800.9	  599.6	 3766.0	...
9308336	  801.0	  599.3	 3765.0	...
9308337	  801.3	  599.1	 3764.0	...
9308338	  801.6	  599.1	 3764.0	...
9308339	  801.6	  599.3	 3764.0	...
9308340	  801.7	  599.4	 3764.0	...
9308341	  801.7	  599.2	 3764.0	...
9308342	  801.6	  598.9	 3765.0	...
9308343	  801.4	  598.7	 3766.0	...
9308344	  801.1	  598.6	 3767.0	...
9308345	  800.8	  598.5	 3768.0	...
9308346	  800.6	  598.6	 3768.0	...
9308347	  800.5	  598.8	 3769.0	...
MSG	9308348 0000 _ Number On
9308348	  800.6	  598.8	 3769.0	...
9308349	  800.7	  598.7	 3769.0	...
9308350	  800.7	  598.5	 3770.0	...
9308351	  800.6	  598.4	 3772.0	...
9308352	  800.7	  598.5	 3775.0	...
9308353	  800.7	  598.6	 3775.0	...
9308354	  800.8	  598.6	 3774.0	...
9308355	  800.7	  598.6	 3772.0	...
9308356	  800.6	  598.5	 3771.0	...
9308357	  800.7	  598.5	 3771.0	...
9308358	  801.0	  598.4	 3771.0	...
9308359	  801.1	  598.4	 3771.0	...
9308360	  801.0	  598.5	 3770.0	...
9308361	  800.9	  598.5	 3769.0	...
9308362	  801.1	  598.4	 3768.0	...
9308363	  801.3	  598.4	 3767.0	...
9308364	  800.9	  598.4	 3767.0	...
9308365	  800.4	  598.5	 3769.0	...
9308366	  799.9	  598.4	 3771.0	...
9308367	  800.2	  598.2	 3772.0	...
9308368	  800.6	  598.2	 3772.0	...
9308369	  800.7	  598.5	 3771.0	...
9308370	  800.6	  598.7	 3771.0	...
9308371	  800.5	  598.7	 3773.0	...
9308372	  800.5	  598.7	 3775.0	...
9308373	  800.5	  599.0	 3777.0	...
9308374	  800.5	  599.3	 3776.0	...
9308375	  800.6	  599.3	 3778.0	...
9308376	  800.6	  599.0	 3779.0	...
9308377	  800.6	  598.3	 3780.0	...
9308378	  800.7	  597.9	 3780.0	...
9308379	  800.8	  597.6	 3781.0	...
9308380	  800.7	  598.0	 3782.0	...
9308381	  800.8	  598.4	 3785.0	...
9308382	  800.8	  598.5	 3787.0	...
9308383	  800.7	  598.4	 3789.0	...
9308384	  800.4	  598.3	 3788.0	...
9308385	  800.4	  598.1	 3787.0	...
9308386	  800.8	  598.3	 3785.0	...
9308387	  801.1	  598.5	 3785.0	...
9308388	  801.0	  598.9	 3785.0	...
9308389	  800.6	  598.9	 3785.0	...
9308390	  800.2	  599.0	 3785.0	...
9308391	  799.8	  599.1	 3785.0	...
9308392	  799.8	  599.0	 3785.0	...
9308393	  799.8	  598.7	 3785.0	...
9308394	  799.8	  598.0	 3787.0	...
9308395	  799.9	  597.6	 3789.0	...
9308396	  800.0	  597.3	 3789.0	...
9308397	  800.2	  597.3	 3787.0	...
9308398	  800.2	  597.6	 3785.0	...
9308399	  800.2	  598.0	 3786.0	...
9308400	  800.1	  598.3	 3787.0	...
9308401	  800.1	  598.7	 3788.0	...
9308402	  800.2	  598.9	 3789.0	...
9308403	  800.1	  599.0	 3790.0	...
9308404	  800.1	  598.9	 3791.0	...
9308405	  799.8	  599.0	 3792.0	...
9308406	  799.7	  598.9	 3795.0	...
9308407	  799.7	  598.6	 3797.0	...
9308408	  799.9	  598.0	 3797.0	...
9308409	  800.0	  597.6	 3795.0	...
9308410	  800.1	  597.2	 3796.0	...
9308411	  800.2	  597.3	 3799.0	...
9308412	  800.3	  597.5	 3803.0	...
9308413	  800.3	  597.7	 3802.0	...
9308414	  800.4	  597.9	 3801.0	...
9308415	  800.5	  598.0	 3799.0	...
9308416	  800.5	  598.0	 3800.0	...
9308417	  800.6	  598.0	 3801.0	...
9308418	  800.6	  598.0	 3802.0	...
9308419	  800.6	  598.0	 3801.0	...
9308420	  800.3	  597.9	 3799.0	...
9308421	  800.1	  597.8	 3797.0	...
9308422	  800.3	  597.8	 3796.0	...
9308423	  800.7	  597.8	 3793.0	...
9308424	  800.7	  597.9	 3789.0	...
9308425	  800.3	  597.9	 3787.0	...
9308426	  799.9	  597.9	 3791.0	...
9308427	  800.0	  597.7	 3796.0	...
9308428	  800.1	  597.4	 3800.0	...
9308429	  800.1	  597.2	 3801.0	...
9308430	  800.0	  597.6	 3802.0	...
9308431	  799.9	  598.0	 3803.0	...
9308432	  799.8	  598.2	 3803.0	...
9308433	  799.7	  597.9	 3802.0	...
9308434	  799.7	  597.7	 3801.0	...
9308435	  799.7	  597.7	 3799.0	...
9308436	  799.9	  597.6	 3797.0	...
9308437	  800.2	  597.4	 3796.0	...
9308438	  800.3	  597.4	 3796.0	...
9308439	  800.3	  597.4	 3796.0	...
9308440	  800.2	  597.5	 3796.0	...
9308441	  800.0	  597.4	 3797.0	...
9308442	  800.1	  597.3	 3797.0	...
9308443	  800.0	  597.3	 3798.0	...
9308444	  800.0	  597.1	 3799.0	...
9308445	  799.8	  596.9	 3800.0	...
9308446	  799.7	  596.6	 3801.0	...
9308447	  799.8	  596.5	 3801.0	...
9308448	  800.0	  596.4	 3798.0	...
9308449	  800.0	  596.4	 3794.0	...
9308450	  800.0	  596.2	 3794.0	...
9308451	  799.9	  595.9	 3797.0	...
9308452	  799.8	  596.1	 3801.0	...
9308453	  800.1	  596.5	 3801.0	...
9308454	  800.4	  596.9	 3801.0	...
9308455	  800.7	  596.9	 3801.0	...
9308456	  800.7	  596.9	 3801.0	...
9308457	  800.7	  596.7	 3802.0	...
9308458	  800.7	  596.5	 3803.0	...
9308459	  800.5	  596.4	 3804.0	...
9308460	  800.0	  596.4	 3804.0	...
9308461	  799.5	  596.4	 3807.0	...
9308462	  799.2	  596.4	 3811.0	...
9308463	  799.2	  596.2	 3814.0	...
9308464	  799.2	  595.9	 3815.0	...
9308465	  799.3	  595.8	 3815.0	...
9308466	  799.3	  595.9	 3814.0	...
9308467	  799.3	  596.4	 3812.0	...
9308468	  799.4	  596.7	 3814.0	...
9308469	  799.5	  596.9	 3816.0	...
9308470	  799.7	  596.8	 3816.0	...
9308471	  799.9	  596.4	 3814.0	...
9308472	  800.1	  595.9	 3813.0	...
9308473	  800.4	  595.4	 3815.0	...
9308474	  800.5	  595.5	 3815.0	...
9308475	  800.4	  595.7	 3814.0	...
9308476	  799.8	  595.9	 3815.0	...
9308477	  799.2	  596.0	 3817.0	...
9308478	  798.8	  596.0	 3820.0	...
9308479	  798.7	  596.0	 3820.0	...
9308480	  799.3	  595.9	 3819.0	...
9308481	  800.0	  595.7	 3817.0	...
9308482	  800.6	  595.6	 3817.0	...
9308483	  800.5	  595.6	 3817.0	...
9308484	  800.4	  595.7	 3819.0	...
9308485	  800.4	  595.6	 3820.0	...
9308486	  800.4	  595.5	 3822.0	...
9308487	  800.2	  595.5	 3823.0	...
9308488	  800.0	  595.9	 3823.0	...
9308489	  799.8	  596.3	 3824.0	...
9308490	  799.9	  596.7	 3826.0	...
9308491	  799.9	  596.7	 3828.0	...
9308492	  799.9	  596.8	 3829.0	...
9308493	  800.0	  596.7	 3829.0	...
9308494	  800.1	  596.7	 3828.0	...
9308495	  800.7	  596.0	 3827.0	...
9308496	  801.2	  595.4	 3827.0	...
9308497	  801.1	  595.0	 3828.0	...
9308498	  800.6	  595.2	 3828.0	...
9308499	  800.2	  595.1	 3829.0	...
9308500	  800.4	  594.9	 3830.0	...
9308501	  800.5	  594.7	 3830.0	...
9308502	  800.7	  594.8	 3829.0	...
9308503	  800.9	  594.7	 3828.0	...
9308504	  801.1	  594.6	 3827.0	...
9308505	  801.2	  594.5	 3827.0	...
9308506	  801.1	  594.3	 3828.0	...
9308507	  801.1	  594.0	 3824.0	...
9308508	  801.1	  593.5	 3821.0	...
9308509	  801.1	  593.2	 3821.0	...
9308510	  801.0	  593.1	 3825.0	...
9308511	  800.8	  593.3	 3830.0	...
9308512	  800.7	  593.4	 3831.0	...
9308513	  800.7	  593.2	 3832.0	...
9308514	  800.7	  592.9	 3833.0	...
9308515	  800.6	  592.7	 3835.0	...
9308516	  800.6	  592.7	 3835.0	...
9308517	  800.6	  592.6	 3835.0	...
9308518	  800.8	  592.6	 3835.0	...
9308519	  800.9	  592.6	 3833.0	...
9308520	  800.7	  592.4	 3832.0	...
9308521	  800.4	  592.3	 3831.0	...
9308522	  800.1	  592.2	 3831.0	...
9308523	  800.1	  592.1	 3831.0	...
9308524	  800.1	  592.2	 3832.0	...
9308525	  800.1	  592.4	 3833.0	...
9308526	  800.4	  592.5	 3832.0	...
9308527	  800.8	  592.4	 3830.0	...
9308528	  801.1	  592.4	 3829.0	...
9308529	  801.2	  592.7	 3829.0	...
9308530	  801.2	  593.1	 3829.0	...
9308531	  801.2	  593.1	 3830.0	...
9308532	  801.1	  592.8	 3834.0	...
9308533	  801.1	  592.5	 3837.0	...
9308534	  801.1	  592.2	 3840.0	...
9308535	  801.0	  591.8	 3838.0	...
9308536	  800.4	  591.7	 3834.0	...
9308537	  799.9	  591.6	 3830.0	...
9308538	  799.6	  591.5	 3828.0	...
9308539	  799.6	  591.6	 3829.0	...
9308540	  800.0	  591.6	 3832.0	...
9308541	  800.4	  591.3	 3835.0	...
9308542	  800.8	  590.8	 3837.0	...
9308543	  800.6	  590.4	 3838.0	...
9308544	  800.4	  590.6	 3838.0	...
9308545	  800.3	  591.1	 3839.0	...
9308546	  800.0	  591.6	 3840.0	...
9308547	  799.6	  591.9	 3842.0	...
9308548	  799.5	  591.8	 3843.0	...
9308549	  799.7	  591.7	 3844.0	...
9308550	  799.7	  591.5	 3844.0	...
9308551	  799.6	  591.1	 3846.0	...
9308552	  799.9	  590.7	 3848.0	...
9308553	  800.4	  590.5	 3849.0	...
9308554	  800.8	  590.5	 3848.0	...
9308555	  800.8	  590.5	 3847.0	...
9308556	  800.9	  590.4	 3846.0	...
9308557	  801.0	  590.2	 3845.0	...
9308558	  801.0	  590.0	 3846.0	...
9308559	  801.1	  590.0	 3850.0	...
9308560	  800.7	  590.3	 3854.0	...
9308561	  800.3	  590.6	 3857.0	...
9308562	  800.2	  590.8	 3857.0	...
9308563	  800.5	  591.2	 3858.0	...
9308564	  800.8	  591.6	 3860.0	...
9308565	  800.7	  592.0	 3862.0	...
9308566	  800.5	  591.9	 3860.0	...
9308567	  800.2	  591.8	 3858.0	...
9308568	  800.0	  591.9	 3857.0	...
9308569	  800.0	  592.1	 3859.0	...
9308570	  800.2	  592.0	 3860.0	...
9308571	  800.4	  591.7	 3860.0	...
9308572	  800.6	  590.8	 3861.0	...
9308573	  800.6	  590.2	 3862.0	...
9308574	  800.6	  589.9	 3862.0	...
9308575	  800.8	  590.3	 3862.0	...
9308576	  800.9	  590.6	 3863.0	...
9308577	  800.6	  590.7	 3864.0	...
9308578	  800.3	  590.7	 3864.0	...
9308579	  800.0	  590.6	 3864.0	...
9308580	  800.1	  590.3	 3865.0	...
9308581	  800.1	  589.9	 3865.0	...
9308582	  799.5	  589.8	 3865.0	...
9308583	  799.0	  589.9	 3864.0	...
9308584	  798.7	  590.3	 3859.0	...
9308585	  799.0	  591.2	 3854.0	...
9308586	  799.3	  592.1	 3852.0	...
9308587	  799.2	  592.2	 3855.0	...
9308588	  799.1	  591.5	 3859.0	...
9308589	  799.3	  591.0	 3860.0	...
9308590	  799.5	  590.8	 3861.0	...
9308591	  799.8	  590.9	 3862.0	...
9308592	  800.2	  590.9	 3864.0	...
9308593	  800.6	  590.9	 3865.0	...
9308594	  801.1	  590.4	 3865.0	...
9308595	  801.3	  589.9	 3860.0	...
9308596	  801.6	  589.5	 3856.0	...
9308597	  802.1	  589.7	 3857.0	...
9308598	  803.2	  588.7	 3861.0	...
9308599	  804.9	  586.8	 3865.0	...
9308600	  807.1	  584.7	 3865.0	...
9308601	  808.8	  583.7	 3868.0	...
9308602	  810.3	  583.4	 3870.0	...
9308603	  811.7	  583.1	 3873.0	...
9308604	  813.3	  581.8	 3872.0	...
9308605	  814.2	  580.7	 3872.0	...
9308606	  814.4	  579.6	 3872.0	...
9308607	  814.7	  579.5	 3874.0	...
9308608	  814.8	  579.3	 3876.0	...
9308609	  814.7	  579.3	 3877.0	...
9308610	  814.5	  579.3	 3877.0	...
9308611	  814.2	  579.4	 3875.0	...
9308612	  813.7	  579.7	 3872.0	...
9308613	  813.1	  580.0	 3870.0	...
9308614	  812.6	  580.1	 3871.0	...
9308615	  812.5	  580.1	 3872.0	...
9308616	  812.5	  580.0	 3873.0	...
9308617	  812.3	  580.5	 3874.0	...
9308618	  812.0	  580.9	 3872.0	...
9308619	  811.9	  581.8	 3872.0	...
9308620	  812.1	  582.2	 3873.0	...
9308621	  812.3	  582.0	 3874.0	...
9308622	  811.8	  581.5	 3874.0	...
9308623	  811.2	  581.1	 3874.0	...
9308624	  810.8	  581.2	 3874.0	...
9308625	  811.0	  581.3	 3875.0	...
9308626	  811.2	  581.3	 3876.0	...
9308627	  811.4	  581.3	 3876.0	...
9308628	  811.4	  581.2	 3877.0	...
9308629	  811.3	  581.1	 3878.0	...
9308630	  811.2	  581.3	 3879.0	...
9308631	  810.6	  581.6	 3883.0	...
9308632	  810.1	  581.9	 3886.0	...
9308633	  809.7	  581.9	 3886.0	...
9308634	  809.6	  581.9	 3884.0	...
9308635	  809.7	  581.9	 3878.0	...
9308636	  809.9	  582.0	 3874.0	...
9308637	  810.1	  582.2	 3874.0	...
9308638	  810.2	  582.0	 3877.0	...
9308639	  810.3	  581.6	 3880.0	...
9308640	  810.4	  581.2	 3880.0	...
9308641	  810.5	  581.3	 3879.0	...
9308642	  810.5	  581.5	 3879.0	...
9308643	  810.8	  581.7	 3879.0	...
9308644	  811.1	  581.7	 3880.0	...
9308645	  811.2	  581.6	 3881.0	...
9308646	  811.0	  581.5	 3880.0	...
9308647	  810.7	  581.5	 3879.0	...
9308648	  810.4	  581.5	 3878.0	...
9308649	  810.3	  581.7	 3879.0	...
9308650	  810.2	  582.0	 3880.0	...
9308651	  810.2	  582.1	 3884.0	...
9308652	  810.5	  581.8	 3887.0	...
MSG	9308653 0000 _ Number Off
9308653	  810.7	  581.5	 3891.0	...
9308654	  811.0	  581.3	 3890.0	...
9308655	  811.0	  581.3	 3890.0	...
9308656	  810.8	  581.2	 3890.0	...
9308657	  810.7	  581.2	 3891.0	...
9308658	  810.8	  581.3	 3892.0	...
9308659	  810.9	  581.3	 3894.0	...
9308660	  811.1	  581.5	 3895.0	...
9308661	  811.0	  581.9	 3896.0	...
9308662	  810.9	  582.2	 3895.0	...
9308663	  810.8	  582.2	 3895.0	...
9308664	  811.0	  581.9	 3896.0	...
9308665	  811.2	  581.7	 3896.0	...
9308666	  811.0	  581.7	 3897.0	...
9308667	  810.6	  581.6	 3894.0	...
9308668	  810.2	  581.6	 3890.0	...
9308669	  810.3	  581.7	 3888.0	...
9308670	  810.6	  582.2	 3891.0	...
9308671	  810.7	  582.8	 3894.0	...
9308672	  810.8	  583.4	 3897.0	...
9308673	  810.7	  583.6	 3899.0	...
9308674	  810.5	  583.1	 3899.0	...
9308675	  810.4	  582.5	 3898.0	...
9308676	  810.5	  581.6	 3896.0	...
9308677	  810.7	  581.3	 3896.0	...
9308678	  810.9	  581.6	 3897.0	...
9308679	  810.8	  582.2	 3897.0	...
9308680	  810.6	  582.3	 3895.0	...
9308681	  810.4	  582.1	 3895.0	...
9308682	  810.7	  581.9	 3896.0	...
9308683	  810.9	  582.1	 3895.0	...
9308684	  811.0	  582.1	 3896.0	...
9308685	  811.0	  582.3	 3897.0	...
9308686	  811.0	  582.5	 3899.0	...
9308687	  811.1	  582.7	 3897.0	...
9308688	  811.1	  582.8	 3895.0	...
9308689	  810.9	  582.2	 3893.0	...
9308690	  810.7	  581.6	 3893.0	...
9308691	  811.1	  581.3	 3894.0	...
9308692	  811.7	  581.7	 3895.0	...
9308693	  812.0	  582.1	 3897.0	...
9308694	  811.8	  582.1	 3898.0	...
9308695	  811.3	  581.8	 3897.0	...
9308696	  811.1	  581.4	 3897.0	...
9308697	  810.9	  581.0	 3898.0	...
9308698	  811.0	  580.7	 3897.0	...
9308699	  811.1	  580.6	 3896.0	...
9308700	  811.1	  580.6	 3896.0	...
9308701	  810.9	  580.8	 3896.0	...
9308702	  810.7	  581.1	 3896.0	...
9308703	  810.7	  581.0	 3895.0	...
9308704	  811.1	  580.9	 3893.0	...
9308705	  811.4	  581.2	 3892.0	...
9308706	  811.6	  581.7	 3891.0	...
9308707	  811.6	  582.4	 3892.0	...
9308708	  811.7	  582.5	 3894.0	...
9308709	  811.7	  582.7	 3896.0	...
9308710	  811.4	  582.4	 3898.0	...
9308711	  811.1	  581.9	 3901.0	...
9308712	  810.7	  581.4	 3904.0	...
9308713	  810.7	  581.2	 3906.0	...
9308714	  810.7	  581.2	 3907.0	...
9308715	  810.8	  581.1	 3907.0	...
9308716	  810.8	  581.1	 3906.0	...
9308717	  810.9	  581.6	 3906.0	...
9308718	  810.9	  582.3	 3904.0	...
9308719	  810.9	  582.8	 3903.0	...
9308720	  810.9	  582.6	 3902.0	...
9308721	  810.9	  582.3	 3903.0	...
9308722	  810.9	  582.2	 3907.0	...
9308723	  811.0	  582.1	 3911.0	...
9308724	  810.9	  582.0	 3911.0	...
9308725	  810.8	  582.0	 3908.0	...
9308726	  810.7	  582.1	 3905.0	...
9308727	  810.6	  582.1	 3905.0	...
9308728	  810.5	  582.1	 3905.0	...
9308729	  810.7	  581.4	 3904.0	...
9308730	  811.2	  580.7	 3904.0	...
9308731	  811.7	  580.1	 3904.0	...
9308732	  811.4	  580.4	 3904.0	...
9308733	  810.9	  580.9	 3904.0	...
9308734	  810.4	  581.4	 3904.0	...
9308735	  810.4	  581.8	 3903.0	...
9308736	  810.4	  582.0	 3902.0	...
9308737	  810.6	  582.1	 3902.0	...
9308738	  810.7	  582.0	 3906.0	...
9308739	  810.6	  581.8	 3910.0	...
9308740	  810.4	  582.0	 3912.0	...
9308741	  810.2	  582.6	 3908.0	...
9308742	  810.1	  582.5	 3904.0	...
9308743	  810.0	  581.9	 3903.0	...
9308744	  810.0	  581.3	 3902.0	...
9308745	  810.1	  581.7	 3901.0	...
9308746	  810.2	  582.2	 3901.0	...
9308747	  810.2	  582.4	 3900.0	...
9308748	  810.1	  582.2	 3900.0	...
9308749	  810.0	  582.2	 3899.0	...
9308750	  809.9	  582.4	 3899.0	...
9308751	  809.9	  582.6	 3899.0	...
9308752	  809.9	  583.0	 3900.0	...
9308753	  809.9	  583.3	 3901.0	...
9308754	  809.9	  583.2	 3901.0	...
9308755	  809.9	  582.8	 3902.0	...
9308756	  810.1	  582.3	 3904.0	...
9308757	  810.4	  582.5	 3905.0	...
9308758	  810.7	  583.0	 3905.0	...
9308759	  810.9	  583.4	 3905.0	...
9308760	  810.8	  583.7	 3905.0	...
9308761	  810.8	  583.6	 3905.0	...
9308762	  810.5	  583.4	 3903.0	...
9308763	  810.2	  583.1	 3902.0	...
9308764	  810.0	  582.9	 3901.0	...
9308765	  809.8	  582.9	 3902.0	...
9308766	  809.7	  583.0	 3903.0	...
9308767	  809.5	  583.1	 3906.0	...
9308768	  809.5	  583.2	 3909.0	...
9308769	  809.8	  583.1	 3912.0	...
9308770	  810.1	  583.0	 3911.0	...
9308771	  810.5	  582.7	 3909.0	...
9308772	  810.5	  582.6	 3907.0	...
9308773	  810.5	  582.4	 3905.0	...
9308774	  810.4	  582.4	 3903.0	...
9308775	  810.4	  582.7	 3902.0	...
9308776	  810.5	  583.4	 3901.0	...
9308777	  810.4	  584.1	 3901.0	...
9308778	  810.3	  584.4	 3901.0	...
9308779	  810.2	  584.2	 3902.0	...
9308780	  810.2	  584.0	 3904.0	...
9308781	  810.3	  583.8	 3906.0	...
9308782	  810.4	  583.9	 3908.0	...
9308783	  810.5	  583.7	 3908.0	...
9308784	  810.2	  583.4	 3908.0	...
9308785	  809.9	  583.0	 3907.0	...
9308786	  809.7	  583.0	 3907.0	...
9308787	  809.5	  582.9	 3907.0	...
9308788	  809.2	  582.9	 3907.0	...
9308789	  809.3	  583.1	 3907.0	...
9308790	  809.7	  583.4	 3909.0	...
9308791	  809.9	  583.7	 3911.0	...
9308792	  809.7	  583.7	 3912.0	...
9308793	  809.6	  583.7	 3910.0	...
9308794	  809.6	  583.7	 3909.0	...
9308795	  809.7	  583.7	 3909.0	...
9308796	  809.7	  583.7	 3909.0	...
9308797	  809.7	  584.1	 3907.0	...
9308798	  809.7	  584.3	 3905.0	...
9308799	  809.7	  584.3	 3906.0	...
9308800	  809.5	  583.6	 3909.0	...
9308801	  809.3	  583.0	 3908.0	...
9308802	  809.1	  583.2	 3903.0	...
9308803	  809.2	  583.8	 3900.0	...
9308804	  809.3	  584.6	 3904.0	...
9308805	  809.4	  584.8	 3908.0	...
9308806	  809.4	  584.7	 3910.0	...
9308807	  809.4	  584.2	 3910.0	...
9308808	  809.5	  583.8	 3910.0	...
9308809	  809.6	  583.7	 3909.0	...
9308810	  809.7	  583.7	 3909.0	...
9308811	  809.8	  583.9	 3910.0	...
9308812	  809.9	  584.1	 3912.0	...
9308813	  810.1	  584.5	 3913.0	...
9308814	  810.3	  584.6	 3912.0	...
9308815	  810.4	  584.0	 3912.0	...
9308816	  809.9	  583.3	 3912.0	...
9308817	  809.4	  583.1	 3913.0	...
9308818	  809.0	  583.5	 3912.0	...
9308819	  809.1	  583.9	 3911.0	...
9308820	  809.4	  584.0	 3910.0	...
9308821	  809.7	  584.0	 3909.0	...
9308822	  809.5	  584.0	 3909.0	...
9308823	  809.0	  584.0	 3914.0	...
9308824	  808.6	  583.9	 3919.0	...
9308825	  808.6	  583.9	 3922.0	...
9308826	  808.6	  583.7	 3920.0	...
9308827	  808.5	  583.7	 3918.0	...
9308828	  808.6	  583.7	 3915.0	...
9308829	  808.6	  584.1	 3913.0	...
9308830	  808.6	  584.5	 3913.0	...
9308831	  808.6	  584.2	 3916.0	...
9308832	  808.5	  583.6	 3916.0	...
9308833	  808.5	  583.0	 3913.0	...
9308834	  808.5	  583.1	 3911.0	...
9308835	  808.5	  583.5	 3910.0	...
9308836	  808.5	  584.0	 3908.0	...
9308837	  808.5	  584.2	 3909.0	...
9308838	  808.5	  583.9	 3913.0	...
9308839	  808.5	  583.7	 3919.0	...
9308840	  808.5	  583.4	 3920.0	...
9308841	  808.4	  583.2	 3920.0	...
9308842	  808.3	  583.1	 3918.0	...
9308843	  807.9	  583.2	 3919.0	...
9308844	  807.7	  583.7	 3921.0	...
9308845	  807.8	  584.2	 3922.0	...
9308846	  808.0	  584.3	 3917.0	...
9308847	  808.1	  584.0	 3912.0	...
9308848	  808.0	  583.7	 3910.0	...
9308849	  807.9	  583.7	 3914.0	...
9308850	  807.9	  583.8	 3917.0	...
9308851	  808.1	  583.6	 3919.0	...
9308852	  808.2	  583.4	 3918.0	...
9308853	  808.4	  583.4	 3918.0	...
9308854	  808.2	  583.6	 3919.0	...
9308855	  808.0	  583.8	 3921.0	...
9308856	  807.9	  583.7	 3922.0	...
9308857	  807.8	  583.6	 3922.0	...
9308858	  807.9	  583.6	 3922.0	...
9308859	  807.9	  583.7	 3921.0	...
9308860	  808.1	  583.9	 3921.0	...
9308861	  808.1	  583.9	 3919.0	...
9308862	  808.1	  583.8	 3918.0	...
9308863	  808.0	  583.8	 3919.0	...
9308864	  807.7	  584.1	 3920.0	...
9308865	  807.3	  584.5	 3921.0	...
9308866	  807.0	  584.8	 3922.0	...
9308867	  806.9	  584.8	 3921.0	...
9308868	  807.1	  584.7	 3918.0	...
9308869	  807.2	  584.6	 3916.0	...
9308870	  807.2	  584.5	 3915.0	...
9308871	  807.1	  584.5	 3915.0	...
9308872	  807.1	  584.7	 3916.0	...
9308873	  807.1	  584.8	 3916.0	...
9308874	  807.0	  584.7	 3914.0	...
9308875	  806.9	  584.4	 3915.0	...
9308876	  806.9	  584.1	 3917.0	...
9308877	  807.0	  584.0	 3919.0	...
9308878	  807.1	  584.0	 3918.0	...
9308879	  807.1	  584.3	 3918.0	...
9308880	  806.5	  584.6	 3917.0	...
9308881	  805.9	  585.2	 3918.0	...
9308882	  805.4	  585.5	 3919.0	...
9308883	  805.7	  585.7	 3921.0	...
9308884	  806.1	  585.7	 3922.0	...
9308885	  806.4	  585.4	 3924.0	...
9308886	  806.6	  585.0	 3925.0	...
9308887	  806.8	  584.4	 3923.0	...
9308888	  806.6	  584.1	 3921.0	...
9308889	  806.2	  584.1	 3920.0	...
9308890	  805.9	  584.3	 3924.0	...
9308891	  805.7	  584.5	 3928.0	...
9308892	  805.6	  584.4	 3929.0	...
9308893	  805.5	  584.3	 3928.0	...
9308894	  805.2	  584.3	 3926.0	...
9308895	  804.8	  584.4	 3925.0	...
9308896	  804.4	  584.4	 3924.0	...
9308897	  804.4	  584.4	 3923.0	...
9308898	  804.6	  584.7	 3923.0	...
9308899	  804.9	  585.1	 3922.0	...
9308900	  805.2	  585.2	 3922.0	...
9308901	  805.3	  584.8	 3920.0	...
9308902	  805.4	  584.4	 3918.0	...
9308903	  805.3	  584.5	 3916.0	...
9308904	  805.1	  584.6	 3915.0	...
9308905	  805.0	  584.4	 3916.0	...
9308906	  805.0	  584.2	 3916.0	...
9308907	  805.0	  584.0	 3916.0	...
9308908	  804.9	  584.2	 3920.0	...
9308909	  804.9	  584.4	 3923.0	...
9308910	  804.8	  584.8	 3924.0	...
9308911	  804.4	  585.1	 3921.0	...
9308912	  804.0	  585.4	 3918.0	...
9308913	  804.2	  585.3	 3917.0	...
9308914	  804.8	  584.8	 3916.0	...
9308915	  805.5	  584.3	 3914.0	...
9308916	  805.6	  584.5	 3913.0	...
9308917	  805.7	  585.0	 3914.0	...
9308918	  805.7	  585.6	 3916.0	...
9308919	  805.4	  585.6	 3917.0	...
9308920	  804.7	  585.6	 3920.0	...
9308921	  804.1	  585.7	 3923.0	...
9308922	  803.5	  585.6	 3928.0	...
9308923	  803.3	  585.4	 3931.0	...
9308924	  803.3	  585.3	 3933.0	...
9308925	  803.4	  585.2	 3931.0	...
9308926	  803.5	  584.6	 3927.0	...
9308927	  803.4	  584.0	 3923.0	...
9308928	  803.4	  583.6	 3924.0	...
9308929	  804.0	  583.7	 3925.0	...
9308930	  804.5	  583.5	 3926.0	...
9308931	  804.9	  583.1	 3926.0	...
9308932	  804.7	  583.0	 3926.0	...
9308933	  804.6	  583.3	 3925.0	...
9308934	  804.4	  583.7	 3924.0	...
9308935	  804.1	  583.6	 3925.0	...
9308936	  803.9	  583.5	 3926.0	...
9308937	  803.8	  583.4	 3927.0	...
9308938	  804.0	  583.4	 3926.0	...
9308939	  804.0	  583.5	 3926.0	...
9308940	  804.0	  583.6	 3926.0	...
9308941	  803.9	  583.7	 3926.0	...
9308942	  804.0	  583.7	 3926.0	...
9308943	  804.0	  583.8	 3928.0	...
9308944	  804.2	  584.1	 3931.0	...
9308945	  804.3	  584.4	 3933.0	...
9308946	  804.4	  584.6	 3934.0	...
9308947	  804.4	  584.7	 3934.0	...
9308948	  804.2	  584.0	 3934.0	...
9308949	  803.7	  583.3	 3934.0	...
9308950	  803.3	  582.9	 3933.0	...
9308951	  803.1	  583.5	 3932.0	...
9308952	  803.2	  584.0	 3932.0	...
9308953	  803.2	  584.2	 3933.0	...
9308954	  803.2	  584.1	 3934.0	...
9308955	  803.2	  584.1	 3933.0	...
9308956	  803.4	  584.0	 3931.0	...
9308957	  803.6	  583.8	 3931.0	...
9308958	  803.6	  583.4	 3931.0	...
9308959	  803.3	  583.2	 3931.0	...
9308960	  803.0	  583.1	 3931.0	...
9308961	  802.8	  583.2	 3933.0	...
9308962	  802.7	  583.5	 3932.0	...
9308963	  802.5	  584.0	 3929.0	...
9308964	  802.4	  584.3	 3929.0	...
9308965	  802.3	  584.4	 3932.0	...
9308966	  802.3	  584.7	 3936.0	...
9308967	  802.3	  584.9	 3936.0	...
9308968	  802.2	  584.5	 3935.0	...
9308969	  802.4	  583.9	 3934.0	...
9308970	  802.7	  583.3	 3934.0	...
9308971	  802.9	  583.2	 3935.0	...
9308972	  802.7	  583.2	 3935.0	...
9308973	  802.4	  583.4	 3934.0	...
9308974	  802.1	  583.5	 3934.0	...
9308975	  802.0	  583.7	 3934.0	...
9308976	  801.9	  583.5	 3934.0	...
9308977	  802.1	  583.4	 3935.0	...
9308978	  802.4	  583.6	 3936.0	...
9308979	  802.5	  583.9	 3932.0	...
9308980	  802.2	  583.8	 3929.0	...
9308981	  801.9	  583.4	 3927.0	...
9308982	  801.8	  583.4	 3928.0	...
9308983	  801.9	  583.7	 3931.0	...
9308984	  802.1	  584.2	 3933.0	...
9308985	  802.3	  584.2	 3933.0	...
9308986	  802.4	  584.3	 3931.0	...
9308987	  802.5	  584.2	 3929.0	...
9308988	  802.7	  584.1	 3929.0	...
9308989	  802.2	  584.2	 3929.0	...
9308990	  801.6	  584.4	 3929.0	...
9308991	  801.1	  584.5	 3929.0	...
9308992	  801.1	  584.5	 3930.0	...
9308993	  801.1	  584.4	 3930.0	...
9308994	  801.1	  584.4	 3929.0	...
9308995	  801.1	  583.7	 3929.0	...
9308996	  801.1	  583.0	 3930.0	...
9308997	  801.1	  582.5	 3933.0	...
9308998	  801.1	  582.6	 3937.0	...
9308999	  801.1	  582.8	 3938.0	...
9309000	  801.1	  582.8	 3937.0	...
9309001	  801.4	  582.8	 3934.0	...
9309002	  801.8	  582.9	 3932.0	...
9309003	  802.4	  582.8	 3932.0	...
9309004	  802.7	  582.7	 3933.0	...
9309005	  802.7	  582.6	 3934.0	...
9309006	  802.5	  582.7	 3934.0	...
9309007	  802.3	  582.5	 3935.0	...
9309008	  802.4	  582.3	 3934.0	...
9309009	  802.4	  581.7	 3933.0	...
9309010	  802.1	  581.4	 3932.0	...
9309011	  801.7	  581.1	 3931.0	...
9309012	  801.3	  581.3	 3931.0	...
9309013	  801.4	  581.5	 3931.0	...
9309014	  801.1	  581.8	 3930.0	...
9309015	  800.8	  581.9	 3929.0	...
9309016	  800.5	  581.9	 3929.0	...
9309017	  800.6	  581.9	 3930.0	...
9309018	  800.9	  582.0	 3933.0	...
9309019	  801.1	  582.0	 3935.0	...
9309020	  801.3	  582.1	 3938.0	...
9309021	  801.4	  582.2	 3938.0	...
9309022	  801.4	  582.1	 3937.0	...
9309023	  801.4	  582.0	 3936.0	...
9309024	  801.4	  581.9	 3936.0	...
9309025	  801.5	  581.8	 3938.0	...
9309026	  801.6	  581.7	 3938.0	...
9309027	  801.7	  581.7	 3937.0	...
9309028	  801.7	  581.7	 3935.0	...
9309029	  801.7	  581.6	 3934.0	...
9309030	  801.7	  581.6	 3934.0	...
9309031	  801.8	  581.7	 3934.0	...
9309032	  801.8	  581.7	 3934.0	...
9309033	  802.1	  581.3	 3936.0	...
9309034	  802.3	  580.9	 3938.0	...
9309035	  802.3	  580.5	 3940.0	...
9309036	  802.3	  580.4	 3940.0	...
9309037	  802.2	  580.4	 3940.0	...
9309038	  802.2	  580.4	 3942.0	...
9309039	  802.1	  580.3	 3943.0	...
9309040	  802.0	  580.1	 3945.0	...
9309041	  801.9	  580.1	 3945.0	...
9309042	  801.5	  580.2	 3945.0	...
9309043	  801.2	  580.3	 3945.0	...
9309044	  800.9	  580.4	 3945.0	...
9309045	  800.8	  580.5	 3947.0	...
9309046	  800.8	  580.6	 3949.0	...
9309047	  801.0	  580.6	 3949.0	...
9309048	  801.3	  580.6	 3949.0	...
9309049	  801.5	  580.8	 3949.0	...
9309050	  801.6	  581.0	 3950.0	...
9309051	  801.5	  581.1	 3950.0	...
9309052	  801.4	  581.1	 3950.0	...
9309053	  801.4	  581.1	 3949.0	...
9309054	  801.2	  581.1	 3947.0	...
9309055	  801.1	  581.5	 3947.0	...
9309056	  801.0	  581.9	 3947.0	...
9309057	  801.1	  581.5	 3947.0	...
9309058	  801.1	  580.6	 3946.0	...
9309059	  801.1	  579.8	 3944.0	...
9309060	  801.0	  580.1	 3944.0	...
9309061	  800.9	  580.4	 3945.0	...
9309062	  801.1	  580.7	 3948.0	...
9309063	  801.3	  580.6	 3952.0	...
9309064	  801.6	  580.4	 3954.0	...
9309065	  801.6	  580.2	 3954.0	...
9309066	  801.6	  580.2	 3953.0	...
9309067	  801.9	  580.3	 3952.0	...
9309068	  801.8	  580.5	 3952.0	...
9309069	  801.9	  580.8	 3952.0	...
9309070	  801.8	  581.0	 3952.0	...
9309071	  801.9	  581.4	 3949.0	...
9309072	  801.9	  581.6	 3946.0	...
9309073	  801.7	  581.2	 3944.0	...
9309074	  801.5	  580.6	 3944.0	...
9309075	  801.2	  580.1	 3944.0	...
9309076	  801.1	  580.1	 3947.0	...
9309077	  801.1	  580.1	 3952.0	...
9309078	  801.1	  580.1	 3957.0	...
9309079	  801.1	  580.2	 3958.0	...
9309080	  801.0	  580.5	 3958.0	...
9309081	  800.9	  580.3	 3958.0	...
9309082	  800.8	  580.1	 3958.0	...
9309083	  801.3	  579.9	 3956.0	...
9309084	  801.8	  579.8	 3954.0	...
9309085	  802.3	  579.8	 3952.0	...
9309086	  802.3	  579.8	 3952.0	...
9309087	  802.1	  579.9	 3952.0	...
9309088	  802.1	  579.9	 3954.0	...
9309089	  802.2	  579.9	 3956.0	...
9309090	  802.3	  579.5	 3958.0	...
9309091	  802.6	  578.9	 3959.0	...
9309092	  802.7	  578.3	 3962.0	...
9309093	  802.6	  578.1	 3967.0	...
9309094	  802.2	  578.4	 3971.0	...
9309095	  801.9	  578.9	 3970.0	...
9309096	  801.8	  579.4	 3966.0	...
9309097	  801.9	  579.2	 3963.0	...
9309098	  801.9	  578.7	 3963.0	...
9309099	  801.9	  578.4	 3964.0	...
9309100	  801.7	  578.5	 3966.0	...
9309101	  801.8	  578.5	 3969.0	...
9309102	  802.0	  578.5	 3973.0	...
9309103	  802.3	  578.4	 3975.0	...
9309104	  802.4	  578.6	 3976.0	...
9309105	  802.4	  578.8	 3976.0	...
9309106	  802.3	  578.6	 3977.0	...
9309107	  802.3	  578.2	 3977.0	...
9309108	  802.4	  578.0	 3977.0	...
9309109	  802.4	  578.1	 3977.0	...
9309110	  802.5	  578.2	 3980.0	...
9309111	  802.4	  578.1	 3984.0	...
9309112	  802.4	  577.9	 3986.0	...
9309113	  802.3	  577.8	 3986.0	...
9309114	  802.0	  577.7	 3981.0	...
9309115	  801.7	  577.7	 3976.0	...
9309116	  801.6	  577.9	 3972.0	...
9309117	  801.7	  578.2	 3973.0	...
9309118	  802.1	  577.9	 3975.0	...
9309119	  802.4	  577.3	 3977.0	...
9309120	  802.3	  577.1	 3979.0	...
9309121	  802.1	  577.8	 3980.0	...
9309122	  801.8	  578.6	 3979.0	...
9309123	  802.0	  578.7	 3977.0	...
9309124	  802.1	  578.1	 3975.0	...
9309125	  802.2	  577.6	 3975.0	...
9309126	  802.1	  577.4	 3974.0	...
9309127	  802.1	  577.5	 3973.0	...
9309128	  802.2	  577.7	 3972.0	...
9309129	  802.1	  577.7	 3973.0	...
9309130	  802.0	  577.7	 3974.0	...
9309131	  802.3	  577.7	 3975.0	...
9309132	  802.7	  577.7	 3980.0	...
9309133	  803.2	  577.6	 3983.0	...
9309134	  803.2	  577.6	 3987.0	...
9309135	  802.5	  577.7	 3986.0	...
9309136	  801.8	  577.7	 3987.0	...
9309137	  801.3	  578.0	 3987.0	...
9309138	  801.6	  578.0	 3986.0	...
9309139	  801.8	  578.1	 3986.0	...
9309140	  801.9	  578.0	 3984.0	...
9309141	  801.9	  578.0	 3983.0	...
9309142	  802.0	  578.0	 3983.0	...
9309143	  802.1	  577.5	 3984.0	...
9309144	  802.1	  577.1	 3984.0	...
9309145	  802.2	  576.7	 3985.0	...
9309146	  802.2	  576.7	 3986.0	...
9309147	  802.1	  576.6	 3986.0	...
9309148	  802.0	  576.5	 3986.0	...
9309149	  801.8	  576.3	 3988.0	...
9309150	  801.6	  576.3	 3991.0	...
9309151	  801.6	  576.3	 3994.0	...
9309152	  801.7	  576.3	 3994.0	...
9309153	  801.7	  576.3	 3991.0	...
9309154	  801.7	  576.6	 3989.0	...
9309155	  801.6	  576.8	 3986.0	...
9309156	  801.6	  577.0	 3985.0	...
9309157	  801.7	  576.8	 3989.0	...
9309158	  801.5	  576.7	 3992.0	...
9309159	  801.2	  576.7	 3997.0	...
9309160	  800.8	  576.8	 3998.0	...
9309161	  801.0	  576.8	 3999.0	...
9309162	  801.4	  576.7	 4000.0	...
9309163	  801.8	  576.5	 4000.0	...
9309164	  801.8	  576.3	 3999.0	...
9309165	  801.7	  576.5	 3998.0	...
9309166	  801.6	  577.2	 3997.0	...
9309167	  801.6	  577.8	 3997.0	...
9309168	  801.6	  578.2	 3995.0	...
9309169	  801.6	  578.0	 3993.0	...
9309170	  801.6	  577.8	 3991.0	...
9309171	  801.6	  577.8	 3992.0	...
9309172	  801.4	  577.9	 3994.0	...
9309173	  801.4	  578.0	 3996.0	...
9309174	  801.3	  578.0	 3996.0	...
9309175	  801.3	  577.8	 3996.0	...
9309176	  801.2	  577.6	 3995.0	...
9309177	  801.2	  577.5	 3996.0	...
9309178	  801.2	  577.2	 3999.0	...
9309179	  801.3	  576.8	 3999.0	...
9309180	  801.5	  576.4	 3997.0	...
9309181	  801.9	  576.4	 3996.0	...
9309182	  802.3	  576.5	 3997.0	...
9309183	  802.1	  576.6	 3996.0	...
9309184	  801.6	  576.4	 3993.0	...
9309185	  801.3	  576.4	 3991.0	...
9309186	  801.6	  576.4	 3996.0	...
9309187	  801.8	  576.8	 4000.0	...
9309188	  801.8	  577.2	 4005.0	...
9309189	  801.7	  577.5	 4005.0	...
9309190	  801.6	  577.5	 4005.0	...
9309191	  801.5	  577.6	 4002.0	...
9309192	  801.5	  577.7	 4000.0	...
9309193	  801.4	  577.8	 3999.0	...
9309194	  801.3	  577.5	 4001.0	...
9309195	  801.3	  576.7	 4002.0	...
9309196	  801.3	  575.8	 4002.0	...
9309197	  801.8	  575.3	 4001.0	...
9309198	  802.2	  575.2	 4004.0	...
9309199	  802.7	  575.0	 4006.0	...
9309200	  802.7	  574.9	 4008.0	...
9309201	  802.7	  574.9	 4008.0	...
9309202	  802.4	  575.0	 4008.0	...
9309203	  802.1	  575.0	 4008.0	...
9309204	  801.9	  575.2	 4009.0	...
9309205	  802.0	  575.8	 4009.0	...
9309206	  802.1	  576.4	 4009.0	...
9309207	  802.2	  576.0	 4010.0	...
9309208	  802.2	  575.3	 4012.0	...
9309209	  802.3	  574.5	 4009.0	...
9309210	  802.5	  574.4	 4006.0	...
9309211	  802.7	  574.7	 4003.0	...
9309212	  802.4	  575.2	 4004.0	...
9309213	  801.9	  575.6	 4005.0	...
9309214	  801.7	  575.7	 4006.0	...
9309215	  801.9	  575.8	 4008.0	...
9309216	  802.1	  575.8	 4011.0	...
9309217	  802.2	  575.7	 4013.0	...
9309218	  802.2	  575.7	 4014.0	...
9309219	  802.3	  575.7	 4010.0	...
9309220	  802.4	  575.9	 4007.0	...
9309221	  802.5	  575.9	 4004.0	...
9309222	  802.6	  575.9	 4004.0	...
9309223	  802.7	  576.2	 4006.0	...
9309224	  802.8	  576.5	 4008.0	...
9309225	  802.9	  576.8	 4009.0	...
9309226	  802.8	  576.9	 4009.0	...
9309227	  802.7	  577.0	 4009.0	...
9309228	  802.1	  576.6	 4009.0	...
9309229	  801.5	  576.2	 4010.0	...
9309230	  801.2	  575.7	 4010.0	...
9309231	  801.5	  575.6	 4010.0	...
9309232	  801.5	  575.4	 4011.0	...
9309233	  801.3	  575.4	 4011.0	...
9309234	  801.1	  575.7	 4011.0	...
9309235	  801.2	  576.1	 4011.0	...
9309236	  801.4	  576.6	 4012.0	...
9309237	  801.5	  576.7	 4014.0	...
9309238	  801.6	  577.0	 4017.0	...
9309239	  801.6	  577.3	 4019.0	...
9309240	  801.3	  577.7	 4020.0	...
9309241	  801.1	  577.8	 4021.0	...
9309242	  800.9	  577.8	 4021.0	...
9309243	  801.0	  578.0	 4023.0	...
9309244	  801.1	  578.6	 4023.0	...
9309245	  801.2	  579.3	 4025.0	...
9309246	  801.1	  579.6	 4027.0	...
9309247	  801.1	  579.6	 4025.0	...
9309248	  801.0	  579.6	 4022.0	...
9309249	  801.2	  579.8	 4018.0	...
9309250	  801.4	  580.0	 4017.0	...
9309251	  801.7	  581.0	 4016.0	...
9309252	  801.8	  582.1	 4013.0	...
9309253	  801.9	  583.2	 4010.0	...
9309254	  802.0	  583.4	 4009.0	...
9309255	  802.0	  583.7	 4008.0	...
9309256	  802.0	  584.1	 4007.0	...
9309257	  802.0	  584.5	 4006.0	...
9309258	  802.0	  584.7	 4006.0	...
9309259	  802.1	  585.3	 4005.0	...
9309260	  802.2	  585.8	 4004.0	...
9309261	  802.2	  586.2	 4003.0	...
9309262	  801.9	  586.4	 4003.0	...
9309263	  801.7	  586.8	 4002.0	...
9309264	  801.6	  587.3	 4000.0	...
9309265	  801.7	  588.5	 3998.0	...
9309266	  801.6	  589.4	 3995.0	...
EFIX R   9307195	9309266	2072	  805.9	  597.4	   3863
SSACC R  9309267
9309267	  801.6	  590.1	 3991.0	...
9309268	  801.7	  591.1	 3987.0	...
9309269	  801.7	  592.7	 3985.0	...
9309270	  801.8	  594.6	 3985.0	...
9309271	  801.4	  596.2	 3975.0	...
9309272	  801.0	  597.7	 3966.0	...
9309273	  800.9	  600.5	 3948.0	...
9309274	  801.3	  605.5	 3936.0	...
9309275	  802.0	  614.2	 3909.0	...
9309276	  802.6	  625.7	 3879.0	...
9309277	  803.5	  639.8	 3837.0	...
9309278	  804.6	  657.1	 3788.0	...
9309279	  805.9	  676.3	 3729.0	...
9309280	  807.3	  697.3	 3664.0	...
9309281	  808.6	  720.2	 3591.0	...
9309282	  809.9	  745.1	 3511.0	...
9309283	  810.5	  773.4	 3418.0	...
9309284	  811.1	  802.3	 3319.0	...
9309285	  811.4	  833.6	 3216.0	...
9309286	  811.7	  866.2	 3112.0	...
9309287	  811.5	  901.3	 2998.0	...
9309288	  811.2	  938.7	 2863.0	...
9309289	  809.6	  977.9	 2716.0	...
9309290	  808.4	 1021.4	 2558.0	...
9309291	  807.8	 1068.5	 2387.0	...
9309292	  814.4	 1121.7	 2217.0	...
9309293	  820.6	 1158.5	 2100.0	...
9309294	  826.1	 1178.7	 2047.0	...
9309295	  532.8	 1362.7	 1263.0	...
9309296	  238.1	 1560.1	  479.0	...
9309297	  226.3	 1588.9	  430.0	...
9309298	  215.1	 1644.2	  356.0	...
9309299	  653.7	 1620.9	  282.0	...
9309300	 1124.9	 1671.2	  232.0	...
9309301	 1600.0	 1725.1	  207.0	...
9309302	 1602.4	 1756.3	  183.0	...
9309303	 1602.4	 1756.3	  183.0	...
SBLINK R 9309304
9309304	   .	   .	    0.0	...
9309305	   .	   .	    0.0	...
9309306	   .	   .	    0.0	...
9309307	   .	   .	    0.0	...
9309308	   .	   .	    0.0	...
9309309	   .	   .	    0.0	...
9309310	   .	   .	    0.0	...
9309311	   .	   .	    0.0	...
9309312	   .	   .	    0.0	...
9309313	   .	   .	    0.0	...
9309314	   .	   .	    0.0	...
9309315	   .	   .	    0.0	...
9309316	   .	   .	    0.0	...
9309317	   .	   .	    0.0	...
9309318	   .	   .	    0.0	...
9309319	   .	   .	    0.0	...
9309320	   .	   .	    0.0	...
9309321	   .	   .	    0.0	...
9309322	   .	   .	    0.0	...
9309323	   .	   .	    0.0	...
9309324	   .	   .	    0.0	...
9309325	   .	   .	    0.0	...
9309326	   .	   .	    0.0	...
9309327	   .	   .	    0.0	...
9309328	   .	   .	    0.0	...
9309329	   .	   .	    0.0	...
9309330	   .	   .	    0.0	...
9309331	   .	   .	    0.0	...
9309332	   .	   .	    0.0	...
9309333	   .	   .	    0.0	...
9309334	   .	   .	    0.0	...
9309335	   .	   .	    0.0	...
9309336	   .	   .	    0.0	...
9309337	   .	   .	    0.0	...
9309338	   .	   .	    0.0	...
9309339	   .	   .	    0.0	...
9309340	   .	   .	    0.0	...
9309341	   .	   .	    0.0	...
9309342	   .	   .	    0.0	...
9309343	   .	   .	    0.0	...
9309344	   .	   .	    0.0	...
9309345	   .	   .	    0.0	...
9309346	   .	   .	    0.0	...
9309347	   .	   .	    0.0	...
9309348	   .	   .	    0.0	...
9309349	   .	   .	    0.0	...
9309350	   .	   .	    0.0	...
9309351	   .	   .	    0.0	...
9309352	   .	   .	    0.0	...
9309353	   .	   .	    0.0	...
9309354	   .	   .	    0.0	...
9309355	   .	   .	    0.0	...
9309356	   .	   .	    0.0	...
9309357	   .	   .	    0.0	...
9309358	   .	   .	    0.0	...
9309359	   .	   .	    0.0	...
9309360	   .	   .	    0.0	...
9309361	   .	   .	    0.0	...
9309362	   .	   .	    0.0	...
9309363	   .	   .	    0.0	...
9309364	   .	   .	    0.0	...
9309365	   .	   .	    0.0	...
9309366	   .	   .	    0.0	...
9309367	   .	   .	    0.0	...
9309368	   .	   .	    0.0	...
9309369	   .	   .	    0.0	...
9309370	   .	   .	    0.0	...
9309371	   .	   .	    0.0	...
9309372	   .	   .	    0.0	...
9309373	   .	   .	    0.0	...
9309374	   .	   .	    0.0	...
9309375	   .	   .	    0.0	...
9309376	   .	   .	    0.0	...
9309377	   .	   .	    0.0	...
9309378	   .	   .	    0.0	...
9309379	   .	   .	    0.0	...
9309380	   .	   .	    0.0	...
9309381	   .	   .	    0.0	...
9309382	   .	   .	    0.0	...
9309383	   .	   .	    0.0	...
9309384	   .	   .	    0.0	...
9309385	   .	   .	    0.0	...
9309386	   .	   .	    0.0	...
9309387	   .	   .	    0.0	...
9309388	   .	   .	    0.0	...
9309389	   .	   .	    0.0	...
9309390	   .	   .	    0.0	...
9309391	   .	   .	    0.0	...
9309392	   .	   .	    0.0	...
9309393	   .	   .	    0.0	...
9309394	   .	   .	    0.0	...
9309395	   .	   .	    0.0	...
9309396	   .	   .	    0.0	...
9309397	   .	   .	    0.0	...
9309398	   .	   .	    0.0	...
9309399	   .	   .	    0.0	...
9309400	   .	   .	    0.0	...
9309401	   .	   .	    0.0	...
9309402	   .	   .	    0.0	...
9309403	   .	   .	    0.0	...
9309404	   .	   .	    0.0	...
9309405	   .	   .	    0.0	...
9309406	   .	   .	    0.0	...
9309407	   .	   .	    0.0	...
9309408	   .	   .	    0.0	...
9309409	   .	   .	    0.0	...
9309410	   .	   .	    0.0	...
9309411	   .	   .	    0.0	...
9309412	   .	   .	    0.0	...
9309413	   .	   .	    0.0	...
9309414	   .	   .	    0.0	...
9309415	   .	   .	    0.0	...
9309416	   .	   .	    0.0	...
9309417	   .	   .	    0.0	...
9309418	   .	   .	    0.0	...
9309419	   .	   .	    0.0	...
9309420	   .	   .	    0.0	...
9309421	   .	   .	    0.0	...
9309422	   .	   .	    0.0	...
9309423	   .	   .	    0.0	...
9309424	   .	   .	    0.0	...
9309425	   .	   .	    0.0	...
9309426	   .	   .	    0.0	...
9309427	   .	   .	    0.0	...
9309428	   .	   .	    0.0	...
9309429	   .	   .	    0.0	...
9309430	   .	   .	    0.0	...
9309431	   .	   .	    0.0	...
9309432	   .	   .	    0.0	...
9309433	   .	   .	    0.0	...
9309434	   .	   .	    0.0	...
9309435	   .	   .	    0.0	...
9309436	   .	   .	    0.0	...
9309437	   .	   .	    0.0	...
9309438	   .	   .	    0.0	...
9309439	   .	   .	    0.0	...
9309440	   .	   .	    0.0	...
9309441	   .	   .	    0.0	...
9309442	   .	   .	    0.0	...
9309443	   .	   .	    0.0	...
9309444	   .	   .	    0.0	...
9309445	   .	   .	    0.0	...
9309446	   .	   .	    0.0	...
9309447	   .	   .	    0.0	...
9309448	   .	   .	    0.0	...
9309449	   .	   .	    0.0	...
9309450	   .	   .	    0.0	...
9309451	   .	   .	    0.0	...
9309452	   .	   .	    0.0	...
9309453	   .	   .	    0.0	...
9309454	   .	   .	    0.0	...
9309455	   .	   .	    0.0	...
9309456	   .	   .	    0.0	...
9309457	   .	   .	    0.0	...
9309458	   .	   .	    0.0	...
9309459	   .	   .	    0.0	...
9309460	   .	   .	    0.0	...
9309461	   .	   .	    0.0	...
9309462	   .	   .	    0.0	...
9309463	   .	   .	    0.0	...
9309464	   .	   .	    0.0	...
9309465	   .	   .	    0.0	...
9309466	   .	   .	    0.0	...
9309467	   .	   .	    0.0	...
9309468	   .	   .	    0.0	...
9309469	   .	   .	    0.0	...
9309470	   .	   .	    0.0	...
EBLINK R 9309304	9309470	167
9309471	  890.5	 1230.0	 1852.0	...
9309472	  890.5	 1230.0	 1852.0	...
9309473	  890.5	 1225.4	 1867.0	...
9309474	  890.5	 1217.5	 1897.0	...
9309475	  892.0	 1206.7	 1937.0	...
9309476	  893.4	 1197.6	 1973.0	...
9309477	  894.6	 1189.0	 2005.0	...
9309478	  894.2	 1179.9	 2040.0	...
9309479	  894.1	 1170.4	 2074.0	...
9309480	  894.3	 1161.5	 2103.0	...
9309481	  894.5	 1152.9	 2132.0	...
9309482	  894.3	 1145.5	 2157.0	...
9309483	  894.2	 1136.3	 2186.0	...
[truncated: 4,258,802 more chars]
