# Supplementary material for: With an eye on uncertainty: Modelling pupillary responses to environmental volatility
Source: PLoS Comput Biol. 2019 Jul 5;15(7):e1007126. doi: 10.1371/journal.pcbi.1007126 (PMC6636765; doi:10.1371/journal.pcbi.1007126)
Supplement: S9 Data — Zip file containing the pupillometry data for participant 9. (ZIP) [file pcbi.1007126.s009.zip › P9/trial8.asc]

** CONVERTED FROM C:\Users\tparr\Documents\PVR\P9_1412\trial8.edf using edfapi 3.1 Win32 Nov 24 2009 on Thu Dec 14 11:56:05 2017
** DATE: Thu Dec 14 12:29:14 2017
** TYPE: EDF_FILE BINARY EVENT SAMPLE TAGGED
** VERSION: EYELINK II 1
** SOURCE: EYELINK CL
** EYELINK II CL v4.48 Nov 25 2009
** CAMERA: EyeLink CL Version 1.4 Sensor=BHA
** SERIAL NUMBER: CL1-AAD42
** CAMERA_CONFIG: AAD42140.SCD
**

MSG	9139034 RECCFG CR 1000 2 0 R
MSG	9139034 ELCLCFG MTABLER
MSG	9139034 GAZE_COORDS 0.00 0.00 1599.00 1199.00
MSG	9139034 THRESHOLDS R 127 234
MSG	9139034 ELCL_PROC CENTROID (3)
MSG	9139034 ELCL_PCR_PARAM 5 3.0
START	9139035 	RIGHT	SAMPLES	EVENTS
PRESCALER	1
VPRESCALER	1
PUPIL	AREA
EVENTS	GAZE	RIGHT	RATE	1000.00	TRACKING	CR	FILTER	2
SAMPLES	GAZE	RIGHT	RATE	1000.00	TRACKING	CR	FILTER	2
MSG	9139035 !MODE RECORD CR 1000 2 0 R
9139035	  780.2	  593.8	 3917.0	...
INPUT	9139035	127
9139036	  779.9	  593.9	 3916.0	...
9139037	  779.9	  594.0	 3916.0	...
9139038	  779.9	  594.0	 3917.0	...
9139039	  779.8	  593.9	 3917.0	...
9139040	  779.7	  593.8	 3918.0	...
9139041	  779.7	  593.5	 3918.0	...
SFIX R   9139042
9139042	  779.9	  593.2	 3919.0	...
9139043	  780.1	  593.2	 3919.0	...
9139044	  780.3	  593.4	 3919.0	...
9139045	  780.4	  593.6	 3919.0	...
9139046	  780.6	  593.5	 3920.0	...
9139047	  781.1	  593.3	 3918.0	...
9139048	  781.5	  593.0	 3916.0	...
9139049	  781.7	  592.9	 3915.0	...
9139050	  781.7	  592.9	 3916.0	...
9139051	  781.3	  593.5	 3916.0	...
9139052	  781.0	  594.2	 3916.0	...
9139053	  780.6	  594.8	 3916.0	...
9139054	  780.5	  594.7	 3916.0	...
9139055	  780.6	  594.6	 3916.0	...
9139056	  780.8	  593.7	 3918.0	...
9139057	  781.1	  592.8	 3921.0	...
9139058	  781.3	  592.2	 3924.0	...
9139059	  781.2	  592.5	 3922.0	...
9139060	  781.2	  592.9	 3919.0	...
9139061	  781.3	  593.1	 3917.0	...
9139062	  781.4	  593.3	 3917.0	...
9139063	  781.4	  593.2	 3919.0	...
9139064	  781.3	  593.2	 3920.0	...
9139065	  781.2	  593.4	 3919.0	...
9139066	  781.4	  593.9	 3918.0	...
9139067	  781.5	  594.4	 3920.0	...
9139068	  781.6	  594.7	 3923.0	...
9139069	  781.5	  594.9	 3925.0	...
9139070	  781.5	  594.9	 3925.0	...
9139071	  781.8	  594.7	 3925.0	...
9139072	  782.1	  594.3	 3923.0	...
9139073	  782.1	  594.1	 3921.0	...
9139074	  781.9	  594.2	 3920.0	...
9139075	  781.7	  594.4	 3918.0	...
9139076	  781.8	  594.7	 3917.0	...
9139077	  781.6	  594.9	 3917.0	...
9139078	  781.3	  595.0	 3918.0	...
9139079	  781.1	  594.8	 3914.0	...
9139080	  781.3	  595.0	 3910.0	...
9139081	  781.5	  595.2	 3908.0	...
9139082	  781.6	  595.0	 3913.0	...
9139083	  782.1	  594.6	 3917.0	...
9139084	  782.6	  594.5	 3918.0	...
9139085	  783.1	  594.9	 3918.0	...
9139086	  783.2	  595.6	 3918.0	...
9139087	  782.8	  595.9	 3918.0	...
9139088	  782.2	  595.6	 3916.0	...
9139089	  781.8	  595.1	 3914.0	...
9139090	  781.6	  594.6	 3913.0	...
9139091	  781.6	  594.8	 3913.0	...
9139092	  781.7	  595.7	 3912.0	...
9139093	  781.8	  596.3	 3912.0	...
9139094	  781.8	  596.2	 3911.0	...
9139095	  781.9	  595.4	 3911.0	...
9139096	  782.0	  594.8	 3911.0	...
9139097	  782.2	  594.9	 3912.0	...
9139098	  782.3	  594.8	 3912.0	...
9139099	  782.4	  594.6	 3912.0	...
9139100	  782.4	  594.4	 3913.0	...
9139101	  782.5	  594.4	 3914.0	...
9139102	  782.6	  594.5	 3915.0	...
9139103	  782.8	  594.7	 3915.0	...
9139104	  783.0	  594.7	 3915.0	...
9139105	  782.7	  594.7	 3915.0	...
9139106	  782.3	  594.9	 3913.0	...
9139107	  781.9	  595.2	 3911.0	...
9139108	  781.9	  595.5	 3909.0	...
9139109	  782.3	  595.6	 3908.0	...
9139110	  782.4	  595.7	 3907.0	...
9139111	  782.3	  595.7	 3908.0	...
9139112	  782.0	  595.6	 3909.0	...
9139113	  782.2	  595.5	 3910.0	...
9139114	  782.5	  595.5	 3911.0	...
9139115	  783.0	  595.5	 3912.0	...
9139116	  783.3	  595.6	 3913.0	...
9139117	  783.2	  595.6	 3913.0	...
9139118	  783.1	  595.6	 3911.0	...
9139119	  782.9	  595.4	 3908.0	...
9139120	  782.9	  595.3	 3908.0	...
9139121	  782.9	  595.3	 3911.0	...
9139122	  782.7	  595.3	 3913.0	...
9139123	  782.4	  595.3	 3911.0	...
9139124	  782.2	  595.7	 3909.0	...
9139125	  782.1	  596.2	 3909.0	...
9139126	  782.0	  596.4	 3909.0	...
9139127	  781.9	  596.1	 3909.0	...
9139128	  781.9	  595.9	 3908.0	...
9139129	  782.4	  595.9	 3907.0	...
9139130	  782.9	  595.7	 3905.0	...
9139131	  783.3	  595.5	 3905.0	...
9139132	  783.3	  595.6	 3907.0	...
9139133	  783.4	  596.0	 3909.0	...
9139134	  783.4	  596.4	 3910.0	...
9139135	  783.5	  596.6	 3909.0	...
9139136	  783.7	  596.5	 3909.0	...
9139137	  783.8	  596.4	 3909.0	...
9139138	  783.7	  596.4	 3910.0	...
9139139	  783.5	  596.5	 3910.0	...
9139140	  783.4	  596.7	 3909.0	...
9139141	  783.6	  597.1	 3908.0	...
9139142	  783.7	  597.3	 3907.0	...
9139143	  783.8	  597.4	 3906.0	...
9139144	  783.9	  597.4	 3905.0	...
9139145	  784.0	  597.3	 3905.0	...
9139146	  784.0	  597.1	 3904.0	...
9139147	  783.9	  597.0	 3905.0	...
9139148	  784.0	  597.0	 3905.0	...
9139149	  784.0	  597.1	 3907.0	...
9139150	  784.2	  597.2	 3910.0	...
9139151	  784.3	  597.1	 3912.0	...
9139152	  784.1	  597.0	 3909.0	...
9139153	  783.9	  597.0	 3906.0	...
9139154	  784.1	  597.1	 3903.0	...
9139155	  784.5	  597.1	 3902.0	...
9139156	  784.8	  597.0	 3899.0	...
9139157	  784.6	  596.9	 3897.0	...
9139158	  784.5	  596.8	 3897.0	...
9139159	  784.6	  596.8	 3900.0	...
9139160	  784.6	  597.1	 3902.0	...
9139161	  784.4	  597.4	 3903.0	...
9139162	  784.0	  598.0	 3904.0	...
9139163	  783.6	  598.3	 3905.0	...
9139164	  784.0	  598.5	 3905.0	...
9139165	  784.6	  598.6	 3904.0	...
9139166	  784.8	  598.5	 3903.0	...
9139167	  784.4	  598.2	 3899.0	...
9139168	  784.0	  597.7	 3897.0	...
9139169	  783.7	  597.4	 3896.0	...
9139170	  783.3	  597.2	 3897.0	...
9139171	  783.5	  597.2	 3897.0	...
9139172	  784.1	  597.2	 3894.0	...
9139173	  784.6	  597.1	 3894.0	...
9139174	  784.7	  597.2	 3896.0	...
9139175	  784.4	  597.3	 3898.0	...
9139176	  784.1	  597.6	 3898.0	...
9139177	  783.8	  597.8	 3895.0	...
9139178	  784.2	  597.8	 3891.0	...
9139179	  784.6	  597.7	 3887.0	...
9139180	  784.9	  597.7	 3890.0	...
9139181	  784.6	  597.9	 3894.0	...
9139182	  784.4	  598.3	 3894.0	...
9139183	  784.1	  598.7	 3891.0	...
9139184	  784.0	  599.1	 3889.0	...
9139185	  783.7	  599.1	 3889.0	...
9139186	  783.5	  599.1	 3893.0	...
9139187	  783.4	  599.5	 3897.0	...
9139188	  783.4	  600.0	 3898.0	...
9139189	  783.5	  600.6	 3895.0	...
9139190	  783.7	  600.8	 3892.0	...
9139191	  783.9	  600.8	 3892.0	...
9139192	  783.9	  600.3	 3891.0	...
9139193	  783.8	  599.9	 3891.0	...
9139194	  783.7	  599.8	 3893.0	...
9139195	  783.7	  599.6	 3894.0	...
9139196	  783.7	  599.3	 3895.0	...
9139197	  783.7	  599.1	 3894.0	...
9139198	  783.7	  599.2	 3895.0	...
9139199	  783.7	  599.2	 3898.0	...
9139200	  783.6	  599.6	 3901.0	...
9139201	  783.6	  599.9	 3898.0	...
9139202	  783.6	  600.3	 3893.0	...
9139203	  783.6	  600.4	 3893.0	...
9139204	  783.7	  600.2	 3896.0	...
9139205	  783.7	  599.9	 3900.0	...
9139206	  783.7	  599.8	 3900.0	...
9139207	  783.7	  600.1	 3900.0	...
9139208	  783.7	  600.3	 3900.0	...
9139209	  783.8	  600.3	 3900.0	...
9139210	  783.9	  600.4	 3900.0	...
9139211	  784.0	  600.5	 3900.0	...
9139212	  784.1	  600.7	 3900.0	...
9139213	  784.1	  600.7	 3900.0	...
9139214	  783.6	  600.8	 3900.0	...
9139215	  783.0	  601.0	 3897.0	...
9139216	  782.9	  601.0	 3893.0	...
9139217	  783.2	  600.7	 3893.0	...
9139218	  783.4	  600.2	 3897.0	...
9139219	  783.1	  599.8	 3902.0	...
9139220	  782.8	  599.7	 3903.0	...
9139221	  782.6	  599.7	 3904.0	...
9139222	  782.4	  599.6	 3905.0	...
9139223	  782.5	  599.7	 3907.0	...
9139224	  782.5	  599.8	 3910.0	...
9139225	  782.7	  599.9	 3912.0	...
9139226	  782.9	  600.2	 3911.0	...
9139227	  783.1	  600.8	 3909.0	...
9139228	  783.2	  601.3	 3907.0	...
9139229	  783.1	  601.5	 3909.0	...
9139230	  783.2	  601.3	 3911.0	...
9139231	  783.2	  601.1	 3912.0	...
9139232	  782.8	  601.1	 3912.0	...
9139233	  782.4	  601.2	 3912.0	...
9139234	  782.1	  601.2	 3912.0	...
9139235	  782.3	  601.2	 3911.0	...
9139236	  782.3	  600.7	 3911.0	...
9139237	  782.1	  600.3	 3911.0	...
9139238	  782.1	  599.9	 3911.0	...
9139239	  782.4	  600.1	 3911.0	...
9139240	  782.8	  600.3	 3911.0	...
9139241	  783.0	  600.4	 3912.0	...
9139242	  782.9	  600.3	 3912.0	...
9139243	  782.9	  600.1	 3912.0	...
9139244	  782.9	  600.0	 3912.0	...
9139245	  782.6	  600.2	 3913.0	...
9139246	  782.3	  600.4	 3914.0	...
9139247	  782.1	  600.6	 3912.0	...
9139248	  782.3	  600.8	 3910.0	...
9139249	  782.5	  600.9	 3911.0	...
9139250	  782.6	  600.9	 3915.0	...
9139251	  782.6	  600.6	 3915.0	...
9139252	  782.6	  600.4	 3913.0	...
9139253	  782.7	  600.6	 3912.0	...
9139254	  783.0	  600.9	 3914.0	...
9139255	  783.2	  601.3	 3916.0	...
9139256	  783.2	  601.4	 3915.0	...
9139257	  783.1	  601.5	 3914.0	...
9139258	  783.0	  601.8	 3914.0	...
9139259	  782.9	  602.0	 3914.0	...
9139260	  782.8	  601.7	 3915.0	...
9139261	  782.7	  601.2	 3915.0	...
9139262	  782.7	  601.1	 3915.0	...
9139263	  782.6	  601.5	 3916.0	...
9139264	  782.6	  601.6	 3917.0	...
9139265	  782.7	  600.8	 3920.0	...
9139266	  782.5	  600.1	 3921.0	...
9139267	  782.2	  599.9	 3923.0	...
9139268	  782.3	  600.1	 3924.0	...
9139269	  782.8	  600.3	 3925.0	...
9139270	  783.2	  600.3	 3924.0	...
9139271	  783.0	  600.2	 3923.0	...
9139272	  782.9	  600.4	 3922.0	...
9139273	  782.7	  600.3	 3921.0	...
9139274	  782.7	  600.3	 3921.0	...
9139275	  782.9	  600.0	 3922.0	...
9139276	  783.1	  599.9	 3923.0	...
9139277	  783.2	  599.7	 3924.0	...
9139278	  783.3	  599.6	 3924.0	...
9139279	  783.4	  599.9	 3924.0	...
9139280	  783.3	  600.3	 3923.0	...
9139281	  782.9	  600.6	 3921.0	...
9139282	  782.6	  600.6	 3919.0	...
9139283	  782.6	  600.5	 3917.0	...
9139284	  782.8	  600.5	 3919.0	...
9139285	  783.0	  600.3	 3923.0	...
9139286	  783.1	  600.2	 3924.0	...
9139287	  783.0	  600.2	 3922.0	...
9139288	  782.8	  599.8	 3920.0	...
9139289	  782.5	  599.4	 3919.0	...
9139290	  782.2	  598.7	 3920.0	...
9139291	  781.9	  598.6	 3921.0	...
9139292	  782.3	  598.0	 3922.0	...
9139293	  782.8	  597.6	 3922.0	...
9139294	  783.2	  597.1	 3923.0	...
9139295	  783.0	  597.0	 3925.0	...
9139296	  782.9	  597.3	 3927.0	...
9139297	  782.8	  597.8	 3928.0	...
9139298	  783.0	  598.2	 3929.0	...
9139299	  783.1	  598.0	 3930.0	...
9139300	  782.8	  597.9	 3931.0	...
9139301	  782.3	  598.0	 3931.0	...
9139302	  781.7	  598.3	 3932.0	...
9139303	  781.6	  598.6	 3933.0	...
9139304	  781.7	  598.6	 3934.0	...
9139305	  782.0	  599.0	 3935.0	...
9139306	  782.4	  599.3	 3934.0	...
9139307	  782.4	  599.2	 3932.0	...
9139308	  782.2	  598.8	 3932.0	...
9139309	  782.0	  598.3	 3932.0	...
9139310	  782.0	  598.3	 3932.0	...
9139311	  782.0	  598.8	 3931.0	...
9139312	  782.1	  599.4	 3931.0	...
9139313	  782.2	  599.9	 3930.0	...
9139314	  782.4	  600.0	 3930.0	...
9139315	  782.5	  599.7	 3930.0	...
9139316	  782.6	  599.6	 3932.0	...
9139317	  782.7	  599.4	 3934.0	...
9139318	  782.7	  599.4	 3935.0	...
9139319	  782.5	  599.4	 3934.0	...
9139320	  782.4	  599.3	 3933.0	...
9139321	  782.3	  599.3	 3934.0	...
9139322	  782.3	  599.3	 3934.0	...
9139323	  782.4	  599.5	 3934.0	...
9139324	  782.4	  599.8	 3934.0	...
9139325	  782.6	  600.0	 3937.0	...
9139326	  782.7	  600.0	 3939.0	...
9139327	  782.5	  600.1	 3941.0	...
9139328	  782.1	  600.1	 3941.0	...
9139329	  782.0	  600.0	 3942.0	...
9139330	  782.4	  599.9	 3941.0	...
9139331	  782.8	  600.0	 3941.0	...
9139332	  782.9	  600.2	 3942.0	...
9139333	  782.8	  600.1	 3944.0	...
9139334	  782.7	  599.8	 3944.0	...
9139335	  782.6	  599.5	 3940.0	...
9139336	  782.5	  599.0	 3938.0	...
9139337	  782.4	  598.8	 3938.0	...
9139338	  782.4	  598.9	 3938.0	...
9139339	  782.6	  598.8	 3939.0	...
9139340	  782.9	  598.7	 3938.0	...
9139341	  783.1	  598.3	 3937.0	...
9139342	  783.2	  598.3	 3936.0	...
9139343	  782.7	  598.5	 3935.0	...
9139344	  782.3	  598.9	 3938.0	...
9139345	  781.9	  599.2	 3940.0	...
9139346	  781.9	  599.2	 3942.0	...
9139347	  782.0	  598.9	 3942.0	...
9139348	  782.6	  598.5	 3943.0	...
9139349	  783.3	  598.6	 3944.0	...
9139350	  783.8	  599.1	 3944.0	...
9139351	  783.6	  599.9	 3945.0	...
9139352	  783.3	  600.2	 3945.0	...
9139353	  783.4	  600.4	 3945.0	...
9139354	  784.1	  600.2	 3944.0	...
9139355	  784.8	  600.2	 3943.0	...
9139356	  784.6	  600.4	 3946.0	...
9139357	  784.1	  600.7	 3951.0	...
9139358	  783.5	  600.7	 3957.0	...
9139359	  783.5	  600.4	 3959.0	...
9139360	  783.5	  600.2	 3961.0	...
9139361	  783.8	  599.3	 3960.0	...
9139362	  784.2	  598.6	 3958.0	...
9139363	  784.5	  597.8	 3956.0	...
9139364	  784.3	  597.6	 3956.0	...
9139365	  784.0	  598.3	 3957.0	...
9139366	  783.7	  599.1	 3957.0	...
9139367	  783.7	  599.8	 3958.0	...
9139368	  783.9	  599.6	 3958.0	...
9139369	  784.6	  599.4	 3959.0	...
9139370	  785.1	  599.2	 3958.0	...
9139371	  785.6	  599.0	 3957.0	...
9139372	  785.6	  598.8	 3957.0	...
9139373	  785.5	  598.8	 3957.0	...
9139374	  785.5	  598.8	 3956.0	...
9139375	  785.5	  598.6	 3958.0	...
9139376	  784.9	  598.5	 3960.0	...
9139377	  784.3	  598.6	 3962.0	...
9139378	  783.7	  598.8	 3962.0	...
9139379	  783.9	  598.9	 3963.0	...
9139380	  783.9	  598.9	 3964.0	...
9139381	  784.0	  598.8	 3966.0	...
9139382	  784.0	  598.6	 3968.0	...
9139383	  783.9	  598.5	 3968.0	...
9139384	  783.8	  598.8	 3968.0	...
9139385	  783.7	  599.4	 3967.0	...
9139386	  783.6	  600.0	 3965.0	...
9139387	  783.6	  600.3	 3962.0	...
9139388	  783.6	  599.8	 3963.0	...
9139389	  784.0	  599.1	 3966.0	...
9139390	  784.4	  598.6	 3967.0	...
9139391	  784.8	  598.7	 3967.0	...
9139392	  784.8	  598.7	 3966.0	...
9139393	  784.8	  598.6	 3966.0	...
9139394	  784.8	  598.4	 3965.0	...
9139395	  784.7	  598.7	 3965.0	...
9139396	  784.7	  598.9	 3965.0	...
9139397	  784.6	  598.9	 3965.0	...
9139398	  784.5	  598.6	 3968.0	...
9139399	  784.4	  598.4	 3970.0	...
9139400	  784.9	  598.0	 3972.0	...
9139401	  785.5	  597.6	 3970.0	...
9139402	  785.8	  597.4	 3969.0	...
9139403	  785.5	  598.0	 3969.0	...
9139404	  785.3	  598.5	 3970.0	...
9139405	  785.2	  598.5	 3971.0	...
9139406	  785.0	  598.1	 3971.0	...
9139407	  784.7	  597.6	 3971.0	...
9139408	  784.6	  597.4	 3974.0	...
9139409	  784.5	  597.2	 3977.0	...
9139410	  784.4	  597.4	 3979.0	...
9139411	  784.4	  597.8	 3979.0	...
9139412	  784.8	  598.0	 3979.0	...
9139413	  785.2	  598.1	 3979.0	...
9139414	  785.6	  597.9	 3979.0	...
9139415	  785.3	  598.0	 3979.0	...
9139416	  785.1	  598.0	 3979.0	...
9139417	  785.0	  597.8	 3980.0	...
9139418	  785.0	  597.6	 3980.0	...
9139419	  785.0	  597.2	 3980.0	...
9139420	  785.0	  597.1	 3979.0	...
9139421	  785.0	  596.9	 3976.0	...
9139422	  784.8	  596.9	 3975.0	...
9139423	  784.7	  597.0	 3974.0	...
9139424	  784.7	  597.2	 3977.0	...
9139425	  784.7	  597.2	 3978.0	...
9139426	  784.6	  597.2	 3982.0	...
9139427	  785.4	  597.3	 3984.0	...
9139428	  786.2	  597.3	 3981.0	...
9139429	  786.4	  597.4	 3976.0	...
9139430	  785.8	  597.3	 3975.0	...
9139431	  785.4	  597.3	 3979.0	...
9139432	  785.7	  597.7	 3982.0	...
9139433	  785.8	  598.3	 3980.0	...
9139434	  785.7	  598.8	 3978.0	...
9139435	  785.6	  598.8	 3978.0	...
9139436	  785.7	  598.6	 3977.0	...
9139437	  785.5	  598.2	 3977.0	...
9139438	  785.4	  597.6	 3977.0	...
9139439	  785.3	  597.2	 3977.0	...
9139440	  785.2	  597.4	 3978.0	...
9139441	  785.4	  597.8	 3976.0	...
9139442	  785.5	  598.2	 3972.0	...
9139443	  785.6	  598.1	 3967.0	...
9139444	  785.6	  597.9	 3965.0	...
9139445	  785.6	  597.7	 3966.0	...
9139446	  785.5	  597.4	 3967.0	...
9139447	  785.5	  597.7	 3967.0	...
9139448	  785.6	  598.0	 3970.0	...
9139449	  785.2	  597.6	 3973.0	...
9139450	  784.8	  596.8	 3975.0	...
9139451	  784.2	  596.1	 3976.0	...
9139452	  784.0	  595.9	 3979.0	...
9139453	  784.5	  595.7	 3980.0	...
9139454	  785.2	  595.6	 3980.0	...
9139455	  785.8	  595.7	 3979.0	...
9139456	  785.4	  595.9	 3979.0	...
9139457	  784.9	  596.0	 3980.0	...
9139458	  784.8	  596.7	 3981.0	...
9139459	  784.9	  597.4	 3981.0	...
9139460	  785.0	  597.3	 3981.0	...
9139461	  785.1	  596.6	 3980.0	...
9139462	  785.4	  596.5	 3979.0	...
9139463	  785.7	  597.0	 3979.0	...
9139464	  785.7	  597.3	 3980.0	...
9139465	  785.7	  597.0	 3980.0	...
9139466	  785.4	  596.4	 3981.0	...
9139467	  785.0	  596.2	 3982.0	...
9139468	  784.6	  595.9	 3986.0	...
9139469	  784.5	  595.7	 3989.0	...
9139470	  784.7	  595.3	 3988.0	...
9139471	  785.1	  596.0	 3984.0	...
9139472	  785.5	  596.7	 3980.0	...
9139473	  785.4	  597.4	 3979.0	...
9139474	  785.1	  597.3	 3979.0	...
9139475	  784.9	  597.4	 3979.0	...
9139476	  785.0	  597.4	 3977.0	...
9139477	  785.1	  597.2	 3974.0	...
9139478	  785.1	  596.9	 3972.0	...
9139479	  785.1	  596.7	 3969.0	...
9139480	  785.1	  596.9	 3968.0	...
9139481	  785.2	  596.9	 3967.0	...
9139482	  785.2	  596.6	 3968.0	...
9139483	  785.1	  596.3	 3968.0	...
9139484	  784.8	  596.1	 3969.0	...
9139485	  784.6	  596.3	 3970.0	...
9139486	  784.8	  596.8	 3970.0	...
9139487	  785.4	  597.2	 3970.0	...
9139488	  785.9	  597.5	 3969.0	...
9139489	  786.1	  597.4	 3969.0	...
9139490	  786.1	  597.4	 3970.0	...
9139491	  786.2	  597.4	 3970.0	...
9139492	  786.3	  597.4	 3971.0	...
9139493	  786.4	  597.3	 3971.0	...
9139494	  786.4	  597.2	 3972.0	...
9139495	  786.5	  597.0	 3973.0	...
9139496	  786.5	  597.3	 3970.0	...
9139497	  786.5	  597.6	 3968.0	...
9139498	  786.5	  598.0	 3966.0	...
9139499	  786.5	  598.0	 3967.0	...
9139500	  786.2	  598.1	 3969.0	...
9139501	  785.8	  598.1	 3970.0	...
9139502	  785.3	  598.2	 3971.0	...
9139503	  785.6	  598.3	 3971.0	...
9139504	  785.8	  598.3	 3970.0	...
9139505	  786.0	  598.2	 3970.0	...
9139506	  786.3	  598.0	 3970.0	...
9139507	  786.6	  597.7	 3969.0	...
9139508	  787.2	  597.5	 3969.0	...
9139509	  787.6	  597.1	 3969.0	...
9139510	  787.4	  596.7	 3968.0	...
9139511	  787.0	  597.0	 3967.0	...
9139512	  786.5	  597.6	 3967.0	...
9139513	  786.4	  598.3	 3967.0	...
9139514	  786.2	  598.2	 3968.0	...
9139515	  786.2	  598.0	 3967.0	...
9139516	  785.8	  597.6	 3964.0	...
9139517	  785.4	  597.4	 3961.0	...
9139518	  785.4	  597.4	 3958.0	...
9139519	  785.7	  597.8	 3957.0	...
9139520	  786.0	  598.2	 3957.0	...
9139521	  786.0	  598.4	 3957.0	...
9139522	  786.0	  598.4	 3956.0	...
9139523	  786.1	  598.5	 3954.0	...
9139524	  786.5	  598.5	 3954.0	...
9139525	  786.9	  598.4	 3954.0	...
9139526	  787.2	  598.2	 3954.0	...
9139527	  787.1	  598.0	 3956.0	...
9139528	  787.0	  598.0	 3957.0	...
9139529	  787.0	  598.0	 3958.0	...
9139530	  787.1	  598.1	 3956.0	...
9139531	  787.4	  598.2	 3952.0	...
9139532	  787.6	  598.3	 3949.0	...
9139533	  787.3	  598.6	 3953.0	...
9139534	  786.9	  598.9	 3956.0	...
9139535	  786.5	  599.3	 3961.0	...
9139536	  786.6	  599.1	 3963.0	...
9139537	  786.6	  599.0	 3962.0	...
9139538	  786.6	  598.9	 3958.0	...
9139539	  786.6	  598.9	 3953.0	...
9139540	  786.6	  598.8	 3949.0	...
9139541	  786.5	  598.7	 3943.0	...
9139542	  786.4	  598.5	 3940.0	...
9139543	  786.4	  598.5	 3937.0	...
9139544	  786.4	  598.6	 3938.0	...
9139545	  786.4	  598.7	 3941.0	...
9139546	  786.4	  598.7	 3944.0	...
9139547	  786.3	  598.5	 3946.0	...
9139548	  786.3	  598.4	 3947.0	...
9139549	  786.4	  598.9	 3949.0	...
9139550	  786.6	  599.7	 3950.0	...
9139551	  786.8	  600.5	 3950.0	...
9139552	  786.8	  600.3	 3950.0	...
9139553	  786.9	  600.1	 3950.0	...
9139554	  787.0	  600.0	 3953.0	...
9139555	  786.8	  599.5	 3955.0	...
9139556	  786.4	  598.9	 3957.0	...
9139557	  785.9	  598.3	 3958.0	...
9139558	  785.7	  598.3	 3956.0	...
9139559	  785.5	  598.1	 3954.0	...
9139560	  785.4	  598.0	 3951.0	...
9139561	  785.3	  598.6	 3951.0	...
9139562	  785.3	  599.3	 3949.0	...
9139563	  785.1	  600.1	 3949.0	...
9139564	  785.0	  600.1	 3948.0	...
9139565	  784.8	  599.9	 3949.0	...
9139566	  784.7	  599.7	 3949.0	...
9139567	  784.6	  599.3	 3948.0	...
9139568	  785.0	  599.0	 3946.0	...
9139569	  785.6	  599.4	 3943.0	...
9139570	  785.9	  600.1	 3942.0	...
9139571	  785.9	  600.7	 3940.0	...
9139572	  785.8	  600.5	 3939.0	...
9139573	  785.7	  600.3	 3937.0	...
9139574	  785.4	  600.5	 3936.0	...
9139575	  785.0	  600.4	 3935.0	...
9139576	  785.0	  600.2	 3937.0	...
9139577	  785.1	  599.9	 3938.0	...
9139578	  785.1	  599.9	 3939.0	...
9139579	  785.4	  599.9	 3938.0	...
9139580	  785.6	  600.0	 3934.0	...
9139581	  785.8	  600.2	 3929.0	...
9139582	  785.8	  600.2	 3926.0	...
9139583	  785.6	  600.2	 3927.0	...
9139584	  785.3	  600.2	 3929.0	...
9139585	  784.9	  600.3	 3929.0	...
9139586	  784.7	  600.3	 3929.0	...
9139587	  784.5	  600.4	 3930.0	...
9139588	  784.5	  600.6	 3931.0	...
9139589	  784.4	  600.8	 3929.0	...
9139590	  784.3	  601.0	 3926.0	...
9139591	  784.7	  600.8	 3923.0	...
9139592	  785.3	  600.6	 3924.0	...
9139593	  785.8	  600.6	 3925.0	...
9139594	  785.8	  601.0	 3926.0	...
9139595	  785.9	  601.3	 3927.0	...
9139596	  786.1	  601.5	 3929.0	...
9139597	  786.4	  601.6	 3930.0	...
9139598	  786.6	  601.7	 3929.0	...
9139599	  786.6	  601.7	 3929.0	...
9139600	  786.6	  601.7	 3930.0	...
9139601	  786.3	  601.8	 3929.0	...
9139602	  786.1	  601.7	 3926.0	...
9139603	  785.8	  601.3	 3923.0	...
9139604	  785.7	  600.9	 3921.0	...
9139605	  785.5	  600.7	 3921.0	...
9139606	  785.4	  600.7	 3922.0	...
9139607	  785.4	  600.5	 3924.0	...
9139608	  785.3	  600.5	 3925.0	...
9139609	  785.5	  600.4	 3925.0	...
9139610	  785.8	  600.3	 3925.0	...
9139611	  786.0	  600.2	 3925.0	...
9139612	  786.2	  600.1	 3925.0	...
9139613	  786.3	  600.2	 3925.0	...
9139614	  786.3	  600.2	 3924.0	...
9139615	  786.0	  600.3	 3923.0	...
9139616	  785.6	  600.3	 3922.0	...
9139617	  785.3	  601.0	 3921.0	...
9139618	  785.4	  601.5	 3921.0	...
9139619	  785.4	  602.0	 3916.0	...
9139620	  785.9	  601.8	 3912.0	...
9139621	  786.3	  601.7	 3908.0	...
9139622	  786.7	  601.6	 3911.0	...
9139623	  786.6	  601.5	 3913.0	...
9139624	  786.6	  601.7	 3914.0	...
9139625	  786.3	  601.9	 3913.0	...
9139626	  785.9	  602.1	 3911.0	...
9139627	  785.7	  602.0	 3909.0	...
9139628	  785.9	  601.8	 3908.0	...
9139629	  786.1	  601.7	 3908.0	...
9139630	  785.9	  601.5	 3907.0	...
9139631	  785.6	  601.4	 3906.0	...
9139632	  785.3	  601.2	 3905.0	...
9139633	  785.7	  600.9	 3905.0	...
9139634	  786.2	  600.7	 3905.0	...
9139635	  786.5	  600.9	 3903.0	...
9139636	  786.2	  601.4	 3902.0	...
9139637	  785.7	  601.9	 3901.0	...
9139638	  785.6	  602.0	 3902.0	...
9139639	  785.6	  601.9	 3905.0	...
9139640	  785.7	  601.7	 3907.0	...
9139641	  785.9	  601.2	 3909.0	...
9139642	  786.0	  600.9	 3907.0	...
9139643	  786.1	  600.7	 3904.0	...
9139644	  786.0	  601.0	 3902.0	...
9139645	  785.9	  601.9	 3900.0	...
9139646	  786.0	  602.5	 3899.0	...
9139647	  786.2	  603.0	 3898.0	...
9139648	  786.4	  603.0	 3897.0	...
9139649	  786.2	  603.1	 3898.0	...
9139650	  786.0	  603.2	 3899.0	...
9139651	  785.8	  603.2	 3900.0	...
9139652	  785.8	  603.0	 3901.0	...
9139653	  785.7	  602.6	 3899.0	...
9139654	  785.7	  602.2	 3896.0	...
9139655	  785.6	  602.0	 3895.0	...
9139656	  785.6	  602.0	 3896.0	...
9139657	  785.6	  602.0	 3897.0	...
9139658	  785.5	  602.0	 3897.0	...
9139659	  785.5	  601.9	 3897.0	...
9139660	  785.6	  601.7	 3897.0	...
9139661	  785.7	  601.6	 3898.0	...
9139662	  785.8	  601.6	 3900.0	...
9139663	  785.7	  601.7	 3900.0	...
9139664	  785.7	  601.8	 3901.0	...
9139665	  785.7	  601.9	 3901.0	...
9139666	  785.7	  601.9	 3900.0	...
9139667	  785.8	  602.1	 3900.0	...
9139668	  785.9	  602.5	 3899.0	...
9139669	  786.0	  602.9	 3898.0	...
9139670	  786.3	  603.0	 3898.0	...
9139671	  786.7	  603.0	 3898.0	...
9139672	  787.0	  602.9	 3892.0	...
9139673	  787.0	  602.8	 3886.0	...
9139674	  786.7	  602.9	 3883.0	...
9139675	  786.6	  602.8	 3887.0	...
9139676	  786.6	  602.6	 3890.0	...
9139677	  786.8	  602.4	 3889.0	...
9139678	  786.4	  602.5	 3888.0	...
9139679	  785.9	  602.7	 3887.0	...
9139680	  786.0	  602.8	 3886.0	...
9139681	  786.4	  602.5	 3884.0	...
9139682	  786.5	  602.3	 3883.0	...
9139683	  786.1	  602.4	 3882.0	...
9139684	  785.7	  602.8	 3881.0	...
9139685	  785.7	  603.1	 3880.0	...
9139686	  785.7	  603.0	 3883.0	...
9139687	  785.5	  603.0	 3886.0	...
9139688	  785.4	  603.0	 3890.0	...
9139689	  785.2	  603.0	 3891.0	...
9139690	  785.2	  603.3	 3892.0	...
9139691	  785.3	  603.5	 3893.0	...
9139692	  785.6	  603.7	 3889.0	...
9139693	  786.2	  603.5	 3885.0	...
9139694	  786.7	  603.5	 3881.0	...
9139695	  786.9	  603.4	 3879.0	...
9139696	  786.8	  603.3	 3877.0	...
9139697	  786.8	  603.1	 3874.0	...
9139698	  786.6	  602.9	 3874.0	...
9139699	  786.4	  602.9	 3875.0	...
9139700	  786.4	  602.8	 3876.0	...
9139701	  786.7	  602.7	 3877.0	...
9139702	  786.9	  602.5	 3876.0	...
9139703	  786.8	  602.4	 3878.0	...
9139704	  786.5	  602.4	 3881.0	...
9139705	  786.0	  602.4	 3884.0	...
9139706	  785.6	  602.5	 3887.0	...
9139707	  785.4	  602.5	 3890.0	...
9139708	  785.7	  602.7	 3892.0	...
9139709	  786.1	  602.8	 3891.0	...
9139710	  786.6	  602.9	 3885.0	...
9139711	  786.7	  602.8	 3879.0	...
9139712	  786.3	  602.7	 3878.0	...
9139713	  785.9	  602.5	 3882.0	...
9139714	  785.5	  602.3	 3886.0	...
9139715	  785.6	  602.7	 3885.0	...
9139716	  785.7	  603.2	 3884.0	...
9139717	  785.9	  603.9	 3884.0	...
9139718	  786.1	  604.1	 3882.0	...
9139719	  786.2	  604.2	 3881.0	...
9139720	  786.3	  604.0	 3879.0	...
9139721	  785.9	  603.8	 3878.0	...
9139722	  785.5	  603.9	 3879.0	...
9139723	  785.1	  604.0	 3882.0	...
9139724	  785.0	  603.4	 3883.0	...
9139725	  785.0	  602.5	 3883.0	...
9139726	  785.5	  601.7	 3882.0	...
9139727	  786.2	  601.9	 3882.0	...
9139728	  786.8	  602.1	 3882.0	...
9139729	  786.8	  601.8	 3883.0	...
9139730	  786.0	  601.5	 3885.0	...
9139731	  785.3	  601.6	 3887.0	...
9139732	  784.8	  602.6	 3884.0	...
9139733	  785.3	  603.5	 3880.0	...
9139734	  785.7	  603.6	 3876.0	...
9139735	  785.8	  603.0	 3876.0	...
9139736	  785.7	  602.4	 3877.0	...
9139737	  786.7	  602.4	 3877.0	...
9139738	  787.7	  602.4	 3874.0	...
9139739	  788.7	  602.1	 3872.0	...
EFIX R   9139042	9139739	698	  784.4	  598.9	   3928
SSACC R  9139740
9139740	  789.4	  601.5	 3871.0	...
9139741	  791.3	  601.0	 3874.0	...
9139742	  793.5	  601.0	 3875.0	...
9139743	  796.3	  601.1	 3877.0	...
9139744	  799.3	  601.0	 3876.0	...
9139745	  802.5	  600.6	 3875.0	...
9139746	  804.9	  600.3	 3875.0	...
ESACC R  9139740	9139746	7	  789.4	  601.5	  804.9	  600.3	   0.33	     49
SFIX R   9139747
9139747	  806.9	  599.7	 3874.0	...
9139748	  808.6	  599.2	 3870.0	...
9139749	  809.6	  598.8	 3866.0	...
9139750	  809.1	  598.9	 3863.0	...
9139751	  808.3	  599.2	 3863.0	...
9139752	  807.6	  600.5	 3864.0	...
9139753	  807.1	  601.7	 3862.0	...
9139754	  805.9	  602.6	 3861.0	...
9139755	  804.5	  602.6	 3862.0	...
9139756	  803.4	  603.2	 3864.0	...
9139757	  802.4	  604.1	 3866.0	...
9139758	  801.5	  604.9	 3866.0	...
9139759	  800.7	  605.1	 3866.0	...
9139760	  800.5	  604.4	 3867.0	...
9139761	  800.4	  603.2	 3869.0	...
9139762	  800.3	  602.2	 3872.0	...
9139763	  800.6	  601.8	 3868.0	...
9139764	  800.9	  601.6	 3864.0	...
9139765	  801.1	  601.3	 3861.0	...
9139766	  800.9	  601.1	 3862.0	...
9139767	  800.7	  601.1	 3862.0	...
9139768	  800.5	  601.1	 3860.0	...
9139769	  800.4	  601.2	 3858.0	...
9139770	  800.4	  601.2	 3859.0	...
9139771	  800.3	  601.1	 3860.0	...
9139772	  800.1	  601.1	 3862.0	...
9139773	  800.0	  601.3	 3863.0	...
9139774	  800.0	  601.5	 3864.0	...
9139775	  800.0	  601.7	 3865.0	...
9139776	  800.1	  601.8	 3865.0	...
9139777	  800.4	  601.8	 3863.0	...
9139778	  800.6	  601.7	 3862.0	...
9139779	  800.7	  601.5	 3862.0	...
9139780	  800.5	  601.4	 3861.0	...
9139781	  800.5	  601.5	 3861.0	...
9139782	  800.6	  601.8	 3861.0	...
9139783	  800.8	  602.0	 3860.0	...
9139784	  800.9	  601.9	 3859.0	...
9139785	  801.2	  601.5	 3858.0	...
9139786	  801.4	  601.4	 3858.0	...
9139787	  801.3	  601.7	 3858.0	...
9139788	  801.1	  602.3	 3858.0	...
9139789	  800.9	  602.7	 3858.0	...
9139790	  800.9	  603.2	 3857.0	...
9139791	  800.9	  603.4	 3857.0	...
9139792	  800.9	  603.5	 3857.0	...
9139793	  800.9	  603.4	 3857.0	...
9139794	  800.8	  603.4	 3858.0	...
9139795	  800.7	  603.6	 3858.0	...
9139796	  800.7	  603.7	 3856.0	...
9139797	  800.8	  603.6	 3855.0	...
9139798	  800.9	  603.4	 3854.0	...
9139799	  800.7	  603.3	 3855.0	...
9139800	  800.5	  603.4	 3854.0	...
9139801	  800.4	  603.4	 3857.0	...
9139802	  800.6	  603.4	 3861.0	...
9139803	  801.1	  603.4	 3857.0	...
9139804	  801.4	  603.5	 3850.0	...
9139805	  801.7	  603.4	 3843.0	...
9139806	  801.8	  603.6	 3845.0	...
9139807	  802.0	  603.9	 3850.0	...
9139808	  802.1	  604.1	 3855.0	...
9139809	  802.3	  604.2	 3854.0	...
9139810	  802.4	  603.7	 3851.0	...
9139811	  802.3	  603.1	 3849.0	...
9139812	  802.3	  603.0	 3851.0	...
9139813	  802.2	  603.4	 3853.0	...
9139814	  802.2	  604.1	 3853.0	...
9139815	  802.0	  604.5	 3854.0	...
9139816	  801.7	  604.1	 3856.0	...
9139817	  801.8	  603.4	 3859.0	...
9139818	  802.1	  603.1	 3861.0	...
9139819	  802.5	  603.7	 3858.0	...
9139820	  803.0	  604.2	 3856.0	...
9139821	  803.4	  603.7	 3851.0	...
9139822	  803.8	  603.2	 3849.0	...
9139823	  803.3	  602.9	 3846.0	...
9139824	  802.8	  603.3	 3845.0	...
9139825	  802.5	  603.6	 3844.0	...
9139826	  802.7	  603.5	 3844.0	...
9139827	  802.8	  603.3	 3848.0	...
9139828	  802.8	  603.1	 3852.0	...
9139829	  802.8	  603.0	 3856.0	...
9139830	  802.9	  603.1	 3856.0	...
9139831	  803.0	  603.3	 3856.0	...
9139832	  803.1	  603.4	 3854.0	...
9139833	  803.2	  603.4	 3853.0	...
9139834	  803.2	  603.4	 3851.0	...
9139835	  803.1	  603.3	 3850.0	...
9139836	  802.7	  603.3	 3848.0	...
9139837	  802.4	  603.4	 3846.0	...
9139838	  802.2	  603.6	 3845.0	...
9139839	  802.2	  603.8	 3847.0	...
9139840	  802.4	  603.8	 3849.0	...
9139841	  802.6	  603.6	 3851.0	...
9139842	  802.6	  603.5	 3851.0	...
9139843	  802.5	  603.6	 3850.0	...
9139844	  802.3	  603.7	 3849.0	...
9139845	  802.1	  604.1	 3852.0	...
9139846	  801.9	  604.5	 3854.0	...
9139847	  801.6	  604.9	 3857.0	...
9139848	  801.4	  604.6	 3856.0	...
9139849	  801.6	  604.0	 3856.0	...
9139850	  802.2	  603.3	 3856.0	...
9139851	  802.8	  602.9	 3856.0	...
9139852	  803.3	  602.6	 3856.0	...
9139853	  803.3	  602.9	 3855.0	...
9139854	  803.2	  603.4	 3854.0	...
9139855	  803.2	  604.2	 3852.0	...
9139856	  803.0	  604.3	 3851.0	...
9139857	  802.9	  604.4	 3851.0	...
9139858	  802.8	  604.4	 3853.0	...
9139859	  802.6	  604.4	 3856.0	...
9139860	  802.5	  604.5	 3861.0	...
9139861	  802.6	  604.5	 3863.0	...
9139862	  802.6	  604.8	 3864.0	...
9139863	  802.5	  605.0	 3863.0	...
9139864	  802.2	  604.6	 3863.0	...
9139865	  802.0	  603.9	 3863.0	...
9139866	  802.1	  603.8	 3861.0	...
9139867	  802.2	  604.4	 3860.0	...
9139868	  802.4	  605.1	 3858.0	...
9139869	  802.4	  605.3	 3857.0	...
9139870	  802.4	  604.9	 3856.0	...
9139871	  802.2	  604.5	 3856.0	...
9139872	  801.9	  604.1	 3858.0	...
9139873	  801.9	  604.1	 3859.0	...
9139874	  802.3	  604.1	 3858.0	...
9139875	  802.8	  604.1	 3857.0	...
9139876	  802.7	  604.1	 3857.0	...
9139877	  802.5	  604.2	 3858.0	...
9139878	  802.3	  604.5	 3859.0	...
9139879	  802.2	  604.9	 3858.0	...
9139880	  802.1	  605.1	 3857.0	...
9139881	  802.1	  604.3	 3856.0	...
9139882	  801.7	  603.6	 3856.0	...
9139883	  801.4	  603.7	 3856.0	...
9139884	  801.1	  604.5	 3855.0	...
9139885	  801.2	  605.3	 3855.0	...
9139886	  801.4	  605.8	 3856.0	...
9139887	  801.9	  606.3	 3858.0	...
9139888	  802.4	  606.1	 3862.0	...
9139889	  802.7	  605.4	 3865.0	...
9139890	  802.6	  604.8	 3868.0	...
9139891	  802.6	  604.9	 3864.0	...
9139892	  802.5	  604.9	 3860.0	...
9139893	  802.4	  604.8	 3859.0	...
9139894	  802.2	  605.1	 3861.0	...
9139895	  802.1	  605.4	 3863.0	...
9139896	  801.9	  605.7	 3863.0	...
9139897	  801.7	  605.6	 3867.0	...
9139898	  801.6	  605.6	 3870.0	...
9139899	  801.7	  605.7	 3872.0	...
9139900	  801.8	  605.9	 3871.0	...
9139901	  801.7	  605.7	 3871.0	...
9139902	  801.6	  605.3	 3868.0	...
9139903	  801.6	  605.2	 3865.0	...
9139904	  802.0	  605.4	 3863.0	...
9139905	  802.4	  605.5	 3863.0	...
9139906	  802.8	  605.4	 3863.0	...
9139907	  802.8	  605.4	 3863.0	...
9139908	  802.7	  605.4	 3863.0	...
9139909	  802.7	  605.3	 3863.0	...
9139910	  802.6	  605.2	 3863.0	...
9139911	  802.5	  605.1	 3865.0	...
9139912	  802.3	  605.1	 3866.0	...
9139913	  802.2	  605.1	 3868.0	...
9139914	  801.9	  605.2	 3867.0	...
9139915	  801.7	  605.4	 3866.0	...
9139916	  801.6	  605.6	 3865.0	...
9139917	  801.6	  605.5	 3865.0	...
9139918	  801.8	  605.4	 3865.0	...
9139919	  802.0	  605.2	 3865.0	...
9139920	  801.8	  605.1	 3865.0	...
9139921	  801.7	  605.0	 3864.0	...
9139922	  801.8	  604.8	 3864.0	...
9139923	  802.2	  604.9	 3864.0	...
9139924	  802.6	  605.0	 3864.0	...
9139925	  802.7	  605.2	 3862.0	...
9139926	  802.8	  605.2	 3861.0	...
9139927	  802.7	  604.9	 3861.0	...
9139928	  802.4	  604.7	 3860.0	...
9139929	  802.1	  604.9	 3859.0	...
9139930	  801.8	  605.3	 3860.0	...
9139931	  801.9	  605.8	 3863.0	...
9139932	  802.0	  605.9	 3866.0	...
9139933	  802.2	  606.0	 3866.0	...
9139934	  802.4	  606.0	 3868.0	...
9139935	  802.6	  606.0	 3870.0	...
9139936	  802.8	  606.2	 3871.0	...
9139937	  802.3	  606.5	 3872.0	...
9139938	  801.8	  606.9	 3872.0	...
9139939	  801.3	  606.5	 3873.0	...
9139940	  801.4	  606.1	 3871.0	...
9139941	  801.4	  605.4	 3871.0	...
9139942	  801.3	  605.2	 3871.0	...
9139943	  801.4	  604.9	 3872.0	...
9139944	  801.5	  604.8	 3872.0	...
9139945	  801.5	  604.9	 3870.0	...
9139946	  801.8	  605.3	 3866.0	...
9139947	  802.0	  605.7	 3864.0	...
9139948	  802.0	  605.8	 3865.0	...
9139949	  801.7	  605.7	 3866.0	...
9139950	  801.8	  605.6	 3866.0	...
9139951	  802.2	  605.5	 3866.0	...
9139952	  802.3	  605.5	 3869.0	...
9139953	  802.3	  605.4	 3870.0	...
9139954	  802.2	  605.4	 3871.0	...
9139955	  802.3	  605.0	 3871.0	...
9139956	  802.3	  604.7	 3871.0	...
9139957	  802.4	  604.5	 3871.0	...
9139958	  802.6	  604.7	 3871.0	...
9139959	  802.6	  604.9	 3870.0	...
9139960	  802.6	  605.0	 3870.0	...
9139961	  802.5	  605.2	 3872.0	...
9139962	  802.4	  605.4	 3873.0	...
9139963	  802.3	  605.5	 3874.0	...
9139964	  802.3	  605.5	 3874.0	...
9139965	  802.7	  605.6	 3875.0	...
9139966	  803.0	  605.6	 3876.0	...
9139967	  802.8	  605.6	 3878.0	...
9139968	  802.3	  605.7	 3881.0	...
9139969	  801.7	  605.7	 3883.0	...
9139970	  801.7	  605.7	 3879.0	...
9139971	  801.6	  605.5	 3874.0	...
9139972	  801.5	  605.3	 3870.0	...
9139973	  801.3	  605.0	 3872.0	...
9139974	  801.1	  605.0	 3874.0	...
9139975	  800.9	  604.9	 3872.0	...
9139976	  800.8	  605.1	 3869.0	...
9139977	  800.8	  605.3	 3867.0	...
9139978	  801.0	  605.8	 3867.0	...
9139979	  801.3	  606.2	 3868.0	...
9139980	  801.6	  606.1	 3870.0	...
9139981	  801.9	  605.7	 3871.0	...
9139982	  801.7	  605.5	 3870.0	...
9139983	  801.4	  605.7	 3872.0	...
9139984	  801.0	  606.0	 3874.0	...
9139985	  800.9	  605.7	 3877.0	...
9139986	  800.7	  605.4	 3877.0	...
9139987	  800.5	  605.2	 3876.0	...
9139988	  800.8	  605.5	 3876.0	...
9139989	  801.2	  605.8	 3874.0	...
9139990	  801.9	  605.9	 3871.0	...
9139991	  802.1	  605.9	 3870.0	...
9139992	  802.2	  606.4	 3872.0	...
9139993	  802.1	  606.8	 3873.0	...
9139994	  801.9	  607.1	 3874.0	...
9139995	  801.8	  606.5	 3875.0	...
9139996	  802.0	  606.1	 3876.0	...
9139997	  802.1	  605.8	 3877.0	...
9139998	  802.1	  605.8	 3878.0	...
9139999	  801.9	  605.7	 3878.0	...
9140000	  801.5	  605.7	 3883.0	...
9140001	  801.4	  605.7	 3887.0	...
9140002	  801.2	  605.7	 3888.0	...
9140003	  801.2	  605.6	 3885.0	...
9140004	  801.3	  605.6	 3885.0	...
9140005	  801.3	  605.5	 3888.0	...
9140006	  801.2	  605.6	 3890.0	...
9140007	  801.1	  605.7	 3890.0	...
9140008	  801.1	  605.8	 3889.0	...
9140009	  801.1	  605.9	 3889.0	...
9140010	  801.2	  606.1	 3889.0	...
9140011	  801.1	  606.2	 3889.0	...
9140012	  801.1	  606.2	 3890.0	...
9140013	  801.1	  606.2	 3891.0	...
9140014	  801.1	  606.3	 3887.0	...
9140015	  801.3	  606.2	 3882.0	...
9140016	  801.4	  605.8	 3876.0	...
9140017	  801.6	  605.3	 3874.0	...
9140018	  801.6	  605.2	 3872.0	...
9140019	  801.2	  605.3	 3871.0	...
9140020	  800.7	  605.5	 3871.0	...
9140021	  800.2	  605.5	 3869.0	...
9140022	  800.3	  605.4	 3868.0	...
9140023	  800.6	  605.3	 3870.0	...
9140024	  800.9	  605.3	 3875.0	...
9140025	  801.2	  605.4	 3882.0	...
9140026	  801.3	  605.7	 3885.0	...
9140027	  801.3	  606.1	 3882.0	...
9140028	  801.4	  606.0	 3879.0	...
9140029	  801.6	  605.8	 3876.0	...
9140030	  801.7	  605.6	 3877.0	...
9140031	  801.8	  605.5	 3877.0	...
9140032	  801.6	  605.3	 3879.0	...
9140033	  801.4	  605.5	 3881.0	...
9140034	  801.0	  606.2	 3883.0	...
9140035	  800.7	  606.7	 3886.0	...
9140036	  800.5	  606.8	 3889.0	...
9140037	  800.7	  606.8	 3892.0	...
9140038	  800.9	  606.8	 3892.0	...
9140039	  801.1	  606.9	 3890.0	...
9140040	  801.1	  606.8	 3889.0	...
9140041	  801.2	  606.9	 3889.0	...
9140042	  801.1	  607.0	 3889.0	...
9140043	  800.9	  607.1	 3890.0	...
9140044	  800.7	  607.2	 3891.0	...
9140045	  800.7	  607.2	 3891.0	...
9140046	  800.6	  606.8	 3891.0	...
9140047	  800.4	  606.4	 3891.0	...
9140048	  800.3	  606.4	 3892.0	...
9140049	  800.3	  606.9	 3891.0	...
9140050	  800.5	  606.8	 3889.0	...
9140051	  800.8	  606.3	 3887.0	...
9140052	  800.8	  605.8	 3887.0	...
9140053	  800.6	  605.8	 3886.0	...
9140054	  800.6	  605.8	 3886.0	...
MSG	9140055 0000 _ Experiment Start
9140055	  800.8	  606.0	 3885.0	...
9140056	  801.0	  606.4	 3885.0	...
9140057	  801.1	  606.8	 3882.0	...
9140058	  801.0	  607.4	 3880.0	...
9140059	  800.9	  607.8	 3879.0	...
9140060	  800.4	  607.9	 3880.0	...
9140061	  799.9	  607.7	 3882.0	...
9140062	  799.5	  607.4	 3884.0	...
9140063	  799.7	  607.3	 3885.0	...
9140064	  800.1	  607.3	 3882.0	...
9140065	  800.5	  607.3	 3879.0	...
9140066	  800.5	  607.4	 3878.0	...
9140067	  800.3	  607.6	 3879.0	...
9140068	  800.0	  607.1	 3879.0	...
9140069	  800.0	  606.4	 3879.0	...
9140070	  800.3	  605.8	 3879.0	...
9140071	  800.7	  605.9	 3882.0	...
9140072	  800.7	  606.1	 3885.0	...
9140073	  800.4	  606.2	 3888.0	...
9140074	  800.4	  606.2	 3889.0	...
9140075	  800.6	  606.1	 3890.0	...
9140076	  800.9	  606.1	 3892.0	...
9140077	  801.0	  606.2	 3894.0	...
9140078	  801.1	  606.4	 3896.0	...
9140079	  801.2	  606.5	 3897.0	...
9140080	  801.1	  606.6	 3897.0	...
9140081	  801.2	  606.6	 3897.0	...
9140082	  801.4	  606.4	 3894.0	...
9140083	  801.3	  606.2	 3892.0	...
9140084	  800.9	  606.1	 3891.0	...
9140085	  800.6	  606.3	 3891.0	...
9140086	  800.6	  606.6	 3891.0	...
9140087	  800.7	  607.0	 3890.0	...
9140088	  800.5	  607.4	 3892.0	...
9140089	  800.3	  607.4	 3895.0	...
9140090	  799.9	  607.3	 3894.0	...
9140091	  799.6	  607.2	 3890.0	...
9140092	  799.5	  607.0	 3887.0	...
9140093	  799.7	  606.8	 3886.0	...
9140094	  799.9	  606.7	 3886.0	...
9140095	  800.0	  606.6	 3886.0	...
9140096	  800.1	  606.6	 3887.0	...
9140097	  800.5	  606.6	 3888.0	...
9140098	  800.9	  606.6	 3889.0	...
9140099	  800.6	  606.6	 3888.0	...
9140100	  800.0	  606.7	 3885.0	...
9140101	  799.4	  606.9	 3883.0	...
9140102	  799.4	  606.7	 3882.0	...
9140103	  800.1	  606.3	 3885.0	...
9140104	  800.7	  605.7	 3890.0	...
9140105	  801.3	  605.5	 3894.0	...
9140106	  801.2	  605.5	 3898.0	...
9140107	  801.1	  605.5	 3898.0	...
9140108	  801.0	  605.4	 3896.0	...
9140109	  801.0	  605.4	 3892.0	...
9140110	  800.8	  605.9	 3889.0	...
9140111	  800.6	  606.2	 3887.0	...
9140112	  800.4	  606.4	 3888.0	...
9140113	  800.3	  606.3	 3892.0	...
9140114	  800.2	  606.2	 3896.0	...
9140115	  800.0	  606.2	 3898.0	...
9140116	  800.0	  606.2	 3897.0	...
9140117	  800.2	  606.6	 3893.0	...
9140118	  800.4	  607.0	 3891.0	...
9140119	  800.7	  607.3	 3888.0	...
9140120	  800.8	  606.9	 3888.0	...
9140121	  800.3	  606.5	 3889.0	...
9140122	  799.7	  606.1	 3890.0	...
9140123	  799.6	  606.0	 3892.0	...
9140124	  800.0	  605.9	 3893.0	...
9140125	  800.6	  605.8	 3895.0	...
9140126	  800.8	  605.8	 3897.0	...
9140127	  801.0	  605.9	 3898.0	...
9140128	  800.8	  606.1	 3898.0	...
9140129	  800.7	  606.2	 3898.0	...
9140130	  800.6	  606.2	 3893.0	...
9140131	  800.7	  606.1	 3889.0	...
9140132	  800.6	  606.3	 3886.0	...
9140133	  800.5	  606.4	 3888.0	...
9140134	  800.5	  606.5	 3891.0	...
9140135	  800.6	  606.4	 3897.0	...
9140136	  800.6	  606.3	 3903.0	...
9140137	  800.6	  606.4	 3904.0	...
9140138	  800.6	  606.5	 3901.0	...
9140139	  800.5	  606.6	 3898.0	...
9140140	  800.5	  606.6	 3897.0	...
9140141	  801.0	  606.7	 3896.0	...
9140142	  801.7	  606.9	 3894.0	...
9140143	  802.3	  607.0	 3896.0	...
9140144	  802.2	  607.0	 3901.0	...
9140145	  802.0	  607.3	 3906.0	...
9140146	  801.4	  607.6	 3908.0	...
9140147	  800.9	  607.9	 3909.0	...
9140148	  800.4	  607.5	 3910.0	...
9140149	  800.2	  607.0	 3910.0	...
9140150	  800.1	  606.9	 3909.0	...
9140151	  800.1	  607.2	 3909.0	...
9140152	  800.1	  607.6	 3907.0	...
9140153	  800.2	  607.7	 3903.0	...
9140154	  800.4	  607.8	 3900.0	...
9140155	  800.6	  607.7	 3898.0	...
9140156	  800.8	  607.8	 3898.0	...
9140157	  801.0	  607.9	 3899.0	...
9140158	  801.1	  608.0	 3901.0	...
9140159	  801.2	  607.4	 3903.0	...
9140160	  801.2	  606.9	 3904.0	...
9140161	  801.2	  606.2	 3904.0	...
9140162	  801.2	  606.1	 3903.0	...
9140163	  801.2	  606.6	 3903.0	...
9140164	  800.8	  607.3	 3903.0	...
9140165	  800.3	  607.9	 3903.0	...
9140166	  800.0	  608.0	 3903.0	...
9140167	  800.0	  608.0	 3903.0	...
9140168	  800.1	  608.1	 3902.0	...
9140169	  800.4	  608.2	 3902.0	...
9140170	  800.6	  608.2	 3902.0	...
9140171	  800.9	  608.2	 3903.0	...
9140172	  800.9	  608.2	 3904.0	...
9140173	  801.0	  608.2	 3908.0	...
9140174	  801.1	  608.2	 3911.0	...
9140175	  801.1	  608.1	 3912.0	...
9140176	  801.1	  607.7	 3911.0	...
9140177	  801.1	  607.2	 3908.0	...
9140178	  801.0	  606.8	 3906.0	...
9140179	  801.2	  606.7	 3904.0	...
9140180	  801.8	  606.9	 3904.0	...
9140181	  802.3	  607.0	 3904.0	...
9140182	  801.9	  607.3	 3906.0	...
9140183	  801.2	  607.3	 3908.0	...
9140184	  800.6	  607.6	 3910.0	...
9140185	  800.8	  608.0	 3909.0	...
9140186	  801.1	  608.4	 3908.0	...
9140187	  801.3	  608.6	 3904.0	...
9140188	  801.3	  608.5	 3902.0	...
9140189	  801.3	  608.4	 3899.0	...
9140190	  801.3	  608.4	 3898.0	...
9140191	  801.2	  608.4	 3902.0	...
9140192	  801.1	  608.2	 3904.0	...
9140193	  801.0	  608.0	 3907.0	...
9140194	  800.9	  607.8	 3906.0	...
9140195	  800.9	  607.8	 3907.0	...
9140196	  800.9	  606.9	 3908.0	...
9140197	  800.8	  606.0	 3909.0	...
9140198	  800.9	  605.5	 3909.0	...
9140199	  801.0	  606.5	 3909.0	...
9140200	  801.0	  607.4	 3908.0	...
9140201	  801.2	  608.3	 3908.0	...
9140202	  801.4	  608.6	 3907.0	...
9140203	  801.8	  608.5	 3906.0	...
9140204	  802.0	  608.0	 3907.0	...
9140205	  802.1	  607.6	 3909.0	...
9140206	  802.1	  607.6	 3909.0	...
9140207	  802.1	  607.6	 3908.0	...
9140208	  802.1	  607.5	 3906.0	...
9140209	  802.2	  607.4	 3905.0	...
9140210	  802.3	  607.2	 3903.0	...
9140211	  802.4	  607.0	 3902.0	...
9140212	  802.6	  607.0	 3903.0	...
9140213	  802.2	  607.0	 3902.0	...
9140214	  801.6	  607.0	 3900.0	...
9140215	  801.1	  606.8	 3899.0	...
9140216	  801.1	  606.4	 3899.0	...
9140217	  801.1	  606.0	 3899.0	...
9140218	  801.1	  606.1	 3899.0	...
9140219	  801.2	  606.5	 3900.0	...
9140220	  801.5	  606.9	 3902.0	...
9140221	  801.7	  606.4	 3904.0	...
9140222	  802.0	  605.9	 3904.0	...
9140223	  802.2	  605.5	 3903.0	...
9140224	  802.4	  605.8	 3901.0	...
9140225	  802.2	  606.0	 3898.0	...
9140226	  802.1	  606.1	 3896.0	...
9140227	  802.1	  606.2	 3894.0	...
9140228	  802.3	  606.1	 3895.0	...
9140229	  802.4	  606.1	 3897.0	...
9140230	  802.2	  606.1	 3899.0	...
9140231	  801.8	  606.1	 3900.0	...
9140232	  801.2	  606.2	 3900.0	...
9140233	  801.0	  606.1	 3900.0	...
9140234	  801.4	  606.1	 3901.0	...
9140235	  801.8	  606.0	 3902.0	...
9140236	  802.1	  606.1	 3903.0	...
9140237	  801.9	  606.3	 3901.0	...
9140238	  801.6	  606.5	 3899.0	...
9140239	  801.6	  606.5	 3898.0	...
9140240	  801.8	  606.1	 3899.0	...
9140241	  802.1	  605.6	 3899.0	...
9140242	  802.1	  605.5	 3899.0	...
9140243	  802.2	  605.7	 3899.0	...
9140244	  802.2	  606.0	 3899.0	...
9140245	  802.1	  606.2	 3899.0	...
9140246	  802.0	  607.0	 3898.0	...
9140247	  802.3	  607.7	 3900.0	...
9140248	  802.8	  607.9	 3902.0	...
9140249	  803.2	  607.4	 3904.0	...
9140250	  803.0	  607.1	 3904.0	...
9140251	  802.9	  607.1	 3903.0	...
9140252	  803.1	  607.1	 3902.0	...
9140253	  803.3	  607.2	 3904.0	...
9140254	  803.4	  607.3	 3906.0	...
9140255	  803.2	  607.4	 3907.0	...
9140256	  803.3	  607.4	 3904.0	...
9140257	  803.6	  607.6	 3902.0	...
9140258	  803.8	  607.8	 3901.0	...
9140259	  803.9	  607.7	 3901.0	...
9140260	  804.0	  607.4	 3900.0	...
9140261	  803.8	  607.0	 3901.0	...
9140262	  803.5	  606.5	 3902.0	...
9140263	  803.1	  606.0	 3903.0	...
9140264	  803.2	  605.7	 3903.0	...
9140265	  803.2	  606.2	 3903.0	...
9140266	  803.1	  606.8	 3901.0	...
9140267	  803.0	  607.0	 3900.0	...
MSG	9140268 0000 _ Number On
9140268	  802.9	  606.7	 3901.0	...
9140269	  803.2	  606.5	 3904.0	...
9140270	  803.5	  606.6	 3906.0	...
9140271	  803.7	  606.7	 3903.0	...
9140272	  803.9	  606.8	 3900.0	...
9140273	  803.9	  607.0	 3897.0	...
9140274	  803.9	  606.8	 3897.0	...
9140275	  803.9	  606.7	 3896.0	...
9140276	  803.8	  606.5	 3896.0	...
9140277	  803.8	  606.5	 3895.0	...
9140278	  803.2	  606.4	 3895.0	...
9140279	  802.7	  606.4	 3898.0	...
9140280	  802.3	  606.4	 3901.0	...
9140281	  802.4	  606.5	 3904.0	...
9140282	  802.8	  606.5	 3902.0	...
9140283	  803.2	  606.3	 3901.0	...
9140284	  803.6	  605.9	 3898.0	...
9140285	  803.6	  605.5	 3898.0	...
9140286	  803.8	  605.5	 3898.0	...
9140287	  804.0	  606.1	 3898.0	...
9140288	  804.2	  606.8	 3898.0	...
9140289	  804.2	  607.2	 3898.0	...
9140290	  804.1	  607.3	 3896.0	...
9140291	  804.0	  607.4	 3896.0	...
9140292	  804.0	  607.2	 3897.0	...
9140293	  803.9	  607.0	 3898.0	...
9140294	  804.0	  606.7	 3898.0	...
9140295	  804.2	  606.6	 3899.0	...
9140296	  804.3	  606.5	 3898.0	...
9140297	  804.3	  606.3	 3896.0	...
9140298	  804.0	  606.1	 3895.0	...
9140299	  803.7	  606.0	 3895.0	...
9140300	  803.4	  606.0	 3895.0	...
9140301	  803.5	  605.9	 3895.0	...
9140302	  803.6	  605.8	 3894.0	...
9140303	  803.9	  605.7	 3893.0	...
9140304	  804.3	  605.7	 3893.0	...
9140305	  804.7	  606.3	 3894.0	...
9140306	  804.3	  607.0	 3895.0	...
9140307	  803.9	  607.8	 3895.0	...
9140308	  803.4	  607.9	 3896.0	...
9140309	  803.4	  607.3	 3896.0	...
9140310	  803.8	  606.6	 3895.0	...
9140311	  804.3	  605.9	 3892.0	...
9140312	  804.8	  605.9	 3890.0	...
9140313	  804.7	  605.8	 3889.0	...
9140314	  804.7	  605.7	 3888.0	...
9140315	  804.6	  605.8	 3887.0	...
9140316	  804.8	  606.0	 3887.0	...
9140317	  805.0	  606.2	 3888.0	...
9140318	  805.2	  606.2	 3890.0	...
9140319	  805.1	  605.9	 3890.0	...
9140320	  805.2	  605.6	 3891.0	...
9140321	  805.4	  605.6	 3889.0	...
9140322	  805.6	  605.8	 3888.0	...
9140323	  805.6	  606.1	 3888.0	...
9140324	  805.8	  606.0	 3888.0	...
9140325	  806.0	  606.0	 3888.0	...
9140326	  805.8	  606.5	 3888.0	...
9140327	  805.4	  607.1	 3888.0	...
9140328	  804.9	  607.6	 3889.0	...
9140329	  804.9	  607.5	 3890.0	...
9140330	  805.0	  607.5	 3891.0	...
9140331	  805.1	  607.2	 3891.0	...
9140332	  805.4	  606.9	 3892.0	...
9140333	  805.6	  606.6	 3893.0	...
9140334	  805.8	  606.5	 3895.0	...
9140335	  805.8	  606.4	 3895.0	...
9140336	  805.8	  606.4	 3897.0	...
9140337	  805.9	  606.4	 3898.0	...
9140338	  806.0	  606.5	 3899.0	...
9140339	  806.1	  606.5	 3900.0	...
9140340	  806.1	  606.6	 3901.0	...
9140341	  806.0	  606.8	 3901.0	...
9140342	  806.0	  607.0	 3901.0	...
9140343	  805.9	  607.1	 3901.0	...
9140344	  805.6	  607.1	 3901.0	...
9140345	  805.3	  607.1	 3901.0	...
9140346	  805.2	  607.1	 3899.0	...
9140347	  805.6	  607.0	 3897.0	...
9140348	  805.9	  606.9	 3896.0	...
9140349	  806.4	  606.8	 3895.0	...
9140350	  806.6	  606.8	 3895.0	...
9140351	  806.3	  606.6	 3895.0	...
9140352	  805.8	  606.4	 3894.0	...
9140353	  805.4	  606.4	 3893.0	...
9140354	  805.4	  606.5	 3892.0	...
9140355	  805.5	  606.7	 3890.0	...
9140356	  805.8	  606.8	 3888.0	...
9140357	  806.1	  607.0	 3887.0	...
9140358	  806.1	  607.1	 3890.0	...
9140359	  805.7	  607.4	 3893.0	...
9140360	  805.8	  607.6	 3896.0	...
9140361	  806.2	  607.9	 3896.0	...
9140362	  806.8	  607.7	 3895.0	...
9140363	  806.9	  607.3	 3894.0	...
9140364	  807.1	  606.9	 3894.0	...
9140365	  806.9	  606.8	 3894.0	...
9140366	  806.7	  606.7	 3894.0	...
9140367	  806.4	  606.6	 3894.0	...
9140368	  806.3	  606.5	 3894.0	...
9140369	  806.5	  606.5	 3898.0	...
9140370	  806.6	  606.5	 3902.0	...
9140371	  806.8	  606.5	 3906.0	...
9140372	  806.7	  606.5	 3905.0	...
9140373	  806.7	  606.7	 3904.0	...
9140374	  806.8	  606.9	 3906.0	...
9140375	  806.7	  607.1	 3909.0	...
9140376	  806.6	  607.1	 3910.0	...
9140377	  806.2	  606.9	 3909.0	...
9140378	  806.0	  606.8	 3903.0	...
9140379	  806.3	  606.7	 3898.0	...
9140380	  806.8	  606.8	 3895.0	...
9140381	  807.3	  606.9	 3895.0	...
9140382	  807.3	  606.8	 3895.0	...
9140383	  807.1	  606.4	 3895.0	...
9140384	  806.8	  606.1	 3898.0	...
9140385	  806.5	  606.2	 3901.0	...
9140386	  806.3	  606.6	 3901.0	...
9140387	  806.2	  607.1	 3897.0	...
9140388	  806.2	  607.3	 3894.0	...
9140389	  806.2	  606.5	 3894.0	...
9140390	  806.3	  605.6	 3895.0	...
9140391	  806.3	  605.9	 3898.0	...
9140392	  806.4	  607.0	 3900.0	...
9140393	  806.1	  608.1	 3900.0	...
9140394	  805.9	  607.9	 3898.0	...
9140395	  805.6	  607.6	 3898.0	...
9140396	  805.6	  607.3	 3901.0	...
9140397	  805.6	  607.2	 3902.0	...
9140398	  805.7	  607.0	 3901.0	...
9140399	  806.0	  606.9	 3899.0	...
9140400	  806.2	  606.9	 3899.0	...
9140401	  806.7	  606.9	 3899.0	...
9140402	  806.8	  606.7	 3899.0	...
9140403	  807.1	  606.3	 3899.0	...
9140404	  807.1	  606.1	 3896.0	...
9140405	  807.1	  606.2	 3894.0	...
9140406	  807.0	  606.3	 3895.0	...
9140407	  806.8	  606.5	 3898.0	...
9140408	  806.6	  606.6	 3903.0	...
9140409	  806.5	  606.6	 3904.0	...
9140410	  806.6	  606.6	 3906.0	...
9140411	  806.6	  606.7	 3906.0	...
9140412	  806.7	  606.8	 3907.0	...
9140413	  806.8	  606.7	 3907.0	...
9140414	  806.7	  606.7	 3906.0	...
9140415	  806.5	  607.1	 3906.0	...
9140416	  806.5	  607.6	 3905.0	...
9140417	  806.7	  608.0	 3904.0	...
9140418	  806.9	  607.7	 3904.0	...
9140419	  807.2	  607.4	 3905.0	...
9140420	  807.5	  606.9	 3906.0	...
9140421	  807.9	  606.6	 3906.0	...
9140422	  808.0	  606.2	 3905.0	...
9140423	  808.0	  606.1	 3906.0	...
9140424	  808.0	  606.0	 3908.0	...
9140425	  808.0	  605.9	 3908.0	...
9140426	  808.1	  605.9	 3906.0	...
9140427	  808.3	  606.0	 3903.0	...
9140428	  808.3	  606.0	 3902.0	...
9140429	  808.4	  606.0	 3900.0	...
9140430	  808.4	  606.0	 3899.0	...
9140431	  808.1	  606.1	 3899.0	...
9140432	  807.8	  606.2	 3899.0	...
9140433	  807.4	  606.2	 3901.0	...
9140434	  807.4	  606.3	 3903.0	...
9140435	  807.5	  606.3	 3905.0	...
9140436	  807.5	  606.3	 3905.0	...
9140437	  807.5	  606.2	 3905.0	...
9140438	  807.5	  606.2	 3904.0	...
9140439	  807.7	  606.3	 3905.0	...
9140440	  807.8	  606.4	 3906.0	...
9140441	  807.7	  606.5	 3907.0	...
9140442	  807.6	  606.7	 3909.0	...
9140443	  807.6	  606.9	 3911.0	...
9140444	  807.6	  607.0	 3911.0	...
9140445	  807.7	  606.8	 3906.0	...
9140446	  807.8	  606.6	 3902.0	...
9140447	  807.8	  606.7	 3899.0	...
9140448	  807.7	  607.1	 3899.0	...
9140449	  807.6	  607.4	 3902.0	...
9140450	  807.6	  607.4	 3906.0	...
9140451	  807.8	  607.3	 3909.0	...
9140452	  808.1	  607.0	 3909.0	...
9140453	  808.3	  606.8	 3909.0	...
9140454	  808.1	  606.7	 3906.0	...
9140455	  807.8	  606.6	 3903.0	...
9140456	  807.7	  606.4	 3902.0	...
9140457	  808.1	  606.2	 3904.0	...
9140458	  808.5	  606.1	 3906.0	...
9140459	  808.7	  606.0	 3906.0	...
9140460	  808.7	  605.8	 3906.0	...
9140461	  808.6	  605.8	 3906.0	...
9140462	  808.2	  605.7	 3906.0	...
9140463	  807.9	  605.7	 3908.0	...
9140464	  808.0	  605.7	 3908.0	...
9140465	  808.5	  605.8	 3909.0	...
9140466	  808.4	  605.6	 3913.0	...
9140467	  807.9	  605.6	 3918.0	...
9140468	  807.5	  605.5	 3919.0	...
9140469	  807.7	  605.6	 3915.0	...
9140470	  808.0	  605.7	 3910.0	...
9140471	  808.4	  605.5	 3909.0	...
9140472	  808.7	  605.2	 3907.0	...
9140473	  809.0	  605.5	 3906.0	...
9140474	  808.6	  605.9	 3905.0	...
9140475	  808.3	  606.1	 3907.0	...
9140476	  808.0	  605.8	 3909.0	...
9140477	  808.2	  605.5	 3909.0	...
9140478	  808.5	  605.3	 3909.0	...
9140479	  808.8	  605.2	 3909.0	...
9140480	  809.0	  605.0	 3909.0	...
9140481	  809.2	  605.0	 3910.0	...
9140482	  809.2	  604.8	 3910.0	...
9140483	  808.9	  604.7	 3910.0	...
9140484	  808.6	  604.9	 3912.0	...
9140485	  808.1	  605.3	 3912.0	...
9140486	  807.9	  605.6	 3913.0	...
9140487	  807.7	  605.5	 3911.0	...
9140488	  807.8	  605.5	 3910.0	...
9140489	  808.0	  605.8	 3909.0	...
9140490	  808.2	  606.2	 3908.0	...
9140491	  808.3	  606.5	 3913.0	...
9140492	  808.4	  606.6	 3918.0	...
9140493	  808.4	  606.7	 3921.0	...
9140494	  808.6	  606.7	 3917.0	...
9140495	  808.7	  606.7	 3913.0	...
9140496	  808.7	  606.1	 3912.0	...
9140497	  808.4	  605.5	 3912.0	...
9140498	  808.2	  604.9	 3913.0	...
9140499	  808.0	  604.9	 3915.0	...
9140500	  807.8	  605.2	 3917.0	...
9140501	  807.7	  605.6	 3918.0	...
9140502	  807.8	  605.6	 3921.0	...
9140503	  807.9	  605.3	 3923.0	...
9140504	  808.0	  605.0	 3925.0	...
9140505	  807.5	  604.9	 3924.0	...
9140506	  807.1	  604.8	 3924.0	...
9140507	  806.5	  604.8	 3924.0	...
9140508	  806.4	  604.9	 3924.0	...
9140509	  806.7	  605.2	 3923.0	...
9140510	  807.3	  605.5	 3921.0	...
9140511	  807.9	  605.6	 3920.0	...
9140512	  808.2	  605.1	 3918.0	...
9140513	  808.5	  604.5	 3917.0	...
9140514	  808.3	  604.0	 3916.0	...
9140515	  807.8	  604.0	 3916.0	...
9140516	  807.9	  604.0	 3917.0	...
9140517	  808.4	  604.0	 3923.0	...
9140518	  809.0	  604.0	 3929.0	...
9140519	  808.7	  604.3	 3933.0	...
9140520	  808.5	  604.5	 3931.0	...
9140521	  808.3	  604.7	 3930.0	...
9140522	  808.3	  605.1	 3929.0	...
9140523	  808.2	  605.4	 3928.0	...
9140524	  808.0	  605.8	 3928.0	...
9140525	  807.8	  605.7	 3928.0	...
9140526	  808.0	  605.6	 3926.0	...
9140527	  808.4	  605.6	 3925.0	...
9140528	  808.7	  605.6	 3923.0	...
9140529	  808.5	  605.7	 3923.0	...
9140530	  808.3	  605.6	 3923.0	...
9140531	  808.2	  605.5	 3923.0	...
9140532	  808.2	  605.5	 3925.0	...
9140533	  808.2	  605.6	 3927.0	...
9140534	  808.2	  605.7	 3929.0	...
9140535	  808.3	  606.0	 3931.0	...
9140536	  808.5	  606.0	 3934.0	...
9140537	  808.7	  606.3	 3933.0	...
9140538	  808.6	  606.5	 3931.0	...
9140539	  808.6	  606.7	 3931.0	...
9140540	  808.3	  606.7	 3936.0	...
9140541	  808.1	  606.4	 3940.0	...
9140542	  807.8	  605.9	 3937.0	...
9140543	  807.7	  605.3	 3931.0	...
9140544	  808.3	  605.1	 3925.0	...
9140545	  808.9	  605.3	 3926.0	...
9140546	  809.4	  605.4	 3926.0	...
9140547	  809.2	  605.4	 3927.0	...
9140548	  809.1	  605.5	 3927.0	...
9140549	  809.1	  605.6	 3927.0	...
9140550	  809.0	  605.8	 3928.0	...
9140551	  808.9	  605.9	 3928.0	...
9140552	  808.8	  605.7	 3927.0	...
9140553	  808.7	  605.3	 3926.0	...
9140554	  808.7	  605.0	 3926.0	...
9140555	  808.6	  605.0	 3927.0	...
9140556	  808.4	  605.2	 3929.0	...
9140557	  808.9	  605.5	 3931.0	...
9140558	  809.6	  605.6	 3930.0	...
9140559	  810.2	  605.5	 3929.0	...
9140560	  810.2	  605.2	 3929.0	...
9140561	  810.1	  605.3	 3930.0	...
9140562	  810.1	  605.5	 3931.0	...
9140563	  810.1	  605.8	 3931.0	...
9140564	  810.1	  605.9	 3932.0	...
9140565	  809.8	  605.7	 3933.0	...
9140566	  809.6	  605.4	 3932.0	...
9140567	  809.3	  605.3	 3932.0	...
9140568	  809.2	  605.6	 3932.0	...
9140569	  809.1	  605.7	 3932.0	...
9140570	  809.1	  605.6	 3934.0	...
9140571	  809.4	  605.4	 3939.0	...
MSG	9140572 0000 _ Number Off
9140572	  809.7	  605.3	 3944.0	...
9140573	  809.9	  605.2	 3947.0	...
9140574	  809.9	  605.1	 3948.0	...
9140575	  810.0	  605.4	 3949.0	...
9140576	  810.0	  605.7	 3950.0	...
9140577	  809.0	  604.4	 3951.0	...
9140578	  807.9	  603.0	 3948.0	...
9140579	  806.4	  600.3	 3946.0	...
9140580	  805.8	  598.9	 3941.0	...
9140581	  804.1	  597.6	 3939.0	...
9140582	  802.7	  596.8	 3936.0	...
9140583	  801.6	  596.0	 3935.0	...
9140584	  801.2	  594.7	 3937.0	...
9140585	  800.8	  594.4	 3940.0	...
9140586	  800.6	  594.1	 3942.0	...
9140587	  800.4	  594.1	 3939.0	...
9140588	  800.4	  594.2	 3937.0	...
9140589	  800.5	  594.1	 3936.0	...
9140590	  800.6	  593.8	 3935.0	...
9140591	  801.6	  593.5	 3933.0	...
9140592	  802.8	  593.2	 3932.0	...
9140593	  803.9	  593.0	 3932.0	...
9140594	  804.2	  593.4	 3933.0	...
9140595	  804.2	  593.9	 3935.0	...
9140596	  804.2	  594.5	 3938.0	...
9140597	  804.2	  594.6	 3941.0	...
9140598	  804.1	  594.8	 3941.0	...
9140599	  803.9	  594.7	 3939.0	...
9140600	  804.0	  594.5	 3937.0	...
9140601	  804.3	  594.3	 3936.0	...
9140602	  804.6	  593.9	 3936.0	...
9140603	  804.7	  593.7	 3935.0	...
9140604	  804.9	  593.5	 3936.0	...
9140605	  805.1	  593.9	 3937.0	...
9140606	  805.3	  594.5	 3938.0	...
9140607	  805.5	  594.9	 3939.0	...
9140608	  805.8	  594.7	 3940.0	...
9140609	  806.0	  594.5	 3940.0	...
9140610	  806.1	  594.6	 3941.0	...
9140611	  806.0	  594.8	 3941.0	...
9140612	  805.9	  594.9	 3941.0	...
9140613	  805.8	  595.0	 3941.0	...
9140614	  805.8	  594.9	 3941.0	...
9140615	  805.7	  594.9	 3936.0	...
9140616	  805.1	  594.8	 3932.0	...
9140617	  804.6	  594.8	 3928.0	...
9140618	  804.4	  594.7	 3930.0	...
9140619	  804.7	  594.6	 3934.0	...
9140620	  805.2	  594.5	 3937.0	...
9140621	  805.4	  594.5	 3939.0	...
9140622	  805.4	  594.6	 3939.0	...
9140623	  805.2	  594.4	 3940.0	...
9140624	  805.1	  594.3	 3939.0	...
9140625	  805.3	  594.3	 3939.0	...
9140626	  805.7	  594.5	 3939.0	...
9140627	  806.0	  594.7	 3939.0	...
9140628	  806.0	  594.6	 3940.0	...
9140629	  805.5	  594.5	 3940.0	...
9140630	  805.0	  594.4	 3939.0	...
9140631	  804.8	  594.4	 3939.0	...
9140632	  805.1	  594.3	 3939.0	...
9140633	  805.2	  594.3	 3940.0	...
9140634	  805.0	  594.5	 3941.0	...
9140635	  804.8	  594.7	 3941.0	...
9140636	  804.8	  594.9	 3940.0	...
9140637	  804.6	  595.0	 3937.0	...
9140638	  804.6	  594.9	 3936.0	...
9140639	  804.6	  594.9	 3936.0	...
9140640	  804.7	  594.8	 3937.0	...
9140641	  804.7	  594.7	 3937.0	...
9140642	  804.7	  594.5	 3938.0	...
9140643	  804.8	  594.3	 3938.0	...
9140644	  804.9	  594.2	 3938.0	...
9140645	  804.8	  594.2	 3937.0	...
9140646	  804.7	  594.2	 3937.0	...
9140647	  804.6	  594.3	 3938.0	...
9140648	  804.7	  594.2	 3939.0	...
9140649	  804.9	  594.1	 3940.0	...
9140650	  805.0	  594.0	 3940.0	...
9140651	  805.2	  594.3	 3943.0	...
9140652	  805.5	  594.8	 3947.0	...
9140653	  805.6	  595.3	 3949.0	...
9140654	  805.8	  595.4	 3948.0	...
9140655	  805.8	  595.3	 3947.0	...
9140656	  805.8	  595.2	 3947.0	...
9140657	  805.9	  595.3	 3945.0	...
9140658	  806.0	  595.4	 3942.0	...
9140659	  805.8	  595.5	 3941.0	...
9140660	  805.5	  595.3	 3942.0	...
9140661	  805.3	  595.0	 3943.0	...
9140662	  805.3	  594.6	 3942.0	...
9140663	  805.4	  594.7	 3942.0	...
9140664	  805.3	  595.0	 3944.0	...
9140665	  805.0	  595.3	 3947.0	...
9140666	  804.7	  595.1	 3949.0	...
9140667	  804.5	  594.8	 3948.0	...
9140668	  804.4	  594.6	 3947.0	...
9140669	  804.5	  594.7	 3947.0	...
9140670	  804.9	  594.7	 3948.0	...
9140671	  805.3	  594.6	 3949.0	...
9140672	  805.7	  594.3	 3950.0	...
9140673	  805.3	  594.2	 3950.0	...
9140674	  804.9	  594.2	 3947.0	...
9140675	  804.6	  594.4	 3945.0	...
9140676	  804.3	  594.7	 3943.0	...
9140677	  804.3	  594.9	 3943.0	...
9140678	  804.2	  594.8	 3943.0	...
9140679	  804.3	  594.5	 3943.0	...
9140680	  804.3	  594.2	 3942.0	...
9140681	  804.7	  594.1	 3942.0	...
9140682	  805.1	  594.1	 3942.0	...
9140683	  805.4	  594.1	 3942.0	...
9140684	  805.2	  593.8	 3946.0	...
9140685	  805.1	  593.6	 3950.0	...
9140686	  805.1	  593.4	 3954.0	...
9140687	  805.1	  593.6	 3954.0	...
9140688	  805.1	  594.1	 3955.0	...
9140689	  805.0	  594.5	 3954.0	...
9140690	  805.0	  594.7	 3955.0	...
9140691	  804.9	  594.7	 3955.0	...
9140692	  804.8	  594.7	 3955.0	...
9140693	  805.0	  594.2	 3954.0	...
9140694	  805.1	  593.6	 3952.0	...
9140695	  805.3	  593.4	 3951.0	...
9140696	  805.1	  593.8	 3951.0	...
9140697	  805.1	  594.2	 3951.0	...
9140698	  805.1	  594.2	 3948.0	...
9140699	  805.1	  594.1	 3945.0	...
9140700	  805.1	  593.9	 3942.0	...
9140701	  804.9	  593.3	 3943.0	...
9140702	  804.8	  592.8	 3943.0	...
9140703	  804.9	  592.7	 3944.0	...
9140704	  805.1	  593.3	 3943.0	...
9140705	  805.3	  593.7	 3942.0	...
9140706	  805.2	  593.9	 3942.0	...
9140707	  805.1	  593.8	 3944.0	...
9140708	  805.0	  593.8	 3946.0	...
9140709	  804.9	  593.8	 3947.0	...
9140710	  804.8	  593.9	 3946.0	...
9140711	  804.7	  594.1	 3946.0	...
9140712	  804.6	  594.4	 3945.0	...
9140713	  804.4	  594.8	 3947.0	...
9140714	  804.2	  595.0	 3948.0	...
9140715	  804.3	  594.9	 3950.0	...
9140716	  804.5	  594.8	 3946.0	...
9140717	  804.7	  594.6	 3943.0	...
9140718	  805.2	  594.6	 3939.0	...
9140719	  805.6	  594.5	 3940.0	...
9140720	  806.1	  594.5	 3940.0	...
9140721	  806.1	  594.8	 3940.0	...
9140722	  806.0	  595.1	 3940.0	...
9140723	  805.9	  595.3	 3940.0	...
9140724	  805.6	  595.4	 3940.0	...
9140725	  804.9	  595.6	 3940.0	...
9140726	  804.3	  595.8	 3936.0	...
9140727	  804.1	  595.8	 3933.0	...
9140728	  804.4	  595.5	 3932.0	...
9140729	  804.7	  595.0	 3935.0	...
9140730	  804.9	  594.5	 3939.0	...
9140731	  804.9	  594.2	 3942.0	...
9140732	  805.0	  594.2	 3941.0	...
9140733	  805.1	  594.2	 3938.0	...
9140734	  805.3	  594.1	 3937.0	...
9140735	  805.1	  594.0	 3938.0	...
9140736	  804.8	  593.9	 3939.0	...
9140737	  804.5	  593.9	 3938.0	...
9140738	  804.4	  593.9	 3938.0	...
9140739	  804.5	  594.2	 3937.0	...
9140740	  804.8	  594.4	 3936.0	...
9140741	  805.0	  594.6	 3936.0	...
9140742	  805.1	  594.5	 3936.0	...
9140743	  805.0	  594.6	 3936.0	...
9140744	  804.8	  594.5	 3935.0	...
9140745	  804.5	  594.5	 3935.0	...
9140746	  804.3	  594.7	 3934.0	...
9140747	  804.2	  595.2	 3934.0	...
9140748	  804.1	  595.5	 3938.0	...
9140749	  804.3	  595.5	 3942.0	...
9140750	  804.4	  595.6	 3946.0	...
9140751	  804.8	  595.8	 3945.0	...
9140752	  805.0	  595.9	 3945.0	...
9140753	  805.0	  596.0	 3944.0	...
9140754	  804.8	  595.6	 3943.0	...
9140755	  804.5	  595.0	 3940.0	...
9140756	  804.4	  594.5	 3936.0	...
9140757	  804.4	  594.6	 3934.0	...
9140758	  804.4	  594.7	 3935.0	...
9140759	  804.5	  594.5	 3937.0	...
9140760	  804.6	  594.3	 3939.0	...
9140761	  804.5	  594.2	 3940.0	...
9140762	  804.3	  594.2	 3938.0	...
9140763	  804.0	  594.6	 3935.0	...
9140764	  803.9	  594.9	 3933.0	...
9140765	  804.0	  594.7	 3937.0	...
9140766	  804.2	  594.2	 3940.0	...
9140767	  804.3	  593.7	 3941.0	...
9140768	  804.3	  593.7	 3939.0	...
9140769	  804.3	  593.8	 3937.0	...
9140770	  804.2	  593.9	 3936.0	...
9140771	  804.2	  593.9	 3937.0	...
9140772	  804.2	  593.9	 3938.0	...
9140773	  804.2	  594.2	 3939.0	...
9140774	  804.2	  594.6	 3939.0	...
9140775	  804.2	  595.0	 3940.0	...
9140776	  804.3	  595.0	 3940.0	...
9140777	  804.4	  594.6	 3940.0	...
9140778	  804.5	  594.1	 3940.0	...
9140779	  804.7	  593.6	 3939.0	...
9140780	  804.8	  593.6	 3938.0	...
9140781	  804.8	  593.2	 3938.0	...
9140782	  804.7	  592.8	 3938.0	...
MSG	9140783 0000 _ Number On
9140783	  804.2	  592.5	 3938.0	...
9140784	  803.7	  592.6	 3938.0	...
9140785	  803.3	  592.7	 3934.0	...
9140786	  803.3	  592.8	 3930.0	...
9140787	  803.4	  592.9	 3930.0	...
9140788	  803.5	  593.1	 3933.0	...
9140789	  803.6	  593.3	 3935.0	...
9140790	  803.7	  593.4	 3935.0	...
9140791	  803.8	  593.3	 3935.0	...
9140792	  803.7	  593.1	 3934.0	...
9140793	  803.7	  593.1	 3933.0	...
9140794	  803.6	  593.2	 3932.0	...
9140795	  803.6	  593.3	 3931.0	...
9140796	  803.8	  593.5	 3932.0	...
9140797	  804.0	  593.5	 3933.0	...
9140798	  804.1	  593.4	 3931.0	...
9140799	  804.1	  593.1	 3929.0	...
9140800	  804.2	  593.1	 3927.0	...
9140801	  804.4	  593.2	 3929.0	...
9140802	  804.7	  593.3	 3930.0	...
9140803	  804.9	  593.3	 3931.0	...
9140804	  805.1	  593.4	 3931.0	...
9140805	  804.9	  593.5	 3931.0	...
9140806	  804.7	  593.7	 3931.0	...
9140807	  804.5	  593.8	 3931.0	...
9140808	  804.3	  593.7	 3931.0	...
9140809	  804.1	  593.5	 3932.0	...
9140810	  804.0	  593.4	 3933.0	...
9140811	  804.1	  593.3	 3933.0	...
9140812	  804.2	  593.3	 3933.0	...
9140813	  804.5	  593.3	 3933.0	...
9140814	  804.7	  593.4	 3933.0	...
9140815	  805.0	  593.4	 3932.0	...
9140816	  805.0	  593.7	 3932.0	...
9140817	  805.0	  594.1	 3932.0	...
9140818	  804.7	  594.5	 3934.0	...
9140819	  804.5	  594.8	 3936.0	...
9140820	  804.3	  595.0	 3935.0	...
9140821	  804.2	  594.6	 3931.0	...
9140822	  804.2	  594.1	 3926.0	...
9140823	  803.9	  593.7	 3925.0	...
9140824	  803.7	  593.8	 3927.0	...
9140825	  803.5	  593.7	 3930.0	...
9140826	  803.8	  593.6	 3932.0	...
9140827	  804.1	  593.4	 3931.0	...
9140828	  804.3	  593.4	 3930.0	...
9140829	  804.6	  593.3	 3929.0	...
9140830	  804.8	  593.3	 3928.0	...
9140831	  805.1	  593.3	 3927.0	...
9140832	  804.8	  593.4	 3925.0	...
9140833	  804.5	  593.3	 3924.0	...
9140834	  804.1	  593.1	 3923.0	...
9140835	  804.1	  592.8	 3923.0	...
9140836	  804.1	  592.6	 3923.0	...
9140837	  803.7	  593.0	 3923.0	...
9140838	  803.4	  593.4	 3924.0	...
9140839	  802.9	  593.9	 3927.0	...
9140840	  802.7	  593.8	 3930.0	...
9140841	  802.5	  593.7	 3934.0	...
9140842	  802.4	  593.4	 3935.0	...
9140843	  802.7	  593.1	 3934.0	...
9140844	  803.0	  592.8	 3933.0	...
9140845	  803.2	  592.7	 3932.0	...
9140846	  803.1	  592.4	 3930.0	...
9140847	  803.2	  591.9	 3930.0	...
9140848	  803.3	  591.5	 3930.0	...
9140849	  803.6	  591.6	 3930.0	...
9140850	  803.5	  591.8	 3929.0	...
9140851	  803.4	  591.9	 3931.0	...
9140852	  803.3	  591.9	 3933.0	...
9140853	  803.1	  591.9	 3935.0	...
9140854	  802.9	  591.9	 3935.0	...
9140855	  802.9	  591.9	 3933.0	...
9140856	  803.1	  592.0	 3931.0	...
9140857	  803.3	  592.1	 3930.0	...
9140858	  803.7	  592.1	 3930.0	...
9140859	  804.3	  592.1	 3929.0	...
9140860	  804.9	  591.9	 3929.0	...
9140861	  804.7	  591.9	 3930.0	...
9140862	  804.3	  591.7	 3928.0	...
9140863	  804.0	  591.9	 3925.0	...
9140864	  804.2	  592.0	 3921.0	...
9140865	  804.1	  592.2	 3923.0	...
9140866	  803.7	  592.1	 3926.0	...
9140867	  803.1	  592.1	 3928.0	...
9140868	  802.6	  592.5	 3929.0	...
9140869	  802.8	  592.8	 3931.0	...
9140870	  803.1	  593.1	 3931.0	...
9140871	  803.5	  593.3	 3930.0	...
9140872	  803.6	  593.5	 3928.0	...
9140873	  803.6	  593.4	 3927.0	...
9140874	  803.6	  593.3	 3927.0	...
9140875	  803.6	  593.2	 3930.0	...
9140876	  803.5	  593.5	 3932.0	...
9140877	  803.5	  593.5	 3930.0	...
9140878	  803.4	  593.2	 3925.0	...
9140879	  803.4	  592.9	 3921.0	...
9140880	  803.3	  592.5	 3922.0	...
9140881	  803.1	  592.6	 3924.0	...
9140882	  803.0	  592.6	 3927.0	...
9140883	  802.8	  592.7	 3927.0	...
9140884	  802.6	  592.7	 3924.0	...
9140885	  802.5	  592.8	 3921.0	...
9140886	  802.4	  592.8	 3918.0	...
9140887	  802.3	  592.7	 3917.0	...
9140888	  802.2	  592.6	 3915.0	...
9140889	  802.1	  592.4	 3913.0	...
9140890	  802.1	  592.3	 3912.0	...
9140891	  802.3	  592.1	 3914.0	...
9140892	  802.5	  592.0	 3918.0	...
9140893	  802.7	  592.0	 3921.0	...
9140894	  802.8	  592.0	 3921.0	...
9140895	  802.7	  591.9	 3922.0	...
9140896	  802.6	  591.7	 3923.0	...
9140897	  802.5	  591.4	 3923.0	...
9140898	  802.5	  591.4	 3923.0	...
9140899	  802.6	  591.9	 3924.0	...
9140900	  802.5	  592.4	 3925.0	...
9140901	  802.3	  592.4	 3929.0	...
9140902	  802.3	  592.1	 3932.0	...
9140903	  802.5	  591.8	 3931.0	...
9140904	  802.5	  591.8	 3928.0	...
9140905	  802.2	  591.9	 3924.0	...
9140906	  801.8	  592.0	 3923.0	...
9140907	  801.8	  592.2	 3922.0	...
9140908	  802.0	  592.4	 3922.0	...
9140909	  802.1	  592.4	 3922.0	...
9140910	  802.1	  592.9	 3921.0	...
9140911	  802.1	  593.5	 3921.0	...
9140912	  802.1	  594.1	 3921.0	...
9140913	  802.0	  593.9	 3922.0	...
9140914	  801.9	  593.8	 3924.0	...
9140915	  801.6	  593.7	 3925.0	...
9140916	  801.3	  593.8	 3926.0	...
9140917	  801.4	  593.9	 3925.0	...
9140918	  801.6	  593.3	 3924.0	...
9140919	  801.9	  592.6	 3924.0	...
9140920	  802.1	  592.3	 3926.0	...
9140921	  802.2	  592.7	 3929.0	...
9140922	  802.3	  593.1	 3930.0	...
9140923	  802.3	  593.0	 3933.0	...
9140924	  802.3	  593.0	 3934.0	...
9140925	  802.3	  593.0	 3932.0	...
9140926	  802.2	  593.1	 3930.0	...
9140927	  802.2	  592.9	 3929.0	...
9140928	  802.5	  592.7	 3932.0	...
9140929	  802.8	  592.6	 3935.0	...
9140930	  803.1	  592.5	 3935.0	...
9140931	  803.1	  592.4	 3934.0	...
9140932	  803.0	  592.7	 3932.0	...
9140933	  802.7	  593.0	 3931.0	...
9140934	  802.4	  593.4	 3931.0	...
9140935	  802.2	  593.2	 3930.0	...
9140936	  801.8	  593.1	 3930.0	...
9140937	  801.4	  593.1	 3930.0	...
9140938	  801.2	  593.3	 3930.0	...
9140939	  801.3	  593.4	 3929.0	...
9140940	  801.3	  592.7	 3925.0	...
9140941	  801.6	  592.1	 3923.0	...
9140942	  801.8	  591.6	 3922.0	...
9140943	  802.0	  591.7	 3922.0	...
9140944	  802.1	  592.0	 3923.0	...
9140945	  802.1	  592.3	 3923.0	...
9140946	  802.2	  592.5	 3922.0	...
9140947	  802.1	  592.0	 3922.0	...
9140948	  802.1	  591.6	 3921.0	...
9140949	  802.1	  591.1	 3921.0	...
9140950	  801.9	  591.1	 3921.0	...
9140951	  801.8	  591.1	 3920.0	...
9140952	  801.6	  591.1	 3918.0	...
9140953	  801.6	  591.2	 3916.0	...
9140954	  801.4	  591.3	 3916.0	...
9140955	  801.2	  591.4	 3916.0	...
9140956	  801.4	  591.8	 3916.0	...
9140957	  801.7	  592.1	 3916.0	...
9140958	  802.0	  592.6	 3916.0	...
9140959	  802.0	  592.7	 3915.0	...
9140960	  801.9	  592.5	 3915.0	...
9140961	  801.8	  592.1	 3915.0	...
9140962	  802.0	  591.8	 3915.0	...
9140963	  802.2	  591.9	 3917.0	...
9140964	  802.0	  592.0	 3921.0	...
9140965	  801.6	  592.0	 3925.0	...
9140966	  801.1	  592.0	 3926.0	...
9140967	  800.9	  591.9	 3925.0	...
9140968	  800.8	  591.9	 3925.0	...
9140969	  800.9	  591.9	 3924.0	...
9140970	  800.9	  591.9	 3925.0	...
9140971	  801.0	  592.6	 3926.0	...
9140972	  801.1	  593.4	 3927.0	...
9140973	  801.0	  593.3	 3927.0	...
9140974	  801.0	  592.5	 3926.0	...
9140975	  801.0	  591.7	 3924.0	...
9140976	  801.0	  591.7	 3921.0	...
9140977	  801.0	  591.6	 3916.0	...
9140978	  801.1	  591.5	 3913.0	...
9140979	  801.3	  591.3	 3913.0	...
9140980	  801.5	  591.4	 3916.0	...
9140981	  801.6	  591.7	 3918.0	...
9140982	  801.8	  591.9	 3917.0	...
9140983	  801.9	  591.8	 3916.0	...
9140984	  801.8	  591.8	 3915.0	...
9140985	  801.1	  592.0	 3915.0	...
9140986	  800.5	  592.3	 3916.0	...
9140987	  800.0	  592.2	 3916.0	...
9140988	  799.8	  591.9	 3921.0	...
9140989	  799.8	  591.6	 3925.0	...
9140990	  799.9	  591.6	 3929.0	...
9140991	  800.1	  591.7	 3930.0	...
9140992	  800.1	  591.9	 3931.0	...
9140993	  800.0	  592.1	 3929.0	...
9140994	  800.0	  592.3	 3926.0	...
9140995	  800.0	  592.0	 3922.0	...
9140996	  799.8	  591.6	 3922.0	...
9140997	  799.5	  591.3	 3923.0	...
9140998	  799.3	  591.4	 3924.0	...
9140999	  799.2	  591.4	 3926.0	...
9141000	  799.5	  591.3	 3928.0	...
9141001	  799.7	  591.7	 3927.0	...
9141002	  800.0	  592.1	 3924.0	...
9141003	  800.0	  592.5	 3921.0	...
9141004	  800.0	  592.5	 3923.0	...
9141005	  800.1	  592.1	 3925.0	...
9141006	  800.2	  591.8	 3924.0	...
9141007	  800.2	  591.8	 3922.0	...
9141008	  800.2	  592.3	 3924.0	...
9141009	  800.4	  592.7	 3927.0	...
9141010	  800.8	  592.7	 3929.0	...
9141011	  801.1	  592.6	 3927.0	...
9141012	  801.2	  592.3	 3926.0	...
9141013	  801.4	  591.9	 3929.0	...
9141014	  801.6	  592.3	 3932.0	...
9141015	  801.6	  592.7	 3930.0	...
9141016	  801.2	  593.3	 3926.0	...
9141017	  800.7	  593.0	 3921.0	...
9141018	  800.3	  592.8	 3921.0	...
9141019	  800.2	  592.5	 3922.0	...
9141020	  800.1	  592.4	 3922.0	...
9141021	  800.0	  592.6	 3922.0	...
9141022	  800.1	  592.8	 3919.0	...
9141023	  800.2	  593.0	 3917.0	...
9141024	  800.2	  593.0	 3914.0	...
9141025	  800.1	  592.8	 3913.0	...
9141026	  800.4	  592.6	 3914.0	...
9141027	  800.7	  592.4	 3915.0	...
9141028	  800.9	  592.7	 3917.0	...
9141029	  800.7	  592.9	 3917.0	...
9141030	  800.4	  593.2	 3920.0	...
9141031	  800.3	  593.3	 3922.0	...
9141032	  800.4	  593.4	 3924.0	...
9141033	  800.5	  593.3	 3926.0	...
9141034	  800.4	  593.2	 3928.0	...
9141035	  800.4	  593.0	 3927.0	...
9141036	  800.5	  592.8	 3923.0	...
9141037	  800.5	  592.7	 3920.0	...
9141038	  800.4	  592.9	 3921.0	...
9141039	  800.3	  593.1	 3925.0	...
9141040	  800.1	  593.4	 3927.0	...
9141041	  799.9	  593.5	 3929.0	...
9141042	  799.8	  593.6	 3929.0	...
9141043	  799.9	  593.8	 3929.0	...
9141044	  800.2	  594.3	 3930.0	...
9141045	  800.6	  594.7	 3929.0	...
9141046	  801.1	  594.7	 3927.0	...
9141047	  801.1	  594.2	 3930.0	...
9141048	  801.1	  593.7	 3934.0	...
9141049	  800.8	  593.4	 3939.0	...
9141050	  800.4	  593.4	 3939.0	...
9141051	  800.0	  593.5	 3940.0	...
9141052	  799.8	  593.5	 3941.0	...
9141053	  799.8	  593.4	 3939.0	...
9141054	  799.9	  593.5	 3938.0	...
9141055	  800.0	  593.6	 3937.0	...
9141056	  800.0	  593.7	 3938.0	...
9141057	  800.1	  593.8	 3939.0	...
9141058	  799.8	  593.9	 3939.0	...
9141059	  799.4	  593.9	 3939.0	...
9141060	  799.1	  593.8	 3939.0	...
9141061	  799.1	  593.6	 3938.0	...
9141062	  799.4	  593.4	 3937.0	...
9141063	  799.7	  593.4	 3940.0	...
9141064	  799.7	  593.5	 3943.0	...
9141065	  799.6	  593.5	 3943.0	...
9141066	  799.5	  593.5	 3941.0	...
9141067	  799.3	  593.6	 3939.0	...
9141068	  799.2	  593.7	 3942.0	...
9141069	  799.0	  593.9	 3944.0	...
9141070	  799.1	  594.0	 3944.0	...
9141071	  799.0	  594.2	 3944.0	...
9141072	  798.8	  593.6	 3944.0	...
9141073	  798.7	  592.9	 3944.0	...
9141074	  798.8	  592.1	 3944.0	...
9141075	  799.0	  592.1	 3943.0	...
9141076	  799.3	  592.1	 3942.0	...
9141077	  799.2	  592.0	 3942.0	...
9141078	  799.2	  592.0	 3946.0	...
9141079	  799.3	  592.1	 3949.0	...
9141080	  799.0	  592.2	 3946.0	...
9141081	  798.6	  592.2	 3940.0	...
9141082	  797.9	  592.2	 3938.0	...
9141083	  797.6	  592.2	 3943.0	...
9141084	  797.4	  592.2	 3947.0	...
MSG	9141085 0000 _ Number Off
9141085	  797.7	  592.2	 3944.0	...
9141086	  798.3	  592.1	 3941.0	...
9141087	  798.5	  591.9	 3939.0	...
9141088	  798.5	  591.7	 3939.0	...
9141089	  798.4	  591.7	 3939.0	...
9141090	  798.5	  591.9	 3939.0	...
9141091	  798.6	  592.2	 3939.0	...
9141092	  798.7	  592.4	 3939.0	...
9141093	  798.6	  592.5	 3940.0	...
9141094	  798.4	  592.6	 3941.0	...
9141095	  798.1	  592.6	 3941.0	...
9141096	  798.3	  592.6	 3941.0	...
9141097	  798.4	  592.5	 3940.0	...
9141098	  798.3	  592.5	 3941.0	...
9141099	  798.0	  592.4	 3943.0	...
9141100	  798.2	  592.5	 3945.0	...
9141101	  798.6	  592.6	 3945.0	...
9141102	  798.9	  592.7	 3945.0	...
9141103	  798.7	  592.7	 3944.0	...
9141104	  798.5	  593.3	 3943.0	...
9141105	  798.4	  593.8	 3943.0	...
9141106	  798.3	  594.3	 3941.0	...
9141107	  798.3	  594.3	 3941.0	...
9141108	  798.4	  594.3	 3942.0	...
9141109	  798.5	  594.3	 3945.0	...
9141110	  798.5	  594.0	 3944.0	...
9141111	  798.5	  593.7	 3942.0	...
9141112	  798.5	  593.9	 3941.0	...
9141113	  798.4	  594.3	 3942.0	...
9141114	  798.4	  594.6	 3942.0	...
9141115	  798.3	  594.3	 3942.0	...
9141116	  798.3	  594.2	 3942.0	...
9141117	  798.3	  594.1	 3942.0	...
9141118	  798.2	  594.1	 3941.0	...
9141119	  798.0	  594.2	 3940.0	...
9141120	  797.8	  594.1	 3938.0	...
9141121	  797.9	  594.0	 3938.0	...
9141122	  798.2	  593.8	 3938.0	...
9141123	  798.0	  593.8	 3941.0	...
9141124	  797.6	  593.7	 3942.0	...
9141125	  797.4	  593.7	 3944.0	...
9141126	  797.6	  593.6	 3942.0	...
9141127	  797.9	  593.5	 3941.0	...
9141128	  798.0	  593.3	 3941.0	...
9141129	  798.1	  593.7	 3942.0	...
9141130	  798.1	  594.1	 3941.0	...
9141131	  798.1	  593.9	 3940.0	...
9141132	  798.3	  593.2	 3941.0	...
9141133	  798.5	  592.6	 3943.0	...
9141134	  798.5	  592.6	 3943.0	...
9141135	  798.1	  593.3	 3942.0	...
9141136	  797.7	  594.0	 3942.0	...
9141137	  797.5	  594.7	 3943.0	...
9141138	  797.4	  594.7	 3944.0	...
9141139	  797.4	  594.6	 3944.0	...
9141140	  797.5	  594.5	 3943.0	...
9141141	  797.8	  594.5	 3943.0	...
9141142	  797.9	  594.3	 3945.0	...
9141143	  798.0	  594.1	 3947.0	...
9141144	  797.8	  594.0	 3946.0	...
9141145	  798.0	  593.8	 3944.0	...
9141146	  798.3	  593.7	 3943.0	...
9141147	  798.3	  594.1	 3942.0	...
9141148	  798.0	  594.7	 3942.0	...
9141149	  797.6	  595.3	 3943.0	...
9141150	  797.6	  595.3	 3945.0	...
9141151	  797.6	  595.2	 3945.0	...
9141152	  797.6	  594.7	 3943.0	...
9141153	  797.6	  594.2	 3941.0	...
9141154	  798.2	  593.8	 3942.0	...
9141155	  798.9	  593.9	 3942.0	...
9141156	  799.0	  594.1	 3941.0	...
9141157	  798.6	  594.3	 3941.0	...
9141158	  798.1	  594.6	 3942.0	...
9141159	  798.1	  594.7	 3943.0	...
9141160	  798.2	  594.9	 3944.0	...
9141161	  798.1	  594.9	 3942.0	...
9141162	  797.9	  594.7	 3942.0	...
9141163	  797.6	  594.6	 3942.0	...
9141164	  797.7	  594.9	 3943.0	...
9141165	  797.8	  595.3	 3943.0	...
9141166	  798.0	  595.7	 3943.0	...
9141167	  798.0	  595.8	 3941.0	...
9141168	  797.6	  596.1	 3939.0	...
9141169	  797.1	  596.2	 3937.0	...
9141170	  796.7	  595.8	 3935.0	...
9141171	  796.9	  595.2	 3935.0	...
9141172	  797.5	  594.6	 3936.0	...
9141173	  798.1	  594.6	 3937.0	...
9141174	  798.6	  594.5	 3940.0	...
9141175	  798.3	  594.4	 3943.0	...
9141176	  798.0	  594.3	 3946.0	...
9141177	  797.8	  594.8	 3947.0	...
9141178	  798.0	  595.3	 3947.0	...
9141179	  798.2	  595.8	 3945.0	...
9141180	  798.5	  595.8	 3943.0	...
9141181	  798.4	  595.6	 3942.0	...
9141182	  798.2	  595.5	 3942.0	...
9141183	  798.1	  595.4	 3942.0	...
9141184	  798.2	  594.9	 3942.0	...
9141185	  798.4	  594.5	 3942.0	...
9141186	  798.6	  595.1	 3942.0	...
9141187	  798.7	  596.1	 3942.0	...
9141188	  798.7	  596.7	 3944.0	...
9141189	  798.7	  596.5	 3948.0	...
9141190	  798.3	  596.4	 3952.0	...
9141191	  798.0	  596.9	 3954.0	...
9141192	  798.1	  597.2	 3955.0	...
9141193	  798.5	  597.4	 3951.0	...
9141194	  798.6	  597.2	 3946.0	...
9141195	  798.6	  596.8	 3942.0	...
9141196	  798.5	  596.3	 3942.0	...
9141197	  798.9	  595.9	 3944.0	...
9141198	  798.9	  595.9	 3946.0	...
9141199	  798.7	  596.1	 3953.0	...
9141200	  798.4	  596.0	 3957.0	...
9141201	  798.0	  595.9	 3958.0	...
9141202	  797.6	  596.1	 3955.0	...
9141203	  797.1	  596.6	 3952.0	...
9141204	  797.0	  597.2	 3952.0	...
9141205	  797.4	  597.5	 3952.0	...
9141206	  797.8	  597.5	 3952.0	...
9141207	  797.3	  597.2	 3951.0	...
9141208	  796.9	  596.9	 3951.0	...
9141209	  796.4	  596.9	 3950.0	...
9141210	  796.3	  596.8	 3952.0	...
9141211	  796.2	  596.8	 3952.0	...
9141212	  796.1	  596.9	 3953.0	...
9141213	  796.1	  597.1	 3952.0	...
9141214	  796.0	  597.3	 3952.0	...
9141215	  796.4	  597.4	 3952.0	...
9141216	  796.7	  597.3	 3953.0	...
9141217	  797.2	  597.1	 3954.0	...
9141218	  797.2	  596.9	 3956.0	...
9141219	  797.3	  596.7	 3956.0	...
9141220	  797.3	  596.8	 3956.0	...
9141221	  796.5	  596.9	 3954.0	...
9141222	  795.7	  596.8	 3953.0	...
9141223	  795.4	  596.7	 3951.0	...
9141224	  796.0	  596.9	 3951.0	...
9141225	  796.6	  597.4	 3951.0	...
9141226	  796.7	  597.9	 3948.0	...
9141227	  796.7	  597.8	 3947.0	...
9141228	  796.8	  597.9	 3945.0	...
9141229	  797.1	  598.0	 3946.0	...
9141230	  797.2	  597.7	 3946.0	...
9141231	  797.5	  597.2	 3947.0	...
9141232	  797.6	  597.0	 3948.0	...
9141233	  797.4	  597.2	 3949.0	...
9141234	  796.9	  597.4	 3945.0	...
9141235	  796.4	  597.5	 3941.0	...
9141236	  796.2	  597.6	 3940.0	...
9141237	  796.3	  597.8	 3941.0	...
9141238	  796.3	  598.0	 3943.0	...
9141239	  796.4	  597.9	 3941.0	...
9141240	  796.4	  597.9	 3940.0	...
9141241	  796.4	  597.5	 3939.0	...
9141242	  796.3	  597.0	 3940.0	...
9141243	  796.2	  596.5	 3941.0	...
9141244	  796.3	  596.4	 3939.0	...
9141245	  796.4	  596.4	 3938.0	...
9141246	  796.6	  596.4	 3938.0	...
9141247	  796.9	  596.4	 3939.0	...
9141248	  797.1	  596.4	 3940.0	...
9141249	  796.9	  596.6	 3940.0	...
9141250	  796.6	  596.8	 3941.0	...
9141251	  796.3	  596.5	 3942.0	...
9141252	  796.3	  596.1	 3943.0	...
9141253	  796.4	  595.8	 3941.0	...
9141254	  796.0	  596.0	 3939.0	...
9141255	  795.7	  596.3	 3938.0	...
9141256	  795.2	  596.4	 3940.0	...
9141257	  795.2	  596.7	 3942.0	...
9141258	  794.8	  597.3	 3942.0	...
9141259	  794.5	  597.7	 3940.0	...
9141260	  794.2	  598.0	 3938.0	...
9141261	  794.1	  598.1	 3936.0	...
9141262	  794.7	  598.1	 3941.0	...
9141263	  795.4	  598.3	 3945.0	...
9141264	  796.0	  598.4	 3955.0	...
9141265	  795.9	  598.5	 3959.0	...
9141266	  795.8	  598.5	 3959.0	...
9141267	  795.8	  598.4	 3954.0	...
9141268	  795.6	  598.0	 3950.0	...
9141269	  795.4	  597.6	 3950.0	...
9141270	  795.2	  597.6	 3951.0	...
9141271	  795.1	  598.0	 3951.0	...
9141272	  795.2	  598.2	 3950.0	...
9141273	  795.2	  597.7	 3950.0	...
9141274	  795.3	  597.1	 3949.0	...
9141275	  795.4	  596.7	 3949.0	...
9141276	  795.0	  596.3	 3948.0	...
9141277	  794.6	  596.0	 3948.0	...
9141278	  794.5	  595.8	 3948.0	...
9141279	  794.8	  595.8	 3948.0	...
9141280	  794.9	  596.6	 3946.0	...
9141281	  794.7	  597.3	 3943.0	...
9141282	  794.3	  597.7	 3941.0	...
9141283	  794.1	  597.5	 3942.0	...
9141284	  794.0	  597.6	 3943.0	...
9141285	  794.4	  598.0	 3944.0	...
9141286	  794.9	  598.4	 3945.0	...
MSG	9141287 0000 _ Number On
9141287	  795.2	  597.9	 3946.0	...
9141288	  794.9	  597.4	 3946.0	...
9141289	  794.6	  596.9	 3946.0	...
9141290	  794.4	  596.9	 3946.0	...
9141291	  794.3	  597.4	 3946.0	...
9141292	  794.2	  597.9	 3947.0	...
9141293	  793.9	  598.4	 3947.0	...
9141294	  793.6	  598.4	 3947.0	...
9141295	  793.3	  598.5	 3947.0	...
9141296	  793.3	  598.5	 3947.0	...
9141297	  793.3	  598.5	 3946.0	...
9141298	  793.4	  598.3	 3944.0	...
9141299	  793.3	  597.9	 3943.0	...
9141300	  793.0	  597.6	 3943.0	...
9141301	  792.6	  597.5	 3943.0	...
9141302	  792.6	  597.7	 3943.0	...
9141303	  792.8	  598.2	 3943.0	...
9141304	  793.2	  598.8	 3944.0	...
9141305	  793.5	  599.1	 3944.0	...
9141306	  793.6	  599.2	 3945.0	...
9141307	  793.2	  599.1	 3945.0	...
9141308	  792.8	  598.6	 3944.0	...
9141309	  792.8	  598.2	 3943.0	...
9141310	  793.0	  597.9	 3943.0	...
9141311	  793.0	  598.0	 3941.0	...
9141312	  793.0	  598.0	 3940.0	...
9141313	  793.1	  598.0	 3938.0	...
9141314	  793.3	  598.0	 3938.0	...
9141315	  793.4	  598.0	 3937.0	...
9141316	  793.1	  598.0	 3939.0	...
9141317	  792.9	  598.0	 3941.0	...
9141318	  792.9	  597.9	 3940.0	...
9141319	  792.7	  597.9	 3939.0	...
9141320	  792.5	  598.1	 3939.0	...
9141321	  792.4	  598.3	 3940.0	...
9141322	  792.4	  598.5	 3941.0	...
9141323	  792.5	  599.0	 3941.0	...
9141324	  792.6	  599.6	 3939.0	...
9141325	  792.7	  600.1	 3936.0	...
9141326	  792.7	  600.0	 3935.0	...
9141327	  792.7	  599.8	 3936.0	...
9141328	  792.0	  599.7	 3938.0	...
9141329	  791.3	  600.0	 3938.0	...
9141330	  790.8	  600.1	 3938.0	...
9141331	  791.1	  600.4	 3941.0	...
9141332	  791.4	  600.6	 3944.0	...
9141333	  791.6	  600.8	 3945.0	...
9141334	  791.6	  601.7	 3943.0	...
9141335	  791.3	  602.5	 3940.0	...
EFIX R   9139747	9141335	1589	  802.3	  600.3	   3912
SSACC R  9141336
9141336	  790.9	  603.4	 3939.0	...
9141337	  790.6	  604.0	 3937.0	...
9141338	  790.4	  604.5	 3934.0	...
9141339	  790.1	  604.9	 3933.0	...
9141340	  789.9	  604.7	 3932.0	...
9141341	  789.9	  604.7	 3932.0	...
9141342	  789.8	  604.7	 3927.0	...
9141343	  789.9	  606.9	 3917.0	...
9141344	  790.3	  615.1	 3893.0	...
9141345	  791.3	  631.1	 3850.0	...
9141346	  792.6	  652.3	 3784.0	...
9141347	  793.8	  676.5	 3708.0	...
9141348	  793.0	  702.4	 3626.0	...
9141349	  791.4	  731.6	 3537.0	...
9141350	  790.1	  762.8	 3436.0	...
9141351	  788.0	  797.0	 3314.0	...
9141352	  786.9	  832.5	 3182.0	...
9141353	  784.5	  869.9	 3040.0	...
9141354	  785.0	  908.2	 2906.0	...
9141355	  787.0	  950.5	 2779.0	...
9141356	  790.1	  994.4	 2655.0	...
9141357	  793.0	 1037.8	 2529.0	...
9141358	  794.1	 1080.7	 2392.0	...
9141359	  795.0	 1124.5	 2250.0	...
9141360	  795.6	 1155.2	 2152.0	...
9141361	  795.8	 1170.5	 2103.0	...
9141362	  795.8	 1170.5	 2103.0	...
9141363	  193.3	 1559.7	  512.0	...
9141364	  193.3	 1559.7	  512.0	...
9141365	  176.1	 1580.2	  473.0	...
9141366	  149.6	 1622.6	  401.0	...
9141367	  121.8	 1691.9	  304.0	...
9141368	  111.7	 1766.5	  223.0	...
9141369	  110.8	 1819.3	  176.0	...
9141370	  111.2	 1845.4	  153.0	...
9141371	  111.2	 1845.4	  153.0	...
SBLINK R 9141372
9141372	   .	   .	    0.0	...
9141373	   .	   .	    0.0	...
9141374	   .	   .	    0.0	...
9141375	   .	   .	    0.0	...
9141376	   .	   .	    0.0	...
9141377	   .	   .	    0.0	...
9141378	   .	   .	    0.0	...
9141379	   .	   .	    0.0	...
9141380	   .	   .	    0.0	...
9141381	   .	   .	    0.0	...
9141382	   .	   .	    0.0	...
9141383	   .	   .	    0.0	...
9141384	   .	   .	    0.0	...
9141385	   .	   .	    0.0	...
9141386	   .	   .	    0.0	...
9141387	   .	   .	    0.0	...
9141388	   .	   .	    0.0	...
9141389	   .	   .	    0.0	...
9141390	   .	   .	    0.0	...
9141391	   .	   .	    0.0	...
9141392	   .	   .	    0.0	...
9141393	   .	   .	    0.0	...
9141394	   .	   .	    0.0	...
9141395	   .	   .	    0.0	...
9141396	   .	   .	    0.0	...
9141397	   .	   .	    0.0	...
9141398	   .	   .	    0.0	...
9141399	   .	   .	    0.0	...
9141400	   .	   .	    0.0	...
9141401	   .	   .	    0.0	...
9141402	   .	   .	    0.0	...
9141403	   .	   .	    0.0	...
9141404	   .	   .	    0.0	...
9141405	   .	   .	    0.0	...
9141406	   .	   .	    0.0	...
9141407	   .	   .	    0.0	...
9141408	   .	   .	    0.0	...
9141409	   .	   .	    0.0	...
9141410	   .	   .	    0.0	...
9141411	   .	   .	    0.0	...
9141412	   .	   .	    0.0	...
9141413	   .	   .	    0.0	...
9141414	   .	   .	    0.0	...
9141415	   .	   .	    0.0	...
9141416	   .	   .	    0.0	...
9141417	   .	   .	    0.0	...
9141418	   .	   .	    0.0	...
9141419	   .	   .	    0.0	...
9141420	   .	   .	    0.0	...
9141421	   .	   .	    0.0	...
9141422	   .	   .	    0.0	...
9141423	   .	   .	    0.0	...
9141424	   .	   .	    0.0	...
9141425	   .	   .	    0.0	...
9141426	   .	   .	    0.0	...
9141427	   .	   .	    0.0	...
9141428	   .	   .	    0.0	...
9141429	   .	   .	    0.0	...
9141430	   .	   .	    0.0	...
9141431	   .	   .	    0.0	...
9141432	   .	   .	    0.0	...
9141433	   .	   .	    0.0	...
9141434	   .	   .	    0.0	...
9141435	   .	   .	    0.0	...
9141436	   .	   .	    0.0	...
9141437	   .	   .	    0.0	...
9141438	   .	   .	    0.0	...
9141439	   .	   .	    0.0	...
9141440	   .	   .	    0.0	...
9141441	   .	   .	    0.0	...
9141442	   .	   .	    0.0	...
9141443	   .	   .	    0.0	...
9141444	   .	   .	    0.0	...
9141445	   .	   .	    0.0	...
9141446	   .	   .	    0.0	...
9141447	   .	   .	    0.0	...
9141448	   .	   .	    0.0	...
9141449	   .	   .	    0.0	...
9141450	   .	   .	    0.0	...
9141451	   .	   .	    0.0	...
9141452	   .	   .	    0.0	...
9141453	   .	   .	    0.0	...
9141454	   .	   .	    0.0	...
9141455	   .	   .	    0.0	...
9141456	   .	   .	    0.0	...
9141457	   .	   .	    0.0	...
9141458	   .	   .	    0.0	...
9141459	   .	   .	    0.0	...
9141460	   .	   .	    0.0	...
9141461	   .	   .	    0.0	...
9141462	   .	   .	    0.0	...
9141463	   .	   .	    0.0	...
9141464	   .	   .	    0.0	...
9141465	   .	   .	    0.0	...
9141466	   .	   .	    0.0	...
9141467	   .	   .	    0.0	...
9141468	   .	   .	    0.0	...
9141469	   .	   .	    0.0	...
9141470	   .	   .	    0.0	...
9141471	   .	   .	    0.0	...
9141472	   .	   .	    0.0	...
9141473	   .	   .	    0.0	...
9141474	   .	   .	    0.0	...
9141475	   .	   .	    0.0	...
9141476	   .	   .	    0.0	...
9141477	   .	   .	    0.0	...
9141478	   .	   .	    0.0	...
9141479	   .	   .	    0.0	...
9141480	   .	   .	    0.0	...
9141481	   .	   .	    0.0	...
9141482	   .	   .	    0.0	...
9141483	   .	   .	    0.0	...
9141484	   .	   .	    0.0	...
9141485	   .	   .	    0.0	...
9141486	   .	   .	    0.0	...
9141487	   .	   .	    0.0	...
EBLINK R 9141372	9141487	116
9141488	  850.6	 1179.7	 2012.0	...
9141489	  850.6	 1179.7	 2012.0	...
9141490	  850.2	 1174.6	 2028.0	...
9141491	  849.4	 1163.6	 2070.0	...
9141492	  848.0	 1146.7	 2127.0	...
9141493	  846.8	 1130.7	 2188.0	...
9141494	  846.0	 1115.0	 2237.0	...
9141495	  845.6	 1101.3	 2285.0	...
9141496	  850.2	 1088.7	 2311.0	...
9141497	  854.1	 1077.1	 2346.0	...
9141498	  858.0	 1064.9	 2385.0	...
9141499	  857.1	 1052.9	 2440.0	...
9141500	  856.5	 1040.5	 2490.0	...
9141501	  855.9	 1029.3	 2535.0	...
9141502	  855.0	 1015.7	 2582.0	...
9141503	  853.7	 1003.2	 2627.0	...
9141504	  852.7	  990.6	 2672.0	...
9141505	  851.8	  978.7	 2716.0	...
9141506	  849.7	  966.8	 2754.0	...
9141507	  846.9	  953.8	 2795.0	...
9141508	  843.2	  940.3	 2840.0	...
9141509	  839.5	  927.5	 2884.0	...
9141510	  834.7	  913.8	 2922.0	...
9141511	  830.3	  901.7	 2951.0	...
9141512	  825.9	  889.9	 2980.0	...
9141513	  822.9	  878.5	 3008.0	...
9141514	  819.3	  868.2	 3034.0	...
9141515	  816.1	  857.7	 3061.0	...
9141516	  812.0	  849.2	 3085.0	...
9141517	  809.0	  840.8	 3114.0	...
9141518	  807.4	  831.4	 3150.0	...
9141519	  806.1	  822.1	 3183.0	...
9141520	  804.8	  811.9	 3216.0	...
9141521	  803.6	  803.9	 3248.0	...
9141522	  802.7	  795.8	 3280.0	...
9141523	  801.8	  787.9	 3311.0	...
9141524	  801.0	  779.9	 3338.0	...
9141525	  801.0	  771.5	 3369.0	...
9141526	  800.7	  764.4	 3393.0	...
9141527	  800.3	  756.1	 3416.0	...
9141528	  799.3	  749.5	 3440.0	...
9141529	  798.3	  742.9	 3460.0	...
9141530	  797.9	  737.6	 3489.0	...
9141531	  797.8	  731.6	 3512.0	...
9141532	  797.7	  726.0	 3539.0	...
9141533	  797.2	  720.9	 3552.0	...
9141534	  796.9	  716.3	 3568.0	...
9141535	  796.6	  711.2	 3581.0	...
9141536	  796.4	  706.5	 3601.0	...
9141537	  796.5	  701.0	 3620.0	...
9141538	  797.2	  696.2	 3643.0	...
9141539	  797.7	  690.6	 3663.0	...
9141540	  798.0	  687.0	 3677.0	...
ESACC R  9141336	9141540	205	  790.9	  603.4	  798.0	  687.0	   1.79	   1958
SFIX R   9141541
9141541	  797.7	  682.9	 3687.0	...
9141542	  797.6	  680.0	 3697.0	...
9141543	  797.5	  675.8	 3710.0	...
9141544	  797.7	  672.4	 3727.0	...
9141545	  797.8	  668.5	 3743.0	...
9141546	  797.8	  665.6	 3760.0	...
9141547	  797.5	  662.7	 3775.0	...
9141548	  797.3	  659.9	 3787.0	...
9141549	  797.1	  657.6	 3794.0	...
9141550	  797.0	  655.7	 3796.0	...
9141551	  797.1	  652.4	 3804.0	...
9141552	  797.1	  648.3	 3815.0	...
9141553	  797.1	  643.6	 3827.0	...
9141554	  796.9	  641.5	 3838.0	...
9141555	  796.6	  639.3	 3847.0	...
9141556	  796.3	  637.5	 3856.0	...
9141557	  796.1	  635.2	 3859.0	...
9141558	  795.8	  632.7	 3870.0	...
9141559	  795.6	  630.5	 3878.0	...
9141560	  795.3	  628.1	 3889.0	...
9141561	  795.1	  627.2	 3892.0	...
9141562	  795.0	  625.2	 3899.0	...
9141563	  795.0	  623.6	 3902.0	...
9141564	  795.0	  622.1	 3906.0	...
9141565	  794.9	  620.7	 3907.0	...
9141566	  794.5	  618.8	 3911.0	...
9141567	  794.1	  616.9	 3918.0	...
9141568	  793.8	  615.1	 3925.0	...
9141569	  793.9	  614.2	 3931.0	...
9141570	  794.0	  612.4	 3937.0	...
9141571	  794.0	  610.9	 3941.0	...
9141572	  793.4	  609.0	 3943.0	...
9141573	  792.9	  608.0	 3946.0	...
9141574	  792.7	  607.5	 3950.0	...
9141575	  793.0	  607.4	 3953.0	...
9141576	  793.3	  607.2	 3953.0	...
9141577	  793.3	  606.9	 3953.0	...
9141578	  793.4	  606.7	 3956.0	...
9141579	  793.6	  606.7	 3960.0	...
9141580	  793.9	  606.4	 3963.0	...
9141581	  793.9	  605.8	 3963.0	...
9141582	  793.7	  605.0	 3967.0	...
9141583	  793.5	  604.3	 3971.0	...
9141584	  793.4	  603.9	 3975.0	...
9141585	  793.3	  603.8	 3975.0	...
9141586	  793.3	  603.9	 3975.0	...
9141587	  793.3	  603.9	 3976.0	...
9141588	  793.1	  603.1	 3975.0	...
9141589	  792.8	  602.2	 3975.0	...
9141590	  792.7	  602.1	 3976.0	...
9141591	  792.9	  602.8	 3977.0	...
9141592	  793.1	  603.5	 3976.0	...
9141593	  793.2	  603.5	 3974.0	...
9141594	  793.3	  603.5	 3973.0	...
9141595	  793.3	  603.4	 3974.0	...
9141596	  793.3	  602.8	 3974.0	...
9141597	  793.4	  602.2	 3973.0	...
9141598	  793.3	  601.7	 3970.0	...
9141599	  793.2	  601.1	 3967.0	...
MSG	9141600 0000 _ Number Off
9141600	  793.1	  600.7	 3966.0	...
9141601	  793.1	  600.4	 3967.0	...
9141602	  793.2	  600.7	 3971.0	...
9141603	  793.2	  600.7	 3975.0	...
9141604	  793.2	  600.5	 3978.0	...
9141605	  793.2	  600.3	 3978.0	...
9141606	  793.3	  600.2	 3977.0	...
9141607	  793.4	  600.4	 3977.0	...
9141608	  793.0	  600.6	 3979.0	...
9141609	  792.7	  600.8	 3981.0	...
9141610	  792.4	  600.9	 3982.0	...
9141611	  792.5	  601.0	 3982.0	...
9141612	  792.2	  601.1	 3982.0	...
9141613	  791.9	  601.1	 3982.0	...
9141614	  792.0	  601.6	 3983.0	...
9141615	  792.6	  602.1	 3983.0	...
9141616	  793.3	  602.7	 3982.0	...
9141617	  793.6	  602.7	 3982.0	...
9141618	  793.9	  603.0	 3983.0	...
9141619	  794.1	  603.3	 3986.0	...
9141620	  794.4	  603.4	 3989.0	...
9141621	  794.5	  603.0	 3990.0	...
9141622	  794.2	  602.4	 3990.0	...
9141623	  793.9	  601.9	 3990.0	...
9141624	  793.6	  601.9	 3994.0	...
9141625	  793.6	  602.2	 3998.0	...
9141626	  793.7	  602.5	 4001.0	...
9141627	  793.7	  602.6	 3999.0	...
9141628	  793.3	  602.6	 3994.0	...
9141629	  792.8	  602.6	 3990.0	...
9141630	  792.8	  602.2	 3987.0	...
9141631	  793.3	  601.7	 3989.0	...
9141632	  793.8	  601.3	 3991.0	...
9141633	  794.1	  601.3	 3992.0	...
9141634	  794.5	  601.6	 3991.0	...
9141635	  794.7	  601.9	 3991.0	...
9141636	  794.6	  602.1	 3990.0	...
9141637	  794.6	  602.0	 3990.0	...
9141638	  794.7	  601.9	 3989.0	...
9141639	  794.7	  602.0	 3990.0	...
9141640	  794.6	  602.1	 3992.0	...
9141641	  794.6	  601.4	 3994.0	...
9141642	  794.8	  600.8	 3996.0	...
9141643	  794.9	  600.6	 3997.0	...
9141644	  794.9	  601.0	 3995.0	...
9141645	  794.7	  601.2	 3993.0	...
9141646	  794.6	  601.0	 3991.0	...
9141647	  794.4	  600.9	 3998.0	...
9141648	  794.4	  600.7	 4004.0	...
9141649	  794.4	  600.3	 4006.0	...
9141650	  794.5	  599.8	 4001.0	...
9141651	  794.8	  599.3	 3998.0	...
9141652	  795.0	  599.1	 4000.0	...
9141653	  795.2	  599.3	 4002.0	...
9141654	  795.4	  599.7	 4002.0	...
9141655	  795.6	  599.8	 4001.0	...
9141656	  795.9	  599.5	 3999.0	...
9141657	  795.9	  599.3	 3996.0	...
9141658	  795.9	  599.3	 3997.0	...
9141659	  796.0	  599.4	 4001.0	...
9141660	  796.1	  599.5	 4004.0	...
9141661	  796.2	  599.4	 4005.0	...
9141662	  796.0	  599.3	 4004.0	...
9141663	  795.7	  599.1	 4004.0	...
9141664	  795.5	  598.9	 4003.0	...
9141665	  795.6	  598.6	 4002.0	...
9141666	  795.5	  598.4	 4000.0	...
9141667	  795.5	  598.3	 4000.0	...
9141668	  795.5	  598.5	 4001.0	...
9141669	  795.6	  598.7	 4004.0	...
9141670	  795.6	  598.8	 4006.0	...
9141671	  795.9	  598.7	 4006.0	...
9141672	  796.3	  598.6	 4005.0	...
9141673	  796.5	  598.5	 4005.0	...
9141674	  796.2	  598.6	 4006.0	...
9141675	  795.8	  598.6	 4009.0	...
9141676	  796.3	  598.5	 4011.0	...
9141677	  796.8	  597.8	 4012.0	...
9141678	  796.9	  597.2	 4012.0	...
9141679	  796.5	  596.7	 4013.0	...
9141680	  796.3	  596.7	 4014.0	...
9141681	  796.6	  596.7	 4016.0	...
9141682	  797.0	  597.1	 4017.0	...
9141683	  797.1	  597.5	 4018.0	...
9141684	  797.1	  597.3	 4017.0	...
9141685	  796.9	  596.6	 4018.0	...
9141686	  796.8	  595.8	 4019.0	...
9141687	  796.8	  595.8	 4024.0	...
9141688	  796.8	  595.7	 4027.0	...
9141689	  796.7	  595.7	 4027.0	...
9141690	  796.6	  595.7	 4024.0	...
9141691	  796.6	  595.7	 4024.0	...
9141692	  796.6	  595.5	 4026.0	...
9141693	  796.7	  595.1	 4031.0	...
9141694	  796.8	  594.8	 4032.0	...
9141695	  796.9	  594.9	 4033.0	...
9141696	  797.0	  595.2	 4032.0	...
9141697	  797.1	  595.4	 4031.0	...
9141698	  797.0	  595.6	 4034.0	...
9141699	  796.9	  595.7	 4039.0	...
9141700	  796.8	  595.8	 4043.0	...
9141701	  796.8	  595.9	 4041.0	...
9141702	  796.8	  596.0	 4040.0	...
9141703	  796.7	  595.7	 4040.0	...
9141704	  796.7	  595.3	 4037.0	...
9141705	  796.9	  595.2	 4035.0	...
9141706	  797.3	  595.5	 4032.0	...
9141707	  797.5	  595.9	 4032.0	...
9141708	  797.5	  596.1	 4032.0	...
9141709	  797.8	  596.0	 4031.0	...
9141710	  798.1	  595.7	 4029.0	...
9141711	  798.1	  595.5	 4027.0	...
9141712	  797.8	  595.6	 4028.0	...
9141713	  797.5	  595.6	 4029.0	...
9141714	  797.5	  595.5	 4031.0	...
9141715	  797.5	  595.5	 4031.0	...
9141716	  797.8	  595.6	 4033.0	...
9141717	  798.0	  595.6	 4036.0	...
9141718	  798.1	  595.8	 4039.0	...
9141719	  798.0	  595.9	 4037.0	...
9141720	  797.9	  595.5	 4034.0	...
9141721	  798.0	  595.1	 4033.0	...
9141722	  798.2	  594.7	 4033.0	...
9141723	  798.4	  594.7	 4034.0	...
9141724	  798.5	  594.8	 4036.0	...
9141725	  798.7	  594.8	 4037.0	...
9141726	  798.8	  594.9	 4040.0	...
9141727	  798.8	  595.0	 4042.0	...
9141728	  798.5	  595.2	 4044.0	...
9141729	  798.2	  595.4	 4044.0	...
9141730	  798.0	  595.5	 4044.0	...
9141731	  798.5	  595.4	 4046.0	...
9141732	  799.0	  595.3	 4047.0	...
9141733	  799.3	  595.0	 4048.0	...
9141734	  799.3	  594.8	 4047.0	...
9141735	  799.2	  594.6	 4048.0	...
9141736	  799.2	  595.1	 4049.0	...
9141737	  799.2	  595.7	 4051.0	...
9141738	  799.1	  595.1	 4052.0	...
9141739	  798.6	  594.0	 4053.0	...
9141740	  798.1	  593.5	 4053.0	...
9141741	  797.7	  594.1	 4052.0	...
9141742	  797.5	  594.7	 4054.0	...
9141743	  797.5	  594.7	 4056.0	...
9141744	  797.4	  594.8	 4058.0	...
9141745	  797.4	  595.0	 4058.0	...
9141746	  797.5	  595.3	 4059.0	...
9141747	  797.8	  595.5	 4059.0	...
9141748	  797.8	  595.6	 4058.0	...
9141749	  797.5	  595.5	 4058.0	...
9141750	  797.3	  595.4	 4058.0	...
9141751	  797.3	  595.4	 4058.0	...
9141752	  797.5	  595.5	 4060.0	...
9141753	  797.8	  595.6	 4061.0	...
9141754	  797.5	  595.7	 4064.0	...
9141755	  797.0	  595.6	 4066.0	...
9141756	  796.7	  595.4	 4064.0	...
9141757	  796.9	  595.3	 4061.0	...
9141758	  797.2	  595.6	 4058.0	...
9141759	  797.2	  595.8	 4060.0	...
9141760	  797.2	  595.9	 4062.0	...
9141761	  797.2	  595.7	 4063.0	...
9141762	  797.5	  595.7	 4067.0	...
9141763	  797.8	  595.8	 4072.0	...
9141764	  798.1	  595.5	 4076.0	...
9141765	  798.1	  595.1	 4075.0	...
9141766	  798.0	  595.2	 4076.0	...
9141767	  797.9	  595.6	 4077.0	...
9141768	  797.7	  595.9	 4078.0	...
9141769	  797.6	  595.5	 4082.0	...
9141770	  797.5	  595.1	 4085.0	...
9141771	  797.2	  595.0	 4086.0	...
9141772	  796.9	  595.1	 4085.0	...
9141773	  796.6	  595.3	 4085.0	...
9141774	  796.5	  595.3	 4085.0	...
9141775	  796.7	  595.3	 4082.0	...
9141776	  796.7	  595.3	 4079.0	...
9141777	  796.8	  595.3	 4077.0	...
9141778	  797.0	  595.2	 4078.0	...
9141779	  797.4	  594.9	 4080.0	...
9141780	  797.4	  594.7	 4081.0	...
9141781	  797.1	  594.6	 4082.0	...
9141782	  797.1	  594.7	 4083.0	...
9141783	  797.4	  594.8	 4083.0	...
9141784	  797.4	  594.7	 4081.0	...
9141785	  797.0	  594.4	 4078.0	...
9141786	  796.6	  594.2	 4076.0	...
9141787	  796.9	  594.2	 4074.0	...
9141788	  797.3	  594.4	 4073.0	...
9141789	  797.7	  594.5	 4071.0	...
9141790	  797.7	  594.6	 4071.0	...
9141791	  797.8	  594.6	 4071.0	...
9141792	  797.8	  594.6	 4073.0	...
9141793	  797.7	  594.6	 4078.0	...
9141794	  797.5	  594.5	 4083.0	...
9141795	  797.4	  594.4	 4084.0	...
9141796	  796.9	  594.5	 4082.0	...
9141797	  796.5	  594.5	 4080.0	...
9141798	  796.0	  594.7	 4080.0	...
9141799	  796.1	  594.9	 4083.0	...
9141800	  796.2	  595.0	 4086.0	...
9141801	  796.3	  595.1	 4089.0	...
9141802	  796.1	  595.1	 4092.0	...
9141803	  795.8	  595.0	 4097.0	...
9141804	  796.1	  594.9	 4102.0	...
9141805	  796.6	  594.3	 4102.0	...
9141806	  797.0	  593.7	 4100.0	...
9141807	  796.7	  593.2	 4098.0	...
9141808	  796.2	  593.2	 4097.0	...
9141809	  795.7	  593.2	 4096.0	...
9141810	  795.4	  593.2	 4097.0	...
9141811	  795.4	  593.1	 4101.0	...
MSG	9141812 0000 _ Number On
9141812	  795.2	  593.0	 4104.0	...
9141813	  794.9	  592.9	 4106.0	...
9141814	  795.0	  593.0	 4108.0	...
9141815	  795.4	  593.1	 4111.0	...
9141816	  795.7	  592.9	 4112.0	...
9141817	  795.8	  592.5	 4111.0	...
9141818	  795.8	  592.2	 4111.0	...
9141819	  795.7	  592.5	 4111.0	...
9141820	  795.7	  592.9	 4112.0	...
9141821	  795.6	  593.0	 4111.0	...
9141822	  795.7	  592.6	 4112.0	...
9141823	  795.8	  592.2	 4113.0	...
9141824	  795.6	  592.2	 4115.0	...
9141825	  795.2	  592.3	 4115.0	...
9141826	  794.9	  592.5	 4118.0	...
9141827	  795.0	  592.6	 4123.0	...
9141828	  795.1	  592.6	 4127.0	...
9141829	  795.2	  592.6	 4128.0	...
9141830	  795.2	  592.6	 4128.0	...
9141831	  795.1	  592.0	 4127.0	...
9141832	  795.2	  591.4	 4127.0	...
9141833	  795.4	  590.9	 4127.0	...
9141834	  795.5	  591.2	 4126.0	...
9141835	  795.5	  591.7	 4126.0	...
9141836	  795.6	  592.0	 4127.0	...
9141837	  795.6	  592.2	 4129.0	...
9141838	  795.7	  592.4	 4131.0	...
9141839	  795.9	  592.4	 4131.0	...
9141840	  795.6	  592.3	 4131.0	...
9141841	  795.1	  592.3	 4132.0	...
9141842	  794.8	  592.3	 4132.0	...
9141843	  795.0	  592.3	 4132.0	...
9141844	  795.1	  591.7	 4134.0	...
9141845	  795.2	  591.1	 4136.0	...
9141846	  795.2	  590.5	 4138.0	...
9141847	  795.1	  590.6	 4138.0	...
9141848	  794.9	  590.7	 4139.0	...
9141849	  794.5	  590.8	 4139.0	...
9141850	  794.0	  590.6	 4142.0	...
9141851	  793.7	  590.6	 4144.0	...
9141852	  793.8	  590.6	 4146.0	...
9141853	  794.2	  590.6	 4146.0	...
9141854	  794.7	  590.6	 4147.0	...
9141855	  794.9	  590.8	 4146.0	...
9141856	  795.0	  591.0	 4146.0	...
9141857	  794.8	  591.1	 4144.0	...
9141858	  794.7	  590.9	 4142.0	...
9141859	  794.4	  590.7	 4141.0	...
9141860	  794.2	  590.3	 4140.0	...
9141861	  794.2	  590.3	 4141.0	...
9141862	  794.3	  590.4	 4142.0	...
9141863	  794.2	  590.5	 4143.0	...
9141864	  794.0	  590.5	 4144.0	...
9141865	  793.8	  590.6	 4144.0	...
9141866	  794.0	  590.5	 4145.0	...
9141867	  794.5	  590.4	 4145.0	...
9141868	  794.9	  590.6	 4146.0	...
9141869	  794.8	  590.9	 4147.0	...
9141870	  794.5	  591.2	 4148.0	...
9141871	  794.0	  591.2	 4150.0	...
9141872	  793.9	  590.9	 4152.0	...
9141873	  794.1	  590.5	 4154.0	...
9141874	  794.8	  590.0	 4153.0	...
9141875	  795.5	  589.8	 4152.0	...
9141876	  795.8	  589.6	 4153.0	...
9141877	  795.6	  589.5	 4156.0	...
9141878	  795.5	  589.4	 4162.0	...
9141879	  795.3	  589.3	 4166.0	...
9141880	  795.2	  589.2	 4170.0	...
9141881	  795.1	  589.2	 4169.0	...
9141882	  795.3	  589.3	 4167.0	...
9141883	  795.4	  589.5	 4165.0	...
9141884	  795.5	  589.8	 4164.0	...
9141885	  795.3	  589.9	 4165.0	...
9141886	  795.1	  590.0	 4165.0	...
9141887	  794.9	  590.1	 4166.0	...
9141888	  794.8	  590.2	 4166.0	...
9141889	  795.2	  590.3	 4166.0	...
9141890	  795.9	  590.2	 4166.0	...
9141891	  796.7	  590.2	 4165.0	...
9141892	  797.0	  590.2	 4168.0	...
9141893	  796.9	  589.8	 4170.0	...
9141894	  796.5	  589.4	 4172.0	...
9141895	  795.6	  589.1	 4170.0	...
9141896	  794.7	  589.2	 4169.0	...
9141897	  794.7	  589.3	 4168.0	...
9141898	  795.2	  589.2	 4169.0	...
9141899	  795.7	  589.1	 4169.0	...
9141900	  795.5	  589.1	 4171.0	...
9141901	  795.4	  589.7	 4172.0	...
9141902	  795.3	  590.2	 4173.0	...
9141903	  795.4	  590.2	 4175.0	...
9141904	  795.5	  589.7	 4177.0	...
9141905	  795.6	  589.3	 4179.0	...
9141906	  795.9	  589.6	 4178.0	...
9141907	  795.9	  589.9	 4173.0	...
9141908	  795.9	  590.0	 4167.0	...
9141909	  795.9	  590.2	 4163.0	...
9141910	  795.8	  590.3	 4165.0	...
9141911	  795.8	  590.3	 4173.0	...
9141912	  795.7	  590.2	 4179.0	...
9141913	  795.7	  590.0	 4186.0	...
9141914	  795.8	  589.9	 4188.0	...
9141915	  795.6	  590.2	 4191.0	...
9141916	  795.4	  590.6	 4191.0	...
9141917	  795.2	  590.6	 4190.0	...
9141918	  795.2	  590.1	 4186.0	...
9141919	  795.1	  589.7	 4184.0	...
9141920	  794.9	  589.2	 4182.0	...
9141921	  794.6	  588.6	 4183.0	...
9141922	  794.4	  588.7	 4184.0	...
9141923	  794.3	  589.3	 4185.0	...
9141924	  794.5	  589.8	 4185.0	...
9141925	  794.5	  589.8	 4184.0	...
9141926	  794.8	  589.7	 4184.0	...
9141927	  794.9	  589.5	 4187.0	...
9141928	  794.9	  589.3	 4187.0	...
9141929	  794.6	  589.3	 4184.0	...
9141930	  794.6	  589.5	 4180.0	...
9141931	  794.7	  589.8	 4178.0	...
9141932	  795.2	  589.8	 4178.0	...
9141933	  795.6	  589.4	 4178.0	...
9141934	  795.7	  589.1	 4177.0	...
9141935	  795.4	  589.3	 4177.0	...
9141936	  795.0	  589.6	 4179.0	...
9141937	  795.0	  589.7	 4181.0	...
9141938	  794.9	  589.6	 4183.0	...
9141939	  794.8	  589.6	 4182.0	...
9141940	  795.0	  589.9	 4181.0	...
9141941	  795.3	  590.1	 4186.0	...
9141942	  795.6	  590.4	 4191.0	...
9141943	  795.6	  590.5	 4194.0	...
9141944	  795.5	  590.6	 4192.0	...
9141945	  795.3	  590.0	 4193.0	...
9141946	  795.3	  589.3	 4195.0	...
9141947	  795.4	  588.7	 4196.0	...
9141948	  795.5	  588.6	 4195.0	...
9141949	  795.4	  588.6	 4195.0	...
9141950	  795.4	  588.5	 4196.0	...
9141951	  795.5	  588.7	 4196.0	...
9141952	  795.6	  589.2	 4196.0	...
9141953	  795.5	  589.7	 4195.0	...
9141954	  795.3	  589.9	 4192.0	...
9141955	  795.0	  589.9	 4189.0	...
9141956	  795.0	  589.8	 4187.0	...
9141957	  794.9	  589.3	 4187.0	...
9141958	  795.3	  588.8	 4188.0	...
9141959	  795.7	  588.7	 4188.0	...
9141960	  795.6	  588.9	 4189.0	...
9141961	  795.1	  589.2	 4189.0	...
9141962	  794.5	  589.5	 4190.0	...
9141963	  794.4	  589.7	 4192.0	...
9141964	  794.4	  590.0	 4193.0	...
9141965	  794.3	  590.2	 4192.0	...
9141966	  794.1	  590.1	 4192.0	...
9141967	  794.3	  589.7	 4192.0	...
9141968	  794.5	  589.4	 4192.0	...
9141969	  794.8	  589.3	 4192.0	...
9141970	  794.6	  589.3	 4192.0	...
9141971	  794.4	  589.5	 4191.0	...
9141972	  794.5	  590.3	 4191.0	...
9141973	  795.0	  591.2	 4189.0	...
9141974	  795.4	  591.6	 4189.0	...
9141975	  795.5	  591.5	 4189.0	...
9141976	  795.0	  591.4	 4191.0	...
9141977	  794.4	  591.0	 4190.0	...
9141978	  793.9	  590.7	 4189.0	...
9141979	  793.8	  590.5	 4188.0	...
9141980	  794.0	  590.7	 4188.0	...
9141981	  793.9	  590.8	 4189.0	...
9141982	  793.8	  590.8	 4189.0	...
9141983	  793.6	  590.9	 4190.0	...
9141984	  793.5	  590.9	 4190.0	...
9141985	  793.9	  590.7	 4190.0	...
9141986	  794.5	  590.3	 4191.0	...
9141987	  795.2	  589.9	 4191.0	...
9141988	  795.4	  589.9	 4192.0	...
9141989	  795.5	  590.2	 4191.0	...
9141990	  795.6	  590.8	 4188.0	...
9141991	  795.3	  591.2	 4186.0	...
9141992	  794.7	  591.1	 4186.0	...
9141993	  794.0	  590.6	 4189.0	...
9141994	  793.6	  590.2	 4191.0	...
9141995	  793.5	  590.3	 4193.0	...
9141996	  793.4	  590.4	 4195.0	...
9141997	  793.3	  590.5	 4195.0	...
9141998	  793.3	  590.5	 4194.0	...
9141999	  793.7	  590.4	 4191.0	...
9142000	  794.1	  590.5	 4190.0	...
9142001	  794.4	  590.5	 4188.0	...
9142002	  794.4	  590.5	 4187.0	...
9142003	  794.2	  590.6	 4190.0	...
9142004	  794.1	  590.7	 4193.0	...
9142005	  794.4	  591.0	 4190.0	...
9142006	  794.8	  591.2	 4184.0	...
9142007	  795.1	  591.3	 4183.0	...
9142008	  795.2	  591.4	 4188.0	...
9142009	  795.1	  591.5	 4192.0	...
9142010	  795.1	  591.5	 4191.0	...
9142011	  794.9	  591.2	 4190.0	...
9142012	  794.9	  590.9	 4189.0	...
9142013	  794.8	  590.6	 4189.0	...
9142014	  794.8	  590.5	 4188.0	...
9142015	  794.8	  590.9	 4182.0	...
9142016	  794.7	  591.2	 4176.0	...
9142017	  794.7	  591.5	 4170.0	...
9142018	  794.6	  591.5	 4169.0	...
9142019	  794.1	  591.7	 4173.0	...
9142020	  793.7	  592.0	 4178.0	...
9142021	  793.4	  592.3	 4183.0	...
9142022	  793.5	  592.3	 4183.0	...
9142023	  793.7	  592.3	 4184.0	...
9142024	  793.8	  592.2	 4185.0	...
9142025	  793.8	  592.0	 4182.0	...
9142026	  793.9	  591.7	 4179.0	...
9142027	  794.0	  591.8	 4175.0	...
9142028	  794.1	  591.8	 4171.0	...
9142029	  794.1	  591.8	 4166.0	...
9142030	  794.1	  591.7	 4164.0	...
9142031	  793.7	  591.9	 4167.0	...
9142032	  793.3	  592.2	 4169.0	...
9142033	  793.0	  592.3	 4166.0	...
9142034	  793.0	  592.3	 4162.0	...
9142035	  793.1	  592.3	 4158.0	...
9142036	  793.5	  592.2	 4159.0	...
9142037	  793.9	  592.2	 4159.0	...
9142038	  794.2	  592.1	 4159.0	...
9142039	  794.1	  592.1	 4159.0	...
9142040	  793.9	  592.2	 4160.0	...
9142041	  793.9	  592.1	 4158.0	...
9142042	  793.8	  591.9	 4157.0	...
9142043	  793.8	  592.3	 4156.0	...
9142044	  793.8	  592.9	 4156.0	...
9142045	  793.9	  593.5	 4156.0	...
9142046	  794.1	  593.9	 4153.0	...
9142047	  794.3	  594.4	 4150.0	...
9142048	  794.5	  595.0	 4147.0	...
9142049	  794.7	  595.0	 4146.0	...
9142050	  794.9	  595.1	 4145.0	...
9142051	  794.9	  595.2	 4144.0	...
9142052	  794.9	  595.2	 4146.0	...
9142053	  794.9	  595.3	 4148.0	...
9142054	  794.9	  595.2	 4149.0	...
9142055	  795.1	  595.1	 4146.0	...
9142056	  795.3	  595.0	 4142.0	...
9142057	  795.1	  595.0	 4138.0	...
9142058	  794.8	  595.2	 4136.0	...
9142059	  794.6	  595.4	 4135.0	...
9142060	  794.7	  595.6	 4134.0	...
9142061	  794.8	  595.6	 4134.0	...
9142062	  794.9	  595.9	 4133.0	...
9142063	  794.8	  596.2	 4132.0	...
9142064	  794.7	  596.3	 4134.0	...
9142065	  794.9	  596.2	 4136.0	...
9142066	  795.0	  596.1	 4137.0	...
9142067	  795.1	  596.0	 4133.0	...
9142068	  794.9	  596.0	 4128.0	...
9142069	  795.0	  595.9	 4124.0	...
9142070	  795.7	  595.9	 4124.0	...
9142071	  796.3	  595.8	 4123.0	...
9142072	  796.5	  595.9	 4122.0	...
9142073	  796.2	  596.0	 4120.0	...
9142074	  796.2	  596.3	 4118.0	...
9142075	  796.4	  596.6	 4117.0	...
9142076	  796.4	  596.8	 4117.0	...
9142077	  796.0	  596.7	 4115.0	...
9142078	  795.6	  596.5	 4113.0	...
9142079	  795.4	  596.6	 4110.0	...
9142080	  795.3	  597.0	 4109.0	...
9142081	  795.6	  597.2	 4108.0	...
9142082	  796.0	  597.1	 4107.0	...
9142083	  796.4	  596.9	 4107.0	...
9142084	  796.6	  596.7	 4107.0	...
9142085	  796.6	  596.3	 4108.0	...
9142086	  796.5	  596.1	 4106.0	...
9142087	  796.4	  595.9	 4102.0	...
9142088	  796.2	  595.9	 4099.0	...
9142089	  796.2	  595.9	 4099.0	...
9142090	  796.1	  595.9	 4098.0	...
9142091	  796.3	  595.9	 4097.0	...
9142092	  796.5	  595.9	 4094.0	...
9142093	  796.1	  596.3	 4093.0	...
9142094	  795.5	  596.7	 4091.0	...
9142095	  795.2	  597.1	 4090.0	...
9142096	  795.6	  597.2	 4090.0	...
9142097	  796.0	  597.2	 4090.0	...
9142098	  796.1	  597.2	 4092.0	...
9142099	  795.9	  597.2	 4093.0	...
9142100	  795.7	  597.5	 4093.0	...
9142101	  795.6	  597.7	 4090.0	...
9142102	  795.6	  597.9	 4085.0	...
9142103	  795.5	  598.0	 4079.0	...
9142104	  795.4	  598.1	 4077.0	...
9142105	  795.7	  598.1	 4076.0	...
9142106	  795.9	  598.2	 4076.0	...
9142107	  796.2	  598.2	 4076.0	...
9142108	  796.3	  598.4	 4076.0	...
9142109	  796.5	  598.7	 4076.0	...
9142110	  796.7	  599.1	 4075.0	...
9142111	  797.3	  599.2	 4075.0	...
9142112	  797.9	  599.1	 4074.0	...
9142113	  798.1	  599.0	 4074.0	...
9142114	  797.5	  599.1	 4072.0	...
MSG	9142115 0000 _ Number Off
9142115	  797.0	  599.1	 4072.0	...
9142116	  796.6	  599.4	 4072.0	...
9142117	  796.5	  600.0	 4069.0	...
9142118	  796.5	  600.5	 4065.0	...
9142119	  796.7	  600.8	 4062.0	...
9142120	  796.9	  600.9	 4061.0	...
9142121	  797.0	  601.1	 4059.0	...
9142122	  797.0	  601.3	 4057.0	...
9142123	  796.9	  601.5	 4056.0	...
9142124	  797.0	  601.4	 4055.0	...
9142125	  797.2	  601.2	 4054.0	...
9142126	  797.5	  600.9	 4054.0	...
9142127	  797.6	  601.0	 4054.0	...
9142128	  797.6	  601.2	 4052.0	...
9142129	  797.5	  601.5	 4048.0	...
9142130	  797.6	  601.5	 4044.0	...
9142131	  797.7	  601.4	 4043.0	...
9142132	  798.2	  601.3	 4042.0	...
9142133	  798.7	  601.3	 4039.0	...
9142134	  799.2	  601.3	 4036.0	...
9142135	  799.3	  601.4	 4034.0	...
9142136	  799.8	  601.3	 4034.0	...
9142137	  800.6	  600.3	 4035.0	...
9142138	  801.5	  599.1	 4036.0	...
9142139	  801.9	  597.9	 4036.0	...
9142140	  802.9	  597.1	 4035.0	...
9142141	  803.9	  595.7	 4034.0	...
9142142	  805.2	  594.4	 4034.0	...
9142143	  805.7	  593.7	 4034.0	...
9142144	  806.1	  593.6	 4034.0	...
9142145	  806.3	  593.5	 4034.0	...
9142146	  806.4	  593.3	 4034.0	...
9142147	  805.9	  593.3	 4034.0	...
9142148	  805.4	  593.5	 4034.0	...
9142149	  804.9	  594.1	 4033.0	...
9142150	  804.7	  594.8	 4028.0	...
9142151	  804.4	  595.5	 4023.0	...
9142152	  804.1	  595.6	 4018.0	...
9142153	  804.2	  595.4	 4020.0	...
9142154	  804.3	  595.2	 4020.0	...
9142155	  804.3	  595.2	 4019.0	...
9142156	  804.3	  596.3	 4018.0	...
9142157	  804.4	  597.4	 4016.0	...
9142158	  804.5	  598.4	 4015.0	...
9142159	  805.0	  598.5	 4015.0	...
9142160	  805.5	  598.2	 4016.0	...
9142161	  805.8	  597.8	 4018.0	...
9142162	  805.3	  597.4	 4018.0	...
9142163	  804.9	  597.6	 4018.0	...
9142164	  804.6	  597.8	 4017.0	...
9142165	  804.5	  598.0	 4016.0	...
9142166	  804.3	  598.0	 4016.0	...
9142167	  804.8	  597.8	 4017.0	...
9142168	  805.6	  597.7	 4017.0	...
9142169	  806.4	  597.6	 4014.0	...
9142170	  806.5	  597.7	 4010.0	...
9142171	  806.2	  597.7	 4009.0	...
9142172	  805.9	  597.6	 4011.0	...
9142173	  805.6	  597.3	 4013.0	...
9142174	  805.7	  597.1	 4014.0	...
9142175	  805.8	  597.3	 4012.0	...
9142176	  805.9	  597.4	 4009.0	...
9142177	  805.9	  597.4	 4006.0	...
9142178	  805.8	  597.3	 4005.0	...
9142179	  805.7	  597.3	 4004.0	...
9142180	  805.5	  597.3	 4004.0	...
9142181	  805.5	  597.5	 4003.0	...
9142182	  805.3	  597.9	 4000.0	...
9142183	  805.2	  598.3	 3998.0	...
9142184	  805.9	  598.3	 3997.0	...
9142185	  806.9	  598.1	 3997.0	...
9142186	  807.8	  597.9	 3994.0	...
9142187	  807.7	  597.6	 3990.0	...
9142188	  807.6	  597.3	 3989.0	...
9142189	  807.5	  597.4	 3994.0	...
9142190	  807.4	  597.7	 3999.0	...
9142191	  807.5	  598.0	 3999.0	...
9142192	  807.5	  597.9	 3996.0	...
9142193	  807.2	  598.0	 3993.0	...
9142194	  806.9	  597.9	 3992.0	...
9142195	  806.6	  597.7	 3990.0	...
9142196	  806.5	  597.4	 3990.0	...
9142197	  806.4	  597.3	 3986.0	...
9142198	  806.3	  597.2	 3983.0	...
9142199	  806.4	  597.3	 3980.0	...
9142200	  806.4	  597.3	 3979.0	...
9142201	  806.5	  597.3	 3978.0	...
9142202	  806.5	  597.2	 3982.0	...
9142203	  806.6	  597.1	 3987.0	...
9142204	  806.7	  597.1	 3989.0	...
9142205	  806.8	  597.3	 3986.0	...
9142206	  806.7	  597.7	 3983.0	...
9142207	  806.6	  598.1	 3982.0	...
9142208	  807.0	  597.9	 3981.0	...
9142209	  807.6	  597.6	 3981.0	...
9142210	  807.9	  597.2	 3982.0	...
9142211	  807.6	  597.2	 3982.0	...
9142212	  807.6	  597.2	 3978.0	...
9142213	  808.0	  597.1	 3973.0	...
9142214	  808.4	  597.1	 3968.0	...
9142215	  808.5	  597.2	 3968.0	...
9142216	  808.5	  597.3	 3969.0	...
9142217	  808.5	  597.3	 3969.0	...
9142218	  808.3	  597.7	 3968.0	...
9142219	  808.2	  598.2	 3965.0	...
9142220	  808.0	  598.7	 3962.0	...
9142221	  808.2	  598.7	 3961.0	...
9142222	  808.4	  598.6	 3963.0	...
9142223	  808.7	  598.6	 3964.0	...
9142224	  808.7	  597.9	 3963.0	...
9142225	  808.6	  597.3	 3960.0	...
9142226	  808.3	  596.6	 3958.0	...
9142227	  808.1	  596.6	 3960.0	...
9142228	  808.1	  596.6	 3963.0	...
9142229	  808.2	  596.7	 3965.0	...
9142230	  808.0	  597.0	 3962.0	...
9142231	  807.9	  597.3	 3960.0	...
9142232	  807.8	  597.6	 3958.0	...
9142233	  807.8	  597.6	 3958.0	...
9142234	  807.9	  597.6	 3958.0	...
9142235	  808.0	  597.6	 3958.0	...
9142236	  808.5	  597.5	 3958.0	...
9142237	  809.0	  597.5	 3954.0	...
9142238	  809.4	  597.5	 3950.0	...
9142239	  809.4	  597.4	 3948.0	...
9142240	  809.5	  597.1	 3948.0	...
9142241	  809.8	  596.8	 3949.0	...
9142242	  809.9	  596.7	 3950.0	...
9142243	  809.8	  596.6	 3951.0	...
9142244	  809.2	  596.6	 3952.0	...
9142245	  808.8	  596.8	 3953.0	...
9142246	  808.5	  597.0	 3954.0	...
9142247	  808.6	  597.1	 3954.0	...
9142248	  808.8	  597.3	 3952.0	...
9142249	  808.9	  597.7	 3950.0	...
9142250	  809.2	  598.0	 3950.0	...
9142251	  809.3	  598.0	 3952.0	...
9142252	  809.5	  597.9	 3955.0	...
9142253	  809.5	  597.8	 3958.0	...
9142254	  809.5	  597.7	 3958.0	...
9142255	  809.5	  597.6	 3956.0	...
9142256	  809.5	  597.4	 3953.0	...
9142257	  809.6	  597.7	 3950.0	...
9142258	  809.6	  598.3	 3949.0	...
9142259	  809.1	  598.9	 3948.0	...
9142260	  808.6	  599.1	 3946.0	...
9142261	  808.0	  599.1	 3942.0	...
9142262	  808.0	  599.1	 3939.0	...
9142263	  808.2	  599.0	 3937.0	...
9142264	  808.5	  599.1	 3938.0	...
9142265	  808.8	  599.1	 3939.0	...
9142266	  808.9	  599.0	 3939.0	...
9142267	  808.9	  598.7	 3939.0	...
9142268	  809.1	  598.3	 3938.0	...
9142269	  809.3	  598.1	 3937.0	...
9142270	  809.5	  597.9	 3937.0	...
9142271	  809.5	  597.7	 3936.0	...
9142272	  809.5	  597.7	 3936.0	...
9142273	  809.9	  597.7	 3935.0	...
9142274	  810.3	  597.8	 3935.0	...
9142275	  810.9	  597.8	 3935.0	...
9142276	  811.1	  597.7	 3934.0	...
9142277	  810.7	  597.5	 3933.0	...
9142278	  810.0	  597.3	 3932.0	...
9142279	  809.2	  597.4	 3934.0	...
9142280	  809.2	  597.9	 3935.0	...
9142281	  809.1	  598.3	 3936.0	...
9142282	  809.4	  598.5	 3937.0	...
9142283	  810.0	  598.2	 3938.0	...
9142284	  810.5	  597.9	 3939.0	...
9142285	  810.9	  598.2	 3935.0	...
9142286	  811.2	  598.7	 3931.0	...
9142287	  811.4	  599.2	 3929.0	...
9142288	  811.5	  599.0	 3930.0	...
9142289	  811.5	  598.8	 3930.0	...
9142290	  811.5	  598.6	 3929.0	...
9142291	  811.4	  598.4	 3928.0	...
9142292	  811.2	  598.7	 3928.0	...
9142293	  811.1	  599.1	 3927.0	...
9142294	  811.2	  599.4	 3925.0	...
9142295	  811.3	  599.5	 3920.0	...
9142296	  811.2	  599.6	 3916.0	...
9142297	  811.0	  599.6	 3916.0	...
9142298	  810.7	  599.4	 3918.0	...
9142299	  810.6	  599.1	 3920.0	...
9142300	  810.7	  599.7	 3919.0	...
9142301	  810.9	  600.4	 3918.0	...
9142302	  811.0	  600.6	 3918.0	...
9142303	  811.0	  600.0	 3918.0	...
9142304	  811.1	  599.4	 3918.0	...
9142305	  811.2	  599.4	 3918.0	...
9142306	  811.3	  599.4	 3917.0	...
9142307	  811.4	  599.3	 3915.0	...
9142308	  811.6	  599.3	 3913.0	...
9142309	  811.6	  599.3	 3913.0	...
9142310	  811.5	  599.3	 3914.0	...
9142311	  811.4	  599.4	 3915.0	...
9142312	  811.2	  599.5	 3915.0	...
9142313	  811.2	  599.5	 3916.0	...
9142314	  811.2	  599.6	 3912.0	...
9142315	  811.1	  599.6	 3907.0	...
9142316	  811.1	  599.7	 3903.0	...
9142317	  811.1	  599.6	 3904.0	...
9142318	  811.2	  599.5	 3905.0	...
9142319	  811.3	  599.7	 3908.0	...
9142320	  811.5	  600.0	 3912.0	...
9142321	  811.6	  600.2	 3914.0	...
9142322	  811.6	  600.1	 3913.0	...
9142323	  811.6	  599.9	 3913.0	...
9142324	  811.5	  599.8	 3913.0	...
9142325	  811.4	  599.9	 3912.0	...
9142326	  811.3	  600.2	 3912.0	...
MSG	9142327 0000 _ Number On
9142327	  811.3	  600.6	 3912.0	...
9142328	  811.0	  600.8	 3911.0	...
9142329	  810.8	  600.7	 3911.0	...
9142330	  810.6	  600.7	 3911.0	...
9142331	  810.6	  600.5	 3911.0	...
9142332	  810.8	  600.4	 3910.0	...
9142333	  811.0	  600.3	 3909.0	...
9142334	  811.2	  600.3	 3909.0	...
9142335	  811.3	  600.4	 3909.0	...
9142336	  811.3	  600.6	 3909.0	...
9142337	  811.4	  601.4	 3906.0	...
9142338	  811.4	  602.2	 3903.0	...
9142339	  811.5	  601.8	 3901.0	...
9142340	  811.6	  600.7	 3904.0	...
9142341	  811.6	  599.8	 3906.0	...
9142342	  811.9	  600.1	 3906.0	...
9142343	  812.3	  600.4	 3906.0	...
9142344	  812.4	  600.5	 3905.0	...
9142345	  812.1	  600.6	 3902.0	...
9142346	  811.9	  601.2	 3900.0	...
9142347	  812.1	  601.7	 3899.0	...
9142348	  812.3	  601.7	 3900.0	...
9142349	  812.3	  601.0	 3904.0	...
9142350	  812.2	  600.6	 3907.0	...
9142351	  812.1	  601.0	 3906.0	...
9142352	  812.1	  601.4	 3903.0	...
9142353	  812.2	  601.6	 3899.0	...
9142354	  812.2	  601.7	 3898.0	...
9142355	  812.1	  601.6	 3897.0	...
9142356	  812.1	  601.4	 3897.0	...
9142357	  812.2	  600.9	 3898.0	...
9142358	  812.2	  600.6	 3901.0	...
9142359	  812.1	  600.6	 3904.0	...
9142360	  811.9	  600.8	 3903.0	...
9142361	  812.0	  601.0	 3900.0	...
9142362	  812.1	  601.1	 3897.0	...
9142363	  812.3	  601.2	 3897.0	...
9142364	  812.5	  601.2	 3894.0	...
9142365	  812.6	  600.7	 3893.0	...
9142366	  812.8	  600.3	 3891.0	...
9142367	  813.0	  600.1	 3892.0	...
9142368	  813.0	  600.3	 3890.0	...
9142369	  813.0	  600.5	 3889.0	...
9142370	  813.0	  600.3	 3890.0	...
9142371	  812.9	  599.9	 3893.0	...
9142372	  812.8	  599.7	 3895.0	...
9142373	  812.7	  599.7	 3897.0	...
9142374	  812.5	  599.9	 3897.0	...
9142375	  812.4	  600.1	 3896.0	...
9142376	  812.4	  600.2	 3896.0	...
9142377	  812.3	  600.2	 3893.0	...
9142378	  812.2	  600.4	 3892.0	...
9142379	  812.4	  600.6	 3890.0	...
9142380	  812.6	  600.8	 3889.0	...
9142381	  812.7	  600.5	 3888.0	...
9142382	  812.6	  600.3	 3886.0	...
9142383	  812.6	  599.9	 3885.0	...
9142384	  812.6	  599.8	 3885.0	...
9142385	  812.6	  600.1	 3885.0	...
9142386	  812.6	  600.5	 3886.0	...
9142387	  812.6	  601.0	 3887.0	...
9142388	  812.5	  601.2	 3887.0	...
9142389	  812.5	  601.4	 3886.0	...
9142390	  812.7	  601.5	 3884.0	...
9142391	  812.9	  601.5	 3886.0	...
9142392	  813.0	  601.5	 3889.0	...
9142393	  813.1	  601.7	 3890.0	...
9142394	  813.2	  602.3	 3889.0	...
9142395	  813.2	  602.8	 3888.0	...
9142396	  813.3	  602.4	 3888.0	...
9142397	  813.4	  601.6	 3888.0	...
9142398	  813.4	  600.8	 3886.0	...
9142399	  813.1	  600.6	 3884.0	...
9142400	  812.8	  600.6	 3882.0	...
9142401	  812.1	  600.7	 3881.0	...
9142402	  811.7	  601.0	 3882.0	...
9142403	  811.5	  601.3	 3882.0	...
9142404	  811.6	  601.7	 3882.0	...
9142405	  811.7	  601.8	 3881.0	...
9142406	  811.6	  601.9	 3882.0	...
9142407	  811.4	  601.9	 3883.0	...
9142408	  811.7	  602.0	 3884.0	...
9142409	  812.2	  601.9	 3884.0	...
9142410	  812.7	  601.7	 3882.0	...
9142411	  812.7	  601.7	 3879.0	...
9142412	  812.5	  601.9	 3877.0	...
9142413	  812.5	  602.1	 3878.0	...
9142414	  812.7	  602.2	 3880.0	...
9142415	  812.8	  602.1	 3876.0	...
9142416	  812.8	  601.8	 3871.0	...
9142417	  812.6	  601.7	 3868.0	...
9142418	  812.6	  601.8	 3871.0	...
9142419	  812.7	  602.1	 3874.0	...
9142420	  812.8	  602.4	 3876.0	...
9142421	  812.8	  602.4	 3876.0	...
9142422	  812.8	  602.4	 3876.0	...
9142423	  812.5	  602.6	 3874.0	...
9142424	  812.3	  602.8	 3873.0	...
9142425	  812.0	  602.6	 3872.0	...
9142426	  811.9	  602.3	 3873.0	...
9142427	  811.9	  601.9	 3873.0	...
9142428	  811.9	  601.9	 3874.0	...
9142429	  811.9	  601.9	 3874.0	...
9142430	  812.0	  602.0	 3874.0	...
9142431	  812.2	  602.1	 3873.0	...
9142432	  812.3	  602.2	 3873.0	...
9142433	  812.2	  602.7	 3872.0	...
9142434	  812.0	  603.0	 3871.0	...
9142435	  811.9	  603.2	 3871.0	...
9142436	  811.9	  602.8	 3872.0	...
9142437	  811.9	  602.4	 3871.0	...
9142438	  811.8	  602.3	 3869.0	...
9142439	  811.7	  602.3	 3868.0	...
9142440	  811.6	  602.5	 3867.0	...
9142441	  811.5	  602.5	 3871.0	...
9142442	  811.5	  602.5	 3874.0	...
9142443	  811.9	  602.5	 3877.0	...
9142444	  812.3	  602.5	 3876.0	...
9142445	  812.7	  602.7	 3876.0	...
9142446	  812.7	  602.6	 3877.0	...
9142447	  812.4	  602.5	 3877.0	...
9142448	  812.1	  602.4	 3877.0	...
9142449	  812.0	  602.5	 3874.0	...
9142450	  812.3	  602.7	 3872.0	...
9142451	  812.5	  603.0	 3870.0	...
9142452	  812.5	  602.8	 3870.0	...
9142453	  812.3	  602.4	 3868.0	...
9142454	  812.1	  602.1	 3866.0	...
9142455	  811.9	  602.2	 3864.0	...
9142456	  811.7	  602.4	 3865.0	...
9142457	  812.0	  602.4	 3868.0	...
9142458	  812.4	  602.4	 3870.0	...
9142459	  812.7	  602.3	 3872.0	...
9142460	  812.6	  602.3	 3870.0	...
9142461	  812.4	  602.2	 3869.0	...
9142462	  812.3	  602.4	 3869.0	...
9142463	  812.3	  602.6	 3870.0	...
9142464	  812.3	  603.0	 3870.0	...
9142465	  812.2	  603.2	 3870.0	...
9142466	  812.3	  603.5	 3868.0	...
9142467	  812.3	  603.6	 3867.0	...
9142468	  812.2	  603.5	 3868.0	...
9142469	  812.2	  603.3	 3868.0	...
9142470	  812.1	  603.2	 3869.0	...
9142471	  812.0	  603.2	 3871.0	...
9142472	  811.9	  603.1	 3870.0	...
9142473	  811.8	  602.9	 3868.0	...
9142474	  812.0	  602.9	 3866.0	...
9142475	  812.2	  603.1	 3865.0	...
9142476	  812.4	  602.9	 3865.0	...
9142477	  812.3	  602.5	 3865.0	...
9142478	  812.2	  602.3	 3864.0	...
9142479	  812.1	  602.8	 3864.0	...
9142480	  812.3	  603.3	 3863.0	...
9142481	  812.6	  603.7	 3862.0	...
9142482	  812.9	  603.7	 3861.0	...
9142483	  812.9	  603.4	 3861.0	...
9142484	  812.9	  602.9	 3860.0	...
9142485	  812.7	  602.4	 3860.0	...
9142486	  812.6	  602.1	 3865.0	...
9142487	  812.5	  602.0	 3870.0	...
9142488	  812.8	  601.8	 3873.0	...
9142489	  813.1	  601.5	 3870.0	...
9142490	  813.6	  601.2	 3868.0	...
9142491	  813.8	  601.2	 3868.0	...
9142492	  813.7	  601.3	 3868.0	...
9142493	  813.4	  601.4	 3867.0	...
9142494	  813.1	  601.5	 3868.0	...
9142495	  813.0	  601.7	 3869.0	...
9142496	  813.1	  601.9	 3870.0	...
9142497	  813.1	  601.7	 3871.0	...
9142498	  813.0	  601.5	 3872.0	...
9142499	  812.8	  601.7	 3873.0	...
9142500	  812.7	  602.2	 3873.0	...
9142501	  812.7	  602.3	 3873.0	...
9142502	  812.5	  601.9	 3873.0	...
9142503	  812.2	  602.0	 3871.0	...
9142504	  812.2	  602.2	 3870.0	...
9142505	  812.4	  602.3	 3868.0	...
9142506	  812.1	  602.1	 3866.0	...
9142507	  811.7	  602.1	 3864.0	...
9142508	  811.2	  602.4	 3864.0	...
9142509	  811.2	  602.7	 3866.0	...
9142510	  811.3	  603.2	 3868.0	...
9142511	  811.5	  603.3	 3871.0	...
9142512	  811.8	  603.2	 3873.0	...
9142513	  812.1	  603.0	 3874.0	...
9142514	  812.4	  602.7	 3875.0	...
9142515	  812.5	  602.6	 3875.0	...
9142516	  812.5	  602.5	 3876.0	...
9142517	  812.3	  602.5	 3877.0	...
9142518	  811.9	  602.6	 3876.0	...
9142519	  811.6	  602.7	 3873.0	...
9142520	  811.5	  602.8	 3871.0	...
9142521	  811.4	  603.1	 3872.0	...
9142522	  811.4	  603.3	 3873.0	...
9142523	  811.3	  603.6	 3873.0	...
9142524	  811.2	  603.8	 3872.0	...
9142525	  811.1	  603.9	 3869.0	...
9142526	  811.0	  603.5	 3867.0	...
9142527	  810.9	  602.7	 3866.0	...
9142528	  810.9	  601.8	 3867.0	...
9142529	  811.0	  601.1	 3870.0	...
9142530	  811.1	  600.8	 3872.0	...
9142531	  811.1	  601.0	 3875.0	...
9142532	  811.1	  601.3	 3876.0	...
9142533	  811.1	  601.7	 3878.0	...
9142534	  811.1	  602.1	 3879.0	...
9142535	  811.1	  602.4	 3880.0	...
9142536	  811.0	  602.6	 3880.0	...
9142537	  810.9	  602.8	 3879.0	...
9142538	  810.9	  602.8	 3878.0	...
9142539	  810.9	  602.8	 3878.0	...
9142540	  810.6	  602.7	 3878.0	...
9142541	  810.4	  602.8	 3879.0	...
9142542	  810.1	  603.0	 3879.0	...
9142543	  810.1	  603.3	 3880.0	...
9142544	  810.1	  603.1	 3882.0	...
9142545	  810.3	  602.9	 3884.0	...
9142546	  810.4	  602.6	 3880.0	...
9142547	  810.5	  602.6	 3877.0	...
9142548	  810.5	  602.7	 3874.0	...
9142549	  810.6	  602.8	 3875.0	...
9142550	  810.7	  602.9	 3876.0	...
9142551	  810.6	  602.8	 3876.0	...
9142552	  810.5	  602.8	 3876.0	...
9142553	  810.4	  602.8	 3875.0	...
9142554	  810.8	  602.8	 3877.0	...
9142555	  811.3	  602.7	 3878.0	...
9142556	  811.8	  602.6	 3879.0	...
9142557	  811.9	  602.1	 3880.0	...
9142558	  811.9	  601.6	 3882.0	...
9142559	  812.1	  601.1	 3882.0	...
9142560	  811.9	  601.1	 3880.0	...
9142561	  811.6	  601.2	 3880.0	...
9142562	  811.3	  601.4	 3881.0	...
9142563	  811.2	  601.9	 3883.0	...
9142564	  811.2	  602.3	 3884.0	...
9142565	  811.1	  602.7	 3885.0	...
9142566	  811.0	  602.6	 3887.0	...
9142567	  810.8	  602.5	 3887.0	...
9142568	  810.8	  602.5	 3890.0	...
9142569	  810.8	  602.6	 3893.0	...
9142570	  811.0	  602.7	 3892.0	...
9142571	  811.3	  602.7	 3888.0	...
9142572	  811.6	  602.7	 3884.0	...
9142573	  811.4	  602.8	 3882.0	...
9142574	  810.9	  602.9	 3882.0	...
9142575	  810.4	  603.0	 3881.0	...
9142576	  810.2	  602.7	 3881.0	...
9142577	  810.2	  602.1	 3881.0	...
9142578	  810.4	  601.6	 3881.0	...
9142579	  810.6	  601.8	 3881.0	...
9142580	  810.7	  602.2	 3884.0	...
9142581	  810.5	  602.6	 3889.0	...
9142582	  810.2	  602.6	 3893.0	...
9142583	  810.1	  602.6	 3894.0	...
9142584	  810.0	  602.4	 3893.0	...
9142585	  809.9	  602.1	 3894.0	...
9142586	  809.8	  602.3	 3897.0	...
9142587	  810.2	  602.7	 3899.0	...
9142588	  810.6	  603.0	 3898.0	...
9142589	  811.1	  603.0	 3898.0	...
9142590	  811.1	  603.0	 3899.0	...
9142591	  811.2	  602.9	 3900.0	...
9142592	  811.1	  602.6	 3900.0	...
9142593	  811.0	  602.1	 3900.0	...
9142594	  810.7	  601.7	 3900.0	...
9142595	  810.5	  601.3	 3901.0	...
9142596	  810.4	  601.3	 3902.0	...
9142597	  810.4	  601.5	 3903.0	...
9142598	  810.4	  601.6	 3904.0	...
9142599	  810.4	  601.6	 3904.0	...
9142600	  810.4	  601.6	 3904.0	...
9142601	  810.3	  601.5	 3904.0	...
9142602	  809.8	  601.6	 3901.0	...
9142603	  809.3	  601.5	 3899.0	...
9142604	  808.8	  601.4	 3898.0	...
9142605	  808.7	  601.4	 3900.0	...
9142606	  809.4	  601.4	 3902.0	...
9142607	  810.3	  601.0	 3902.0	...
9142608	  811.2	  600.6	 3903.0	...
9142609	  810.6	  600.4	 3904.0	...
9142610	  809.9	  600.5	 3904.0	...
9142611	  809.2	  600.5	 3905.0	...
9142612	  809.4	  600.3	 3906.0	...
9142613	  809.8	  600.3	 3907.0	...
9142614	  810.2	  600.5	 3907.0	...
9142615	  810.3	  601.0	 3905.0	...
9142616	  810.1	  601.3	 3902.0	...
9142617	  809.9	  601.6	 3900.0	...
9142618	  809.9	  601.3	 3904.0	...
9142619	  809.9	  600.9	 3908.0	...
9142620	  809.9	  600.5	 3912.0	...
9142621	  809.7	  600.4	 3912.0	...
9142622	  809.4	  600.3	 3913.0	...
9142623	  809.2	  600.2	 3913.0	...
9142624	  809.1	  600.1	 3914.0	...
9142625	  809.1	  600.1	 3914.0	...
9142626	  809.0	  600.5	 3914.0	...
9142627	  808.9	  600.9	 3914.0	...
9142628	  808.8	  601.2	 3912.0	...
9142629	  808.9	  601.0	 3914.0	...
MSG	9142630 0000 _ Number Off
9142630	  809.1	  600.9	 3918.0	...
9142631	  809.1	  600.6	 3922.0	...
9142632	  809.1	  600.3	 3922.0	...
9142633	  809.0	  599.9	 3923.0	...
9142634	  809.0	  599.8	 3924.0	...
9142635	  809.0	  599.7	 3924.0	...
9142636	  809.2	  599.4	 3925.0	...
9142637	  809.4	  599.1	 3924.0	...
9142638	  809.5	  599.0	 3923.0	...
9142639	  809.5	  599.8	 3924.0	...
9142640	  809.6	  600.6	 3926.0	...
9142641	  809.7	  601.1	 3928.0	...
9142642	  809.8	  600.7	 3928.0	...
9142643	  809.9	  600.3	 3928.0	...
9142644	  809.5	  600.2	 3927.0	...
9142645	  809.1	  600.1	 3926.0	...
9142646	  809.1	  599.9	 3923.0	...
9142647	  809.6	  599.7	 3921.0	...
9142648	  809.6	  599.8	 3920.0	...
9142649	  809.2	  600.1	 3920.0	...
9142650	  808.7	  600.4	 3921.0	...
9142651	  808.6	  600.6	 3921.0	...
9142652	  808.8	  600.7	 3924.0	...
9142653	  808.9	  600.4	 3928.0	...
9142654	  808.8	  600.0	 3932.0	...
9142655	  808.7	  599.9	 3932.0	...
9142656	  808.7	  600.1	 3933.0	...
9142657	  808.7	  600.1	 3934.0	...
9142658	  808.8	  599.9	 3937.0	...
9142659	  808.9	  599.7	 3939.0	...
9142660	  809.1	  600.1	 3940.0	...
9142661	  809.0	  600.5	 3939.0	...
9142662	  808.9	  600.4	 3938.0	...
9142663	  809.1	  599.8	 3939.0	...
9142664	  809.5	  599.2	 3940.0	...
9142665	  809.8	  599.1	 3941.0	...
9142666	  809.8	  599.2	 3941.0	...
9142667	  809.4	  599.3	 3942.0	...
9142668	  809.0	  599.5	 3944.0	...
9142669	  808.6	  599.7	 3947.0	...
9142670	  808.7	  599.9	 3949.0	...
9142671	  808.7	  600.0	 3951.0	...
9142672	  808.7	  600.2	 3953.0	...
9142673	  808.6	  600.2	 3954.0	...
9142674	  808.6	  599.8	 3952.0	...
9142675	  808.9	  599.2	 3949.0	...
9142676	  809.2	  598.8	 3949.0	...
9142677	  809.6	  598.7	 3949.0	...
9142678	  809.6	  598.7	 3947.0	...
9142679	  809.7	  598.7	 3946.0	...
9142680	  809.7	  598.7	 3946.0	...
9142681	  809.6	  598.7	 3947.0	...
9142682	  809.5	  598.9	 3947.0	...
9142683	  809.4	  599.1	 3948.0	...
9142684	  809.2	  599.3	 3949.0	...
9142685	  809.1	  599.2	 3950.0	...
9142686	  809.2	  599.1	 3951.0	...
9142687	  809.3	  599.1	 3951.0	...
9142688	  809.2	  599.3	 3951.0	...
9142689	  809.0	  599.5	 3951.0	...
9142690	  808.7	  599.6	 3952.0	...
9142691	  808.8	  599.7	 3954.0	...
9142692	  808.7	  599.9	 3955.0	...
9142693	  808.6	  600.0	 3953.0	...
9142694	  808.5	  600.2	 3950.0	...
9142695	  808.5	  600.0	 3949.0	...
9142696	  808.5	  600.0	 3950.0	...
9142697	  808.6	  599.9	 3952.0	...
9142698	  808.7	  599.8	 3955.0	...
9142699	  808.7	  599.6	 3957.0	...
9142700	  808.9	  599.3	 3958.0	...
9142701	  809.1	  599.0	 3960.0	...
9142702	  809.3	  599.0	 3962.0	...
9142703	  809.4	  599.1	 3964.0	...
9142704	  809.4	  598.7	 3964.0	...
9142705	  809.4	  598.2	 3963.0	...
9142706	  809.3	  597.8	 3961.0	...
9142707	  809.3	  598.1	 3960.0	...
9142708	  809.2	  598.4	 3960.0	...
9142709	  809.1	  598.7	 3962.0	...
9142710	  809.0	  598.8	 3964.0	...
9142711	  809.0	  598.5	 3967.0	...
9142712	  808.9	  598.1	 3967.0	...
9142713	  808.7	  597.7	 3967.0	...
9142714	  808.6	  597.7	 3968.0	...
9142715	  808.7	  597.8	 3967.0	...
9142716	  809.0	  598.0	 3966.0	...
9142717	  809.4	  598.1	 3966.0	...
9142718	  809.6	  598.2	 3968.0	...
9142719	  809.6	  598.1	 3971.0	...
9142720	  809.6	  597.5	 3974.0	...
9142721	  809.7	  596.8	 3974.0	...
9142722	  809.8	  596.2	 3974.0	...
9142723	  810.0	  596.2	 3974.0	...
9142724	  810.1	  596.1	 3974.0	...
9142725	  810.1	  596.0	 3974.0	...
9142726	  810.2	  596.0	 3974.0	...
9142727	  810.1	  596.3	 3973.0	...
9142728	  810.1	  596.6	 3974.0	...
9142729	  809.8	  596.2	 3977.0	...
9142730	  809.0	  595.7	 3977.0	...
9142731	  808.2	  595.3	 3978.0	...
9142732	  808.3	  595.4	 3980.0	...
9142733	  808.8	  595.7	 3983.0	...
9142734	  809.4	  596.1	 3985.0	...
9142735	  809.4	  596.6	 3986.0	...
9142736	  809.4	  597.0	 3981.0	...
9142737	  809.4	  597.2	 3976.0	...
9142738	  809.5	  597.3	 3971.0	...
9142739	  809.8	  597.3	 3970.0	...
9142740	  810.1	  597.1	 3973.0	...
9142741	  810.3	  596.9	 3977.0	...
9142742	  810.4	  596.7	 3983.0	...
9142743	  810.5	  596.6	 3985.0	...
9142744	  809.6	  596.7	 3986.0	...
9142745	  808.6	  596.8	 3985.0	...
9142746	  808.1	  596.9	 3981.0	...
9142747	  808.5	  596.9	 3977.0	...
9142748	  808.9	  596.8	 3974.0	...
9142749	  808.8	  596.7	 3974.0	...
9142750	  808.8	  596.6	 3975.0	...
9142751	  808.8	  596.5	 3976.0	...
9142752	  808.8	  596.4	 3978.0	...
9142753	  808.8	  596.3	 3980.0	...
9142754	  808.7	  596.2	 3981.0	...
9142755	  808.8	  595.9	 3979.0	...
9142756	  809.1	  595.6	 3978.0	...
9142757	  809.4	  595.6	 3981.0	...
9142758	  809.6	  595.6	 3984.0	...
9142759	  809.6	  595.7	 3984.0	...
9142760	  809.7	  595.8	 3982.0	...
9142761	  809.8	  595.8	 3980.0	...
9142762	  809.7	  595.9	 3983.0	...
9142763	  809.4	  595.9	 3987.0	...
9142764	  809.0	  595.7	 3988.0	...
9142765	  808.9	  595.7	 3986.0	...
9142766	  808.9	  595.6	 3985.0	...
9142767	  808.9	  595.6	 3986.0	...
9142768	  808.9	  595.6	 3988.0	...
9142769	  809.3	  595.5	 3990.0	...
9142770	  809.8	  595.4	 3991.0	...
9142771	  809.7	  595.5	 3991.0	...
9142772	  809.1	  595.6	 3991.0	...
9142773	  808.5	  595.8	 3992.0	...
9142774	  808.5	  595.8	 3996.0	...
9142775	  808.5	  595.9	 3999.0	...
9142776	  808.7	  595.9	 4002.0	...
9142777	  808.9	  596.0	 3999.0	...
9142778	  808.8	  596.2	 3996.0	...
9142779	  808.6	  596.3	 3994.0	...
9142780	  809.1	  596.0	 3997.0	...
9142781	  809.8	  595.7	 4001.0	...
9142782	  810.1	  595.4	 4003.0	...
9142783	  809.7	  595.7	 4002.0	...
9142784	  809.4	  595.8	 4002.0	...
9142785	  809.5	  595.7	 4001.0	...
9142786	  809.4	  595.5	 4001.0	...
9142787	  809.3	  595.0	 4000.0	...
9142788	  809.1	  594.8	 4001.0	...
9142789	  809.0	  594.5	 4001.0	...
9142790	  809.0	  594.4	 4000.0	...
9142791	  808.8	  594.4	 3999.0	...
9142792	  808.6	  594.4	 3995.0	...
9142793	  808.4	  594.6	 3993.0	...
9142794	  808.3	  594.7	 3994.0	...
9142795	  808.3	  594.9	 3998.0	...
9142796	  808.2	  595.1	 3999.0	...
9142797	  808.7	  595.2	 3997.0	...
9142798	  809.2	  595.1	 3994.0	...
9142799	  810.0	  595.0	 3994.0	...
9142800	  810.3	  595.0	 3995.0	...
9142801	  810.0	  594.8	 3996.0	...
9142802	  809.4	  594.5	 3997.0	...
9142803	  808.8	  594.3	 3997.0	...
9142804	  808.8	  594.3	 3999.0	...
9142805	  808.8	  594.4	 4005.0	...
9142806	  808.8	  594.6	 4011.0	...
9142807	  808.5	  594.8	 4015.0	...
9142808	  808.2	  594.4	 4016.0	...
9142809	  808.5	  594.0	 4015.0	...
9142810	  809.1	  593.6	 4013.0	...
9142811	  809.7	  593.4	 4013.0	...
9142812	  809.8	  593.5	 4013.0	...
9142813	  809.7	  593.6	 4014.0	...
9142814	  809.6	  593.7	 4013.0	...
9142815	  809.6	  593.8	 4012.0	...
9142816	  809.2	  593.5	 4010.0	...
9142817	  808.8	  593.3	 4007.0	...
9142818	  808.5	  593.1	 4004.0	...
9142819	  808.7	  593.2	 4003.0	...
9142820	  808.9	  593.2	 4008.0	...
9142821	  808.9	  593.2	 4013.0	...
9142822	  808.9	  593.8	 4017.0	...
9142823	  808.7	  594.6	 4015.0	...
9142824	  808.6	  595.3	 4013.0	...
9142825	  808.4	  595.2	 4012.0	...
9142826	  808.2	  595.1	 4010.0	...
9142827	  808.1	  595.1	 4009.0	...
9142828	  808.1	  594.9	 4009.0	...
9142829	  808.5	  594.6	 4008.0	...
9142830	  808.9	  594.5	 4006.0	...
9142831	  809.1	  594.7	 4004.0	...
9142832	  809.4	  594.9	 4005.0	...
9142833	  809.7	  594.1	 4012.0	...
9142834	  810.0	  593.3	 4019.0	...
9142835	  810.1	  592.6	 4023.0	...
9142836	  810.2	  592.8	 4021.0	...
9142837	  809.9	  593.0	 4019.0	...
9142838	  809.4	  593.1	 4019.0	...
9142839	  808.9	  593.1	 4019.0	...
9142840	  808.6	  593.1	 4020.0	...
9142841	  808.4	  593.2	 4020.0	...
MSG	9142842 0000 _ Number On
9142842	  808.3	  593.7	 4020.0	...
9142843	  808.3	  594.2	 4018.0	...
9142844	  808.5	  594.4	 4017.0	...
9142845	  808.8	  594.0	 4016.0	...
9142846	  808.9	  593.3	 4017.0	...
9142847	  808.8	  592.7	 4017.0	...
9142848	  808.6	  592.5	 4019.0	...
9142849	  808.5	  592.7	 4020.0	...
9142850	  807.9	  592.4	 4021.0	...
9142851	  807.3	  592.0	 4022.0	...
9142852	  807.0	  591.5	 4022.0	...
9142853	  807.2	  591.5	 4020.0	...
9142854	  807.6	  591.9	 4017.0	...
9142855	  807.9	  592.3	 4015.0	...
9142856	  808.0	  592.7	 4015.0	...
9142857	  808.0	  592.5	 4016.0	...
9142858	  807.9	  592.2	 4018.0	...
9142859	  807.7	  591.9	 4020.0	...
9142860	  807.6	  591.6	 4022.0	...
9142861	  807.8	  591.6	 4024.0	...
9142862	  807.9	  591.6	 4027.0	...
9142863	  808.0	  591.7	 4029.0	...
9142864	  808.1	  591.8	 4027.0	...
9142865	  808.2	  591.8	 4024.0	...
9142866	  808.3	  591.7	 4023.0	...
9142867	  808.2	  591.5	 4026.0	...
9142868	  808.2	  591.6	 4028.0	...
9142869	  808.2	  592.0	 4029.0	...
9142870	  808.3	  592.4	 4030.0	...
9142871	  808.5	  592.6	 4032.0	...
9142872	  808.6	  592.2	 4033.0	...
9142873	  808.6	  591.8	 4035.0	...
9142874	  808.6	  591.4	 4035.0	...
9142875	  808.6	  591.4	 4035.0	...
9142876	  808.4	  591.3	 4035.0	...
9142877	  808.3	  591.3	 4036.0	...
9142878	  808.2	  591.2	 4036.0	...
9142879	  808.3	  591.2	 4036.0	...
9142880	  808.5	  591.3	 4037.0	...
9142881	  808.3	  591.6	 4040.0	...
9142882	  808.2	  592.0	 4042.0	...
9142883	  808.0	  592.1	 4042.0	...
9142884	  808.1	  592.1	 4036.0	...
9142885	  807.9	  592.0	 4031.0	...
9142886	  807.7	  591.8	 4026.0	...
9142887	  807.7	  592.4	 4025.0	...
9142888	  807.9	  593.0	 4029.0	...
9142889	  807.8	  593.6	 4034.0	...
9142890	  807.6	  593.5	 4041.0	...
9142891	  807.6	  593.4	 4042.0	...
9142892	  807.8	  593.3	 4044.0	...
9142893	  808.1	  593.3	 4044.0	...
9142894	  808.1	  593.3	 4043.0	...
9142895	  808.2	  592.8	 4042.0	...
9142896	  808.4	  592.3	 4042.0	...
9142897	  808.5	  592.0	 4041.0	...
9142898	  808.4	  592.3	 4042.0	...
9142899	  808.3	  592.6	 4042.0	...
9142900	  808.2	  592.7	 4043.0	...
9142901	  808.0	  592.6	 4044.0	...
9142902	  807.9	  592.6	 4045.0	...
9142903	  807.8	  592.5	 4044.0	...
9142904	  807.9	  591.7	 4045.0	...
9142905	  808.1	  590.9	 4048.0	...
9142906	  808.2	  590.3	 4052.0	...
9142907	  809.0	  590.5	 4053.0	...
9142908	  809.8	  591.0	 4052.0	...
9142909	  810.2	  591.4	 4050.0	...
9142910	  809.8	  591.7	 4050.0	...
9142911	  809.2	  591.0	 4053.0	...
9142912	  809.1	  590.2	 4056.0	...
9142913	  809.0	  589.6	 4057.0	...
9142914	  809.0	  589.7	 4056.0	...
9142915	  809.0	  589.9	 4056.0	...
9142916	  808.5	  590.1	 4057.0	...
9142917	  808.1	  589.9	 4058.0	...
9142918	  807.8	  589.6	 4056.0	...
9142919	  807.8	  589.3	 4054.0	...
9142920	  807.7	  589.5	 4050.0	...
9142921	  807.7	  589.5	 4049.0	...
9142922	  807.7	  589.6	 4052.0	...
9142923	  807.7	  589.7	 4057.0	...
9142924	  807.3	  589.9	 4062.0	...
9142925	  807.0	  590.1	 4063.0	...
9142926	  807.1	  589.9	 4060.0	...
9142927	  807.5	  589.6	 4057.0	...
9142928	  807.9	  589.3	 4054.0	...
9142929	  808.0	  589.1	 4054.0	...
9142930	  808.1	  589.1	 4055.0	...
9142931	  808.3	  589.3	 4058.0	...
9142932	  808.4	  589.3	 4060.0	...
9142933	  808.5	  589.2	 4063.0	...
9142934	  808.6	  589.1	 4063.0	...
9142935	  808.6	  589.2	 4063.0	...
9142936	  808.7	  589.4	 4064.0	...
9142937	  808.7	  589.7	 4064.0	...
9142938	  808.6	  590.0	 4059.0	...
9142939	  808.5	  590.1	 4054.0	...
9142940	  808.5	  590.3	 4048.0	...
9142941	  808.4	  590.4	 4048.0	...
9142942	  808.3	  590.3	 4048.0	...
9142943	  808.3	  590.0	 4049.0	...
9142944	  807.7	  589.8	 4049.0	...
9142945	  807.2	  589.8	 4053.0	...
9142946	  807.0	  589.8	 4057.0	...
9142947	  807.4	  589.8	 4062.0	...
9142948	  807.7	  589.9	 4062.0	...
9142949	  807.5	  589.9	 4063.0	...
9142950	  807.4	  589.9	 4065.0	...
9142951	  807.1	  589.6	 4066.0	...
9142952	  806.9	  589.4	 4063.0	...
9142953	  806.8	  589.3	 4060.0	...
9142954	  806.9	  589.3	 4059.0	...
9142955	  807.0	  589.4	 4061.0	...
9142956	  807.0	  589.6	 4063.0	...
9142957	  807.0	  589.5	 4068.0	...
9142958	  806.9	  589.3	 4072.0	...
9142959	  806.8	  589.5	 4075.0	...
9142960	  806.8	  589.9	 4074.0	...
9142961	  806.8	  590.3	 4071.0	...
9142962	  806.8	  590.2	 4067.0	...
9142963	  806.5	  590.2	 4063.0	...
9142964	  806.2	  590.2	 4063.0	...
9142965	  805.9	  589.8	 4062.0	...
9142966	  805.9	  589.3	 4061.0	...
9142967	  806.0	  588.6	 4061.0	...
9142968	  806.3	  588.4	 4061.0	...
9142969	  807.0	  588.2	 4065.0	...
9142970	  807.6	  588.1	 4068.0	...
9142971	  808.1	  587.7	 4072.0	...
9142972	  807.7	  587.4	 4072.0	...
9142973	  807.4	  587.7	 4073.0	...
9142974	  807.2	  588.3	 4072.0	...
9142975	  807.6	  588.7	 4070.0	...
9142976	  808.0	  588.5	 4072.0	...
9142977	  807.7	  588.6	 4074.0	...
9142978	  807.0	  588.8	 4077.0	...
9142979	  806.4	  588.5	 4077.0	...
9142980	  806.7	  588.1	 4076.0	...
9142981	  807.1	  588.0	 4076.0	...
9142982	  807.6	  588.3	 4076.0	...
9142983	  807.6	  588.7	 4076.0	...
9142984	  807.8	  588.7	 4077.0	...
9142985	  808.1	  588.7	 4076.0	...
9142986	  807.5	  588.8	 4076.0	...
9142987	  806.6	  588.7	 4076.0	...
9142988	  805.9	  588.5	 4076.0	...
9142989	  806.6	  588.2	 4079.0	...
9142990	  807.3	  588.1	 4082.0	...
9142991	  807.8	  588.1	 4085.0	...
9142992	  807.8	  588.3	 4081.0	...
9142993	  807.9	  588.5	 4077.0	...
9142994	  807.8	  588.4	 4076.0	...
9142995	  807.8	  588.3	 4079.0	...
9142996	  807.7	  588.2	 4082.0	...
9142997	  807.7	  588.3	 4082.0	...
9142998	  807.5	  588.3	 4085.0	...
9142999	  807.4	  588.3	 4088.0	...
9143000	  807.9	  588.3	 4091.0	...
9143001	  808.4	  588.4	 4089.0	...
9143002	  808.7	  588.7	 4086.0	...
9143003	  808.4	  588.9	 4084.0	...
9143004	  808.0	  588.8	 4084.0	...
9143005	  807.9	  588.7	 4084.0	...
9143006	  807.8	  588.5	 4083.0	...
9143007	  808.0	  588.4	 4083.0	...
9143008	  808.2	  588.4	 4084.0	...
9143009	  808.1	  588.5	 4088.0	...
9143010	  807.7	  588.5	 4092.0	...
9143011	  807.3	  588.5	 4096.0	...
9143012	  807.1	  588.4	 4095.0	...
9143013	  807.1	  588.7	 4096.0	...
9143014	  807.1	  589.1	 4097.0	...
9143015	  807.0	  589.0	 4098.0	...
9143016	  806.9	  588.7	 4098.0	...
9143017	  807.0	  588.2	 4098.0	...
9143018	  807.3	  588.0	 4097.0	...
9143019	  807.4	  588.3	 4095.0	...
9143020	  807.4	  588.7	 4095.0	...
9143021	  807.3	  589.0	 4097.0	...
9143022	  807.2	  588.8	 4099.0	...
9143023	  807.3	  588.7	 4098.0	...
9143024	  807.2	  589.0	 4096.0	...
9143025	  807.1	  589.2	 4094.0	...
9143026	  807.1	  589.1	 4094.0	...
9143027	  807.2	  588.9	 4094.0	...
9143028	  807.0	  588.7	 4097.0	...
9143029	  806.5	  588.8	 4099.0	...
9143030	  806.2	  588.9	 4102.0	...
9143031	  806.6	  588.9	 4099.0	...
9143032	  807.2	  589.3	 4098.0	...
9143033	  807.9	  589.6	 4098.0	...
9143034	  808.4	  589.6	 4099.0	...
9143035	  808.7	  588.9	 4101.0	...
9143036	  808.8	  588.2	 4102.0	...
9143037	  808.8	  587.9	 4103.0	...
9143038	  808.6	  587.9	 4105.0	...
9143039	  808.6	  587.8	 4106.0	...
9143040	  808.7	  588.3	 4107.0	...
9143041	  808.3	  588.8	 4107.0	...
9143042	  807.8	  588.9	 4108.0	...
9143043	  807.4	  588.5	 4106.0	...
9143044	  807.5	  588.1	 4106.0	...
9143045	  807.7	  588.4	 4105.0	...
9143046	  807.7	  588.7	 4106.0	...
9143047	  807.5	  588.8	 4106.0	...
9143048	  807.2	  588.8	 4104.0	...
9143049	  806.8	  588.7	 4103.0	...
9143050	  806.5	  589.3	 4101.0	...
9143051	  806.4	  590.1	 4103.0	...
9143052	  806.3	  590.8	 4105.0	...
9143053	  806.2	  590.2	 4106.0	...
9143054	  806.3	  589.6	 4106.0	...
9143055	  806.7	  589.0	 4106.0	...
9143056	  807.0	  589.2	 4107.0	...
9143057	  807.2	  589.5	 4107.0	...
9143058	  807.5	  589.6	 4107.0	...
9143059	  807.8	  589.3	 4107.0	...
9143060	  808.1	  589.2	 4106.0	...
9143061	  808.0	  589.2	 4105.0	...
9143062	  807.8	  589.4	 4108.0	...
9143063	  807.6	  589.5	 4111.0	...
9143064	  807.5	  589.5	 4115.0	...
9143065	  807.6	  589.5	 4118.0	...
9143066	  807.8	  589.4	 4122.0	...
9143067	  807.9	  589.2	 4125.0	...
9143068	  807.7	  589.0	 4121.0	...
9143069	  807.5	  588.7	 4118.0	...
9143070	  807.2	  588.6	 4113.0	...
9143071	  806.9	  588.7	 4111.0	...
9143072	  806.7	  589.0	 4109.0	...
9143073	  806.6	  589.2	 4107.0	...
9143074	  806.7	  589.4	 4106.0	...
9143075	  807.1	  589.5	 4104.0	...
9143076	  807.6	  589.5	 4106.0	...
9143077	  808.0	  589.2	 4111.0	...
9143078	  808.0	  588.9	 4115.0	...
9143079	  808.1	  588.7	 4115.0	...
9143080	  808.3	  588.8	 4117.0	...
9143081	  808.4	  588.9	 4121.0	...
9143082	  808.6	  589.0	 4124.0	...
9143083	  808.7	  589.1	 4126.0	...
9143084	  808.7	  589.1	 4125.0	...
9143085	  808.6	  589.1	 4125.0	...
9143086	  808.3	  589.1	 4125.0	...
9143087	  808.2	  589.2	 4121.0	...
9143088	  808.4	  589.3	 4117.0	...
9143089	  808.7	  589.3	 4112.0	...
9143090	  808.8	  589.2	 4114.0	...
9143091	  808.4	  589.2	 4116.0	...
9143092	  808.1	  589.0	 4118.0	...
9143093	  807.9	  588.9	 4119.0	...
9143094	  807.9	  589.1	 4121.0	...
9143095	  807.9	  589.5	 4122.0	...
9143096	  808.0	  589.9	 4122.0	...
9143097	  808.0	  589.9	 4120.0	...
9143098	  807.5	  589.5	 4121.0	...
9143099	  807.0	  589.2	 4123.0	...
9143100	  806.9	  589.0	 4125.0	...
9143101	  807.3	  589.2	 4125.0	...
9143102	  807.8	  589.3	 4123.0	...
9143103	  807.8	  589.2	 4117.0	...
9143104	  807.7	  589.0	 4111.0	...
9143105	  807.7	  588.8	 4111.0	...
9143106	  807.6	  588.7	 4116.0	...
9143107	  807.5	  588.8	 4120.0	...
9143108	  807.4	  588.9	 4119.0	...
9143109	  807.4	  588.9	 4118.0	...
9143110	  807.7	  588.8	 4119.0	...
9143111	  808.0	  588.7	 4122.0	...
9143112	  808.1	  588.6	 4123.0	...
9143113	  808.1	  588.7	 4124.0	...
9143114	  807.8	  588.9	 4122.0	...
9143115	  807.5	  589.0	 4121.0	...
9143116	  807.3	  589.1	 4121.0	...
9143117	  807.0	  589.1	 4120.0	...
9143118	  806.8	  589.2	 4120.0	...
9143119	  806.9	  589.1	 4119.0	...
9143120	  807.5	  588.8	 4118.0	...
9143121	  808.7	  588.1	 4118.0	...
9143122	  810.1	  587.5	 4119.0	...
9143123	  811.5	  587.1	 4118.0	...
9143124	  812.6	  587.1	 4117.0	...
9143125	  813.4	  587.2	 4118.0	...
9143126	  814.5	  587.1	 4117.0	...
9143127	  815.7	  586.7	 4114.0	...
9143128	  816.8	  586.2	 4111.0	...
9143129	  817.0	  586.0	 4111.0	...
9143130	  817.0	  585.9	 4111.0	...
9143131	  816.8	  585.9	 4112.0	...
9143132	  816.6	  586.1	 4114.0	...
9143133	  816.5	  586.4	 4115.0	...
9143134	  816.0	  586.0	 4115.0	...
9143135	  815.4	  585.6	 4114.0	...
9143136	  814.5	  585.3	 4114.0	...
9143137	  814.3	  585.3	 4116.0	...
9143138	  814.1	  585.2	 4118.0	...
9143139	  814.2	  585.0	 4122.0	...
9143140	  814.1	  584.7	 4124.0	...
9143141	  813.5	  584.5	 4126.0	...
9143142	  812.9	  584.3	 4125.0	...
9143143	  812.6	  585.1	 4125.0	...
MSG	9143144 0000 _ Number Off
9143144	  812.7	  586.0	 4122.0	...
9143145	  812.8	  587.0	 4119.0	...
9143146	  813.0	  587.0	 4116.0	...
9143147	  813.2	  587.0	 4116.0	...
9143148	  813.2	  587.0	 4115.0	...
9143149	  812.9	  587.1	 4117.0	...
9143150	  812.6	  587.1	 4119.0	...
9143151	  812.6	  587.1	 4120.0	...
9143152	  813.0	  587.1	 4119.0	...
9143153	  813.2	  587.2	 4117.0	...
9143154	  813.1	  587.3	 4114.0	...
9143155	  813.0	  586.9	 4111.0	...
9143156	  813.0	  586.3	 4109.0	...
9143157	  813.0	  585.6	 4110.0	...
9143158	  813.0	  585.5	 4109.0	...
9143159	  812.9	  585.5	 4108.0	...
9143160	  812.9	  585.6	 4108.0	...
9143161	  813.2	  585.6	 4110.0	...
9143162	  813.5	  585.6	 4111.0	...
9143163	  813.5	  585.8	 4112.0	...
9143164	  813.2	  586.1	 4112.0	...
9143165	  812.8	  586.4	 4111.0	...
9143166	  812.8	  586.5	 4111.0	...
9143167	  812.8	  586.5	 4111.0	...
9143168	  812.8	  586.7	 4111.0	...
9143169	  812.8	  586.8	 4111.0	...
9143170	  813.0	  587.0	 4112.0	...
9143171	  813.2	  587.0	 4112.0	...
9143172	  813.4	  586.9	 4113.0	...
9143173	  813.4	  586.9	 4112.0	...
9143174	  813.6	  587.2	 4111.0	...
9143175	  813.6	  587.5	 4111.0	...
9143176	  813.4	  587.2	 4112.0	...
9143177	  813.1	  586.5	 4113.0	...
9143178	  812.8	  586.3	 4113.0	...
9143179	  812.7	  586.5	 4114.0	...
9143180	  812.7	  586.8	 4116.0	...
9143181	  812.9	  586.7	 4116.0	...
9143182	  813.1	  586.9	 4115.0	...
9143183	  812.9	  587.1	 4115.0	...
9143184	  812.2	  586.9	 4115.0	...
9143185	  811.6	  586.4	 4115.0	...
9143186	  811.4	  586.4	 4114.0	...
9143187	  811.5	  586.9	 4113.0	...
9143188	  811.7	  587.3	 4110.0	...
9143189	  811.6	  587.1	 4108.0	...
9143190	  811.5	  586.8	 4107.0	...
9143191	  811.8	  586.5	 4107.0	...
9143192	  812.2	  586.2	 4107.0	...
9143193	  812.5	  586.1	 4108.0	...
9143194	  812.4	  586.0	 4110.0	...
9143195	  812.1	  586.2	 4112.0	...
9143196	  811.9	  586.4	 4113.0	...
9143197	  811.9	  586.6	 4113.0	...
9143198	  812.1	  586.5	 4113.0	...
9143199	  812.2	  586.4	 4115.0	...
9143200	  812.3	  586.4	 4117.0	...
9143201	  812.3	  586.4	 4119.0	...
9143202	  812.0	  586.5	 4118.0	...
9143203	  811.6	  586.6	 4118.0	...
9143204	  811.3	  586.6	 4116.0	...
9143205	  811.2	  586.2	 4116.0	...
9143206	  811.0	  585.7	 4115.0	...
9143207	  811.1	  585.4	 4116.0	...
9143208	  811.3	  586.1	 4116.0	...
9143209	  811.5	  587.2	 4115.0	...
9143210	  811.5	  588.1	 4113.0	...
9143211	  811.5	  588.5	 4112.0	...
9143212	  811.6	  588.4	 4112.0	...
9143213	  811.7	  588.4	 4110.0	...
9143214	  811.9	  588.5	 4108.0	...
9143215	  811.9	  588.3	 4107.0	...
9143216	  811.8	  588.0	 4109.0	...
9143217	  811.5	  587.8	 4110.0	...
9143218	  811.2	  587.9	 4110.0	...
9143219	  810.9	  587.6	 4110.0	...
9143220	  810.7	  587.2	 4110.0	...
9143221	  810.5	  586.8	 4111.0	...
9143222	  810.4	  586.9	 4111.0	...
9143223	  810.4	  587.1	 4110.0	...
9143224	  810.6	  587.3	 4109.0	...
9143225	  810.8	  587.8	 4110.0	...
9143226	  811.1	  588.3	 4112.0	...
9143227	  811.1	  588.2	 4112.0	...
9143228	  811.2	  587.7	 4107.0	...
9143229	  811.1	  587.3	 4102.0	...
9143230	  810.9	  587.3	 4098.0	...
9143231	  810.6	  587.2	 4100.0	...
9143232	  810.5	  587.1	 4103.0	...
9143233	  810.5	  587.0	 4105.0	...
9143234	  810.5	  587.1	 4107.0	...
9143235	  810.7	  586.9	 4109.0	...
9143236	  811.0	  586.8	 4109.0	...
9143237	  811.4	  586.8	 4109.0	...
9143238	  811.5	  587.1	 4106.0	...
9143239	  811.3	  587.5	 4103.0	...
9143240	  810.9	  587.6	 4100.0	...
9143241	  810.4	  587.6	 4099.0	...
9143242	  810.3	  587.5	 4104.0	...
9143243	  810.3	  587.4	 4108.0	...
9143244	  810.4	  587.3	 4110.0	...
9143245	  810.4	  587.4	 4108.0	...
9143246	  810.5	  587.4	 4109.0	...
9143247	  810.5	  587.4	 4111.0	...
9143248	  810.6	  587.6	 4109.0	...
9143249	  810.6	  587.8	 4105.0	...
9143250	  810.6	  588.0	 4100.0	...
9143251	  810.5	  587.9	 4100.0	...
9143252	  810.5	  587.9	 4100.0	...
9143253	  810.4	  587.9	 4099.0	...
9143254	  810.3	  587.8	 4101.0	...
9143255	  810.2	  587.7	 4102.0	...
9143256	  810.2	  587.8	 4104.0	...
9143257	  810.2	  587.9	 4104.0	...
9143258	  810.6	  587.9	 4103.0	...
9143259	  811.0	  588.1	 4101.0	...
9143260	  811.3	  588.4	 4100.0	...
9143261	  811.2	  588.7	 4099.0	...
9143262	  811.1	  588.3	 4097.0	...
9143263	  811.2	  587.9	 4094.0	...
9143264	  811.0	  587.9	 4092.0	...
9143265	  811.0	  588.2	 4092.0	...
9143266	  811.1	  588.3	 4092.0	...
9143267	  811.2	  588.1	 4095.0	...
9143268	  811.4	  587.8	 4098.0	...
9143269	  811.0	  587.9	 4099.0	...
9143270	  810.7	  588.3	 4097.0	...
9143271	  810.1	  588.6	 4095.0	...
9143272	  810.0	  588.9	 4096.0	...
9143273	  810.3	  588.7	 4094.0	...
9143274	  810.8	  588.6	 4092.0	...
9143275	  811.2	  588.6	 4090.0	...
9143276	  811.1	  588.6	 4090.0	...
9143277	  811.0	  588.8	 4090.0	...
9143278	  810.8	  589.0	 4091.0	...
9143279	  810.7	  589.3	 4092.0	...
9143280	  810.5	  589.4	 4094.0	...
9143281	  810.2	  589.8	 4095.0	...
9143282	  810.1	  590.2	 4092.0	...
9143283	  810.2	  590.3	 4090.0	...
9143284	  810.4	  590.2	 4088.0	...
9143285	  810.4	  590.1	 4088.0	...
9143286	  810.8	  590.0	 4088.0	...
9143287	  811.2	  589.7	 4088.0	...
9143288	  810.9	  589.5	 4088.0	...
9143289	  810.2	  589.6	 4087.0	...
9143290	  809.5	  589.7	 4089.0	...
9143291	  809.9	  589.8	 4090.0	...
9143292	  810.3	  590.1	 4091.0	...
9143293	  810.7	  590.4	 4090.0	...
9143294	  810.5	  590.7	 4088.0	...
9143295	  810.5	  590.7	 4086.0	...
9143296	  810.6	  590.8	 4084.0	...
9143297	  810.7	  590.9	 4083.0	...
9143298	  810.8	  590.9	 4082.0	...
9143299	  810.9	  590.8	 4082.0	...
9143300	  811.1	  590.8	 4080.0	...
9143301	  811.1	  590.7	 4079.0	...
9143302	  810.7	  590.5	 4079.0	...
9143303	  810.1	  590.1	 4081.0	...
9143304	  809.5	  589.8	 4083.0	...
9143305	  809.5	  589.7	 4083.0	...
9143306	  809.7	  589.7	 4085.0	...
9143307	  810.0	  589.8	 4088.0	...
9143308	  810.0	  590.0	 4088.0	...
9143309	  809.7	  590.2	 4086.0	...
9143310	  809.4	  590.3	 4087.0	...
9143311	  809.5	  590.2	 4089.0	...
9143312	  809.6	  590.2	 4089.0	...
9143313	  809.6	  590.1	 4085.0	...
9143314	  809.5	  590.1	 4081.0	...
9143315	  809.6	  590.1	 4081.0	...
9143316	  809.9	  590.0	 4083.0	...
9143317	  810.2	  589.9	 4085.0	...
9143318	  810.5	  590.1	 4085.0	...
9143319	  810.4	  590.2	 4084.0	...
9143320	  810.3	  590.3	 4084.0	...
9143321	  810.0	  589.8	 4086.0	...
9143322	  810.0	  589.3	 4087.0	...
9143323	  809.9	  589.3	 4087.0	...
9143324	  809.9	  589.7	 4085.0	...
9143325	  810.1	  589.9	 4083.0	...
9143326	  810.2	  589.6	 4081.0	...
9143327	  810.1	  590.2	 4078.0	...
9143328	  809.7	  590.9	 4078.0	...
9143329	  809.4	  591.6	 4078.0	...
9143330	  809.2	  591.5	 4079.0	...
9143331	  809.1	  591.3	 4080.0	...
9143332	  809.1	  591.3	 4081.0	...
9143333	  809.8	  591.5	 4081.0	...
9143334	  810.4	  592.0	 4078.0	...
9143335	  810.4	  591.8	 4076.0	...
9143336	  809.9	  591.5	 4074.0	...
9143337	  809.3	  591.1	 4075.0	...
9143338	  809.2	  590.9	 4074.0	...
9143339	  809.0	  591.0	 4071.0	...
9143340	  809.0	  591.1	 4069.0	...
9143341	  808.9	  591.5	 4067.0	...
9143342	  808.8	  591.6	 4070.0	...
9143343	  808.7	  591.8	 4074.0	...
9143344	  808.9	  591.5	 4073.0	...
9143345	  809.1	  591.2	 4069.0	...
9143346	  809.3	  590.8	 4067.0	...
9143347	  809.1	  591.0	 4067.0	...
9143348	  808.9	  591.2	 4068.0	...
9143349	  808.7	  591.4	 4068.0	...
9143350	  808.7	  591.4	 4066.0	...
9143351	  808.7	  591.4	 4065.0	...
9143352	  808.8	  590.7	 4064.0	...
9143353	  808.9	  590.0	 4064.0	...
9143354	  808.9	  589.7	 4064.0	...
MSG	9143355 0000 _ Number On
9143355	  809.0	  590.5	 4064.0	...
9143356	  809.1	  591.3	 4064.0	...
9143357	  809.1	  591.3	 4064.0	...
9143358	  809.1	  590.7	 4065.0	...
9143359	  809.2	  590.1	 4064.0	...
9143360	  809.3	  589.9	 4067.0	...
9143361	  809.3	  589.9	 4069.0	...
9143362	  809.1	  589.8	 4072.0	...
9143363	  808.8	  589.8	 4074.0	...
9143364	  808.7	  589.8	 4075.0	...
9143365	  808.4	  589.8	 4075.0	...
9143366	  808.3	  590.0	 4073.0	...
9143367	  808.2	  590.2	 4071.0	...
9143368	  808.2	  590.5	 4068.0	...
9143369	  808.2	  590.7	 4068.0	...
9143370	  808.2	  590.9	 4068.0	...
9143371	  808.5	  590.9	 4068.0	...
9143372	  808.8	  590.9	 4068.0	...
9143373	  809.1	  591.2	 4069.0	...
9143374	  809.0	  591.6	 4069.0	...
9143375	  809.3	  592.2	 4069.0	...
9143376	  809.5	  592.3	 4068.0	...
9143377	  809.6	  592.4	 4067.0	...
9143378	  809.3	  592.4	 4065.0	...
9143379	  809.1	  592.4	 4062.0	...
9143380	  809.0	  592.4	 4059.0	...
9143381	  808.8	  592.3	 4056.0	...
9143382	  808.9	  592.3	 4055.0	...
9143383	  809.1	  592.2	 4054.0	...
9143384	  808.8	  592.0	 4053.0	...
9143385	  808.4	  591.8	 4053.0	...
9143386	  808.6	  591.6	 4056.0	...
9143387	  809.2	  591.9	 4059.0	...
9143388	  809.8	  592.2	 4063.0	...
9143389	  809.8	  592.5	 4064.0	...
9143390	  809.7	  592.4	 4065.0	...
9143391	  809.8	  592.6	 4063.0	...
9143392	  809.8	  592.9	 4060.0	...
9143393	  809.8	  593.2	 4058.0	...
9143394	  809.7	  593.3	 4056.0	...
9143395	  809.9	  593.4	 4052.0	...
9143396	  810.0	  593.2	 4049.0	...
9143397	  809.7	  593.2	 4050.0	...
9143398	  809.4	  593.2	 4053.0	...
9143399	  809.0	  593.3	 4055.0	...
9143400	  809.0	  593.3	 4053.0	...
9143401	  809.0	  592.9	 4052.0	...
9143402	  809.1	  592.4	 4052.0	...
9143403	  809.3	  592.2	 4050.0	...
9143404	  809.3	  592.6	 4047.0	...
9143405	  809.4	  592.9	 4045.0	...
9143406	  809.4	  593.1	 4045.0	...
9143407	  809.2	  593.0	 4045.0	...
9143408	  808.9	  593.1	 4046.0	...
9143409	  808.7	  593.2	 4047.0	...
9143410	  808.6	  593.2	 4047.0	...
9143411	  808.6	  592.9	 4047.0	...
9143412	  808.5	  592.5	 4045.0	...
9143413	  808.5	  592.4	 4044.0	...
9143414	  808.5	  592.7	 4043.0	...
9143415	  808.4	  592.8	 4044.0	...
9143416	  808.1	  592.7	 4045.0	...
9143417	  807.7	  592.5	 4046.0	...
9143418	  807.3	  592.3	 4046.0	...
9143419	  807.2	  592.1	 4045.0	...
9143420	  807.8	  592.4	 4041.0	...
9143421	  808.3	  592.5	 4037.0	...
9143422	  808.7	  592.4	 4036.0	...
9143423	  808.6	  591.9	 4038.0	...
9143424	  808.5	  591.9	 4039.0	...
9143425	  808.5	  592.3	 4037.0	...
9143426	  808.3	  592.7	 4034.0	...
9143427	  807.9	  593.0	 4032.0	...
9143428	  807.6	  593.1	 4031.0	...
9143429	  807.6	  593.1	 4029.0	...
9143430	  807.6	  593.2	 4027.0	...
9143431	  807.6	  593.2	 4027.0	...
9143432	  807.7	  593.1	 4027.0	...
9143433	  807.9	  593.2	 4027.0	...
9143434	  807.9	  593.3	 4031.0	...
9143435	  807.9	  593.5	 4035.0	...
9143436	  807.8	  593.2	 4037.0	...
9143437	  807.9	  592.6	 4036.0	...
9143438	  807.9	  592.0	 4035.0	...
9143439	  807.8	  592.4	 4035.0	...
9143440	  807.7	  593.2	 4036.0	...
9143441	  808.1	  594.0	 4037.0	...
9143442	  808.5	  593.7	 4038.0	...
9143443	  808.9	  593.3	 4038.0	...
9143444	  808.8	  592.9	 4038.0	...
9143445	  808.5	  593.0	 4039.0	...
9143446	  808.3	  593.4	 4039.0	...
9143447	  808.1	  593.5	 4038.0	...
9143448	  807.9	  593.5	 4037.0	...
9143449	  807.4	  593.2	 4037.0	...
9143450	  806.9	  593.2	 4037.0	...
9143451	  806.8	  593.5	 4036.0	...
9143452	  807.0	  593.9	 4035.0	...
9143453	  807.2	  594.4	 4033.0	...
9143454	  807.4	  594.5	 4033.0	...
9143455	  807.6	  594.0	 4031.0	...
9143456	  807.7	  593.5	 4031.0	...
9143457	  807.8	  593.1	 4030.0	...
9143458	  808.4	  593.3	 4029.0	...
9143459	  808.9	  593.5	 4030.0	...
9143460	  809.2	  593.7	 4031.0	...
9143461	  808.8	  593.8	 4032.0	...
9143462	  808.4	  594.0	 4032.0	...
9143463	  808.1	  593.9	 4029.0	...
9143464	  808.1	  593.8	 4026.0	...
9143465	  808.0	  593.7	 4023.0	...
9143466	  808.2	  593.6	 4022.0	...
9143467	  808.5	  593.6	 4022.0	...
9143468	  808.9	  593.5	 4022.0	...
9143469	  809.0	  593.5	 4019.0	...
9143470	  809.0	  593.5	 4017.0	...
9143471	  808.9	  593.8	 4015.0	...
9143472	  808.4	  594.1	 4015.0	...
9143473	  808.0	  594.3	 4016.0	...
9143474	  807.8	  594.2	 4014.0	...
9143475	  807.8	  593.8	 4012.0	...
9143476	  807.6	  593.6	 4012.0	...
9143477	  807.4	  593.5	 4015.0	...
9143478	  807.5	  593.6	 4020.0	...
9143479	  807.9	  593.8	 4025.0	...
9143480	  808.5	  593.8	 4029.0	...
9143481	  808.6	  593.9	 4031.0	...
9143482	  808.7	  593.9	 4030.0	...
9143483	  808.6	  593.9	 4028.0	...
9143484	  808.6	  593.8	 4026.0	...
9143485	  808.8	  593.7	 4025.0	...
9143486	  809.0	  593.5	 4025.0	...
9143487	  809.3	  593.5	 4025.0	...
9143488	  809.6	  593.4	 4024.0	...
9143489	  809.6	  593.5	 4023.0	...
9143490	  809.4	  593.8	 4022.0	...
9143491	  809.1	  594.3	 4022.0	...
9143492	  808.6	  594.7	 4021.0	...
9143493	  808.3	  594.9	 4021.0	...
9143494	  808.0	  594.7	 4020.0	...
9143495	  808.0	  594.6	 4021.0	...
9143496	  807.9	  594.5	 4022.0	...
9143497	  807.9	  594.4	 4019.0	...
9143498	  807.9	  594.3	 4014.0	...
9143499	  807.9	  594.3	 4010.0	...
9143500	  808.0	  594.4	 4009.0	...
9143501	  807.9	  594.3	 4011.0	...
9143502	  807.8	  594.1	 4013.0	...
9143503	  807.6	  593.8	 4016.0	...
9143504	  808.0	  593.6	 4016.0	...
9143505	  808.4	  593.8	 4016.0	...
9143506	  809.0	  594.3	 4015.0	...
9143507	  809.2	  594.8	 4017.0	...
9143508	  809.4	  594.9	 4017.0	...
9143509	  809.5	  594.9	 4016.0	...
9143510	  809.3	  594.9	 4016.0	...
9143511	  809.0	  595.0	 4017.0	...
9143512	  808.6	  595.2	 4017.0	...
9143513	  808.5	  595.3	 4017.0	...
9143514	  808.4	  595.3	 4018.0	...
9143515	  808.3	  595.4	 4018.0	...
9143516	  808.3	  595.4	 4019.0	...
9143517	  808.3	  595.3	 4019.0	...
9143518	  808.1	  595.2	 4020.0	...
9143519	  808.0	  595.0	 4021.0	...
9143520	  808.0	  595.1	 4018.0	...
9143521	  807.9	  595.2	 4015.0	...
9143522	  807.8	  595.2	 4013.0	...
9143523	  808.0	  594.8	 4014.0	...
9143524	  808.4	  594.4	 4014.0	...
9143525	  808.8	  594.2	 4013.0	...
9143526	  808.8	  594.1	 4012.0	...
9143527	  808.8	  593.8	 4012.0	...
9143528	  808.9	  593.5	 4012.0	...
9143529	  808.9	  593.2	 4013.0	...
9143530	  808.3	  593.2	 4013.0	...
9143531	  807.8	  593.4	 4013.0	...
9143532	  807.4	  593.5	 4013.0	...
9143533	  807.5	  593.6	 4013.0	...
9143534	  807.6	  593.7	 4012.0	...
9143535	  807.8	  593.8	 4011.0	...
9143536	  807.8	  593.8	 4011.0	...
9143537	  807.9	  593.7	 4012.0	...
9143538	  808.0	  593.6	 4013.0	...
9143539	  808.1	  593.5	 4014.0	...
9143540	  807.8	  593.5	 4015.0	...
9143541	  807.5	  593.6	 4015.0	...
9143542	  807.2	  593.8	 4016.0	...
9143543	  807.3	  594.3	 4016.0	...
9143544	  807.9	  594.8	 4017.0	...
9143545	  808.5	  594.8	 4018.0	...
9143546	  808.7	  594.0	 4017.0	...
9143547	  808.2	  593.2	 4016.0	...
9143548	  807.6	  592.7	 4011.0	...
9143549	  807.5	  592.7	 4007.0	...
9143550	  807.4	  592.6	 4004.0	...
9143551	  807.4	  592.5	 4005.0	...
9143552	  807.6	  592.5	 4005.0	...
9143553	  807.9	  592.5	 4008.0	...
9143554	  808.1	  592.6	 4011.0	...
9143555	  808.3	  592.9	 4014.0	...
9143556	  808.2	  593.2	 4013.0	...
9143557	  807.9	  593.4	 4012.0	...
9143558	  808.2	  593.7	 4010.0	...
9143559	  808.7	  594.0	 4009.0	...
9143560	  809.0	  594.2	 4007.0	...
9143561	  808.8	  594.0	 4007.0	...
9143562	  808.6	  593.5	 4006.0	...
9143563	  808.5	  593.1	 4010.0	...
9143564	  808.4	  592.9	 4013.0	...
9143565	  808.4	  592.9	 4017.0	...
9143566	  808.6	  592.9	 4016.0	...
9143567	  808.8	  592.9	 4017.0	...
9143568	  809.1	  592.9	 4017.0	...
9143569	  809.0	  592.9	 4018.0	...
9143570	  808.5	  592.8	 4019.0	...
9143571	  808.0	  592.7	 4019.0	...
9143572	  807.8	  592.5	 4018.0	...
9143573	  808.5	  592.3	 4017.0	...
9143574	  809.2	  592.7	 4018.0	...
9143575	  809.6	  593.1	 4020.0	...
9143576	  809.6	  593.5	 4023.0	...
9143577	  809.6	  593.4	 4023.0	...
9143578	  809.4	  593.4	 4022.0	...
9143579	  809.3	  593.4	 4021.0	...
9143580	  809.4	  593.3	 4023.0	...
9143581	  809.8	  593.2	 4024.0	...
9143582	  809.8	  593.2	 4024.0	...
9143583	  809.6	  593.6	 4022.0	...
9143584	  809.4	  593.9	 4020.0	...
9143585	  809.5	  594.0	 4020.0	...
9143586	  809.3	  593.9	 4016.0	...
9143587	  808.9	  593.8	 4012.0	...
9143588	  808.6	  593.7	 4008.0	...
9143589	  808.3	  593.7	 4011.0	...
9143590	  808.0	  593.3	 4014.0	...
9143591	  808.1	  592.9	 4016.0	...
9143592	  808.2	  592.5	 4016.0	...
9143593	  808.2	  592.6	 4014.0	...
9143594	  807.9	  592.8	 4013.0	...
9143595	  808.4	  592.9	 4015.0	...
9143596	  809.0	  592.8	 4015.0	...
9143597	  810.0	  592.7	 4015.0	...
9143598	  810.2	  592.8	 4013.0	...
9143599	  809.8	  592.9	 4014.0	...
9143600	  809.2	  592.9	 4015.0	...
9143601	  808.6	  592.8	 4017.0	...
9143602	  808.4	  592.8	 4018.0	...
9143603	  808.4	  592.6	 4019.0	...
9143604	  808.7	  592.4	 4018.0	...
9143605	  809.3	  592.2	 4016.0	...
9143606	  809.5	  592.2	 4015.0	...
9143607	  809.5	  592.3	 4016.0	...
9143608	  809.4	  592.4	 4017.0	...
9143609	  809.3	  592.3	 4019.0	...
9143610	  809.3	  592.3	 4022.0	...
9143611	  809.0	  592.3	 4024.0	...
9143612	  808.6	  592.4	 4022.0	...
9143613	  808.3	  592.5	 4019.0	...
9143614	  808.3	  592.6	 4016.0	...
9143615	  808.3	  592.6	 4016.0	...
9143616	  808.4	  592.5	 4016.0	...
9143617	  808.5	  593.1	 4017.0	...
9143618	  808.7	  593.7	 4018.0	...
9143619	  808.9	  593.9	 4018.0	...
9143620	  808.7	  593.5	 4018.0	...
9143621	  808.4	  593.2	 4019.0	...
9143622	  808.0	  593.4	 4018.0	...
9143623	  808.0	  593.4	 4018.0	...
9143624	  808.0	  593.4	 4020.0	...
9143625	  808.1	  593.4	 4023.0	...
9143626	  808.2	  593.5	 4027.0	...
9143627	  808.2	  593.3	 4024.0	...
9143628	  808.0	  593.1	 4019.0	...
9143629	  807.9	  593.0	 4020.0	...
9143630	  807.9	  593.3	 4027.0	...
9143631	  808.2	  593.5	 4034.0	...
9143632	  808.5	  593.2	 4033.0	...
9143633	  808.4	  592.9	 4033.0	...
9143634	  808.2	  592.8	 4033.0	...
9143635	  808.0	  592.9	 4033.0	...
9143636	  808.1	  593.1	 4034.0	...
9143637	  808.1	  593.0	 4035.0	...
9143638	  808.2	  593.0	 4036.0	...
9143639	  808.2	  593.0	 4035.0	...
9143640	  808.2	  593.1	 4035.0	...
9143641	  808.3	  593.3	 4035.0	...
9143642	  808.4	  593.7	 4037.0	...
9143643	  808.3	  593.9	 4038.0	...
9143644	  808.1	  593.8	 4037.0	...
9143645	  808.4	  593.4	 4034.0	...
9143646	  808.9	  593.2	 4030.0	...
9143647	  809.3	  593.2	 4029.0	...
9143648	  808.9	  593.3	 4028.0	...
9143649	  808.5	  593.3	 4028.0	...
9143650	  808.6	  593.3	 4028.0	...
9143651	  808.9	  592.5	 4027.0	...
9143652	  808.8	  591.7	 4026.0	...
9143653	  808.4	  591.0	 4025.0	...
9143654	  808.0	  591.3	 4024.0	...
9143655	  808.1	  591.5	 4024.0	...
9143656	  808.1	  591.4	 4025.0	...
9143657	  808.1	  591.2	 4026.0	...
9143658	  808.1	  591.1	 4028.0	...
9143659	  808.3	  591.3	 4030.0	...
MSG	9143660 0000 _ Number Off
9143660	  808.4	  591.5	 4033.0	...
9143661	  808.4	  591.6	 4033.0	...
9143662	  808.2	  591.7	 4031.0	...
9143663	  808.0	  591.8	 4030.0	...
9143664	  808.0	  591.9	 4030.0	...
9143665	  807.9	  592.0	 4030.0	...
9143666	  807.8	  592.1	 4031.0	...
9143667	  807.7	  592.3	 4033.0	...
9143668	  807.8	  592.4	 4033.0	...
9143669	  807.8	  592.8	 4032.0	...
9143670	  807.9	  593.1	 4032.0	...
9143671	  807.9	  592.7	 4032.0	...
9143672	  807.9	  592.0	 4033.0	...
9143673	  807.9	  592.0	 4033.0	...
9143674	  808.3	  592.5	 4035.0	...
9143675	  808.7	  593.1	 4037.0	...
9143676	  808.7	  593.2	 4039.0	...
9143677	  808.4	  593.3	 4040.0	...
9143678	  808.1	  592.8	 4041.0	...
9143679	  808.2	  592.2	 4041.0	...
9143680	  808.6	  591.6	 4040.0	...
9143681	  808.9	  591.6	 4040.0	...
9143682	  809.0	  591.8	 4040.0	...
9143683	  808.6	  591.9	 4041.0	...
9143684	  808.4	  591.9	 4038.0	...
9143685	  808.1	  591.8	 4035.0	...
9143686	  808.2	  591.7	 4032.0	...
9143687	  808.2	  591.7	 4033.0	...
9143688	  808.3	  591.9	 4033.0	...
9143689	  808.4	  592.0	 4034.0	...
9143690	  808.7	  592.0	 4035.0	...
9143691	  809.1	  591.9	 4034.0	...
9143692	  809.5	  591.7	 4033.0	...
9143693	  809.3	  591.5	 4033.0	...
9143694	  809.0	  591.6	 4036.0	...
9143695	  808.6	  592.0	 4038.0	...
9143696	  808.6	  592.2	 4039.0	...
9143697	  808.6	  592.5	 4039.0	...
9143698	  808.6	  592.8	 4037.0	...
9143699	  808.6	  593.0	 4036.0	...
9143700	  808.5	  593.1	 4035.0	...
9143701	  808.4	  592.8	 4036.0	...
9143702	  808.5	  592.6	 4038.0	...
9143703	  808.5	  592.5	 4039.0	...
9143704	  808.6	  592.3	 4039.0	...
9143705	  808.5	  592.1	 4039.0	...
9143706	  808.4	  592.7	 4041.0	...
9143707	  808.1	  593.5	 4043.0	...
9143708	  808.1	  594.2	 4045.0	...
9143709	  808.0	  594.2	 4046.0	...
9143710	  808.0	  594.1	 4046.0	...
9143711	  808.1	  594.2	 4045.0	...
9143712	  808.2	  594.0	 4045.0	...
9143713	  808.1	  593.8	 4044.0	...
9143714	  807.8	  593.4	 4044.0	...
9143715	  808.0	  593.1	 4041.0	...
9143716	  808.3	  592.5	 4038.0	...
9143717	  808.6	  592.3	 4035.0	...
9143718	  808.6	  592.0	 4036.0	...
9143719	  808.8	  592.1	 4034.0	...
9143720	  809.0	  592.1	 4031.0	...
9143721	  809.1	  592.2	 4027.0	...
9143722	  809.1	  592.3	 4027.0	...
9143723	  808.9	  592.4	 4030.0	...
9143724	  808.6	  592.4	 4034.0	...
9143725	  808.4	  592.4	 4039.0	...
9143726	  808.4	  592.5	 4040.0	...
9143727	  808.4	  592.5	 4040.0	...
9143728	  808.4	  592.6	 4041.0	...
9143729	  808.4	  592.8	 4042.0	...
9143730	  808.4	  593.0	 4039.0	...
9143731	  808.4	  593.1	 4035.0	...
9143732	  808.4	  593.1	 4030.0	...
9143733	  808.4	  593.0	 4029.0	...
9143734	  808.4	  592.9	 4029.0	...
9143735	  808.5	  592.7	 4030.0	...
9143736	  808.6	  592.6	 4031.0	...
9143737	  808.7	  592.3	 4032.0	...
9143738	  808.6	  592.1	 4033.0	...
9143739	  808.6	  591.8	 4034.0	...
9143740	  808.7	  591.8	 4034.0	...
9143741	  809.0	  592.1	 4031.0	...
9143742	  809.1	  592.4	 4029.0	...
9143743	  808.8	  593.0	 4025.0	...
9143744	  808.5	  593.2	 4024.0	...
9143745	  808.1	  593.5	 4023.0	...
9143746	  807.8	  593.6	 4026.0	...
9143747	  807.7	  593.6	 4028.0	...
9143748	  807.7	  593.5	 4030.0	...
9143749	  807.8	  593.2	 4028.0	...
9143750	  807.7	  593.1	 4027.0	...
9143751	  807.7	  593.0	 4028.0	...
9143752	  807.7	  593.2	 4031.0	...
9143753	  808.0	  593.3	 4034.0	...
9143754	  808.3	  593.7	 4035.0	...
9143755	  808.6	  594.0	 4035.0	...
9143756	  808.6	  594.1	 4035.0	...
9143757	  808.6	  593.9	 4033.0	...
9143758	  808.4	  593.6	 4031.0	...
9143759	  808.1	  593.5	 4030.0	...
9143760	  807.8	  593.3	 4030.0	...
9143761	  807.6	  593.1	 4029.0	...
9143762	  807.3	  593.0	 4029.0	...
9143763	  807.0	  592.9	 4030.0	...
9143764	  806.9	  593.0	 4032.0	...
9143765	  807.2	  593.3	 4034.0	...
9143766	  807.6	  593.4	 4036.0	...
9143767	  808.0	  593.6	 4037.0	...
9143768	  808.3	  593.5	 4038.0	...
9143769	  808.4	  593.5	 4039.0	...
9143770	  808.3	  593.5	 4039.0	...
9143771	  807.8	  593.5	 4035.0	...
9143772	  807.3	  593.6	 4030.0	...
9143773	  807.5	  593.5	 4026.0	...
9143774	  808.0	  593.4	 4027.0	...
9143775	  808.5	  593.5	 4029.0	...
9143776	  808.5	  593.8	 4029.0	...
9143777	  808.3	  594.2	 4030.0	...
9143778	  808.4	  594.3	 4031.0	...
9143779	  808.4	  593.9	 4032.0	...
9143780	  808.1	  593.5	 4033.0	...
9143781	  807.7	  593.2	 4034.0	...
9143782	  807.4	  593.4	 4035.0	...
9143783	  807.5	  593.5	 4036.0	...
9143784	  807.6	  593.6	 4034.0	...
9143785	  807.7	  594.1	 4032.0	...
9143786	  807.8	  594.5	 4029.0	...
9143787	  807.9	  594.8	 4027.0	...
9143788	  808.0	  594.7	 4029.0	...
9143789	  808.1	  594.6	 4033.0	...
9143790	  808.2	  594.5	 4035.0	...
9143791	  808.3	  594.6	 4032.0	...
9143792	  808.3	  594.8	 4028.0	...
9143793	  808.5	  594.9	 4027.0	...
9143794	  808.7	  595.1	 4026.0	...
9143795	  808.8	  595.3	 4026.0	...
9143796	  808.7	  595.2	 4026.0	...
9143797	  808.5	  594.8	 4025.0	...
9143798	  808.2	  595.0	 4025.0	...
9143799	  808.1	  595.7	 4025.0	...
9143800	  808.2	  596.3	 4025.0	...
9143801	  808.3	  596.1	 4024.0	...
9143802	  808.4	  595.8	 4023.0	...
9143803	  807.9	  595.5	 4022.0	...
9143804	  807.2	  595.3	 4023.0	...
9143805	  806.5	  595.3	 4023.0	...
9143806	  806.2	  595.4	 4022.0	...
9143807	  806.2	  595.5	 4020.0	...
9143808	  806.3	  595.7	 4017.0	...
9143809	  806.3	  595.8	 4017.0	...
9143810	  806.3	  595.8	 4017.0	...
9143811	  806.8	  595.8	 4017.0	...
9143812	  807.5	  595.6	 4017.0	...
9143813	  807.5	  595.4	 4014.0	...
9143814	  807.0	  595.5	 4011.0	...
9143815	  806.3	  595.7	 4008.0	...
9143816	  806.1	  595.3	 4009.0	...
9143817	  805.9	  594.8	 4012.0	...
9143818	  805.9	  594.3	 4014.0	...
9143819	  805.9	  594.4	 4014.0	...
9143820	  805.8	  594.6	 4015.0	...
9143821	  805.8	  594.7	 4015.0	...
9143822	  805.8	  594.7	 4015.0	...
9143823	  805.9	  594.8	 4015.0	...
9143824	  806.0	  595.0	 4015.0	...
9143825	  805.9	  595.1	 4016.0	...
9143826	  806.2	  595.0	 4015.0	...
9143827	  806.5	  594.8	 4014.0	...
9143828	  806.6	  594.8	 4012.0	...
9143829	  806.3	  594.9	 4012.0	...
9143830	  806.1	  595.1	 4011.0	...
9143831	  806.1	  595.2	 4009.0	...
9143832	  806.3	  595.2	 4007.0	...
9143833	  806.4	  594.9	 4006.0	...
9143834	  806.9	  594.6	 4006.0	...
9143835	  807.1	  594.4	 4005.0	...
9143836	  807.4	  594.3	 4005.0	...
9143837	  807.1	  594.3	 4004.0	...
9143838	  806.8	  594.3	 4005.0	...
9143839	  806.7	  593.9	 4006.0	...
9143840	  806.8	  593.5	 4007.0	...
9143841	  807.1	  594.2	 4007.0	...
9143842	  807.4	  595.1	 4008.0	...
9143843	  807.7	  596.1	 4009.0	...
9143844	  807.7	  596.0	 4005.0	...
9143845	  807.6	  595.7	 4000.0	...
9143846	  807.5	  595.4	 3998.0	...
9143847	  807.5	  595.2	 4002.0	...
9143848	  807.6	  595.2	 4005.0	...
9143849	  807.5	  595.3	 4006.0	...
9143850	  807.4	  595.4	 4006.0	...
9143851	  807.2	  595.4	 4006.0	...
9143852	  807.2	  595.5	 4006.0	...
9143853	  807.3	  595.4	 4003.0	...
9143854	  807.3	  595.3	 4001.0	...
9143855	  807.2	  595.2	 3999.0	...
9143856	  807.1	  595.3	 3999.0	...
9143857	  807.3	  595.4	 3998.0	...
9143858	  807.5	  595.5	 3997.0	...
9143859	  807.8	  595.5	 3997.0	...
9143860	  807.9	  595.4	 3996.0	...
9143861	  808.0	  595.3	 3995.0	...
9143862	  807.8	  595.3	 3993.0	...
9143863	  807.6	  595.4	 3992.0	...
9143864	  807.6	  595.6	 3992.0	...
9143865	  807.8	  595.7	 3994.0	...
9143866	  807.9	  595.3	 3994.0	...
9143867	  807.6	  594.9	 3995.0	...
9143868	  807.4	  594.6	 3997.0	...
9143869	  807.3	  594.7	 4001.0	...
9143870	  807.2	  594.9	 4000.0	...
9143871	  807.1	  595.5	 3996.0	...
MSG	9143872 0000 _ Number On
9143872	  807.3	  596.0	 3991.0	...
9143873	  807.9	  596.3	 3991.0	...
9143874	  808.4	  596.3	 3991.0	...
9143875	  808.6	  595.9	 3991.0	...
9143876	  808.6	  595.4	 3991.0	...
9143877	  808.3	  595.1	 3992.0	...
9143878	  808.1	  595.4	 3993.0	...
9143879	  808.1	  595.7	 3995.0	...
9143880	  808.2	  595.9	 3998.0	...
9143881	  808.1	  596.0	 3999.0	...
9143882	  807.8	  596.1	 3998.0	...
9143883	  807.8	  596.0	 3996.0	...
9143884	  808.0	  596.1	 3994.0	...
9143885	  808.2	  596.0	 3994.0	...
9143886	  808.0	  595.9	 3993.0	...
9143887	  807.8	  595.8	 3992.0	...
9143888	  807.5	  596.0	 3990.0	...
9143889	  807.4	  596.3	 3989.0	...
9143890	  807.9	  596.4	 3989.0	...
9143891	  808.4	  596.1	 3991.0	...
9143892	  808.9	  595.8	 3991.0	...
9143893	  808.8	  595.7	 3990.0	...
9143894	  808.7	  595.6	 3991.0	...
9143895	  808.6	  595.6	 3994.0	...
9143896	  808.7	  595.6	 3995.0	...
9143897	  808.8	  596.2	 3995.0	...
9143898	  808.4	  596.8	 3994.0	...
9143899	  808.1	  597.4	 3992.0	...
9143900	  807.6	  597.4	 3991.0	...
9143901	  807.5	  597.4	 3991.0	...
9143902	  807.4	  597.2	 3992.0	...
9143903	  807.6	  597.1	 3993.0	...
9143904	  807.8	  597.1	 3990.0	...
9143905	  807.9	  597.1	 3987.0	...
9143906	  807.9	  597.1	 3984.0	...
9143907	  808.0	  597.1	 3986.0	...
9143908	  808.2	  597.1	 3988.0	...
9143909	  808.3	  597.1	 3991.0	...
9143910	  808.3	  597.1	 3992.0	...
9143911	  808.2	  597.1	 3991.0	...
9143912	  808.1	  597.0	 3986.0	...
9143913	  808.1	  597.0	 3982.0	...
9143914	  807.9	  597.0	 3979.0	...
9143915	  807.8	  597.1	 3980.0	...
9143916	  807.7	  597.2	 3981.0	...
9143917	  807.5	  597.3	 3982.0	...
9143918	  807.4	  597.3	 3983.0	...
9143919	  807.3	  597.3	 3984.0	...
9143920	  807.3	  597.2	 3986.0	...
9143921	  807.3	  597.1	 3988.0	...
9143922	  807.2	  597.0	 3990.0	...
9143923	  807.3	  596.8	 3989.0	...
9143924	  807.5	  596.7	 3987.0	...
9143925	  807.7	  596.6	 3987.0	...
9143926	  807.7	  596.5	 3988.0	...
9143927	  807.7	  596.4	 3989.0	...
9143928	  807.7	  596.7	 3989.0	...
9143929	  807.8	  597.0	 3986.0	...
9143930	  807.7	  597.0	 3984.0	...
9143931	  807.7	  596.5	 3982.0	...
9143932	  807.6	  596.0	 3982.0	...
9143933	  807.7	  595.7	 3985.0	...
9143934	  807.9	  595.6	 3989.0	...
9143935	  807.8	  596.2	 3993.0	...
9143936	  807.4	  597.0	 3993.0	...
9143937	  807.0	  597.8	 3992.0	...
9143938	  806.7	  598.0	 3992.0	...
9143939	  806.8	  598.2	 3989.0	...
9143940	  806.9	  598.3	 3981.0	...
9143941	  806.8	  598.1	 3973.0	...
9143942	  806.6	  597.9	 3977.0	...
9143943	  807.0	  597.2	 3984.0	...
9143944	  807.5	  596.7	 3993.0	...
9143945	  807.6	  596.6	 3993.0	...
9143946	  807.3	  597.0	 3990.0	...
9143947	  806.9	  597.4	 3987.0	...
9143948	  806.8	  597.4	 3983.0	...
9143949	  806.7	  597.4	 3982.0	...
9143950	  806.9	  597.4	 3981.0	...
9143951	  807.1	  597.4	 3980.0	...
9143952	  807.3	  597.4	 3979.0	...
9143953	  807.2	  597.3	 3978.0	...
9143954	  807.1	  597.2	 3978.0	...
9143955	  807.4	  597.1	 3979.0	...
9143956	  807.7	  597.2	 3982.0	...
9143957	  808.1	  597.5	 3985.0	...
9143958	  807.7	  597.6	 3984.0	...
9143959	  807.2	  597.7	 3982.0	...
9143960	  806.7	  597.7	 3981.0	...
9143961	  806.6	  597.7	 3984.0	...
9143962	  806.6	  597.7	 3988.0	...
9143963	  806.6	  597.6	 3990.0	...
9143964	  806.5	  597.5	 3988.0	...
9143965	  806.5	  597.5	 3986.0	...
9143966	  806.7	  597.6	 3985.0	...
9143967	  807.0	  597.9	 3986.0	...
9143968	  807.5	  597.8	 3986.0	...
9143969	  807.8	  597.7	 3987.0	...
9143970	  808.1	  597.6	 3986.0	...
9143971	  807.6	  597.7	 3984.0	...
9143972	  807.1	  597.2	 3983.0	...
9143973	  806.7	  596.7	 3982.0	...
9143974	  806.8	  596.3	 3983.0	...
9143975	  807.0	  596.3	 3985.0	...
9143976	  807.1	  596.1	 3986.0	...
9143977	  807.2	  595.8	 3987.0	...
9143978	  807.2	  596.0	 3987.0	...
9143979	  807.1	  596.5	 3988.0	...
9143980	  807.0	  597.2	 3989.0	...
9143981	  806.9	  597.5	 3989.0	...
9143982	  806.4	  597.9	 3988.0	...
9143983	  805.8	  598.3	 3987.0	...
9143984	  805.6	  598.4	 3985.0	...
9143985	  805.9	  598.6	 3980.0	...
9143986	  806.2	  598.2	 3975.0	...
9143987	  806.5	  597.9	 3976.0	...
9143988	  807.0	  597.5	 3980.0	...
9143989	  807.4	  597.5	 3984.0	...
9143990	  807.1	  597.4	 3985.0	...
9143991	  806.8	  597.3	 3986.0	...
9143992	  806.5	  597.8	 3985.0	...
9143993	  806.6	  598.2	 3984.0	...
9143994	  806.7	  598.7	 3983.0	...
9143995	  806.6	  598.8	 3978.0	...
9143996	  806.5	  598.9	 3975.0	...
9143997	  806.5	  598.8	 3974.0	...
9143998	  806.6	  598.7	 3976.0	...
9143999	  806.6	  598.5	 3980.0	...
9144000	  806.4	  598.5	 3981.0	...
9144001	  806.4	  598.5	 3983.0	...
9144002	  806.5	  598.3	 3984.0	...
9144003	  807.0	  598.3	 3984.0	...
9144004	  807.4	  598.2	 3983.0	...
9144005	  807.8	  598.8	 3983.0	...
9144006	  807.8	  599.0	 3982.0	...
9144007	  807.5	  599.3	 3980.0	...
9144008	  807.1	  599.2	 3978.0	...
9144009	  806.7	  599.2	 3977.0	...
9144010	  806.6	  599.2	 3978.0	...
9144011	  806.4	  599.2	 3977.0	...
9144012	  806.4	  599.2	 3975.0	...
9144013	  806.4	  599.1	 3972.0	...
9144014	  806.4	  598.7	 3971.0	...
9144015	  806.5	  598.5	 3971.0	...
9144016	  806.4	  598.3	 3969.0	...
9144017	  806.4	  598.6	 3966.0	...
9144018	  806.4	  598.9	 3964.0	...
9144019	  806.4	  599.0	 3963.0	...
9144020	  806.4	  598.9	 3963.0	...
9144021	  806.4	  598.5	 3966.0	...
9144022	  806.7	  598.2	 3968.0	...
9144023	  807.0	  597.9	 3969.0	...
9144024	  807.4	  597.9	 3967.0	...
9144025	  807.4	  598.2	 3966.0	...
9144026	  807.4	  598.5	 3967.0	...
9144027	  807.5	  598.7	 3970.0	...
9144028	  807.3	  598.8	 3970.0	...
9144029	  806.9	  599.1	 3968.0	...
9144030	  806.7	  599.4	 3966.0	...
9144031	  806.6	  599.6	 3966.0	...
9144032	  806.8	  599.6	 3966.0	...
9144033	  806.8	  599.8	 3967.0	...
9144034	  806.6	  599.9	 3968.0	...
9144035	  806.5	  600.0	 3969.0	...
9144036	  806.4	  600.1	 3970.0	...
9144037	  806.3	  599.6	 3969.0	...
9144038	  806.3	  599.1	 3968.0	...
9144039	  806.2	  598.6	 3967.0	...
9144040	  806.5	  598.6	 3967.0	...
9144041	  806.8	  598.7	 3966.0	...
9144042	  807.3	  598.9	 3965.0	...
9144043	  807.4	  599.2	 3965.0	...
9144044	  807.7	  599.6	 3966.0	...
9144045	  807.8	  599.8	 3968.0	...
9144046	  807.7	  600.0	 3970.0	...
9144047	  806.8	  600.2	 3971.0	...
9144048	  805.8	  599.6	 3972.0	...
9144049	  805.2	  598.9	 3972.0	...
9144050	  805.2	  598.2	 3971.0	...
9144051	  805.2	  598.3	 3971.0	...
9144052	  805.3	  598.4	 3971.0	...
9144053	  805.2	  598.4	 3971.0	...
9144054	  805.1	  598.3	 3970.0	...
9144055	  805.0	  598.2	 3970.0	...
9144056	  804.9	  598.6	 3971.0	...
9144057	  804.9	  599.1	 3970.0	...
9144058	  804.9	  599.5	 3969.0	...
9144059	  804.9	  599.4	 3967.0	...
9144060	  805.2	  599.2	 3967.0	...
9144061	  805.6	  599.3	 3967.0	...
9144062	  806.0	  599.4	 3968.0	...
9144063	  806.1	  599.2	 3969.0	...
9144064	  806.2	  599.1	 3969.0	...
9144065	  805.7	  599.0	 3968.0	...
9144066	  805.2	  599.0	 3970.0	...
9144067	  804.7	  599.0	 3972.0	...
9144068	  804.7	  598.8	 3975.0	...
9144069	  804.8	  598.8	 3977.0	...
9144070	  804.8	  598.8	 3978.0	...
9144071	  805.0	  598.9	 3978.0	...
9144072	  805.2	  599.1	 3977.0	...
9144073	  805.3	  599.3	 3977.0	...
9144074	  805.3	  599.1	 3976.0	...
9144075	  805.4	  598.6	 3975.0	...
9144076	  805.5	  598.8	 3975.0	...
9144077	  805.3	  599.2	 3975.0	...
9144078	  805.1	  599.4	 3975.0	...
9144079	  804.8	  598.7	 3972.0	...
9144080	  804.8	  598.2	 3970.0	...
9144081	  804.9	  598.5	 3969.0	...
9144082	  804.9	  599.1	 3968.0	...
9144083	  804.9	  599.4	 3968.0	...
9144084	  804.4	  599.0	 3967.0	...
9144085	  804.0	  598.5	 3966.0	...
9144086	  803.7	  598.4	 3966.0	...
9144087	  803.9	  598.5	 3969.0	...
9144088	  803.8	  598.9	 3973.0	...
9144089	  803.6	  599.2	 3978.0	...
9144090	  803.4	  599.4	 3977.0	...
9144091	  803.2	  599.3	 3975.0	...
9144092	  803.2	  599.5	 3971.0	...
9144093	  803.2	  599.7	 3968.0	...
9144094	  803.4	  599.9	 3965.0	...
9144095	  803.5	  599.9	 3966.0	...
9144096	  803.6	  600.0	 3966.0	...
9144097	  803.6	  600.1	 3967.0	...
9144098	  803.4	  600.1	 3968.0	...
9144099	  803.1	  599.3	 3969.0	...
9144100	  802.8	  598.5	 3970.0	...
9144101	  802.7	  597.6	 3971.0	...
9144102	  802.6	  597.6	 3967.0	...
9144103	  802.4	  597.8	 3962.0	...
9144104	  802.1	  598.0	 3959.0	...
9144105	  802.5	  598.2	 3961.0	...
9144106	  803.2	  598.1	 3966.0	...
9144107	  803.8	  597.9	 3970.0	...
9144108	  803.8	  597.7	 3972.0	...
9144109	  803.7	  597.4	 3972.0	...
9144110	  803.5	  597.2	 3971.0	...
9144111	  803.3	  597.3	 3971.0	...
9144112	  803.2	  597.6	 3969.0	...
9144113	  803.3	  598.0	 3967.0	...
9144114	  802.8	  598.1	 3965.0	...
9144115	  802.3	  598.0	 3963.0	...
9144116	  802.2	  597.9	 3962.0	...
9144117	  802.6	  597.7	 3961.0	...
9144118	  803.1	  597.6	 3960.0	...
9144119	  803.0	  597.4	 3963.0	...
9144120	  803.0	  597.1	 3967.0	...
9144121	  803.1	  596.8	 3971.0	...
9144122	  803.2	  596.8	 3970.0	...
9144123	  803.5	  597.0	 3969.0	...
9144124	  803.7	  597.3	 3969.0	...
9144125	  804.0	  597.5	 3968.0	...
9144126	  803.7	  597.6	 3967.0	...
9144127	  803.5	  597.9	 3966.0	...
9144128	  803.4	  598.6	 3964.0	...
9144129	  803.8	  599.2	 3962.0	...
9144130	  803.7	  598.8	 3959.0	...
9144131	  803.4	  598.0	 3958.0	...
9144132	  803.0	  597.3	 3960.0	...
9144133	  803.0	  597.4	 3962.0	...
9144134	  803.0	  597.4	 3963.0	...
9144135	  803.1	  597.3	 3965.0	...
9144136	  802.9	  597.1	 3966.0	...
9144137	  802.8	  596.8	 3966.0	...
9144138	  802.6	  596.7	 3966.0	...
9144139	  802.4	  597.5	 3966.0	...
9144140	  802.6	  598.4	 3965.0	...
9144141	  802.6	  599.1	 3964.0	...
9144142	  802.6	  599.0	 3963.0	...
9144143	  802.4	  598.8	 3963.0	...
9144144	  802.3	  599.1	 3964.0	...
9144145	  802.3	  599.2	 3963.0	...
9144146	  802.5	  599.2	 3962.0	...
9144147	  802.7	  598.6	 3962.0	...
9144148	  802.9	  598.1	 3963.0	...
9144149	  803.1	  597.8	 3964.0	...
9144150	  803.3	  598.0	 3964.0	...
9144151	  803.4	  598.1	 3963.0	...
9144152	  803.3	  598.0	 3963.0	...
9144153	  803.1	  597.9	 3962.0	...
9144154	  803.1	  597.8	 3962.0	...
9144155	  803.2	  597.7	 3964.0	...
9144156	  803.1	  597.7	 3967.0	...
9144157	  803.1	  597.9	 3971.0	...
9144158	  803.1	  598.2	 3973.0	...
9144159	  802.9	  597.9	 3973.0	...
9144160	  802.6	  597.4	 3972.0	...
9144161	  802.4	  597.1	 3970.0	...
9144162	  802.3	  597.4	 3969.0	...
9144163	  802.2	  597.7	 3968.0	...
9144164	  801.9	  598.3	 3967.0	...
9144165	  801.8	  598.8	 3966.0	...
9144166	  801.5	  599.0	 3966.0	...
9144167	  801.4	  598.8	 3966.0	...
9144168	  801.6	  598.5	 3968.0	...
9144169	  802.1	  598.5	 3965.0	...
9144170	  802.5	  598.5	 3962.0	...
9144171	  802.4	  598.5	 3961.0	...
9144172	  802.2	  598.4	 3964.0	...
9144173	  802.0	  598.3	 3967.0	...
MSG	9144174 0000 _ Number Off
9144174	  802.0	  598.0	 3967.0	...
9144175	  802.2	  597.7	 3967.0	...
9144176	  802.4	  597.7	 3967.0	...
9144177	  802.3	  598.5	 3967.0	...
9144178	  802.1	  599.4	 3965.0	...
9144179	  801.9	  599.8	 3962.0	...
9144180	  802.0	  599.7	 3961.0	...
9144181	  801.8	  599.5	 3962.0	...
9144182	  801.5	  598.9	 3962.0	...
9144183	  801.2	  598.2	 3965.0	...
9144184	  801.3	  597.6	 3967.0	...
9144185	  801.5	  597.7	 3968.0	...
9144186	  801.7	  598.3	 3969.0	...
9144187	  801.7	  598.9	 3969.0	...
9144188	  801.8	  599.3	 3971.0	...
9144189	  801.9	  599.2	 3969.0	...
9144190	  802.0	  598.8	 3967.0	...
9144191	  801.8	  598.6	 3967.0	...
9144192	  801.7	  598.4	 3969.0	...
9144193	  801.5	  598.4	 3970.0	...
9144194	  801.5	  598.4	 3968.0	...
9144195	  801.1	  598.3	 3966.0	...
9144196	  800.8	  598.4	 3964.0	...
9144197	  800.5	  598.5	 3959.0	...
9144198	  800.6	  598.2	 3955.0	...
9144199	  800.6	  597.7	 3952.0	...
9144200	  800.6	  597.4	 3953.0	...
9144201	  800.6	  597.6	 3956.0	...
9144202	  800.7	  597.7	 3959.0	...
9144203	  800.9	  597.5	 3962.0	...
9144204	  801.0	  597.2	 3963.0	...
9144205	  800.7	  597.4	 3965.0	...
9144206	  800.6	  598.0	 3969.0	...
9144207	  800.6	  598.5	 3974.0	...
9144208	  800.7	  598.6	 3972.0	...
9144209	  800.8	  598.4	 3969.0	...
9144210	  800.7	  597.7	 3966.0	...
9144211	  800.6	  597.0	 3963.0	...
9144212	  800.5	  596.5	 3961.0	...
9144213	  800.6	  596.8	 3959.0	...
9144214	  800.8	  597.0	 3961.0	...
9144215	  801.0	  597.1	 3962.0	...
9144216	  801.2	  596.9	 3961.0	...
9144217	  801.5	  596.8	 3960.0	...
9144218	  801.7	  596.7	 3960.0	...
9144219	  802.0	  596.8	 3959.0	...
9144220	  802.3	  597.1	 3958.0	...
9144221	  802.3	  597.4	 3963.0	...
9144222	  801.7	  597.5	 3969.0	...
9144223	  800.9	  597.5	 3971.0	...
9144224	  800.2	  597.5	 3968.0	...
9144225	  799.9	  597.4	 3969.0	...
9144226	  800.0	  597.4	 3972.0	...
9144227	  800.1	  597.8	 3974.0	...
9144228	  800.1	  598.2	 3974.0	...
9144229	  800.1	  598.1	 3974.0	...
9144230	  800.2	  597.6	 3975.0	...
9144231	  800.2	  597.2	 3977.0	...
9144232	  800.3	  597.2	 3975.0	...
9144233	  800.4	  597.3	 3972.0	...
9144234	  800.6	  597.2	 3970.0	...
9144235	  800.8	  597.4	 3969.0	...
9144236	  800.9	  597.7	 3969.0	...
9144237	  801.0	  597.6	 3973.0	...
9144238	  800.8	  597.4	 3977.0	...
9144239	  800.7	  597.2	 3981.0	...
9144240	  800.7	  597.4	 3982.0	...
9144241	  800.7	  597.5	 3979.0	...
9144242	  800.7	  597.5	 3975.0	...
9144243	  800.5	  597.4	 3974.0	...
9144244	  800.1	  597.4	 3976.0	...
9144245	  799.7	  597.4	 3978.0	...
9144246	  799.4	  597.5	 3978.0	...
9144247	  799.0	  597.7	 3978.0	...
9144248	  798.6	  597.9	 3979.0	...
9144249	  798.2	  598.2	 3980.0	...
9144250	  798.2	  598.4	 3982.0	...
9144251	  798.8	  598.4	 3983.0	...
9144252	  799.3	  598.3	 3984.0	...
9144253	  799.6	  598.2	 3983.0	...
9144254	  799.3	  598.3	 3982.0	...
9144255	  799.0	  598.1	 3983.0	...
9144256	  799.0	  597.8	 3983.0	...
9144257	  799.0	  597.6	 3984.0	...
9144258	  799.1	  597.7	 3984.0	...
9144259	  799.3	  597.7	 3987.0	...
9144260	  799.6	  597.6	 3991.0	...
9144261	  799.8	  597.2	 3994.0	...
9144262	  800.0	  596.9	 3994.0	...
9144263	  799.6	  596.8	 3993.0	...
9144264	  799.0	  596.9	 3992.0	...
9144265	  798.5	  597.0	 3991.0	...
9144266	  798.6	  597.2	 3991.0	...
9144267	  798.7	  597.5	 3991.0	...
9144268	  798.9	  597.9	 3991.0	...
9144269	  798.9	  598.0	 3990.0	...
9144270	  798.9	  597.8	 3991.0	...
9144271	  798.9	  597.5	 3991.0	...
9144272	  798.9	  597.2	 3991.0	...
9144273	  799.0	  597.3	 3992.0	...
9144274	  799.0	  597.3	 3993.0	...
9144275	  798.7	  597.3	 3995.0	...
9144276	  798.4	  597.2	 3996.0	...
9144277	  798.1	  597.0	 3995.0	...
9144278	  798.2	  596.9	 3993.0	...
9144279	  798.1	  596.8	 3992.0	...
9144280	  798.1	  597.0	 3992.0	...
9144281	  798.2	  597.1	 3991.0	...
9144282	  798.3	  597.5	 3990.0	...
9144283	  798.4	  597.6	 3993.0	...
9144284	  798.5	  598.1	 3996.0	...
9144285	  798.6	  598.5	 3999.0	...
9144286	  798.5	  598.7	 3999.0	...
9144287	  798.6	  598.5	 4001.0	...
9144288	  798.6	  598.2	 4003.0	...
9144289	  798.4	  598.1	 4004.0	...
9144290	  798.1	  598.2	 4003.0	...
9144291	  798.0	  598.2	 4002.0	...
9144292	  798.1	  598.2	 4001.0	...
9144293	  798.1	  598.0	 4001.0	...
9144294	  798.0	  597.9	 4001.0	...
9144295	  798.0	  597.8	 4002.0	...
9144296	  798.0	  597.7	 4003.0	...
9144297	  798.0	  598.0	 4004.0	...
9144298	  798.1	  598.2	 4006.0	...
9144299	  798.0	  597.7	 4007.0	...
9144300	  797.9	  596.8	 4007.0	...
9144301	  797.8	  595.8	 4006.0	...
9144302	  797.8	  595.5	 4005.0	...
9144303	  798.0	  595.4	 4006.0	...
9144304	  798.2	  595.4	 4007.0	...
9144305	  798.5	  595.6	 4009.0	...
9144306	  798.4	  595.8	 4010.0	...
9144307	  798.2	  595.5	 4011.0	...
9144308	  798.0	  595.3	 4011.0	...
9144309	  798.0	  595.4	 4008.0	...
9144310	  798.1	  595.9	 4007.0	...
9144311	  798.2	  596.4	 4008.0	...
9144312	  798.3	  596.3	 4010.0	...
9144313	  798.4	  596.2	 4011.0	...
9144314	  798.5	  595.9	 4009.0	...
9144315	  798.7	  595.7	 4008.0	...
9144316	  798.2	  595.6	 4006.0	...
9144317	  797.7	  595.7	 4007.0	...
9144318	  797.2	  595.7	 4006.0	...
9144319	  797.4	  595.7	 4008.0	...
9144320	  797.4	  595.9	 4017.0	...
9144321	  797.2	  596.3	 4026.0	...
9144322	  796.9	  596.9	 4028.0	...
9144323	  796.8	  597.3	 4024.0	...
9144324	  797.0	  597.3	 4019.0	...
9144325	  797.0	  597.6	 4018.0	...
9144326	  797.0	  597.9	 4017.0	...
9144327	  796.9	  598.0	 4016.0	...
9144328	  796.9	  597.6	 4017.0	...
9144329	  797.1	  597.2	 4019.0	...
9144330	  797.2	  597.1	 4022.0	...
9144331	  797.4	  597.0	 4025.0	...
9144332	  797.3	  596.9	 4025.0	...
9144333	  797.3	  596.9	 4025.0	...
9144334	  797.5	  597.0	 4027.0	...
9144335	  797.6	  597.1	 4029.0	...
9144336	  797.4	  597.2	 4030.0	...
9144337	  797.1	  597.1	 4028.0	...
9144338	  796.7	  597.1	 4027.0	...
9144339	  796.5	  597.2	 4028.0	...
9144340	  796.4	  597.4	 4028.0	...
9144341	  796.7	  597.9	 4029.0	...
9144342	  796.9	  598.1	 4029.0	...
9144343	  797.0	  598.1	 4029.0	...
9144344	  797.2	  597.6	 4029.0	...
9144345	  797.5	  597.2	 4029.0	...
9144346	  797.9	  597.2	 4029.0	...
9144347	  797.8	  597.5	 4029.0	...
9144348	  797.5	  597.9	 4033.0	...
9144349	  797.1	  598.1	 4037.0	...
9144350	  797.0	  598.1	 4040.0	...
9144351	  797.1	  597.7	 4040.0	...
9144352	  797.3	  597.3	 4040.0	...
9144353	  797.2	  596.9	 4041.0	...
9144354	  797.1	  597.0	 4041.0	...
9144355	  796.9	  596.8	 4041.0	...
9144356	  797.0	  596.5	 4042.0	...
9144357	  796.9	  596.4	 4044.0	...
9144358	  796.9	  596.5	 4044.0	...
9144359	  796.9	  596.5	 4043.0	...
9144360	  797.0	  596.4	 4040.0	...
9144361	  797.1	  596.4	 4039.0	...
9144362	  796.9	  596.3	 4037.0	...
9144363	  796.6	  596.3	 4037.0	...
9144364	  796.2	  596.2	 4037.0	...
9144365	  795.8	  596.2	 4038.0	...
9144366	  795.5	  596.0	 4039.0	...
9144367	  795.4	  596.0	 4040.0	...
9144368	  795.3	  596.2	 4043.0	...
9144369	  795.3	  596.4	 4045.0	...
9144370	  795.3	  596.7	 4048.0	...
9144371	  795.3	  597.0	 4050.0	...
9144372	  795.2	  597.2	 4052.0	...
9144373	  795.2	  597.0	 4051.0	...
9144374	  795.1	  595.9	 4049.0	...
9144375	  795.1	  594.9	 4047.0	...
9144376	  795.0	  594.0	 4046.0	...
9144377	  795.0	  593.7	 4047.0	...
9144378	  795.1	  593.9	 4047.0	...
9144379	  795.2	  594.4	 4046.0	...
9144380	  795.3	  594.7	 4044.0	...
9144381	  795.7	  594.5	 4042.0	...
9144382	  796.1	  594.4	 4042.0	...
9144383	  796.2	  594.4	 4045.0	...
9144384	  796.0	  594.6	 4048.0	...
9144385	  795.7	  594.9	 4053.0	...
9144386	  795.6	  595.4	 4055.0	...
9144387	  795.6	  595.7	 4057.0	...
9144388	  795.8	  595.8	 4057.0	...
9144389	  795.7	  595.8	 4057.0	...
9144390	  795.5	  595.8	 4057.0	...
9144391	  795.4	  595.6	 4056.0	...
9144392	  795.4	  595.4	 4053.0	...
9144393	  795.4	  595.2	 4049.0	...
9144394	  795.5	  595.2	 4051.0	...
9144395	  795.5	  595.4	 4055.0	...
9144396	  795.6	  595.8	 4061.0	...
9144397	  795.4	  596.1	 4063.0	...
9144398	  795.1	  595.5	 4064.0	...
9144399	  794.9	  594.8	 4063.0	...
9144400	  794.8	  594.1	 4060.0	...
9144401	  794.8	  594.0	 4057.0	...
9144402	  794.6	  593.7	 4055.0	...
9144403	  794.4	  593.6	 4053.0	...
9144404	  794.4	  593.7	 4052.0	...
9144405	  794.5	  594.3	 4051.0	...
9144406	  794.7	  594.7	 4054.0	...
9144407	  795.1	  595.0	 4055.0	...
9144408	  795.6	  594.9	 4055.0	...
9144409	  796.1	  595.0	 4054.0	...
9144410	  796.2	  595.1	 4053.0	...
9144411	  796.0	  595.4	 4055.0	...
9144412	  795.9	  595.6	 4059.0	...
9144413	  795.7	  595.8	 4062.0	...
9144414	  795.7	  595.4	 4062.0	...
9144415	  795.7	  595.0	 4062.0	...
9144416	  795.6	  594.6	 4062.0	...
9144417	  795.5	  594.7	 4066.0	...
9144418	  795.5	  594.8	 4071.0	...
9144419	  795.5	  595.4	 4074.0	...
9144420	  795.5	  595.9	 4073.0	...
9144421	  795.4	  596.5	 4071.0	...
9144422	  795.2	  596.4	 4068.0	...
9144423	  795.0	  596.0	 4065.0	...
9144424	  794.9	  595.6	 4068.0	...
9144425	  794.9	  595.4	 4073.0	...
9144426	  794.9	  595.5	 4078.0	...
9144427	  794.9	  595.7	 4078.0	...
9144428	  794.8	  595.6	 4078.0	...
9144429	  794.7	  595.5	 4078.0	...
9144430	  794.6	  595.6	 4078.0	...
9144431	  794.7	  595.6	 4078.0	...
9144432	  794.8	  595.7	 4081.0	...
9144433	  794.8	  595.7	 4083.0	...
9144434	  794.6	  595.4	 4084.0	...
9144435	  794.5	  595.0	 4081.0	...
9144436	  794.4	  595.0	 4078.0	...
9144437	  794.6	  595.2	 4076.0	...
9144438	  794.7	  595.4	 4076.0	...
9144439	  794.8	  595.3	 4076.0	...
9144440	  794.9	  595.2	 4075.0	...
9144441	  794.8	  595.2	 4076.0	...
9144442	  794.8	  595.1	 4076.0	...
9144443	  794.7	  595.1	 4075.0	...
9144444	  794.3	  595.2	 4073.0	...
9144445	  794.0	  595.3	 4070.0	...
9144446	  793.3	  595.4	 4069.0	...
9144447	  793.0	  595.4	 4068.0	...
9144448	  792.5	  595.3	 4068.0	...
9144449	  792.3	  595.1	 4068.0	...
9144450	  792.6	  595.3	 4068.0	...
9144451	  793.0	  595.5	 4068.0	...
9144452	  793.5	  595.6	 4067.0	...
9144453	  793.5	  595.7	 4066.0	...
9144454	  793.5	  595.8	 4065.0	...
9144455	  793.4	  595.7	 4066.0	...
9144456	  793.3	  595.3	 4068.0	...
9144457	  793.2	  594.9	 4070.0	...
9144458	  793.1	  594.6	 4070.0	...
9144459	  792.9	  594.6	 4070.0	...
9144460	  792.9	  595.2	 4070.0	...
9144461	  792.6	  596.0	 4070.0	...
9144462	  792.4	  596.7	 4069.0	...
9144463	  792.1	  596.4	 4068.0	...
9144464	  792.1	  596.0	 4066.0	...
9144465	  791.9	  595.9	 4068.0	...
9144466	  791.7	  595.9	 4071.0	...
9144467	  791.6	  596.0	 4074.0	...
9144468	  792.1	  596.0	 4076.0	...
9144469	  792.5	  595.6	 4076.0	...
9144470	  792.8	  595.2	 4077.0	...
9144471	  792.6	  594.9	 4077.0	...
9144472	  792.3	  594.9	 4078.0	...
9144473	  792.3	  594.9	 4079.0	...
9144474	  792.3	  594.8	 4078.0	...
9144475	  792.3	  594.8	 4077.0	...
9144476	  792.4	  594.8	 4079.0	...
9144477	  792.4	  594.9	 4084.0	...
9144478	  792.4	  595.1	 4089.0	...
9144479	  792.3	  595.3	 4090.0	...
9144480	  792.2	  595.4	 4090.0	...
9144481	  791.9	  595.3	 4086.0	...
9144482	  791.7	  595.2	 4083.0	...
9144483	  791.5	  595.0	 4080.0	...
9144484	  791.6	  595.0	 4082.0	...
9144485	  791.6	  594.9	 4083.0	...
9144486	  791.7	  595.0	 4086.0	...
9144487	  791.6	  595.1	 4087.0	...
9144488	  791.5	  595.1	 4087.0	...
9144489	  791.7	  595.9	 4086.0	...
9144490	  792.0	  596.6	 4084.0	...
9144491	  792.3	  597.3	 4084.0	...
9144492	  792.2	  597.2	 4089.0	...
9144493	  791.9	  596.7	 4094.0	...
9144494	  791.5	  596.3	 4098.0	...
9144495	  791.4	  595.8	 4099.0	...
9144496	  791.3	  595.7	 4097.0	...
9144497	  791.4	  595.6	 4095.0	...
9144498	  791.4	  595.6	 4093.0	...
9144499	  791.2	  595.7	 4093.0	...
9144500	  791.3	  595.8	 4093.0	...
9144501	  791.5	  595.8	 4093.0	...
9144502	  791.7	  595.8	 4093.0	...
9144503	  791.5	  595.5	 4092.0	...
9144504	  791.7	  595.1	 4090.0	...
9144505	  791.8	  594.9	 4088.0	...
9144506	  791.9	  595.0	 4086.0	...
9144507	  791.8	  595.0	 4088.0	...
9144508	  791.1	  595.3	 4090.0	...
9144509	  790.7	  595.5	 4092.0	...
9144510	  790.2	  595.5	 4093.0	...
9144511	  790.4	  595.2	 4092.0	...
9144512	  790.3	  594.9	 4090.0	...
9144513	  790.2	  594.9	 4087.0	...
9144514	  790.7	  594.8	 4085.0	...
9144515	  791.3	  594.7	 4084.0	...
9144516	  791.4	  594.5	 4087.0	...
9144517	  791.1	  594.4	 4090.0	...
9144518	  790.7	  594.4	 4094.0	...
9144519	  790.8	  594.5	 4095.0	...
9144520	  791.1	  594.5	 4097.0	...
9144521	  791.5	  594.9	 4098.0	...
9144522	  791.6	  595.2	 4098.0	...
9144523	  791.6	  595.6	 4097.0	...
9144524	  791.6	  595.5	 4095.0	...
9144525	  791.5	  595.0	 4093.0	...
9144526	  791.1	  594.5	 4091.0	...
9144527	  790.8	  594.3	 4090.0	...
9144528	  790.5	  594.4	 4093.0	...
9144529	  790.8	  594.5	 4097.0	...
9144530	  791.0	  594.4	 4097.0	...
9144531	  791.3	  594.0	 4093.0	...
9144532	  791.2	  593.5	 4089.0	...
9144533	  790.7	  594.0	 4090.0	...
9144534	  790.5	  595.0	 4092.0	...
9144535	  790.4	  595.5	 4096.0	...
9144536	  790.6	  594.7	 4099.0	...
9144537	  791.0	  594.2	 4102.0	...
9144538	  791.2	  594.2	 4098.0	...
9144539	  791.2	  594.2	 4093.0	...
9144540	  790.3	  594.1	 4094.0	...
9144541	  789.4	  594.0	 4098.0	...
9144542	  789.4	  594.0	 4102.0	...
9144543	  790.0	  594.1	 4103.0	...
9144544	  790.7	  594.2	 4103.0	...
9144545	  790.7	  594.3	 4101.0	...
9144546	  790.9	  594.3	 4100.0	...
9144547	  791.0	  594.5	 4100.0	...
9144548	  791.0	  594.8	 4101.0	...
9144549	  790.7	  594.9	 4099.0	...
9144550	  790.2	  595.1	 4096.0	...
9144551	  789.8	  595.2	 4095.0	...
9144552	  789.5	  595.1	 4100.0	...
9144553	  789.5	  595.1	 4104.0	...
9144554	  789.4	  595.1	 4106.0	...
9144555	  789.4	  594.9	 4104.0	...
9144556	  789.2	  594.7	 4103.0	...
9144557	  789.0	  594.6	 4103.0	...
9144558	  788.9	  595.0	 4103.0	...
9144559	  789.0	  595.3	 4103.0	...
9144560	  789.2	  595.4	 4102.0	...
9144561	  789.3	  595.1	 4101.0	...
9144562	  789.5	  594.7	 4102.0	...
9144563	  789.5	  594.5	 4102.0	...
9144564	  789.3	  594.7	 4103.0	...
9144565	  789.1	  595.2	 4101.0	...
9144566	  788.9	  595.6	 4099.0	...
9144567	  788.9	  595.7	 4099.0	...
9144568	  789.2	  595.6	 4101.0	...
9144569	  789.4	  595.8	 4103.0	...
9144570	  789.8	  596.1	 4105.0	...
9144571	  790.0	  595.8	 4107.0	...
9144572	  790.1	  595.3	 4106.0	...
9144573	  789.7	  595.5	 4102.0	...
9144574	  789.5	  596.1	 4098.0	...
9144575	  789.5	  596.5	 4100.0	...
9144576	  789.4	  596.2	 4103.0	...
9144577	  789.2	  595.8	 4107.0	...
9144578	  789.3	  595.6	 4108.0	...
9144579	  789.6	  595.3	 4108.0	...
9144580	  789.5	  595.2	 4107.0	...
9144581	  789.1	  595.4	 4106.0	...
9144582	  788.7	  595.8	 4102.0	...
9144583	  788.9	  596.3	 4098.0	...
9144584	  789.1	  596.8	 4095.0	...
9144585	  789.2	  596.6	 4095.0	...
9144586	  789.2	  596.3	 4095.0	...
9144587	  789.0	  596.0	 4095.0	...
9144588	  788.9	  596.0	 4096.0	...
9144589	  788.7	  595.9	 4095.0	...
9144590	  788.5	  595.8	 4093.0	...
9144591	  788.4	  595.8	 4094.0	...
9144592	  788.4	  595.7	 4095.0	...
9144593	  788.7	  595.6	 4096.0	...
9144594	  788.9	  595.5	 4096.0	...
9144595	  789.0	  595.5	 4096.0	...
9144596	  788.9	  595.6	 4095.0	...
9144597	  788.8	  595.7	 4093.0	...
9144598	  788.7	  595.7	 4092.0	...
9144599	  788.4	  595.5	 4092.0	...
9144600	  788.2	  595.6	 4094.0	...
9144601	  788.3	  595.8	 4095.0	...
9144602	  788.6	  596.3	 4096.0	...
9144603	  788.9	  596.6	 4096.0	...
9144604	  788.7	  597.2	 4096.0	...
9144605	  788.9	  597.8	 4096.0	...
9144606	  789.3	  597.8	 4097.0	...
9144607	  789.7	  597.3	 4097.0	...
9144608	  789.8	  596.8	 4094.0	...
9144609	  789.7	  597.1	 4090.0	...
9144610	  789.7	  597.3	 4086.0	...
9144611	  789.8	  597.5	 4083.0	...
9144612	  789.9	  597.1	 4081.0	...
9144613	  789.6	  596.6	 4077.0	...
9144614	  789.2	  596.0	 4077.0	...
9144615	  788.9	  596.1	 4076.0	...
9144616	  788.9	  596.1	 4075.0	...
9144617	  789.2	  596.5	 4073.0	...
9144618	  789.5	  596.8	 4074.0	...
9144619	  789.6	  597.2	 4076.0	...
9144620	  789.4	  597.2	 4077.0	...
9144621	  789.2	  596.8	 4077.0	...
9144622	  789.2	  596.5	 4076.0	...
9144623	  789.2	  596.1	 4078.0	...
9144624	  789.3	  596.0	 4077.0	...
9144625	  789.5	  595.8	 4077.0	...
9144626	  789.7	  595.7	 4076.0	...
9144627	  789.9	  595.7	 4076.0	...
9144628	  790.1	  595.8	 4076.0	...
9144629	  790.2	  595.9	 4076.0	...
9144630	  790.5	  595.7	 4074.0	...
9144631	  790.7	  595.5	 4072.0	...
9144632	  790.5	  595.5	 4076.0	...
9144633	  789.9	  595.7	 4081.0	...
9144634	  789.2	  595.9	 4085.0	...
9144635	  788.9	  596.5	 4081.0	...
9144636	  789.0	  596.9	 4076.0	...
9144637	  789.1	  597.4	 4072.0	...
9144638	  789.2	  597.3	 4071.0	...
9144639	  789.0	  597.5	 4074.0	...
9144640	  789.0	  598.0	 4076.0	...
9144641	  789.2	  598.4	 4078.0	...
9144642	  789.2	  598.5	 4073.0	...
9144643	  789.2	  598.4	 4069.0	...
9144644	  789.5	  597.9	 4067.0	...
9144645	  790.1	  597.5	 4069.0	...
9144646	  790.1	  597.1	 4070.0	...
9144647	  789.6	  597.1	 4069.0	...
9144648	  789.2	  597.2	 4068.0	...
9144649	  789.9	  597.1	 4068.0	...
9144650	  790.6	  596.9	 4069.0	...
9144651	  791.0	  597.0	 4069.0	...
9144652	  790.8	  597.1	 4069.0	...
9144653	  790.7	  597.8	 4068.0	...
9144654	  790.7	  598.2	 4067.0	...
9144655	  790.7	  598.8	 4066.0	...
9144656	  790.7	  599.0	 4065.0	...
9144657	  790.7	  598.9	 4068.0	...
9144658	  790.7	  598.8	 4072.0	...
9144659	  790.7	  598.6	 4068.0	...
9144660	  790.8	  598.7	 4062.0	...
9144661	  790.9	  598.8	 4057.0	...
9144662	  790.8	  598.8	 4060.0	...
9144663	  790.6	  598.6	 4063.0	...
9144664	  790.4	  598.5	 4063.0	...
9144665	  790.5	  598.5	 4064.0	...
9144666	  790.6	  598.6	 4064.0	...
9144667	  790.5	  598.7	 4065.0	...
9144668	  790.5	  598.7	 4064.0	...
9144669	  790.4	  598.8	 4063.0	...
9144670	  790.6	  598.8	 4062.0	...
9144671	  791.0	  598.6	 4062.0	...
9144672	  791.3	  598.4	 4062.0	...
9144673	  791.3	  598.3	 4062.0	...
9144674	  791.1	  598.3	 4062.0	...
9144675	  790.7	  598.1	 4063.0	...
9144676	  790.3	  598.0	 4065.0	...
9144677	  790.4	  597.9	 4066.0	...
9144678	  790.7	  597.9	 4061.0	...
9144679	  791.0	  597.4	 4056.0	...
9144680	  791.1	  596.8	 4051.0	...
9144681	  791.1	  596.2	 4051.0	...
9144682	  791.2	  596.1	 4050.0	...
9144683	  791.1	  595.8	 4050.0	...
9144684	  791.0	  595.6	 4051.0	...
9144685	  790.9	  596.0	 4051.0	...
9144686	  791.1	  596.5	 4052.0	...
9144687	  791.4	  597.0	 4051.0	...
9144688	  791.7	  596.8	 4049.0	...
9144689	  791.7	  596.9	 4046.0	...
9144690	  791.5	  597.2	 4041.0	...
9144691	  791.2	  597.4	 4038.0	...
9144692	  790.9	  597.4	 4038.0	...
9144693	  790.7	  597.4	 4040.0	...
9144694	  790.5	  597.5	 4043.0	...
9144695	  790.4	  598.2	 4046.0	...
9144696	  790.6	  598.9	 4047.0	...
9144697	  791.0	  599.6	 4048.0	...
9144698	  791.1	  599.0	 4049.0	...
9144699	  791.2	  598.3	 4049.0	...
9144700	  791.0	  597.8	 4050.0	...
9144701	  791.5	  598.0	 4049.0	...
9144702	  791.9	  598.3	 4048.0	...
9144703	  792.4	  598.6	 4048.0	...
9144704	  792.4	  598.6	 4049.0	...
9144705	  792.2	  598.6	 4048.0	...
9144706	  792.1	  598.3	 4047.0	...
9144707	  792.3	  598.2	 4046.0	...
9144708	  792.7	  597.9	 4046.0	...
9144709	  792.7	  597.7	 4044.0	...
9144710	  792.4	  598.1	 4042.0	...
9144711	  792.1	  598.7	 4040.0	...
9144712	  792.0	  599.3	 4041.0	...
9144713	  792.3	  599.2	 4043.0	...
9144714	  792.7	  599.1	 4046.0	...
9144715	  792.6	  599.0	 4049.0	...
9144716	  792.1	  599.0	 4048.0	...
9144717	  791.8	  599.0	 4045.0	...
9144718	  792.0	  599.1	 4042.0	...
9144719	  792.2	  599.3	 4043.0	...
9144720	  792.1	  599.1	 4044.0	...
9144721	  791.8	  598.9	 4044.0	...
9144722	  791.6	  598.7	 4044.0	...
9144723	  791.5	  598.8	 4043.0	...
9144724	  791.5	  598.7	 4043.0	...
9144725	  791.6	  598.6	 4041.0	...
9144726	  791.8	  598.5	 4040.0	...
9144727	  791.9	  598.2	 4039.0	...
9144728	  791.9	  598.0	 4038.0	...
9144729	  791.8	  597.8	 4037.0	...
9144730	  791.7	  598.0	 4036.0	...
9144731	  791.7	  598.2	 4036.0	...
9144732	  791.9	  598.3	 4034.0	...
9144733	  791.9	  598.2	 4033.0	...
9144734	  791.9	  597.9	 4033.0	...
9144735	  791.8	  598.2	 4033.0	...
9144736	  791.9	  598.7	 4033.0	...
9144737	  792.1	  598.8	 4030.0	...
9144738	  792.3	  598.4	 4027.0	...
9144739	  792.4	  597.9	 4023.0	...
9144740	  792.4	  597.7	 4022.0	...
9144741	  792.3	  597.5	 4022.0	...
9144742	  792.2	  597.6	 4023.0	...
9144743	  792.3	  597.6	 4024.0	...
9144744	  792.7	  597.6	 4024.0	...
9144745	  793.1	  597.4	 4025.0	...
9144746	  793.4	  597.1	 4027.0	...
9144747	  793.2	  597.2	 4028.0	...
9144748	  792.9	  597.5	 4029.0	...
9144749	  792.5	  597.8	 4029.0	...
9144750	  792.4	  597.8	 4029.0	...
9144751	  792.4	  597.6	 4029.0	...
9144752	  792.4	  597.5	 4030.0	...
9144753	  792.5	  597.4	 4030.0	...
9144754	  792.6	  597.5	 4030.0	...
9144755	  792.7	  597.4	 4030.0	...
9144756	  792.8	  597.2	 4030.0	...
9144757	  792.7	  597.1	 4031.0	...
9144758	  792.7	  597.3	 4031.0	...
9144759	  792.8	  597.3	 4032.0	...
9144760	  793.1	  597.3	 4031.0	...
9144761	  793.4	  597.2	 4030.0	...
9144762	  793.4	  597.4	 4030.0	...
9144763	  793.2	  597.6	 4030.0	...
9144764	  793.0	  597.8	 4029.0	...
9144765	  792.9	  597.6	 4029.0	...
9144766	  792.8	  597.3	 4029.0	...
9144767	  792.8	  597.0	 4028.0	...
9144768	  792.7	  596.8	 4027.0	...
9144769	  792.7	  596.8	 4027.0	...
9144770	  792.3	  596.8	 4027.0	...
9144771	  792.0	  596.9	 4026.0	...
9144772	  792.1	  596.8	 4026.0	...
9144773	  792.4	  597.2	 4025.0	...
9144774	  792.7	  597.6	 4025.0	...
9144775	  792.6	  597.5	 4028.0	...
9144776	  792.7	  597.2	 4030.0	...
9144777	  793.0	  597.0	 4031.0	...
9144778	  793.3	  597.2	 4029.0	...
9144779	  793.5	  597.4	 4027.0	...
9144780	  793.4	  597.5	 4025.0	...
9144781	  793.4	  597.5	 4024.0	...
9144782	  793.3	  597.3	 4023.0	...
9144783	  793.2	  597.1	 4023.0	...
9144784	  793.0	  597.0	 4022.0	...
9144785	  792.9	  596.7	 4022.0	...
9144786	  792.9	  596.4	 4023.0	...
9144787	  792.9	  596.5	 4023.0	...
9144788	  793.1	  596.8	 4024.0	...
9144789	  793.4	  597.3	 4023.0	...
9144790	  793.7	  597.4	 4022.0	...
9144791	  793.7	  597.6	 4022.0	...
9144792	  793.7	  597.7	 4021.0	...
9144793	  793.8	  597.8	 4020.0	...
9144794	  793.9	  597.7	 4021.0	...
9144795	  793.8	  597.1	 4021.0	...
9144796	  793.7	  596.5	 4021.0	...
9144797	  793.3	  596.1	 4020.0	...
9144798	  792.9	  596.1	 4016.0	...
9144799	  792.9	  596.1	 4013.0	...
9144800	  793.0	  596.2	 4011.0	...
9144801	  793.2	  596.3	 4013.0	...
9144802	  793.2	  597.1	 4014.0	...
9144803	  793.3	  597.8	 4015.0	...
9144804	  793.3	  598.3	 4014.0	...
9144805	  793.4	  598.2	 4014.0	...
9144806	  793.5	  598.1	 4017.0	...
9144807	  793.6	  598.2	 4021.0	...
9144808	  793.5	  598.3	 4022.0	...
9144809	  793.4	  598.1	 4019.0	...
9144810	  793.8	  597.6	 4017.0	...
9144811	  794.1	  597.3	 4018.0	...
9144812	  794.5	  597.3	 4018.0	...
9144813	  794.4	  597.4	 4018.0	...
9144814	  794.3	  597.7	 4016.0	...
9144815	  794.2	  597.9	 4015.0	...
9144816	  794.0	  598.2	 4015.0	...
9144817	  793.8	  598.3	 4016.0	...
9144818	  793.7	  599.2	 4018.0	...
9144819	  793.8	  600.5	 4017.0	...
9144820	  793.6	  601.7	 4013.0	...
9144821	  793.4	  602.4	 4010.0	...
EFIX R   9141541	9144821	3281	  803.5	  595.8	   4025
SSACC R  9144822
9144822	  792.9	  603.0	 4008.0	...
9144823	  792.3	  603.6	 4008.0	...
9144824	  791.8	  604.0	 4008.0	...
9144825	  791.7	  603.9	 4008.0	...
9144826	  792.2	  603.7	 4006.0	...
9144827	  792.3	  603.7	 4002.0	...
9144828	  792.3	  604.3	 3999.0	...
9144829	  792.3	  607.9	 3986.0	...
9144830	  792.8	  615.1	 3966.0	...
9144831	  793.9	  629.8	 3918.0	...
9144832	  795.3	  648.0	 3864.0	...
9144833	  796.6	  673.0	 3788.0	...
9144834	  796.1	  700.4	 3707.0	...
9144835	  794.3	  732.0	 3601.0	...
9144836	  791.6	  764.2	 3485.0	...
9144837	  789.6	  798.9	 3362.0	...
9144838	  786.9	  835.4	 3232.0	...
9144839	  784.4	  875.7	 3095.0	...
9144840	  782.9	  918.5	 2950.0	...
9144841	  785.5	  966.3	 2807.0	...
9144842	  789.5	 1016.6	 2661.0	...
9144843	  793.0	 1068.2	 2507.0	...
9144844	  792.8	 1120.9	 2339.0	...
9144845	  791.9	 1156.1	 2222.0	...
9144846	  790.7	 1174.6	 2162.0	...
9144847	  496.8	 1359.6	 1369.0	...
9144848	  200.4	 1552.3	  575.0	...
9144849	  179.9	 1581.0	  524.0	...
9144850	  145.5	 1637.5	  435.0	...
9144851	  111.5	 1726.9	  316.0	...
9144852	  590.7	 1712.2	  234.0	...
9144853	 1103.5	 1735.0	  190.0	...
9144854	 1623.6	 1776.1	  176.0	...
9144855	 1623.6	 1776.1	  176.0	...
SBLINK R 9144856
9144856	   .	   .	    0.0	...
9144857	   .	   .	    0.0	...
9144858	   .	   .	    0.0	...
9144859	   .	   .	    0.0	...
9144860	   .	   .	    0.0	...
9144861	   .	   .	    0.0	...
9144862	   .	   .	    0.0	...
9144863	   .	   .	    0.0	...
9144864	   .	   .	    0.0	...
9144865	   .	   .	    0.0	...
9144866	   .	   .	    0.0	...
9144867	   .	   .	    0.0	...
9144868	   .	   .	    0.0	...
9144869	   .	   .	    0.0	...
9144870	   .	   .	    0.0	...
9144871	   .	   .	    0.0	...
9144872	   .	   .	    0.0	...
9144873	   .	   .	    0.0	...
9144874	   .	   .	    0.0	...
9144875	   .	   .	    0.0	...
9144876	   .	   .	    0.0	...
9144877	   .	   .	    0.0	...
9144878	   .	   .	    0.0	...
9144879	   .	   .	    0.0	...
9144880	   .	   .	    0.0	...
9144881	   .	   .	    0.0	...
9144882	   .	   .	    0.0	...
9144883	   .	   .	    0.0	...
9144884	   .	   .	    0.0	...
9144885	   .	   .	    0.0	...
9144886	   .	   .	    0.0	...
9144887	   .	   .	    0.0	...
9144888	   .	   .	    0.0	...
9144889	   .	   .	    0.0	...
9144890	   .	   .	    0.0	...
9144891	   .	   .	    0.0	...
9144892	   .	   .	    0.0	...
9144893	   .	   .	    0.0	...
9144894	   .	   .	    0.0	...
9144895	   .	   .	    0.0	...
9144896	   .	   .	    0.0	...
9144897	   .	   .	    0.0	...
9144898	   .	   .	    0.0	...
9144899	   .	   .	    0.0	...
9144900	   .	   .	    0.0	...
9144901	   .	   .	    0.0	...
9144902	   .	   .	    0.0	...
9144903	   .	   .	    0.0	...
9144904	   .	   .	    0.0	...
9144905	   .	   .	    0.0	...
9144906	   .	   .	    0.0	...
9144907	   .	   .	    0.0	...
9144908	   .	   .	    0.0	...
9144909	   .	   .	    0.0	...
9144910	   .	   .	    0.0	...
9144911	   .	   .	    0.0	...
9144912	   .	   .	    0.0	...
9144913	   .	   .	    0.0	...
9144914	   .	   .	    0.0	...
9144915	   .	   .	    0.0	...
9144916	   .	   .	    0.0	...
9144917	   .	   .	    0.0	...
9144918	   .	   .	    0.0	...
9144919	   .	   .	    0.0	...
9144920	   .	   .	    0.0	...
9144921	   .	   .	    0.0	...
9144922	   .	   .	    0.0	...
9144923	   .	   .	    0.0	...
9144924	   .	   .	    0.0	...
9144925	   .	   .	    0.0	...
9144926	   .	   .	    0.0	...
9144927	   .	   .	    0.0	...
9144928	   .	   .	    0.0	...
9144929	   .	   .	    0.0	...
9144930	   .	   .	    0.0	...
9144931	   .	   .	    0.0	...
9144932	   .	   .	    0.0	...
9144933	   .	   .	    0.0	...
9144934	   .	   .	    0.0	...
9144935	   .	   .	    0.0	...
9144936	   .	   .	    0.0	...
9144937	   .	   .	    0.0	...
9144938	   .	   .	    0.0	...
9144939	   .	   .	    0.0	...
9144940	   .	   .	    0.0	...
9144941	   .	   .	    0.0	...
9144942	   .	   .	    0.0	...
9144943	   .	   .	    0.0	...
9144944	   .	   .	    0.0	...
9144945	   .	   .	    0.0	...
9144946	   .	   .	    0.0	...
9144947	   .	   .	    0.0	...
9144948	   .	   .	    0.0	...
9144949	   .	   .	    0.0	...
9144950	   .	   .	    0.0	...
9144951	   .	   .	    0.0	...
9144952	   .	   .	    0.0	...
9144953	   .	   .	    0.0	...
9144954	   .	   .	    0.0	...
9144955	   .	   .	    0.0	...
9144956	   .	   .	    0.0	...
9144957	   .	   .	    0.0	...
9144958	   .	   .	    0.0	...
9144959	   .	   .	    0.0	...
9144960	   .	   .	    0.0	...
9144961	   .	   .	    0.0	...
9144962	   .	   .	    0.0	...
9144963	   .	   .	    0.0	...
9144964	   .	   .	    0.0	...
9144965	   .	   .	    0.0	...
EBLINK R 9144856	9144965	110
9144966	  857.0	 1218.8	 1969.0	...
9144967	  857.0	 1218.8	 1969.0	...
9144968	  857.1	 1213.8	 1989.0	...
9144969	  856.9	 1201.9	 2026.0	...
9144970	  855.9	 1186.9	 2078.0	...
9144971	  854.1	 1171.3	 2126.0	...
9144972	  852.3	 1156.5	 2172.0	...
9144973	  851.0	 1141.0	 2219.0	...
9144974	  850.2	 1125.9	 2267.0	...
9144975	  850.8	 1111.9	 2314.0	...
9144976	  855.9	 1098.9	 2364.0	...
9144977	  861.0	 1086.3	 2404.0	...
9144978	  864.4	 1073.5	 2454.0	...
9144979	  863.1	 1059.1	 2499.0	...
9144980	  861.9	 1045.6	 2553.0	...
9144981	  861.1	 1032.6	 2596.0	...
9144982	  860.3	 1020.5	 2643.0	...
9144983	  859.3	 1008.3	 2692.0	...
9144984	  857.9	  994.8	 2737.0	...
9144985	  856.7	  982.2	 2784.0	...
9144986	  854.2	  968.8	 2828.0	...
9144987	  850.5	  957.1	 2870.0	...
9144988	  845.4	  944.6	 2911.0	...
9144989	  841.0	  933.0	 2942.0	...
9144990	  836.8	  921.0	 2980.0	...
9144991	  833.9	  908.0	 3011.0	...
9144992	  829.5	  894.9	 3048.0	...
9144993	  825.9	  883.4	 3078.0	...
9144994	  821.5	  872.7	 3106.0	...
9144995	  819.4	  863.0	 3135.0	...
9144996	  818.0	  853.2	 3165.0	...
9144997	  816.9	  844.5	 3198.0	...
9144998	  815.5	  835.9	 3230.0	...
9144999	  814.1	  826.9	 3264.0	...
9145000	  813.2	  817.5	 3294.0	...
9145001	  812.2	  809.0	 3324.0	...
9145002	  811.0	  801.6	 3353.0	...
9145003	  809.8	  794.7	 3384.0	...
9145004	  809.2	  788.5	 3409.0	...
9145005	  808.2	  781.1	 3432.0	...
9145006	  807.3	  774.4	 3456.0	...
9145007	  806.3	  766.6	 3482.0	...
9145008	  806.0	  761.0	 3508.0	...
9145009	  805.7	  754.7	 3532.0	...
9145010	  805.5	  750.5	 3556.0	...
9145011	  805.3	  744.6	 3581.0	...
9145012	  805.2	  738.4	 3607.0	...
9145013	  804.9	  731.8	 3628.0	...
9145014	  804.6	  727.6	 3641.0	...
9145015	  804.3	  724.2	 3655.0	...
9145016	  804.8	  718.9	 3672.0	...
9145017	  805.3	  713.6	 3691.0	...
9145018	  805.9	  708.3	 3708.0	...
9145019	  805.8	  704.3	 3727.0	...
9145020	  805.8	  700.5	 3741.0	...
ESACC R  9144822	9145020	199	  792.9	  603.0	  805.8	  700.5	   2.10	   2057
SFIX R   9145021
9145021	  805.8	  696.8	 3755.0	...
9145022	  805.7	  692.2	 3767.0	...
9145023	  805.5	  688.3	 3779.0	...
9145024	  805.0	  684.9	 3792.0	...
9145025	  804.5	  681.6	 3802.0	...
9145026	  803.6	  677.8	 3821.0	...
9145027	  803.1	  674.8	 3832.0	...
9145028	  803.2	  672.2	 3841.0	...
9145029	  803.7	  669.9	 3844.0	...
9145030	  804.1	  667.0	 3854.0	...
9145031	  803.9	  663.9	 3871.0	...
9145032	  803.7	  661.2	 3886.0	...
9145033	  804.0	  659.0	 3902.0	...
9145034	  804.4	  657.0	 3912.0	...
9145035	  804.6	  655.0	 3922.0	...
9145036	  803.7	  652.7	 3925.0	...
9145037	  802.9	  650.9	 3930.0	...
9145038	  802.3	  647.8	 3936.0	...
9145039	  802.3	  644.4	 3949.0	...
9145040	  802.3	  641.5	 3958.0	...
9145041	  802.2	  640.1	 3970.0	...
9145042	  802.0	  638.5	 3975.0	...
9145043	  801.9	  637.2	 3978.0	...
9145044	  801.1	  635.5	 3981.0	...
9145045	  800.2	  633.7	 3985.0	...
9145046	  799.4	  632.0	 3989.0	...
9145047	  799.2	  629.2	 3993.0	...
9145048	  799.3	  627.0	 4001.0	...
9145049	  799.5	  625.0	 4008.0	...
9145050	  799.5	  623.1	 4013.0	...
9145051	  799.3	  621.8	 4015.0	...
9145052	  799.0	  620.2	 4021.0	...
9145053	  798.7	  619.7	 4030.0	...
9145054	  798.6	  619.1	 4038.0	...
9145055	  798.3	  619.1	 4042.0	...
9145056	  798.0	  617.8	 4045.0	...
9145057	  797.7	  616.5	 4053.0	...
9145058	  797.5	  615.2	 4061.0	...
9145059	  797.4	  614.2	 4069.0	...
9145060	  797.4	  613.3	 4072.0	...
9145061	  797.5	  611.8	 4076.0	...
9145062	  797.7	  611.4	 4075.0	...
9145063	  797.7	  610.2	 4077.0	...
9145064	  797.6	  609.5	 4079.0	...
9145065	  797.7	  608.7	 4088.0	...
9145066	  797.8	  609.0	 4095.0	...
9145067	  797.8	  609.3	 4101.0	...
9145068	  797.6	  608.8	 4101.0	...
9145069	  797.4	  608.0	 4101.0	...
9145070	  797.1	  607.2	 4101.0	...
9145071	  796.8	  606.8	 4100.0	...
9145072	  796.6	  606.4	 4097.0	...
9145073	  796.5	  606.0	 4094.0	...
9145074	  796.5	  605.9	 4092.0	...
9145075	  796.3	  606.1	 4092.0	...
9145076	  796.0	  606.5	 4094.0	...
9145077	  795.8	  606.7	 4095.0	...
9145078	  796.2	  606.7	 4095.0	...
9145079	  796.7	  606.7	 4093.0	...
9145080	  796.7	  606.8	 4093.0	...
9145081	  796.4	  606.9	 4095.0	...
9145082	  796.0	  606.2	 4096.0	...
9145083	  796.0	  605.6	 4094.0	...
9145084	  795.9	  604.9	 4093.0	...
9145085	  795.9	  604.6	 4095.0	...
9145086	  796.0	  604.3	 4097.0	...
9145087	  796.3	  604.2	 4101.0	...
9145088	  796.6	  604.3	 4107.0	...
9145089	  796.7	  604.4	 4113.0	...
9145090	  796.1	  604.3	 4116.0	...
9145091	  795.5	  604.6	 4115.0	...
9145092	  795.5	  605.0	 4115.0	...
9145093	  796.1	  605.3	 4115.0	...
9145094	  796.2	  605.4	 4115.0	...
9145095	  795.6	  605.4	 4118.0	...
9145096	  795.0	  605.3	 4122.0	...
9145097	  794.9	  605.2	 4126.0	...
9145098	  795.0	  605.0	 4130.0	...
9145099	  795.1	  604.7	 4132.0	...
9145100	  795.2	  604.4	 4133.0	...
9145101	  795.1	  604.2	 4134.0	...
9145102	  795.2	  603.2	 4137.0	...
9145103	  795.6	  602.1	 4141.0	...
9145104	  796.0	  601.2	 4142.0	...
9145105	  796.4	  601.3	 4143.0	...
9145106	  796.8	  601.5	 4144.0	...
9145107	  797.0	  601.3	 4145.0	...
9145108	  797.2	  601.2	 4142.0	...
9145109	  797.5	  601.6	 4138.0	...
9145110	  797.8	  602.2	 4138.0	...
9145111	  797.2	  602.8	 4141.0	...
9145112	  796.3	  602.2	 4145.0	...
9145113	  795.5	  601.6	 4146.0	...
9145114	  795.5	  601.2	 4147.0	...
9145115	  795.8	  600.9	 4149.0	...
9145116	  796.0	  600.3	 4154.0	...
9145117	  796.5	  599.6	 4160.0	...
9145118	  796.6	  599.3	 4161.0	...
9145119	  796.9	  599.2	 4159.0	...
9145120	  797.0	  599.1	 4159.0	...
9145121	  797.1	  598.9	 4161.0	...
9145122	  797.2	  598.7	 4163.0	...
9145123	  797.1	  598.6	 4163.0	...
9145124	  797.0	  598.5	 4163.0	...
9145125	  797.0	  598.5	 4162.0	...
9145126	  797.0	  598.5	 4161.0	...
9145127	  797.0	  598.2	 4159.0	...
9145128	  797.1	  598.1	 4157.0	...
9145129	  796.8	  598.1	 4154.0	...
9145130	  796.5	  598.2	 4155.0	...
9145131	  796.2	  598.2	 4156.0	...
9145132	  796.3	  598.0	 4156.0	...
9145133	  796.3	  598.0	 4155.0	...
9145134	  796.3	  598.3	 4155.0	...
9145135	  796.2	  598.6	 4155.0	...
9145136	  796.1	  598.8	 4155.0	...
9145137	  796.4	  598.7	 4157.0	...
9145138	  796.8	  598.8	 4159.0	...
9145139	  797.3	  598.8	 4159.0	...
9145140	  797.2	  598.8	 4156.0	...
9145141	  796.9	  598.6	 4158.0	...
9145142	  796.6	  598.7	 4163.0	...
9145143	  796.0	  599.0	 4169.0	...
9145144	  795.9	  599.3	 4169.0	...
9145145	  795.7	  599.8	 4169.0	...
9145146	  795.8	  600.2	 4168.0	...
9145147	  795.7	  600.2	 4167.0	...
9145148	  795.6	  600.0	 4167.0	...
9145149	  795.4	  599.8	 4165.0	...
9145150	  795.3	  600.0	 4163.0	...
9145151	  795.1	  600.2	 4160.0	...
9145152	  795.1	  600.2	 4161.0	...
9145153	  795.0	  600.2	 4161.0	...
9145154	  795.0	  600.4	 4161.0	...
9145155	  794.9	  600.8	 4161.0	...
9145156	  794.7	  601.0	 4160.0	...
9145157	  794.5	  601.2	 4160.0	...
9145158	  794.1	  601.5	 4160.0	...
9145159	  793.9	  601.9	 4160.0	...
9145160	  793.6	  602.6	 4159.0	...
9145161	  793.5	  602.9	 4158.0	...
9145162	  793.8	  603.3	 4159.0	...
9145163	  794.2	  603.4	 4159.0	...
9145164	  794.7	  603.4	 4160.0	...
9145165	  794.8	  603.3	 4158.0	...
9145166	  794.8	  603.4	 4156.0	...
9145167	  794.1	  603.6	 4157.0	...
9145168	  793.4	  603.8	 4162.0	...
9145169	  793.0	  603.9	 4166.0	...
9145170	  793.2	  604.0	 4170.0	...
9145171	  793.6	  604.1	 4171.0	...
9145172	  793.7	  604.2	 4172.0	...
9145173	  793.3	  604.3	 4171.0	...
9145174	  792.8	  604.6	 4170.0	...
9145175	  792.2	  604.9	 4168.0	...
9145176	  792.1	  605.1	 4165.0	...
9145177	  792.0	  605.2	 4163.0	...
9145178	  792.3	  605.3	 4162.0	...
9145179	  792.5	  605.3	 4162.0	...
9145180	  792.8	  605.3	 4162.0	...
9145181	  792.8	  605.4	 4162.0	...
9145182	  792.9	  604.8	 4164.0	...
9145183	  793.0	  604.1	 4167.0	...
9145184	  793.0	  604.2	 4169.0	...
9145185	  792.9	  605.1	 4169.0	...
9145186	  792.8	  606.0	 4171.0	...
9145187	  793.0	  606.2	 4174.0	...
9145188	  793.2	  606.3	 4175.0	...
9145189	  792.9	  606.4	 4174.0	...
9145190	  792.4	  606.4	 4174.0	...
9145191	  791.8	  606.4	 4174.0	...
9145192	  791.8	  606.3	 4175.0	...
9145193	  791.6	  606.0	 4176.0	...
9145194	  791.5	  605.7	 4174.0	...
9145195	  791.5	  605.4	 4171.0	...
9145196	  791.5	  605.5	 4168.0	...
9145197	  791.6	  605.5	 4168.0	...
9145198	  791.6	  605.5	 4168.0	...
9145199	  791.5	  605.5	 4170.0	...
9145200	  791.4	  605.5	 4174.0	...
9145201	  791.3	  605.6	 4177.0	...
9145202	  791.2	  605.8	 4178.0	...
9145203	  791.2	  605.5	 4181.0	...
9145204	  791.2	  605.2	 4183.0	...
9145205	  791.3	  605.0	 4182.0	...
9145206	  791.4	  605.3	 4179.0	...
9145207	  791.4	  605.7	 4175.0	...
9145208	  791.4	  606.1	 4174.0	...
9145209	  791.4	  605.8	 4174.0	...
9145210	  792.1	  605.5	 4175.0	...
9145211	  792.7	  605.1	 4179.0	...
9145212	  793.3	  604.9	 4183.0	...
9145213	  793.2	  604.5	 4186.0	...
9145214	  793.1	  604.1	 4186.0	...
9145215	  793.2	  604.2	 4185.0	...
9145216	  793.2	  604.5	 4185.0	...
9145217	  793.4	  604.7	 4186.0	...
9145218	  793.5	  604.7	 4188.0	...
9145219	  793.7	  604.1	 4192.0	...
9145220	  793.8	  603.5	 4194.0	...
9145221	  794.0	  603.2	 4193.0	...
9145222	  794.0	  603.4	 4190.0	...
9145223	  794.1	  603.6	 4186.0	...
9145224	  794.2	  603.5	 4187.0	...
9145225	  794.3	  603.5	 4188.0	...
9145226	  794.2	  603.5	 4189.0	...
9145227	  793.9	  603.2	 4193.0	...
9145228	  793.7	  602.9	 4196.0	...
9145229	  793.8	  602.5	 4198.0	...
9145230	  794.0	  602.3	 4199.0	...
9145231	  794.5	  602.1	 4199.0	...
9145232	  794.9	  601.7	 4199.0	...
9145233	  794.8	  601.6	 4198.0	...
9145234	  794.4	  601.4	 4196.0	...
9145235	  794.1	  601.3	 4196.0	...
9145236	  793.8	  601.7	 4198.0	...
9145237	  793.6	  602.3	 4200.0	...
9145238	  793.4	  602.9	 4201.0	...
9145239	  794.1	  603.0	 4202.0	...
9145240	  794.8	  603.0	 4202.0	...
9145241	  795.8	  602.9	 4202.0	...
9145242	  796.1	  602.9	 4202.0	...
9145243	  796.3	  602.9	 4203.0	...
9145244	  796.1	  603.0	 4205.0	...
9145245	  795.9	  603.0	 4207.0	...
9145246	  795.7	  602.5	 4208.0	...
9145247	  795.4	  602.0	 4209.0	...
9145248	  795.2	  601.3	 4210.0	...
9145249	  795.2	  601.2	 4210.0	...
9145250	  795.2	  601.3	 4211.0	...
9145251	  795.2	  601.7	 4211.0	...
9145252	  795.2	  602.2	 4211.0	...
9145253	  795.2	  602.4	 4211.0	...
9145254	  795.5	  601.9	 4210.0	...
9145255	  795.8	  601.4	 4210.0	...
9145256	  796.3	  601.5	 4209.0	...
9145257	  796.4	  602.0	 4209.0	...
9145258	  796.3	  602.4	 4206.0	...
9145259	  796.2	  602.3	 4205.0	...
9145260	  796.0	  601.7	 4203.0	...
9145261	  795.9	  601.2	 4203.0	...
9145262	  795.9	  600.8	 4205.0	...
9145263	  795.8	  600.8	 4208.0	...
9145264	  795.6	  600.6	 4211.0	...
9145265	  795.4	  600.5	 4211.0	...
9145266	  795.2	  600.4	 4211.0	...
9145267	  795.2	  600.4	 4210.0	...
9145268	  795.2	  600.1	 4210.0	...
9145269	  795.7	  599.7	 4209.0	...
9145270	  796.3	  599.3	 4209.0	...
9145271	  796.7	  599.1	 4209.0	...
9145272	  796.5	  598.8	 4209.0	...
9145273	  796.3	  598.7	 4210.0	...
9145274	  796.2	  598.8	 4211.0	...
9145275	  796.2	  598.5	 4214.0	...
9145276	  796.9	  597.9	 4218.0	...
9145277	  797.5	  597.2	 4220.0	...
9145278	  797.4	  597.1	 4221.0	...
9145279	  796.6	  597.2	 4221.0	...
9145280	  796.3	  597.3	 4221.0	...
9145281	  796.8	  597.2	 4223.0	...
9145282	  797.4	  597.2	 4225.0	...
9145283	  797.5	  597.2	 4226.0	...
9145284	  797.5	  597.4	 4225.0	...
9145285	  797.6	  597.7	 4224.0	...
9145286	  797.6	  597.8	 4225.0	...
9145287	  797.5	  597.9	 4226.0	...
9145288	  797.2	  597.8	 4226.0	...
9145289	  797.0	  597.7	 4228.0	...
9145290	  797.0	  597.6	 4229.0	...
9145291	  797.0	  597.7	 4230.0	...
9145292	  796.9	  597.8	 4231.0	...
9145293	  796.9	  598.0	 4231.0	...
9145294	  796.8	  598.1	 4232.0	...
9145295	  796.8	  597.9	 4231.0	...
9145296	  796.6	  597.5	 4231.0	...
9145297	  796.4	  597.1	 4232.0	...
9145298	  796.3	  597.5	 4233.0	...
9145299	  796.6	  597.9	 4233.0	...
9145300	  797.0	  598.1	 4235.0	...
9145301	  797.3	  597.7	 4239.0	...
9145302	  797.6	  597.5	 4243.0	...
9145303	  797.8	  597.6	 4245.0	...
9145304	  797.9	  597.7	 4246.0	...
9145305	  797.8	  597.7	 4245.0	...
9145306	  797.7	  598.2	 4245.0	...
9145307	  797.6	  598.6	 4244.0	...
9145308	  797.7	  598.4	 4244.0	...
9145309	  797.7	  597.6	 4245.0	...
9145310	  797.7	  596.9	 4247.0	...
9145311	  797.8	  597.0	 4249.0	...
9145312	  798.0	  597.2	 4251.0	...
9145313	  798.6	  597.3	 4251.0	...
9145314	  799.0	  597.4	 4253.0	...
9145315	  798.7	  597.6	 4257.0	...
9145316	  798.2	  597.8	 4261.0	...
9145317	  797.8	  597.6	 4265.0	...
9145318	  798.0	  597.3	 4266.0	...
9145319	  798.1	  597.1	 4268.0	...
9145320	  798.1	  597.2	 4269.0	...
9145321	  797.9	  597.3	 4270.0	...
9145322	  797.5	  597.5	 4269.0	...
9145323	  797.1	  597.6	 4269.0	...
9145324	  796.8	  597.9	 4269.0	...
9145325	  796.7	  598.0	 4268.0	...
9145326	  796.8	  597.7	 4266.0	...
9145327	  796.8	  597.3	 4267.0	...
9145328	  796.9	  596.9	 4270.0	...
9145329	  796.8	  597.0	 4272.0	...
9145330	  796.7	  597.1	 4271.0	...
9145331	  796.6	  597.1	 4270.0	...
9145332	  796.6	  597.2	 4270.0	...
9145333	  796.8	  598.0	 4269.0	...
9145334	  796.9	  598.8	 4268.0	...
9145335	  797.0	  598.9	 4267.0	...
9145336	  796.9	  598.3	 4267.0	...
9145337	  796.8	  597.7	 4268.0	...
9145338	  796.7	  597.2	 4270.0	...
9145339	  796.6	  596.8	 4272.0	...
9145340	  796.5	  596.7	 4274.0	...
9145341	  796.5	  597.0	 4275.0	...
9145342	  796.4	  597.0	 4276.0	...
9145343	  796.3	  597.0	 4277.0	...
9145344	  796.3	  597.0	 4275.0	...
9145345	  796.6	  597.1	 4273.0	...
9145346	  797.2	  597.1	 4272.0	...
9145347	  797.7	  597.0	 4274.0	...
9145348	  798.1	  596.8	 4273.0	...
9145349	  798.1	  597.2	 4273.0	...
9145350	  798.1	  597.8	 4274.0	...
9145351	  797.9	  598.1	 4276.0	...
9145352	  797.6	  598.0	 4277.0	...
9145353	  797.3	  598.1	 4279.0	...
9145354	  797.4	  598.4	 4279.0	...
9145355	  797.5	  598.6	 4280.0	...
9145356	  797.5	  598.6	 4279.0	...
9145357	  797.5	  598.1	 4279.0	...
9145358	  797.5	  597.7	 4281.0	...
9145359	  797.3	  597.4	 4284.0	...
9145360	  797.2	  597.5	 4287.0	...
9145361	  797.0	  597.6	 4287.0	...
9145362	  796.8	  597.6	 4287.0	...
9145363	  796.7	  597.6	 4287.0	...
9145364	  796.7	  597.8	 4287.0	...
9145365	  796.7	  598.2	 4288.0	...
9145366	  796.4	  598.5	 4290.0	...
9145367	  796.0	  598.8	 4293.0	...
9145368	  796.0	  598.9	 4295.0	...
9145369	  796.2	  598.9	 4297.0	...
9145370	  796.3	  598.9	 4298.0	...
9145371	  796.2	  598.9	 4298.0	...
9145372	  796.5	  598.9	 4298.0	...
9145373	  796.8	  598.9	 4301.0	...
9145374	  797.3	  598.8	 4305.0	...
9145375	  797.4	  598.6	 4307.0	...
9145376	  797.4	  598.2	 4305.0	...
9145377	  797.2	  597.8	 4302.0	...
9145378	  797.0	  597.0	 4301.0	...
9145379	  797.0	  596.3	 4301.0	...
9145380	  796.9	  596.0	 4301.0	...
9145381	  796.9	  596.1	 4302.0	...
9145382	  797.0	  596.9	 4302.0	...
9145383	  797.0	  597.6	 4302.0	...
9145384	  797.0	  598.2	 4302.0	...
9145385	  797.0	  597.9	 4304.0	...
9145386	  796.8	  597.5	 4307.0	...
9145387	  796.6	  597.2	 4310.0	...
9145388	  796.5	  597.1	 4309.0	...
9145389	  796.5	  597.2	 4308.0	...
9145390	  796.3	  597.3	 4308.0	...
9145391	  796.1	  597.4	 4309.0	...
9145392	  796.3	  597.4	 4309.0	...
9145393	  796.5	  597.2	 4313.0	...
9145394	  796.6	  597.1	 4316.0	...
9145395	  796.2	  596.7	 4320.0	...
9145396	  795.9	  596.5	 4320.0	...
9145397	  795.9	  596.4	 4317.0	...
9145398	  796.0	  596.7	 4314.0	...
9145399	  796.2	  596.9	 4311.0	...
MSG	9145400 0000 _ Number On
9145400	  796.3	  596.9	 4312.0	...
9145401	  796.3	  596.7	 4314.0	...
9145402	  796.1	  596.6	 4316.0	...
9145403	  795.8	  596.5	 4318.0	...
9145404	  795.5	  596.3	 4319.0	...
9145405	  795.3	  596.3	 4320.0	...
9145406	  795.1	  596.5	 4321.0	...
9145407	  794.9	  596.8	 4322.0	...
9145408	  794.8	  597.3	 4321.0	...
9145409	  794.8	  597.8	 4321.0	...
9145410	  794.9	  598.2	 4320.0	...
9145411	  795.1	  598.1	 4320.0	...
9145412	  795.3	  597.9	 4320.0	...
9145413	  795.4	  597.7	 4321.0	...
9145414	  795.3	  597.6	 4321.0	...
9145415	  795.2	  597.6	 4323.0	...
9145416	  795.7	  597.5	 4324.0	...
9145417	  796.2	  597.5	 4323.0	...
9145418	  796.2	  597.6	 4320.0	...
9145419	  795.6	  597.6	 4319.0	...
9145420	  795.1	  597.5	 4322.0	...
9145421	  795.2	  597.4	 4325.0	...
9145422	  795.2	  597.3	 4326.0	...
9145423	  795.1	  597.3	 4324.0	...
9145424	  795.1	  597.8	 4321.0	...
9145425	  795.0	  598.7	 4318.0	...
9145426	  795.2	  599.7	 4318.0	...
9145427	  795.8	  599.9	 4319.0	...
9145428	  796.5	  599.3	 4322.0	...
9145429	  796.8	  598.6	 4324.0	...
9145430	  796.2	  598.2	 4329.0	...
9145431	  795.7	  598.0	 4331.0	...
9145432	  795.3	  597.8	 4333.0	...
9145433	  795.5	  597.7	 4333.0	...
9145434	  795.7	  598.0	 4331.0	...
9145435	  795.9	  598.4	 4329.0	...
9145436	  795.8	  598.4	 4327.0	...
9145437	  795.7	  598.0	 4327.0	...
9145438	  795.3	  597.7	 4326.0	...
9145439	  794.8	  597.8	 4326.0	...
9145440	  794.2	  597.8	 4324.0	...
9145441	  794.2	  597.9	 4322.0	...
9145442	  794.2	  597.9	 4320.0	...
9145443	  794.2	  597.8	 4319.0	...
9145444	  794.3	  597.3	 4318.0	...
9145445	  794.4	  596.6	 4318.0	...
9145446	  794.6	  596.2	 4318.0	...
9145447	  794.8	  596.4	 4319.0	...
9145448	  795.0	  596.9	 4320.0	...
9145449	  795.2	  597.4	 4326.0	...
9145450	  795.2	  597.5	 4332.0	...
9145451	  795.0	  597.4	 4338.0	...
9145452	  794.9	  597.2	 4338.0	...
9145453	  794.6	  597.2	 4338.0	...
9145454	  794.4	  597.3	 4337.0	...
9145455	  794.4	  597.4	 4336.0	...
9145456	  794.6	  597.5	 4333.0	...
9145457	  794.7	  597.5	 4331.0	...
9145458	  794.7	  597.5	 4330.0	...
9145459	  794.6	  597.1	 4330.0	...
9145460	  794.6	  596.8	 4329.0	...
9145461	  794.6	  596.4	 4329.0	...
9145462	  794.5	  596.3	 4327.0	...
9145463	  794.4	  596.5	 4326.0	...
9145464	  794.2	  596.8	 4325.0	...
9145465	  794.0	  597.2	 4325.0	...
9145466	  793.6	  597.3	 4325.0	...
9145467	  793.4	  597.4	 4325.0	...
9145468	  793.7	  597.4	 4326.0	...
9145469	  794.2	  597.4	 4327.0	...
9145470	  794.1	  597.4	 4328.0	...
9145471	  793.6	  597.7	 4327.0	...
9145472	  793.0	  598.0	 4327.0	...
9145473	  792.9	  598.1	 4327.0	...
9145474	  792.7	  598.0	 4327.0	...
9145475	  792.6	  597.9	 4330.0	...
9145476	  792.9	  597.6	 4333.0	...
9145477	  793.4	  597.2	 4333.0	...
9145478	  793.9	  597.1	 4330.0	...
9145479	  793.9	  597.3	 4327.0	...
9145480	  794.1	  597.2	 4328.0	...
9145481	  794.1	  596.9	 4328.0	...
9145482	  793.7	  596.9	 4324.0	...
9145483	  793.2	  597.2	 4322.0	...
9145484	  792.8	  597.6	 4322.0	...
9145485	  792.9	  597.1	 4325.0	...
9145486	  793.1	  596.6	 4327.0	...
9145487	  793.5	  596.1	 4328.0	...
9145488	  794.0	  596.2	 4326.0	...
9145489	  794.4	  596.8	 4323.0	...
9145490	  794.3	  597.4	 4320.0	...
9145491	  793.9	  597.5	 4319.0	...
9145492	  793.6	  597.2	 4321.0	...
9145493	  793.4	  596.9	 4325.0	...
9145494	  793.4	  597.1	 4328.0	...
9145495	  793.2	  597.1	 4329.0	...
9145496	  793.0	  597.0	 4328.0	...
9145497	  792.7	  596.5	 4329.0	...
9145498	  792.8	  596.1	 4331.0	...
9145499	  792.8	  595.9	 4333.0	...
9145500	  792.9	  596.2	 4331.0	...
9145501	  793.3	  596.5	 4327.0	...
9145502	  793.6	  596.7	 4324.0	...
9145503	  793.6	  596.7	 4322.0	...
9145504	  793.5	  596.6	 4320.0	...
9145505	  793.5	  596.4	 4318.0	...
9145506	  793.5	  596.1	 4320.0	...
9145507	  793.4	  595.8	 4322.0	...
9145508	  793.6	  595.6	 4325.0	...
9145509	  793.8	  595.5	 4325.0	...
9145510	  793.4	  595.8	 4326.0	...
9145511	  792.9	  596.0	 4326.0	...
9145512	  792.3	  596.3	 4328.0	...
9145513	  792.2	  596.3	 4331.0	...
9145514	  792.6	  596.6	 4334.0	...
9145515	  793.0	  597.1	 4330.0	...
9145516	  793.4	  597.7	 4327.0	...
9145517	  793.7	  598.1	 4324.0	...
9145518	  794.2	  598.1	 4324.0	...
9145519	  794.5	  598.2	 4323.0	...
9145520	  794.3	  598.2	 4322.0	...
9145521	  793.6	  598.3	 4320.0	...
9145522	  792.9	  598.4	 4317.0	...
9145523	  792.3	  597.8	 4315.0	...
9145524	  792.3	  597.2	 4314.0	...
9145525	  792.3	  596.5	 4314.0	...
9145526	  792.9	  596.7	 4316.0	...
9145527	  793.4	  596.8	 4318.0	...
9145528	  793.6	  596.8	 4318.0	...
9145529	  793.4	  597.0	 4317.0	...
9145530	  793.2	  597.3	 4314.0	...
9145531	  793.4	  597.2	 4313.0	...
9145532	  793.6	  596.8	 4313.0	...
9145533	  793.7	  596.5	 4313.0	...
9145534	  793.6	  596.7	 4314.0	...
9145535	  793.3	  596.9	 4315.0	...
9145536	  793.0	  597.1	 4316.0	...
9145537	  793.1	  597.2	 4318.0	...
9145538	  793.4	  597.2	 4319.0	...
9145539	  793.5	  597.2	 4320.0	...
9145540	  793.4	  597.2	 4320.0	...
9145541	  793.2	  596.9	 4320.0	...
9145542	  793.2	  596.7	 4320.0	...
9145543	  793.3	  596.6	 4322.0	...
9145544	  793.4	  596.7	 4324.0	...
9145545	  793.4	  596.6	 4325.0	...
9145546	  793.5	  596.4	 4325.0	...
9145547	  793.5	  596.5	 4324.0	...
9145548	  793.4	  596.8	 4323.0	...
9145549	  793.2	  597.0	 4317.0	...
9145550	  792.9	  596.8	 4310.0	...
9145551	  792.5	  596.7	 4303.0	...
9145552	  792.3	  596.7	 4302.0	...
9145553	  792.0	  596.7	 4303.0	...
9145554	  791.9	  597.1	 4305.0	...
9145555	  791.8	  597.4	 4306.0	...
9145556	  792.1	  597.2	 4307.0	...
9145557	  792.4	  596.6	 4309.0	...
9145558	  792.5	  595.9	 4310.0	...
9145559	  792.5	  595.9	 4310.0	...
9145560	  792.5	  596.5	 4310.0	...
9145561	  792.6	  597.1	 4307.0	...
9145562	  792.8	  597.7	 4305.0	...
9145563	  792.9	  597.6	 4303.0	...
9145564	  793.0	  597.4	 4305.0	...
9145565	  792.9	  597.1	 4306.0	...
9145566	  792.7	  596.8	 4306.0	...
9145567	  792.6	  596.6	 4306.0	...
9145568	  792.5	  596.5	 4306.0	...
9145569	  792.5	  596.3	 4306.0	...
9145570	  792.5	  596.3	 4305.0	...
9145571	  792.6	  596.4	 4304.0	...
9145572	  792.7	  596.6	 4302.0	...
9145573	  793.3	  596.5	 4302.0	...
9145574	  793.8	  596.5	 4302.0	...
9145575	  794.4	  596.1	 4303.0	...
9145576	  794.3	  595.8	 4303.0	...
9145577	  794.2	  595.3	 4304.0	...
9145578	  793.9	  595.1	 4305.0	...
9145579	  793.7	  595.6	 4307.0	...
9145580	  793.6	  596.3	 4309.0	...
9145581	  793.4	  597.1	 4310.0	...
9145582	  793.2	  596.9	 4308.0	...
9145583	  793.3	  596.7	 4303.0	...
9145584	  793.7	  596.5	 4299.0	...
9145585	  794.1	  596.4	 4296.0	...
9145586	  794.0	  596.1	 4295.0	...
9145587	  794.0	  595.8	 4293.0	...
9145588	  794.0	  596.0	 4291.0	...
9145589	  793.9	  596.6	 4293.0	...
9145590	  793.8	  597.2	 4297.0	...
9145591	  793.6	  597.1	 4298.0	...
9145592	  793.6	  596.9	 4295.0	...
9145593	  794.0	  596.7	 4293.0	...
9145594	  794.4	  596.8	 4293.0	...
9145595	  794.6	  596.8	 4294.0	...
9145596	  794.4	  597.0	 4295.0	...
9145597	  794.2	  596.9	 4295.0	...
9145598	  793.8	  596.6	 4294.0	...
9145599	  793.5	  596.3	 4292.0	...
9145600	  793.1	  596.0	 4291.0	...
9145601	  793.1	  595.7	 4291.0	...
9145602	  793.2	  595.5	 4289.0	...
9145603	  793.5	  595.2	 4287.0	...
9145604	  794.1	  595.2	 4285.0	...
9145605	  794.5	  595.3	 4288.0	...
9145606	  794.7	  595.3	 4290.0	...
9145607	  794.9	  595.5	 4288.0	...
9145608	  795.2	  595.6	 4284.0	...
9145609	  795.3	  595.7	 4283.0	...
9145610	  795.3	  595.8	 4285.0	...
9145611	  795.3	  595.7	 4287.0	...
9145612	  795.2	  595.7	 4287.0	...
9145613	  795.1	  595.7	 4289.0	...
9145614	  795.1	  595.7	 4291.0	...
9145615	  795.2	  595.6	 4289.0	...
9145616	  795.3	  595.4	 4285.0	...
9145617	  795.3	  595.4	 4282.0	...
9145618	  795.3	  595.5	 4283.0	...
9145619	  795.4	  595.5	 4284.0	...
9145620	  795.4	  595.8	 4285.0	...
9145621	  795.6	  596.1	 4282.0	...
9145622	  795.8	  596.4	 4278.0	...
9145623	  795.8	  596.4	 4275.0	...
9145624	  795.5	  596.5	 4276.0	...
9145625	  795.1	  596.1	 4277.0	...
9145626	  794.8	  595.9	 4278.0	...
9145627	  794.8	  595.6	 4278.0	...
9145628	  794.9	  595.7	 4277.0	...
9145629	  794.9	  595.6	 4277.0	...
9145630	  794.9	  595.5	 4277.0	...
9145631	  794.9	  595.6	 4278.0	...
9145632	  794.9	  595.4	 4279.0	...
9145633	  794.8	  595.3	 4280.0	...
9145634	  795.1	  595.7	 4280.0	...
9145635	  795.5	  596.2	 4280.0	...
9145636	  795.8	  596.7	 4279.0	...
9145637	  795.8	  596.8	 4278.0	...
9145638	  795.9	  596.8	 4277.0	...
9145639	  795.9	  596.9	 4277.0	...
9145640	  795.4	  596.9	 4276.0	...
9145641	  794.9	  597.0	 4277.0	...
9145642	  795.0	  596.9	 4278.0	...
9145643	  795.5	  596.3	 4279.0	...
9145644	  796.1	  595.8	 4279.0	...
9145645	  796.0	  595.9	 4277.0	...
9145646	  795.9	  596.5	 4271.0	...
9145647	  795.8	  596.8	 4266.0	...
9145648	  795.7	  596.6	 4263.0	...
9145649	  795.7	  596.3	 4263.0	...
9145650	  795.6	  595.3	 4263.0	...
9145651	  795.5	  593.9	 4264.0	...
EFIX R   9145021	9145651	631	  795.5	  602.2	   4229
SSACC R  9145652
9145652	  796.1	  591.8	 4268.0	...
9145653	  797.3	  590.5	 4271.0	...
9145654	  798.6	  588.9	 4275.0	...
9145655	  799.1	  587.4	 4271.0	...
9145656	  799.9	  585.3	 4268.0	...
9145657	  800.7	  583.2	 4270.0	...
9145658	  802.3	  581.2	 4275.0	...
9145659	  803.1	  579.8	 4280.0	...
ESACC R  9145652	9145659	8	  796.1	  591.8	  803.1	  579.8	   0.30	     41
SFIX R   9145660
9145660	  803.9	  578.4	 4280.0	...
9145661	  804.0	  577.4	 4281.0	...
9145662	  804.1	  576.3	 4281.0	...
9145663	  804.3	  576.0	 4282.0	...
9145664	  804.0	  575.7	 4284.0	...
9145665	  803.6	  575.4	 4287.0	...
9145666	  803.1	  575.1	 4288.0	...
9145667	  803.1	  574.6	 4285.0	...
9145668	  803.1	  574.2	 4281.0	...
9145669	  803.1	  574.4	 4277.0	...
9145670	  802.9	  574.8	 4276.0	...
9145671	  802.7	  575.2	 4275.0	...
9145672	  802.6	  575.1	 4272.0	...
9145673	  802.8	  575.6	 4270.0	...
9145674	  803.0	  576.7	 4269.0	...
9145675	  803.2	  577.8	 4264.0	...
9145676	  803.5	  578.1	 4260.0	...
9145677	  803.6	  578.0	 4259.0	...
9145678	  803.7	  577.8	 4262.0	...
9145679	  803.5	  577.7	 4266.0	...
9145680	  803.4	  577.7	 4266.0	...
9145681	  803.3	  577.9	 4265.0	...
9145682	  803.3	  577.8	 4265.0	...
9145683	  803.5	  577.6	 4264.0	...
9145684	  803.7	  578.0	 4262.0	...
9145685	  803.8	  578.5	 4258.0	...
9145686	  803.7	  579.1	 4255.0	...
9145687	  803.6	  579.1	 4254.0	...
9145688	  803.4	  579.1	 4251.0	...
9145689	  803.3	  579.2	 4249.0	...
9145690	  803.3	  579.3	 4248.0	...
9145691	  803.3	  579.3	 4250.0	...
9145692	  803.3	  579.3	 4254.0	...
9145693	  803.2	  579.1	 4258.0	...
9145694	  803.3	  578.8	 4261.0	...
9145695	  803.7	  578.6	 4262.0	...
9145696	  804.1	  578.6	 4260.0	...
9145697	  804.4	  578.9	 4257.0	...
9145698	  804.6	  579.3	 4255.0	...
9145699	  804.8	  579.7	 4255.0	...
9145700	  804.4	  579.4	 4257.0	...
9145701	  804.1	  579.0	 4258.0	...
MSG	9145702 0000 _ Number Off
9145702	  803.5	  578.6	 4259.0	...
9145703	  803.4	  578.6	 4260.0	...
9145704	  803.6	  578.8	 4260.0	...
9145705	  803.9	  579.0	 4258.0	...
9145706	  804.4	  579.1	 4255.0	...
9145707	  804.5	  579.2	 4253.0	...
9145708	  804.6	  579.1	 4254.0	...
9145709	  804.8	  578.9	 4255.0	...
9145710	  804.9	  578.7	 4253.0	...
9145711	  805.0	  579.0	 4251.0	...
9145712	  804.9	  579.4	 4249.0	...
9145713	  804.8	  579.8	 4248.0	...
9145714	  804.7	  579.8	 4247.0	...
9145715	  805.0	  579.8	 4247.0	...
9145716	  805.2	  579.8	 4246.0	...
9145717	  805.3	  579.8	 4247.0	...
9145718	  805.3	  579.9	 4247.0	...
9145719	  805.4	  580.0	 4245.0	...
9145720	  805.3	  580.3	 4242.0	...
9145721	  805.0	  580.5	 4239.0	...
9145722	  804.7	  579.9	 4239.0	...
9145723	  804.6	  579.1	 4240.0	...
9145724	  804.6	  578.4	 4242.0	...
9145725	  804.6	  578.6	 4243.0	...
9145726	  804.6	  578.8	 4243.0	...
9145727	  804.7	  578.9	 4242.0	...
9145728	  804.6	  579.0	 4240.0	...
9145729	  804.4	  579.0	 4241.0	...
9145730	  804.2	  578.8	 4245.0	...
9145731	  804.7	  578.6	 4249.0	...
9145732	  805.3	  578.6	 4253.0	...
9145733	  806.0	  578.6	 4249.0	...
9145734	  806.0	  578.7	 4244.0	...
9145735	  806.0	  578.8	 4240.0	...
9145736	  805.9	  579.0	 4242.0	...
9145737	  805.9	  579.1	 4244.0	...
9145738	  805.8	  579.3	 4246.0	...
9145739	  805.5	  579.5	 4246.0	...
9145740	  805.3	  579.8	 4245.0	...
9145741	  804.9	  579.9	 4243.0	...
9145742	  804.6	  580.1	 4242.0	...
9145743	  804.7	  580.1	 4242.0	...
9145744	  804.9	  580.0	 4242.0	...
9145745	  805.1	  579.8	 4242.0	...
9145746	  804.8	  579.7	 4242.0	...
9145747	  804.5	  579.7	 4241.0	...
9145748	  804.7	  579.7	 4241.0	...
9145749	  805.0	  579.8	 4236.0	...
9145750	  805.2	  579.9	 4230.0	...
9145751	  805.2	  580.0	 4227.0	...
9145752	  805.0	  580.1	 4232.0	...
9145753	  804.8	  580.2	 4237.0	...
9145754	  805.0	  580.2	 4239.0	...
9145755	  805.3	  580.2	 4239.0	...
9145756	  805.5	  579.6	 4238.0	...
9145757	  805.6	  579.1	 4235.0	...
9145758	  805.8	  578.7	 4234.0	...
9145759	  806.0	  578.7	 4232.0	...
9145760	  806.0	  578.8	 4231.0	...
9145761	  806.0	  579.4	 4230.0	...
9145762	  806.1	  580.0	 4230.0	...
9145763	  806.1	  580.7	 4229.0	...
9145764	  806.0	  580.8	 4228.0	...
9145765	  805.9	  580.8	 4227.0	...
9145766	  805.8	  580.6	 4227.0	...
9145767	  805.8	  580.3	 4224.0	...
9145768	  805.6	  580.3	 4222.0	...
9145769	  805.5	  580.5	 4222.0	...
9145770	  805.4	  580.8	 4225.0	...
9145771	  805.6	  580.8	 4228.0	...
9145772	  805.9	  580.9	 4224.0	...
9145773	  806.1	  581.0	 4220.0	...
9145774	  806.1	  580.8	 4219.0	...
9145775	  805.7	  580.5	 4221.0	...
9145776	  805.5	  581.1	 4222.0	...
9145777	  805.1	  582.0	 4217.0	...
9145778	  805.0	  582.8	 4211.0	...
9145779	  805.2	  582.5	 4210.0	...
9145780	  805.6	  582.1	 4214.0	...
9145781	  805.8	  582.1	 4219.0	...
9145782	  805.8	  582.2	 4220.0	...
9145783	  805.9	  582.0	 4222.0	...
9145784	  806.0	  581.6	 4221.0	...
9145785	  806.2	  581.3	 4221.0	...
9145786	  805.8	  581.3	 4221.0	...
9145787	  805.4	  580.9	 4221.0	...
9145788	  805.0	  580.6	 4220.0	...
9145789	  805.1	  580.3	 4219.0	...
9145790	  805.3	  580.3	 4219.0	...
9145791	  805.8	  580.2	 4217.0	...
9145792	  806.3	  580.0	 4215.0	...
9145793	  806.5	  579.8	 4215.0	...
9145794	  806.5	  579.8	 4217.0	...
9145795	  806.5	  579.7	 4218.0	...
9145796	  806.2	  579.9	 4218.0	...
9145797	  805.8	  580.1	 4217.0	...
9145798	  805.4	  580.4	 4215.0	...
9145799	  805.4	  580.5	 4213.0	...
9145800	  805.5	  580.6	 4210.0	...
9145801	  805.5	  580.7	 4209.0	...
9145802	  805.5	  580.7	 4209.0	...
9145803	  805.4	  580.8	 4208.0	...
9145804	  805.3	  580.8	 4208.0	...
9145805	  805.4	  580.8	 4210.0	...
9145806	  805.6	  580.8	 4212.0	...
9145807	  805.9	  580.9	 4217.0	...
9145808	  806.0	  580.8	 4221.0	...
9145809	  806.3	  580.7	 4225.0	...
9145810	  806.7	  581.0	 4225.0	...
9145811	  806.9	  581.4	 4224.0	...
9145812	  806.7	  581.9	 4222.0	...
9145813	  806.1	  581.9	 4220.0	...
9145814	  805.6	  582.0	 4218.0	...
9145815	  805.5	  582.0	 4215.0	...
9145816	  805.7	  582.0	 4212.0	...
9145817	  805.9	  582.0	 4208.0	...
9145818	  805.8	  581.9	 4207.0	...
9145819	  805.9	  581.8	 4209.0	...
9145820	  806.0	  581.2	 4212.0	...
9145821	  805.9	  580.7	 4211.0	...
9145822	  805.5	  581.0	 4208.0	...
9145823	  805.2	  581.8	 4205.0	...
9145824	  805.3	  582.3	 4206.0	...
9145825	  805.4	  582.1	 4208.0	...
9145826	  805.8	  581.9	 4209.0	...
9145827	  806.2	  581.7	 4210.0	...
9145828	  806.9	  581.5	 4210.0	...
9145829	  807.3	  581.3	 4210.0	...
9145830	  807.5	  581.2	 4209.0	...
9145831	  807.3	  581.1	 4209.0	...
9145832	  806.4	  581.3	 4210.0	...
9145833	  805.5	  581.5	 4213.0	...
9145834	  804.8	  581.4	 4213.0	...
9145835	  804.8	  581.3	 4211.0	...
9145836	  805.0	  581.2	 4206.0	...
9145837	  805.0	  581.5	 4204.0	...
9145838	  805.1	  581.2	 4201.0	...
9145839	  805.2	  580.7	 4201.0	...
9145840	  805.4	  580.7	 4201.0	...
9145841	  805.5	  581.1	 4202.0	...
9145842	  805.4	  581.5	 4201.0	...
9145843	  805.3	  581.6	 4201.0	...
9145844	  805.0	  581.7	 4201.0	...
9145845	  804.8	  581.7	 4200.0	...
9145846	  804.4	  581.6	 4197.0	...
9145847	  804.1	  581.7	 4193.0	...
9145848	  804.0	  581.5	 4190.0	...
9145849	  804.0	  581.3	 4188.0	...
9145850	  804.0	  581.1	 4187.0	...
9145851	  804.0	  581.2	 4188.0	...
9145852	  804.0	  581.2	 4189.0	...
9145853	  804.1	  581.2	 4189.0	...
9145854	  804.1	  581.2	 4188.0	...
9145855	  803.9	  581.2	 4187.0	...
9145856	  803.7	  581.4	 4186.0	...
9145857	  803.5	  581.6	 4186.0	...
9145858	  803.6	  581.8	 4187.0	...
9145859	  804.0	  581.7	 4190.0	...
9145860	  804.5	  581.5	 4192.0	...
9145861	  804.9	  581.2	 4191.0	...
9145862	  805.0	  581.0	 4189.0	...
9145863	  805.1	  580.9	 4187.0	...
9145864	  805.2	  581.0	 4186.0	...
9145865	  805.2	  581.1	 4187.0	...
9145866	  805.3	  581.2	 4187.0	...
9145867	  805.1	  581.6	 4188.0	...
9145868	  804.9	  582.1	 4188.0	...
9145869	  804.6	  582.6	 4188.0	...
9145870	  804.3	  582.7	 4191.0	...
9145871	  804.1	  582.8	 4194.0	...
9145872	  804.6	  582.3	 4194.0	...
9145873	  805.1	  581.9	 4191.0	...
9145874	  805.6	  581.6	 4187.0	...
9145875	  805.6	  581.7	 4188.0	...
9145876	  805.6	  581.7	 4190.0	...
9145877	  805.6	  581.7	 4190.0	...
9145878	  805.6	  581.6	 4188.0	...
9145879	  805.1	  581.8	 4186.0	...
9145880	  804.7	  581.9	 4187.0	...
9145881	  804.3	  582.0	 4189.0	...
9145882	  804.3	  582.7	 4189.0	...
9145883	  804.3	  583.4	 4188.0	...
9145884	  804.3	  583.2	 4186.0	...
9145885	  804.2	  582.5	 4183.0	...
9145886	  804.2	  581.9	 4181.0	...
9145887	  804.1	  582.1	 4179.0	...
9145888	  804.0	  582.4	 4178.0	...
9145889	  803.9	  582.2	 4177.0	...
9145890	  803.9	  582.0	 4176.0	...
9145891	  803.9	  581.8	 4177.0	...
9145892	  803.9	  581.9	 4177.0	...
9145893	  804.0	  582.2	 4178.0	...
9145894	  804.2	  582.5	 4179.0	...
9145895	  804.3	  582.9	 4181.0	...
9145896	  804.2	  583.1	 4183.0	...
9145897	  804.1	  583.3	 4181.0	...
9145898	  803.9	  583.1	 4178.0	...
9145899	  803.9	  582.8	 4175.0	...
9145900	  804.1	  582.5	 4175.0	...
9145901	  804.3	  582.6	 4175.0	...
9145902	  804.4	  582.9	 4175.0	...
9145903	  804.5	  583.2	 4175.0	...
9145904	  804.4	  582.7	 4175.0	...
9145905	  804.3	  582.1	 4175.0	...
9145906	  803.9	  581.6	 4176.0	...
9145907	  803.5	  581.9	 4177.0	...
9145908	  803.1	  582.1	 4176.0	...
9145909	  803.1	  581.8	 4176.0	...
9145910	  803.1	  581.4	 4175.0	...
9145911	  803.1	  581.5	 4176.0	...
9145912	  802.9	  582.3	 4175.0	...
9145913	  802.7	  583.1	 4173.0	...
MSG	9145914 0000 _ Number On
9145914	  802.7	  583.3	 4176.0	...
9145915	  802.8	  583.3	 4179.0	...
9145916	  802.8	  583.3	 4182.0	...
9145917	  802.9	  583.3	 4182.0	...
9145918	  803.2	  583.3	 4183.0	...
9145919	  803.5	  583.4	 4184.0	...
9145920	  803.5	  583.5	 4184.0	...
9145921	  803.4	  583.7	 4183.0	...
9145922	  803.3	  583.9	 4183.0	...
9145923	  803.2	  584.1	 4183.0	...
9145924	  803.1	  584.1	 4181.0	...
9145925	  803.0	  584.0	 4180.0	...
9145926	  802.9	  583.7	 4179.0	...
9145927	  802.9	  583.6	 4181.0	...
9145928	  802.6	  583.4	 4184.0	...
9145929	  802.3	  583.4	 4187.0	...
9145930	  802.4	  583.6	 4188.0	...
9145931	  802.7	  583.7	 4188.0	...
9145932	  802.7	  583.9	 4187.0	...
9145933	  802.5	  584.0	 4188.0	...
9145934	  802.4	  584.0	 4188.0	...
9145935	  802.5	  583.9	 4187.0	...
9145936	  802.6	  583.8	 4185.0	...
9145937	  802.6	  583.7	 4183.0	...
9145938	  801.8	  583.4	 4183.0	...
9145939	  801.0	  583.1	 4182.0	...
9145940	  800.4	  583.1	 4179.0	...
9145941	  800.8	  583.7	 4176.0	...
9145942	  801.2	  584.3	 4175.0	...
9145943	  801.3	  584.3	 4174.0	...
9145944	  801.3	  584.1	 4172.0	...
9145945	  801.3	  583.9	 4173.0	...
9145946	  801.3	  583.9	 4177.0	...
9145947	  801.6	  584.0	 4181.0	...
9145948	  801.8	  583.7	 4182.0	...
9145949	  801.9	  583.5	 4182.0	...
9145950	  801.5	  583.3	 4182.0	...
9145951	  801.1	  583.0	 4183.0	...
9145952	  801.0	  582.6	 4182.0	...
9145953	  801.1	  582.1	 4181.0	...
9145954	  801.1	  582.1	 4180.0	...
9145955	  801.0	  582.1	 4179.0	...
9145956	  801.0	  582.3	 4177.0	...
9145957	  801.1	  582.4	 4174.0	...
9145958	  801.3	  582.5	 4171.0	...
9145959	  801.4	  582.9	 4169.0	...
9145960	  801.5	  583.1	 4168.0	...
9145961	  801.3	  583.2	 4166.0	...
9145962	  801.1	  583.0	 4167.0	...
9145963	  801.2	  582.8	 4168.0	...
9145964	  801.5	  582.8	 4169.0	...
9145965	  802.0	  582.9	 4169.0	...
9145966	  802.3	  583.1	 4168.0	...
9145967	  802.2	  583.2	 4168.0	...
9145968	  801.9	  583.2	 4170.0	...
9145969	  801.4	  583.2	 4172.0	...
9145970	  801.1	  583.1	 4174.0	...
9145971	  800.8	  583.2	 4175.0	...
9145972	  800.8	  583.3	 4175.0	...
9145973	  801.0	  583.3	 4175.0	...
9145974	  801.2	  583.4	 4175.0	...
9145975	  801.3	  583.4	 4174.0	...
9145976	  801.0	  583.4	 4171.0	...
9145977	  800.8	  583.4	 4168.0	...
9145978	  800.8	  583.9	 4167.0	...
9145979	  800.9	  584.4	 4167.0	...
9145980	  801.2	  584.4	 4167.0	...
9145981	  801.5	  583.9	 4169.0	...
9145982	  801.7	  583.3	 4170.0	...
9145983	  801.7	  583.2	 4169.0	...
9145984	  802.0	  583.0	 4168.0	...
9145985	  802.4	  582.7	 4167.0	...
9145986	  802.2	  582.5	 4167.0	...
9145987	  801.5	  582.7	 4167.0	...
9145988	  800.7	  583.2	 4168.0	...
9145989	  800.5	  584.1	 4169.0	...
9145990	  800.3	  584.8	 4170.0	...
9145991	  800.2	  585.2	 4170.0	...
9145992	  800.0	  585.1	 4171.0	...
9145993	  800.0	  585.1	 4173.0	...
9145994	  799.8	  584.5	 4174.0	...
9145995	  799.6	  583.7	 4174.0	...
9145996	  799.4	  582.9	 4175.0	...
9145997	  799.4	  582.7	 4175.0	...
9145998	  799.5	  582.8	 4175.0	...
9145999	  799.7	  582.7	 4177.0	...
9146000	  799.9	  582.6	 4178.0	...
9146001	  800.1	  582.4	 4179.0	...
9146002	  800.2	  582.8	 4177.0	...
9146003	  800.2	  583.4	 4175.0	...
9146004	  800.1	  583.9	 4172.0	...
9146005	  799.8	  583.9	 4172.0	...
9146006	  799.5	  584.0	 4172.0	...
9146007	  799.3	  584.1	 4169.0	...
9146008	  798.9	  584.0	 4165.0	...
9146009	  798.6	  583.8	 4163.0	...
9146010	  798.7	  583.6	 4164.0	...
9146011	  799.2	  583.8	 4165.0	...
9146012	  799.6	  584.0	 4165.0	...
9146013	  799.6	  584.3	 4165.0	...
9146014	  799.5	  584.3	 4166.0	...
9146015	  799.5	  584.4	 4167.0	...
9146016	  799.5	  584.4	 4167.0	...
9146017	  799.7	  584.7	 4167.0	...
9146018	  799.9	  584.9	 4169.0	...
9146019	  799.8	  584.7	 4170.0	...
9146020	  799.1	  584.4	 4171.0	...
9146021	  798.4	  584.3	 4173.0	...
9146022	  798.6	  584.4	 4176.0	...
9146023	  799.2	  584.6	 4174.0	...
9146024	  799.8	  584.4	 4170.0	...
9146025	  799.7	  584.3	 4166.0	...
9146026	  799.6	  584.2	 4166.0	...
9146027	  799.5	  584.0	 4167.0	...
9146028	  799.5	  583.9	 4171.0	...
9146029	  799.5	  583.8	 4174.0	...
9146030	  799.5	  583.7	 4177.0	...
9146031	  799.6	  584.0	 4176.0	...
9146032	  799.9	  584.3	 4175.0	...
9146033	  800.2	  584.6	 4175.0	...
9146034	  800.2	  584.4	 4176.0	...
9146035	  800.2	  584.2	 4177.0	...
9146036	  800.0	  584.0	 4178.0	...
9146037	  799.7	  584.5	 4177.0	...
9146038	  799.5	  585.0	 4176.0	...
9146039	  799.7	  585.5	 4176.0	...
9146040	  799.8	  585.3	 4174.0	...
9146041	  799.8	  585.1	 4172.0	...
9146042	  799.9	  584.8	 4170.0	...
9146043	  799.9	  584.7	 4169.0	...
9146044	  800.0	  584.3	 4171.0	...
9146045	  800.4	  583.9	 4172.0	...
9146046	  800.8	  583.4	 4172.0	...
9146047	  801.3	  583.3	 4171.0	...
9146048	  801.3	  583.4	 4170.0	...
9146049	  800.9	  583.7	 4169.0	...
9146050	  800.3	  584.1	 4168.0	...
9146051	  800.2	  584.5	 4165.0	...
9146052	  800.7	  584.8	 4165.0	...
9146053	  800.9	  584.8	 4166.0	...
9146054	  800.4	  584.8	 4168.0	...
9146055	  799.8	  584.8	 4169.0	...
9146056	  799.3	  584.9	 4169.0	...
9146057	  799.0	  585.1	 4169.0	...
9146058	  798.9	  585.3	 4169.0	...
9146059	  798.9	  585.4	 4171.0	...
9146060	  798.9	  585.0	 4172.0	...
9146061	  799.0	  584.5	 4172.0	...
9146062	  799.0	  584.0	 4171.0	...
9146063	  799.0	  584.0	 4171.0	...
9146064	  799.1	  584.2	 4172.0	...
9146065	  799.1	  584.3	 4174.0	...
9146066	  799.2	  584.2	 4174.0	...
9146067	  799.3	  583.9	 4176.0	...
9146068	  799.3	  583.8	 4177.0	...
9146069	  799.3	  583.8	 4177.0	...
9146070	  799.2	  583.8	 4175.0	...
9146071	  799.1	  583.8	 4174.0	...
9146072	  798.9	  583.8	 4173.0	...
9146073	  798.7	  583.8	 4172.0	...
9146074	  798.7	  583.9	 4172.0	...
9146075	  798.8	  584.1	 4172.0	...
9146076	  799.0	  584.0	 4171.0	...
9146077	  799.0	  583.8	 4170.0	...
9146078	  799.0	  583.8	 4171.0	...
9146079	  799.0	  583.9	 4173.0	...
9146080	  799.0	  584.0	 4175.0	...
9146081	  799.0	  584.0	 4176.0	...
9146082	  798.7	  584.1	 4177.0	...
9146083	  798.5	  585.0	 4177.0	...
9146084	  798.5	  585.9	 4176.0	...
9146085	  798.8	  586.4	 4175.0	...
9146086	  799.1	  585.9	 4175.0	...
9146087	  799.2	  585.3	 4176.0	...
9146088	  799.0	  585.0	 4179.0	...
9146089	  798.8	  584.7	 4181.0	...
9146090	  798.6	  584.5	 4184.0	...
9146091	  798.5	  584.6	 4186.0	...
9146092	  798.3	  584.8	 4187.0	...
9146093	  798.2	  585.1	 4187.0	...
9146094	  798.3	  585.4	 4187.0	...
9146095	  798.5	  585.4	 4184.0	...
9146096	  798.7	  585.3	 4180.0	...
9146097	  798.9	  585.0	 4179.0	...
9146098	  799.0	  584.6	 4181.0	...
9146099	  799.2	  584.3	 4183.0	...
9146100	  799.0	  584.3	 4181.0	...
9146101	  798.8	  584.3	 4177.0	...
9146102	  798.8	  583.8	 4176.0	...
9146103	  799.1	  583.2	 4179.0	...
9146104	  798.9	  583.0	 4183.0	...
9146105	  798.5	  583.8	 4185.0	...
9146106	  798.0	  584.5	 4185.0	...
9146107	  797.9	  585.0	 4186.0	...
9146108	  797.7	  585.1	 4187.0	...
9146109	  798.2	  584.4	 4188.0	...
9146110	  798.9	  583.7	 4186.0	...
9146111	  799.6	  582.8	 4184.0	...
9146112	  799.6	  582.8	 4182.0	...
9146113	  799.6	  582.7	 4182.0	...
9146114	  799.6	  582.8	 4182.0	...
9146115	  799.5	  583.1	 4183.0	...
9146116	  799.0	  583.7	 4185.0	...
9146117	  798.6	  584.1	 4187.0	...
9146118	  798.1	  584.2	 4188.0	...
9146119	  797.9	  584.0	 4188.0	...
9146120	  798.4	  583.9	 4188.0	...
9146121	  798.9	  583.9	 4187.0	...
9146122	  799.5	  584.0	 4186.0	...
9146123	  799.5	  584.1	 4187.0	...
9146124	  799.5	  584.1	 4189.0	...
9146125	  799.7	  584.0	 4191.0	...
9146126	  799.8	  584.0	 4191.0	...
9146127	  800.1	  584.2	 4192.0	...
9146128	  800.2	  584.3	 4193.0	...
9146129	  799.9	  584.3	 4193.0	...
9146130	  799.6	  584.2	 4194.0	...
9146131	  799.4	  584.1	 4193.0	...
9146132	  799.4	  583.9	 4192.0	...
9146133	  799.2	  583.8	 4192.0	...
9146134	  798.8	  583.7	 4192.0	...
9146135	  798.6	  583.6	 4192.0	...
9146136	  798.5	  583.4	 4191.0	...
9146137	  798.6	  583.1	 4190.0	...
9146138	  798.7	  583.0	 4187.0	...
9146139	  798.8	  582.8	 4185.0	...
9146140	  798.8	  582.8	 4187.0	...
9146141	  798.6	  583.0	 4191.0	...
9146142	  798.4	  583.3	 4194.0	...
9146143	  798.1	  583.9	 4194.0	...
9146144	  798.0	  584.3	 4192.0	...
9146145	  797.8	  584.1	 4191.0	...
9146146	  798.0	  583.8	 4189.0	...
9146147	  798.3	  583.3	 4188.0	...
9146148	  798.7	  583.3	 4186.0	...
9146149	  798.7	  583.2	 4186.0	...
9146150	  798.7	  583.2	 4187.0	...
9146151	  798.6	  583.2	 4189.0	...
9146152	  798.5	  583.1	 4192.0	...
9146153	  798.4	  583.1	 4195.0	...
9146154	  798.4	  583.3	 4197.0	...
9146155	  798.4	  583.6	 4197.0	...
9146156	  798.5	  583.9	 4196.0	...
9146157	  798.5	  583.6	 4196.0	...
9146158	  798.4	  583.3	 4197.0	...
9146159	  798.5	  582.7	 4198.0	...
9146160	  798.8	  582.4	 4199.0	...
9146161	  799.0	  581.8	 4200.0	...
9146162	  799.0	  581.6	 4201.0	...
9146163	  799.1	  581.4	 4201.0	...
9146164	  799.3	  581.3	 4200.0	...
9146165	  799.2	  581.4	 4199.0	...
9146166	  799.1	  581.6	 4199.0	...
9146167	  799.0	  581.9	 4199.0	...
9146168	  798.9	  582.2	 4196.0	...
9146169	  798.9	  582.4	 4194.0	...
9146170	  798.9	  582.5	 4191.0	...
9146171	  799.0	  582.6	 4190.0	...
9146172	  799.0	  582.6	 4191.0	...
9146173	  799.0	  582.7	 4196.0	...
9146174	  799.1	  582.8	 4200.0	...
9146175	  799.2	  582.9	 4204.0	...
9146176	  799.1	  583.4	 4204.0	...
9146177	  799.0	  583.8	 4203.0	...
9146178	  798.9	  583.7	 4203.0	...
9146179	  798.8	  583.2	 4205.0	...
9146180	  799.0	  582.6	 4207.0	...
9146181	  799.1	  582.5	 4209.0	...
9146182	  799.2	  582.4	 4211.0	...
9146183	  799.1	  582.6	 4211.0	...
9146184	  799.1	  582.7	 4211.0	...
9146185	  799.4	  582.8	 4210.0	...
9146186	  799.7	  582.7	 4209.0	...
9146187	  799.8	  582.6	 4210.0	...
9146188	  799.4	  582.5	 4211.0	...
9146189	  798.8	  582.5	 4212.0	...
9146190	  798.5	  582.5	 4210.0	...
9146191	  798.4	  582.4	 4208.0	...
9146192	  798.3	  582.3	 4210.0	...
9146193	  798.6	  582.1	 4213.0	...
9146194	  799.0	  582.0	 4214.0	...
9146195	  799.4	  582.2	 4211.0	...
9146196	  799.4	  582.4	 4208.0	...
9146197	  799.5	  582.4	 4207.0	...
9146198	  799.6	  582.8	 4208.0	...
9146199	  799.5	  583.1	 4210.0	...
9146200	  799.1	  583.3	 4210.0	...
9146201	  798.7	  583.0	 4212.0	...
9146202	  798.6	  582.6	 4214.0	...
9146203	  798.8	  582.3	 4215.0	...
9146204	  798.8	  582.2	 4216.0	...
9146205	  798.6	  582.3	 4217.0	...
9146206	  798.6	  582.4	 4218.0	...
9146207	  798.9	  582.4	 4219.0	...
9146208	  799.1	  582.6	 4217.0	...
9146209	  799.0	  582.8	 4215.0	...
9146210	  799.0	  582.9	 4215.0	...
9146211	  799.6	  582.8	 4219.0	...
9146212	  799.9	  582.5	 4224.0	...
9146213	  800.2	  582.1	 4226.0	...
9146214	  799.9	  581.9	 4226.0	...
9146215	  799.7	  581.8	 4225.0	...
9146216	  799.5	  581.8	 4225.0	...
MSG	9146217 0000 _ Number Off
9146217	  799.6	  581.8	 4225.0	...
9146218	  799.7	  581.8	 4226.0	...
9146219	  799.7	  581.8	 4227.0	...
9146220	  799.6	  581.4	 4227.0	...
9146221	  799.4	  581.0	 4224.0	...
9146222	  799.3	  580.6	 4222.0	...
9146223	  799.2	  580.6	 4227.0	...
9146224	  799.1	  580.6	 4233.0	...
9146225	  799.0	  580.6	 4239.0	...
9146226	  798.8	  580.6	 4239.0	...
9146227	  798.7	  580.6	 4239.0	...
9146228	  798.9	  580.9	 4239.0	...
9146229	  799.2	  581.2	 4239.0	...
9146230	  799.1	  581.4	 4240.0	...
9146231	  798.9	  581.5	 4241.0	...
9146232	  798.9	  581.4	 4243.0	...
9146233	  799.1	  581.4	 4243.0	...
9146234	  799.5	  581.5	 4241.0	...
9146235	  799.7	  581.5	 4240.0	...
9146236	  799.5	  581.3	 4241.0	...
9146237	  799.1	  581.1	 4240.0	...
9146238	  798.8	  580.9	 4239.0	...
9146239	  798.9	  581.1	 4237.0	...
9146240	  799.0	  581.3	 4236.0	...
9146241	  798.9	  581.1	 4236.0	...
9146242	  798.8	  580.6	 4236.0	...
9146243	  799.2	  580.0	 4238.0	...
9146244	  799.6	  580.2	 4241.0	...
9146245	  799.7	  580.3	 4243.0	...
9146246	  799.4	  580.7	 4243.0	...
9146247	  799.2	  580.9	 4242.0	...
9146248	  799.4	  581.2	 4243.0	...
9146249	  799.5	  581.2	 4243.0	...
9146250	  799.6	  581.0	 4243.0	...
9146251	  799.4	  580.8	 4242.0	...
9146252	  799.2	  580.7	 4242.0	...
9146253	  799.0	  580.9	 4243.0	...
9146254	  799.0	  581.0	 4244.0	...
9146255	  798.9	  581.1	 4244.0	...
9146256	  798.9	  581.1	 4243.0	...
9146257	  798.6	  581.5	 4241.0	...
9146258	  798.4	  581.8	 4240.0	...
9146259	  798.4	  582.4	 4242.0	...
9146260	  798.5	  582.6	 4245.0	...
9146261	  798.6	  582.3	 4248.0	...
9146262	  798.6	  581.6	 4247.0	...
9146263	  798.6	  580.8	 4246.0	...
9146264	  798.5	  580.8	 4247.0	...
9146265	  798.4	  580.8	 4248.0	...
9146266	  798.2	  580.9	 4248.0	...
9146267	  798.5	  580.7	 4247.0	...
9146268	  798.9	  580.6	 4247.0	...
9146269	  799.4	  580.4	 4252.0	...
9146270	  799.5	  580.2	 4257.0	...
9146271	  799.8	  580.1	 4259.0	...
9146272	  799.9	  580.1	 4257.0	...
9146273	  799.6	  580.3	 4255.0	...
9146274	  799.2	  580.5	 4254.0	...
9146275	  798.7	  580.3	 4254.0	...
9146276	  798.8	  579.9	 4253.0	...
9146277	  798.9	  579.5	 4257.0	...
9146278	  799.1	  579.6	 4260.0	...
9146279	  799.1	  579.6	 4264.0	...
9146280	  799.0	  580.1	 4266.0	...
9146281	  798.9	  580.6	 4267.0	...
9146282	  798.2	  580.9	 4270.0	...
9146283	  797.7	  580.6	 4271.0	...
9146284	  797.0	  580.2	 4270.0	...
9146285	  796.9	  580.2	 4269.0	...
9146286	  796.8	  580.3	 4266.0	...
9146287	  796.8	  580.5	 4264.0	...
9146288	  797.2	  580.7	 4263.0	...
9146289	  797.5	  580.7	 4263.0	...
9146290	  797.9	  580.6	 4265.0	...
9146291	  798.0	  580.5	 4264.0	...
9146292	  798.4	  580.4	 4262.0	...
9146293	  798.7	  580.3	 4262.0	...
9146294	  798.7	  580.1	 4263.0	...
9146295	  798.4	  579.9	 4264.0	...
9146296	  798.1	  579.8	 4263.0	...
9146297	  798.0	  579.9	 4263.0	...
9146298	  798.0	  580.1	 4263.0	...
9146299	  798.1	  580.3	 4263.0	...
9146300	  798.1	  580.3	 4265.0	...
9146301	  797.9	  580.3	 4269.0	...
9146302	  797.6	  580.2	 4273.0	...
9146303	  797.3	  580.2	 4276.0	...
9146304	  797.1	  580.1	 4275.0	...
9146305	  797.0	  579.8	 4275.0	...
9146306	  797.3	  579.6	 4274.0	...
9146307	  797.5	  579.5	 4274.0	...
9146308	  797.7	  579.3	 4274.0	...
9146309	  797.8	  579.3	 4279.0	...
9146310	  797.9	  579.2	 4284.0	...
9146311	  798.2	  579.2	 4290.0	...
9146312	  798.2	  579.1	 4290.0	...
9146313	  798.2	  579.6	 4291.0	...
9146314	  798.1	  580.2	 4292.0	...
9146315	  797.9	  580.8	 4293.0	...
9146316	  797.7	  580.6	 4293.0	...
9146317	  797.4	  580.3	 4293.0	...
9146318	  797.3	  580.0	 4294.0	...
9146319	  797.3	  580.0	 4295.0	...
9146320	  796.8	  580.0	 4294.0	...
9146321	  796.5	  579.9	 4293.0	...
9146322	  796.3	  579.8	 4289.0	...
9146323	  796.4	  579.6	 4287.0	...
9146324	  796.3	  579.7	 4284.0	...
9146325	  796.1	  579.7	 4283.0	...
9146326	  795.9	  579.7	 4282.0	...
9146327	  796.0	  579.8	 4281.0	...
9146328	  796.1	  579.8	 4281.0	...
9146329	  796.2	  579.8	 4282.0	...
9146330	  796.2	  579.8	 4284.0	...
9146331	  796.1	  579.8	 4286.0	...
9146332	  796.0	  579.8	 4288.0	...
9146333	  796.0	  579.9	 4287.0	...
9146334	  796.0	  580.0	 4286.0	...
9146335	  795.9	  579.6	 4286.0	...
9146336	  795.7	  579.2	 4287.0	...
9146337	  795.7	  578.9	 4288.0	...
9146338	  795.9	  579.1	 4289.0	...
9146339	  796.0	  579.3	 4289.0	...
9146340	  795.8	  579.6	 4290.0	...
9146341	  795.6	  579.7	 4291.0	...
9146342	  795.6	  580.0	 4292.0	...
9146343	  796.0	  580.1	 4294.0	...
9146344	  796.5	  579.8	 4296.0	...
9146345	  796.8	  579.3	 4300.0	...
9146346	  796.8	  578.8	 4302.0	...
9146347	  796.8	  578.9	 4305.0	...
9146348	  796.6	  578.9	 4305.0	...
9146349	  796.0	  579.1	 4303.0	...
9146350	  795.4	  579.3	 4301.0	...
9146351	  794.9	  579.1	 4299.0	...
9146352	  794.8	  578.6	 4300.0	...
9146353	  794.8	  578.2	 4302.0	...
9146354	  794.9	  578.3	 4303.0	...
9146355	  794.9	  578.1	 4304.0	...
9146356	  794.8	  578.1	 4302.0	...
9146357	  794.8	  577.9	 4301.0	...
9146358	  795.5	  577.9	 4299.0	...
9146359	  796.3	  578.1	 4300.0	...
9146360	  796.2	  578.4	 4301.0	...
9146361	  795.6	  578.7	 4302.0	...
9146362	  794.9	  578.7	 4300.0	...
9146363	  794.8	  578.6	 4296.0	...
9146364	  794.7	  578.4	 4296.0	...
9146365	  794.8	  578.3	 4299.0	...
9146366	  795.1	  578.8	 4299.0	...
9146367	  795.7	  579.2	 4294.0	...
9146368	  796.2	  579.2	 4293.0	...
9146369	  796.2	  578.6	 4297.0	...
9146370	  795.9	  577.9	 4301.0	...
9146371	  795.8	  577.7	 4301.0	...
9146372	  796.0	  577.5	 4302.0	...
9146373	  796.1	  577.7	 4303.0	...
9146374	  795.9	  578.0	 4303.0	...
9146375	  795.7	  578.3	 4306.0	...
9146376	  795.8	  578.4	 4309.0	...
9146377	  795.8	  578.3	 4310.0	...
9146378	  796.0	  578.3	 4310.0	...
9146379	  796.1	  578.2	 4309.0	...
9146380	  796.2	  578.2	 4309.0	...
9146381	  796.1	  578.2	 4310.0	...
9146382	  795.8	  578.4	 4310.0	...
9146383	  795.5	  578.5	 4310.0	...
9146384	  795.3	  578.6	 4310.0	...
9146385	  795.4	  578.5	 4310.0	...
9146386	  795.5	  578.3	 4310.0	...
9146387	  795.5	  578.0	 4311.0	...
9146388	  795.5	  577.7	 4307.0	...
9146389	  795.2	  578.4	 4303.0	...
9146390	  794.9	  579.2	 4299.0	...
9146391	  794.8	  579.9	 4299.0	...
9146392	  795.0	  579.7	 4301.0	...
9146393	  795.3	  579.3	 4307.0	...
9146394	  795.4	  578.9	 4313.0	...
9146395	  795.5	  578.7	 4319.0	...
9146396	  795.3	  578.6	 4320.0	...
9146397	  795.3	  578.6	 4318.0	...
9146398	  795.3	  578.6	 4315.0	...
9146399	  795.3	  578.5	 4312.0	...
9146400	  795.3	  578.4	 4312.0	...
9146401	  795.3	  578.2	 4313.0	...
9146402	  795.3	  578.1	 4314.0	...
9146403	  795.4	  578.4	 4316.0	...
9146404	  795.1	  578.6	 4319.0	...
9146405	  794.8	  578.8	 4320.0	...
9146406	  795.1	  578.5	 4319.0	...
9146407	  795.7	  578.5	 4317.0	...
9146408	  796.4	  578.6	 4313.0	...
9146409	  796.5	  578.8	 4310.0	...
9146410	  796.5	  578.3	 4309.0	...
9146411	  796.3	  577.9	 4310.0	...
9146412	  795.9	  577.5	 4311.0	...
9146413	  795.6	  577.5	 4309.0	...
9146414	  795.6	  577.2	 4307.0	...
9146415	  795.8	  577.1	 4307.0	...
9146416	  796.0	  577.3	 4310.0	...
9146417	  795.9	  577.5	 4312.0	...
9146418	  795.8	  577.2	 4312.0	...
9146419	  795.8	  577.0	 4312.0	...
9146420	  795.6	  577.2	 4312.0	...
9146421	  795.3	  577.8	 4312.0	...
9146422	  795.1	  578.4	 4315.0	...
9146423	  794.9	  578.5	 4319.0	...
9146424	  794.7	  578.9	 4320.0	...
9146425	  795.2	  579.1	 4318.0	...
9146426	  795.8	  579.1	 4316.0	...
9146427	  796.2	  578.8	 4316.0	...
9146428	  796.0	  578.6	 4316.0	...
9146429	  795.7	  578.4	 4315.0	...
MSG	9146430 0000 _ Number On
9146430	  795.8	  578.4	 4313.0	...
9146431	  795.9	  578.5	 4313.0	...
9146432	  796.1	  578.6	 4314.0	...
9146433	  796.4	  578.6	 4314.0	...
9146434	  796.6	  578.5	 4315.0	...
9146435	  796.6	  578.4	 4316.0	...
9146436	  796.5	  578.3	 4316.0	...
9146437	  796.6	  578.3	 4316.0	...
9146438	  796.8	  578.3	 4315.0	...
9146439	  797.0	  578.4	 4315.0	...
9146440	  796.9	  578.5	 4314.0	...
9146441	  796.8	  578.9	 4319.0	...
9146442	  796.6	  579.2	 4323.0	...
9146443	  796.3	  579.7	 4325.0	...
9146444	  796.1	  579.8	 4323.0	...
9146445	  796.0	  579.5	 4320.0	...
9146446	  795.9	  579.0	 4322.0	...
9146447	  796.2	  578.5	 4322.0	...
9146448	  796.6	  578.5	 4321.0	...
9146449	  796.9	  578.4	 4317.0	...
9146450	  796.7	  578.0	 4315.0	...
9146451	  796.4	  577.6	 4315.0	...
9146452	  796.3	  577.0	 4317.0	...
9146453	  796.3	  576.8	 4318.0	...
9146454	  796.5	  577.1	 4317.0	...
9146455	  796.6	  577.5	 4318.0	...
9146456	  796.7	  577.9	 4319.0	...
9146457	  796.8	  577.6	 4322.0	...
9146458	  796.8	  577.5	 4322.0	...
9146459	  796.5	  577.6	 4321.0	...
9146460	  796.1	  577.8	 4319.0	...
9146461	  796.0	  577.9	 4319.0	...
9146462	  796.1	  577.9	 4320.0	...
9146463	  796.1	  578.0	 4320.0	...
9146464	  796.1	  578.0	 4320.0	...
9146465	  796.1	  577.7	 4321.0	...
9146466	  796.1	  577.3	 4322.0	...
9146467	  796.0	  577.0	 4318.0	...
9146468	  795.9	  576.9	 4313.0	...
9146469	  795.6	  576.9	 4313.0	...
9146470	  795.4	  577.9	 4319.0	...
9146471	  795.3	  578.9	 4319.0	...
9146472	  795.4	  579.0	 4314.0	...
9146473	  795.2	  578.1	 4309.0	...
9146474	  795.1	  577.3	 4309.0	...
9146475	  795.3	  577.5	 4314.0	...
9146476	  795.5	  577.7	 4318.0	...
9146477	  795.6	  577.6	 4323.0	...
9146478	  795.5	  577.2	 4324.0	...
9146479	  795.4	  576.8	 4326.0	...
9146480	  795.1	  576.5	 4327.0	...
9146481	  795.0	  576.3	 4328.0	...
9146482	  794.9	  577.0	 4327.0	...
9146483	  794.5	  578.0	 4325.0	...
9146484	  794.1	  579.0	 4322.0	...
9146485	  793.5	  578.9	 4320.0	...
9146486	  793.4	  579.0	 4322.0	...
9146487	  793.8	  579.1	 4325.0	...
9146488	  794.3	  578.6	 4327.0	...
9146489	  794.8	  577.9	 4325.0	...
9146490	  794.7	  577.2	 4323.0	...
9146491	  794.5	  577.2	 4322.0	...
9146492	  794.1	  577.2	 4321.0	...
9146493	  793.6	  577.2	 4320.0	...
9146494	  793.4	  577.3	 4321.0	...
9146495	  793.3	  576.9	 4325.0	...
9146496	  793.4	  576.5	 4328.0	...
9146497	  793.8	  576.2	 4328.0	...
9146498	  794.2	  576.4	 4328.0	...
9146499	  794.5	  576.8	 4328.0	...
9146500	  794.2	  577.1	 4328.0	...
9146501	  793.9	  577.4	 4327.0	...
9146502	  793.4	  577.4	 4326.0	...
9146503	  793.2	  577.1	 4325.0	...
9146504	  793.6	  576.8	 4325.0	...
9146505	  794.2	  576.7	 4324.0	...
9146506	  794.8	  576.7	 4323.0	...
9146507	  794.4	  576.9	 4323.0	...
9146508	  794.0	  577.0	 4324.0	...
9146509	  793.7	  577.1	 4325.0	...
9146510	  793.8	  577.1	 4325.0	...
9146511	  794.0	  576.9	 4324.0	...
9146512	  794.0	  576.7	 4324.0	...
9146513	  794.2	  576.6	 4322.0	...
9146514	  794.5	  576.5	 4319.0	...
9146515	  794.5	  576.3	 4317.0	...
9146516	  794.4	  576.1	 4318.0	...
9146517	  794.2	  576.1	 4318.0	...
9146518	  794.1	  576.0	 4317.0	...
9146519	  794.2	  576.0	 4315.0	...
9146520	  794.3	  576.1	 4313.0	...
9146521	  794.4	  576.1	 4311.0	...
9146522	  794.3	  575.9	 4309.0	...
9146523	  794.2	  575.6	 4313.0	...
9146524	  794.2	  575.2	 4318.0	...
9146525	  794.5	  575.6	 4321.0	...
9146526	  794.7	  576.1	 4318.0	...
9146527	  794.8	  576.2	 4319.0	...
9146528	  794.8	  575.8	 4323.0	...
9146529	  794.8	  575.3	 4326.0	...
9146530	  794.8	  575.2	 4326.0	...
9146531	  794.5	  575.3	 4326.0	...
9146532	  794.1	  575.5	 4323.0	...
9146533	  793.8	  575.7	 4319.0	...
9146534	  794.0	  575.6	 4315.0	...
9146535	  794.2	  575.6	 4315.0	...
9146536	  794.6	  575.6	 4314.0	...
9146537	  794.8	  575.4	 4316.0	...
9146538	  794.9	  574.5	 4319.0	...
9146539	  794.8	  573.6	 4327.0	...
9146540	  794.7	  573.4	 4331.0	...
9146541	  794.7	  574.4	 4335.0	...
9146542	  794.4	  575.2	 4333.0	...
9146543	  794.2	  575.4	 4330.0	...
9146544	  793.9	  575.2	 4327.0	...
9146545	  793.9	  575.0	 4325.0	...
9146546	  794.0	  574.9	 4327.0	...
9146547	  794.0	  574.5	 4331.0	...
9146548	  793.9	  574.1	 4335.0	...
9146549	  793.8	  573.9	 4333.0	...
9146550	  793.7	  574.3	 4330.0	...
9146551	  793.6	  574.5	 4327.0	...
9146552	  793.4	  574.5	 4327.0	...
9146553	  793.3	  574.5	 4326.0	...
9146554	  793.6	  574.4	 4325.0	...
9146555	  793.9	  574.2	 4327.0	...
9146556	  794.2	  574.1	 4329.0	...
9146557	  794.2	  574.1	 4332.0	...
9146558	  794.2	  574.2	 4332.0	...
9146559	  794.0	  574.3	 4331.0	...
9146560	  793.6	  574.2	 4331.0	...
9146561	  793.0	  574.1	 4331.0	...
9146562	  792.5	  574.4	 4329.0	...
9146563	  792.2	  574.6	 4329.0	...
9146564	  792.8	  574.7	 4328.0	...
9146565	  793.4	  574.4	 4329.0	...
9146566	  794.1	  574.1	 4329.0	...
9146567	  794.1	  573.9	 4331.0	...
9146568	  793.9	  573.9	 4333.0	...
9146569	  793.8	  574.1	 4333.0	...
9146570	  793.6	  574.2	 4330.0	...
9146571	  793.5	  574.7	 4327.0	...
9146572	  793.5	  575.3	 4327.0	...
9146573	  793.5	  575.8	 4328.0	...
9146574	  793.6	  575.7	 4330.0	...
9146575	  793.6	  575.7	 4330.0	...
9146576	  793.6	  575.5	 4330.0	...
9146577	  793.5	  575.3	 4330.0	...
9146578	  793.3	  575.3	 4332.0	...
9146579	  792.9	  575.3	 4335.0	...
9146580	  792.6	  575.1	 4338.0	...
9146581	  792.2	  574.9	 4339.0	...
9146582	  792.0	  575.0	 4338.0	...
9146583	  792.0	  575.4	 4337.0	...
9146584	  792.2	  575.4	 4335.0	...
9146585	  792.2	  575.2	 4335.0	...
9146586	  792.0	  575.1	 4336.0	...
9146587	  792.2	  575.3	 4337.0	...
9146588	  792.6	  575.4	 4337.0	...
9146589	  792.9	  575.5	 4336.0	...
9146590	  792.8	  575.7	 4338.0	...
9146591	  792.7	  575.9	 4341.0	...
9146592	  792.6	  576.0	 4344.0	...
9146593	  792.6	  576.0	 4343.0	...
9146594	  792.6	  576.3	 4343.0	...
9146595	  792.6	  576.5	 4342.0	...
9146596	  792.1	  576.7	 4341.0	...
9146597	  791.4	  576.6	 4340.0	...
9146598	  790.9	  576.5	 4340.0	...
9146599	  791.2	  576.6	 4340.0	...
9146600	  791.8	  576.6	 4339.0	...
9146601	  792.2	  576.6	 4340.0	...
9146602	  792.9	  576.4	 4343.0	...
9146603	  793.3	  576.2	 4345.0	...
9146604	  793.4	  576.2	 4346.0	...
9146605	  793.2	  576.5	 4346.0	...
9146606	  792.9	  576.8	 4348.0	...
9146607	  792.6	  576.7	 4350.0	...
9146608	  792.5	  576.2	 4352.0	...
9146609	  792.3	  575.9	 4350.0	...
9146610	  792.4	  575.9	 4349.0	...
9146611	  792.4	  576.0	 4348.0	...
9146612	  792.4	  576.0	 4349.0	...
9146613	  792.5	  576.1	 4351.0	...
9146614	  792.6	  576.2	 4350.0	...
9146615	  792.8	  576.1	 4347.0	...
9146616	  793.0	  576.0	 4345.0	...
9146617	  792.8	  576.1	 4344.0	...
9146618	  792.5	  576.4	 4345.0	...
9146619	  792.2	  576.5	 4347.0	...
9146620	  792.3	  576.3	 4348.0	...
9146621	  792.2	  576.2	 4348.0	...
9146622	  791.6	  576.2	 4348.0	...
9146623	  791.1	  576.2	 4348.0	...
9146624	  791.3	  576.4	 4348.0	...
9146625	  791.8	  576.6	 4347.0	...
9146626	  792.3	  576.4	 4347.0	...
9146627	  792.1	  576.0	 4348.0	...
9146628	  792.0	  575.7	 4348.0	...
9146629	  792.0	  575.8	 4349.0	...
9146630	  791.5	  575.5	 4351.0	...
9146631	  791.0	  575.1	 4353.0	...
9146632	  790.6	  574.7	 4354.0	...
9146633	  790.8	  575.4	 4352.0	...
9146634	  791.2	  576.0	 4351.0	...
9146635	  791.7	  576.1	 4349.0	...
9146636	  792.1	  575.4	 4348.0	...
9146637	  792.3	  574.5	 4348.0	...
9146638	  792.2	  574.3	 4349.0	...
9146639	  792.2	  574.1	 4352.0	...
9146640	  792.3	  574.2	 4352.0	...
9146641	  792.4	  574.4	 4351.0	...
9146642	  792.2	  574.6	 4348.0	...
9146643	  791.7	  574.7	 4348.0	...
9146644	  791.3	  574.8	 4347.0	...
9146645	  791.3	  574.8	 4348.0	...
9146646	  791.2	  574.8	 4350.0	...
9146647	  791.1	  574.8	 4351.0	...
9146648	  791.0	  574.7	 4350.0	...
9146649	  791.0	  574.6	 4349.0	...
9146650	  790.9	  575.0	 4350.0	...
9146651	  790.9	  575.4	 4351.0	...
9146652	  791.0	  575.5	 4352.0	...
9146653	  791.1	  575.3	 4352.0	...
9146654	  790.9	  575.2	 4354.0	...
9146655	  790.5	  575.2	 4356.0	...
9146656	  790.2	  575.3	 4357.0	...
9146657	  790.1	  575.4	 4357.0	...
9146658	  790.0	  575.5	 4357.0	...
9146659	  789.8	  575.7	 4357.0	...
9146660	  789.7	  575.8	 4358.0	...
9146661	  790.1	  575.6	 4360.0	...
9146662	  790.5	  575.4	 4362.0	...
9146663	  790.9	  575.6	 4363.0	...
9146664	  790.9	  576.1	 4364.0	...
9146665	  790.7	  576.6	 4366.0	...
9146666	  790.6	  576.8	 4368.0	...
9146667	  790.8	  577.2	 4368.0	...
9146668	  790.8	  577.7	 4367.0	...
9146669	  790.8	  578.0	 4366.0	...
9146670	  790.5	  578.0	 4366.0	...
9146671	  790.4	  578.0	 4366.0	...
9146672	  790.9	  577.8	 4363.0	...
9146673	  791.4	  578.2	 4360.0	...
9146674	  791.6	  578.7	 4358.0	...
9146675	  791.2	  579.3	 4357.0	...
9146676	  790.7	  579.3	 4356.0	...
9146677	  791.1	  579.3	 4356.0	...
9146678	  791.4	  579.2	 4355.0	...
9146679	  791.5	  579.4	 4355.0	...
9146680	  791.3	  579.7	 4355.0	...
9146681	  791.1	  579.9	 4355.0	...
9146682	  791.2	  580.1	 4355.0	...
9146683	  791.3	  580.1	 4357.0	...
9146684	  791.3	  579.8	 4359.0	...
9146685	  791.2	  579.5	 4360.0	...
9146686	  791.0	  579.5	 4360.0	...
9146687	  791.3	  579.6	 4359.0	...
9146688	  791.7	  579.6	 4359.0	...
9146689	  792.1	  579.4	 4360.0	...
9146690	  792.1	  579.4	 4360.0	...
9146691	  792.2	  579.6	 4362.0	...
9146692	  792.2	  579.7	 4363.0	...
9146693	  792.3	  579.7	 4363.0	...
9146694	  792.2	  579.8	 4362.0	...
9146695	  792.0	  579.8	 4360.0	...
9146696	  791.9	  580.0	 4359.0	...
9146697	  791.8	  580.5	 4361.0	...
9146698	  791.8	  581.3	 4363.0	...
9146699	  791.9	  581.9	 4365.0	...
9146700	  792.2	  582.2	 4365.0	...
9146701	  792.2	  582.2	 4365.0	...
9146702	  792.1	  582.1	 4366.0	...
9146703	  792.4	  582.1	 4366.0	...
9146704	  793.0	  582.0	 4364.0	...
9146705	  793.0	  581.8	 4361.0	...
9146706	  792.4	  581.6	 4360.0	...
9146707	  791.7	  581.5	 4361.0	...
9146708	  791.7	  581.4	 4362.0	...
9146709	  791.6	  580.9	 4362.0	...
9146710	  791.6	  580.3	 4364.0	...
9146711	  791.6	  579.8	 4366.0	...
9146712	  791.6	  579.9	 4368.0	...
9146713	  791.6	  579.6	 4367.0	...
9146714	  791.5	  579.2	 4371.0	...
9146715	  791.4	  578.8	 4373.0	...
9146716	  791.5	  579.1	 4376.0	...
9146717	  791.6	  579.3	 4375.0	...
9146718	  791.7	  579.6	 4375.0	...
9146719	  791.7	  579.8	 4376.0	...
9146720	  791.7	  580.0	 4374.0	...
9146721	  791.6	  580.1	 4374.0	...
9146722	  791.6	  580.1	 4374.0	...
9146723	  791.9	  580.1	 4376.0	...
9146724	  792.1	  580.1	 4377.0	...
9146725	  792.1	  579.5	 4378.0	...
9146726	  791.7	  578.9	 4379.0	...
9146727	  791.4	  578.4	 4380.0	...
9146728	  791.4	  578.6	 4381.0	...
9146729	  791.4	  578.8	 4382.0	...
9146730	  791.5	  578.9	 4384.0	...
9146731	  791.4	  579.0	 4385.0	...
9146732	  791.2	  579.2	 4386.0	...
9146733	  791.1	  578.9	 4387.0	...
MSG	9146734 0000 _ Number Off
9146734	  791.0	  578.6	 4387.0	...
9146735	  791.0	  578.2	 4386.0	...
9146736	  791.1	  578.1	 4386.0	...
9146737	  791.3	  578.0	 4386.0	...
9146738	  791.4	  577.7	 4387.0	...
9146739	  791.4	  577.5	 4388.0	...
9146740	  791.4	  577.3	 4389.0	...
9146741	  791.5	  577.4	 4389.0	...
9146742	  791.6	  577.4	 4389.0	...
9146743	  791.7	  577.7	 4389.0	...
9146744	  791.7	  577.8	 4390.0	...
9146745	  791.7	  577.2	 4390.0	...
9146746	  791.7	  576.5	 4390.0	...
9146747	  791.8	  576.2	 4390.0	...
9146748	  791.8	  576.7	 4390.0	...
9146749	  791.8	  577.1	 4391.0	...
9146750	  791.3	  577.0	 4391.0	...
9146751	  790.8	  576.6	 4390.0	...
9146752	  790.3	  575.9	 4389.0	...
9146753	  790.3	  575.4	 4388.0	...
9146754	  790.3	  575.1	 4389.0	...
9146755	  790.5	  575.1	 4389.0	...
9146756	  791.1	  575.1	 4393.0	...
9146757	  791.6	  575.2	 4396.0	...
9146758	  791.7	  575.2	 4400.0	...
9146759	  791.5	  575.3	 4401.0	...
9146760	  791.2	  575.5	 4399.0	...
9146761	  791.1	  575.8	 4397.0	...
9146762	  791.4	  576.1	 4394.0	...
9146763	  791.7	  576.2	 4394.0	...
9146764	  792.1	  576.2	 4391.0	...
9146765	  792.2	  576.1	 4389.0	...
9146766	  792.7	  575.8	 4387.0	...
9146767	  793.1	  575.5	 4387.0	...
9146768	  793.3	  575.4	 4388.0	...
9146769	  793.0	  575.5	 4388.0	...
9146770	  792.6	  575.6	 4387.0	...
9146771	  792.3	  575.7	 4387.0	...
9146772	  792.1	  575.9	 4386.0	...
9146773	  792.0	  575.9	 4387.0	...
9146774	  792.0	  575.6	 4387.0	...
9146775	  791.9	  575.2	 4387.0	...
9146776	  791.9	  574.7	 4386.0	...
9146777	  791.9	  574.5	 4386.0	...
9146778	  791.9	  574.2	 4385.0	...
9146779	  791.8	  574.0	 4381.0	...
9146780	  791.8	  573.9	 4378.0	...
9146781	  791.8	  573.8	 4379.0	...
9146782	  791.7	  573.8	 4383.0	...
9146783	  791.6	  573.9	 4388.0	...
9146784	  791.5	  573.9	 4388.0	...
9146785	  791.5	  573.8	 4386.0	...
9146786	  791.5	  573.7	 4384.0	...
9146787	  791.5	  573.6	 4385.0	...
9146788	  791.5	  574.1	 4387.0	...
9146789	  791.7	  574.4	 4388.0	...
9146790	  792.1	  574.7	 4386.0	...
9146791	  792.5	  574.6	 4384.0	...
9146792	  792.7	  574.6	 4386.0	...
9146793	  792.9	  574.6	 4387.0	...
9146794	  793.0	  574.6	 4389.0	...
9146795	  792.7	  574.8	 4389.0	...
9146796	  792.4	  575.2	 4389.0	...
9146797	  792.1	  575.7	 4388.0	...
9146798	  792.1	  575.6	 4388.0	...
9146799	  792.3	  575.3	 4389.0	...
9146800	  792.5	  575.1	 4391.0	...
9146801	  792.7	  575.0	 4391.0	...
9146802	  792.7	  575.0	 4390.0	...
9146803	  792.6	  575.0	 4388.0	...
9146804	  792.6	  575.3	 4388.0	...
9146805	  792.5	  575.0	 4386.0	...
9146806	  792.3	  574.6	 4387.0	...
9146807	  792.0	  574.2	 4387.0	...
9146808	  791.8	  574.2	 4388.0	...
9146809	  791.7	  574.8	 4386.0	...
9146810	  792.0	  575.4	 4383.0	...
9146811	  792.3	  575.6	 4380.0	...
9146812	  792.3	  575.1	 4379.0	...
9146813	  791.9	  574.7	 4377.0	...
9146814	  791.6	  574.6	 4376.0	...
9146815	  792.0	  574.6	 4376.0	...
9146816	  792.4	  574.7	 4377.0	...
9146817	  792.6	  574.8	 4379.0	...
9146818	  792.3	  574.7	 4379.0	...
9146819	  791.8	  574.7	 4379.0	...
9146820	  791.5	  574.7	 4383.0	...
9146821	  791.4	  574.8	 4387.0	...
9146822	  791.5	  574.9	 4391.0	...
9146823	  791.6	  574.9	 4390.0	...
9146824	  791.6	  575.1	 4387.0	...
9146825	  791.6	  575.4	 4384.0	...
9146826	  791.5	  575.6	 4383.0	...
9146827	  791.5	  575.8	 4385.0	...
9146828	  791.3	  575.8	 4387.0	...
9146829	  791.2	  575.7	 4388.0	...
9146830	  791.4	  575.6	 4387.0	...
9146831	  791.8	  575.4	 4386.0	...
9146832	  792.2	  575.2	 4387.0	...
9146833	  792.3	  575.3	 4389.0	...
9146834	  792.4	  575.3	 4390.0	...
9146835	  792.4	  575.4	 4390.0	...
9146836	  792.1	  575.5	 4390.0	...
9146837	  791.8	  575.5	 4387.0	...
9146838	  791.5	  575.4	 4384.0	...
9146839	  791.5	  575.4	 4382.0	...
9146840	  791.7	  575.4	 4382.0	...
9146841	  791.8	  575.5	 4381.0	...
9146842	  791.9	  575.5	 4380.0	...
9146843	  791.9	  575.4	 4379.0	...
9146844	  791.9	  575.4	 4379.0	...
9146845	  791.9	  575.4	 4381.0	...
9146846	  792.0	  575.6	 4382.0	...
9146847	  792.0	  575.8	 4382.0	...
9146848	  792.0	  576.0	 4381.0	...
9146849	  791.6	  576.1	 4380.0	...
9146850	  791.2	  576.1	 4377.0	...
9146851	  791.1	  576.0	 4375.0	...
9146852	  791.3	  575.4	 4380.0	...
9146853	  791.6	  574.9	 4386.0	...
9146854	  791.5	  574.6	 4391.0	...
9146855	  791.7	  574.8	 4389.0	...
9146856	  791.9	  574.9	 4386.0	...
9146857	  792.1	  575.5	 4382.0	...
9146858	  792.1	  576.0	 4380.0	...
9146859	  792.1	  576.4	 4380.0	...
9146860	  792.0	  576.4	 4380.0	...
9146861	  792.0	  576.6	 4380.0	...
9146862	  791.9	  577.1	 4380.0	...
9146863	  791.6	  577.6	 4379.0	...
9146864	  791.3	  577.6	 4380.0	...
9146865	  791.2	  577.3	 4382.0	...
9146866	  791.2	  576.8	 4383.0	...
9146867	  791.2	  576.5	 4386.0	...
9146868	  791.0	  576.3	 4390.0	...
9146869	  790.9	  576.2	 4392.0	...
9146870	  790.8	  576.0	 4391.0	...
9146871	  790.9	  576.0	 4390.0	...
9146872	  790.9	  576.1	 4387.0	...
9146873	  791.0	  576.3	 4384.0	...
9146874	  791.0	  576.4	 4379.0	...
9146875	  791.2	  576.5	 4377.0	...
9146876	  791.3	  576.7	 4376.0	...
9146877	  791.6	  577.4	 4377.0	...
9146878	  791.2	  578.0	 4378.0	...
9146879	  790.7	  578.5	 4380.0	...
9146880	  790.6	  578.7	 4381.0	...
9146881	  791.2	  578.7	 4379.0	...
9146882	  791.7	  578.8	 4379.0	...
9146883	  792.0	  578.8	 4379.0	...
9146884	  791.7	  578.5	 4380.0	...
9146885	  791.4	  578.1	 4378.0	...
9146886	  791.2	  577.7	 4376.0	...
9146887	  791.3	  577.9	 4374.0	...
9146888	  791.4	  578.1	 4374.0	...
9146889	  791.5	  578.4	 4375.0	...
9146890	  791.6	  578.6	 4377.0	...
9146891	  791.7	  578.8	 4379.0	...
9146892	  791.6	  578.6	 4375.0	...
9146893	  791.6	  578.2	 4371.0	...
9146894	  791.6	  577.8	 4366.0	...
9146895	  791.7	  577.7	 4365.0	...
9146896	  791.6	  577.8	 4365.0	...
9146897	  791.5	  577.8	 4365.0	...
9146898	  791.4	  577.6	 4363.0	...
9146899	  791.2	  577.3	 4362.0	...
9146900	  791.2	  577.0	 4362.0	...
9146901	  791.1	  577.4	 4363.0	...
9146902	  791.2	  578.0	 4364.0	...
9146903	  791.3	  578.4	 4364.0	...
9146904	  791.5	  578.2	 4365.0	...
9146905	  791.6	  578.0	 4366.0	...
9146906	  791.6	  577.8	 4365.0	...
9146907	  791.5	  577.9	 4362.0	...
9146908	  791.3	  578.0	 4358.0	...
9146909	  791.2	  578.1	 4361.0	...
9146910	  791.1	  578.0	 4366.0	...
9146911	  791.1	  578.1	 4370.0	...
9146912	  791.1	  578.2	 4368.0	...
9146913	  791.1	  578.4	 4367.0	...
9146914	  790.9	  578.6	 4365.0	...
9146915	  790.7	  578.8	 4364.0	...
9146916	  790.5	  578.9	 4362.0	...
9146917	  790.5	  578.8	 4362.0	...
9146918	  790.3	  578.6	 4364.0	...
9146919	  789.9	  578.4	 4367.0	...
9146920	  789.5	  578.2	 4369.0	...
9146921	  789.8	  578.1	 4370.0	...
9146922	  790.4	  578.2	 4367.0	...
9146923	  791.0	  578.6	 4365.0	...
9146924	  791.1	  578.9	 4362.0	...
9146925	  791.1	  579.2	 4363.0	...
9146926	  791.0	  579.2	 4362.0	...
9146927	  790.9	  579.0	 4361.0	...
9146928	  790.9	  578.7	 4362.0	...
9146929	  790.8	  578.6	 4364.0	...
9146930	  790.6	  578.6	 4366.0	...
9146931	  790.5	  578.7	 4367.0	...
9146932	  790.6	  578.8	 4368.0	...
9146933	  790.6	  579.0	 4368.0	...
9146934	  790.9	  579.3	 4367.0	...
9146935	  790.9	  579.5	 4367.0	...
9146936	  791.1	  580.0	 4362.0	...
9146937	  791.0	  580.4	 4358.0	...
9146938	  791.1	  580.8	 4354.0	...
9146939	  791.1	  580.9	 4355.0	...
9146940	  791.1	  580.4	 4358.0	...
9146941	  791.0	  579.9	 4360.0	...
9146942	  791.0	  579.2	 4358.0	...
9146943	  791.0	  579.2	 4354.0	...
9146944	  790.8	  579.3	 4351.0	...
9146945	  790.7	  580.0	 4351.0	...
MSG	9146946 0000 _ Number On
9146946	  790.6	  580.8	 4352.0	...
9146947	  790.7	  581.5	 4352.0	...
9146948	  791.0	  581.8	 4353.0	...
9146949	  791.4	  581.9	 4352.0	...
9146950	  791.6	  581.7	 4351.0	...
9146951	  791.5	  581.4	 4351.0	...
9146952	  791.2	  581.1	 4353.0	...
9146953	  791.4	  581.2	 4354.0	...
9146954	  791.8	  581.3	 4354.0	...
9146955	  792.1	  581.4	 4353.0	...
9146956	  792.1	  581.4	 4352.0	...
9146957	  792.3	  581.4	 4351.0	...
9146958	  792.4	  581.3	 4352.0	...
9146959	  792.5	  581.0	 4351.0	...
9146960	  792.5	  580.8	 4353.0	...
9146961	  792.7	  581.4	 4354.0	...
9146962	  792.8	  582.0	 4356.0	...
9146963	  792.8	  582.8	 4357.0	...
9146964	  792.7	  582.9	 4355.0	...
9146965	  792.6	  582.8	 4352.0	...
9146966	  792.7	  582.4	 4349.0	...
9146967	  792.7	  581.7	 4349.0	...
9146968	  792.5	  581.1	 4349.0	...
9146969	  792.2	  580.7	 4348.0	...
9146970	  791.9	  580.4	 4345.0	...
9146971	  791.9	  580.2	 4342.0	...
9146972	  791.8	  580.1	 4339.0	...
9146973	  791.9	  580.2	 4338.0	...
9146974	  792.0	  580.6	 4341.0	...
9146975	  792.1	  581.0	 4344.0	...
9146976	  791.9	  581.4	 4348.0	...
9146977	  791.6	  581.7	 4349.0	...
9146978	  791.3	  582.0	 4350.0	...
9146979	  791.2	  582.2	 4351.0	...
9146980	  791.4	  582.3	 4352.0	...
9146981	  791.4	  581.9	 4352.0	...
9146982	  791.3	  581.5	 4351.0	...
9146983	  791.1	  581.2	 4349.0	...
9146984	  791.0	  581.3	 4348.0	...
9146985	  790.8	  581.4	 4346.0	...
9146986	  790.8	  582.0	 4346.0	...
9146987	  791.2	  582.5	 4345.0	...
9146988	  791.3	  582.7	 4346.0	...
9146989	  791.2	  582.4	 4345.0	...
9146990	  790.7	  582.6	 4344.0	...
9146991	  790.8	  583.2	 4345.0	...
9146992	  791.2	  583.7	 4347.0	...
9146993	  791.6	  584.5	 4344.0	...
9146994	  791.6	  585.3	 4340.0	...
9146995	  791.0	  586.3	 4338.0	...
EFIX R   9145660	9146995	1336	  797.2	  579.7	   4279
SSACC R  9146996
9146996	  790.4	  586.5	 4340.0	...
9146997	  790.0	  586.7	 4342.0	...
9146998	  790.1	  586.8	 4343.0	...
9146999	  789.6	  586.7	 4345.0	...
9147000	  789.0	  586.4	 4339.0	...
9147001	  788.3	  586.1	 4331.0	...
9147002	  788.4	  587.1	 4324.0	...
9147003	  789.4	  591.1	 4310.0	...
9147004	  791.1	  600.4	 4281.0	...
9147005	  793.2	  615.6	 4223.0	...
9147006	  794.4	  634.8	 4162.0	...
9147007	  794.2	  658.0	 4089.0	...
9147008	  794.1	  682.9	 4012.0	...
9147009	  791.6	  712.4	 3913.0	...
9147010	  789.6	  744.0	 3804.0	...
9147011	  785.9	  778.8	 3684.0	...
9147012	  784.1	  817.3	 3550.0	...
9147013	  781.2	  857.9	 3404.0	...
9147014	  780.2	  903.7	 3227.0	...
9147015	  780.6	  951.7	 3055.0	...
9147016	  783.1	 1006.5	 2882.0	...
9147017	  785.6	 1064.6	 2723.0	...
9147018	  787.6	 1124.4	 2545.0	...
9147019	  789.5	 1184.7	 2348.0	...
9147020	  790.5	 1224.5	 2209.0	...
9147021	  587.4	 1356.3	 1645.0	...
9147022	  382.6	 1469.8	 1152.0	...
9147023	  161.1	 1614.8	  606.0	...
9147024	  126.4	 1675.0	  505.0	...
9147025	   91.5	 1768.7	  374.0	...
9147026	   72.4	 1866.5	  268.0	...
9147027	   72.1	 1933.8	  210.0	...
9147028	   71.9	 1967.9	  183.0	...
9147029	   71.9	 1967.9	  183.0	...
SBLINK R 9147030
9147030	   .	   .	    0.0	...
9147031	   .	   .	    0.0	...
9147032	   .	   .	    0.0	...
9147033	   .	   .	    0.0	...
9147034	   .	   .	    0.0	...
9147035	   .	   .	    0.0	...
9147036	   .	   .	    0.0	...
9147037	   .	   .	    0.0	...
9147038	   .	   .	    0.0	...
9147039	   .	   .	    0.0	...
9147040	   .	   .	    0.0	...
9147041	   .	   .	    0.0	...
9147042	   .	   .	    0.0	...
9147043	   .	   .	    0.0	...
9147044	   .	   .	    0.0	...
9147045	   .	   .	    0.0	...
9147046	   .	   .	    0.0	...
9147047	   .	   .	    0.0	...
9147048	   .	   .	    0.0	...
9147049	   .	   .	    0.0	...
9147050	   .	   .	    0.0	...
9147051	   .	   .	    0.0	...
9147052	   .	   .	    0.0	...
9147053	   .	   .	    0.0	...
9147054	   .	   .	    0.0	...
9147055	   .	   .	    0.0	...
9147056	   .	   .	    0.0	...
9147057	   .	   .	    0.0	...
9147058	   .	   .	    0.0	...
9147059	   .	   .	    0.0	...
9147060	   .	   .	    0.0	...
9147061	   .	   .	    0.0	...
9147062	   .	   .	    0.0	...
9147063	   .	   .	    0.0	...
9147064	   .	   .	    0.0	...
9147065	   .	   .	    0.0	...
9147066	   .	   .	    0.0	...
9147067	   .	   .	    0.0	...
9147068	   .	   .	    0.0	...
9147069	   .	   .	    0.0	...
9147070	   .	   .	    0.0	...
9147071	   .	   .	    0.0	...
9147072	   .	   .	    0.0	...
9147073	   .	   .	    0.0	...
9147074	   .	   .	    0.0	...
9147075	   .	   .	    0.0	...
9147076	   .	   .	    0.0	...
9147077	   .	   .	    0.0	...
9147078	   .	   .	    0.0	...
9147079	   .	   .	    0.0	...
9147080	   .	   .	    0.0	...
9147081	   .	   .	    0.0	...
9147082	   .	   .	    0.0	...
9147083	   .	   .	    0.0	...
9147084	   .	   .	    0.0	...
9147085	   .	   .	    0.0	...
9147086	   .	   .	    0.0	...
9147087	   .	   .	    0.0	...
9147088	   .	   .	    0.0	...
9147089	   .	   .	    0.0	...
9147090	   .	   .	    0.0	...
9147091	   .	   .	    0.0	...
9147092	   .	   .	    0.0	...
9147093	   .	   .	    0.0	...
9147094	   .	   .	    0.0	...
9147095	   .	   .	    0.0	...
9147096	   .	   .	    0.0	...
9147097	   .	   .	    0.0	...
9147098	   .	   .	    0.0	...
9147099	   .	   .	    0.0	...
9147100	   .	   .	    0.0	...
9147101	   .	   .	    0.0	...
9147102	   .	   .	    0.0	...
9147103	   .	   .	    0.0	...
9147104	   .	   .	    0.0	...
9147105	   .	   .	    0.0	...
9147106	   .	   .	    0.0	...
9147107	   .	   .	    0.0	...
9147108	   .	   .	    0.0	...
9147109	   .	   .	    0.0	...
9147110	   .	   .	    0.0	...
9147111	   .	   .	    0.0	...
9147112	   .	   .	    0.0	...
9147113	   .	   .	    0.0	...
9147114	   .	   .	    0.0	...
9147115	   .	   .	    0.0	...
9147116	   .	   .	    0.0	...
9147117	   .	   .	    0.0	...
9147118	   .	   .	    0.0	...
9147119	   .	   .	    0.0	...
9147120	   .	   .	    0.0	...
9147121	   .	   .	    0.0	...
9147122	   .	   .	    0.0	...
9147123	   .	   .	    0.0	...
9147124	   .	   .	    0.0	...
9147125	   .	   .	    0.0	...
9147126	   .	   .	    0.0	...
9147127	   .	   .	    0.0	...
9147128	   .	   .	    0.0	...
9147129	   .	   .	    0.0	...
9147130	   .	   .	    0.0	...
9147131	   .	   .	    0.0	...
9147132	   .	   .	    0.0	...
9147133	   .	   .	    0.0	...
9147134	   .	   .	    0.0	...
9147135	   .	   .	    0.0	...
9147136	   .	   .	    0.0	...
9147137	   .	   .	    0.0	...
9147138	   .	   .	    0.0	...
9147139	   .	   .	    0.0	...
9147140	   .	   .	    0.0	...
9147141	   .	   .	    0.0	...
9147142	   .	   .	    0.0	...
9147143	   .	   .	    0.0	...
9147144	   .	   .	    0.0	...
9147145	   .	   .	    0.0	...
9147146	   .	   .	    0.0	...
9147147	   .	   .	    0.0	...
9147148	   .	   .	    0.0	...
9147149	   .	   .	    0.0	...
9147150	   .	   .	    0.0	...
9147151	   .	   .	    0.0	...
9147152	   .	   .	    0.0	...
9147153	   .	   .	    0.0	...
9147154	   .	   .	    0.0	...
9147155	   .	   .	    0.0	...
9147156	   .	   .	    0.0	...
9147157	   .	   .	    0.0	...
9147158	   .	   .	    0.0	...
9147159	   .	   .	    0.0	...
9147160	   .	   .	    0.0	...
9147161	   .	   .	    0.0	...
9147162	   .	   .	    0.0	...
9147163	   .	   .	    0.0	...
9147164	   .	   .	    0.0	...
9147165	   .	   .	    0.0	...
9147166	   .	   .	    0.0	...
9147167	   .	   .	    0.0	...
9147168	   .	   .	    0.0	...
9147169	   .	   .	    0.0	...
9147170	   .	   .	    0.0	...
9147171	   .	   .	    0.0	...
9147172	   .	   .	    0.0	...
9147173	   .	   .	    0.0	...
9147174	   .	   .	    0.0	...
9147175	   .	   .	    0.0	...
9147176	   .	   .	    0.0	...
9147177	   .	   .	    0.0	...
9147178	   .	   .	    0.0	...
9147179	   .	   .	    0.0	...
9147180	   .	   .	    0.0	...
9147181	   .	   .	    0.0	...
EBLINK R 9147030	9147181	152
9147182	  860.3	 1182.3	 2165.0	...
9147183	  860.3	 1182.3	 2165.0	...
9147184	  860.7	 1177.4	 2184.0	...
9147185	  861.9	 1167.1	 2221.0	...
9147186	  864.0	 1150.7	 2275.0	...
9147187	  865.4	 1134.8	 2325.0	...
9147188	  865.5	 1118.9	 2373.0	...
9147189	  864.7	 1105.1	 2414.0	...
9147190	  864.1	 1090.6	 2464.0	...
9147191	  864.3	 1076.5	 2509.0	...
9147192	  864.8	 1064.7	 2545.0	...
9147193	  865.3	 1050.3	 2588.0	...
9147194	  869.3	 1039.4	 2626.0	...
9147195	  872.8	 1024.9	 2681.0	...
9147196	  875.7	 1015.0	 2719.0	...
9147197	  874.6	 1002.9	 2770.0	...
9147198	  873.5	  991.4	 2816.0	...
9147199	  871.1	  980.0	 2861.0	...
9147200	  867.6	  967.8	 2900.0	...
9147201	  862.0	  956.8	 2937.0	...
9147202	  857.1	  944.8	 2976.0	...
9147203	  852.0	  932.7	 3015.0	...
9147204	  847.2	  920.1	 3051.0	...
9147205	  842.9	  906.5	 3088.0	...
9147206	  838.7	  894.4	 3120.0	...
9147207	  835.8	  882.9	 3152.0	...
9147208	  832.7	  872.5	 3186.0	...
9147209	  831.1	  861.8	 3223.0	...
9147210	  830.0	  851.5	 3263.0	...
9147211	  828.9	  840.6	 3302.0	...
9147212	  827.7	  831.3	 3334.0	...
9147213	  826.2	  820.2	 3375.0	...
9147214	  823.8	  811.5	 3410.0	...
9147215	  821.4	  801.1	 3445.0	...
9147216	  818.7	  793.2	 3471.0	...
9147217	  817.3	  785.8	 3498.0	...
9147218	  815.9	  778.0	 3530.0	...
9147219	  815.2	  771.6	 3562.0	...
9147220	  814.7	  763.2	 3589.0	...
9147221	  814.4	  756.9	 3615.0	...
9147222	  814.0	  748.9	 3639.0	...
9147223	  813.7	  742.5	 3668.0	...
9147224	  813.4	  736.6	 3696.0	...
9147225	  813.0	  729.7	 3724.0	...
9147226	  812.5	  723.3	 3743.0	...
9147227	  812.0	  716.1	 3771.0	...
9147228	  811.6	  710.1	 3793.0	...
9147229	  811.4	  704.7	 3823.0	...
9147230	  811.1	  699.4	 3840.0	...
9147231	  811.0	  695.1	 3860.0	...
9147232	  810.8	  690.1	 3873.0	...
9147233	  810.6	  685.4	 3893.0	...
9147234	  810.2	  680.2	 3911.0	...
9147235	  809.8	  676.4	 3929.0	...
9147236	  809.4	  671.8	 3942.0	...
ESACC R  9146996	9147236	241	  790.4	  586.5	  809.4	  671.8	   1.86	   1984
SFIX R   9147237
9147237	  809.2	  668.6	 3951.0	...
9147238	  808.9	  663.4	 3967.0	...
9147239	  809.3	  660.2	 3980.0	...
9147240	  809.8	  656.7	 3988.0	...
9147241	  810.3	  653.4	 3996.0	...
9147242	  810.0	  649.3	 4007.0	...
9147243	  809.5	  645.7	 4019.0	...
9147244	  809.0	  642.6	 4030.0	...
9147245	  808.8	  639.5	 4042.0	...
9147246	  808.8	  635.2	 4059.0	...
9147247	  809.3	  632.4	 4072.0	...
9147248	  809.7	  628.8	 4080.0	...
9147249	  809.9	  627.0	 4083.0	...
9147250	  809.8	  623.7	 4090.0	...
9147251	  810.4	  622.0	 4102.0	...
9147252	  810.9	  619.1	 4111.0	...
9147253	  810.6	  616.6	 4121.0	...
9147254	  809.7	  614.1	 4125.0	...
9147255	  808.7	  610.8	 4134.0	...
9147256	  808.4	  608.9	 4142.0	...
9147257	  807.8	  606.9	 4151.0	...
9147258	  806.6	  605.1	 4157.0	...
9147259	  805.4	  603.4	 4160.0	...
9147260	  805.0	  599.8	 4164.0	...
9147261	  805.4	  597.3	 4174.0	...
9147262	  805.8	  594.7	 4182.0	...
MSG	9147263 0000 _ Number Off
9147263	  806.0	  593.8	 4190.0	...
9147264	  805.9	  592.5	 4194.0	...
9147265	  805.4	  590.3	 4198.0	...
9147266	  804.6	  588.1	 4204.0	...
9147267	  803.9	  586.7	 4208.0	...
9147268	  803.5	  585.3	 4211.0	...
9147269	  803.6	  584.2	 4213.0	...
9147270	  803.7	  583.0	 4219.0	...
9147271	  803.4	  582.8	 4225.0	...
9147272	  803.0	  581.9	 4230.0	...
9147273	  802.6	  581.1	 4232.0	...
9147274	  802.7	  579.2	 4235.0	...
9147275	  803.0	  577.9	 4237.0	...
9147276	  803.4	  576.6	 4238.0	...
9147277	  803.5	  575.3	 4244.0	...
9147278	  803.6	  574.1	 4254.0	...
9147279	  803.6	  572.4	 4265.0	...
9147280	  803.4	  572.1	 4268.0	...
9147281	  803.2	  571.8	 4268.0	...
9147282	  803.0	  571.8	 4269.0	...
9147283	  802.9	  571.7	 4270.0	...
9147284	  802.8	  571.4	 4267.0	...
9147285	  802.8	  571.3	 4263.0	...
9147286	  802.7	  571.2	 4264.0	...
9147287	  802.7	  571.4	 4268.0	...
9147288	  802.6	  571.4	 4271.0	...
9147289	  802.4	  571.2	 4269.0	...
9147290	  802.3	  570.6	 4273.0	...
9147291	  802.0	  569.7	 4279.0	...
9147292	  801.8	  569.1	 4284.0	...
9147293	  801.6	  568.8	 4282.0	...
9147294	  801.6	  568.9	 4281.0	...
9147295	  801.5	  568.6	 4281.0	...
9147296	  801.5	  568.3	 4280.0	...
9147297	  801.6	  567.8	 4277.0	...
9147298	  802.0	  567.7	 4276.0	...
9147299	  802.5	  567.7	 4278.0	...
9147300	  802.8	  567.5	 4279.0	...
9147301	  803.0	  567.2	 4279.0	...
9147302	  803.2	  566.9	 4280.0	...
9147303	  803.3	  566.7	 4280.0	...
9147304	  803.4	  566.5	 4281.0	...
9147305	  803.4	  566.2	 4282.0	...
9147306	  803.5	  566.4	 4281.0	...
9147307	  803.7	  566.5	 4280.0	...
9147308	  803.1	  566.4	 4278.0	...
9147309	  802.4	  566.2	 4277.0	...
9147310	  801.7	  565.6	 4277.0	...
9147311	  801.7	  564.9	 4284.0	...
9147312	  801.9	  564.1	 4290.0	...
9147313	  802.1	  563.6	 4296.0	...
9147314	  802.2	  563.4	 4295.0	...
9147315	  802.3	  563.4	 4292.0	...
9147316	  802.4	  563.4	 4290.0	...
9147317	  802.6	  563.4	 4282.0	...
9147318	  802.6	  563.4	 4276.0	...
9147319	  802.6	  563.2	 4273.0	...
9147320	  802.7	  562.9	 4276.0	...
9147321	  802.1	  562.9	 4280.0	...
9147322	  801.6	  563.3	 4275.0	...
9147323	  801.4	  563.6	 4270.0	...
9147324	  801.5	  563.7	 4267.0	...
9147325	  801.7	  563.6	 4269.0	...
9147326	  801.5	  563.6	 4273.0	...
9147327	  801.5	  563.7	 4275.0	...
9147328	  801.5	  563.9	 4277.0	...
9147329	  801.5	  564.2	 4277.0	...
9147330	  801.5	  563.7	 4276.0	...
9147331	  801.4	  563.1	 4274.0	...
9147332	  801.4	  562.8	 4272.0	...
9147333	  801.4	  563.2	 4273.0	...
9147334	  801.3	  563.6	 4274.0	...
9147335	  801.2	  563.4	 4275.0	...
9147336	  801.7	  563.2	 4275.0	...
9147337	  802.4	  562.9	 4275.0	...
9147338	  802.9	  562.9	 4275.0	...
9147339	  802.7	  563.0	 4275.0	...
9147340	  802.3	  563.2	 4273.0	...
9147341	  802.0	  563.4	 4271.0	...
9147342	  801.7	  564.0	 4269.0	...
9147343	  801.6	  564.6	 4266.0	...
9147344	  801.6	  565.0	 4265.0	...
9147345	  801.8	  565.0	 4263.0	...
9147346	  802.0	  565.0	 4263.0	...
9147347	  802.0	  564.6	 4262.0	...
9147348	  802.1	  564.2	 4261.0	...
9147349	  802.2	  563.9	 4261.0	...
9147350	  802.1	  563.8	 4261.0	...
9147351	  801.9	  563.7	 4261.0	...
9147352	  801.9	  563.6	 4260.0	...
9147353	  801.9	  563.6	 4259.0	...
9147354	  801.9	  563.5	 4260.0	...
9147355	  801.9	  563.2	 4259.0	...
9147356	  801.8	  563.0	 4259.0	...
9147357	  801.7	  562.9	 4259.0	...
9147358	  801.5	  562.8	 4260.0	...
9147359	  801.3	  562.6	 4261.0	...
9147360	  801.3	  562.6	 4262.0	...
9147361	  801.4	  563.0	 4262.0	...
9147362	  801.5	  563.3	 4265.0	...
9147363	  801.4	  563.2	 4268.0	...
9147364	  801.7	  562.6	 4266.0	...
9147365	  802.1	  561.8	 4262.0	...
9147366	  802.4	  561.4	 4258.0	...
9147367	  802.8	  561.4	 4258.0	...
9147368	  803.3	  561.8	 4257.0	...
9147369	  803.7	  562.4	 4256.0	...
9147370	  803.6	  562.5	 4255.0	...
9147371	  803.1	  562.6	 4257.0	...
9147372	  802.6	  562.5	 4260.0	...
9147373	  802.2	  562.5	 4261.0	...
9147374	  802.2	  562.5	 4261.0	...
9147375	  802.3	  562.5	 4262.0	...
9147376	  802.0	  562.4	 4263.0	...
9147377	  801.7	  562.4	 4263.0	...
9147378	  801.7	  562.5	 4260.0	...
9147379	  802.0	  562.5	 4258.0	...
9147380	  802.6	  562.4	 4256.0	...
9147381	  802.9	  562.3	 4257.0	...
9147382	  803.2	  562.2	 4258.0	...
9147383	  803.1	  562.2	 4259.0	...
9147384	  803.1	  561.9	 4260.0	...
9147385	  802.5	  561.7	 4261.0	...
9147386	  802.0	  561.5	 4261.0	...
9147387	  801.7	  561.5	 4262.0	...
9147388	  802.1	  561.3	 4263.0	...
9147389	  802.3	  561.0	 4263.0	...
9147390	  802.1	  560.7	 4264.0	...
9147391	  801.9	  560.6	 4264.0	...
9147392	  801.7	  560.7	 4265.0	...
9147393	  801.8	  560.7	 4267.0	...
9147394	  801.7	  560.8	 4270.0	...
9147395	  801.6	  560.8	 4271.0	...
9147396	  801.5	  560.6	 4267.0	...
9147397	  801.5	  560.4	 4263.0	...
9147398	  802.2	  559.9	 4260.0	...
9147399	  802.9	  559.7	 4259.0	...
9147400	  803.6	  559.4	 4260.0	...
9147401	  803.5	  559.4	 4261.0	...
9147402	  803.0	  559.5	 4262.0	...
9147403	  802.7	  559.6	 4262.0	...
9147404	  802.3	  559.7	 4263.0	...
9147405	  802.2	  559.6	 4265.0	...
9147406	  802.0	  559.6	 4267.0	...
9147407	  801.8	  559.7	 4268.0	...
9147408	  801.7	  559.8	 4265.0	...
9147409	  801.7	  559.5	 4263.0	...
9147410	  802.2	  559.3	 4262.0	...
9147411	  802.7	  559.0	 4264.0	...
9147412	  803.2	  559.0	 4265.0	...
9147413	  803.4	  558.9	 4266.0	...
9147414	  803.4	  558.9	 4266.0	...
9147415	  803.2	  558.6	 4265.0	...
9147416	  803.0	  558.3	 4270.0	...
9147417	  802.9	  557.7	 4275.0	...
9147418	  803.0	  557.3	 4280.0	...
9147419	  803.2	  557.2	 4279.0	...
9147420	  803.5	  557.7	 4278.0	...
9147421	  803.5	  558.2	 4276.0	...
9147422	  803.4	  558.4	 4275.0	...
9147423	  803.3	  558.3	 4275.0	...
9147424	  803.2	  558.5	 4273.0	...
9147425	  803.2	  558.7	 4272.0	...
9147426	  803.1	  559.0	 4273.0	...
9147427	  802.9	  559.2	 4276.0	...
9147428	  802.7	  559.2	 4280.0	...
9147429	  803.1	  559.2	 4280.0	...
9147430	  803.5	  559.1	 4280.0	...
9147431	  804.0	  559.0	 4280.0	...
9147432	  803.9	  558.6	 4284.0	...
9147433	  803.9	  558.2	 4287.0	...
9147434	  803.7	  557.9	 4291.0	...
9147435	  803.6	  557.9	 4290.0	...
9147436	  803.6	  558.0	 4288.0	...
9147437	  803.6	  558.1	 4285.0	...
9147438	  803.5	  558.0	 4283.0	...
9147439	  803.5	  558.0	 4283.0	...
9147440	  803.5	  557.8	 4283.0	...
9147441	  803.2	  557.7	 4280.0	...
9147442	  802.8	  557.6	 4277.0	...
9147443	  802.5	  557.8	 4274.0	...
9147444	  802.6	  557.8	 4274.0	...
9147445	  802.8	  557.8	 4280.0	...
9147446	  803.0	  557.9	 4286.0	...
9147447	  803.1	  558.0	 4291.0	...
9147448	  803.1	  557.9	 4289.0	...
9147449	  803.1	  557.9	 4287.0	...
9147450	  803.1	  557.9	 4287.0	...
9147451	  803.1	  557.9	 4287.0	...
9147452	  803.2	  557.8	 4287.0	...
9147453	  803.3	  558.0	 4287.0	...
9147454	  803.5	  558.2	 4287.0	...
9147455	  803.3	  557.7	 4287.0	...
9147456	  803.2	  557.1	 4289.0	...
9147457	  803.1	  556.4	 4291.0	...
9147458	  803.1	  556.3	 4292.0	...
9147459	  803.0	  556.3	 4291.0	...
9147460	  802.9	  556.3	 4289.0	...
9147461	  802.9	  556.4	 4291.0	...
9147462	  803.0	  556.4	 4293.0	...
9147463	  803.1	  556.5	 4295.0	...
9147464	  803.1	  556.7	 4293.0	...
9147465	  802.9	  556.8	 4291.0	...
9147466	  802.8	  556.9	 4290.0	...
9147467	  802.7	  556.8	 4292.0	...
9147468	  802.8	  556.8	 4294.0	...
9147469	  802.8	  556.8	 4294.0	...
9147470	  802.8	  556.7	 4292.0	...
9147471	  802.8	  556.7	 4289.0	...
9147472	  802.7	  556.6	 4289.0	...
9147473	  802.6	  556.5	 4289.0	...
MSG	9147474 0000 _ Number On
9147474	  802.7	  556.5	 4292.0	...
9147475	  802.8	  556.4	 4295.0	...
9147476	  803.1	  556.3	 4297.0	...
9147477	  803.3	  556.2	 4297.0	...
9147478	  803.4	  556.2	 4297.0	...
9147479	  803.4	  556.3	 4295.0	...
9147480	  803.3	  556.2	 4293.0	...
9147481	  803.3	  555.8	 4296.0	...
9147482	  803.2	  555.4	 4300.0	...
9147483	  803.1	  555.4	 4302.0	...
9147484	  803.2	  555.9	 4300.0	...
9147485	  803.3	  556.5	 4298.0	...
9147486	  803.4	  556.8	 4301.0	...
9147487	  803.4	  556.7	 4303.0	...
9147488	  803.5	  556.0	 4305.0	...
9147489	  803.6	  555.2	 4303.0	...
9147490	  803.7	  555.2	 4302.0	...
9147491	  803.7	  555.7	 4301.0	...
9147492	  803.5	  556.3	 4301.0	...
9147493	  803.1	  556.1	 4306.0	...
9147494	  802.6	  555.8	 4311.0	...
9147495	  802.4	  555.4	 4316.0	...
9147496	  802.7	  555.2	 4315.0	...
9147497	  803.1	  555.3	 4314.0	...
9147498	  803.3	  555.4	 4312.0	...
9147499	  803.1	  555.5	 4312.0	...
9147500	  802.9	  555.5	 4311.0	...
9147501	  802.9	  555.4	 4314.0	...
9147502	  803.0	  555.4	 4316.0	...
9147503	  802.9	  555.3	 4319.0	...
9147504	  802.7	  555.4	 4318.0	...
9147505	  802.3	  555.4	 4317.0	...
9147506	  802.6	  555.3	 4316.0	...
9147507	  803.1	  555.2	 4316.0	...
9147508	  803.5	  555.0	 4316.0	...
9147509	  803.5	  554.9	 4317.0	...
9147510	  803.6	  554.7	 4318.0	...
9147511	  803.7	  554.6	 4320.0	...
9147512	  803.9	  554.5	 4320.0	...
9147513	  804.3	  554.2	 4319.0	...
9147514	  804.6	  553.9	 4316.0	...
9147515	  804.8	  553.5	 4312.0	...
9147516	  804.7	  553.1	 4308.0	...
9147517	  804.5	  552.7	 4314.0	...
9147518	  804.4	  552.4	 4322.0	...
9147519	  804.1	  552.3	 4329.0	...
9147520	  804.1	  552.7	 4329.0	...
9147521	  804.1	  553.1	 4329.0	...
9147522	  804.1	  553.6	 4330.0	...
9147523	  803.7	  553.7	 4332.0	...
9147524	  803.4	  553.8	 4331.0	...
9147525	  803.4	  553.3	 4330.0	...
9147526	  803.3	  552.8	 4331.0	...
9147527	  803.2	  552.5	 4334.0	...
9147528	  803.2	  552.7	 4336.0	...
9147529	  803.3	  553.1	 4336.0	...
9147530	  803.7	  553.2	 4334.0	...
9147531	  804.2	  553.2	 4333.0	...
9147532	  804.4	  552.6	 4333.0	...
9147533	  804.3	  552.3	 4333.0	...
9147534	  804.3	  552.1	 4334.0	...
9147535	  804.4	  552.2	 4334.0	...
9147536	  804.4	  552.2	 4336.0	...
9147537	  804.2	  552.2	 4337.0	...
9147538	  804.1	  552.3	 4339.0	...
9147539	  803.6	  552.3	 4339.0	...
9147540	  803.1	  552.0	 4340.0	...
9147541	  802.8	  551.6	 4340.0	...
9147542	  802.9	  550.8	 4340.0	...
9147543	  803.2	  550.2	 4340.0	...
9147544	  803.3	  549.8	 4339.0	...
9147545	  803.3	  549.8	 4338.0	...
9147546	  803.4	  549.8	 4338.0	...
9147547	  803.5	  549.8	 4338.0	...
9147548	  803.6	  550.2	 4341.0	...
9147549	  803.7	  550.6	 4343.0	...
9147550	  803.7	  550.6	 4345.0	...
9147551	  803.5	  550.2	 4345.0	...
9147552	  803.3	  549.8	 4343.0	...
9147553	  803.3	  550.0	 4341.0	...
9147554	  802.7	  550.4	 4342.0	...
9147555	  802.2	  550.8	 4344.0	...
9147556	  801.8	  550.7	 4346.0	...
9147557	  801.9	  550.5	 4346.0	...
9147558	  802.1	  550.3	 4347.0	...
9147559	  802.2	  550.1	 4349.0	...
9147560	  802.3	  550.0	 4351.0	...
9147561	  802.3	  550.0	 4352.0	...
9147562	  802.2	  550.0	 4352.0	...
9147563	  802.1	  549.8	 4351.0	...
9147564	  802.1	  549.5	 4351.0	...
9147565	  802.1	  549.7	 4351.0	...
9147566	  802.2	  550.0	 4352.0	...
9147567	  802.2	  550.3	 4352.0	...
9147568	  802.4	  550.4	 4352.0	...
9147569	  802.5	  550.6	 4349.0	...
9147570	  802.6	  550.4	 4347.0	...
9147571	  802.6	  550.1	 4345.0	...
9147572	  802.5	  549.8	 4347.0	...
9147573	  802.4	  549.6	 4349.0	...
9147574	  802.4	  549.5	 4350.0	...
9147575	  802.6	  549.3	 4350.0	...
9147576	  802.6	  549.4	 4352.0	...
9147577	  802.4	  549.2	 4355.0	...
9147578	  802.1	  549.0	 4359.0	...
9147579	  802.1	  548.9	 4360.0	...
9147580	  802.0	  549.0	 4359.0	...
9147581	  801.9	  549.0	 4359.0	...
9147582	  801.7	  549.1	 4359.0	...
9147583	  801.5	  549.7	 4358.0	...
9147584	  801.4	  550.4	 4359.0	...
9147585	  801.6	  551.0	 4361.0	...
9147586	  801.8	  550.3	 4367.0	...
9147587	  801.7	  549.6	 4372.0	...
9147588	  801.4	  549.2	 4373.0	...
9147589	  801.2	  549.5	 4370.0	...
9147590	  801.1	  549.7	 4368.0	...
9147591	  801.1	  550.1	 4369.0	...
9147592	  800.9	  550.4	 4371.0	...
9147593	  800.8	  550.5	 4372.0	...
9147594	  800.7	  550.4	 4373.0	...
9147595	  800.6	  550.3	 4375.0	...
9147596	  800.6	  550.3	 4376.0	...
9147597	  800.9	  550.5	 4379.0	...
9147598	  801.1	  550.7	 4380.0	...
9147599	  801.1	  551.1	 4382.0	...
9147600	  800.8	  551.4	 4383.0	...
9147601	  800.6	  551.6	 4384.0	...
9147602	  800.4	  551.6	 4385.0	...
9147603	  800.3	  551.3	 4384.0	...
9147604	  800.3	  551.0	 4384.0	...
9147605	  800.3	  550.7	 4384.0	...
9147606	  800.3	  550.7	 4384.0	...
9147607	  800.4	  550.8	 4388.0	...
9147608	  800.4	  550.6	 4392.0	...
9147609	  800.4	  550.5	 4395.0	...
9147610	  800.8	  550.3	 4394.0	...
9147611	  801.2	  550.3	 4394.0	...
9147612	  801.7	  550.3	 4394.0	...
9147613	  801.7	  550.3	 4393.0	...
9147614	  801.6	  550.2	 4392.0	...
9147615	  801.6	  550.4	 4395.0	...
9147616	  801.6	  550.6	 4398.0	...
9147617	  801.4	  550.2	 4401.0	...
9147618	  801.0	  549.5	 4400.0	...
9147619	  800.7	  548.7	 4400.0	...
9147620	  800.5	  548.6	 4401.0	...
9147621	  800.7	  548.2	 4402.0	...
9147622	  801.0	  548.1	 4404.0	...
9147623	  801.2	  547.9	 4404.0	...
9147624	  801.2	  548.2	 4405.0	...
9147625	  801.1	  548.6	 4405.0	...
9147626	  801.1	  549.1	 4405.0	...
9147627	  801.3	  549.2	 4406.0	...
9147628	  801.6	  549.3	 4407.0	...
9147629	  801.9	  549.2	 4408.0	...
9147630	  802.1	  549.1	 4407.0	...
9147631	  801.7	  549.0	 4406.0	...
9147632	  801.3	  549.0	 4404.0	...
9147633	  800.9	  549.3	 4403.0	...
9147634	  800.9	  549.4	 4404.0	...
9147635	  800.8	  549.5	 4404.0	...
9147636	  801.0	  549.5	 4404.0	...
9147637	  801.3	  549.5	 4404.0	...
9147638	  801.5	  549.5	 4404.0	...
9147639	  801.4	  549.3	 4404.0	...
9147640	  801.3	  549.1	 4405.0	...
9147641	  801.5	  548.9	 4406.0	...
9147642	  801.8	  548.8	 4407.0	...
9147643	  802.0	  548.8	 4411.0	...
9147644	  801.9	  549.3	 4415.0	...
9147645	  801.7	  549.7	 4418.0	...
9147646	  801.5	  550.3	 4417.0	...
9147647	  801.3	  550.4	 4415.0	...
9147648	  801.0	  549.8	 4414.0	...
9147649	  800.9	  549.1	 4415.0	...
9147650	  800.8	  548.5	 4418.0	...
9147651	  800.9	  548.7	 4422.0	...
9147652	  800.9	  548.9	 4425.0	...
9147653	  800.9	  549.0	 4426.0	...
9147654	  800.9	  548.9	 4424.0	...
9147655	  800.8	  548.9	 4423.0	...
9147656	  800.9	  548.7	 4422.0	...
9147657	  800.6	  548.7	 4421.0	...
9147658	  800.4	  548.6	 4420.0	...
9147659	  800.4	  548.6	 4418.0	...
9147660	  800.7	  548.5	 4418.0	...
9147661	  801.3	  548.3	 4418.0	...
9147662	  801.5	  548.2	 4420.0	...
9147663	  801.7	  548.2	 4422.0	...
9147664	  801.7	  548.2	 4425.0	...
9147665	  801.8	  548.1	 4426.0	...
9147666	  801.9	  547.8	 4428.0	...
9147667	  801.9	  547.2	 4428.0	...
9147668	  801.7	  546.6	 4430.0	...
9147669	  801.0	  546.9	 4430.0	...
9147670	  800.5	  547.5	 4430.0	...
9147671	  800.4	  547.5	 4433.0	...
9147672	  800.7	  546.7	 4435.0	...
9147673	  801.0	  545.9	 4437.0	...
9147674	  801.1	  545.8	 4437.0	...
9147675	  801.0	  545.9	 4438.0	...
9147676	  801.0	  546.2	 4441.0	...
9147677	  801.1	  546.6	 4443.0	...
9147678	  801.5	  546.9	 4443.0	...
9147679	  801.9	  547.2	 4443.0	...
9147680	  801.9	  546.7	 4442.0	...
9147681	  801.7	  546.1	 4440.0	...
9147682	  801.5	  545.5	 4439.0	...
9147683	  801.4	  545.6	 4439.0	...
9147684	  801.5	  545.8	 4438.0	...
9147685	  801.6	  546.0	 4436.0	...
9147686	  801.7	  546.3	 4435.0	...
9147687	  801.7	  546.7	 4435.0	...
9147688	  801.8	  547.1	 4434.0	...
9147689	  802.0	  547.5	 4434.0	...
9147690	  801.9	  547.5	 4432.0	...
9147691	  801.7	  547.6	 4431.0	...
9147692	  801.5	  547.6	 4431.0	...
9147693	  801.6	  547.2	 4435.0	...
9147694	  801.6	  546.8	 4440.0	...
9147695	  801.4	  546.8	 4442.0	...
9147696	  800.5	  547.2	 4441.0	...
9147697	  799.6	  547.2	 4440.0	...
9147698	  798.8	  547.0	 4442.0	...
9147699	  798.1	  547.0	 4441.0	...
9147700	  796.4	  547.5	 4441.0	...
9147701	  794.7	  548.1	 4442.0	...
9147702	  792.1	  548.8	 4444.0	...
9147703	  790.1	  549.2	 4447.0	...
9147704	  788.0	  549.6	 4448.0	...
9147705	  787.3	  549.8	 4448.0	...
9147706	  786.9	  550.0	 4450.0	...
9147707	  787.1	  550.2	 4451.0	...
9147708	  787.2	  550.2	 4453.0	...
9147709	  786.9	  550.3	 4454.0	...
9147710	  786.4	  550.5	 4457.0	...
9147711	  786.2	  550.7	 4459.0	...
9147712	  786.8	  550.7	 4461.0	...
9147713	  788.2	  550.7	 4459.0	...
9147714	  789.3	  550.5	 4457.0	...
9147715	  790.4	  550.0	 4455.0	...
9147716	  790.7	  549.4	 4455.0	...
9147717	  791.1	  548.8	 4454.0	...
9147718	  791.4	  548.9	 4451.0	...
9147719	  791.6	  549.3	 4448.0	...
9147720	  791.7	  549.3	 4446.0	...
9147721	  791.8	  548.9	 4446.0	...
9147722	  791.8	  548.5	 4447.0	...
9147723	  791.9	  547.9	 4448.0	...
9147724	  792.2	  547.3	 4449.0	...
9147725	  792.4	  547.4	 4449.0	...
9147726	  792.3	  548.1	 4449.0	...
9147727	  792.1	  548.8	 4450.0	...
9147728	  791.8	  548.8	 4450.0	...
9147729	  791.7	  548.7	 4450.0	...
9147730	  791.9	  548.5	 4448.0	...
9147731	  792.0	  548.4	 4446.0	...
9147732	  792.1	  548.1	 4445.0	...
9147733	  792.3	  548.0	 4446.0	...
9147734	  792.4	  547.9	 4446.0	...
9147735	  792.5	  548.0	 4448.0	...
9147736	  792.6	  548.1	 4449.0	...
9147737	  792.6	  548.1	 4450.0	...
9147738	  792.4	  548.0	 4449.0	...
9147739	  792.3	  547.9	 4449.0	...
9147740	  792.0	  547.7	 4446.0	...
9147741	  791.9	  547.9	 4445.0	...
9147742	  791.8	  548.2	 4444.0	...
9147743	  791.9	  548.4	 4445.0	...
9147744	  792.1	  548.5	 4445.0	...
9147745	  792.2	  548.5	 4445.0	...
9147746	  792.3	  548.6	 4446.0	...
9147747	  792.2	  548.6	 4448.0	...
9147748	  792.1	  548.6	 4450.0	...
9147749	  792.0	  548.4	 4449.0	...
9147750	  792.0	  548.3	 4444.0	...
9147751	  791.9	  548.2	 4440.0	...
9147752	  792.0	  548.2	 4437.0	...
9147753	  792.1	  548.4	 4436.0	...
9147754	  791.9	  548.7	 4436.0	...
9147755	  791.6	  549.2	 4436.0	...
9147756	  791.3	  549.5	 4438.0	...
9147757	  791.0	  549.5	 4441.0	...
9147758	  790.7	  549.3	 4444.0	...
9147759	  790.5	  548.9	 4445.0	...
9147760	  790.6	  548.7	 4442.0	...
9147761	  790.7	  548.4	 4439.0	...
9147762	  790.6	  548.4	 4436.0	...
9147763	  790.6	  548.1	 4436.0	...
9147764	  790.4	  547.9	 4437.0	...
9147765	  790.3	  547.7	 4438.0	...
9147766	  790.3	  547.8	 4440.0	...
9147767	  790.4	  548.1	 4439.0	...
9147768	  791.0	  548.3	 4438.0	...
9147769	  791.6	  548.5	 4439.0	...
9147770	  792.2	  548.5	 4440.0	...
9147771	  792.3	  548.5	 4442.0	...
9147772	  792.1	  548.6	 4443.0	...
9147773	  791.8	  548.6	 4443.0	...
9147774	  791.2	  548.7	 4441.0	...
9147775	  790.8	  548.9	 4438.0	...
9147776	  790.6	  549.4	 4435.0	...
MSG	9147777 0000 _ Number Off
9147777	  790.7	  549.8	 4436.0	...
9147778	  790.8	  550.2	 4436.0	...
9147779	  791.5	  550.2	 4436.0	...
9147780	  792.1	  549.8	 4436.0	...
9147781	  792.1	  549.4	 4437.0	...
9147782	  791.4	  549.3	 4438.0	...
9147783	  790.7	  549.7	 4438.0	...
9147784	  790.7	  549.9	 4437.0	...
9147785	  790.7	  549.9	 4436.0	...
9147786	  790.7	  549.8	 4435.0	...
9147787	  790.8	  549.8	 4433.0	...
9147788	  790.9	  549.4	 4432.0	...
9147789	  791.4	  548.7	 4431.0	...
9147790	  791.8	  547.9	 4431.0	...
9147791	  792.2	  548.2	 4430.0	...
9147792	  792.2	  548.9	 4430.0	...
9147793	  792.2	  549.0	 4433.0	...
9147794	  792.1	  548.4	 4436.0	...
9147795	  792.0	  547.9	 4440.0	...
9147796	  792.0	  548.0	 4440.0	...
9147797	  792.1	  548.8	 4440.0	...
9147798	  792.1	  549.3	 4440.0	...
9147799	  792.1	  549.9	 4439.0	...
9147800	  791.7	  549.9	 4439.0	...
9147801	  791.4	  550.3	 4439.0	...
9147802	  791.2	  550.4	 4440.0	...
9147803	  791.3	  550.3	 4438.0	...
9147804	  791.2	  550.0	 4437.0	...
9147805	  791.0	  550.1	 4435.0	...
9147806	  790.8	  550.1	 4435.0	...
9147807	  790.9	  550.1	 4435.0	...
9147808	  790.9	  550.0	 4434.0	...
9147809	  790.9	  549.9	 4431.0	...
9147810	  790.9	  549.8	 4426.0	...
9147811	  791.0	  549.8	 4422.0	...
9147812	  791.0	  550.0	 4419.0	...
9147813	  791.0	  550.3	 4419.0	...
9147814	  790.8	  550.7	 4419.0	...
9147815	  790.6	  551.2	 4420.0	...
9147816	  790.6	  551.5	 4416.0	...
9147817	  790.8	  551.6	 4411.0	...
9147818	  791.1	  551.6	 4410.0	...
9147819	  791.3	  551.6	 4412.0	...
9147820	  791.4	  551.7	 4415.0	...
9147821	  791.1	  551.8	 4415.0	...
9147822	  790.8	  552.4	 4415.0	...
9147823	  790.7	  552.7	 4415.0	...
9147824	  791.0	  552.9	 4413.0	...
9147825	  791.4	  552.8	 4411.0	...
9147826	  791.5	  552.7	 4409.0	...
9147827	  791.7	  552.6	 4408.0	...
9147828	  791.7	  552.5	 4407.0	...
9147829	  791.7	  552.5	 4407.0	...
9147830	  791.6	  552.6	 4407.0	...
9147831	  791.1	  552.6	 4405.0	...
9147832	  790.5	  552.6	 4402.0	...
9147833	  790.0	  552.6	 4401.0	...
9147834	  790.0	  552.6	 4404.0	...
9147835	  790.1	  552.8	 4406.0	...
9147836	  790.3	  553.0	 4407.0	...
9147837	  790.4	  553.2	 4405.0	...
9147838	  790.6	  553.3	 4404.0	...
9147839	  790.7	  553.3	 4404.0	...
9147840	  791.0	  553.2	 4404.0	...
9147841	  791.2	  553.5	 4403.0	...
9147842	  791.5	  554.0	 4402.0	...
9147843	  791.6	  554.5	 4400.0	...
9147844	  791.5	  554.6	 4398.0	...
9147845	  791.7	  554.6	 4397.0	...
9147846	  791.9	  554.6	 4399.0	...
9147847	  791.8	  554.6	 4401.0	...
9147848	  791.6	  554.5	 4402.0	...
9147849	  791.5	  554.3	 4402.0	...
9147850	  791.5	  554.3	 4401.0	...
9147851	  790.8	  554.4	 4399.0	...
9147852	  789.9	  554.6	 4396.0	...
9147853	  789.2	  554.6	 4391.0	...
9147854	  789.3	  554.6	 4387.0	...
9147855	  789.6	  554.6	 4385.0	...
9147856	  790.0	  554.7	 4386.0	...
9147857	  790.3	  555.0	 4385.0	...
9147858	  790.5	  555.2	 4383.0	...
9147859	  790.6	  555.4	 4381.0	...
9147860	  790.7	  555.3	 4380.0	...
9147861	  790.8	  555.0	 4380.0	...
9147862	  790.6	  554.5	 4381.0	...
9147863	  790.1	  554.2	 4380.0	...
9147864	  789.6	  554.3	 4380.0	...
9147865	  790.0	  554.5	 4379.0	...
9147866	  790.6	  554.6	 4378.0	...
9147867	  791.2	  554.5	 4376.0	...
9147868	  791.2	  554.8	 4376.0	...
9147869	  791.2	  555.1	 4376.0	...
9147870	  791.4	  555.3	 4377.0	...
9147871	  791.5	  555.2	 4376.0	...
9147872	  791.5	  555.1	 4373.0	...
9147873	  791.5	  555.1	 4371.0	...
9147874	  791.4	  554.8	 4370.0	...
9147875	  791.2	  554.6	 4371.0	...
9147876	  791.0	  555.0	 4374.0	...
9147877	  790.8	  555.6	 4376.0	...
9147878	  790.8	  556.2	 4378.0	...
9147879	  790.8	  556.1	 4379.0	...
9147880	  790.5	  556.0	 4378.0	...
9147881	  790.3	  555.9	 4375.0	...
9147882	  790.2	  555.8	 4372.0	...
9147883	  790.4	  555.6	 4371.0	...
9147884	  791.1	  555.9	 4370.0	...
9147885	  791.6	  556.3	 4367.0	...
9147886	  792.1	  556.8	 4365.0	...
9147887	  792.0	  556.7	 4366.0	...
9147888	  791.8	  556.8	 4365.0	...
9147889	  791.7	  556.8	 4365.0	...
9147890	  791.5	  557.0	 4366.0	...
9147891	  791.4	  557.0	 4368.0	...
9147892	  791.4	  557.0	 4365.0	...
9147893	  791.7	  557.0	 4362.0	...
9147894	  791.8	  557.0	 4359.0	...
9147895	  791.9	  557.0	 4360.0	...
9147896	  791.8	  557.1	 4359.0	...
9147897	  791.9	  557.1	 4358.0	...
9147898	  792.0	  557.2	 4355.0	...
9147899	  791.6	  557.4	 4351.0	...
9147900	  791.1	  557.9	 4348.0	...
9147901	  790.6	  558.5	 4348.0	...
9147902	  790.6	  558.8	 4349.0	...
9147903	  790.6	  558.9	 4353.0	...
9147904	  790.6	  558.8	 4356.0	...
9147905	  790.7	  558.8	 4356.0	...
9147906	  791.0	  558.8	 4353.0	...
9147907	  791.4	  558.8	 4350.0	...
9147908	  791.8	  558.7	 4349.0	...
9147909	  791.9	  558.7	 4348.0	...
9147910	  791.9	  558.7	 4344.0	...
9147911	  791.9	  558.6	 4338.0	...
9147912	  791.6	  558.6	 4334.0	...
9147913	  791.3	  559.6	 4331.0	...
9147914	  791.0	  560.7	 4327.0	...
9147915	  790.6	  561.6	 4323.0	...
9147916	  790.2	  561.5	 4321.0	...
9147917	  790.3	  561.1	 4323.0	...
9147918	  790.6	  560.9	 4325.0	...
9147919	  790.6	  560.8	 4325.0	...
9147920	  790.3	  560.9	 4326.0	...
9147921	  790.4	  561.1	 4326.0	...
9147922	  790.7	  561.3	 4326.0	...
9147923	  791.1	  561.4	 4325.0	...
9147924	  791.1	  561.4	 4325.0	...
9147925	  790.7	  561.5	 4323.0	...
9147926	  790.4	  562.0	 4321.0	...
9147927	  790.1	  562.6	 4317.0	...
9147928	  790.3	  563.3	 4314.0	...
9147929	  790.7	  563.5	 4314.0	...
9147930	  791.1	  563.7	 4314.0	...
9147931	  791.4	  563.7	 4315.0	...
9147932	  791.3	  563.6	 4314.0	...
9147933	  791.1	  563.7	 4312.0	...
9147934	  790.9	  563.8	 4306.0	...
9147935	  790.7	  563.9	 4302.0	...
9147936	  790.4	  564.0	 4298.0	...
9147937	  790.1	  564.1	 4297.0	...
9147938	  790.3	  564.8	 4296.0	...
9147939	  790.8	  565.4	 4297.0	...
9147940	  791.4	  565.3	 4298.0	...
9147941	  791.6	  564.6	 4300.0	...
9147942	  791.6	  564.0	 4299.0	...
9147943	  791.4	  564.2	 4301.0	...
9147944	  791.2	  564.4	 4302.0	...
9147945	  791.1	  564.7	 4303.0	...
9147946	  791.0	  565.0	 4303.0	...
9147947	  790.7	  565.5	 4304.0	...
9147948	  790.5	  566.0	 4304.0	...
9147949	  790.5	  566.6	 4304.0	...
9147950	  790.3	  567.2	 4304.0	...
9147951	  790.2	  567.5	 4301.0	...
9147952	  790.0	  567.6	 4297.0	...
9147953	  789.9	  567.9	 4294.0	...
9147954	  789.8	  568.1	 4294.0	...
9147955	  789.6	  568.3	 4294.0	...
9147956	  789.5	  568.2	 4295.0	...
9147957	  789.6	  568.1	 4294.0	...
9147958	  790.0	  567.8	 4293.0	...
9147959	  790.3	  567.2	 4293.0	...
9147960	  790.4	  566.6	 4293.0	...
9147961	  790.3	  566.3	 4292.0	...
9147962	  790.2	  566.2	 4292.0	...
9147963	  790.0	  566.1	 4290.0	...
9147964	  789.9	  566.1	 4287.0	...
9147965	  790.3	  566.2	 4284.0	...
9147966	  790.7	  566.3	 4280.0	...
9147967	  790.9	  566.8	 4276.0	...
9147968	  790.6	  567.3	 4275.0	...
9147969	  790.4	  567.7	 4278.0	...
9147970	  790.5	  567.8	 4279.0	...
9147971	  790.7	  567.7	 4277.0	...
9147972	  790.7	  567.5	 4275.0	...
9147973	  790.6	  567.2	 4277.0	...
9147974	  790.5	  567.1	 4279.0	...
9147975	  790.7	  567.1	 4278.0	...
9147976	  791.0	  567.3	 4276.0	...
9147977	  790.8	  567.4	 4273.0	...
9147978	  790.4	  567.7	 4273.0	...
9147979	  790.0	  568.0	 4268.0	...
9147980	  790.0	  568.3	 4264.0	...
9147981	  790.2	  568.5	 4259.0	...
9147982	  790.6	  568.5	 4259.0	...
9147983	  790.9	  568.4	 4258.0	...
9147984	  791.1	  568.4	 4258.0	...
9147985	  791.2	  568.4	 4259.0	...
9147986	  791.3	  568.4	 4259.0	...
9147987	  790.9	  568.2	 4255.0	...
9147988	  790.4	  568.1	 4250.0	...
9147989	  789.8	  568.1	 4247.0	...
MSG	9147990 0000 _ Number On
9147990	  789.6	  568.1	 4250.0	...
9147991	  789.5	  568.2	 4251.0	...
9147992	  789.4	  568.2	 4249.0	...
9147993	  789.4	  568.2	 4247.0	...
9147994	  789.7	  568.5	 4249.0	...
9147995	  789.7	  568.9	 4251.0	...
9147996	  789.7	  569.3	 4252.0	...
9147997	  789.5	  569.3	 4250.0	...
9147998	  789.3	  569.2	 4245.0	...
9147999	  789.1	  569.2	 4241.0	...
9148000	  789.2	  569.0	 4235.0	...
9148001	  790.0	  568.8	 4231.0	...
9148002	  790.8	  568.8	 4228.0	...
9148003	  791.1	  569.0	 4227.0	...
9148004	  790.7	  569.3	 4227.0	...
9148005	  790.5	  569.2	 4227.0	...
9148006	  790.7	  569.1	 4227.0	...
9148007	  790.8	  569.2	 4230.0	...
9148008	  790.9	  569.3	 4233.0	...
9148009	  790.7	  569.4	 4233.0	...
9148010	  790.6	  569.7	 4229.0	...
9148011	  790.4	  569.9	 4226.0	...
9148012	  790.3	  570.2	 4227.0	...
9148013	  790.4	  570.3	 4229.0	...
9148014	  790.7	  570.6	 4230.0	...
9148015	  791.0	  570.6	 4232.0	...
9148016	  791.1	  570.7	 4230.0	...
9148017	  791.1	  570.6	 4228.0	...
9148018	  791.1	  570.5	 4225.0	...
9148019	  790.8	  570.5	 4225.0	...
9148020	  790.6	  570.5	 4225.0	...
9148021	  790.3	  570.5	 4225.0	...
9148022	  790.2	  570.5	 4223.0	...
9148023	  790.1	  570.6	 4222.0	...
9148024	  790.2	  570.6	 4217.0	...
9148025	  790.5	  570.5	 4215.0	...
9148026	  790.8	  570.6	 4212.0	...
9148027	  791.0	  571.0	 4210.0	...
9148028	  790.9	  571.6	 4209.0	...
9148029	  791.0	  572.0	 4208.0	...
9148030	  791.1	  572.1	 4209.0	...
9148031	  791.3	  572.1	 4209.0	...
9148032	  791.4	  571.9	 4209.0	...
9148033	  791.6	  571.7	 4208.0	...
9148034	  791.9	  571.7	 4206.0	...
9148035	  792.1	  571.7	 4205.0	...
9148036	  791.9	  571.8	 4203.0	...
9148037	  791.7	  572.0	 4202.0	...
9148038	  791.5	  572.1	 4200.0	...
9148039	  791.4	  572.2	 4199.0	...
9148040	  791.3	  572.4	 4198.0	...
9148041	  791.6	  572.5	 4197.0	...
9148042	  791.8	  573.0	 4193.0	...
9148043	  792.0	  573.3	 4190.0	...
9148044	  792.1	  573.5	 4188.0	...
9148045	  792.0	  573.1	 4189.0	...
9148046	  791.1	  572.9	 4190.0	...
9148047	  790.3	  573.0	 4190.0	...
9148048	  790.0	  573.3	 4190.0	...
9148049	  790.4	  573.5	 4189.0	...
9148050	  790.8	  573.5	 4191.0	...
9148051	  791.0	  573.4	 4194.0	...
9148052	  791.1	  573.6	 4192.0	...
9148053	  791.1	  573.8	 4188.0	...
9148054	  790.8	  573.9	 4185.0	...
9148055	  790.6	  573.7	 4186.0	...
9148056	  790.4	  573.9	 4186.0	...
9148057	  790.9	  574.2	 4187.0	...
9148058	  791.2	  574.1	 4188.0	...
9148059	  791.5	  573.6	 4190.0	...
9148060	  791.5	  573.3	 4186.0	...
9148061	  791.5	  573.4	 4182.0	...
9148062	  791.5	  573.6	 4177.0	...
9148063	  791.5	  573.7	 4177.0	...
9148064	  791.6	  574.6	 4174.0	...
9148065	  791.7	  575.4	 4172.0	...
9148066	  791.8	  576.3	 4170.0	...
9148067	  791.6	  576.2	 4170.0	...
9148068	  791.2	  576.2	 4171.0	...
9148069	  790.8	  576.1	 4171.0	...
9148070	  790.9	  575.9	 4170.0	...
9148071	  791.1	  575.6	 4170.0	...
9148072	  791.3	  575.4	 4170.0	...
9148073	  791.3	  575.4	 4169.0	...
9148074	  791.1	  575.2	 4169.0	...
9148075	  791.0	  575.0	 4168.0	...
9148076	  790.9	  574.7	 4167.0	...
9148077	  790.9	  574.5	 4166.0	...
9148078	  790.9	  574.4	 4163.0	...
9148079	  791.0	  574.8	 4159.0	...
9148080	  790.8	  575.4	 4155.0	...
9148081	  790.7	  576.1	 4154.0	...
9148082	  790.9	  576.2	 4154.0	...
9148083	  791.5	  576.4	 4152.0	...
9148084	  792.1	  576.5	 4150.0	...
9148085	  792.2	  576.2	 4150.0	...
9148086	  792.0	  575.7	 4151.0	...
9148087	  791.8	  575.4	 4151.0	...
9148088	  791.5	  576.1	 4149.0	...
9148089	  791.3	  576.7	 4146.0	...
9148090	  791.1	  577.1	 4145.0	...
9148091	  791.2	  576.8	 4145.0	...
9148092	  791.3	  576.4	 4145.0	...
9148093	  791.4	  576.1	 4146.0	...
9148094	  791.3	  576.0	 4147.0	...
9148095	  791.3	  576.2	 4148.0	...
9148096	  791.3	  576.3	 4147.0	...
9148097	  791.2	  576.1	 4146.0	...
9148098	  791.3	  575.7	 4144.0	...
9148099	  791.5	  575.5	 4143.0	...
9148100	  791.9	  575.6	 4145.0	...
9148101	  792.1	  575.8	 4146.0	...
9148102	  791.6	  576.1	 4144.0	...
9148103	  790.9	  576.3	 4141.0	...
9148104	  790.4	  576.2	 4139.0	...
9148105	  790.5	  576.1	 4140.0	...
9148106	  790.6	  575.9	 4139.0	...
9148107	  790.8	  575.8	 4135.0	...
9148108	  791.1	  575.6	 4131.0	...
9148109	  791.2	  575.6	 4130.0	...
9148110	  791.1	  575.6	 4130.0	...
9148111	  791.0	  575.6	 4130.0	...
9148112	  791.0	  575.5	 4130.0	...
9148113	  790.8	  575.2	 4130.0	...
9148114	  790.6	  575.4	 4126.0	...
9148115	  790.4	  575.7	 4121.0	...
9148116	  790.2	  576.1	 4118.0	...
9148117	  789.9	  576.5	 4120.0	...
9148118	  789.6	  576.8	 4121.0	...
9148119	  789.9	  576.9	 4127.0	...
9148120	  790.3	  576.7	 4132.0	...
9148121	  790.7	  576.5	 4130.0	...
9148122	  790.7	  576.6	 4122.0	...
9148123	  790.7	  576.7	 4116.0	...
9148124	  790.8	  576.5	 4116.0	...
9148125	  791.1	  576.2	 4117.0	...
9148126	  791.4	  576.1	 4118.0	...
9148127	  791.6	  576.3	 4119.0	...
9148128	  791.6	  576.6	 4119.0	...
9148129	  791.7	  576.9	 4119.0	...
9148130	  791.6	  577.2	 4121.0	...
9148131	  791.4	  577.1	 4124.0	...
9148132	  791.1	  576.8	 4127.0	...
9148133	  790.9	  576.5	 4128.0	...
9148134	  790.8	  576.9	 4128.0	...
9148135	  790.8	  577.3	 4128.0	...
9148136	  790.6	  577.5	 4127.0	...
9148137	  790.3	  577.6	 4123.0	...
9148138	  790.2	  577.6	 4118.0	...
9148139	  790.1	  577.6	 4115.0	...
9148140	  790.0	  577.4	 4114.0	...
9148141	  790.2	  577.4	 4113.0	...
9148142	  790.7	  577.5	 4116.0	...
9148143	  791.1	  577.6	 4120.0	...
9148144	  791.1	  577.6	 4121.0	...
9148145	  790.9	  577.6	 4119.0	...
9148146	  790.7	  577.7	 4117.0	...
9148147	  790.6	  577.6	 4118.0	...
9148148	  790.9	  577.4	 4118.0	...
9148149	  791.1	  577.3	 4121.0	...
9148150	  791.4	  577.3	 4124.0	...
9148151	  791.4	  577.4	 4126.0	...
9148152	  791.3	  577.0	 4125.0	...
9148153	  791.1	  576.4	 4124.0	...
9148154	  790.9	  575.8	 4125.0	...
9148155	  790.7	  576.0	 4124.0	...
9148156	  790.6	  576.6	 4123.0	...
9148157	  790.4	  577.2	 4121.0	...
9148158	  790.3	  577.1	 4119.0	...
9148159	  790.2	  576.9	 4118.0	...
9148160	  790.1	  576.6	 4118.0	...
9148161	  790.1	  576.5	 4117.0	...
9148162	  790.3	  576.8	 4115.0	...
9148163	  790.4	  577.2	 4113.0	...
9148164	  790.5	  577.5	 4112.0	...
9148165	  790.5	  577.5	 4112.0	...
9148166	  790.5	  577.4	 4110.0	...
9148167	  790.5	  578.0	 4108.0	...
9148168	  790.6	  578.6	 4106.0	...
9148169	  790.6	  578.6	 4108.0	...
9148170	  790.6	  577.9	 4110.0	...
9148171	  790.7	  577.4	 4112.0	...
9148172	  790.8	  577.7	 4113.0	...
9148173	  791.0	  577.9	 4113.0	...
9148174	  791.2	  577.6	 4109.0	...
9148175	  791.3	  577.1	 4105.0	...
9148176	  791.3	  576.6	 4106.0	...
9148177	  791.1	  576.3	 4112.0	...
9148178	  791.1	  576.1	 4117.0	...
9148179	  791.2	  576.1	 4114.0	...
9148180	  791.4	  576.3	 4111.0	...
9148181	  791.5	  576.5	 4112.0	...
9148182	  791.0	  576.7	 4114.0	...
9148183	  790.5	  577.2	 4116.0	...
9148184	  790.4	  577.7	 4116.0	...
9148185	  790.7	  577.7	 4113.0	...
9148186	  791.0	  577.3	 4110.0	...
9148187	  791.0	  576.7	 4106.0	...
9148188	  791.0	  576.5	 4105.0	...
9148189	  791.0	  576.6	 4105.0	...
9148190	  790.9	  576.8	 4105.0	...
9148191	  790.8	  577.2	 4106.0	...
9148192	  790.8	  577.4	 4105.0	...
9148193	  791.0	  577.6	 4103.0	...
9148194	  791.3	  577.5	 4101.0	...
9148195	  791.4	  577.1	 4100.0	...
9148196	  791.1	  576.7	 4099.0	...
9148197	  790.8	  576.3	 4099.0	...
9148198	  790.9	  576.3	 4099.0	...
9148199	  791.1	  576.2	 4098.0	...
9148200	  791.3	  576.2	 4098.0	...
9148201	  791.6	  576.5	 4098.0	...
9148202	  791.7	  576.8	 4100.0	...
9148203	  791.7	  577.2	 4101.0	...
9148204	  791.7	  577.3	 4102.0	...
9148205	  791.7	  577.3	 4101.0	...
9148206	  791.6	  576.6	 4101.0	...
9148207	  791.6	  575.9	 4100.0	...
9148208	  791.6	  576.1	 4100.0	...
9148209	  791.4	  576.9	 4101.0	...
9148210	  791.4	  577.7	 4103.0	...
9148211	  791.5	  577.3	 4103.0	...
9148212	  791.9	  576.8	 4103.0	...
9148213	  792.0	  576.6	 4103.0	...
9148214	  791.9	  576.8	 4103.0	...
9148215	  791.6	  576.5	 4100.0	...
9148216	  791.5	  576.2	 4097.0	...
9148217	  791.3	  575.8	 4096.0	...
9148218	  791.3	  575.7	 4100.0	...
9148219	  791.3	  575.7	 4104.0	...
9148220	  791.3	  575.7	 4105.0	...
9148221	  791.1	  575.8	 4103.0	...
9148222	  790.9	  575.9	 4101.0	...
9148223	  790.7	  576.3	 4099.0	...
9148224	  790.6	  576.6	 4101.0	...
9148225	  790.7	  576.7	 4105.0	...
9148226	  790.7	  576.7	 4107.0	...
9148227	  790.8	  577.3	 4107.0	...
9148228	  790.8	  577.8	 4105.0	...
9148229	  790.7	  577.7	 4102.0	...
9148230	  790.8	  577.0	 4101.0	...
9148231	  791.1	  576.0	 4101.0	...
9148232	  791.5	  575.8	 4101.0	...
9148233	  791.7	  575.5	 4101.0	...
9148234	  791.5	  575.4	 4105.0	...
9148235	  791.2	  575.2	 4109.0	...
9148236	  790.7	  575.1	 4112.0	...
9148237	  790.1	  574.7	 4111.0	...
9148238	  790.2	  574.5	 4111.0	...
9148239	  790.7	  574.4	 4107.0	...
9148240	  791.1	  575.1	 4102.0	...
9148241	  790.7	  575.8	 4100.0	...
9148242	  790.4	  575.7	 4102.0	...
9148243	  790.2	  575.2	 4100.0	...
9148244	  790.4	  574.7	 4095.0	...
9148245	  790.6	  574.8	 4093.0	...
9148246	  790.4	  575.0	 4097.0	...
9148247	  790.2	  575.3	 4100.0	...
9148248	  789.9	  575.5	 4101.0	...
9148249	  789.9	  575.8	 4100.0	...
9148250	  790.2	  575.8	 4100.0	...
9148251	  790.5	  575.8	 4099.0	...
9148252	  790.7	  575.7	 4098.0	...
9148253	  790.5	  575.6	 4097.0	...
9148254	  790.3	  575.5	 4101.0	...
9148255	  790.0	  575.0	 4104.0	...
9148256	  789.9	  574.5	 4105.0	...
9148257	  789.8	  574.0	 4102.0	...
9148258	  789.8	  574.2	 4100.0	...
9148259	  789.9	  574.3	 4101.0	...
9148260	  790.0	  574.3	 4102.0	...
9148261	  790.1	  574.4	 4106.0	...
9148262	  790.2	  574.8	 4108.0	...
9148263	  790.2	  575.2	 4110.0	...
9148264	  790.1	  575.4	 4109.0	...
9148265	  790.0	  575.2	 4109.0	...
9148266	  789.9	  574.9	 4108.0	...
9148267	  789.9	  574.8	 4107.0	...
9148268	  789.9	  574.6	 4107.0	...
9148269	  789.8	  573.8	 4108.0	...
9148270	  789.9	  573.0	 4108.0	...
9148271	  790.0	  573.0	 4109.0	...
9148272	  790.0	  573.5	 4109.0	...
9148273	  790.0	  573.9	 4110.0	...
9148274	  790.1	  573.7	 4111.0	...
9148275	  790.2	  573.6	 4113.0	...
9148276	  790.3	  573.8	 4113.0	...
9148277	  790.4	  574.1	 4114.0	...
9148278	  790.3	  574.2	 4113.0	...
9148279	  790.2	  574.2	 4112.0	...
9148280	  790.2	  574.1	 4111.0	...
9148281	  790.2	  573.9	 4110.0	...
9148282	  790.2	  573.8	 4111.0	...
9148283	  789.8	  573.7	 4111.0	...
9148284	  789.4	  573.8	 4112.0	...
9148285	  789.5	  573.8	 4111.0	...
9148286	  789.9	  573.8	 4109.0	...
9148287	  790.3	  573.9	 4112.0	...
9148288	  790.2	  574.0	 4117.0	...
9148289	  790.2	  574.1	 4122.0	...
9148290	  790.1	  574.1	 4122.0	...
9148291	  790.1	  574.0	 4121.0	...
9148292	  790.1	  573.8	 4119.0	...
MSG	9148293 0000 _ Number Off
9148293	  790.0	  573.3	 4116.0	...
9148294	  789.9	  572.9	 4115.0	...
9148295	  789.8	  572.6	 4114.0	...
9148296	  789.6	  572.8	 4113.0	...
9148297	  789.7	  572.9	 4112.0	...
9148298	  789.8	  573.0	 4112.0	...
9148299	  789.9	  573.0	 4114.0	...
9148300	  790.0	  572.8	 4116.0	...
9148301	  789.4	  572.7	 4121.0	...
9148302	  788.7	  572.6	 4125.0	...
9148303	  788.6	  572.9	 4127.0	...
9148304	  789.1	  573.2	 4126.0	...
9148305	  789.4	  573.5	 4125.0	...
9148306	  789.2	  573.6	 4125.0	...
9148307	  789.1	  573.8	 4125.0	...
9148308	  789.1	  573.9	 4125.0	...
9148309	  789.3	  573.9	 4125.0	...
9148310	  789.3	  573.4	 4124.0	...
9148311	  789.4	  572.7	 4128.0	...
9148312	  789.2	  572.0	 4131.0	...
9148313	  788.8	  571.8	 4132.0	...
9148314	  788.4	  572.2	 4129.0	...
9148315	  788.2	  572.6	 4130.0	...
9148316	  788.3	  572.9	 4133.0	...
9148317	  788.5	  573.1	 4137.0	...
9148318	  788.6	  573.2	 4136.0	...
9148319	  788.8	  573.5	 4135.0	...
9148320	  788.8	  573.6	 4134.0	...
9148321	  788.7	  573.8	 4134.0	...
9148322	  788.6	  573.8	 4134.0	...
9148323	  788.5	  573.8	 4134.0	...
9148324	  788.5	  573.7	 4135.0	...
9148325	  788.0	  573.7	 4135.0	...
9148326	  787.5	  573.8	 4138.0	...
9148327	  787.0	  573.9	 4140.0	...
9148328	  787.0	  574.1	 4143.0	...
9148329	  787.1	  574.2	 4144.0	...
9148330	  787.2	  574.3	 4145.0	...
9148331	  787.2	  574.2	 4145.0	...
9148332	  787.2	  573.5	 4146.0	...
9148333	  787.2	  572.9	 4145.0	...
9148334	  787.3	  572.4	 4146.0	...
9148335	  787.1	  572.4	 4146.0	...
9148336	  786.8	  572.4	 4147.0	...
9148337	  786.5	  572.2	 4146.0	...
9148338	  786.3	  572.1	 4145.0	...
9148339	  786.1	  572.6	 4145.0	...
9148340	  786.4	  573.2	 4145.0	...
9148341	  786.9	  573.7	 4143.0	...
9148342	  787.7	  573.5	 4139.0	...
9148343	  788.0	  573.6	 4136.0	...
9148344	  787.9	  573.7	 4136.0	...
9148345	  787.4	  573.8	 4137.0	...
9148346	  786.8	  573.6	 4139.0	...
9148347	  786.6	  572.8	 4140.0	...
9148348	  786.5	  572.1	 4142.0	...
9148349	  786.6	  571.8	 4144.0	...
9148350	  786.8	  572.0	 4146.0	...
9148351	  787.0	  572.2	 4147.0	...
9148352	  786.9	  572.2	 4148.0	...
9148353	  786.9	  572.7	 4150.0	...
9148354	  786.7	  573.2	 4151.0	...
9148355	  786.5	  573.4	 4153.0	...
9148356	  786.2	  572.9	 4152.0	...
9148357	  785.9	  572.4	 4149.0	...
9148358	  785.7	  572.1	 4147.0	...
9148359	  786.0	  572.0	 4149.0	...
9148360	  786.4	  572.1	 4153.0	...
9148361	  786.8	  572.2	 4155.0	...
9148362	  786.8	  572.0	 4153.0	...
9148363	  786.3	  571.5	 4148.0	...
9148364	  785.7	  571.0	 4145.0	...
9148365	  785.1	  571.5	 4143.0	...
9148366	  785.1	  572.0	 4143.0	...
9148367	  785.1	  572.5	 4146.0	...
9148368	  785.1	  572.5	 4148.0	...
9148369	  785.6	  572.4	 4150.0	...
9148370	  786.1	  572.2	 4150.0	...
9148371	  786.4	  572.1	 4150.0	...
9148372	  786.1	  572.1	 4150.0	...
9148373	  785.8	  572.2	 4154.0	...
9148374	  785.7	  572.3	 4158.0	...
9148375	  785.7	  571.7	 4163.0	...
9148376	  785.8	  571.1	 4164.0	...
9148377	  785.9	  570.5	 4163.0	...
9148378	  785.9	  570.7	 4161.0	...
9148379	  785.9	  570.8	 4159.0	...
9148380	  785.9	  570.9	 4156.0	...
9148381	  785.9	  570.9	 4154.0	...
9148382	  785.9	  570.8	 4153.0	...
9148383	  785.9	  570.7	 4155.0	...
9148384	  786.0	  570.8	 4155.0	...
9148385	  785.8	  571.3	 4153.0	...
9148386	  785.7	  571.9	 4150.0	...
9148387	  785.5	  572.3	 4153.0	...
9148388	  785.5	  571.7	 4158.0	...
9148389	  785.3	  571.2	 4160.0	...
9148390	  785.2	  570.6	 4157.0	...
9148391	  785.3	  570.6	 4153.0	...
9148392	  785.5	  570.5	 4151.0	...
9148393	  785.5	  570.1	 4150.0	...
9148394	  785.3	  569.7	 4150.0	...
9148395	  785.1	  570.1	 4149.0	...
9148396	  784.9	  570.8	 4149.0	...
9148397	  784.7	  571.6	 4149.0	...
9148398	  784.3	  571.2	 4149.0	...
9148399	  784.1	  570.7	 4150.0	...
9148400	  784.5	  570.6	 4150.0	...
9148401	  785.0	  570.9	 4150.0	...
9148402	  785.5	  571.1	 4150.0	...
9148403	  785.4	  571.0	 4153.0	...
9148404	  785.4	  570.8	 4159.0	...
9148405	  785.3	  570.9	 4163.0	...
9148406	  785.4	  571.2	 4168.0	...
9148407	  785.4	  571.4	 4171.0	...
9148408	  785.5	  571.3	 4174.0	...
9148409	  785.2	  571.3	 4175.0	...
9148410	  784.9	  571.3	 4175.0	...
9148411	  784.5	  571.1	 4175.0	...
9148412	  784.4	  570.9	 4174.0	...
9148413	  784.3	  570.5	 4172.0	...
9148414	  784.1	  570.4	 4170.0	...
9148415	  784.1	  570.2	 4172.0	...
9148416	  784.1	  570.7	 4175.0	...
9148417	  784.0	  571.1	 4178.0	...
9148418	  783.8	  571.3	 4176.0	...
9148419	  784.3	  571.0	 4175.0	...
9148420	  784.8	  570.6	 4176.0	...
9148421	  785.1	  570.4	 4180.0	...
9148422	  784.7	  570.4	 4184.0	...
9148423	  784.4	  570.3	 4182.0	...
9148424	  784.2	  570.3	 4181.0	...
9148425	  784.0	  570.4	 4179.0	...
9148426	  783.9	  570.6	 4178.0	...
9148427	  783.7	  570.7	 4175.0	...
9148428	  783.6	  570.7	 4171.0	...
9148429	  783.7	  570.7	 4168.0	...
9148430	  783.7	  570.6	 4171.0	...
9148431	  783.8	  570.5	 4175.0	...
9148432	  783.7	  569.9	 4179.0	...
9148433	  783.7	  569.5	 4179.0	...
9148434	  783.4	  569.1	 4178.0	...
9148435	  783.0	  569.2	 4177.0	...
9148436	  782.6	  569.4	 4178.0	...
9148437	  782.4	  569.6	 4179.0	...
9148438	  782.4	  569.7	 4179.0	...
9148439	  782.3	  569.8	 4177.0	...
9148440	  782.3	  569.8	 4177.0	...
9148441	  782.1	  569.8	 4178.0	...
9148442	  782.0	  569.8	 4181.0	...
9148443	  782.0	  569.3	 4184.0	...
9148444	  782.0	  568.7	 4186.0	...
9148445	  782.3	  568.6	 4186.0	...
9148446	  782.6	  569.0	 4189.0	...
9148447	  782.8	  569.6	 4191.0	...
9148448	  782.8	  569.9	 4193.0	...
9148449	  782.7	  569.9	 4194.0	...
9148450	  782.5	  569.4	 4195.0	...
9148451	  782.3	  568.8	 4202.0	...
9148452	  782.2	  568.3	 4208.0	...
9148453	  781.6	  568.3	 4212.0	...
9148454	  781.0	  568.2	 4208.0	...
9148455	  780.4	  568.2	 4204.0	...
9148456	  780.4	  568.3	 4202.0	...
9148457	  780.5	  568.5	 4208.0	...
9148458	  780.8	  568.4	 4214.0	...
9148459	  781.8	  568.2	 4215.0	...
9148460	  782.5	  568.3	 4212.0	...
9148461	  782.4	  568.7	 4210.0	...
9148462	  781.8	  569.2	 4211.0	...
9148463	  781.0	  569.3	 4213.0	...
9148464	  781.0	  569.3	 4214.0	...
9148465	  781.1	  569.3	 4214.0	...
9148466	  781.2	  569.2	 4214.0	...
9148467	  781.3	  569.2	 4214.0	...
9148468	  781.3	  569.1	 4214.0	...
9148469	  781.4	  569.0	 4214.0	...
9148470	  781.2	  569.2	 4213.0	...
9148471	  780.9	  569.4	 4213.0	...
9148472	  780.7	  569.4	 4214.0	...
9148473	  780.3	  568.9	 4215.0	...
9148474	  779.9	  568.4	 4217.0	...
9148475	  780.1	  568.5	 4219.0	...
9148476	  780.7	  568.9	 4219.0	...
9148477	  781.0	  569.3	 4219.0	...
9148478	  780.7	  569.3	 4218.0	...
9148479	  780.5	  569.3	 4217.0	...
9148480	  780.6	  568.8	 4219.0	...
9148481	  780.7	  568.2	 4221.0	...
9148482	  780.7	  567.5	 4223.0	...
9148483	  780.8	  567.4	 4223.0	...
9148484	  780.9	  567.5	 4225.0	...
9148485	  780.9	  567.8	 4228.0	...
9148486	  780.6	  568.1	 4229.0	...
9148487	  780.3	  568.3	 4227.0	...
9148488	  779.9	  568.4	 4224.0	...
9148489	  780.0	  568.5	 4223.0	...
9148490	  780.1	  568.5	 4222.0	...
9148491	  779.6	  568.7	 4224.0	...
9148492	  779.1	  568.8	 4225.0	...
9148493	  778.9	  568.8	 4226.0	...
MSG	9148494 0000 _ Number On
9148494	  779.3	  568.7	 4226.0	...
9148495	  779.6	  568.5	 4226.0	...
9148496	  779.5	  568.6	 4226.0	...
9148497	  779.4	  568.8	 4225.0	...
9148498	  779.4	  569.1	 4224.0	...
9148499	  779.5	  569.2	 4225.0	...
9148500	  779.5	  568.8	 4225.0	...
9148501	  779.4	  568.5	 4227.0	...
9148502	  779.3	  568.1	 4230.0	...
9148503	  779.1	  568.2	 4233.0	...
9148504	  779.1	  568.3	 4234.0	...
9148505	  779.1	  568.7	 4232.0	...
9148506	  779.1	  569.2	 4229.0	...
9148507	  779.0	  569.5	 4225.0	...
9148508	  779.0	  569.4	 4222.0	...
9148509	  778.9	  569.3	 4221.0	...
9148510	  778.8	  569.2	 4221.0	...
9148511	  778.8	  568.9	 4221.0	...
9148512	  779.0	  568.6	 4221.0	...
9148513	  779.2	  568.3	 4220.0	...
9148514	  779.0	  568.4	 4220.0	...
9148515	  778.7	  568.7	 4226.0	...
9148516	  778.5	  568.9	 4233.0	...
9148517	  778.4	  569.1	 4239.0	...
9148518	  778.3	  569.1	 4236.0	...
9148519	  778.1	  568.9	 4233.0	...
9148520	  778.0	  568.7	 4232.0	...
9148521	  777.9	  568.8	 4233.0	...
9148522	  778.0	  569.1	 4234.0	...
9148523	  778.2	  569.3	 4234.0	...
9148524	  778.5	  569.1	 4236.0	...
9148525	  778.7	  568.3	 4238.0	...
9148526	  778.9	  567.5	 4241.0	...
9148527	  778.4	  567.5	 4239.0	...
9148528	  778.0	  568.1	 4237.0	...
9148529	  777.9	  568.6	 4234.0	...
9148530	  778.1	  568.4	 4235.0	...
9148531	  778.2	  568.1	 4237.0	...
9148532	  778.0	  567.9	 4243.0	...
9148533	  777.7	  568.0	 4248.0	...
9148534	  777.5	  568.0	 4251.0	...
9148535	  777.4	  567.9	 4250.0	...
9148536	  777.8	  567.7	 4250.0	...
9148537	  778.3	  567.5	 4251.0	...
9148538	  778.8	  567.4	 4252.0	...
9148539	  778.9	  567.8	 4253.0	...
9148540	  778.9	  568.3	 4251.0	...
9148541	  778.6	  568.5	 4249.0	...
9148542	  778.2	  568.1	 4249.0	...
9148543	  777.8	  567.6	 4251.0	...
9148544	  777.8	  567.2	 4254.0	...
9148545	  777.8	  566.9	 4256.0	...
9148546	  777.4	  567.1	 4256.0	...
9148547	  777.1	  567.4	 4257.0	...
9148548	  776.7	  567.7	 4257.0	...
9148549	  776.7	  567.9	 4258.0	...
9148550	  777.0	  568.2	 4262.0	...
9148551	  777.2	  568.4	 4266.0	...
9148552	  777.3	  568.3	 4268.0	...
9148553	  777.3	  567.8	 4268.0	...
9148554	  777.2	  567.3	 4268.0	...
9148555	  777.1	  567.4	 4267.0	...
9148556	  776.9	  568.0	 4266.0	...
9148557	  776.9	  568.2	 4264.0	...
9148558	  776.8	  568.0	 4263.0	...
9148559	  776.8	  567.8	 4262.0	...
9148560	  776.7	  567.8	 4263.0	...
9148561	  776.4	  567.8	 4263.0	...
9148562	  776.2	  567.8	 4262.0	...
9148563	  776.1	  567.8	 4264.0	...
9148564	  775.6	  568.1	 4268.0	...
9148565	  775.0	  568.4	 4270.0	...
9148566	  774.2	  568.2	 4270.0	...
9148567	  774.0	  567.7	 4269.0	...
9148568	  773.9	  567.3	 4269.0	...
9148569	  775.2	  567.2	 4266.0	...
EFIX R   9147237	9148569	1333	  793.4	  564.8	   4262
SSACC R  9148570
9148570	  776.7	  566.9	 4263.0	...
9148571	  778.1	  566.5	 4260.0	...
9148572	  779.9	  566.1	 4261.0	...
9148573	  781.9	  566.0	 4262.0	...
9148574	  785.3	  565.8	 4262.0	...
9148575	  788.4	  565.4	 4265.0	...
9148576	  792.0	  565.0	 4267.0	...
9148577	  794.8	  564.7	 4266.0	...
9148578	  797.7	  564.5	 4264.0	...
9148579	  800.4	  564.3	 4261.0	...
9148580	  803.5	  565.1	 4261.0	...
ESACC R  9148570	9148580	11	  776.7	  566.9	  803.5	  565.1	   0.57	     60
SFIX R   9148581
9148581	  805.5	  566.9	 4261.0	...
9148582	  806.6	  568.9	 4261.0	...
9148583	  805.9	  570.0	 4262.0	...
9148584	  805.2	  570.2	 4262.0	...
9148585	  804.4	  570.3	 4262.0	...
9148586	  804.1	  570.1	 4261.0	...
9148587	  802.4	  570.3	 4263.0	...
9148588	  800.7	  570.5	 4265.0	...
9148589	  799.3	  570.6	 4269.0	...
9148590	  799.3	  570.4	 4270.0	...
9148591	  798.4	  570.7	 4270.0	...
9148592	  797.3	  571.1	 4268.0	...
9148593	  796.3	  571.2	 4266.0	...
9148594	  796.5	  570.9	 4265.0	...
9148595	  796.6	  570.6	 4264.0	...
9148596	  796.8	  570.5	 4262.0	...
9148597	  797.0	  570.3	 4264.0	...
9148598	  797.2	  570.2	 4268.0	...
9148599	  797.3	  570.2	 4273.0	...
9148600	  797.1	  570.3	 4274.0	...
9148601	  796.7	  570.3	 4274.0	...
9148602	  796.4	  570.4	 4274.0	...
9148603	  796.3	  570.4	 4274.0	...
9148604	  796.2	  570.2	 4274.0	...
9148605	  796.1	  569.8	 4274.0	...
9148606	  795.9	  569.4	 4275.0	...
9148607	  795.8	  569.2	 4275.0	...
9148608	  795.6	  569.3	 4275.0	...
9148609	  795.5	  569.4	 4274.0	...
9148610	  795.1	  569.5	 4273.0	...
9148611	  794.7	  569.5	 4272.0	...
9148612	  794.3	  569.5	 4272.0	...
9148613	  794.3	  569.5	 4273.0	...
9148614	  794.4	  569.6	 4272.0	...
9148615	  794.4	  569.6	 4270.0	...
9148616	  794.5	  569.5	 4276.0	...
9148617	  794.6	  569.2	 4284.0	...
9148618	  794.8	  569.0	 4290.0	...
9148619	  795.0	  568.9	 4288.0	...
9148620	  795.2	  568.7	 4287.0	...
9148621	  795.3	  568.7	 4287.0	...
9148622	  795.3	  568.9	 4285.0	...
9148623	  794.9	  569.2	 4284.0	...
9148624	  794.4	  569.2	 4284.0	...
9148625	  793.9	  568.9	 4286.0	...
9148626	  793.7	  568.6	 4286.0	...
9148627	  794.1	  568.5	 4284.0	...
9148628	  794.5	  568.5	 4282.0	...
9148629	  795.0	  568.5	 4282.0	...
9148630	  795.0	  568.6	 4282.0	...
9148631	  794.9	  568.8	 4281.0	...
9148632	  794.8	  569.0	 4281.0	...
9148633	  794.7	  568.8	 4282.0	...
9148634	  794.6	  568.5	 4283.0	...
9148635	  794.4	  568.8	 4283.0	...
9148636	  794.1	  569.3	 4285.0	...
9148637	  793.8	  569.6	 4290.0	...
9148638	  793.7	  569.4	 4295.0	...
9148639	  794.2	  568.9	 4297.0	...
9148640	  794.7	  568.3	 4296.0	...
9148641	  794.6	  567.7	 4298.0	...
9148642	  793.9	  567.7	 4302.0	...
9148643	  793.2	  568.4	 4306.0	...
9148644	  793.4	  568.9	 4305.0	...
9148645	  793.6	  569.2	 4303.0	...
9148646	  793.9	  569.1	 4300.0	...
9148647	  794.1	  569.1	 4300.0	...
9148648	  794.7	  569.0	 4301.0	...
9148649	  795.2	  569.0	 4299.0	...
9148650	  795.7	  569.2	 4298.0	...
9148651	  795.5	  569.3	 4297.0	...
9148652	  795.3	  569.6	 4298.0	...
9148653	  794.9	  569.9	 4300.0	...
9148654	  794.5	  570.1	 4301.0	...
9148655	  794.3	  570.1	 4303.0	...
9148656	  794.3	  569.9	 4303.0	...
9148657	  794.4	  569.7	 4304.0	...
9148658	  794.1	  569.6	 4304.0	...
9148659	  793.5	  569.7	 4304.0	...
9148660	  793.1	  570.0	 4302.0	...
9148661	  792.9	  570.2	 4300.0	...
9148662	  793.2	  570.4	 4297.0	...
9148663	  793.4	  570.4	 4296.0	...
9148664	  793.6	  569.9	 4295.0	...
9148665	  793.6	  569.3	 4299.0	...
9148666	  793.6	  568.8	 4304.0	...
9148667	  793.5	  569.0	 4308.0	...
9148668	  793.4	  569.2	 4307.0	...
9148669	  793.3	  569.4	 4308.0	...
9148670	  793.4	  569.5	 4307.0	...
9148671	  793.4	  569.6	 4306.0	...
9148672	  793.4	  569.4	 4304.0	...
9148673	  793.5	  569.2	 4304.0	...
9148674	  793.5	  568.9	 4304.0	...
9148675	  793.5	  568.7	 4305.0	...
9148676	  793.5	  568.7	 4305.0	...
9148677	  793.6	  568.6	 4305.0	...
9148678	  793.8	  568.6	 4305.0	...
9148679	  794.0	  568.6	 4306.0	...
9148680	  793.8	  568.7	 4307.0	...
9148681	  793.5	  568.9	 4304.0	...
9148682	  793.4	  569.0	 4301.0	...
9148683	  793.7	  568.9	 4299.0	...
9148684	  794.0	  568.8	 4299.0	...
9148685	  794.1	  568.8	 4302.0	...
9148686	  794.1	  568.8	 4305.0	...
9148687	  794.4	  568.7	 4309.0	...
9148688	  794.7	  568.7	 4310.0	...
9148689	  795.3	  568.7	 4312.0	...
9148690	  795.6	  568.6	 4312.0	...
9148691	  795.4	  568.7	 4312.0	...
9148692	  794.9	  568.9	 4313.0	...
9148693	  794.2	  568.6	 4315.0	...
9148694	  794.0	  568.4	 4316.0	...
9148695	  793.7	  568.1	 4315.0	...
9148696	  793.7	  568.2	 4315.0	...
9148697	  793.5	  568.0	 4315.0	...
9148698	  793.3	  567.8	 4313.0	...
9148699	  793.4	  568.0	 4309.0	...
9148700	  793.6	  568.5	 4306.0	...
9148701	  794.0	  568.8	 4307.0	...
9148702	  794.1	  568.5	 4311.0	...
9148703	  794.3	  568.4	 4315.0	...
9148704	  794.0	  568.5	 4317.0	...
9148705	  793.7	  568.3	 4317.0	...
9148706	  793.4	  568.1	 4317.0	...
9148707	  793.4	  567.8	 4320.0	...
9148708	  793.0	  567.8	 4322.0	...
9148709	  792.6	  567.6	 4324.0	...
9148710	  792.7	  567.3	 4325.0	...
9148711	  793.1	  567.3	 4325.0	...
9148712	  793.5	  567.2	 4324.0	...
9148713	  793.6	  567.2	 4324.0	...
9148714	  793.8	  566.9	 4324.0	...
9148715	  794.0	  567.0	 4324.0	...
9148716	  794.0	  567.2	 4323.0	...
9148717	  794.0	  567.5	 4323.0	...
9148718	  794.1	  568.0	 4323.0	...
9148719	  794.3	  568.5	 4323.0	...
9148720	  794.3	  568.9	 4326.0	...
9148721	  794.3	  569.1	 4329.0	...
9148722	  794.2	  569.1	 4332.0	...
9148723	  794.2	  568.7	 4331.0	...
9148724	  794.2	  568.4	 4331.0	...
9148725	  794.1	  568.3	 4330.0	...
9148726	  794.0	  568.4	 4328.0	...
9148727	  793.9	  568.4	 4326.0	...
9148728	  793.9	  568.3	 4324.0	...
9148729	  793.9	  568.3	 4323.0	...
9148730	  793.9	  567.8	 4322.0	...
9148731	  794.1	  567.2	 4322.0	...
9148732	  794.2	  566.6	 4322.0	...
9148733	  793.9	  566.6	 4322.0	...
9148734	  793.4	  566.5	 4324.0	...
9148735	  792.7	  566.6	 4327.0	...
9148736	  792.6	  566.8	 4330.0	...
9148737	  792.8	  567.2	 4329.0	...
9148738	  793.4	  567.6	 4326.0	...
9148739	  793.9	  567.8	 4324.0	...
9148740	  794.0	  567.9	 4324.0	...
9148741	  793.9	  568.5	 4324.0	...
9148742	  794.0	  569.2	 4325.0	...
9148743	  793.8	  569.4	 4328.0	...
9148744	  793.4	  569.0	 4331.0	...
9148745	  793.6	  568.6	 4333.0	...
9148746	  794.2	  569.1	 4334.0	...
9148747	  794.3	  569.5	 4335.0	...
9148748	  793.9	  569.9	 4335.0	...
9148749	  793.5	  569.8	 4335.0	...
9148750	  793.6	  569.8	 4335.0	...
9148751	  793.7	  569.8	 4335.0	...
9148752	  793.7	  569.8	 4336.0	...
9148753	  793.7	  569.6	 4336.0	...
9148754	  793.6	  569.6	 4339.0	...
9148755	  793.8	  569.6	 4341.0	...
9148756	  794.0	  569.3	 4344.0	...
9148757	  794.2	  568.9	 4345.0	...
9148758	  794.2	  569.0	 4346.0	...
9148759	  794.0	  569.6	 4348.0	...
9148760	  793.7	  570.0	 4346.0	...
9148761	  793.5	  569.8	 4344.0	...
9148762	  793.6	  569.5	 4341.0	...
9148763	  793.7	  569.2	 4342.0	...
9148764	  793.9	  569.0	 4342.0	...
9148765	  794.1	  568.9	 4340.0	...
9148766	  794.2	  569.0	 4338.0	...
9148767	  794.4	  568.9	 4337.0	...
9148768	  794.6	  568.7	 4337.0	...
9148769	  794.7	  568.6	 4337.0	...
9148770	  794.7	  568.7	 4340.0	...
9148771	  794.6	  568.3	 4343.0	...
9148772	  794.6	  567.9	 4346.0	...
9148773	  794.5	  567.9	 4345.0	...
9148774	  794.3	  568.6	 4343.0	...
9148775	  793.9	  569.2	 4341.0	...
9148776	  793.6	  569.5	 4341.0	...
9148777	  793.2	  569.6	 4341.0	...
9148778	  793.2	  569.6	 4341.0	...
9148779	  793.5	  569.6	 4342.0	...
9148780	  794.0	  569.5	 4343.0	...
9148781	  794.5	  569.3	 4343.0	...
9148782	  794.6	  569.0	 4340.0	...
9148783	  794.6	  569.1	 4337.0	...
9148784	  794.4	  569.4	 4336.0	...
9148785	  794.2	  569.7	 4336.0	...
9148786	  794.1	  569.5	 4336.0	...
9148787	  794.0	  569.3	 4335.0	...
9148788	  794.0	  569.2	 4335.0	...
9148789	  793.9	  568.9	 4335.0	...
9148790	  793.9	  568.6	 4336.0	...
9148791	  794.3	  568.3	 4336.0	...
9148792	  794.7	  567.8	 4336.0	...
9148793	  795.3	  567.5	 4335.0	...
9148794	  795.5	  567.8	 4336.0	...
9148795	  795.0	  568.5	 4337.0	...
9148796	  794.3	  568.6	 4339.0	...
9148797	  793.5	  568.2	 4344.0	...
9148798	  794.1	  568.3	 4350.0	...
9148799	  794.7	  569.0	 4351.0	...
9148800	  795.0	  569.8	 4351.0	...
9148801	  794.9	  569.3	 4351.0	...
9148802	  794.8	  568.8	 4352.0	...
9148803	  794.9	  568.6	 4355.0	...
9148804	  794.8	  569.1	 4358.0	...
9148805	  794.6	  569.6	 4360.0	...
9148806	  794.3	  569.8	 4359.0	...
MSG	9148807 0000 _ Number Off
9148807	  794.3	  570.0	 4359.0	...
9148808	  794.3	  570.1	 4357.0	...
9148809	  794.2	  570.5	 4356.0	...
9148810	  794.1	  570.7	 4356.0	...
9148811	  794.4	  571.1	 4357.0	...
9148812	  794.9	  571.3	 4356.0	...
9148813	  795.6	  571.4	 4353.0	...
9148814	  795.9	  571.0	 4350.0	...
9148815	  795.8	  570.7	 4354.0	...
9148816	  795.4	  570.4	 4358.0	...
9148817	  795.2	  570.4	 4359.0	...
9148818	  795.4	  570.1	 4356.0	...
9148819	  795.6	  570.0	 4358.0	...
9148820	  795.6	  569.8	 4363.0	...
9148821	  795.5	  570.1	 4367.0	...
9148822	  795.6	  570.2	 4367.0	...
9148823	  795.6	  570.0	 4367.0	...
9148824	  795.6	  569.7	 4364.0	...
9148825	  795.6	  569.5	 4361.0	...
9148826	  795.8	  569.6	 4358.0	...
9148827	  796.0	  569.7	 4363.0	...
9148828	  796.2	  569.6	 4367.0	...
9148829	  796.2	  569.7	 4368.0	...
9148830	  796.0	  569.9	 4365.0	...
9148831	  795.7	  570.2	 4362.0	...
9148832	  795.5	  570.5	 4366.0	...
9148833	  795.5	  570.8	 4370.0	...
9148834	  795.3	  570.3	 4374.0	...
9148835	  795.2	  569.7	 4374.0	...
9148836	  795.5	  569.1	 4375.0	...
9148837	  796.0	  569.0	 4375.0	...
9148838	  796.6	  569.2	 4374.0	...
9148839	  796.8	  569.5	 4374.0	...
9148840	  796.5	  570.1	 4375.0	...
9148841	  796.1	  570.5	 4374.0	...
9148842	  795.6	  570.9	 4372.0	...
9148843	  795.5	  570.9	 4370.0	...
9148844	  795.5	  571.1	 4370.0	...
9148845	  795.5	  571.4	 4370.0	...
9148846	  795.5	  571.8	 4371.0	...
9148847	  795.5	  571.5	 4372.0	...
9148848	  795.5	  571.0	 4374.0	...
9148849	  795.4	  570.8	 4373.0	...
9148850	  795.5	  571.0	 4372.0	...
9148851	  795.5	  571.2	 4371.0	...
9148852	  795.4	  571.1	 4370.0	...
9148853	  795.4	  571.5	 4369.0	...
9148854	  795.9	  571.8	 4371.0	...
9148855	  796.4	  572.0	 4373.0	...
9148856	  796.9	  571.8	 4374.0	...
9148857	  796.9	  571.4	 4373.0	...
9148858	  797.0	  571.0	 4372.0	...
9148859	  797.0	  570.7	 4373.0	...
9148860	  797.2	  570.7	 4374.0	...
9148861	  797.3	  570.7	 4374.0	...
9148862	  797.1	  570.8	 4373.0	...
9148863	  796.7	  570.9	 4372.0	...
9148864	  796.6	  571.1	 4373.0	...
9148865	  797.0	  571.2	 4372.0	...
9148866	  797.3	  570.4	 4372.0	...
9148867	  797.8	  569.6	 4372.0	...
9148868	  798.1	  568.9	 4372.0	...
9148869	  798.5	  569.1	 4371.0	...
9148870	  798.4	  569.2	 4370.0	...
9148871	  798.2	  569.4	 4369.0	...
9148872	  798.1	  569.5	 4369.0	...
9148873	  798.1	  569.5	 4370.0	...
9148874	  798.0	  569.5	 4370.0	...
9148875	  797.8	  569.5	 4370.0	...
9148876	  797.7	  569.5	 4370.0	...
9148877	  797.4	  569.6	 4370.0	...
9148878	  797.1	  569.6	 4371.0	...
9148879	  796.9	  569.6	 4371.0	...
9148880	  796.9	  569.3	 4370.0	...
9148881	  796.8	  569.1	 4370.0	...
9148882	  797.1	  569.3	 4370.0	...
9148883	  797.6	  569.6	 4370.0	...
9148884	  797.8	  569.9	 4370.0	...
9148885	  797.6	  569.7	 4372.0	...
9148886	  797.4	  569.6	 4375.0	...
9148887	  797.6	  569.6	 4379.0	...
9148888	  797.8	  569.7	 4377.0	...
9148889	  797.8	  569.9	 4375.0	...
9148890	  797.8	  569.4	 4374.0	...
9148891	  797.9	  568.8	 4376.0	...
9148892	  797.7	  568.2	 4379.0	...
9148893	  797.5	  568.3	 4381.0	...
9148894	  797.4	  569.0	 4382.0	...
9148895	  797.6	  569.8	 4381.0	...
9148896	  798.1	  570.6	 4379.0	...
9148897	  798.5	  570.7	 4377.0	...
9148898	  798.8	  570.4	 4376.0	...
9148899	  799.2	  570.0	 4378.0	...
9148900	  799.6	  569.8	 4379.0	...
9148901	  799.6	  570.5	 4380.0	...
9148902	  799.2	  571.2	 4381.0	...
9148903	  798.8	  571.7	 4381.0	...
9148904	  798.6	  571.7	 4381.0	...
9148905	  798.4	  571.2	 4384.0	...
9148906	  798.1	  570.7	 4386.0	...
9148907	  797.9	  570.3	 4389.0	...
9148908	  798.7	  570.2	 4389.0	...
9148909	  799.6	  570.1	 4390.0	...
9148910	  800.4	  570.1	 4391.0	...
9148911	  800.4	  570.3	 4387.0	...
9148912	  800.4	  570.9	 4382.0	...
9148913	  800.5	  571.3	 4377.0	...
9148914	  800.6	  571.6	 4377.0	...
9148915	  800.6	  571.6	 4380.0	...
9148916	  800.5	  571.6	 4382.0	...
9148917	  800.3	  571.7	 4385.0	...
9148918	  800.1	  571.6	 4382.0	...
9148919	  799.8	  571.6	 4380.0	...
9148920	  799.7	  571.5	 4380.0	...
9148921	  800.3	  571.2	 4383.0	...
9148922	  801.0	  570.9	 4383.0	...
9148923	  801.6	  570.6	 4381.0	...
9148924	  801.3	  570.5	 4378.0	...
9148925	  801.0	  570.4	 4376.0	...
9148926	  800.9	  570.2	 4378.0	...
9148927	  801.0	  570.0	 4382.0	...
9148928	  801.1	  570.2	 4385.0	...
9148929	  801.1	  570.7	 4385.0	...
9148930	  801.1	  571.1	 4384.0	...
9148931	  801.2	  571.1	 4384.0	...
9148932	  801.5	  570.7	 4384.0	...
9148933	  801.7	  570.4	 4383.0	...
9148934	  801.7	  570.2	 4382.0	...
9148935	  801.0	  570.4	 4381.0	...
9148936	  800.3	  570.6	 4380.0	...
9148937	  800.3	  570.7	 4381.0	...
9148938	  800.9	  570.7	 4381.0	...
9148939	  801.4	  570.8	 4381.0	...
9148940	  801.5	  570.8	 4380.0	...
9148941	  801.5	  570.8	 4380.0	...
9148942	  801.3	  570.9	 4380.0	...
9148943	  801.2	  570.9	 4380.0	...
9148944	  801.0	  570.5	 4380.0	...
9148945	  801.0	  570.2	 4379.0	...
9148946	  800.8	  569.8	 4379.0	...
9148947	  800.8	  569.7	 4380.0	...
9148948	  800.7	  569.6	 4382.0	...
9148949	  800.7	  569.6	 4383.0	...
9148950	  800.6	  570.2	 4383.0	...
9148951	  800.6	  570.9	 4382.0	...
9148952	  800.5	  571.8	 4381.0	...
9148953	  800.4	  572.0	 4380.0	...
9148954	  800.3	  571.8	 4382.0	...
9148955	  800.3	  571.0	 4385.0	...
9148956	  800.4	  570.1	 4387.0	...
9148957	  800.7	  569.5	 4388.0	...
9148958	  801.1	  569.2	 4387.0	...
9148959	  801.5	  569.1	 4384.0	...
9148960	  801.5	  569.0	 4381.0	...
9148961	  801.6	  569.1	 4380.0	...
9148962	  801.6	  569.2	 4379.0	...
9148963	  801.6	  569.1	 4379.0	...
9148964	  801.7	  569.1	 4379.0	...
9148965	  801.9	  569.1	 4383.0	...
9148966	  802.1	  569.6	 4386.0	...
9148967	  802.2	  570.0	 4389.0	...
9148968	  802.2	  570.5	 4390.0	...
9148969	  802.0	  570.4	 4391.0	...
9148970	  801.9	  570.5	 4392.0	...
9148971	  801.8	  570.6	 4393.0	...
9148972	  801.7	  570.6	 4393.0	...
9148973	  801.4	  570.6	 4393.0	...
9148974	  801.7	  570.2	 4392.0	...
9148975	  802.3	  570.0	 4393.0	...
9148976	  803.0	  569.6	 4396.0	...
9148977	  803.2	  569.6	 4396.0	...
9148978	  803.0	  569.6	 4394.0	...
9148979	  802.9	  569.6	 4392.0	...
9148980	  802.9	  569.7	 4394.0	...
9148981	  803.2	  570.1	 4393.0	...
9148982	  803.4	  570.6	 4393.0	...
9148983	  803.4	  570.9	 4393.0	...
9148984	  803.8	  571.0	 4396.0	...
9148985	  804.1	  570.9	 4396.0	...
9148986	  804.4	  570.8	 4393.0	...
9148987	  804.3	  570.8	 4393.0	...
9148988	  804.2	  570.1	 4395.0	...
9148989	  804.1	  569.5	 4398.0	...
9148990	  804.0	  568.8	 4400.0	...
9148991	  803.8	  569.0	 4400.0	...
9148992	  803.7	  569.6	 4399.0	...
9148993	  803.7	  570.3	 4398.0	...
9148994	  803.8	  570.8	 4398.0	...
9148995	  803.9	  570.8	 4398.0	...
9148996	  803.9	  570.7	 4398.0	...
9148997	  804.1	  570.7	 4399.0	...
9148998	  804.3	  570.8	 4400.0	...
9148999	  804.7	  570.9	 4402.0	...
9149000	  804.9	  570.8	 4400.0	...
9149001	  804.7	  570.6	 4398.0	...
9149002	  804.3	  570.4	 4395.0	...
9149003	  804.3	  570.2	 4394.0	...
9149004	  804.8	  570.3	 4400.0	...
9149005	  805.2	  570.3	 4407.0	...
9149006	  805.2	  570.4	 4414.0	...
9149007	  805.2	  570.6	 4414.0	...
MSG	9149008 0000 _ Number On
9149008	  805.2	  570.7	 4414.0	...
9149009	  805.2	  570.8	 4414.0	...
9149010	  805.3	  570.7	 4411.0	...
9149011	  805.5	  570.6	 4406.0	...
9149012	  805.5	  570.5	 4401.0	...
9149013	  805.4	  570.7	 4399.0	...
9149014	  805.4	  570.9	 4399.0	...
9149015	  805.4	  571.0	 4400.0	...
9149016	  805.5	  571.0	 4404.0	...
9149017	  805.5	  570.9	 4410.0	...
9149018	  805.5	  570.8	 4416.0	...
9149019	  805.6	  570.8	 4419.0	...
9149020	  805.5	  570.8	 4419.0	...
9149021	  805.2	  571.2	 4416.0	...
9149022	  805.0	  571.7	 4412.0	...
9149023	  804.9	  571.7	 4410.0	...
9149024	  804.8	  571.2	 4410.0	...
9149025	  804.8	  570.6	 4410.0	...
9149026	  804.8	  570.5	 4409.0	...
9149027	  805.2	  570.5	 4408.0	...
9149028	  805.6	  570.3	 4407.0	...
9149029	  806.1	  570.1	 4408.0	...
9149030	  806.1	  570.0	 4408.0	...
9149031	  806.2	  570.0	 4409.0	...
9149032	  806.2	  570.1	 4408.0	...
9149033	  806.1	  570.2	 4407.0	...
9149034	  806.0	  570.8	 4407.0	...
9149035	  805.8	  571.3	 4409.0	...
9149036	  805.6	  571.9	 4409.0	...
9149037	  805.5	  572.0	 4408.0	...
9149038	  804.6	  571.6	 4409.0	...
EFIX R   9148581	9149038	458	  797.5	  569.7	   4347
SSACC R  9149039
9149039	  803.3	  571.2	 4410.0	...
9149040	  801.4	  570.4	 4411.0	...
9149041	  799.3	  570.1	 4412.0	...
9149042	  796.8	  569.8	 4413.0	...
9149043	  793.4	  569.9	 4414.0	...
9149044	  789.7	  570.0	 4415.0	...
9149045	  786.1	  569.8	 4414.0	...
9149046	  782.9	  569.0	 4413.0	...
9149047	  779.8	  568.2	 4414.0	...
9149048	  777.3	  567.6	 4416.0	...
9149049	  775.5	  567.4	 4419.0	...
9149050	  774.9	  566.9	 4421.0	...
ESACC R  9149039	9149050	12	  803.3	  571.2	  774.9	  566.9	   0.61	     62
SFIX R   9149051
9149051	  774.6	  565.8	 4423.0	...
9149052	  774.8	  564.8	 4423.0	...
9149053	  775.1	  564.0	 4423.0	...
9149054	  775.9	  564.0	 4423.0	...
9149055	  777.4	  563.7	 4423.0	...
9149056	  779.8	  563.4	 4423.0	...
9149057	  781.9	  563.2	 4423.0	...
9149058	  783.2	  563.3	 4423.0	...
9149059	  784.1	  563.2	 4423.0	...
9149060	  784.6	  563.3	 4423.0	...
9149061	  785.0	  563.6	 4424.0	...
9149062	  785.3	  564.4	 4427.0	...
9149063	  785.6	  565.1	 4430.0	...
9149064	  785.9	  565.3	 4430.0	...
9149065	  785.8	  565.0	 4427.0	...
9149066	  785.8	  564.8	 4424.0	...
9149067	  785.9	  564.7	 4423.0	...
9149068	  786.4	  564.8	 4421.0	...
9149069	  786.7	  564.8	 4421.0	...
9149070	  786.7	  564.9	 4423.0	...
9149071	  786.5	  565.0	 4420.0	...
9149072	  786.2	  564.9	 4416.0	...
9149073	  786.7	  564.8	 4413.0	...
9149074	  787.3	  564.8	 4413.0	...
9149075	  787.5	  564.8	 4414.0	...
9149076	  787.1	  565.0	 4416.0	...
9149077	  786.7	  565.1	 4418.0	...
9149078	  786.7	  564.9	 4421.0	...
9149079	  786.6	  564.6	 4420.0	...
9149080	  786.3	  564.4	 4419.0	...
9149081	  786.1	  564.5	 4417.0	...
9149082	  786.2	  564.3	 4417.0	...
9149083	  786.4	  564.0	 4418.0	...
9149084	  786.7	  564.4	 4420.0	...
9149085	  786.8	  565.1	 4422.0	...
9149086	  786.9	  565.9	 4422.0	...
9149087	  786.9	  566.0	 4422.0	...
9149088	  786.9	  566.0	 4422.0	...
9149089	  787.4	  565.7	 4421.0	...
9149090	  788.0	  565.5	 4419.0	...
9149091	  788.5	  565.4	 4417.0	...
9149092	  788.2	  565.5	 4417.0	...
9149093	  787.8	  565.4	 4416.0	...
9149094	  787.4	  565.2	 4419.0	...
9149095	  787.4	  564.9	 4423.0	...
9149096	  787.3	  564.7	 4426.0	...
9149097	  787.5	  564.5	 4426.0	...
9149098	  787.7	  564.3	 4426.0	...
9149099	  788.0	  564.0	 4423.0	...
9149100	  788.3	  563.7	 4421.0	...
9149101	  788.5	  563.4	 4419.0	...
9149102	  788.5	  563.3	 4421.0	...
9149103	  788.5	  563.4	 4422.0	...
9149104	  788.4	  563.5	 4422.0	...
9149105	  788.2	  563.5	 4422.0	...
9149106	  787.9	  563.4	 4422.0	...
9149107	  787.5	  563.7	 4422.0	...
9149108	  787.5	  564.3	 4422.0	...
9149109	  787.7	  564.8	 4421.0	...
9149110	  787.8	  564.9	 4419.0	...
9149111	  787.8	  564.9	 4417.0	...
9149112	  787.8	  564.8	 4413.0	...
9149113	  787.7	  564.8	 4409.0	...
9149114	  787.8	  564.7	 4407.0	...
9149115	  788.0	  564.9	 4408.0	...
9149116	  788.1	  565.2	 4411.0	...
9149117	  788.1	  565.1	 4413.0	...
9149118	  788.0	  564.8	 4416.0	...
9149119	  787.9	  564.4	 4418.0	...
9149120	  787.8	  564.5	 4420.0	...
9149121	  787.7	  564.7	 4419.0	...
9149122	  787.6	  564.9	 4417.0	...
9149123	  787.6	  565.2	 4415.0	...
9149124	  787.5	  565.3	 4416.0	...
9149125	  787.5	  565.3	 4417.0	...
9149126	  787.5	  565.4	 4419.0	...
9149127	  787.4	  565.2	 4419.0	...
9149128	  787.4	  565.0	 4419.0	...
9149129	  787.4	  564.8	 4419.0	...
9149130	  787.6	  564.9	 4417.0	...
9149131	  787.8	  565.0	 4414.0	...
9149132	  788.2	  564.9	 4411.0	...
9149133	  788.4	  564.9	 4412.0	...
9149134	  788.6	  564.5	 4415.0	...
9149135	  788.5	  564.1	 4417.0	...
9149136	  788.7	  564.2	 4418.0	...
9149137	  788.9	  564.7	 4417.0	...
9149138	  789.1	  565.1	 4417.0	...
9149139	  789.2	  564.9	 4416.0	...
9149140	  789.2	  564.7	 4414.0	...
9149141	  789.3	  564.8	 4413.0	...
9149142	  789.3	  565.1	 4410.0	...
9149143	  789.3	  565.4	 4405.0	...
9149144	  789.2	  565.5	 4402.0	...
9149145	  789.2	  565.5	 4400.0	...
9149146	  788.8	  565.8	 4400.0	...
9149147	  788.6	  566.0	 4400.0	...
9149148	  788.3	  566.0	 4403.0	...
9149149	  788.3	  565.4	 4407.0	...
9149150	  788.2	  564.9	 4406.0	...
9149151	  788.2	  564.5	 4400.0	...
9149152	  788.1	  564.6	 4395.0	...
9149153	  788.2	  564.6	 4397.0	...
9149154	  788.3	  564.7	 4401.0	...
9149155	  788.4	  564.7	 4404.0	...
9149156	  788.5	  564.7	 4404.0	...
9149157	  788.5	  564.7	 4405.0	...
9149158	  788.3	  564.6	 4409.0	...
9149159	  788.2	  564.6	 4412.0	...
9149160	  788.1	  564.7	 4414.0	...
9149161	  788.3	  564.8	 4414.0	...
9149162	  788.3	  564.8	 4413.0	...
9149163	  788.3	  564.7	 4408.0	...
9149164	  788.4	  564.6	 4402.0	...
9149165	  788.6	  564.6	 4400.0	...
9149166	  788.6	  564.5	 4402.0	...
9149167	  788.3	  564.4	 4405.0	...
9149168	  788.6	  564.7	 4404.0	...
9149169	  789.1	  565.0	 4403.0	...
9149170	  789.2	  565.3	 4399.0	...
9149171	  788.9	  565.4	 4395.0	...
9149172	  788.5	  565.8	 4393.0	...
9149173	  788.4	  566.1	 4394.0	...
9149174	  788.3	  565.9	 4395.0	...
9149175	  788.3	  565.4	 4395.0	...
9149176	  788.2	  564.8	 4395.0	...
9149177	  788.1	  564.6	 4396.0	...
9149178	  788.0	  564.6	 4396.0	...
9149179	  788.0	  565.0	 4396.0	...
9149180	  788.1	  565.4	 4396.0	...
9149181	  788.3	  565.4	 4397.0	...
9149182	  788.6	  565.3	 4397.0	...
9149183	  788.9	  565.2	 4397.0	...
9149184	  788.8	  565.2	 4397.0	...
9149185	  788.5	  565.3	 4396.0	...
9149186	  788.3	  565.4	 4394.0	...
9149187	  788.3	  565.5	 4391.0	...
9149188	  788.3	  565.5	 4388.0	...
9149189	  788.2	  565.0	 4388.0	...
9149190	  788.1	  564.6	 4386.0	...
9149191	  788.0	  564.5	 4385.0	...
9149192	  788.0	  564.7	 4385.0	...
9149193	  788.0	  564.9	 4387.0	...
9149194	  787.9	  564.8	 4390.0	...
9149195	  787.8	  564.8	 4391.0	...
9149196	  787.9	  565.0	 4385.0	...
9149197	  788.1	  565.3	 4379.0	...
9149198	  788.3	  565.5	 4374.0	...
9149199	  788.4	  565.3	 4377.0	...
9149200	  788.4	  565.0	 4381.0	...
9149201	  788.3	  564.7	 4383.0	...
9149202	  788.3	  564.5	 4385.0	...
9149203	  788.2	  564.2	 4385.0	...
9149204	  788.7	  563.6	 4385.0	...
9149205	  789.3	  563.3	 4384.0	...
9149206	  789.3	  563.2	 4383.0	...
9149207	  788.7	  563.4	 4382.0	...
9149208	  788.6	  563.7	 4382.0	...
9149209	  788.6	  564.0	 4382.0	...
9149210	  788.6	  564.0	 4381.0	...
9149211	  788.5	  563.9	 4381.0	...
9149212	  788.8	  563.9	 4381.0	...
9149213	  788.9	  563.8	 4380.0	...
9149214	  788.7	  563.8	 4379.0	...
9149215	  788.6	  564.2	 4377.0	...
9149216	  788.6	  564.6	 4375.0	...
9149217	  788.5	  565.0	 4374.0	...
9149218	  788.4	  565.1	 4372.0	...
9149219	  788.2	  565.2	 4371.0	...
9149220	  788.1	  565.1	 4371.0	...
9149221	  788.0	  565.0	 4370.0	...
9149222	  788.0	  564.6	 4370.0	...
9149223	  788.1	  564.4	 4370.0	...
9149224	  788.3	  564.1	 4374.0	...
9149225	  788.6	  564.2	 4379.0	...
9149226	  788.9	  564.5	 4381.0	...
9149227	  789.1	  564.7	 4377.0	...
9149228	  789.1	  564.6	 4373.0	...
9149229	  789.2	  564.5	 4371.0	...
9149230	  789.2	  564.7	 4370.0	...
9149231	  789.3	  565.0	 4370.0	...
9149232	  789.4	  565.4	 4373.0	...
9149233	  789.4	  565.5	 4376.0	...
9149234	  789.4	  565.4	 4378.0	...
9149235	  789.3	  565.2	 4379.0	...
9149236	  789.4	  564.9	 4375.0	...
9149237	  789.3	  564.7	 4370.0	...
9149238	  789.2	  564.6	 4365.0	...
9149239	  789.3	  564.8	 4364.0	...
9149240	  789.4	  565.1	 4365.0	...
9149241	  789.5	  565.2	 4362.0	...
9149242	  789.5	  564.9	 4358.0	...
9149243	  789.4	  564.1	 4358.0	...
9149244	  789.4	  563.5	 4361.0	...
9149245	  789.3	  563.0	 4364.0	...
9149246	  789.4	  563.2	 4365.0	...
9149247	  789.4	  563.4	 4366.0	...
9149248	  789.3	  563.7	 4364.0	...
9149249	  789.1	  563.7	 4362.0	...
9149250	  788.9	  563.8	 4360.0	...
9149251	  788.4	  564.0	 4361.0	...
9149252	  788.0	  564.1	 4361.0	...
9149253	  787.4	  564.0	 4354.0	...
9149254	  787.2	  563.7	 4348.0	...
9149255	  787.7	  563.7	 4345.0	...
9149256	  788.5	  563.7	 4347.0	...
9149257	  789.3	  563.8	 4350.0	...
9149258	  789.1	  563.7	 4350.0	...
9149259	  789.0	  563.6	 4349.0	...
9149260	  789.0	  564.2	 4347.0	...
9149261	  789.1	  564.9	 4346.0	...
9149262	  789.3	  565.2	 4346.0	...
9149263	  789.2	  564.7	 4347.0	...
9149264	  789.0	  564.2	 4347.0	...
9149265	  788.9	  564.1	 4347.0	...
9149266	  789.0	  564.1	 4347.0	...
9149267	  789.1	  564.0	 4347.0	...
9149268	  789.1	  564.0	 4351.0	...
9149269	  789.2	  564.1	 4355.0	...
9149270	  789.4	  564.4	 4358.0	...
9149271	  789.6	  564.7	 4354.0	...
9149272	  789.4	  564.8	 4349.0	...
9149273	  789.1	  564.9	 4344.0	...
9149274	  789.1	  564.8	 4344.0	...
9149275	  789.4	  564.8	 4344.0	...
9149276	  789.8	  565.3	 4345.0	...
9149277	  789.9	  565.7	 4347.0	...
9149278	  789.2	  566.4	 4343.0	...
9149279	  788.4	  566.6	 4339.0	...
9149280	  788.1	  566.8	 4335.0	...
9149281	  788.5	  565.9	 4336.0	...
9149282	  788.9	  565.0	 4338.0	...
9149283	  788.9	  564.1	 4339.0	...
9149284	  788.6	  564.1	 4338.0	...
9149285	  788.4	  564.9	 4337.0	...
9149286	  788.3	  565.8	 4337.0	...
9149287	  788.5	  566.9	 4337.0	...
9149288	  788.7	  567.0	 4338.0	...
9149289	  788.8	  567.1	 4339.0	...
9149290	  788.8	  567.1	 4339.0	...
9149291	  789.1	  566.7	 4339.0	...
9149292	  789.3	  566.4	 4338.0	...
9149293	  789.5	  566.0	 4338.0	...
9149294	  789.4	  565.9	 4338.0	...
9149295	  789.4	  565.8	 4338.0	...
9149296	  789.4	  565.7	 4335.0	...
9149297	  789.4	  565.7	 4332.0	...
9149298	  789.5	  565.6	 4330.0	...
9149299	  789.7	  565.7	 4332.0	...
9149300	  789.8	  565.7	 4332.0	...
9149301	  789.9	  565.7	 4332.0	...
9149302	  789.3	  565.7	 4330.0	...
9149303	  788.8	  565.8	 4329.0	...
9149304	  788.4	  565.8	 4328.0	...
9149305	  788.5	  565.8	 4324.0	...
9149306	  788.7	  565.7	 4320.0	...
9149307	  788.8	  565.6	 4315.0	...
9149308	  788.9	  565.5	 4315.0	...
9149309	  788.9	  565.4	 4315.0	...
9149310	  788.9	  565.4	 4316.0	...
9149311	  788.9	  565.4	 4318.0	...
9149312	  789.1	  565.7	 4320.0	...
9149313	  789.2	  566.0	 4320.0	...
9149314	  789.1	  566.4	 4321.0	...
9149315	  788.8	  566.5	 4321.0	...
9149316	  788.3	  566.6	 4323.0	...
9149317	  788.1	  566.8	 4325.0	...
9149318	  788.2	  566.9	 4322.0	...
9149319	  788.6	  566.9	 4316.0	...
9149320	  789.0	  566.8	 4313.0	...
9149321	  789.0	  566.1	 4315.0	...
9149322	  789.0	  565.4	 4315.0	...
MSG	9149323 0000 _ Number Off
9149323	  788.9	  564.8	 4313.0	...
9149324	  788.8	  565.1	 4310.0	...
9149325	  788.6	  565.2	 4310.0	...
9149326	  788.6	  565.0	 4308.0	...
9149327	  788.6	  564.8	 4307.0	...
9149328	  788.6	  564.6	 4305.0	...
9149329	  788.5	  564.4	 4304.0	...
9149330	  788.4	  564.9	 4302.0	...
9149331	  788.2	  565.4	 4302.0	...
9149332	  788.2	  565.9	 4302.0	...
9149333	  788.4	  565.8	 4302.0	...
9149334	  788.6	  565.5	 4302.0	...
9149335	  788.8	  565.2	 4304.0	...
9149336	  788.7	  565.0	 4306.0	...
9149337	  788.3	  565.0	 4305.0	...
9149338	  788.0	  565.0	 4304.0	...
9149339	  788.1	  565.2	 4302.0	...
9149340	  788.4	  565.4	 4304.0	...
9149341	  788.6	  564.8	 4305.0	...
9149342	  788.5	  564.1	 4307.0	...
9149343	  788.5	  563.9	 4307.0	...
9149344	  788.4	  564.6	 4306.0	...
9149345	  788.3	  565.3	 4306.0	...
9149346	  788.1	  565.4	 4306.0	...
9149347	  788.0	  565.4	 4305.0	...
9149348	  788.0	  565.6	 4304.0	...
9149349	  788.0	  565.6	 4303.0	...
9149350	  787.9	  565.7	 4303.0	...
9149351	  787.6	  565.7	 4302.0	...
9149352	  787.3	  566.0	 4300.0	...
9149353	  787.4	  566.3	 4297.0	...
9149354	  787.7	  566.6	 4292.0	...
9149355	  787.5	  566.8	 4288.0	...
9149356	  787.1	  566.9	 4293.0	...
9149357	  786.8	  566.6	 4300.0	...
9149358	  787.1	  566.2	 4303.0	...
9149359	  787.4	  565.7	 4298.0	...
9149360	  787.4	  565.5	 4294.0	...
9149361	  787.2	  565.4	 4294.0	...
9149362	  787.0	  565.2	 4294.0	...
9149363	  787.1	  565.1	 4294.0	...
9149364	  787.2	  565.3	 4296.0	...
9149365	  787.1	  565.6	 4297.0	...
9149366	  786.9	  565.9	 4297.0	...
9149367	  786.6	  565.8	 4296.0	...
9149368	  786.3	  565.5	 4297.0	...
9149369	  786.4	  565.6	 4298.0	...
9149370	  787.7	  565.6	 4299.0	...
9149371	  789.4	  565.6	 4299.0	...
9149372	  792.2	  565.2	 4298.0	...
9149373	  793.8	  565.3	 4294.0	...
9149374	  795.8	  565.4	 4290.0	...
9149375	  797.2	  565.6	 4287.0	...
9149376	  799.1	  565.9	 4284.0	...
9149377	  799.9	  566.2	 4281.0	...
9149378	  800.8	  567.4	 4281.0	...
9149379	  801.3	  568.5	 4283.0	...
9149380	  802.6	  570.0	 4286.0	...
9149381	  803.1	  571.0	 4286.0	...
9149382	  803.6	  571.6	 4286.0	...
9149383	  803.3	  571.3	 4286.0	...
9149384	  803.2	  571.0	 4288.0	...
9149385	  802.7	  570.5	 4291.0	...
9149386	  802.3	  570.5	 4294.0	...
9149387	  801.9	  570.4	 4296.0	...
9149388	  801.4	  570.3	 4297.0	...
9149389	  800.6	  570.3	 4295.0	...
9149390	  799.8	  570.3	 4292.0	...
9149391	  799.6	  569.7	 4289.0	...
9149392	  799.7	  568.9	 4289.0	...
9149393	  799.9	  568.1	 4293.0	...
9149394	  799.9	  568.2	 4297.0	...
9149395	  799.7	  568.6	 4299.0	...
9149396	  799.4	  569.0	 4297.0	...
9149397	  799.1	  569.3	 4293.0	...
9149398	  799.1	  569.7	 4292.0	...
9149399	  799.3	  570.1	 4291.0	...
9149400	  799.4	  570.5	 4291.0	...
9149401	  799.5	  570.5	 4290.0	...
9149402	  799.4	  570.5	 4288.0	...
9149403	  799.1	  570.6	 4288.0	...
9149404	  798.6	  570.7	 4289.0	...
9149405	  798.2	  570.8	 4290.0	...
9149406	  798.0	  570.9	 4291.0	...
9149407	  798.0	  571.0	 4292.0	...
9149408	  798.3	  570.6	 4293.0	...
9149409	  798.6	  570.2	 4294.0	...
9149410	  798.9	  570.3	 4293.0	...
9149411	  798.8	  570.8	 4291.0	...
9149412	  798.8	  571.3	 4288.0	...
9149413	  798.7	  571.4	 4283.0	...
9149414	  798.6	  571.6	 4279.0	...
9149415	  798.5	  571.7	 4280.0	...
9149416	  798.5	  571.6	 4284.0	...
9149417	  798.3	  571.5	 4288.0	...
9149418	  798.0	  571.4	 4287.0	...
9149419	  798.2	  571.4	 4285.0	...
9149420	  798.3	  571.1	 4283.0	...
9149421	  798.2	  570.9	 4280.0	...
9149422	  798.0	  570.5	 4280.0	...
9149423	  797.9	  570.4	 4281.0	...
9149424	  798.0	  570.4	 4281.0	...
9149425	  798.2	  570.6	 4279.0	...
9149426	  798.3	  570.8	 4275.0	...
9149427	  798.4	  570.6	 4273.0	...
9149428	  798.2	  570.0	 4273.0	...
9149429	  797.8	  569.2	 4275.0	...
9149430	  797.5	  568.7	 4273.0	...
9149431	  797.1	  568.4	 4270.0	...
9149432	  796.8	  568.2	 4268.0	...
9149433	  796.4	  567.9	 4271.0	...
9149434	  796.2	  567.8	 4275.0	...
9149435	  796.0	  567.6	 4279.0	...
9149436	  796.2	  567.7	 4279.0	...
9149437	  796.5	  567.8	 4280.0	...
9149438	  796.7	  567.8	 4282.0	...
9149439	  796.9	  567.8	 4282.0	...
9149440	  796.9	  568.2	 4280.0	...
9149441	  796.9	  568.6	 4276.0	...
9149442	  797.0	  569.3	 4273.0	...
9149443	  797.3	  569.5	 4273.0	...
9149444	  797.5	  569.8	 4276.0	...
9149445	  797.6	  569.8	 4279.0	...
9149446	  797.6	  569.8	 4278.0	...
9149447	  797.4	  569.8	 4276.0	...
9149448	  797.2	  570.0	 4274.0	...
9149449	  797.0	  570.2	 4273.0	...
9149450	  796.9	  570.0	 4274.0	...
9149451	  796.9	  569.7	 4276.0	...
9149452	  796.9	  569.3	 4275.0	...
9149453	  797.0	  569.1	 4273.0	...
9149454	  796.9	  568.9	 4270.0	...
9149455	  796.9	  569.0	 4269.0	...
9149456	  796.8	  569.3	 4270.0	...
9149457	  796.6	  569.7	 4272.0	...
9149458	  796.4	  569.8	 4274.0	...
9149459	  796.7	  569.6	 4271.0	...
9149460	  797.1	  569.1	 4267.0	...
9149461	  797.3	  568.8	 4264.0	...
9149462	  797.3	  568.7	 4264.0	...
9149463	  797.4	  569.0	 4263.0	...
9149464	  797.6	  569.4	 4264.0	...
9149465	  797.4	  569.9	 4268.0	...
9149466	  797.3	  570.0	 4272.0	...
9149467	  797.3	  570.2	 4273.0	...
9149468	  797.3	  570.2	 4270.0	...
9149469	  797.4	  570.4	 4265.0	...
9149470	  797.3	  570.5	 4261.0	...
9149471	  797.3	  570.6	 4262.0	...
9149472	  797.2	  571.1	 4264.0	...
9149473	  797.1	  571.6	 4266.0	...
9149474	  797.1	  572.3	 4266.0	...
9149475	  797.2	  572.4	 4266.0	...
9149476	  797.3	  572.3	 4267.0	...
9149477	  797.2	  571.8	 4268.0	...
9149478	  796.8	  570.9	 4270.0	...
9149479	  796.4	  570.2	 4270.0	...
9149480	  796.4	  569.8	 4270.0	...
9149481	  796.8	  569.7	 4269.0	...
9149482	  797.3	  569.9	 4270.0	...
9149483	  797.3	  570.2	 4270.0	...
9149484	  797.0	  570.6	 4271.0	...
9149485	  796.7	  570.6	 4273.0	...
9149486	  796.7	  570.7	 4277.0	...
9149487	  796.8	  570.9	 4280.0	...
9149488	  796.8	  571.1	 4281.0	...
9149489	  796.8	  571.2	 4281.0	...
9149490	  796.7	  571.2	 4281.0	...
9149491	  796.6	  571.2	 4281.0	...
9149492	  796.6	  571.3	 4280.0	...
9149493	  796.6	  571.4	 4278.0	...
9149494	  796.9	  571.5	 4277.0	...
9149495	  797.2	  571.5	 4277.0	...
9149496	  797.0	  571.7	 4278.0	...
9149497	  796.6	  571.9	 4278.0	...
9149498	  796.2	  571.9	 4276.0	...
9149499	  796.4	  571.7	 4274.0	...
9149500	  796.6	  571.6	 4276.0	...
9149501	  796.9	  571.7	 4280.0	...
9149502	  797.0	  571.9	 4284.0	...
9149503	  797.4	  572.0	 4284.0	...
9149504	  797.7	  571.8	 4281.0	...
9149505	  797.5	  571.7	 4278.0	...
9149506	  796.9	  571.7	 4275.0	...
9149507	  796.3	  571.8	 4275.0	...
9149508	  796.2	  571.9	 4273.0	...
9149509	  796.2	  571.8	 4272.0	...
9149510	  796.1	  571.6	 4272.0	...
9149511	  796.0	  571.4	 4272.0	...
9149512	  795.9	  571.4	 4272.0	...
9149513	  796.0	  571.5	 4272.0	...
9149514	  796.0	  571.5	 4273.0	...
9149515	  796.0	  571.3	 4272.0	...
9149516	  796.0	  571.1	 4270.0	...
9149517	  796.2	  571.1	 4272.0	...
9149518	  796.4	  571.5	 4275.0	...
9149519	  796.6	  571.8	 4280.0	...
9149520	  796.7	  571.7	 4281.0	...
9149521	  796.9	  571.7	 4284.0	...
9149522	  796.9	  571.5	 4285.0	...
9149523	  796.8	  571.5	 4284.0	...
9149524	  796.6	  571.3	 4283.0	...
9149525	  796.4	  571.3	 4283.0	...
9149526	  796.0	  571.3	 4284.0	...
9149527	  795.6	  571.7	 4282.0	...
9149528	  795.9	  572.1	 4279.0	...
9149529	  796.4	  572.4	 4277.0	...
9149530	  796.9	  572.5	 4275.0	...
9149531	  797.0	  572.6	 4273.0	...
9149532	  796.9	  572.5	 4272.0	...
9149533	  796.8	  572.5	 4272.0	...
9149534	  796.6	  572.6	 4272.0	...
9149535	  796.6	  572.6	 4272.0	...
9149536	  796.8	  572.5	 4274.0	...
9149537	  796.9	  572.2	 4276.0	...
9149538	  796.9	  572.0	 4275.0	...
9149539	  796.7	  571.8	 4272.0	...
9149540	  796.5	  572.1	 4268.0	...
9149541	  796.2	  572.4	 4268.0	...
9149542	  795.9	  572.7	 4269.0	...
9149543	  795.7	  572.8	 4270.0	...
9149544	  795.9	  572.1	 4270.0	...
9149545	  796.2	  571.4	 4270.0	...
9149546	  796.2	  570.7	 4270.0	...
9149547	  796.3	  570.8	 4271.0	...
9149548	  796.3	  570.9	 4272.0	...
9149549	  796.4	  571.2	 4273.0	...
9149550	  796.5	  571.5	 4273.0	...
9149551	  796.5	  571.8	 4272.0	...
9149552	  796.4	  572.1	 4272.0	...
9149553	  796.3	  572.2	 4271.0	...
9149554	  796.4	  572.2	 4273.0	...
9149555	  796.6	  572.3	 4275.0	...
9149556	  796.2	  572.5	 4276.0	...
9149557	  795.5	  572.4	 4274.0	...
9149558	  795.3	  572.1	 4272.0	...
9149559	  795.7	  571.8	 4275.0	...
9149560	  796.0	  571.7	 4279.0	...
9149561	  795.9	  571.8	 4283.0	...
9149562	  795.8	  571.8	 4284.0	...
9149563	  795.8	  571.7	 4285.0	...
9149564	  795.4	  571.8	 4286.0	...
9149565	  795.1	  572.1	 4287.0	...
9149566	  794.8	  572.2	 4288.0	...
9149567	  794.8	  572.1	 4287.0	...
9149568	  794.9	  571.8	 4285.0	...
9149569	  794.8	  571.6	 4283.0	...
9149570	  794.8	  571.4	 4282.0	...
9149571	  794.8	  571.5	 4280.0	...
9149572	  794.7	  572.1	 4279.0	...
9149573	  794.6	  572.5	 4278.0	...
9149574	  794.5	  573.0	 4277.0	...
9149575	  794.4	  572.9	 4276.0	...
9149576	  794.1	  572.9	 4276.0	...
9149577	  793.8	  573.0	 4276.0	...
9149578	  793.5	  573.0	 4276.0	...
9149579	  793.6	  573.1	 4276.0	...
9149580	  793.7	  573.2	 4276.0	...
9149581	  793.7	  573.2	 4277.0	...
9149582	  794.0	  573.2	 4281.0	...
9149583	  794.6	  572.9	 4285.0	...
9149584	  795.2	  572.7	 4287.0	...
9149585	  795.5	  572.5	 4288.0	...
9149586	  795.3	  572.5	 4288.0	...
9149587	  795.2	  572.7	 4286.0	...
9149588	  795.2	  573.1	 4283.0	...
9149589	  795.1	  573.6	 4280.0	...
9149590	  795.1	  573.7	 4280.0	...
9149591	  795.1	  573.7	 4281.0	...
9149592	  795.1	  573.7	 4281.0	...
9149593	  795.1	  573.5	 4282.0	...
9149594	  795.2	  573.3	 4283.0	...
9149595	  795.4	  573.1	 4284.0	...
9149596	  795.5	  573.5	 4284.0	...
9149597	  795.3	  574.0	 4283.0	...
9149598	  795.0	  574.5	 4282.0	...
9149599	  794.6	  574.5	 4282.0	...
9149600	  794.6	  574.2	 4282.0	...
9149601	  794.7	  574.0	 4282.0	...
9149602	  794.7	  573.6	 4282.0	...
9149603	  794.7	  573.4	 4283.0	...
9149604	  794.7	  573.2	 4283.0	...
9149605	  794.8	  573.2	 4284.0	...
9149606	  794.5	  573.1	 4285.0	...
9149607	  794.1	  573.2	 4288.0	...
9149608	  793.6	  573.3	 4292.0	...
9149609	  793.6	  573.5	 4295.0	...
9149610	  793.6	  573.9	 4295.0	...
9149611	  793.4	  574.1	 4294.0	...
9149612	  793.3	  574.2	 4293.0	...
9149613	  793.3	  574.1	 4293.0	...
9149614	  793.4	  574.2	 4292.0	...
9149615	  793.5	  574.2	 4292.0	...
9149616	  793.6	  574.2	 4293.0	...
9149617	  793.7	  574.2	 4292.0	...
9149618	  793.8	  574.1	 4291.0	...
9149619	  793.8	  574.3	 4292.0	...
9149620	  793.7	  574.7	 4294.0	...
9149621	  793.9	  575.1	 4295.0	...
9149622	  794.2	  575.2	 4294.0	...
9149623	  794.1	  574.7	 4293.0	...
9149624	  793.9	  574.3	 4292.0	...
9149625	  793.4	  573.8	 4294.0	...
9149626	  793.3	  573.6	 4297.0	...
9149627	  793.1	  573.4	 4300.0	...
9149628	  793.2	  573.4	 4301.0	...
9149629	  793.5	  573.4	 4300.0	...
9149630	  793.8	  573.6	 4298.0	...
9149631	  793.8	  573.8	 4296.0	...
9149632	  793.6	  574.1	 4298.0	...
9149633	  793.3	  574.2	 4300.0	...
9149634	  793.4	  574.4	 4304.0	...
9149635	  793.4	  574.4	 4305.0	...
9149636	  793.5	  574.6	 4305.0	...
9149637	  793.6	  574.8	 4304.0	...
9149638	  793.7	  574.3	 4304.0	...
9149639	  793.8	  573.8	 4304.0	...
9149640	  793.9	  573.2	 4303.0	...
9149641	  793.7	  573.3	 4303.0	...
9149642	  793.6	  573.3	 4303.0	...
9149643	  793.5	  573.3	 4303.0	...
9149644	  793.3	  574.0	 4303.0	...
9149645	  792.8	  574.8	 4304.0	...
9149646	  792.4	  575.6	 4305.0	...
9149647	  792.4	  575.7	 4307.0	...
9149648	  792.6	  575.3	 4305.0	...
9149649	  792.7	  574.8	 4301.0	...
9149650	  792.7	  574.7	 4298.0	...
9149651	  792.9	  574.9	 4299.0	...
9149652	  793.3	  575.1	 4299.0	...
9149653	  793.6	  575.1	 4299.0	...
9149654	  793.5	  575.1	 4299.0	...
9149655	  793.1	  575.2	 4298.0	...
9149656	  792.7	  575.2	 4298.0	...
9149657	  792.7	  575.1	 4300.0	...
9149658	  792.6	  575.0	 4303.0	...
9149659	  792.3	  574.8	 4306.0	...
9149660	  792.1	  574.7	 4308.0	...
9149661	  792.0	  574.6	 4308.0	...
9149662	  792.1	  574.6	 4306.0	...
9149663	  792.0	  574.8	 4308.0	...
9149664	  791.8	  574.8	 4312.0	...
9149665	  791.8	  574.8	 4316.0	...
9149666	  792.2	  574.8	 4316.0	...
9149667	  792.7	  574.7	 4317.0	...
9149668	  792.9	  575.1	 4317.0	...
9149669	  793.0	  575.6	 4314.0	...
9149670	  793.3	  576.1	 4312.0	...
9149671	  793.6	  575.9	 4311.0	...
9149672	  794.0	  575.6	 4312.0	...
9149673	  793.9	  575.2	 4312.0	...
9149674	  794.4	  575.0	 4310.0	...
9149675	  794.9	  575.4	 4308.0	...
9149676	  795.3	  575.7	 4307.0	...
9149677	  795.2	  576.1	 4308.0	...
9149678	  794.4	  576.3	 4309.0	...
9149679	  793.6	  576.4	 4310.0	...
9149680	  792.9	  576.5	 4309.0	...
9149681	  793.0	  576.5	 4308.0	...
9149682	  793.4	  576.5	 4308.0	...
9149683	  793.7	  576.6	 4308.0	...
9149684	  794.1	  576.7	 4310.0	...
9149685	  794.0	  576.8	 4312.0	...
9149686	  794.0	  576.7	 4315.0	...
9149687	  793.9	  576.6	 4318.0	...
9149688	  793.9	  576.3	 4320.0	...
9149689	  794.0	  576.0	 4322.0	...
9149690	  794.3	  575.8	 4322.0	...
9149691	  794.5	  575.8	 4321.0	...
9149692	  794.4	  575.8	 4321.0	...
9149693	  794.2	  575.7	 4320.0	...
9149694	  794.0	  575.7	 4319.0	...
9149695	  794.0	  575.5	 4315.0	...
9149696	  793.8	  575.5	 4313.0	...
9149697	  793.1	  575.8	 4310.0	...
9149698	  792.4	  576.2	 4313.0	...
9149699	  791.9	  576.8	 4315.0	...
9149700	  791.9	  577.3	 4318.0	...
9149701	  792.1	  577.6	 4319.0	...
9149702	  793.0	  577.7	 4319.0	...
9149703	  793.8	  577.6	 4318.0	...
9149704	  794.1	  577.7	 4318.0	...
9149705	  793.7	  577.7	 4317.0	...
9149706	  793.4	  577.7	 4317.0	...
9149707	  793.3	  577.8	 4316.0	...
9149708	  793.2	  577.6	 4316.0	...
9149709	  793.2	  577.3	 4315.0	...
9149710	  793.2	  577.0	 4314.0	...
9149711	  793.1	  577.3	 4313.0	...
9149712	  793.0	  577.7	 4314.0	...
9149713	  793.0	  578.3	 4314.0	...
9149714	  793.0	  578.4	 4315.0	...
9149715	  793.0	  578.5	 4316.0	...
9149716	  792.9	  578.3	 4318.0	...
9149717	  792.9	  578.1	 4318.0	...
9149718	  792.8	  578.0	 4315.0	...
9149719	  792.9	  577.9	 4312.0	...
9149720	  793.0	  577.9	 4310.0	...
9149721	  793.2	  577.6	 4314.0	...
9149722	  793.3	  577.2	 4318.0	...
9149723	  793.3	  576.7	 4316.0	...
9149724	  793.3	  576.7	 4311.0	...
9149725	  793.3	  576.7	 4309.0	...
9149726	  793.2	  576.9	 4312.0	...
9149727	  793.3	  576.9	 4315.0	...
9149728	  793.3	  576.9	 4317.0	...
9149729	  793.1	  577.3	 4318.0	...
9149730	  792.9	  577.7	 4320.0	...
9149731	  792.7	  578.1	 4320.0	...
9149732	  792.7	  577.9	 4320.0	...
9149733	  792.7	  577.7	 4320.0	...
9149734	  792.7	  577.8	 4322.0	...
9149735	  792.9	  578.2	 4324.0	...
9149736	  793.2	  578.6	 4327.0	...
9149737	  793.5	  578.8	 4327.0	...
9149738	  793.5	  578.7	 4328.0	...
9149739	  793.5	  578.6	 4329.0	...
9149740	  793.1	  578.1	 4329.0	...
9149741	  792.6	  577.6	 4330.0	...
9149742	  792.4	  577.3	 4331.0	...
9149743	  792.7	  577.5	 4331.0	...
9149744	  792.8	  577.7	 4328.0	...
9149745	  792.6	  578.1	 4325.0	...
9149746	  792.5	  578.4	 4322.0	...
9149747	  792.5	  578.5	 4321.0	...
9149748	  792.3	  578.5	 4319.0	...
9149749	  792.1	  578.4	 4318.0	...
9149750	  792.1	  578.2	 4316.0	...
9149751	  792.7	  577.9	 4316.0	...
9149752	  793.5	  577.7	 4314.0	...
9149753	  794.1	  577.6	 4312.0	...
9149754	  794.0	  577.7	 4312.0	...
9149755	  793.6	  577.8	 4315.0	...
9149756	  793.3	  577.7	 4318.0	...
9149757	  793.2	  577.3	 4319.0	...
9149758	  793.2	  577.0	 4320.0	...
9149759	  793.1	  576.8	 4321.0	...
9149760	  792.8	  577.1	 4322.0	...
9149761	  792.3	  577.4	 4323.0	...
9149762	  792.0	  578.0	 4323.0	...
9149763	  792.0	  578.4	 4322.0	...
9149764	  792.2	  578.7	 4323.0	...
9149765	  792.2	  578.5	 4324.0	...
9149766	  792.0	  578.5	 4325.0	...
9149767	  791.5	  578.5	 4325.0	...
9149768	  791.4	  578.4	 4325.0	...
9149769	  791.5	  578.4	 4324.0	...
9149770	  791.8	  578.3	 4325.0	...
9149771	  792.1	  578.2	 4328.0	...
9149772	  792.0	  578.3	 4331.0	...
9149773	  791.9	  578.3	 4332.0	...
9149774	  791.8	  578.3	 4332.0	...
9149775	  792.4	  578.2	 4332.0	...
9149776	  793.0	  578.0	 4331.0	...
9149777	  793.5	  577.9	 4329.0	...
9149778	  793.4	  577.9	 4327.0	...
9149779	  793.4	  577.8	 4324.0	...
9149780	  793.4	  578.0	 4324.0	...
9149781	  793.2	  578.3	 4326.0	...
9149782	  793.0	  578.7	 4330.0	...
9149783	  792.9	  578.7	 4334.0	...
9149784	  793.0	  578.5	 4336.0	...
9149785	  793.0	  578.3	 4335.0	...
9149786	  793.0	  578.5	 4335.0	...
9149787	  793.1	  578.8	 4335.0	...
9149788	  793.2	  579.1	 4336.0	...
9149789	  793.2	  579.2	 4336.0	...
9149790	  792.9	  579.2	 4337.0	...
9149791	  792.7	  578.7	 4337.0	...
9149792	  793.0	  578.2	 4337.0	...
9149793	  793.6	  577.8	 4337.0	...
9149794	  794.1	  577.9	 4338.0	...
9149795	  793.9	  578.0	 4339.0	...
9149796	  793.6	  578.1	 4339.0	...
9149797	  793.4	  578.2	 4338.0	...
9149798	  793.4	  578.3	 4338.0	...
9149799	  793.6	  578.2	 4339.0	...
9149800	  793.7	  578.1	 4340.0	...
9149801	  793.7	  578.0	 4342.0	...
9149802	  793.4	  578.2	 4345.0	...
9149803	  793.2	  578.3	 4347.0	...
9149804	  793.0	  578.4	 4346.0	...
9149805	  792.9	  578.8	 4345.0	...
9149806	  793.0	  579.2	 4344.0	...
9149807	  793.1	  579.5	 4344.0	...
9149808	  793.1	  579.3	 4343.0	...
9149809	  793.1	  579.2	 4342.0	...
9149810	  792.7	  579.3	 4341.0	...
9149811	  792.2	  579.4	 4341.0	...
9149812	  791.8	  579.6	 4340.0	...
9149813	  791.8	  579.4	 4338.0	...
9149814	  791.7	  579.0	 4336.0	...
9149815	  791.7	  578.7	 4333.0	...
9149816	  791.7	  578.7	 4334.0	...
9149817	  791.9	  578.7	 4335.0	...
9149818	  792.2	  578.7	 4336.0	...
9149819	  792.5	  578.8	 4336.0	...
9149820	  792.4	  578.8	 4336.0	...
9149821	  792.4	  578.9	 4336.0	...
9149822	  792.4	  578.8	 4336.0	...
9149823	  792.5	  578.9	 4335.0	...
9149824	  792.6	  579.1	 4336.0	...
9149825	  792.5	  579.5	 4337.0	...
9149826	  792.3	  579.7	 4337.0	...
9149827	  792.6	  579.8	 4340.0	...
9149828	  792.9	  579.9	 4343.0	...
9149829	  793.4	  580.2	 4344.0	...
9149830	  793.6	  580.4	 4343.0	...
9149831	  793.7	  580.0	 4342.0	...
9149832	  793.9	  579.4	 4342.0	...
9149833	  794.0	  579.0	 4342.0	...
9149834	  794.0	  579.5	 4341.0	...
9149835	  794.0	  579.9	 4343.0	...
9149836	  793.8	  579.9	 4344.0	...
9149837	  793.8	  579.8	 4344.0	...
9149838	  793.7	  579.7	 4344.0	...
9149839	  793.7	  579.1	 4345.0	...
9149840	  793.8	  578.5	 4346.0	...
9149841	  793.7	  578.2	 4348.0	...
9149842	  793.7	  578.5	 4351.0	...
9149843	  793.8	  578.8	 4354.0	...
9149844	  793.7	  578.9	 4353.0	...
9149845	  793.7	  578.9	 4350.0	...
9149846	  793.7	  578.9	 4348.0	...
9149847	  793.7	  578.9	 4348.0	...
9149848	  793.8	  578.9	 4347.0	...
9149849	  794.0	  579.0	 4346.0	...
9149850	  794.4	  579.2	 4345.0	...
9149851	  794.7	  579.5	 4345.0	...
9149852	  794.7	  579.3	 4344.0	...
9149853	  794.5	  579.0	 4344.0	...
9149854	  794.3	  578.7	 4344.0	...
9149855	  794.3	  578.7	 4343.0	...
9149856	  794.0	  578.9	 4344.0	...
9149857	  793.6	  579.0	 4345.0	...
9149858	  793.2	  578.8	 4346.0	...
9149859	  793.2	  578.7	 4347.0	...
9149860	  793.2	  578.8	 4348.0	...
9149861	  793.2	  579.2	 4349.0	...
9149862	  793.1	  579.3	 4349.0	...
9149863	  793.4	  579.2	 4348.0	...
9149864	  793.7	  578.6	 4346.0	...
9149865	  794.0	  578.1	 4345.0	...
9149866	  794.0	  577.8	 4345.0	...
9149867	  794.0	  578.2	 4345.0	...
9149868	  794.0	  578.8	 4343.0	...
9149869	  793.6	  579.2	 4342.0	...
9149870	  793.2	  579.3	 4341.0	...
9149871	  792.8	  579.3	 4342.0	...
9149872	  793.2	  578.8	 4346.0	...
9149873	  793.5	  578.4	 4350.0	...
9149874	  794.0	  578.1	 4351.0	...
9149875	  794.1	  578.1	 4349.0	...
9149876	  794.1	  578.5	 4347.0	...
9149877	  794.1	  579.0	 4347.0	...
9149878	  794.1	  579.5	 4349.0	...
9149879	  794.1	  579.8	 4352.0	...
9149880	  794.2	  579.6	 4355.0	...
9149881	  794.2	  579.4	 4351.0	...
9149882	  794.2	  579.2	 4348.0	...
9149883	  794.0	  579.2	 4350.0	...
9149884	  793.8	  579.3	 4355.0	...
9149885	  793.6	  579.4	 4360.0	...
9149886	  793.5	  579.4	 4359.0	...
9149887	  793.7	  579.4	 4358.0	...
9149888	  793.9	  579.3	 4357.0	...
9149889	  794.2	  579.2	 4357.0	...
9149890	  794.2	  579.3	 4357.0	...
9149891	  794.3	  579.5	 4357.0	...
9149892	  794.3	  579.7	 4357.0	...
9149893	  794.3	  579.7	 4358.0	...
9149894	  794.2	  579.7	 4359.0	...
9149895	  794.0	  579.7	 4360.0	...
9149896	  794.3	  579.7	 4361.0	...
9149897	  794.7	  579.8	 4363.0	...
9149898	  794.8	  579.4	 4366.0	...
9149899	  794.2	  578.9	 4368.0	...
9149900	  793.6	  579.3	 4366.0	...
9149901	  793.4	  580.2	 4362.0	...
9149902	  793.3	  580.5	 4359.0	...
9149903	  793.1	  580.0	 4359.0	...
9149904	  793.0	  579.5	 4358.0	...
9149905	  793.0	  580.0	 4358.0	...
9149906	  793.0	  580.5	 4357.0	...
9149907	  793.5	  580.7	 4357.0	...
9149908	  794.0	  579.9	 4358.0	...
9149909	  794.5	  579.0	 4359.0	...
9149910	  794.5	  579.0	 4360.0	...
9149911	  794.5	  579.6	 4361.0	...
9149912	  794.6	  580.2	 4361.0	...
9149913	  794.5	  579.8	 4361.0	...
9149914	  794.5	  579.3	 4362.0	...
9149915	  794.5	  578.9	 4366.0	...
9149916	  794.5	  578.9	 4369.0	...
9149917	  794.4	  578.8	 4370.0	...
9149918	  794.4	  578.7	 4368.0	...
9149919	  794.5	  578.6	 4366.0	...
9149920	  795.0	  578.5	 4366.0	...
9149921	  795.5	  578.4	 4366.0	...
9149922	  796.0	  578.5	 4366.0	...
9149923	  796.1	  578.6	 4365.0	...
9149924	  796.2	  579.0	 4365.0	...
9149925	  795.9	  579.6	 4364.0	...
9149926	  795.6	  580.2	 4365.0	...
9149927	  795.1	  580.4	 4365.0	...
9149928	  794.8	  580.6	 4365.0	...
9149929	  794.5	  580.4	 4365.0	...
9149930	  794.3	  579.9	 4366.0	...
9149931	  794.9	  579.3	 4366.0	...
9149932	  795.5	  579.5	 4366.0	...
9149933	  796.1	  580.3	 4367.0	...
9149934	  796.1	  581.2	 4367.0	...
9149935	  796.1	  581.5	 4367.0	...
9149936	  796.1	  581.5	 4367.0	...
9149937	  796.1	  581.5	 4367.0	...
9149938	  795.4	  581.2	 4368.0	...
9149939	  794.7	  580.9	 4369.0	...
9149940	  793.9	  580.6	 4375.0	...
9149941	  793.9	  580.4	 4381.0	...
9149942	  793.9	  580.3	 4386.0	...
9149943	  793.7	  580.4	 4386.0	...
9149944	  793.6	  580.6	 4386.0	...
9149945	  793.6	  580.8	 4386.0	...
9149946	  793.6	  580.7	 4387.0	...
9149947	  794.1	  580.6	 4388.0	...
9149948	  794.5	  580.4	 4388.0	...
9149949	  795.0	  580.4	 4388.0	...
9149950	  795.3	  580.3	 4385.0	...
9149951	  795.5	  580.1	 4382.0	...
9149952	  795.7	  579.9	 4379.0	...
9149953	  795.2	  579.9	 4379.0	...
9149954	  794.9	  580.3	 4379.0	...
9149955	  794.6	  580.7	 4380.0	...
9149956	  794.6	  580.8	 4381.0	...
9149957	  794.6	  580.7	 4382.0	...
9149958	  794.9	  580.6	 4382.0	...
9149959	  795.2	  580.6	 4384.0	...
9149960	  795.3	  580.4	 4385.0	...
9149961	  795.2	  580.3	 4384.0	...
9149962	  795.2	  580.3	 4382.0	...
9149963	  795.1	  580.4	 4384.0	...
9149964	  794.9	  580.6	 4387.0	...
9149965	  794.5	  580.7	 4388.0	...
9149966	  794.3	  580.8	 4386.0	...
9149967	  794.1	  580.8	 4384.0	...
9149968	  794.0	  580.8	 4386.0	...
9149969	  794.0	  580.8	 4388.0	...
9149970	  794.0	  580.8	 4387.0	...
9149971	  794.0	  580.8	 4382.0	...
9149972	  793.9	  580.7	 4378.0	...
9149973	  793.9	  580.5	 4380.0	...
9149974	  794.0	  579.9	 4383.0	...
9149975	  794.2	  579.4	 4386.0	...
9149976	  794.5	  579.9	 4386.0	...
9149977	  794.7	  580.9	 4383.0	...
9149978	  794.9	  581.7	 4379.0	...
9149979	  795.0	  581.5	 4380.0	...
9149980	  795.0	  581.5	 4385.0	...
9149981	  795.0	  581.4	 4390.0	...
9149982	  795.0	  581.3	 4390.0	...
9149983	  795.0	  581.2	 4389.0	...
9149984	  794.8	  581.0	 4389.0	...
9149985	  794.6	  580.8	 4389.0	...
9149986	  794.5	  580.5	 4388.0	...
9149987	  794.9	  580.4	 4387.0	...
9149988	  795.3	  580.3	 4385.0	...
9149989	  795.7	  580.2	 4385.0	...
9149990	  795.7	  580.2	 4385.0	...
9149991	  795.7	  580.0	 4386.0	...
9149992	  795.8	  580.0	 4386.0	...
9149993	  795.9	  579.9	 4385.0	...
9149994	  795.8	  579.9	 4384.0	...
9149995	  795.4	  579.9	 4386.0	...
9149996	  794.9	  579.7	 4390.0	...
9149997	  794.8	  579.5	 4392.0	...
9149998	  795.1	  579.4	 4389.0	...
9149999	  795.4	  579.4	 4386.0	...
9150000	  795.2	  579.3	 4386.0	...
9150001	  794.3	  579.4	 4387.0	...
9150002	  793.5	  579.5	 4388.0	...
9150003	  793.2	  579.7	 4388.0	...
9150004	  793.6	  579.7	 4387.0	...
9150005	  793.8	  579.6	 4385.0	...
9150006	  793.8	  579.6	 4382.0	...
9150007	  793.6	  579.6	 4381.0	...
9150008	  793.6	  579.9	 4382.0	...
9150009	  793.7	  580.1	 4383.0	...
9150010	  793.8	  580.2	 4383.0	...
9150011	  793.9	  580.0	 4383.0	...
9150012	  794.1	  579.8	 4380.0	...
9150013	  794.3	  579.7	 4377.0	...
9150014	  794.5	  579.5	 4375.0	...
9150015	  794.5	  579.5	 4377.0	...
9150016	  794.6	  579.5	 4381.0	...
9150017	  794.2	  579.8	 4384.0	...
9150018	  794.0	  580.0	 4385.0	...
9150019	  793.8	  580.3	 4383.0	...
9150020	  794.1	  580.3	 4382.0	...
9150021	  794.0	  580.3	 4382.0	...
9150022	  793.9	  580.6	 4382.0	...
9150023	  794.3	  580.8	 4382.0	...
9150024	  794.7	  581.0	 4382.0	...
9150025	  795.0	  580.9	 4381.0	...
9150026	  794.7	  580.8	 4380.0	...
9150027	  794.4	  580.6	 4381.0	...
9150028	  794.5	  580.3	 4384.0	...
9150029	  794.6	  579.8	 4386.0	...
9150030	  794.6	  579.5	 4388.0	...
9150031	  794.4	  579.2	 4388.0	...
9150032	  794.3	  579.2	 4388.0	...
9150033	  794.3	  580.1	 4384.0	...
9150034	  794.4	  581.0	 4380.0	...
9150035	  794.5	  581.2	 4379.0	...
9150036	  794.6	  580.5	 4381.0	...
9150037	  794.7	  579.7	 4383.0	...
9150038	  794.5	  579.6	 4381.0	...
9150039	  794.3	  579.4	 4379.0	...
9150040	  794.5	  579.3	 4378.0	...
9150041	  794.9	  579.2	 4379.0	...
9150042	  795.3	  579.2	 4379.0	...
9150043	  795.2	  579.1	 4380.0	...
9150044	  794.9	  579.0	 4381.0	...
9150045	  795.1	  578.8	 4382.0	...
9150046	  795.3	  578.8	 4383.0	...
9150047	  795.5	  578.4	 4385.0	...
9150048	  795.4	  578.1	 4386.0	...
9150049	  795.3	  578.1	 4387.0	...
9150050	  795.3	  578.6	 4387.0	...
9150051	  795.3	  579.1	 4384.0	...
9150052	  795.3	  579.2	 4382.0	...
9150053	  795.3	  579.1	 4380.0	...
9150054	  795.2	  579.1	 4381.0	...
9150055	  795.1	  579.5	 4382.0	...
9150056	  795.1	  579.9	 4383.0	...
9150057	  795.2	  580.2	 4384.0	...
9150058	  795.3	  580.2	 4385.0	...
9150059	  795.6	  580.2	 4386.0	...
9150060	  795.9	  580.2	 4386.0	...
9150061	  796.3	  580.1	 4386.0	...
9150062	  796.3	  580.0	 4386.0	...
9150063	  796.3	  579.9	 4386.0	...
9150064	  796.1	  579.8	 4385.0	...
9150065	  795.8	  579.6	 4388.0	...
9150066	  795.9	  579.5	 4389.0	...
9150067	  796.1	  579.7	 4390.0	...
9150068	  796.4	  580.3	 4388.0	...
9150069	  796.5	  580.9	 4388.0	...
9150070	  796.4	  581.2	 4389.0	...
9150071	  796.3	  581.2	 4388.0	...
9150072	  796.2	  580.9	 4386.0	...
9150073	  796.2	  580.6	 4386.0	...
9150074	  796.2	  580.4	 4388.0	...
9150075	  795.8	  580.3	 4390.0	...
9150076	  795.4	  579.9	 4395.0	...
9150077	  795.0	  579.5	 4400.0	...
9150078	  794.9	  579.2	 4402.0	...
9150079	  794.8	  578.9	 4398.0	...
9150080	  794.7	  578.6	 4394.0	...
9150081	  794.4	  578.2	 4392.0	...
9150082	  794.1	  578.2	 4393.0	...
9150083	  793.9	  578.7	 4395.0	...
9150084	  794.0	  579.4	 4396.0	...
9150085	  794.1	  580.2	 4397.0	...
9150086	  794.6	  580.3	 4392.0	...
9150087	  795.1	  580.2	 4389.0	...
9150088	  795.3	  579.9	 4384.0	...
9150089	  795.0	  579.7	 4383.0	...
9150090	  794.7	  579.8	 4382.0	...
9150091	  794.7	  579.8	 4382.0	...
9150092	  794.6	  579.9	 4381.0	...
9150093	  794.4	  579.7	 4385.0	...
9150094	  794.2	  579.4	 4389.0	...
9150095	  794.2	  579.0	 4392.0	...
9150096	  794.1	  579.1	 4392.0	...
9150097	  793.9	  579.1	 4391.0	...
9150098	  793.6	  579.2	 4391.0	...
9150099	  793.4	  579.1	 4390.0	...
9150100	  793.4	  579.2	 4390.0	...
9150101	  794.1	  579.5	 4391.0	...
9150102	  794.7	  579.8	 4393.0	...
9150103	  795.1	  580.0	 4392.0	...
9150104	  794.6	  580.0	 4392.0	...
9150105	  794.3	  579.9	 4392.0	...
9150106	  794.1	  579.9	 4393.0	...
9150107	  794.3	  580.0	 4393.0	...
9150108	  794.3	  580.1	 4390.0	...
9150109	  794.1	  580.2	 4386.0	...
9150110	  793.9	  580.4	 4384.0	...
9150111	  793.7	  580.5	 4389.0	...
9150112	  793.8	  580.5	 4394.0	...
9150113	  793.7	  580.4	 4395.0	...
9150114	  793.6	  580.1	 4393.0	...
9150115	  793.9	  579.8	 4392.0	...
9150116	  794.2	  579.6	 4393.0	...
9150117	  794.4	  579.4	 4398.0	...
9150118	  794.4	  579.2	 4401.0	...
9150119	  794.4	  579.6	 4397.0	...
9150120	  794.4	  580.2	 4391.0	...
9150121	  794.4	  580.6	 4386.0	...
[truncated: 4,264,897 more chars]
