# Supplementary material for: With an eye on uncertainty: Modelling pupillary responses to environmental volatility
Source: PLoS Comput Biol. 2019 Jul 5;15(7):e1007126. doi: 10.1371/journal.pcbi.1007126 (PMC6636765; doi:10.1371/journal.pcbi.1007126)
Supplement: S9 Data — Zip file containing the pupillometry data for participant 9. (ZIP) [file pcbi.1007126.s009.zip › P9/trial1.asc]

** CONVERTED FROM C:\Users\tparr\Documents\PVR\P9_1412\trial1.edf using edfapi 3.1 Win32 Nov 24 2009 on Thu Dec 14 11:56:22 2017
** DATE: Thu Dec 14 12:09:11 2017
** TYPE: EDF_FILE BINARY EVENT SAMPLE TAGGED
** VERSION: EYELINK II 1
** SOURCE: EYELINK CL
** EYELINK II CL v4.48 Nov 25 2009
** CAMERA: EyeLink CL Version 1.4 Sensor=BHA
** SERIAL NUMBER: CL1-AAD42
** CAMERA_CONFIG: AAD42140.SCD
**

MSG	7935991 RECCFG CR 1000 2 0 R
MSG	7935991 ELCLCFG MTABLER
MSG	7935991 GAZE_COORDS 0.00 0.00 1599.00 1199.00
MSG	7935991 THRESHOLDS R 127 234
MSG	7935991 ELCL_PROC CENTROID (3)
MSG	7935991 ELCL_PCR_PARAM 5 3.0
START	7935992 	RIGHT	SAMPLES	EVENTS
PRESCALER	1
VPRESCALER	1
PUPIL	AREA
EVENTS	GAZE	RIGHT	RATE	1000.00	TRACKING	CR	FILTER	2
SAMPLES	GAZE	RIGHT	RATE	1000.00	TRACKING	CR	FILTER	2
MSG	7935992 !MODE RECORD CR 1000 2 0 R
7935992	  783.5	  540.2	 4704.0	...
INPUT	7935992	127
7935993	  783.3	  540.4	 4703.0	...
7935994	  783.0	  540.6	 4703.0	...
7935995	  782.6	  540.3	 4704.0	...
7935996	  782.3	  539.9	 4705.0	...
7935997	  782.2	  539.6	 4706.0	...
7935998	  782.4	  539.5	 4703.0	...
SFIX R   7935999
7935999	  782.8	  539.4	 4701.0	...
7936000	  783.1	  539.5	 4701.0	...
7936001	  783.2	  539.8	 4701.0	...
7936002	  783.1	  540.1	 4702.0	...
7936003	  783.2	  539.9	 4703.0	...
7936004	  783.2	  539.6	 4704.0	...
7936005	  783.2	  539.4	 4705.0	...
7936006	  783.0	  539.3	 4706.0	...
7936007	  782.9	  539.3	 4708.0	...
7936008	  782.7	  539.3	 4711.0	...
7936009	  782.6	  539.3	 4711.0	...
7936010	  782.4	  539.4	 4711.0	...
7936011	  782.6	  539.4	 4710.0	...
7936012	  782.9	  539.3	 4709.0	...
7936013	  783.1	  539.3	 4709.0	...
7936014	  783.1	  539.2	 4710.0	...
7936015	  783.1	  539.2	 4712.0	...
7936016	  783.2	  539.2	 4714.0	...
7936017	  783.3	  539.4	 4716.0	...
7936018	  783.4	  539.7	 4713.0	...
7936019	  783.5	  540.0	 4711.0	...
7936020	  783.7	  539.7	 4709.0	...
7936021	  783.9	  539.4	 4712.0	...
7936022	  783.9	  539.1	 4715.0	...
7936023	  783.8	  539.1	 4718.0	...
7936024	  783.7	  539.3	 4718.0	...
7936025	  783.7	  539.2	 4720.0	...
7936026	  783.7	  539.0	 4721.0	...
7936027	  783.7	  538.6	 4723.0	...
7936028	  783.8	  538.3	 4723.0	...
7936029	  783.9	  538.2	 4722.0	...
7936030	  784.0	  538.3	 4719.0	...
7936031	  784.1	  538.7	 4716.0	...
7936032	  784.3	  538.9	 4713.0	...
7936033	  784.5	  539.1	 4712.0	...
7936034	  784.8	  538.9	 4713.0	...
7936035	  784.8	  538.7	 4716.0	...
7936036	  784.4	  538.5	 4719.0	...
7936037	  784.0	  538.6	 4720.0	...
7936038	  783.6	  538.7	 4720.0	...
7936039	  783.7	  538.8	 4719.0	...
7936040	  783.7	  538.7	 4719.0	...
7936041	  783.8	  538.5	 4719.0	...
7936042	  784.2	  538.7	 4720.0	...
7936043	  784.5	  539.0	 4722.0	...
7936044	  784.7	  539.4	 4722.0	...
7936045	  784.7	  539.4	 4721.0	...
7936046	  784.6	  539.5	 4721.0	...
7936047	  784.6	  539.3	 4724.0	...
7936048	  784.7	  539.1	 4727.0	...
7936049	  784.8	  538.9	 4727.0	...
7936050	  784.8	  538.7	 4727.0	...
7936051	  784.7	  538.2	 4728.0	...
7936052	  784.3	  537.6	 4728.0	...
7936053	  784.0	  537.2	 4728.0	...
7936054	  783.9	  536.9	 4732.0	...
7936055	  784.0	  536.8	 4735.0	...
7936056	  784.3	  536.7	 4738.0	...
7936057	  784.5	  537.0	 4738.0	...
7936058	  784.7	  537.0	 4737.0	...
7936059	  784.8	  537.0	 4736.0	...
7936060	  784.7	  536.9	 4735.0	...
7936061	  784.6	  536.9	 4735.0	...
7936062	  784.6	  536.8	 4736.0	...
7936063	  784.5	  536.6	 4738.0	...
7936064	  784.4	  536.5	 4740.0	...
7936065	  784.3	  536.7	 4742.0	...
7936066	  784.3	  536.8	 4740.0	...
7936067	  784.3	  537.0	 4737.0	...
7936068	  784.3	  537.2	 4736.0	...
7936069	  784.4	  537.3	 4738.0	...
7936070	  784.6	  537.3	 4742.0	...
7936071	  784.7	  537.2	 4744.0	...
7936072	  784.7	  537.0	 4744.0	...
7936073	  784.7	  537.0	 4742.0	...
7936074	  784.8	  537.0	 4744.0	...
7936075	  784.8	  537.0	 4747.0	...
7936076	  784.7	  536.9	 4750.0	...
7936077	  784.7	  536.6	 4749.0	...
7936078	  784.7	  536.4	 4749.0	...
7936079	  785.0	  536.3	 4748.0	...
7936080	  785.3	  536.2	 4747.0	...
7936081	  785.7	  536.1	 4748.0	...
7936082	  785.6	  536.3	 4751.0	...
7936083	  785.4	  536.6	 4751.0	...
7936084	  785.3	  536.7	 4748.0	...
7936085	  785.4	  536.5	 4748.0	...
7936086	  785.6	  536.3	 4750.0	...
7936087	  785.7	  536.2	 4753.0	...
7936088	  785.7	  536.2	 4750.0	...
7936089	  785.8	  536.4	 4747.0	...
7936090	  785.7	  536.6	 4745.0	...
7936091	  785.6	  536.8	 4745.0	...
7936092	  785.6	  536.8	 4747.0	...
7936093	  785.8	  536.8	 4748.0	...
7936094	  786.1	  536.2	 4754.0	...
7936095	  786.5	  535.6	 4760.0	...
7936096	  786.7	  535.1	 4764.0	...
7936097	  786.8	  535.1	 4761.0	...
7936098	  786.8	  535.2	 4757.0	...
7936099	  786.7	  535.4	 4755.0	...
7936100	  786.7	  535.8	 4758.0	...
7936101	  786.7	  536.1	 4761.0	...
7936102	  786.6	  536.1	 4763.0	...
7936103	  786.4	  535.9	 4761.0	...
7936104	  786.3	  535.7	 4760.0	...
7936105	  786.4	  535.7	 4760.0	...
7936106	  786.3	  535.7	 4758.0	...
7936107	  786.1	  535.7	 4755.0	...
7936108	  785.8	  535.5	 4756.0	...
7936109	  785.6	  535.1	 4759.0	...
7936110	  785.6	  535.0	 4762.0	...
7936111	  785.5	  535.0	 4762.0	...
7936112	  785.6	  535.4	 4763.0	...
7936113	  785.8	  535.7	 4763.0	...
7936114	  786.0	  535.9	 4764.0	...
7936115	  786.1	  535.8	 4765.0	...
7936116	  786.4	  535.8	 4764.0	...
7936117	  786.7	  535.8	 4762.0	...
7936118	  787.0	  535.7	 4760.0	...
7936119	  786.9	  535.7	 4760.0	...
7936120	  786.8	  535.3	 4761.0	...
7936121	  786.7	  535.0	 4762.0	...
7936122	  786.4	  534.6	 4764.0	...
7936123	  786.2	  534.5	 4765.0	...
7936124	  785.9	  534.4	 4766.0	...
7936125	  786.0	  534.7	 4768.0	...
7936126	  786.0	  534.9	 4770.0	...
7936127	  786.0	  535.1	 4772.0	...
7936128	  786.0	  535.1	 4772.0	...
7936129	  786.0	  535.0	 4772.0	...
7936130	  786.0	  534.5	 4772.0	...
7936131	  786.1	  534.0	 4774.0	...
7936132	  786.2	  533.7	 4776.0	...
7936133	  786.4	  533.9	 4777.0	...
7936134	  786.6	  534.8	 4776.0	...
7936135	  786.6	  535.4	 4776.0	...
7936136	  786.6	  535.8	 4777.0	...
7936137	  786.6	  535.5	 4778.0	...
7936138	  786.7	  535.3	 4779.0	...
7936139	  786.8	  535.3	 4777.0	...
7936140	  786.7	  535.3	 4775.0	...
7936141	  786.6	  535.1	 4776.0	...
7936142	  786.6	  534.9	 4778.0	...
7936143	  786.6	  534.9	 4781.0	...
7936144	  786.7	  534.8	 4781.0	...
7936145	  787.0	  534.6	 4782.0	...
7936146	  787.2	  534.3	 4781.0	...
7936147	  787.3	  533.9	 4780.0	...
7936148	  787.2	  533.6	 4778.0	...
7936149	  786.8	  533.5	 4777.0	...
7936150	  786.4	  533.6	 4777.0	...
7936151	  786.1	  533.6	 4777.0	...
7936152	  786.4	  533.7	 4777.0	...
7936153	  786.6	  533.5	 4779.0	...
7936154	  786.8	  533.4	 4780.0	...
7936155	  786.9	  533.3	 4781.0	...
7936156	  786.9	  533.3	 4781.0	...
7936157	  787.1	  533.5	 4780.0	...
7936158	  787.2	  533.7	 4780.0	...
7936159	  787.3	  533.9	 4778.0	...
7936160	  787.2	  533.9	 4777.0	...
7936161	  787.6	  533.8	 4776.0	...
7936162	  788.0	  533.7	 4778.0	...
7936163	  788.1	  533.5	 4780.0	...
7936164	  787.8	  533.5	 4782.0	...
7936165	  787.7	  533.5	 4783.0	...
7936166	  787.9	  533.4	 4783.0	...
7936167	  787.9	  533.4	 4783.0	...
7936168	  787.8	  533.4	 4783.0	...
7936169	  787.7	  533.5	 4783.0	...
7936170	  787.7	  533.6	 4784.0	...
7936171	  787.7	  533.6	 4784.0	...
7936172	  787.7	  532.9	 4785.0	...
7936173	  787.6	  532.3	 4785.0	...
7936174	  787.5	  532.0	 4786.0	...
7936175	  787.5	  532.3	 4786.0	...
7936176	  787.6	  533.0	 4785.0	...
7936177	  787.8	  533.5	 4783.0	...
7936178	  788.0	  533.9	 4782.0	...
7936179	  788.1	  533.8	 4782.0	...
7936180	  788.2	  533.7	 4783.0	...
7936181	  788.2	  533.7	 4783.0	...
7936182	  788.3	  533.7	 4783.0	...
7936183	  788.3	  533.4	 4783.0	...
7936184	  788.2	  532.9	 4783.0	...
7936185	  788.2	  532.5	 4785.0	...
7936186	  788.2	  532.4	 4791.0	...
7936187	  788.3	  532.3	 4797.0	...
7936188	  788.4	  532.3	 4798.0	...
7936189	  788.6	  532.4	 4795.0	...
7936190	  788.6	  532.5	 4792.0	...
7936191	  788.6	  532.6	 4794.0	...
7936192	  788.7	  532.5	 4796.0	...
7936193	  788.7	  532.4	 4798.0	...
7936194	  788.9	  532.1	 4799.0	...
7936195	  789.1	  532.0	 4799.0	...
7936196	  788.8	  532.0	 4799.0	...
7936197	  788.4	  531.8	 4799.0	...
7936198	  788.3	  531.6	 4800.0	...
7936199	  788.6	  531.2	 4801.0	...
7936200	  788.9	  531.0	 4801.0	...
7936201	  789.0	  531.2	 4801.0	...
7936202	  789.1	  531.5	 4800.0	...
7936203	  789.1	  531.7	 4799.0	...
7936204	  789.2	  531.7	 4802.0	...
7936205	  789.1	  532.0	 4806.0	...
7936206	  788.9	  532.5	 4810.0	...
7936207	  788.7	  532.9	 4810.0	...
7936208	  788.5	  532.8	 4812.0	...
7936209	  788.5	  532.7	 4810.0	...
7936210	  788.3	  532.5	 4807.0	...
7936211	  788.1	  532.4	 4806.0	...
7936212	  788.3	  532.2	 4809.0	...
7936213	  788.6	  532.1	 4811.0	...
7936214	  788.9	  532.3	 4811.0	...
7936215	  788.8	  532.6	 4812.0	...
7936216	  788.7	  532.8	 4814.0	...
7936217	  788.7	  532.7	 4816.0	...
7936218	  788.8	  532.3	 4816.0	...
7936219	  789.0	  532.0	 4816.0	...
7936220	  788.7	  531.8	 4819.0	...
7936221	  788.4	  531.8	 4822.0	...
7936222	  788.2	  531.7	 4825.0	...
7936223	  788.2	  531.7	 4827.0	...
7936224	  788.3	  531.7	 4827.0	...
7936225	  788.5	  531.8	 4828.0	...
7936226	  788.8	  532.1	 4827.0	...
7936227	  788.8	  532.4	 4826.0	...
7936228	  788.6	  532.1	 4827.0	...
7936229	  788.3	  531.6	 4828.0	...
7936230	  788.3	  531.6	 4829.0	...
7936231	  788.4	  531.9	 4827.0	...
7936232	  788.5	  531.9	 4825.0	...
7936233	  788.7	  531.5	 4827.0	...
7936234	  788.9	  531.3	 4830.0	...
7936235	  788.9	  531.4	 4833.0	...
7936236	  788.9	  531.1	 4833.0	...
7936237	  788.9	  531.0	 4833.0	...
7936238	  788.9	  531.0	 4833.0	...
7936239	  789.1	  531.2	 4834.0	...
7936240	  789.3	  531.2	 4835.0	...
7936241	  789.4	  531.1	 4835.0	...
7936242	  789.4	  531.3	 4835.0	...
7936243	  789.1	  531.8	 4835.0	...
7936244	  788.9	  532.2	 4835.0	...
7936245	  788.8	  532.5	 4835.0	...
7936246	  788.9	  532.5	 4837.0	...
7936247	  789.1	  532.3	 4839.0	...
7936248	  789.2	  532.0	 4842.0	...
7936249	  789.2	  531.8	 4843.0	...
7936250	  789.0	  532.0	 4843.0	...
7936251	  788.8	  531.7	 4843.0	...
7936252	  788.8	  531.3	 4844.0	...
7936253	  788.8	  530.6	 4844.0	...
7936254	  788.7	  530.4	 4842.0	...
7936255	  788.5	  530.1	 4840.0	...
7936256	  788.3	  530.0	 4841.0	...
7936257	  788.2	  529.8	 4843.0	...
7936258	  788.5	  529.5	 4846.0	...
7936259	  789.0	  529.6	 4847.0	...
7936260	  789.4	  529.8	 4843.0	...
7936261	  789.5	  530.1	 4840.0	...
7936262	  789.7	  530.5	 4842.0	...
7936263	  789.7	  530.8	 4848.0	...
7936264	  789.2	  531.2	 4854.0	...
7936265	  788.6	  531.3	 4854.0	...
7936266	  788.3	  531.1	 4853.0	...
7936267	  788.5	  530.6	 4851.0	...
7936268	  788.8	  530.3	 4855.0	...
7936269	  789.1	  530.3	 4859.0	...
7936270	  789.4	  530.4	 4862.0	...
7936271	  789.4	  530.2	 4860.0	...
7936272	  789.3	  529.8	 4857.0	...
7936273	  789.0	  529.4	 4854.0	...
7936274	  788.9	  529.6	 4851.0	...
7936275	  788.9	  530.1	 4850.0	...
7936276	  789.1	  530.2	 4850.0	...
7936277	  789.2	  529.9	 4850.0	...
7936278	  789.3	  530.0	 4851.0	...
7936279	  789.5	  530.3	 4852.0	...
7936280	  789.7	  530.4	 4855.0	...
7936281	  789.8	  530.0	 4859.0	...
7936282	  789.8	  529.7	 4863.0	...
7936283	  789.8	  529.9	 4865.0	...
7936284	  789.8	  530.2	 4865.0	...
7936285	  789.7	  530.5	 4864.0	...
7936286	  789.5	  530.6	 4862.0	...
7936287	  789.3	  530.7	 4859.0	...
7936288	  789.1	  530.8	 4857.0	...
7936289	  789.1	  530.9	 4857.0	...
7936290	  789.2	  530.9	 4858.0	...
7936291	  789.2	  530.9	 4859.0	...
7936292	  789.2	  530.8	 4859.0	...
7936293	  789.3	  530.7	 4858.0	...
7936294	  789.4	  530.3	 4860.0	...
7936295	  789.5	  530.0	 4863.0	...
7936296	  789.4	  529.7	 4866.0	...
7936297	  789.2	  529.6	 4867.0	...
7936298	  789.0	  529.6	 4867.0	...
7936299	  789.1	  529.6	 4867.0	...
7936300	  789.1	  529.5	 4870.0	...
7936301	  789.0	  529.3	 4872.0	...
7936302	  789.0	  529.4	 4874.0	...
7936303	  789.0	  529.7	 4874.0	...
7936304	  789.0	  530.2	 4875.0	...
7936305	  789.0	  530.4	 4874.0	...
7936306	  789.0	  530.5	 4874.0	...
7936307	  789.0	  530.4	 4876.0	...
7936308	  789.1	  530.3	 4878.0	...
7936309	  789.4	  530.3	 4880.0	...
7936310	  789.8	  530.2	 4881.0	...
7936311	  790.1	  530.1	 4883.0	...
7936312	  789.8	  530.1	 4884.0	...
7936313	  789.4	  530.4	 4884.0	...
7936314	  789.0	  530.7	 4884.0	...
7936315	  789.0	  530.8	 4884.0	...
7936316	  788.8	  530.6	 4883.0	...
7936317	  788.7	  530.3	 4882.0	...
7936318	  788.6	  530.2	 4881.0	...
7936319	  788.8	  530.1	 4883.0	...
7936320	  789.0	  530.0	 4886.0	...
7936321	  789.4	  530.0	 4889.0	...
7936322	  789.6	  530.1	 4889.0	...
7936323	  789.8	  530.2	 4887.0	...
7936324	  789.8	  530.4	 4885.0	...
7936325	  789.8	  530.5	 4886.0	...
7936326	  789.8	  530.6	 4887.0	...
7936327	  789.8	  530.6	 4887.0	...
7936328	  789.7	  530.6	 4886.0	...
7936329	  789.6	  530.6	 4889.0	...
7936330	  789.5	  530.5	 4892.0	...
7936331	  789.4	  530.5	 4894.0	...
7936332	  789.3	  530.5	 4892.0	...
7936333	  789.2	  530.5	 4892.0	...
7936334	  789.2	  530.5	 4895.0	...
7936335	  789.2	  530.3	 4897.0	...
7936336	  789.2	  530.3	 4897.0	...
7936337	  789.3	  530.3	 4897.0	...
7936338	  789.6	  530.4	 4897.0	...
7936339	  789.8	  530.4	 4897.0	...
7936340	  790.1	  530.2	 4895.0	...
7936341	  790.0	  530.1	 4894.0	...
7936342	  790.0	  530.1	 4895.0	...
7936343	  790.0	  529.9	 4899.0	...
7936344	  790.0	  529.6	 4904.0	...
7936345	  790.0	  529.4	 4905.0	...
7936346	  790.0	  529.4	 4903.0	...
7936347	  790.0	  529.5	 4901.0	...
7936348	  790.0	  529.6	 4900.0	...
7936349	  789.9	  529.9	 4901.0	...
7936350	  789.8	  530.1	 4901.0	...
7936351	  789.6	  530.1	 4903.0	...
7936352	  789.4	  530.1	 4906.0	...
7936353	  789.4	  530.0	 4908.0	...
7936354	  789.2	  530.0	 4908.0	...
7936355	  789.1	  530.2	 4908.0	...
7936356	  788.9	  530.3	 4909.0	...
7936357	  788.9	  530.5	 4909.0	...
7936358	  789.0	  530.5	 4909.0	...
7936359	  789.2	  530.5	 4910.0	...
7936360	  789.4	  530.4	 4910.0	...
7936361	  789.4	  530.7	 4911.0	...
7936362	  789.5	  530.9	 4913.0	...
7936363	  789.6	  531.0	 4914.0	...
7936364	  790.0	  530.8	 4914.0	...
7936365	  790.4	  530.5	 4915.0	...
7936366	  790.7	  530.3	 4916.0	...
7936367	  790.7	  530.3	 4916.0	...
7936368	  790.8	  530.6	 4914.0	...
7936369	  790.8	  530.9	 4911.0	...
7936370	  790.8	  531.3	 4909.0	...
7936371	  790.8	  531.3	 4907.0	...
7936372	  790.5	  530.9	 4909.0	...
7936373	  790.4	  530.6	 4911.0	...
7936374	  790.2	  530.1	 4914.0	...
7936375	  790.2	  529.9	 4914.0	...
7936376	  790.2	  529.8	 4914.0	...
7936377	  790.1	  529.9	 4914.0	...
7936378	  789.8	  530.1	 4913.0	...
7936379	  789.4	  530.3	 4912.0	...
7936380	  789.0	  530.3	 4914.0	...
7936381	  789.0	  530.3	 4917.0	...
7936382	  789.3	  530.3	 4923.0	...
7936383	  789.8	  530.3	 4926.0	...
7936384	  790.3	  530.3	 4927.0	...
7936385	  790.5	  530.4	 4925.0	...
7936386	  790.7	  530.4	 4924.0	...
7936387	  790.7	  530.6	 4923.0	...
7936388	  790.7	  530.8	 4925.0	...
7936389	  790.5	  531.2	 4926.0	...
7936390	  790.4	  531.4	 4928.0	...
7936391	  790.2	  531.7	 4929.0	...
7936392	  790.1	  531.8	 4928.0	...
7936393	  790.3	  531.8	 4928.0	...
7936394	  790.4	  531.7	 4928.0	...
7936395	  790.5	  531.7	 4929.0	...
7936396	  790.4	  531.8	 4930.0	...
7936397	  790.2	  531.4	 4932.0	...
7936398	  790.0	  530.9	 4934.0	...
7936399	  789.9	  530.4	 4936.0	...
7936400	  790.2	  530.3	 4936.0	...
7936401	  790.5	  530.2	 4936.0	...
7936402	  790.9	  530.3	 4936.0	...
7936403	  790.9	  530.5	 4935.0	...
7936404	  791.0	  530.7	 4936.0	...
7936405	  790.9	  530.8	 4938.0	...
7936406	  790.9	  530.9	 4940.0	...
7936407	  790.7	  531.0	 4940.0	...
7936408	  790.6	  531.1	 4939.0	...
7936409	  790.6	  531.2	 4938.0	...
7936410	  790.6	  531.3	 4938.0	...
7936411	  790.7	  531.4	 4937.0	...
7936412	  790.6	  531.4	 4938.0	...
7936413	  790.5	  531.4	 4940.0	...
7936414	  790.6	  531.5	 4938.0	...
7936415	  790.7	  531.6	 4935.0	...
7936416	  790.9	  531.7	 4932.0	...
7936417	  790.9	  531.6	 4931.0	...
7936418	  791.0	  531.7	 4932.0	...
7936419	  791.1	  531.3	 4937.0	...
7936420	  791.2	  530.9	 4941.0	...
7936421	  791.1	  530.6	 4945.0	...
7936422	  791.0	  530.7	 4945.0	...
7936423	  790.9	  530.7	 4949.0	...
7936424	  790.9	  530.6	 4953.0	...
7936425	  790.9	  530.6	 4953.0	...
7936426	  791.3	  530.8	 4949.0	...
7936427	  791.6	  530.9	 4947.0	...
7936428	  792.0	  531.0	 4948.0	...
7936429	  792.0	  531.0	 4949.0	...
7936430	  792.0	  530.8	 4950.0	...
7936431	  792.1	  530.5	 4951.0	...
7936432	  792.1	  530.3	 4954.0	...
7936433	  792.1	  530.5	 4956.0	...
7936434	  792.0	  530.7	 4958.0	...
7936435	  791.7	  530.9	 4959.0	...
7936436	  791.4	  531.0	 4959.0	...
7936437	  791.2	  531.3	 4961.0	...
7936438	  791.0	  531.5	 4963.0	...
7936439	  791.1	  531.6	 4966.0	...
7936440	  791.1	  531.6	 4967.0	...
7936441	  791.3	  531.5	 4967.0	...
7936442	  791.4	  531.2	 4968.0	...
7936443	  791.6	  531.1	 4970.0	...
7936444	  791.8	  531.1	 4972.0	...
7936445	  792.1	  531.4	 4975.0	...
7936446	  792.4	  531.7	 4977.0	...
7936447	  792.7	  531.7	 4979.0	...
7936448	  792.8	  531.6	 4980.0	...
7936449	  792.3	  531.6	 4979.0	...
7936450	  791.6	  531.7	 4975.0	...
7936451	  791.0	  531.8	 4974.0	...
7936452	  791.0	  532.0	 4976.0	...
7936453	  791.1	  532.2	 4979.0	...
7936454	  791.4	  532.4	 4980.0	...
7936455	  791.7	  532.5	 4980.0	...
7936456	  791.8	  532.5	 4981.0	...
7936457	  791.7	  532.4	 4980.0	...
7936458	  791.7	  532.3	 4979.0	...
7936459	  791.6	  532.2	 4981.0	...
7936460	  791.4	  532.1	 4984.0	...
7936461	  791.0	  532.2	 4989.0	...
7936462	  790.9	  532.3	 4989.0	...
7936463	  790.9	  532.3	 4990.0	...
7936464	  791.1	  532.3	 4988.0	...
7936465	  791.3	  532.4	 4987.0	...
7936466	  791.3	  532.5	 4987.0	...
7936467	  791.6	  532.5	 4987.0	...
7936468	  791.8	  532.5	 4988.0	...
7936469	  792.1	  532.5	 4988.0	...
7936470	  792.0	  532.6	 4987.0	...
7936471	  792.0	  532.7	 4986.0	...
7936472	  792.1	  532.5	 4986.0	...
7936473	  792.2	  532.2	 4985.0	...
7936474	  792.4	  531.9	 4984.0	...
7936475	  792.4	  532.0	 4986.0	...
7936476	  792.4	  531.9	 4990.0	...
7936477	  792.5	  531.8	 4997.0	...
7936478	  792.6	  531.8	 5001.0	...
7936479	  792.8	  532.1	 5003.0	...
7936480	  792.8	  532.8	 5002.0	...
7936481	  792.6	  533.3	 5000.0	...
7936482	  792.2	  533.7	 4998.0	...
7936483	  791.7	  533.8	 4998.0	...
7936484	  791.8	  533.7	 4999.0	...
7936485	  792.4	  533.5	 5000.0	...
7936486	  792.9	  533.2	 5000.0	...
7936487	  793.1	  532.7	 5000.0	...
7936488	  792.9	  532.4	 5001.0	...
7936489	  792.7	  532.3	 5001.0	...
7936490	  792.6	  532.4	 5001.0	...
7936491	  792.5	  532.4	 5000.0	...
7936492	  792.6	  532.9	 4999.0	...
7936493	  792.6	  533.4	 4999.0	...
7936494	  792.7	  534.2	 4999.0	...
7936495	  792.6	  534.4	 4999.0	...
7936496	  792.5	  534.6	 5002.0	...
7936497	  792.5	  533.9	 5006.0	...
7936498	  792.4	  533.3	 5012.0	...
7936499	  792.2	  532.9	 5015.0	...
7936500	  792.0	  532.9	 5017.0	...
7936501	  792.4	  532.9	 5015.0	...
7936502	  792.9	  532.9	 5012.0	...
7936503	  793.4	  533.0	 5009.0	...
7936504	  793.2	  533.3	 5007.0	...
7936505	  793.1	  533.4	 5007.0	...
7936506	  793.1	  533.3	 5007.0	...
7936507	  793.2	  533.4	 5007.0	...
7936508	  793.3	  533.7	 5007.0	...
7936509	  793.1	  534.0	 5009.0	...
7936510	  792.8	  534.1	 5012.0	...
7936511	  792.3	  534.2	 5014.0	...
7936512	  792.3	  534.2	 5014.0	...
7936513	  792.6	  534.2	 5014.0	...
7936514	  792.9	  534.3	 5018.0	...
7936515	  793.4	  534.3	 5021.0	...
7936516	  793.6	  534.4	 5021.0	...
7936517	  793.7	  534.3	 5020.0	...
7936518	  793.6	  534.3	 5019.0	...
7936519	  793.2	  534.6	 5020.0	...
7936520	  792.8	  534.7	 5021.0	...
7936521	  792.3	  534.8	 5021.0	...
7936522	  792.2	  534.4	 5022.0	...
7936523	  792.1	  534.1	 5023.0	...
7936524	  792.2	  534.0	 5023.0	...
7936525	  792.2	  534.2	 5023.0	...
7936526	  792.2	  534.0	 5023.0	...
7936527	  792.1	  533.7	 5024.0	...
7936528	  792.2	  533.5	 5028.0	...
7936529	  792.5	  533.6	 5032.0	...
7936530	  792.7	  533.6	 5035.0	...
7936531	  792.7	  533.8	 5035.0	...
7936532	  792.7	  534.0	 5035.0	...
7936533	  792.9	  534.3	 5035.0	...
7936534	  793.1	  534.5	 5036.0	...
7936535	  793.3	  534.7	 5036.0	...
7936536	  793.3	  534.8	 5036.0	...
7936537	  793.4	  534.8	 5036.0	...
7936538	  793.4	  534.6	 5036.0	...
7936539	  793.4	  534.4	 5037.0	...
7936540	  793.8	  534.5	 5037.0	...
7936541	  794.2	  534.5	 5039.0	...
7936542	  794.1	  534.5	 5041.0	...
7936543	  793.6	  534.6	 5043.0	...
7936544	  793.1	  534.6	 5043.0	...
7936545	  793.4	  534.5	 5043.0	...
7936546	  793.6	  534.5	 5041.0	...
7936547	  793.8	  534.4	 5038.0	...
7936548	  793.7	  534.4	 5036.0	...
7936549	  793.7	  534.5	 5037.0	...
7936550	  793.6	  534.6	 5038.0	...
7936551	  793.8	  534.7	 5040.0	...
7936552	  793.9	  534.7	 5042.0	...
7936553	  793.9	  534.3	 5044.0	...
7936554	  793.7	  534.0	 5045.0	...
7936555	  793.6	  534.0	 5045.0	...
7936556	  793.5	  534.2	 5044.0	...
7936557	  793.9	  534.3	 5043.0	...
7936558	  794.2	  534.0	 5043.0	...
7936559	  794.5	  533.9	 5043.0	...
7936560	  794.3	  534.2	 5041.0	...
7936561	  794.1	  534.5	 5038.0	...
7936562	  793.9	  534.8	 5036.0	...
7936563	  793.8	  534.7	 5042.0	...
7936564	  793.5	  534.7	 5047.0	...
7936565	  793.2	  534.5	 5052.0	...
7936566	  793.5	  534.3	 5052.0	...
7936567	  793.9	  533.9	 5052.0	...
7936568	  794.3	  533.8	 5052.0	...
7936569	  794.1	  533.9	 5053.0	...
7936570	  794.0	  534.0	 5054.0	...
7936571	  794.1	  534.1	 5055.0	...
7936572	  794.0	  534.2	 5055.0	...
7936573	  794.0	  534.1	 5054.0	...
7936574	  793.9	  534.1	 5054.0	...
7936575	  793.9	  534.1	 5053.0	...
7936576	  793.9	  534.7	 5053.0	...
7936577	  793.9	  535.2	 5053.0	...
7936578	  793.8	  535.6	 5053.0	...
7936579	  793.7	  535.5	 5053.0	...
7936580	  794.1	  535.3	 5052.0	...
7936581	  794.6	  535.2	 5051.0	...
7936582	  794.5	  535.1	 5051.0	...
7936583	  793.9	  534.8	 5052.0	...
7936584	  793.6	  534.6	 5054.0	...
7936585	  793.8	  534.5	 5055.0	...
7936586	  794.0	  534.5	 5055.0	...
7936587	  794.2	  534.4	 5054.0	...
7936588	  794.4	  534.3	 5052.0	...
7936589	  794.4	  534.3	 5052.0	...
7936590	  794.1	  534.4	 5052.0	...
7936591	  794.0	  535.0	 5052.0	...
7936592	  794.0	  535.6	 5053.0	...
7936593	  794.1	  536.1	 5054.0	...
7936594	  794.2	  536.1	 5054.0	...
7936595	  794.3	  536.1	 5055.0	...
7936596	  794.5	  535.7	 5057.0	...
7936597	  794.5	  535.5	 5058.0	...
7936598	  794.4	  535.3	 5058.0	...
7936599	  794.3	  535.5	 5057.0	...
7936600	  794.2	  535.7	 5058.0	...
7936601	  794.0	  535.7	 5058.0	...
7936602	  793.9	  535.5	 5058.0	...
7936603	  793.8	  535.3	 5057.0	...
7936604	  794.0	  535.4	 5056.0	...
7936605	  794.2	  535.5	 5055.0	...
7936606	  794.4	  535.5	 5055.0	...
7936607	  794.6	  535.8	 5055.0	...
7936608	  794.7	  536.1	 5055.0	...
7936609	  794.9	  536.7	 5055.0	...
7936610	  794.9	  536.9	 5056.0	...
7936611	  794.9	  536.7	 5057.0	...
7936612	  794.8	  536.2	 5057.0	...
7936613	  794.6	  535.6	 5057.0	...
7936614	  794.4	  535.4	 5058.0	...
7936615	  794.3	  535.3	 5059.0	...
7936616	  793.9	  535.4	 5059.0	...
7936617	  793.6	  535.4	 5060.0	...
7936618	  793.4	  535.3	 5060.0	...
7936619	  793.7	  535.5	 5060.0	...
7936620	  794.0	  535.9	 5059.0	...
7936621	  794.2	  536.2	 5057.0	...
7936622	  794.4	  536.2	 5056.0	...
7936623	  794.3	  536.1	 5055.0	...
7936624	  794.3	  535.7	 5054.0	...
7936625	  794.3	  535.2	 5052.0	...
7936626	  794.1	  534.5	 5050.0	...
7936627	  794.0	  534.4	 5053.0	...
7936628	  794.0	  534.3	 5056.0	...
7936629	  793.9	  534.8	 5059.0	...
7936630	  793.7	  535.2	 5058.0	...
7936631	  793.9	  535.5	 5056.0	...
7936632	  794.2	  535.5	 5055.0	...
7936633	  794.2	  535.7	 5055.0	...
7936634	  794.0	  536.3	 5055.0	...
7936635	  793.7	  536.9	 5058.0	...
7936636	  793.7	  537.4	 5060.0	...
7936637	  793.7	  537.4	 5061.0	...
7936638	  793.9	  537.4	 5060.0	...
7936639	  794.2	  537.3	 5058.0	...
7936640	  794.5	  537.0	 5053.0	...
7936641	  794.6	  536.5	 5050.0	...
7936642	  794.5	  536.1	 5050.0	...
7936643	  794.4	  535.9	 5054.0	...
7936644	  794.3	  536.1	 5061.0	...
7936645	  794.1	  536.4	 5065.0	...
7936646	  793.8	  536.8	 5064.0	...
7936647	  793.6	  536.8	 5060.0	...
7936648	  793.9	  536.7	 5055.0	...
7936649	  794.1	  536.5	 5055.0	...
7936650	  794.2	  536.4	 5056.0	...
7936651	  794.3	  536.1	 5056.0	...
7936652	  794.3	  535.9	 5056.0	...
7936653	  794.3	  535.6	 5056.0	...
7936654	  794.3	  535.6	 5055.0	...
7936655	  794.4	  535.5	 5053.0	...
7936656	  794.4	  535.4	 5053.0	...
7936657	  794.4	  535.2	 5053.0	...
7936658	  794.4	  535.3	 5054.0	...
7936659	  794.6	  535.5	 5055.0	...
7936660	  794.8	  535.7	 5055.0	...
7936661	  794.9	  535.7	 5055.0	...
7936662	  794.9	  536.1	 5056.0	...
7936663	  794.8	  536.5	 5057.0	...
7936664	  794.8	  536.7	 5057.0	...
7936665	  794.8	  536.6	 5056.0	...
7936666	  795.0	  536.6	 5055.0	...
7936667	  795.1	  536.6	 5055.0	...
7936668	  795.1	  536.6	 5056.0	...
7936669	  794.7	  536.6	 5052.0	...
7936670	  794.1	  536.6	 5047.0	...
7936671	  793.7	  536.5	 5044.0	...
7936672	  793.7	  536.3	 5044.0	...
7936673	  793.9	  536.1	 5044.0	...
7936674	  794.1	  536.3	 5046.0	...
7936675	  794.3	  536.6	 5048.0	...
7936676	  794.4	  536.9	 5054.0	...
7936677	  794.4	  536.6	 5056.0	...
7936678	  794.3	  536.3	 5055.0	...
7936679	  794.3	  536.4	 5051.0	...
7936680	  794.3	  536.6	 5048.0	...
7936681	  794.5	  536.8	 5049.0	...
7936682	  794.6	  537.1	 5049.0	...
7936683	  794.7	  537.5	 5047.0	...
7936684	  794.7	  537.9	 5046.0	...
7936685	  794.7	  537.9	 5045.0	...
7936686	  794.8	  537.5	 5047.0	...
7936687	  794.8	  537.0	 5050.0	...
7936688	  795.0	  537.0	 5053.0	...
7936689	  795.1	  537.4	 5052.0	...
7936690	  795.3	  537.9	 5052.0	...
7936691	  795.5	  538.0	 5053.0	...
7936692	  795.7	  538.1	 5055.0	...
7936693	  795.9	  538.1	 5056.0	...
7936694	  795.7	  538.0	 5056.0	...
7936695	  795.5	  537.9	 5056.0	...
7936696	  795.4	  537.9	 5055.0	...
7936697	  795.4	  538.0	 5055.0	...
7936698	  795.5	  537.9	 5054.0	...
7936699	  795.6	  538.0	 5055.0	...
7936700	  795.8	  538.1	 5055.0	...
7936701	  795.6	  538.5	 5055.0	...
7936702	  795.4	  538.6	 5055.0	...
7936703	  795.4	  538.4	 5051.0	...
7936704	  795.6	  538.1	 5047.0	...
7936705	  795.6	  537.9	 5042.0	...
7936706	  795.4	  537.8	 5044.0	...
7936707	  795.3	  537.4	 5045.0	...
7936708	  795.5	  537.1	 5046.0	...
7936709	  795.6	  536.8	 5046.0	...
7936710	  795.5	  536.8	 5045.0	...
7936711	  795.4	  536.8	 5044.0	...
7936712	  795.4	  536.7	 5045.0	...
7936713	  795.4	  536.6	 5046.0	...
7936714	  795.4	  536.5	 5045.0	...
7936715	  795.4	  536.5	 5044.0	...
7936716	  795.3	  537.2	 5042.0	...
7936717	  795.3	  537.9	 5041.0	...
7936718	  795.5	  538.5	 5040.0	...
7936719	  794.9	  538.2	 5039.0	...
7936720	  794.3	  537.9	 5039.0	...
7936721	  794.0	  537.6	 5038.0	...
7936722	  794.3	  537.6	 5041.0	...
7936723	  794.9	  537.6	 5043.0	...
7936724	  795.3	  537.7	 5043.0	...
7936725	  795.5	  537.5	 5041.0	...
7936726	  795.2	  537.4	 5039.0	...
7936727	  794.9	  537.6	 5038.0	...
7936728	  794.8	  537.9	 5037.0	...
7936729	  794.4	  538.2	 5036.0	...
7936730	  794.1	  538.0	 5037.0	...
7936731	  794.0	  537.9	 5038.0	...
7936732	  794.0	  537.8	 5039.0	...
7936733	  794.1	  537.8	 5039.0	...
7936734	  794.1	  537.9	 5039.0	...
7936735	  794.2	  537.7	 5040.0	...
7936736	  794.2	  537.6	 5037.0	...
7936737	  794.2	  537.3	 5034.0	...
7936738	  794.3	  536.7	 5034.0	...
7936739	  794.5	  536.1	 5036.0	...
7936740	  794.8	  536.1	 5038.0	...
7936741	  794.8	  536.6	 5036.0	...
7936742	  794.6	  537.1	 5035.0	...
7936743	  794.6	  537.0	 5034.0	...
7936744	  794.7	  537.0	 5034.0	...
7936745	  794.8	  536.8	 5033.0	...
7936746	  794.6	  536.7	 5032.0	...
7936747	  794.5	  536.6	 5035.0	...
7936748	  794.5	  536.5	 5039.0	...
7936749	  794.6	  536.4	 5043.0	...
7936750	  794.7	  536.3	 5043.0	...
7936751	  794.6	  536.3	 5043.0	...
7936752	  794.6	  536.3	 5043.0	...
7936753	  794.6	  536.3	 5044.0	...
7936754	  794.6	  536.3	 5044.0	...
7936755	  795.0	  536.3	 5044.0	...
7936756	  795.5	  536.3	 5039.0	...
7936757	  795.8	  536.4	 5035.0	...
7936758	  795.7	  536.9	 5030.0	...
7936759	  795.6	  537.5	 5031.0	...
7936760	  795.6	  538.0	 5033.0	...
7936761	  795.7	  538.1	 5034.0	...
7936762	  795.5	  537.9	 5032.0	...
7936763	  795.2	  537.8	 5029.0	...
7936764	  795.1	  537.9	 5027.0	...
7936765	  795.2	  538.0	 5026.0	...
7936766	  795.5	  538.1	 5025.0	...
7936767	  795.5	  538.2	 5024.0	...
7936768	  795.6	  538.2	 5024.0	...
7936769	  795.7	  538.2	 5027.0	...
7936770	  795.5	  538.2	 5030.0	...
7936771	  795.3	  538.0	 5033.0	...
7936772	  795.1	  537.4	 5032.0	...
7936773	  795.1	  536.7	 5030.0	...
7936774	  795.1	  536.3	 5029.0	...
7936775	  795.1	  536.2	 5027.0	...
7936776	  795.1	  536.3	 5025.0	...
7936777	  795.1	  536.4	 5025.0	...
7936778	  795.3	  536.5	 5025.0	...
7936779	  795.5	  536.2	 5025.0	...
7936780	  796.0	  535.8	 5025.0	...
7936781	  796.1	  535.6	 5026.0	...
7936782	  796.3	  535.6	 5026.0	...
7936783	  796.4	  535.5	 5026.0	...
7936784	  796.1	  536.0	 5026.0	...
7936785	  795.7	  536.6	 5029.0	...
7936786	  795.3	  537.4	 5033.0	...
7936787	  795.3	  537.5	 5036.0	...
7936788	  795.3	  537.4	 5036.0	...
7936789	  795.3	  537.3	 5035.0	...
7936790	  795.3	  537.1	 5035.0	...
7936791	  795.2	  537.0	 5037.0	...
7936792	  795.2	  536.7	 5038.0	...
7936793	  795.6	  537.0	 5039.0	...
7936794	  796.1	  537.4	 5037.0	...
7936795	  796.6	  537.8	 5036.0	...
7936796	  796.7	  537.7	 5036.0	...
7936797	  796.7	  537.4	 5036.0	...
7936798	  796.6	  537.2	 5038.0	...
7936799	  796.5	  537.4	 5040.0	...
7936800	  796.4	  537.9	 5040.0	...
7936801	  796.3	  538.1	 5039.0	...
7936802	  796.0	  537.7	 5037.0	...
7936803	  795.8	  537.4	 5034.0	...
7936804	  795.7	  537.4	 5032.0	...
7936805	  795.7	  537.5	 5029.0	...
7936806	  796.2	  537.4	 5029.0	...
7936807	  796.7	  537.3	 5029.0	...
7936808	  796.8	  537.2	 5030.0	...
7936809	  796.4	  537.3	 5030.0	...
7936810	  796.0	  537.3	 5031.0	...
7936811	  796.0	  537.3	 5031.0	...
7936812	  795.9	  537.3	 5032.0	...
7936813	  796.1	  537.5	 5032.0	...
7936814	  796.3	  537.7	 5031.0	...
7936815	  796.6	  537.9	 5028.0	...
7936816	  796.6	  538.0	 5026.0	...
7936817	  796.7	  538.0	 5026.0	...
7936818	  796.8	  537.7	 5027.0	...
7936819	  796.7	  537.4	 5028.0	...
7936820	  796.6	  537.3	 5029.0	...
7936821	  796.3	  537.3	 5029.0	...
7936822	  796.1	  537.3	 5029.0	...
7936823	  795.9	  537.3	 5029.0	...
7936824	  795.9	  537.3	 5029.0	...
7936825	  795.8	  537.5	 5030.0	...
7936826	  795.9	  537.7	 5031.0	...
7936827	  796.0	  537.7	 5032.0	...
7936828	  796.2	  537.6	 5033.0	...
7936829	  796.3	  537.5	 5033.0	...
7936830	  796.4	  537.4	 5034.0	...
7936831	  796.4	  537.6	 5032.0	...
7936832	  796.6	  537.8	 5030.0	...
7936833	  796.9	  538.0	 5028.0	...
7936834	  797.1	  537.8	 5027.0	...
7936835	  797.2	  537.4	 5026.0	...
7936836	  797.2	  537.0	 5025.0	...
7936837	  797.0	  537.0	 5025.0	...
7936838	  796.8	  537.1	 5024.0	...
7936839	  796.6	  537.3	 5025.0	...
7936840	  796.3	  537.3	 5026.0	...
7936841	  795.9	  537.4	 5027.0	...
7936842	  795.4	  537.7	 5031.0	...
7936843	  795.3	  537.9	 5035.0	...
7936844	  795.7	  537.7	 5038.0	...
7936845	  796.2	  537.4	 5035.0	...
7936846	  796.7	  536.7	 5033.0	...
7936847	  796.7	  536.3	 5030.0	...
7936848	  796.7	  536.5	 5030.0	...
7936849	  796.7	  537.1	 5029.0	...
7936850	  796.8	  537.3	 5029.0	...
7936851	  796.8	  536.7	 5029.0	...
7936852	  796.7	  536.1	 5030.0	...
7936853	  796.6	  536.3	 5031.0	...
7936854	  796.5	  536.7	 5031.0	...
7936855	  796.7	  537.0	 5031.0	...
7936856	  796.9	  537.1	 5032.0	...
7936857	  797.2	  537.2	 5033.0	...
7936858	  797.4	  537.4	 5033.0	...
7936859	  797.5	  537.4	 5033.0	...
7936860	  797.5	  536.9	 5033.0	...
7936861	  797.5	  536.4	 5033.0	...
7936862	  797.3	  535.9	 5034.0	...
7936863	  797.0	  535.8	 5035.0	...
7936864	  796.6	  535.8	 5038.0	...
7936865	  796.6	  535.9	 5039.0	...
7936866	  796.6	  535.9	 5039.0	...
EFIX R   7935999	7936866	868	  791.1	  534.4	   4927
SSACC R  7936867
7936867	  796.6	  536.0	 5039.0	...
7936868	  796.6	  535.9	 5037.0	...
7936869	  797.3	  535.3	 5033.0	...
7936870	  798.9	  534.2	 5029.0	...
7936871	  801.4	  533.3	 5028.0	...
7936872	  805.3	  532.6	 5027.0	...
7936873	  809.1	  532.1	 5026.0	...
7936874	  814.2	  531.3	 5026.0	...
7936875	  819.3	  530.6	 5024.0	...
7936876	  824.9	  529.9	 5022.0	...
7936877	  829.8	  529.2	 5021.0	...
7936878	  833.6	  528.5	 5020.0	...
7936879	  837.2	  527.4	 5018.0	...
7936880	  839.3	  526.5	 5016.0	...
7936881	  840.6	  526.0	 5014.0	...
7936882	  840.6	  526.2	 5012.0	...
ESACC R  7936867	7936882	16	  796.6	  536.0	  840.6	  526.2	   0.96	     92
SFIX R   7936883
7936883	  839.7	  526.5	 5009.0	...
7936884	  838.5	  526.2	 5008.0	...
7936885	  836.2	  525.9	 5009.0	...
7936886	  834.9	  525.5	 5011.0	...
7936887	  833.4	  525.8	 5014.0	...
7936888	  833.1	  526.0	 5014.0	...
7936889	  832.7	  526.2	 5013.0	...
7936890	  832.7	  526.4	 5013.0	...
7936891	  832.9	  527.2	 5013.0	...
7936892	  833.1	  528.0	 5012.0	...
7936893	  833.4	  529.7	 5011.0	...
7936894	  833.6	  531.4	 5007.0	...
7936895	  834.2	  532.8	 5003.0	...
7936896	  834.6	  533.2	 5001.0	...
7936897	  834.5	  533.2	 4999.0	...
7936898	  834.1	  533.2	 4998.0	...
7936899	  833.7	  533.4	 4998.0	...
7936900	  833.6	  533.2	 5002.0	...
7936901	  833.4	  533.0	 5006.0	...
7936902	  832.8	  532.8	 5009.0	...
7936903	  832.2	  532.8	 5010.0	...
7936904	  831.9	  532.7	 5011.0	...
7936905	  831.9	  531.7	 5010.0	...
7936906	  831.8	  530.8	 5010.0	...
7936907	  831.5	  530.2	 5010.0	...
7936908	  831.3	  530.7	 5010.0	...
7936909	  831.3	  531.0	 5011.0	...
7936910	  831.2	  531.1	 5011.0	...
7936911	  831.4	  531.0	 5011.0	...
7936912	  831.7	  531.0	 5010.0	...
7936913	  832.3	  531.0	 5006.0	...
7936914	  832.6	  531.0	 5001.0	...
7936915	  832.9	  531.2	 4996.0	...
7936916	  832.7	  531.4	 4994.0	...
7936917	  832.4	  531.7	 4996.0	...
7936918	  832.0	  531.7	 4997.0	...
7936919	  831.8	  531.3	 5000.0	...
7936920	  831.8	  530.9	 5002.0	...
7936921	  831.7	  531.0	 5003.0	...
7936922	  831.8	  531.5	 5004.0	...
7936923	  832.1	  531.5	 5005.0	...
7936924	  832.4	  531.0	 5006.0	...
7936925	  832.7	  530.8	 5007.0	...
7936926	  832.5	  531.1	 5007.0	...
7936927	  832.3	  531.5	 5008.0	...
7936928	  832.1	  531.6	 5008.0	...
7936929	  832.1	  531.7	 5007.0	...
7936930	  832.0	  531.6	 5006.0	...
7936931	  831.8	  531.2	 5005.0	...
7936932	  831.6	  531.0	 5004.0	...
7936933	  831.9	  530.7	 5004.0	...
7936934	  832.4	  530.6	 5005.0	...
7936935	  832.7	  530.3	 5004.0	...
7936936	  832.6	  530.2	 5004.0	...
7936937	  832.8	  530.0	 5004.0	...
7936938	  833.2	  529.8	 5005.0	...
7936939	  833.3	  529.6	 5006.0	...
7936940	  833.0	  529.6	 5008.0	...
7936941	  832.6	  529.7	 5010.0	...
7936942	  832.6	  529.9	 5011.0	...
7936943	  832.7	  530.0	 5010.0	...
7936944	  832.7	  530.2	 5006.0	...
7936945	  832.2	  530.3	 5004.0	...
7936946	  831.7	  530.2	 5004.0	...
7936947	  831.9	  530.2	 5005.0	...
7936948	  832.4	  530.2	 5006.0	...
7936949	  833.0	  530.5	 5004.0	...
7936950	  833.0	  530.7	 5004.0	...
7936951	  832.9	  530.7	 5004.0	...
7936952	  832.8	  530.7	 5003.0	...
7936953	  832.3	  530.7	 5003.0	...
7936954	  831.9	  530.6	 5003.0	...
7936955	  831.8	  530.6	 5007.0	...
7936956	  832.2	  530.4	 5009.0	...
7936957	  832.6	  530.0	 5012.0	...
7936958	  832.5	  529.6	 5011.0	...
7936959	  832.3	  529.2	 5009.0	...
7936960	  832.0	  529.2	 5011.0	...
7936961	  831.8	  529.2	 5015.0	...
7936962	  831.7	  529.2	 5019.0	...
7936963	  831.4	  529.1	 5019.0	...
7936964	  831.2	  529.0	 5020.0	...
7936965	  831.0	  529.0	 5020.0	...
7936966	  830.9	  529.0	 5019.0	...
7936967	  830.9	  529.2	 5018.0	...
7936968	  831.0	  529.4	 5021.0	...
7936969	  831.2	  529.5	 5023.0	...
7936970	  831.4	  529.5	 5026.0	...
7936971	  831.6	  529.4	 5025.0	...
7936972	  831.6	  529.4	 5023.0	...
7936973	  831.6	  529.4	 5021.0	...
7936974	  831.5	  529.4	 5022.0	...
7936975	  831.3	  529.2	 5024.0	...
7936976	  831.2	  529.1	 5025.0	...
7936977	  831.1	  529.0	 5024.0	...
7936978	  831.0	  528.9	 5023.0	...
7936979	  831.0	  528.8	 5021.0	...
7936980	  830.9	  528.4	 5020.0	...
7936981	  830.9	  528.0	 5020.0	...
7936982	  831.0	  528.0	 5022.0	...
7936983	  831.3	  528.2	 5024.0	...
7936984	  831.6	  528.4	 5024.0	...
7936985	  831.8	  528.4	 5021.0	...
7936986	  831.9	  528.5	 5017.0	...
7936987	  832.0	  528.7	 5014.0	...
7936988	  832.0	  528.9	 5015.0	...
7936989	  831.5	  529.1	 5018.0	...
7936990	  831.1	  529.3	 5022.0	...
7936991	  830.9	  529.5	 5025.0	...
7936992	  831.1	  529.4	 5026.0	...
7936993	  831.3	  529.0	 5027.0	...
7936994	  831.2	  528.4	 5029.0	...
7936995	  831.1	  527.8	 5030.0	...
7936996	  831.0	  527.5	 5031.0	...
7936997	  830.9	  527.8	 5028.0	...
7936998	  830.8	  528.2	 5025.0	...
7936999	  830.7	  528.7	 5025.0	...
7937000	  830.7	  528.6	 5025.0	...
7937001	  830.7	  528.6	 5026.0	...
7937002	  830.7	  528.5	 5024.0	...
7937003	  830.8	  528.4	 5025.0	...
7937004	  830.9	  528.4	 5029.0	...
7937005	  831.0	  528.2	 5034.0	...
7937006	  831.0	  528.0	 5038.0	...
7937007	  831.0	  527.7	 5038.0	...
7937008	  830.9	  527.4	 5040.0	...
7937009	  830.9	  527.1	 5042.0	...
7937010	  831.0	  526.9	 5040.0	...
7937011	  831.0	  526.9	 5038.0	...
7937012	  831.0	  526.7	 5035.0	...
7937013	  830.6	  526.5	 5036.0	...
7937014	  830.3	  526.3	 5038.0	...
7937015	  829.9	  526.4	 5040.0	...
MSG	7937016 0000 _ Experiment Start
7937016	  829.7	  526.6	 5041.0	...
7937017	  829.6	  526.8	 5041.0	...
7937018	  829.7	  527.0	 5042.0	...
7937019	  830.2	  527.4	 5042.0	...
7937020	  830.6	  527.7	 5041.0	...
7937021	  831.0	  528.0	 5040.0	...
7937022	  831.1	  528.0	 5041.0	...
7937023	  831.2	  527.9	 5044.0	...
7937024	  830.8	  528.0	 5048.0	...
7937025	  830.5	  528.2	 5049.0	...
7937026	  830.2	  528.3	 5049.0	...
7937027	  830.1	  528.3	 5050.0	...
7937028	  830.2	  528.5	 5051.0	...
7937029	  830.3	  528.7	 5053.0	...
7937030	  830.4	  528.9	 5052.0	...
7937031	  830.3	  528.5	 5051.0	...
7937032	  830.2	  528.0	 5047.0	...
7937033	  830.1	  527.1	 5043.0	...
7937034	  830.1	  526.5	 5042.0	...
7937035	  830.1	  525.7	 5044.0	...
7937036	  830.1	  525.6	 5047.0	...
7937037	  830.1	  526.1	 5048.0	...
7937038	  829.9	  526.8	 5048.0	...
7937039	  829.7	  527.5	 5047.0	...
7937040	  829.3	  527.3	 5047.0	...
7937041	  829.2	  527.1	 5048.0	...
7937042	  829.5	  526.8	 5048.0	...
7937043	  830.0	  526.3	 5050.0	...
7937044	  830.4	  525.8	 5051.0	...
7937045	  830.3	  526.0	 5052.0	...
7937046	  830.2	  526.4	 5052.0	...
7937047	  830.0	  526.4	 5054.0	...
7937048	  829.8	  526.0	 5056.0	...
7937049	  829.6	  525.8	 5060.0	...
7937050	  829.5	  526.1	 5061.0	...
7937051	  829.4	  526.4	 5063.0	...
7937052	  829.3	  526.2	 5063.0	...
7937053	  829.3	  526.0	 5063.0	...
7937054	  829.0	  525.9	 5064.0	...
7937055	  828.8	  526.0	 5063.0	...
7937056	  828.6	  525.8	 5060.0	...
7937057	  828.5	  525.6	 5058.0	...
7937058	  828.5	  525.5	 5058.0	...
7937059	  828.5	  525.9	 5058.0	...
7937060	  828.9	  526.3	 5059.0	...
7937061	  829.2	  526.5	 5063.0	...
7937062	  829.5	  526.5	 5067.0	...
7937063	  829.3	  526.5	 5071.0	...
7937064	  829.2	  526.5	 5071.0	...
7937065	  829.2	  526.9	 5071.0	...
7937066	  829.1	  527.2	 5073.0	...
7937067	  829.3	  526.9	 5077.0	...
7937068	  829.6	  526.3	 5080.0	...
7937069	  829.4	  525.4	 5082.0	...
7937070	  828.9	  525.3	 5083.0	...
7937071	  828.9	  525.2	 5085.0	...
7937072	  829.1	  525.3	 5088.0	...
7937073	  829.2	  525.6	 5088.0	...
7937074	  828.9	  525.8	 5085.0	...
7937075	  828.7	  525.8	 5082.0	...
7937076	  828.4	  525.6	 5081.0	...
7937077	  828.2	  525.3	 5084.0	...
7937078	  828.4	  525.2	 5086.0	...
7937079	  828.9	  525.3	 5085.0	...
7937080	  829.1	  525.6	 5083.0	...
7937081	  828.8	  526.0	 5081.0	...
7937082	  828.4	  526.4	 5081.0	...
7937083	  828.3	  526.7	 5080.0	...
7937084	  828.1	  526.4	 5080.0	...
7937085	  828.2	  525.7	 5080.0	...
7937086	  828.4	  525.3	 5080.0	...
7937087	  828.5	  525.5	 5081.0	...
7937088	  828.3	  525.9	 5085.0	...
7937089	  828.0	  526.1	 5089.0	...
7937090	  828.0	  526.2	 5093.0	...
7937091	  828.4	  526.3	 5093.0	...
7937092	  828.8	  526.3	 5093.0	...
7937093	  829.2	  526.3	 5090.0	...
7937094	  829.2	  526.6	 5087.0	...
7937095	  828.9	  526.8	 5085.0	...
7937096	  828.7	  526.6	 5085.0	...
7937097	  828.6	  526.3	 5086.0	...
7937098	  828.5	  526.0	 5087.0	...
7937099	  828.3	  526.2	 5088.0	...
7937100	  828.2	  526.4	 5089.0	...
7937101	  828.3	  526.6	 5090.0	...
7937102	  828.5	  526.6	 5092.0	...
7937103	  828.6	  526.4	 5095.0	...
7937104	  828.6	  526.2	 5099.0	...
7937105	  828.5	  526.0	 5100.0	...
7937106	  828.3	  526.3	 5095.0	...
7937107	  828.2	  526.4	 5087.0	...
7937108	  828.1	  526.5	 5081.0	...
7937109	  828.0	  526.4	 5081.0	...
7937110	  828.0	  526.3	 5081.0	...
7937111	  828.0	  525.9	 5080.0	...
7937112	  828.0	  525.6	 5083.0	...
7937113	  828.1	  525.4	 5087.0	...
7937114	  828.0	  525.5	 5093.0	...
7937115	  827.3	  525.9	 5092.0	...
7937116	  826.6	  526.2	 5092.0	...
7937117	  826.5	  526.3	 5092.0	...
7937118	  826.9	  526.4	 5093.0	...
7937119	  827.3	  526.6	 5095.0	...
7937120	  827.1	  526.7	 5098.0	...
7937121	  827.1	  526.7	 5101.0	...
7937122	  827.1	  526.6	 5105.0	...
7937123	  827.2	  526.4	 5105.0	...
7937124	  827.4	  526.3	 5104.0	...
7937125	  827.5	  526.2	 5105.0	...
7937126	  827.4	  526.3	 5106.0	...
7937127	  827.1	  526.5	 5103.0	...
7937128	  827.0	  526.7	 5100.0	...
7937129	  827.0	  526.6	 5098.0	...
7937130	  827.3	  526.5	 5099.0	...
7937131	  827.5	  526.4	 5100.0	...
7937132	  827.6	  526.3	 5100.0	...
7937133	  827.4	  526.2	 5100.0	...
7937134	  827.1	  526.1	 5099.0	...
7937135	  826.8	  526.0	 5100.0	...
7937136	  826.7	  525.6	 5102.0	...
7937137	  826.5	  525.2	 5106.0	...
7937138	  826.4	  524.9	 5109.0	...
7937139	  826.3	  525.0	 5111.0	...
7937140	  826.4	  525.4	 5109.0	...
7937141	  826.4	  525.6	 5104.0	...
7937142	  826.4	  525.8	 5100.0	...
7937143	  826.3	  525.8	 5098.0	...
7937144	  826.5	  526.2	 5099.0	...
7937145	  826.7	  526.7	 5102.0	...
7937146	  826.6	  527.1	 5106.0	...
7937147	  826.3	  527.1	 5108.0	...
7937148	  826.1	  527.1	 5110.0	...
7937149	  826.2	  527.2	 5109.0	...
7937150	  826.4	  527.2	 5108.0	...
7937151	  826.6	  527.0	 5105.0	...
7937152	  826.6	  526.7	 5102.0	...
7937153	  826.5	  526.4	 5102.0	...
7937154	  826.1	  525.8	 5105.0	...
7937155	  825.8	  525.3	 5108.0	...
7937156	  825.6	  525.2	 5110.0	...
7937157	  825.4	  526.0	 5112.0	...
7937158	  825.3	  526.7	 5112.0	...
7937159	  825.3	  526.9	 5113.0	...
7937160	  825.3	  526.8	 5113.0	...
7937161	  825.3	  526.8	 5113.0	...
7937162	  825.3	  527.0	 5109.0	...
7937163	  825.2	  527.1	 5106.0	...
7937164	  825.1	  527.1	 5103.0	...
7937165	  825.5	  527.0	 5105.0	...
7937166	  825.9	  527.2	 5110.0	...
7937167	  825.8	  527.5	 5114.0	...
7937168	  824.9	  527.2	 5117.0	...
7937169	  824.1	  526.6	 5117.0	...
7937170	  824.2	  525.9	 5117.0	...
7937171	  824.5	  525.9	 5116.0	...
7937172	  824.9	  525.8	 5116.0	...
7937173	  824.9	  525.9	 5116.0	...
7937174	  824.9	  526.0	 5117.0	...
7937175	  824.9	  526.1	 5117.0	...
7937176	  824.8	  526.1	 5117.0	...
7937177	  824.8	  526.2	 5118.0	...
7937178	  824.9	  526.3	 5118.0	...
7937179	  825.1	  526.3	 5118.0	...
7937180	  825.2	  526.3	 5117.0	...
7937181	  825.2	  526.3	 5117.0	...
7937182	  825.1	  526.4	 5118.0	...
7937183	  825.1	  526.6	 5119.0	...
7937184	  825.1	  526.8	 5119.0	...
7937185	  825.3	  526.8	 5119.0	...
7937186	  825.4	  526.8	 5119.0	...
7937187	  825.5	  526.8	 5124.0	...
7937188	  825.5	  526.7	 5129.0	...
7937189	  825.4	  526.7	 5129.0	...
7937190	  825.2	  526.5	 5123.0	...
7937191	  825.0	  526.5	 5121.0	...
7937192	  824.9	  527.0	 5125.0	...
7937193	  824.7	  527.6	 5128.0	...
7937194	  824.4	  528.3	 5128.0	...
7937195	  824.2	  528.3	 5127.0	...
7937196	  824.3	  527.9	 5126.0	...
7937197	  824.5	  527.4	 5126.0	...
7937198	  824.4	  526.9	 5127.0	...
7937199	  824.2	  527.0	 5129.0	...
7937200	  824.1	  527.1	 5130.0	...
7937201	  824.0	  527.1	 5130.0	...
7937202	  823.9	  527.1	 5130.0	...
7937203	  823.9	  527.0	 5132.0	...
7937204	  823.9	  526.7	 5134.0	...
7937205	  824.0	  526.5	 5137.0	...
7937206	  824.1	  526.4	 5137.0	...
7937207	  823.9	  526.9	 5135.0	...
7937208	  823.7	  527.4	 5132.0	...
7937209	  823.4	  527.9	 5130.0	...
7937210	  823.3	  527.3	 5129.0	...
7937211	  823.2	  526.7	 5129.0	...
7937212	  823.2	  526.3	 5129.0	...
7937213	  823.5	  526.4	 5129.0	...
7937214	  823.8	  526.5	 5131.0	...
7937215	  824.0	  526.3	 5134.0	...
7937216	  824.1	  526.7	 5137.0	...
7937217	  824.6	  527.2	 5138.0	...
7937218	  825.1	  527.8	 5139.0	...
7937219	  825.0	  527.8	 5139.0	...
7937220	  824.3	  528.1	 5139.0	...
7937221	  823.6	  528.2	 5140.0	...
7937222	  823.4	  528.0	 5140.0	...
7937223	  823.5	  527.8	 5140.0	...
7937224	  823.6	  527.7	 5138.0	...
7937225	  823.7	  527.8	 5136.0	...
7937226	  823.8	  527.7	 5139.0	...
7937227	  823.9	  527.4	 5143.0	...
7937228	  824.0	  527.4	 5147.0	...
7937229	  824.1	  527.6	 5146.0	...
MSG	7937230 0000 _ Number On
7937230	  824.0	  527.8	 5145.0	...
7937231	  823.8	  528.1	 5143.0	...
7937232	  823.6	  528.3	 5143.0	...
7937233	  823.5	  528.1	 5142.0	...
7937234	  823.3	  527.8	 5141.0	...
7937235	  823.2	  527.8	 5142.0	...
7937236	  823.1	  528.2	 5144.0	...
7937237	  822.9	  528.6	 5146.0	...
7937238	  822.7	  528.3	 5146.0	...
7937239	  822.6	  527.9	 5145.0	...
7937240	  822.5	  527.3	 5144.0	...
7937241	  822.4	  527.1	 5145.0	...
7937242	  822.9	  527.3	 5147.0	...
7937243	  823.4	  527.6	 5149.0	...
7937244	  823.7	  527.8	 5150.0	...
7937245	  823.5	  527.8	 5150.0	...
7937246	  823.3	  527.7	 5150.0	...
7937247	  823.2	  527.6	 5150.0	...
7937248	  823.0	  527.7	 5150.0	...
7937249	  822.8	  528.0	 5151.0	...
7937250	  822.8	  528.2	 5150.0	...
7937251	  822.7	  528.5	 5148.0	...
7937252	  822.6	  528.7	 5148.0	...
7937253	  822.5	  529.0	 5149.0	...
7937254	  822.4	  529.1	 5155.0	...
7937255	  822.4	  529.1	 5160.0	...
7937256	  822.4	  529.0	 5160.0	...
7937257	  822.6	  528.7	 5156.0	...
7937258	  822.8	  528.5	 5155.0	...
7937259	  822.8	  528.3	 5161.0	...
7937260	  822.7	  528.7	 5166.0	...
7937261	  822.6	  529.1	 5167.0	...
7937262	  822.6	  528.9	 5166.0	...
7937263	  822.7	  528.3	 5168.0	...
7937264	  823.0	  528.4	 5172.0	...
7937265	  823.1	  529.1	 5176.0	...
7937266	  823.0	  529.0	 5174.0	...
7937267	  822.7	  528.3	 5173.0	...
7937268	  822.4	  527.8	 5173.0	...
7937269	  822.4	  528.0	 5173.0	...
7937270	  822.6	  528.2	 5172.0	...
7937271	  822.7	  527.9	 5170.0	...
7937272	  822.5	  527.7	 5169.0	...
7937273	  822.2	  527.5	 5169.0	...
7937274	  821.9	  527.8	 5170.0	...
7937275	  822.0	  528.0	 5172.0	...
7937276	  822.0	  528.0	 5173.0	...
7937277	  821.9	  527.9	 5176.0	...
7937278	  821.8	  527.8	 5179.0	...
7937279	  821.9	  528.0	 5180.0	...
7937280	  821.8	  528.1	 5179.0	...
7937281	  821.7	  528.2	 5178.0	...
7937282	  821.8	  528.2	 5177.0	...
7937283	  821.9	  528.3	 5177.0	...
7937284	  821.8	  528.4	 5176.0	...
7937285	  821.6	  528.7	 5176.0	...
7937286	  821.4	  529.1	 5176.0	...
7937287	  821.4	  529.5	 5177.0	...
7937288	  821.6	  529.8	 5178.0	...
7937289	  821.7	  529.8	 5179.0	...
7937290	  821.7	  529.7	 5178.0	...
7937291	  821.7	  529.0	 5177.0	...
7937292	  821.7	  528.5	 5178.0	...
7937293	  821.8	  528.5	 5183.0	...
7937294	  821.6	  529.1	 5189.0	...
7937295	  821.4	  529.6	 5192.0	...
7937296	  821.1	  529.8	 5191.0	...
7937297	  821.2	  530.0	 5191.0	...
7937298	  821.5	  529.8	 5190.0	...
7937299	  821.7	  529.3	 5190.0	...
7937300	  821.9	  529.4	 5192.0	...
7937301	  822.1	  530.0	 5194.0	...
7937302	  822.2	  530.5	 5196.0	...
7937303	  822.1	  530.2	 5196.0	...
7937304	  821.8	  530.3	 5196.0	...
7937305	  821.4	  530.3	 5196.0	...
7937306	  821.4	  530.4	 5195.0	...
7937307	  821.4	  530.3	 5194.0	...
7937308	  821.3	  530.3	 5193.0	...
7937309	  821.4	  530.5	 5192.0	...
7937310	  821.3	  530.7	 5191.0	...
7937311	  821.2	  530.1	 5191.0	...
7937312	  820.7	  529.4	 5190.0	...
7937313	  820.3	  529.2	 5190.0	...
7937314	  820.1	  529.9	 5189.0	...
7937315	  820.1	  530.7	 5189.0	...
7937316	  820.1	  530.6	 5188.0	...
7937317	  820.1	  530.4	 5188.0	...
7937318	  820.1	  529.9	 5188.0	...
7937319	  820.2	  529.7	 5190.0	...
7937320	  820.2	  529.5	 5192.0	...
7937321	  820.0	  529.5	 5192.0	...
7937322	  819.8	  530.0	 5189.0	...
7937323	  819.7	  530.5	 5185.0	...
7937324	  819.9	  530.7	 5182.0	...
7937325	  820.1	  530.5	 5182.0	...
7937326	  820.3	  530.3	 5183.0	...
7937327	  820.4	  530.2	 5185.0	...
7937328	  820.5	  530.1	 5186.0	...
7937329	  820.4	  530.1	 5187.0	...
7937330	  820.2	  529.7	 5188.0	...
7937331	  819.9	  529.5	 5188.0	...
7937332	  819.7	  529.4	 5188.0	...
7937333	  819.4	  529.6	 5188.0	...
7937334	  819.3	  530.4	 5189.0	...
7937335	  819.7	  531.1	 5190.0	...
7937336	  820.1	  531.0	 5191.0	...
7937337	  820.1	  530.4	 5190.0	...
7937338	  819.7	  530.1	 5190.0	...
7937339	  819.2	  530.6	 5191.0	...
7937340	  819.1	  531.0	 5194.0	...
7937341	  819.0	  531.2	 5196.0	...
7937342	  819.0	  531.0	 5197.0	...
7937343	  819.2	  530.9	 5197.0	...
7937344	  819.3	  530.9	 5199.0	...
7937345	  819.4	  530.6	 5201.0	...
7937346	  819.4	  530.2	 5202.0	...
7937347	  819.0	  529.8	 5199.0	...
7937348	  818.7	  530.0	 5197.0	...
7937349	  818.3	  530.5	 5197.0	...
7937350	  818.2	  531.0	 5201.0	...
7937351	  818.3	  531.3	 5204.0	...
7937352	  818.7	  531.7	 5205.0	...
7937353	  818.6	  532.1	 5204.0	...
7937354	  818.0	  532.0	 5201.0	...
7937355	  817.3	  531.5	 5199.0	...
7937356	  817.3	  531.1	 5196.0	...
7937357	  817.5	  531.0	 5197.0	...
7937358	  817.8	  530.9	 5198.0	...
7937359	  817.9	  530.7	 5200.0	...
7937360	  818.0	  530.9	 5203.0	...
7937361	  818.0	  531.3	 5207.0	...
7937362	  818.0	  531.6	 5206.0	...
7937363	  817.6	  531.7	 5201.0	...
7937364	  817.1	  531.7	 5199.0	...
7937365	  816.6	  531.8	 5201.0	...
7937366	  816.6	  531.9	 5202.0	...
7937367	  816.6	  532.0	 5202.0	...
7937368	  816.7	  532.0	 5201.0	...
7937369	  816.7	  532.0	 5201.0	...
7937370	  816.8	  531.9	 5200.0	...
7937371	  816.9	  531.8	 5200.0	...
7937372	  817.0	  532.0	 5198.0	...
7937373	  817.0	  532.9	 5196.0	...
7937374	  817.1	  533.8	 5196.0	...
7937375	  817.0	  534.1	 5196.0	...
7937376	  817.0	  533.7	 5197.0	...
7937377	  816.9	  533.4	 5193.0	...
7937378	  816.9	  533.1	 5189.0	...
7937379	  817.1	  532.7	 5189.0	...
7937380	  817.3	  532.6	 5194.0	...
7937381	  817.2	  532.8	 5199.0	...
7937382	  816.9	  533.0	 5199.0	...
7937383	  816.5	  532.9	 5198.0	...
7937384	  816.5	  532.8	 5197.0	...
7937385	  816.4	  532.8	 5195.0	...
7937386	  816.3	  532.2	 5190.0	...
7937387	  816.2	  531.7	 5185.0	...
7937388	  816.3	  531.2	 5182.0	...
7937389	  816.9	  532.1	 5182.0	...
7937390	  817.5	  533.0	 5182.0	...
7937391	  817.6	  533.4	 5185.0	...
7937392	  817.3	  532.8	 5189.0	...
7937393	  817.0	  532.4	 5193.0	...
7937394	  817.0	  532.6	 5190.0	...
7937395	  817.0	  532.5	 5188.0	...
7937396	  816.9	  532.3	 5186.0	...
7937397	  816.8	  532.2	 5186.0	...
7937398	  816.6	  532.2	 5185.0	...
7937399	  816.4	  532.5	 5184.0	...
7937400	  816.3	  532.7	 5185.0	...
7937401	  816.2	  533.0	 5188.0	...
7937402	  816.1	  533.0	 5190.0	...
7937403	  815.9	  533.0	 5190.0	...
7937404	  815.8	  533.0	 5190.0	...
7937405	  815.7	  533.1	 5189.0	...
7937406	  815.8	  533.2	 5189.0	...
7937407	  816.1	  533.3	 5188.0	...
7937408	  816.3	  533.3	 5189.0	...
7937409	  816.3	  533.3	 5190.0	...
7937410	  816.3	  533.3	 5191.0	...
7937411	  816.2	  533.0	 5192.0	...
7937412	  815.8	  532.8	 5192.0	...
7937413	  815.5	  532.9	 5192.0	...
7937414	  815.3	  533.2	 5192.0	...
7937415	  815.4	  533.4	 5193.0	...
7937416	  815.4	  532.9	 5193.0	...
7937417	  815.3	  532.6	 5192.0	...
7937418	  815.2	  532.5	 5190.0	...
7937419	  815.2	  533.0	 5187.0	...
7937420	  815.2	  533.6	 5186.0	...
7937421	  815.1	  533.9	 5185.0	...
7937422	  815.1	  534.2	 5185.0	...
7937423	  815.1	  534.3	 5184.0	...
7937424	  815.2	  534.1	 5184.0	...
7937425	  815.3	  533.8	 5184.0	...
7937426	  815.5	  533.5	 5184.0	...
7937427	  815.5	  533.5	 5184.0	...
7937428	  815.3	  533.6	 5184.0	...
7937429	  815.1	  533.7	 5184.0	...
7937430	  814.8	  533.7	 5185.0	...
7937431	  814.8	  533.6	 5186.0	...
7937432	  814.9	  533.5	 5187.0	...
7937433	  815.0	  533.5	 5185.0	...
7937434	  815.2	  533.7	 5183.0	...
7937435	  815.2	  534.0	 5183.0	...
7937436	  814.9	  534.4	 5183.0	...
7937437	  814.6	  534.4	 5184.0	...
7937438	  814.6	  534.3	 5184.0	...
7937439	  815.0	  534.2	 5184.0	...
7937440	  815.6	  534.0	 5184.0	...
7937441	  815.8	  533.8	 5185.0	...
7937442	  815.6	  534.1	 5187.0	...
7937443	  815.3	  534.4	 5188.0	...
7937444	  814.9	  534.6	 5188.0	...
7937445	  814.9	  534.4	 5185.0	...
7937446	  814.7	  534.0	 5181.0	...
7937447	  814.5	  533.7	 5179.0	...
7937448	  814.7	  533.9	 5180.0	...
7937449	  815.1	  534.5	 5181.0	...
7937450	  815.3	  535.1	 5181.0	...
7937451	  815.0	  535.6	 5180.0	...
7937452	  814.8	  536.0	 5179.0	...
7937453	  814.8	  535.7	 5178.0	...
7937454	  814.4	  535.2	 5177.0	...
7937455	  814.1	  534.8	 5176.0	...
7937456	  813.8	  535.0	 5175.0	...
7937457	  813.8	  535.2	 5174.0	...
7937458	  813.8	  535.3	 5173.0	...
7937459	  813.8	  535.3	 5174.0	...
7937460	  813.8	  535.4	 5175.0	...
7937461	  813.9	  535.4	 5176.0	...
7937462	  814.2	  535.2	 5176.0	...
7937463	  814.4	  535.1	 5176.0	...
7937464	  814.7	  535.1	 5176.0	...
7937465	  814.8	  535.4	 5176.0	...
7937466	  814.6	  535.8	 5175.0	...
7937467	  814.5	  535.5	 5172.0	...
7937468	  814.3	  534.9	 5168.0	...
7937469	  814.3	  534.3	 5167.0	...
7937470	  814.3	  534.4	 5167.0	...
7937471	  814.4	  534.5	 5167.0	...
7937472	  814.5	  534.6	 5167.0	...
7937473	  814.0	  534.8	 5168.0	...
7937474	  813.4	  535.0	 5169.0	...
7937475	  812.9	  535.2	 5170.0	...
7937476	  813.0	  535.1	 5170.0	...
7937477	  813.3	  535.1	 5170.0	...
7937478	  813.6	  535.1	 5170.0	...
7937479	  813.8	  535.1	 5169.0	...
7937480	  813.8	  534.9	 5168.0	...
7937481	  813.7	  534.7	 5166.0	...
7937482	  813.6	  534.6	 5165.0	...
7937483	  813.6	  534.7	 5165.0	...
7937484	  813.7	  534.8	 5165.0	...
7937485	  813.9	  535.1	 5165.0	...
7937486	  814.2	  535.3	 5166.0	...
7937487	  814.1	  535.5	 5166.0	...
7937488	  813.9	  535.5	 5168.0	...
7937489	  813.8	  535.9	 5169.0	...
7937490	  813.9	  536.2	 5169.0	...
7937491	  813.9	  536.6	 5167.0	...
7937492	  813.8	  536.6	 5166.0	...
7937493	  813.6	  536.6	 5167.0	...
7937494	  813.3	  536.7	 5167.0	...
7937495	  813.1	  536.9	 5168.0	...
7937496	  813.1	  537.1	 5168.0	...
7937497	  813.4	  537.2	 5164.0	...
7937498	  813.8	  537.2	 5161.0	...
7937499	  814.2	  537.1	 5157.0	...
7937500	  814.2	  537.0	 5157.0	...
7937501	  813.8	  537.0	 5155.0	...
7937502	  813.3	  536.7	 5153.0	...
7937503	  813.0	  536.4	 5153.0	...
7937504	  813.1	  535.9	 5155.0	...
7937505	  813.0	  535.8	 5157.0	...
7937506	  812.8	  535.8	 5157.0	...
7937507	  812.5	  535.7	 5154.0	...
7937508	  812.5	  535.4	 5152.0	...
7937509	  812.4	  535.2	 5149.0	...
7937510	  812.4	  535.2	 5150.0	...
7937511	  812.4	  535.3	 5150.0	...
7937512	  812.4	  535.4	 5151.0	...
7937513	  812.4	  535.8	 5152.0	...
7937514	  812.5	  536.3	 5152.0	...
7937515	  812.5	  536.8	 5152.0	...
7937516	  812.6	  537.1	 5149.0	...
7937517	  812.7	  537.3	 5146.0	...
7937518	  812.9	  536.7	 5145.0	...
7937519	  813.0	  536.0	 5147.0	...
7937520	  813.0	  535.3	 5146.0	...
7937521	  813.0	  535.2	 5142.0	...
7937522	  813.2	  535.1	 5137.0	...
7937523	  813.3	  535.1	 5135.0	...
7937524	  813.2	  535.1	 5134.0	...
7937525	  812.9	  535.3	 5137.0	...
7937526	  812.3	  535.6	 5140.0	...
7937527	  812.0	  535.9	 5144.0	...
7937528	  811.6	  536.1	 5145.0	...
7937529	  811.7	  536.2	 5142.0	...
7937530	  811.9	  536.0	 5137.0	...
7937531	  812.0	  535.7	 5133.0	...
MSG	7937532 0000 _ Number Off
7937532	  812.0	  535.3	 5132.0	...
7937533	  812.1	  535.7	 5131.0	...
7937534	  812.2	  536.3	 5130.0	...
7937535	  812.3	  536.8	 5130.0	...
7937536	  812.3	  536.6	 5131.0	...
7937537	  812.3	  536.2	 5131.0	...
7937538	  812.1	  535.9	 5130.0	...
7937539	  811.9	  535.7	 5129.0	...
7937540	  811.9	  535.8	 5129.0	...
7937541	  812.0	  535.8	 5129.0	...
7937542	  812.1	  535.9	 5130.0	...
7937543	  812.2	  535.9	 5129.0	...
7937544	  812.2	  536.2	 5126.0	...
7937545	  812.0	  536.5	 5123.0	...
7937546	  811.9	  536.7	 5120.0	...
7937547	  811.8	  536.7	 5119.0	...
7937548	  811.8	  536.5	 5119.0	...
7937549	  811.9	  536.3	 5119.0	...
7937550	  811.9	  536.1	 5120.0	...
7937551	  811.6	  536.2	 5120.0	...
7937552	  811.3	  536.5	 5123.0	...
7937553	  810.8	  536.7	 5126.0	...
7937554	  810.7	  536.8	 5127.0	...
7937555	  810.8	  536.8	 5125.0	...
7937556	  811.1	  536.8	 5122.0	...
7937557	  811.3	  536.6	 5119.0	...
7937558	  811.4	  536.4	 5118.0	...
7937559	  811.7	  536.2	 5118.0	...
7937560	  812.0	  536.4	 5118.0	...
7937561	  812.3	  536.5	 5119.0	...
7937562	  812.3	  536.8	 5120.0	...
7937563	  812.2	  536.8	 5120.0	...
7937564	  812.2	  536.8	 5120.0	...
7937565	  812.2	  536.6	 5119.0	...
7937566	  811.8	  536.5	 5118.0	...
7937567	  811.4	  536.3	 5117.0	...
7937568	  811.0	  536.3	 5116.0	...
7937569	  811.1	  536.4	 5115.0	...
7937570	  811.3	  536.3	 5113.0	...
7937571	  811.4	  536.2	 5112.0	...
7937572	  811.4	  536.3	 5111.0	...
7937573	  811.5	  536.6	 5109.0	...
7937574	  811.5	  536.9	 5108.0	...
7937575	  811.5	  536.8	 5107.0	...
7937576	  811.8	  536.8	 5106.0	...
7937577	  812.1	  537.1	 5108.0	...
7937578	  812.3	  537.4	 5109.0	...
7937579	  812.2	  537.4	 5109.0	...
7937580	  812.1	  537.2	 5108.0	...
7937581	  812.0	  537.0	 5104.0	...
7937582	  812.0	  537.2	 5101.0	...
7937583	  811.9	  537.2	 5097.0	...
7937584	  811.8	  537.2	 5096.0	...
7937585	  811.7	  537.1	 5096.0	...
7937586	  811.6	  537.2	 5097.0	...
7937587	  811.5	  537.4	 5098.0	...
7937588	  811.6	  537.5	 5095.0	...
7937589	  811.3	  537.3	 5091.0	...
7937590	  811.1	  536.7	 5090.0	...
7937591	  810.8	  536.1	 5093.0	...
7937592	  810.8	  536.1	 5096.0	...
7937593	  810.7	  536.5	 5094.0	...
7937594	  810.7	  536.8	 5092.0	...
7937595	  810.7	  536.6	 5091.0	...
7937596	  810.7	  536.4	 5091.0	...
7937597	  810.7	  536.0	 5089.0	...
7937598	  810.7	  535.8	 5085.0	...
7937599	  810.7	  535.6	 5082.0	...
7937600	  810.6	  535.6	 5082.0	...
7937601	  811.0	  535.7	 5084.0	...
7937602	  811.5	  535.8	 5083.0	...
7937603	  811.9	  535.8	 5081.0	...
7937604	  811.9	  535.6	 5080.0	...
7937605	  811.7	  535.6	 5083.0	...
7937606	  811.6	  536.6	 5086.0	...
7937607	  811.6	  537.6	 5090.0	...
7937608	  811.5	  538.4	 5092.0	...
7937609	  811.2	  538.1	 5093.0	...
7937610	  810.9	  537.8	 5093.0	...
7937611	  810.8	  537.7	 5093.0	...
7937612	  810.8	  537.5	 5092.0	...
7937613	  810.7	  537.3	 5092.0	...
7937614	  810.7	  537.3	 5091.0	...
7937615	  810.6	  537.3	 5090.0	...
7937616	  810.5	  537.3	 5089.0	...
7937617	  810.4	  537.3	 5088.0	...
7937618	  810.3	  537.2	 5088.0	...
7937619	  810.3	  537.0	 5087.0	...
7937620	  810.2	  536.7	 5084.0	...
7937621	  810.1	  536.6	 5082.0	...
7937622	  810.0	  536.9	 5080.0	...
7937623	  809.8	  537.2	 5078.0	...
7937624	  809.5	  536.9	 5075.0	...
7937625	  809.3	  536.2	 5073.0	...
7937626	  809.4	  536.1	 5072.0	...
7937627	  809.6	  536.6	 5072.0	...
7937628	  809.8	  537.0	 5071.0	...
7937629	  810.3	  536.9	 5073.0	...
7937630	  810.7	  536.8	 5075.0	...
7937631	  810.5	  536.9	 5074.0	...
7937632	  810.0	  536.8	 5071.0	...
7937633	  809.6	  536.6	 5068.0	...
7937634	  809.7	  536.5	 5067.0	...
7937635	  809.8	  536.8	 5066.0	...
7937636	  809.7	  537.1	 5064.0	...
7937637	  809.7	  537.1	 5061.0	...
7937638	  809.6	  536.4	 5060.0	...
7937639	  809.6	  535.6	 5059.0	...
7937640	  809.6	  535.7	 5060.0	...
7937641	  809.9	  536.3	 5061.0	...
7937642	  810.2	  537.0	 5061.0	...
7937643	  810.1	  536.5	 5061.0	...
7937644	  809.7	  536.1	 5060.0	...
7937645	  809.4	  536.0	 5060.0	...
7937646	  809.5	  536.9	 5060.0	...
7937647	  809.6	  537.7	 5060.0	...
7937648	  809.4	  537.7	 5058.0	...
7937649	  809.3	  537.2	 5056.0	...
7937650	  809.4	  536.8	 5060.0	...
7937651	  809.5	  537.2	 5066.0	...
7937652	  809.5	  537.5	 5072.0	...
7937653	  809.5	  537.6	 5072.0	...
7937654	  809.5	  537.6	 5072.0	...
7937655	  809.5	  537.6	 5072.0	...
7937656	  809.4	  537.7	 5072.0	...
7937657	  809.1	  537.9	 5071.0	...
7937658	  808.9	  538.1	 5070.0	...
7937659	  809.4	  538.1	 5068.0	...
7937660	  810.0	  537.9	 5067.0	...
7937661	  810.0	  537.7	 5068.0	...
7937662	  809.4	  538.0	 5069.0	...
7937663	  808.6	  538.6	 5070.0	...
7937664	  808.5	  539.1	 5072.0	...
7937665	  808.5	  539.1	 5073.0	...
7937666	  808.8	  539.5	 5074.0	...
7937667	  809.0	  539.8	 5074.0	...
7937668	  809.1	  540.0	 5074.0	...
7937669	  809.1	  539.9	 5074.0	...
7937670	  809.0	  539.8	 5073.0	...
7937671	  809.1	  539.7	 5074.0	...
7937672	  809.0	  539.4	 5075.0	...
7937673	  809.0	  539.1	 5076.0	...
7937674	  809.3	  538.8	 5075.0	...
7937675	  809.8	  538.7	 5074.0	...
7937676	  810.2	  538.5	 5076.0	...
7937677	  810.1	  538.4	 5079.0	...
7937678	  809.5	  538.3	 5082.0	...
7937679	  809.0	  538.4	 5082.0	...
7937680	  808.3	  538.2	 5080.0	...
7937681	  808.3	  538.0	 5074.0	...
7937682	  808.8	  537.6	 5069.0	...
7937683	  809.4	  537.4	 5064.0	...
7937684	  809.8	  537.4	 5062.0	...
7937685	  809.6	  537.6	 5063.0	...
7937686	  809.4	  538.2	 5063.0	...
7937687	  809.2	  538.6	 5064.0	...
7937688	  809.0	  538.0	 5065.0	...
7937689	  809.0	  537.0	 5066.0	...
7937690	  809.2	  536.1	 5066.0	...
7937691	  809.5	  536.2	 5065.0	...
7937692	  809.5	  536.1	 5066.0	...
7937693	  809.6	  536.0	 5067.0	...
7937694	  809.3	  536.9	 5067.0	...
7937695	  809.1	  537.9	 5065.0	...
7937696	  808.9	  538.9	 5063.0	...
7937697	  809.2	  538.9	 5062.0	...
7937698	  809.7	  538.8	 5061.0	...
7937699	  810.2	  538.9	 5061.0	...
7937700	  810.3	  539.2	 5061.0	...
7937701	  810.3	  539.3	 5061.0	...
7937702	  810.2	  538.8	 5061.0	...
7937703	  810.2	  538.0	 5061.0	...
7937704	  810.2	  537.4	 5061.0	...
7937705	  810.2	  537.1	 5060.0	...
7937706	  810.2	  536.9	 5055.0	...
7937707	  810.1	  536.9	 5050.0	...
7937708	  810.0	  536.7	 5047.0	...
7937709	  810.1	  536.6	 5050.0	...
7937710	  810.3	  536.5	 5054.0	...
7937711	  809.7	  536.5	 5053.0	...
7937712	  809.0	  536.5	 5051.0	...
7937713	  808.2	  536.4	 5049.0	...
7937714	  808.1	  536.2	 5045.0	...
7937715	  808.1	  536.2	 5040.0	...
7937716	  808.2	  536.3	 5036.0	...
7937717	  808.5	  536.4	 5036.0	...
7937718	  809.0	  535.7	 5036.0	...
7937719	  809.4	  535.1	 5038.0	...
7937720	  809.4	  534.7	 5040.0	...
7937721	  809.1	  534.9	 5040.0	...
7937722	  808.7	  535.2	 5043.0	...
7937723	  808.7	  535.2	 5046.0	...
7937724	  808.7	  535.2	 5049.0	...
7937725	  808.7	  535.2	 5047.0	...
7937726	  808.6	  535.3	 5046.0	...
7937727	  808.5	  535.4	 5044.0	...
7937728	  808.4	  535.6	 5043.0	...
7937729	  808.4	  535.6	 5043.0	...
7937730	  808.3	  535.6	 5040.0	...
7937731	  808.3	  535.5	 5036.0	...
7937732	  808.1	  535.4	 5036.0	...
MSG	7937733 0000 _ Number On
7937733	  807.9	  535.4	 5043.0	...
7937734	  808.0	  535.6	 5049.0	...
7937735	  808.2	  536.1	 5049.0	...
7937736	  808.5	  536.5	 5046.0	...
7937737	  808.6	  536.8	 5042.0	...
7937738	  808.7	  536.7	 5042.0	...
7937739	  808.8	  536.7	 5044.0	...
7937740	  808.9	  536.7	 5046.0	...
7937741	  808.9	  536.6	 5048.0	...
7937742	  809.0	  536.3	 5047.0	...
7937743	  809.0	  535.9	 5046.0	...
7937744	  809.0	  535.7	 5046.0	...
7937745	  808.8	  535.9	 5050.0	...
7937746	  808.6	  536.2	 5053.0	...
7937747	  808.3	  536.2	 5057.0	...
7937748	  808.4	  536.1	 5057.0	...
7937749	  808.5	  535.8	 5056.0	...
7937750	  808.5	  535.7	 5053.0	...
7937751	  808.5	  535.4	 5050.0	...
7937752	  808.2	  535.2	 5049.0	...
7937753	  808.1	  535.3	 5048.0	...
7937754	  807.9	  535.5	 5047.0	...
7937755	  808.0	  535.5	 5046.0	...
7937756	  808.0	  535.5	 5046.0	...
7937757	  808.0	  535.4	 5046.0	...
7937758	  808.0	  535.3	 5047.0	...
7937759	  808.0	  535.1	 5047.0	...
7937760	  807.9	  535.0	 5048.0	...
7937761	  807.8	  535.1	 5048.0	...
7937762	  807.7	  534.9	 5047.0	...
7937763	  807.8	  534.7	 5047.0	...
7937764	  807.8	  534.9	 5046.0	...
7937765	  807.9	  535.5	 5047.0	...
7937766	  807.9	  536.1	 5048.0	...
7937767	  808.0	  536.4	 5049.0	...
7937768	  808.4	  536.4	 5049.0	...
7937769	  808.8	  536.1	 5049.0	...
7937770	  809.5	  536.0	 5050.0	...
7937771	  809.9	  536.1	 5049.0	...
7937772	  810.0	  535.8	 5049.0	...
7937773	  809.8	  535.0	 5048.0	...
7937774	  809.6	  534.2	 5051.0	...
7937775	  809.8	  534.0	 5053.0	...
7937776	  810.0	  534.5	 5054.0	...
7937777	  809.9	  535.0	 5052.0	...
7937778	  809.5	  535.3	 5051.0	...
7937779	  809.2	  535.6	 5050.0	...
7937780	  809.1	  535.7	 5051.0	...
7937781	  809.1	  535.7	 5052.0	...
7937782	  809.0	  535.5	 5054.0	...
7937783	  809.0	  535.3	 5051.0	...
7937784	  809.1	  535.2	 5047.0	...
7937785	  809.3	  535.1	 5042.0	...
7937786	  809.1	  535.1	 5045.0	...
7937787	  808.8	  535.0	 5049.0	...
7937788	  808.8	  534.9	 5052.0	...
7937789	  809.2	  534.7	 5050.0	...
7937790	  809.4	  534.7	 5047.0	...
7937791	  809.2	  534.6	 5045.0	...
7937792	  809.0	  534.6	 5044.0	...
7937793	  808.9	  534.6	 5043.0	...
7937794	  808.9	  534.6	 5042.0	...
7937795	  808.8	  534.7	 5042.0	...
7937796	  808.9	  534.7	 5044.0	...
7937797	  808.8	  534.4	 5047.0	...
7937798	  808.5	  534.1	 5046.0	...
7937799	  808.3	  534.0	 5043.0	...
7937800	  808.5	  534.0	 5040.0	...
7937801	  808.8	  533.9	 5040.0	...
7937802	  808.9	  533.7	 5039.0	...
7937803	  808.4	  533.5	 5038.0	...
7937804	  808.0	  533.5	 5035.0	...
7937805	  807.8	  533.4	 5032.0	...
7937806	  807.9	  533.4	 5029.0	...
7937807	  808.0	  533.4	 5029.0	...
7937808	  808.1	  533.3	 5029.0	...
7937809	  808.1	  533.5	 5029.0	...
7937810	  808.2	  533.9	 5033.0	...
7937811	  808.1	  534.5	 5037.0	...
7937812	  808.0	  534.8	 5041.0	...
7937813	  807.9	  534.9	 5040.0	...
7937814	  807.6	  534.9	 5041.0	...
7937815	  807.3	  534.9	 5044.0	...
7937816	  807.0	  534.9	 5047.0	...
7937817	  807.1	  534.9	 5050.0	...
7937818	  807.1	  534.8	 5049.0	...
7937819	  807.4	  534.8	 5047.0	...
7937820	  807.8	  534.8	 5044.0	...
7937821	  808.2	  534.8	 5044.0	...
7937822	  808.4	  534.7	 5041.0	...
7937823	  808.5	  534.6	 5039.0	...
7937824	  808.6	  534.6	 5038.0	...
7937825	  808.6	  534.6	 5039.0	...
7937826	  808.8	  535.0	 5040.0	...
7937827	  808.7	  535.2	 5041.0	...
7937828	  808.2	  535.5	 5038.0	...
7937829	  807.7	  535.4	 5035.0	...
7937830	  807.8	  535.2	 5032.0	...
7937831	  808.3	  535.0	 5031.0	...
7937832	  808.7	  535.0	 5035.0	...
7937833	  808.8	  535.1	 5038.0	...
7937834	  808.8	  534.9	 5042.0	...
7937835	  808.4	  534.7	 5042.0	...
7937836	  808.1	  534.5	 5041.0	...
7937837	  807.8	  534.6	 5038.0	...
7937838	  807.7	  534.5	 5033.0	...
7937839	  807.9	  534.3	 5028.0	...
7937840	  808.1	  534.1	 5027.0	...
7937841	  808.3	  534.2	 5027.0	...
7937842	  808.2	  534.0	 5030.0	...
7937843	  808.1	  533.8	 5033.0	...
7937844	  808.1	  533.6	 5037.0	...
7937845	  808.2	  533.5	 5038.0	...
7937846	  808.3	  533.4	 5038.0	...
7937847	  808.5	  533.4	 5038.0	...
7937848	  808.6	  533.3	 5035.0	...
7937849	  808.0	  533.3	 5033.0	...
7937850	  807.4	  533.4	 5032.0	...
7937851	  807.0	  533.4	 5034.0	...
7937852	  807.2	  533.4	 5035.0	...
7937853	  807.1	  533.4	 5035.0	...
7937854	  806.8	  533.5	 5038.0	...
7937855	  806.4	  533.6	 5042.0	...
7937856	  806.3	  533.8	 5046.0	...
7937857	  806.1	  533.9	 5043.0	...
7937858	  806.4	  534.4	 5039.0	...
7937859	  806.9	  534.8	 5035.0	...
7937860	  807.3	  534.9	 5035.0	...
7937861	  807.1	  534.6	 5034.0	...
7937862	  806.9	  534.4	 5034.0	...
7937863	  807.4	  534.4	 5033.0	...
7937864	  807.8	  534.5	 5033.0	...
7937865	  807.9	  534.5	 5032.0	...
7937866	  807.5	  534.4	 5031.0	...
7937867	  806.8	  534.3	 5034.0	...
7937868	  806.4	  534.2	 5037.0	...
7937869	  806.6	  534.1	 5039.0	...
7937870	  807.1	  534.0	 5037.0	...
7937871	  807.4	  533.9	 5035.0	...
7937872	  807.2	  534.0	 5035.0	...
7937873	  807.2	  533.9	 5033.0	...
7937874	  807.5	  533.8	 5031.0	...
7937875	  807.7	  533.8	 5033.0	...
7937876	  807.7	  533.8	 5036.0	...
7937877	  807.6	  533.4	 5037.0	...
7937878	  807.4	  533.1	 5035.0	...
7937879	  807.3	  532.7	 5033.0	...
7937880	  807.4	  532.6	 5033.0	...
7937881	  807.4	  532.5	 5033.0	...
7937882	  807.4	  532.5	 5034.0	...
7937883	  807.4	  532.7	 5035.0	...
7937884	  807.5	  532.9	 5035.0	...
7937885	  807.6	  533.0	 5034.0	...
7937886	  807.8	  533.1	 5033.0	...
7937887	  807.9	  533.3	 5034.0	...
7937888	  808.0	  533.4	 5035.0	...
7937889	  808.1	  533.5	 5034.0	...
7937890	  808.1	  533.6	 5030.0	...
7937891	  808.1	  533.7	 5027.0	...
7937892	  807.7	  533.6	 5027.0	...
7937893	  807.3	  533.4	 5027.0	...
7937894	  806.9	  533.3	 5029.0	...
7937895	  807.3	  533.1	 5032.0	...
7937896	  807.7	  532.9	 5031.0	...
7937897	  808.0	  533.0	 5028.0	...
7937898	  807.9	  533.3	 5026.0	...
7937899	  808.1	  533.4	 5026.0	...
7937900	  808.4	  533.4	 5026.0	...
7937901	  808.4	  533.4	 5027.0	...
7937902	  808.3	  533.5	 5027.0	...
7937903	  808.1	  533.7	 5028.0	...
7937904	  808.3	  533.8	 5029.0	...
7937905	  808.6	  533.9	 5030.0	...
7937906	  808.5	  533.9	 5031.0	...
7937907	  807.9	  533.9	 5034.0	...
7937908	  807.3	  533.9	 5037.0	...
7937909	  807.4	  534.1	 5039.0	...
7937910	  807.8	  534.2	 5039.0	...
7937911	  808.2	  534.1	 5039.0	...
7937912	  808.3	  533.7	 5040.0	...
7937913	  808.5	  533.3	 5036.0	...
7937914	  808.6	  533.4	 5034.0	...
7937915	  808.5	  533.5	 5032.0	...
7937916	  808.4	  533.7	 5033.0	...
7937917	  808.3	  533.7	 5032.0	...
7937918	  808.5	  533.8	 5031.0	...
7937919	  808.6	  534.0	 5031.0	...
7937920	  808.9	  534.1	 5032.0	...
7937921	  809.1	  534.2	 5031.0	...
7937922	  809.3	  534.0	 5029.0	...
7937923	  809.2	  533.8	 5026.0	...
7937924	  809.0	  533.6	 5026.0	...
7937925	  807.8	  533.7	 5027.0	...
EFIX R   7936883	7937925	1043	  818.2	  532.0	   5096
SSACC R  7937926
7937926	  806.3	  533.7	 5027.0	...
7937927	  803.9	  534.0	 5033.0	...
7937928	  801.9	  534.2	 5039.0	...
7937929	  799.4	  534.1	 5043.0	...
7937930	  796.6	  534.2	 5042.0	...
7937931	  792.4	  534.4	 5042.0	...
7937932	  789.1	  534.7	 5042.0	...
7937933	  786.2	  534.3	 5042.0	...
7937934	  784.0	  533.8	 5043.0	...
7937935	  781.9	  533.0	 5046.0	...
7937936	  780.6	  532.9	 5048.0	...
ESACC R  7937926	7937936	11	  806.3	  533.7	  780.6	  532.9	   0.55	     58
SFIX R   7937937
7937937	  780.3	  532.8	 5051.0	...
7937938	  779.1	  532.1	 5052.0	...
7937939	  778.1	  531.3	 5052.0	...
7937940	  777.3	  530.7	 5052.0	...
7937941	  777.5	  530.9	 5052.0	...
7937942	  778.0	  531.1	 5055.0	...
7937943	  778.6	  530.8	 5058.0	...
7937944	  779.2	  530.6	 5060.0	...
7937945	  779.6	  530.7	 5057.0	...
7937946	  780.0	  530.7	 5052.0	...
7937947	  780.8	  530.7	 5048.0	...
7937948	  781.2	  530.5	 5048.0	...
7937949	  781.5	  530.4	 5048.0	...
7937950	  781.7	  530.4	 5048.0	...
7937951	  781.9	  530.3	 5049.0	...
7937952	  782.2	  530.2	 5049.0	...
7937953	  782.7	  530.1	 5045.0	...
7937954	  783.1	  530.3	 5041.0	...
7937955	  783.5	  530.5	 5036.0	...
7937956	  783.5	  530.7	 5036.0	...
7937957	  783.6	  530.4	 5036.0	...
7937958	  783.6	  530.1	 5038.0	...
7937959	  783.7	  530.0	 5038.0	...
7937960	  783.6	  529.8	 5039.0	...
7937961	  783.4	  529.6	 5039.0	...
7937962	  783.5	  530.1	 5043.0	...
7937963	  783.8	  530.8	 5047.0	...
7937964	  784.0	  531.2	 5049.0	...
7937965	  784.1	  531.0	 5049.0	...
7937966	  784.1	  531.3	 5050.0	...
7937967	  784.2	  531.8	 5051.0	...
7937968	  784.3	  532.4	 5052.0	...
7937969	  784.2	  532.4	 5052.0	...
7937970	  784.1	  531.7	 5052.0	...
7937971	  783.9	  530.9	 5052.0	...
7937972	  784.1	  530.1	 5049.0	...
7937973	  784.1	  530.2	 5047.0	...
7937974	  784.2	  530.6	 5045.0	...
7937975	  784.3	  531.1	 5047.0	...
7937976	  784.3	  531.5	 5050.0	...
7937977	  784.3	  531.5	 5052.0	...
7937978	  784.2	  531.4	 5050.0	...
7937979	  784.2	  531.2	 5049.0	...
7937980	  784.3	  531.3	 5047.0	...
7937981	  784.3	  531.3	 5048.0	...
7937982	  784.3	  531.4	 5048.0	...
7937983	  784.3	  531.3	 5050.0	...
7937984	  784.2	  531.0	 5053.0	...
7937985	  784.2	  530.7	 5058.0	...
7937986	  784.2	  530.5	 5060.0	...
7937987	  784.2	  530.5	 5059.0	...
7937988	  784.2	  531.0	 5056.0	...
7937989	  784.2	  531.5	 5053.0	...
7937990	  784.2	  531.8	 5054.0	...
7937991	  784.2	  531.4	 5057.0	...
7937992	  784.2	  531.0	 5059.0	...
7937993	  784.2	  531.2	 5056.0	...
7937994	  784.2	  531.6	 5054.0	...
7937995	  784.2	  531.7	 5056.0	...
7937996	  784.3	  531.4	 5058.0	...
7937997	  784.7	  531.0	 5064.0	...
7937998	  785.0	  531.2	 5067.0	...
7937999	  785.2	  531.4	 5069.0	...
7938000	  784.9	  531.6	 5068.0	...
7938001	  784.8	  531.8	 5066.0	...
7938002	  784.7	  532.0	 5066.0	...
7938003	  784.8	  532.2	 5066.0	...
7938004	  784.7	  532.3	 5066.0	...
7938005	  784.5	  532.4	 5066.0	...
7938006	  784.4	  532.4	 5063.0	...
7938007	  784.4	  532.4	 5060.0	...
7938008	  784.5	  532.3	 5058.0	...
7938009	  784.5	  532.4	 5058.0	...
7938010	  784.8	  532.6	 5057.0	...
7938011	  785.0	  532.2	 5056.0	...
7938012	  784.7	  531.6	 5056.0	...
7938013	  784.4	  531.8	 5057.0	...
7938014	  784.1	  532.6	 5057.0	...
7938015	  784.3	  532.8	 5060.0	...
7938016	  784.4	  532.1	 5063.0	...
7938017	  784.4	  531.5	 5065.0	...
7938018	  784.2	  531.5	 5064.0	...
7938019	  784.1	  531.5	 5063.0	...
7938020	  784.1	  531.4	 5062.0	...
7938021	  784.2	  531.3	 5060.0	...
7938022	  784.2	  531.4	 5058.0	...
7938023	  784.1	  531.5	 5056.0	...
7938024	  784.1	  531.7	 5056.0	...
7938025	  784.3	  531.8	 5056.0	...
7938026	  784.4	  531.9	 5056.0	...
7938027	  784.3	  532.5	 5056.0	...
7938028	  784.7	  533.0	 5055.0	...
7938029	  785.0	  533.0	 5055.0	...
7938030	  785.3	  532.5	 5055.0	...
7938031	  785.5	  532.0	 5055.0	...
7938032	  785.8	  531.9	 5056.0	...
7938033	  786.1	  532.1	 5058.0	...
7938034	  785.8	  532.3	 5058.0	...
7938035	  785.3	  532.9	 5058.0	...
7938036	  785.0	  533.3	 5058.0	...
7938037	  785.3	  533.5	 5058.0	...
7938038	  785.3	  533.4	 5057.0	...
7938039	  785.3	  533.0	 5056.0	...
7938040	  785.1	  532.8	 5055.0	...
7938041	  785.1	  532.5	 5055.0	...
7938042	  785.1	  532.5	 5052.0	...
7938043	  785.2	  532.3	 5050.0	...
7938044	  785.5	  532.1	 5051.0	...
7938045	  785.8	  531.9	 5055.0	...
MSG	7938046 0000 _ Number Off
7938046	  786.1	  531.7	 5058.0	...
7938047	  786.1	  531.6	 5058.0	...
7938048	  786.1	  531.7	 5058.0	...
7938049	  786.1	  531.8	 5057.0	...
7938050	  786.1	  531.6	 5056.0	...
7938051	  786.0	  531.6	 5056.0	...
7938052	  786.1	  531.6	 5057.0	...
7938053	  786.1	  531.6	 5057.0	...
7938054	  786.1	  531.4	 5059.0	...
7938055	  786.3	  531.1	 5061.0	...
7938056	  786.5	  530.9	 5062.0	...
7938057	  786.2	  531.0	 5062.0	...
7938058	  785.7	  531.4	 5060.0	...
7938059	  785.4	  531.7	 5057.0	...
7938060	  785.7	  531.9	 5055.0	...
7938061	  785.9	  531.6	 5055.0	...
7938062	  785.8	  531.6	 5054.0	...
7938063	  785.7	  531.7	 5051.0	...
7938064	  785.7	  531.7	 5049.0	...
7938065	  785.7	  531.8	 5048.0	...
7938066	  785.8	  531.8	 5048.0	...
7938067	  786.1	  531.8	 5049.0	...
7938068	  786.4	  531.8	 5049.0	...
7938069	  786.9	  531.5	 5053.0	...
7938070	  787.1	  531.2	 5056.0	...
7938071	  787.4	  530.9	 5060.0	...
7938072	  787.5	  530.7	 5060.0	...
7938073	  787.5	  530.6	 5060.0	...
7938074	  787.2	  530.3	 5060.0	...
7938075	  786.6	  530.2	 5058.0	...
7938076	  786.2	  531.1	 5056.0	...
7938077	  785.9	  532.1	 5057.0	...
7938078	  786.0	  533.0	 5060.0	...
7938079	  786.1	  532.3	 5062.0	...
7938080	  786.4	  531.8	 5062.0	...
7938081	  786.6	  531.6	 5062.0	...
7938082	  786.7	  531.9	 5062.0	...
7938083	  786.7	  531.7	 5063.0	...
7938084	  786.6	  531.1	 5062.0	...
7938085	  786.1	  530.6	 5062.0	...
7938086	  785.8	  530.6	 5063.0	...
7938087	  785.4	  530.6	 5065.0	...
7938088	  785.4	  530.5	 5067.0	...
7938089	  785.7	  530.4	 5066.0	...
7938090	  786.0	  530.3	 5063.0	...
7938091	  786.2	  530.5	 5060.0	...
7938092	  786.0	  530.7	 5059.0	...
7938093	  786.3	  530.8	 5061.0	...
7938094	  786.6	  530.9	 5063.0	...
7938095	  787.0	  530.9	 5063.0	...
7938096	  786.8	  530.9	 5063.0	...
7938097	  786.6	  531.0	 5063.0	...
7938098	  786.6	  531.0	 5064.0	...
7938099	  786.7	  530.8	 5065.0	...
7938100	  787.0	  530.6	 5066.0	...
7938101	  787.2	  530.5	 5067.0	...
7938102	  787.4	  530.2	 5067.0	...
7938103	  787.4	  530.0	 5067.0	...
7938104	  787.5	  530.0	 5066.0	...
7938105	  787.2	  530.3	 5067.0	...
7938106	  786.8	  530.2	 5068.0	...
7938107	  786.5	  530.1	 5069.0	...
7938108	  786.5	  530.1	 5068.0	...
7938109	  786.6	  530.3	 5067.0	...
7938110	  786.8	  530.1	 5070.0	...
7938111	  786.9	  529.8	 5073.0	...
7938112	  787.2	  529.7	 5076.0	...
7938113	  787.3	  529.9	 5074.0	...
7938114	  787.0	  530.3	 5071.0	...
7938115	  786.6	  530.6	 5069.0	...
7938116	  786.3	  530.6	 5067.0	...
7938117	  786.6	  530.4	 5067.0	...
7938118	  786.9	  530.0	 5067.0	...
7938119	  787.0	  529.7	 5066.0	...
7938120	  786.9	  529.5	 5064.0	...
7938121	  786.7	  529.6	 5063.0	...
7938122	  786.5	  530.2	 5063.0	...
7938123	  786.2	  530.8	 5064.0	...
7938124	  786.2	  531.4	 5065.0	...
7938125	  786.3	  531.5	 5066.0	...
7938126	  786.4	  531.3	 5067.0	...
7938127	  786.5	  531.0	 5065.0	...
7938128	  786.5	  530.9	 5064.0	...
7938129	  786.5	  531.0	 5063.0	...
7938130	  786.4	  531.1	 5065.0	...
7938131	  786.4	  531.1	 5067.0	...
7938132	  786.4	  531.1	 5066.0	...
7938133	  786.5	  531.1	 5064.0	...
7938134	  786.5	  530.7	 5063.0	...
7938135	  786.5	  530.2	 5064.0	...
7938136	  786.3	  529.6	 5066.0	...
7938137	  786.2	  529.5	 5071.0	...
7938138	  786.3	  529.4	 5075.0	...
7938139	  786.5	  529.6	 5076.0	...
7938140	  786.7	  530.1	 5072.0	...
7938141	  786.6	  530.7	 5068.0	...
7938142	  786.5	  531.1	 5069.0	...
7938143	  786.6	  531.2	 5070.0	...
7938144	  786.8	  531.3	 5072.0	...
7938145	  787.0	  531.4	 5072.0	...
7938146	  787.0	  531.4	 5073.0	...
7938147	  786.9	  531.3	 5074.0	...
7938148	  786.8	  531.2	 5074.0	...
7938149	  786.8	  531.1	 5073.0	...
7938150	  786.7	  531.1	 5073.0	...
7938151	  786.7	  531.0	 5073.0	...
7938152	  785.8	  531.1	 5074.0	...
7938153	  784.5	  531.4	 5073.0	...
7938154	  782.0	  531.9	 5075.0	...
7938155	  780.4	  531.9	 5077.0	...
7938156	  778.4	  531.9	 5079.0	...
7938157	  777.0	  531.9	 5077.0	...
7938158	  775.1	  532.2	 5074.0	...
7938159	  773.8	  532.5	 5070.0	...
7938160	  772.4	  532.7	 5070.0	...
7938161	  771.5	  532.7	 5069.0	...
7938162	  770.9	  532.7	 5069.0	...
7938163	  771.3	  532.6	 5071.0	...
7938164	  771.9	  532.1	 5073.0	...
7938165	  772.3	  531.7	 5078.0	...
7938166	  772.9	  531.0	 5081.0	...
7938167	  773.2	  530.8	 5082.0	...
7938168	  773.6	  530.8	 5081.0	...
7938169	  773.9	  531.2	 5080.0	...
7938170	  774.3	  531.7	 5079.0	...
7938171	  774.3	  531.3	 5078.0	...
7938172	  774.2	  530.6	 5077.0	...
7938173	  774.4	  530.6	 5077.0	...
7938174	  774.8	  531.3	 5077.0	...
7938175	  775.3	  532.0	 5078.0	...
7938176	  775.6	  532.1	 5078.0	...
7938177	  775.7	  532.2	 5078.0	...
7938178	  776.3	  532.1	 5081.0	...
7938179	  776.7	  532.0	 5084.0	...
7938180	  777.2	  531.9	 5088.0	...
7938181	  777.4	  531.9	 5089.0	...
7938182	  777.2	  532.0	 5088.0	...
7938183	  776.6	  531.9	 5086.0	...
7938184	  776.0	  531.8	 5084.0	...
7938185	  775.8	  531.7	 5083.0	...
7938186	  775.8	  532.1	 5083.0	...
7938187	  775.8	  532.4	 5082.0	...
7938188	  775.6	  532.7	 5081.0	...
7938189	  775.3	  532.7	 5081.0	...
7938190	  775.0	  532.5	 5082.0	...
7938191	  775.1	  532.3	 5081.0	...
7938192	  775.1	  532.1	 5080.0	...
7938193	  775.2	  532.2	 5080.0	...
7938194	  775.2	  532.4	 5082.0	...
7938195	  775.1	  532.9	 5084.0	...
7938196	  775.0	  533.2	 5083.0	...
7938197	  774.8	  533.7	 5080.0	...
7938198	  774.7	  534.0	 5077.0	...
7938199	  775.2	  534.0	 5076.0	...
7938200	  776.0	  533.7	 5077.0	...
7938201	  776.8	  533.2	 5078.0	...
7938202	  776.5	  532.9	 5078.0	...
7938203	  776.1	  532.7	 5078.0	...
7938204	  776.1	  532.5	 5079.0	...
7938205	  776.5	  532.4	 5081.0	...
7938206	  776.7	  532.4	 5083.0	...
7938207	  776.6	  532.5	 5084.0	...
7938208	  776.4	  532.2	 5082.0	...
7938209	  776.2	  531.7	 5080.0	...
7938210	  776.2	  531.4	 5080.0	...
7938211	  776.1	  531.4	 5079.0	...
7938212	  776.0	  531.5	 5079.0	...
7938213	  775.8	  531.4	 5078.0	...
7938214	  775.7	  531.6	 5077.0	...
7938215	  776.0	  531.8	 5077.0	...
7938216	  776.2	  532.0	 5076.0	...
7938217	  776.5	  532.3	 5080.0	...
7938218	  776.4	  532.7	 5085.0	...
7938219	  776.4	  532.8	 5088.0	...
7938220	  776.1	  532.4	 5087.0	...
7938221	  775.9	  532.0	 5083.0	...
7938222	  775.7	  531.5	 5078.0	...
7938223	  775.8	  531.5	 5073.0	...
7938224	  775.8	  531.6	 5069.0	...
7938225	  775.6	  531.7	 5068.0	...
7938226	  775.7	  531.8	 5067.0	...
7938227	  775.9	  531.9	 5067.0	...
7938228	  776.1	  532.0	 5067.0	...
7938229	  776.1	  532.1	 5068.0	...
7938230	  776.1	  532.4	 5068.0	...
7938231	  776.2	  532.6	 5068.0	...
7938232	  776.5	  533.0	 5067.0	...
7938233	  776.7	  533.1	 5069.0	...
7938234	  776.4	  533.1	 5071.0	...
7938235	  775.8	  533.0	 5073.0	...
7938236	  775.4	  532.9	 5073.0	...
7938237	  775.5	  532.8	 5072.0	...
7938238	  775.8	  532.7	 5072.0	...
7938239	  776.0	  532.7	 5072.0	...
7938240	  776.2	  532.7	 5072.0	...
7938241	  775.8	  532.4	 5073.0	...
7938242	  775.3	  532.2	 5070.0	...
7938243	  775.2	  531.8	 5068.0	...
7938244	  775.5	  531.7	 5065.0	...
7938245	  775.8	  531.6	 5067.0	...
7938246	  776.0	  531.8	 5068.0	...
7938247	  776.2	  531.9	 5070.0	...
MSG	7938248 0000 _ Number On
7938248	  776.1	  532.0	 5070.0	...
7938249	  775.9	  532.0	 5071.0	...
7938250	  775.4	  532.0	 5074.0	...
7938251	  775.2	  531.9	 5078.0	...
7938252	  775.2	  531.9	 5080.0	...
7938253	  775.2	  531.8	 5078.0	...
7938254	  775.3	  531.9	 5076.0	...
7938255	  775.2	  532.4	 5074.0	...
7938256	  775.3	  532.9	 5074.0	...
7938257	  775.4	  533.3	 5076.0	...
7938258	  775.7	  533.3	 5078.0	...
7938259	  776.0	  533.3	 5078.0	...
7938260	  775.9	  533.2	 5075.0	...
7938261	  775.5	  533.2	 5073.0	...
7938262	  775.0	  533.2	 5074.0	...
7938263	  774.9	  533.3	 5075.0	...
7938264	  774.8	  533.4	 5076.0	...
7938265	  774.7	  533.4	 5076.0	...
7938266	  774.2	  533.2	 5076.0	...
7938267	  773.8	  533.1	 5076.0	...
7938268	  773.5	  533.1	 5075.0	...
7938269	  773.7	  532.9	 5069.0	...
7938270	  774.3	  532.7	 5063.0	...
7938271	  774.8	  533.1	 5064.0	...
7938272	  775.3	  533.5	 5069.0	...
7938273	  775.3	  534.0	 5070.0	...
7938274	  775.6	  533.9	 5066.0	...
7938275	  776.0	  533.8	 5062.0	...
7938276	  776.0	  533.6	 5063.0	...
7938277	  775.7	  533.6	 5065.0	...
7938278	  775.4	  533.7	 5066.0	...
7938279	  775.2	  533.7	 5066.0	...
7938280	  774.9	  533.5	 5065.0	...
7938281	  774.3	  533.4	 5065.0	...
7938282	  773.9	  533.3	 5064.0	...
7938283	  773.5	  533.2	 5065.0	...
7938284	  773.4	  533.3	 5066.0	...
7938285	  773.5	  533.4	 5066.0	...
7938286	  773.7	  533.7	 5065.0	...
7938287	  774.0	  533.9	 5062.0	...
7938288	  774.3	  534.2	 5056.0	...
7938289	  774.6	  534.4	 5052.0	...
7938290	  775.0	  534.5	 5049.0	...
7938291	  775.0	  534.3	 5050.0	...
7938292	  774.9	  534.0	 5051.0	...
7938293	  774.8	  533.9	 5052.0	...
7938294	  774.8	  534.0	 5053.0	...
7938295	  774.9	  534.0	 5050.0	...
7938296	  774.6	  534.0	 5048.0	...
7938297	  774.2	  533.9	 5049.0	...
7938298	  773.8	  533.7	 5052.0	...
7938299	  773.8	  533.6	 5056.0	...
7938300	  773.7	  533.5	 5056.0	...
7938301	  773.7	  533.4	 5054.0	...
7938302	  773.8	  533.7	 5052.0	...
7938303	  774.1	  534.0	 5051.0	...
7938304	  774.5	  534.3	 5051.0	...
7938305	  774.9	  534.2	 5051.0	...
7938306	  774.9	  534.2	 5051.0	...
7938307	  775.1	  534.4	 5050.0	...
7938308	  775.2	  534.9	 5049.0	...
7938309	  774.6	  535.6	 5049.0	...
7938310	  773.9	  536.0	 5049.0	...
7938311	  772.9	  536.0	 5049.0	...
7938312	  772.8	  535.8	 5049.0	...
7938313	  773.0	  535.6	 5049.0	...
7938314	  773.5	  535.5	 5052.0	...
7938315	  773.9	  535.4	 5054.0	...
7938316	  773.9	  535.4	 5055.0	...
7938317	  773.9	  535.4	 5054.0	...
7938318	  773.9	  535.4	 5053.0	...
7938319	  773.9	  535.4	 5053.0	...
7938320	  773.9	  535.0	 5052.0	...
7938321	  773.7	  534.6	 5052.0	...
7938322	  773.5	  534.4	 5051.0	...
7938323	  773.4	  534.5	 5051.0	...
7938324	  773.7	  534.5	 5051.0	...
7938325	  773.8	  534.3	 5052.0	...
7938326	  773.7	  534.9	 5053.0	...
7938327	  773.8	  535.7	 5054.0	...
7938328	  773.8	  536.3	 5055.0	...
7938329	  773.8	  536.0	 5052.0	...
7938330	  773.8	  535.7	 5050.0	...
7938331	  773.8	  535.6	 5045.0	...
7938332	  773.7	  535.6	 5043.0	...
7938333	  773.2	  535.7	 5042.0	...
7938334	  772.7	  535.8	 5043.0	...
7938335	  772.3	  535.8	 5040.0	...
7938336	  772.8	  535.6	 5036.0	...
7938337	  773.3	  535.4	 5033.0	...
7938338	  773.9	  535.6	 5034.0	...
7938339	  773.9	  536.2	 5036.0	...
7938340	  773.9	  536.7	 5037.0	...
7938341	  774.0	  536.6	 5037.0	...
7938342	  774.0	  536.2	 5036.0	...
7938343	  774.0	  535.7	 5036.0	...
7938344	  774.0	  535.2	 5036.0	...
7938345	  773.8	  535.1	 5036.0	...
7938346	  773.7	  535.1	 5035.0	...
7938347	  773.6	  535.1	 5033.0	...
7938348	  773.5	  535.2	 5032.0	...
7938349	  773.5	  535.2	 5031.0	...
7938350	  773.6	  535.2	 5030.0	...
7938351	  773.6	  535.2	 5031.0	...
7938352	  773.2	  535.6	 5030.0	...
7938353	  772.8	  536.0	 5028.0	...
7938354	  772.8	  536.1	 5026.0	...
7938355	  773.1	  535.8	 5027.0	...
7938356	  773.4	  535.7	 5030.0	...
7938357	  773.6	  536.5	 5034.0	...
7938358	  773.8	  537.3	 5039.0	...
7938359	  773.9	  538.0	 5041.0	...
7938360	  773.8	  538.2	 5038.0	...
7938361	  773.6	  537.4	 5035.0	...
7938362	  773.5	  536.6	 5032.0	...
7938363	  773.2	  535.8	 5033.0	...
7938364	  773.1	  536.3	 5033.0	...
7938365	  773.3	  536.8	 5032.0	...
7938366	  773.7	  536.9	 5032.0	...
7938367	  773.6	  536.6	 5031.0	...
7938368	  773.1	  536.7	 5031.0	...
7938369	  772.5	  537.3	 5030.0	...
7938370	  772.4	  537.9	 5028.0	...
7938371	  772.2	  538.1	 5029.0	...
7938372	  772.2	  537.8	 5031.0	...
7938373	  772.1	  537.2	 5034.0	...
7938374	  772.4	  537.1	 5031.0	...
7938375	  772.8	  537.6	 5028.0	...
7938376	  773.0	  538.0	 5024.0	...
7938377	  773.1	  537.7	 5024.0	...
7938378	  773.2	  537.2	 5022.0	...
7938379	  773.3	  536.8	 5020.0	...
7938380	  773.3	  536.7	 5019.0	...
7938381	  773.4	  536.8	 5020.0	...
7938382	  773.5	  536.8	 5022.0	...
7938383	  773.3	  537.3	 5022.0	...
7938384	  772.9	  537.7	 5019.0	...
7938385	  772.6	  538.2	 5016.0	...
7938386	  772.6	  538.3	 5015.0	...
7938387	  772.7	  538.5	 5015.0	...
7938388	  772.6	  538.3	 5015.0	...
7938389	  772.5	  538.0	 5014.0	...
7938390	  772.5	  537.7	 5013.0	...
7938391	  772.8	  537.8	 5012.0	...
7938392	  773.3	  537.7	 5012.0	...
7938393	  773.6	  537.6	 5011.0	...
7938394	  773.7	  537.5	 5009.0	...
7938395	  773.5	  537.6	 5007.0	...
7938396	  773.3	  537.7	 5006.0	...
7938397	  773.3	  537.8	 5007.0	...
7938398	  773.3	  538.0	 5009.0	...
7938399	  773.2	  538.2	 5009.0	...
7938400	  773.2	  537.9	 5011.0	...
7938401	  773.1	  537.5	 5012.0	...
7938402	  773.2	  537.0	 5015.0	...
7938403	  773.3	  537.0	 5017.0	...
7938404	  773.5	  537.0	 5016.0	...
7938405	  773.6	  537.2	 5013.0	...
7938406	  773.7	  537.5	 5009.0	...
7938407	  773.8	  537.9	 5008.0	...
7938408	  773.6	  538.2	 5003.0	...
7938409	  773.3	  538.3	 4999.0	...
7938410	  773.0	  538.1	 4996.0	...
7938411	  772.7	  538.1	 4997.0	...
7938412	  772.4	  538.0	 4999.0	...
7938413	  772.0	  538.1	 5002.0	...
7938414	  771.9	  538.4	 5005.0	...
7938415	  771.8	  538.8	 5006.0	...
7938416	  772.2	  539.2	 5003.0	...
7938417	  772.6	  539.0	 5001.0	...
7938418	  773.0	  538.5	 4998.0	...
7938419	  773.0	  538.1	 4997.0	...
7938420	  773.2	  537.8	 4996.0	...
7938421	  773.3	  537.8	 4996.0	...
7938422	  773.2	  538.2	 4995.0	...
7938423	  772.9	  538.5	 4993.0	...
7938424	  772.6	  538.6	 4991.0	...
7938425	  772.3	  538.3	 4990.0	...
7938426	  772.1	  538.0	 4990.0	...
7938427	  772.1	  538.0	 4991.0	...
7938428	  772.1	  538.2	 4992.0	...
7938429	  772.2	  538.4	 4992.0	...
7938430	  772.2	  538.4	 4991.0	...
7938431	  772.3	  538.3	 4991.0	...
7938432	  772.5	  538.2	 4991.0	...
7938433	  772.7	  538.1	 4992.0	...
7938434	  772.9	  538.1	 4992.0	...
7938435	  773.0	  538.2	 4992.0	...
7938436	  773.1	  538.4	 4991.0	...
7938437	  772.8	  538.4	 4990.0	...
7938438	  772.2	  538.5	 4988.0	...
7938439	  771.8	  538.7	 4988.0	...
7938440	  771.8	  538.8	 4987.0	...
7938441	  771.8	  538.8	 4986.0	...
7938442	  772.0	  538.6	 4989.0	...
7938443	  772.2	  538.4	 4992.0	...
7938444	  772.2	  538.4	 4994.0	...
7938445	  772.0	  538.4	 4992.0	...
7938446	  771.8	  538.3	 4991.0	...
7938447	  772.0	  538.2	 4991.0	...
7938448	  772.3	  538.4	 4992.0	...
7938449	  772.6	  538.7	 4993.0	...
7938450	  772.8	  539.0	 4993.0	...
7938451	  772.7	  539.0	 4993.0	...
7938452	  772.2	  539.1	 4988.0	...
7938453	  771.8	  539.2	 4983.0	...
7938454	  771.8	  539.3	 4980.0	...
7938455	  772.1	  539.3	 4984.0	...
7938456	  772.5	  539.2	 4989.0	...
7938457	  772.5	  539.1	 4991.0	...
7938458	  772.6	  539.0	 4990.0	...
7938459	  772.6	  538.7	 4989.0	...
7938460	  772.5	  538.5	 4989.0	...
7938461	  772.2	  538.4	 4990.0	...
7938462	  771.9	  538.4	 4991.0	...
7938463	  771.8	  538.4	 4992.0	...
7938464	  771.8	  538.3	 4992.0	...
7938465	  771.8	  538.3	 4992.0	...
7938466	  771.8	  538.2	 4992.0	...
7938467	  771.8	  538.1	 4991.0	...
7938468	  772.2	  538.3	 4990.0	...
7938469	  772.5	  538.6	 4988.0	...
7938470	  772.5	  539.0	 4987.0	...
7938471	  772.2	  539.3	 4987.0	...
7938472	  772.0	  539.5	 4987.0	...
7938473	  772.2	  539.7	 4985.0	...
7938474	  772.4	  539.8	 4981.0	...
7938475	  772.5	  539.8	 4977.0	...
7938476	  772.4	  539.9	 4973.0	...
7938477	  772.3	  540.1	 4975.0	...
7938478	  772.2	  540.2	 4978.0	...
7938479	  772.1	  540.4	 4980.0	...
7938480	  772.1	  540.5	 4979.0	...
7938481	  772.1	  540.7	 4981.0	...
7938482	  772.2	  540.8	 4983.0	...
7938483	  772.2	  540.2	 4987.0	...
7938484	  772.0	  539.7	 4988.0	...
7938485	  771.7	  539.1	 4989.0	...
7938486	  771.9	  539.1	 4988.0	...
7938487	  772.1	  539.4	 4985.0	...
7938488	  772.3	  539.5	 4982.0	...
7938489	  772.2	  539.6	 4979.0	...
7938490	  772.1	  539.4	 4980.0	...
7938491	  772.1	  539.4	 4981.0	...
7938492	  772.0	  539.4	 4981.0	...
7938493	  772.0	  539.4	 4982.0	...
7938494	  772.1	  539.6	 4982.0	...
7938495	  772.3	  539.7	 4980.0	...
7938496	  772.5	  539.9	 4978.0	...
7938497	  772.0	  539.9	 4975.0	...
7938498	  771.2	  540.1	 4975.0	...
7938499	  770.8	  540.3	 4975.0	...
7938500	  771.4	  540.4	 4976.0	...
7938501	  772.0	  540.4	 4977.0	...
7938502	  772.2	  540.4	 4978.0	...
7938503	  772.1	  540.5	 4978.0	...
7938504	  771.9	  540.5	 4977.0	...
7938505	  771.8	  540.7	 4977.0	...
7938506	  772.0	  540.8	 4974.0	...
7938507	  772.3	  540.8	 4971.0	...
7938508	  772.4	  540.8	 4969.0	...
7938509	  772.2	  540.7	 4970.0	...
7938510	  772.1	  540.7	 4971.0	...
7938511	  772.2	  540.6	 4969.0	...
7938512	  772.2	  540.7	 4967.0	...
7938513	  772.3	  540.6	 4966.0	...
7938514	  772.0	  540.5	 4965.0	...
7938515	  771.8	  540.4	 4964.0	...
7938516	  771.6	  540.3	 4967.0	...
7938517	  771.6	  540.3	 4970.0	...
7938518	  771.6	  540.5	 4974.0	...
7938519	  771.7	  540.7	 4973.0	...
7938520	  771.8	  540.6	 4971.0	...
7938521	  771.8	  540.2	 4968.0	...
7938522	  771.6	  539.8	 4968.0	...
7938523	  771.5	  539.3	 4968.0	...
7938524	  771.5	  539.1	 4968.0	...
7938525	  771.7	  539.0	 4967.0	...
7938526	  771.7	  539.0	 4965.0	...
7938527	  771.5	  539.0	 4964.0	...
7938528	  771.3	  538.9	 4964.0	...
7938529	  771.3	  539.0	 4964.0	...
7938530	  771.3	  539.1	 4963.0	...
7938531	  771.3	  539.2	 4962.0	...
7938532	  771.2	  539.2	 4961.0	...
7938533	  771.3	  539.6	 4961.0	...
7938534	  771.4	  540.1	 4960.0	...
7938535	  771.5	  540.5	 4958.0	...
7938536	  771.6	  540.5	 4956.0	...
7938537	  771.5	  540.6	 4956.0	...
7938538	  771.5	  540.6	 4956.0	...
7938539	  771.5	  540.6	 4956.0	...
7938540	  771.5	  540.8	 4958.0	...
7938541	  771.6	  541.0	 4965.0	...
7938542	  771.6	  541.1	 4972.0	...
7938543	  771.8	  540.8	 4975.0	...
7938544	  772.0	  540.5	 4968.0	...
7938545	  772.1	  540.2	 4962.0	...
7938546	  772.0	  540.2	 4956.0	...
7938547	  772.0	  540.0	 4958.0	...
7938548	  772.0	  539.8	 4959.0	...
7938549	  772.2	  540.2	 4959.0	...
7938550	  772.4	  540.8	 4957.0	...
7938551	  772.5	  541.4	 4956.0	...
7938552	  772.2	  541.4	 4955.0	...
7938553	  771.7	  541.4	 4954.0	...
7938554	  771.9	  541.3	 4953.0	...
7938555	  772.4	  541.2	 4952.0	...
7938556	  772.9	  540.9	 4950.0	...
7938557	  772.9	  540.9	 4949.0	...
7938558	  772.8	  540.8	 4950.0	...
7938559	  772.8	  540.8	 4953.0	...
7938560	  772.9	  541.0	 4955.0	...
MSG	7938561 0000 _ Number Off
7938561	  772.9	  541.1	 4959.0	...
7938562	  772.9	  541.2	 4964.0	...
7938563	  773.0	  541.3	 4968.0	...
7938564	  773.1	  541.4	 4967.0	...
7938565	  772.7	  541.6	 4966.0	...
7938566	  772.3	  541.6	 4963.0	...
7938567	  772.0	  541.5	 4961.0	...
7938568	  772.2	  541.9	 4959.0	...
7938569	  772.5	  542.5	 4958.0	...
7938570	  772.5	  542.8	 4958.0	...
7938571	  772.5	  542.7	 4959.0	...
7938572	  772.5	  542.8	 4960.0	...
7938573	  772.5	  543.2	 4961.0	...
7938574	  772.5	  543.3	 4962.0	...
7938575	  772.6	  543.1	 4963.0	...
7938576	  772.7	  543.3	 4963.0	...
7938577	  772.9	  543.7	 4963.0	...
7938578	  772.9	  544.1	 4962.0	...
7938579	  772.9	  543.9	 4962.0	...
7938580	  772.6	  543.8	 4963.0	...
7938581	  772.5	  544.1	 4964.0	...
7938582	  772.2	  544.1	 4964.0	...
7938583	  772.0	  543.8	 4965.0	...
7938584	  771.7	  543.3	 4965.0	...
7938585	  772.1	  542.9	 4965.0	...
7938586	  772.5	  542.8	 4965.0	...
7938587	  773.0	  542.7	 4966.0	...
7938588	  773.1	  542.8	 4967.0	...
7938589	  773.1	  542.7	 4970.0	...
7938590	  773.3	  542.6	 4971.0	...
7938591	  773.5	  542.6	 4971.0	...
7938592	  773.8	  542.6	 4971.0	...
7938593	  773.9	  542.6	 4970.0	...
7938594	  773.9	  542.4	 4971.0	...
7938595	  773.4	  542.3	 4972.0	...
7938596	  773.0	  542.8	 4970.0	...
7938597	  772.5	  543.5	 4967.0	...
7938598	  772.6	  544.2	 4964.0	...
7938599	  772.9	  544.5	 4962.0	...
7938600	  773.3	  544.4	 4959.0	...
7938601	  773.6	  544.2	 4957.0	...
7938602	  773.6	  543.3	 4956.0	...
7938603	  773.6	  542.5	 4955.0	...
7938604	  773.6	  542.0	 4955.0	...
7938605	  773.6	  542.1	 4955.0	...
7938606	  773.6	  542.3	 4956.0	...
7938607	  773.6	  542.4	 4957.0	...
7938608	  773.4	  542.6	 4958.0	...
7938609	  773.4	  543.1	 4960.0	...
7938610	  773.4	  543.6	 4962.0	...
7938611	  773.3	  543.8	 4963.0	...
7938612	  773.1	  543.7	 4961.0	...
7938613	  772.8	  543.5	 4960.0	...
7938614	  772.7	  543.3	 4960.0	...
7938615	  772.5	  543.4	 4960.0	...
7938616	  772.5	  543.6	 4962.0	...
7938617	  772.5	  543.6	 4965.0	...
7938618	  772.7	  543.6	 4968.0	...
7938619	  772.8	  543.5	 4969.0	...
7938620	  772.8	  543.4	 4969.0	...
7938621	  772.8	  543.3	 4969.0	...
7938622	  772.8	  543.3	 4969.0	...
7938623	  772.9	  543.4	 4970.0	...
7938624	  772.8	  543.7	 4971.0	...
7938625	  772.7	  543.9	 4971.0	...
7938626	  772.4	  544.1	 4972.0	...
7938627	  772.6	  544.2	 4970.0	...
7938628	  773.0	  544.2	 4967.0	...
7938629	  773.2	  544.1	 4964.0	...
7938630	  773.1	  544.1	 4965.0	...
7938631	  773.0	  543.9	 4967.0	...
7938632	  772.9	  543.7	 4969.0	...
7938633	  772.8	  543.9	 4968.0	...
7938634	  772.7	  544.2	 4967.0	...
7938635	  772.9	  544.4	 4966.0	...
7938636	  773.0	  544.3	 4966.0	...
7938637	  773.1	  544.0	 4965.0	...
7938638	  773.1	  543.8	 4964.0	...
7938639	  773.1	  543.7	 4963.0	...
7938640	  773.6	  543.7	 4963.0	...
7938641	  774.1	  544.1	 4964.0	...
7938642	  774.6	  544.5	 4965.0	...
7938643	  774.7	  544.8	 4963.0	...
7938644	  774.8	  544.3	 4960.0	...
7938645	  774.9	  543.8	 4959.0	...
7938646	  774.7	  543.4	 4961.0	...
7938647	  774.4	  543.6	 4961.0	...
7938648	  774.1	  543.5	 4961.0	...
7938649	  774.1	  543.4	 4961.0	...
7938650	  774.0	  543.3	 4960.0	...
7938651	  774.1	  543.2	 4961.0	...
7938652	  774.1	  543.2	 4962.0	...
7938653	  774.1	  543.1	 4962.0	...
7938654	  773.9	  543.2	 4961.0	...
7938655	  773.7	  543.3	 4959.0	...
7938656	  773.7	  543.5	 4957.0	...
7938657	  773.4	  543.7	 4956.0	...
7938658	  773.1	  543.8	 4958.0	...
7938659	  773.0	  543.9	 4960.0	...
7938660	  773.1	  543.9	 4959.0	...
7938661	  773.5	  543.6	 4956.0	...
7938662	  773.7	  543.3	 4957.0	...
7938663	  773.9	  542.9	 4961.0	...
7938664	  773.8	  542.7	 4964.0	...
7938665	  773.7	  542.3	 4963.0	...
7938666	  773.6	  541.9	 4959.0	...
7938667	  773.6	  541.7	 4956.0	...
7938668	  773.6	  541.8	 4953.0	...
7938669	  773.7	  542.2	 4953.0	...
7938670	  773.9	  542.6	 4952.0	...
7938671	  773.9	  543.0	 4953.0	...
7938672	  773.9	  543.2	 4954.0	...
7938673	  774.0	  543.3	 4954.0	...
7938674	  774.0	  543.2	 4954.0	...
7938675	  774.1	  543.1	 4954.0	...
7938676	  774.2	  543.2	 4955.0	...
7938677	  774.4	  543.4	 4955.0	...
7938678	  774.3	  543.7	 4955.0	...
7938679	  774.0	  543.8	 4955.0	...
7938680	  773.8	  544.1	 4955.0	...
7938681	  773.6	  544.5	 4955.0	...
7938682	  773.5	  544.8	 4955.0	...
7938683	  773.5	  544.8	 4954.0	...
7938684	  773.6	  544.8	 4951.0	...
7938685	  773.9	  544.9	 4947.0	...
7938686	  774.3	  544.8	 4943.0	...
7938687	  774.5	  544.4	 4942.0	...
7938688	  774.5	  544.0	 4944.0	...
7938689	  774.1	  543.8	 4944.0	...
7938690	  773.7	  544.0	 4942.0	...
7938691	  773.6	  544.4	 4942.0	...
7938692	  773.8	  544.7	 4945.0	...
7938693	  774.0	  544.9	 4947.0	...
7938694	  773.9	  545.0	 4948.0	...
7938695	  773.8	  545.1	 4948.0	...
7938696	  773.9	  545.1	 4947.0	...
7938697	  774.1	  544.8	 4948.0	...
7938698	  774.2	  544.5	 4948.0	...
7938699	  774.4	  544.2	 4948.0	...
7938700	  774.6	  544.2	 4944.0	...
7938701	  774.3	  544.7	 4941.0	...
7938702	  773.9	  545.2	 4939.0	...
7938703	  773.9	  545.7	 4941.0	...
7938704	  774.4	  545.8	 4943.0	...
7938705	  774.9	  545.8	 4945.0	...
7938706	  774.5	  545.7	 4948.0	...
7938707	  774.1	  545.5	 4950.0	...
7938708	  773.6	  545.0	 4950.0	...
7938709	  773.6	  544.5	 4949.0	...
7938710	  773.5	  544.3	 4948.0	...
7938711	  773.6	  544.4	 4946.0	...
7938712	  773.8	  544.6	 4944.0	...
7938713	  773.9	  544.6	 4942.0	...
7938714	  773.9	  544.6	 4942.0	...
7938715	  773.8	  544.5	 4943.0	...
7938716	  773.8	  544.4	 4944.0	...
7938717	  773.7	  544.4	 4941.0	...
7938718	  773.5	  544.5	 4938.0	...
7938719	  773.6	  544.5	 4935.0	...
7938720	  773.8	  544.5	 4935.0	...
7938721	  773.7	  545.0	 4935.0	...
7938722	  773.4	  545.4	 4935.0	...
7938723	  773.7	  545.9	 4935.0	...
7938724	  774.2	  546.0	 4934.0	...
7938725	  774.7	  546.3	 4932.0	...
7938726	  774.6	  546.5	 4931.0	...
7938727	  774.5	  546.4	 4930.0	...
7938728	  774.5	  546.2	 4930.0	...
7938729	  774.4	  546.0	 4930.0	...
7938730	  774.3	  546.1	 4930.0	...
7938731	  774.3	  546.0	 4930.0	...
7938732	  774.3	  545.9	 4931.0	...
7938733	  774.2	  546.0	 4930.0	...
7938734	  774.1	  546.1	 4929.0	...
7938735	  774.4	  546.0	 4928.0	...
7938736	  774.8	  545.9	 4929.0	...
7938737	  775.2	  545.7	 4928.0	...
7938738	  775.3	  545.6	 4928.0	...
7938739	  775.3	  545.5	 4931.0	...
7938740	  775.0	  545.5	 4934.0	...
7938741	  774.5	  545.5	 4937.0	...
7938742	  774.1	  545.4	 4938.0	...
7938743	  774.1	  545.2	 4938.0	...
7938744	  774.3	  545.3	 4937.0	...
7938745	  774.5	  545.5	 4935.0	...
7938746	  774.6	  545.7	 4933.0	...
7938747	  774.6	  545.7	 4931.0	...
7938748	  774.7	  545.8	 4929.0	...
7938749	  774.8	  545.9	 4931.0	...
7938750	  775.0	  546.0	 4934.0	...
7938751	  775.1	  546.1	 4937.0	...
7938752	  775.2	  546.0	 4937.0	...
7938753	  775.1	  545.8	 4937.0	...
7938754	  775.1	  545.6	 4938.0	...
7938755	  774.8	  545.6	 4938.0	...
7938756	  774.5	  545.6	 4938.0	...
7938757	  774.4	  545.7	 4940.0	...
7938758	  774.6	  546.3	 4943.0	...
7938759	  774.8	  546.6	 4946.0	...
7938760	  774.8	  546.9	 4946.0	...
7938761	  774.6	  546.6	 4946.0	...
7938762	  774.4	  546.5	 4943.0	...
7938763	  774.3	  546.6	 4940.0	...
7938764	  774.3	  547.0	 4937.0	...
7938765	  774.3	  547.4	 4936.0	...
7938766	  774.3	  547.7	 4937.0	...
7938767	  774.4	  547.6	 4939.0	...
7938768	  774.2	  547.5	 4937.0	...
7938769	  774.0	  547.4	 4934.0	...
7938770	  773.7	  547.3	 4931.0	...
7938771	  773.7	  547.2	 4932.0	...
MSG	7938772 0000 _ Number On
7938772	  773.6	  547.2	 4933.0	...
7938773	  773.5	  547.2	 4932.0	...
7938774	  773.4	  547.2	 4929.0	...
7938775	  773.4	  547.3	 4926.0	...
7938776	  773.3	  547.3	 4924.0	...
7938777	  773.5	  547.5	 4923.0	...
7938778	  773.7	  547.7	 4922.0	...
7938779	  773.8	  547.8	 4919.0	...
7938780	  773.5	  547.7	 4919.0	...
7938781	  773.2	  547.9	 4920.0	...
7938782	  773.0	  548.1	 4923.0	...
7938783	  773.2	  547.8	 4926.0	...
7938784	  773.4	  547.2	 4926.0	...
7938785	  773.6	  546.5	 4927.0	...
7938786	  773.3	  546.4	 4926.0	...
7938787	  772.9	  546.3	 4925.0	...
7938788	  772.6	  546.7	 4924.0	...
7938789	  772.8	  546.9	 4922.0	...
7938790	  773.4	  547.1	 4921.0	...
7938791	  773.9	  547.0	 4922.0	...
7938792	  774.4	  547.0	 4924.0	...
7938793	  774.5	  547.3	 4928.0	...
7938794	  774.5	  547.4	 4928.0	...
7938795	  774.4	  547.5	 4926.0	...
7938796	  774.3	  547.5	 4923.0	...
7938797	  774.2	  547.4	 4924.0	...
7938798	  774.1	  547.3	 4928.0	...
7938799	  773.9	  547.5	 4932.0	...
7938800	  773.9	  547.7	 4933.0	...
7938801	  774.0	  547.8	 4933.0	...
7938802	  774.1	  547.8	 4931.0	...
7938803	  773.8	  547.8	 4929.0	...
7938804	  773.5	  547.8	 4928.0	...
7938805	  773.2	  547.8	 4928.0	...
7938806	  773.2	  547.8	 4929.0	...
7938807	  773.1	  547.9	 4929.0	...
7938808	  773.1	  548.0	 4928.0	...
7938809	  773.7	  548.0	 4927.0	...
7938810	  774.3	  547.9	 4927.0	...
7938811	  774.8	  548.1	 4927.0	...
7938812	  774.6	  548.4	 4927.0	...
7938813	  774.4	  548.8	 4927.0	...
7938814	  774.4	  548.8	 4927.0	...
7938815	  774.5	  548.5	 4928.0	...
7938816	  774.5	  548.3	 4928.0	...
7938817	  774.6	  548.0	 4929.0	...
7938818	  774.9	  547.9	 4928.0	...
7938819	  775.3	  547.7	 4928.0	...
7938820	  775.4	  547.6	 4929.0	...
7938821	  774.9	  547.9	 4932.0	...
7938822	  774.5	  548.1	 4934.0	...
7938823	  774.4	  548.3	 4936.0	...
7938824	  774.6	  548.4	 4940.0	...
7938825	  775.1	  548.3	 4945.0	...
7938826	  775.5	  548.0	 4947.0	...
7938827	  775.7	  547.6	 4944.0	...
7938828	  775.4	  547.6	 4941.0	...
7938829	  775.3	  547.9	 4941.0	...
7938830	  775.4	  548.3	 4941.0	...
7938831	  775.5	  549.0	 4939.0	...
7938832	  775.6	  549.5	 4937.0	...
7938833	  775.5	  549.9	 4938.0	...
7938834	  775.4	  550.0	 4940.0	...
7938835	  775.4	  550.0	 4942.0	...
7938836	  775.3	  549.8	 4942.0	...
7938837	  775.2	  549.5	 4941.0	...
7938838	  775.1	  549.2	 4941.0	...
7938839	  775.0	  549.1	 4940.0	...
7938840	  775.2	  549.0	 4940.0	...
7938841	  775.5	  548.9	 4939.0	...
7938842	  775.8	  548.9	 4939.0	...
7938843	  775.8	  548.9	 4939.0	...
7938844	  775.4	  549.0	 4940.0	...
7938845	  775.0	  549.0	 4939.0	...
7938846	  774.8	  548.8	 4939.0	...
7938847	  774.9	  548.5	 4938.0	...
7938848	  774.9	  548.4	 4938.0	...
7938849	  774.8	  548.4	 4937.0	...
7938850	  774.8	  548.3	 4937.0	...
7938851	  775.2	  548.2	 4937.0	...
7938852	  775.6	  548.1	 4938.0	...
7938853	  775.9	  548.2	 4939.0	...
7938854	  775.7	  548.3	 4939.0	...
7938855	  775.4	  548.5	 4938.0	...
7938856	  775.4	  548.4	 4936.0	...
7938857	  775.4	  548.4	 4936.0	...
7938858	  775.4	  548.4	 4935.0	...
7938859	  776.1	  548.4	 4935.0	...
7938860	  776.8	  548.3	 4934.0	...
7938861	  777.3	  548.4	 4934.0	...
7938862	  777.0	  548.5	 4933.0	...
7938863	  776.9	  548.6	 4931.0	...
7938864	  777.0	  548.5	 4929.0	...
7938865	  776.6	  548.4	 4927.0	...
7938866	  776.1	  548.6	 4927.0	...
7938867	  775.6	  548.9	 4926.0	...
7938868	  775.7	  549.0	 4927.0	...
7938869	  775.8	  548.8	 4927.0	...
7938870	  776.0	  548.6	 4930.0	...
7938871	  776.1	  548.6	 4933.0	...
7938872	  776.3	  548.7	 4936.0	...
7938873	  776.3	  548.7	 4935.0	...
7938874	  776.4	  548.4	 4934.0	...
7938875	  776.5	  548.1	 4933.0	...
7938876	  776.5	  548.0	 4932.0	...
7938877	  776.6	  548.2	 4933.0	...
7938878	  776.8	  548.4	 4934.0	...
7938879	  776.8	  548.1	 4935.0	...
7938880	  776.9	  548.0	 4937.0	...
7938881	  777.0	  548.4	 4938.0	...
7938882	  776.9	  549.0	 4935.0	...
7938883	  776.7	  549.6	 4932.0	...
7938884	  776.5	  549.5	 4928.0	...
7938885	  776.5	  549.1	 4929.0	...
7938886	  776.4	  548.8	 4933.0	...
7938887	  776.3	  548.3	 4936.0	...
7938888	  776.3	  547.9	 4936.0	...
7938889	  776.3	  547.7	 4933.0	...
7938890	  776.4	  547.8	 4931.0	...
7938891	  776.4	  548.0	 4935.0	...
7938892	  776.6	  548.1	 4937.0	...
7938893	  777.0	  548.1	 4937.0	...
7938894	  777.3	  548.1	 4934.0	...
7938895	  777.5	  548.1	 4932.0	...
7938896	  777.5	  548.1	 4932.0	...
7938897	  777.5	  548.0	 4932.0	...
7938898	  777.0	  548.0	 4932.0	...
7938899	  776.4	  548.1	 4933.0	...
7938900	  775.8	  548.2	 4933.0	...
7938901	  776.1	  548.2	 4932.0	...
7938902	  776.5	  548.4	 4932.0	...
7938903	  777.0	  548.6	 4931.0	...
7938904	  777.0	  548.9	 4932.0	...
7938905	  777.0	  549.1	 4933.0	...
7938906	  777.3	  549.2	 4936.0	...
7938907	  777.8	  549.2	 4939.0	...
7938908	  778.3	  549.0	 4941.0	...
7938909	  778.4	  548.7	 4942.0	...
7938910	  778.4	  548.4	 4941.0	...
7938911	  778.4	  548.5	 4940.0	...
7938912	  778.1	  548.6	 4939.0	...
7938913	  777.6	  548.2	 4939.0	...
7938914	  776.8	  547.8	 4939.0	...
7938915	  776.3	  547.8	 4939.0	...
7938916	  776.1	  548.3	 4938.0	...
7938917	  776.2	  548.8	 4940.0	...
7938918	  776.3	  548.9	 4941.0	...
7938919	  776.7	  548.6	 4942.0	...
7938920	  777.2	  548.3	 4941.0	...
7938921	  777.6	  548.0	 4941.0	...
7938922	  777.6	  548.1	 4944.0	...
7938923	  777.6	  548.2	 4948.0	...
7938924	  777.5	  548.3	 4952.0	...
7938925	  777.4	  548.6	 4952.0	...
7938926	  777.2	  549.0	 4950.0	...
7938927	  777.2	  549.3	 4949.0	...
7938928	  777.2	  549.3	 4947.0	...
7938929	  777.2	  549.1	 4946.0	...
7938930	  776.9	  548.6	 4944.0	...
7938931	  776.7	  548.3	 4942.0	...
7938932	  776.5	  548.2	 4941.0	...
7938933	  776.6	  548.3	 4944.0	...
7938934	  776.9	  548.4	 4946.0	...
7938935	  777.2	  548.3	 4949.0	...
7938936	  777.1	  547.8	 4949.0	...
7938937	  776.8	  547.2	 4949.0	...
7938938	  776.5	  547.0	 4949.0	...
7938939	  776.6	  547.2	 4949.0	...
7938940	  776.6	  547.3	 4949.0	...
7938941	  776.8	  547.3	 4949.0	...
7938942	  777.3	  547.2	 4949.0	...
7938943	  777.7	  547.3	 4949.0	...
7938944	  777.8	  547.3	 4949.0	...
7938945	  777.7	  547.4	 4951.0	...
7938946	  777.8	  547.5	 4954.0	...
7938947	  778.0	  547.6	 4954.0	...
7938948	  778.2	  547.7	 4951.0	...
7938949	  778.1	  547.4	 4947.0	...
7938950	  778.2	  547.2	 4946.0	...
7938951	  778.2	  547.1	 4946.0	...
7938952	  778.2	  547.1	 4948.0	...
7938953	  777.9	  547.2	 4950.0	...
7938954	  777.7	  547.3	 4951.0	...
7938955	  777.5	  547.3	 4954.0	...
7938956	  777.4	  547.4	 4957.0	...
7938957	  777.2	  547.3	 4961.0	...
7938958	  777.3	  547.1	 4955.0	...
7938959	  777.6	  546.9	 4950.0	...
7938960	  778.0	  546.8	 4945.0	...
7938961	  778.0	  547.0	 4945.0	...
7938962	  778.0	  547.2	 4946.0	...
7938963	  777.9	  547.4	 4946.0	...
7938964	  777.9	  547.3	 4952.0	...
7938965	  777.9	  547.6	 4959.0	...
7938966	  777.9	  547.9	 4965.0	...
7938967	  777.9	  547.8	 4964.0	...
7938968	  777.8	  547.5	 4964.0	...
7938969	  777.7	  547.3	 4963.0	...
7938970	  777.6	  547.4	 4965.0	...
7938971	  777.3	  547.4	 4966.0	...
7938972	  777.1	  547.3	 4967.0	...
7938973	  777.2	  547.1	 4964.0	...
7938974	  777.6	  546.9	 4961.0	...
7938975	  777.9	  546.5	 4960.0	...
7938976	  777.8	  546.1	 4962.0	...
7938977	  777.7	  545.9	 4962.0	...
7938978	  777.5	  546.3	 4963.0	...
7938979	  777.5	  546.7	 4963.0	...
7938980	  777.8	  546.9	 4963.0	...
7938981	  778.0	  547.1	 4962.0	...
7938982	  778.3	  547.2	 4962.0	...
7938983	  778.3	  547.4	 4962.0	...
7938984	  778.4	  547.3	 4961.0	...
7938985	  778.6	  547.4	 4962.0	...
7938986	  778.3	  547.5	 4964.0	...
7938987	  777.8	  547.1	 4963.0	...
7938988	  777.4	  546.7	 4959.0	...
7938989	  777.3	  545.9	 4954.0	...
7938990	  777.5	  545.7	 4954.0	...
7938991	  777.8	  546.1	 4958.0	...
7938992	  778.3	  546.8	 4961.0	...
7938993	  778.6	  546.8	 4961.0	...
7938994	  778.6	  546.0	 4960.0	...
7938995	  778.4	  545.3	 4959.0	...
7938996	  778.1	  545.3	 4957.0	...
7938997	  777.9	  545.3	 4955.0	...
7938998	  777.7	  545.3	 4953.0	...
7938999	  777.9	  545.3	 4953.0	...
7939000	  778.3	  546.1	 4954.0	...
7939001	  778.7	  546.9	 4955.0	...
7939002	  778.7	  547.2	 4953.0	...
7939003	  778.6	  546.7	 4950.0	...
7939004	  778.4	  546.3	 4949.0	...
7939005	  778.3	  546.3	 4951.0	...
7939006	  778.3	  546.1	 4952.0	...
7939007	  778.5	  545.8	 4952.0	...
7939008	  778.4	  545.4	 4955.0	...
7939009	  778.1	  545.1	 4960.0	...
7939010	  778.2	  545.5	 4964.0	...
7939011	  778.6	  546.0	 4965.0	...
7939012	  778.8	  545.8	 4964.0	...
7939013	  778.6	  545.2	 4963.0	...
7939014	  778.4	  544.7	 4964.0	...
7939015	  778.4	  544.8	 4965.0	...
7939016	  778.4	  544.9	 4967.0	...
7939017	  778.3	  545.0	 4967.0	...
7939018	  778.2	  545.0	 4967.0	...
7939019	  778.4	  545.1	 4966.0	...
7939020	  778.5	  545.3	 4965.0	...
7939021	  778.4	  545.4	 4965.0	...
7939022	  778.1	  545.8	 4965.0	...
7939023	  777.7	  546.2	 4968.0	...
7939024	  777.6	  546.6	 4969.0	...
7939025	  777.8	  546.7	 4967.0	...
7939026	  777.9	  546.2	 4963.0	...
7939027	  778.0	  545.6	 4959.0	...
7939028	  778.1	  545.0	 4960.0	...
7939029	  778.4	  544.9	 4961.0	...
7939030	  778.7	  545.1	 4962.0	...
7939031	  778.8	  545.2	 4961.0	...
7939032	  778.5	  545.3	 4960.0	...
7939033	  778.1	  545.3	 4963.0	...
7939034	  777.8	  545.8	 4967.0	...
7939035	  777.7	  546.2	 4967.0	...
7939036	  777.7	  546.3	 4964.0	...
7939037	  777.8	  546.0	 4962.0	...
7939038	  777.9	  545.6	 4965.0	...
7939039	  778.0	  545.4	 4969.0	...
7939040	  778.0	  545.5	 4972.0	...
7939041	  777.9	  545.6	 4972.0	...
7939042	  777.9	  545.9	 4968.0	...
7939043	  777.9	  546.0	 4965.0	...
7939044	  777.9	  546.1	 4964.0	...
7939045	  777.8	  546.1	 4965.0	...
7939046	  777.8	  546.2	 4965.0	...
7939047	  778.0	  546.3	 4965.0	...
7939048	  778.2	  545.6	 4965.0	...
7939049	  778.3	  545.0	 4965.0	...
7939050	  778.3	  544.6	 4965.0	...
7939051	  778.4	  544.9	 4965.0	...
7939052	  778.4	  544.7	 4965.0	...
7939053	  778.2	  544.2	 4968.0	...
7939054	  777.8	  543.6	 4971.0	...
7939055	  777.6	  543.8	 4975.0	...
7939056	  777.8	  543.9	 4975.0	...
7939057	  778.1	  543.9	 4974.0	...
7939058	  778.3	  543.9	 4974.0	...
7939059	  778.4	  544.3	 4974.0	...
7939060	  778.4	  544.8	 4972.0	...
7939061	  778.5	  545.2	 4971.0	...
7939062	  778.6	  545.3	 4971.0	...
7939063	  778.7	  544.7	 4971.0	...
7939064	  778.8	  544.1	 4972.0	...
7939065	  778.8	  543.4	 4972.0	...
7939066	  778.9	  543.3	 4970.0	...
7939067	  778.7	  543.4	 4968.0	...
7939068	  778.5	  543.7	 4967.0	...
7939069	  778.1	  544.2	 4966.0	...
7939070	  778.0	  544.6	 4966.0	...
7939071	  777.9	  544.6	 4966.0	...
7939072	  778.0	  544.1	 4967.0	...
7939073	  778.2	  543.7	 4968.0	...
7939074	  778.4	  543.1	 4969.0	...
7939075	  778.6	  543.0	 4971.0	...
7939076	  778.9	  543.4	 4972.0	...
MSG	7939077 0000 _ Number Off
7939077	  779.0	  543.9	 4973.0	...
7939078	  778.8	  544.6	 4973.0	...
7939079	  778.4	  544.6	 4974.0	...
7939080	  777.9	  544.5	 4975.0	...
7939081	  777.8	  544.7	 4975.0	...
7939082	  777.8	  544.8	 4976.0	...
7939083	  777.8	  544.9	 4976.0	...
7939084	  777.7	  544.7	 4975.0	...
7939085	  777.6	  544.7	 4975.0	...
7939086	  778.0	  544.9	 4974.0	...
7939087	  778.4	  544.9	 4974.0	...
7939088	  779.0	  544.9	 4974.0	...
7939089	  779.1	  544.6	 4974.0	...
7939090	  778.8	  544.3	 4975.0	...
7939091	  778.5	  544.0	 4975.0	...
7939092	  778.3	  544.0	 4976.0	...
7939093	  778.4	  543.9	 4978.0	...
7939094	  778.2	  543.8	 4980.0	...
7939095	  778.0	  544.1	 4981.0	...
7939096	  777.9	  544.5	 4978.0	...
7939097	  778.2	  544.8	 4975.0	...
7939098	  778.5	  544.7	 4972.0	...
7939099	  778.7	  544.5	 4973.0	...
7939100	  778.6	  544.3	 4974.0	...
7939101	  778.3	  544.0	 4977.0	...
7939102	  778.2	  544.3	 4980.0	...
7939103	  778.3	  544.6	 4983.0	...
7939104	  778.5	  544.9	 4985.0	...
7939105	  778.8	  544.6	 4985.0	...
7939106	  779.0	  544.1	 4985.0	...
7939107	  779.1	  543.7	 4982.0	...
7939108	  778.9	  543.3	 4980.0	...
7939109	  778.8	  543.7	 4978.0	...
7939110	  778.7	  544.3	 4979.0	...
7939111	  778.8	  544.7	 4981.0	...
7939112	  778.5	  544.7	 4982.0	...
7939113	  778.2	  544.7	 4983.0	...
7939114	  777.7	  544.8	 4982.0	...
7939115	  777.5	  544.7	 4982.0	...
7939116	  777.3	  544.6	 4984.0	...
7939117	  777.5	  544.4	 4986.0	...
7939118	  778.2	  544.3	 4986.0	...
7939119	  778.9	  544.1	 4985.0	...
7939120	  779.0	  544.0	 4984.0	...
7939121	  778.7	  544.1	 4984.0	...
7939122	  778.5	  544.2	 4985.0	...
7939123	  778.3	  544.3	 4984.0	...
7939124	  778.1	  544.3	 4983.0	...
7939125	  777.9	  544.3	 4981.0	...
7939126	  778.0	  544.3	 4980.0	...
7939127	  778.2	  544.3	 4980.0	...
7939128	  778.3	  544.5	 4982.0	...
7939129	  778.3	  544.7	 4983.0	...
7939130	  778.2	  545.0	 4982.0	...
7939131	  778.0	  544.6	 4981.0	...
7939132	  777.9	  544.1	 4983.0	...
7939133	  777.8	  543.8	 4985.0	...
7939134	  777.9	  544.0	 4986.0	...
7939135	  778.0	  544.2	 4986.0	...
7939136	  778.0	  544.3	 4986.0	...
7939137	  778.0	  544.1	 4987.0	...
7939138	  778.2	  543.9	 4988.0	...
7939139	  778.5	  543.7	 4989.0	...
7939140	  778.2	  543.6	 4989.0	...
7939141	  777.7	  543.6	 4989.0	...
7939142	  777.7	  543.4	 4988.0	...
7939143	  778.3	  543.2	 4984.0	...
7939144	  778.6	  543.5	 4980.0	...
7939145	  778.1	  544.0	 4977.0	...
7939146	  777.6	  544.2	 4978.0	...
7939147	  777.6	  543.9	 4979.0	...
7939148	  777.6	  543.5	 4979.0	...
7939149	  777.7	  543.5	 4983.0	...
7939150	  777.8	  543.5	 4986.0	...
7939151	  777.9	  543.9	 4989.0	...
7939152	  777.8	  544.4	 4989.0	...
7939153	  777.6	  545.0	 4990.0	...
7939154	  777.5	  545.1	 4991.0	...
7939155	  777.6	  545.2	 4991.0	...
7939156	  777.7	  544.9	 4989.0	...
7939157	  777.7	  543.9	 4987.0	...
7939158	  777.5	  543.0	 4987.0	...
7939159	  777.3	  542.3	 4990.0	...
7939160	  777.1	  542.4	 4993.0	...
7939161	  777.3	  542.5	 4996.0	...
7939162	  777.7	  542.6	 4996.0	...
7939163	  778.1	  542.6	 4993.0	...
7939164	  778.5	  542.5	 4990.0	...
7939165	  778.8	  542.7	 4989.0	...
7939166	  778.8	  542.9	 4990.0	...
7939167	  778.5	  543.1	 4991.0	...
7939168	  778.3	  543.1	 4988.0	...
7939169	  778.1	  543.2	 4986.0	...
7939170	  777.6	  543.0	 4983.0	...
7939171	  777.2	  542.9	 4985.0	...
7939172	  777.1	  542.9	 4986.0	...
7939173	  777.4	  543.2	 4987.0	...
7939174	  777.7	  543.5	 4988.0	...
7939175	  777.7	  543.7	 4989.0	...
7939176	  777.6	  544.0	 4989.0	...
7939177	  777.5	  543.8	 4989.0	...
7939178	  778.1	  543.3	 4989.0	...
7939179	  778.8	  542.7	 4990.0	...
7939180	  778.9	  542.7	 4990.0	...
7939181	  778.3	  542.9	 4990.0	...
7939182	  777.8	  543.1	 4990.0	...
7939183	  777.9	  543.3	 4990.0	...
7939184	  778.0	  543.5	 4989.0	...
7939185	  778.0	  543.6	 4988.0	...
7939186	  777.9	  543.6	 4987.0	...
7939187	  777.9	  543.5	 4987.0	...
7939188	  777.7	  543.3	 4987.0	...
7939189	  777.4	  543.1	 4987.0	...
7939190	  777.2	  542.8	 4986.0	...
7939191	  777.3	  542.5	 4986.0	...
7939192	  777.9	  542.0	 4988.0	...
7939193	  778.5	  542.0	 4990.0	...
7939194	  779.1	  541.9	 4991.0	...
7939195	  779.1	  541.9	 4991.0	...
7939196	  779.1	  541.9	 4990.0	...
7939197	  779.0	  542.1	 4989.0	...
7939198	  778.9	  542.5	 4988.0	...
7939199	  778.9	  542.8	 4987.0	...
7939200	  778.8	  542.5	 4987.0	...
7939201	  778.7	  542.1	 4987.0	...
7939202	  778.6	  541.6	 4990.0	...
7939203	  778.5	  541.5	 4992.0	...
7939204	  778.5	  541.4	 4996.0	...
7939205	  778.4	  541.3	 4998.0	...
7939206	  778.2	  541.4	 5001.0	...
7939207	  777.9	  541.5	 5001.0	...
7939208	  777.6	  541.5	 5002.0	...
7939209	  777.6	  541.5	 5001.0	...
7939210	  777.7	  541.7	 5000.0	...
7939211	  777.8	  542.1	 4999.0	...
7939212	  777.8	  542.4	 4998.0	...
7939213	  777.6	  542.3	 4997.0	...
7939214	  777.4	  542.2	 4997.0	...
7939215	  777.1	  542.2	 4997.0	...
7939216	  777.3	  542.3	 4997.0	...
7939217	  777.6	  542.3	 4997.0	...
7939218	  777.8	  542.4	 4997.0	...
7939219	  777.6	  542.4	 4996.0	...
7939220	  777.4	  542.3	 4996.0	...
7939221	  777.4	  542.2	 4997.0	...
7939222	  777.5	  542.0	 4997.0	...
7939223	  777.5	  541.8	 4998.0	...
7939224	  777.5	  541.9	 4997.0	...
7939225	  777.5	  542.1	 4998.0	...
7939226	  777.9	  542.6	 4998.0	...
7939227	  778.3	  542.9	 5001.0	...
7939228	  778.1	  542.5	 5003.0	...
7939229	  777.5	  541.9	 5004.0	...
7939230	  776.8	  541.3	 5004.0	...
7939231	  776.8	  541.3	 5004.0	...
7939232	  776.7	  541.2	 5004.0	...
7939233	  776.8	  541.0	 5004.0	...
7939234	  776.6	  540.9	 5001.0	...
7939235	  776.5	  540.9	 4999.0	...
7939236	  776.5	  541.0	 4997.0	...
7939237	  776.6	  541.0	 5000.0	...
7939238	  776.8	  541.0	 5003.0	...
7939239	  776.8	  541.0	 5005.0	...
7939240	  776.8	  541.1	 5005.0	...
7939241	  776.8	  541.1	 5003.0	...
7939242	  776.8	  541.2	 5002.0	...
7939243	  776.7	  541.2	 5001.0	...
7939244	  776.7	  541.3	 5001.0	...
7939245	  776.7	  541.5	 5005.0	...
7939246	  777.0	  541.5	 5009.0	...
7939247	  777.5	  541.2	 5013.0	...
7939248	  777.9	  540.5	 5012.0	...
7939249	  778.0	  539.8	 5011.0	...
7939250	  777.6	  539.7	 5010.0	...
7939251	  777.3	  539.9	 5010.0	...
7939252	  777.3	  540.0	 5011.0	...
7939253	  777.4	  540.3	 5011.0	...
7939254	  777.5	  540.6	 5012.0	...
7939255	  777.3	  540.9	 5012.0	...
7939256	  777.3	  541.0	 5013.0	...
7939257	  777.3	  540.7	 5010.0	...
7939258	  777.2	  540.2	 5008.0	...
7939259	  776.9	  539.9	 5005.0	...
7939260	  776.6	  539.9	 5006.0	...
7939261	  776.7	  540.0	 5008.0	...
7939262	  777.0	  540.3	 5010.0	...
7939263	  777.3	  540.6	 5012.0	...
7939264	  777.1	  540.6	 5013.0	...
7939265	  777.0	  540.3	 5013.0	...
7939266	  776.9	  540.0	 5014.0	...
7939267	  776.9	  540.1	 5015.0	...
7939268	  776.9	  540.2	 5013.0	...
7939269	  776.9	  540.4	 5011.0	...
7939270	  776.5	  540.5	 5008.0	...
7939271	  776.1	  540.6	 5009.0	...
7939272	  775.6	  540.8	 5009.0	...
7939273	  775.7	  540.9	 5009.0	...
7939274	  775.8	  540.9	 5009.0	...
7939275	  775.8	  541.0	 5010.0	...
7939276	  776.0	  540.6	 5013.0	...
7939277	  776.3	  540.0	 5015.0	...
7939278	  776.6	  539.4	 5017.0	...
7939279	  776.7	  539.2	 5019.0	...
7939280	  776.8	  539.2	 5017.0	...
7939281	  776.9	  539.3	 5016.0	...
7939282	  776.8	  539.5	 5015.0	...
7939283	  776.5	  539.6	 5021.0	...
7939284	  776.3	  539.7	 5026.0	...
7939285	  776.1	  540.2	 5029.0	...
7939286	  776.2	  540.7	 5027.0	...
7939287	  776.0	  540.6	 5023.0	...
MSG	7939288 0000 _ Number On
7939288	  775.7	  539.8	 5019.0	...
7939289	  775.5	  539.0	 5017.0	...
7939290	  775.5	  539.3	 5016.0	...
7939291	  775.6	  539.8	 5016.0	...
7939292	  776.3	  540.4	 5016.0	...
7939293	  776.9	  540.4	 5016.0	...
7939294	  777.2	  540.5	 5015.0	...
7939295	  777.0	  540.6	 5016.0	...
7939296	  776.7	  540.7	 5019.0	...
7939297	  776.2	  540.1	 5021.0	...
7939298	  775.6	  539.6	 5023.0	...
7939299	  775.0	  539.1	 5024.0	...
7939300	  775.0	  539.2	 5024.0	...
7939301	  775.1	  539.1	 5025.0	...
7939302	  775.3	  539.0	 5025.0	...
7939303	  775.5	  538.9	 5026.0	...
7939304	  775.6	  538.8	 5026.0	...
7939305	  775.9	  539.3	 5026.0	...
7939306	  776.3	  539.8	 5025.0	...
7939307	  776.7	  540.3	 5023.0	...
7939308	  776.7	  540.3	 5021.0	...
7939309	  776.3	  540.4	 5020.0	...
7939310	  776.0	  540.4	 5020.0	...
7939311	  775.7	  540.5	 5024.0	...
7939312	  775.8	  540.6	 5028.0	...
7939313	  775.8	  540.7	 5031.0	...
7939314	  775.9	  540.5	 5030.0	...
7939315	  776.1	  540.3	 5030.0	...
7939316	  776.2	  539.7	 5030.0	...
7939317	  776.2	  539.1	 5031.0	...
7939318	  776.0	  538.5	 5033.0	...
7939319	  775.9	  538.4	 5034.0	...
7939320	  775.8	  538.6	 5036.0	...
7939321	  775.8	  538.7	 5038.0	...
7939322	  775.8	  538.5	 5038.0	...
7939323	  775.3	  538.2	 5038.0	...
7939324	  774.8	  538.5	 5038.0	...
7939325	  774.5	  539.2	 5038.0	...
7939326	  774.6	  539.9	 5039.0	...
7939327	  774.7	  539.9	 5039.0	...
7939328	  774.7	  539.9	 5038.0	...
7939329	  774.7	  539.1	 5035.0	...
7939330	  774.7	  538.2	 5032.0	...
7939331	  774.7	  537.6	 5033.0	...
7939332	  774.6	  537.8	 5034.0	...
7939333	  774.6	  537.8	 5033.0	...
7939334	  775.1	  537.8	 5032.0	...
7939335	  775.7	  537.9	 5031.0	...
7939336	  776.3	  538.0	 5033.0	...
7939337	  776.2	  538.2	 5036.0	...
7939338	  776.0	  538.0	 5039.0	...
7939339	  775.8	  537.8	 5040.0	...
7939340	  775.3	  537.6	 5039.0	...
7939341	  774.9	  537.7	 5041.0	...
7939342	  774.5	  537.8	 5044.0	...
7939343	  774.6	  538.0	 5044.0	...
7939344	  774.6	  538.2	 5040.0	...
7939345	  774.7	  538.3	 5036.0	...
7939346	  774.8	  538.2	 5036.0	...
7939347	  775.1	  538.1	 5036.0	...
7939348	  775.4	  538.2	 5037.0	...
7939349	  775.0	  538.3	 5037.0	...
7939350	  774.5	  538.3	 5040.0	...
7939351	  774.0	  538.2	 5045.0	...
7939352	  774.0	  538.1	 5049.0	...
7939353	  774.0	  538.2	 5046.0	...
7939354	  773.8	  537.8	 5042.0	...
7939355	  773.6	  537.4	 5037.0	...
7939356	  773.6	  537.0	 5040.0	...
7939357	  773.8	  537.5	 5042.0	...
7939358	  773.9	  537.9	 5043.0	...
7939359	  773.8	  538.2	 5043.0	...
7939360	  773.7	  538.1	 5043.0	...
7939361	  773.7	  537.9	 5044.0	...
7939362	  774.4	  537.6	 5045.0	...
7939363	  775.0	  537.6	 5045.0	...
7939364	  775.5	  537.8	 5045.0	...
7939365	  775.3	  538.1	 5045.0	...
7939366	  775.1	  538.2	 5046.0	...
7939367	  774.9	  538.3	 5048.0	...
7939368	  774.6	  538.5	 5050.0	...
7939369	  774.3	  538.5	 5052.0	...
7939370	  774.1	  538.4	 5053.0	...
7939371	  774.2	  538.2	 5051.0	...
7939372	  774.6	  538.2	 5047.0	...
7939373	  774.9	  538.2	 5043.0	...
7939374	  775.1	  537.4	 5041.0	...
7939375	  774.8	  536.7	 5041.0	...
7939376	  774.5	  536.3	 5041.0	...
7939377	  774.3	  536.7	 5042.0	...
7939378	  774.3	  537.0	 5044.0	...
7939379	  774.4	  537.0	 5045.0	...
7939380	  774.5	  537.1	 5046.0	...
7939381	  774.4	  537.3	 5046.0	...
7939382	  774.3	  537.5	 5045.0	...
7939383	  774.2	  537.6	 5047.0	...
7939384	  774.1	  537.6	 5050.0	...
7939385	  774.0	  537.4	 5051.0	...
7939386	  774.0	  537.2	 5049.0	...
7939387	  773.9	  537.0	 5049.0	...
7939388	  773.8	  536.9	 5051.0	...
7939389	  773.7	  536.7	 5053.0	...
7939390	  773.2	  536.5	 5054.0	...
7939391	  772.9	  536.4	 5056.0	...
7939392	  773.0	  536.7	 5057.0	...
7939393	  773.5	  536.9	 5057.0	...
7939394	  774.0	  537.0	 5057.0	...
7939395	  774.1	  537.0	 5055.0	...
7939396	  774.0	  537.0	 5053.0	...
7939397	  773.8	  536.9	 5052.0	...
7939398	  773.6	  536.6	 5052.0	...
7939399	  773.4	  536.2	 5054.0	...
7939400	  773.3	  536.1	 5055.0	...
7939401	  773.4	  536.3	 5055.0	...
7939402	  773.4	  536.4	 5055.0	...
7939403	  773.4	  536.4	 5055.0	...
7939404	  773.4	  536.3	 5055.0	...
7939405	  773.5	  536.3	 5056.0	...
7939406	  773.5	  536.3	 5054.0	...
7939407	  773.6	  536.6	 5051.0	...
7939408	  773.6	  536.9	 5054.0	...
7939409	  773.7	  537.2	 5059.0	...
7939410	  773.6	  536.9	 5064.0	...
7939411	  773.1	  536.6	 5063.0	...
7939412	  772.5	  536.3	 5061.0	...
7939413	  772.1	  536.4	 5059.0	...
7939414	  772.1	  536.5	 5059.0	...
7939415	  772.2	  536.5	 5060.0	...
7939416	  772.2	  536.4	 5061.0	...
7939417	  772.2	  536.3	 5063.0	...
7939418	  772.2	  536.4	 5063.0	...
7939419	  772.2	  536.5	 5064.0	...
7939420	  772.5	  536.6	 5064.0	...
7939421	  772.7	  536.1	 5064.0	...
7939422	  772.9	  535.6	 5063.0	...
7939423	  772.8	  535.1	 5062.0	...
7939424	  772.8	  535.2	 5060.0	...
7939425	  772.6	  535.7	 5060.0	...
7939426	  772.3	  536.2	 5061.0	...
7939427	  771.9	  536.5	 5061.0	...
7939428	  772.1	  536.5	 5060.0	...
7939429	  772.3	  536.4	 5061.0	...
7939430	  772.6	  536.3	 5063.0	...
7939431	  772.5	  536.1	 5065.0	...
7939432	  772.3	  535.8	 5063.0	...
7939433	  772.1	  535.5	 5060.0	...
7939434	  771.9	  535.5	 5059.0	...
7939435	  771.7	  535.6	 5060.0	...
7939436	  771.9	  535.5	 5063.0	...
7939437	  772.0	  535.5	 5066.0	...
7939438	  771.9	  535.5	 5067.0	...
7939439	  771.7	  535.5	 5065.0	...
7939440	  771.4	  535.5	 5063.0	...
7939441	  771.4	  535.5	 5066.0	...
7939442	  771.5	  535.3	 5070.0	...
7939443	  771.7	  535.2	 5074.0	...
7939444	  771.8	  534.9	 5074.0	...
7939445	  771.9	  534.8	 5074.0	...
7939446	  772.0	  534.6	 5073.0	...
7939447	  772.2	  534.4	 5070.0	...
7939448	  772.1	  534.4	 5069.0	...
7939449	  772.0	  534.3	 5068.0	...
7939450	  771.9	  534.7	 5068.0	...
7939451	  772.0	  535.0	 5067.0	...
7939452	  772.0	  535.2	 5068.0	...
7939453	  771.9	  534.9	 5070.0	...
7939454	  771.8	  534.9	 5073.0	...
7939455	  771.8	  535.2	 5075.0	...
7939456	  771.9	  535.4	 5077.0	...
7939457	  772.1	  535.5	 5076.0	...
7939458	  772.0	  535.6	 5074.0	...
7939459	  771.9	  535.1	 5072.0	...
7939460	  771.7	  534.5	 5072.0	...
7939461	  771.6	  534.4	 5076.0	...
7939462	  771.6	  534.9	 5081.0	...
7939463	  771.5	  535.4	 5087.0	...
7939464	  771.4	  535.7	 5090.0	...
7939465	  771.6	  535.9	 5091.0	...
7939466	  771.9	  535.2	 5091.0	...
7939467	  772.2	  534.3	 5089.0	...
7939468	  772.0	  533.3	 5084.0	...
7939469	  771.8	  533.2	 5080.0	...
7939470	  771.6	  533.6	 5081.0	...
7939471	  771.4	  534.0	 5084.0	...
7939472	  771.3	  534.4	 5088.0	...
7939473	  771.2	  534.3	 5089.0	...
7939474	  771.2	  534.3	 5090.0	...
7939475	  771.5	  534.3	 5091.0	...
7939476	  771.7	  534.4	 5088.0	...
7939477	  771.9	  534.3	 5082.0	...
7939478	  772.0	  534.1	 5076.0	...
7939479	  772.2	  533.9	 5075.0	...
7939480	  772.2	  533.8	 5075.0	...
7939481	  772.1	  533.9	 5076.0	...
7939482	  771.7	  534.0	 5076.0	...
7939483	  771.3	  534.1	 5077.0	...
7939484	  771.1	  534.1	 5079.0	...
7939485	  771.1	  534.0	 5080.0	...
7939486	  771.0	  533.8	 5081.0	...
7939487	  770.9	  533.5	 5086.0	...
7939488	  770.9	  532.9	 5091.0	...
7939489	  771.1	  532.5	 5095.0	...
7939490	  771.3	  532.9	 5093.0	...
7939491	  771.3	  533.5	 5091.0	...
7939492	  771.2	  534.4	 5091.0	...
7939493	  770.9	  534.6	 5092.0	...
7939494	  770.7	  534.8	 5094.0	...
7939495	  770.5	  534.9	 5095.0	...
7939496	  770.5	  535.0	 5095.0	...
7939497	  770.7	  535.3	 5098.0	...
7939498	  770.9	  535.6	 5102.0	...
7939499	  771.1	  535.6	 5107.0	...
7939500	  771.1	  535.3	 5108.0	...
7939501	  770.8	  535.1	 5107.0	...
7939502	  770.5	  534.9	 5106.0	...
7939503	  770.2	  534.9	 5105.0	...
7939504	  770.3	  534.8	 5106.0	...
7939505	  770.5	  534.6	 5106.0	...
7939506	  770.6	  534.5	 5103.0	...
7939507	  770.6	  534.5	 5100.0	...
7939508	  770.3	  534.5	 5097.0	...
7939509	  770.0	  534.5	 5100.0	...
7939510	  769.6	  534.3	 5103.0	...
7939511	  769.6	  534.2	 5107.0	...
7939512	  769.7	  534.5	 5108.0	...
7939513	  769.8	  535.5	 5109.0	...
7939514	  769.8	  536.5	 5110.0	...
7939515	  769.8	  537.0	 5110.0	...
7939516	  769.6	  537.0	 5113.0	...
7939517	  769.3	  537.8	 5116.0	...
EFIX R   7937937	7939517	1581	  776.3	  539.6	   5006
SSACC R  7939518
7939518	  769.0	  538.9	 5118.0	...
7939519	  768.5	  540.6	 5116.0	...
7939520	  768.1	  541.6	 5113.0	...
7939521	  767.7	  543.1	 5112.0	...
7939522	  767.6	  544.1	 5117.0	...
7939523	  767.2	  542.6	 5133.0	...
7939524	  766.7	  540.3	 5148.0	...
7939525	  766.3	  540.5	 5155.0	...
7939526	  766.7	  549.9	 5127.0	...
7939527	  767.5	  569.5	 5068.0	...
7939528	  768.7	  598.5	 4971.0	...
7939529	  770.5	  635.9	 4847.0	...
7939530	  772.6	  679.1	 4698.0	...
7939531	  774.2	  727.0	 4534.0	...
7939532	  775.7	  778.9	 4352.0	...
7939533	  777.5	  835.7	 4157.0	...
7939534	  779.0	  895.9	 3947.0	...
7939535	  780.2	  959.4	 3726.0	...
7939536	  781.3	 1025.3	 3499.0	...
7939537	  783.4	 1095.2	 3256.0	...
7939538	  786.5	 1167.7	 3012.0	...
7939539	  793.4	 1243.4	 2756.0	...
7939540	  801.8	 1320.4	 2504.0	...
7939541	  809.1	 1373.4	 2332.0	...
7939542	  811.6	 1399.1	 2248.0	...
7939543	  811.6	 1399.1	 2248.0	...
SBLINK R 7939544
7939544	   .	   .	    0.0	...
7939545	   .	   .	    0.0	...
7939546	   .	   .	    0.0	...
7939547	   .	   .	    0.0	...
7939548	   .	   .	    0.0	...
7939549	   .	   .	    0.0	...
7939550	   .	   .	    0.0	...
7939551	   .	   .	    0.0	...
7939552	   .	   .	    0.0	...
7939553	   .	   .	    0.0	...
7939554	   .	   .	    0.0	...
7939555	   .	   .	    0.0	...
7939556	   .	   .	    0.0	...
7939557	   .	   .	    0.0	...
7939558	   .	   .	    0.0	...
7939559	   .	   .	    0.0	...
7939560	   .	   .	    0.0	...
7939561	   .	   .	    0.0	...
7939562	   .	   .	    0.0	...
7939563	   .	   .	    0.0	...
7939564	   .	   .	    0.0	...
7939565	   .	   .	    0.0	...
7939566	   .	   .	    0.0	...
7939567	   .	   .	    0.0	...
7939568	   .	   .	    0.0	...
7939569	   .	   .	    0.0	...
7939570	   .	   .	    0.0	...
7939571	   .	   .	    0.0	...
7939572	   .	   .	    0.0	...
7939573	   .	   .	    0.0	...
7939574	   .	   .	    0.0	...
7939575	   .	   .	    0.0	...
7939576	   .	   .	    0.0	...
7939577	   .	   .	    0.0	...
7939578	   .	   .	    0.0	...
7939579	   .	   .	    0.0	...
7939580	   .	   .	    0.0	...
7939581	   .	   .	    0.0	...
7939582	   .	   .	    0.0	...
7939583	   .	   .	    0.0	...
7939584	   .	   .	    0.0	...
7939585	   .	   .	    0.0	...
7939586	   .	   .	    0.0	...
7939587	   .	   .	    0.0	...
7939588	   .	   .	    0.0	...
7939589	   .	   .	    0.0	...
7939590	   .	   .	    0.0	...
MSG	7939591 0000 _ Number Off
7939591	   .	   .	    0.0	...
7939592	   .	   .	    0.0	...
7939593	   .	   .	    0.0	...
7939594	   .	   .	    0.0	...
7939595	   .	   .	    0.0	...
7939596	   .	   .	    0.0	...
7939597	   .	   .	    0.0	...
7939598	   .	   .	    0.0	...
7939599	   .	   .	    0.0	...
7939600	   .	   .	    0.0	...
7939601	   .	   .	    0.0	...
7939602	   .	   .	    0.0	...
7939603	   .	   .	    0.0	...
7939604	   .	   .	    0.0	...
7939605	   .	   .	    0.0	...
7939606	   .	   .	    0.0	...
7939607	   .	   .	    0.0	...
7939608	   .	   .	    0.0	...
7939609	   .	   .	    0.0	...
7939610	   .	   .	    0.0	...
7939611	   .	   .	    0.0	...
7939612	   .	   .	    0.0	...
7939613	   .	   .	    0.0	...
7939614	   .	   .	    0.0	...
7939615	   .	   .	    0.0	...
7939616	   .	   .	    0.0	...
7939617	   .	   .	    0.0	...
7939618	   .	   .	    0.0	...
7939619	   .	   .	    0.0	...
7939620	   .	   .	    0.0	...
7939621	   .	   .	    0.0	...
7939622	   .	   .	    0.0	...
7939623	   .	   .	    0.0	...
7939624	   .	   .	    0.0	...
7939625	   .	   .	    0.0	...
7939626	   .	   .	    0.0	...
7939627	   .	   .	    0.0	...
7939628	   .	   .	    0.0	...
7939629	   .	   .	    0.0	...
7939630	   .	   .	    0.0	...
7939631	   .	   .	    0.0	...
7939632	   .	   .	    0.0	...
7939633	   .	   .	    0.0	...
7939634	   .	   .	    0.0	...
7939635	   .	   .	    0.0	...
7939636	   .	   .	    0.0	...
7939637	   .	   .	    0.0	...
7939638	   .	   .	    0.0	...
7939639	   .	   .	    0.0	...
7939640	   .	   .	    0.0	...
7939641	   .	   .	    0.0	...
EBLINK R 7939544	7939641	98
7939642	 1552.3	 1858.5	  386.0	...
7939643	 1552.3	 1858.5	  386.0	...
7939644	 1550.8	 1838.8	  409.0	...
7939645	 1547.8	 1799.9	  451.0	...
7939646	 1539.1	 1745.5	  516.0	...
7939647	 1529.3	 1695.7	  580.0	...
7939648	 1516.5	 1650.5	  645.0	...
7939649	 1076.7	 1619.6	  686.0	...
7939650	  643.7	 1634.6	  706.0	...
7939651	  437.4	 1632.4	 1102.0	...
7939652	  643.6	 1534.8	 1498.0	...
7939653	  851.7	 1439.3	 1934.0	...
7939654	  849.3	 1415.5	 2009.0	...
7939655	  846.5	 1381.6	 2116.0	...
7939656	  843.7	 1350.2	 2215.0	...
7939657	  842.5	 1319.3	 2316.0	...
7939658	  841.5	 1289.7	 2419.0	...
7939659	  840.7	 1261.1	 2519.0	...
7939660	  839.8	 1234.2	 2613.0	...
7939661	  838.9	 1209.1	 2704.0	...
7939662	  835.4	 1184.5	 2788.0	...
7939663	  830.1	 1161.1	 2872.0	...
7939664	  824.8	 1136.5	 2938.0	...
7939665	  822.4	 1113.0	 3011.0	...
7939666	  821.9	 1090.9	 3078.0	...
7939667	  821.5	 1070.6	 3156.0	...
7939668	  821.0	 1051.6	 3222.0	...
7939669	  820.1	 1034.2	 3292.0	...
7939670	  818.2	 1015.1	 3357.0	...
7939671	  816.3	  996.0	 3426.0	...
7939672	  815.0	  975.3	 3488.0	...
7939673	  814.6	  958.2	 3555.0	...
7939674	  814.3	  940.9	 3620.0	...
7939675	  813.3	  925.4	 3687.0	...
7939676	  812.4	  910.2	 3750.0	...
7939677	  811.6	  894.4	 3818.0	...
7939678	  810.1	  879.4	 3880.0	...
7939679	  808.6	  864.1	 3939.0	...
7939680	  806.4	  851.0	 3997.0	...
7939681	  805.0	  837.9	 4049.0	...
7939682	  803.0	  824.1	 4103.0	...
7939683	  801.7	  810.7	 4150.0	...
7939684	  799.8	  796.6	 4199.0	...
7939685	  798.6	  784.4	 4248.0	...
7939686	  797.2	  771.4	 4293.0	...
7939687	  796.6	  759.7	 4340.0	...
7939688	  795.9	  747.8	 4379.0	...
7939689	  793.8	  736.4	 4421.0	...
7939690	  791.6	  725.1	 4462.0	...
7939691	  789.3	  714.3	 4499.0	...
7939692	  788.6	  704.5	 4534.0	...
7939693	  787.6	  694.6	 4565.0	...
7939694	  786.8	  685.9	 4599.0	...
7939695	  786.0	  676.9	 4625.0	...
7939696	  785.6	  668.6	 4657.0	...
7939697	  785.3	  658.5	 4689.0	...
7939698	  785.0	  650.5	 4723.0	...
7939699	  784.4	  642.9	 4747.0	...
7939700	  783.7	  636.5	 4769.0	...
7939701	  782.6	  629.6	 4792.0	...
7939702	  782.1	  623.5	 4820.0	...
7939703	  781.6	  617.4	 4842.0	...
7939704	  781.3	  610.9	 4859.0	...
7939705	  781.0	  604.2	 4884.0	...
7939706	  780.0	  598.0	 4902.0	...
7939707	  779.1	  592.5	 4930.0	...
7939708	  778.1	  587.0	 4944.0	...
7939709	  777.5	  582.5	 4962.0	...
7939710	  777.0	  578.3	 4979.0	...
7939711	  776.3	  574.1	 4997.0	...
ESACC R  7939518	7939711	194	  769.0	  538.9	  776.3	  574.1	   0.76	   1715
SFIX R   7939712
7939712	  776.0	  569.6	 5014.0	...
7939713	  775.6	  565.7	 5027.0	...
7939714	  775.2	  562.4	 5037.0	...
7939715	  774.6	  559.5	 5043.0	...
7939716	  773.8	  554.9	 5056.0	...
7939717	  773.3	  551.7	 5067.0	...
7939718	  773.1	  549.2	 5078.0	...
7939719	  772.9	  546.7	 5079.0	...
7939720	  772.6	  544.2	 5082.0	...
7939721	  772.1	  540.8	 5090.0	...
7939722	  771.8	  539.7	 5097.0	...
7939723	  771.3	  537.6	 5102.0	...
7939724	  770.9	  536.2	 5105.0	...
7939725	  770.4	  535.0	 5108.0	...
7939726	  770.5	  534.7	 5111.0	...
7939727	  770.6	  534.6	 5118.0	...
7939728	  770.6	  534.5	 5125.0	...
7939729	  770.9	  534.3	 5129.0	...
7939730	  771.2	  534.3	 5125.0	...
7939731	  771.3	  534.3	 5120.0	...
7939732	  771.3	  534.3	 5119.0	...
7939733	  771.2	  534.7	 5119.0	...
7939734	  771.3	  535.1	 5119.0	...
7939735	  771.3	  535.6	 5118.0	...
7939736	  771.3	  536.1	 5116.0	...
7939737	  771.2	  536.5	 5115.0	...
7939738	  770.9	  536.6	 5112.0	...
7939739	  770.7	  536.3	 5109.0	...
7939740	  770.6	  536.0	 5108.0	...
7939741	  770.7	  536.3	 5109.0	...
7939742	  770.7	  536.6	 5110.0	...
7939743	  771.1	  536.9	 5110.0	...
7939744	  771.7	  537.2	 5110.0	...
7939745	  772.2	  537.5	 5110.0	...
7939746	  772.0	  538.1	 5110.0	...
7939747	  771.6	  538.3	 5109.0	...
7939748	  771.3	  538.4	 5108.0	...
7939749	  771.3	  538.4	 5105.0	...
7939750	  771.3	  538.6	 5103.0	...
7939751	  771.1	  538.7	 5102.0	...
7939752	  770.6	  538.7	 5104.0	...
7939753	  770.1	  538.5	 5105.0	...
7939754	  770.0	  538.9	 5103.0	...
7939755	  770.2	  539.9	 5100.0	...
7939756	  770.4	  540.8	 5096.0	...
7939757	  770.3	  541.0	 5095.0	...
7939758	  770.4	  540.8	 5094.0	...
7939759	  770.9	  540.8	 5091.0	...
7939760	  771.2	  541.0	 5090.0	...
7939761	  771.7	  541.1	 5089.0	...
7939762	  771.9	  541.1	 5091.0	...
7939763	  771.8	  541.2	 5093.0	...
7939764	  771.5	  541.9	 5094.0	...
7939765	  771.6	  542.4	 5094.0	...
7939766	  771.9	  542.2	 5089.0	...
7939767	  772.3	  541.4	 5084.0	...
7939768	  772.3	  540.8	 5081.0	...
7939769	  771.9	  540.9	 5083.0	...
7939770	  771.5	  541.0	 5085.0	...
7939771	  771.1	  541.1	 5087.0	...
7939772	  771.1	  541.2	 5089.0	...
7939773	  771.2	  541.4	 5090.0	...
7939774	  771.2	  541.6	 5090.0	...
7939775	  771.3	  541.5	 5088.0	...
7939776	  771.3	  540.9	 5086.0	...
7939777	  771.4	  540.3	 5084.0	...
7939778	  771.5	  540.1	 5081.0	...
7939779	  771.6	  540.5	 5079.0	...
7939780	  771.6	  540.7	 5079.0	...
7939781	  771.4	  540.7	 5081.0	...
7939782	  771.3	  540.6	 5083.0	...
7939783	  771.1	  540.4	 5081.0	...
7939784	  771.0	  540.0	 5080.0	...
7939785	  771.0	  539.4	 5081.0	...
7939786	  771.1	  538.9	 5082.0	...
7939787	  771.3	  539.0	 5083.0	...
7939788	  771.5	  539.0	 5083.0	...
7939789	  771.5	  539.0	 5082.0	...
7939790	  771.4	  538.8	 5082.0	...
7939791	  771.3	  538.7	 5081.0	...
7939792	  771.2	  538.6	 5082.0	...
7939793	  771.2	  538.7	 5085.0	...
7939794	  771.3	  538.6	 5083.0	...
7939795	  771.5	  538.4	 5079.0	...
7939796	  771.7	  538.4	 5074.0	...
7939797	  771.8	  538.6	 5074.0	...
7939798	  771.8	  538.9	 5074.0	...
7939799	  771.7	  539.0	 5074.0	...
7939800	  771.7	  539.0	 5074.0	...
7939801	  771.8	  538.8	 5074.0	...
7939802	  771.9	  538.5	 5073.0	...
MSG	7939803 0000 _ Number On
7939803	  772.0	  538.0	 5073.0	...
7939804	  772.1	  537.6	 5074.0	...
7939805	  772.1	  537.1	 5074.0	...
7939806	  772.2	  536.8	 5072.0	...
7939807	  772.0	  536.3	 5073.0	...
7939808	  772.0	  536.1	 5077.0	...
7939809	  772.1	  535.8	 5078.0	...
7939810	  772.4	  535.7	 5075.0	...
7939811	  772.7	  535.5	 5073.0	...
7939812	  772.9	  535.4	 5072.0	...
7939813	  772.8	  535.5	 5066.0	...
7939814	  772.7	  535.9	 5060.0	...
7939815	  772.7	  536.3	 5056.0	...
7939816	  772.7	  536.5	 5058.0	...
7939817	  772.5	  535.8	 5061.0	...
7939818	  772.3	  535.1	 5060.0	...
7939819	  772.2	  535.0	 5058.0	...
7939820	  772.3	  535.5	 5056.0	...
7939821	  772.3	  535.6	 5055.0	...
7939822	  772.5	  535.1	 5055.0	...
7939823	  772.6	  534.4	 5054.0	...
7939824	  772.8	  534.3	 5051.0	...
7939825	  772.6	  534.3	 5047.0	...
7939826	  772.3	  534.4	 5045.0	...
7939827	  771.9	  534.5	 5046.0	...
7939828	  771.7	  534.5	 5046.0	...
7939829	  771.6	  534.8	 5046.0	...
7939830	  771.7	  535.1	 5045.0	...
7939831	  771.8	  535.1	 5045.0	...
7939832	  772.0	  535.0	 5045.0	...
7939833	  772.1	  534.9	 5047.0	...
7939834	  772.4	  534.8	 5049.0	...
7939835	  772.8	  534.7	 5049.0	...
7939836	  773.2	  534.8	 5043.0	...
7939837	  773.2	  535.1	 5037.0	...
7939838	  773.1	  534.9	 5037.0	...
7939839	  773.2	  534.4	 5040.0	...
7939840	  773.1	  533.9	 5044.0	...
7939841	  773.2	  534.0	 5043.0	...
7939842	  773.3	  534.1	 5044.0	...
7939843	  773.5	  534.2	 5045.0	...
7939844	  773.7	  534.3	 5043.0	...
7939845	  773.8	  534.4	 5040.0	...
7939846	  773.8	  534.5	 5038.0	...
7939847	  773.7	  534.6	 5037.0	...
7939848	  773.6	  534.6	 5037.0	...
7939849	  773.6	  534.1	 5037.0	...
7939850	  773.6	  533.6	 5037.0	...
7939851	  773.6	  533.5	 5037.0	...
7939852	  773.8	  533.9	 5039.0	...
7939853	  773.9	  534.2	 5042.0	...
7939854	  773.6	  533.7	 5043.0	...
7939855	  773.4	  533.2	 5041.0	...
7939856	  773.2	  532.8	 5036.0	...
7939857	  773.3	  533.0	 5033.0	...
7939858	  773.4	  533.5	 5031.0	...
7939859	  773.4	  533.8	 5032.0	...
7939860	  773.4	  534.0	 5034.0	...
7939861	  773.3	  533.9	 5034.0	...
7939862	  773.1	  533.6	 5033.0	...
7939863	  772.9	  533.2	 5030.0	...
7939864	  773.1	  532.8	 5027.0	...
7939865	  773.3	  532.6	 5028.0	...
7939866	  773.5	  532.6	 5031.0	...
7939867	  773.5	  532.7	 5033.0	...
7939868	  773.5	  532.7	 5030.0	...
7939869	  773.6	  532.8	 5024.0	...
7939870	  773.8	  532.8	 5019.0	...
7939871	  774.0	  532.6	 5017.0	...
7939872	  774.1	  532.2	 5017.0	...
7939873	  774.1	  531.9	 5017.0	...
7939874	  774.1	  531.8	 5017.0	...
7939875	  774.1	  531.9	 5017.0	...
7939876	  774.1	  531.9	 5017.0	...
7939877	  774.1	  531.9	 5018.0	...
7939878	  774.1	  531.5	 5018.0	...
7939879	  774.0	  531.2	 5018.0	...
7939880	  773.8	  531.6	 5015.0	...
7939881	  773.7	  532.3	 5013.0	...
7939882	  773.6	  532.2	 5011.0	...
7939883	  773.6	  531.5	 5012.0	...
7939884	  773.6	  531.3	 5014.0	...
7939885	  773.4	  531.9	 5013.0	...
7939886	  773.3	  532.1	 5012.0	...
7939887	  773.6	  531.7	 5012.0	...
7939888	  774.1	  531.5	 5010.0	...
7939889	  774.4	  531.7	 5007.0	...
7939890	  774.2	  531.9	 5003.0	...
7939891	  773.9	  531.6	 5004.0	...
7939892	  773.8	  531.3	 5008.0	...
7939893	  773.9	  531.2	 5011.0	...
7939894	  774.1	  531.2	 5014.0	...
7939895	  774.0	  531.6	 5015.0	...
7939896	  773.9	  531.8	 5014.0	...
7939897	  774.3	  532.2	 5012.0	...
7939898	  774.7	  532.4	 5012.0	...
7939899	  774.7	  532.1	 5015.0	...
7939900	  774.2	  531.5	 5016.0	...
7939901	  774.2	  531.2	 5013.0	...
7939902	  774.7	  531.6	 5011.0	...
7939903	  774.7	  532.1	 5012.0	...
7939904	  774.5	  532.3	 5013.0	...
7939905	  774.3	  532.4	 5015.0	...
7939906	  774.5	  532.2	 5015.0	...
7939907	  774.5	  532.1	 5013.0	...
7939908	  774.6	  532.1	 5010.0	...
7939909	  774.6	  532.2	 5009.0	...
7939910	  774.8	  532.0	 5009.0	...
7939911	  774.7	  531.8	 5009.0	...
7939912	  774.6	  531.6	 5010.0	...
7939913	  774.4	  531.7	 5012.0	...
7939914	  774.2	  531.7	 5015.0	...
7939915	  774.0	  531.7	 5015.0	...
7939916	  774.0	  531.5	 5014.0	...
7939917	  774.0	  531.3	 5012.0	...
7939918	  774.2	  531.3	 5011.0	...
7939919	  774.3	  531.4	 5010.0	...
7939920	  774.5	  531.1	 5010.0	...
7939921	  774.4	  530.8	 5011.0	...
7939922	  774.2	  530.6	 5012.0	...
7939923	  773.9	  530.7	 5011.0	...
7939924	  773.7	  530.8	 5009.0	...
7939925	  773.7	  530.9	 5007.0	...
7939926	  773.7	  531.0	 5006.0	...
7939927	  773.6	  531.1	 5005.0	...
7939928	  773.5	  531.3	 5005.0	...
7939929	  773.4	  531.4	 5008.0	...
7939930	  773.5	  531.6	 5013.0	...
7939931	  773.4	  531.8	 5017.0	...
7939932	  773.3	  532.0	 5017.0	...
7939933	  773.3	  531.7	 5016.0	...
7939934	  773.6	  531.4	 5014.0	...
7939935	  774.0	  531.1	 5012.0	...
7939936	  774.4	  531.2	 5012.0	...
7939937	  774.7	  531.6	 5010.0	...
7939938	  774.8	  531.9	 5009.0	...
7939939	  774.8	  532.0	 5008.0	...
7939940	  774.8	  531.6	 5008.0	...
7939941	  774.7	  531.3	 5009.0	...
7939942	  774.7	  531.1	 5009.0	...
7939943	  774.7	  531.2	 5009.0	...
7939944	  774.7	  531.1	 5009.0	...
7939945	  774.5	  531.0	 5009.0	...
7939946	  774.3	  530.9	 5009.0	...
7939947	  774.1	  531.0	 5008.0	...
7939948	  773.8	  531.2	 5007.0	...
7939949	  773.5	  531.3	 5004.0	...
7939950	  773.8	  531.3	 5001.0	...
7939951	  774.0	  531.3	 4999.0	...
7939952	  774.3	  531.0	 4998.0	...
7939953	  774.4	  530.7	 4999.0	...
7939954	  774.5	  530.1	 5001.0	...
7939955	  774.3	  529.8	 5002.0	...
7939956	  774.2	  529.9	 5002.0	...
7939957	  774.3	  530.3	 5004.0	...
7939958	  774.5	  530.7	 5006.0	...
7939959	  774.7	  530.8	 5010.0	...
7939960	  774.8	  530.8	 5011.0	...
7939961	  774.9	  530.6	 5012.0	...
7939962	  775.0	  530.5	 5011.0	...
7939963	  775.1	  530.4	 5009.0	...
7939964	  775.2	  530.5	 5008.0	...
7939965	  775.3	  530.7	 5008.0	...
7939966	  775.4	  530.7	 5007.0	...
7939967	  775.4	  530.6	 5005.0	...
7939968	  775.4	  530.4	 5004.0	...
7939969	  775.0	  530.4	 5002.0	...
7939970	  774.7	  530.7	 5002.0	...
7939971	  774.3	  531.2	 5003.0	...
7939972	  774.4	  531.5	 5004.0	...
7939973	  774.4	  531.5	 5005.0	...
7939974	  774.4	  531.5	 5005.0	...
7939975	  774.5	  531.6	 5004.0	...
7939976	  774.7	  531.6	 5004.0	...
7939977	  774.8	  531.5	 5005.0	...
7939978	  774.9	  531.0	 5006.0	...
7939979	  775.2	  530.4	 5010.0	...
7939980	  775.5	  529.9	 5013.0	...
7939981	  775.8	  529.9	 5014.0	...
7939982	  775.5	  530.0	 5014.0	...
7939983	  775.2	  530.4	 5013.0	...
7939984	  774.9	  530.8	 5013.0	...
7939985	  774.9	  531.3	 5013.0	...
7939986	  775.2	  531.4	 5013.0	...
7939987	  775.4	  531.7	 5012.0	...
7939988	  775.3	  532.0	 5012.0	...
7939989	  775.0	  532.2	 5012.0	...
7939990	  774.7	  531.9	 5012.0	...
7939991	  774.9	  531.5	 5013.0	...
7939992	  775.0	  531.2	 5012.0	...
7939993	  774.9	  531.1	 5008.0	...
7939994	  775.0	  531.3	 5003.0	...
7939995	  775.2	  531.7	 5004.0	...
7939996	  775.4	  532.0	 5008.0	...
7939997	  775.1	  532.3	 5012.0	...
7939998	  774.8	  532.6	 5011.0	...
7939999	  774.5	  532.8	 5010.0	...
7940000	  774.4	  532.7	 5009.0	...
7940001	  774.3	  532.1	 5008.0	...
7940002	  774.3	  531.4	 5008.0	...
7940003	  774.8	  531.0	 5009.0	...
7940004	  775.3	  530.8	 5009.0	...
7940005	  775.7	  530.7	 5008.0	...
7940006	  775.5	  530.7	 5007.0	...
7940007	  775.6	  530.4	 5007.0	...
7940008	  775.8	  530.0	 5006.0	...
7940009	  776.0	  529.6	 5005.0	...
7940010	  776.1	  529.6	 5004.0	...
7940011	  776.1	  529.8	 5005.0	...
7940012	  776.1	  530.2	 5008.0	...
7940013	  776.1	  530.7	 5011.0	...
7940014	  776.0	  530.8	 5012.0	...
7940015	  775.9	  530.9	 5012.0	...
7940016	  775.8	  530.9	 5012.0	...
7940017	  775.7	  530.9	 5013.0	...
7940018	  775.7	  530.9	 5015.0	...
7940019	  775.6	  531.0	 5018.0	...
7940020	  775.5	  531.0	 5018.0	...
7940021	  775.5	  531.2	 5016.0	...
7940022	  775.7	  531.4	 5015.0	...
7940023	  775.8	  531.4	 5016.0	...
7940024	  775.9	  531.5	 5016.0	...
7940025	  775.9	  531.6	 5016.0	...
7940026	  775.9	  531.2	 5012.0	...
7940027	  775.8	  530.8	 5009.0	...
7940028	  775.8	  530.4	 5005.0	...
7940029	  775.8	  530.6	 5008.0	...
7940030	  775.9	  530.6	 5010.0	...
7940031	  776.0	  530.7	 5012.0	...
7940032	  776.0	  530.7	 5013.0	...
7940033	  775.9	  530.8	 5014.0	...
7940034	  775.7	  530.8	 5013.0	...
7940035	  775.6	  530.9	 5011.0	...
7940036	  775.4	  530.9	 5010.0	...
7940037	  775.5	  530.7	 5011.0	...
7940038	  775.5	  530.7	 5013.0	...
7940039	  775.4	  530.9	 5015.0	...
7940040	  775.7	  531.3	 5016.0	...
7940041	  775.9	  531.3	 5015.0	...
7940042	  776.0	  531.1	 5015.0	...
7940043	  775.9	  531.1	 5016.0	...
7940044	  775.8	  531.1	 5018.0	...
7940045	  776.0	  531.2	 5021.0	...
7940046	  776.1	  531.2	 5021.0	...
7940047	  776.1	  531.1	 5021.0	...
7940048	  775.8	  531.1	 5020.0	...
7940049	  775.5	  531.1	 5019.0	...
7940050	  775.7	  531.3	 5016.0	...
7940051	  776.1	  531.4	 5015.0	...
7940052	  776.3	  531.6	 5014.0	...
7940053	  776.0	  531.6	 5015.0	...
7940054	  775.9	  531.2	 5015.0	...
7940055	  776.0	  530.9	 5015.0	...
7940056	  776.1	  530.4	 5015.0	...
7940057	  775.9	  530.4	 5016.0	...
7940058	  775.7	  530.3	 5019.0	...
7940059	  775.6	  529.9	 5022.0	...
7940060	  775.6	  529.3	 5024.0	...
7940061	  775.8	  529.2	 5024.0	...
7940062	  775.8	  530.0	 5024.0	...
7940063	  775.9	  530.7	 5025.0	...
7940064	  775.9	  531.2	 5025.0	...
7940065	  775.8	  531.4	 5024.0	...
7940066	  775.8	  531.1	 5022.0	...
7940067	  775.9	  530.6	 5021.0	...
7940068	  776.0	  530.0	 5019.0	...
7940069	  776.0	  529.8	 5019.0	...
7940070	  776.0	  529.2	 5019.0	...
7940071	  775.9	  528.8	 5017.0	...
7940072	  776.2	  528.5	 5015.0	...
7940073	  776.5	  528.7	 5012.0	...
7940074	  776.6	  529.0	 5012.0	...
7940075	  776.3	  529.5	 5013.0	...
7940076	  776.1	  529.9	 5013.0	...
7940077	  776.2	  530.0	 5015.0	...
7940078	  776.4	  530.2	 5016.0	...
7940079	  775.9	  530.6	 5016.0	...
7940080	  775.3	  531.0	 5015.0	...
7940081	  774.8	  531.2	 5015.0	...
7940082	  775.5	  531.0	 5014.0	...
7940083	  776.1	  530.7	 5014.0	...
7940084	  776.2	  530.5	 5014.0	...
7940085	  775.8	  530.4	 5015.0	...
7940086	  775.3	  530.4	 5016.0	...
7940087	  775.6	  530.3	 5018.0	...
7940088	  775.8	  530.3	 5018.0	...
7940089	  776.1	  530.4	 5016.0	...
7940090	  776.2	  530.5	 5013.0	...
7940091	  776.2	  530.5	 5007.0	...
7940092	  775.9	  530.5	 5003.0	...
7940093	  775.6	  530.5	 5005.0	...
7940094	  775.3	  530.2	 5009.0	...
7940095	  774.9	  529.7	 5009.0	...
7940096	  774.5	  529.3	 5006.0	...
7940097	  774.5	  529.0	 5005.0	...
7940098	  774.8	  529.4	 5008.0	...
7940099	  775.1	  529.8	 5012.0	...
7940100	  775.3	  530.2	 5012.0	...
7940101	  775.3	  530.2	 5012.0	...
7940102	  775.3	  530.3	 5013.0	...
7940103	  775.3	  530.1	 5013.0	...
7940104	  775.4	  530.0	 5015.0	...
MSG	7940105 0000 _ Number Off
7940105	  775.5	  529.8	 5016.0	...
7940106	  775.7	  529.8	 5018.0	...
7940107	  775.8	  529.9	 5017.0	...
7940108	  776.0	  529.9	 5017.0	...
7940109	  775.9	  529.9	 5014.0	...
7940110	  775.7	  529.9	 5012.0	...
7940111	  775.5	  529.7	 5009.0	...
7940112	  775.3	  529.8	 5008.0	...
7940113	  775.3	  530.1	 5007.0	...
7940114	  775.4	  530.4	 5006.0	...
7940115	  775.5	  530.7	 5006.0	...
7940116	  775.5	  530.8	 5006.0	...
7940117	  775.4	  530.9	 5006.0	...
7940118	  775.1	  531.0	 5007.0	...
7940119	  774.8	  531.2	 5007.0	...
7940120	  774.6	  531.4	 5008.0	...
7940121	  774.5	  531.6	 5008.0	...
7940122	  774.4	  531.5	 5009.0	...
7940123	  774.4	  531.4	 5009.0	...
7940124	  774.5	  531.4	 5009.0	...
7940125	  774.7	  531.5	 5009.0	...
7940126	  774.8	  531.4	 5009.0	...
7940127	  774.8	  531.3	 5009.0	...
7940128	  774.8	  531.2	 5009.0	...
7940129	  774.6	  530.9	 5009.0	...
7940130	  774.4	  530.7	 5010.0	...
7940131	  774.4	  530.7	 5009.0	...
7940132	  774.5	  530.9	 5009.0	...
7940133	  774.5	  531.1	 5009.0	...
7940134	  774.5	  531.0	 5010.0	...
7940135	  774.4	  530.9	 5013.0	...
7940136	  774.6	  530.9	 5015.0	...
7940137	  774.7	  531.0	 5015.0	...
7940138	  774.8	  531.2	 5014.0	...
7940139	  774.7	  531.3	 5013.0	...
7940140	  774.6	  531.4	 5012.0	...
7940141	  774.5	  531.4	 5011.0	...
7940142	  774.6	  531.4	 5011.0	...
7940143	  774.7	  531.4	 5011.0	...
7940144	  775.1	  531.4	 5011.0	...
7940145	  775.4	  531.6	 5011.0	...
7940146	  775.9	  531.9	 5010.0	...
7940147	  776.0	  532.3	 5010.0	...
7940148	  776.0	  532.7	 5009.0	...
7940149	  775.9	  532.8	 5008.0	...
7940150	  775.8	  532.4	 5007.0	...
7940151	  775.8	  531.8	 5006.0	...
7940152	  775.9	  531.2	 5006.0	...
7940153	  775.9	  531.4	 5006.0	...
7940154	  775.8	  531.4	 5006.0	...
7940155	  775.6	  531.3	 5005.0	...
7940156	  775.5	  531.6	 5004.0	...
7940157	  775.4	  532.0	 5003.0	...
7940158	  775.5	  532.2	 5002.0	...
7940159	  775.6	  532.0	 5002.0	...
7940160	  775.7	  531.9	 5000.0	...
7940161	  775.6	  531.9	 5000.0	...
7940162	  775.6	  531.9	 4999.0	...
7940163	  775.6	  531.9	 4999.0	...
7940164	  775.6	  532.0	 4999.0	...
7940165	  775.5	  532.0	 4996.0	...
7940166	  775.4	  532.0	 4994.0	...
7940167	  775.3	  531.9	 4993.0	...
7940168	  775.5	  531.8	 4993.0	...
7940169	  775.8	  531.6	 4994.0	...
7940170	  776.1	  531.5	 4994.0	...
7940171	  776.0	  531.9	 4992.0	...
7940172	  775.8	  532.4	 4991.0	...
7940173	  775.6	  532.9	 4988.0	...
7940174	  775.5	  532.8	 4986.0	...
7940175	  775.6	  532.4	 4985.0	...
7940176	  775.9	  532.3	 4985.0	...
7940177	  776.1	  532.2	 4988.0	...
7940178	  776.2	  532.2	 4991.0	...
7940179	  776.0	  532.1	 4991.0	...
7940180	  775.9	  531.9	 4989.0	...
7940181	  775.8	  531.8	 4985.0	...
7940182	  775.8	  532.0	 4983.0	...
7940183	  775.7	  532.2	 4979.0	...
7940184	  775.7	  532.5	 4976.0	...
7940185	  775.7	  532.6	 4974.0	...
7940186	  775.6	  532.6	 4978.0	...
7940187	  775.4	  532.7	 4982.0	...
7940188	  775.2	  532.6	 4985.0	...
7940189	  775.0	  532.5	 4985.0	...
7940190	  774.8	  532.3	 4984.0	...
7940191	  774.6	  532.2	 4983.0	...
7940192	  774.5	  532.3	 4983.0	...
7940193	  774.8	  532.3	 4982.0	...
7940194	  775.2	  532.5	 4982.0	...
7940195	  775.6	  532.9	 4982.0	...
7940196	  775.6	  533.4	 4981.0	...
7940197	  775.6	  533.3	 4980.0	...
7940198	  775.7	  533.0	 4979.0	...
7940199	  775.8	  532.6	 4978.0	...
7940200	  775.9	  532.6	 4977.0	...
7940201	  775.9	  532.5	 4976.0	...
7940202	  775.8	  532.7	 4975.0	...
7940203	  775.7	  532.8	 4974.0	...
7940204	  775.6	  533.0	 4971.0	...
7940205	  775.4	  532.9	 4969.0	...
7940206	  775.3	  533.0	 4968.0	...
7940207	  775.1	  533.0	 4968.0	...
7940208	  775.2	  533.0	 4968.0	...
7940209	  775.3	  532.9	 4968.0	...
7940210	  775.3	  532.9	 4969.0	...
7940211	  775.3	  532.9	 4969.0	...
7940212	  775.3	  532.8	 4970.0	...
7940213	  775.4	  532.6	 4969.0	...
7940214	  775.4	  532.6	 4968.0	...
7940215	  774.8	  532.8	 4967.0	...
7940216	  774.1	  532.8	 4966.0	...
7940217	  773.5	  532.8	 4966.0	...
7940218	  773.6	  532.7	 4965.0	...
7940219	  773.8	  532.8	 4963.0	...
7940220	  773.9	  533.0	 4960.0	...
7940221	  774.1	  533.1	 4956.0	...
7940222	  774.5	  533.2	 4956.0	...
7940223	  774.8	  533.2	 4954.0	...
7940224	  774.9	  533.1	 4952.0	...
7940225	  774.9	  533.0	 4950.0	...
7940226	  775.0	  532.8	 4949.0	...
7940227	  775.0	  532.7	 4948.0	...
7940228	  775.0	  532.8	 4948.0	...
7940229	  775.2	  532.9	 4948.0	...
7940230	  775.5	  533.3	 4949.0	...
7940231	  775.0	  533.5	 4951.0	...
7940232	  774.3	  533.7	 4952.0	...
7940233	  773.5	  533.7	 4953.0	...
7940234	  774.0	  533.6	 4953.0	...
7940235	  774.4	  533.7	 4953.0	...
7940236	  774.8	  533.9	 4950.0	...
7940237	  774.7	  534.1	 4947.0	...
7940238	  774.5	  534.1	 4945.0	...
7940239	  774.4	  534.1	 4944.0	...
7940240	  774.5	  534.0	 4944.0	...
7940241	  774.6	  534.0	 4945.0	...
7940242	  774.7	  534.0	 4946.0	...
7940243	  774.9	  533.6	 4947.0	...
7940244	  775.2	  533.2	 4946.0	...
7940245	  775.3	  532.8	 4946.0	...
7940246	  775.2	  532.9	 4946.0	...
7940247	  775.0	  533.4	 4946.0	...
7940248	  774.9	  533.9	 4946.0	...
7940249	  774.7	  534.6	 4946.0	...
7940250	  774.7	  535.0	 4944.0	...
7940251	  774.6	  534.8	 4943.0	...
7940252	  774.5	  534.5	 4941.0	...
7940253	  774.2	  534.2	 4939.0	...
7940254	  774.0	  534.6	 4937.0	...
7940255	  774.0	  534.9	 4935.0	...
7940256	  774.1	  535.1	 4935.0	...
7940257	  774.2	  535.1	 4935.0	...
7940258	  774.3	  535.1	 4934.0	...
7940259	  774.5	  534.9	 4933.0	...
7940260	  774.7	  534.7	 4933.0	...
7940261	  774.6	  534.6	 4933.0	...
7940262	  774.4	  534.5	 4933.0	...
7940263	  774.1	  534.4	 4933.0	...
7940264	  774.2	  534.7	 4929.0	...
7940265	  773.8	  534.9	 4925.0	...
7940266	  773.4	  535.2	 4923.0	...
7940267	  773.0	  535.4	 4925.0	...
7940268	  772.9	  535.6	 4926.0	...
7940269	  772.8	  536.0	 4925.0	...
7940270	  772.8	  536.4	 4928.0	...
7940271	  772.6	  536.7	 4931.0	...
7940272	  772.4	  537.0	 4934.0	...
7940273	  772.8	  537.1	 4934.0	...
7940274	  773.4	  536.9	 4934.0	...
7940275	  773.9	  536.4	 4934.0	...
7940276	  773.8	  535.9	 4933.0	...
7940277	  773.7	  535.8	 4932.0	...
7940278	  773.5	  536.1	 4930.0	...
7940279	  773.4	  536.0	 4927.0	...
7940280	  773.3	  535.7	 4926.0	...
7940281	  773.2	  535.5	 4920.0	...
7940282	  773.4	  535.7	 4914.0	...
7940283	  773.7	  536.3	 4908.0	...
7940284	  773.7	  536.8	 4906.0	...
7940285	  773.4	  536.7	 4904.0	...
7940286	  773.1	  536.2	 4903.0	...
7940287	  773.3	  535.6	 4903.0	...
7940288	  773.8	  535.6	 4903.0	...
7940289	  774.2	  535.5	 4901.0	...
7940290	  774.6	  535.7	 4899.0	...
7940291	  774.5	  535.9	 4898.0	...
7940292	  774.4	  536.1	 4897.0	...
7940293	  774.3	  536.2	 4897.0	...
7940294	  774.0	  536.4	 4896.0	...
7940295	  773.4	  536.5	 4896.0	...
7940296	  772.8	  536.5	 4895.0	...
7940297	  772.7	  536.4	 4895.0	...
7940298	  772.8	  536.3	 4893.0	...
7940299	  773.0	  536.3	 4891.0	...
7940300	  773.0	  536.2	 4891.0	...
7940301	  773.2	  536.0	 4894.0	...
7940302	  773.4	  535.8	 4897.0	...
7940303	  773.9	  536.0	 4897.0	...
7940304	  774.2	  536.4	 4893.0	...
7940305	  774.6	  536.8	 4889.0	...
7940306	  774.3	  536.8	 4885.0	...
7940307	  773.9	  536.8	 4885.0	...
MSG	7940308 0000 _ Number On
7940308	  773.6	  536.8	 4885.0	...
7940309	  773.6	  536.8	 4883.0	...
7940310	  773.5	  536.7	 4880.0	...
7940311	  773.4	  536.8	 4880.0	...
7940312	  773.2	  537.0	 4883.0	...
7940313	  772.9	  537.1	 4885.0	...
7940314	  772.9	  537.1	 4882.0	...
7940315	  773.2	  537.2	 4879.0	...
7940316	  773.5	  537.1	 4876.0	...
7940317	  773.4	  537.1	 4876.0	...
7940318	  773.4	  537.1	 4875.0	...
7940319	  773.3	  537.2	 4875.0	...
7940320	  773.2	  537.6	 4872.0	...
7940321	  772.9	  537.9	 4869.0	...
7940322	  772.7	  538.1	 4866.0	...
7940323	  772.6	  538.1	 4867.0	...
7940324	  772.8	  538.0	 4868.0	...
7940325	  773.0	  537.9	 4869.0	...
7940326	  772.6	  537.4	 4869.0	...
7940327	  772.3	  537.0	 4869.0	...
7940328	  772.5	  537.4	 4870.0	...
7940329	  773.0	  538.1	 4867.0	...
7940330	  773.4	  538.9	 4863.0	...
7940331	  773.4	  538.9	 4859.0	...
7940332	  773.3	  538.8	 4858.0	...
7940333	  773.0	  538.5	 4856.0	...
7940334	  772.6	  538.4	 4856.0	...
7940335	  772.3	  538.2	 4855.0	...
7940336	  772.3	  538.3	 4855.0	...
7940337	  772.3	  538.3	 4856.0	...
7940338	  772.7	  538.7	 4857.0	...
7940339	  773.1	  539.1	 4857.0	...
7940340	  773.6	  539.7	 4856.0	...
7940341	  773.6	  539.9	 4854.0	...
7940342	  773.5	  539.9	 4853.0	...
7940343	  773.4	  539.4	 4852.0	...
7940344	  773.3	  538.9	 4852.0	...
7940345	  773.1	  538.7	 4851.0	...
7940346	  772.8	  538.7	 4851.0	...
7940347	  772.5	  538.8	 4852.0	...
7940348	  772.2	  538.5	 4853.0	...
7940349	  772.1	  538.3	 4850.0	...
7940350	  772.6	  537.9	 4846.0	...
7940351	  773.2	  537.8	 4844.0	...
7940352	  773.8	  537.9	 4847.0	...
7940353	  773.9	  538.0	 4848.0	...
7940354	  773.7	  538.1	 4847.0	...
7940355	  773.6	  538.3	 4846.0	...
7940356	  773.4	  538.6	 4846.0	...
7940357	  773.3	  538.8	 4844.0	...
7940358	  773.3	  538.9	 4843.0	...
7940359	  773.3	  538.8	 4841.0	...
7940360	  773.5	  538.8	 4840.0	...
7940361	  773.7	  539.0	 4839.0	...
7940362	  773.7	  539.2	 4837.0	...
7940363	  773.6	  539.5	 4838.0	...
7940364	  773.4	  539.4	 4839.0	...
7940365	  773.4	  539.3	 4839.0	...
7940366	  773.5	  539.0	 4842.0	...
7940367	  773.6	  538.8	 4845.0	...
7940368	  773.7	  539.2	 4844.0	...
7940369	  773.7	  539.7	 4841.0	...
7940370	  773.8	  540.8	 4837.0	...
7940371	  773.9	  541.3	 4837.0	...
7940372	  774.0	  541.7	 4837.0	...
7940373	  773.9	  541.6	 4836.0	...
7940374	  774.2	  541.4	 4836.0	...
7940375	  774.3	  541.3	 4836.0	...
7940376	  774.3	  541.3	 4834.0	...
7940377	  774.1	  541.2	 4829.0	...
7940378	  774.0	  541.2	 4826.0	...
7940379	  773.9	  541.2	 4824.0	...
7940380	  773.9	  541.4	 4825.0	...
7940381	  773.9	  541.6	 4824.0	...
7940382	  774.1	  541.3	 4823.0	...
7940383	  774.3	  540.8	 4822.0	...
7940384	  774.4	  540.4	 4822.0	...
7940385	  774.5	  540.4	 4822.0	...
7940386	  774.5	  540.5	 4823.0	...
7940387	  774.4	  540.9	 4824.0	...
7940388	  774.4	  541.5	 4825.0	...
7940389	  774.6	  542.0	 4826.0	...
7940390	  774.7	  542.1	 4825.0	...
7940391	  774.7	  541.9	 4824.0	...
7940392	  774.7	  542.0	 4822.0	...
7940393	  774.8	  542.4	 4818.0	...
7940394	  774.9	  542.9	 4815.0	...
7940395	  774.8	  543.1	 4813.0	...
7940396	  774.4	  543.2	 4814.0	...
7940397	  774.1	  542.8	 4815.0	...
7940398	  773.4	  542.3	 4816.0	...
7940399	  773.2	  542.4	 4816.0	...
7940400	  773.0	  543.1	 4816.0	...
7940401	  773.1	  543.8	 4818.0	...
7940402	  773.1	  544.0	 4821.0	...
7940403	  773.3	  544.1	 4821.0	...
7940404	  773.4	  544.2	 4818.0	...
7940405	  773.7	  544.5	 4816.0	...
7940406	  773.8	  544.7	 4815.0	...
7940407	  774.0	  545.1	 4817.0	...
7940408	  774.0	  545.4	 4818.0	...
7940409	  773.9	  545.1	 4818.0	...
7940410	  773.9	  544.6	 4815.0	...
7940411	  773.9	  544.2	 4814.0	...
7940412	  774.2	  544.4	 4813.0	...
7940413	  774.6	  544.5	 4813.0	...
7940414	  774.7	  544.5	 4812.0	...
7940415	  774.4	  544.5	 4811.0	...
7940416	  774.2	  544.6	 4811.0	...
7940417	  774.2	  544.6	 4811.0	...
7940418	  774.2	  544.6	 4811.0	...
7940419	  774.1	  544.2	 4809.0	...
7940420	  773.9	  543.9	 4807.0	...
7940421	  773.7	  543.6	 4805.0	...
7940422	  773.6	  544.0	 4804.0	...
7940423	  773.6	  544.3	 4804.0	...
7940424	  773.6	  544.5	 4805.0	...
7940425	  773.6	  544.4	 4807.0	...
7940426	  773.5	  544.5	 4804.0	...
7940427	  773.5	  544.6	 4800.0	...
7940428	  773.5	  544.6	 4795.0	...
7940429	  773.5	  544.6	 4794.0	...
7940430	  773.6	  544.5	 4793.0	...
7940431	  773.8	  544.7	 4794.0	...
7940432	  774.1	  545.0	 4792.0	...
7940433	  774.2	  545.3	 4789.0	...
7940434	  774.3	  545.3	 4790.0	...
7940435	  774.4	  545.4	 4792.0	...
7940436	  774.5	  545.5	 4793.0	...
7940437	  775.0	  545.7	 4793.0	...
7940438	  775.5	  545.9	 4793.0	...
7940439	  775.9	  546.0	 4794.0	...
7940440	  775.9	  546.1	 4791.0	...
7940441	  775.8	  546.3	 4788.0	...
7940442	  775.8	  546.5	 4785.0	...
7940443	  775.7	  546.7	 4785.0	...
7940444	  775.7	  546.8	 4786.0	...
7940445	  775.7	  546.9	 4786.0	...
7940446	  775.8	  546.9	 4785.0	...
7940447	  775.8	  546.8	 4783.0	...
7940448	  775.9	  546.7	 4782.0	...
7940449	  775.9	  546.8	 4782.0	...
7940450	  776.0	  546.6	 4782.0	...
7940451	  776.0	  546.4	 4782.0	...
7940452	  775.9	  546.7	 4782.0	...
7940453	  775.8	  547.1	 4782.0	...
7940454	  775.7	  547.9	 4783.0	...
7940455	  775.6	  548.2	 4784.0	...
7940456	  775.5	  548.0	 4784.0	...
7940457	  775.7	  547.5	 4782.0	...
7940458	  776.0	  547.0	 4781.0	...
7940459	  776.3	  547.0	 4781.0	...
7940460	  776.4	  547.1	 4781.0	...
7940461	  776.6	  546.9	 4781.0	...
7940462	  776.8	  546.5	 4781.0	...
7940463	  776.9	  546.0	 4782.0	...
7940464	  776.3	  546.0	 4782.0	...
7940465	  775.8	  546.0	 4782.0	...
7940466	  775.4	  546.1	 4782.0	...
7940467	  775.4	  546.1	 4780.0	...
7940468	  775.9	  546.1	 4779.0	...
7940469	  776.4	  546.1	 4777.0	...
7940470	  777.0	  546.1	 4774.0	...
7940471	  777.2	  546.7	 4773.0	...
7940472	  777.3	  547.2	 4775.0	...
7940473	  777.0	  547.1	 4776.0	...
7940474	  776.5	  546.6	 4776.0	...
7940475	  776.2	  546.0	 4774.0	...
7940476	  776.4	  546.0	 4771.0	...
7940477	  776.6	  546.0	 4770.0	...
7940478	  776.7	  546.1	 4768.0	...
7940479	  777.0	  546.1	 4768.0	...
7940480	  777.2	  546.0	 4767.0	...
7940481	  777.4	  546.0	 4766.0	...
7940482	  776.9	  546.3	 4765.0	...
7940483	  776.4	  546.6	 4766.0	...
7940484	  776.0	  546.8	 4767.0	...
7940485	  776.2	  546.8	 4767.0	...
7940486	  776.5	  546.9	 4764.0	...
7940487	  776.7	  547.0	 4761.0	...
7940488	  776.9	  546.9	 4757.0	...
7940489	  777.0	  546.7	 4757.0	...
7940490	  777.2	  546.7	 4759.0	...
7940491	  777.1	  547.2	 4761.0	...
7940492	  777.1	  547.9	 4761.0	...
7940493	  777.7	  548.2	 4757.0	...
7940494	  778.2	  548.3	 4754.0	...
7940495	  778.8	  548.2	 4752.0	...
7940496	  778.8	  547.7	 4752.0	...
7940497	  778.4	  547.2	 4750.0	...
7940498	  778.0	  546.8	 4750.0	...
7940499	  777.7	  547.0	 4749.0	...
7940500	  777.8	  547.1	 4750.0	...
7940501	  777.7	  547.4	 4750.0	...
7940502	  777.6	  547.8	 4751.0	...
7940503	  777.5	  547.5	 4751.0	...
7940504	  777.5	  546.9	 4751.0	...
7940505	  777.6	  546.2	 4750.0	...
7940506	  777.7	  546.0	 4750.0	...
7940507	  777.9	  546.7	 4749.0	...
7940508	  778.0	  547.5	 4748.0	...
7940509	  778.1	  548.3	 4746.0	...
7940510	  778.1	  548.3	 4744.0	...
7940511	  778.1	  548.1	 4743.0	...
7940512	  778.1	  547.8	 4743.0	...
7940513	  778.1	  547.5	 4743.0	...
7940514	  778.0	  547.5	 4742.0	...
7940515	  777.9	  547.6	 4742.0	...
7940516	  777.8	  547.4	 4744.0	...
7940517	  777.8	  547.2	 4746.0	...
7940518	  777.7	  547.0	 4744.0	...
7940519	  777.7	  547.0	 4742.0	...
7940520	  777.6	  547.0	 4739.0	...
7940521	  777.5	  547.0	 4739.0	...
7940522	  777.8	  547.7	 4738.0	...
7940523	  778.1	  548.3	 4739.0	...
7940524	  778.5	  548.9	 4740.0	...
7940525	  778.6	  548.9	 4740.0	...
7940526	  778.7	  548.9	 4740.0	...
7940527	  778.6	  548.8	 4741.0	...
7940528	  778.5	  548.8	 4741.0	...
7940529	  778.6	  548.6	 4741.0	...
7940530	  778.7	  548.6	 4740.0	...
7940531	  778.9	  548.6	 4739.0	...
7940532	  779.0	  548.7	 4738.0	...
7940533	  778.5	  548.8	 4738.0	...
7940534	  778.1	  548.8	 4738.0	...
7940535	  777.7	  548.8	 4737.0	...
7940536	  777.9	  548.7	 4736.0	...
7940537	  778.0	  549.0	 4735.0	...
7940538	  778.0	  549.4	 4739.0	...
7940539	  778.0	  549.8	 4743.0	...
7940540	  777.9	  549.9	 4743.0	...
7940541	  777.8	  549.5	 4740.0	...
7940542	  777.8	  549.1	 4737.0	...
7940543	  777.7	  548.7	 4737.0	...
7940544	  777.6	  548.8	 4737.0	...
7940545	  777.5	  548.9	 4737.0	...
7940546	  777.4	  548.9	 4738.0	...
7940547	  777.3	  548.5	 4739.0	...
7940548	  777.3	  548.1	 4740.0	...
7940549	  777.1	  547.7	 4741.0	...
7940550	  777.0	  547.8	 4742.0	...
7940551	  776.8	  548.0	 4742.0	...
7940552	  776.7	  548.1	 4742.0	...
7940553	  776.5	  548.1	 4740.0	...
7940554	  776.9	  548.1	 4737.0	...
7940555	  777.4	  548.2	 4735.0	...
7940556	  778.0	  548.4	 4735.0	...
7940557	  778.1	  548.9	 4736.0	...
7940558	  778.2	  549.3	 4741.0	...
7940559	  778.2	  549.6	 4745.0	...
7940560	  778.2	  549.4	 4746.0	...
7940561	  778.2	  549.3	 4743.0	...
7940562	  778.2	  549.3	 4741.0	...
7940563	  778.1	  549.1	 4742.0	...
7940564	  778.0	  548.9	 4744.0	...
7940565	  777.9	  548.7	 4746.0	...
7940566	  777.9	  548.7	 4747.0	...
7940567	  777.8	  548.7	 4747.0	...
7940568	  777.7	  548.6	 4748.0	...
7940569	  777.6	  548.6	 4748.0	...
7940570	  777.5	  548.7	 4747.0	...
7940571	  777.3	  549.0	 4744.0	...
7940572	  777.2	  549.4	 4742.0	...
7940573	  777.2	  549.6	 4741.0	...
7940574	  777.1	  549.5	 4743.0	...
7940575	  777.1	  549.5	 4744.0	...
7940576	  777.1	  549.5	 4746.0	...
7940577	  777.1	  549.6	 4746.0	...
7940578	  777.1	  549.8	 4748.0	...
7940579	  777.0	  549.9	 4748.0	...
7940580	  777.2	  549.9	 4749.0	...
7940581	  777.4	  549.9	 4748.0	...
7940582	  777.6	  549.9	 4746.0	...
7940583	  777.8	  549.9	 4743.0	...
7940584	  778.0	  549.9	 4741.0	...
7940585	  778.2	  550.0	 4738.0	...
7940586	  777.9	  550.1	 4736.0	...
7940587	  777.6	  550.4	 4736.0	...
7940588	  777.1	  550.6	 4738.0	...
7940589	  776.8	  550.7	 4741.0	...
7940590	  776.5	  550.2	 4741.0	...
7940591	  776.4	  549.8	 4741.0	...
7940592	  776.5	  549.4	 4741.0	...
7940593	  776.7	  549.4	 4743.0	...
7940594	  776.9	  549.8	 4746.0	...
7940595	  777.1	  550.1	 4748.0	...
7940596	  777.2	  550.4	 4748.0	...
7940597	  777.4	  550.4	 4743.0	...
7940598	  777.4	  550.3	 4739.0	...
7940599	  777.3	  550.4	 4737.0	...
7940600	  777.2	  550.4	 4739.0	...
7940601	  777.4	  550.0	 4741.0	...
7940602	  777.7	  549.6	 4741.0	...
7940603	  777.9	  549.5	 4741.0	...
7940604	  777.2	  549.8	 4742.0	...
7940605	  776.4	  549.7	 4742.0	...
7940606	  776.2	  549.2	 4743.0	...
7940607	  776.6	  548.6	 4744.0	...
7940608	  777.0	  548.7	 4745.0	...
7940609	  777.0	  548.9	 4746.0	...
7940610	  777.0	  549.1	 4744.0	...
7940611	  777.1	  549.3	 4742.0	...
7940612	  777.3	  549.4	 4740.0	...
7940613	  777.5	  549.3	 4740.0	...
7940614	  777.6	  548.7	 4740.0	...
7940615	  777.6	  548.2	 4739.0	...
7940616	  777.5	  548.2	 4739.0	...
7940617	  777.4	  548.5	 4739.0	...
7940618	  777.3	  548.8	 4739.0	...
7940619	  777.3	  548.8	 4739.0	...
7940620	  777.3	  548.8	 4739.0	...
MSG	7940621 0000 _ Number Off
7940621	  777.3	  548.6	 4739.0	...
7940622	  777.2	  548.4	 4740.0	...
7940623	  777.2	  548.5	 4742.0	...
7940624	  777.1	  548.8	 4744.0	...
7940625	  777.0	  549.1	 4745.0	...
7940626	  776.8	  549.1	 4743.0	...
7940627	  776.7	  548.9	 4742.0	...
7940628	  776.7	  548.6	 4742.0	...
7940629	  776.5	  548.3	 4743.0	...
7940630	  776.4	  548.5	 4743.0	...
7940631	  776.6	  548.6	 4743.0	...
7940632	  776.9	  548.7	 4743.0	...
7940633	  777.1	  548.6	 4743.0	...
7940634	  777.2	  548.4	 4745.0	...
7940635	  777.4	  548.3	 4744.0	...
7940636	  777.6	  548.3	 4743.0	...
7940637	  777.3	  548.4	 4741.0	...
7940638	  777.0	  548.5	 4741.0	...
7940639	  776.5	  548.4	 4742.0	...
7940640	  776.1	  547.9	 4744.0	...
7940641	  775.8	  547.4	 4746.0	...
7940642	  775.5	  547.0	 4748.0	...
7940643	  775.4	  547.1	 4749.0	...
7940644	  775.8	  547.2	 4753.0	...
7940645	  776.4	  547.8	 4757.0	...
7940646	  777.1	  548.4	 4756.0	...
7940647	  777.1	  548.8	 4752.0	...
7940648	  777.4	  548.6	 4750.0	...
7940649	  777.7	  548.4	 4751.0	...
7940650	  777.9	  548.6	 4755.0	...
7940651	  777.7	  549.2	 4758.0	...
7940652	  777.2	  549.7	 4760.0	...
7940653	  776.6	  549.2	 4760.0	...
7940654	  776.0	  548.4	 4761.0	...
7940655	  775.7	  547.6	 4761.0	...
7940656	  775.7	  547.5	 4761.0	...
7940657	  776.2	  547.7	 4761.0	...
7940658	  776.7	  547.9	 4762.0	...
7940659	  777.0	  548.2	 4762.0	...
7940660	  776.9	  548.2	 4763.0	...
7940661	  776.8	  548.3	 4760.0	...
7940662	  776.7	  548.3	 4756.0	...
7940663	  776.6	  548.2	 4756.0	...
7940664	  776.7	  547.8	 4759.0	...
7940665	  776.9	  547.5	 4757.0	...
7940666	  777.3	  547.3	 4753.0	...
7940667	  777.5	  547.3	 4754.0	...
7940668	  777.3	  547.5	 4758.0	...
7940669	  777.0	  547.6	 4762.0	...
7940670	  776.6	  547.5	 4762.0	...
7940671	  776.6	  547.2	 4764.0	...
7940672	  776.3	  547.4	 4769.0	...
7940673	  776.0	  547.7	 4773.0	...
7940674	  775.7	  548.0	 4774.0	...
7940675	  775.8	  547.9	 4775.0	...
7940676	  775.6	  547.8	 4778.0	...
7940677	  775.4	  547.7	 4783.0	...
7940678	  775.3	  547.7	 4786.0	...
7940679	  775.6	  547.6	 4788.0	...
7940680	  776.0	  547.8	 4788.0	...
7940681	  776.1	  548.1	 4785.0	...
7940682	  775.9	  548.5	 4781.0	...
7940683	  775.6	  548.5	 4778.0	...
7940684	  775.6	  548.2	 4778.0	...
7940685	  775.6	  547.8	 4779.0	...
7940686	  775.6	  547.4	 4778.0	...
7940687	  775.6	  547.6	 4779.0	...
7940688	  775.5	  548.1	 4779.0	...
7940689	  775.4	  548.7	 4780.0	...
7940690	  775.6	  548.8	 4781.0	...
7940691	  775.8	  548.7	 4782.0	...
7940692	  776.1	  548.4	 4782.0	...
7940693	  776.2	  548.0	 4782.0	...
7940694	  776.1	  547.8	 4781.0	...
7940695	  776.0	  547.7	 4780.0	...
7940696	  776.0	  547.8	 4779.0	...
7940697	  776.3	  547.8	 4786.0	...
7940698	  776.6	  547.7	 4792.0	...
7940699	  776.7	  547.6	 4797.0	...
7940700	  776.4	  547.6	 4795.0	...
7940701	  776.4	  547.7	 4792.0	...
7940702	  776.3	  547.9	 4791.0	...
7940703	  776.5	  547.7	 4790.0	...
7940704	  776.5	  547.4	 4791.0	...
7940705	  776.5	  547.2	 4791.0	...
7940706	  776.5	  547.3	 4792.0	...
7940707	  776.5	  547.4	 4792.0	...
7940708	  776.5	  547.6	 4794.0	...
7940709	  776.4	  547.8	 4796.0	...
7940710	  776.4	  547.9	 4798.0	...
7940711	  776.1	  547.8	 4797.0	...
7940712	  775.8	  547.3	 4797.0	...
7940713	  775.5	  547.0	 4799.0	...
7940714	  775.3	  546.8	 4801.0	...
7940715	  775.2	  547.1	 4803.0	...
7940716	  775.2	  547.0	 4803.0	...
7940717	  775.3	  546.7	 4802.0	...
7940718	  775.3	  546.6	 4802.0	...
7940719	  775.6	  546.7	 4800.0	...
7940720	  776.0	  546.4	 4799.0	...
7940721	  776.3	  546.0	 4798.0	...
7940722	  776.3	  546.0	 4798.0	...
7940723	  776.3	  546.3	 4799.0	...
7940724	  776.2	  546.7	 4801.0	...
7940725	  776.2	  546.7	 4804.0	...
7940726	  775.8	  546.7	 4805.0	...
7940727	  775.5	  546.8	 4804.0	...
7940728	  775.2	  546.8	 4803.0	...
7940729	  775.2	  546.8	 4803.0	...
7940730	  775.2	  546.8	 4804.0	...
7940731	  774.9	  546.7	 4805.0	...
7940732	  774.7	  546.3	 4806.0	...
7940733	  774.5	  546.0	 4807.0	...
7940734	  774.6	  545.8	 4807.0	...
7940735	  774.7	  545.9	 4807.0	...
7940736	  774.7	  546.1	 4808.0	...
7940737	  774.9	  546.3	 4811.0	...
7940738	  775.0	  546.4	 4812.0	...
7940739	  775.4	  546.3	 4813.0	...
7940740	  775.7	  545.6	 4813.0	...
7940741	  775.6	  544.9	 4815.0	...
7940742	  775.0	  544.5	 4817.0	...
7940743	  774.5	  544.7	 4818.0	...
7940744	  774.9	  544.8	 4815.0	...
7940745	  775.4	  544.8	 4811.0	...
7940746	  775.4	  544.9	 4813.0	...
7940747	  775.2	  544.9	 4818.0	...
7940748	  775.1	  544.9	 4824.0	...
7940749	  775.7	  544.9	 4823.0	...
7940750	  776.0	  544.9	 4823.0	...
7940751	  776.2	  545.0	 4823.0	...
7940752	  776.5	  544.9	 4824.0	...
7940753	  776.8	  544.8	 4825.0	...
7940754	  776.7	  544.8	 4826.0	...
7940755	  776.2	  544.9	 4826.0	...
7940756	  775.8	  545.0	 4829.0	...
7940757	  775.8	  545.0	 4832.0	...
7940758	  775.7	  544.9	 4834.0	...
7940759	  775.5	  544.8	 4832.0	...
7940760	  775.3	  544.7	 4829.0	...
7940761	  775.1	  544.6	 4831.0	...
7940762	  775.0	  544.7	 4833.0	...
7940763	  775.3	  544.7	 4836.0	...
7940764	  775.7	  544.7	 4838.0	...
7940765	  776.0	  544.7	 4840.0	...
7940766	  776.0	  544.7	 4838.0	...
7940767	  775.9	  544.9	 4834.0	...
7940768	  775.8	  545.1	 4832.0	...
7940769	  775.5	  545.2	 4836.0	...
7940770	  775.4	  545.3	 4841.0	...
7940771	  775.4	  545.4	 4844.0	...
7940772	  775.5	  545.4	 4845.0	...
7940773	  775.6	  545.3	 4845.0	...
7940774	  775.5	  544.9	 4846.0	...
7940775	  775.5	  544.5	 4848.0	...
7940776	  775.4	  544.1	 4849.0	...
7940777	  775.2	  544.1	 4851.0	...
7940778	  775.0	  543.9	 4851.0	...
7940779	  774.7	  543.7	 4852.0	...
7940780	  774.6	  543.4	 4853.0	...
7940781	  774.9	  543.2	 4855.0	...
7940782	  775.3	  542.9	 4856.0	...
7940783	  775.6	  542.9	 4858.0	...
7940784	  775.6	  543.2	 4859.0	...
7940785	  775.6	  543.7	 4861.0	...
7940786	  775.8	  544.2	 4861.0	...
7940787	  775.7	  544.5	 4862.0	...
7940788	  775.8	  544.4	 4863.0	...
7940789	  775.9	  544.3	 4865.0	...
7940790	  775.9	  544.3	 4865.0	...
7940791	  776.0	  544.4	 4864.0	...
7940792	  775.9	  544.5	 4864.0	...
7940793	  776.0	  544.4	 4866.0	...
7940794	  776.1	  544.2	 4868.0	...
7940795	  775.9	  543.7	 4869.0	...
7940796	  775.7	  543.3	 4868.0	...
7940797	  775.5	  543.1	 4867.0	...
7940798	  775.6	  543.1	 4867.0	...
7940799	  775.6	  543.1	 4866.0	...
7940800	  775.7	  543.1	 4868.0	...
7940801	  775.8	  543.0	 4871.0	...
7940802	  775.8	  542.9	 4874.0	...
7940803	  775.9	  542.8	 4875.0	...
7940804	  775.7	  542.9	 4876.0	...
7940805	  775.5	  543.0	 4877.0	...
7940806	  775.3	  543.1	 4877.0	...
7940807	  775.3	  543.0	 4876.0	...
7940808	  775.2	  542.7	 4877.0	...
7940809	  775.1	  542.5	 4878.0	...
7940810	  774.9	  542.7	 4879.0	...
7940811	  774.6	  542.8	 4879.0	...
7940812	  774.4	  543.1	 4880.0	...
7940813	  775.1	  543.2	 4880.0	...
7940814	  775.9	  543.2	 4884.0	...
7940815	  776.3	  542.4	 4888.0	...
7940816	  775.8	  541.8	 4892.0	...
7940817	  775.5	  541.5	 4892.0	...
7940818	  775.6	  541.8	 4891.0	...
7940819	  775.4	  542.2	 4890.0	...
7940820	  774.9	  542.3	 4890.0	...
7940821	  774.5	  542.5	 4891.0	...
7940822	  774.5	  542.6	 4893.0	...
7940823	  774.8	  542.5	 4895.0	...
7940824	  775.1	  542.3	 4896.0	...
7940825	  775.2	  542.0	 4896.0	...
7940826	  775.3	  542.1	 4895.0	...
7940827	  775.5	  542.2	 4894.0	...
7940828	  775.5	  542.4	 4894.0	...
7940829	  775.4	  542.5	 4894.0	...
7940830	  775.2	  542.6	 4896.0	...
7940831	  775.0	  542.6	 4898.0	...
7940832	  774.9	  542.5	 4899.0	...
MSG	7940833 0000 _ Number On
7940833	  775.1	  542.4	 4900.0	...
7940834	  775.4	  542.3	 4900.0	...
7940835	  775.3	  542.2	 4905.0	...
7940836	  775.0	  542.1	 4911.0	...
7940837	  774.8	  542.0	 4918.0	...
7940838	  774.8	  541.7	 4920.0	...
7940839	  774.7	  541.5	 4914.0	...
7940840	  774.5	  541.2	 4907.0	...
7940841	  774.3	  541.1	 4901.0	...
7940842	  774.3	  541.4	 4902.0	...
7940843	  774.3	  541.7	 4903.0	...
7940844	  774.3	  542.1	 4905.0	...
7940845	  774.0	  541.8	 4908.0	...
7940846	  773.8	  541.5	 4911.0	...
7940847	  774.2	  541.1	 4912.0	...
7940848	  774.8	  541.6	 4911.0	...
7940849	  775.2	  542.0	 4917.0	...
7940850	  775.1	  542.2	 4924.0	...
7940851	  775.0	  541.9	 4931.0	...
7940852	  774.9	  541.5	 4931.0	...
7940853	  774.7	  541.5	 4931.0	...
7940854	  774.5	  541.5	 4931.0	...
7940855	  774.2	  541.6	 4930.0	...
7940856	  774.1	  541.6	 4929.0	...
7940857	  774.1	  541.5	 4933.0	...
7940858	  774.2	  541.5	 4938.0	...
7940859	  774.4	  541.3	 4941.0	...
7940860	  774.5	  541.3	 4940.0	...
7940861	  774.4	  541.0	 4938.0	...
7940862	  774.2	  540.7	 4937.0	...
7940863	  774.2	  540.5	 4936.0	...
7940864	  774.3	  540.6	 4937.0	...
7940865	  774.4	  540.7	 4938.0	...
7940866	  774.5	  540.7	 4941.0	...
7940867	  774.7	  540.7	 4942.0	...
7940868	  775.0	  540.7	 4943.0	...
7940869	  775.1	  540.7	 4942.0	...
7940870	  775.3	  540.7	 4941.0	...
7940871	  775.2	  540.8	 4941.0	...
7940872	  775.1	  540.8	 4942.0	...
7940873	  775.0	  540.6	 4945.0	...
7940874	  774.9	  540.4	 4946.0	...
7940875	  774.7	  540.3	 4945.0	...
7940876	  774.6	  540.3	 4945.0	...
7940877	  774.5	  540.3	 4945.0	...
7940878	  774.7	  540.3	 4946.0	...
7940879	  775.0	  540.1	 4948.0	...
7940880	  775.1	  539.9	 4949.0	...
7940881	  774.8	  539.9	 4953.0	...
7940882	  774.5	  539.7	 4955.0	...
7940883	  774.5	  539.6	 4956.0	...
7940884	  774.5	  539.5	 4953.0	...
7940885	  774.5	  539.3	 4951.0	...
7940886	  774.3	  538.9	 4952.0	...
7940887	  774.1	  538.4	 4954.0	...
7940888	  774.0	  538.4	 4957.0	...
7940889	  774.1	  538.4	 4958.0	...
7940890	  774.2	  538.5	 4961.0	...
7940891	  774.2	  538.4	 4964.0	...
7940892	  774.2	  538.3	 4966.0	...
7940893	  774.1	  538.7	 4966.0	...
7940894	  774.4	  539.1	 4965.0	...
7940895	  774.7	  539.5	 4962.0	...
7940896	  775.0	  539.4	 4960.0	...
7940897	  775.0	  539.4	 4965.0	...
7940898	  774.8	  539.0	 4972.0	...
7940899	  774.6	  538.4	 4979.0	...
7940900	  774.4	  537.7	 4979.0	...
7940901	  774.5	  537.9	 4980.0	...
7940902	  774.1	  538.5	 4981.0	...
7940903	  773.7	  538.9	 4978.0	...
7940904	  773.5	  538.8	 4976.0	...
7940905	  773.9	  538.9	 4973.0	...
7940906	  774.3	  539.4	 4973.0	...
7940907	  774.3	  539.8	 4974.0	...
7940908	  774.3	  539.8	 4975.0	...
7940909	  774.3	  539.6	 4975.0	...
7940910	  774.4	  539.3	 4975.0	...
7940911	  774.3	  539.2	 4979.0	...
7940912	  774.2	  539.2	 4984.0	...
7940913	  774.1	  539.2	 4988.0	...
7940914	  774.1	  539.1	 4988.0	...
7940915	  773.9	  539.1	 4987.0	...
7940916	  773.7	  539.0	 4985.0	...
7940917	  773.5	  538.8	 4984.0	...
7940918	  773.5	  538.4	 4987.0	...
7940919	  773.5	  538.1	 4992.0	...
7940920	  773.8	  537.8	 4996.0	...
7940921	  774.1	  537.7	 4997.0	...
7940922	  774.2	  537.6	 4998.0	...
7940923	  773.9	  537.7	 4996.0	...
7940924	  773.9	  538.6	 4994.0	...
7940925	  774.2	  539.5	 4996.0	...
7940926	  774.2	  539.4	 5000.0	...
7940927	  773.9	  538.6	 5003.0	...
7940928	  773.5	  537.8	 5003.0	...
7940929	  773.3	  538.0	 5003.0	...
7940930	  773.2	  538.0	 5004.0	...
7940931	  773.2	  538.0	 5006.0	...
7940932	  773.1	  538.0	 5008.0	...
7940933	  773.1	  538.2	 5012.0	...
7940934	  773.2	  538.5	 5015.0	...
7940935	  773.3	  538.8	 5018.0	...
7940936	  773.3	  539.1	 5019.0	...
7940937	  773.7	  539.1	 5020.0	...
7940938	  774.2	  538.9	 5021.0	...
7940939	  773.8	  538.5	 5021.0	...
7940940	  773.0	  538.0	 5016.0	...
7940941	  772.3	  538.2	 5011.0	...
7940942	  772.4	  538.7	 5008.0	...
7940943	  772.5	  539.1	 5011.0	...
7940944	  772.5	  539.2	 5014.0	...
7940945	  773.0	  539.2	 5014.0	...
7940946	  773.3	  539.1	 5014.0	...
7940947	  773.3	  539.2	 5015.0	...
7940948	  772.8	  539.4	 5016.0	...
7940949	  772.4	  539.6	 5016.0	...
7940950	  772.4	  539.6	 5017.0	...
7940951	  772.8	  539.1	 5017.0	...
7940952	  773.2	  537.9	 5018.0	...
7940953	  773.6	  537.0	 5019.0	...
7940954	  773.6	  536.2	 5020.0	...
7940955	  773.3	  536.1	 5020.0	...
7940956	  773.0	  536.0	 5019.0	...
7940957	  772.7	  536.0	 5019.0	...
7940958	  772.6	  536.4	 5019.0	...
7940959	  772.6	  537.0	 5019.0	...
7940960	  772.8	  537.5	 5019.0	...
7940961	  773.0	  537.5	 5021.0	...
7940962	  773.2	  537.6	 5024.0	...
7940963	  773.1	  537.6	 5026.0	...
7940964	  772.9	  537.9	 5026.0	...
7940965	  772.7	  538.1	 5026.0	...
7940966	  772.8	  538.2	 5028.0	...
7940967	  772.9	  538.1	 5029.0	...
7940968	  773.3	  537.9	 5030.0	...
7940969	  773.4	  537.8	 5030.0	...
7940970	  773.3	  537.8	 5031.0	...
7940971	  773.1	  537.8	 5031.0	...
7940972	  772.9	  537.8	 5032.0	...
7940973	  772.9	  537.8	 5034.0	...
7940974	  772.8	  538.0	 5036.0	...
7940975	  772.6	  538.2	 5037.0	...
7940976	  772.4	  538.5	 5038.0	...
7940977	  772.3	  538.2	 5039.0	...
7940978	  772.5	  537.8	 5038.0	...
7940979	  772.5	  537.5	 5037.0	...
7940980	  772.6	  537.5	 5039.0	...
7940981	  772.5	  537.6	 5042.0	...
7940982	  772.5	  537.7	 5042.0	...
7940983	  772.9	  537.7	 5040.0	...
7940984	  773.2	  537.5	 5044.0	...
7940985	  773.4	  537.4	 5050.0	...
7940986	  773.3	  537.4	 5056.0	...
7940987	  773.4	  537.6	 5056.0	...
7940988	  773.6	  537.7	 5056.0	...
7940989	  773.7	  537.7	 5055.0	...
7940990	  773.8	  537.7	 5053.0	...
7940991	  773.8	  537.6	 5053.0	...
7940992	  773.7	  537.4	 5053.0	...
7940993	  773.6	  537.3	 5053.0	...
7940994	  773.7	  537.3	 5054.0	...
7940995	  773.7	  537.4	 5054.0	...
7940996	  773.7	  537.5	 5056.0	...
7940997	  773.6	  537.5	 5057.0	...
7940998	  773.5	  537.5	 5058.0	...
7940999	  773.5	  537.7	 5058.0	...
7941000	  773.5	  537.9	 5063.0	...
7941001	  773.3	  538.1	 5067.0	...
7941002	  773.2	  538.0	 5071.0	...
7941003	  773.0	  538.0	 5072.0	...
7941004	  773.1	  538.0	 5074.0	...
7941005	  773.2	  537.8	 5072.0	...
7941006	  773.3	  537.6	 5070.0	...
7941007	  773.8	  537.3	 5068.0	...
7941008	  774.3	  537.3	 5068.0	...
7941009	  774.7	  537.2	 5068.0	...
7941010	  774.7	  537.4	 5068.0	...
7941011	  774.5	  537.5	 5068.0	...
7941012	  774.2	  537.6	 5069.0	...
7941013	  773.8	  537.6	 5072.0	...
7941014	  773.7	  537.7	 5074.0	...
7941015	  773.8	  537.8	 5081.0	...
7941016	  774.0	  537.9	 5087.0	...
7941017	  774.3	  537.9	 5091.0	...
7941018	  774.5	  538.1	 5089.0	...
7941019	  774.6	  538.4	 5088.0	...
7941020	  774.6	  538.6	 5087.0	...
7941021	  774.6	  538.5	 5086.0	...
7941022	  774.6	  538.4	 5084.0	...
7941023	  774.4	  538.6	 5083.0	...
7941024	  774.3	  538.7	 5082.0	...
7941025	  774.3	  538.9	 5088.0	...
7941026	  774.5	  538.9	 5094.0	...
7941027	  774.3	  538.6	 5099.0	...
7941028	  774.1	  538.3	 5098.0	...
7941029	  774.0	  538.0	 5097.0	...
7941030	  774.2	  538.2	 5096.0	...
7941031	  774.2	  538.3	 5098.0	...
7941032	  774.1	  538.1	 5102.0	...
7941033	  774.1	  537.9	 5106.0	...
7941034	  774.1	  537.7	 5106.0	...
7941035	  774.1	  537.7	 5107.0	...
7941036	  774.0	  537.9	 5106.0	...
7941037	  774.0	  537.9	 5105.0	...
7941038	  774.2	  538.0	 5104.0	...
7941039	  774.4	  538.1	 5104.0	...
7941040	  774.5	  537.8	 5103.0	...
7941041	  774.3	  537.5	 5104.0	...
7941042	  774.0	  537.0	 5104.0	...
7941043	  773.8	  536.7	 5105.0	...
7941044	  773.7	  536.3	 5105.0	...
7941045	  773.7	  536.2	 5105.0	...
7941046	  773.8	  536.3	 5104.0	...
7941047	  773.9	  536.3	 5105.0	...
7941048	  774.1	  536.3	 5106.0	...
7941049	  774.3	  536.2	 5107.0	...
7941050	  774.4	  536.5	 5106.0	...
7941051	  774.5	  536.9	 5105.0	...
7941052	  774.5	  537.2	 5106.0	...
7941053	  774.3	  537.3	 5111.0	...
7941054	  774.2	  537.4	 5116.0	...
7941055	  773.9	  537.8	 5120.0	...
7941056	  773.8	  538.1	 5120.0	...
7941057	  773.8	  538.4	 5121.0	...
7941058	  774.0	  538.2	 5123.0	...
7941059	  774.2	  537.7	 5122.0	...
7941060	  774.2	  537.3	 5119.0	...
7941061	  773.9	  537.1	 5116.0	...
7941062	  773.7	  537.2	 5116.0	...
7941063	  773.5	  537.3	 5116.0	...
7941064	  773.6	  537.4	 5117.0	...
7941065	  773.6	  537.4	 5120.0	...
7941066	  773.7	  537.4	 5122.0	...
7941067	  773.8	  537.4	 5124.0	...
7941068	  774.0	  537.5	 5123.0	...
7941069	  774.0	  537.3	 5124.0	...
7941070	  774.0	  537.1	 5126.0	...
7941071	  773.9	  537.0	 5128.0	...
7941072	  773.8	  537.1	 5126.0	...
7941073	  773.8	  537.1	 5124.0	...
7941074	  773.7	  537.0	 5123.0	...
7941075	  773.7	  537.4	 5122.0	...
7941076	  774.1	  537.8	 5125.0	...
7941077	  774.6	  538.1	 5129.0	...
7941078	  774.8	  538.0	 5133.0	...
7941079	  774.5	  538.3	 5133.0	...
7941080	  774.3	  538.6	 5134.0	...
7941081	  774.3	  538.7	 5133.0	...
7941082	  774.2	  537.9	 5131.0	...
7941083	  774.1	  537.2	 5129.0	...
7941084	  774.1	  536.7	 5130.0	...
7941085	  774.0	  536.9	 5134.0	...
7941086	  774.0	  537.4	 5138.0	...
7941087	  774.0	  537.9	 5141.0	...
7941088	  773.9	  538.4	 5141.0	...
7941089	  773.9	  538.6	 5141.0	...
7941090	  773.9	  538.8	 5141.0	...
7941091	  774.0	  538.9	 5139.0	...
7941092	  774.1	  538.6	 5137.0	...
7941093	  774.2	  538.2	 5136.0	...
7941094	  774.1	  537.8	 5135.0	...
7941095	  774.0	  537.7	 5135.0	...
7941096	  773.9	  537.5	 5135.0	...
7941097	  773.8	  537.2	 5136.0	...
7941098	  773.8	  537.5	 5136.0	...
7941099	  774.0	  538.0	 5135.0	...
7941100	  774.2	  538.2	 5135.0	...
7941101	  774.2	  538.0	 5138.0	...
7941102	  773.9	  537.8	 5141.0	...
7941103	  773.5	  538.0	 5143.0	...
7941104	  773.2	  538.3	 5143.0	...
7941105	  773.1	  538.7	 5145.0	...
7941106	  773.0	  538.8	 5148.0	...
7941107	  773.1	  538.9	 5151.0	...
7941108	  773.3	  538.8	 5152.0	...
7941109	  773.7	  538.6	 5151.0	...
7941110	  774.2	  538.5	 5150.0	...
7941111	  774.3	  538.5	 5149.0	...
7941112	  774.1	  538.6	 5148.0	...
7941113	  773.9	  538.5	 5148.0	...
7941114	  773.8	  538.5	 5147.0	...
7941115	  773.9	  538.5	 5147.0	...
7941116	  774.2	  538.7	 5147.0	...
7941117	  774.4	  538.5	 5147.0	...
7941118	  774.1	  538.3	 5149.0	...
7941119	  773.9	  538.2	 5152.0	...
7941120	  773.8	  538.4	 5151.0	...
7941121	  773.7	  538.8	 5148.0	...
7941122	  773.6	  539.3	 5145.0	...
7941123	  773.6	  539.7	 5145.0	...
7941124	  773.9	  539.8	 5145.0	...
7941125	  774.2	  539.2	 5145.0	...
7941126	  774.5	  538.5	 5147.0	...
7941127	  774.6	  537.9	 5150.0	...
7941128	  774.5	  538.1	 5153.0	...
7941129	  774.4	  538.4	 5152.0	...
7941130	  774.4	  538.9	 5151.0	...
7941131	  774.5	  539.1	 5152.0	...
7941132	  774.6	  538.5	 5155.0	...
7941133	  774.7	  537.7	 5158.0	...
7941134	  774.6	  537.5	 5160.0	...
7941135	  774.6	  538.0	 5163.0	...
7941136	  774.3	  538.5	 5165.0	...
MSG	7941137 0000 _ Number Off
7941137	  774.1	  538.7	 5167.0	...
7941138	  773.9	  539.1	 5167.0	...
7941139	  773.9	  539.4	 5167.0	...
7941140	  774.0	  539.4	 5167.0	...
7941141	  774.1	  539.2	 5166.0	...
7941142	  774.3	  539.0	 5166.0	...
7941143	  774.4	  538.9	 5168.0	...
7941144	  774.4	  538.9	 5170.0	...
7941145	  774.6	  539.1	 5172.0	...
7941146	  774.8	  539.5	 5172.0	...
7941147	  775.0	  540.0	 5171.0	...
7941148	  774.9	  539.9	 5171.0	...
7941149	  774.5	  539.2	 5171.0	...
7941150	  774.1	  538.4	 5170.0	...
7941151	  773.8	  538.2	 5169.0	...
7941152	  773.7	  538.6	 5168.0	...
7941153	  773.6	  539.1	 5169.0	...
7941154	  773.6	  539.2	 5170.0	...
7941155	  774.2	  539.3	 5171.0	...
7941156	  774.7	  539.3	 5172.0	...
7941157	  775.3	  539.2	 5174.0	...
7941158	  775.5	  539.2	 5175.0	...
7941159	  775.8	  539.3	 5180.0	...
7941160	  775.9	  539.4	 5185.0	...
7941161	  776.0	  539.6	 5188.0	...
7941162	  775.5	  539.6	 5185.0	...
7941163	  775.1	  539.5	 5181.0	...
7941164	  774.7	  539.4	 5184.0	...
7941165	  774.7	  539.3	 5188.0	...
7941166	  774.7	  539.3	 5190.0	...
7941167	  774.7	  539.0	 5184.0	...
7941168	  774.9	  538.8	 5179.0	...
7941169	  775.2	  538.8	 5179.0	...
7941170	  775.7	  538.9	 5183.0	...
7941171	  775.9	  539.1	 5187.0	...
7941172	  776.2	  539.2	 5188.0	...
7941173	  776.3	  539.3	 5188.0	...
7941174	  776.3	  539.7	 5188.0	...
7941175	  776.3	  540.1	 5188.0	...
7941176	  776.3	  540.4	 5187.0	...
7941177	  775.9	  540.3	 5188.0	...
7941178	  775.6	  540.0	 5190.0	...
7941179	  775.3	  539.8	 5196.0	...
7941180	  775.4	  539.8	 5202.0	...
7941181	  775.4	  539.9	 5206.0	...
7941182	  775.4	  540.2	 5207.0	...
7941183	  775.7	  540.6	 5207.0	...
7941184	  776.1	  540.9	 5208.0	...
7941185	  776.4	  540.9	 5209.0	...
7941186	  776.3	  540.7	 5209.0	...
7941187	  776.1	  540.6	 5209.0	...
7941188	  776.0	  540.4	 5209.0	...
7941189	  776.0	  540.1	 5209.0	...
7941190	  776.0	  539.8	 5209.0	...
7941191	  775.9	  539.7	 5208.0	...
7941192	  775.9	  539.7	 5206.0	...
7941193	  775.9	  539.8	 5210.0	...
7941194	  776.0	  540.0	 5215.0	...
7941195	  776.1	  540.3	 5217.0	...
7941196	  776.1	  540.5	 5215.0	...
7941197	  775.9	  540.6	 5213.0	...
7941198	  775.6	  540.2	 5215.0	...
7941199	  775.4	  539.7	 5216.0	...
7941200	  775.3	  539.1	 5218.0	...
7941201	  775.2	  538.8	 5220.0	...
7941202	  775.4	  538.6	 5223.0	...
7941203	  775.6	  538.7	 5228.0	...
7941204	  775.7	  539.0	 5230.0	...
7941205	  775.5	  539.4	 5232.0	...
7941206	  775.4	  539.5	 5230.0	...
7941207	  775.4	  539.3	 5229.0	...
7941208	  775.4	  539.1	 5228.0	...
7941209	  775.5	  538.9	 5230.0	...
7941210	  775.6	  538.8	 5231.0	...
7941211	  775.7	  538.7	 5232.0	...
7941212	  775.9	  538.6	 5232.0	...
7941213	  776.0	  538.9	 5232.0	...
7941214	  776.1	  539.2	 5233.0	...
7941215	  776.1	  539.5	 5235.0	...
7941216	  776.1	  539.7	 5236.0	...
7941217	  776.1	  539.8	 5236.0	...
7941218	  776.2	  539.9	 5235.0	...
7941219	  776.4	  539.8	 5236.0	...
7941220	  776.5	  539.7	 5237.0	...
7941221	  776.4	  539.6	 5238.0	...
7941222	  776.3	  539.6	 5237.0	...
7941223	  776.2	  539.6	 5236.0	...
7941224	  776.2	  539.6	 5239.0	...
7941225	  776.2	  539.5	 5244.0	...
7941226	  776.2	  539.5	 5249.0	...
7941227	  776.3	  539.5	 5248.0	...
7941228	  776.4	  539.6	 5246.0	...
7941229	  776.7	  539.7	 5244.0	...
7941230	  776.8	  539.7	 5243.0	...
7941231	  776.9	  539.6	 5243.0	...
7941232	  776.8	  539.9	 5243.0	...
7941233	  776.8	  540.5	 5243.0	...
7941234	  776.8	  541.1	 5246.0	...
7941235	  776.9	  541.5	 5249.0	...
7941236	  776.8	  541.6	 5253.0	...
7941237	  776.7	  541.7	 5255.0	...
7941238	  776.5	  541.8	 5257.0	...
7941239	  776.2	  541.8	 5257.0	...
7941240	  776.2	  541.9	 5258.0	...
7941241	  776.6	  542.0	 5262.0	...
7941242	  777.0	  542.1	 5266.0	...
7941243	  777.2	  541.7	 5270.0	...
7941244	  777.0	  541.3	 5270.0	...
7941245	  776.8	  541.5	 5273.0	...
7941246	  776.6	  542.1	 5274.0	...
7941247	  776.5	  542.6	 5275.0	...
7941248	  776.3	  542.1	 5274.0	...
7941249	  776.4	  541.6	 5274.0	...
7941250	  776.6	  541.3	 5275.0	...
7941251	  776.8	  541.5	 5275.0	...
7941252	  776.9	  541.8	 5275.0	...
7941253	  777.1	  541.9	 5275.0	...
7941254	  777.3	  541.8	 5277.0	...
7941255	  777.4	  541.7	 5280.0	...
7941256	  777.4	  541.6	 5284.0	...
7941257	  776.7	  541.7	 5282.0	...
7941258	  776.1	  541.7	 5279.0	...
7941259	  775.6	  541.7	 5278.0	...
7941260	  775.9	  542.2	 5280.0	...
7941261	  776.4	  542.4	 5285.0	...
7941262	  776.6	  542.4	 5290.0	...
7941263	  776.9	  541.8	 5296.0	...
7941264	  777.1	  541.7	 5298.0	...
7941265	  777.1	  541.8	 5298.0	...
7941266	  777.0	  541.9	 5301.0	...
7941267	  776.9	  542.5	 5303.0	...
7941268	  777.0	  543.2	 5304.0	...
7941269	  777.1	  543.9	 5302.0	...
7941270	  776.7	  543.8	 5299.0	...
7941271	  776.4	  543.5	 5298.0	...
7941272	  776.1	  543.3	 5300.0	...
7941273	  776.1	  543.1	 5302.0	...
7941274	  776.4	  543.2	 5306.0	...
7941275	  776.7	  543.2	 5311.0	...
7941276	  776.9	  543.2	 5315.0	...
7941277	  776.9	  543.2	 5318.0	...
7941278	  777.0	  543.1	 5317.0	...
7941279	  777.1	  543.1	 5314.0	...
7941280	  777.1	  543.1	 5312.0	...
7941281	  777.2	  543.0	 5310.0	...
7941282	  777.4	  543.1	 5312.0	...
7941283	  777.6	  543.2	 5315.0	...
7941284	  777.6	  543.3	 5317.0	...
7941285	  777.7	  543.6	 5317.0	...
7941286	  777.1	  543.9	 5317.0	...
7941287	  776.6	  544.5	 5319.0	...
7941288	  776.1	  544.8	 5321.0	...
7941289	  776.3	  544.9	 5323.0	...
7941290	  776.9	  544.2	 5323.0	...
7941291	  777.3	  543.5	 5323.0	...
7941292	  777.5	  542.8	 5323.0	...
7941293	  777.5	  542.7	 5323.0	...
7941294	  777.6	  543.5	 5323.0	...
7941295	  777.8	  544.3	 5323.0	...
7941296	  777.9	  544.8	 5326.0	...
7941297	  777.8	  544.6	 5329.0	...
7941298	  777.8	  544.4	 5330.0	...
7941299	  777.8	  544.6	 5329.0	...
7941300	  777.8	  544.8	 5327.0	...
7941301	  777.5	  544.9	 5326.0	...
7941302	  777.2	  544.4	 5329.0	...
7941303	  776.9	  544.0	 5332.0	...
7941304	  776.9	  543.4	 5335.0	...
7941305	  777.0	  543.1	 5335.0	...
7941306	  777.1	  543.4	 5336.0	...
7941307	  777.1	  543.9	 5337.0	...
7941308	  777.2	  544.5	 5338.0	...
7941309	  777.2	  544.3	 5339.0	...
7941310	  777.2	  544.5	 5339.0	...
7941311	  777.4	  544.7	 5341.0	...
7941312	  777.4	  545.1	 5343.0	...
7941313	  777.5	  545.2	 5349.0	...
7941314	  777.6	  544.9	 5353.0	...
7941315	  777.5	  544.4	 5356.0	...
7941316	  777.4	  544.7	 5357.0	...
7941317	  777.2	  545.4	 5357.0	...
7941318	  777.2	  546.2	 5357.0	...
7941319	  777.3	  546.3	 5362.0	...
7941320	  777.4	  546.2	 5366.0	...
7941321	  777.4	  546.2	 5370.0	...
7941322	  777.3	  546.1	 5373.0	...
7941323	  776.8	  546.2	 5376.0	...
7941324	  776.3	  546.3	 5380.0	...
7941325	  776.1	  545.9	 5380.0	...
7941326	  776.3	  545.7	 5380.0	...
7941327	  776.5	  545.7	 5377.0	...
7941328	  776.5	  546.1	 5375.0	...
7941329	  776.5	  546.2	 5375.0	...
7941330	  776.5	  546.2	 5378.0	...
7941331	  776.4	  546.5	 5380.0	...
7941332	  776.6	  546.6	 5378.0	...
7941333	  776.8	  546.8	 5376.0	...
7941334	  776.9	  546.9	 5374.0	...
7941335	  776.9	  547.3	 5373.0	...
7941336	  777.0	  547.6	 5374.0	...
7941337	  777.2	  547.9	 5375.0	...
7941338	  777.3	  547.9	 5379.0	...
7941339	  777.4	  547.9	 5381.0	...
7941340	  777.4	  547.5	 5382.0	...
7941341	  777.5	  547.2	 5384.0	...
7941342	  777.6	  547.1	 5386.0	...
7941343	  777.4	  547.1	 5390.0	...
7941344	  777.0	  547.0	 5391.0	...
7941345	  776.7	  546.9	 5391.0	...
7941346	  776.7	  546.9	 5392.0	...
7941347	  776.8	  547.0	 5393.0	...
7941348	  776.9	  547.0	 5396.0	...
7941349	  776.9	  547.1	 5402.0	...
7941350	  776.9	  547.3	 5407.0	...
7941351	  777.1	  547.4	 5409.0	...
7941352	  777.3	  547.6	 5407.0	...
7941353	  777.5	  547.7	 5404.0	...
7941354	  777.7	  547.9	 5404.0	...
7941355	  777.8	  548.0	 5405.0	...
7941356	  777.8	  548.0	 5405.0	...
7941357	  777.6	  548.1	 5404.0	...
7941358	  777.4	  548.3	 5403.0	...
7941359	  777.4	  548.5	 5402.0	...
7941360	  777.5	  548.6	 5405.0	...
7941361	  777.6	  548.2	 5408.0	...
7941362	  778.1	  547.8	 5411.0	...
7941363	  778.7	  547.3	 5410.0	...
7941364	  779.2	  547.0	 5409.0	...
7941365	  779.4	  546.7	 5408.0	...
7941366	  779.5	  546.7	 5413.0	...
7941367	  779.3	  547.1	 5418.0	...
7941368	  779.0	  547.8	 5425.0	...
7941369	  778.6	  548.1	 5425.0	...
7941370	  778.5	  547.8	 5426.0	...
7941371	  778.2	  547.2	 5426.0	...
7941372	  778.0	  547.0	 5427.0	...
7941373	  778.0	  547.3	 5429.0	...
7941374	  778.1	  547.5	 5430.0	...
7941375	  778.1	  547.4	 5432.0	...
7941376	  778.2	  547.3	 5436.0	...
7941377	  778.3	  547.5	 5440.0	...
7941378	  778.6	  547.7	 5442.0	...
7941379	  778.8	  547.6	 5441.0	...
7941380	  778.5	  547.3	 5441.0	...
7941381	  778.0	  547.0	 5443.0	...
7941382	  777.5	  547.0	 5444.0	...
7941383	  777.3	  547.2	 5445.0	...
7941384	  777.8	  547.2	 5447.0	...
7941385	  778.6	  547.2	 5450.0	...
7941386	  779.5	  547.0	 5455.0	...
7941387	  779.7	  546.9	 5458.0	...
7941388	  779.6	  546.7	 5460.0	...
7941389	  779.5	  546.7	 5460.0	...
7941390	  779.4	  546.8	 5460.0	...
7941391	  779.3	  547.4	 5459.0	...
7941392	  779.3	  547.9	 5459.0	...
7941393	  779.3	  548.3	 5460.0	...
7941394	  779.4	  548.3	 5460.0	...
7941395	  779.3	  548.3	 5460.0	...
7941396	  779.2	  548.2	 5460.0	...
7941397	  779.1	  548.1	 5460.0	...
7941398	  779.4	  547.9	 5461.0	...
7941399	  779.7	  547.5	 5462.0	...
7941400	  780.0	  547.1	 5461.0	...
7941401	  779.9	  546.8	 5458.0	...
7941402	  779.5	  546.8	 5456.0	...
7941403	  779.1	  546.8	 5455.0	...
7941404	  778.7	  546.8	 5455.0	...
7941405	  778.7	  546.7	 5454.0	...
7941406	  778.7	  546.5	 5453.0	...
7941407	  778.7	  546.5	 5453.0	...
7941408	  778.8	  547.2	 5455.0	...
7941409	  779.0	  547.9	 5461.0	...
7941410	  779.2	  548.5	 5468.0	...
7941411	  779.4	  548.2	 5474.0	...
7941412	  779.5	  548.0	 5474.0	...
7941413	  779.7	  547.8	 5473.0	...
7941414	  779.8	  547.8	 5474.0	...
7941415	  779.8	  547.9	 5475.0	...
7941416	  779.8	  548.1	 5475.0	...
7941417	  779.8	  548.2	 5473.0	...
7941418	  779.6	  548.2	 5473.0	...
7941419	  779.3	  547.9	 5474.0	...
7941420	  779.0	  547.7	 5479.0	...
7941421	  779.0	  547.5	 5485.0	...
7941422	  778.9	  547.4	 5490.0	...
7941423	  779.0	  547.6	 5491.0	...
7941424	  779.1	  548.0	 5492.0	...
7941425	  779.3	  548.2	 5493.0	...
7941426	  779.2	  548.0	 5494.0	...
7941427	  779.2	  547.7	 5495.0	...
7941428	  779.2	  547.6	 5495.0	...
7941429	  779.2	  547.5	 5495.0	...
7941430	  779.1	  547.4	 5491.0	...
7941431	  779.1	  547.4	 5485.0	...
7941432	  779.6	  547.4	 5479.0	...
7941433	  780.1	  547.4	 5480.0	...
7941434	  780.6	  547.4	 5483.0	...
7941435	  780.6	  547.3	 5489.0	...
7941436	  780.7	  547.1	 5495.0	...
7941437	  780.8	  546.9	 5501.0	...
7941438	  780.9	  546.7	 5505.0	...
7941439	  780.9	  546.5	 5507.0	...
7941440	  780.9	  546.5	 5508.0	...
7941441	  780.3	  546.8	 5511.0	...
7941442	  779.8	  547.1	 5514.0	...
7941443	  779.3	  547.3	 5518.0	...
7941444	  779.4	  547.2	 5517.0	...
7941445	  779.5	  547.1	 5515.0	...
7941446	  779.4	  547.2	 5514.0	...
7941447	  779.3	  547.4	 5516.0	...
7941448	  779.1	  547.5	 5517.0	...
7941449	  779.1	  547.5	 5517.0	...
7941450	  779.0	  547.1	 5516.0	...
7941451	  779.1	  546.7	 5515.0	...
7941452	  779.3	  546.3	 5513.0	...
7941453	  779.6	  546.3	 5516.0	...
7941454	  779.5	  546.4	 5520.0	...
7941455	  779.0	  546.8	 5524.0	...
7941456	  778.5	  547.1	 5525.0	...
7941457	  778.1	  547.1	 5526.0	...
7941458	  778.1	  547.0	 5526.0	...
7941459	  778.1	  547.5	 5528.0	...
7941460	  778.0	  548.1	 5529.0	...
7941461	  778.0	  548.7	 5531.0	...
7941462	  778.0	  548.6	 5532.0	...
7941463	  778.0	  548.5	 5533.0	...
7941464	  778.1	  548.5	 5533.0	...
7941465	  778.2	  548.2	 5534.0	...
7941466	  778.3	  547.9	 5534.0	...
7941467	  778.3	  547.5	 5534.0	...
7941468	  778.8	  547.2	 5539.0	...
7941469	  779.2	  546.9	 5544.0	...
7941470	  779.0	  546.9	 5550.0	...
7941471	  778.3	  547.1	 5551.0	...
7941472	  778.0	  547.3	 5551.0	...
7941473	  778.4	  547.5	 5547.0	...
7941474	  778.8	  547.8	 5543.0	...
7941475	  778.8	  548.0	 5540.0	...
7941476	  778.9	  548.1	 5539.0	...
7941477	  779.0	  548.1	 5543.0	...
7941478	  779.2	  547.8	 5545.0	...
7941479	  779.1	  547.5	 5548.0	...
7941480	  779.0	  547.1	 5550.0	...
7941481	  779.0	  547.3	 5551.0	...
7941482	  779.2	  547.5	 5553.0	...
7941483	  779.2	  547.7	 5552.0	...
7941484	  778.9	  547.8	 5552.0	...
7941485	  778.6	  547.6	 5555.0	...
7941486	  778.2	  547.6	 5558.0	...
7941487	  777.8	  547.5	 5559.0	...
7941488	  777.5	  547.6	 5559.0	...
7941489	  777.6	  547.3	 5559.0	...
7941490	  777.7	  547.1	 5559.0	...
7941491	  777.8	  547.1	 5560.0	...
7941492	  777.9	  547.2	 5561.0	...
7941493	  778.0	  547.2	 5562.0	...
7941494	  778.2	  547.4	 5563.0	...
7941495	  778.3	  547.6	 5564.0	...
7941496	  778.3	  547.8	 5564.0	...
7941497	  778.1	  547.8	 5565.0	...
7941498	  777.9	  547.6	 5565.0	...
7941499	  777.7	  547.5	 5565.0	...
7941500	  777.5	  547.4	 5566.0	...
7941501	  777.5	  547.1	 5568.0	...
7941502	  777.5	  546.8	 5571.0	...
7941503	  777.1	  546.5	 5574.0	...
7941504	  776.7	  546.3	 5575.0	...
7941505	  776.7	  546.4	 5576.0	...
7941506	  777.0	  546.4	 5577.0	...
7941507	  777.7	  546.6	 5577.0	...
7941508	  778.1	  546.7	 5576.0	...
7941509	  778.4	  546.8	 5575.0	...
7941510	  778.2	  546.5	 5575.0	...
7941511	  778.0	  546.0	 5576.0	...
7941512	  777.8	  545.5	 5576.0	...
7941513	  777.8	  545.9	 5577.0	...
7941514	  778.2	  546.6	 5577.0	...
7941515	  778.6	  546.8	 5577.0	...
7941516	  778.8	  546.3	 5577.0	...
7941517	  778.6	  545.9	 5577.0	...
7941518	  778.4	  545.9	 5577.0	...
7941519	  778.1	  546.0	 5577.0	...
7941520	  777.8	  546.1	 5578.0	...
7941521	  777.6	  546.1	 5579.0	...
7941522	  777.7	  546.1	 5579.0	...
7941523	  778.1	  546.2	 5581.0	...
7941524	  778.4	  546.2	 5585.0	...
7941525	  778.8	  546.2	 5588.0	...
7941526	  778.8	  546.2	 5589.0	...
7941527	  778.8	  546.3	 5589.0	...
7941528	  778.8	  546.2	 5588.0	...
7941529	  778.8	  546.2	 5588.0	...
7941530	  778.7	  546.2	 5588.0	...
7941531	  778.2	  546.3	 5587.0	...
7941532	  777.8	  546.3	 5586.0	...
7941533	  777.8	  546.7	 5589.0	...
7941534	  778.1	  547.0	 5593.0	...
7941535	  778.4	  547.5	 5597.0	...
7941536	  778.2	  547.6	 5599.0	...
7941537	  778.4	  547.6	 5601.0	...
7941538	  778.8	  547.4	 5602.0	...
7941539	  779.2	  547.5	 5601.0	...
7941540	  779.2	  547.8	 5599.0	...
7941541	  779.3	  548.0	 5598.0	...
7941542	  779.2	  547.4	 5596.0	...
7941543	  778.9	  546.9	 5598.0	...
7941544	  778.5	  546.5	 5600.0	...
7941545	  778.3	  546.8	 5601.0	...
7941546	  778.1	  547.0	 5600.0	...
7941547	  778.1	  547.2	 5599.0	...
7941548	  778.3	  547.3	 5599.0	...
7941549	  778.5	  547.4	 5601.0	...
7941550	  778.5	  547.5	 5603.0	...
7941551	  778.3	  547.2	 5606.0	...
7941552	  778.0	  546.8	 5606.0	...
7941553	  777.9	  546.4	 5606.0	...
7941554	  777.7	  546.3	 5605.0	...
7941555	  777.6	  546.3	 5604.0	...
7941556	  777.7	  546.7	 5602.0	...
7941557	  777.7	  547.2	 5602.0	...
7941558	  777.9	  547.5	 5607.0	...
7941559	  778.0	  547.3	 5612.0	...
7941560	  777.9	  547.1	 5621.0	...
7941561	  777.7	  546.9	 5624.0	...
7941562	  777.6	  546.6	 5627.0	...
7941563	  777.6	  546.4	 5627.0	...
7941564	  777.6	  546.4	 5629.0	...
7941565	  777.5	  546.3	 5630.0	...
7941566	  777.5	  546.7	 5633.0	...
7941567	  777.6	  547.1	 5634.0	...
7941568	  777.8	  547.5	 5636.0	...
7941569	  777.7	  547.6	 5635.0	...
7941570	  777.7	  547.7	 5632.0	...
7941571	  777.6	  547.6	 5627.0	...
7941572	  777.6	  547.4	 5623.0	...
7941573	  777.6	  547.2	 5624.0	...
7941574	  777.8	  547.2	 5627.0	...
7941575	  777.9	  547.3	 5627.0	...
7941576	  778.0	  547.3	 5623.0	...
7941577	  778.0	  547.3	 5621.0	...
7941578	  777.9	  547.3	 5622.0	...
7941579	  777.8	  547.3	 5623.0	...
7941580	  777.8	  547.3	 5623.0	...
7941581	  777.8	  547.2	 5623.0	...
7941582	  778.0	  547.4	 5622.0	...
7941583	  778.2	  547.5	 5626.0	...
7941584	  778.3	  547.9	 5630.0	...
7941585	  778.1	  548.1	 5633.0	...
7941586	  777.8	  548.1	 5632.0	...
7941587	  777.4	  547.9	 5630.0	...
7941588	  777.4	  547.7	 5631.0	...
7941589	  777.4	  547.9	 5631.0	...
7941590	  777.4	  548.0	 5631.0	...
7941591	  777.4	  547.6	 5635.0	...
7941592	  777.0	  547.3	 5639.0	...
7941593	  776.6	  546.8	 5642.0	...
7941594	  776.3	  546.8	 5641.0	...
7941595	  776.3	  546.8	 5641.0	...
7941596	  776.4	  546.8	 5644.0	...
7941597	  776.5	  546.7	 5647.0	...
7941598	  776.5	  546.6	 5649.0	...
7941599	  776.5	  546.8	 5649.0	...
7941600	  776.4	  547.0	 5648.0	...
7941601	  776.3	  547.0	 5649.0	...
7941602	  776.3	  546.7	 5649.0	...
7941603	  776.1	  546.6	 5648.0	...
7941604	  775.9	  546.6	 5645.0	...
7941605	  775.9	  546.6	 5643.0	...
7941606	  776.1	  546.6	 5642.0	...
7941607	  776.3	  546.5	 5642.0	...
7941608	  776.2	  546.6	 5643.0	...
7941609	  776.1	  546.7	 5644.0	...
7941610	  776.1	  546.7	 5644.0	...
7941611	  776.0	  546.6	 5643.0	...
7941612	  776.0	  546.5	 5641.0	...
7941613	  776.0	  546.4	 5641.0	...
7941614	  775.9	  546.4	 5642.0	...
7941615	  775.7	  546.2	 5643.0	...
7941616	  775.6	  546.0	 5643.0	...
7941617	  775.5	  545.6	 5647.0	...
7941618	  775.5	  545.5	 5651.0	...
7941619	  775.8	  545.1	 5654.0	...
7941620	  776.1	  544.8	 5655.0	...
7941621	  776.1	  545.6	 5655.0	...
7941622	  775.7	  546.7	 5653.0	...
7941623	  775.3	  547.5	 5651.0	...
7941624	  775.1	  547.3	 5649.0	...
7941625	  775.0	  547.0	 5651.0	...
7941626	  775.3	  546.5	 5652.0	...
7941627	  775.7	  546.1	 5654.0	...
7941628	  776.1	  545.7	 5654.0	...
7941629	  776.1	  545.7	 5655.0	...
7941630	  776.1	  545.7	 5656.0	...
7941631	  776.1	  545.8	 5656.0	...
7941632	  776.2	  545.8	 5654.0	...
7941633	  776.3	  545.8	 5651.0	...
7941634	  776.5	  545.8	 5650.0	...
7941635	  776.6	  545.8	 5651.0	...
7941636	  776.4	  546.0	 5652.0	...
7941637	  776.3	  546.3	 5652.0	...
7941638	  776.2	  546.7	 5652.0	...
7941639	  776.4	  546.8	 5652.0	...
7941640	  776.1	  546.8	 5651.0	...
7941641	  775.7	  546.5	 5650.0	...
7941642	  775.4	  546.2	 5654.0	...
7941643	  775.3	  545.9	 5658.0	...
7941644	  775.3	  545.8	 5660.0	...
7941645	  775.4	  545.7	 5658.0	...
7941646	  775.4	  545.7	 5655.0	...
7941647	  775.5	  545.9	 5655.0	...
7941648	  775.6	  546.1	 5656.0	...
7941649	  775.6	  546.2	 5656.0	...
7941650	  775.7	  546.2	 5657.0	...
7941651	  775.7	  546.2	 5659.0	...
7941652	  775.8	  546.1	 5660.0	...
7941653	  776.0	  546.2	 5660.0	...
7941654	  776.2	  546.4	 5659.0	...
7941655	  776.6	  546.5	 5659.0	...
7941656	  776.9	  546.5	 5659.0	...
7941657	  777.3	  546.3	 5660.0	...
7941658	  777.3	  546.0	 5660.0	...
7941659	  777.2	  545.9	 5660.0	...
7941660	  776.9	  545.9	 5663.0	...
7941661	  776.5	  545.9	 5666.0	...
7941662	  776.2	  545.4	 5664.0	...
7941663	  776.0	  544.9	 5660.0	...
7941664	  775.7	  544.4	 5657.0	...
7941665	  775.5	  544.4	 5658.0	...
7941666	  775.3	  544.5	 5660.0	...
7941667	  775.5	  544.6	 5662.0	...
7941668	  775.8	  544.4	 5662.0	...
7941669	  776.2	  544.2	 5661.0	...
7941670	  776.4	  545.0	 5660.0	...
7941671	  776.5	  546.0	 5659.0	...
7941672	  776.6	  546.0	 5660.0	...
7941673	  776.6	  545.0	 5659.0	...
7941674	  776.4	  544.1	 5659.0	...
7941675	  776.3	  544.1	 5661.0	...
7941676	  776.2	  544.1	 5663.0	...
7941677	  776.5	  543.9	 5665.0	...
7941678	  776.3	  543.7	 5663.0	...
7941679	  776.1	  543.6	 5661.0	...
7941680	  776.0	  543.7	 5658.0	...
7941681	  776.1	  544.0	 5658.0	...
7941682	  776.1	  544.5	 5658.0	...
7941683	  776.0	  544.8	 5662.0	...
7941684	  775.9	  545.1	 5666.0	...
7941685	  775.7	  545.4	 5670.0	...
7941686	  775.5	  545.6	 5672.0	...
7941687	  775.2	  545.4	 5674.0	...
7941688	  775.1	  545.0	 5672.0	...
7941689	  775.2	  544.6	 5669.0	...
7941690	  775.3	  544.6	 5666.0	...
7941691	  775.4	  544.4	 5666.0	...
7941692	  775.4	  544.3	 5667.0	...
7941693	  775.4	  544.3	 5668.0	...
7941694	  775.4	  544.4	 5669.0	...
7941695	  775.3	  544.0	 5669.0	...
7941696	  775.2	  543.6	 5669.0	...
7941697	  775.3	  542.9	 5669.0	...
7941698	  775.5	  542.7	 5668.0	...
7941699	  775.7	  542.9	 5666.0	...
7941700	  775.7	  543.4	 5665.0	...
7941701	  775.8	  544.0	 5664.0	...
7941702	  775.9	  544.3	 5663.0	...
7941703	  775.5	  544.6	 5663.0	...
7941704	  775.2	  544.6	 5664.0	...
7941705	  774.7	  544.2	 5667.0	...
7941706	  774.6	  543.8	 5667.0	...
7941707	  774.5	  543.6	 5667.0	...
7941708	  774.9	  543.5	 5666.0	...
7941709	  775.2	  543.6	 5665.0	...
7941710	  775.6	  543.8	 5665.0	...
7941711	  775.6	  543.9	 5668.0	...
7941712	  775.6	  543.9	 5670.0	...
7941713	  775.7	  543.8	 5671.0	...
7941714	  775.8	  543.7	 5670.0	...
7941715	  775.7	  543.6	 5669.0	...
7941716	  775.6	  543.7	 5669.0	...
7941717	  775.4	  543.8	 5667.0	...
7941718	  775.3	  543.9	 5664.0	...
7941719	  775.6	  543.8	 5662.0	...
7941720	  775.5	  543.7	 5663.0	...
7941721	  775.5	  543.9	 5668.0	...
7941722	  775.5	  544.1	 5672.0	...
7941723	  775.8	  543.7	 5673.0	...
7941724	  775.9	  543.2	 5667.0	...
7941725	  775.9	  542.6	 5662.0	...
7941726	  775.9	  542.6	 5661.0	...
7941727	  775.9	  543.0	 5662.0	...
7941728	  775.8	  543.5	 5664.0	...
7941729	  775.8	  543.8	 5666.0	...
7941730	  775.6	  543.3	 5664.0	...
7941731	  775.7	  542.6	 5662.0	...
7941732	  775.6	  542.1	 5660.0	...
7941733	  775.2	  542.1	 5660.0	...
7941734	  774.7	  542.1	 5661.0	...
7941735	  774.2	  542.0	 5661.0	...
7941736	  774.2	  541.9	 5664.0	...
7941737	  774.2	  541.9	 5667.0	...
7941738	  774.4	  542.4	 5670.0	...
7941739	  774.4	  542.9	 5670.0	...
7941740	  774.5	  543.2	 5671.0	...
7941741	  774.3	  542.8	 5671.0	...
7941742	  774.2	  542.1	 5671.0	...
7941743	  774.1	  541.5	 5670.0	...
7941744	  774.1	  541.4	 5670.0	...
7941745	  774.1	  541.6	 5670.0	...
7941746	  774.1	  541.9	 5670.0	...
7941747	  774.2	  541.9	 5670.0	...
7941748	  774.2	  541.9	 5669.0	...
7941749	  774.3	  541.6	 5671.0	...
7941750	  774.1	  541.4	 5674.0	...
7941751	  773.9	  541.2	 5678.0	...
7941752	  773.9	  540.9	 5680.0	...
7941753	  774.0	  540.7	 5678.0	...
7941754	  774.2	  540.4	 5678.0	...
7941755	  774.3	  540.3	 5677.0	...
7941756	  774.3	  540.3	 5680.0	...
7941757	  774.1	  540.5	 5679.0	...
7941758	  773.7	  540.7	 5679.0	...
7941759	  773.5	  540.7	 5678.0	...
7941760	  773.3	  540.4	 5677.0	...
7941761	  773.4	  540.1	 5676.0	...
7941762	  773.6	  540.4	 5675.0	...
7941763	  773.8	  540.7	 5675.0	...
7941764	  774.0	  540.9	 5675.0	...
7941765	  774.0	  540.9	 5675.0	...
7941766	  774.0	  540.6	 5674.0	...
7941767	  773.9	  540.5	 5673.0	...
7941768	  773.5	  540.2	 5675.0	...
7941769	  773.2	  540.1	 5678.0	...
7941770	  773.5	  539.9	 5680.0	...
7941771	  774.0	  539.7	 5680.0	...
7941772	  774.5	  539.4	 5679.0	...
7941773	  774.4	  539.1	 5678.0	...
7941774	  773.9	  539.0	 5676.0	...
7941775	  773.7	  538.8	 5674.0	...
7941776	  773.4	  538.7	 5672.0	...
7941777	  773.5	  538.6	 5672.0	...
7941778	  773.5	  538.9	 5672.0	...
7941779	  773.4	  539.3	 5672.0	...
7941780	  773.2	  539.6	 5673.0	...
7941781	  773.1	  539.8	 5674.0	...
7941782	  772.9	  539.9	 5675.0	...
7941783	  772.9	  540.0	 5677.0	...
7941784	  773.1	  539.7	 5679.0	...
7941785	  773.1	  539.4	 5679.0	...
7941786	  773.1	  539.3	 5679.0	...
7941787	  772.9	  539.4	 5679.0	...
7941788	  772.9	  539.1	 5678.0	...
7941789	  772.8	  538.6	 5679.0	...
7941790	  772.8	  538.2	 5679.0	...
7941791	  772.7	  538.2	 5680.0	...
7941792	  772.8	  538.1	 5681.0	...
7941793	  772.8	  538.1	 5682.0	...
7941794	  772.8	  538.4	 5681.0	...
7941795	  773.0	  538.6	 5680.0	...
7941796	  773.3	  538.7	 5678.0	...
7941797	  773.4	  538.6	 5681.0	...
7941798	  773.3	  538.8	 5684.0	...
7941799	  773.2	  538.9	 5685.0	...
7941800	  773.2	  539.2	 5682.0	...
7941801	  773.1	  539.4	 5681.0	...
7941802	  773.0	  539.2	 5682.0	...
7941803	  772.9	  538.6	 5685.0	...
7941804	  772.9	  538.0	 5686.0	...
7941805	  772.7	  538.0	 5688.0	...
7941806	  772.5	  538.2	 5689.0	...
7941807	  772.4	  538.4	 5687.0	...
7941808	  772.6	  538.5	 5685.0	...
7941809	  772.7	  538.6	 5682.0	...
7941810	  772.7	  538.9	 5683.0	...
7941811	  772.7	  539.0	 5685.0	...
7941812	  772.8	  539.1	 5686.0	...
7941813	  772.8	  539.1	 5684.0	...
7941814	  772.8	  538.9	 5683.0	...
7941815	  772.6	  538.8	 5683.0	...
7941816	  772.7	  538.6	 5682.0	...
7941817	  772.8	  538.5	 5681.0	...
7941818	  773.0	  538.5	 5681.0	...
7941819	  773.3	  538.5	 5680.0	...
7941820	  773.6	  538.5	 5680.0	...
7941821	  773.7	  538.4	 5682.0	...
7941822	  773.5	  538.3	 5687.0	...
7941823	  773.3	  538.2	 5691.0	...
7941824	  773.2	  538.2	 5694.0	...
7941825	  772.9	  538.2	 5696.0	...
7941826	  772.6	  538.2	 5697.0	...
7941827	  772.3	  538.1	 5696.0	...
7941828	  772.5	  538.0	 5693.0	...
7941829	  773.2	  537.8	 5690.0	...
7941830	  773.9	  537.7	 5689.0	...
7941831	  774.2	  538.0	 5689.0	...
7941832	  773.8	  538.4	 5691.0	...
7941833	  773.4	  538.8	 5693.0	...
7941834	  773.4	  538.8	 5690.0	...
7941835	  773.4	  538.8	 5687.0	...
7941836	  773.1	  538.9	 5683.0	...
7941837	  772.9	  538.9	 5683.0	...
7941838	  772.6	  538.5	 5684.0	...
7941839	  772.4	  538.1	 5685.0	...
7941840	  772.4	  538.1	 5686.0	...
7941841	  772.5	  538.4	 5690.0	...
7941842	  772.6	  538.3	 5693.0	...
7941843	  772.6	  537.7	 5696.0	...
7941844	  772.6	  537.1	 5694.0	...
7941845	  772.6	  537.3	 5690.0	...
7941846	  772.7	  537.9	 5688.0	...
7941847	  772.7	  538.4	 5686.0	...
7941848	  772.5	  538.7	 5690.0	...
7941849	  772.3	  538.7	 5694.0	...
7941850	  772.2	  538.8	 5695.0	...
7941851	  772.3	  538.8	 5694.0	...
7941852	  772.6	  538.8	 5693.0	...
7941853	  772.7	  538.8	 5694.0	...
7941854	  772.8	  538.6	 5694.0	...
7941855	  772.9	  538.2	 5693.0	...
7941856	  773.2	  537.8	 5691.0	...
7941857	  773.5	  537.7	 5700.0	...
7941858	  773.6	  537.9	 5709.0	...
7941859	  773.3	  538.0	 5714.0	...
7941860	  773.1	  538.0	 5711.0	...
7941861	  773.0	  537.9	 5707.0	...
7941862	  772.7	  537.6	 5707.0	...
7941863	  772.5	  537.3	 5708.0	...
7941864	  771.9	  537.0	 5705.0	...
7941865	  771.6	  537.1	 5704.0	...
7941866	  771.4	  537.1	 5702.0	...
7941867	  771.7	  537.2	 5704.0	...
7941868	  771.9	  537.2	 5704.0	...
7941869	  771.9	  537.2	 5703.0	...
7941870	  771.9	  537.2	 5703.0	...
7941871	  771.9	  537.1	 5701.0	...
7941872	  771.9	  537.0	 5699.0	...
7941873	  771.9	  537.0	 5698.0	...
7941874	  771.7	  537.1	 5699.0	...
7941875	  771.4	  537.2	 5700.0	...
7941876	  771.1	  537.1	 5701.0	...
7941877	  771.1	  536.9	 5697.0	...
7941878	  771.0	  536.6	 5694.0	...
7941879	  771.0	  536.4	 5693.0	...
7941880	  771.2	  536.3	 5696.0	...
7941881	  771.5	  536.2	 5698.0	...
7941882	  771.8	  536.4	 5702.0	...
7941883	  771.9	  536.4	 5705.0	...
7941884	  772.0	  536.4	 5708.0	...
7941885	  772.0	  536.3	 5706.0	...
7941886	  771.4	  536.1	 5704.0	...
7941887	  770.9	  535.9	 5701.0	...
7941888	  770.6	  535.6	 5700.0	...
7941889	  770.7	  535.6	 5700.0	...
7941890	  770.9	  535.8	 5700.0	...
7941891	  771.1	  535.9	 5699.0	...
7941892	  770.9	  535.9	 5698.0	...
7941893	  770.8	  535.8	 5697.0	...
7941894	  770.7	  535.9	 5697.0	...
7941895	  770.7	  536.0	 5698.0	...
7941896	  770.6	  535.9	 5699.0	...
7941897	  771.0	  535.5	 5699.0	...
7941898	  771.3	  535.1	 5699.0	...
7941899	  771.7	  535.1	 5700.0	...
7941900	  771.7	  535.4	 5701.0	...
7941901	  771.2	  535.8	 5701.0	...
7941902	  770.8	  535.9	 5701.0	...
7941903	  770.5	  535.8	 5701.0	...
7941904	  770.7	  535.6	 5701.0	...
7941905	  770.8	  535.6	 5702.0	...
7941906	  770.8	  535.6	 5707.0	...
7941907	  770.9	  535.4	 5713.0	...
7941908	  770.9	  534.9	 5715.0	...
7941909	  771.0	  534.5	 5708.0	...
7941910	  771.1	  534.2	 5702.0	...
7941911	  771.1	  534.2	 5698.0	...
7941912	  771.0	  534.2	 5698.0	...
7941913	  770.6	  534.3	 5700.0	...
7941914	  770.3	  534.4	 5702.0	...
7941915	  770.1	  534.5	 5703.0	...
7941916	  770.2	  534.6	 5702.0	...
7941917	  770.4	  534.8	 5700.0	...
7941918	  770.6	  534.9	 5699.0	...
7941919	  770.7	  534.9	 5699.0	...
7941920	  770.8	  534.7	 5701.0	...
7941921	  770.8	  534.6	 5703.0	...
7941922	  770.9	  534.7	 5702.0	...
7941923	  770.6	  534.8	 5701.0	...
7941924	  770.3	  534.9	 5703.0	...
7941925	  770.1	  535.0	 5706.0	...
7941926	  770.3	  535.0	 5709.0	...
7941927	  770.5	  535.0	 5709.0	...
7941928	  770.7	  534.9	 5709.0	...
7941929	  770.6	  534.7	 5710.0	...
7941930	  770.5	  534.7	 5708.0	...
7941931	  770.5	  534.8	 5706.0	...
7941932	  770.1	  534.9	 5706.0	...
7941933	  769.7	  534.6	 5709.0	...
7941934	  769.2	  534.4	 5711.0	...
7941935	  769.1	  534.2	 5714.0	...
7941936	  768.8	  534.2	 5715.0	...
7941937	  768.6	  534.1	 5711.0	...
7941938	  768.7	  533.9	 5707.0	...
7941939	  768.9	  533.8	 5706.0	...
7941940	  769.0	  533.8	 5709.0	...
7941941	  769.0	  534.2	 5712.0	...
7941942	  769.1	  534.5	 5712.0	...
7941943	  769.2	  534.6	 5712.0	...
7941944	  769.4	  534.3	 5712.0	...
7941945	  769.5	  534.0	 5712.0	...
7941946	  769.5	  534.0	 5712.0	...
7941947	  769.5	  534.0	 5712.0	...
7941948	  769.5	  534.0	 5713.0	...
7941949	  769.5	  533.9	 5714.0	...
7941950	  769.5	  533.8	 5715.0	...
7941951	  769.6	  533.8	 5714.0	...
7941952	  769.6	  533.9	 5713.0	...
7941953	  769.6	  534.1	 5715.0	...
7941954	  769.1	  534.1	 5718.0	...
7941955	  768.6	  534.1	 5714.0	...
7941956	  768.0	  534.1	 5708.0	...
7941957	  767.9	  534.1	 5710.0	...
7941958	  768.0	  534.1	 5719.0	...
7941959	  768.3	  534.0	 5725.0	...
7941960	  768.6	  533.8	 5722.0	...
7941961	  768.6	  533.7	 5722.0	...
7941962	  768.5	  533.6	 5725.0	...
7941963	  768.9	  533.5	 5729.0	...
7941964	  769.3	  533.3	 5730.0	...
7941965	  769.5	  533.2	 5732.0	...
7941966	  769.2	  533.2	 5734.0	...
7941967	  769.0	  533.3	 5734.0	...
7941968	  768.6	  533.6	 5735.0	...
7941969	  768.2	  533.9	 5736.0	...
7941970	  767.8	  534.2	 5736.0	...
7941971	  767.6	  534.1	 5735.0	...
7941972	  767.7	  534.1	 5730.0	...
7941973	  767.6	  534.1	 5725.0	...
7941974	  767.6	  534.1	 5723.0	...
7941975	  767.6	  534.2	 5724.0	...
7941976	  767.7	  534.2	 5726.0	...
7941977	  767.7	  534.2	 5728.0	...
7941978	  767.9	  534.1	 5731.0	...
7941979	  768.1	  534.0	 5732.0	...
7941980	  768.5	  533.9	 5732.0	...
7941981	  768.6	  533.7	 5733.0	...
7941982	  768.1	  533.3	 5733.0	...
7941983	  767.5	  533.1	 5732.0	...
7941984	  767.2	  533.2	 5732.0	...
7941985	  767.5	  533.4	 5731.0	...
7941986	  767.7	  533.7	 5731.0	...
7941987	  767.7	  533.7	 5732.0	...
7941988	  767.8	  533.7	 5732.0	...
7941989	  767.8	  533.9	 5734.0	...
7941990	  767.8	  534.1	 5736.0	...
7941991	  767.8	  534.4	 5735.0	...
7941992	  767.8	  534.2	 5733.0	...
7941993	  767.9	  533.8	 5731.0	...
7941994	  767.9	  533.3	 5731.0	...
7941995	  767.8	  533.0	 5731.0	...
7941996	  767.9	  533.2	 5731.0	...
7941997	  768.0	  533.6	 5733.0	...
7941998	  768.0	  533.8	 5736.0	...
7941999	  767.9	  533.7	 5740.0	...
7942000	  767.9	  533.3	 5743.0	...
7942001	  767.9	  532.8	 5742.0	...
7942002	  767.6	  532.4	 5740.0	...
7942003	  767.3	  532.7	 5738.0	...
7942004	  766.9	  533.3	 5737.0	...
7942005	  766.9	  533.8	 5736.0	...
7942006	  766.9	  534.0	 5738.0	...
7942007	  767.1	  534.1	 5741.0	...
7942008	  767.3	  533.9	 5745.0	...
7942009	  767.2	  534.0	 5745.0	...
7942010	  766.9	  534.1	 5745.0	...
7942011	  766.7	  533.6	 5746.0	...
7942012	  766.8	  532.8	 5749.0	...
7942013	  767.2	  532.0	 5753.0	...
7942014	  767.6	  532.1	 5754.0	...
7942015	  768.0	  532.1	 5754.0	...
7942016	  768.0	  532.1	 5753.0	...
7942017	  767.7	  532.0	 5753.0	...
7942018	  767.4	  532.0	 5753.0	...
7942019	  767.2	  532.4	 5753.0	...
7942020	  767.3	  533.0	 5753.0	...
7942021	  767.5	  533.4	 5755.0	...
7942022	  767.5	  533.6	 5758.0	...
7942023	  767.5	  533.6	 5759.0	...
7942024	  767.4	  533.6	 5758.0	...
7942025	  767.3	  533.7	 5756.0	...
7942026	  767.2	  533.8	 5756.0	...
7942027	  767.2	  533.8	 5755.0	...
7942028	  766.5	  533.6	 5754.0	...
7942029	  765.8	  533.6	 5753.0	...
7942030	  766.0	  533.7	 5750.0	...
7942031	  766.8	  533.8	 5749.0	...
7942032	  767.4	  533.2	 5749.0	...
7942033	  767.3	  532.7	 5751.0	...
7942034	  767.2	  532.3	 5753.0	...
7942035	  767.1	  532.4	 5756.0	...
7942036	  766.9	  532.4	 5758.0	...
7942037	  767.0	  532.4	 5759.0	...
7942038	  767.2	  532.4	 5758.0	...
7942039	  767.4	  532.6	 5756.0	...
7942040	  767.3	  532.8	 5754.0	...
7942041	  767.3	  532.7	 5754.0	...
7942042	  767.1	  532.4	 5755.0	...
7942043	  766.9	  532.5	 5756.0	...
7942044	  766.7	  533.0	 5760.0	...
7942045	  766.7	  533.4	 5763.0	...
7942046	  766.8	  533.6	 5766.0	...
7942047	  766.7	  533.7	 5766.0	...
7942048	  766.4	  534.0	 5766.0	...
7942049	  766.1	  534.1	 5765.0	...
7942050	  766.1	  533.8	 5764.0	...
7942051	  766.0	  533.5	 5763.0	...
7942052	  766.0	  533.2	 5762.0	...
7942053	  766.1	  533.4	 5762.0	...
7942054	  766.6	  533.4	 5762.0	...
7942055	  767.0	  533.4	 5762.0	...
7942056	  767.5	  533.3	 5762.0	...
7942057	  767.6	  533.2	 5762.0	...
7942058	  767.3	  533.1	 5763.0	...
7942059	  767.0	  533.2	 5766.0	...
7942060	  766.5	  533.4	 5768.0	...
7942061	  766.4	  533.5	 5769.0	...
7942062	  766.1	  533.6	 5770.0	...
7942063	  766.1	  533.7	 5771.0	...
7942064	  766.0	  533.7	 5771.0	...
7942065	  766.0	  533.7	 5770.0	...
7942066	  766.0	  533.7	 5768.0	...
7942067	  765.8	  533.6	 5766.0	...
7942068	  765.8	  534.0	 5764.0	...
7942069	  765.6	  534.4	 5764.0	...
7942070	  765.6	  534.6	 5764.0	...
7942071	  765.5	  534.4	 5765.0	...
7942072	  765.5	  534.1	 5766.0	...
7942073	  765.8	  533.9	 5767.0	...
7942074	  766.0	  533.7	 5773.0	...
7942075	  766.2	  533.5	 5779.0	...
7942076	  766.1	  533.4	 5784.0	...
7942077	  765.4	  533.2	 5782.0	...
7942078	  764.8	  533.1	 5780.0	...
7942079	  764.4	  533.1	 5779.0	...
7942080	  764.7	  533.0	 5779.0	...
7942081	  765.0	  532.9	 5780.0	...
7942082	  765.1	  532.8	 5782.0	...
7942083	  765.1	  533.1	 5783.0	...
7942084	  764.9	  533.3	 5784.0	...
7942085	  764.8	  533.5	 5784.0	...
7942086	  764.9	  533.9	 5784.0	...
7942087	  765.0	  534.3	 5784.0	...
7942088	  765.1	  534.8	 5786.0	...
7942089	  765.2	  534.9	 5788.0	...
7942090	  765.3	  534.9	 5789.0	...
7942091	  765.2	  534.8	 5789.0	...
7942092	  764.9	  534.4	 5788.0	...
7942093	  764.6	  534.0	 5788.0	...
7942094	  764.8	  533.6	 5788.0	...
7942095	  765.1	  533.4	 5788.0	...
7942096	  765.4	  533.1	 5789.0	...
7942097	  765.4	  532.9	 5790.0	...
7942098	  765.5	  533.7	 5792.0	...
7942099	  765.8	  534.6	 5795.0	...
7942100	  766.2	  535.2	 5798.0	...
7942101	  766.0	  535.0	 5798.0	...
7942102	  765.5	  534.8	 5797.0	...
7942103	  764.9	  534.8	 5796.0	...
7942104	  764.9	  534.8	 5795.0	...
7942105	  764.9	  534.8	 5796.0	...
7942106	  764.9	  534.8	 5796.0	...
7942107	  764.9	  534.6	 5796.0	...
7942108	  764.8	  534.2	 5794.0	...
7942109	  764.8	  533.9	 5792.0	...
7942110	  765.1	  533.6	 5790.0	...
7942111	  765.5	  533.6	 5790.0	...
7942112	  765.5	  533.6	 5789.0	...
7942113	  765.2	  533.7	 5790.0	...
7942114	  764.9	  533.8	 5794.0	...
7942115	  764.9	  534.0	 5797.0	...
7942116	  764.8	  534.2	 5800.0	...
7942117	  764.8	  534.3	 5800.0	...
7942118	  764.7	  534.3	 5802.0	...
7942119	  764.8	  534.3	 5803.0	...
7942120	  764.8	  534.3	 5805.0	...
7942121	  765.0	  534.3	 5803.0	...
7942122	  765.2	  534.2	 5798.0	...
7942123	  765.0	  534.2	 5794.0	...
7942124	  764.7	  534.2	 5797.0	...
7942125	  764.1	  534.3	 5801.0	...
7942126	  763.8	  534.4	 5806.0	...
7942127	  763.5	  534.5	 5807.0	...
7942128	  763.6	  534.4	 5808.0	...
7942129	  763.8	  534.4	 5809.0	...
7942130	  763.9	  534.8	 5808.0	...
7942131	  764.1	  535.7	 5806.0	...
7942132	  764.2	  536.6	 5805.0	...
7942133	  764.2	  537.2	 5805.0	...
7942134	  764.4	  537.1	 5806.0	...
7942135	  764.5	  536.9	 5807.0	...
7942136	  764.6	  536.6	 5808.0	...
7942137	  764.6	  536.5	 5808.0	...
7942138	  764.5	  536.1	 5808.0	...
7942139	  764.4	  535.6	 5808.0	...
7942140	  764.2	  535.5	 5808.0	...
7942141	  764.0	  535.9	 5808.0	...
7942142	  763.7	  536.4	 5809.0	...
7942143	  763.5	  536.9	 5810.0	...
7942144	  763.4	  536.9	 5814.0	...
7942145	  763.4	  536.9	 5817.0	...
7942146	  763.4	  537.0	 5818.0	...
7942147	  763.4	  537.2	 5815.0	...
7942148	  763.3	  537.6	 5813.0	...
7942149	  763.2	  537.7	 5813.0	...
7942150	  763.1	  537.4	 5816.0	...
7942151	  763.1	  536.9	 5817.0	...
7942152	  763.1	  536.9	 5818.0	...
7942153	  763.2	  537.3	 5817.0	...
7942154	  763.2	  537.4	 5817.0	...
7942155	  763.0	  537.2	 5818.0	...
7942156	  762.9	  537.0	 5820.0	...
7942157	  762.8	  537.2	 5822.0	...
7942158	  763.1	  537.4	 5825.0	...
7942159	  763.3	  537.9	 5828.0	...
7942160	  763.6	  538.1	 5832.0	...
7942161	  763.7	  538.0	 5834.0	...
7942162	  763.4	  537.6	 5834.0	...
7942163	  763.0	  537.6	 5833.0	...
7942164	  762.6	  537.7	 5829.0	...
7942165	  762.6	  537.7	 5827.0	...
7942166	  762.6	  537.8	 5825.0	...
7942167	  762.5	  537.8	 5826.0	...
7942168	  762.4	  537.8	 5831.0	...
7942169	  762.6	  537.8	 5835.0	...
7942170	  762.9	  537.8	 5835.0	...
7942171	  762.9	  537.4	 5831.0	...
7942172	  762.6	  536.9	 5826.0	...
7942173	  762.2	  536.7	 5825.0	...
7942174	  762.1	  537.1	 5824.0	...
7942175	  762.1	  537.7	 5824.0	...
7942176	  762.1	  537.9	 5825.0	...
7942177	  762.1	  538.0	 5825.0	...
7942178	  762.1	  537.9	 5826.0	...
7942179	  762.0	  537.6	 5829.0	...
7942180	  762.0	  537.3	 5833.0	...
7942181	  762.0	  536.7	 5838.0	...
7942182	  762.0	  536.5	 5837.0	...
7942183	  762.0	  536.1	 5835.0	...
7942184	  762.1	  535.9	 5834.0	...
7942185	  762.1	  535.9	 5836.0	...
7942186	  761.8	  536.2	 5839.0	...
7942187	  761.5	  536.6	 5840.0	...
7942188	  761.3	  536.9	 5840.0	...
7942189	  761.4	  537.1	 5839.0	...
7942190	  761.4	  537.2	 5836.0	...
7942191	  761.4	  537.2	 5833.0	...
7942192	  761.2	  537.2	 5832.0	...
7942193	  760.9	  537.1	 5833.0	...
7942194	  760.8	  537.0	 5839.0	...
7942195	  761.0	  537.2	 5844.0	...
7942196	  761.2	  537.4	 5848.0	...
7942197	  761.4	  537.7	 5847.0	...
7942198	  761.4	  537.8	 5846.0	...
7942199	  761.4	  537.9	 5846.0	...
7942200	  761.6	  537.8	 5847.0	...
7942201	  761.7	  537.6	 5850.0	...
7942202	  761.5	  537.5	 5853.0	...
7942203	  761.2	  537.5	 5854.0	...
7942204	  761.1	  537.7	 5852.0	...
7942205	  761.3	  537.7	 5853.0	...
7942206	  761.3	  537.4	 5856.0	...
7942207	  761.2	  537.0	 5859.0	...
7942208	  761.2	  536.7	 5860.0	...
7942209	  761.4	  536.7	 5861.0	...
7942210	  761.5	  536.7	 5861.0	...
7942211	  761.6	  536.9	 5859.0	...
7942212	  761.6	  537.1	 5858.0	...
7942213	  761.4	  537.2	 5857.0	...
7942214	  761.3	  536.9	 5858.0	...
7942215	  761.1	  536.7	 5856.0	...
7942216	  761.1	  536.6	 5855.0	...
7942217	  761.1	  536.6	 5854.0	...
7942218	  760.8	  536.8	 5856.0	...
7942219	  760.5	  536.8	 5857.0	...
7942220	  760.4	  537.2	 5856.0	...
7942221	  760.7	  537.5	 5856.0	...
7942222	  761.1	  537.9	 5856.0	...
7942223	  761.2	  538.0	 5856.0	...
7942224	  761.1	  538.1	 5856.0	...
7942225	  760.9	  538.0	 5856.0	...
7942226	  760.7	  538.0	 5857.0	...
7942227	  760.5	  538.0	 5861.0	...
7942228	  760.4	  538.0	 5865.0	...
7942229	  760.2	  537.6	 5867.0	...
7942230	  760.1	  537.0	 5867.0	...
7942231	  759.9	  536.4	 5867.0	...
7942232	  759.7	  536.5	 5868.0	...
7942233	  759.7	  537.1	 5869.0	...
7942234	  759.7	  537.5	 5870.0	...
7942235	  759.7	  537.8	 5871.0	...
7942236	  759.8	  538.1	 5873.0	...
7942237	  759.9	  538.5	 5875.0	...
7942238	  760.0	  538.9	 5877.0	...
7942239	  760.1	  538.9	 5879.0	...
7942240	  760.2	  538.9	 5879.0	...
7942241	  760.3	  538.8	 5878.0	...
7942242	  760.3	  538.7	 5877.0	...
7942243	  760.3	  538.5	 5876.0	...
7942244	  760.2	  538.4	 5875.0	...
7942245	  760.2	  538.4	 5874.0	...
7942246	  760.2	  538.3	 5875.0	...
7942247	  760.2	  538.1	 5877.0	...
7942248	  760.3	  538.0	 5880.0	...
7942249	  760.3	  537.9	 5883.0	...
7942250	  760.3	  538.0	 5884.0	...
7942251	  759.9	  538.2	 5885.0	...
7942252	  759.5	  538.4	 5885.0	...
7942253	  759.2	  538.5	 5884.0	...
7942254	  759.3	  538.5	 5884.0	...
7942255	  759.2	  538.5	 5884.0	...
7942256	  759.2	  538.5	 5886.0	...
7942257	  759.1	  538.4	 5889.0	...
7942258	  759.3	  538.7	 5891.0	...
7942259	  759.4	  538.7	 5890.0	...
7942260	  759.4	  538.5	 5889.0	...
7942261	  759.1	  538.0	 5891.0	...
7942262	  758.8	  538.5	 5893.0	...
7942263	  758.9	  539.2	 5895.0	...
7942264	  759.2	  539.9	 5895.0	...
7942265	  759.5	  539.8	 5894.0	...
7942266	  759.8	  539.9	 5894.0	...
7942267	  760.0	  539.9	 5894.0	...
7942268	  760.3	  539.8	 5894.0	...
7942269	  760.4	  539.6	 5894.0	...
7942270	  760.5	  539.4	 5895.0	...
7942271	  760.6	  539.3	 5896.0	...
7942272	  760.1	  539.5	 5898.0	...
7942273	  759.6	  539.5	 5899.0	...
7942274	  759.1	  539.6	 5900.0	...
7942275	  759.2	  539.8	 5901.0	...
7942276	  759.2	  540.0	 5901.0	...
7942277	  759.1	  540.2	 5901.0	...
7942278	  759.0	  540.2	 5901.0	...
7942279	  759.3	  540.1	 5901.0	...
7942280	  759.6	  540.1	 5901.0	...
7942281	  759.9	  540.0	 5905.0	...
7942282	  759.7	  540.1	 5908.0	...
7942283	  759.6	  540.1	 5911.0	...
7942284	  759.6	  540.1	 5910.0	...
7942285	  759.7	  540.1	 5908.0	...
7942286	  759.6	  540.4	 5906.0	...
7942287	  759.5	  540.7	 5906.0	...
7942288	  759.2	  541.0	 5908.0	...
7942289	  758.9	  541.1	 5909.0	...
7942290	  758.7	  540.7	 5911.0	...
7942291	  758.7	  540.3	 5913.0	...
7942292	  758.7	  539.7	 5916.0	...
7942293	  758.7	  540.2	 5916.0	...
7942294	  758.5	  540.9	 5916.0	...
7942295	  758.6	  540.9	 5916.0	...
7942296	  758.9	  540.3	 5915.0	...
7942297	  759.0	  540.0	 5914.0	...
7942298	  759.0	  540.3	 5915.0	...
7942299	  758.9	  540.1	 5916.0	...
7942300	  758.6	  539.6	 5916.0	...
7942301	  758.3	  539.3	 5915.0	...
7942302	  757.9	  539.6	 5915.0	...
7942303	  757.6	  539.9	 5919.0	...
7942304	  757.6	  540.2	 5919.0	...
7942305	  757.9	  540.4	 5920.0	...
7942306	  758.2	  540.5	 5920.0	...
7942307	  758.3	  540.6	 5921.0	...
7942308	  758.2	  540.7	 5921.0	...
7942309	  758.2	  540.6	 5923.0	...
7942310	  758.1	  540.5	 5927.0	...
7942311	  758.1	  540.4	 5932.0	...
7942312	  758.1	  540.3	 5934.0	...
7942313	  758.4	  540.6	 5935.0	...
7942314	  758.6	  541.0	 5936.0	...
7942315	  758.8	  541.5	 5937.0	...
7942316	  758.8	  541.6	 5935.0	...
7942317	  758.6	  541.3	 5930.0	...
7942318	  758.4	  540.9	 5926.0	...
7942319	  758.2	  540.6	 5926.0	...
7942320	  758.1	  540.8	 5926.0	...
7942321	  758.1	  541.1	 5925.0	...
7942322	  758.1	  541.3	 5925.0	...
7942323	  758.0	  541.2	 5925.0	...
7942324	  757.9	  540.9	 5927.0	...
7942325	  757.9	  540.5	 5930.0	...
7942326	  758.0	  540.4	 5933.0	...
7942327	  758.1	  540.6	 5938.0	...
7942328	  758.1	  541.1	 5942.0	...
7942329	  758.3	  541.4	 5946.0	...
7942330	  758.6	  541.7	 5948.0	...
7942331	  758.8	  541.8	 5950.0	...
7942332	  758.9	  542.0	 5951.0	...
7942333	  758.7	  541.4	 5952.0	...
7942334	  758.3	  540.8	 5952.0	...
7942335	  757.8	  540.3	 5949.0	...
7942336	  757.7	  540.4	 5945.0	...
7942337	  757.6	  540.5	 5942.0	...
7942338	  757.6	  540.6	 5944.0	...
7942339	  757.6	  540.7	 5947.0	...
7942340	  757.7	  541.0	 5948.0	...
7942341	  757.7	  541.1	 5949.0	...
7942342	  757.5	  541.1	 5948.0	...
7942343	  757.3	  540.9	 5950.0	...
7942344	  757.0	  540.8	 5953.0	...
7942345	  757.1	  540.8	 5956.0	...
7942346	  757.1	  540.8	 5956.0	...
7942347	  756.9	  540.8	 5956.0	...
7942348	  756.7	  540.8	 5957.0	...
7942349	  756.9	  540.8	 5955.0	...
7942350	  757.3	  541.0	 5952.0	...
7942351	  757.3	  541.3	 5953.0	...
7942352	  757.0	  541.3	 5958.0	...
7942353	  756.6	  541.0	 5964.0	...
7942354	  756.5	  540.5	 5964.0	...
7942355	  756.4	  540.3	 5962.0	...
7942356	  756.4	  540.1	 5961.0	...
7942357	  756.5	  539.9	 5963.0	...
7942358	  756.2	  540.0	 5964.0	...
7942359	  755.9	  540.4	 5964.0	...
MSG	7942360 0000 _ Number On
7942360	  755.6	  540.9	 5969.0	...
7942361	  755.9	  541.1	 5974.0	...
7942362	  756.2	  541.4	 5977.0	...
7942363	  756.3	  541.5	 5974.0	...
7942364	  756.1	  541.9	 5971.0	...
7942365	  756.0	  542.4	 5972.0	...
7942366	  756.1	  542.5	 5973.0	...
7942367	  756.2	  542.3	 5973.0	...
7942368	  756.3	  542.2	 5973.0	...
7942369	  756.4	  542.2	 5972.0	...
7942370	  756.2	  542.2	 5973.0	...
7942371	  756.0	  542.2	 5975.0	...
7942372	  755.9	  542.0	 5977.0	...
7942373	  756.0	  541.8	 5979.0	...
7942374	  755.6	  541.7	 5981.0	...
7942375	  755.2	  541.7	 5978.0	...
7942376	  754.8	  541.7	 5974.0	...
7942377	  754.8	  541.6	 5970.0	...
7942378	  755.0	  541.6	 5972.0	...
7942379	  755.2	  541.8	 5972.0	...
7942380	  755.5	  541.9	 5972.0	...
7942381	  755.6	  542.1	 5972.0	...
7942382	  755.8	  542.2	 5972.0	...
7942383	  755.8	  542.4	 5975.0	...
7942384	  755.7	  542.5	 5979.0	...
7942385	  755.4	  542.4	 5984.0	...
7942386	  755.3	  542.4	 5986.0	...
7942387	  755.2	  542.3	 5987.0	...
7942388	  754.9	  542.4	 5987.0	...
7942389	  754.5	  542.6	 5987.0	...
7942390	  754.4	  542.7	 5987.0	...
7942391	  754.7	  542.4	 5984.0	...
7942392	  755.1	  542.0	 5981.0	...
7942393	  755.1	  542.1	 5980.0	...
7942394	  754.7	  542.6	 5984.0	...
7942395	  754.4	  543.0	 5988.0	...
7942396	  754.1	  542.9	 5988.0	...
7942397	  754.1	  542.5	 5986.0	...
7942398	  754.1	  542.2	 5983.0	...
7942399	  753.9	  542.4	 5982.0	...
7942400	  753.7	  542.9	 5985.0	...
7942401	  753.6	  543.3	 5988.0	...
7942402	  753.8	  543.2	 5992.0	...
7942403	  754.0	  543.1	 5992.0	...
7942404	  754.1	  543.0	 5992.0	...
7942405	  754.1	  542.9	 5992.0	...
7942406	  754.1	  542.9	 5993.0	...
7942407	  754.0	  542.6	 5994.0	...
7942408	  753.8	  542.4	 5995.0	...
7942409	  753.5	  542.7	 5996.0	...
7942410	  753.3	  543.1	 5996.0	...
7942411	  753.5	  543.5	 5999.0	...
7942412	  753.7	  543.5	 6001.0	...
7942413	  753.7	  543.3	 6004.0	...
7942414	  753.6	  543.1	 6003.0	...
7942415	  753.4	  542.9	 5998.0	...
7942416	  753.4	  542.9	 5994.0	...
7942417	  753.6	  542.9	 5992.0	...
7942418	  753.4	  543.0	 5994.0	...
7942419	  753.1	  543.1	 5997.0	...
7942420	  752.8	  543.0	 5998.0	...
7942421	  752.9	  543.0	 5999.0	...
7942422	  753.0	  543.0	 5999.0	...
7942423	  753.0	  542.6	 5999.0	...
7942424	  752.7	  542.3	 6000.0	...
7942425	  752.4	  542.0	 6002.0	...
7942426	  752.5	  541.9	 6003.0	...
7942427	  752.8	  541.7	 6004.0	...
7942428	  753.0	  541.5	 6004.0	...
7942429	  752.7	  541.7	 6005.0	...
7942430	  752.5	  542.0	 6006.0	...
7942431	  752.6	  542.2	 6006.0	...
7942432	  752.7	  542.3	 6006.0	...
7942433	  752.9	  542.4	 6006.0	...
7942434	  753.1	  542.6	 6006.0	...
7942435	  753.2	  542.8	 6006.0	...
7942436	  753.2	  542.9	 6007.0	...
7942437	  753.0	  542.8	 6009.0	...
7942438	  752.9	  542.7	 6010.0	...
7942439	  752.9	  542.4	 6012.0	...
7942440	  752.9	  542.0	 6014.0	...
7942441	  752.8	  541.8	 6015.0	...
7942442	  752.7	  542.0	 6016.0	...
7942443	  752.7	  542.2	 6017.0	...
7942444	  752.7	  542.4	 6019.0	...
7942445	  752.6	  542.4	 6020.0	...
7942446	  752.4	  542.3	 6019.0	...
7942447	  752.2	  542.2	 6018.0	...
7942448	  752.1	  542.9	 6017.0	...
7942449	  752.0	  543.7	 6016.0	...
7942450	  751.9	  544.6	 6015.0	...
7942451	  751.9	  544.6	 6017.0	...
7942452	  751.9	  544.4	 6019.0	...
7942453	  751.9	  543.9	 6022.0	...
7942454	  751.8	  543.2	 6023.0	...
7942455	  751.8	  542.8	 6024.0	...
7942456	  751.7	  542.7	 6025.0	...
7942457	  751.6	  542.7	 6025.0	...
7942458	  751.6	  543.1	 6025.0	...
7942459	  751.8	  543.4	 6025.0	...
7942460	  751.9	  543.7	 6025.0	...
7942461	  751.9	  543.8	 6026.0	...
7942462	  751.6	  544.0	 6026.0	...
7942463	  751.2	  544.1	 6025.0	...
7942464	  751.0	  544.2	 6024.0	...
7942465	  751.4	  544.1	 6024.0	...
7942466	  751.4	  544.0	 6023.0	...
7942467	  751.3	  544.3	 6023.0	...
7942468	  751.3	  544.5	 6023.0	...
7942469	  751.5	  544.6	 6022.0	...
7942470	  751.7	  544.3	 6021.0	...
7942471	  751.8	  544.1	 6020.0	...
7942472	  751.8	  544.1	 6020.0	...
7942473	  751.8	  544.2	 6020.0	...
7942474	  751.8	  544.3	 6020.0	...
7942475	  751.6	  544.5	 6023.0	...
7942476	  751.5	  544.5	 6027.0	...
7942477	  751.1	  544.6	 6031.0	...
7942478	  750.9	  544.6	 6033.0	...
7942479	  750.7	  544.6	 6035.0	...
7942480	  751.0	  544.5	 6037.0	...
7942481	  751.4	  544.4	 6037.0	...
7942482	  751.6	  544.4	 6037.0	...
7942483	  751.4	  544.4	 6037.0	...
7942484	  751.3	  544.2	 6037.0	...
7942485	  751.5	  544.1	 6036.0	...
7942486	  751.6	  543.9	 6035.0	...
7942487	  751.7	  543.9	 6035.0	...
7942488	  751.8	  543.9	 6035.0	...
7942489	  751.6	  544.0	 6035.0	...
7942490	  751.6	  544.1	 6037.0	...
7942491	  751.6	  543.9	 6040.0	...
7942492	  751.3	  543.8	 6043.0	...
7942493	  750.8	  543.9	 6043.0	...
7942494	  750.3	  544.2	 6043.0	...
7942495	  750.4	  544.4	 6044.0	...
7942496	  750.7	  544.4	 6044.0	...
7942497	  751.1	  544.4	 6042.0	...
7942498	  751.3	  544.8	 6038.0	...
7942499	  751.4	  545.3	 6039.0	...
7942500	  751.3	  545.2	 6043.0	...
7942501	  751.2	  544.6	 6047.0	...
7942502	  751.0	  544.2	 6046.0	...
7942503	  751.0	  544.5	 6046.0	...
7942504	  751.0	  544.8	 6046.0	...
7942505	  750.7	  544.8	 6045.0	...
7942506	  750.2	  544.8	 6044.0	...
7942507	  749.7	  545.0	 6043.0	...
7942508	  749.5	  545.2	 6043.0	...
7942509	  749.6	  545.3	 6042.0	...
7942510	  749.6	  545.3	 6040.0	...
7942511	  749.7	  545.3	 6040.0	...
7942512	  749.8	  545.3	 6044.0	...
7942513	  750.0	  545.5	 6048.0	...
7942514	  750.2	  545.6	 6047.0	...
7942515	  750.2	  545.7	 6042.0	...
7942516	  750.1	  545.7	 6038.0	...
7942517	  750.0	  545.3	 6041.0	...
7942518	  749.9	  545.0	 6043.0	...
7942519	  750.0	  544.6	 6045.0	...
7942520	  750.1	  544.6	 6047.0	...
7942521	  750.2	  544.6	 6049.0	...
7942522	  750.3	  544.6	 6049.0	...
7942523	  750.2	  544.6	 6049.0	...
7942524	  750.2	  545.1	 6048.0	...
7942525	  750.1	  545.7	 6047.0	...
7942526	  750.0	  546.2	 6051.0	...
7942527	  750.2	  546.0	 6054.0	...
7942528	  750.4	  545.9	 6056.0	...
7942529	  750.5	  545.9	 6055.0	...
7942530	  750.3	  545.4	 6054.0	...
7942531	  750.0	  544.8	 6054.0	...
7942532	  750.0	  544.2	 6054.0	...
7942533	  750.0	  544.3	 6054.0	...
7942534	  750.1	  544.9	 6054.0	...
7942535	  750.2	  545.5	 6055.0	...
7942536	  750.3	  545.9	 6052.0	...
7942537	  750.3	  545.9	 6049.0	...
7942538	  750.2	  546.0	 6046.0	...
7942539	  750.2	  546.1	 6045.0	...
7942540	  750.3	  545.7	 6045.0	...
7942541	  750.6	  545.3	 6047.0	...
7942542	  750.8	  545.5	 6050.0	...
7942543	  750.9	  546.2	 6056.0	...
7942544	  750.9	  546.3	 6060.0	...
7942545	  750.8	  545.8	 6063.0	...
7942546	  750.7	  545.5	 6063.0	...
7942547	  750.6	  545.7	 6063.0	...
7942548	  750.6	  546.0	 6063.0	...
7942549	  750.5	  546.1	 6064.0	...
7942550	  750.4	  546.2	 6064.0	...
7942551	  750.5	  546.3	 6065.0	...
7942552	  750.5	  546.1	 6064.0	...
7942553	  750.5	  545.7	 6064.0	...
7942554	  750.4	  545.5	 6064.0	...
7942555	  750.0	  545.5	 6064.0	...
7942556	  749.6	  545.6	 6064.0	...
7942557	  749.3	  545.7	 6063.0	...
7942558	  749.4	  545.8	 6062.0	...
7942559	  749.5	  546.0	 6061.0	...
7942560	  749.5	  546.3	 6060.0	...
7942561	  749.5	  546.3	 6058.0	...
7942562	  749.6	  546.3	 6056.0	...
7942563	  749.9	  546.1	 6053.0	...
7942564	  750.2	  546.0	 6053.0	...
7942565	  750.5	  546.3	 6054.0	...
7942566	  750.6	  546.6	 6054.0	...
7942567	  750.7	  546.8	 6054.0	...
7942568	  750.6	  546.7	 6053.0	...
7942569	  750.4	  546.6	 6052.0	...
7942570	  750.2	  546.5	 6052.0	...
7942571	  750.1	  546.4	 6054.0	...
7942572	  750.1	  546.4	 6056.0	...
7942573	  750.0	  546.4	 6056.0	...
7942574	  750.0	  546.3	 6055.0	...
7942575	  749.9	  546.2	 6056.0	...
7942576	  749.8	  546.3	 6056.0	...
7942577	  749.6	  546.3	 6058.0	...
7942578	  749.7	  546.1	 6059.0	...
7942579	  749.9	  545.9	 6061.0	...
7942580	  750.1	  545.9	 6061.0	...
7942581	  750.1	  545.8	 6059.0	...
7942582	  750.2	  545.9	 6058.0	...
7942583	  750.1	  545.8	 6057.0	...
7942584	  749.9	  545.7	 6059.0	...
7942585	  749.4	  546.1	 6061.0	...
7942586	  748.9	  546.6	 6063.0	...
7942587	  748.6	  547.0	 6065.0	...
7942588	  748.7	  547.0	 6065.0	...
7942589	  749.1	  547.1	 6063.0	...
7942590	  749.5	  547.3	 6062.0	...
7942591	  749.9	  547.2	 6064.0	...
7942592	  750.1	  547.0	 6070.0	...
7942593	  750.2	  546.8	 6076.0	...
7942594	  750.1	  546.7	 6076.0	...
7942595	  749.9	  546.8	 6072.0	...
7942596	  749.6	  546.9	 6068.0	...
7942597	  749.6	  547.0	 6069.0	...
7942598	  749.6	  547.1	 6071.0	...
7942599	  749.8	  547.1	 6073.0	...
7942600	  750.0	  547.2	 6073.0	...
7942601	  750.0	  547.3	 6075.0	...
7942602	  749.8	  547.3	 6077.0	...
7942603	  749.6	  547.5	 6080.0	...
7942604	  749.6	  547.7	 6081.0	...
7942605	  749.6	  547.9	 6081.0	...
7942606	  749.6	  548.0	 6080.0	...
7942607	  749.6	  548.1	 6076.0	...
7942608	  749.6	  548.1	 6073.0	...
7942609	  749.7	  548.1	 6070.0	...
7942610	  749.8	  548.1	 6070.0	...
7942611	  750.0	  547.9	 6070.0	...
7942612	  750.1	  547.7	 6072.0	...
7942613	  750.2	  547.6	 6074.0	...
7942614	  750.3	  547.7	 6076.0	...
7942615	  750.2	  547.8	 6076.0	...
7942616	  749.7	  547.9	 6075.0	...
7942617	  749.2	  547.9	 6075.0	...
7942618	  748.5	  548.1	 6073.0	...
7942619	  748.4	  548.2	 6073.0	...
7942620	  748.3	  547.9	 6072.0	...
7942621	  748.3	  547.4	 6072.0	...
7942622	  748.8	  546.8	 6072.0	...
7942623	  749.4	  546.8	 6071.0	...
7942624	  749.9	  546.7	 6069.0	...
7942625	  749.8	  546.7	 6068.0	...
7942626	  749.4	  546.8	 6069.0	...
7942627	  749.1	  547.6	 6069.0	...
7942628	  749.2	  548.4	 6065.0	...
7942629	  749.5	  548.5	 6062.0	...
7942630	  749.2	  547.6	 6059.0	...
7942631	  748.7	  546.8	 6057.0	...
7942632	  748.2	  546.8	 6057.0	...
7942633	  748.3	  546.8	 6056.0	...
7942634	  748.5	  547.0	 6057.0	...
7942635	  748.7	  547.2	 6058.0	...
7942636	  748.8	  547.4	 6060.0	...
7942637	  749.1	  547.3	 6059.0	...
7942638	  749.4	  547.1	 6056.0	...
7942639	  749.7	  547.1	 6054.0	...
7942640	  749.6	  547.2	 6055.0	...
7942641	  749.6	  547.3	 6055.0	...
7942642	  749.6	  547.4	 6055.0	...
7942643	  749.6	  547.3	 6056.0	...
7942644	  749.5	  547.3	 6056.0	...
7942645	  749.0	  547.7	 6058.0	...
7942646	  748.6	  548.0	 6061.0	...
7942647	  748.2	  548.3	 6066.0	...
7942648	  748.1	  548.1	 6069.0	...
7942649	  748.1	  548.0	 6070.0	...
7942650	  748.0	  547.5	 6068.0	...
7942651	  748.2	  547.0	 6067.0	...
7942652	  748.5	  546.8	 6067.0	...
7942653	  748.9	  547.1	 6068.0	...
7942654	  749.1	  547.3	 6068.0	...
7942655	  748.8	  547.2	 6068.0	...
7942656	  748.4	  547.2	 6068.0	...
7942657	  748.0	  547.5	 6067.0	...
7942658	  748.0	  547.6	 6065.0	...
7942659	  748.2	  547.7	 6063.0	...
7942660	  748.6	  547.4	 6059.0	...
7942661	  749.0	  547.0	 6056.0	...
7942662	  749.3	  546.7	 6054.0	...
MSG	7942663 0000 _ Number Off
7942663	  749.4	  546.4	 6057.0	...
7942664	  749.5	  546.4	 6059.0	...
7942665	  749.4	  546.4	 6061.0	...
7942666	  749.4	  546.4	 6060.0	...
7942667	  749.4	  546.4	 6059.0	...
7942668	  748.8	  546.5	 6058.0	...
7942669	  748.2	  546.7	 6061.0	...
7942670	  747.8	  546.9	 6063.0	...
7942671	  748.1	  546.9	 6066.0	...
7942672	  748.4	  546.9	 6066.0	...
7942673	  748.3	  546.8	 6066.0	...
7942674	  748.1	  546.8	 6067.0	...
7942675	  748.4	  546.8	 6067.0	...
7942676	  748.8	  546.9	 6067.0	...
7942677	  749.2	  547.3	 6064.0	...
7942678	  749.3	  547.8	 6061.0	...
7942679	  749.4	  548.1	 6059.0	...
7942680	  749.2	  548.0	 6058.0	...
7942681	  749.0	  548.0	 6058.0	...
7942682	  748.9	  548.1	 6058.0	...
7942683	  749.0	  547.8	 6058.0	...
7942684	  749.0	  547.3	 6059.0	...
7942685	  749.0	  546.9	 6060.0	...
7942686	  749.1	  547.3	 6061.0	...
7942687	  749.1	  547.7	 6063.0	...
7942688	  749.2	  547.9	 6065.0	...
7942689	  749.3	  547.9	 6063.0	...
7942690	  749.4	  547.9	 6058.0	...
7942691	  749.5	  548.0	 6055.0	...
7942692	  749.6	  547.7	 6056.0	...
7942693	  749.6	  547.4	 6059.0	...
7942694	  749.7	  547.0	 6062.0	...
7942695	  749.9	  546.9	 6062.0	...
7942696	  750.2	  546.9	 6061.0	...
7942697	  750.2	  546.9	 6061.0	...
7942698	  750.0	  547.0	 6057.0	...
7942699	  749.8	  547.1	 6055.0	...
7942700	  749.8	  547.3	 6052.0	...
7942701	  749.7	  547.7	 6052.0	...
7942702	  749.7	  548.0	 6052.0	...
7942703	  749.8	  548.4	 6052.0	...
7942704	  749.8	  548.5	 6052.0	...
7942705	  749.9	  548.0	 6053.0	...
7942706	  749.9	  547.5	 6053.0	...
7942707	  750.0	  547.1	 6053.0	...
7942708	  750.1	  547.4	 6053.0	...
7942709	  750.0	  547.6	 6053.0	...
7942710	  749.7	  547.9	 6054.0	...
7942711	  749.3	  547.9	 6054.0	...
7942712	  749.0	  547.9	 6052.0	...
7942713	  748.9	  547.7	 6049.0	...
7942714	  748.8	  547.8	 6046.0	...
7942715	  749.0	  548.0	 6046.0	...
7942716	  749.2	  548.1	 6048.0	...
7942717	  749.3	  548.1	 6049.0	...
7942718	  749.3	  547.6	 6050.0	...
7942719	  749.2	  547.1	 6048.0	...
7942720	  749.4	  546.8	 6049.0	...
7942721	  749.5	  547.0	 6049.0	...
7942722	  749.7	  547.2	 6050.0	...
7942723	  749.8	  547.2	 6049.0	...
7942724	  749.9	  547.0	 6048.0	...
7942725	  749.9	  546.8	 6046.0	...
7942726	  749.9	  546.6	 6044.0	...
7942727	  749.8	  546.6	 6044.0	...
7942728	  749.7	  546.6	 6043.0	...
7942729	  749.7	  546.6	 6046.0	...
7942730	  749.8	  546.9	 6049.0	...
7942731	  750.0	  547.2	 6050.0	...
7942732	  750.1	  547.2	 6049.0	...
7942733	  750.0	  547.0	 6047.0	...
7942734	  749.9	  546.8	 6049.0	...
7942735	  749.8	  546.7	 6050.0	...
7942736	  749.7	  546.6	 6053.0	...
7942737	  749.6	  546.5	 6053.0	...
7942738	  749.6	  547.0	 6052.0	...
7942739	  749.7	  547.5	 6048.0	...
7942740	  750.0	  548.0	 6044.0	...
7942741	  750.3	  547.9	 6042.0	...
7942742	  750.5	  547.8	 6041.0	...
7942743	  750.4	  547.9	 6040.0	...
7942744	  750.3	  547.7	 6036.0	...
7942745	  750.3	  547.6	 6032.0	...
7942746	  750.3	  547.4	 6032.0	...
7942747	  750.3	  547.3	 6037.0	...
7942748	  750.2	  546.9	 6042.0	...
7942749	  750.1	  546.6	 6040.0	...
7942750	  750.1	  546.6	 6035.0	...
7942751	  750.1	  546.6	 6030.0	...
7942752	  750.2	  546.7	 6031.0	...
7942753	  750.3	  547.2	 6033.0	...
7942754	  750.5	  547.7	 6034.0	...
7942755	  750.6	  548.2	 6034.0	...
7942756	  750.7	  547.6	 6033.0	...
7942757	  750.9	  547.1	 6033.0	...
7942758	  751.1	  546.8	 6032.0	...
7942759	  751.2	  547.1	 6030.0	...
7942760	  751.1	  547.6	 6029.0	...
7942761	  751.1	  548.0	 6029.0	...
7942762	  751.1	  547.4	 6026.0	...
7942763	  751.2	  546.8	 6023.0	...
7942764	  751.3	  546.1	 6025.0	...
7942765	  751.4	  546.2	 6031.0	...
7942766	  751.6	  546.5	 6034.0	...
7942767	  751.6	  546.7	 6031.0	...
7942768	  751.6	  546.7	 6029.0	...
7942769	  751.6	  546.6	 6029.0	...
7942770	  751.7	  546.9	 6027.0	...
7942771	  751.9	  547.4	 6025.0	...
7942772	  751.9	  547.6	 6023.0	...
7942773	  751.6	  547.5	 6024.0	...
7942774	  751.3	  547.4	 6026.0	...
7942775	  751.1	  547.5	 6027.0	...
7942776	  751.4	  547.5	 6029.0	...
7942777	  751.8	  547.4	 6031.0	...
7942778	  751.8	  547.3	 6029.0	...
7942779	  751.4	  547.4	 6026.0	...
7942780	  751.1	  547.4	 6023.0	...
7942781	  751.1	  547.6	 6023.0	...
7942782	  751.4	  547.7	 6019.0	...
7942783	  751.7	  547.9	 6015.0	...
7942784	  752.1	  548.1	 6011.0	...
7942785	  752.1	  548.1	 6010.0	...
7942786	  751.8	  548.1	 6009.0	...
7942787	  751.6	  547.8	 6007.0	...
7942788	  751.3	  547.5	 6007.0	...
7942789	  751.3	  547.1	 6008.0	...
7942790	  751.4	  547.0	 6009.0	...
7942791	  751.5	  547.1	 6010.0	...
7942792	  751.6	  547.3	 6010.0	...
7942793	  751.7	  547.0	 6011.0	...
7942794	  751.6	  546.8	 6012.0	...
7942795	  751.5	  547.0	 6012.0	...
7942796	  751.4	  547.6	 6012.0	...
7942797	  751.6	  548.3	 6009.0	...
7942798	  752.1	  548.5	 6006.0	...
7942799	  752.6	  548.8	 6002.0	...
7942800	  753.0	  549.0	 6001.0	...
7942801	  753.1	  549.1	 6007.0	...
7942802	  753.2	  549.0	 6014.0	...
7942803	  753.4	  548.9	 6016.0	...
7942804	  753.4	  548.8	 6012.0	...
7942805	  753.4	  548.9	 6007.0	...
7942806	  753.4	  548.9	 6007.0	...
7942807	  753.1	  548.0	 6005.0	...
7942808	  752.9	  547.1	 6002.0	...
7942809	  752.6	  546.4	 6000.0	...
7942810	  752.5	  546.7	 6000.0	...
7942811	  752.4	  546.8	 6001.0	...
7942812	  752.4	  546.9	 6001.0	...
7942813	  752.6	  547.4	 6002.0	...
7942814	  752.8	  548.1	 6003.0	...
7942815	  752.9	  548.8	 6001.0	...
7942816	  752.9	  548.8	 5998.0	...
7942817	  752.8	  548.7	 5994.0	...
7942818	  752.7	  548.4	 5992.0	...
7942819	  752.7	  548.1	 5993.0	...
7942820	  752.8	  547.8	 5993.0	...
7942821	  752.9	  548.0	 5993.0	...
7942822	  753.0	  548.2	 5993.0	...
7942823	  753.1	  547.8	 5989.0	...
7942824	  753.1	  547.2	 5985.0	...
7942825	  753.1	  546.7	 5984.0	...
7942826	  753.1	  547.0	 5987.0	...
7942827	  753.2	  547.3	 5987.0	...
7942828	  753.2	  547.3	 5984.0	...
7942829	  753.2	  547.0	 5981.0	...
7942830	  753.1	  546.7	 5981.0	...
7942831	  753.2	  546.5	 5981.0	...
7942832	  753.6	  546.8	 5981.0	...
7942833	  754.3	  547.1	 5981.0	...
7942834	  754.9	  547.5	 5983.0	...
7942835	  754.8	  547.5	 5984.0	...
7942836	  754.4	  547.6	 5983.0	...
7942837	  754.0	  547.6	 5980.0	...
7942838	  753.6	  547.5	 5978.0	...
7942839	  753.2	  547.4	 5978.0	...
7942840	  752.9	  547.5	 5975.0	...
7942841	  753.1	  547.6	 5972.0	...
7942842	  753.5	  547.6	 5970.0	...
7942843	  753.9	  547.5	 5971.0	...
7942844	  754.3	  547.3	 5972.0	...
7942845	  754.5	  547.5	 5969.0	...
7942846	  754.8	  547.7	 5965.0	...
7942847	  755.0	  548.0	 5961.0	...
7942848	  754.9	  547.9	 5960.0	...
7942849	  754.9	  547.6	 5959.0	...
7942850	  754.6	  547.4	 5964.0	...
7942851	  754.3	  547.3	 5970.0	...
7942852	  753.9	  547.3	 5974.0	...
7942853	  753.9	  547.2	 5972.0	...
7942854	  754.1	  547.1	 5969.0	...
7942855	  754.3	  547.3	 5969.0	...
7942856	  754.6	  547.7	 5970.0	...
7942857	  754.6	  548.0	 5970.0	...
7942858	  754.7	  547.9	 5970.0	...
7942859	  754.7	  547.7	 5969.0	...
7942860	  754.7	  547.5	 5965.0	...
7942861	  754.6	  547.3	 5960.0	...
7942862	  754.6	  547.2	 5956.0	...
7942863	  754.6	  547.0	 5954.0	...
7942864	  754.6	  546.8	 5954.0	...
7942865	  754.7	  546.7	 5954.0	...
7942866	  754.8	  546.5	 5952.0	...
7942867	  754.9	  546.4	 5949.0	...
7942868	  754.9	  546.3	 5946.0	...
7942869	  754.8	  546.3	 5944.0	...
7942870	  754.8	  546.6	 5942.0	...
7942871	  754.8	  546.9	 5940.0	...
7942872	  754.8	  547.1	 5940.0	...
7942873	  754.7	  547.0	 5941.0	...
7942874	  754.8	  546.9	 5939.0	...
MSG	7942875 0000 _ Number On
7942875	  754.9	  546.7	 5936.0	...
7942876	  755.0	  546.6	 5935.0	...
7942877	  755.0	  546.9	 5937.0	...
7942878	  755.1	  547.4	 5937.0	...
7942879	  755.3	  547.8	 5936.0	...
7942880	  755.5	  547.9	 5934.0	...
7942881	  755.6	  547.7	 5933.0	...
7942882	  755.6	  547.4	 5932.0	...
7942883	  755.7	  547.0	 5934.0	...
7942884	  755.8	  546.9	 5937.0	...
7942885	  755.9	  547.1	 5941.0	...
7942886	  755.9	  547.3	 5941.0	...
7942887	  755.9	  547.4	 5934.0	...
7942888	  755.8	  547.4	 5928.0	...
7942889	  756.0	  547.5	 5920.0	...
7942890	  756.1	  547.5	 5919.0	...
7942891	  756.1	  547.3	 5920.0	...
7942892	  756.0	  547.0	 5923.0	...
7942893	  756.0	  546.6	 5924.0	...
7942894	  756.2	  546.9	 5922.0	...
7942895	  756.2	  547.3	 5918.0	...
7942896	  755.9	  547.8	 5915.0	...
7942897	  755.7	  547.7	 5913.0	...
7942898	  755.5	  547.7	 5913.0	...
7942899	  755.7	  547.7	 5913.0	...
7942900	  755.9	  547.8	 5913.0	...
7942901	  756.0	  547.8	 5913.0	...
7942902	  756.0	  547.6	 5911.0	...
7942903	  756.1	  547.4	 5910.0	...
7942904	  756.4	  547.5	 5907.0	...
7942905	  756.7	  547.7	 5904.0	...
7942906	  756.8	  548.0	 5901.0	...
7942907	  756.9	  547.9	 5901.0	...
7942908	  756.9	  547.6	 5903.0	...
7942909	  756.8	  547.3	 5906.0	...
7942910	  756.8	  547.0	 5908.0	...
7942911	  756.6	  546.9	 5910.0	...
7942912	  756.4	  546.8	 5907.0	...
7942913	  756.3	  546.9	 5903.0	...
7942914	  756.3	  547.2	 5899.0	...
7942915	  756.2	  547.5	 5903.0	...
7942916	  756.1	  547.7	 5906.0	...
7942917	  756.1	  548.0	 5909.0	...
7942918	  756.1	  548.1	 5908.0	...
7942919	  756.2	  548.1	 5907.0	...
7942920	  756.3	  547.9	 5907.0	...
7942921	  756.4	  547.7	 5904.0	...
7942922	  756.5	  547.5	 5900.0	...
7942923	  756.7	  547.3	 5895.0	...
7942924	  756.8	  547.2	 5892.0	...
7942925	  756.9	  547.2	 5889.0	...
7942926	  757.0	  547.1	 5887.0	...
7942927	  757.3	  547.2	 5886.0	...
7942928	  757.6	  547.3	 5886.0	...
7942929	  757.5	  547.2	 5887.0	...
7942930	  757.2	  547.0	 5889.0	...
7942931	  756.9	  546.9	 5890.0	...
7942932	  756.9	  546.9	 5889.0	...
7942933	  756.9	  547.0	 5886.0	...
7942934	  757.4	  547.0	 5883.0	...
7942935	  757.9	  547.1	 5883.0	...
7942936	  758.5	  547.5	 5884.0	...
7942937	  758.5	  548.0	 5884.0	...
7942938	  758.7	  548.4	 5884.0	...
7942939	  758.8	  548.5	 5882.0	...
7942940	  758.8	  548.6	 5878.0	...
7942941	  758.7	  548.6	 5874.0	...
7942942	  758.5	  548.5	 5876.0	...
7942943	  758.4	  548.5	 5881.0	...
7942944	  758.3	  548.5	 5883.0	...
7942945	  758.1	  548.3	 5878.0	...
7942946	  757.9	  548.0	 5872.0	...
7942947	  757.7	  547.7	 5867.0	...
7942948	  757.6	  547.7	 5864.0	...
7942949	  757.7	  547.6	 5860.0	...
7942950	  757.8	  547.6	 5859.0	...
7942951	  757.7	  547.7	 5861.0	...
7942952	  757.6	  547.9	 5863.0	...
7942953	  757.7	  548.1	 5867.0	...
7942954	  758.0	  548.2	 5868.0	...
7942955	  758.3	  548.2	 5868.0	...
7942956	  758.3	  548.0	 5865.0	...
7942957	  758.3	  547.9	 5863.0	...
7942958	  758.3	  547.8	 5860.0	...
7942959	  758.3	  547.8	 5859.0	...
7942960	  758.3	  547.8	 5858.0	...
7942961	  758.3	  547.8	 5857.0	...
7942962	  758.4	  547.7	 5858.0	...
7942963	  758.4	  547.6	 5859.0	...
7942964	  758.4	  547.4	 5855.0	...
7942965	  758.4	  547.2	 5851.0	...
7942966	  758.3	  547.0	 5846.0	...
7942967	  758.2	  547.1	 5846.0	...
7942968	  758.1	  547.5	 5847.0	...
7942969	  758.2	  547.9	 5847.0	...
7942970	  758.3	  548.0	 5850.0	...
7942971	  758.5	  547.8	 5853.0	...
7942972	  758.7	  547.7	 5856.0	...
7942973	  758.9	  547.6	 5855.0	...
7942974	  759.0	  547.4	 5855.0	...
7942975	  758.7	  547.3	 5856.0	...
7942976	  758.3	  547.3	 5856.0	...
7942977	  758.0	  547.3	 5856.0	...
7942978	  758.1	  547.4	 5849.0	...
7942979	  758.2	  547.9	 5843.0	...
7942980	  758.1	  548.4	 5836.0	...
7942981	  758.0	  548.3	 5838.0	...
7942982	  758.4	  547.8	 5838.0	...
7942983	  759.1	  547.9	 5838.0	...
7942984	  759.9	  548.4	 5839.0	...
7942985	  759.9	  548.9	 5840.0	...
7942986	  759.8	  548.8	 5841.0	...
7942987	  759.7	  548.6	 5841.0	...
7942988	  759.6	  548.5	 5842.0	...
7942989	  759.4	  548.1	 5843.0	...
7942990	  759.1	  547.7	 5843.0	...
7942991	  759.0	  547.3	 5843.0	...
7942992	  758.8	  547.8	 5842.0	...
7942993	  758.5	  548.4	 5841.0	...
7942994	  758.6	  548.9	 5838.0	...
7942995	  758.9	  548.6	 5835.0	...
7942996	  759.3	  548.3	 5832.0	...
7942997	  759.4	  548.2	 5830.0	...
7942998	  759.4	  548.2	 5829.0	...
7942999	  759.6	  548.2	 5828.0	...
7943000	  759.8	  548.2	 5827.0	...
7943001	  760.0	  548.3	 5826.0	...
7943002	  760.1	  548.4	 5826.0	...
7943003	  760.2	  548.2	 5825.0	...
7943004	  759.8	  548.0	 5825.0	...
7943005	  759.2	  548.1	 5826.0	...
7943006	  758.8	  548.4	 5827.0	...
7943007	  759.0	  548.8	 5827.0	...
7943008	  759.3	  548.9	 5825.0	...
7943009	  759.4	  548.6	 5823.0	...
7943010	  759.4	  548.2	 5822.0	...
7943011	  759.4	  547.9	 5822.0	...
7943012	  759.3	  547.7	 5821.0	...
7943013	  759.1	  547.4	 5819.0	...
7943014	  759.4	  547.7	 5818.0	...
7943015	  759.9	  548.3	 5817.0	...
7943016	  760.3	  548.9	 5816.0	...
7943017	  760.3	  548.7	 5815.0	...
7943018	  760.2	  548.5	 5814.0	...
7943019	  760.3	  548.2	 5814.0	...
7943020	  760.3	  548.0	 5814.0	...
7943021	  760.2	  547.8	 5815.0	...
7943022	  760.3	  547.7	 5815.0	...
7943023	  760.4	  547.6	 5815.0	...
7943024	  760.5	  547.6	 5815.0	...
7943025	  760.6	  547.5	 5814.0	...
7943026	  761.0	  547.4	 5812.0	...
7943027	  761.3	  547.4	 5809.0	...
7943028	  761.6	  547.4	 5806.0	...
7943029	  761.6	  547.4	 5803.0	...
7943030	  761.3	  547.4	 5801.0	...
7943031	  760.8	  547.4	 5800.0	...
7943032	  760.3	  547.5	 5799.0	...
7943033	  760.3	  547.7	 5801.0	...
7943034	  760.4	  548.0	 5803.0	...
7943035	  760.4	  548.2	 5803.0	...
7943036	  760.5	  548.3	 5802.0	...
7943037	  760.4	  548.2	 5799.0	...
7943038	  760.7	  548.1	 5797.0	...
7943039	  760.8	  548.0	 5796.0	...
7943040	  760.7	  548.0	 5796.0	...
7943041	  760.5	  547.9	 5794.0	...
7943042	  760.4	  548.0	 5791.0	...
7943043	  760.4	  548.0	 5792.0	...
7943044	  760.4	  548.0	 5795.0	...
7943045	  760.4	  547.8	 5797.0	...
7943046	  760.5	  547.6	 5797.0	...
7943047	  760.6	  547.5	 5796.0	...
7943048	  760.6	  547.6	 5795.0	...
7943049	  760.7	  548.1	 5795.0	...
7943050	  760.7	  548.6	 5796.0	...
7943051	  760.6	  549.0	 5797.0	...
7943052	  760.5	  549.3	 5792.0	...
7943053	  760.5	  549.5	 5788.0	...
7943054	  760.6	  549.1	 5784.0	...
7943055	  761.0	  548.3	 5784.0	...
7943056	  761.3	  547.6	 5783.0	...
7943057	  761.3	  547.7	 5785.0	...
7943058	  761.0	  548.0	 5786.0	...
7943059	  760.8	  548.2	 5786.0	...
7943060	  760.9	  548.1	 5784.0	...
7943061	  761.0	  547.8	 5782.0	...
7943062	  760.9	  547.3	 5781.0	...
7943063	  760.8	  547.7	 5780.0	...
7943064	  760.9	  548.2	 5779.0	...
7943065	  761.0	  548.7	 5780.0	...
7943066	  761.0	  549.0	 5783.0	...
7943067	  761.1	  549.2	 5787.0	...
7943068	  761.1	  549.5	 5788.0	...
7943069	  761.3	  549.6	 5785.0	...
7943070	  761.8	  549.6	 5782.0	...
7943071	  762.2	  549.4	 5779.0	...
7943072	  762.3	  549.0	 5777.0	...
7943073	  761.9	  548.6	 5776.0	...
7943074	  761.6	  548.2	 5776.0	...
7943075	  761.4	  548.3	 5776.0	...
7943076	  761.3	  548.2	 5775.0	...
7943077	  761.2	  548.1	 5775.0	...
7943078	  761.4	  547.9	 5775.0	...
7943079	  761.7	  547.7	 5771.0	...
7943080	  762.1	  547.8	 5766.0	...
7943081	  762.3	  548.0	 5762.0	...
7943082	  762.6	  548.1	 5767.0	...
7943083	  762.2	  548.0	 5771.0	...
7943084	  761.6	  547.9	 5774.0	...
7943085	  761.1	  547.9	 5770.0	...
7943086	  761.2	  547.9	 5766.0	...
7943087	  761.3	  547.9	 5761.0	...
7943088	  761.4	  547.9	 5758.0	...
7943089	  761.3	  548.3	 5755.0	...
7943090	  761.3	  548.6	 5756.0	...
7943091	  761.6	  548.6	 5759.0	...
7943092	  761.9	  548.1	 5762.0	...
7943093	  762.2	  547.7	 5763.0	...
7943094	  762.1	  547.6	 5763.0	...
7943095	  761.9	  547.5	 5760.0	...
7943096	  761.9	  547.6	 5758.0	...
7943097	  761.7	  547.8	 5757.0	...
7943098	  761.4	  548.2	 5752.0	...
7943099	  760.8	  548.4	 5747.0	...
7943100	  760.4	  548.5	 5742.0	...
7943101	  760.5	  548.8	 5743.0	...
7943102	  761.0	  548.9	 5742.0	...
7943103	  761.6	  549.0	 5741.0	...
7943104	  761.6	  549.3	 5739.0	...
7943105	  761.6	  549.7	 5736.0	...
7943106	  761.4	  550.1	 5735.0	...
7943107	  761.2	  550.1	 5734.0	...
7943108	  761.7	  550.0	 5734.0	...
7943109	  762.1	  549.9	 5733.0	...
7943110	  762.6	  549.8	 5733.0	...
7943111	  762.1	  550.6	 5734.0	...
7943112	  761.5	  551.5	 5736.0	...
7943113	  760.9	  551.8	 5738.0	...
7943114	  760.8	  550.9	 5739.0	...
7943115	  760.8	  550.0	 5738.0	...
7943116	  760.9	  549.6	 5737.0	...
7943117	  761.1	  549.9	 5736.0	...
7943118	  761.2	  550.1	 5736.0	...
7943119	  761.3	  550.5	 5734.0	...
7943120	  761.6	  550.5	 5733.0	...
7943121	  761.9	  550.2	 5732.0	...
7943122	  762.1	  550.0	 5732.0	...
7943123	  762.1	  549.7	 5731.0	...
7943124	  762.1	  549.7	 5731.0	...
7943125	  762.0	  549.8	 5730.0	...
7943126	  762.0	  549.9	 5730.0	...
7943127	  762.0	  550.1	 5728.0	...
7943128	  762.0	  550.3	 5727.0	...
7943129	  762.0	  550.7	 5727.0	...
7943130	  761.9	  551.0	 5727.0	...
7943131	  761.9	  551.0	 5727.0	...
7943132	  761.8	  550.8	 5726.0	...
7943133	  761.9	  550.5	 5726.0	...
7943134	  761.9	  549.9	 5724.0	...
7943135	  762.0	  549.3	 5721.0	...
7943136	  761.5	  548.9	 5722.0	...
7943137	  761.3	  549.1	 5725.0	...
7943138	  761.1	  549.4	 5727.0	...
7943139	  761.3	  549.7	 5725.0	...
7943140	  761.3	  549.9	 5722.0	...
7943141	  761.4	  549.9	 5720.0	...
7943142	  761.4	  549.8	 5720.0	...
7943143	  761.4	  549.4	 5720.0	...
7943144	  761.4	  549.1	 5719.0	...
7943145	  761.5	  548.8	 5717.0	...
7943146	  761.8	  548.8	 5714.0	...
7943147	  761.9	  548.9	 5712.0	...
7943148	  761.9	  549.2	 5710.0	...
7943149	  761.6	  549.3	 5708.0	...
7943150	  761.2	  549.2	 5707.0	...
7943151	  760.8	  549.0	 5705.0	...
7943152	  761.3	  549.0	 5705.0	...
7943153	  761.9	  548.9	 5707.0	...
7943154	  762.4	  548.9	 5709.0	...
7943155	  761.9	  548.9	 5711.0	...
7943156	  761.5	  548.9	 5712.0	...
7943157	  761.4	  548.9	 5713.0	...
7943158	  761.6	  549.2	 5713.0	...
7943159	  761.8	  549.6	 5713.0	...
7943160	  761.8	  549.9	 5711.0	...
7943161	  761.7	  550.3	 5708.0	...
7943162	  761.8	  550.6	 5705.0	...
7943163	  762.0	  550.4	 5702.0	...
7943164	  762.1	  549.8	 5702.0	...
7943165	  762.0	  548.9	 5702.0	...
7943166	  761.9	  548.6	 5703.0	...
7943167	  761.9	  548.3	 5701.0	...
7943168	  761.9	  548.3	 5695.0	...
7943169	  762.1	  549.0	 5689.0	...
7943170	  762.3	  549.8	 5685.0	...
7943171	  762.4	  550.0	 5685.0	...
7943172	  762.5	  549.5	 5686.0	...
7943173	  762.5	  549.0	 5687.0	...
7943174	  762.5	  549.0	 5687.0	...
7943175	  762.3	  549.3	 5687.0	...
7943176	  761.8	  549.6	 5686.0	...
7943177	  761.4	  549.8	 5686.0	...
MSG	7943178 0000 _ Number Off
7943178	  761.1	  549.7	 5686.0	...
7943179	  761.0	  549.9	 5686.0	...
7943180	  761.1	  550.1	 5683.0	...
7943181	  761.3	  549.9	 5680.0	...
7943182	  761.5	  549.5	 5677.0	...
7943183	  761.5	  549.0	 5677.0	...
7943184	  761.5	  548.9	 5679.0	...
7943185	  761.2	  548.8	 5681.0	...
7943186	  761.1	  548.9	 5683.0	...
7943187	  761.1	  549.1	 5681.0	...
7943188	  761.0	  549.0	 5678.0	...
7943189	  760.8	  549.0	 5675.0	...
7943190	  760.7	  548.8	 5676.0	...
7943191	  760.9	  548.8	 5675.0	...
7943192	  761.4	  548.8	 5674.0	...
7943193	  761.7	  549.0	 5673.0	...
7943194	  761.7	  549.2	 5673.0	...
7943195	  761.4	  549.4	 5672.0	...
7943196	  761.1	  549.5	 5676.0	...
7943197	  761.1	  549.5	 5680.0	...
7943198	  761.1	  549.3	 5684.0	...
7943199	  761.0	  549.1	 5684.0	...
7943200	  761.0	  548.9	 5683.0	...
7943201	  760.9	  548.9	 5683.0	...
7943202	  760.9	  548.9	 5679.0	...
7943203	  761.1	  548.9	 5674.0	...
7943204	  761.3	  549.2	 5670.0	...
7943205	  761.6	  549.6	 5670.0	...
7943206	  761.7	  549.9	 5670.0	...
7943207	  761.9	  549.7	 5670.0	...
7943208	  761.9	  549.8	 5670.0	...
7943209	  761.7	  549.8	 5670.0	...
7943210	  761.6	  550.2	 5668.0	...
7943211	  761.5	  550.4	 5667.0	...
7943212	  761.4	  550.3	 5666.0	...
7943213	  761.4	  550.0	 5667.0	...
7943214	  761.3	  549.9	 5668.0	...
7943215	  761.3	  550.0	 5668.0	...
7943216	  761.4	  550.2	 5670.0	...
7943217	  761.5	  550.3	 5673.0	...
7943218	  761.3	  550.4	 5675.0	...
7943219	  761.0	  550.5	 5674.0	...
7943220	  761.1	  550.3	 5673.0	...
7943221	  761.5	  550.0	 5673.0	...
7943222	  762.0	  549.9	 5674.0	...
7943223	  762.0	  550.2	 5673.0	...
7943224	  761.9	  550.0	 5671.0	...
7943225	  761.6	  549.6	 5669.0	...
7943226	  761.3	  549.2	 5664.0	...
7943227	  761.0	  549.1	 5659.0	...
7943228	  761.2	  548.9	 5655.0	...
7943229	  761.5	  549.0	 5655.0	...
7943230	  761.7	  549.0	 5655.0	...
7943231	  761.5	  549.1	 5654.0	...
7943232	  761.4	  549.1	 5653.0	...
7943233	  761.3	  548.9	 5652.0	...
7943234	  761.3	  548.8	 5653.0	...
7943235	  761.2	  548.5	 5654.0	...
7943236	  761.1	  548.4	 5654.0	...
7943237	  761.1	  548.9	 5658.0	...
7943238	  761.2	  549.5	 5661.0	...
7943239	  761.2	  550.0	 5661.0	...
7943240	  761.3	  550.0	 5657.0	...
7943241	  761.4	  550.0	 5653.0	...
7943242	  761.5	  550.1	 5653.0	...
7943243	  761.6	  550.2	 5649.0	...
7943244	  761.5	  550.2	 5645.0	...
7943245	  761.3	  550.1	 5642.0	...
7943246	  761.1	  549.9	 5640.0	...
7943247	  761.2	  549.8	 5640.0	...
7943248	  761.2	  549.9	 5637.0	...
7943249	  761.2	  549.8	 5633.0	...
7943250	  761.1	  549.6	 5633.0	...
7943251	  761.0	  549.3	 5640.0	...
7943252	  760.9	  549.4	 5648.0	...
7943253	  761.0	  549.9	 5651.0	...
7943254	  761.1	  550.5	 5649.0	...
7943255	  761.2	  551.0	 5647.0	...
7943256	  760.7	  551.1	 5647.0	...
7943257	  760.2	  551.2	 5647.0	...
7943258	  760.1	  551.1	 5648.0	...
7943259	  760.6	  550.9	 5651.0	...
7943260	  761.1	  550.6	 5656.0	...
7943261	  761.4	  550.5	 5659.0	...
7943262	  761.7	  550.4	 5662.0	...
7943263	  762.0	  550.5	 5662.0	...
7943264	  762.3	  550.7	 5655.0	...
7943265	  762.3	  550.8	 5648.0	...
7943266	  762.3	  550.8	 5641.0	...
7943267	  762.3	  550.6	 5641.0	...
7943268	  761.7	  550.5	 5642.0	...
7943269	  761.1	  550.4	 5642.0	...
7943270	  760.5	  550.4	 5641.0	...
7943271	  760.4	  550.1	 5639.0	...
7943272	  760.4	  549.7	 5637.0	...
7943273	  760.6	  549.5	 5637.0	...
7943274	  760.9	  549.7	 5638.0	...
7943275	  761.2	  550.0	 5638.0	...
7943276	  761.2	  550.0	 5637.0	...
7943277	  761.3	  550.1	 5637.0	...
7943278	  761.4	  550.2	 5636.0	...
7943279	  761.6	  550.5	 5634.0	...
7943280	  761.6	  550.8	 5632.0	...
7943281	  761.4	  550.9	 5632.0	...
7943282	  761.2	  550.8	 5631.0	...
7943283	  761.0	  550.7	 5630.0	...
7943284	  760.8	  550.7	 5626.0	...
7943285	  760.5	  550.6	 5623.0	...
7943286	  760.2	  550.7	 5626.0	...
7943287	  760.2	  550.5	 5632.0	...
7943288	  760.1	  550.4	 5634.0	...
7943289	  760.1	  550.6	 5630.0	...
7943290	  760.4	  550.8	 5626.0	...
7943291	  760.8	  550.9	 5626.0	...
7943292	  761.0	  550.7	 5625.0	...
7943293	  760.9	  550.6	 5624.0	...
7943294	  760.9	  550.4	 5623.0	...
7943295	  760.9	  550.2	 5623.0	...
7943296	  760.8	  550.0	 5624.0	...
7943297	  760.7	  551.0	 5626.0	...
7943298	  760.6	  552.1	 5623.0	...
7943299	  760.2	  552.4	 5619.0	...
7943300	  759.9	  551.8	 5615.0	...
7943301	  759.7	  551.1	 5615.0	...
7943302	  760.1	  551.2	 5616.0	...
7943303	  760.5	  551.3	 5617.0	...
7943304	  760.6	  551.6	 5616.0	...
7943305	  760.6	  551.9	 5616.0	...
7943306	  760.3	  552.2	 5615.0	...
7943307	  759.8	  552.2	 5615.0	...
7943308	  759.3	  552.1	 5617.0	...
7943309	  759.3	  551.9	 5620.0	...
7943310	  759.6	  551.6	 5621.0	...
7943311	  759.9	  551.4	 5620.0	...
7943312	  760.0	  551.5	 5619.0	...
7943313	  760.2	  551.8	 5619.0	...
7943314	  760.2	  552.1	 5620.0	...
7943315	  760.2	  552.3	 5620.0	...
7943316	  760.2	  552.4	 5618.0	...
7943317	  760.2	  552.5	 5615.0	...
7943318	  760.2	  552.6	 5612.0	...
7943319	  760.2	  552.7	 5609.0	...
7943320	  760.0	  552.7	 5609.0	...
7943321	  759.8	  552.7	 5610.0	...
7943322	  759.5	  552.6	 5610.0	...
7943323	  759.6	  552.4	 5609.0	...
7943324	  759.9	  552.3	 5609.0	...
7943325	  760.1	  552.4	 5609.0	...
7943326	  760.1	  552.4	 5609.0	...
7943327	  760.4	  552.3	 5609.0	...
7943328	  760.7	  552.1	 5608.0	...
7943329	  760.9	  552.0	 5608.0	...
7943330	  760.6	  552.1	 5608.0	...
7943331	  760.3	  551.9	 5608.0	...
7943332	  760.2	  551.7	 5606.0	...
7943333	  760.3	  551.9	 5604.0	...
7943334	  760.4	  552.3	 5603.0	...
7943335	  760.2	  552.7	 5603.0	...
7943336	  760.1	  552.7	 5604.0	...
7943337	  759.9	  552.3	 5605.0	...
7943338	  759.8	  551.8	 5607.0	...
7943339	  759.5	  551.4	 5608.0	...
7943340	  759.3	  551.4	 5609.0	...
7943341	  759.3	  552.1	 5609.0	...
7943342	  759.3	  552.8	 5610.0	...
7943343	  759.4	  553.8	 5610.0	...
7943344	  759.4	  554.1	 5611.0	...
7943345	  759.4	  554.2	 5612.0	...
7943346	  759.3	  553.8	 5614.0	...
7943347	  759.2	  553.5	 5616.0	...
7943348	  759.2	  553.6	 5616.0	...
7943349	  759.4	  553.8	 5614.0	...
7943350	  759.6	  553.6	 5611.0	...
7943351	  759.8	  553.5	 5608.0	...
7943352	  759.8	  553.4	 5605.0	...
7943353	  759.8	  553.6	 5602.0	...
7943354	  759.9	  553.7	 5603.0	...
7943355	  759.9	  553.6	 5606.0	...
7943356	  760.1	  553.5	 5607.0	...
7943357	  760.3	  553.1	 5603.0	...
7943358	  760.6	  552.5	 5600.0	...
7943359	  760.2	  551.9	 5598.0	...
7943360	  759.9	  551.6	 5599.0	...
7943361	  759.5	  551.6	 5600.0	...
7943362	  759.6	  551.5	 5600.0	...
7943363	  759.7	  551.6	 5599.0	...
7943364	  759.9	  551.8	 5601.0	...
7943365	  760.0	  552.2	 5603.0	...
7943366	  760.0	  552.7	 5604.0	...
7943367	  760.1	  553.0	 5604.0	...
7943368	  760.1	  553.1	 5599.0	...
7943369	  760.2	  553.2	 5594.0	...
7943370	  760.3	  553.2	 5588.0	...
7943371	  760.1	  553.1	 5586.0	...
7943372	  759.8	  553.0	 5586.0	...
7943373	  759.4	  553.0	 5589.0	...
7943374	  759.3	  552.5	 5597.0	...
7943375	  759.6	  551.9	 5604.0	...
7943376	  760.1	  551.4	 5609.0	...
7943377	  760.5	  551.4	 5609.0	...
7943378	  760.3	  552.1	 5608.0	...
7943379	  760.1	  552.5	 5608.0	...
7943380	  759.9	  553.0	 5602.0	...
7943381	  759.9	  553.0	 5596.0	...
7943382	  760.0	  553.1	 5590.0	...
7943383	  760.2	  553.1	 5589.0	...
7943384	  760.3	  553.0	 5589.0	...
7943385	  760.3	  552.9	 5591.0	...
7943386	  760.4	  552.9	 5595.0	...
7943387	  760.4	  552.9	 5600.0	...
7943388	  760.5	  552.8	 5601.0	...
7943389	  760.2	  552.9	 5601.0	...
7943390	  760.0	  552.9	 5600.0	...
MSG	7943391 0000 _ Number On
7943391	  759.8	  553.0	 5600.0	...
7943392	  759.9	  553.0	 5599.0	...
7943393	  760.1	  552.9	 5597.0	...
7943394	  760.3	  552.9	 5596.0	...
7943395	  760.4	  552.8	 5597.0	...
7943396	  760.6	  552.9	 5600.0	...
7943397	  760.7	  553.1	 5603.0	...
7943398	  761.0	  553.3	 5605.0	...
7943399	  761.1	  553.3	 5605.0	...
7943400	  761.1	  553.1	 5603.0	...
7943401	  760.9	  553.0	 5600.0	...
7943402	  760.6	  552.9	 5598.0	...
7943403	  760.3	  552.7	 5599.0	...
7943404	  760.3	  552.5	 5600.0	...
7943405	  760.3	  552.2	 5602.0	...
7943406	  760.3	  552.2	 5601.0	...
7943407	  760.1	  552.1	 5602.0	...
7943408	  760.1	  552.1	 5602.0	...
7943409	  760.3	  552.3	 5603.0	...
7943410	  760.6	  553.2	 5601.0	...
7943411	  760.5	  554.0	 5601.0	...
7943412	  760.1	  554.5	 5600.0	...
7943413	  759.9	  554.0	 5600.0	...
7943414	  760.1	  553.6	 5600.0	...
7943415	  760.3	  553.2	 5599.0	...
7943416	  760.4	  553.3	 5598.0	...
7943417	  760.4	  553.3	 5596.0	...
7943418	  760.4	  553.1	 5597.0	...
7943419	  760.4	  553.2	 5598.0	...
7943420	  760.3	  553.5	 5599.0	...
7943421	  760.3	  554.0	 5601.0	...
7943422	  760.2	  554.0	 5602.0	...
7943423	  760.2	  553.7	 5603.0	...
7943424	  760.4	  553.4	 5602.0	...
7943425	  760.7	  553.8	 5602.0	...
7943426	  760.8	  554.3	 5602.0	...
7943427	  760.5	  554.8	 5602.0	...
7943428	  760.1	  554.9	 5603.0	...
7943429	  760.0	  555.0	 5604.0	...
7943430	  759.9	  555.2	 5602.0	...
7943431	  759.8	  555.2	 5597.0	...
7943432	  760.0	  554.6	 5593.0	...
7943433	  760.3	  553.9	 5592.0	...
7943434	  760.8	  553.3	 5592.0	...
7943435	  761.0	  553.4	 5592.0	...
7943436	  761.2	  553.4	 5592.0	...
7943437	  761.1	  553.3	 5592.0	...
7943438	  760.8	  553.1	 5593.0	...
7943439	  760.6	  553.1	 5593.0	...
7943440	  760.6	  553.5	 5594.0	...
7943441	  760.6	  553.9	 5596.0	...
7943442	  760.8	  554.1	 5599.0	...
7943443	  761.1	  554.0	 5599.0	...
7943444	  761.3	  553.8	 5597.0	...
7943445	  761.4	  553.7	 5593.0	...
7943446	  761.3	  553.7	 5591.0	...
7943447	  761.0	  553.9	 5590.0	...
7943448	  760.7	  554.1	 5592.0	...
7943449	  760.5	  554.1	 5594.0	...
7943450	  760.5	  554.0	 5595.0	...
7943451	  760.4	  553.9	 5595.0	...
7943452	  760.4	  554.0	 5596.0	...
7943453	  760.4	  553.6	 5598.0	...
7943454	  760.3	  553.2	 5600.0	...
7943455	  760.2	  553.1	 5601.0	...
7943456	  760.2	  553.4	 5600.0	...
7943457	  760.1	  553.6	 5597.0	...
7943458	  760.2	  553.3	 5595.0	...
7943459	  760.3	  553.0	 5594.0	...
7943460	  760.4	  552.8	 5596.0	...
7943461	  760.4	  553.0	 5598.0	...
7943462	  760.2	  553.2	 5600.0	...
7943463	  760.1	  553.5	 5596.0	...
7943464	  760.1	  553.7	 5591.0	...
7943465	  760.2	  554.0	 5587.0	...
7943466	  760.5	  554.2	 5585.0	...
7943467	  760.9	  554.5	 5585.0	...
7943468	  761.1	  554.7	 5588.0	...
7943469	  760.8	  555.0	 5590.0	...
7943470	  760.4	  555.1	 5593.0	...
7943471	  760.2	  554.9	 5594.0	...
7943472	  760.4	  554.7	 5596.0	...
7943473	  760.4	  554.6	 5596.0	...
7943474	  760.2	  554.6	 5597.0	...
7943475	  759.9	  554.6	 5598.0	...
7943476	  759.7	  554.6	 5601.0	...
7943477	  759.5	  554.7	 5602.0	...
7943478	  759.4	  554.9	 5600.0	...
7943479	  759.4	  555.2	 5593.0	...
7943480	  759.8	  555.2	 5587.0	...
7943481	  760.2	  555.5	 5586.0	...
7943482	  760.5	  555.6	 5589.0	...
7943483	  760.5	  555.2	 5592.0	...
7943484	  760.4	  554.7	 5591.0	...
7943485	  760.5	  554.2	 5591.0	...
7943486	  760.6	  554.3	 5591.0	...
7943487	  760.5	  554.3	 5592.0	...
7943488	  760.2	  554.3	 5592.0	...
7943489	  760.0	  554.3	 5590.0	...
7943490	  760.3	  554.7	 5587.0	...
7943491	  760.6	  555.1	 5583.0	...
7943492	  760.4	  555.2	 5581.0	...
7943493	  760.0	  554.9	 5581.0	...
7943494	  759.8	  554.7	 5582.0	...
7943495	  760.1	  554.8	 5583.0	...
7943496	  760.4	  554.9	 5584.0	...
7943497	  760.5	  554.8	 5584.0	...
7943498	  760.6	  554.8	 5585.0	...
7943499	  760.8	  554.8	 5586.0	...
7943500	  760.9	  554.6	 5587.0	...
7943501	  760.7	  554.2	 5588.0	...
7943502	  760.5	  553.8	 5586.0	...
7943503	  760.4	  553.6	 5584.0	...
7943504	  760.4	  553.7	 5581.0	...
7943505	  760.4	  553.9	 5580.0	...
7943506	  760.5	  554.5	 5580.0	...
7943507	  760.5	  555.2	 5581.0	...
7943508	  760.4	  555.7	 5582.0	...
7943509	  760.3	  555.7	 5584.0	...
7943510	  760.4	  555.5	 5583.0	...
7943511	  760.5	  555.3	 5583.0	...
7943512	  760.7	  555.3	 5582.0	...
7943513	  760.7	  555.3	 5581.0	...
7943514	  760.5	  555.4	 5580.0	...
7943515	  760.1	  555.4	 5579.0	...
7943516	  759.7	  555.2	 5582.0	...
7943517	  759.5	  555.0	 5585.0	...
7943518	  759.4	  554.9	 5587.0	...
7943519	  759.3	  555.1	 5584.0	...
7943520	  759.2	  555.3	 5584.0	...
7943521	  759.2	  555.5	 5586.0	...
7943522	  759.3	  555.4	 5585.0	...
7943523	  759.7	  555.3	 5582.0	...
7943524	  760.2	  555.1	 5580.0	...
7943525	  760.7	  554.5	 5581.0	...
7943526	  760.8	  554.1	 5582.0	...
7943527	  760.9	  554.4	 5582.0	...
7943528	  760.9	  555.0	 5581.0	...
7943529	  760.5	  555.3	 5581.0	...
7943530	  760.1	  555.0	 5580.0	...
7943531	  759.7	  554.5	 5582.0	...
7943532	  759.7	  554.5	 5584.0	...
7943533	  759.7	  554.5	 5584.0	...
7943534	  759.7	  554.6	 5581.0	...
7943535	  760.1	  554.5	 5580.0	...
7943536	  760.6	  554.3	 5584.0	...
7943537	  760.9	  554.2	 5588.0	...
7943538	  760.9	  554.1	 5590.0	...
7943539	  760.8	  554.2	 5589.0	...
7943540	  760.8	  554.3	 5589.0	...
7943541	  760.7	  554.5	 5588.0	...
7943542	  760.6	  554.8	 5587.0	...
7943543	  760.5	  554.6	 5586.0	...
7943544	  759.9	  554.3	 5585.0	...
7943545	  759.4	  554.2	 5585.0	...
7943546	  759.7	  554.5	 5586.0	...
7943547	  760.4	  554.6	 5588.0	...
7943548	  761.0	  554.3	 5590.0	...
7943549	  761.1	  554.5	 5591.0	...
7943550	  761.2	  554.9	 5591.0	...
7943551	  761.2	  554.6	 5588.0	...
7943552	  761.1	  554.0	 5585.0	...
7943553	  760.9	  553.8	 5582.0	...
7943554	  760.7	  554.2	 5581.0	...
7943555	  760.6	  554.5	 5580.0	...
7943556	  760.7	  554.4	 5583.0	...
7943557	  760.7	  554.3	 5586.0	...
7943558	  760.7	  554.1	 5589.0	...
7943559	  760.6	  554.1	 5588.0	...
7943560	  760.5	  554.2	 5588.0	...
7943561	  760.5	  554.2	 5586.0	...
7943562	  760.6	  554.2	 5584.0	...
7943563	  760.6	  554.2	 5581.0	...
7943564	  760.5	  554.2	 5581.0	...
7943565	  760.4	  554.1	 5580.0	...
7943566	  760.2	  554.2	 5579.0	...
7943567	  760.1	  554.4	 5578.0	...
7943568	  760.0	  554.5	 5577.0	...
7943569	  760.1	  554.7	 5580.0	...
7943570	  760.1	  554.8	 5585.0	...
7943571	  760.2	  554.8	 5589.0	...
7943572	  760.2	  554.8	 5590.0	...
7943573	  760.4	  554.3	 5589.0	...
7943574	  760.4	  553.8	 5589.0	...
7943575	  760.4	  553.1	 5589.0	...
7943576	  760.7	  552.9	 5589.0	...
7943577	  761.0	  552.7	 5588.0	...
7943578	  761.3	  553.2	 5588.0	...
7943579	  761.3	  553.6	 5587.0	...
7943580	  760.9	  553.9	 5587.0	...
7943581	  760.5	  553.8	 5590.0	...
7943582	  760.3	  553.8	 5594.0	...
7943583	  760.8	  553.6	 5598.0	...
7943584	  761.3	  553.5	 5598.0	...
7943585	  761.5	  553.5	 5599.0	...
7943586	  761.5	  553.4	 5599.0	...
7943587	  761.5	  553.4	 5599.0	...
7943588	  761.6	  553.4	 5599.0	...
7943589	  761.7	  553.5	 5596.0	...
7943590	  761.7	  553.6	 5592.0	...
7943591	  761.5	  553.5	 5588.0	...
7943592	  761.3	  553.5	 5589.0	...
7943593	  761.2	  553.6	 5591.0	...
7943594	  761.2	  553.6	 5593.0	...
7943595	  761.3	  553.5	 5592.0	...
7943596	  761.3	  553.4	 5591.0	...
7943597	  761.2	  553.4	 5589.0	...
7943598	  761.1	  553.3	 5589.0	...
7943599	  761.1	  553.2	 5588.0	...
7943600	  761.3	  553.1	 5586.0	...
7943601	  761.5	  552.6	 5587.0	...
7943602	  761.4	  552.2	 5588.0	...
7943603	  761.4	  552.0	 5591.0	...
7943604	  761.5	  552.4	 5590.0	...
7943605	  761.6	  553.6	 5589.0	...
7943606	  761.8	  554.6	 5588.0	...
7943607	  762.0	  554.5	 5589.0	...
7943608	  762.1	  553.6	 5589.0	...
7943609	  761.9	  552.8	 5590.0	...
7943610	  761.8	  552.9	 5591.0	...
7943611	  761.7	  553.0	 5592.0	...
7943612	  761.4	  553.1	 5593.0	...
7943613	  761.0	  553.0	 5594.0	...
7943614	  760.7	  552.9	 5594.0	...
7943615	  760.9	  553.1	 5592.0	...
7943616	  761.4	  553.5	 5590.0	...
7943617	  761.9	  553.6	 5587.0	...
7943618	  762.1	  553.4	 5586.0	...
7943619	  762.0	  553.5	 5586.0	...
7943620	  761.8	  553.7	 5586.0	...
7943621	  761.8	  553.9	 5586.0	...
7943622	  761.8	  553.7	 5586.0	...
7943623	  761.8	  553.4	 5586.0	...
7943624	  761.8	  553.1	 5586.0	...
7943625	  761.5	  553.0	 5587.0	...
7943626	  761.2	  553.1	 5588.0	...
7943627	  760.9	  553.1	 5588.0	...
7943628	  761.2	  553.0	 5589.0	...
7943629	  761.4	  552.8	 5592.0	...
7943630	  761.6	  553.1	 5595.0	...
7943631	  761.7	  553.4	 5598.0	...
7943632	  761.7	  553.5	 5599.0	...
7943633	  761.8	  553.3	 5597.0	...
7943634	  761.9	  553.3	 5593.0	...
7943635	  762.0	  553.2	 5589.0	...
7943636	  761.9	  553.3	 5595.0	...
7943637	  761.7	  553.3	 5601.0	...
7943638	  761.7	  553.6	 5604.0	...
7943639	  761.8	  553.1	 5601.0	...
7943640	  762.1	  552.5	 5598.0	...
7943641	  762.3	  552.8	 5598.0	...
7943642	  762.3	  553.7	 5597.0	...
7943643	  762.1	  554.5	 5595.0	...
7943644	  761.9	  554.2	 5594.0	...
7943645	  761.9	  553.6	 5595.0	...
7943646	  762.0	  553.1	 5598.0	...
7943647	  762.0	  552.8	 5597.0	...
7943648	  761.9	  552.8	 5593.0	...
7943649	  761.8	  553.2	 5590.0	...
7943650	  761.6	  553.7	 5591.0	...
7943651	  761.6	  554.1	 5593.0	...
7943652	  761.6	  554.1	 5594.0	...
7943653	  761.7	  554.2	 5592.0	...
7943654	  761.9	  554.4	 5591.0	...
7943655	  761.9	  554.1	 5590.0	...
7943656	  762.1	  553.7	 5591.0	...
7943657	  762.2	  553.3	 5591.0	...
7943658	  762.4	  553.5	 5595.0	...
7943659	  762.3	  553.7	 5599.0	...
7943660	  762.2	  553.8	 5603.0	...
7943661	  762.3	  553.8	 5603.0	...
7943662	  762.6	  553.7	 5603.0	...
7943663	  762.7	  553.7	 5603.0	...
7943664	  762.5	  553.6	 5601.0	...
7943665	  762.4	  553.5	 5597.0	...
7943666	  762.4	  553.5	 5593.0	...
7943667	  762.2	  553.6	 5592.0	...
7943668	  762.0	  553.7	 5592.0	...
7943669	  761.8	  553.9	 5593.0	...
7943670	  761.8	  554.0	 5592.0	...
7943671	  761.9	  554.1	 5591.0	...
7943672	  762.0	  553.8	 5592.0	...
7943673	  762.1	  553.5	 5595.0	...
7943674	  762.2	  553.2	 5597.0	...
7943675	  762.4	  553.1	 5596.0	...
7943676	  762.6	  552.7	 5596.0	...
7943677	  762.8	  552.4	 5590.0	...
7943678	  762.7	  552.4	 5585.0	...
7943679	  762.6	  552.6	 5581.0	...
7943680	  762.5	  552.9	 5581.0	...
7943681	  762.2	  553.2	 5581.0	...
7943682	  761.9	  553.3	 5580.0	...
7943683	  761.6	  553.4	 5580.0	...
7943684	  761.5	  553.2	 5583.0	...
7943685	  761.5	  553.0	 5586.0	...
7943686	  761.5	  552.9	 5589.0	...
7943687	  761.5	  552.9	 5588.0	...
7943688	  761.8	  552.8	 5585.0	...
7943689	  762.1	  552.8	 5583.0	...
7943690	  762.4	  552.6	 5587.0	...
7943691	  762.4	  552.5	 5591.0	...
7943692	  762.5	  552.5	 5592.0	...
MSG	7943693 0000 _ Number Off
7943693	  762.6	  552.6	 5589.0	...
7943694	  762.3	  552.7	 5586.0	...
7943695	  761.8	  552.7	 5586.0	...
7943696	  761.4	  552.7	 5585.0	...
7943697	  761.5	  553.2	 5585.0	...
7943698	  761.7	  553.8	 5584.0	...
7943699	  761.9	  554.0	 5586.0	...
7943700	  762.0	  553.8	 5586.0	...
7943701	  762.0	  553.6	 5587.0	...
7943702	  762.0	  553.6	 5588.0	...
7943703	  762.0	  553.6	 5590.0	...
7943704	  762.0	  553.6	 5591.0	...
7943705	  762.0	  553.7	 5590.0	...
7943706	  762.0	  553.7	 5589.0	...
7943707	  762.0	  553.9	 5589.0	...
7943708	  761.9	  554.0	 5591.0	...
7943709	  762.0	  554.0	 5593.0	...
7943710	  762.2	  553.5	 5594.0	...
7943711	  762.3	  553.1	 5592.0	...
7943712	  762.4	  552.8	 5591.0	...
7943713	  762.3	  552.6	 5592.0	...
7943714	  762.2	  552.5	 5593.0	...
7943715	  762.0	  552.6	 5593.0	...
7943716	  761.8	  552.8	 5592.0	...
7943717	  761.9	  552.9	 5591.0	...
7943718	  762.3	  552.6	 5590.0	...
7943719	  762.8	  552.4	 5594.0	...
7943720	  762.9	  552.3	 5597.0	...
7943721	  763.1	  552.4	 5599.0	...
7943722	  763.2	  552.6	 5598.0	...
7943723	  762.9	  552.8	 5596.0	...
7943724	  762.6	  553.1	 5598.0	...
7943725	  762.2	  553.4	 5600.0	...
7943726	  762.3	  553.4	 5600.0	...
7943727	  762.3	  553.1	 5597.0	...
7943728	  762.3	  553.0	 5594.0	...
7943729	  762.1	  553.0	 5594.0	...
7943730	  761.8	  553.3	 5594.0	...
7943731	  761.6	  553.5	 5593.0	...
7943732	  761.5	  553.4	 5592.0	...
7943733	  761.6	  553.3	 5592.0	...
7943734	  761.6	  553.1	 5592.0	...
7943735	  761.9	  553.1	 5591.0	...
7943736	  762.0	  553.1	 5590.0	...
7943737	  762.1	  553.0	 5588.0	...
7943738	  762.1	  553.1	 5587.0	...
7943739	  762.0	  553.2	 5590.0	...
7943740	  761.9	  553.3	 5593.0	...
7943741	  761.7	  553.5	 5596.0	...
7943742	  761.6	  553.6	 5596.0	...
7943743	  761.8	  553.6	 5595.0	...
7943744	  762.0	  553.3	 5596.0	...
7943745	  762.1	  553.1	 5596.0	...
7943746	  761.8	  553.0	 5597.0	...
7943747	  761.7	  553.1	 5597.0	...
7943748	  761.8	  553.2	 5597.0	...
7943749	  761.9	  553.3	 5597.0	...
7943750	  761.9	  553.1	 5598.0	...
7943751	  762.0	  553.1	 5598.0	...
7943752	  762.0	  553.0	 5598.0	...
7943753	  762.1	  553.0	 5597.0	...
7943754	  762.2	  552.8	 5597.0	...
7943755	  762.4	  552.7	 5593.0	...
7943756	  762.5	  552.5	 5589.0	...
7943757	  762.7	  552.5	 5588.0	...
7943758	  762.5	  552.7	 5592.0	...
7943759	  762.3	  553.0	 5599.0	...
7943760	  762.2	  553.7	 5601.0	...
7943761	  762.1	  554.2	 5605.0	...
7943762	  762.1	  553.8	 5607.0	...
7943763	  762.1	  553.0	 5604.0	...
7943764	  761.8	  552.3	 5599.0	...
7943765	  761.7	  552.5	 5595.0	...
7943766	  761.5	  552.6	 5595.0	...
7943767	  761.5	  552.6	 5595.0	...
7943768	  761.6	  552.5	 5596.0	...
7943769	  762.0	  552.4	 5596.0	...
7943770	  762.3	  552.5	 5595.0	...
7943771	  762.4	  552.5	 5592.0	...
7943772	  762.3	  552.7	 5590.0	...
7943773	  762.1	  552.8	 5591.0	...
7943774	  761.9	  553.0	 5593.0	...
7943775	  761.7	  552.8	 5596.0	...
7943776	  761.6	  552.6	 5596.0	...
7943777	  761.8	  552.9	 5597.0	...
7943778	  762.0	  553.5	 5597.0	...
7943779	  762.0	  554.1	 5597.0	...
7943780	  761.7	  554.0	 5598.0	...
7943781	  761.5	  553.9	 5597.0	...
7943782	  761.4	  553.8	 5597.0	...
7943783	  761.4	  553.6	 5598.0	...
7943784	  761.8	  553.1	 5598.0	...
7943785	  762.4	  552.8	 5595.0	...
7943786	  762.8	  552.6	 5592.0	...
7943787	  762.7	  552.6	 5594.0	...
7943788	  762.1	  552.3	 5599.0	...
7943789	  761.7	  552.1	 5599.0	...
7943790	  761.6	  552.1	 5594.0	...
7943791	  761.6	  552.7	 5589.0	...
7943792	  761.5	  553.6	 5585.0	...
7943793	  761.8	  554.1	 5581.0	...
7943794	  762.2	  553.7	 5576.0	...
7943795	  762.3	  553.1	 5578.0	...
7943796	  762.2	  552.7	 5580.0	...
7943797	  762.3	  552.8	 5583.0	...
7943798	  762.6	  552.9	 5583.0	...
7943799	  762.6	  552.9	 5582.0	...
7943800	  762.4	  552.8	 5580.0	...
7943801	  762.2	  552.8	 5576.0	...
7943802	  762.1	  552.5	 5572.0	...
7943803	  761.9	  552.3	 5569.0	...
7943804	  761.8	  552.5	 5569.0	...
7943805	  761.9	  552.7	 5569.0	...
7943806	  761.9	  552.9	 5571.0	...
7943807	  762.0	  552.8	 5572.0	...
7943808	  762.1	  552.8	 5572.0	...
7943809	  762.2	  553.1	 5570.0	...
7943810	  762.4	  553.2	 5569.0	...
7943811	  762.4	  553.2	 5570.0	...
7943812	  762.4	  553.1	 5572.0	...
7943813	  762.2	  553.4	 5572.0	...
7943814	  762.0	  553.7	 5572.0	...
7943815	  761.7	  553.8	 5573.0	...
7943816	  761.8	  553.5	 5574.0	...
7943817	  761.8	  553.1	 5575.0	...
7943818	  761.8	  552.9	 5575.0	...
7943819	  761.9	  552.7	 5573.0	...
7943820	  762.1	  553.2	 5571.0	...
7943821	  762.4	  553.9	 5570.0	...
7943822	  762.2	  554.6	 5569.0	...
7943823	  762.0	  554.5	 5568.0	...
7943824	  761.7	  554.4	 5566.0	...
7943825	  761.6	  554.1	 5566.0	...
7943826	  761.5	  553.6	 5566.0	...
7943827	  761.6	  553.1	 5567.0	...
7943828	  761.9	  553.0	 5570.0	...
7943829	  762.0	  553.1	 5572.0	...
7943830	  761.6	  553.5	 5574.0	...
7943831	  761.2	  553.6	 5574.0	...
7943832	  761.4	  553.3	 5569.0	...
7943833	  762.2	  552.8	 5565.0	...
7943834	  762.9	  552.3	 5559.0	...
7943835	  763.2	  552.3	 5558.0	...
7943836	  763.2	  552.8	 5557.0	...
7943837	  763.1	  553.3	 5558.0	...
7943838	  763.0	  553.8	 5558.0	...
7943839	  762.5	  553.8	 5557.0	...
7943840	  762.2	  554.0	 5558.0	...
7943841	  761.9	  554.1	 5562.0	...
7943842	  761.8	  554.1	 5566.0	...
7943843	  761.7	  553.9	 5568.0	...
7943844	  761.7	  553.6	 5567.0	...
7943845	  761.9	  553.5	 5567.0	...
7943846	  762.0	  553.5	 5567.0	...
7943847	  762.2	  553.5	 5566.0	...
7943848	  762.3	  553.5	 5563.0	...
7943849	  762.6	  553.6	 5561.0	...
7943850	  762.7	  553.7	 5561.0	...
7943851	  762.8	  553.2	 5561.0	...
7943852	  762.8	  552.7	 5562.0	...
7943853	  762.8	  552.7	 5561.0	...
7943854	  762.8	  553.3	 5562.0	...
7943855	  762.4	  553.9	 5562.0	...
7943856	  761.9	  553.9	 5564.0	...
7943857	  761.9	  553.9	 5564.0	...
7943858	  762.4	  553.8	 5560.0	...
7943859	  762.8	  553.7	 5557.0	...
7943860	  762.8	  553.5	 5555.0	...
7943861	  762.5	  553.5	 5557.0	...
7943862	  762.2	  553.4	 5559.0	...
7943863	  762.1	  553.4	 5561.0	...
7943864	  762.3	  553.3	 5562.0	...
7943865	  762.5	  553.4	 5561.0	...
7943866	  762.5	  553.8	 5561.0	...
7943867	  762.6	  554.3	 5561.0	...
7943868	  762.3	  554.5	 5562.0	...
7943869	  762.0	  554.6	 5563.0	...
7943870	  762.0	  554.5	 5558.0	...
7943871	  762.3	  554.4	 5554.0	...
7943872	  762.5	  554.2	 5548.0	...
7943873	  762.5	  554.3	 5547.0	...
7943874	  762.6	  554.4	 5548.0	...
7943875	  762.7	  554.5	 5549.0	...
7943876	  763.1	  554.4	 5551.0	...
7943877	  763.4	  554.2	 5551.0	...
7943878	  763.7	  554.1	 5550.0	...
7943879	  763.6	  553.9	 5548.0	...
7943880	  763.2	  553.7	 5545.0	...
7943881	  762.8	  553.5	 5540.0	...
7943882	  762.5	  553.5	 5535.0	...
7943883	  762.6	  553.4	 5535.0	...
7943884	  762.7	  553.4	 5538.0	...
7943885	  762.8	  553.3	 5542.0	...
7943886	  762.8	  553.3	 5546.0	...
7943887	  762.7	  553.4	 5550.0	...
7943888	  762.7	  553.4	 5551.0	...
7943889	  762.8	  553.4	 5550.0	...
7943890	  763.2	  553.3	 5547.0	...
7943891	  763.5	  553.8	 5543.0	...
7943892	  763.5	  554.3	 5539.0	...
7943893	  763.4	  554.8	 5536.0	...
7943894	  763.1	  554.6	 5534.0	...
7943895	  763.0	  554.5	 5534.0	...
7943896	  762.9	  554.6	 5535.0	...
7943897	  762.5	  554.7	 5535.0	...
7943898	  762.1	  554.4	 5535.0	...
7943899	  761.9	  554.0	 5534.0	...
7943900	  762.5	  554.0	 5531.0	...
7943901	  763.0	  554.5	 5529.0	...
7943902	  763.3	  555.0	 5529.0	...
7943903	  763.2	  555.0	 5532.0	...
7943904	  763.0	  554.9	 5535.0	...
MSG	7943905 0000 _ Number On
7943905	  762.9	  554.8	 5536.0	...
7943906	  762.9	  554.7	 5534.0	...
7943907	  762.8	  554.3	 5528.0	...
7943908	  762.8	  554.0	 5521.0	...
7943909	  762.9	  553.7	 5518.0	...
7943910	  763.0	  554.0	 5518.0	...
7943911	  763.0	  554.3	 5517.0	...
7943912	  762.9	  554.3	 5515.0	...
7943913	  762.8	  554.1	 5516.0	...
7943914	  762.6	  554.1	 5518.0	...
7943915	  762.6	  554.2	 5521.0	...
7943916	  762.5	  554.3	 5521.0	...
7943917	  762.5	  554.3	 5520.0	...
7943918	  762.7	  554.6	 5517.0	...
7943919	  763.1	  554.8	 5516.0	...
7943920	  763.5	  555.0	 5517.0	...
7943921	  763.6	  555.0	 5517.0	...
7943922	  763.5	  555.1	 5516.0	...
7943923	  763.2	  555.2	 5514.0	...
7943924	  763.1	  555.0	 5513.0	...
7943925	  763.1	  554.7	 5512.0	...
7943926	  763.2	  554.4	 5516.0	...
7943927	  763.0	  554.2	 5519.0	...
7943928	  762.8	  554.1	 5523.0	...
7943929	  762.6	  554.0	 5523.0	...
7943930	  762.7	  554.0	 5524.0	...
7943931	  762.8	  554.0	 5524.0	...
7943932	  762.9	  554.0	 5524.0	...
7943933	  763.0	  554.1	 5524.0	...
7943934	  763.4	  554.1	 5523.0	...
7943935	  763.8	  554.2	 5520.0	...
7943936	  764.0	  554.1	 5516.0	...
7943937	  763.8	  554.3	 5515.0	...
7943938	  763.5	  554.5	 5515.0	...
7943939	  763.4	  554.7	 5513.0	...
7943940	  763.4	  554.7	 5509.0	...
7943941	  763.3	  554.7	 5505.0	...
7943942	  763.3	  554.4	 5504.0	...
7943943	  763.3	  554.2	 5506.0	...
7943944	  763.3	  553.9	 5509.0	...
7943945	  763.2	  553.9	 5508.0	...
7943946	  763.2	  554.2	 5505.0	...
7943947	  763.3	  554.6	 5502.0	...
7943948	  763.8	  554.8	 5502.0	...
7943949	  764.3	  554.7	 5502.0	...
7943950	  764.8	  554.4	 5503.0	...
7943951	  764.6	  554.1	 5503.0	...
7943952	  764.3	  554.0	 5502.0	...
7943953	  764.1	  553.9	 5502.0	...
7943954	  764.0	  553.7	 5502.0	...
7943955	  764.2	  553.5	 5503.0	...
7943956	  764.4	  553.9	 5500.0	...
7943957	  764.2	  554.5	 5496.0	...
7943958	  763.8	  555.1	 5492.0	...
7943959	  763.4	  555.1	 5493.0	...
7943960	  763.7	  555.1	 5494.0	...
7943961	  763.9	  555.0	 5497.0	...
7943962	  764.0	  554.9	 5499.0	...
7943963	  763.8	  555.1	 5501.0	...
7943964	  763.7	  555.4	 5501.0	...
7943965	  763.9	  555.7	 5501.0	...
7943966	  764.2	  555.6	 5501.0	...
7943967	  764.5	  555.5	 5501.0	...
7943968	  764.5	  555.5	 5497.0	...
7943969	  764.4	  555.5	 5493.0	...
7943970	  764.4	  555.4	 5489.0	...
7943971	  764.1	  555.8	 5490.0	...
7943972	  763.9	  556.3	 5492.0	...
7943973	  763.7	  556.4	 5493.0	...
7943974	  763.6	  555.9	 5496.0	...
7943975	  763.6	  555.8	 5499.0	...
7943976	  763.6	  556.0	 5499.0	...
7943977	  763.8	  556.2	 5495.0	...
7943978	  764.1	  556.0	 5492.0	...
7943979	  764.4	  556.3	 5489.0	...
7943980	  764.4	  556.7	 5485.0	...
7943981	  764.4	  557.1	 5483.0	...
7943982	  764.3	  557.1	 5484.0	...
7943983	  764.3	  557.0	 5485.0	...
7943984	  764.6	  557.0	 5484.0	...
7943985	  764.8	  556.9	 5483.0	...
7943986	  764.7	  556.8	 5483.0	...
7943987	  764.2	  556.7	 5484.0	...
7943988	  764.0	  556.5	 5486.0	...
7943989	  763.9	  556.4	 5487.0	...
7943990	  764.1	  556.3	 5485.0	...
7943991	  764.3	  556.2	 5484.0	...
7943992	  764.5	  556.3	 5483.0	...
7943993	  764.7	  556.3	 5484.0	...
7943994	  764.9	  556.3	 5483.0	...
7943995	  764.9	  556.3	 5482.0	...
7943996	  764.7	  556.3	 5482.0	...
7943997	  764.4	  556.3	 5482.0	...
7943998	  764.2	  556.2	 5483.0	...
7943999	  764.1	  556.3	 5482.0	...
7944000	  764.0	  556.3	 5480.0	...
7944001	  764.2	  556.4	 5477.0	...
7944002	  764.4	  556.5	 5477.0	...
7944003	  764.6	  556.6	 5478.0	...
7944004	  764.8	  556.7	 5478.0	...
7944005	  764.9	  556.1	 5478.0	...
7944006	  765.0	  555.5	 5478.0	...
7944007	  765.0	  554.9	 5478.0	...
7944008	  765.0	  554.9	 5479.0	...
7944009	  765.0	  555.0	 5479.0	...
7944010	  765.0	  555.0	 5479.0	...
7944011	  764.7	  555.0	 5481.0	...
7944012	  764.4	  555.4	 5482.0	...
7944013	  764.1	  555.9	 5484.0	...
7944014	  764.1	  556.2	 5484.0	...
7944015	  764.2	  556.3	 5484.0	...
7944016	  764.0	  556.5	 5486.0	...
7944017	  763.8	  556.4	 5488.0	...
7944018	  763.8	  556.2	 5487.0	...
7944019	  764.4	  556.4	 5484.0	...
7944020	  764.9	  556.7	 5483.0	...
7944021	  765.1	  557.0	 5486.0	...
7944022	  765.1	  556.9	 5489.0	...
7944023	  765.0	  557.0	 5490.0	...
7944024	  765.0	  557.3	 5491.0	...
7944025	  764.9	  557.1	 5490.0	...
7944026	  764.9	  556.8	 5491.0	...
7944027	  764.8	  556.5	 5492.0	...
7944028	  764.9	  556.7	 5489.0	...
7944029	  764.9	  556.9	 5486.0	...
7944030	  764.8	  557.0	 5483.0	...
7944031	  764.7	  557.5	 5483.0	...
7944032	  764.7	  557.9	 5483.0	...
7944033	  764.9	  558.3	 5483.0	...
7944034	  764.8	  558.3	 5484.0	...
7944035	  764.7	  558.2	 5484.0	...
7944036	  764.6	  558.1	 5484.0	...
7944037	  764.8	  558.0	 5482.0	...
7944038	  764.8	  557.8	 5481.0	...
7944039	  764.9	  557.7	 5481.0	...
7944040	  764.6	  557.6	 5482.0	...
7944041	  764.3	  557.5	 5481.0	...
7944042	  764.0	  557.4	 5480.0	...
7944043	  764.0	  557.4	 5478.0	...
7944044	  763.9	  557.8	 5478.0	...
7944045	  763.9	  558.3	 5479.0	...
7944046	  763.8	  558.7	 5479.0	...
7944047	  763.7	  558.8	 5480.0	...
7944048	  764.0	  558.6	 5480.0	...
7944049	  764.3	  558.6	 5480.0	...
7944050	  764.6	  558.6	 5480.0	...
7944051	  764.6	  558.6	 5480.0	...
7944052	  764.6	  558.5	 5477.0	...
7944053	  765.0	  558.4	 5475.0	...
7944054	  765.3	  558.3	 5473.0	...
7944055	  765.4	  558.4	 5475.0	...
7944056	  765.4	  558.3	 5477.0	...
7944057	  765.3	  558.2	 5479.0	...
7944058	  765.4	  558.0	 5479.0	...
7944059	  765.3	  558.0	 5479.0	...
7944060	  765.3	  558.1	 5479.0	...
7944061	  764.8	  558.2	 5479.0	...
7944062	  764.3	  558.3	 5479.0	...
7944063	  763.8	  558.6	 5483.0	...
7944064	  763.9	  558.9	 5488.0	...
7944065	  764.0	  559.0	 5490.0	...
7944066	  764.0	  558.9	 5486.0	...
7944067	  764.3	  558.7	 5481.0	...
7944068	  764.7	  558.7	 5478.0	...
7944069	  765.1	  558.5	 5478.0	...
7944070	  765.0	  558.1	 5479.0	...
7944071	  764.9	  557.8	 5480.0	...
7944072	  765.2	  557.6	 5480.0	...
7944073	  765.5	  557.6	 5480.0	...
7944074	  765.9	  557.6	 5481.0	...
7944075	  765.9	  557.7	 5481.0	...
7944076	  766.0	  557.7	 5480.0	...
7944077	  766.1	  557.8	 5479.0	...
7944078	  766.3	  557.9	 5478.0	...
7944079	  766.4	  557.8	 5474.0	...
7944080	  766.4	  557.5	 5470.0	...
7944081	  766.1	  557.3	 5467.0	...
7944082	  765.9	  557.3	 5467.0	...
7944083	  765.7	  557.2	 5468.0	...
7944084	  765.6	  557.2	 5470.0	...
7944085	  765.5	  557.1	 5473.0	...
7944086	  765.4	  557.2	 5478.0	...
7944087	  765.1	  557.3	 5481.0	...
7944088	  764.9	  557.4	 5483.0	...
7944089	  764.8	  557.4	 5481.0	...
7944090	  764.8	  557.3	 5479.0	...
7944091	  765.1	  556.9	 5479.0	...
7944092	  765.4	  556.5	 5478.0	...
7944093	  765.7	  556.3	 5478.0	...
7944094	  765.7	  556.5	 5478.0	...
7944095	  765.6	  556.7	 5477.0	...
7944096	  765.6	  556.8	 5476.0	...
7944097	  766.0	  556.7	 5471.0	...
7944098	  766.3	  556.6	 5466.0	...
7944099	  766.1	  556.6	 5463.0	...
7944100	  765.4	  556.4	 5466.0	...
7944101	  765.2	  556.3	 5470.0	...
7944102	  765.6	  556.2	 5472.0	...
7944103	  766.0	  556.2	 5474.0	...
7944104	  766.0	  556.2	 5475.0	...
7944105	  766.0	  556.2	 5474.0	...
7944106	  766.2	  556.2	 5472.0	...
7944107	  766.3	  556.2	 5470.0	...
7944108	  766.1	  556.2	 5471.0	...
7944109	  765.7	  556.2	 5471.0	...
7944110	  765.2	  556.3	 5471.0	...
7944111	  765.0	  556.4	 5470.0	...
7944112	  765.1	  556.8	 5467.0	...
7944113	  765.4	  557.1	 5464.0	...
7944114	  765.8	  557.4	 5461.0	...
7944115	  766.2	  557.5	 5460.0	...
7944116	  766.0	  557.6	 5459.0	...
7944117	  765.8	  557.7	 5455.0	...
7944118	  765.9	  557.9	 5454.0	...
7944119	  766.2	  557.9	 5454.0	...
7944120	  766.3	  557.9	 5454.0	...
7944121	  766.2	  557.7	 5453.0	...
7944122	  765.9	  557.7	 5452.0	...
7944123	  765.7	  557.9	 5453.0	...
7944124	  765.5	  557.9	 5456.0	...
7944125	  765.7	  558.0	 5457.0	...
7944126	  765.9	  557.8	 5460.0	...
7944127	  766.0	  557.9	 5462.0	...
7944128	  765.9	  558.4	 5465.0	...
7944129	  765.8	  558.9	 5465.0	...
7944130	  765.8	  559.2	 5465.0	...
7944131	  765.8	  559.2	 5464.0	...
7944132	  765.8	  559.1	 5463.0	...
7944133	  765.9	  559.1	 5457.0	...
7944134	  766.2	  559.1	 5452.0	...
7944135	  766.4	  559.0	 5450.0	...
7944136	  766.2	  558.8	 5453.0	...
7944137	  765.9	  558.6	 5453.0	...
7944138	  765.7	  558.4	 5451.0	...
7944139	  765.7	  558.2	 5450.0	...
7944140	  765.2	  558.1	 5452.0	...
7944141	  764.7	  557.9	 5454.0	...
7944142	  764.1	  557.8	 5453.0	...
7944143	  764.0	  557.7	 5452.0	...
7944144	  764.3	  558.2	 5453.0	...
7944145	  764.8	  558.8	 5455.0	...
7944146	  765.2	  559.2	 5457.0	...
7944147	  765.2	  558.8	 5459.0	...
7944148	  765.1	  558.5	 5460.0	...
7944149	  765.0	  558.4	 5460.0	...
7944150	  764.9	  558.6	 5460.0	...
7944151	  764.9	  558.8	 5460.0	...
7944152	  765.0	  558.6	 5461.0	...
7944153	  765.3	  558.4	 5461.0	...
7944154	  765.5	  558.1	 5461.0	...
7944155	  765.4	  558.6	 5461.0	...
7944156	  765.3	  559.0	 5460.0	...
7944157	  765.2	  559.5	 5459.0	...
7944158	  765.2	  559.7	 5458.0	...
7944159	  765.1	  559.9	 5458.0	...
7944160	  765.0	  560.0	 5459.0	...
7944161	  764.9	  560.2	 5460.0	...
7944162	  764.9	  560.4	 5462.0	...
7944163	  765.0	  560.5	 5458.0	...
7944164	  765.1	  560.1	 5454.0	...
7944165	  765.1	  559.3	 5451.0	...
7944166	  765.1	  558.6	 5453.0	...
7944167	  765.2	  558.2	 5457.0	...
7944168	  765.4	  558.3	 5461.0	...
7944169	  765.4	  558.7	 5465.0	...
7944170	  765.4	  559.0	 5465.0	...
7944171	  765.4	  559.2	 5465.0	...
7944172	  765.2	  559.3	 5466.0	...
7944173	  765.1	  559.5	 5468.0	...
7944174	  765.0	  559.7	 5470.0	...
7944175	  765.0	  559.3	 5469.0	...
7944176	  765.0	  558.8	 5466.0	...
7944177	  765.4	  558.2	 5461.0	...
7944178	  765.8	  558.5	 5454.0	...
7944179	  765.5	  558.7	 5451.0	...
7944180	  764.9	  558.9	 5454.0	...
7944181	  764.7	  558.9	 5457.0	...
7944182	  765.1	  558.8	 5457.0	...
7944183	  765.5	  558.9	 5454.0	...
7944184	  765.6	  558.9	 5453.0	...
7944185	  765.7	  559.1	 5457.0	...
7944186	  765.4	  559.4	 5457.0	...
7944187	  765.0	  559.7	 5454.0	...
7944188	  764.6	  560.2	 5450.0	...
7944189	  764.6	  560.5	 5450.0	...
7944190	  764.6	  560.8	 5449.0	...
7944191	  764.6	  560.5	 5448.0	...
7944192	  764.7	  559.8	 5446.0	...
7944193	  764.7	  559.2	 5446.0	...
7944194	  764.9	  559.4	 5446.0	...
7944195	  764.9	  559.9	 5445.0	...
7944196	  765.0	  559.9	 5447.0	...
7944197	  764.9	  559.5	 5449.0	...
7944198	  764.8	  559.2	 5451.0	...
7944199	  764.7	  559.3	 5452.0	...
7944200	  764.6	  559.2	 5454.0	...
7944201	  764.4	  559.1	 5457.0	...
7944202	  764.0	  559.0	 5454.0	...
7944203	  763.9	  559.0	 5450.0	...
7944204	  764.0	  559.1	 5447.0	...
7944205	  764.2	  559.1	 5448.0	...
7944206	  764.2	  559.2	 5450.0	...
7944207	  764.2	  559.3	 5451.0	...
MSG	7944208 0000 _ Number Off
7944208	  764.2	  559.3	 5450.0	...
7944209	  764.3	  559.2	 5450.0	...
7944210	  764.4	  559.4	 5449.0	...
7944211	  764.5	  559.9	 5450.0	...
7944212	  764.5	  560.4	 5452.0	...
7944213	  764.6	  560.3	 5454.0	...
7944214	  764.7	  560.0	 5454.0	...
7944215	  764.8	  559.9	 5453.0	...
7944216	  764.9	  559.9	 5452.0	...
7944217	  764.4	  560.0	 5452.0	...
7944218	  763.8	  559.9	 5452.0	...
7944219	  763.4	  559.7	 5454.0	...
7944220	  763.7	  559.6	 5456.0	...
7944221	  764.0	  559.5	 5459.0	...
7944222	  763.9	  559.4	 5461.0	...
7944223	  763.9	  559.4	 5461.0	...
7944224	  763.9	  559.4	 5459.0	...
7944225	  763.9	  559.8	 5457.0	...
7944226	  763.9	  560.1	 5454.0	...
7944227	  764.1	  560.4	 5453.0	...
7944228	  764.2	  560.2	 5451.0	...
7944229	  764.2	  559.5	 5451.0	...
7944230	  764.2	  558.8	 5451.0	...
7944231	  764.2	  559.4	 5453.0	...
7944232	  763.8	  560.4	 5455.0	...
7944233	  763.4	  561.5	 5456.0	...
7944234	  762.8	  560.7	 5455.0	...
7944235	  762.6	  559.9	 5455.0	...
7944236	  762.5	  559.4	 5455.0	...
7944237	  762.6	  559.8	 5456.0	...
7944238	  762.7	  560.1	 5457.0	...
7944239	  762.7	  560.1	 5458.0	...
7944240	  762.7	  560.1	 5457.0	...
7944241	  763.1	  560.1	 5458.0	...
7944242	  763.6	  560.2	 5459.0	...
7944243	  764.0	  560.3	 5459.0	...
7944244	  764.0	  560.4	 5460.0	...
7944245	  764.0	  560.7	 5458.0	...
7944246	  763.8	  560.8	 5458.0	...
7944247	  763.5	  560.8	 5458.0	...
7944248	  763.2	  560.6	 5457.0	...
7944249	  763.3	  560.4	 5456.0	...
7944250	  763.3	  560.4	 5455.0	...
7944251	  763.4	  560.4	 5455.0	...
7944252	  763.4	  560.5	 5456.0	...
7944253	  763.3	  560.7	 5456.0	...
7944254	  763.3	  560.8	 5456.0	...
7944255	  763.2	  560.9	 5455.0	...
7944256	  763.3	  560.9	 5455.0	...
7944257	  763.3	  560.7	 5454.0	...
7944258	  763.2	  560.7	 5453.0	...
7944259	  763.1	  560.7	 5452.0	...
7944260	  763.0	  560.8	 5449.0	...
7944261	  763.1	  560.8	 5447.0	...
7944262	  763.3	  560.6	 5445.0	...
7944263	  763.5	  560.2	 5447.0	...
7944264	  763.3	  559.9	 5449.0	...
7944265	  763.0	  559.9	 5451.0	...
7944266	  763.0	  560.0	 5453.0	...
7944267	  763.4	  560.0	 5455.0	...
7944268	  763.8	  559.9	 5455.0	...
7944269	  763.8	  559.9	 5454.0	...
7944270	  763.7	  560.0	 5453.0	...
7944271	  763.6	  560.0	 5452.0	...
7944272	  763.6	  560.0	 5451.0	...
7944273	  763.7	  560.0	 5447.0	...
7944274	  763.3	  560.1	 5445.0	...
7944275	  762.9	  560.3	 5443.0	...
7944276	  762.6	  560.5	 5442.0	...
7944277	  762.4	  560.6	 5442.0	...
7944278	  762.2	  560.7	 5443.0	...
7944279	  761.8	  560.7	 5443.0	...
7944280	  761.5	  560.8	 5442.0	...
7944281	  761.9	  560.7	 5440.0	...
7944282	  762.4	  559.8	 5440.0	...
7944283	  763.0	  558.9	 5441.0	...
7944284	  763.1	  558.6	 5442.0	...
7944285	  763.3	  559.1	 5441.0	...
7944286	  763.4	  559.7	 5441.0	...
7944287	  763.0	  559.9	 5441.0	...
7944288	  762.6	  560.1	 5444.0	...
7944289	  762.3	  560.3	 5446.0	...
7944290	  762.3	  560.4	 5448.0	...
7944291	  762.3	  560.4	 5448.0	...
7944292	  762.3	  560.1	 5449.0	...
7944293	  762.2	  559.8	 5448.0	...
7944294	  762.6	  559.9	 5448.0	...
7944295	  763.0	  560.6	 5446.0	...
7944296	  763.3	  561.2	 5446.0	...
7944297	  763.3	  561.4	 5445.0	...
7944298	  763.4	  561.0	 5445.0	...
7944299	  763.5	  560.7	 5447.0	...
7944300	  763.5	  560.1	 5449.0	...
7944301	  763.3	  559.9	 5450.0	...
7944302	  763.1	  559.8	 5449.0	...
7944303	  762.8	  560.3	 5447.0	...
7944304	  762.5	  560.9	 5447.0	...
7944305	  762.2	  561.2	 5447.0	...
7944306	  762.5	  560.9	 5447.0	...
7944307	  762.6	  560.6	 5446.0	...
7944308	  762.7	  560.7	 5444.0	...
7944309	  762.6	  561.2	 5442.0	...
7944310	  762.6	  561.4	 5441.0	...
7944311	  762.6	  561.2	 5443.0	...
7944312	  762.8	  561.0	 5446.0	...
7944313	  763.0	  560.8	 5449.0	...
7944314	  763.2	  560.7	 5452.0	...
7944315	  763.2	  560.4	 5450.0	...
7944316	  763.1	  560.1	 5447.0	...
7944317	  762.6	  559.8	 5444.0	...
7944318	  762.1	  560.1	 5443.0	...
7944319	  761.9	  560.5	 5445.0	...
7944320	  762.1	  561.1	 5447.0	...
7944321	  762.2	  561.3	 5445.0	...
7944322	  762.3	  561.5	 5442.0	...
7944323	  762.4	  561.4	 5440.0	...
7944324	  762.5	  561.4	 5441.0	...
7944325	  762.6	  561.3	 5442.0	...
7944326	  762.7	  561.1	 5442.0	...
7944327	  762.7	  561.0	 5443.0	...
7944328	  762.6	  561.0	 5443.0	...
7944329	  762.3	  561.1	 5443.0	...
7944330	  762.2	  561.3	 5443.0	...
7944331	  762.1	  561.5	 5438.0	...
7944332	  762.2	  561.6	 5433.0	...
7944333	  761.9	  561.7	 5428.0	...
7944334	  761.6	  561.7	 5429.0	...
7944335	  761.3	  561.2	 5430.0	...
7944336	  761.3	  560.5	 5431.0	...
7944337	  761.4	  560.4	 5433.0	...
7944338	  761.5	  560.7	 5437.0	...
7944339	  761.4	  561.0	 5438.0	...
7944340	  761.4	  561.0	 5438.0	...
7944341	  761.5	  561.2	 5438.0	...
7944342	  761.6	  561.3	 5441.0	...
7944343	  761.7	  561.5	 5441.0	...
7944344	  762.1	  561.6	 5439.0	...
7944345	  762.4	  561.8	 5436.0	...
7944346	  762.7	  561.6	 5437.0	...
7944347	  762.4	  561.4	 5439.0	...
7944348	  762.2	  561.3	 5440.0	...
7944349	  762.1	  561.2	 5441.0	...
7944350	  762.0	  561.1	 5442.0	...
7944351	  761.9	  561.0	 5443.0	...
7944352	  762.0	  561.2	 5442.0	...
7944353	  762.1	  561.3	 5440.0	...
7944354	  762.2	  561.1	 5440.0	...
7944355	  762.1	  561.0	 5443.0	...
7944356	  762.0	  560.8	 5443.0	...
7944357	  761.9	  561.0	 5440.0	...
7944358	  761.8	  560.9	 5435.0	...
7944359	  761.8	  560.8	 5434.0	...
7944360	  761.8	  560.7	 5434.0	...
7944361	  761.8	  560.8	 5437.0	...
7944362	  761.8	  560.9	 5439.0	...
7944363	  761.9	  561.0	 5438.0	...
7944364	  761.9	  561.0	 5436.0	...
7944365	  761.9	  560.7	 5435.0	...
7944366	  761.8	  560.2	 5437.0	...
7944367	  761.9	  559.8	 5439.0	...
7944368	  762.0	  560.2	 5439.0	...
7944369	  762.0	  560.8	 5438.0	...
7944370	  762.0	  561.5	 5436.0	...
7944371	  761.9	  561.2	 5433.0	...
7944372	  761.7	  560.8	 5432.0	...
7944373	  761.5	  560.3	 5431.0	...
7944374	  761.9	  560.2	 5431.0	...
7944375	  762.3	  560.1	 5430.0	...
7944376	  762.1	  560.1	 5428.0	...
7944377	  761.4	  560.3	 5427.0	...
7944378	  760.8	  560.5	 5427.0	...
7944379	  760.9	  560.6	 5428.0	...
7944380	  760.9	  560.6	 5429.0	...
7944381	  760.9	  560.6	 5427.0	...
7944382	  761.2	  560.5	 5426.0	...
7944383	  761.5	  560.4	 5424.0	...
7944384	  761.8	  560.2	 5423.0	...
7944385	  761.7	  559.6	 5423.0	...
7944386	  761.6	  559.2	 5423.0	...
7944387	  761.5	  558.9	 5425.0	...
7944388	  761.5	  558.9	 5428.0	...
7944389	  761.6	  559.0	 5430.0	...
7944390	  761.7	  559.0	 5427.0	...
7944391	  761.9	  559.0	 5424.0	...
7944392	  761.9	  559.1	 5421.0	...
7944393	  761.8	  559.4	 5418.0	...
7944394	  761.7	  559.6	 5414.0	...
7944395	  761.7	  559.6	 5413.0	...
7944396	  761.6	  559.4	 5416.0	...
7944397	  761.6	  559.2	 5418.0	...
7944398	  761.6	  559.2	 5420.0	...
7944399	  761.6	  559.3	 5421.0	...
7944400	  761.4	  559.5	 5421.0	...
7944401	  761.1	  559.5	 5417.0	...
7944402	  760.9	  559.4	 5412.0	...
7944403	  760.7	  559.3	 5410.0	...
7944404	  760.9	  559.3	 5410.0	...
7944405	  761.1	  559.7	 5408.0	...
7944406	  761.2	  560.0	 5406.0	...
7944407	  761.2	  560.1	 5406.0	...
7944408	  761.2	  559.6	 5408.0	...
7944409	  761.3	  559.2	 5410.0	...
7944410	  761.4	  559.1	 5411.0	...
7944411	  761.5	  559.9	 5413.0	...
7944412	  761.6	  560.6	 5414.0	...
7944413	  761.6	  561.0	 5415.0	...
7944414	  761.4	  560.8	 5414.0	...
7944415	  761.1	  560.5	 5415.0	...
7944416	  760.8	  559.9	 5415.0	...
7944417	  760.6	  559.3	 5415.0	...
7944418	  760.5	  558.8	 5415.0	...
7944419	  760.7	  558.8	 5415.0	...
MSG	7944420 0000 _ Number On
7944420	  761.0	  558.6	 5414.0	...
7944421	  761.3	  558.5	 5415.0	...
7944422	  761.4	  558.4	 5416.0	...
7944423	  761.5	  558.6	 5417.0	...
7944424	  761.7	  558.8	 5418.0	...
7944425	  761.9	  559.0	 5413.0	...
7944426	  762.2	  559.0	 5409.0	...
7944427	  762.1	  558.9	 5404.0	...
7944428	  761.8	  558.8	 5404.0	...
7944429	  761.5	  558.7	 5404.0	...
7944430	  761.3	  558.6	 5404.0	...
7944431	  761.3	  558.7	 5408.0	...
7944432	  761.2	  558.9	 5412.0	...
7944433	  761.2	  559.0	 5414.0	...
7944434	  761.0	  559.2	 5413.0	...
7944435	  760.9	  559.3	 5412.0	...
7944436	  761.0	  559.5	 5410.0	...
7944437	  761.2	  559.7	 5409.0	...
7944438	  761.4	  559.8	 5407.0	...
7944439	  761.4	  559.8	 5406.0	...
7944440	  761.3	  559.8	 5405.0	...
7944441	  761.2	  559.8	 5405.0	...
7944442	  761.1	  559.7	 5405.0	...
7944443	  761.0	  559.8	 5405.0	...
7944444	  760.9	  559.9	 5406.0	...
7944445	  760.2	  559.9	 5406.0	...
7944446	  759.4	  559.8	 5406.0	...
7944447	  759.2	  559.6	 5406.0	...
7944448	  759.8	  559.5	 5406.0	...
7944449	  760.4	  559.3	 5406.0	...
7944450	  760.3	  559.3	 5406.0	...
7944451	  760.3	  559.4	 5406.0	...
7944452	  760.8	  559.2	 5406.0	...
7944453	  761.5	  558.9	 5406.0	...
7944454	  762.2	  558.7	 5405.0	...
7944455	  762.2	  558.8	 5404.0	...
7944456	  761.8	  558.8	 5400.0	...
7944457	  761.4	  558.8	 5397.0	...
7944458	  761.0	  559.2	 5394.0	...
7944459	  761.2	  559.6	 5394.0	...
7944460	  761.3	  560.0	 5394.0	...
7944461	  761.5	  560.0	 5399.0	...
7944462	  761.5	  560.0	 5405.0	...
7944463	  761.5	  560.0	 5410.0	...
7944464	  761.6	  560.0	 5411.0	...
7944465	  761.5	  560.2	 5411.0	...
7944466	  761.4	  560.4	 5408.0	...
7944467	  761.3	  560.1	 5404.0	...
7944468	  761.2	  559.7	 5401.0	...
7944469	  761.1	  559.3	 5401.0	...
7944470	  760.9	  559.4	 5403.0	...
7944471	  760.9	  559.5	 5406.0	...
7944472	  760.9	  559.6	 5406.0	...
7944473	  760.9	  559.7	 5404.0	...
7944474	  760.9	  559.9	 5402.0	...
7944475	  760.9	  560.0	 5402.0	...
7944476	  760.9	  559.8	 5401.0	...
7944477	  761.0	  559.7	 5400.0	...
7944478	  761.0	  559.6	 5396.0	...
7944479	  760.7	  559.8	 5393.0	...
7944480	  760.3	  559.8	 5389.0	...
7944481	  759.9	  559.9	 5390.0	...
7944482	  759.8	  559.6	 5391.0	...
7944483	  760.1	  559.2	 5392.0	...
7944484	  760.5	  559.0	 5391.0	...
7944485	  760.8	  559.1	 5390.0	...
7944486	  760.8	  559.4	 5389.0	...
7944487	  760.9	  559.4	 5388.0	...
7944488	  760.9	  559.2	 5388.0	...
7944489	  761.0	  559.0	 5389.0	...
7944490	  761.1	  559.2	 5389.0	...
7944491	  761.2	  559.5	 5390.0	...
7944492	  761.2	  559.8	 5390.0	...
7944493	  761.2	  560.0	 5390.0	...
7944494	  761.1	  560.1	 5391.0	...
7944495	  760.7	  560.0	 5391.0	...
7944496	  760.3	  559.9	 5392.0	...
7944497	  760.0	  559.9	 5393.0	...
7944498	  760.4	  560.0	 5395.0	...
7944499	  760.7	  560.1	 5397.0	...
7944500	  761.0	  560.1	 5398.0	...
7944501	  761.0	  560.3	 5399.0	...
7944502	  761.1	  560.5	 5399.0	...
7944503	  761.1	  560.0	 5391.0	...
7944504	  761.1	  559.4	 5384.0	...
7944505	  761.0	  558.8	 5381.0	...
7944506	  761.1	  558.7	 5385.0	...
7944507	  761.2	  558.6	 5388.0	...
7944508	  761.4	  558.7	 5386.0	...
7944509	  761.5	  558.8	 5384.0	...
7944510	  761.5	  559.0	 5383.0	...
7944511	  761.6	  559.2	 5382.0	...
7944512	  761.7	  559.4	 5381.0	...
7944513	  761.7	  559.4	 5380.0	...
7944514	  761.6	  559.2	 5379.0	...
7944515	  761.4	  558.7	 5378.0	...
7944516	  761.0	  558.3	 5379.0	...
7944517	  760.8	  558.0	 5381.0	...
7944518	  760.5	  558.4	 5383.0	...
7944519	  760.5	  558.7	 5384.0	...
7944520	  760.5	  558.8	 5384.0	...
7944521	  760.6	  558.7	 5384.0	...
7944522	  760.7	  558.7	 5384.0	...
7944523	  760.8	  558.7	 5383.0	...
7944524	  760.9	  558.8	 5381.0	...
7944525	  761.4	  558.7	 5380.0	...
7944526	  761.9	  558.6	 5380.0	...
7944527	  762.1	  558.5	 5379.0	...
7944528	  761.9	  558.8	 5379.0	...
7944529	  761.5	  559.1	 5378.0	...
7944530	  761.4	  559.1	 5378.0	...
7944531	  761.4	  558.8	 5377.0	...
7944532	  761.5	  558.3	 5377.0	...
7944533	  761.7	  558.2	 5378.0	...
7944534	  761.8	  558.2	 5383.0	...
7944535	  761.8	  558.1	 5387.0	...
7944536	  761.7	  557.9	 5387.0	...
7944537	  761.7	  557.8	 5384.0	...
7944538	  761.6	  558.2	 5380.0	...
7944539	  761.2	  558.9	 5380.0	...
7944540	  760.8	  559.4	 5381.0	...
7944541	  760.4	  559.5	 5381.0	...
7944542	  760.5	  559.3	 5381.0	...
7944543	  760.6	  558.9	 5380.0	...
7944544	  760.8	  558.7	 5379.0	...
7944545	  760.8	  558.3	 5381.0	...
7944546	  760.7	  558.0	 5383.0	...
7944547	  760.7	  558.4	 5386.0	...
7944548	  760.7	  558.9	 5386.0	...
7944549	  760.9	  559.3	 5380.0	...
7944550	  761.0	  559.2	 5373.0	...
7944551	  761.1	  559.1	 5369.0	...
7944552	  761.1	  559.1	 5372.0	...
7944553	  761.3	  558.7	 5375.0	...
7944554	  761.3	  558.3	 5377.0	...
7944555	  761.4	  558.3	 5378.0	...
7944556	  761.2	  558.6	 5379.0	...
7944557	  761.1	  558.9	 5379.0	...
7944558	  760.9	  559.1	 5381.0	...
7944559	  760.8	  559.3	 5384.0	...
7944560	  761.0	  559.5	 5383.0	...
7944561	  761.4	  559.4	 5381.0	...
7944562	  761.8	  559.3	 5380.0	...
7944563	  761.8	  559.0	 5382.0	...
7944564	  761.5	  558.8	 5383.0	...
7944565	  761.1	  558.5	 5383.0	...
7944566	  761.1	  558.5	 5382.0	...
7944567	  761.5	  558.5	 5381.0	...
7944568	  761.8	  558.4	 5380.0	...
7944569	  761.5	  558.4	 5381.0	...
7944570	  761.2	  558.4	 5382.0	...
7944571	  761.1	  558.7	 5382.0	...
7944572	  761.0	  558.9	 5382.0	...
7944573	  761.1	  558.9	 5381.0	...
7944574	  761.1	  558.8	 5379.0	...
7944575	  761.2	  558.7	 5377.0	...
7944576	  761.3	  558.6	 5376.0	...
7944577	  761.3	  558.6	 5378.0	...
7944578	  761.2	  558.6	 5380.0	...
7944579	  761.0	  558.6	 5384.0	...
7944580	  761.0	  558.6	 5384.0	...
7944581	  760.9	  558.9	 5384.0	...
7944582	  760.9	  559.1	 5382.0	...
7944583	  760.9	  559.3	 5380.0	...
7944584	  760.9	  559.4	 5379.0	...
7944585	  761.0	  559.1	 5380.0	...
7944586	  761.1	  558.7	 5382.0	...
7944587	  761.4	  558.4	 5383.0	...
7944588	  761.6	  558.8	 5382.0	...
7944589	  762.1	  559.3	 5381.0	...
7944590	  762.4	  559.7	 5381.0	...
7944591	  762.0	  560.0	 5381.0	...
7944592	  761.3	  560.1	 5380.0	...
7944593	  760.6	  560.2	 5379.0	...
7944594	  760.7	  560.1	 5377.0	...
7944595	  760.8	  559.7	 5377.0	...
7944596	  760.9	  559.3	 5379.0	...
7944597	  760.9	  558.9	 5381.0	...
7944598	  761.0	  558.9	 5381.0	...
7944599	  761.2	  558.9	 5381.0	...
7944600	  761.4	  558.6	 5381.0	...
7944601	  761.0	  558.2	 5382.0	...
7944602	  760.4	  557.9	 5384.0	...
7944603	  760.7	  557.7	 5386.0	...
7944604	  761.5	  557.5	 5386.0	...
7944605	  761.9	  557.4	 5382.0	...
7944606	  761.7	  557.8	 5379.0	...
7944607	  761.5	  558.4	 5379.0	...
7944608	  761.6	  558.9	 5383.0	...
7944609	  761.5	  559.3	 5387.0	...
7944610	  761.5	  559.5	 5390.0	...
7944611	  761.6	  559.6	 5393.0	...
7944612	  761.6	  559.5	 5396.0	...
7944613	  761.7	  559.5	 5392.0	...
7944614	  761.7	  559.5	 5386.0	...
7944615	  761.8	  559.4	 5381.0	...
7944616	  761.9	  559.3	 5379.0	...
7944617	  761.9	  559.2	 5380.0	...
7944618	  762.1	  559.2	 5381.0	...
7944619	  762.2	  559.3	 5382.0	...
7944620	  762.2	  558.8	 5383.0	...
7944621	  762.1	  558.4	 5383.0	...
7944622	  761.7	  557.9	 5383.0	...
7944623	  761.2	  557.7	 5384.0	...
7944624	  760.8	  557.6	 5385.0	...
7944625	  760.7	  557.5	 5385.0	...
7944626	  760.6	  557.7	 5388.0	...
7944627	  760.5	  557.9	 5391.0	...
7944628	  760.5	  558.1	 5394.0	...
7944629	  760.6	  558.2	 5394.0	...
7944630	  760.7	  558.1	 5394.0	...
7944631	  760.7	  558.0	 5394.0	...
7944632	  761.0	  558.1	 5394.0	...
7944633	  761.3	  558.3	 5393.0	...
7944634	  761.0	  558.7	 5393.0	...
7944635	  760.5	  558.8	 5392.0	...
7944636	  760.1	  558.5	 5391.0	...
7944637	  760.4	  558.0	 5389.0	...
7944638	  761.0	  557.6	 5388.0	...
7944639	  761.4	  557.9	 5387.0	...
7944640	  761.3	  558.3	 5386.0	...
7944641	  761.0	  558.7	 5385.0	...
7944642	  760.7	  558.7	 5384.0	...
7944643	  760.8	  558.6	 5382.0	...
7944644	  761.1	  558.4	 5382.0	...
7944645	  761.4	  558.1	 5383.0	...
7944646	  761.4	  558.0	 5384.0	...
7944647	  761.1	  557.9	 5387.0	...
7944648	  760.8	  558.0	 5389.0	...
7944649	  760.7	  558.2	 5390.0	...
7944650	  760.6	  558.5	 5391.0	...
7944651	  760.5	  558.8	 5391.0	...
7944652	  760.5	  558.5	 5391.0	...
7944653	  760.5	  558.2	 5390.0	...
7944654	  760.5	  557.7	 5390.0	...
7944655	  760.6	  557.6	 5389.0	...
7944656	  760.6	  557.7	 5391.0	...
7944657	  760.6	  557.9	 5393.0	...
7944658	  760.6	  557.9	 5394.0	...
7944659	  761.0	  557.7	 5394.0	...
7944660	  761.4	  557.7	 5393.0	...
7944661	  761.7	  557.6	 5393.0	...
7944662	  761.6	  557.6	 5392.0	...
7944663	  761.4	  557.3	 5391.0	...
7944664	  761.2	  557.2	 5394.0	...
7944665	  761.2	  557.7	 5397.0	...
7944666	  761.2	  558.4	 5401.0	...
7944667	  761.2	  559.1	 5401.0	...
7944668	  761.0	  559.1	 5402.0	...
7944669	  760.8	  558.9	 5403.0	...
7944670	  760.9	  558.6	 5403.0	...
7944671	  761.1	  558.2	 5403.0	...
7944672	  761.4	  558.0	 5403.0	...
7944673	  761.3	  557.9	 5404.0	...
7944674	  761.1	  557.8	 5404.0	...
7944675	  760.9	  557.7	 5404.0	...
7944676	  760.6	  557.6	 5407.0	...
7944677	  760.4	  557.9	 5410.0	...
7944678	  760.5	  558.3	 5414.0	...
7944679	  760.9	  558.7	 5414.0	...
7944680	  761.5	  558.8	 5413.0	...
7944681	  761.8	  558.8	 5411.0	...
7944682	  762.1	  558.7	 5411.0	...
7944683	  762.1	  558.5	 5412.0	...
7944684	  762.1	  558.1	 5415.0	...
7944685	  762.1	  557.4	 5416.0	...
7944686	  762.2	  556.8	 5418.0	...
7944687	  762.3	  556.7	 5420.0	...
7944688	  762.3	  557.1	 5418.0	...
7944689	  762.2	  557.6	 5414.0	...
7944690	  762.0	  557.9	 5410.0	...
7944691	  761.8	  558.1	 5409.0	...
7944692	  761.6	  557.6	 5410.0	...
7944693	  761.5	  557.1	 5411.0	...
7944694	  761.4	  557.1	 5413.0	...
7944695	  761.4	  557.6	 5414.0	...
7944696	  761.4	  558.3	 5413.0	...
7944697	  761.6	  558.4	 5411.0	...
7944698	  761.8	  558.6	 5409.0	...
7944699	  761.9	  558.6	 5410.0	...
7944700	  761.9	  558.3	 5413.0	...
7944701	  761.9	  558.0	 5414.0	...
7944702	  761.5	  557.8	 5415.0	...
7944703	  761.0	  557.8	 5417.0	...
7944704	  760.7	  557.6	 5419.0	...
7944705	  761.0	  557.3	 5421.0	...
7944706	  761.3	  557.1	 5420.0	...
7944707	  761.4	  557.1	 5420.0	...
7944708	  761.7	  557.1	 5419.0	...
7944709	  761.8	  557.0	 5419.0	...
7944710	  762.0	  556.9	 5419.0	...
7944711	  761.9	  556.9	 5419.0	...
7944712	  762.0	  556.8	 5419.0	...
7944713	  762.1	  556.7	 5420.0	...
7944714	  761.7	  556.9	 5419.0	...
7944715	  761.3	  557.4	 5419.0	...
7944716	  761.5	  557.6	 5420.0	...
7944717	  762.1	  557.6	 5421.0	...
7944718	  762.5	  557.5	 5423.0	...
7944719	  762.2	  557.5	 5425.0	...
7944720	  761.5	  557.6	 5427.0	...
7944721	  761.1	  558.0	 5425.0	...
7944722	  760.9	  558.3	 5424.0	...
7944723	  761.1	  558.5	 5424.0	...
MSG	7944724 0000 _ Number Off
7944724	  761.2	  558.1	 5427.0	...
7944725	  761.0	  558.0	 5430.0	...
7944726	  760.6	  557.9	 5431.0	...
7944727	  760.4	  558.3	 5431.0	...
7944728	  760.6	  558.4	 5432.0	...
7944729	  760.9	  558.5	 5428.0	...
7944730	  761.1	  558.4	 5424.0	...
7944731	  761.3	  558.4	 5424.0	...
7944732	  761.5	  558.3	 5428.0	...
7944733	  761.6	  558.3	 5432.0	...
7944734	  761.5	  558.3	 5432.0	...
7944735	  761.3	  558.7	 5432.0	...
7944736	  761.1	  559.1	 5432.0	...
7944737	  761.0	  559.5	 5431.0	...
7944738	  760.9	  559.4	 5431.0	...
7944739	  760.8	  559.3	 5432.0	...
7944740	  760.9	  559.1	 5433.0	...
7944741	  760.9	  558.4	 5431.0	...
7944742	  760.7	  557.9	 5428.0	...
7944743	  760.3	  557.7	 5429.0	...
7944744	  760.7	  557.8	 5432.0	...
7944745	  761.4	  558.0	 5433.0	...
7944746	  761.7	  558.0	 5430.0	...
7944747	  761.3	  558.5	 5427.0	...
7944748	  760.9	  558.9	 5425.0	...
7944749	  760.8	  558.8	 5426.0	...
7944750	  760.8	  558.3	 5427.0	...
7944751	  760.7	  557.9	 5427.0	...
7944752	  760.7	  558.1	 5427.0	...
7944753	  760.9	  558.4	 5431.0	...
7944754	  761.0	  558.7	 5434.0	...
7944755	  761.0	  559.1	 5437.0	...
7944756	  761.0	  559.4	 5437.0	...
7944757	  761.0	  559.0	 5434.0	...
7944758	  760.9	  558.5	 5431.0	...
7944759	  760.8	  558.0	 5432.0	...
7944760	  760.8	  558.0	 5435.0	...
7944761	  760.7	  558.0	 5438.0	...
7944762	  760.6	  558.1	 5438.0	...
7944763	  760.7	  558.3	 5438.0	...
7944764	  760.9	  558.6	 5438.0	...
7944765	  761.0	  558.9	 5438.0	...
7944766	  760.6	  559.1	 5438.0	...
7944767	  760.3	  559.1	 5438.0	...
7944768	  760.0	  559.4	 5438.0	...
7944769	  760.1	  559.8	 5439.0	...
7944770	  760.2	  559.8	 5440.0	...
7944771	  760.2	  559.6	 5440.0	...
7944772	  760.2	  559.3	 5440.0	...
7944773	  760.1	  559.2	 5439.0	...
7944774	  759.9	  559.5	 5438.0	...
7944775	  760.0	  559.7	 5438.0	...
7944776	  760.3	  559.9	 5443.0	...
7944777	  760.6	  560.0	 5447.0	...
7944778	  760.6	  560.1	 5447.0	...
7944779	  760.6	  560.2	 5443.0	...
7944780	  760.6	  560.2	 5438.0	...
7944781	  760.6	  560.2	 5439.0	...
7944782	  760.6	  560.2	 5440.0	...
7944783	  760.5	  559.7	 5445.0	...
7944784	  760.4	  559.3	 5449.0	...
7944785	  760.3	  559.1	 5454.0	...
7944786	  760.3	  559.5	 5455.0	...
7944787	  760.3	  559.8	 5455.0	...
7944788	  760.2	  559.7	 5454.0	...
7944789	  760.2	  559.6	 5454.0	...
7944790	  760.2	  559.4	 5454.0	...
7944791	  760.1	  559.6	 5455.0	...
7944792	  760.1	  559.9	 5455.0	...
7944793	  760.0	  560.2	 5456.0	...
7944794	  760.0	  560.3	 5458.0	...
7944795	  760.0	  560.4	 5460.0	...
7944796	  760.1	  560.5	 5460.0	...
7944797	  760.2	  560.4	 5460.0	...
7944798	  760.3	  560.2	 5460.0	...
7944799	  760.4	  560.2	 5461.0	...
7944800	  760.1	  560.3	 5463.0	...
7944801	  759.8	  560.6	 5463.0	...
7944802	  759.6	  560.6	 5463.0	...
7944803	  759.7	  560.6	 5464.0	...
7944804	  759.8	  560.5	 5465.0	...
7944805	  759.8	  560.5	 5466.0	...
7944806	  759.7	  560.3	 5465.0	...
7944807	  759.6	  560.3	 5463.0	...
7944808	  759.5	  560.3	 5461.0	...
7944809	  759.6	  560.1	 5462.0	...
7944810	  759.5	  560.0	 5463.0	...
7944811	  759.4	  560.1	 5463.0	...
7944812	  759.2	  560.4	 5463.0	...
7944813	  759.3	  560.9	 5461.0	...
7944814	  759.7	  561.0	 5458.0	...
7944815	  760.1	  560.4	 5457.0	...
7944816	  760.3	  559.8	 5457.0	...
7944817	  760.1	  559.2	 5458.0	...
7944818	  759.9	  559.4	 5462.0	...
7944819	  759.8	  559.6	 5466.0	...
7944820	  759.5	  559.9	 5466.0	...
7944821	  759.1	  560.1	 5462.0	...
7944822	  758.7	  560.4	 5458.0	...
7944823	  758.7	  560.6	 5460.0	...
7944824	  758.6	  560.9	 5462.0	...
7944825	  758.5	  561.1	 5464.0	...
7944826	  758.5	  560.9	 5464.0	...
7944827	  758.7	  560.6	 5462.0	...
7944828	  758.9	  560.5	 5461.0	...
7944829	  759.2	  560.6	 5464.0	...
7944830	  759.3	  561.0	 5468.0	...
7944831	  759.4	  561.1	 5472.0	...
7944832	  759.5	  561.3	 5473.0	...
7944833	  759.5	  561.2	 5471.0	...
7944834	  759.5	  561.2	 5470.0	...
7944835	  759.5	  561.1	 5473.0	...
7944836	  759.5	  561.0	 5478.0	...
7944837	  759.5	  560.8	 5483.0	...
7944838	  759.4	  560.6	 5481.0	...
7944839	  759.3	  560.5	 5479.0	...
7944840	  759.2	  560.6	 5476.0	...
7944841	  759.3	  560.9	 5476.0	...
7944842	  759.4	  561.2	 5476.0	...
7944843	  759.5	  561.5	 5477.0	...
7944844	  759.6	  561.4	 5478.0	...
7944845	  759.6	  561.4	 5478.0	...
7944846	  759.6	  561.4	 5478.0	...
7944847	  759.4	  561.2	 5481.0	...
7944848	  759.2	  560.9	 5483.0	...
7944849	  758.9	  560.6	 5485.0	...
7944850	  758.7	  560.6	 5484.0	...
7944851	  758.6	  560.9	 5479.0	...
7944852	  758.6	  561.1	 5473.0	...
7944853	  759.0	  561.5	 5468.0	...
7944854	  759.4	  561.9	 5471.0	...
7944855	  759.8	  562.1	 5475.0	...
7944856	  759.9	  561.8	 5478.0	...
7944857	  759.6	  561.6	 5477.0	...
7944858	  759.2	  561.6	 5476.0	...
7944859	  758.8	  562.0	 5476.0	...
7944860	  758.8	  562.3	 5477.0	...
7944861	  758.8	  562.2	 5482.0	...
7944862	  758.7	  561.7	 5487.0	...
7944863	  758.7	  561.6	 5490.0	...
7944864	  758.6	  561.8	 5487.0	...
7944865	  758.5	  562.0	 5482.0	...
7944866	  758.5	  561.9	 5480.0	...
7944867	  758.6	  561.9	 5477.0	...
7944868	  758.7	  561.9	 5476.0	...
7944869	  758.6	  561.9	 5475.0	...
7944870	  758.5	  561.9	 5475.0	...
7944871	  758.3	  562.0	 5476.0	...
7944872	  758.2	  562.2	 5477.0	...
7944873	  758.2	  562.5	 5478.0	...
7944874	  758.5	  562.9	 5477.0	...
7944875	  758.7	  563.0	 5476.0	...
7944876	  759.0	  563.0	 5477.0	...
7944877	  758.9	  562.1	 5478.0	...
7944878	  759.1	  561.3	 5480.0	...
7944879	  759.3	  561.0	 5480.0	...
7944880	  759.5	  561.6	 5479.0	...
7944881	  759.5	  562.3	 5480.0	...
7944882	  759.4	  562.4	 5480.0	...
7944883	  759.3	  562.6	 5479.0	...
7944884	  759.3	  562.7	 5477.0	...
7944885	  759.3	  562.8	 5477.0	...
7944886	  759.4	  562.8	 5479.0	...
7944887	  759.4	  562.9	 5481.0	...
7944888	  759.3	  562.9	 5483.0	...
7944889	  759.2	  563.1	 5483.0	...
7944890	  759.1	  563.3	 5482.0	...
7944891	  759.0	  563.4	 5482.0	...
7944892	  759.0	  563.3	 5483.0	...
7944893	  759.4	  563.1	 5484.0	...
7944894	  759.8	  562.9	 5489.0	...
7944895	  759.9	  562.8	 5493.0	...
7944896	  759.6	  562.3	 5495.0	...
7944897	  759.0	  561.8	 5495.0	...
7944898	  758.7	  561.2	 5494.0	...
7944899	  758.4	  561.3	 5494.0	...
7944900	  758.3	  561.4	 5495.0	...
7944901	  758.6	  561.7	 5494.0	...
7944902	  758.9	  562.0	 5493.0	...
7944903	  759.3	  561.9	 5493.0	...
7944904	  759.5	  561.7	 5493.0	...
7944905	  759.8	  561.5	 5494.0	...
7944906	  759.8	  561.4	 5492.0	...
7944907	  759.7	  561.0	 5490.0	...
7944908	  759.6	  560.5	 5490.0	...
7944909	  759.5	  560.2	 5494.0	...
7944910	  759.5	  560.6	 5498.0	...
7944911	  759.6	  560.9	 5500.0	...
7944912	  759.6	  560.5	 5501.0	...
7944913	  759.8	  560.0	 5504.0	...
7944914	  760.0	  559.4	 5506.0	...
7944915	  760.0	  559.3	 5505.0	...
7944916	  759.7	  559.9	 5503.0	...
7944917	  759.4	  560.5	 5505.0	...
7944918	  759.2	  561.1	 5510.0	...
7944919	  759.2	  561.1	 5515.0	...
7944920	  759.2	  560.9	 5515.0	...
7944921	  759.2	  560.8	 5512.0	...
7944922	  759.2	  560.9	 5510.0	...
7944923	  759.1	  561.2	 5510.0	...
7944924	  759.1	  561.4	 5510.0	...
7944925	  759.2	  561.8	 5509.0	...
7944926	  759.3	  562.2	 5508.0	...
7944927	  759.0	  562.8	 5508.0	...
7944928	  758.7	  562.9	 5510.0	...
7944929	  758.4	  562.5	 5508.0	...
7944930	  758.3	  562.0	 5504.0	...
7944931	  758.4	  561.6	 5501.0	...
7944932	  758.6	  561.8	 5502.0	...
7944933	  758.8	  561.9	 5504.0	...
7944934	  758.6	  562.2	 5506.0	...
MSG	7944935 0000 _ Number On
7944935	  758.5	  562.6	 5507.0	...
7944936	  758.4	  563.0	 5505.0	...
7944937	  758.2	  562.9	 5506.0	...
7944938	  758.1	  562.7	 5507.0	...
7944939	  758.3	  562.3	 5507.0	...
7944940	  758.7	  562.2	 5507.0	...
7944941	  759.1	  562.4	 5504.0	...
7944942	  759.0	  562.7	 5502.0	...
7944943	  758.9	  562.9	 5501.0	...
7944944	  758.7	  562.7	 5501.0	...
7944945	  758.6	  562.5	 5501.0	...
7944946	  758.5	  562.4	 5500.0	...
7944947	  758.5	  562.4	 5497.0	...
7944948	  758.5	  562.4	 5494.0	...
7944949	  758.6	  562.4	 5495.0	...
7944950	  758.6	  562.5	 5499.0	...
7944951	  758.4	  562.8	 5502.0	...
7944952	  758.1	  563.1	 5502.0	...
7944953	  757.9	  563.3	 5503.0	...
7944954	  758.1	  563.1	 5505.0	...
7944955	  758.2	  562.9	 5507.0	...
7944956	  758.3	  563.2	 5507.0	...
7944957	  758.4	  563.3	 5507.0	...
7944958	  758.5	  563.3	 5509.0	...
7944959	  758.5	  563.2	 5511.0	...
7944960	  758.3	  563.2	 5512.0	...
7944961	  758.2	  563.0	 5511.0	...
7944962	  758.0	  562.5	 5509.0	...
7944963	  758.0	  561.9	 5506.0	...
7944964	  757.9	  561.5	 5502.0	...
7944965	  757.9	  561.2	 5499.0	...
7944966	  758.1	  560.9	 5499.0	...
7944967	  758.4	  560.9	 5502.0	...
7944968	  758.5	  560.8	 5506.0	...
7944969	  758.5	  560.9	 5513.0	...
7944970	  758.3	  561.1	 5516.0	...
7944971	  758.2	  561.1	 5520.0	...
7944972	  758.0	  561.2	 5522.0	...
7944973	  757.9	  561.3	 5525.0	...
7944974	  757.8	  561.4	 5527.0	...
7944975	  758.0	  561.3	 5527.0	...
7944976	  758.2	  561.0	 5523.0	...
7944977	  758.5	  560.7	 5520.0	...
7944978	  758.6	  560.6	 5518.0	...
7944979	  758.6	  560.8	 5517.0	...
7944980	  758.7	  561.0	 5515.0	...
7944981	  758.8	  561.2	 5512.0	...
7944982	  759.0	  560.9	 5510.0	...
7944983	  759.1	  560.5	 5511.0	...
7944984	  759.1	  560.1	 5515.0	...
7944985	  759.1	  560.1	 5519.0	...
7944986	  759.1	  561.0	 5519.0	...
7944987	  759.1	  561.9	 5515.0	...
7944988	  759.1	  562.6	 5511.0	...
7944989	  759.4	  562.5	 5510.0	...
7944990	  759.7	  562.6	 5515.0	...
7944991	  759.6	  562.8	 5520.0	...
7944992	  759.2	  563.1	 5519.0	...
7944993	  758.4	  563.3	 5514.0	...
7944994	  757.9	  563.5	 5508.0	...
7944995	  757.5	  563.0	 5507.0	...
7944996	  757.6	  562.1	 5510.0	...
7944997	  757.7	  561.2	 5514.0	...
7944998	  757.8	  560.8	 5512.0	...
7944999	  758.0	  560.8	 5510.0	...
7945000	  758.4	  560.8	 5509.0	...
7945001	  758.8	  561.0	 5512.0	...
7945002	  758.9	  561.3	 5517.0	...
7945003	  758.9	  561.5	 5521.0	...
7945004	  758.7	  561.5	 5524.0	...
7945005	  758.5	  561.4	 5527.0	...
7945006	  758.8	  561.2	 5530.0	...
7945007	  759.2	  561.0	 5531.0	...
7945008	  759.5	  561.6	 5531.0	...
7945009	  759.3	  562.4	 5528.0	...
7945010	  759.2	  562.7	 5525.0	...
7945011	  759.2	  562.2	 5522.0	...
7945012	  759.1	  561.8	 5521.0	...
7945013	  759.0	  561.8	 5520.0	...
7945014	  758.9	  561.7	 5522.0	...
7945015	  758.7	  561.4	 5525.0	...
7945016	  758.3	  561.2	 5529.0	...
7945017	  758.0	  561.0	 5525.0	...
7945018	  757.6	  561.2	 5521.0	...
7945019	  757.9	  561.4	 5521.0	...
7945020	  758.2	  561.5	 5525.0	...
7945021	  758.5	  561.7	 5529.0	...
7945022	  758.5	  561.9	 5528.0	...
7945023	  758.5	  562.1	 5527.0	...
7945024	  758.7	  562.1	 5527.0	...
7945025	  758.8	  562.2	 5526.0	...
7945026	  759.0	  562.3	 5525.0	...
7945027	  759.0	  562.0	 5525.0	...
7945028	  758.9	  561.5	 5526.0	...
7945029	  758.8	  561.2	 5529.0	...
7945030	  758.8	  561.5	 5531.0	...
7945031	  759.1	  561.8	 5534.0	...
7945032	  759.5	  561.9	 5534.0	...
7945033	  759.2	  562.1	 5534.0	...
7945034	  758.7	  562.3	 5533.0	...
7945035	  758.1	  562.5	 5533.0	...
7945036	  758.1	  562.5	 5533.0	...
7945037	  758.2	  562.5	 5533.0	...
7945038	  758.1	  562.2	 5533.0	...
7945039	  758.1	  561.9	 5533.0	...
7945040	  757.9	  561.7	 5534.0	...
7945041	  757.9	  561.8	 5535.0	...
7945042	  757.8	  561.9	 5535.0	...
7945043	  757.9	  561.9	 5536.0	...
7945044	  758.1	  562.0	 5538.0	...
7945045	  758.6	  562.1	 5540.0	...
7945046	  758.9	  562.2	 5542.0	...
7945047	  759.2	  562.1	 5545.0	...
7945048	  759.2	  562.3	 5547.0	...
7945049	  759.2	  562.4	 5543.0	...
7945050	  759.1	  562.7	 5540.0	...
7945051	  758.9	  562.7	 5537.0	...
7945052	  758.4	  562.7	 5537.0	...
7945053	  758.1	  562.5	 5537.0	...
7945054	  757.8	  562.3	 5537.0	...
7945055	  757.8	  562.1	 5539.0	...
7945056	  757.7	  562.2	 5544.0	...
7945057	  757.6	  562.7	 5549.0	...
7945058	  757.6	  563.2	 5552.0	...
7945059	  757.7	  563.2	 5552.0	...
7945060	  757.8	  562.5	 5550.0	...
7945061	  757.8	  561.8	 5549.0	...
7945062	  757.8	  561.8	 5548.0	...
7945063	  757.9	  561.8	 5547.0	...
7945064	  758.5	  561.8	 5544.0	...
7945065	  759.2	  561.5	 5541.0	...
7945066	  759.2	  561.4	 5538.0	...
7945067	  758.6	  561.5	 5539.0	...
7945068	  758.1	  561.6	 5540.0	...
7945069	  758.3	  561.7	 5542.0	...
7945070	  758.1	  561.7	 5542.0	...
7945071	  757.8	  561.7	 5541.0	...
7945072	  757.6	  561.7	 5542.0	...
7945073	  757.6	  561.7	 5542.0	...
7945074	  758.4	  561.6	 5541.0	...
7945075	  759.2	  561.1	 5539.0	...
7945076	  759.6	  560.7	 5536.0	...
7945077	  759.2	  560.0	 5536.0	...
7945078	  758.8	  559.8	 5535.0	...
7945079	  758.7	  560.3	 5535.0	...
7945080	  758.7	  561.0	 5536.0	...
7945081	  758.5	  561.6	 5537.0	...
7945082	  758.3	  561.0	 5538.0	...
7945083	  757.9	  560.5	 5539.0	...
7945084	  757.5	  560.0	 5539.0	...
7945085	  757.4	  560.4	 5538.0	...
7945086	  757.3	  560.7	 5538.0	...
7945087	  757.4	  560.9	 5536.0	...
7945088	  757.4	  560.6	 5535.0	...
7945089	  757.5	  560.5	 5534.0	...
7945090	  757.7	  560.5	 5535.0	...
7945091	  757.8	  560.6	 5535.0	...
7945092	  757.9	  560.7	 5536.0	...
7945093	  757.9	  560.6	 5536.0	...
7945094	  758.0	  560.7	 5536.0	...
7945095	  758.1	  560.9	 5536.0	...
7945096	  758.2	  561.0	 5536.0	...
7945097	  758.2	  560.8	 5539.0	...
7945098	  758.0	  560.6	 5542.0	...
7945099	  757.9	  560.6	 5543.0	...
7945100	  758.1	  560.8	 5541.0	...
7945101	  758.3	  561.1	 5539.0	...
7945102	  758.7	  561.2	 5539.0	...
7945103	  759.0	  561.4	 5536.0	...
7945104	  759.1	  561.7	 5534.0	...
7945105	  758.9	  562.0	 5531.0	...
7945106	  758.8	  562.1	 5532.0	...
7945107	  758.7	  562.0	 5538.0	...
7945108	  758.6	  562.0	 5544.0	...
7945109	  758.4	  562.1	 5550.0	...
7945110	  758.3	  562.5	 5549.0	...
7945111	  758.2	  562.8	 5548.0	...
7945112	  758.2	  562.2	 5547.0	...
7945113	  758.2	  561.4	 5547.0	...
7945114	  758.1	  560.8	 5548.0	...
7945115	  757.8	  561.1	 5549.0	...
7945116	  757.6	  561.4	 5550.0	...
7945117	  757.7	  561.1	 5550.0	...
7945118	  758.0	  560.7	 5550.0	...
7945119	  758.3	  560.9	 5549.0	...
7945120	  758.3	  561.5	 5548.0	...
7945121	  758.3	  561.8	 5548.0	...
7945122	  758.4	  561.4	 5549.0	...
7945123	  758.5	  561.1	 5551.0	...
7945124	  758.5	  561.1	 5554.0	...
7945125	  758.5	  561.1	 5555.0	...
7945126	  758.4	  561.2	 5553.0	...
7945127	  758.5	  561.1	 5552.0	...
7945128	  758.6	  561.0	 5552.0	...
7945129	  758.8	  561.2	 5553.0	...
7945130	  758.7	  561.5	 5553.0	...
7945131	  758.6	  561.5	 5553.0	...
7945132	  758.4	  561.2	 5553.0	...
7945133	  758.5	  560.9	 5552.0	...
7945134	  758.7	  560.9	 5553.0	...
7945135	  758.8	  561.3	 5554.0	...
7945136	  758.8	  561.6	 5555.0	...
7945137	  758.8	  561.4	 5554.0	...
7945138	  758.7	  560.8	 5554.0	...
7945139	  758.7	  560.4	 5552.0	...
7945140	  758.6	  560.7	 5549.0	...
7945141	  758.6	  560.9	 5546.0	...
7945142	  758.5	  561.2	 5544.0	...
7945143	  758.3	  561.4	 5545.0	...
7945144	  758.1	  561.1	 5547.0	...
7945145	  757.8	  560.5	 5549.0	...
7945146	  757.9	  560.4	 5551.0	...
7945147	  758.2	  560.7	 5552.0	...
7945148	  758.5	  561.0	 5551.0	...
7945149	  758.7	  561.0	 5549.0	...
7945150	  758.4	  561.3	 5554.0	...
7945151	  758.0	  561.2	 5560.0	...
7945152	  757.8	  560.7	 5564.0	...
7945153	  757.8	  560.2	 5561.0	...
7945154	  757.8	  560.2	 5559.0	...
7945155	  757.8	  560.3	 5562.0	...
7945156	  758.0	  560.5	 5565.0	...
7945157	  758.1	  560.7	 5569.0	...
7945158	  758.1	  560.9	 5569.0	...
7945159	  757.9	  561.1	 5570.0	...
7945160	  757.8	  561.3	 5570.0	...
7945161	  757.9	  561.3	 5570.0	...
7945162	  758.0	  561.3	 5569.0	...
7945163	  758.0	  561.4	 5568.0	...
7945164	  758.1	  561.3	 5569.0	...
7945165	  758.1	  561.2	 5570.0	...
7945166	  758.1	  561.0	 5572.0	...
7945167	  758.2	  561.0	 5572.0	...
7945168	  758.4	  561.1	 5571.0	...
7945169	  758.6	  561.1	 5570.0	...
7945170	  758.8	  561.0	 5571.0	...
7945171	  758.8	  561.0	 5572.0	...
7945172	  758.7	  561.1	 5571.0	...
7945173	  758.4	  561.4	 5568.0	...
7945174	  758.1	  561.7	 5566.0	...
7945175	  757.9	  561.8	 5568.0	...
7945176	  758.0	  561.6	 5571.0	...
7945177	  757.9	  561.5	 5573.0	...
7945178	  757.8	  561.4	 5573.0	...
7945179	  758.1	  561.8	 5572.0	...
7945180	  758.5	  562.3	 5571.0	...
7945181	  758.7	  562.4	 5569.0	...
7945182	  758.5	  562.0	 5570.0	...
7945183	  758.3	  561.5	 5571.0	...
7945184	  758.1	  561.5	 5572.0	...
7945185	  757.9	  561.4	 5574.0	...
7945186	  757.7	  561.2	 5575.0	...
7945187	  757.8	  561.0	 5576.0	...
7945188	  758.0	  560.8	 5577.0	...
7945189	  758.2	  560.7	 5576.0	...
7945190	  758.3	  560.6	 5575.0	...
7945191	  758.3	  560.6	 5574.0	...
7945192	  758.4	  560.8	 5574.0	...
7945193	  758.4	  561.1	 5575.0	...
7945194	  758.2	  561.7	 5576.0	...
7945195	  757.9	  562.0	 5574.0	...
7945196	  757.5	  562.0	 5570.0	...
7945197	  757.5	  561.8	 5566.0	...
7945198	  757.4	  561.9	 5566.0	...
7945199	  757.3	  562.3	 5566.0	...
7945200	  757.6	  562.5	 5568.0	...
7945201	  757.8	  562.5	 5571.0	...
7945202	  758.2	  562.4	 5570.0	...
7945203	  758.3	  562.3	 5566.0	...
7945204	  758.1	  562.0	 5563.0	...
7945205	  757.8	  561.9	 5563.0	...
7945206	  757.7	  562.1	 5566.0	...
7945207	  757.9	  562.7	 5568.0	...
7945208	  758.2	  563.2	 5569.0	...
7945209	  758.3	  563.2	 5569.0	...
7945210	  758.2	  563.0	 5569.0	...
7945211	  758.1	  563.0	 5570.0	...
7945212	  758.0	  563.0	 5572.0	...
7945213	  757.9	  562.9	 5573.0	...
7945214	  757.7	  562.7	 5576.0	...
7945215	  757.5	  562.4	 5577.0	...
7945216	  757.6	  562.2	 5578.0	...
7945217	  757.9	  562.6	 5578.0	...
7945218	  758.1	  563.1	 5577.0	...
7945219	  758.1	  563.6	 5576.0	...
7945220	  758.1	  563.6	 5575.0	...
7945221	  758.0	  563.6	 5575.0	...
7945222	  758.0	  563.5	 5574.0	...
7945223	  758.1	  563.5	 5574.0	...
7945224	  758.6	  563.4	 5571.0	...
7945225	  759.6	  563.1	 5568.0	...
7945226	  761.7	  562.8	 5565.0	...
7945227	  763.3	  561.6	 5566.0	...
7945228	  765.0	  560.4	 5567.0	...
7945229	  766.7	  559.1	 5567.0	...
7945230	  768.8	  558.7	 5567.0	...
7945231	  770.4	  558.2	 5566.0	...
7945232	  771.6	  558.1	 5565.0	...
7945233	  772.2	  558.0	 5565.0	...
7945234	  772.5	  557.7	 5564.0	...
7945235	  772.1	  557.4	 5565.0	...
7945236	  771.4	  557.0	 5566.0	...
7945237	  770.6	  556.9	 5567.0	...
7945238	  769.4	  556.5	 5568.0	...
MSG	7945239 0000 _ Number Off
7945239	  768.0	  556.3	 5568.0	...
7945240	  766.6	  556.2	 5566.0	...
7945241	  765.9	  556.4	 5564.0	...
7945242	  765.4	  556.7	 5562.0	...
7945243	  765.2	  557.0	 5562.0	...
7945244	  765.1	  557.4	 5563.0	...
7945245	  765.1	  557.4	 5564.0	...
7945246	  765.1	  557.3	 5564.0	...
7945247	  765.2	  557.6	 5564.0	...
7945248	  765.3	  558.0	 5564.0	...
7945249	  765.3	  558.5	 5564.0	...
7945250	  765.2	  558.4	 5563.0	...
7945251	  765.1	  558.0	 5563.0	...
7945252	  765.0	  557.9	 5563.0	...
7945253	  764.8	  558.0	 5563.0	...
7945254	  764.7	  558.1	 5562.0	...
7945255	  764.9	  557.9	 5560.0	...
7945256	  765.0	  557.7	 5559.0	...
7945257	  765.4	  557.6	 5559.0	...
7945258	  765.7	  558.3	 5557.0	...
7945259	  765.5	  559.1	 5556.0	...
7945260	  765.2	  559.8	 5557.0	...
7945261	  764.7	  559.7	 5560.0	...
7945262	  764.7	  559.6	 5562.0	...
7945263	  764.9	  559.5	 5560.0	...
7945264	  765.0	  559.7	 5554.0	...
7945265	  765.0	  559.9	 5549.0	...
7945266	  764.9	  560.1	 5545.0	...
7945267	  764.9	  560.1	 5544.0	...
7945268	  765.0	  559.8	 5543.0	...
7945269	  765.0	  559.5	 5543.0	...
7945270	  764.8	  559.3	 5546.0	...
7945271	  764.7	  559.4	 5550.0	...
7945272	  764.9	  559.5	 5552.0	...
7945273	  765.1	  559.6	 5552.0	...
7945274	  765.2	  559.6	 5552.0	...
7945275	  765.1	  559.8	 5551.0	...
7945276	  765.3	  560.0	 5549.0	...
7945277	  765.4	  559.5	 5548.0	...
7945278	  765.2	  559.0	 5548.0	...
7945279	  765.0	  558.5	 5549.0	...
7945280	  764.8	  558.7	 5550.0	...
7945281	  764.8	  558.8	 5551.0	...
7945282	  764.8	  559.3	 5550.0	...
7945283	  764.8	  559.8	 5550.0	...
7945284	  764.8	  560.3	 5550.0	...
7945285	  764.8	  560.2	 5549.0	...
7945286	  765.1	  560.0	 5546.0	...
7945287	  765.5	  559.6	 5544.0	...
7945288	  765.8	  559.1	 5545.0	...
7945289	  765.7	  559.4	 5548.0	...
7945290	  765.7	  559.8	 5549.0	...
7945291	  765.9	  560.2	 5548.0	...
7945292	  766.2	  560.0	 5546.0	...
7945293	  766.3	  559.8	 5547.0	...
7945294	  766.1	  559.3	 5548.0	...
7945295	  765.9	  558.8	 5550.0	...
7945296	  765.5	  558.9	 5551.0	...
7945297	  765.0	  559.5	 5548.0	...
7945298	  764.8	  560.1	 5545.0	...
7945299	  765.1	  560.1	 5542.0	...
7945300	  765.3	  560.1	 5543.0	...
7945301	  765.4	  560.1	 5543.0	...
7945302	  765.2	  559.7	 5544.0	...
7945303	  765.0	  559.4	 5545.0	...
7945304	  765.1	  558.8	 5546.0	...
7945305	  765.4	  558.4	 5544.0	...
7945306	  765.8	  558.9	 5542.0	...
7945307	  765.9	  559.8	 5539.0	...
7945308	  765.8	  560.5	 5540.0	...
7945309	  765.7	  560.4	 5540.0	...
7945310	  765.9	  560.3	 5541.0	...
7945311	  766.3	  560.4	 5539.0	...
7945312	  766.5	  560.5	 5537.0	...
7945313	  766.3	  560.6	 5535.0	...
7945314	  766.1	  560.5	 5530.0	...
7945315	  766.0	  560.3	 5525.0	...
7945316	  765.9	  560.2	 5522.0	...
7945317	  765.8	  560.3	 5523.0	...
7945318	  765.7	  560.3	 5525.0	...
7945319	  765.6	  560.3	 5529.0	...
7945320	  765.6	  560.4	 5532.0	...
7945321	  765.6	  560.7	 5533.0	...
7945322	  765.7	  561.0	 5531.0	...
7945323	  765.7	  561.1	 5529.0	...
7945324	  765.8	  561.1	 5527.0	...
7945325	  765.9	  561.4	 5526.0	...
7945326	  765.8	  561.7	 5526.0	...
7945327	  765.6	  562.2	 5526.0	...
7945328	  765.5	  562.5	 5525.0	...
7945329	  765.6	  561.9	 5524.0	...
7945330	  765.8	  561.1	 5523.0	...
7945331	  765.9	  560.6	 5523.0	...
7945332	  765.9	  561.0	 5523.0	...
7945333	  766.0	  561.5	 5523.0	...
7945334	  766.0	  561.5	 5524.0	...
7945335	  766.2	  560.9	 5526.0	...
7945336	  766.6	  560.4	 5528.0	...
7945337	  767.0	  559.8	 5531.0	...
7945338	  767.3	  559.8	 5526.0	...
7945339	  767.4	  560.0	 5522.0	...
7945340	  767.0	  560.4	 5517.0	...
7945341	  766.4	  560.8	 5520.0	...
7945342	  765.9	  561.1	 5523.0	...
7945343	  766.0	  561.2	 5526.0	...
7945344	  766.0	  561.3	 5525.0	...
7945345	  766.0	  561.4	 5525.0	...
7945346	  765.9	  561.6	 5525.0	...
7945347	  765.9	  561.7	 5526.0	...
7945348	  765.8	  561.6	 5525.0	...
7945349	  765.8	  561.4	 5525.0	...
7945350	  765.8	  561.3	 5524.0	...
7945351	  766.0	  561.2	 5522.0	...
7945352	  766.5	  561.1	 5521.0	...
7945353	  766.9	  561.1	 5521.0	...
7945354	  767.2	  561.3	 5520.0	...
7945355	  766.8	  561.7	 5519.0	...
7945356	  766.4	  562.0	 5520.0	...
7945357	  766.2	  562.0	 5522.0	...
7945358	  766.3	  561.9	 5527.0	...
7945359	  766.4	  561.9	 5529.0	...
7945360	  766.4	  561.9	 5526.0	...
7945361	  766.5	  561.9	 5521.0	...
7945362	  766.6	  561.8	 5516.0	...
7945363	  766.7	  561.8	 5514.0	...
7945364	  766.5	  561.8	 5511.0	...
7945365	  766.4	  561.8	 5508.0	...
7945366	  766.4	  561.6	 5508.0	...
7945367	  766.3	  561.5	 5513.0	...
7945368	  766.2	  561.4	 5518.0	...
7945369	  766.7	  561.6	 5523.0	...
7945370	  767.3	  561.8	 5523.0	...
7945371	  767.7	  561.8	 5521.0	...
7945372	  767.7	  561.9	 5519.0	...
7945373	  767.6	  562.0	 5516.0	...
7945374	  767.6	  562.0	 5515.0	...
7945375	  767.6	  562.0	 5513.0	...
7945376	  767.5	  561.9	 5511.0	...
7945377	  767.5	  561.8	 5513.0	...
7945378	  767.5	  561.8	 5516.0	...
7945379	  767.6	  561.8	 5519.0	...
7945380	  767.7	  561.9	 5520.0	...
7945381	  767.8	  561.9	 5519.0	...
7945382	  767.8	  561.9	 5518.0	...
7945383	  767.8	  561.9	 5517.0	...
7945384	  767.8	  561.9	 5517.0	...
7945385	  767.7	  561.8	 5516.0	...
7945386	  767.7	  561.8	 5517.0	...
7945387	  767.8	  561.9	 5518.0	...
7945388	  767.9	  561.9	 5519.0	...
7945389	  768.1	  561.7	 5515.0	...
7945390	  768.2	  562.0	 5512.0	...
7945391	  768.4	  562.6	 5511.0	...
7945392	  768.5	  563.1	 5514.0	...
7945393	  768.6	  563.1	 5516.0	...
7945394	  768.6	  563.1	 5515.0	...
7945395	  768.7	  563.0	 5514.0	...
7945396	  768.6	  563.1	 5515.0	...
7945397	  768.3	  563.4	 5512.0	...
7945398	  768.1	  563.6	 5509.0	...
7945399	  768.1	  563.6	 5506.0	...
7945400	  768.1	  563.6	 5508.0	...
7945401	  767.9	  563.6	 5509.0	...
7945402	  767.7	  563.2	 5509.0	...
7945403	  767.7	  562.7	 5508.0	...
7945404	  768.1	  562.1	 5511.0	...
7945405	  768.5	  562.2	 5516.0	...
7945406	  768.7	  562.4	 5522.0	...
7945407	  768.8	  562.7	 5520.0	...
7945408	  768.8	  562.6	 5517.0	...
7945409	  768.7	  562.6	 5514.0	...
7945410	  768.7	  562.9	 5515.0	...
7945411	  769.2	  563.2	 5516.0	...
7945412	  769.7	  563.2	 5517.0	...
7945413	  769.8	  562.9	 5516.0	...
7945414	  769.6	  562.5	 5516.0	...
7945415	  769.5	  562.8	 5517.0	...
7945416	  769.7	  563.0	 5518.0	...
7945417	  769.7	  563.2	 5518.0	...
7945418	  769.6	  563.2	 5519.0	...
7945419	  769.4	  563.2	 5519.0	...
7945420	  769.2	  563.2	 5517.0	...
7945421	  769.2	  563.1	 5515.0	...
7945422	  769.2	  563.1	 5513.0	...
7945423	  769.0	  563.0	 5512.0	...
7945424	  768.8	  563.0	 5510.0	...
7945425	  768.7	  562.9	 5509.0	...
7945426	  768.7	  562.7	 5513.0	...
7945427	  768.9	  562.2	 5516.0	...
7945428	  769.5	  561.8	 5516.0	...
7945429	  770.1	  561.3	 5511.0	...
7945430	  770.4	  561.1	 5505.0	...
7945431	  770.1	  561.5	 5504.0	...
7945432	  769.9	  562.0	 5504.0	...
7945433	  769.9	  562.5	 5505.0	...
7945434	  769.9	  562.9	 5505.0	...
7945435	  769.9	  563.4	 5504.0	...
7945436	  769.9	  563.8	 5503.0	...
7945437	  769.9	  563.9	 5503.0	...
7945438	  769.9	  563.8	 5503.0	...
7945439	  769.7	  563.8	 5503.0	...
7945440	  769.6	  563.7	 5504.0	...
7945441	  769.6	  564.1	 5504.0	...
7945442	  769.6	  564.5	 5505.0	...
7945443	  769.7	  564.4	 5505.0	...
7945444	  769.6	  563.7	 5505.0	...
7945445	  769.4	  563.4	 5505.0	...
7945446	  769.2	  563.8	 5506.0	...
7945447	  769.0	  564.3	 5509.0	...
7945448	  769.1	  564.4	 5512.0	...
MSG	7945449 0000 _ Number On
7945449	  769.3	  564.4	 5512.0	...
7945450	  769.5	  564.5	 5510.0	...
7945451	  769.7	  564.6	 5507.0	...
7945452	  769.7	  564.5	 5507.0	...
7945453	  769.6	  564.2	 5507.0	...
7945454	  769.6	  563.9	 5506.0	...
7945455	  769.8	  563.8	 5505.0	...
7945456	  769.9	  563.5	 5504.0	...
7945457	  770.0	  563.3	 5506.0	...
7945458	  769.9	  563.2	 5508.0	...
7945459	  769.9	  563.3	 5509.0	...
7945460	  770.0	  563.4	 5508.0	...
7945461	  770.2	  563.5	 5508.0	...
7945462	  770.2	  563.9	 5509.0	...
7945463	  770.3	  564.2	 5508.0	...
7945464	  770.3	  564.4	 5508.0	...
7945465	  770.4	  564.4	 5508.0	...
7945466	  770.3	  564.4	 5507.0	...
7945467	  770.3	  564.3	 5505.0	...
7945468	  770.2	  564.4	 5506.0	...
7945469	  770.3	  564.4	 5506.0	...
7945470	  770.5	  564.5	 5507.0	...
7945471	  770.6	  564.2	 5507.0	...
7945472	  770.5	  563.9	 5509.0	...
7945473	  770.4	  563.7	 5510.0	...
7945474	  770.4	  563.6	 5512.0	...
7945475	  770.3	  563.6	 5513.0	...
7945476	  770.3	  563.4	 5516.0	...
7945477	  770.1	  563.3	 5517.0	...
7945478	  770.0	  563.3	 5515.0	...
7945479	  770.2	  563.5	 5513.0	...
7945480	  770.4	  563.6	 5511.0	...
7945481	  770.6	  563.5	 5511.0	...
7945482	  770.6	  563.3	 5510.0	...
7945483	  770.8	  563.3	 5509.0	...
7945484	  771.2	  563.3	 5512.0	...
7945485	  771.4	  563.3	 5517.0	...
7945486	  771.3	  563.1	 5520.0	...
7945487	  771.1	  562.9	 5519.0	...
7945488	  771.0	  562.4	 5518.0	...
7945489	  771.0	  562.2	 5518.0	...
7945490	  771.0	  562.8	 5516.0	...
7945491	  771.0	  563.7	 5513.0	...
7945492	  771.0	  564.5	 5511.0	...
7945493	  771.0	  564.4	 5510.0	...
7945494	  770.9	  564.2	 5510.0	...
7945495	  770.7	  564.0	 5510.0	...
7945496	  770.6	  564.0	 5511.0	...
7945497	  770.6	  564.0	 5512.0	...
7945498	  770.7	  563.9	 5512.0	...
7945499	  770.8	  563.8	 5511.0	...
7945500	  770.8	  563.3	 5511.0	...
7945501	  770.8	  562.9	 5512.0	...
7945502	  770.6	  562.7	 5513.0	...
7945503	  770.6	  562.8	 5513.0	...
7945504	  770.5	  562.9	 5515.0	...
7945505	  770.6	  562.8	 5517.0	...
7945506	  770.6	  562.7	 5521.0	...
7945507	  770.6	  562.8	 5523.0	...
7945508	  770.5	  563.0	 5525.0	...
7945509	  770.6	  563.3	 5525.0	...
7945510	  770.6	  563.3	 5523.0	...
7945511	  770.6	  563.3	 5520.0	...
7945512	  771.1	  563.5	 5518.0	...
7945513	  771.8	  563.6	 5519.0	...
7945514	  772.0	  563.4	 5518.0	...
7945515	  771.5	  563.2	 5518.0	...
7945516	  771.1	  563.0	 5517.0	...
7945517	  771.2	  563.1	 5517.0	...
7945518	  771.4	  563.5	 5516.0	...
7945519	  771.6	  563.9	 5517.0	...
7945520	  771.5	  563.9	 5518.0	...
7945521	  771.5	  563.5	 5515.0	...
7945522	  771.6	  563.1	 5510.0	...
7945523	  771.7	  563.0	 5507.0	...
7945524	  771.8	  563.0	 5509.0	...
7945525	  771.9	  562.9	 5511.0	...
7945526	  771.9	  562.7	 5512.0	...
7945527	  771.8	  562.4	 5511.0	...
7945528	  771.6	  562.8	 5511.0	...
7945529	  771.4	  563.4	 5511.0	...
7945530	  771.5	  563.7	 5511.0	...
7945531	  771.5	  563.3	 5511.0	...
7945532	  771.5	  563.0	 5511.0	...
7945533	  771.4	  563.1	 5510.0	...
7945534	  771.4	  563.3	 5510.0	...
7945535	  771.6	  563.4	 5511.0	...
7945536	  771.7	  563.2	 5512.0	...
7945537	  771.8	  562.8	 5513.0	...
7945538	  771.8	  562.5	 5511.0	...
7945539	  771.7	  563.1	 5509.0	...
7945540	  771.7	  563.8	 5507.0	...
7945541	  771.6	  564.1	 5509.0	...
7945542	  771.6	  563.6	 5515.0	...
7945543	  771.5	  563.1	 5521.0	...
7945544	  771.3	  563.0	 5523.0	...
7945545	  771.0	  563.0	 5523.0	...
7945546	  770.8	  563.0	 5518.0	...
7945547	  770.8	  563.0	 5513.0	...
7945548	  771.3	  563.2	 5509.0	...
7945549	  771.9	  563.3	 5511.0	...
7945550	  772.4	  563.4	 5514.0	...
7945551	  772.6	  563.1	 5514.0	...
7945552	  772.5	  562.8	 5513.0	...
7945553	  772.4	  562.6	 5513.0	...
7945554	  771.8	  562.7	 5513.0	...
7945555	  771.2	  562.7	 5513.0	...
7945556	  770.8	  562.8	 5513.0	...
7945557	  770.7	  562.8	 5515.0	...
7945558	  770.6	  563.0	 5518.0	...
7945559	  770.6	  563.3	 5516.0	...
7945560	  770.9	  563.4	 5512.0	...
7945561	  771.2	  563.4	 5508.0	...
7945562	  771.5	  563.3	 5508.0	...
7945563	  771.7	  563.3	 5507.0	...
7945564	  771.9	  563.4	 5508.0	...
7945565	  771.8	  563.4	 5509.0	...
7945566	  771.6	  563.5	 5510.0	...
7945567	  771.4	  563.4	 5510.0	...
7945568	  771.3	  563.4	 5510.0	...
7945569	  771.5	  563.4	 5511.0	...
7945570	  771.7	  563.5	 5512.0	...
7945571	  772.0	  563.7	 5512.0	...
7945572	  771.7	  564.1	 5516.0	...
7945573	  771.2	  563.8	 5520.0	...
7945574	  770.8	  563.3	 5523.0	...
7945575	  770.8	  562.8	 5523.0	...
7945576	  771.1	  562.8	 5523.0	...
7945577	  771.5	  562.8	 5521.0	...
7945578	  771.9	  562.8	 5519.0	...
7945579	  771.9	  563.0	 5522.0	...
7945580	  771.7	  562.9	 5527.0	...
7945581	  771.4	  562.7	 5532.0	...
7945582	  771.6	  562.6	 5532.0	...
7945583	  772.0	  562.6	 5532.0	...
7945584	  772.4	  562.7	 5530.0	...
7945585	  772.4	  563.2	 5528.0	...
7945586	  772.5	  563.7	 5525.0	...
7945587	  772.6	  563.9	 5525.0	...
7945588	  772.7	  563.6	 5525.0	...
7945589	  772.7	  563.5	 5525.0	...
7945590	  772.6	  563.5	 5521.0	...
7945591	  772.6	  563.6	 5518.0	...
7945592	  772.5	  563.7	 5515.0	...
7945593	  772.4	  563.9	 5515.0	...
7945594	  772.3	  563.7	 5515.0	...
7945595	  772.3	  563.5	 5515.0	...
7945596	  772.2	  563.3	 5515.0	...
7945597	  772.3	  563.3	 5514.0	...
7945598	  772.2	  563.3	 5514.0	...
7945599	  772.2	  563.3	 5514.0	...
7945600	  772.1	  563.3	 5514.0	...
7945601	  772.1	  563.7	 5513.0	...
7945602	  772.1	  564.1	 5512.0	...
7945603	  772.0	  564.4	 5515.0	...
7945604	  772.3	  564.3	 5519.0	...
7945605	  772.6	  564.3	 5523.0	...
7945606	  772.7	  564.3	 5522.0	...
7945607	  772.4	  564.2	 5521.0	...
7945608	  772.3	  563.9	 5520.0	...
7945609	  772.5	  563.6	 5520.0	...
7945610	  772.7	  563.5	 5520.0	...
7945611	  772.7	  563.5	 5520.0	...
7945612	  772.7	  563.7	 5520.0	...
7945613	  772.7	  563.8	 5520.0	...
7945614	  772.5	  564.1	 5520.0	...
7945615	  772.3	  564.3	 5517.0	...
7945616	  772.1	  564.6	 5515.0	...
7945617	  771.9	  564.8	 5513.0	...
7945618	  771.7	  564.5	 5514.0	...
7945619	  771.6	  564.0	 5516.0	...
7945620	  771.5	  563.5	 5519.0	...
7945621	  771.6	  563.5	 5521.0	...
7945622	  771.8	  563.1	 5521.0	...
7945623	  771.8	  562.8	 5519.0	...
7945624	  771.6	  562.7	 5518.0	...
7945625	  771.4	  562.8	 5517.0	...
7945626	  771.3	  563.1	 5519.0	...
7945627	  771.2	  563.2	 5520.0	...
7945628	  771.1	  563.3	 5517.0	...
7945629	  771.1	  563.3	 5513.0	...
7945630	  771.2	  563.3	 5510.0	...
7945631	  771.4	  563.3	 5510.0	...
7945632	  771.6	  563.4	 5511.0	...
7945633	  771.7	  563.4	 5511.0	...
7945634	  771.8	  563.2	 5512.0	...
7945635	  771.6	  563.0	 5512.0	...
7945636	  771.5	  562.8	 5512.0	...
7945637	  771.6	  562.7	 5511.0	...
7945638	  771.9	  562.7	 5511.0	...
7945639	  772.3	  562.6	 5511.0	...
7945640	  772.3	  562.5	 5513.0	...
7945641	  772.6	  562.3	 5514.0	...
7945642	  772.7	  562.2	 5515.0	...
7945643	  772.7	  562.3	 5515.0	...
7945644	  772.6	  562.6	 5515.0	...
7945645	  772.5	  562.9	 5514.0	...
7945646	  772.6	  563.0	 5513.0	...
7945647	  772.8	  562.9	 5513.0	...
7945648	  772.9	  562.8	 5512.0	...
7945649	  772.5	  562.7	 5511.0	...
7945650	  772.1	  562.5	 5511.0	...
7945651	  771.9	  562.2	 5511.0	...
7945652	  772.1	  562.0	 5511.0	...
7945653	  772.2	  562.2	 5511.0	...
7945654	  772.0	  562.5	 5511.0	...
7945655	  771.8	  562.8	 5511.0	...
7945656	  771.7	  562.7	 5514.0	...
7945657	  771.8	  562.6	 5518.0	...
7945658	  771.9	  563.0	 5522.0	...
7945659	  771.8	  563.4	 5522.0	...
7945660	  771.7	  563.5	 5521.0	...
7945661	  771.7	  563.2	 5518.0	...
7945662	  771.7	  561.9	 5517.0	...
7945663	  771.5	  561.0	 5515.0	...
7945664	  771.2	  560.3	 5515.0	...
7945665	  770.9	  560.7	 5513.0	...
7945666	  771.0	  561.9	 5511.0	...
7945667	  771.1	  562.7	 5509.0	...
7945668	  771.3	  563.5	 5510.0	...
7945669	  771.3	  563.3	 5512.0	...
7945670	  771.3	  563.1	 5514.0	...
7945671	  771.7	  562.5	 5515.0	...
7945672	  772.1	  562.1	 5514.0	...
7945673	  772.5	  561.7	 5511.0	...
7945674	  772.6	  561.7	 5509.0	...
7945675	  772.6	  561.7	 5509.0	...
7945676	  772.5	  561.7	 5508.0	...
7945677	  772.2	  561.8	 5508.0	...
7945678	  771.9	  562.1	 5505.0	...
7945679	  771.8	  562.4	 5502.0	...
7945680	  771.7	  562.5	 5505.0	...
7945681	  771.8	  562.4	 5511.0	...
7945682	  771.8	  562.4	 5516.0	...
7945683	  771.8	  562.5	 5514.0	...
7945684	  771.6	  562.4	 5513.0	...
7945685	  771.6	  562.2	 5513.0	...
7945686	  771.6	  562.1	 5509.0	...
7945687	  771.7	  562.1	 5505.0	...
7945688	  771.6	  562.1	 5501.0	...
7945689	  771.6	  562.2	 5501.0	...
7945690	  771.4	  562.3	 5504.0	...
7945691	  771.1	  562.7	 5506.0	...
7945692	  770.9	  563.0	 5508.0	...
7945693	  771.0	  562.8	 5509.0	...
7945694	  771.1	  562.3	 5510.0	...
7945695	  771.2	  561.8	 5511.0	...
7945696	  771.3	  562.0	 5511.0	...
7945697	  771.3	  562.1	 5511.0	...
7945698	  771.3	  562.0	 5511.0	...
7945699	  771.1	  561.8	 5512.0	...
7945700	  771.0	  561.8	 5513.0	...
7945701	  771.1	  562.1	 5513.0	...
7945702	  771.3	  562.0	 5513.0	...
7945703	  771.3	  561.7	 5513.0	...
7945704	  771.3	  561.7	 5513.0	...
7945705	  771.3	  562.0	 5513.0	...
7945706	  771.5	  562.3	 5513.0	...
7945707	  771.7	  562.3	 5514.0	...
7945708	  772.0	  562.1	 5515.0	...
7945709	  772.0	  561.9	 5512.0	...
7945710	  771.9	  561.7	 5508.0	...
7945711	  771.9	  561.5	 5504.0	...
7945712	  771.6	  561.3	 5504.0	...
7945713	  771.4	  561.0	 5504.0	...
7945714	  771.1	  560.8	 5502.0	...
7945715	  771.1	  560.6	 5500.0	...
7945716	  771.1	  560.7	 5499.0	...
7945717	  770.9	  561.1	 5499.0	...
7945718	  770.6	  561.4	 5499.0	...
7945719	  770.4	  561.7	 5502.0	...
7945720	  770.5	  561.7	 5505.0	...
7945721	  770.6	  561.6	 5504.0	...
7945722	  770.8	  561.7	 5500.0	...
7945723	  771.4	  561.8	 5496.0	...
7945724	  771.9	  562.0	 5495.0	...
7945725	  772.4	  561.9	 5495.0	...
7945726	  772.5	  561.9	 5495.0	...
7945727	  772.2	  561.9	 5497.0	...
7945728	  771.8	  561.7	 5499.0	...
7945729	  771.5	  561.6	 5501.0	...
7945730	  771.5	  561.6	 5504.0	...
7945731	  771.6	  561.8	 5506.0	...
7945732	  771.6	  561.9	 5505.0	...
7945733	  771.6	  561.6	 5500.0	...
7945734	  771.5	  561.2	 5495.0	...
7945735	  771.5	  560.6	 5492.0	...
7945736	  771.5	  560.6	 5492.0	...
7945737	  771.4	  560.5	 5492.0	...
7945738	  771.1	  560.5	 5490.0	...
7945739	  770.8	  560.3	 5488.0	...
7945740	  770.4	  560.2	 5487.0	...
7945741	  770.3	  560.2	 5489.0	...
7945742	  770.5	  560.5	 5493.0	...
7945743	  770.6	  560.8	 5495.0	...
7945744	  770.8	  560.9	 5496.0	...
7945745	  770.9	  560.8	 5496.0	...
7945746	  770.8	  560.6	 5494.0	...
7945747	  770.8	  560.4	 5493.0	...
7945748	  770.9	  560.3	 5493.0	...
7945749	  771.1	  560.3	 5494.0	...
7945750	  771.2	  560.8	 5494.0	...
7945751	  771.2	  561.4	 5494.0	...
MSG	7945752 0000 _ Number Off
7945752	  771.2	  562.1	 5495.0	...
7945753	  771.1	  562.3	 5495.0	...
7945754	  771.0	  561.9	 5496.0	...
7945755	  770.9	  561.4	 5496.0	...
7945756	  770.6	  560.9	 5496.0	...
7945757	  770.3	  560.9	 5495.0	...
7945758	  770.1	  561.2	 5493.0	...
7945759	  770.0	  561.4	 5491.0	...
7945760	  770.0	  561.4	 5488.0	...
7945761	  770.0	  561.1	 5487.0	...
7945762	  770.0	  561.0	 5486.0	...
7945763	  770.0	  561.2	 5486.0	...
7945764	  770.0	  561.2	 5486.0	...
7945765	  770.1	  561.0	 5487.0	...
7945766	  770.2	  560.8	 5486.0	...
7945767	  770.3	  560.7	 5484.0	...
7945768	  770.2	  560.6	 5481.0	...
7945769	  770.1	  560.6	 5478.0	...
7945770	  769.9	  560.3	 5478.0	...
7945771	  769.8	  560.0	 5478.0	...
7945772	  769.9	  559.6	 5480.0	...
7945773	  770.1	  559.9	 5483.0	...
7945774	  770.1	  560.3	 5485.0	...
7945775	  770.0	  560.7	 5487.0	...
7945776	  770.0	  560.9	 5487.0	...
7945777	  770.0	  561.3	 5487.0	...
7945778	  770.1	  561.7	 5487.0	...
7945779	  770.1	  562.1	 5486.0	...
7945780	  770.0	  562.4	 5486.0	...
7945781	  770.0	  562.3	 5485.0	...
7945782	  769.9	  561.9	 5484.0	...
7945783	  770.2	  561.5	 5483.0	...
7945784	  770.5	  561.5	 5480.0	...
7945785	  770.9	  561.5	 5478.0	...
7945786	  770.8	  561.6	 5480.0	...
7945787	  770.5	  561.3	 5485.0	...
7945788	  769.9	  561.0	 5491.0	...
7945789	  769.3	  561.0	 5492.0	...
7945790	  769.3	  561.3	 5493.0	...
7945791	  769.5	  561.5	 5493.0	...
7945792	  769.6	  561.3	 5493.0	...
7945793	  769.6	  561.2	 5492.0	...
7945794	  769.6	  561.0	 5487.0	...
7945795	  769.5	  561.1	 5482.0	...
7945796	  769.8	  561.2	 5480.0	...
7945797	  770.1	  561.1	 5481.0	...
7945798	  770.5	  560.8	 5483.0	...
7945799	  770.5	  560.5	 5483.0	...
7945800	  770.4	  560.2	 5486.0	...
7945801	  770.5	  560.0	 5489.0	...
7945802	  770.6	  559.9	 5491.0	...
7945803	  770.7	  559.9	 5490.0	...
7945804	  770.7	  560.0	 5489.0	...
7945805	  770.3	  560.0	 5491.0	...
7945806	  770.1	  559.7	 5494.0	...
7945807	  769.8	  559.5	 5497.0	...
7945808	  769.9	  560.1	 5497.0	...
7945809	  769.7	  560.9	 5497.0	...
7945810	  769.6	  561.5	 5496.0	...
7945811	  769.5	  561.0	 5496.0	...
7945812	  769.2	  560.3	 5497.0	...
7945813	  768.7	  560.0	 5499.0	...
7945814	  768.8	  559.9	 5501.0	...
7945815	  769.3	  560.0	 5502.0	...
7945816	  769.8	  560.0	 5503.0	...
7945817	  769.7	  560.0	 5504.0	...
7945818	  769.7	  560.0	 5505.0	...
7945819	  769.9	  559.9	 5505.0	...
7945820	  770.1	  559.8	 5504.0	...
7945821	  770.2	  560.1	 5504.0	...
7945822	  769.8	  560.5	 5506.0	...
7945823	  769.4	  560.8	 5507.0	...
7945824	  769.0	  560.8	 5509.0	...
7945825	  769.0	  560.9	 5510.0	...
7945826	  769.1	  560.7	 5507.0	...
7945827	  769.4	  560.5	 5504.0	...
7945828	  769.7	  560.3	 5501.0	...
7945829	  769.8	  560.2	 5501.0	...
7945830	  769.9	  560.1	 5496.0	...
7945831	  770.0	  560.2	 5489.0	...
7945832	  770.0	  560.4	 5483.0	...
7945833	  769.7	  560.6	 5482.0	...
7945834	  769.4	  560.8	 5484.0	...
7945835	  769.5	  560.9	 5487.0	...
7945836	  769.8	  560.9	 5489.0	...
7945837	  770.1	  560.9	 5491.0	...
7945838	  770.1	  561.0	 5492.0	...
7945839	  770.0	  561.0	 5492.0	...
7945840	  769.9	  560.9	 5495.0	...
7945841	  769.9	  561.0	 5497.0	...
7945842	  770.0	  561.1	 5500.0	...
7945843	  770.0	  561.2	 5504.0	...
7945844	  770.1	  561.2	 5507.0	...
7945845	  769.9	  561.3	 5505.0	...
7945846	  769.6	  561.2	 5500.0	...
7945847	  769.3	  561.0	 5496.0	...
7945848	  769.2	  561.6	 5496.0	...
7945849	  769.4	  562.3	 5496.0	...
7945850	  769.7	  562.9	 5496.0	...
7945851	  770.0	  562.7	 5496.0	...
7945852	  770.2	  562.6	 5496.0	...
7945853	  770.3	  562.5	 5495.0	...
7945854	  770.4	  562.4	 5494.0	...
7945855	  770.4	  562.5	 5494.0	...
7945856	  770.2	  562.7	 5494.0	...
7945857	  769.9	  562.5	 5491.0	...
7945858	  769.5	  562.0	 5487.0	...
7945859	  769.4	  561.6	 5484.0	...
7945860	  769.4	  561.6	 5486.0	...
7945861	  769.4	  561.6	 5489.0	...
7945862	  769.5	  561.7	 5492.0	...
7945863	  769.5	  561.9	 5492.0	...
7945864	  769.2	  562.0	 5493.0	...
7945865	  768.9	  561.9	 5494.0	...
7945866	  769.0	  561.6	 5496.0	...
7945867	  769.1	  561.8	 5497.0	...
7945868	  769.2	  562.1	 5496.0	...
7945869	  769.0	  562.6	 5494.0	...
7945870	  769.2	  562.8	 5492.0	...
7945871	  769.3	  562.6	 5490.0	...
7945872	  769.2	  562.4	 5489.0	...
7945873	  769.0	  562.3	 5489.0	...
7945874	  769.0	  562.1	 5490.0	...
7945875	  769.0	  561.8	 5491.0	...
7945876	  769.1	  561.5	 5492.0	...
7945877	  769.4	  561.2	 5492.0	...
7945878	  769.5	  561.0	 5494.0	...
7945879	  769.6	  560.8	 5496.0	...
7945880	  769.4	  560.6	 5495.0	...
7945881	  769.4	  560.4	 5492.0	...
7945882	  769.6	  560.4	 5490.0	...
7945883	  769.8	  560.7	 5490.0	...
7945884	  769.9	  561.0	 5491.0	...
7945885	  769.8	  561.4	 5491.0	...
7945886	  769.8	  561.6	 5494.0	...
7945887	  769.9	  561.8	 5496.0	...
7945888	  769.8	  561.7	 5497.0	...
7945889	  769.8	  561.5	 5496.0	...
7945890	  769.7	  561.1	 5496.0	...
7945891	  769.7	  560.9	 5499.0	...
7945892	  769.8	  561.1	 5502.0	...
7945893	  770.0	  561.5	 5501.0	...
7945894	  770.2	  561.8	 5497.0	...
7945895	  770.1	  561.9	 5491.0	...
7945896	  770.3	  561.8	 5488.0	...
7945897	  770.4	  561.6	 5484.0	...
7945898	  770.1	  561.2	 5484.0	...
7945899	  769.7	  560.8	 5486.0	...
7945900	  769.4	  560.2	 5489.0	...
7945901	  769.5	  559.8	 5492.0	...
7945902	  769.6	  559.6	 5494.0	...
7945903	  769.5	  559.7	 5495.0	...
7945904	  769.4	  559.8	 5494.0	...
7945905	  769.6	  560.2	 5494.0	...
7945906	  769.7	  560.4	 5494.0	...
7945907	  769.8	  560.5	 5494.0	...
7945908	  769.8	  560.4	 5496.0	...
7945909	  769.7	  560.4	 5498.0	...
7945910	  769.6	  560.4	 5500.0	...
7945911	  769.4	  560.3	 5500.0	...
7945912	  769.2	  560.2	 5500.0	...
7945913	  769.6	  560.5	 5499.0	...
7945914	  770.2	  560.8	 5498.0	...
7945915	  770.7	  561.1	 5498.0	...
7945916	  770.7	  561.1	 5498.0	...
7945917	  770.8	  561.1	 5494.0	...
7945918	  770.9	  561.0	 5490.0	...
7945919	  770.5	  561.1	 5491.0	...
7945920	  770.1	  561.1	 5495.0	...
7945921	  769.8	  561.2	 5497.0	...
7945922	  769.9	  560.7	 5495.0	...
7945923	  770.0	  560.2	 5492.0	...
7945924	  769.9	  559.8	 5490.0	...
7945925	  769.9	  559.6	 5488.0	...
7945926	  769.7	  559.5	 5488.0	...
7945927	  769.6	  559.4	 5489.0	...
7945928	  769.6	  559.5	 5490.0	...
7945929	  769.7	  559.6	 5491.0	...
7945930	  769.9	  560.0	 5491.0	...
7945931	  769.9	  560.2	 5492.0	...
7945932	  769.6	  560.5	 5495.0	...
7945933	  769.3	  560.7	 5498.0	...
7945934	  769.3	  561.0	 5503.0	...
7945935	  769.7	  561.2	 5505.0	...
7945936	  770.1	  561.6	 5502.0	...
7945937	  770.3	  561.8	 5497.0	...
7945938	  770.4	  561.7	 5490.0	...
7945939	  770.4	  561.0	 5488.0	...
7945940	  770.3	  560.5	 5490.0	...
7945941	  770.2	  560.4	 5494.0	...
7945942	  770.2	  560.7	 5498.0	...
7945943	  770.1	  560.9	 5496.0	...
7945944	  769.7	  561.1	 5494.0	...
7945945	  769.4	  561.1	 5492.0	...
7945946	  769.0	  561.0	 5492.0	...
7945947	  768.9	  560.8	 5492.0	...
7945948	  769.3	  560.6	 5494.0	...
7945949	  769.8	  560.3	 5496.0	...
7945950	  770.3	  560.0	 5498.0	...
7945951	  770.3	  559.9	 5496.0	...
7945952	  770.7	  560.0	 5494.0	...
7945953	  771.2	  560.1	 5494.0	...
7945954	  771.7	  560.2	 5493.0	...
7945955	  771.7	  560.3	 5492.0	...
7945956	  771.5	  560.3	 5492.0	...
7945957	  771.1	  560.5	 5493.0	...
7945958	  770.4	  560.8	 5496.0	...
7945959	  769.9	  561.0	 5498.0	...
7945960	  769.9	  561.2	 5496.0	...
7945961	  770.2	  561.3	 5493.0	...
7945962	  770.4	  561.5	 5492.0	...
7945963	  770.6	  561.6	 5496.0	...
MSG	7945964 0000 _ Number On
7945964	  770.5	  561.4	 5501.0	...
7945965	  770.4	  561.0	 5504.0	...
7945966	  770.3	  560.5	 5507.0	...
7945967	  770.4	  560.4	 5507.0	...
7945968	  770.5	  560.3	 5507.0	...
7945969	  770.7	  560.2	 5505.0	...
7945970	  770.7	  560.1	 5502.0	...
7945971	  770.5	  560.2	 5500.0	...
7945972	  770.3	  560.2	 5498.0	...
7945973	  770.3	  560.3	 5498.0	...
7945974	  770.3	  560.2	 5502.0	...
7945975	  770.6	  560.1	 5506.0	...
7945976	  770.9	  559.9	 5512.0	...
7945977	  771.1	  559.7	 5515.0	...
7945978	  771.1	  559.6	 5517.0	...
7945979	  771.2	  559.6	 5514.0	...
7945980	  771.2	  559.6	 5510.0	...
7945981	  771.0	  559.6	 5509.0	...
7945982	  770.7	  559.6	 5509.0	...
7945983	  770.4	  559.5	 5509.0	...
7945984	  770.4	  559.5	 5508.0	...
7945985	  770.4	  559.5	 5507.0	...
7945986	  770.4	  559.4	 5507.0	...
7945987	  770.6	  559.3	 5508.0	...
7945988	  770.9	  559.3	 5509.0	...
7945989	  771.2	  559.7	 5509.0	...
7945990	  771.3	  560.1	 5508.0	...
7945991	  771.6	  560.3	 5506.0	...
7945992	  771.8	  560.1	 5503.0	...
7945993	  771.5	  559.9	 5500.0	...
7945994	  770.9	  560.1	 5498.0	...
7945995	  770.8	  560.2	 5497.0	...
7945996	  771.3	  560.1	 5497.0	...
7945997	  771.7	  560.0	 5498.0	...
7945998	  771.7	  560.0	 5500.0	...
7945999	  771.7	  559.9	 5501.0	...
7946000	  771.8	  559.8	 5502.0	...
7946001	  771.9	  559.8	 5501.0	...
7946002	  771.8	  559.9	 5500.0	...
7946003	  771.6	  560.0	 5499.0	...
7946004	  771.3	  560.1	 5499.0	...
7946005	  771.5	  559.8	 5499.0	...
7946006	  771.9	  559.4	 5499.0	...
7946007	  772.3	  559.6	 5501.0	...
7946008	  772.5	  560.1	 5502.0	...
7946009	  772.5	  560.6	 5503.0	...
7946010	  772.4	  560.5	 5503.0	...
7946011	  772.2	  560.3	 5503.0	...
7946012	  771.9	  559.7	 5503.0	...
7946013	  771.7	  559.3	 5503.0	...
7946014	  771.5	  559.0	 5500.0	...
7946015	  771.4	  559.0	 5497.0	...
7946016	  771.2	  559.1	 5495.0	...
7946017	  771.1	  559.7	 5498.0	...
7946018	  771.7	  560.3	 5501.0	...
7946019	  772.3	  560.9	 5504.0	...
7946020	  773.0	  560.4	 5505.0	...
7946021	  773.2	  559.8	 5505.0	...
7946022	  773.3	  559.3	 5503.0	...
7946023	  773.1	  559.4	 5501.0	...
7946024	  772.8	  559.3	 5498.0	...
7946025	  772.5	  559.2	 5496.0	...
7946026	  772.5	  559.1	 5494.0	...
7946027	  772.6	  558.9	 5493.0	...
7946028	  772.4	  558.6	 5493.0	...
7946029	  772.3	  558.4	 5492.0	...
7946030	  772.2	  558.5	 5496.0	...
7946031	  772.3	  559.1	 5499.0	...
7946032	  772.2	  559.7	 5502.0	...
7946033	  772.2	  560.1	 5503.0	...
7946034	  772.4	  560.2	 5504.0	...
7946035	  772.6	  560.3	 5504.0	...
7946036	  772.7	  560.0	 5504.0	...
7946037	  772.3	  559.6	 5502.0	...
7946038	  771.9	  559.3	 5500.0	...
7946039	  771.6	  559.3	 5498.0	...
7946040	  771.6	  559.3	 5499.0	...
7946041	  771.8	  559.2	 5501.0	...
7946042	  772.0	  559.2	 5503.0	...
7946043	  772.3	  559.0	 5506.0	...
7946044	  772.4	  558.9	 5509.0	...
7946045	  772.5	  558.8	 5509.0	...
7946046	  772.5	  558.7	 5508.0	...
7946047	  772.5	  558.7	 5506.0	...
7946048	  772.3	  558.7	 5506.0	...
7946049	  772.2	  558.6	 5507.0	...
7946050	  772.1	  558.5	 5508.0	...
7946051	  771.7	  558.6	 5507.0	...
7946052	  771.4	  559.0	 5505.0	...
7946053	  771.2	  559.5	 5503.0	...
7946054	  771.6	  559.9	 5502.0	...
7946055	  772.2	  560.0	 5505.0	...
7946056	  772.7	  560.1	 5508.0	...
7946057	  773.0	  560.1	 5512.0	...
7946058	  773.1	  560.2	 5512.0	...
7946059	  773.2	  560.3	 5513.0	...
7946060	  773.1	  560.2	 5511.0	...
7946061	  773.0	  559.9	 5508.0	...
7946062	  772.9	  559.5	 5504.0	...
7946063	  772.9	  559.4	 5503.0	...
7946064	  773.1	  559.4	 5506.0	...
7946065	  773.2	  559.6	 5507.0	...
7946066	  772.9	  559.7	 5507.0	...
7946067	  772.6	  559.8	 5506.0	...
7946068	  772.2	  559.7	 5507.0	...
7946069	  772.3	  559.2	 5509.0	...
7946070	  772.5	  558.7	 5511.0	...
7946071	  772.7	  558.2	 5511.0	...
7946072	  772.9	  558.1	 5512.0	...
7946073	  772.9	  558.2	 5513.0	...
7946074	  772.9	  558.5	 5513.0	...
7946075	  772.8	  558.7	 5513.0	...
7946076	  772.6	  558.7	 5512.0	...
7946077	  772.8	  558.7	 5511.0	...
7946078	  773.2	  558.8	 5510.0	...
7946079	  773.5	  559.0	 5509.0	...
7946080	  773.6	  559.2	 5508.0	...
7946081	  773.8	  559.1	 5508.0	...
7946082	  773.9	  558.8	 5507.0	...
7946083	  774.0	  558.5	 5505.0	...
7946084	  773.9	  558.8	 5503.0	...
7946085	  773.6	  559.4	 5502.0	...
7946086	  773.3	  559.5	 5503.0	...
7946087	  772.9	  559.2	 5507.0	...
7946088	  773.1	  559.0	 5509.0	...
7946089	  773.2	  559.2	 5511.0	...
7946090	  773.4	  559.5	 5510.0	...
7946091	  773.4	  559.7	 5510.0	...
7946092	  773.3	  559.2	 5510.0	...
7946093	  773.2	  558.5	 5510.0	...
7946094	  773.2	  557.8	 5505.0	...
7946095	  773.3	  557.7	 5499.0	...
7946096	  773.5	  557.9	 5494.0	...
7946097	  773.7	  558.2	 5493.0	...
7946098	  773.7	  558.5	 5494.0	...
7946099	  773.7	  558.9	 5495.0	...
7946100	  773.6	  559.3	 5495.0	...
7946101	  773.4	  559.8	 5497.0	...
7946102	  773.3	  559.8	 5498.0	...
7946103	  773.4	  559.1	 5502.0	...
7946104	  773.5	  558.4	 5505.0	...
7946105	  773.6	  557.7	 5508.0	...
7946106	  773.7	  557.8	 5508.0	...
7946107	  773.7	  557.9	 5508.0	...
7946108	  773.5	  558.0	 5508.0	...
7946109	  773.3	  558.5	 5507.0	...
7946110	  773.0	  559.0	 5506.0	...
7946111	  772.9	  559.4	 5502.0	...
7946112	  773.2	  559.5	 5499.0	...
7946113	  773.7	  559.5	 5497.0	...
7946114	  774.4	  559.4	 5499.0	...
7946115	  774.6	  559.3	 5501.0	...
7946116	  774.8	  559.2	 5503.0	...
7946117	  775.0	  559.3	 5504.0	...
7946118	  775.2	  559.2	 5505.0	...
7946119	  775.3	  559.2	 5504.0	...
7946120	  775.4	  559.1	 5503.0	...
7946121	  775.3	  558.9	 5502.0	...
7946122	  775.1	  558.8	 5500.0	...
7946123	  774.9	  558.6	 5497.0	...
7946124	  775.0	  558.6	 5494.0	...
7946125	  775.1	  558.6	 5491.0	...
7946126	  774.6	  558.7	 5488.0	...
7946127	  774.0	  559.1	 5487.0	...
7946128	  773.8	  559.5	 5489.0	...
7946129	  774.3	  559.4	 5492.0	...
7946130	  774.8	  559.0	 5494.0	...
7946131	  774.9	  558.8	 5495.0	...
7946132	  775.0	  559.0	 5495.0	...
7946133	  775.0	  559.1	 5495.0	...
7946134	  774.8	  559.1	 5494.0	...
7946135	  774.6	  559.1	 5493.0	...
7946136	  774.6	  559.1	 5492.0	...
7946137	  774.7	  559.0	 5491.0	...
7946138	  774.7	  558.9	 5491.0	...
7946139	  774.8	  559.0	 5493.0	...
7946140	  774.8	  559.0	 5496.0	...
7946141	  774.9	  559.1	 5499.0	...
7946142	  774.9	  559.2	 5500.0	...
7946143	  774.8	  559.3	 5500.0	...
7946144	  774.6	  558.8	 5499.0	...
7946145	  774.6	  558.2	 5500.0	...
7946146	  774.6	  557.7	 5501.0	...
7946147	  774.7	  557.9	 5503.0	...
7946148	  774.7	  558.0	 5504.0	...
7946149	  774.7	  558.1	 5504.0	...
7946150	  774.8	  558.0	 5502.0	...
7946151	  774.7	  557.9	 5501.0	...
7946152	  774.7	  557.7	 5499.0	...
7946153	  774.9	  557.9	 5499.0	...
7946154	  775.2	  558.2	 5500.0	...
7946155	  775.6	  558.5	 5500.0	...
7946156	  775.7	  558.2	 5499.0	...
7946157	  775.4	  557.8	 5497.0	...
7946158	  775.1	  558.3	 5496.0	...
7946159	  774.7	  559.2	 5497.0	...
7946160	  774.8	  559.9	 5497.0	...
7946161	  775.0	  559.8	 5498.0	...
7946162	  775.2	  559.4	 5498.0	...
7946163	  775.2	  559.1	 5498.0	...
7946164	  774.9	  558.9	 5497.0	...
7946165	  774.7	  559.1	 5493.0	...
7946166	  775.0	  559.2	 5490.0	...
7946167	  775.4	  559.2	 5492.0	...
7946168	  775.9	  559.1	 5494.0	...
7946169	  776.0	  558.9	 5496.0	...
7946170	  775.6	  558.7	 5495.0	...
7946171	  775.2	  558.5	 5494.0	...
7946172	  774.7	  558.4	 5494.0	...
7946173	  774.8	  558.3	 5495.0	...
7946174	  774.9	  558.2	 5498.0	...
7946175	  774.9	  558.0	 5500.0	...
7946176	  775.1	  558.0	 5502.0	...
7946177	  775.3	  558.0	 5502.0	...
7946178	  775.5	  558.0	 5503.0	...
7946179	  775.5	  558.3	 5504.0	...
7946180	  775.6	  558.7	 5505.0	...
7946181	  776.0	  559.1	 5505.0	...
7946182	  776.5	  558.7	 5505.0	...
7946183	  777.0	  558.2	 5503.0	...
7946184	  776.6	  558.1	 5501.0	...
7946185	  776.0	  558.4	 5498.0	...
7946186	  775.4	  558.8	 5496.0	...
7946187	  775.5	  558.9	 5494.0	...
7946188	  775.9	  558.9	 5497.0	...
7946189	  776.4	  558.9	 5500.0	...
7946190	  776.8	  558.8	 5501.0	...
7946191	  776.8	  558.8	 5497.0	...
7946192	  776.9	  558.7	 5494.0	...
7946193	  776.8	  558.4	 5494.0	...
7946194	  776.7	  558.1	 5495.0	...
7946195	  776.5	  557.6	 5493.0	...
7946196	  776.5	  557.5	 5491.0	...
7946197	  776.5	  557.6	 5490.0	...
7946198	  776.4	  557.7	 5491.0	...
7946199	  776.4	  557.6	 5493.0	...
7946200	  776.3	  557.3	 5494.0	...
7946201	  776.6	  557.5	 5495.0	...
7946202	  776.8	  557.9	 5494.0	...
7946203	  776.9	  558.1	 5489.0	...
7946204	  776.6	  557.9	 5485.0	...
7946205	  776.5	  557.7	 5482.0	...
7946206	  776.5	  557.7	 5482.0	...
7946207	  776.8	  557.7	 5482.0	...
7946208	  777.1	  557.9	 5480.0	...
7946209	  777.5	  558.1	 5479.0	...
7946210	  777.6	  558.4	 5477.0	...
7946211	  777.7	  558.3	 5479.0	...
7946212	  777.6	  557.8	 5483.0	...
7946213	  777.6	  557.2	 5487.0	...
7946214	  777.6	  557.1	 5489.0	...
7946215	  777.6	  557.7	 5489.0	...
7946216	  777.5	  558.3	 5487.0	...
7946217	  777.3	  558.2	 5484.0	...
7946218	  777.2	  558.1	 5485.0	...
7946219	  777.2	  558.0	 5489.0	...
7946220	  777.3	  558.0	 5492.0	...
7946221	  777.4	  557.9	 5491.0	...
7946222	  777.4	  557.9	 5490.0	...
7946223	  777.4	  557.8	 5487.0	...
7946224	  777.3	  558.2	 5485.0	...
7946225	  777.2	  558.5	 5485.0	...
7946226	  777.1	  558.7	 5487.0	...
7946227	  777.2	  558.5	 5486.0	...
7946228	  777.3	  558.3	 5482.0	...
7946229	  777.3	  558.6	 5478.0	...
7946230	  777.3	  559.0	 5478.0	...
7946231	  777.2	  559.0	 5479.0	...
7946232	  777.1	  559.0	 5479.0	...
7946233	  777.5	  558.8	 5479.0	...
7946234	  777.8	  558.7	 5483.0	...
7946235	  778.2	  558.4	 5487.0	...
7946236	  778.2	  558.2	 5486.0	...
7946237	  778.2	  558.1	 5481.0	...
7946238	  778.2	  558.1	 5480.0	...
7946239	  778.2	  558.0	 5484.0	...
7946240	  778.3	  557.8	 5485.0	...
7946241	  778.3	  557.6	 5482.0	...
7946242	  778.0	  557.5	 5481.0	...
7946243	  777.7	  557.5	 5484.0	...
7946244	  777.5	  557.4	 5487.0	...
7946245	  777.7	  558.1	 5488.0	...
7946246	  778.1	  558.7	 5486.0	...
7946247	  778.5	  559.1	 5483.0	...
7946248	  778.7	  558.6	 5480.0	...
7946249	  778.8	  558.1	 5480.0	...
7946250	  778.9	  558.0	 5482.0	...
7946251	  778.8	  558.1	 5485.0	...
7946252	  778.7	  558.3	 5487.0	...
7946253	  778.4	  558.5	 5487.0	...
7946254	  778.1	  558.6	 5487.0	...
7946255	  777.9	  558.8	 5487.0	...
7946256	  778.0	  558.8	 5487.0	...
7946257	  778.3	  558.7	 5489.0	...
7946258	  778.5	  558.6	 5491.0	...
7946259	  778.7	  558.5	 5494.0	...
7946260	  778.9	  558.7	 5495.0	...
7946261	  779.0	  559.0	 5494.0	...
7946262	  778.8	  558.7	 5492.0	...
7946263	  778.6	  558.3	 5492.0	...
7946264	  778.5	  557.7	 5493.0	...
7946265	  778.6	  557.7	 5492.0	...
7946266	  778.6	  557.6	 5490.0	...
7946267	  778.7	  557.6	 5491.0	...
7946268	  778.7	  557.6	 5494.0	...
7946269	  778.8	  557.4	 5498.0	...
MSG	7946270 0000 _ Number Off
7946270	  778.8	  557.2	 5498.0	...
7946271	  778.8	  557.4	 5499.0	...
7946272	  779.2	  557.7	 5499.0	...
7946273	  779.5	  558.0	 5497.0	...
7946274	  779.6	  557.9	 5495.0	...
7946275	  779.3	  557.9	 5493.0	...
7946276	  778.8	  557.8	 5492.0	...
7946277	  778.9	  557.7	 5492.0	...
7946278	  779.1	  557.5	 5492.0	...
7946279	  779.6	  557.4	 5493.0	...
7946280	  779.8	  557.5	 5495.0	...
7946281	  779.8	  557.4	 5497.0	...
7946282	  779.4	  557.2	 5495.0	...
7946283	  779.3	  557.0	 5491.0	...
7946284	  779.2	  556.9	 5494.0	...
7946285	  779.3	  556.8	 5501.0	...
7946286	  779.2	  556.9	 5507.0	...
7946287	  779.0	  557.0	 5507.0	...
7946288	  778.9	  557.5	 5503.0	...
7946289	  779.0	  557.9	 5499.0	...
7946290	  778.9	  558.3	 5496.0	...
7946291	  778.8	  558.3	 5497.0	...
7946292	  778.7	  558.2	 5500.0	...
7946293	  778.7	  558.1	 5501.0	...
7946294	  778.7	  557.7	 5502.0	...
7946295	  778.7	  557.2	 5502.0	...
7946296	  778.7	  557.2	 5501.0	...
7946297	  778.7	  557.6	 5503.0	...
7946298	  778.7	  557.6	 5505.0	...
7946299	  778.8	  557.1	 5507.0	...
7946300	  779.1	  556.8	 5506.0	...
7946301	  779.4	  556.8	 5503.0	...
7946302	  779.6	  556.9	 5498.0	...
7946303	  779.7	  556.7	 5494.0	...
7946304	  779.7	  556.5	 5492.0	...
7946305	  779.6	  556.3	 5491.0	...
7946306	  779.2	  556.3	 5493.0	...
7946307	  778.9	  556.3	 5498.0	...
7946308	  778.7	  556.2	 5502.0	...
7946309	  779.0	  556.4	 5505.0	...
7946310	  779.4	  556.6	 5505.0	...
7946311	  779.5	  556.9	 5504.0	...
7946312	  779.5	  557.0	 5503.0	...
7946313	  779.2	  557.1	 5503.0	...
7946314	  779.2	  557.1	 5503.0	...
7946315	  779.5	  557.2	 5505.0	...
7946316	  779.7	  557.3	 5507.0	...
7946317	  779.6	  557.3	 5507.0	...
7946318	  779.5	  557.1	 5504.0	...
7946319	  779.1	  556.9	 5502.0	...
7946320	  778.6	  557.2	 5503.0	...
7946321	  778.5	  557.3	 5505.0	...
7946322	  779.2	  557.4	 5507.0	...
7946323	  779.8	  557.0	 5510.0	...
7946324	  780.0	  556.8	 5512.0	...
7946325	  779.9	  556.7	 5511.0	...
7946326	  779.6	  556.8	 5508.0	...
7946327	  779.3	  557.0	 5507.0	...
7946328	  779.0	  557.3	 5508.0	...
7946329	  779.0	  557.6	 5510.0	...
7946330	  779.0	  557.7	 5512.0	...
7946331	  778.6	  557.8	 5514.0	...
7946332	  778.2	  557.8	 5515.0	...
7946333	  777.9	  557.9	 5513.0	...
7946334	  777.9	  557.9	 5511.0	...
7946335	  777.9	  557.9	 5511.0	...
7946336	  778.1	  557.9	 5510.0	...
7946337	  778.5	  557.9	 5511.0	...
7946338	  778.9	  557.9	 5510.0	...
7946339	  778.9	  557.9	 5509.0	...
7946340	  778.9	  558.1	 5510.0	...
7946341	  778.8	  558.2	 5514.0	...
7946342	  779.0	  558.2	 5518.0	...
7946343	  779.1	  558.0	 5520.0	...
7946344	  779.1	  557.4	 5521.0	...
7946345	  778.8	  556.8	 5519.0	...
7946346	  778.4	  556.2	 5516.0	...
7946347	  778.1	  555.9	 5512.0	...
7946348	  778.2	  555.7	 5511.0	...
7946349	  778.5	  555.7	 5509.0	...
7946350	  778.8	  555.7	 5514.0	...
7946351	  779.0	  555.7	 5519.0	...
7946352	  778.9	  555.7	 5524.0	...
7946353	  778.8	  555.7	 5525.0	...
7946354	  778.6	  555.7	 5526.0	...
7946355	  778.4	  555.7	 5527.0	...
7946356	  778.2	  555.7	 5528.0	...
7946357	  778.2	  555.7	 5528.0	...
7946358	  778.6	  555.7	 5529.0	...
7946359	  778.9	  555.6	 5530.0	...
7946360	  779.1	  555.4	 5535.0	...
7946361	  779.1	  555.3	 5540.0	...
7946362	  779.1	  555.9	 5543.0	...
7946363	  779.2	  556.6	 5543.0	...
7946364	  779.0	  556.8	 5542.0	...
7946365	  778.6	  556.2	 5538.0	...
7946366	  778.3	  555.6	 5533.0	...
7946367	  778.1	  555.4	 5532.0	...
7946368	  778.0	  555.3	 5538.0	...
7946369	  777.9	  555.2	 5543.0	...
7946370	  778.0	  554.9	 5545.0	...
7946371	  778.2	  554.7	 5546.0	...
7946372	  778.3	  554.6	 5542.0	...
7946373	  778.7	  554.6	 5538.0	...
7946374	  778.9	  555.0	 5537.0	...
7946375	  779.1	  555.4	 5541.0	...
7946376	  778.8	  555.8	 5545.0	...
7946377	  778.6	  556.0	 5547.0	...
7946378	  778.7	  556.3	 5548.0	...
7946379	  778.8	  556.5	 5550.0	...
7946380	  778.9	  556.3	 5551.0	...
7946381	  778.8	  556.1	 5552.0	...
7946382	  778.9	  555.8	 5552.0	...
7946383	  779.0	  555.8	 5552.0	...
7946384	  779.1	  555.9	 5552.0	...
7946385	  778.3	  555.7	 5552.0	...
7946386	  777.6	  555.5	 5552.0	...
7946387	  776.9	  555.6	 5555.0	...
7946388	  776.8	  556.0	 5559.0	...
7946389	  777.3	  556.4	 5561.0	...
7946390	  777.9	  556.4	 5560.0	...
7946391	  778.5	  556.6	 5557.0	...
7946392	  778.6	  556.8	 5555.0	...
7946393	  778.6	  556.3	 5554.0	...
7946394	  778.5	  555.7	 5556.0	...
7946395	  778.2	  555.1	 5557.0	...
7946396	  778.0	  555.2	 5559.0	...
7946397	  778.3	  555.0	 5558.0	...
7946398	  778.7	  554.8	 5557.0	...
7946399	  779.0	  554.6	 5557.0	...
7946400	  778.8	  554.6	 5560.0	...
7946401	  778.3	  554.7	 5563.0	...
7946402	  778.1	  554.9	 5567.0	...
7946403	  778.2	  555.1	 5567.0	...
7946404	  778.4	  555.3	 5568.0	...
7946405	  778.3	  555.3	 5567.0	...
7946406	  778.1	  555.3	 5566.0	...
7946407	  777.8	  555.2	 5568.0	...
7946408	  777.7	  555.1	 5570.0	...
7946409	  777.7	  555.0	 5572.0	...
7946410	  777.9	  554.9	 5571.0	...
7946411	  778.0	  554.9	 5569.0	...
7946412	  778.2	  554.7	 5568.0	...
7946413	  778.4	  554.6	 5566.0	...
7946414	  778.7	  554.3	 5566.0	...
7946415	  778.7	  554.2	 5565.0	...
7946416	  778.8	  554.3	 5565.0	...
7946417	  778.8	  554.5	 5565.0	...
7946418	  778.9	  554.7	 5566.0	...
7946419	  779.0	  554.5	 5569.0	...
7946420	  779.2	  554.4	 5571.0	...
7946421	  779.1	  554.2	 5572.0	...
7946422	  778.8	  554.0	 5571.0	...
7946423	  778.7	  553.8	 5571.0	...
7946424	  778.9	  553.7	 5571.0	...
7946425	  779.1	  553.7	 5573.0	...
7946426	  779.2	  553.8	 5574.0	...
7946427	  779.0	  553.9	 5573.0	...
7946428	  778.4	  553.8	 5574.0	...
7946429	  777.9	  553.5	 5581.0	...
7946430	  777.6	  553.5	 5587.0	...
7946431	  777.8	  553.9	 5585.0	...
7946432	  778.0	  554.3	 5579.0	...
7946433	  778.0	  553.9	 5574.0	...
7946434	  778.3	  553.3	 5575.0	...
7946435	  778.7	  553.1	 5575.0	...
7946436	  778.8	  553.4	 5574.0	...
7946437	  778.6	  554.4	 5572.0	...
7946438	  778.5	  555.0	 5580.0	...
7946439	  778.6	  555.6	 5589.0	...
7946440	  778.7	  555.4	 5597.0	...
7946441	  778.5	  555.3	 5595.0	...
7946442	  778.4	  555.0	 5593.0	...
7946443	  778.3	  554.9	 5594.0	...
7946444	  778.3	  554.7	 5595.0	...
7946445	  778.6	  554.0	 5591.0	...
7946446	  778.7	  553.4	 5587.0	...
7946447	  778.4	  552.8	 5582.0	...
7946448	  777.9	  553.0	 5581.0	...
7946449	  777.4	  553.2	 5580.0	...
7946450	  777.3	  553.2	 5579.0	...
7946451	  777.2	  553.3	 5579.0	...
7946452	  777.2	  553.5	 5582.0	...
7946453	  777.2	  554.0	 5586.0	...
7946454	  777.3	  554.4	 5590.0	...
7946455	  777.5	  554.7	 5590.0	...
7946456	  777.7	  554.6	 5592.0	...
7946457	  777.8	  554.4	 5594.0	...
7946458	  777.8	  554.3	 5596.0	...
7946459	  777.9	  554.3	 5597.0	...
7946460	  777.9	  554.4	 5598.0	...
7946461	  777.9	  554.5	 5599.0	...
7946462	  777.9	  554.3	 5600.0	...
7946463	  778.0	  553.9	 5602.0	...
7946464	  778.0	  553.8	 5601.0	...
7946465	  777.8	  553.9	 5600.0	...
7946466	  777.5	  554.1	 5601.0	...
7946467	  777.4	  554.0	 5603.0	...
7946468	  777.6	  554.0	 5606.0	...
7946469	  777.8	  553.3	 5607.0	...
7946470	  777.8	  552.7	 5608.0	...
7946471	  777.8	  552.4	 5606.0	...
7946472	  777.7	  552.8	 5602.0	...
7946473	  777.9	  553.0	 5599.0	...
7946474	  777.9	  552.9	 5599.0	...
7946475	  777.8	  552.7	 5601.0	...
7946476	  778.0	  552.7	 5602.0	...
7946477	  778.4	  552.7	 5603.0	...
7946478	  778.8	  552.8	 5603.0	...
7946479	  778.7	  553.0	 5603.0	...
7946480	  778.7	  553.0	 5602.0	...
7946481	  778.8	  553.0	 5603.0	...
7946482	  778.3	  553.0	 5604.0	...
7946483	  777.9	  552.9	 5610.0	...
7946484	  777.7	  552.9	 5617.0	...
7946485	  778.2	  552.8	 5620.0	...
7946486	  777.8	  552.8	 5618.0	...
7946487	  777.2	  552.9	 5617.0	...
7946488	  776.6	  553.0	 5618.0	...
7946489	  776.7	  553.1	 5617.0	...
7946490	  776.8	  553.1	 5615.0	...
7946491	  777.1	  553.2	 5612.0	...
7946492	  777.5	  553.2	 5612.0	...
7946493	  777.7	  552.8	 5613.0	...
7946494	  777.9	  552.4	 5614.0	...
7946495	  778.0	  552.3	 5615.0	...
7946496	  778.1	  552.6	 5616.0	...
7946497	  778.3	  553.0	 5616.0	...
7946498	  778.4	  553.0	 5616.0	...
7946499	  778.4	  552.6	 5615.0	...
7946500	  778.4	  552.1	 5614.0	...
7946501	  778.3	  551.6	 5615.0	...
7946502	  778.3	  551.5	 5616.0	...
7946503	  778.1	  551.8	 5618.0	...
7946504	  777.9	  552.1	 5621.0	...
7946505	  777.7	  552.4	 5622.0	...
7946506	  777.7	  552.5	 5621.0	...
7946507	  777.5	  552.3	 5620.0	...
7946508	  777.4	  552.2	 5620.0	...
7946509	  777.3	  552.0	 5621.0	...
7946510	  777.3	  552.1	 5622.0	...
7946511	  777.5	  552.3	 5619.0	...
7946512	  777.7	  552.6	 5616.0	...
7946513	  777.8	  552.4	 5612.0	...
7946514	  777.8	  552.2	 5611.0	...
7946515	  777.9	  552.3	 5610.0	...
7946516	  778.0	  552.6	 5609.0	...
7946517	  778.1	  552.6	 5609.0	...
7946518	  778.3	  552.1	 5612.0	...
7946519	  778.1	  551.7	 5615.0	...
7946520	  777.7	  551.6	 5618.0	...
7946521	  777.5	  551.8	 5619.0	...
7946522	  777.7	  552.1	 5620.0	...
7946523	  778.3	  552.4	 5619.0	...
7946524	  778.8	  552.5	 5617.0	...
7946525	  778.8	  552.6	 5621.0	...
7946526	  778.3	  552.7	 5625.0	...
7946527	  777.9	  552.8	 5627.0	...
7946528	  777.9	  552.8	 5625.0	...
7946529	  777.8	  552.8	 5622.0	...
7946530	  777.6	  552.8	 5622.0	...
7946531	  777.3	  552.7	 5618.0	...
7946532	  777.1	  552.5	 5616.0	...
7946533	  777.1	  552.5	 5617.0	...
7946534	  777.4	  552.4	 5621.0	...
7946535	  777.8	  552.2	 5626.0	...
7946536	  777.8	  552.2	 5627.0	...
7946537	  777.8	  552.3	 5627.0	...
7946538	  777.8	  552.3	 5627.0	...
7946539	  777.8	  552.3	 5626.0	...
7946540	  777.9	  552.5	 5625.0	...
7946541	  778.3	  552.6	 5625.0	...
7946542	  778.7	  552.8	 5625.0	...
7946543	  778.7	  553.0	 5625.0	...
7946544	  778.3	  552.9	 5628.0	...
7946545	  778.3	  552.6	 5631.0	...
7946546	  778.7	  552.3	 5633.0	...
7946547	  778.4	  552.4	 5633.0	...
7946548	  777.7	  552.5	 5633.0	...
7946549	  777.4	  552.5	 5634.0	...
7946550	  777.7	  552.2	 5635.0	...
7946551	  778.1	  552.1	 5635.0	...
7946552	  778.0	  552.4	 5635.0	...
7946553	  778.6	  552.6	 5634.0	...
7946554	  779.0	  552.7	 5634.0	...
7946555	  779.5	  552.7	 5632.0	...
7946556	  779.5	  552.7	 5632.0	...
7946557	  779.1	  552.7	 5631.0	...
7946558	  778.6	  552.4	 5631.0	...
7946559	  778.0	  552.1	 5630.0	...
7946560	  778.0	  551.8	 5630.0	...
7946561	  777.9	  551.9	 5631.0	...
7946562	  777.9	  551.9	 5633.0	...
7946563	  778.0	  551.8	 5632.0	...
7946564	  778.2	  551.3	 5629.0	...
7946565	  778.4	  550.8	 5629.0	...
7946566	  778.4	  550.6	 5631.0	...
7946567	  778.4	  550.9	 5633.0	...
7946568	  778.2	  551.3	 5633.0	...
7946569	  778.0	  551.4	 5629.0	...
7946570	  777.8	  551.4	 5624.0	...
7946571	  777.8	  551.6	 5620.0	...
7946572	  777.8	  551.8	 5621.0	...
7946573	  777.9	  551.9	 5622.0	...
7946574	  777.9	  551.8	 5623.0	...
7946575	  777.9	  551.6	 5629.0	...
7946576	  778.0	  551.4	 5635.0	...
7946577	  778.3	  551.2	 5639.0	...
7946578	  778.6	  551.0	 5633.0	...
7946579	  778.7	  550.7	 5627.0	...
7946580	  778.7	  550.5	 5622.0	...
7946581	  778.7	  550.7	 5621.0	...
7946582	  778.8	  550.8	 5622.0	...
7946583	  778.9	  550.8	 5626.0	...
7946584	  779.0	  550.4	 5630.0	...
7946585	  778.9	  550.3	 5632.0	...
7946586	  778.9	  550.3	 5633.0	...
7946587	  779.0	  550.2	 5634.0	...
7946588	  778.9	  550.2	 5635.0	...
7946589	  778.6	  550.2	 5637.0	...
7946590	  778.3	  550.3	 5638.0	...
7946591	  778.3	  550.3	 5640.0	...
7946592	  778.5	  550.2	 5642.0	...
7946593	  778.7	  550.0	 5644.0	...
7946594	  778.9	  549.8	 5645.0	...
7946595	  778.9	  549.8	 5645.0	...
7946596	  778.9	  549.7	 5643.0	...
7946597	  778.9	  550.7	 5641.0	...
7946598	  779.0	  551.7	 5639.0	...
7946599	  779.2	  552.6	 5639.0	...
7946600	  779.3	  552.4	 5639.0	...
7946601	  779.2	  552.0	 5640.0	...
7946602	  778.9	  551.6	 5641.0	...
7946603	  778.7	  551.4	 5643.0	...
7946604	  778.5	  551.3	 5644.0	...
7946605	  778.4	  551.3	 5645.0	...
7946606	  778.3	  551.2	 5644.0	...
7946607	  778.2	  551.2	 5644.0	...
7946608	  778.1	  551.3	 5643.0	...
7946609	  778.5	  551.3	 5641.0	...
7946610	  778.9	  551.2	 5641.0	...
7946611	  779.3	  551.3	 5640.0	...
7946612	  779.1	  551.4	 5639.0	...
7946613	  778.9	  551.3	 5641.0	...
7946614	  778.7	  551.2	 5643.0	...
7946615	  778.7	  551.1	 5646.0	...
7946616	  778.7	  551.3	 5647.0	...
7946617	  778.7	  551.4	 5645.0	...
7946618	  779.2	  551.1	 5642.0	...
7946619	  779.6	  550.6	 5640.0	...
7946620	  779.3	  550.1	 5642.0	...
7946621	  778.7	  550.6	 5643.0	...
7946622	  778.2	  551.2	 5644.0	...
7946623	  778.2	  552.0	 5646.0	...
7946624	  778.3	  552.2	 5650.0	...
7946625	  778.6	  552.1	 5652.0	...
7946626	  779.0	  551.8	 5653.0	...
7946627	  779.4	  551.5	 5654.0	...
7946628	  779.6	  551.6	 5655.0	...
7946629	  779.5	  551.7	 5657.0	...
7946630	  779.4	  551.7	 5659.0	...
7946631	  779.3	  551.4	 5661.0	...
7946632	  779.0	  551.1	 5663.0	...
7946633	  778.8	  550.6	 5657.0	...
7946634	  778.7	  550.4	 5651.0	...
7946635	  778.8	  550.1	 5646.0	...
7946636	  778.9	  550.1	 5647.0	...
7946637	  779.0	  550.5	 5646.0	...
7946638	  779.2	  551.0	 5646.0	...
7946639	  779.4	  551.3	 5646.0	...
7946640	  779.6	  551.1	 5651.0	...
7946641	  779.7	  551.0	 5655.0	...
7946642	  779.7	  550.9	 5656.0	...
7946643	  779.7	  550.9	 5654.0	...
7946644	  779.2	  551.3	 5651.0	...
7946645	  778.8	  551.6	 5649.0	...
7946646	  778.3	  551.4	 5648.0	...
7946647	  778.3	  550.9	 5649.0	...
7946648	  778.3	  550.6	 5651.0	...
7946649	  778.3	  550.9	 5653.0	...
7946650	  778.4	  550.9	 5652.0	...
7946651	  778.5	  550.7	 5653.0	...
7946652	  778.5	  550.8	 5653.0	...
7946653	  778.7	  551.2	 5649.0	...
7946654	  778.8	  551.7	 5645.0	...
7946655	  778.9	  551.9	 5646.0	...
7946656	  779.0	  552.0	 5651.0	...
7946657	  778.7	  552.2	 5659.0	...
7946658	  778.4	  552.2	 5661.0	...
7946659	  778.0	  552.1	 5659.0	...
7946660	  778.0	  551.9	 5656.0	...
7946661	  778.1	  551.7	 5652.0	...
7946662	  778.6	  551.5	 5653.0	...
7946663	  779.0	  551.3	 5653.0	...
7946664	  779.5	  551.5	 5653.0	...
7946665	  779.5	  551.7	 5654.0	...
7946666	  779.7	  552.0	 5655.0	...
7946667	  779.7	  551.8	 5656.0	...
7946668	  779.7	  551.5	 5653.0	...
7946669	  779.3	  551.3	 5650.0	...
7946670	  778.9	  551.2	 5646.0	...
7946671	  779.0	  551.2	 5651.0	...
7946672	  779.3	  551.1	 5655.0	...
7946673	  779.5	  551.0	 5658.0	...
7946674	  779.3	  550.7	 5658.0	...
7946675	  779.2	  550.5	 5657.0	...
7946676	  779.1	  551.0	 5657.0	...
7946677	  778.8	  551.9	 5656.0	...
7946678	  778.6	  552.7	 5656.0	...
7946679	  778.5	  552.6	 5656.0	...
7946680	  778.8	  552.5	 5655.0	...
7946681	  778.9	  552.5	 5654.0	...
7946682	  778.7	  552.1	 5655.0	...
7946683	  778.7	  551.7	 5656.0	...
7946684	  778.9	  551.5	 5654.0	...
7946685	  779.2	  551.6	 5650.0	...
7946686	  779.2	  551.6	 5649.0	...
7946687	  779.2	  551.5	 5652.0	...
7946688	  779.2	  551.4	 5654.0	...
7946689	  778.9	  551.3	 5655.0	...
7946690	  778.7	  551.1	 5655.0	...
7946691	  778.4	  551.2	 5655.0	...
7946692	  778.6	  551.5	 5656.0	...
7946693	  778.7	  551.5	 5655.0	...
7946694	  778.7	  551.2	 5652.0	...
7946695	  778.4	  550.9	 5649.0	...
7946696	  778.1	  550.9	 5645.0	...
7946697	  778.0	  550.9	 5642.0	...
7946698	  777.9	  550.9	 5641.0	...
7946699	  778.0	  550.8	 5643.0	...
7946700	  778.1	  550.7	 5645.0	...
7946701	  778.2	  550.6	 5648.0	...
7946702	  778.2	  550.9	 5652.0	...
7946703	  778.0	  551.2	 5655.0	...
7946704	  777.9	  550.7	 5657.0	...
7946705	  777.8	  549.9	 5656.0	...
7946706	  777.9	  549.0	 5655.0	...
7946707	  778.0	  548.9	 5654.0	...
7946708	  778.2	  549.7	 5654.0	...
7946709	  778.4	  550.5	 5654.0	...
7946710	  778.6	  551.4	 5654.0	...
7946711	  778.6	  551.5	 5654.0	...
7946712	  778.4	  551.4	 5655.0	...
7946713	  778.2	  551.3	 5656.0	...
7946714	  777.9	  551.2	 5657.0	...
7946715	  777.9	  551.1	 5657.0	...
7946716	  777.8	  551.0	 5655.0	...
7946717	  777.8	  551.2	 5654.0	...
7946718	  778.0	  551.5	 5654.0	...
7946719	  778.2	  551.7	 5655.0	...
7946720	  778.4	  551.7	 5660.0	...
7946721	  778.5	  552.5	 5666.0	...
7946722	  778.4	  553.3	 5671.0	...
7946723	  778.1	  553.8	 5672.0	...
7946724	  777.7	  553.4	 5670.0	...
7946725	  777.3	  552.9	 5669.0	...
7946726	  777.2	  552.8	 5667.0	...
7946727	  777.1	  553.0	 5667.0	...
7946728	  777.2	  552.5	 5666.0	...
7946729	  777.6	  552.0	 5666.0	...
7946730	  778.0	  551.3	 5663.0	...
7946731	  778.2	  551.2	 5660.0	...
7946732	  778.1	  551.1	 5658.0	...
7946733	  778.2	  551.1	 5661.0	...
7946734	  778.1	  551.2	 5663.0	...
7946735	  778.0	  551.3	 5663.0	...
7946736	  777.8	  551.2	 5666.0	...
7946737	  777.5	  551.2	 5669.0	...
7946738	  777.3	  551.2	 5666.0	...
7946739	  777.2	  551.3	 5661.0	...
7946740	  777.4	  551.3	 5655.0	...
7946741	  777.5	  551.2	 5656.0	...
7946742	  778.0	  551.0	 5656.0	...
7946743	  778.4	  551.2	 5656.0	...
7946744	  778.7	  551.3	 5660.0	...
7946745	  778.6	  551.6	 5664.0	...
7946746	  778.5	  551.4	 5667.0	...
7946747	  778.5	  551.1	 5666.0	...
7946748	  778.4	  550.9	 5664.0	...
7946749	  778.2	  550.9	 5660.0	...
7946750	  778.0	  550.9	 5657.0	...
7946751	  778.0	  551.0	 5653.0	...
7946752	  778.0	  551.1	 5651.0	...
7946753	  778.0	  551.2	 5651.0	...
7946754	  778.0	  551.3	 5653.0	...
7946755	  777.9	  551.2	 5655.0	...
7946756	  778.2	  551.1	 5655.0	...
7946757	  778.5	  551.0	 5656.0	...
7946758	  778.6	  550.8	 5658.0	...
7946759	  778.4	  550.7	 5663.0	...
7946760	  778.2	  550.8	 5667.0	...
7946761	  778.2	  551.0	 5664.0	...
7946762	  778.2	  551.3	 5659.0	...
7946763	  778.1	  551.5	 5656.0	...
7946764	  778.0	  551.6	 5656.0	...
7946765	  778.0	  551.6	 5657.0	...
7946766	  778.2	  551.6	 5656.0	...
7946767	  778.3	  552.1	 5655.0	...
7946768	  778.2	  552.7	 5655.0	...
7946769	  778.0	  553.0	 5657.0	...
7946770	  777.7	  552.3	 5660.0	...
7946771	  777.7	  551.5	 5662.0	...
7946772	  777.8	  551.0	 5663.0	...
7946773	  778.1	  551.2	 5663.0	...
7946774	  778.4	  551.6	 5664.0	...
7946775	  778.7	  551.8	 5664.0	...
7946776	  778.8	  551.7	 5663.0	...
7946777	  778.7	  551.5	 5662.0	...
7946778	  778.5	  551.4	 5662.0	...
7946779	  778.2	  551.4	 5662.0	...
7946780	  778.3	  551.5	 5666.0	...
7946781	  778.3	  551.7	 5669.0	...
7946782	  778.5	  551.9	 5671.0	...
7946783	  778.5	  551.8	 5670.0	...
7946784	  778.6	  551.6	 5669.0	...
7946785	  778.8	  551.7	 5669.0	...
7946786	  778.4	  552.1	 5670.0	...
7946787	  777.8	  552.8	 5671.0	...
7946788	  777.4	  553.2	 5673.0	...
7946789	  777.8	  553.3	 5673.0	...
7946790	  778.2	  553.3	 5673.0	...
7946791	  778.2	  553.3	 5672.0	...
7946792	  777.9	  553.2	 5672.0	...
7946793	  777.6	  553.2	 5672.0	...
7946794	  777.4	  553.2	 5674.0	...
7946795	  777.6	  553.1	 5676.0	...
7946796	  777.9	  553.1	 5678.0	...
7946797	  778.1	  553.3	 5680.0	...
7946798	  778.0	  553.7	 5681.0	...
7946799	  777.8	  554.0	 5681.0	...
7946800	  777.7	  554.0	 5681.0	...
7946801	  777.6	  553.3	 5681.0	...
7946802	  777.8	  552.6	 5680.0	...
7946803	  777.9	  551.9	 5679.0	...
7946804	  778.2	  552.9	 5679.0	...
7946805	  778.2	  553.9	 5679.0	...
7946806	  778.3	  554.8	 5680.0	...
7946807	  778.3	  554.7	 5680.0	...
7946808	  778.3	  554.7	 5683.0	...
7946809	  777.9	  554.9	 5685.0	...
7946810	  777.7	  554.9	 5685.0	...
7946811	  777.5	  554.4	 5682.0	...
7946812	  777.7	  553.8	 5679.0	...
7946813	  778.0	  553.0	 5679.0	...
7946814	  778.3	  552.9	 5682.0	...
7946815	  778.6	  552.8	 5686.0	...
7946816	  778.6	  552.8	 5689.0	...
7946817	  778.6	  552.8	 5688.0	...
7946818	  778.3	  552.8	 5687.0	...
7946819	  778.1	  552.7	 5685.0	...
7946820	  778.1	  552.6	 5684.0	...
7946821	  778.3	  552.6	 5683.0	...
7946822	  778.4	  552.5	 5682.0	...
7946823	  778.2	  552.5	 5681.0	...
7946824	  777.7	  552.4	 5681.0	...
7946825	  777.3	  552.3	 5681.0	...
7946826	  776.9	  552.6	 5681.0	...
7946827	  776.9	  552.9	 5680.0	...
7946828	  777.0	  553.2	 5681.0	...
7946829	  777.1	  553.1	 5683.0	...
7946830	  777.2	  553.1	 5685.0	...
7946831	  777.3	  553.2	 5686.0	...
7946832	  777.4	  553.3	 5687.0	...
7946833	  777.4	  553.4	 5689.0	...
7946834	  777.4	  553.5	 5691.0	...
7946835	  777.4	  553.4	 5689.0	...
7946836	  777.1	  553.3	 5686.0	...
7946837	  776.8	  553.2	 5682.0	...
7946838	  776.6	  553.1	 5682.0	...
7946839	  776.7	  553.0	 5686.0	...
7946840	  776.9	  553.0	 5691.0	...
7946841	  776.7	  553.1	 5696.0	...
7946842	  776.5	  553.2	 5693.0	...
7946843	  776.5	  553.5	 5686.0	...
7946844	  776.8	  553.7	 5680.0	...
7946845	  777.2	  553.6	 5677.0	...
7946846	  777.5	  553.6	 5680.0	...
7946847	  777.7	  553.6	 5683.0	...
7946848	  777.8	  553.9	 5686.0	...
7946849	  777.7	  553.9	 5686.0	...
7946850	  777.5	  553.6	 5682.0	...
7946851	  777.3	  553.4	 5677.0	...
7946852	  777.3	  553.3	 5673.0	...
7946853	  777.1	  553.4	 5673.0	...
7946854	  776.9	  553.6	 5672.0	...
7946855	  776.6	  553.9	 5672.0	...
7946856	  776.6	  553.9	 5678.0	...
7946857	  776.5	  553.9	 5683.0	...
7946858	  776.5	  553.8	 5685.0	...
7946859	  776.5	  553.9	 5682.0	...
7946860	  776.5	  554.1	 5680.0	...
7946861	  776.6	  554.3	 5679.0	...
7946862	  776.7	  554.4	 5679.0	...
7946863	  776.7	  554.8	 5679.0	...
7946864	  776.7	  555.3	 5679.0	...
7946865	  776.4	  555.3	 5679.0	...
7946866	  776.0	  554.7	 5680.0	...
7946867	  775.8	  554.1	 5680.0	...
7946868	  775.9	  554.0	 5681.0	...
7946869	  775.7	  554.1	 5683.0	...
7946870	  775.4	  554.1	 5684.0	...
7946871	  775.3	  554.9	 5685.0	...
7946872	  775.6	  555.6	 5683.0	...
7946873	  775.8	  556.0	 5682.0	...
7946874	  775.8	  555.7	 5681.0	...
7946875	  776.1	  555.3	 5681.0	...
7946876	  776.4	  555.2	 5682.0	...
7946877	  776.7	  555.1	 5681.0	...
7946878	  776.7	  555.3	 5681.0	...
7946879	  776.7	  555.6	 5681.0	...
7946880	  776.3	  555.0	 5681.0	...
7946881	  775.9	  554.2	 5681.0	...
7946882	  775.6	  553.9	 5681.0	...
7946883	  775.6	  554.5	 5681.0	...
7946884	  776.1	  554.8	 5684.0	...
7946885	  776.6	  554.3	 5686.0	...
7946886	  776.8	  554.1	 5687.0	...
7946887	  776.4	  554.3	 5689.0	...
7946888	  776.1	  554.8	 5693.0	...
7946889	  776.0	  555.2	 5697.0	...
7946890	  776.0	  555.4	 5698.0	...
7946891	  776.1	  555.3	 5699.0	...
7946892	  776.1	  555.0	 5694.0	...
7946893	  776.2	  554.7	 5689.0	...
7946894	  776.3	  554.5	 5685.0	...
7946895	  776.5	  555.0	 5687.0	...
7946896	  776.5	  555.5	 5688.0	...
7946897	  776.3	  556.2	 5688.0	...
7946898	  776.0	  556.3	 5687.0	...
7946899	  775.6	  556.1	 5686.0	...
7946900	  775.6	  555.9	 5686.0	...
7946901	  775.6	  555.7	 5687.0	...
7946902	  775.7	  555.7	 5686.0	...
7946903	  775.6	  555.7	 5685.0	...
7946904	  775.6	  555.7	 5683.0	...
7946905	  775.6	  555.7	 5682.0	...
7946906	  775.6	  555.7	 5685.0	...
7946907	  775.5	  555.7	 5688.0	...
7946908	  775.4	  555.7	 5685.0	...
7946909	  775.5	  555.6	 5679.0	...
7946910	  775.9	  555.5	 5673.0	...
7946911	  776.2	  555.5	 5672.0	...
7946912	  776.2	  555.6	 5672.0	...
7946913	  776.2	  555.6	 5672.0	...
7946914	  776.0	  555.4	 5671.0	...
7946915	  775.9	  555.3	 5671.0	...
7946916	  775.8	  555.3	 5671.0	...
7946917	  775.8	  555.4	 5672.0	...
7946918	  775.7	  555.1	 5673.0	...
7946919	  775.7	  554.7	 5675.0	...
7946920	  775.8	  554.4	 5677.0	...
7946921	  775.9	  554.4	 5679.0	...
7946922	  776.1	  554.7	 5681.0	...
7946923	  775.9	  554.8	 5680.0	...
7946924	  775.7	  554.8	 5679.0	...
7946925	  775.5	  554.6	 5678.0	...
7946926	  775.6	  555.0	 5680.0	...
7946927	  775.7	  555.7	 5683.0	...
7946928	  775.4	  556.3	 5685.0	...
7946929	  775.1	  555.2	 5685.0	...
7946930	  774.9	  554.1	 5685.0	...
7946931	  774.9	  553.1	 5686.0	...
7946932	  775.0	  553.4	 5687.0	...
7946933	  775.1	  554.2	 5688.0	...
7946934	  775.2	  554.9	 5687.0	...
7946935	  775.3	  555.1	 5686.0	...
7946936	  775.1	  554.8	 5685.0	...
7946937	  775.0	  554.5	 5684.0	...
7946938	  774.8	  555.2	 5683.0	...
7946939	  774.6	  556.0	 5682.0	...
7946940	  774.5	  556.6	 5682.0	...
7946941	  774.4	  556.7	 5682.0	...
7946942	  774.5	  556.7	 5683.0	...
7946943	  774.5	  556.9	 5684.0	...
7946944	  774.5	  557.0	 5682.0	...
7946945	  774.3	  556.8	 5680.0	...
7946946	  774.1	  556.3	 5679.0	...
7946947	  773.8	  555.9	 5680.0	...
7946948	  773.7	  555.9	 5681.0	...
7946949	  773.7	  556.1	 5681.0	...
7946950	  774.1	  556.0	 5681.0	...
7946951	  774.4	  555.9	 5682.0	...
7946952	  774.7	  556.0	 5679.0	...
7946953	  774.7	  556.1	 5676.0	...
7946954	  774.8	  556.3	 5673.0	...
7946955	  774.9	  556.4	 5670.0	...
7946956	  774.9	  556.5	 5666.0	...
7946957	  775.0	  556.6	 5664.0	...
7946958	  775.1	  556.6	 5665.0	...
7946959	  775.2	  556.6	 5666.0	...
7946960	  775.4	  556.6	 5669.0	...
7946961	  775.7	  556.6	 5671.0	...
7946962	  775.2	  556.4	 5673.0	...
7946963	  774.5	  556.3	 5674.0	...
7946964	  773.8	  556.1	 5677.0	...
7946965	  773.8	  556.1	 5680.0	...
7946966	  773.8	  556.3	 5682.0	...
7946967	  774.0	  556.6	 5682.0	...
7946968	  774.1	  556.9	 5679.0	...
7946969	  774.3	  557.0	 5675.0	...
7946970	  774.3	  557.0	 5673.0	...
7946971	  774.3	  556.2	 5673.0	...
7946972	  774.3	  555.5	 5671.0	...
7946973	  774.3	  555.6	 5668.0	...
7946974	  774.2	  556.3	 5666.0	...
7946975	  774.1	  557.0	 5666.0	...
7946976	  773.9	  557.0	 5666.0	...
7946977	  774.2	  556.9	 5668.0	...
7946978	  774.5	  556.7	 5669.0	...
7946979	  774.8	  556.5	 5667.0	...
7946980	  774.7	  556.4	 5666.0	...
7946981	  774.6	  556.3	 5667.0	...
7946982	  774.5	  556.5	 5670.0	...
7946983	  774.4	  556.8	 5673.0	...
7946984	  774.4	  557.2	 5674.0	...
7946985	  773.9	  557.3	 5669.0	...
7946986	  773.5	  557.5	 5664.0	...
7946987	  773.1	  557.6	 5659.0	...
7946988	  773.3	  557.2	 5658.0	...
7946989	  773.6	  556.7	 5659.0	...
7946990	  773.8	  556.1	 5660.0	...
7946991	  774.0	  555.9	 5660.0	...
7946992	  774.1	  555.7	 5658.0	...
7946993	  773.9	  555.6	 5656.0	...
7946994	  773.8	  556.2	 5656.0	...
7946995	  773.9	  556.7	 5656.0	...
7946996	  774.1	  557.1	 5655.0	...
7946997	  774.2	  556.9	 5657.0	...
7946998	  774.2	  556.6	 5660.0	...
7946999	  774.1	  556.1	 5663.0	...
7947000	  774.2	  555.7	 5666.0	...
7947001	  774.3	  555.5	 5668.0	...
7947002	  774.2	  555.9	 5667.0	...
7947003	  773.9	  556.3	 5665.0	...
7947004	  773.5	  556.6	 5669.0	...
7947005	  773.3	  556.9	 5674.0	...
7947006	  773.3	  557.1	 5678.0	...
7947007	  773.3	  557.2	 5676.0	...
7947008	  773.2	  557.1	 5675.0	...
7947009	  773.1	  556.7	 5675.0	...
7947010	  773.0	  556.4	 5676.0	...
7947011	  773.1	  556.1	 5677.0	...
7947012	  773.2	  556.1	 5679.0	...
7947013	  773.3	  556.1	 5679.0	...
7947014	  773.3	  555.9	 5678.0	...
7947015	  773.2	  555.9	 5677.0	...
7947016	  773.5	  555.9	 5677.0	...
7947017	  773.7	  556.0	 5676.0	...
7947018	  773.8	  556.4	 5674.0	...
7947019	  773.3	  556.7	 5672.0	...
7947020	  772.9	  556.9	 5675.0	...
7947021	  772.8	  556.6	 5678.0	...
7947022	  772.9	  556.1	 5680.0	...
7947023	  772.9	  555.8	 5678.0	...
7947024	  772.9	  556.0	 5676.0	...
7947025	  772.9	  556.3	 5677.0	...
7947026	  772.8	  556.2	 5678.0	...
7947027	  772.5	  555.8	 5678.0	...
7947028	  772.3	  555.5	 5673.0	...
7947029	  772.1	  555.8	 5668.0	...
7947030	  772.0	  556.1	 5668.0	...
7947031	  772.2	  556.5	 5673.0	...
7947032	  772.6	  556.4	 5674.0	...
7947033	  772.7	  556.3	 5671.0	...
7947034	  772.5	  556.1	 5671.0	...
7947035	  772.3	  556.2	 5672.0	...
7947036	  772.2	  556.4	 5673.0	...
7947037	  772.3	  556.4	 5670.0	...
7947038	  772.3	  556.3	 5669.0	...
7947039	  772.3	  556.2	 5672.0	...
7947040	  772.3	  556.2	 5674.0	...
7947041	  772.3	  556.1	 5677.0	...
7947042	  772.4	  556.0	 5678.0	...
7947043	  772.6	  556.0	 5678.0	...
7947044	  772.9	  555.9	 5677.0	...
7947045	  772.9	  556.0	 5677.0	...
7947046	  772.8	  556.1	 5676.0	...
7947047	  772.7	  556.2	 5676.0	...
7947048	  772.6	  556.7	 5676.0	...
7947049	  772.3	  557.2	 5677.0	...
7947050	  772.0	  557.7	 5677.0	...
7947051	  771.9	  557.8	 5678.0	...
7947052	  771.9	  557.8	 5678.0	...
[truncated: 4,263,301 more chars]
