# Supplementary material for: With an eye on uncertainty: Modelling pupillary responses to environmental volatility
Source: PLoS Comput Biol. 2019 Jul 5;15(7):e1007126. doi: 10.1371/journal.pcbi.1007126 (PMC6636765; doi:10.1371/journal.pcbi.1007126)
Supplement: S9 Data — Zip file containing the pupillometry data for participant 9. (ZIP) [file pcbi.1007126.s009.zip › P9/trial3.asc]

** CONVERTED FROM C:\Users\tparr\Documents\PVR\P9_1412\trial3.edf using edfapi 3.1 Win32 Nov 24 2009 on Thu Dec 14 11:55:56 2017
** DATE: Thu Dec 14 12:14:46 2017
** TYPE: EDF_FILE BINARY EVENT SAMPLE TAGGED
** VERSION: EYELINK II 1
** SOURCE: EYELINK CL
** EYELINK II CL v4.48 Nov 25 2009
** CAMERA: EyeLink CL Version 1.4 Sensor=BHA
** SERIAL NUMBER: CL1-AAD42
** CAMERA_CONFIG: AAD42140.SCD
**

MSG	8271204 RECCFG CR 1000 2 0 R
MSG	8271204 ELCLCFG MTABLER
MSG	8271204 GAZE_COORDS 0.00 0.00 1599.00 1199.00
MSG	8271204 THRESHOLDS R 127 234
MSG	8271204 ELCL_PROC CENTROID (3)
MSG	8271204 ELCL_PCR_PARAM 5 3.0
START	8271205 	RIGHT	SAMPLES	EVENTS
PRESCALER	1
VPRESCALER	1
PUPIL	AREA
EVENTS	GAZE	RIGHT	RATE	1000.00	TRACKING	CR	FILTER	2
SAMPLES	GAZE	RIGHT	RATE	1000.00	TRACKING	CR	FILTER	2
MSG	8271205 !MODE RECORD CR 1000 2 0 R
8271205	  737.8	  588.5	 4156.0	...
INPUT	8271205	127
8271206	  738.3	  588.4	 4156.0	...
8271207	  738.4	  588.3	 4155.0	...
8271208	  738.5	  588.2	 4155.0	...
8271209	  738.6	  588.2	 4154.0	...
8271210	  738.6	  588.3	 4154.0	...
8271211	  738.5	  588.5	 4154.0	...
SFIX R   8271212
8271212	  738.4	  588.5	 4154.0	...
8271213	  738.2	  588.2	 4152.0	...
8271214	  738.2	  588.1	 4150.0	...
8271215	  738.1	  588.2	 4149.0	...
8271216	  737.9	  587.7	 4149.0	...
8271217	  737.6	  587.2	 4147.0	...
8271218	  737.5	  586.6	 4145.0	...
8271219	  738.1	  586.5	 4145.0	...
8271220	  738.6	  586.4	 4148.0	...
8271221	  739.1	  586.4	 4150.0	...
8271222	  739.1	  586.5	 4151.0	...
8271223	  739.1	  586.7	 4147.0	...
8271224	  738.7	  586.9	 4144.0	...
8271225	  738.1	  587.5	 4142.0	...
8271226	  737.5	  588.0	 4144.0	...
8271227	  737.2	  588.5	 4146.0	...
8271228	  737.2	  588.5	 4147.0	...
8271229	  737.3	  588.8	 4147.0	...
8271230	  737.3	  589.1	 4147.0	...
8271231	  737.3	  589.3	 4144.0	...
8271232	  737.3	  588.5	 4141.0	...
8271233	  737.3	  587.7	 4138.0	...
8271234	  737.7	  586.9	 4138.0	...
8271235	  738.0	  586.9	 4138.0	...
8271236	  738.4	  587.0	 4137.0	...
8271237	  738.4	  587.0	 4137.0	...
8271238	  738.2	  587.2	 4137.0	...
8271239	  738.1	  587.3	 4137.0	...
8271240	  738.3	  587.4	 4139.0	...
8271241	  738.4	  587.4	 4141.0	...
8271242	  738.6	  587.4	 4143.0	...
8271243	  738.5	  587.9	 4145.0	...
8271244	  738.6	  588.2	 4146.0	...
8271245	  738.4	  588.8	 4143.0	...
8271246	  738.2	  589.0	 4139.0	...
8271247	  738.2	  589.0	 4135.0	...
8271248	  738.5	  588.6	 4135.0	...
8271249	  738.7	  588.3	 4135.0	...
8271250	  738.4	  588.3	 4135.0	...
8271251	  738.1	  588.4	 4136.0	...
8271252	  738.2	  588.4	 4137.0	...
8271253	  738.6	  588.2	 4140.0	...
8271254	  738.7	  588.0	 4141.0	...
8271255	  738.5	  587.9	 4142.0	...
8271256	  738.4	  588.1	 4142.0	...
8271257	  738.7	  588.1	 4142.0	...
8271258	  738.8	  587.9	 4142.0	...
8271259	  738.8	  587.6	 4140.0	...
8271260	  738.8	  587.4	 4137.0	...
8271261	  738.7	  587.4	 4133.0	...
8271262	  738.6	  587.5	 4131.0	...
8271263	  738.7	  587.7	 4130.0	...
8271264	  738.8	  587.8	 4130.0	...
8271265	  739.1	  587.9	 4130.0	...
8271266	  739.2	  587.7	 4131.0	...
8271267	  739.1	  587.5	 4132.0	...
8271268	  738.8	  587.3	 4134.0	...
8271269	  738.5	  587.4	 4135.0	...
8271270	  738.4	  587.4	 4132.0	...
8271271	  738.8	  587.7	 4130.0	...
8271272	  739.3	  588.0	 4126.0	...
8271273	  739.8	  588.3	 4126.0	...
8271274	  739.6	  587.8	 4125.0	...
8271275	  739.5	  587.4	 4126.0	...
8271276	  739.4	  586.8	 4126.0	...
8271277	  739.2	  586.7	 4125.0	...
8271278	  738.7	  586.6	 4125.0	...
8271279	  738.3	  586.6	 4125.0	...
8271280	  738.3	  586.5	 4124.0	...
8271281	  738.6	  586.6	 4122.0	...
8271282	  738.9	  586.7	 4120.0	...
8271283	  739.0	  587.0	 4119.0	...
8271284	  739.1	  587.2	 4119.0	...
8271285	  739.1	  587.3	 4120.0	...
8271286	  739.3	  587.3	 4121.0	...
8271287	  739.7	  587.4	 4123.0	...
8271288	  740.2	  587.3	 4123.0	...
8271289	  740.4	  587.1	 4123.0	...
8271290	  740.5	  587.6	 4122.0	...
8271291	  740.4	  588.4	 4120.0	...
8271292	  739.8	  588.8	 4118.0	...
8271293	  739.1	  588.5	 4118.0	...
8271294	  738.5	  588.2	 4119.0	...
8271295	  738.5	  588.0	 4119.0	...
8271296	  738.5	  588.0	 4119.0	...
8271297	  738.4	  587.9	 4119.0	...
8271298	  738.8	  588.0	 4119.0	...
8271299	  739.3	  588.0	 4119.0	...
8271300	  739.8	  588.0	 4119.0	...
8271301	  739.8	  587.8	 4120.0	...
8271302	  739.8	  587.9	 4123.0	...
8271303	  739.8	  588.1	 4127.0	...
8271304	  739.8	  588.5	 4127.0	...
8271305	  739.9	  588.6	 4123.0	...
8271306	  740.1	  588.7	 4120.0	...
8271307	  740.1	  588.1	 4121.0	...
8271308	  739.9	  587.6	 4121.0	...
8271309	  739.7	  587.2	 4119.0	...
8271310	  739.7	  587.5	 4118.0	...
8271311	  739.9	  587.7	 4119.0	...
8271312	  740.1	  587.8	 4115.0	...
8271313	  740.4	  587.8	 4110.0	...
8271314	  740.5	  587.7	 4106.0	...
8271315	  740.1	  587.8	 4105.0	...
8271316	  739.7	  587.8	 4105.0	...
8271317	  739.2	  587.8	 4105.0	...
8271318	  739.1	  587.9	 4105.0	...
8271319	  739.5	  587.9	 4104.0	...
8271320	  740.0	  588.1	 4104.0	...
8271321	  740.5	  588.3	 4103.0	...
8271322	  740.5	  588.5	 4103.0	...
8271323	  740.5	  588.5	 4103.0	...
8271324	  740.4	  588.5	 4107.0	...
8271325	  740.3	  588.4	 4112.0	...
8271326	  740.0	  588.2	 4116.0	...
8271327	  739.6	  588.1	 4115.0	...
8271328	  739.3	  587.9	 4114.0	...
8271329	  739.3	  587.8	 4113.0	...
8271330	  739.4	  587.6	 4113.0	...
8271331	  739.5	  587.3	 4113.0	...
8271332	  739.8	  587.7	 4114.0	...
8271333	  740.1	  588.3	 4114.0	...
8271334	  740.4	  588.8	 4114.0	...
8271335	  740.8	  589.0	 4114.0	...
8271336	  740.9	  589.0	 4112.0	...
8271337	  740.9	  588.8	 4107.0	...
8271338	  740.8	  588.4	 4102.0	...
8271339	  740.4	  587.9	 4098.0	...
8271340	  740.0	  587.5	 4100.0	...
8271341	  739.8	  587.7	 4101.0	...
8271342	  739.9	  588.0	 4101.0	...
8271343	  740.2	  588.6	 4100.0	...
8271344	  740.8	  588.7	 4098.0	...
8271345	  741.3	  588.5	 4096.0	...
8271346	  741.3	  588.2	 4095.0	...
8271347	  740.8	  588.3	 4095.0	...
8271348	  740.3	  588.8	 4095.0	...
8271349	  740.3	  589.2	 4095.0	...
8271350	  740.5	  589.0	 4096.0	...
8271351	  740.7	  588.8	 4097.0	...
8271352	  740.8	  588.7	 4099.0	...
8271353	  740.9	  588.1	 4100.0	...
8271354	  740.9	  587.3	 4101.0	...
8271355	  741.0	  586.5	 4103.0	...
8271356	  741.3	  586.4	 4101.0	...
8271357	  741.6	  586.4	 4100.0	...
8271358	  741.6	  586.6	 4099.0	...
8271359	  741.7	  586.8	 4100.0	...
8271360	  741.8	  587.0	 4102.0	...
8271361	  741.8	  587.0	 4103.0	...
8271362	  741.6	  587.1	 4103.0	...
8271363	  741.4	  587.4	 4103.0	...
8271364	  741.6	  587.7	 4103.0	...
8271365	  741.9	  588.1	 4101.0	...
8271366	  742.1	  588.4	 4099.0	...
8271367	  742.1	  588.4	 4100.0	...
8271368	  742.3	  588.3	 4101.0	...
8271369	  742.5	  588.5	 4103.0	...
8271370	  742.6	  588.6	 4103.0	...
8271371	  742.5	  588.6	 4105.0	...
8271372	  742.5	  588.3	 4107.0	...
8271373	  742.5	  587.9	 4109.0	...
8271374	  742.5	  587.6	 4110.0	...
8271375	  742.3	  587.5	 4111.0	...
8271376	  742.1	  587.3	 4106.0	...
8271377	  741.6	  587.4	 4101.0	...
8271378	  741.3	  587.6	 4096.0	...
8271379	  741.1	  587.8	 4096.0	...
8271380	  741.2	  588.0	 4093.0	...
8271381	  741.2	  588.4	 4090.0	...
8271382	  741.3	  588.8	 4088.0	...
8271383	  741.3	  588.7	 4088.0	...
8271384	  741.4	  588.5	 4088.0	...
8271385	  741.8	  588.2	 4089.0	...
8271386	  742.2	  587.9	 4090.0	...
8271387	  741.8	  587.6	 4091.0	...
8271388	  741.2	  587.3	 4091.0	...
8271389	  740.9	  587.4	 4091.0	...
8271390	  741.2	  587.4	 4090.0	...
8271391	  741.6	  587.3	 4088.0	...
8271392	  741.9	  587.1	 4085.0	...
8271393	  742.3	  587.1	 4084.0	...
8271394	  742.4	  587.3	 4084.0	...
8271395	  742.4	  587.6	 4085.0	...
8271396	  742.4	  587.7	 4089.0	...
8271397	  742.3	  587.6	 4092.0	...
8271398	  742.3	  587.7	 4094.0	...
8271399	  742.3	  587.6	 4092.0	...
8271400	  742.3	  587.5	 4089.0	...
8271401	  742.2	  587.4	 4087.0	...
8271402	  742.1	  587.3	 4087.0	...
8271403	  742.0	  587.8	 4086.0	...
8271404	  742.1	  588.3	 4085.0	...
8271405	  742.4	  588.8	 4084.0	...
8271406	  742.7	  588.8	 4084.0	...
8271407	  742.7	  588.7	 4083.0	...
8271408	  742.4	  588.7	 4081.0	...
8271409	  742.2	  588.8	 4080.0	...
8271410	  742.1	  589.0	 4078.0	...
8271411	  742.1	  588.7	 4078.0	...
8271412	  742.2	  588.2	 4081.0	...
8271413	  742.3	  587.9	 4085.0	...
8271414	  742.5	  588.2	 4088.0	...
8271415	  742.5	  588.2	 4087.0	...
8271416	  742.4	  587.9	 4086.0	...
8271417	  742.8	  587.7	 4085.0	...
8271418	  743.2	  587.7	 4086.0	...
8271419	  743.5	  587.7	 4087.0	...
8271420	  743.3	  587.5	 4087.0	...
8271421	  743.2	  587.4	 4087.0	...
8271422	  743.1	  587.2	 4088.0	...
8271423	  743.1	  587.1	 4089.0	...
8271424	  743.1	  587.2	 4090.0	...
8271425	  743.1	  587.6	 4091.0	...
8271426	  742.9	  588.1	 4092.0	...
8271427	  742.6	  587.9	 4091.0	...
8271428	  742.5	  587.5	 4089.0	...
8271429	  742.4	  588.0	 4084.0	...
8271430	  742.3	  588.8	 4081.0	...
8271431	  742.4	  589.0	 4080.0	...
8271432	  742.7	  588.5	 4082.0	...
8271433	  743.0	  588.0	 4082.0	...
8271434	  743.0	  588.1	 4080.0	...
8271435	  742.8	  588.4	 4078.0	...
8271436	  742.6	  588.6	 4078.0	...
8271437	  742.8	  588.4	 4078.0	...
8271438	  743.1	  588.1	 4078.0	...
8271439	  743.5	  587.9	 4081.0	...
8271440	  743.7	  588.0	 4084.0	...
8271441	  743.8	  588.0	 4088.0	...
8271442	  743.8	  587.9	 4092.0	...
8271443	  743.3	  587.8	 4096.0	...
8271444	  742.7	  587.6	 4100.0	...
8271445	  742.2	  587.3	 4100.0	...
8271446	  742.2	  587.0	 4099.0	...
8271447	  742.3	  587.1	 4097.0	...
8271448	  742.2	  587.3	 4095.0	...
8271449	  742.1	  587.8	 4095.0	...
8271450	  741.9	  588.2	 4093.0	...
8271451	  741.8	  588.2	 4090.0	...
8271452	  742.0	  587.8	 4087.0	...
8271453	  742.4	  587.4	 4085.0	...
8271454	  742.7	  587.4	 4085.0	...
8271455	  742.6	  587.5	 4086.0	...
8271456	  742.5	  587.4	 4086.0	...
8271457	  742.4	  587.1	 4088.0	...
8271458	  742.3	  586.8	 4090.0	...
8271459	  742.2	  586.5	 4092.0	...
8271460	  742.2	  586.4	 4092.0	...
8271461	  742.2	  586.4	 4091.0	...
8271462	  742.2	  586.5	 4089.0	...
8271463	  742.3	  586.5	 4089.0	...
8271464	  742.4	  586.5	 4089.0	...
8271465	  742.6	  586.5	 4088.0	...
8271466	  742.8	  586.9	 4088.0	...
8271467	  743.0	  587.4	 4088.0	...
8271468	  743.0	  587.9	 4088.0	...
8271469	  743.1	  587.9	 4088.0	...
8271470	  743.1	  587.8	 4088.0	...
8271471	  742.6	  587.6	 4090.0	...
8271472	  742.1	  587.4	 4090.0	...
8271473	  741.6	  587.3	 4090.0	...
8271474	  741.6	  587.3	 4087.0	...
8271475	  741.7	  587.2	 4086.0	...
8271476	  742.3	  587.6	 4085.0	...
8271477	  742.9	  588.0	 4085.0	...
8271478	  743.4	  587.9	 4084.0	...
8271479	  743.1	  587.4	 4083.0	...
8271480	  742.9	  587.0	 4083.0	...
8271481	  742.8	  587.1	 4080.0	...
8271482	  742.7	  587.2	 4077.0	...
8271483	  742.8	  587.8	 4076.0	...
8271484	  742.9	  588.4	 4080.0	...
8271485	  742.3	  589.0	 4085.0	...
8271486	  741.6	  589.0	 4087.0	...
8271487	  741.2	  589.0	 4087.0	...
8271488	  741.5	  589.0	 4088.0	...
8271489	  741.8	  589.0	 4089.0	...
8271490	  741.9	  589.0	 4089.0	...
8271491	  742.0	  588.9	 4089.0	...
8271492	  742.2	  588.4	 4090.0	...
8271493	  742.2	  588.0	 4087.0	...
8271494	  741.8	  587.6	 4084.0	...
8271495	  741.5	  587.8	 4080.0	...
8271496	  741.2	  588.0	 4078.0	...
8271497	  741.3	  588.2	 4077.0	...
8271498	  741.8	  588.4	 4080.0	...
8271499	  742.2	  588.4	 4083.0	...
8271500	  742.6	  588.3	 4087.0	...
8271501	  742.3	  588.4	 4087.0	...
8271502	  741.9	  588.7	 4087.0	...
8271503	  742.1	  588.9	 4086.0	...
8271504	  742.7	  588.8	 4084.0	...
8271505	  742.8	  588.6	 4082.0	...
8271506	  742.4	  588.4	 4080.0	...
8271507	  741.9	  588.1	 4079.0	...
8271508	  742.0	  587.6	 4078.0	...
8271509	  742.1	  587.1	 4077.0	...
8271510	  742.2	  587.0	 4077.0	...
8271511	  742.2	  586.8	 4076.0	...
8271512	  742.1	  586.7	 4077.0	...
8271513	  742.1	  586.9	 4077.0	...
8271514	  742.0	  587.0	 4077.0	...
8271515	  742.0	  587.1	 4076.0	...
8271516	  742.1	  587.1	 4077.0	...
8271517	  742.1	  587.1	 4079.0	...
8271518	  742.2	  587.1	 4080.0	...
8271519	  742.4	  587.2	 4079.0	...
8271520	  742.7	  587.3	 4078.0	...
8271521	  742.6	  587.1	 4078.0	...
8271522	  742.2	  586.9	 4079.0	...
8271523	  741.9	  586.8	 4076.0	...
8271524	  741.9	  586.7	 4075.0	...
8271525	  741.9	  586.6	 4074.0	...
8271526	  741.6	  586.6	 4075.0	...
8271527	  741.2	  586.8	 4075.0	...
8271528	  740.9	  587.8	 4074.0	...
8271529	  740.9	  588.6	 4074.0	...
8271530	  741.3	  588.7	 4072.0	...
8271531	  741.7	  588.2	 4071.0	...
8271532	  741.8	  587.7	 4071.0	...
8271533	  741.6	  587.7	 4071.0	...
8271534	  741.3	  587.8	 4070.0	...
8271535	  741.3	  587.6	 4069.0	...
8271536	  740.9	  587.5	 4069.0	...
8271537	  740.5	  587.5	 4070.0	...
8271538	  740.4	  587.6	 4070.0	...
8271539	  740.8	  587.7	 4070.0	...
8271540	  741.1	  587.7	 4071.0	...
8271541	  741.1	  587.8	 4074.0	...
8271542	  741.3	  588.0	 4077.0	...
8271543	  741.5	  588.2	 4075.0	...
8271544	  741.5	  588.3	 4073.0	...
8271545	  741.3	  588.5	 4071.0	...
8271546	  741.1	  588.7	 4071.0	...
8271547	  741.1	  588.7	 4072.0	...
8271548	  741.0	  588.8	 4074.0	...
8271549	  741.0	  588.9	 4075.0	...
8271550	  740.8	  589.1	 4076.0	...
8271551	  740.7	  589.1	 4076.0	...
8271552	  740.5	  588.5	 4074.0	...
8271553	  740.3	  587.8	 4072.0	...
8271554	  740.2	  587.5	 4070.0	...
8271555	  740.2	  587.8	 4067.0	...
8271556	  740.6	  587.5	 4064.0	...
8271557	  741.0	  586.9	 4062.0	...
8271558	  741.1	  586.8	 4063.0	...
8271559	  740.8	  587.3	 4067.0	...
8271560	  740.6	  587.9	 4070.0	...
8271561	  740.5	  588.1	 4072.0	...
8271562	  740.5	  588.3	 4074.0	...
8271563	  740.9	  588.5	 4075.0	...
8271564	  741.3	  588.8	 4072.0	...
8271565	  741.7	  589.1	 4068.0	...
8271566	  741.7	  589.2	 4065.0	...
8271567	  741.6	  589.3	 4067.0	...
8271568	  741.3	  589.3	 4068.0	...
8271569	  741.1	  589.2	 4069.0	...
8271570	  741.0	  589.0	 4067.0	...
8271571	  741.0	  588.8	 4067.0	...
8271572	  740.9	  588.7	 4067.0	...
8271573	  740.9	  588.8	 4070.0	...
8271574	  741.1	  588.9	 4074.0	...
8271575	  741.3	  588.9	 4076.0	...
8271576	  741.6	  588.9	 4076.0	...
8271577	  741.6	  588.8	 4076.0	...
8271578	  741.6	  588.7	 4077.0	...
8271579	  741.3	  588.7	 4079.0	...
8271580	  741.1	  588.8	 4080.0	...
8271581	  740.9	  589.1	 4079.0	...
8271582	  740.8	  589.4	 4076.0	...
8271583	  740.7	  589.6	 4074.0	...
8271584	  741.0	  589.1	 4074.0	...
8271585	  741.4	  588.6	 4075.0	...
8271586	  741.7	  588.1	 4074.0	...
8271587	  741.7	  588.1	 4070.0	...
8271588	  741.4	  588.4	 4068.0	...
8271589	  741.1	  589.2	 4068.0	...
8271590	  740.8	  589.9	 4071.0	...
8271591	  740.8	  590.4	 4072.0	...
8271592	  740.9	  589.9	 4072.0	...
8271593	  741.0	  589.4	 4071.0	...
8271594	  741.0	  589.1	 4070.0	...
8271595	  741.1	  589.3	 4070.0	...
8271596	  741.2	  589.3	 4072.0	...
8271597	  741.3	  589.2	 4073.0	...
8271598	  741.2	  589.0	 4074.0	...
8271599	  741.1	  589.0	 4074.0	...
8271600	  741.1	  589.6	 4073.0	...
8271601	  741.1	  590.1	 4070.0	...
8271602	  741.0	  590.6	 4067.0	...
8271603	  741.0	  590.6	 4064.0	...
8271604	  740.9	  590.2	 4063.0	...
8271605	  740.8	  589.8	 4066.0	...
8271606	  740.7	  589.3	 4070.0	...
8271607	  740.5	  589.1	 4073.0	...
8271608	  740.2	  589.1	 4072.0	...
8271609	  740.6	  589.0	 4073.0	...
8271610	  741.2	  589.0	 4076.0	...
8271611	  741.8	  588.9	 4079.0	...
8271612	  741.6	  588.9	 4078.0	...
8271613	  741.2	  588.9	 4078.0	...
8271614	  740.8	  588.8	 4078.0	...
8271615	  740.6	  588.8	 4077.0	...
8271616	  740.8	  588.9	 4078.0	...
8271617	  741.0	  589.5	 4078.0	...
8271618	  741.2	  590.3	 4078.0	...
8271619	  741.3	  591.0	 4078.0	...
8271620	  741.2	  590.3	 4077.0	...
8271621	  741.1	  589.4	 4077.0	...
8271622	  740.9	  588.5	 4074.0	...
8271623	  740.7	  588.5	 4071.0	...
8271624	  740.6	  588.5	 4068.0	...
8271625	  740.5	  588.6	 4068.0	...
8271626	  740.5	  588.6	 4071.0	...
8271627	  740.5	  588.4	 4075.0	...
8271628	  740.6	  588.2	 4079.0	...
8271629	  740.8	  588.1	 4080.0	...
8271630	  741.0	  588.3	 4081.0	...
8271631	  741.1	  588.4	 4082.0	...
8271632	  741.2	  588.5	 4081.0	...
8271633	  741.4	  588.7	 4080.0	...
8271634	  741.4	  588.8	 4078.0	...
8271635	  741.3	  588.8	 4076.0	...
8271636	  741.3	  588.8	 4076.0	...
8271637	  741.4	  589.1	 4077.0	...
8271638	  741.4	  589.3	 4079.0	...
8271639	  741.4	  589.9	 4080.0	...
8271640	  741.6	  590.4	 4081.0	...
8271641	  741.8	  590.7	 4081.0	...
8271642	  741.5	  590.5	 4076.0	...
8271643	  741.2	  590.4	 4071.0	...
8271644	  740.9	  590.5	 4066.0	...
8271645	  740.9	  590.6	 4066.0	...
8271646	  740.9	  590.8	 4066.0	...
8271647	  740.9	  591.1	 4067.0	...
8271648	  741.5	  591.4	 4067.0	...
8271649	  742.2	  591.0	 4066.0	...
8271650	  742.5	  590.4	 4066.0	...
8271651	  742.1	  590.0	 4066.0	...
8271652	  741.7	  590.1	 4066.0	...
8271653	  741.5	  589.9	 4066.0	...
8271654	  741.4	  589.6	 4067.0	...
8271655	  741.0	  589.3	 4066.0	...
8271656	  741.0	  589.3	 4064.0	...
8271657	  741.0	  589.4	 4063.0	...
8271658	  741.3	  589.5	 4064.0	...
8271659	  741.6	  589.5	 4065.0	...
8271660	  741.8	  589.6	 4065.0	...
8271661	  741.9	  589.7	 4066.0	...
8271662	  742.0	  589.9	 4066.0	...
8271663	  742.0	  590.1	 4066.0	...
8271664	  741.5	  590.3	 4066.0	...
8271665	  740.9	  590.2	 4066.0	...
8271666	  740.6	  589.9	 4068.0	...
8271667	  740.6	  589.6	 4071.0	...
8271668	  740.6	  589.3	 4074.0	...
8271669	  740.9	  589.1	 4076.0	...
8271670	  741.2	  589.1	 4079.0	...
8271671	  741.5	  589.3	 4081.0	...
8271672	  741.6	  589.5	 4081.0	...
8271673	  741.6	  589.5	 4082.0	...
8271674	  741.8	  589.4	 4082.0	...
8271675	  741.9	  589.2	 4082.0	...
8271676	  742.0	  588.9	 4082.0	...
8271677	  741.9	  589.0	 4081.0	...
8271678	  741.8	  589.3	 4078.0	...
8271679	  741.6	  589.7	 4075.0	...
8271680	  741.5	  589.4	 4071.0	...
8271681	  741.6	  589.2	 4070.0	...
8271682	  741.7	  589.1	 4069.0	...
8271683	  741.5	  589.1	 4070.0	...
8271684	  741.4	  589.8	 4071.0	...
8271685	  741.2	  590.4	 4073.0	...
8271686	  741.2	  591.0	 4073.0	...
8271687	  741.1	  590.7	 4074.0	...
8271688	  741.1	  590.4	 4075.0	...
8271689	  741.4	  590.0	 4075.0	...
8271690	  741.7	  589.8	 4074.0	...
8271691	  742.0	  589.6	 4073.0	...
8271692	  741.8	  589.6	 4073.0	...
8271693	  741.6	  589.2	 4072.0	...
8271694	  741.4	  589.0	 4071.0	...
8271695	  741.6	  588.9	 4070.0	...
8271696	  741.9	  589.1	 4070.0	...
8271697	  742.1	  589.4	 4069.0	...
8271698	  742.1	  589.6	 4068.0	...
8271699	  742.1	  589.8	 4071.0	...
8271700	  742.0	  589.8	 4075.0	...
8271701	  742.0	  589.5	 4077.0	...
8271702	  741.8	  589.2	 4074.0	...
8271703	  741.6	  588.9	 4072.0	...
8271704	  741.3	  589.0	 4071.0	...
8271705	  741.4	  588.9	 4071.0	...
8271706	  741.4	  588.9	 4070.0	...
8271707	  741.5	  588.9	 4069.0	...
8271708	  741.5	  588.7	 4069.0	...
8271709	  741.5	  588.2	 4069.0	...
8271710	  741.6	  587.8	 4070.0	...
8271711	  741.8	  587.6	 4070.0	...
8271712	  742.0	  587.8	 4068.0	...
8271713	  742.2	  588.0	 4065.0	...
8271714	  742.2	  588.2	 4062.0	...
8271715	  742.0	  588.9	 4066.0	...
8271716	  741.8	  589.6	 4069.0	...
8271717	  741.5	  590.3	 4071.0	...
8271718	  741.4	  590.3	 4070.0	...
8271719	  741.2	  590.2	 4070.0	...
8271720	  741.3	  590.2	 4071.0	...
8271721	  741.5	  590.2	 4071.0	...
8271722	  741.7	  590.3	 4071.0	...
8271723	  741.9	  590.5	 4071.0	...
8271724	  741.9	  590.7	 4071.0	...
8271725	  741.8	  590.6	 4072.0	...
8271726	  741.8	  590.5	 4073.0	...
8271727	  741.7	  590.4	 4073.0	...
8271728	  741.9	  590.4	 4071.0	...
8271729	  742.1	  590.4	 4069.0	...
8271730	  742.3	  590.5	 4067.0	...
8271731	  742.3	  590.5	 4067.0	...
8271732	  741.9	  590.4	 4068.0	...
8271733	  741.5	  590.2	 4068.0	...
8271734	  741.0	  590.2	 4069.0	...
8271735	  740.9	  590.6	 4071.0	...
8271736	  740.7	  590.9	 4073.0	...
8271737	  740.6	  591.2	 4073.0	...
8271738	  740.6	  591.3	 4071.0	...
8271739	  740.7	  591.4	 4070.0	...
8271740	  741.0	  591.3	 4071.0	...
8271741	  741.2	  591.5	 4074.0	...
8271742	  741.3	  591.8	 4077.0	...
8271743	  741.2	  591.7	 4077.0	...
8271744	  741.5	  591.4	 4074.0	...
8271745	  741.9	  591.1	 4071.0	...
8271746	  742.2	  590.8	 4071.0	...
8271747	  742.2	  590.6	 4071.0	...
8271748	  742.2	  590.3	 4070.0	...
8271749	  742.2	  590.4	 4069.0	...
8271750	  741.7	  590.5	 4068.0	...
8271751	  741.3	  590.5	 4068.0	...
8271752	  740.9	  590.6	 4068.0	...
8271753	  740.9	  590.6	 4068.0	...
8271754	  741.0	  590.8	 4068.0	...
8271755	  740.9	  591.2	 4069.0	...
8271756	  740.8	  591.5	 4069.0	...
8271757	  740.7	  591.3	 4070.0	...
8271758	  740.8	  591.2	 4070.0	...
8271759	  741.1	  591.1	 4070.0	...
8271760	  741.3	  591.3	 4070.0	...
8271761	  741.3	  591.2	 4073.0	...
8271762	  741.2	  591.1	 4076.0	...
8271763	  741.1	  591.1	 4079.0	...
8271764	  741.2	  591.1	 4080.0	...
8271765	  741.4	  591.1	 4079.0	...
8271766	  742.2	  591.0	 4076.0	...
8271767	  743.1	  590.2	 4072.0	...
EFIX R   8271212	8271767	556	  741.1	  588.5	   4090
SSACC R  8271768
8271768	  744.5	  589.3	 4070.0	...
8271769	  746.7	  588.6	 4072.0	...
8271770	  748.6	  588.6	 4074.0	...
8271771	  751.0	  588.2	 4074.0	...
8271772	  753.1	  587.6	 4074.0	...
8271773	  755.4	  587.1	 4073.0	...
ESACC R  8271768	8271773	6	  744.5	  589.3	  755.4	  587.1	   0.24	     40
SFIX R   8271774
8271774	  757.0	  587.5	 4073.0	...
8271775	  758.6	  588.0	 4072.0	...
8271776	  759.9	  588.0	 4072.0	...
8271777	  760.7	  587.6	 4071.0	...
8271778	  760.7	  587.3	 4069.0	...
8271779	  760.0	  587.6	 4068.0	...
8271780	  759.4	  587.9	 4070.0	...
8271781	  758.7	  588.3	 4071.0	...
8271782	  758.6	  588.7	 4073.0	...
8271783	  758.1	  588.9	 4074.0	...
8271784	  757.6	  588.8	 4071.0	...
8271785	  757.0	  588.9	 4067.0	...
8271786	  757.1	  589.0	 4062.0	...
8271787	  757.2	  589.2	 4062.0	...
8271788	  757.3	  589.8	 4063.0	...
8271789	  757.1	  590.4	 4062.0	...
8271790	  756.4	  590.6	 4060.0	...
8271791	  755.8	  590.0	 4059.0	...
8271792	  755.3	  589.2	 4059.0	...
8271793	  755.3	  588.8	 4060.0	...
8271794	  755.4	  588.6	 4060.0	...
8271795	  755.5	  588.5	 4061.0	...
8271796	  755.5	  588.6	 4062.0	...
8271797	  755.3	  588.6	 4062.0	...
8271798	  754.9	  588.5	 4062.0	...
8271799	  754.6	  588.5	 4063.0	...
8271800	  754.4	  588.6	 4062.0	...
8271801	  754.4	  588.6	 4061.0	...
8271802	  754.7	  588.6	 4060.0	...
8271803	  755.0	  588.6	 4060.0	...
8271804	  755.2	  588.6	 4060.0	...
8271805	  755.2	  588.6	 4060.0	...
8271806	  755.2	  588.7	 4060.0	...
8271807	  755.0	  588.9	 4060.0	...
8271808	  754.8	  588.8	 4060.0	...
8271809	  754.6	  588.5	 4061.0	...
8271810	  754.5	  588.2	 4061.0	...
8271811	  754.4	  588.1	 4063.0	...
8271812	  754.5	  588.0	 4068.0	...
8271813	  754.6	  588.1	 4072.0	...
8271814	  755.3	  587.9	 4074.0	...
8271815	  755.7	  587.7	 4071.0	...
8271816	  756.1	  587.7	 4069.0	...
8271817	  756.0	  588.2	 4069.0	...
8271818	  755.9	  588.8	 4068.0	...
8271819	  755.9	  589.2	 4067.0	...
8271820	  755.8	  589.3	 4066.0	...
8271821	  755.4	  589.4	 4065.0	...
8271822	  755.0	  589.6	 4064.0	...
8271823	  754.6	  589.9	 4061.0	...
8271824	  754.7	  590.1	 4058.0	...
8271825	  754.8	  590.4	 4055.0	...
8271826	  754.8	  590.7	 4057.0	...
8271827	  754.8	  590.4	 4059.0	...
8271828	  754.9	  590.1	 4061.0	...
8271829	  755.2	  589.7	 4062.0	...
8271830	  755.7	  589.8	 4063.0	...
8271831	  756.2	  590.1	 4064.0	...
8271832	  755.9	  590.6	 4064.0	...
8271833	  755.3	  591.2	 4064.0	...
8271834	  754.6	  591.6	 4064.0	...
8271835	  754.6	  592.0	 4064.0	...
8271836	  754.5	  592.2	 4062.0	...
8271837	  754.5	  592.3	 4060.0	...
8271838	  754.5	  592.3	 4058.0	...
8271839	  755.0	  592.2	 4056.0	...
8271840	  755.4	  592.2	 4053.0	...
8271841	  755.6	  592.1	 4051.0	...
8271842	  755.3	  591.5	 4054.0	...
8271843	  754.9	  591.0	 4059.0	...
8271844	  754.8	  590.5	 4062.0	...
8271845	  754.9	  590.9	 4060.0	...
8271846	  754.7	  591.4	 4058.0	...
8271847	  754.5	  591.8	 4056.0	...
8271848	  754.3	  591.8	 4054.0	...
8271849	  754.3	  591.8	 4053.0	...
8271850	  754.4	  591.7	 4052.0	...
8271851	  754.7	  591.6	 4053.0	...
8271852	  755.2	  591.6	 4052.0	...
8271853	  755.6	  591.9	 4052.0	...
8271854	  755.5	  592.3	 4048.0	...
8271855	  755.3	  592.4	 4045.0	...
8271856	  755.1	  592.1	 4042.0	...
8271857	  754.9	  592.1	 4046.0	...
8271858	  754.7	  592.3	 4050.0	...
8271859	  754.6	  592.0	 4055.0	...
8271860	  754.5	  591.5	 4056.0	...
8271861	  754.5	  591.1	 4056.0	...
8271862	  754.5	  591.1	 4057.0	...
8271863	  754.3	  591.0	 4056.0	...
8271864	  754.1	  590.8	 4055.0	...
8271865	  754.0	  590.8	 4055.0	...
8271866	  754.1	  591.2	 4056.0	...
8271867	  754.8	  591.5	 4057.0	...
8271868	  755.5	  591.3	 4058.0	...
8271869	  755.9	  591.0	 4058.0	...
8271870	  755.8	  590.9	 4058.0	...
8271871	  755.7	  590.7	 4055.0	...
8271872	  755.6	  590.3	 4050.0	...
8271873	  755.7	  589.9	 4046.0	...
8271874	  755.8	  589.9	 4045.0	...
8271875	  755.4	  589.9	 4048.0	...
8271876	  754.9	  589.6	 4049.0	...
8271877	  754.5	  589.2	 4050.0	...
8271878	  754.6	  588.7	 4052.0	...
8271879	  754.8	  589.0	 4054.0	...
8271880	  755.0	  589.5	 4055.0	...
8271881	  755.2	  589.9	 4055.0	...
8271882	  755.1	  590.0	 4054.0	...
8271883	  755.4	  590.1	 4053.0	...
8271884	  755.9	  590.2	 4052.0	...
8271885	  756.3	  590.2	 4052.0	...
8271886	  756.4	  590.1	 4052.0	...
8271887	  756.2	  590.2	 4052.0	...
8271888	  756.1	  590.4	 4053.0	...
8271889	  755.9	  590.5	 4053.0	...
8271890	  755.6	  590.6	 4053.0	...
8271891	  755.2	  590.7	 4054.0	...
8271892	  754.9	  590.6	 4055.0	...
8271893	  754.9	  590.6	 4055.0	...
8271894	  755.1	  590.5	 4055.0	...
8271895	  755.3	  590.5	 4054.0	...
8271896	  755.5	  590.6	 4053.0	...
8271897	  755.5	  590.6	 4053.0	...
8271898	  755.5	  590.3	 4053.0	...
8271899	  755.1	  590.0	 4053.0	...
8271900	  754.9	  589.7	 4053.0	...
8271901	  754.7	  589.7	 4054.0	...
8271902	  754.8	  589.6	 4054.0	...
8271903	  754.7	  589.4	 4055.0	...
8271904	  754.7	  589.3	 4056.0	...
8271905	  755.0	  589.8	 4056.0	...
8271906	  755.3	  590.7	 4055.0	...
8271907	  755.8	  591.7	 4054.0	...
8271908	  755.9	  592.1	 4053.0	...
8271909	  756.0	  592.3	 4053.0	...
8271910	  756.0	  592.4	 4052.0	...
8271911	  756.2	  592.3	 4052.0	...
8271912	  756.4	  592.0	 4052.0	...
8271913	  756.1	  591.8	 4053.0	...
8271914	  755.5	  591.8	 4054.0	...
8271915	  755.1	  592.1	 4055.0	...
8271916	  755.4	  592.0	 4055.0	...
8271917	  755.6	  591.8	 4052.0	...
8271918	  755.4	  591.5	 4049.0	...
8271919	  755.2	  591.5	 4045.0	...
8271920	  755.2	  591.6	 4044.0	...
8271921	  755.3	  591.6	 4045.0	...
8271922	  755.3	  591.7	 4047.0	...
8271923	  755.3	  591.7	 4048.0	...
8271924	  754.9	  591.7	 4047.0	...
8271925	  754.8	  591.8	 4045.0	...
8271926	  754.8	  591.9	 4046.0	...
8271927	  755.2	  592.0	 4048.0	...
8271928	  755.4	  592.0	 4048.0	...
8271929	  755.6	  592.1	 4046.0	...
8271930	  755.6	  592.0	 4044.0	...
8271931	  755.7	  592.0	 4044.0	...
8271932	  755.6	  591.9	 4044.0	...
8271933	  755.3	  591.9	 4045.0	...
8271934	  755.0	  591.7	 4045.0	...
8271935	  754.9	  591.4	 4046.0	...
8271936	  755.0	  591.1	 4046.0	...
8271937	  755.0	  591.1	 4046.0	...
8271938	  755.0	  591.0	 4045.0	...
8271939	  755.1	  590.9	 4043.0	...
8271940	  755.2	  591.1	 4042.0	...
8271941	  755.4	  591.2	 4042.0	...
8271942	  755.6	  591.4	 4042.0	...
8271943	  755.5	  591.5	 4043.0	...
8271944	  755.5	  591.4	 4044.0	...
8271945	  755.5	  591.3	 4045.0	...
8271946	  755.7	  591.2	 4045.0	...
8271947	  755.9	  591.0	 4044.0	...
8271948	  755.9	  590.8	 4045.0	...
8271949	  755.7	  590.6	 4046.0	...
8271950	  755.3	  590.6	 4048.0	...
8271951	  754.8	  590.6	 4048.0	...
8271952	  755.2	  590.6	 4047.0	...
8271953	  755.8	  590.6	 4045.0	...
8271954	  755.9	  590.5	 4047.0	...
8271955	  755.3	  590.5	 4050.0	...
8271956	  754.8	  590.4	 4055.0	...
8271957	  754.9	  590.4	 4056.0	...
8271958	  755.0	  590.5	 4055.0	...
8271959	  755.2	  590.6	 4052.0	...
8271960	  755.6	  590.7	 4048.0	...
8271961	  756.0	  590.8	 4047.0	...
8271962	  756.2	  590.6	 4048.0	...
8271963	  756.2	  590.4	 4049.0	...
8271964	  756.1	  590.3	 4049.0	...
8271965	  756.1	  590.2	 4049.0	...
8271966	  756.2	  590.1	 4049.0	...
8271967	  756.2	  590.4	 4048.0	...
8271968	  756.2	  590.7	 4048.0	...
8271969	  756.3	  590.6	 4047.0	...
8271970	  756.3	  590.1	 4047.0	...
8271971	  756.3	  589.6	 4048.0	...
8271972	  756.1	  589.5	 4046.0	...
8271973	  756.0	  589.4	 4043.0	...
8271974	  755.9	  589.5	 4044.0	...
8271975	  755.9	  589.7	 4047.0	...
8271976	  755.9	  589.8	 4050.0	...
8271977	  755.9	  590.1	 4049.0	...
8271978	  756.0	  590.4	 4049.0	...
8271979	  756.3	  590.8	 4046.0	...
8271980	  756.5	  590.9	 4044.0	...
8271981	  756.6	  590.8	 4042.0	...
8271982	  756.6	  590.2	 4043.0	...
8271983	  756.8	  589.5	 4045.0	...
8271984	  757.0	  589.3	 4046.0	...
8271985	  757.0	  589.5	 4047.0	...
8271986	  756.8	  589.6	 4048.0	...
8271987	  756.7	  589.5	 4048.0	...
8271988	  756.3	  589.4	 4048.0	...
8271989	  755.9	  589.3	 4048.0	...
8271990	  755.9	  589.3	 4048.0	...
8271991	  756.2	  589.3	 4048.0	...
8271992	  756.5	  589.1	 4048.0	...
8271993	  756.3	  589.1	 4047.0	...
8271994	  756.1	  588.9	 4047.0	...
8271995	  756.1	  588.9	 4047.0	...
8271996	  756.2	  588.9	 4048.0	...
8271997	  756.4	  588.9	 4048.0	...
8271998	  756.7	  589.0	 4050.0	...
8271999	  756.5	  589.2	 4052.0	...
8272000	  756.2	  589.1	 4052.0	...
8272001	  756.0	  588.9	 4049.0	...
8272002	  756.2	  588.7	 4047.0	...
8272003	  756.3	  588.8	 4048.0	...
8272004	  756.3	  588.9	 4048.0	...
8272005	  756.3	  588.9	 4045.0	...
8272006	  756.2	  588.7	 4042.0	...
8272007	  756.3	  588.6	 4039.0	...
8272008	  756.6	  588.9	 4039.0	...
8272009	  756.6	  589.3	 4044.0	...
8272010	  756.3	  589.6	 4048.0	...
8272011	  756.3	  589.6	 4052.0	...
8272012	  756.6	  589.5	 4052.0	...
8272013	  757.0	  589.6	 4052.0	...
8272014	  757.1	  589.1	 4050.0	...
8272015	  757.2	  588.5	 4046.0	...
8272016	  757.3	  588.0	 4041.0	...
8272017	  757.3	  588.6	 4040.0	...
8272018	  757.2	  589.1	 4043.0	...
8272019	  757.1	  589.4	 4046.0	...
8272020	  757.1	  589.1	 4048.0	...
8272021	  756.9	  589.1	 4045.0	...
8272022	  756.7	  589.2	 4041.0	...
8272023	  756.8	  589.4	 4037.0	...
8272024	  757.1	  589.7	 4036.0	...
8272025	  757.5	  589.8	 4037.0	...
8272026	  757.7	  589.9	 4038.0	...
8272027	  757.8	  589.9	 4042.0	...
8272028	  757.2	  590.0	 4044.0	...
8272029	  756.5	  590.1	 4045.0	...
8272030	  756.0	  590.3	 4043.0	...
8272031	  756.2	  590.5	 4041.0	...
8272032	  756.4	  590.6	 4041.0	...
8272033	  756.4	  590.7	 4040.0	...
8272034	  756.5	  590.7	 4040.0	...
8272035	  756.6	  590.4	 4040.0	...
8272036	  756.7	  590.0	 4041.0	...
8272037	  756.7	  589.8	 4038.0	...
8272038	  756.4	  589.6	 4034.0	...
8272039	  756.0	  589.6	 4032.0	...
8272040	  755.8	  589.6	 4033.0	...
8272041	  756.1	  589.5	 4034.0	...
8272042	  756.3	  589.5	 4034.0	...
8272043	  756.3	  589.1	 4033.0	...
8272044	  756.2	  588.8	 4033.0	...
8272045	  756.4	  588.2	 4031.0	...
8272046	  756.6	  587.8	 4029.0	...
8272047	  756.8	  587.4	 4027.0	...
8272048	  756.9	  587.3	 4030.0	...
8272049	  756.7	  587.5	 4036.0	...
8272050	  756.6	  587.9	 4043.0	...
8272051	  756.6	  588.3	 4046.0	...
8272052	  756.6	  588.5	 4046.0	...
8272053	  756.7	  588.6	 4048.0	...
8272054	  756.7	  589.0	 4049.0	...
8272055	  756.6	  589.4	 4050.0	...
8272056	  756.6	  589.5	 4049.0	...
8272057	  756.7	  589.3	 4049.0	...
8272058	  756.6	  589.0	 4049.0	...
8272059	  756.5	  588.8	 4048.0	...
8272060	  756.5	  589.2	 4046.0	...
8272061	  756.5	  589.8	 4045.0	...
8272062	  756.4	  590.1	 4042.0	...
8272063	  756.3	  589.9	 4038.0	...
8272064	  756.2	  589.6	 4036.0	...
8272065	  756.4	  589.6	 4036.0	...
8272066	  756.7	  589.6	 4038.0	...
8272067	  757.0	  589.6	 4039.0	...
8272068	  757.0	  589.5	 4040.0	...
8272069	  757.0	  589.1	 4041.0	...
8272070	  757.2	  588.9	 4041.0	...
8272071	  757.4	  588.7	 4043.0	...
8272072	  757.0	  588.9	 4046.0	...
8272073	  756.5	  589.0	 4047.0	...
8272074	  756.0	  589.1	 4048.0	...
8272075	  756.1	  589.2	 4049.0	...
8272076	  756.5	  589.1	 4045.0	...
8272077	  756.8	  589.0	 4041.0	...
8272078	  757.0	  589.1	 4036.0	...
8272079	  757.0	  589.3	 4035.0	...
8272080	  757.0	  589.6	 4034.0	...
8272081	  757.0	  589.5	 4034.0	...
8272082	  757.0	  589.4	 4034.0	...
8272083	  756.9	  589.3	 4035.0	...
8272084	  756.9	  589.5	 4036.0	...
8272085	  757.0	  589.8	 4038.0	...
8272086	  757.1	  590.0	 4038.0	...
8272087	  757.7	  590.1	 4035.0	...
8272088	  758.2	  590.2	 4032.0	...
8272089	  758.5	  589.9	 4030.0	...
8272090	  758.3	  589.4	 4029.0	...
8272091	  757.8	  589.1	 4029.0	...
8272092	  757.4	  589.2	 4030.0	...
8272093	  757.1	  589.3	 4032.0	...
8272094	  757.1	  589.5	 4032.0	...
8272095	  757.0	  589.8	 4033.0	...
8272096	  756.8	  590.0	 4033.0	...
8272097	  757.1	  590.0	 4033.0	...
8272098	  757.6	  590.2	 4033.0	...
8272099	  758.1	  590.3	 4035.0	...
8272100	  758.1	  590.3	 4036.0	...
8272101	  757.8	  590.1	 4038.0	...
8272102	  757.5	  589.9	 4037.0	...
8272103	  757.2	  589.9	 4036.0	...
8272104	  757.2	  590.1	 4035.0	...
8272105	  757.3	  590.5	 4034.0	...
8272106	  757.1	  590.9	 4033.0	...
8272107	  756.8	  591.1	 4033.0	...
8272108	  756.5	  591.1	 4034.0	...
8272109	  756.7	  591.1	 4029.0	...
8272110	  757.0	  591.2	 4024.0	...
8272111	  757.6	  591.0	 4021.0	...
8272112	  757.7	  590.9	 4024.0	...
8272113	  757.9	  590.6	 4026.0	...
8272114	  758.1	  590.2	 4026.0	...
8272115	  758.4	  590.0	 4026.0	...
8272116	  758.8	  590.3	 4027.0	...
8272117	  759.0	  590.8	 4026.0	...
8272118	  759.1	  590.9	 4025.0	...
8272119	  759.1	  590.6	 4024.0	...
8272120	  759.0	  590.2	 4025.0	...
8272121	  759.1	  590.2	 4026.0	...
8272122	  759.0	  590.3	 4027.0	...
8272123	  758.6	  590.4	 4028.0	...
8272124	  758.1	  590.1	 4027.0	...
8272125	  757.8	  589.7	 4026.0	...
8272126	  757.6	  589.9	 4026.0	...
8272127	  757.5	  590.6	 4026.0	...
8272128	  757.3	  591.2	 4026.0	...
8272129	  757.7	  590.9	 4027.0	...
8272130	  758.2	  590.6	 4026.0	...
8272131	  758.7	  590.6	 4025.0	...
8272132	  758.8	  590.8	 4024.0	...
8272133	  758.7	  591.0	 4024.0	...
8272134	  758.5	  591.1	 4025.0	...
8272135	  757.7	  590.9	 4024.0	...
8272136	  757.0	  590.7	 4023.0	...
8272137	  757.3	  590.5	 4021.0	...
8272138	  758.1	  590.4	 4022.0	...
8272139	  758.8	  590.4	 4024.0	...
8272140	  758.5	  590.4	 4027.0	...
8272141	  758.3	  590.4	 4027.0	...
8272142	  758.8	  590.1	 4024.0	...
8272143	  759.4	  589.9	 4021.0	...
8272144	  759.5	  589.7	 4018.0	...
8272145	  759.0	  589.8	 4018.0	...
8272146	  758.7	  590.4	 4022.0	...
8272147	  759.0	  591.0	 4024.0	...
8272148	  759.3	  591.3	 4028.0	...
8272149	  759.5	  591.0	 4027.0	...
8272150	  759.7	  590.7	 4026.0	...
8272151	  759.4	  590.3	 4024.0	...
8272152	  759.1	  589.9	 4024.0	...
8272153	  759.0	  589.5	 4025.0	...
8272154	  759.3	  589.5	 4024.0	...
8272155	  759.6	  589.5	 4021.0	...
8272156	  759.6	  589.7	 4019.0	...
8272157	  759.6	  589.8	 4018.0	...
8272158	  759.5	  589.8	 4017.0	...
8272159	  759.5	  589.9	 4017.0	...
8272160	  759.5	  590.0	 4017.0	...
8272161	  759.6	  590.1	 4017.0	...
8272162	  759.6	  590.1	 4016.0	...
8272163	  759.5	  590.3	 4017.0	...
8272164	  759.5	  590.7	 4018.0	...
8272165	  759.4	  590.6	 4019.0	...
8272166	  758.8	  590.3	 4018.0	...
8272167	  758.2	  589.9	 4016.0	...
8272168	  757.8	  590.0	 4013.0	...
8272169	  757.9	  589.9	 4010.0	...
8272170	  757.7	  590.0	 4010.0	...
8272171	  757.4	  590.0	 4011.0	...
8272172	  757.5	  590.1	 4011.0	...
8272173	  757.9	  589.7	 4009.0	...
8272174	  758.3	  589.4	 4008.0	...
8272175	  758.4	  589.2	 4009.0	...
8272176	  758.5	  589.5	 4010.0	...
8272177	  758.4	  589.7	 4011.0	...
8272178	  758.1	  590.1	 4012.0	...
8272179	  757.8	  590.6	 4008.0	...
8272180	  757.9	  591.0	 4003.0	...
8272181	  758.1	  591.2	 4001.0	...
8272182	  758.2	  591.2	 4003.0	...
8272183	  758.3	  591.1	 4005.0	...
8272184	  758.3	  590.8	 4005.0	...
8272185	  758.4	  590.6	 4005.0	...
8272186	  758.5	  590.5	 4007.0	...
8272187	  758.5	  590.2	 4009.0	...
8272188	  758.6	  589.8	 4009.0	...
8272189	  758.4	  589.5	 4006.0	...
8272190	  758.2	  589.5	 4004.0	...
8272191	  758.5	  589.8	 4005.0	...
8272192	  758.9	  590.1	 4006.0	...
8272193	  758.7	  590.4	 4006.0	...
8272194	  758.1	  590.4	 4008.0	...
8272195	  757.9	  590.2	 4009.0	...
8272196	  758.3	  590.2	 4012.0	...
8272197	  758.5	  590.9	 4013.0	...
8272198	  758.3	  591.7	 4012.0	...
8272199	  757.9	  591.7	 4010.0	...
8272200	  757.7	  591.0	 4004.0	...
8272201	  757.6	  590.5	 4000.0	...
8272202	  757.7	  590.9	 3997.0	...
8272203	  757.7	  591.2	 3999.0	...
8272204	  757.8	  591.2	 4001.0	...
8272205	  757.8	  591.2	 4000.0	...
8272206	  757.8	  591.1	 3998.0	...
8272207	  758.0	  591.0	 3997.0	...
8272208	  758.2	  591.0	 3997.0	...
8272209	  758.5	  591.0	 3997.0	...
8272210	  758.6	  590.9	 3998.0	...
8272211	  758.6	  590.8	 3998.0	...
8272212	  758.5	  590.6	 3999.0	...
8272213	  758.5	  590.5	 4000.0	...
8272214	  758.5	  590.4	 4001.0	...
8272215	  758.5	  590.6	 4000.0	...
8272216	  758.5	  590.8	 3998.0	...
8272217	  758.6	  590.9	 3997.0	...
8272218	  758.4	  590.9	 3997.0	...
8272219	  758.3	  590.9	 3995.0	...
8272220	  758.3	  591.0	 3993.0	...
8272221	  758.3	  591.1	 3991.0	...
8272222	  758.3	  591.3	 3992.0	...
8272223	  758.3	  591.5	 3994.0	...
8272224	  758.5	  591.6	 3996.0	...
MSG	8272225 0000 _ Experiment Start
8272225	  758.6	  591.2	 3999.0	...
8272226	  758.6	  590.8	 4000.0	...
8272227	  758.4	  590.6	 3999.0	...
8272228	  758.0	  590.8	 3998.0	...
8272229	  757.9	  590.9	 3997.0	...
8272230	  758.1	  591.1	 3993.0	...
8272231	  758.5	  591.2	 3988.0	...
8272232	  758.9	  591.3	 3983.0	...
8272233	  759.2	  591.3	 3981.0	...
8272234	  759.0	  591.2	 3981.0	...
8272235	  758.6	  591.2	 3983.0	...
8272236	  758.2	  591.3	 3985.0	...
8272237	  758.1	  591.4	 3986.0	...
8272238	  758.0	  591.5	 3986.0	...
8272239	  757.8	  591.6	 3986.0	...
8272240	  757.7	  591.7	 3986.0	...
8272241	  757.7	  591.7	 3987.0	...
8272242	  757.8	  591.7	 3991.0	...
8272243	  758.0	  591.7	 3995.0	...
8272244	  758.0	  591.2	 3997.0	...
8272245	  758.0	  590.7	 3994.0	...
8272246	  757.8	  590.5	 3990.0	...
8272247	  757.7	  590.8	 3990.0	...
8272248	  757.5	  591.1	 3990.0	...
8272249	  757.8	  591.2	 3990.0	...
8272250	  758.1	  590.9	 3990.0	...
8272251	  758.3	  590.5	 3990.0	...
8272252	  758.5	  590.4	 3989.0	...
8272253	  758.7	  590.7	 3990.0	...
8272254	  758.5	  591.0	 3990.0	...
8272255	  758.5	  591.0	 3989.0	...
8272256	  758.4	  591.1	 3983.0	...
8272257	  758.6	  591.1	 3978.0	...
8272258	  758.7	  591.1	 3976.0	...
8272259	  758.6	  591.1	 3978.0	...
8272260	  758.5	  591.1	 3979.0	...
8272261	  758.1	  591.2	 3979.0	...
8272262	  757.9	  591.2	 3979.0	...
8272263	  757.8	  591.2	 3981.0	...
8272264	  758.0	  591.2	 3982.0	...
8272265	  758.3	  591.2	 3983.0	...
8272266	  758.5	  590.8	 3983.0	...
8272267	  758.2	  590.4	 3983.0	...
8272268	  757.8	  590.1	 3982.0	...
8272269	  757.6	  590.1	 3981.0	...
8272270	  757.6	  589.9	 3981.0	...
8272271	  757.7	  589.7	 3981.0	...
8272272	  757.7	  590.0	 3980.0	...
8272273	  757.8	  590.6	 3979.0	...
8272274	  757.9	  591.1	 3978.0	...
8272275	  757.9	  590.9	 3978.0	...
8272276	  757.6	  590.9	 3979.0	...
8272277	  757.3	  590.8	 3978.0	...
8272278	  756.7	  590.9	 3977.0	...
8272279	  755.7	  590.9	 3976.0	...
8272280	  754.8	  590.8	 3975.0	...
EFIX R   8271774	8272280	507	  756.8	  590.2	   4034
SSACC R  8272281
8272281	  753.5	  590.8	 3976.0	...
8272282	  752.1	  591.0	 3977.0	...
8272283	  750.3	  591.5	 3978.0	...
8272284	  747.6	  592.2	 3978.0	...
8272285	  745.1	  592.6	 3976.0	...
8272286	  742.1	  592.3	 3976.0	...
8272287	  740.1	  591.8	 3976.0	...
8272288	  737.6	  591.3	 3977.0	...
8272289	  735.2	  590.4	 3978.0	...
ESACC R  8272281	8272289	9	  753.5	  590.8	  735.2	  590.4	   0.39	     48
SFIX R   8272290
8272290	  733.3	  589.5	 3979.0	...
8272291	  732.4	  589.0	 3980.0	...
8272292	  732.3	  589.5	 3980.0	...
8272293	  732.3	  589.1	 3980.0	...
8272294	  732.7	  588.2	 3978.0	...
8272295	  733.4	  587.5	 3977.0	...
8272296	  734.4	  587.7	 3971.0	...
8272297	  735.3	  587.7	 3967.0	...
8272298	  735.9	  587.5	 3964.0	...
8272299	  736.2	  587.4	 3965.0	...
8272300	  737.1	  587.5	 3966.0	...
8272301	  737.8	  587.8	 3967.0	...
8272302	  738.9	  588.0	 3968.0	...
8272303	  739.4	  588.5	 3969.0	...
8272304	  740.1	  588.9	 3969.0	...
8272305	  740.2	  589.3	 3972.0	...
8272306	  740.6	  589.2	 3976.0	...
8272307	  740.8	  589.1	 3976.0	...
8272308	  740.6	  589.1	 3974.0	...
8272309	  740.2	  589.1	 3971.0	...
8272310	  739.7	  589.1	 3972.0	...
8272311	  739.8	  589.0	 3976.0	...
8272312	  739.8	  588.9	 3979.0	...
8272313	  739.9	  588.9	 3982.0	...
8272314	  740.1	  588.9	 3983.0	...
8272315	  740.4	  588.6	 3983.0	...
8272316	  740.7	  588.2	 3981.0	...
8272317	  741.0	  587.7	 3978.0	...
8272318	  741.1	  587.3	 3976.0	...
8272319	  741.1	  587.3	 3977.0	...
8272320	  741.1	  587.4	 3978.0	...
8272321	  741.1	  587.5	 3980.0	...
8272322	  740.9	  587.8	 3980.0	...
8272323	  740.6	  588.0	 3982.0	...
8272324	  740.3	  588.2	 3985.0	...
8272325	  740.2	  588.2	 3988.0	...
8272326	  740.2	  588.3	 3987.0	...
8272327	  740.0	  588.4	 3985.0	...
8272328	  739.8	  588.4	 3981.0	...
8272329	  739.8	  588.3	 3980.0	...
8272330	  739.9	  588.2	 3980.0	...
8272331	  740.1	  588.1	 3981.0	...
8272332	  740.0	  587.9	 3980.0	...
8272333	  739.7	  587.5	 3978.0	...
8272334	  739.4	  587.3	 3976.0	...
8272335	  739.4	  587.1	 3974.0	...
8272336	  739.4	  587.3	 3973.0	...
8272337	  739.5	  587.6	 3972.0	...
8272338	  739.7	  587.7	 3972.0	...
8272339	  739.7	  587.8	 3971.0	...
8272340	  739.6	  587.6	 3970.0	...
8272341	  739.6	  587.4	 3969.0	...
8272342	  739.7	  587.8	 3971.0	...
8272343	  739.9	  588.4	 3974.0	...
8272344	  740.0	  589.1	 3975.0	...
8272345	  740.0	  589.2	 3973.0	...
8272346	  740.3	  589.2	 3970.0	...
8272347	  740.6	  589.1	 3970.0	...
8272348	  740.9	  589.0	 3969.0	...
8272349	  740.8	  589.1	 3968.0	...
8272350	  740.8	  589.2	 3967.0	...
8272351	  740.3	  589.4	 3969.0	...
8272352	  739.8	  589.1	 3972.0	...
8272353	  739.8	  588.6	 3976.0	...
8272354	  740.2	  588.0	 3977.0	...
8272355	  740.5	  587.7	 3976.0	...
8272356	  740.2	  587.6	 3973.0	...
8272357	  739.4	  587.5	 3969.0	...
8272358	  738.9	  587.6	 3966.0	...
8272359	  738.8	  587.5	 3965.0	...
8272360	  739.3	  587.3	 3967.0	...
8272361	  739.6	  587.4	 3969.0	...
8272362	  739.5	  587.8	 3968.0	...
8272363	  739.4	  588.1	 3966.0	...
8272364	  739.6	  588.1	 3965.0	...
8272365	  739.8	  588.0	 3967.0	...
8272366	  740.0	  587.6	 3971.0	...
8272367	  740.2	  587.2	 3972.0	...
8272368	  740.6	  586.8	 3973.0	...
8272369	  741.0	  586.8	 3972.0	...
8272370	  741.3	  587.2	 3971.0	...
8272371	  741.3	  587.8	 3970.0	...
8272372	  740.9	  588.4	 3970.0	...
8272373	  740.4	  588.5	 3970.0	...
8272374	  740.2	  588.0	 3970.0	...
8272375	  740.3	  587.4	 3970.0	...
8272376	  740.4	  586.9	 3970.0	...
8272377	  740.4	  587.1	 3970.0	...
8272378	  740.3	  587.3	 3968.0	...
8272379	  740.3	  587.6	 3965.0	...
8272380	  740.3	  587.7	 3962.0	...
8272381	  740.3	  587.9	 3964.0	...
8272382	  740.3	  588.0	 3967.0	...
8272383	  740.3	  588.0	 3971.0	...
8272384	  740.2	  588.0	 3971.0	...
8272385	  740.0	  588.0	 3971.0	...
8272386	  739.9	  588.1	 3969.0	...
8272387	  739.8	  587.9	 3968.0	...
8272388	  739.9	  588.0	 3967.0	...
8272389	  739.9	  588.3	 3968.0	...
8272390	  740.0	  588.5	 3969.0	...
8272391	  740.0	  588.6	 3969.0	...
8272392	  740.1	  588.6	 3969.0	...
8272393	  740.2	  588.5	 3969.0	...
8272394	  740.3	  588.5	 3969.0	...
8272395	  740.3	  588.5	 3968.0	...
8272396	  740.3	  588.4	 3967.0	...
8272397	  740.3	  588.0	 3967.0	...
8272398	  740.4	  587.6	 3968.0	...
8272399	  740.7	  587.1	 3968.0	...
8272400	  740.9	  587.0	 3968.0	...
8272401	  740.9	  587.2	 3967.0	...
8272402	  740.9	  587.4	 3967.0	...
8272403	  740.5	  587.8	 3967.0	...
8272404	  740.0	  588.0	 3968.0	...
8272405	  739.6	  588.2	 3968.0	...
8272406	  739.6	  588.2	 3969.0	...
8272407	  739.6	  588.3	 3969.0	...
8272408	  739.5	  588.3	 3971.0	...
8272409	  739.4	  588.4	 3971.0	...
8272410	  739.3	  588.3	 3970.0	...
8272411	  740.0	  588.0	 3969.0	...
8272412	  740.7	  587.7	 3968.0	...
8272413	  740.9	  587.6	 3968.0	...
8272414	  740.5	  587.6	 3966.0	...
8272415	  740.0	  587.7	 3964.0	...
8272416	  740.0	  587.7	 3963.0	...
8272417	  740.0	  587.7	 3964.0	...
8272418	  740.0	  588.1	 3965.0	...
8272419	  740.1	  588.6	 3966.0	...
8272420	  740.1	  589.1	 3967.0	...
8272421	  740.2	  589.1	 3969.0	...
8272422	  740.2	  589.0	 3971.0	...
8272423	  740.2	  588.9	 3974.0	...
8272424	  740.1	  588.8	 3976.0	...
8272425	  740.1	  588.9	 3978.0	...
8272426	  740.2	  588.9	 3979.0	...
8272427	  740.4	  588.8	 3978.0	...
8272428	  740.4	  588.7	 3974.0	...
8272429	  740.5	  588.6	 3969.0	...
8272430	  740.2	  588.1	 3967.0	...
8272431	  739.7	  587.6	 3967.0	...
8272432	  739.2	  587.3	 3968.0	...
8272433	  739.3	  587.5	 3968.0	...
8272434	  739.6	  587.6	 3969.0	...
8272435	  740.1	  587.6	 3971.0	...
8272436	  740.3	  587.4	 3974.0	...
8272437	  740.4	  587.3	 3976.0	...
8272438	  740.4	  587.2	 3973.0	...
MSG	8272439 0000 _ Number On
8272439	  740.3	  587.2	 3969.0	...
8272440	  740.3	  587.3	 3965.0	...
8272441	  740.3	  587.3	 3966.0	...
8272442	  740.3	  587.4	 3966.0	...
8272443	  740.6	  587.5	 3966.0	...
8272444	  740.9	  587.7	 3968.0	...
8272445	  740.7	  587.9	 3969.0	...
8272446	  740.5	  588.0	 3969.0	...
8272447	  740.3	  588.0	 3969.0	...
8272448	  740.0	  588.0	 3969.0	...
8272449	  739.5	  588.0	 3969.0	...
8272450	  739.1	  588.0	 3968.0	...
8272451	  739.1	  588.0	 3968.0	...
8272452	  739.2	  587.9	 3968.0	...
8272453	  739.3	  587.9	 3967.0	...
8272454	  739.2	  587.9	 3968.0	...
8272455	  739.1	  587.9	 3970.0	...
8272456	  739.0	  588.0	 3971.0	...
8272457	  738.9	  588.6	 3971.0	...
8272458	  738.9	  589.1	 3969.0	...
8272459	  739.1	  588.9	 3967.0	...
8272460	  739.4	  588.1	 3966.0	...
8272461	  739.7	  587.1	 3966.0	...
8272462	  739.7	  586.3	 3967.0	...
8272463	  739.7	  585.6	 3967.0	...
8272464	  739.4	  585.0	 3963.0	...
8272465	  739.1	  585.3	 3959.0	...
8272466	  739.0	  585.5	 3958.0	...
8272467	  739.1	  585.8	 3960.0	...
8272468	  739.4	  586.0	 3963.0	...
8272469	  739.5	  586.1	 3962.0	...
8272470	  739.6	  586.1	 3965.0	...
8272471	  739.5	  586.1	 3968.0	...
8272472	  739.3	  586.5	 3971.0	...
8272473	  739.2	  586.9	 3969.0	...
8272474	  739.3	  587.6	 3968.0	...
8272475	  739.4	  588.0	 3967.0	...
8272476	  739.3	  588.0	 3967.0	...
8272477	  739.3	  587.7	 3969.0	...
8272478	  739.3	  587.3	 3969.0	...
8272479	  739.3	  587.3	 3969.0	...
8272480	  739.3	  587.2	 3969.0	...
8272481	  739.3	  587.0	 3969.0	...
8272482	  739.4	  586.8	 3969.0	...
8272483	  739.5	  586.6	 3971.0	...
8272484	  739.5	  586.6	 3973.0	...
8272485	  739.6	  586.0	 3973.0	...
8272486	  739.6	  585.3	 3972.0	...
8272487	  739.7	  585.4	 3971.0	...
8272488	  739.8	  586.1	 3970.0	...
8272489	  739.8	  586.8	 3970.0	...
8272490	  739.8	  586.8	 3969.0	...
8272491	  739.8	  586.6	 3968.0	...
8272492	  739.7	  586.4	 3967.0	...
8272493	  739.6	  586.3	 3967.0	...
8272494	  739.7	  586.5	 3968.0	...
8272495	  739.7	  586.7	 3968.0	...
8272496	  739.2	  586.8	 3969.0	...
8272497	  738.5	  586.6	 3970.0	...
8272498	  738.0	  586.5	 3971.0	...
8272499	  738.5	  586.6	 3972.0	...
8272500	  739.4	  587.0	 3973.0	...
8272501	  740.2	  587.3	 3973.0	...
8272502	  740.2	  587.1	 3974.0	...
8272503	  739.6	  586.6	 3974.0	...
8272504	  739.0	  586.2	 3973.0	...
8272505	  739.1	  586.1	 3974.0	...
8272506	  739.2	  586.1	 3975.0	...
8272507	  739.2	  586.3	 3977.0	...
8272508	  739.2	  586.7	 3978.0	...
8272509	  739.2	  586.9	 3978.0	...
8272510	  739.0	  586.6	 3978.0	...
8272511	  738.8	  586.3	 3978.0	...
8272512	  738.6	  586.3	 3977.0	...
8272513	  738.5	  586.3	 3975.0	...
8272514	  738.5	  586.5	 3973.0	...
8272515	  738.5	  586.8	 3972.0	...
8272516	  738.6	  587.1	 3971.0	...
8272517	  738.7	  587.2	 3972.0	...
8272518	  738.8	  587.2	 3972.0	...
8272519	  738.8	  587.1	 3974.0	...
8272520	  738.7	  587.0	 3975.0	...
8272521	  738.8	  586.9	 3976.0	...
8272522	  738.9	  587.1	 3974.0	...
8272523	  739.2	  587.2	 3974.0	...
8272524	  739.3	  587.3	 3975.0	...
8272525	  739.4	  587.2	 3976.0	...
8272526	  739.2	  587.2	 3974.0	...
8272527	  739.0	  586.8	 3971.0	...
8272528	  738.8	  586.3	 3969.0	...
8272529	  738.8	  585.8	 3969.0	...
8272530	  738.8	  585.9	 3971.0	...
8272531	  739.0	  586.1	 3973.0	...
8272532	  738.9	  586.1	 3973.0	...
8272533	  738.7	  586.0	 3972.0	...
8272534	  738.4	  585.9	 3971.0	...
8272535	  738.3	  586.0	 3971.0	...
8272536	  738.3	  586.2	 3971.0	...
8272537	  738.4	  586.3	 3971.0	...
8272538	  738.6	  586.5	 3969.0	...
8272539	  738.6	  586.5	 3967.0	...
8272540	  738.5	  586.4	 3967.0	...
8272541	  738.2	  586.4	 3969.0	...
8272542	  738.0	  586.5	 3972.0	...
8272543	  737.9	  586.6	 3973.0	...
8272544	  737.9	  586.9	 3973.0	...
8272545	  738.0	  587.0	 3973.0	...
8272546	  738.1	  587.1	 3972.0	...
8272547	  738.1	  587.2	 3970.0	...
8272548	  738.2	  587.2	 3968.0	...
8272549	  738.7	  587.2	 3968.0	...
8272550	  739.1	  587.1	 3969.0	...
8272551	  739.6	  587.0	 3970.0	...
8272552	  739.7	  587.0	 3970.0	...
8272553	  739.5	  587.0	 3971.0	...
8272554	  739.4	  587.0	 3971.0	...
8272555	  739.2	  586.9	 3974.0	...
8272556	  738.9	  586.8	 3976.0	...
8272557	  738.7	  586.8	 3978.0	...
8272558	  738.5	  586.8	 3978.0	...
8272559	  738.4	  586.8	 3976.0	...
8272560	  738.2	  586.6	 3973.0	...
8272561	  738.2	  586.4	 3972.0	...
8272562	  738.3	  586.1	 3973.0	...
8272563	  738.4	  585.9	 3974.0	...
8272564	  738.2	  586.0	 3975.0	...
8272565	  738.0	  586.6	 3976.0	...
8272566	  737.9	  587.2	 3976.0	...
8272567	  737.9	  587.4	 3977.0	...
8272568	  738.0	  587.3	 3979.0	...
8272569	  738.0	  587.2	 3980.0	...
8272570	  738.1	  587.3	 3979.0	...
8272571	  738.3	  587.4	 3978.0	...
8272572	  738.5	  587.6	 3978.0	...
8272573	  738.3	  587.9	 3980.0	...
8272574	  738.2	  588.1	 3982.0	...
8272575	  738.4	  588.3	 3981.0	...
8272576	  738.7	  588.4	 3979.0	...
8272577	  739.2	  588.4	 3978.0	...
8272578	  739.2	  587.6	 3976.0	...
8272579	  739.3	  586.9	 3974.0	...
8272580	  739.3	  586.2	 3971.0	...
8272581	  739.3	  586.2	 3967.0	...
8272582	  739.3	  586.1	 3964.0	...
8272583	  739.4	  586.5	 3966.0	...
8272584	  739.2	  586.9	 3970.0	...
8272585	  738.9	  587.3	 3974.0	...
8272586	  738.6	  587.3	 3975.0	...
8272587	  738.7	  587.1	 3977.0	...
8272588	  738.7	  586.9	 3980.0	...
8272589	  738.7	  586.7	 3983.0	...
8272590	  738.5	  586.6	 3985.0	...
8272591	  738.4	  587.0	 3986.0	...
8272592	  738.4	  587.4	 3988.0	...
8272593	  738.4	  587.9	 3988.0	...
8272594	  738.4	  587.9	 3986.0	...
8272595	  738.5	  588.0	 3985.0	...
8272596	  738.7	  588.0	 3984.0	...
8272597	  739.0	  588.1	 3986.0	...
8272598	  739.2	  587.7	 3989.0	...
8272599	  739.1	  587.3	 3992.0	...
8272600	  739.1	  586.9	 3993.0	...
8272601	  739.0	  586.9	 3993.0	...
8272602	  738.9	  587.0	 3992.0	...
8272603	  738.7	  586.8	 3990.0	...
8272604	  738.3	  586.5	 3990.0	...
8272605	  738.1	  586.1	 3991.0	...
8272606	  737.9	  586.4	 3991.0	...
8272607	  737.9	  586.9	 3990.0	...
8272608	  738.0	  587.3	 3989.0	...
8272609	  738.1	  587.4	 3989.0	...
8272610	  738.6	  587.3	 3989.0	...
8272611	  739.1	  587.3	 3991.0	...
8272612	  739.4	  586.6	 3992.0	...
8272613	  739.5	  585.9	 3993.0	...
8272614	  739.6	  585.7	 3989.0	...
8272615	  739.8	  586.2	 3985.0	...
8272616	  739.9	  586.7	 3984.0	...
8272617	  739.7	  586.7	 3986.0	...
8272618	  739.4	  586.6	 3989.0	...
8272619	  739.1	  586.6	 3992.0	...
8272620	  738.9	  586.6	 3995.0	...
8272621	  738.6	  586.4	 3997.0	...
8272622	  738.4	  586.1	 3996.0	...
8272623	  738.6	  585.7	 3995.0	...
8272624	  738.8	  585.5	 3997.0	...
8272625	  739.0	  585.6	 3998.0	...
8272626	  738.8	  585.9	 3999.0	...
8272627	  738.6	  586.3	 4000.0	...
8272628	  738.3	  586.3	 4001.0	...
8272629	  738.6	  586.2	 4001.0	...
8272630	  738.9	  585.9	 4000.0	...
8272631	  739.2	  585.8	 3998.0	...
8272632	  739.1	  585.5	 3998.0	...
8272633	  739.1	  585.4	 3998.0	...
8272634	  739.2	  585.2	 4000.0	...
8272635	  739.4	  585.1	 4002.0	...
8272636	  739.5	  585.1	 4003.0	...
8272637	  739.3	  585.2	 4003.0	...
8272638	  739.1	  585.4	 4002.0	...
8272639	  739.0	  585.6	 4000.0	...
8272640	  738.9	  585.6	 3999.0	...
8272641	  739.1	  585.6	 4000.0	...
8272642	  739.2	  585.6	 4002.0	...
8272643	  739.2	  585.6	 4000.0	...
8272644	  739.2	  585.6	 3996.0	...
8272645	  739.2	  585.8	 3992.0	...
8272646	  739.2	  586.0	 3992.0	...
8272647	  739.1	  586.2	 3994.0	...
8272648	  738.9	  586.6	 3996.0	...
8272649	  738.8	  587.0	 3996.0	...
8272650	  738.8	  586.8	 3995.0	...
8272651	  739.0	  586.4	 3995.0	...
8272652	  739.3	  585.5	 3997.0	...
8272653	  739.3	  585.1	 3998.0	...
8272654	  739.1	  584.6	 4000.0	...
8272655	  739.0	  584.6	 4001.0	...
8272656	  738.9	  584.5	 4003.0	...
8272657	  738.9	  584.5	 4005.0	...
8272658	  739.0	  584.5	 4006.0	...
8272659	  739.1	  584.7	 4007.0	...
8272660	  739.1	  584.9	 4007.0	...
8272661	  739.1	  584.9	 4006.0	...
8272662	  739.0	  585.3	 4006.0	...
8272663	  738.7	  586.0	 4006.0	...
8272664	  738.3	  586.6	 4005.0	...
8272665	  738.1	  586.8	 4003.0	...
8272666	  738.1	  586.9	 4002.0	...
8272667	  738.3	  586.9	 4002.0	...
8272668	  738.6	  586.8	 4002.0	...
8272669	  738.7	  586.6	 4002.0	...
8272670	  738.6	  586.5	 4001.0	...
8272671	  738.5	  586.6	 4002.0	...
8272672	  738.4	  586.7	 4002.0	...
8272673	  738.3	  586.9	 4002.0	...
8272674	  738.1	  586.9	 4002.0	...
8272675	  737.8	  586.9	 4003.0	...
8272676	  737.9	  586.8	 4003.0	...
8272677	  738.0	  586.9	 4004.0	...
8272678	  738.1	  586.9	 4006.0	...
8272679	  738.1	  586.9	 4007.0	...
8272680	  738.0	  586.8	 4009.0	...
8272681	  737.8	  586.8	 4009.0	...
8272682	  738.3	  586.7	 4010.0	...
8272683	  738.8	  586.7	 4009.0	...
8272684	  739.2	  586.5	 4009.0	...
8272685	  738.9	  586.4	 4008.0	...
8272686	  738.5	  586.1	 4006.0	...
8272687	  738.3	  586.1	 4004.0	...
8272688	  738.2	  586.1	 4003.0	...
8272689	  738.6	  586.4	 4003.0	...
8272690	  739.0	  586.6	 4004.0	...
8272691	  739.1	  586.8	 4005.0	...
8272692	  738.8	  586.7	 4004.0	...
8272693	  738.3	  586.5	 4004.0	...
8272694	  738.0	  586.2	 4004.0	...
8272695	  737.8	  586.1	 4003.0	...
8272696	  737.8	  586.3	 4004.0	...
8272697	  737.7	  586.5	 4004.0	...
8272698	  737.6	  586.9	 4002.0	...
8272699	  737.6	  587.0	 4001.0	...
8272700	  737.4	  587.1	 3999.0	...
8272701	  737.3	  587.0	 3999.0	...
8272702	  737.1	  587.0	 4000.0	...
8272703	  737.2	  586.8	 4001.0	...
8272704	  737.3	  586.5	 4003.0	...
8272705	  737.4	  586.0	 4006.0	...
8272706	  737.4	  585.8	 4007.0	...
8272707	  737.4	  585.6	 4007.0	...
8272708	  736.7	  585.7	 4006.0	...
8272709	  736.1	  585.8	 4005.0	...
8272710	  736.1	  585.9	 4004.0	...
8272711	  736.8	  585.9	 4002.0	...
8272712	  737.5	  585.9	 4003.0	...
8272713	  737.5	  585.9	 4003.0	...
8272714	  737.5	  585.9	 4004.0	...
8272715	  737.7	  585.9	 4007.0	...
8272716	  738.0	  584.8	 4008.0	...
EFIX R   8272290	8272716	427	  739.1	  587.1	   3980
SSACC R  8272717
8272717	  739.0	  583.6	 4008.0	...
8272718	  740.2	  582.4	 4004.0	...
8272719	  741.8	  582.2	 4000.0	...
8272720	  743.9	  581.9	 3998.0	...
8272721	  747.1	  581.5	 3999.0	...
8272722	  751.1	  581.2	 4000.0	...
8272723	  754.4	  581.1	 4000.0	...
8272724	  756.9	  581.5	 3999.0	...
8272725	  758.8	  582.0	 4000.0	...
ESACC R  8272717	8272725	9	  739.0	  583.6	  758.8	  582.0	   0.42	     52
SFIX R   8272726
8272726	  760.2	  582.7	 3999.0	...
8272727	  760.9	  582.9	 3998.0	...
8272728	  760.8	  583.2	 3997.0	...
8272729	  760.8	  583.2	 3995.0	...
8272730	  759.9	  583.6	 3994.0	...
8272731	  758.7	  584.0	 3994.0	...
8272732	  757.0	  583.9	 3994.0	...
8272733	  756.1	  583.5	 3995.0	...
8272734	  755.5	  583.1	 3997.0	...
8272735	  754.9	  583.3	 3999.0	...
8272736	  754.0	  583.5	 4001.0	...
8272737	  753.2	  583.7	 4001.0	...
8272738	  752.8	  584.4	 4001.0	...
8272739	  753.4	  584.9	 4002.0	...
MSG	8272740 0000 _ Number Off
8272740	  754.1	  584.7	 4003.0	...
8272741	  754.6	  583.8	 4002.0	...
8272742	  754.4	  583.6	 4001.0	...
8272743	  754.0	  584.2	 4001.0	...
8272744	  753.9	  584.9	 4003.0	...
8272745	  753.9	  584.9	 4004.0	...
8272746	  754.2	  584.7	 4002.0	...
8272747	  754.2	  584.4	 4000.0	...
8272748	  753.6	  584.3	 4001.0	...
8272749	  752.8	  584.6	 4003.0	...
8272750	  752.5	  585.1	 4005.0	...
8272751	  752.9	  585.5	 4004.0	...
8272752	  753.4	  585.7	 4004.0	...
8272753	  753.7	  585.7	 4004.0	...
8272754	  754.1	  585.7	 4004.0	...
8272755	  753.6	  585.9	 4003.0	...
8272756	  753.0	  585.8	 4002.0	...
8272757	  752.4	  586.1	 4000.0	...
8272758	  752.5	  586.3	 4004.0	...
8272759	  752.7	  586.7	 4008.0	...
8272760	  753.3	  586.7	 4009.0	...
8272761	  753.4	  586.6	 4006.0	...
8272762	  753.5	  586.4	 4004.0	...
8272763	  753.4	  585.3	 4005.0	...
8272764	  753.6	  584.4	 4006.0	...
8272765	  753.9	  584.0	 4007.0	...
8272766	  753.8	  584.1	 4006.0	...
8272767	  753.8	  584.2	 4005.0	...
8272768	  753.8	  583.9	 4003.0	...
8272769	  753.9	  583.9	 4002.0	...
8272770	  753.8	  584.0	 4001.0	...
8272771	  753.7	  584.3	 4001.0	...
8272772	  753.5	  584.6	 4001.0	...
8272773	  754.2	  584.9	 4002.0	...
8272774	  754.8	  584.9	 4003.0	...
8272775	  754.8	  584.8	 4001.0	...
8272776	  754.2	  584.6	 4000.0	...
8272777	  753.8	  584.7	 3998.0	...
8272778	  753.9	  585.0	 3998.0	...
8272779	  754.1	  585.2	 3997.0	...
8272780	  754.5	  584.5	 3996.0	...
8272781	  754.9	  583.8	 3995.0	...
8272782	  755.1	  583.1	 3994.0	...
8272783	  755.0	  583.2	 3996.0	...
8272784	  754.9	  583.5	 3998.0	...
8272785	  755.4	  583.9	 4000.0	...
8272786	  755.9	  584.0	 3996.0	...
8272787	  756.2	  583.9	 3992.0	...
8272788	  756.0	  583.8	 3988.0	...
8272789	  755.5	  583.9	 3988.0	...
8272790	  754.9	  583.9	 3989.0	...
8272791	  754.6	  584.0	 3989.0	...
8272792	  754.7	  584.0	 3990.0	...
8272793	  754.9	  583.6	 3992.0	...
8272794	  755.0	  583.2	 3994.0	...
8272795	  755.1	  583.3	 3996.0	...
8272796	  755.5	  583.7	 3997.0	...
8272797	  755.9	  584.3	 3997.0	...
8272798	  756.0	  584.6	 3996.0	...
8272799	  755.6	  584.8	 3995.0	...
8272800	  755.3	  584.6	 3996.0	...
8272801	  755.3	  583.9	 3996.0	...
8272802	  755.4	  583.3	 3995.0	...
8272803	  755.4	  582.9	 3993.0	...
8272804	  755.4	  583.0	 3990.0	...
8272805	  755.4	  583.1	 3989.0	...
8272806	  755.5	  583.1	 3988.0	...
8272807	  755.7	  582.9	 3988.0	...
8272808	  755.9	  582.7	 3988.0	...
8272809	  755.8	  582.6	 3988.0	...
8272810	  755.6	  582.5	 3991.0	...
8272811	  755.3	  582.1	 3994.0	...
8272812	  755.2	  581.7	 3996.0	...
8272813	  755.1	  581.2	 3996.0	...
8272814	  755.0	  581.1	 3995.0	...
8272815	  754.9	  581.5	 3995.0	...
8272816	  754.8	  582.0	 3994.0	...
8272817	  754.9	  582.6	 3992.0	...
8272818	  755.0	  582.8	 3991.0	...
8272819	  755.1	  583.3	 3990.0	...
8272820	  755.0	  583.6	 3990.0	...
8272821	  754.9	  583.7	 3990.0	...
8272822	  754.5	  583.5	 3989.0	...
8272823	  754.3	  583.3	 3988.0	...
8272824	  754.1	  583.4	 3988.0	...
8272825	  754.1	  583.6	 3992.0	...
8272826	  754.2	  583.9	 3996.0	...
8272827	  754.5	  583.9	 3996.0	...
8272828	  754.7	  583.7	 3995.0	...
8272829	  754.8	  583.3	 3994.0	...
8272830	  754.7	  583.1	 3994.0	...
8272831	  754.8	  583.2	 3994.0	...
8272832	  754.9	  583.3	 3993.0	...
8272833	  755.4	  583.3	 3993.0	...
8272834	  755.9	  582.5	 3993.0	...
8272835	  756.3	  581.8	 3994.0	...
8272836	  756.0	  581.8	 3994.0	...
8272837	  755.7	  582.3	 3993.0	...
8272838	  755.7	  582.8	 3992.0	...
8272839	  755.7	  582.7	 3990.0	...
8272840	  755.5	  582.7	 3988.0	...
8272841	  755.2	  582.8	 3991.0	...
8272842	  754.9	  582.9	 3994.0	...
8272843	  754.7	  582.9	 3995.0	...
8272844	  754.6	  582.8	 3992.0	...
8272845	  754.6	  582.6	 3989.0	...
8272846	  755.0	  582.3	 3989.0	...
8272847	  755.4	  582.2	 3988.0	...
8272848	  755.4	  582.2	 3987.0	...
8272849	  755.0	  582.3	 3984.0	...
8272850	  755.2	  582.4	 3981.0	...
8272851	  755.8	  582.5	 3980.0	...
8272852	  756.4	  582.4	 3981.0	...
8272853	  756.5	  582.2	 3982.0	...
8272854	  756.5	  582.0	 3983.0	...
8272855	  756.5	  581.7	 3981.0	...
8272856	  756.2	  581.6	 3977.0	...
8272857	  755.9	  581.3	 3974.0	...
8272858	  755.5	  581.1	 3977.0	...
8272859	  755.4	  581.5	 3982.0	...
8272860	  755.6	  581.9	 3986.0	...
8272861	  755.8	  582.2	 3983.0	...
8272862	  756.1	  582.2	 3980.0	...
8272863	  756.3	  582.6	 3977.0	...
8272864	  756.5	  583.0	 3977.0	...
8272865	  756.5	  583.5	 3978.0	...
8272866	  756.5	  583.5	 3979.0	...
8272867	  756.6	  583.4	 3979.0	...
8272868	  756.9	  583.2	 3976.0	...
8272869	  757.1	  583.0	 3974.0	...
8272870	  756.8	  582.9	 3973.0	...
8272871	  756.4	  583.0	 3975.0	...
8272872	  756.2	  583.1	 3977.0	...
8272873	  756.5	  583.0	 3979.0	...
8272874	  756.8	  582.8	 3979.0	...
8272875	  756.9	  582.9	 3978.0	...
8272876	  756.7	  583.1	 3978.0	...
8272877	  756.6	  583.3	 3978.0	...
8272878	  756.4	  583.2	 3977.0	...
8272879	  756.8	  583.0	 3977.0	...
8272880	  757.2	  583.0	 3974.0	...
8272881	  757.6	  583.0	 3968.0	...
8272882	  757.5	  583.1	 3963.0	...
8272883	  757.4	  583.2	 3963.0	...
8272884	  757.4	  583.7	 3965.0	...
8272885	  757.4	  584.1	 3965.0	...
8272886	  757.4	  583.8	 3961.0	...
8272887	  757.3	  583.1	 3959.0	...
8272888	  757.5	  582.4	 3960.0	...
8272889	  757.6	  582.4	 3964.0	...
8272890	  757.5	  582.3	 3967.0	...
8272891	  757.3	  582.3	 3969.0	...
8272892	  756.8	  582.3	 3969.0	...
8272893	  756.4	  582.3	 3969.0	...
8272894	  756.6	  582.3	 3969.0	...
8272895	  757.1	  582.2	 3964.0	...
8272896	  757.7	  582.2	 3960.0	...
8272897	  757.9	  582.2	 3956.0	...
8272898	  757.9	  582.5	 3956.0	...
8272899	  757.8	  582.8	 3957.0	...
8272900	  757.7	  583.3	 3958.0	...
8272901	  757.8	  583.4	 3959.0	...
8272902	  757.5	  583.6	 3960.0	...
8272903	  757.1	  583.7	 3961.0	...
8272904	  756.9	  583.7	 3962.0	...
8272905	  757.2	  583.5	 3963.0	...
8272906	  757.7	  583.7	 3964.0	...
8272907	  758.1	  584.1	 3963.0	...
8272908	  758.1	  583.8	 3963.0	...
8272909	  757.8	  583.1	 3962.0	...
8272910	  757.5	  582.6	 3961.0	...
8272911	  757.3	  582.9	 3959.0	...
8272912	  757.7	  583.1	 3958.0	...
8272913	  758.2	  583.1	 3959.0	...
8272914	  758.6	  583.1	 3961.0	...
8272915	  758.3	  583.2	 3959.0	...
8272916	  757.9	  583.4	 3956.0	...
8272917	  757.9	  583.6	 3954.0	...
8272918	  758.1	  583.9	 3956.0	...
8272919	  758.1	  583.9	 3957.0	...
8272920	  758.0	  583.7	 3955.0	...
8272921	  757.6	  583.3	 3955.0	...
8272922	  757.4	  583.2	 3956.0	...
8272923	  757.7	  583.0	 3958.0	...
8272924	  758.2	  583.0	 3960.0	...
8272925	  758.8	  583.0	 3960.0	...
8272926	  758.9	  583.3	 3960.0	...
8272927	  758.9	  583.7	 3960.0	...
8272928	  758.9	  584.0	 3960.0	...
8272929	  758.9	  584.1	 3959.0	...
8272930	  758.8	  584.1	 3959.0	...
8272931	  758.5	  583.9	 3958.0	...
8272932	  758.2	  583.7	 3955.0	...
8272933	  758.1	  583.6	 3952.0	...
8272934	  757.8	  583.8	 3951.0	...
8272935	  757.6	  583.8	 3953.0	...
8272936	  757.5	  583.8	 3955.0	...
8272937	  757.5	  583.9	 3954.0	...
8272938	  758.1	  584.0	 3953.0	...
8272939	  758.6	  584.1	 3952.0	...
8272940	  759.0	  584.1	 3953.0	...
8272941	  758.7	  584.0	 3954.0	...
8272942	  758.4	  583.7	 3955.0	...
8272943	  758.2	  583.5	 3955.0	...
8272944	  758.2	  583.9	 3954.0	...
8272945	  758.1	  584.2	 3954.0	...
8272946	  758.1	  584.4	 3953.0	...
8272947	  758.2	  584.2	 3953.0	...
8272948	  758.4	  584.2	 3954.0	...
8272949	  758.6	  584.3	 3955.0	...
8272950	  758.5	  584.4	 3955.0	...
8272951	  758.4	  584.3	 3953.0	...
MSG	8272952 0000 _ Number On
8272952	  758.4	  584.2	 3952.0	...
8272953	  758.5	  584.1	 3952.0	...
8272954	  758.5	  583.9	 3953.0	...
8272955	  758.4	  583.5	 3952.0	...
8272956	  758.2	  583.2	 3950.0	...
8272957	  758.2	  583.0	 3948.0	...
8272958	  758.1	  583.0	 3946.0	...
8272959	  758.1	  582.9	 3946.0	...
8272960	  758.1	  582.6	 3946.0	...
8272961	  758.1	  582.2	 3947.0	...
8272962	  758.1	  582.5	 3949.0	...
8272963	  758.4	  583.1	 3951.0	...
8272964	  758.6	  583.7	 3951.0	...
8272965	  758.7	  583.7	 3953.0	...
8272966	  758.9	  583.7	 3955.0	...
8272967	  759.2	  583.7	 3956.0	...
8272968	  759.4	  583.3	 3956.0	...
8272969	  759.5	  583.0	 3954.0	...
8272970	  759.2	  582.8	 3951.0	...
8272971	  758.4	  582.8	 3949.0	...
8272972	  757.7	  582.9	 3949.0	...
8272973	  757.8	  582.8	 3950.0	...
8272974	  758.3	  582.8	 3950.0	...
8272975	  759.0	  582.7	 3950.0	...
8272976	  759.2	  582.8	 3950.0	...
8272977	  759.3	  583.0	 3951.0	...
8272978	  759.2	  583.3	 3953.0	...
8272979	  759.0	  583.1	 3953.0	...
8272980	  759.0	  582.8	 3951.0	...
8272981	  759.0	  582.6	 3951.0	...
8272982	  759.0	  583.2	 3953.0	...
8272983	  759.0	  583.8	 3954.0	...
8272984	  758.9	  584.2	 3954.0	...
8272985	  758.4	  584.1	 3953.0	...
8272986	  757.9	  584.0	 3952.0	...
8272987	  757.6	  584.0	 3951.0	...
8272988	  757.8	  583.7	 3951.0	...
8272989	  757.9	  583.5	 3952.0	...
8272990	  757.9	  583.3	 3953.0	...
8272991	  757.8	  583.4	 3954.0	...
8272992	  757.8	  583.4	 3953.0	...
8272993	  757.8	  583.4	 3952.0	...
8272994	  757.8	  583.3	 3951.0	...
8272995	  758.0	  583.3	 3950.0	...
8272996	  758.2	  583.4	 3950.0	...
8272997	  758.3	  583.1	 3950.0	...
8272998	  758.2	  582.7	 3951.0	...
8272999	  758.1	  582.3	 3952.0	...
8273000	  758.0	  582.6	 3952.0	...
8273001	  758.0	  582.6	 3953.0	...
8273002	  758.1	  582.7	 3954.0	...
8273003	  758.3	  582.5	 3953.0	...
8273004	  758.6	  582.9	 3953.0	...
8273005	  758.8	  583.4	 3952.0	...
8273006	  758.7	  584.0	 3951.0	...
8273007	  758.5	  583.8	 3951.0	...
8273008	  758.2	  583.4	 3950.0	...
8273009	  758.1	  583.3	 3950.0	...
8273010	  758.3	  583.9	 3953.0	...
8273011	  758.5	  585.1	 3956.0	...
8273012	  758.7	  585.9	 3954.0	...
8273013	  758.6	  586.3	 3949.0	...
8273014	  758.5	  586.1	 3945.0	...
8273015	  758.4	  586.0	 3945.0	...
8273016	  758.3	  585.9	 3947.0	...
8273017	  758.3	  586.1	 3952.0	...
8273018	  758.3	  586.3	 3956.0	...
8273019	  758.2	  586.2	 3960.0	...
8273020	  758.4	  586.0	 3959.0	...
8273021	  758.6	  585.7	 3958.0	...
8273022	  759.5	  586.0	 3956.0	...
8273023	  760.2	  586.3	 3952.0	...
8273024	  760.6	  586.5	 3948.0	...
8273025	  760.4	  586.2	 3946.0	...
8273026	  760.1	  585.9	 3946.0	...
8273027	  760.2	  585.6	 3944.0	...
8273028	  760.5	  585.5	 3942.0	...
8273029	  760.8	  585.9	 3940.0	...
8273030	  761.1	  586.4	 3939.0	...
8273031	  761.0	  586.2	 3939.0	...
8273032	  760.6	  585.5	 3940.0	...
8273033	  760.3	  584.9	 3942.0	...
8273034	  760.0	  584.8	 3941.0	...
8273035	  760.2	  584.6	 3939.0	...
8273036	  760.4	  584.3	 3942.0	...
8273037	  760.6	  584.6	 3947.0	...
8273038	  760.7	  585.0	 3952.0	...
8273039	  760.7	  585.1	 3953.0	...
8273040	  760.7	  584.7	 3953.0	...
8273041	  760.6	  584.7	 3954.0	...
8273042	  760.6	  584.8	 3954.0	...
8273043	  760.6	  584.8	 3954.0	...
8273044	  760.6	  584.6	 3953.0	...
8273045	  760.6	  584.6	 3952.0	...
8273046	  760.6	  584.7	 3952.0	...
8273047	  760.3	  584.6	 3950.0	...
8273048	  760.1	  584.8	 3946.0	...
8273049	  759.9	  585.1	 3943.0	...
8273050	  759.9	  585.1	 3944.0	...
8273051	  760.0	  584.9	 3945.0	...
8273052	  760.2	  584.8	 3945.0	...
8273053	  760.3	  584.8	 3944.0	...
8273054	  760.4	  585.0	 3943.0	...
8273055	  760.4	  584.7	 3943.0	...
8273056	  760.4	  584.2	 3943.0	...
8273057	  760.2	  583.7	 3946.0	...
8273058	  760.1	  583.7	 3948.0	...
8273059	  759.9	  583.9	 3951.0	...
8273060	  759.9	  584.0	 3951.0	...
8273061	  759.9	  584.2	 3949.0	...
8273062	  760.1	  584.4	 3948.0	...
8273063	  759.9	  584.5	 3947.0	...
8273064	  759.6	  584.3	 3945.0	...
8273065	  759.2	  584.0	 3943.0	...
8273066	  759.1	  583.4	 3944.0	...
8273067	  759.0	  583.2	 3946.0	...
8273068	  759.2	  583.2	 3949.0	...
8273069	  759.7	  583.4	 3949.0	...
8273070	  760.1	  583.6	 3949.0	...
8273071	  760.2	  583.8	 3949.0	...
8273072	  759.9	  584.1	 3949.0	...
8273073	  759.4	  584.4	 3949.0	...
8273074	  758.7	  584.5	 3948.0	...
8273075	  758.3	  584.5	 3947.0	...
8273076	  758.0	  584.5	 3946.0	...
8273077	  758.0	  584.4	 3945.0	...
8273078	  758.4	  584.3	 3945.0	...
8273079	  759.0	  583.8	 3946.0	...
8273080	  759.6	  583.3	 3947.0	...
8273081	  759.4	  583.0	 3947.0	...
8273082	  758.9	  583.0	 3948.0	...
8273083	  758.3	  583.0	 3948.0	...
8273084	  758.2	  583.5	 3946.0	...
8273085	  758.2	  584.0	 3944.0	...
8273086	  758.2	  584.5	 3943.0	...
8273087	  758.2	  584.3	 3946.0	...
8273088	  758.3	  584.0	 3948.0	...
8273089	  758.3	  583.8	 3950.0	...
8273090	  758.2	  583.4	 3951.0	...
8273091	  758.0	  583.0	 3952.0	...
8273092	  757.8	  582.6	 3951.0	...
8273093	  758.2	  582.7	 3951.0	...
8273094	  758.6	  582.6	 3951.0	...
8273095	  759.1	  582.5	 3953.0	...
8273096	  759.1	  582.8	 3954.0	...
8273097	  759.0	  583.2	 3955.0	...
8273098	  758.7	  583.5	 3956.0	...
8273099	  758.3	  582.8	 3957.0	...
8273100	  757.7	  582.2	 3958.0	...
8273101	  757.4	  581.6	 3958.0	...
8273102	  757.2	  581.7	 3960.0	...
8273103	  757.2	  581.7	 3961.0	...
8273104	  757.2	  581.8	 3964.0	...
8273105	  757.2	  581.9	 3966.0	...
8273106	  757.1	  582.1	 3965.0	...
8273107	  757.4	  582.3	 3963.0	...
8273108	  757.5	  582.5	 3961.0	...
8273109	  757.7	  582.6	 3961.0	...
8273110	  757.7	  582.5	 3961.0	...
8273111	  757.8	  582.4	 3961.0	...
8273112	  757.8	  582.2	 3963.0	...
8273113	  757.7	  582.0	 3963.0	...
8273114	  757.7	  581.3	 3963.0	...
8273115	  757.8	  580.9	 3962.0	...
8273116	  757.9	  580.4	 3962.0	...
8273117	  758.0	  580.4	 3963.0	...
8273118	  758.2	  580.6	 3965.0	...
8273119	  758.4	  581.2	 3968.0	...
8273120	  758.4	  581.7	 3968.0	...
8273121	  758.1	  582.0	 3967.0	...
8273122	  757.8	  581.9	 3966.0	...
8273123	  757.6	  581.9	 3966.0	...
8273124	  757.8	  582.3	 3966.0	...
8273125	  757.9	  582.8	 3966.0	...
8273126	  758.0	  582.9	 3967.0	...
8273127	  757.9	  582.6	 3967.0	...
8273128	  757.6	  582.4	 3965.0	...
8273129	  757.4	  582.3	 3963.0	...
8273130	  757.2	  582.4	 3964.0	...
8273131	  756.9	  582.6	 3966.0	...
8273132	  756.6	  582.7	 3968.0	...
8273133	  756.2	  582.5	 3968.0	...
8273134	  756.1	  582.3	 3966.0	...
8273135	  756.0	  582.1	 3966.0	...
8273136	  756.2	  582.0	 3967.0	...
8273137	  756.3	  581.9	 3969.0	...
8273138	  756.7	  582.2	 3971.0	...
8273139	  757.0	  582.5	 3973.0	...
8273140	  756.9	  583.1	 3974.0	...
8273141	  756.5	  583.3	 3973.0	...
8273142	  756.3	  583.7	 3973.0	...
8273143	  756.4	  583.8	 3970.0	...
8273144	  756.3	  583.4	 3967.0	...
8273145	  756.0	  582.9	 3965.0	...
8273146	  755.8	  582.6	 3965.0	...
8273147	  755.9	  582.8	 3966.0	...
8273148	  756.1	  583.1	 3967.0	...
8273149	  756.4	  583.1	 3968.0	...
8273150	  756.1	  582.9	 3969.0	...
8273151	  755.6	  582.7	 3970.0	...
8273152	  755.3	  582.4	 3970.0	...
8273153	  755.6	  582.3	 3971.0	...
8273154	  755.9	  582.2	 3971.0	...
8273155	  756.0	  582.1	 3973.0	...
8273156	  755.9	  582.1	 3974.0	...
8273157	  755.7	  582.0	 3974.0	...
8273158	  755.6	  581.5	 3974.0	...
8273159	  755.7	  581.1	 3974.0	...
8273160	  755.8	  580.7	 3975.0	...
8273161	  755.7	  580.7	 3976.0	...
8273162	  755.5	  581.1	 3977.0	...
8273163	  755.3	  581.8	 3977.0	...
8273164	  755.3	  582.5	 3976.0	...
8273165	  755.2	  582.3	 3976.0	...
8273166	  755.1	  581.9	 3976.0	...
8273167	  755.1	  581.8	 3976.0	...
8273168	  755.1	  582.3	 3973.0	...
8273169	  755.0	  582.3	 3970.0	...
8273170	  755.0	  581.8	 3971.0	...
8273171	  754.9	  581.1	 3975.0	...
8273172	  754.9	  580.9	 3978.0	...
8273173	  754.9	  580.7	 3979.0	...
8273174	  754.9	  580.7	 3977.0	...
8273175	  755.1	  580.9	 3975.0	...
8273176	  755.2	  581.2	 3974.0	...
8273177	  755.3	  581.5	 3974.0	...
8273178	  755.4	  581.6	 3975.0	...
8273179	  755.5	  581.8	 3976.0	...
8273180	  755.6	  581.8	 3977.0	...
8273181	  755.7	  581.9	 3977.0	...
8273182	  755.6	  581.8	 3978.0	...
8273183	  755.7	  581.8	 3981.0	...
8273184	  755.8	  581.6	 3985.0	...
8273185	  755.9	  581.5	 3986.0	...
8273186	  755.5	  581.4	 3983.0	...
8273187	  754.8	  581.5	 3981.0	...
8273188	  754.1	  581.4	 3983.0	...
8273189	  753.9	  581.3	 3986.0	...
8273190	  754.0	  581.4	 3988.0	...
8273191	  754.1	  581.5	 3988.0	...
8273192	  754.1	  581.7	 3988.0	...
8273193	  754.1	  581.8	 3986.0	...
8273194	  754.1	  581.9	 3984.0	...
8273195	  754.2	  581.9	 3982.0	...
8273196	  754.2	  581.7	 3981.0	...
8273197	  754.3	  581.5	 3981.0	...
8273198	  754.4	  581.4	 3981.0	...
8273199	  754.5	  581.3	 3982.0	...
8273200	  754.6	  581.1	 3982.0	...
8273201	  754.6	  580.8	 3981.0	...
8273202	  754.5	  580.3	 3980.0	...
8273203	  754.5	  580.0	 3980.0	...
8273204	  754.4	  579.8	 3985.0	...
8273205	  754.3	  579.5	 3990.0	...
8273206	  754.3	  579.4	 3996.0	...
8273207	  754.4	  579.3	 3996.0	...
8273208	  754.8	  579.3	 3996.0	...
8273209	  755.1	  579.0	 3996.0	...
8273210	  754.7	  578.9	 3995.0	...
8273211	  754.3	  579.2	 3995.0	...
8273212	  753.8	  579.6	 3995.0	...
8273213	  753.8	  580.0	 3994.0	...
8273214	  753.9	  580.0	 3993.0	...
8273215	  753.7	  579.9	 3992.0	...
8273216	  753.5	  579.7	 3992.0	...
8273217	  753.1	  579.6	 3995.0	...
8273218	  752.8	  579.5	 3997.0	...
8273219	  752.5	  579.5	 3997.0	...
8273220	  752.9	  579.8	 3994.0	...
8273221	  753.2	  580.2	 3990.0	...
8273222	  753.5	  580.7	 3990.0	...
8273223	  753.4	  580.9	 3992.0	...
8273224	  753.4	  581.1	 3994.0	...
8273225	  753.4	  581.2	 3995.0	...
8273226	  753.2	  580.0	 3995.0	...
8273227	  753.0	  578.7	 3995.0	...
8273228	  752.9	  577.7	 3995.0	...
8273229	  752.7	  578.1	 3995.0	...
8273230	  752.6	  578.5	 3995.0	...
8273231	  752.5	  578.5	 3998.0	...
8273232	  752.8	  578.4	 4000.0	...
8273233	  752.9	  578.4	 4001.0	...
8273234	  752.8	  578.5	 4001.0	...
8273235	  752.2	  578.6	 4001.0	...
8273236	  751.6	  578.7	 4002.0	...
8273237	  751.5	  578.6	 4002.0	...
8273238	  752.0	  578.3	 4002.0	...
8273239	  752.6	  578.1	 4002.0	...
8273240	  752.9	  578.0	 4002.0	...
8273241	  753.0	  578.0	 4001.0	...
8273242	  753.2	  578.2	 4001.0	...
8273243	  753.2	  578.4	 4000.0	...
8273244	  753.1	  578.0	 4000.0	...
8273245	  752.8	  577.3	 4001.0	...
8273246	  752.5	  576.6	 4001.0	...
8273247	  752.5	  576.7	 4001.0	...
8273248	  752.6	  576.5	 4005.0	...
8273249	  752.8	  576.3	 4007.0	...
8273250	  753.0	  576.4	 4009.0	...
8273251	  753.1	  576.9	 4009.0	...
8273252	  753.1	  577.5	 4010.0	...
8273253	  753.1	  577.7	 4012.0	...
8273254	  752.6	  577.8	 4014.0	...
8273255	  752.2	  578.0	 4015.0	...
8273256	  751.7	  578.1	 4014.0	...
MSG	8273257 0000 _ Number Off
8273257	  751.6	  578.2	 4016.0	...
8273258	  751.5	  578.1	 4019.0	...
8273259	  751.6	  578.1	 4021.0	...
8273260	  751.6	  578.1	 4019.0	...
8273261	  751.6	  578.1	 4018.0	...
8273262	  751.5	  578.1	 4018.0	...
8273263	  751.4	  578.2	 4016.0	...
8273264	  751.3	  578.3	 4013.0	...
8273265	  752.0	  578.2	 4014.0	...
8273266	  752.7	  577.5	 4016.0	...
8273267	  753.4	  576.6	 4016.0	...
8273268	  753.4	  576.0	 4014.0	...
8273269	  753.2	  575.9	 4012.0	...
8273270	  752.9	  575.6	 4013.0	...
8273271	  752.5	  575.4	 4013.0	...
8273272	  752.3	  575.2	 4015.0	...
8273273	  752.2	  575.3	 4017.0	...
8273274	  752.3	  575.5	 4018.0	...
8273275	  752.4	  575.7	 4017.0	...
8273276	  752.5	  576.3	 4015.0	...
8273277	  752.4	  576.7	 4015.0	...
8273278	  752.1	  577.0	 4015.0	...
8273279	  751.8	  577.1	 4015.0	...
8273280	  751.5	  577.3	 4014.0	...
8273281	  751.4	  577.1	 4016.0	...
8273282	  751.4	  576.5	 4018.0	...
8273283	  751.2	  575.9	 4022.0	...
8273284	  751.1	  576.0	 4022.0	...
8273285	  751.0	  576.1	 4021.0	...
8273286	  751.0	  576.1	 4018.0	...
8273287	  751.0	  576.1	 4016.0	...
8273288	  751.1	  576.0	 4017.0	...
8273289	  751.1	  576.2	 4018.0	...
8273290	  751.2	  576.5	 4018.0	...
8273291	  751.3	  576.8	 4018.0	...
8273292	  751.3	  576.7	 4018.0	...
8273293	  751.2	  576.6	 4019.0	...
8273294	  751.0	  576.7	 4021.0	...
8273295	  751.0	  576.8	 4023.0	...
8273296	  751.1	  576.8	 4025.0	...
8273297	  751.2	  576.6	 4025.0	...
8273298	  751.1	  576.4	 4026.0	...
8273299	  751.1	  576.4	 4027.0	...
8273300	  751.1	  576.3	 4027.0	...
8273301	  751.1	  576.3	 4027.0	...
8273302	  751.2	  576.1	 4027.0	...
8273303	  751.2	  575.8	 4028.0	...
8273304	  751.2	  575.6	 4030.0	...
8273305	  751.2	  575.4	 4030.0	...
8273306	  751.2	  575.3	 4030.0	...
8273307	  751.4	  575.3	 4029.0	...
8273308	  751.6	  575.4	 4029.0	...
8273309	  751.6	  575.6	 4028.0	...
8273310	  751.4	  575.9	 4027.0	...
8273311	  751.2	  575.7	 4028.0	...
8273312	  751.1	  575.6	 4029.0	...
8273313	  751.0	  575.5	 4030.0	...
8273314	  750.9	  575.4	 4029.0	...
8273315	  750.8	  575.2	 4029.0	...
8273316	  750.7	  574.9	 4029.0	...
8273317	  750.7	  574.9	 4028.0	...
8273318	  750.8	  574.8	 4027.0	...
8273319	  750.9	  575.0	 4027.0	...
8273320	  750.9	  575.1	 4025.0	...
8273321	  750.9	  574.8	 4024.0	...
8273322	  750.8	  574.5	 4026.0	...
8273323	  750.7	  574.4	 4030.0	...
8273324	  750.6	  574.7	 4033.0	...
8273325	  750.6	  575.2	 4033.0	...
8273326	  750.6	  575.5	 4034.0	...
8273327	  750.6	  575.7	 4034.0	...
8273328	  750.4	  575.3	 4033.0	...
8273329	  749.9	  574.9	 4031.0	...
8273330	  749.4	  574.6	 4034.0	...
8273331	  749.3	  574.7	 4038.0	...
8273332	  749.5	  575.0	 4042.0	...
8273333	  749.6	  575.3	 4043.0	...
8273334	  749.4	  575.5	 4043.0	...
8273335	  749.7	  575.4	 4039.0	...
8273336	  750.3	  575.3	 4035.0	...
8273337	  751.2	  575.2	 4036.0	...
8273338	  751.5	  574.9	 4040.0	...
8273339	  751.1	  574.2	 4040.0	...
8273340	  750.4	  573.5	 4036.0	...
8273341	  749.7	  573.7	 4033.0	...
8273342	  749.6	  574.3	 4035.0	...
8273343	  749.8	  575.3	 4037.0	...
8273344	  750.1	  575.8	 4039.0	...
8273345	  750.3	  575.6	 4038.0	...
8273346	  750.2	  575.0	 4037.0	...
8273347	  750.1	  574.5	 4037.0	...
8273348	  750.1	  574.6	 4040.0	...
8273349	  750.2	  574.8	 4041.0	...
8273350	  750.1	  574.5	 4042.0	...
8273351	  750.0	  574.2	 4042.0	...
8273352	  749.9	  573.9	 4042.0	...
8273353	  749.8	  573.8	 4042.0	...
8273354	  749.7	  573.7	 4044.0	...
8273355	  749.7	  574.5	 4046.0	...
8273356	  749.7	  575.2	 4049.0	...
8273357	  749.5	  575.7	 4050.0	...
8273358	  749.3	  575.4	 4050.0	...
8273359	  749.1	  574.7	 4050.0	...
8273360	  749.2	  574.3	 4049.0	...
8273361	  749.4	  574.0	 4051.0	...
8273362	  749.4	  574.1	 4053.0	...
8273363	  749.4	  574.2	 4055.0	...
8273364	  749.4	  574.1	 4054.0	...
8273365	  749.4	  574.1	 4053.0	...
8273366	  749.5	  574.1	 4050.0	...
8273367	  749.5	  574.3	 4049.0	...
8273368	  749.6	  574.5	 4047.0	...
8273369	  749.7	  574.5	 4046.0	...
8273370	  749.7	  574.4	 4047.0	...
8273371	  749.6	  574.1	 4049.0	...
8273372	  749.6	  573.8	 4050.0	...
8273373	  749.6	  573.5	 4052.0	...
8273374	  749.4	  573.4	 4052.0	...
8273375	  749.1	  573.6	 4052.0	...
8273376	  748.8	  573.7	 4052.0	...
8273377	  748.8	  573.8	 4055.0	...
8273378	  748.7	  573.4	 4058.0	...
8273379	  748.6	  573.2	 4061.0	...
8273380	  748.6	  573.1	 4062.0	...
8273381	  748.8	  573.6	 4063.0	...
8273382	  749.1	  574.1	 4062.0	...
8273383	  749.5	  574.5	 4060.0	...
8273384	  749.7	  574.3	 4059.0	...
8273385	  749.8	  574.1	 4059.0	...
8273386	  749.7	  573.8	 4059.0	...
8273387	  749.3	  573.7	 4061.0	...
8273388	  748.9	  573.6	 4061.0	...
8273389	  748.7	  573.7	 4062.0	...
8273390	  748.7	  573.7	 4062.0	...
8273391	  748.6	  573.8	 4063.0	...
8273392	  748.4	  573.8	 4063.0	...
8273393	  748.3	  574.2	 4063.0	...
8273394	  748.2	  574.5	 4064.0	...
8273395	  748.3	  574.4	 4065.0	...
8273396	  748.0	  574.1	 4065.0	...
8273397	  747.7	  573.9	 4068.0	...
8273398	  747.4	  574.0	 4072.0	...
8273399	  747.4	  574.0	 4074.0	...
8273400	  747.9	  573.9	 4072.0	...
8273401	  748.3	  573.8	 4070.0	...
8273402	  748.7	  573.8	 4071.0	...
8273403	  748.8	  573.9	 4074.0	...
8273404	  748.6	  574.0	 4077.0	...
8273405	  748.3	  573.8	 4077.0	...
8273406	  748.0	  573.6	 4077.0	...
8273407	  748.1	  573.4	 4076.0	...
8273408	  748.4	  573.4	 4074.0	...
8273409	  748.8	  573.5	 4073.0	...
8273410	  749.2	  573.5	 4074.0	...
8273411	  749.5	  573.6	 4075.0	...
8273412	  749.7	  573.6	 4075.0	...
8273413	  749.7	  573.6	 4076.0	...
8273414	  749.3	  573.5	 4078.0	...
8273415	  748.9	  573.3	 4080.0	...
8273416	  748.5	  573.7	 4081.0	...
8273417	  748.5	  574.3	 4082.0	...
8273418	  748.4	  574.8	 4083.0	...
8273419	  748.5	  574.8	 4081.0	...
8273420	  748.6	  574.8	 4079.0	...
8273421	  748.8	  574.9	 4076.0	...
8273422	  748.3	  575.1	 4077.0	...
8273423	  747.6	  574.7	 4077.0	...
8273424	  746.9	  574.3	 4078.0	...
8273425	  746.9	  574.0	 4079.0	...
8273426	  746.9	  574.3	 4080.0	...
8273427	  746.8	  574.7	 4081.0	...
8273428	  747.1	  575.2	 4082.0	...
8273429	  747.3	  575.8	 4083.0	...
8273430	  747.5	  575.8	 4083.0	...
8273431	  747.4	  575.3	 4082.0	...
8273432	  747.2	  574.7	 4083.0	...
8273433	  747.6	  574.7	 4083.0	...
8273434	  747.9	  574.7	 4084.0	...
8273435	  747.9	  574.3	 4086.0	...
8273436	  747.6	  574.1	 4087.0	...
8273437	  747.4	  574.0	 4089.0	...
8273438	  747.2	  574.3	 4089.0	...
8273439	  747.1	  574.5	 4089.0	...
8273440	  746.9	  574.5	 4087.0	...
8273441	  746.9	  574.3	 4085.0	...
8273442	  746.9	  574.2	 4086.0	...
8273443	  747.0	  574.3	 4089.0	...
8273444	  747.4	  574.5	 4091.0	...
8273445	  747.7	  574.2	 4091.0	...
8273446	  748.0	  573.7	 4091.0	...
8273447	  747.4	  573.6	 4091.0	...
8273448	  746.8	  574.1	 4091.0	...
8273449	  746.2	  574.6	 4092.0	...
8273450	  746.0	  574.7	 4093.0	...
8273451	  745.8	  574.7	 4095.0	...
8273452	  745.7	  574.8	 4097.0	...
8273453	  745.6	  574.6	 4099.0	...
8273454	  745.5	  574.4	 4099.0	...
8273455	  745.5	  574.0	 4096.0	...
8273456	  745.8	  573.8	 4093.0	...
8273457	  746.0	  574.0	 4096.0	...
MSG	8273458 0000 _ Number On
8273458	  746.4	  574.3	 4101.0	...
8273459	  746.6	  574.3	 4105.0	...
8273460	  746.8	  574.0	 4104.0	...
8273461	  747.1	  573.9	 4103.0	...
8273462	  747.3	  574.2	 4104.0	...
8273463	  747.3	  574.1	 4104.0	...
8273464	  747.0	  573.9	 4103.0	...
8273465	  746.7	  573.5	 4099.0	...
8273466	  746.6	  573.4	 4095.0	...
8273467	  746.6	  573.3	 4091.0	...
8273468	  746.7	  573.2	 4091.0	...
8273469	  746.8	  573.2	 4094.0	...
8273470	  746.7	  573.3	 4096.0	...
8273471	  746.4	  573.3	 4099.0	...
8273472	  746.2	  573.3	 4097.0	...
8273473	  746.3	  573.3	 4096.0	...
8273474	  746.6	  573.5	 4094.0	...
8273475	  746.9	  573.7	 4094.0	...
8273476	  746.9	  573.8	 4096.0	...
8273477	  746.7	  574.0	 4098.0	...
8273478	  746.5	  574.1	 4101.0	...
8273479	  746.2	  574.3	 4101.0	...
8273480	  746.2	  574.4	 4099.0	...
8273481	  746.3	  574.5	 4097.0	...
8273482	  746.3	  574.6	 4095.0	...
8273483	  746.3	  574.6	 4097.0	...
8273484	  746.4	  574.6	 4099.0	...
8273485	  746.6	  574.8	 4100.0	...
8273486	  746.8	  575.1	 4101.0	...
8273487	  746.9	  575.3	 4100.0	...
8273488	  746.6	  575.3	 4100.0	...
8273489	  746.3	  574.8	 4100.0	...
8273490	  746.1	  574.3	 4100.0	...
8273491	  746.0	  573.9	 4102.0	...
8273492	  745.9	  574.0	 4102.0	...
8273493	  745.8	  574.2	 4101.0	...
8273494	  745.7	  574.5	 4099.0	...
8273495	  745.8	  574.7	 4098.0	...
8273496	  745.9	  574.4	 4099.0	...
8273497	  746.0	  574.1	 4100.0	...
8273498	  745.8	  573.9	 4101.0	...
8273499	  745.6	  574.0	 4102.0	...
8273500	  745.4	  574.8	 4103.0	...
8273501	  745.4	  575.5	 4102.0	...
8273502	  745.7	  576.2	 4102.0	...
8273503	  746.0	  576.3	 4102.0	...
8273504	  746.2	  576.4	 4101.0	...
8273505	  746.3	  576.1	 4100.0	...
8273506	  746.3	  575.7	 4099.0	...
8273507	  746.3	  575.2	 4100.0	...
8273508	  746.4	  574.8	 4100.0	...
8273509	  746.5	  574.6	 4099.0	...
8273510	  746.6	  574.2	 4098.0	...
8273511	  746.6	  573.7	 4096.0	...
8273512	  746.2	  573.4	 4096.0	...
8273513	  745.7	  573.6	 4097.0	...
8273514	  745.3	  573.3	 4099.0	...
8273515	  745.4	  572.9	 4102.0	...
8273516	  745.6	  572.5	 4103.0	...
8273517	  745.8	  572.2	 4103.0	...
8273518	  745.6	  572.0	 4102.0	...
8273519	  745.1	  571.9	 4101.0	...
8273520	  744.9	  572.1	 4100.0	...
8273521	  744.9	  572.2	 4100.0	...
8273522	  744.9	  572.1	 4102.0	...
8273523	  744.8	  572.0	 4104.0	...
8273524	  744.7	  572.3	 4108.0	...
8273525	  744.8	  572.7	 4110.0	...
8273526	  744.9	  573.6	 4113.0	...
8273527	  744.9	  574.0	 4113.0	...
8273528	  745.0	  574.1	 4115.0	...
8273529	  745.1	  573.8	 4117.0	...
8273530	  745.2	  573.5	 4117.0	...
8273531	  745.3	  573.9	 4112.0	...
8273532	  745.1	  574.2	 4108.0	...
8273533	  745.0	  574.4	 4104.0	...
8273534	  744.9	  574.3	 4105.0	...
8273535	  745.0	  574.3	 4105.0	...
8273536	  745.0	  574.7	 4107.0	...
8273537	  744.9	  574.9	 4107.0	...
8273538	  744.6	  574.9	 4107.0	...
8273539	  744.4	  574.6	 4108.0	...
8273540	  744.0	  574.2	 4109.0	...
8273541	  743.9	  574.1	 4110.0	...
8273542	  743.8	  574.0	 4110.0	...
8273543	  743.9	  574.5	 4113.0	...
8273544	  744.1	  575.2	 4116.0	...
8273545	  744.6	  575.8	 4119.0	...
8273546	  745.0	  575.8	 4119.0	...
8273547	  745.4	  575.7	 4118.0	...
8273548	  745.3	  575.5	 4113.0	...
8273549	  745.2	  575.3	 4110.0	...
8273550	  744.6	  575.2	 4110.0	...
8273551	  744.2	  575.8	 4114.0	...
8273552	  743.9	  576.5	 4120.0	...
8273553	  744.0	  577.0	 4123.0	...
8273554	  744.0	  576.9	 4121.0	...
8273555	  743.9	  576.8	 4118.0	...
8273556	  743.9	  576.6	 4116.0	...
8273557	  744.1	  576.2	 4117.0	...
8273558	  744.2	  575.8	 4118.0	...
8273559	  744.2	  575.5	 4117.0	...
8273560	  744.1	  575.2	 4120.0	...
8273561	  743.9	  575.1	 4125.0	...
8273562	  743.7	  574.8	 4128.0	...
8273563	  743.0	  574.8	 4126.0	...
8273564	  742.2	  575.2	 4124.0	...
8273565	  741.5	  575.8	 4119.0	...
8273566	  741.4	  576.3	 4115.0	...
8273567	  741.4	  576.3	 4115.0	...
8273568	  741.5	  576.4	 4120.0	...
8273569	  741.6	  576.4	 4126.0	...
8273570	  741.8	  576.6	 4122.0	...
8273571	  742.1	  577.1	 4115.0	...
8273572	  742.4	  577.6	 4110.0	...
8273573	  742.6	  578.2	 4112.0	...
8273574	  742.9	  578.9	 4114.0	...
8273575	  743.0	  579.7	 4114.0	...
8273576	  743.0	  580.1	 4112.0	...
EFIX R   8272726	8273576	851	  753.4	  579.8	   4010
SSACC R  8273577
8273577	  742.8	  580.1	 4110.0	...
8273578	  742.9	  580.1	 4100.0	...
8273579	  742.8	  578.5	 4092.0	...
8273580	  743.4	  576.0	 4091.0	...
8273581	  744.0	  571.3	 4100.0	...
8273582	  745.4	  568.6	 4107.0	...
8273583	  746.0	  567.4	 4106.0	...
8273584	  747.2	  572.3	 4100.0	...
8273585	  747.8	  581.9	 4084.0	...
8273586	  748.7	  599.1	 4043.0	...
8273587	  749.7	  621.9	 3983.0	...
8273588	  751.1	  651.4	 3903.0	...
8273589	  751.6	  683.5	 3810.0	...
8273590	  752.0	  718.8	 3703.0	...
8273591	  751.3	  756.2	 3576.0	...
8273592	  750.4	  798.7	 3435.0	...
8273593	  749.3	  844.8	 3277.0	...
8273594	  749.7	  895.1	 3103.0	...
8273595	  751.5	  950.6	 2919.0	...
8273596	  753.6	 1012.2	 2718.0	...
8273597	  755.4	 1078.1	 2510.0	...
8273598	  756.3	 1122.7	 2364.0	...
8273599	  756.8	 1145.2	 2290.0	...
8273600	  435.9	 1366.8	 1402.0	...
8273601	  111.9	 1600.4	  515.0	...
8273602	  100.2	 1634.1	  461.0	...
8273603	   89.1	 1702.4	  377.0	...
8273604	   91.1	 1815.4	  262.0	...
8273605	  104.7	 1894.1	  201.0	...
8273606	  117.7	 1938.0	  171.0	...
8273607	  117.7	 1938.0	  171.0	...
SBLINK R 8273608
8273608	   .	   .	    0.0	...
8273609	   .	   .	    0.0	...
8273610	   .	   .	    0.0	...
8273611	   .	   .	    0.0	...
8273612	   .	   .	    0.0	...
8273613	   .	   .	    0.0	...
8273614	   .	   .	    0.0	...
8273615	   .	   .	    0.0	...
8273616	   .	   .	    0.0	...
8273617	   .	   .	    0.0	...
8273618	   .	   .	    0.0	...
8273619	   .	   .	    0.0	...
8273620	   .	   .	    0.0	...
8273621	   .	   .	    0.0	...
8273622	   .	   .	    0.0	...
8273623	   .	   .	    0.0	...
8273624	   .	   .	    0.0	...
8273625	   .	   .	    0.0	...
8273626	   .	   .	    0.0	...
8273627	   .	   .	    0.0	...
8273628	   .	   .	    0.0	...
8273629	   .	   .	    0.0	...
8273630	   .	   .	    0.0	...
8273631	   .	   .	    0.0	...
8273632	   .	   .	    0.0	...
8273633	   .	   .	    0.0	...
8273634	   .	   .	    0.0	...
8273635	   .	   .	    0.0	...
8273636	   .	   .	    0.0	...
8273637	   .	   .	    0.0	...
8273638	   .	   .	    0.0	...
8273639	   .	   .	    0.0	...
8273640	   .	   .	    0.0	...
8273641	   .	   .	    0.0	...
8273642	   .	   .	    0.0	...
8273643	   .	   .	    0.0	...
8273644	   .	   .	    0.0	...
8273645	   .	   .	    0.0	...
8273646	   .	   .	    0.0	...
8273647	   .	   .	    0.0	...
8273648	   .	   .	    0.0	...
8273649	   .	   .	    0.0	...
8273650	   .	   .	    0.0	...
8273651	   .	   .	    0.0	...
8273652	   .	   .	    0.0	...
8273653	   .	   .	    0.0	...
8273654	   .	   .	    0.0	...
8273655	   .	   .	    0.0	...
8273656	   .	   .	    0.0	...
8273657	   .	   .	    0.0	...
8273658	   .	   .	    0.0	...
8273659	   .	   .	    0.0	...
8273660	   .	   .	    0.0	...
8273661	   .	   .	    0.0	...
8273662	   .	   .	    0.0	...
8273663	   .	   .	    0.0	...
8273664	   .	   .	    0.0	...
8273665	   .	   .	    0.0	...
8273666	   .	   .	    0.0	...
8273667	   .	   .	    0.0	...
8273668	   .	   .	    0.0	...
8273669	   .	   .	    0.0	...
8273670	   .	   .	    0.0	...
8273671	   .	   .	    0.0	...
8273672	   .	   .	    0.0	...
8273673	   .	   .	    0.0	...
8273674	   .	   .	    0.0	...
8273675	   .	   .	    0.0	...
8273676	   .	   .	    0.0	...
8273677	   .	   .	    0.0	...
8273678	   .	   .	    0.0	...
8273679	   .	   .	    0.0	...
8273680	   .	   .	    0.0	...
8273681	   .	   .	    0.0	...
8273682	   .	   .	    0.0	...
8273683	   .	   .	    0.0	...
8273684	   .	   .	    0.0	...
8273685	   .	   .	    0.0	...
8273686	   .	   .	    0.0	...
8273687	   .	   .	    0.0	...
8273688	   .	   .	    0.0	...
8273689	   .	   .	    0.0	...
8273690	   .	   .	    0.0	...
8273691	   .	   .	    0.0	...
8273692	   .	   .	    0.0	...
8273693	   .	   .	    0.0	...
8273694	   .	   .	    0.0	...
8273695	   .	   .	    0.0	...
8273696	   .	   .	    0.0	...
8273697	   .	   .	    0.0	...
8273698	   .	   .	    0.0	...
8273699	   .	   .	    0.0	...
8273700	   .	   .	    0.0	...
8273701	   .	   .	    0.0	...
8273702	   .	   .	    0.0	...
8273703	   .	   .	    0.0	...
8273704	   .	   .	    0.0	...
8273705	   .	   .	    0.0	...
8273706	   .	   .	    0.0	...
8273707	   .	   .	    0.0	...
8273708	   .	   .	    0.0	...
8273709	   .	   .	    0.0	...
8273710	   .	   .	    0.0	...
8273711	   .	   .	    0.0	...
8273712	   .	   .	    0.0	...
8273713	   .	   .	    0.0	...
8273714	   .	   .	    0.0	...
8273715	   .	   .	    0.0	...
8273716	   .	   .	    0.0	...
8273717	   .	   .	    0.0	...
8273718	   .	   .	    0.0	...
8273719	   .	   .	    0.0	...
8273720	   .	   .	    0.0	...
8273721	   .	   .	    0.0	...
8273722	   .	   .	    0.0	...
8273723	   .	   .	    0.0	...
8273724	   .	   .	    0.0	...
8273725	   .	   .	    0.0	...
8273726	   .	   .	    0.0	...
8273727	   .	   .	    0.0	...
8273728	   .	   .	    0.0	...
8273729	   .	   .	    0.0	...
8273730	   .	   .	    0.0	...
8273731	   .	   .	    0.0	...
8273732	   .	   .	    0.0	...
8273733	   .	   .	    0.0	...
8273734	   .	   .	    0.0	...
8273735	   .	   .	    0.0	...
8273736	   .	   .	    0.0	...
8273737	   .	   .	    0.0	...
8273738	   .	   .	    0.0	...
8273739	   .	   .	    0.0	...
8273740	   .	   .	    0.0	...
8273741	   .	   .	    0.0	...
8273742	   .	   .	    0.0	...
8273743	   .	   .	    0.0	...
8273744	   .	   .	    0.0	...
8273745	   .	   .	    0.0	...
8273746	   .	   .	    0.0	...
8273747	   .	   .	    0.0	...
8273748	   .	   .	    0.0	...
8273749	   .	   .	    0.0	...
8273750	   .	   .	    0.0	...
8273751	   .	   .	    0.0	...
8273752	   .	   .	    0.0	...
8273753	   .	   .	    0.0	...
8273754	   .	   .	    0.0	...
8273755	   .	   .	    0.0	...
8273756	   .	   .	    0.0	...
8273757	   .	   .	    0.0	...
8273758	   .	   .	    0.0	...
8273759	   .	   .	    0.0	...
8273760	   .	   .	    0.0	...
8273761	   .	   .	    0.0	...
8273762	   .	   .	    0.0	...
8273763	   .	   .	    0.0	...
8273764	   .	   .	    0.0	...
8273765	   .	   .	    0.0	...
8273766	   .	   .	    0.0	...
8273767	   .	   .	    0.0	...
8273768	   .	   .	    0.0	...
8273769	   .	   .	    0.0	...
8273770	   .	   .	    0.0	...
8273771	   .	   .	    0.0	...
MSG	8273772 0000 _ Number Off
8273772	   .	   .	    0.0	...
8273773	   .	   .	    0.0	...
8273774	   .	   .	    0.0	...
8273775	   .	   .	    0.0	...
8273776	   .	   .	    0.0	...
8273777	   .	   .	    0.0	...
8273778	   .	   .	    0.0	...
8273779	   .	   .	    0.0	...
EBLINK R 8273608	8273779	172
8273780	  814.4	 1159.7	 2193.0	...
8273781	  814.4	 1159.7	 2193.0	...
8273782	  814.0	 1154.9	 2209.0	...
8273783	  813.0	 1145.3	 2249.0	...
8273784	  811.0	 1132.8	 2288.0	...
8273785	  809.8	 1120.7	 2327.0	...
8273786	  808.8	 1108.9	 2358.0	...
8273787	  808.3	 1096.5	 2400.0	...
8273788	  807.0	 1084.2	 2443.0	...
8273789	  804.6	 1072.2	 2481.0	...
8273790	  801.5	 1060.2	 2523.0	...
8273791	  798.9	 1049.9	 2553.0	...
8273792	  798.0	 1038.9	 2586.0	...
8273793	  798.0	 1027.9	 2619.0	...
8273794	  797.6	 1017.1	 2657.0	...
8273795	  796.3	 1007.2	 2693.0	...
8273796	  794.7	  998.2	 2725.0	...
8273797	  793.1	  988.2	 2756.0	...
8273798	  791.6	  979.8	 2788.0	...
8273799	  790.3	  970.0	 2824.0	...
8273800	  789.4	  960.5	 2860.0	...
8273801	  788.9	  950.9	 2895.0	...
8273802	  788.4	  941.2	 2931.0	...
8273803	  787.3	  931.8	 2962.0	...
8273804	  786.0	  921.5	 2994.0	...
8273805	  784.2	  912.3	 3019.0	...
8273806	  783.1	  903.0	 3051.0	...
8273807	  782.1	  894.2	 3081.0	...
8273808	  780.9	  884.9	 3114.0	...
8273809	  779.0	  875.4	 3143.0	...
8273810	  777.0	  866.9	 3174.0	...
8273811	  775.8	  858.7	 3200.0	...
8273812	  774.2	  851.5	 3229.0	...
8273813	  772.5	  842.5	 3256.0	...
8273814	  771.4	  834.2	 3283.0	...
8273815	  771.5	  825.6	 3307.0	...
8273816	  771.1	  819.0	 3335.0	...
8273817	  769.7	  812.4	 3363.0	...
8273818	  767.9	  806.6	 3388.0	...
8273819	  766.8	  799.2	 3411.0	...
8273820	  765.9	  792.5	 3437.0	...
8273821	  764.9	  785.8	 3463.0	...
8273822	  763.9	  780.6	 3482.0	...
8273823	  763.2	  774.7	 3495.0	...
8273824	  763.0	  768.9	 3512.0	...
8273825	  762.8	  763.5	 3525.0	...
8273826	  762.6	  758.1	 3549.0	...
8273827	  762.3	  753.1	 3566.0	...
8273828	  762.2	  747.6	 3588.0	...
8273829	  762.5	  743.0	 3603.0	...
8273830	  762.7	  737.4	 3617.0	...
8273831	  762.4	  733.9	 3632.0	...
ESACC R  8273577	8273831	255	  742.8	  580.1	  762.4	  733.9	   3.31	   2053
SFIX R   8273832
8273832	  762.0	  729.9	 3643.0	...
8273833	  761.7	  727.1	 3656.0	...
8273834	  760.8	  722.9	 3666.0	...
8273835	  759.9	  720.6	 3678.0	...
8273836	  758.9	  716.5	 3695.0	...
8273837	  758.8	  713.9	 3710.0	...
8273838	  759.8	  708.9	 3724.0	...
8273839	  760.7	  705.6	 3728.0	...
8273840	  761.3	  701.6	 3739.0	...
8273841	  760.9	  697.7	 3753.0	...
8273842	  760.6	  694.7	 3767.0	...
8273843	  760.0	  691.7	 3775.0	...
8273844	  759.4	  689.0	 3786.0	...
8273845	  759.0	  685.6	 3795.0	...
8273846	  759.4	  682.0	 3805.0	...
8273847	  759.8	  678.3	 3819.0	...
8273848	  759.9	  674.9	 3833.0	...
8273849	  760.0	  672.2	 3847.0	...
8273850	  760.0	  669.5	 3850.0	...
8273851	  759.9	  666.3	 3855.0	...
8273852	  759.5	  662.2	 3863.0	...
8273853	  759.0	  659.9	 3871.0	...
8273854	  758.6	  657.4	 3883.0	...
8273855	  758.5	  655.8	 3890.0	...
8273856	  758.4	  653.0	 3900.0	...
8273857	  758.3	  650.1	 3906.0	...
8273858	  758.3	  647.4	 3911.0	...
8273859	  758.4	  644.2	 3914.0	...
8273860	  758.4	  641.9	 3926.0	...
8273861	  758.1	  638.2	 3936.0	...
8273862	  757.8	  635.5	 3946.0	...
8273863	  757.7	  632.8	 3950.0	...
8273864	  757.8	  631.1	 3955.0	...
8273865	  757.8	  629.6	 3962.0	...
8273866	  757.8	  628.1	 3966.0	...
8273867	  757.8	  625.5	 3971.0	...
8273868	  757.9	  623.2	 3974.0	...
8273869	  757.8	  619.4	 3977.0	...
8273870	  757.5	  617.5	 3979.0	...
8273871	  756.8	  615.4	 3982.0	...
8273872	  756.3	  615.4	 3984.0	...
8273873	  755.8	  615.3	 3985.0	...
8273874	  755.3	  613.2	 3994.0	...
8273875	  754.7	  610.9	 4002.0	...
8273876	  754.0	  606.5	 4010.0	...
8273877	  753.6	  604.1	 4021.0	...
8273878	  753.2	  601.6	 4032.0	...
8273879	  753.6	  600.7	 4043.0	...
8273880	  754.1	  599.6	 4043.0	...
8273881	  754.6	  598.6	 4043.0	...
8273882	  754.5	  598.1	 4043.0	...
8273883	  753.8	  596.7	 4044.0	...
8273884	  753.1	  595.0	 4046.0	...
8273885	  752.4	  593.1	 4052.0	...
8273886	  752.4	  592.3	 4057.0	...
8273887	  752.3	  591.6	 4061.0	...
8273888	  752.2	  590.4	 4062.0	...
8273889	  751.8	  588.7	 4063.0	...
8273890	  751.7	  587.3	 4065.0	...
8273891	  751.6	  586.0	 4064.0	...
8273892	  751.5	  585.4	 4064.0	...
8273893	  751.2	  584.6	 4067.0	...
8273894	  750.8	  584.4	 4071.0	...
8273895	  750.4	  584.3	 4076.0	...
8273896	  750.1	  584.4	 4077.0	...
8273897	  749.9	  584.2	 4078.0	...
8273898	  749.7	  583.1	 4076.0	...
8273899	  749.7	  581.8	 4075.0	...
8273900	  749.6	  580.6	 4074.0	...
8273901	  749.4	  580.3	 4078.0	...
8273902	  749.1	  579.8	 4083.0	...
8273903	  748.7	  579.5	 4086.0	...
8273904	  748.3	  579.4	 4081.0	...
8273905	  748.2	  580.0	 4076.0	...
8273906	  747.8	  580.8	 4070.0	...
8273907	  747.5	  581.1	 4068.0	...
8273908	  747.3	  581.1	 4068.0	...
8273909	  747.3	  581.7	 4070.0	...
8273910	  747.6	  582.4	 4066.0	...
8273911	  747.9	  583.1	 4061.0	...
8273912	  747.9	  584.6	 4056.0	...
8273913	  747.7	  586.0	 4056.0	...
8273914	  747.5	  587.4	 4057.0	...
8273915	  747.5	  587.8	 4057.0	...
8273916	  747.5	  588.2	 4054.0	...
8273917	  747.5	  588.6	 4052.0	...
8273918	  747.4	  588.6	 4050.0	...
8273919	  747.3	  588.5	 4048.0	...
8273920	  747.3	  589.7	 4045.0	...
8273921	  747.4	  591.0	 4043.0	...
8273922	  747.1	  592.2	 4043.0	...
8273923	  746.6	  592.2	 4041.0	...
8273924	  746.0	  592.4	 4039.0	...
8273925	  746.1	  592.7	 4036.0	...
8273926	  746.3	  593.0	 4034.0	...
8273927	  746.4	  593.2	 4033.0	...
8273928	  746.2	  594.9	 4032.0	...
8273929	  746.0	  596.6	 4029.0	...
8273930	  746.2	  598.3	 4026.0	...
8273931	  746.6	  598.1	 4023.0	...
8273932	  746.7	  598.1	 4021.0	...
8273933	  746.4	  598.2	 4022.0	...
8273934	  745.6	  598.6	 4025.0	...
8273935	  745.2	  599.1	 4026.0	...
8273936	  744.8	  600.1	 4025.0	...
8273937	  744.8	  600.8	 4024.0	...
8273938	  744.5	  601.5	 4023.0	...
8273939	  744.1	  601.7	 4021.0	...
8273940	  743.7	  602.1	 4019.0	...
8273941	  743.7	  602.3	 4017.0	...
8273942	  744.1	  602.5	 4016.0	...
8273943	  744.6	  602.6	 4015.0	...
8273944	  744.4	  602.7	 4013.0	...
8273945	  743.8	  602.9	 4014.0	...
8273946	  743.9	  603.9	 4015.0	...
8273947	  744.6	  604.8	 4015.0	...
8273948	  745.3	  605.6	 4014.0	...
8273949	  745.4	  605.6	 4013.0	...
8273950	  745.4	  606.2	 4014.0	...
8273951	  745.3	  606.9	 4016.0	...
8273952	  744.6	  607.0	 4016.0	...
8273953	  743.9	  606.3	 4013.0	...
8273954	  743.5	  605.5	 4012.0	...
8273955	  743.8	  605.4	 4015.0	...
8273956	  744.3	  605.8	 4017.0	...
8273957	  744.4	  606.5	 4017.0	...
8273958	  744.4	  607.2	 4017.0	...
8273959	  744.4	  607.4	 4014.0	...
8273960	  744.2	  607.1	 4011.0	...
8273961	  744.0	  606.9	 4008.0	...
8273962	  743.8	  606.4	 4008.0	...
8273963	  743.8	  606.3	 4008.0	...
8273964	  743.7	  606.2	 4005.0	...
8273965	  743.7	  606.3	 4002.0	...
8273966	  743.8	  606.3	 4001.0	...
8273967	  744.0	  606.9	 4005.0	...
8273968	  744.2	  607.5	 4011.0	...
8273969	  744.2	  607.6	 4014.0	...
8273970	  743.9	  607.1	 4016.0	...
8273971	  743.6	  606.9	 4013.0	...
8273972	  743.5	  607.0	 4011.0	...
8273973	  743.6	  607.2	 4008.0	...
8273974	  743.7	  607.4	 4008.0	...
8273975	  743.6	  607.8	 4008.0	...
8273976	  743.5	  608.3	 4007.0	...
8273977	  743.7	  607.7	 4007.0	...
8273978	  744.0	  607.2	 4008.0	...
8273979	  744.3	  606.8	 4009.0	...
8273980	  744.2	  607.1	 4010.0	...
8273981	  744.2	  607.5	 4010.0	...
MSG	8273982 0000 _ Number On
8273982	  744.1	  607.7	 4012.0	...
8273983	  744.0	  607.8	 4014.0	...
8273984	  744.0	  607.9	 4016.0	...
8273985	  744.0	  608.0	 4016.0	...
8273986	  744.0	  608.4	 4013.0	...
8273987	  743.8	  608.8	 4010.0	...
8273988	  743.5	  609.2	 4007.0	...
8273989	  743.3	  609.2	 4005.0	...
8273990	  743.3	  609.3	 4003.0	...
8273991	  743.3	  609.3	 4003.0	...
8273992	  743.4	  608.9	 4004.0	...
8273993	  743.7	  608.4	 4006.0	...
8273994	  743.9	  608.1	 4008.0	...
8273995	  744.0	  608.2	 4009.0	...
8273996	  743.8	  608.4	 4008.0	...
8273997	  743.7	  608.7	 4006.0	...
8273998	  743.8	  609.0	 4005.0	...
8273999	  744.3	  609.5	 4006.0	...
8274000	  744.7	  609.6	 4008.0	...
8274001	  744.6	  609.8	 4008.0	...
8274002	  744.1	  609.8	 4008.0	...
8274003	  743.7	  609.5	 4009.0	...
8274004	  743.5	  609.0	 4011.0	...
8274005	  743.5	  608.9	 4013.0	...
8274006	  743.5	  609.2	 4014.0	...
8274007	  743.6	  609.5	 4014.0	...
8274008	  743.7	  609.4	 4012.0	...
8274009	  743.9	  609.3	 4010.0	...
8274010	  743.9	  609.2	 4008.0	...
8274011	  743.8	  609.2	 4009.0	...
8274012	  743.6	  609.2	 4012.0	...
8274013	  743.8	  609.3	 4016.0	...
8274014	  744.0	  609.4	 4017.0	...
8274015	  744.0	  609.5	 4017.0	...
8274016	  743.7	  609.6	 4013.0	...
8274017	  743.6	  609.6	 4009.0	...
8274018	  743.6	  609.7	 4005.0	...
8274019	  743.5	  609.6	 4005.0	...
8274020	  743.5	  609.4	 4006.0	...
8274021	  743.5	  609.3	 4007.0	...
8274022	  743.6	  609.3	 4011.0	...
8274023	  743.6	  609.1	 4016.0	...
8274024	  743.5	  608.8	 4020.0	...
8274025	  743.5	  608.3	 4020.0	...
8274026	  743.6	  608.0	 4018.0	...
8274027	  743.7	  607.8	 4016.0	...
8274028	  743.7	  608.0	 4018.0	...
8274029	  743.7	  608.2	 4019.0	...
8274030	  744.0	  608.5	 4021.0	...
8274031	  744.4	  608.7	 4023.0	...
8274032	  744.3	  608.9	 4021.0	...
8274033	  743.9	  608.9	 4017.0	...
8274034	  743.5	  608.8	 4016.0	...
8274035	  743.3	  608.3	 4018.0	...
8274036	  743.1	  607.8	 4018.0	...
8274037	  743.1	  607.5	 4015.0	...
8274038	  743.1	  607.7	 4014.0	...
8274039	  743.4	  607.9	 4017.0	...
8274040	  743.7	  608.0	 4019.0	...
8274041	  743.9	  608.0	 4020.0	...
8274042	  743.9	  608.0	 4019.0	...
8274043	  744.0	  607.9	 4021.0	...
8274044	  744.0	  607.9	 4024.0	...
8274045	  744.1	  607.8	 4027.0	...
8274046	  744.1	  608.0	 4027.0	...
8274047	  744.4	  608.3	 4027.0	...
8274048	  744.7	  608.7	 4027.0	...
8274049	  744.8	  608.8	 4027.0	...
8274050	  744.5	  608.7	 4027.0	...
8274051	  744.2	  608.5	 4028.0	...
8274052	  744.1	  608.5	 4029.0	...
8274053	  744.0	  608.7	 4029.0	...
8274054	  743.8	  608.6	 4029.0	...
8274055	  743.7	  608.4	 4029.0	...
8274056	  743.6	  608.2	 4029.0	...
8274057	  743.6	  608.3	 4030.0	...
8274058	  743.6	  608.3	 4030.0	...
8274059	  743.6	  608.7	 4029.0	...
8274060	  743.7	  609.1	 4030.0	...
8274061	  743.9	  609.5	 4032.0	...
8274062	  744.1	  609.7	 4036.0	...
8274063	  744.2	  609.9	 4040.0	...
8274064	  744.2	  610.0	 4044.0	...
8274065	  744.1	  609.8	 4041.0	...
8274066	  743.9	  609.4	 4038.0	...
8274067	  743.7	  609.1	 4034.0	...
8274068	  743.6	  609.0	 4035.0	...
8274069	  743.8	  608.8	 4036.0	...
8274070	  743.9	  608.5	 4037.0	...
8274071	  744.0	  608.8	 4040.0	...
8274072	  744.2	  609.3	 4043.0	...
8274073	  744.3	  609.7	 4045.0	...
8274074	  744.2	  609.6	 4045.0	...
8274075	  744.2	  609.5	 4045.0	...
8274076	  744.2	  609.3	 4044.0	...
8274077	  744.2	  608.9	 4043.0	...
8274078	  744.3	  608.6	 4041.0	...
8274079	  744.1	  608.0	 4041.0	...
8274080	  743.9	  607.6	 4041.0	...
8274081	  744.0	  607.3	 4041.0	...
8274082	  744.3	  607.2	 4043.0	...
8274083	  744.5	  607.2	 4044.0	...
8274084	  744.4	  607.2	 4045.0	...
8274085	  744.2	  608.0	 4045.0	...
8274086	  744.2	  608.8	 4046.0	...
8274087	  744.2	  609.5	 4044.0	...
8274088	  744.2	  609.5	 4043.0	...
8274089	  744.1	  608.9	 4042.0	...
8274090	  744.0	  608.2	 4042.0	...
8274091	  744.0	  607.6	 4042.0	...
8274092	  744.1	  607.7	 4043.0	...
8274093	  744.3	  607.9	 4043.0	...
8274094	  744.5	  608.1	 4043.0	...
8274095	  744.5	  608.0	 4044.0	...
8274096	  744.6	  607.8	 4045.0	...
8274097	  744.6	  608.2	 4046.0	...
8274098	  744.6	  608.7	 4049.0	...
8274099	  744.4	  609.3	 4051.0	...
8274100	  744.3	  609.4	 4052.0	...
8274101	  744.2	  609.5	 4049.0	...
8274102	  744.3	  609.4	 4049.0	...
8274103	  744.5	  608.8	 4048.0	...
8274104	  744.6	  608.2	 4048.0	...
8274105	  744.4	  607.6	 4048.0	...
8274106	  744.1	  607.8	 4048.0	...
8274107	  743.8	  608.1	 4047.0	...
8274108	  743.8	  608.1	 4047.0	...
8274109	  743.7	  607.9	 4047.0	...
8274110	  743.7	  607.5	 4050.0	...
8274111	  743.9	  607.4	 4053.0	...
8274112	  744.2	  607.3	 4054.0	...
8274113	  744.4	  607.3	 4055.0	...
8274114	  744.8	  607.1	 4055.0	...
8274115	  745.2	  606.9	 4055.0	...
8274116	  745.6	  606.8	 4056.0	...
8274117	  745.6	  606.9	 4056.0	...
8274118	  745.5	  607.0	 4057.0	...
8274119	  745.2	  606.8	 4056.0	...
8274120	  744.7	  606.5	 4056.0	...
8274121	  744.3	  606.2	 4056.0	...
8274122	  744.2	  606.1	 4056.0	...
8274123	  744.1	  607.1	 4057.0	...
8274124	  744.1	  608.1	 4059.0	...
8274125	  744.1	  609.1	 4061.0	...
8274126	  744.0	  609.1	 4061.0	...
8274127	  744.0	  608.5	 4062.0	...
8274128	  744.4	  607.9	 4062.0	...
8274129	  744.7	  607.3	 4063.0	...
8274130	  745.2	  606.8	 4064.0	...
8274131	  745.3	  606.4	 4064.0	...
8274132	  745.1	  606.1	 4065.0	...
8274133	  744.9	  606.0	 4065.0	...
8274134	  744.4	  605.9	 4065.0	...
8274135	  744.2	  605.9	 4064.0	...
8274136	  743.7	  606.0	 4060.0	...
8274137	  743.6	  606.0	 4056.0	...
8274138	  743.4	  606.0	 4054.0	...
8274139	  743.4	  606.1	 4058.0	...
8274140	  743.5	  606.3	 4061.0	...
8274141	  743.8	  606.4	 4063.0	...
8274142	  744.2	  606.5	 4064.0	...
8274143	  744.4	  606.6	 4065.0	...
8274144	  744.5	  606.6	 4067.0	...
8274145	  744.5	  606.5	 4072.0	...
8274146	  744.6	  606.4	 4075.0	...
8274147	  744.6	  605.9	 4077.0	...
8274148	  744.6	  605.4	 4076.0	...
8274149	  744.4	  605.0	 4073.0	...
8274150	  744.1	  605.1	 4072.0	...
8274151	  743.7	  604.7	 4071.0	...
8274152	  743.2	  604.1	 4071.0	...
8274153	  743.0	  603.7	 4070.0	...
8274154	  743.0	  604.0	 4070.0	...
8274155	  743.2	  604.4	 4073.0	...
8274156	  743.3	  604.6	 4077.0	...
8274157	  743.4	  604.7	 4080.0	...
8274158	  743.4	  605.2	 4078.0	...
8274159	  743.7	  605.8	 4080.0	...
8274160	  744.0	  606.3	 4083.0	...
8274161	  744.2	  606.2	 4085.0	...
8274162	  744.1	  606.2	 4084.0	...
8274163	  743.8	  605.3	 4083.0	...
8274164	  743.7	  604.4	 4082.0	...
8274165	  743.9	  603.9	 4082.0	...
8274166	  744.2	  604.2	 4082.0	...
8274167	  744.5	  604.6	 4082.0	...
8274168	  744.4	  604.7	 4082.0	...
8274169	  744.3	  604.8	 4082.0	...
8274170	  744.3	  604.7	 4082.0	...
8274171	  744.3	  604.7	 4083.0	...
8274172	  744.2	  604.6	 4084.0	...
8274173	  744.0	  604.6	 4088.0	...
8274174	  743.7	  604.6	 4091.0	...
8274175	  743.5	  604.3	 4094.0	...
8274176	  743.3	  604.1	 4094.0	...
8274177	  743.2	  604.0	 4093.0	...
8274178	  743.2	  604.3	 4092.0	...
8274179	  743.5	  604.4	 4093.0	...
8274180	  744.1	  604.4	 4094.0	...
8274181	  744.6	  604.4	 4093.0	...
8274182	  745.0	  604.4	 4091.0	...
8274183	  745.0	  604.3	 4089.0	...
8274184	  744.6	  604.2	 4090.0	...
8274185	  744.0	  604.3	 4091.0	...
8274186	  743.5	  604.5	 4092.0	...
8274187	  743.8	  604.5	 4091.0	...
8274188	  744.2	  604.5	 4091.0	...
8274189	  744.5	  604.4	 4092.0	...
8274190	  744.2	  604.6	 4093.0	...
8274191	  743.9	  604.8	 4093.0	...
8274192	  743.6	  604.9	 4092.0	...
8274193	  743.5	  604.6	 4092.0	...
8274194	  743.4	  604.2	 4090.0	...
8274195	  743.2	  603.9	 4089.0	...
8274196	  743.0	  603.8	 4088.0	...
8274197	  742.9	  603.6	 4088.0	...
8274198	  742.8	  603.5	 4088.0	...
8274199	  743.1	  603.3	 4088.0	...
8274200	  743.4	  603.2	 4088.0	...
8274201	  743.8	  603.2	 4089.0	...
8274202	  743.8	  603.2	 4089.0	...
8274203	  743.6	  603.3	 4089.0	...
8274204	  743.3	  603.5	 4090.0	...
8274205	  743.1	  603.6	 4092.0	...
8274206	  743.1	  603.4	 4094.0	...
8274207	  743.1	  603.2	 4094.0	...
8274208	  743.2	  603.0	 4091.0	...
8274209	  743.3	  602.9	 4088.0	...
8274210	  743.3	  602.8	 4086.0	...
8274211	  743.3	  602.9	 4087.0	...
8274212	  743.3	  603.1	 4091.0	...
8274213	  743.3	  603.3	 4094.0	...
8274214	  743.4	  603.2	 4097.0	...
8274215	  743.4	  603.1	 4097.0	...
8274216	  743.1	  602.5	 4097.0	...
8274217	  742.9	  602.0	 4098.0	...
8274218	  743.0	  601.4	 4100.0	...
8274219	  743.3	  601.5	 4101.0	...
8274220	  743.6	  601.5	 4103.0	...
8274221	  743.7	  601.9	 4103.0	...
8274222	  743.8	  602.3	 4101.0	...
8274223	  743.9	  602.2	 4097.0	...
8274224	  744.1	  601.8	 4095.0	...
8274225	  744.3	  601.5	 4097.0	...
8274226	  744.1	  601.8	 4099.0	...
8274227	  743.9	  602.4	 4100.0	...
8274228	  743.6	  603.0	 4100.0	...
8274229	  743.5	  603.5	 4098.0	...
8274230	  743.4	  603.6	 4096.0	...
8274231	  743.4	  603.7	 4094.0	...
8274232	  743.5	  603.3	 4094.0	...
8274233	  743.6	  602.8	 4094.0	...
8274234	  743.3	  602.4	 4094.0	...
8274235	  743.0	  602.5	 4094.0	...
8274236	  742.6	  602.7	 4094.0	...
8274237	  742.6	  602.9	 4095.0	...
8274238	  742.5	  603.0	 4094.0	...
8274239	  742.6	  603.0	 4095.0	...
8274240	  742.9	  602.9	 4097.0	...
8274241	  743.2	  602.7	 4098.0	...
8274242	  743.5	  602.3	 4099.0	...
8274243	  743.7	  601.9	 4098.0	...
8274244	  743.7	  601.6	 4096.0	...
8274245	  743.7	  601.5	 4094.0	...
8274246	  743.9	  601.9	 4092.0	...
8274247	  744.0	  602.3	 4091.0	...
8274248	  744.2	  602.7	 4089.0	...
8274249	  743.8	  603.0	 4087.0	...
8274250	  743.4	  603.2	 4085.0	...
8274251	  742.8	  603.4	 4085.0	...
8274252	  742.8	  603.5	 4084.0	...
8274253	  742.7	  603.7	 4082.0	...
8274254	  742.8	  603.9	 4084.0	...
8274255	  742.6	  603.9	 4088.0	...
8274256	  742.2	  603.4	 4093.0	...
8274257	  742.3	  602.8	 4093.0	...
8274258	  742.6	  601.8	 4088.0	...
8274259	  743.1	  601.5	 4082.0	...
8274260	  743.1	  601.2	 4077.0	...
8274261	  743.1	  601.2	 4078.0	...
8274262	  743.2	  601.7	 4079.0	...
8274263	  743.5	  602.2	 4080.0	...
8274264	  743.7	  602.8	 4082.0	...
8274265	  743.6	  602.4	 4082.0	...
8274266	  743.4	  602.0	 4083.0	...
8274267	  743.4	  601.5	 4083.0	...
8274268	  743.4	  601.3	 4082.0	...
8274269	  743.4	  601.1	 4082.0	...
8274270	  743.4	  601.1	 4082.0	...
8274271	  743.1	  601.4	 4079.0	...
8274272	  742.8	  601.8	 4074.0	...
8274273	  742.6	  602.0	 4073.0	...
8274274	  742.7	  602.1	 4076.0	...
8274275	  742.7	  602.1	 4077.0	...
8274276	  742.7	  602.2	 4072.0	...
8274277	  742.7	  602.3	 4067.0	...
8274278	  742.8	  602.5	 4066.0	...
8274279	  742.9	  602.8	 4068.0	...
8274280	  743.4	  602.9	 4069.0	...
8274281	  743.9	  602.7	 4071.0	...
8274282	  744.2	  602.5	 4072.0	...
8274283	  744.0	  602.2	 4071.0	...
8274284	  743.6	  602.3	 4070.0	...
MSG	8274285 0000 _ Number Off
8274285	  743.3	  602.3	 4068.0	...
8274286	  743.2	  602.2	 4068.0	...
8274287	  743.2	  602.3	 4070.0	...
8274288	  743.5	  602.5	 4070.0	...
8274289	  743.6	  602.7	 4071.0	...
8274290	  743.7	  602.7	 4072.0	...
8274291	  743.6	  602.6	 4073.0	...
8274292	  743.5	  602.5	 4075.0	...
8274293	  743.3	  602.5	 4074.0	...
8274294	  743.2	  602.5	 4074.0	...
8274295	  743.2	  602.5	 4074.0	...
8274296	  743.2	  602.5	 4075.0	...
8274297	  743.3	  602.4	 4075.0	...
8274298	  743.3	  602.4	 4074.0	...
8274299	  743.2	  602.6	 4074.0	...
8274300	  743.1	  602.8	 4075.0	...
8274301	  742.9	  603.0	 4077.0	...
8274302	  742.7	  603.1	 4077.0	...
8274303	  742.3	  603.3	 4073.0	...
8274304	  742.2	  603.4	 4067.0	...
8274305	  742.6	  603.4	 4063.0	...
8274306	  743.1	  603.3	 4065.0	...
8274307	  743.9	  603.2	 4068.0	...
8274308	  744.1	  603.1	 4070.0	...
8274309	  744.4	  603.1	 4068.0	...
8274310	  744.4	  603.1	 4065.0	...
8274311	  743.9	  603.2	 4064.0	...
8274312	  743.3	  603.3	 4063.0	...
8274313	  743.0	  603.4	 4062.0	...
8274314	  743.3	  604.2	 4060.0	...
8274315	  743.5	  604.9	 4060.0	...
8274316	  743.4	  604.9	 4059.0	...
8274317	  743.3	  604.2	 4059.0	...
8274318	  743.2	  603.5	 4060.0	...
8274319	  742.9	  603.8	 4062.0	...
8274320	  742.5	  603.8	 4059.0	...
8274321	  742.4	  603.7	 4056.0	...
8274322	  742.6	  603.4	 4053.0	...
8274323	  742.8	  603.3	 4052.0	...
8274324	  742.7	  603.4	 4050.0	...
8274325	  742.5	  603.6	 4053.0	...
8274326	  742.2	  603.9	 4058.0	...
8274327	  742.0	  604.0	 4063.0	...
8274328	  742.1	  604.1	 4062.0	...
8274329	  742.4	  604.2	 4060.0	...
8274330	  742.6	  604.2	 4057.0	...
8274331	  742.7	  604.4	 4054.0	...
8274332	  742.7	  604.5	 4052.0	...
8274333	  742.5	  604.7	 4050.0	...
8274334	  742.2	  604.9	 4051.0	...
8274335	  742.0	  605.1	 4052.0	...
8274336	  742.1	  605.0	 4051.0	...
8274337	  742.3	  604.4	 4050.0	...
8274338	  742.6	  603.9	 4048.0	...
8274339	  742.7	  603.7	 4047.0	...
8274340	  742.5	  603.9	 4047.0	...
8274341	  742.2	  604.1	 4047.0	...
8274342	  742.0	  604.2	 4046.0	...
8274343	  742.4	  604.4	 4046.0	...
8274344	  742.8	  604.6	 4046.0	...
8274345	  743.2	  604.8	 4046.0	...
8274346	  743.4	  605.0	 4044.0	...
8274347	  743.5	  605.0	 4042.0	...
8274348	  743.5	  604.9	 4040.0	...
8274349	  743.3	  604.7	 4038.0	...
8274350	  743.3	  604.7	 4037.0	...
8274351	  742.9	  604.8	 4037.0	...
8274352	  742.6	  604.8	 4037.0	...
8274353	  742.1	  604.8	 4039.0	...
8274354	  742.0	  604.6	 4040.0	...
8274355	  742.0	  604.6	 4041.0	...
8274356	  742.1	  604.6	 4041.0	...
8274357	  742.3	  604.7	 4038.0	...
8274358	  742.4	  604.8	 4035.0	...
8274359	  742.4	  604.9	 4032.0	...
8274360	  742.3	  604.9	 4032.0	...
8274361	  742.3	  605.1	 4032.0	...
8274362	  742.3	  605.2	 4033.0	...
8274363	  742.2	  605.4	 4034.0	...
8274364	  742.0	  605.6	 4035.0	...
8274365	  741.7	  605.9	 4035.0	...
8274366	  741.6	  605.9	 4035.0	...
8274367	  741.6	  606.0	 4036.0	...
8274368	  741.6	  606.1	 4033.0	...
8274369	  741.4	  605.9	 4030.0	...
8274370	  741.2	  605.7	 4028.0	...
8274371	  741.0	  605.5	 4026.0	...
8274372	  741.0	  605.0	 4024.0	...
8274373	  741.4	  604.5	 4021.0	...
8274374	  741.9	  604.5	 4022.0	...
8274375	  742.4	  604.9	 4022.0	...
8274376	  742.4	  605.4	 4022.0	...
8274377	  742.3	  605.5	 4022.0	...
8274378	  742.4	  605.9	 4022.0	...
8274379	  742.6	  606.7	 4021.0	...
8274380	  742.7	  607.5	 4020.0	...
8274381	  742.7	  607.3	 4019.0	...
8274382	  742.7	  606.8	 4017.0	...
8274383	  742.2	  606.2	 4017.0	...
8274384	  741.8	  606.1	 4015.0	...
8274385	  741.1	  606.0	 4014.0	...
8274386	  740.9	  605.7	 4011.0	...
8274387	  741.0	  605.6	 4009.0	...
8274388	  741.4	  605.9	 4010.0	...
8274389	  742.3	  606.1	 4012.0	...
8274390	  742.8	  606.2	 4014.0	...
8274391	  743.3	  606.1	 4012.0	...
8274392	  743.2	  606.2	 4010.0	...
8274393	  743.1	  606.3	 4012.0	...
8274394	  743.0	  606.4	 4015.0	...
8274395	  743.0	  606.4	 4014.0	...
8274396	  743.1	  606.4	 4009.0	...
8274397	  743.2	  606.5	 4006.0	...
8274398	  742.9	  606.6	 4009.0	...
8274399	  742.6	  606.8	 4012.0	...
8274400	  742.2	  606.9	 4011.0	...
8274401	  742.1	  606.9	 4008.0	...
8274402	  741.9	  606.9	 4005.0	...
8274403	  742.0	  607.0	 4005.0	...
8274404	  742.1	  607.1	 4006.0	...
8274405	  742.3	  607.4	 4006.0	...
8274406	  742.5	  607.8	 4003.0	...
8274407	  742.7	  608.3	 3999.0	...
8274408	  742.6	  607.9	 3996.0	...
8274409	  742.4	  607.4	 3998.0	...
8274410	  742.5	  606.9	 3999.0	...
8274411	  742.5	  606.9	 4000.0	...
8274412	  742.5	  606.9	 3998.0	...
8274413	  742.4	  606.9	 3993.0	...
8274414	  742.3	  606.6	 3988.0	...
8274415	  742.4	  606.4	 3983.0	...
8274416	  742.5	  606.2	 3984.0	...
8274417	  742.6	  606.2	 3985.0	...
8274418	  742.5	  606.2	 3986.0	...
8274419	  742.4	  606.2	 3987.0	...
8274420	  742.5	  606.7	 3983.0	...
8274421	  742.5	  607.2	 3977.0	...
8274422	  742.6	  607.7	 3976.0	...
8274423	  742.7	  607.7	 3979.0	...
8274424	  742.8	  607.5	 3981.0	...
8274425	  743.0	  607.4	 3980.0	...
8274426	  743.1	  607.3	 3979.0	...
8274427	  743.3	  607.3	 3979.0	...
8274428	  743.2	  607.4	 3980.0	...
8274429	  742.9	  607.3	 3980.0	...
8274430	  742.7	  607.2	 3980.0	...
8274431	  742.8	  607.1	 3981.0	...
8274432	  743.0	  607.4	 3981.0	...
8274433	  743.1	  607.9	 3981.0	...
8274434	  743.2	  608.5	 3981.0	...
8274435	  743.1	  608.8	 3981.0	...
8274436	  742.9	  608.2	 3978.0	...
8274437	  742.6	  607.5	 3975.0	...
8274438	  742.4	  607.3	 3973.0	...
8274439	  742.4	  607.7	 3974.0	...
8274440	  742.2	  607.9	 3977.0	...
8274441	  741.9	  607.8	 3980.0	...
8274442	  741.8	  607.8	 3981.0	...
8274443	  742.2	  608.0	 3980.0	...
8274444	  742.6	  608.1	 3979.0	...
8274445	  742.8	  608.1	 3979.0	...
8274446	  742.9	  608.2	 3979.0	...
8274447	  742.9	  608.3	 3980.0	...
8274448	  743.0	  608.4	 3978.0	...
8274449	  742.6	  608.7	 3976.0	...
8274450	  742.2	  609.0	 3972.0	...
8274451	  741.9	  609.3	 3972.0	...
8274452	  742.1	  609.4	 3972.0	...
8274453	  742.3	  609.0	 3970.0	...
8274454	  742.2	  608.4	 3968.0	...
8274455	  742.2	  607.8	 3967.0	...
8274456	  742.1	  607.7	 3967.0	...
8274457	  742.1	  607.7	 3967.0	...
8274458	  742.2	  607.8	 3967.0	...
8274459	  742.4	  607.9	 3966.0	...
8274460	  742.7	  608.0	 3965.0	...
8274461	  742.8	  607.9	 3961.0	...
8274462	  742.9	  607.7	 3957.0	...
8274463	  742.9	  607.7	 3955.0	...
8274464	  743.0	  607.8	 3957.0	...
8274465	  743.2	  607.6	 3959.0	...
8274466	  743.5	  607.3	 3959.0	...
8274467	  743.3	  607.0	 3958.0	...
8274468	  742.9	  607.2	 3958.0	...
8274469	  742.6	  607.7	 3959.0	...
8274470	  742.4	  608.2	 3961.0	...
8274471	  742.3	  608.4	 3959.0	...
8274472	  742.3	  608.2	 3956.0	...
8274473	  742.2	  608.0	 3951.0	...
8274474	  742.2	  608.2	 3951.0	...
8274475	  742.2	  608.3	 3950.0	...
8274476	  742.1	  608.3	 3952.0	...
8274477	  742.0	  608.2	 3954.0	...
8274478	  741.9	  608.0	 3956.0	...
8274479	  742.1	  608.5	 3957.0	...
8274480	  742.7	  609.0	 3959.0	...
8274481	  743.2	  609.5	 3957.0	...
8274482	  743.4	  609.5	 3954.0	...
8274483	  743.3	  609.1	 3951.0	...
8274484	  743.3	  608.8	 3953.0	...
8274485	  743.2	  608.6	 3956.0	...
8274486	  743.2	  609.0	 3954.0	...
MSG	8274487 0000 _ Number On
8274487	  743.3	  609.4	 3951.0	...
8274488	  743.6	  609.6	 3945.0	...
8274489	  743.8	  609.5	 3943.0	...
8274490	  743.8	  609.4	 3941.0	...
8274491	  743.7	  609.3	 3941.0	...
8274492	  743.6	  609.2	 3943.0	...
8274493	  743.4	  609.3	 3946.0	...
8274494	  743.4	  609.4	 3948.0	...
8274495	  743.3	  609.4	 3948.0	...
8274496	  743.3	  609.2	 3947.0	...
8274497	  743.3	  609.1	 3948.0	...
8274498	  743.4	  609.0	 3949.0	...
8274499	  743.5	  609.0	 3949.0	...
8274500	  743.4	  609.0	 3948.0	...
8274501	  743.6	  609.1	 3946.0	...
8274502	  743.8	  609.2	 3944.0	...
8274503	  744.0	  608.7	 3941.0	...
8274504	  744.0	  608.2	 3940.0	...
8274505	  743.9	  608.2	 3940.0	...
8274506	  743.8	  608.8	 3944.0	...
8274507	  743.5	  609.4	 3948.0	...
8274508	  743.4	  609.6	 3953.0	...
8274509	  743.3	  609.7	 3953.0	...
8274510	  743.6	  609.7	 3950.0	...
8274511	  743.9	  609.9	 3947.0	...
8274512	  744.2	  610.1	 3944.0	...
8274513	  744.2	  609.8	 3944.0	...
8274514	  744.1	  609.4	 3944.0	...
8274515	  743.8	  609.0	 3944.0	...
8274516	  743.5	  609.1	 3941.0	...
8274517	  743.3	  609.2	 3939.0	...
8274518	  743.3	  609.3	 3937.0	...
8274519	  743.3	  609.4	 3937.0	...
8274520	  743.6	  609.7	 3936.0	...
8274521	  743.9	  610.0	 3934.0	...
8274522	  744.2	  609.8	 3932.0	...
8274523	  744.1	  609.4	 3931.0	...
8274524	  744.1	  609.0	 3930.0	...
8274525	  744.1	  609.5	 3930.0	...
8274526	  744.2	  610.1	 3933.0	...
8274527	  744.0	  610.6	 3935.0	...
8274528	  743.9	  610.8	 3937.0	...
8274529	  743.8	  610.9	 3937.0	...
8274530	  743.8	  611.3	 3936.0	...
8274531	  743.8	  611.8	 3935.0	...
8274532	  743.8	  611.8	 3934.0	...
8274533	  743.8	  611.4	 3934.0	...
8274534	  743.8	  611.0	 3933.0	...
8274535	  743.8	  611.1	 3933.0	...
8274536	  744.3	  611.1	 3932.0	...
8274537	  744.8	  611.1	 3932.0	...
8274538	  745.0	  610.7	 3931.0	...
8274539	  744.8	  610.3	 3928.0	...
8274540	  744.6	  610.5	 3926.0	...
8274541	  744.8	  611.1	 3926.0	...
8274542	  744.5	  611.8	 3926.0	...
8274543	  744.3	  611.7	 3926.0	...
8274544	  744.1	  611.6	 3926.0	...
8274545	  744.2	  611.4	 3927.0	...
8274546	  744.3	  611.3	 3927.0	...
8274547	  744.7	  611.3	 3929.0	...
8274548	  745.0	  611.3	 3930.0	...
8274549	  745.2	  611.3	 3929.0	...
8274550	  745.1	  611.3	 3929.0	...
8274551	  745.1	  611.2	 3928.0	...
8274552	  745.2	  610.9	 3928.0	...
8274553	  745.3	  610.6	 3927.0	...
8274554	  745.2	  610.4	 3926.0	...
8274555	  745.0	  610.4	 3925.0	...
8274556	  744.9	  610.4	 3924.0	...
8274557	  745.1	  610.5	 3922.0	...
8274558	  745.6	  610.8	 3921.0	...
8274559	  746.0	  611.0	 3921.0	...
8274560	  745.8	  611.2	 3921.0	...
8274561	  745.4	  611.4	 3921.0	...
8274562	  745.0	  611.5	 3921.0	...
8274563	  745.2	  611.5	 3921.0	...
8274564	  744.9	  611.5	 3920.0	...
8274565	  744.5	  611.1	 3919.0	...
8274566	  744.4	  610.5	 3918.0	...
8274567	  744.7	  609.7	 3917.0	...
8274568	  744.9	  609.5	 3917.0	...
8274569	  744.9	  609.7	 3917.0	...
8274570	  745.1	  610.1	 3916.0	...
8274571	  745.3	  610.4	 3915.0	...
8274572	  745.3	  610.6	 3915.0	...
8274573	  745.1	  610.8	 3916.0	...
8274574	  744.9	  611.0	 3916.0	...
8274575	  744.9	  611.2	 3916.0	...
8274576	  744.9	  611.3	 3915.0	...
8274577	  745.5	  611.3	 3915.0	...
8274578	  746.1	  611.3	 3915.0	...
8274579	  746.0	  611.1	 3918.0	...
8274580	  745.4	  611.1	 3920.0	...
8274581	  744.8	  611.1	 3919.0	...
8274582	  744.8	  611.3	 3916.0	...
8274583	  744.8	  611.3	 3913.0	...
8274584	  744.9	  611.4	 3912.0	...
8274585	  745.0	  611.5	 3911.0	...
8274586	  745.1	  611.5	 3913.0	...
8274587	  745.6	  611.4	 3915.0	...
8274588	  746.1	  610.6	 3917.0	...
8274589	  746.4	  609.8	 3917.0	...
8274590	  746.4	  609.1	 3914.0	...
8274591	  746.3	  609.4	 3911.0	...
8274592	  746.3	  609.9	 3908.0	...
8274593	  746.4	  610.6	 3908.0	...
8274594	  746.5	  611.5	 3909.0	...
8274595	  746.1	  612.0	 3910.0	...
8274596	  745.7	  612.0	 3910.0	...
8274597	  745.4	  611.8	 3909.0	...
8274598	  745.5	  611.4	 3909.0	...
8274599	  745.5	  611.6	 3908.0	...
8274600	  745.4	  611.8	 3907.0	...
8274601	  745.9	  612.0	 3906.0	...
8274602	  746.5	  612.0	 3905.0	...
8274603	  746.7	  612.0	 3905.0	...
8274604	  746.3	  612.2	 3904.0	...
8274605	  746.0	  612.1	 3904.0	...
8274606	  746.0	  612.1	 3904.0	...
8274607	  746.1	  612.1	 3904.0	...
8274608	  746.1	  612.2	 3903.0	...
8274609	  746.0	  612.3	 3901.0	...
8274610	  745.9	  612.4	 3899.0	...
8274611	  745.7	  612.4	 3898.0	...
8274612	  745.6	  612.5	 3898.0	...
8274613	  745.5	  612.5	 3898.0	...
8274614	  745.3	  612.5	 3899.0	...
8274615	  745.3	  612.4	 3901.0	...
8274616	  745.2	  612.0	 3903.0	...
8274617	  745.3	  611.8	 3903.0	...
8274618	  745.6	  612.0	 3902.0	...
8274619	  745.8	  612.4	 3905.0	...
8274620	  745.9	  612.6	 3909.0	...
8274621	  745.8	  612.3	 3911.0	...
8274622	  745.7	  612.1	 3909.0	...
8274623	  745.7	  612.0	 3907.0	...
8274624	  745.7	  611.9	 3906.0	...
8274625	  745.7	  611.7	 3905.0	...
8274626	  745.8	  611.6	 3904.0	...
8274627	  745.8	  611.7	 3902.0	...
8274628	  746.0	  611.9	 3899.0	...
8274629	  746.0	  612.2	 3897.0	...
8274630	  746.1	  612.3	 3898.0	...
8274631	  746.3	  612.1	 3902.0	...
8274632	  746.4	  611.8	 3905.0	...
8274633	  746.5	  612.3	 3905.0	...
8274634	  746.7	  612.9	 3904.0	...
8274635	  746.9	  613.5	 3904.0	...
8274636	  746.8	  613.6	 3905.0	...
8274637	  746.5	  613.7	 3903.0	...
8274638	  746.1	  613.8	 3901.0	...
8274639	  746.0	  613.8	 3900.0	...
8274640	  746.0	  614.0	 3901.0	...
8274641	  746.0	  614.2	 3903.0	...
8274642	  746.0	  613.6	 3903.0	...
8274643	  745.9	  612.9	 3901.0	...
8274644	  745.8	  612.3	 3899.0	...
8274645	  745.4	  612.5	 3898.0	...
8274646	  745.1	  612.8	 3899.0	...
8274647	  745.0	  613.0	 3901.0	...
8274648	  745.2	  612.6	 3902.0	...
8274649	  745.3	  611.6	 3901.0	...
8274650	  745.3	  610.7	 3900.0	...
8274651	  745.2	  611.2	 3900.0	...
8274652	  745.1	  612.2	 3901.0	...
8274653	  745.3	  613.0	 3901.0	...
8274654	  745.6	  612.8	 3901.0	...
8274655	  745.9	  612.7	 3900.0	...
8274656	  745.8	  612.6	 3899.0	...
8274657	  745.6	  612.6	 3899.0	...
8274658	  745.4	  612.6	 3899.0	...
8274659	  745.3	  612.6	 3899.0	...
8274660	  745.4	  612.5	 3899.0	...
8274661	  745.5	  612.5	 3899.0	...
8274662	  745.4	  612.5	 3897.0	...
8274663	  744.9	  612.6	 3896.0	...
8274664	  744.3	  612.2	 3894.0	...
8274665	  744.3	  611.7	 3894.0	...
8274666	  744.9	  611.1	 3894.0	...
8274667	  745.5	  611.0	 3895.0	...
8274668	  745.6	  611.0	 3896.0	...
8274669	  745.6	  611.2	 3897.0	...
8274670	  745.5	  612.0	 3898.0	...
8274671	  745.5	  612.8	 3898.0	...
8274672	  745.4	  613.6	 3896.0	...
8274673	  744.9	  613.5	 3894.0	...
8274674	  744.3	  612.8	 3894.0	...
8274675	  744.1	  612.2	 3895.0	...
8274676	  744.6	  612.0	 3896.0	...
8274677	  745.1	  612.3	 3896.0	...
8274678	  745.4	  612.4	 3897.0	...
8274679	  745.4	  612.5	 3897.0	...
8274680	  745.5	  612.7	 3897.0	...
8274681	  745.6	  612.8	 3898.0	...
8274682	  745.4	  612.8	 3898.0	...
8274683	  745.2	  612.8	 3899.0	...
8274684	  745.0	  612.8	 3897.0	...
8274685	  744.9	  612.9	 3896.0	...
8274686	  744.8	  613.0	 3894.0	...
8274687	  744.7	  612.8	 3893.0	...
8274688	  744.7	  612.7	 3894.0	...
8274689	  744.7	  612.6	 3894.0	...
8274690	  744.8	  612.6	 3895.0	...
8274691	  744.9	  612.4	 3896.0	...
8274692	  744.9	  612.4	 3896.0	...
8274693	  744.8	  612.7	 3894.0	...
8274694	  744.4	  612.7	 3892.0	...
8274695	  744.3	  612.4	 3891.0	...
8274696	  744.3	  611.8	 3891.0	...
8274697	  744.2	  611.5	 3892.0	...
8274698	  744.6	  611.7	 3893.0	...
8274699	  744.9	  612.0	 3894.0	...
8274700	  745.2	  612.3	 3895.0	...
8274701	  744.9	  612.4	 3895.0	...
8274702	  744.8	  613.1	 3895.0	...
8274703	  744.6	  613.7	 3895.0	...
8274704	  744.4	  613.8	 3895.0	...
8274705	  744.2	  613.5	 3895.0	...
8274706	  744.1	  613.1	 3895.0	...
8274707	  744.2	  612.9	 3894.0	...
8274708	  744.3	  612.9	 3893.0	...
8274709	  744.3	  612.9	 3892.0	...
8274710	  744.3	  613.0	 3891.0	...
8274711	  744.7	  613.0	 3890.0	...
8274712	  745.0	  613.0	 3889.0	...
8274713	  745.3	  612.7	 3894.0	...
8274714	  745.3	  612.3	 3899.0	...
8274715	  745.2	  612.0	 3902.0	...
8274716	  745.2	  612.1	 3899.0	...
8274717	  745.3	  612.1	 3894.0	...
8274718	  745.3	  612.0	 3891.0	...
8274719	  745.0	  612.0	 3889.0	...
8274720	  744.6	  611.9	 3888.0	...
8274721	  744.2	  611.8	 3890.0	...
8274722	  744.3	  611.8	 3895.0	...
8274723	  744.4	  611.8	 3901.0	...
8274724	  744.5	  611.9	 3905.0	...
8274725	  744.7	  611.9	 3906.0	...
8274726	  745.0	  611.9	 3906.0	...
8274727	  745.3	  611.9	 3905.0	...
8274728	  745.4	  612.0	 3904.0	...
8274729	  745.6	  612.0	 3904.0	...
8274730	  745.7	  612.1	 3904.0	...
8274731	  745.8	  611.7	 3902.0	...
8274732	  745.9	  611.2	 3900.0	...
8274733	  745.7	  610.9	 3898.0	...
8274734	  745.4	  611.0	 3898.0	...
8274735	  745.2	  611.1	 3899.0	...
8274736	  745.2	  611.3	 3899.0	...
8274737	  745.3	  611.6	 3899.0	...
8274738	  745.0	  612.1	 3901.0	...
8274739	  744.6	  612.3	 3904.0	...
8274740	  744.1	  612.5	 3907.0	...
8274741	  744.1	  612.3	 3906.0	...
8274742	  744.3	  612.3	 3905.0	...
8274743	  744.4	  612.3	 3905.0	...
8274744	  744.6	  612.4	 3904.0	...
8274745	  744.7	  612.4	 3903.0	...
8274746	  744.7	  611.9	 3902.0	...
8274747	  744.7	  611.3	 3900.0	...
8274748	  744.7	  610.9	 3899.0	...
8274749	  744.7	  611.1	 3900.0	...
8274750	  744.6	  611.0	 3902.0	...
8274751	  744.5	  610.7	 3901.0	...
8274752	  744.5	  610.4	 3896.0	...
8274753	  744.5	  610.3	 3891.0	...
8274754	  744.6	  610.5	 3890.0	...
8274755	  744.8	  610.6	 3893.0	...
8274756	  745.0	  610.8	 3896.0	...
8274757	  745.2	  610.9	 3897.0	...
8274758	  745.2	  611.0	 3899.0	...
8274759	  745.1	  611.0	 3899.0	...
8274760	  745.1	  610.9	 3899.0	...
8274761	  745.1	  610.9	 3897.0	...
8274762	  745.1	  611.0	 3898.0	...
8274763	  745.0	  611.1	 3900.0	...
8274764	  744.6	  611.1	 3901.0	...
8274765	  744.2	  611.1	 3901.0	...
8274766	  744.0	  611.0	 3900.0	...
8274767	  744.1	  610.9	 3897.0	...
8274768	  744.2	  610.8	 3895.0	...
8274769	  743.8	  611.0	 3893.0	...
8274770	  743.4	  611.3	 3898.0	...
8274771	  742.9	  611.7	 3903.0	...
8274772	  743.0	  611.8	 3908.0	...
8274773	  743.1	  611.7	 3908.0	...
8274774	  743.2	  611.7	 3909.0	...
8274775	  743.4	  611.5	 3910.0	...
8274776	  743.5	  611.2	 3910.0	...
8274777	  743.7	  610.8	 3907.0	...
8274778	  743.9	  610.6	 3905.0	...
8274779	  744.1	  610.0	 3904.0	...
8274780	  744.1	  609.7	 3907.0	...
8274781	  744.0	  609.4	 3910.0	...
8274782	  744.0	  609.5	 3914.0	...
8274783	  743.9	  609.5	 3914.0	...
8274784	  743.9	  609.5	 3914.0	...
8274785	  744.0	  610.1	 3914.0	...
8274786	  744.1	  610.7	 3911.0	...
8274787	  744.0	  611.3	 3908.0	...
8274788	  743.8	  610.9	 3907.0	...
8274789	  743.7	  610.5	 3908.0	...
8274790	  743.0	  609.5	 3908.0	...
8274791	  742.3	  608.9	 3908.0	...
8274792	  741.5	  607.7	 3907.0	...
8274793	  741.2	  607.3	 3907.0	...
8274794	  740.8	  605.6	 3906.0	...
8274795	  740.4	  603.5	 3905.0	...
8274796	  740.3	  601.3	 3904.0	...
8274797	  741.1	  600.8	 3906.0	...
8274798	  742.0	  601.3	 3908.0	...
MSG	8274799 0000 _ Number Off
8274799	  742.8	  600.0	 3910.0	...
8274800	  743.0	  598.3	 3910.0	...
8274801	  743.5	  597.0	 3909.0	...
8274802	  744.1	  597.4	 3909.0	...
8274803	  744.4	  597.4	 3909.0	...
8274804	  744.3	  597.0	 3909.0	...
8274805	  744.2	  596.5	 3908.0	...
8274806	  744.6	  596.2	 3908.0	...
8274807	  745.0	  596.7	 3907.0	...
8274808	  745.3	  597.1	 3907.0	...
8274809	  745.4	  597.6	 3909.0	...
8274810	  745.4	  597.6	 3911.0	...
8274811	  745.5	  598.0	 3914.0	...
8274812	  745.5	  598.4	 3914.0	...
8274813	  745.6	  598.3	 3914.0	...
8274814	  745.5	  597.9	 3914.0	...
8274815	  745.5	  597.9	 3915.0	...
8274816	  745.7	  598.6	 3914.0	...
8274817	  746.0	  599.3	 3914.0	...
8274818	  746.2	  599.2	 3913.0	...
8274819	  746.1	  599.1	 3913.0	...
8274820	  745.7	  599.1	 3913.0	...
8274821	  745.3	  599.4	 3912.0	...
8274822	  744.9	  599.4	 3914.0	...
8274823	  744.8	  599.4	 3915.0	...
8274824	  744.6	  599.4	 3915.0	...
8274825	  744.4	  599.2	 3914.0	...
8274826	  744.3	  599.0	 3912.0	...
8274827	  744.6	  598.9	 3912.0	...
8274828	  744.8	  598.3	 3912.0	...
8274829	  745.1	  597.8	 3915.0	...
8274830	  745.1	  597.2	 3917.0	...
8274831	  745.2	  597.1	 3918.0	...
8274832	  745.2	  597.3	 3916.0	...
8274833	  744.9	  597.6	 3914.0	...
8274834	  744.6	  597.9	 3917.0	...
8274835	  744.1	  598.1	 3921.0	...
8274836	  743.8	  598.1	 3925.0	...
8274837	  743.6	  598.0	 3926.0	...
8274838	  744.0	  597.8	 3928.0	...
8274839	  744.4	  597.4	 3929.0	...
8274840	  744.7	  597.3	 3929.0	...
8274841	  744.7	  596.9	 3929.0	...
8274842	  744.7	  596.6	 3929.0	...
8274843	  744.6	  596.2	 3931.0	...
8274844	  744.5	  596.2	 3932.0	...
8274845	  744.4	  596.6	 3932.0	...
8274846	  744.4	  597.3	 3930.0	...
8274847	  744.4	  598.1	 3929.0	...
8274848	  744.4	  598.1	 3930.0	...
8274849	  744.1	  597.8	 3931.0	...
8274850	  743.7	  597.4	 3932.0	...
8274851	  743.7	  597.3	 3931.0	...
8274852	  744.1	  597.2	 3932.0	...
8274853	  744.4	  597.6	 3934.0	...
8274854	  744.2	  598.1	 3931.0	...
8274855	  743.9	  598.1	 3927.0	...
8274856	  743.5	  597.7	 3925.0	...
8274857	  743.6	  597.3	 3928.0	...
8274858	  743.8	  596.6	 3932.0	...
8274859	  744.1	  595.9	 3933.0	...
8274860	  744.2	  595.9	 3933.0	...
8274861	  744.3	  596.5	 3932.0	...
8274862	  744.4	  597.2	 3931.0	...
8274863	  743.7	  597.3	 3930.0	...
8274864	  743.0	  597.3	 3929.0	...
8274865	  742.4	  597.0	 3929.0	...
8274866	  742.6	  596.8	 3929.0	...
8274867	  742.8	  596.5	 3929.0	...
8274868	  743.2	  596.7	 3929.0	...
8274869	  743.5	  596.4	 3928.0	...
8274870	  743.6	  596.3	 3927.0	...
8274871	  743.3	  596.1	 3926.0	...
8274872	  743.3	  596.2	 3928.0	...
8274873	  743.5	  596.2	 3933.0	...
8274874	  743.6	  596.2	 3940.0	...
8274875	  743.5	  596.3	 3946.0	...
8274876	  743.5	  596.0	 3945.0	...
8274877	  743.6	  595.8	 3942.0	...
8274878	  743.5	  595.6	 3940.0	...
8274879	  743.4	  595.6	 3939.0	...
8274880	  743.3	  595.8	 3937.0	...
8274881	  743.1	  596.1	 3935.0	...
8274882	  743.3	  596.3	 3936.0	...
8274883	  743.5	  596.4	 3938.0	...
8274884	  743.7	  596.6	 3941.0	...
8274885	  743.6	  596.8	 3941.0	...
8274886	  743.2	  597.0	 3942.0	...
8274887	  742.9	  596.8	 3943.0	...
8274888	  742.7	  596.7	 3943.0	...
8274889	  742.8	  596.4	 3943.0	...
8274890	  742.8	  596.3	 3943.0	...
8274891	  742.8	  596.1	 3945.0	...
8274892	  742.8	  595.8	 3947.0	...
8274893	  742.7	  595.6	 3947.0	...
8274894	  742.6	  595.5	 3946.0	...
8274895	  742.4	  595.6	 3943.0	...
8274896	  742.4	  595.7	 3942.0	...
8274897	  742.6	  595.8	 3945.0	...
8274898	  742.8	  595.8	 3949.0	...
8274899	  742.7	  595.6	 3952.0	...
8274900	  742.3	  595.2	 3951.0	...
8274901	  741.9	  594.7	 3950.0	...
8274902	  741.7	  594.5	 3950.0	...
8274903	  741.8	  594.5	 3952.0	...
8274904	  741.9	  594.4	 3953.0	...
8274905	  741.9	  594.2	 3953.0	...
8274906	  741.9	  594.0	 3950.0	...
8274907	  741.9	  594.3	 3951.0	...
8274908	  742.0	  594.7	 3954.0	...
8274909	  742.0	  595.1	 3958.0	...
8274910	  742.1	  595.0	 3960.0	...
8274911	  742.1	  595.0	 3959.0	...
8274912	  742.1	  595.0	 3957.0	...
8274913	  742.3	  594.9	 3956.0	...
8274914	  742.5	  594.8	 3953.0	...
8274915	  742.7	  594.7	 3951.0	...
8274916	  742.7	  595.0	 3952.0	...
8274917	  742.8	  595.3	 3955.0	...
8274918	  742.8	  595.5	 3959.0	...
8274919	  742.9	  595.4	 3958.0	...
8274920	  743.0	  595.4	 3958.0	...
8274921	  742.6	  594.9	 3961.0	...
8274922	  742.3	  594.3	 3965.0	...
8274923	  742.1	  593.7	 3968.0	...
8274924	  742.0	  593.7	 3966.0	...
8274925	  741.7	  593.7	 3965.0	...
8274926	  742.1	  593.7	 3964.0	...
8274927	  742.7	  593.7	 3964.0	...
8274928	  743.4	  593.6	 3962.0	...
8274929	  743.5	  593.6	 3960.0	...
8274930	  743.6	  593.7	 3959.0	...
8274931	  743.5	  593.7	 3961.0	...
8274932	  742.9	  593.8	 3963.0	...
8274933	  742.7	  593.6	 3963.0	...
8274934	  742.6	  593.5	 3965.0	...
8274935	  742.9	  593.4	 3968.0	...
8274936	  742.7	  593.2	 3970.0	...
8274937	  742.5	  592.8	 3970.0	...
8274938	  742.3	  592.4	 3971.0	...
8274939	  742.2	  592.4	 3972.0	...
8274940	  742.4	  592.7	 3973.0	...
8274941	  742.5	  592.9	 3976.0	...
8274942	  742.6	  593.0	 3978.0	...
8274943	  742.6	  593.0	 3980.0	...
8274944	  742.5	  593.1	 3980.0	...
8274945	  742.4	  593.1	 3980.0	...
8274946	  742.0	  592.7	 3980.0	...
8274947	  741.6	  592.4	 3980.0	...
8274948	  741.7	  592.2	 3980.0	...
8274949	  742.1	  592.4	 3981.0	...
8274950	  742.4	  592.7	 3983.0	...
8274951	  741.9	  592.8	 3984.0	...
8274952	  741.4	  592.9	 3984.0	...
8274953	  741.3	  592.6	 3985.0	...
8274954	  741.4	  592.3	 3986.0	...
8274955	  741.4	  592.1	 3986.0	...
8274956	  741.4	  591.5	 3987.0	...
8274957	  741.4	  591.0	 3987.0	...
8274958	  741.4	  591.0	 3988.0	...
8274959	  741.5	  591.7	 3988.0	...
8274960	  741.7	  592.3	 3993.0	...
8274961	  741.8	  591.8	 3998.0	...
8274962	  741.9	  591.3	 4002.0	...
8274963	  741.5	  591.1	 4002.0	...
8274964	  741.0	  591.3	 4002.0	...
8274965	  740.9	  591.6	 4001.0	...
8274966	  741.1	  591.6	 3999.0	...
8274967	  741.2	  591.7	 3997.0	...
8274968	  741.0	  591.9	 3998.0	...
8274969	  741.1	  592.0	 4001.0	...
8274970	  741.2	  592.2	 4005.0	...
8274971	  741.4	  592.2	 4005.0	...
8274972	  741.3	  592.0	 4004.0	...
8274973	  741.3	  591.4	 4003.0	...
8274974	  741.2	  590.7	 4002.0	...
8274975	  741.1	  590.3	 4002.0	...
8274976	  740.9	  590.2	 4005.0	...
8274977	  740.8	  590.0	 4008.0	...
8274978	  740.6	  590.0	 4011.0	...
8274979	  740.5	  589.8	 4011.0	...
8274980	  740.5	  589.8	 4012.0	...
8274981	  740.5	  589.6	 4013.0	...
8274982	  740.8	  589.4	 4014.0	...
8274983	  741.0	  589.2	 4016.0	...
8274984	  740.9	  589.1	 4016.0	...
8274985	  740.8	  589.5	 4015.0	...
8274986	  740.5	  589.9	 4014.0	...
8274987	  740.4	  590.3	 4014.0	...
8274988	  740.2	  590.5	 4016.0	...
8274989	  740.2	  590.4	 4017.0	...
8274990	  740.2	  590.1	 4017.0	...
8274991	  740.3	  589.9	 4018.0	...
8274992	  740.5	  589.8	 4021.0	...
8274993	  740.6	  589.8	 4023.0	...
8274994	  740.7	  589.7	 4021.0	...
8274995	  740.8	  589.6	 4020.0	...
8274996	  740.9	  589.5	 4019.0	...
8274997	  740.8	  589.6	 4020.0	...
8274998	  740.7	  589.8	 4023.0	...
8274999	  740.6	  589.9	 4026.0	...
8275000	  740.4	  590.1	 4028.0	...
8275001	  740.3	  590.1	 4029.0	...
8275002	  740.5	  589.8	 4030.0	...
8275003	  740.8	  589.4	 4031.0	...
8275004	  741.1	  589.1	 4032.0	...
8275005	  740.9	  589.1	 4034.0	...
8275006	  740.4	  589.0	 4037.0	...
8275007	  740.0	  589.0	 4039.0	...
8275008	  739.9	  588.9	 4035.0	...
8275009	  739.8	  588.6	 4032.0	...
8275010	  739.7	  588.4	 4032.0	...
MSG	8275011 0000 _ Number On
8275011	  739.7	  588.2	 4034.0	...
8275012	  739.5	  587.8	 4036.0	...
8275013	  739.3	  587.5	 4037.0	...
8275014	  739.2	  587.5	 4037.0	...
8275015	  739.3	  587.9	 4038.0	...
8275016	  739.6	  587.8	 4040.0	...
8275017	  739.8	  587.3	 4043.0	...
8275018	  740.0	  587.3	 4045.0	...
8275019	  740.0	  588.0	 4045.0	...
8275020	  739.9	  588.7	 4044.0	...
8275021	  739.8	  588.9	 4045.0	...
8275022	  739.8	  589.2	 4046.0	...
8275023	  740.2	  589.4	 4049.0	...
8275024	  740.5	  588.8	 4051.0	...
8275025	  740.5	  587.9	 4052.0	...
8275026	  740.1	  587.2	 4052.0	...
8275027	  739.8	  587.3	 4051.0	...
8275028	  739.8	  587.3	 4048.0	...
8275029	  739.8	  587.8	 4044.0	...
8275030	  740.0	  588.3	 4043.0	...
8275031	  740.2	  588.7	 4044.0	...
8275032	  740.4	  588.6	 4045.0	...
8275033	  740.6	  588.3	 4046.0	...
8275034	  740.9	  588.1	 4047.0	...
8275035	  741.0	  587.9	 4047.0	...
8275036	  741.1	  587.7	 4048.0	...
8275037	  740.9	  588.0	 4049.0	...
8275038	  740.5	  588.5	 4049.0	...
8275039	  740.3	  588.3	 4048.0	...
8275040	  740.1	  587.8	 4047.0	...
8275041	  740.0	  587.3	 4048.0	...
8275042	  740.1	  587.4	 4049.0	...
8275043	  740.2	  587.0	 4050.0	...
8275044	  740.4	  586.5	 4050.0	...
8275045	  740.4	  586.0	 4050.0	...
8275046	  740.3	  586.0	 4050.0	...
8275047	  740.2	  586.0	 4050.0	...
8275048	  740.3	  586.0	 4053.0	...
8275049	  740.6	  585.9	 4056.0	...
8275050	  740.8	  586.0	 4059.0	...
8275051	  740.7	  586.0	 4059.0	...
8275052	  740.6	  586.2	 4059.0	...
8275053	  740.6	  586.5	 4058.0	...
8275054	  740.6	  586.8	 4057.0	...
8275055	  740.7	  586.6	 4056.0	...
8275056	  740.7	  586.3	 4057.0	...
8275057	  740.7	  586.2	 4056.0	...
8275058	  740.7	  586.5	 4054.0	...
8275059	  740.7	  586.8	 4059.0	...
8275060	  740.7	  586.7	 4065.0	...
8275061	  740.7	  586.5	 4070.0	...
8275062	  740.6	  585.9	 4071.0	...
8275063	  740.4	  585.4	 4071.0	...
8275064	  739.7	  585.2	 4072.0	...
8275065	  739.1	  585.3	 4073.0	...
8275066	  739.1	  585.5	 4074.0	...
8275067	  739.6	  585.4	 4073.0	...
8275068	  740.1	  585.4	 4071.0	...
8275069	  739.8	  585.8	 4070.0	...
8275070	  739.5	  586.1	 4073.0	...
8275071	  739.2	  586.5	 4076.0	...
8275072	  739.1	  586.6	 4079.0	...
8275073	  738.9	  586.7	 4078.0	...
8275074	  738.8	  586.3	 4077.0	...
8275075	  738.8	  585.9	 4079.0	...
8275076	  738.9	  585.3	 4082.0	...
8275077	  738.9	  585.1	 4085.0	...
8275078	  738.9	  584.8	 4086.0	...
8275079	  738.8	  584.8	 4085.0	...
8275080	  739.1	  584.9	 4082.0	...
8275081	  739.3	  585.2	 4079.0	...
8275082	  739.4	  585.6	 4078.0	...
8275083	  739.3	  585.9	 4082.0	...
8275084	  739.3	  585.9	 4088.0	...
8275085	  739.4	  585.7	 4093.0	...
8275086	  739.5	  585.5	 4092.0	...
8275087	  739.5	  585.4	 4089.0	...
8275088	  739.2	  585.2	 4087.0	...
8275089	  738.9	  585.5	 4087.0	...
8275090	  738.8	  585.7	 4086.0	...
8275091	  738.9	  585.9	 4090.0	...
8275092	  739.0	  585.9	 4093.0	...
8275093	  738.8	  585.9	 4097.0	...
8275094	  738.5	  585.8	 4097.0	...
8275095	  738.0	  585.6	 4097.0	...
8275096	  737.7	  585.5	 4096.0	...
8275097	  737.5	  585.6	 4096.0	...
8275098	  737.6	  585.6	 4095.0	...
8275099	  737.6	  585.6	 4093.0	...
8275100	  737.5	  585.5	 4090.0	...
8275101	  737.7	  585.4	 4088.0	...
8275102	  737.7	  585.3	 4086.0	...
8275103	  737.8	  585.2	 4084.0	...
8275104	  737.6	  585.0	 4084.0	...
8275105	  737.9	  584.7	 4086.0	...
8275106	  738.1	  584.6	 4089.0	...
8275107	  738.3	  584.5	 4092.0	...
8275108	  738.5	  584.9	 4093.0	...
8275109	  738.7	  585.3	 4093.0	...
8275110	  739.0	  585.7	 4094.0	...
8275111	  739.1	  585.1	 4096.0	...
8275112	  739.1	  584.5	 4097.0	...
8275113	  739.1	  584.1	 4099.0	...
8275114	  739.2	  584.2	 4099.0	...
8275115	  739.1	  584.3	 4101.0	...
8275116	  738.9	  584.4	 4102.0	...
8275117	  738.3	  584.5	 4103.0	...
8275118	  737.9	  584.5	 4103.0	...
8275119	  737.9	  584.4	 4102.0	...
8275120	  738.3	  584.3	 4103.0	...
8275121	  738.7	  584.3	 4106.0	...
8275122	  738.7	  584.3	 4108.0	...
8275123	  738.7	  584.3	 4109.0	...
8275124	  738.4	  584.2	 4109.0	...
8275125	  738.1	  584.2	 4109.0	...
8275126	  737.7	  584.2	 4109.0	...
8275127	  737.5	  584.3	 4112.0	...
8275128	  737.4	  584.4	 4115.0	...
8275129	  737.6	  584.6	 4118.0	...
8275130	  738.0	  584.8	 4118.0	...
8275131	  738.3	  584.5	 4119.0	...
8275132	  738.5	  583.9	 4119.0	...
8275133	  738.3	  583.3	 4118.0	...
8275134	  738.0	  583.3	 4118.0	...
8275135	  737.9	  583.5	 4117.0	...
8275136	  737.9	  583.8	 4118.0	...
8275137	  737.9	  584.1	 4120.0	...
8275138	  737.7	  584.1	 4125.0	...
8275139	  737.4	  584.1	 4128.0	...
8275140	  737.3	  584.2	 4132.0	...
8275141	  737.6	  584.2	 4133.0	...
8275142	  737.8	  584.1	 4134.0	...
8275143	  738.0	  584.0	 4135.0	...
8275144	  738.0	  583.9	 4135.0	...
8275145	  738.0	  583.7	 4136.0	...
8275146	  738.0	  583.4	 4135.0	...
8275147	  738.1	  583.3	 4135.0	...
8275148	  738.1	  583.5	 4134.0	...
8275149	  738.1	  583.2	 4135.0	...
8275150	  737.8	  582.8	 4136.0	...
8275151	  737.5	  582.6	 4138.0	...
8275152	  737.3	  582.9	 4140.0	...
8275153	  737.4	  583.1	 4141.0	...
8275154	  737.6	  583.5	 4142.0	...
8275155	  737.7	  583.9	 4142.0	...
8275156	  737.7	  583.8	 4142.0	...
8275157	  737.7	  583.3	 4142.0	...
8275158	  737.6	  582.7	 4140.0	...
8275159	  737.6	  583.1	 4138.0	...
8275160	  737.7	  583.6	 4142.0	...
8275161	  738.1	  583.4	 4148.0	...
8275162	  738.4	  582.8	 4154.0	...
8275163	  738.4	  582.2	 4154.0	...
8275164	  738.0	  582.2	 4154.0	...
8275165	  737.9	  582.8	 4154.0	...
8275166	  738.1	  583.5	 4154.0	...
8275167	  738.4	  583.5	 4153.0	...
8275168	  738.5	  582.8	 4153.0	...
8275169	  738.4	  582.7	 4157.0	...
8275170	  737.9	  583.3	 4160.0	...
8275171	  737.4	  583.9	 4162.0	...
8275172	  737.1	  583.9	 4162.0	...
8275173	  737.0	  583.9	 4162.0	...
8275174	  737.7	  583.9	 4162.0	...
8275175	  738.4	  583.8	 4162.0	...
8275176	  738.6	  583.7	 4162.0	...
8275177	  738.0	  583.6	 4162.0	...
8275178	  737.6	  583.3	 4162.0	...
8275179	  737.8	  583.3	 4163.0	...
8275180	  737.9	  583.3	 4163.0	...
8275181	  737.8	  583.0	 4164.0	...
8275182	  737.8	  582.6	 4168.0	...
8275183	  737.9	  582.2	 4171.0	...
8275184	  738.1	  582.2	 4173.0	...
8275185	  738.1	  582.4	 4171.0	...
8275186	  738.1	  582.8	 4173.0	...
8275187	  738.0	  583.3	 4178.0	...
8275188	  737.7	  583.6	 4183.0	...
8275189	  737.3	  583.7	 4186.0	...
8275190	  737.5	  583.6	 4186.0	...
8275191	  738.1	  583.4	 4182.0	...
8275192	  738.6	  583.3	 4180.0	...
8275193	  738.7	  583.2	 4179.0	...
8275194	  738.9	  583.2	 4180.0	...
8275195	  739.0	  583.1	 4180.0	...
8275196	  738.8	  583.2	 4181.0	...
8275197	  738.6	  583.3	 4182.0	...
8275198	  738.3	  583.5	 4183.0	...
8275199	  737.5	  583.6	 4183.0	...
8275200	  736.7	  583.6	 4182.0	...
8275201	  736.6	  582.9	 4184.0	...
8275202	  737.1	  582.2	 4186.0	...
8275203	  737.5	  581.6	 4188.0	...
8275204	  737.7	  581.8	 4190.0	...
8275205	  737.7	  582.1	 4192.0	...
8275206	  737.8	  582.2	 4196.0	...
8275207	  737.9	  582.3	 4199.0	...
8275208	  738.0	  582.2	 4199.0	...
8275209	  737.4	  582.3	 4198.0	...
8275210	  736.8	  582.6	 4196.0	...
8275211	  736.5	  582.9	 4195.0	...
8275212	  736.9	  583.2	 4197.0	...
8275213	  737.2	  583.4	 4199.0	...
8275214	  737.4	  583.5	 4204.0	...
8275215	  737.5	  583.2	 4208.0	...
8275216	  737.7	  583.0	 4211.0	...
8275217	  738.0	  582.8	 4211.0	...
8275218	  738.3	  582.9	 4211.0	...
8275219	  738.5	  583.0	 4211.0	...
8275220	  738.3	  583.2	 4209.0	...
8275221	  737.8	  583.0	 4208.0	...
8275222	  737.4	  582.8	 4206.0	...
8275223	  737.1	  582.5	 4205.0	...
8275224	  737.1	  582.5	 4207.0	...
8275225	  737.1	  582.5	 4211.0	...
8275226	  737.1	  582.5	 4214.0	...
8275227	  737.2	  582.5	 4214.0	...
8275228	  737.3	  582.6	 4215.0	...
8275229	  737.4	  582.6	 4216.0	...
8275230	  737.4	  582.7	 4218.0	...
8275231	  737.5	  582.7	 4220.0	...
8275232	  737.6	  582.7	 4221.0	...
8275233	  737.7	  582.7	 4217.0	...
8275234	  737.7	  582.8	 4214.0	...
8275235	  737.8	  583.0	 4211.0	...
8275236	  737.8	  582.9	 4214.0	...
8275237	  737.7	  582.7	 4217.0	...
8275238	  737.7	  582.7	 4219.0	...
8275239	  737.6	  582.9	 4219.0	...
8275240	  737.5	  582.9	 4216.0	...
8275241	  737.4	  582.7	 4214.0	...
8275242	  737.2	  582.4	 4215.0	...
8275243	  737.3	  582.2	 4218.0	...
8275244	  737.4	  582.1	 4221.0	...
8275245	  737.6	  582.0	 4220.0	...
8275246	  737.5	  582.0	 4223.0	...
8275247	  737.5	  582.1	 4226.0	...
8275248	  737.4	  582.3	 4229.0	...
8275249	  737.3	  582.7	 4229.0	...
8275250	  737.3	  583.0	 4228.0	...
8275251	  737.2	  582.8	 4228.0	...
8275252	  737.2	  582.4	 4228.0	...
8275253	  737.3	  582.0	 4233.0	...
8275254	  737.3	  582.1	 4238.0	...
8275255	  737.1	  581.9	 4241.0	...
8275256	  736.9	  581.7	 4240.0	...
8275257	  736.9	  581.7	 4239.0	...
8275258	  737.0	  582.2	 4239.0	...
8275259	  737.0	  582.7	 4238.0	...
8275260	  737.0	  583.0	 4238.0	...
8275261	  737.0	  583.0	 4238.0	...
8275262	  737.5	  583.0	 4240.0	...
8275263	  738.0	  582.3	 4242.0	...
8275264	  738.3	  581.6	 4244.0	...
8275265	  738.1	  581.3	 4248.0	...
8275266	  737.9	  581.5	 4253.0	...
8275267	  737.9	  582.0	 4253.0	...
8275268	  737.9	  582.3	 4249.0	...
8275269	  737.7	  582.2	 4246.0	...
8275270	  737.6	  581.8	 4249.0	...
8275271	  737.5	  581.4	 4251.0	...
8275272	  737.5	  581.3	 4253.0	...
8275273	  737.6	  581.2	 4251.0	...
8275274	  737.9	  580.9	 4249.0	...
8275275	  738.2	  580.7	 4245.0	...
8275276	  738.0	  580.8	 4243.0	...
8275277	  737.8	  581.3	 4246.0	...
8275278	  737.6	  582.1	 4249.0	...
8275279	  737.9	  582.6	 4252.0	...
8275280	  738.2	  582.5	 4253.0	...
8275281	  738.5	  582.2	 4256.0	...
8275282	  738.0	  581.9	 4259.0	...
8275283	  737.4	  582.0	 4260.0	...
8275284	  737.0	  582.1	 4262.0	...
8275285	  737.3	  582.1	 4264.0	...
8275286	  737.5	  581.8	 4262.0	...
8275287	  737.6	  581.6	 4259.0	...
8275288	  737.7	  581.1	 4254.0	...
8275289	  737.8	  580.9	 4252.0	...
8275290	  738.0	  580.7	 4251.0	...
8275291	  738.1	  580.9	 4250.0	...
8275292	  738.3	  581.8	 4248.0	...
8275293	  738.4	  582.7	 4248.0	...
8275294	  738.5	  582.6	 4248.0	...
8275295	  738.6	  581.8	 4248.0	...
8275296	  738.6	  581.0	 4249.0	...
8275297	  738.6	  581.1	 4251.0	...
8275298	  738.7	  580.8	 4252.0	...
8275299	  738.8	  580.3	 4257.0	...
8275300	  739.0	  580.5	 4262.0	...
8275301	  739.1	  581.4	 4269.0	...
8275302	  739.2	  582.5	 4271.0	...
8275303	  738.7	  582.9	 4270.0	...
8275304	  738.2	  582.6	 4268.0	...
8275305	  738.1	  581.7	 4266.0	...
8275306	  738.2	  580.7	 4264.0	...
8275307	  738.4	  580.7	 4267.0	...
8275308	  738.3	  581.2	 4270.0	...
8275309	  738.4	  581.5	 4272.0	...
8275310	  738.5	  581.4	 4271.0	...
8275311	  738.4	  581.2	 4271.0	...
8275312	  738.4	  581.0	 4273.0	...
8275313	  738.3	  581.2	 4276.0	...
8275314	  738.2	  581.5	 4278.0	...
MSG	8275315 0000 _ Number Off
8275315	  738.7	  581.8	 4279.0	...
8275316	  739.1	  581.7	 4279.0	...
8275317	  739.6	  581.5	 4279.0	...
8275318	  739.6	  581.5	 4278.0	...
8275319	  739.6	  581.6	 4276.0	...
8275320	  739.6	  581.7	 4274.0	...
8275321	  739.3	  581.9	 4275.0	...
8275322	  739.0	  581.9	 4275.0	...
8275323	  738.7	  581.9	 4275.0	...
8275324	  738.1	  581.8	 4274.0	...
8275325	  737.6	  581.5	 4274.0	...
8275326	  737.1	  581.4	 4277.0	...
8275327	  737.1	  581.3	 4281.0	...
8275328	  737.2	  581.4	 4285.0	...
8275329	  737.3	  581.4	 4288.0	...
8275330	  737.4	  581.2	 4289.0	...
8275331	  737.7	  580.9	 4289.0	...
8275332	  738.1	  581.3	 4288.0	...
8275333	  738.6	  582.0	 4288.0	...
8275334	  738.7	  582.4	 4287.0	...
8275335	  739.1	  582.0	 4286.0	...
8275336	  739.2	  581.6	 4286.0	...
8275337	  739.2	  581.4	 4287.0	...
8275338	  739.1	  581.4	 4287.0	...
8275339	  738.9	  581.2	 4286.0	...
8275340	  738.9	  581.1	 4288.0	...
8275341	  738.9	  581.0	 4292.0	...
8275342	  738.5	  580.6	 4298.0	...
8275343	  738.1	  580.4	 4299.0	...
8275344	  737.6	  580.5	 4301.0	...
8275345	  737.6	  580.9	 4300.0	...
8275346	  737.5	  580.7	 4298.0	...
8275347	  737.5	  580.2	 4295.0	...
8275348	  737.5	  579.7	 4293.0	...
8275349	  737.5	  579.4	 4297.0	...
8275350	  737.4	  579.4	 4301.0	...
8275351	  737.5	  579.1	 4305.0	...
8275352	  737.4	  579.0	 4305.0	...
8275353	  737.3	  579.5	 4303.0	...
8275354	  737.2	  580.2	 4303.0	...
8275355	  737.1	  580.8	 4302.0	...
8275356	  737.0	  580.8	 4304.0	...
8275357	  737.0	  580.7	 4303.0	...
8275358	  737.6	  580.6	 4304.0	...
8275359	  738.1	  580.4	 4304.0	...
8275360	  738.7	  580.3	 4304.0	...
8275361	  738.7	  580.4	 4303.0	...
8275362	  738.8	  580.0	 4303.0	...
8275363	  738.8	  579.5	 4302.0	...
8275364	  738.9	  579.0	 4302.0	...
8275365	  739.1	  579.1	 4303.0	...
8275366	  739.3	  579.2	 4304.0	...
8275367	  739.7	  579.2	 4304.0	...
8275368	  739.8	  579.8	 4303.0	...
8275369	  739.8	  580.3	 4303.0	...
8275370	  739.6	  580.8	 4303.0	...
8275371	  739.3	  580.7	 4304.0	...
8275372	  739.1	  580.6	 4305.0	...
8275373	  739.1	  581.1	 4306.0	...
8275374	  739.0	  581.5	 4307.0	...
8275375	  739.0	  581.4	 4307.0	...
8275376	  739.0	  581.0	 4306.0	...
8275377	  739.1	  580.5	 4305.0	...
8275378	  739.2	  580.3	 4303.0	...
8275379	  739.4	  580.1	 4302.0	...
8275380	  739.3	  580.1	 4302.0	...
8275381	  739.1	  580.3	 4302.0	...
8275382	  739.0	  580.6	 4304.0	...
8275383	  738.9	  580.8	 4306.0	...
8275384	  739.0	  580.9	 4307.0	...
8275385	  739.0	  580.9	 4308.0	...
8275386	  739.3	  580.8	 4305.0	...
8275387	  739.5	  580.6	 4302.0	...
8275388	  739.5	  580.3	 4301.0	...
8275389	  739.2	  580.2	 4304.0	...
8275390	  739.1	  580.1	 4306.0	...
8275391	  739.2	  580.1	 4306.0	...
8275392	  739.3	  580.1	 4305.0	...
8275393	  739.3	  580.3	 4303.0	...
8275394	  739.5	  580.4	 4302.0	...
8275395	  739.7	  580.5	 4303.0	...
8275396	  739.9	  580.4	 4303.0	...
8275397	  739.8	  580.3	 4301.0	...
8275398	  739.7	  580.3	 4297.0	...
8275399	  739.5	  580.3	 4296.0	...
8275400	  739.3	  580.3	 4299.0	...
8275401	  739.1	  579.9	 4303.0	...
8275402	  739.2	  579.4	 4308.0	...
8275403	  739.5	  579.2	 4311.0	...
8275404	  739.9	  579.6	 4313.0	...
8275405	  740.1	  580.0	 4314.0	...
8275406	  740.2	  580.8	 4314.0	...
8275407	  740.1	  581.5	 4314.0	...
8275408	  740.0	  582.1	 4313.0	...
8275409	  740.0	  581.9	 4311.0	...
8275410	  740.1	  581.7	 4311.0	...
8275411	  740.0	  581.7	 4312.0	...
8275412	  740.0	  581.6	 4313.0	...
8275413	  739.9	  581.6	 4312.0	...
8275414	  739.9	  581.6	 4311.0	...
8275415	  739.8	  581.5	 4310.0	...
8275416	  739.8	  581.3	 4309.0	...
8275417	  739.5	  581.1	 4309.0	...
8275418	  739.3	  581.0	 4309.0	...
8275419	  739.3	  581.0	 4308.0	...
8275420	  739.6	  581.0	 4308.0	...
8275421	  739.9	  581.0	 4308.0	...
8275422	  740.0	  581.1	 4308.0	...
8275423	  740.0	  581.2	 4309.0	...
8275424	  740.1	  581.2	 4310.0	...
8275425	  740.1	  581.0	 4311.0	...
8275426	  740.1	  580.9	 4312.0	...
8275427	  740.1	  580.9	 4313.0	...
8275428	  740.1	  580.8	 4314.0	...
8275429	  740.1	  580.7	 4314.0	...
8275430	  740.2	  580.6	 4312.0	...
8275431	  740.0	  580.4	 4311.0	...
8275432	  739.7	  580.2	 4310.0	...
8275433	  739.5	  580.4	 4309.0	...
8275434	  739.5	  580.8	 4308.0	...
8275435	  739.8	  581.7	 4309.0	...
8275436	  740.1	  582.2	 4312.0	...
8275437	  740.8	  582.7	 4313.0	...
8275438	  741.1	  582.6	 4314.0	...
8275439	  741.3	  582.6	 4313.0	...
8275440	  740.8	  582.5	 4312.0	...
8275441	  740.2	  582.2	 4311.0	...
8275442	  739.6	  581.9	 4310.0	...
8275443	  739.4	  581.8	 4310.0	...
8275444	  739.4	  581.9	 4310.0	...
8275445	  739.3	  582.1	 4313.0	...
8275446	  739.2	  582.3	 4317.0	...
8275447	  739.5	  582.3	 4321.0	...
8275448	  739.9	  582.4	 4320.0	...
8275449	  740.4	  582.6	 4319.0	...
8275450	  740.6	  582.7	 4319.0	...
8275451	  740.8	  582.7	 4319.0	...
8275452	  740.8	  582.8	 4319.0	...
8275453	  740.9	  582.8	 4320.0	...
8275454	  741.0	  582.9	 4320.0	...
8275455	  741.2	  582.9	 4321.0	...
8275456	  741.5	  582.6	 4321.0	...
8275457	  741.9	  582.3	 4318.0	...
8275458	  742.1	  581.8	 4314.0	...
8275459	  741.9	  581.8	 4311.0	...
8275460	  741.5	  581.8	 4309.0	...
8275461	  741.2	  581.8	 4308.0	...
8275462	  741.0	  581.8	 4315.0	...
8275463	  741.1	  582.5	 4321.0	...
8275464	  741.2	  583.2	 4324.0	...
8275465	  741.1	  583.6	 4320.0	...
8275466	  741.0	  582.9	 4316.0	...
8275467	  741.0	  582.3	 4316.0	...
8275468	  741.1	  581.9	 4316.0	...
8275469	  741.1	  581.9	 4317.0	...
8275470	  741.5	  581.8	 4318.0	...
8275471	  741.9	  581.6	 4319.0	...
8275472	  742.0	  581.5	 4318.0	...
8275473	  741.6	  582.0	 4317.0	...
8275474	  741.0	  582.6	 4316.0	...
8275475	  741.0	  583.2	 4315.0	...
8275476	  741.1	  582.7	 4314.0	...
8275477	  741.3	  582.3	 4314.0	...
8275478	  741.7	  581.8	 4314.0	...
8275479	  741.9	  581.9	 4314.0	...
8275480	  742.3	  581.9	 4315.0	...
8275481	  742.4	  581.8	 4316.0	...
8275482	  742.1	  581.7	 4319.0	...
8275483	  741.8	  581.7	 4321.0	...
8275484	  741.4	  581.5	 4323.0	...
8275485	  741.5	  581.2	 4324.0	...
8275486	  741.6	  581.1	 4327.0	...
8275487	  741.7	  581.1	 4330.0	...
8275488	  741.8	  581.6	 4327.0	...
8275489	  742.2	  581.9	 4322.0	...
8275490	  742.5	  582.2	 4320.0	...
8275491	  743.1	  582.1	 4324.0	...
8275492	  743.2	  581.9	 4326.0	...
8275493	  743.4	  581.8	 4325.0	...
8275494	  743.3	  581.7	 4324.0	...
8275495	  743.3	  581.7	 4327.0	...
8275496	  743.2	  581.9	 4330.0	...
8275497	  743.2	  582.1	 4332.0	...
8275498	  743.1	  582.2	 4329.0	...
8275499	  742.8	  582.3	 4326.0	...
8275500	  742.1	  582.5	 4324.0	...
8275501	  741.4	  582.8	 4325.0	...
8275502	  741.0	  582.9	 4325.0	...
8275503	  741.1	  583.0	 4324.0	...
8275504	  741.5	  582.7	 4322.0	...
8275505	  741.8	  582.4	 4320.0	...
8275506	  742.3	  582.1	 4321.0	...
8275507	  742.5	  582.1	 4323.0	...
8275508	  742.9	  582.0	 4326.0	...
8275509	  743.3	  581.9	 4328.0	...
8275510	  743.5	  581.9	 4329.0	...
8275511	  743.1	  581.8	 4329.0	...
8275512	  742.7	  581.8	 4329.0	...
8275513	  742.2	  581.8	 4329.0	...
8275514	  742.2	  581.7	 4329.0	...
8275515	  742.2	  581.7	 4329.0	...
8275516	  742.1	  581.7	 4330.0	...
8275517	  742.0	  581.9	 4331.0	...
8275518	  742.4	  582.1	 4332.0	...
8275519	  742.8	  582.2	 4334.0	...
8275520	  743.2	  582.4	 4333.0	...
8275521	  743.1	  582.5	 4333.0	...
8275522	  743.2	  582.2	 4333.0	...
8275523	  743.3	  581.9	 4333.0	...
8275524	  743.5	  581.6	 4334.0	...
8275525	  743.6	  581.6	 4335.0	...
MSG	8275526 0000 _ Number On
8275526	  743.5	  581.7	 4337.0	...
8275527	  743.2	  581.7	 4338.0	...
8275528	  743.1	  581.8	 4341.0	...
8275529	  743.2	  581.7	 4344.0	...
8275530	  743.4	  581.8	 4344.0	...
8275531	  743.4	  582.2	 4342.0	...
8275532	  743.5	  582.8	 4339.0	...
8275533	  743.5	  582.4	 4338.0	...
8275534	  743.5	  581.8	 4337.0	...
8275535	  743.5	  581.1	 4337.0	...
8275536	  743.5	  581.1	 4336.0	...
8275537	  743.5	  581.2	 4335.0	...
8275538	  743.4	  581.3	 4338.0	...
8275539	  743.3	  581.5	 4341.0	...
8275540	  743.1	  581.6	 4344.0	...
8275541	  743.0	  581.7	 4342.0	...
8275542	  743.0	  581.8	 4339.0	...
8275543	  743.1	  582.2	 4336.0	...
8275544	  743.2	  582.6	 4335.0	...
8275545	  743.3	  583.0	 4338.0	...
8275546	  743.3	  582.8	 4341.0	...
8275547	  743.2	  582.6	 4342.0	...
8275548	  742.9	  582.6	 4341.0	...
8275549	  742.7	  582.8	 4340.0	...
8275550	  742.8	  583.0	 4339.0	...
8275551	  743.1	  582.7	 4343.0	...
8275552	  743.4	  582.3	 4347.0	...
8275553	  743.3	  582.0	 4350.0	...
8275554	  743.1	  582.1	 4347.0	...
8275555	  743.6	  582.3	 4345.0	...
8275556	  744.3	  582.4	 4345.0	...
8275557	  744.7	  582.5	 4346.0	...
8275558	  744.5	  582.7	 4346.0	...
8275559	  744.3	  582.9	 4346.0	...
8275560	  744.4	  583.0	 4346.0	...
8275561	  744.4	  582.8	 4346.0	...
8275562	  744.5	  582.6	 4347.0	...
8275563	  744.5	  582.3	 4348.0	...
8275564	  744.5	  581.9	 4347.0	...
8275565	  744.5	  581.5	 4346.0	...
8275566	  744.5	  581.6	 4348.0	...
8275567	  744.6	  581.8	 4351.0	...
8275568	  744.7	  581.9	 4353.0	...
8275569	  744.8	  581.9	 4353.0	...
8275570	  745.0	  581.8	 4350.0	...
8275571	  745.2	  581.7	 4349.0	...
8275572	  745.3	  581.7	 4352.0	...
8275573	  745.4	  581.7	 4357.0	...
8275574	  745.4	  581.4	 4359.0	...
8275575	  745.2	  581.0	 4357.0	...
8275576	  745.1	  580.5	 4355.0	...
8275577	  744.9	  580.5	 4358.0	...
8275578	  744.9	  580.8	 4360.0	...
8275579	  744.9	  580.8	 4363.0	...
8275580	  745.2	  580.6	 4363.0	...
8275581	  745.5	  580.3	 4363.0	...
8275582	  745.8	  580.2	 4362.0	...
8275583	  745.8	  580.7	 4363.0	...
8275584	  745.7	  581.2	 4364.0	...
8275585	  745.5	  581.7	 4364.0	...
8275586	  745.4	  581.9	 4361.0	...
8275587	  745.2	  582.1	 4358.0	...
8275588	  745.0	  582.2	 4355.0	...
8275589	  744.7	  582.3	 4355.0	...
8275590	  744.6	  581.9	 4356.0	...
8275591	  744.5	  581.5	 4357.0	...
8275592	  744.5	  581.0	 4358.0	...
8275593	  744.5	  580.8	 4359.0	...
8275594	  744.5	  580.5	 4360.0	...
8275595	  744.6	  580.4	 4360.0	...
8275596	  744.7	  580.2	 4360.0	...
8275597	  744.8	  580.2	 4361.0	...
8275598	  744.7	  580.0	 4361.0	...
8275599	  744.7	  579.8	 4360.0	...
8275600	  744.7	  580.3	 4363.0	...
8275601	  744.8	  581.1	 4366.0	...
8275602	  744.9	  582.0	 4368.0	...
8275603	  745.1	  582.4	 4366.0	...
8275604	  745.3	  582.8	 4364.0	...
8275605	  745.3	  582.6	 4366.0	...
8275606	  745.2	  582.1	 4367.0	...
8275607	  745.1	  581.7	 4369.0	...
8275608	  745.2	  581.6	 4368.0	...
8275609	  745.2	  580.5	 4368.0	...
8275610	  745.3	  579.4	 4369.0	...
8275611	  745.4	  578.9	 4370.0	...
8275612	  745.6	  579.9	 4372.0	...
8275613	  745.5	  581.0	 4371.0	...
8275614	  745.4	  581.4	 4370.0	...
8275615	  745.4	  581.4	 4372.0	...
8275616	  745.3	  581.2	 4376.0	...
8275617	  745.2	  580.9	 4381.0	...
8275618	  745.2	  580.8	 4379.0	...
8275619	  745.3	  580.8	 4378.0	...
8275620	  745.1	  580.8	 4375.0	...
8275621	  745.0	  580.8	 4373.0	...
8275622	  744.8	  580.7	 4371.0	...
8275623	  744.8	  580.8	 4373.0	...
8275624	  744.8	  580.8	 4377.0	...
8275625	  744.8	  580.9	 4382.0	...
8275626	  744.8	  580.7	 4385.0	...
8275627	  744.9	  580.7	 4387.0	...
8275628	  745.0	  580.6	 4385.0	...
8275629	  745.2	  580.5	 4383.0	...
8275630	  745.4	  580.3	 4382.0	...
8275631	  745.6	  580.2	 4384.0	...
8275632	  745.7	  580.2	 4385.0	...
8275633	  745.7	  580.2	 4387.0	...
8275634	  745.6	  580.5	 4390.0	...
8275635	  745.5	  580.8	 4393.0	...
8275636	  745.6	  580.5	 4398.0	...
8275637	  745.5	  579.9	 4403.0	...
8275638	  745.3	  579.4	 4406.0	...
8275639	  745.2	  579.4	 4404.0	...
8275640	  745.6	  579.3	 4405.0	...
8275641	  746.1	  579.1	 4406.0	...
8275642	  746.0	  579.0	 4407.0	...
8275643	  745.5	  579.0	 4405.0	...
8275644	  745.1	  579.0	 4404.0	...
8275645	  745.1	  579.0	 4405.0	...
8275646	  745.2	  579.5	 4407.0	...
8275647	  745.5	  580.0	 4409.0	...
8275648	  745.9	  580.5	 4409.0	...
8275649	  746.1	  580.4	 4409.0	...
8275650	  746.1	  579.9	 4409.0	...
8275651	  746.0	  579.4	 4408.0	...
8275652	  746.4	  579.0	 4408.0	...
8275653	  746.8	  578.9	 4408.0	...
8275654	  746.6	  579.0	 4407.0	...
8275655	  746.1	  578.9	 4406.0	...
8275656	  745.6	  578.8	 4406.0	...
8275657	  745.5	  578.9	 4406.0	...
8275658	  745.5	  579.2	 4406.0	...
8275659	  745.8	  579.5	 4405.0	...
8275660	  746.3	  579.5	 4405.0	...
8275661	  746.7	  579.6	 4405.0	...
8275662	  746.7	  579.9	 4410.0	...
8275663	  746.7	  580.1	 4414.0	...
8275664	  746.4	  580.3	 4419.0	...
8275665	  746.2	  580.2	 4420.0	...
8275666	  746.1	  580.2	 4419.0	...
8275667	  745.9	  580.2	 4418.0	...
8275668	  745.5	  579.6	 4416.0	...
8275669	  745.7	  579.0	 4419.0	...
8275670	  746.3	  579.1	 4422.0	...
8275671	  746.8	  579.8	 4424.0	...
8275672	  746.6	  580.3	 4423.0	...
8275673	  746.4	  580.0	 4423.0	...
8275674	  746.7	  579.7	 4424.0	...
8275675	  747.1	  579.9	 4425.0	...
8275676	  747.5	  580.2	 4427.0	...
8275677	  747.5	  579.8	 4428.0	...
8275678	  747.6	  579.2	 4428.0	...
8275679	  747.2	  578.7	 4426.0	...
8275680	  746.8	  578.7	 4424.0	...
8275681	  746.4	  578.5	 4426.0	...
8275682	  746.4	  578.3	 4431.0	...
8275683	  746.6	  578.8	 4435.0	...
8275684	  746.9	  579.4	 4436.0	...
8275685	  747.2	  580.0	 4434.0	...
8275686	  747.1	  579.9	 4432.0	...
8275687	  747.0	  579.8	 4431.0	...
8275688	  746.7	  579.7	 4431.0	...
8275689	  746.6	  579.8	 4431.0	...
8275690	  746.4	  579.9	 4432.0	...
8275691	  746.2	  580.0	 4433.0	...
8275692	  746.6	  580.1	 4438.0	...
8275693	  747.0	  580.1	 4442.0	...
8275694	  747.5	  579.4	 4446.0	...
8275695	  747.6	  578.8	 4446.0	...
8275696	  747.5	  578.2	 4446.0	...
8275697	  747.2	  578.1	 4446.0	...
8275698	  747.0	  577.9	 4447.0	...
8275699	  747.0	  577.6	 4446.0	...
8275700	  746.9	  578.0	 4444.0	...
8275701	  746.9	  578.6	 4443.0	...
8275702	  746.8	  579.3	 4445.0	...
8275703	  746.9	  579.3	 4447.0	...
8275704	  746.9	  579.4	 4451.0	...
8275705	  746.8	  579.6	 4451.0	...
8275706	  746.4	  579.7	 4452.0	...
8275707	  746.1	  579.6	 4452.0	...
8275708	  746.2	  579.4	 4452.0	...
8275709	  746.4	  579.2	 4452.0	...
8275710	  746.6	  579.1	 4452.0	...
8275711	  746.6	  579.1	 4456.0	...
8275712	  746.6	  579.1	 4460.0	...
8275713	  746.7	  579.0	 4464.0	...
8275714	  747.0	  578.9	 4465.0	...
8275715	  747.2	  578.8	 4465.0	...
8275716	  747.6	  578.8	 4463.0	...
8275717	  747.8	  578.8	 4462.0	...
8275718	  747.6	  578.9	 4461.0	...
8275719	  747.2	  578.8	 4461.0	...
8275720	  747.0	  578.7	 4465.0	...
8275721	  747.2	  578.5	 4468.0	...
8275722	  747.5	  578.4	 4471.0	...
8275723	  747.7	  578.1	 4471.0	...
8275724	  747.9	  577.9	 4471.0	...
8275725	  747.9	  577.6	 4471.0	...
8275726	  747.9	  577.5	 4471.0	...
8275727	  747.8	  578.1	 4472.0	...
8275728	  747.8	  578.7	 4473.0	...
8275729	  747.7	  578.6	 4473.0	...
8275730	  747.6	  577.8	 4473.0	...
8275731	  747.4	  577.0	 4472.0	...
8275732	  747.3	  577.0	 4471.0	...
8275733	  747.1	  577.0	 4473.0	...
8275734	  747.1	  577.5	 4474.0	...
8275735	  747.1	  577.9	 4477.0	...
8275736	  747.2	  578.5	 4478.0	...
8275737	  747.5	  578.8	 4478.0	...
8275738	  747.6	  579.0	 4478.0	...
8275739	  747.6	  579.0	 4477.0	...
8275740	  747.4	  578.7	 4476.0	...
8275741	  747.3	  578.6	 4475.0	...
8275742	  747.3	  578.7	 4475.0	...
8275743	  747.4	  578.8	 4475.0	...
8275744	  747.5	  579.0	 4475.0	...
8275745	  747.6	  578.6	 4474.0	...
8275746	  747.6	  578.2	 4479.0	...
8275747	  747.4	  577.9	 4484.0	...
8275748	  747.2	  578.1	 4488.0	...
8275749	  746.9	  578.1	 4488.0	...
8275750	  747.2	  578.5	 4491.0	...
8275751	  747.7	  578.9	 4494.0	...
8275752	  747.6	  579.4	 4496.0	...
8275753	  747.1	  579.5	 4494.0	...
8275754	  747.2	  579.3	 4492.0	...
8275755	  747.7	  578.8	 4492.0	...
8275756	  748.3	  578.4	 4494.0	...
8275757	  748.4	  577.9	 4498.0	...
8275758	  748.0	  577.6	 4499.0	...
8275759	  747.5	  577.9	 4498.0	...
8275760	  747.1	  578.4	 4496.0	...
8275761	  747.6	  579.1	 4496.0	...
8275762	  748.0	  579.3	 4498.0	...
8275763	  748.4	  579.5	 4500.0	...
8275764	  748.7	  579.3	 4502.0	...
8275765	  749.1	  578.6	 4503.0	...
8275766	  749.3	  578.0	 4503.0	...
8275767	  748.8	  577.5	 4504.0	...
8275768	  748.1	  577.5	 4504.0	...
8275769	  747.6	  577.5	 4504.0	...
8275770	  747.7	  577.7	 4505.0	...
8275771	  747.6	  578.0	 4506.0	...
8275772	  747.6	  578.2	 4506.0	...
8275773	  747.8	  578.1	 4507.0	...
8275774	  748.1	  577.5	 4507.0	...
8275775	  748.4	  577.1	 4507.0	...
8275776	  748.3	  576.8	 4507.0	...
8275777	  748.2	  576.9	 4511.0	...
8275778	  748.4	  576.9	 4516.0	...
8275779	  748.7	  576.9	 4520.0	...
8275780	  749.0	  577.3	 4515.0	...
8275781	  749.0	  577.7	 4510.0	...
8275782	  749.1	  578.0	 4506.0	...
8275783	  749.0	  577.9	 4509.0	...
8275784	  748.9	  577.8	 4514.0	...
8275785	  748.8	  577.7	 4517.0	...
8275786	  748.8	  577.2	 4522.0	...
8275787	  748.7	  576.6	 4524.0	...
8275788	  748.7	  576.5	 4525.0	...
8275789	  748.7	  576.9	 4525.0	...
8275790	  749.0	  576.9	 4524.0	...
8275791	  749.3	  576.6	 4523.0	...
8275792	  749.5	  576.3	 4522.0	...
8275793	  749.5	  576.0	 4522.0	...
8275794	  749.4	  575.6	 4522.0	...
8275795	  749.4	  575.5	 4522.0	...
8275796	  749.4	  575.8	 4524.0	...
8275797	  749.5	  576.2	 4527.0	...
8275798	  749.5	  576.2	 4530.0	...
8275799	  749.5	  576.3	 4529.0	...
8275800	  749.3	  576.3	 4528.0	...
8275801	  749.1	  576.3	 4526.0	...
8275802	  749.1	  576.1	 4525.0	...
8275803	  749.3	  575.9	 4525.0	...
8275804	  749.4	  575.8	 4526.0	...
8275805	  749.6	  575.8	 4529.0	...
8275806	  749.9	  576.2	 4531.0	...
8275807	  750.1	  576.7	 4531.0	...
8275808	  749.9	  576.1	 4533.0	...
8275809	  749.5	  575.2	 4535.0	...
8275810	  750.0	  574.4	 4537.0	...
8275811	  750.6	  574.5	 4541.0	...
8275812	  751.0	  574.6	 4545.0	...
8275813	  750.6	  574.6	 4545.0	...
8275814	  750.2	  574.7	 4541.0	...
8275815	  750.1	  574.8	 4541.0	...
8275816	  750.0	  575.2	 4545.0	...
8275817	  750.0	  575.6	 4549.0	...
8275818	  749.9	  576.0	 4549.0	...
8275819	  749.7	  576.2	 4544.0	...
8275820	  749.6	  576.1	 4540.0	...
8275821	  749.9	  576.1	 4540.0	...
8275822	  750.3	  576.0	 4544.0	...
8275823	  750.7	  576.2	 4548.0	...
8275824	  750.8	  576.3	 4547.0	...
8275825	  750.8	  575.4	 4547.0	...
8275826	  750.7	  574.4	 4546.0	...
8275827	  750.8	  573.5	 4546.0	...
8275828	  750.9	  573.5	 4547.0	...
8275829	  751.0	  573.4	 4548.0	...
MSG	8275830 0000 _ Number Off
8275830	  751.0	  573.4	 4551.0	...
8275831	  751.2	  573.4	 4554.0	...
8275832	  751.4	  573.4	 4556.0	...
8275833	  751.5	  573.4	 4555.0	...
8275834	  751.6	  573.7	 4555.0	...
8275835	  751.0	  574.3	 4556.0	...
8275836	  750.4	  574.9	 4558.0	...
8275837	  750.3	  574.7	 4559.0	...
8275838	  750.8	  574.2	 4560.0	...
8275839	  750.8	  573.7	 4561.0	...
8275840	  750.3	  573.4	 4561.0	...
8275841	  750.0	  573.1	 4560.0	...
8275842	  750.3	  572.4	 4559.0	...
8275843	  750.7	  572.2	 4559.0	...
8275844	  751.0	  572.4	 4559.0	...
8275845	  750.7	  572.8	 4559.0	...
8275846	  750.3	  573.1	 4559.0	...
8275847	  750.1	  573.1	 4559.0	...
8275848	  750.4	  573.0	 4562.0	...
8275849	  750.9	  572.9	 4566.0	...
8275850	  751.3	  573.0	 4569.0	...
8275851	  751.7	  573.1	 4568.0	...
8275852	  751.7	  573.1	 4567.0	...
8275853	  751.7	  572.9	 4569.0	...
8275854	  752.0	  572.5	 4570.0	...
8275855	  752.3	  572.2	 4570.0	...
8275856	  752.4	  571.9	 4568.0	...
8275857	  752.1	  571.9	 4566.0	...
8275858	  751.8	  571.7	 4567.0	...
8275859	  751.7	  571.5	 4568.0	...
8275860	  751.5	  571.4	 4569.0	...
8275861	  751.3	  571.6	 4570.0	...
8275862	  751.1	  572.2	 4571.0	...
8275863	  751.1	  572.6	 4572.0	...
8275864	  751.2	  573.0	 4574.0	...
8275865	  751.3	  573.3	 4575.0	...
8275866	  751.3	  573.7	 4575.0	...
8275867	  751.3	  574.0	 4575.0	...
8275868	  751.4	  573.9	 4576.0	...
8275869	  751.5	  573.8	 4577.0	...
8275870	  751.6	  573.6	 4578.0	...
8275871	  751.6	  573.3	 4578.0	...
8275872	  751.7	  573.1	 4576.0	...
8275873	  751.7	  572.8	 4572.0	...
8275874	  751.6	  572.6	 4568.0	...
8275875	  751.5	  572.7	 4568.0	...
8275876	  751.4	  573.0	 4571.0	...
8275877	  751.3	  573.3	 4572.0	...
8275878	  751.5	  573.0	 4572.0	...
8275879	  751.7	  572.8	 4571.0	...
8275880	  751.8	  572.6	 4571.0	...
8275881	  751.9	  572.4	 4572.0	...
8275882	  751.9	  572.2	 4572.0	...
8275883	  751.9	  572.3	 4573.0	...
8275884	  751.7	  572.7	 4575.0	...
8275885	  751.5	  572.7	 4576.0	...
8275886	  751.6	  572.5	 4578.0	...
8275887	  751.6	  572.3	 4580.0	...
8275888	  751.5	  572.5	 4581.0	...
8275889	  751.3	  572.6	 4582.0	...
8275890	  751.1	  572.7	 4582.0	...
8275891	  750.9	  572.7	 4582.0	...
8275892	  750.8	  572.7	 4582.0	...
8275893	  750.6	  572.8	 4582.0	...
8275894	  750.6	  572.8	 4582.0	...
8275895	  750.9	  573.0	 4584.0	...
8275896	  751.4	  573.1	 4586.0	...
8275897	  752.0	  572.7	 4587.0	...
8275898	  752.2	  572.3	 4587.0	...
8275899	  752.1	  571.9	 4590.0	...
8275900	  752.1	  572.0	 4592.0	...
8275901	  752.2	  572.2	 4595.0	...
8275902	  751.9	  572.4	 4595.0	...
8275903	  751.5	  572.8	 4596.0	...
8275904	  751.8	  573.2	 4594.0	...
8275905	  752.4	  573.4	 4593.0	...
8275906	  753.0	  573.0	 4592.0	...
8275907	  753.2	  572.7	 4594.0	...
8275908	  752.7	  572.2	 4596.0	...
8275909	  752.2	  571.9	 4597.0	...
8275910	  751.6	  571.0	 4597.0	...
8275911	  751.9	  570.3	 4597.0	...
8275912	  752.3	  570.4	 4599.0	...
8275913	  752.7	  571.1	 4601.0	...
8275914	  752.8	  572.1	 4604.0	...
8275915	  752.7	  572.4	 4605.0	...
8275916	  752.5	  572.3	 4609.0	...
8275917	  752.4	  572.1	 4612.0	...
8275918	  752.4	  571.7	 4613.0	...
8275919	  752.4	  571.5	 4607.0	...
8275920	  752.6	  571.4	 4602.0	...
8275921	  753.1	  571.3	 4602.0	...
8275922	  753.5	  571.7	 4606.0	...
8275923	  753.2	  572.1	 4609.0	...
8275924	  752.8	  572.5	 4608.0	...
8275925	  752.4	  573.0	 4608.0	...
8275926	  752.4	  573.4	 4610.0	...
8275927	  752.5	  573.9	 4612.0	...
8275928	  752.6	  574.0	 4612.0	...
8275929	  752.6	  573.3	 4613.0	...
8275930	  752.6	  572.5	 4613.0	...
8275931	  752.8	  571.5	 4613.0	...
8275932	  753.0	  571.3	 4615.0	...
8275933	  753.0	  571.0	 4616.0	...
8275934	  753.0	  570.8	 4617.0	...
8275935	  752.9	  570.7	 4616.0	...
8275936	  752.8	  570.6	 4615.0	...
8275937	  752.5	  570.6	 4615.0	...
8275938	  752.3	  570.9	 4617.0	...
8275939	  752.1	  571.1	 4618.0	...
8275940	  752.0	  571.4	 4618.0	...
8275941	  752.4	  571.5	 4617.0	...
8275942	  753.0	  571.6	 4616.0	...
8275943	  753.7	  571.6	 4618.0	...
8275944	  753.7	  571.6	 4620.0	...
8275945	  753.8	  571.5	 4621.0	...
8275946	  753.8	  571.2	 4623.0	...
8275947	  753.8	  570.9	 4625.0	...
8275948	  754.1	  570.9	 4626.0	...
8275949	  754.4	  571.4	 4626.0	...
8275950	  754.5	  571.9	 4626.0	...
8275951	  754.3	  572.3	 4625.0	...
8275952	  754.2	  571.7	 4626.0	...
8275953	  754.4	  571.1	 4628.0	...
8275954	  754.8	  570.4	 4630.0	...
8275955	  755.0	  570.4	 4631.0	...
8275956	  754.8	  570.5	 4632.0	...
8275957	  754.5	  570.6	 4634.0	...
8275958	  754.2	  570.6	 4635.0	...
8275959	  754.4	  570.5	 4637.0	...
8275960	  754.5	  570.3	 4638.0	...
8275961	  754.5	  570.2	 4639.0	...
8275962	  754.6	  570.2	 4640.0	...
8275963	  754.6	  570.0	 4642.0	...
8275964	  754.7	  569.8	 4644.0	...
8275965	  754.7	  570.2	 4646.0	...
8275966	  754.7	  570.8	 4643.0	...
8275967	  754.7	  571.5	 4640.0	...
8275968	  754.6	  571.5	 4637.0	...
8275969	  754.5	  571.2	 4638.0	...
8275970	  754.4	  570.7	 4638.0	...
8275971	  754.2	  570.3	 4639.0	...
8275972	  754.1	  570.3	 4640.0	...
8275973	  754.2	  570.3	 4640.0	...
8275974	  754.4	  569.9	 4639.0	...
8275975	  754.6	  569.1	 4640.0	...
8275976	  754.7	  568.4	 4643.0	...
8275977	  754.8	  568.1	 4646.0	...
8275978	  755.0	  568.4	 4647.0	...
8275979	  755.3	  568.6	 4647.0	...
8275980	  755.6	  568.7	 4648.0	...
8275981	  755.5	  568.8	 4647.0	...
8275982	  755.3	  568.8	 4647.0	...
8275983	  754.9	  568.9	 4646.0	...
8275984	  754.8	  568.9	 4645.0	...
8275985	  755.0	  568.8	 4645.0	...
8275986	  755.4	  568.6	 4645.0	...
8275987	  755.6	  568.8	 4645.0	...
8275988	  755.5	  569.1	 4644.0	...
8275989	  755.4	  569.4	 4642.0	...
8275990	  755.4	  569.2	 4643.0	...
8275991	  755.5	  568.9	 4645.0	...
8275992	  755.6	  568.7	 4647.0	...
8275993	  755.8	  568.6	 4647.0	...
8275994	  755.9	  568.6	 4648.0	...
8275995	  755.9	  568.5	 4650.0	...
8275996	  755.8	  568.3	 4652.0	...
8275997	  755.8	  568.5	 4652.0	...
8275998	  755.6	  568.7	 4653.0	...
8275999	  755.5	  568.8	 4653.0	...
8276000	  755.5	  568.5	 4653.0	...
8276001	  755.7	  568.2	 4655.0	...
8276002	  756.0	  567.9	 4656.0	...
8276003	  756.2	  568.0	 4658.0	...
8276004	  756.4	  568.0	 4658.0	...
8276005	  756.2	  568.1	 4658.0	...
8276006	  756.0	  568.0	 4658.0	...
8276007	  755.8	  567.9	 4656.0	...
8276008	  755.8	  567.8	 4653.0	...
8276009	  756.1	  568.0	 4650.0	...
8276010	  756.3	  568.2	 4650.0	...
8276011	  756.5	  568.2	 4652.0	...
8276012	  756.4	  567.9	 4654.0	...
8276013	  756.3	  567.7	 4656.0	...
8276014	  756.1	  567.6	 4655.0	...
8276015	  755.9	  567.2	 4655.0	...
8276016	  756.0	  566.5	 4655.0	...
8276017	  756.4	  565.8	 4657.0	...
8276018	  756.8	  565.9	 4659.0	...
8276019	  757.0	  566.7	 4662.0	...
8276020	  756.9	  567.3	 4662.0	...
8276021	  756.9	  567.5	 4663.0	...
8276022	  756.9	  566.8	 4663.0	...
8276023	  757.1	  566.3	 4662.0	...
8276024	  757.5	  566.0	 4661.0	...
8276025	  757.9	  566.3	 4661.0	...
8276026	  758.1	  567.2	 4660.0	...
8276027	  757.9	  568.0	 4660.0	...
8276028	  757.7	  568.4	 4665.0	...
8276029	  757.6	  568.0	 4671.0	...
8276030	  757.6	  567.5	 4677.0	...
8276031	  757.6	  567.0	 4675.0	...
8276032	  757.8	  566.7	 4673.0	...
8276033	  757.8	  566.4	 4671.0	...
8276034	  757.8	  566.2	 4672.0	...
8276035	  757.7	  566.8	 4672.0	...
8276036	  757.6	  567.5	 4672.0	...
8276037	  757.8	  568.0	 4671.0	...
8276038	  757.9	  567.9	 4671.0	...
8276039	  758.0	  567.9	 4670.0	...
8276040	  758.0	  568.0	 4670.0	...
8276041	  758.1	  568.2	 4670.0	...
MSG	8276042 0000 _ Number On
8276042	  758.2	  568.2	 4671.0	...
8276043	  758.2	  568.2	 4672.0	...
8276044	  758.2	  568.1	 4672.0	...
8276045	  758.2	  568.1	 4672.0	...
8276046	  758.2	  568.2	 4671.0	...
8276047	  758.2	  567.8	 4672.0	...
8276048	  758.1	  567.4	 4672.0	...
8276049	  758.0	  567.0	 4673.0	...
8276050	  757.9	  567.2	 4674.0	...
8276051	  758.3	  567.3	 4674.0	...
8276052	  758.8	  567.3	 4674.0	...
8276053	  759.2	  567.2	 4674.0	...
8276054	  759.2	  567.0	 4673.0	...
8276055	  759.0	  567.0	 4673.0	...
8276056	  758.6	  567.3	 4673.0	...
8276057	  758.3	  567.5	 4674.0	...
8276058	  758.6	  567.1	 4678.0	...
8276059	  759.2	  566.5	 4682.0	...
8276060	  759.5	  565.9	 4684.0	...
8276061	  759.3	  565.9	 4681.0	...
8276062	  759.0	  566.0	 4681.0	...
8276063	  759.0	  566.2	 4685.0	...
8276064	  759.0	  566.4	 4687.0	...
8276065	  759.4	  566.5	 4687.0	...
8276066	  759.9	  566.6	 4687.0	...
8276067	  760.3	  566.6	 4687.0	...
8276068	  760.3	  566.4	 4687.0	...
8276069	  760.1	  566.2	 4686.0	...
8276070	  759.9	  566.1	 4685.0	...
8276071	  759.7	  566.2	 4686.0	...
8276072	  759.8	  566.3	 4689.0	...
8276073	  760.0	  566.3	 4692.0	...
8276074	  760.1	  566.1	 4694.0	...
8276075	  760.1	  565.9	 4693.0	...
8276076	  759.7	  565.8	 4693.0	...
8276077	  759.2	  566.0	 4692.0	...
8276078	  758.8	  566.3	 4690.0	...
8276079	  759.0	  566.5	 4690.0	...
8276080	  759.3	  566.5	 4691.0	...
8276081	  759.8	  566.3	 4690.0	...
8276082	  760.0	  566.2	 4689.0	...
8276083	  759.9	  566.1	 4689.0	...
8276084	  759.6	  565.9	 4690.0	...
8276085	  759.4	  565.8	 4693.0	...
8276086	  759.5	  565.4	 4694.0	...
8276087	  759.7	  565.0	 4692.0	...
8276088	  759.7	  564.7	 4690.0	...
8276089	  759.7	  564.7	 4691.0	...
8276090	  759.8	  564.6	 4694.0	...
8276091	  759.9	  564.5	 4698.0	...
8276092	  760.2	  564.3	 4699.0	...
8276093	  760.4	  564.4	 4699.0	...
8276094	  760.4	  564.5	 4696.0	...
8276095	  760.3	  564.6	 4693.0	...
8276096	  760.3	  564.5	 4691.0	...
8276097	  760.2	  564.2	 4690.0	...
8276098	  760.1	  564.1	 4691.0	...
8276099	  760.0	  563.8	 4692.0	...
8276100	  759.8	  563.8	 4693.0	...
8276101	  759.7	  564.1	 4694.0	...
8276102	  759.7	  564.5	 4695.0	...
8276103	  759.8	  564.3	 4698.0	...
8276104	  759.8	  563.8	 4700.0	...
8276105	  760.2	  563.6	 4702.0	...
8276106	  760.6	  563.8	 4702.0	...
8276107	  761.0	  564.0	 4702.0	...
8276108	  761.0	  564.0	 4701.0	...
8276109	  761.0	  564.0	 4700.0	...
8276110	  761.0	  563.9	 4700.0	...
8276111	  761.2	  563.9	 4700.0	...
8276112	  761.3	  563.8	 4701.0	...
8276113	  761.5	  563.5	 4702.0	...
8276114	  761.5	  563.1	 4705.0	...
8276115	  761.4	  562.8	 4710.0	...
8276116	  761.2	  562.9	 4713.0	...
8276117	  761.1	  563.2	 4714.0	...
8276118	  761.0	  563.4	 4715.0	...
8276119	  761.1	  563.9	 4717.0	...
8276120	  761.2	  564.3	 4719.0	...
8276121	  761.3	  564.8	 4720.0	...
8276122	  761.6	  564.4	 4722.0	...
8276123	  761.8	  564.1	 4724.0	...
8276124	  761.8	  563.9	 4728.0	...
8276125	  761.6	  564.2	 4730.0	...
8276126	  761.3	  564.5	 4733.0	...
8276127	  761.2	  564.0	 4734.0	...
8276128	  761.2	  563.4	 4734.0	...
8276129	  761.3	  562.8	 4733.0	...
8276130	  762.0	  563.3	 4732.0	...
8276131	  762.5	  563.9	 4731.0	...
8276132	  762.9	  564.1	 4731.0	...
8276133	  762.9	  563.9	 4730.0	...
8276134	  762.9	  563.6	 4730.0	...
8276135	  762.9	  563.7	 4730.0	...
8276136	  762.8	  563.7	 4730.0	...
8276137	  762.6	  563.6	 4729.0	...
8276138	  762.4	  563.5	 4727.0	...
8276139	  762.3	  563.4	 4726.0	...
8276140	  762.2	  563.4	 4728.0	...
8276141	  762.1	  563.5	 4730.0	...
8276142	  762.0	  563.5	 4732.0	...
8276143	  762.2	  563.7	 4731.0	...
8276144	  762.3	  563.8	 4729.0	...
8276145	  762.2	  563.9	 4727.0	...
8276146	  761.9	  564.2	 4727.0	...
8276147	  761.8	  564.5	 4727.0	...
8276148	  762.1	  564.5	 4727.0	...
8276149	  762.3	  564.2	 4727.0	...
8276150	  762.4	  564.2	 4727.0	...
8276151	  762.4	  564.5	 4727.0	...
8276152	  762.4	  564.7	 4726.0	...
8276153	  762.4	  564.6	 4725.0	...
8276154	  762.4	  564.4	 4724.0	...
8276155	  762.5	  564.3	 4726.0	...
8276156	  762.6	  564.3	 4728.0	...
8276157	  762.7	  564.2	 4730.0	...
8276158	  762.2	  564.0	 4731.0	...
8276159	  761.5	  563.8	 4731.0	...
8276160	  761.6	  563.9	 4732.0	...
8276161	  762.3	  563.9	 4734.0	...
8276162	  763.0	  563.9	 4735.0	...
8276163	  763.1	  563.7	 4736.0	...
8276164	  763.1	  563.7	 4736.0	...
8276165	  762.9	  563.8	 4738.0	...
8276166	  762.6	  563.8	 4739.0	...
8276167	  762.2	  563.9	 4741.0	...
8276168	  761.8	  564.0	 4741.0	...
8276169	  761.8	  564.0	 4741.0	...
8276170	  761.9	  564.0	 4741.0	...
8276171	  762.0	  563.9	 4740.0	...
8276172	  761.9	  563.8	 4740.0	...
8276173	  761.8	  563.8	 4737.0	...
8276174	  762.1	  564.1	 4733.0	...
8276175	  762.6	  564.3	 4733.0	...
8276176	  763.1	  564.5	 4736.0	...
8276177	  762.8	  564.6	 4739.0	...
8276178	  762.4	  564.9	 4739.0	...
8276179	  762.0	  565.2	 4742.0	...
8276180	  762.0	  565.4	 4744.0	...
8276181	  762.0	  565.4	 4747.0	...
8276182	  762.0	  565.6	 4748.0	...
8276183	  762.0	  565.8	 4750.0	...
8276184	  762.4	  565.9	 4752.0	...
8276185	  762.8	  565.9	 4752.0	...
8276186	  763.1	  565.9	 4751.0	...
8276187	  762.6	  566.1	 4749.0	...
8276188	  761.8	  566.5	 4746.0	...
8276189	  761.1	  566.9	 4744.0	...
8276190	  761.1	  567.0	 4747.0	...
8276191	  761.2	  567.0	 4749.0	...
8276192	  761.3	  566.6	 4750.0	...
8276193	  761.3	  566.3	 4747.0	...
8276194	  761.3	  566.0	 4745.0	...
8276195	  761.5	  566.0	 4746.0	...
8276196	  761.6	  566.1	 4746.0	...
8276197	  761.7	  566.1	 4745.0	...
8276198	  762.3	  566.1	 4744.0	...
8276199	  762.9	  566.2	 4744.0	...
8276200	  763.4	  566.2	 4745.0	...
8276201	  763.3	  566.1	 4744.0	...
8276202	  763.0	  565.9	 4742.0	...
8276203	  762.8	  565.8	 4741.0	...
8276204	  762.7	  565.7	 4743.0	...
8276205	  762.6	  565.7	 4747.0	...
8276206	  762.5	  565.7	 4751.0	...
8276207	  762.3	  565.7	 4754.0	...
8276208	  762.2	  565.8	 4755.0	...
8276209	  762.1	  565.9	 4755.0	...
8276210	  762.1	  565.9	 4755.0	...
8276211	  762.2	  566.2	 4755.0	...
8276212	  762.2	  566.5	 4756.0	...
8276213	  762.2	  566.8	 4758.0	...
8276214	  762.2	  566.8	 4756.0	...
8276215	  762.2	  566.8	 4752.0	...
8276216	  762.2	  567.2	 4750.0	...
8276217	  762.6	  567.5	 4750.0	...
8276218	  762.9	  567.7	 4750.0	...
8276219	  762.7	  567.6	 4751.0	...
8276220	  762.2	  567.6	 4752.0	...
8276221	  761.7	  567.8	 4752.0	...
8276222	  761.7	  567.9	 4751.0	...
8276223	  761.8	  567.9	 4753.0	...
8276224	  761.9	  567.4	 4756.0	...
8276225	  761.9	  566.7	 4758.0	...
8276226	  761.8	  566.1	 4758.0	...
8276227	  761.8	  565.7	 4756.0	...
8276228	  762.0	  565.7	 4754.0	...
8276229	  762.5	  566.1	 4751.0	...
8276230	  762.8	  566.6	 4750.0	...
8276231	  762.9	  567.1	 4748.0	...
8276232	  762.9	  567.1	 4748.0	...
8276233	  762.8	  567.3	 4749.0	...
8276234	  762.8	  567.3	 4749.0	...
8276235	  762.6	  567.4	 4747.0	...
8276236	  762.5	  567.0	 4746.0	...
8276237	  762.5	  566.5	 4748.0	...
8276238	  762.3	  566.2	 4750.0	...
8276239	  762.2	  566.3	 4752.0	...
8276240	  762.1	  566.6	 4753.0	...
8276241	  762.2	  566.7	 4757.0	...
8276242	  762.3	  566.6	 4761.0	...
8276243	  762.3	  566.6	 4761.0	...
8276244	  762.4	  566.5	 4760.0	...
8276245	  762.4	  566.6	 4758.0	...
8276246	  762.4	  567.0	 4758.0	...
8276247	  762.5	  567.5	 4758.0	...
8276248	  762.5	  567.3	 4759.0	...
8276249	  762.8	  566.6	 4759.0	...
8276250	  763.1	  566.0	 4758.0	...
8276251	  763.4	  566.0	 4758.0	...
8276252	  763.3	  566.1	 4759.0	...
8276253	  763.3	  566.2	 4762.0	...
8276254	  763.1	  566.1	 4763.0	...
8276255	  762.7	  566.1	 4765.0	...
8276256	  762.3	  566.1	 4767.0	...
8276257	  762.5	  566.7	 4767.0	...
8276258	  763.0	  567.2	 4765.0	...
8276259	  763.6	  567.6	 4763.0	...
8276260	  763.6	  567.3	 4764.0	...
8276261	  763.7	  567.1	 4765.0	...
8276262	  763.5	  567.5	 4765.0	...
8276263	  763.2	  567.9	 4765.0	...
8276264	  762.9	  568.4	 4764.0	...
8276265	  762.8	  568.2	 4763.0	...
8276266	  762.9	  568.0	 4763.0	...
8276267	  763.0	  567.6	 4762.0	...
8276268	  763.1	  567.5	 4767.0	...
8276269	  763.1	  567.4	 4771.0	...
8276270	  762.8	  567.5	 4776.0	...
8276271	  762.4	  567.6	 4777.0	...
8276272	  762.1	  567.7	 4777.0	...
8276273	  762.8	  567.6	 4776.0	...
8276274	  763.4	  567.7	 4774.0	...
8276275	  764.1	  568.0	 4770.0	...
8276276	  764.2	  568.4	 4766.0	...
8276277	  763.8	  568.2	 4764.0	...
8276278	  763.4	  568.0	 4764.0	...
8276279	  763.3	  567.8	 4762.0	...
8276280	  763.7	  567.9	 4761.0	...
8276281	  764.0	  567.8	 4763.0	...
8276282	  763.9	  567.9	 4767.0	...
8276283	  763.6	  568.0	 4771.0	...
8276284	  763.4	  568.1	 4772.0	...
8276285	  763.2	  568.1	 4774.0	...
8276286	  763.3	  568.2	 4774.0	...
8276287	  763.4	  568.2	 4775.0	...
8276288	  763.4	  568.3	 4776.0	...
8276289	  763.4	  568.3	 4775.0	...
8276290	  763.4	  568.3	 4773.0	...
8276291	  763.6	  568.5	 4768.0	...
8276292	  763.7	  568.8	 4766.0	...
8276293	  763.7	  568.9	 4767.0	...
8276294	  763.7	  569.0	 4770.0	...
8276295	  763.6	  569.4	 4773.0	...
8276296	  763.7	  569.7	 4773.0	...
8276297	  763.8	  570.0	 4773.0	...
8276298	  763.6	  569.9	 4774.0	...
8276299	  763.3	  569.8	 4776.0	...
8276300	  763.1	  569.7	 4778.0	...
8276301	  763.0	  569.6	 4779.0	...
8276302	  762.9	  569.5	 4779.0	...
8276303	  763.2	  569.4	 4779.0	...
8276304	  763.6	  569.3	 4779.0	...
8276305	  763.9	  569.3	 4780.0	...
8276306	  763.9	  569.5	 4781.0	...
8276307	  764.0	  569.9	 4778.0	...
8276308	  764.1	  570.2	 4776.0	...
8276309	  763.9	  570.3	 4775.0	...
8276310	  763.8	  570.2	 4776.0	...
8276311	  763.6	  569.6	 4777.0	...
8276312	  763.4	  568.9	 4777.0	...
8276313	  763.1	  568.3	 4777.0	...
8276314	  762.9	  568.6	 4777.0	...
8276315	  763.2	  569.1	 4776.0	...
8276316	  763.7	  569.7	 4773.0	...
8276317	  764.6	  570.0	 4771.0	...
8276318	  765.3	  570.0	 4769.0	...
8276319	  765.2	  570.1	 4769.0	...
8276320	  764.4	  570.3	 4771.0	...
8276321	  763.7	  570.5	 4773.0	...
8276322	  763.6	  570.5	 4776.0	...
8276323	  763.6	  570.6	 4778.0	...
8276324	  763.5	  570.8	 4776.0	...
8276325	  763.5	  571.0	 4774.0	...
8276326	  763.5	  571.2	 4769.0	...
8276327	  763.5	  571.1	 4768.0	...
8276328	  763.6	  571.0	 4767.0	...
8276329	  763.5	  571.2	 4769.0	...
8276330	  763.4	  571.5	 4768.0	...
8276331	  763.4	  571.5	 4766.0	...
8276332	  763.5	  571.3	 4766.0	...
8276333	  763.6	  571.1	 4769.0	...
8276334	  763.7	  571.3	 4772.0	...
8276335	  763.7	  571.5	 4774.0	...
8276336	  763.7	  571.7	 4777.0	...
8276337	  763.7	  571.6	 4780.0	...
8276338	  763.7	  571.4	 4784.0	...
8276339	  763.9	  571.2	 4784.0	...
8276340	  764.1	  571.6	 4784.0	...
8276341	  764.2	  572.1	 4783.0	...
8276342	  764.2	  572.3	 4783.0	...
8276343	  764.3	  572.1	 4784.0	...
8276344	  764.3	  571.8	 4784.0	...
8276345	  764.3	  571.8	 4784.0	...
8276346	  764.2	  571.7	 4784.0	...
8276347	  764.2	  571.7	 4784.0	...
MSG	8276348 0000 _ Number Off
8276348	  764.2	  571.8	 4784.0	...
8276349	  764.9	  572.1	 4784.0	...
8276350	  765.5	  572.5	 4784.0	...
8276351	  765.8	  572.9	 4781.0	...
8276352	  765.5	  573.0	 4779.0	...
8276353	  765.2	  572.7	 4777.0	...
8276354	  765.3	  572.5	 4778.0	...
8276355	  765.4	  572.2	 4780.0	...
8276356	  765.4	  572.0	 4784.0	...
8276357	  765.6	  572.3	 4788.0	...
8276358	  765.9	  572.8	 4791.0	...
8276359	  766.3	  573.0	 4789.0	...
8276360	  766.3	  572.8	 4788.0	...
8276361	  765.8	  572.1	 4787.0	...
8276362	  765.3	  571.7	 4786.0	...
8276363	  764.8	  571.2	 4786.0	...
8276364	  764.9	  571.1	 4786.0	...
8276365	  764.9	  571.7	 4785.0	...
8276366	  765.0	  572.3	 4785.0	...
8276367	  764.9	  572.9	 4782.0	...
8276368	  764.8	  572.7	 4780.0	...
8276369	  764.6	  572.6	 4776.0	...
8276370	  764.5	  572.5	 4773.0	...
8276371	  764.4	  572.5	 4774.0	...
8276372	  764.4	  572.5	 4777.0	...
8276373	  765.2	  572.7	 4780.0	...
8276374	  766.0	  573.2	 4780.0	...
8276375	  766.5	  573.8	 4780.0	...
8276376	  766.2	  574.1	 4778.0	...
8276377	  765.8	  574.2	 4777.0	...
8276378	  765.5	  574.2	 4775.0	...
8276379	  765.4	  573.7	 4775.0	...
8276380	  765.6	  573.1	 4775.0	...
8276381	  766.0	  573.1	 4775.0	...
8276382	  765.9	  573.6	 4776.0	...
8276383	  765.5	  574.2	 4776.0	...
8276384	  765.2	  574.1	 4775.0	...
8276385	  765.2	  574.0	 4775.0	...
8276386	  765.5	  573.6	 4776.0	...
8276387	  765.6	  573.3	 4776.0	...
8276388	  765.7	  572.9	 4775.0	...
8276389	  765.6	  572.9	 4772.0	...
8276390	  765.7	  573.2	 4772.0	...
8276391	  765.9	  573.5	 4776.0	...
8276392	  766.2	  574.0	 4781.0	...
8276393	  766.1	  574.1	 4785.0	...
8276394	  766.0	  574.1	 4784.0	...
8276395	  765.7	  574.1	 4784.0	...
8276396	  765.5	  574.4	 4784.0	...
8276397	  765.3	  574.8	 4783.0	...
8276398	  765.2	  575.3	 4782.0	...
8276399	  765.2	  575.4	 4780.0	...
8276400	  765.7	  575.2	 4779.0	...
8276401	  766.1	  574.8	 4779.0	...
8276402	  766.6	  575.0	 4783.0	...
8276403	  766.9	  575.6	 4787.0	...
8276404	  767.1	  576.1	 4790.0	...
8276405	  767.2	  575.7	 4789.0	...
8276406	  767.1	  575.3	 4787.0	...
8276407	  766.9	  574.9	 4786.0	...
8276408	  766.8	  574.7	 4786.0	...
8276409	  766.7	  574.7	 4787.0	...
8276410	  766.7	  574.8	 4789.0	...
8276411	  766.8	  574.9	 4791.0	...
8276412	  766.9	  574.9	 4792.0	...
8276413	  766.9	  574.8	 4792.0	...
8276414	  766.5	  574.9	 4792.0	...
8276415	  766.2	  574.9	 4792.0	...
8276416	  766.1	  574.9	 4793.0	...
8276417	  766.2	  574.7	 4794.0	...
8276418	  766.5	  574.4	 4795.0	...
8276419	  767.0	  575.0	 4793.0	...
8276420	  767.6	  575.7	 4792.0	...
8276421	  767.9	  576.1	 4791.0	...
8276422	  767.9	  575.6	 4792.0	...
8276423	  767.8	  575.2	 4792.0	...
8276424	  767.7	  574.8	 4793.0	...
8276425	  767.3	  574.5	 4794.0	...
8276426	  766.7	  575.2	 4794.0	...
8276427	  766.1	  576.2	 4797.0	...
8276428	  765.8	  577.1	 4799.0	...
8276429	  765.7	  577.0	 4801.0	...
8276430	  765.5	  576.4	 4803.0	...
8276431	  765.4	  575.9	 4806.0	...
8276432	  765.4	  576.1	 4808.0	...
8276433	  765.5	  576.7	 4804.0	...
8276434	  765.6	  577.1	 4800.0	...
8276435	  766.2	  576.9	 4796.0	...
8276436	  766.8	  576.7	 4795.0	...
8276437	  767.2	  576.6	 4794.0	...
8276438	  767.0	  576.6	 4792.0	...
8276439	  766.3	  576.5	 4791.0	...
8276440	  765.7	  576.6	 4792.0	...
8276441	  765.7	  576.6	 4792.0	...
8276442	  766.2	  576.7	 4793.0	...
8276443	  766.3	  576.9	 4793.0	...
8276444	  765.9	  577.1	 4792.0	...
8276445	  765.5	  577.2	 4792.0	...
8276446	  765.5	  577.0	 4791.0	...
8276447	  765.5	  576.7	 4788.0	...
8276448	  765.7	  576.5	 4784.0	...
8276449	  765.8	  576.5	 4782.0	...
8276450	  765.9	  576.6	 4781.0	...
8276451	  766.0	  576.5	 4782.0	...
8276452	  766.0	  576.5	 4782.0	...
8276453	  765.8	  576.3	 4782.0	...
8276454	  765.7	  576.1	 4783.0	...
8276455	  765.8	  575.8	 4783.0	...
8276456	  765.9	  575.7	 4784.0	...
8276457	  766.0	  575.7	 4785.0	...
8276458	  765.9	  576.3	 4785.0	...
8276459	  766.0	  576.9	 4786.0	...
8276460	  766.3	  577.5	 4787.0	...
8276461	  766.5	  577.6	 4787.0	...
8276462	  766.5	  577.7	 4787.0	...
8276463	  766.5	  577.9	 4786.0	...
8276464	  766.1	  578.0	 4785.0	...
8276465	  765.9	  577.5	 4786.0	...
8276466	  765.6	  577.0	 4788.0	...
8276467	  765.8	  577.1	 4792.0	...
8276468	  765.9	  577.8	 4794.0	...
8276469	  766.1	  578.2	 4794.0	...
8276470	  766.1	  577.9	 4796.0	...
8276471	  766.0	  577.7	 4798.0	...
8276472	  765.9	  577.5	 4799.0	...
8276473	  765.9	  577.4	 4799.0	...
8276474	  766.1	  577.6	 4794.0	...
8276475	  766.4	  577.8	 4789.0	...
8276476	  766.4	  577.7	 4793.0	...
8276477	  766.1	  577.4	 4800.0	...
8276478	  765.9	  577.2	 4807.0	...
8276479	  766.0	  577.2	 4805.0	...
8276480	  766.1	  577.2	 4803.0	...
8276481	  765.9	  577.1	 4800.0	...
8276482	  765.8	  576.9	 4798.0	...
8276483	  765.6	  576.7	 4799.0	...
8276484	  765.7	  576.6	 4802.0	...
8276485	  765.5	  576.5	 4806.0	...
8276486	  765.3	  576.5	 4807.0	...
8276487	  765.7	  576.4	 4809.0	...
8276488	  766.2	  576.2	 4808.0	...
8276489	  766.8	  576.1	 4806.0	...
8276490	  766.9	  576.8	 4804.0	...
8276491	  766.9	  577.5	 4803.0	...
8276492	  766.9	  578.1	 4802.0	...
8276493	  766.8	  578.0	 4802.0	...
8276494	  766.8	  578.0	 4801.0	...
8276495	  766.9	  578.1	 4801.0	...
8276496	  767.2	  578.3	 4802.0	...
8276497	  767.4	  578.4	 4798.0	...
8276498	  767.3	  578.4	 4795.0	...
8276499	  767.0	  578.1	 4792.0	...
8276500	  766.3	  577.6	 4795.0	...
8276501	  765.8	  577.3	 4799.0	...
8276502	  765.8	  577.1	 4802.0	...
8276503	  766.2	  577.2	 4802.0	...
8276504	  766.6	  577.5	 4802.0	...
8276505	  766.7	  577.7	 4803.0	...
8276506	  766.7	  578.0	 4804.0	...
8276507	  766.8	  578.1	 4805.0	...
8276508	  766.8	  578.2	 4805.0	...
8276509	  766.9	  578.3	 4805.0	...
8276510	  767.0	  578.3	 4802.0	...
8276511	  767.0	  578.3	 4798.0	...
8276512	  766.8	  578.3	 4796.0	...
8276513	  766.7	  578.3	 4799.0	...
8276514	  766.7	  578.2	 4801.0	...
8276515	  766.6	  578.0	 4802.0	...
8276516	  766.6	  577.9	 4800.0	...
8276517	  766.6	  577.7	 4798.0	...
8276518	  766.5	  577.7	 4797.0	...
8276519	  766.5	  577.8	 4799.0	...
8276520	  766.4	  578.0	 4801.0	...
8276521	  766.3	  578.8	 4802.0	...
8276522	  766.0	  579.6	 4801.0	...
8276523	  765.9	  579.6	 4803.0	...
8276524	  766.1	  578.9	 4805.0	...
8276525	  766.6	  578.4	 4808.0	...
8276526	  767.1	  578.5	 4809.0	...
8276527	  766.9	  578.9	 4810.0	...
8276528	  766.5	  579.2	 4810.0	...
8276529	  766.0	  579.5	 4808.0	...
8276530	  765.6	  579.6	 4805.0	...
8276531	  765.2	  579.6	 4803.0	...
8276532	  764.9	  579.5	 4801.0	...
8276533	  765.4	  579.8	 4801.0	...
8276534	  766.0	  580.2	 4802.0	...
8276535	  766.5	  580.6	 4804.0	...
8276536	  766.7	  580.4	 4805.0	...
8276537	  767.0	  579.9	 4804.0	...
8276538	  767.2	  579.4	 4802.0	...
8276539	  767.2	  579.0	 4799.0	...
8276540	  767.0	  579.1	 4799.0	...
8276541	  766.5	  579.1	 4799.0	...
8276542	  766.0	  579.2	 4799.0	...
8276543	  765.8	  579.3	 4799.0	...
8276544	  766.0	  579.3	 4798.0	...
8276545	  766.5	  579.4	 4801.0	...
8276546	  767.1	  579.6	 4804.0	...
8276547	  767.2	  579.9	 4807.0	...
8276548	  767.1	  580.0	 4807.0	...
8276549	  766.9	  580.0	 4807.0	...
8276550	  766.8	  579.9	 4807.0	...
8276551	  766.6	  579.8	 4807.0	...
8276552	  766.4	  579.8	 4805.0	...
8276553	  766.8	  579.7	 4804.0	...
8276554	  767.2	  579.6	 4803.0	...
8276555	  767.6	  579.6	 4804.0	...
8276556	  767.3	  579.6	 4805.0	...
8276557	  767.0	  579.6	 4806.0	...
8276558	  766.6	  579.6	 4807.0	...
8276559	  766.5	  579.5	 4807.0	...
8276560	  766.4	  579.4	 4805.0	...
8276561	  766.3	  579.3	 4803.0	...
8276562	  766.7	  579.1	 4799.0	...
8276563	  767.0	  579.3	 4799.0	...
8276564	  767.1	  579.4	 4799.0	...
8276565	  766.9	  579.6	 4799.0	...
8276566	  766.8	  579.5	 4800.0	...
8276567	  767.0	  579.3	 4800.0	...
8276568	  767.1	  579.2	 4800.0	...
8276569	  767.1	  579.3	 4800.0	...
8276570	  766.8	  579.5	 4800.0	...
8276571	  766.6	  579.7	 4800.0	...
8276572	  766.7	  579.5	 4800.0	...
8276573	  766.9	  579.3	 4802.0	...
8276574	  767.1	  579.1	 4803.0	...
8276575	  766.8	  579.1	 4804.0	...
8276576	  766.6	  579.5	 4803.0	...
8276577	  766.4	  579.9	 4802.0	...
8276578	  766.5	  580.2	 4801.0	...
8276579	  766.5	  580.2	 4799.0	...
8276580	  766.6	  579.7	 4800.0	...
8276581	  766.7	  579.3	 4801.0	...
8276582	  766.9	  579.1	 4803.0	...
8276583	  767.0	  579.8	 4802.0	...
8276584	  767.1	  580.5	 4802.0	...
8276585	  767.1	  580.7	 4801.0	...
8276586	  767.2	  580.5	 4801.0	...
8276587	  767.4	  579.9	 4800.0	...
8276588	  767.5	  579.7	 4801.0	...
8276589	  767.5	  579.8	 4803.0	...
8276590	  767.7	  580.2	 4802.0	...
8276591	  767.9	  579.7	 4800.0	...
8276592	  768.0	  578.9	 4798.0	...
8276593	  767.8	  578.6	 4798.0	...
8276594	  767.7	  579.1	 4798.0	...
8276595	  767.7	  579.9	 4795.0	...
8276596	  767.6	  580.3	 4791.0	...
8276597	  767.5	  580.6	 4792.0	...
8276598	  767.4	  580.5	 4797.0	...
8276599	  767.3	  580.3	 4801.0	...
8276600	  767.2	  580.2	 4800.0	...
8276601	  767.1	  580.5	 4800.0	...
8276602	  767.1	  581.0	 4798.0	...
8276603	  766.9	  581.5	 4796.0	...
8276604	  766.8	  581.3	 4795.0	...
8276605	  766.7	  581.0	 4797.0	...
8276606	  766.7	  580.8	 4798.0	...
8276607	  766.7	  580.6	 4798.0	...
8276608	  766.7	  580.3	 4797.0	...
8276609	  766.6	  580.1	 4795.0	...
8276610	  766.6	  580.1	 4795.0	...
8276611	  766.6	  580.0	 4795.0	...
8276612	  766.6	  580.0	 4796.0	...
8276613	  766.6	  579.9	 4795.0	...
8276614	  766.6	  580.3	 4795.0	...
8276615	  766.6	  580.7	 4795.0	...
8276616	  766.5	  581.0	 4795.0	...
8276617	  766.3	  581.0	 4795.0	...
8276618	  766.0	  580.9	 4795.0	...
8276619	  766.1	  580.7	 4795.0	...
8276620	  766.3	  580.4	 4795.0	...
8276621	  766.6	  580.0	 4796.0	...
8276622	  766.9	  579.7	 4797.0	...
8276623	  767.4	  579.5	 4798.0	...
8276624	  767.8	  579.4	 4798.0	...
8276625	  767.7	  579.4	 4795.0	...
8276626	  767.3	  579.4	 4792.0	...
8276627	  766.9	  579.3	 4790.0	...
8276628	  767.0	  579.2	 4792.0	...
8276629	  766.6	  579.2	 4794.0	...
8276630	  766.2	  579.4	 4796.0	...
8276631	  765.8	  579.7	 4797.0	...
8276632	  765.8	  579.9	 4797.0	...
8276633	  766.0	  579.9	 4796.0	...
8276634	  766.5	  580.0	 4796.0	...
8276635	  766.9	  580.2	 4796.0	...
8276636	  766.6	  580.4	 4793.0	...
8276637	  766.2	  580.6	 4790.0	...
8276638	  765.7	  580.2	 4788.0	...
8276639	  765.6	  579.6	 4789.0	...
8276640	  765.7	  579.4	 4790.0	...
8276641	  765.9	  579.7	 4790.0	...
8276642	  766.1	  579.9	 4792.0	...
8276643	  766.0	  579.9	 4795.0	...
8276644	  765.8	  579.9	 4798.0	...
8276645	  765.8	  580.0	 4801.0	...
8276646	  765.9	  580.1	 4798.0	...
8276647	  766.0	  580.5	 4795.0	...
8276648	  766.1	  580.9	 4793.0	...
8276649	  766.1	  581.4	 4793.0	...
8276650	  766.0	  581.5	 4796.0	...
8276651	  765.9	  581.8	 4799.0	...
8276652	  765.8	  582.0	 4800.0	...
8276653	  765.9	  582.1	 4798.0	...
8276654	  766.1	  581.6	 4799.0	...
8276655	  766.1	  581.2	 4802.0	...
8276656	  766.2	  580.8	 4806.0	...
8276657	  765.9	  581.1	 4806.0	...
8276658	  765.6	  581.5	 4806.0	...
8276659	  765.2	  581.8	 4805.0	...
8276660	  765.0	  581.8	 4805.0	...
8276661	  765.3	  581.8	 4805.0	...
8276662	  765.6	  581.6	 4805.0	...
8276663	  765.9	  581.2	 4805.0	...
8276664	  765.8	  580.8	 4805.0	...
8276665	  765.7	  580.6	 4806.0	...
8276666	  765.7	  580.9	 4806.0	...
8276667	  766.0	  581.2	 4806.0	...
8276668	  766.2	  581.3	 4806.0	...
8276669	  766.3	  581.2	 4805.0	...
8276670	  766.2	  581.2	 4803.0	...
8276671	  766.2	  581.4	 4803.0	...
8276672	  766.1	  581.8	 4804.0	...
8276673	  766.0	  582.1	 4807.0	...
8276674	  766.1	  582.3	 4809.0	...
8276675	  766.3	  582.1	 4811.0	...
8276676	  766.4	  581.9	 4809.0	...
8276677	  766.4	  581.8	 4807.0	...
8276678	  766.5	  581.9	 4807.0	...
8276679	  766.2	  581.9	 4809.0	...
8276680	  765.9	  581.8	 4808.0	...
8276681	  765.7	  581.6	 4806.0	...
8276682	  766.0	  581.6	 4804.0	...
8276683	  766.2	  581.9	 4804.0	...
8276684	  766.6	  582.2	 4805.0	...
8276685	  766.8	  582.4	 4805.0	...
8276686	  766.5	  582.3	 4805.0	...
8276687	  765.8	  582.2	 4806.0	...
8276688	  765.1	  582.1	 4806.0	...
8276689	  765.5	  582.0	 4806.0	...
8276690	  765.9	  581.8	 4805.0	...
8276691	  766.1	  581.5	 4804.0	...
8276692	  765.8	  581.3	 4804.0	...
8276693	  765.1	  581.4	 4804.0	...
8276694	  764.6	  581.5	 4804.0	...
8276695	  764.6	  582.0	 4805.0	...
8276696	  765.0	  582.6	 4806.0	...
8276697	  765.4	  583.1	 4807.0	...
8276698	  765.3	  583.0	 4806.0	...
8276699	  765.3	  583.0	 4805.0	...
8276700	  765.4	  583.2	 4805.0	...
8276701	  765.7	  583.4	 4803.0	...
8276702	  765.9	  583.6	 4802.0	...
8276703	  765.8	  583.7	 4801.0	...
8276704	  765.7	  583.5	 4801.0	...
8276705	  765.5	  583.2	 4801.0	...
8276706	  765.3	  582.9	 4800.0	...
8276707	  765.0	  582.8	 4799.0	...
8276708	  764.8	  582.7	 4799.0	...
8276709	  764.7	  582.6	 4800.0	...
8276710	  764.7	  582.7	 4796.0	...
8276711	  764.8	  583.0	 4792.0	...
8276712	  764.6	  583.6	 4792.0	...
8276713	  764.3	  584.2	 4794.0	...
8276714	  764.1	  584.1	 4797.0	...
8276715	  764.2	  583.7	 4796.0	...
8276716	  764.4	  583.2	 4796.0	...
8276717	  764.5	  583.1	 4795.0	...
8276718	  764.5	  582.9	 4796.0	...
8276719	  764.7	  582.7	 4797.0	...
8276720	  764.9	  582.4	 4799.0	...
8276721	  764.9	  582.5	 4801.0	...
8276722	  764.8	  582.6	 4802.0	...
8276723	  764.4	  582.8	 4803.0	...
8276724	  764.1	  583.2	 4803.0	...
8276725	  763.9	  583.6	 4803.0	...
8276726	  763.9	  583.8	 4802.0	...
8276727	  763.6	  583.9	 4802.0	...
8276728	  763.5	  583.9	 4801.0	...
8276729	  763.7	  584.0	 4800.0	...
8276730	  764.1	  584.0	 4799.0	...
8276731	  764.5	  584.2	 4800.0	...
8276732	  764.6	  584.3	 4801.0	...
8276733	  764.6	  584.3	 4803.0	...
8276734	  764.7	  584.2	 4803.0	...
8276735	  764.7	  584.0	 4803.0	...
8276736	  764.5	  583.8	 4804.0	...
8276737	  764.0	  583.8	 4804.0	...
8276738	  763.3	  583.9	 4804.0	...
8276739	  763.1	  583.9	 4804.0	...
8276740	  763.3	  584.0	 4802.0	...
8276741	  763.8	  584.0	 4799.0	...
8276742	  764.2	  583.6	 4796.0	...
8276743	  764.2	  583.1	 4795.0	...
8276744	  763.9	  582.4	 4797.0	...
8276745	  763.7	  582.2	 4799.0	...
8276746	  763.4	  582.4	 4801.0	...
8276747	  763.5	  583.1	 4802.0	...
8276748	  763.6	  583.8	 4802.0	...
8276749	  763.9	  584.1	 4803.0	...
8276750	  764.1	  584.1	 4801.0	...
8276751	  764.5	  584.6	 4800.0	...
8276752	  764.7	  585.0	 4798.0	...
8276753	  764.7	  585.3	 4798.0	...
8276754	  764.6	  585.0	 4794.0	...
8276755	  764.4	  584.5	 4790.0	...
8276756	  764.4	  584.3	 4786.0	...
8276757	  764.5	  584.0	 4785.0	...
8276758	  764.0	  584.1	 4785.0	...
8276759	  763.5	  584.1	 4783.0	...
8276760	  762.9	  584.2	 4782.0	...
8276761	  762.8	  584.1	 4782.0	...
8276762	  762.7	  584.1	 4782.0	...
8276763	  762.8	  584.3	 4782.0	...
8276764	  763.1	  584.5	 4782.0	...
8276765	  763.5	  584.7	 4782.0	...
8276766	  763.7	  584.7	 4782.0	...
8276767	  763.5	  584.7	 4782.0	...
8276768	  763.4	  584.6	 4781.0	...
8276769	  763.2	  584.6	 4784.0	...
8276770	  763.1	  584.8	 4787.0	...
8276771	  762.9	  585.0	 4786.0	...
8276772	  762.7	  585.0	 4783.0	...
8276773	  762.5	  584.9	 4779.0	...
8276774	  762.5	  585.1	 4779.0	...
8276775	  762.6	  585.5	 4780.0	...
8276776	  762.7	  585.2	 4780.0	...
8276777	  762.7	  584.4	 4778.0	...
8276778	  762.6	  583.7	 4779.0	...
8276779	  762.5	  584.1	 4782.0	...
8276780	  762.3	  584.4	 4783.0	...
8276781	  762.2	  584.6	 4782.0	...
8276782	  762.0	  584.6	 4781.0	...
8276783	  762.0	  584.6	 4780.0	...
8276784	  761.8	  584.8	 4780.0	...
8276785	  761.6	  585.1	 4779.0	...
8276786	  761.7	  585.4	 4778.0	...
8276787	  762.3	  585.3	 4779.0	...
8276788	  763.0	  585.2	 4778.0	...
8276789	  763.1	  584.8	 4776.0	...
8276790	  762.8	  584.5	 4775.0	...
8276791	  762.4	  584.2	 4775.0	...
8276792	  762.2	  584.2	 4775.0	...
8276793	  761.9	  584.5	 4775.0	...
8276794	  761.8	  584.7	 4775.0	...
8276795	  761.7	  584.9	 4775.0	...
8276796	  761.7	  585.4	 4776.0	...
8276797	  761.7	  585.8	 4775.0	...
8276798	  761.6	  586.2	 4774.0	...
8276799	  761.5	  586.1	 4772.0	...
8276800	  761.5	  586.0	 4771.0	...
8276801	  761.5	  585.9	 4771.0	...
8276802	  761.5	  585.8	 4771.0	...
8276803	  761.6	  585.7	 4769.0	...
8276804	  761.8	  585.7	 4767.0	...
8276805	  761.9	  585.6	 4766.0	...
8276806	  761.8	  585.1	 4766.0	...
8276807	  761.8	  584.6	 4766.0	...
8276808	  761.6	  584.4	 4765.0	...
8276809	  761.5	  584.6	 4764.0	...
8276810	  761.5	  584.8	 4761.0	...
8276811	  761.4	  585.1	 4759.0	...
8276812	  761.3	  585.3	 4759.0	...
8276813	  761.0	  585.4	 4761.0	...
8276814	  761.0	  585.5	 4763.0	...
8276815	  761.0	  585.6	 4763.0	...
8276816	  761.0	  585.6	 4762.0	...
8276817	  761.3	  585.6	 4761.0	...
8276818	  761.5	  585.6	 4763.0	...
8276819	  761.7	  585.2	 4765.0	...
8276820	  761.5	  585.0	 4768.0	...
8276821	  761.0	  584.7	 4768.0	...
8276822	  760.6	  584.9	 4768.0	...
8276823	  760.7	  584.9	 4767.0	...
8276824	  761.2	  584.9	 4766.0	...
8276825	  761.6	  584.8	 4765.0	...
8276826	  761.6	  584.9	 4763.0	...
8276827	  761.6	  584.9	 4760.0	...
8276828	  761.4	  585.0	 4758.0	...
8276829	  761.2	  585.0	 4758.0	...
8276830	  761.0	  584.8	 4758.0	...
8276831	  761.0	  584.8	 4757.0	...
8276832	  761.1	  584.9	 4756.0	...
8276833	  761.2	  585.2	 4755.0	...
8276834	  761.0	  585.4	 4755.0	...
8276835	  760.8	  585.6	 4754.0	...
8276836	  760.8	  585.8	 4754.0	...
8276837	  761.0	  585.9	 4756.0	...
8276838	  761.3	  586.0	 4759.0	...
8276839	  761.2	  585.6	 4763.0	...
8276840	  761.2	  585.3	 4765.0	...
8276841	  761.0	  585.0	 4764.0	...
8276842	  760.9	  585.2	 4761.0	...
8276843	  760.8	  585.5	 4758.0	...
8276844	  760.9	  585.7	 4760.0	...
8276845	  760.9	  585.0	 4761.0	...
8276846	  760.9	  584.2	 4762.0	...
8276847	  761.0	  583.9	 4759.0	...
8276848	  761.1	  584.4	 4757.0	...
8276849	  761.4	  584.7	 4754.0	...
8276850	  761.5	  584.3	 4755.0	...
8276851	  761.2	  584.1	 4755.0	...
8276852	  760.8	  584.1	 4755.0	...
8276853	  760.3	  584.1	 4753.0	...
8276854	  760.2	  584.0	 4752.0	...
8276855	  760.3	  584.4	 4753.0	...
8276856	  760.4	  584.7	 4752.0	...
8276857	  760.7	  585.1	 4751.0	...
8276858	  760.8	  585.0	 4750.0	...
8276859	  761.0	  585.1	 4750.0	...
8276860	  761.1	  585.1	 4750.0	...
8276861	  761.2	  585.0	 4751.0	...
8276862	  761.1	  584.7	 4751.0	...
8276863	  761.1	  584.2	 4750.0	...
8276864	  761.0	  583.8	 4750.0	...
8276865	  760.7	  583.3	 4750.0	...
8276866	  760.5	  583.0	 4751.0	...
8276867	  760.2	  582.9	 4753.0	...
8276868	  760.2	  583.3	 4755.0	...
8276869	  760.7	  583.6	 4755.0	...
8276870	  761.1	  583.9	 4756.0	...
8276871	  761.6	  584.2	 4757.0	...
8276872	  761.6	  584.4	 4757.0	...
8276873	  761.4	  584.5	 4757.0	...
8276874	  761.3	  584.3	 4754.0	...
8276875	  761.2	  584.1	 4752.0	...
8276876	  761.3	  583.9	 4750.0	...
8276877	  761.4	  583.7	 4749.0	...
8276878	  761.0	  583.7	 4749.0	...
8276879	  760.5	  583.7	 4750.0	...
8276880	  760.2	  583.5	 4751.0	...
8276881	  760.3	  583.3	 4751.0	...
8276882	  760.5	  583.3	 4752.0	...
8276883	  760.8	  584.2	 4754.0	...
8276884	  761.0	  585.0	 4756.0	...
8276885	  761.4	  585.6	 4754.0	...
8276886	  761.5	  585.0	 4752.0	...
8276887	  761.3	  584.4	 4753.0	...
8276888	  761.0	  583.8	 4756.0	...
8276889	  760.6	  583.9	 4758.0	...
8276890	  760.5	  583.8	 4756.0	...
8276891	  760.4	  583.7	 4754.0	...
8276892	  760.5	  583.6	 4754.0	...
8276893	  760.5	  583.6	 4754.0	...
8276894	  760.5	  583.5	 4755.0	...
8276895	  760.4	  583.5	 4755.0	...
8276896	  760.4	  583.5	 4753.0	...
8276897	  760.5	  583.6	 4751.0	...
8276898	  760.5	  583.9	 4749.0	...
8276899	  760.5	  584.1	 4749.0	...
8276900	  760.4	  583.7	 4750.0	...
8276901	  760.3	  583.2	 4750.0	...
8276902	  760.4	  583.1	 4748.0	...
8276903	  760.6	  583.6	 4746.0	...
8276904	  760.9	  583.7	 4746.0	...
8276905	  761.1	  583.2	 4746.0	...
8276906	  761.2	  583.0	 4745.0	...
8276907	  761.1	  583.2	 4743.0	...
8276908	  761.0	  583.4	 4741.0	...
8276909	  761.1	  583.3	 4739.0	...
8276910	  761.3	  583.4	 4738.0	...
8276911	  761.3	  583.5	 4737.0	...
8276912	  761.3	  583.6	 4737.0	...
8276913	  761.0	  583.7	 4737.0	...
8276914	  760.5	  583.5	 4738.0	...
8276915	  760.0	  583.3	 4739.0	...
8276916	  760.3	  582.9	 4741.0	...
8276917	  760.8	  582.6	 4743.0	...
8276918	  761.1	  582.3	 4744.0	...
8276919	  760.6	  582.2	 4745.0	...
8276920	  760.2	  582.3	 4743.0	...
8276921	  760.0	  582.4	 4742.0	...
8276922	  760.2	  582.5	 4740.0	...
8276923	  760.5	  582.5	 4737.0	...
8276924	  760.8	  582.4	 4735.0	...
8276925	  760.9	  582.4	 4738.0	...
8276926	  760.7	  582.5	 4744.0	...
8276927	  760.6	  582.4	 4747.0	...
8276928	  760.6	  582.2	 4743.0	...
8276929	  760.7	  582.2	 4740.0	...
8276930	  760.8	  582.2	 4740.0	...
8276931	  760.9	  582.3	 4740.0	...
8276932	  760.9	  582.3	 4739.0	...
8276933	  760.8	  582.2	 4739.0	...
8276934	  760.2	  582.0	 4738.0	...
8276935	  759.6	  581.9	 4737.0	...
8276936	  759.1	  581.8	 4736.0	...
8276937	  759.3	  581.8	 4737.0	...
8276938	  759.7	  581.5	 4737.0	...
8276939	  760.1	  581.3	 4736.0	...
8276940	  760.4	  581.0	 4735.0	...
8276941	  760.4	  580.8	 4733.0	...
8276942	  760.6	  580.7	 4733.0	...
8276943	  760.7	  580.7	 4734.0	...
8276944	  760.5	  580.7	 4734.0	...
8276945	  760.2	  580.7	 4734.0	...
8276946	  760.3	  580.8	 4734.0	...
8276947	  760.8	  580.8	 4733.0	...
8276948	  760.8	  580.9	 4733.0	...
8276949	  760.3	  581.4	 4733.0	...
8276950	  759.7	  582.1	 4733.0	...
8276951	  760.0	  582.5	 4728.0	...
8276952	  760.2	  582.2	 4723.0	...
8276953	  760.3	  581.8	 4720.0	...
8276954	  760.5	  581.6	 4723.0	...
8276955	  760.9	  581.3	 4726.0	...
8276956	  760.9	  581.0	 4728.0	...
8276957	  760.6	  580.9	 4728.0	...
8276958	  760.9	  581.0	 4730.0	...
8276959	  761.5	  580.6	 4732.0	...
8276960	  761.8	  580.2	 4734.0	...
8276961	  761.2	  579.8	 4736.0	...
8276962	  760.5	  579.8	 4737.0	...
8276963	  760.1	  579.9	 4735.0	...
8276964	  760.0	  580.0	 4735.0	...
8276965	  760.3	  580.0	 4734.0	...
8276966	  760.6	  580.2	 4735.0	...
8276967	  760.7	  580.4	 4735.0	...
8276968	  761.3	  580.5	 4736.0	...
8276969	  761.8	  580.3	 4737.0	...
8276970	  762.3	  580.0	 4737.0	...
8276971	  762.1	  579.8	 4736.0	...
8276972	  761.9	  579.7	 4734.0	...
8276973	  761.6	  579.6	 4734.0	...
8276974	  761.2	  579.5	 4734.0	...
8276975	  760.7	  579.5	 4735.0	...
8276976	  760.3	  579.5	 4735.0	...
8276977	  760.3	  579.8	 4735.0	...
8276978	  760.2	  579.9	 4736.0	...
8276979	  760.0	  580.0	 4736.0	...
8276980	  759.8	  579.9	 4732.0	...
8276981	  760.4	  579.7	 4726.0	...
8276982	  761.1	  579.6	 4720.0	...
8276983	  761.8	  579.5	 4721.0	...
8276984	  761.7	  579.6	 4721.0	...
8276985	  761.4	  579.6	 4720.0	...
8276986	  761.2	  579.7	 4719.0	...
8276987	  761.1	  579.8	 4719.0	...
8276988	  761.1	  579.9	 4719.0	...
8276989	  761.3	  580.0	 4722.0	...
8276990	  761.4	  579.8	 4724.0	...
8276991	  761.6	  579.4	 4726.0	...
8276992	  761.2	  579.1	 4726.0	...
8276993	  760.9	  579.2	 4727.0	...
8276994	  760.5	  579.3	 4726.0	...
8276995	  761.0	  579.4	 4725.0	...
8276996	  761.5	  579.6	 4722.0	...
8276997	  762.0	  579.8	 4721.0	...
8276998	  762.0	  579.8	 4722.0	...
8276999	  761.7	  579.8	 4724.0	...
8277000	  761.1	  579.8	 4727.0	...
8277001	  760.6	  579.6	 4727.0	...
8277002	  760.5	  579.3	 4726.0	...
8277003	  760.8	  578.7	 4725.0	...
8277004	  761.1	  578.5	 4724.0	...
8277005	  761.0	  578.3	 4722.0	...
8277006	  760.9	  578.3	 4720.0	...
8277007	  760.6	  578.4	 4718.0	...
8277008	  760.6	  578.5	 4717.0	...
8277009	  761.0	  578.5	 4717.0	...
8277010	  761.4	  578.7	 4718.0	...
8277011	  761.2	  578.9	 4724.0	...
8277012	  760.6	  578.4	 4730.0	...
8277013	  760.0	  577.7	 4734.0	...
8277014	  760.3	  577.2	 4728.0	...
8277015	  760.6	  577.6	 4724.0	...
8277016	  761.3	  578.1	 4721.0	...
8277017	  761.8	  578.3	 4722.0	...
8277018	  762.2	  578.3	 4723.0	...
8277019	  762.3	  578.6	 4722.0	...
8277020	  762.3	  578.9	 4722.0	...
8277021	  762.3	  579.2	 4724.0	...
8277022	  762.3	  579.0	 4726.0	...
8277023	  762.2	  578.8	 4726.0	...
8277024	  762.1	  578.7	 4725.0	...
8277025	  762.0	  578.6	 4724.0	...
8277026	  761.9	  578.5	 4724.0	...
8277027	  761.9	  578.4	 4728.0	...
8277028	  761.6	  578.4	 4731.0	...
8277029	  761.3	  578.4	 4734.0	...
8277030	  761.0	  578.6	 4734.0	...
8277031	  761.0	  578.7	 4733.0	...
8277032	  761.1	  578.8	 4733.0	...
8277033	  761.4	  578.6	 4730.0	...
8277034	  761.8	  578.3	 4726.0	...
8277035	  761.9	  578.1	 4721.0	...
8277036	  761.9	  578.0	 4719.0	...
8277037	  761.7	  578.0	 4720.0	...
8277038	  761.9	  578.1	 4720.0	...
8277039	  762.2	  578.2	 4720.0	...
8277040	  762.3	  578.2	 4720.0	...
8277041	  762.3	  578.1	 4719.0	...
8277042	  762.2	  578.1	 4720.0	...
8277043	  762.2	  578.3	 4722.0	...
8277044	  762.2	  578.5	 4724.0	...
8277045	  762.0	  578.6	 4725.0	...
8277046	  761.7	  578.5	 4727.0	...
8277047	  761.6	  578.5	 4728.0	...
8277048	  761.7	  578.5	 4729.0	...
8277049	  761.9	  578.4	 4729.0	...
8277050	  762.0	  578.2	 4729.0	...
8277051	  762.0	  578.1	 4729.0	...
8277052	  762.0	  578.2	 4724.0	...
8277053	  762.1	  578.2	 4719.0	...
8277054	  762.1	  578.4	 4720.0	...
8277055	  762.2	  578.6	 4726.0	...
8277056	  762.4	  578.7	 4732.0	...
8277057	  762.5	  578.7	 4729.0	...
8277058	  762.4	  578.4	 4725.0	...
8277059	  762.3	  578.1	 4721.0	...
8277060	  762.0	  577.8	 4722.0	...
8277061	  761.9	  578.1	 4723.0	...
8277062	  761.8	  578.5	 4725.0	...
8277063	  761.8	  578.6	 4731.0	...
8277064	  761.8	  578.2	 4736.0	...
8277065	  761.7	  577.9	 4735.0	...
8277066	  761.5	  577.7	 4728.0	...
8277067	  761.4	  577.8	 4723.0	...
8277068	  761.3	  577.8	 4724.0	...
8277069	  761.5	  577.9	 4725.0	...
8277070	  761.8	  577.9	 4724.0	...
8277071	  762.0	  577.6	 4722.0	...
8277072	  762.1	  577.5	 4721.0	...
8277073	  762.1	  577.3	 4720.0	...
8277074	  762.1	  577.3	 4721.0	...
8277075	  762.4	  577.1	 4722.0	...
8277076	  762.7	  577.2	 4723.0	...
8277077	  763.0	  577.4	 4724.0	...
8277078	  763.0	  577.7	 4725.0	...
8277079	  762.9	  577.6	 4727.0	...
8277080	  762.7	  577.6	 4729.0	...
8277081	  762.7	  577.5	 4730.0	...
8277082	  762.8	  577.8	 4729.0	...
8277083	  762.4	  578.4	 4728.0	...
8277084	  761.9	  579.1	 4727.0	...
8277085	  762.1	  579.3	 4728.0	...
8277086	  762.7	  579.3	 4729.0	...
8277087	  763.3	  578.8	 4730.0	...
8277088	  763.3	  578.3	 4727.0	...
8277089	  763.3	  577.7	 4725.0	...
8277090	  763.1	  577.6	 4722.0	...
8277091	  762.7	  577.4	 4721.0	...
8277092	  762.4	  577.2	 4723.0	...
8277093	  762.2	  577.0	 4725.0	...
8277094	  762.2	  577.2	 4727.0	...
8277095	  762.1	  577.3	 4725.0	...
8277096	  762.0	  577.3	 4725.0	...
8277097	  761.7	  577.0	 4725.0	...
8277098	  761.4	  576.8	 4725.0	...
8277099	  761.4	  576.6	 4725.0	...
8277100	  762.0	  576.4	 4723.0	...
8277101	  762.7	  576.7	 4720.0	...
8277102	  762.6	  577.3	 4720.0	...
8277103	  762.3	  577.9	 4722.0	...
8277104	  761.9	  577.9	 4725.0	...
8277105	  762.0	  577.6	 4724.0	...
8277106	  762.1	  577.4	 4723.0	...
8277107	  762.3	  577.2	 4723.0	...
8277108	  762.5	  577.3	 4727.0	...
8277109	  762.3	  577.5	 4731.0	...
8277110	  762.2	  577.8	 4735.0	...
8277111	  762.1	  578.0	 4735.0	...
8277112	  762.3	  578.4	 4731.0	...
8277113	  762.4	  578.5	 4728.0	...
8277114	  762.4	  578.4	 4726.0	...
8277115	  762.3	  578.0	 4727.0	...
8277116	  762.2	  577.6	 4728.0	...
8277117	  762.2	  577.4	 4730.0	...
8277118	  762.1	  577.2	 4733.0	...
8277119	  762.0	  577.2	 4735.0	...
8277120	  762.1	  577.2	 4734.0	...
8277121	  762.1	  577.3	 4731.0	...
8277122	  762.1	  576.8	 4729.0	...
8277123	  762.0	  576.5	 4729.0	...
8277124	  762.0	  576.7	 4730.0	...
8277125	  762.4	  577.2	 4726.0	...
8277126	  762.9	  577.7	 4722.0	...
8277127	  763.1	  577.6	 4717.0	...
8277128	  763.1	  577.5	 4718.0	...
8277129	  763.2	  577.7	 4720.0	...
8277130	  763.5	  577.9	 4722.0	...
8277131	  763.8	  578.0	 4723.0	...
8277132	  763.2	  577.8	 4725.0	...
8277133	  762.6	  577.8	 4726.0	...
8277134	  762.1	  577.8	 4727.0	...
8277135	  762.2	  577.4	 4728.0	...
8277136	  762.3	  576.9	 4728.0	...
8277137	  762.2	  576.4	 4728.0	...
8277138	  762.2	  576.4	 4728.0	...
8277139	  762.2	  576.6	 4728.0	...
8277140	  762.2	  576.8	 4727.0	...
8277141	  762.1	  577.0	 4726.0	...
8277142	  762.0	  576.9	 4725.0	...
8277143	  761.9	  576.9	 4724.0	...
8277144	  762.0	  577.1	 4722.0	...
8277145	  762.0	  577.2	 4721.0	...
8277146	  762.0	  577.0	 4721.0	...
8277147	  762.0	  576.6	 4721.0	...
8277148	  762.0	  576.1	 4722.0	...
8277149	  762.0	  576.5	 4723.0	...
8277150	  762.1	  577.0	 4724.0	...
8277151	  762.4	  577.4	 4725.0	...
8277152	  762.8	  577.3	 4726.0	...
8277153	  762.7	  577.2	 4727.0	...
8277154	  762.6	  577.2	 4726.0	...
8277155	  762.4	  577.3	 4724.0	...
8277156	  762.6	  577.3	 4724.0	...
8277157	  762.6	  577.3	 4725.0	...
8277158	  762.6	  577.2	 4726.0	...
8277159	  762.1	  577.1	 4726.0	...
8277160	  761.7	  576.9	 4727.0	...
8277161	  761.3	  576.7	 4730.0	...
8277162	  761.6	  576.7	 4733.0	...
8277163	  762.0	  576.8	 4738.0	...
8277164	  762.6	  576.8	 4740.0	...
8277165	  763.0	  577.1	 4743.0	...
8277166	  763.4	  577.3	 4743.0	...
8277167	  763.2	  577.5	 4742.0	...
8277168	  763.0	  577.3	 4740.0	...
8277169	  762.8	  577.1	 4737.0	...
8277170	  762.7	  576.9	 4737.0	...
8277171	  762.6	  576.7	 4735.0	...
8277172	  762.5	  576.3	 4733.0	...
8277173	  762.3	  575.9	 4732.0	...
8277174	  762.4	  575.7	 4732.0	...
8277175	  762.6	  575.9	 4732.0	...
8277176	  762.7	  576.1	 4731.0	...
8277177	  762.5	  576.6	 4730.0	...
8277178	  762.3	  576.7	 4730.0	...
8277179	  762.4	  576.9	 4729.0	...
8277180	  762.8	  576.9	 4731.0	...
8277181	  762.8	  577.0	 4734.0	...
8277182	  762.6	  577.0	 4738.0	...
8277183	  762.2	  576.9	 4738.0	...
8277184	  762.2	  576.9	 4735.0	...
8277185	  762.1	  577.0	 4733.0	...
8277186	  762.2	  577.2	 4729.0	...
8277187	  762.4	  577.2	 4729.0	...
8277188	  762.5	  576.7	 4728.0	...
8277189	  762.4	  576.1	 4727.0	...
8277190	  762.5	  575.5	 4731.0	...
8277191	  762.7	  575.5	 4735.0	...
8277192	  762.8	  575.6	 4739.0	...
8277193	  762.9	  575.6	 4739.0	...
8277194	  762.9	  575.6	 4739.0	...
8277195	  763.0	  575.6	 4739.0	...
8277196	  763.0	  575.6	 4738.0	...
8277197	  763.0	  575.6	 4737.0	...
8277198	  762.9	  575.8	 4736.0	...
8277199	  763.0	  576.0	 4735.0	...
8277200	  763.1	  576.3	 4733.0	...
8277201	  763.2	  576.4	 4731.0	...
8277202	  763.3	  576.5	 4730.0	...
8277203	  763.4	  576.4	 4729.0	...
8277204	  763.5	  576.3	 4728.0	...
8277205	  763.5	  576.3	 4732.0	...
8277206	  763.2	  576.2	 4736.0	...
8277207	  762.8	  576.0	 4740.0	...
8277208	  762.4	  575.7	 4739.0	...
8277209	  762.7	  575.4	 4738.0	...
8277210	  763.1	  575.5	 4738.0	...
8277211	  763.2	  575.5	 4739.0	...
8277212	  763.2	  575.8	 4739.0	...
8277213	  763.1	  575.7	 4739.0	...
8277214	  763.0	  575.7	 4738.0	...
8277215	  762.9	  576.2	 4738.0	...
8277216	  762.8	  576.6	 4738.0	...
8277217	  762.7	  577.2	 4741.0	...
8277218	  762.8	  577.5	 4744.0	...
8277219	  762.9	  577.7	 4747.0	...
8277220	  762.6	  577.8	 4747.0	...
8277221	  762.1	  577.6	 4748.0	...
8277222	  761.8	  577.5	 4749.0	...
8277223	  762.3	  577.5	 4751.0	...
8277224	  762.8	  577.3	 4751.0	...
8277225	  763.2	  576.9	 4752.0	...
8277226	  763.0	  576.9	 4753.0	...
8277227	  762.9	  577.2	 4753.0	...
8277228	  762.8	  577.5	 4753.0	...
8277229	  762.7	  577.4	 4754.0	...
8277230	  762.7	  577.4	 4753.0	...
8277231	  762.6	  577.4	 4751.0	...
8277232	  762.6	  577.4	 4750.0	...
8277233	  762.6	  577.3	 4749.0	...
8277234	  762.6	  576.9	 4748.0	...
8277235	  762.5	  576.7	 4745.0	...
8277236	  762.4	  576.6	 4743.0	...
8277237	  762.2	  576.9	 4739.0	...
8277238	  762.0	  577.1	 4738.0	...
8277239	  761.9	  577.3	 4738.0	...
8277240	  761.9	  577.3	 4742.0	...
8277241	  761.8	  577.2	 4745.0	...
8277242	  761.8	  577.3	 4748.0	...
8277243	  761.6	  577.6	 4748.0	...
8277244	  761.5	  577.8	 4749.0	...
8277245	  761.6	  577.9	 4751.0	...
8277246	  761.9	  577.9	 4752.0	...
8277247	  762.0	  578.0	 4753.0	...
8277248	  761.9	  577.8	 4755.0	...
8277249	  761.7	  577.5	 4755.0	...
8277250	  761.7	  577.2	 4754.0	...
8277251	  761.6	  577.2	 4752.0	...
8277252	  761.5	  577.5	 4751.0	...
8277253	  761.6	  577.4	 4749.0	...
8277254	  761.5	  577.0	 4748.0	...
8277255	  761.4	  576.6	 4748.0	...
8277256	  761.7	  576.5	 4748.0	...
8277257	  762.1	  576.6	 4747.0	...
8277258	  762.1	  576.9	 4745.0	...
8277259	  762.0	  577.0	 4745.0	...
8277260	  761.8	  577.2	 4748.0	...
8277261	  761.9	  577.3	 4752.0	...
8277262	  761.9	  577.3	 4753.0	...
8277263	  761.9	  577.7	 4752.0	...
8277264	  762.0	  578.2	 4751.0	...
8277265	  762.1	  578.5	 4750.0	...
8277266	  762.2	  578.4	 4750.0	...
8277267	  762.2	  577.9	 4751.0	...
8277268	  762.2	  577.6	 4750.0	...
8277269	  761.9	  577.3	 4750.0	...
8277270	  761.5	  577.2	 4750.0	...
8277271	  761.2	  577.4	 4746.0	...
8277272	  761.1	  577.8	 4744.0	...
8277273	  761.2	  578.3	 4743.0	...
8277274	  761.3	  578.4	 4746.0	...
8277275	  761.5	  578.7	 4748.0	...
8277276	  761.5	  578.8	 4749.0	...
8277277	  761.5	  578.7	 4751.0	...
8277278	  761.6	  578.6	 4750.0	...
8277279	  761.5	  578.5	 4748.0	...
8277280	  761.6	  578.6	 4749.0	...
8277281	  761.6	  578.6	 4753.0	...
8277282	  761.6	  578.8	 4756.0	...
8277283	  761.7	  579.1	 4758.0	...
8277284	  761.8	  579.3	 4757.0	...
8277285	  762.1	  579.2	 4757.0	...
8277286	  762.3	  579.2	 4756.0	...
8277287	  761.8	  579.2	 4755.0	...
8277288	  761.1	  579.3	 4754.0	...
8277289	  760.5	  579.3	 4753.0	...
8277290	  760.5	  579.4	 4752.0	...
8277291	  760.6	  579.5	 4750.0	...
8277292	  760.7	  579.6	 4749.0	...
8277293	  761.0	  580.0	 4747.0	...
8277294	  761.4	  580.4	 4746.0	...
8277295	  761.6	  580.4	 4744.0	...
8277296	  761.5	  580.0	 4744.0	...
8277297	  761.3	  579.2	 4747.0	...
8277298	  761.2	  578.6	 4750.0	...
8277299	  761.1	  578.7	 4750.0	...
8277300	  761.5	  579.1	 4747.0	...
8277301	  762.0	  579.6	 4744.0	...
8277302	  762.4	  579.4	 4746.0	...
8277303	  761.8	  579.2	 4748.0	...
8277304	  761.2	  579.3	 4749.0	...
8277305	  761.3	  579.8	 4747.0	...
8277306	  762.1	  580.2	 4746.0	...
8277307	  763.0	  580.2	 4747.0	...
8277308	  763.2	  580.2	 4748.0	...
8277309	  763.2	  580.7	 4748.0	...
8277310	  763.0	  581.1	 4745.0	...
8277311	  762.8	  581.4	 4743.0	...
8277312	  762.6	  581.1	 4743.0	...
8277313	  762.0	  580.9	 4743.0	...
8277314	  761.4	  580.9	 4742.0	...
8277315	  760.9	  580.7	 4742.0	...
8277316	  761.0	  580.4	 4741.0	...
8277317	  761.2	  580.1	 4741.0	...
8277318	  761.2	  580.0	 4741.0	...
8277319	  761.2	  580.0	 4741.0	...
8277320	  761.2	  580.1	 4741.0	...
8277321	  761.2	  580.2	 4741.0	...
8277322	  761.3	  580.2	 4743.0	...
8277323	  761.5	  580.1	 4744.0	...
8277324	  761.8	  580.0	 4743.0	...
8277325	  761.5	  580.0	 4742.0	...
8277326	  761.1	  580.3	 4741.0	...
8277327	  760.6	  580.5	 4741.0	...
8277328	  760.6	  580.4	 4741.0	...
8277329	  760.4	  580.3	 4740.0	...
8277330	  760.2	  580.2	 4738.0	...
8277331	  760.0	  580.3	 4739.0	...
8277332	  760.2	  580.3	 4741.0	...
8277333	  760.5	  580.3	 4744.0	...
8277334	  760.6	  580.3	 4744.0	...
8277335	  760.4	  580.4	 4745.0	...
8277336	  760.8	  580.4	 4745.0	...
8277337	  761.3	  580.0	 4745.0	...
8277338	  761.3	  579.6	 4746.0	...
8277339	  760.8	  579.3	 4746.0	...
8277340	  760.3	  579.5	 4746.0	...
8277341	  760.3	  579.7	 4742.0	...
8277342	  760.8	  579.9	 4740.0	...
8277343	  761.2	  580.4	 4740.0	...
8277344	  761.4	  581.0	 4745.0	...
8277345	  761.1	  581.8	 4749.0	...
8277346	  760.9	  582.0	 4753.0	...
8277347	  761.0	  582.0	 4754.0	...
8277348	  761.1	  581.8	 4754.0	...
8277349	  761.1	  581.7	 4753.0	...
8277350	  761.0	  581.7	 4751.0	...
8277351	  760.9	  581.8	 4752.0	...
8277352	  760.9	  581.5	 4755.0	...
8277353	  760.9	  581.2	 4755.0	...
8277354	  760.8	  580.9	 4752.0	...
8277355	  761.0	  580.9	 4749.0	...
8277356	  761.0	  580.9	 4748.0	...
8277357	  760.8	  581.5	 4745.0	...
8277358	  760.6	  582.1	 4742.0	...
8277359	  760.4	  582.5	 4738.0	...
8277360	  760.4	  582.3	 4738.0	...
8277361	  760.4	  582.2	 4738.0	...
8277362	  760.5	  582.1	 4741.0	...
8277363	  760.5	  582.0	 4744.0	...
8277364	  760.5	  582.1	 4745.0	...
8277365	  760.5	  582.1	 4744.0	...
8277366	  760.4	  582.0	 4742.0	...
8277367	  760.2	  581.8	 4740.0	...
8277368	  760.0	  581.6	 4738.0	...
8277369	  759.9	  581.5	 4737.0	...
8277370	  760.0	  581.8	 4736.0	...
8277371	  760.0	  582.2	 4736.0	...
8277372	  760.0	  582.7	 4736.0	...
8277373	  760.0	  582.4	 4736.0	...
8277374	  760.0	  582.0	 4739.0	...
8277375	  760.0	  581.3	 4740.0	...
8277376	  760.4	  581.0	 4741.0	...
8277377	  760.7	  580.7	 4740.0	...
8277378	  761.0	  580.8	 4739.0	...
8277379	  761.1	  581.1	 4738.0	...
8277380	  761.1	  581.4	 4738.0	...
8277381	  760.8	  581.5	 4735.0	...
8277382	  760.4	  581.3	 4732.0	...
8277383	  760.1	  580.9	 4729.0	...
8277384	  759.9	  580.8	 4728.0	...
8277385	  759.9	  580.6	 4727.0	...
8277386	  759.6	  580.7	 4726.0	...
8277387	  759.3	  580.7	 4726.0	...
8277388	  758.8	  580.7	 4730.0	...
8277389	  758.7	  580.6	 4734.0	...
8277390	  758.9	  580.6	 4740.0	...
8277391	  759.3	  580.6	 4742.0	...
8277392	  759.7	  580.6	 4740.0	...
8277393	  759.9	  580.9	 4735.0	...
8277394	  760.3	  581.3	 4733.0	...
8277395	  760.7	  581.6	 4734.0	...
8277396	  760.8	  581.4	 4736.0	...
8277397	  760.3	  580.8	 4740.0	...
8277398	  759.8	  580.2	 4744.0	...
8277399	  759.3	  580.0	 4748.0	...
8277400	  759.4	  580.2	 4748.0	...
8277401	  759.1	  580.8	 4742.0	...
8277402	  758.8	  581.1	 4735.0	...
8277403	  758.3	  581.1	 4730.0	...
8277404	  758.2	  581.0	 4735.0	...
8277405	  758.6	  580.5	 4740.0	...
8277406	  759.1	  580.2	 4742.0	...
8277407	  759.8	  580.8	 4742.0	...
8277408	  759.4	  581.6	 4742.0	...
8277409	  759.0	  582.5	 4740.0	...
8277410	  758.7	  582.6	 4739.0	...
8277411	  759.0	  582.6	 4738.0	...
8277412	  759.4	  582.7	 4737.0	...
8277413	  759.6	  582.6	 4733.0	...
8277414	  759.6	  582.4	 4729.0	...
8277415	  759.3	  582.2	 4730.0	...
8277416	  759.0	  582.1	 4733.0	...
8277417	  758.7	  582.2	 4737.0	...
8277418	  758.7	  582.2	 4738.0	...
8277419	  758.7	  582.2	 4739.0	...
8277420	  759.0	  582.3	 4738.0	...
8277421	  759.2	  582.4	 4738.0	...
8277422	  759.4	  582.5	 4737.0	...
8277423	  759.0	  582.5	 4737.0	...
8277424	  758.7	  582.7	 4737.0	...
8277425	  759.0	  583.2	 4737.0	...
8277426	  759.6	  583.6	 4737.0	...
8277427	  760.1	  583.8	 4738.0	...
8277428	  760.0	  583.8	 4740.0	...
8277429	  759.7	  583.9	 4742.0	...
8277430	  759.4	  583.9	 4743.0	...
8277431	  759.1	  583.3	 4742.0	...
8277432	  759.0	  582.8	 4742.0	...
8277433	  758.4	  582.8	 4739.0	...
8277434	  757.7	  583.4	 4735.0	...
8277435	  757.4	  583.7	 4734.0	...
8277436	  758.1	  583.4	 4736.0	...
8277437	  758.8	  583.0	 4738.0	...
8277438	  759.2	  582.9	 4735.0	...
8277439	  759.3	  582.9	 4732.0	...
8277440	  759.4	  583.1	 4731.0	...
8277441	  759.5	  583.4	 4732.0	...
8277442	  759.5	  583.8	 4731.0	...
8277443	  759.4	  583.8	 4729.0	...
8277444	  759.2	  583.9	 4727.0	...
8277445	  759.0	  584.1	 4725.0	...
8277446	  758.5	  584.3	 4724.0	...
8277447	  758.0	  584.1	 4723.0	...
8277448	  757.6	  583.7	 4723.0	...
8277449	  757.4	  583.2	 4723.0	...
8277450	  757.7	  583.2	 4722.0	...
8277451	  758.0	  583.4	 4721.0	...
8277452	  758.4	  583.5	 4718.0	...
8277453	  758.5	  583.3	 4715.0	...
8277454	  758.7	  583.2	 4716.0	...
8277455	  758.7	  583.2	 4721.0	...
8277456	  758.7	  583.2	 4725.0	...
8277457	  758.7	  583.1	 4721.0	...
8277458	  758.8	  583.1	 4717.0	...
8277459	  759.0	  583.1	 4714.0	...
8277460	  759.0	  583.5	 4716.0	...
8277461	  759.0	  583.8	 4719.0	...
8277462	  758.9	  583.5	 4719.0	...
8277463	  758.8	  582.8	 4719.0	...
8277464	  758.2	  582.4	 4718.0	...
8277465	  757.6	  582.8	 4718.0	...
8277466	  757.1	  583.3	 4715.0	...
8277467	  757.0	  583.7	 4711.0	...
8277468	  756.9	  583.8	 4708.0	...
8277469	  757.2	  583.9	 4708.0	...
8277470	  757.4	  584.2	 4707.0	...
8277471	  757.9	  584.5	 4707.0	...
8277472	  758.1	  584.6	 4711.0	...
8277473	  758.2	  584.4	 4715.0	...
8277474	  758.1	  583.9	 4719.0	...
8277475	  758.2	  583.7	 4719.0	...
8277476	  758.5	  583.5	 4719.0	...
8277477	  758.6	  583.6	 4718.0	...
8277478	  758.3	  583.2	 4716.0	...
8277479	  758.1	  582.7	 4715.0	...
8277480	  758.1	  582.8	 4714.0	...
8277481	  757.9	  583.6	 4714.0	...
8277482	  757.7	  584.4	 4713.0	...
8277483	  757.4	  584.6	 4711.0	...
8277484	  757.3	  584.6	 4713.0	...
8277485	  757.2	  584.6	 4717.0	...
8277486	  757.1	  584.5	 4718.0	...
8277487	  757.1	  584.4	 4714.0	...
8277488	  757.1	  584.4	 4711.0	...
8277489	  757.2	  584.1	 4711.0	...
8277490	  757.3	  583.8	 4708.0	...
8277491	  757.4	  583.9	 4705.0	...
8277492	  757.5	  584.3	 4700.0	...
8277493	  757.5	  584.7	 4699.0	...
8277494	  757.5	  584.7	 4699.0	...
8277495	  757.5	  584.8	 4701.0	...
8277496	  757.5	  584.9	 4703.0	...
8277497	  757.4	  584.9	 4704.0	...
8277498	  757.2	  585.0	 4699.0	...
8277499	  757.1	  585.1	 4692.0	...
8277500	  757.0	  585.2	 4686.0	...
8277501	  756.9	  585.0	 4685.0	...
8277502	  756.9	  584.7	 4683.0	...
8277503	  757.0	  584.7	 4683.0	...
8277504	  757.2	  585.5	 4684.0	...
8277505	  757.6	  586.3	 4684.0	...
8277506	  757.9	  586.4	 4684.0	...
8277507	  758.0	  585.9	 4683.0	...
8277508	  757.7	  585.1	 4683.0	...
8277509	  757.2	  584.7	 4683.0	...
8277510	  756.8	  584.3	 4682.0	...
8277511	  756.7	  584.2	 4684.0	...
8277512	  757.0	  584.0	 4688.0	...
8277513	  757.2	  583.8	 4691.0	...
8277514	  757.4	  583.9	 4690.0	...
8277515	  757.4	  584.2	 4685.0	...
8277516	  757.3	  584.5	 4680.0	...
8277517	  757.3	  584.6	 4676.0	...
8277518	  757.3	  584.5	 4675.0	...
8277519	  757.3	  584.4	 4674.0	...
8277520	  757.1	  584.7	 4673.0	...
8277521	  756.7	  585.0	 4677.0	...
8277522	  756.4	  585.3	 4681.0	...
8277523	  756.1	  585.4	 4685.0	...
8277524	  756.0	  585.7	 4685.0	...
8277525	  755.9	  585.9	 4684.0	...
8277526	  755.9	  586.0	 4684.0	...
8277527	  755.8	  585.7	 4683.0	...
8277528	  755.7	  585.4	 4683.0	...
8277529	  755.6	  585.2	 4682.0	...
8277530	  755.9	  585.2	 4683.0	...
8277531	  756.3	  585.8	 4683.0	...
8277532	  756.7	  586.3	 4683.0	...
8277533	  756.7	  586.6	 4683.0	...
8277534	  756.6	  586.6	 4684.0	...
8277535	  756.3	  586.6	 4685.0	...
8277536	  756.0	  586.5	 4684.0	...
8277537	  755.8	  586.1	 4682.0	...
8277538	  755.9	  586.3	 4680.0	...
8277539	  756.0	  586.9	 4678.0	...
8277540	  755.6	  587.2	 4675.0	...
8277541	  755.1	  586.9	 4672.0	...
8277542	  754.5	  586.5	 4670.0	...
8277543	  754.4	  586.4	 4670.0	...
8277544	  754.4	  586.5	 4670.0	...
8277545	  754.6	  586.5	 4668.0	...
8277546	  754.7	  586.6	 4666.0	...
8277547	  754.9	  586.5	 4664.0	...
8277548	  755.3	  586.5	 4667.0	...
8277549	  755.6	  586.8	 4670.0	...
8277550	  755.7	  586.9	 4673.0	...
8277551	  755.6	  587.1	 4672.0	...
8277552	  755.5	  586.9	 4671.0	...
8277553	  755.5	  586.9	 4669.0	...
8277554	  755.4	  586.8	 4667.0	...
8277555	  755.4	  586.7	 4667.0	...
8277556	  755.4	  586.9	 4667.0	...
8277557	  755.5	  587.4	 4667.0	...
8277558	  755.6	  588.0	 4666.0	...
8277559	  755.6	  588.3	 4666.0	...
8277560	  755.6	  588.4	 4663.0	...
8277561	  755.6	  588.6	 4660.0	...
8277562	  755.7	  588.2	 4658.0	...
8277563	  755.8	  587.7	 4657.0	...
8277564	  755.5	  587.3	 4655.0	...
8277565	  755.1	  587.4	 4653.0	...
8277566	  754.6	  587.5	 4654.0	...
8277567	  754.4	  587.5	 4656.0	...
8277568	  754.4	  587.4	 4655.0	...
8277569	  754.4	  587.6	 4651.0	...
8277570	  754.5	  587.9	 4647.0	...
MSG	8277571 0000 _ Number On
8277571	  754.7	  588.3	 4648.0	...
8277572	  754.4	  588.4	 4648.0	...
8277573	  754.1	  588.5	 4647.0	...
8277574	  753.8	  588.7	 4646.0	...
8277575	  753.8	  589.0	 4645.0	...
8277576	  753.8	  589.3	 4646.0	...
8277577	  753.8	  589.4	 4646.0	...
8277578	  753.7	  589.2	 4647.0	...
8277579	  753.7	  588.9	 4647.0	...
8277580	  754.1	  588.6	 4647.0	...
8277581	  754.3	  588.9	 4646.0	...
8277582	  754.6	  588.9	 4646.0	...
8277583	  754.4	  588.8	 4643.0	...
8277584	  754.2	  589.1	 4639.0	...
8277585	  753.9	  589.5	 4640.0	...
8277586	  753.7	  589.6	 4644.0	...
8277587	  753.7	  589.3	 4648.0	...
8277588	  753.9	  589.0	 4648.0	...
8277589	  753.9	  589.1	 4649.0	...
8277590	  753.9	  589.1	 4648.0	...
8277591	  753.9	  589.1	 4648.0	...
8277592	  754.0	  589.0	 4646.0	...
8277593	  754.2	  588.8	 4645.0	...
8277594	  754.5	  588.6	 4643.0	...
8277595	  754.8	  588.5	 4643.0	...
8277596	  755.1	  588.6	 4642.0	...
8277597	  755.3	  588.7	 4642.0	...
8277598	  755.0	  588.9	 4641.0	...
8277599	  754.5	  589.6	 4641.0	...
8277600	  754.0	  590.4	 4641.0	...
8277601	  753.7	  591.2	 4641.0	...
8277602	  753.6	  591.1	 4640.0	...
8277603	  753.7	  590.4	 4638.0	...
8277604	  753.8	  589.7	 4635.0	...
8277605	  753.6	  589.1	 4634.0	...
8277606	  753.4	  589.2	 4634.0	...
8277607	  753.2	  589.3	 4633.0	...
8277608	  753.2	  589.3	 4633.0	...
8277609	  753.2	  589.3	 4634.0	...
8277610	  753.9	  589.2	 4632.0	...
8277611	  754.6	  589.1	 4631.0	...
8277612	  755.3	  589.0	 4629.0	...
8277613	  755.2	  589.1	 4628.0	...
8277614	  754.8	  589.3	 4627.0	...
8277615	  754.4	  589.5	 4626.0	...
8277616	  754.1	  589.7	 4625.0	...
8277617	  754.0	  589.7	 4625.0	...
8277618	  753.9	  589.8	 4625.0	...
8277619	  753.9	  589.5	 4624.0	...
8277620	  753.9	  589.3	 4621.0	...
8277621	  753.9	  589.7	 4619.0	...
8277622	  754.2	  590.2	 4618.0	...
8277623	  754.4	  590.8	 4618.0	...
8277624	  754.5	  590.7	 4618.0	...
8277625	  754.3	  590.7	 4620.0	...
8277626	  754.2	  591.1	 4622.0	...
8277627	  753.7	  591.6	 4623.0	...
8277628	  753.3	  591.4	 4623.0	...
8277629	  752.6	  590.8	 4622.0	...
8277630	  752.4	  590.1	 4620.0	...
8277631	  752.3	  589.9	 4619.0	...
8277632	  752.4	  589.6	 4618.0	...
8277633	  752.7	  589.4	 4618.0	...
8277634	  753.0	  589.1	 4616.0	...
8277635	  753.2	  589.3	 4615.0	...
8277636	  752.9	  589.6	 4614.0	...
8277637	  752.5	  590.0	 4614.0	...
8277638	  752.2	  590.2	 4614.0	...
8277639	  752.3	  590.2	 4614.0	...
8277640	  752.5	  590.1	 4614.0	...
8277641	  752.7	  590.1	 4613.0	...
8277642	  752.7	  590.3	 4613.0	...
8277643	  752.6	  590.5	 4613.0	...
8277644	  752.4	  590.8	 4610.0	...
8277645	  752.2	  590.8	 4605.0	...
8277646	  752.2	  590.8	 4601.0	...
8277647	  752.2	  590.8	 4600.0	...
8277648	  752.2	  590.8	 4601.0	...
8277649	  752.2	  590.7	 4601.0	...
8277650	  752.2	  590.6	 4602.0	...
8277651	  752.3	  590.7	 4605.0	...
8277652	  752.4	  590.8	 4607.0	...
8277653	  752.4	  591.0	 4608.0	...
8277654	  752.4	  591.2	 4607.0	...
8277655	  752.5	  591.5	 4605.0	...
8277656	  752.4	  591.8	 4602.0	...
8277657	  752.0	  591.8	 4601.0	...
8277658	  751.6	  592.0	 4601.0	...
8277659	  751.5	  592.2	 4601.0	...
8277660	  751.7	  592.3	 4602.0	...
8277661	  751.8	  592.4	 4603.0	...
8277662	  751.9	  592.4	 4605.0	...
8277663	  751.8	  592.5	 4606.0	...
8277664	  752.1	  592.3	 4604.0	...
8277665	  752.3	  592.2	 4600.0	...
8277666	  752.6	  592.2	 4596.0	...
8277667	  752.6	  592.3	 4595.0	...
8277668	  752.5	  592.4	 4594.0	...
8277669	  752.4	  592.6	 4595.0	...
8277670	  752.3	  592.9	 4595.0	...
8277671	  752.2	  593.2	 4594.0	...
8277672	  752.1	  593.1	 4592.0	...
8277673	  752.1	  592.9	 4591.0	...
8277674	  752.1	  592.7	 4588.0	...
8277675	  752.0	  592.4	 4586.0	...
8277676	  751.8	  592.2	 4584.0	...
8277677	  751.7	  592.7	 4584.0	...
8277678	  751.7	  593.3	 4582.0	...
8277679	  751.7	  594.0	 4578.0	...
8277680	  751.6	  594.0	 4575.0	...
8277681	  751.6	  593.6	 4572.0	...
8277682	  751.6	  593.2	 4571.0	...
8277683	  751.5	  592.9	 4570.0	...
8277684	  751.5	  593.0	 4570.0	...
8277685	  751.6	  593.1	 4570.0	...
8277686	  751.7	  593.0	 4570.0	...
8277687	  751.8	  593.4	 4571.0	...
8277688	  751.9	  593.8	 4572.0	...
8277689	  751.9	  594.2	 4572.0	...
8277690	  751.8	  594.2	 4570.0	...
8277691	  751.9	  594.1	 4568.0	...
8277692	  752.1	  593.4	 4567.0	...
8277693	  752.4	  592.6	 4567.0	...
8277694	  752.5	  592.4	 4564.0	...
8277695	  752.4	  593.0	 4561.0	...
8277696	  752.2	  593.3	 4559.0	...
8277697	  752.1	  593.1	 4560.0	...
8277698	  752.1	  593.0	 4561.0	...
8277699	  752.1	  593.0	 4561.0	...
8277700	  752.1	  593.0	 4561.0	...
8277701	  751.7	  593.1	 4560.0	...
8277702	  751.3	  593.1	 4560.0	...
8277703	  751.1	  593.1	 4559.0	...
8277704	  751.3	  593.1	 4561.0	...
8277705	  751.6	  593.3	 4563.0	...
8277706	  751.7	  593.5	 4565.0	...
8277707	  751.8	  594.1	 4564.0	...
8277708	  751.8	  594.6	 4565.0	...
8277709	  752.1	  594.9	 4565.0	...
8277710	  752.2	  595.0	 4563.0	...
8277711	  752.0	  595.1	 4561.0	...
8277712	  751.7	  595.1	 4559.0	...
8277713	  751.7	  595.3	 4560.0	...
8277714	  752.0	  595.4	 4559.0	...
8277715	  752.2	  594.9	 4557.0	...
8277716	  751.8	  594.4	 4554.0	...
8277717	  751.5	  594.3	 4553.0	...
8277718	  751.3	  594.6	 4552.0	...
8277719	  751.2	  595.0	 4551.0	...
8277720	  751.2	  595.3	 4551.0	...
8277721	  751.1	  595.7	 4551.0	...
8277722	  751.0	  595.8	 4549.0	...
8277723	  750.7	  595.3	 4548.0	...
8277724	  750.5	  594.8	 4547.0	...
8277725	  750.8	  594.5	 4546.0	...
8277726	  751.2	  594.5	 4544.0	...
8277727	  751.5	  594.6	 4541.0	...
8277728	  751.4	  595.0	 4539.0	...
8277729	  751.3	  595.3	 4539.0	...
8277730	  751.4	  595.9	 4539.0	...
8277731	  751.5	  596.4	 4539.0	...
8277732	  751.3	  597.0	 4533.0	...
8277733	  750.9	  596.5	 4528.0	...
8277734	  750.6	  595.8	 4524.0	...
8277735	  750.7	  595.0	 4526.0	...
8277736	  750.7	  594.9	 4525.0	...
8277737	  750.8	  594.8	 4522.0	...
8277738	  750.9	  594.9	 4522.0	...
8277739	  751.0	  594.9	 4525.0	...
8277740	  751.1	  594.7	 4523.0	...
8277741	  751.3	  594.4	 4518.0	...
8277742	  751.4	  594.2	 4512.0	...
8277743	  751.6	  594.2	 4511.0	...
8277744	  751.8	  594.1	 4511.0	...
8277745	  752.1	  594.1	 4511.0	...
8277746	  752.5	  594.1	 4511.0	...
8277747	  752.6	  594.4	 4512.0	...
8277748	  752.6	  594.7	 4512.0	...
8277749	  752.3	  595.3	 4512.0	...
8277750	  751.6	  595.8	 4513.0	...
8277751	  751.0	  596.1	 4514.0	...
8277752	  751.0	  596.1	 4515.0	...
8277753	  751.3	  596.1	 4513.0	...
8277754	  751.6	  596.1	 4511.0	...
8277755	  751.6	  596.1	 4510.0	...
8277756	  751.6	  596.6	 4511.0	...
8277757	  751.5	  597.2	 4512.0	...
8277758	  751.3	  597.4	 4513.0	...
8277759	  751.2	  597.0	 4513.0	...
8277760	  751.2	  596.7	 4513.0	...
8277761	  751.3	  596.8	 4513.0	...
8277762	  751.6	  597.1	 4513.0	...
8277763	  751.8	  597.4	 4513.0	...
8277764	  751.7	  597.7	 4514.0	...
8277765	  751.4	  597.6	 4514.0	...
8277766	  751.3	  597.5	 4515.0	...
8277767	  751.5	  597.5	 4515.0	...
8277768	  751.9	  597.4	 4515.0	...
8277769	  752.1	  597.2	 4514.0	...
8277770	  751.7	  596.9	 4513.0	...
8277771	  751.0	  596.7	 4513.0	...
8277772	  750.4	  596.5	 4512.0	...
8277773	  750.6	  596.5	 4512.0	...
8277774	  750.7	  596.6	 4512.0	...
8277775	  750.7	  596.6	 4514.0	...
8277776	  750.6	  596.7	 4514.0	...
8277777	  750.7	  596.6	 4512.0	...
8277778	  750.9	  596.5	 4508.0	...
8277779	  751.0	  596.6	 4504.0	...
8277780	  751.5	  596.4	 4505.0	...
8277781	  751.9	  596.2	 4505.0	...
8277782	  752.3	  595.9	 4504.0	...
8277783	  752.3	  595.9	 4503.0	...
8277784	  752.3	  595.9	 4501.0	...
8277785	  752.0	  595.9	 4496.0	...
8277786	  751.9	  596.0	 4492.0	...
8277787	  751.7	  596.2	 4489.0	...
8277788	  751.8	  595.9	 4492.0	...
8277789	  751.8	  595.5	 4494.0	...
8277790	  752.0	  595.6	 4494.0	...
8277791	  752.1	  596.0	 4492.0	...
8277792	  752.2	  596.2	 4493.0	...
8277793	  752.2	  596.1	 4497.0	...
8277794	  751.6	  596.2	 4499.0	...
8277795	  750.9	  596.7	 4494.0	...
8277796	  750.4	  597.2	 4489.0	...
8277797	  750.5	  597.2	 4487.0	...
8277798	  750.6	  597.0	 4489.0	...
8277799	  751.0	  597.1	 4491.0	...
8277800	  751.3	  597.3	 4492.0	...
8277801	  751.3	  597.2	 4491.0	...
8277802	  750.9	  596.7	 4490.0	...
8277803	  750.5	  596.3	 4490.0	...
8277804	  750.5	  596.4	 4490.0	...
8277805	  750.7	  596.4	 4489.0	...
8277806	  750.9	  596.4	 4488.0	...
8277807	  751.1	  596.2	 4487.0	...
8277808	  751.0	  596.0	 4487.0	...
8277809	  750.9	  596.2	 4487.0	...
8277810	  750.8	  596.6	 4487.0	...
8277811	  751.1	  597.1	 4487.0	...
8277812	  751.5	  597.1	 4486.0	...
8277813	  751.6	  597.3	 4482.0	...
8277814	  751.3	  597.6	 4479.0	...
8277815	  751.0	  598.0	 4477.0	...
8277816	  751.0	  598.1	 4478.0	...
8277817	  751.0	  598.1	 4479.0	...
8277818	  751.3	  598.1	 4481.0	...
8277819	  751.6	  597.8	 4483.0	...
8277820	  751.7	  597.6	 4484.0	...
8277821	  751.5	  597.5	 4484.0	...
8277822	  751.4	  597.7	 4485.0	...
8277823	  751.0	  597.8	 4483.0	...
8277824	  750.7	  597.6	 4480.0	...
8277825	  750.6	  597.3	 4479.0	...
8277826	  750.7	  597.0	 4482.0	...
8277827	  750.8	  597.0	 4482.0	...
8277828	  751.1	  597.0	 4479.0	...
8277829	  751.5	  597.2	 4477.0	...
8277830	  752.0	  597.3	 4477.0	...
8277831	  752.0	  597.4	 4477.0	...
8277832	  751.9	  597.3	 4477.0	...
8277833	  751.9	  597.3	 4477.0	...
8277834	  751.8	  597.0	 4479.0	...
8277835	  751.6	  596.7	 4481.0	...
8277836	  751.2	  596.7	 4480.0	...
8277837	  751.0	  596.9	 4477.0	...
8277838	  750.8	  597.2	 4474.0	...
8277839	  750.8	  597.7	 4473.0	...
8277840	  750.8	  598.2	 4471.0	...
8277841	  750.8	  598.9	 4468.0	...
8277842	  751.3	  599.0	 4465.0	...
8277843	  751.6	  598.6	 4464.0	...
8277844	  752.1	  597.8	 4464.0	...
8277845	  752.2	  596.6	 4464.0	...
8277846	  752.2	  596.0	 4464.0	...
8277847	  752.0	  595.9	 4462.0	...
8277848	  751.8	  596.1	 4460.0	...
8277849	  751.8	  596.3	 4458.0	...
8277850	  751.8	  596.2	 4459.0	...
8277851	  751.9	  596.3	 4460.0	...
8277852	  751.8	  596.6	 4460.0	...
8277853	  751.5	  596.9	 4460.0	...
8277854	  751.3	  597.2	 4460.0	...
8277855	  751.4	  597.2	 4462.0	...
8277856	  751.6	  597.2	 4463.0	...
8277857	  751.7	  597.0	 4464.0	...
8277858	  751.7	  596.8	 4463.0	...
8277859	  751.8	  596.7	 4463.0	...
8277860	  751.8	  596.7	 4464.0	...
8277861	  751.8	  596.8	 4465.0	...
8277862	  751.9	  597.6	 4466.0	...
8277863	  751.9	  598.3	 4463.0	...
8277864	  752.0	  598.5	 4460.0	...
8277865	  752.0	  598.0	 4456.0	...
8277866	  751.4	  597.6	 4456.0	...
8277867	  750.9	  597.6	 4456.0	...
8277868	  750.5	  597.7	 4456.0	...
8277869	  750.6	  597.7	 4458.0	...
8277870	  751.0	  598.1	 4461.0	...
8277871	  751.2	  598.6	 4464.0	...
8277872	  751.4	  599.1	 4465.0	...
8277873	  751.4	  599.1	 4465.0	...
MSG	8277874 0000 _ Number Off
8277874	  751.3	  599.2	 4464.0	...
8277875	  751.2	  599.4	 4463.0	...
8277876	  751.1	  599.1	 4465.0	...
8277877	  751.6	  598.8	 4467.0	...
8277878	  752.1	  598.5	 4469.0	...
8277879	  752.4	  598.6	 4468.0	...
8277880	  752.0	  598.6	 4463.0	...
8277881	  751.6	  598.5	 4458.0	...
8277882	  751.3	  598.4	 4459.0	...
8277883	  751.2	  598.1	 4464.0	...
8277884	  751.0	  597.8	 4466.0	...
8277885	  751.0	  597.4	 4464.0	...
8277886	  751.0	  597.4	 4462.0	...
8277887	  751.0	  597.5	 4463.0	...
8277888	  751.1	  597.7	 4464.0	...
8277889	  751.2	  598.2	 4464.0	...
8277890	  751.4	  598.7	 4464.0	...
8277891	  751.6	  599.3	 4464.0	...
8277892	  751.8	  599.5	 4463.0	...
8277893	  752.0	  599.7	 4463.0	...
8277894	  751.9	  599.4	 4463.0	...
8277895	  751.6	  598.9	 4463.0	...
8277896	  751.2	  598.3	 4463.0	...
8277897	  751.1	  598.5	 4462.0	...
8277898	  750.9	  598.8	 4460.0	...
8277899	  750.9	  599.1	 4460.0	...
8277900	  751.5	  598.9	 4461.0	...
8277901	  752.0	  598.4	 4461.0	...
8277902	  752.6	  598.1	 4461.0	...
8277903	  752.7	  598.0	 4462.0	...
8277904	  752.8	  598.2	 4462.0	...
8277905	  752.9	  598.2	 4460.0	...
8277906	  753.0	  598.1	 4457.0	...
8277907	  752.6	  598.0	 4457.0	...
8277908	  752.3	  598.4	 4459.0	...
8277909	  752.1	  598.9	 4460.0	...
8277910	  752.1	  599.3	 4460.0	...
8277911	  752.3	  599.2	 4455.0	...
8277912	  752.5	  599.1	 4450.0	...
8277913	  752.6	  599.1	 4446.0	...
8277914	  752.5	  599.1	 4447.0	...
8277915	  752.4	  599.2	 4448.0	...
8277916	  752.4	  599.3	 4448.0	...
8277917	  752.4	  599.5	 4447.0	...
8277918	  752.3	  599.6	 4447.0	...
8277919	  752.1	  599.5	 4447.0	...
8277920	  752.1	  599.2	 4447.0	...
8277921	  752.2	  599.0	 4448.0	...
8277922	  752.2	  598.8	 4447.0	...
8277923	  752.1	  598.9	 4445.0	...
8277924	  752.0	  598.8	 4444.0	...
8277925	  752.0	  598.7	 4445.0	...
8277926	  751.7	  598.7	 4443.0	...
8277927	  751.4	  598.7	 4440.0	...
8277928	  751.7	  598.6	 4438.0	...
8277929	  752.2	  598.4	 4442.0	...
8277930	  752.4	  598.3	 4445.0	...
8277931	  751.9	  598.4	 4447.0	...
8277932	  751.4	  598.6	 4446.0	...
8277933	  751.4	  598.6	 4445.0	...
8277934	  751.4	  598.6	 4445.0	...
8277935	  751.5	  598.1	 4445.0	...
8277936	  751.6	  597.7	 4444.0	...
8277937	  751.7	  597.9	 4444.0	...
8277938	  751.5	  598.7	 4443.0	...
8277939	  751.4	  599.5	 4443.0	...
8277940	  751.4	  599.7	 4443.0	...
8277941	  751.6	  599.7	 4440.0	...
8277942	  751.8	  599.6	 4437.0	...
8277943	  751.9	  599.4	 4434.0	...
8277944	  751.7	  599.2	 4433.0	...
8277945	  751.5	  599.3	 4434.0	...
8277946	  751.5	  599.5	 4437.0	...
8277947	  751.5	  599.8	 4439.0	...
8277948	  751.5	  600.0	 4439.0	...
8277949	  751.3	  599.3	 4440.0	...
8277950	  751.1	  598.5	 4441.0	...
8277951	  751.1	  597.6	 4443.0	...
8277952	  751.5	  598.4	 4441.0	...
8277953	  751.9	  599.2	 4438.0	...
8277954	  752.2	  599.4	 4436.0	...
8277955	  752.4	  598.4	 4439.0	...
8277956	  752.5	  597.4	 4441.0	...
8277957	  752.6	  597.7	 4441.0	...
8277958	  752.7	  598.5	 4439.0	...
8277959	  752.7	  599.3	 4437.0	...
8277960	  752.6	  599.4	 4436.0	...
8277961	  752.2	  599.6	 4437.0	...
8277962	  751.8	  599.6	 4437.0	...
8277963	  751.6	  599.7	 4437.0	...
8277964	  751.6	  599.8	 4436.0	...
8277965	  751.6	  599.9	 4434.0	...
8277966	  751.5	  599.9	 4435.0	...
8277967	  751.7	  599.7	 4438.0	...
8277968	  752.0	  599.6	 4440.0	...
8277969	  752.4	  599.3	 4441.0	...
8277970	  752.5	  599.5	 4441.0	...
8277971	  752.6	  599.6	 4441.0	...
8277972	  752.5	  599.2	 4440.0	...
8277973	  752.4	  598.5	 4438.0	...
8277974	  752.4	  598.1	 4433.0	...
8277975	  752.5	  598.6	 4429.0	...
8277976	  752.5	  599.0	 4426.0	...
8277977	  752.3	  599.0	 4427.0	...
8277978	  752.1	  599.1	 4427.0	...
8277979	  752.1	  599.2	 4427.0	...
8277980	  752.4	  599.2	 4427.0	...
8277981	  752.1	  599.2	 4428.0	...
8277982	  751.1	  599.2	 4425.0	...
8277983	  750.0	  599.2	 4422.0	...
8277984	  750.3	  599.0	 4420.0	...
8277985	  751.1	  598.7	 4424.0	...
8277986	  751.9	  598.3	 4429.0	...
8277987	  751.9	  598.4	 4429.0	...
8277988	  752.1	  599.0	 4426.0	...
8277989	  752.3	  599.6	 4423.0	...
8277990	  752.4	  599.7	 4422.0	...
8277991	  752.3	  599.4	 4421.0	...
8277992	  752.1	  599.2	 4420.0	...
8277993	  752.1	  599.0	 4418.0	...
8277994	  752.2	  599.0	 4416.0	...
8277995	  751.8	  598.9	 4421.0	...
8277996	  751.3	  598.7	 4428.0	...
8277997	  751.3	  598.5	 4434.0	...
8277998	  751.8	  598.5	 4432.0	...
8277999	  752.5	  598.7	 4431.0	...
8278000	  752.7	  599.1	 4431.0	...
8278001	  752.9	  599.0	 4432.0	...
8278002	  753.0	  599.1	 4431.0	...
8278003	  753.1	  599.3	 4429.0	...
8278004	  753.1	  599.5	 4426.0	...
8278005	  752.6	  599.6	 4427.0	...
8278006	  752.1	  599.6	 4427.0	...
8278007	  751.6	  599.6	 4426.0	...
8278008	  751.4	  599.6	 4425.0	...
8278009	  751.3	  599.8	 4424.0	...
8278010	  751.2	  599.9	 4424.0	...
8278011	  751.5	  600.0	 4424.0	...
8278012	  752.0	  599.7	 4422.0	...
8278013	  752.4	  599.5	 4421.0	...
8278014	  752.8	  599.3	 4421.0	...
8278015	  752.8	  599.3	 4423.0	...
8278016	  752.9	  599.5	 4423.0	...
8278017	  753.0	  599.6	 4423.0	...
8278018	  752.7	  599.7	 4422.0	...
8278019	  752.3	  599.6	 4421.0	...
8278020	  751.8	  599.3	 4421.0	...
8278021	  751.8	  599.0	 4422.0	...
8278022	  751.6	  599.0	 4424.0	...
8278023	  751.4	  599.3	 4424.0	...
8278024	  751.3	  599.5	 4423.0	...
8278025	  751.1	  599.6	 4421.0	...
8278026	  751.0	  599.5	 4420.0	...
8278027	  751.1	  599.3	 4417.0	...
8278028	  751.3	  599.2	 4416.0	...
8278029	  751.5	  599.1	 4415.0	...
8278030	  751.6	  599.3	 4416.0	...
8278031	  751.9	  599.5	 4419.0	...
8278032	  752.2	  600.1	 4422.0	...
8278033	  752.2	  600.5	 4424.0	...
8278034	  752.0	  600.4	 4423.0	...
8278035	  751.8	  599.9	 4420.0	...
8278036	  751.9	  599.2	 4416.0	...
8278037	  752.2	  598.8	 4412.0	...
8278038	  752.5	  598.3	 4410.0	...
8278039	  752.8	  598.1	 4408.0	...
8278040	  753.0	  598.1	 4406.0	...
8278041	  753.2	  598.3	 4407.0	...
8278042	  753.0	  598.5	 4408.0	...
8278043	  752.6	  598.7	 4410.0	...
8278044	  752.1	  598.4	 4412.0	...
8278045	  751.9	  598.1	 4412.0	...
8278046	  751.8	  597.7	 4412.0	...
8278047	  751.7	  597.6	 4411.0	...
8278048	  751.6	  597.7	 4410.0	...
8278049	  751.6	  597.8	 4411.0	...
8278050	  751.6	  598.0	 4410.0	...
8278051	  751.6	  598.4	 4411.0	...
8278052	  751.5	  598.9	 4410.0	...
8278053	  751.5	  599.4	 4412.0	...
8278054	  751.5	  598.8	 4414.0	...
8278055	  751.6	  598.2	 4416.0	...
8278056	  751.8	  598.0	 4419.0	...
8278057	  751.9	  598.2	 4421.0	...
8278058	  751.9	  598.4	 4422.0	...
8278059	  751.9	  598.2	 4424.0	...
8278060	  751.4	  598.3	 4426.0	...
8278061	  750.9	  598.5	 4426.0	...
8278062	  750.4	  598.6	 4424.0	...
8278063	  750.6	  598.4	 4421.0	...
8278064	  751.0	  598.3	 4420.0	...
8278065	  751.3	  598.3	 4419.0	...
8278066	  751.4	  598.4	 4418.0	...
8278067	  751.2	  598.5	 4417.0	...
8278068	  751.1	  598.7	 4417.0	...
8278069	  751.5	  598.8	 4417.0	...
8278070	  752.1	  598.9	 4416.0	...
8278071	  752.7	  598.9	 4415.0	...
8278072	  752.9	  598.9	 4419.0	...
8278073	  752.9	  598.8	 4423.0	...
8278074	  752.8	  598.8	 4428.0	...
8278075	  752.7	  599.4	 4429.0	...
8278076	  752.5	  599.7	 4430.0	...
8278077	  752.5	  599.9	 4432.0	...
8278078	  752.4	  599.4	 4435.0	...
8278079	  752.3	  599.3	 4437.0	...
8278080	  752.2	  599.0	 4438.0	...
8278081	  752.2	  598.7	 4439.0	...
8278082	  752.3	  598.4	 4440.0	...
8278083	  752.4	  598.6	 4438.0	...
8278084	  752.6	  598.7	 4435.0	...
8278085	  752.7	  598.9	 4432.0	...
MSG	8278086 0000 _ Number On
8278086	  752.9	  598.8	 4431.0	...
8278087	  753.1	  598.8	 4431.0	...
8278088	  752.7	  598.9	 4431.0	...
8278089	  752.1	  599.1	 4431.0	...
8278090	  751.6	  599.3	 4430.0	...
8278091	  751.6	  599.3	 4429.0	...
8278092	  751.5	  599.3	 4428.0	...
8278093	  751.9	  599.3	 4428.0	...
8278094	  752.2	  599.2	 4427.0	...
8278095	  752.4	  599.2	 4431.0	...
8278096	  752.1	  599.1	 4436.0	...
8278097	  751.7	  598.9	 4439.0	...
8278098	  751.5	  598.8	 4437.0	...
8278099	  751.4	  598.8	 4435.0	...
8278100	  751.9	  598.7	 4434.0	...
8278101	  752.5	  598.8	 4434.0	...
8278102	  753.1	  598.9	 4433.0	...
8278103	  753.1	  599.2	 4433.0	...
8278104	  753.0	  599.2	 4432.0	...
8278105	  753.1	  599.3	 4432.0	...
8278106	  753.2	  599.2	 4432.0	...
8278107	  753.3	  599.2	 4433.0	...
8278108	  753.4	  599.1	 4432.0	...
8278109	  753.4	  599.1	 4433.0	...
8278110	  753.4	  599.1	 4435.0	...
8278111	  753.4	  599.1	 4436.0	...
8278112	  753.5	  598.9	 4436.0	...
8278113	  753.7	  598.7	 4435.0	...
8278114	  753.9	  598.3	 4437.0	...
8278115	  753.8	  598.0	 4440.0	...
8278116	  753.6	  598.2	 4444.0	...
8278117	  753.3	  598.7	 4444.0	...
8278118	  753.2	  598.9	 4443.0	...
8278119	  753.2	  598.6	 4442.0	...
8278120	  753.2	  598.3	 4441.0	...
8278121	  753.2	  598.2	 4441.0	...
8278122	  753.5	  598.1	 4444.0	...
8278123	  753.8	  598.1	 4446.0	...
8278124	  753.6	  598.1	 4448.0	...
8278125	  753.1	  598.4	 4448.0	...
8278126	  752.6	  598.8	 4444.0	...
8278127	  752.6	  599.1	 4440.0	...
8278128	  752.6	  599.4	 4435.0	...
8278129	  752.8	  599.3	 4436.0	...
8278130	  752.8	  599.1	 4436.0	...
8278131	  752.6	  598.9	 4438.0	...
8278132	  752.4	  599.2	 4439.0	...
8278133	  752.4	  599.6	 4440.0	...
8278134	  752.3	  599.3	 4441.0	...
8278135	  752.2	  598.6	 4441.0	...
8278136	  752.6	  598.4	 4441.0	...
8278137	  753.2	  598.9	 4439.0	...
8278138	  753.8	  599.1	 4439.0	...
8278139	  753.9	  598.9	 4440.0	...
8278140	  753.7	  598.7	 4442.0	...
8278141	  753.3	  598.9	 4446.0	...
8278142	  752.8	  599.4	 4449.0	...
8278143	  752.7	  599.6	 4451.0	...
8278144	  752.8	  599.8	 4451.0	...
8278145	  753.1	  599.7	 4450.0	...
8278146	  753.4	  599.4	 4449.0	...
8278147	  753.6	  599.1	 4447.0	...
8278148	  753.9	  598.9	 4447.0	...
8278149	  754.1	  598.9	 4448.0	...
8278150	  754.0	  598.8	 4450.0	...
8278151	  753.8	  598.6	 4451.0	...
8278152	  753.6	  598.4	 4451.0	...
8278153	  753.5	  598.3	 4452.0	...
8278154	  753.7	  598.4	 4453.0	...
8278155	  753.9	  598.6	 4453.0	...
8278156	  753.9	  598.8	 4453.0	...
8278157	  753.6	  598.2	 4452.0	...
8278158	  753.1	  597.8	 4452.0	...
8278159	  752.9	  597.2	 4453.0	...
8278160	  752.8	  597.3	 4453.0	...
8278161	  752.9	  597.0	 4449.0	...
8278162	  753.0	  596.8	 4444.0	...
8278163	  753.1	  596.7	 4439.0	...
8278164	  753.2	  596.6	 4437.0	...
8278165	  753.3	  596.9	 4436.0	...
8278166	  753.6	  597.2	 4436.0	...
8278167	  753.8	  597.6	 4436.0	...
8278168	  753.6	  597.7	 4437.0	...
8278169	  753.5	  597.9	 4439.0	...
8278170	  753.3	  598.0	 4440.0	...
8278171	  753.3	  598.0	 4441.0	...
8278172	  753.3	  597.9	 4443.0	...
8278173	  753.2	  597.8	 4446.0	...
8278174	  753.3	  597.8	 4447.0	...
8278175	  753.5	  597.9	 4447.0	...
8278176	  753.7	  597.8	 4449.0	...
8278177	  753.9	  597.7	 4452.0	...
8278178	  754.0	  597.6	 4454.0	...
8278179	  753.9	  597.4	 4452.0	...
8278180	  753.9	  597.2	 4451.0	...
8278181	  753.9	  597.1	 4451.0	...
8278182	  754.0	  597.2	 4450.0	...
8278183	  754.1	  597.3	 4450.0	...
8278184	  753.9	  597.3	 4449.0	...
8278185	  753.7	  597.2	 4449.0	...
8278186	  753.4	  597.8	 4449.0	...
8278187	  753.4	  598.4	 4448.0	...
8278188	  753.3	  598.7	 4446.0	...
8278189	  753.6	  598.4	 4446.0	...
8278190	  753.9	  598.0	 4447.0	...
8278191	  754.4	  597.8	 4448.0	...
8278192	  754.5	  597.7	 4449.0	...
8278193	  754.5	  597.7	 4450.0	...
8278194	  754.4	  597.6	 4452.0	...
8278195	  754.3	  597.6	 4455.0	...
8278196	  754.2	  597.6	 4457.0	...
8278197	  754.2	  597.6	 4454.0	...
8278198	  754.4	  597.6	 4449.0	...
8278199	  754.7	  597.6	 4447.0	...
8278200	  754.9	  597.7	 4449.0	...
8278201	  755.0	  597.9	 4452.0	...
8278202	  755.0	  598.2	 4453.0	...
8278203	  755.0	  598.4	 4455.0	...
8278204	  754.6	  598.2	 4455.0	...
8278205	  754.1	  597.7	 4454.0	...
8278206	  753.8	  597.3	 4452.0	...
8278207	  753.9	  597.3	 4450.0	...
8278208	  754.1	  597.4	 4450.0	...
8278209	  754.1	  597.3	 4451.0	...
8278210	  754.4	  597.3	 4453.0	...
8278211	  754.6	  597.2	 4456.0	...
8278212	  754.6	  597.1	 4459.0	...
8278213	  754.6	  597.0	 4460.0	...
8278214	  754.7	  596.8	 4462.0	...
8278215	  754.7	  596.7	 4462.0	...
8278216	  754.5	  596.7	 4462.0	...
8278217	  754.3	  596.8	 4461.0	...
8278218	  754.3	  597.1	 4459.0	...
8278219	  754.2	  597.4	 4457.0	...
8278220	  754.2	  598.0	 4455.0	...
8278221	  754.4	  598.3	 4455.0	...
8278222	  754.6	  598.2	 4455.0	...
8278223	  754.6	  597.9	 4456.0	...
8278224	  754.6	  597.5	 4457.0	...
8278225	  754.5	  597.3	 4457.0	...
8278226	  754.4	  597.2	 4456.0	...
8278227	  754.3	  597.4	 4455.0	...
8278228	  754.7	  597.6	 4455.0	...
8278229	  755.0	  597.6	 4456.0	...
8278230	  755.3	  597.6	 4456.0	...
8278231	  755.1	  597.5	 4457.0	...
8278232	  755.0	  597.4	 4459.0	...
8278233	  754.8	  596.9	 4459.0	...
8278234	  754.9	  596.3	 4459.0	...
8278235	  755.1	  596.3	 4458.0	...
8278236	  755.4	  596.7	 4457.0	...
8278237	  755.5	  596.8	 4455.0	...
8278238	  755.3	  596.5	 4453.0	...
8278239	  755.1	  595.9	 4451.0	...
8278240	  755.1	  595.7	 4450.0	...
8278241	  755.3	  595.9	 4452.0	...
8278242	  755.4	  596.3	 4455.0	...
8278243	  755.6	  596.4	 4458.0	...
8278244	  755.5	  596.1	 4459.0	...
8278245	  755.1	  595.8	 4460.0	...
8278246	  754.8	  595.8	 4460.0	...
8278247	  755.1	  596.1	 4459.0	...
8278248	  755.6	  596.4	 4459.0	...
8278249	  755.5	  596.4	 4459.0	...
8278250	  754.9	  596.2	 4462.0	...
8278251	  754.4	  596.0	 4465.0	...
8278252	  754.6	  596.1	 4467.0	...
8278253	  754.8	  596.3	 4465.0	...
8278254	  755.0	  596.7	 4464.0	...
8278255	  755.1	  597.1	 4463.0	...
8278256	  755.2	  596.9	 4462.0	...
8278257	  755.2	  596.5	 4460.0	...
8278258	  755.0	  596.1	 4459.0	...
8278259	  755.0	  596.2	 4459.0	...
8278260	  755.0	  596.5	 4457.0	...
8278261	  755.1	  596.8	 4453.0	...
8278262	  755.3	  596.9	 4449.0	...
8278263	  755.5	  596.9	 4448.0	...
8278264	  755.7	  596.9	 4450.0	...
8278265	  755.7	  596.8	 4452.0	...
8278266	  755.8	  596.8	 4455.0	...
8278267	  756.0	  596.0	 4458.0	...
8278268	  756.1	  595.2	 4461.0	...
8278269	  756.1	  594.5	 4463.0	...
8278270	  755.9	  594.6	 4463.0	...
8278271	  755.8	  594.8	 4464.0	...
8278272	  755.9	  595.1	 4465.0	...
8278273	  756.0	  595.4	 4462.0	...
8278274	  756.0	  595.4	 4457.0	...
8278275	  755.9	  595.4	 4453.0	...
8278276	  755.9	  595.3	 4452.0	...
8278277	  755.9	  595.3	 4452.0	...
8278278	  756.2	  595.3	 4453.0	...
8278279	  756.4	  595.3	 4452.0	...
8278280	  756.7	  595.3	 4451.0	...
8278281	  756.6	  595.4	 4450.0	...
8278282	  756.4	  595.4	 4450.0	...
8278283	  756.2	  595.5	 4450.0	...
8278284	  756.2	  595.5	 4454.0	...
8278285	  756.2	  595.5	 4457.0	...
8278286	  756.4	  595.5	 4459.0	...
8278287	  756.6	  595.5	 4459.0	...
8278288	  756.9	  595.5	 4459.0	...
8278289	  756.9	  595.2	 4459.0	...
8278290	  756.9	  595.0	 4456.0	...
8278291	  756.9	  594.9	 4454.0	...
8278292	  756.4	  595.1	 4453.0	...
8278293	  755.9	  595.4	 4453.0	...
8278294	  755.4	  595.5	 4452.0	...
8278295	  755.4	  595.9	 4453.0	...
8278296	  755.6	  596.2	 4456.0	...
8278297	  755.7	  596.5	 4455.0	...
8278298	  755.8	  596.5	 4451.0	...
8278299	  756.1	  596.7	 4450.0	...
8278300	  756.2	  596.9	 4453.0	...
8278301	  756.2	  596.7	 4457.0	...
8278302	  756.0	  596.5	 4458.0	...
8278303	  756.0	  596.4	 4452.0	...
8278304	  756.1	  596.7	 4447.0	...
8278305	  756.1	  596.8	 4444.0	...
8278306	  756.2	  596.6	 4445.0	...
8278307	  756.2	  596.5	 4447.0	...
8278308	  756.2	  596.5	 4447.0	...
8278309	  756.0	  596.6	 4448.0	...
8278310	  756.0	  596.5	 4450.0	...
8278311	  756.1	  596.4	 4452.0	...
8278312	  756.3	  596.2	 4452.0	...
8278313	  756.4	  595.9	 4451.0	...
8278314	  756.5	  595.6	 4450.0	...
8278315	  756.4	  595.3	 4449.0	...
8278316	  756.2	  595.0	 4449.0	...
8278317	  756.1	  595.3	 4450.0	...
8278318	  755.9	  595.7	 4450.0	...
8278319	  755.8	  596.2	 4449.0	...
8278320	  755.7	  596.1	 4447.0	...
8278321	  755.8	  595.9	 4446.0	...
8278322	  755.9	  595.7	 4446.0	...
8278323	  755.8	  595.5	 4447.0	...
8278324	  755.8	  595.7	 4447.0	...
8278325	  756.0	  595.9	 4446.0	...
8278326	  756.2	  595.9	 4443.0	...
8278327	  756.3	  595.7	 4440.0	...
8278328	  756.2	  595.5	 4438.0	...
8278329	  756.2	  595.4	 4439.0	...
8278330	  756.2	  595.5	 4440.0	...
8278331	  756.4	  595.4	 4439.0	...
8278332	  756.6	  595.6	 4439.0	...
8278333	  756.9	  595.7	 4440.0	...
8278334	  757.2	  595.8	 4441.0	...
8278335	  757.5	  595.7	 4441.0	...
8278336	  757.4	  595.8	 4441.0	...
8278337	  757.2	  595.9	 4439.0	...
8278338	  756.9	  595.9	 4438.0	...
8278339	  756.7	  595.9	 4438.0	...
8278340	  756.6	  595.8	 4439.0	...
8278341	  756.6	  595.8	 4440.0	...
8278342	  756.9	  595.8	 4440.0	...
8278343	  757.2	  595.8	 4440.0	...
8278344	  757.4	  595.9	 4439.0	...
8278345	  757.5	  595.8	 4438.0	...
8278346	  758.1	  595.8	 4436.0	...
8278347	  758.7	  595.7	 4434.0	...
8278348	  758.8	  595.6	 4433.0	...
8278349	  758.4	  595.7	 4432.0	...
8278350	  758.1	  595.8	 4432.0	...
8278351	  758.3	  595.8	 4432.0	...
8278352	  758.3	  595.8	 4433.0	...
8278353	  758.2	  595.6	 4432.0	...
8278354	  757.9	  595.5	 4432.0	...
8278355	  757.7	  595.5	 4431.0	...
8278356	  757.7	  595.8	 4431.0	...
8278357	  757.8	  596.1	 4429.0	...
8278358	  757.5	  596.1	 4426.0	...
8278359	  757.0	  596.0	 4426.0	...
8278360	  756.5	  596.0	 4427.0	...
8278361	  756.8	  596.0	 4428.0	...
8278362	  757.3	  596.2	 4428.0	...
8278363	  757.7	  595.8	 4429.0	...
8278364	  757.7	  595.2	 4430.0	...
8278365	  757.6	  594.9	 4431.0	...
8278366	  757.5	  595.5	 4429.0	...
8278367	  757.5	  595.8	 4427.0	...
8278368	  757.5	  595.8	 4425.0	...
8278369	  756.1	  595.4	 4425.0	...
8278370	  754.7	  595.2	 4424.0	...
8278371	  752.9	  595.3	 4424.0	...
8278372	  752.1	  595.0	 4424.0	...
8278373	  749.6	  594.3	 4425.0	...
8278374	  746.9	  593.7	 4425.0	...
8278375	  744.5	  593.5	 4425.0	...
8278376	  743.1	  593.4	 4425.0	...
8278377	  742.3	  593.0	 4425.0	...
8278378	  741.6	  591.7	 4426.0	...
8278379	  741.4	  590.6	 4426.0	...
8278380	  741.4	  589.5	 4426.0	...
8278381	  741.6	  589.2	 4426.0	...
8278382	  742.6	  588.8	 4426.0	...
8278383	  743.5	  588.4	 4426.0	...
8278384	  745.1	  587.8	 4425.0	...
8278385	  746.0	  587.3	 4423.0	...
8278386	  747.1	  586.7	 4421.0	...
8278387	  747.4	  586.3	 4420.0	...
8278388	  747.7	  586.0	 4421.0	...
8278389	  747.9	  586.0	 4421.0	...
MSG	8278390 0000 _ Number Off
8278390	  748.5	  586.0	 4422.0	...
8278391	  749.1	  586.6	 4423.0	...
8278392	  749.4	  587.2	 4424.0	...
8278393	  749.2	  588.0	 4422.0	...
8278394	  749.0	  588.1	 4420.0	...
8278395	  749.0	  588.2	 4418.0	...
8278396	  749.4	  588.2	 4417.0	...
8278397	  749.7	  588.2	 4415.0	...
8278398	  749.5	  588.2	 4413.0	...
8278399	  749.0	  588.2	 4412.0	...
8278400	  748.4	  588.2	 4411.0	...
8278401	  748.6	  588.1	 4411.0	...
8278402	  748.9	  587.9	 4410.0	...
8278403	  749.1	  587.8	 4410.0	...
8278404	  749.6	  587.6	 4410.0	...
8278405	  750.3	  587.5	 4409.0	...
8278406	  750.9	  587.5	 4411.0	...
8278407	  750.9	  587.5	 4413.0	...
8278408	  750.3	  587.8	 4409.0	...
8278409	  749.8	  588.3	 4404.0	...
8278410	  749.5	  588.7	 4400.0	...
8278411	  749.7	  588.1	 4402.0	...
8278412	  749.9	  587.3	 4404.0	...
8278413	  749.9	  587.3	 4404.0	...
8278414	  749.9	  588.2	 4404.0	...
8278415	  749.8	  589.1	 4405.0	...
8278416	  749.8	  589.0	 4406.0	...
8278417	  749.6	  588.9	 4406.0	...
8278418	  749.6	  588.9	 4405.0	...
8278419	  749.5	  588.9	 4404.0	...
8278420	  749.9	  588.7	 4404.0	...
8278421	  750.2	  588.6	 4403.0	...
8278422	  750.6	  588.0	 4401.0	...
8278423	  750.5	  587.6	 4399.0	...
8278424	  750.2	  587.2	 4401.0	...
8278425	  750.0	  587.2	 4404.0	...
8278426	  749.9	  587.1	 4406.0	...
8278427	  750.0	  587.1	 4403.0	...
8278428	  750.0	  587.1	 4399.0	...
8278429	  750.0	  587.2	 4393.0	...
8278430	  749.9	  587.3	 4389.0	...
8278431	  749.9	  587.7	 4390.0	...
8278432	  749.9	  588.0	 4392.0	...
8278433	  750.0	  588.3	 4397.0	...
8278434	  750.0	  588.2	 4400.0	...
8278435	  750.2	  588.0	 4402.0	...
8278436	  750.2	  588.0	 4401.0	...
8278437	  750.1	  588.6	 4398.0	...
8278438	  749.9	  589.2	 4395.0	...
8278439	  749.8	  589.6	 4394.0	...
8278440	  749.8	  589.2	 4394.0	...
8278441	  749.8	  588.4	 4397.0	...
8278442	  749.8	  587.9	 4402.0	...
8278443	  749.9	  587.7	 4406.0	...
8278444	  750.0	  587.9	 4403.0	...
8278445	  750.4	  588.0	 4399.0	...
8278446	  750.7	  588.0	 4393.0	...
8278447	  751.0	  587.8	 4392.0	...
8278448	  751.1	  587.7	 4390.0	...
8278449	  751.2	  587.6	 4392.0	...
8278450	  751.1	  587.5	 4395.0	...
8278451	  751.3	  587.5	 4398.0	...
8278452	  751.5	  587.6	 4394.0	...
8278453	  751.5	  587.8	 4389.0	...
8278454	  751.3	  588.1	 4389.0	...
8278455	  751.2	  588.3	 4392.0	...
8278456	  751.1	  588.3	 4396.0	...
8278457	  750.9	  588.1	 4398.0	...
8278458	  750.7	  588.0	 4399.0	...
8278459	  750.7	  587.9	 4397.0	...
8278460	  750.7	  587.9	 4393.0	...
8278461	  750.8	  587.8	 4389.0	...
8278462	  751.0	  587.7	 4389.0	...
8278463	  751.2	  587.6	 4390.0	...
8278464	  751.3	  587.5	 4390.0	...
8278465	  751.5	  587.4	 4394.0	...
8278466	  751.5	  587.4	 4397.0	...
8278467	  751.5	  587.3	 4401.0	...
8278468	  751.5	  587.2	 4403.0	...
8278469	  751.4	  587.5	 4405.0	...
8278470	  751.5	  587.9	 4401.0	...
8278471	  751.6	  588.2	 4395.0	...
8278472	  751.7	  588.3	 4390.0	...
8278473	  751.7	  588.3	 4390.0	...
8278474	  751.8	  588.1	 4390.0	...
8278475	  751.9	  588.1	 4388.0	...
8278476	  752.0	  588.1	 4386.0	...
8278477	  752.0	  588.1	 4384.0	...
8278478	  751.7	  588.4	 4384.0	...
8278479	  751.3	  588.7	 4386.0	...
8278480	  750.9	  588.9	 4389.0	...
8278481	  750.6	  588.9	 4391.0	...
8278482	  750.3	  588.8	 4391.0	...
8278483	  750.2	  588.8	 4390.0	...
8278484	  750.4	  588.9	 4390.0	...
8278485	  750.8	  589.1	 4391.0	...
8278486	  751.3	  589.4	 4391.0	...
8278487	  751.8	  589.6	 4391.0	...
8278488	  752.1	  589.4	 4390.0	...
8278489	  752.0	  589.1	 4389.0	...
8278490	  751.9	  588.9	 4389.0	...
8278491	  751.8	  589.1	 4389.0	...
8278492	  752.1	  589.5	 4389.0	...
8278493	  752.3	  589.6	 4389.0	...
8278494	  752.3	  588.9	 4389.0	...
8278495	  752.0	  588.0	 4389.0	...
8278496	  751.7	  587.4	 4390.0	...
8278497	  752.3	  587.7	 4393.0	...
8278498	  752.9	  588.0	 4396.0	...
8278499	  753.2	  587.9	 4394.0	...
8278500	  752.8	  587.9	 4391.0	...
8278501	  752.4	  588.0	 4387.0	...
8278502	  752.5	  588.0	 4387.0	...
8278503	  752.5	  588.1	 4387.0	...
8278504	  752.4	  588.1	 4386.0	...
8278505	  752.4	  588.1	 4386.0	...
8278506	  752.0	  588.2	 4386.0	...
8278507	  751.5	  588.3	 4386.0	...
8278508	  751.4	  588.5	 4387.0	...
8278509	  751.8	  588.5	 4387.0	...
8278510	  752.1	  588.5	 4388.0	...
8278511	  752.1	  588.2	 4388.0	...
8278512	  752.2	  587.9	 4388.0	...
8278513	  752.3	  587.4	 4388.0	...
8278514	  752.3	  587.2	 4388.0	...
8278515	  752.7	  587.3	 4388.0	...
8278516	  753.1	  587.6	 4388.0	...
8278517	  752.7	  588.0	 4387.0	...
8278518	  751.9	  588.2	 4386.0	...
8278519	  751.5	  588.4	 4385.0	...
8278520	  752.2	  588.6	 4385.0	...
8278521	  752.8	  588.8	 4385.0	...
8278522	  753.0	  589.0	 4386.0	...
8278523	  752.7	  588.9	 4387.0	...
8278524	  752.5	  588.7	 4387.0	...
8278525	  752.6	  588.5	 4387.0	...
8278526	  752.9	  588.4	 4387.0	...
8278527	  752.8	  588.5	 4389.0	...
8278528	  752.4	  588.2	 4391.0	...
8278529	  752.0	  587.8	 4392.0	...
8278530	  752.0	  587.4	 4390.0	...
8278531	  752.2	  587.5	 4388.0	...
8278532	  752.5	  587.7	 4387.0	...
8278533	  752.5	  588.1	 4383.0	...
8278534	  752.3	  588.8	 4378.0	...
8278535	  752.3	  589.3	 4374.0	...
8278536	  752.4	  589.4	 4375.0	...
8278537	  752.2	  589.1	 4376.0	...
8278538	  751.9	  588.9	 4376.0	...
8278539	  751.9	  588.9	 4377.0	...
8278540	  752.3	  589.0	 4378.0	...
8278541	  752.6	  588.6	 4379.0	...
8278542	  752.6	  588.1	 4381.0	...
8278543	  752.6	  587.7	 4382.0	...
8278544	  752.6	  587.8	 4384.0	...
8278545	  752.6	  587.9	 4384.0	...
8278546	  752.9	  588.0	 4384.0	...
8278547	  753.2	  588.1	 4385.0	...
8278548	  753.0	  588.2	 4386.0	...
8278549	  752.6	  588.3	 4387.0	...
8278550	  752.1	  588.2	 4384.0	...
8278551	  752.0	  588.0	 4381.0	...
8278552	  751.9	  587.8	 4381.0	...
8278553	  752.1	  588.2	 4384.0	...
8278554	  752.4	  588.5	 4387.0	...
8278555	  752.6	  588.8	 4386.0	...
8278556	  752.7	  588.7	 4385.0	...
8278557	  752.8	  588.5	 4381.0	...
8278558	  752.8	  588.3	 4377.0	...
8278559	  752.6	  587.9	 4378.0	...
8278560	  752.4	  587.6	 4380.0	...
8278561	  752.1	  587.7	 4381.0	...
8278562	  751.9	  588.1	 4379.0	...
8278563	  751.8	  588.2	 4379.0	...
8278564	  752.0	  587.9	 4380.0	...
8278565	  752.1	  587.6	 4382.0	...
8278566	  752.1	  587.5	 4382.0	...
8278567	  752.3	  587.4	 4381.0	...
8278568	  752.5	  587.2	 4381.0	...
8278569	  752.7	  587.1	 4379.0	...
8278570	  752.8	  587.2	 4378.0	...
8278571	  752.8	  587.4	 4377.0	...
8278572	  752.9	  587.7	 4378.0	...
8278573	  753.0	  587.6	 4379.0	...
8278574	  753.0	  587.6	 4379.0	...
8278575	  752.9	  587.8	 4379.0	...
8278576	  752.9	  588.0	 4378.0	...
8278577	  752.7	  588.0	 4377.0	...
8278578	  752.5	  588.1	 4377.0	...
8278579	  752.0	  587.6	 4377.0	...
8278580	  751.7	  587.2	 4378.0	...
8278581	  751.5	  587.1	 4378.0	...
8278582	  751.5	  587.4	 4379.0	...
8278583	  751.7	  587.6	 4379.0	...
8278584	  752.0	  587.4	 4378.0	...
8278585	  752.2	  587.2	 4378.0	...
8278586	  752.3	  587.2	 4377.0	...
8278587	  752.2	  587.2	 4374.0	...
8278588	  752.1	  587.2	 4371.0	...
8278589	  752.0	  587.3	 4369.0	...
8278590	  752.0	  587.4	 4370.0	...
8278591	  751.9	  587.4	 4371.0	...
8278592	  751.6	  587.2	 4373.0	...
8278593	  751.3	  587.1	 4375.0	...
8278594	  751.7	  587.0	 4376.0	...
8278595	  752.0	  587.1	 4374.0	...
8278596	  752.4	  587.2	 4373.0	...
8278597	  752.5	  587.3	 4373.0	...
8278598	  752.5	  587.1	 4373.0	...
MSG	8278599 0000 _ Number On
8278599	  752.6	  586.8	 4374.0	...
8278600	  752.5	  586.3	 4375.0	...
8278601	  752.4	  586.0	 4376.0	...
8278602	  752.4	  585.9	 4377.0	...
8278603	  752.4	  586.2	 4378.0	...
8278604	  752.3	  586.5	 4378.0	...
8278605	  752.3	  586.6	 4378.0	...
8278606	  752.2	  586.6	 4376.0	...
8278607	  752.3	  586.6	 4374.0	...
8278608	  752.3	  586.8	 4371.0	...
8278609	  752.3	  587.0	 4371.0	...
8278610	  752.3	  587.2	 4371.0	...
8278611	  752.3	  587.4	 4370.0	...
8278612	  752.4	  587.4	 4370.0	...
8278613	  752.5	  587.4	 4373.0	...
8278614	  752.6	  587.3	 4374.0	...
8278615	  752.6	  587.1	 4375.0	...
8278616	  753.0	  587.0	 4377.0	...
8278617	  753.4	  587.0	 4383.0	...
8278618	  753.0	  587.2	 4388.0	...
8278619	  752.2	  587.0	 4389.0	...
8278620	  751.5	  586.6	 4384.0	...
8278621	  751.5	  586.6	 4380.0	...
8278622	  751.4	  587.1	 4377.0	...
8278623	  751.3	  587.4	 4378.0	...
8278624	  751.3	  587.4	 4377.0	...
8278625	  751.7	  587.4	 4375.0	...
8278626	  752.5	  587.5	 4375.0	...
8278627	  753.2	  587.5	 4378.0	...
8278628	  753.7	  587.4	 4380.0	...
8278629	  753.6	  587.1	 4379.0	...
8278630	  753.5	  586.8	 4377.0	...
8278631	  753.2	  586.6	 4376.0	...
8278632	  752.9	  586.6	 4376.0	...
8278633	  752.6	  586.7	 4377.0	...
8278634	  752.6	  586.7	 4376.0	...
8278635	  752.6	  586.5	 4374.0	...
8278636	  752.6	  586.4	 4371.0	...
8278637	  752.6	  586.3	 4371.0	...
8278638	  752.6	  586.4	 4370.0	...
8278639	  752.6	  586.4	 4373.0	...
8278640	  752.6	  586.5	 4376.0	...
8278641	  752.4	  586.7	 4378.0	...
8278642	  752.2	  586.8	 4377.0	...
8278643	  752.0	  586.9	 4375.0	...
8278644	  752.2	  586.8	 4375.0	...
8278645	  752.4	  586.8	 4374.0	...
8278646	  752.6	  586.9	 4373.0	...
8278647	  752.7	  587.3	 4371.0	...
8278648	  752.8	  587.6	 4370.0	...
8278649	  752.8	  587.8	 4370.0	...
8278650	  752.8	  587.3	 4372.0	...
8278651	  752.8	  586.8	 4375.0	...
8278652	  752.7	  586.4	 4377.0	...
8278653	  752.7	  586.3	 4378.0	...
8278654	  752.2	  586.2	 4378.0	...
8278655	  751.8	  586.1	 4378.0	...
8278656	  751.4	  586.1	 4376.0	...
8278657	  751.4	  586.2	 4373.0	...
8278658	  751.3	  586.5	 4371.0	...
8278659	  751.5	  586.1	 4372.0	...
8278660	  751.8	  585.5	 4374.0	...
8278661	  751.9	  585.2	 4374.0	...
8278662	  751.9	  585.4	 4374.0	...
8278663	  751.7	  585.7	 4373.0	...
8278664	  751.6	  585.7	 4373.0	...
8278665	  751.4	  585.7	 4374.0	...
8278666	  751.3	  585.7	 4374.0	...
8278667	  751.2	  586.0	 4375.0	...
8278668	  751.3	  586.0	 4376.0	...
8278669	  751.3	  586.0	 4377.0	...
8278670	  751.3	  585.7	 4377.0	...
8278671	  751.2	  585.8	 4378.0	...
8278672	  751.2	  586.0	 4378.0	...
8278673	  751.2	  586.3	 4379.0	...
8278674	  751.0	  586.4	 4379.0	...
8278675	  750.8	  586.6	 4379.0	...
8278676	  750.6	  586.5	 4379.0	...
8278677	  750.7	  586.1	 4379.0	...
8278678	  751.1	  585.6	 4378.0	...
8278679	  751.5	  585.2	 4376.0	...
8278680	  752.1	  585.1	 4375.0	...
8278681	  752.2	  584.9	 4375.0	...
8278682	  752.2	  584.7	 4376.0	...
8278683	  752.0	  584.8	 4378.0	...
8278684	  751.8	  585.0	 4380.0	...
8278685	  751.8	  585.5	 4381.0	...
8278686	  751.9	  585.8	 4380.0	...
8278687	  752.0	  586.2	 4378.0	...
8278688	  752.0	  586.2	 4379.0	...
8278689	  752.0	  586.2	 4381.0	...
8278690	  752.0	  586.5	 4385.0	...
8278691	  752.1	  586.8	 4388.0	...
8278692	  752.1	  586.5	 4390.0	...
8278693	  752.3	  585.9	 4390.0	...
8278694	  752.5	  585.3	 4389.0	...
8278695	  752.6	  585.2	 4387.0	...
8278696	  752.1	  585.3	 4385.0	...
8278697	  751.6	  585.3	 4382.0	...
8278698	  751.1	  585.4	 4379.0	...
8278699	  751.1	  585.8	 4376.0	...
8278700	  751.3	  586.3	 4373.0	...
8278701	  751.8	  586.7	 4375.0	...
8278702	  752.4	  586.6	 4377.0	...
8278703	  752.7	  586.6	 4378.0	...
8278704	  752.6	  586.7	 4375.0	...
8278705	  752.6	  586.8	 4373.0	...
8278706	  752.7	  586.3	 4375.0	...
8278707	  752.8	  585.7	 4377.0	...
8278708	  752.2	  585.0	 4378.0	...
8278709	  751.6	  584.9	 4378.0	...
8278710	  751.6	  585.2	 4377.0	...
8278711	  752.0	  585.6	 4377.0	...
8278712	  751.9	  585.8	 4377.0	...
8278713	  751.4	  585.7	 4378.0	...
8278714	  751.5	  585.5	 4377.0	...
8278715	  752.3	  585.5	 4375.0	...
8278716	  752.2	  585.6	 4374.0	...
8278717	  751.3	  585.5	 4375.0	...
8278718	  750.7	  585.5	 4375.0	...
8278719	  751.2	  585.3	 4376.0	...
8278720	  751.7	  585.3	 4376.0	...
8278721	  752.2	  584.9	 4376.0	...
8278722	  752.4	  584.6	 4376.0	...
8278723	  752.3	  584.6	 4376.0	...
8278724	  751.9	  584.7	 4375.0	...
8278725	  751.5	  584.8	 4375.0	...
8278726	  751.3	  584.8	 4375.0	...
8278727	  751.2	  584.9	 4376.0	...
8278728	  751.1	  585.0	 4379.0	...
8278729	  751.0	  584.9	 4380.0	...
8278730	  751.0	  584.8	 4379.0	...
8278731	  751.1	  584.6	 4378.0	...
8278732	  751.0	  584.6	 4381.0	...
8278733	  751.0	  584.4	 4384.0	...
8278734	  751.0	  584.3	 4387.0	...
8278735	  751.1	  584.2	 4388.0	...
8278736	  751.2	  584.4	 4389.0	...
8278737	  751.4	  584.6	 4389.0	...
8278738	  751.2	  584.8	 4389.0	...
8278739	  751.1	  585.0	 4389.0	...
8278740	  751.2	  584.9	 4388.0	...
8278741	  751.5	  584.9	 4390.0	...
8278742	  751.6	  584.7	 4391.0	...
8278743	  751.4	  584.7	 4393.0	...
8278744	  751.3	  584.5	 4394.0	...
8278745	  751.0	  584.5	 4396.0	...
8278746	  750.6	  584.8	 4394.0	...
8278747	  750.1	  585.2	 4392.0	...
8278748	  749.9	  585.6	 4392.0	...
8278749	  750.0	  585.7	 4394.0	...
EFIX R   8273832	8278749	4918	  751.9	  588.7	   4414
SSACC R  8278750
8278750	  750.2	  586.6	 4393.0	...
8278751	  749.7	  588.5	 4388.0	...
8278752	  748.9	  590.4	 4383.0	...
8278753	  748.1	  591.4	 4382.0	...
8278754	  748.6	  589.2	 4385.0	...
8278755	  749.3	  584.7	 4400.0	...
8278756	  750.4	  580.2	 4412.0	...
8278757	  751.8	  583.4	 4408.0	...
8278758	  753.6	  600.2	 4353.0	...
8278759	  754.1	  633.6	 4242.0	...
8278760	  754.4	  679.5	 4089.0	...
8278761	  753.1	  733.8	 3908.0	...
8278762	  751.2	  792.4	 3708.0	...
8278763	  749.2	  858.9	 3473.0	...
8278764	  748.8	  932.0	 3220.0	...
8278765	  750.5	 1012.1	 2952.0	...
8278766	  750.7	 1095.2	 2686.0	...
8278767	  751.4	 1181.7	 2404.0	...
8278768	  751.4	 1240.5	 2211.0	...
8278769	  527.6	 1423.8	 1573.0	...
8278770	  301.2	 1582.8	 1035.0	...
8278771	   74.3	 1784.1	  453.0	...
8278772	   80.1	 1860.8	  375.0	...
8278773	  105.8	 1970.4	  267.0	...
8278774	  130.8	 2041.8	  202.0	...
8278775	  150.7	 2073.9	  173.0	...
8278776	  150.7	 2073.9	  173.0	...
SBLINK R 8278777
8278777	   .	   .	    0.0	...
8278778	   .	   .	    0.0	...
8278779	   .	   .	    0.0	...
8278780	   .	   .	    0.0	...
8278781	   .	   .	    0.0	...
8278782	   .	   .	    0.0	...
8278783	   .	   .	    0.0	...
8278784	   .	   .	    0.0	...
8278785	   .	   .	    0.0	...
8278786	   .	   .	    0.0	...
8278787	   .	   .	    0.0	...
8278788	   .	   .	    0.0	...
8278789	   .	   .	    0.0	...
8278790	   .	   .	    0.0	...
8278791	   .	   .	    0.0	...
8278792	   .	   .	    0.0	...
8278793	   .	   .	    0.0	...
8278794	   .	   .	    0.0	...
8278795	   .	   .	    0.0	...
8278796	   .	   .	    0.0	...
8278797	   .	   .	    0.0	...
8278798	   .	   .	    0.0	...
8278799	   .	   .	    0.0	...
8278800	   .	   .	    0.0	...
8278801	   .	   .	    0.0	...
8278802	   .	   .	    0.0	...
8278803	   .	   .	    0.0	...
8278804	   .	   .	    0.0	...
8278805	   .	   .	    0.0	...
8278806	   .	   .	    0.0	...
8278807	   .	   .	    0.0	...
8278808	   .	   .	    0.0	...
8278809	   .	   .	    0.0	...
8278810	   .	   .	    0.0	...
8278811	   .	   .	    0.0	...
8278812	   .	   .	    0.0	...
8278813	   .	   .	    0.0	...
8278814	   .	   .	    0.0	...
8278815	   .	   .	    0.0	...
8278816	   .	   .	    0.0	...
8278817	   .	   .	    0.0	...
8278818	   .	   .	    0.0	...
8278819	   .	   .	    0.0	...
8278820	   .	   .	    0.0	...
8278821	   .	   .	    0.0	...
8278822	   .	   .	    0.0	...
8278823	   .	   .	    0.0	...
8278824	   .	   .	    0.0	...
8278825	   .	   .	    0.0	...
8278826	   .	   .	    0.0	...
8278827	   .	   .	    0.0	...
8278828	   .	   .	    0.0	...
8278829	   .	   .	    0.0	...
8278830	   .	   .	    0.0	...
8278831	   .	   .	    0.0	...
8278832	   .	   .	    0.0	...
8278833	   .	   .	    0.0	...
8278834	   .	   .	    0.0	...
8278835	   .	   .	    0.0	...
8278836	   .	   .	    0.0	...
8278837	   .	   .	    0.0	...
8278838	   .	   .	    0.0	...
8278839	   .	   .	    0.0	...
8278840	   .	   .	    0.0	...
8278841	   .	   .	    0.0	...
8278842	   .	   .	    0.0	...
8278843	   .	   .	    0.0	...
8278844	   .	   .	    0.0	...
8278845	   .	   .	    0.0	...
8278846	   .	   .	    0.0	...
8278847	   .	   .	    0.0	...
8278848	   .	   .	    0.0	...
8278849	   .	   .	    0.0	...
8278850	   .	   .	    0.0	...
8278851	   .	   .	    0.0	...
8278852	   .	   .	    0.0	...
8278853	   .	   .	    0.0	...
8278854	   .	   .	    0.0	...
8278855	   .	   .	    0.0	...
8278856	   .	   .	    0.0	...
8278857	   .	   .	    0.0	...
8278858	   .	   .	    0.0	...
8278859	   .	   .	    0.0	...
8278860	   .	   .	    0.0	...
8278861	   .	   .	    0.0	...
8278862	   .	   .	    0.0	...
8278863	   .	   .	    0.0	...
8278864	   .	   .	    0.0	...
8278865	   .	   .	    0.0	...
8278866	   .	   .	    0.0	...
8278867	   .	   .	    0.0	...
8278868	   .	   .	    0.0	...
8278869	   .	   .	    0.0	...
8278870	   .	   .	    0.0	...
8278871	   .	   .	    0.0	...
8278872	   .	   .	    0.0	...
8278873	   .	   .	    0.0	...
8278874	   .	   .	    0.0	...
8278875	   .	   .	    0.0	...
8278876	   .	   .	    0.0	...
8278877	   .	   .	    0.0	...
8278878	   .	   .	    0.0	...
8278879	   .	   .	    0.0	...
8278880	   .	   .	    0.0	...
8278881	   .	   .	    0.0	...
8278882	   .	   .	    0.0	...
8278883	   .	   .	    0.0	...
8278884	   .	   .	    0.0	...
8278885	   .	   .	    0.0	...
8278886	   .	   .	    0.0	...
8278887	   .	   .	    0.0	...
8278888	   .	   .	    0.0	...
8278889	   .	   .	    0.0	...
8278890	   .	   .	    0.0	...
8278891	   .	   .	    0.0	...
8278892	   .	   .	    0.0	...
8278893	   .	   .	    0.0	...
8278894	   .	   .	    0.0	...
8278895	   .	   .	    0.0	...
8278896	   .	   .	    0.0	...
8278897	   .	   .	    0.0	...
8278898	   .	   .	    0.0	...
8278899	   .	   .	    0.0	...
8278900	   .	   .	    0.0	...
8278901	   .	   .	    0.0	...
8278902	   .	   .	    0.0	...
8278903	   .	   .	    0.0	...
MSG	8278904 0000 _ Number Off
8278904	   .	   .	    0.0	...
8278905	   .	   .	    0.0	...
8278906	   .	   .	    0.0	...
8278907	   .	   .	    0.0	...
8278908	   .	   .	    0.0	...
8278909	   .	   .	    0.0	...
8278910	   .	   .	    0.0	...
8278911	   .	   .	    0.0	...
8278912	   .	   .	    0.0	...
8278913	   .	   .	    0.0	...
8278914	   .	   .	    0.0	...
8278915	   .	   .	    0.0	...
EBLINK R 8278777	8278915	139
8278916	  808.5	 1213.4	 2234.0	...
8278917	  808.5	 1213.4	 2234.0	...
8278918	  809.2	 1207.1	 2252.0	...
8278919	  810.2	 1194.6	 2300.0	...
8278920	  811.1	 1176.4	 2367.0	...
8278921	  810.9	 1158.3	 2432.0	...
8278922	  810.0	 1141.2	 2485.0	...
8278923	  807.0	 1124.2	 2530.0	...
8278924	  804.2	 1108.1	 2580.0	...
8278925	  800.9	 1093.4	 2627.0	...
8278926	  799.8	 1077.9	 2673.0	...
8278927	  798.7	 1063.5	 2717.0	...
8278928	  798.0	 1047.3	 2763.0	...
8278929	  797.2	 1033.4	 2814.0	...
8278930	  795.3	 1019.0	 2868.0	...
8278931	  793.6	 1007.1	 2917.0	...
8278932	  791.9	  994.2	 2963.0	...
8278933	  790.3	  982.3	 3007.0	...
8278934	  788.6	  969.9	 3057.0	...
8278935	  786.5	  956.6	 3109.0	...
8278936	  785.2	  943.6	 3155.0	...
8278937	  783.2	  929.4	 3193.0	...
8278938	  781.8	  917.5	 3233.0	...
8278939	  780.7	  904.6	 3272.0	...
8278940	  779.9	  892.3	 3315.0	...
8278941	  777.8	  879.7	 3351.0	...
8278942	  775.8	  867.5	 3397.0	...
8278943	  774.1	  855.2	 3438.0	...
8278944	  773.6	  844.0	 3484.0	...
8278945	  771.4	  832.6	 3523.0	...
8278946	  769.2	  822.3	 3558.0	...
8278947	  767.4	  811.1	 3591.0	...
8278948	  767.5	  801.2	 3622.0	...
8278949	  767.1	  791.3	 3659.0	...
8278950	  766.0	  782.3	 3700.0	...
8278951	  764.6	  774.1	 3733.0	...
8278952	  763.7	  766.3	 3765.0	...
8278953	  763.5	  758.1	 3787.0	...
8278954	  763.6	  749.2	 3817.0	...
8278955	  763.8	  740.2	 3840.0	...
8278956	  763.5	  732.5	 3862.0	...
8278957	  762.5	  725.6	 3884.0	...
8278958	  761.4	  719.0	 3910.0	...
8278959	  760.3	  711.1	 3935.0	...
8278960	  760.2	  704.9	 3957.0	...
8278961	  760.1	  697.7	 3975.0	...
8278962	  760.2	  692.5	 3998.0	...
8278963	  760.1	  685.9	 4019.0	...
8278964	  760.2	  680.1	 4041.0	...
8278965	  759.9	  674.7	 4064.0	...
8278966	  759.6	  668.4	 4091.0	...
8278967	  759.5	  663.8	 4115.0	...
8278968	  759.3	  658.0	 4127.0	...
8278969	  759.3	  654.2	 4136.0	...
8278970	  759.0	  650.1	 4142.0	...
8278971	  758.6	  645.5	 4155.0	...
8278972	  758.1	  640.5	 4172.0	...
8278973	  757.9	  635.0	 4187.0	...
8278974	  757.8	  631.5	 4206.0	...
8278975	  757.3	  627.0	 4219.0	...
ESACC R  8278750	8278975	226	  750.2	  586.6	  757.3	  627.0	   0.87	   2143
SFIX R   8278976
8278976	  756.8	  624.1	 4233.0	...
8278977	  756.2	  620.3	 4239.0	...
8278978	  755.8	  616.8	 4253.0	...
8278979	  755.4	  612.4	 4271.0	...
8278980	  754.8	  608.2	 4283.0	...
8278981	  754.6	  605.4	 4289.0	...
8278982	  754.4	  603.6	 4294.0	...
8278983	  754.1	  601.3	 4299.0	...
8278984	  753.8	  599.9	 4302.0	...
8278985	  753.2	  597.5	 4305.0	...
8278986	  752.9	  595.1	 4313.0	...
8278987	  752.9	  591.7	 4323.0	...
8278988	  753.2	  589.1	 4332.0	...
8278989	  753.1	  588.0	 4335.0	...
8278990	  752.3	  587.8	 4333.0	...
8278991	  751.5	  587.7	 4331.0	...
8278992	  750.9	  586.6	 4331.0	...
8278993	  750.8	  585.4	 4331.0	...
8278994	  750.7	  583.8	 4333.0	...
8278995	  750.5	  582.8	 4336.0	...
8278996	  750.2	  581.9	 4338.0	...
8278997	  749.9	  581.3	 4337.0	...
8278998	  749.8	  581.4	 4336.0	...
8278999	  749.8	  581.9	 4335.0	...
8279000	  749.7	  582.5	 4335.0	...
8279001	  749.9	  583.0	 4335.0	...
8279002	  750.0	  582.9	 4333.0	...
8279003	  749.7	  582.9	 4330.0	...
8279004	  749.2	  582.9	 4328.0	...
8279005	  748.9	  584.0	 4327.0	...
8279006	  749.0	  585.0	 4326.0	...
8279007	  749.0	  586.0	 4324.0	...
8279008	  748.8	  585.9	 4323.0	...
8279009	  748.8	  586.7	 4324.0	...
8279010	  748.9	  587.6	 4327.0	...
8279011	  748.5	  588.7	 4330.0	...
8279012	  747.9	  589.2	 4331.0	...
8279013	  747.2	  590.0	 4328.0	...
8279014	  747.1	  590.6	 4318.0	...
8279015	  746.9	  591.7	 4309.0	...
8279016	  746.7	  592.4	 4300.0	...
8279017	  746.3	  594.0	 4299.0	...
8279018	  746.1	  595.0	 4298.0	...
8279019	  745.8	  596.4	 4298.0	...
8279020	  745.5	  597.0	 4297.0	...
8279021	  745.2	  597.7	 4299.0	...
8279022	  745.1	  597.9	 4301.0	...
8279023	  745.2	  598.2	 4302.0	...
8279024	  745.5	  598.4	 4303.0	...
8279025	  745.8	  598.6	 4304.0	...
8279026	  746.1	  598.5	 4300.0	...
8279027	  746.0	  598.4	 4296.0	...
8279028	  745.8	  598.4	 4293.0	...
8279029	  745.6	  599.2	 4295.0	...
8279030	  745.3	  600.1	 4297.0	...
8279031	  745.1	  601.4	 4297.0	...
8279032	  745.1	  601.8	 4297.0	...
8279033	  745.1	  601.5	 4298.0	...
8279034	  744.8	  601.1	 4298.0	...
8279035	  744.5	  600.8	 4298.0	...
8279036	  744.5	  601.0	 4297.0	...
8279037	  744.7	  600.9	 4296.0	...
8279038	  745.0	  600.7	 4293.0	...
8279039	  744.7	  600.4	 4290.0	...
8279040	  744.2	  600.4	 4287.0	...
8279041	  743.7	  600.3	 4287.0	...
8279042	  743.5	  600.3	 4287.0	...
8279043	  743.3	  599.9	 4286.0	...
8279044	  743.1	  599.6	 4286.0	...
8279045	  743.1	  599.3	 4285.0	...
8279046	  743.2	  599.6	 4285.0	...
8279047	  743.4	  600.0	 4285.0	...
8279048	  743.4	  600.4	 4284.0	...
8279049	  743.2	  600.4	 4283.0	...
8279050	  743.2	  600.7	 4281.0	...
8279051	  743.5	  600.9	 4282.0	...
8279052	  743.9	  600.9	 4284.0	...
8279053	  744.2	  600.6	 4286.0	...
8279054	  744.4	  600.5	 4286.0	...
8279055	  744.5	  600.5	 4286.0	...
8279056	  744.6	  600.5	 4287.0	...
8279057	  744.6	  600.5	 4285.0	...
8279058	  744.5	  600.6	 4283.0	...
8279059	  744.3	  600.7	 4281.0	...
8279060	  744.2	  600.8	 4283.0	...
8279061	  744.2	  600.7	 4284.0	...
8279062	  744.3	  600.6	 4284.0	...
8279063	  744.5	  601.2	 4284.0	...
8279064	  744.7	  601.8	 4284.0	...
8279065	  744.9	  601.9	 4283.0	...
8279066	  744.8	  601.3	 4283.0	...
8279067	  745.1	  600.7	 4283.0	...
8279068	  745.4	  600.3	 4283.0	...
8279069	  745.3	  599.9	 4282.0	...
8279070	  744.8	  600.0	 4282.0	...
8279071	  744.3	  600.4	 4282.0	...
8279072	  743.9	  600.8	 4280.0	...
8279073	  743.8	  600.7	 4278.0	...
8279074	  743.9	  600.6	 4276.0	...
8279075	  744.0	  600.5	 4276.0	...
8279076	  744.1	  600.5	 4275.0	...
8279077	  744.3	  600.6	 4275.0	...
8279078	  744.5	  600.6	 4276.0	...
8279079	  744.7	  600.4	 4276.0	...
8279080	  744.7	  600.2	 4274.0	...
8279081	  744.6	  600.1	 4272.0	...
8279082	  744.4	  600.1	 4270.0	...
8279083	  744.9	  599.9	 4269.0	...
8279084	  745.5	  599.7	 4268.0	...
8279085	  745.8	  599.4	 4268.0	...
8279086	  745.7	  599.2	 4268.0	...
8279087	  745.5	  598.9	 4270.0	...
8279088	  744.9	  599.1	 4271.0	...
8279089	  744.3	  599.3	 4272.0	...
8279090	  743.6	  599.7	 4271.0	...
8279091	  743.9	  600.0	 4271.0	...
8279092	  744.1	  600.2	 4270.0	...
8279093	  744.3	  600.2	 4270.0	...
8279094	  744.2	  600.2	 4269.0	...
8279095	  744.0	  599.9	 4269.0	...
8279096	  744.1	  599.8	 4269.0	...
8279097	  744.3	  599.7	 4268.0	...
8279098	  744.6	  599.6	 4267.0	...
8279099	  744.6	  599.5	 4265.0	...
8279100	  744.6	  599.8	 4264.0	...
8279101	  744.6	  600.3	 4262.0	...
8279102	  744.5	  600.3	 4261.0	...
8279103	  744.4	  599.9	 4261.0	...
8279104	  744.0	  599.6	 4260.0	...
8279105	  743.7	  599.7	 4258.0	...
8279106	  743.5	  599.9	 4257.0	...
8279107	  743.5	  600.2	 4257.0	...
8279108	  744.0	  600.4	 4255.0	...
8279109	  744.4	  600.0	 4254.0	...
8279110	  744.7	  599.7	 4255.0	...
8279111	  744.6	  599.3	 4258.0	...
8279112	  744.4	  599.2	 4261.0	...
8279113	  744.4	  599.1	 4263.0	...
8279114	  744.4	  599.1	 4266.0	...
8279115	  744.3	  599.2	 4265.0	...
MSG	8279116 0000 _ Number On
8279116	  744.1	  599.4	 4261.0	...
8279117	  743.8	  599.6	 4258.0	...
8279118	  743.8	  599.6	 4257.0	...
8279119	  743.8	  599.7	 4257.0	...
8279120	  743.7	  599.8	 4257.0	...
8279121	  743.7	  600.3	 4257.0	...
8279122	  743.8	  600.6	 4257.0	...
8279123	  743.8	  601.0	 4258.0	...
8279124	  743.8	  601.0	 4260.0	...
8279125	  743.7	  600.3	 4262.0	...
8279126	  743.4	  599.6	 4264.0	...
8279127	  743.2	  599.0	 4265.0	...
8279128	  743.1	  599.1	 4265.0	...
8279129	  743.2	  599.1	 4266.0	...
8279130	  743.4	  599.1	 4266.0	...
8279131	  743.6	  599.1	 4266.0	...
8279132	  743.8	  599.1	 4266.0	...
8279133	  743.8	  599.4	 4269.0	...
8279134	  743.8	  599.7	 4270.0	...
8279135	  743.8	  600.1	 4272.0	...
8279136	  743.8	  600.1	 4271.0	...
8279137	  743.8	  599.8	 4271.0	...
8279138	  743.7	  599.4	 4272.0	...
8279139	  743.7	  599.1	 4270.0	...
8279140	  743.7	  599.2	 4267.0	...
8279141	  743.5	  599.1	 4265.0	...
8279142	  743.4	  599.0	 4265.0	...
8279143	  743.4	  599.0	 4265.0	...
8279144	  743.4	  599.1	 4265.0	...
8279145	  743.4	  599.2	 4266.0	...
8279146	  743.2	  599.2	 4267.0	...
8279147	  743.0	  599.2	 4268.0	...
8279148	  742.8	  599.2	 4268.0	...
8279149	  742.8	  599.1	 4267.0	...
8279150	  742.8	  599.2	 4265.0	...
8279151	  742.8	  599.3	 4264.0	...
8279152	  742.8	  599.1	 4265.0	...
8279153	  742.7	  598.9	 4264.0	...
8279154	  742.9	  598.7	 4261.0	...
8279155	  743.2	  598.6	 4257.0	...
8279156	  743.4	  598.6	 4254.0	...
8279157	  743.5	  598.6	 4252.0	...
8279158	  743.7	  598.6	 4251.0	...
8279159	  743.7	  598.8	 4251.0	...
8279160	  743.7	  599.0	 4251.0	...
8279161	  743.6	  599.2	 4251.0	...
8279162	  743.5	  599.3	 4251.0	...
8279163	  743.6	  599.2	 4251.0	...
8279164	  743.9	  599.2	 4251.0	...
8279165	  744.1	  599.2	 4251.0	...
8279166	  744.2	  599.3	 4249.0	...
8279167	  744.1	  599.3	 4249.0	...
8279168	  744.0	  599.4	 4248.0	...
8279169	  744.0	  599.4	 4248.0	...
8279170	  743.9	  599.4	 4248.0	...
8279171	  743.7	  599.5	 4248.0	...
8279172	  743.5	  599.5	 4248.0	...
8279173	  744.1	  599.7	 4247.0	...
8279174	  744.9	  599.8	 4248.0	...
8279175	  745.5	  599.9	 4248.0	...
8279176	  745.3	  599.9	 4248.0	...
8279177	  745.2	  599.9	 4248.0	...
8279178	  745.1	  600.0	 4249.0	...
8279179	  744.9	  600.0	 4248.0	...
8279180	  744.8	  599.5	 4247.0	...
8279181	  744.8	  598.8	 4246.0	...
8279182	  744.9	  598.5	 4247.0	...
8279183	  744.9	  598.8	 4248.0	...
8279184	  744.7	  599.1	 4249.0	...
8279185	  744.5	  599.3	 4248.0	...
8279186	  744.6	  599.4	 4246.0	...
8279187	  744.7	  599.6	 4247.0	...
8279188	  744.9	  599.7	 4250.0	...
8279189	  744.8	  599.9	 4253.0	...
8279190	  744.5	  599.9	 4253.0	...
8279191	  744.3	  600.2	 4252.0	...
8279192	  744.1	  600.4	 4252.0	...
8279193	  744.1	  600.2	 4251.0	...
8279194	  744.2	  599.8	 4252.0	...
8279195	  744.1	  599.3	 4252.0	...
8279196	  744.0	  599.1	 4253.0	...
8279197	  743.9	  598.8	 4253.0	...
8279198	  743.7	  598.2	 4253.0	...
8279199	  744.0	  597.7	 4255.0	...
8279200	  744.5	  597.4	 4256.0	...
8279201	  744.8	  597.4	 4257.0	...
8279202	  744.8	  597.5	 4257.0	...
8279203	  744.6	  597.7	 4257.0	...
8279204	  744.4	  597.5	 4257.0	...
8279205	  744.3	  597.3	 4258.0	...
8279206	  744.3	  597.6	 4260.0	...
8279207	  744.3	  598.2	 4262.0	...
8279208	  744.7	  598.9	 4263.0	...
8279209	  745.2	  599.0	 4263.0	...
8279210	  745.5	  599.2	 4263.0	...
8279211	  745.4	  599.3	 4262.0	...
8279212	  745.5	  599.5	 4261.0	...
8279213	  745.7	  599.5	 4260.0	...
8279214	  745.6	  599.2	 4260.0	...
8279215	  745.4	  598.4	 4259.0	...
8279216	  745.1	  597.7	 4258.0	...
8279217	  745.1	  597.3	 4258.0	...
8279218	  745.0	  597.2	 4258.0	...
8279219	  744.9	  597.7	 4259.0	...
8279220	  744.6	  598.3	 4259.0	...
8279221	  744.5	  598.6	 4260.0	...
8279222	  744.3	  598.3	 4260.0	...
8279223	  744.3	  597.8	 4261.0	...
8279224	  744.4	  597.5	 4262.0	...
8279225	  744.4	  597.3	 4263.0	...
8279226	  744.5	  597.1	 4264.0	...
8279227	  744.7	  596.9	 4267.0	...
8279228	  744.9	  596.6	 4269.0	...
8279229	  745.2	  596.8	 4270.0	...
8279230	  745.2	  597.1	 4269.0	...
8279231	  745.6	  597.4	 4270.0	...
8279232	  746.0	  597.1	 4272.0	...
8279233	  745.9	  596.7	 4275.0	...
8279234	  745.4	  597.0	 4275.0	...
8279235	  745.0	  597.5	 4275.0	...
8279236	  745.0	  597.6	 4275.0	...
8279237	  745.0	  597.1	 4277.0	...
8279238	  745.0	  596.7	 4277.0	...
8279239	  744.9	  596.7	 4276.0	...
8279240	  744.8	  596.7	 4276.0	...
8279241	  744.6	  596.9	 4277.0	...
8279242	  744.5	  597.1	 4280.0	...
8279243	  744.7	  597.5	 4282.0	...
8279244	  744.8	  597.5	 4283.0	...
8279245	  744.9	  597.6	 4282.0	...
8279246	  744.9	  597.4	 4281.0	...
8279247	  745.0	  596.9	 4282.0	...
8279248	  745.1	  596.5	 4284.0	...
8279249	  745.0	  596.2	 4286.0	...
8279250	  744.7	  596.1	 4287.0	...
8279251	  744.4	  596.0	 4286.0	...
8279252	  744.4	  596.0	 4286.0	...
8279253	  744.6	  596.0	 4286.0	...
8279254	  744.9	  596.0	 4285.0	...
8279255	  745.2	  596.1	 4284.0	...
8279256	  744.9	  596.0	 4285.0	...
8279257	  744.6	  596.0	 4287.0	...
8279258	  744.7	  596.3	 4288.0	...
8279259	  745.0	  596.7	 4288.0	...
8279260	  745.3	  597.1	 4288.0	...
8279261	  745.2	  597.0	 4289.0	...
8279262	  744.7	  596.8	 4289.0	...
8279263	  744.3	  596.3	 4290.0	...
8279264	  744.1	  595.7	 4292.0	...
8279265	  744.5	  595.1	 4293.0	...
8279266	  744.9	  595.1	 4293.0	...
8279267	  745.1	  595.2	 4295.0	...
8279268	  745.1	  595.4	 4296.0	...
8279269	  745.1	  595.5	 4297.0	...
8279270	  745.2	  595.4	 4298.0	...
8279271	  745.3	  595.4	 4299.0	...
8279272	  745.2	  595.5	 4300.0	...
8279273	  744.9	  595.2	 4300.0	...
8279274	  744.9	  595.0	 4300.0	...
8279275	  745.2	  594.7	 4300.0	...
8279276	  745.3	  594.7	 4297.0	...
8279277	  745.2	  594.8	 4295.0	...
8279278	  745.1	  594.8	 4292.0	...
8279279	  745.2	  594.8	 4293.0	...
8279280	  745.4	  594.5	 4295.0	...
8279281	  745.6	  594.1	 4298.0	...
8279282	  745.8	  594.3	 4299.0	...
8279283	  746.0	  594.7	 4301.0	...
8279284	  745.9	  594.7	 4302.0	...
8279285	  745.8	  594.2	 4303.0	...
8279286	  745.8	  593.8	 4305.0	...
8279287	  745.6	  594.0	 4307.0	...
8279288	  745.3	  594.3	 4309.0	...
8279289	  745.1	  594.6	 4311.0	...
8279290	  745.2	  594.6	 4313.0	...
8279291	  745.5	  594.8	 4310.0	...
8279292	  745.8	  594.9	 4307.0	...
8279293	  745.9	  595.0	 4305.0	...
8279294	  745.5	  595.1	 4307.0	...
8279295	  745.0	  595.3	 4308.0	...
8279296	  744.9	  595.4	 4308.0	...
8279297	  745.3	  595.4	 4308.0	...
8279298	  745.7	  595.1	 4307.0	...
8279299	  745.8	  594.7	 4307.0	...
8279300	  745.8	  593.6	 4308.0	...
8279301	  745.2	  592.8	 4311.0	...
8279302	  744.6	  592.3	 4313.0	...
8279303	  744.5	  592.4	 4313.0	...
8279304	  745.0	  592.5	 4312.0	...
8279305	  745.5	  592.7	 4311.0	...
8279306	  745.6	  592.9	 4314.0	...
8279307	  745.6	  592.9	 4316.0	...
8279308	  745.8	  593.1	 4319.0	...
8279309	  746.0	  593.3	 4319.0	...
8279310	  746.0	  593.7	 4320.0	...
8279311	  745.6	  593.9	 4320.0	...
8279312	  745.0	  594.1	 4319.0	...
8279313	  744.6	  594.3	 4316.0	...
8279314	  744.9	  594.2	 4314.0	...
8279315	  745.3	  594.2	 4315.0	...
8279316	  745.8	  593.8	 4316.0	...
8279317	  745.4	  593.6	 4317.0	...
8279318	  745.0	  593.4	 4318.0	...
8279319	  744.9	  593.5	 4319.0	...
8279320	  745.2	  593.7	 4319.0	...
8279321	  745.5	  593.9	 4317.0	...
8279322	  745.3	  594.1	 4317.0	...
8279323	  745.1	  594.1	 4316.0	...
8279324	  744.9	  593.8	 4317.0	...
8279325	  744.8	  593.4	 4318.0	...
8279326	  744.9	  593.3	 4319.0	...
8279327	  744.9	  593.4	 4319.0	...
8279328	  745.0	  593.6	 4317.0	...
8279329	  745.0	  593.4	 4316.0	...
8279330	  745.0	  593.2	 4315.0	...
8279331	  744.9	  593.1	 4315.0	...
8279332	  744.9	  593.3	 4315.0	...
8279333	  744.9	  593.2	 4317.0	...
8279334	  744.9	  593.0	 4319.0	...
8279335	  744.8	  592.8	 4320.0	...
8279336	  744.7	  592.5	 4320.0	...
8279337	  744.6	  592.4	 4320.0	...
8279338	  744.6	  592.3	 4321.0	...
8279339	  744.6	  592.4	 4321.0	...
8279340	  744.4	  592.4	 4322.0	...
8279341	  744.3	  592.4	 4322.0	...
8279342	  744.0	  592.4	 4322.0	...
8279343	  743.9	  592.5	 4321.0	...
8279344	  743.7	  592.8	 4321.0	...
8279345	  743.9	  593.0	 4321.0	...
8279346	  744.4	  592.9	 4323.0	...
8279347	  744.9	  592.9	 4323.0	...
8279348	  745.2	  592.9	 4321.0	...
8279349	  745.3	  592.7	 4319.0	...
8279350	  745.4	  592.3	 4318.0	...
8279351	  745.5	  592.4	 4318.0	...
8279352	  745.1	  592.9	 4317.0	...
8279353	  744.7	  593.5	 4316.0	...
8279354	  744.2	  593.7	 4315.0	...
8279355	  744.3	  593.9	 4314.0	...
8279356	  744.3	  594.0	 4314.0	...
8279357	  744.5	  593.8	 4315.0	...
8279358	  744.7	  593.4	 4317.0	...
8279359	  745.0	  593.0	 4319.0	...
8279360	  745.0	  592.6	 4322.0	...
8279361	  745.0	  592.2	 4322.0	...
8279362	  744.9	  592.0	 4321.0	...
8279363	  744.9	  592.1	 4321.0	...
8279364	  744.8	  592.2	 4321.0	...
8279365	  744.6	  592.2	 4321.0	...
8279366	  744.3	  592.3	 4322.0	...
8279367	  744.0	  592.3	 4319.0	...
8279368	  743.7	  592.5	 4315.0	...
8279369	  743.5	  592.6	 4314.0	...
8279370	  743.3	  592.7	 4317.0	...
8279371	  743.4	  592.9	 4320.0	...
8279372	  743.5	  593.2	 4320.0	...
8279373	  743.5	  593.5	 4318.0	...
8279374	  743.9	  593.5	 4316.0	...
8279375	  744.3	  593.5	 4315.0	...
8279376	  744.6	  593.3	 4315.0	...
8279377	  744.5	  593.1	 4316.0	...
8279378	  744.5	  592.9	 4316.0	...
8279379	  744.6	  592.8	 4316.0	...
8279380	  744.6	  592.9	 4315.0	...
8279381	  744.6	  593.2	 4314.0	...
8279382	  744.5	  593.6	 4314.0	...
8279383	  744.3	  593.7	 4315.0	...
8279384	  744.1	  593.6	 4315.0	...
8279385	  744.0	  593.4	 4314.0	...
8279386	  743.9	  593.3	 4314.0	...
8279387	  743.9	  593.3	 4314.0	...
8279388	  743.9	  593.2	 4314.0	...
8279389	  743.9	  593.4	 4314.0	...
8279390	  744.0	  593.7	 4313.0	...
8279391	  744.2	  593.6	 4311.0	...
8279392	  744.5	  593.2	 4312.0	...
8279393	  744.7	  592.6	 4313.0	...
8279394	  744.8	  592.5	 4315.0	...
8279395	  744.9	  592.9	 4315.0	...
8279396	  744.9	  593.4	 4315.0	...
8279397	  744.8	  593.7	 4316.0	...
8279398	  744.8	  593.5	 4318.0	...
8279399	  745.2	  593.3	 4320.0	...
8279400	  745.6	  593.1	 4315.0	...
8279401	  746.0	  593.1	 4308.0	...
8279402	  745.9	  593.5	 4303.0	...
8279403	  745.4	  594.1	 4303.0	...
8279404	  744.9	  594.7	 4301.0	...
8279405	  744.4	  594.7	 4300.0	...
8279406	  744.5	  594.8	 4299.0	...
8279407	  743.9	  595.0	 4296.0	...
8279408	  743.3	  595.0	 4295.0	...
8279409	  743.1	  594.5	 4294.0	...
8279410	  743.8	  593.9	 4295.0	...
8279411	  744.6	  594.2	 4298.0	...
8279412	  744.7	  594.6	 4301.0	...
8279413	  744.3	  594.5	 4302.0	...
8279414	  743.8	  594.0	 4299.0	...
8279415	  743.6	  593.5	 4296.0	...
8279416	  743.7	  593.6	 4294.0	...
8279417	  743.9	  593.8	 4293.0	...
MSG	8279418 0000 _ Number Off
8279418	  744.3	  593.9	 4291.0	...
8279419	  744.6	  593.8	 4291.0	...
8279420	  744.7	  593.6	 4291.0	...
8279421	  744.5	  593.4	 4291.0	...
8279422	  744.3	  593.7	 4290.0	...
8279423	  744.2	  594.0	 4289.0	...
8279424	  743.9	  594.1	 4287.0	...
8279425	  743.7	  594.1	 4287.0	...
8279426	  743.4	  594.1	 4286.0	...
8279427	  743.4	  593.9	 4284.0	...
8279428	  743.4	  593.8	 4280.0	...
8279429	  743.5	  594.0	 4277.0	...
8279430	  743.6	  594.2	 4274.0	...
8279431	  743.8	  594.9	 4274.0	...
8279432	  743.9	  595.2	 4276.0	...
8279433	  743.9	  594.8	 4279.0	...
8279434	  743.8	  593.9	 4282.0	...
8279435	  743.8	  593.7	 4280.0	...
8279436	  743.6	  594.4	 4277.0	...
8279437	  743.7	  595.0	 4274.0	...
8279438	  743.7	  594.9	 4277.0	...
8279439	  743.7	  594.9	 4280.0	...
8279440	  743.5	  594.9	 4280.0	...
8279441	  743.2	  594.9	 4278.0	...
8279442	  743.2	  594.7	 4275.0	...
8279443	  743.5	  594.5	 4273.0	...
8279444	  743.7	  594.4	 4272.0	...
8279445	  743.6	  594.3	 4272.0	...
8279446	  743.5	  594.4	 4272.0	...
8279447	  743.5	  594.6	 4274.0	...
8279448	  743.7	  594.7	 4275.0	...
8279449	  743.9	  594.8	 4275.0	...
8279450	  744.2	  594.8	 4274.0	...
8279451	  744.3	  595.1	 4272.0	...
8279452	  744.4	  595.3	 4269.0	...
8279453	  744.4	  595.8	 4267.0	...
8279454	  744.1	  596.2	 4266.0	...
8279455	  743.8	  596.6	 4266.0	...
8279456	  743.7	  596.6	 4266.0	...
8279457	  743.8	  596.5	 4267.0	...
8279458	  744.0	  596.4	 4268.0	...
8279459	  743.9	  596.4	 4268.0	...
8279460	  743.8	  596.5	 4269.0	...
8279461	  743.5	  596.2	 4271.0	...
8279462	  743.3	  595.7	 4270.0	...
8279463	  743.2	  595.2	 4268.0	...
8279464	  743.1	  595.2	 4266.0	...
8279465	  743.1	  595.3	 4266.0	...
8279466	  743.1	  595.5	 4264.0	...
8279467	  743.2	  595.9	 4263.0	...
8279468	  743.3	  596.2	 4262.0	...
8279469	  743.2	  596.4	 4261.0	...
8279470	  743.2	  596.8	 4258.0	...
8279471	  743.2	  597.3	 4255.0	...
8279472	  743.1	  597.1	 4253.0	...
8279473	  743.4	  596.4	 4255.0	...
8279474	  743.5	  595.8	 4258.0	...
8279475	  743.7	  595.9	 4259.0	...
8279476	  743.3	  596.0	 4261.0	...
8279477	  743.0	  596.1	 4261.0	...
8279478	  743.0	  596.3	 4258.0	...
8279479	  743.4	  596.5	 4254.0	...
8279480	  743.7	  596.8	 4250.0	...
8279481	  743.7	  597.2	 4248.0	...
8279482	  743.8	  597.6	 4247.0	...
8279483	  743.4	  597.9	 4246.0	...
8279484	  743.0	  597.9	 4245.0	...
8279485	  742.3	  597.9	 4243.0	...
8279486	  742.2	  597.9	 4241.0	...
8279487	  742.0	  597.9	 4239.0	...
8279488	  742.0	  597.9	 4238.0	...
8279489	  742.0	  597.9	 4238.0	...
8279490	  742.1	  597.9	 4237.0	...
8279491	  742.3	  597.8	 4235.0	...
8279492	  742.5	  597.8	 4233.0	...
8279493	  742.7	  597.7	 4232.0	...
8279494	  742.8	  597.6	 4229.0	...
8279495	  742.8	  598.1	 4225.0	...
8279496	  742.8	  598.8	 4223.0	...
8279497	  742.8	  599.4	 4224.0	...
8279498	  743.0	  599.4	 4224.0	...
8279499	  743.1	  599.3	 4223.0	...
8279500	  743.0	  599.2	 4223.0	...
8279501	  743.0	  599.2	 4224.0	...
8279502	  743.0	  599.1	 4222.0	...
8279503	  742.7	  599.0	 4219.0	...
8279504	  742.4	  598.8	 4216.0	...
8279505	  742.5	  599.4	 4214.0	...
8279506	  742.9	  600.1	 4211.0	...
8279507	  743.3	  600.2	 4208.0	...
8279508	  743.0	  599.7	 4207.0	...
8279509	  742.6	  599.2	 4207.0	...
8279510	  742.2	  599.2	 4207.0	...
8279511	  742.0	  599.8	 4207.0	...
8279512	  741.9	  600.4	 4206.0	...
8279513	  742.1	  600.8	 4200.0	...
8279514	  742.3	  600.7	 4196.0	...
8279515	  742.5	  600.4	 4192.0	...
8279516	  742.5	  600.2	 4192.0	...
8279517	  742.5	  600.0	 4193.0	...
8279518	  742.5	  599.3	 4192.0	...
8279519	  742.6	  598.6	 4191.0	...
8279520	  742.7	  598.5	 4190.0	...
8279521	  742.5	  599.1	 4190.0	...
8279522	  742.3	  600.3	 4187.0	...
8279523	  742.0	  600.8	 4184.0	...
8279524	  742.0	  601.3	 4181.0	...
8279525	  742.0	  601.1	 4182.0	...
8279526	  742.0	  601.0	 4183.0	...
8279527	  741.7	  600.7	 4183.0	...
8279528	  741.4	  600.6	 4183.0	...
8279529	  741.1	  600.8	 4176.0	...
8279530	  741.3	  601.0	 4170.0	...
8279531	  741.6	  601.2	 4164.0	...
8279532	  741.8	  601.3	 4163.0	...
8279533	  741.6	  601.5	 4164.0	...
8279534	  741.4	  601.5	 4166.0	...
8279535	  741.2	  601.4	 4168.0	...
8279536	  741.1	  601.3	 4168.0	...
8279537	  741.2	  601.1	 4168.0	...
8279538	  741.4	  601.0	 4166.0	...
8279539	  741.7	  601.0	 4163.0	...
8279540	  742.1	  601.1	 4160.0	...
8279541	  742.5	  601.4	 4157.0	...
8279542	  742.9	  601.6	 4155.0	...
8279543	  742.8	  601.8	 4154.0	...
8279544	  742.4	  602.1	 4151.0	...
8279545	  742.0	  602.2	 4150.0	...
8279546	  741.6	  602.3	 4149.0	...
8279547	  741.6	  602.1	 4148.0	...
8279548	  741.7	  602.0	 4148.0	...
8279549	  741.7	  602.2	 4147.0	...
8279550	  741.8	  602.4	 4147.0	...
8279551	  741.9	  602.5	 4146.0	...
8279552	  742.0	  602.3	 4147.0	...
8279553	  742.0	  602.3	 4147.0	...
8279554	  742.0	  602.3	 4147.0	...
8279555	  742.0	  602.4	 4144.0	...
8279556	  742.1	  602.6	 4140.0	...
8279557	  742.0	  602.7	 4138.0	...
8279558	  742.0	  602.8	 4138.0	...
8279559	  741.9	  602.9	 4138.0	...
8279560	  741.8	  603.0	 4138.0	...
8279561	  741.7	  602.9	 4138.0	...
8279562	  741.6	  602.7	 4137.0	...
8279563	  741.5	  602.7	 4136.0	...
8279564	  741.6	  602.9	 4133.0	...
8279565	  741.7	  603.0	 4129.0	...
8279566	  741.7	  603.1	 4126.0	...
8279567	  741.9	  603.1	 4126.0	...
8279568	  742.1	  603.0	 4126.0	...
8279569	  742.3	  602.9	 4127.0	...
8279570	  742.3	  602.9	 4125.0	...
8279571	  742.2	  603.0	 4122.0	...
8279572	  742.2	  603.0	 4120.0	...
8279573	  742.0	  603.2	 4119.0	...
8279574	  741.9	  603.3	 4117.0	...
8279575	  742.0	  603.3	 4115.0	...
8279576	  742.2	  603.5	 4115.0	...
8279577	  742.2	  603.7	 4117.0	...
8279578	  742.1	  603.9	 4114.0	...
8279579	  742.0	  604.0	 4110.0	...
8279580	  741.9	  604.1	 4108.0	...
8279581	  741.7	  603.8	 4108.0	...
8279582	  741.7	  603.3	 4107.0	...
8279583	  741.8	  602.5	 4102.0	...
8279584	  742.0	  602.3	 4104.0	...
8279585	  742.1	  602.6	 4108.0	...
8279586	  742.3	  603.2	 4110.0	...
8279587	  742.5	  603.8	 4109.0	...
8279588	  742.8	  604.1	 4107.0	...
8279589	  742.9	  604.4	 4109.0	...
8279590	  742.8	  604.7	 4105.0	...
8279591	  742.8	  604.9	 4102.0	...
8279592	  742.6	  604.7	 4098.0	...
8279593	  742.5	  604.4	 4097.0	...
8279594	  742.4	  604.1	 4096.0	...
8279595	  742.3	  604.0	 4095.0	...
8279596	  742.1	  603.9	 4095.0	...
8279597	  741.9	  603.8	 4094.0	...
8279598	  741.8	  603.5	 4091.0	...
8279599	  741.8	  603.2	 4086.0	...
8279600	  742.1	  603.1	 4082.0	...
8279601	  742.3	  603.0	 4082.0	...
8279602	  742.1	  603.5	 4083.0	...
8279603	  741.6	  604.0	 4083.0	...
8279604	  741.2	  604.7	 4084.0	...
8279605	  741.0	  604.9	 4084.0	...
8279606	  740.8	  605.5	 4081.0	...
8279607	  740.6	  605.9	 4078.0	...
8279608	  740.6	  606.1	 4075.0	...
8279609	  740.8	  605.7	 4076.0	...
8279610	  741.0	  605.3	 4079.0	...
8279611	  741.1	  605.0	 4082.0	...
8279612	  741.5	  605.1	 4079.0	...
8279613	  741.8	  605.1	 4076.0	...
8279614	  742.1	  605.0	 4071.0	...
8279615	  741.9	  604.9	 4071.0	...
8279616	  741.8	  604.8	 4071.0	...
8279617	  741.6	  604.9	 4071.0	...
8279618	  741.4	  605.2	 4069.0	...
8279619	  741.2	  605.5	 4068.0	...
8279620	  740.9	  605.2	 4067.0	...
8279621	  741.1	  604.7	 4067.0	...
8279622	  741.5	  604.2	 4066.0	...
8279623	  741.9	  604.3	 4064.0	...
8279624	  741.8	  604.5	 4062.0	...
8279625	  741.8	  604.6	 4061.0	...
8279626	  741.7	  604.6	 4061.0	...
8279627	  741.9	  605.1	 4062.0	...
8279628	  742.1	  605.5	 4064.0	...
8279629	  742.0	  606.0	 4064.0	...
MSG	8279630 0000 _ Number On
8279630	  742.0	  605.9	 4062.0	...
8279631	  742.0	  605.1	 4061.0	...
8279632	  742.0	  604.3	 4059.0	...
8279633	  742.1	  603.6	 4059.0	...
8279634	  742.1	  603.8	 4059.0	...
8279635	  742.1	  604.2	 4059.0	...
8279636	  742.0	  604.7	 4059.0	...
8279637	  741.8	  605.0	 4059.0	...
8279638	  741.7	  605.1	 4058.0	...
8279639	  741.6	  605.5	 4056.0	...
8279640	  741.6	  606.1	 4056.0	...
8279641	  741.8	  606.7	 4057.0	...
8279642	  741.9	  606.5	 4057.0	...
8279643	  741.8	  606.0	 4056.0	...
8279644	  741.6	  605.4	 4055.0	...
8279645	  741.5	  605.3	 4054.0	...
8279646	  741.4	  605.0	 4050.0	...
8279647	  741.4	  604.6	 4044.0	...
8279648	  741.3	  604.2	 4039.0	...
8279649	  741.3	  604.7	 4039.0	...
8279650	  741.3	  605.3	 4041.0	...
8279651	  741.4	  605.8	 4043.0	...
8279652	  741.7	  605.5	 4042.0	...
8279653	  742.0	  605.3	 4039.0	...
8279654	  742.3	  605.1	 4037.0	...
8279655	  742.2	  604.6	 4039.0	...
8279656	  742.0	  604.2	 4040.0	...
8279657	  741.9	  603.7	 4042.0	...
8279658	  741.9	  603.7	 4043.0	...
8279659	  742.1	  604.2	 4045.0	...
8279660	  742.3	  604.8	 4041.0	...
8279661	  742.6	  605.4	 4035.0	...
8279662	  742.6	  605.3	 4029.0	...
8279663	  742.6	  605.2	 4029.0	...
8279664	  742.4	  605.2	 4032.0	...
8279665	  742.1	  605.3	 4035.0	...
8279666	  741.9	  605.3	 4035.0	...
8279667	  742.0	  605.0	 4032.0	...
8279668	  742.0	  604.7	 4030.0	...
8279669	  742.0	  604.5	 4031.0	...
8279670	  741.9	  604.8	 4031.0	...
8279671	  741.9	  605.1	 4028.0	...
8279672	  741.9	  605.0	 4021.0	...
8279673	  741.8	  604.8	 4017.0	...
8279674	  741.7	  604.4	 4016.0	...
8279675	  741.6	  604.1	 4018.0	...
8279676	  741.4	  603.8	 4020.0	...
8279677	  741.6	  603.7	 4020.0	...
8279678	  741.9	  603.7	 4019.0	...
8279679	  742.1	  603.6	 4019.0	...
8279680	  742.1	  603.5	 4019.0	...
8279681	  742.0	  603.3	 4015.0	...
8279682	  741.7	  603.2	 4010.0	...
8279683	  741.5	  603.6	 4009.0	...
8279684	  741.6	  604.3	 4012.0	...
8279685	  741.9	  605.0	 4015.0	...
8279686	  742.1	  605.2	 4015.0	...
8279687	  742.2	  605.5	 4015.0	...
8279688	  742.2	  605.7	 4015.0	...
8279689	  742.4	  605.5	 4013.0	...
8279690	  742.7	  605.1	 4012.0	...
8279691	  742.8	  604.7	 4011.0	...
8279692	  742.9	  604.8	 4010.0	...
8279693	  743.0	  604.8	 4011.0	...
8279694	  743.1	  604.7	 4011.0	...
8279695	  743.2	  604.6	 4012.0	...
8279696	  743.1	  604.8	 4011.0	...
8279697	  742.7	  605.0	 4011.0	...
8279698	  742.4	  604.8	 4010.0	...
8279699	  742.3	  604.3	 4010.0	...
8279700	  742.2	  603.9	 4010.0	...
8279701	  742.2	  603.8	 4010.0	...
8279702	  742.1	  603.7	 4009.0	...
8279703	  742.1	  603.6	 4009.0	...
8279704	  742.0	  603.7	 4009.0	...
8279705	  742.1	  603.7	 4009.0	...
8279706	  742.3	  603.8	 4007.0	...
8279707	  742.6	  604.2	 4004.0	...
8279708	  742.7	  604.7	 4001.0	...
8279709	  742.8	  605.0	 3999.0	...
8279710	  742.8	  604.9	 3999.0	...
8279711	  742.8	  604.9	 4001.0	...
8279712	  742.9	  605.0	 4002.0	...
8279713	  743.0	  605.0	 4002.0	...
8279714	  742.8	  604.8	 4004.0	...
8279715	  742.4	  604.6	 4007.0	...
8279716	  742.0	  604.6	 4007.0	...
8279717	  742.0	  604.3	 4005.0	...
8279718	  742.2	  604.1	 4003.0	...
8279719	  742.3	  604.0	 4004.0	...
8279720	  742.6	  604.0	 4002.0	...
8279721	  742.9	  604.0	 3998.0	...
8279722	  743.2	  604.3	 3994.0	...
8279723	  743.2	  604.7	 3994.0	...
8279724	  743.3	  605.3	 3996.0	...
8279725	  743.4	  605.8	 3998.0	...
8279726	  743.5	  606.3	 3998.0	...
8279727	  743.2	  606.4	 3998.0	...
8279728	  742.7	  606.3	 3999.0	...
8279729	  742.3	  606.2	 4000.0	...
8279730	  742.2	  606.3	 4000.0	...
8279731	  742.2	  606.3	 3997.0	...
8279732	  742.1	  606.1	 3993.0	...
8279733	  742.1	  605.8	 3989.0	...
8279734	  742.1	  605.5	 3990.0	...
8279735	  742.1	  605.6	 3992.0	...
8279736	  742.2	  605.7	 3994.0	...
8279737	  742.5	  605.9	 3994.0	...
8279738	  742.8	  606.1	 3994.0	...
8279739	  742.9	  606.3	 3994.0	...
8279740	  742.8	  606.3	 3992.0	...
8279741	  742.6	  606.3	 3989.0	...
8279742	  742.5	  606.3	 3986.0	...
8279743	  742.8	  606.1	 3986.0	...
8279744	  743.1	  606.0	 3982.0	...
8279745	  743.2	  605.8	 3979.0	...
8279746	  742.6	  605.9	 3978.0	...
8279747	  742.1	  606.4	 3978.0	...
8279748	  742.3	  606.8	 3979.0	...
8279749	  742.7	  606.8	 3979.0	...
8279750	  743.0	  606.4	 3981.0	...
8279751	  743.1	  606.1	 3983.0	...
8279752	  743.1	  606.2	 3985.0	...
8279753	  743.2	  606.4	 3986.0	...
8279754	  743.2	  606.6	 3987.0	...
8279755	  742.5	  606.8	 3986.0	...
8279756	  741.8	  606.9	 3986.0	...
8279757	  741.7	  606.9	 3985.0	...
8279758	  742.3	  606.9	 3981.0	...
8279759	  742.6	  606.1	 3978.0	...
8279760	  742.2	  605.4	 3975.0	...
8279761	  742.3	  605.4	 3975.0	...
8279762	  742.5	  606.1	 3975.0	...
8279763	  742.7	  607.2	 3976.0	...
8279764	  742.4	  607.6	 3977.0	...
8279765	  742.3	  607.2	 3978.0	...
8279766	  742.2	  606.5	 3975.0	...
8279767	  742.3	  605.8	 3971.0	...
8279768	  742.3	  606.0	 3967.0	...
8279769	  742.4	  606.0	 3965.0	...
8279770	  742.3	  606.1	 3963.0	...
8279771	  742.4	  605.9	 3961.0	...
8279772	  742.4	  605.8	 3961.0	...
8279773	  742.4	  605.7	 3960.0	...
8279774	  742.4	  605.7	 3959.0	...
8279775	  742.4	  605.7	 3959.0	...
8279776	  742.4	  606.1	 3960.0	...
8279777	  742.4	  606.2	 3959.0	...
8279778	  742.4	  606.3	 3958.0	...
8279779	  742.6	  606.2	 3956.0	...
8279780	  742.9	  606.4	 3957.0	...
8279781	  743.3	  606.6	 3958.0	...
8279782	  743.4	  606.4	 3959.0	...
8279783	  743.4	  606.1	 3959.0	...
8279784	  743.3	  606.0	 3959.0	...
8279785	  743.1	  606.2	 3957.0	...
8279786	  742.8	  606.4	 3955.0	...
8279787	  742.7	  606.5	 3952.0	...
8279788	  742.3	  606.8	 3953.0	...
8279789	  741.9	  607.0	 3954.0	...
8279790	  741.6	  606.6	 3955.0	...
8279791	  741.6	  605.9	 3955.0	...
8279792	  741.6	  605.7	 3955.0	...
8279793	  741.6	  606.2	 3954.0	...
8279794	  741.6	  606.4	 3952.0	...
8279795	  741.7	  606.1	 3951.0	...
8279796	  741.7	  605.8	 3951.0	...
8279797	  741.7	  605.8	 3952.0	...
8279798	  741.7	  606.1	 3954.0	...
8279799	  741.8	  606.4	 3954.0	...
8279800	  741.9	  607.3	 3954.0	...
8279801	  742.0	  607.8	 3955.0	...
8279802	  742.0	  608.3	 3956.0	...
8279803	  742.5	  608.2	 3959.0	...
8279804	  743.1	  607.5	 3959.0	...
8279805	  743.5	  606.8	 3958.0	...
8279806	  743.4	  606.3	 3955.0	...
8279807	  743.2	  606.3	 3953.0	...
8279808	  743.1	  606.4	 3952.0	...
8279809	  742.9	  606.5	 3950.0	...
8279810	  742.7	  606.6	 3949.0	...
8279811	  742.8	  606.9	 3952.0	...
8279812	  742.8	  607.2	 3956.0	...
8279813	  742.6	  607.5	 3959.0	...
8279814	  742.4	  607.2	 3960.0	...
8279815	  742.1	  606.7	 3961.0	...
8279816	  742.0	  606.3	 3961.0	...
8279817	  742.0	  606.2	 3960.0	...
8279818	  742.1	  606.1	 3955.0	...
8279819	  742.1	  606.3	 3950.0	...
8279820	  742.2	  606.6	 3947.0	...
8279821	  742.2	  606.9	 3948.0	...
8279822	  742.2	  606.9	 3949.0	...
8279823	  742.1	  606.6	 3950.0	...
8279824	  742.0	  606.4	 3950.0	...
8279825	  741.9	  606.1	 3950.0	...
8279826	  742.2	  606.0	 3950.0	...
8279827	  742.5	  605.9	 3950.0	...
8279828	  742.7	  605.6	 3946.0	...
8279829	  742.6	  605.4	 3942.0	...
8279830	  742.2	  605.1	 3939.0	...
8279831	  742.0	  604.7	 3940.0	...
8279832	  741.8	  604.4	 3942.0	...
8279833	  741.8	  604.4	 3944.0	...
8279834	  741.8	  604.7	 3945.0	...
8279835	  741.9	  605.4	 3945.0	...
8279836	  742.1	  605.9	 3945.0	...
8279837	  742.3	  605.9	 3948.0	...
8279838	  742.4	  605.6	 3951.0	...
8279839	  742.1	  605.2	 3952.0	...
8279840	  741.7	  605.2	 3952.0	...
8279841	  741.2	  605.2	 3948.0	...
8279842	  741.1	  605.3	 3944.0	...
8279843	  740.9	  605.6	 3940.0	...
8279844	  741.3	  605.9	 3941.0	...
8279845	  741.8	  606.4	 3942.0	...
8279846	  742.2	  606.7	 3943.0	...
8279847	  742.2	  606.9	 3942.0	...
8279848	  742.2	  606.8	 3941.0	...
8279849	  742.0	  606.8	 3940.0	...
8279850	  741.6	  606.3	 3941.0	...
8279851	  741.2	  605.8	 3943.0	...
8279852	  741.6	  605.6	 3945.0	...
8279853	  742.1	  605.7	 3944.0	...
8279854	  742.5	  605.8	 3943.0	...
8279855	  742.1	  605.8	 3942.0	...
8279856	  741.8	  606.2	 3943.0	...
8279857	  741.8	  606.4	 3944.0	...
8279858	  742.0	  606.6	 3944.0	...
8279859	  741.8	  606.5	 3944.0	...
8279860	  741.2	  606.6	 3945.0	...
8279861	  740.7	  606.6	 3946.0	...
8279862	  740.7	  606.8	 3948.0	...
8279863	  740.8	  607.0	 3949.0	...
8279864	  741.1	  607.3	 3948.0	...
8279865	  741.2	  607.4	 3948.0	...
8279866	  741.4	  607.4	 3953.0	...
8279867	  741.4	  607.2	 3959.0	...
8279868	  741.4	  607.1	 3962.0	...
8279869	  741.7	  607.1	 3960.0	...
8279870	  741.9	  606.9	 3958.0	...
8279871	  742.1	  606.5	 3958.0	...
8279872	  741.7	  606.2	 3959.0	...
8279873	  741.4	  606.4	 3954.0	...
8279874	  741.0	  606.6	 3949.0	...
8279875	  740.9	  606.7	 3944.0	...
8279876	  740.9	  606.7	 3944.0	...
8279877	  741.1	  606.6	 3945.0	...
8279878	  741.4	  605.9	 3947.0	...
8279879	  741.6	  605.2	 3949.0	...
8279880	  741.8	  605.2	 3950.0	...
8279881	  741.9	  605.9	 3952.0	...
8279882	  741.7	  606.7	 3953.0	...
8279883	  741.3	  606.8	 3955.0	...
8279884	  741.0	  606.5	 3955.0	...
8279885	  741.0	  606.2	 3955.0	...
8279886	  741.1	  605.9	 3955.0	...
8279887	  741.2	  606.1	 3955.0	...
8279888	  741.3	  606.4	 3955.0	...
8279889	  741.5	  606.7	 3957.0	...
8279890	  741.8	  606.9	 3958.0	...
8279891	  742.1	  606.6	 3955.0	...
8279892	  742.3	  606.3	 3949.0	...
8279893	  742.4	  606.3	 3942.0	...
8279894	  742.7	  606.5	 3944.0	...
8279895	  742.9	  606.8	 3949.0	...
8279896	  742.7	  606.4	 3953.0	...
8279897	  742.4	  606.1	 3953.0	...
8279898	  742.1	  605.5	 3954.0	...
8279899	  742.2	  605.3	 3954.0	...
8279900	  742.4	  605.1	 3954.0	...
8279901	  742.6	  605.4	 3957.0	...
8279902	  742.9	  605.7	 3961.0	...
8279903	  742.6	  605.9	 3959.0	...
8279904	  741.8	  606.0	 3954.0	...
8279905	  741.1	  605.8	 3950.0	...
8279906	  741.3	  605.7	 3953.0	...
8279907	  741.7	  605.6	 3956.0	...
8279908	  742.1	  605.6	 3958.0	...
8279909	  742.1	  606.2	 3959.0	...
8279910	  742.3	  606.8	 3960.0	...
8279911	  742.4	  607.4	 3960.0	...
8279912	  742.4	  607.4	 3960.0	...
8279913	  742.4	  606.6	 3960.0	...
8279914	  742.4	  605.9	 3959.0	...
8279915	  742.4	  605.5	 3960.0	...
8279916	  742.6	  605.9	 3962.0	...
8279917	  742.7	  606.3	 3965.0	...
8279918	  742.6	  606.4	 3966.0	...
8279919	  742.4	  606.6	 3967.0	...
8279920	  742.1	  606.6	 3968.0	...
8279921	  742.0	  606.6	 3966.0	...
8279922	  742.4	  606.5	 3965.0	...
8279923	  742.8	  606.5	 3967.0	...
8279924	  743.4	  606.4	 3969.0	...
8279925	  743.6	  606.4	 3973.0	...
8279926	  743.7	  606.4	 3974.0	...
8279927	  743.7	  605.8	 3973.0	...
8279928	  743.7	  605.3	 3972.0	...
8279929	  743.7	  604.8	 3971.0	...
8279930	  743.3	  605.0	 3972.0	...
8279931	  742.8	  605.2	 3973.0	...
8279932	  742.3	  605.2	 3973.0	...
8279933	  742.1	  605.0	 3975.0	...
8279934	  741.9	  604.7	 3977.0	...
8279935	  742.0	  604.4	 3980.0	...
MSG	8279936 0000 _ Number Off
8279936	  742.4	  604.4	 3980.0	...
8279937	  743.3	  604.7	 3982.0	...
8279938	  743.8	  604.9	 3983.0	...
8279939	  744.1	  605.2	 3984.0	...
8279940	  743.8	  605.4	 3984.0	...
8279941	  743.3	  604.6	 3984.0	...
8279942	  743.2	  603.5	 3984.0	...
8279943	  743.1	  602.5	 3983.0	...
8279944	  743.2	  602.5	 3983.0	...
8279945	  743.1	  602.6	 3984.0	...
8279946	  743.1	  602.7	 3983.0	...
8279947	  743.4	  602.8	 3983.0	...
8279948	  743.8	  602.7	 3977.0	...
8279949	  743.9	  602.6	 3971.0	...
8279950	  743.9	  602.5	 3970.0	...
8279951	  743.6	  602.5	 3976.0	...
8279952	  743.2	  602.6	 3982.0	...
8279953	  743.1	  602.6	 3983.0	...
8279954	  743.5	  602.6	 3982.0	...
8279955	  744.0	  602.7	 3981.0	...
8279956	  743.6	  602.9	 3981.0	...
8279957	  743.0	  602.8	 3982.0	...
8279958	  742.9	  602.6	 3981.0	...
8279959	  743.4	  602.7	 3980.0	...
8279960	  743.9	  603.0	 3980.0	...
8279961	  743.8	  603.3	 3981.0	...
8279962	  743.7	  603.3	 3982.0	...
8279963	  743.5	  603.3	 3982.0	...
8279964	  743.6	  603.3	 3982.0	...
8279965	  743.6	  602.9	 3984.0	...
8279966	  743.7	  602.6	 3987.0	...
8279967	  743.9	  602.3	 3990.0	...
8279968	  744.4	  602.3	 3988.0	...
8279969	  744.7	  602.3	 3985.0	...
8279970	  744.7	  601.9	 3984.0	...
8279971	  744.6	  601.4	 3985.0	...
8279972	  744.2	  601.3	 3987.0	...
8279973	  743.7	  601.7	 3985.0	...
8279974	  743.2	  602.1	 3983.0	...
8279975	  743.0	  602.2	 3980.0	...
8279976	  743.4	  602.4	 3981.0	...
8279977	  743.7	  602.7	 3983.0	...
8279978	  744.1	  603.0	 3989.0	...
8279979	  744.5	  603.0	 3994.0	...
8279980	  745.0	  603.1	 3997.0	...
8279981	  745.4	  603.2	 3996.0	...
8279982	  745.4	  602.8	 3996.0	...
8279983	  744.8	  602.5	 3998.0	...
8279984	  744.3	  602.0	 4000.0	...
8279985	  743.9	  602.0	 4000.0	...
8279986	  743.9	  601.9	 3998.0	...
8279987	  743.9	  601.9	 3994.0	...
8279988	  743.9	  601.9	 3992.0	...
8279989	  744.5	  601.7	 3992.0	...
8279990	  745.2	  601.4	 3994.0	...
8279991	  745.6	  601.5	 3997.0	...
8279992	  745.5	  601.8	 3997.0	...
8279993	  745.7	  602.1	 3999.0	...
8279994	  746.0	  601.8	 4000.0	...
8279995	  745.6	  601.7	 4002.0	...
8279996	  744.9	  601.6	 4002.0	...
8279997	  744.1	  601.6	 4004.0	...
8279998	  744.2	  601.4	 4004.0	...
8279999	  744.2	  601.2	 4004.0	...
8280000	  744.3	  601.2	 4002.0	...
8280001	  744.2	  601.3	 4002.0	...
8280002	  744.3	  601.4	 4001.0	...
8280003	  744.8	  601.8	 4003.0	...
8280004	  745.2	  602.2	 4005.0	...
8280005	  745.5	  602.5	 4008.0	...
8280006	  745.2	  602.1	 4009.0	...
8280007	  745.0	  601.5	 4008.0	...
8280008	  744.9	  601.0	 4007.0	...
8280009	  744.9	  600.7	 4007.0	...
8280010	  745.0	  600.8	 4007.0	...
8280011	  745.0	  601.0	 4007.0	...
8280012	  744.7	  601.3	 4010.0	...
8280013	  744.2	  601.1	 4012.0	...
8280014	  743.7	  600.7	 4014.0	...
8280015	  744.0	  600.2	 4017.0	...
8280016	  744.5	  600.2	 4019.0	...
8280017	  745.0	  600.2	 4023.0	...
8280018	  745.0	  600.2	 4023.0	...
8280019	  745.0	  600.2	 4024.0	...
8280020	  745.2	  600.5	 4024.0	...
8280021	  745.4	  600.8	 4024.0	...
8280022	  745.4	  601.0	 4024.0	...
8280023	  745.3	  600.8	 4025.0	...
8280024	  745.1	  600.4	 4026.0	...
8280025	  745.0	  600.0	 4026.0	...
8280026	  745.0	  599.6	 4026.0	...
8280027	  744.9	  599.0	 4026.0	...
8280028	  744.7	  598.5	 4024.0	...
8280029	  744.5	  598.3	 4022.0	...
8280030	  744.4	  599.1	 4022.0	...
8280031	  744.7	  599.8	 4023.0	...
8280032	  744.9	  600.1	 4024.0	...
8280033	  745.1	  600.0	 4025.0	...
8280034	  745.2	  599.9	 4025.0	...
8280035	  745.2	  599.5	 4025.0	...
8280036	  745.2	  599.0	 4024.0	...
8280037	  745.3	  598.4	 4024.0	...
8280038	  745.4	  598.2	 4027.0	...
8280039	  745.5	  598.3	 4030.0	...
8280040	  745.6	  598.4	 4031.0	...
8280041	  745.8	  598.4	 4029.0	...
8280042	  745.9	  598.2	 4029.0	...
8280043	  745.9	  598.4	 4032.0	...
8280044	  745.8	  598.7	 4035.0	...
8280045	  745.7	  599.0	 4035.0	...
8280046	  745.6	  599.0	 4035.0	...
8280047	  745.6	  599.0	 4035.0	...
8280048	  745.6	  598.9	 4038.0	...
8280049	  745.6	  598.9	 4041.0	...
8280050	  745.6	  599.1	 4043.0	...
8280051	  745.5	  599.5	 4046.0	...
8280052	  745.6	  599.9	 4049.0	...
8280053	  745.8	  599.9	 4049.0	...
8280054	  745.9	  600.0	 4046.0	...
8280055	  745.9	  600.2	 4044.0	...
8280056	  745.2	  600.1	 4046.0	...
8280057	  744.4	  599.9	 4047.0	...
8280058	  744.4	  599.6	 4048.0	...
8280059	  745.0	  599.3	 4048.0	...
8280060	  745.7	  599.1	 4049.0	...
8280061	  745.7	  599.1	 4049.0	...
8280062	  745.5	  599.3	 4053.0	...
8280063	  745.2	  599.4	 4055.0	...
8280064	  744.8	  599.5	 4058.0	...
8280065	  744.6	  599.5	 4060.0	...
8280066	  744.5	  599.6	 4062.0	...
8280067	  744.4	  599.7	 4063.0	...
8280068	  744.6	  599.2	 4062.0	...
8280069	  744.7	  598.6	 4062.0	...
8280070	  744.9	  598.1	 4064.0	...
8280071	  744.7	  598.1	 4065.0	...
8280072	  744.5	  598.2	 4069.0	...
8280073	  744.4	  598.3	 4074.0	...
8280074	  744.5	  598.4	 4079.0	...
8280075	  744.7	  598.4	 4080.0	...
8280076	  744.7	  597.9	 4081.0	...
8280077	  744.7	  597.3	 4081.0	...
8280078	  744.4	  596.8	 4080.0	...
8280079	  744.1	  596.9	 4079.0	...
8280080	  744.5	  597.2	 4078.0	...
8280081	  745.1	  597.4	 4078.0	...
8280082	  745.8	  597.7	 4077.0	...
8280083	  745.8	  597.7	 4079.0	...
8280084	  745.7	  597.6	 4081.0	...
8280085	  745.6	  597.3	 4082.0	...
8280086	  745.7	  596.9	 4082.0	...
8280087	  745.8	  596.6	 4080.0	...
8280088	  746.3	  596.6	 4081.0	...
8280089	  746.5	  596.5	 4082.0	...
8280090	  746.5	  596.4	 4085.0	...
8280091	  746.2	  596.3	 4086.0	...
8280092	  746.1	  596.4	 4087.0	...
8280093	  745.8	  596.4	 4090.0	...
8280094	  745.4	  596.8	 4093.0	...
8280095	  745.0	  597.1	 4097.0	...
8280096	  744.6	  597.4	 4099.0	...
8280097	  744.3	  597.4	 4102.0	...
8280098	  744.2	  597.3	 4105.0	...
8280099	  744.2	  597.2	 4106.0	...
8280100	  744.3	  597.1	 4105.0	...
8280101	  744.5	  597.1	 4104.0	...
8280102	  744.7	  597.1	 4104.0	...
8280103	  744.8	  597.2	 4106.0	...
8280104	  744.8	  597.1	 4107.0	...
8280105	  744.8	  596.9	 4107.0	...
8280106	  744.8	  596.8	 4106.0	...
8280107	  744.8	  596.7	 4103.0	...
8280108	  744.9	  596.5	 4101.0	...
8280109	  744.9	  596.4	 4101.0	...
8280110	  744.7	  596.3	 4102.0	...
8280111	  744.2	  596.2	 4101.0	...
8280112	  743.8	  596.2	 4100.0	...
8280113	  744.1	  596.2	 4102.0	...
8280114	  744.5	  596.3	 4105.0	...
8280115	  745.0	  596.4	 4106.0	...
8280116	  745.0	  596.3	 4105.0	...
8280117	  745.0	  596.4	 4103.0	...
8280118	  745.2	  596.4	 4104.0	...
8280119	  745.4	  596.4	 4104.0	...
8280120	  745.0	  596.5	 4106.0	...
8280121	  744.5	  596.3	 4108.0	...
8280122	  744.2	  596.1	 4114.0	...
8280123	  744.3	  595.9	 4118.0	...
8280124	  744.5	  595.9	 4120.0	...
8280125	  744.4	  596.1	 4119.0	...
8280126	  744.2	  596.3	 4118.0	...
8280127	  744.1	  596.4	 4117.0	...
8280128	  744.1	  596.5	 4117.0	...
8280129	  744.1	  596.4	 4118.0	...
8280130	  744.1	  596.4	 4120.0	...
8280131	  744.0	  596.6	 4122.0	...
8280132	  743.7	  596.7	 4124.0	...
8280133	  743.4	  596.7	 4127.0	...
8280134	  743.6	  596.1	 4128.0	...
8280135	  744.0	  595.6	 4129.0	...
8280136	  744.2	  595.0	 4130.0	...
8280137	  744.0	  594.8	 4129.0	...
8280138	  743.9	  595.3	 4129.0	...
8280139	  743.9	  595.9	 4129.0	...
8280140	  743.9	  596.8	 4130.0	...
8280141	  743.9	  597.0	 4132.0	...
8280142	  743.8	  596.9	 4134.0	...
8280143	  743.8	  596.6	 4135.0	...
8280144	  743.8	  596.3	 4138.0	...
8280145	  743.7	  595.9	 4140.0	...
MSG	8280146 0000 _ Number On
8280146	  743.5	  595.6	 4139.0	...
8280147	  743.4	  595.4	 4137.0	...
8280148	  743.6	  595.5	 4138.0	...
8280149	  743.9	  595.4	 4141.0	...
8280150	  744.2	  595.2	 4144.0	...
8280151	  744.3	  594.9	 4142.0	...
8280152	  744.4	  595.0	 4141.0	...
8280153	  744.5	  595.1	 4140.0	...
8280154	  744.6	  595.3	 4141.0	...
8280155	  744.6	  595.1	 4144.0	...
8280156	  744.6	  595.0	 4148.0	...
8280157	  744.7	  594.8	 4149.0	...
8280158	  744.8	  594.9	 4149.0	...
8280159	  744.8	  594.6	 4150.0	...
8280160	  744.7	  594.3	 4152.0	...
8280161	  744.6	  594.1	 4154.0	...
8280162	  744.6	  594.4	 4156.0	...
8280163	  744.6	  594.6	 4156.0	...
8280164	  744.1	  594.7	 4157.0	...
8280165	  743.7	  594.8	 4156.0	...
8280166	  743.4	  594.9	 4156.0	...
8280167	  743.5	  594.7	 4157.0	...
8280168	  743.4	  594.6	 4159.0	...
8280169	  743.2	  594.5	 4161.0	...
8280170	  743.0	  594.6	 4162.0	...
8280171	  743.0	  594.3	 4163.0	...
8280172	  743.4	  593.7	 4163.0	...
8280173	  743.7	  593.4	 4165.0	...
8280174	  743.9	  593.6	 4168.0	...
8280175	  743.7	  593.8	 4170.0	...
8280176	  743.4	  593.8	 4170.0	...
8280177	  743.3	  594.0	 4169.0	...
8280178	  743.4	  594.1	 4169.0	...
8280179	  743.6	  594.1	 4169.0	...
8280180	  743.8	  594.2	 4170.0	...
8280181	  743.8	  594.3	 4171.0	...
8280182	  743.6	  594.4	 4172.0	...
8280183	  743.2	  594.4	 4173.0	...
8280184	  742.9	  594.6	 4171.0	...
8280185	  742.7	  594.8	 4167.0	...
8280186	  742.4	  594.8	 4164.0	...
8280187	  742.1	  594.6	 4167.0	...
8280188	  741.9	  594.5	 4170.0	...
8280189	  742.0	  594.5	 4172.0	...
8280190	  742.0	  594.4	 4173.0	...
8280191	  742.1	  594.2	 4173.0	...
8280192	  742.1	  593.9	 4174.0	...
8280193	  742.0	  593.9	 4175.0	...
8280194	  742.4	  593.9	 4176.0	...
8280195	  742.7	  593.9	 4175.0	...
8280196	  743.1	  593.9	 4175.0	...
8280197	  743.2	  594.1	 4177.0	...
8280198	  742.9	  594.4	 4178.0	...
8280199	  742.5	  594.5	 4177.0	...
8280200	  742.2	  594.3	 4174.0	...
8280201	  742.1	  593.8	 4179.0	...
8280202	  742.1	  593.4	 4185.0	...
8280203	  742.0	  593.0	 4192.0	...
8280204	  741.9	  593.0	 4191.0	...
8280205	  741.8	  593.4	 4189.0	...
8280206	  741.9	  594.1	 4187.0	...
8280207	  742.2	  594.8	 4187.0	...
8280208	  742.2	  595.1	 4187.0	...
8280209	  741.8	  595.1	 4187.0	...
8280210	  741.5	  595.2	 4191.0	...
8280211	  741.3	  595.3	 4193.0	...
8280212	  741.1	  595.4	 4195.0	...
8280213	  741.0	  595.0	 4194.0	...
8280214	  741.0	  594.6	 4197.0	...
8280215	  741.0	  594.1	 4201.0	...
8280216	  740.8	  594.0	 4205.0	...
8280217	  740.6	  594.1	 4205.0	...
8280218	  740.5	  594.3	 4205.0	...
8280219	  740.4	  594.4	 4205.0	...
8280220	  740.4	  594.9	 4205.0	...
8280221	  740.3	  595.4	 4206.0	...
8280222	  740.3	  596.2	 4207.0	...
8280223	  740.4	  596.4	 4208.0	...
8280224	  740.6	  596.7	 4208.0	...
8280225	  741.1	  596.7	 4208.0	...
8280226	  741.4	  595.8	 4208.0	...
8280227	  741.1	  594.9	 4206.0	...
8280228	  740.6	  594.1	 4204.0	...
8280229	  740.1	  594.1	 4204.0	...
8280230	  740.3	  594.1	 4206.0	...
8280231	  740.5	  594.1	 4206.0	...
8280232	  740.8	  594.3	 4203.0	...
8280233	  740.8	  594.6	 4201.0	...
8280234	  740.8	  594.9	 4203.0	...
8280235	  740.9	  594.9	 4210.0	...
8280236	  740.9	  594.9	 4217.0	...
8280237	  741.0	  594.9	 4223.0	...
8280238	  741.0	  594.9	 4224.0	...
8280239	  741.0	  594.9	 4224.0	...
8280240	  740.7	  594.9	 4220.0	...
8280241	  740.4	  594.9	 4217.0	...
8280242	  740.2	  594.7	 4213.0	...
8280243	  740.5	  594.5	 4215.0	...
8280244	  740.7	  594.4	 4217.0	...
8280245	  740.6	  594.5	 4219.0	...
8280246	  740.5	  594.4	 4222.0	...
8280247	  740.4	  594.6	 4225.0	...
8280248	  740.4	  594.8	 4225.0	...
8280249	  740.4	  595.0	 4222.0	...
8280250	  740.3	  595.2	 4219.0	...
8280251	  740.2	  595.6	 4219.0	...
8280252	  740.1	  596.0	 4220.0	...
8280253	  740.1	  595.3	 4221.0	...
8280254	  739.9	  594.6	 4221.0	...
8280255	  739.7	  593.7	 4221.0	...
8280256	  739.4	  593.7	 4221.0	...
8280257	  739.2	  593.7	 4221.0	...
8280258	  739.0	  593.7	 4220.0	...
8280259	  739.0	  593.9	 4221.0	...
8280260	  738.9	  594.5	 4221.0	...
8280261	  738.9	  595.1	 4221.0	...
8280262	  738.8	  595.5	 4220.0	...
8280263	  738.8	  595.4	 4220.0	...
8280264	  738.8	  595.0	 4220.0	...
8280265	  738.6	  594.6	 4221.0	...
8280266	  738.6	  594.3	 4222.0	...
8280267	  738.7	  594.3	 4223.0	...
8280268	  738.6	  594.2	 4224.0	...
8280269	  738.5	  594.1	 4224.0	...
8280270	  738.3	  594.1	 4225.0	...
8280271	  738.3	  594.1	 4225.0	...
8280272	  738.3	  594.2	 4226.0	...
8280273	  738.2	  594.3	 4226.0	...
8280274	  738.2	  594.3	 4226.0	...
8280275	  738.3	  594.2	 4226.0	...
8280276	  738.5	  594.4	 4226.0	...
8280277	  738.6	  594.3	 4226.0	...
8280278	  738.9	  594.2	 4227.0	...
8280279	  739.1	  594.4	 4228.0	...
8280280	  739.2	  595.3	 4230.0	...
8280281	  739.0	  596.2	 4232.0	...
8280282	  738.6	  596.1	 4232.0	...
8280283	  738.0	  595.9	 4231.0	...
8280284	  737.6	  595.6	 4230.0	...
8280285	  737.5	  595.8	 4230.0	...
8280286	  737.8	  595.8	 4229.0	...
8280287	  737.9	  595.7	 4226.0	...
8280288	  737.7	  595.6	 4224.0	...
8280289	  737.6	  595.3	 4225.0	...
8280290	  737.6	  595.2	 4228.0	...
8280291	  737.6	  595.2	 4231.0	...
8280292	  737.6	  595.4	 4230.0	...
8280293	  737.6	  595.7	 4229.0	...
8280294	  737.6	  596.0	 4231.0	...
8280295	  737.7	  596.2	 4234.0	...
8280296	  737.6	  596.0	 4237.0	...
8280297	  737.6	  595.7	 4237.0	...
8280298	  737.2	  595.4	 4238.0	...
8280299	  736.8	  595.4	 4233.0	...
8280300	  736.6	  595.5	 4227.0	...
8280301	  736.9	  595.8	 4222.0	...
8280302	  737.1	  595.9	 4222.0	...
8280303	  737.3	  596.0	 4223.0	...
8280304	  737.4	  596.0	 4225.0	...
8280305	  737.5	  595.6	 4226.0	...
8280306	  737.5	  595.1	 4225.0	...
8280307	  737.4	  595.3	 4224.0	...
8280308	  737.0	  596.0	 4223.0	...
8280309	  736.6	  596.8	 4224.0	...
8280310	  736.3	  596.8	 4226.0	...
8280311	  736.4	  596.7	 4232.0	...
8280312	  736.5	  596.5	 4236.0	...
8280313	  736.7	  596.4	 4240.0	...
8280314	  736.8	  596.3	 4242.0	...
8280315	  736.8	  596.2	 4243.0	...
8280316	  736.9	  596.0	 4244.0	...
8280317	  737.1	  596.0	 4245.0	...
8280318	  737.2	  596.1	 4244.0	...
8280319	  737.1	  596.3	 4242.0	...
8280320	  736.8	  596.2	 4241.0	...
8280321	  736.7	  596.1	 4240.0	...
8280322	  736.9	  596.2	 4240.0	...
8280323	  737.1	  596.7	 4239.0	...
8280324	  737.1	  597.2	 4239.0	...
8280325	  736.8	  597.4	 4238.0	...
8280326	  736.6	  597.6	 4237.0	...
8280327	  736.7	  597.7	 4236.0	...
8280328	  736.9	  597.5	 4236.0	...
8280329	  737.1	  597.3	 4236.0	...
8280330	  737.3	  597.1	 4235.0	...
8280331	  737.1	  597.4	 4233.0	...
8280332	  736.9	  597.5	 4232.0	...
8280333	  736.7	  597.6	 4232.0	...
8280334	  736.4	  597.6	 4235.0	...
8280335	  735.6	  597.8	 4237.0	...
8280336	  734.9	  598.0	 4239.0	...
8280337	  735.1	  598.1	 4239.0	...
8280338	  735.5	  597.8	 4239.0	...
8280339	  736.0	  597.5	 4238.0	...
8280340	  736.0	  597.4	 4238.0	...
8280341	  735.9	  597.7	 4237.0	...
8280342	  735.8	  597.8	 4237.0	...
8280343	  735.6	  597.9	 4240.0	...
8280344	  735.7	  597.9	 4242.0	...
8280345	  735.8	  598.0	 4244.0	...
8280346	  735.8	  597.9	 4243.0	...
8280347	  735.6	  598.0	 4242.0	...
8280348	  735.4	  598.0	 4242.0	...
8280349	  735.3	  598.0	 4243.0	...
8280350	  735.1	  598.0	 4245.0	...
8280351	  735.0	  598.0	 4245.0	...
8280352	  735.2	  597.9	 4244.0	...
8280353	  735.5	  597.9	 4241.0	...
8280354	  735.7	  598.1	 4239.0	...
8280355	  735.7	  598.3	 4239.0	...
8280356	  735.7	  598.1	 4242.0	...
8280357	  735.7	  597.7	 4244.0	...
8280358	  735.7	  597.3	 4242.0	...
8280359	  735.8	  597.3	 4238.0	...
8280360	  735.9	  597.3	 4234.0	...
8280361	  735.9	  597.8	 4235.0	...
8280362	  735.9	  598.3	 4236.0	...
8280363	  735.9	  598.8	 4237.0	...
8280364	  735.6	  598.9	 4236.0	...
8280365	  735.3	  599.0	 4234.0	...
8280366	  735.0	  599.1	 4236.0	...
8280367	  734.9	  599.2	 4240.0	...
8280368	  734.7	  598.6	 4244.0	...
8280369	  734.5	  597.9	 4243.0	...
8280370	  734.3	  597.1	 4243.0	...
8280371	  734.2	  597.0	 4242.0	...
8280372	  734.8	  596.8	 4240.0	...
8280373	  735.4	  596.7	 4237.0	...
8280374	  735.9	  596.7	 4235.0	...
8280375	  735.5	  597.0	 4237.0	...
8280376	  734.9	  597.8	 4238.0	...
8280377	  734.7	  598.6	 4238.0	...
8280378	  735.0	  599.2	 4238.0	...
8280379	  735.4	  599.1	 4237.0	...
8280380	  735.5	  598.9	 4236.0	...
8280381	  735.7	  598.7	 4237.0	...
8280382	  735.7	  598.5	 4239.0	...
8280383	  735.5	  598.6	 4242.0	...
8280384	  735.3	  598.7	 4243.0	...
8280385	  735.1	  598.8	 4243.0	...
8280386	  734.8	  598.9	 4243.0	...
8280387	  734.6	  599.0	 4241.0	...
8280388	  734.4	  599.0	 4239.0	...
8280389	  734.4	  599.0	 4241.0	...
8280390	  734.5	  599.1	 4244.0	...
8280391	  734.6	  599.1	 4246.0	...
8280392	  734.6	  599.2	 4243.0	...
8280393	  734.6	  599.3	 4240.0	...
8280394	  734.6	  599.4	 4238.0	...
8280395	  734.6	  599.4	 4237.0	...
8280396	  734.5	  599.3	 4236.0	...
8280397	  734.4	  599.2	 4234.0	...
8280398	  734.3	  599.1	 4234.0	...
8280399	  734.1	  599.1	 4237.0	...
8280400	  734.0	  598.9	 4240.0	...
8280401	  733.9	  598.6	 4240.0	...
8280402	  734.0	  598.4	 4238.0	...
8280403	  734.0	  598.4	 4235.0	...
8280404	  733.9	  598.3	 4236.0	...
8280405	  733.8	  598.2	 4237.0	...
8280406	  733.5	  598.3	 4238.0	...
8280407	  733.2	  598.5	 4237.0	...
8280408	  732.8	  598.7	 4238.0	...
8280409	  732.6	  598.5	 4241.0	...
8280410	  732.9	  598.3	 4245.0	...
8280411	  733.2	  598.5	 4246.0	...
8280412	  733.6	  598.7	 4247.0	...
8280413	  733.6	  599.1	 4248.0	...
8280414	  733.6	  599.1	 4246.0	...
8280415	  733.6	  599.0	 4243.0	...
8280416	  733.6	  599.0	 4241.0	...
8280417	  733.7	  599.1	 4241.0	...
8280418	  733.9	  599.2	 4240.0	...
8280419	  733.6	  599.6	 4239.0	...
8280420	  733.2	  599.8	 4239.0	...
8280421	  732.6	  599.8	 4239.0	...
8280422	  732.5	  599.6	 4239.0	...
8280423	  732.4	  598.9	 4239.0	...
8280424	  732.4	  598.5	 4239.0	...
8280425	  732.5	  598.1	 4238.0	...
8280426	  732.7	  598.2	 4238.0	...
8280427	  733.3	  598.6	 4237.0	...
8280428	  733.8	  598.9	 4236.0	...
8280429	  734.1	  599.3	 4237.0	...
8280430	  734.2	  599.4	 4238.0	...
8280431	  734.3	  598.6	 4239.0	...
8280432	  733.9	  597.7	 4241.0	...
8280433	  733.5	  597.1	 4242.0	...
8280434	  733.1	  597.4	 4242.0	...
8280435	  732.9	  597.7	 4242.0	...
8280436	  732.7	  597.7	 4242.0	...
8280437	  732.7	  597.7	 4242.0	...
8280438	  732.7	  597.8	 4241.0	...
8280439	  732.7	  598.2	 4242.0	...
8280440	  732.9	  598.7	 4244.0	...
8280441	  733.3	  598.8	 4244.0	...
8280442	  733.3	  598.4	 4243.0	...
8280443	  733.0	  598.1	 4241.0	...
8280444	  732.6	  598.0	 4241.0	...
8280445	  732.5	  598.0	 4241.0	...
8280446	  732.2	  598.1	 4242.0	...
8280447	  731.9	  598.0	 4242.0	...
8280448	  731.6	  598.1	 4242.0	...
MSG	8280449 0000 _ Number Off
8280449	  731.6	  598.3	 4242.0	...
8280450	  731.7	  598.6	 4243.0	...
8280451	  732.1	  598.9	 4244.0	...
8280452	  732.4	  598.8	 4244.0	...
8280453	  732.7	  598.6	 4243.0	...
8280454	  732.7	  598.5	 4240.0	...
8280455	  732.7	  598.8	 4237.0	...
8280456	  732.7	  599.2	 4235.0	...
8280457	  732.7	  599.4	 4234.0	...
8280458	  732.5	  599.2	 4234.0	...
8280459	  732.4	  598.4	 4237.0	...
8280460	  732.2	  597.7	 4241.0	...
8280461	  731.8	  597.1	 4245.0	...
8280462	  731.4	  597.2	 4246.0	...
8280463	  731.1	  597.3	 4247.0	...
8280464	  731.2	  597.3	 4247.0	...
8280465	  731.6	  596.9	 4247.0	...
8280466	  732.0	  596.5	 4247.0	...
8280467	  732.3	  596.8	 4245.0	...
8280468	  732.2	  597.5	 4243.0	...
8280469	  732.2	  598.2	 4241.0	...
8280470	  732.4	  598.1	 4241.0	...
8280471	  732.5	  598.1	 4240.0	...
8280472	  732.5	  597.8	 4242.0	...
8280473	  732.2	  597.6	 4245.0	...
8280474	  732.0	  597.5	 4248.0	...
8280475	  731.8	  597.5	 4249.0	...
8280476	  731.8	  597.6	 4249.0	...
8280477	  731.8	  597.7	 4250.0	...
8280478	  731.8	  597.8	 4251.0	...
8280479	  731.7	  597.8	 4250.0	...
8280480	  731.6	  597.9	 4248.0	...
8280481	  731.3	  598.1	 4246.0	...
8280482	  731.1	  598.3	 4246.0	...
8280483	  730.7	  598.6	 4248.0	...
8280484	  730.6	  598.4	 4250.0	...
8280485	  730.9	  598.0	 4252.0	...
8280486	  731.4	  597.5	 4253.0	...
8280487	  731.9	  597.4	 4253.0	...
8280488	  731.8	  597.4	 4254.0	...
8280489	  731.6	  597.4	 4254.0	...
8280490	  731.4	  597.5	 4254.0	...
8280491	  731.6	  597.3	 4254.0	...
8280492	  731.7	  597.1	 4255.0	...
8280493	  731.8	  596.9	 4256.0	...
8280494	  731.7	  597.0	 4260.0	...
8280495	  731.8	  597.0	 4263.0	...
8280496	  731.9	  597.3	 4264.0	...
8280497	  731.9	  597.5	 4262.0	...
8280498	  731.9	  597.6	 4262.0	...
8280499	  731.9	  597.3	 4262.0	...
8280500	  732.0	  597.1	 4261.0	...
8280501	  732.2	  597.0	 4259.0	...
8280502	  732.4	  597.2	 4257.0	...
8280503	  732.0	  597.4	 4255.0	...
8280504	  731.5	  597.3	 4255.0	...
8280505	  731.0	  597.3	 4257.0	...
8280506	  731.0	  597.2	 4258.0	...
8280507	  731.3	  597.1	 4258.0	...
8280508	  731.7	  597.1	 4259.0	...
8280509	  732.1	  597.0	 4258.0	...
8280510	  732.0	  596.6	 4255.0	...
8280511	  731.7	  596.2	 4252.0	...
8280512	  731.5	  596.0	 4254.0	...
8280513	  731.4	  596.3	 4256.0	...
8280514	  731.4	  596.6	 4259.0	...
8280515	  731.5	  596.8	 4259.0	...
8280516	  731.4	  597.0	 4260.0	...
8280517	  731.2	  597.1	 4260.0	...
8280518	  731.0	  597.0	 4261.0	...
8280519	  730.9	  597.0	 4264.0	...
8280520	  730.8	  597.1	 4268.0	...
8280521	  730.7	  597.3	 4271.0	...
8280522	  730.5	  597.3	 4271.0	...
8280523	  730.6	  597.1	 4271.0	...
8280524	  731.0	  596.7	 4272.0	...
8280525	  731.4	  596.4	 4272.0	...
8280526	  731.5	  596.3	 4273.0	...
8280527	  731.3	  596.4	 4272.0	...
8280528	  731.1	  596.5	 4269.0	...
8280529	  731.0	  596.3	 4267.0	...
8280530	  730.9	  596.0	 4266.0	...
8280531	  730.8	  595.7	 4267.0	...
8280532	  730.8	  595.5	 4268.0	...
8280533	  730.8	  595.6	 4267.0	...
8280534	  730.8	  595.9	 4268.0	...
8280535	  731.0	  596.2	 4268.0	...
8280536	  731.3	  596.5	 4268.0	...
8280537	  731.6	  596.5	 4268.0	...
8280538	  731.3	  596.4	 4268.0	...
8280539	  731.1	  596.5	 4268.0	...
8280540	  730.8	  596.7	 4268.0	...
8280541	  730.9	  596.2	 4272.0	...
8280542	  730.9	  595.5	 4276.0	...
8280543	  730.9	  595.0	 4279.0	...
8280544	  730.9	  595.2	 4277.0	...
8280545	  730.9	  595.2	 4275.0	...
8280546	  730.8	  595.1	 4274.0	...
8280547	  730.7	  595.3	 4274.0	...
8280548	  730.5	  595.6	 4274.0	...
8280549	  730.5	  595.9	 4274.0	...
8280550	  730.4	  596.1	 4277.0	...
8280551	  730.4	  595.6	 4279.0	...
8280552	  730.3	  594.9	 4280.0	...
8280553	  730.3	  594.4	 4280.0	...
8280554	  730.3	  594.8	 4282.0	...
8280555	  730.0	  595.1	 4283.0	...
8280556	  729.8	  595.2	 4283.0	...
8280557	  730.0	  594.8	 4282.0	...
8280558	  730.5	  594.6	 4280.0	...
8280559	  731.0	  594.5	 4279.0	...
8280560	  731.0	  594.4	 4281.0	...
8280561	  730.8	  594.2	 4282.0	...
8280562	  730.3	  594.1	 4284.0	...
8280563	  729.9	  594.2	 4284.0	...
8280564	  730.1	  594.3	 4284.0	...
8280565	  730.6	  594.4	 4284.0	...
8280566	  731.2	  594.5	 4284.0	...
8280567	  731.4	  594.6	 4286.0	...
8280568	  731.6	  594.5	 4288.0	...
8280569	  731.3	  594.6	 4291.0	...
8280570	  730.9	  594.7	 4291.0	...
8280571	  730.7	  594.7	 4291.0	...
8280572	  731.0	  594.5	 4291.0	...
8280573	  730.9	  594.5	 4293.0	...
8280574	  730.6	  594.5	 4295.0	...
8280575	  730.2	  594.7	 4298.0	...
8280576	  730.1	  594.6	 4300.0	...
8280577	  730.1	  594.5	 4299.0	...
8280578	  730.1	  594.3	 4297.0	...
8280579	  730.5	  594.2	 4296.0	...
8280580	  730.8	  594.2	 4296.0	...
8280581	  730.9	  594.2	 4297.0	...
8280582	  730.9	  594.2	 4297.0	...
8280583	  730.8	  594.2	 4298.0	...
8280584	  730.8	  594.1	 4298.0	...
8280585	  730.8	  593.9	 4298.0	...
8280586	  730.5	  593.9	 4298.0	...
8280587	  730.4	  594.1	 4297.0	...
8280588	  730.2	  594.2	 4297.0	...
8280589	  730.2	  593.9	 4296.0	...
8280590	  730.5	  593.6	 4296.0	...
8280591	  730.7	  593.3	 4296.0	...
8280592	  730.7	  593.3	 4297.0	...
8280593	  730.6	  593.3	 4298.0	...
8280594	  730.4	  593.0	 4298.0	...
8280595	  730.2	  592.7	 4300.0	...
8280596	  730.1	  592.5	 4303.0	...
8280597	  730.2	  592.7	 4306.0	...
8280598	  730.4	  592.8	 4306.0	...
8280599	  730.6	  592.9	 4306.0	...
8280600	  730.6	  592.9	 4305.0	...
8280601	  730.5	  593.0	 4310.0	...
8280602	  730.4	  592.9	 4315.0	...
8280603	  730.4	  592.8	 4318.0	...
8280604	  730.5	  592.6	 4317.0	...
8280605	  730.7	  592.6	 4315.0	...
8280606	  730.5	  592.1	 4315.0	...
8280607	  730.3	  591.5	 4315.0	...
8280608	  730.1	  590.9	 4316.0	...
8280609	  730.2	  591.0	 4321.0	...
8280610	  730.3	  591.0	 4325.0	...
8280611	  730.3	  591.1	 4328.0	...
8280612	  730.4	  591.9	 4329.0	...
8280613	  730.6	  592.7	 4330.0	...
8280614	  730.4	  593.1	 4331.0	...
8280615	  730.0	  592.8	 4330.0	...
8280616	  730.2	  592.5	 4328.0	...
8280617	  730.6	  592.6	 4325.0	...
8280618	  731.1	  592.6	 4323.0	...
8280619	  731.1	  592.6	 4322.0	...
8280620	  731.0	  592.7	 4321.0	...
8280621	  730.8	  592.8	 4322.0	...
8280622	  730.7	  592.4	 4322.0	...
8280623	  730.9	  591.9	 4323.0	...
8280624	  730.9	  591.4	 4324.0	...
8280625	  730.8	  591.6	 4324.0	...
8280626	  730.7	  591.9	 4324.0	...
8280627	  730.0	  591.9	 4324.0	...
8280628	  729.4	  591.7	 4327.0	...
8280629	  728.8	  591.5	 4329.0	...
8280630	  729.0	  591.4	 4331.0	...
8280631	  729.2	  590.9	 4334.0	...
8280632	  729.5	  590.3	 4336.0	...
8280633	  729.6	  589.6	 4336.0	...
8280634	  729.7	  589.4	 4334.0	...
8280635	  729.8	  589.3	 4333.0	...
8280636	  730.0	  589.1	 4334.0	...
8280637	  730.2	  588.9	 4334.0	...
8280638	  730.2	  588.9	 4335.0	...
8280639	  730.2	  589.2	 4339.0	...
8280640	  730.1	  589.4	 4341.0	...
8280641	  730.1	  589.5	 4342.0	...
8280642	  730.2	  589.7	 4343.0	...
8280643	  730.1	  590.0	 4345.0	...
8280644	  730.0	  590.1	 4348.0	...
8280645	  729.9	  590.0	 4349.0	...
8280646	  730.0	  589.7	 4352.0	...
8280647	  730.2	  589.5	 4354.0	...
8280648	  730.3	  589.4	 4357.0	...
8280649	  730.2	  589.5	 4357.0	...
8280650	  730.1	  589.5	 4357.0	...
8280651	  730.0	  589.4	 4357.0	...
8280652	  729.9	  589.1	 4357.0	...
8280653	  729.9	  588.8	 4358.0	...
8280654	  730.0	  588.9	 4358.0	...
8280655	  730.0	  589.2	 4358.0	...
8280656	  729.8	  589.3	 4358.0	...
8280657	  729.7	  589.2	 4360.0	...
8280658	  729.8	  589.2	 4360.0	...
8280659	  729.9	  589.2	 4361.0	...
MSG	8280660 0000 _ Number On
8280660	  730.0	  589.1	 4361.0	...
8280661	  730.1	  588.7	 4362.0	...
8280662	  730.3	  588.5	 4362.0	...
8280663	  730.4	  588.1	 4364.0	...
8280664	  730.5	  588.0	 4366.0	...
8280665	  730.6	  587.9	 4369.0	...
8280666	  730.7	  588.0	 4370.0	...
8280667	  730.9	  588.1	 4370.0	...
8280668	  731.0	  588.1	 4370.0	...
8280669	  731.2	  588.2	 4369.0	...
8280670	  731.3	  588.3	 4369.0	...
8280671	  731.2	  587.8	 4371.0	...
8280672	  731.1	  587.3	 4373.0	...
8280673	  731.0	  587.1	 4375.0	...
8280674	  730.7	  587.6	 4378.0	...
8280675	  730.4	  587.7	 4382.0	...
8280676	  730.2	  587.5	 4386.0	...
8280677	  730.2	  587.1	 4383.0	...
8280678	  730.3	  587.0	 4380.0	...
8280679	  730.6	  587.3	 4379.0	...
8280680	  730.9	  587.7	 4381.0	...
8280681	  731.1	  588.1	 4382.0	...
8280682	  731.0	  588.1	 4382.0	...
8280683	  730.8	  588.4	 4382.0	...
8280684	  730.9	  588.6	 4382.0	...
8280685	  731.0	  588.7	 4383.0	...
8280686	  730.6	  588.5	 4385.0	...
8280687	  730.3	  587.9	 4388.0	...
8280688	  730.0	  587.4	 4390.0	...
8280689	  730.2	  587.4	 4391.0	...
8280690	  730.4	  588.0	 4390.0	...
8280691	  730.5	  588.5	 4390.0	...
8280692	  730.4	  588.7	 4391.0	...
8280693	  730.1	  588.7	 4393.0	...
8280694	  730.1	  588.7	 4393.0	...
8280695	  730.1	  588.2	 4393.0	...
8280696	  730.2	  587.9	 4392.0	...
8280697	  730.2	  587.5	 4390.0	...
8280698	  730.8	  587.3	 4389.0	...
8280699	  731.3	  587.0	 4392.0	...
8280700	  731.8	  586.5	 4398.0	...
8280701	  731.7	  586.3	 4404.0	...
8280702	  731.5	  586.1	 4406.0	...
8280703	  731.4	  586.1	 4405.0	...
8280704	  731.3	  586.1	 4403.0	...
8280705	  731.3	  586.1	 4403.0	...
8280706	  731.2	  586.1	 4403.0	...
8280707	  731.2	  586.5	 4404.0	...
8280708	  730.9	  587.1	 4404.0	...
8280709	  730.6	  587.5	 4405.0	...
8280710	  730.2	  587.5	 4406.0	...
8280711	  729.9	  587.5	 4406.0	...
8280712	  729.8	  586.7	 4404.0	...
8280713	  730.0	  585.8	 4401.0	...
8280714	  730.6	  584.9	 4400.0	...
8280715	  731.2	  584.9	 4401.0	...
8280716	  731.8	  584.9	 4400.0	...
8280717	  731.8	  584.9	 4400.0	...
8280718	  731.2	  584.8	 4399.0	...
8280719	  730.5	  584.8	 4400.0	...
8280720	  729.9	  584.7	 4404.0	...
8280721	  730.1	  584.8	 4407.0	...
8280722	  730.3	  585.0	 4411.0	...
8280723	  730.4	  585.0	 4415.0	...
8280724	  730.4	  584.9	 4419.0	...
8280725	  730.3	  584.7	 4422.0	...
8280726	  730.3	  584.7	 4421.0	...
8280727	  730.5	  584.6	 4421.0	...
8280728	  730.8	  584.4	 4422.0	...
8280729	  731.2	  584.3	 4424.0	...
8280730	  730.8	  584.2	 4426.0	...
8280731	  730.5	  584.3	 4428.0	...
8280732	  730.5	  584.3	 4427.0	...
8280733	  730.9	  584.2	 4427.0	...
8280734	  731.1	  584.2	 4427.0	...
8280735	  731.0	  584.1	 4429.0	...
8280736	  730.8	  584.1	 4431.0	...
8280737	  730.7	  584.1	 4433.0	...
8280738	  730.7	  584.2	 4433.0	...
8280739	  730.7	  584.3	 4434.0	...
8280740	  730.7	  584.3	 4434.0	...
8280741	  730.6	  583.6	 4434.0	...
8280742	  730.4	  583.0	 4434.0	...
8280743	  730.3	  582.5	 4434.0	...
8280744	  730.4	  582.6	 4434.0	...
8280745	  730.3	  582.6	 4434.0	...
8280746	  730.1	  582.3	 4434.0	...
8280747	  730.4	  582.2	 4434.0	...
8280748	  730.7	  582.4	 4435.0	...
8280749	  731.1	  582.7	 4436.0	...
8280750	  731.1	  582.9	 4439.0	...
8280751	  731.0	  583.0	 4443.0	...
8280752	  730.7	  582.9	 4446.0	...
8280753	  730.5	  582.7	 4446.0	...
8280754	  730.4	  582.5	 4443.0	...
8280755	  730.7	  582.3	 4440.0	...
8280756	  730.9	  582.3	 4436.0	...
8280757	  731.1	  582.1	 4437.0	...
8280758	  730.9	  582.1	 4439.0	...
8280759	  730.6	  582.1	 4444.0	...
8280760	  730.5	  582.1	 4447.0	...
8280761	  730.4	  582.1	 4448.0	...
8280762	  730.5	  582.4	 4448.0	...
8280763	  730.5	  582.8	 4447.0	...
8280764	  730.7	  582.6	 4447.0	...
8280765	  730.8	  582.0	 4447.0	...
8280766	  731.0	  581.5	 4449.0	...
8280767	  731.2	  581.4	 4453.0	...
8280768	  731.4	  581.4	 4456.0	...
8280769	  731.6	  581.4	 4456.0	...
8280770	  731.6	  581.4	 4455.0	...
8280771	  731.9	  581.4	 4455.0	...
8280772	  732.2	  581.4	 4458.0	...
8280773	  732.4	  581.3	 4462.0	...
8280774	  732.1	  581.3	 4467.0	...
8280775	  731.7	  581.1	 4468.0	...
8280776	  731.2	  581.1	 4469.0	...
8280777	  730.8	  581.0	 4473.0	...
8280778	  730.4	  581.0	 4477.0	...
8280779	  730.3	  581.0	 4478.0	...
8280780	  730.3	  580.9	 4477.0	...
8280781	  730.3	  581.0	 4476.0	...
8280782	  730.2	  581.0	 4475.0	...
8280783	  730.2	  581.0	 4475.0	...
8280784	  730.2	  581.0	 4475.0	...
8280785	  730.3	  580.9	 4475.0	...
8280786	  730.3	  580.9	 4475.0	...
8280787	  730.3	  580.8	 4476.0	...
8280788	  730.1	  581.1	 4477.0	...
8280789	  729.9	  581.4	 4480.0	...
8280790	  729.7	  581.8	 4483.0	...
8280791	  729.9	  581.7	 4484.0	...
8280792	  730.1	  581.5	 4486.0	...
8280793	  730.3	  581.4	 4487.0	...
8280794	  730.3	  581.4	 4489.0	...
8280795	  730.3	  581.3	 4489.0	...
8280796	  730.4	  581.2	 4488.0	...
8280797	  730.4	  581.3	 4486.0	...
8280798	  730.5	  581.4	 4484.0	...
8280799	  730.6	  582.2	 4483.0	...
8280800	  730.5	  582.9	 4483.0	...
8280801	  730.3	  582.6	 4484.0	...
8280802	  730.1	  581.7	 4486.0	...
8280803	  730.0	  580.8	 4487.0	...
8280804	  729.9	  580.9	 4486.0	...
8280805	  730.2	  580.9	 4486.0	...
8280806	  730.5	  580.8	 4489.0	...
8280807	  730.7	  580.6	 4492.0	...
8280808	  731.0	  580.4	 4494.0	...
8280809	  731.2	  580.1	 4494.0	...
8280810	  731.0	  579.8	 4495.0	...
8280811	  730.6	  579.6	 4496.0	...
8280812	  730.2	  579.8	 4495.0	...
8280813	  729.9	  579.9	 4493.0	...
8280814	  729.7	  579.8	 4491.0	...
8280815	  729.5	  579.6	 4491.0	...
8280816	  729.4	  579.3	 4491.0	...
8280817	  729.4	  579.1	 4490.0	...
8280818	  729.6	  578.9	 4493.0	...
8280819	  729.9	  578.9	 4495.0	...
8280820	  730.3	  579.1	 4499.0	...
8280821	  730.3	  579.4	 4500.0	...
8280822	  730.3	  579.3	 4501.0	...
8280823	  730.5	  579.0	 4500.0	...
8280824	  730.8	  578.6	 4499.0	...
8280825	  730.8	  578.5	 4499.0	...
8280826	  730.5	  578.9	 4501.0	...
8280827	  730.2	  579.3	 4505.0	...
8280828	  730.2	  579.5	 4508.0	...
8280829	  730.2	  579.4	 4508.0	...
8280830	  730.2	  578.8	 4508.0	...
8280831	  730.1	  578.5	 4509.0	...
8280832	  729.9	  578.4	 4511.0	...
8280833	  729.8	  578.5	 4512.0	...
8280834	  729.7	  578.6	 4513.0	...
8280835	  729.7	  578.4	 4516.0	...
8280836	  729.7	  578.5	 4518.0	...
8280837	  729.8	  578.4	 4519.0	...
8280838	  729.9	  578.4	 4518.0	...
8280839	  730.0	  578.4	 4518.0	...
8280840	  729.9	  578.1	 4518.0	...
8280841	  730.2	  577.6	 4519.0	...
8280842	  730.6	  577.6	 4521.0	...
8280843	  731.0	  577.9	 4523.0	...
8280844	  730.8	  577.9	 4522.0	...
8280845	  730.6	  577.6	 4517.0	...
8280846	  730.4	  577.1	 4512.0	...
8280847	  730.3	  576.9	 4516.0	...
8280848	  730.3	  576.9	 4521.0	...
8280849	  730.3	  577.0	 4526.0	...
8280850	  730.0	  577.1	 4526.0	...
8280851	  729.7	  577.3	 4526.0	...
8280852	  729.9	  578.1	 4527.0	...
8280853	  730.3	  578.8	 4527.0	...
8280854	  730.6	  578.4	 4528.0	...
8280855	  730.4	  577.5	 4528.0	...
8280856	  730.2	  576.8	 4529.0	...
8280857	  729.8	  576.9	 4529.0	...
8280858	  729.5	  577.0	 4529.0	...
8280859	  729.6	  577.0	 4529.0	...
8280860	  730.0	  577.0	 4528.0	...
8280861	  730.5	  577.4	 4528.0	...
8280862	  730.7	  577.8	 4530.0	...
8280863	  730.5	  577.8	 4533.0	...
8280864	  730.1	  577.3	 4538.0	...
8280865	  729.8	  576.8	 4541.0	...
8280866	  729.9	  577.0	 4543.0	...
8280867	  730.0	  577.3	 4543.0	...
8280868	  730.0	  576.9	 4542.0	...
8280869	  729.8	  576.3	 4541.0	...
8280870	  729.7	  575.9	 4541.0	...
8280871	  729.6	  576.2	 4541.0	...
8280872	  729.3	  576.8	 4540.0	...
8280873	  729.1	  577.1	 4539.0	...
8280874	  728.8	  577.2	 4541.0	...
8280875	  728.7	  577.1	 4545.0	...
8280876	  728.7	  577.0	 4546.0	...
8280877	  728.9	  577.0	 4543.0	...
8280878	  729.0	  576.9	 4543.0	...
8280879	  729.0	  576.6	 4546.0	...
8280880	  729.0	  576.3	 4549.0	...
8280881	  729.0	  576.2	 4548.0	...
8280882	  729.2	  576.3	 4547.0	...
8280883	  729.3	  576.4	 4546.0	...
8280884	  729.2	  576.4	 4546.0	...
8280885	  728.9	  576.5	 4547.0	...
8280886	  728.7	  576.6	 4547.0	...
8280887	  728.7	  576.7	 4546.0	...
8280888	  728.6	  576.6	 4544.0	...
8280889	  728.5	  576.8	 4546.0	...
8280890	  728.4	  577.0	 4554.0	...
8280891	  728.5	  577.1	 4561.0	...
8280892	  728.6	  576.8	 4565.0	...
8280893	  728.6	  576.4	 4565.0	...
8280894	  728.6	  576.1	 4565.0	...
8280895	  728.6	  576.0	 4566.0	...
8280896	  728.7	  576.0	 4566.0	...
8280897	  728.2	  576.0	 4565.0	...
8280898	  727.6	  576.1	 4562.0	...
8280899	  727.1	  576.1	 4559.0	...
8280900	  727.1	  576.1	 4556.0	...
8280901	  727.6	  576.2	 4555.0	...
8280902	  728.2	  576.4	 4556.0	...
8280903	  728.6	  576.9	 4558.0	...
8280904	  728.6	  577.2	 4559.0	...
8280905	  728.6	  577.2	 4558.0	...
8280906	  728.7	  576.9	 4557.0	...
8280907	  728.7	  576.4	 4558.0	...
8280908	  728.6	  576.1	 4561.0	...
8280909	  728.5	  575.8	 4563.0	...
8280910	  728.4	  575.6	 4562.0	...
8280911	  728.3	  575.1	 4562.0	...
8280912	  728.2	  574.7	 4562.0	...
8280913	  728.0	  574.6	 4562.0	...
8280914	  727.9	  574.7	 4563.0	...
8280915	  727.7	  574.8	 4563.0	...
8280916	  727.5	  575.3	 4563.0	...
8280917	  727.4	  575.8	 4562.0	...
8280918	  727.4	  575.8	 4561.0	...
8280919	  727.7	  575.4	 4559.0	...
8280920	  727.9	  574.9	 4557.0	...
8280921	  728.2	  575.0	 4556.0	...
8280922	  728.4	  575.0	 4556.0	...
8280923	  728.4	  575.0	 4558.0	...
8280924	  728.4	  574.9	 4561.0	...
8280925	  728.3	  574.8	 4563.0	...
8280926	  728.3	  574.9	 4563.0	...
8280927	  728.2	  574.9	 4563.0	...
8280928	  728.3	  574.9	 4561.0	...
8280929	  728.6	  574.7	 4558.0	...
8280930	  728.8	  574.6	 4559.0	...
8280931	  728.9	  574.4	 4562.0	...
8280932	  728.7	  574.4	 4565.0	...
8280933	  728.5	  574.7	 4566.0	...
8280934	  728.2	  575.1	 4565.0	...
8280935	  728.2	  575.8	 4564.0	...
8280936	  728.4	  576.0	 4565.0	...
8280937	  728.5	  575.5	 4566.0	...
8280938	  728.3	  574.8	 4566.0	...
8280939	  728.1	  574.6	 4565.0	...
8280940	  728.1	  575.3	 4565.0	...
8280941	  728.3	  576.2	 4565.0	...
8280942	  728.6	  576.6	 4566.0	...
8280943	  729.0	  576.5	 4568.0	...
8280944	  728.9	  576.1	 4571.0	...
8280945	  728.7	  575.8	 4573.0	...
8280946	  728.6	  575.5	 4573.0	...
8280947	  728.8	  575.3	 4572.0	...
8280948	  728.9	  575.4	 4570.0	...
8280949	  728.7	  575.8	 4570.0	...
8280950	  728.3	  576.3	 4569.0	...
8280951	  727.9	  576.3	 4570.0	...
8280952	  728.1	  575.6	 4571.0	...
8280953	  728.1	  574.7	 4571.0	...
8280954	  728.0	  573.9	 4570.0	...
8280955	  727.9	  574.2	 4568.0	...
8280956	  727.9	  574.6	 4570.0	...
8280957	  728.0	  575.0	 4575.0	...
8280958	  728.0	  574.9	 4580.0	...
8280959	  727.8	  574.8	 4582.0	...
8280960	  727.7	  574.8	 4581.0	...
8280961	  728.1	  574.7	 4578.0	...
8280962	  728.3	  574.7	 4577.0	...
8280963	  728.7	  574.7	 4578.0	...
MSG	8280964 0000 _ Number Off
8280964	  728.6	  574.9	 4579.0	...
8280965	  728.6	  575.1	 4579.0	...
8280966	  728.6	  575.0	 4575.0	...
8280967	  728.6	  574.6	 4572.0	...
8280968	  728.7	  574.4	 4573.0	...
8280969	  728.7	  574.4	 4576.0	...
8280970	  728.6	  574.5	 4580.0	...
8280971	  728.4	  574.5	 4580.0	...
8280972	  728.6	  574.3	 4581.0	...
8280973	  728.8	  574.1	 4583.0	...
8280974	  728.4	  573.8	 4584.0	...
8280975	  727.8	  573.8	 4585.0	...
8280976	  727.2	  573.8	 4585.0	...
8280977	  727.1	  573.9	 4586.0	...
8280978	  727.0	  574.1	 4587.0	...
8280979	  727.2	  574.3	 4587.0	...
8280980	  727.5	  574.4	 4586.0	...
8280981	  727.7	  574.4	 4584.0	...
8280982	  727.7	  574.2	 4582.0	...
8280983	  727.7	  574.1	 4581.0	...
8280984	  727.7	  574.7	 4581.0	...
8280985	  727.8	  575.4	 4581.0	...
8280986	  727.9	  576.0	 4581.0	...
8280987	  728.0	  575.8	 4582.0	...
8280988	  728.0	  575.9	 4582.0	...
8280989	  727.9	  576.1	 4581.0	...
8280990	  727.7	  576.4	 4581.0	...
8280991	  727.6	  576.4	 4582.0	...
8280992	  727.7	  576.2	 4584.0	...
8280993	  728.0	  575.8	 4585.0	...
8280994	  728.3	  575.4	 4587.0	...
8280995	  728.4	  575.3	 4588.0	...
8280996	  728.1	  575.3	 4589.0	...
8280997	  727.7	  575.3	 4589.0	...
8280998	  727.3	  575.1	 4587.0	...
8280999	  727.3	  575.1	 4584.0	...
8281000	  727.3	  575.5	 4583.0	...
8281001	  727.4	  575.9	 4584.0	...
8281002	  727.3	  575.9	 4586.0	...
8281003	  727.1	  575.6	 4587.0	...
8281004	  726.9	  575.3	 4588.0	...
8281005	  727.0	  575.3	 4587.0	...
8281006	  727.1	  575.6	 4584.0	...
8281007	  727.5	  575.9	 4584.0	...
8281008	  727.8	  576.0	 4588.0	...
8281009	  728.1	  576.0	 4592.0	...
8281010	  727.9	  575.8	 4595.0	...
8281011	  727.6	  575.7	 4596.0	...
8281012	  727.5	  575.5	 4597.0	...
8281013	  726.9	  575.4	 4597.0	...
8281014	  726.4	  575.4	 4596.0	...
8281015	  726.2	  575.2	 4594.0	...
8281016	  727.1	  575.1	 4591.0	...
8281017	  727.9	  574.9	 4590.0	...
8281018	  728.2	  574.8	 4590.0	...
8281019	  727.6	  574.7	 4591.0	...
8281020	  727.1	  574.6	 4592.0	...
8281021	  726.8	  574.5	 4592.0	...
8281022	  726.7	  574.6	 4594.0	...
8281023	  726.6	  574.8	 4595.0	...
8281024	  726.6	  575.1	 4596.0	...
8281025	  726.6	  575.2	 4597.0	...
8281026	  727.0	  575.0	 4594.0	...
8281027	  727.5	  574.9	 4590.0	...
8281028	  727.3	  574.9	 4586.0	...
8281029	  726.7	  575.0	 4586.0	...
8281030	  726.1	  575.1	 4587.0	...
8281031	  726.2	  575.1	 4588.0	...
8281032	  726.2	  575.0	 4590.0	...
8281033	  726.1	  574.8	 4591.0	...
8281034	  726.3	  574.8	 4591.0	...
8281035	  726.8	  574.6	 4592.0	...
8281036	  727.3	  574.6	 4594.0	...
8281037	  727.6	  574.5	 4598.0	...
8281038	  727.5	  574.5	 4599.0	...
8281039	  727.1	  574.6	 4599.0	...
8281040	  726.7	  574.9	 4599.0	...
8281041	  726.4	  575.1	 4599.0	...
8281042	  726.5	  575.1	 4596.0	...
8281043	  726.5	  575.3	 4593.0	...
8281044	  726.5	  575.6	 4592.0	...
8281045	  726.5	  575.6	 4593.0	...
8281046	  726.6	  575.5	 4594.0	...
8281047	  726.7	  575.4	 4593.0	...
8281048	  727.3	  575.4	 4593.0	...
8281049	  728.0	  575.0	 4594.0	...
8281050	  728.6	  574.6	 4595.0	...
8281051	  728.5	  574.2	 4595.0	...
8281052	  728.5	  574.2	 4593.0	...
8281053	  728.4	  574.3	 4592.0	...
8281054	  728.0	  574.4	 4591.0	...
8281055	  727.8	  574.5	 4592.0	...
8281056	  727.6	  574.6	 4593.0	...
8281057	  727.5	  575.1	 4595.0	...
8281058	  727.5	  575.5	 4595.0	...
8281059	  727.6	  575.9	 4594.0	...
8281060	  727.7	  575.7	 4592.0	...
8281061	  728.0	  575.5	 4595.0	...
8281062	  728.0	  575.4	 4600.0	...
8281063	  728.2	  575.6	 4605.0	...
8281064	  728.3	  575.7	 4608.0	...
8281065	  728.3	  575.5	 4610.0	...
8281066	  728.0	  575.2	 4609.0	...
8281067	  727.7	  575.0	 4607.0	...
8281068	  727.7	  575.2	 4605.0	...
8281069	  727.7	  575.3	 4609.0	...
8281070	  727.6	  575.3	 4613.0	...
8281071	  727.5	  575.4	 4616.0	...
8281072	  727.4	  575.5	 4616.0	...
8281073	  727.4	  575.7	 4614.0	...
8281074	  727.4	  575.7	 4612.0	...
8281075	  727.4	  575.5	 4611.0	...
8281076	  727.5	  575.3	 4612.0	...
8281077	  727.6	  575.3	 4613.0	...
8281078	  727.8	  575.4	 4612.0	...
8281079	  727.8	  575.5	 4610.0	...
8281080	  728.0	  575.8	 4607.0	...
8281081	  728.2	  576.1	 4605.0	...
8281082	  727.6	  576.1	 4604.0	...
8281083	  726.9	  576.0	 4603.0	...
8281084	  726.4	  575.8	 4603.0	...
8281085	  726.6	  575.9	 4604.0	...
8281086	  726.9	  576.1	 4605.0	...
8281087	  727.0	  576.5	 4606.0	...
8281088	  727.1	  576.9	 4606.0	...
8281089	  727.1	  576.7	 4604.0	...
8281090	  727.2	  576.0	 4601.0	...
8281091	  727.5	  575.3	 4599.0	...
8281092	  727.7	  575.4	 4599.0	...
8281093	  728.0	  575.7	 4600.0	...
8281094	  727.9	  576.0	 4602.0	...
8281095	  727.8	  575.9	 4603.0	...
8281096	  727.6	  575.9	 4604.0	...
8281097	  727.5	  575.7	 4604.0	...
8281098	  727.4	  575.5	 4604.0	...
8281099	  727.3	  575.2	 4604.0	...
8281100	  727.3	  575.0	 4604.0	...
8281101	  727.1	  575.3	 4603.0	...
8281102	  726.9	  575.9	 4603.0	...
8281103	  726.8	  576.5	 4603.0	...
8281104	  726.9	  576.4	 4603.0	...
8281105	  727.0	  576.3	 4603.0	...
8281106	  727.5	  576.2	 4601.0	...
8281107	  727.9	  576.4	 4599.0	...
8281108	  728.1	  576.4	 4596.0	...
8281109	  728.0	  576.5	 4596.0	...
8281110	  727.8	  576.3	 4596.0	...
8281111	  727.5	  576.6	 4596.0	...
8281112	  727.1	  576.9	 4594.0	...
8281113	  726.8	  577.0	 4592.0	...
8281114	  726.7	  576.8	 4591.0	...
8281115	  726.9	  576.6	 4590.0	...
8281116	  726.7	  576.6	 4590.0	...
8281117	  726.2	  576.6	 4593.0	...
8281118	  725.7	  577.1	 4595.0	...
8281119	  725.7	  577.7	 4597.0	...
8281120	  726.0	  578.2	 4597.0	...
8281121	  726.5	  577.9	 4596.0	...
8281122	  727.1	  577.5	 4598.0	...
8281123	  727.6	  577.0	 4601.0	...
8281124	  727.8	  576.8	 4605.0	...
8281125	  728.0	  576.7	 4608.0	...
8281126	  728.0	  576.5	 4608.0	...
8281127	  728.0	  576.2	 4608.0	...
8281128	  728.0	  575.9	 4608.0	...
8281129	  727.9	  575.7	 4607.0	...
8281130	  727.5	  575.8	 4605.0	...
8281131	  727.2	  575.9	 4604.0	...
8281132	  726.9	  576.2	 4604.0	...
8281133	  726.9	  576.6	 4604.0	...
8281134	  726.8	  576.9	 4604.0	...
8281135	  726.8	  576.9	 4604.0	...
8281136	  727.0	  576.7	 4603.0	...
8281137	  727.2	  576.4	 4598.0	...
8281138	  727.2	  576.1	 4594.0	...
8281139	  727.3	  576.6	 4589.0	...
8281140	  727.1	  577.3	 4588.0	...
8281141	  726.9	  577.9	 4586.0	...
8281142	  726.9	  578.0	 4590.0	...
8281143	  727.1	  578.0	 4596.0	...
8281144	  727.5	  578.2	 4601.0	...
8281145	  727.5	  578.4	 4601.0	...
8281146	  727.7	  578.1	 4602.0	...
8281147	  727.8	  577.6	 4602.0	...
8281148	  727.9	  577.1	 4603.0	...
8281149	  727.9	  577.1	 4604.0	...
8281150	  728.2	  577.2	 4604.0	...
8281151	  728.6	  577.2	 4604.0	...
8281152	  728.9	  577.2	 4605.0	...
8281153	  728.9	  577.1	 4605.0	...
8281154	  728.8	  577.1	 4605.0	...
8281155	  728.7	  577.4	 4604.0	...
8281156	  728.6	  578.0	 4603.0	...
8281157	  728.2	  578.6	 4603.0	...
8281158	  727.8	  578.2	 4605.0	...
8281159	  727.5	  577.6	 4608.0	...
8281160	  727.0	  577.0	 4606.0	...
8281161	  726.5	  577.1	 4602.0	...
8281162	  726.1	  577.2	 4597.0	...
8281163	  726.7	  577.1	 4599.0	...
8281164	  727.3	  576.9	 4600.0	...
8281165	  727.9	  576.8	 4602.0	...
8281166	  728.2	  576.7	 4601.0	...
8281167	  728.6	  576.6	 4605.0	...
8281168	  728.3	  576.7	 4608.0	...
8281169	  727.7	  576.8	 4613.0	...
8281170	  727.1	  577.0	 4614.0	...
8281171	  727.1	  577.0	 4614.0	...
8281172	  727.1	  577.2	 4613.0	...
MSG	8281173 0000 _ Number On
8281173	  727.2	  577.4	 4611.0	...
8281174	  727.2	  577.5	 4610.0	...
8281175	  727.2	  577.4	 4611.0	...
8281176	  727.6	  577.2	 4611.0	...
8281177	  728.1	  576.9	 4611.0	...
8281178	  728.1	  576.8	 4611.0	...
8281179	  727.6	  576.7	 4610.0	...
8281180	  727.1	  576.7	 4609.0	...
8281181	  727.4	  576.8	 4609.0	...
8281182	  727.8	  576.9	 4610.0	...
8281183	  727.8	  577.2	 4610.0	...
8281184	  727.6	  577.6	 4610.0	...
8281185	  727.4	  577.9	 4606.0	...
8281186	  727.5	  577.9	 4603.0	...
8281187	  727.8	  577.8	 4603.0	...
8281188	  727.9	  577.6	 4607.0	...
8281189	  728.0	  577.4	 4609.0	...
8281190	  727.9	  577.3	 4606.0	...
8281191	  727.7	  577.2	 4604.0	...
8281192	  727.6	  576.8	 4605.0	...
8281193	  727.9	  576.6	 4605.0	...
8281194	  728.3	  576.4	 4604.0	...
8281195	  728.7	  576.4	 4602.0	...
8281196	  728.6	  576.7	 4601.0	...
8281197	  728.4	  577.0	 4602.0	...
8281198	  728.3	  577.5	 4603.0	...
8281199	  728.2	  577.7	 4604.0	...
8281200	  728.2	  577.8	 4604.0	...
8281201	  728.2	  577.7	 4604.0	...
8281202	  728.2	  577.7	 4603.0	...
8281203	  728.1	  576.9	 4606.0	...
8281204	  728.0	  576.0	 4609.0	...
8281205	  727.9	  575.3	 4612.0	...
8281206	  727.9	  575.7	 4609.0	...
8281207	  727.7	  576.3	 4607.0	...
8281208	  727.5	  577.2	 4604.0	...
8281209	  727.4	  577.9	 4604.0	...
8281210	  727.5	  578.2	 4605.0	...
8281211	  727.6	  577.5	 4607.0	...
8281212	  727.4	  576.9	 4609.0	...
8281213	  727.2	  576.6	 4609.0	...
8281214	  726.9	  576.7	 4608.0	...
8281215	  727.4	  576.8	 4605.0	...
8281216	  727.9	  577.1	 4602.0	...
8281217	  728.3	  577.5	 4599.0	...
8281218	  728.0	  577.9	 4599.0	...
8281219	  727.4	  578.2	 4602.0	...
8281220	  726.9	  578.2	 4605.0	...
8281221	  726.6	  578.1	 4605.0	...
8281222	  726.7	  578.0	 4600.0	...
8281223	  727.1	  577.9	 4596.0	...
8281224	  727.4	  577.8	 4600.0	...
8281225	  727.3	  577.8	 4605.0	...
8281226	  727.0	  577.9	 4610.0	...
8281227	  727.0	  577.9	 4611.0	...
8281228	  727.4	  578.0	 4611.0	...
8281229	  728.0	  577.9	 4609.0	...
8281230	  728.3	  577.9	 4608.0	...
8281231	  727.9	  577.9	 4608.0	...
8281232	  727.3	  577.9	 4606.0	...
8281233	  726.7	  578.0	 4603.0	...
8281234	  726.6	  578.0	 4601.0	...
8281235	  726.5	  577.9	 4601.0	...
8281236	  726.3	  577.9	 4601.0	...
8281237	  726.3	  578.0	 4601.0	...
8281238	  726.3	  578.1	 4603.0	...
8281239	  726.1	  578.1	 4606.0	...
8281240	  725.9	  578.2	 4608.0	...
8281241	  726.0	  578.2	 4607.0	...
8281242	  726.4	  578.1	 4606.0	...
8281243	  726.8	  578.0	 4605.0	...
8281244	  726.9	  577.9	 4605.0	...
8281245	  727.0	  577.5	 4605.0	...
8281246	  727.1	  577.2	 4604.0	...
8281247	  726.9	  577.2	 4603.0	...
8281248	  726.5	  577.5	 4603.0	...
8281249	  726.0	  578.1	 4603.0	...
8281250	  725.6	  578.3	 4604.0	...
8281251	  725.3	  577.8	 4606.0	...
8281252	  725.3	  577.0	 4612.0	...
8281253	  725.5	  576.3	 4616.0	...
8281254	  725.9	  576.9	 4619.0	...
8281255	  726.2	  577.5	 4616.0	...
8281256	  726.5	  577.5	 4612.0	...
8281257	  726.5	  577.0	 4609.0	...
8281258	  726.5	  576.8	 4608.0	...
8281259	  726.7	  577.1	 4608.0	...
8281260	  727.0	  577.4	 4608.0	...
8281261	  727.1	  576.9	 4608.0	...
8281262	  726.8	  576.5	 4609.0	...
8281263	  726.6	  576.2	 4609.0	...
8281264	  726.4	  576.4	 4609.0	...
8281265	  726.4	  576.6	 4610.0	...
8281266	  726.4	  576.7	 4611.0	...
8281267	  725.8	  576.7	 4612.0	...
8281268	  725.2	  576.6	 4611.0	...
8281269	  724.9	  576.4	 4610.0	...
8281270	  725.0	  576.1	 4610.0	...
8281271	  725.7	  576.0	 4610.0	...
8281272	  726.4	  576.0	 4611.0	...
8281273	  727.0	  576.1	 4612.0	...
8281274	  727.1	  576.0	 4612.0	...
8281275	  727.1	  575.7	 4613.0	...
8281276	  727.1	  575.3	 4614.0	...
8281277	  727.0	  575.0	 4615.0	...
8281278	  726.9	  575.0	 4616.0	...
8281279	  726.9	  575.1	 4616.0	...
8281280	  726.4	  575.3	 4616.0	...
8281281	  726.0	  575.5	 4613.0	...
8281282	  725.5	  575.6	 4610.0	...
8281283	  725.4	  575.6	 4607.0	...
8281284	  725.2	  575.6	 4608.0	...
8281285	  725.1	  575.6	 4608.0	...
8281286	  724.9	  575.6	 4609.0	...
8281287	  724.9	  575.8	 4609.0	...
8281288	  724.9	  576.2	 4609.0	...
8281289	  725.0	  576.7	 4609.0	...
8281290	  725.3	  576.2	 4609.0	...
8281291	  725.7	  575.5	 4609.0	...
8281292	  725.9	  574.7	 4609.0	...
8281293	  725.6	  574.4	 4609.0	...
8281294	  725.3	  574.2	 4608.0	...
8281295	  725.3	  574.1	 4610.0	...
8281296	  725.5	  574.3	 4612.0	...
8281297	  725.7	  575.0	 4615.0	...
8281298	  725.8	  575.6	 4614.0	...
8281299	  725.7	  575.5	 4613.0	...
8281300	  725.3	  574.9	 4611.0	...
8281301	  725.1	  574.8	 4609.0	...
8281302	  724.9	  575.2	 4607.0	...
8281303	  725.1	  575.6	 4604.0	...
8281304	  725.0	  575.4	 4603.0	...
8281305	  724.8	  575.2	 4602.0	...
8281306	  724.5	  575.1	 4604.0	...
8281307	  724.4	  575.3	 4607.0	...
8281308	  724.4	  575.6	 4611.0	...
8281309	  724.5	  575.9	 4615.0	...
8281310	  724.7	  575.9	 4616.0	...
8281311	  724.8	  575.9	 4614.0	...
8281312	  724.9	  575.8	 4613.0	...
8281313	  724.7	  575.7	 4612.0	...
8281314	  724.4	  575.8	 4612.0	...
8281315	  724.1	  576.0	 4611.0	...
8281316	  724.0	  576.1	 4607.0	...
8281317	  724.0	  576.2	 4603.0	...
8281318	  724.1	  576.2	 4603.0	...
8281319	  723.8	  575.7	 4607.0	...
8281320	  723.3	  575.1	 4611.0	...
8281321	  723.0	  575.2	 4612.0	...
8281322	  723.1	  575.7	 4612.0	...
8281323	  723.2	  576.2	 4612.0	...
8281324	  723.4	  576.0	 4615.0	...
8281325	  723.6	  575.7	 4617.0	...
8281326	  723.7	  575.4	 4620.0	...
8281327	  723.5	  575.4	 4623.0	...
8281328	  723.0	  575.6	 4625.0	...
8281329	  722.6	  575.7	 4624.0	...
8281330	  722.4	  575.4	 4621.0	...
8281331	  722.7	  575.1	 4617.0	...
8281332	  723.0	  574.9	 4615.0	...
8281333	  723.4	  574.8	 4615.0	...
8281334	  723.5	  574.5	 4617.0	...
8281335	  723.5	  574.2	 4618.0	...
8281336	  723.4	  574.4	 4618.0	...
8281337	  723.4	  575.1	 4617.0	...
8281338	  723.5	  575.7	 4617.0	...
8281339	  723.6	  575.7	 4617.0	...
8281340	  723.3	  575.7	 4617.0	...
8281341	  722.9	  575.7	 4615.0	...
8281342	  722.7	  575.7	 4614.0	...
8281343	  722.8	  575.6	 4614.0	...
8281344	  722.8	  575.4	 4618.0	...
8281345	  722.8	  575.3	 4621.0	...
8281346	  722.8	  575.4	 4623.0	...
8281347	  723.0	  575.5	 4621.0	...
8281348	  723.1	  575.5	 4621.0	...
8281349	  722.9	  575.3	 4623.0	...
8281350	  722.5	  574.8	 4625.0	...
8281351	  722.2	  574.2	 4626.0	...
8281352	  722.3	  573.9	 4628.0	...
8281353	  722.3	  574.3	 4630.0	...
8281354	  722.3	  574.7	 4629.0	...
8281355	  722.4	  575.0	 4626.0	...
8281356	  722.5	  574.9	 4622.0	...
8281357	  722.7	  574.8	 4624.0	...
8281358	  722.9	  574.7	 4625.0	...
8281359	  723.0	  574.4	 4626.0	...
8281360	  723.0	  574.1	 4628.0	...
8281361	  722.6	  574.3	 4630.0	...
8281362	  722.2	  574.7	 4632.0	...
8281363	  721.8	  575.3	 4632.0	...
8281364	  721.9	  575.4	 4632.0	...
8281365	  721.9	  575.4	 4632.0	...
8281366	  721.9	  575.3	 4633.0	...
8281367	  721.9	  575.2	 4633.0	...
8281368	  722.0	  575.1	 4634.0	...
8281369	  721.9	  575.0	 4634.0	...
8281370	  721.8	  574.8	 4634.0	...
8281371	  721.5	  574.6	 4634.0	...
8281372	  721.3	  574.4	 4633.0	...
8281373	  721.2	  574.1	 4633.0	...
8281374	  721.6	  573.8	 4634.0	...
8281375	  721.9	  573.6	 4634.0	...
8281376	  722.2	  573.6	 4632.0	...
8281377	  722.1	  573.7	 4630.0	...
8281378	  722.1	  573.8	 4631.0	...
8281379	  722.1	  573.8	 4633.0	...
8281380	  722.2	  573.9	 4639.0	...
8281381	  722.2	  573.9	 4643.0	...
8281382	  721.7	  574.0	 4646.0	...
8281383	  721.1	  574.0	 4646.0	...
8281384	  720.6	  573.9	 4646.0	...
8281385	  721.0	  573.6	 4646.0	...
8281386	  721.3	  573.9	 4645.0	...
8281387	  721.6	  574.4	 4645.0	...
8281388	  721.5	  574.4	 4644.0	...
8281389	  721.5	  573.9	 4642.0	...
8281390	  721.4	  573.4	 4640.0	...
8281391	  721.5	  573.4	 4639.0	...
8281392	  721.9	  573.3	 4642.0	...
8281393	  722.3	  573.2	 4645.0	...
8281394	  722.5	  573.1	 4649.0	...
8281395	  722.5	  573.1	 4649.0	...
8281396	  722.5	  573.0	 4649.0	...
8281397	  722.3	  572.9	 4650.0	...
8281398	  721.9	  572.5	 4650.0	...
8281399	  721.6	  572.2	 4650.0	...
8281400	  721.3	  571.7	 4650.0	...
8281401	  721.2	  571.6	 4653.0	...
8281402	  721.2	  571.7	 4656.0	...
8281403	  721.4	  572.0	 4660.0	...
8281404	  721.5	  572.3	 4660.0	...
8281405	  721.4	  572.5	 4662.0	...
8281406	  721.6	  572.9	 4664.0	...
8281407	  721.7	  573.4	 4665.0	...
8281408	  721.9	  573.8	 4663.0	...
8281409	  721.8	  573.7	 4663.0	...
8281410	  722.0	  573.0	 4664.0	...
8281411	  722.1	  572.4	 4665.0	...
8281412	  722.2	  572.5	 4665.0	...
8281413	  722.2	  573.0	 4665.0	...
8281414	  721.9	  573.4	 4667.0	...
8281415	  721.5	  573.1	 4670.0	...
8281416	  721.1	  572.8	 4671.0	...
8281417	  721.0	  572.7	 4669.0	...
8281418	  721.1	  572.8	 4666.0	...
8281419	  721.2	  572.8	 4664.0	...
8281420	  721.2	  572.7	 4663.0	...
8281421	  721.4	  572.7	 4662.0	...
8281422	  721.6	  572.8	 4662.0	...
8281423	  721.7	  572.9	 4668.0	...
8281424	  721.6	  572.9	 4674.0	...
8281425	  721.4	  572.3	 4680.0	...
8281426	  721.3	  571.7	 4681.0	...
8281427	  721.6	  571.3	 4682.0	...
8281428	  721.8	  571.4	 4682.0	...
8281429	  721.9	  571.6	 4682.0	...
8281430	  721.9	  571.7	 4681.0	...
8281431	  721.9	  572.1	 4681.0	...
8281432	  721.9	  572.5	 4681.0	...
8281433	  721.8	  572.9	 4685.0	...
8281434	  721.7	  572.8	 4689.0	...
8281435	  721.4	  572.6	 4693.0	...
8281436	  721.3	  572.5	 4692.0	...
8281437	  721.3	  572.5	 4695.0	...
8281438	  721.3	  572.6	 4699.0	...
8281439	  721.6	  572.7	 4703.0	...
8281440	  721.8	  572.8	 4704.0	...
8281441	  722.0	  572.8	 4703.0	...
8281442	  722.0	  573.0	 4701.0	...
8281443	  722.1	  573.2	 4700.0	...
8281444	  722.1	  572.9	 4705.0	...
8281445	  722.1	  572.6	 4710.0	...
8281446	  721.8	  572.0	 4714.0	...
8281447	  721.6	  571.9	 4715.0	...
8281448	  721.3	  571.7	 4716.0	...
8281449	  721.2	  571.5	 4716.0	...
8281450	  721.2	  571.4	 4716.0	...
8281451	  721.7	  571.1	 4716.0	...
8281452	  722.2	  570.8	 4716.0	...
8281453	  722.6	  570.6	 4714.0	...
8281454	  722.5	  570.6	 4713.0	...
8281455	  722.5	  570.8	 4716.0	...
8281456	  722.5	  571.2	 4720.0	...
8281457	  722.6	  571.8	 4724.0	...
8281458	  722.5	  572.1	 4724.0	...
8281459	  722.5	  572.2	 4724.0	...
8281460	  722.4	  572.1	 4723.0	...
8281461	  722.0	  572.1	 4722.0	...
8281462	  721.5	  572.2	 4724.0	...
8281463	  721.1	  572.3	 4727.0	...
8281464	  721.2	  572.3	 4730.0	...
8281465	  721.7	  572.1	 4731.0	...
8281466	  722.2	  572.0	 4734.0	...
8281467	  722.6	  572.0	 4737.0	...
8281468	  722.8	  572.2	 4739.0	...
8281469	  723.0	  572.3	 4740.0	...
8281470	  722.6	  572.2	 4741.0	...
8281471	  722.2	  572.4	 4739.0	...
8281472	  721.7	  572.7	 4736.0	...
8281473	  721.6	  572.0	 4733.0	...
8281474	  721.4	  571.1	 4733.0	...
8281475	  721.5	  570.1	 4731.0	...
8281476	  722.1	  570.0	 4730.0	...
8281477	  722.7	  570.3	 4731.0	...
MSG	8281478 0000 _ Number Off
8281478	  723.0	  570.8	 4732.0	...
8281479	  723.0	  571.2	 4736.0	...
8281480	  722.7	  571.1	 4737.0	...
8281481	  722.4	  571.0	 4739.0	...
8281482	  721.9	  571.1	 4739.0	...
8281483	  721.7	  571.2	 4739.0	...
8281484	  721.4	  571.2	 4738.0	...
8281485	  721.4	  571.1	 4740.0	...
8281486	  721.4	  570.8	 4743.0	...
8281487	  721.7	  570.5	 4746.0	...
8281488	  722.1	  571.1	 4747.0	...
8281489	  722.5	  571.7	 4748.0	...
8281490	  722.6	  572.2	 4751.0	...
8281491	  722.7	  572.1	 4753.0	...
8281492	  722.8	  571.4	 4755.0	...
8281493	  722.9	  570.8	 4755.0	...
8281494	  722.9	  571.0	 4755.0	...
8281495	  723.0	  571.7	 4757.0	...
8281496	  722.9	  572.5	 4758.0	...
8281497	  722.9	  572.4	 4758.0	...
8281498	  722.8	  572.0	 4758.0	...
8281499	  722.7	  571.6	 4757.0	...
8281500	  722.6	  571.1	 4757.0	...
8281501	  722.6	  571.1	 4755.0	...
8281502	  722.5	  571.0	 4753.0	...
8281503	  722.4	  571.0	 4753.0	...
8281504	  722.4	  571.0	 4754.0	...
8281505	  722.2	  571.0	 4758.0	...
8281506	  722.1	  570.9	 4763.0	...
8281507	  722.3	  570.9	 4768.0	...
8281508	  722.5	  570.8	 4767.0	...
8281509	  722.7	  570.8	 4764.0	...
8281510	  723.2	  570.7	 4764.0	...
8281511	  723.7	  570.8	 4769.0	...
8281512	  723.8	  571.0	 4772.0	...
8281513	  723.5	  571.3	 4771.0	...
8281514	  723.2	  571.6	 4772.0	...
8281515	  723.3	  571.7	 4776.0	...
8281516	  723.3	  571.4	 4779.0	...
8281517	  723.3	  571.0	 4781.0	...
8281518	  723.3	  570.4	 4777.0	...
8281519	  723.4	  570.2	 4774.0	...
8281520	  723.0	  570.1	 4771.0	...
8281521	  722.6	  570.5	 4770.0	...
8281522	  722.3	  570.9	 4770.0	...
8281523	  722.5	  571.4	 4773.0	...
8281524	  722.7	  571.4	 4776.0	...
8281525	  722.7	  571.0	 4779.0	...
8281526	  722.8	  570.5	 4780.0	...
8281527	  722.7	  570.3	 4780.0	...
8281528	  722.6	  570.7	 4780.0	...
8281529	  722.5	  571.0	 4782.0	...
8281530	  722.9	  571.0	 4784.0	...
8281531	  723.1	  571.0	 4784.0	...
8281532	  723.4	  571.0	 4784.0	...
8281533	  723.3	  570.6	 4786.0	...
8281534	  723.3	  570.3	 4789.0	...
8281535	  723.3	  570.0	 4795.0	...
8281536	  723.0	  569.8	 4799.0	...
8281537	  722.6	  569.6	 4802.0	...
8281538	  722.2	  569.9	 4802.0	...
8281539	  722.2	  570.4	 4801.0	...
8281540	  722.3	  570.9	 4801.0	...
8281541	  722.5	  570.9	 4801.0	...
8281542	  722.8	  570.6	 4801.0	...
8281543	  722.9	  570.6	 4802.0	...
8281544	  723.0	  570.5	 4803.0	...
8281545	  722.9	  570.6	 4804.0	...
8281546	  722.7	  570.2	 4806.0	...
8281547	  722.6	  569.7	 4811.0	...
8281548	  722.5	  569.4	 4815.0	...
8281549	  722.4	  569.5	 4819.0	...
8281550	  722.4	  570.2	 4821.0	...
8281551	  722.4	  570.6	 4822.0	...
8281552	  722.5	  570.9	 4823.0	...
8281553	  722.8	  570.6	 4820.0	...
8281554	  723.1	  570.4	 4818.0	...
8281555	  723.6	  570.2	 4815.0	...
8281556	  723.7	  570.0	 4816.0	...
8281557	  723.8	  569.9	 4817.0	...
8281558	  723.8	  569.9	 4818.0	...
8281559	  723.6	  569.9	 4819.0	...
8281560	  723.3	  570.0	 4820.0	...
8281561	  723.1	  570.1	 4820.0	...
8281562	  723.5	  570.2	 4820.0	...
8281563	  724.0	  570.1	 4821.0	...
8281564	  724.4	  570.1	 4823.0	...
8281565	  723.9	  570.3	 4826.0	...
8281566	  723.5	  570.5	 4828.0	...
8281567	  723.2	  570.6	 4828.0	...
8281568	  723.2	  570.6	 4828.0	...
8281569	  723.2	  570.7	 4828.0	...
8281570	  723.3	  571.1	 4828.0	...
8281571	  723.3	  571.4	 4829.0	...
8281572	  723.3	  570.9	 4832.0	...
8281573	  723.4	  570.2	 4836.0	...
8281574	  723.5	  570.0	 4839.0	...
8281575	  723.5	  570.4	 4840.0	...
8281576	  723.4	  570.6	 4840.0	...
8281577	  723.4	  570.5	 4840.0	...
8281578	  723.5	  570.1	 4843.0	...
8281579	  723.5	  569.9	 4846.0	...
8281580	  723.5	  570.0	 4849.0	...
8281581	  723.5	  570.4	 4855.0	...
8281582	  723.6	  570.8	 4861.0	...
8281583	  723.8	  571.0	 4867.0	...
8281584	  723.9	  570.9	 4868.0	...
8281585	  724.1	  570.7	 4869.0	...
8281586	  724.4	  570.5	 4871.0	...
8281587	  724.6	  570.4	 4872.0	...
8281588	  724.7	  570.2	 4874.0	...
8281589	  724.6	  570.2	 4874.0	...
8281590	  724.4	  570.1	 4873.0	...
8281591	  724.2	  570.0	 4873.0	...
8281592	  724.2	  570.0	 4876.0	...
8281593	  724.1	  569.9	 4879.0	...
8281594	  724.0	  570.0	 4881.0	...
8281595	  724.0	  569.9	 4882.0	...
8281596	  724.1	  569.9	 4884.0	...
8281597	  724.2	  569.9	 4883.0	...
8281598	  724.3	  569.9	 4883.0	...
8281599	  724.4	  570.0	 4886.0	...
8281600	  724.2	  570.3	 4888.0	...
8281601	  724.1	  570.8	 4890.0	...
8281602	  724.0	  571.2	 4890.0	...
8281603	  724.1	  571.2	 4888.0	...
8281604	  724.4	  570.8	 4886.0	...
8281605	  724.7	  570.5	 4884.0	...
8281606	  725.1	  570.3	 4883.0	...
8281607	  725.0	  570.4	 4884.0	...
8281608	  724.8	  570.7	 4885.0	...
8281609	  724.6	  571.1	 4886.0	...
8281610	  724.3	  571.4	 4885.0	...
8281611	  724.0	  571.2	 4885.0	...
8281612	  723.9	  570.8	 4885.0	...
8281613	  724.0	  570.4	 4886.0	...
8281614	  724.4	  570.4	 4888.0	...
8281615	  724.7	  570.5	 4890.0	...
8281616	  725.0	  570.7	 4892.0	...
8281617	  725.3	  571.1	 4893.0	...
8281618	  725.4	  571.3	 4893.0	...
8281619	  725.5	  571.0	 4892.0	...
8281620	  725.4	  570.5	 4892.0	...
8281621	  725.4	  570.1	 4895.0	...
8281622	  726.0	  570.0	 4900.0	...
8281623	  726.6	  570.1	 4906.0	...
8281624	  726.9	  570.3	 4904.0	...
8281625	  726.5	  570.5	 4900.0	...
8281626	  726.2	  570.6	 4895.0	...
8281627	  726.2	  570.6	 4901.0	...
8281628	  726.2	  570.7	 4906.0	...
8281629	  726.3	  570.6	 4909.0	...
8281630	  726.3	  570.5	 4907.0	...
8281631	  726.3	  570.3	 4906.0	...
8281632	  726.3	  570.4	 4906.0	...
8281633	  726.1	  570.7	 4906.0	...
8281634	  725.9	  571.1	 4905.0	...
8281635	  725.6	  571.4	 4905.0	...
8281636	  725.6	  571.5	 4905.0	...
8281637	  726.0	  571.4	 4905.0	...
8281638	  726.5	  571.1	 4908.0	...
8281639	  727.1	  570.9	 4911.0	...
8281640	  727.2	  570.7	 4913.0	...
8281641	  727.1	  570.4	 4912.0	...
8281642	  727.0	  570.2	 4912.0	...
8281643	  726.9	  570.2	 4913.0	...
8281644	  726.5	  570.6	 4913.0	...
8281645	  726.1	  570.7	 4913.0	...
8281646	  725.6	  570.5	 4912.0	...
8281647	  725.5	  570.2	 4913.0	...
8281648	  725.4	  570.5	 4916.0	...
8281649	  725.4	  570.9	 4922.0	...
8281650	  725.4	  571.2	 4925.0	...
8281651	  725.6	  571.3	 4925.0	...
8281652	  725.8	  571.4	 4922.0	...
8281653	  726.4	  571.1	 4919.0	...
8281654	  726.8	  570.3	 4923.0	...
8281655	  727.3	  569.5	 4927.0	...
8281656	  727.4	  570.0	 4931.0	...
8281657	  727.5	  571.0	 4931.0	...
8281658	  727.4	  572.1	 4935.0	...
8281659	  727.3	  572.2	 4939.0	...
8281660	  727.3	  572.4	 4942.0	...
8281661	  727.4	  572.6	 4941.0	...
8281662	  727.4	  572.4	 4942.0	...
8281663	  727.5	  572.2	 4943.0	...
8281664	  727.2	  571.9	 4945.0	...
8281665	  726.9	  571.5	 4946.0	...
8281666	  726.7	  571.0	 4946.0	...
8281667	  726.7	  570.5	 4945.0	...
8281668	  726.9	  570.8	 4943.0	...
8281669	  727.1	  571.1	 4943.0	...
8281670	  727.4	  571.4	 4944.0	...
8281671	  727.5	  571.5	 4943.0	...
8281672	  727.5	  571.6	 4942.0	...
8281673	  727.6	  571.6	 4943.0	...
8281674	  727.9	  571.7	 4945.0	...
8281675	  728.1	  571.6	 4948.0	...
8281676	  728.1	  571.4	 4947.0	...
8281677	  727.8	  571.2	 4946.0	...
8281678	  727.9	  571.2	 4944.0	...
8281679	  728.1	  571.2	 4944.0	...
8281680	  728.5	  571.1	 4946.0	...
8281681	  728.7	  570.7	 4947.0	...
8281682	  728.9	  570.2	 4947.0	...
8281683	  728.9	  569.9	 4947.0	...
8281684	  728.9	  570.3	 4948.0	...
8281685	  728.5	  570.6	 4949.0	...
8281686	  728.1	  570.6	 4949.0	...
8281687	  727.7	  570.4	 4950.0	...
8281688	  727.6	  570.5	 4951.0	...
8281689	  727.4	  570.8	 4952.0	...
8281690	  727.5	  571.2	 4952.0	...
8281691	  727.9	  571.4	 4951.0	...
8281692	  728.3	  571.4	 4951.0	...
8281693	  728.2	  571.3	 4951.0	...
8281694	  728.0	  571.3	 4951.0	...
8281695	  727.7	  571.6	 4951.0	...
8281696	  727.4	  571.9	 4952.0	...
8281697	  727.4	  572.0	 4952.0	...
8281698	  727.7	  571.7	 4955.0	...
8281699	  728.0	  571.4	 4958.0	...
8281700	  728.1	  571.2	 4962.0	...
8281701	  728.0	  571.2	 4964.0	...
8281702	  727.9	  571.1	 4966.0	...
8281703	  728.0	  571.1	 4966.0	...
8281704	  728.3	  571.0	 4964.0	...
8281705	  728.9	  571.0	 4963.0	...
8281706	  729.5	  570.9	 4965.0	...
8281707	  729.8	  570.9	 4966.0	...
8281708	  729.9	  571.5	 4968.0	...
8281709	  729.6	  572.2	 4967.0	...
8281710	  729.3	  572.4	 4966.0	...
8281711	  729.3	  572.0	 4966.0	...
8281712	  729.6	  571.6	 4966.0	...
8281713	  729.8	  571.5	 4966.0	...
8281714	  729.7	  571.5	 4965.0	...
8281715	  729.7	  571.9	 4966.0	...
8281716	  729.8	  572.3	 4967.0	...
8281717	  729.8	  572.8	 4969.0	...
8281718	  729.7	  572.8	 4969.0	...
8281719	  729.6	  572.8	 4970.0	...
8281720	  729.6	  572.5	 4970.0	...
8281721	  729.7	  572.2	 4972.0	...
8281722	  729.7	  572.3	 4974.0	...
8281723	  729.6	  572.6	 4975.0	...
8281724	  729.5	  572.9	 4975.0	...
8281725	  729.2	  572.8	 4975.0	...
8281726	  729.0	  572.6	 4975.0	...
8281727	  728.8	  572.5	 4973.0	...
8281728	  728.7	  572.4	 4971.0	...
8281729	  728.6	  572.4	 4971.0	...
8281730	  728.6	  572.4	 4974.0	...
8281731	  728.9	  572.4	 4976.0	...
8281732	  729.4	  572.3	 4975.0	...
8281733	  730.0	  572.2	 4974.0	...
8281734	  730.4	  572.1	 4973.0	...
8281735	  730.5	  572.1	 4973.0	...
8281736	  730.8	  571.5	 4972.0	...
8281737	  731.0	  571.0	 4970.0	...
8281738	  731.4	  570.6	 4969.0	...
8281739	  731.5	  570.7	 4973.0	...
8281740	  731.5	  570.8	 4976.0	...
8281741	  731.4	  571.0	 4978.0	...
8281742	  731.1	  571.1	 4978.0	...
8281743	  731.0	  571.3	 4977.0	...
8281744	  731.0	  571.2	 4977.0	...
8281745	  731.2	  571.2	 4977.0	...
8281746	  730.8	  571.1	 4974.0	...
8281747	  730.3	  571.0	 4972.0	...
8281748	  730.5	  570.8	 4969.0	...
8281749	  731.3	  570.8	 4969.0	...
8281750	  732.1	  570.8	 4967.0	...
8281751	  732.0	  570.6	 4965.0	...
8281752	  731.9	  570.4	 4966.0	...
8281753	  731.6	  570.1	 4969.0	...
8281754	  730.9	  570.0	 4971.0	...
8281755	  730.2	  569.9	 4970.0	...
8281756	  729.7	  569.6	 4969.0	...
8281757	  729.8	  569.4	 4970.0	...
8281758	  729.9	  569.7	 4971.0	...
8281759	  730.2	  570.1	 4970.0	...
8281760	  730.3	  570.6	 4968.0	...
8281761	  730.4	  570.8	 4965.0	...
8281762	  730.1	  571.1	 4965.0	...
8281763	  730.0	  571.4	 4967.0	...
8281764	  730.4	  571.4	 4969.0	...
8281765	  730.8	  571.5	 4967.0	...
8281766	  731.4	  571.4	 4964.0	...
8281767	  731.9	  571.3	 4963.0	...
8281768	  732.4	  571.2	 4964.0	...
8281769	  732.6	  571.0	 4964.0	...
8281770	  732.2	  570.9	 4964.0	...
8281771	  731.7	  571.0	 4965.0	...
8281772	  731.4	  571.1	 4966.0	...
8281773	  731.3	  571.0	 4966.0	...
8281774	  731.3	  571.0	 4966.0	...
8281775	  731.1	  571.0	 4966.0	...
8281776	  731.0	  571.2	 4966.0	...
8281777	  730.8	  571.3	 4967.0	...
8281778	  730.8	  571.3	 4968.0	...
8281779	  730.9	  571.3	 4967.0	...
8281780	  731.1	  571.4	 4965.0	...
8281781	  731.2	  571.4	 4966.0	...
8281782	  731.2	  571.5	 4969.0	...
8281783	  731.4	  571.6	 4973.0	...
8281784	  731.9	  571.7	 4973.0	...
8281785	  732.4	  571.4	 4973.0	...
8281786	  732.6	  571.1	 4970.0	...
8281787	  732.4	  570.9	 4966.0	...
8281788	  732.0	  571.1	 4964.0	...
8281789	  731.7	  571.5	 4963.0	...
8281790	  731.8	  571.8	 4965.0	...
8281791	  731.9	  572.3	 4967.0	...
8281792	  732.3	  572.3	 4969.0	...
8281793	  732.7	  572.5	 4968.0	...
8281794	  733.1	  572.5	 4969.0	...
8281795	  733.2	  571.9	 4971.0	...
8281796	  733.2	  571.2	 4971.0	...
8281797	  733.1	  570.6	 4969.0	...
8281798	  733.1	  570.7	 4968.0	...
8281799	  732.9	  570.9	 4970.0	...
8281800	  732.9	  571.0	 4970.0	...
8281801	  732.8	  571.2	 4970.0	...
8281802	  732.9	  571.4	 4970.0	...
8281803	  732.9	  571.4	 4971.0	...
8281804	  732.6	  571.6	 4972.0	...
8281805	  732.2	  571.8	 4973.0	...
8281806	  731.9	  571.9	 4974.0	...
8281807	  732.2	  572.1	 4975.0	...
8281808	  732.4	  572.4	 4976.0	...
8281809	  732.4	  572.6	 4977.0	...
8281810	  732.4	  572.7	 4979.0	...
8281811	  732.4	  572.6	 4982.0	...
8281812	  732.4	  572.5	 4982.0	...
8281813	  732.4	  572.1	 4979.0	...
8281814	  732.3	  571.8	 4976.0	...
8281815	  732.2	  571.4	 4977.0	...
8281816	  732.0	  571.5	 4978.0	...
8281817	  732.2	  571.8	 4978.0	...
8281818	  732.4	  572.3	 4979.0	...
8281819	  732.6	  572.5	 4979.0	...
8281820	  732.3	  572.0	 4979.0	...
8281821	  732.0	  571.4	 4980.0	...
8281822	  731.7	  570.8	 4980.0	...
8281823	  731.6	  570.7	 4979.0	...
8281824	  731.5	  570.5	 4978.0	...
8281825	  731.7	  570.8	 4976.0	...
8281826	  732.1	  571.2	 4972.0	...
8281827	  732.5	  571.3	 4968.0	...
8281828	  732.6	  571.1	 4964.0	...
8281829	  732.5	  570.6	 4963.0	...
8281830	  732.3	  570.4	 4963.0	...
8281831	  732.4	  570.2	 4964.0	...
8281832	  732.7	  570.3	 4966.0	...
8281833	  733.0	  570.4	 4967.0	...
8281834	  733.1	  570.5	 4966.0	...
8281835	  733.6	  570.5	 4965.0	...
8281836	  734.1	  570.8	 4964.0	...
8281837	  734.3	  571.1	 4961.0	...
8281838	  734.1	  571.4	 4958.0	...
8281839	  733.5	  571.5	 4957.0	...
8281840	  733.2	  571.6	 4957.0	...
8281841	  733.0	  571.7	 4957.0	...
8281842	  733.2	  571.7	 4954.0	...
8281843	  733.0	  571.7	 4953.0	...
8281844	  732.8	  571.7	 4955.0	...
8281845	  733.1	  571.7	 4959.0	...
8281846	  733.7	  571.3	 4960.0	...
8281847	  734.2	  570.5	 4958.0	...
8281848	  734.1	  569.9	 4959.0	...
8281849	  734.1	  569.6	 4962.0	...
8281850	  734.3	  570.1	 4966.0	...
8281851	  734.2	  570.8	 4963.0	...
8281852	  734.0	  571.4	 4959.0	...
8281853	  733.7	  571.6	 4958.0	...
8281854	  733.8	  571.5	 4961.0	...
8281855	  733.9	  571.2	 4963.0	...
8281856	  734.1	  571.2	 4962.0	...
8281857	  734.4	  571.6	 4961.0	...
8281858	  734.4	  572.0	 4960.0	...
8281859	  734.3	  572.0	 4957.0	...
8281860	  734.1	  571.9	 4955.0	...
8281861	  734.0	  571.7	 4952.0	...
8281862	  733.3	  571.9	 4953.0	...
8281863	  732.7	  572.1	 4952.0	...
8281864	  732.7	  572.6	 4952.0	...
8281865	  733.4	  573.1	 4951.0	...
8281866	  734.4	  573.0	 4950.0	...
8281867	  734.7	  572.7	 4948.0	...
8281868	  734.8	  572.3	 4946.0	...
8281869	  734.7	  572.4	 4948.0	...
8281870	  734.5	  572.3	 4952.0	...
8281871	  734.5	  572.3	 4951.0	...
8281872	  734.4	  572.2	 4949.0	...
8281873	  734.2	  572.2	 4947.0	...
8281874	  734.0	  572.1	 4949.0	...
8281875	  734.0	  572.0	 4950.0	...
8281876	  734.0	  571.9	 4951.0	...
8281877	  733.9	  571.7	 4951.0	...
8281878	  733.9	  571.5	 4951.0	...
8281879	  733.9	  571.6	 4950.0	...
8281880	  733.8	  572.0	 4949.0	...
8281881	  733.7	  572.4	 4949.0	...
8281882	  733.6	  572.7	 4948.0	...
8281883	  733.6	  572.7	 4947.0	...
8281884	  733.6	  572.7	 4947.0	...
8281885	  733.5	  572.4	 4947.0	...
8281886	  733.5	  572.1	 4947.0	...
8281887	  733.5	  572.1	 4946.0	...
8281888	  733.6	  572.5	 4944.0	...
8281889	  733.7	  572.9	 4944.0	...
8281890	  734.3	  572.5	 4944.0	...
8281891	  735.0	  572.1	 4945.0	...
8281892	  735.5	  571.8	 4946.0	...
8281893	  735.5	  571.8	 4945.0	...
8281894	  735.0	  571.9	 4943.0	...
8281895	  734.6	  572.0	 4941.0	...
8281896	  734.1	  571.9	 4939.0	...
8281897	  734.4	  571.5	 4936.0	...
8281898	  734.7	  571.1	 4933.0	...
8281899	  735.0	  571.0	 4931.0	...
8281900	  735.0	  571.0	 4929.0	...
8281901	  735.1	  571.8	 4928.0	...
8281902	  735.2	  572.6	 4933.0	...
8281903	  735.7	  572.8	 4939.0	...
8281904	  736.2	  572.2	 4945.0	...
8281905	  736.7	  571.7	 4945.0	...
8281906	  736.6	  571.7	 4944.0	...
8281907	  736.4	  571.7	 4942.0	...
8281908	  736.1	  572.0	 4940.0	...
8281909	  735.6	  572.2	 4940.0	...
8281910	  735.1	  571.9	 4940.0	...
8281911	  734.2	  571.5	 4939.0	...
8281912	  733.7	  571.1	 4939.0	...
8281913	  733.5	  571.1	 4939.0	...
8281914	  733.7	  571.1	 4938.0	...
8281915	  733.9	  571.4	 4936.0	...
8281916	  734.0	  571.9	 4934.0	...
8281917	  734.6	  572.3	 4933.0	...
8281918	  735.2	  572.4	 4933.0	...
8281919	  735.8	  572.5	 4933.0	...
8281920	  735.7	  572.6	 4933.0	...
8281921	  735.5	  572.7	 4932.0	...
8281922	  735.4	  572.6	 4932.0	...
8281923	  735.4	  572.5	 4932.0	...
8281924	  735.6	  572.4	 4932.0	...
8281925	  735.8	  572.5	 4931.0	...
8281926	  736.1	  572.7	 4930.0	...
8281927	  736.1	  572.8	 4929.0	...
8281928	  736.0	  572.6	 4930.0	...
8281929	  735.9	  572.3	 4931.0	...
8281930	  735.6	  572.1	 4932.0	...
8281931	  735.5	  572.3	 4934.0	...
8281932	  735.4	  572.4	 4935.0	...
8281933	  735.4	  572.1	 4936.0	...
8281934	  735.7	  571.6	 4935.0	...
8281935	  735.9	  571.4	 4936.0	...
8281936	  736.1	  571.7	 4936.0	...
8281937	  735.8	  572.0	 4937.0	...
8281938	  735.3	  572.1	 4937.0	...
8281939	  734.9	  572.1	 4937.0	...
8281940	  734.7	  572.1	 4936.0	...
8281941	  734.6	  572.1	 4936.0	...
8281942	  735.0	  572.1	 4938.0	...
8281943	  735.4	  572.4	 4940.0	...
8281944	  735.8	  572.5	 4942.0	...
8281945	  735.8	  572.7	 4942.0	...
8281946	  735.7	  572.8	 4942.0	...
8281947	  736.0	  572.7	 4938.0	...
8281948	  736.2	  572.7	 4935.0	...
8281949	  736.3	  572.6	 4932.0	...
8281950	  736.2	  572.3	 4932.0	...
8281951	  736.1	  571.9	 4933.0	...
8281952	  736.2	  571.8	 4933.0	...
8281953	  736.2	  572.0	 4927.0	...
8281954	  736.5	  572.2	 4922.0	...
8281955	  736.8	  572.3	 4917.0	...
8281956	  737.0	  572.3	 4917.0	...
8281957	  737.0	  572.4	 4919.0	...
8281958	  737.0	  572.4	 4922.0	...
8281959	  737.0	  572.6	 4924.0	...
8281960	  737.1	  573.0	 4923.0	...
8281961	  737.2	  573.4	 4923.0	...
8281962	  737.2	  573.0	 4926.0	...
8281963	  737.2	  572.4	 4930.0	...
8281964	  736.8	  572.2	 4933.0	...
8281965	  736.5	  572.7	 4931.0	...
8281966	  736.2	  573.2	 4928.0	...
8281967	  736.3	  573.0	 4926.0	...
8281968	  736.3	  572.9	 4926.0	...
8281969	  736.4	  572.8	 4928.0	...
8281970	  736.5	  573.0	 4929.0	...
8281971	  736.5	  573.2	 4931.0	...
8281972	  736.6	  573.2	 4932.0	...
8281973	  736.7	  573.1	 4933.0	...
8281974	  736.7	  573.0	 4934.0	...
8281975	  736.7	  572.9	 4935.0	...
8281976	  736.8	  572.7	 4935.0	...
8281977	  736.8	  572.7	 4934.0	...
8281978	  736.6	  572.6	 4932.0	...
8281979	  736.3	  572.5	 4926.0	...
8281980	  736.8	  572.3	 4921.0	...
8281981	  737.5	  572.2	 4920.0	...
8281982	  737.6	  572.0	 4922.0	...
8281983	  736.9	  571.9	 4923.0	...
8281984	  736.2	  571.7	 4923.0	...
8281985	  736.3	  571.9	 4923.0	...
8281986	  736.3	  572.2	 4923.0	...
8281987	  736.4	  572.5	 4923.0	...
8281988	  736.5	  572.6	 4922.0	...
8281989	  736.6	  572.3	 4922.0	...
8281990	  736.4	  572.0	 4922.0	...
8281991	  736.2	  572.1	 4921.0	...
8281992	  736.0	  572.4	 4920.0	...
8281993	  736.0	  572.8	 4920.0	...
8281994	  735.9	  572.7	 4919.0	...
8281995	  735.7	  572.7	 4919.0	...
8281996	  735.8	  572.7	 4916.0	...
8281997	  736.1	  572.4	 4915.0	...
8281998	  736.3	  572.0	 4913.0	...
8281999	  736.5	  572.1	 4913.0	...
8282000	  736.4	  572.6	 4913.0	...
8282001	  736.3	  573.1	 4913.0	...
8282002	  736.2	  573.2	 4913.0	...
8282003	  736.2	  573.3	 4912.0	...
8282004	  736.2	  573.2	 4911.0	...
8282005	  736.2	  573.2	 4912.0	...
8282006	  736.2	  573.2	 4913.0	...
8282007	  736.2	  573.5	 4914.0	...
8282008	  736.2	  573.7	 4914.0	...
8282009	  736.2	  573.9	 4912.0	...
8282010	  736.7	  573.1	 4911.0	...
8282011	  737.1	  572.4	 4912.0	...
8282012	  737.5	  572.4	 4912.0	...
8282013	  737.5	  573.0	 4911.0	...
8282014	  737.4	  573.6	 4910.0	...
8282015	  737.4	  573.1	 4909.0	...
8282016	  737.4	  572.5	 4909.0	...
8282017	  737.4	  572.4	 4909.0	...
8282018	  737.4	  572.8	 4908.0	...
8282019	  737.5	  573.8	 4908.0	...
8282020	  737.6	  574.3	 4908.0	...
8282021	  737.7	  574.6	 4909.0	...
8282022	  737.8	  574.2	 4913.0	...
8282023	  737.8	  573.6	 4916.0	...
8282024	  737.6	  573.2	 4916.0	...
8282025	  737.5	  573.0	 4914.0	...
8282026	  737.4	  572.9	 4912.0	...
8282027	  737.5	  572.9	 4913.0	...
8282028	  737.5	  572.8	 4913.0	...
8282029	  737.6	  572.4	 4914.0	...
8282030	  737.5	  572.1	 4914.0	...
8282031	  737.4	  572.1	 4914.0	...
8282032	  737.4	  572.4	 4914.0	...
8282033	  737.6	  572.7	 4915.0	...
8282034	  738.0	  572.9	 4916.0	...
8282035	  738.4	  572.9	 4916.0	...
8282036	  738.5	  573.0	 4914.0	...
8282037	  738.3	  573.0	 4912.0	...
8282038	  738.0	  573.1	 4911.0	...
8282039	  737.7	  573.2	 4912.0	...
8282040	  737.3	  572.8	 4909.0	...
8282041	  737.1	  572.2	 4905.0	...
8282042	  737.0	  571.7	 4903.0	...
8282043	  737.0	  571.5	 4906.0	...
8282044	  736.8	  571.5	 4907.0	...
8282045	  736.5	  571.5	 4907.0	...
8282046	  736.7	  571.6	 4906.0	...
8282047	  737.1	  571.7	 4905.0	...
8282048	  737.5	  571.9	 4905.0	...
8282049	  737.5	  571.9	 4907.0	...
8282050	  737.6	  571.4	 4909.0	...
8282051	  738.0	  570.8	 4912.0	...
8282052	  738.4	  570.6	 4914.0	...
8282053	  738.8	  571.0	 4912.0	...
8282054	  738.6	  571.5	 4909.0	...
8282055	  738.5	  571.8	 4911.0	...
8282056	  738.5	  571.8	 4916.0	...
8282057	  738.6	  571.5	 4919.0	...
8282058	  738.4	  571.2	 4918.0	...
8282059	  738.2	  571.5	 4917.0	...
8282060	  738.0	  572.1	 4917.0	...
8282061	  738.0	  572.9	 4916.0	...
8282062	  737.9	  573.1	 4915.0	...
8282063	  737.9	  572.7	 4912.0	...
8282064	  737.9	  572.1	 4909.0	...
8282065	  737.9	  571.5	 4911.0	...
8282066	  737.7	  571.5	 4916.0	...
8282067	  737.4	  571.5	 4917.0	...
8282068	  737.3	  571.6	 4914.0	...
8282069	  737.5	  572.0	 4912.0	...
8282070	  737.7	  572.3	 4914.0	...
8282071	  737.7	  572.4	 4915.0	...
8282072	  737.6	  572.4	 4916.0	...
8282073	  737.4	  572.6	 4917.0	...
8282074	  737.6	  573.0	 4918.0	...
8282075	  737.9	  573.1	 4918.0	...
8282076	  738.1	  572.7	 4918.0	...
8282077	  738.2	  572.2	 4918.0	...
8282078	  738.1	  571.9	 4914.0	...
8282079	  738.0	  572.0	 4911.0	...
8282080	  737.7	  571.9	 4909.0	...
8282081	  737.6	  571.7	 4913.0	...
8282082	  737.5	  571.7	 4916.0	...
8282083	  737.4	  572.0	 4919.0	...
8282084	  737.3	  572.4	 4919.0	...
8282085	  737.4	  572.4	 4919.0	...
8282086	  737.5	  572.5	 4920.0	...
8282087	  737.5	  572.5	 4919.0	...
8282088	  737.4	  572.7	 4917.0	...
8282089	  737.4	  572.9	 4915.0	...
8282090	  737.6	  573.0	 4916.0	...
8282091	  737.8	  572.8	 4920.0	...
8282092	  737.9	  572.6	 4923.0	...
8282093	  738.0	  572.3	 4925.0	...
8282094	  737.9	  572.0	 4925.0	...
8282095	  737.9	  571.7	 4922.0	...
8282096	  737.9	  571.6	 4920.0	...
8282097	  737.9	  571.8	 4918.0	...
8282098	  738.1	  572.1	 4918.0	...
8282099	  738.3	  572.1	 4919.0	...
8282100	  738.3	  572.1	 4921.0	...
8282101	  738.2	  572.1	 4923.0	...
8282102	  738.1	  571.9	 4923.0	...
8282103	  738.1	  571.9	 4922.0	...
8282104	  738.1	  572.1	 4919.0	...
8282105	  738.1	  572.4	 4918.0	...
8282106	  738.0	  572.7	 4919.0	...
8282107	  737.9	  572.6	 4921.0	...
8282108	  737.9	  572.6	 4922.0	...
8282109	  737.9	  572.6	 4923.0	...
8282110	  738.0	  572.3	 4924.0	...
8282111	  738.5	  571.8	 4925.0	...
8282112	  739.0	  571.3	 4924.0	...
8282113	  738.8	  571.5	 4923.0	...
8282114	  738.1	  571.8	 4926.0	...
8282115	  737.4	  571.6	 4929.0	...
8282116	  737.5	  571.1	 4930.0	...
8282117	  737.7	  570.7	 4928.0	...
8282118	  737.8	  570.7	 4926.0	...
8282119	  737.8	  571.3	 4925.0	...
8282120	  737.7	  571.9	 4925.0	...
8282121	  737.8	  572.5	 4925.0	...
8282122	  737.9	  572.7	 4925.0	...
8282123	  738.0	  572.8	 4926.0	...
8282124	  738.0	  572.7	 4927.0	...
8282125	  738.0	  572.4	 4926.0	...
8282126	  737.9	  571.9	 4921.0	...
8282127	  737.9	  571.7	 4916.0	...
8282128	  737.9	  571.4	 4915.0	...
8282129	  737.9	  571.1	 4919.0	...
8282130	  737.8	  570.8	 4923.0	...
8282131	  737.8	  571.4	 4925.0	...
8282132	  738.0	  572.3	 4925.0	...
8282133	  738.2	  573.3	 4922.0	...
8282134	  738.3	  573.1	 4919.0	...
8282135	  738.1	  572.9	 4918.0	...
8282136	  738.1	  572.6	 4923.0	...
8282137	  738.2	  572.4	 4928.0	...
8282138	  738.4	  572.2	 4930.0	...
8282139	  738.5	  572.1	 4930.0	...
8282140	  738.4	  572.1	 4931.0	...
8282141	  738.1	  572.2	 4932.0	...
8282142	  737.6	  571.6	 4935.0	...
8282143	  737.3	  570.9	 4937.0	...
8282144	  737.6	  570.6	 4939.0	...
8282145	  738.2	  570.9	 4939.0	...
8282146	  738.8	  571.3	 4938.0	...
8282147	  738.8	  571.5	 4938.0	...
8282148	  738.8	  571.7	 4937.0	...
8282149	  738.5	  571.9	 4936.0	...
8282150	  737.9	  572.1	 4935.0	...
8282151	  737.4	  572.1	 4933.0	...
8282152	  737.1	  572.1	 4934.0	...
8282153	  737.2	  571.9	 4936.0	...
8282154	  737.3	  572.0	 4937.0	...
8282155	  737.3	  572.0	 4938.0	...
8282156	  737.4	  572.3	 4938.0	...
8282157	  737.5	  572.6	 4937.0	...
8282158	  737.6	  572.6	 4936.0	...
8282159	  737.6	  572.3	 4935.0	...
8282160	  737.7	  571.9	 4935.0	...
8282161	  737.7	  571.9	 4934.0	...
8282162	  737.7	  571.6	 4933.0	...
8282163	  737.6	  571.3	 4932.0	...
8282164	  737.6	  571.7	 4930.0	...
8282165	  737.5	  572.1	 4932.0	...
8282166	  737.4	  572.8	 4934.0	...
8282167	  737.3	  573.0	 4936.0	...
8282168	  737.1	  573.1	 4936.0	...
8282169	  737.0	  573.1	 4936.0	...
8282170	  737.1	  573.0	 4936.0	...
8282171	  737.5	  572.9	 4936.0	...
8282172	  737.8	  572.8	 4935.0	...
8282173	  738.0	  572.6	 4936.0	...
8282174	  737.8	  572.0	 4939.0	...
8282175	  737.6	  571.3	 4940.0	...
8282176	  737.4	  570.6	 4939.0	...
8282177	  737.3	  570.6	 4937.0	...
8282178	  737.3	  571.1	 4936.0	...
8282179	  737.2	  571.6	 4936.0	...
8282180	  737.1	  572.0	 4936.0	...
8282181	  737.1	  571.8	 4936.0	...
8282182	  737.0	  571.7	 4938.0	...
8282183	  737.1	  571.7	 4941.0	...
8282184	  737.4	  571.6	 4941.0	...
8282185	  737.6	  571.6	 4938.0	...
8282186	  737.7	  571.6	 4934.0	...
8282187	  737.8	  571.9	 4933.0	...
8282188	  737.8	  572.3	 4933.0	...
8282189	  737.8	  572.8	 4933.0	...
8282190	  737.6	  573.1	 4931.0	...
8282191	  737.5	  573.2	 4930.0	...
8282192	  737.4	  573.1	 4933.0	...
8282193	  737.4	  572.4	 4937.0	...
8282194	  737.5	  571.6	 4942.0	...
8282195	  737.8	  571.0	 4944.0	...
8282196	  738.1	  571.1	 4943.0	...
8282197	  737.7	  571.2	 4941.0	...
8282198	  737.1	  571.3	 4941.0	...
8282199	  736.9	  571.3	 4944.0	...
8282200	  737.0	  571.3	 4946.0	...
8282201	  737.1	  571.3	 4947.0	...
8282202	  736.7	  571.3	 4947.0	...
8282203	  736.5	  571.4	 4943.0	...
8282204	  736.3	  571.4	 4940.0	...
8282205	  736.2	  571.3	 4936.0	...
8282206	  736.3	  571.3	 4936.0	...
8282207	  736.3	  571.3	 4937.0	...
8282208	  736.3	  571.8	 4938.0	...
8282209	  736.4	  572.3	 4940.0	...
8282210	  736.4	  572.7	 4941.0	...
8282211	  736.5	  572.8	 4942.0	...
8282212	  736.6	  573.0	 4942.0	...
8282213	  736.4	  573.1	 4941.0	...
8282214	  736.1	  573.2	 4940.0	...
8282215	  736.0	  573.3	 4940.0	...
8282216	  736.0	  573.3	 4942.0	...
8282217	  736.0	  573.1	 4945.0	...
8282218	  736.0	  573.0	 4948.0	...
8282219	  736.0	  573.0	 4950.0	...
8282220	  735.9	  572.6	 4950.0	...
8282221	  736.0	  572.2	 4952.0	...
8282222	  736.0	  571.7	 4953.0	...
8282223	  736.1	  571.7	 4954.0	...
8282224	  736.1	  571.7	 4954.0	...
8282225	  736.2	  571.7	 4953.0	...
8282226	  736.3	  571.8	 4952.0	...
8282227	  736.3	  571.9	 4953.0	...
8282228	  736.2	  572.0	 4955.0	...
8282229	  736.1	  572.1	 4956.0	...
8282230	  736.0	  572.2	 4958.0	...
8282231	  736.0	  572.3	 4959.0	...
8282232	  736.0	  572.3	 4956.0	...
8282233	  736.0	  572.4	 4952.0	...
8282234	  736.0	  572.4	 4948.0	...
8282235	  735.9	  572.0	 4949.0	...
8282236	  736.1	  571.5	 4954.0	...
8282237	  736.3	  571.4	 4959.0	...
8282238	  736.6	  571.9	 4964.0	...
8282239	  736.4	  572.4	 4965.0	...
8282240	  736.2	  572.4	 4964.0	...
8282241	  735.9	  572.4	 4961.0	...
8282242	  735.7	  572.4	 4958.0	...
8282243	  735.5	  572.6	 4958.0	...
8282244	  735.3	  572.7	 4958.0	...
8282245	  735.5	  572.8	 4958.0	...
8282246	  735.6	  572.7	 4960.0	...
8282247	  735.8	  572.6	 4961.0	...
8282248	  736.0	  572.6	 4962.0	...
8282249	  736.2	  572.3	 4962.0	...
8282250	  736.2	  571.9	 4962.0	...
8282251	  736.1	  571.6	 4961.0	...
8282252	  736.0	  571.7	 4961.0	...
8282253	  735.9	  571.8	 4961.0	...
8282254	  735.9	  571.8	 4961.0	...
8282255	  735.8	  571.8	 4961.0	...
8282256	  735.8	  571.8	 4958.0	...
8282257	  735.7	  571.9	 4955.0	...
8282258	  735.6	  572.2	 4958.0	...
8282259	  735.5	  572.5	 4964.0	...
8282260	  734.9	  572.4	 4969.0	...
8282261	  734.3	  572.1	 4969.0	...
8282262	  734.4	  571.8	 4969.0	...
8282263	  735.2	  571.8	 4968.0	...
8282264	  735.9	  571.9	 4968.0	...
8282265	  735.8	  572.2	 4967.0	...
8282266	  735.9	  572.2	 4965.0	...
8282267	  736.3	  572.1	 4964.0	...
8282268	  736.7	  572.0	 4964.0	...
8282269	  737.0	  571.9	 4964.0	...
8282270	  737.0	  572.1	 4965.0	...
8282271	  736.2	  572.2	 4965.0	...
8282272	  735.4	  572.3	 4964.0	...
8282273	  734.5	  572.3	 4964.0	...
8282274	  734.4	  572.5	 4964.0	...
8282275	  734.8	  572.5	 4964.0	...
8282276	  735.2	  572.6	 4964.0	...
8282277	  735.7	  572.6	 4962.0	...
8282278	  735.7	  572.4	 4960.0	...
8282279	  735.7	  572.1	 4957.0	...
8282280	  735.6	  571.8	 4958.0	...
8282281	  735.6	  571.8	 4959.0	...
8282282	  735.3	  572.0	 4959.0	...
8282283	  735.0	  572.2	 4960.0	...
8282284	  734.7	  572.4	 4960.0	...
8282285	  734.7	  572.5	 4960.0	...
8282286	  734.8	  572.8	 4961.0	...
8282287	  734.8	  572.9	 4963.0	...
8282288	  734.7	  572.9	 4965.0	...
8282289	  734.6	  572.8	 4965.0	...
8282290	  734.5	  572.8	 4968.0	...
[truncated: 4,267,047 more chars]
