# Supplementary material for: With an eye on uncertainty: Modelling pupillary responses to environmental volatility
Source: PLoS Comput Biol. 2019 Jul 5;15(7):e1007126. doi: 10.1371/journal.pcbi.1007126 (PMC6636765; doi:10.1371/journal.pcbi.1007126)
Supplement: S9 Data — Zip file containing the pupillometry data for participant 9. (ZIP) [file pcbi.1007126.s009.zip › P9/trial2.asc]

** CONVERTED FROM C:\Users\tparr\Documents\PVR\P9_1412\trial2.edf using edfapi 3.1 Win32 Nov 24 2009 on Thu Dec 14 11:56:23 2017
** DATE: Thu Dec 14 12:12:19 2017
** TYPE: EDF_FILE BINARY EVENT SAMPLE TAGGED
** VERSION: EYELINK II 1
** SOURCE: EYELINK CL
** EYELINK II CL v4.48 Nov 25 2009
** CAMERA: EyeLink CL Version 1.4 Sensor=BHA
** SERIAL NUMBER: CL1-AAD42
** CAMERA_CONFIG: AAD42140.SCD
**

MSG	8123781 RECCFG CR 1000 2 0 R
MSG	8123781 ELCLCFG MTABLER
MSG	8123781 GAZE_COORDS 0.00 0.00 1599.00 1199.00
MSG	8123781 THRESHOLDS R 127 234
MSG	8123781 ELCL_PROC CENTROID (3)
MSG	8123781 ELCL_PCR_PARAM 5 3.0
START	8123782 	RIGHT	SAMPLES	EVENTS
PRESCALER	1
VPRESCALER	1
PUPIL	AREA
EVENTS	GAZE	RIGHT	RATE	1000.00	TRACKING	CR	FILTER	2
SAMPLES	GAZE	RIGHT	RATE	1000.00	TRACKING	CR	FILTER	2
MSG	8123782 !MODE RECORD CR 1000 2 0 R
8123782	  755.5	  562.8	 4099.0	...
INPUT	8123782	127
8123783	  755.5	  563.2	 4099.0	...
8123784	  755.5	  563.8	 4099.0	...
8123785	  755.3	  564.4	 4100.0	...
8123786	  755.2	  564.2	 4100.0	...
8123787	  755.0	  563.9	 4100.0	...
8123788	  755.0	  563.4	 4099.0	...
SFIX R   8123789
8123789	  755.0	  563.4	 4099.0	...
8123790	  754.8	  563.2	 4098.0	...
8123791	  754.5	  563.0	 4097.0	...
8123792	  754.2	  562.9	 4096.0	...
8123793	  753.9	  562.8	 4096.0	...
8123794	  754.0	  562.8	 4096.0	...
8123795	  754.1	  562.8	 4096.0	...
8123796	  754.2	  562.8	 4095.0	...
8123797	  754.3	  562.2	 4098.0	...
8123798	  754.2	  561.6	 4101.0	...
8123799	  754.2	  561.3	 4105.0	...
8123800	  754.2	  561.9	 4106.0	...
8123801	  754.2	  562.4	 4105.0	...
8123802	  754.1	  562.6	 4103.0	...
8123803	  754.1	  562.8	 4102.0	...
8123804	  753.9	  562.9	 4104.0	...
8123805	  753.8	  563.0	 4105.0	...
8123806	  753.8	  562.8	 4106.0	...
8123807	  753.8	  562.7	 4106.0	...
8123808	  753.8	  562.7	 4105.0	...
8123809	  753.8	  563.0	 4103.0	...
8123810	  753.8	  563.3	 4102.0	...
8123811	  753.8	  563.5	 4101.0	...
8123812	  753.8	  563.3	 4102.0	...
8123813	  753.7	  562.7	 4103.0	...
8123814	  753.7	  562.3	 4103.0	...
8123815	  753.6	  561.9	 4104.0	...
8123816	  754.0	  561.8	 4104.0	...
8123817	  754.3	  561.7	 4105.0	...
8123818	  754.5	  561.6	 4106.0	...
8123819	  754.4	  562.0	 4104.0	...
8123820	  754.3	  562.4	 4101.0	...
8123821	  754.1	  562.8	 4099.0	...
8123822	  753.8	  562.8	 4100.0	...
8123823	  753.6	  562.8	 4101.0	...
8123824	  753.7	  562.8	 4102.0	...
8123825	  753.9	  562.8	 4101.0	...
8123826	  754.0	  562.9	 4102.0	...
8123827	  753.8	  562.8	 4103.0	...
8123828	  753.5	  562.5	 4104.0	...
8123829	  753.1	  562.0	 4105.0	...
8123830	  753.0	  561.6	 4105.0	...
8123831	  752.8	  561.4	 4104.0	...
8123832	  752.8	  561.5	 4104.0	...
8123833	  753.0	  561.7	 4106.0	...
8123834	  753.1	  562.0	 4108.0	...
8123835	  753.1	  561.8	 4108.0	...
8123836	  753.0	  561.6	 4108.0	...
8123837	  752.8	  561.4	 4108.0	...
8123838	  752.5	  561.6	 4108.0	...
8123839	  752.4	  561.8	 4106.0	...
8123840	  752.5	  561.9	 4101.0	...
8123841	  752.5	  562.0	 4097.0	...
8123842	  752.5	  561.9	 4096.0	...
8123843	  752.5	  561.9	 4096.0	...
8123844	  752.9	  562.0	 4096.0	...
8123845	  753.4	  562.0	 4097.0	...
8123846	  753.8	  561.4	 4097.0	...
8123847	  753.6	  560.7	 4097.0	...
8123848	  753.4	  560.1	 4096.0	...
8123849	  753.3	  560.3	 4094.0	...
8123850	  753.2	  560.6	 4096.0	...
8123851	  752.9	  561.1	 4098.0	...
8123852	  752.5	  561.3	 4100.0	...
8123853	  752.1	  561.3	 4099.0	...
8123854	  752.1	  561.6	 4094.0	...
8123855	  752.3	  561.9	 4089.0	...
8123856	  752.3	  561.8	 4089.0	...
8123857	  752.2	  561.4	 4093.0	...
8123858	  752.3	  561.0	 4098.0	...
8123859	  752.5	  561.1	 4098.0	...
8123860	  752.5	  561.4	 4099.0	...
8123861	  752.1	  561.6	 4099.0	...
8123862	  752.1	  561.6	 4098.0	...
8123863	  752.4	  561.5	 4096.0	...
8123864	  752.6	  561.5	 4096.0	...
8123865	  752.6	  561.8	 4097.0	...
8123866	  752.5	  562.1	 4098.0	...
8123867	  752.5	  562.2	 4098.0	...
8123868	  752.5	  562.3	 4098.0	...
8123869	  752.5	  561.7	 4094.0	...
8123870	  752.6	  561.0	 4091.0	...
8123871	  752.2	  560.4	 4089.0	...
8123872	  751.8	  560.4	 4090.0	...
8123873	  751.5	  560.6	 4090.0	...
8123874	  751.5	  561.0	 4090.0	...
8123875	  751.6	  561.5	 4089.0	...
8123876	  751.8	  561.7	 4089.0	...
8123877	  752.0	  561.7	 4091.0	...
8123878	  752.2	  561.2	 4093.0	...
8123879	  752.0	  560.9	 4095.0	...
8123880	  751.6	  560.9	 4095.0	...
8123881	  751.2	  561.2	 4094.0	...
8123882	  751.0	  561.4	 4091.0	...
8123883	  751.0	  561.4	 4089.0	...
8123884	  751.0	  561.1	 4087.0	...
8123885	  751.0	  560.8	 4086.0	...
8123886	  750.9	  560.6	 4086.0	...
8123887	  750.9	  560.9	 4086.0	...
8123888	  750.9	  561.3	 4085.0	...
8123889	  751.0	  561.6	 4084.0	...
8123890	  750.9	  561.5	 4083.0	...
8123891	  750.9	  561.3	 4085.0	...
8123892	  750.9	  561.1	 4086.0	...
8123893	  750.8	  560.9	 4087.0	...
8123894	  750.2	  560.9	 4088.0	...
8123895	  749.6	  561.6	 4087.0	...
8123896	  749.3	  562.2	 4085.0	...
8123897	  749.7	  562.6	 4083.0	...
8123898	  750.0	  561.9	 4083.0	...
8123899	  749.9	  561.4	 4083.0	...
8123900	  749.9	  561.3	 4082.0	...
8123901	  750.3	  561.6	 4082.0	...
8123902	  750.6	  561.3	 4081.0	...
8123903	  750.8	  560.8	 4085.0	...
8123904	  750.6	  560.5	 4088.0	...
8123905	  750.5	  560.5	 4091.0	...
8123906	  750.3	  560.8	 4090.0	...
8123907	  750.0	  560.9	 4091.0	...
8123908	  749.9	  561.1	 4093.0	...
8123909	  749.9	  561.1	 4095.0	...
8123910	  749.8	  561.1	 4093.0	...
8123911	  749.6	  561.0	 4092.0	...
8123912	  749.7	  561.0	 4090.0	...
8123913	  750.0	  560.9	 4089.0	...
8123914	  750.2	  561.0	 4088.0	...
8123915	  750.1	  561.1	 4087.0	...
8123916	  749.8	  561.2	 4087.0	...
8123917	  749.8	  561.2	 4087.0	...
8123918	  749.7	  561.2	 4089.0	...
8123919	  749.8	  561.1	 4090.0	...
8123920	  749.8	  561.0	 4090.0	...
8123921	  749.8	  560.9	 4088.0	...
8123922	  749.8	  560.8	 4086.0	...
8123923	  749.7	  560.6	 4086.0	...
8123924	  749.8	  560.4	 4082.0	...
8123925	  749.9	  560.2	 4079.0	...
8123926	  749.9	  560.1	 4076.0	...
8123927	  749.8	  560.0	 4077.0	...
8123928	  749.6	  559.9	 4080.0	...
8123929	  749.5	  559.9	 4082.0	...
8123930	  749.4	  560.0	 4085.0	...
8123931	  749.4	  560.4	 4085.0	...
8123932	  749.4	  560.6	 4085.0	...
8123933	  749.5	  560.8	 4084.0	...
8123934	  749.5	  561.0	 4084.0	...
8123935	  749.5	  561.2	 4086.0	...
8123936	  749.2	  560.9	 4087.0	...
8123937	  748.9	  560.4	 4086.0	...
8123938	  748.8	  560.1	 4083.0	...
8123939	  749.0	  560.3	 4082.0	...
8123940	  749.1	  560.4	 4080.0	...
8123941	  749.2	  560.4	 4079.0	...
8123942	  749.3	  560.5	 4081.0	...
8123943	  749.4	  560.6	 4084.0	...
8123944	  749.4	  560.6	 4085.0	...
8123945	  749.3	  560.6	 4082.0	...
8123946	  749.3	  560.5	 4078.0	...
8123947	  749.4	  560.4	 4078.0	...
8123948	  749.5	  560.5	 4078.0	...
8123949	  749.2	  561.0	 4077.0	...
8123950	  749.0	  561.5	 4076.0	...
8123951	  748.5	  561.6	 4074.0	...
8123952	  748.1	  561.3	 4073.0	...
8123953	  747.6	  561.3	 4071.0	...
8123954	  747.5	  561.7	 4070.0	...
8123955	  747.8	  561.9	 4071.0	...
8123956	  748.3	  561.8	 4072.0	...
8123957	  748.7	  561.5	 4073.0	...
8123958	  748.6	  561.1	 4071.0	...
8123959	  748.5	  560.6	 4067.0	...
8123960	  748.5	  560.4	 4064.0	...
8123961	  748.4	  560.4	 4064.0	...
8123962	  748.4	  560.5	 4064.0	...
8123963	  748.2	  560.5	 4064.0	...
8123964	  748.1	  560.5	 4063.0	...
8123965	  748.0	  560.5	 4064.0	...
8123966	  748.0	  560.6	 4064.0	...
8123967	  748.0	  560.8	 4066.0	...
8123968	  748.0	  560.9	 4068.0	...
8123969	  748.0	  561.0	 4068.0	...
8123970	  748.1	  561.1	 4067.0	...
8123971	  748.3	  561.3	 4066.0	...
8123972	  748.5	  561.4	 4065.0	...
8123973	  748.6	  561.4	 4065.0	...
8123974	  748.6	  561.3	 4064.0	...
8123975	  748.6	  561.0	 4065.0	...
8123976	  748.4	  560.7	 4066.0	...
8123977	  748.1	  560.7	 4067.0	...
8123978	  747.9	  560.9	 4067.0	...
8123979	  747.7	  561.2	 4067.0	...
8123980	  747.5	  561.4	 4068.0	...
8123981	  747.3	  561.8	 4069.0	...
8123982	  747.2	  562.1	 4068.0	...
8123983	  747.2	  562.3	 4066.0	...
8123984	  747.7	  562.1	 4064.0	...
8123985	  748.1	  562.0	 4062.0	...
8123986	  748.3	  561.9	 4062.0	...
8123987	  748.2	  562.0	 4062.0	...
8123988	  748.1	  562.0	 4063.0	...
8123989	  748.1	  562.0	 4063.0	...
8123990	  748.3	  561.8	 4062.0	...
8123991	  748.5	  561.6	 4063.0	...
8123992	  748.6	  561.5	 4065.0	...
8123993	  748.5	  561.2	 4066.0	...
8123994	  748.4	  561.0	 4066.0	...
8123995	  748.3	  560.8	 4064.0	...
8123996	  748.2	  560.8	 4061.0	...
8123997	  748.2	  560.6	 4058.0	...
8123998	  748.3	  560.6	 4057.0	...
8123999	  748.5	  560.6	 4059.0	...
8124000	  748.5	  560.7	 4061.0	...
8124001	  748.6	  560.7	 4062.0	...
8124002	  748.5	  560.5	 4063.0	...
8124003	  747.8	  560.3	 4064.0	...
8124004	  747.1	  560.2	 4066.0	...
8124005	  746.7	  560.1	 4066.0	...
8124006	  747.0	  560.1	 4064.0	...
8124007	  747.3	  560.1	 4059.0	...
8124008	  747.4	  560.0	 4056.0	...
8124009	  747.4	  560.2	 4055.0	...
8124010	  747.4	  560.7	 4057.0	...
8124011	  747.3	  561.1	 4060.0	...
8124012	  747.2	  561.3	 4062.0	...
8124013	  747.1	  561.3	 4062.0	...
8124014	  747.1	  561.4	 4061.0	...
8124015	  747.1	  561.4	 4060.0	...
8124016	  747.1	  561.3	 4059.0	...
8124017	  747.0	  561.3	 4057.0	...
8124018	  746.8	  561.3	 4059.0	...
8124019	  746.6	  561.4	 4063.0	...
8124020	  746.7	  561.1	 4067.0	...
8124021	  746.6	  560.8	 4066.0	...
8124022	  746.6	  560.4	 4065.0	...
8124023	  746.6	  560.4	 4064.0	...
8124024	  747.0	  560.5	 4063.0	...
8124025	  747.6	  560.7	 4063.0	...
8124026	  748.0	  561.0	 4062.0	...
8124027	  748.2	  561.3	 4062.0	...
8124028	  747.9	  561.2	 4061.0	...
8124029	  747.7	  560.9	 4062.0	...
8124030	  747.6	  560.7	 4063.0	...
8124031	  747.3	  560.9	 4062.0	...
8124032	  747.0	  561.0	 4059.0	...
8124033	  746.7	  561.0	 4056.0	...
8124034	  746.8	  561.0	 4055.0	...
8124035	  746.9	  560.8	 4058.0	...
8124036	  747.2	  560.7	 4061.0	...
8124037	  747.5	  560.3	 4062.0	...
8124038	  747.6	  560.1	 4061.0	...
8124039	  747.5	  560.3	 4061.0	...
8124040	  747.5	  560.7	 4062.0	...
8124041	  747.6	  561.3	 4063.0	...
8124042	  747.3	  561.7	 4063.0	...
8124043	  746.9	  562.1	 4063.0	...
8124044	  746.6	  562.5	 4059.0	...
8124045	  746.8	  562.8	 4056.0	...
8124046	  746.9	  562.7	 4053.0	...
8124047	  747.0	  562.3	 4053.0	...
8124048	  747.1	  561.9	 4053.0	...
8124049	  747.2	  561.8	 4053.0	...
8124050	  747.1	  561.7	 4056.0	...
8124051	  746.9	  561.6	 4058.0	...
8124052	  746.7	  561.6	 4061.0	...
8124053	  746.6	  561.8	 4063.0	...
8124054	  746.6	  561.7	 4064.0	...
8124055	  746.6	  561.6	 4065.0	...
8124056	  746.7	  561.3	 4065.0	...
8124057	  747.2	  561.1	 4064.0	...
8124058	  747.7	  561.0	 4063.0	...
8124059	  748.1	  560.8	 4062.0	...
8124060	  748.2	  560.6	 4063.0	...
8124061	  748.3	  560.5	 4066.0	...
8124062	  748.3	  560.4	 4069.0	...
8124063	  748.2	  560.3	 4070.0	...
8124064	  748.1	  560.5	 4069.0	...
8124065	  747.9	  560.8	 4068.0	...
8124066	  747.6	  561.2	 4067.0	...
8124067	  747.6	  561.2	 4066.0	...
8124068	  747.8	  561.4	 4065.0	...
8124069	  748.1	  561.4	 4065.0	...
8124070	  748.0	  561.3	 4064.0	...
8124071	  747.6	  561.1	 4064.0	...
8124072	  747.2	  560.9	 4064.0	...
8124073	  747.2	  560.7	 4065.0	...
8124074	  747.2	  560.6	 4066.0	...
8124075	  747.1	  561.4	 4066.0	...
8124076	  747.1	  562.2	 4068.0	...
8124077	  747.0	  562.9	 4071.0	...
8124078	  746.8	  562.6	 4073.0	...
8124079	  746.6	  562.3	 4073.0	...
8124080	  746.6	  562.2	 4073.0	...
8124081	  746.8	  562.2	 4073.0	...
8124082	  747.1	  562.3	 4072.0	...
8124083	  747.2	  562.4	 4072.0	...
8124084	  747.4	  562.4	 4074.0	...
8124085	  747.5	  562.3	 4075.0	...
8124086	  747.6	  562.1	 4077.0	...
8124087	  747.7	  561.9	 4076.0	...
8124088	  747.9	  561.5	 4076.0	...
8124089	  748.1	  561.3	 4075.0	...
8124090	  748.2	  561.2	 4073.0	...
8124091	  748.4	  561.1	 4070.0	...
8124092	  748.7	  561.6	 4068.0	...
8124093	  748.7	  562.2	 4067.0	...
8124094	  748.4	  562.3	 4067.0	...
8124095	  748.1	  562.0	 4067.0	...
8124096	  747.9	  562.2	 4068.0	...
8124097	  747.8	  562.7	 4070.0	...
8124098	  747.7	  562.9	 4073.0	...
8124099	  747.5	  562.6	 4076.0	...
8124100	  747.3	  562.2	 4077.0	...
8124101	  747.3	  562.1	 4076.0	...
8124102	  747.4	  562.7	 4073.0	...
8124103	  747.7	  563.2	 4071.0	...
8124104	  747.9	  563.6	 4070.0	...
8124105	  748.0	  563.1	 4069.0	...
8124106	  747.9	  562.1	 4069.0	...
8124107	  747.8	  561.3	 4069.0	...
8124108	  747.9	  560.8	 4069.0	...
8124109	  748.0	  560.9	 4070.0	...
8124110	  748.1	  561.2	 4069.0	...
8124111	  748.1	  561.3	 4069.0	...
8124112	  747.9	  561.5	 4069.0	...
8124113	  747.8	  561.5	 4069.0	...
8124114	  747.7	  561.6	 4070.0	...
8124115	  747.9	  561.7	 4070.0	...
8124116	  747.9	  561.9	 4069.0	...
8124117	  748.0	  562.0	 4068.0	...
8124118	  748.0	  562.0	 4073.0	...
8124119	  748.0	  561.6	 4079.0	...
8124120	  748.0	  561.1	 4082.0	...
8124121	  748.0	  560.4	 4079.0	...
8124122	  748.1	  560.2	 4076.0	...
8124123	  748.1	  560.0	 4075.0	...
8124124	  747.9	  560.0	 4075.0	...
8124125	  747.7	  560.1	 4074.0	...
8124126	  747.5	  560.0	 4073.0	...
8124127	  747.5	  560.0	 4072.0	...
8124128	  747.5	  560.4	 4073.0	...
8124129	  747.6	  560.8	 4073.0	...
8124130	  747.6	  561.3	 4072.0	...
8124131	  747.6	  561.4	 4072.0	...
8124132	  747.6	  561.5	 4072.0	...
8124133	  747.7	  561.5	 4073.0	...
8124134	  747.9	  561.4	 4074.0	...
8124135	  748.0	  561.2	 4074.0	...
8124136	  747.9	  560.9	 4078.0	...
8124137	  747.7	  560.8	 4083.0	...
8124138	  747.3	  560.7	 4087.0	...
8124139	  747.1	  560.7	 4087.0	...
8124140	  746.8	  560.7	 4085.0	...
8124141	  746.8	  560.2	 4083.0	...
8124142	  746.9	  559.7	 4080.0	...
8124143	  747.2	  559.3	 4077.0	...
8124144	  747.6	  559.4	 4074.0	...
8124145	  747.9	  559.5	 4072.0	...
8124146	  748.2	  559.4	 4076.0	...
8124147	  748.2	  559.6	 4082.0	...
8124148	  748.0	  560.0	 4088.0	...
8124149	  747.9	  560.3	 4089.0	...
8124150	  747.9	  560.5	 4089.0	...
8124151	  747.9	  560.6	 4089.0	...
8124152	  747.9	  560.7	 4089.0	...
8124153	  747.9	  560.9	 4093.0	...
8124154	  747.7	  561.1	 4097.0	...
8124155	  747.6	  561.2	 4099.0	...
8124156	  747.6	  561.2	 4099.0	...
8124157	  747.9	  561.2	 4098.0	...
8124158	  748.2	  561.1	 4098.0	...
8124159	  748.2	  560.8	 4097.0	...
8124160	  748.1	  560.4	 4096.0	...
8124161	  748.0	  560.1	 4095.0	...
8124162	  748.0	  559.8	 4095.0	...
8124163	  748.0	  559.6	 4094.0	...
8124164	  748.0	  559.4	 4093.0	...
8124165	  748.0	  559.9	 4094.0	...
8124166	  748.0	  560.4	 4096.0	...
8124167	  748.1	  561.1	 4097.0	...
8124168	  748.1	  561.5	 4096.0	...
8124169	  748.1	  561.5	 4095.0	...
8124170	  748.1	  561.1	 4097.0	...
8124171	  748.1	  560.7	 4099.0	...
8124172	  748.2	  560.6	 4101.0	...
8124173	  748.1	  560.4	 4100.0	...
8124174	  748.1	  560.2	 4102.0	...
8124175	  748.0	  560.2	 4104.0	...
8124176	  748.1	  560.4	 4109.0	...
8124177	  748.3	  560.9	 4112.0	...
8124178	  748.6	  561.2	 4115.0	...
8124179	  748.8	  560.7	 4111.0	...
8124180	  748.5	  560.1	 4107.0	...
8124181	  748.1	  559.7	 4104.0	...
8124182	  748.2	  560.0	 4104.0	...
8124183	  748.5	  560.3	 4104.0	...
8124184	  748.8	  560.3	 4105.0	...
8124185	  748.7	  560.4	 4105.0	...
8124186	  748.7	  560.4	 4106.0	...
8124187	  748.6	  560.3	 4106.0	...
8124188	  748.5	  560.0	 4106.0	...
8124189	  748.5	  559.6	 4106.0	...
8124190	  748.6	  559.4	 4107.0	...
8124191	  748.7	  559.2	 4110.0	...
8124192	  748.7	  559.1	 4112.0	...
8124193	  748.7	  559.4	 4114.0	...
8124194	  748.7	  559.8	 4113.0	...
8124195	  748.7	  560.3	 4114.0	...
8124196	  748.7	  560.3	 4115.0	...
8124197	  748.7	  560.3	 4115.0	...
8124198	  748.6	  559.7	 4115.0	...
8124199	  748.6	  559.1	 4117.0	...
8124200	  748.5	  558.5	 4119.0	...
8124201	  748.6	  558.5	 4121.0	...
8124202	  748.6	  558.7	 4121.0	...
8124203	  748.6	  558.8	 4120.0	...
8124204	  748.6	  558.9	 4120.0	...
8124205	  748.5	  558.9	 4123.0	...
8124206	  748.3	  558.9	 4125.0	...
8124207	  748.2	  559.1	 4126.0	...
8124208	  748.3	  559.3	 4124.0	...
8124209	  748.5	  559.6	 4123.0	...
8124210	  748.6	  559.7	 4124.0	...
8124211	  748.6	  560.1	 4125.0	...
8124212	  748.5	  560.5	 4125.0	...
8124213	  748.5	  560.9	 4124.0	...
8124214	  748.5	  560.8	 4123.0	...
8124215	  748.5	  560.5	 4122.0	...
8124216	  748.5	  560.1	 4122.0	...
8124217	  748.5	  559.6	 4124.0	...
8124218	  748.6	  559.4	 4126.0	...
8124219	  748.8	  559.1	 4127.0	...
8124220	  748.8	  559.0	 4126.0	...
8124221	  748.8	  559.3	 4125.0	...
8124222	  748.8	  560.1	 4125.0	...
8124223	  749.1	  561.2	 4124.0	...
8124224	  749.4	  561.8	 4123.0	...
8124225	  749.7	  561.9	 4122.0	...
8124226	  749.8	  561.2	 4119.0	...
8124227	  749.8	  560.5	 4116.0	...
8124228	  749.8	  560.3	 4115.0	...
8124229	  749.6	  560.6	 4115.0	...
8124230	  749.5	  560.8	 4120.0	...
8124231	  749.3	  560.9	 4123.0	...
8124232	  749.1	  560.8	 4127.0	...
8124233	  749.0	  560.7	 4128.0	...
8124234	  749.1	  560.5	 4128.0	...
8124235	  749.0	  560.4	 4126.0	...
8124236	  748.8	  560.4	 4123.0	...
8124237	  748.5	  560.4	 4121.0	...
8124238	  748.5	  560.5	 4122.0	...
8124239	  748.7	  560.6	 4123.0	...
8124240	  748.9	  560.3	 4124.0	...
8124241	  749.2	  560.0	 4125.0	...
8124242	  749.2	  559.7	 4130.0	...
8124243	  749.3	  559.9	 4134.0	...
8124244	  749.3	  560.1	 4137.0	...
8124245	  749.2	  560.2	 4137.0	...
8124246	  749.4	  560.2	 4139.0	...
8124247	  749.6	  560.3	 4141.0	...
8124248	  749.6	  560.9	 4143.0	...
8124249	  749.4	  561.5	 4142.0	...
8124250	  749.6	  561.9	 4141.0	...
8124251	  749.9	  561.7	 4141.0	...
8124252	  750.3	  561.7	 4141.0	...
8124253	  750.3	  561.8	 4141.0	...
8124254	  750.3	  561.6	 4142.0	...
8124255	  750.1	  560.8	 4142.0	...
8124256	  749.9	  560.0	 4141.0	...
8124257	  749.7	  559.7	 4141.0	...
8124258	  749.6	  559.8	 4142.0	...
8124259	  749.6	  559.9	 4142.0	...
8124260	  749.6	  559.9	 4142.0	...
8124261	  749.5	  559.8	 4142.0	...
8124262	  749.5	  559.7	 4144.0	...
8124263	  749.5	  559.6	 4148.0	...
8124264	  749.7	  559.5	 4151.0	...
8124265	  749.7	  559.7	 4152.0	...
8124266	  749.5	  559.9	 4152.0	...
8124267	  749.2	  560.0	 4148.0	...
8124268	  748.8	  560.0	 4144.0	...
8124269	  748.8	  560.0	 4140.0	...
8124270	  749.0	  559.7	 4140.0	...
8124271	  749.4	  559.5	 4143.0	...
8124272	  749.8	  559.1	 4147.0	...
8124273	  750.0	  558.9	 4150.0	...
8124274	  750.0	  558.7	 4149.0	...
8124275	  749.9	  558.5	 4149.0	...
8124276	  749.7	  558.3	 4149.0	...
8124277	  749.5	  558.5	 4149.0	...
8124278	  749.1	  559.2	 4150.0	...
8124279	  749.0	  559.8	 4149.0	...
8124280	  748.8	  560.0	 4148.0	...
8124281	  748.9	  559.9	 4145.0	...
8124282	  748.7	  559.9	 4145.0	...
8124283	  748.5	  559.9	 4146.0	...
8124284	  748.3	  559.9	 4150.0	...
8124285	  748.4	  559.9	 4150.0	...
8124286	  748.5	  559.9	 4146.0	...
8124287	  748.6	  559.5	 4141.0	...
8124288	  748.6	  559.0	 4144.0	...
8124289	  748.6	  558.9	 4150.0	...
8124290	  748.6	  559.2	 4157.0	...
8124291	  748.6	  559.6	 4158.0	...
8124292	  748.5	  559.7	 4158.0	...
8124293	  748.4	  560.0	 4156.0	...
8124294	  748.3	  560.1	 4154.0	...
8124295	  748.5	  560.2	 4155.0	...
8124296	  748.9	  560.5	 4157.0	...
8124297	  749.4	  560.8	 4159.0	...
8124298	  749.4	  561.3	 4159.0	...
8124299	  749.1	  561.4	 4159.0	...
8124300	  748.8	  561.1	 4159.0	...
8124301	  748.8	  560.6	 4159.0	...
8124302	  748.8	  560.2	 4158.0	...
8124303	  749.4	  560.0	 4158.0	...
8124304	  750.0	  559.7	 4162.0	...
8124305	  750.1	  559.3	 4166.0	...
8124306	  749.7	  559.0	 4168.0	...
8124307	  749.2	  558.7	 4166.0	...
8124308	  749.2	  558.7	 4165.0	...
8124309	  749.2	  559.1	 4166.0	...
8124310	  749.3	  559.6	 4166.0	...
8124311	  749.4	  560.0	 4167.0	...
8124312	  749.6	  559.9	 4164.0	...
8124313	  749.5	  559.8	 4161.0	...
8124314	  749.6	  559.9	 4158.0	...
8124315	  749.6	  560.2	 4159.0	...
8124316	  749.6	  560.3	 4160.0	...
8124317	  749.6	  560.1	 4162.0	...
8124318	  749.6	  560.1	 4163.0	...
8124319	  749.7	  560.3	 4163.0	...
8124320	  749.8	  560.4	 4164.0	...
8124321	  749.8	  560.5	 4160.0	...
8124322	  749.7	  560.5	 4156.0	...
8124323	  749.4	  560.6	 4154.0	...
8124324	  749.0	  560.7	 4156.0	...
8124325	  748.7	  560.4	 4159.0	...
8124326	  748.6	  560.1	 4160.0	...
8124327	  748.6	  559.8	 4161.0	...
8124328	  748.7	  559.9	 4159.0	...
8124329	  748.8	  560.0	 4157.0	...
8124330	  749.2	  560.2	 4154.0	...
8124331	  749.5	  560.3	 4154.0	...
8124332	  749.7	  560.4	 4155.0	...
8124333	  749.6	  560.6	 4156.0	...
8124334	  749.5	  560.7	 4157.0	...
8124335	  749.4	  560.8	 4157.0	...
8124336	  749.5	  560.8	 4158.0	...
8124337	  749.7	  560.5	 4161.0	...
8124338	  749.9	  560.2	 4164.0	...
8124339	  750.1	  559.9	 4165.0	...
8124340	  749.7	  560.0	 4165.0	...
8124341	  749.3	  560.3	 4166.0	...
8124342	  748.8	  560.5	 4167.0	...
8124343	  748.9	  560.4	 4169.0	...
8124344	  748.9	  560.2	 4171.0	...
8124345	  749.0	  560.1	 4171.0	...
8124346	  749.2	  560.2	 4169.0	...
8124347	  749.5	  560.4	 4168.0	...
8124348	  749.9	  560.7	 4167.0	...
8124349	  750.0	  560.9	 4166.0	...
8124350	  749.6	  561.0	 4164.0	...
8124351	  749.1	  561.0	 4162.0	...
8124352	  748.4	  561.1	 4163.0	...
8124353	  748.2	  561.1	 4164.0	...
8124354	  748.0	  561.1	 4165.0	...
8124355	  748.0	  561.1	 4165.0	...
8124356	  748.0	  561.0	 4164.0	...
8124357	  748.0	  560.9	 4162.0	...
8124358	  748.2	  560.7	 4160.0	...
8124359	  748.5	  560.6	 4158.0	...
8124360	  749.0	  560.3	 4159.0	...
8124361	  749.3	  560.1	 4161.0	...
8124362	  749.2	  560.1	 4163.0	...
8124363	  749.0	  560.4	 4163.0	...
8124364	  748.8	  560.9	 4163.0	...
8124365	  748.9	  561.2	 4164.0	...
8124366	  748.9	  561.3	 4163.0	...
8124367	  748.8	  561.4	 4161.0	...
8124368	  748.7	  561.4	 4158.0	...
8124369	  748.5	  561.3	 4157.0	...
8124370	  748.6	  561.3	 4156.0	...
8124371	  748.8	  561.2	 4156.0	...
8124372	  749.2	  561.4	 4156.0	...
8124373	  749.6	  561.5	 4161.0	...
8124374	  749.5	  561.5	 4165.0	...
8124375	  749.1	  561.4	 4168.0	...
8124376	  748.4	  561.4	 4168.0	...
8124377	  748.1	  561.5	 4168.0	...
8124378	  748.4	  561.1	 4169.0	...
8124379	  749.0	  560.7	 4170.0	...
EFIX R   8123789	8124379	591	  749.3	  560.9	   4102
SSACC R  8124380
8124380	  750.4	  560.3	 4170.0	...
8124381	  752.3	  560.3	 4169.0	...
8124382	  755.1	  560.2	 4168.0	...
8124383	  758.1	  560.0	 4163.0	...
8124384	  761.2	  560.7	 4159.0	...
8124385	  764.8	  561.7	 4155.0	...
8124386	  767.8	  562.9	 4155.0	...
8124387	  769.9	  563.3	 4160.0	...
8124388	  771.0	  564.0	 4164.0	...
ESACC R  8124380	8124388	9	  750.4	  560.3	  771.0	  564.0	   0.45	     54
SFIX R   8124389
8124389	  771.8	  565.2	 4164.0	...
8124390	  772.3	  566.2	 4160.0	...
8124391	  772.4	  566.9	 4156.0	...
8124392	  772.4	  567.0	 4156.0	...
8124393	  772.1	  567.1	 4157.0	...
8124394	  771.8	  567.2	 4157.0	...
8124395	  771.4	  567.2	 4157.0	...
8124396	  770.8	  567.3	 4157.0	...
8124397	  769.8	  567.5	 4161.0	...
8124398	  768.8	  566.9	 4164.0	...
8124399	  767.8	  565.8	 4167.0	...
8124400	  767.3	  564.7	 4166.0	...
8124401	  766.3	  564.2	 4165.0	...
8124402	  765.6	  563.4	 4166.0	...
8124403	  764.9	  562.6	 4163.0	...
8124404	  764.9	  562.0	 4160.0	...
8124405	  764.8	  562.4	 4157.0	...
8124406	  764.8	  562.9	 4158.0	...
8124407	  765.0	  563.2	 4158.0	...
8124408	  765.6	  563.4	 4157.0	...
8124409	  766.2	  563.2	 4156.0	...
8124410	  766.4	  563.1	 4155.0	...
8124411	  766.4	  563.3	 4154.0	...
8124412	  766.7	  563.5	 4155.0	...
8124413	  767.1	  563.7	 4155.0	...
8124414	  767.6	  564.0	 4156.0	...
8124415	  767.7	  564.7	 4156.0	...
8124416	  767.6	  565.3	 4157.0	...
8124417	  767.4	  565.5	 4157.0	...
8124418	  767.2	  565.5	 4156.0	...
8124419	  766.8	  565.4	 4156.0	...
8124420	  766.6	  565.3	 4156.0	...
8124421	  766.6	  565.3	 4157.0	...
8124422	  766.8	  565.3	 4158.0	...
8124423	  767.2	  565.4	 4157.0	...
8124424	  767.3	  565.4	 4155.0	...
8124425	  767.4	  565.4	 4154.0	...
8124426	  767.3	  565.1	 4153.0	...
8124427	  767.1	  564.9	 4155.0	...
8124428	  766.9	  564.9	 4157.0	...
8124429	  766.7	  565.1	 4161.0	...
8124430	  766.7	  564.8	 4163.0	...
8124431	  766.7	  564.3	 4161.0	...
8124432	  766.8	  563.9	 4160.0	...
8124433	  767.1	  564.3	 4159.0	...
8124434	  767.5	  564.7	 4160.0	...
8124435	  767.9	  564.8	 4161.0	...
8124436	  767.9	  564.4	 4161.0	...
8124437	  767.8	  564.1	 4161.0	...
8124438	  767.7	  564.3	 4160.0	...
8124439	  767.7	  564.6	 4160.0	...
8124440	  767.7	  564.8	 4160.0	...
8124441	  767.2	  564.8	 4158.0	...
8124442	  766.8	  564.5	 4152.0	...
8124443	  766.8	  564.3	 4146.0	...
8124444	  767.2	  564.0	 4142.0	...
8124445	  767.5	  563.9	 4143.0	...
8124446	  767.6	  563.5	 4145.0	...
8124447	  767.7	  563.2	 4147.0	...
8124448	  767.8	  563.4	 4150.0	...
8124449	  767.8	  564.0	 4150.0	...
8124450	  767.8	  564.5	 4151.0	...
8124451	  767.3	  564.7	 4150.0	...
8124452	  766.7	  564.7	 4150.0	...
8124453	  766.2	  564.6	 4150.0	...
8124454	  766.7	  564.4	 4151.0	...
8124455	  767.2	  564.3	 4151.0	...
8124456	  767.5	  564.3	 4151.0	...
8124457	  767.5	  564.3	 4151.0	...
8124458	  767.9	  564.0	 4151.0	...
8124459	  768.3	  563.7	 4152.0	...
8124460	  767.8	  563.7	 4152.0	...
8124461	  766.9	  563.9	 4151.0	...
8124462	  766.3	  564.2	 4147.0	...
8124463	  766.5	  564.2	 4143.0	...
8124464	  766.8	  564.3	 4139.0	...
8124465	  767.1	  564.6	 4140.0	...
8124466	  767.4	  564.8	 4140.0	...
8124467	  767.8	  564.6	 4140.0	...
8124468	  768.2	  564.3	 4142.0	...
8124469	  768.5	  564.2	 4144.0	...
8124470	  768.3	  564.4	 4146.0	...
8124471	  768.0	  564.4	 4146.0	...
8124472	  767.7	  564.4	 4145.0	...
8124473	  767.7	  564.4	 4142.0	...
8124474	  767.7	  564.3	 4138.0	...
8124475	  767.7	  564.3	 4136.0	...
8124476	  767.9	  564.3	 4138.0	...
8124477	  768.1	  564.3	 4139.0	...
8124478	  768.3	  564.1	 4139.0	...
8124479	  768.3	  564.0	 4140.0	...
8124480	  768.3	  563.8	 4141.0	...
8124481	  768.0	  564.0	 4142.0	...
8124482	  767.8	  564.6	 4143.0	...
8124483	  767.5	  565.2	 4140.0	...
8124484	  767.7	  565.7	 4138.0	...
8124485	  767.9	  565.8	 4139.0	...
8124486	  767.8	  565.9	 4140.0	...
8124487	  767.4	  565.8	 4143.0	...
8124488	  767.0	  565.4	 4144.0	...
8124489	  766.9	  565.1	 4145.0	...
8124490	  767.0	  565.5	 4144.0	...
8124491	  767.2	  566.0	 4143.0	...
8124492	  767.6	  566.5	 4141.0	...
8124493	  767.8	  566.4	 4139.0	...
8124494	  768.3	  566.4	 4137.0	...
8124495	  768.6	  566.4	 4135.0	...
8124496	  768.9	  566.4	 4137.0	...
8124497	  768.8	  566.4	 4139.0	...
8124498	  768.8	  566.4	 4139.0	...
8124499	  768.8	  566.1	 4135.0	...
8124500	  768.9	  565.9	 4133.0	...
8124501	  768.8	  565.7	 4133.0	...
8124502	  768.7	  565.8	 4136.0	...
8124503	  768.9	  565.9	 4138.0	...
8124504	  769.1	  566.0	 4140.0	...
8124505	  769.5	  566.0	 4140.0	...
8124506	  769.7	  566.2	 4140.0	...
8124507	  769.6	  566.4	 4140.0	...
8124508	  769.3	  567.3	 4139.0	...
8124509	  768.9	  568.2	 4140.0	...
8124510	  769.0	  568.6	 4143.0	...
8124511	  769.0	  568.4	 4145.0	...
8124512	  768.9	  568.1	 4146.0	...
8124513	  768.7	  568.3	 4147.0	...
8124514	  768.9	  568.4	 4147.0	...
8124515	  769.2	  568.3	 4145.0	...
8124516	  769.3	  568.2	 4143.0	...
8124517	  769.0	  567.8	 4141.0	...
8124518	  769.3	  567.7	 4140.0	...
8124519	  769.9	  567.5	 4141.0	...
8124520	  770.0	  567.5	 4143.0	...
8124521	  769.5	  567.4	 4139.0	...
8124522	  769.1	  567.4	 4134.0	...
8124523	  769.3	  567.3	 4128.0	...
8124524	  769.5	  567.2	 4128.0	...
8124525	  769.4	  567.1	 4129.0	...
8124526	  769.3	  567.2	 4130.0	...
8124527	  769.1	  567.3	 4132.0	...
8124528	  769.0	  567.4	 4135.0	...
8124529	  769.0	  567.6	 4140.0	...
8124530	  768.9	  567.7	 4143.0	...
8124531	  768.8	  567.8	 4142.0	...
8124532	  768.8	  567.9	 4138.0	...
8124533	  769.0	  568.0	 4132.0	...
8124534	  769.2	  567.9	 4130.0	...
8124535	  769.6	  567.9	 4128.0	...
8124536	  769.7	  567.9	 4128.0	...
8124537	  769.8	  567.9	 4128.0	...
8124538	  769.7	  568.0	 4127.0	...
8124539	  769.7	  568.1	 4127.0	...
8124540	  769.6	  568.0	 4127.0	...
8124541	  769.5	  567.9	 4131.0	...
8124542	  769.4	  567.8	 4136.0	...
8124543	  769.2	  567.8	 4140.0	...
8124544	  769.1	  568.2	 4134.0	...
8124545	  769.1	  568.5	 4129.0	...
8124546	  769.2	  568.7	 4124.0	...
8124547	  769.4	  568.8	 4126.0	...
8124548	  769.7	  568.9	 4130.0	...
8124549	  770.0	  568.9	 4132.0	...
8124550	  770.1	  568.7	 4134.0	...
8124551	  770.1	  568.6	 4135.0	...
8124552	  770.0	  568.6	 4136.0	...
8124553	  770.0	  568.6	 4137.0	...
8124554	  770.0	  568.6	 4138.0	...
8124555	  769.7	  568.7	 4139.0	...
8124556	  769.4	  568.7	 4140.0	...
8124557	  769.3	  568.6	 4141.0	...
8124558	  769.6	  568.3	 4142.0	...
8124559	  769.9	  568.5	 4143.0	...
8124560	  769.9	  568.9	 4142.0	...
8124561	  770.1	  569.0	 4139.0	...
8124562	  770.3	  568.5	 4136.0	...
8124563	  770.6	  567.9	 4137.0	...
8124564	  770.5	  567.5	 4138.0	...
8124565	  770.5	  567.4	 4142.0	...
8124566	  770.3	  567.4	 4146.0	...
8124567	  770.2	  567.3	 4148.0	...
8124568	  770.2	  567.4	 4148.0	...
8124569	  770.4	  567.5	 4147.0	...
8124570	  770.4	  567.7	 4147.0	...
8124571	  770.3	  567.8	 4147.0	...
8124572	  770.2	  568.1	 4147.0	...
8124573	  770.2	  568.4	 4147.0	...
8124574	  770.5	  568.4	 4147.0	...
8124575	  770.7	  568.3	 4146.0	...
8124576	  770.8	  568.2	 4145.0	...
8124577	  771.0	  568.2	 4143.0	...
8124578	  771.2	  568.1	 4143.0	...
8124579	  771.4	  568.1	 4145.0	...
8124580	  771.5	  568.1	 4146.0	...
8124581	  771.4	  568.3	 4146.0	...
8124582	  771.1	  568.5	 4144.0	...
8124583	  770.8	  568.4	 4146.0	...
8124584	  770.6	  568.1	 4150.0	...
8124585	  770.4	  567.8	 4151.0	...
8124586	  770.4	  568.2	 4149.0	...
8124587	  770.8	  568.6	 4147.0	...
8124588	  771.2	  569.1	 4148.0	...
8124589	  771.6	  568.6	 4148.0	...
8124590	  771.7	  568.2	 4148.0	...
8124591	  771.8	  568.0	 4145.0	...
8124592	  771.7	  568.2	 4142.0	...
8124593	  771.6	  568.2	 4142.0	...
8124594	  771.6	  568.0	 4144.0	...
8124595	  771.4	  567.8	 4146.0	...
8124596	  771.1	  567.9	 4146.0	...
8124597	  770.9	  568.0	 4149.0	...
8124598	  771.1	  568.0	 4152.0	...
8124599	  771.3	  568.0	 4152.0	...
8124600	  771.6	  568.1	 4146.0	...
8124601	  771.5	  568.1	 4141.0	...
8124602	  771.5	  568.1	 4143.0	...
8124603	  771.5	  568.0	 4148.0	...
8124604	  771.8	  568.3	 4151.0	...
8124605	  772.1	  568.7	 4150.0	...
8124606	  772.4	  568.3	 4148.0	...
8124607	  772.4	  567.9	 4148.0	...
8124608	  772.4	  567.4	 4151.0	...
8124609	  772.4	  567.5	 4156.0	...
8124610	  772.4	  567.6	 4160.0	...
8124611	  772.4	  567.7	 4156.0	...
8124612	  772.1	  567.8	 4151.0	...
8124613	  771.8	  567.8	 4145.0	...
8124614	  771.6	  567.8	 4145.0	...
8124615	  771.7	  568.0	 4148.0	...
8124616	  771.8	  568.4	 4150.0	...
8124617	  771.7	  568.8	 4151.0	...
8124618	  771.4	  568.9	 4151.0	...
8124619	  771.1	  568.9	 4157.0	...
8124620	  771.0	  569.0	 4162.0	...
8124621	  771.2	  568.9	 4162.0	...
8124622	  771.4	  568.8	 4158.0	...
8124623	  771.8	  568.7	 4153.0	...
8124624	  772.1	  568.9	 4158.0	...
8124625	  772.3	  569.1	 4162.0	...
8124626	  772.3	  569.2	 4168.0	...
8124627	  772.2	  569.3	 4169.0	...
8124628	  772.1	  569.3	 4168.0	...
8124629	  772.1	  569.4	 4166.0	...
8124630	  772.1	  569.7	 4163.0	...
8124631	  772.1	  569.9	 4163.0	...
8124632	  772.0	  569.7	 4161.0	...
8124633	  771.8	  569.4	 4160.0	...
8124634	  771.5	  569.0	 4158.0	...
8124635	  771.9	  569.0	 4158.0	...
8124636	  772.4	  568.7	 4158.0	...
8124637	  772.5	  568.4	 4159.0	...
8124638	  771.9	  568.2	 4160.0	...
8124639	  771.4	  568.3	 4161.0	...
8124640	  771.5	  568.4	 4161.0	...
8124641	  771.7	  568.5	 4161.0	...
8124642	  771.7	  568.7	 4163.0	...
8124643	  771.5	  568.8	 4165.0	...
8124644	  771.4	  568.9	 4166.0	...
8124645	  771.3	  569.0	 4167.0	...
8124646	  771.3	  568.6	 4168.0	...
8124647	  771.3	  568.0	 4168.0	...
8124648	  771.3	  567.3	 4168.0	...
8124649	  771.4	  567.6	 4168.0	...
8124650	  771.3	  568.2	 4168.0	...
8124651	  771.2	  568.8	 4168.0	...
8124652	  771.0	  568.8	 4168.0	...
8124653	  771.2	  568.7	 4167.0	...
8124654	  771.3	  568.5	 4167.0	...
8124655	  771.3	  568.5	 4167.0	...
8124656	  771.3	  568.6	 4166.0	...
8124657	  771.2	  568.8	 4162.0	...
8124658	  771.2	  568.8	 4157.0	...
8124659	  771.3	  568.9	 4153.0	...
8124660	  771.2	  568.9	 4153.0	...
8124661	  771.1	  568.9	 4153.0	...
8124662	  770.9	  569.0	 4157.0	...
8124663	  770.9	  569.0	 4160.0	...
8124664	  771.1	  569.2	 4163.0	...
8124665	  771.2	  569.5	 4163.0	...
8124666	  771.5	  569.7	 4164.0	...
8124667	  771.7	  570.0	 4165.0	...
8124668	  771.9	  570.1	 4165.0	...
8124669	  772.0	  569.4	 4164.0	...
8124670	  771.9	  568.7	 4164.0	...
8124671	  771.6	  568.0	 4165.0	...
8124672	  771.2	  568.3	 4165.0	...
8124673	  770.8	  568.5	 4164.0	...
8124674	  770.5	  568.7	 4164.0	...
8124675	  770.2	  568.7	 4165.0	...
8124676	  770.1	  568.7	 4165.0	...
8124677	  770.5	  568.7	 4166.0	...
8124678	  770.9	  568.6	 4167.0	...
8124679	  771.4	  568.9	 4169.0	...
8124680	  771.4	  569.1	 4173.0	...
8124681	  771.6	  569.3	 4176.0	...
8124682	  771.7	  568.9	 4178.0	...
8124683	  771.5	  568.5	 4180.0	...
8124684	  771.3	  568.2	 4179.0	...
8124685	  771.2	  568.4	 4177.0	...
8124686	  771.2	  568.8	 4174.0	...
8124687	  771.1	  569.2	 4173.0	...
8124688	  771.0	  569.5	 4171.0	...
8124689	  770.7	  569.6	 4169.0	...
8124690	  770.5	  569.8	 4169.0	...
8124691	  770.4	  569.9	 4169.0	...
8124692	  770.4	  569.6	 4170.0	...
8124693	  770.4	  569.2	 4169.0	...
8124694	  770.5	  568.9	 4169.0	...
8124695	  770.6	  568.9	 4169.0	...
8124696	  770.8	  569.4	 4171.0	...
8124697	  770.5	  569.9	 4173.0	...
8124698	  770.2	  570.2	 4176.0	...
8124699	  770.1	  570.2	 4177.0	...
8124700	  770.5	  570.0	 4178.0	...
8124701	  771.2	  569.7	 4177.0	...
8124702	  771.6	  569.4	 4175.0	...
8124703	  771.8	  569.1	 4174.0	...
8124704	  771.7	  568.6	 4174.0	...
8124705	  771.7	  568.0	 4174.0	...
8124706	  771.2	  567.5	 4174.0	...
8124707	  770.7	  567.7	 4174.0	...
8124708	  770.1	  567.9	 4173.0	...
8124709	  770.0	  567.9	 4172.0	...
8124710	  770.1	  568.5	 4172.0	...
8124711	  770.3	  569.1	 4172.0	...
8124712	  770.6	  569.7	 4172.0	...
8124713	  770.9	  569.8	 4173.0	...
8124714	  771.0	  569.9	 4174.0	...
8124715	  771.2	  569.9	 4172.0	...
8124716	  771.2	  569.8	 4171.0	...
8124717	  771.1	  569.8	 4169.0	...
8124718	  771.3	  569.8	 4173.0	...
8124719	  771.5	  569.9	 4176.0	...
8124720	  771.6	  570.0	 4180.0	...
8124721	  771.2	  570.0	 4179.0	...
8124722	  770.8	  570.0	 4179.0	...
8124723	  770.5	  570.0	 4180.0	...
8124724	  770.6	  569.8	 4181.0	...
8124725	  770.7	  569.6	 4182.0	...
8124726	  770.6	  569.5	 4183.0	...
8124727	  770.8	  569.2	 4185.0	...
8124728	  770.9	  568.7	 4185.0	...
8124729	  771.0	  567.9	 4185.0	...
8124730	  770.9	  567.4	 4185.0	...
8124731	  770.9	  567.7	 4185.0	...
8124732	  771.0	  568.2	 4184.0	...
8124733	  771.0	  568.9	 4183.0	...
8124734	  771.1	  569.0	 4183.0	...
8124735	  771.2	  569.1	 4185.0	...
8124736	  771.2	  569.0	 4184.0	...
8124737	  771.1	  568.9	 4180.0	...
8124738	  770.7	  569.0	 4177.0	...
8124739	  770.4	  569.4	 4177.0	...
8124740	  770.3	  569.8	 4177.0	...
8124741	  770.8	  569.9	 4178.0	...
8124742	  771.3	  569.9	 4177.0	...
8124743	  771.4	  570.0	 4176.0	...
8124744	  771.0	  570.2	 4175.0	...
8124745	  770.6	  570.3	 4175.0	...
8124746	  770.6	  570.2	 4175.0	...
8124747	  770.6	  570.1	 4175.0	...
8124748	  770.6	  569.9	 4178.0	...
8124749	  770.5	  569.8	 4181.0	...
8124750	  770.4	  570.0	 4183.0	...
8124751	  770.2	  570.2	 4183.0	...
8124752	  770.1	  570.3	 4184.0	...
8124753	  770.5	  570.0	 4185.0	...
8124754	  771.0	  569.8	 4185.0	...
8124755	  771.4	  570.0	 4184.0	...
8124756	  771.3	  570.5	 4183.0	...
8124757	  771.2	  570.8	 4185.0	...
8124758	  771.1	  570.9	 4187.0	...
8124759	  771.0	  570.9	 4189.0	...
8124760	  770.9	  570.9	 4190.0	...
8124761	  770.7	  571.0	 4190.0	...
8124762	  770.4	  571.1	 4188.0	...
8124763	  770.4	  571.1	 4185.0	...
8124764	  770.2	  571.1	 4183.0	...
8124765	  770.1	  571.3	 4182.0	...
8124766	  770.2	  571.4	 4182.0	...
8124767	  770.3	  571.5	 4182.0	...
8124768	  770.4	  571.7	 4181.0	...
8124769	  770.2	  571.8	 4179.0	...
8124770	  770.1	  571.4	 4177.0	...
8124771	  770.0	  570.9	 4178.0	...
8124772	  770.0	  570.6	 4182.0	...
8124773	  770.2	  570.7	 4185.0	...
8124774	  770.4	  570.8	 4185.0	...
8124775	  770.7	  571.1	 4184.0	...
8124776	  770.8	  571.3	 4181.0	...
8124777	  770.9	  571.1	 4179.0	...
8124778	  770.9	  570.8	 4178.0	...
8124779	  770.9	  570.7	 4179.0	...
8124780	  770.9	  571.0	 4179.0	...
8124781	  770.8	  570.9	 4179.0	...
8124782	  770.7	  570.7	 4178.0	...
8124783	  770.6	  570.5	 4179.0	...
8124784	  770.6	  570.4	 4179.0	...
8124785	  770.5	  570.3	 4182.0	...
8124786	  770.5	  570.4	 4185.0	...
8124787	  770.3	  570.2	 4188.0	...
8124788	  770.3	  570.0	 4189.0	...
8124789	  770.3	  569.8	 4190.0	...
8124790	  770.4	  569.8	 4190.0	...
8124791	  770.5	  569.9	 4190.0	...
8124792	  770.4	  569.8	 4188.0	...
8124793	  770.6	  569.6	 4185.0	...
8124794	  770.8	  569.4	 4183.0	...
8124795	  771.1	  569.4	 4185.0	...
8124796	  771.2	  569.9	 4188.0	...
8124797	  771.4	  570.2	 4190.0	...
8124798	  771.6	  570.6	 4190.0	...
MSG	8124799 0000 _ Experiment Start
8124799	  771.7	  570.6	 4190.0	...
8124800	  771.8	  570.7	 4190.0	...
8124801	  772.1	  570.9	 4187.0	...
8124802	  772.2	  571.0	 4184.0	...
8124803	  771.9	  570.6	 4180.0	...
8124804	  771.5	  570.1	 4179.0	...
8124805	  770.6	  569.8	 4182.0	...
8124806	  770.1	  569.9	 4186.0	...
8124807	  770.0	  570.0	 4190.0	...
8124808	  770.3	  570.0	 4190.0	...
8124809	  770.7	  569.9	 4190.0	...
8124810	  770.8	  570.0	 4189.0	...
8124811	  771.0	  570.2	 4190.0	...
8124812	  771.1	  570.2	 4191.0	...
8124813	  771.1	  570.3	 4193.0	...
8124814	  770.6	  570.2	 4193.0	...
8124815	  770.2	  570.4	 4192.0	...
8124816	  769.9	  570.5	 4191.0	...
8124817	  770.0	  570.6	 4190.0	...
8124818	  770.1	  570.6	 4191.0	...
8124819	  770.1	  570.4	 4191.0	...
8124820	  770.1	  570.2	 4187.0	...
8124821	  770.2	  570.0	 4184.0	...
8124822	  770.3	  569.5	 4185.0	...
8124823	  770.4	  569.1	 4189.0	...
8124824	  770.4	  569.3	 4193.0	...
8124825	  770.4	  570.0	 4193.0	...
8124826	  770.3	  570.6	 4192.0	...
8124827	  770.3	  570.4	 4194.0	...
8124828	  770.3	  570.2	 4197.0	...
8124829	  770.3	  570.2	 4201.0	...
8124830	  770.4	  570.4	 4203.0	...
8124831	  770.4	  570.6	 4206.0	...
8124832	  770.4	  570.7	 4204.0	...
8124833	  770.3	  570.9	 4200.0	...
8124834	  770.4	  571.0	 4195.0	...
8124835	  770.5	  570.8	 4197.0	...
8124836	  770.4	  570.6	 4200.0	...
8124837	  770.2	  570.1	 4205.0	...
8124838	  770.0	  569.8	 4207.0	...
8124839	  770.2	  569.6	 4209.0	...
8124840	  770.3	  570.1	 4211.0	...
8124841	  769.7	  570.5	 4212.0	...
8124842	  769.1	  570.8	 4213.0	...
8124843	  768.9	  570.6	 4212.0	...
8124844	  769.3	  570.5	 4209.0	...
8124845	  769.8	  570.4	 4206.0	...
8124846	  769.7	  570.4	 4200.0	...
8124847	  769.6	  570.3	 4197.0	...
8124848	  769.2	  570.2	 4193.0	...
8124849	  768.9	  570.1	 4193.0	...
8124850	  769.2	  570.0	 4199.0	...
8124851	  769.6	  569.9	 4206.0	...
8124852	  770.1	  569.8	 4209.0	...
8124853	  769.9	  569.8	 4206.0	...
8124854	  769.9	  569.9	 4204.0	...
8124855	  769.9	  570.0	 4205.0	...
8124856	  769.9	  570.1	 4205.0	...
8124857	  769.7	  570.3	 4206.0	...
8124858	  769.6	  570.5	 4205.0	...
8124859	  769.4	  570.9	 4205.0	...
8124860	  769.6	  571.2	 4205.0	...
8124861	  769.6	  571.5	 4206.0	...
8124862	  769.5	  571.5	 4208.0	...
8124863	  769.4	  571.2	 4210.0	...
8124864	  769.5	  570.8	 4211.0	...
8124865	  769.5	  570.4	 4212.0	...
8124866	  769.5	  570.3	 4213.0	...
8124867	  769.4	  570.3	 4213.0	...
8124868	  769.2	  570.2	 4212.0	...
8124869	  769.0	  570.2	 4211.0	...
8124870	  769.0	  570.2	 4210.0	...
8124871	  769.3	  570.3	 4210.0	...
8124872	  769.5	  570.5	 4211.0	...
8124873	  769.6	  570.5	 4211.0	...
8124874	  769.6	  570.3	 4212.0	...
8124875	  769.5	  570.1	 4213.0	...
8124876	  769.6	  569.8	 4215.0	...
8124877	  769.7	  569.8	 4216.0	...
8124878	  769.8	  569.8	 4215.0	...
8124879	  769.9	  570.2	 4214.0	...
8124880	  769.9	  570.5	 4214.0	...
8124881	  769.8	  570.4	 4214.0	...
8124882	  769.7	  570.1	 4213.0	...
8124883	  769.5	  569.8	 4210.0	...
8124884	  769.4	  569.9	 4207.0	...
8124885	  769.3	  569.8	 4206.0	...
8124886	  769.2	  569.3	 4207.0	...
8124887	  769.2	  569.0	 4210.0	...
8124888	  769.3	  569.1	 4214.0	...
8124889	  769.4	  569.6	 4218.0	...
8124890	  769.5	  570.5	 4218.0	...
8124891	  769.6	  571.0	 4216.0	...
8124892	  769.6	  571.1	 4213.0	...
8124893	  769.5	  570.9	 4213.0	...
8124894	  769.5	  570.7	 4214.0	...
8124895	  769.5	  570.8	 4216.0	...
8124896	  769.6	  570.8	 4214.0	...
8124897	  769.7	  570.6	 4212.0	...
8124898	  769.7	  570.3	 4210.0	...
8124899	  769.5	  570.2	 4211.0	...
8124900	  769.2	  570.5	 4212.0	...
8124901	  768.9	  570.8	 4215.0	...
8124902	  768.8	  570.9	 4218.0	...
8124903	  768.7	  571.1	 4221.0	...
8124904	  768.8	  571.2	 4221.0	...
8124905	  768.9	  570.5	 4221.0	...
8124906	  769.0	  570.0	 4221.0	...
8124907	  769.0	  569.5	 4217.0	...
8124908	  769.1	  570.0	 4213.0	...
8124909	  769.1	  570.3	 4209.0	...
8124910	  769.1	  570.3	 4208.0	...
8124911	  769.0	  570.1	 4208.0	...
8124912	  769.0	  569.8	 4211.0	...
8124913	  769.0	  569.8	 4215.0	...
8124914	  769.0	  569.7	 4219.0	...
8124915	  768.9	  569.7	 4219.0	...
8124916	  768.7	  569.7	 4224.0	...
8124917	  768.6	  569.9	 4229.0	...
8124918	  768.7	  570.2	 4234.0	...
8124919	  768.6	  570.5	 4233.0	...
8124920	  768.4	  570.5	 4234.0	...
8124921	  768.3	  570.4	 4234.0	...
8124922	  768.3	  570.2	 4236.0	...
8124923	  768.3	  570.0	 4237.0	...
8124924	  768.4	  569.8	 4236.0	...
8124925	  768.5	  569.7	 4235.0	...
8124926	  768.6	  569.5	 4232.0	...
8124927	  768.6	  569.2	 4231.0	...
8124928	  768.6	  569.1	 4230.0	...
8124929	  769.0	  569.4	 4230.0	...
8124930	  769.3	  569.6	 4231.0	...
8124931	  769.1	  569.5	 4230.0	...
8124932	  768.7	  569.2	 4229.0	...
8124933	  768.2	  568.9	 4229.0	...
8124934	  768.1	  569.0	 4228.0	...
8124935	  768.4	  569.0	 4229.0	...
8124936	  768.8	  569.0	 4230.0	...
8124937	  769.3	  569.2	 4230.0	...
8124938	  769.5	  569.5	 4232.0	...
8124939	  769.6	  569.7	 4233.0	...
8124940	  769.6	  569.6	 4236.0	...
8124941	  769.6	  569.5	 4238.0	...
8124942	  769.4	  569.6	 4233.0	...
8124943	  769.4	  569.3	 4228.0	...
8124944	  769.3	  568.9	 4223.0	...
8124945	  769.2	  568.5	 4225.0	...
8124946	  769.2	  568.4	 4230.0	...
8124947	  769.1	  568.6	 4237.0	...
8124948	  768.7	  568.9	 4242.0	...
8124949	  768.3	  569.2	 4241.0	...
8124950	  768.1	  569.3	 4239.0	...
8124951	  768.3	  569.2	 4236.0	...
8124952	  768.5	  569.0	 4236.0	...
8124953	  768.7	  569.3	 4235.0	...
8124954	  768.8	  569.7	 4233.0	...
8124955	  768.7	  570.1	 4231.0	...
8124956	  768.7	  570.0	 4233.0	...
8124957	  768.6	  569.8	 4238.0	...
8124958	  768.4	  569.7	 4242.0	...
8124959	  768.1	  569.6	 4242.0	...
8124960	  768.2	  569.5	 4242.0	...
8124961	  768.8	  569.5	 4241.0	...
8124962	  769.3	  569.2	 4239.0	...
8124963	  769.3	  569.0	 4239.0	...
8124964	  769.3	  568.7	 4238.0	...
8124965	  769.2	  568.7	 4238.0	...
8124966	  769.4	  568.5	 4238.0	...
8124967	  769.4	  568.4	 4237.0	...
8124968	  769.4	  568.5	 4238.0	...
8124969	  769.4	  568.4	 4240.0	...
8124970	  769.2	  568.4	 4242.0	...
8124971	  769.1	  568.4	 4242.0	...
8124972	  768.9	  568.7	 4244.0	...
8124973	  768.8	  569.4	 4247.0	...
8124974	  769.0	  569.8	 4248.0	...
8124975	  769.3	  570.1	 4247.0	...
8124976	  769.6	  570.1	 4246.0	...
8124977	  769.6	  570.1	 4246.0	...
8124978	  769.6	  570.1	 4249.0	...
8124979	  769.6	  569.9	 4251.0	...
8124980	  769.6	  569.7	 4253.0	...
8124981	  769.6	  569.7	 4253.0	...
8124982	  769.6	  569.3	 4253.0	...
8124983	  769.4	  569.0	 4253.0	...
8124984	  769.3	  568.7	 4253.0	...
8124985	  769.1	  568.7	 4252.0	...
8124986	  769.0	  568.7	 4251.0	...
8124987	  769.0	  568.3	 4251.0	...
8124988	  769.1	  568.0	 4252.0	...
8124989	  769.2	  567.7	 4253.0	...
8124990	  769.2	  567.9	 4251.0	...
8124991	  768.6	  567.9	 4248.0	...
8124992	  768.0	  567.8	 4244.0	...
8124993	  768.1	  567.3	 4242.0	...
8124994	  768.7	  567.1	 4243.0	...
8124995	  769.5	  566.9	 4247.0	...
8124996	  769.6	  567.2	 4250.0	...
8124997	  769.6	  567.4	 4250.0	...
8124998	  769.5	  567.7	 4250.0	...
8124999	  769.3	  568.2	 4252.0	...
8125000	  769.2	  568.8	 4254.0	...
8125001	  769.2	  569.2	 4257.0	...
8125002	  769.1	  569.4	 4258.0	...
8125003	  769.0	  569.5	 4258.0	...
8125004	  769.0	  569.7	 4260.0	...
8125005	  768.7	  569.9	 4262.0	...
8125006	  768.6	  570.1	 4266.0	...
8125007	  768.5	  570.2	 4267.0	...
8125008	  768.9	  570.1	 4264.0	...
8125009	  769.3	  569.8	 4258.0	...
8125010	  769.5	  569.2	 4255.0	...
MSG	8125011 0000 _ Number On
8125011	  769.5	  568.8	 4258.0	...
8125012	  769.3	  568.7	 4261.0	...
8125013	  768.8	  568.8	 4261.0	...
8125014	  768.4	  569.1	 4261.0	...
8125015	  768.0	  569.4	 4261.0	...
8125016	  768.0	  569.6	 4261.0	...
8125017	  767.9	  569.6	 4263.0	...
8125018	  768.0	  569.8	 4263.0	...
8125019	  768.0	  570.0	 4264.0	...
8125020	  768.1	  570.2	 4263.0	...
8125021	  768.3	  570.2	 4262.0	...
8125022	  768.4	  570.1	 4259.0	...
8125023	  768.4	  569.9	 4257.0	...
8125024	  768.3	  569.8	 4256.0	...
8125025	  768.2	  569.8	 4257.0	...
8125026	  768.1	  570.1	 4258.0	...
8125027	  768.1	  570.3	 4260.0	...
8125028	  768.2	  570.3	 4261.0	...
8125029	  768.3	  570.2	 4261.0	...
8125030	  768.4	  570.2	 4261.0	...
8125031	  768.5	  570.3	 4261.0	...
8125032	  768.5	  570.6	 4262.0	...
8125033	  768.8	  570.8	 4262.0	...
8125034	  769.0	  570.3	 4262.0	...
8125035	  768.7	  569.9	 4262.0	...
8125036	  768.2	  569.6	 4262.0	...
8125037	  767.6	  569.9	 4262.0	...
8125038	  767.5	  570.0	 4261.0	...
8125039	  767.4	  570.0	 4262.0	...
8125040	  767.4	  570.1	 4262.0	...
8125041	  767.6	  570.3	 4262.0	...
8125042	  767.8	  570.5	 4262.0	...
8125043	  767.9	  570.6	 4262.0	...
8125044	  768.0	  570.6	 4262.0	...
8125045	  768.2	  570.6	 4263.0	...
8125046	  768.4	  570.4	 4264.0	...
8125047	  768.3	  570.3	 4265.0	...
8125048	  768.2	  570.3	 4265.0	...
8125049	  768.1	  570.5	 4265.0	...
8125050	  768.4	  570.6	 4265.0	...
8125051	  768.5	  570.5	 4268.0	...
8125052	  768.6	  570.5	 4273.0	...
8125053	  768.5	  570.6	 4277.0	...
8125054	  768.1	  570.7	 4276.0	...
8125055	  767.8	  570.8	 4275.0	...
8125056	  767.4	  570.7	 4274.0	...
8125057	  767.4	  570.5	 4275.0	...
8125058	  767.4	  569.9	 4275.0	...
8125059	  767.8	  569.4	 4273.0	...
8125060	  768.2	  569.1	 4272.0	...
8125061	  768.6	  569.1	 4272.0	...
8125062	  768.6	  569.1	 4272.0	...
8125063	  768.6	  568.8	 4273.0	...
8125064	  768.6	  568.5	 4276.0	...
8125065	  768.6	  568.2	 4280.0	...
8125066	  768.5	  568.3	 4281.0	...
8125067	  768.3	  568.6	 4281.0	...
8125068	  768.1	  569.0	 4279.0	...
8125069	  768.1	  569.2	 4278.0	...
8125070	  768.2	  569.6	 4278.0	...
8125071	  768.2	  569.9	 4279.0	...
8125072	  768.2	  570.4	 4281.0	...
8125073	  768.1	  570.5	 4282.0	...
8125074	  768.1	  570.1	 4283.0	...
8125075	  767.7	  569.6	 4286.0	...
8125076	  767.2	  568.9	 4287.0	...
8125077	  767.2	  568.8	 4290.0	...
8125078	  767.6	  568.6	 4293.0	...
8125079	  768.0	  568.5	 4293.0	...
8125080	  768.0	  568.8	 4290.0	...
8125081	  767.9	  569.3	 4287.0	...
8125082	  767.9	  569.9	 4286.0	...
8125083	  767.8	  570.2	 4286.0	...
8125084	  767.8	  570.0	 4287.0	...
8125085	  767.8	  569.5	 4287.0	...
8125086	  767.7	  569.1	 4287.0	...
8125087	  767.7	  568.8	 4287.0	...
8125088	  767.4	  568.8	 4284.0	...
8125089	  767.1	  568.8	 4281.0	...
8125090	  766.9	  569.2	 4279.0	...
8125091	  767.0	  569.6	 4280.0	...
8125092	  767.2	  570.0	 4281.0	...
8125093	  767.2	  570.1	 4281.0	...
8125094	  767.4	  570.2	 4282.0	...
8125095	  767.6	  569.9	 4280.0	...
8125096	  767.3	  569.5	 4279.0	...
8125097	  766.9	  569.5	 4281.0	...
8125098	  766.5	  570.2	 4284.0	...
8125099	  767.3	  570.8	 4287.0	...
8125100	  768.0	  570.9	 4289.0	...
8125101	  768.1	  570.9	 4290.0	...
8125102	  767.6	  570.6	 4290.0	...
8125103	  767.0	  570.3	 4290.0	...
8125104	  767.6	  570.4	 4291.0	...
8125105	  768.3	  570.8	 4291.0	...
8125106	  768.6	  571.1	 4292.0	...
8125107	  768.3	  571.1	 4292.0	...
8125108	  767.9	  571.4	 4291.0	...
8125109	  767.8	  571.8	 4290.0	...
8125110	  767.7	  572.1	 4288.0	...
8125111	  767.6	  572.1	 4288.0	...
8125112	  767.5	  572.1	 4288.0	...
8125113	  767.4	  572.0	 4288.0	...
8125114	  767.6	  571.4	 4288.0	...
8125115	  767.8	  570.9	 4291.0	...
8125116	  767.9	  570.7	 4294.0	...
8125117	  767.5	  571.1	 4296.0	...
8125118	  767.1	  571.4	 4294.0	...
8125119	  766.7	  571.6	 4291.0	...
8125120	  766.6	  571.7	 4289.0	...
8125121	  766.4	  571.8	 4287.0	...
8125122	  766.8	  571.8	 4286.0	...
8125123	  767.1	  571.4	 4285.0	...
8125124	  767.3	  570.8	 4285.0	...
8125125	  767.4	  570.4	 4285.0	...
8125126	  767.5	  570.4	 4287.0	...
8125127	  767.6	  570.4	 4292.0	...
8125128	  767.3	  570.4	 4296.0	...
8125129	  767.0	  570.4	 4298.0	...
8125130	  766.7	  570.4	 4298.0	...
8125131	  766.6	  570.4	 4298.0	...
8125132	  766.7	  570.7	 4297.0	...
8125133	  766.8	  570.9	 4297.0	...
8125134	  767.0	  570.9	 4297.0	...
8125135	  766.7	  570.8	 4298.0	...
8125136	  766.4	  570.9	 4299.0	...
8125137	  766.2	  571.0	 4298.0	...
8125138	  766.5	  571.1	 4295.0	...
8125139	  766.8	  571.1	 4293.0	...
8125140	  766.8	  571.1	 4292.0	...
8125141	  766.8	  571.1	 4292.0	...
8125142	  766.8	  571.2	 4292.0	...
8125143	  766.9	  571.3	 4293.0	...
8125144	  766.9	  571.3	 4290.0	...
8125145	  766.9	  571.2	 4288.0	...
8125146	  766.5	  570.9	 4286.0	...
8125147	  766.3	  570.8	 4290.0	...
8125148	  766.2	  570.7	 4294.0	...
8125149	  766.5	  570.8	 4298.0	...
8125150	  766.6	  570.9	 4298.0	...
8125151	  766.7	  571.2	 4298.0	...
8125152	  766.8	  571.7	 4297.0	...
8125153	  766.5	  572.2	 4297.0	...
8125154	  766.1	  572.4	 4297.0	...
8125155	  765.7	  572.5	 4298.0	...
8125156	  765.7	  572.2	 4298.0	...
8125157	  765.6	  571.7	 4298.0	...
8125158	  765.6	  571.1	 4301.0	...
8125159	  765.7	  571.1	 4303.0	...
8125160	  765.8	  571.5	 4305.0	...
8125161	  766.0	  571.8	 4304.0	...
8125162	  766.0	  572.2	 4304.0	...
8125163	  765.8	  572.5	 4303.0	...
8125164	  765.6	  572.7	 4302.0	...
8125165	  765.6	  572.5	 4302.0	...
8125166	  765.6	  572.2	 4301.0	...
8125167	  765.8	  572.1	 4301.0	...
8125168	  765.9	  572.0	 4301.0	...
8125169	  766.1	  572.0	 4303.0	...
8125170	  766.1	  572.0	 4306.0	...
8125171	  766.1	  572.0	 4305.0	...
8125172	  766.0	  572.1	 4303.0	...
8125173	  765.9	  572.2	 4303.0	...
8125174	  765.7	  572.2	 4304.0	...
8125175	  765.7	  572.2	 4306.0	...
8125176	  765.8	  572.1	 4308.0	...
8125177	  765.9	  571.9	 4309.0	...
8125178	  765.5	  571.9	 4309.0	...
8125179	  765.1	  571.9	 4307.0	...
8125180	  764.6	  572.0	 4305.0	...
8125181	  764.5	  572.0	 4304.0	...
8125182	  764.4	  571.9	 4303.0	...
8125183	  764.5	  571.8	 4304.0	...
8125184	  764.6	  571.7	 4305.0	...
8125185	  765.3	  571.6	 4306.0	...
8125186	  765.9	  571.7	 4303.0	...
8125187	  766.5	  571.7	 4300.0	...
8125188	  766.5	  571.9	 4297.0	...
8125189	  766.4	  571.9	 4297.0	...
8125190	  765.8	  572.1	 4297.0	...
8125191	  765.1	  572.2	 4299.0	...
8125192	  764.8	  572.3	 4301.0	...
8125193	  765.2	  572.1	 4303.0	...
8125194	  765.6	  572.0	 4305.0	...
8125195	  765.7	  572.1	 4305.0	...
8125196	  765.8	  572.1	 4306.0	...
8125197	  765.9	  572.1	 4302.0	...
8125198	  765.9	  572.1	 4300.0	...
8125199	  765.5	  572.0	 4299.0	...
8125200	  765.1	  571.8	 4301.0	...
8125201	  765.0	  571.6	 4302.0	...
8125202	  765.3	  571.5	 4302.0	...
8125203	  765.6	  571.5	 4302.0	...
8125204	  765.9	  571.4	 4302.0	...
8125205	  766.2	  571.4	 4303.0	...
8125206	  766.1	  571.4	 4303.0	...
8125207	  765.7	  571.4	 4302.0	...
8125208	  765.1	  571.5	 4300.0	...
8125209	  764.9	  571.6	 4298.0	...
8125210	  764.7	  571.5	 4296.0	...
8125211	  764.7	  571.5	 4299.0	...
8125212	  764.7	  571.4	 4305.0	...
8125213	  764.9	  571.5	 4311.0	...
8125214	  765.1	  571.6	 4311.0	...
8125215	  765.3	  571.8	 4306.0	...
8125216	  765.3	  572.0	 4301.0	...
8125217	  765.3	  572.1	 4299.0	...
8125218	  765.3	  572.1	 4300.0	...
8125219	  764.6	  572.1	 4301.0	...
8125220	  764.0	  572.1	 4303.0	...
8125221	  763.8	  571.9	 4305.0	...
8125222	  764.1	  571.7	 4307.0	...
8125223	  764.4	  571.6	 4307.0	...
8125224	  764.3	  571.9	 4307.0	...
8125225	  764.3	  572.2	 4307.0	...
8125226	  764.3	  572.4	 4307.0	...
8125227	  764.6	  572.5	 4307.0	...
8125228	  764.8	  572.5	 4308.0	...
8125229	  764.8	  572.5	 4307.0	...
8125230	  764.6	  572.5	 4307.0	...
8125231	  764.3	  572.5	 4306.0	...
8125232	  764.0	  572.6	 4305.0	...
8125233	  763.6	  572.6	 4305.0	...
8125234	  763.5	  572.7	 4305.0	...
8125235	  763.4	  573.2	 4307.0	...
8125236	  763.4	  573.6	 4308.0	...
8125237	  763.5	  573.8	 4309.0	...
8125238	  763.6	  573.4	 4309.0	...
8125239	  763.8	  573.1	 4309.0	...
8125240	  763.7	  573.2	 4309.0	...
8125241	  763.6	  573.3	 4309.0	...
8125242	  763.5	  573.4	 4309.0	...
8125243	  763.6	  573.4	 4309.0	...
8125244	  763.7	  573.4	 4309.0	...
8125245	  763.7	  574.0	 4309.0	...
8125246	  763.6	  574.6	 4309.0	...
8125247	  763.4	  575.1	 4309.0	...
8125248	  763.3	  575.0	 4309.0	...
8125249	  763.1	  575.0	 4310.0	...
8125250	  763.0	  575.2	 4309.0	...
8125251	  762.7	  575.4	 4308.0	...
EFIX R   8124389	8125251	863	  768.8	  569.2	   4210
SSACC R  8125252
8125252	  762.5	  576.0	 4307.0	...
8125253	  762.4	  577.2	 4304.0	...
8125254	  762.5	  578.9	 4300.0	...
8125255	  762.5	  579.9	 4295.0	...
8125256	  762.4	  578.6	 4295.0	...
8125257	  763.2	  576.2	 4297.0	...
8125258	  764.1	  573.9	 4299.0	...
8125259	  765.9	  581.1	 4278.0	...
8125260	  767.2	  597.9	 4229.0	...
8125261	  768.6	  627.0	 4142.0	...
8125262	  769.6	  661.7	 4030.0	...
8125263	  768.8	  704.3	 3887.0	...
8125264	  768.9	  753.4	 3730.0	...
8125265	  767.9	  806.5	 3553.0	...
8125266	  768.1	  862.8	 3371.0	...
8125267	  768.2	  920.5	 3170.0	...
8125268	  769.6	  982.2	 2955.0	...
8125269	  772.2	 1048.1	 2734.0	...
8125270	  776.0	 1117.9	 2500.0	...
8125271	  780.0	 1191.7	 2264.0	...
8125272	  782.9	 1241.1	 2099.0	...
8125273	 1033.4	 1345.2	 1515.0	...
8125274	 1284.3	 1425.0	 1011.0	...
8125275	 1043.2	 1538.5	  463.0	...
8125276	  556.8	 1645.6	  392.0	...
8125277	   91.0	 1840.8	  297.0	...
8125278	  100.3	 1898.3	  247.0	...
8125279	  109.3	 1928.8	  223.0	...
8125280	  109.3	 1928.8	  223.0	...
SBLINK R 8125281
8125281	   .	   .	    0.0	...
8125282	   .	   .	    0.0	...
8125283	   .	   .	    0.0	...
8125284	   .	   .	    0.0	...
8125285	   .	   .	    0.0	...
8125286	   .	   .	    0.0	...
8125287	   .	   .	    0.0	...
8125288	   .	   .	    0.0	...
8125289	   .	   .	    0.0	...
8125290	   .	   .	    0.0	...
8125291	   .	   .	    0.0	...
8125292	   .	   .	    0.0	...
8125293	   .	   .	    0.0	...
8125294	   .	   .	    0.0	...
8125295	   .	   .	    0.0	...
8125296	   .	   .	    0.0	...
8125297	   .	   .	    0.0	...
8125298	   .	   .	    0.0	...
8125299	   .	   .	    0.0	...
8125300	   .	   .	    0.0	...
8125301	   .	   .	    0.0	...
8125302	   .	   .	    0.0	...
8125303	   .	   .	    0.0	...
8125304	   .	   .	    0.0	...
8125305	   .	   .	    0.0	...
8125306	   .	   .	    0.0	...
8125307	   .	   .	    0.0	...
8125308	   .	   .	    0.0	...
8125309	   .	   .	    0.0	...
8125310	   .	   .	    0.0	...
8125311	   .	   .	    0.0	...
8125312	   .	   .	    0.0	...
8125313	   .	   .	    0.0	...
8125314	   .	   .	    0.0	...
8125315	   .	   .	    0.0	...
MSG	8125316 0000 _ Number Off
8125316	   .	   .	    0.0	...
8125317	   .	   .	    0.0	...
8125318	   .	   .	    0.0	...
8125319	   .	   .	    0.0	...
8125320	   .	   .	    0.0	...
8125321	   .	   .	    0.0	...
8125322	   .	   .	    0.0	...
8125323	   .	   .	    0.0	...
8125324	   .	   .	    0.0	...
8125325	   .	   .	    0.0	...
8125326	   .	   .	    0.0	...
8125327	   .	   .	    0.0	...
8125328	   .	   .	    0.0	...
8125329	   .	   .	    0.0	...
8125330	   .	   .	    0.0	...
8125331	   .	   .	    0.0	...
8125332	   .	   .	    0.0	...
8125333	   .	   .	    0.0	...
8125334	   .	   .	    0.0	...
8125335	   .	   .	    0.0	...
8125336	   .	   .	    0.0	...
8125337	   .	   .	    0.0	...
8125338	   .	   .	    0.0	...
8125339	   .	   .	    0.0	...
8125340	   .	   .	    0.0	...
8125341	   .	   .	    0.0	...
8125342	   .	   .	    0.0	...
8125343	   .	   .	    0.0	...
8125344	   .	   .	    0.0	...
8125345	   .	   .	    0.0	...
8125346	   .	   .	    0.0	...
8125347	   .	   .	    0.0	...
8125348	   .	   .	    0.0	...
8125349	   .	   .	    0.0	...
8125350	   .	   .	    0.0	...
8125351	   .	   .	    0.0	...
8125352	   .	   .	    0.0	...
8125353	   .	   .	    0.0	...
8125354	   .	   .	    0.0	...
8125355	   .	   .	    0.0	...
8125356	   .	   .	    0.0	...
8125357	   .	   .	    0.0	...
8125358	   .	   .	    0.0	...
8125359	   .	   .	    0.0	...
8125360	   .	   .	    0.0	...
8125361	   .	   .	    0.0	...
8125362	   .	   .	    0.0	...
8125363	   .	   .	    0.0	...
8125364	   .	   .	    0.0	...
8125365	   .	   .	    0.0	...
8125366	   .	   .	    0.0	...
8125367	   .	   .	    0.0	...
8125368	   .	   .	    0.0	...
8125369	   .	   .	    0.0	...
8125370	   .	   .	    0.0	...
8125371	   .	   .	    0.0	...
8125372	   .	   .	    0.0	...
8125373	   .	   .	    0.0	...
8125374	   .	   .	    0.0	...
8125375	   .	   .	    0.0	...
8125376	   .	   .	    0.0	...
8125377	   .	   .	    0.0	...
8125378	   .	   .	    0.0	...
8125379	   .	   .	    0.0	...
8125380	   .	   .	    0.0	...
8125381	   .	   .	    0.0	...
8125382	   .	   .	    0.0	...
8125383	   .	   .	    0.0	...
8125384	   .	   .	    0.0	...
8125385	   .	   .	    0.0	...
8125386	   .	   .	    0.0	...
8125387	   .	   .	    0.0	...
8125388	   .	   .	    0.0	...
8125389	   .	   .	    0.0	...
8125390	   .	   .	    0.0	...
8125391	   .	   .	    0.0	...
8125392	   .	   .	    0.0	...
8125393	   .	   .	    0.0	...
8125394	   .	   .	    0.0	...
8125395	   .	   .	    0.0	...
8125396	   .	   .	    0.0	...
8125397	   .	   .	    0.0	...
8125398	   .	   .	    0.0	...
8125399	   .	   .	    0.0	...
8125400	   .	   .	    0.0	...
8125401	   .	   .	    0.0	...
8125402	   .	   .	    0.0	...
8125403	   .	   .	    0.0	...
8125404	   .	   .	    0.0	...
8125405	   .	   .	    0.0	...
8125406	   .	   .	    0.0	...
EBLINK R 8125281	8125406	126
8125407	  810.7	 1210.2	 2172.0	...
8125408	  810.7	 1210.2	 2172.0	...
8125409	  810.6	 1204.5	 2197.0	...
8125410	  810.2	 1192.3	 2238.0	...
8125411	  808.7	 1173.8	 2299.0	...
8125412	  806.3	 1155.7	 2355.0	...
8125413	  803.9	 1137.9	 2409.0	...
8125414	  801.8	 1121.2	 2463.0	...
8125415	  800.2	 1103.5	 2522.0	...
8125416	  798.7	 1087.7	 2581.0	...
8125417	  797.8	 1072.0	 2639.0	...
8125418	  797.4	 1058.7	 2684.0	...
8125419	  797.1	 1043.9	 2736.0	...
8125420	  796.7	 1031.0	 2781.0	...
8125421	  796.5	 1016.8	 2834.0	...
8125422	  796.2	 1004.3	 2874.0	...
8125423	  795.3	  990.0	 2917.0	...
8125424	  794.2	  976.4	 2961.0	...
8125425	  792.2	  963.3	 3005.0	...
8125426	  789.3	  950.0	 3051.0	...
8125427	  786.5	  937.3	 3091.0	...
8125428	  784.2	  924.2	 3129.0	...
8125429	  783.2	  911.9	 3165.0	...
8125430	  782.0	  901.0	 3196.0	...
8125431	  780.5	  890.7	 3235.0	...
8125432	  779.2	  881.8	 3280.0	...
8125433	  778.5	  870.6	 3328.0	...
8125434	  778.2	  860.3	 3368.0	...
8125435	  777.7	  848.9	 3409.0	...
8125436	  776.5	  840.0	 3445.0	...
8125437	  775.1	  829.4	 3483.0	...
8125438	  774.0	  820.1	 3515.0	...
8125439	  773.0	  810.3	 3544.0	...
8125440	  772.3	  801.7	 3582.0	...
8125441	  771.8	  794.0	 3613.0	...
8125442	  771.1	  785.9	 3647.0	...
8125443	  770.5	  779.1	 3669.0	...
8125444	  769.6	  770.8	 3702.0	...
8125445	  769.0	  763.6	 3730.0	...
8125446	  768.1	  754.6	 3762.0	...
8125447	  767.6	  747.6	 3790.0	...
8125448	  767.1	  740.9	 3819.0	...
8125449	  766.5	  735.5	 3840.0	...
8125450	  765.9	  728.3	 3860.0	...
8125451	  765.2	  721.8	 3885.0	...
8125452	  765.2	  715.5	 3908.0	...
8125453	  765.2	  710.1	 3927.0	...
8125454	  765.2	  703.6	 3941.0	...
8125455	  765.0	  697.7	 3957.0	...
8125456	  764.8	  692.6	 3974.0	...
8125457	  764.5	  686.9	 3991.0	...
8125458	  763.9	  681.6	 4011.0	...
8125459	  763.3	  676.3	 4028.0	...
8125460	  762.7	  671.9	 4043.0	...
8125461	  762.4	  667.7	 4055.0	...
8125462	  761.9	  662.0	 4074.0	...
8125463	  761.6	  657.6	 4091.0	...
8125464	  761.4	  654.1	 4104.0	...
ESACC R  8125252	8125464	213	  762.5	  576.0	  761.4	  654.1	   1.66	   1419
SFIX R   8125465
8125465	  761.6	  650.9	 4109.0	...
8125466	  761.7	  647.4	 4117.0	...
8125467	  761.8	  641.9	 4130.0	...
8125468	  761.8	  638.6	 4146.0	...
8125469	  761.0	  634.8	 4157.0	...
8125470	  760.3	  633.0	 4164.0	...
8125471	  759.4	  630.5	 4170.0	...
8125472	  759.1	  628.9	 4175.0	...
8125473	  758.9	  626.8	 4181.0	...
8125474	  758.8	  625.3	 4189.0	...
8125475	  758.6	  622.7	 4197.0	...
8125476	  758.5	  620.2	 4207.0	...
8125477	  758.2	  616.8	 4217.0	...
8125478	  758.0	  615.1	 4227.0	...
8125479	  757.7	  613.6	 4233.0	...
8125480	  757.6	  611.8	 4236.0	...
8125481	  757.4	  609.9	 4241.0	...
8125482	  757.4	  608.1	 4245.0	...
8125483	  757.4	  607.2	 4247.0	...
8125484	  757.6	  604.9	 4255.0	...
8125485	  757.7	  601.8	 4263.0	...
8125486	  757.0	  599.4	 4270.0	...
8125487	  756.3	  598.0	 4270.0	...
8125488	  755.4	  597.2	 4274.0	...
8125489	  755.1	  596.3	 4278.0	...
8125490	  754.9	  595.1	 4284.0	...
8125491	  754.5	  593.9	 4287.0	...
8125492	  754.2	  593.0	 4289.0	...
8125493	  753.9	  592.7	 4291.0	...
8125494	  753.9	  591.4	 4292.0	...
8125495	  753.9	  589.8	 4293.0	...
8125496	  753.9	  588.1	 4297.0	...
8125497	  753.9	  587.6	 4300.0	...
8125498	  753.8	  587.4	 4306.0	...
8125499	  753.6	  586.8	 4310.0	...
8125500	  753.5	  586.1	 4315.0	...
8125501	  753.5	  584.2	 4326.0	...
8125502	  753.6	  582.8	 4337.0	...
8125503	  753.7	  581.4	 4344.0	...
8125504	  753.9	  581.0	 4343.0	...
8125505	  753.8	  580.6	 4341.0	...
8125506	  753.2	  580.3	 4343.0	...
8125507	  752.5	  579.2	 4346.0	...
8125508	  752.3	  578.2	 4349.0	...
8125509	  752.7	  576.8	 4351.0	...
8125510	  753.1	  576.5	 4352.0	...
8125511	  753.2	  576.1	 4352.0	...
8125512	  753.2	  576.2	 4352.0	...
8125513	  753.2	  576.3	 4352.0	...
8125514	  753.2	  575.9	 4353.0	...
8125515	  753.2	  574.8	 4356.0	...
8125516	  753.1	  573.3	 4361.0	...
8125517	  753.1	  572.4	 4365.0	...
8125518	  752.7	  571.9	 4368.0	...
8125519	  752.4	  571.8	 4367.0	...
8125520	  752.1	  571.7	 4366.0	...
8125521	  752.1	  571.4	 4371.0	...
8125522	  752.1	  570.4	 4376.0	...
8125523	  752.1	  569.6	 4381.0	...
8125524	  751.7	  569.2	 4381.0	...
8125525	  751.4	  569.5	 4380.0	...
8125526	  751.4	  569.2	 4381.0	...
8125527	  751.8	  568.9	 4382.0	...
MSG	8125528 0000 _ Number On
8125528	  752.3	  568.6	 4384.0	...
8125529	  752.4	  568.8	 4385.0	...
8125530	  752.4	  568.8	 4385.0	...
8125531	  752.4	  568.7	 4383.0	...
8125532	  752.0	  568.5	 4381.0	...
8125533	  751.6	  568.5	 4381.0	...
8125534	  751.3	  569.0	 4382.0	...
8125535	  751.5	  569.5	 4383.0	...
8125536	  751.6	  570.1	 4381.0	...
8125537	  751.9	  570.2	 4379.0	...
8125538	  752.1	  570.3	 4377.0	...
8125539	  751.8	  570.4	 4377.0	...
8125540	  751.4	  570.6	 4378.0	...
8125541	  751.1	  571.7	 4379.0	...
8125542	  751.1	  572.7	 4375.0	...
8125543	  751.4	  573.6	 4371.0	...
8125544	  751.6	  573.6	 4369.0	...
8125545	  751.8	  573.6	 4370.0	...
8125546	  751.8	  573.4	 4372.0	...
8125547	  751.4	  574.2	 4374.0	...
8125548	  750.8	  575.1	 4375.0	...
8125549	  750.0	  576.3	 4373.0	...
8125550	  749.7	  577.1	 4370.0	...
8125551	  749.8	  578.0	 4367.0	...
8125552	  750.2	  579.9	 4364.0	...
8125553	  750.3	  581.5	 4361.0	...
8125554	  750.4	  582.9	 4360.0	...
8125555	  750.3	  583.1	 4360.0	...
8125556	  750.1	  583.2	 4356.0	...
8125557	  749.9	  583.0	 4353.0	...
8125558	  749.6	  583.4	 4351.0	...
8125559	  749.6	  583.8	 4352.0	...
8125560	  749.4	  584.4	 4356.0	...
8125561	  749.3	  584.7	 4359.0	...
8125562	  749.2	  585.0	 4362.0	...
8125563	  749.3	  584.8	 4362.0	...
8125564	  749.6	  584.4	 4362.0	...
8125565	  749.8	  584.3	 4359.0	...
8125566	  750.2	  585.2	 4355.0	...
8125567	  750.2	  586.1	 4353.0	...
8125568	  750.0	  586.7	 4354.0	...
8125569	  749.6	  586.6	 4355.0	...
8125570	  749.2	  586.4	 4355.0	...
8125571	  749.1	  586.3	 4355.0	...
8125572	  749.1	  586.5	 4355.0	...
8125573	  749.4	  587.3	 4354.0	...
8125574	  749.5	  588.0	 4353.0	...
8125575	  749.0	  588.6	 4350.0	...
8125576	  748.5	  588.4	 4346.0	...
8125577	  748.1	  587.9	 4344.0	...
8125578	  748.2	  587.5	 4344.0	...
8125579	  748.5	  587.3	 4345.0	...
8125580	  748.8	  587.3	 4345.0	...
8125581	  749.0	  587.2	 4345.0	...
8125582	  749.1	  587.0	 4347.0	...
8125583	  748.6	  586.9	 4348.0	...
8125584	  748.2	  586.9	 4348.0	...
8125585	  747.7	  587.1	 4347.0	...
8125586	  747.8	  587.1	 4349.0	...
8125587	  747.9	  587.0	 4352.0	...
8125588	  747.7	  587.2	 4355.0	...
8125589	  747.5	  587.4	 4355.0	...
8125590	  747.3	  587.1	 4354.0	...
8125591	  747.5	  586.4	 4353.0	...
8125592	  747.6	  585.7	 4353.0	...
8125593	  747.6	  585.4	 4353.0	...
8125594	  747.5	  585.5	 4353.0	...
8125595	  747.6	  585.8	 4353.0	...
8125596	  747.7	  586.1	 4355.0	...
8125597	  747.9	  586.2	 4355.0	...
8125598	  748.0	  586.2	 4356.0	...
8125599	  748.1	  586.2	 4355.0	...
8125600	  748.1	  585.5	 4354.0	...
8125601	  747.9	  584.9	 4352.0	...
8125602	  747.8	  584.3	 4349.0	...
8125603	  747.8	  584.3	 4349.0	...
8125604	  748.0	  584.5	 4352.0	...
8125605	  748.2	  584.7	 4355.0	...
8125606	  747.8	  584.9	 4357.0	...
8125607	  747.2	  585.0	 4358.0	...
8125608	  746.6	  584.7	 4353.0	...
8125609	  746.4	  584.0	 4348.0	...
8125610	  746.2	  583.2	 4345.0	...
8125611	  746.4	  583.2	 4348.0	...
8125612	  746.6	  583.7	 4352.0	...
8125613	  746.8	  584.3	 4353.0	...
8125614	  746.7	  584.5	 4354.0	...
8125615	  746.7	  584.6	 4353.0	...
8125616	  746.7	  584.7	 4352.0	...
8125617	  746.6	  584.6	 4353.0	...
8125618	  746.5	  584.3	 4354.0	...
8125619	  746.3	  584.2	 4359.0	...
8125620	  746.3	  584.3	 4364.0	...
8125621	  746.3	  584.2	 4368.0	...
8125622	  746.5	  583.9	 4365.0	...
8125623	  746.8	  583.6	 4362.0	...
8125624	  747.0	  583.5	 4360.0	...
8125625	  747.1	  583.7	 4362.0	...
8125626	  747.1	  584.0	 4363.0	...
8125627	  747.1	  584.3	 4364.0	...
8125628	  746.7	  584.3	 4365.0	...
8125629	  746.2	  584.2	 4365.0	...
8125630	  746.0	  584.0	 4366.0	...
8125631	  746.1	  583.3	 4362.0	...
8125632	  746.1	  582.7	 4358.0	...
8125633	  745.9	  582.2	 4354.0	...
8125634	  746.2	  582.1	 4355.0	...
8125635	  746.6	  581.9	 4356.0	...
8125636	  747.1	  581.9	 4358.0	...
8125637	  747.1	  582.0	 4360.0	...
8125638	  747.2	  582.1	 4362.0	...
8125639	  746.8	  582.1	 4364.0	...
8125640	  746.3	  581.9	 4364.0	...
8125641	  745.9	  581.7	 4364.0	...
8125642	  746.1	  581.7	 4363.0	...
8125643	  746.0	  581.9	 4363.0	...
8125644	  745.8	  582.4	 4362.0	...
8125645	  745.8	  582.8	 4361.0	...
8125646	  746.2	  583.0	 4360.0	...
8125647	  746.7	  582.5	 4358.0	...
8125648	  746.9	  582.0	 4357.0	...
8125649	  746.9	  582.0	 4356.0	...
8125650	  746.7	  582.5	 4356.0	...
8125651	  746.4	  583.2	 4356.0	...
8125652	  746.3	  583.4	 4355.0	...
8125653	  746.4	  583.7	 4356.0	...
8125654	  746.5	  583.1	 4357.0	...
8125655	  746.4	  582.4	 4358.0	...
8125656	  746.4	  581.8	 4356.0	...
8125657	  746.3	  581.8	 4358.0	...
8125658	  746.3	  581.4	 4361.0	...
8125659	  746.2	  581.0	 4365.0	...
8125660	  746.2	  580.6	 4367.0	...
8125661	  746.2	  580.8	 4367.0	...
8125662	  746.1	  581.0	 4364.0	...
8125663	  745.9	  581.2	 4361.0	...
8125664	  745.9	  581.5	 4359.0	...
8125665	  746.0	  581.9	 4359.0	...
8125666	  746.1	  582.3	 4359.0	...
8125667	  746.0	  582.4	 4360.0	...
8125668	  745.9	  582.3	 4363.0	...
8125669	  745.8	  582.2	 4366.0	...
8125670	  745.7	  582.0	 4370.0	...
8125671	  745.6	  581.9	 4370.0	...
8125672	  745.5	  581.6	 4370.0	...
8125673	  745.6	  581.3	 4369.0	...
8125674	  745.6	  581.1	 4369.0	...
8125675	  745.7	  581.2	 4368.0	...
8125676	  745.6	  581.6	 4370.0	...
8125677	  745.2	  582.1	 4372.0	...
8125678	  744.7	  582.2	 4376.0	...
8125679	  744.4	  582.1	 4379.0	...
8125680	  744.8	  581.7	 4379.0	...
8125681	  745.2	  581.3	 4377.0	...
8125682	  745.1	  581.2	 4375.0	...
8125683	  744.7	  581.3	 4375.0	...
8125684	  744.4	  581.3	 4374.0	...
8125685	  744.5	  581.7	 4372.0	...
8125686	  744.6	  582.1	 4370.0	...
8125687	  744.9	  582.2	 4371.0	...
8125688	  745.2	  581.9	 4373.0	...
8125689	  745.5	  581.7	 4375.0	...
8125690	  745.7	  581.7	 4378.0	...
8125691	  745.8	  581.6	 4380.0	...
8125692	  745.2	  581.7	 4381.0	...
8125693	  744.6	  581.8	 4378.0	...
8125694	  744.5	  581.8	 4375.0	...
8125695	  744.9	  581.6	 4371.0	...
8125696	  744.9	  581.3	 4370.0	...
8125697	  744.4	  581.2	 4371.0	...
8125698	  744.3	  581.3	 4375.0	...
8125699	  744.6	  581.5	 4379.0	...
8125700	  745.0	  581.5	 4382.0	...
8125701	  745.2	  581.8	 4383.0	...
8125702	  745.3	  582.1	 4383.0	...
8125703	  745.3	  582.3	 4382.0	...
8125704	  745.2	  582.3	 4385.0	...
8125705	  745.3	  582.4	 4387.0	...
8125706	  745.5	  582.4	 4389.0	...
8125707	  745.7	  582.2	 4388.0	...
8125708	  745.7	  581.8	 4385.0	...
8125709	  745.7	  581.3	 4383.0	...
8125710	  745.6	  581.0	 4382.0	...
8125711	  745.3	  580.8	 4383.0	...
8125712	  745.0	  580.5	 4384.0	...
8125713	  744.7	  580.4	 4384.0	...
8125714	  744.7	  580.4	 4384.0	...
8125715	  744.7	  580.4	 4383.0	...
8125716	  744.6	  580.6	 4382.0	...
8125717	  744.7	  580.6	 4383.0	...
8125718	  744.7	  580.7	 4385.0	...
8125719	  744.8	  580.9	 4388.0	...
8125720	  744.8	  581.1	 4389.0	...
8125721	  744.9	  581.3	 4388.0	...
8125722	  744.9	  581.3	 4388.0	...
8125723	  744.7	  581.3	 4388.0	...
8125724	  744.7	  581.0	 4388.0	...
8125725	  744.7	  580.6	 4392.0	...
8125726	  744.8	  580.4	 4395.0	...
8125727	  744.7	  580.8	 4399.0	...
8125728	  744.7	  581.2	 4399.0	...
8125729	  744.5	  581.2	 4397.0	...
8125730	  744.4	  581.1	 4394.0	...
8125731	  744.4	  580.9	 4390.0	...
8125732	  744.9	  580.8	 4389.0	...
8125733	  745.5	  580.7	 4391.0	...
8125734	  745.4	  580.8	 4395.0	...
8125735	  744.9	  580.9	 4399.0	...
8125736	  744.4	  581.1	 4397.0	...
8125737	  744.3	  581.2	 4394.0	...
8125738	  744.0	  581.0	 4391.0	...
8125739	  743.8	  580.7	 4389.0	...
8125740	  743.5	  580.5	 4389.0	...
8125741	  743.5	  580.5	 4388.0	...
8125742	  743.8	  580.5	 4387.0	...
8125743	  744.1	  580.4	 4388.0	...
8125744	  744.6	  580.3	 4390.0	...
8125745	  745.0	  580.3	 4393.0	...
8125746	  745.3	  579.9	 4394.0	...
8125747	  745.2	  579.5	 4397.0	...
8125748	  745.0	  579.0	 4399.0	...
8125749	  744.9	  579.4	 4402.0	...
8125750	  744.9	  579.8	 4402.0	...
8125751	  745.0	  580.3	 4401.0	...
8125752	  745.0	  580.3	 4397.0	...
8125753	  744.9	  580.3	 4392.0	...
8125754	  744.8	  580.8	 4389.0	...
8125755	  744.6	  581.3	 4391.0	...
8125756	  744.1	  581.7	 4393.0	...
8125757	  743.7	  581.7	 4392.0	...
8125758	  743.5	  581.6	 4392.0	...
8125759	  743.7	  581.6	 4391.0	...
8125760	  743.8	  581.5	 4391.0	...
8125761	  743.8	  580.8	 4391.0	...
8125762	  743.8	  580.3	 4393.0	...
8125763	  743.9	  579.6	 4395.0	...
8125764	  744.0	  579.4	 4397.0	...
8125765	  744.1	  579.6	 4398.0	...
8125766	  744.3	  580.0	 4399.0	...
8125767	  744.4	  580.3	 4400.0	...
8125768	  744.4	  580.2	 4399.0	...
8125769	  744.4	  580.3	 4399.0	...
8125770	  744.5	  580.1	 4399.0	...
8125771	  744.8	  579.8	 4399.0	...
8125772	  745.0	  579.5	 4398.0	...
8125773	  745.4	  579.5	 4397.0	...
8125774	  745.6	  579.4	 4396.0	...
8125775	  745.7	  579.4	 4395.0	...
8125776	  745.7	  579.3	 4394.0	...
8125777	  745.5	  579.1	 4395.0	...
8125778	  745.4	  578.9	 4395.0	...
8125779	  745.4	  579.1	 4396.0	...
8125780	  745.7	  579.5	 4396.0	...
8125781	  745.9	  579.8	 4395.0	...
8125782	  746.1	  580.0	 4396.0	...
8125783	  746.1	  580.1	 4396.0	...
8125784	  746.1	  580.3	 4397.0	...
8125785	  746.0	  579.9	 4399.0	...
8125786	  745.9	  579.4	 4400.0	...
8125787	  745.8	  578.9	 4401.0	...
8125788	  745.8	  578.8	 4401.0	...
8125789	  745.8	  578.7	 4401.0	...
8125790	  745.9	  578.6	 4402.0	...
8125791	  745.9	  578.3	 4402.0	...
8125792	  746.0	  578.1	 4403.0	...
8125793	  746.2	  578.3	 4403.0	...
8125794	  746.3	  578.6	 4401.0	...
8125795	  746.4	  578.8	 4397.0	...
8125796	  746.6	  578.7	 4393.0	...
8125797	  746.7	  578.6	 4391.0	...
8125798	  746.6	  578.5	 4394.0	...
8125799	  746.2	  578.5	 4398.0	...
8125800	  745.9	  578.5	 4403.0	...
8125801	  746.0	  578.6	 4404.0	...
8125802	  746.2	  578.7	 4403.0	...
8125803	  746.2	  578.8	 4402.0	...
8125804	  746.1	  578.9	 4401.0	...
8125805	  745.9	  578.9	 4400.0	...
8125806	  745.7	  578.6	 4399.0	...
8125807	  745.7	  578.4	 4400.0	...
8125808	  745.9	  578.2	 4401.0	...
8125809	  746.1	  578.3	 4403.0	...
8125810	  746.2	  578.3	 4403.0	...
8125811	  746.0	  578.3	 4403.0	...
8125812	  745.9	  578.3	 4404.0	...
8125813	  745.8	  578.3	 4404.0	...
8125814	  745.8	  578.3	 4404.0	...
8125815	  745.7	  578.3	 4402.0	...
8125816	  745.6	  578.2	 4400.0	...
8125817	  745.4	  578.1	 4398.0	...
8125818	  745.5	  578.1	 4398.0	...
8125819	  745.8	  578.3	 4396.0	...
8125820	  746.2	  578.5	 4395.0	...
8125821	  746.5	  578.5	 4394.0	...
8125822	  746.8	  578.5	 4395.0	...
8125823	  746.8	  578.5	 4397.0	...
8125824	  746.6	  578.4	 4399.0	...
8125825	  746.5	  578.3	 4401.0	...
8125826	  746.5	  578.2	 4400.0	...
8125827	  746.7	  578.1	 4398.0	...
8125828	  746.4	  578.2	 4397.0	...
8125829	  746.0	  578.1	 4398.0	...
MSG	8125830 0000 _ Number Off
8125830	  745.6	  578.1	 4398.0	...
8125831	  745.3	  578.1	 4395.0	...
8125832	  744.9	  578.2	 4395.0	...
8125833	  744.6	  578.3	 4397.0	...
8125834	  744.6	  578.5	 4395.0	...
8125835	  744.6	  578.7	 4391.0	...
8125836	  744.7	  578.9	 4387.0	...
8125837	  744.8	  579.1	 4387.0	...
8125838	  744.9	  579.2	 4387.0	...
8125839	  744.9	  579.2	 4389.0	...
8125840	  744.9	  579.3	 4390.0	...
8125841	  745.0	  579.3	 4391.0	...
8125842	  745.0	  579.3	 4391.0	...
8125843	  745.0	  579.3	 4393.0	...
8125844	  745.3	  579.4	 4396.0	...
8125845	  745.5	  579.4	 4398.0	...
8125846	  745.7	  579.4	 4395.0	...
8125847	  745.7	  579.2	 4391.0	...
8125848	  745.7	  578.9	 4387.0	...
8125849	  745.7	  577.9	 4385.0	...
8125850	  746.4	  576.8	 4385.0	...
8125851	  747.5	  574.9	 4388.0	...
8125852	  749.5	  573.6	 4390.0	...
8125853	  751.3	  572.5	 4393.0	...
8125854	  753.5	  571.9	 4393.0	...
8125855	  754.8	  571.4	 4392.0	...
8125856	  756.5	  570.9	 4390.0	...
8125857	  757.5	  570.8	 4387.0	...
8125858	  758.4	  570.3	 4384.0	...
8125859	  758.4	  569.9	 4382.0	...
8125860	  757.9	  569.6	 4380.0	...
8125861	  757.4	  569.5	 4380.0	...
8125862	  756.9	  569.1	 4381.0	...
8125863	  757.0	  568.7	 4381.0	...
8125864	  757.0	  568.3	 4381.0	...
8125865	  757.1	  568.8	 4381.0	...
8125866	  757.2	  569.2	 4379.0	...
8125867	  757.4	  569.5	 4377.0	...
8125868	  757.5	  569.3	 4374.0	...
8125869	  757.6	  569.5	 4373.0	...
8125870	  757.6	  569.8	 4373.0	...
8125871	  757.5	  570.1	 4372.0	...
8125872	  757.4	  570.2	 4370.0	...
8125873	  757.2	  570.2	 4368.0	...
8125874	  757.0	  570.3	 4366.0	...
8125875	  756.9	  570.4	 4366.0	...
8125876	  756.8	  570.8	 4367.0	...
8125877	  756.5	  571.2	 4369.0	...
8125878	  756.3	  571.5	 4371.0	...
8125879	  756.2	  571.6	 4369.0	...
8125880	  756.4	  571.6	 4366.0	...
8125881	  756.1	  571.7	 4363.0	...
8125882	  755.7	  571.6	 4363.0	...
8125883	  755.4	  571.6	 4362.0	...
8125884	  755.4	  571.6	 4361.0	...
8125885	  755.5	  571.6	 4361.0	...
8125886	  755.7	  571.6	 4360.0	...
8125887	  755.8	  571.6	 4359.0	...
8125888	  755.9	  571.6	 4359.0	...
8125889	  756.0	  571.6	 4360.0	...
8125890	  756.1	  571.6	 4360.0	...
8125891	  756.0	  571.8	 4361.0	...
8125892	  756.0	  572.0	 4358.0	...
8125893	  756.1	  572.2	 4356.0	...
8125894	  756.2	  571.5	 4353.0	...
8125895	  756.2	  570.9	 4353.0	...
8125896	  756.1	  570.4	 4353.0	...
8125897	  756.0	  570.7	 4353.0	...
8125898	  756.0	  571.2	 4353.0	...
8125899	  756.1	  571.5	 4353.0	...
8125900	  756.2	  571.6	 4354.0	...
8125901	  756.2	  571.5	 4355.0	...
8125902	  756.1	  571.5	 4354.0	...
8125903	  756.2	  571.4	 4350.0	...
8125904	  756.4	  571.9	 4345.0	...
8125905	  756.7	  572.3	 4344.0	...
8125906	  756.6	  572.5	 4344.0	...
8125907	  756.4	  572.2	 4343.0	...
8125908	  756.3	  572.0	 4343.0	...
8125909	  756.3	  572.0	 4340.0	...
8125910	  756.0	  572.3	 4337.0	...
8125911	  755.9	  572.5	 4334.0	...
8125912	  755.7	  572.5	 4334.0	...
8125913	  755.7	  572.2	 4335.0	...
8125914	  755.7	  571.7	 4337.0	...
8125915	  755.9	  571.6	 4338.0	...
8125916	  756.1	  571.4	 4337.0	...
8125917	  756.3	  571.5	 4337.0	...
8125918	  756.5	  571.7	 4337.0	...
8125919	  756.8	  571.9	 4337.0	...
8125920	  757.0	  572.1	 4336.0	...
8125921	  756.8	  572.0	 4335.0	...
8125922	  756.5	  571.9	 4334.0	...
8125923	  756.3	  571.9	 4333.0	...
8125924	  756.4	  571.8	 4333.0	...
8125925	  756.6	  571.9	 4332.0	...
8125926	  756.5	  572.1	 4331.0	...
8125927	  756.3	  572.1	 4330.0	...
8125928	  756.1	  571.9	 4328.0	...
8125929	  756.2	  571.7	 4324.0	...
8125930	  756.3	  571.7	 4320.0	...
8125931	  756.4	  571.7	 4317.0	...
8125932	  756.7	  571.7	 4317.0	...
8125933	  757.1	  571.7	 4317.0	...
8125934	  757.5	  571.5	 4317.0	...
8125935	  757.5	  571.2	 4317.0	...
8125936	  757.5	  571.0	 4318.0	...
8125937	  757.5	  570.8	 4318.0	...
8125938	  757.3	  570.8	 4316.0	...
8125939	  757.0	  570.7	 4313.0	...
8125940	  756.7	  570.8	 4311.0	...
8125941	  756.6	  570.8	 4309.0	...
8125942	  756.6	  570.8	 4308.0	...
8125943	  756.6	  570.6	 4307.0	...
8125944	  756.6	  570.6	 4306.0	...
8125945	  756.6	  570.5	 4305.0	...
8125946	  756.5	  570.5	 4304.0	...
8125947	  756.4	  570.5	 4304.0	...
8125948	  756.3	  570.8	 4304.0	...
8125949	  756.8	  571.1	 4305.0	...
8125950	  757.4	  571.4	 4305.0	...
8125951	  757.3	  571.3	 4306.0	...
8125952	  756.7	  571.4	 4304.0	...
8125953	  756.7	  571.4	 4301.0	...
8125954	  757.2	  571.3	 4299.0	...
8125955	  757.8	  571.3	 4296.0	...
8125956	  757.9	  571.1	 4290.0	...
8125957	  757.9	  570.9	 4284.0	...
8125958	  757.8	  571.1	 4285.0	...
8125959	  757.6	  571.5	 4289.0	...
8125960	  757.2	  572.0	 4289.0	...
8125961	  757.1	  571.9	 4287.0	...
8125962	  757.0	  571.9	 4285.0	...
8125963	  757.3	  571.9	 4287.0	...
8125964	  757.6	  571.9	 4288.0	...
8125965	  757.7	  572.0	 4285.0	...
8125966	  757.6	  572.0	 4282.0	...
8125967	  757.4	  571.9	 4282.0	...
8125968	  757.4	  571.8	 4285.0	...
8125969	  757.2	  571.3	 4289.0	...
8125970	  757.2	  570.8	 4285.0	...
8125971	  757.3	  570.5	 4280.0	...
8125972	  757.5	  571.2	 4274.0	...
8125973	  757.5	  571.9	 4273.0	...
8125974	  757.2	  572.5	 4272.0	...
8125975	  756.9	  572.8	 4272.0	...
8125976	  756.7	  573.0	 4273.0	...
8125977	  756.9	  573.1	 4274.0	...
8125978	  756.9	  573.0	 4276.0	...
8125979	  756.9	  573.0	 4276.0	...
8125980	  756.9	  572.9	 4276.0	...
8125981	  757.0	  572.4	 4275.0	...
8125982	  757.0	  571.9	 4274.0	...
8125983	  757.0	  571.8	 4273.0	...
8125984	  757.1	  572.0	 4273.0	...
8125985	  757.0	  572.3	 4272.0	...
8125986	  756.9	  572.4	 4270.0	...
8125987	  756.7	  572.4	 4268.0	...
8125988	  756.8	  572.5	 4268.0	...
8125989	  756.9	  572.5	 4268.0	...
8125990	  757.0	  572.1	 4267.0	...
8125991	  756.9	  571.6	 4265.0	...
8125992	  756.9	  571.1	 4261.0	...
8125993	  756.9	  571.1	 4254.0	...
8125994	  757.0	  571.5	 4249.0	...
8125995	  757.0	  572.0	 4246.0	...
8125996	  757.1	  572.1	 4245.0	...
8125997	  757.1	  572.0	 4244.0	...
8125998	  757.1	  572.1	 4244.0	...
8125999	  757.0	  572.3	 4242.0	...
8126000	  756.9	  572.7	 4241.0	...
8126001	  756.7	  572.9	 4242.0	...
8126002	  756.7	  573.1	 4244.0	...
8126003	  756.6	  573.2	 4245.0	...
8126004	  756.6	  573.2	 4244.0	...
8126005	  756.6	  573.3	 4242.0	...
8126006	  756.5	  573.3	 4239.0	...
8126007	  756.7	  573.3	 4237.0	...
8126008	  756.9	  573.4	 4235.0	...
8126009	  757.1	  573.5	 4233.0	...
8126010	  757.1	  573.5	 4233.0	...
8126011	  757.1	  573.5	 4232.0	...
8126012	  757.1	  573.6	 4230.0	...
8126013	  757.0	  573.4	 4228.0	...
8126014	  757.1	  573.2	 4227.0	...
8126015	  757.2	  573.0	 4228.0	...
8126016	  757.2	  573.0	 4229.0	...
8126017	  757.1	  572.9	 4231.0	...
8126018	  757.3	  572.9	 4231.0	...
8126019	  757.7	  572.9	 4231.0	...
8126020	  757.9	  572.9	 4226.0	...
8126021	  757.9	  572.9	 4222.0	...
8126022	  757.7	  572.9	 4219.0	...
8126023	  757.4	  572.9	 4221.0	...
8126024	  757.0	  572.9	 4222.0	...
8126025	  756.7	  572.9	 4221.0	...
8126026	  756.7	  573.1	 4218.0	...
8126027	  757.0	  573.3	 4215.0	...
8126028	  757.2	  573.6	 4214.0	...
8126029	  757.4	  573.3	 4214.0	...
8126030	  757.4	  573.1	 4214.0	...
8126031	  757.4	  573.2	 4214.0	...
8126032	  757.4	  573.6	 4213.0	...
8126033	  757.6	  573.8	 4213.0	...
8126034	  757.7	  573.5	 4213.0	...
8126035	  757.7	  573.0	 4212.0	...
8126036	  757.4	  572.8	 4210.0	...
8126037	  757.3	  572.7	 4207.0	...
8126038	  757.3	  572.8	 4204.0	...
8126039	  757.4	  572.9	 4201.0	...
8126040	  757.5	  573.0	 4202.0	...
8126041	  757.3	  573.3	 4202.0	...
MSG	8126042 0000 _ Number On
8126042	  757.1	  573.6	 4203.0	...
8126043	  756.9	  574.0	 4202.0	...
8126044	  756.8	  574.4	 4201.0	...
8126045	  756.8	  574.8	 4200.0	...
8126046	  756.8	  574.9	 4198.0	...
8126047	  756.9	  574.9	 4197.0	...
8126048	  756.8	  574.7	 4196.0	...
8126049	  756.8	  574.3	 4194.0	...
8126050	  756.9	  574.0	 4194.0	...
8126051	  757.0	  574.4	 4193.0	...
8126052	  757.2	  575.1	 4191.0	...
8126053	  757.3	  575.6	 4189.0	...
8126054	  757.3	  575.0	 4184.0	...
8126055	  757.2	  574.5	 4182.0	...
8126056	  757.1	  574.2	 4180.0	...
8126057	  756.9	  574.2	 4182.0	...
8126058	  756.8	  573.8	 4185.0	...
8126059	  756.8	  573.4	 4187.0	...
8126060	  756.8	  573.4	 4187.0	...
8126061	  756.8	  573.8	 4183.0	...
8126062	  756.9	  574.1	 4177.0	...
8126063	  756.9	  574.0	 4172.0	...
8126064	  756.9	  573.9	 4172.0	...
8126065	  757.1	  574.6	 4174.0	...
8126066	  757.6	  575.3	 4177.0	...
8126067	  758.0	  575.6	 4177.0	...
8126068	  757.8	  575.3	 4177.0	...
8126069	  757.3	  574.8	 4175.0	...
8126070	  757.0	  574.7	 4174.0	...
8126071	  757.2	  574.8	 4174.0	...
8126072	  757.3	  575.0	 4173.0	...
8126073	  757.2	  575.2	 4171.0	...
8126074	  757.0	  574.8	 4168.0	...
8126075	  757.0	  574.4	 4166.0	...
8126076	  757.0	  574.2	 4165.0	...
8126077	  757.0	  574.4	 4165.0	...
8126078	  757.0	  574.1	 4165.0	...
8126079	  757.2	  573.7	 4164.0	...
8126080	  757.5	  573.7	 4164.0	...
8126081	  757.8	  574.1	 4163.0	...
8126082	  757.8	  574.6	 4162.0	...
8126083	  757.7	  574.7	 4160.0	...
8126084	  757.5	  574.8	 4159.0	...
8126085	  757.3	  574.9	 4156.0	...
8126086	  757.2	  574.9	 4154.0	...
8126087	  756.9	  574.9	 4153.0	...
8126088	  756.8	  574.6	 4154.0	...
8126089	  757.0	  574.3	 4155.0	...
8126090	  757.2	  574.5	 4156.0	...
8126091	  757.7	  574.9	 4155.0	...
8126092	  757.9	  575.2	 4154.0	...
8126093	  758.1	  574.7	 4154.0	...
8126094	  758.1	  574.1	 4152.0	...
8126095	  758.1	  574.0	 4152.0	...
8126096	  757.9	  575.0	 4151.0	...
8126097	  757.8	  576.1	 4151.0	...
8126098	  757.8	  576.9	 4150.0	...
8126099	  757.7	  577.1	 4146.0	...
8126100	  757.5	  576.6	 4141.0	...
8126101	  757.3	  576.0	 4136.0	...
8126102	  757.1	  575.3	 4138.0	...
8126103	  757.1	  575.3	 4143.0	...
8126104	  756.9	  575.3	 4147.0	...
8126105	  756.9	  575.3	 4146.0	...
8126106	  756.8	  575.3	 4145.0	...
8126107	  756.8	  575.3	 4145.0	...
8126108	  756.7	  575.3	 4143.0	...
8126109	  756.9	  575.2	 4140.0	...
8126110	  757.1	  575.0	 4137.0	...
8126111	  757.5	  574.9	 4136.0	...
8126112	  757.9	  574.9	 4136.0	...
8126113	  758.2	  575.0	 4133.0	...
8126114	  758.0	  575.3	 4130.0	...
8126115	  757.8	  575.6	 4129.0	...
8126116	  757.5	  575.8	 4131.0	...
8126117	  757.5	  575.7	 4133.0	...
8126118	  757.5	  575.7	 4134.0	...
8126119	  757.5	  575.9	 4136.0	...
8126120	  757.5	  576.1	 4138.0	...
8126121	  757.5	  576.0	 4139.0	...
8126122	  757.4	  575.7	 4138.0	...
8126123	  757.4	  575.4	 4136.0	...
8126124	  757.4	  575.4	 4133.0	...
8126125	  757.1	  575.2	 4131.0	...
8126126	  756.8	  575.0	 4129.0	...
8126127	  756.6	  574.7	 4127.0	...
8126128	  756.7	  575.0	 4126.0	...
8126129	  756.9	  575.4	 4126.0	...
8126130	  757.0	  575.8	 4126.0	...
8126131	  757.0	  575.8	 4126.0	...
8126132	  756.9	  575.9	 4125.0	...
8126133	  756.8	  575.9	 4125.0	...
8126134	  756.8	  576.0	 4125.0	...
8126135	  756.9	  576.1	 4126.0	...
8126136	  757.0	  576.1	 4127.0	...
8126137	  757.3	  575.9	 4126.0	...
8126138	  757.6	  576.0	 4127.0	...
8126139	  757.8	  576.1	 4129.0	...
8126140	  757.8	  576.1	 4132.0	...
8126141	  757.9	  575.9	 4133.0	...
8126142	  757.9	  575.7	 4131.0	...
8126143	  757.8	  575.9	 4129.0	...
8126144	  757.7	  576.0	 4128.0	...
8126145	  757.5	  576.0	 4128.0	...
8126146	  757.6	  575.9	 4128.0	...
8126147	  757.5	  576.0	 4129.0	...
8126148	  757.5	  576.2	 4130.0	...
8126149	  757.5	  576.2	 4129.0	...
8126150	  757.6	  575.9	 4127.0	...
8126151	  757.8	  575.7	 4125.0	...
8126152	  758.0	  575.5	 4123.0	...
8126153	  758.0	  575.5	 4122.0	...
8126154	  758.0	  575.6	 4122.0	...
8126155	  758.0	  575.7	 4120.0	...
8126156	  757.2	  575.8	 4119.0	...
8126157	  756.3	  575.9	 4120.0	...
8126158	  756.1	  575.8	 4123.0	...
8126159	  756.5	  575.7	 4125.0	...
8126160	  757.0	  575.6	 4124.0	...
8126161	  757.0	  575.6	 4122.0	...
8126162	  757.2	  575.6	 4122.0	...
8126163	  757.5	  576.2	 4122.0	...
8126164	  757.7	  576.7	 4121.0	...
8126165	  757.7	  577.2	 4119.0	...
8126166	  757.5	  577.2	 4118.0	...
8126167	  757.4	  577.2	 4114.0	...
8126168	  757.3	  577.2	 4111.0	...
8126169	  757.3	  577.2	 4110.0	...
8126170	  756.6	  577.4	 4113.0	...
8126171	  755.9	  577.4	 4116.0	...
8126172	  755.6	  577.5	 4116.0	...
8126173	  756.0	  577.4	 4116.0	...
8126174	  756.4	  577.5	 4117.0	...
8126175	  756.4	  577.2	 4117.0	...
8126176	  756.5	  576.8	 4118.0	...
8126177	  756.6	  576.2	 4119.0	...
8126178	  757.0	  575.8	 4119.0	...
8126179	  757.4	  575.8	 4118.0	...
8126180	  757.6	  575.9	 4114.0	...
8126181	  757.5	  576.1	 4110.0	...
8126182	  757.4	  575.7	 4106.0	...
8126183	  757.4	  575.4	 4105.0	...
8126184	  757.6	  575.3	 4106.0	...
8126185	  757.3	  575.8	 4109.0	...
8126186	  757.0	  576.4	 4114.0	...
8126187	  756.6	  576.7	 4118.0	...
8126188	  756.6	  576.6	 4119.0	...
8126189	  756.6	  576.6	 4117.0	...
8126190	  756.6	  576.7	 4113.0	...
8126191	  756.7	  576.8	 4110.0	...
8126192	  756.8	  576.9	 4108.0	...
8126193	  756.6	  576.9	 4112.0	...
8126194	  756.4	  576.7	 4116.0	...
8126195	  755.9	  576.4	 4119.0	...
8126196	  755.7	  575.9	 4117.0	...
8126197	  756.1	  575.7	 4111.0	...
8126198	  756.5	  575.7	 4107.0	...
8126199	  757.1	  576.1	 4103.0	...
8126200	  757.2	  576.5	 4103.0	...
8126201	  757.3	  577.1	 4102.0	...
8126202	  757.3	  577.1	 4102.0	...
8126203	  757.4	  577.1	 4102.0	...
8126204	  757.4	  576.9	 4101.0	...
8126205	  757.3	  576.7	 4100.0	...
8126206	  757.2	  576.6	 4099.0	...
8126207	  757.0	  576.5	 4099.0	...
8126208	  756.9	  576.4	 4100.0	...
8126209	  756.7	  576.3	 4105.0	...
8126210	  756.7	  576.3	 4109.0	...
8126211	  756.6	  575.5	 4111.0	...
8126212	  756.4	  574.8	 4108.0	...
8126213	  756.3	  574.0	 4106.0	...
8126214	  756.2	  574.0	 4105.0	...
8126215	  756.3	  574.1	 4106.0	...
8126216	  756.4	  574.7	 4108.0	...
8126217	  756.6	  575.2	 4110.0	...
8126218	  756.6	  575.8	 4111.0	...
8126219	  756.6	  575.9	 4110.0	...
8126220	  756.6	  575.9	 4106.0	...
8126221	  756.6	  575.9	 4103.0	...
8126222	  756.6	  575.9	 4101.0	...
8126223	  756.6	  575.6	 4101.0	...
8126224	  756.8	  575.6	 4102.0	...
8126225	  756.9	  575.7	 4104.0	...
8126226	  756.4	  575.8	 4109.0	...
8126227	  755.8	  575.6	 4111.0	...
8126228	  755.4	  576.0	 4113.0	...
8126229	  756.0	  576.4	 4112.0	...
8126230	  756.7	  576.8	 4109.0	...
8126231	  756.7	  576.8	 4106.0	...
8126232	  756.3	  577.0	 4104.0	...
8126233	  756.0	  577.2	 4104.0	...
8126234	  756.2	  577.4	 4104.0	...
8126235	  756.4	  577.3	 4108.0	...
8126236	  756.5	  577.0	 4112.0	...
8126237	  756.9	  576.7	 4117.0	...
8126238	  757.2	  576.4	 4118.0	...
8126239	  757.2	  576.3	 4116.0	...
8126240	  756.7	  576.3	 4113.0	...
8126241	  756.0	  576.5	 4107.0	...
8126242	  755.5	  576.3	 4103.0	...
8126243	  755.5	  576.0	 4101.0	...
8126244	  755.6	  575.9	 4101.0	...
8126245	  756.2	  576.1	 4102.0	...
8126246	  756.6	  576.1	 4102.0	...
8126247	  756.8	  575.9	 4103.0	...
8126248	  756.6	  575.7	 4104.0	...
8126249	  756.4	  575.5	 4105.0	...
8126250	  756.5	  575.7	 4106.0	...
8126251	  756.2	  575.7	 4106.0	...
8126252	  755.9	  575.8	 4107.0	...
8126253	  755.6	  575.8	 4107.0	...
8126254	  755.8	  575.8	 4107.0	...
8126255	  756.1	  575.8	 4106.0	...
8126256	  756.4	  576.1	 4105.0	...
8126257	  756.5	  576.4	 4104.0	...
8126258	  756.5	  576.3	 4105.0	...
8126259	  756.4	  575.8	 4105.0	...
8126260	  756.4	  575.3	 4107.0	...
8126261	  756.4	  575.2	 4107.0	...
8126262	  756.5	  575.1	 4107.0	...
8126263	  756.4	  575.1	 4107.0	...
8126264	  756.1	  575.3	 4107.0	...
8126265	  755.9	  575.5	 4106.0	...
8126266	  755.8	  575.8	 4105.0	...
8126267	  755.4	  576.1	 4104.0	...
8126268	  755.0	  576.3	 4106.0	...
8126269	  754.7	  576.3	 4109.0	...
8126270	  754.9	  576.5	 4111.0	...
8126271	  755.1	  576.8	 4113.0	...
8126272	  755.0	  576.3	 4113.0	...
8126273	  754.9	  575.5	 4111.0	...
8126274	  754.7	  574.7	 4110.0	...
8126275	  754.6	  574.9	 4109.0	...
8126276	  754.5	  575.4	 4109.0	...
8126277	  754.9	  575.8	 4110.0	...
8126278	  755.2	  575.9	 4110.0	...
8126279	  755.6	  575.8	 4110.0	...
8126280	  755.7	  575.5	 4111.0	...
8126281	  755.9	  575.3	 4112.0	...
8126282	  756.1	  574.9	 4117.0	...
8126283	  756.3	  574.8	 4122.0	...
8126284	  756.4	  574.7	 4123.0	...
8126285	  756.2	  574.7	 4119.0	...
8126286	  755.8	  574.8	 4113.0	...
8126287	  755.3	  574.9	 4113.0	...
8126288	  755.4	  575.3	 4114.0	...
8126289	  755.4	  575.7	 4117.0	...
8126290	  755.6	  576.2	 4119.0	...
8126291	  755.7	  576.2	 4118.0	...
8126292	  755.6	  576.2	 4116.0	...
8126293	  755.4	  576.2	 4115.0	...
8126294	  755.2	  576.1	 4116.0	...
8126295	  755.1	  576.2	 4117.0	...
8126296	  755.1	  576.7	 4119.0	...
8126297	  755.2	  577.1	 4120.0	...
8126298	  755.4	  577.1	 4120.0	...
8126299	  755.3	  576.3	 4119.0	...
8126300	  755.2	  575.6	 4118.0	...
8126301	  755.2	  575.5	 4119.0	...
8126302	  755.4	  575.8	 4120.0	...
8126303	  755.5	  576.2	 4120.0	...
8126304	  755.3	  576.4	 4120.0	...
8126305	  755.1	  576.7	 4121.0	...
8126306	  754.9	  576.5	 4123.0	...
8126307	  754.9	  576.0	 4124.0	...
8126308	  754.8	  575.6	 4126.0	...
8126309	  754.7	  575.8	 4126.0	...
8126310	  755.0	  576.0	 4127.0	...
8126311	  755.4	  576.0	 4128.0	...
8126312	  755.8	  575.9	 4129.0	...
8126313	  755.7	  575.8	 4128.0	...
8126314	  755.7	  575.9	 4127.0	...
8126315	  755.7	  575.8	 4128.0	...
8126316	  755.7	  575.5	 4129.0	...
8126317	  755.3	  575.3	 4128.0	...
8126318	  754.9	  575.0	 4126.0	...
8126319	  754.4	  574.9	 4124.0	...
8126320	  754.2	  574.8	 4127.0	...
8126321	  753.9	  574.8	 4129.0	...
8126322	  753.7	  574.8	 4131.0	...
8126323	  754.1	  574.8	 4131.0	...
8126324	  754.4	  574.9	 4129.0	...
8126325	  754.8	  575.0	 4126.0	...
8126326	  754.9	  575.0	 4123.0	...
8126327	  754.9	  574.9	 4122.0	...
8126328	  754.9	  574.8	 4121.0	...
8126329	  754.5	  574.7	 4121.0	...
8126330	  754.1	  574.9	 4123.0	...
8126331	  753.8	  575.1	 4126.0	...
8126332	  753.9	  575.4	 4129.0	...
8126333	  754.0	  575.5	 4131.0	...
8126334	  754.1	  575.6	 4131.0	...
8126335	  754.1	  575.7	 4131.0	...
8126336	  754.1	  574.9	 4131.0	...
8126337	  753.9	  573.9	 4132.0	...
8126338	  753.9	  573.5	 4132.0	...
8126339	  753.9	  574.0	 4132.0	...
8126340	  754.1	  574.5	 4132.0	...
8126341	  754.2	  574.5	 4132.0	...
8126342	  754.4	  574.3	 4132.0	...
8126343	  754.5	  573.9	 4133.0	...
MSG	8126344 0000 _ Number Off
8126344	  754.5	  573.5	 4134.0	...
8126345	  754.7	  573.1	 4135.0	...
8126346	  754.9	  572.9	 4135.0	...
8126347	  755.3	  573.1	 4135.0	...
8126348	  755.5	  573.4	 4133.0	...
8126349	  755.6	  573.5	 4130.0	...
8126350	  755.6	  573.1	 4129.0	...
8126351	  755.6	  573.0	 4133.0	...
8126352	  755.3	  573.2	 4135.0	...
8126353	  755.0	  573.2	 4137.0	...
8126354	  754.8	  573.2	 4135.0	...
8126355	  754.9	  573.1	 4135.0	...
8126356	  754.8	  573.0	 4133.0	...
8126357	  754.8	  572.8	 4131.0	...
8126358	  754.6	  572.6	 4130.0	...
8126359	  754.5	  572.5	 4131.0	...
8126360	  754.4	  572.6	 4133.0	...
8126361	  754.4	  572.6	 4136.0	...
8126362	  754.5	  572.6	 4138.0	...
8126363	  754.7	  572.5	 4140.0	...
8126364	  755.0	  572.4	 4142.0	...
8126365	  755.2	  572.2	 4143.0	...
8126366	  755.1	  572.2	 4142.0	...
8126367	  755.1	  572.1	 4142.0	...
8126368	  755.1	  572.0	 4143.0	...
8126369	  755.1	  571.8	 4145.0	...
8126370	  755.3	  571.7	 4147.0	...
8126371	  755.5	  571.8	 4147.0	...
8126372	  755.6	  571.9	 4146.0	...
8126373	  755.6	  572.2	 4146.0	...
8126374	  755.5	  572.4	 4145.0	...
8126375	  755.3	  572.8	 4145.0	...
8126376	  754.9	  572.8	 4144.0	...
8126377	  754.6	  572.7	 4143.0	...
8126378	  754.4	  572.4	 4142.0	...
8126379	  754.4	  572.1	 4142.0	...
8126380	  754.6	  571.9	 4141.0	...
8126381	  754.9	  571.6	 4140.0	...
8126382	  755.1	  571.4	 4141.0	...
8126383	  755.2	  571.2	 4143.0	...
8126384	  755.5	  571.1	 4144.0	...
8126385	  755.7	  571.0	 4144.0	...
8126386	  755.8	  571.2	 4144.0	...
8126387	  755.6	  571.5	 4144.0	...
8126388	  755.4	  571.8	 4144.0	...
8126389	  755.4	  571.6	 4143.0	...
8126390	  755.4	  571.6	 4142.0	...
8126391	  755.5	  571.7	 4142.0	...
8126392	  755.1	  571.9	 4143.0	...
8126393	  754.7	  571.6	 4145.0	...
8126394	  754.3	  571.3	 4148.0	...
8126395	  754.0	  570.9	 4152.0	...
8126396	  753.7	  570.9	 4153.0	...
8126397	  753.6	  570.9	 4152.0	...
8126398	  753.9	  570.9	 4151.0	...
8126399	  754.1	  570.9	 4151.0	...
8126400	  754.3	  570.9	 4152.0	...
8126401	  754.4	  570.6	 4153.0	...
8126402	  754.5	  570.3	 4156.0	...
8126403	  754.7	  570.0	 4158.0	...
8126404	  754.7	  570.2	 4161.0	...
8126405	  754.8	  570.4	 4162.0	...
8126406	  754.8	  570.4	 4162.0	...
8126407	  754.9	  570.7	 4157.0	...
8126408	  755.1	  571.1	 4153.0	...
8126409	  755.3	  571.4	 4153.0	...
8126410	  755.3	  571.2	 4156.0	...
8126411	  755.3	  571.1	 4159.0	...
8126412	  754.8	  571.0	 4161.0	...
8126413	  754.3	  571.0	 4162.0	...
8126414	  753.8	  571.1	 4164.0	...
8126415	  753.8	  571.2	 4165.0	...
8126416	  753.8	  571.1	 4165.0	...
8126417	  754.4	  570.9	 4165.0	...
8126418	  754.9	  570.4	 4163.0	...
8126419	  755.2	  569.8	 4161.0	...
8126420	  755.1	  570.0	 4162.0	...
8126421	  754.9	  570.6	 4163.0	...
8126422	  754.9	  571.2	 4163.0	...
8126423	  754.8	  571.1	 4164.0	...
8126424	  754.7	  571.1	 4163.0	...
8126425	  754.5	  571.0	 4163.0	...
8126426	  754.5	  571.0	 4162.0	...
8126427	  754.6	  571.0	 4160.0	...
8126428	  754.6	  571.0	 4163.0	...
8126429	  754.7	  571.1	 4168.0	...
8126430	  754.6	  571.3	 4172.0	...
8126431	  754.5	  571.4	 4171.0	...
8126432	  754.3	  571.5	 4170.0	...
8126433	  754.2	  571.5	 4170.0	...
8126434	  754.1	  571.2	 4170.0	...
8126435	  754.3	  570.8	 4169.0	...
8126436	  754.4	  570.3	 4168.0	...
8126437	  754.4	  570.2	 4171.0	...
8126438	  754.7	  570.2	 4176.0	...
8126439	  754.9	  570.4	 4175.0	...
8126440	  755.2	  570.7	 4170.0	...
8126441	  755.2	  570.7	 4168.0	...
8126442	  755.4	  570.7	 4172.0	...
8126443	  755.6	  570.5	 4176.0	...
8126444	  755.7	  570.4	 4178.0	...
8126445	  755.6	  570.4	 4177.0	...
8126446	  755.5	  570.3	 4179.0	...
8126447	  755.6	  570.2	 4181.0	...
8126448	  755.1	  570.2	 4181.0	...
8126449	  754.6	  570.3	 4180.0	...
8126450	  754.1	  570.3	 4179.0	...
8126451	  754.1	  570.3	 4181.0	...
8126452	  754.4	  570.4	 4182.0	...
8126453	  754.7	  570.6	 4184.0	...
8126454	  755.1	  570.6	 4185.0	...
8126455	  755.0	  570.4	 4185.0	...
8126456	  754.9	  570.3	 4183.0	...
8126457	  754.8	  570.3	 4186.0	...
8126458	  754.8	  570.3	 4191.0	...
8126459	  754.7	  570.4	 4194.0	...
8126460	  754.6	  570.4	 4193.0	...
8126461	  754.4	  570.3	 4194.0	...
8126462	  754.3	  569.7	 4196.0	...
8126463	  754.3	  569.1	 4198.0	...
8126464	  754.2	  568.6	 4197.0	...
8126465	  754.1	  568.5	 4196.0	...
8126466	  754.4	  568.5	 4196.0	...
8126467	  754.6	  568.5	 4194.0	...
8126468	  755.1	  568.6	 4193.0	...
8126469	  755.2	  568.6	 4195.0	...
8126470	  755.4	  568.9	 4199.0	...
8126471	  755.4	  569.2	 4203.0	...
8126472	  755.1	  569.5	 4202.0	...
8126473	  754.7	  569.5	 4203.0	...
8126474	  754.4	  569.5	 4204.0	...
8126475	  754.4	  569.4	 4205.0	...
8126476	  754.4	  569.3	 4205.0	...
8126477	  754.3	  569.2	 4204.0	...
8126478	  754.0	  569.3	 4205.0	...
8126479	  753.8	  569.6	 4205.0	...
8126480	  753.6	  569.9	 4206.0	...
8126481	  753.5	  569.5	 4206.0	...
8126482	  753.4	  569.0	 4207.0	...
8126483	  753.4	  568.9	 4208.0	...
8126484	  753.4	  569.3	 4211.0	...
8126485	  753.4	  569.4	 4214.0	...
8126486	  753.4	  569.2	 4215.0	...
8126487	  753.5	  568.9	 4214.0	...
8126488	  753.4	  569.0	 4213.0	...
8126489	  753.3	  569.2	 4213.0	...
8126490	  753.1	  569.4	 4217.0	...
8126491	  753.4	  569.5	 4221.0	...
8126492	  753.8	  569.6	 4223.0	...
8126493	  754.2	  569.7	 4222.0	...
8126494	  754.2	  569.8	 4221.0	...
8126495	  754.1	  569.8	 4223.0	...
8126496	  754.1	  569.8	 4224.0	...
8126497	  754.1	  570.0	 4224.0	...
8126498	  753.9	  570.1	 4224.0	...
8126499	  753.7	  570.2	 4224.0	...
8126500	  753.4	  570.3	 4224.0	...
8126501	  753.2	  570.3	 4225.0	...
8126502	  753.2	  570.2	 4229.0	...
8126503	  753.4	  570.2	 4232.0	...
8126504	  753.6	  570.1	 4234.0	...
8126505	  753.8	  570.1	 4235.0	...
8126506	  753.9	  569.9	 4235.0	...
8126507	  754.1	  569.8	 4235.0	...
8126508	  754.1	  569.7	 4235.0	...
8126509	  754.1	  569.7	 4236.0	...
8126510	  754.1	  569.8	 4237.0	...
8126511	  754.1	  569.6	 4238.0	...
8126512	  754.1	  569.2	 4237.0	...
8126513	  754.0	  568.8	 4235.0	...
8126514	  753.5	  568.8	 4232.0	...
8126515	  753.0	  568.8	 4230.0	...
8126516	  752.7	  568.9	 4230.0	...
8126517	  753.1	  569.0	 4230.0	...
8126518	  753.5	  568.5	 4229.0	...
8126519	  753.7	  567.9	 4228.0	...
8126520	  753.7	  567.5	 4233.0	...
8126521	  753.5	  568.0	 4238.0	...
8126522	  753.3	  568.4	 4240.0	...
8126523	  752.9	  568.6	 4238.0	...
8126524	  752.8	  568.7	 4235.0	...
8126525	  752.8	  568.8	 4235.0	...
8126526	  752.9	  568.9	 4235.0	...
8126527	  753.0	  569.1	 4235.0	...
8126528	  753.0	  569.2	 4235.0	...
8126529	  753.0	  569.2	 4237.0	...
8126530	  753.0	  569.2	 4239.0	...
8126531	  752.9	  569.2	 4242.0	...
8126532	  753.0	  568.9	 4245.0	...
8126533	  753.1	  568.4	 4246.0	...
8126534	  753.2	  568.0	 4246.0	...
8126535	  753.3	  568.2	 4246.0	...
8126536	  753.3	  568.5	 4246.0	...
8126537	  753.4	  568.5	 4245.0	...
8126538	  753.4	  568.3	 4245.0	...
8126539	  753.4	  568.3	 4246.0	...
8126540	  753.4	  568.3	 4247.0	...
8126541	  753.4	  568.5	 4247.0	...
8126542	  753.2	  568.6	 4246.0	...
8126543	  752.7	  568.6	 4244.0	...
8126544	  752.2	  568.3	 4242.0	...
8126545	  752.0	  568.0	 4244.0	...
8126546	  751.9	  567.8	 4247.0	...
8126547	  751.9	  567.8	 4251.0	...
8126548	  751.9	  568.0	 4253.0	...
8126549	  752.0	  568.2	 4256.0	...
8126550	  752.3	  568.3	 4258.0	...
8126551	  752.4	  568.3	 4258.0	...
8126552	  752.5	  568.1	 4258.0	...
8126553	  752.4	  567.8	 4259.0	...
8126554	  752.7	  567.4	 4260.0	...
8126555	  753.0	  567.2	 4262.0	...
MSG	8126556 0000 _ Number On
8126556	  753.1	  566.8	 4262.0	...
8126557	  752.9	  566.5	 4263.0	...
8126558	  752.7	  566.6	 4270.0	...
8126559	  752.6	  567.3	 4276.0	...
8126560	  752.7	  568.1	 4278.0	...
8126561	  752.8	  568.7	 4274.0	...
8126562	  752.8	  568.8	 4272.0	...
8126563	  752.8	  568.7	 4273.0	...
8126564	  752.9	  568.5	 4275.0	...
8126565	  752.9	  568.4	 4275.0	...
8126566	  753.0	  568.5	 4275.0	...
8126567	  753.1	  568.7	 4275.0	...
8126568	  753.2	  568.7	 4276.0	...
8126569	  753.2	  568.3	 4276.0	...
8126570	  753.2	  567.9	 4277.0	...
8126571	  753.1	  567.8	 4277.0	...
8126572	  753.1	  567.8	 4277.0	...
8126573	  752.9	  567.7	 4277.0	...
8126574	  752.8	  567.5	 4277.0	...
8126575	  752.6	  567.1	 4277.0	...
8126576	  752.6	  566.9	 4278.0	...
8126577	  752.8	  567.0	 4278.0	...
8126578	  752.9	  567.3	 4280.0	...
8126579	  752.7	  567.5	 4283.0	...
8126580	  752.4	  567.5	 4285.0	...
8126581	  752.0	  567.4	 4284.0	...
8126582	  752.1	  567.3	 4284.0	...
8126583	  752.1	  567.6	 4284.0	...
8126584	  752.2	  568.0	 4285.0	...
8126585	  752.5	  568.2	 4285.0	...
8126586	  752.7	  567.6	 4285.0	...
8126587	  753.0	  566.9	 4285.0	...
8126588	  753.1	  566.5	 4284.0	...
8126589	  753.1	  566.5	 4284.0	...
8126590	  753.0	  566.8	 4287.0	...
8126591	  752.8	  567.0	 4290.0	...
8126592	  752.8	  567.2	 4292.0	...
8126593	  752.9	  567.1	 4292.0	...
8126594	  752.9	  567.0	 4292.0	...
8126595	  753.1	  566.7	 4292.0	...
8126596	  753.2	  566.5	 4292.0	...
8126597	  753.3	  566.5	 4291.0	...
8126598	  753.2	  566.7	 4291.0	...
8126599	  752.9	  566.8	 4290.0	...
8126600	  752.6	  566.9	 4291.0	...
8126601	  752.2	  567.0	 4291.0	...
8126602	  752.4	  567.3	 4290.0	...
8126603	  752.5	  567.6	 4290.0	...
8126604	  752.7	  567.8	 4292.0	...
8126605	  752.6	  567.3	 4295.0	...
8126606	  752.5	  566.9	 4297.0	...
8126607	  752.4	  566.4	 4296.0	...
8126608	  752.4	  566.6	 4294.0	...
8126609	  752.2	  566.7	 4293.0	...
8126610	  752.0	  567.0	 4295.0	...
8126611	  751.8	  567.3	 4298.0	...
8126612	  751.7	  567.1	 4300.0	...
8126613	  751.7	  566.7	 4301.0	...
8126614	  751.6	  566.1	 4301.0	...
8126615	  751.4	  565.9	 4302.0	...
8126616	  751.5	  566.1	 4303.0	...
8126617	  751.6	  566.4	 4305.0	...
8126618	  751.7	  566.8	 4306.0	...
8126619	  751.6	  567.0	 4306.0	...
8126620	  751.6	  567.0	 4307.0	...
8126621	  751.6	  566.9	 4308.0	...
8126622	  751.8	  566.8	 4308.0	...
8126623	  751.5	  566.7	 4308.0	...
8126624	  751.2	  566.5	 4311.0	...
8126625	  750.9	  566.4	 4315.0	...
8126626	  750.8	  566.3	 4319.0	...
8126627	  750.7	  566.3	 4320.0	...
8126628	  750.8	  566.2	 4320.0	...
8126629	  750.9	  566.3	 4318.0	...
8126630	  751.0	  566.4	 4316.0	...
8126631	  750.9	  566.4	 4316.0	...
8126632	  750.7	  566.3	 4318.0	...
8126633	  750.3	  566.3	 4321.0	...
8126634	  749.9	  566.5	 4324.0	...
8126635	  750.3	  566.5	 4324.0	...
8126636	  751.0	  566.5	 4327.0	...
8126637	  751.6	  566.5	 4329.0	...
8126638	  751.4	  566.6	 4329.0	...
8126639	  751.3	  566.7	 4326.0	...
8126640	  751.3	  566.6	 4323.0	...
8126641	  750.7	  566.5	 4324.0	...
8126642	  750.1	  566.7	 4325.0	...
8126643	  749.6	  567.0	 4329.0	...
8126644	  749.8	  567.4	 4332.0	...
8126645	  750.0	  567.7	 4336.0	...
8126646	  750.2	  567.9	 4337.0	...
8126647	  750.2	  568.1	 4337.0	...
8126648	  750.0	  568.4	 4337.0	...
8126649	  749.7	  568.2	 4337.0	...
8126650	  749.7	  567.7	 4337.0	...
8126651	  750.1	  567.0	 4338.0	...
8126652	  750.5	  566.8	 4340.0	...
8126653	  750.5	  566.6	 4342.0	...
8126654	  750.2	  566.7	 4343.0	...
8126655	  749.9	  566.5	 4344.0	...
8126656	  749.5	  566.5	 4344.0	...
8126657	  749.6	  566.4	 4343.0	...
8126658	  749.9	  566.6	 4343.0	...
8126659	  750.1	  566.8	 4344.0	...
8126660	  750.1	  567.0	 4347.0	...
8126661	  750.1	  567.1	 4349.0	...
8126662	  750.1	  567.3	 4350.0	...
8126663	  750.0	  567.4	 4349.0	...
8126664	  750.1	  567.4	 4346.0	...
8126665	  749.7	  567.1	 4342.0	...
8126666	  749.4	  567.0	 4339.0	...
8126667	  749.0	  567.0	 4341.0	...
8126668	  748.9	  566.8	 4344.0	...
8126669	  748.8	  566.4	 4347.0	...
8126670	  748.8	  566.3	 4348.0	...
8126671	  748.8	  566.5	 4349.0	...
8126672	  748.8	  566.6	 4349.0	...
8126673	  748.7	  566.5	 4350.0	...
8126674	  748.7	  566.4	 4351.0	...
8126675	  748.8	  566.3	 4353.0	...
8126676	  748.9	  566.3	 4353.0	...
8126677	  748.9	  566.3	 4352.0	...
8126678	  748.8	  566.3	 4350.0	...
8126679	  748.7	  566.3	 4350.0	...
8126680	  748.7	  566.3	 4350.0	...
8126681	  748.7	  566.3	 4350.0	...
8126682	  748.7	  566.3	 4353.0	...
8126683	  748.6	  566.4	 4356.0	...
8126684	  748.6	  566.5	 4358.0	...
8126685	  748.7	  566.6	 4357.0	...
8126686	  748.6	  566.4	 4357.0	...
8126687	  748.4	  565.9	 4358.0	...
8126688	  748.2	  565.5	 4357.0	...
8126689	  748.1	  565.2	 4356.0	...
8126690	  748.0	  564.9	 4353.0	...
8126691	  747.9	  564.7	 4352.0	...
8126692	  748.0	  564.7	 4354.0	...
8126693	  747.9	  564.8	 4358.0	...
8126694	  747.8	  565.1	 4361.0	...
8126695	  747.7	  565.3	 4363.0	...
8126696	  747.4	  565.4	 4365.0	...
8126697	  747.1	  565.0	 4367.0	...
8126698	  746.8	  564.7	 4365.0	...
8126699	  746.8	  564.5	 4364.0	...
8126700	  747.0	  564.5	 4362.0	...
8126701	  747.2	  564.5	 4362.0	...
8126702	  747.3	  564.5	 4363.0	...
8126703	  747.3	  564.5	 4365.0	...
8126704	  747.2	  564.5	 4366.0	...
8126705	  747.2	  564.4	 4366.0	...
8126706	  747.2	  564.2	 4366.0	...
8126707	  747.4	  564.3	 4366.0	...
8126708	  747.6	  564.4	 4367.0	...
8126709	  747.7	  564.4	 4370.0	...
8126710	  747.7	  564.2	 4372.0	...
8126711	  747.6	  564.0	 4374.0	...
8126712	  747.6	  564.1	 4376.0	...
8126713	  747.5	  564.1	 4377.0	...
8126714	  747.5	  564.1	 4379.0	...
8126715	  747.4	  564.0	 4378.0	...
8126716	  747.5	  563.9	 4377.0	...
8126717	  747.6	  564.0	 4375.0	...
8126718	  747.7	  564.2	 4373.0	...
8126719	  747.7	  564.5	 4374.0	...
8126720	  747.5	  564.6	 4376.0	...
8126721	  747.2	  564.5	 4379.0	...
8126722	  747.2	  564.4	 4380.0	...
8126723	  747.2	  564.3	 4380.0	...
8126724	  747.2	  564.2	 4379.0	...
8126725	  747.1	  564.3	 4379.0	...
8126726	  747.0	  564.4	 4379.0	...
8126727	  746.9	  563.9	 4379.0	...
8126728	  746.9	  563.3	 4379.0	...
8126729	  747.1	  563.0	 4379.0	...
8126730	  747.4	  563.2	 4379.0	...
8126731	  747.5	  563.3	 4380.0	...
8126732	  747.6	  563.3	 4380.0	...
8126733	  747.6	  563.5	 4380.0	...
8126734	  747.4	  563.7	 4380.0	...
8126735	  747.2	  563.8	 4381.0	...
8126736	  747.1	  563.9	 4382.0	...
8126737	  747.1	  563.8	 4382.0	...
8126738	  746.8	  563.8	 4382.0	...
8126739	  746.5	  563.7	 4382.0	...
8126740	  746.1	  563.7	 4383.0	...
8126741	  746.0	  563.7	 4384.0	...
8126742	  746.0	  563.6	 4386.0	...
8126743	  745.9	  563.6	 4388.0	...
8126744	  746.2	  563.4	 4387.0	...
8126745	  746.5	  563.2	 4388.0	...
8126746	  746.8	  562.9	 4390.0	...
8126747	  746.8	  562.8	 4391.0	...
8126748	  746.3	  562.9	 4393.0	...
8126749	  746.1	  563.0	 4395.0	...
8126750	  745.9	  563.1	 4396.0	...
8126751	  746.1	  563.1	 4396.0	...
8126752	  745.8	  563.1	 4396.0	...
8126753	  745.5	  563.1	 4397.0	...
8126754	  745.9	  563.1	 4397.0	...
8126755	  746.4	  563.2	 4397.0	...
8126756	  746.6	  563.3	 4399.0	...
8126757	  746.4	  563.1	 4400.0	...
8126758	  746.2	  562.9	 4404.0	...
8126759	  746.2	  562.6	 4405.0	...
8126760	  746.1	  562.6	 4408.0	...
8126761	  746.1	  562.7	 4408.0	...
8126762	  746.2	  562.8	 4408.0	...
8126763	  745.7	  563.0	 4408.0	...
8126764	  745.2	  563.2	 4407.0	...
8126765	  744.7	  563.2	 4407.0	...
8126766	  744.8	  563.3	 4407.0	...
8126767	  744.8	  563.4	 4407.0	...
8126768	  744.9	  563.4	 4407.0	...
8126769	  745.2	  563.3	 4406.0	...
8126770	  745.5	  563.2	 4406.0	...
8126771	  745.5	  563.0	 4406.0	...
8126772	  745.2	  562.8	 4406.0	...
8126773	  744.9	  562.8	 4405.0	...
8126774	  744.8	  562.8	 4407.0	...
8126775	  744.8	  562.8	 4408.0	...
8126776	  744.6	  562.8	 4409.0	...
8126777	  744.5	  562.7	 4409.0	...
8126778	  744.3	  562.6	 4408.0	...
8126779	  744.3	  562.5	 4407.0	...
8126780	  744.3	  562.5	 4406.0	...
8126781	  744.3	  562.5	 4408.0	...
8126782	  744.2	  562.8	 4411.0	...
8126783	  744.1	  563.0	 4414.0	...
8126784	  744.0	  563.0	 4413.0	...
8126785	  744.1	  562.7	 4412.0	...
8126786	  744.3	  562.2	 4411.0	...
8126787	  744.5	  562.0	 4413.0	...
8126788	  744.5	  561.8	 4415.0	...
8126789	  744.7	  561.9	 4417.0	...
8126790	  745.0	  562.2	 4417.0	...
8126791	  745.2	  562.5	 4419.0	...
8126792	  745.2	  562.6	 4420.0	...
8126793	  744.9	  562.7	 4418.0	...
8126794	  744.5	  562.8	 4415.0	...
8126795	  744.2	  562.9	 4413.0	...
8126796	  744.3	  562.8	 4415.0	...
8126797	  744.5	  562.9	 4417.0	...
8126798	  744.5	  562.9	 4417.0	...
8126799	  744.3	  563.0	 4417.0	...
8126800	  744.0	  562.9	 4416.0	...
8126801	  743.6	  562.9	 4417.0	...
8126802	  743.6	  562.9	 4417.0	...
8126803	  743.5	  563.2	 4419.0	...
8126804	  743.6	  563.5	 4425.0	...
8126805	  743.6	  563.7	 4430.0	...
8126806	  743.5	  563.5	 4430.0	...
8126807	  743.6	  563.2	 4427.0	...
8126808	  743.7	  563.0	 4423.0	...
8126809	  743.9	  563.2	 4422.0	...
8126810	  744.0	  563.4	 4424.0	...
8126811	  744.0	  563.4	 4425.0	...
8126812	  743.7	  563.2	 4426.0	...
8126813	  743.3	  563.0	 4426.0	...
8126814	  743.0	  562.6	 4425.0	...
8126815	  742.7	  562.2	 4428.0	...
8126816	  742.8	  561.7	 4432.0	...
8126817	  743.1	  561.7	 4436.0	...
8126818	  743.3	  561.8	 4435.0	...
8126819	  743.2	  561.8	 4431.0	...
8126820	  743.1	  561.9	 4427.0	...
8126821	  742.9	  561.9	 4426.0	...
8126822	  742.9	  561.9	 4428.0	...
8126823	  742.9	  562.0	 4430.0	...
8126824	  743.0	  562.1	 4430.0	...
8126825	  743.2	  561.9	 4429.0	...
8126826	  743.3	  561.6	 4429.0	...
8126827	  743.2	  561.2	 4431.0	...
8126828	  743.0	  561.2	 4433.0	...
8126829	  742.3	  561.3	 4436.0	...
8126830	  741.9	  561.4	 4435.0	...
8126831	  741.4	  561.6	 4433.0	...
8126832	  741.3	  561.6	 4431.0	...
8126833	  741.2	  561.6	 4429.0	...
8126834	  741.4	  561.6	 4427.0	...
8126835	  741.6	  561.5	 4427.0	...
8126836	  741.7	  561.3	 4427.0	...
8126837	  741.7	  560.9	 4428.0	...
8126838	  741.6	  560.7	 4429.0	...
8126839	  741.9	  560.4	 4430.0	...
8126840	  742.2	  560.4	 4431.0	...
8126841	  742.5	  560.9	 4431.0	...
8126842	  742.3	  561.5	 4431.0	...
8126843	  742.1	  561.9	 4429.0	...
8126844	  741.8	  561.8	 4429.0	...
8126845	  741.5	  561.3	 4430.0	...
8126846	  741.3	  560.9	 4428.0	...
8126847	  741.7	  560.4	 4425.0	...
8126848	  742.2	  560.6	 4424.0	...
8126849	  742.3	  560.9	 4428.0	...
8126850	  741.9	  561.3	 4432.0	...
8126851	  741.5	  561.4	 4431.0	...
8126852	  741.6	  561.1	 4428.0	...
8126853	  741.8	  560.7	 4427.0	...
8126854	  742.0	  560.3	 4428.0	...
8126855	  742.0	  560.2	 4429.0	...
8126856	  741.9	  560.3	 4429.0	...
8126857	  741.8	  560.4	 4431.0	...
8126858	  741.7	  560.5	 4433.0	...
8126859	  741.6	  560.2	 4432.0	...
MSG	8126860 0000 _ Number Off
8126860	  741.5	  560.0	 4431.0	...
8126861	  741.5	  560.2	 4428.0	...
8126862	  741.6	  560.8	 4428.0	...
8126863	  741.8	  561.4	 4426.0	...
8126864	  741.8	  561.2	 4424.0	...
8126865	  741.8	  560.8	 4424.0	...
8126866	  741.8	  560.3	 4426.0	...
8126867	  741.7	  560.0	 4433.0	...
8126868	  741.6	  559.8	 4440.0	...
8126869	  741.0	  559.8	 4444.0	...
8126870	  740.4	  560.0	 4443.0	...
8126871	  739.9	  560.3	 4443.0	...
8126872	  740.1	  559.7	 4445.0	...
8126873	  740.3	  559.1	 4447.0	...
8126874	  740.5	  558.8	 4448.0	...
8126875	  740.8	  559.2	 4448.0	...
8126876	  741.3	  559.5	 4446.0	...
8126877	  741.7	  559.4	 4444.0	...
8126878	  741.6	  559.6	 4445.0	...
8126879	  741.3	  559.8	 4447.0	...
8126880	  741.3	  560.0	 4448.0	...
8126881	  741.4	  560.0	 4446.0	...
8126882	  741.3	  560.2	 4443.0	...
8126883	  740.8	  560.4	 4441.0	...
8126884	  740.2	  560.5	 4440.0	...
8126885	  739.9	  560.3	 4441.0	...
8126886	  739.7	  560.1	 4446.0	...
8126887	  739.6	  560.1	 4450.0	...
8126888	  739.5	  560.0	 4452.0	...
8126889	  739.8	  559.8	 4451.0	...
8126890	  740.2	  559.6	 4451.0	...
8126891	  740.5	  559.5	 4452.0	...
8126892	  740.4	  559.4	 4453.0	...
8126893	  740.3	  559.3	 4454.0	...
8126894	  740.3	  559.5	 4454.0	...
8126895	  740.5	  559.7	 4454.0	...
8126896	  740.7	  559.9	 4455.0	...
8126897	  740.9	  559.9	 4455.0	...
8126898	  740.9	  560.1	 4456.0	...
8126899	  740.9	  560.1	 4457.0	...
8126900	  740.8	  560.1	 4458.0	...
8126901	  740.7	  559.9	 4459.0	...
8126902	  740.3	  559.9	 4455.0	...
8126903	  739.8	  559.9	 4452.0	...
8126904	  739.4	  559.7	 4451.0	...
8126905	  739.2	  559.7	 4454.0	...
8126906	  739.2	  559.7	 4457.0	...
8126907	  739.2	  559.9	 4455.0	...
8126908	  739.0	  559.9	 4455.0	...
8126909	  738.7	  560.2	 4457.0	...
8126910	  738.8	  560.4	 4460.0	...
8126911	  739.0	  560.5	 4462.0	...
8126912	  739.2	  560.4	 4461.0	...
8126913	  739.3	  559.7	 4463.0	...
8126914	  739.3	  559.0	 4466.0	...
8126915	  739.2	  558.3	 4469.0	...
8126916	  739.1	  558.2	 4470.0	...
8126917	  739.0	  558.0	 4470.0	...
8126918	  739.0	  558.1	 4471.0	...
8126919	  739.0	  558.6	 4469.0	...
8126920	  739.0	  559.0	 4467.0	...
8126921	  739.0	  559.5	 4467.0	...
8126922	  738.8	  559.6	 4469.0	...
8126923	  738.7	  559.7	 4471.0	...
8126924	  738.5	  559.6	 4472.0	...
8126925	  738.4	  559.3	 4474.0	...
8126926	  738.3	  559.0	 4476.0	...
8126927	  738.3	  558.9	 4477.0	...
8126928	  738.4	  559.0	 4477.0	...
8126929	  738.4	  559.2	 4476.0	...
8126930	  738.5	  559.4	 4477.0	...
8126931	  738.5	  559.4	 4478.0	...
8126932	  738.6	  559.3	 4478.0	...
8126933	  738.6	  558.9	 4478.0	...
8126934	  738.6	  558.5	 4477.0	...
8126935	  738.0	  558.3	 4477.0	...
8126936	  737.3	  557.7	 4477.0	...
8126937	  737.3	  557.1	 4477.0	...
8126938	  737.9	  556.8	 4477.0	...
8126939	  738.5	  557.2	 4477.0	...
8126940	  738.6	  557.7	 4478.0	...
8126941	  738.9	  557.7	 4477.0	...
8126942	  739.1	  557.8	 4476.0	...
8126943	  738.7	  557.9	 4478.0	...
8126944	  738.4	  558.0	 4480.0	...
8126945	  738.0	  558.1	 4482.0	...
8126946	  738.2	  557.9	 4481.0	...
8126947	  738.3	  557.6	 4480.0	...
8126948	  738.5	  557.2	 4480.0	...
8126949	  738.5	  557.1	 4481.0	...
8126950	  738.3	  557.1	 4484.0	...
8126951	  738.3	  557.4	 4487.0	...
8126952	  738.3	  557.6	 4487.0	...
8126953	  738.6	  557.8	 4486.0	...
8126954	  738.7	  557.7	 4482.0	...
8126955	  738.5	  557.6	 4479.0	...
8126956	  738.4	  557.5	 4478.0	...
8126957	  738.2	  557.5	 4479.0	...
8126958	  738.6	  557.5	 4479.0	...
8126959	  738.7	  557.6	 4480.0	...
8126960	  738.8	  557.3	 4481.0	...
8126961	  738.8	  557.0	 4481.0	...
8126962	  738.9	  556.8	 4481.0	...
8126963	  738.3	  557.0	 4481.0	...
8126964	  737.7	  557.4	 4481.0	...
8126965	  737.0	  557.7	 4481.0	...
8126966	  737.0	  557.8	 4481.0	...
8126967	  737.1	  557.9	 4481.0	...
8126968	  737.1	  557.8	 4485.0	...
8126969	  737.1	  557.6	 4488.0	...
8126970	  737.1	  557.5	 4491.0	...
8126971	  737.1	  557.5	 4490.0	...
8126972	  737.2	  557.7	 4488.0	...
8126973	  737.4	  557.8	 4485.0	...
8126974	  737.7	  558.1	 4483.0	...
8126975	  737.8	  558.3	 4481.0	...
8126976	  737.6	  558.2	 4480.0	...
8126977	  737.5	  557.9	 4478.0	...
8126978	  737.5	  557.5	 4479.0	...
8126979	  737.3	  557.5	 4479.0	...
8126980	  737.0	  557.3	 4478.0	...
8126981	  736.7	  557.2	 4476.0	...
8126982	  736.7	  556.8	 4475.0	...
8126983	  736.6	  556.7	 4477.0	...
8126984	  736.6	  556.8	 4480.0	...
8126985	  736.7	  557.2	 4484.0	...
8126986	  737.1	  557.7	 4485.0	...
8126987	  737.5	  558.0	 4485.0	...
8126988	  737.8	  558.0	 4485.0	...
8126989	  737.9	  557.9	 4486.0	...
8126990	  737.9	  557.8	 4486.0	...
8126991	  737.9	  557.6	 4487.0	...
8126992	  737.8	  557.3	 4489.0	...
8126993	  737.8	  557.2	 4489.0	...
8126994	  737.9	  557.1	 4489.0	...
8126995	  737.9	  557.2	 4489.0	...
8126996	  737.8	  557.1	 4489.0	...
8126997	  737.5	  557.2	 4489.0	...
8126998	  737.3	  557.2	 4490.0	...
8126999	  737.1	  557.2	 4490.0	...
8127000	  737.1	  557.2	 4490.0	...
8127001	  737.3	  557.2	 4487.0	...
8127002	  737.4	  557.1	 4484.0	...
8127003	  737.4	  557.0	 4481.0	...
8127004	  737.3	  557.0	 4483.0	...
8127005	  737.2	  557.1	 4486.0	...
8127006	  737.2	  557.4	 4489.0	...
8127007	  737.3	  557.9	 4490.0	...
8127008	  737.2	  558.3	 4489.0	...
8127009	  737.1	  558.3	 4488.0	...
8127010	  737.0	  558.3	 4489.0	...
8127011	  737.0	  558.0	 4490.0	...
8127012	  737.1	  557.8	 4491.0	...
8127013	  737.1	  557.9	 4490.0	...
8127014	  737.1	  558.1	 4489.0	...
8127015	  737.0	  558.3	 4491.0	...
8127016	  737.0	  558.1	 4491.0	...
8127017	  736.8	  558.0	 4491.0	...
8127018	  736.6	  557.9	 4490.0	...
8127019	  736.4	  558.2	 4490.0	...
8127020	  736.3	  558.3	 4490.0	...
8127021	  736.3	  558.5	 4490.0	...
8127022	  736.6	  558.6	 4489.0	...
8127023	  736.7	  558.7	 4487.0	...
8127024	  736.7	  558.3	 4487.0	...
8127025	  736.5	  557.8	 4487.0	...
8127026	  736.2	  557.4	 4486.0	...
8127027	  736.3	  557.3	 4484.0	...
8127028	  736.6	  557.3	 4482.0	...
8127029	  736.8	  557.2	 4482.0	...
8127030	  736.7	  556.8	 4482.0	...
8127031	  736.7	  556.4	 4482.0	...
8127032	  736.9	  556.3	 4481.0	...
8127033	  737.0	  556.6	 4481.0	...
8127034	  737.1	  557.0	 4483.0	...
8127035	  736.9	  557.1	 4484.0	...
8127036	  736.8	  556.8	 4486.0	...
8127037	  736.8	  556.3	 4485.0	...
8127038	  737.1	  556.3	 4485.0	...
8127039	  737.4	  556.7	 4486.0	...
8127040	  737.5	  557.2	 4486.0	...
8127041	  736.9	  557.3	 4487.0	...
8127042	  736.4	  557.1	 4488.0	...
8127043	  736.0	  557.0	 4489.0	...
8127044	  736.3	  556.8	 4490.0	...
8127045	  736.5	  556.9	 4488.0	...
8127046	  736.9	  557.5	 4489.0	...
8127047	  737.3	  558.0	 4490.0	...
8127048	  737.4	  558.3	 4493.0	...
8127049	  737.1	  558.3	 4495.0	...
8127050	  736.8	  558.4	 4496.0	...
8127051	  737.0	  558.6	 4496.0	...
8127052	  737.2	  558.9	 4492.0	...
8127053	  737.1	  558.9	 4485.0	...
8127054	  736.7	  559.1	 4478.0	...
8127055	  736.3	  559.2	 4475.0	...
8127056	  736.4	  559.2	 4475.0	...
8127057	  736.5	  559.2	 4474.0	...
8127058	  736.3	  558.7	 4478.0	...
8127059	  736.0	  558.2	 4483.0	...
8127060	  736.0	  557.6	 4487.0	...
8127061	  736.2	  557.4	 4489.0	...
8127062	  737.0	  557.1	 4489.0	...
8127063	  737.5	  557.0	 4488.0	...
8127064	  737.7	  557.0	 4486.0	...
8127065	  737.5	  557.0	 4482.0	...
8127066	  737.2	  556.8	 4480.0	...
8127067	  737.2	  556.6	 4478.0	...
8127068	  737.2	  556.4	 4482.0	...
8127069	  736.9	  556.3	 4485.0	...
8127070	  736.6	  556.8	 4486.0	...
8127071	  736.3	  557.4	 4484.0	...
8127072	  736.5	  558.0	 4482.0	...
MSG	8127073 0000 _ Number On
8127073	  736.7	  558.1	 4483.0	...
8127074	  737.0	  558.1	 4484.0	...
8127075	  737.1	  557.9	 4485.0	...
8127076	  737.2	  557.5	 4483.0	...
8127077	  736.9	  557.2	 4481.0	...
8127078	  736.8	  557.1	 4479.0	...
8127079	  736.6	  557.2	 4477.0	...
8127080	  736.8	  557.1	 4477.0	...
8127081	  736.9	  557.3	 4480.0	...
8127082	  737.0	  557.5	 4483.0	...
8127083	  736.9	  557.8	 4483.0	...
8127084	  736.8	  557.7	 4483.0	...
8127085	  736.8	  557.6	 4483.0	...
8127086	  736.8	  557.5	 4482.0	...
8127087	  736.9	  557.4	 4481.0	...
8127088	  737.0	  557.5	 4481.0	...
8127089	  737.1	  557.6	 4481.0	...
8127090	  737.1	  557.6	 4478.0	...
8127091	  737.2	  557.6	 4475.0	...
8127092	  737.2	  557.4	 4473.0	...
8127093	  737.1	  557.4	 4474.0	...
8127094	  737.0	  557.5	 4475.0	...
8127095	  737.0	  557.7	 4476.0	...
8127096	  736.9	  557.8	 4477.0	...
8127097	  736.9	  557.9	 4479.0	...
8127098	  736.9	  558.1	 4475.0	...
8127099	  736.9	  558.3	 4472.0	...
8127100	  736.9	  558.2	 4471.0	...
8127101	  736.9	  557.6	 4473.0	...
8127102	  736.9	  557.0	 4476.0	...
8127103	  736.9	  556.8	 4476.0	...
8127104	  737.2	  556.9	 4477.0	...
8127105	  737.5	  557.0	 4478.0	...
8127106	  737.3	  557.2	 4478.0	...
8127107	  736.8	  557.4	 4477.0	...
8127108	  736.3	  557.5	 4476.0	...
8127109	  736.3	  557.5	 4476.0	...
8127110	  736.0	  557.5	 4477.0	...
8127111	  735.7	  557.7	 4477.0	...
8127112	  735.9	  557.9	 4478.0	...
8127113	  736.3	  558.1	 4478.0	...
8127114	  736.6	  558.2	 4478.0	...
8127115	  736.5	  558.3	 4478.0	...
8127116	  736.3	  558.3	 4478.0	...
8127117	  736.4	  558.6	 4478.0	...
8127118	  736.4	  558.9	 4477.0	...
8127119	  736.3	  559.1	 4476.0	...
8127120	  736.3	  559.1	 4475.0	...
8127121	  736.1	  558.8	 4474.0	...
8127122	  736.0	  558.7	 4473.0	...
8127123	  736.2	  558.6	 4473.0	...
8127124	  736.4	  558.2	 4473.0	...
8127125	  736.0	  557.6	 4474.0	...
8127126	  735.4	  557.1	 4475.0	...
8127127	  735.2	  557.4	 4474.0	...
8127128	  735.5	  557.9	 4472.0	...
8127129	  735.8	  558.3	 4470.0	...
8127130	  735.7	  558.7	 4470.0	...
8127131	  735.7	  558.7	 4470.0	...
8127132	  735.9	  559.2	 4469.0	...
8127133	  735.6	  559.6	 4468.0	...
8127134	  735.3	  559.9	 4467.0	...
8127135	  735.3	  559.7	 4466.0	...
8127136	  735.8	  558.8	 4464.0	...
8127137	  736.2	  558.0	 4463.0	...
8127138	  736.2	  558.0	 4460.0	...
8127139	  735.7	  558.6	 4460.0	...
8127140	  735.3	  559.0	 4461.0	...
8127141	  734.7	  558.4	 4463.0	...
8127142	  734.6	  557.8	 4464.0	...
8127143	  735.0	  557.8	 4464.0	...
8127144	  735.5	  558.3	 4462.0	...
8127145	  736.0	  558.8	 4460.0	...
8127146	  736.0	  558.7	 4456.0	...
8127147	  736.1	  558.5	 4453.0	...
8127148	  736.1	  558.4	 4451.0	...
8127149	  736.2	  558.4	 4454.0	...
8127150	  736.3	  558.8	 4457.0	...
8127151	  736.4	  559.2	 4458.0	...
8127152	  736.0	  559.4	 4458.0	...
8127153	  735.6	  559.3	 4458.0	...
8127154	  735.1	  559.1	 4457.0	...
8127155	  735.1	  559.1	 4456.0	...
8127156	  735.2	  559.2	 4455.0	...
8127157	  735.4	  559.2	 4454.0	...
8127158	  735.6	  559.2	 4454.0	...
8127159	  735.7	  558.9	 4455.0	...
8127160	  735.8	  558.5	 4457.0	...
8127161	  736.0	  558.1	 4458.0	...
8127162	  736.4	  558.1	 4457.0	...
8127163	  736.8	  558.2	 4457.0	...
8127164	  736.6	  558.3	 4459.0	...
8127165	  736.2	  558.7	 4461.0	...
8127166	  736.2	  559.0	 4461.0	...
8127167	  736.6	  559.2	 4460.0	...
8127168	  737.0	  559.1	 4461.0	...
8127169	  737.1	  559.1	 4462.0	...
8127170	  736.6	  559.2	 4463.0	...
8127171	  736.1	  559.2	 4463.0	...
8127172	  735.6	  559.4	 4462.0	...
8127173	  735.7	  559.6	 4462.0	...
8127174	  735.7	  559.8	 4458.0	...
8127175	  735.6	  559.9	 4454.0	...
8127176	  735.5	  558.9	 4450.0	...
8127177	  735.7	  557.7	 4450.0	...
8127178	  736.1	  557.5	 4449.0	...
8127179	  736.6	  558.4	 4446.0	...
8127180	  736.7	  559.4	 4444.0	...
8127181	  736.6	  559.5	 4441.0	...
8127182	  736.4	  559.5	 4441.0	...
8127183	  736.2	  559.7	 4441.0	...
8127184	  736.0	  559.8	 4444.0	...
8127185	  735.9	  559.9	 4448.0	...
8127186	  735.7	  559.9	 4452.0	...
8127187	  735.7	  560.0	 4453.0	...
8127188	  735.7	  560.1	 4451.0	...
8127189	  735.8	  560.0	 4446.0	...
8127190	  735.7	  560.0	 4440.0	...
8127191	  735.6	  560.0	 4436.0	...
8127192	  735.6	  560.0	 4435.0	...
8127193	  735.9	  560.0	 4436.0	...
8127194	  736.2	  560.0	 4436.0	...
8127195	  736.4	  559.9	 4437.0	...
8127196	  736.4	  559.9	 4437.0	...
8127197	  736.4	  559.9	 4437.0	...
8127198	  736.4	  559.9	 4437.0	...
8127199	  736.3	  560.0	 4436.0	...
8127200	  736.3	  560.1	 4436.0	...
8127201	  736.1	  560.2	 4437.0	...
8127202	  735.9	  560.1	 4438.0	...
8127203	  736.3	  560.5	 4439.0	...
8127204	  736.8	  561.0	 4439.0	...
8127205	  736.8	  561.2	 4438.0	...
8127206	  736.4	  561.1	 4437.0	...
8127207	  736.3	  560.8	 4436.0	...
8127208	  736.6	  560.7	 4435.0	...
8127209	  736.9	  560.6	 4433.0	...
8127210	  737.2	  560.2	 4431.0	...
8127211	  737.5	  559.7	 4430.0	...
8127212	  737.4	  559.3	 4429.0	...
8127213	  737.2	  559.4	 4425.0	...
8127214	  736.8	  559.9	 4422.0	...
8127215	  736.8	  560.4	 4422.0	...
8127216	  736.8	  560.9	 4426.0	...
8127217	  736.8	  560.8	 4431.0	...
8127218	  737.0	  560.3	 4432.0	...
8127219	  737.2	  559.8	 4432.0	...
8127220	  736.8	  559.6	 4429.0	...
8127221	  736.2	  560.0	 4424.0	...
8127222	  735.6	  560.4	 4420.0	...
8127223	  735.6	  560.8	 4418.0	...
8127224	  735.7	  561.0	 4415.0	...
8127225	  735.9	  561.0	 4412.0	...
8127226	  736.3	  560.8	 4414.0	...
8127227	  736.7	  560.3	 4420.0	...
8127228	  737.0	  559.9	 4425.0	...
8127229	  737.3	  559.9	 4420.0	...
8127230	  737.5	  560.2	 4416.0	...
8127231	  737.4	  560.6	 4413.0	...
8127232	  737.2	  560.6	 4413.0	...
8127233	  737.0	  560.6	 4414.0	...
8127234	  736.5	  560.5	 4414.0	...
8127235	  736.0	  560.6	 4414.0	...
8127236	  735.8	  560.6	 4413.0	...
8127237	  736.0	  560.5	 4412.0	...
8127238	  736.2	  560.2	 4413.0	...
8127239	  736.5	  560.0	 4414.0	...
8127240	  736.8	  559.8	 4415.0	...
8127241	  737.2	  559.4	 4418.0	...
8127242	  737.3	  558.9	 4420.0	...
8127243	  737.3	  558.7	 4420.0	...
8127244	  737.4	  558.8	 4419.0	...
8127245	  737.5	  558.9	 4419.0	...
8127246	  737.6	  559.2	 4419.0	...
8127247	  737.3	  559.6	 4419.0	...
8127248	  737.0	  560.0	 4418.0	...
8127249	  736.5	  560.1	 4418.0	...
8127250	  736.4	  559.9	 4417.0	...
8127251	  736.3	  559.6	 4415.0	...
8127252	  736.4	  559.3	 4412.0	...
8127253	  736.5	  559.2	 4410.0	...
8127254	  736.6	  559.3	 4410.0	...
8127255	  736.7	  559.3	 4411.0	...
8127256	  736.7	  559.3	 4412.0	...
8127257	  736.7	  559.4	 4411.0	...
8127258	  736.7	  559.5	 4410.0	...
8127259	  736.9	  559.6	 4409.0	...
8127260	  737.0	  559.3	 4409.0	...
8127261	  737.1	  559.0	 4410.0	...
8127262	  737.1	  559.0	 4411.0	...
8127263	  737.2	  559.2	 4410.0	...
8127264	  737.6	  559.5	 4410.0	...
8127265	  737.8	  559.6	 4407.0	...
8127266	  737.7	  559.8	 4403.0	...
8127267	  737.3	  559.8	 4402.0	...
8127268	  737.1	  559.9	 4404.0	...
8127269	  737.4	  560.0	 4407.0	...
8127270	  737.6	  560.2	 4411.0	...
8127271	  738.0	  560.5	 4413.0	...
8127272	  738.4	  560.9	 4413.0	...
8127273	  738.7	  561.3	 4411.0	...
8127274	  738.6	  561.5	 4409.0	...
8127275	  738.4	  561.5	 4408.0	...
8127276	  738.0	  561.5	 4407.0	...
8127277	  737.7	  561.4	 4405.0	...
8127278	  737.4	  561.0	 4404.0	...
8127279	  737.4	  560.6	 4402.0	...
8127280	  737.4	  560.4	 4402.0	...
8127281	  737.3	  560.4	 4402.0	...
8127282	  737.2	  560.5	 4402.0	...
8127283	  737.2	  560.7	 4402.0	...
8127284	  737.3	  560.8	 4402.0	...
8127285	  737.5	  560.8	 4401.0	...
8127286	  737.4	  560.9	 4400.0	...
8127287	  737.4	  561.1	 4399.0	...
8127288	  737.5	  561.3	 4398.0	...
8127289	  737.7	  561.3	 4398.0	...
8127290	  737.9	  561.4	 4398.0	...
8127291	  737.6	  561.5	 4396.0	...
8127292	  737.3	  561.7	 4394.0	...
8127293	  737.1	  561.8	 4392.0	...
8127294	  737.0	  561.8	 4393.0	...
8127295	  737.5	  561.9	 4393.0	...
8127296	  738.1	  561.9	 4393.0	...
8127297	  738.6	  561.8	 4395.0	...
8127298	  738.4	  561.9	 4396.0	...
8127299	  738.2	  561.8	 4398.0	...
8127300	  738.1	  561.8	 4398.0	...
8127301	  738.2	  561.7	 4399.0	...
8127302	  738.4	  561.8	 4401.0	...
8127303	  738.4	  561.9	 4403.0	...
8127304	  738.4	  561.9	 4405.0	...
8127305	  738.3	  561.9	 4404.0	...
8127306	  738.1	  561.9	 4404.0	...
8127307	  737.9	  561.9	 4404.0	...
8127308	  737.8	  561.9	 4404.0	...
8127309	  738.0	  562.0	 4405.0	...
8127310	  738.1	  561.7	 4406.0	...
8127311	  738.1	  561.4	 4406.0	...
8127312	  738.0	  561.2	 4406.0	...
8127313	  738.0	  561.1	 4405.0	...
8127314	  738.0	  561.0	 4404.0	...
8127315	  737.9	  561.6	 4403.0	...
8127316	  737.9	  562.3	 4401.0	...
8127317	  738.0	  562.8	 4399.0	...
8127318	  738.3	  562.7	 4396.0	...
8127319	  738.7	  562.5	 4396.0	...
8127320	  739.0	  562.2	 4398.0	...
8127321	  739.1	  561.9	 4400.0	...
8127322	  739.3	  561.9	 4401.0	...
8127323	  739.4	  562.2	 4401.0	...
8127324	  739.2	  562.5	 4400.0	...
8127325	  738.9	  562.3	 4400.0	...
8127326	  738.6	  562.3	 4399.0	...
8127327	  738.5	  562.2	 4398.0	...
8127328	  738.4	  562.3	 4398.0	...
8127329	  738.2	  562.5	 4396.0	...
8127330	  738.1	  562.6	 4396.0	...
8127331	  738.3	  562.6	 4395.0	...
8127332	  738.4	  562.5	 4395.0	...
8127333	  738.6	  562.3	 4394.0	...
8127334	  738.9	  562.2	 4395.0	...
8127335	  739.2	  561.9	 4398.0	...
8127336	  739.0	  561.5	 4400.0	...
8127337	  738.7	  561.2	 4398.0	...
8127338	  738.3	  561.7	 4395.0	...
8127339	  738.4	  562.4	 4393.0	...
8127340	  738.3	  563.2	 4393.0	...
8127341	  738.3	  563.3	 4392.0	...
8127342	  738.4	  563.1	 4393.0	...
8127343	  738.7	  562.8	 4393.0	...
8127344	  739.0	  562.7	 4394.0	...
8127345	  739.0	  562.8	 4394.0	...
8127346	  738.9	  562.9	 4394.0	...
8127347	  738.8	  562.9	 4396.0	...
8127348	  738.8	  562.8	 4398.0	...
8127349	  738.8	  562.6	 4400.0	...
8127350	  738.8	  562.4	 4401.0	...
8127351	  738.8	  562.3	 4400.0	...
8127352	  738.6	  562.3	 4399.0	...
8127353	  738.5	  562.2	 4396.0	...
8127354	  738.4	  562.2	 4391.0	...
8127355	  738.6	  562.2	 4385.0	...
8127356	  738.8	  562.2	 4382.0	...
8127357	  739.0	  562.2	 4383.0	...
8127358	  739.1	  562.2	 4385.0	...
8127359	  739.3	  562.3	 4387.0	...
8127360	  739.3	  562.2	 4388.0	...
8127361	  739.3	  561.9	 4388.0	...
8127362	  739.4	  561.6	 4388.0	...
8127363	  739.4	  561.5	 4387.0	...
8127364	  739.4	  561.5	 4387.0	...
8127365	  739.1	  561.6	 4388.0	...
8127366	  739.0	  561.8	 4388.0	...
8127367	  738.9	  562.0	 4388.0	...
8127368	  738.9	  561.9	 4389.0	...
8127369	  738.9	  561.6	 4388.0	...
8127370	  738.7	  561.6	 4388.0	...
8127371	  739.0	  562.0	 4388.0	...
8127372	  739.1	  562.4	 4390.0	...
8127373	  739.4	  562.3	 4392.0	...
8127374	  739.3	  561.8	 4394.0	...
8127375	  739.1	  561.3	 4395.0	...
MSG	8127376 0000 _ Number Off
8127376	  738.8	  561.3	 4395.0	...
8127377	  738.5	  561.5	 4395.0	...
8127378	  738.4	  561.8	 4394.0	...
8127379	  738.3	  562.1	 4393.0	...
8127380	  738.3	  562.4	 4392.0	...
8127381	  738.3	  562.4	 4392.0	...
8127382	  738.3	  562.5	 4391.0	...
8127383	  738.2	  562.5	 4391.0	...
8127384	  738.2	  562.4	 4392.0	...
8127385	  738.5	  562.2	 4392.0	...
8127386	  738.8	  562.1	 4392.0	...
8127387	  738.7	  561.8	 4392.0	...
8127388	  738.6	  561.5	 4391.0	...
8127389	  738.5	  561.2	 4390.0	...
8127390	  738.4	  561.2	 4389.0	...
8127391	  738.3	  561.5	 4390.0	...
8127392	  738.3	  561.6	 4391.0	...
8127393	  738.4	  561.7	 4392.0	...
8127394	  738.7	  561.6	 4390.0	...
8127395	  739.0	  561.6	 4387.0	...
8127396	  739.4	  561.7	 4384.0	...
8127397	  739.5	  561.9	 4388.0	...
8127398	  739.7	  561.6	 4393.0	...
8127399	  739.4	  561.1	 4398.0	...
8127400	  739.0	  560.5	 4397.0	...
8127401	  738.7	  560.5	 4395.0	...
8127402	  739.0	  560.5	 4394.0	...
8127403	  739.4	  560.5	 4395.0	...
8127404	  739.4	  560.7	 4395.0	...
8127405	  739.2	  561.0	 4396.0	...
8127406	  739.0	  561.3	 4398.0	...
8127407	  739.0	  561.5	 4400.0	...
8127408	  738.9	  561.8	 4400.0	...
8127409	  738.9	  562.0	 4400.0	...
8127410	  739.4	  562.1	 4400.0	...
8127411	  739.9	  562.2	 4400.0	...
8127412	  740.4	  562.2	 4400.0	...
8127413	  740.4	  562.2	 4400.0	...
8127414	  740.1	  562.2	 4401.0	...
8127415	  739.8	  562.1	 4401.0	...
8127416	  739.5	  562.0	 4401.0	...
8127417	  739.6	  561.9	 4402.0	...
8127418	  739.7	  562.1	 4403.0	...
8127419	  739.6	  562.3	 4403.0	...
8127420	  739.4	  562.5	 4403.0	...
8127421	  739.1	  562.6	 4403.0	...
8127422	  738.7	  562.7	 4402.0	...
8127423	  738.6	  562.8	 4402.0	...
8127424	  738.5	  562.9	 4403.0	...
8127425	  738.9	  562.7	 4405.0	...
8127426	  739.1	  562.5	 4404.0	...
8127427	  739.2	  562.1	 4401.0	...
8127428	  739.4	  561.7	 4398.0	...
8127429	  739.7	  561.3	 4397.0	...
8127430	  739.8	  561.2	 4398.0	...
8127431	  739.2	  561.1	 4397.0	...
8127432	  738.4	  561.0	 4395.0	...
8127433	  738.0	  561.0	 4393.0	...
8127434	  737.9	  561.5	 4395.0	...
8127435	  738.1	  562.0	 4399.0	...
8127436	  738.4	  562.4	 4402.0	...
8127437	  738.6	  562.3	 4402.0	...
8127438	  738.7	  562.4	 4403.0	...
8127439	  738.7	  562.5	 4405.0	...
8127440	  738.6	  562.7	 4407.0	...
8127441	  738.7	  562.7	 4408.0	...
8127442	  738.7	  562.6	 4409.0	...
8127443	  738.8	  562.5	 4408.0	...
8127444	  738.8	  562.2	 4406.0	...
8127445	  738.9	  562.0	 4403.0	...
8127446	  738.9	  561.9	 4403.0	...
8127447	  738.9	  562.2	 4404.0	...
8127448	  738.8	  562.5	 4405.0	...
8127449	  738.6	  562.7	 4408.0	...
8127450	  738.4	  562.7	 4412.0	...
8127451	  738.3	  562.7	 4412.0	...
8127452	  738.3	  562.6	 4408.0	...
8127453	  738.3	  562.6	 4405.0	...
8127454	  738.4	  562.6	 4409.0	...
8127455	  738.6	  562.6	 4412.0	...
8127456	  738.8	  562.6	 4413.0	...
8127457	  739.0	  562.7	 4411.0	...
8127458	  739.0	  562.8	 4409.0	...
8127459	  739.0	  562.9	 4408.0	...
8127460	  738.9	  562.9	 4411.0	...
8127461	  738.7	  562.7	 4416.0	...
8127462	  738.7	  562.6	 4419.0	...
8127463	  738.5	  562.3	 4417.0	...
8127464	  738.4	  562.1	 4415.0	...
8127465	  738.3	  562.0	 4414.0	...
8127466	  738.3	  562.1	 4414.0	...
8127467	  738.3	  562.4	 4414.0	...
8127468	  738.3	  562.7	 4415.0	...
8127469	  738.3	  562.8	 4415.0	...
8127470	  738.3	  562.6	 4415.0	...
8127471	  738.3	  562.3	 4415.0	...
8127472	  738.3	  562.5	 4416.0	...
8127473	  738.6	  562.7	 4417.0	...
8127474	  738.8	  562.8	 4417.0	...
8127475	  738.8	  562.4	 4417.0	...
8127476	  738.6	  562.2	 4417.0	...
8127477	  738.4	  562.0	 4416.0	...
8127478	  738.5	  561.9	 4416.0	...
8127479	  738.6	  561.9	 4419.0	...
8127480	  738.2	  562.0	 4422.0	...
8127481	  737.8	  561.9	 4424.0	...
8127482	  737.2	  561.7	 4425.0	...
8127483	  737.1	  561.8	 4425.0	...
8127484	  737.0	  562.1	 4424.0	...
8127485	  736.8	  562.3	 4423.0	...
8127486	  736.9	  562.4	 4422.0	...
8127487	  737.0	  562.5	 4423.0	...
8127488	  737.1	  562.7	 4424.0	...
8127489	  737.0	  562.5	 4425.0	...
8127490	  736.9	  562.3	 4425.0	...
8127491	  736.9	  562.1	 4426.0	...
8127492	  736.9	  562.1	 4426.0	...
8127493	  737.7	  562.0	 4426.0	...
8127494	  738.4	  561.8	 4424.0	...
8127495	  739.2	  561.6	 4422.0	...
8127496	  739.2	  561.4	 4420.0	...
8127497	  738.7	  561.4	 4420.0	...
8127498	  738.2	  561.5	 4419.0	...
8127499	  738.1	  561.7	 4419.0	...
8127500	  738.4	  561.7	 4421.0	...
8127501	  738.5	  561.8	 4422.0	...
8127502	  738.1	  562.0	 4424.0	...
8127503	  737.8	  562.3	 4425.0	...
8127504	  737.9	  562.6	 4425.0	...
8127505	  738.3	  562.8	 4425.0	...
8127506	  738.4	  562.9	 4425.0	...
8127507	  738.5	  562.8	 4425.0	...
8127508	  738.5	  563.1	 4425.0	...
8127509	  738.3	  563.5	 4425.0	...
8127510	  738.0	  563.9	 4425.0	...
8127511	  737.8	  564.1	 4426.0	...
8127512	  737.7	  563.7	 4425.0	...
8127513	  737.5	  563.1	 4424.0	...
8127514	  737.3	  562.4	 4423.0	...
8127515	  737.3	  562.2	 4425.0	...
8127516	  737.3	  562.1	 4427.0	...
8127517	  737.3	  562.3	 4427.0	...
8127518	  737.3	  562.7	 4426.0	...
8127519	  737.3	  562.9	 4426.0	...
8127520	  737.4	  563.1	 4426.0	...
8127521	  737.3	  563.2	 4426.0	...
8127522	  737.1	  563.3	 4427.0	...
8127523	  736.5	  563.3	 4428.0	...
8127524	  736.2	  563.1	 4428.0	...
8127525	  736.1	  562.9	 4431.0	...
8127526	  736.3	  562.7	 4434.0	...
8127527	  736.5	  562.7	 4437.0	...
8127528	  736.6	  562.7	 4436.0	...
8127529	  736.4	  562.5	 4435.0	...
8127530	  736.3	  562.2	 4434.0	...
8127531	  736.6	  562.4	 4435.0	...
8127532	  737.1	  562.9	 4437.0	...
8127533	  737.5	  563.1	 4438.0	...
8127534	  737.5	  562.7	 4440.0	...
8127535	  737.5	  562.4	 4440.0	...
8127536	  737.7	  562.4	 4439.0	...
8127537	  737.9	  562.6	 4437.0	...
8127538	  737.9	  562.7	 4435.0	...
8127539	  737.7	  562.9	 4435.0	...
8127540	  737.3	  562.9	 4436.0	...
8127541	  737.0	  562.9	 4437.0	...
8127542	  736.6	  562.3	 4438.0	...
8127543	  736.1	  561.6	 4438.0	...
8127544	  735.6	  561.1	 4440.0	...
8127545	  735.4	  561.4	 4442.0	...
8127546	  735.6	  561.9	 4441.0	...
8127547	  735.8	  562.3	 4438.0	...
8127548	  735.8	  562.9	 4441.0	...
8127549	  736.0	  563.2	 4446.0	...
8127550	  736.3	  563.5	 4451.0	...
8127551	  736.5	  563.4	 4450.0	...
8127552	  736.5	  563.4	 4448.0	...
8127553	  736.5	  563.3	 4446.0	...
8127554	  736.5	  562.9	 4447.0	...
8127555	  736.5	  562.5	 4447.0	...
8127556	  736.5	  562.1	 4448.0	...
8127557	  736.4	  562.1	 4449.0	...
8127558	  736.4	  562.1	 4448.0	...
8127559	  736.2	  562.0	 4446.0	...
8127560	  736.1	  562.0	 4445.0	...
8127561	  736.0	  562.0	 4445.0	...
8127562	  736.0	  562.2	 4445.0	...
8127563	  735.9	  562.4	 4450.0	...
8127564	  735.7	  562.6	 4454.0	...
8127565	  735.6	  562.7	 4459.0	...
8127566	  735.9	  562.7	 4459.0	...
8127567	  736.3	  562.4	 4459.0	...
8127568	  736.3	  562.2	 4459.0	...
8127569	  735.9	  562.1	 4459.0	...
8127570	  735.2	  562.2	 4460.0	...
8127571	  734.8	  562.3	 4459.0	...
8127572	  734.8	  562.3	 4461.0	...
8127573	  735.2	  562.5	 4462.0	...
8127574	  735.4	  562.7	 4463.0	...
8127575	  735.3	  562.7	 4464.0	...
8127576	  735.2	  562.7	 4465.0	...
8127577	  735.4	  562.6	 4463.0	...
8127578	  735.8	  562.5	 4461.0	...
8127579	  736.1	  562.4	 4461.0	...
8127580	  735.8	  562.4	 4463.0	...
8127581	  735.3	  562.3	 4465.0	...
8127582	  734.8	  562.3	 4466.0	...
8127583	  734.8	  562.1	 4468.0	...
8127584	  734.8	  562.0	 4470.0	...
8127585	  734.8	  561.9	 4473.0	...
8127586	  734.7	  561.9	 4474.0	...
MSG	8127587 0000 _ Number On
8127587	  734.6	  561.9	 4475.0	...
8127588	  734.4	  562.0	 4475.0	...
8127589	  734.3	  561.6	 4473.0	...
8127590	  734.2	  561.3	 4470.0	...
8127591	  734.3	  561.2	 4467.0	...
8127592	  734.4	  561.3	 4466.0	...
8127593	  734.6	  561.5	 4466.0	...
8127594	  734.7	  561.1	 4467.0	...
8127595	  734.6	  560.9	 4467.0	...
8127596	  734.4	  561.3	 4466.0	...
8127597	  734.1	  561.9	 4464.0	...
8127598	  734.0	  562.2	 4464.0	...
8127599	  733.7	  562.1	 4465.0	...
8127600	  733.6	  561.9	 4467.0	...
8127601	  733.5	  561.7	 4467.0	...
8127602	  733.4	  561.7	 4468.0	...
8127603	  733.9	  561.5	 4469.0	...
8127604	  734.3	  561.3	 4470.0	...
8127605	  734.7	  560.7	 4470.0	...
8127606	  734.6	  560.2	 4470.0	...
8127607	  734.4	  560.1	 4470.0	...
8127608	  734.2	  560.4	 4470.0	...
8127609	  733.9	  560.7	 4471.0	...
8127610	  733.8	  560.8	 4472.0	...
8127611	  733.6	  560.9	 4473.0	...
8127612	  733.7	  560.7	 4474.0	...
8127613	  733.8	  560.5	 4473.0	...
8127614	  734.0	  560.6	 4472.0	...
8127615	  734.1	  561.1	 4472.0	...
8127616	  734.1	  561.6	 4472.0	...
8127617	  734.0	  561.7	 4474.0	...
8127618	  734.0	  561.4	 4475.0	...
8127619	  733.4	  560.9	 4476.0	...
8127620	  732.9	  560.4	 4477.0	...
8127621	  732.4	  560.0	 4477.0	...
8127622	  732.5	  559.8	 4478.0	...
8127623	  732.6	  560.2	 4478.0	...
8127624	  732.9	  560.7	 4479.0	...
8127625	  733.2	  561.2	 4481.0	...
8127626	  732.8	  561.0	 4482.0	...
8127627	  732.0	  560.7	 4482.0	...
8127628	  731.9	  560.3	 4481.0	...
8127629	  732.4	  560.3	 4481.0	...
8127630	  732.8	  560.4	 4483.0	...
8127631	  732.7	  560.6	 4485.0	...
8127632	  732.5	  560.5	 4487.0	...
8127633	  732.4	  560.6	 4486.0	...
8127634	  732.4	  560.8	 4485.0	...
8127635	  732.4	  560.9	 4485.0	...
8127636	  732.5	  560.9	 4485.0	...
8127637	  732.6	  561.1	 4484.0	...
8127638	  732.6	  561.2	 4482.0	...
8127639	  732.5	  561.2	 4481.0	...
8127640	  732.5	  560.9	 4481.0	...
8127641	  732.5	  560.6	 4483.0	...
8127642	  732.3	  560.4	 4482.0	...
8127643	  732.0	  560.3	 4481.0	...
8127644	  731.8	  560.4	 4480.0	...
8127645	  732.2	  560.3	 4481.0	...
8127646	  732.7	  560.0	 4482.0	...
8127647	  732.6	  559.7	 4483.0	...
8127648	  732.0	  559.7	 4484.0	...
8127649	  731.4	  559.8	 4484.0	...
8127650	  731.4	  559.8	 4484.0	...
8127651	  731.4	  559.8	 4485.0	...
8127652	  731.4	  559.7	 4485.0	...
8127653	  731.2	  559.7	 4484.0	...
8127654	  730.9	  559.3	 4486.0	...
8127655	  730.6	  558.9	 4488.0	...
8127656	  730.5	  558.8	 4490.0	...
8127657	  730.6	  559.1	 4489.0	...
8127658	  730.8	  559.0	 4487.0	...
8127659	  731.1	  558.5	 4484.0	...
8127660	  731.3	  558.3	 4484.0	...
8127661	  731.3	  558.6	 4486.0	...
8127662	  731.1	  558.9	 4489.0	...
8127663	  730.9	  559.0	 4491.0	...
8127664	  730.9	  559.0	 4492.0	...
8127665	  730.8	  558.9	 4493.0	...
8127666	  730.5	  558.8	 4494.0	...
8127667	  730.2	  558.7	 4495.0	...
8127668	  730.0	  558.6	 4496.0	...
8127669	  729.8	  558.7	 4498.0	...
8127670	  729.6	  558.8	 4500.0	...
8127671	  729.8	  558.7	 4499.0	...
8127672	  730.1	  558.6	 4498.0	...
8127673	  730.5	  558.4	 4500.0	...
8127674	  730.7	  557.8	 4502.0	...
8127675	  730.9	  557.3	 4503.0	...
8127676	  730.8	  556.7	 4502.0	...
8127677	  730.5	  556.8	 4501.0	...
8127678	  730.0	  557.2	 4502.0	...
8127679	  729.8	  558.0	 4502.0	...
8127680	  729.7	  558.7	 4501.0	...
8127681	  729.7	  558.3	 4502.0	...
8127682	  729.7	  557.7	 4504.0	...
8127683	  729.6	  557.1	 4503.0	...
8127684	  729.5	  557.0	 4501.0	...
8127685	  729.9	  556.8	 4500.0	...
8127686	  730.3	  556.7	 4498.0	...
8127687	  730.7	  556.8	 4497.0	...
8127688	  730.4	  557.2	 4497.0	...
8127689	  730.1	  557.6	 4498.0	...
8127690	  730.1	  557.6	 4502.0	...
8127691	  730.4	  557.5	 4503.0	...
8127692	  730.3	  557.5	 4503.0	...
8127693	  730.0	  557.6	 4500.0	...
8127694	  729.7	  557.1	 4498.0	...
8127695	  729.8	  556.6	 4497.0	...
8127696	  730.0	  556.0	 4496.0	...
8127697	  730.1	  555.9	 4496.0	...
8127698	  730.0	  556.0	 4498.0	...
8127699	  729.9	  556.2	 4502.0	...
8127700	  729.7	  556.4	 4506.0	...
8127701	  729.9	  556.5	 4511.0	...
8127702	  730.2	  556.9	 4515.0	...
8127703	  730.5	  557.1	 4517.0	...
8127704	  730.5	  557.4	 4516.0	...
8127705	  730.4	  557.4	 4515.0	...
8127706	  730.2	  557.6	 4515.0	...
8127707	  730.4	  557.8	 4514.0	...
8127708	  730.6	  557.5	 4514.0	...
8127709	  730.8	  557.0	 4513.0	...
8127710	  730.8	  556.5	 4513.0	...
8127711	  730.8	  556.4	 4513.0	...
8127712	  730.8	  556.3	 4514.0	...
8127713	  730.3	  556.1	 4515.0	...
8127714	  729.8	  556.0	 4516.0	...
8127715	  729.6	  555.9	 4517.0	...
8127716	  730.0	  555.8	 4518.0	...
8127717	  730.4	  555.8	 4519.0	...
8127718	  730.5	  555.7	 4519.0	...
8127719	  730.5	  555.7	 4519.0	...
8127720	  730.7	  556.0	 4519.0	...
8127721	  730.7	  556.3	 4519.0	...
8127722	  730.7	  556.6	 4519.0	...
8127723	  730.6	  556.6	 4518.0	...
8127724	  730.5	  556.5	 4517.0	...
8127725	  730.4	  556.4	 4517.0	...
8127726	  730.3	  556.3	 4517.0	...
8127727	  730.2	  556.3	 4517.0	...
8127728	  730.1	  556.4	 4517.0	...
8127729	  730.1	  556.7	 4518.0	...
8127730	  730.2	  556.9	 4520.0	...
8127731	  730.2	  557.0	 4522.0	...
8127732	  730.2	  556.7	 4521.0	...
8127733	  730.2	  556.5	 4520.0	...
8127734	  730.2	  556.5	 4516.0	...
8127735	  730.1	  556.6	 4513.0	...
8127736	  730.3	  556.6	 4514.0	...
8127737	  730.6	  556.3	 4519.0	...
8127738	  730.2	  556.0	 4524.0	...
8127739	  729.6	  555.7	 4526.0	...
8127740	  729.0	  555.6	 4524.0	...
8127741	  729.0	  555.7	 4522.0	...
8127742	  729.1	  555.7	 4525.0	...
8127743	  729.1	  555.7	 4528.0	...
8127744	  729.1	  555.9	 4531.0	...
8127745	  729.1	  556.0	 4532.0	...
8127746	  729.1	  556.2	 4532.0	...
8127747	  729.3	  556.3	 4533.0	...
8127748	  729.6	  556.3	 4534.0	...
8127749	  729.5	  556.0	 4535.0	...
8127750	  729.2	  555.8	 4535.0	...
8127751	  728.8	  555.6	 4535.0	...
8127752	  728.8	  555.7	 4535.0	...
8127753	  729.0	  555.7	 4535.0	...
8127754	  729.2	  555.9	 4536.0	...
8127755	  729.4	  556.1	 4536.0	...
8127756	  729.3	  556.1	 4535.0	...
8127757	  729.2	  556.0	 4537.0	...
8127758	  729.1	  555.7	 4539.0	...
8127759	  729.1	  555.5	 4542.0	...
8127760	  729.3	  555.3	 4543.0	...
8127761	  729.4	  555.2	 4543.0	...
8127762	  729.3	  555.1	 4544.0	...
8127763	  729.1	  555.1	 4543.0	...
8127764	  729.0	  554.9	 4541.0	...
8127765	  729.0	  554.8	 4540.0	...
8127766	  729.1	  554.8	 4540.0	...
8127767	  729.1	  555.0	 4541.0	...
8127768	  729.1	  555.2	 4541.0	...
8127769	  729.2	  555.2	 4544.0	...
8127770	  729.5	  555.3	 4547.0	...
8127771	  729.8	  555.3	 4548.0	...
8127772	  730.0	  554.7	 4547.0	...
8127773	  730.1	  554.0	 4546.0	...
8127774	  730.1	  553.4	 4547.0	...
8127775	  729.9	  553.6	 4547.0	...
8127776	  729.6	  553.8	 4548.0	...
8127777	  729.4	  553.9	 4549.0	...
8127778	  729.5	  554.0	 4550.0	...
8127779	  729.2	  554.5	 4552.0	...
8127780	  728.9	  554.9	 4553.0	...
8127781	  728.5	  555.1	 4554.0	...
8127782	  728.7	  554.9	 4553.0	...
8127783	  728.8	  554.7	 4553.0	...
8127784	  729.0	  554.6	 4550.0	...
8127785	  729.0	  554.5	 4548.0	...
8127786	  729.0	  554.6	 4546.0	...
8127787	  729.0	  554.6	 4548.0	...
8127788	  728.8	  554.6	 4548.0	...
8127789	  728.6	  554.4	 4548.0	...
8127790	  728.5	  554.2	 4546.0	...
8127791	  728.5	  554.0	 4546.0	...
8127792	  728.8	  553.9	 4544.0	...
8127793	  729.4	  554.3	 4544.0	...
8127794	  730.0	  554.6	 4547.0	...
8127795	  730.3	  554.7	 4551.0	...
8127796	  730.3	  554.6	 4554.0	...
8127797	  729.9	  554.4	 4555.0	...
8127798	  729.6	  554.3	 4555.0	...
8127799	  729.3	  553.9	 4556.0	...
8127800	  729.2	  553.5	 4555.0	...
8127801	  729.0	  553.3	 4553.0	...
8127802	  728.9	  553.4	 4552.0	...
8127803	  728.9	  553.4	 4554.0	...
8127804	  728.9	  553.8	 4555.0	...
8127805	  728.9	  554.2	 4556.0	...
8127806	  729.1	  554.6	 4556.0	...
8127807	  729.3	  554.6	 4555.0	...
8127808	  729.6	  554.5	 4554.0	...
8127809	  729.7	  554.4	 4553.0	...
8127810	  729.8	  554.3	 4553.0	...
8127811	  729.8	  554.2	 4553.0	...
8127812	  729.7	  554.1	 4553.0	...
8127813	  729.5	  553.9	 4554.0	...
8127814	  729.0	  553.8	 4555.0	...
8127815	  728.5	  553.7	 4559.0	...
8127816	  728.1	  553.7	 4561.0	...
8127817	  728.1	  553.7	 4563.0	...
8127818	  728.5	  553.6	 4563.0	...
8127819	  728.9	  553.5	 4562.0	...
8127820	  729.3	  553.4	 4562.0	...
8127821	  729.4	  553.8	 4562.0	...
8127822	  729.3	  554.3	 4562.0	...
8127823	  729.1	  554.7	 4562.0	...
8127824	  728.9	  554.3	 4564.0	...
8127825	  729.0	  553.9	 4566.0	...
8127826	  729.1	  553.5	 4568.0	...
8127827	  729.3	  553.4	 4569.0	...
8127828	  729.4	  553.4	 4569.0	...
8127829	  729.7	  553.4	 4569.0	...
8127830	  729.8	  553.6	 4568.0	...
8127831	  729.7	  553.9	 4568.0	...
8127832	  729.3	  554.0	 4568.0	...
8127833	  729.0	  554.1	 4568.0	...
8127834	  729.1	  553.9	 4569.0	...
8127835	  729.4	  553.8	 4569.0	...
8127836	  729.8	  553.5	 4569.0	...
8127837	  730.0	  553.1	 4570.0	...
8127838	  730.1	  552.8	 4571.0	...
8127839	  730.0	  552.5	 4572.0	...
8127840	  730.1	  552.1	 4572.0	...
8127841	  730.2	  552.3	 4572.0	...
8127842	  730.1	  552.8	 4573.0	...
8127843	  729.8	  553.5	 4575.0	...
8127844	  729.4	  553.6	 4576.0	...
8127845	  729.2	  553.6	 4576.0	...
8127846	  728.9	  553.5	 4575.0	...
8127847	  728.6	  553.7	 4575.0	...
8127848	  728.5	  554.0	 4575.0	...
8127849	  728.5	  553.9	 4575.0	...
8127850	  728.5	  553.7	 4575.0	...
8127851	  728.4	  553.5	 4577.0	...
8127852	  728.2	  553.9	 4578.0	...
8127853	  728.5	  554.2	 4578.0	...
8127854	  728.9	  554.4	 4577.0	...
8127855	  729.5	  554.4	 4577.0	...
8127856	  729.8	  553.7	 4579.0	...
8127857	  729.6	  553.0	 4580.0	...
8127858	  729.1	  552.4	 4582.0	...
8127859	  728.5	  552.6	 4584.0	...
8127860	  728.5	  552.6	 4585.0	...
8127861	  728.5	  552.6	 4586.0	...
8127862	  728.3	  552.7	 4587.0	...
8127863	  728.0	  552.9	 4588.0	...
8127864	  727.7	  553.2	 4589.0	...
8127865	  727.7	  553.3	 4589.0	...
8127866	  727.9	  553.3	 4590.0	...
8127867	  728.2	  553.3	 4590.0	...
8127868	  728.5	  553.2	 4590.0	...
8127869	  728.5	  553.2	 4591.0	...
8127870	  728.3	  553.4	 4592.0	...
8127871	  728.1	  553.0	 4591.0	...
8127872	  728.0	  552.6	 4591.0	...
8127873	  728.2	  552.0	 4590.0	...
8127874	  728.6	  551.9	 4590.0	...
8127875	  729.0	  551.7	 4589.0	...
8127876	  729.3	  551.5	 4589.0	...
8127877	  728.8	  551.5	 4589.0	...
8127878	  728.3	  551.7	 4589.0	...
8127879	  727.7	  551.9	 4588.0	...
8127880	  727.6	  552.1	 4587.0	...
8127881	  728.1	  552.2	 4585.0	...
8127882	  728.7	  552.0	 4584.0	...
8127883	  729.2	  551.8	 4585.0	...
8127884	  729.1	  551.7	 4586.0	...
8127885	  728.9	  551.9	 4586.0	...
8127886	  728.8	  551.7	 4586.0	...
8127887	  728.7	  551.4	 4586.0	...
8127888	  728.7	  551.1	 4588.0	...
8127889	  728.6	  551.0	 4592.0	...
8127890	  728.5	  551.0	 4594.0	...
8127891	  728.1	  551.1	 4596.0	...
MSG	8127892 0000 _ Number Off
8127892	  727.7	  551.2	 4597.0	...
8127893	  727.6	  551.3	 4600.0	...
8127894	  727.7	  551.3	 4603.0	...
8127895	  727.8	  551.3	 4601.0	...
8127896	  728.1	  551.4	 4597.0	...
8127897	  728.5	  551.4	 4592.0	...
8127898	  728.7	  550.7	 4590.0	...
8127899	  728.4	  550.0	 4592.0	...
8127900	  728.0	  549.3	 4595.0	...
8127901	  727.6	  549.3	 4600.0	...
8127902	  727.6	  549.9	 4602.0	...
8127903	  727.8	  550.5	 4606.0	...
8127904	  728.3	  550.9	 4608.0	...
8127905	  728.7	  550.8	 4609.0	...
8127906	  728.8	  550.6	 4609.0	...
8127907	  728.6	  550.5	 4607.0	...
8127908	  728.3	  550.5	 4606.0	...
8127909	  728.1	  550.5	 4605.0	...
8127910	  728.0	  550.7	 4603.0	...
8127911	  727.8	  550.8	 4601.0	...
8127912	  727.8	  550.8	 4600.0	...
8127913	  727.7	  550.8	 4602.0	...
8127914	  727.8	  550.7	 4604.0	...
8127915	  727.7	  550.8	 4607.0	...
8127916	  727.7	  550.8	 4607.0	...
8127917	  727.8	  550.7	 4608.0	...
8127918	  727.9	  550.6	 4608.0	...
8127919	  728.0	  550.5	 4607.0	...
8127920	  728.1	  550.5	 4607.0	...
8127921	  727.9	  550.5	 4607.0	...
8127922	  727.8	  550.5	 4606.0	...
8127923	  727.7	  550.5	 4604.0	...
8127924	  727.6	  550.4	 4601.0	...
8127925	  727.6	  550.3	 4599.0	...
8127926	  727.6	  550.3	 4602.0	...
8127927	  727.6	  550.3	 4606.0	...
8127928	  727.6	  550.2	 4610.0	...
8127929	  727.8	  550.1	 4610.0	...
8127930	  728.1	  550.1	 4611.0	...
8127931	  728.3	  550.1	 4611.0	...
8127932	  728.2	  550.2	 4610.0	...
8127933	  728.2	  550.2	 4609.0	...
8127934	  728.2	  550.2	 4609.0	...
8127935	  728.3	  550.2	 4612.0	...
8127936	  728.4	  550.7	 4614.0	...
8127937	  728.3	  551.1	 4614.0	...
8127938	  728.2	  551.6	 4612.0	...
8127939	  728.0	  551.6	 4610.0	...
8127940	  728.2	  551.6	 4609.0	...
8127941	  728.3	  551.3	 4610.0	...
8127942	  727.8	  551.0	 4611.0	...
8127943	  727.3	  550.7	 4611.0	...
8127944	  726.7	  550.7	 4611.0	...
8127945	  726.8	  550.6	 4613.0	...
8127946	  727.3	  550.7	 4615.0	...
8127947	  727.7	  550.8	 4616.0	...
8127948	  728.0	  551.1	 4612.0	...
8127949	  727.7	  551.4	 4607.0	...
8127950	  727.7	  551.2	 4608.0	...
8127951	  727.5	  550.8	 4613.0	...
8127952	  727.4	  550.4	 4619.0	...
8127953	  727.6	  550.4	 4620.0	...
8127954	  727.7	  550.4	 4621.0	...
8127955	  727.9	  550.4	 4620.0	...
8127956	  728.0	  550.4	 4620.0	...
8127957	  728.0	  550.3	 4616.0	...
8127958	  728.0	  550.3	 4612.0	...
8127959	  728.0	  550.2	 4608.0	...
8127960	  728.0	  550.2	 4609.0	...
8127961	  728.4	  550.0	 4609.0	...
8127962	  728.7	  549.8	 4609.0	...
8127963	  728.9	  549.5	 4609.0	...
8127964	  728.9	  549.5	 4615.0	...
8127965	  728.8	  549.3	 4621.0	...
8127966	  728.8	  549.1	 4626.0	...
8127967	  728.8	  549.3	 4625.0	...
8127968	  728.8	  549.6	 4624.0	...
8127969	  728.8	  549.9	 4625.0	...
8127970	  728.4	  549.9	 4627.0	...
8127971	  728.2	  549.8	 4628.0	...
8127972	  727.9	  549.9	 4628.0	...
8127973	  728.0	  549.9	 4627.0	...
8127974	  728.0	  550.0	 4624.0	...
8127975	  727.9	  550.2	 4622.0	...
8127976	  727.9	  550.4	 4620.0	...
8127977	  727.9	  550.6	 4621.0	...
8127978	  728.0	  550.3	 4622.0	...
8127979	  728.0	  550.0	 4623.0	...
8127980	  728.0	  549.5	 4625.0	...
8127981	  728.0	  549.3	 4625.0	...
8127982	  728.0	  549.2	 4624.0	...
8127983	  727.9	  549.2	 4622.0	...
8127984	  727.7	  549.2	 4619.0	...
8127985	  727.6	  549.2	 4619.0	...
8127986	  727.8	  549.1	 4620.0	...
8127987	  728.1	  549.1	 4621.0	...
8127988	  728.4	  549.3	 4621.0	...
8127989	  728.5	  549.5	 4622.0	...
8127990	  728.2	  549.6	 4623.0	...
8127991	  727.8	  549.6	 4623.0	...
8127992	  727.6	  549.5	 4622.0	...
8127993	  727.8	  549.4	 4621.0	...
8127994	  727.9	  548.9	 4620.0	...
8127995	  727.9	  548.5	 4620.0	...
8127996	  727.9	  548.4	 4624.0	...
8127997	  728.0	  548.7	 4627.0	...
8127998	  728.0	  549.0	 4630.0	...
8127999	  728.0	  548.9	 4626.0	...
8128000	  728.0	  548.9	 4622.0	...
8128001	  728.6	  548.9	 4623.0	...
8128002	  729.1	  548.5	 4627.0	...
8128003	  729.6	  548.0	 4631.0	...
8128004	  729.5	  547.6	 4631.0	...
8128005	  729.4	  547.6	 4631.0	...
8128006	  729.4	  547.8	 4630.0	...
8128007	  729.3	  548.0	 4629.0	...
8128008	  729.1	  548.2	 4628.0	...
8128009	  728.7	  548.3	 4627.0	...
8128010	  728.4	  548.7	 4625.0	...
8128011	  728.4	  549.2	 4624.0	...
8128012	  728.4	  549.4	 4624.0	...
8128013	  728.4	  549.3	 4624.0	...
8128014	  728.4	  549.2	 4624.0	...
8128015	  728.4	  549.1	 4624.0	...
8128016	  728.7	  549.0	 4624.0	...
8128017	  729.0	  549.0	 4624.0	...
8128018	  729.3	  548.9	 4623.0	...
8128019	  729.3	  548.4	 4627.0	...
8128020	  729.2	  547.9	 4631.0	...
8128021	  729.2	  547.8	 4639.0	...
8128022	  729.2	  548.6	 4642.0	...
8128023	  729.4	  549.3	 4644.0	...
8128024	  729.5	  549.4	 4642.0	...
8128025	  729.4	  548.9	 4641.0	...
8128026	  729.4	  548.5	 4638.0	...
8128027	  729.3	  548.4	 4636.0	...
8128028	  729.4	  547.8	 4635.0	...
8128029	  729.7	  547.1	 4635.0	...
8128030	  729.9	  546.5	 4634.0	...
8128031	  729.6	  546.4	 4634.0	...
8128032	  729.2	  546.4	 4636.0	...
8128033	  728.7	  546.6	 4639.0	...
8128034	  728.7	  546.9	 4642.0	...
8128035	  729.0	  547.1	 4643.0	...
8128036	  729.5	  547.3	 4643.0	...
8128037	  730.0	  547.6	 4643.0	...
8128038	  730.2	  548.0	 4643.0	...
8128039	  729.9	  548.1	 4643.0	...
8128040	  729.7	  547.8	 4642.0	...
8128041	  729.6	  547.5	 4642.0	...
8128042	  729.6	  546.9	 4641.0	...
8128043	  729.6	  546.7	 4641.0	...
8128044	  729.7	  546.3	 4641.0	...
8128045	  729.7	  546.1	 4641.0	...
8128046	  729.8	  545.8	 4641.0	...
8128047	  729.8	  545.8	 4641.0	...
8128048	  729.7	  545.9	 4641.0	...
8128049	  729.5	  545.9	 4642.0	...
8128050	  729.4	  545.9	 4642.0	...
8128051	  729.5	  546.0	 4643.0	...
8128052	  729.8	  545.8	 4646.0	...
8128053	  730.0	  545.7	 4649.0	...
8128054	  729.8	  545.5	 4653.0	...
8128055	  729.6	  545.6	 4653.0	...
8128056	  729.7	  545.9	 4655.0	...
8128057	  729.8	  546.2	 4656.0	...
8128058	  729.8	  546.5	 4656.0	...
8128059	  729.8	  546.9	 4656.0	...
8128060	  729.8	  547.1	 4655.0	...
8128061	  729.6	  547.2	 4655.0	...
8128062	  729.3	  547.1	 4657.0	...
8128063	  729.4	  546.9	 4659.0	...
8128064	  729.7	  546.7	 4663.0	...
8128065	  729.9	  546.4	 4665.0	...
8128066	  729.8	  546.4	 4667.0	...
8128067	  729.7	  546.4	 4667.0	...
8128068	  729.5	  546.3	 4666.0	...
8128069	  729.4	  545.9	 4665.0	...
8128070	  729.5	  545.6	 4664.0	...
8128071	  729.6	  545.4	 4663.0	...
8128072	  729.7	  545.3	 4663.0	...
8128073	  729.6	  545.2	 4665.0	...
8128074	  729.4	  545.3	 4667.0	...
8128075	  729.1	  545.4	 4669.0	...
8128076	  728.9	  545.5	 4669.0	...
8128077	  728.9	  545.8	 4670.0	...
8128078	  728.9	  546.2	 4669.0	...
8128079	  729.1	  546.3	 4666.0	...
8128080	  729.7	  546.0	 4663.0	...
8128081	  730.3	  545.6	 4661.0	...
8128082	  730.8	  545.1	 4661.0	...
8128083	  730.8	  544.8	 4661.0	...
8128084	  730.8	  544.7	 4660.0	...
8128085	  730.8	  544.8	 4660.0	...
8128086	  730.7	  545.1	 4659.0	...
8128087	  730.7	  545.4	 4659.0	...
8128088	  730.9	  545.5	 4659.0	...
8128089	  731.1	  545.3	 4662.0	...
8128090	  731.4	  545.0	 4665.0	...
8128091	  731.4	  544.7	 4667.0	...
8128092	  731.4	  544.4	 4668.0	...
8128093	  731.1	  544.1	 4668.0	...
8128094	  731.0	  544.1	 4668.0	...
8128095	  730.9	  544.3	 4668.0	...
8128096	  731.2	  544.5	 4667.0	...
8128097	  731.2	  544.6	 4667.0	...
8128098	  731.3	  544.6	 4665.0	...
8128099	  731.4	  544.4	 4664.0	...
8128100	  731.6	  544.5	 4663.0	...
8128101	  731.7	  544.5	 4662.0	...
MSG	8128102 0000 _ Number On
8128102	  731.7	  544.4	 4661.0	...
8128103	  731.7	  544.3	 4661.0	...
8128104	  731.7	  544.2	 4662.0	...
8128105	  731.7	  544.1	 4664.0	...
8128106	  731.7	  544.3	 4665.0	...
8128107	  731.7	  544.5	 4665.0	...
8128108	  731.7	  544.8	 4665.0	...
8128109	  731.8	  544.9	 4665.0	...
8128110	  732.0	  544.9	 4665.0	...
8128111	  732.1	  544.7	 4666.0	...
8128112	  731.9	  544.5	 4668.0	...
8128113	  731.5	  544.4	 4670.0	...
8128114	  731.3	  544.4	 4670.0	...
8128115	  731.7	  544.4	 4668.0	...
8128116	  732.2	  544.4	 4666.0	...
8128117	  732.5	  544.5	 4666.0	...
8128118	  732.7	  544.6	 4667.0	...
8128119	  732.8	  544.6	 4668.0	...
8128120	  733.0	  544.5	 4672.0	...
8128121	  732.9	  544.4	 4674.0	...
8128122	  732.9	  544.2	 4677.0	...
8128123	  732.9	  544.0	 4680.0	...
8128124	  732.9	  543.9	 4684.0	...
8128125	  732.3	  543.9	 4684.0	...
8128126	  731.6	  543.3	 4681.0	...
8128127	  730.9	  542.8	 4680.0	...
8128128	  730.9	  542.4	 4683.0	...
8128129	  731.2	  542.7	 4683.0	...
8128130	  731.6	  542.9	 4679.0	...
8128131	  731.9	  543.3	 4675.0	...
8128132	  731.9	  543.6	 4678.0	...
8128133	  731.9	  543.9	 4682.0	...
8128134	  731.9	  543.5	 4686.0	...
8128135	  732.0	  543.3	 4685.0	...
8128136	  732.2	  543.2	 4684.0	...
8128137	  732.3	  543.4	 4681.0	...
8128138	  732.3	  543.4	 4679.0	...
8128139	  732.3	  543.3	 4676.0	...
8128140	  732.4	  543.3	 4675.0	...
8128141	  732.4	  543.2	 4673.0	...
8128142	  732.3	  543.3	 4677.0	...
8128143	  732.3	  543.3	 4680.0	...
8128144	  732.3	  543.3	 4684.0	...
8128145	  732.2	  543.2	 4685.0	...
8128146	  732.1	  543.1	 4686.0	...
8128147	  732.0	  543.0	 4686.0	...
8128148	  732.0	  543.0	 4685.0	...
8128149	  732.3	  543.0	 4681.0	...
8128150	  732.5	  543.1	 4678.0	...
8128151	  732.7	  542.9	 4681.0	...
8128152	  732.9	  542.6	 4685.0	...
8128153	  733.3	  542.5	 4690.0	...
8128154	  733.8	  542.8	 4687.0	...
8128155	  733.7	  543.1	 4684.0	...
8128156	  733.3	  543.1	 4681.0	...
8128157	  733.0	  543.2	 4680.0	...
8128158	  732.7	  543.2	 4682.0	...
8128159	  732.6	  543.1	 4685.0	...
8128160	  732.7	  543.0	 4689.0	...
8128161	  733.0	  542.9	 4692.0	...
8128162	  732.8	  542.8	 4693.0	...
8128163	  732.4	  542.8	 4693.0	...
8128164	  732.0	  542.7	 4692.0	...
8128165	  732.6	  542.4	 4693.0	...
8128166	  733.1	  542.7	 4693.0	...
8128167	  733.4	  543.0	 4694.0	...
8128168	  733.2	  543.3	 4694.0	...
8128169	  733.3	  543.3	 4690.0	...
8128170	  733.5	  543.4	 4686.0	...
8128171	  733.8	  543.4	 4685.0	...
8128172	  733.7	  543.2	 4687.0	...
8128173	  733.7	  543.0	 4692.0	...
8128174	  733.6	  542.9	 4695.0	...
8128175	  733.5	  542.7	 4697.0	...
8128176	  733.5	  542.5	 4696.0	...
8128177	  733.5	  542.5	 4695.0	...
8128178	  733.5	  542.5	 4693.0	...
8128179	  733.6	  542.3	 4692.0	...
8128180	  733.6	  542.2	 4691.0	...
8128181	  733.7	  542.1	 4691.0	...
8128182	  733.6	  542.0	 4695.0	...
8128183	  733.5	  541.8	 4698.0	...
8128184	  733.8	  541.5	 4701.0	...
8128185	  734.2	  541.6	 4702.0	...
8128186	  734.5	  542.2	 4704.0	...
8128187	  734.1	  542.9	 4703.0	...
8128188	  733.7	  543.2	 4700.0	...
8128189	  733.6	  543.2	 4698.0	...
8128190	  734.1	  543.1	 4699.0	...
8128191	  734.5	  543.1	 4701.0	...
8128192	  734.8	  543.1	 4702.0	...
8128193	  734.8	  543.0	 4703.0	...
8128194	  734.8	  542.8	 4704.0	...
8128195	  734.7	  542.7	 4704.0	...
8128196	  734.6	  542.7	 4705.0	...
8128197	  734.5	  542.7	 4705.0	...
8128198	  734.4	  542.6	 4705.0	...
8128199	  734.3	  542.5	 4705.0	...
8128200	  734.2	  542.5	 4705.0	...
8128201	  734.2	  542.6	 4705.0	...
8128202	  734.3	  542.6	 4704.0	...
8128203	  734.8	  542.7	 4702.0	...
8128204	  735.3	  542.6	 4700.0	...
8128205	  735.8	  542.6	 4699.0	...
8128206	  735.9	  542.6	 4701.0	...
8128207	  736.0	  542.6	 4703.0	...
8128208	  735.8	  542.7	 4703.0	...
8128209	  735.7	  542.2	 4702.0	...
8128210	  735.7	  541.6	 4699.0	...
8128211	  735.7	  541.1	 4697.0	...
8128212	  735.4	  541.0	 4699.0	...
8128213	  735.2	  541.0	 4701.0	...
8128214	  735.2	  541.0	 4699.0	...
8128215	  735.1	  541.5	 4696.0	...
8128216	  735.0	  542.0	 4694.0	...
8128217	  735.1	  542.4	 4695.0	...
8128218	  735.1	  542.1	 4699.0	...
8128219	  735.2	  541.9	 4702.0	...
8128220	  735.3	  541.8	 4704.0	...
8128221	  735.3	  541.8	 4702.0	...
8128222	  735.3	  541.9	 4698.0	...
8128223	  735.1	  542.1	 4696.0	...
8128224	  734.9	  542.3	 4695.0	...
8128225	  735.3	  542.4	 4696.0	...
8128226	  735.8	  542.6	 4698.0	...
8128227	  735.9	  542.8	 4700.0	...
8128228	  735.8	  543.0	 4703.0	...
8128229	  735.7	  543.0	 4703.0	...
8128230	  735.7	  543.0	 4700.0	...
8128231	  735.4	  543.1	 4697.0	...
8128232	  735.0	  543.2	 4696.0	...
8128233	  735.2	  543.3	 4695.0	...
8128234	  735.3	  543.2	 4694.0	...
8128235	  735.5	  542.9	 4696.0	...
8128236	  735.2	  542.4	 4702.0	...
8128237	  735.0	  542.1	 4708.0	...
8128238	  734.8	  542.0	 4712.0	...
8128239	  735.0	  542.3	 4711.0	...
8128240	  735.2	  542.8	 4710.0	...
8128241	  735.2	  542.9	 4709.0	...
8128242	  735.1	  543.0	 4709.0	...
8128243	  735.4	  543.0	 4709.0	...
8128244	  735.7	  542.5	 4709.0	...
8128245	  735.9	  542.1	 4708.0	...
8128246	  735.8	  541.8	 4708.0	...
8128247	  735.5	  541.8	 4708.0	...
8128248	  735.3	  541.8	 4708.0	...
8128249	  735.3	  541.5	 4708.0	...
8128250	  735.3	  541.1	 4711.0	...
8128251	  735.3	  540.9	 4713.0	...
8128252	  735.3	  541.0	 4716.0	...
8128253	  735.6	  541.1	 4716.0	...
8128254	  735.8	  541.0	 4716.0	...
8128255	  736.1	  540.9	 4715.0	...
8128256	  736.0	  540.8	 4712.0	...
8128257	  736.0	  540.7	 4706.0	...
8128258	  735.8	  540.6	 4702.0	...
8128259	  735.7	  540.5	 4703.0	...
8128260	  735.5	  540.6	 4708.0	...
8128261	  735.7	  541.0	 4713.0	...
8128262	  735.9	  541.1	 4713.0	...
8128263	  736.2	  541.1	 4713.0	...
8128264	  736.1	  541.0	 4711.0	...
8128265	  736.1	  541.1	 4709.0	...
8128266	  736.1	  541.3	 4708.0	...
8128267	  736.1	  541.3	 4710.0	...
8128268	  736.1	  541.3	 4712.0	...
8128269	  735.9	  541.3	 4714.0	...
8128270	  735.6	  541.4	 4714.0	...
8128271	  735.4	  541.7	 4715.0	...
8128272	  735.3	  541.9	 4716.0	...
8128273	  735.1	  542.0	 4718.0	...
8128274	  735.4	  541.8	 4720.0	...
8128275	  736.2	  541.6	 4722.0	...
8128276	  737.2	  541.3	 4721.0	...
8128277	  737.7	  541.0	 4721.0	...
8128278	  737.5	  541.0	 4720.0	...
8128279	  737.1	  541.3	 4720.0	...
8128280	  736.8	  541.8	 4718.0	...
8128281	  736.9	  542.2	 4717.0	...
8128282	  736.8	  542.3	 4716.0	...
8128283	  736.7	  542.3	 4715.0	...
8128284	  736.7	  542.2	 4713.0	...
8128285	  736.8	  542.0	 4713.0	...
8128286	  736.6	  542.0	 4715.0	...
8128287	  736.3	  542.1	 4717.0	...
8128288	  735.9	  542.2	 4717.0	...
8128289	  735.7	  542.3	 4718.0	...
8128290	  735.5	  542.4	 4721.0	...
8128291	  735.5	  542.3	 4724.0	...
8128292	  736.1	  542.0	 4727.0	...
8128293	  736.7	  541.7	 4726.0	...
8128294	  737.2	  541.4	 4721.0	...
8128295	  736.9	  541.2	 4717.0	...
8128296	  736.7	  540.8	 4712.0	...
8128297	  736.5	  540.4	 4711.0	...
8128298	  736.5	  540.3	 4713.0	...
8128299	  736.4	  540.7	 4716.0	...
8128300	  736.5	  541.3	 4718.0	...
8128301	  736.6	  541.7	 4719.0	...
8128302	  736.7	  541.7	 4719.0	...
8128303	  736.7	  541.6	 4719.0	...
8128304	  736.8	  541.7	 4721.0	...
8128305	  736.8	  541.7	 4724.0	...
8128306	  736.8	  541.6	 4722.0	...
8128307	  736.8	  541.9	 4719.0	...
8128308	  736.9	  542.4	 4717.0	...
8128309	  737.0	  542.9	 4718.0	...
8128310	  736.9	  543.0	 4717.0	...
8128311	  736.7	  543.0	 4714.0	...
8128312	  736.5	  543.1	 4712.0	...
8128313	  736.3	  542.8	 4713.0	...
8128314	  736.1	  542.6	 4715.0	...
8128315	  736.0	  542.3	 4716.0	...
8128316	  736.1	  542.5	 4718.0	...
8128317	  736.3	  542.6	 4720.0	...
8128318	  736.4	  542.3	 4721.0	...
8128319	  736.5	  542.3	 4720.0	...
8128320	  736.5	  542.1	 4719.0	...
8128321	  736.2	  542.3	 4718.0	...
8128322	  735.9	  542.3	 4718.0	...
8128323	  735.9	  542.3	 4718.0	...
8128324	  736.3	  542.4	 4719.0	...
8128325	  736.7	  542.4	 4721.0	...
8128326	  736.8	  542.4	 4722.0	...
8128327	  736.8	  542.2	 4722.0	...
8128328	  736.9	  541.9	 4724.0	...
8128329	  736.9	  541.8	 4727.0	...
8128330	  737.1	  542.0	 4729.0	...
8128331	  737.4	  542.3	 4728.0	...
8128332	  737.7	  542.5	 4724.0	...
8128333	  737.4	  542.7	 4722.0	...
8128334	  737.0	  542.6	 4723.0	...
8128335	  736.6	  542.5	 4723.0	...
8128336	  736.6	  542.5	 4723.0	...
8128337	  736.7	  542.8	 4721.0	...
8128338	  736.6	  542.9	 4720.0	...
8128339	  736.7	  542.9	 4719.0	...
8128340	  736.7	  542.8	 4720.0	...
8128341	  736.8	  542.8	 4722.0	...
8128342	  736.6	  542.8	 4722.0	...
8128343	  736.4	  542.4	 4722.0	...
8128344	  736.1	  541.9	 4724.0	...
8128345	  736.2	  541.9	 4726.0	...
8128346	  736.3	  542.4	 4727.0	...
8128347	  736.4	  542.5	 4726.0	...
8128348	  736.6	  542.1	 4723.0	...
8128349	  736.8	  541.9	 4720.0	...
8128350	  736.9	  542.1	 4718.0	...
8128351	  736.8	  542.4	 4719.0	...
8128352	  736.9	  542.6	 4721.0	...
8128353	  737.1	  542.8	 4722.0	...
8128354	  737.2	  542.8	 4722.0	...
8128355	  737.2	  542.7	 4724.0	...
8128356	  737.1	  542.6	 4730.0	...
8128357	  737.1	  542.4	 4735.0	...
8128358	  737.2	  542.6	 4738.0	...
8128359	  737.2	  542.7	 4737.0	...
8128360	  737.2	  542.9	 4737.0	...
8128361	  737.2	  543.0	 4738.0	...
8128362	  737.0	  543.1	 4738.0	...
8128363	  736.7	  543.3	 4740.0	...
8128364	  736.6	  543.5	 4741.0	...
8128365	  737.2	  543.6	 4742.0	...
8128366	  737.7	  543.5	 4741.0	...
8128367	  738.1	  543.2	 4740.0	...
8128368	  738.1	  543.0	 4737.0	...
8128369	  738.0	  542.8	 4736.0	...
8128370	  737.9	  542.9	 4735.0	...
8128371	  737.8	  542.7	 4735.0	...
8128372	  737.7	  542.6	 4736.0	...
8128373	  737.4	  542.7	 4737.0	...
8128374	  737.1	  543.0	 4738.0	...
8128375	  736.9	  543.3	 4739.0	...
8128376	  737.1	  543.5	 4738.0	...
8128377	  737.4	  543.5	 4737.0	...
8128378	  737.6	  543.3	 4737.0	...
8128379	  737.5	  543.0	 4738.0	...
8128380	  737.4	  542.8	 4738.0	...
8128381	  737.4	  542.8	 4738.0	...
8128382	  737.6	  542.5	 4738.0	...
8128383	  737.6	  542.4	 4738.0	...
8128384	  737.6	  542.3	 4736.0	...
8128385	  737.6	  542.5	 4735.0	...
8128386	  737.4	  542.6	 4733.0	...
8128387	  737.2	  542.9	 4733.0	...
8128388	  737.1	  543.1	 4731.0	...
8128389	  737.2	  543.1	 4730.0	...
8128390	  737.0	  543.2	 4732.0	...
8128391	  736.8	  543.3	 4734.0	...
8128392	  736.7	  543.2	 4737.0	...
8128393	  736.7	  542.8	 4737.0	...
8128394	  736.7	  542.5	 4735.0	...
8128395	  736.9	  542.5	 4733.0	...
8128396	  737.1	  542.6	 4731.0	...
8128397	  737.3	  542.7	 4731.0	...
8128398	  737.2	  542.6	 4733.0	...
8128399	  736.9	  542.7	 4736.0	...
8128400	  736.7	  543.0	 4739.0	...
8128401	  736.9	  543.3	 4739.0	...
8128402	  737.2	  543.3	 4739.0	...
8128403	  737.2	  542.9	 4739.0	...
8128404	  737.1	  542.6	 4739.0	...
8128405	  737.1	  542.5	 4742.0	...
8128406	  737.5	  542.6	 4746.0	...
8128407	  737.8	  542.4	 4748.0	...
MSG	8128408 0000 _ Number Off
8128408	  737.9	  542.3	 4746.0	...
8128409	  738.0	  542.3	 4744.0	...
8128410	  738.1	  542.1	 4743.0	...
8128411	  738.4	  542.0	 4745.0	...
8128412	  738.5	  541.9	 4747.0	...
8128413	  738.5	  541.9	 4748.0	...
8128414	  738.5	  541.8	 4747.0	...
8128415	  738.6	  541.9	 4745.0	...
8128416	  738.4	  542.2	 4743.0	...
8128417	  738.1	  542.5	 4742.0	...
8128418	  737.4	  542.7	 4744.0	...
8128419	  737.0	  543.0	 4745.0	...
8128420	  736.9	  542.9	 4745.0	...
8128421	  737.2	  542.6	 4745.0	...
8128422	  737.9	  542.1	 4745.0	...
8128423	  738.2	  541.9	 4745.0	...
8128424	  738.5	  541.7	 4745.0	...
8128425	  738.5	  542.0	 4744.0	...
8128426	  738.7	  542.1	 4744.0	...
8128427	  738.9	  542.2	 4744.0	...
8128428	  738.8	  542.2	 4745.0	...
8128429	  738.3	  542.4	 4745.0	...
8128430	  737.8	  542.6	 4745.0	...
8128431	  737.5	  543.0	 4744.0	...
8128432	  737.5	  543.2	 4743.0	...
8128433	  737.5	  543.1	 4742.0	...
8128434	  737.4	  543.0	 4743.0	...
8128435	  737.4	  542.9	 4748.0	...
8128436	  737.5	  543.3	 4752.0	...
8128437	  737.5	  543.5	 4754.0	...
8128438	  737.5	  543.7	 4751.0	...
8128439	  737.8	  543.3	 4747.0	...
8128440	  738.0	  542.9	 4747.0	...
8128441	  738.2	  542.7	 4748.0	...
8128442	  738.2	  542.5	 4750.0	...
8128443	  737.9	  542.4	 4749.0	...
8128444	  737.7	  542.3	 4746.0	...
8128445	  737.5	  542.6	 4743.0	...
8128446	  737.6	  542.8	 4743.0	...
8128447	  737.7	  542.9	 4746.0	...
8128448	  737.9	  542.9	 4748.0	...
8128449	  738.1	  542.9	 4749.0	...
8128450	  738.1	  542.9	 4749.0	...
8128451	  738.1	  543.3	 4748.0	...
8128452	  738.1	  543.7	 4748.0	...
8128453	  738.0	  544.0	 4748.0	...
8128454	  738.0	  543.8	 4751.0	...
8128455	  738.0	  543.8	 4753.0	...
8128456	  738.0	  544.0	 4754.0	...
8128457	  738.4	  544.2	 4754.0	...
8128458	  738.8	  544.3	 4754.0	...
8128459	  738.8	  544.4	 4755.0	...
8128460	  738.4	  544.2	 4756.0	...
8128461	  738.0	  543.9	 4757.0	...
8128462	  738.0	  543.6	 4757.0	...
8128463	  737.9	  543.7	 4757.0	...
8128464	  737.8	  543.5	 4758.0	...
8128465	  737.6	  543.2	 4758.0	...
8128466	  737.5	  543.1	 4761.0	...
8128467	  737.5	  543.2	 4764.0	...
8128468	  737.5	  543.4	 4765.0	...
8128469	  737.7	  543.4	 4762.0	...
8128470	  737.8	  543.0	 4760.0	...
8128471	  738.1	  542.6	 4757.0	...
8128472	  738.4	  542.2	 4756.0	...
8128473	  738.7	  542.2	 4756.0	...
8128474	  738.5	  542.1	 4758.0	...
8128475	  738.1	  541.9	 4758.0	...
8128476	  737.7	  542.3	 4756.0	...
8128477	  737.7	  542.6	 4754.0	...
8128478	  737.7	  543.0	 4752.0	...
8128479	  737.5	  543.0	 4750.0	...
8128480	  737.4	  543.2	 4750.0	...
8128481	  737.5	  543.2	 4750.0	...
8128482	  737.7	  543.0	 4749.0	...
8128483	  737.9	  543.0	 4748.0	...
8128484	  738.0	  543.1	 4748.0	...
8128485	  738.0	  543.0	 4749.0	...
8128486	  738.0	  542.8	 4749.0	...
8128487	  738.0	  542.7	 4749.0	...
8128488	  737.9	  542.8	 4746.0	...
8128489	  737.7	  543.0	 4746.0	...
8128490	  737.6	  543.1	 4747.0	...
8128491	  737.4	  543.1	 4750.0	...
8128492	  737.4	  543.0	 4751.0	...
8128493	  737.3	  542.8	 4751.0	...
8128494	  737.2	  542.7	 4750.0	...
8128495	  737.4	  543.0	 4749.0	...
8128496	  738.0	  543.3	 4748.0	...
8128497	  738.6	  543.4	 4748.0	...
8128498	  738.7	  543.1	 4749.0	...
8128499	  738.3	  543.0	 4748.0	...
8128500	  737.8	  543.2	 4748.0	...
8128501	  737.8	  543.5	 4748.0	...
8128502	  737.6	  543.7	 4748.0	...
8128503	  737.5	  543.9	 4748.0	...
8128504	  737.9	  543.6	 4749.0	...
8128505	  738.4	  543.3	 4750.0	...
8128506	  738.5	  543.1	 4751.0	...
8128507	  738.1	  543.1	 4753.0	...
8128508	  737.8	  543.2	 4755.0	...
8128509	  737.7	  543.1	 4757.0	...
8128510	  737.7	  543.0	 4760.0	...
8128511	  737.6	  542.9	 4761.0	...
8128512	  737.6	  542.5	 4761.0	...
8128513	  737.7	  542.2	 4760.0	...
8128514	  737.9	  541.8	 4760.0	...
8128515	  738.0	  541.6	 4760.0	...
8128516	  738.1	  541.7	 4759.0	...
8128517	  738.1	  542.2	 4758.0	...
8128518	  738.2	  542.6	 4757.0	...
8128519	  738.3	  543.5	 4758.0	...
8128520	  738.4	  544.1	 4759.0	...
8128521	  738.6	  544.9	 4763.0	...
8128522	  738.7	  545.0	 4766.0	...
8128523	  738.2	  544.3	 4767.0	...
8128524	  737.6	  543.5	 4764.0	...
8128525	  737.1	  543.2	 4761.0	...
8128526	  737.4	  543.7	 4760.0	...
8128527	  737.7	  543.8	 4763.0	...
8128528	  738.0	  543.3	 4767.0	...
8128529	  737.8	  542.8	 4771.0	...
8128530	  737.7	  542.8	 4770.0	...
8128531	  737.6	  543.7	 4770.0	...
8128532	  737.6	  544.6	 4767.0	...
8128533	  737.6	  544.5	 4763.0	...
8128534	  737.4	  543.6	 4758.0	...
8128535	  737.3	  542.5	 4758.0	...
8128536	  737.3	  542.4	 4763.0	...
8128537	  737.3	  542.4	 4767.0	...
8128538	  737.3	  542.4	 4769.0	...
8128539	  737.3	  542.5	 4768.0	...
8128540	  737.4	  542.6	 4768.0	...
8128541	  737.3	  542.7	 4769.0	...
8128542	  737.6	  542.7	 4769.0	...
8128543	  738.0	  542.8	 4770.0	...
8128544	  738.4	  543.1	 4770.0	...
8128545	  738.2	  543.4	 4772.0	...
8128546	  737.8	  543.7	 4775.0	...
8128547	  737.2	  544.2	 4776.0	...
8128548	  737.0	  544.6	 4772.0	...
8128549	  736.8	  544.5	 4768.0	...
8128550	  736.8	  544.1	 4766.0	...
8128551	  736.7	  543.7	 4767.0	...
8128552	  736.7	  543.6	 4768.0	...
8128553	  737.0	  543.6	 4769.0	...
8128554	  737.2	  543.7	 4769.0	...
8128555	  737.4	  543.6	 4770.0	...
8128556	  737.4	  543.8	 4770.0	...
8128557	  737.4	  544.0	 4771.0	...
8128558	  737.3	  544.1	 4771.0	...
8128559	  737.1	  543.8	 4771.0	...
8128560	  736.9	  543.4	 4771.0	...
8128561	  736.8	  543.1	 4771.0	...
8128562	  736.8	  542.9	 4772.0	...
8128563	  736.7	  542.9	 4772.0	...
8128564	  736.7	  543.1	 4771.0	...
8128565	  736.7	  543.4	 4770.0	...
8128566	  736.7	  543.2	 4769.0	...
8128567	  736.7	  542.8	 4771.0	...
8128568	  736.7	  542.5	 4773.0	...
8128569	  736.7	  542.5	 4775.0	...
8128570	  736.8	  542.8	 4774.0	...
8128571	  736.7	  543.1	 4774.0	...
8128572	  736.6	  543.4	 4774.0	...
8128573	  736.5	  543.6	 4774.0	...
8128574	  736.5	  543.6	 4775.0	...
8128575	  736.5	  543.5	 4776.0	...
8128576	  736.6	  543.9	 4779.0	...
8128577	  736.7	  544.3	 4781.0	...
8128578	  736.8	  544.4	 4783.0	...
8128579	  736.8	  543.9	 4783.0	...
8128580	  737.0	  543.5	 4782.0	...
8128581	  737.2	  543.5	 4781.0	...
8128582	  737.3	  543.5	 4780.0	...
8128583	  737.5	  543.9	 4780.0	...
8128584	  737.2	  544.2	 4780.0	...
8128585	  736.8	  544.6	 4781.0	...
8128586	  736.5	  544.5	 4782.0	...
8128587	  736.8	  544.4	 4788.0	...
8128588	  737.0	  544.0	 4794.0	...
8128589	  737.1	  543.6	 4794.0	...
8128590	  737.3	  543.4	 4788.0	...
8128591	  737.5	  543.4	 4785.0	...
8128592	  737.7	  543.4	 4788.0	...
8128593	  737.3	  543.6	 4792.0	...
8128594	  736.8	  543.9	 4793.0	...
8128595	  736.9	  544.0	 4794.0	...
8128596	  737.4	  544.1	 4794.0	...
8128597	  737.9	  544.3	 4791.0	...
8128598	  737.9	  544.2	 4789.0	...
8128599	  737.9	  543.6	 4789.0	...
8128600	  737.9	  543.0	 4791.0	...
8128601	  737.9	  542.8	 4794.0	...
8128602	  737.4	  542.9	 4795.0	...
8128603	  736.9	  543.4	 4796.0	...
8128604	  736.7	  543.8	 4796.0	...
8128605	  737.0	  544.1	 4797.0	...
8128606	  737.3	  544.2	 4795.0	...
MSG	8128607 0000 _ Number On
8128607	  737.4	  544.4	 4793.0	...
8128608	  737.5	  544.6	 4794.0	...
8128609	  737.5	  544.8	 4798.0	...
8128610	  737.5	  544.4	 4801.0	...
8128611	  737.2	  543.9	 4802.0	...
8128612	  736.9	  543.4	 4803.0	...
8128613	  736.7	  543.5	 4804.0	...
8128614	  736.9	  543.7	 4802.0	...
8128615	  737.2	  543.9	 4800.0	...
8128616	  737.4	  544.2	 4802.0	...
8128617	  737.4	  544.4	 4806.0	...
8128618	  737.3	  544.4	 4811.0	...
8128619	  737.4	  544.4	 4811.0	...
8128620	  737.6	  544.4	 4812.0	...
8128621	  737.8	  544.4	 4811.0	...
8128622	  737.3	  544.4	 4810.0	...
8128623	  736.9	  543.8	 4808.0	...
8128624	  736.6	  543.2	 4808.0	...
8128625	  736.8	  542.4	 4809.0	...
8128626	  737.2	  542.4	 4810.0	...
8128627	  737.3	  542.6	 4812.0	...
8128628	  736.9	  542.8	 4816.0	...
8128629	  736.5	  543.2	 4818.0	...
8128630	  736.0	  543.6	 4820.0	...
8128631	  736.2	  544.1	 4821.0	...
8128632	  736.5	  544.3	 4819.0	...
8128633	  736.9	  544.4	 4816.0	...
8128634	  737.1	  544.2	 4815.0	...
8128635	  737.1	  544.1	 4818.0	...
8128636	  737.1	  544.0	 4815.0	...
8128637	  737.5	  544.0	 4811.0	...
8128638	  737.9	  543.6	 4807.0	...
8128639	  737.7	  543.1	 4808.0	...
8128640	  737.0	  542.8	 4809.0	...
8128641	  736.9	  543.0	 4810.0	...
8128642	  737.4	  543.1	 4811.0	...
8128643	  737.7	  543.1	 4812.0	...
8128644	  737.6	  543.0	 4816.0	...
8128645	  737.5	  542.8	 4819.0	...
8128646	  737.4	  542.7	 4821.0	...
8128647	  737.2	  542.5	 4823.0	...
8128648	  736.8	  542.4	 4825.0	...
8128649	  736.6	  542.5	 4827.0	...
8128650	  736.6	  542.7	 4827.0	...
8128651	  736.8	  542.9	 4826.0	...
8128652	  736.9	  543.0	 4825.0	...
8128653	  736.9	  542.8	 4825.0	...
8128654	  736.9	  542.5	 4825.0	...
8128655	  736.9	  542.2	 4829.0	...
8128656	  736.9	  542.4	 4833.0	...
8128657	  736.8	  542.7	 4835.0	...
8128658	  736.7	  542.9	 4833.0	...
8128659	  736.6	  542.9	 4829.0	...
8128660	  736.5	  543.0	 4829.0	...
8128661	  736.3	  543.2	 4828.0	...
8128662	  736.2	  543.3	 4828.0	...
8128663	  736.2	  543.3	 4829.0	...
8128664	  736.3	  543.3	 4829.0	...
8128665	  736.3	  543.4	 4829.0	...
8128666	  736.4	  543.3	 4829.0	...
8128667	  736.5	  543.1	 4828.0	...
8128668	  736.6	  542.9	 4828.0	...
8128669	  736.9	  542.8	 4828.0	...
8128670	  737.0	  542.8	 4827.0	...
8128671	  737.0	  542.8	 4827.0	...
8128672	  736.8	  543.0	 4828.0	...
8128673	  736.5	  543.2	 4830.0	...
8128674	  736.5	  543.5	 4833.0	...
8128675	  736.5	  543.7	 4836.0	...
8128676	  736.7	  543.9	 4839.0	...
8128677	  736.8	  544.0	 4840.0	...
8128678	  736.9	  543.9	 4839.0	...
8128679	  736.8	  544.0	 4836.0	...
8128680	  736.8	  544.1	 4835.0	...
8128681	  737.0	  543.9	 4834.0	...
8128682	  737.1	  543.4	 4835.0	...
8128683	  737.2	  543.0	 4837.0	...
8128684	  737.4	  543.0	 4838.0	...
8128685	  737.5	  543.0	 4840.0	...
8128686	  737.3	  543.0	 4841.0	...
8128687	  737.0	  543.1	 4843.0	...
8128688	  736.6	  543.1	 4844.0	...
8128689	  736.6	  543.2	 4846.0	...
8128690	  736.6	  543.4	 4848.0	...
8128691	  736.6	  543.5	 4848.0	...
8128692	  736.7	  543.4	 4847.0	...
8128693	  736.7	  543.2	 4847.0	...
8128694	  736.7	  543.0	 4847.0	...
8128695	  736.9	  542.9	 4846.0	...
8128696	  737.0	  542.9	 4848.0	...
8128697	  737.1	  542.9	 4850.0	...
8128698	  737.1	  543.0	 4852.0	...
8128699	  737.1	  543.1	 4852.0	...
8128700	  737.1	  543.3	 4850.0	...
8128701	  737.1	  543.5	 4846.0	...
8128702	  736.6	  543.7	 4843.0	...
8128703	  736.1	  543.8	 4841.0	...
8128704	  735.7	  543.8	 4841.0	...
8128705	  735.8	  543.4	 4841.0	...
8128706	  735.8	  543.0	 4842.0	...
8128707	  735.9	  542.5	 4843.0	...
8128708	  736.1	  542.4	 4843.0	...
8128709	  736.4	  542.3	 4843.0	...
8128710	  736.6	  542.3	 4844.0	...
8128711	  736.6	  542.3	 4845.0	...
8128712	  736.7	  542.3	 4847.0	...
8128713	  736.8	  542.4	 4849.0	...
8128714	  736.8	  542.6	 4851.0	...
8128715	  736.9	  542.7	 4854.0	...
8128716	  737.0	  542.8	 4856.0	...
8128717	  737.0	  542.8	 4856.0	...
8128718	  737.0	  542.9	 4857.0	...
8128719	  737.0	  543.3	 4857.0	...
8128720	  736.8	  543.8	 4857.0	...
8128721	  736.7	  543.6	 4858.0	...
8128722	  736.6	  543.1	 4858.0	...
8128723	  736.6	  542.7	 4859.0	...
8128724	  736.6	  542.9	 4859.0	...
8128725	  736.9	  543.4	 4859.0	...
8128726	  737.2	  543.8	 4857.0	...
8128727	  737.5	  543.7	 4854.0	...
8128728	  737.4	  543.5	 4854.0	...
8128729	  736.9	  543.0	 4857.0	...
8128730	  736.4	  542.7	 4861.0	...
8128731	  736.2	  542.9	 4863.0	...
8128732	  736.4	  543.2	 4864.0	...
8128733	  736.6	  543.5	 4864.0	...
8128734	  736.6	  543.0	 4864.0	...
8128735	  736.4	  542.4	 4865.0	...
8128736	  736.1	  542.1	 4866.0	...
8128737	  735.8	  542.5	 4866.0	...
8128738	  736.0	  542.9	 4866.0	...
8128739	  736.3	  543.0	 4866.0	...
8128740	  736.7	  543.0	 4866.0	...
8128741	  736.7	  543.0	 4866.0	...
8128742	  736.7	  543.0	 4866.0	...
8128743	  736.8	  542.9	 4866.0	...
8128744	  736.8	  542.9	 4866.0	...
8128745	  736.8	  543.0	 4866.0	...
8128746	  736.8	  543.0	 4867.0	...
8128747	  736.8	  542.6	 4867.0	...
8128748	  736.8	  542.2	 4866.0	...
8128749	  736.8	  541.9	 4865.0	...
8128750	  736.8	  542.1	 4865.0	...
8128751	  736.7	  542.9	 4868.0	...
8128752	  736.6	  543.5	 4871.0	...
8128753	  736.4	  544.0	 4871.0	...
8128754	  736.4	  543.7	 4869.0	...
8128755	  736.5	  543.4	 4866.0	...
8128756	  736.5	  543.2	 4866.0	...
8128757	  736.4	  543.4	 4866.0	...
8128758	  736.3	  543.6	 4867.0	...
8128759	  736.3	  543.6	 4868.0	...
8128760	  736.3	  543.6	 4868.0	...
8128761	  736.3	  543.6	 4869.0	...
8128762	  736.4	  543.5	 4872.0	...
8128763	  736.3	  543.6	 4872.0	...
8128764	  736.2	  543.8	 4872.0	...
8128765	  736.1	  544.0	 4875.0	...
8128766	  736.1	  544.1	 4879.0	...
8128767	  736.1	  544.1	 4881.0	...
8128768	  736.1	  544.2	 4879.0	...
8128769	  736.1	  544.3	 4877.0	...
8128770	  736.1	  544.3	 4877.0	...
8128771	  736.0	  544.1	 4877.0	...
8128772	  735.9	  543.8	 4879.0	...
8128773	  735.8	  543.9	 4884.0	...
8128774	  735.7	  544.1	 4888.0	...
8128775	  735.9	  544.6	 4890.0	...
8128776	  736.1	  545.1	 4890.0	...
8128777	  736.3	  545.6	 4890.0	...
8128778	  736.3	  545.3	 4890.0	...
8128779	  736.2	  544.8	 4890.0	...
8128780	  736.2	  544.3	 4890.0	...
8128781	  736.2	  544.3	 4889.0	...
8128782	  736.3	  544.4	 4887.0	...
8128783	  736.3	  544.4	 4885.0	...
8128784	  736.4	  544.5	 4885.0	...
8128785	  736.4	  544.6	 4885.0	...
8128786	  736.5	  544.6	 4886.0	...
8128787	  736.5	  544.4	 4886.0	...
8128788	  736.2	  544.2	 4888.0	...
8128789	  735.9	  544.2	 4887.0	...
8128790	  735.6	  544.2	 4884.0	...
8128791	  735.7	  544.3	 4882.0	...
8128792	  735.8	  544.2	 4881.0	...
8128793	  736.0	  544.1	 4882.0	...
8128794	  736.1	  544.0	 4883.0	...
8128795	  736.0	  544.0	 4884.0	...
8128796	  735.9	  544.1	 4884.0	...
8128797	  736.2	  544.3	 4886.0	...
8128798	  736.6	  544.5	 4888.0	...
8128799	  737.0	  544.7	 4889.0	...
8128800	  737.0	  544.8	 4889.0	...
8128801	  737.0	  544.9	 4888.0	...
8128802	  736.9	  544.9	 4885.0	...
8128803	  736.8	  545.1	 4883.0	...
8128804	  736.6	  545.4	 4881.0	...
8128805	  736.6	  545.7	 4882.0	...
8128806	  736.6	  545.6	 4886.0	...
8128807	  736.6	  545.3	 4891.0	...
8128808	  736.8	  544.9	 4895.0	...
8128809	  736.8	  544.9	 4895.0	...
8128810	  736.7	  545.2	 4896.0	...
8128811	  736.2	  545.5	 4896.0	...
8128812	  735.8	  546.1	 4898.0	...
8128813	  735.2	  546.8	 4899.0	...
8128814	  735.1	  547.4	 4900.0	...
8128815	  735.2	  547.3	 4900.0	...
8128816	  735.7	  546.9	 4900.0	...
8128817	  736.2	  546.4	 4899.0	...
8128818	  736.4	  545.6	 4897.0	...
8128819	  736.3	  545.1	 4896.0	...
8128820	  736.2	  545.1	 4896.0	...
8128821	  736.2	  545.6	 4898.0	...
8128822	  736.3	  545.8	 4900.0	...
8128823	  736.3	  545.6	 4899.0	...
8128824	  736.4	  545.4	 4901.0	...
8128825	  736.4	  545.2	 4902.0	...
8128826	  736.1	  545.3	 4903.0	...
8128827	  735.7	  545.4	 4903.0	...
8128828	  735.7	  545.7	 4902.0	...
8128829	  736.0	  545.5	 4901.0	...
8128830	  735.9	  545.2	 4900.0	...
8128831	  735.5	  545.1	 4899.0	...
8128832	  735.3	  545.2	 4899.0	...
8128833	  735.4	  545.2	 4898.0	...
8128834	  735.4	  544.8	 4898.0	...
8128835	  735.5	  544.3	 4899.0	...
8128836	  735.8	  544.3	 4900.0	...
8128837	  736.1	  544.5	 4902.0	...
8128838	  735.9	  544.8	 4902.0	...
8128839	  735.7	  544.7	 4903.0	...
8128840	  735.5	  544.7	 4902.0	...
8128841	  735.5	  545.0	 4899.0	...
8128842	  735.5	  545.2	 4896.0	...
8128843	  735.6	  545.5	 4893.0	...
8128844	  735.7	  545.6	 4895.0	...
8128845	  735.9	  545.8	 4897.0	...
8128846	  735.9	  545.7	 4899.0	...
8128847	  735.6	  545.7	 4901.0	...
8128848	  735.4	  545.7	 4903.0	...
8128849	  735.3	  546.0	 4905.0	...
8128850	  735.4	  546.9	 4905.0	...
8128851	  735.5	  547.7	 4903.0	...
8128852	  735.6	  548.2	 4901.0	...
8128853	  735.4	  547.8	 4900.0	...
8128854	  735.1	  547.5	 4901.0	...
8128855	  734.9	  547.3	 4902.0	...
8128856	  734.9	  547.5	 4897.0	...
8128857	  735.1	  547.6	 4893.0	...
8128858	  735.2	  547.1	 4891.0	...
8128859	  735.2	  546.5	 4893.0	...
8128860	  735.2	  546.1	 4895.0	...
8128861	  735.2	  546.4	 4893.0	...
8128862	  735.2	  547.2	 4892.0	...
8128863	  735.2	  547.9	 4891.0	...
8128864	  735.2	  548.4	 4893.0	...
8128865	  735.2	  547.9	 4893.0	...
8128866	  735.2	  547.2	 4894.0	...
8128867	  735.1	  546.8	 4894.0	...
8128868	  735.2	  547.1	 4894.0	...
8128869	  735.2	  547.4	 4893.0	...
8128870	  735.2	  547.5	 4893.0	...
8128871	  735.1	  547.7	 4892.0	...
8128872	  735.0	  547.7	 4892.0	...
8128873	  735.0	  547.7	 4890.0	...
8128874	  735.2	  547.6	 4890.0	...
8128875	  735.4	  547.7	 4889.0	...
8128876	  735.5	  547.5	 4890.0	...
8128877	  735.5	  547.3	 4891.0	...
8128878	  735.5	  547.1	 4892.0	...
8128879	  735.3	  547.1	 4893.0	...
8128880	  735.0	  547.2	 4894.0	...
8128881	  734.7	  547.3	 4892.0	...
8128882	  734.4	  547.4	 4888.0	...
8128883	  734.3	  547.3	 4886.0	...
8128884	  734.2	  547.2	 4888.0	...
8128885	  734.4	  546.7	 4894.0	...
8128886	  734.5	  546.4	 4900.0	...
8128887	  734.6	  546.3	 4903.0	...
8128888	  734.6	  546.7	 4903.0	...
8128889	  734.6	  547.1	 4904.0	...
8128890	  734.7	  547.4	 4906.0	...
8128891	  735.1	  547.5	 4907.0	...
8128892	  735.4	  547.8	 4907.0	...
8128893	  735.5	  548.1	 4906.0	...
8128894	  735.3	  548.4	 4906.0	...
8128895	  735.3	  548.6	 4905.0	...
8128896	  735.6	  548.4	 4905.0	...
8128897	  736.0	  548.1	 4906.0	...
8128898	  736.1	  547.9	 4906.0	...
8128899	  735.8	  548.1	 4906.0	...
8128900	  735.3	  548.2	 4906.0	...
8128901	  735.0	  548.3	 4904.0	...
8128902	  735.0	  548.1	 4903.0	...
8128903	  735.1	  548.1	 4902.0	...
8128904	  735.2	  548.1	 4903.0	...
8128905	  735.3	  548.0	 4904.0	...
8128906	  735.3	  547.8	 4905.0	...
8128907	  735.3	  547.6	 4905.0	...
8128908	  735.5	  547.7	 4906.0	...
8128909	  735.7	  547.7	 4905.0	...
8128910	  735.9	  547.5	 4905.0	...
8128911	  735.9	  547.2	 4905.0	...
8128912	  735.9	  546.9	 4902.0	...
8128913	  735.9	  546.9	 4898.0	...
8128914	  736.0	  546.9	 4896.0	...
8128915	  736.0	  546.9	 4898.0	...
8128916	  736.3	  547.6	 4900.0	...
8128917	  736.4	  548.3	 4900.0	...
8128918	  736.5	  548.6	 4899.0	...
MSG	8128919 0000 _ Number Off
8128919	  736.4	  548.1	 4899.0	...
8128920	  736.4	  547.6	 4900.0	...
8128921	  736.4	  547.4	 4900.0	...
8128922	  736.5	  547.2	 4899.0	...
8128923	  736.5	  547.8	 4899.0	...
8128924	  736.6	  548.6	 4900.0	...
8128925	  736.7	  548.7	 4900.0	...
8128926	  736.5	  548.0	 4902.0	...
8128927	  736.2	  547.3	 4903.0	...
8128928	  735.6	  547.1	 4904.0	...
8128929	  735.2	  547.0	 4904.0	...
8128930	  734.9	  547.2	 4902.0	...
8128931	  734.9	  547.7	 4901.0	...
8128932	  735.6	  548.0	 4900.0	...
8128933	  736.2	  548.6	 4900.0	...
8128934	  736.6	  549.0	 4900.0	...
8128935	  736.3	  549.1	 4900.0	...
8128936	  736.5	  548.5	 4900.0	...
8128937	  736.9	  548.0	 4901.0	...
8128938	  737.3	  547.9	 4900.0	...
8128939	  737.0	  548.0	 4899.0	...
8128940	  736.6	  548.1	 4899.0	...
8128941	  736.3	  548.1	 4898.0	...
8128942	  736.3	  548.1	 4898.0	...
8128943	  736.5	  548.1	 4897.0	...
8128944	  736.7	  548.1	 4897.0	...
8128945	  736.9	  548.2	 4895.0	...
8128946	  737.0	  548.2	 4894.0	...
8128947	  737.1	  548.1	 4894.0	...
8128948	  737.1	  547.9	 4896.0	...
8128949	  737.2	  547.8	 4897.0	...
8128950	  737.3	  547.7	 4897.0	...
8128951	  737.4	  547.7	 4892.0	...
8128952	  737.3	  548.3	 4887.0	...
8128953	  737.1	  548.9	 4885.0	...
8128954	  737.0	  549.6	 4887.0	...
8128955	  736.8	  549.7	 4890.0	...
8128956	  736.8	  549.6	 4892.0	...
8128957	  736.9	  549.3	 4893.0	...
8128958	  736.9	  548.9	 4892.0	...
8128959	  737.0	  548.2	 4892.0	...
8128960	  737.1	  547.7	 4892.0	...
8128961	  737.2	  547.3	 4895.0	...
8128962	  737.3	  547.3	 4897.0	...
8128963	  737.3	  547.7	 4899.0	...
8128964	  737.2	  548.3	 4898.0	...
8128965	  737.2	  548.8	 4896.0	...
8128966	  737.2	  549.0	 4895.0	...
8128967	  737.2	  549.3	 4890.0	...
8128968	  737.5	  549.5	 4886.0	...
8128969	  737.8	  549.6	 4882.0	...
8128970	  738.1	  549.7	 4882.0	...
8128971	  738.0	  549.8	 4882.0	...
8128972	  737.6	  549.6	 4882.0	...
8128973	  737.1	  549.4	 4883.0	...
8128974	  736.8	  549.0	 4885.0	...
8128975	  736.7	  549.0	 4885.0	...
8128976	  736.7	  548.8	 4884.0	...
8128977	  736.7	  548.6	 4884.0	...
8128978	  736.6	  548.4	 4886.0	...
8128979	  736.5	  548.5	 4887.0	...
8128980	  736.5	  548.7	 4889.0	...
8128981	  736.5	  548.9	 4893.0	...
8128982	  736.5	  549.1	 4899.0	...
8128983	  736.7	  549.1	 4904.0	...
8128984	  737.0	  549.2	 4905.0	...
8128985	  737.3	  549.6	 4903.0	...
8128986	  737.5	  550.0	 4901.0	...
8128987	  737.5	  550.4	 4902.0	...
8128988	  737.6	  550.6	 4905.0	...
8128989	  738.1	  550.8	 4907.0	...
8128990	  738.6	  550.9	 4907.0	...
8128991	  739.0	  550.8	 4905.0	...
8128992	  738.9	  550.7	 4903.0	...
8128993	  738.8	  550.7	 4902.0	...
8128994	  738.7	  550.9	 4905.0	...
8128995	  738.8	  551.3	 4908.0	...
8128996	  738.8	  551.5	 4911.0	...
8128997	  738.7	  551.6	 4910.0	...
8128998	  738.3	  551.6	 4910.0	...
8128999	  737.8	  551.7	 4910.0	...
8129000	  737.3	  551.7	 4909.0	...
8129001	  737.1	  551.7	 4908.0	...
8129002	  737.0	  551.7	 4907.0	...
8129003	  737.0	  551.8	 4904.0	...
8129004	  737.0	  551.9	 4901.0	...
8129005	  737.1	  552.0	 4899.0	...
8129006	  737.2	  552.0	 4900.0	...
8129007	  737.3	  551.9	 4903.0	...
8129008	  737.5	  551.6	 4905.0	...
8129009	  737.6	  551.4	 4905.0	...
8129010	  737.6	  551.4	 4906.0	...
8129011	  737.7	  551.6	 4907.0	...
8129012	  737.7	  551.9	 4907.0	...
8129013	  737.7	  552.0	 4906.0	...
8129014	  737.7	  551.9	 4906.0	...
8129015	  737.8	  551.8	 4906.0	...
8129016	  737.8	  551.8	 4905.0	...
8129017	  737.8	  551.9	 4904.0	...
8129018	  737.9	  552.1	 4903.0	...
8129019	  738.0	  552.1	 4902.0	...
8129020	  738.2	  552.3	 4902.0	...
8129021	  738.2	  552.7	 4900.0	...
8129022	  738.2	  553.2	 4898.0	...
8129023	  737.8	  552.9	 4896.0	...
8129024	  737.5	  552.9	 4896.0	...
8129025	  737.2	  552.8	 4895.0	...
8129026	  737.7	  553.1	 4894.0	...
8129027	  738.2	  553.2	 4895.0	...
8129028	  738.8	  553.6	 4897.0	...
8129029	  738.9	  554.1	 4899.0	...
8129030	  739.0	  554.0	 4900.0	...
8129031	  739.0	  553.6	 4901.0	...
8129032	  738.8	  553.3	 4901.0	...
8129033	  738.5	  553.6	 4899.0	...
8129034	  738.2	  553.8	 4897.0	...
8129035	  738.1	  554.0	 4895.0	...
8129036	  738.2	  554.1	 4894.0	...
8129037	  738.3	  554.2	 4894.0	...
8129038	  738.3	  554.2	 4897.0	...
8129039	  738.3	  554.2	 4901.0	...
8129040	  738.3	  554.0	 4904.0	...
8129041	  738.3	  553.8	 4904.0	...
8129042	  738.3	  553.6	 4906.0	...
8129043	  738.4	  553.7	 4907.0	...
8129044	  738.6	  553.9	 4909.0	...
8129045	  738.8	  554.0	 4912.0	...
8129046	  738.8	  554.0	 4915.0	...
8129047	  738.7	  553.7	 4916.0	...
8129048	  738.6	  553.5	 4914.0	...
8129049	  738.4	  553.2	 4913.0	...
8129050	  738.2	  553.2	 4913.0	...
8129051	  738.0	  553.2	 4914.0	...
8129052	  738.0	  553.3	 4914.0	...
8129053	  738.0	  553.3	 4914.0	...
8129054	  738.1	  553.3	 4914.0	...
8129055	  738.2	  553.4	 4914.0	...
8129056	  738.3	  553.5	 4915.0	...
8129057	  738.6	  553.4	 4915.0	...
8129058	  738.8	  553.3	 4915.0	...
8129059	  739.0	  553.7	 4914.0	...
8129060	  739.1	  554.3	 4914.0	...
8129061	  739.0	  554.8	 4913.0	...
8129062	  738.9	  555.0	 4913.0	...
8129063	  738.7	  555.1	 4911.0	...
8129064	  738.6	  555.3	 4910.0	...
8129065	  738.6	  555.4	 4913.0	...
8129066	  738.8	  555.1	 4918.0	...
8129067	  739.0	  554.8	 4923.0	...
8129068	  739.1	  554.5	 4919.0	...
8129069	  739.0	  554.5	 4913.0	...
8129070	  739.0	  554.0	 4908.0	...
8129071	  738.9	  553.5	 4911.0	...
8129072	  739.0	  553.0	 4913.0	...
8129073	  739.1	  553.7	 4914.0	...
8129074	  739.3	  554.4	 4913.0	...
8129075	  739.2	  555.0	 4908.0	...
8129076	  739.2	  554.9	 4903.0	...
8129077	  739.1	  554.8	 4903.0	...
8129078	  738.9	  554.5	 4907.0	...
8129079	  739.0	  554.1	 4910.0	...
8129080	  739.1	  553.9	 4909.0	...
8129081	  739.2	  553.8	 4908.0	...
8129082	  739.2	  553.8	 4909.0	...
8129083	  739.3	  554.1	 4910.0	...
8129084	  739.4	  554.3	 4911.0	...
8129085	  739.5	  554.5	 4912.0	...
8129086	  739.1	  554.4	 4913.0	...
8129087	  738.6	  554.3	 4913.0	...
8129088	  738.0	  554.4	 4912.0	...
8129089	  738.0	  554.6	 4911.0	...
8129090	  738.3	  554.8	 4910.0	...
8129091	  738.8	  554.7	 4910.0	...
8129092	  739.3	  554.1	 4910.0	...
8129093	  739.4	  553.5	 4910.0	...
8129094	  739.4	  553.0	 4910.0	...
8129095	  739.3	  553.4	 4910.0	...
8129096	  739.3	  553.8	 4910.0	...
8129097	  739.0	  554.3	 4911.0	...
8129098	  738.7	  554.6	 4912.0	...
8129099	  738.3	  554.9	 4914.0	...
8129100	  738.3	  554.9	 4917.0	...
8129101	  738.3	  554.9	 4917.0	...
8129102	  738.4	  555.2	 4915.0	...
8129103	  738.8	  555.4	 4914.0	...
8129104	  739.1	  555.6	 4915.0	...
8129105	  739.4	  555.5	 4914.0	...
8129106	  739.5	  555.4	 4914.0	...
8129107	  739.5	  555.3	 4915.0	...
8129108	  739.4	  555.1	 4917.0	...
8129109	  739.5	  555.0	 4918.0	...
8129110	  739.7	  554.9	 4918.0	...
8129111	  739.8	  554.9	 4919.0	...
8129112	  739.8	  555.0	 4920.0	...
8129113	  739.8	  555.3	 4921.0	...
8129114	  739.8	  555.6	 4922.0	...
8129115	  739.9	  555.9	 4922.0	...
8129116	  739.9	  556.0	 4921.0	...
8129117	  740.0	  556.1	 4918.0	...
8129118	  740.1	  556.1	 4916.0	...
8129119	  740.0	  556.1	 4917.0	...
8129120	  739.9	  556.2	 4921.0	...
8129121	  739.8	  556.1	 4921.0	...
8129122	  739.7	  555.9	 4918.0	...
8129123	  739.5	  555.8	 4918.0	...
8129124	  739.2	  555.8	 4921.0	...
8129125	  739.0	  555.8	 4919.0	...
8129126	  739.0	  555.7	 4913.0	...
8129127	  739.1	  555.6	 4911.0	...
8129128	  739.2	  555.4	 4914.0	...
8129129	  739.2	  555.2	 4916.0	...
8129130	  739.1	  555.0	 4920.0	...
8129131	  739.1	  555.7	 4923.0	...
8129132	  739.4	  556.3	 4925.0	...
8129133	  739.8	  556.4	 4923.0	...
8129134	  739.7	  555.9	 4923.0	...
8129135	  739.3	  555.8	 4923.0	...
8129136	  738.9	  556.1	 4924.0	...
8129137	  738.8	  556.6	 4927.0	...
8129138	  738.7	  556.8	 4931.0	...
8129139	  739.0	  556.9	 4934.0	...
8129140	  739.4	  556.8	 4936.0	...
8129141	  739.8	  556.8	 4933.0	...
8129142	  739.9	  557.0	 4931.0	...
8129143	  739.6	  557.2	 4928.0	...
8129144	  739.5	  557.2	 4927.0	...
8129145	  739.4	  557.2	 4926.0	...
8129146	  739.4	  556.9	 4926.0	...
8129147	  739.1	  556.8	 4924.0	...
8129148	  738.9	  556.7	 4921.0	...
8129149	  739.1	  556.6	 4923.0	...
8129150	  739.3	  556.7	 4926.0	...
8129151	  739.5	  556.9	 4929.0	...
8129152	  739.3	  557.1	 4928.0	...
8129153	  739.3	  557.3	 4926.0	...
8129154	  739.4	  557.3	 4925.0	...
8129155	  739.4	  557.3	 4924.0	...
8129156	  739.3	  556.6	 4924.0	...
8129157	  739.3	  556.0	 4924.0	...
8129158	  739.4	  555.5	 4925.0	...
8129159	  739.4	  555.6	 4925.0	...
8129160	  739.6	  555.7	 4926.0	...
8129161	  739.9	  555.8	 4926.0	...
8129162	  740.2	  555.8	 4926.0	...
8129163	  740.3	  555.9	 4925.0	...
8129164	  740.2	  555.9	 4923.0	...
8129165	  740.0	  555.6	 4920.0	...
8129166	  739.8	  555.2	 4919.0	...
8129167	  739.7	  555.5	 4920.0	...
8129168	  739.7	  556.2	 4921.0	...
8129169	  739.9	  556.9	 4921.0	...
8129170	  740.2	  557.0	 4923.0	...
8129171	  740.5	  557.0	 4925.0	...
8129172	  740.3	  556.9	 4927.0	...
8129173	  739.9	  556.9	 4926.0	...
8129174	  739.5	  556.6	 4926.0	...
8129175	  739.4	  556.3	 4927.0	...
8129176	  739.4	  556.4	 4929.0	...
8129177	  739.5	  556.8	 4927.0	...
8129178	  739.6	  557.3	 4924.0	...
8129179	  739.7	  557.4	 4924.0	...
8129180	  739.7	  557.6	 4929.0	...
8129181	  739.7	  557.7	 4935.0	...
8129182	  739.7	  557.8	 4936.0	...
8129183	  740.2	  557.6	 4933.0	...
8129184	  740.7	  557.5	 4930.0	...
8129185	  740.5	  557.4	 4930.0	...
8129186	  739.8	  557.5	 4932.0	...
8129187	  739.3	  557.5	 4933.0	...
8129188	  739.5	  557.5	 4932.0	...
8129189	  739.6	  557.4	 4931.0	...
8129190	  739.6	  557.5	 4931.0	...
8129191	  739.5	  558.0	 4933.0	...
8129192	  739.4	  558.5	 4935.0	...
8129193	  739.4	  558.8	 4936.0	...
8129194	  739.6	  558.7	 4937.0	...
8129195	  739.8	  558.5	 4937.0	...
8129196	  740.0	  558.4	 4938.0	...
8129197	  740.0	  558.4	 4939.0	...
8129198	  740.1	  558.5	 4941.0	...
8129199	  740.3	  558.6	 4943.0	...
8129200	  740.4	  558.7	 4946.0	...
8129201	  740.8	  558.6	 4948.0	...
8129202	  740.9	  558.5	 4946.0	...
8129203	  740.9	  558.5	 4943.0	...
8129204	  740.1	  558.7	 4941.0	...
8129205	  739.4	  559.2	 4941.0	...
8129206	  739.3	  559.6	 4941.0	...
8129207	  739.7	  559.9	 4940.0	...
8129208	  740.0	  560.0	 4939.0	...
8129209	  740.0	  560.2	 4936.0	...
8129210	  739.9	  560.6	 4934.0	...
8129211	  739.7	  560.9	 4931.0	...
8129212	  739.5	  561.2	 4931.0	...
8129213	  739.3	  561.3	 4931.0	...
8129214	  739.2	  561.1	 4931.0	...
8129215	  739.2	  560.9	 4935.0	...
8129216	  739.2	  560.7	 4939.0	...
8129217	  739.2	  560.7	 4942.0	...
8129218	  739.1	  560.4	 4942.0	...
8129219	  739.0	  560.1	 4942.0	...
8129220	  739.2	  560.1	 4942.0	...
8129221	  739.5	  560.6	 4942.0	...
8129222	  739.7	  561.0	 4942.0	...
8129223	  739.7	  560.9	 4941.0	...
8129224	  739.7	  560.7	 4941.0	...
8129225	  739.6	  560.6	 4938.0	...
8129226	  739.6	  560.4	 4934.0	...
8129227	  739.3	  560.2	 4932.0	...
8129228	  739.2	  559.9	 4932.0	...
8129229	  739.2	  559.8	 4932.0	...
8129230	  739.2	  560.0	 4932.0	...
8129231	  739.0	  560.3	 4932.0	...
8129232	  738.6	  560.7	 4934.0	...
8129233	  738.5	  560.6	 4936.0	...
8129234	  738.3	  560.4	 4937.0	...
8129235	  738.3	  560.3	 4934.0	...
8129236	  738.3	  560.8	 4931.0	...
8129237	  738.3	  561.4	 4930.0	...
8129238	  738.3	  561.9	 4934.0	...
8129239	  738.5	  562.2	 4938.0	...
8129240	  738.8	  562.5	 4936.0	...
8129241	  739.1	  562.4	 4930.0	...
8129242	  739.2	  562.0	 4924.0	...
8129243	  739.2	  561.6	 4924.0	...
8129244	  739.0	  561.7	 4923.0	...
8129245	  738.7	  561.7	 4922.0	...
8129246	  738.5	  562.3	 4922.0	...
8129247	  738.4	  562.8	 4923.0	...
8129248	  738.4	  562.6	 4929.0	...
8129249	  738.2	  561.9	 4933.0	...
8129250	  738.2	  561.9	 4937.0	...
8129251	  738.5	  562.5	 4935.0	...
8129252	  738.9	  563.1	 4933.0	...
8129253	  739.2	  563.2	 4931.0	...
8129254	  739.1	  563.3	 4930.0	...
8129255	  739.1	  563.2	 4930.0	...
8129256	  738.7	  562.9	 4933.0	...
8129257	  738.3	  562.4	 4935.0	...
8129258	  738.0	  562.2	 4936.0	...
8129259	  738.2	  561.9	 4934.0	...
8129260	  738.4	  562.0	 4931.0	...
8129261	  738.3	  562.2	 4930.0	...
8129262	  738.2	  562.5	 4930.0	...
8129263	  738.2	  562.6	 4929.0	...
8129264	  738.2	  562.6	 4929.0	...
8129265	  738.3	  562.6	 4930.0	...
8129266	  738.3	  562.5	 4932.0	...
8129267	  738.3	  562.5	 4933.0	...
8129268	  738.2	  562.4	 4934.0	...
8129269	  738.2	  562.6	 4934.0	...
8129270	  738.3	  562.7	 4935.0	...
8129271	  738.5	  562.9	 4932.0	...
8129272	  738.7	  563.0	 4929.0	...
8129273	  738.7	  563.1	 4927.0	...
8129274	  738.7	  563.1	 4928.0	...
8129275	  738.4	  563.1	 4928.0	...
8129276	  738.1	  563.1	 4929.0	...
8129277	  738.0	  563.0	 4930.0	...
8129278	  737.9	  563.1	 4932.0	...
8129279	  737.9	  563.1	 4931.0	...
8129280	  737.9	  562.9	 4929.0	...
8129281	  738.0	  562.7	 4927.0	...
8129282	  738.1	  563.0	 4927.0	...
8129283	  738.0	  563.5	 4927.0	...
8129284	  738.0	  563.9	 4927.0	...
8129285	  738.0	  564.2	 4927.0	...
8129286	  738.2	  564.5	 4924.0	...
8129287	  738.4	  564.9	 4921.0	...
8129288	  738.5	  565.0	 4919.0	...
8129289	  738.4	  565.1	 4925.0	...
8129290	  738.2	  565.2	 4931.0	...
8129291	  738.0	  565.3	 4934.0	...
8129292	  737.8	  565.3	 4934.0	...
8129293	  737.9	  565.3	 4933.0	...
8129294	  737.9	  565.3	 4934.0	...
8129295	  737.9	  565.3	 4935.0	...
8129296	  738.1	  565.4	 4935.0	...
8129297	  738.2	  565.3	 4933.0	...
8129298	  738.3	  565.2	 4931.0	...
8129299	  738.4	  565.0	 4931.0	...
8129300	  738.5	  564.9	 4932.0	...
8129301	  738.6	  565.0	 4932.0	...
8129302	  738.7	  564.9	 4933.0	...
8129303	  738.9	  564.9	 4933.0	...
8129304	  738.5	  564.8	 4932.0	...
8129305	  738.1	  564.7	 4932.0	...
8129306	  737.7	  564.5	 4933.0	...
8129307	  737.7	  564.6	 4934.0	...
8129308	  737.7	  564.7	 4934.0	...
8129309	  737.7	  564.8	 4933.0	...
8129310	  737.6	  564.7	 4930.0	...
8129311	  737.8	  564.6	 4927.0	...
8129312	  738.4	  564.6	 4923.0	...
8129313	  738.9	  564.8	 4923.0	...
8129314	  739.1	  565.1	 4923.0	...
8129315	  738.9	  565.4	 4922.0	...
8129316	  738.7	  565.5	 4921.0	...
8129317	  738.7	  565.4	 4920.0	...
8129318	  738.4	  565.3	 4920.0	...
8129319	  738.1	  565.5	 4920.0	...
8129320	  737.8	  565.7	 4919.0	...
8129321	  737.9	  565.9	 4918.0	...
8129322	  738.0	  566.1	 4922.0	...
8129323	  737.8	  566.2	 4927.0	...
8129324	  737.5	  566.2	 4932.0	...
8129325	  737.3	  566.1	 4929.0	...
8129326	  737.4	  566.0	 4926.0	...
8129327	  737.4	  565.9	 4923.0	...
8129328	  737.4	  566.2	 4921.0	...
8129329	  737.5	  566.5	 4920.0	...
8129330	  737.5	  566.8	 4919.0	...
8129331	  737.5	  566.8	 4919.0	...
8129332	  737.4	  566.8	 4920.0	...
8129333	  737.4	  566.8	 4922.0	...
8129334	  737.4	  566.7	 4919.0	...
8129335	  737.6	  566.9	 4916.0	...
8129336	  738.0	  567.1	 4912.0	...
8129337	  738.1	  567.2	 4912.0	...
8129338	  738.2	  567.2	 4912.0	...
8129339	  738.2	  567.2	 4913.0	...
8129340	  738.1	  567.0	 4914.0	...
8129341	  737.9	  566.5	 4915.0	...
8129342	  737.7	  566.0	 4916.0	...
8129343	  737.6	  566.5	 4916.0	...
8129344	  737.5	  567.1	 4913.0	...
8129345	  737.4	  567.4	 4910.0	...
8129346	  737.7	  567.0	 4910.0	...
8129347	  738.0	  566.8	 4912.0	...
8129348	  738.3	  566.9	 4913.0	...
8129349	  738.2	  567.0	 4913.0	...
8129350	  738.0	  567.2	 4914.0	...
8129351	  737.8	  567.3	 4915.0	...
8129352	  737.6	  567.5	 4917.0	...
8129353	  737.5	  567.6	 4917.0	...
8129354	  737.6	  567.0	 4916.0	...
8129355	  737.7	  566.3	 4915.0	...
8129356	  737.8	  565.8	 4914.0	...
8129357	  737.8	  566.1	 4913.0	...
8129358	  737.9	  566.6	 4912.0	...
8129359	  737.9	  567.0	 4910.0	...
8129360	  738.1	  567.3	 4908.0	...
8129361	  738.2	  567.4	 4906.0	...
8129362	  738.2	  567.5	 4905.0	...
8129363	  737.9	  567.5	 4907.0	...
8129364	  737.5	  567.5	 4909.0	...
8129365	  737.2	  567.5	 4910.0	...
8129366	  737.2	  567.5	 4910.0	...
8129367	  737.4	  567.9	 4911.0	...
8129368	  737.7	  568.3	 4911.0	...
8129369	  738.1	  568.6	 4910.0	...
8129370	  738.0	  568.6	 4909.0	...
8129371	  737.8	  568.1	 4908.0	...
8129372	  737.6	  567.7	 4908.0	...
8129373	  737.5	  567.3	 4910.0	...
8129374	  737.2	  567.3	 4912.0	...
8129375	  737.0	  567.2	 4912.0	...
8129376	  737.6	  567.3	 4909.0	...
8129377	  738.3	  567.4	 4907.0	...
8129378	  739.0	  568.0	 4905.0	...
8129379	  738.8	  568.7	 4905.0	...
8129380	  738.7	  569.2	 4904.0	...
8129381	  738.5	  569.1	 4904.0	...
8129382	  738.3	  568.8	 4904.0	...
8129383	  738.2	  568.5	 4902.0	...
8129384	  738.2	  568.7	 4900.0	...
8129385	  738.0	  568.7	 4900.0	...
8129386	  737.8	  568.7	 4903.0	...
8129387	  737.5	  568.6	 4904.0	...
8129388	  737.3	  568.5	 4903.0	...
8129389	  737.3	  568.6	 4902.0	...
8129390	  737.6	  568.6	 4901.0	...
8129391	  737.9	  568.6	 4901.0	...
8129392	  738.2	  568.5	 4902.0	...
8129393	  738.2	  568.6	 4902.0	...
8129394	  738.2	  568.7	 4902.0	...
8129395	  738.1	  568.8	 4901.0	...
8129396	  738.0	  569.0	 4901.0	...
8129397	  737.8	  569.2	 4905.0	...
8129398	  737.8	  569.3	 4909.0	...
8129399	  738.0	  569.3	 4914.0	...
8129400	  738.2	  569.5	 4915.0	...
8129401	  738.4	  569.7	 4916.0	...
8129402	  738.2	  569.7	 4917.0	...
8129403	  737.6	  569.6	 4915.0	...
8129404	  737.0	  569.3	 4911.0	...
8129405	  736.8	  569.1	 4908.0	...
8129406	  737.2	  569.3	 4905.0	...
8129407	  737.7	  569.4	 4905.0	...
8129408	  737.9	  569.4	 4905.0	...
8129409	  738.0	  569.4	 4907.0	...
8129410	  737.9	  569.3	 4910.0	...
8129411	  737.8	  569.2	 4912.0	...
8129412	  737.7	  569.2	 4912.0	...
8129413	  737.7	  569.3	 4911.0	...
8129414	  737.7	  569.2	 4909.0	...
8129415	  737.6	  569.1	 4908.0	...
8129416	  737.6	  568.9	 4907.0	...
8129417	  737.6	  569.0	 4906.0	...
8129418	  737.6	  569.2	 4903.0	...
8129419	  737.7	  569.4	 4901.0	...
8129420	  737.8	  569.3	 4899.0	...
8129421	  737.8	  569.4	 4899.0	...
8129422	  737.7	  569.5	 4900.0	...
8129423	  737.6	  569.7	 4901.0	...
8129424	  737.7	  569.9	 4902.0	...
8129425	  737.7	  570.1	 4903.0	...
8129426	  737.8	  570.0	 4904.0	...
8129427	  737.7	  569.9	 4903.0	...
8129428	  737.6	  570.0	 4901.0	...
8129429	  737.6	  570.0	 4899.0	...
8129430	  737.6	  570.0	 4899.0	...
8129431	  737.6	  570.0	 4899.0	...
8129432	  737.6	  570.0	 4899.0	...
8129433	  737.6	  570.1	 4902.0	...
8129434	  737.7	  570.2	 4905.0	...
8129435	  737.8	  570.3	 4908.0	...
8129436	  737.8	  570.4	 4908.0	...
8129437	  737.7	  570.5	 4908.0	...
8129438	  737.5	  570.6	 4907.0	...
8129439	  737.3	  570.6	 4907.0	...
8129440	  737.5	  570.5	 4908.0	...
8129441	  737.8	  570.5	 4909.0	...
8129442	  737.9	  570.9	 4910.0	...
8129443	  737.7	  571.2	 4908.0	...
8129444	  737.5	  571.7	 4906.0	...
8129445	  737.3	  571.9	 4902.0	...
8129446	  737.5	  571.4	 4900.0	...
8129447	  737.7	  570.7	 4898.0	...
8129448	  738.1	  570.1	 4899.0	...
8129449	  738.2	  570.1	 4902.0	...
8129450	  738.2	  570.1	 4905.0	...
8129451	  738.1	  570.1	 4906.0	...
8129452	  738.1	  570.5	 4904.0	...
8129453	  738.2	  570.8	 4902.0	...
8129454	  738.4	  571.1	 4901.0	...
8129455	  738.4	  571.1	 4901.0	...
8129456	  738.4	  571.1	 4898.0	...
8129457	  738.3	  571.2	 4895.0	...
8129458	  738.2	  571.3	 4891.0	...
8129459	  737.7	  571.5	 4892.0	...
8129460	  737.1	  571.4	 4895.0	...
8129461	  736.5	  571.0	 4898.0	...
8129462	  736.6	  570.7	 4900.0	...
8129463	  736.7	  570.6	 4899.0	...
8129464	  736.9	  570.7	 4898.0	...
8129465	  736.9	  570.8	 4899.0	...
8129466	  737.3	  570.8	 4899.0	...
8129467	  737.7	  570.7	 4900.0	...
8129468	  738.1	  570.6	 4901.0	...
8129469	  738.1	  570.5	 4901.0	...
8129470	  738.0	  570.7	 4901.0	...
8129471	  737.8	  571.0	 4898.0	...
8129472	  737.7	  571.1	 4896.0	...
8129473	  737.6	  571.0	 4894.0	...
8129474	  737.8	  570.9	 4894.0	...
8129475	  737.9	  571.4	 4894.0	...
8129476	  737.8	  571.8	 4893.0	...
8129477	  737.5	  572.3	 4892.0	...
8129478	  737.1	  572.3	 4891.0	...
8129479	  736.9	  572.2	 4891.0	...
8129480	  736.7	  571.8	 4890.0	...
8129481	  736.5	  571.0	 4889.0	...
8129482	  736.6	  570.2	 4890.0	...
8129483	  736.7	  569.8	 4891.0	...
8129484	  736.8	  569.7	 4889.0	...
8129485	  736.7	  570.3	 4888.0	...
8129486	  736.6	  570.8	 4891.0	...
8129487	  736.5	  571.6	 4896.0	...
8129488	  736.5	  571.9	 4896.0	...
8129489	  736.5	  572.3	 4891.0	...
8129490	  736.5	  572.4	 4886.0	...
8129491	  737.0	  572.5	 4888.0	...
8129492	  737.4	  572.5	 4891.0	...
8129493	  737.7	  572.4	 4894.0	...
8129494	  737.5	  572.3	 4892.0	...
8129495	  737.2	  572.1	 4891.0	...
8129496	  736.8	  571.8	 4889.0	...
8129497	  736.4	  571.6	 4889.0	...
8129498	  735.8	  571.7	 4888.0	...
8129499	  735.5	  572.1	 4886.0	...
8129500	  735.2	  572.2	 4884.0	...
8129501	  735.5	  572.3	 4880.0	...
8129502	  735.9	  571.9	 4878.0	...
8129503	  736.1	  571.5	 4876.0	...
8129504	  736.2	  571.2	 4876.0	...
8129505	  736.1	  571.3	 4877.0	...
8129506	  736.2	  571.4	 4878.0	...
8129507	  736.5	  571.5	 4878.0	...
8129508	  736.6	  571.8	 4879.0	...
8129509	  736.4	  572.0	 4878.0	...
8129510	  736.2	  572.1	 4878.0	...
8129511	  736.2	  572.2	 4878.0	...
8129512	  736.1	  572.4	 4877.0	...
8129513	  736.0	  572.6	 4876.0	...
8129514	  735.9	  572.5	 4875.0	...
8129515	  736.1	  572.2	 4876.0	...
8129516	  736.2	  571.9	 4878.0	...
8129517	  736.1	  571.7	 4880.0	...
8129518	  736.1	  571.7	 4877.0	...
8129519	  735.9	  571.6	 4874.0	...
8129520	  735.7	  571.4	 4871.0	...
8129521	  735.5	  571.0	 4872.0	...
8129522	  735.5	  570.6	 4871.0	...
8129523	  735.7	  570.5	 4869.0	...
8129524	  735.9	  570.6	 4866.0	...
8129525	  736.2	  571.0	 4864.0	...
8129526	  736.5	  571.4	 4865.0	...
8129527	  736.8	  571.7	 4866.0	...
8129528	  736.6	  571.7	 4867.0	...
8129529	  736.4	  571.6	 4867.0	...
8129530	  736.0	  571.6	 4867.0	...
8129531	  736.0	  571.7	 4867.0	...
8129532	  736.0	  571.8	 4867.0	...
8129533	  736.1	  571.6	 4867.0	...
8129534	  736.5	  571.1	 4866.0	...
8129535	  736.8	  570.6	 4866.0	...
8129536	  736.9	  571.1	 4868.0	...
8129537	  736.8	  571.7	 4871.0	...
8129538	  736.6	  572.3	 4874.0	...
8129539	  736.2	  572.3	 4875.0	...
8129540	  735.8	  572.2	 4875.0	...
8129541	  735.5	  572.0	 4874.0	...
8129542	  735.4	  572.0	 4872.0	...
8129543	  735.2	  572.1	 4870.0	...
8129544	  735.0	  572.2	 4865.0	...
8129545	  734.9	  572.0	 4863.0	...
8129546	  735.0	  571.8	 4862.0	...
8129547	  735.0	  571.7	 4864.0	...
8129548	  734.9	  571.6	 4864.0	...
8129549	  734.8	  571.4	 4864.0	...
8129550	  734.7	  571.6	 4863.0	...
8129551	  734.7	  571.9	 4862.0	...
8129552	  734.7	  572.2	 4863.0	...
8129553	  734.9	  572.3	 4863.0	...
8129554	  735.1	  572.4	 4863.0	...
8129555	  735.4	  572.5	 4863.0	...
8129556	  735.6	  572.8	 4864.0	...
8129557	  735.7	  573.2	 4865.0	...
8129558	  735.6	  572.9	 4865.0	...
8129559	  735.6	  572.3	 4865.0	...
8129560	  735.3	  572.3	 4865.0	...
8129561	  735.1	  572.9	 4865.0	...
8129562	  734.9	  573.4	 4865.0	...
8129563	  734.9	  573.4	 4864.0	...
8129564	  734.9	  573.4	 4863.0	...
8129565	  735.0	  573.3	 4862.0	...
8129566	  735.0	  573.1	 4863.0	...
8129567	  735.2	  572.8	 4863.0	...
8129568	  735.3	  572.8	 4864.0	...
8129569	  735.4	  572.7	 4865.0	...
8129570	  735.6	  572.6	 4865.0	...
8129571	  735.7	  572.5	 4865.0	...
8129572	  735.8	  572.1	 4865.0	...
8129573	  735.8	  571.7	 4865.0	...
8129574	  735.5	  571.3	 4865.0	...
8129575	  735.3	  571.3	 4865.0	...
8129576	  735.4	  571.5	 4865.0	...
8129577	  735.7	  571.9	 4864.0	...
8129578	  735.8	  572.2	 4864.0	...
8129579	  735.6	  572.5	 4864.0	...
8129580	  735.4	  572.5	 4866.0	...
8129581	  735.4	  572.6	 4868.0	...
8129582	  735.4	  572.8	 4868.0	...
8129583	  735.5	  573.1	 4867.0	...
8129584	  735.6	  573.3	 4866.0	...
8129585	  735.8	  573.4	 4866.0	...
8129586	  735.9	  573.5	 4865.0	...
8129587	  736.1	  573.3	 4865.0	...
8129588	  736.1	  572.5	 4865.0	...
8129589	  736.1	  571.8	 4866.0	...
8129590	  736.1	  571.4	 4865.0	...
8129591	  735.8	  571.6	 4863.0	...
8129592	  735.5	  572.0	 4860.0	...
8129593	  735.0	  572.3	 4857.0	...
8129594	  734.8	  572.6	 4856.0	...
8129595	  734.7	  572.9	 4855.0	...
8129596	  734.7	  573.0	 4853.0	...
8129597	  735.2	  572.7	 4852.0	...
8129598	  735.8	  572.3	 4848.0	...
8129599	  735.7	  572.4	 4844.0	...
8129600	  735.1	  572.9	 4842.0	...
8129601	  734.5	  573.3	 4843.0	...
8129602	  734.5	  573.1	 4846.0	...
8129603	  734.8	  572.9	 4849.0	...
8129604	  735.1	  572.9	 4846.0	...
8129605	  735.3	  572.9	 4842.0	...
8129606	  735.3	  573.1	 4837.0	...
8129607	  735.3	  573.3	 4838.0	...
8129608	  735.3	  573.2	 4838.0	...
8129609	  735.2	  573.2	 4839.0	...
8129610	  735.2	  573.1	 4840.0	...
8129611	  735.3	  573.2	 4840.0	...
8129612	  735.2	  573.2	 4840.0	...
8129613	  735.1	  573.1	 4838.0	...
8129614	  735.0	  572.9	 4836.0	...
8129615	  735.0	  572.8	 4833.0	...
8129616	  735.0	  572.5	 4831.0	...
8129617	  734.9	  572.4	 4832.0	...
8129618	  734.8	  572.3	 4834.0	...
8129619	  734.6	  572.3	 4839.0	...
8129620	  734.4	  572.2	 4842.0	...
8129621	  734.8	  572.0	 4842.0	...
8129622	  735.4	  571.6	 4838.0	...
8129623	  735.9	  571.6	 4834.0	...
8129624	  735.8	  571.7	 4832.0	...
8129625	  735.6	  571.8	 4831.0	...
8129626	  735.3	  571.5	 4830.0	...
8129627	  735.1	  571.6	 4828.0	...
8129628	  734.7	  572.0	 4827.0	...
8129629	  734.3	  572.3	 4827.0	...
8129630	  734.1	  572.5	 4827.0	...
8129631	  734.1	  572.5	 4828.0	...
8129632	  734.2	  572.4	 4829.0	...
8129633	  734.3	  572.4	 4829.0	...
8129634	  734.4	  572.4	 4827.0	...
8129635	  734.4	  572.2	 4824.0	...
8129636	  734.5	  572.0	 4822.0	...
8129637	  734.6	  572.1	 4819.0	...
8129638	  734.7	  572.5	 4816.0	...
8129639	  734.9	  572.9	 4815.0	...
8129640	  735.0	  573.0	 4817.0	...
8129641	  735.3	  573.0	 4819.0	...
8129642	  735.6	  572.4	 4819.0	...
8129643	  735.6	  571.9	 4820.0	...
8129644	  735.4	  571.3	 4821.0	...
8129645	  735.0	  571.3	 4822.0	...
8129646	  734.8	  571.2	 4824.0	...
8129647	  734.6	  571.0	 4826.0	...
8129648	  734.5	  570.8	 4825.0	...
8129649	  734.5	  570.7	 4823.0	...
8129650	  734.5	  571.1	 4821.0	...
8129651	  734.5	  571.5	 4820.0	...
8129652	  734.8	  571.5	 4819.0	...
8129653	  735.1	  571.3	 4818.0	...
8129654	  735.4	  571.0	 4819.0	...
8129655	  735.6	  571.0	 4819.0	...
8129656	  735.8	  570.8	 4819.0	...
8129657	  735.6	  570.6	 4818.0	...
8129658	  735.2	  570.8	 4818.0	...
8129659	  734.8	  571.3	 4818.0	...
8129660	  734.7	  571.3	 4818.0	...
8129661	  734.8	  570.8	 4817.0	...
8129662	  734.9	  570.3	 4816.0	...
8129663	  735.0	  570.4	 4817.0	...
8129664	  735.1	  570.5	 4817.0	...
8129665	  735.0	  570.0	 4820.0	...
8129666	  734.9	  569.5	 4822.0	...
8129667	  734.8	  569.2	 4823.0	...
8129668	  734.8	  569.5	 4823.0	...
8129669	  734.8	  569.8	 4817.0	...
8129670	  734.7	  569.5	 4811.0	...
8129671	  734.5	  569.3	 4803.0	...
8129672	  734.4	  569.1	 4800.0	...
8129673	  734.4	  569.1	 4801.0	...
8129674	  734.5	  569.2	 4804.0	...
8129675	  734.8	  569.2	 4807.0	...
8129676	  735.1	  569.4	 4807.0	...
8129677	  735.1	  569.5	 4808.0	...
8129678	  735.2	  569.7	 4809.0	...
8129679	  735.2	  569.7	 4813.0	...
8129680	  735.3	  569.8	 4817.0	...
8129681	  735.4	  569.5	 4818.0	...
8129682	  735.4	  569.1	 4816.0	...
8129683	  735.6	  569.2	 4813.0	...
8129684	  735.7	  569.6	 4810.0	...
8129685	  735.7	  570.0	 4806.0	...
8129686	  735.7	  570.1	 4803.0	...
8129687	  735.8	  570.2	 4801.0	...
8129688	  735.7	  570.1	 4802.0	...
8129689	  735.5	  569.8	 4802.0	...
8129690	  735.5	  569.5	 4803.0	...
8129691	  735.5	  569.5	 4800.0	...
8129692	  735.5	  569.5	 4798.0	...
8129693	  735.0	  569.6	 4796.0	...
8129694	  734.6	  569.7	 4797.0	...
8129695	  734.5	  569.1	 4799.0	...
8129696	  734.8	  568.6	 4801.0	...
8129697	  735.2	  568.2	 4802.0	...
8129698	  735.2	  568.4	 4804.0	...
8129699	  735.1	  568.4	 4806.0	...
8129700	  735.2	  568.2	 4806.0	...
8129701	  735.3	  568.3	 4802.0	...
8129702	  735.4	  568.7	 4798.0	...
8129703	  735.3	  569.1	 4796.0	...
8129704	  735.1	  569.3	 4797.0	...
8129705	  735.1	  568.9	 4798.0	...
8129706	  735.1	  568.5	 4797.0	...
8129707	  735.0	  568.4	 4795.0	...
8129708	  735.0	  568.7	 4793.0	...
8129709	  735.4	  568.9	 4791.0	...
8129710	  735.7	  568.7	 4791.0	...
8129711	  736.1	  568.4	 4792.0	...
8129712	  735.6	  568.2	 4788.0	...
8129713	  735.1	  568.2	 4784.0	...
8129714	  735.0	  568.4	 4784.0	...
8129715	  735.4	  568.6	 4787.0	...
8129716	  735.8	  568.7	 4789.0	...
8129717	  735.8	  568.6	 4789.0	...
8129718	  735.5	  568.4	 4789.0	...
8129719	  735.2	  568.5	 4791.0	...
8129720	  735.2	  568.6	 4793.0	...
8129721	  735.5	  568.7	 4794.0	...
8129722	  735.9	  568.4	 4795.0	...
8129723	  735.9	  568.2	 4795.0	...
8129724	  735.9	  568.2	 4794.0	...
8129725	  735.9	  568.2	 4793.0	...
8129726	  735.9	  568.2	 4791.0	...
8129727	  736.0	  568.1	 4790.0	...
8129728	  736.2	  568.0	 4788.0	...
8129729	  736.5	  568.0	 4786.0	...
8129730	  736.4	  567.7	 4786.0	...
8129731	  736.1	  567.4	 4787.0	...
8129732	  735.8	  567.2	 4787.0	...
8129733	  735.6	  567.2	 4786.0	...
8129734	  735.7	  567.1	 4785.0	...
8129735	  735.8	  567.1	 4783.0	...
8129736	  736.1	  567.0	 4782.0	...
8129737	  736.3	  566.9	 4780.0	...
8129738	  736.5	  566.8	 4783.0	...
8129739	  736.4	  566.7	 4785.0	...
8129740	  736.2	  567.0	 4785.0	...
8129741	  736.0	  568.0	 4782.0	...
8129742	  735.7	  568.9	 4779.0	...
8129743	  735.5	  569.1	 4779.0	...
8129744	  735.3	  568.5	 4779.0	...
8129745	  735.3	  568.0	 4779.0	...
8129746	  735.3	  568.1	 4780.0	...
8129747	  735.3	  568.2	 4781.0	...
8129748	  735.3	  568.3	 4781.0	...
8129749	  735.3	  568.2	 4781.0	...
8129750	  735.6	  568.0	 4782.0	...
8129751	  736.1	  567.8	 4783.0	...
8129752	  736.5	  567.6	 4785.0	...
8129753	  736.8	  567.9	 4786.0	...
8129754	  736.8	  568.2	 4783.0	...
8129755	  736.4	  568.6	 4779.0	...
8129756	  736.2	  568.1	 4775.0	...
8129757	  735.9	  567.5	 4775.0	...
8129758	  736.0	  566.9	 4775.0	...
8129759	  735.9	  566.7	 4779.0	...
8129760	  735.8	  566.7	 4784.0	...
8129761	  735.7	  566.7	 4784.0	...
8129762	  735.6	  566.8	 4779.0	...
8129763	  735.6	  566.6	 4774.0	...
8129764	  735.6	  566.5	 4777.0	...
8129765	  736.0	  566.7	 4780.0	...
8129766	  736.4	  567.2	 4782.0	...
8129767	  736.7	  567.7	 4777.0	...
8129768	  736.6	  567.7	 4772.0	...
8129769	  736.4	  567.3	 4769.0	...
8129770	  736.5	  567.1	 4768.0	...
8129771	  736.7	  566.9	 4768.0	...
8129772	  736.6	  567.1	 4769.0	...
8129773	  736.3	  567.1	 4769.0	...
8129774	  736.0	  567.1	 4769.0	...
8129775	  736.1	  567.2	 4769.0	...
8129776	  736.2	  567.3	 4769.0	...
8129777	  736.3	  567.4	 4769.0	...
8129778	  736.2	  567.3	 4770.0	...
8129779	  736.2	  567.3	 4771.0	...
8129780	  736.4	  567.3	 4773.0	...
8129781	  736.6	  567.3	 4773.0	...
8129782	  736.4	  567.3	 4774.0	...
8129783	  736.1	  567.3	 4773.0	...
8129784	  735.9	  567.3	 4772.0	...
8129785	  736.2	  567.2	 4771.0	...
8129786	  736.5	  567.1	 4772.0	...
8129787	  736.6	  567.1	 4773.0	...
8129788	  736.6	  567.1	 4773.0	...
8129789	  736.6	  567.1	 4772.0	...
8129790	  736.7	  567.0	 4771.0	...
8129791	  736.9	  566.9	 4770.0	...
8129792	  736.9	  566.8	 4770.0	...
8129793	  736.6	  566.7	 4769.0	...
8129794	  736.3	  566.5	 4770.0	...
8129795	  736.1	  566.3	 4770.0	...
8129796	  736.2	  566.3	 4768.0	...
8129797	  736.4	  566.3	 4767.0	...
8129798	  736.5	  566.3	 4765.0	...
8129799	  736.6	  566.3	 4766.0	...
8129800	  736.7	  566.1	 4766.0	...
8129801	  736.8	  565.9	 4767.0	...
8129802	  736.9	  566.1	 4767.0	...
8129803	  737.0	  566.4	 4767.0	...
8129804	  736.8	  566.8	 4765.0	...
8129805	  736.5	  566.9	 4764.0	...
8129806	  736.4	  567.0	 4763.0	...
8129807	  736.5	  567.0	 4763.0	...
8129808	  736.5	  566.7	 4762.0	...
8129809	  736.5	  566.3	 4761.0	...
8129810	  736.6	  566.1	 4759.0	...
8129811	  736.8	  566.2	 4758.0	...
8129812	  737.3	  566.5	 4758.0	...
8129813	  737.6	  566.6	 4758.0	...
8129814	  737.9	  566.7	 4757.0	...
8129815	  737.5	  566.5	 4756.0	...
8129816	  737.1	  566.5	 4752.0	...
8129817	  736.7	  566.6	 4749.0	...
8129818	  737.0	  566.5	 4750.0	...
8129819	  737.2	  566.4	 4754.0	...
8129820	  737.5	  566.5	 4758.0	...
8129821	  737.5	  566.7	 4761.0	...
8129822	  737.5	  566.4	 4764.0	...
8129823	  737.6	  566.0	 4763.0	...
8129824	  737.6	  565.7	 4759.0	...
8129825	  737.7	  566.4	 4756.0	...
8129826	  737.7	  567.0	 4756.0	...
8129827	  737.8	  566.9	 4757.0	...
8129828	  737.7	  566.3	 4754.0	...
8129829	  737.7	  565.5	 4750.0	...
8129830	  737.8	  565.4	 4747.0	...
8129831	  738.0	  565.3	 4747.0	...
8129832	  738.1	  565.6	 4748.0	...
8129833	  738.0	  565.8	 4749.0	...
8129834	  737.8	  566.0	 4750.0	...
8129835	  737.6	  565.9	 4750.0	...
8129836	  737.5	  565.8	 4751.0	...
8129837	  737.4	  565.7	 4751.0	...
8129838	  737.3	  565.5	 4750.0	...
8129839	  737.3	  565.3	 4750.0	...
8129840	  737.3	  565.1	 4747.0	...
8129841	  737.3	  565.1	 4744.0	...
8129842	  737.1	  565.3	 4742.0	...
8129843	  736.9	  566.0	 4742.0	...
8129844	  736.7	  566.6	 4742.0	...
8129845	  736.7	  566.6	 4741.0	...
8129846	  737.1	  566.0	 4741.0	...
8129847	  737.6	  565.3	 4741.0	...
8129848	  737.9	  565.2	 4741.0	...
8129849	  737.7	  565.4	 4741.0	...
8129850	  737.6	  565.5	 4739.0	...
8129851	  737.6	  565.5	 4738.0	...
8129852	  737.6	  565.2	 4739.0	...
8129853	  737.5	  565.1	 4740.0	...
8129854	  737.2	  565.3	 4742.0	...
8129855	  736.9	  565.6	 4742.0	...
8129856	  737.0	  565.6	 4741.0	...
8129857	  737.5	  565.4	 4739.0	...
8129858	  738.2	  565.3	 4737.0	...
8129859	  738.4	  565.1	 4736.0	...
8129860	  738.6	  564.9	 4736.0	...
8129861	  738.7	  564.7	 4736.0	...
8129862	  738.5	  564.7	 4736.0	...
8129863	  738.3	  564.6	 4736.0	...
8129864	  738.3	  564.5	 4736.0	...
8129865	  738.4	  564.4	 4737.0	...
8129866	  738.0	  564.3	 4737.0	...
8129867	  737.5	  564.3	 4737.0	...
8129868	  736.8	  564.3	 4737.0	...
8129869	  736.7	  564.4	 4735.0	...
8129870	  736.8	  564.3	 4733.0	...
8129871	  737.0	  564.3	 4732.0	...
8129872	  737.3	  564.6	 4731.0	...
8129873	  737.5	  564.8	 4729.0	...
8129874	  737.7	  565.1	 4727.0	...
8129875	  737.6	  565.0	 4725.0	...
8129876	  737.4	  564.7	 4724.0	...
8129877	  737.2	  564.4	 4723.0	...
8129878	  737.3	  564.5	 4724.0	...
8129879	  737.3	  564.8	 4723.0	...
8129880	  737.4	  564.8	 4723.0	...
8129881	  736.9	  564.6	 4723.0	...
8129882	  736.5	  564.4	 4723.0	...
8129883	  736.2	  564.4	 4723.0	...
8129884	  736.5	  564.4	 4723.0	...
8129885	  736.6	  564.5	 4723.0	...
8129886	  736.7	  564.6	 4723.0	...
8129887	  736.7	  564.6	 4724.0	...
8129888	  737.0	  564.7	 4725.0	...
8129889	  737.3	  564.7	 4726.0	...
8129890	  737.6	  564.7	 4724.0	...
8129891	  737.7	  564.7	 4720.0	...
8129892	  737.7	  564.6	 4716.0	...
8129893	  737.5	  564.5	 4716.0	...
8129894	  737.4	  564.4	 4719.0	...
8129895	  737.3	  564.1	 4723.0	...
8129896	  737.2	  563.9	 4723.0	...
8129897	  737.2	  564.3	 4723.0	...
8129898	  737.2	  565.0	 4723.0	...
8129899	  737.3	  565.6	 4723.0	...
8129900	  737.2	  565.3	 4723.0	...
8129901	  737.0	  564.9	 4722.0	...
8129902	  736.9	  564.6	 4719.0	...
8129903	  736.9	  564.5	 4715.0	...
8129904	  736.9	  564.5	 4711.0	...
8129905	  737.0	  564.6	 4708.0	...
8129906	  737.0	  564.5	 4706.0	...
8129907	  736.9	  564.5	 4705.0	...
8129908	  736.9	  564.3	 4704.0	...
8129909	  736.9	  564.5	 4704.0	...
8129910	  737.0	  564.7	 4705.0	...
8129911	  737.1	  565.3	 4705.0	...
8129912	  737.2	  565.7	 4705.0	...
8129913	  737.3	  566.2	 4705.0	...
8129914	  736.9	  566.5	 4705.0	...
8129915	  736.5	  566.0	 4704.0	...
8129916	  736.1	  565.5	 4705.0	...
8129917	  736.1	  564.8	 4706.0	...
8129918	  736.5	  564.6	 4705.0	...
8129919	  736.9	  564.3	 4702.0	...
8129920	  737.4	  564.5	 4700.0	...
8129921	  737.4	  565.0	 4699.0	...
8129922	  737.2	  565.5	 4698.0	...
8129923	  737.0	  565.3	 4697.0	...
8129924	  736.9	  565.6	 4695.0	...
8129925	  737.0	  565.9	 4692.0	...
8129926	  737.4	  565.8	 4688.0	...
8129927	  737.6	  565.5	 4686.0	...
8129928	  737.7	  565.3	 4687.0	...
8129929	  737.7	  565.6	 4688.0	...
8129930	  737.7	  565.7	 4688.0	...
8129931	  737.9	  565.7	 4689.0	...
8129932	  738.4	  565.8	 4687.0	...
8129933	  738.8	  565.9	 4686.0	...
8129934	  738.6	  566.1	 4683.0	...
8129935	  738.2	  566.2	 4683.0	...
8129936	  738.0	  566.3	 4682.0	...
8129937	  738.0	  566.0	 4683.0	...
8129938	  737.9	  565.6	 4684.0	...
8129939	  737.6	  565.2	 4685.0	...
8129940	  737.3	  565.2	 4686.0	...
8129941	  737.2	  565.2	 4686.0	...
8129942	  737.0	  565.2	 4684.0	...
8129943	  736.8	  565.3	 4681.0	...
8129944	  736.7	  565.3	 4679.0	...
8129945	  736.8	  565.5	 4679.0	...
8129946	  736.8	  565.6	 4682.0	...
8129947	  737.0	  565.9	 4683.0	...
8129948	  737.1	  566.2	 4684.0	...
8129949	  737.3	  566.4	 4684.0	...
8129950	  737.4	  566.5	 4683.0	...
8129951	  737.6	  566.6	 4682.0	...
8129952	  737.7	  566.7	 4682.0	...
8129953	  737.8	  566.8	 4685.0	...
8129954	  738.2	  566.8	 4687.0	...
8129955	  738.6	  566.8	 4689.0	...
8129956	  738.8	  566.7	 4688.0	...
8129957	  738.5	  566.7	 4687.0	...
8129958	  737.9	  566.7	 4686.0	...
8129959	  737.4	  566.8	 4686.0	...
8129960	  737.1	  566.9	 4683.0	...
8129961	  737.1	  566.9	 4677.0	...
8129962	  737.0	  567.0	 4673.0	...
8129963	  736.8	  567.0	 4672.0	...
8129964	  736.6	  566.8	 4672.0	...
8129965	  736.4	  566.6	 4670.0	...
8129966	  736.7	  566.6	 4669.0	...
8129967	  737.0	  566.6	 4669.0	...
8129968	  737.7	  566.1	 4669.0	...
EFIX R   8125465	8129968	4504	  740.8	  561.5	   4564
SSACC R  8129969
8129969	  738.6	  565.5	 4667.0	...
8129970	  740.2	  563.9	 4666.0	...
8129971	  741.4	  562.0	 4665.0	...
8129972	  743.7	  559.1	 4667.0	...
8129973	  746.6	  557.3	 4670.0	...
8129974	  750.2	  556.0	 4669.0	...
8129975	  753.2	  555.7	 4664.0	...
8129976	  756.4	  555.3	 4660.0	...
8129977	  758.7	  554.2	 4661.0	...
8129978	  760.4	  553.2	 4663.0	...
ESACC R  8129969	8129978	10	  738.6	  565.5	  760.4	  553.2	   0.53	     59
SFIX R   8129979
8129979	  761.0	  552.3	 4665.0	...
8129980	  761.7	  552.1	 4662.0	...
8129981	  762.2	  552.1	 4658.0	...
8129982	  762.1	  552.4	 4654.0	...
8129983	  762.0	  552.7	 4654.0	...
8129984	  761.4	  553.2	 4651.0	...
8129985	  760.2	  553.7	 4648.0	...
8129986	  758.9	  554.3	 4648.0	...
8129987	  758.2	  555.1	 4651.0	...
8129988	  757.9	  555.9	 4654.0	...
8129989	  757.7	  556.4	 4652.0	...
8129990	  757.4	  556.2	 4650.0	...
8129991	  757.4	  556.0	 4649.0	...
8129992	  757.4	  556.1	 4650.0	...
8129993	  757.2	  556.0	 4651.0	...
8129994	  757.0	  555.9	 4652.0	...
8129995	  756.8	  556.0	 4653.0	...
8129996	  756.8	  556.1	 4652.0	...
8129997	  756.8	  556.3	 4650.0	...
8129998	  756.8	  556.4	 4650.0	...
8129999	  756.5	  556.4	 4651.0	...
8130000	  756.1	  556.5	 4651.0	...
8130001	  755.8	  556.5	 4650.0	...
8130002	  755.8	  556.2	 4647.0	...
8130003	  755.8	  555.9	 4646.0	...
8130004	  755.5	  556.3	 4645.0	...
8130005	  755.3	  557.0	 4645.0	...
8130006	  755.2	  557.6	 4644.0	...
8130007	  755.3	  557.4	 4645.0	...
8130008	  755.5	  556.9	 4647.0	...
8130009	  755.7	  556.5	 4649.0	...
8130010	  756.0	  556.2	 4650.0	...
8130011	  756.3	  556.0	 4650.0	...
8130012	  756.4	  555.6	 4650.0	...
8130013	  756.5	  555.3	 4650.0	...
8130014	  756.0	  554.9	 4650.0	...
8130015	  755.5	  554.9	 4650.0	...
8130016	  755.0	  555.1	 4649.0	...
8130017	  755.6	  555.4	 4650.0	...
8130018	  756.1	  555.6	 4652.0	...
8130019	  756.7	  555.5	 4649.0	...
8130020	  756.6	  555.5	 4646.0	...
8130021	  756.6	  555.6	 4642.0	...
8130022	  756.7	  555.8	 4644.0	...
8130023	  756.8	  555.9	 4645.0	...
8130024	  756.8	  556.0	 4646.0	...
8130025	  756.6	  556.1	 4643.0	...
8130026	  756.5	  556.3	 4640.0	...
8130027	  756.5	  556.4	 4637.0	...
8130028	  756.4	  556.5	 4638.0	...
8130029	  756.1	  556.1	 4641.0	...
8130030	  755.8	  555.7	 4644.0	...
8130031	  755.7	  555.1	 4646.0	...
8130032	  755.7	  554.9	 4645.0	...
8130033	  755.8	  555.1	 4640.0	...
8130034	  755.9	  555.5	 4636.0	...
8130035	  756.0	  555.9	 4633.0	...
8130036	  756.0	  556.1	 4634.0	...
8130037	  755.9	  556.2	 4635.0	...
8130038	  755.8	  556.1	 4635.0	...
8130039	  755.8	  555.9	 4635.0	...
8130040	  755.8	  555.7	 4636.0	...
8130041	  755.9	  555.4	 4636.0	...
8130042	  755.9	  555.3	 4637.0	...
8130043	  755.8	  555.5	 4638.0	...
8130044	  755.5	  556.2	 4638.0	...
8130045	  755.2	  556.8	 4637.0	...
8130046	  755.1	  557.1	 4638.0	...
8130047	  755.3	  556.6	 4638.0	...
8130048	  755.4	  556.1	 4639.0	...
8130049	  755.2	  555.6	 4639.0	...
8130050	  755.1	  555.6	 4640.0	...
8130051	  754.8	  555.7	 4641.0	...
8130052	  754.8	  555.9	 4640.0	...
8130053	  754.7	  556.3	 4639.0	...
8130054	  754.7	  556.5	 4638.0	...
8130055	  754.7	  556.5	 4637.0	...
8130056	  754.7	  556.3	 4638.0	...
8130057	  754.7	  556.2	 4638.0	...
8130058	  755.1	  556.1	 4640.0	...
8130059	  755.5	  556.2	 4641.0	...
8130060	  756.0	  556.2	 4642.0	...
8130061	  756.0	  556.1	 4642.0	...
8130062	  755.9	  555.9	 4640.0	...
8130063	  755.8	  555.6	 4639.0	...
8130064	  755.7	  555.6	 4638.0	...
8130065	  755.5	  555.8	 4638.0	...
8130066	  755.6	  555.8	 4639.0	...
8130067	  755.8	  555.9	 4639.0	...
8130068	  756.0	  556.0	 4637.0	...
8130069	  756.0	  556.0	 4635.0	...
8130070	  756.0	  556.4	 4635.0	...
8130071	  755.8	  556.7	 4635.0	...
8130072	  755.7	  557.1	 4635.0	...
8130073	  755.5	  557.2	 4636.0	...
8130074	  755.4	  556.9	 4637.0	...
8130075	  755.3	  556.6	 4638.0	...
8130076	  755.2	  556.3	 4640.0	...
8130077	  755.2	  556.4	 4641.0	...
8130078	  755.4	  556.5	 4642.0	...
8130079	  755.7	  556.4	 4643.0	...
8130080	  755.9	  556.2	 4643.0	...
8130081	  755.9	  555.9	 4644.0	...
8130082	  755.8	  556.2	 4644.0	...
8130083	  756.1	  556.7	 4639.0	...
8130084	  756.4	  557.2	 4635.0	...
8130085	  756.5	  556.8	 4630.0	...
8130086	  756.1	  556.7	 4631.0	...
8130087	  755.8	  556.6	 4633.0	...
8130088	  755.4	  556.9	 4636.0	...
8130089	  755.4	  557.2	 4639.0	...
8130090	  755.4	  557.1	 4639.0	...
8130091	  755.4	  556.5	 4639.0	...
8130092	  755.4	  555.9	 4637.0	...
8130093	  755.4	  556.0	 4637.0	...
8130094	  755.5	  556.4	 4637.0	...
8130095	  755.7	  556.8	 4639.0	...
8130096	  755.8	  556.9	 4642.0	...
8130097	  755.9	  556.4	 4643.0	...
8130098	  755.8	  555.8	 4642.0	...
8130099	  755.5	  555.1	 4641.0	...
8130100	  755.2	  555.1	 4641.0	...
8130101	  755.2	  555.2	 4641.0	...
8130102	  755.4	  555.2	 4639.0	...
8130103	  755.5	  555.2	 4637.0	...
8130104	  755.5	  555.1	 4635.0	...
8130105	  755.7	  555.1	 4635.0	...
8130106	  755.9	  555.5	 4635.0	...
8130107	  755.7	  556.1	 4633.0	...
8130108	  755.6	  556.7	 4632.0	...
8130109	  755.3	  557.0	 4632.0	...
8130110	  755.2	  557.1	 4633.0	...
8130111	  755.1	  556.9	 4634.0	...
8130112	  755.1	  556.2	 4634.0	...
8130113	  755.2	  555.4	 4632.0	...
8130114	  755.5	  554.9	 4630.0	...
8130115	  755.8	  555.1	 4629.0	...
8130116	  756.1	  555.4	 4629.0	...
8130117	  756.2	  555.8	 4629.0	...
8130118	  756.1	  556.1	 4629.0	...
8130119	  755.9	  556.2	 4630.0	...
8130120	  755.7	  556.0	 4631.0	...
8130121	  755.7	  555.8	 4633.0	...
8130122	  755.7	  555.5	 4634.0	...
8130123	  755.6	  555.5	 4635.0	...
8130124	  755.5	  555.6	 4636.0	...
8130125	  755.2	  555.6	 4634.0	...
8130126	  755.1	  555.7	 4630.0	...
8130127	  754.9	  555.7	 4627.0	...
8130128	  754.8	  555.7	 4627.0	...
8130129	  755.1	  555.7	 4627.0	...
8130130	  755.4	  555.7	 4627.0	...
8130131	  756.0	  555.6	 4629.0	...
8130132	  756.1	  555.5	 4632.0	...
8130133	  756.1	  555.3	 4634.0	...
8130134	  755.9	  555.2	 4635.0	...
8130135	  755.9	  555.2	 4634.0	...
8130136	  755.6	  555.4	 4632.0	...
8130137	  755.2	  555.5	 4631.0	...
8130138	  755.3	  555.7	 4629.0	...
8130139	  755.6	  556.0	 4631.0	...
8130140	  755.8	  556.2	 4634.0	...
8130141	  755.7	  556.5	 4636.0	...
8130142	  755.4	  556.9	 4633.0	...
8130143	  755.2	  556.3	 4632.0	...
8130144	  754.9	  555.4	 4631.0	...
8130145	  755.4	  555.1	 4632.0	...
MSG	8130146 0000 _ Number On
8130146	  755.9	  555.7	 4632.0	...
8130147	  756.5	  556.6	 4628.0	...
8130148	  756.5	  556.9	 4623.0	...
8130149	  756.4	  557.1	 4621.0	...
8130150	  756.2	  556.9	 4620.0	...
8130151	  756.0	  556.8	 4620.0	...
8130152	  755.9	  557.0	 4620.0	...
8130153	  755.7	  557.2	 4622.0	...
8130154	  755.6	  556.9	 4624.0	...
8130155	  755.6	  556.3	 4626.0	...
8130156	  755.7	  555.7	 4628.0	...
8130157	  755.8	  555.6	 4630.0	...
8130158	  755.8	  555.6	 4630.0	...
8130159	  755.8	  555.6	 4631.0	...
8130160	  755.9	  555.7	 4632.0	...
8130161	  755.9	  555.8	 4635.0	...
8130162	  756.2	  556.0	 4636.0	...
8130163	  756.5	  556.3	 4636.0	...
8130164	  756.8	  556.5	 4635.0	...
8130165	  756.8	  556.2	 4635.0	...
8130166	  756.7	  556.0	 4635.0	...
8130167	  756.5	  555.7	 4633.0	...
8130168	  756.6	  555.8	 4630.0	...
8130169	  756.6	  555.8	 4628.0	...
8130170	  756.7	  555.9	 4627.0	...
8130171	  756.7	  556.0	 4626.0	...
8130172	  756.7	  556.1	 4627.0	...
8130173	  756.7	  556.3	 4628.0	...
8130174	  756.7	  556.7	 4629.0	...
8130175	  756.9	  557.0	 4629.0	...
8130176	  757.2	  557.1	 4629.0	...
8130177	  757.5	  557.2	 4628.0	...
8130178	  757.2	  557.4	 4627.0	...
8130179	  756.8	  557.5	 4628.0	...
8130180	  756.3	  557.5	 4631.0	...
8130181	  756.2	  557.3	 4631.0	...
8130182	  756.2	  557.0	 4628.0	...
8130183	  756.1	  556.7	 4626.0	...
8130184	  756.0	  556.7	 4627.0	...
8130185	  755.9	  556.7	 4626.0	...
8130186	  755.8	  556.8	 4626.0	...
8130187	  755.8	  556.9	 4624.0	...
8130188	  756.0	  556.6	 4622.0	...
8130189	  756.2	  556.2	 4621.0	...
8130190	  756.3	  555.8	 4621.0	...
8130191	  756.3	  555.6	 4625.0	...
8130192	  756.3	  555.4	 4629.0	...
8130193	  756.5	  555.6	 4633.0	...
8130194	  756.7	  555.9	 4630.0	...
8130195	  756.8	  556.4	 4626.0	...
8130196	  756.8	  556.6	 4624.0	...
8130197	  757.1	  556.7	 4625.0	...
8130198	  757.3	  556.7	 4626.0	...
8130199	  756.9	  556.8	 4626.0	...
8130200	  756.2	  556.9	 4626.0	...
8130201	  756.0	  557.0	 4630.0	...
8130202	  756.4	  557.1	 4634.0	...
8130203	  756.8	  557.0	 4637.0	...
8130204	  757.2	  557.1	 4639.0	...
8130205	  757.7	  557.2	 4640.0	...
8130206	  758.2	  557.3	 4640.0	...
8130207	  758.1	  556.9	 4638.0	...
8130208	  757.6	  556.4	 4636.0	...
8130209	  757.1	  555.9	 4636.0	...
8130210	  757.0	  556.0	 4636.0	...
8130211	  757.3	  556.1	 4636.0	...
8130212	  757.6	  556.3	 4635.0	...
8130213	  757.6	  556.5	 4634.0	...
8130214	  757.6	  556.4	 4631.0	...
8130215	  757.5	  556.1	 4629.0	...
8130216	  757.1	  555.8	 4630.0	...
8130217	  756.8	  555.8	 4632.0	...
8130218	  756.5	  555.9	 4633.0	...
8130219	  756.4	  556.0	 4634.0	...
8130220	  756.3	  556.1	 4634.0	...
8130221	  756.2	  556.2	 4633.0	...
8130222	  756.3	  556.3	 4633.0	...
8130223	  756.3	  556.3	 4629.0	...
8130224	  756.4	  556.3	 4626.0	...
8130225	  756.3	  556.2	 4623.0	...
8130226	  756.0	  556.2	 4626.0	...
8130227	  755.8	  556.2	 4629.0	...
8130228	  755.8	  556.2	 4630.0	...
8130229	  756.1	  556.2	 4628.0	...
8130230	  756.4	  556.3	 4627.0	...
8130231	  756.5	  556.4	 4625.0	...
8130232	  756.5	  556.3	 4625.0	...
8130233	  756.5	  556.1	 4626.0	...
8130234	  756.5	  555.8	 4626.0	...
8130235	  756.5	  555.8	 4628.0	...
8130236	  756.5	  555.7	 4628.0	...
8130237	  756.7	  555.7	 4630.0	...
8130238	  756.8	  555.8	 4630.0	...
8130239	  757.0	  556.0	 4632.0	...
8130240	  757.0	  556.1	 4632.0	...
8130241	  756.9	  556.3	 4632.0	...
8130242	  756.6	  556.6	 4632.0	...
8130243	  756.6	  556.8	 4630.0	...
8130244	  756.8	  556.9	 4630.0	...
8130245	  756.9	  557.0	 4629.0	...
8130246	  757.0	  557.0	 4629.0	...
8130247	  757.1	  556.9	 4629.0	...
8130248	  757.4	  556.8	 4631.0	...
8130249	  757.5	  556.8	 4632.0	...
8130250	  757.4	  556.8	 4634.0	...
8130251	  756.7	  556.8	 4634.0	...
8130252	  756.0	  556.8	 4633.0	...
8130253	  755.5	  556.8	 4633.0	...
8130254	  755.6	  556.7	 4633.0	...
8130255	  756.0	  556.6	 4632.0	...
8130256	  756.1	  556.4	 4630.0	...
8130257	  756.2	  556.2	 4629.0	...
8130258	  756.1	  556.4	 4627.0	...
8130259	  756.1	  556.8	 4627.0	...
8130260	  756.2	  557.1	 4626.0	...
8130261	  756.3	  557.1	 4624.0	...
8130262	  756.6	  557.2	 4623.0	...
8130263	  756.8	  557.3	 4623.0	...
8130264	  756.9	  557.0	 4625.0	...
8130265	  756.8	  556.7	 4626.0	...
8130266	  756.8	  556.3	 4628.0	...
8130267	  756.8	  556.2	 4628.0	...
8130268	  756.7	  556.5	 4628.0	...
8130269	  756.7	  557.0	 4627.0	...
8130270	  756.7	  557.3	 4626.0	...
8130271	  756.7	  557.2	 4625.0	...
8130272	  756.8	  557.2	 4625.0	...
8130273	  756.9	  557.3	 4624.0	...
8130274	  757.0	  557.4	 4624.0	...
8130275	  756.9	  557.4	 4624.0	...
8130276	  756.9	  557.4	 4621.0	...
8130277	  757.0	  557.3	 4619.0	...
8130278	  757.2	  557.4	 4617.0	...
8130279	  757.3	  557.5	 4617.0	...
8130280	  757.4	  557.8	 4617.0	...
8130281	  757.3	  558.0	 4617.0	...
8130282	  757.0	  558.3	 4616.0	...
8130283	  756.9	  558.6	 4620.0	...
8130284	  756.8	  558.8	 4623.0	...
8130285	  756.9	  558.7	 4625.0	...
8130286	  756.7	  558.3	 4623.0	...
8130287	  756.5	  557.9	 4620.0	...
8130288	  756.4	  557.7	 4620.0	...
8130289	  756.6	  557.5	 4621.0	...
8130290	  756.7	  557.1	 4622.0	...
8130291	  756.7	  556.7	 4622.0	...
8130292	  756.6	  556.5	 4620.0	...
8130293	  757.0	  556.5	 4618.0	...
8130294	  757.5	  556.5	 4619.0	...
8130295	  757.5	  556.6	 4620.0	...
8130296	  756.9	  556.7	 4622.0	...
8130297	  756.2	  556.7	 4622.0	...
8130298	  756.2	  556.9	 4621.0	...
8130299	  756.2	  557.3	 4621.0	...
8130300	  756.2	  557.7	 4620.0	...
8130301	  756.4	  557.9	 4619.0	...
8130302	  756.6	  557.2	 4619.0	...
8130303	  756.9	  556.4	 4618.0	...
8130304	  756.9	  556.2	 4619.0	...
8130305	  757.0	  556.8	 4619.0	...
8130306	  757.1	  557.1	 4620.0	...
8130307	  757.2	  556.8	 4620.0	...
8130308	  757.1	  556.6	 4620.0	...
8130309	  757.0	  556.7	 4621.0	...
8130310	  756.8	  556.8	 4621.0	...
8130311	  756.6	  557.0	 4619.0	...
8130312	  756.5	  557.2	 4618.0	...
8130313	  756.7	  557.3	 4618.0	...
8130314	  756.8	  557.3	 4617.0	...
8130315	  757.0	  557.3	 4617.0	...
8130316	  757.0	  557.3	 4620.0	...
8130317	  757.1	  557.2	 4624.0	...
8130318	  757.3	  557.1	 4628.0	...
8130319	  757.3	  557.1	 4628.0	...
8130320	  757.4	  556.9	 4627.0	...
8130321	  757.2	  556.8	 4625.0	...
8130322	  757.0	  556.7	 4624.0	...
8130323	  756.8	  556.9	 4623.0	...
8130324	  756.9	  557.4	 4621.0	...
8130325	  757.0	  557.8	 4620.0	...
8130326	  757.0	  558.1	 4620.0	...
8130327	  756.9	  558.3	 4620.0	...
8130328	  756.9	  558.3	 4619.0	...
8130329	  757.0	  557.6	 4619.0	...
8130330	  757.2	  557.0	 4618.0	...
8130331	  757.3	  556.5	 4618.0	...
8130332	  757.2	  556.6	 4618.0	...
8130333	  757.0	  556.7	 4619.0	...
8130334	  757.0	  556.8	 4619.0	...
8130335	  757.1	  556.8	 4619.0	...
8130336	  757.1	  556.7	 4617.0	...
8130337	  757.0	  556.6	 4615.0	...
8130338	  756.8	  556.5	 4614.0	...
8130339	  756.8	  556.6	 4614.0	...
8130340	  756.8	  556.7	 4614.0	...
8130341	  756.8	  556.7	 4612.0	...
8130342	  756.4	  557.5	 4612.0	...
8130343	  756.1	  558.4	 4611.0	...
8130344	  756.4	  558.9	 4611.0	...
8130345	  756.8	  558.7	 4610.0	...
8130346	  757.2	  558.4	 4609.0	...
8130347	  757.0	  558.4	 4609.0	...
8130348	  756.9	  558.0	 4610.0	...
8130349	  756.9	  557.5	 4611.0	...
8130350	  756.9	  557.4	 4611.0	...
8130351	  756.9	  557.5	 4611.0	...
8130352	  756.9	  557.7	 4612.0	...
8130353	  756.6	  557.7	 4613.0	...
8130354	  756.3	  557.7	 4614.0	...
8130355	  756.2	  557.7	 4614.0	...
8130356	  756.3	  557.6	 4614.0	...
8130357	  756.4	  557.7	 4616.0	...
8130358	  756.5	  557.9	 4617.0	...
8130359	  757.0	  558.0	 4617.0	...
8130360	  757.5	  557.8	 4617.0	...
8130361	  757.6	  557.3	 4617.0	...
8130362	  757.6	  556.9	 4617.0	...
8130363	  757.6	  557.0	 4617.0	...
8130364	  757.9	  557.4	 4617.0	...
8130365	  758.0	  557.8	 4618.0	...
8130366	  757.5	  557.7	 4620.0	...
8130367	  757.1	  557.7	 4624.0	...
8130368	  756.6	  557.8	 4624.0	...
8130369	  756.6	  557.8	 4624.0	...
8130370	  756.6	  557.9	 4624.0	...
8130371	  756.6	  557.9	 4626.0	...
8130372	  756.6	  557.9	 4626.0	...
8130373	  756.6	  558.0	 4624.0	...
8130374	  756.6	  557.9	 4623.0	...
8130375	  756.6	  557.7	 4620.0	...
8130376	  756.8	  557.5	 4617.0	...
8130377	  757.0	  557.4	 4617.0	...
8130378	  757.1	  557.4	 4620.0	...
8130379	  757.0	  557.4	 4623.0	...
8130380	  756.9	  557.5	 4621.0	...
8130381	  757.1	  557.9	 4620.0	...
8130382	  757.2	  558.3	 4620.0	...
8130383	  757.3	  558.2	 4623.0	...
8130384	  757.2	  557.7	 4626.0	...
8130385	  756.4	  557.3	 4627.0	...
8130386	  755.7	  557.2	 4626.0	...
8130387	  755.2	  557.5	 4624.0	...
8130388	  755.6	  557.9	 4622.0	...
8130389	  756.0	  558.2	 4621.0	...
8130390	  756.5	  558.3	 4620.0	...
8130391	  756.7	  558.5	 4619.0	...
8130392	  756.8	  558.5	 4625.0	...
8130393	  756.8	  558.4	 4631.0	...
8130394	  756.9	  558.2	 4635.0	...
8130395	  757.3	  557.9	 4633.0	...
8130396	  757.7	  557.7	 4630.0	...
8130397	  757.7	  557.6	 4629.0	...
8130398	  757.5	  557.7	 4630.0	...
8130399	  757.3	  557.7	 4633.0	...
8130400	  757.4	  557.7	 4636.0	...
8130401	  757.6	  557.7	 4639.0	...
8130402	  757.1	  557.7	 4639.0	...
8130403	  756.4	  557.5	 4639.0	...
8130404	  756.1	  557.2	 4638.0	...
8130405	  756.5	  556.9	 4638.0	...
8130406	  756.9	  556.9	 4636.0	...
8130407	  757.3	  556.9	 4634.0	...
8130408	  757.6	  556.7	 4632.0	...
8130409	  757.9	  556.5	 4631.0	...
8130410	  757.6	  556.8	 4632.0	...
8130411	  757.2	  557.2	 4632.0	...
8130412	  756.5	  557.4	 4633.0	...
8130413	  755.9	  557.1	 4633.0	...
8130414	  754.2	  556.9	 4634.0	...
8130415	  752.8	  557.3	 4635.0	...
8130416	  750.9	  558.0	 4636.0	...
8130417	  749.6	  558.5	 4635.0	...
8130418	  747.6	  558.7	 4635.0	...
8130419	  746.3	  558.7	 4631.0	...
8130420	  744.5	  558.9	 4627.0	...
8130421	  743.1	  558.9	 4624.0	...
8130422	  741.7	  558.6	 4626.0	...
8130423	  741.2	  558.2	 4628.0	...
8130424	  741.1	  557.5	 4631.0	...
8130425	  741.1	  557.4	 4635.0	...
8130426	  741.8	  557.6	 4638.0	...
8130427	  742.6	  557.9	 4637.0	...
8130428	  744.1	  558.2	 4635.0	...
8130429	  745.1	  557.9	 4633.0	...
8130430	  746.0	  557.7	 4631.0	...
8130431	  746.4	  557.7	 4630.0	...
8130432	  746.9	  557.9	 4630.0	...
8130433	  747.3	  558.1	 4630.0	...
8130434	  747.7	  558.2	 4631.0	...
8130435	  747.8	  558.3	 4631.0	...
8130436	  747.8	  558.0	 4629.0	...
8130437	  747.7	  557.5	 4627.0	...
8130438	  747.6	  557.0	 4627.0	...
8130439	  747.6	  556.9	 4626.0	...
8130440	  747.3	  556.8	 4626.0	...
8130441	  747.0	  556.9	 4627.0	...
8130442	  746.7	  556.9	 4629.0	...
8130443	  746.9	  557.1	 4631.0	...
8130444	  747.1	  557.4	 4629.0	...
8130445	  747.4	  557.4	 4625.0	...
8130446	  747.5	  557.2	 4622.0	...
8130447	  747.6	  557.0	 4621.0	...
MSG	8130448 0000 _ Number Off
8130448	  747.8	  557.1	 4622.0	...
8130449	  747.8	  557.2	 4625.0	...
8130450	  747.7	  557.1	 4627.0	...
8130451	  747.7	  557.0	 4627.0	...
8130452	  747.8	  557.1	 4624.0	...
8130453	  747.8	  557.3	 4621.0	...
8130454	  747.6	  557.5	 4620.0	...
8130455	  747.3	  557.2	 4619.0	...
8130456	  747.4	  557.0	 4619.0	...
8130457	  747.6	  557.1	 4619.0	...
8130458	  747.8	  557.4	 4620.0	...
8130459	  747.5	  557.7	 4620.0	...
8130460	  747.4	  557.7	 4621.0	...
8130461	  747.6	  557.8	 4622.0	...
8130462	  747.7	  557.8	 4622.0	...
8130463	  747.7	  557.9	 4621.0	...
8130464	  747.6	  558.1	 4619.0	...
8130465	  747.6	  558.3	 4617.0	...
8130466	  747.8	  558.5	 4619.0	...
8130467	  748.0	  558.2	 4623.0	...
8130468	  747.6	  557.8	 4627.0	...
8130469	  747.0	  557.6	 4627.0	...
8130470	  746.3	  557.8	 4629.0	...
8130471	  746.1	  557.9	 4631.0	...
8130472	  746.1	  557.8	 4631.0	...
8130473	  746.3	  557.5	 4630.0	...
8130474	  746.4	  557.2	 4630.0	...
8130475	  746.4	  557.6	 4629.0	...
8130476	  746.5	  558.1	 4627.0	...
8130477	  746.7	  558.6	 4623.0	...
8130478	  746.9	  558.7	 4621.0	...
8130479	  747.0	  558.7	 4618.0	...
8130480	  747.1	  558.7	 4615.0	...
8130481	  747.0	  558.7	 4614.0	...
8130482	  747.0	  558.6	 4615.0	...
8130483	  746.9	  558.6	 4614.0	...
8130484	  746.9	  558.5	 4615.0	...
8130485	  746.8	  558.0	 4617.0	...
8130486	  746.8	  557.5	 4620.0	...
8130487	  746.8	  557.1	 4621.0	...
8130488	  747.1	  557.2	 4620.0	...
8130489	  747.5	  557.3	 4620.0	...
8130490	  747.9	  557.2	 4620.0	...
8130491	  747.4	  557.1	 4618.0	...
8130492	  746.9	  557.3	 4615.0	...
8130493	  746.4	  557.7	 4613.0	...
8130494	  746.4	  558.0	 4613.0	...
8130495	  746.4	  558.0	 4614.0	...
8130496	  746.4	  558.0	 4614.0	...
8130497	  746.4	  558.0	 4616.0	...
8130498	  746.7	  558.0	 4617.0	...
8130499	  747.0	  557.6	 4618.0	...
8130500	  747.2	  557.1	 4617.0	...
8130501	  747.2	  556.8	 4615.0	...
8130502	  747.2	  557.4	 4613.0	...
8130503	  747.2	  558.0	 4615.0	...
8130504	  747.1	  558.1	 4617.0	...
8130505	  747.0	  557.5	 4617.0	...
8130506	  746.9	  556.9	 4614.0	...
8130507	  746.9	  556.7	 4612.0	...
8130508	  746.9	  556.4	 4611.0	...
8130509	  746.8	  556.1	 4611.0	...
8130510	  746.6	  556.1	 4611.0	...
8130511	  746.4	  556.3	 4612.0	...
8130512	  746.4	  556.7	 4611.0	...
8130513	  746.4	  557.0	 4613.0	...
8130514	  746.3	  557.2	 4616.0	...
8130515	  746.0	  557.2	 4619.0	...
8130516	  745.7	  557.1	 4618.0	...
8130517	  745.5	  557.0	 4618.0	...
8130518	  745.4	  556.9	 4619.0	...
8130519	  745.7	  556.9	 4620.0	...
8130520	  745.9	  557.0	 4621.0	...
8130521	  746.2	  557.0	 4622.0	...
8130522	  746.1	  557.1	 4623.0	...
8130523	  746.0	  557.1	 4623.0	...
8130524	  745.9	  557.2	 4624.0	...
8130525	  745.8	  557.2	 4624.0	...
8130526	  745.7	  557.3	 4624.0	...
8130527	  745.6	  557.2	 4624.0	...
8130528	  745.4	  557.1	 4619.0	...
8130529	  745.3	  557.1	 4615.0	...
8130530	  745.3	  557.1	 4613.0	...
8130531	  745.8	  557.3	 4615.0	...
8130532	  746.3	  557.4	 4616.0	...
8130533	  746.9	  557.5	 4615.0	...
8130534	  747.0	  557.7	 4614.0	...
8130535	  746.9	  558.0	 4614.0	...
8130536	  746.5	  558.4	 4615.0	...
8130537	  746.2	  558.4	 4615.0	...
8130538	  746.6	  558.6	 4614.0	...
8130539	  747.2	  558.6	 4613.0	...
8130540	  747.4	  558.6	 4613.0	...
8130541	  747.2	  558.5	 4613.0	...
8130542	  746.9	  558.5	 4614.0	...
8130543	  746.7	  558.8	 4613.0	...
8130544	  746.5	  559.1	 4614.0	...
8130545	  746.3	  558.9	 4614.0	...
8130546	  746.3	  558.6	 4614.0	...
8130547	  746.3	  558.4	 4613.0	...
8130548	  746.1	  558.8	 4613.0	...
8130549	  745.9	  559.2	 4615.0	...
8130550	  745.7	  559.6	 4617.0	...
8130551	  746.1	  559.3	 4618.0	...
8130552	  746.4	  559.2	 4616.0	...
8130553	  746.7	  559.0	 4614.0	...
8130554	  746.6	  559.2	 4613.0	...
8130555	  746.5	  559.3	 4614.0	...
8130556	  746.3	  559.4	 4615.0	...
8130557	  746.2	  559.5	 4615.0	...
8130558	  746.2	  560.0	 4616.0	...
8130559	  746.1	  560.4	 4616.0	...
8130560	  746.0	  560.7	 4614.0	...
8130561	  745.9	  560.6	 4612.0	...
8130562	  746.0	  560.5	 4611.0	...
8130563	  746.0	  560.3	 4611.0	...
8130564	  746.2	  560.2	 4610.0	...
8130565	  746.4	  560.1	 4609.0	...
8130566	  746.2	  560.0	 4610.0	...
8130567	  745.9	  560.0	 4612.0	...
8130568	  745.5	  560.0	 4613.0	...
8130569	  745.4	  560.0	 4611.0	...
8130570	  745.5	  560.1	 4607.0	...
8130571	  745.7	  560.1	 4604.0	...
8130572	  746.0	  560.2	 4604.0	...
8130573	  746.3	  560.3	 4605.0	...
8130574	  746.6	  560.0	 4607.0	...
8130575	  746.5	  559.8	 4607.0	...
8130576	  746.2	  559.6	 4606.0	...
8130577	  745.9	  559.5	 4607.0	...
8130578	  745.6	  559.3	 4608.0	...
8130579	  745.3	  559.5	 4607.0	...
8130580	  745.2	  559.8	 4605.0	...
8130581	  745.3	  560.1	 4602.0	...
8130582	  745.4	  560.1	 4602.0	...
8130583	  745.2	  560.3	 4600.0	...
8130584	  745.1	  560.5	 4598.0	...
8130585	  745.2	  560.7	 4597.0	...
8130586	  745.5	  560.7	 4600.0	...
8130587	  745.7	  560.4	 4604.0	...
8130588	  745.5	  560.1	 4608.0	...
8130589	  745.3	  560.4	 4609.0	...
8130590	  745.2	  561.1	 4609.0	...
8130591	  745.3	  562.2	 4608.0	...
8130592	  745.3	  562.9	 4607.0	...
8130593	  745.4	  563.6	 4607.0	...
8130594	  745.5	  564.3	 4608.0	...
8130595	  745.6	  565.0	 4609.0	...
8130596	  745.6	  565.4	 4608.0	...
8130597	  745.5	  565.9	 4605.0	...
8130598	  745.5	  566.6	 4602.0	...
8130599	  745.7	  567.5	 4601.0	...
8130600	  746.0	  568.2	 4601.0	...
8130601	  746.3	  569.3	 4601.0	...
EFIX R   8129979	8130601	623	  753.4	  557.2	   4627
SSACC R  8130602
8130602	  746.4	  570.3	 4596.0	...
8130603	  746.3	  571.1	 4592.0	...
8130604	  746.0	  569.6	 4591.0	...
8130605	  746.0	  566.1	 4596.0	...
8130606	  746.4	  560.6	 4609.0	...
8130607	  747.2	  556.5	 4620.0	...
8130608	  748.2	  557.6	 4620.0	...
8130609	  749.4	  566.1	 4594.0	...
8130610	  751.2	  580.0	 4551.0	...
8130611	  752.9	  598.3	 4489.0	...
8130612	  754.5	  619.8	 4419.0	...
8130613	  755.6	  645.0	 4340.0	...
8130614	  756.4	  671.6	 4258.0	...
8130615	  756.5	  699.7	 4160.0	...
8130616	  756.8	  728.8	 4060.0	...
8130617	  756.5	  759.3	 3952.0	...
8130618	  756.7	  791.9	 3850.0	...
8130619	  755.9	  825.7	 3733.0	...
8130620	  755.8	  861.7	 3612.0	...
8130621	  755.4	  898.1	 3484.0	...
8130622	  755.6	  937.7	 3345.0	...
8130623	  755.6	  978.0	 3199.0	...
8130624	  756.4	 1021.0	 3043.0	...
8130625	  757.8	 1067.3	 2887.0	...
8130626	  759.6	 1119.0	 2716.0	...
8130627	  761.6	 1176.8	 2525.0	...
8130628	  766.0	 1239.1	 2314.0	...
8130629	  769.7	 1282.6	 2166.0	...
8130630	  543.3	 1440.2	 1577.0	...
8130631	  312.7	 1578.7	 1066.0	...
8130632	   77.3	 1753.6	  508.0	...
8130633	   74.0	 1820.4	  425.0	...
8130634	  560.4	 1813.2	  298.0	...
8130635	 1069.7	 1832.0	  217.0	...
8130636	 1591.4	 1887.5	  173.0	...
8130637	 1591.4	 1887.5	  173.0	...
SBLINK R 8130638
8130638	   .	   .	    0.0	...
8130639	   .	   .	    0.0	...
8130640	   .	   .	    0.0	...
8130641	   .	   .	    0.0	...
8130642	   .	   .	    0.0	...
8130643	   .	   .	    0.0	...
8130644	   .	   .	    0.0	...
8130645	   .	   .	    0.0	...
8130646	   .	   .	    0.0	...
8130647	   .	   .	    0.0	...
8130648	   .	   .	    0.0	...
8130649	   .	   .	    0.0	...
8130650	   .	   .	    0.0	...
8130651	   .	   .	    0.0	...
8130652	   .	   .	    0.0	...
8130653	   .	   .	    0.0	...
8130654	   .	   .	    0.0	...
8130655	   .	   .	    0.0	...
8130656	   .	   .	    0.0	...
8130657	   .	   .	    0.0	...
8130658	   .	   .	    0.0	...
8130659	   .	   .	    0.0	...
8130660	   .	   .	    0.0	...
8130661	   .	   .	    0.0	...
MSG	8130662 0000 _ Number On
8130662	   .	   .	    0.0	...
8130663	   .	   .	    0.0	...
8130664	   .	   .	    0.0	...
8130665	   .	   .	    0.0	...
8130666	   .	   .	    0.0	...
8130667	   .	   .	    0.0	...
8130668	   .	   .	    0.0	...
8130669	   .	   .	    0.0	...
8130670	   .	   .	    0.0	...
8130671	   .	   .	    0.0	...
8130672	   .	   .	    0.0	...
8130673	   .	   .	    0.0	...
8130674	   .	   .	    0.0	...
8130675	   .	   .	    0.0	...
8130676	   .	   .	    0.0	...
8130677	   .	   .	    0.0	...
8130678	   .	   .	    0.0	...
8130679	   .	   .	    0.0	...
8130680	   .	   .	    0.0	...
8130681	   .	   .	    0.0	...
8130682	   .	   .	    0.0	...
8130683	   .	   .	    0.0	...
8130684	   .	   .	    0.0	...
8130685	   .	   .	    0.0	...
8130686	   .	   .	    0.0	...
8130687	   .	   .	    0.0	...
8130688	   .	   .	    0.0	...
8130689	   .	   .	    0.0	...
8130690	   .	   .	    0.0	...
8130691	   .	   .	    0.0	...
8130692	   .	   .	    0.0	...
8130693	   .	   .	    0.0	...
8130694	   .	   .	    0.0	...
8130695	   .	   .	    0.0	...
8130696	   .	   .	    0.0	...
8130697	   .	   .	    0.0	...
8130698	   .	   .	    0.0	...
8130699	   .	   .	    0.0	...
8130700	   .	   .	    0.0	...
8130701	   .	   .	    0.0	...
8130702	   .	   .	    0.0	...
8130703	   .	   .	    0.0	...
8130704	   .	   .	    0.0	...
8130705	   .	   .	    0.0	...
8130706	   .	   .	    0.0	...
8130707	   .	   .	    0.0	...
8130708	   .	   .	    0.0	...
8130709	   .	   .	    0.0	...
8130710	   .	   .	    0.0	...
8130711	   .	   .	    0.0	...
8130712	   .	   .	    0.0	...
8130713	   .	   .	    0.0	...
8130714	   .	   .	    0.0	...
8130715	   .	   .	    0.0	...
8130716	   .	   .	    0.0	...
8130717	   .	   .	    0.0	...
8130718	   .	   .	    0.0	...
8130719	   .	   .	    0.0	...
8130720	   .	   .	    0.0	...
8130721	   .	   .	    0.0	...
8130722	   .	   .	    0.0	...
8130723	   .	   .	    0.0	...
8130724	   .	   .	    0.0	...
8130725	   .	   .	    0.0	...
8130726	   .	   .	    0.0	...
8130727	   .	   .	    0.0	...
8130728	   .	   .	    0.0	...
8130729	   .	   .	    0.0	...
8130730	   .	   .	    0.0	...
8130731	   .	   .	    0.0	...
8130732	   .	   .	    0.0	...
8130733	   .	   .	    0.0	...
8130734	   .	   .	    0.0	...
8130735	   .	   .	    0.0	...
8130736	   .	   .	    0.0	...
8130737	   .	   .	    0.0	...
8130738	   .	   .	    0.0	...
8130739	   .	   .	    0.0	...
8130740	   .	   .	    0.0	...
8130741	   .	   .	    0.0	...
8130742	   .	   .	    0.0	...
8130743	   .	   .	    0.0	...
8130744	   .	   .	    0.0	...
8130745	   .	   .	    0.0	...
8130746	   .	   .	    0.0	...
8130747	   .	   .	    0.0	...
8130748	   .	   .	    0.0	...
8130749	   .	   .	    0.0	...
8130750	   .	   .	    0.0	...
8130751	   .	   .	    0.0	...
8130752	   .	   .	    0.0	...
8130753	   .	   .	    0.0	...
8130754	   .	   .	    0.0	...
8130755	   .	   .	    0.0	...
8130756	   .	   .	    0.0	...
8130757	   .	   .	    0.0	...
8130758	   .	   .	    0.0	...
8130759	   .	   .	    0.0	...
8130760	   .	   .	    0.0	...
8130761	   .	   .	    0.0	...
8130762	   .	   .	    0.0	...
8130763	   .	   .	    0.0	...
8130764	   .	   .	    0.0	...
8130765	   .	   .	    0.0	...
8130766	   .	   .	    0.0	...
8130767	   .	   .	    0.0	...
8130768	   .	   .	    0.0	...
8130769	   .	   .	    0.0	...
8130770	   .	   .	    0.0	...
8130771	   .	   .	    0.0	...
8130772	   .	   .	    0.0	...
8130773	   .	   .	    0.0	...
8130774	   .	   .	    0.0	...
8130775	   .	   .	    0.0	...
8130776	   .	   .	    0.0	...
8130777	   .	   .	    0.0	...
8130778	   .	   .	    0.0	...
8130779	   .	   .	    0.0	...
8130780	   .	   .	    0.0	...
8130781	   .	   .	    0.0	...
8130782	   .	   .	    0.0	...
8130783	   .	   .	    0.0	...
8130784	   .	   .	    0.0	...
8130785	   .	   .	    0.0	...
8130786	   .	   .	    0.0	...
8130787	   .	   .	    0.0	...
8130788	   .	   .	    0.0	...
EBLINK R 8130638	8130788	151
8130789	  811.7	 1245.2	 2187.0	...
8130790	  811.7	 1245.2	 2187.0	...
8130791	  811.4	 1238.1	 2208.0	...
8130792	  811.0	 1224.5	 2249.0	...
8130793	  808.8	 1204.8	 2313.0	...
8130794	  806.8	 1187.1	 2372.0	...
8130795	  803.6	 1168.6	 2431.0	...
8130796	  802.0	 1150.7	 2488.0	...
8130797	  800.3	 1132.6	 2547.0	...
8130798	  799.2	 1115.1	 2605.0	...
8130799	  797.8	 1099.1	 2659.0	...
8130800	  795.9	 1083.1	 2713.0	...
8130801	  794.6	 1068.9	 2762.0	...
8130802	  793.5	 1053.6	 2818.0	...
8130803	  792.6	 1039.5	 2868.0	...
8130804	  791.3	 1024.6	 2924.0	...
8130805	  789.5	 1010.0	 2973.0	...
8130806	  787.8	  994.7	 3026.0	...
8130807	  785.4	  980.7	 3065.0	...
8130808	  783.1	  966.5	 3102.0	...
8130809	  780.8	  953.5	 3137.0	...
8130810	  779.8	  940.9	 3179.0	...
8130811	  779.2	  929.6	 3224.0	...
8130812	  778.0	  917.0	 3266.0	...
8130813	  776.8	  905.3	 3308.0	...
8130814	  775.5	  894.3	 3353.0	...
8130815	  774.7	  885.0	 3395.0	...
8130816	  773.2	  875.2	 3443.0	...
8130817	  771.8	  865.0	 3480.0	...
8130818	  770.2	  855.5	 3519.0	...
8130819	  769.4	  846.2	 3553.0	...
8130820	  768.3	  835.9	 3592.0	...
8130821	  767.4	  825.4	 3630.0	...
8130822	  766.7	  815.9	 3660.0	...
8130823	  766.2	  807.0	 3689.0	...
8130824	  765.5	  797.8	 3719.0	...
8130825	  764.7	  788.9	 3750.0	...
8130826	  763.8	  780.8	 3782.0	...
8130827	  763.3	  772.0	 3808.0	...
8130828	  762.8	  763.9	 3837.0	...
8130829	  762.4	  756.9	 3860.0	...
8130830	  762.0	  751.0	 3888.0	...
8130831	  761.7	  744.3	 3909.0	...
8130832	  761.4	  737.5	 3928.0	...
8130833	  761.2	  731.8	 3947.0	...
8130834	  760.7	  725.7	 3969.0	...
8130835	  760.3	  720.7	 3985.0	...
8130836	  759.9	  715.2	 4003.0	...
8130837	  759.4	  710.8	 4023.0	...
8130838	  758.8	  705.1	 4048.0	...
8130839	  758.3	  700.3	 4060.0	...
8130840	  758.5	  695.6	 4076.0	...
8130841	  758.8	  691.6	 4091.0	...
8130842	  759.1	  687.6	 4106.0	...
8130843	  759.0	  682.4	 4113.0	...
8130844	  758.7	  678.8	 4119.0	...
8130845	  758.0	  674.1	 4135.0	...
8130846	  757.4	  670.7	 4154.0	...
ESACC R  8130602	8130846	245	  746.4	  570.3	  757.4	  670.7	   2.15	   1860
SFIX R   8130847
8130847	  756.9	  666.1	 4175.0	...
8130848	  756.6	  661.4	 4189.0	...
8130849	  756.4	  657.3	 4198.0	...
8130850	  756.5	  653.3	 4212.0	...
8130851	  756.7	  650.8	 4222.0	...
8130852	  756.5	  647.8	 4235.0	...
8130853	  756.0	  645.6	 4240.0	...
8130854	  755.5	  643.5	 4248.0	...
8130855	  755.3	  640.9	 4254.0	...
8130856	  755.5	  638.5	 4263.0	...
8130857	  755.6	  635.0	 4270.0	...
8130858	  755.8	  632.4	 4278.0	...
8130859	  755.4	  628.6	 4291.0	...
8130860	  755.1	  625.3	 4305.0	...
8130861	  754.7	  622.9	 4320.0	...
8130862	  754.4	  619.9	 4326.0	...
8130863	  754.1	  618.0	 4330.0	...
8130864	  753.9	  616.0	 4332.0	...
8130865	  754.0	  615.6	 4336.0	...
8130866	  753.9	  613.0	 4344.0	...
8130867	  753.7	  610.6	 4354.0	...
8130868	  753.3	  606.3	 4366.0	...
8130869	  753.0	  604.3	 4376.0	...
8130870	  752.8	  601.2	 4383.0	...
8130871	  752.5	  599.4	 4387.0	...
8130872	  752.2	  597.2	 4389.0	...
8130873	  751.8	  596.0	 4392.0	...
8130874	  751.7	  594.6	 4395.0	...
8130875	  751.5	  592.5	 4402.0	...
8130876	  751.5	  590.4	 4413.0	...
8130877	  751.5	  589.0	 4423.0	...
8130878	  751.6	  587.6	 4428.0	...
8130879	  751.6	  585.4	 4431.0	...
8130880	  751.0	  583.8	 4434.0	...
8130881	  750.5	  583.2	 4436.0	...
8130882	  749.9	  581.5	 4442.0	...
8130883	  749.8	  579.7	 4447.0	...
8130884	  749.8	  577.7	 4454.0	...
8130885	  749.8	  576.7	 4455.0	...
8130886	  749.5	  574.9	 4458.0	...
8130887	  749.1	  573.1	 4461.0	...
8130888	  748.9	  572.2	 4466.0	...
8130889	  748.9	  570.5	 4470.0	...
8130890	  748.9	  568.7	 4474.0	...
8130891	  748.8	  566.1	 4477.0	...
8130892	  749.0	  565.1	 4481.0	...
8130893	  749.2	  564.3	 4486.0	...
8130894	  748.8	  564.2	 4492.0	...
8130895	  748.2	  564.0	 4497.0	...
8130896	  747.5	  562.3	 4500.0	...
8130897	  747.3	  560.2	 4503.0	...
8130898	  747.6	  558.1	 4505.0	...
8130899	  747.9	  557.6	 4509.0	...
8130900	  747.9	  557.6	 4511.0	...
8130901	  747.4	  557.6	 4513.0	...
8130902	  747.0	  557.3	 4515.0	...
8130903	  746.9	  557.1	 4516.0	...
8130904	  747.0	  557.0	 4516.0	...
8130905	  747.3	  557.0	 4515.0	...
8130906	  747.6	  556.6	 4514.0	...
8130907	  747.4	  555.8	 4512.0	...
8130908	  747.1	  555.1	 4509.0	...
8130909	  747.5	  554.5	 4509.0	...
8130910	  748.2	  554.4	 4513.0	...
8130911	  748.7	  554.1	 4516.0	...
8130912	  748.2	  553.9	 4517.0	...
8130913	  747.7	  553.8	 4516.0	...
8130914	  747.4	  553.9	 4516.0	...
8130915	  747.5	  553.9	 4518.0	...
8130916	  747.8	  554.0	 4520.0	...
8130917	  747.8	  554.1	 4520.0	...
8130918	  747.8	  554.5	 4520.0	...
8130919	  747.7	  555.4	 4519.0	...
8130920	  747.5	  556.2	 4512.0	...
8130921	  747.4	  556.7	 4506.0	...
8130922	  747.5	  557.7	 4500.0	...
8130923	  747.6	  558.7	 4500.0	...
8130924	  747.7	  560.0	 4499.0	...
8130925	  747.8	  560.6	 4498.0	...
8130926	  747.8	  561.7	 4493.0	...
8130927	  747.8	  562.5	 4490.0	...
8130928	  747.5	  563.0	 4487.0	...
8130929	  747.0	  563.0	 4486.0	...
8130930	  746.5	  563.0	 4484.0	...
8130931	  746.4	  564.7	 4483.0	...
8130932	  746.3	  566.4	 4481.0	...
8130933	  746.0	  567.9	 4481.0	...
8130934	  745.6	  567.6	 4480.0	...
8130935	  745.4	  567.1	 4482.0	...
8130936	  745.0	  567.0	 4485.0	...
8130937	  744.7	  567.1	 4488.0	...
8130938	  744.5	  567.4	 4490.0	...
8130939	  744.5	  568.0	 4490.0	...
8130940	  744.4	  568.8	 4487.0	...
8130941	  744.5	  569.6	 4483.0	...
8130942	  744.6	  570.2	 4484.0	...
8130943	  744.7	  570.7	 4488.0	...
8130944	  744.3	  571.0	 4488.0	...
8130945	  744.0	  571.3	 4485.0	...
8130946	  743.8	  571.4	 4481.0	...
8130947	  744.0	  571.4	 4481.0	...
8130948	  744.0	  571.1	 4480.0	...
8130949	  744.0	  570.7	 4479.0	...
8130950	  744.0	  570.9	 4477.0	...
8130951	  744.3	  571.4	 4476.0	...
8130952	  744.5	  572.0	 4477.0	...
8130953	  744.7	  572.1	 4480.0	...
8130954	  744.8	  572.2	 4483.0	...
8130955	  744.9	  572.0	 4484.0	...
8130956	  745.0	  571.8	 4484.0	...
8130957	  745.0	  572.0	 4483.0	...
8130958	  745.2	  572.5	 4481.0	...
8130959	  745.3	  572.9	 4480.0	...
8130960	  745.4	  573.2	 4478.0	...
8130961	  745.5	  573.3	 4482.0	...
8130962	  745.6	  573.3	 4487.0	...
8130963	  745.6	  573.1	 4491.0	...
8130964	  745.5	  573.0	 4490.0	...
8130965	  745.4	  573.0	 4489.0	...
8130966	  745.1	  573.2	 4490.0	...
8130967	  744.9	  573.3	 4492.0	...
8130968	  745.0	  573.1	 4492.0	...
8130969	  745.1	  572.8	 4490.0	...
8130970	  745.2	  572.4	 4488.0	...
8130971	  745.0	  572.1	 4488.0	...
8130972	  745.2	  572.0	 4487.0	...
8130973	  745.5	  571.9	 4486.0	...
8130974	  745.8	  572.9	 4485.0	...
8130975	  745.8	  573.8	 4484.0	...
8130976	  745.7	  573.9	 4484.0	...
8130977	  745.4	  573.1	 4483.0	...
MSG	8130978 0000 _ Number Off
8130978	  745.1	  572.4	 4480.0	...
8130979	  744.8	  572.3	 4478.0	...
8130980	  744.7	  572.4	 4477.0	...
8130981	  744.6	  572.5	 4478.0	...
8130982	  744.6	  572.8	 4479.0	...
8130983	  744.6	  573.0	 4480.0	...
8130984	  744.8	  573.3	 4479.0	...
8130985	  745.0	  573.4	 4480.0	...
8130986	  745.2	  573.3	 4478.0	...
8130987	  744.8	  573.0	 4475.0	...
8130988	  744.2	  572.7	 4473.0	...
8130989	  743.9	  572.5	 4475.0	...
8130990	  744.3	  572.3	 4478.0	...
8130991	  744.7	  572.2	 4476.0	...
8130992	  744.7	  572.2	 4473.0	...
8130993	  744.6	  572.3	 4470.0	...
8130994	  744.5	  572.3	 4470.0	...
8130995	  744.3	  572.3	 4471.0	...
8130996	  744.2	  572.4	 4473.0	...
8130997	  744.1	  572.3	 4475.0	...
8130998	  744.1	  572.1	 4475.0	...
8130999	  744.2	  572.0	 4474.0	...
8131000	  744.1	  572.0	 4475.0	...
8131001	  744.0	  572.0	 4477.0	...
8131002	  743.7	  572.1	 4477.0	...
8131003	  743.5	  572.2	 4475.0	...
8131004	  743.3	  572.0	 4472.0	...
8131005	  743.4	  571.7	 4471.0	...
8131006	  743.6	  571.4	 4471.0	...
8131007	  743.8	  571.3	 4473.0	...
8131008	  743.9	  571.5	 4474.0	...
8131009	  744.0	  571.6	 4474.0	...
8131010	  744.1	  571.9	 4472.0	...
8131011	  744.2	  572.4	 4471.0	...
8131012	  744.3	  572.8	 4470.0	...
8131013	  744.3	  572.6	 4470.0	...
8131014	  744.3	  572.1	 4474.0	...
8131015	  744.4	  571.4	 4478.0	...
8131016	  744.4	  571.3	 4482.0	...
8131017	  744.5	  571.2	 4484.0	...
8131018	  744.5	  570.8	 4485.0	...
8131019	  744.5	  570.4	 4486.0	...
8131020	  744.5	  570.5	 4487.0	...
8131021	  744.4	  571.2	 4486.0	...
8131022	  744.2	  571.9	 4484.0	...
8131023	  744.2	  572.1	 4482.0	...
8131024	  744.5	  572.1	 4481.0	...
8131025	  744.8	  572.3	 4481.0	...
8131026	  745.0	  572.4	 4480.0	...
8131027	  745.1	  572.6	 4480.0	...
8131028	  745.2	  572.7	 4480.0	...
8131029	  745.1	  571.9	 4480.0	...
8131030	  744.9	  571.0	 4481.0	...
8131031	  744.7	  570.6	 4481.0	...
8131032	  744.6	  571.3	 4480.0	...
8131033	  744.5	  571.9	 4479.0	...
8131034	  744.3	  571.8	 4478.0	...
8131035	  744.3	  571.5	 4479.0	...
8131036	  744.4	  571.2	 4479.0	...
8131037	  744.4	  571.3	 4479.0	...
8131038	  744.2	  571.4	 4477.0	...
8131039	  744.0	  571.6	 4476.0	...
8131040	  744.0	  571.7	 4479.0	...
8131041	  744.2	  571.8	 4483.0	...
8131042	  744.7	  571.8	 4487.0	...
8131043	  745.1	  571.8	 4488.0	...
8131044	  745.1	  571.8	 4488.0	...
8131045	  744.8	  571.8	 4487.0	...
8131046	  744.7	  572.0	 4484.0	...
8131047	  744.7	  572.2	 4482.0	...
8131048	  744.7	  571.7	 4481.0	...
8131049	  744.5	  571.1	 4485.0	...
8131050	  744.3	  570.5	 4488.0	...
8131051	  744.1	  570.5	 4492.0	...
8131052	  744.1	  570.5	 4492.0	...
8131053	  744.2	  570.9	 4491.0	...
8131054	  744.1	  571.2	 4489.0	...
8131055	  744.0	  571.5	 4488.0	...
8131056	  743.9	  571.5	 4488.0	...
8131057	  743.8	  571.6	 4491.0	...
8131058	  744.4	  571.5	 4493.0	...
8131059	  745.2	  571.2	 4496.0	...
8131060	  745.7	  570.5	 4496.0	...
8131061	  745.6	  570.0	 4496.0	...
8131062	  745.5	  570.0	 4497.0	...
8131063	  745.1	  570.5	 4498.0	...
8131064	  744.8	  570.6	 4499.0	...
8131065	  744.1	  570.2	 4498.0	...
8131066	  743.8	  569.7	 4496.0	...
8131067	  743.6	  569.5	 4495.0	...
8131068	  743.8	  569.7	 4496.0	...
8131069	  743.9	  569.9	 4496.0	...
8131070	  743.9	  570.1	 4496.0	...
8131071	  744.2	  569.8	 4495.0	...
8131072	  744.5	  569.5	 4494.0	...
8131073	  744.9	  569.4	 4494.0	...
8131074	  744.8	  569.5	 4494.0	...
8131075	  744.7	  570.0	 4495.0	...
8131076	  744.5	  570.4	 4497.0	...
8131077	  744.5	  570.1	 4499.0	...
8131078	  744.4	  569.6	 4500.0	...
8131079	  744.4	  569.1	 4498.0	...
8131080	  744.3	  569.2	 4497.0	...
8131081	  744.7	  569.2	 4497.0	...
8131082	  745.0	  568.6	 4499.0	...
8131083	  745.3	  568.0	 4502.0	...
8131084	  745.3	  567.8	 4504.0	...
8131085	  745.4	  568.3	 4504.0	...
8131086	  745.0	  568.4	 4503.0	...
8131087	  744.6	  568.2	 4502.0	...
8131088	  744.4	  568.1	 4503.0	...
8131089	  744.7	  568.2	 4502.0	...
8131090	  744.9	  568.6	 4501.0	...
8131091	  744.9	  568.7	 4502.0	...
8131092	  744.9	  568.9	 4504.0	...
8131093	  744.9	  568.9	 4507.0	...
8131094	  744.8	  568.8	 4510.0	...
8131095	  744.8	  568.3	 4514.0	...
8131096	  744.7	  567.9	 4515.0	...
8131097	  744.5	  567.5	 4515.0	...
8131098	  744.2	  567.7	 4512.0	...
8131099	  743.9	  567.9	 4509.0	...
8131100	  743.8	  568.0	 4508.0	...
8131101	  743.8	  568.0	 4511.0	...
8131102	  743.5	  568.0	 4513.0	...
8131103	  743.3	  567.9	 4514.0	...
8131104	  743.5	  567.7	 4516.0	...
8131105	  743.9	  566.9	 4516.0	...
8131106	  744.2	  566.2	 4514.0	...
8131107	  744.2	  565.7	 4513.0	...
8131108	  744.5	  565.9	 4513.0	...
8131109	  744.7	  566.1	 4513.0	...
8131110	  744.9	  566.4	 4515.0	...
8131111	  745.0	  566.8	 4518.0	...
8131112	  745.0	  566.9	 4523.0	...
8131113	  744.7	  566.8	 4525.0	...
8131114	  744.5	  566.5	 4526.0	...
8131115	  744.4	  566.2	 4526.0	...
8131116	  744.7	  565.9	 4527.0	...
8131117	  745.1	  565.8	 4528.0	...
8131118	  745.1	  565.9	 4528.0	...
8131119	  745.1	  566.0	 4527.0	...
8131120	  745.0	  566.1	 4527.0	...
8131121	  745.0	  565.9	 4526.0	...
8131122	  744.8	  565.7	 4527.0	...
8131123	  744.6	  565.6	 4528.0	...
8131124	  744.5	  565.7	 4528.0	...
8131125	  744.5	  566.1	 4528.0	...
8131126	  744.6	  566.4	 4529.0	...
8131127	  744.6	  566.4	 4530.0	...
8131128	  744.6	  566.0	 4533.0	...
8131129	  744.6	  565.7	 4535.0	...
8131130	  744.6	  565.7	 4537.0	...
8131131	  744.7	  565.7	 4537.0	...
8131132	  744.7	  565.6	 4536.0	...
8131133	  744.8	  565.6	 4536.0	...
8131134	  744.9	  565.6	 4535.0	...
8131135	  745.0	  565.7	 4536.0	...
8131136	  744.7	  565.7	 4537.0	...
8131137	  744.3	  565.7	 4537.0	...
8131138	  744.0	  565.8	 4538.0	...
8131139	  744.1	  565.5	 4539.0	...
8131140	  744.5	  565.3	 4541.0	...
8131141	  744.9	  565.3	 4542.0	...
8131142	  744.9	  565.6	 4542.0	...
8131143	  744.6	  566.0	 4541.0	...
8131144	  744.5	  566.0	 4540.0	...
8131145	  744.6	  566.0	 4539.0	...
8131146	  744.6	  565.9	 4540.0	...
8131147	  744.5	  565.9	 4540.0	...
8131148	  744.4	  565.8	 4541.0	...
8131149	  744.3	  565.8	 4541.0	...
8131150	  744.3	  565.9	 4541.0	...
8131151	  744.3	  565.9	 4540.0	...
8131152	  744.3	  566.0	 4540.0	...
8131153	  744.2	  566.1	 4541.0	...
8131154	  744.3	  566.2	 4542.0	...
8131155	  744.5	  566.0	 4543.0	...
8131156	  744.7	  565.9	 4543.0	...
8131157	  744.6	  565.9	 4542.0	...
8131158	  744.5	  566.0	 4541.0	...
8131159	  744.4	  566.2	 4541.0	...
8131160	  744.3	  566.3	 4544.0	...
8131161	  744.3	  566.4	 4547.0	...
8131162	  744.4	  566.4	 4546.0	...
8131163	  744.2	  566.4	 4544.0	...
8131164	  743.8	  566.3	 4541.0	...
8131165	  743.7	  566.1	 4544.0	...
8131166	  744.2	  565.9	 4548.0	...
8131167	  744.6	  565.8	 4552.0	...
8131168	  744.6	  565.8	 4552.0	...
8131169	  744.6	  565.9	 4551.0	...
8131170	  744.6	  566.0	 4550.0	...
8131171	  744.6	  566.2	 4551.0	...
8131172	  744.7	  566.2	 4553.0	...
8131173	  745.0	  566.1	 4555.0	...
8131174	  745.2	  566.0	 4553.0	...
8131175	  745.3	  565.9	 4549.0	...
8131176	  745.0	  565.9	 4547.0	...
8131177	  745.0	  566.0	 4548.0	...
8131178	  745.2	  566.0	 4546.0	...
8131179	  745.3	  565.9	 4544.0	...
8131180	  745.3	  565.7	 4542.0	...
8131181	  745.2	  565.9	 4543.0	...
8131182	  745.0	  566.1	 4545.0	...
8131183	  744.7	  566.4	 4548.0	...
8131184	  744.5	  566.4	 4550.0	...
8131185	  744.7	  566.5	 4551.0	...
8131186	  745.4	  566.5	 4551.0	...
8131187	  746.1	  566.5	 4550.0	...
8131188	  746.4	  566.3	 4550.0	...
8131189	  746.3	  566.2	 4550.0	...
8131190	  746.1	  566.0	 4550.0	...
8131191	  745.8	  565.8	 4549.0	...
MSG	8131192 0000 _ Number On
8131192	  745.4	  565.9	 4548.0	...
8131193	  745.1	  566.1	 4548.0	...
8131194	  745.3	  566.3	 4548.0	...
8131195	  745.5	  566.4	 4549.0	...
8131196	  745.6	  566.5	 4545.0	...
8131197	  745.4	  566.5	 4541.0	...
8131198	  745.1	  566.3	 4537.0	...
8131199	  744.7	  566.0	 4537.0	...
8131200	  744.6	  566.0	 4539.0	...
8131201	  744.7	  566.2	 4541.0	...
8131202	  744.7	  566.5	 4542.0	...
8131203	  744.6	  566.6	 4543.0	...
8131204	  744.9	  566.5	 4543.0	...
8131205	  745.3	  566.4	 4543.0	...
8131206	  745.8	  566.4	 4544.0	...
8131207	  745.8	  566.4	 4545.0	...
8131208	  745.9	  566.3	 4546.0	...
8131209	  745.8	  566.3	 4547.0	...
8131210	  745.7	  566.2	 4547.0	...
8131211	  745.5	  566.7	 4544.0	...
8131212	  745.4	  567.1	 4540.0	...
8131213	  745.2	  567.5	 4536.0	...
8131214	  745.1	  567.4	 4537.0	...
8131215	  745.2	  567.2	 4538.0	...
8131216	  745.4	  566.9	 4540.0	...
8131217	  745.5	  566.6	 4540.0	...
8131218	  745.6	  566.6	 4540.0	...
8131219	  745.7	  566.9	 4539.0	...
8131220	  745.7	  567.1	 4537.0	...
8131221	  745.5	  567.4	 4535.0	...
8131222	  745.2	  567.3	 4534.0	...
8131223	  745.7	  567.1	 4532.0	...
8131224	  746.4	  566.8	 4533.0	...
8131225	  746.9	  566.5	 4533.0	...
8131226	  746.3	  566.4	 4533.0	...
8131227	  745.7	  566.4	 4532.0	...
8131228	  745.2	  566.6	 4531.0	...
8131229	  745.2	  566.7	 4531.0	...
8131230	  745.1	  566.7	 4530.0	...
8131231	  745.0	  566.6	 4531.0	...
8131232	  745.4	  566.5	 4532.0	...
8131233	  745.8	  566.4	 4534.0	...
8131234	  746.2	  566.4	 4534.0	...
8131235	  745.8	  566.5	 4534.0	...
8131236	  745.5	  566.7	 4531.0	...
8131237	  745.3	  566.7	 4529.0	...
8131238	  745.5	  566.6	 4527.0	...
8131239	  745.7	  566.6	 4527.0	...
8131240	  745.6	  566.5	 4524.0	...
8131241	  745.5	  566.5	 4522.0	...
8131242	  745.5	  566.5	 4522.0	...
8131243	  745.5	  566.5	 4524.0	...
8131244	  745.5	  566.5	 4526.0	...
8131245	  745.5	  566.4	 4526.0	...
8131246	  745.5	  566.3	 4525.0	...
8131247	  745.4	  566.3	 4524.0	...
8131248	  745.4	  566.4	 4526.0	...
8131249	  745.4	  566.5	 4528.0	...
8131250	  745.5	  566.3	 4527.0	...
8131251	  745.5	  566.1	 4525.0	...
8131252	  745.5	  566.4	 4523.0	...
8131253	  745.5	  566.9	 4523.0	...
8131254	  745.6	  567.4	 4524.0	...
8131255	  745.6	  567.4	 4526.0	...
8131256	  745.4	  567.5	 4527.0	...
8131257	  745.3	  567.6	 4527.0	...
8131258	  745.1	  567.9	 4525.0	...
8131259	  745.3	  568.1	 4524.0	...
8131260	  745.7	  568.0	 4523.0	...
8131261	  746.0	  567.8	 4523.0	...
8131262	  746.1	  567.7	 4523.0	...
8131263	  746.2	  567.9	 4518.0	...
8131264	  746.4	  568.2	 4510.0	...
8131265	  746.4	  568.4	 4502.0	...
8131266	  746.3	  568.6	 4499.0	...
8131267	  746.1	  568.6	 4501.0	...
8131268	  745.5	  568.4	 4504.0	...
8131269	  744.8	  568.1	 4506.0	...
8131270	  744.3	  568.5	 4505.0	...
8131271	  744.6	  569.1	 4503.0	...
8131272	  745.0	  569.3	 4502.0	...
8131273	  745.4	  568.8	 4502.0	...
8131274	  745.9	  568.3	 4501.0	...
8131275	  746.1	  568.3	 4497.0	...
8131276	  746.3	  568.3	 4496.0	...
8131277	  746.3	  568.5	 4495.0	...
8131278	  746.3	  568.6	 4492.0	...
8131279	  746.3	  568.6	 4489.0	...
8131280	  746.4	  568.6	 4486.0	...
8131281	  746.6	  568.6	 4486.0	...
8131282	  746.4	  568.7	 4487.0	...
8131283	  746.2	  568.7	 4487.0	...
8131284	  745.9	  568.8	 4489.0	...
8131285	  746.0	  568.8	 4490.0	...
8131286	  746.1	  568.7	 4488.0	...
8131287	  746.2	  568.8	 4485.0	...
8131288	  746.1	  568.9	 4482.0	...
8131289	  746.2	  569.0	 4480.0	...
8131290	  746.3	  568.9	 4477.0	...
8131291	  746.5	  568.9	 4475.0	...
8131292	  746.7	  568.9	 4470.0	...
8131293	  746.6	  569.0	 4466.0	...
8131294	  746.5	  569.0	 4461.0	...
8131295	  746.5	  569.1	 4460.0	...
8131296	  746.7	  569.2	 4460.0	...
8131297	  746.8	  569.3	 4460.0	...
8131298	  746.7	  569.4	 4459.0	...
8131299	  746.7	  569.5	 4458.0	...
8131300	  746.4	  569.9	 4457.0	...
8131301	  746.0	  570.3	 4455.0	...
8131302	  746.0	  570.6	 4454.0	...
8131303	  746.3	  570.4	 4453.0	...
8131304	  746.6	  570.1	 4452.0	...
8131305	  746.7	  569.8	 4452.0	...
8131306	  746.8	  569.7	 4450.0	...
8131307	  746.4	  569.9	 4448.0	...
8131308	  745.9	  570.1	 4443.0	...
8131309	  745.4	  570.2	 4441.0	...
8131310	  745.4	  570.7	 4439.0	...
8131311	  745.5	  571.2	 4435.0	...
8131312	  745.6	  571.5	 4431.0	...
8131313	  745.8	  571.3	 4427.0	...
8131314	  745.9	  571.4	 4427.0	...
8131315	  745.9	  571.7	 4427.0	...
8131316	  745.7	  572.0	 4427.0	...
8131317	  745.7	  572.0	 4426.0	...
8131318	  745.6	  571.7	 4425.0	...
8131319	  745.6	  571.4	 4425.0	...
8131320	  745.8	  570.9	 4423.0	...
8131321	  745.9	  570.8	 4421.0	...
8131322	  745.9	  570.8	 4419.0	...
8131323	  745.7	  571.3	 4416.0	...
8131324	  745.6	  571.7	 4412.0	...
8131325	  745.6	  572.1	 4410.0	...
8131326	  745.7	  572.4	 4411.0	...
8131327	  745.8	  572.5	 4413.0	...
8131328	  746.1	  572.4	 4414.0	...
8131329	  746.3	  572.2	 4414.0	...
8131330	  746.4	  572.2	 4415.0	...
8131331	  746.4	  572.2	 4415.0	...
8131332	  746.3	  572.2	 4415.0	...
8131333	  746.4	  572.5	 4412.0	...
8131334	  746.6	  572.8	 4408.0	...
8131335	  746.7	  573.3	 4404.0	...
8131336	  746.6	  573.4	 4403.0	...
8131337	  746.5	  573.5	 4400.0	...
8131338	  746.5	  573.4	 4396.0	...
8131339	  746.4	  573.3	 4392.0	...
8131340	  746.1	  573.3	 4391.0	...
8131341	  745.7	  573.4	 4391.0	...
8131342	  745.5	  573.6	 4392.0	...
8131343	  745.5	  573.8	 4393.0	...
8131344	  745.5	  574.0	 4386.0	...
8131345	  745.6	  573.9	 4380.0	...
8131346	  745.7	  573.7	 4372.0	...
8131347	  745.9	  573.5	 4369.0	...
8131348	  746.0	  573.6	 4366.0	...
8131349	  746.1	  574.0	 4370.0	...
8131350	  746.0	  574.5	 4375.0	...
8131351	  746.0	  575.1	 4378.0	...
8131352	  746.0	  575.5	 4375.0	...
8131353	  746.1	  575.7	 4372.0	...
8131354	  746.2	  575.6	 4370.0	...
8131355	  746.1	  575.6	 4367.0	...
8131356	  746.1	  575.5	 4365.0	...
8131357	  746.0	  575.6	 4363.0	...
8131358	  745.9	  575.8	 4358.0	...
8131359	  745.8	  576.0	 4353.0	...
8131360	  745.8	  576.1	 4348.0	...
8131361	  746.0	  576.1	 4348.0	...
8131362	  746.1	  576.1	 4348.0	...
8131363	  746.2	  576.1	 4348.0	...
8131364	  746.2	  576.2	 4348.0	...
8131365	  746.3	  576.2	 4346.0	...
8131366	  746.3	  576.2	 4344.0	...
8131367	  746.3	  576.2	 4343.0	...
8131368	  746.3	  576.2	 4342.0	...
8131369	  746.2	  576.2	 4342.0	...
8131370	  746.2	  576.3	 4340.0	...
8131371	  746.1	  576.3	 4339.0	...
8131372	  746.2	  576.2	 4337.0	...
8131373	  746.6	  576.0	 4337.0	...
8131374	  747.0	  576.1	 4337.0	...
8131375	  747.2	  576.3	 4337.0	...
8131376	  747.2	  576.5	 4337.0	...
8131377	  747.3	  576.5	 4335.0	...
8131378	  747.3	  576.6	 4333.0	...
8131379	  747.7	  576.8	 4330.0	...
8131380	  748.1	  577.0	 4327.0	...
8131381	  748.3	  577.0	 4323.0	...
8131382	  747.9	  576.9	 4321.0	...
8131383	  747.5	  576.8	 4320.0	...
8131384	  747.3	  576.8	 4320.0	...
8131385	  747.0	  576.9	 4318.0	...
8131386	  746.6	  576.9	 4315.0	...
8131387	  746.2	  576.9	 4312.0	...
8131388	  746.1	  576.9	 4313.0	...
8131389	  746.2	  576.9	 4312.0	...
8131390	  746.6	  576.8	 4311.0	...
8131391	  747.1	  577.0	 4309.0	...
8131392	  747.5	  577.4	 4306.0	...
8131393	  747.6	  577.9	 4303.0	...
8131394	  747.7	  578.2	 4300.0	...
8131395	  747.5	  578.2	 4299.0	...
8131396	  747.3	  578.2	 4298.0	...
8131397	  747.1	  578.3	 4299.0	...
8131398	  747.2	  578.4	 4298.0	...
8131399	  746.9	  578.4	 4297.0	...
8131400	  746.5	  578.5	 4295.0	...
8131401	  746.4	  578.5	 4295.0	...
8131402	  746.6	  578.4	 4295.0	...
8131403	  747.1	  578.4	 4292.0	...
8131404	  747.3	  578.3	 4289.0	...
8131405	  747.6	  578.1	 4285.0	...
8131406	  747.7	  577.8	 4284.0	...
8131407	  747.7	  577.6	 4283.0	...
8131408	  747.9	  577.5	 4282.0	...
8131409	  748.1	  577.1	 4278.0	...
8131410	  748.2	  576.7	 4273.0	...
8131411	  748.0	  576.7	 4270.0	...
8131412	  747.9	  576.9	 4270.0	...
8131413	  747.9	  576.8	 4269.0	...
8131414	  748.0	  576.5	 4265.0	...
8131415	  748.1	  576.2	 4260.0	...
8131416	  748.0	  576.7	 4257.0	...
8131417	  747.9	  577.2	 4256.0	...
8131418	  747.8	  577.8	 4256.0	...
8131419	  747.7	  578.1	 4257.0	...
8131420	  747.7	  578.4	 4257.0	...
8131421	  747.7	  578.5	 4256.0	...
8131422	  747.9	  578.5	 4256.0	...
8131423	  747.9	  578.5	 4255.0	...
8131424	  747.9	  578.5	 4255.0	...
8131425	  747.5	  578.6	 4255.0	...
8131426	  746.9	  578.7	 4255.0	...
8131427	  746.4	  579.0	 4255.0	...
8131428	  746.8	  579.3	 4254.0	...
8131429	  747.3	  579.3	 4254.0	...
8131430	  748.0	  579.1	 4252.0	...
8131431	  748.0	  579.1	 4252.0	...
8131432	  748.2	  579.0	 4252.0	...
8131433	  748.3	  579.1	 4251.0	...
8131434	  748.4	  579.1	 4248.0	...
8131435	  748.4	  579.0	 4248.0	...
8131436	  748.4	  578.8	 4248.0	...
8131437	  748.4	  578.7	 4246.0	...
8131438	  748.3	  578.7	 4243.0	...
8131439	  748.3	  578.7	 4239.0	...
8131440	  748.2	  578.8	 4237.0	...
8131441	  748.2	  578.8	 4236.0	...
8131442	  748.2	  578.9	 4234.0	...
8131443	  748.2	  579.4	 4229.0	...
8131444	  748.1	  580.0	 4223.0	...
8131445	  748.0	  580.5	 4223.0	...
8131446	  747.8	  580.6	 4226.0	...
8131447	  747.7	  580.5	 4228.0	...
8131448	  747.7	  580.3	 4223.0	...
8131449	  747.8	  579.9	 4218.0	...
8131450	  748.0	  579.7	 4215.0	...
8131451	  748.3	  579.5	 4215.0	...
8131452	  748.5	  579.4	 4216.0	...
8131453	  748.6	  579.2	 4217.0	...
8131454	  748.6	  579.2	 4218.0	...
8131455	  748.6	  579.3	 4219.0	...
8131456	  748.2	  579.5	 4218.0	...
8131457	  747.7	  579.7	 4217.0	...
8131458	  747.6	  579.7	 4215.0	...
8131459	  748.0	  579.7	 4213.0	...
8131460	  748.2	  579.9	 4210.0	...
8131461	  747.9	  580.0	 4206.0	...
8131462	  747.8	  580.1	 4203.0	...
8131463	  747.7	  580.0	 4200.0	...
8131464	  747.7	  580.0	 4198.0	...
8131465	  747.6	  579.9	 4196.0	...
8131466	  747.7	  579.9	 4195.0	...
8131467	  747.9	  579.8	 4195.0	...
8131468	  748.0	  579.7	 4196.0	...
8131469	  747.8	  579.7	 4197.0	...
8131470	  747.6	  579.7	 4196.0	...
8131471	  747.7	  579.7	 4195.0	...
8131472	  748.0	  579.7	 4195.0	...
8131473	  748.5	  579.8	 4196.0	...
8131474	  748.6	  579.8	 4198.0	...
8131475	  748.7	  579.8	 4199.0	...
8131476	  748.7	  579.8	 4198.0	...
8131477	  748.7	  579.8	 4195.0	...
8131478	  748.8	  579.8	 4192.0	...
8131479	  748.9	  580.0	 4190.0	...
8131480	  748.9	  580.0	 4189.0	...
8131481	  748.8	  580.0	 4188.0	...
8131482	  748.9	  579.9	 4187.0	...
8131483	  749.0	  580.0	 4189.0	...
8131484	  749.2	  580.1	 4193.0	...
8131485	  749.4	  580.1	 4197.0	...
8131486	  749.5	  580.2	 4198.0	...
8131487	  749.6	  580.3	 4196.0	...
8131488	  749.6	  580.3	 4193.0	...
8131489	  749.5	  580.5	 4191.0	...
8131490	  749.5	  580.7	 4189.0	...
8131491	  749.6	  580.8	 4185.0	...
8131492	  749.6	  580.7	 4181.0	...
8131493	  749.4	  580.3	 4177.0	...
MSG	8131494 0000 _ Number Off
8131494	  749.1	  579.9	 4178.0	...
8131495	  748.9	  579.5	 4178.0	...
8131496	  748.9	  579.4	 4178.0	...
8131497	  749.0	  579.5	 4179.0	...
8131498	  749.1	  580.1	 4179.0	...
8131499	  749.1	  580.7	 4179.0	...
8131500	  749.1	  581.1	 4179.0	...
8131501	  749.1	  580.9	 4178.0	...
8131502	  749.1	  580.6	 4181.0	...
8131503	  749.1	  580.2	 4185.0	...
8131504	  749.3	  579.9	 4189.0	...
8131505	  749.4	  579.8	 4189.0	...
8131506	  749.6	  579.8	 4190.0	...
8131507	  749.6	  579.9	 4192.0	...
8131508	  749.6	  579.9	 4189.0	...
8131509	  749.9	  579.9	 4183.0	...
8131510	  750.1	  580.0	 4178.0	...
8131511	  750.1	  580.1	 4178.0	...
8131512	  749.8	  580.3	 4177.0	...
8131513	  749.5	  580.5	 4177.0	...
8131514	  749.5	  580.6	 4176.0	...
8131515	  749.5	  580.5	 4176.0	...
8131516	  749.6	  580.4	 4175.0	...
8131517	  749.5	  580.4	 4175.0	...
8131518	  749.4	  580.6	 4173.0	...
8131519	  749.2	  580.3	 4172.0	...
8131520	  749.1	  579.9	 4172.0	...
8131521	  748.9	  579.8	 4171.0	...
8131522	  748.9	  580.1	 4170.0	...
8131523	  749.2	  580.4	 4166.0	...
8131524	  749.6	  580.5	 4165.0	...
8131525	  750.0	  579.7	 4163.0	...
8131526	  750.0	  578.9	 4163.0	...
8131527	  750.0	  578.2	 4165.0	...
8131528	  750.0	  578.5	 4167.0	...
8131529	  750.0	  579.0	 4165.0	...
8131530	  750.1	  579.5	 4161.0	...
8131531	  750.3	  579.8	 4156.0	...
8131532	  750.5	  580.0	 4155.0	...
8131533	  750.5	  580.1	 4154.0	...
8131534	  750.5	  580.3	 4154.0	...
8131535	  750.6	  580.4	 4154.0	...
8131536	  750.7	  580.5	 4154.0	...
8131537	  750.7	  580.3	 4154.0	...
8131538	  750.7	  580.3	 4154.0	...
8131539	  750.7	  580.5	 4153.0	...
8131540	  750.5	  580.9	 4153.0	...
8131541	  750.4	  581.1	 4154.0	...
8131542	  750.2	  580.9	 4154.0	...
8131543	  750.1	  580.6	 4154.0	...
8131544	  750.0	  580.5	 4152.0	...
8131545	  750.0	  579.9	 4149.0	...
8131546	  750.1	  579.4	 4147.0	...
8131547	  750.0	  579.6	 4146.0	...
8131548	  749.9	  580.5	 4146.0	...
8131549	  750.3	  581.3	 4146.0	...
8131550	  750.9	  581.3	 4145.0	...
8131551	  751.1	  581.3	 4144.0	...
8131552	  750.7	  581.4	 4145.0	...
8131553	  750.4	  581.3	 4146.0	...
8131554	  750.3	  580.9	 4147.0	...
8131555	  750.2	  580.6	 4145.0	...
8131556	  750.1	  580.5	 4144.0	...
8131557	  750.1	  580.5	 4143.0	...
8131558	  750.1	  581.0	 4143.0	...
8131559	  750.4	  581.4	 4143.0	...
8131560	  750.7	  581.7	 4143.0	...
8131561	  751.0	  581.7	 4143.0	...
8131562	  750.9	  581.7	 4147.0	...
8131563	  751.2	  581.6	 4152.0	...
8131564	  751.3	  581.5	 4151.0	...
8131565	  751.5	  581.5	 4145.0	...
8131566	  751.4	  581.7	 4138.0	...
8131567	  751.8	  581.8	 4137.0	...
8131568	  752.3	  581.7	 4136.0	...
8131569	  752.1	  581.6	 4136.0	...
8131570	  751.5	  581.7	 4137.0	...
8131571	  750.8	  581.8	 4138.0	...
8131572	  750.8	  582.0	 4141.0	...
8131573	  750.8	  582.1	 4144.0	...
8131574	  750.8	  582.2	 4147.0	...
8131575	  751.0	  582.2	 4148.0	...
8131576	  751.1	  582.3	 4149.0	...
8131577	  751.1	  582.4	 4148.0	...
8131578	  750.9	  582.4	 4148.0	...
8131579	  750.9	  582.2	 4147.0	...
8131580	  751.0	  582.1	 4146.0	...
8131581	  751.0	  582.1	 4146.0	...
8131582	  751.0	  582.1	 4146.0	...
8131583	  750.9	  582.1	 4147.0	...
8131584	  751.1	  582.0	 4148.0	...
8131585	  751.2	  581.9	 4148.0	...
8131586	  751.3	  581.8	 4148.0	...
8131587	  751.3	  581.6	 4149.0	...
8131588	  751.3	  581.5	 4150.0	...
8131589	  751.4	  581.5	 4151.0	...
8131590	  751.8	  581.5	 4152.0	...
8131591	  752.2	  581.5	 4152.0	...
8131592	  752.5	  581.0	 4153.0	...
8131593	  752.3	  580.5	 4151.0	...
8131594	  752.2	  580.0	 4149.0	...
8131595	  752.1	  579.9	 4147.0	...
8131596	  752.1	  579.7	 4147.0	...
8131597	  752.1	  579.9	 4146.0	...
8131598	  752.1	  580.4	 4145.0	...
8131599	  752.0	  580.7	 4144.0	...
8131600	  751.8	  580.6	 4145.0	...
8131601	  751.6	  580.4	 4146.0	...
8131602	  751.7	  580.2	 4145.0	...
8131603	  752.0	  579.9	 4145.0	...
8131604	  752.3	  580.1	 4143.0	...
8131605	  752.4	  580.4	 4143.0	...
8131606	  752.2	  580.8	 4144.0	...
8131607	  752.0	  580.9	 4145.0	...
8131608	  751.7	  581.0	 4146.0	...
8131609	  751.7	  581.0	 4148.0	...
8131610	  751.6	  580.9	 4149.0	...
8131611	  751.5	  580.7	 4149.0	...
8131612	  751.4	  580.5	 4149.0	...
8131613	  751.4	  580.3	 4145.0	...
8131614	  752.1	  580.4	 4142.0	...
8131615	  752.8	  580.4	 4137.0	...
8131616	  753.6	  580.4	 4136.0	...
8131617	  753.8	  580.8	 4134.0	...
8131618	  753.7	  581.6	 4136.0	...
8131619	  753.5	  582.3	 4140.0	...
8131620	  753.2	  582.4	 4144.0	...
8131621	  753.2	  582.2	 4146.0	...
8131622	  753.1	  581.8	 4147.0	...
8131623	  753.0	  581.5	 4148.0	...
8131624	  752.9	  581.6	 4147.0	...
8131625	  752.8	  581.8	 4147.0	...
8131626	  752.7	  582.0	 4145.0	...
8131627	  752.5	  581.9	 4143.0	...
8131628	  752.4	  581.7	 4140.0	...
8131629	  752.4	  581.6	 4140.0	...
8131630	  752.4	  581.2	 4140.0	...
8131631	  752.6	  580.9	 4141.0	...
8131632	  752.8	  581.1	 4141.0	...
8131633	  752.9	  581.7	 4140.0	...
8131634	  753.1	  582.3	 4140.0	...
8131635	  753.3	  582.2	 4140.0	...
8131636	  753.9	  582.0	 4141.0	...
8131637	  754.2	  581.9	 4142.0	...
8131638	  754.5	  581.9	 4142.0	...
8131639	  754.4	  581.8	 4142.0	...
8131640	  754.0	  581.9	 4143.0	...
8131641	  753.7	  582.0	 4145.0	...
8131642	  753.4	  582.0	 4146.0	...
8131643	  753.4	  581.9	 4145.0	...
8131644	  753.4	  582.1	 4143.0	...
8131645	  753.4	  582.3	 4141.0	...
8131646	  753.7	  582.5	 4140.0	...
8131647	  754.0	  582.2	 4140.0	...
8131648	  754.3	  582.2	 4139.0	...
8131649	  754.4	  582.2	 4139.0	...
8131650	  754.5	  582.2	 4138.0	...
8131651	  754.6	  582.3	 4138.0	...
8131652	  754.6	  582.5	 4139.0	...
8131653	  754.6	  582.5	 4141.0	...
8131654	  754.5	  582.4	 4143.0	...
8131655	  754.6	  582.3	 4145.0	...
8131656	  754.6	  582.0	 4146.0	...
8131657	  754.8	  581.5	 4144.0	...
8131658	  754.8	  581.0	 4141.0	...
8131659	  754.8	  581.0	 4141.0	...
8131660	  754.4	  581.0	 4142.0	...
8131661	  754.1	  581.5	 4142.0	...
8131662	  754.2	  582.1	 4141.0	...
8131663	  754.5	  582.4	 4138.0	...
8131664	  754.7	  582.1	 4136.0	...
8131665	  754.5	  581.8	 4136.0	...
8131666	  754.4	  582.2	 4136.0	...
8131667	  754.3	  582.8	 4137.0	...
8131668	  754.4	  582.7	 4137.0	...
8131669	  754.4	  582.0	 4137.0	...
8131670	  754.3	  581.5	 4137.0	...
8131671	  754.3	  581.7	 4139.0	...
8131672	  754.1	  582.0	 4141.0	...
8131673	  754.1	  582.1	 4145.0	...
8131674	  754.1	  582.3	 4147.0	...
8131675	  754.1	  582.4	 4147.0	...
8131676	  754.2	  582.3	 4146.0	...
8131677	  754.3	  582.1	 4144.0	...
8131678	  754.4	  582.1	 4143.0	...
8131679	  754.4	  582.2	 4144.0	...
8131680	  754.4	  582.3	 4147.0	...
8131681	  754.4	  582.2	 4149.0	...
8131682	  754.5	  582.1	 4150.0	...
8131683	  754.6	  582.0	 4151.0	...
8131684	  754.7	  581.9	 4151.0	...
8131685	  754.6	  581.8	 4152.0	...
8131686	  754.4	  582.1	 4149.0	...
8131687	  754.2	  582.5	 4147.0	...
8131688	  754.1	  582.8	 4145.0	...
8131689	  754.3	  582.9	 4145.0	...
8131690	  754.5	  582.8	 4146.0	...
8131691	  754.5	  582.7	 4145.0	...
8131692	  754.6	  582.6	 4143.0	...
8131693	  754.5	  582.7	 4141.0	...
8131694	  754.4	  582.8	 4141.0	...
MSG	8131695 0000 _ Number On
8131695	  754.6	  582.9	 4144.0	...
8131696	  754.9	  582.7	 4149.0	...
8131697	  755.2	  582.3	 4154.0	...
8131698	  755.4	  582.1	 4155.0	...
8131699	  755.3	  581.8	 4153.0	...
8131700	  755.3	  581.6	 4150.0	...
8131701	  754.9	  581.4	 4148.0	...
8131702	  754.5	  581.5	 4149.0	...
8131703	  754.6	  582.0	 4150.0	...
8131704	  755.1	  582.3	 4150.0	...
8131705	  755.6	  582.5	 4150.0	...
8131706	  755.7	  582.5	 4149.0	...
8131707	  755.8	  582.4	 4148.0	...
8131708	  755.6	  582.5	 4150.0	...
8131709	  755.3	  582.9	 4153.0	...
8131710	  755.0	  583.3	 4153.0	...
8131711	  754.9	  583.4	 4150.0	...
8131712	  754.8	  583.2	 4148.0	...
8131713	  755.1	  582.9	 4147.0	...
8131714	  755.5	  583.1	 4146.0	...
8131715	  755.5	  583.5	 4148.0	...
8131716	  755.1	  583.9	 4149.0	...
8131717	  754.8	  584.0	 4151.0	...
8131718	  754.9	  583.8	 4152.0	...
8131719	  754.9	  583.3	 4154.0	...
8131720	  754.9	  583.1	 4154.0	...
8131721	  755.1	  583.0	 4154.0	...
8131722	  755.2	  583.0	 4153.0	...
8131723	  755.2	  582.7	 4152.0	...
8131724	  755.2	  582.5	 4152.0	...
8131725	  755.2	  582.3	 4152.0	...
8131726	  755.2	  582.2	 4152.0	...
8131727	  755.2	  582.7	 4153.0	...
8131728	  755.3	  583.3	 4153.0	...
8131729	  755.6	  583.9	 4154.0	...
8131730	  755.9	  583.8	 4154.0	...
8131731	  756.1	  583.7	 4154.0	...
8131732	  756.2	  583.6	 4154.0	...
8131733	  756.1	  583.5	 4155.0	...
8131734	  755.9	  583.5	 4156.0	...
8131735	  755.9	  583.5	 4153.0	...
8131736	  755.8	  583.4	 4151.0	...
8131737	  755.8	  583.0	 4149.0	...
8131738	  755.8	  582.7	 4151.0	...
8131739	  755.9	  582.4	 4151.0	...
8131740	  756.1	  582.4	 4151.0	...
8131741	  756.4	  582.2	 4151.0	...
8131742	  756.6	  582.0	 4151.0	...
8131743	  756.8	  582.4	 4152.0	...
8131744	  756.7	  582.9	 4154.0	...
8131745	  756.4	  583.3	 4155.0	...
8131746	  756.1	  583.0	 4155.0	...
8131747	  755.7	  583.0	 4155.0	...
8131748	  755.7	  583.1	 4155.0	...
8131749	  755.9	  583.1	 4155.0	...
8131750	  755.9	  582.9	 4155.0	...
8131751	  756.0	  582.9	 4156.0	...
8131752	  756.0	  583.1	 4157.0	...
8131753	  756.2	  583.3	 4157.0	...
8131754	  756.2	  583.2	 4157.0	...
8131755	  756.0	  582.9	 4155.0	...
8131756	  756.4	  582.5	 4155.0	...
8131757	  756.8	  582.2	 4155.0	...
8131758	  756.5	  582.1	 4155.0	...
8131759	  755.9	  582.3	 4156.0	...
8131760	  755.2	  582.8	 4157.0	...
8131761	  755.3	  583.1	 4156.0	...
8131762	  755.5	  583.2	 4153.0	...
8131763	  755.7	  583.2	 4151.0	...
8131764	  755.8	  583.2	 4151.0	...
8131765	  755.9	  583.4	 4152.0	...
8131766	  755.9	  583.6	 4153.0	...
8131767	  755.8	  583.1	 4155.0	...
8131768	  755.8	  582.4	 4156.0	...
8131769	  755.8	  581.7	 4157.0	...
8131770	  755.8	  581.7	 4157.0	...
8131771	  755.7	  581.9	 4158.0	...
8131772	  755.6	  582.0	 4158.0	...
8131773	  755.2	  582.1	 4158.0	...
8131774	  754.7	  582.3	 4158.0	...
8131775	  754.5	  582.6	 4158.0	...
8131776	  754.8	  582.9	 4159.0	...
8131777	  755.2	  582.9	 4159.0	...
8131778	  755.3	  582.9	 4161.0	...
8131779	  755.4	  582.9	 4161.0	...
8131780	  755.4	  582.9	 4162.0	...
8131781	  755.3	  582.9	 4162.0	...
8131782	  755.3	  583.1	 4163.0	...
8131783	  755.4	  583.2	 4162.0	...
8131784	  755.6	  582.7	 4161.0	...
8131785	  755.9	  582.0	 4161.0	...
8131786	  756.2	  581.2	 4161.0	...
8131787	  756.1	  581.3	 4162.0	...
8131788	  755.5	  581.3	 4163.0	...
8131789	  754.9	  581.4	 4165.0	...
8131790	  754.8	  581.6	 4167.0	...
8131791	  755.2	  581.8	 4169.0	...
8131792	  755.6	  582.4	 4171.0	...
8131793	  755.8	  582.9	 4172.0	...
8131794	  755.5	  583.2	 4172.0	...
8131795	  755.0	  583.6	 4171.0	...
8131796	  754.6	  583.8	 4170.0	...
8131797	  754.4	  584.0	 4170.0	...
8131798	  754.5	  583.7	 4170.0	...
8131799	  754.6	  583.5	 4170.0	...
8131800	  754.5	  583.1	 4169.0	...
8131801	  754.5	  582.9	 4168.0	...
8131802	  754.6	  582.6	 4168.0	...
8131803	  754.8	  582.6	 4169.0	...
8131804	  754.9	  582.5	 4169.0	...
8131805	  755.0	  582.5	 4169.0	...
8131806	  755.2	  582.5	 4169.0	...
8131807	  755.4	  582.1	 4170.0	...
8131808	  755.6	  581.7	 4172.0	...
8131809	  755.6	  581.6	 4173.0	...
8131810	  755.6	  581.9	 4174.0	...
8131811	  755.5	  582.3	 4175.0	...
8131812	  755.2	  582.5	 4173.0	...
8131813	  755.0	  582.5	 4172.0	...
8131814	  754.8	  582.3	 4169.0	...
8131815	  754.9	  581.8	 4168.0	...
8131816	  754.8	  581.3	 4168.0	...
8131817	  754.7	  581.3	 4169.0	...
8131818	  754.6	  581.8	 4170.0	...
8131819	  754.6	  582.3	 4171.0	...
8131820	  754.4	  582.8	 4170.0	...
8131821	  754.3	  583.1	 4169.0	...
8131822	  754.5	  583.1	 4168.0	...
8131823	  754.9	  582.9	 4168.0	...
8131824	  755.3	  582.7	 4173.0	...
8131825	  755.3	  582.3	 4178.0	...
8131826	  755.3	  581.9	 4181.0	...
8131827	  755.3	  581.6	 4181.0	...
8131828	  755.1	  581.7	 4182.0	...
8131829	  755.1	  582.0	 4182.0	...
8131830	  755.1	  582.5	 4181.0	...
8131831	  755.2	  583.0	 4180.0	...
8131832	  755.0	  582.9	 4179.0	...
8131833	  754.9	  582.5	 4179.0	...
8131834	  754.8	  582.0	 4179.0	...
8131835	  754.9	  581.7	 4179.0	...
8131836	  754.8	  581.8	 4178.0	...
8131837	  754.8	  581.9	 4178.0	...
8131838	  754.7	  581.9	 4178.0	...
8131839	  754.8	  582.0	 4178.0	...
8131840	  754.8	  582.1	 4177.0	...
8131841	  754.8	  582.3	 4176.0	...
8131842	  754.7	  582.5	 4177.0	...
8131843	  754.7	  583.1	 4177.0	...
8131844	  754.8	  583.5	 4171.0	...
8131845	  754.7	  583.5	 4165.0	...
8131846	  754.4	  582.9	 4164.0	...
8131847	  754.6	  582.4	 4171.0	...
8131848	  755.0	  582.3	 4177.0	...
8131849	  755.5	  582.3	 4178.0	...
8131850	  755.1	  582.3	 4179.0	...
8131851	  754.5	  582.3	 4179.0	...
8131852	  754.0	  582.3	 4179.0	...
8131853	  753.9	  582.3	 4180.0	...
8131854	  753.8	  582.2	 4180.0	...
8131855	  753.8	  582.1	 4180.0	...
8131856	  753.8	  582.2	 4179.0	...
8131857	  753.8	  582.5	 4178.0	...
8131858	  753.9	  582.8	 4178.0	...
8131859	  754.0	  582.9	 4178.0	...
8131860	  754.2	  582.7	 4178.0	...
8131861	  754.3	  582.5	 4178.0	...
8131862	  754.3	  582.4	 4180.0	...
8131863	  754.4	  582.2	 4182.0	...
8131864	  754.4	  581.8	 4182.0	...
8131865	  754.4	  581.5	 4182.0	...
8131866	  754.5	  581.5	 4185.0	...
8131867	  754.5	  581.7	 4187.0	...
8131868	  754.5	  581.9	 4189.0	...
8131869	  754.5	  581.9	 4186.0	...
8131870	  754.6	  581.8	 4183.0	...
8131871	  754.6	  581.8	 4180.0	...
8131872	  754.6	  581.8	 4180.0	...
8131873	  754.6	  581.8	 4182.0	...
8131874	  754.5	  581.8	 4184.0	...
8131875	  754.4	  582.0	 4186.0	...
8131876	  754.4	  582.7	 4187.0	...
8131877	  754.5	  583.3	 4188.0	...
8131878	  754.4	  583.3	 4189.0	...
8131879	  754.3	  582.6	 4189.0	...
8131880	  754.4	  582.0	 4189.0	...
8131881	  754.6	  582.0	 4188.0	...
8131882	  754.7	  582.1	 4187.0	...
8131883	  754.7	  582.3	 4187.0	...
8131884	  754.4	  582.2	 4185.0	...
8131885	  754.0	  582.1	 4184.0	...
8131886	  753.6	  582.2	 4184.0	...
8131887	  753.4	  582.6	 4186.0	...
8131888	  753.2	  582.9	 4188.0	...
8131889	  752.9	  582.9	 4188.0	...
8131890	  752.5	  582.7	 4190.0	...
8131891	  752.4	  582.4	 4193.0	...
8131892	  752.3	  582.3	 4196.0	...
8131893	  752.6	  582.2	 4196.0	...
8131894	  752.9	  582.1	 4196.0	...
8131895	  753.1	  582.0	 4197.0	...
8131896	  753.0	  582.0	 4193.0	...
8131897	  752.8	  582.0	 4188.0	...
8131898	  752.8	  582.3	 4184.0	...
8131899	  752.8	  582.6	 4187.0	...
8131900	  752.8	  582.9	 4189.0	...
8131901	  752.8	  583.0	 4193.0	...
8131902	  752.8	  582.9	 4194.0	...
8131903	  752.6	  582.8	 4196.0	...
8131904	  752.4	  582.7	 4197.0	...
8131905	  752.6	  583.1	 4197.0	...
8131906	  753.1	  583.6	 4197.0	...
8131907	  753.3	  583.8	 4195.0	...
8131908	  753.1	  583.4	 4192.0	...
8131909	  752.8	  583.1	 4190.0	...
8131910	  752.9	  583.3	 4190.0	...
8131911	  752.9	  583.4	 4191.0	...
8131912	  753.1	  583.4	 4191.0	...
8131913	  753.1	  583.1	 4192.0	...
8131914	  753.2	  582.8	 4193.0	...
8131915	  753.2	  582.8	 4193.0	...
8131916	  753.0	  582.8	 4193.0	...
8131917	  752.9	  582.9	 4193.0	...
8131918	  752.9	  582.9	 4195.0	...
8131919	  752.9	  582.7	 4198.0	...
8131920	  752.8	  582.5	 4202.0	...
8131921	  752.6	  582.5	 4205.0	...
8131922	  752.5	  582.7	 4205.0	...
8131923	  752.3	  582.9	 4206.0	...
8131924	  752.3	  583.1	 4205.0	...
8131925	  752.2	  583.0	 4204.0	...
8131926	  752.1	  583.0	 4202.0	...
8131927	  752.0	  583.0	 4204.0	...
8131928	  751.8	  583.1	 4206.0	...
8131929	  751.4	  583.0	 4208.0	...
8131930	  751.0	  582.8	 4209.0	...
8131931	  750.6	  583.0	 4210.0	...
8131932	  750.6	  583.7	 4211.0	...
8131933	  750.5	  584.5	 4212.0	...
8131934	  750.4	  584.5	 4211.0	...
8131935	  750.8	  584.2	 4210.0	...
8131936	  751.1	  584.0	 4206.0	...
8131937	  751.4	  583.5	 4204.0	...
8131938	  751.2	  583.0	 4202.0	...
8131939	  751.1	  582.7	 4202.0	...
8131940	  751.2	  582.8	 4203.0	...
8131941	  751.4	  582.8	 4205.0	...
8131942	  751.4	  582.4	 4206.0	...
8131943	  751.2	  582.3	 4207.0	...
8131944	  751.1	  582.3	 4208.0	...
8131945	  750.9	  582.8	 4209.0	...
8131946	  750.8	  583.2	 4209.0	...
8131947	  750.7	  583.6	 4209.0	...
8131948	  750.6	  583.6	 4209.0	...
8131949	  750.4	  583.6	 4210.0	...
8131950	  750.3	  583.5	 4210.0	...
8131951	  750.4	  583.3	 4211.0	...
8131952	  750.8	  583.3	 4212.0	...
8131953	  751.0	  583.2	 4215.0	...
8131954	  751.1	  583.0	 4218.0	...
8131955	  750.5	  582.7	 4219.0	...
8131956	  750.0	  582.6	 4219.0	...
8131957	  749.4	  582.7	 4218.0	...
8131958	  749.5	  583.1	 4219.0	...
8131959	  749.5	  583.4	 4221.0	...
8131960	  749.4	  583.4	 4222.0	...
8131961	  749.6	  583.5	 4222.0	...
8131962	  749.9	  583.4	 4221.0	...
8131963	  750.2	  583.5	 4221.0	...
8131964	  749.9	  583.7	 4222.0	...
8131965	  749.5	  583.9	 4223.0	...
8131966	  749.1	  583.7	 4224.0	...
8131967	  749.1	  583.4	 4223.0	...
8131968	  749.0	  583.4	 4222.0	...
8131969	  748.9	  583.8	 4219.0	...
8131970	  748.8	  583.9	 4216.0	...
8131971	  748.8	  583.5	 4218.0	...
8131972	  748.9	  582.9	 4223.0	...
8131973	  749.0	  582.8	 4228.0	...
8131974	  749.3	  582.7	 4229.0	...
8131975	  749.6	  582.7	 4230.0	...
8131976	  749.9	  582.9	 4228.0	...
8131977	  749.9	  583.1	 4225.0	...
8131978	  750.1	  583.3	 4222.0	...
8131979	  750.2	  583.4	 4220.0	...
8131980	  750.3	  583.8	 4223.0	...
8131981	  750.3	  584.2	 4227.0	...
8131982	  750.0	  584.7	 4231.0	...
8131983	  749.8	  584.7	 4231.0	...
8131984	  749.5	  584.7	 4231.0	...
8131985	  749.5	  584.5	 4231.0	...
8131986	  749.4	  584.0	 4232.0	...
8131987	  748.9	  583.6	 4231.0	...
8131988	  748.3	  583.4	 4232.0	...
8131989	  747.8	  583.3	 4234.0	...
8131990	  748.2	  583.2	 4235.0	...
8131991	  748.7	  583.3	 4235.0	...
8131992	  748.9	  583.5	 4234.0	...
8131993	  748.9	  584.1	 4234.0	...
8131994	  748.9	  584.4	 4234.0	...
8131995	  749.1	  584.7	 4232.0	...
8131996	  749.1	  584.6	 4231.0	...
8131997	  749.1	  584.1	 4233.0	...
8131998	  749.1	  583.6	 4236.0	...
8131999	  748.8	  583.1	 4238.0	...
8132000	  748.4	  583.0	 4238.0	...
8132001	  748.4	  582.8	 4239.0	...
8132002	  748.6	  583.2	 4243.0	...
8132003	  748.9	  583.5	 4246.0	...
8132004	  748.9	  583.7	 4249.0	...
8132005	  748.9	  583.3	 4247.0	...
8132006	  748.5	  583.2	 4244.0	...
8132007	  748.0	  583.6	 4245.0	...
MSG	8132008 0000 _ Number Off
8132008	  747.6	  584.2	 4249.0	...
8132009	  747.7	  584.8	 4253.0	...
8132010	  747.7	  584.9	 4251.0	...
8132011	  747.8	  585.1	 4250.0	...
8132012	  747.9	  585.3	 4251.0	...
8132013	  747.9	  585.2	 4253.0	...
8132014	  747.8	  585.0	 4259.0	...
8132015	  747.7	  585.2	 4262.0	...
8132016	  747.7	  585.6	 4265.0	...
8132017	  747.7	  585.7	 4262.0	...
8132018	  747.8	  585.4	 4259.0	...
8132019	  747.7	  584.8	 4255.0	...
8132020	  747.5	  584.4	 4255.0	...
8132021	  747.4	  584.0	 4259.0	...
8132022	  747.5	  584.1	 4264.0	...
8132023	  747.4	  584.4	 4267.0	...
8132024	  747.4	  584.7	 4264.0	...
8132025	  747.3	  584.7	 4262.0	...
8132026	  747.3	  584.8	 4262.0	...
8132027	  747.2	  584.9	 4266.0	...
8132028	  747.2	  584.8	 4270.0	...
8132029	  747.3	  584.7	 4273.0	...
8132030	  747.3	  584.5	 4274.0	...
8132031	  747.1	  584.5	 4276.0	...
8132032	  746.9	  584.6	 4275.0	...
8132033	  746.9	  584.7	 4275.0	...
8132034	  746.8	  584.7	 4274.0	...
8132035	  746.9	  584.6	 4273.0	...
8132036	  746.9	  584.4	 4275.0	...
8132037	  746.9	  584.4	 4277.0	...
8132038	  746.8	  584.4	 4278.0	...
8132039	  746.8	  584.6	 4278.0	...
8132040	  746.8	  584.7	 4278.0	...
8132041	  747.1	  584.7	 4278.0	...
8132042	  747.4	  584.6	 4277.0	...
8132043	  747.8	  584.5	 4276.0	...
8132044	  748.0	  584.1	 4274.0	...
8132045	  748.0	  583.7	 4274.0	...
8132046	  748.1	  583.3	 4274.0	...
8132047	  747.6	  583.5	 4274.0	...
8132048	  747.2	  583.6	 4274.0	...
8132049	  747.4	  583.6	 4276.0	...
8132050	  748.0	  584.0	 4277.0	...
8132051	  748.3	  584.4	 4278.0	...
8132052	  748.0	  584.2	 4279.0	...
8132053	  747.5	  583.5	 4280.0	...
8132054	  747.2	  583.5	 4280.0	...
8132055	  747.0	  584.1	 4278.0	...
8132056	  746.8	  584.1	 4276.0	...
8132057	  746.4	  583.6	 4274.0	...
8132058	  746.0	  583.1	 4278.0	...
8132059	  745.7	  583.1	 4281.0	...
8132060	  745.9	  583.2	 4286.0	...
8132061	  746.3	  583.2	 4288.0	...
8132062	  746.6	  583.1	 4290.0	...
8132063	  746.6	  583.0	 4290.0	...
8132064	  746.5	  583.0	 4290.0	...
8132065	  746.6	  583.0	 4289.0	...
8132066	  746.7	  583.0	 4289.0	...
8132067	  746.7	  582.9	 4289.0	...
8132068	  746.1	  582.8	 4287.0	...
8132069	  745.6	  582.9	 4285.0	...
8132070	  745.3	  582.9	 4286.0	...
8132071	  745.5	  582.9	 4289.0	...
8132072	  745.7	  583.2	 4292.0	...
8132073	  745.8	  583.4	 4292.0	...
8132074	  745.8	  583.2	 4293.0	...
8132075	  745.8	  582.7	 4294.0	...
8132076	  745.8	  582.2	 4294.0	...
8132077	  745.9	  582.1	 4296.0	...
8132078	  746.1	  581.9	 4297.0	...
8132079	  746.1	  581.8	 4294.0	...
8132080	  746.1	  581.9	 4290.0	...
8132081	  745.7	  582.0	 4290.0	...
8132082	  745.4	  582.0	 4296.0	...
8132083	  745.2	  582.0	 4302.0	...
8132084	  745.1	  582.2	 4303.0	...
8132085	  745.0	  582.5	 4302.0	...
8132086	  745.2	  582.7	 4304.0	...
8132087	  745.5	  582.4	 4307.0	...
8132088	  745.8	  582.2	 4312.0	...
8132089	  745.6	  582.1	 4314.0	...
8132090	  745.3	  582.2	 4316.0	...
8132091	  745.0	  582.4	 4317.0	...
8132092	  744.7	  582.4	 4316.0	...
8132093	  744.6	  582.7	 4314.0	...
8132094	  744.6	  582.9	 4312.0	...
8132095	  744.6	  583.4	 4312.0	...
8132096	  744.6	  583.6	 4313.0	...
8132097	  744.7	  583.3	 4316.0	...
8132098	  744.7	  582.8	 4321.0	...
8132099	  744.8	  582.4	 4324.0	...
8132100	  744.9	  582.5	 4325.0	...
8132101	  744.9	  582.5	 4326.0	...
8132102	  744.7	  582.6	 4326.0	...
8132103	  744.5	  582.6	 4327.0	...
8132104	  744.7	  582.5	 4328.0	...
8132105	  744.9	  582.6	 4329.0	...
8132106	  745.2	  582.8	 4330.0	...
8132107	  745.2	  583.1	 4330.0	...
8132108	  745.2	  583.2	 4331.0	...
8132109	  745.2	  583.3	 4332.0	...
8132110	  745.3	  583.4	 4332.0	...
8132111	  745.4	  583.4	 4333.0	...
8132112	  745.0	  583.5	 4333.0	...
8132113	  744.4	  583.7	 4332.0	...
8132114	  743.8	  583.4	 4332.0	...
8132115	  743.7	  583.0	 4334.0	...
8132116	  743.6	  582.5	 4336.0	...
8132117	  743.7	  582.5	 4339.0	...
8132118	  743.9	  582.6	 4339.0	...
8132119	  744.2	  582.7	 4337.0	...
8132120	  744.3	  582.8	 4335.0	...
8132121	  744.2	  582.8	 4334.0	...
8132122	  744.1	  582.7	 4336.0	...
8132123	  743.9	  582.7	 4338.0	...
8132124	  743.8	  582.7	 4339.0	...
8132125	  743.9	  582.7	 4339.0	...
8132126	  744.0	  582.5	 4339.0	...
8132127	  744.1	  582.3	 4339.0	...
8132128	  744.0	  582.1	 4340.0	...
8132129	  743.4	  582.1	 4343.0	...
8132130	  743.0	  582.3	 4345.0	...
8132131	  742.7	  582.6	 4346.0	...
8132132	  742.9	  583.0	 4346.0	...
8132133	  743.1	  583.1	 4349.0	...
8132134	  743.2	  583.1	 4352.0	...
8132135	  743.3	  583.2	 4357.0	...
8132136	  743.4	  583.2	 4357.0	...
8132137	  743.6	  583.2	 4357.0	...
8132138	  743.9	  583.2	 4357.0	...
8132139	  743.8	  583.2	 4358.0	...
8132140	  743.5	  583.3	 4359.0	...
8132141	  743.2	  583.5	 4360.0	...
8132142	  742.7	  583.7	 4359.0	...
8132143	  742.2	  583.6	 4357.0	...
8132144	  741.7	  583.4	 4358.0	...
8132145	  741.8	  583.0	 4361.0	...
8132146	  742.0	  582.8	 4365.0	...
8132147	  742.3	  582.8	 4367.0	...
8132148	  742.9	  582.9	 4367.0	...
8132149	  743.2	  583.1	 4364.0	...
8132150	  743.5	  583.3	 4362.0	...
8132151	  743.5	  583.3	 4362.0	...
8132152	  743.4	  583.5	 4363.0	...
8132153	  743.3	  583.6	 4364.0	...
8132154	  743.1	  583.1	 4368.0	...
8132155	  742.9	  582.5	 4374.0	...
8132156	  742.9	  582.3	 4380.0	...
8132157	  742.9	  582.8	 4382.0	...
8132158	  742.7	  583.2	 4383.0	...
8132159	  742.6	  583.1	 4382.0	...
8132160	  742.5	  582.8	 4381.0	...
8132161	  742.6	  582.6	 4380.0	...
8132162	  742.7	  582.7	 4380.0	...
8132163	  742.8	  582.8	 4380.0	...
8132164	  742.8	  582.8	 4380.0	...
8132165	  742.8	  582.6	 4381.0	...
8132166	  742.7	  582.8	 4383.0	...
8132167	  742.4	  582.9	 4386.0	...
8132168	  742.1	  583.1	 4389.0	...
8132169	  742.0	  582.9	 4389.0	...
8132170	  742.1	  582.6	 4389.0	...
8132171	  742.2	  583.4	 4388.0	...
8132172	  742.1	  584.5	 4387.0	...
8132173	  742.1	  584.5	 4386.0	...
8132174	  741.9	  583.4	 4385.0	...
8132175	  741.6	  582.4	 4385.0	...
8132176	  741.4	  582.8	 4386.0	...
8132177	  741.4	  583.3	 4390.0	...
8132178	  741.4	  583.9	 4394.0	...
8132179	  741.4	  583.9	 4397.0	...
8132180	  741.4	  583.6	 4397.0	...
8132181	  741.4	  583.3	 4397.0	...
8132182	  741.3	  583.0	 4398.0	...
8132183	  741.1	  583.0	 4399.0	...
8132184	  741.1	  583.1	 4398.0	...
8132185	  741.4	  583.3	 4396.0	...
8132186	  741.8	  583.4	 4395.0	...
8132187	  742.2	  583.7	 4395.0	...
8132188	  742.4	  584.0	 4396.0	...
8132189	  742.3	  584.4	 4397.0	...
8132190	  742.1	  584.3	 4397.0	...
8132191	  741.9	  584.3	 4397.0	...
8132192	  741.4	  584.2	 4398.0	...
8132193	  740.8	  584.0	 4399.0	...
8132194	  741.0	  583.8	 4400.0	...
8132195	  741.7	  583.4	 4401.0	...
8132196	  742.4	  583.0	 4401.0	...
8132197	  742.2	  582.8	 4400.0	...
8132198	  742.0	  582.8	 4399.0	...
8132199	  741.8	  582.8	 4400.0	...
8132200	  742.0	  582.8	 4400.0	...
8132201	  742.1	  582.8	 4401.0	...
8132202	  742.3	  582.9	 4401.0	...
8132203	  742.2	  582.9	 4401.0	...
8132204	  742.0	  583.0	 4400.0	...
8132205	  741.6	  582.9	 4399.0	...
8132206	  741.1	  582.8	 4402.0	...
8132207	  740.6	  582.7	 4405.0	...
8132208	  740.4	  582.8	 4409.0	...
8132209	  740.5	  582.8	 4409.0	...
8132210	  740.5	  582.7	 4408.0	...
8132211	  740.5	  582.5	 4410.0	...
8132212	  740.5	  582.5	 4411.0	...
8132213	  740.7	  582.6	 4413.0	...
8132214	  740.9	  582.3	 4413.0	...
8132215	  741.1	  582.0	 4413.0	...
8132216	  741.2	  581.8	 4412.0	...
8132217	  741.4	  582.0	 4411.0	...
8132218	  741.7	  582.2	 4410.0	...
8132219	  741.9	  582.3	 4411.0	...
8132220	  741.9	  582.3	 4412.0	...
8132221	  741.8	  582.3	 4411.0	...
MSG	8132222 0000 _ Number On
8132222	  741.5	  582.3	 4411.0	...
8132223	  741.3	  582.3	 4411.0	...
8132224	  741.4	  582.4	 4412.0	...
8132225	  741.7	  582.4	 4412.0	...
8132226	  741.6	  582.4	 4412.0	...
8132227	  741.2	  582.3	 4414.0	...
8132228	  740.8	  582.4	 4416.0	...
8132229	  740.9	  582.6	 4416.0	...
8132230	  740.9	  582.8	 4415.0	...
8132231	  741.0	  583.1	 4414.0	...
8132232	  741.0	  583.1	 4414.0	...
8132233	  741.0	  583.1	 4415.0	...
8132234	  741.0	  583.1	 4417.0	...
8132235	  741.0	  583.3	 4419.0	...
8132236	  741.1	  583.5	 4419.0	...
8132237	  741.2	  583.7	 4420.0	...
8132238	  741.2	  583.5	 4422.0	...
8132239	  741.2	  583.2	 4424.0	...
8132240	  741.3	  582.9	 4429.0	...
8132241	  741.4	  582.5	 4430.0	...
8132242	  741.5	  582.5	 4432.0	...
8132243	  741.8	  582.7	 4432.0	...
8132244	  742.0	  582.9	 4431.0	...
8132245	  741.9	  583.0	 4430.0	...
8132246	  741.8	  583.2	 4432.0	...
8132247	  741.7	  583.3	 4433.0	...
8132248	  741.8	  583.8	 4435.0	...
8132249	  741.8	  584.2	 4435.0	...
8132250	  741.9	  584.3	 4435.0	...
8132251	  741.7	  583.6	 4435.0	...
8132252	  741.5	  582.9	 4434.0	...
8132253	  741.4	  583.2	 4434.0	...
8132254	  741.5	  583.9	 4435.0	...
8132255	  741.6	  584.4	 4436.0	...
8132256	  741.6	  584.3	 4436.0	...
8132257	  741.7	  584.2	 4434.0	...
8132258	  741.9	  584.1	 4432.0	...
8132259	  742.1	  584.0	 4431.0	...
8132260	  742.0	  583.8	 4433.0	...
8132261	  741.9	  583.6	 4434.0	...
8132262	  741.7	  583.4	 4435.0	...
8132263	  741.5	  583.2	 4436.0	...
8132264	  741.3	  583.1	 4436.0	...
8132265	  741.5	  583.2	 4438.0	...
8132266	  742.0	  583.4	 4439.0	...
8132267	  741.8	  583.7	 4441.0	...
8132268	  741.1	  583.8	 4441.0	...
8132269	  740.6	  583.9	 4441.0	...
8132270	  740.7	  584.0	 4440.0	...
8132271	  740.8	  583.5	 4440.0	...
8132272	  740.9	  582.9	 4439.0	...
8132273	  741.0	  582.4	 4441.0	...
8132274	  741.1	  582.6	 4443.0	...
8132275	  741.1	  582.9	 4445.0	...
8132276	  741.1	  583.1	 4446.0	...
8132277	  741.1	  583.0	 4446.0	...
8132278	  741.1	  582.6	 4447.0	...
8132279	  741.3	  582.4	 4448.0	...
8132280	  741.5	  582.5	 4450.0	...
8132281	  741.7	  582.3	 4451.0	...
8132282	  741.6	  581.9	 4453.0	...
8132283	  741.4	  581.5	 4455.0	...
8132284	  741.3	  581.5	 4458.0	...
8132285	  741.1	  582.0	 4460.0	...
8132286	  741.0	  582.4	 4458.0	...
8132287	  740.9	  582.7	 4456.0	...
8132288	  740.9	  582.7	 4453.0	...
8132289	  741.0	  582.7	 4453.0	...
8132290	  741.4	  582.5	 4455.0	...
8132291	  741.7	  582.4	 4458.0	...
8132292	  741.9	  582.2	 4462.0	...
8132293	  741.9	  582.5	 4463.0	...
8132294	  742.1	  582.7	 4462.0	...
8132295	  742.3	  582.8	 4460.0	...
8132296	  742.4	  582.8	 4459.0	...
8132297	  742.4	  582.8	 4460.0	...
8132298	  742.5	  582.8	 4460.0	...
8132299	  742.5	  582.9	 4458.0	...
8132300	  742.6	  583.0	 4457.0	...
8132301	  742.3	  583.0	 4458.0	...
8132302	  741.9	  583.3	 4459.0	...
8132303	  741.7	  583.6	 4461.0	...
8132304	  741.9	  583.8	 4461.0	...
8132305	  742.4	  583.9	 4461.0	...
8132306	  742.8	  583.9	 4462.0	...
8132307	  743.2	  584.0	 4464.0	...
8132308	  743.3	  584.1	 4467.0	...
8132309	  743.1	  583.9	 4468.0	...
8132310	  742.9	  583.4	 4468.0	...
8132311	  742.7	  583.0	 4465.0	...
8132312	  742.6	  582.6	 4463.0	...
8132313	  742.5	  582.3	 4463.0	...
8132314	  742.5	  582.1	 4464.0	...
8132315	  742.5	  582.1	 4464.0	...
8132316	  742.8	  582.1	 4463.0	...
8132317	  742.9	  582.4	 4463.0	...
8132318	  742.9	  582.7	 4462.0	...
8132319	  742.9	  583.0	 4462.0	...
8132320	  743.0	  583.4	 4462.0	...
8132321	  743.0	  583.9	 4463.0	...
8132322	  742.9	  584.4	 4462.0	...
8132323	  742.8	  584.7	 4462.0	...
8132324	  742.7	  584.8	 4467.0	...
8132325	  742.7	  584.3	 4472.0	...
8132326	  742.7	  583.7	 4478.0	...
8132327	  742.5	  583.1	 4478.0	...
8132328	  742.4	  583.1	 4478.0	...
8132329	  742.3	  583.2	 4478.0	...
8132330	  742.4	  583.3	 4479.0	...
8132331	  742.5	  582.9	 4480.0	...
8132332	  742.5	  582.5	 4477.0	...
8132333	  742.5	  582.3	 4474.0	...
8132334	  742.7	  582.5	 4474.0	...
8132335	  742.8	  582.7	 4478.0	...
8132336	  742.9	  582.7	 4481.0	...
8132337	  742.9	  582.4	 4482.0	...
8132338	  742.9	  582.2	 4484.0	...
8132339	  742.8	  582.3	 4487.0	...
8132340	  742.8	  582.7	 4490.0	...
8132341	  742.6	  583.2	 4492.0	...
8132342	  742.5	  582.6	 4493.0	...
8132343	  742.5	  581.9	 4493.0	...
8132344	  742.7	  581.3	 4492.0	...
8132345	  743.1	  581.6	 4491.0	...
8132346	  743.2	  581.8	 4489.0	...
8132347	  743.3	  581.8	 4488.0	...
8132348	  743.4	  581.9	 4487.0	...
8132349	  743.5	  582.0	 4486.0	...
8132350	  743.6	  582.1	 4486.0	...
8132351	  743.6	  582.1	 4486.0	...
8132352	  743.4	  582.1	 4487.0	...
8132353	  743.0	  581.9	 4488.0	...
8132354	  742.8	  581.8	 4488.0	...
8132355	  743.0	  581.9	 4489.0	...
8132356	  743.4	  582.1	 4489.0	...
8132357	  743.8	  582.3	 4489.0	...
8132358	  743.8	  582.1	 4493.0	...
8132359	  743.7	  581.9	 4497.0	...
8132360	  743.7	  581.8	 4501.0	...
8132361	  743.6	  581.8	 4501.0	...
8132362	  743.4	  581.6	 4501.0	...
8132363	  743.3	  581.2	 4498.0	...
8132364	  743.3	  581.3	 4494.0	...
8132365	  743.4	  581.6	 4492.0	...
8132366	  743.4	  582.0	 4494.0	...
8132367	  743.1	  582.0	 4496.0	...
8132368	  742.9	  582.0	 4497.0	...
8132369	  743.4	  581.8	 4497.0	...
8132370	  744.2	  581.6	 4497.0	...
8132371	  744.9	  581.6	 4497.0	...
8132372	  744.7	  581.7	 4497.0	...
8132373	  744.6	  581.7	 4499.0	...
8132374	  744.5	  581.6	 4500.0	...
8132375	  744.4	  581.2	 4501.0	...
8132376	  744.3	  580.8	 4501.0	...
8132377	  744.3	  580.5	 4501.0	...
8132378	  744.4	  581.1	 4501.0	...
8132379	  744.2	  581.8	 4500.0	...
8132380	  743.9	  582.4	 4499.0	...
8132381	  743.5	  581.8	 4498.0	...
8132382	  744.0	  581.1	 4497.0	...
8132383	  744.4	  580.6	 4497.0	...
8132384	  744.6	  580.2	 4496.0	...
8132385	  744.0	  579.9	 4497.0	...
8132386	  743.5	  580.3	 4497.0	...
8132387	  743.7	  580.9	 4497.0	...
8132388	  744.1	  581.5	 4496.0	...
8132389	  744.4	  581.4	 4495.0	...
8132390	  744.6	  581.3	 4495.0	...
8132391	  744.8	  581.2	 4495.0	...
8132392	  745.0	  581.2	 4496.0	...
8132393	  745.2	  581.1	 4497.0	...
8132394	  744.9	  581.0	 4499.0	...
8132395	  744.6	  581.2	 4501.0	...
8132396	  744.2	  581.5	 4501.0	...
8132397	  744.0	  581.2	 4501.0	...
8132398	  744.0	  580.6	 4501.0	...
8132399	  744.3	  580.2	 4501.0	...
8132400	  744.8	  580.7	 4497.0	...
8132401	  745.1	  581.3	 4494.0	...
8132402	  745.0	  581.8	 4491.0	...
8132403	  745.0	  581.7	 4493.0	...
8132404	  745.1	  582.0	 4499.0	...
8132405	  745.3	  582.4	 4506.0	...
8132406	  745.4	  582.8	 4511.0	...
8132407	  745.3	  582.9	 4511.0	...
8132408	  745.1	  582.9	 4511.0	...
8132409	  744.9	  583.0	 4511.0	...
8132410	  744.9	  582.7	 4511.0	...
8132411	  744.8	  582.5	 4510.0	...
8132412	  744.7	  582.3	 4509.0	...
8132413	  745.0	  582.3	 4509.0	...
8132414	  745.2	  582.3	 4510.0	...
8132415	  745.1	  582.2	 4512.0	...
8132416	  744.7	  582.1	 4510.0	...
8132417	  744.6	  582.0	 4508.0	...
8132418	  744.8	  581.9	 4506.0	...
8132419	  745.0	  581.5	 4507.0	...
8132420	  744.9	  581.1	 4508.0	...
8132421	  744.9	  580.9	 4510.0	...
8132422	  744.9	  580.8	 4511.0	...
8132423	  745.2	  580.8	 4512.0	...
8132424	  745.5	  580.6	 4513.0	...
8132425	  745.9	  580.5	 4512.0	...
8132426	  745.7	  580.4	 4511.0	...
8132427	  745.4	  580.5	 4510.0	...
8132428	  745.1	  580.5	 4509.0	...
8132429	  745.1	  580.5	 4508.0	...
8132430	  745.1	  580.5	 4512.0	...
8132431	  744.7	  580.5	 4515.0	...
8132432	  744.3	  580.6	 4517.0	...
8132433	  744.5	  581.0	 4516.0	...
8132434	  745.0	  581.2	 4514.0	...
8132435	  745.6	  581.4	 4514.0	...
8132436	  745.6	  581.2	 4513.0	...
8132437	  745.5	  580.8	 4511.0	...
8132438	  745.4	  580.4	 4511.0	...
8132439	  745.4	  580.2	 4512.0	...
8132440	  745.4	  580.5	 4512.0	...
8132441	  745.5	  580.7	 4513.0	...
8132442	  745.6	  581.0	 4512.0	...
8132443	  745.6	  581.5	 4511.0	...
8132444	  745.7	  581.9	 4509.0	...
8132445	  746.1	  582.0	 4509.0	...
8132446	  746.5	  581.5	 4510.0	...
8132447	  746.3	  581.1	 4511.0	...
8132448	  746.1	  580.7	 4512.0	...
8132449	  745.9	  580.6	 4512.0	...
8132450	  746.0	  580.6	 4512.0	...
8132451	  746.1	  580.6	 4511.0	...
8132452	  745.8	  580.6	 4513.0	...
8132453	  745.5	  580.9	 4515.0	...
8132454	  745.3	  581.2	 4517.0	...
8132455	  745.4	  581.3	 4517.0	...
8132456	  745.4	  581.1	 4518.0	...
8132457	  745.3	  580.9	 4518.0	...
8132458	  745.3	  581.1	 4518.0	...
8132459	  745.3	  581.3	 4518.0	...
8132460	  745.3	  581.7	 4519.0	...
8132461	  745.3	  581.2	 4519.0	...
8132462	  745.5	  580.5	 4519.0	...
8132463	  745.7	  579.8	 4520.0	...
8132464	  745.8	  579.8	 4520.0	...
8132465	  746.0	  579.9	 4521.0	...
8132466	  746.2	  580.2	 4522.0	...
8132467	  746.3	  580.4	 4521.0	...
8132468	  746.2	  580.5	 4520.0	...
8132469	  746.2	  580.5	 4519.0	...
8132470	  746.2	  580.6	 4520.0	...
8132471	  746.2	  580.8	 4519.0	...
8132472	  746.3	  580.9	 4519.0	...
8132473	  746.5	  580.9	 4519.0	...
8132474	  746.6	  580.8	 4519.0	...
8132475	  746.6	  580.7	 4521.0	...
8132476	  746.5	  580.7	 4522.0	...
8132477	  746.2	  580.7	 4524.0	...
8132478	  745.9	  580.8	 4524.0	...
8132479	  745.8	  580.8	 4524.0	...
8132480	  745.8	  580.6	 4521.0	...
8132481	  745.6	  580.4	 4518.0	...
8132482	  745.5	  580.6	 4517.0	...
8132483	  745.3	  581.0	 4520.0	...
8132484	  745.5	  581.4	 4523.0	...
8132485	  745.5	  581.4	 4524.0	...
8132486	  745.5	  581.5	 4524.0	...
8132487	  745.3	  581.4	 4525.0	...
8132488	  745.3	  581.4	 4525.0	...
8132489	  745.5	  581.4	 4524.0	...
8132490	  746.1	  581.3	 4524.0	...
8132491	  746.6	  581.4	 4523.0	...
8132492	  746.8	  581.5	 4522.0	...
8132493	  746.6	  581.6	 4523.0	...
8132494	  746.3	  581.6	 4524.0	...
8132495	  746.2	  581.6	 4525.0	...
8132496	  746.1	  581.2	 4525.0	...
8132497	  745.7	  581.0	 4525.0	...
8132498	  745.1	  580.8	 4525.0	...
8132499	  744.7	  581.1	 4524.0	...
8132500	  744.7	  581.0	 4524.0	...
8132501	  744.8	  581.0	 4524.0	...
8132502	  744.8	  581.1	 4524.0	...
8132503	  744.8	  581.2	 4525.0	...
8132504	  745.3	  581.3	 4528.0	...
8132505	  745.8	  581.3	 4529.0	...
8132506	  746.0	  581.3	 4529.0	...
8132507	  745.7	  581.3	 4528.0	...
8132508	  745.7	  581.3	 4528.0	...
8132509	  746.2	  581.2	 4527.0	...
8132510	  746.8	  581.1	 4525.0	...
8132511	  746.8	  581.4	 4524.0	...
8132512	  746.6	  581.9	 4524.0	...
8132513	  746.3	  582.3	 4523.0	...
8132514	  746.2	  582.2	 4523.0	...
8132515	  746.2	  582.1	 4524.0	...
8132516	  746.1	  582.1	 4524.0	...
8132517	  746.3	  582.2	 4525.0	...
8132518	  746.3	  582.2	 4525.0	...
8132519	  746.4	  582.2	 4522.0	...
8132520	  746.3	  582.2	 4519.0	...
8132521	  746.2	  582.2	 4516.0	...
8132522	  746.3	  582.2	 4517.0	...
8132523	  746.3	  582.1	 4521.0	...
8132524	  746.3	  582.0	 4525.0	...
8132525	  746.4	  581.8	 4527.0	...
8132526	  746.2	  581.6	 4527.0	...
8132527	  746.0	  581.4	 4526.0	...
8132528	  745.7	  581.4	 4528.0	...
8132529	  745.7	  581.1	 4530.0	...
8132530	  745.9	  580.8	 4528.0	...
8132531	  746.3	  580.5	 4523.0	...
8132532	  746.6	  580.4	 4518.0	...
8132533	  746.7	  580.7	 4519.0	...
8132534	  746.6	  581.1	 4521.0	...
8132535	  746.6	  581.5	 4522.0	...
8132536	  746.7	  581.5	 4521.0	...
8132537	  746.8	  581.6	 4522.0	...
MSG	8132538 0000 _ Number Off
8132538	  746.4	  581.7	 4523.0	...
8132539	  746.0	  581.9	 4524.0	...
8132540	  745.5	  581.9	 4522.0	...
8132541	  745.5	  581.8	 4520.0	...
8132542	  745.5	  581.6	 4517.0	...
8132543	  745.6	  581.5	 4518.0	...
8132544	  745.6	  581.4	 4518.0	...
8132545	  745.6	  581.3	 4517.0	...
8132546	  745.5	  581.2	 4517.0	...
8132547	  745.4	  581.7	 4519.0	...
8132548	  745.1	  582.2	 4521.0	...
8132549	  744.9	  582.7	 4523.0	...
8132550	  744.7	  582.6	 4522.0	...
8132551	  744.7	  582.5	 4522.0	...
8132552	  744.7	  582.4	 4522.0	...
8132553	  744.9	  582.4	 4522.0	...
8132554	  745.1	  582.4	 4520.0	...
8132555	  745.3	  582.5	 4519.0	...
8132556	  745.5	  582.6	 4519.0	...
8132557	  745.6	  582.4	 4521.0	...
8132558	  745.5	  582.3	 4522.0	...
8132559	  745.5	  582.2	 4523.0	...
8132560	  745.4	  582.2	 4524.0	...
8132561	  745.4	  582.3	 4524.0	...
8132562	  745.8	  582.3	 4524.0	...
8132563	  746.2	  582.3	 4523.0	...
8132564	  747.0	  582.3	 4523.0	...
8132565	  747.3	  582.2	 4525.0	...
8132566	  747.4	  582.2	 4528.0	...
8132567	  747.2	  582.4	 4528.0	...
8132568	  747.0	  582.8	 4524.0	...
8132569	  746.4	  583.1	 4521.0	...
8132570	  745.7	  582.5	 4523.0	...
8132571	  745.2	  581.6	 4527.0	...
8132572	  745.3	  581.2	 4531.0	...
8132573	  745.5	  581.6	 4530.0	...
8132574	  745.9	  582.0	 4530.0	...
8132575	  746.2	  581.9	 4530.0	...
8132576	  746.5	  582.0	 4531.0	...
8132577	  746.5	  582.2	 4530.0	...
8132578	  746.5	  582.6	 4527.0	...
8132579	  746.7	  582.8	 4524.0	...
8132580	  746.9	  583.1	 4523.0	...
8132581	  747.0	  583.0	 4524.0	...
8132582	  746.9	  582.8	 4525.0	...
8132583	  746.5	  582.5	 4525.0	...
8132584	  746.2	  582.2	 4526.0	...
8132585	  746.3	  582.0	 4526.0	...
8132586	  746.6	  581.8	 4527.0	...
8132587	  747.0	  582.3	 4527.0	...
8132588	  747.0	  582.8	 4525.0	...
8132589	  746.9	  583.4	 4524.0	...
8132590	  746.7	  583.3	 4524.0	...
8132591	  746.4	  583.2	 4527.0	...
8132592	  746.5	  583.3	 4524.0	...
8132593	  746.7	  583.4	 4520.0	...
8132594	  746.8	  583.5	 4515.0	...
8132595	  746.8	  583.5	 4516.0	...
8132596	  746.8	  583.4	 4517.0	...
8132597	  746.8	  583.3	 4520.0	...
8132598	  746.8	  583.2	 4523.0	...
8132599	  746.9	  583.1	 4525.0	...
8132600	  747.2	  582.8	 4524.0	...
8132601	  747.5	  582.4	 4521.0	...
8132602	  747.5	  582.2	 4519.0	...
8132603	  747.0	  582.3	 4518.0	...
8132604	  746.7	  582.3	 4518.0	...
8132605	  746.4	  582.1	 4519.0	...
8132606	  746.3	  582.0	 4520.0	...
8132607	  746.6	  581.8	 4521.0	...
8132608	  747.0	  581.7	 4521.0	...
8132609	  747.5	  581.9	 4520.0	...
8132610	  747.4	  582.3	 4519.0	...
8132611	  747.1	  582.5	 4517.0	...
8132612	  746.6	  582.4	 4516.0	...
8132613	  746.2	  582.3	 4516.0	...
8132614	  745.9	  582.3	 4517.0	...
8132615	  745.7	  582.4	 4519.0	...
8132616	  745.6	  582.5	 4518.0	...
8132617	  745.4	  582.6	 4517.0	...
8132618	  745.3	  582.7	 4518.0	...
8132619	  745.8	  582.7	 4520.0	...
8132620	  746.4	  582.7	 4522.0	...
8132621	  746.9	  582.6	 4521.0	...
8132622	  747.0	  582.6	 4519.0	...
8132623	  747.1	  582.6	 4518.0	...
8132624	  747.1	  582.6	 4517.0	...
8132625	  747.1	  582.7	 4519.0	...
8132626	  747.1	  582.9	 4521.0	...
8132627	  747.1	  583.1	 4523.0	...
8132628	  747.0	  583.3	 4523.0	...
8132629	  746.9	  583.4	 4524.0	...
8132630	  746.9	  583.4	 4523.0	...
8132631	  746.9	  583.0	 4523.0	...
8132632	  746.9	  582.7	 4523.0	...
8132633	  746.9	  582.4	 4523.0	...
8132634	  746.8	  582.2	 4523.0	...
8132635	  746.8	  582.0	 4522.0	...
8132636	  746.7	  581.8	 4519.0	...
8132637	  746.7	  581.8	 4517.0	...
8132638	  746.7	  581.8	 4516.0	...
8132639	  746.7	  582.1	 4516.0	...
8132640	  746.7	  582.4	 4516.0	...
8132641	  746.7	  583.0	 4516.0	...
8132642	  747.0	  583.2	 4516.0	...
8132643	  747.3	  583.4	 4516.0	...
8132644	  747.5	  582.7	 4516.0	...
8132645	  747.5	  582.1	 4515.0	...
8132646	  747.6	  582.0	 4514.0	...
8132647	  747.8	  582.5	 4512.0	...
8132648	  747.8	  583.1	 4510.0	...
8132649	  747.8	  583.0	 4507.0	...
8132650	  747.9	  583.5	 4507.0	...
8132651	  747.8	  584.0	 4506.0	...
8132652	  747.6	  584.5	 4506.0	...
8132653	  747.3	  583.7	 4506.0	...
8132654	  747.2	  582.9	 4507.0	...
8132655	  747.2	  582.6	 4507.0	...
8132656	  747.1	  583.2	 4508.0	...
8132657	  746.9	  583.9	 4507.0	...
8132658	  746.7	  583.6	 4507.0	...
8132659	  746.9	  582.8	 4508.0	...
8132660	  747.2	  582.3	 4509.0	...
8132661	  747.2	  582.6	 4507.0	...
8132662	  746.9	  583.0	 4504.0	...
8132663	  746.5	  583.1	 4502.0	...
8132664	  746.3	  583.1	 4502.0	...
8132665	  746.5	  583.0	 4504.0	...
8132666	  746.8	  582.9	 4506.0	...
8132667	  747.1	  582.8	 4507.0	...
8132668	  747.1	  582.8	 4507.0	...
8132669	  747.4	  582.9	 4508.0	...
8132670	  747.7	  583.0	 4509.0	...
8132671	  747.6	  582.8	 4509.0	...
8132672	  747.2	  582.6	 4507.0	...
8132673	  747.1	  582.4	 4505.0	...
8132674	  747.3	  582.5	 4505.0	...
8132675	  747.4	  582.7	 4505.0	...
8132676	  747.5	  583.0	 4504.0	...
8132677	  747.7	  583.4	 4503.0	...
8132678	  747.5	  583.7	 4503.0	...
8132679	  747.1	  584.1	 4501.0	...
8132680	  746.9	  584.1	 4498.0	...
8132681	  747.0	  584.1	 4495.0	...
8132682	  747.1	  584.0	 4494.0	...
8132683	  746.9	  584.2	 4492.0	...
8132684	  746.8	  584.4	 4492.0	...
8132685	  746.8	  584.6	 4493.0	...
8132686	  746.9	  584.5	 4496.0	...
8132687	  747.1	  584.4	 4499.0	...
8132688	  747.1	  584.4	 4501.0	...
8132689	  747.3	  584.4	 4500.0	...
8132690	  747.6	  584.5	 4500.0	...
8132691	  747.9	  584.5	 4500.0	...
8132692	  747.8	  584.4	 4497.0	...
8132693	  747.8	  584.2	 4493.0	...
8132694	  747.5	  584.0	 4489.0	...
8132695	  747.2	  583.8	 4489.0	...
8132696	  747.0	  584.2	 4489.0	...
8132697	  746.9	  584.6	 4489.0	...
8132698	  746.9	  585.0	 4492.0	...
8132699	  747.1	  585.0	 4496.0	...
8132700	  747.4	  584.9	 4498.0	...
8132701	  747.7	  584.8	 4497.0	...
8132702	  747.6	  584.8	 4496.0	...
8132703	  747.5	  584.8	 4496.0	...
8132704	  747.5	  584.4	 4497.0	...
8132705	  748.1	  583.9	 4499.0	...
8132706	  748.7	  583.4	 4501.0	...
8132707	  748.7	  583.4	 4501.0	...
8132708	  748.1	  583.7	 4499.0	...
8132709	  747.5	  583.9	 4497.0	...
8132710	  747.5	  583.9	 4495.0	...
8132711	  747.6	  583.7	 4495.0	...
8132712	  747.6	  583.7	 4495.0	...
8132713	  747.7	  583.7	 4496.0	...
8132714	  747.5	  583.7	 4496.0	...
8132715	  747.3	  583.8	 4496.0	...
8132716	  747.0	  583.7	 4497.0	...
8132717	  746.8	  583.7	 4499.0	...
8132718	  746.6	  583.6	 4500.0	...
8132719	  746.5	  583.5	 4502.0	...
8132720	  746.7	  583.8	 4503.0	...
8132721	  747.5	  584.0	 4504.0	...
8132722	  748.2	  584.1	 4504.0	...
8132723	  748.7	  583.9	 4503.0	...
8132724	  748.3	  583.8	 4503.0	...
8132725	  747.8	  583.6	 4502.0	...
8132726	  747.2	  583.4	 4500.0	...
8132727	  747.0	  583.3	 4500.0	...
8132728	  746.8	  583.5	 4499.0	...
8132729	  746.8	  583.9	 4498.0	...
8132730	  746.8	  584.3	 4499.0	...
8132731	  747.0	  584.6	 4500.0	...
8132732	  747.1	  584.7	 4499.0	...
8132733	  747.4	  584.5	 4496.0	...
8132734	  747.5	  584.3	 4497.0	...
8132735	  747.7	  584.2	 4499.0	...
8132736	  747.5	  584.2	 4501.0	...
8132737	  747.3	  584.3	 4500.0	...
8132738	  747.3	  584.3	 4500.0	...
8132739	  747.5	  584.3	 4499.0	...
8132740	  747.8	  584.3	 4499.0	...
8132741	  747.8	  584.5	 4497.0	...
8132742	  747.8	  584.5	 4495.0	...
8132743	  747.9	  584.5	 4493.0	...
8132744	  748.0	  584.3	 4492.0	...
8132745	  748.1	  584.3	 4494.0	...
8132746	  748.1	  584.5	 4496.0	...
8132747	  748.2	  584.5	 4499.0	...
8132748	  748.4	  584.5	 4500.0	...
8132749	  748.1	  584.5	 4502.0	...
8132750	  747.6	  584.7	 4502.0	...
8132751	  747.2	  584.8	 4500.0	...
MSG	8132752 0000 _ Number On
8132752	  747.2	  584.4	 4498.0	...
8132753	  747.3	  584.0	 4496.0	...
8132754	  747.5	  583.7	 4496.0	...
8132755	  747.8	  584.4	 4493.0	...
8132756	  748.0	  585.1	 4490.0	...
8132757	  748.1	  585.7	 4490.0	...
8132758	  748.1	  585.6	 4493.0	...
8132759	  748.2	  585.5	 4495.0	...
8132760	  748.1	  585.3	 4495.0	...
8132761	  748.1	  585.1	 4495.0	...
8132762	  748.0	  585.0	 4493.0	...
8132763	  747.9	  585.1	 4492.0	...
8132764	  747.9	  585.2	 4489.0	...
8132765	  748.2	  585.4	 4483.0	...
8132766	  748.4	  585.3	 4477.0	...
8132767	  748.0	  585.2	 4478.0	...
8132768	  747.2	  584.9	 4483.0	...
8132769	  746.9	  584.7	 4488.0	...
8132770	  747.4	  584.5	 4489.0	...
8132771	  747.8	  584.4	 4490.0	...
8132772	  748.0	  584.4	 4491.0	...
8132773	  748.0	  584.5	 4488.0	...
8132774	  748.0	  584.5	 4485.0	...
8132775	  748.0	  584.8	 4481.0	...
8132776	  748.0	  585.0	 4481.0	...
8132777	  748.2	  585.3	 4481.0	...
8132778	  748.4	  585.2	 4482.0	...
8132779	  748.6	  585.0	 4483.0	...
8132780	  748.8	  584.8	 4483.0	...
8132781	  748.5	  584.8	 4483.0	...
8132782	  748.1	  584.9	 4480.0	...
8132783	  747.7	  584.8	 4478.0	...
8132784	  747.8	  584.6	 4477.0	...
8132785	  748.0	  584.6	 4478.0	...
8132786	  748.2	  584.6	 4480.0	...
8132787	  748.2	  584.4	 4480.0	...
8132788	  748.0	  584.3	 4479.0	...
8132789	  747.8	  584.1	 4479.0	...
8132790	  747.7	  584.2	 4479.0	...
8132791	  747.7	  584.5	 4477.0	...
8132792	  747.8	  584.7	 4476.0	...
8132793	  748.0	  585.0	 4475.0	...
8132794	  748.2	  585.0	 4476.0	...
8132795	  748.4	  585.0	 4475.0	...
8132796	  748.3	  585.1	 4474.0	...
8132797	  748.3	  585.1	 4472.0	...
8132798	  748.3	  585.0	 4473.0	...
8132799	  748.3	  585.0	 4472.0	...
8132800	  748.1	  585.0	 4470.0	...
8132801	  747.7	  584.8	 4471.0	...
8132802	  747.4	  584.6	 4473.0	...
8132803	  747.4	  584.4	 4476.0	...
8132804	  747.7	  584.5	 4477.0	...
8132805	  747.9	  584.7	 4478.0	...
8132806	  748.1	  585.0	 4477.0	...
8132807	  748.0	  585.2	 4478.0	...
8132808	  747.9	  584.6	 4478.0	...
8132809	  747.8	  583.9	 4477.0	...
8132810	  747.8	  583.6	 4475.0	...
8132811	  747.9	  584.0	 4473.0	...
8132812	  748.1	  584.5	 4472.0	...
8132813	  748.2	  584.7	 4471.0	...
8132814	  748.3	  584.9	 4473.0	...
8132815	  748.3	  585.1	 4476.0	...
8132816	  748.1	  585.0	 4479.0	...
8132817	  747.9	  585.0	 4479.0	...
8132818	  747.5	  585.1	 4481.0	...
8132819	  747.4	  585.3	 4482.0	...
8132820	  747.2	  585.4	 4483.0	...
8132821	  747.5	  585.2	 4480.0	...
8132822	  747.7	  584.9	 4477.0	...
8132823	  747.9	  585.3	 4471.0	...
8132824	  747.8	  586.0	 4469.0	...
8132825	  748.0	  585.9	 4472.0	...
8132826	  748.2	  585.1	 4477.0	...
8132827	  748.4	  584.3	 4482.0	...
8132828	  748.4	  584.2	 4477.0	...
8132829	  748.4	  584.0	 4473.0	...
8132830	  748.4	  584.3	 4473.0	...
8132831	  748.5	  584.9	 4475.0	...
8132832	  748.3	  585.5	 4477.0	...
8132833	  748.1	  585.4	 4474.0	...
8132834	  747.8	  584.9	 4471.0	...
8132835	  747.8	  584.6	 4470.0	...
8132836	  747.9	  584.2	 4472.0	...
8132837	  747.9	  584.2	 4474.0	...
8132838	  748.1	  584.2	 4475.0	...
8132839	  748.2	  584.1	 4475.0	...
8132840	  748.3	  584.1	 4475.0	...
8132841	  748.3	  584.1	 4476.0	...
8132842	  748.4	  584.0	 4474.0	...
8132843	  748.5	  583.9	 4472.0	...
8132844	  748.5	  583.6	 4471.0	...
8132845	  748.3	  583.6	 4471.0	...
8132846	  747.9	  583.9	 4471.0	...
8132847	  747.6	  584.4	 4471.0	...
8132848	  747.3	  584.9	 4471.0	...
8132849	  747.2	  585.0	 4471.0	...
8132850	  747.1	  585.0	 4472.0	...
8132851	  747.1	  584.5	 4473.0	...
8132852	  747.2	  584.1	 4474.0	...
8132853	  747.4	  583.9	 4476.0	...
8132854	  747.7	  584.2	 4476.0	...
8132855	  747.6	  584.5	 4475.0	...
8132856	  747.4	  584.6	 4475.0	...
8132857	  747.0	  584.5	 4475.0	...
8132858	  747.0	  584.4	 4475.0	...
8132859	  747.0	  584.5	 4470.0	...
8132860	  747.0	  584.7	 4466.0	...
8132861	  747.0	  584.8	 4464.0	...
8132862	  746.7	  584.7	 4467.0	...
8132863	  746.6	  584.6	 4470.0	...
8132864	  746.6	  584.5	 4466.0	...
8132865	  746.9	  584.4	 4462.0	...
8132866	  747.1	  584.3	 4459.0	...
8132867	  747.2	  584.3	 4459.0	...
8132868	  747.2	  584.4	 4459.0	...
8132869	  747.4	  584.6	 4459.0	...
8132870	  747.5	  585.1	 4460.0	...
8132871	  747.1	  585.5	 4463.0	...
8132872	  746.5	  585.8	 4465.0	...
8132873	  745.9	  585.8	 4468.0	...
8132874	  745.8	  585.6	 4469.0	...
8132875	  745.9	  585.2	 4470.0	...
8132876	  746.0	  584.8	 4470.0	...
8132877	  746.2	  584.4	 4471.0	...
8132878	  746.1	  584.4	 4471.0	...
8132879	  746.2	  584.3	 4472.0	...
8132880	  746.4	  584.0	 4472.0	...
8132881	  746.4	  583.7	 4469.0	...
8132882	  746.5	  583.7	 4467.0	...
8132883	  746.5	  583.7	 4463.0	...
8132884	  746.8	  583.8	 4463.0	...
8132885	  747.2	  583.8	 4462.0	...
8132886	  747.4	  584.0	 4462.0	...
8132887	  747.2	  584.2	 4462.0	...
8132888	  747.2	  584.7	 4462.0	...
8132889	  747.1	  584.9	 4463.0	...
8132890	  747.1	  585.0	 4463.0	...
8132891	  746.9	  584.9	 4464.0	...
8132892	  746.8	  585.0	 4463.0	...
8132893	  746.7	  585.1	 4462.0	...
8132894	  746.7	  584.6	 4460.0	...
8132895	  746.6	  584.1	 4459.0	...
8132896	  746.6	  583.6	 4457.0	...
8132897	  746.6	  583.4	 4462.0	...
8132898	  746.6	  583.3	 4467.0	...
8132899	  746.6	  583.5	 4473.0	...
8132900	  746.4	  583.8	 4473.0	...
8132901	  746.0	  584.0	 4473.0	...
8132902	  745.6	  583.9	 4472.0	...
8132903	  745.4	  584.1	 4470.0	...
8132904	  745.4	  584.4	 4468.0	...
8132905	  745.9	  584.7	 4466.0	...
8132906	  746.3	  584.8	 4467.0	...
8132907	  746.9	  584.8	 4468.0	...
8132908	  747.1	  584.9	 4468.0	...
8132909	  746.9	  585.0	 4467.0	...
8132910	  746.6	  584.8	 4466.0	...
8132911	  746.2	  584.6	 4467.0	...
8132912	  745.9	  584.0	 4468.0	...
8132913	  745.7	  583.8	 4469.0	...
8132914	  745.8	  583.5	 4467.0	...
8132915	  746.1	  584.0	 4464.0	...
8132916	  746.5	  584.6	 4461.0	...
8132917	  746.5	  585.1	 4462.0	...
8132918	  746.2	  585.1	 4464.0	...
8132919	  745.8	  585.1	 4467.0	...
8132920	  745.3	  585.0	 4469.0	...
8132921	  745.3	  584.9	 4469.0	...
8132922	  745.3	  584.8	 4469.0	...
8132923	  745.3	  585.0	 4469.0	...
8132924	  745.5	  585.1	 4468.0	...
8132925	  745.7	  585.2	 4467.0	...
8132926	  745.3	  585.1	 4465.0	...
8132927	  744.9	  584.9	 4465.0	...
8132928	  744.7	  584.6	 4463.0	...
8132929	  745.0	  584.4	 4460.0	...
8132930	  745.3	  584.5	 4458.0	...
8132931	  745.5	  584.5	 4460.0	...
8132932	  745.6	  584.6	 4463.0	...
8132933	  745.7	  584.7	 4466.0	...
8132934	  745.6	  584.8	 4465.0	...
8132935	  745.6	  584.5	 4464.0	...
8132936	  745.9	  584.1	 4463.0	...
8132937	  746.2	  583.8	 4463.0	...
8132938	  745.7	  583.9	 4463.0	...
8132939	  744.9	  584.1	 4463.0	...
8132940	  744.5	  584.1	 4463.0	...
8132941	  744.9	  583.9	 4462.0	...
8132942	  745.2	  583.6	 4462.0	...
8132943	  744.9	  584.1	 4462.0	...
8132944	  744.6	  584.7	 4462.0	...
8132945	  744.3	  585.4	 4462.0	...
8132946	  744.5	  585.2	 4463.0	...
8132947	  744.6	  584.8	 4464.0	...
8132948	  744.7	  584.3	 4465.0	...
8132949	  744.7	  584.3	 4465.0	...
8132950	  744.7	  584.2	 4465.0	...
8132951	  744.7	  584.2	 4465.0	...
8132952	  744.6	  584.0	 4465.0	...
8132953	  744.4	  583.8	 4464.0	...
8132954	  744.1	  583.9	 4463.0	...
8132955	  744.0	  584.4	 4465.0	...
8132956	  743.9	  584.9	 4468.0	...
8132957	  744.0	  585.2	 4469.0	...
8132958	  744.1	  585.0	 4465.0	...
8132959	  744.2	  584.9	 4461.0	...
8132960	  744.6	  584.7	 4460.0	...
8132961	  745.0	  584.7	 4460.0	...
8132962	  745.5	  584.5	 4460.0	...
8132963	  745.5	  584.4	 4460.0	...
8132964	  745.5	  584.5	 4458.0	...
8132965	  745.5	  584.5	 4456.0	...
8132966	  745.5	  584.6	 4454.0	...
8132967	  745.4	  584.6	 4453.0	...
8132968	  745.3	  584.6	 4453.0	...
8132969	  745.3	  584.6	 4453.0	...
8132970	  745.4	  584.3	 4452.0	...
8132971	  745.5	  584.1	 4451.0	...
8132972	  745.6	  583.9	 4450.0	...
8132973	  745.6	  584.1	 4450.0	...
8132974	  745.6	  584.2	 4450.0	...
8132975	  745.2	  584.4	 4449.0	...
8132976	  744.9	  584.7	 4447.0	...
8132977	  744.6	  584.7	 4445.0	...
8132978	  744.6	  584.6	 4445.0	...
8132979	  744.7	  584.4	 4444.0	...
8132980	  744.8	  584.3	 4441.0	...
8132981	  744.8	  584.2	 4439.0	...
8132982	  744.8	  584.2	 4437.0	...
8132983	  744.8	  584.0	 4437.0	...
8132984	  744.8	  583.7	 4435.0	...
8132985	  744.9	  583.5	 4434.0	...
8132986	  745.0	  583.1	 4437.0	...
8132987	  745.0	  582.8	 4443.0	...
8132988	  744.9	  583.0	 4448.0	...
8132989	  744.6	  583.6	 4449.0	...
8132990	  744.3	  584.2	 4448.0	...
8132991	  744.1	  584.2	 4447.0	...
8132992	  744.2	  584.2	 4447.0	...
8132993	  744.2	  583.8	 4445.0	...
8132994	  744.2	  583.4	 4444.0	...
8132995	  744.2	  583.1	 4446.0	...
8132996	  744.4	  583.4	 4450.0	...
8132997	  744.5	  583.9	 4451.0	...
8132998	  744.5	  584.5	 4448.0	...
8132999	  744.2	  584.7	 4445.0	...
8133000	  744.1	  584.6	 4444.0	...
8133001	  743.8	  584.4	 4443.0	...
8133002	  743.7	  584.3	 4446.0	...
8133003	  743.6	  584.2	 4448.0	...
8133004	  743.5	  583.9	 4450.0	...
8133005	  744.2	  583.6	 4450.0	...
8133006	  744.9	  583.8	 4448.0	...
8133007	  745.5	  584.2	 4447.0	...
8133008	  745.2	  584.7	 4444.0	...
8133009	  744.9	  584.7	 4442.0	...
8133010	  744.9	  584.5	 4439.0	...
8133011	  745.2	  584.2	 4437.0	...
8133012	  745.2	  584.0	 4436.0	...
8133013	  744.9	  584.1	 4438.0	...
8133014	  744.6	  584.1	 4440.0	...
8133015	  744.5	  583.8	 4442.0	...
8133016	  744.4	  583.6	 4443.0	...
8133017	  744.4	  583.7	 4445.0	...
8133018	  744.3	  584.0	 4445.0	...
8133019	  744.2	  584.3	 4442.0	...
8133020	  744.2	  584.1	 4440.0	...
8133021	  744.1	  583.9	 4437.0	...
8133022	  744.1	  583.6	 4436.0	...
8133023	  744.1	  583.4	 4436.0	...
8133024	  744.2	  583.3	 4436.0	...
8133025	  744.3	  583.2	 4435.0	...
8133026	  744.6	  583.3	 4435.0	...
8133027	  744.9	  583.3	 4435.0	...
8133028	  745.3	  583.3	 4435.0	...
8133029	  745.4	  583.3	 4436.0	...
8133030	  745.5	  583.4	 4437.0	...
8133031	  745.4	  583.2	 4438.0	...
8133032	  745.3	  582.9	 4438.0	...
8133033	  745.1	  582.6	 4438.0	...
8133034	  745.0	  582.6	 4438.0	...
8133035	  744.9	  583.1	 4439.0	...
8133036	  745.0	  583.7	 4440.0	...
8133037	  744.8	  584.3	 4441.0	...
8133038	  744.7	  584.3	 4441.0	...
8133039	  744.6	  584.4	 4441.0	...
8133040	  744.8	  584.6	 4441.0	...
8133041	  745.0	  584.7	 4442.0	...
8133042	  745.1	  584.6	 4444.0	...
8133043	  745.2	  584.2	 4444.0	...
8133044	  745.3	  583.7	 4444.0	...
8133045	  744.9	  583.3	 4444.0	...
8133046	  744.4	  583.2	 4444.0	...
8133047	  744.0	  583.1	 4444.0	...
8133048	  744.1	  583.3	 4443.0	...
8133049	  744.4	  583.6	 4442.0	...
8133050	  745.0	  583.8	 4442.0	...
8133051	  745.5	  583.8	 4442.0	...
8133052	  745.4	  583.8	 4441.0	...
8133053	  745.0	  583.8	 4440.0	...
MSG	8133054 0000 _ Number Off
8133054	  744.6	  583.3	 4440.0	...
8133055	  744.6	  582.8	 4439.0	...
8133056	  744.7	  582.7	 4439.0	...
8133057	  744.6	  583.2	 4439.0	...
8133058	  744.6	  583.7	 4441.0	...
8133059	  744.5	  583.3	 4442.0	...
8133060	  744.5	  582.9	 4444.0	...
8133061	  744.3	  582.4	 4445.0	...
8133062	  744.1	  582.5	 4447.0	...
8133063	  743.8	  582.5	 4448.0	...
8133064	  743.6	  582.5	 4448.0	...
8133065	  743.5	  582.5	 4447.0	...
8133066	  743.5	  582.5	 4445.0	...
8133067	  743.6	  582.8	 4444.0	...
8133068	  743.7	  583.4	 4444.0	...
8133069	  743.6	  584.0	 4444.0	...
8133070	  743.6	  584.2	 4444.0	...
8133071	  743.5	  584.0	 4444.0	...
8133072	  743.8	  583.7	 4443.0	...
8133073	  744.1	  583.3	 4440.0	...
8133074	  744.4	  583.1	 4439.0	...
8133075	  744.4	  583.1	 4438.0	...
8133076	  744.4	  583.4	 4438.0	...
8133077	  744.4	  583.5	 4438.0	...
8133078	  744.5	  583.5	 4438.0	...
8133079	  744.5	  583.3	 4437.0	...
8133080	  744.2	  583.2	 4436.0	...
8133081	  743.7	  583.0	 4440.0	...
8133082	  743.4	  582.7	 4442.0	...
8133083	  743.6	  582.2	 4444.0	...
8133084	  743.7	  582.0	 4443.0	...
8133085	  744.1	  582.2	 4442.0	...
8133086	  744.4	  582.4	 4442.0	...
8133087	  744.1	  583.0	 4443.0	...
8133088	  743.5	  583.3	 4444.0	...
8133089	  743.1	  583.5	 4446.0	...
8133090	  743.3	  583.5	 4447.0	...
8133091	  743.5	  583.5	 4448.0	...
8133092	  743.7	  583.5	 4446.0	...
8133093	  743.9	  583.5	 4444.0	...
8133094	  743.9	  583.6	 4443.0	...
8133095	  744.0	  583.9	 4447.0	...
8133096	  744.1	  584.3	 4450.0	...
8133097	  744.2	  584.4	 4448.0	...
8133098	  744.2	  583.9	 4446.0	...
8133099	  744.1	  583.2	 4444.0	...
8133100	  744.0	  582.8	 4445.0	...
8133101	  743.8	  582.7	 4446.0	...
8133102	  743.7	  583.1	 4446.0	...
8133103	  743.8	  583.5	 4446.0	...
8133104	  744.0	  583.4	 4446.0	...
8133105	  744.3	  583.2	 4446.0	...
8133106	  744.4	  582.9	 4445.0	...
8133107	  744.4	  583.0	 4448.0	...
8133108	  744.5	  583.1	 4450.0	...
8133109	  744.4	  583.3	 4447.0	...
8133110	  744.2	  583.6	 4442.0	...
8133111	  743.9	  583.8	 4443.0	...
8133112	  743.5	  583.8	 4450.0	...
8133113	  743.1	  583.8	 4457.0	...
8133114	  742.8	  583.2	 4456.0	...
8133115	  742.6	  582.7	 4456.0	...
8133116	  742.8	  581.9	 4456.0	...
8133117	  743.2	  581.8	 4453.0	...
8133118	  743.6	  581.7	 4449.0	...
8133119	  743.5	  581.8	 4449.0	...
8133120	  743.4	  581.8	 4452.0	...
8133121	  743.1	  581.7	 4455.0	...
8133122	  743.0	  581.6	 4454.0	...
8133123	  742.8	  581.9	 4454.0	...
8133124	  742.7	  582.2	 4454.0	...
8133125	  742.7	  582.6	 4452.0	...
8133126	  742.6	  582.6	 4451.0	...
8133127	  742.8	  582.5	 4451.0	...
8133128	  743.0	  582.1	 4453.0	...
8133129	  743.2	  581.7	 4456.0	...
8133130	  743.2	  581.2	 4459.0	...
8133131	  742.7	  581.1	 4462.0	...
8133132	  742.2	  581.2	 4463.0	...
8133133	  741.5	  581.6	 4462.0	...
8133134	  741.4	  581.8	 4462.0	...
8133135	  741.6	  581.5	 4463.0	...
8133136	  742.0	  581.2	 4463.0	...
8133137	  742.4	  580.9	 4463.0	...
8133138	  742.3	  581.2	 4464.0	...
8133139	  742.2	  581.2	 4466.0	...
8133140	  742.2	  581.0	 4468.0	...
8133141	  742.0	  580.6	 4470.0	...
8133142	  741.9	  581.1	 4471.0	...
8133143	  742.0	  581.8	 4472.0	...
8133144	  742.4	  582.4	 4471.0	...
8133145	  742.7	  582.2	 4467.0	...
8133146	  742.5	  582.0	 4464.0	...
8133147	  742.2	  582.0	 4461.0	...
8133148	  742.1	  581.9	 4460.0	...
8133149	  742.4	  581.8	 4459.0	...
8133150	  742.7	  581.6	 4459.0	...
8133151	  742.8	  581.5	 4458.0	...
8133152	  742.6	  581.6	 4457.0	...
8133153	  742.3	  581.8	 4456.0	...
8133154	  742.0	  582.0	 4457.0	...
8133155	  742.1	  581.8	 4462.0	...
8133156	  742.1	  581.4	 4467.0	...
8133157	  742.1	  581.3	 4470.0	...
8133158	  742.5	  581.7	 4470.0	...
8133159	  742.9	  582.0	 4471.0	...
8133160	  742.9	  581.7	 4472.0	...
8133161	  742.5	  581.3	 4473.0	...
8133162	  742.1	  580.8	 4473.0	...
8133163	  742.1	  580.7	 4472.0	...
8133164	  742.1	  580.6	 4468.0	...
8133165	  742.0	  580.9	 4464.0	...
8133166	  741.9	  581.2	 4461.0	...
8133167	  741.9	  581.4	 4461.0	...
8133168	  742.0	  581.3	 4465.0	...
8133169	  742.2	  581.1	 4470.0	...
8133170	  742.4	  580.9	 4474.0	...
8133171	  742.3	  580.8	 4474.0	...
8133172	  742.2	  580.7	 4475.0	...
8133173	  741.9	  580.7	 4476.0	...
8133174	  741.7	  580.8	 4476.0	...
8133175	  741.5	  580.9	 4473.0	...
8133176	  741.5	  580.9	 4471.0	...
8133177	  741.7	  581.1	 4471.0	...
8133178	  741.6	  581.7	 4471.0	...
8133179	  741.3	  582.5	 4470.0	...
8133180	  741.1	  582.5	 4470.0	...
8133181	  741.1	  582.0	 4471.0	...
8133182	  741.2	  581.9	 4473.0	...
8133183	  741.4	  582.4	 4473.0	...
8133184	  741.6	  582.9	 4473.0	...
8133185	  741.6	  582.8	 4476.0	...
8133186	  741.5	  582.6	 4478.0	...
8133187	  741.4	  582.4	 4480.0	...
8133188	  741.3	  582.5	 4478.0	...
8133189	  741.3	  582.4	 4476.0	...
8133190	  741.4	  582.2	 4474.0	...
8133191	  741.4	  582.2	 4473.0	...
8133192	  741.5	  582.1	 4472.0	...
8133193	  741.7	  582.2	 4472.0	...
8133194	  741.9	  582.3	 4474.0	...
8133195	  742.0	  582.4	 4476.0	...
8133196	  741.9	  582.0	 4477.0	...
8133197	  741.7	  581.5	 4477.0	...
8133198	  741.6	  580.8	 4478.0	...
8133199	  742.0	  580.5	 4478.0	...
8133200	  742.3	  580.5	 4479.0	...
8133201	  742.6	  580.7	 4479.0	...
8133202	  742.7	  581.0	 4480.0	...
8133203	  742.6	  581.2	 4481.0	...
8133204	  742.6	  581.3	 4481.0	...
8133205	  742.6	  581.3	 4482.0	...
8133206	  742.7	  581.0	 4482.0	...
8133207	  742.6	  580.8	 4484.0	...
8133208	  742.3	  580.9	 4487.0	...
8133209	  741.9	  581.2	 4491.0	...
8133210	  741.5	  581.4	 4493.0	...
8133211	  741.4	  581.4	 4494.0	...
8133212	  741.5	  581.1	 4494.0	...
8133213	  741.4	  580.9	 4493.0	...
8133214	  741.4	  580.7	 4492.0	...
8133215	  741.3	  580.8	 4491.0	...
8133216	  741.5	  580.5	 4491.0	...
8133217	  741.7	  580.1	 4490.0	...
8133218	  741.6	  579.8	 4495.0	...
8133219	  741.3	  580.0	 4501.0	...
8133220	  741.2	  580.5	 4507.0	...
8133221	  741.4	  581.0	 4508.0	...
8133222	  741.6	  581.2	 4507.0	...
8133223	  741.4	  581.0	 4506.0	...
8133224	  741.2	  580.8	 4505.0	...
8133225	  740.9	  580.7	 4504.0	...
8133226	  740.5	  580.5	 4503.0	...
8133227	  740.1	  580.1	 4501.0	...
8133228	  740.3	  579.7	 4502.0	...
8133229	  741.0	  579.3	 4506.0	...
8133230	  741.3	  579.3	 4511.0	...
8133231	  740.9	  579.1	 4513.0	...
8133232	  740.6	  579.1	 4514.0	...
8133233	  740.7	  579.0	 4513.0	...
8133234	  740.8	  579.1	 4512.0	...
8133235	  740.7	  579.2	 4511.0	...
8133236	  740.5	  579.5	 4509.0	...
8133237	  740.3	  579.8	 4508.0	...
8133238	  740.4	  580.2	 4508.0	...
8133239	  740.7	  580.5	 4508.0	...
8133240	  740.9	  580.8	 4508.0	...
8133241	  741.0	  581.2	 4509.0	...
8133242	  741.0	  581.3	 4506.0	...
8133243	  741.3	  581.2	 4503.0	...
8133244	  741.6	  580.7	 4504.0	...
8133245	  741.9	  580.2	 4507.0	...
8133246	  741.8	  579.7	 4511.0	...
8133247	  741.8	  579.4	 4512.0	...
8133248	  741.8	  579.2	 4510.0	...
8133249	  742.0	  579.2	 4507.0	...
8133250	  742.0	  579.3	 4506.0	...
8133251	  742.1	  579.3	 4508.0	...
8133252	  742.1	  579.4	 4510.0	...
8133253	  741.9	  579.9	 4512.0	...
8133254	  741.6	  580.4	 4513.0	...
MSG	8133255 0000 _ Number On
8133255	  741.1	  581.1	 4517.0	...
8133256	  740.9	  581.6	 4520.0	...
8133257	  740.7	  582.0	 4525.0	...
8133258	  740.7	  582.0	 4529.0	...
8133259	  740.8	  581.3	 4532.0	...
8133260	  740.9	  580.6	 4534.0	...
8133261	  741.2	  580.4	 4534.0	...
8133262	  741.3	  580.6	 4535.0	...
8133263	  741.4	  580.8	 4536.0	...
8133264	  741.3	  580.6	 4537.0	...
8133265	  741.3	  580.5	 4538.0	...
8133266	  741.3	  580.3	 4539.0	...
8133267	  741.2	  580.1	 4537.0	...
8133268	  741.0	  579.8	 4535.0	...
8133269	  740.7	  579.5	 4533.0	...
8133270	  740.6	  579.4	 4533.0	...
8133271	  740.8	  579.3	 4533.0	...
8133272	  740.9	  579.5	 4533.0	...
8133273	  741.0	  579.8	 4535.0	...
8133274	  741.1	  580.2	 4537.0	...
8133275	  741.0	  580.2	 4540.0	...
8133276	  741.0	  580.3	 4541.0	...
8133277	  740.9	  580.3	 4543.0	...
8133278	  740.9	  580.3	 4540.0	...
8133279	  740.9	  580.4	 4536.0	...
8133280	  741.0	  580.5	 4533.0	...
8133281	  741.0	  580.5	 4536.0	...
8133282	  741.0	  580.4	 4538.0	...
8133283	  740.9	  580.4	 4540.0	...
8133284	  740.7	  580.4	 4544.0	...
8133285	  740.2	  580.6	 4549.0	...
8133286	  739.8	  580.7	 4555.0	...
8133287	  739.5	  580.1	 4557.0	...
8133288	  739.9	  579.4	 4558.0	...
8133289	  740.2	  579.1	 4560.0	...
8133290	  740.7	  579.5	 4561.0	...
8133291	  740.8	  580.0	 4560.0	...
8133292	  741.0	  580.1	 4558.0	...
8133293	  741.0	  580.3	 4556.0	...
8133294	  741.0	  580.5	 4555.0	...
8133295	  740.7	  580.5	 4555.0	...
8133296	  740.4	  580.5	 4555.0	...
8133297	  740.1	  580.4	 4556.0	...
8133298	  740.1	  580.3	 4558.0	...
8133299	  740.3	  580.2	 4562.0	...
8133300	  740.6	  580.0	 4563.0	...
8133301	  740.7	  579.8	 4563.0	...
8133302	  740.4	  579.7	 4563.0	...
8133303	  740.2	  579.6	 4563.0	...
8133304	  740.0	  579.6	 4565.0	...
8133305	  739.8	  579.7	 4567.0	...
8133306	  739.9	  579.8	 4569.0	...
8133307	  740.5	  579.8	 4568.0	...
8133308	  741.2	  580.1	 4567.0	...
8133309	  741.6	  580.4	 4567.0	...
8133310	  741.4	  580.9	 4568.0	...
8133311	  741.2	  581.1	 4569.0	...
8133312	  740.9	  581.1	 4570.0	...
8133313	  740.7	  580.9	 4571.0	...
8133314	  740.5	  580.6	 4573.0	...
8133315	  740.4	  580.6	 4576.0	...
8133316	  740.2	  580.6	 4579.0	...
8133317	  740.5	  580.5	 4581.0	...
8133318	  740.8	  580.3	 4581.0	...
8133319	  741.0	  580.1	 4582.0	...
8133320	  740.9	  579.9	 4583.0	...
8133321	  740.9	  579.9	 4583.0	...
8133322	  741.0	  579.9	 4584.0	...
8133323	  741.2	  579.8	 4585.0	...
8133324	  741.2	  579.7	 4588.0	...
8133325	  741.1	  579.9	 4589.0	...
8133326	  741.0	  580.1	 4589.0	...
8133327	  741.0	  580.3	 4590.0	...
8133328	  741.1	  580.2	 4590.0	...
8133329	  741.3	  580.4	 4591.0	...
8133330	  741.3	  580.7	 4590.0	...
8133331	  741.1	  580.8	 4590.0	...
8133332	  740.8	  580.5	 4592.0	...
8133333	  740.8	  579.8	 4594.0	...
8133334	  741.2	  579.3	 4596.0	...
8133335	  741.4	  579.0	 4597.0	...
8133336	  741.1	  579.0	 4597.0	...
8133337	  740.9	  579.0	 4598.0	...
8133338	  741.0	  578.8	 4600.0	...
8133339	  740.7	  578.7	 4601.0	...
8133340	  740.4	  579.0	 4601.0	...
8133341	  740.3	  579.5	 4601.0	...
8133342	  740.5	  580.0	 4601.0	...
8133343	  740.5	  579.5	 4601.0	...
8133344	  740.4	  579.0	 4603.0	...
8133345	  740.3	  578.4	 4605.0	...
8133346	  740.2	  578.4	 4607.0	...
8133347	  740.1	  578.6	 4612.0	...
8133348	  740.1	  578.8	 4616.0	...
8133349	  740.1	  578.6	 4623.0	...
8133350	  740.2	  578.4	 4624.0	...
8133351	  740.6	  578.2	 4622.0	...
8133352	  740.9	  578.3	 4619.0	...
8133353	  741.2	  578.1	 4615.0	...
8133354	  741.2	  577.9	 4614.0	...
8133355	  741.2	  577.7	 4613.0	...
8133356	  741.2	  577.5	 4612.0	...
8133357	  741.1	  577.7	 4614.0	...
8133358	  741.1	  578.0	 4617.0	...
8133359	  741.0	  577.8	 4619.0	...
8133360	  741.0	  577.4	 4622.0	...
8133361	  740.9	  577.0	 4624.0	...
8133362	  740.9	  576.9	 4626.0	...
8133363	  740.9	  577.0	 4629.0	...
8133364	  740.9	  577.0	 4633.0	...
8133365	  740.6	  577.1	 4637.0	...
8133366	  740.4	  577.0	 4637.0	...
8133367	  740.3	  577.0	 4635.0	...
8133368	  740.8	  576.8	 4632.0	...
8133369	  741.5	  576.7	 4628.0	...
8133370	  742.2	  576.9	 4627.0	...
8133371	  741.9	  577.2	 4626.0	...
8133372	  741.3	  577.6	 4625.0	...
8133373	  740.8	  577.5	 4628.0	...
8133374	  740.9	  577.5	 4633.0	...
8133375	  740.5	  577.4	 4637.0	...
8133376	  740.0	  577.3	 4639.0	...
8133377	  739.9	  577.2	 4639.0	...
8133378	  740.4	  577.1	 4638.0	...
8133379	  740.8	  577.0	 4638.0	...
8133380	  740.9	  576.8	 4635.0	...
8133381	  741.2	  576.7	 4633.0	...
8133382	  741.2	  576.6	 4631.0	...
8133383	  741.1	  576.8	 4632.0	...
8133384	  740.9	  577.0	 4633.0	...
8133385	  741.0	  577.2	 4636.0	...
8133386	  741.0	  577.2	 4640.0	...
8133387	  740.9	  577.3	 4641.0	...
8133388	  740.8	  577.3	 4639.0	...
8133389	  740.7	  577.2	 4638.0	...
8133390	  740.7	  577.1	 4639.0	...
8133391	  740.8	  577.0	 4640.0	...
8133392	  740.7	  576.8	 4641.0	...
8133393	  740.7	  576.6	 4642.0	...
8133394	  740.6	  576.5	 4642.0	...
8133395	  740.5	  576.5	 4645.0	...
8133396	  740.6	  576.5	 4648.0	...
8133397	  740.6	  576.6	 4652.0	...
8133398	  740.5	  576.6	 4652.0	...
8133399	  740.3	  576.5	 4652.0	...
8133400	  740.3	  576.5	 4651.0	...
8133401	  740.3	  576.4	 4651.0	...
8133402	  740.1	  576.3	 4652.0	...
8133403	  740.0	  576.2	 4653.0	...
8133404	  739.9	  576.1	 4653.0	...
8133405	  740.0	  576.1	 4652.0	...
8133406	  740.1	  576.1	 4653.0	...
8133407	  740.4	  576.0	 4653.0	...
8133408	  740.7	  576.0	 4653.0	...
8133409	  741.1	  575.7	 4655.0	...
8133410	  741.1	  575.5	 4656.0	...
8133411	  741.0	  575.3	 4657.0	...
8133412	  741.0	  575.5	 4657.0	...
8133413	  740.8	  575.8	 4656.0	...
8133414	  740.6	  576.0	 4656.0	...
8133415	  740.5	  576.0	 4655.0	...
8133416	  741.0	  575.8	 4656.0	...
8133417	  741.5	  575.9	 4657.0	...
8133418	  741.8	  576.1	 4660.0	...
8133419	  741.8	  575.8	 4661.0	...
8133420	  741.6	  575.2	 4660.0	...
8133421	  741.4	  574.2	 4659.0	...
8133422	  741.2	  573.7	 4657.0	...
8133423	  741.2	  573.2	 4660.0	...
8133424	  741.4	  573.8	 4663.0	...
8133425	  740.9	  574.5	 4666.0	...
8133426	  740.4	  574.9	 4666.0	...
8133427	  739.8	  574.6	 4667.0	...
8133428	  739.8	  573.9	 4667.0	...
8133429	  739.7	  573.5	 4667.0	...
8133430	  739.7	  573.2	 4667.0	...
8133431	  739.8	  573.0	 4667.0	...
8133432	  740.0	  572.8	 4666.0	...
8133433	  740.5	  572.7	 4665.0	...
8133434	  741.1	  572.8	 4670.0	...
8133435	  741.7	  572.8	 4675.0	...
8133436	  741.9	  572.8	 4678.0	...
8133437	  741.8	  572.9	 4675.0	...
8133438	  741.7	  573.0	 4674.0	...
8133439	  741.7	  572.9	 4675.0	...
8133440	  741.4	  572.3	 4677.0	...
8133441	  740.9	  571.7	 4678.0	...
8133442	  740.4	  571.2	 4678.0	...
8133443	  740.2	  571.2	 4677.0	...
8133444	  740.2	  572.4	 4677.0	...
8133445	  740.2	  573.6	 4677.0	...
8133446	  740.4	  574.0	 4678.0	...
8133447	  740.5	  573.4	 4678.0	...
8133448	  740.7	  572.7	 4681.0	...
8133449	  740.8	  572.9	 4685.0	...
8133450	  741.1	  572.7	 4688.0	...
8133451	  741.2	  572.3	 4688.0	...
8133452	  741.4	  571.9	 4686.0	...
8133453	  741.4	  571.8	 4685.0	...
8133454	  741.4	  572.1	 4686.0	...
8133455	  741.2	  572.3	 4687.0	...
8133456	  740.9	  572.5	 4688.0	...
8133457	  740.6	  572.6	 4687.0	...
8133458	  740.7	  572.3	 4687.0	...
8133459	  741.0	  572.0	 4686.0	...
8133460	  741.3	  571.7	 4685.0	...
8133461	  740.9	  571.7	 4685.0	...
8133462	  740.4	  571.6	 4685.0	...
8133463	  740.1	  571.5	 4687.0	...
8133464	  740.3	  571.6	 4691.0	...
8133465	  740.6	  571.8	 4695.0	...
8133466	  740.8	  571.6	 4698.0	...
8133467	  740.8	  571.3	 4699.0	...
8133468	  740.8	  570.9	 4699.0	...
8133469	  740.8	  571.3	 4698.0	...
8133470	  740.8	  571.6	 4695.0	...
8133471	  741.2	  571.9	 4693.0	...
8133472	  741.7	  571.8	 4692.0	...
8133473	  741.9	  571.8	 4692.0	...
8133474	  741.6	  571.9	 4692.0	...
8133475	  741.2	  571.9	 4692.0	...
8133476	  740.9	  571.5	 4692.0	...
8133477	  740.8	  570.9	 4692.0	...
8133478	  740.6	  570.3	 4692.0	...
8133479	  740.5	  570.1	 4692.0	...
8133480	  740.5	  570.4	 4693.0	...
8133481	  740.4	  570.7	 4696.0	...
8133482	  740.3	  571.0	 4701.0	...
8133483	  740.0	  571.1	 4704.0	...
8133484	  739.9	  571.1	 4707.0	...
8133485	  739.8	  570.9	 4707.0	...
8133486	  739.9	  570.7	 4705.0	...
8133487	  739.9	  570.6	 4703.0	...
8133488	  739.7	  570.5	 4701.0	...
8133489	  739.6	  570.4	 4701.0	...
8133490	  739.6	  570.2	 4701.0	...
8133491	  739.8	  569.9	 4703.0	...
8133492	  739.9	  570.0	 4706.0	...
8133493	  740.2	  570.1	 4708.0	...
8133494	  740.4	  570.3	 4709.0	...
8133495	  740.7	  570.3	 4711.0	...
8133496	  740.8	  570.3	 4711.0	...
8133497	  740.8	  570.2	 4711.0	...
8133498	  740.6	  570.1	 4711.0	...
8133499	  740.4	  569.9	 4710.0	...
8133500	  740.5	  569.8	 4710.0	...
8133501	  740.6	  569.6	 4710.0	...
8133502	  740.5	  569.6	 4711.0	...
8133503	  740.3	  569.6	 4712.0	...
8133504	  740.2	  569.5	 4712.0	...
8133505	  740.2	  569.3	 4713.0	...
8133506	  739.9	  569.3	 4713.0	...
8133507	  739.5	  569.2	 4716.0	...
8133508	  739.1	  569.1	 4720.0	...
8133509	  739.3	  568.9	 4725.0	...
8133510	  739.8	  568.9	 4725.0	...
8133511	  740.1	  569.2	 4725.0	...
8133512	  740.4	  569.6	 4724.0	...
8133513	  740.5	  569.8	 4723.0	...
8133514	  740.5	  569.2	 4722.0	...
8133515	  740.7	  568.6	 4721.0	...
8133516	  741.0	  568.5	 4721.0	...
8133517	  741.3	  569.3	 4721.0	...
8133518	  741.0	  570.2	 4721.0	...
8133519	  740.4	  569.9	 4721.0	...
8133520	  739.8	  569.3	 4719.0	...
8133521	  739.6	  569.2	 4718.0	...
8133522	  739.5	  569.7	 4716.0	...
8133523	  739.5	  570.1	 4714.0	...
8133524	  739.5	  569.8	 4713.0	...
8133525	  739.5	  569.6	 4712.0	...
8133526	  739.5	  569.5	 4712.0	...
8133527	  739.7	  569.4	 4713.0	...
8133528	  739.8	  569.3	 4714.0	...
8133529	  740.1	  569.2	 4714.0	...
8133530	  740.2	  569.1	 4715.0	...
8133531	  740.2	  569.1	 4716.0	...
8133532	  740.1	  569.0	 4718.0	...
8133533	  740.1	  568.9	 4719.0	...
8133534	  740.2	  568.9	 4721.0	...
8133535	  740.3	  569.0	 4723.0	...
8133536	  740.4	  569.2	 4724.0	...
8133537	  740.4	  569.5	 4725.0	...
8133538	  740.3	  569.2	 4726.0	...
8133539	  740.2	  568.7	 4726.0	...
8133540	  740.2	  568.2	 4726.0	...
8133541	  740.3	  568.2	 4726.0	...
8133542	  740.3	  568.3	 4726.0	...
8133543	  740.3	  568.4	 4726.0	...
8133544	  740.2	  568.2	 4726.0	...
8133545	  740.1	  567.8	 4728.0	...
8133546	  739.8	  567.4	 4729.0	...
8133547	  739.6	  567.5	 4727.0	...
8133548	  739.4	  567.7	 4724.0	...
8133549	  739.5	  567.8	 4720.0	...
8133550	  739.5	  567.7	 4720.0	...
8133551	  739.4	  567.3	 4722.0	...
8133552	  739.3	  566.9	 4723.0	...
8133553	  739.2	  566.6	 4724.0	...
8133554	  739.3	  566.6	 4725.0	...
8133555	  739.4	  566.6	 4725.0	...
8133556	  739.1	  566.5	 4726.0	...
8133557	  738.6	  566.5	 4727.0	...
8133558	  738.1	  567.1	 4727.0	...
8133559	  738.3	  567.7	 4728.0	...
8133560	  738.8	  567.7	 4731.0	...
8133561	  739.3	  567.2	 4735.0	...
8133562	  739.5	  566.7	 4735.0	...
8133563	  739.5	  566.8	 4730.0	...
8133564	  739.5	  566.9	 4729.0	...
8133565	  739.5	  566.9	 4732.0	...
8133566	  739.5	  567.0	 4732.0	...
8133567	  739.3	  567.0	 4729.0	...
MSG	8133568 0000 _ Number Off
8133568	  739.1	  567.0	 4726.0	...
8133569	  739.0	  566.9	 4726.0	...
8133570	  739.0	  566.9	 4725.0	...
8133571	  739.1	  566.7	 4726.0	...
8133572	  739.2	  566.6	 4727.0	...
8133573	  739.2	  566.4	 4728.0	...
8133574	  739.0	  566.4	 4728.0	...
8133575	  738.9	  566.4	 4728.0	...
8133576	  739.1	  566.5	 4729.0	...
8133577	  739.3	  566.8	 4729.0	...
8133578	  739.4	  567.1	 4730.0	...
8133579	  739.3	  567.2	 4730.0	...
8133580	  739.3	  567.3	 4731.0	...
8133581	  739.4	  567.6	 4731.0	...
8133582	  739.5	  567.8	 4732.0	...
8133583	  739.2	  568.0	 4731.0	...
8133584	  738.9	  567.9	 4729.0	...
8133585	  738.6	  567.9	 4726.0	...
8133586	  738.6	  567.9	 4726.0	...
8133587	  738.6	  568.0	 4726.0	...
8133588	  738.6	  568.1	 4726.0	...
8133589	  738.6	  568.1	 4728.0	...
8133590	  738.9	  568.1	 4730.0	...
8133591	  739.1	  568.1	 4730.0	...
8133592	  739.0	  567.7	 4728.0	...
8133593	  738.7	  567.4	 4726.0	...
8133594	  738.5	  567.4	 4725.0	...
8133595	  738.8	  567.8	 4726.0	...
8133596	  739.1	  568.1	 4728.0	...
8133597	  739.2	  568.0	 4730.0	...
8133598	  739.2	  567.9	 4732.0	...
8133599	  739.1	  567.7	 4730.0	...
8133600	  739.0	  567.3	 4727.0	...
8133601	  739.1	  567.0	 4723.0	...
8133602	  739.2	  566.8	 4722.0	...
8133603	  739.0	  566.7	 4722.0	...
8133604	  738.5	  566.7	 4721.0	...
8133605	  738.1	  566.9	 4721.0	...
8133606	  738.3	  567.2	 4721.0	...
8133607	  738.4	  567.4	 4721.0	...
8133608	  738.6	  567.4	 4721.0	...
8133609	  738.7	  567.3	 4721.0	...
8133610	  738.8	  567.2	 4724.0	...
8133611	  738.9	  567.1	 4728.0	...
8133612	  739.0	  567.1	 4730.0	...
8133613	  739.1	  567.0	 4730.0	...
8133614	  739.1	  567.1	 4731.0	...
8133615	  739.1	  567.1	 4732.0	...
8133616	  739.0	  567.0	 4733.0	...
8133617	  738.8	  566.7	 4732.0	...
8133618	  738.7	  566.4	 4729.0	...
8133619	  738.7	  566.3	 4728.0	...
8133620	  738.8	  566.3	 4728.0	...
8133621	  739.1	  566.4	 4729.0	...
8133622	  739.7	  566.7	 4729.0	...
8133623	  740.2	  566.8	 4728.0	...
8133624	  740.3	  566.8	 4727.0	...
8133625	  740.0	  566.5	 4727.0	...
8133626	  739.3	  566.5	 4729.0	...
8133627	  738.9	  566.5	 4730.0	...
8133628	  738.9	  566.6	 4730.0	...
8133629	  739.4	  566.5	 4730.0	...
8133630	  739.8	  566.4	 4729.0	...
8133631	  739.5	  566.5	 4730.0	...
8133632	  739.3	  566.7	 4729.0	...
8133633	  739.3	  566.7	 4729.0	...
8133634	  739.4	  566.6	 4729.0	...
8133635	  739.5	  566.4	 4729.0	...
8133636	  739.7	  566.1	 4731.0	...
8133637	  739.9	  566.0	 4733.0	...
8133638	  739.9	  565.9	 4735.0	...
8133639	  739.8	  566.0	 4736.0	...
8133640	  739.5	  566.2	 4737.0	...
8133641	  739.3	  566.4	 4737.0	...
8133642	  739.2	  566.3	 4737.0	...
8133643	  739.0	  566.2	 4737.0	...
8133644	  739.0	  566.2	 4737.0	...
8133645	  739.1	  566.5	 4735.0	...
8133646	  739.4	  566.6	 4733.0	...
8133647	  739.7	  566.1	 4731.0	...
8133648	  739.7	  565.5	 4731.0	...
8133649	  739.6	  565.3	 4730.0	...
8133650	  739.6	  565.6	 4730.0	...
8133651	  739.6	  565.9	 4731.0	...
8133652	  739.5	  566.0	 4732.0	...
8133653	  739.4	  566.2	 4734.0	...
8133654	  739.3	  566.2	 4738.0	...
8133655	  739.2	  566.1	 4740.0	...
8133656	  739.1	  566.0	 4742.0	...
8133657	  739.0	  566.0	 4742.0	...
8133658	  739.0	  566.0	 4741.0	...
8133659	  739.2	  565.7	 4741.0	...
8133660	  739.3	  565.3	 4742.0	...
8133661	  739.3	  565.0	 4742.0	...
8133662	  739.5	  565.1	 4742.0	...
8133663	  739.5	  565.2	 4742.0	...
8133664	  739.6	  565.2	 4742.0	...
8133665	  739.4	  565.5	 4743.0	...
8133666	  739.4	  565.8	 4745.0	...
8133667	  739.5	  566.0	 4746.0	...
8133668	  739.5	  566.0	 4747.0	...
8133669	  739.4	  565.9	 4748.0	...
8133670	  739.4	  565.9	 4748.0	...
8133671	  739.4	  565.7	 4748.0	...
8133672	  739.3	  565.6	 4748.0	...
8133673	  739.2	  565.5	 4749.0	...
8133674	  739.1	  565.5	 4749.0	...
8133675	  739.1	  565.8	 4750.0	...
8133676	  739.1	  566.0	 4750.0	...
8133677	  739.2	  566.2	 4750.0	...
8133678	  739.1	  566.2	 4747.0	...
8133679	  738.8	  566.2	 4744.0	...
8133680	  738.8	  566.2	 4744.0	...
8133681	  739.0	  566.0	 4747.0	...
8133682	  738.7	  565.7	 4746.0	...
8133683	  738.2	  565.5	 4742.0	...
8133684	  737.8	  565.5	 4737.0	...
8133685	  737.9	  565.5	 4737.0	...
8133686	  737.9	  565.4	 4737.0	...
8133687	  737.8	  565.3	 4738.0	...
8133688	  738.4	  565.2	 4738.0	...
8133689	  738.9	  565.2	 4739.0	...
8133690	  739.5	  565.2	 4739.0	...
8133691	  739.5	  565.2	 4740.0	...
8133692	  739.5	  565.2	 4739.0	...
8133693	  739.3	  565.2	 4740.0	...
8133694	  739.1	  565.3	 4739.0	...
8133695	  739.0	  565.4	 4738.0	...
8133696	  739.0	  565.6	 4739.0	...
8133697	  739.1	  565.8	 4742.0	...
8133698	  739.2	  565.9	 4742.0	...
8133699	  739.3	  565.8	 4740.0	...
8133700	  739.3	  565.8	 4739.0	...
8133701	  739.2	  565.7	 4742.0	...
8133702	  739.2	  565.8	 4741.0	...
8133703	  739.3	  565.7	 4739.0	...
8133704	  739.4	  565.9	 4736.0	...
8133705	  739.4	  566.1	 4736.0	...
8133706	  739.3	  566.0	 4737.0	...
8133707	  739.2	  565.7	 4737.0	...
8133708	  739.0	  565.6	 4737.0	...
8133709	  738.8	  565.8	 4737.0	...
8133710	  738.9	  565.9	 4737.0	...
8133711	  739.1	  565.8	 4734.0	...
8133712	  739.3	  565.7	 4731.0	...
8133713	  739.5	  565.7	 4732.0	...
8133714	  739.6	  565.5	 4739.0	...
8133715	  739.6	  565.4	 4745.0	...
8133716	  739.6	  565.4	 4745.0	...
8133717	  739.6	  565.4	 4744.0	...
8133718	  739.5	  565.4	 4744.0	...
8133719	  739.4	  565.4	 4746.0	...
8133720	  739.4	  565.3	 4747.0	...
8133721	  739.5	  565.3	 4747.0	...
8133722	  739.8	  565.4	 4746.0	...
8133723	  740.0	  565.4	 4745.0	...
8133724	  739.8	  565.2	 4743.0	...
8133725	  739.5	  565.1	 4743.0	...
8133726	  739.5	  564.9	 4745.0	...
8133727	  739.7	  565.0	 4746.0	...
8133728	  740.0	  565.0	 4747.0	...
8133729	  740.1	  565.1	 4746.0	...
8133730	  740.1	  565.2	 4747.0	...
8133731	  740.0	  565.3	 4748.0	...
8133732	  740.0	  565.4	 4748.0	...
8133733	  739.9	  565.7	 4744.0	...
8133734	  739.8	  566.0	 4741.0	...
8133735	  739.3	  565.6	 4739.0	...
8133736	  738.7	  565.0	 4739.0	...
8133737	  738.5	  564.3	 4739.0	...
8133738	  738.8	  564.3	 4740.0	...
8133739	  739.2	  564.4	 4741.0	...
8133740	  739.3	  564.5	 4739.0	...
8133741	  739.5	  564.6	 4735.0	...
8133742	  739.7	  564.7	 4731.0	...
8133743	  739.9	  564.8	 4729.0	...
8133744	  740.1	  565.2	 4729.0	...
8133745	  740.3	  565.4	 4729.0	...
8133746	  740.1	  565.6	 4729.0	...
8133747	  739.8	  565.3	 4729.0	...
8133748	  739.5	  565.0	 4729.0	...
8133749	  739.5	  564.8	 4729.0	...
8133750	  739.1	  564.7	 4732.0	...
8133751	  738.7	  564.7	 4735.0	...
8133752	  738.7	  565.0	 4738.0	...
8133753	  739.2	  565.3	 4738.0	...
8133754	  739.8	  565.7	 4739.0	...
8133755	  739.9	  565.2	 4739.0	...
8133756	  739.6	  564.7	 4739.0	...
8133757	  739.5	  564.0	 4740.0	...
8133758	  739.5	  563.8	 4742.0	...
8133759	  739.6	  563.4	 4743.0	...
8133760	  739.4	  563.3	 4744.0	...
8133761	  739.1	  563.5	 4744.0	...
8133762	  738.7	  564.0	 4744.0	...
8133763	  738.4	  564.0	 4744.0	...
8133764	  738.3	  563.7	 4741.0	...
8133765	  738.2	  563.5	 4738.0	...
8133766	  738.5	  563.8	 4734.0	...
8133767	  738.7	  564.3	 4732.0	...
8133768	  738.7	  564.6	 4730.0	...
8133769	  738.6	  564.8	 4729.0	...
8133770	  738.4	  564.9	 4729.0	...
8133771	  738.2	  565.0	 4729.0	...
8133772	  737.9	  565.1	 4729.0	...
8133773	  737.7	  565.0	 4729.0	...
8133774	  737.6	  564.4	 4729.0	...
8133775	  737.7	  563.8	 4728.0	...
8133776	  737.8	  563.3	 4728.0	...
8133777	  737.8	  563.2	 4728.0	...
8133778	  738.3	  563.5	 4727.0	...
8133779	  738.8	  563.7	 4726.0	...
8133780	  739.2	  563.7	 4725.0	...
8133781	  738.7	  563.2	 4726.0	...
MSG	8133782 0000 _ Number On
8133782	  738.2	  563.0	 4727.0	...
8133783	  737.5	  563.0	 4728.0	...
8133784	  737.2	  563.0	 4728.0	...
8133785	  736.8	  563.0	 4727.0	...
8133786	  737.2	  563.3	 4728.0	...
8133787	  737.8	  563.5	 4731.0	...
8133788	  738.5	  563.8	 4733.0	...
8133789	  738.5	  564.0	 4733.0	...
8133790	  738.5	  564.2	 4732.0	...
8133791	  738.5	  564.1	 4731.0	...
8133792	  738.4	  563.9	 4734.0	...
8133793	  738.5	  563.8	 4736.0	...
8133794	  738.6	  563.7	 4737.0	...
8133795	  738.6	  563.6	 4737.0	...
8133796	  738.5	  563.6	 4738.0	...
8133797	  738.4	  563.8	 4734.0	...
8133798	  738.3	  564.0	 4731.0	...
8133799	  738.2	  564.0	 4729.0	...
8133800	  738.1	  563.5	 4730.0	...
8133801	  737.9	  563.1	 4730.0	...
8133802	  737.5	  562.6	 4729.0	...
8133803	  737.3	  562.7	 4728.0	...
8133804	  737.2	  562.5	 4729.0	...
8133805	  737.1	  562.3	 4732.0	...
8133806	  737.1	  562.9	 4735.0	...
8133807	  737.1	  563.7	 4734.0	...
8133808	  737.2	  564.6	 4730.0	...
8133809	  737.2	  564.6	 4727.0	...
8133810	  737.2	  564.3	 4727.0	...
8133811	  737.2	  564.1	 4725.0	...
8133812	  737.3	  563.9	 4722.0	...
8133813	  737.5	  564.0	 4724.0	...
8133814	  737.7	  564.1	 4728.0	...
8133815	  737.8	  564.0	 4732.0	...
8133816	  737.8	  563.9	 4732.0	...
8133817	  737.8	  563.7	 4733.0	...
8133818	  737.6	  563.6	 4734.0	...
8133819	  737.4	  563.5	 4734.0	...
8133820	  737.2	  563.8	 4736.0	...
8133821	  737.1	  564.1	 4738.0	...
8133822	  736.9	  564.3	 4736.0	...
8133823	  736.8	  564.2	 4734.0	...
8133824	  736.6	  564.2	 4733.0	...
8133825	  736.6	  564.3	 4735.0	...
8133826	  736.8	  564.4	 4738.0	...
8133827	  737.4	  564.4	 4739.0	...
8133828	  737.9	  564.4	 4740.0	...
8133829	  738.1	  564.4	 4739.0	...
8133830	  738.1	  564.3	 4739.0	...
8133831	  737.8	  564.2	 4739.0	...
8133832	  737.4	  564.1	 4740.0	...
8133833	  737.0	  564.1	 4740.0	...
8133834	  736.9	  564.1	 4740.0	...
8133835	  736.9	  564.2	 4740.0	...
8133836	  736.9	  564.4	 4740.0	...
8133837	  737.0	  564.5	 4741.0	...
8133838	  736.9	  564.5	 4742.0	...
8133839	  736.9	  564.5	 4742.0	...
8133840	  736.8	  564.5	 4743.0	...
8133841	  736.8	  564.4	 4740.0	...
8133842	  736.7	  564.3	 4738.0	...
8133843	  736.6	  564.0	 4735.0	...
8133844	  736.5	  563.8	 4734.0	...
8133845	  736.4	  564.0	 4733.0	...
8133846	  736.4	  564.3	 4731.0	...
8133847	  736.3	  564.2	 4730.0	...
8133848	  736.2	  563.8	 4732.0	...
8133849	  736.2	  563.6	 4735.0	...
8133850	  736.3	  563.8	 4737.0	...
8133851	  736.8	  564.0	 4736.0	...
8133852	  737.2	  564.2	 4738.0	...
8133853	  737.5	  564.4	 4741.0	...
8133854	  737.5	  564.5	 4744.0	...
8133855	  737.5	  564.4	 4744.0	...
8133856	  737.6	  564.3	 4744.0	...
8133857	  737.6	  564.1	 4744.0	...
8133858	  737.5	  563.9	 4741.0	...
8133859	  737.3	  563.9	 4738.0	...
8133860	  737.0	  564.1	 4738.0	...
8133861	  736.7	  564.4	 4742.0	...
8133862	  736.5	  564.7	 4746.0	...
8133863	  736.6	  565.0	 4747.0	...
8133864	  736.6	  565.1	 4747.0	...
8133865	  736.7	  565.0	 4746.0	...
8133866	  736.7	  564.8	 4745.0	...
8133867	  736.6	  564.5	 4745.0	...
8133868	  736.5	  564.4	 4745.0	...
8133869	  736.3	  564.2	 4744.0	...
8133870	  736.4	  564.0	 4742.0	...
8133871	  736.6	  563.9	 4739.0	...
8133872	  736.8	  564.0	 4738.0	...
8133873	  736.8	  564.1	 4738.0	...
8133874	  736.8	  564.0	 4739.0	...
8133875	  736.7	  563.8	 4741.0	...
8133876	  736.6	  563.8	 4742.0	...
8133877	  736.4	  564.4	 4742.0	...
8133878	  736.7	  565.1	 4743.0	...
8133879	  737.1	  565.5	 4744.0	...
8133880	  737.5	  565.0	 4744.0	...
8133881	  737.8	  564.6	 4742.0	...
8133882	  737.6	  564.1	 4740.0	...
8133883	  737.3	  564.1	 4739.0	...
8133884	  736.9	  564.0	 4739.0	...
8133885	  736.8	  563.6	 4739.0	...
8133886	  736.6	  563.2	 4738.0	...
8133887	  736.6	  563.0	 4739.0	...
8133888	  736.3	  563.3	 4741.0	...
8133889	  736.0	  563.5	 4743.0	...
8133890	  735.6	  563.8	 4743.0	...
8133891	  735.7	  564.0	 4742.0	...
8133892	  735.8	  564.0	 4744.0	...
8133893	  735.9	  563.7	 4747.0	...
8133894	  736.0	  563.5	 4750.0	...
8133895	  736.1	  563.4	 4751.0	...
8133896	  736.3	  563.5	 4752.0	...
8133897	  736.5	  563.6	 4753.0	...
8133898	  736.7	  563.3	 4752.0	...
8133899	  736.7	  562.9	 4752.0	...
8133900	  736.7	  562.5	 4752.0	...
8133901	  737.0	  562.5	 4752.0	...
8133902	  737.2	  562.5	 4752.0	...
8133903	  737.2	  562.6	 4751.0	...
8133904	  736.9	  562.6	 4750.0	...
8133905	  736.4	  562.7	 4754.0	...
8133906	  736.2	  562.9	 4759.0	...
8133907	  736.0	  563.2	 4764.0	...
8133908	  736.0	  563.4	 4766.0	...
8133909	  736.0	  563.4	 4767.0	...
8133910	  736.0	  563.4	 4768.0	...
8133911	  736.0	  563.4	 4767.0	...
8133912	  736.0	  563.4	 4765.0	...
8133913	  736.0	  563.5	 4763.0	...
8133914	  736.1	  563.4	 4760.0	...
8133915	  736.1	  563.3	 4760.0	...
8133916	  736.1	  563.2	 4762.0	...
8133917	  736.1	  563.2	 4763.0	...
8133918	  736.0	  563.2	 4764.0	...
8133919	  736.0	  563.2	 4764.0	...
8133920	  735.9	  563.2	 4763.0	...
8133921	  736.1	  563.4	 4762.0	...
8133922	  736.3	  563.7	 4762.0	...
8133923	  736.3	  563.9	 4763.0	...
8133924	  736.3	  563.7	 4764.0	...
8133925	  736.2	  563.6	 4764.0	...
8133926	  736.3	  563.5	 4764.0	...
8133927	  736.3	  563.2	 4763.0	...
8133928	  736.2	  562.9	 4762.0	...
8133929	  736.2	  562.8	 4763.0	...
8133930	  736.1	  563.0	 4764.0	...
8133931	  736.1	  563.2	 4764.0	...
8133932	  736.0	  563.1	 4763.0	...
8133933	  735.8	  563.0	 4763.0	...
8133934	  735.7	  562.9	 4763.0	...
8133935	  735.4	  563.0	 4763.0	...
8133936	  735.1	  563.0	 4764.0	...
8133937	  734.9	  562.9	 4765.0	...
8133938	  735.1	  562.7	 4766.0	...
8133939	  735.6	  562.4	 4767.0	...
8133940	  736.2	  562.2	 4768.0	...
8133941	  736.4	  562.1	 4768.0	...
8133942	  736.4	  562.2	 4769.0	...
8133943	  735.9	  562.4	 4769.0	...
8133944	  735.4	  562.6	 4771.0	...
8133945	  734.8	  562.7	 4772.0	...
8133946	  734.8	  562.7	 4772.0	...
8133947	  734.6	  562.9	 4772.0	...
8133948	  734.5	  563.0	 4772.0	...
8133949	  734.3	  563.6	 4775.0	...
8133950	  734.1	  564.0	 4777.0	...
8133951	  734.2	  564.2	 4779.0	...
8133952	  734.3	  564.0	 4777.0	...
8133953	  734.4	  563.6	 4774.0	...
8133954	  734.9	  563.2	 4774.0	...
8133955	  735.3	  563.3	 4775.0	...
8133956	  735.8	  563.5	 4776.0	...
8133957	  735.2	  563.6	 4779.0	...
8133958	  734.7	  563.7	 4783.0	...
8133959	  734.2	  563.9	 4787.0	...
8133960	  734.3	  564.1	 4788.0	...
8133961	  734.4	  563.9	 4788.0	...
8133962	  734.4	  563.8	 4786.0	...
8133963	  734.4	  563.8	 4784.0	...
8133964	  734.3	  563.8	 4783.0	...
8133965	  734.0	  563.7	 4781.0	...
8133966	  733.8	  563.6	 4778.0	...
8133967	  733.9	  563.6	 4775.0	...
8133968	  734.1	  563.2	 4773.0	...
8133969	  734.4	  562.9	 4771.0	...
8133970	  734.3	  562.5	 4776.0	...
8133971	  734.3	  562.4	 4782.0	...
8133972	  734.3	  562.3	 4786.0	...
8133973	  734.5	  562.5	 4784.0	...
8133974	  734.8	  562.5	 4781.0	...
8133975	  735.0	  562.6	 4783.0	...
8133976	  735.0	  562.4	 4785.0	...
8133977	  734.8	  562.3	 4788.0	...
8133978	  734.9	  562.1	 4788.0	...
8133979	  735.2	  562.1	 4786.0	...
8133980	  735.0	  562.2	 4784.0	...
8133981	  734.6	  562.3	 4782.0	...
8133982	  734.3	  562.4	 4783.0	...
8133983	  734.4	  562.2	 4784.0	...
8133984	  734.4	  562.0	 4784.0	...
8133985	  734.3	  561.9	 4784.0	...
8133986	  734.2	  562.0	 4783.0	...
8133987	  734.4	  562.1	 4782.0	...
8133988	  734.6	  562.3	 4782.0	...
8133989	  734.5	  562.5	 4784.0	...
8133990	  734.2	  562.6	 4786.0	...
8133991	  734.2	  562.4	 4788.0	...
8133992	  734.4	  561.7	 4789.0	...
8133993	  734.7	  561.0	 4791.0	...
8133994	  734.8	  561.0	 4793.0	...
8133995	  734.9	  561.7	 4794.0	...
8133996	  734.7	  562.6	 4796.0	...
8133997	  734.4	  563.4	 4797.0	...
8133998	  734.2	  563.8	 4798.0	...
8133999	  734.1	  563.8	 4798.0	...
8134000	  734.2	  563.4	 4797.0	...
8134001	  734.2	  563.1	 4797.0	...
8134002	  734.1	  562.9	 4797.0	...
8134003	  733.9	  562.9	 4797.0	...
8134004	  733.7	  563.5	 4798.0	...
8134005	  733.8	  564.0	 4800.0	...
8134006	  733.9	  564.2	 4801.0	...
8134007	  733.9	  563.8	 4800.0	...
8134008	  733.8	  563.7	 4799.0	...
8134009	  733.7	  563.9	 4798.0	...
8134010	  733.8	  563.7	 4799.0	...
8134011	  733.9	  563.4	 4802.0	...
8134012	  733.9	  563.1	 4805.0	...
8134013	  733.7	  562.8	 4806.0	...
8134014	  733.5	  562.4	 4805.0	...
8134015	  733.3	  562.4	 4804.0	...
8134016	  733.2	  562.8	 4803.0	...
8134017	  733.1	  562.9	 4804.0	...
8134018	  733.2	  562.6	 4804.0	...
8134019	  733.2	  562.2	 4803.0	...
8134020	  733.2	  562.1	 4803.0	...
8134021	  733.2	  562.1	 4804.0	...
8134022	  733.2	  562.2	 4807.0	...
8134023	  733.3	  562.2	 4810.0	...
8134024	  733.3	  562.2	 4811.0	...
8134025	  733.2	  562.2	 4811.0	...
8134026	  733.1	  562.2	 4811.0	...
8134027	  733.0	  562.3	 4809.0	...
8134028	  733.0	  562.4	 4807.0	...
8134029	  733.0	  562.5	 4806.0	...
8134030	  732.9	  562.6	 4806.0	...
8134031	  732.7	  562.4	 4806.0	...
8134032	  732.6	  562.3	 4809.0	...
8134033	  732.5	  562.1	 4812.0	...
8134034	  732.5	  562.1	 4814.0	...
8134035	  732.5	  562.0	 4815.0	...
8134036	  732.5	  561.9	 4815.0	...
8134037	  732.6	  562.0	 4815.0	...
8134038	  732.6	  562.1	 4816.0	...
8134039	  732.6	  562.2	 4815.0	...
8134040	  733.1	  562.1	 4813.0	...
8134041	  733.5	  562.0	 4811.0	...
8134042	  733.9	  561.9	 4813.0	...
8134043	  733.9	  561.6	 4817.0	...
8134044	  733.9	  561.5	 4820.0	...
8134045	  733.9	  561.3	 4820.0	...
8134046	  734.0	  561.0	 4821.0	...
8134047	  733.7	  560.9	 4820.0	...
8134048	  733.1	  560.9	 4818.0	...
8134049	  732.4	  561.0	 4816.0	...
8134050	  732.1	  561.2	 4815.0	...
8134051	  732.1	  561.4	 4816.0	...
8134052	  732.2	  561.5	 4817.0	...
8134053	  732.3	  561.7	 4817.0	...
8134054	  732.3	  562.1	 4818.0	...
8134055	  732.3	  562.6	 4822.0	...
8134056	  732.3	  562.7	 4827.0	...
8134057	  732.5	  562.8	 4828.0	...
8134058	  732.6	  562.8	 4824.0	...
8134059	  732.7	  562.9	 4821.0	...
8134060	  732.9	  563.0	 4823.0	...
8134061	  733.0	  563.0	 4824.0	...
8134062	  733.1	  562.9	 4825.0	...
8134063	  733.1	  562.4	 4825.0	...
8134064	  732.8	  561.9	 4826.0	...
8134065	  732.4	  561.7	 4825.0	...
8134066	  732.1	  562.1	 4823.0	...
8134067	  732.0	  562.4	 4820.0	...
8134068	  731.9	  562.3	 4819.0	...
8134069	  731.9	  562.2	 4820.0	...
8134070	  731.8	  561.9	 4821.0	...
8134071	  732.2	  561.7	 4823.0	...
8134072	  732.5	  561.5	 4825.0	...
8134073	  732.6	  561.5	 4824.0	...
8134074	  732.1	  561.7	 4823.0	...
8134075	  731.6	  562.1	 4821.0	...
8134076	  731.6	  562.3	 4821.0	...
8134077	  731.7	  562.4	 4822.0	...
8134078	  731.9	  562.3	 4824.0	...
8134079	  732.0	  562.3	 4828.0	...
8134080	  732.2	  562.4	 4831.0	...
8134081	  732.3	  562.2	 4832.0	...
8134082	  732.2	  562.1	 4831.0	...
8134083	  732.0	  562.1	 4830.0	...
8134084	  731.9	  562.1	 4830.0	...
8134085	  731.7	  562.1	 4830.0	...
8134086	  731.7	  562.2	 4831.0	...
8134087	  731.8	  562.2	 4833.0	...
8134088	  731.9	  561.9	 4836.0	...
8134089	  731.9	  561.5	 4837.0	...
8134090	  731.9	  561.1	 4838.0	...
8134091	  731.9	  561.2	 4838.0	...
8134092	  731.8	  561.1	 4837.0	...
8134093	  731.6	  560.9	 4835.0	...
8134094	  731.3	  560.7	 4834.0	...
8134095	  731.2	  560.7	 4834.0	...
8134096	  731.3	  560.7	 4836.0	...
8134097	  731.4	  560.7	 4837.0	...
MSG	8134098 0000 _ Number Off
8134098	  731.5	  560.4	 4838.0	...
8134099	  731.6	  560.2	 4833.0	...
8134100	  732.0	  560.5	 4829.0	...
8134101	  732.3	  561.0	 4826.0	...
8134102	  732.3	  561.4	 4829.0	...
8134103	  731.9	  561.4	 4833.0	...
8134104	  731.5	  562.2	 4836.0	...
8134105	  731.6	  563.1	 4839.0	...
8134106	  731.6	  563.0	 4840.0	...
8134107	  731.7	  562.0	 4841.0	...
8134108	  731.8	  561.0	 4842.0	...
8134109	  732.0	  561.1	 4844.0	...
8134110	  732.1	  561.0	 4844.0	...
8134111	  732.2	  561.0	 4843.0	...
8134112	  732.2	  561.0	 4841.0	...
8134113	  732.2	  561.1	 4841.0	...
8134114	  732.2	  560.8	 4843.0	...
8134115	  732.2	  560.6	 4844.0	...
8134116	  732.2	  560.5	 4845.0	...
8134117	  732.2	  560.8	 4842.0	...
8134118	  732.2	  561.0	 4840.0	...
8134119	  732.5	  561.1	 4839.0	...
8134120	  732.7	  561.1	 4840.0	...
8134121	  732.9	  561.0	 4842.0	...
8134122	  732.9	  560.9	 4844.0	...
8134123	  732.9	  560.8	 4844.0	...
8134124	  732.4	  560.7	 4844.0	...
8134125	  731.7	  560.6	 4845.0	...
8134126	  731.8	  560.3	 4846.0	...
8134127	  732.6	  560.2	 4844.0	...
8134128	  733.0	  560.1	 4842.0	...
8134129	  732.7	  560.1	 4845.0	...
8134130	  732.8	  560.5	 4849.0	...
8134131	  733.2	  561.0	 4852.0	...
8134132	  733.7	  560.9	 4851.0	...
8134133	  733.7	  560.3	 4850.0	...
8134134	  733.7	  560.1	 4850.0	...
8134135	  733.3	  560.4	 4850.0	...
8134136	  732.8	  560.8	 4847.0	...
8134137	  732.4	  560.8	 4844.0	...
8134138	  732.2	  560.9	 4840.0	...
8134139	  732.3	  560.8	 4841.0	...
8134140	  732.3	  560.7	 4842.0	...
8134141	  732.3	  561.1	 4845.0	...
8134142	  732.5	  561.5	 4848.0	...
8134143	  732.9	  561.8	 4850.0	...
8134144	  733.2	  561.5	 4850.0	...
8134145	  733.0	  561.2	 4850.0	...
8134146	  732.6	  560.3	 4852.0	...
8134147	  732.1	  559.5	 4854.0	...
8134148	  732.0	  558.6	 4857.0	...
8134149	  732.6	  558.5	 4857.0	...
8134150	  733.3	  559.1	 4856.0	...
8134151	  734.0	  559.8	 4855.0	...
8134152	  734.1	  560.7	 4854.0	...
8134153	  734.1	  560.7	 4855.0	...
8134154	  734.1	  560.5	 4856.0	...
8134155	  734.1	  560.4	 4858.0	...
8134156	  734.1	  560.3	 4860.0	...
8134157	  734.1	  560.5	 4860.0	...
8134158	  733.8	  560.7	 4861.0	...
8134159	  733.2	  560.9	 4861.0	...
8134160	  732.7	  561.0	 4862.0	...
8134161	  732.7	  561.0	 4862.0	...
8134162	  733.1	  560.9	 4861.0	...
8134163	  733.4	  560.8	 4861.0	...
8134164	  733.3	  560.5	 4861.0	...
8134165	  733.0	  560.0	 4860.0	...
8134166	  732.8	  559.5	 4860.0	...
8134167	  732.6	  559.4	 4860.0	...
8134168	  732.7	  559.8	 4859.0	...
8134169	  732.9	  560.2	 4859.0	...
8134170	  733.0	  560.2	 4861.0	...
8134171	  733.0	  560.0	 4861.0	...
8134172	  732.8	  559.9	 4862.0	...
8134173	  732.6	  560.0	 4861.0	...
8134174	  732.6	  560.2	 4861.0	...
8134175	  732.6	  560.3	 4863.0	...
8134176	  732.6	  560.5	 4864.0	...
8134177	  732.8	  560.6	 4862.0	...
8134178	  732.9	  560.7	 4859.0	...
8134179	  733.0	  560.8	 4859.0	...
8134180	  733.0	  560.9	 4862.0	...
8134181	  733.0	  560.8	 4864.0	...
8134182	  733.0	  560.8	 4863.0	...
8134183	  732.8	  560.8	 4864.0	...
8134184	  732.6	  560.3	 4866.0	...
8134185	  732.5	  559.7	 4868.0	...
8134186	  732.7	  559.6	 4868.0	...
8134187	  732.5	  560.1	 4868.0	...
8134188	  732.1	  560.7	 4867.0	...
8134189	  732.2	  560.7	 4867.0	...
8134190	  732.6	  560.7	 4867.0	...
8134191	  733.1	  560.6	 4867.0	...
8134192	  733.3	  560.5	 4869.0	...
8134193	  733.4	  560.0	 4870.0	...
8134194	  733.5	  559.5	 4872.0	...
8134195	  732.9	  560.2	 4871.0	...
8134196	  732.2	  561.5	 4870.0	...
8134197	  732.1	  562.4	 4870.0	...
8134198	  732.7	  562.1	 4874.0	...
8134199	  733.1	  561.8	 4877.0	...
8134200	  732.9	  561.7	 4880.0	...
8134201	  732.6	  561.5	 4878.0	...
8134202	  732.4	  561.0	 4878.0	...
8134203	  732.3	  560.6	 4878.0	...
8134204	  732.3	  560.4	 4879.0	...
8134205	  732.5	  560.5	 4880.0	...
8134206	  732.8	  560.5	 4877.0	...
8134207	  733.1	  560.5	 4873.0	...
8134208	  733.0	  560.4	 4872.0	...
8134209	  732.9	  560.4	 4875.0	...
8134210	  732.9	  560.4	 4878.0	...
8134211	  732.8	  560.5	 4878.0	...
8134212	  732.8	  560.5	 4877.0	...
8134213	  732.7	  560.5	 4876.0	...
8134214	  732.6	  560.3	 4874.0	...
8134215	  732.3	  560.1	 4873.0	...
8134216	  732.1	  560.0	 4873.0	...
8134217	  731.9	  560.2	 4872.0	...
8134218	  732.0	  560.3	 4872.0	...
8134219	  732.2	  560.4	 4876.0	...
8134220	  732.4	  560.5	 4881.0	...
8134221	  732.7	  560.5	 4884.0	...
8134222	  732.7	  560.4	 4882.0	...
8134223	  732.6	  560.8	 4884.0	...
8134224	  732.5	  561.2	 4887.0	...
8134225	  732.5	  561.6	 4890.0	...
8134226	  732.4	  561.8	 4889.0	...
8134227	  732.3	  561.9	 4889.0	...
8134228	  732.3	  562.0	 4890.0	...
8134229	  732.4	  562.0	 4891.0	...
8134230	  732.7	  561.9	 4891.0	...
8134231	  732.9	  561.7	 4891.0	...
8134232	  732.9	  561.3	 4890.0	...
8134233	  732.9	  561.0	 4890.0	...
8134234	  732.9	  561.1	 4889.0	...
8134235	  732.7	  561.5	 4887.0	...
8134236	  732.5	  562.0	 4886.0	...
8134237	  732.4	  562.0	 4884.0	...
8134238	  732.1	  562.0	 4885.0	...
8134239	  731.8	  562.0	 4885.0	...
8134240	  731.5	  562.0	 4886.0	...
8134241	  731.9	  562.0	 4887.0	...
8134242	  732.3	  562.0	 4888.0	...
8134243	  732.6	  562.1	 4889.0	...
8134244	  732.5	  562.2	 4890.0	...
8134245	  732.4	  562.3	 4891.0	...
8134246	  732.3	  562.3	 4893.0	...
8134247	  732.2	  562.2	 4896.0	...
8134248	  732.6	  562.1	 4893.0	...
8134249	  732.9	  561.8	 4888.0	...
8134250	  733.1	  561.7	 4885.0	...
8134251	  732.9	  561.8	 4886.0	...
8134252	  732.7	  562.2	 4886.0	...
8134253	  732.8	  562.4	 4887.0	...
8134254	  732.8	  562.7	 4887.0	...
8134255	  732.5	  562.9	 4888.0	...
8134256	  732.2	  563.0	 4887.0	...
8134257	  732.0	  563.0	 4885.0	...
8134258	  732.3	  563.0	 4884.0	...
8134259	  732.5	  562.9	 4884.0	...
8134260	  732.7	  562.9	 4884.0	...
8134261	  732.8	  562.6	 4885.0	...
8134262	  732.7	  562.3	 4887.0	...
8134263	  732.4	  561.9	 4890.0	...
8134264	  732.2	  561.9	 4887.0	...
8134265	  732.1	  561.8	 4883.0	...
8134266	  732.2	  561.9	 4880.0	...
8134267	  732.2	  562.1	 4880.0	...
8134268	  732.1	  562.3	 4881.0	...
8134269	  731.7	  562.6	 4881.0	...
8134270	  731.3	  562.9	 4882.0	...
8134271	  731.0	  563.0	 4883.0	...
8134272	  731.1	  563.0	 4883.0	...
8134273	  731.2	  562.0	 4882.0	...
8134274	  731.6	  560.9	 4884.0	...
8134275	  732.0	  560.4	 4886.0	...
8134276	  732.3	  561.0	 4889.0	...
8134277	  732.4	  561.5	 4890.0	...
8134278	  732.6	  561.4	 4890.0	...
8134279	  732.9	  561.9	 4890.0	...
8134280	  732.8	  562.5	 4891.0	...
8134281	  732.7	  563.1	 4891.0	...
8134282	  732.6	  563.2	 4891.0	...
8134283	  732.6	  563.1	 4893.0	...
8134284	  732.6	  562.4	 4894.0	...
8134285	  732.3	  561.8	 4895.0	...
8134286	  731.7	  561.4	 4895.0	...
8134287	  731.1	  561.7	 4894.0	...
8134288	  730.7	  562.1	 4893.0	...
8134289	  731.0	  562.3	 4892.0	...
8134290	  731.3	  562.8	 4892.0	...
8134291	  731.4	  563.2	 4890.0	...
8134292	  731.2	  563.5	 4889.0	...
8134293	  731.0	  563.3	 4889.0	...
8134294	  730.9	  563.2	 4891.0	...
8134295	  731.1	  563.2	 4893.0	...
8134296	  731.3	  563.1	 4897.0	...
8134297	  731.2	  563.3	 4903.0	...
8134298	  730.8	  563.6	 4909.0	...
8134299	  730.4	  563.9	 4909.0	...
8134300	  730.3	  564.0	 4908.0	...
8134301	  730.1	  563.9	 4907.0	...
8134302	  729.8	  563.6	 4908.0	...
8134303	  729.8	  562.6	 4909.0	...
8134304	  730.0	  561.7	 4908.0	...
8134305	  730.2	  561.0	 4906.0	...
8134306	  730.2	  561.0	 4903.0	...
8134307	  730.1	  561.0	 4902.0	...
8134308	  729.9	  561.0	 4901.0	...
8134309	  729.7	  561.0	 4901.0	...
8134310	  729.7	  561.3	 4901.0	...
8134311	  729.8	  561.5	 4902.0	...
8134312	  729.9	  561.6	 4902.0	...
8134313	  729.8	  561.5	 4901.0	...
8134314	  729.8	  561.4	 4901.0	...
8134315	  729.7	  561.1	 4901.0	...
8134316	  729.6	  560.8	 4901.0	...
8134317	  729.6	  560.5	 4901.0	...
8134318	  729.5	  560.6	 4901.0	...
8134319	  729.3	  560.6	 4903.0	...
8134320	  729.0	  560.6	 4905.0	...
8134321	  728.6	  560.7	 4906.0	...
8134322	  728.5	  560.7	 4905.0	...
8134323	  728.5	  561.4	 4904.0	...
8134324	  728.8	  562.1	 4903.0	...
8134325	  729.0	  562.9	 4904.0	...
8134326	  729.3	  563.1	 4904.0	...
8134327	  729.4	  563.2	 4904.0	...
8134328	  729.5	  563.3	 4904.0	...
8134329	  729.4	  563.4	 4904.0	...
8134330	  729.1	  563.6	 4903.0	...
8134331	  728.7	  563.7	 4902.0	...
8134332	  728.3	  564.0	 4902.0	...
8134333	  728.2	  564.2	 4902.0	...
8134334	  728.3	  563.7	 4902.0	...
8134335	  728.5	  563.1	 4903.0	...
8134336	  728.6	  562.6	 4903.0	...
8134337	  728.8	  562.7	 4904.0	...
8134338	  729.0	  562.6	 4905.0	...
8134339	  729.2	  562.5	 4906.0	...
8134340	  729.1	  562.5	 4905.0	...
8134341	  728.9	  562.7	 4904.0	...
8134342	  729.1	  562.9	 4902.0	...
8134343	  729.3	  562.8	 4898.0	...
8134344	  729.5	  562.8	 4896.0	...
8134345	  729.4	  562.7	 4895.0	...
8134346	  729.2	  562.8	 4898.0	...
8134347	  729.2	  562.8	 4901.0	...
8134348	  729.2	  563.0	 4902.0	...
8134349	  729.0	  563.3	 4902.0	...
8134350	  728.7	  563.5	 4903.0	...
8134351	  728.4	  563.6	 4907.0	...
8134352	  728.0	  563.2	 4910.0	...
8134353	  727.8	  562.8	 4914.0	...
8134354	  727.6	  562.6	 4913.0	...
8134355	  727.6	  562.8	 4911.0	...
8134356	  727.6	  562.9	 4907.0	...
8134357	  727.7	  562.9	 4904.0	...
8134358	  727.7	  562.8	 4906.0	...
8134359	  727.8	  562.8	 4915.0	...
8134360	  727.6	  562.9	 4924.0	...
8134361	  727.3	  563.0	 4927.0	...
8134362	  727.3	  563.1	 4923.0	...
8134363	  727.7	  563.1	 4919.0	...
8134364	  727.9	  562.9	 4916.0	...
8134365	  727.9	  562.6	 4915.0	...
8134366	  727.7	  562.4	 4915.0	...
8134367	  727.9	  562.5	 4915.0	...
8134368	  728.3	  562.7	 4915.0	...
8134369	  728.7	  562.9	 4916.0	...
8134370	  729.0	  563.0	 4917.0	...
8134371	  729.2	  563.3	 4917.0	...
8134372	  728.7	  563.4	 4916.0	...
8134373	  728.1	  563.6	 4914.0	...
8134374	  727.6	  563.6	 4915.0	...
8134375	  727.8	  563.8	 4916.0	...
8134376	  727.5	  564.0	 4917.0	...
8134377	  726.9	  563.6	 4917.0	...
8134378	  726.7	  563.1	 4922.0	...
8134379	  726.9	  562.2	 4927.0	...
8134380	  727.1	  562.0	 4930.0	...
8134381	  726.9	  561.6	 4928.0	...
8134382	  726.7	  561.5	 4929.0	...
8134383	  727.0	  561.3	 4932.0	...
8134384	  727.4	  561.0	 4930.0	...
8134385	  727.8	  560.9	 4926.0	...
8134386	  727.8	  560.9	 4921.0	...
8134387	  727.8	  561.1	 4921.0	...
8134388	  727.7	  561.2	 4920.0	...
8134389	  727.6	  561.2	 4918.0	...
8134390	  727.5	  561.2	 4917.0	...
8134391	  727.5	  561.1	 4916.0	...
8134392	  727.5	  561.0	 4917.0	...
8134393	  727.5	  560.9	 4918.0	...
8134394	  727.3	  561.2	 4920.0	...
8134395	  727.1	  561.6	 4921.0	...
8134396	  726.9	  562.1	 4923.0	...
8134397	  726.7	  562.4	 4923.0	...
8134398	  726.5	  562.2	 4920.0	...
8134399	  726.2	  561.7	 4916.0	...
8134400	  726.0	  561.2	 4914.0	...
8134401	  726.3	  561.2	 4915.0	...
8134402	  726.6	  561.2	 4918.0	...
8134403	  727.0	  561.2	 4921.0	...
8134404	  726.9	  561.2	 4922.0	...
8134405	  726.9	  561.3	 4921.0	...
8134406	  726.7	  561.4	 4922.0	...
8134407	  726.5	  561.4	 4924.0	...
8134408	  726.4	  561.3	 4926.0	...
8134409	  726.5	  561.2	 4926.0	...
8134410	  726.5	  561.2	 4926.0	...
8134411	  726.6	  561.1	 4927.0	...
8134412	  726.7	  561.1	 4928.0	...
8134413	  726.5	  561.0	 4928.0	...
8134414	  726.3	  561.0	 4928.0	...
8134415	  726.1	  561.2	 4928.0	...
8134416	  726.3	  561.5	 4928.0	...
8134417	  726.3	  561.7	 4928.0	...
8134418	  726.6	  561.8	 4928.0	...
8134419	  726.9	  561.6	 4928.0	...
8134420	  727.1	  561.3	 4928.0	...
8134421	  726.9	  561.1	 4928.0	...
8134422	  726.9	  561.7	 4929.0	...
8134423	  726.9	  562.3	 4929.0	...
8134424	  726.8	  562.3	 4932.0	...
8134425	  726.4	  561.7	 4936.0	...
8134426	  726.0	  561.1	 4939.0	...
8134427	  725.6	  561.4	 4938.0	...
8134428	  725.6	  561.6	 4936.0	...
8134429	  725.7	  561.5	 4934.0	...
8134430	  725.7	  561.1	 4937.0	...
8134431	  725.8	  561.0	 4940.0	...
8134432	  725.8	  561.4	 4943.0	...
8134433	  725.8	  562.1	 4938.0	...
8134434	  725.8	  562.6	 4933.0	...
8134435	  725.7	  562.9	 4929.0	...
8134436	  725.5	  563.0	 4931.0	...
8134437	  725.4	  563.1	 4932.0	...
8134438	  725.4	  563.0	 4939.0	...
8134439	  725.4	  563.1	 4946.0	...
8134440	  725.4	  563.3	 4951.0	...
8134441	  725.4	  563.3	 4951.0	...
8134442	  725.8	  563.4	 4951.0	...
8134443	  726.2	  563.4	 4950.0	...
8134444	  726.6	  563.3	 4949.0	...
8134445	  726.7	  563.2	 4948.0	...
8134446	  726.7	  563.0	 4948.0	...
8134447	  726.7	  563.1	 4949.0	...
8134448	  726.6	  563.1	 4949.0	...
8134449	  726.5	  562.7	 4948.0	...
8134450	  726.5	  562.0	 4951.0	...
8134451	  726.7	  561.3	 4954.0	...
8134452	  726.8	  561.2	 4957.0	...
8134453	  726.9	  561.2	 4956.0	...
8134454	  726.6	  561.7	 4955.0	...
8134455	  726.3	  562.1	 4954.0	...
8134456	  726.0	  562.4	 4955.0	...
8134457	  725.8	  562.5	 4958.0	...
8134458	  725.8	  562.7	 4961.0	...
8134459	  725.7	  562.9	 4962.0	...
8134460	  725.8	  563.2	 4962.0	...
8134461	  725.9	  563.2	 4963.0	...
8134462	  725.9	  562.8	 4963.0	...
8134463	  726.0	  562.2	 4962.0	...
8134464	  726.1	  561.5	 4962.0	...
8134465	  726.2	  561.4	 4962.0	...
8134466	  726.5	  561.5	 4962.0	...
8134467	  726.7	  561.6	 4961.0	...
8134468	  726.8	  562.0	 4960.0	...
8134469	  726.6	  562.4	 4959.0	...
8134470	  726.5	  562.2	 4960.0	...
8134471	  726.6	  561.7	 4966.0	...
8134472	  726.8	  561.2	 4971.0	...
8134473	  726.7	  561.3	 4976.0	...
8134474	  726.5	  561.5	 4977.0	...
8134475	  726.5	  561.7	 4977.0	...
8134476	  726.7	  561.4	 4978.0	...
8134477	  726.8	  561.0	 4979.0	...
8134478	  726.4	  561.1	 4980.0	...
8134479	  726.0	  561.7	 4980.0	...
8134480	  725.7	  562.3	 4979.0	...
8134481	  725.7	  562.3	 4978.0	...
8134482	  725.6	  562.2	 4978.0	...
8134483	  725.6	  562.2	 4978.0	...
8134484	  725.6	  562.2	 4979.0	...
8134485	  725.6	  562.2	 4981.0	...
8134486	  726.2	  562.1	 4983.0	...
8134487	  726.8	  562.0	 4983.0	...
8134488	  727.3	  562.0	 4981.0	...
8134489	  727.4	  562.1	 4978.0	...
8134490	  727.4	  562.4	 4979.0	...
8134491	  727.4	  562.4	 4981.0	...
8134492	  727.4	  562.3	 4986.0	...
8134493	  727.1	  562.3	 4988.0	...
8134494	  726.8	  562.5	 4989.0	...
8134495	  726.5	  562.6	 4988.0	...
8134496	  726.4	  562.1	 4986.0	...
8134497	  726.5	  561.6	 4992.0	...
8134498	  726.5	  561.3	 4998.0	...
8134499	  726.4	  561.6	 5001.0	...
8134500	  726.2	  562.1	 4998.0	...
8134501	  726.1	  562.5	 4996.0	...
8134502	  726.2	  562.3	 4996.0	...
8134503	  726.3	  561.7	 4996.0	...
8134504	  726.4	  561.6	 4995.0	...
8134505	  726.5	  561.9	 4995.0	...
8134506	  726.5	  562.4	 4995.0	...
8134507	  726.3	  562.5	 4997.0	...
8134508	  726.3	  562.5	 4998.0	...
8134509	  726.3	  562.4	 4999.0	...
8134510	  726.4	  562.3	 4998.0	...
8134511	  726.4	  562.3	 4996.0	...
8134512	  726.4	  562.2	 4996.0	...
8134513	  727.0	  562.2	 4997.0	...
8134514	  727.5	  562.1	 5001.0	...
8134515	  727.7	  562.0	 5005.0	...
8134516	  727.2	  561.9	 5006.0	...
8134517	  726.6	  561.9	 5006.0	...
8134518	  726.5	  561.9	 5003.0	...
8134519	  726.2	  562.0	 5000.0	...
8134520	  726.1	  561.8	 4999.0	...
8134521	  726.7	  561.4	 5002.0	...
8134522	  727.4	  561.1	 5005.0	...
8134523	  728.1	  561.0	 5006.0	...
8134524	  727.9	  561.1	 5006.0	...
8134525	  727.8	  561.2	 5006.0	...
8134526	  727.7	  561.2	 5005.0	...
8134527	  727.9	  561.2	 5004.0	...
8134528	  727.8	  561.0	 5005.0	...
8134529	  727.5	  560.9	 5007.0	...
8134530	  727.3	  560.8	 5010.0	...
8134531	  727.1	  560.9	 5010.0	...
8134532	  727.1	  561.0	 5011.0	...
8134533	  727.2	  561.0	 5012.0	...
8134534	  727.1	  561.0	 5012.0	...
8134535	  727.1	  560.9	 5013.0	...
8134536	  727.1	  560.7	 5013.0	...
8134537	  726.9	  560.4	 5015.0	...
8134538	  726.5	  560.4	 5018.0	...
8134539	  726.5	  560.4	 5020.0	...
8134540	  726.9	  560.6	 5021.0	...
8134541	  727.3	  560.6	 5020.0	...
8134542	  727.5	  560.5	 5019.0	...
8134543	  727.5	  560.3	 5020.0	...
8134544	  727.5	  560.3	 5021.0	...
8134545	  727.4	  560.8	 5023.0	...
8134546	  727.3	  561.3	 5028.0	...
8134547	  727.3	  561.5	 5032.0	...
8134548	  727.4	  561.1	 5035.0	...
8134549	  727.4	  560.8	 5035.0	...
8134550	  727.3	  560.8	 5033.0	...
8134551	  727.1	  560.7	 5032.0	...
8134552	  727.0	  560.7	 5031.0	...
8134553	  727.0	  561.1	 5033.0	...
8134554	  727.2	  561.5	 5035.0	...
8134555	  727.4	  561.6	 5037.0	...
8134556	  727.6	  561.0	 5037.0	...
8134557	  727.9	  560.4	 5035.0	...
8134558	  728.1	  560.5	 5033.0	...
8134559	  728.0	  561.0	 5032.0	...
8134560	  727.8	  561.5	 5033.0	...
8134561	  727.5	  561.4	 5036.0	...
8134562	  727.4	  561.3	 5039.0	...
8134563	  727.3	  561.1	 5039.0	...
8134564	  727.3	  561.0	 5034.0	...
8134565	  727.4	  560.7	 5030.0	...
8134566	  727.6	  560.6	 5029.0	...
8134567	  727.8	  561.0	 5030.0	...
8134568	  727.8	  561.4	 5033.0	...
8134569	  727.6	  561.5	 5036.0	...
8134570	  727.5	  560.8	 5038.0	...
8134571	  727.6	  560.0	 5038.0	...
8134572	  728.0	  559.5	 5038.0	...
8134573	  728.2	  559.5	 5039.0	...
8134574	  728.4	  559.7	 5037.0	...
8134575	  728.4	  559.8	 5033.0	...
8134576	  728.5	  560.0	 5031.0	...
8134577	  728.7	  560.1	 5033.0	...
8134578	  728.5	  560.3	 5034.0	...
8134579	  728.1	  560.3	 5033.0	...
8134580	  727.7	  560.0	 5034.0	...
8134581	  727.7	  559.2	 5033.0	...
8134582	  727.7	  558.4	 5033.0	...
8134583	  727.4	  558.0	 5031.0	...
8134584	  727.0	  558.2	 5030.0	...
8134585	  726.8	  558.4	 5030.0	...
8134586	  726.9	  558.1	 5034.0	...
8134587	  727.1	  557.6	 5037.0	...
8134588	  727.4	  557.3	 5039.0	...
8134589	  727.8	  557.4	 5042.0	...
8134590	  728.1	  557.4	 5044.0	...
8134591	  728.3	  557.9	 5047.0	...
8134592	  728.4	  558.6	 5049.0	...
8134593	  728.5	  559.2	 5053.0	...
8134594	  728.5	  559.5	 5057.0	...
8134595	  728.5	  559.8	 5059.0	...
8134596	  728.5	  559.9	 5060.0	...
8134597	  728.5	  559.7	 5062.0	...
8134598	  728.5	  559.4	 5068.0	...
8134599	  728.6	  558.7	 5074.0	...
8134600	  728.5	  557.9	 5079.0	...
8134601	  728.4	  557.3	 5078.0	...
8134602	  728.0	  557.2	 5075.0	...
8134603	  727.6	  557.3	 5071.0	...
8134604	  727.4	  557.4	 5068.0	...
8134605	  727.9	  557.6	 5070.0	...
8134606	  728.4	  557.8	 5073.0	...
8134607	  728.8	  557.9	 5077.0	...
8134608	  729.2	  557.9	 5078.0	...
8134609	  729.6	  557.7	 5080.0	...
8134610	  729.7	  557.9	 5080.0	...
8134611	  729.6	  558.0	 5080.0	...
8134612	  729.6	  558.1	 5080.0	...
8134613	  729.6	  557.9	 5080.0	...
8134614	  729.7	  557.7	 5079.0	...
8134615	  729.5	  557.5	 5077.0	...
8134616	  729.4	  557.3	 5074.0	...
8134617	  729.6	  557.3	 5073.0	...
8134618	  730.0	  557.3	 5073.0	...
8134619	  730.1	  557.3	 5075.0	...
8134620	  729.8	  557.4	 5076.0	...
8134621	  729.2	  557.3	 5077.0	...
8134622	  728.8	  557.2	 5077.0	...
8134623	  728.5	  557.5	 5077.0	...
8134624	  728.4	  557.9	 5077.0	...
8134625	  728.5	  558.2	 5078.0	...
8134626	  728.5	  558.0	 5078.0	...
8134627	  728.5	  558.3	 5080.0	...
8134628	  728.5	  558.6	 5083.0	...
8134629	  728.5	  559.0	 5086.0	...
8134630	  729.1	  559.0	 5087.0	...
8134631	  729.7	  559.1	 5087.0	...
8134632	  730.2	  558.7	 5088.0	...
8134633	  730.1	  558.3	 5090.0	...
8134634	  730.1	  557.8	 5092.0	...
8134635	  730.4	  557.6	 5093.0	...
8134636	  730.7	  557.6	 5094.0	...
8134637	  730.7	  557.9	 5094.0	...
8134638	  730.9	  558.2	 5097.0	...
8134639	  731.0	  557.8	 5100.0	...
8134640	  730.9	  557.3	 5101.0	...
8134641	  730.7	  557.0	 5099.0	...
8134642	  730.6	  557.2	 5096.0	...
8134643	  730.8	  557.3	 5095.0	...
8134644	  730.4	  557.3	 5095.0	...
8134645	  729.9	  557.2	 5096.0	...
8134646	  729.4	  557.3	 5098.0	...
8134647	  729.7	  557.3	 5099.0	...
8134648	  730.2	  557.2	 5100.0	...
8134649	  730.7	  557.2	 5105.0	...
8134650	  730.8	  557.1	 5110.0	...
8134651	  730.7	  557.1	 5113.0	...
8134652	  730.5	  557.2	 5113.0	...
8134653	  730.1	  557.3	 5114.0	...
8134654	  730.0	  557.4	 5115.0	...
8134655	  729.7	  557.5	 5116.0	...
8134656	  729.7	  557.5	 5116.0	...
8134657	  730.0	  557.4	 5115.0	...
8134658	  730.6	  557.2	 5118.0	...
8134659	  731.2	  557.1	 5120.0	...
8134660	  731.5	  557.0	 5122.0	...
8134661	  731.5	  556.7	 5123.0	...
8134662	  731.4	  556.5	 5124.0	...
8134663	  731.3	  556.3	 5124.0	...
8134664	  731.2	  556.3	 5124.0	...
8134665	  731.1	  556.4	 5124.0	...
8134666	  731.1	  556.3	 5124.0	...
8134667	  730.9	  556.1	 5123.0	...
8134668	  730.8	  555.9	 5122.0	...
8134669	  730.6	  555.9	 5120.0	...
8134670	  730.7	  555.9	 5119.0	...
8134671	  731.0	  556.0	 5118.0	...
8134672	  731.2	  556.0	 5117.0	...
8134673	  731.3	  556.0	 5116.0	...
8134674	  731.2	  556.0	 5115.0	...
8134675	  731.5	  555.9	 5113.0	...
8134676	  731.8	  555.8	 5111.0	...
8134677	  732.2	  555.9	 5109.0	...
8134678	  732.5	  555.9	 5110.0	...
8134679	  732.7	  556.0	 5113.0	...
8134680	  732.6	  556.2	 5115.0	...
8134681	  732.1	  556.4	 5116.0	...
8134682	  731.5	  556.7	 5116.0	...
8134683	  731.2	  556.8	 5117.0	...
8134684	  731.2	  556.8	 5118.0	...
8134685	  731.1	  556.9	 5120.0	...
8134686	  731.0	  557.1	 5122.0	...
8134687	  731.5	  557.3	 5124.0	...
8134688	  732.1	  557.4	 5127.0	...
8134689	  732.8	  557.1	 5129.0	...
8134690	  733.0	  556.8	 5128.0	...
8134691	  733.1	  556.9	 5128.0	...
8134692	  733.1	  557.0	 5126.0	...
8134693	  733.2	  557.3	 5125.0	...
8134694	  733.3	  557.3	 5127.0	...
8134695	  733.3	  557.2	 5129.0	...
8134696	  733.2	  557.0	 5128.0	...
8134697	  733.0	  556.6	 5125.0	...
8134698	  732.9	  556.3	 5128.0	...
8134699	  732.7	  555.6	 5134.0	...
8134700	  732.6	  555.0	 5138.0	...
8134701	  732.4	  554.5	 5134.0	...
8134702	  732.2	  554.6	 5130.0	...
8134703	  732.4	  554.6	 5130.0	...
8134704	  732.5	  554.5	 5131.0	...
8134705	  732.5	  554.4	 5132.0	...
8134706	  732.2	  554.4	 5133.0	...
8134707	  732.0	  554.5	 5133.0	...
8134708	  732.1	  554.7	 5133.0	...
8134709	  732.2	  554.8	 5132.0	...
8134710	  732.6	  554.8	 5131.0	...
8134711	  732.9	  554.8	 5130.0	...
8134712	  733.1	  554.5	 5130.0	...
8134713	  733.5	  554.3	 5129.0	...
8134714	  733.9	  554.1	 5128.0	...
8134715	  733.9	  554.0	 5127.0	...
8134716	  733.6	  554.0	 5126.0	...
8134717	  733.5	  554.1	 5126.0	...
8134718	  733.9	  554.3	 5129.0	...
8134719	  733.8	  554.7	 5135.0	...
8134720	  733.3	  554.8	 5141.0	...
8134721	  732.9	  554.6	 5142.0	...
8134722	  732.9	  554.4	 5140.0	...
8134723	  733.0	  554.6	 5137.0	...
8134724	  733.0	  554.8	 5137.0	...
8134725	  733.1	  555.1	 5136.0	...
8134726	  733.0	  554.7	 5135.0	...
8134727	  732.9	  554.5	 5134.0	...
8134728	  732.8	  554.5	 5133.0	...
8134729	  732.8	  554.9	 5136.0	...
8134730	  732.9	  555.2	 5139.0	...
8134731	  733.0	  555.2	 5142.0	...
8134732	  733.1	  555.1	 5143.0	...
8134733	  733.4	  555.0	 5142.0	...
8134734	  733.6	  554.1	 5142.0	...
8134735	  733.7	  553.3	 5142.0	...
8134736	  734.0	  552.6	 5144.0	...
8134737	  734.4	  552.5	 5145.0	...
8134738	  734.8	  552.4	 5147.0	...
8134739	  734.6	  552.7	 5149.0	...
8134740	  734.2	  552.8	 5150.0	...
8134741	  733.8	  553.1	 5150.0	...
8134742	  733.7	  552.9	 5153.0	...
8134743	  733.8	  553.0	 5159.0	...
8134744	  734.0	  553.1	 5164.0	...
8134745	  734.1	  553.3	 5165.0	...
8134746	  734.1	  553.7	 5162.0	...
8134747	  734.1	  553.9	 5159.0	...
8134748	  734.1	  553.9	 5159.0	...
8134749	  734.0	  553.7	 5158.0	...
8134750	  733.9	  553.9	 5157.0	...
8134751	  734.1	  554.2	 5155.0	...
8134752	  734.5	  554.4	 5152.0	...
8134753	  734.9	  554.2	 5151.0	...
8134754	  735.0	  554.3	 5152.0	...
8134755	  734.9	  554.3	 5153.0	...
8134756	  734.9	  554.4	 5153.0	...
8134757	  735.0	  554.5	 5152.0	...
8134758	  735.1	  554.7	 5155.0	...
8134759	  735.1	  554.3	 5159.0	...
8134760	  735.0	  553.7	 5163.0	...
8134761	  734.9	  553.1	 5163.0	...
8134762	  734.7	  553.0	 5162.0	...
8134763	  734.8	  552.8	 5162.0	...
8134764	  734.9	  553.0	 5163.0	...
8134765	  735.2	  553.3	 5164.0	...
8134766	  735.5	  553.4	 5165.0	...
8134767	  735.9	  553.2	 5165.0	...
8134768	  735.9	  553.1	 5165.0	...
8134769	  735.7	  553.4	 5166.0	...
8134770	  735.6	  553.5	 5165.0	...
8134771	  735.8	  553.6	 5164.0	...
8134772	  735.8	  553.5	 5166.0	...
8134773	  735.7	  553.5	 5169.0	...
8134774	  735.7	  553.6	 5173.0	...
8134775	  735.8	  553.5	 5174.0	...
8134776	  736.0	  553.4	 5176.0	...
8134777	  736.1	  553.4	 5177.0	...
8134778	  735.9	  553.5	 5179.0	...
8134779	  735.6	  553.1	 5178.0	...
8134780	  735.3	  552.5	 5176.0	...
8134781	  735.3	  551.9	 5174.0	...
8134782	  735.0	  551.9	 5174.0	...
8134783	  734.8	  551.9	 5178.0	...
8134784	  734.5	  552.2	 5182.0	...
8134785	  734.6	  552.6	 5186.0	...
8134786	  735.0	  553.0	 5186.0	...
8134787	  735.3	  552.6	 5186.0	...
8134788	  735.8	  552.2	 5184.0	...
8134789	  736.0	  552.2	 5184.0	...
8134790	  735.8	  552.6	 5183.0	...
8134791	  735.4	  553.1	 5185.0	...
8134792	  735.5	  553.2	 5186.0	...
8134793	  736.1	  552.8	 5185.0	...
8134794	  736.7	  552.3	 5183.0	...
8134795	  736.6	  552.0	 5184.0	...
8134796	  736.6	  552.2	 5187.0	...
8134797	  736.3	  552.3	 5187.0	...
8134798	  735.8	  551.9	 5184.0	...
8134799	  735.3	  551.5	 5181.0	...
8134800	  735.3	  551.1	 5181.0	...
8134801	  735.5	  551.7	 5181.0	...
8134802	  735.7	  552.3	 5180.0	...
8134803	  736.1	  552.8	 5179.0	...
8134804	  736.4	  552.3	 5178.0	...
8134805	  736.7	  551.8	 5177.0	...
8134806	  736.7	  551.5	 5177.0	...
8134807	  736.4	  551.6	 5184.0	...
8134808	  736.2	  551.8	 5192.0	...
8134809	  736.0	  551.9	 5194.0	...
8134810	  735.9	  551.6	 5189.0	...
8134811	  735.7	  551.3	 5182.0	...
8134812	  735.6	  550.9	 5180.0	...
8134813	  735.8	  550.8	 5180.0	...
8134814	  735.9	  550.6	 5183.0	...
8134815	  736.0	  550.5	 5186.0	...
8134816	  736.0	  550.9	 5187.0	...
8134817	  736.6	  551.5	 5189.0	...
8134818	  737.2	  552.1	 5190.0	...
8134819	  737.7	  552.3	 5191.0	...
8134820	  737.6	  552.5	 5191.0	...
8134821	  737.5	  553.0	 5193.0	...
8134822	  737.5	  553.4	 5195.0	...
8134823	  737.3	  553.0	 5198.0	...
8134824	  737.0	  552.2	 5198.0	...
8134825	  736.8	  551.9	 5197.0	...
8134826	  737.0	  552.3	 5196.0	...
8134827	  737.2	  552.2	 5195.0	...
8134828	  737.4	  551.7	 5196.0	...
8134829	  737.3	  551.2	 5196.0	...
8134830	  737.5	  551.2	 5195.0	...
8134831	  738.1	  551.3	 5193.0	...
8134832	  738.7	  551.3	 5192.0	...
8134833	  739.1	  551.6	 5192.0	...
8134834	  739.2	  551.8	 5192.0	...
8134835	  739.3	  551.4	 5193.0	...
8134836	  738.9	  550.9	 5193.0	...
8134837	  738.6	  551.0	 5194.0	...
8134838	  738.1	  551.7	 5194.0	...
8134839	  738.0	  552.5	 5189.0	...
8134840	  738.0	  552.6	 5185.0	...
8134841	  738.1	  552.5	 5184.0	...
8134842	  738.0	  552.4	 5187.0	...
8134843	  737.8	  552.2	 5189.0	...
8134844	  737.5	  551.9	 5189.0	...
8134845	  737.3	  551.6	 5188.0	...
8134846	  737.6	  551.1	 5189.0	...
8134847	  737.9	  550.9	 5188.0	...
8134848	  738.2	  550.8	 5187.0	...
8134849	  738.1	  550.8	 5186.0	...
8134850	  738.2	  550.8	 5186.0	...
8134851	  738.3	  550.5	 5188.0	...
8134852	  738.3	  550.3	 5191.0	...
8134853	  738.3	  550.7	 5194.0	...
8134854	  738.3	  551.2	 5193.0	...
8134855	  738.4	  551.5	 5192.0	...
8134856	  738.5	  551.1	 5193.0	...
8134857	  738.6	  550.8	 5195.0	...
8134858	  738.7	  550.7	 5197.0	...
8134859	  738.7	  550.2	 5199.0	...
8134860	  738.9	  549.8	 5201.0	...
8134861	  739.0	  550.2	 5202.0	...
8134862	  739.1	  550.9	 5202.0	...
8134863	  739.2	  551.7	 5202.0	...
8134864	  739.2	  551.6	 5200.0	...
8134865	  739.5	  551.5	 5198.0	...
8134866	  739.7	  551.4	 5197.0	...
[truncated: 4,265,524 more chars]
