# Supplementary material for: With an eye on uncertainty: Modelling pupillary responses to environmental volatility
Source: PLoS Comput Biol. 2019 Jul 5;15(7):e1007126. doi: 10.1371/journal.pcbi.1007126 (PMC6636765; doi:10.1371/journal.pcbi.1007126)
Supplement: S9 Data — Zip file containing the pupillometry data for participant 9. (ZIP) [file pcbi.1007126.s009.zip › P9/trial6.asc]

** CONVERTED FROM C:\Users\tparr\Documents\PVR\P9_1412\trial6.edf using edfapi 3.1 Win32 Nov 24 2009 on Thu Dec 14 11:56:01 2017
** DATE: Thu Dec 14 12:23:31 2017
** TYPE: EDF_FILE BINARY EVENT SAMPLE TAGGED
** VERSION: EYELINK II 1
** SOURCE: EYELINK CL
** EYELINK II CL v4.48 Nov 25 2009
** CAMERA: EyeLink CL Version 1.4 Sensor=BHA
** SERIAL NUMBER: CL1-AAD42
** CAMERA_CONFIG: AAD42140.SCD
**

MSG	8796164 RECCFG CR 1000 2 0 R
MSG	8796164 ELCLCFG MTABLER
MSG	8796164 GAZE_COORDS 0.00 0.00 1599.00 1199.00
MSG	8796164 THRESHOLDS R 127 234
MSG	8796164 ELCL_PROC CENTROID (3)
MSG	8796164 ELCL_PCR_PARAM 5 3.0
START	8796165 	RIGHT	SAMPLES	EVENTS
PRESCALER	1
VPRESCALER	1
PUPIL	AREA
EVENTS	GAZE	RIGHT	RATE	1000.00	TRACKING	CR	FILTER	2
SAMPLES	GAZE	RIGHT	RATE	1000.00	TRACKING	CR	FILTER	2
MSG	8796165 !MODE RECORD CR 1000 2 0 R
8796165	  775.3	  588.3	 3967.0	...
INPUT	8796165	127
8796166	  774.6	  588.3	 3966.0	...
8796167	  773.9	  588.2	 3967.0	...
8796168	  774.3	  588.1	 3968.0	...
8796169	  774.8	  588.1	 3969.0	...
8796170	  775.0	  588.1	 3970.0	...
8796171	  774.6	  588.3	 3969.0	...
SFIX R   8796172
8796172	  774.3	  588.8	 3972.0	...
8796173	  774.1	  589.3	 3975.0	...
8796174	  774.0	  589.5	 3976.0	...
8796175	  773.9	  589.4	 3975.0	...
8796176	  773.9	  589.0	 3972.0	...
8796177	  773.9	  588.8	 3972.0	...
8796178	  773.9	  588.6	 3972.0	...
8796179	  774.0	  588.6	 3974.0	...
8796180	  773.9	  588.5	 3976.0	...
8796181	  773.7	  588.3	 3977.0	...
8796182	  773.4	  588.2	 3975.0	...
8796183	  773.3	  588.3	 3974.0	...
8796184	  773.3	  588.5	 3975.0	...
8796185	  773.3	  588.6	 3978.0	...
8796186	  773.4	  588.6	 3982.0	...
8796187	  773.4	  588.3	 3984.0	...
8796188	  773.5	  588.0	 3983.0	...
8796189	  773.5	  587.8	 3982.0	...
8796190	  773.7	  587.9	 3980.0	...
8796191	  773.8	  587.9	 3980.0	...
8796192	  774.0	  587.6	 3980.0	...
8796193	  774.2	  587.5	 3980.0	...
8796194	  774.4	  587.3	 3979.0	...
8796195	  774.4	  587.4	 3982.0	...
8796196	  774.4	  587.6	 3986.0	...
8796197	  774.3	  588.1	 3989.0	...
8796198	  774.3	  588.5	 3989.0	...
8796199	  774.2	  588.7	 3988.0	...
8796200	  774.1	  588.6	 3987.0	...
8796201	  774.3	  588.4	 3987.0	...
8796202	  774.7	  588.3	 3988.0	...
8796203	  775.0	  588.0	 3989.0	...
8796204	  774.8	  587.5	 3990.0	...
8796205	  774.5	  587.1	 3990.0	...
8796206	  774.4	  586.9	 3989.0	...
8796207	  774.5	  586.9	 3988.0	...
8796208	  774.7	  586.9	 3987.0	...
8796209	  774.8	  586.9	 3987.0	...
8796210	  774.7	  586.9	 3989.0	...
8796211	  774.6	  586.8	 3993.0	...
8796212	  774.5	  586.8	 3997.0	...
8796213	  774.0	  586.7	 3997.0	...
8796214	  773.4	  586.6	 3997.0	...
8796215	  773.1	  586.5	 3997.0	...
8796216	  773.2	  586.4	 3999.0	...
8796217	  773.5	  586.5	 4002.0	...
8796218	  773.6	  586.6	 4007.0	...
8796219	  773.7	  586.6	 4009.0	...
8796220	  773.4	  586.5	 4012.0	...
8796221	  773.2	  586.4	 4012.0	...
8796222	  772.8	  586.3	 4013.0	...
8796223	  772.7	  586.2	 4012.0	...
8796224	  773.0	  586.7	 4011.0	...
8796225	  773.4	  587.3	 4010.0	...
8796226	  773.4	  588.0	 4010.0	...
8796227	  772.9	  588.1	 4012.0	...
8796228	  772.4	  588.0	 4014.0	...
8796229	  772.3	  587.7	 4015.0	...
8796230	  772.4	  587.1	 4014.0	...
8796231	  772.6	  586.6	 4013.0	...
8796232	  772.9	  586.2	 4013.0	...
8796233	  773.2	  586.0	 4012.0	...
8796234	  773.4	  585.8	 4011.0	...
8796235	  773.7	  585.6	 4014.0	...
8796236	  773.7	  586.3	 4018.0	...
8796237	  773.9	  586.9	 4022.0	...
8796238	  773.9	  586.9	 4019.0	...
8796239	  773.7	  586.2	 4017.0	...
8796240	  773.5	  585.6	 4015.0	...
8796241	  773.2	  586.2	 4018.0	...
8796242	  773.2	  586.8	 4022.0	...
8796243	  773.2	  587.3	 4025.0	...
8796244	  773.0	  586.8	 4026.0	...
8796245	  772.8	  586.3	 4027.0	...
8796246	  772.8	  585.7	 4026.0	...
8796247	  772.9	  585.6	 4025.0	...
8796248	  773.0	  586.2	 4024.0	...
8796249	  772.9	  586.8	 4024.0	...
8796250	  772.7	  587.1	 4024.0	...
8796251	  772.5	  586.7	 4025.0	...
8796252	  772.4	  586.1	 4024.0	...
8796253	  772.4	  586.0	 4025.0	...
8796254	  772.4	  585.8	 4025.0	...
8796255	  772.3	  585.5	 4025.0	...
8796256	  772.3	  585.3	 4028.0	...
8796257	  772.3	  585.2	 4032.0	...
8796258	  772.4	  585.2	 4035.0	...
8796259	  772.5	  585.8	 4036.0	...
8796260	  772.7	  586.4	 4036.0	...
8796261	  772.7	  586.6	 4035.0	...
8796262	  772.6	  586.1	 4036.0	...
8796263	  772.7	  585.5	 4041.0	...
8796264	  772.8	  585.3	 4045.0	...
8796265	  772.9	  585.2	 4044.0	...
8796266	  772.6	  585.2	 4041.0	...
8796267	  772.4	  585.3	 4039.0	...
8796268	  772.3	  585.6	 4041.0	...
8796269	  772.5	  585.9	 4043.0	...
8796270	  772.8	  586.0	 4044.0	...
8796271	  773.0	  586.0	 4044.0	...
8796272	  772.9	  585.7	 4044.0	...
8796273	  772.7	  585.5	 4044.0	...
8796274	  772.7	  585.5	 4044.0	...
8796275	  773.0	  585.8	 4043.0	...
8796276	  773.3	  586.0	 4043.0	...
8796277	  773.6	  585.8	 4043.0	...
8796278	  773.6	  585.5	 4043.0	...
8796279	  773.5	  585.3	 4044.0	...
8796280	  773.4	  585.1	 4044.0	...
8796281	  773.4	  584.9	 4045.0	...
8796282	  773.3	  584.7	 4046.0	...
8796283	  773.1	  584.9	 4048.0	...
8796284	  773.1	  585.1	 4048.0	...
8796285	  773.1	  585.3	 4049.0	...
8796286	  773.0	  585.1	 4049.0	...
8796287	  772.9	  584.9	 4050.0	...
8796288	  772.8	  584.8	 4051.0	...
8796289	  772.9	  584.6	 4052.0	...
8796290	  773.0	  584.6	 4053.0	...
8796291	  772.7	  584.6	 4054.0	...
8796292	  772.2	  584.6	 4055.0	...
8796293	  771.8	  584.7	 4055.0	...
8796294	  771.8	  584.8	 4056.0	...
8796295	  771.8	  584.8	 4057.0	...
8796296	  771.9	  584.7	 4057.0	...
8796297	  772.0	  584.5	 4061.0	...
8796298	  772.2	  584.4	 4067.0	...
8796299	  772.4	  584.3	 4072.0	...
8796300	  772.8	  584.5	 4074.0	...
8796301	  773.0	  584.8	 4074.0	...
8796302	  773.4	  585.1	 4074.0	...
8796303	  773.4	  585.1	 4073.0	...
8796304	  773.2	  584.9	 4073.0	...
8796305	  772.9	  584.7	 4072.0	...
8796306	  772.6	  584.3	 4074.0	...
8796307	  772.6	  584.0	 4075.0	...
8796308	  772.8	  583.7	 4075.0	...
8796309	  773.0	  583.6	 4075.0	...
8796310	  773.1	  583.5	 4075.0	...
8796311	  773.2	  583.4	 4078.0	...
8796312	  773.3	  583.5	 4080.0	...
8796313	  773.2	  583.6	 4082.0	...
8796314	  772.9	  583.7	 4081.0	...
8796315	  772.6	  583.7	 4080.0	...
8796316	  772.3	  583.7	 4080.0	...
8796317	  772.2	  583.6	 4079.0	...
8796318	  772.0	  583.6	 4079.0	...
8796319	  772.1	  583.4	 4079.0	...
8796320	  772.1	  583.2	 4079.0	...
8796321	  772.1	  583.5	 4080.0	...
8796322	  772.5	  584.0	 4081.0	...
8796323	  773.0	  584.6	 4082.0	...
8796324	  773.6	  584.6	 4082.0	...
8796325	  773.9	  584.7	 4086.0	...
8796326	  774.1	  584.8	 4090.0	...
8796327	  774.0	  584.9	 4094.0	...
8796328	  773.4	  585.0	 4093.0	...
8796329	  772.7	  585.1	 4094.0	...
8796330	  772.2	  585.1	 4094.0	...
8796331	  772.2	  584.9	 4095.0	...
8796332	  772.2	  584.7	 4096.0	...
8796333	  772.2	  584.4	 4096.0	...
8796334	  772.5	  584.1	 4096.0	...
8796335	  772.7	  583.8	 4099.0	...
8796336	  772.9	  583.7	 4102.0	...
8796337	  773.0	  583.7	 4104.0	...
8796338	  773.1	  583.9	 4102.0	...
8796339	  773.3	  584.2	 4100.0	...
8796340	  773.5	  584.5	 4100.0	...
8796341	  773.5	  584.6	 4099.0	...
8796342	  773.2	  584.5	 4100.0	...
8796343	  773.0	  584.6	 4102.0	...
8796344	  772.8	  584.7	 4105.0	...
8796345	  772.7	  584.7	 4107.0	...
8796346	  772.3	  584.6	 4108.0	...
8796347	  771.9	  584.5	 4109.0	...
8796348	  771.6	  584.5	 4109.0	...
8796349	  771.6	  584.5	 4109.0	...
8796350	  771.8	  584.2	 4110.0	...
8796351	  772.0	  583.9	 4110.0	...
8796352	  771.9	  583.6	 4111.0	...
8796353	  771.5	  583.4	 4113.0	...
8796354	  771.1	  583.6	 4114.0	...
8796355	  771.4	  583.7	 4114.0	...
8796356	  771.7	  583.8	 4112.0	...
8796357	  771.9	  583.7	 4110.0	...
8796358	  771.8	  583.5	 4110.0	...
8796359	  771.6	  583.3	 4110.0	...
8796360	  771.5	  583.1	 4112.0	...
8796361	  771.3	  583.4	 4114.0	...
8796362	  771.1	  583.8	 4116.0	...
8796363	  771.0	  583.6	 4115.0	...
8796364	  771.0	  583.0	 4113.0	...
8796365	  771.1	  582.2	 4112.0	...
8796366	  771.3	  582.0	 4115.0	...
8796367	  771.4	  581.9	 4118.0	...
8796368	  771.6	  581.9	 4121.0	...
8796369	  771.8	  581.9	 4122.0	...
8796370	  771.7	  581.9	 4123.0	...
8796371	  771.7	  581.9	 4125.0	...
8796372	  771.6	  581.9	 4127.0	...
8796373	  771.5	  581.8	 4125.0	...
8796374	  771.4	  581.7	 4122.0	...
8796375	  771.5	  582.2	 4121.0	...
8796376	  771.6	  582.8	 4123.0	...
8796377	  771.7	  582.9	 4126.0	...
8796378	  771.7	  582.3	 4126.0	...
8796379	  771.8	  581.6	 4126.0	...
8796380	  771.8	  581.4	 4125.0	...
8796381	  771.8	  581.5	 4127.0	...
8796382	  772.0	  581.7	 4129.0	...
8796383	  772.3	  581.9	 4132.0	...
8796384	  772.1	  582.0	 4133.0	...
8796385	  771.7	  581.5	 4133.0	...
8796386	  771.3	  581.1	 4131.0	...
8796387	  771.2	  580.8	 4130.0	...
8796388	  771.1	  580.7	 4131.0	...
8796389	  771.4	  580.5	 4132.0	...
8796390	  771.8	  580.5	 4133.0	...
8796391	  772.2	  580.3	 4133.0	...
8796392	  772.3	  580.3	 4135.0	...
8796393	  772.2	  580.5	 4137.0	...
8796394	  772.1	  580.7	 4139.0	...
8796395	  771.8	  581.0	 4138.0	...
8796396	  771.6	  581.1	 4135.0	...
8796397	  771.5	  581.0	 4133.0	...
8796398	  771.6	  580.9	 4131.0	...
8796399	  771.6	  580.9	 4131.0	...
8796400	  771.8	  581.0	 4131.0	...
8796401	  772.1	  581.0	 4132.0	...
8796402	  772.3	  581.3	 4134.0	...
8796403	  772.3	  581.6	 4136.0	...
8796404	  772.0	  581.4	 4137.0	...
8796405	  771.6	  580.8	 4137.0	...
8796406	  771.8	  580.7	 4138.0	...
8796407	  772.1	  581.1	 4138.0	...
8796408	  772.3	  581.1	 4140.0	...
8796409	  772.0	  580.5	 4142.0	...
8796410	  771.5	  579.9	 4141.0	...
8796411	  771.1	  579.7	 4140.0	...
8796412	  771.4	  579.6	 4140.0	...
8796413	  772.0	  580.0	 4142.0	...
8796414	  772.5	  580.4	 4144.0	...
8796415	  772.4	  580.9	 4144.0	...
8796416	  772.2	  580.9	 4145.0	...
8796417	  772.3	  580.6	 4145.0	...
8796418	  772.3	  580.3	 4145.0	...
8796419	  772.2	  579.9	 4146.0	...
8796420	  772.0	  580.0	 4148.0	...
8796421	  771.7	  580.0	 4151.0	...
8796422	  771.6	  580.2	 4151.0	...
8796423	  771.5	  580.3	 4152.0	...
8796424	  771.5	  580.4	 4155.0	...
8796425	  771.5	  580.3	 4158.0	...
8796426	  771.4	  580.2	 4161.0	...
8796427	  771.3	  580.2	 4161.0	...
8796428	  771.2	  580.1	 4160.0	...
8796429	  771.1	  580.0	 4159.0	...
8796430	  771.0	  579.9	 4158.0	...
8796431	  770.9	  579.9	 4159.0	...
8796432	  771.2	  579.7	 4160.0	...
8796433	  771.3	  579.5	 4159.0	...
8796434	  771.4	  579.2	 4158.0	...
8796435	  771.2	  579.2	 4160.0	...
8796436	  771.3	  579.5	 4162.0	...
8796437	  771.4	  579.8	 4164.0	...
8796438	  771.5	  580.1	 4163.0	...
8796439	  771.5	  580.2	 4164.0	...
8796440	  771.4	  580.2	 4165.0	...
8796441	  771.3	  580.2	 4165.0	...
8796442	  771.4	  580.2	 4163.0	...
8796443	  771.1	  580.4	 4164.0	...
8796444	  770.8	  580.6	 4167.0	...
8796445	  770.5	  580.5	 4170.0	...
8796446	  770.4	  579.9	 4170.0	...
8796447	  770.3	  579.4	 4170.0	...
8796448	  770.3	  579.2	 4170.0	...
8796449	  770.4	  579.3	 4170.0	...
8796450	  770.6	  579.6	 4173.0	...
8796451	  770.7	  579.7	 4176.0	...
8796452	  770.9	  580.4	 4177.0	...
8796453	  771.0	  580.9	 4177.0	...
8796454	  771.0	  581.8	 4177.0	...
8796455	  771.2	  582.0	 4177.0	...
8796456	  771.4	  581.7	 4177.0	...
8796457	  771.4	  581.1	 4178.0	...
8796458	  771.2	  580.4	 4179.0	...
8796459	  771.0	  580.1	 4181.0	...
8796460	  771.0	  580.0	 4182.0	...
8796461	  771.0	  579.9	 4180.0	...
8796462	  771.0	  579.9	 4177.0	...
8796463	  770.9	  579.9	 4173.0	...
8796464	  769.9	  580.1	 4173.0	...
8796465	  769.0	  580.0	 4174.0	...
8796466	  769.2	  579.6	 4176.0	...
8796467	  770.4	  579.1	 4177.0	...
8796468	  771.2	  579.3	 4179.0	...
8796469	  770.7	  579.9	 4178.0	...
8796470	  770.2	  580.4	 4177.0	...
8796471	  769.9	  580.3	 4176.0	...
8796472	  769.8	  580.0	 4177.0	...
8796473	  769.7	  579.8	 4179.0	...
8796474	  769.6	  579.7	 4181.0	...
8796475	  769.7	  580.2	 4183.0	...
8796476	  769.9	  580.6	 4184.0	...
8796477	  769.9	  580.9	 4185.0	...
8796478	  769.7	  580.9	 4185.0	...
8796479	  769.5	  580.9	 4185.0	...
8796480	  769.4	  580.8	 4185.0	...
8796481	  769.3	  580.8	 4184.0	...
8796482	  769.3	  580.8	 4181.0	...
8796483	  769.3	  580.7	 4179.0	...
8796484	  769.1	  580.5	 4179.0	...
8796485	  768.9	  580.4	 4179.0	...
8796486	  768.7	  580.3	 4179.0	...
8796487	  768.8	  580.2	 4178.0	...
8796488	  768.9	  580.0	 4176.0	...
8796489	  769.1	  579.9	 4175.0	...
8796490	  769.2	  580.0	 4176.0	...
8796491	  769.2	  580.1	 4178.0	...
8796492	  769.1	  580.1	 4180.0	...
8796493	  768.8	  579.9	 4180.0	...
8796494	  768.6	  579.8	 4182.0	...
8796495	  768.6	  579.8	 4183.0	...
8796496	  769.3	  580.3	 4182.0	...
8796497	  769.9	  580.9	 4181.0	...
8796498	  770.0	  580.6	 4180.0	...
8796499	  769.5	  579.8	 4182.0	...
8796500	  769.2	  579.4	 4184.0	...
8796501	  769.2	  579.7	 4187.0	...
8796502	  769.3	  580.0	 4187.0	...
8796503	  769.2	  580.1	 4185.0	...
8796504	  769.2	  579.9	 4182.0	...
8796505	  769.2	  579.6	 4181.0	...
8796506	  769.2	  580.0	 4183.0	...
8796507	  769.2	  580.8	 4185.0	...
8796508	  769.3	  581.6	 4186.0	...
8796509	  769.5	  581.5	 4186.0	...
8796510	  769.6	  581.4	 4186.0	...
8796511	  769.6	  581.3	 4186.0	...
8796512	  769.7	  581.2	 4188.0	...
8796513	  769.7	  581.1	 4189.0	...
8796514	  769.7	  581.0	 4188.0	...
8796515	  769.6	  581.3	 4187.0	...
8796516	  769.6	  581.7	 4186.0	...
8796517	  769.5	  581.9	 4187.0	...
8796518	  769.6	  581.6	 4187.0	...
8796519	  769.7	  581.1	 4187.0	...
8796520	  769.7	  580.9	 4187.0	...
8796521	  769.7	  581.0	 4187.0	...
8796522	  769.5	  581.4	 4187.0	...
8796523	  769.4	  581.6	 4187.0	...
8796524	  769.3	  581.6	 4188.0	...
8796525	  769.3	  581.5	 4190.0	...
8796526	  769.3	  581.6	 4193.0	...
8796527	  769.3	  581.7	 4192.0	...
8796528	  769.3	  581.8	 4190.0	...
8796529	  769.3	  581.9	 4188.0	...
8796530	  769.5	  582.0	 4189.0	...
8796531	  769.7	  582.1	 4190.0	...
8796532	  769.9	  582.1	 4191.0	...
8796533	  769.8	  581.9	 4192.0	...
8796534	  769.7	  581.8	 4192.0	...
8796535	  769.5	  581.8	 4191.0	...
8796536	  769.4	  581.8	 4189.0	...
8796537	  769.3	  582.1	 4187.0	...
8796538	  769.2	  582.4	 4190.0	...
8796539	  769.1	  582.6	 4194.0	...
8796540	  769.0	  582.6	 4198.0	...
8796541	  769.0	  582.5	 4194.0	...
8796542	  769.0	  582.5	 4191.0	...
8796543	  769.1	  582.4	 4189.0	...
8796544	  769.2	  582.4	 4190.0	...
8796545	  769.2	  581.9	 4191.0	...
8796546	  769.3	  581.5	 4187.0	...
8796547	  769.2	  581.0	 4184.0	...
8796548	  769.1	  581.0	 4182.0	...
8796549	  768.8	  581.7	 4186.0	...
8796550	  768.5	  582.3	 4188.0	...
8796551	  768.2	  582.8	 4190.0	...
8796552	  768.2	  582.7	 4189.0	...
8796553	  768.0	  582.6	 4189.0	...
8796554	  767.5	  582.5	 4188.0	...
8796555	  766.9	  582.5	 4187.0	...
8796556	  767.2	  582.6	 4187.0	...
8796557	  767.8	  582.7	 4188.0	...
8796558	  768.5	  582.7	 4188.0	...
8796559	  768.6	  582.7	 4189.0	...
8796560	  768.4	  582.7	 4188.0	...
8796561	  768.1	  582.7	 4188.0	...
8796562	  767.6	  582.7	 4187.0	...
8796563	  767.5	  582.8	 4188.0	...
8796564	  767.5	  582.8	 4191.0	...
8796565	  767.6	  582.8	 4194.0	...
8796566	  767.8	  582.7	 4196.0	...
8796567	  768.0	  582.5	 4196.0	...
8796568	  768.3	  582.4	 4196.0	...
8796569	  768.5	  582.2	 4196.0	...
8796570	  768.6	  582.1	 4195.0	...
8796571	  768.6	  582.1	 4193.0	...
8796572	  768.6	  582.4	 4193.0	...
8796573	  768.4	  582.8	 4193.0	...
8796574	  768.2	  583.2	 4191.0	...
8796575	  768.0	  583.3	 4191.0	...
8796576	  767.9	  583.5	 4191.0	...
8796577	  767.7	  583.6	 4191.0	...
8796578	  767.6	  583.8	 4190.0	...
8796579	  767.6	  583.7	 4189.0	...
8796580	  767.6	  583.5	 4187.0	...
8796581	  767.6	  583.1	 4188.0	...
8796582	  767.6	  582.7	 4188.0	...
8796583	  767.6	  582.8	 4187.0	...
8796584	  767.6	  583.0	 4187.0	...
8796585	  767.6	  583.2	 4186.0	...
8796586	  767.6	  583.2	 4185.0	...
8796587	  768.0	  583.1	 4183.0	...
8796588	  768.3	  583.1	 4181.0	...
8796589	  768.5	  583.2	 4180.0	...
8796590	  767.8	  583.7	 4180.0	...
8796591	  767.1	  584.0	 4180.0	...
8796592	  766.7	  584.2	 4180.0	...
8796593	  767.0	  584.2	 4183.0	...
8796594	  767.3	  584.3	 4186.0	...
8796595	  767.4	  584.5	 4188.0	...
8796596	  767.2	  584.6	 4186.0	...
8796597	  767.2	  584.8	 4184.0	...
8796598	  767.2	  584.9	 4183.0	...
8796599	  767.3	  584.8	 4181.0	...
8796600	  767.6	  584.5	 4180.0	...
8796601	  768.0	  584.3	 4178.0	...
8796602	  768.3	  585.0	 4177.0	...
8796603	  768.3	  585.8	 4176.0	...
8796604	  768.3	  586.3	 4176.0	...
8796605	  768.5	  585.9	 4177.0	...
8796606	  768.6	  585.6	 4178.0	...
8796607	  768.1	  585.5	 4178.0	...
8796608	  767.5	  585.5	 4177.0	...
8796609	  767.1	  585.5	 4175.0	...
8796610	  767.3	  585.5	 4175.0	...
8796611	  767.7	  585.5	 4172.0	...
8796612	  768.0	  585.6	 4168.0	...
8796613	  768.1	  585.7	 4166.0	...
8796614	  768.1	  585.9	 4166.0	...
8796615	  768.1	  585.9	 4169.0	...
8796616	  768.2	  585.9	 4170.0	...
8796617	  768.3	  585.7	 4172.0	...
8796618	  768.2	  585.2	 4173.0	...
8796619	  768.0	  584.7	 4172.0	...
8796620	  767.9	  584.8	 4170.0	...
8796621	  768.0	  585.1	 4168.0	...
8796622	  767.9	  585.5	 4167.0	...
8796623	  767.8	  585.3	 4167.0	...
8796624	  767.7	  585.2	 4168.0	...
8796625	  767.7	  585.1	 4168.0	...
8796626	  767.8	  585.1	 4168.0	...
8796627	  768.0	  585.3	 4166.0	...
8796628	  768.0	  585.6	 4165.0	...
8796629	  768.0	  585.9	 4164.0	...
8796630	  768.1	  586.3	 4163.0	...
8796631	  768.3	  586.4	 4162.0	...
8796632	  768.4	  586.5	 4161.0	...
8796633	  768.4	  586.4	 4161.0	...
8796634	  768.5	  586.5	 4161.0	...
8796635	  768.4	  586.5	 4161.0	...
8796636	  768.4	  586.7	 4160.0	...
8796637	  768.4	  586.8	 4160.0	...
8796638	  768.2	  586.8	 4161.0	...
8796639	  768.0	  586.8	 4161.0	...
8796640	  768.1	  587.1	 4159.0	...
8796641	  768.3	  587.5	 4155.0	...
8796642	  768.6	  588.2	 4151.0	...
8796643	  768.7	  588.6	 4152.0	...
8796644	  768.7	  588.9	 4153.0	...
8796645	  768.7	  588.9	 4155.0	...
8796646	  768.7	  588.8	 4156.0	...
8796647	  768.6	  589.0	 4156.0	...
8796648	  768.6	  589.3	 4156.0	...
8796649	  768.6	  589.4	 4156.0	...
8796650	  768.6	  589.3	 4157.0	...
8796651	  768.6	  589.2	 4158.0	...
8796652	  768.6	  589.2	 4158.0	...
8796653	  768.6	  589.2	 4155.0	...
8796654	  768.8	  589.2	 4151.0	...
8796655	  769.1	  589.2	 4149.0	...
8796656	  769.3	  589.0	 4150.0	...
8796657	  769.1	  588.6	 4150.0	...
8796658	  768.8	  588.3	 4149.0	...
8796659	  768.5	  588.6	 4147.0	...
8796660	  768.5	  589.1	 4148.0	...
8796661	  768.6	  589.6	 4148.0	...
8796662	  768.7	  589.6	 4149.0	...
8796663	  769.4	  589.3	 4150.0	...
8796664	  770.1	  588.9	 4150.0	...
8796665	  770.8	  588.6	 4149.0	...
8796666	  770.8	  588.5	 4148.0	...
8796667	  770.7	  588.5	 4148.0	...
8796668	  770.5	  588.8	 4148.0	...
8796669	  770.4	  588.9	 4148.0	...
8796670	  770.2	  589.0	 4144.0	...
8796671	  770.0	  588.8	 4141.0	...
8796672	  769.8	  589.0	 4137.0	...
8796673	  769.8	  589.3	 4136.0	...
8796674	  769.9	  589.6	 4136.0	...
8796675	  770.1	  589.4	 4136.0	...
8796676	  770.2	  589.1	 4135.0	...
8796677	  770.1	  588.9	 4135.0	...
8796678	  770.0	  589.3	 4134.0	...
8796679	  769.9	  589.6	 4133.0	...
8796680	  769.9	  589.8	 4133.0	...
8796681	  770.0	  589.9	 4133.0	...
8796682	  770.1	  590.0	 4133.0	...
8796683	  770.4	  590.0	 4133.0	...
8796684	  770.7	  590.0	 4132.0	...
8796685	  771.0	  589.9	 4133.0	...
8796686	  770.8	  589.5	 4134.0	...
8796687	  770.6	  589.0	 4134.0	...
8796688	  770.7	  588.5	 4133.0	...
8796689	  770.9	  588.7	 4130.0	...
8796690	  771.1	  588.6	 4125.0	...
8796691	  771.1	  588.5	 4121.0	...
8796692	  771.0	  588.4	 4118.0	...
8796693	  771.0	  588.8	 4119.0	...
8796694	  770.9	  589.0	 4117.0	...
8796695	  771.0	  589.0	 4115.0	...
8796696	  771.1	  588.9	 4114.0	...
8796697	  771.2	  588.9	 4115.0	...
8796698	  771.3	  589.2	 4117.0	...
8796699	  771.4	  589.4	 4117.0	...
8796700	  771.5	  589.6	 4117.0	...
8796701	  771.6	  589.7	 4116.0	...
8796702	  771.5	  589.8	 4116.0	...
8796703	  771.4	  589.8	 4117.0	...
8796704	  771.2	  589.8	 4117.0	...
8796705	  771.0	  590.5	 4117.0	...
8796706	  770.9	  591.1	 4117.0	...
8796707	  770.9	  591.8	 4116.0	...
8796708	  771.1	  591.9	 4117.0	...
8796709	  771.4	  591.6	 4118.0	...
8796710	  771.6	  591.2	 4113.0	...
8796711	  771.6	  590.9	 4108.0	...
8796712	  771.4	  590.5	 4108.0	...
8796713	  771.2	  590.0	 4112.0	...
8796714	  771.2	  589.6	 4116.0	...
8796715	  771.4	  589.6	 4116.0	...
8796716	  771.4	  589.7	 4116.0	...
8796717	  771.1	  589.8	 4117.0	...
8796718	  770.8	  589.8	 4119.0	...
8796719	  770.8	  590.2	 4120.0	...
8796720	  771.4	  590.5	 4121.0	...
8796721	  772.0	  591.4	 4119.0	...
8796722	  772.1	  591.9	 4117.0	...
8796723	  771.6	  592.3	 4116.0	...
8796724	  771.7	  592.0	 4116.0	...
8796725	  772.1	  591.7	 4113.0	...
8796726	  772.8	  591.6	 4110.0	...
8796727	  773.0	  591.6	 4110.0	...
8796728	  772.9	  591.4	 4110.0	...
8796729	  772.5	  591.2	 4110.0	...
8796730	  772.0	  591.2	 4105.0	...
8796731	  771.8	  591.6	 4100.0	...
8796732	  771.8	  592.0	 4095.0	...
8796733	  771.8	  592.2	 4096.0	...
8796734	  771.6	  592.2	 4099.0	...
8796735	  771.5	  592.1	 4101.0	...
8796736	  771.4	  592.1	 4103.0	...
8796737	  771.2	  592.6	 4103.0	...
8796738	  771.0	  593.1	 4103.0	...
8796739	  770.7	  593.4	 4104.0	...
8796740	  770.8	  593.2	 4102.0	...
8796741	  771.0	  592.9	 4102.0	...
8796742	  771.3	  592.8	 4101.0	...
8796743	  771.7	  592.7	 4102.0	...
8796744	  772.0	  592.7	 4103.0	...
8796745	  772.3	  592.5	 4103.0	...
8796746	  772.5	  592.3	 4103.0	...
8796747	  772.8	  592.5	 4102.0	...
8796748	  772.3	  593.0	 4101.0	...
8796749	  771.7	  593.4	 4102.0	...
8796750	  771.4	  593.5	 4102.0	...
8796751	  771.6	  593.2	 4103.0	...
8796752	  771.8	  593.1	 4102.0	...
8796753	  771.6	  593.1	 4102.0	...
8796754	  771.5	  593.3	 4102.0	...
8796755	  771.7	  593.4	 4098.0	...
8796756	  772.0	  593.2	 4094.0	...
8796757	  772.4	  593.1	 4088.0	...
8796758	  772.7	  593.1	 4087.0	...
8796759	  773.1	  593.1	 4090.0	...
8796760	  773.4	  593.1	 4094.0	...
8796761	  773.2	  593.1	 4096.0	...
8796762	  773.0	  592.9	 4094.0	...
8796763	  772.7	  592.7	 4092.0	...
8796764	  772.4	  592.5	 4092.0	...
8796765	  772.2	  592.8	 4094.0	...
8796766	  772.1	  593.4	 4096.0	...
8796767	  772.7	  593.8	 4098.0	...
8796768	  773.2	  593.8	 4098.0	...
8796769	  773.7	  593.4	 4097.0	...
8796770	  773.6	  593.0	 4096.0	...
8796771	  773.6	  592.7	 4094.0	...
8796772	  773.6	  592.5	 4094.0	...
8796773	  773.4	  592.5	 4093.0	...
8796774	  773.0	  592.5	 4093.0	...
8796775	  772.7	  593.0	 4095.0	...
8796776	  772.7	  593.4	 4096.0	...
8796777	  772.7	  593.9	 4095.0	...
8796778	  772.6	  593.9	 4091.0	...
8796779	  772.7	  593.9	 4088.0	...
8796780	  772.7	  593.8	 4089.0	...
8796781	  772.7	  593.4	 4091.0	...
8796782	  772.8	  593.1	 4090.0	...
8796783	  773.0	  593.1	 4088.0	...
8796784	  773.3	  593.2	 4086.0	...
8796785	  773.7	  593.3	 4087.0	...
8796786	  773.9	  593.3	 4089.0	...
8796787	  774.0	  593.2	 4088.0	...
8796788	  774.0	  593.2	 4087.0	...
8796789	  774.0	  593.3	 4086.0	...
8796790	  774.1	  594.0	 4086.0	...
8796791	  774.0	  594.6	 4086.0	...
8796792	  773.8	  594.4	 4088.0	...
8796793	  773.6	  593.8	 4089.0	...
8796794	  773.4	  593.1	 4089.0	...
8796795	  773.3	  593.3	 4088.0	...
8796796	  773.3	  593.4	 4087.0	...
8796797	  773.2	  593.5	 4090.0	...
8796798	  773.0	  593.5	 4094.0	...
8796799	  772.9	  593.5	 4095.0	...
8796800	  772.9	  593.5	 4092.0	...
8796801	  772.9	  593.5	 4090.0	...
8796802	  773.3	  593.6	 4090.0	...
8796803	  773.6	  594.0	 4090.0	...
8796804	  774.0	  594.2	 4089.0	...
8796805	  774.0	  594.5	 4089.0	...
8796806	  773.6	  594.6	 4090.0	...
8796807	  773.2	  594.6	 4091.0	...
8796808	  773.2	  594.6	 4092.0	...
8796809	  773.6	  594.1	 4094.0	...
8796810	  774.0	  593.8	 4096.0	...
8796811	  773.8	  593.8	 4096.0	...
8796812	  773.6	  594.1	 4094.0	...
8796813	  773.5	  594.5	 4092.0	...
8796814	  773.6	  594.9	 4091.0	...
8796815	  774.0	  594.9	 4091.0	...
8796816	  774.5	  594.6	 4092.0	...
8796817	  775.1	  594.4	 4093.0	...
8796818	  775.2	  594.9	 4093.0	...
8796819	  775.1	  595.4	 4092.0	...
8796820	  774.9	  595.5	 4093.0	...
8796821	  774.7	  595.3	 4096.0	...
8796822	  774.9	  595.3	 4096.0	...
8796823	  775.0	  595.5	 4094.0	...
8796824	  775.1	  595.6	 4093.0	...
8796825	  775.1	  595.6	 4095.0	...
8796826	  774.5	  595.2	 4096.0	...
8796827	  773.9	  594.9	 4097.0	...
8796828	  773.6	  594.6	 4097.0	...
8796829	  773.9	  594.6	 4097.0	...
8796830	  774.3	  594.5	 4095.0	...
8796831	  774.3	  594.6	 4094.0	...
8796832	  774.2	  595.2	 4092.0	...
8796833	  774.2	  595.7	 4094.0	...
8796834	  774.5	  596.3	 4095.0	...
8796835	  774.8	  596.3	 4097.0	...
8796836	  775.3	  596.4	 4098.0	...
8796837	  775.6	  596.5	 4099.0	...
8796838	  775.9	  596.0	 4098.0	...
8796839	  775.9	  595.6	 4098.0	...
8796840	  775.9	  594.5	 4098.0	...
8796841	  775.9	  594.0	 4098.0	...
8796842	  775.9	  593.6	 4098.0	...
8796843	  775.8	  593.8	 4099.0	...
8796844	  775.9	  593.8	 4099.0	...
8796845	  776.1	  593.8	 4094.0	...
8796846	  776.2	  593.8	 4089.0	...
8796847	  776.0	  593.8	 4087.0	...
8796848	  775.9	  593.6	 4090.0	...
8796849	  775.7	  593.5	 4094.0	...
8796850	  775.6	  593.4	 4094.0	...
8796851	  775.8	  593.7	 4095.0	...
8796852	  776.1	  593.9	 4096.0	...
8796853	  776.3	  594.1	 4098.0	...
8796854	  776.3	  594.1	 4100.0	...
8796855	  776.4	  594.2	 4102.0	...
8796856	  776.1	  594.3	 4103.0	...
8796857	  775.9	  594.5	 4104.0	...
8796858	  775.8	  594.6	 4105.0	...
8796859	  776.1	  594.3	 4106.0	...
8796860	  776.3	  594.0	 4108.0	...
8796861	  776.4	  594.2	 4109.0	...
8796862	  776.1	  594.6	 4108.0	...
8796863	  775.8	  594.9	 4107.0	...
8796864	  775.6	  594.5	 4105.0	...
8796865	  775.8	  594.1	 4104.0	...
8796866	  776.3	  593.8	 4104.0	...
8796867	  776.6	  593.7	 4104.0	...
8796868	  776.7	  593.6	 4104.0	...
8796869	  776.5	  593.6	 4104.0	...
8796870	  776.5	  593.8	 4104.0	...
8796871	  776.6	  594.0	 4104.0	...
8796872	  776.6	  594.1	 4103.0	...
8796873	  776.5	  593.8	 4103.0	...
8796874	  776.3	  593.5	 4106.0	...
8796875	  776.2	  593.3	 4109.0	...
8796876	  776.1	  593.4	 4112.0	...
8796877	  775.9	  593.5	 4113.0	...
8796878	  775.7	  593.7	 4111.0	...
8796879	  775.7	  593.9	 4108.0	...
8796880	  776.0	  594.0	 4106.0	...
8796881	  776.1	  593.7	 4106.0	...
8796882	  775.8	  593.3	 4107.0	...
8796883	  775.2	  593.0	 4107.0	...
8796884	  774.9	  593.2	 4107.0	...
8796885	  775.0	  593.7	 4107.0	...
8796886	  775.3	  594.1	 4107.0	...
8796887	  775.5	  593.8	 4107.0	...
8796888	  775.5	  593.2	 4107.0	...
8796889	  775.7	  593.0	 4107.0	...
8796890	  775.9	  593.4	 4107.0	...
8796891	  775.9	  593.8	 4107.0	...
8796892	  775.8	  593.9	 4105.0	...
8796893	  775.7	  593.8	 4101.0	...
8796894	  775.8	  593.7	 4098.0	...
8796895	  776.0	  593.6	 4097.0	...
8796896	  776.2	  593.6	 4096.0	...
8796897	  776.2	  593.4	 4097.0	...
8796898	  776.2	  593.2	 4101.0	...
8796899	  776.2	  592.9	 4105.0	...
8796900	  776.1	  592.7	 4107.0	...
8796901	  776.2	  593.0	 4107.0	...
8796902	  776.3	  593.4	 4107.0	...
8796903	  776.3	  593.6	 4107.0	...
8796904	  776.1	  593.3	 4108.0	...
8796905	  776.0	  593.1	 4109.0	...
8796906	  776.0	  593.2	 4106.0	...
8796907	  776.5	  593.3	 4103.0	...
8796908	  777.0	  593.5	 4099.0	...
8796909	  777.0	  593.8	 4099.0	...
8796910	  776.5	  593.9	 4101.0	...
8796911	  776.5	  593.7	 4104.0	...
8796912	  776.9	  593.4	 4107.0	...
8796913	  777.0	  593.2	 4107.0	...
8796914	  776.7	  593.2	 4108.0	...
8796915	  776.5	  593.4	 4109.0	...
8796916	  776.5	  593.8	 4110.0	...
8796917	  776.7	  594.2	 4110.0	...
8796918	  776.7	  594.4	 4110.0	...
8796919	  776.8	  594.5	 4109.0	...
8796920	  776.7	  594.3	 4109.0	...
8796921	  776.7	  593.8	 4109.0	...
8796922	  776.6	  593.3	 4109.0	...
8796923	  776.7	  593.1	 4108.0	...
8796924	  776.9	  593.0	 4107.0	...
8796925	  777.1	  593.0	 4105.0	...
8796926	  777.1	  592.9	 4105.0	...
8796927	  777.1	  593.0	 4106.0	...
8796928	  777.0	  593.0	 4108.0	...
8796929	  777.0	  593.1	 4108.0	...
8796930	  777.2	  593.3	 4108.0	...
8796931	  777.3	  593.5	 4108.0	...
8796932	  777.4	  593.5	 4107.0	...
8796933	  777.5	  593.3	 4107.0	...
8796934	  777.5	  593.1	 4106.0	...
8796935	  777.5	  592.9	 4104.0	...
8796936	  777.4	  592.9	 4103.0	...
8796937	  777.4	  592.7	 4104.0	...
8796938	  777.2	  592.6	 4106.0	...
8796939	  777.0	  592.5	 4108.0	...
8796940	  777.0	  592.6	 4108.0	...
8796941	  777.3	  592.5	 4108.0	...
8796942	  777.6	  592.3	 4108.0	...
8796943	  777.6	  592.1	 4109.0	...
8796944	  777.5	  591.9	 4109.0	...
8796945	  777.4	  591.8	 4108.0	...
8796946	  777.3	  591.6	 4107.0	...
8796947	  777.4	  591.4	 4107.0	...
8796948	  777.4	  591.4	 4107.0	...
8796949	  777.3	  591.3	 4109.0	...
8796950	  777.3	  591.3	 4110.0	...
8796951	  777.3	  591.5	 4111.0	...
8796952	  777.5	  591.9	 4111.0	...
8796953	  777.7	  592.2	 4111.0	...
8796954	  777.9	  592.4	 4112.0	...
8796955	  777.8	  592.4	 4112.0	...
8796956	  777.6	  592.4	 4112.0	...
8796957	  777.6	  592.4	 4112.0	...
8796958	  777.7	  592.3	 4111.0	...
8796959	  777.2	  592.3	 4111.0	...
8796960	  776.6	  592.1	 4111.0	...
8796961	  776.3	  592.0	 4111.0	...
8796962	  776.7	  591.8	 4112.0	...
8796963	  777.1	  591.9	 4112.0	...
8796964	  777.1	  591.9	 4112.0	...
8796965	  777.1	  591.9	 4111.0	...
8796966	  777.1	  591.7	 4111.0	...
8796967	  777.1	  591.6	 4110.0	...
8796968	  777.2	  591.8	 4108.0	...
8796969	  777.5	  591.8	 4106.0	...
8796970	  777.7	  591.7	 4104.0	...
8796971	  777.7	  591.4	 4105.0	...
8796972	  777.4	  591.7	 4109.0	...
8796973	  777.1	  592.1	 4112.0	...
8796974	  776.9	  592.6	 4118.0	...
8796975	  776.5	  592.6	 4122.0	...
8796976	  776.4	  592.6	 4127.0	...
8796977	  776.3	  592.3	 4128.0	...
8796978	  776.5	  591.9	 4129.0	...
8796979	  776.6	  591.6	 4128.0	...
8796980	  776.7	  591.8	 4126.0	...
8796981	  777.0	  592.1	 4125.0	...
8796982	  777.3	  592.3	 4125.0	...
8796983	  777.5	  592.2	 4125.0	...
8796984	  777.4	  592.2	 4125.0	...
8796985	  777.2	  592.3	 4124.0	...
8796986	  777.1	  592.5	 4122.0	...
8796987	  777.0	  592.7	 4121.0	...
8796988	  777.1	  592.7	 4121.0	...
8796989	  777.0	  592.6	 4121.0	...
8796990	  777.0	  592.5	 4124.0	...
8796991	  776.9	  592.4	 4127.0	...
8796992	  777.0	  592.5	 4130.0	...
8796993	  777.0	  592.7	 4131.0	...
8796994	  776.9	  592.6	 4131.0	...
8796995	  776.9	  592.3	 4131.0	...
8796996	  776.8	  591.9	 4131.0	...
8796997	  776.7	  591.9	 4131.0	...
8796998	  776.7	  591.8	 4129.0	...
8796999	  776.7	  591.7	 4126.0	...
8797000	  776.8	  591.8	 4123.0	...
8797001	  776.8	  592.2	 4122.0	...
8797002	  776.8	  592.6	 4122.0	...
8797003	  777.0	  592.5	 4124.0	...
8797004	  777.3	  592.2	 4126.0	...
8797005	  777.5	  591.8	 4129.0	...
8797006	  777.5	  591.8	 4130.0	...
8797007	  777.5	  591.9	 4131.0	...
8797008	  777.2	  592.1	 4131.0	...
8797009	  776.8	  592.5	 4131.0	...
8797010	  776.5	  592.9	 4128.0	...
8797011	  776.5	  593.1	 4126.0	...
8797012	  776.5	  593.2	 4123.0	...
8797013	  776.6	  593.0	 4123.0	...
8797014	  776.8	  592.9	 4124.0	...
8797015	  776.9	  592.8	 4125.0	...
8797016	  776.9	  592.9	 4128.0	...
8797017	  776.9	  593.0	 4132.0	...
8797018	  776.9	  593.2	 4136.0	...
8797019	  776.8	  593.2	 4132.0	...
8797020	  776.8	  593.2	 4129.0	...
8797021	  776.7	  593.4	 4126.0	...
8797022	  776.8	  593.6	 4126.0	...
8797023	  776.9	  593.7	 4127.0	...
8797024	  776.9	  593.5	 4128.0	...
8797025	  777.2	  592.7	 4129.0	...
8797026	  777.4	  592.0	 4129.0	...
8797027	  778.0	  591.5	 4130.0	...
8797028	  778.2	  591.6	 4133.0	...
8797029	  778.3	  591.7	 4136.0	...
8797030	  778.1	  591.8	 4136.0	...
8797031	  777.8	  592.0	 4134.0	...
8797032	  777.6	  592.2	 4132.0	...
8797033	  777.4	  592.3	 4130.0	...
8797034	  777.4	  592.3	 4130.0	...
8797035	  777.1	  592.4	 4128.0	...
8797036	  776.9	  592.5	 4126.0	...
8797037	  776.8	  592.6	 4123.0	...
8797038	  777.1	  592.4	 4122.0	...
8797039	  777.4	  592.1	 4120.0	...
8797040	  777.5	  591.8	 4120.0	...
8797041	  777.5	  591.8	 4119.0	...
8797042	  777.5	  591.6	 4120.0	...
8797043	  777.4	  591.3	 4121.0	...
8797044	  777.3	  591.5	 4123.0	...
8797045	  777.2	  592.2	 4124.0	...
8797046	  776.9	  592.9	 4124.0	...
8797047	  776.7	  593.1	 4124.0	...
8797048	  776.8	  593.0	 4124.0	...
8797049	  777.0	  593.0	 4124.0	...
8797050	  777.3	  592.9	 4124.0	...
8797051	  777.0	  592.9	 4123.0	...
8797052	  776.7	  592.8	 4122.0	...
8797053	  777.1	  592.7	 4120.0	...
8797054	  777.7	  592.3	 4120.0	...
8797055	  778.3	  591.5	 4120.0	...
8797056	  778.2	  590.8	 4122.0	...
8797057	  778.2	  590.4	 4124.0	...
8797058	  778.2	  590.8	 4125.0	...
8797059	  778.2	  591.3	 4124.0	...
8797060	  778.2	  591.7	 4125.0	...
8797061	  777.7	  591.6	 4126.0	...
8797062	  777.2	  591.5	 4125.0	...
8797063	  776.5	  591.5	 4124.0	...
8797064	  776.2	  591.6	 4123.0	...
8797065	  776.1	  592.0	 4123.0	...
8797066	  776.4	  592.3	 4122.0	...
8797067	  776.7	  592.6	 4121.0	...
8797068	  776.9	  592.7	 4121.0	...
8797069	  777.1	  592.9	 4121.0	...
8797070	  777.4	  593.1	 4122.0	...
8797071	  777.4	  593.1	 4123.0	...
8797072	  777.2	  593.0	 4124.0	...
8797073	  777.1	  592.7	 4124.0	...
8797074	  777.1	  592.2	 4123.0	...
8797075	  777.1	  591.7	 4123.0	...
8797076	  777.0	  591.6	 4123.0	...
8797077	  776.8	  591.8	 4121.0	...
8797078	  776.8	  591.9	 4119.0	...
8797079	  777.2	  591.9	 4118.0	...
8797080	  777.8	  592.0	 4119.0	...
8797081	  778.0	  592.1	 4122.0	...
8797082	  777.8	  592.5	 4125.0	...
8797083	  777.5	  592.8	 4123.0	...
8797084	  777.5	  592.5	 4120.0	...
8797085	  777.5	  591.5	 4116.0	...
8797086	  777.5	  590.5	 4115.0	...
8797087	  777.6	  590.1	 4116.0	...
8797088	  777.4	  590.3	 4117.0	...
8797089	  777.1	  590.8	 4118.0	...
8797090	  776.7	  591.3	 4118.0	...
8797091	  776.7	  591.6	 4119.0	...
8797092	  776.7	  591.6	 4119.0	...
8797093	  776.7	  591.5	 4122.0	...
8797094	  776.8	  591.8	 4125.0	...
8797095	  776.8	  592.0	 4128.0	...
8797096	  776.8	  592.0	 4130.0	...
8797097	  776.7	  591.7	 4127.0	...
8797098	  776.7	  591.6	 4123.0	...
8797099	  776.9	  591.5	 4118.0	...
8797100	  777.1	  591.7	 4117.0	...
8797101	  777.2	  592.0	 4116.0	...
8797102	  777.1	  592.1	 4118.0	...
8797103	  776.9	  591.9	 4119.0	...
8797104	  777.0	  591.9	 4119.0	...
8797105	  777.1	  592.1	 4116.0	...
8797106	  777.2	  592.4	 4114.0	...
8797107	  777.5	  592.3	 4112.0	...
8797108	  778.0	  592.2	 4112.0	...
8797109	  778.4	  592.1	 4112.0	...
8797110	  778.2	  591.8	 4113.0	...
8797111	  778.0	  591.6	 4114.0	...
8797112	  777.7	  591.4	 4114.0	...
8797113	  777.4	  591.7	 4115.0	...
8797114	  777.1	  592.0	 4116.0	...
8797115	  776.8	  592.2	 4116.0	...
8797116	  776.8	  592.2	 4113.0	...
8797117	  776.9	  592.2	 4110.0	...
8797118	  777.0	  592.2	 4108.0	...
8797119	  777.5	  592.3	 4111.0	...
8797120	  777.9	  592.5	 4116.0	...
8797121	  778.0	  592.7	 4117.0	...
8797122	  777.7	  592.6	 4117.0	...
8797123	  777.4	  592.5	 4116.0	...
8797124	  777.2	  592.3	 4115.0	...
8797125	  777.0	  592.1	 4114.0	...
8797126	  776.9	  592.2	 4112.0	...
8797127	  776.9	  592.2	 4113.0	...
8797128	  776.8	  592.2	 4115.0	...
8797129	  776.8	  592.5	 4117.0	...
8797130	  776.8	  592.9	 4118.0	...
8797131	  776.8	  593.0	 4114.0	...
8797132	  776.8	  592.7	 4111.0	...
8797133	  776.9	  592.4	 4107.0	...
8797134	  777.0	  592.4	 4108.0	...
8797135	  777.2	  592.6	 4110.0	...
8797136	  777.4	  592.5	 4109.0	...
8797137	  777.4	  592.3	 4108.0	...
8797138	  777.4	  592.4	 4106.0	...
8797139	  777.3	  593.0	 4106.0	...
8797140	  777.4	  593.5	 4105.0	...
8797141	  777.5	  593.6	 4105.0	...
8797142	  777.5	  593.6	 4104.0	...
8797143	  777.5	  593.4	 4103.0	...
8797144	  777.5	  593.2	 4103.0	...
8797145	  777.5	  593.2	 4102.0	...
8797146	  777.5	  593.5	 4102.0	...
8797147	  777.5	  593.8	 4101.0	...
8797148	  777.5	  593.8	 4101.0	...
8797149	  777.4	  593.5	 4102.0	...
8797150	  777.1	  593.1	 4103.0	...
8797151	  776.9	  593.0	 4104.0	...
8797152	  776.8	  593.3	 4103.0	...
8797153	  776.9	  593.7	 4101.0	...
8797154	  777.0	  593.9	 4099.0	...
8797155	  776.9	  593.8	 4098.0	...
8797156	  776.8	  593.8	 4096.0	...
8797157	  776.6	  593.8	 4095.0	...
8797158	  776.8	  593.6	 4096.0	...
8797159	  777.1	  593.5	 4097.0	...
8797160	  777.4	  593.4	 4098.0	...
8797161	  777.6	  593.3	 4098.0	...
8797162	  777.8	  593.3	 4098.0	...
8797163	  778.0	  593.3	 4098.0	...
8797164	  778.0	  593.3	 4098.0	...
8797165	  777.8	  592.8	 4097.0	...
8797166	  777.4	  592.4	 4096.0	...
8797167	  776.9	  591.9	 4095.0	...
8797168	  776.7	  591.8	 4096.0	...
8797169	  776.5	  592.1	 4095.0	...
8797170	  776.8	  592.6	 4092.0	...
8797171	  777.2	  593.2	 4089.0	...
8797172	  777.5	  592.9	 4087.0	...
8797173	  777.4	  592.5	 4089.0	...
8797174	  777.3	  592.5	 4089.0	...
8797175	  777.2	  592.8	 4089.0	...
8797176	  776.9	  593.2	 4088.0	...
8797177	  776.7	  593.1	 4089.0	...
8797178	  777.0	  593.1	 4090.0	...
8797179	  777.4	  593.2	 4089.0	...
8797180	  777.8	  593.2	 4087.0	...
8797181	  777.6	  593.1	 4089.0	...
8797182	  777.6	  592.7	 4094.0	...
8797183	  777.6	  592.3	 4098.0	...
8797184	  777.7	  592.1	 4098.0	...
MSG	8797185 0000 _ Experiment Start
8797185	  777.7	  592.1	 4097.0	...
8797186	  777.7	  592.1	 4095.0	...
8797187	  777.6	  592.2	 4094.0	...
8797188	  777.6	  592.1	 4094.0	...
8797189	  777.2	  592.5	 4094.0	...
8797190	  776.8	  593.2	 4095.0	...
8797191	  777.0	  593.8	 4095.0	...
8797192	  777.6	  593.8	 4093.0	...
8797193	  778.2	  593.6	 4090.0	...
8797194	  778.2	  593.2	 4086.0	...
8797195	  778.1	  593.0	 4085.0	...
8797196	  778.1	  592.9	 4085.0	...
8797197	  778.1	  593.0	 4085.0	...
8797198	  777.8	  593.0	 4085.0	...
8797199	  777.5	  592.9	 4087.0	...
8797200	  777.1	  592.7	 4088.0	...
8797201	  777.0	  592.5	 4088.0	...
8797202	  777.3	  592.4	 4087.0	...
8797203	  777.7	  593.0	 4086.0	...
8797204	  778.0	  593.6	 4086.0	...
8797205	  778.0	  594.2	 4084.0	...
8797206	  778.0	  594.2	 4083.0	...
8797207	  777.9	  594.2	 4080.0	...
8797208	  777.9	  594.3	 4075.0	...
8797209	  778.2	  594.4	 4071.0	...
8797210	  778.6	  594.1	 4071.0	...
8797211	  779.0	  593.7	 4071.0	...
8797212	  778.9	  593.4	 4071.0	...
8797213	  778.9	  593.3	 4071.0	...
8797214	  778.6	  593.3	 4070.0	...
8797215	  778.1	  593.1	 4070.0	...
8797216	  777.6	  592.9	 4069.0	...
8797217	  777.3	  592.6	 4070.0	...
8797218	  777.3	  592.7	 4069.0	...
8797219	  777.5	  592.7	 4068.0	...
8797220	  777.9	  592.4	 4067.0	...
8797221	  778.2	  592.1	 4064.0	...
8797222	  778.3	  591.8	 4062.0	...
8797223	  778.5	  591.8	 4060.0	...
8797224	  778.6	  591.9	 4060.0	...
8797225	  778.6	  592.0	 4060.0	...
8797226	  778.6	  592.1	 4058.0	...
8797227	  778.5	  592.2	 4058.0	...
8797228	  778.3	  592.2	 4057.0	...
8797229	  777.9	  592.0	 4057.0	...
8797230	  777.5	  591.8	 4056.0	...
8797231	  777.5	  591.6	 4056.0	...
8797232	  777.7	  591.5	 4055.0	...
8797233	  777.8	  591.5	 4056.0	...
8797234	  777.6	  591.5	 4057.0	...
8797235	  777.8	  591.5	 4058.0	...
8797236	  778.1	  591.5	 4059.0	...
8797237	  778.4	  591.5	 4061.0	...
8797238	  778.4	  591.5	 4061.0	...
8797239	  778.4	  591.5	 4060.0	...
8797240	  778.5	  591.4	 4059.0	...
8797241	  778.9	  591.6	 4058.0	...
8797242	  779.2	  591.8	 4057.0	...
8797243	  779.3	  591.9	 4057.0	...
8797244	  779.0	  592.2	 4057.0	...
8797245	  778.7	  592.7	 4058.0	...
8797246	  778.8	  592.8	 4056.0	...
8797247	  778.8	  592.6	 4053.0	...
8797248	  778.9	  592.7	 4054.0	...
8797249	  779.1	  593.1	 4056.0	...
8797250	  779.3	  593.6	 4059.0	...
8797251	  779.4	  593.7	 4060.0	...
8797252	  779.4	  593.9	 4062.0	...
8797253	  779.5	  594.1	 4063.0	...
8797254	  779.5	  594.3	 4065.0	...
8797255	  779.5	  594.3	 4065.0	...
8797256	  779.5	  594.4	 4066.0	...
8797257	  779.2	  594.0	 4063.0	...
8797258	  778.8	  593.6	 4060.0	...
8797259	  778.5	  592.9	 4058.0	...
8797260	  778.6	  592.6	 4060.0	...
8797261	  778.7	  592.3	 4061.0	...
8797262	  778.9	  592.0	 4060.0	...
8797263	  779.0	  591.7	 4060.0	...
8797264	  779.5	  591.6	 4062.0	...
8797265	  779.8	  592.0	 4064.0	...
8797266	  779.7	  592.6	 4062.0	...
8797267	  779.2	  593.0	 4057.0	...
8797268	  778.7	  593.2	 4053.0	...
8797269	  778.6	  593.2	 4055.0	...
8797270	  778.6	  593.3	 4058.0	...
8797271	  778.8	  593.3	 4060.0	...
8797272	  779.3	  593.2	 4061.0	...
8797273	  779.8	  593.0	 4061.0	...
8797274	  779.9	  593.0	 4060.0	...
8797275	  780.1	  593.4	 4058.0	...
8797276	  780.3	  593.9	 4057.0	...
8797277	  780.4	  594.1	 4057.0	...
8797278	  780.6	  593.9	 4056.0	...
8797279	  780.3	  593.9	 4055.0	...
8797280	  780.0	  594.0	 4055.0	...
8797281	  779.5	  594.2	 4055.0	...
8797282	  779.3	  593.7	 4055.0	...
8797283	  778.8	  593.2	 4055.0	...
8797284	  778.5	  592.8	 4055.0	...
8797285	  778.6	  592.9	 4055.0	...
8797286	  778.9	  593.0	 4055.0	...
8797287	  779.3	  593.2	 4056.0	...
8797288	  779.4	  593.4	 4054.0	...
8797289	  779.2	  592.9	 4053.0	...
8797290	  779.0	  592.5	 4051.0	...
8797291	  779.1	  592.3	 4050.0	...
8797292	  779.5	  592.6	 4049.0	...
8797293	  779.9	  592.7	 4049.0	...
8797294	  780.0	  592.7	 4050.0	...
8797295	  780.1	  592.7	 4052.0	...
8797296	  780.2	  592.5	 4052.0	...
8797297	  780.2	  592.3	 4052.0	...
8797298	  780.3	  592.0	 4052.0	...
8797299	  780.3	  591.8	 4052.0	...
8797300	  780.3	  591.7	 4052.0	...
8797301	  780.3	  591.9	 4053.0	...
8797302	  780.3	  592.2	 4051.0	...
8797303	  780.5	  592.4	 4049.0	...
8797304	  780.6	  592.5	 4049.0	...
8797305	  780.2	  592.6	 4050.0	...
8797306	  779.8	  592.7	 4052.0	...
8797307	  779.4	  593.1	 4051.0	...
8797308	  779.5	  593.5	 4050.0	...
8797309	  779.6	  593.9	 4050.0	...
8797310	  779.8	  593.9	 4049.0	...
8797311	  780.0	  593.5	 4049.0	...
8797312	  780.3	  592.9	 4049.0	...
8797313	  780.4	  592.4	 4050.0	...
8797314	  780.6	  592.5	 4050.0	...
8797315	  780.5	  592.1	 4050.0	...
8797316	  780.5	  591.7	 4051.0	...
8797317	  780.4	  591.3	 4052.0	...
8797318	  780.4	  591.3	 4054.0	...
8797319	  780.4	  591.4	 4055.0	...
8797320	  780.4	  591.4	 4054.0	...
8797321	  780.1	  591.2	 4053.0	...
8797322	  779.8	  591.0	 4054.0	...
8797323	  779.7	  590.7	 4055.0	...
8797324	  779.9	  590.6	 4058.0	...
8797325	  780.0	  591.2	 4059.0	...
8797326	  780.1	  592.0	 4058.0	...
8797327	  780.1	  592.8	 4056.0	...
8797328	  780.1	  592.8	 4054.0	...
8797329	  780.3	  592.4	 4052.0	...
8797330	  780.5	  591.8	 4051.0	...
8797331	  780.7	  591.2	 4053.0	...
8797332	  780.7	  591.0	 4055.0	...
8797333	  780.8	  591.7	 4058.0	...
8797334	  780.8	  592.4	 4057.0	...
8797335	  781.1	  592.1	 4056.0	...
8797336	  781.3	  591.0	 4055.0	...
8797337	  781.2	  590.0	 4056.0	...
8797338	  780.7	  590.1	 4057.0	...
8797339	  780.1	  590.6	 4058.0	...
8797340	  779.9	  591.2	 4056.0	...
8797341	  779.9	  591.6	 4055.0	...
8797342	  780.0	  592.2	 4053.0	...
8797343	  780.2	  592.8	 4053.0	...
8797344	  780.5	  593.3	 4053.0	...
8797345	  780.9	  593.0	 4053.0	...
8797346	  781.0	  592.5	 4053.0	...
8797347	  781.0	  592.1	 4056.0	...
8797348	  780.9	  591.1	 4060.0	...
8797349	  780.9	  590.2	 4063.0	...
8797350	  780.9	  589.4	 4062.0	...
8797351	  780.9	  589.7	 4062.0	...
8797352	  780.9	  590.2	 4061.0	...
8797353	  781.0	  590.8	 4062.0	...
8797354	  781.2	  591.0	 4062.0	...
8797355	  781.5	  591.1	 4062.0	...
8797356	  781.4	  591.1	 4061.0	...
8797357	  781.1	  591.1	 4060.0	...
8797358	  780.8	  591.1	 4059.0	...
8797359	  780.7	  591.0	 4060.0	...
8797360	  780.6	  591.0	 4060.0	...
8797361	  780.5	  591.0	 4061.0	...
8797362	  780.4	  590.8	 4061.0	...
8797363	  780.8	  590.7	 4061.0	...
8797364	  781.2	  590.6	 4062.0	...
8797365	  781.9	  590.6	 4064.0	...
8797366	  782.2	  590.6	 4065.0	...
8797367	  782.5	  590.6	 4066.0	...
8797368	  782.5	  590.6	 4067.0	...
8797369	  782.4	  590.8	 4065.0	...
8797370	  782.4	  591.1	 4062.0	...
8797371	  782.3	  590.9	 4060.0	...
8797372	  782.1	  590.4	 4058.0	...
8797373	  781.9	  590.1	 4056.0	...
8797374	  781.5	  590.3	 4057.0	...
8797375	  781.1	  590.4	 4062.0	...
8797376	  780.8	  590.4	 4067.0	...
8797377	  781.0	  590.3	 4070.0	...
8797378	  781.2	  590.3	 4070.0	...
8797379	  781.3	  590.2	 4069.0	...
8797380	  781.3	  590.1	 4067.0	...
8797381	  781.3	  590.0	 4067.0	...
8797382	  781.4	  590.1	 4067.0	...
8797383	  781.5	  590.4	 4067.0	...
8797384	  781.6	  590.6	 4067.0	...
8797385	  781.8	  590.9	 4067.0	...
8797386	  781.8	  590.9	 4068.0	...
8797387	  781.7	  590.9	 4068.0	...
8797388	  781.8	  591.4	 4069.0	...
8797389	  781.8	  591.9	 4069.0	...
8797390	  781.8	  592.3	 4069.0	...
8797391	  781.7	  592.2	 4069.0	...
8797392	  781.9	  591.6	 4069.0	...
8797393	  782.1	  591.2	 4068.0	...
8797394	  782.3	  590.7	 4067.0	...
8797395	  782.4	  590.6	 4068.0	...
8797396	  782.3	  590.4	 4068.0	...
8797397	  782.2	  590.3	 4067.0	...
8797398	  782.1	  590.6	 4067.0	...
MSG	8797399 0000 _ Number On
8797399	  782.1	  591.1	 4066.0	...
8797400	  781.9	  591.5	 4066.0	...
8797401	  781.7	  591.1	 4066.0	...
8797402	  781.8	  590.7	 4067.0	...
8797403	  782.0	  590.4	 4067.0	...
8797404	  781.9	  590.3	 4067.0	...
8797405	  781.7	  590.0	 4067.0	...
8797406	  781.9	  589.7	 4068.0	...
8797407	  782.2	  589.4	 4068.0	...
8797408	  782.1	  589.3	 4069.0	...
8797409	  781.6	  589.4	 4072.0	...
8797410	  781.5	  589.6	 4075.0	...
8797411	  781.8	  590.0	 4073.0	...
8797412	  781.5	  590.4	 4067.0	...
8797413	  780.8	  590.7	 4065.0	...
8797414	  780.0	  590.8	 4068.0	...
8797415	  779.8	  590.6	 4070.0	...
8797416	  780.1	  590.4	 4069.0	...
8797417	  780.6	  590.3	 4069.0	...
8797418	  781.3	  590.4	 4070.0	...
8797419	  781.3	  590.5	 4068.0	...
8797420	  781.4	  590.0	 4065.0	...
8797421	  781.3	  589.3	 4063.0	...
8797422	  781.3	  589.3	 4064.0	...
8797423	  781.3	  590.0	 4065.0	...
8797424	  781.4	  590.8	 4062.0	...
8797425	  781.5	  590.9	 4058.0	...
8797426	  781.0	  591.1	 4056.0	...
8797427	  780.3	  591.1	 4058.0	...
8797428	  779.7	  591.1	 4063.0	...
8797429	  779.8	  591.0	 4067.0	...
8797430	  779.9	  590.8	 4070.0	...
8797431	  780.1	  590.6	 4070.0	...
8797432	  780.4	  590.6	 4070.0	...
8797433	  780.7	  590.5	 4071.0	...
8797434	  781.1	  590.5	 4072.0	...
8797435	  781.6	  590.4	 4073.0	...
8797436	  781.9	  590.4	 4073.0	...
8797437	  782.0	  590.4	 4072.0	...
8797438	  781.9	  590.5	 4071.0	...
8797439	  781.9	  590.5	 4070.0	...
8797440	  781.8	  590.5	 4071.0	...
8797441	  781.9	  590.4	 4073.0	...
8797442	  781.9	  590.3	 4074.0	...
8797443	  782.0	  590.3	 4073.0	...
8797444	  782.2	  590.6	 4073.0	...
8797445	  782.4	  590.9	 4072.0	...
8797446	  782.4	  591.1	 4074.0	...
8797447	  782.0	  590.5	 4075.0	...
8797448	  781.6	  590.0	 4077.0	...
8797449	  781.3	  589.5	 4077.0	...
8797450	  781.2	  589.6	 4077.0	...
8797451	  781.3	  590.2	 4077.0	...
8797452	  781.6	  590.6	 4077.0	...
8797453	  781.8	  591.0	 4076.0	...
8797454	  781.8	  591.0	 4077.0	...
8797455	  781.7	  590.5	 4077.0	...
8797456	  781.9	  590.0	 4077.0	...
8797457	  782.1	  589.5	 4077.0	...
8797458	  782.1	  589.5	 4077.0	...
8797459	  782.1	  589.6	 4079.0	...
8797460	  782.0	  589.6	 4081.0	...
8797461	  782.0	  589.4	 4084.0	...
8797462	  781.9	  589.1	 4085.0	...
8797463	  781.7	  589.0	 4084.0	...
8797464	  781.5	  589.8	 4082.0	...
8797465	  781.3	  590.6	 4077.0	...
8797466	  781.3	  591.2	 4075.0	...
8797467	  781.7	  591.1	 4075.0	...
8797468	  782.1	  591.1	 4077.0	...
8797469	  782.5	  591.2	 4079.0	...
8797470	  782.4	  591.2	 4080.0	...
8797471	  782.4	  591.1	 4082.0	...
8797472	  782.2	  590.9	 4084.0	...
8797473	  782.0	  590.8	 4084.0	...
8797474	  781.8	  590.5	 4084.0	...
8797475	  781.9	  590.0	 4084.0	...
8797476	  782.1	  589.6	 4084.0	...
8797477	  782.2	  589.9	 4087.0	...
8797478	  782.3	  590.4	 4089.0	...
8797479	  782.3	  591.0	 4091.0	...
8797480	  782.4	  591.2	 4090.0	...
8797481	  782.5	  591.6	 4089.0	...
8797482	  782.6	  591.8	 4088.0	...
8797483	  782.5	  591.7	 4089.0	...
8797484	  782.2	  591.5	 4092.0	...
8797485	  781.9	  591.4	 4095.0	...
8797486	  781.6	  591.3	 4094.0	...
8797487	  781.5	  591.1	 4091.0	...
8797488	  781.5	  590.7	 4089.0	...
8797489	  781.9	  590.5	 4089.0	...
8797490	  782.2	  590.6	 4089.0	...
8797491	  782.4	  591.0	 4089.0	...
8797492	  782.5	  591.2	 4089.0	...
8797493	  782.8	  591.0	 4090.0	...
8797494	  782.7	  591.0	 4090.0	...
8797495	  782.2	  591.1	 4090.0	...
8797496	  782.0	  591.4	 4089.0	...
8797497	  782.1	  591.6	 4092.0	...
8797498	  782.3	  591.5	 4094.0	...
8797499	  782.2	  591.3	 4096.0	...
8797500	  781.9	  591.1	 4096.0	...
8797501	  781.6	  590.8	 4096.0	...
8797502	  781.6	  590.4	 4097.0	...
8797503	  781.6	  590.6	 4097.0	...
8797504	  781.7	  591.0	 4097.0	...
8797505	  781.7	  591.5	 4097.0	...
8797506	  781.8	  591.6	 4097.0	...
8797507	  782.0	  591.6	 4097.0	...
8797508	  782.1	  591.7	 4097.0	...
8797509	  782.2	  591.8	 4096.0	...
8797510	  782.1	  591.4	 4095.0	...
8797511	  781.9	  590.9	 4093.0	...
8797512	  781.9	  590.5	 4092.0	...
8797513	  781.9	  590.6	 4091.0	...
8797514	  782.0	  590.7	 4091.0	...
8797515	  782.2	  590.5	 4092.0	...
8797516	  782.4	  590.2	 4093.0	...
8797517	  782.3	  590.1	 4093.0	...
8797518	  782.2	  590.0	 4093.0	...
8797519	  782.0	  590.5	 4090.0	...
8797520	  782.1	  591.0	 4087.0	...
8797521	  782.1	  591.5	 4084.0	...
8797522	  782.2	  591.6	 4085.0	...
8797523	  782.3	  591.2	 4088.0	...
8797524	  782.2	  590.7	 4091.0	...
8797525	  782.1	  590.7	 4093.0	...
8797526	  782.1	  591.3	 4093.0	...
8797527	  782.0	  591.6	 4092.0	...
8797528	  781.7	  591.3	 4093.0	...
8797529	  781.4	  591.0	 4093.0	...
8797530	  781.4	  591.1	 4093.0	...
8797531	  781.3	  591.3	 4095.0	...
8797532	  781.2	  590.6	 4097.0	...
8797533	  781.2	  589.7	 4099.0	...
8797534	  781.0	  588.8	 4098.0	...
8797535	  780.9	  588.8	 4097.0	...
8797536	  780.6	  588.8	 4097.0	...
8797537	  780.4	  588.7	 4096.0	...
8797538	  781.0	  588.7	 4096.0	...
8797539	  781.7	  588.7	 4095.0	...
8797540	  782.2	  588.9	 4095.0	...
8797541	  782.0	  589.2	 4095.0	...
8797542	  781.6	  589.7	 4095.0	...
8797543	  781.6	  590.0	 4092.0	...
8797544	  781.5	  590.2	 4088.0	...
8797545	  781.5	  590.2	 4084.0	...
8797546	  781.5	  590.1	 4083.0	...
8797547	  781.4	  590.1	 4083.0	...
8797548	  781.4	  590.4	 4084.0	...
8797549	  781.4	  590.8	 4085.0	...
8797550	  781.8	  591.2	 4084.0	...
8797551	  782.1	  591.2	 4083.0	...
8797552	  782.6	  591.0	 4083.0	...
8797553	  782.7	  591.1	 4084.0	...
8797554	  782.5	  591.1	 4084.0	...
8797555	  782.1	  591.1	 4084.0	...
8797556	  781.6	  591.3	 4083.0	...
8797557	  781.4	  591.7	 4083.0	...
8797558	  781.3	  592.0	 4082.0	...
8797559	  781.2	  592.0	 4080.0	...
8797560	  781.3	  592.0	 4079.0	...
8797561	  781.4	  591.8	 4079.0	...
8797562	  781.5	  591.6	 4080.0	...
8797563	  781.4	  591.4	 4080.0	...
8797564	  781.4	  591.1	 4080.0	...
8797565	  781.2	  590.8	 4081.0	...
8797566	  781.2	  590.6	 4082.0	...
8797567	  781.6	  590.7	 4082.0	...
8797568	  782.0	  591.1	 4081.0	...
8797569	  782.4	  591.3	 4081.0	...
8797570	  782.5	  591.6	 4083.0	...
8797571	  782.5	  591.6	 4086.0	...
8797572	  782.1	  591.6	 4088.0	...
8797573	  781.7	  591.5	 4089.0	...
8797574	  781.4	  591.6	 4089.0	...
8797575	  781.4	  591.6	 4089.0	...
8797576	  781.2	  591.6	 4087.0	...
8797577	  781.2	  592.0	 4086.0	...
8797578	  781.2	  592.3	 4087.0	...
8797579	  781.2	  592.8	 4087.0	...
8797580	  781.3	  592.8	 4087.0	...
8797581	  781.4	  592.7	 4087.0	...
8797582	  781.5	  592.3	 4085.0	...
8797583	  781.4	  591.9	 4083.0	...
8797584	  781.8	  591.3	 4080.0	...
8797585	  782.1	  590.8	 4080.0	...
8797586	  782.0	  590.7	 4081.0	...
8797587	  781.6	  591.0	 4084.0	...
8797588	  781.2	  591.3	 4083.0	...
8797589	  781.3	  591.4	 4081.0	...
8797590	  781.3	  591.4	 4079.0	...
8797591	  781.2	  591.2	 4080.0	...
8797592	  781.2	  591.5	 4080.0	...
8797593	  781.4	  591.8	 4080.0	...
8797594	  781.7	  592.6	 4079.0	...
8797595	  782.1	  593.2	 4078.0	...
8797596	  781.9	  593.1	 4077.0	...
8797597	  781.8	  592.4	 4078.0	...
8797598	  781.6	  591.7	 4080.0	...
8797599	  781.7	  591.7	 4081.0	...
8797600	  781.8	  591.8	 4083.0	...
8797601	  781.8	  592.0	 4084.0	...
8797602	  781.9	  592.2	 4081.0	...
8797603	  781.9	  592.3	 4079.0	...
8797604	  781.9	  592.4	 4074.0	...
8797605	  781.5	  592.4	 4073.0	...
8797606	  781.2	  592.4	 4070.0	...
8797607	  781.0	  592.2	 4069.0	...
8797608	  781.1	  592.1	 4071.0	...
8797609	  781.3	  591.9	 4074.0	...
8797610	  781.4	  591.7	 4077.0	...
8797611	  781.5	  591.6	 4076.0	...
8797612	  781.5	  591.6	 4074.0	...
8797613	  781.4	  591.7	 4074.0	...
8797614	  781.4	  591.7	 4073.0	...
8797615	  781.4	  592.4	 4071.0	...
8797616	  781.4	  593.0	 4070.0	...
8797617	  781.4	  593.2	 4072.0	...
8797618	  781.3	  592.7	 4074.0	...
8797619	  781.3	  591.9	 4076.0	...
8797620	  781.3	  591.6	 4076.0	...
8797621	  781.4	  591.5	 4075.0	...
8797622	  781.6	  591.6	 4073.0	...
8797623	  781.7	  591.8	 4072.0	...
8797624	  781.8	  591.7	 4072.0	...
8797625	  782.0	  591.5	 4073.0	...
8797626	  782.1	  591.3	 4074.0	...
8797627	  782.0	  591.6	 4074.0	...
8797628	  781.6	  591.9	 4073.0	...
8797629	  781.1	  592.2	 4072.0	...
8797630	  780.8	  592.3	 4069.0	...
8797631	  781.0	  592.3	 4066.0	...
8797632	  781.1	  592.5	 4064.0	...
8797633	  781.4	  592.6	 4066.0	...
8797634	  781.4	  592.8	 4068.0	...
8797635	  781.6	  592.8	 4067.0	...
8797636	  781.8	  592.9	 4064.0	...
8797637	  782.0	  592.9	 4061.0	...
8797638	  781.7	  592.9	 4061.0	...
8797639	  781.2	  592.9	 4062.0	...
8797640	  780.8	  593.0	 4062.0	...
8797641	  780.8	  593.2	 4063.0	...
8797642	  780.8	  593.4	 4063.0	...
8797643	  780.8	  593.5	 4061.0	...
8797644	  780.5	  593.5	 4059.0	...
8797645	  780.3	  593.4	 4057.0	...
8797646	  780.0	  593.4	 4058.0	...
8797647	  780.0	  593.4	 4057.0	...
8797648	  780.1	  593.3	 4055.0	...
8797649	  780.1	  593.2	 4054.0	...
8797650	  780.2	  593.2	 4054.0	...
8797651	  780.3	  593.1	 4054.0	...
8797652	  780.3	  593.0	 4055.0	...
8797653	  780.2	  592.9	 4055.0	...
8797654	  780.3	  593.2	 4055.0	...
8797655	  780.3	  593.6	 4051.0	...
8797656	  780.3	  593.4	 4046.0	...
8797657	  780.3	  592.9	 4047.0	...
8797658	  780.3	  592.9	 4052.0	...
8797659	  780.2	  593.4	 4056.0	...
8797660	  780.2	  593.9	 4054.0	...
8797661	  780.2	  593.8	 4052.0	...
8797662	  780.1	  593.7	 4052.0	...
8797663	  780.1	  593.7	 4052.0	...
8797664	  780.1	  593.7	 4052.0	...
8797665	  780.0	  593.7	 4053.0	...
8797666	  780.4	  593.7	 4054.0	...
8797667	  780.9	  593.7	 4054.0	...
8797668	  781.4	  593.6	 4053.0	...
8797669	  781.1	  593.6	 4052.0	...
8797670	  780.8	  593.7	 4050.0	...
8797671	  780.5	  594.2	 4049.0	...
8797672	  780.6	  594.6	 4048.0	...
8797673	  780.6	  594.8	 4048.0	...
8797674	  780.6	  594.6	 4050.0	...
8797675	  780.5	  594.5	 4052.0	...
8797676	  780.3	  594.3	 4051.0	...
8797677	  780.1	  594.3	 4049.0	...
8797678	  779.9	  594.2	 4047.0	...
8797679	  779.8	  594.3	 4047.0	...
8797680	  779.7	  594.5	 4047.0	...
8797681	  780.1	  594.7	 4048.0	...
8797682	  780.5	  594.4	 4049.0	...
8797683	  780.9	  594.0	 4051.0	...
8797684	  780.7	  594.0	 4051.0	...
8797685	  780.6	  594.3	 4052.0	...
8797686	  780.7	  594.7	 4053.0	...
8797687	  780.7	  593.9	 4054.0	...
8797688	  780.7	  593.1	 4053.0	...
8797689	  780.6	  593.2	 4051.0	...
8797690	  780.6	  594.0	 4049.0	...
8797691	  780.7	  594.7	 4047.0	...
8797692	  780.6	  594.5	 4046.0	...
8797693	  780.6	  594.3	 4044.0	...
8797694	  780.3	  594.3	 4044.0	...
8797695	  780.0	  594.2	 4044.0	...
8797696	  779.7	  593.9	 4046.0	...
8797697	  780.0	  593.7	 4046.0	...
8797698	  780.2	  593.5	 4047.0	...
8797699	  780.6	  593.5	 4047.0	...
8797700	  780.7	  593.5	 4047.0	...
MSG	8797701 0000 _ Number Off
8797701	  780.8	  593.4	 4048.0	...
8797702	  780.6	  593.4	 4046.0	...
8797703	  780.3	  593.6	 4044.0	...
8797704	  780.1	  593.9	 4042.0	...
8797705	  780.2	  594.4	 4042.0	...
8797706	  780.3	  594.7	 4042.0	...
8797707	  780.4	  594.9	 4042.0	...
8797708	  780.4	  595.4	 4042.0	...
8797709	  780.5	  595.9	 4043.0	...
8797710	  780.6	  595.5	 4044.0	...
8797711	  780.6	  594.9	 4043.0	...
8797712	  780.6	  594.6	 4040.0	...
8797713	  780.6	  595.1	 4038.0	...
8797714	  780.6	  595.3	 4038.0	...
8797715	  780.6	  595.2	 4038.0	...
8797716	  780.5	  595.1	 4037.0	...
8797717	  780.4	  595.2	 4034.0	...
8797718	  780.3	  595.3	 4032.0	...
8797719	  780.3	  595.3	 4032.0	...
8797720	  780.3	  595.1	 4033.0	...
8797721	  780.4	  594.8	 4033.0	...
8797722	  780.6	  594.8	 4030.0	...
8797723	  780.3	  594.9	 4026.0	...
8797724	  780.0	  595.0	 4023.0	...
8797725	  779.5	  594.8	 4024.0	...
8797726	  779.3	  594.6	 4025.0	...
8797727	  779.5	  594.4	 4025.0	...
8797728	  779.9	  594.5	 4027.0	...
8797729	  780.2	  594.3	 4031.0	...
8797730	  780.2	  594.2	 4034.0	...
8797731	  780.4	  594.0	 4035.0	...
8797732	  780.8	  593.8	 4031.0	...
8797733	  781.2	  593.6	 4027.0	...
8797734	  781.2	  593.6	 4023.0	...
8797735	  781.4	  593.6	 4021.0	...
8797736	  781.5	  594.0	 4019.0	...
8797737	  781.5	  594.3	 4019.0	...
8797738	  781.6	  594.6	 4019.0	...
8797739	  781.3	  594.6	 4019.0	...
8797740	  780.9	  594.6	 4019.0	...
8797741	  780.4	  594.7	 4017.0	...
8797742	  780.2	  594.9	 4015.0	...
8797743	  780.2	  595.0	 4014.0	...
8797744	  780.5	  595.1	 4016.0	...
8797745	  780.8	  595.2	 4017.0	...
8797746	  780.9	  595.1	 4014.0	...
8797747	  781.0	  595.0	 4012.0	...
8797748	  781.0	  595.0	 4010.0	...
8797749	  780.9	  594.8	 4010.0	...
8797750	  780.6	  594.7	 4013.0	...
8797751	  780.3	  594.5	 4016.0	...
8797752	  780.2	  594.5	 4015.0	...
8797753	  780.5	  594.2	 4011.0	...
8797754	  780.8	  593.9	 4010.0	...
8797755	  781.2	  593.8	 4011.0	...
8797756	  781.3	  593.8	 4012.0	...
8797757	  781.2	  593.8	 4010.0	...
8797758	  780.8	  594.0	 4010.0	...
8797759	  780.1	  594.4	 4010.0	...
8797760	  779.5	  594.8	 4010.0	...
8797761	  779.2	  594.9	 4010.0	...
8797762	  779.4	  594.9	 4010.0	...
8797763	  779.5	  594.8	 4011.0	...
8797764	  779.6	  594.7	 4012.0	...
8797765	  780.0	  594.5	 4013.0	...
8797766	  780.3	  594.5	 4015.0	...
8797767	  780.7	  594.8	 4014.0	...
8797768	  780.7	  595.0	 4014.0	...
8797769	  780.3	  595.1	 4014.0	...
8797770	  779.8	  595.1	 4015.0	...
8797771	  779.5	  595.2	 4014.0	...
8797772	  779.9	  595.3	 4014.0	...
8797773	  780.4	  595.3	 4010.0	...
8797774	  780.5	  595.2	 4005.0	...
8797775	  780.3	  595.1	 4001.0	...
8797776	  780.0	  595.0	 4002.0	...
8797777	  779.8	  594.8	 4002.0	...
8797778	  779.8	  594.7	 4005.0	...
8797779	  779.6	  594.7	 4009.0	...
8797780	  779.4	  594.8	 4011.0	...
8797781	  779.4	  595.0	 4007.0	...
8797782	  779.6	  595.1	 4002.0	...
8797783	  779.4	  595.0	 4002.0	...
8797784	  779.1	  595.0	 4004.0	...
8797785	  778.6	  595.0	 4005.0	...
8797786	  778.6	  595.0	 4004.0	...
8797787	  778.6	  595.1	 4004.0	...
8797788	  778.6	  595.1	 4004.0	...
8797789	  779.1	  595.2	 4006.0	...
8797790	  779.6	  595.2	 4007.0	...
8797791	  779.9	  595.0	 4009.0	...
8797792	  779.7	  594.6	 4009.0	...
8797793	  779.4	  594.3	 4010.0	...
8797794	  779.3	  594.7	 4011.0	...
8797795	  779.4	  595.4	 4009.0	...
8797796	  779.4	  595.9	 4008.0	...
8797797	  779.3	  595.8	 4006.0	...
8797798	  779.2	  596.1	 4007.0	...
8797799	  779.2	  596.5	 4009.0	...
8797800	  779.0	  597.0	 4010.0	...
8797801	  778.7	  596.4	 4011.0	...
8797802	  779.5	  595.0	 4011.0	...
8797803	  781.2	  593.5	 4010.0	...
8797804	  783.6	  592.5	 4011.0	...
8797805	  785.1	  591.7	 4013.0	...
8797806	  786.0	  590.9	 4010.0	...
8797807	  786.5	  590.6	 4006.0	...
8797808	  787.2	  590.9	 4002.0	...
8797809	  787.6	  591.1	 4004.0	...
8797810	  787.7	  590.6	 4005.0	...
8797811	  787.9	  589.8	 4004.0	...
8797812	  788.1	  589.1	 4003.0	...
8797813	  788.1	  588.8	 4004.0	...
8797814	  787.8	  588.7	 4006.0	...
8797815	  787.2	  588.8	 4008.0	...
8797816	  786.5	  588.8	 4008.0	...
8797817	  785.8	  588.8	 4009.0	...
8797818	  785.5	  589.4	 4009.0	...
8797819	  785.3	  590.1	 4010.0	...
8797820	  785.0	  590.8	 4010.0	...
8797821	  784.7	  590.9	 4009.0	...
8797822	  784.5	  591.1	 4007.0	...
8797823	  785.0	  591.1	 4007.0	...
8797824	  785.6	  590.9	 4009.0	...
8797825	  786.2	  590.8	 4010.0	...
8797826	  786.2	  590.9	 4014.0	...
8797827	  786.2	  591.0	 4018.0	...
8797828	  786.3	  590.9	 4015.0	...
8797829	  786.4	  590.7	 4010.0	...
8797830	  786.3	  590.6	 4003.0	...
8797831	  785.8	  590.7	 4002.0	...
8797832	  785.4	  590.9	 4001.0	...
8797833	  785.0	  590.9	 4003.0	...
8797834	  784.9	  590.9	 4006.0	...
8797835	  785.2	  591.2	 4011.0	...
8797836	  785.7	  591.5	 4014.0	...
8797837	  786.2	  591.7	 4017.0	...
8797838	  785.5	  591.8	 4017.0	...
8797839	  784.6	  591.7	 4011.0	...
8797840	  783.9	  591.6	 4006.0	...
8797841	  784.1	  591.5	 4001.0	...
8797842	  784.2	  591.6	 4004.0	...
8797843	  784.1	  591.6	 4006.0	...
8797844	  784.6	  591.1	 4009.0	...
8797845	  785.2	  590.4	 4009.0	...
8797846	  785.9	  589.8	 4007.0	...
8797847	  785.8	  589.8	 4006.0	...
8797848	  785.9	  589.9	 4005.0	...
8797849	  785.9	  590.3	 4005.0	...
8797850	  785.6	  590.8	 4003.0	...
8797851	  785.2	  590.6	 4001.0	...
8797852	  785.0	  590.0	 3999.0	...
8797853	  785.1	  589.4	 3999.0	...
8797854	  784.8	  589.6	 4001.0	...
8797855	  784.0	  590.0	 4003.0	...
8797856	  783.2	  590.4	 4004.0	...
8797857	  783.8	  590.3	 4002.0	...
8797858	  784.7	  590.0	 4003.0	...
8797859	  785.0	  589.7	 4005.0	...
8797860	  784.5	  589.6	 4006.0	...
8797861	  784.0	  589.7	 4005.0	...
8797862	  783.9	  589.8	 4003.0	...
8797863	  783.8	  589.9	 4004.0	...
8797864	  783.6	  590.0	 4005.0	...
8797865	  783.7	  590.1	 4004.0	...
8797866	  784.0	  590.1	 4001.0	...
8797867	  784.4	  590.3	 3999.0	...
8797868	  784.4	  590.5	 3999.0	...
8797869	  784.3	  590.8	 3999.0	...
8797870	  784.3	  590.9	 3997.0	...
8797871	  784.3	  590.2	 3997.0	...
8797872	  784.1	  589.3	 3994.0	...
8797873	  783.9	  588.8	 3992.0	...
8797874	  783.8	  589.3	 3993.0	...
8797875	  783.8	  589.7	 3997.0	...
8797876	  783.7	  589.6	 4001.0	...
8797877	  783.7	  589.6	 4002.0	...
8797878	  783.7	  589.5	 4000.0	...
8797879	  783.7	  589.5	 3997.0	...
8797880	  783.7	  589.3	 3995.0	...
8797881	  783.8	  588.9	 3997.0	...
8797882	  783.9	  588.5	 3999.0	...
8797883	  784.1	  588.5	 3998.0	...
8797884	  784.2	  588.7	 3998.0	...
8797885	  783.9	  588.9	 3998.0	...
8797886	  783.6	  588.9	 3999.0	...
8797887	  783.2	  588.8	 4000.0	...
8797888	  783.3	  588.7	 4000.0	...
8797889	  783.5	  588.7	 3999.0	...
8797890	  783.7	  588.8	 3998.0	...
8797891	  783.7	  589.0	 3998.0	...
8797892	  783.8	  589.2	 3998.0	...
8797893	  783.7	  589.0	 3997.0	...
8797894	  783.6	  588.4	 3996.0	...
8797895	  783.4	  588.0	 3994.0	...
8797896	  783.3	  588.3	 3993.0	...
8797897	  783.6	  588.7	 3994.0	...
8797898	  784.0	  589.0	 3996.0	...
8797899	  783.8	  588.9	 3997.0	...
8797900	  783.2	  588.9	 3998.0	...
8797901	  782.8	  589.1	 3996.0	...
8797902	  782.9	  589.2	 3995.0	...
8797903	  783.1	  589.6	 3993.0	...
8797904	  783.2	  590.1	 3993.0	...
8797905	  783.5	  590.6	 3993.0	...
8797906	  783.8	  590.8	 3992.0	...
8797907	  784.0	  590.0	 3992.0	...
8797908	  783.9	  589.2	 3992.0	...
8797909	  783.8	  588.4	 3996.0	...
8797910	  783.8	  588.5	 4001.0	...
8797911	  783.8	  588.5	 4005.0	...
MSG	8797912 0000 _ Number On
8797912	  783.9	  588.4	 4004.0	...
8797913	  784.0	  588.3	 4004.0	...
8797914	  784.0	  588.9	 4004.0	...
8797915	  783.7	  589.6	 4006.0	...
8797916	  783.4	  590.3	 4006.0	...
8797917	  783.0	  590.1	 4006.0	...
8797918	  782.9	  589.9	 4006.0	...
8797919	  782.9	  589.8	 4007.0	...
8797920	  782.4	  589.8	 4009.0	...
8797921	  781.9	  589.7	 4011.0	...
8797922	  781.9	  589.6	 4012.0	...
8797923	  782.4	  589.6	 4013.0	...
8797924	  782.9	  589.6	 4013.0	...
8797925	  782.9	  589.7	 4013.0	...
8797926	  783.1	  589.4	 4011.0	...
8797927	  783.4	  589.1	 4009.0	...
8797928	  783.7	  588.9	 4007.0	...
8797929	  783.7	  589.1	 4007.0	...
8797930	  783.1	  589.4	 4008.0	...
8797931	  782.6	  589.6	 4010.0	...
8797932	  782.0	  589.7	 4012.0	...
8797933	  782.3	  589.7	 4013.0	...
8797934	  782.5	  589.6	 4013.0	...
8797935	  782.7	  589.7	 4013.0	...
8797936	  782.5	  589.9	 4013.0	...
8797937	  782.4	  590.0	 4013.0	...
8797938	  782.3	  590.0	 4016.0	...
8797939	  782.4	  589.9	 4019.0	...
8797940	  782.4	  589.7	 4022.0	...
8797941	  782.8	  589.5	 4023.0	...
8797942	  783.2	  589.3	 4023.0	...
8797943	  783.3	  589.0	 4023.0	...
8797944	  782.9	  588.8	 4022.0	...
8797945	  782.4	  588.7	 4019.0	...
8797946	  782.3	  588.7	 4016.0	...
8797947	  782.2	  588.7	 4013.0	...
8797948	  782.3	  588.8	 4013.0	...
8797949	  782.1	  588.9	 4012.0	...
8797950	  782.0	  589.0	 4012.0	...
8797951	  781.9	  589.1	 4017.0	...
8797952	  782.0	  589.1	 4021.0	...
8797953	  782.3	  589.2	 4024.0	...
8797954	  782.5	  589.2	 4024.0	...
8797955	  782.6	  589.3	 4023.0	...
8797956	  782.6	  589.0	 4023.0	...
8797957	  782.7	  588.6	 4023.0	...
8797958	  782.4	  588.6	 4024.0	...
8797959	  782.0	  589.2	 4025.0	...
8797960	  781.6	  589.7	 4026.0	...
8797961	  781.2	  589.9	 4025.0	...
8797962	  780.9	  590.1	 4025.0	...
8797963	  780.7	  590.4	 4025.0	...
8797964	  780.7	  590.3	 4025.0	...
8797965	  780.8	  589.9	 4025.0	...
8797966	  780.8	  589.6	 4026.0	...
8797967	  780.8	  589.7	 4028.0	...
8797968	  780.8	  589.6	 4030.0	...
8797969	  780.7	  589.5	 4031.0	...
8797970	  780.6	  589.5	 4030.0	...
8797971	  780.5	  589.6	 4029.0	...
8797972	  780.6	  590.2	 4027.0	...
8797973	  780.8	  590.8	 4026.0	...
8797974	  781.0	  591.3	 4027.0	...
8797975	  780.9	  591.3	 4027.0	...
8797976	  780.8	  590.9	 4027.0	...
8797977	  780.7	  590.4	 4029.0	...
8797978	  780.7	  590.1	 4032.0	...
8797979	  780.7	  590.5	 4032.0	...
8797980	  780.6	  590.7	 4027.0	...
8797981	  780.5	  590.4	 4022.0	...
8797982	  780.5	  589.6	 4024.0	...
8797983	  780.5	  589.0	 4027.0	...
8797984	  780.5	  588.7	 4032.0	...
8797985	  780.5	  588.9	 4033.0	...
8797986	  780.5	  589.8	 4034.0	...
8797987	  780.4	  590.6	 4035.0	...
8797988	  780.3	  590.9	 4035.0	...
8797989	  780.2	  590.4	 4035.0	...
8797990	  779.8	  590.0	 4035.0	...
8797991	  779.3	  590.0	 4034.0	...
8797992	  779.1	  590.1	 4033.0	...
8797993	  779.2	  590.4	 4032.0	...
8797994	  779.3	  590.7	 4032.0	...
8797995	  779.2	  590.3	 4033.0	...
8797996	  779.1	  589.8	 4034.0	...
8797997	  779.1	  589.8	 4034.0	...
8797998	  779.2	  590.2	 4032.0	...
8797999	  779.4	  590.8	 4030.0	...
8798000	  779.5	  590.9	 4027.0	...
8798001	  779.4	  590.4	 4028.0	...
8798002	  779.3	  589.9	 4028.0	...
8798003	  779.2	  589.2	 4030.0	...
8798004	  779.2	  589.1	 4031.0	...
8798005	  779.2	  589.4	 4033.0	...
8798006	  779.2	  589.8	 4033.0	...
8798007	  779.4	  590.2	 4035.0	...
8798008	  779.9	  590.4	 4036.0	...
8798009	  780.4	  590.4	 4038.0	...
8798010	  780.5	  590.5	 4037.0	...
8798011	  780.1	  590.9	 4037.0	...
8798012	  779.7	  591.4	 4038.0	...
8798013	  779.6	  591.7	 4039.0	...
8798014	  779.7	  591.4	 4040.0	...
8798015	  779.8	  591.1	 4040.0	...
8798016	  780.0	  590.9	 4040.0	...
8798017	  780.1	  590.7	 4041.0	...
8798018	  780.2	  590.4	 4041.0	...
8798019	  780.2	  590.2	 4041.0	...
8798020	  780.3	  590.1	 4037.0	...
8798021	  780.4	  590.2	 4033.0	...
8798022	  780.5	  590.1	 4029.0	...
8798023	  780.2	  590.0	 4031.0	...
8798024	  779.8	  590.2	 4032.0	...
8798025	  779.4	  590.4	 4033.0	...
8798026	  779.4	  590.4	 4033.0	...
8798027	  779.4	  589.9	 4034.0	...
8798028	  779.4	  589.4	 4034.0	...
8798029	  779.4	  589.4	 4037.0	...
8798030	  779.2	  589.7	 4040.0	...
8798031	  779.0	  590.0	 4036.0	...
8798032	  778.6	  590.1	 4030.0	...
8798033	  778.2	  590.3	 4023.0	...
8798034	  778.2	  590.5	 4024.0	...
8798035	  778.5	  590.7	 4027.0	...
8798036	  778.9	  590.8	 4030.0	...
8798037	  779.0	  590.9	 4030.0	...
8798038	  779.3	  590.9	 4028.0	...
8798039	  779.5	  590.9	 4027.0	...
8798040	  779.7	  590.3	 4028.0	...
8798041	  779.7	  589.7	 4029.0	...
8798042	  779.7	  589.1	 4035.0	...
8798043	  779.8	  589.0	 4041.0	...
8798044	  779.9	  589.0	 4045.0	...
8798045	  779.7	  589.4	 4044.0	...
8798046	  779.4	  589.8	 4040.0	...
8798047	  779.0	  590.3	 4037.0	...
8798048	  778.9	  590.4	 4036.0	...
8798049	  779.1	  590.1	 4035.0	...
8798050	  779.3	  589.8	 4034.0	...
8798051	  779.3	  589.7	 4033.0	...
8798052	  779.1	  589.9	 4033.0	...
8798053	  778.9	  590.2	 4030.0	...
8798054	  778.7	  590.2	 4027.0	...
8798055	  778.6	  590.1	 4029.0	...
8798056	  778.5	  590.1	 4033.0	...
8798057	  778.7	  590.1	 4036.0	...
8798058	  779.0	  590.2	 4034.0	...
8798059	  779.0	  590.3	 4033.0	...
8798060	  779.1	  590.1	 4034.0	...
8798061	  779.2	  590.0	 4033.0	...
8798062	  779.0	  589.9	 4033.0	...
8798063	  778.7	  590.0	 4032.0	...
8798064	  778.4	  589.9	 4034.0	...
8798065	  778.3	  589.6	 4034.0	...
8798066	  778.3	  589.5	 4035.0	...
8798067	  778.3	  589.2	 4036.0	...
8798068	  778.6	  588.9	 4037.0	...
8798069	  778.9	  588.5	 4038.0	...
8798070	  779.0	  588.8	 4038.0	...
8798071	  778.6	  589.3	 4036.0	...
8798072	  778.1	  589.7	 4035.0	...
8798073	  778.2	  589.4	 4033.0	...
8798074	  778.5	  589.1	 4033.0	...
8798075	  778.8	  588.7	 4033.0	...
8798076	  778.8	  588.6	 4033.0	...
8798077	  778.8	  588.6	 4033.0	...
8798078	  778.8	  588.5	 4032.0	...
8798079	  778.7	  588.6	 4031.0	...
8798080	  778.4	  588.6	 4030.0	...
8798081	  778.2	  588.6	 4030.0	...
8798082	  777.9	  589.1	 4031.0	...
8798083	  777.8	  589.6	 4034.0	...
8798084	  777.7	  590.2	 4036.0	...
8798085	  777.9	  590.3	 4036.0	...
8798086	  777.9	  590.2	 4035.0	...
8798087	  778.1	  590.1	 4034.0	...
8798088	  778.3	  590.0	 4033.0	...
8798089	  778.6	  590.0	 4033.0	...
8798090	  778.7	  590.0	 4032.0	...
8798091	  778.6	  590.0	 4031.0	...
8798092	  778.4	  590.0	 4032.0	...
8798093	  778.2	  589.8	 4034.0	...
8798094	  778.0	  589.6	 4037.0	...
8798095	  778.1	  589.4	 4038.0	...
8798096	  778.2	  589.4	 4039.0	...
8798097	  778.3	  589.4	 4037.0	...
8798098	  778.2	  589.5	 4035.0	...
8798099	  778.2	  589.5	 4035.0	...
8798100	  778.4	  589.6	 4038.0	...
8798101	  778.6	  589.0	 4041.0	...
8798102	  778.7	  588.4	 4043.0	...
8798103	  778.8	  587.9	 4044.0	...
8798104	  778.8	  588.1	 4044.0	...
8798105	  778.9	  588.2	 4043.0	...
8798106	  778.9	  588.5	 4044.0	...
8798107	  778.9	  588.7	 4045.0	...
8798108	  779.0	  588.5	 4044.0	...
8798109	  779.1	  588.0	 4041.0	...
8798110	  779.0	  587.6	 4037.0	...
8798111	  778.9	  587.6	 4037.0	...
8798112	  778.9	  587.6	 4037.0	...
8798113	  779.1	  587.6	 4037.0	...
8798114	  778.9	  587.8	 4039.0	...
8798115	  778.6	  588.0	 4040.0	...
8798116	  778.3	  588.4	 4042.0	...
8798117	  778.2	  588.6	 4042.0	...
8798118	  778.2	  588.6	 4045.0	...
8798119	  778.2	  588.4	 4048.0	...
8798120	  778.1	  588.3	 4051.0	...
8798121	  778.0	  588.4	 4052.0	...
8798122	  778.1	  588.4	 4052.0	...
8798123	  778.3	  588.7	 4049.0	...
8798124	  778.4	  588.9	 4046.0	...
8798125	  778.8	  588.8	 4044.0	...
8798126	  779.4	  588.5	 4045.0	...
8798127	  779.9	  588.2	 4045.0	...
8798128	  779.9	  588.3	 4044.0	...
8798129	  779.8	  588.3	 4044.0	...
8798130	  779.6	  588.4	 4045.0	...
8798131	  779.2	  588.5	 4045.0	...
8798132	  779.0	  588.3	 4044.0	...
8798133	  778.6	  587.9	 4043.0	...
8798134	  778.4	  587.6	 4044.0	...
8798135	  778.1	  587.4	 4047.0	...
8798136	  778.0	  587.5	 4051.0	...
8798137	  778.5	  587.4	 4052.0	...
8798138	  779.1	  587.3	 4050.0	...
8798139	  779.3	  587.2	 4047.0	...
8798140	  778.9	  587.2	 4046.0	...
8798141	  779.1	  587.2	 4048.0	...
8798142	  779.7	  587.3	 4050.0	...
8798143	  780.2	  587.5	 4049.0	...
8798144	  779.8	  587.5	 4048.0	...
8798145	  779.2	  587.5	 4048.0	...
8798146	  778.8	  587.3	 4047.0	...
8798147	  778.5	  587.1	 4048.0	...
8798148	  778.3	  586.9	 4049.0	...
8798149	  778.1	  586.7	 4048.0	...
8798150	  778.1	  586.4	 4045.0	...
8798151	  778.1	  586.0	 4042.0	...
8798152	  778.1	  586.0	 4040.0	...
8798153	  778.2	  586.3	 4041.0	...
8798154	  778.4	  586.7	 4042.0	...
8798155	  778.7	  586.9	 4044.0	...
8798156	  779.0	  586.8	 4044.0	...
8798157	  779.2	  586.1	 4044.0	...
8798158	  779.4	  585.5	 4047.0	...
8798159	  779.5	  585.1	 4049.0	...
8798160	  779.5	  585.0	 4053.0	...
8798161	  779.4	  585.0	 4053.0	...
8798162	  779.3	  585.8	 4054.0	...
8798163	  779.1	  586.7	 4054.0	...
8798164	  778.7	  587.7	 4054.0	...
8798165	  778.3	  587.8	 4055.0	...
8798166	  778.2	  587.6	 4052.0	...
8798167	  778.1	  587.0	 4048.0	...
8798168	  778.4	  586.5	 4045.0	...
8798169	  778.7	  586.3	 4046.0	...
8798170	  779.0	  586.3	 4046.0	...
8798171	  779.1	  586.1	 4046.0	...
8798172	  779.2	  585.7	 4046.0	...
8798173	  779.4	  585.3	 4046.0	...
8798174	  779.4	  585.3	 4045.0	...
8798175	  779.6	  585.7	 4047.0	...
8798176	  779.4	  586.1	 4049.0	...
8798177	  779.4	  585.8	 4051.0	...
8798178	  779.3	  585.3	 4050.0	...
8798179	  779.3	  585.2	 4049.0	...
8798180	  779.3	  585.7	 4049.0	...
8798181	  779.5	  586.3	 4052.0	...
8798182	  779.6	  586.4	 4055.0	...
8798183	  779.5	  586.6	 4057.0	...
8798184	  779.0	  586.4	 4058.0	...
8798185	  778.6	  586.3	 4057.0	...
8798186	  778.5	  586.1	 4059.0	...
8798187	  778.5	  586.2	 4062.0	...
8798188	  778.2	  586.3	 4064.0	...
8798189	  778.0	  586.4	 4065.0	...
8798190	  778.1	  586.4	 4065.0	...
8798191	  778.5	  586.3	 4064.0	...
8798192	  778.8	  586.1	 4063.0	...
8798193	  778.8	  585.9	 4063.0	...
8798194	  778.5	  585.6	 4064.0	...
8798195	  778.3	  585.5	 4065.0	...
8798196	  778.5	  585.3	 4061.0	...
8798197	  778.9	  585.5	 4058.0	...
8798198	  779.6	  585.8	 4054.0	...
8798199	  779.8	  586.2	 4056.0	...
8798200	  780.1	  586.1	 4057.0	...
8798201	  780.0	  585.9	 4058.0	...
8798202	  779.9	  585.6	 4060.0	...
8798203	  779.7	  585.8	 4063.0	...
8798204	  779.6	  586.3	 4064.0	...
8798205	  779.5	  586.7	 4063.0	...
8798206	  779.3	  586.7	 4064.0	...
8798207	  779.1	  586.7	 4065.0	...
8798208	  779.1	  586.6	 4067.0	...
8798209	  779.2	  586.3	 4067.0	...
8798210	  779.3	  586.1	 4068.0	...
8798211	  779.4	  585.9	 4068.0	...
8798212	  779.5	  585.6	 4068.0	...
8798213	  779.5	  585.4	 4070.0	...
8798214	  779.6	  585.6	 4071.0	...
8798215	  779.7	  586.0	 4072.0	...
8798216	  779.6	  586.4	 4070.0	...
MSG	8798217 0000 _ Number Off
8798217	  779.3	  586.4	 4068.0	...
8798218	  779.0	  586.4	 4068.0	...
8798219	  779.2	  586.3	 4069.0	...
8798220	  779.6	  586.4	 4071.0	...
8798221	  779.9	  586.4	 4070.0	...
8798222	  779.8	  586.6	 4070.0	...
8798223	  779.6	  586.4	 4070.0	...
8798224	  779.6	  586.4	 4070.0	...
8798225	  779.6	  586.3	 4070.0	...
8798226	  779.3	  586.4	 4071.0	...
8798227	  779.1	  586.5	 4071.0	...
8798228	  779.3	  586.7	 4072.0	...
8798229	  779.7	  586.9	 4073.0	...
8798230	  780.0	  587.0	 4073.0	...
8798231	  779.8	  587.1	 4074.0	...
8798232	  779.5	  587.2	 4074.0	...
8798233	  779.3	  587.3	 4075.0	...
8798234	  779.4	  587.2	 4077.0	...
8798235	  779.5	  587.2	 4078.0	...
8798236	  779.4	  587.1	 4077.0	...
8798237	  779.1	  587.0	 4077.0	...
8798238	  779.0	  587.0	 4077.0	...
8798239	  779.1	  587.2	 4078.0	...
8798240	  779.2	  587.5	 4078.0	...
8798241	  779.2	  587.8	 4078.0	...
8798242	  779.2	  587.8	 4075.0	...
8798243	  779.1	  587.4	 4073.0	...
8798244	  779.0	  586.9	 4071.0	...
8798245	  778.9	  586.7	 4073.0	...
8798246	  778.8	  587.0	 4075.0	...
8798247	  778.7	  587.4	 4078.0	...
8798248	  778.5	  587.5	 4083.0	...
8798249	  778.8	  587.1	 4087.0	...
8798250	  779.0	  586.7	 4086.0	...
8798251	  779.3	  586.3	 4082.0	...
8798252	  779.2	  586.5	 4082.0	...
8798253	  779.3	  586.8	 4086.0	...
8798254	  779.5	  587.0	 4090.0	...
8798255	  779.6	  587.3	 4090.0	...
8798256	  779.6	  587.3	 4089.0	...
8798257	  779.6	  587.1	 4088.0	...
8798258	  779.6	  586.8	 4086.0	...
8798259	  779.6	  586.5	 4086.0	...
8798260	  779.6	  586.5	 4087.0	...
8798261	  779.6	  586.0	 4090.0	...
8798262	  779.7	  585.5	 4093.0	...
8798263	  779.8	  584.9	 4094.0	...
8798264	  779.6	  584.7	 4095.0	...
8798265	  779.4	  585.3	 4095.0	...
8798266	  779.2	  585.9	 4094.0	...
8798267	  779.1	  586.5	 4095.0	...
8798268	  778.9	  586.0	 4096.0	...
8798269	  778.5	  585.7	 4097.0	...
8798270	  778.4	  585.5	 4098.0	...
8798271	  778.5	  585.6	 4098.0	...
8798272	  778.8	  585.7	 4096.0	...
8798273	  779.0	  585.7	 4093.0	...
8798274	  779.0	  585.8	 4091.0	...
8798275	  779.0	  586.0	 4090.0	...
8798276	  779.0	  585.8	 4091.0	...
8798277	  779.0	  585.5	 4093.0	...
8798278	  778.9	  585.2	 4094.0	...
8798279	  778.8	  585.2	 4095.0	...
8798280	  779.3	  585.0	 4093.0	...
8798281	  779.8	  584.7	 4092.0	...
8798282	  779.6	  584.5	 4094.0	...
8798283	  779.1	  584.7	 4096.0	...
8798284	  778.5	  584.9	 4098.0	...
8798285	  778.5	  585.1	 4100.0	...
8798286	  778.8	  585.3	 4103.0	...
8798287	  779.0	  585.4	 4106.0	...
8798288	  779.2	  585.5	 4107.0	...
8798289	  779.3	  585.6	 4108.0	...
8798290	  779.4	  585.4	 4109.0	...
8798291	  779.5	  585.1	 4108.0	...
8798292	  779.6	  584.8	 4105.0	...
8798293	  779.6	  584.8	 4102.0	...
8798294	  779.6	  584.8	 4101.0	...
8798295	  779.5	  584.9	 4101.0	...
8798296	  779.3	  584.9	 4102.0	...
8798297	  779.1	  585.2	 4104.0	...
8798298	  778.9	  585.5	 4105.0	...
8798299	  778.9	  585.6	 4106.0	...
8798300	  778.8	  585.5	 4107.0	...
8798301	  778.7	  585.4	 4108.0	...
8798302	  778.9	  585.3	 4110.0	...
8798303	  779.2	  585.0	 4115.0	...
8798304	  779.5	  584.7	 4119.0	...
8798305	  779.5	  584.5	 4125.0	...
8798306	  779.3	  584.4	 4126.0	...
8798307	  779.2	  584.5	 4123.0	...
8798308	  779.1	  584.9	 4117.0	...
8798309	  779.0	  585.2	 4111.0	...
8798310	  778.9	  585.0	 4109.0	...
8798311	  779.1	  585.0	 4110.0	...
8798312	  779.1	  585.0	 4110.0	...
8798313	  779.1	  584.9	 4108.0	...
8798314	  778.9	  584.7	 4107.0	...
8798315	  778.9	  584.6	 4106.0	...
8798316	  778.9	  584.7	 4106.0	...
8798317	  779.2	  584.4	 4105.0	...
8798318	  779.5	  584.0	 4105.0	...
8798319	  779.9	  583.9	 4107.0	...
8798320	  779.9	  584.2	 4109.0	...
8798321	  780.0	  584.4	 4109.0	...
8798322	  780.0	  584.4	 4109.0	...
8798323	  780.0	  584.5	 4108.0	...
8798324	  780.0	  584.6	 4109.0	...
8798325	  779.9	  584.6	 4110.0	...
8798326	  779.5	  584.6	 4110.0	...
8798327	  779.1	  584.7	 4111.0	...
8798328	  778.9	  584.6	 4113.0	...
8798329	  778.9	  584.3	 4116.0	...
8798330	  778.8	  583.7	 4118.0	...
8798331	  778.7	  583.2	 4118.0	...
8798332	  778.9	  582.9	 4119.0	...
8798333	  779.2	  582.9	 4119.0	...
8798334	  779.4	  583.3	 4120.0	...
8798335	  779.4	  583.7	 4122.0	...
8798336	  779.3	  584.1	 4124.0	...
8798337	  779.5	  584.1	 4125.0	...
8798338	  779.8	  584.2	 4126.0	...
8798339	  779.7	  584.3	 4126.0	...
8798340	  779.4	  584.0	 4126.0	...
8798341	  779.0	  583.6	 4126.0	...
8798342	  778.9	  583.2	 4124.0	...
8798343	  778.8	  583.1	 4122.0	...
8798344	  778.7	  583.1	 4121.0	...
8798345	  778.7	  582.9	 4123.0	...
8798346	  778.4	  582.9	 4126.0	...
8798347	  778.0	  582.9	 4129.0	...
8798348	  777.9	  583.1	 4130.0	...
8798349	  778.2	  583.3	 4129.0	...
8798350	  778.3	  583.4	 4127.0	...
8798351	  778.1	  583.4	 4127.0	...
8798352	  778.2	  583.5	 4126.0	...
8798353	  778.5	  583.5	 4125.0	...
8798354	  778.7	  583.2	 4124.0	...
8798355	  778.9	  583.2	 4124.0	...
8798356	  779.0	  583.1	 4124.0	...
8798357	  779.2	  583.2	 4125.0	...
8798358	  779.2	  583.2	 4125.0	...
8798359	  779.2	  583.1	 4124.0	...
8798360	  779.3	  583.1	 4122.0	...
8798361	  779.4	  583.0	 4122.0	...
8798362	  778.8	  582.8	 4123.0	...
8798363	  778.1	  582.4	 4125.0	...
8798364	  777.6	  581.9	 4127.0	...
8798365	  777.8	  581.8	 4130.0	...
8798366	  777.9	  582.1	 4131.0	...
8798367	  777.8	  582.4	 4128.0	...
8798368	  777.8	  582.5	 4125.0	...
8798369	  778.2	  582.5	 4122.0	...
8798370	  778.4	  582.4	 4122.0	...
8798371	  778.5	  582.4	 4125.0	...
8798372	  778.3	  582.7	 4126.0	...
8798373	  778.2	  583.1	 4128.0	...
8798374	  777.9	  583.0	 4127.0	...
8798375	  777.9	  582.6	 4128.0	...
8798376	  777.8	  582.1	 4127.0	...
8798377	  777.6	  582.0	 4127.0	...
8798378	  777.5	  582.0	 4126.0	...
8798379	  777.5	  582.0	 4127.0	...
8798380	  777.7	  582.1	 4129.0	...
8798381	  777.9	  582.1	 4131.0	...
8798382	  778.0	  582.1	 4132.0	...
8798383	  778.1	  582.0	 4133.0	...
8798384	  778.0	  581.9	 4133.0	...
8798385	  777.7	  581.9	 4134.0	...
8798386	  777.5	  582.0	 4136.0	...
8798387	  777.2	  582.4	 4135.0	...
8798388	  777.1	  582.6	 4132.0	...
8798389	  777.0	  582.7	 4129.0	...
8798390	  776.9	  582.7	 4129.0	...
8798391	  777.0	  582.8	 4131.0	...
8798392	  777.1	  582.8	 4133.0	...
8798393	  777.3	  582.6	 4137.0	...
8798394	  777.3	  582.5	 4137.0	...
8798395	  777.3	  582.3	 4138.0	...
8798396	  777.2	  582.4	 4137.0	...
8798397	  777.1	  582.4	 4137.0	...
8798398	  777.1	  582.4	 4137.0	...
8798399	  777.1	  582.4	 4137.0	...
8798400	  777.7	  582.5	 4138.0	...
8798401	  778.3	  582.6	 4139.0	...
8798402	  779.0	  582.2	 4140.0	...
8798403	  779.0	  581.8	 4141.0	...
8798404	  778.9	  581.4	 4140.0	...
8798405	  778.7	  581.3	 4140.0	...
8798406	  778.5	  581.2	 4139.0	...
8798407	  778.1	  580.7	 4138.0	...
8798408	  777.7	  580.1	 4139.0	...
8798409	  777.3	  579.5	 4139.0	...
8798410	  777.1	  579.4	 4139.0	...
8798411	  776.7	  579.4	 4138.0	...
8798412	  776.7	  579.7	 4137.0	...
8798413	  776.7	  579.9	 4138.0	...
8798414	  776.9	  580.0	 4138.0	...
8798415	  776.8	  580.0	 4136.0	...
8798416	  776.8	  579.9	 4134.0	...
8798417	  776.7	  579.9	 4137.0	...
8798418	  776.6	  579.8	 4141.0	...
8798419	  776.5	  579.8	 4143.0	...
8798420	  776.3	  579.8	 4141.0	...
8798421	  776.2	  579.8	 4138.0	...
8798422	  776.2	  579.8	 4139.0	...
8798423	  776.2	  579.8	 4139.0	...
8798424	  776.3	  579.9	 4141.0	...
8798425	  776.4	  579.9	 4142.0	...
8798426	  776.4	  580.0	 4143.0	...
8798427	  776.5	  580.0	 4143.0	...
8798428	  776.6	  580.1	 4143.0	...
MSG	8798429 0000 _ Number On
8798429	  776.6	  580.1	 4143.0	...
8798430	  776.7	  580.2	 4143.0	...
8798431	  776.7	  580.6	 4143.0	...
8798432	  776.8	  581.0	 4142.0	...
8798433	  776.8	  580.8	 4141.0	...
8798434	  776.9	  580.3	 4139.0	...
8798435	  777.0	  579.9	 4139.0	...
8798436	  777.1	  579.9	 4138.0	...
8798437	  777.0	  579.5	 4138.0	...
8798438	  777.0	  579.2	 4142.0	...
8798439	  777.0	  578.8	 4145.0	...
8798440	  777.1	  578.8	 4148.0	...
8798441	  777.6	  578.8	 4149.0	...
8798442	  777.9	  578.9	 4145.0	...
8798443	  777.9	  579.5	 4137.0	...
8798444	  777.6	  580.1	 4129.0	...
8798445	  777.3	  580.7	 4127.0	...
8798446	  777.3	  580.7	 4128.0	...
8798447	  777.2	  580.5	 4130.0	...
8798448	  777.2	  580.3	 4131.0	...
8798449	  777.3	  580.1	 4132.0	...
8798450	  777.4	  580.2	 4131.0	...
8798451	  777.3	  580.3	 4130.0	...
8798452	  777.2	  580.2	 4132.0	...
8798453	  777.3	  580.2	 4135.0	...
8798454	  777.6	  580.2	 4137.0	...
8798455	  778.0	  580.1	 4137.0	...
8798456	  778.3	  580.1	 4137.0	...
8798457	  778.6	  579.9	 4137.0	...
8798458	  778.7	  579.8	 4137.0	...
8798459	  778.8	  579.7	 4136.0	...
8798460	  778.0	  579.8	 4136.0	...
8798461	  777.2	  579.3	 4132.0	...
8798462	  776.6	  578.8	 4130.0	...
8798463	  776.7	  578.1	 4128.0	...
8798464	  776.9	  578.1	 4128.0	...
8798465	  777.0	  578.0	 4129.0	...
8798466	  777.2	  577.9	 4132.0	...
8798467	  777.4	  578.1	 4136.0	...
8798468	  777.5	  578.6	 4138.0	...
8798469	  777.5	  579.1	 4137.0	...
8798470	  777.5	  579.2	 4136.0	...
8798471	  777.9	  578.9	 4134.0	...
8798472	  778.3	  578.6	 4134.0	...
8798473	  778.7	  578.6	 4135.0	...
8798474	  778.8	  578.6	 4135.0	...
8798475	  778.1	  578.8	 4133.0	...
8798476	  777.3	  578.8	 4133.0	...
8798477	  776.6	  578.7	 4132.0	...
8798478	  776.7	  578.5	 4135.0	...
8798479	  776.7	  577.6	 4136.0	...
8798480	  776.9	  576.7	 4136.0	...
8798481	  777.1	  576.2	 4135.0	...
8798482	  777.3	  576.8	 4134.0	...
8798483	  777.5	  577.3	 4134.0	...
8798484	  777.6	  577.0	 4134.0	...
8798485	  777.6	  576.5	 4133.0	...
8798486	  777.4	  576.1	 4132.0	...
8798487	  777.3	  576.0	 4131.0	...
8798488	  777.2	  575.9	 4131.0	...
8798489	  777.2	  575.8	 4132.0	...
8798490	  777.2	  575.9	 4132.0	...
8798491	  777.2	  576.0	 4132.0	...
8798492	  777.3	  576.1	 4131.0	...
8798493	  777.4	  576.0	 4131.0	...
8798494	  777.4	  575.9	 4131.0	...
8798495	  777.2	  576.3	 4131.0	...
8798496	  776.8	  576.8	 4131.0	...
8798497	  776.6	  577.2	 4131.0	...
8798498	  776.5	  577.1	 4130.0	...
8798499	  776.5	  576.5	 4130.0	...
8798500	  776.5	  575.9	 4128.0	...
8798501	  776.5	  575.7	 4125.0	...
8798502	  776.3	  576.2	 4122.0	...
8798503	  776.1	  576.4	 4120.0	...
8798504	  775.9	  576.2	 4121.0	...
8798505	  776.0	  575.8	 4121.0	...
8798506	  776.1	  575.7	 4124.0	...
8798507	  776.2	  575.6	 4126.0	...
8798508	  776.3	  575.3	 4127.0	...
8798509	  776.2	  575.2	 4127.0	...
8798510	  776.0	  575.0	 4128.0	...
8798511	  775.8	  575.2	 4128.0	...
8798512	  775.6	  575.3	 4130.0	...
8798513	  775.5	  575.4	 4132.0	...
8798514	  775.6	  575.4	 4132.0	...
8798515	  775.5	  575.4	 4131.0	...
8798516	  775.4	  575.3	 4130.0	...
8798517	  775.1	  575.3	 4125.0	...
8798518	  775.0	  575.3	 4120.0	...
8798519	  775.0	  575.3	 4120.0	...
8798520	  775.2	  575.2	 4125.0	...
8798521	  775.5	  575.1	 4129.0	...
8798522	  775.7	  575.1	 4129.0	...
8798523	  775.7	  575.0	 4129.0	...
8798524	  775.8	  574.7	 4130.0	...
8798525	  775.8	  574.6	 4128.0	...
8798526	  775.8	  574.7	 4124.0	...
8798527	  775.8	  575.0	 4121.0	...
8798528	  775.7	  575.2	 4119.0	...
8798529	  775.5	  575.2	 4118.0	...
8798530	  775.1	  575.1	 4119.0	...
8798531	  774.7	  574.6	 4121.0	...
8798532	  774.7	  574.1	 4122.0	...
8798533	  775.0	  573.7	 4121.0	...
8798534	  774.9	  573.6	 4119.0	...
8798535	  774.4	  573.7	 4118.0	...
8798536	  774.0	  573.8	 4118.0	...
8798537	  774.0	  573.8	 4118.0	...
8798538	  774.1	  573.9	 4119.0	...
8798539	  774.1	  573.9	 4120.0	...
8798540	  774.1	  574.0	 4119.0	...
8798541	  774.5	  574.3	 4118.0	...
8798542	  774.9	  574.4	 4117.0	...
8798543	  775.2	  574.4	 4116.0	...
8798544	  775.2	  574.2	 4116.0	...
8798545	  775.1	  574.1	 4117.0	...
8798546	  774.7	  574.3	 4118.0	...
8798547	  774.3	  574.3	 4118.0	...
8798548	  774.0	  574.4	 4121.0	...
8798549	  774.0	  574.4	 4124.0	...
8798550	  774.0	  574.2	 4127.0	...
8798551	  773.9	  574.0	 4125.0	...
8798552	  773.8	  573.8	 4124.0	...
8798553	  773.8	  573.9	 4124.0	...
8798554	  773.8	  574.0	 4122.0	...
8798555	  773.8	  574.0	 4120.0	...
8798556	  773.9	  573.9	 4118.0	...
8798557	  774.0	  573.8	 4118.0	...
8798558	  774.2	  573.6	 4116.0	...
8798559	  774.2	  573.8	 4113.0	...
8798560	  774.1	  574.0	 4111.0	...
8798561	  774.0	  574.2	 4110.0	...
8798562	  773.9	  574.3	 4110.0	...
8798563	  774.0	  574.1	 4112.0	...
8798564	  774.4	  574.0	 4114.0	...
8798565	  774.8	  573.7	 4117.0	...
8798566	  775.1	  573.5	 4116.0	...
8798567	  775.1	  573.4	 4114.0	...
8798568	  775.1	  573.5	 4115.0	...
8798569	  774.9	  573.8	 4120.0	...
8798570	  774.7	  574.0	 4122.0	...
8798571	  774.4	  574.3	 4117.0	...
8798572	  774.3	  574.5	 4112.0	...
8798573	  774.0	  574.8	 4110.0	...
8798574	  773.9	  574.9	 4108.0	...
8798575	  773.8	  574.6	 4107.0	...
8798576	  773.9	  574.3	 4108.0	...
8798577	  774.0	  574.0	 4110.0	...
8798578	  774.1	  574.0	 4114.0	...
8798579	  774.1	  573.9	 4115.0	...
8798580	  774.1	  573.8	 4116.0	...
8798581	  774.1	  573.8	 4114.0	...
8798582	  774.0	  573.8	 4112.0	...
8798583	  773.9	  574.0	 4111.0	...
8798584	  774.0	  574.1	 4111.0	...
8798585	  773.9	  574.2	 4111.0	...
8798586	  773.8	  574.0	 4111.0	...
8798587	  773.8	  573.8	 4112.0	...
8798588	  773.9	  573.6	 4113.0	...
8798589	  774.0	  573.5	 4114.0	...
8798590	  774.1	  573.8	 4114.0	...
8798591	  774.1	  573.8	 4114.0	...
8798592	  774.1	  573.7	 4113.0	...
8798593	  774.2	  573.3	 4112.0	...
8798594	  774.3	  573.1	 4111.0	...
8798595	  774.4	  573.3	 4110.0	...
8798596	  774.4	  573.5	 4111.0	...
8798597	  774.5	  573.4	 4113.0	...
8798598	  774.5	  573.3	 4115.0	...
8798599	  774.1	  573.4	 4117.0	...
8798600	  773.7	  573.6	 4118.0	...
8798601	  773.3	  573.8	 4120.0	...
8798602	  773.0	  573.8	 4121.0	...
8798603	  772.8	  573.8	 4122.0	...
8798604	  772.6	  573.8	 4122.0	...
8798605	  772.4	  573.8	 4122.0	...
8798606	  772.3	  573.9	 4122.0	...
8798607	  772.1	  574.0	 4122.0	...
8798608	  772.2	  574.0	 4121.0	...
8798609	  772.3	  573.9	 4121.0	...
8798610	  772.5	  573.8	 4120.0	...
8798611	  772.5	  573.8	 4121.0	...
8798612	  772.7	  573.8	 4123.0	...
8798613	  772.9	  573.8	 4125.0	...
8798614	  773.0	  573.8	 4126.0	...
8798615	  773.0	  573.9	 4126.0	...
8798616	  773.0	  574.0	 4125.0	...
8798617	  773.2	  574.0	 4124.0	...
8798618	  773.2	  573.8	 4125.0	...
8798619	  773.1	  573.5	 4126.0	...
8798620	  773.1	  573.3	 4129.0	...
8798621	  773.1	  573.3	 4130.0	...
8798622	  773.0	  573.2	 4131.0	...
8798623	  772.9	  572.8	 4131.0	...
8798624	  772.9	  572.5	 4128.0	...
8798625	  772.8	  572.3	 4126.0	...
8798626	  772.8	  572.3	 4123.0	...
8798627	  772.9	  572.3	 4124.0	...
8798628	  772.9	  572.2	 4124.0	...
8798629	  773.1	  572.2	 4125.0	...
8798630	  773.3	  572.2	 4127.0	...
8798631	  773.5	  572.3	 4129.0	...
8798632	  773.5	  572.4	 4131.0	...
8798633	  773.4	  572.5	 4132.0	...
8798634	  773.1	  572.6	 4132.0	...
8798635	  772.7	  572.5	 4133.0	...
8798636	  772.6	  572.4	 4135.0	...
8798637	  772.6	  572.7	 4138.0	...
8798638	  773.0	  573.1	 4138.0	...
8798639	  773.4	  573.6	 4138.0	...
8798640	  773.9	  573.6	 4136.0	...
8798641	  774.0	  573.8	 4135.0	...
8798642	  774.1	  574.0	 4130.0	...
8798643	  773.8	  573.9	 4126.0	...
8798644	  773.5	  573.5	 4125.0	...
8798645	  773.3	  573.0	 4128.0	...
8798646	  773.4	  572.9	 4131.0	...
8798647	  773.5	  573.0	 4131.0	...
8798648	  773.5	  573.1	 4130.0	...
8798649	  773.6	  572.9	 4130.0	...
8798650	  773.4	  572.9	 4130.0	...
8798651	  773.3	  573.0	 4127.0	...
8798652	  773.2	  572.6	 4125.0	...
8798653	  773.2	  572.1	 4124.0	...
8798654	  773.3	  572.5	 4125.0	...
8798655	  773.5	  573.3	 4126.0	...
8798656	  773.7	  573.9	 4129.0	...
8798657	  774.0	  573.7	 4131.0	...
8798658	  773.9	  573.5	 4132.0	...
8798659	  773.7	  573.5	 4131.0	...
8798660	  773.4	  572.9	 4129.0	...
8798661	  773.2	  572.4	 4130.0	...
8798662	  773.1	  571.9	 4133.0	...
8798663	  773.0	  572.0	 4137.0	...
8798664	  772.7	  572.0	 4139.0	...
8798665	  772.3	  572.0	 4140.0	...
8798666	  772.3	  572.0	 4141.0	...
8798667	  772.6	  571.9	 4141.0	...
8798668	  773.0	  572.4	 4143.0	...
8798669	  772.9	  573.0	 4145.0	...
8798670	  772.7	  572.9	 4144.0	...
8798671	  772.5	  572.2	 4139.0	...
8798672	  772.5	  571.7	 4135.0	...
8798673	  772.4	  571.8	 4135.0	...
8798674	  772.4	  571.9	 4136.0	...
8798675	  772.3	  571.8	 4137.0	...
8798676	  772.3	  572.1	 4135.0	...
8798677	  772.2	  572.3	 4134.0	...
8798678	  772.2	  572.6	 4134.0	...
8798679	  772.5	  572.6	 4136.0	...
8798680	  772.9	  572.6	 4137.0	...
8798681	  773.3	  572.3	 4137.0	...
8798682	  773.2	  571.9	 4136.0	...
8798683	  773.2	  571.4	 4135.0	...
8798684	  773.2	  571.3	 4133.0	...
8798685	  772.9	  571.4	 4132.0	...
8798686	  772.5	  571.5	 4132.0	...
8798687	  772.0	  571.6	 4131.0	...
8798688	  772.0	  571.6	 4129.0	...
8798689	  772.1	  571.6	 4128.0	...
8798690	  772.1	  571.6	 4133.0	...
8798691	  772.1	  571.7	 4139.0	...
8798692	  772.2	  571.9	 4145.0	...
8798693	  772.4	  572.1	 4146.0	...
8798694	  772.7	  572.2	 4144.0	...
8798695	  773.0	  572.1	 4140.0	...
8798696	  773.1	  571.9	 4137.0	...
8798697	  772.9	  571.7	 4135.0	...
8798698	  772.5	  571.6	 4139.0	...
8798699	  771.8	  571.8	 4142.0	...
8798700	  771.4	  571.7	 4146.0	...
8798701	  771.8	  571.5	 4146.0	...
8798702	  772.5	  571.1	 4145.0	...
8798703	  773.1	  570.9	 4143.0	...
8798704	  772.9	  570.9	 4143.0	...
8798705	  772.8	  571.0	 4143.0	...
8798706	  772.5	  571.5	 4142.0	...
8798707	  772.4	  571.9	 4145.0	...
8798708	  772.2	  572.1	 4148.0	...
8798709	  772.1	  572.0	 4151.0	...
8798710	  772.2	  571.7	 4149.0	...
8798711	  772.3	  571.4	 4147.0	...
8798712	  772.5	  571.9	 4145.0	...
8798713	  772.5	  572.7	 4145.0	...
8798714	  772.6	  573.2	 4145.0	...
8798715	  772.5	  573.1	 4144.0	...
8798716	  772.4	  572.9	 4143.0	...
8798717	  772.7	  572.8	 4142.0	...
8798718	  773.2	  572.6	 4142.0	...
8798719	  773.8	  572.3	 4143.0	...
8798720	  774.0	  572.1	 4143.0	...
8798721	  774.1	  571.9	 4144.0	...
8798722	  774.0	  571.8	 4145.0	...
8798723	  773.9	  571.7	 4145.0	...
8798724	  773.4	  571.8	 4145.0	...
8798725	  772.8	  571.7	 4145.0	...
8798726	  772.2	  571.7	 4144.0	...
8798727	  772.1	  571.5	 4146.0	...
8798728	  771.9	  571.5	 4149.0	...
8798729	  771.9	  571.3	 4150.0	...
8798730	  771.9	  571.3	 4148.0	...
MSG	8798731 0000 _ Number Off
8798731	  771.9	  571.1	 4146.0	...
8798732	  772.0	  570.9	 4146.0	...
8798733	  772.2	  570.9	 4146.0	...
8798734	  772.4	  571.3	 4147.0	...
8798735	  772.6	  571.6	 4149.0	...
8798736	  772.8	  571.7	 4150.0	...
8798737	  772.8	  571.7	 4150.0	...
8798738	  772.7	  571.8	 4150.0	...
8798739	  772.5	  571.6	 4149.0	...
8798740	  772.6	  571.3	 4148.0	...
8798741	  772.5	  571.0	 4148.0	...
8798742	  772.4	  571.1	 4146.0	...
8798743	  772.2	  571.2	 4145.0	...
8798744	  772.2	  571.6	 4147.0	...
8798745	  772.3	  571.9	 4150.0	...
8798746	  772.5	  572.1	 4154.0	...
8798747	  773.0	  571.9	 4153.0	...
8798748	  773.6	  571.6	 4153.0	...
8798749	  773.7	  571.5	 4153.0	...
8798750	  773.6	  571.8	 4158.0	...
8798751	  773.5	  572.2	 4162.0	...
8798752	  773.6	  572.7	 4162.0	...
8798753	  773.6	  572.9	 4157.0	...
8798754	  773.3	  572.4	 4153.0	...
8798755	  773.0	  571.8	 4154.0	...
8798756	  772.6	  571.5	 4156.0	...
8798757	  772.4	  572.0	 4157.0	...
8798758	  772.2	  572.5	 4157.0	...
8798759	  771.9	  572.6	 4155.0	...
8798760	  771.8	  572.7	 4152.0	...
8798761	  772.1	  572.7	 4151.0	...
8798762	  772.5	  572.8	 4154.0	...
8798763	  773.0	  572.9	 4158.0	...
8798764	  773.0	  573.0	 4163.0	...
8798765	  773.1	  573.0	 4163.0	...
8798766	  773.2	  573.1	 4162.0	...
8798767	  773.3	  573.2	 4162.0	...
8798768	  773.1	  573.5	 4161.0	...
8798769	  773.0	  573.7	 4161.0	...
8798770	  773.0	  573.2	 4158.0	...
8798771	  773.0	  572.6	 4154.0	...
8798772	  773.2	  572.0	 4154.0	...
8798773	  773.4	  571.9	 4157.0	...
8798774	  773.5	  571.8	 4160.0	...
8798775	  773.6	  571.6	 4162.0	...
8798776	  773.7	  571.7	 4163.0	...
8798777	  773.8	  572.0	 4168.0	...
8798778	  773.8	  572.3	 4172.0	...
8798779	  773.6	  572.7	 4174.0	...
8798780	  773.5	  572.9	 4172.0	...
8798781	  773.4	  572.7	 4169.0	...
8798782	  773.4	  572.3	 4168.0	...
8798783	  773.5	  572.2	 4168.0	...
8798784	  773.7	  572.4	 4167.0	...
8798785	  773.8	  572.8	 4166.0	...
8798786	  773.6	  573.1	 4164.0	...
8798787	  773.5	  572.6	 4163.0	...
8798788	  773.4	  571.9	 4163.0	...
8798789	  773.4	  571.2	 4163.0	...
8798790	  773.3	  571.4	 4162.0	...
8798791	  773.0	  571.6	 4160.0	...
8798792	  772.6	  571.7	 4164.0	...
8798793	  772.3	  571.4	 4167.0	...
8798794	  772.3	  571.1	 4171.0	...
8798795	  772.2	  570.8	 4171.0	...
8798796	  772.1	  570.9	 4171.0	...
8798797	  772.0	  571.1	 4173.0	...
8798798	  771.8	  571.3	 4174.0	...
8798799	  771.9	  571.6	 4174.0	...
8798800	  772.1	  571.7	 4171.0	...
8798801	  772.3	  571.9	 4168.0	...
8798802	  772.4	  572.1	 4167.0	...
8798803	  772.5	  572.3	 4167.0	...
8798804	  772.5	  572.5	 4167.0	...
8798805	  772.5	  572.6	 4167.0	...
8798806	  772.1	  572.8	 4168.0	...
8798807	  771.7	  573.0	 4171.0	...
8798808	  771.6	  573.1	 4173.0	...
8798809	  771.8	  573.1	 4175.0	...
8798810	  772.0	  572.6	 4176.0	...
8798811	  771.9	  572.1	 4178.0	...
8798812	  772.1	  571.7	 4179.0	...
8798813	  772.4	  571.5	 4179.0	...
8798814	  772.5	  571.4	 4178.0	...
8798815	  772.5	  571.4	 4177.0	...
8798816	  772.9	  571.3	 4177.0	...
8798817	  773.3	  571.2	 4179.0	...
8798818	  773.2	  571.1	 4181.0	...
8798819	  772.8	  571.1	 4184.0	...
8798820	  772.4	  571.1	 4183.0	...
8798821	  772.4	  570.9	 4181.0	...
8798822	  772.4	  570.8	 4178.0	...
8798823	  772.4	  571.3	 4175.0	...
8798824	  772.4	  571.9	 4174.0	...
8798825	  772.1	  572.4	 4174.0	...
8798826	  771.8	  572.4	 4174.0	...
8798827	  771.8	  572.2	 4176.0	...
8798828	  772.2	  572.4	 4178.0	...
8798829	  772.6	  572.5	 4181.0	...
8798830	  772.7	  572.0	 4181.0	...
8798831	  772.8	  571.2	 4182.0	...
8798832	  772.9	  570.4	 4183.0	...
8798833	  772.9	  570.4	 4185.0	...
8798834	  772.9	  570.4	 4183.0	...
8798835	  772.8	  570.5	 4180.0	...
8798836	  772.8	  570.6	 4177.0	...
8798837	  772.7	  570.7	 4179.0	...
8798838	  772.7	  571.0	 4181.0	...
8798839	  773.0	  571.2	 4182.0	...
8798840	  773.3	  571.4	 4183.0	...
8798841	  773.6	  571.4	 4184.0	...
8798842	  773.2	  571.5	 4185.0	...
8798843	  772.9	  571.7	 4186.0	...
8798844	  772.4	  571.8	 4186.0	...
8798845	  772.2	  571.8	 4186.0	...
8798846	  772.1	  571.7	 4186.0	...
8798847	  772.1	  571.7	 4186.0	...
8798848	  772.5	  571.7	 4186.0	...
8798849	  772.9	  571.1	 4187.0	...
8798850	  773.4	  570.5	 4190.0	...
8798851	  773.6	  570.0	 4195.0	...
8798852	  773.3	  570.1	 4199.0	...
8798853	  773.0	  570.3	 4200.0	...
8798854	  772.8	  570.5	 4197.0	...
8798855	  772.6	  570.6	 4194.0	...
8798856	  772.4	  571.3	 4192.0	...
8798857	  772.2	  572.0	 4192.0	...
8798858	  772.0	  572.3	 4192.0	...
8798859	  771.7	  572.0	 4192.0	...
8798860	  771.5	  571.8	 4191.0	...
8798861	  771.4	  572.0	 4191.0	...
8798862	  771.6	  572.4	 4192.0	...
8798863	  771.5	  572.5	 4193.0	...
8798864	  771.4	  572.6	 4196.0	...
8798865	  771.9	  572.6	 4197.0	...
8798866	  772.7	  572.7	 4199.0	...
8798867	  773.5	  572.7	 4200.0	...
8798868	  773.4	  572.4	 4201.0	...
8798869	  773.2	  572.1	 4203.0	...
8798870	  772.9	  571.8	 4205.0	...
8798871	  772.6	  571.7	 4205.0	...
8798872	  772.4	  571.8	 4205.0	...
8798873	  772.2	  572.0	 4204.0	...
8798874	  771.8	  572.2	 4204.0	...
8798875	  771.5	  572.4	 4204.0	...
8798876	  771.3	  572.6	 4203.0	...
8798877	  771.4	  572.6	 4203.0	...
8798878	  771.5	  572.6	 4203.0	...
8798879	  771.5	  572.6	 4204.0	...
8798880	  771.6	  572.6	 4205.0	...
8798881	  771.6	  572.6	 4205.0	...
8798882	  771.6	  572.6	 4205.0	...
8798883	  771.9	  572.6	 4204.0	...
8798884	  772.4	  572.7	 4205.0	...
8798885	  772.8	  572.9	 4209.0	...
8798886	  772.6	  573.1	 4213.0	...
8798887	  772.5	  573.2	 4216.0	...
8798888	  772.5	  573.0	 4214.0	...
8798889	  772.6	  572.7	 4211.0	...
8798890	  772.3	  572.3	 4209.0	...
8798891	  771.9	  572.1	 4209.0	...
8798892	  771.5	  572.1	 4211.0	...
8798893	  771.5	  572.1	 4211.0	...
8798894	  771.7	  572.1	 4211.0	...
8798895	  771.7	  572.1	 4211.0	...
8798896	  771.6	  572.1	 4210.0	...
8798897	  771.4	  572.2	 4209.0	...
8798898	  771.4	  572.3	 4210.0	...
8798899	  771.2	  572.2	 4211.0	...
8798900	  771.0	  572.2	 4212.0	...
8798901	  771.5	  572.0	 4214.0	...
8798902	  772.1	  571.9	 4216.0	...
8798903	  772.7	  571.7	 4217.0	...
8798904	  772.5	  571.7	 4216.0	...
8798905	  772.3	  571.5	 4214.0	...
8798906	  772.2	  571.3	 4214.0	...
8798907	  772.2	  571.2	 4214.0	...
8798908	  772.0	  571.6	 4214.0	...
8798909	  771.7	  571.9	 4214.0	...
8798910	  771.4	  571.9	 4216.0	...
8798911	  771.2	  571.7	 4218.0	...
8798912	  771.1	  571.5	 4219.0	...
8798913	  770.8	  571.4	 4219.0	...
8798914	  770.7	  571.3	 4218.0	...
8798915	  770.6	  571.4	 4219.0	...
8798916	  770.8	  571.5	 4219.0	...
8798917	  770.9	  571.5	 4219.0	...
8798918	  771.1	  571.5	 4220.0	...
8798919	  771.4	  571.5	 4219.0	...
8798920	  771.7	  571.5	 4216.0	...
8798921	  771.7	  571.5	 4215.0	...
8798922	  771.4	  571.5	 4215.0	...
8798923	  771.2	  571.5	 4215.0	...
8798924	  770.9	  571.9	 4216.0	...
8798925	  770.8	  572.3	 4217.0	...
8798926	  770.8	  572.7	 4219.0	...
8798927	  770.7	  572.9	 4220.0	...
8798928	  770.7	  573.0	 4219.0	...
8798929	  770.7	  573.2	 4217.0	...
8798930	  770.8	  572.9	 4216.0	...
8798931	  770.7	  572.4	 4217.0	...
8798932	  770.8	  571.9	 4219.0	...
8798933	  770.9	  571.7	 4219.0	...
8798934	  771.1	  571.7	 4218.0	...
8798935	  771.1	  571.6	 4217.0	...
8798936	  771.1	  571.6	 4217.0	...
8798937	  771.1	  571.5	 4219.0	...
8798938	  771.1	  571.2	 4221.0	...
8798939	  771.0	  570.8	 4220.0	...
8798940	  770.7	  570.6	 4219.0	...
8798941	  770.5	  570.7	 4217.0	...
8798942	  770.8	  570.8	 4218.0	...
MSG	8798943 0000 _ Number On
8798943	  771.3	  570.9	 4217.0	...
8798944	  771.8	  570.8	 4216.0	...
8798945	  771.6	  570.7	 4215.0	...
8798946	  771.2	  570.7	 4215.0	...
8798947	  770.8	  570.8	 4215.0	...
8798948	  770.9	  571.0	 4216.0	...
8798949	  771.0	  571.4	 4217.0	...
8798950	  771.2	  571.8	 4217.0	...
8798951	  771.5	  571.9	 4217.0	...
8798952	  771.7	  571.9	 4218.0	...
8798953	  771.8	  572.3	 4218.0	...
8798954	  771.7	  572.6	 4217.0	...
8798955	  771.5	  573.0	 4215.0	...
8798956	  771.5	  572.9	 4215.0	...
8798957	  771.4	  572.6	 4216.0	...
8798958	  771.3	  572.3	 4218.0	...
8798959	  771.4	  571.9	 4218.0	...
8798960	  771.6	  571.7	 4219.0	...
8798961	  772.0	  571.6	 4219.0	...
8798962	  772.2	  571.7	 4222.0	...
8798963	  772.0	  571.8	 4225.0	...
8798964	  771.8	  572.2	 4228.0	...
8798965	  771.5	  572.5	 4227.0	...
8798966	  771.7	  572.7	 4226.0	...
8798967	  771.9	  573.0	 4225.0	...
8798968	  771.7	  573.4	 4225.0	...
8798969	  771.6	  573.8	 4224.0	...
8798970	  771.4	  573.7	 4224.0	...
8798971	  771.2	  573.7	 4225.0	...
8798972	  770.9	  573.7	 4225.0	...
8798973	  770.5	  574.2	 4225.0	...
8798974	  770.6	  574.8	 4225.0	...
8798975	  770.8	  575.1	 4226.0	...
8798976	  771.1	  574.9	 4226.0	...
8798977	  771.4	  574.7	 4226.0	...
8798978	  771.5	  574.7	 4225.0	...
8798979	  771.4	  574.9	 4223.0	...
8798980	  771.4	  575.0	 4222.0	...
8798981	  771.5	  574.6	 4222.0	...
8798982	  771.5	  574.1	 4223.0	...
8798983	  771.3	  573.6	 4223.0	...
8798984	  771.1	  573.7	 4223.0	...
8798985	  770.9	  574.0	 4225.0	...
8798986	  770.9	  574.3	 4226.0	...
8798987	  770.9	  574.5	 4228.0	...
8798988	  770.8	  574.6	 4227.0	...
8798989	  770.8	  574.7	 4226.0	...
8798990	  770.8	  574.7	 4225.0	...
8798991	  770.9	  574.7	 4226.0	...
8798992	  770.9	  574.5	 4227.0	...
8798993	  771.0	  574.3	 4229.0	...
8798994	  770.7	  574.1	 4230.0	...
8798995	  770.5	  573.8	 4231.0	...
8798996	  770.4	  573.6	 4232.0	...
8798997	  770.2	  572.9	 4232.0	...
8798998	  770.2	  572.2	 4233.0	...
8798999	  770.2	  571.9	 4233.0	...
8799000	  770.4	  572.1	 4234.0	...
8799001	  770.3	  572.4	 4234.0	...
8799002	  770.2	  572.5	 4235.0	...
8799003	  770.2	  572.5	 4236.0	...
8799004	  770.3	  572.7	 4237.0	...
8799005	  770.3	  573.1	 4235.0	...
8799006	  770.3	  573.7	 4232.0	...
8799007	  770.3	  574.2	 4230.0	...
8799008	  770.3	  574.6	 4230.0	...
8799009	  770.3	  574.3	 4232.0	...
8799010	  770.4	  573.9	 4235.0	...
8799011	  770.3	  573.6	 4236.0	...
8799012	  770.2	  573.8	 4235.0	...
8799013	  770.0	  573.8	 4237.0	...
8799014	  770.5	  573.7	 4240.0	...
8799015	  771.0	  573.4	 4242.0	...
8799016	  771.2	  573.3	 4242.0	...
8799017	  770.9	  573.3	 4244.0	...
8799018	  770.8	  573.2	 4245.0	...
8799019	  771.1	  573.3	 4246.0	...
8799020	  771.5	  573.4	 4245.0	...
8799021	  771.5	  573.2	 4246.0	...
8799022	  771.2	  572.8	 4248.0	...
8799023	  770.9	  572.5	 4249.0	...
8799024	  770.5	  572.9	 4249.0	...
8799025	  770.5	  573.2	 4248.0	...
8799026	  770.5	  573.5	 4247.0	...
8799027	  770.6	  573.7	 4245.0	...
8799028	  770.6	  573.8	 4243.0	...
8799029	  770.6	  573.8	 4242.0	...
8799030	  770.6	  573.8	 4243.0	...
8799031	  770.6	  573.9	 4246.0	...
8799032	  770.7	  574.1	 4248.0	...
8799033	  770.8	  574.3	 4249.0	...
8799034	  770.9	  574.5	 4250.0	...
8799035	  770.9	  574.4	 4249.0	...
8799036	  770.9	  574.0	 4248.0	...
8799037	  771.2	  573.5	 4248.0	...
8799038	  771.5	  573.3	 4249.0	...
8799039	  771.4	  573.0	 4249.0	...
8799040	  770.8	  572.7	 4248.0	...
8799041	  770.3	  572.4	 4248.0	...
8799042	  770.0	  572.5	 4248.0	...
8799043	  769.7	  572.6	 4247.0	...
8799044	  769.6	  572.8	 4246.0	...
8799045	  770.1	  572.3	 4248.0	...
8799046	  770.4	  571.8	 4250.0	...
8799047	  770.6	  571.8	 4252.0	...
8799048	  770.6	  572.3	 4251.0	...
8799049	  770.6	  572.6	 4250.0	...
8799050	  770.7	  572.4	 4250.0	...
8799051	  770.9	  572.1	 4250.0	...
8799052	  771.2	  572.5	 4250.0	...
8799053	  771.1	  573.0	 4250.0	...
8799054	  770.9	  573.1	 4249.0	...
8799055	  770.5	  572.9	 4249.0	...
8799056	  770.4	  572.6	 4248.0	...
8799057	  770.2	  572.6	 4246.0	...
8799058	  769.9	  572.6	 4244.0	...
8799059	  769.7	  572.8	 4242.0	...
8799060	  769.4	  573.1	 4241.0	...
8799061	  769.7	  573.4	 4240.0	...
8799062	  770.0	  573.6	 4242.0	...
8799063	  770.2	  573.6	 4247.0	...
8799064	  770.6	  573.8	 4252.0	...
8799065	  771.1	  573.9	 4257.0	...
8799066	  771.5	  574.0	 4253.0	...
8799067	  771.5	  573.9	 4249.0	...
8799068	  771.4	  573.7	 4247.0	...
8799069	  771.0	  573.6	 4250.0	...
8799070	  770.6	  573.6	 4253.0	...
8799071	  770.4	  573.6	 4253.0	...
8799072	  770.5	  573.8	 4256.0	...
8799073	  770.5	  574.0	 4259.0	...
8799074	  770.1	  574.3	 4262.0	...
8799075	  769.8	  574.4	 4258.0	...
8799076	  769.5	  574.5	 4254.0	...
8799077	  769.4	  574.5	 4250.0	...
8799078	  769.7	  574.6	 4252.0	...
8799079	  770.3	  574.7	 4252.0	...
8799080	  771.0	  574.8	 4251.0	...
8799081	  771.4	  575.0	 4250.0	...
8799082	  771.7	  575.0	 4250.0	...
8799083	  771.8	  575.0	 4251.0	...
8799084	  771.7	  575.0	 4252.0	...
8799085	  771.4	  575.0	 4253.0	...
8799086	  771.2	  574.3	 4253.0	...
8799087	  771.0	  573.6	 4253.0	...
8799088	  771.0	  573.7	 4253.0	...
8799089	  770.9	  574.5	 4252.0	...
8799090	  770.9	  575.4	 4251.0	...
8799091	  770.9	  575.4	 4252.0	...
8799092	  770.6	  575.5	 4254.0	...
8799093	  770.4	  575.5	 4256.0	...
8799094	  770.7	  575.4	 4257.0	...
8799095	  771.4	  575.3	 4257.0	...
8799096	  772.1	  575.2	 4259.0	...
8799097	  772.2	  575.1	 4259.0	...
8799098	  772.2	  574.7	 4260.0	...
8799099	  772.1	  574.4	 4260.0	...
8799100	  771.2	  574.1	 4258.0	...
8799101	  770.5	  574.2	 4256.0	...
8799102	  770.0	  574.2	 4254.0	...
8799103	  770.4	  574.1	 4254.0	...
8799104	  770.8	  574.0	 4254.0	...
8799105	  771.0	  574.0	 4254.0	...
8799106	  771.4	  573.9	 4253.0	...
8799107	  771.7	  574.1	 4253.0	...
8799108	  772.0	  574.1	 4253.0	...
8799109	  772.0	  574.0	 4253.0	...
8799110	  771.8	  574.2	 4253.0	...
8799111	  771.7	  574.6	 4256.0	...
8799112	  771.6	  575.1	 4259.0	...
8799113	  771.6	  575.3	 4263.0	...
8799114	  771.6	  575.6	 4267.0	...
8799115	  771.6	  575.8	 4271.0	...
8799116	  771.4	  576.0	 4271.0	...
8799117	  771.4	  576.1	 4267.0	...
8799118	  771.5	  575.8	 4263.0	...
8799119	  771.8	  575.3	 4261.0	...
8799120	  771.7	  574.8	 4261.0	...
8799121	  771.4	  575.0	 4261.0	...
8799122	  770.9	  575.2	 4260.0	...
8799123	  770.5	  575.3	 4259.0	...
8799124	  770.4	  575.2	 4259.0	...
8799125	  770.5	  575.0	 4259.0	...
8799126	  770.6	  574.7	 4259.0	...
8799127	  770.6	  574.6	 4258.0	...
8799128	  770.6	  574.7	 4257.0	...
8799129	  770.5	  574.8	 4256.0	...
8799130	  770.3	  574.7	 4255.0	...
8799131	  770.6	  574.8	 4255.0	...
8799132	  771.0	  574.8	 4256.0	...
8799133	  771.4	  574.6	 4258.0	...
8799134	  771.4	  574.3	 4259.0	...
8799135	  771.4	  573.9	 4259.0	...
8799136	  771.4	  573.8	 4259.0	...
8799137	  771.6	  574.1	 4259.0	...
8799138	  771.8	  574.1	 4259.0	...
8799139	  771.8	  574.3	 4260.0	...
8799140	  771.4	  574.1	 4260.0	...
8799141	  771.1	  574.2	 4260.0	...
8799142	  771.1	  574.3	 4260.0	...
8799143	  771.1	  574.4	 4263.0	...
8799144	  771.0	  574.5	 4265.0	...
8799145	  770.8	  574.5	 4267.0	...
8799146	  770.5	  574.5	 4266.0	...
8799147	  770.6	  574.4	 4264.0	...
8799148	  770.7	  574.2	 4263.0	...
8799149	  770.8	  573.9	 4263.0	...
8799150	  770.6	  573.6	 4263.0	...
8799151	  770.4	  573.5	 4264.0	...
8799152	  770.3	  573.6	 4266.0	...
8799153	  770.3	  573.8	 4268.0	...
8799154	  770.3	  574.0	 4266.0	...
8799155	  770.4	  574.1	 4263.0	...
8799156	  770.5	  574.0	 4261.0	...
8799157	  770.5	  573.9	 4262.0	...
8799158	  770.4	  573.8	 4262.0	...
8799159	  770.5	  573.7	 4262.0	...
8799160	  770.8	  573.5	 4266.0	...
8799161	  771.0	  573.3	 4269.0	...
8799162	  770.9	  573.4	 4271.0	...
8799163	  770.8	  573.8	 4269.0	...
8799164	  770.6	  574.3	 4266.0	...
8799165	  770.7	  574.6	 4265.0	...
8799166	  770.6	  574.8	 4266.0	...
8799167	  770.6	  575.1	 4270.0	...
8799168	  770.4	  575.3	 4272.0	...
8799169	  770.4	  575.4	 4271.0	...
8799170	  770.5	  575.4	 4270.0	...
8799171	  770.7	  575.3	 4270.0	...
8799172	  771.2	  575.2	 4272.0	...
8799173	  771.6	  575.1	 4274.0	...
8799174	  772.0	  574.9	 4276.0	...
8799175	  772.1	  574.8	 4274.0	...
8799176	  772.0	  574.5	 4273.0	...
8799177	  771.8	  574.2	 4274.0	...
8799178	  771.8	  574.0	 4276.0	...
8799179	  771.9	  574.2	 4276.0	...
8799180	  771.0	  574.4	 4275.0	...
8799181	  770.2	  574.7	 4274.0	...
8799182	  769.5	  574.9	 4274.0	...
8799183	  770.1	  575.1	 4276.0	...
8799184	  770.7	  575.4	 4277.0	...
8799185	  771.1	  575.6	 4278.0	...
8799186	  771.0	  575.8	 4279.0	...
8799187	  771.0	  575.8	 4281.0	...
8799188	  771.2	  575.7	 4282.0	...
8799189	  771.4	  575.6	 4283.0	...
8799190	  771.6	  575.6	 4282.0	...
8799191	  771.6	  575.1	 4281.0	...
8799192	  771.4	  574.6	 4280.0	...
8799193	  771.1	  574.1	 4280.0	...
8799194	  770.8	  574.1	 4280.0	...
8799195	  770.7	  574.0	 4280.0	...
8799196	  770.7	  573.6	 4278.0	...
8799197	  770.2	  573.2	 4277.0	...
8799198	  769.8	  573.8	 4278.0	...
8799199	  769.9	  574.6	 4279.0	...
8799200	  770.5	  575.1	 4279.0	...
8799201	  771.0	  574.5	 4278.0	...
8799202	  771.0	  574.0	 4276.0	...
8799203	  771.1	  573.8	 4275.0	...
8799204	  771.2	  573.8	 4275.0	...
8799205	  771.2	  573.8	 4275.0	...
8799206	  771.2	  573.9	 4275.0	...
8799207	  771.3	  574.2	 4275.0	...
8799208	  771.4	  574.5	 4277.0	...
8799209	  770.9	  574.9	 4279.0	...
8799210	  770.4	  574.9	 4280.0	...
8799211	  769.7	  575.3	 4279.0	...
8799212	  769.5	  575.5	 4278.0	...
8799213	  769.5	  575.7	 4279.0	...
8799214	  769.7	  575.5	 4279.0	...
8799215	  769.9	  575.3	 4279.0	...
8799216	  770.0	  575.2	 4278.0	...
8799217	  769.9	  575.2	 4279.0	...
8799218	  769.8	  575.2	 4280.0	...
8799219	  769.6	  575.2	 4280.0	...
8799220	  769.6	  575.2	 4279.0	...
8799221	  769.6	  574.7	 4279.0	...
8799222	  769.6	  574.2	 4284.0	...
8799223	  769.6	  573.7	 4289.0	...
8799224	  769.6	  573.8	 4291.0	...
8799225	  769.6	  573.9	 4289.0	...
8799226	  769.6	  574.2	 4286.0	...
8799227	  769.6	  574.2	 4286.0	...
8799228	  769.8	  574.3	 4285.0	...
8799229	  769.9	  574.3	 4285.0	...
8799230	  769.5	  574.4	 4286.0	...
8799231	  769.0	  574.3	 4288.0	...
8799232	  768.8	  574.2	 4287.0	...
8799233	  769.1	  574.1	 4287.0	...
8799234	  769.4	  574.0	 4286.0	...
8799235	  769.4	  574.1	 4287.0	...
8799236	  769.2	  573.8	 4286.0	...
8799237	  769.1	  573.5	 4287.0	...
8799238	  769.3	  573.2	 4288.0	...
8799239	  769.6	  573.2	 4286.0	...
8799240	  769.8	  573.2	 4282.0	...
8799241	  769.8	  573.2	 4278.0	...
8799242	  769.7	  573.1	 4277.0	...
8799243	  769.5	  573.4	 4278.0	...
8799244	  769.3	  573.8	 4279.0	...
MSG	8799245 0000 _ Number Off
8799245	  769.2	  573.9	 4284.0	...
8799246	  769.3	  573.4	 4288.0	...
8799247	  769.5	  572.9	 4292.0	...
8799248	  769.5	  572.9	 4292.0	...
8799249	  769.4	  573.0	 4292.0	...
8799250	  769.2	  573.1	 4292.0	...
8799251	  769.0	  573.2	 4291.0	...
8799252	  768.7	  573.4	 4292.0	...
8799253	  768.6	  573.6	 4293.0	...
8799254	  768.6	  574.1	 4294.0	...
8799255	  768.9	  574.3	 4293.0	...
8799256	  769.1	  574.3	 4294.0	...
8799257	  769.4	  573.8	 4295.0	...
8799258	  769.5	  573.4	 4296.0	...
8799259	  769.5	  573.4	 4295.0	...
8799260	  769.5	  573.6	 4294.0	...
8799261	  769.5	  573.7	 4294.0	...
8799262	  769.6	  573.5	 4293.0	...
8799263	  769.7	  573.3	 4294.0	...
8799264	  769.5	  573.7	 4295.0	...
8799265	  769.3	  574.2	 4294.0	...
8799266	  769.3	  574.8	 4293.0	...
8799267	  769.5	  574.9	 4294.0	...
8799268	  769.5	  574.7	 4296.0	...
8799269	  769.3	  574.4	 4297.0	...
8799270	  769.6	  574.1	 4297.0	...
8799271	  769.9	  573.9	 4297.0	...
8799272	  770.2	  573.7	 4297.0	...
8799273	  770.0	  573.6	 4298.0	...
8799274	  769.8	  573.7	 4298.0	...
8799275	  769.7	  573.8	 4299.0	...
8799276	  769.7	  573.9	 4299.0	...
8799277	  769.7	  574.0	 4299.0	...
8799278	  769.8	  573.9	 4303.0	...
8799279	  769.8	  573.9	 4307.0	...
8799280	  769.9	  574.3	 4310.0	...
8799281	  769.9	  574.8	 4309.0	...
8799282	  770.2	  575.1	 4308.0	...
8799283	  770.8	  575.1	 4308.0	...
8799284	  771.5	  575.1	 4308.0	...
8799285	  771.9	  574.8	 4308.0	...
8799286	  771.9	  574.2	 4307.0	...
8799287	  771.6	  573.7	 4307.0	...
8799288	  771.3	  573.8	 4308.0	...
8799289	  771.0	  573.8	 4309.0	...
8799290	  770.9	  573.8	 4310.0	...
8799291	  770.4	  573.8	 4310.0	...
8799292	  769.9	  573.7	 4309.0	...
8799293	  769.4	  573.6	 4309.0	...
8799294	  769.5	  573.4	 4309.0	...
8799295	  770.0	  573.1	 4309.0	...
8799296	  770.5	  573.0	 4308.0	...
8799297	  771.0	  572.9	 4308.0	...
8799298	  771.0	  573.0	 4307.0	...
8799299	  770.9	  573.1	 4307.0	...
8799300	  770.9	  573.1	 4307.0	...
8799301	  770.9	  573.2	 4309.0	...
8799302	  770.7	  573.1	 4311.0	...
8799303	  770.6	  573.0	 4312.0	...
8799304	  770.4	  573.2	 4313.0	...
8799305	  770.4	  573.7	 4313.0	...
8799306	  770.4	  574.1	 4313.0	...
8799307	  770.6	  574.0	 4313.0	...
8799308	  770.7	  573.7	 4312.0	...
8799309	  770.9	  573.4	 4312.0	...
8799310	  770.8	  573.3	 4314.0	...
8799311	  770.7	  573.3	 4317.0	...
8799312	  770.7	  573.2	 4317.0	...
8799313	  770.8	  573.1	 4314.0	...
8799314	  770.8	  573.1	 4312.0	...
8799315	  770.7	  572.9	 4312.0	...
8799316	  770.6	  572.9	 4312.0	...
8799317	  770.8	  573.0	 4311.0	...
8799318	  771.0	  573.1	 4309.0	...
8799319	  771.4	  573.2	 4309.0	...
8799320	  771.5	  573.4	 4309.0	...
8799321	  771.8	  573.7	 4308.0	...
8799322	  771.8	  574.2	 4307.0	...
8799323	  771.5	  574.2	 4306.0	...
8799324	  771.1	  574.2	 4305.0	...
8799325	  770.6	  574.1	 4306.0	...
8799326	  770.8	  574.1	 4308.0	...
8799327	  771.1	  574.2	 4310.0	...
8799328	  771.1	  574.3	 4311.0	...
8799329	  770.7	  574.0	 4312.0	...
8799330	  770.3	  573.6	 4310.0	...
8799331	  770.6	  573.8	 4309.0	...
8799332	  771.1	  574.3	 4309.0	...
8799333	  771.6	  574.3	 4310.0	...
8799334	  771.7	  573.7	 4312.0	...
8799335	  771.7	  572.5	 4311.0	...
8799336	  771.7	  571.9	 4311.0	...
8799337	  771.6	  571.7	 4311.0	...
8799338	  771.6	  572.1	 4310.0	...
8799339	  771.5	  572.7	 4309.0	...
8799340	  771.6	  572.9	 4308.0	...
8799341	  771.7	  573.1	 4309.0	...
8799342	  771.7	  573.4	 4312.0	...
8799343	  771.8	  573.7	 4315.0	...
8799344	  771.8	  573.9	 4315.0	...
8799345	  771.8	  574.0	 4316.0	...
8799346	  771.9	  574.4	 4316.0	...
8799347	  772.0	  574.9	 4316.0	...
8799348	  771.7	  575.1	 4315.0	...
8799349	  771.5	  575.1	 4315.0	...
8799350	  771.3	  574.5	 4315.0	...
8799351	  771.4	  573.9	 4314.0	...
8799352	  771.4	  573.3	 4317.0	...
8799353	  771.4	  573.2	 4319.0	...
8799354	  771.4	  573.1	 4322.0	...
8799355	  771.6	  573.1	 4323.0	...
8799356	  771.8	  573.1	 4324.0	...
8799357	  771.8	  573.1	 4324.0	...
8799358	  771.5	  573.1	 4324.0	...
8799359	  771.3	  573.0	 4321.0	...
8799360	  771.4	  573.0	 4318.0	...
8799361	  771.5	  572.9	 4316.0	...
8799362	  771.7	  573.2	 4316.0	...
8799363	  771.7	  573.5	 4317.0	...
8799364	  771.7	  573.8	 4319.0	...
8799365	  772.1	  573.7	 4322.0	...
8799366	  772.5	  573.7	 4322.0	...
8799367	  772.9	  573.7	 4320.0	...
8799368	  772.9	  573.7	 4319.0	...
8799369	  772.9	  573.7	 4321.0	...
8799370	  772.7	  573.6	 4322.0	...
8799371	  771.8	  573.8	 4321.0	...
8799372	  770.8	  574.0	 4320.0	...
8799373	  769.9	  574.2	 4319.0	...
8799374	  769.8	  574.0	 4318.0	...
8799375	  770.5	  573.8	 4316.0	...
8799376	  771.2	  573.6	 4315.0	...
8799377	  771.9	  573.5	 4316.0	...
8799378	  771.8	  573.4	 4316.0	...
8799379	  772.1	  573.8	 4315.0	...
8799380	  772.5	  574.2	 4314.0	...
8799381	  772.8	  574.1	 4313.0	...
8799382	  772.9	  573.6	 4313.0	...
8799383	  772.7	  573.1	 4312.0	...
8799384	  772.3	  572.9	 4312.0	...
8799385	  771.9	  572.8	 4317.0	...
8799386	  771.6	  573.2	 4323.0	...
8799387	  771.6	  573.5	 4326.0	...
8799388	  771.7	  574.0	 4325.0	...
8799389	  771.9	  574.1	 4323.0	...
8799390	  772.2	  574.2	 4324.0	...
8799391	  772.3	  573.8	 4325.0	...
8799392	  772.2	  573.4	 4326.0	...
8799393	  771.9	  572.8	 4326.0	...
8799394	  771.7	  572.7	 4326.0	...
8799395	  771.8	  572.5	 4326.0	...
8799396	  772.0	  572.5	 4325.0	...
8799397	  772.1	  572.6	 4325.0	...
8799398	  772.1	  572.8	 4324.0	...
8799399	  772.3	  572.7	 4323.0	...
8799400	  772.4	  572.7	 4323.0	...
8799401	  772.6	  573.1	 4324.0	...
8799402	  772.8	  573.7	 4325.0	...
8799403	  772.9	  573.9	 4326.0	...
8799404	  772.8	  573.5	 4327.0	...
8799405	  772.5	  573.0	 4328.0	...
8799406	  772.4	  572.9	 4329.0	...
8799407	  772.6	  572.8	 4330.0	...
8799408	  772.9	  572.9	 4331.0	...
8799409	  772.9	  573.1	 4331.0	...
8799410	  772.8	  573.3	 4331.0	...
8799411	  772.6	  573.6	 4331.0	...
8799412	  772.5	  574.0	 4331.0	...
8799413	  772.5	  574.2	 4331.0	...
8799414	  772.6	  574.4	 4332.0	...
8799415	  772.7	  574.5	 4333.0	...
8799416	  772.8	  574.7	 4335.0	...
8799417	  773.0	  574.7	 4333.0	...
8799418	  773.3	  574.8	 4331.0	...
8799419	  773.6	  574.8	 4330.0	...
8799420	  773.7	  574.5	 4332.0	...
8799421	  773.7	  574.0	 4331.0	...
8799422	  773.2	  573.6	 4329.0	...
8799423	  772.7	  573.4	 4328.0	...
8799424	  772.1	  573.4	 4328.0	...
8799425	  771.9	  573.5	 4329.0	...
8799426	  772.2	  573.6	 4329.0	...
8799427	  772.7	  573.7	 4329.0	...
8799428	  773.3	  573.7	 4329.0	...
8799429	  773.3	  573.8	 4329.0	...
8799430	  773.3	  573.8	 4328.0	...
8799431	  773.3	  573.8	 4327.0	...
8799432	  773.4	  573.9	 4327.0	...
8799433	  773.5	  574.0	 4328.0	...
8799434	  773.6	  574.2	 4329.0	...
8799435	  773.6	  573.9	 4331.0	...
8799436	  774.1	  573.6	 4333.0	...
8799437	  774.7	  573.3	 4336.0	...
8799438	  774.6	  573.3	 4337.0	...
8799439	  774.0	  573.4	 4337.0	...
8799440	  773.1	  573.4	 4336.0	...
8799441	  772.8	  573.5	 4335.0	...
8799442	  772.5	  573.5	 4335.0	...
8799443	  772.6	  573.3	 4335.0	...
8799444	  772.9	  573.0	 4334.0	...
8799445	  773.1	  572.7	 4333.0	...
8799446	  773.0	  572.7	 4332.0	...
8799447	  773.3	  572.9	 4336.0	...
8799448	  773.6	  573.0	 4340.0	...
8799449	  773.5	  573.2	 4343.0	...
8799450	  772.9	  573.0	 4342.0	...
8799451	  772.9	  572.8	 4341.0	...
8799452	  773.5	  573.3	 4340.0	...
8799453	  773.8	  573.9	 4340.0	...
8799454	  773.6	  574.3	 4341.0	...
8799455	  773.3	  574.1	 4341.0	...
8799456	  773.5	  573.9	 4340.0	...
MSG	8799457 0000 _ Number On
8799457	  773.8	  573.8	 4338.0	...
8799458	  774.0	  573.8	 4336.0	...
8799459	  773.9	  573.7	 4337.0	...
8799460	  773.9	  573.7	 4338.0	...
8799461	  773.8	  573.6	 4339.0	...
8799462	  773.8	  573.3	 4338.0	...
8799463	  773.7	  573.1	 4337.0	...
8799464	  773.7	  572.9	 4337.0	...
8799465	  773.7	  573.0	 4339.0	...
8799466	  773.3	  573.3	 4341.0	...
8799467	  773.0	  573.7	 4343.0	...
8799468	  772.5	  574.0	 4343.0	...
8799469	  772.4	  574.1	 4341.0	...
8799470	  772.8	  574.0	 4337.0	...
8799471	  773.3	  573.8	 4335.0	...
8799472	  773.4	  573.7	 4335.0	...
8799473	  773.0	  573.8	 4335.0	...
8799474	  772.7	  574.1	 4339.0	...
8799475	  772.8	  574.3	 4343.0	...
8799476	  772.9	  574.1	 4347.0	...
8799477	  772.6	  573.7	 4347.0	...
8799478	  772.3	  573.9	 4348.0	...
8799479	  772.0	  574.4	 4349.0	...
8799480	  772.0	  574.9	 4350.0	...
8799481	  772.7	  574.6	 4348.0	...
8799482	  773.3	  574.3	 4344.0	...
8799483	  773.6	  574.2	 4340.0	...
8799484	  773.3	  574.3	 4342.0	...
8799485	  773.0	  574.5	 4345.0	...
8799486	  772.4	  574.7	 4348.0	...
8799487	  771.8	  574.8	 4349.0	...
8799488	  771.3	  574.5	 4345.0	...
8799489	  771.4	  574.1	 4340.0	...
8799490	  771.6	  573.8	 4337.0	...
8799491	  771.6	  573.9	 4339.0	...
8799492	  771.6	  573.9	 4341.0	...
8799493	  771.6	  573.8	 4340.0	...
8799494	  771.6	  574.1	 4340.0	...
8799495	  771.7	  574.5	 4343.0	...
8799496	  771.9	  574.8	 4346.0	...
8799497	  772.0	  574.7	 4348.0	...
8799498	  772.2	  574.6	 4347.0	...
8799499	  772.3	  575.0	 4345.0	...
8799500	  772.4	  575.3	 4342.0	...
8799501	  772.3	  575.6	 4340.0	...
8799502	  772.4	  575.3	 4338.0	...
8799503	  772.4	  575.2	 4337.0	...
8799504	  772.6	  575.2	 4337.0	...
8799505	  772.6	  575.3	 4334.0	...
8799506	  772.6	  575.3	 4332.0	...
8799507	  773.0	  575.1	 4330.0	...
8799508	  773.3	  574.6	 4333.0	...
8799509	  773.1	  574.2	 4338.0	...
8799510	  772.5	  574.2	 4341.0	...
8799511	  772.0	  574.4	 4344.0	...
8799512	  772.2	  574.5	 4344.0	...
8799513	  772.5	  574.5	 4344.0	...
8799514	  772.8	  574.5	 4344.0	...
8799515	  773.0	  574.5	 4342.0	...
8799516	  772.7	  574.2	 4342.0	...
8799517	  772.3	  573.8	 4343.0	...
8799518	  772.0	  573.3	 4343.0	...
8799519	  772.2	  573.2	 4343.0	...
8799520	  772.3	  573.7	 4344.0	...
8799521	  772.2	  574.3	 4344.0	...
8799522	  772.1	  575.0	 4344.0	...
8799523	  772.1	  574.9	 4343.0	...
8799524	  772.0	  574.9	 4341.0	...
8799525	  772.0	  575.0	 4340.0	...
8799526	  772.0	  574.9	 4339.0	...
8799527	  772.1	  574.7	 4339.0	...
8799528	  772.1	  574.3	 4340.0	...
8799529	  771.9	  574.2	 4340.0	...
8799530	  771.8	  574.3	 4340.0	...
8799531	  771.6	  574.5	 4338.0	...
8799532	  772.2	  574.7	 4337.0	...
8799533	  772.8	  574.9	 4334.0	...
8799534	  773.3	  574.9	 4332.0	...
8799535	  773.1	  574.6	 4331.0	...
8799536	  772.8	  574.3	 4333.0	...
8799537	  772.3	  574.1	 4336.0	...
8799538	  771.9	  574.2	 4335.0	...
8799539	  771.7	  574.2	 4335.0	...
8799540	  771.8	  574.2	 4334.0	...
8799541	  771.6	  574.2	 4330.0	...
8799542	  771.3	  574.1	 4327.0	...
8799543	  771.0	  574.1	 4323.0	...
8799544	  771.4	  574.1	 4326.0	...
8799545	  771.9	  574.2	 4328.0	...
8799546	  772.5	  574.1	 4330.0	...
8799547	  772.1	  574.2	 4331.0	...
8799548	  771.5	  574.2	 4331.0	...
8799549	  770.8	  574.4	 4332.0	...
8799550	  770.8	  574.5	 4333.0	...
8799551	  770.7	  574.4	 4334.0	...
8799552	  770.6	  574.4	 4335.0	...
8799553	  770.8	  574.5	 4337.0	...
8799554	  771.1	  574.7	 4338.0	...
8799555	  771.3	  574.8	 4337.0	...
8799556	  771.3	  575.0	 4336.0	...
8799557	  771.2	  575.0	 4335.0	...
8799558	  771.2	  575.0	 4334.0	...
8799559	  771.2	  574.9	 4332.0	...
8799560	  771.5	  574.8	 4330.0	...
8799561	  771.8	  574.8	 4328.0	...
8799562	  771.8	  574.7	 4325.0	...
8799563	  771.5	  574.7	 4323.0	...
8799564	  771.4	  575.1	 4323.0	...
8799565	  771.5	  575.6	 4325.0	...
8799566	  771.6	  575.7	 4328.0	...
8799567	  771.7	  575.4	 4330.0	...
8799568	  771.6	  575.7	 4330.0	...
8799569	  771.4	  576.4	 4329.0	...
8799570	  770.9	  576.9	 4325.0	...
8799571	  770.5	  576.7	 4321.0	...
8799572	  770.2	  576.5	 4318.0	...
8799573	  770.1	  576.3	 4317.0	...
8799574	  770.4	  576.1	 4317.0	...
8799575	  770.6	  576.0	 4319.0	...
8799576	  771.0	  576.0	 4319.0	...
8799577	  771.2	  576.0	 4319.0	...
8799578	  771.3	  576.2	 4318.0	...
8799579	  771.3	  576.4	 4318.0	...
8799580	  771.2	  576.1	 4317.0	...
8799581	  771.4	  575.5	 4317.0	...
8799582	  771.4	  575.1	 4316.0	...
8799583	  771.4	  575.4	 4315.0	...
8799584	  771.2	  575.5	 4313.0	...
8799585	  770.3	  575.6	 4312.0	...
8799586	  769.5	  575.5	 4313.0	...
8799587	  768.8	  575.9	 4313.0	...
8799588	  768.8	  576.2	 4311.0	...
8799589	  769.3	  576.3	 4309.0	...
8799590	  769.8	  576.0	 4306.0	...
8799591	  770.4	  575.8	 4306.0	...
8799592	  770.4	  575.9	 4306.0	...
8799593	  770.5	  576.3	 4302.0	...
8799594	  770.7	  576.7	 4298.0	...
8799595	  770.9	  576.6	 4295.0	...
8799596	  771.1	  576.0	 4296.0	...
8799597	  771.0	  575.4	 4296.0	...
8799598	  770.8	  575.2	 4296.0	...
8799599	  770.6	  575.2	 4295.0	...
8799600	  770.6	  575.3	 4294.0	...
8799601	  770.6	  575.5	 4294.0	...
8799602	  770.3	  575.8	 4293.0	...
8799603	  770.0	  575.8	 4293.0	...
8799604	  769.5	  575.7	 4293.0	...
8799605	  769.4	  576.0	 4293.0	...
8799606	  769.5	  576.6	 4293.0	...
8799607	  770.0	  576.8	 4293.0	...
8799608	  770.4	  576.5	 4291.0	...
8799609	  770.1	  576.3	 4290.0	...
8799610	  769.4	  576.3	 4289.0	...
8799611	  768.7	  576.5	 4291.0	...
8799612	  768.8	  576.7	 4291.0	...
8799613	  769.1	  576.8	 4290.0	...
8799614	  769.4	  576.8	 4289.0	...
8799615	  769.5	  576.5	 4288.0	...
8799616	  769.8	  576.2	 4287.0	...
8799617	  770.1	  575.7	 4285.0	...
8799618	  770.4	  575.6	 4285.0	...
8799619	  770.5	  575.5	 4287.0	...
8799620	  770.4	  575.5	 4288.0	...
8799621	  770.4	  575.7	 4287.0	...
8799622	  770.3	  576.0	 4286.0	...
8799623	  770.3	  576.2	 4286.0	...
8799624	  770.1	  576.3	 4286.0	...
8799625	  770.2	  576.4	 4284.0	...
8799626	  770.3	  576.4	 4283.0	...
8799627	  770.5	  576.6	 4280.0	...
8799628	  770.4	  576.8	 4278.0	...
8799629	  770.2	  577.1	 4276.0	...
8799630	  770.1	  577.5	 4278.0	...
8799631	  770.0	  577.8	 4281.0	...
8799632	  769.9	  577.5	 4284.0	...
8799633	  769.7	  576.9	 4284.0	...
8799634	  769.6	  576.4	 4281.0	...
8799635	  769.5	  576.3	 4278.0	...
8799636	  769.4	  576.3	 4274.0	...
8799637	  769.2	  576.2	 4274.0	...
8799638	  769.1	  576.1	 4276.0	...
8799639	  769.1	  576.0	 4280.0	...
8799640	  769.1	  576.1	 4284.0	...
8799641	  769.1	  576.1	 4285.0	...
8799642	  769.1	  576.2	 4285.0	...
8799643	  769.4	  576.1	 4284.0	...
8799644	  769.8	  576.0	 4284.0	...
8799645	  770.2	  576.5	 4280.0	...
8799646	  770.3	  577.1	 4275.0	...
8799647	  770.2	  577.8	 4271.0	...
8799648	  770.1	  577.9	 4275.0	...
8799649	  770.0	  577.5	 4279.0	...
8799650	  769.9	  576.9	 4283.0	...
8799651	  769.8	  576.4	 4284.0	...
8799652	  769.8	  576.4	 4284.0	...
8799653	  770.0	  576.7	 4282.0	...
8799654	  770.2	  576.9	 4279.0	...
8799655	  770.4	  577.2	 4276.0	...
8799656	  770.3	  577.1	 4275.0	...
8799657	  770.2	  576.9	 4275.0	...
8799658	  770.1	  576.6	 4276.0	...
8799659	  770.1	  576.7	 4277.0	...
8799660	  769.9	  577.0	 4278.0	...
8799661	  769.7	  577.3	 4278.0	...
8799662	  769.7	  577.3	 4275.0	...
8799663	  770.0	  577.1	 4270.0	...
8799664	  770.1	  577.0	 4265.0	...
8799665	  769.9	  576.8	 4261.0	...
8799666	  769.6	  576.7	 4260.0	...
8799667	  769.3	  576.6	 4259.0	...
8799668	  769.4	  576.4	 4259.0	...
8799669	  769.6	  576.4	 4260.0	...
8799670	  769.8	  576.4	 4260.0	...
8799671	  769.7	  576.5	 4261.0	...
8799672	  769.6	  576.7	 4261.0	...
8799673	  769.5	  577.0	 4260.0	...
8799674	  769.4	  577.2	 4260.0	...
8799675	  769.2	  577.4	 4259.0	...
8799676	  769.1	  577.5	 4258.0	...
8799677	  769.2	  577.4	 4257.0	...
8799678	  769.2	  577.2	 4257.0	...
8799679	  769.2	  577.1	 4257.0	...
8799680	  768.8	  577.1	 4258.0	...
8799681	  768.7	  577.1	 4258.0	...
8799682	  768.5	  577.1	 4259.0	...
8799683	  768.5	  576.7	 4260.0	...
8799684	  768.5	  576.3	 4259.0	...
8799685	  768.5	  576.2	 4257.0	...
8799686	  768.6	  576.5	 4256.0	...
8799687	  768.7	  576.9	 4257.0	...
8799688	  768.8	  576.4	 4257.0	...
8799689	  768.8	  576.0	 4256.0	...
8799690	  768.9	  576.3	 4256.0	...
8799691	  769.1	  577.1	 4255.0	...
8799692	  769.2	  578.0	 4255.0	...
8799693	  769.2	  578.1	 4255.0	...
8799694	  769.1	  577.6	 4256.0	...
8799695	  769.1	  577.1	 4256.0	...
8799696	  769.1	  576.4	 4258.0	...
8799697	  769.2	  576.2	 4259.0	...
8799698	  769.2	  576.1	 4259.0	...
8799699	  769.3	  576.5	 4257.0	...
8799700	  769.3	  577.0	 4253.0	...
8799701	  769.3	  577.5	 4250.0	...
8799702	  769.3	  577.6	 4249.0	...
8799703	  769.4	  577.7	 4249.0	...
8799704	  769.4	  577.4	 4248.0	...
8799705	  769.3	  576.9	 4247.0	...
8799706	  769.2	  576.5	 4246.0	...
8799707	  769.3	  576.4	 4246.0	...
8799708	  769.5	  576.3	 4245.0	...
8799709	  769.8	  576.2	 4245.0	...
8799710	  770.0	  576.2	 4246.0	...
8799711	  770.1	  576.2	 4247.0	...
8799712	  770.1	  576.2	 4249.0	...
8799713	  770.1	  576.4	 4248.0	...
8799714	  770.2	  576.7	 4247.0	...
8799715	  770.2	  577.1	 4245.0	...
8799716	  770.3	  577.2	 4243.0	...
8799717	  770.1	  577.3	 4243.0	...
8799718	  769.9	  577.2	 4244.0	...
8799719	  769.6	  577.1	 4244.0	...
8799720	  769.5	  577.3	 4244.0	...
8799721	  769.5	  577.5	 4239.0	...
8799722	  769.5	  577.6	 4233.0	...
8799723	  769.8	  577.4	 4228.0	...
8799724	  770.1	  577.2	 4228.0	...
8799725	  770.2	  577.1	 4227.0	...
8799726	  770.0	  577.0	 4230.0	...
8799727	  769.8	  576.7	 4234.0	...
8799728	  769.8	  576.4	 4236.0	...
8799729	  769.8	  576.5	 4236.0	...
8799730	  769.8	  576.6	 4236.0	...
8799731	  769.8	  576.7	 4235.0	...
8799732	  770.0	  576.6	 4234.0	...
8799733	  770.1	  576.6	 4232.0	...
8799734	  770.2	  576.8	 4232.0	...
8799735	  770.0	  576.9	 4232.0	...
8799736	  769.8	  577.1	 4232.0	...
8799737	  769.5	  577.1	 4232.0	...
8799738	  769.5	  577.1	 4232.0	...
8799739	  769.8	  577.1	 4233.0	...
8799740	  770.0	  576.9	 4233.0	...
8799741	  770.3	  576.6	 4234.0	...
8799742	  770.5	  576.3	 4234.0	...
8799743	  770.7	  576.1	 4234.0	...
8799744	  770.7	  576.0	 4234.0	...
8799745	  770.5	  575.8	 4235.0	...
8799746	  770.4	  575.8	 4236.0	...
8799747	  770.7	  575.7	 4236.0	...
8799748	  771.0	  575.8	 4235.0	...
8799749	  771.3	  576.2	 4233.0	...
8799750	  771.2	  576.5	 4231.0	...
8799751	  771.1	  576.8	 4228.0	...
8799752	  771.2	  576.9	 4224.0	...
8799753	  771.4	  577.0	 4220.0	...
8799754	  771.4	  576.7	 4222.0	...
8799755	  771.1	  576.4	 4226.0	...
8799756	  770.8	  576.4	 4229.0	...
8799757	  770.9	  576.8	 4227.0	...
8799758	  771.1	  577.2	 4225.0	...
8799759	  771.4	  577.2	 4224.0	...
MSG	8799760 0000 _ Number Off
8799760	  771.6	  577.2	 4223.0	...
8799761	  771.6	  576.9	 4223.0	...
8799762	  771.8	  576.6	 4223.0	...
8799763	  771.9	  576.3	 4224.0	...
8799764	  772.3	  576.3	 4225.0	...
8799765	  772.3	  576.4	 4225.0	...
8799766	  772.4	  576.6	 4224.0	...
8799767	  772.1	  576.7	 4223.0	...
8799768	  771.8	  576.7	 4222.0	...
8799769	  771.7	  576.9	 4223.0	...
8799770	  772.1	  577.0	 4221.0	...
8799771	  772.5	  577.1	 4218.0	...
8799772	  772.8	  577.1	 4214.0	...
8799773	  772.1	  577.3	 4213.0	...
8799774	  771.3	  577.6	 4214.0	...
8799775	  770.9	  577.6	 4217.0	...
8799776	  771.3	  577.3	 4220.0	...
8799777	  771.6	  577.1	 4220.0	...
8799778	  771.4	  577.0	 4217.0	...
8799779	  771.1	  576.9	 4213.0	...
8799780	  770.9	  576.7	 4211.0	...
8799781	  771.0	  576.4	 4211.0	...
8799782	  771.3	  576.0	 4212.0	...
8799783	  771.6	  575.6	 4213.0	...
8799784	  771.8	  575.8	 4214.0	...
8799785	  772.0	  576.3	 4215.0	...
8799786	  772.3	  576.8	 4215.0	...
8799787	  772.5	  577.3	 4215.0	...
8799788	  772.5	  576.8	 4214.0	...
8799789	  772.5	  576.1	 4214.0	...
8799790	  772.3	  575.4	 4213.0	...
8799791	  772.3	  575.4	 4212.0	...
8799792	  772.3	  575.4	 4212.0	...
8799793	  772.3	  575.4	 4213.0	...
8799794	  772.1	  575.5	 4214.0	...
8799795	  772.0	  575.5	 4214.0	...
8799796	  772.2	  575.6	 4214.0	...
8799797	  772.5	  575.7	 4211.0	...
8799798	  772.6	  575.7	 4209.0	...
8799799	  772.5	  575.6	 4212.0	...
8799800	  772.4	  575.5	 4218.0	...
8799801	  772.3	  576.1	 4224.0	...
8799802	  772.2	  576.7	 4223.0	...
8799803	  772.6	  577.4	 4217.0	...
8799804	  773.0	  577.4	 4211.0	...
8799805	  773.4	  577.3	 4208.0	...
8799806	  773.4	  577.3	 4211.0	...
8799807	  773.4	  577.3	 4215.0	...
8799808	  773.3	  577.2	 4217.0	...
8799809	  773.2	  577.2	 4216.0	...
8799810	  773.3	  577.2	 4214.0	...
8799811	  773.5	  577.2	 4212.0	...
8799812	  773.7	  576.9	 4212.0	...
8799813	  773.8	  576.7	 4212.0	...
8799814	  773.8	  576.5	 4212.0	...
8799815	  773.9	  576.6	 4211.0	...
8799816	  773.7	  576.8	 4209.0	...
8799817	  773.6	  577.1	 4207.0	...
8799818	  773.4	  577.4	 4206.0	...
8799819	  773.4	  577.8	 4206.0	...
8799820	  773.3	  577.6	 4205.0	...
8799821	  773.0	  577.4	 4207.0	...
8799822	  772.8	  577.2	 4209.0	...
8799823	  772.9	  577.3	 4209.0	...
8799824	  773.1	  577.3	 4208.0	...
8799825	  773.3	  577.2	 4207.0	...
8799826	  773.4	  577.1	 4208.0	...
8799827	  773.4	  576.9	 4209.0	...
8799828	  773.3	  576.8	 4211.0	...
8799829	  773.8	  576.6	 4209.0	...
8799830	  774.2	  576.5	 4207.0	...
8799831	  774.6	  576.5	 4204.0	...
8799832	  774.4	  576.9	 4203.0	...
8799833	  774.1	  577.2	 4202.0	...
8799834	  773.9	  577.4	 4202.0	...
8799835	  773.9	  577.3	 4202.0	...
8799836	  774.0	  576.9	 4203.0	...
8799837	  774.1	  576.5	 4204.0	...
8799838	  774.1	  576.2	 4205.0	...
8799839	  774.1	  576.4	 4205.0	...
8799840	  774.1	  576.8	 4204.0	...
8799841	  774.2	  577.1	 4204.0	...
8799842	  774.3	  577.3	 4204.0	...
8799843	  774.5	  577.2	 4204.0	...
8799844	  774.7	  577.1	 4201.0	...
8799845	  774.9	  577.3	 4198.0	...
8799846	  775.0	  577.4	 4195.0	...
8799847	  775.1	  576.8	 4198.0	...
8799848	  775.1	  576.0	 4200.0	...
8799849	  774.8	  575.8	 4202.0	...
8799850	  774.7	  576.3	 4202.0	...
8799851	  774.6	  576.7	 4203.0	...
8799852	  774.7	  576.6	 4203.0	...
8799853	  774.9	  576.5	 4202.0	...
8799854	  775.0	  576.5	 4201.0	...
8799855	  775.1	  576.3	 4201.0	...
8799856	  775.1	  576.1	 4202.0	...
8799857	  775.1	  576.0	 4203.0	...
8799858	  775.2	  576.2	 4202.0	...
8799859	  775.3	  576.9	 4200.0	...
8799860	  775.4	  577.5	 4199.0	...
8799861	  775.3	  577.5	 4199.0	...
8799862	  775.2	  577.0	 4198.0	...
8799863	  775.4	  576.5	 4197.0	...
8799864	  775.8	  576.6	 4200.0	...
8799865	  776.2	  576.6	 4205.0	...
8799866	  776.3	  576.6	 4206.0	...
8799867	  776.4	  576.4	 4204.0	...
8799868	  776.4	  576.2	 4204.0	...
8799869	  776.4	  576.2	 4208.0	...
8799870	  775.8	  576.3	 4208.0	...
8799871	  775.2	  576.5	 4205.0	...
8799872	  774.6	  576.5	 4202.0	...
8799873	  774.6	  576.6	 4204.0	...
8799874	  775.1	  576.5	 4205.0	...
8799875	  775.6	  576.5	 4207.0	...
8799876	  776.2	  576.3	 4208.0	...
8799877	  776.2	  576.0	 4209.0	...
8799878	  776.1	  575.8	 4209.0	...
8799879	  776.1	  575.9	 4210.0	...
8799880	  776.1	  576.1	 4211.0	...
8799881	  776.1	  576.3	 4210.0	...
8799882	  776.1	  576.2	 4208.0	...
8799883	  776.2	  576.1	 4206.0	...
8799884	  776.2	  576.2	 4205.0	...
8799885	  776.2	  576.4	 4204.0	...
8799886	  776.2	  576.2	 4202.0	...
8799887	  776.3	  575.9	 4200.0	...
8799888	  776.4	  575.5	 4199.0	...
8799889	  776.5	  575.3	 4200.0	...
8799890	  776.5	  575.4	 4200.0	...
8799891	  776.5	  575.6	 4199.0	...
8799892	  776.6	  575.8	 4203.0	...
8799893	  776.7	  575.6	 4208.0	...
8799894	  776.8	  575.5	 4213.0	...
8799895	  776.8	  575.5	 4210.0	...
8799896	  776.8	  575.6	 4207.0	...
8799897	  776.9	  575.8	 4206.0	...
8799898	  777.0	  576.0	 4208.0	...
8799899	  777.1	  576.2	 4210.0	...
8799900	  777.2	  576.3	 4212.0	...
8799901	  777.2	  576.5	 4213.0	...
8799902	  777.3	  576.8	 4214.0	...
8799903	  777.3	  577.0	 4215.0	...
8799904	  777.5	  577.1	 4217.0	...
8799905	  777.6	  577.1	 4219.0	...
8799906	  777.7	  577.0	 4217.0	...
8799907	  777.7	  576.8	 4215.0	...
8799908	  777.7	  576.8	 4212.0	...
8799909	  777.9	  577.0	 4213.0	...
8799910	  778.1	  577.3	 4214.0	...
8799911	  778.3	  577.1	 4215.0	...
8799912	  778.3	  576.8	 4215.0	...
8799913	  778.3	  576.6	 4217.0	...
8799914	  778.3	  576.7	 4219.0	...
8799915	  778.5	  576.8	 4220.0	...
8799916	  778.5	  576.8	 4220.0	...
8799917	  778.6	  576.8	 4220.0	...
8799918	  778.6	  576.9	 4221.0	...
8799919	  778.7	  576.9	 4220.0	...
8799920	  779.0	  576.9	 4219.0	...
8799921	  779.3	  576.7	 4218.0	...
8799922	  779.4	  576.6	 4220.0	...
8799923	  779.5	  576.7	 4222.0	...
8799924	  779.5	  577.0	 4224.0	...
8799925	  779.4	  577.1	 4223.0	...
8799926	  779.3	  576.8	 4219.0	...
8799927	  779.1	  576.5	 4216.0	...
8799928	  778.9	  576.3	 4217.0	...
8799929	  778.9	  576.5	 4220.0	...
8799930	  779.1	  576.6	 4223.0	...
8799931	  779.2	  576.6	 4223.0	...
8799932	  779.1	  576.6	 4222.0	...
8799933	  779.1	  576.6	 4222.0	...
8799934	  779.2	  576.6	 4221.0	...
8799935	  779.3	  576.6	 4222.0	...
8799936	  779.3	  576.5	 4223.0	...
8799937	  779.4	  576.5	 4225.0	...
8799938	  779.4	  576.7	 4226.0	...
8799939	  779.5	  576.8	 4227.0	...
8799940	  779.6	  576.9	 4228.0	...
8799941	  779.9	  576.8	 4229.0	...
8799942	  780.0	  576.6	 4229.0	...
8799943	  779.9	  576.5	 4230.0	...
8799944	  779.7	  576.4	 4229.0	...
8799945	  779.6	  576.5	 4228.0	...
8799946	  779.5	  576.5	 4228.0	...
8799947	  779.4	  576.5	 4229.0	...
8799948	  779.4	  576.9	 4230.0	...
8799949	  779.4	  577.2	 4230.0	...
8799950	  779.2	  577.3	 4230.0	...
8799951	  779.0	  577.0	 4230.0	...
8799952	  779.0	  576.9	 4231.0	...
8799953	  779.5	  577.1	 4232.0	...
8799954	  780.0	  577.3	 4231.0	...
8799955	  780.5	  577.4	 4229.0	...
8799956	  780.7	  577.3	 4226.0	...
8799957	  780.8	  577.3	 4227.0	...
8799958	  780.6	  577.3	 4227.0	...
8799959	  780.5	  576.8	 4227.0	...
8799960	  780.1	  576.1	 4227.0	...
8799961	  779.8	  575.5	 4227.0	...
8799962	  779.5	  575.8	 4227.0	...
8799963	  779.6	  576.5	 4227.0	...
8799964	  779.6	  577.1	 4227.0	...
8799965	  779.7	  577.2	 4227.0	...
8799966	  779.7	  577.0	 4226.0	...
8799967	  780.0	  576.8	 4228.0	...
8799968	  780.2	  576.6	 4230.0	...
8799969	  780.5	  576.5	 4233.0	...
8799970	  780.5	  576.7	 4233.0	...
8799971	  780.5	  576.9	 4234.0	...
8799972	  780.5	  577.1	 4234.0	...
MSG	8799973 0000 _ Number On
8799973	  780.7	  577.1	 4234.0	...
8799974	  780.9	  577.1	 4234.0	...
8799975	  781.1	  576.8	 4234.0	...
8799976	  781.2	  576.5	 4235.0	...
8799977	  781.0	  576.3	 4235.0	...
8799978	  780.8	  576.3	 4233.0	...
8799979	  780.5	  576.3	 4230.0	...
8799980	  780.7	  576.3	 4227.0	...
8799981	  780.8	  576.3	 4233.0	...
8799982	  780.9	  576.2	 4239.0	...
8799983	  781.2	  576.1	 4242.0	...
8799984	  781.5	  576.1	 4240.0	...
8799985	  782.1	  575.9	 4238.0	...
8799986	  782.6	  575.8	 4236.0	...
8799987	  782.8	  575.8	 4233.0	...
8799988	  782.7	  575.9	 4230.0	...
8799989	  782.3	  576.0	 4230.0	...
8799990	  782.1	  576.1	 4233.0	...
8799991	  781.9	  576.1	 4236.0	...
8799992	  781.6	  576.1	 4240.0	...
8799993	  781.3	  576.0	 4241.0	...
8799994	  781.1	  576.1	 4243.0	...
8799995	  781.4	  576.1	 4244.0	...
8799996	  781.7	  576.1	 4246.0	...
8799997	  782.0	  576.0	 4243.0	...
8799998	  782.1	  575.9	 4240.0	...
8799999	  782.1	  575.6	 4239.0	...
8800000	  782.0	  575.5	 4241.0	...
8800001	  781.8	  575.4	 4243.0	...
8800002	  781.9	  575.5	 4243.0	...
8800003	  782.1	  575.5	 4243.0	...
8800004	  782.4	  575.8	 4242.0	...
8800005	  782.4	  576.2	 4242.0	...
8800006	  782.4	  576.5	 4241.0	...
8800007	  782.4	  576.5	 4239.0	...
8800008	  782.3	  576.4	 4238.0	...
8800009	  782.2	  576.3	 4239.0	...
8800010	  782.2	  576.3	 4241.0	...
8800011	  782.2	  576.3	 4243.0	...
8800012	  782.5	  576.0	 4242.0	...
8800013	  782.7	  575.7	 4240.0	...
8800014	  783.0	  575.5	 4239.0	...
8800015	  783.0	  575.5	 4240.0	...
8800016	  783.0	  575.7	 4242.0	...
8800017	  782.9	  575.9	 4245.0	...
8800018	  783.0	  575.8	 4246.0	...
8800019	  783.0	  575.5	 4247.0	...
8800020	  783.1	  575.6	 4246.0	...
8800021	  783.3	  575.9	 4247.0	...
8800022	  783.4	  576.0	 4247.0	...
8800023	  783.3	  575.8	 4246.0	...
8800024	  783.3	  575.3	 4248.0	...
8800025	  783.1	  575.2	 4251.0	...
8800026	  782.9	  575.1	 4253.0	...
8800027	  782.7	  575.2	 4253.0	...
8800028	  782.7	  575.2	 4253.0	...
8800029	  782.6	  575.5	 4253.0	...
8800030	  782.6	  575.7	 4252.0	...
8800031	  782.5	  576.0	 4250.0	...
8800032	  782.4	  576.0	 4249.0	...
8800033	  782.4	  576.0	 4251.0	...
8800034	  783.1	  575.9	 4252.0	...
8800035	  783.9	  576.0	 4254.0	...
8800036	  784.5	  576.1	 4253.0	...
8800037	  784.3	  576.2	 4253.0	...
8800038	  784.0	  576.1	 4253.0	...
8800039	  783.9	  575.8	 4252.0	...
8800040	  783.9	  575.6	 4250.0	...
8800041	  783.9	  575.3	 4248.0	...
8800042	  783.9	  575.2	 4248.0	...
8800043	  783.9	  575.3	 4248.0	...
8800044	  784.0	  575.4	 4249.0	...
8800045	  784.1	  575.6	 4252.0	...
8800046	  784.2	  575.6	 4255.0	...
8800047	  784.3	  575.6	 4257.0	...
8800048	  784.3	  575.6	 4257.0	...
8800049	  784.2	  575.7	 4257.0	...
8800050	  784.2	  575.8	 4259.0	...
8800051	  784.1	  575.4	 4262.0	...
8800052	  784.3	  574.9	 4262.0	...
8800053	  784.4	  574.4	 4259.0	...
8800054	  784.7	  574.3	 4256.0	...
8800055	  784.9	  574.2	 4255.0	...
8800056	  784.6	  574.2	 4255.0	...
8800057	  784.2	  574.3	 4252.0	...
8800058	  783.9	  574.6	 4249.0	...
8800059	  784.0	  574.8	 4249.0	...
8800060	  784.2	  574.9	 4251.0	...
8800061	  784.1	  574.9	 4253.0	...
8800062	  784.1	  574.9	 4254.0	...
8800063	  783.8	  574.9	 4256.0	...
8800064	  783.6	  574.8	 4259.0	...
8800065	  783.8	  574.6	 4262.0	...
8800066	  784.3	  574.4	 4262.0	...
8800067	  784.6	  574.4	 4261.0	...
8800068	  784.5	  574.5	 4261.0	...
8800069	  784.5	  574.6	 4261.0	...
8800070	  784.7	  574.6	 4261.0	...
8800071	  784.9	  574.5	 4260.0	...
8800072	  784.9	  573.5	 4259.0	...
8800073	  784.9	  572.6	 4259.0	...
8800074	  784.9	  572.0	 4260.0	...
8800075	  784.9	  572.2	 4256.0	...
8800076	  784.3	  572.5	 4253.0	...
8800077	  783.7	  573.3	 4252.0	...
8800078	  783.4	  574.1	 4254.0	...
8800079	  783.8	  574.8	 4255.0	...
8800080	  784.6	  574.6	 4252.0	...
8800081	  785.2	  574.6	 4251.0	...
8800082	  785.4	  574.6	 4251.0	...
8800083	  785.1	  574.7	 4252.0	...
8800084	  784.8	  574.8	 4253.0	...
8800085	  784.7	  574.9	 4254.0	...
8800086	  784.7	  574.8	 4255.0	...
8800087	  784.8	  574.6	 4251.0	...
8800088	  784.9	  574.3	 4248.0	...
8800089	  785.1	  574.2	 4245.0	...
8800090	  785.0	  574.2	 4251.0	...
8800091	  785.2	  574.2	 4257.0	...
8800092	  785.5	  574.3	 4260.0	...
8800093	  785.6	  574.3	 4258.0	...
8800094	  785.8	  574.1	 4259.0	...
8800095	  785.9	  574.0	 4261.0	...
8800096	  786.0	  573.9	 4260.0	...
8800097	  786.1	  574.1	 4256.0	...
8800098	  786.2	  574.2	 4253.0	...
8800099	  786.2	  574.2	 4254.0	...
8800100	  785.8	  573.9	 4255.0	...
8800101	  785.5	  573.7	 4257.0	...
8800102	  785.3	  573.6	 4257.0	...
8800103	  785.8	  574.1	 4257.0	...
8800104	  786.3	  574.5	 4256.0	...
8800105	  786.7	  575.0	 4255.0	...
8800106	  786.5	  575.0	 4255.0	...
8800107	  786.3	  575.0	 4254.0	...
8800108	  786.0	  575.1	 4253.0	...
8800109	  785.8	  575.3	 4252.0	...
8800110	  785.7	  575.4	 4252.0	...
8800111	  785.7	  575.4	 4252.0	...
8800112	  785.8	  575.5	 4254.0	...
8800113	  785.8	  575.5	 4256.0	...
8800114	  785.9	  575.5	 4261.0	...
8800115	  785.9	  575.1	 4264.0	...
8800116	  785.9	  574.7	 4266.0	...
8800117	  785.9	  574.4	 4266.0	...
8800118	  786.3	  574.3	 4266.0	...
8800119	  786.7	  574.3	 4265.0	...
8800120	  787.1	  574.2	 4264.0	...
8800121	  787.1	  574.2	 4265.0	...
8800122	  786.6	  574.2	 4264.0	...
8800123	  786.1	  574.3	 4264.0	...
8800124	  786.0	  574.0	 4263.0	...
8800125	  786.2	  573.6	 4260.0	...
8800126	  786.5	  573.3	 4258.0	...
8800127	  786.2	  573.2	 4256.0	...
8800128	  785.8	  573.2	 4255.0	...
8800129	  785.3	  573.1	 4254.0	...
8800130	  785.6	  573.1	 4258.0	...
8800131	  786.1	  573.0	 4261.0	...
8800132	  786.5	  573.0	 4263.0	...
8800133	  786.5	  573.0	 4262.0	...
8800134	  786.4	  572.7	 4262.0	...
8800135	  786.4	  572.3	 4262.0	...
8800136	  786.3	  572.0	 4262.0	...
8800137	  786.2	  572.0	 4262.0	...
8800138	  786.4	  572.1	 4263.0	...
8800139	  786.5	  572.2	 4264.0	...
8800140	  786.7	  572.3	 4264.0	...
8800141	  786.5	  572.3	 4265.0	...
8800142	  786.3	  572.4	 4265.0	...
8800143	  786.2	  572.4	 4265.0	...
8800144	  786.4	  572.4	 4265.0	...
8800145	  786.8	  572.4	 4267.0	...
8800146	  787.2	  572.2	 4269.0	...
8800147	  787.2	  572.0	 4270.0	...
8800148	  787.1	  571.8	 4270.0	...
8800149	  787.2	  571.6	 4269.0	...
8800150	  787.3	  571.4	 4268.0	...
8800151	  787.3	  571.5	 4267.0	...
8800152	  787.0	  571.8	 4267.0	...
8800153	  786.7	  572.3	 4267.0	...
8800154	  786.6	  572.7	 4267.0	...
8800155	  786.7	  573.1	 4267.0	...
8800156	  786.7	  573.4	 4268.0	...
8800157	  786.7	  573.5	 4270.0	...
8800158	  786.6	  573.0	 4272.0	...
8800159	  786.3	  572.5	 4274.0	...
8800160	  785.9	  572.2	 4276.0	...
8800161	  785.6	  572.5	 4278.0	...
8800162	  785.5	  572.8	 4279.0	...
8800163	  785.5	  572.8	 4280.0	...
8800164	  786.4	  572.8	 4280.0	...
8800165	  787.3	  572.4	 4281.0	...
8800166	  788.0	  571.8	 4282.0	...
8800167	  787.7	  571.4	 4281.0	...
8800168	  787.5	  571.3	 4280.0	...
8800169	  787.4	  571.5	 4278.0	...
8800170	  787.4	  571.6	 4277.0	...
8800171	  787.4	  571.7	 4277.0	...
8800172	  787.6	  571.8	 4278.0	...
8800173	  787.7	  572.0	 4280.0	...
8800174	  787.8	  571.9	 4280.0	...
8800175	  787.9	  571.9	 4277.0	...
8800176	  787.8	  571.8	 4275.0	...
8800177	  787.4	  571.9	 4275.0	...
8800178	  787.0	  572.0	 4276.0	...
8800179	  786.9	  572.0	 4277.0	...
8800180	  786.8	  571.9	 4278.0	...
8800181	  786.7	  572.0	 4277.0	...
8800182	  786.6	  572.2	 4277.0	...
8800183	  786.5	  572.3	 4278.0	...
8800184	  786.9	  572.0	 4278.0	...
8800185	  787.3	  571.8	 4278.0	...
8800186	  787.7	  571.7	 4278.0	...
8800187	  787.7	  571.7	 4278.0	...
8800188	  787.6	  571.7	 4277.0	...
8800189	  787.4	  572.0	 4276.0	...
8800190	  787.2	  572.2	 4276.0	...
8800191	  787.4	  572.3	 4275.0	...
8800192	  787.6	  572.2	 4275.0	...
8800193	  787.9	  572.1	 4274.0	...
8800194	  787.8	  572.2	 4274.0	...
8800195	  787.8	  572.2	 4273.0	...
8800196	  787.6	  572.1	 4272.0	...
8800197	  787.4	  572.0	 4275.0	...
8800198	  787.4	  571.9	 4279.0	...
8800199	  787.4	  572.1	 4283.0	...
8800200	  787.5	  572.2	 4282.0	...
8800201	  787.8	  572.3	 4281.0	...
8800202	  788.1	  572.6	 4281.0	...
8800203	  788.3	  572.8	 4281.0	...
8800204	  788.0	  572.8	 4281.0	...
8800205	  787.7	  572.9	 4281.0	...
8800206	  787.6	  573.0	 4281.0	...
8800207	  787.6	  573.2	 4281.0	...
8800208	  787.7	  573.3	 4282.0	...
8800209	  787.7	  572.6	 4283.0	...
8800210	  787.6	  572.0	 4288.0	...
8800211	  787.7	  571.6	 4292.0	...
8800212	  788.0	  571.9	 4296.0	...
8800213	  788.2	  572.4	 4296.0	...
8800214	  788.2	  572.5	 4296.0	...
8800215	  788.2	  572.8	 4296.0	...
8800216	  788.4	  572.9	 4295.0	...
8800217	  788.6	  572.6	 4295.0	...
8800218	  788.8	  572.1	 4294.0	...
8800219	  788.6	  571.5	 4295.0	...
8800220	  788.5	  571.4	 4293.0	...
8800221	  788.4	  571.4	 4291.0	...
8800222	  788.3	  571.6	 4289.0	...
8800223	  788.0	  571.8	 4290.0	...
8800224	  787.7	  571.8	 4290.0	...
8800225	  787.7	  571.7	 4292.0	...
8800226	  787.9	  571.5	 4293.0	...
8800227	  788.0	  571.4	 4295.0	...
8800228	  788.1	  571.1	 4294.0	...
8800229	  788.2	  570.9	 4293.0	...
8800230	  788.2	  571.4	 4293.0	...
8800231	  788.0	  572.0	 4296.0	...
8800232	  787.7	  572.4	 4299.0	...
8800233	  787.4	  572.1	 4298.0	...
8800234	  787.4	  572.0	 4294.0	...
8800235	  787.3	  572.2	 4289.0	...
8800236	  787.3	  572.0	 4289.0	...
8800237	  787.3	  571.6	 4288.0	...
8800238	  787.2	  571.2	 4288.0	...
8800239	  787.7	  571.4	 4287.0	...
8800240	  788.1	  571.4	 4287.0	...
8800241	  788.6	  571.4	 4288.0	...
8800242	  788.6	  571.0	 4289.0	...
8800243	  788.3	  570.9	 4290.0	...
8800244	  788.0	  570.8	 4289.0	...
8800245	  787.6	  570.9	 4288.0	...
8800246	  787.5	  571.1	 4287.0	...
8800247	  787.5	  571.2	 4287.0	...
8800248	  787.6	  571.2	 4290.0	...
8800249	  787.7	  571.5	 4293.0	...
8800250	  787.7	  571.8	 4297.0	...
8800251	  788.0	  572.1	 4297.0	...
8800252	  788.2	  572.1	 4298.0	...
8800253	  788.4	  571.9	 4299.0	...
8800254	  788.4	  571.6	 4299.0	...
8800255	  788.4	  571.3	 4300.0	...
8800256	  788.5	  571.1	 4298.0	...
8800257	  788.7	  571.1	 4295.0	...
8800258	  788.7	  571.1	 4293.0	...
8800259	  788.9	  571.0	 4293.0	...
8800260	  789.1	  570.7	 4292.0	...
8800261	  789.2	  570.5	 4293.0	...
8800262	  789.2	  570.4	 4293.0	...
8800263	  789.2	  570.5	 4294.0	...
8800264	  789.3	  570.7	 4295.0	...
8800265	  789.2	  570.9	 4295.0	...
8800266	  789.0	  570.9	 4295.0	...
8800267	  788.9	  571.0	 4296.0	...
8800268	  788.9	  570.4	 4298.0	...
8800269	  789.0	  569.9	 4301.0	...
8800270	  789.2	  569.7	 4300.0	...
8800271	  788.8	  570.0	 4297.0	...
8800272	  788.4	  570.1	 4295.0	...
8800273	  788.0	  570.0	 4290.0	...
8800274	  787.9	  569.9	 4287.0	...
MSG	8800275 0000 _ Number Off
8800275	  788.0	  570.4	 4284.0	...
8800276	  788.0	  570.9	 4286.0	...
8800277	  788.2	  571.2	 4288.0	...
8800278	  788.4	  570.9	 4291.0	...
8800279	  788.5	  570.6	 4295.0	...
8800280	  788.6	  570.6	 4298.0	...
8800281	  788.6	  570.7	 4301.0	...
8800282	  789.0	  570.8	 4302.0	...
8800283	  789.4	  570.8	 4303.0	...
8800284	  789.4	  570.8	 4304.0	...
8800285	  789.1	  570.8	 4300.0	...
8800286	  788.6	  570.7	 4297.0	...
8800287	  788.4	  570.3	 4295.0	...
8800288	  788.3	  570.1	 4296.0	...
8800289	  788.4	  569.9	 4298.0	...
8800290	  788.6	  570.0	 4300.0	...
8800291	  788.6	  569.8	 4305.0	...
8800292	  788.7	  569.5	 4309.0	...
8800293	  788.7	  569.4	 4312.0	...
8800294	  788.8	  569.5	 4312.0	...
8800295	  788.8	  569.6	 4311.0	...
8800296	  788.9	  569.7	 4309.0	...
8800297	  788.7	  569.9	 4307.0	...
8800298	  788.6	  570.1	 4306.0	...
8800299	  788.7	  570.3	 4306.0	...
8800300	  788.9	  570.5	 4306.0	...
8800301	  789.1	  570.4	 4305.0	...
8800302	  789.1	  570.1	 4305.0	...
8800303	  789.2	  569.7	 4307.0	...
8800304	  789.6	  569.7	 4309.0	...
8800305	  789.9	  569.4	 4311.0	...
8800306	  789.8	  569.2	 4311.0	...
8800307	  789.5	  569.0	 4311.0	...
8800308	  789.1	  569.0	 4311.0	...
8800309	  789.1	  569.3	 4314.0	...
8800310	  789.3	  569.7	 4315.0	...
8800311	  789.6	  570.2	 4317.0	...
8800312	  789.8	  570.2	 4317.0	...
8800313	  789.7	  570.2	 4317.0	...
8800314	  789.7	  570.1	 4316.0	...
8800315	  789.9	  570.0	 4316.0	...
8800316	  790.1	  570.0	 4316.0	...
8800317	  790.1	  570.1	 4316.0	...
8800318	  790.2	  570.1	 4317.0	...
8800319	  790.2	  570.0	 4318.0	...
8800320	  790.3	  569.9	 4319.0	...
8800321	  790.4	  569.9	 4320.0	...
8800322	  790.4	  569.4	 4320.0	...
8800323	  790.2	  569.0	 4320.0	...
8800324	  790.0	  568.9	 4321.0	...
8800325	  790.0	  569.2	 4322.0	...
8800326	  790.3	  569.5	 4324.0	...
8800327	  790.3	  569.6	 4324.0	...
8800328	  790.0	  569.7	 4324.0	...
8800329	  789.8	  569.9	 4325.0	...
8800330	  790.0	  570.1	 4325.0	...
8800331	  790.1	  570.0	 4325.0	...
8800332	  790.3	  569.8	 4324.0	...
8800333	  790.5	  569.6	 4323.0	...
8800334	  790.6	  569.7	 4323.0	...
8800335	  790.6	  569.7	 4324.0	...
8800336	  790.6	  569.5	 4330.0	...
8800337	  790.5	  569.4	 4335.0	...
8800338	  790.4	  569.4	 4338.0	...
8800339	  790.1	  569.0	 4332.0	...
8800340	  789.9	  568.5	 4327.0	...
8800341	  790.1	  568.0	 4324.0	...
8800342	  790.5	  567.9	 4324.0	...
8800343	  790.9	  568.3	 4324.0	...
8800344	  790.5	  568.8	 4325.0	...
8800345	  790.0	  568.9	 4325.0	...
8800346	  789.5	  568.4	 4325.0	...
8800347	  789.5	  568.0	 4324.0	...
8800348	  789.9	  568.0	 4325.0	...
8800349	  790.3	  567.9	 4325.0	...
8800350	  790.8	  567.7	 4327.0	...
8800351	  790.8	  567.2	 4330.0	...
8800352	  790.8	  566.8	 4334.0	...
8800353	  790.5	  566.5	 4336.0	...
8800354	  790.2	  566.5	 4336.0	...
8800355	  789.9	  566.6	 4335.0	...
8800356	  789.9	  566.6	 4335.0	...
8800357	  790.0	  567.0	 4332.0	...
8800358	  790.2	  567.3	 4331.0	...
8800359	  790.3	  568.1	 4329.0	...
8800360	  790.3	  568.4	 4330.0	...
8800361	  790.1	  568.6	 4331.0	...
8800362	  790.3	  568.4	 4333.0	...
8800363	  790.5	  568.2	 4334.0	...
8800364	  790.7	  568.1	 4334.0	...
8800365	  790.6	  567.6	 4334.0	...
8800366	  790.5	  567.1	 4334.0	...
8800367	  790.6	  566.6	 4334.0	...
8800368	  790.8	  566.8	 4334.0	...
8800369	  791.4	  567.1	 4334.0	...
8800370	  791.8	  567.3	 4335.0	...
8800371	  792.0	  567.4	 4335.0	...
8800372	  791.7	  567.3	 4335.0	...
8800373	  791.3	  567.3	 4338.0	...
8800374	  790.8	  567.3	 4342.0	...
8800375	  790.6	  567.4	 4347.0	...
8800376	  790.6	  567.1	 4348.0	...
8800377	  790.8	  566.8	 4348.0	...
8800378	  791.0	  566.5	 4348.0	...
8800379	  791.0	  566.5	 4348.0	...
8800380	  791.3	  566.4	 4348.0	...
8800381	  791.6	  566.3	 4349.0	...
8800382	  792.0	  566.2	 4350.0	...
8800383	  792.0	  566.2	 4352.0	...
8800384	  792.1	  566.3	 4353.0	...
8800385	  791.8	  566.4	 4354.0	...
8800386	  791.4	  566.5	 4354.0	...
8800387	  791.0	  566.5	 4354.0	...
8800388	  790.9	  566.5	 4353.0	...
8800389	  791.0	  566.9	 4352.0	...
8800390	  791.1	  567.2	 4351.0	...
8800391	  791.1	  567.4	 4352.0	...
8800392	  791.0	  567.0	 4354.0	...
8800393	  791.0	  566.8	 4355.0	...
8800394	  791.1	  566.8	 4356.0	...
8800395	  791.0	  567.1	 4356.0	...
8800396	  790.8	  567.2	 4355.0	...
8800397	  791.2	  567.2	 4357.0	...
8800398	  791.7	  566.7	 4358.0	...
8800399	  792.3	  566.2	 4359.0	...
8800400	  792.2	  565.8	 4358.0	...
8800401	  792.1	  565.6	 4361.0	...
8800402	  792.1	  565.5	 4364.0	...
8800403	  791.9	  565.3	 4367.0	...
8800404	  791.7	  565.3	 4367.0	...
8800405	  792.1	  565.5	 4368.0	...
8800406	  792.6	  565.7	 4369.0	...
8800407	  793.0	  565.8	 4370.0	...
8800408	  792.7	  565.8	 4372.0	...
8800409	  792.2	  565.7	 4370.0	...
8800410	  791.8	  565.6	 4367.0	...
8800411	  791.4	  565.7	 4363.0	...
8800412	  791.3	  565.8	 4366.0	...
8800413	  791.1	  566.0	 4370.0	...
8800414	  791.1	  565.7	 4374.0	...
8800415	  791.2	  565.6	 4376.0	...
8800416	  791.4	  565.4	 4378.0	...
8800417	  791.6	  565.8	 4379.0	...
8800418	  791.8	  566.1	 4379.0	...
8800419	  791.9	  565.9	 4379.0	...
8800420	  792.1	  565.5	 4379.0	...
8800421	  792.1	  565.1	 4380.0	...
8800422	  792.1	  565.1	 4380.0	...
8800423	  792.0	  565.3	 4380.0	...
8800424	  791.9	  565.3	 4378.0	...
8800425	  792.0	  565.0	 4378.0	...
8800426	  792.3	  564.5	 4380.0	...
8800427	  792.0	  564.4	 4383.0	...
8800428	  791.6	  564.7	 4383.0	...
8800429	  791.2	  565.3	 4380.0	...
8800430	  791.4	  565.6	 4378.0	...
8800431	  791.6	  565.4	 4378.0	...
8800432	  791.9	  564.8	 4381.0	...
8800433	  792.2	  564.4	 4385.0	...
8800434	  792.2	  564.6	 4389.0	...
8800435	  792.1	  564.8	 4388.0	...
8800436	  792.0	  565.0	 4386.0	...
8800437	  792.0	  565.2	 4384.0	...
8800438	  791.9	  565.5	 4381.0	...
8800439	  792.3	  565.9	 4379.0	...
8800440	  792.8	  565.9	 4378.0	...
8800441	  793.3	  565.7	 4377.0	...
8800442	  793.3	  565.5	 4377.0	...
8800443	  793.4	  565.3	 4378.0	...
8800444	  792.9	  565.3	 4379.0	...
8800445	  792.4	  565.3	 4385.0	...
8800446	  791.8	  565.4	 4391.0	...
8800447	  792.2	  565.4	 4397.0	...
8800448	  792.5	  565.5	 4398.0	...
8800449	  792.6	  565.4	 4398.0	...
8800450	  792.2	  565.3	 4398.0	...
8800451	  792.0	  565.1	 4397.0	...
8800452	  791.8	  564.9	 4395.0	...
8800453	  791.5	  564.7	 4397.0	...
8800454	  792.1	  564.6	 4401.0	...
8800455	  792.9	  564.5	 4404.0	...
8800456	  793.4	  564.6	 4404.0	...
8800457	  793.2	  564.6	 4404.0	...
8800458	  792.9	  564.5	 4403.0	...
8800459	  793.0	  564.4	 4402.0	...
8800460	  793.0	  564.2	 4400.0	...
8800461	  793.1	  564.0	 4400.0	...
8800462	  793.1	  563.8	 4400.0	...
8800463	  792.9	  563.9	 4400.0	...
8800464	  792.6	  564.2	 4401.0	...
8800465	  792.4	  564.2	 4401.0	...
8800466	  792.5	  564.2	 4401.0	...
8800467	  792.5	  564.4	 4401.0	...
8800468	  792.5	  564.9	 4403.0	...
8800469	  792.5	  565.4	 4405.0	...
8800470	  792.4	  565.3	 4406.0	...
8800471	  792.4	  565.3	 4407.0	...
8800472	  792.5	  565.3	 4407.0	...
8800473	  792.7	  565.2	 4408.0	...
8800474	  792.9	  564.9	 4407.0	...
8800475	  792.9	  564.6	 4407.0	...
8800476	  792.9	  564.6	 4411.0	...
8800477	  792.7	  564.8	 4415.0	...
8800478	  792.6	  565.0	 4419.0	...
8800479	  792.2	  564.7	 4418.0	...
8800480	  792.0	  564.3	 4414.0	...
8800481	  792.1	  563.8	 4411.0	...
8800482	  792.6	  563.7	 4407.0	...
8800483	  793.1	  564.1	 4406.0	...
8800484	  793.2	  564.6	 4406.0	...
8800485	  793.3	  565.1	 4407.0	...
MSG	8800486 0000 _ Number On
8800486	  793.3	  565.1	 4408.0	...
8800487	  793.3	  565.1	 4408.0	...
8800488	  793.2	  565.2	 4412.0	...
8800489	  793.1	  565.4	 4415.0	...
8800490	  793.0	  565.7	 4417.0	...
8800491	  793.0	  565.7	 4415.0	...
8800492	  793.4	  565.5	 4415.0	...
8800493	  793.8	  565.2	 4416.0	...
8800494	  794.0	  565.1	 4415.0	...
8800495	  794.1	  565.1	 4412.0	...
8800496	  793.6	  565.3	 4415.0	...
8800497	  793.1	  565.4	 4420.0	...
8800498	  792.6	  565.4	 4424.0	...
8800499	  792.6	  565.2	 4424.0	...
8800500	  792.5	  564.8	 4424.0	...
8800501	  792.5	  564.5	 4423.0	...
8800502	  792.6	  564.0	 4423.0	...
8800503	  792.7	  563.8	 4422.0	...
8800504	  792.8	  563.6	 4420.0	...
8800505	  793.0	  563.6	 4418.0	...
8800506	  793.3	  564.0	 4421.0	...
8800507	  793.4	  564.3	 4426.0	...
8800508	  793.6	  564.6	 4431.0	...
8800509	  793.6	  563.8	 4432.0	...
8800510	  793.6	  563.1	 4429.0	...
8800511	  793.6	  563.1	 4425.0	...
8800512	  793.2	  563.8	 4422.0	...
8800513	  792.9	  564.9	 4425.0	...
8800514	  792.5	  565.2	 4429.0	...
8800515	  792.6	  565.6	 4434.0	...
8800516	  792.6	  565.6	 4436.0	...
8800517	  792.6	  565.5	 4437.0	...
8800518	  792.6	  565.3	 4436.0	...
8800519	  792.7	  565.2	 4435.0	...
8800520	  792.6	  565.2	 4434.0	...
8800521	  792.6	  564.9	 4433.0	...
8800522	  793.2	  564.4	 4434.0	...
8800523	  793.8	  564.0	 4435.0	...
8800524	  794.0	  564.1	 4436.0	...
8800525	  793.5	  564.0	 4436.0	...
8800526	  793.0	  563.7	 4440.0	...
8800527	  792.9	  563.3	 4444.0	...
8800528	  793.0	  563.0	 4447.0	...
8800529	  793.2	  563.1	 4447.0	...
8800530	  793.4	  563.2	 4448.0	...
8800531	  793.5	  563.1	 4450.0	...
8800532	  793.4	  562.9	 4447.0	...
8800533	  793.1	  562.8	 4443.0	...
8800534	  792.7	  563.2	 4442.0	...
8800535	  792.7	  563.6	 4444.0	...
8800536	  792.9	  563.9	 4444.0	...
8800537	  793.0	  564.0	 4441.0	...
8800538	  793.0	  564.1	 4439.0	...
8800539	  792.9	  564.1	 4440.0	...
8800540	  792.9	  564.1	 4441.0	...
8800541	  792.8	  564.0	 4442.0	...
8800542	  792.6	  563.9	 4443.0	...
8800543	  792.4	  563.9	 4443.0	...
8800544	  792.4	  563.8	 4443.0	...
8800545	  792.5	  563.8	 4446.0	...
8800546	  792.8	  563.6	 4452.0	...
8800547	  792.9	  563.4	 4457.0	...
8800548	  793.2	  563.3	 4460.0	...
8800549	  793.2	  563.3	 4461.0	...
8800550	  793.0	  563.4	 4460.0	...
8800551	  792.8	  563.5	 4456.0	...
8800552	  792.5	  563.6	 4453.0	...
8800553	  792.7	  563.6	 4451.0	...
8800554	  792.8	  563.5	 4451.0	...
8800555	  793.0	  563.7	 4450.0	...
8800556	  793.1	  563.9	 4450.0	...
8800557	  793.2	  564.1	 4451.0	...
8800558	  793.1	  564.2	 4454.0	...
8800559	  793.2	  564.2	 4457.0	...
8800560	  793.3	  564.3	 4460.0	...
8800561	  793.3	  564.4	 4462.0	...
8800562	  793.6	  564.4	 4464.0	...
8800563	  793.9	  564.5	 4464.0	...
8800564	  794.0	  564.5	 4461.0	...
8800565	  793.4	  564.6	 4459.0	...
8800566	  792.8	  564.6	 4460.0	...
8800567	  792.4	  564.1	 4462.0	...
8800568	  792.4	  563.7	 4462.0	...
8800569	  792.5	  563.3	 4463.0	...
8800570	  792.6	  563.4	 4463.0	...
8800571	  792.6	  563.5	 4463.0	...
8800572	  792.6	  563.5	 4464.0	...
8800573	  792.6	  563.4	 4467.0	...
8800574	  792.3	  563.3	 4469.0	...
8800575	  792.0	  563.2	 4470.0	...
8800576	  791.6	  563.0	 4468.0	...
8800577	  791.5	  562.8	 4466.0	...
8800578	  791.1	  562.5	 4464.0	...
8800579	  790.8	  562.7	 4464.0	...
8800580	  790.7	  563.0	 4463.0	...
8800581	  791.1	  563.2	 4462.0	...
8800582	  791.5	  563.2	 4462.0	...
8800583	  791.9	  563.2	 4461.0	...
8800584	  792.0	  563.1	 4461.0	...
8800585	  792.0	  562.9	 4461.0	...
8800586	  791.9	  562.7	 4462.0	...
8800587	  791.9	  562.6	 4463.0	...
8800588	  792.0	  562.8	 4463.0	...
8800589	  792.1	  563.0	 4464.0	...
8800590	  792.5	  563.1	 4464.0	...
8800591	  792.8	  563.1	 4466.0	...
8800592	  792.7	  563.2	 4468.0	...
8800593	  792.4	  563.4	 4469.0	...
8800594	  792.0	  563.6	 4469.0	...
8800595	  792.0	  563.7	 4469.0	...
8800596	  791.9	  563.8	 4469.0	...
8800597	  791.8	  563.9	 4469.0	...
8800598	  791.7	  563.6	 4469.0	...
8800599	  791.7	  563.1	 4471.0	...
8800600	  791.9	  563.0	 4472.0	...
8800601	  792.0	  563.4	 4473.0	...
8800602	  792.0	  563.6	 4472.0	...
8800603	  792.0	  563.4	 4470.0	...
8800604	  792.0	  563.8	 4469.0	...
8800605	  792.0	  564.3	 4468.0	...
8800606	  792.0	  564.8	 4469.0	...
8800607	  791.8	  564.7	 4471.0	...
8800608	  791.6	  564.5	 4472.0	...
8800609	  791.6	  564.4	 4470.0	...
8800610	  791.6	  564.1	 4473.0	...
8800611	  791.6	  563.6	 4476.0	...
8800612	  791.6	  563.2	 4480.0	...
8800613	  791.5	  563.0	 4480.0	...
8800614	  791.5	  563.3	 4480.0	...
8800615	  791.4	  563.6	 4477.0	...
8800616	  791.2	  563.7	 4474.0	...
8800617	  791.0	  563.4	 4474.0	...
8800618	  791.0	  563.1	 4476.0	...
8800619	  791.1	  562.9	 4478.0	...
8800620	  791.2	  562.6	 4478.0	...
8800621	  791.2	  562.4	 4476.0	...
8800622	  791.1	  562.6	 4474.0	...
8800623	  790.9	  562.7	 4471.0	...
8800624	  790.4	  562.7	 4470.0	...
8800625	  790.1	  562.9	 4469.0	...
8800626	  790.2	  563.2	 4471.0	...
8800627	  790.7	  563.6	 4477.0	...
8800628	  791.3	  563.8	 4483.0	...
8800629	  791.4	  564.0	 4482.0	...
8800630	  791.6	  564.0	 4479.0	...
8800631	  791.8	  563.9	 4476.0	...
8800632	  791.9	  563.8	 4474.0	...
8800633	  791.9	  563.8	 4471.0	...
8800634	  791.9	  563.8	 4469.0	...
8800635	  791.5	  563.7	 4471.0	...
8800636	  791.1	  563.4	 4472.0	...
8800637	  790.7	  563.1	 4473.0	...
8800638	  790.8	  563.0	 4471.0	...
8800639	  790.9	  563.1	 4470.0	...
8800640	  791.0	  563.1	 4471.0	...
8800641	  791.0	  563.2	 4474.0	...
8800642	  791.1	  563.0	 4474.0	...
8800643	  791.3	  562.9	 4472.0	...
8800644	  791.6	  562.6	 4469.0	...
8800645	  791.7	  562.4	 4468.0	...
8800646	  791.9	  562.6	 4468.0	...
8800647	  792.0	  562.9	 4469.0	...
8800648	  791.9	  563.1	 4470.0	...
8800649	  791.7	  563.0	 4469.0	...
8800650	  791.5	  562.9	 4468.0	...
8800651	  791.5	  563.0	 4468.0	...
8800652	  791.4	  563.0	 4469.0	...
8800653	  791.3	  563.1	 4469.0	...
8800654	  791.1	  563.2	 4470.0	...
8800655	  791.1	  563.2	 4471.0	...
8800656	  791.2	  563.1	 4471.0	...
8800657	  791.2	  563.1	 4470.0	...
8800658	  791.2	  563.4	 4469.0	...
8800659	  791.1	  564.0	 4469.0	...
8800660	  791.1	  564.7	 4470.0	...
8800661	  791.0	  564.8	 4471.0	...
8800662	  790.9	  564.6	 4471.0	...
8800663	  790.9	  564.4	 4473.0	...
8800664	  791.0	  563.8	 4475.0	...
8800665	  791.2	  563.2	 4478.0	...
8800666	  791.4	  562.6	 4479.0	...
8800667	  791.6	  562.6	 4479.0	...
8800668	  791.5	  562.7	 4478.0	...
8800669	  791.4	  562.7	 4476.0	...
8800670	  791.4	  562.7	 4479.0	...
8800671	  791.4	  562.6	 4484.0	...
8800672	  791.1	  562.5	 4489.0	...
8800673	  790.7	  562.9	 4488.0	...
8800674	  790.3	  563.3	 4487.0	...
8800675	  790.2	  563.5	 4484.0	...
8800676	  790.5	  563.4	 4480.0	...
8800677	  791.0	  563.2	 4476.0	...
8800678	  791.6	  563.1	 4475.0	...
8800679	  791.6	  562.9	 4475.0	...
8800680	  791.3	  562.9	 4479.0	...
8800681	  790.7	  562.9	 4483.0	...
8800682	  790.1	  563.0	 4485.0	...
8800683	  790.0	  563.4	 4480.0	...
8800684	  790.0	  563.8	 4476.0	...
8800685	  790.0	  564.1	 4474.0	...
8800686	  790.2	  564.0	 4474.0	...
8800687	  790.3	  564.0	 4474.0	...
8800688	  790.4	  564.1	 4474.0	...
8800689	  790.3	  563.8	 4474.0	...
8800690	  790.3	  563.1	 4477.0	...
8800691	  790.4	  562.4	 4479.0	...
8800692	  789.9	  562.3	 4482.0	...
8800693	  789.2	  562.4	 4482.0	...
8800694	  788.6	  562.3	 4482.0	...
8800695	  788.6	  562.3	 4483.0	...
8800696	  788.9	  562.2	 4483.0	...
8800697	  789.1	  562.5	 4482.0	...
8800698	  789.4	  563.2	 4480.0	...
8800699	  789.6	  564.0	 4479.0	...
8800700	  789.8	  564.0	 4480.0	...
8800701	  789.9	  563.5	 4482.0	...
8800702	  789.9	  563.7	 4484.0	...
8800703	  789.9	  564.4	 4483.0	...
8800704	  789.7	  565.1	 4483.0	...
8800705	  789.5	  565.1	 4482.0	...
8800706	  789.5	  564.9	 4482.0	...
8800707	  789.4	  564.8	 4482.0	...
8800708	  789.4	  564.1	 4481.0	...
8800709	  789.4	  563.5	 4481.0	...
8800710	  789.4	  563.0	 4480.0	...
8800711	  789.7	  562.9	 4482.0	...
8800712	  790.1	  563.4	 4485.0	...
8800713	  790.1	  564.0	 4489.0	...
8800714	  789.9	  564.5	 4488.0	...
8800715	  789.8	  564.7	 4487.0	...
8800716	  789.5	  564.7	 4486.0	...
8800717	  789.1	  564.8	 4484.0	...
8800718	  788.7	  564.4	 4482.0	...
8800719	  788.6	  564.0	 4482.0	...
8800720	  788.5	  563.6	 4484.0	...
8800721	  788.4	  563.6	 4486.0	...
8800722	  788.3	  563.7	 4486.0	...
8800723	  788.3	  563.9	 4486.0	...
8800724	  788.3	  564.1	 4487.0	...
8800725	  788.4	  564.3	 4488.0	...
8800726	  788.4	  564.3	 4483.0	...
8800727	  788.5	  564.2	 4477.0	...
8800728	  788.6	  564.4	 4472.0	...
8800729	  788.8	  564.5	 4473.0	...
8800730	  789.0	  564.8	 4476.0	...
8800731	  789.0	  564.9	 4479.0	...
8800732	  789.1	  565.0	 4482.0	...
8800733	  789.1	  565.1	 4483.0	...
8800734	  789.0	  565.0	 4482.0	...
8800735	  788.9	  564.6	 4483.0	...
8800736	  788.9	  564.2	 4483.0	...
8800737	  788.8	  564.0	 4484.0	...
8800738	  788.7	  563.9	 4482.0	...
8800739	  788.5	  564.0	 4480.0	...
8800740	  788.7	  563.9	 4478.0	...
8800741	  788.9	  563.8	 4481.0	...
8800742	  789.2	  563.7	 4483.0	...
8800743	  789.2	  564.0	 4481.0	...
8800744	  789.1	  564.4	 4478.0	...
8800745	  789.0	  564.3	 4476.0	...
8800746	  788.9	  563.6	 4478.0	...
8800747	  788.9	  562.8	 4478.0	...
8800748	  789.1	  562.9	 4473.0	...
8800749	  789.2	  563.2	 4467.0	...
8800750	  789.3	  564.0	 4460.0	...
8800751	  789.3	  564.5	 4460.0	...
8800752	  789.7	  564.5	 4463.0	...
8800753	  790.1	  564.2	 4466.0	...
8800754	  790.5	  563.9	 4468.0	...
8800755	  790.4	  563.9	 4468.0	...
8800756	  790.2	  564.0	 4465.0	...
8800757	  790.0	  564.0	 4463.0	...
8800758	  789.8	  564.1	 4464.0	...
8800759	  789.9	  564.1	 4467.0	...
8800760	  789.8	  564.1	 4467.0	...
8800761	  789.8	  563.9	 4465.0	...
8800762	  789.8	  563.7	 4463.0	...
8800763	  789.7	  563.5	 4465.0	...
8800764	  789.7	  563.5	 4466.0	...
8800765	  789.6	  563.3	 4468.0	...
8800766	  789.7	  563.5	 4469.0	...
8800767	  789.7	  563.9	 4470.0	...
8800768	  789.7	  564.4	 4469.0	...
8800769	  789.9	  564.5	 4466.0	...
8800770	  790.0	  564.5	 4468.0	...
8800771	  790.1	  564.6	 4471.0	...
8800772	  790.1	  564.9	 4470.0	...
8800773	  790.3	  565.1	 4465.0	...
8800774	  790.6	  565.5	 4460.0	...
8800775	  790.6	  565.6	 4462.0	...
8800776	  790.2	  565.7	 4464.0	...
8800777	  789.8	  565.6	 4465.0	...
8800778	  789.6	  564.9	 4465.0	...
8800779	  789.8	  564.2	 4465.0	...
8800780	  790.0	  563.6	 4466.0	...
8800781	  790.1	  563.8	 4468.0	...
8800782	  789.8	  564.1	 4469.0	...
8800783	  789.6	  564.3	 4470.0	...
8800784	  789.5	  564.2	 4469.0	...
8800785	  789.5	  564.1	 4467.0	...
8800786	  789.5	  564.3	 4467.0	...
8800787	  789.5	  564.4	 4467.0	...
8800788	  789.4	  564.5	 4467.0	...
MSG	8800789 0000 _ Number Off
8800789	  789.2	  564.3	 4466.0	...
8800790	  789.1	  564.1	 4465.0	...
8800791	  789.2	  563.8	 4464.0	...
8800792	  789.4	  563.6	 4464.0	...
8800793	  789.6	  563.5	 4464.0	...
8800794	  789.7	  563.5	 4465.0	...
8800795	  789.8	  563.9	 4465.0	...
8800796	  789.9	  564.3	 4463.0	...
8800797	  789.8	  564.7	 4461.0	...
8800798	  789.5	  564.7	 4461.0	...
8800799	  789.2	  564.8	 4459.0	...
8800800	  789.0	  564.9	 4456.0	...
8800801	  788.8	  565.0	 4451.0	...
8800802	  789.0	  565.0	 4450.0	...
8800803	  789.4	  565.0	 4452.0	...
8800804	  789.3	  565.0	 4456.0	...
8800805	  788.9	  564.8	 4460.0	...
8800806	  788.7	  564.6	 4460.0	...
8800807	  789.0	  564.3	 4461.0	...
8800808	  789.3	  564.3	 4461.0	...
8800809	  789.6	  564.2	 4460.0	...
8800810	  790.0	  564.3	 4460.0	...
8800811	  790.5	  564.5	 4459.0	...
8800812	  790.7	  564.1	 4459.0	...
8800813	  790.5	  563.7	 4459.0	...
8800814	  790.4	  563.5	 4459.0	...
8800815	  790.3	  563.8	 4459.0	...
8800816	  790.4	  564.1	 4459.0	...
8800817	  790.3	  563.8	 4463.0	...
8800818	  790.3	  563.5	 4468.0	...
8800819	  790.3	  563.6	 4473.0	...
8800820	  790.4	  564.0	 4470.0	...
8800821	  790.1	  564.2	 4467.0	...
8800822	  789.8	  564.1	 4464.0	...
8800823	  789.6	  563.9	 4464.0	...
8800824	  789.8	  563.9	 4464.0	...
8800825	  790.0	  563.8	 4464.0	...
8800826	  790.1	  563.7	 4464.0	...
8800827	  790.3	  563.7	 4464.0	...
8800828	  790.5	  563.6	 4465.0	...
8800829	  790.7	  563.6	 4465.0	...
8800830	  790.8	  564.0	 4465.0	...
8800831	  790.8	  564.3	 4466.0	...
8800832	  790.8	  564.4	 4468.0	...
8800833	  790.7	  564.2	 4469.0	...
8800834	  790.4	  564.0	 4470.0	...
8800835	  790.0	  563.9	 4471.0	...
8800836	  789.7	  564.0	 4471.0	...
8800837	  789.8	  564.3	 4471.0	...
8800838	  789.9	  564.6	 4470.0	...
8800839	  790.0	  564.5	 4468.0	...
8800840	  790.1	  563.8	 4467.0	...
8800841	  790.2	  563.1	 4466.0	...
8800842	  790.3	  562.7	 4465.0	...
8800843	  790.4	  562.6	 4464.0	...
8800844	  790.5	  562.8	 4463.0	...
8800845	  790.6	  563.1	 4462.0	...
8800846	  790.8	  563.2	 4460.0	...
8800847	  790.8	  562.9	 4458.0	...
8800848	  790.9	  563.0	 4460.0	...
8800849	  790.5	  563.3	 4464.0	...
8800850	  790.1	  563.6	 4466.0	...
8800851	  789.8	  563.7	 4465.0	...
8800852	  790.1	  563.8	 4463.0	...
8800853	  790.4	  564.2	 4463.0	...
8800854	  790.3	  564.5	 4463.0	...
8800855	  790.0	  564.8	 4467.0	...
8800856	  789.8	  564.7	 4472.0	...
8800857	  790.1	  564.6	 4476.0	...
8800858	  790.7	  564.5	 4477.0	...
8800859	  791.1	  564.6	 4478.0	...
8800860	  790.9	  564.8	 4478.0	...
8800861	  790.4	  565.2	 4477.0	...
8800862	  790.0	  565.7	 4476.0	...
8800863	  789.9	  566.1	 4477.0	...
8800864	  789.9	  566.3	 4479.0	...
8800865	  789.8	  566.4	 4480.0	...
8800866	  790.1	  565.9	 4480.0	...
8800867	  790.4	  565.3	 4480.0	...
8800868	  790.9	  564.7	 4475.0	...
8800869	  791.1	  564.6	 4468.0	...
8800870	  791.4	  564.5	 4461.0	...
8800871	  791.5	  564.5	 4460.0	...
8800872	  791.3	  564.5	 4460.0	...
8800873	  790.8	  564.6	 4460.0	...
8800874	  790.3	  564.7	 4464.0	...
8800875	  790.4	  564.6	 4468.0	...
8800876	  790.9	  564.5	 4470.0	...
8800877	  791.1	  564.4	 4468.0	...
8800878	  790.9	  564.5	 4466.0	...
8800879	  790.7	  564.6	 4465.0	...
8800880	  790.8	  564.7	 4465.0	...
8800881	  790.8	  564.8	 4465.0	...
8800882	  790.8	  564.9	 4467.0	...
8800883	  790.8	  565.0	 4468.0	...
8800884	  790.8	  565.0	 4467.0	...
8800885	  790.8	  565.0	 4466.0	...
8800886	  791.0	  565.1	 4465.0	...
8800887	  791.4	  565.2	 4466.0	...
8800888	  791.7	  565.3	 4466.0	...
8800889	  791.5	  565.3	 4465.0	...
8800890	  791.2	  565.2	 4465.0	...
8800891	  791.0	  565.1	 4465.0	...
8800892	  791.1	  564.9	 4465.0	...
8800893	  791.1	  564.8	 4465.0	...
8800894	  791.2	  565.0	 4465.0	...
8800895	  791.4	  565.3	 4465.0	...
8800896	  791.3	  564.9	 4466.0	...
8800897	  791.1	  564.3	 4467.0	...
8800898	  791.0	  563.5	 4466.0	...
8800899	  791.2	  563.3	 4466.0	...
8800900	  790.9	  563.5	 4467.0	...
8800901	  790.5	  564.1	 4468.0	...
8800902	  790.6	  564.6	 4469.0	...
8800903	  790.9	  564.6	 4469.0	...
8800904	  791.1	  564.4	 4469.0	...
8800905	  790.9	  564.3	 4468.0	...
8800906	  790.9	  564.1	 4468.0	...
8800907	  791.0	  564.0	 4468.0	...
8800908	  791.1	  563.9	 4469.0	...
8800909	  791.2	  563.8	 4469.0	...
8800910	  791.2	  563.7	 4467.0	...
8800911	  791.3	  563.6	 4465.0	...
8800912	  791.4	  563.6	 4463.0	...
8800913	  791.5	  563.5	 4465.0	...
8800914	  792.0	  564.0	 4468.0	...
8800915	  792.3	  564.6	 4470.0	...
8800916	  792.6	  565.2	 4469.0	...
8800917	  792.6	  565.1	 4467.0	...
8800918	  792.6	  564.9	 4466.0	...
8800919	  792.5	  565.1	 4465.0	...
8800920	  792.4	  565.5	 4465.0	...
8800921	  792.5	  565.7	 4464.0	...
8800922	  792.5	  565.5	 4465.0	...
8800923	  792.5	  565.3	 4467.0	...
8800924	  792.5	  565.2	 4466.0	...
8800925	  792.6	  565.1	 4464.0	...
8800926	  792.7	  564.9	 4462.0	...
8800927	  792.9	  565.0	 4466.0	...
8800928	  793.0	  565.1	 4469.0	...
8800929	  793.0	  565.3	 4472.0	...
8800930	  792.7	  565.3	 4471.0	...
8800931	  792.2	  565.3	 4469.0	...
8800932	  792.0	  565.3	 4468.0	...
8800933	  792.2	  565.0	 4469.0	...
8800934	  792.4	  564.8	 4470.0	...
8800935	  792.4	  564.7	 4472.0	...
8800936	  792.6	  564.9	 4473.0	...
8800937	  792.9	  565.0	 4474.0	...
8800938	  792.8	  564.5	 4474.0	...
8800939	  792.5	  564.2	 4475.0	...
8800940	  792.1	  564.0	 4475.0	...
8800941	  792.1	  564.1	 4475.0	...
8800942	  792.1	  564.1	 4476.0	...
8800943	  792.3	  564.0	 4476.0	...
8800944	  792.4	  563.9	 4477.0	...
8800945	  792.5	  563.9	 4478.0	...
8800946	  792.6	  563.8	 4480.0	...
8800947	  792.7	  563.8	 4481.0	...
8800948	  792.6	  563.8	 4482.0	...
8800949	  792.7	  563.2	 4482.0	...
8800950	  792.8	  562.6	 4481.0	...
8800951	  792.9	  561.8	 4481.0	...
8800952	  792.8	  561.7	 4480.0	...
8800953	  792.6	  561.7	 4479.0	...
8800954	  792.3	  561.9	 4477.0	...
8800955	  792.1	  562.1	 4475.0	...
8800956	  792.1	  562.1	 4475.0	...
8800957	  792.0	  562.2	 4476.0	...
8800958	  792.1	  562.3	 4476.0	...
8800959	  792.2	  562.4	 4477.0	...
8800960	  792.4	  562.6	 4476.0	...
8800961	  792.7	  562.8	 4475.0	...
8800962	  792.8	  562.8	 4473.0	...
8800963	  792.6	  562.8	 4472.0	...
8800964	  792.3	  562.6	 4472.0	...
8800965	  792.3	  562.5	 4474.0	...
8800966	  792.8	  562.5	 4475.0	...
8800967	  793.2	  562.7	 4474.0	...
8800968	  793.4	  562.9	 4473.0	...
8800969	  793.3	  562.9	 4473.0	...
8800970	  792.9	  563.0	 4473.0	...
8800971	  792.5	  563.3	 4471.0	...
8800972	  792.1	  563.6	 4468.0	...
8800973	  792.2	  563.7	 4470.0	...
8800974	  792.4	  563.6	 4474.0	...
8800975	  792.6	  563.6	 4477.0	...
8800976	  792.6	  563.6	 4476.0	...
8800977	  792.7	  563.7	 4476.0	...
8800978	  792.8	  563.8	 4476.0	...
8800979	  792.9	  563.8	 4476.0	...
8800980	  793.0	  563.6	 4476.0	...
8800981	  793.0	  562.8	 4475.0	...
8800982	  793.1	  562.2	 4474.0	...
8800983	  792.9	  561.7	 4473.0	...
8800984	  792.7	  561.9	 4474.0	...
8800985	  792.6	  562.1	 4476.0	...
8800986	  792.5	  562.1	 4477.0	...
8800987	  792.5	  562.6	 4479.0	...
8800988	  792.5	  563.2	 4479.0	...
8800989	  792.5	  563.7	 4482.0	...
8800990	  792.4	  563.8	 4484.0	...
MSG	8800991 0000 _ Number On
8800991	  792.4	  563.7	 4484.0	...
8800992	  792.4	  563.7	 4480.0	...
8800993	  792.3	  564.0	 4477.0	...
8800994	  792.1	  564.4	 4477.0	...
8800995	  791.8	  564.1	 4478.0	...
8800996	  791.6	  563.5	 4479.0	...
8800997	  791.5	  562.9	 4482.0	...
8800998	  791.5	  563.2	 4485.0	...
8800999	  792.2	  563.6	 4488.0	...
8801000	  792.8	  564.0	 4488.0	...
8801001	  793.1	  563.5	 4487.0	...
8801002	  792.9	  562.9	 4486.0	...
8801003	  792.6	  562.4	 4486.0	...
8801004	  792.4	  562.4	 4487.0	...
8801005	  792.4	  562.2	 4488.0	...
8801006	  792.5	  562.2	 4489.0	...
8801007	  792.3	  562.3	 4489.0	...
8801008	  792.0	  562.7	 4489.0	...
8801009	  791.7	  563.0	 4486.0	...
8801010	  791.5	  562.8	 4484.0	...
8801011	  791.5	  562.4	 4481.0	...
8801012	  791.3	  562.0	 4481.0	...
8801013	  791.3	  562.0	 4481.0	...
8801014	  791.7	  562.0	 4480.0	...
8801015	  792.2	  561.9	 4482.0	...
8801016	  792.6	  561.8	 4485.0	...
8801017	  792.6	  561.8	 4489.0	...
8801018	  792.6	  561.8	 4492.0	...
8801019	  792.6	  561.8	 4493.0	...
8801020	  792.6	  561.8	 4493.0	...
8801021	  792.5	  561.8	 4492.0	...
8801022	  792.5	  562.1	 4492.0	...
8801023	  792.4	  562.3	 4491.0	...
8801024	  792.4	  562.7	 4490.0	...
8801025	  792.4	  562.8	 4490.0	...
8801026	  792.4	  562.9	 4489.0	...
8801027	  792.4	  562.7	 4488.0	...
8801028	  792.4	  562.7	 4486.0	...
8801029	  791.9	  562.9	 4485.0	...
8801030	  791.4	  563.0	 4484.0	...
8801031	  791.4	  563.0	 4483.0	...
8801032	  791.6	  563.1	 4483.0	...
8801033	  791.9	  563.2	 4481.0	...
8801034	  791.8	  563.4	 4478.0	...
8801035	  791.9	  563.2	 4475.0	...
8801036	  791.9	  563.0	 4473.0	...
8801037	  791.8	  562.6	 4471.0	...
8801038	  792.0	  562.3	 4470.0	...
8801039	  792.3	  561.9	 4469.0	...
8801040	  792.5	  561.8	 4470.0	...
8801041	  792.5	  562.0	 4471.0	...
8801042	  792.7	  562.5	 4472.0	...
8801043	  792.9	  562.8	 4472.0	...
8801044	  793.0	  563.0	 4475.0	...
8801045	  793.0	  563.2	 4478.0	...
8801046	  793.0	  563.3	 4481.0	...
8801047	  793.0	  563.6	 4482.0	...
8801048	  793.0	  563.7	 4478.0	...
8801049	  792.6	  563.7	 4473.0	...
8801050	  792.2	  563.5	 4470.0	...
8801051	  791.8	  563.8	 4472.0	...
8801052	  791.6	  564.3	 4473.0	...
8801053	  791.6	  564.7	 4473.0	...
8801054	  792.0	  564.1	 4476.0	...
8801055	  792.4	  563.4	 4479.0	...
8801056	  792.7	  562.8	 4482.0	...
8801057	  792.5	  562.4	 4481.0	...
8801058	  792.3	  562.1	 4481.0	...
8801059	  791.8	  562.4	 4480.0	...
8801060	  791.4	  563.2	 4480.0	...
8801061	  791.2	  563.8	 4482.0	...
8801062	  791.4	  563.7	 4484.0	...
8801063	  791.9	  563.5	 4485.0	...
8801064	  792.1	  563.3	 4483.0	...
8801065	  792.3	  563.2	 4479.0	...
8801066	  792.4	  563.1	 4477.0	...
8801067	  792.4	  562.9	 4479.0	...
8801068	  792.5	  562.7	 4481.0	...
8801069	  792.4	  562.5	 4485.0	...
8801070	  792.4	  562.5	 4486.0	...
8801071	  792.3	  562.4	 4488.0	...
8801072	  792.6	  562.3	 4488.0	...
8801073	  793.0	  562.3	 4488.0	...
8801074	  793.5	  562.3	 4488.0	...
8801075	  793.0	  562.4	 4488.0	...
8801076	  792.2	  562.4	 4489.0	...
8801077	  791.5	  562.5	 4489.0	...
8801078	  791.8	  562.5	 4490.0	...
8801079	  792.0	  563.1	 4488.0	...
8801080	  791.9	  563.7	 4482.0	...
8801081	  791.6	  564.3	 4476.0	...
8801082	  791.2	  564.1	 4476.0	...
8801083	  791.3	  563.6	 4482.0	...
8801084	  791.4	  563.2	 4487.0	...
8801085	  791.6	  562.9	 4488.0	...
8801086	  791.4	  563.2	 4490.0	...
8801087	  791.2	  563.4	 4491.0	...
8801088	  791.6	  563.5	 4492.0	...
8801089	  792.1	  563.3	 4492.0	...
8801090	  792.7	  562.7	 4492.0	...
8801091	  792.6	  562.1	 4491.0	...
8801092	  792.4	  561.6	 4489.0	...
8801093	  792.3	  561.7	 4488.0	...
8801094	  792.2	  561.8	 4487.0	...
8801095	  792.2	  561.8	 4486.0	...
8801096	  792.1	  561.7	 4491.0	...
8801097	  792.0	  561.7	 4495.0	...
8801098	  792.0	  561.8	 4499.0	...
8801099	  791.9	  561.9	 4497.0	...
8801100	  791.5	  562.1	 4494.0	...
8801101	  791.4	  562.2	 4492.0	...
8801102	  791.2	  562.4	 4494.0	...
8801103	  791.2	  562.6	 4497.0	...
8801104	  791.1	  562.5	 4497.0	...
8801105	  791.0	  562.4	 4494.0	...
8801106	  791.2	  562.2	 4489.0	...
8801107	  791.5	  562.2	 4486.0	...
8801108	  792.0	  562.1	 4485.0	...
8801109	  792.1	  562.1	 4486.0	...
8801110	  792.1	  562.2	 4487.0	...
8801111	  792.0	  562.2	 4486.0	...
8801112	  792.0	  562.4	 4486.0	...
8801113	  792.1	  562.6	 4485.0	...
8801114	  792.0	  563.2	 4485.0	...
8801115	  791.8	  563.6	 4485.0	...
8801116	  791.2	  563.6	 4485.0	...
8801117	  790.8	  563.3	 4485.0	...
8801118	  790.3	  562.9	 4486.0	...
8801119	  790.2	  562.9	 4488.0	...
8801120	  790.4	  562.7	 4490.0	...
8801121	  791.1	  562.5	 4491.0	...
8801122	  791.8	  562.2	 4493.0	...
8801123	  792.2	  561.9	 4495.0	...
8801124	  791.8	  561.9	 4497.0	...
8801125	  791.2	  562.0	 4497.0	...
8801126	  790.6	  562.1	 4497.0	...
8801127	  790.7	  561.8	 4497.0	...
8801128	  791.0	  561.6	 4496.0	...
8801129	  791.3	  561.7	 4496.0	...
8801130	  791.5	  562.2	 4496.0	...
8801131	  791.5	  562.7	 4497.0	...
8801132	  791.5	  562.6	 4497.0	...
8801133	  791.4	  562.6	 4495.0	...
8801134	  791.2	  562.7	 4491.0	...
8801135	  791.1	  562.8	 4488.0	...
8801136	  790.9	  562.9	 4492.0	...
8801137	  791.0	  562.7	 4497.0	...
8801138	  791.1	  562.5	 4501.0	...
8801139	  790.9	  562.7	 4501.0	...
8801140	  790.8	  562.9	 4501.0	...
8801141	  790.6	  562.9	 4501.0	...
8801142	  790.6	  562.7	 4500.0	...
8801143	  790.6	  562.5	 4498.0	...
8801144	  790.6	  562.6	 4497.0	...
8801145	  790.6	  562.4	 4497.0	...
8801146	  791.0	  562.0	 4498.0	...
8801147	  791.4	  561.8	 4501.0	...
8801148	  791.8	  561.8	 4505.0	...
8801149	  791.9	  562.2	 4506.0	...
8801150	  791.9	  562.5	 4505.0	...
8801151	  791.9	  562.8	 4504.0	...
8801152	  791.8	  562.8	 4503.0	...
8801153	  791.5	  562.8	 4501.0	...
8801154	  791.2	  562.9	 4500.0	...
8801155	  790.9	  563.0	 4498.0	...
8801156	  791.0	  563.0	 4498.0	...
8801157	  791.2	  563.0	 4498.0	...
8801158	  791.3	  563.0	 4499.0	...
8801159	  791.2	  563.1	 4501.0	...
8801160	  791.0	  562.7	 4502.0	...
8801161	  790.8	  561.7	 4503.0	...
8801162	  790.6	  560.7	 4504.0	...
8801163	  790.7	  560.5	 4504.0	...
8801164	  790.9	  561.1	 4504.0	...
8801165	  790.8	  561.6	 4502.0	...
8801166	  790.4	  562.0	 4499.0	...
8801167	  790.2	  562.5	 4497.0	...
8801168	  790.4	  562.8	 4496.0	...
8801169	  790.6	  563.2	 4496.0	...
8801170	  790.7	  563.2	 4496.0	...
8801171	  790.8	  563.2	 4496.0	...
8801172	  790.8	  562.5	 4495.0	...
8801173	  790.9	  561.4	 4494.0	...
8801174	  790.9	  560.4	 4492.0	...
8801175	  790.9	  560.3	 4491.0	...
8801176	  790.8	  560.2	 4491.0	...
8801177	  790.7	  560.1	 4491.0	...
8801178	  790.3	  560.4	 4492.0	...
8801179	  790.0	  561.1	 4493.0	...
8801180	  789.7	  561.8	 4492.0	...
8801181	  790.0	  562.2	 4490.0	...
8801182	  790.2	  562.6	 4488.0	...
8801183	  790.4	  563.0	 4488.0	...
8801184	  790.4	  563.0	 4488.0	...
8801185	  790.5	  563.0	 4488.0	...
8801186	  790.6	  562.6	 4490.0	...
8801187	  790.6	  562.1	 4492.0	...
8801188	  790.5	  561.6	 4493.0	...
8801189	  790.0	  561.4	 4491.0	...
8801190	  789.7	  562.0	 4490.0	...
8801191	  789.8	  562.6	 4489.0	...
8801192	  790.1	  563.0	 4489.0	...
8801193	  790.4	  562.7	 4490.0	...
8801194	  790.5	  562.5	 4490.0	...
8801195	  790.5	  562.5	 4491.0	...
8801196	  790.5	  562.5	 4491.0	...
8801197	  790.5	  562.6	 4492.0	...
8801198	  790.4	  562.7	 4492.0	...
8801199	  790.4	  562.8	 4492.0	...
8801200	  790.3	  563.1	 4492.0	...
8801201	  790.4	  563.3	 4491.0	...
8801202	  790.5	  563.4	 4490.0	...
8801203	  790.5	  563.4	 4490.0	...
8801204	  790.5	  563.4	 4489.0	...
8801205	  790.3	  563.4	 4489.0	...
8801206	  790.1	  563.5	 4490.0	...
8801207	  790.0	  563.6	 4491.0	...
8801208	  789.9	  563.3	 4492.0	...
8801209	  789.8	  562.8	 4491.0	...
8801210	  789.6	  562.3	 4490.0	...
8801211	  789.5	  562.2	 4491.0	...
8801212	  789.4	  561.9	 4495.0	...
8801213	  789.3	  561.7	 4499.0	...
8801214	  789.4	  562.3	 4499.0	...
8801215	  789.6	  563.1	 4497.0	...
8801216	  790.0	  563.9	 4496.0	...
8801217	  790.2	  564.1	 4496.0	...
8801218	  790.4	  564.2	 4495.0	...
8801219	  790.2	  563.6	 4495.0	...
8801220	  789.9	  563.1	 4494.0	...
8801221	  789.6	  562.8	 4494.0	...
8801222	  789.5	  563.0	 4493.0	...
8801223	  789.5	  563.2	 4492.0	...
8801224	  789.4	  563.2	 4491.0	...
8801225	  789.4	  563.4	 4495.0	...
8801226	  789.4	  563.6	 4499.0	...
8801227	  789.6	  563.8	 4497.0	...
8801228	  789.7	  563.7	 4491.0	...
8801229	  789.7	  563.7	 4485.0	...
8801230	  789.5	  563.7	 4485.0	...
8801231	  789.2	  563.7	 4488.0	...
8801232	  789.0	  563.7	 4491.0	...
8801233	  788.9	  563.6	 4491.0	...
8801234	  788.9	  563.5	 4488.0	...
8801235	  788.9	  563.5	 4485.0	...
8801236	  789.0	  563.5	 4485.0	...
8801237	  789.0	  563.8	 4483.0	...
8801238	  788.8	  564.2	 4482.0	...
8801239	  788.6	  564.4	 4481.0	...
8801240	  788.2	  564.2	 4483.0	...
8801241	  788.0	  563.9	 4484.0	...
8801242	  787.7	  563.6	 4484.0	...
8801243	  787.6	  563.7	 4486.0	...
8801244	  788.0	  563.7	 4489.0	...
8801245	  788.5	  563.7	 4488.0	...
8801246	  789.1	  563.7	 4486.0	...
8801247	  789.2	  563.7	 4482.0	...
8801248	  789.0	  563.7	 4481.0	...
8801249	  788.7	  563.8	 4482.0	...
8801250	  788.6	  563.8	 4484.0	...
8801251	  788.8	  563.8	 4487.0	...
8801252	  788.6	  563.7	 4488.0	...
8801253	  788.2	  563.7	 4489.0	...
8801254	  787.9	  563.7	 4490.0	...
8801255	  788.0	  563.7	 4490.0	...
8801256	  788.0	  563.6	 4490.0	...
8801257	  787.8	  563.5	 4490.0	...
8801258	  787.7	  563.3	 4489.0	...
8801259	  787.7	  563.2	 4489.0	...
8801260	  787.6	  563.0	 4489.0	...
8801261	  787.8	  562.9	 4489.0	...
8801262	  787.9	  563.2	 4489.0	...
8801263	  788.0	  563.5	 4490.0	...
8801264	  788.0	  564.0	 4490.0	...
8801265	  787.7	  564.1	 4490.0	...
8801266	  787.6	  564.3	 4490.0	...
8801267	  787.4	  564.4	 4490.0	...
8801268	  787.4	  564.4	 4489.0	...
8801269	  787.4	  564.3	 4489.0	...
8801270	  787.2	  564.2	 4489.0	...
8801271	  787.0	  563.8	 4490.0	...
8801272	  786.8	  563.3	 4490.0	...
8801273	  786.7	  562.9	 4491.0	...
8801274	  786.7	  563.2	 4492.0	...
8801275	  786.7	  563.7	 4492.0	...
8801276	  786.6	  564.1	 4494.0	...
8801277	  786.6	  564.3	 4496.0	...
8801278	  787.1	  564.3	 4497.0	...
8801279	  787.6	  564.2	 4497.0	...
8801280	  788.0	  564.2	 4496.0	...
8801281	  787.9	  564.1	 4497.0	...
8801282	  787.8	  564.0	 4497.0	...
8801283	  787.7	  563.9	 4495.0	...
8801284	  787.7	  564.1	 4492.0	...
8801285	  787.8	  564.2	 4489.0	...
8801286	  787.8	  564.3	 4488.0	...
8801287	  787.5	  564.3	 4487.0	...
8801288	  786.9	  564.1	 4487.0	...
8801289	  786.3	  563.9	 4488.0	...
8801290	  786.1	  564.0	 4490.0	...
8801291	  786.1	  564.5	 4492.0	...
8801292	  786.2	  564.8	 4493.0	...
8801293	  786.3	  564.7	 4493.0	...
8801294	  786.4	  564.5	 4492.0	...
8801295	  786.5	  564.5	 4491.0	...
8801296	  786.5	  564.5	 4492.0	...
8801297	  786.4	  564.8	 4494.0	...
8801298	  786.2	  565.0	 4496.0	...
8801299	  785.9	  565.3	 4495.0	...
8801300	  785.6	  565.4	 4494.0	...
8801301	  785.4	  565.4	 4494.0	...
8801302	  785.7	  565.2	 4493.0	...
8801303	  786.3	  565.0	 4493.0	...
MSG	8801304 0000 _ Number Off
8801304	  786.6	  564.4	 4492.0	...
8801305	  786.4	  564.1	 4489.0	...
8801306	  786.2	  563.8	 4486.0	...
8801307	  786.0	  563.9	 4482.0	...
8801308	  785.9	  564.1	 4481.0	...
8801309	  785.7	  564.1	 4484.0	...
8801310	  785.6	  564.0	 4488.0	...
8801311	  785.6	  563.9	 4491.0	...
8801312	  785.6	  563.9	 4489.0	...
8801313	  785.7	  563.9	 4484.0	...
8801314	  785.7	  563.9	 4481.0	...
8801315	  785.6	  563.9	 4478.0	...
8801316	  785.4	  563.6	 4478.0	...
8801317	  785.3	  563.3	 4478.0	...
8801318	  785.4	  563.3	 4473.0	...
8801319	  785.4	  563.5	 4468.0	...
8801320	  785.3	  563.7	 4468.0	...
8801321	  785.3	  563.7	 4473.0	...
8801322	  785.3	  563.7	 4478.0	...
8801323	  785.1	  563.6	 4477.0	...
8801324	  784.9	  563.4	 4476.0	...
8801325	  784.7	  563.2	 4475.0	...
8801326	  784.6	  563.5	 4477.0	...
8801327	  784.5	  564.0	 4478.0	...
8801328	  784.4	  564.3	 4478.0	...
8801329	  784.2	  564.0	 4476.0	...
8801330	  784.2	  563.7	 4474.0	...
8801331	  784.1	  563.6	 4473.0	...
8801332	  784.0	  563.8	 4473.0	...
8801333	  784.2	  563.9	 4472.0	...
8801334	  784.6	  563.8	 4472.0	...
8801335	  784.9	  563.7	 4472.0	...
8801336	  784.9	  563.7	 4472.0	...
8801337	  784.8	  563.8	 4471.0	...
8801338	  784.6	  564.0	 4470.0	...
8801339	  784.4	  563.8	 4470.0	...
8801340	  784.2	  563.7	 4471.0	...
8801341	  784.0	  563.6	 4473.0	...
8801342	  783.8	  563.7	 4474.0	...
8801343	  783.8	  563.7	 4476.0	...
8801344	  783.9	  563.6	 4477.0	...
8801345	  784.0	  563.5	 4479.0	...
8801346	  783.9	  563.5	 4477.0	...
8801347	  783.9	  563.9	 4475.0	...
8801348	  783.8	  564.4	 4473.0	...
8801349	  783.8	  564.8	 4472.0	...
8801350	  783.5	  564.7	 4471.0	...
8801351	  783.4	  564.6	 4469.0	...
8801352	  783.3	  564.4	 4467.0	...
8801353	  783.6	  564.1	 4465.0	...
8801354	  783.9	  563.9	 4466.0	...
8801355	  784.0	  563.5	 4467.0	...
8801356	  783.9	  563.4	 4467.0	...
8801357	  783.9	  563.2	 4467.0	...
8801358	  783.6	  563.3	 4466.0	...
8801359	  783.4	  563.6	 4467.0	...
8801360	  783.3	  563.7	 4466.0	...
8801361	  783.3	  563.9	 4464.0	...
8801362	  783.5	  564.1	 4461.0	...
8801363	  783.7	  564.6	 4458.0	...
8801364	  783.7	  565.0	 4456.0	...
8801365	  783.6	  565.1	 4456.0	...
8801366	  783.9	  565.3	 4458.0	...
8801367	  784.3	  565.4	 4460.0	...
8801368	  784.1	  564.9	 4462.0	...
8801369	  783.5	  564.6	 4462.0	...
8801370	  783.0	  564.3	 4461.0	...
8801371	  783.0	  564.5	 4460.0	...
8801372	  783.1	  564.4	 4459.0	...
8801373	  783.1	  564.2	 4457.0	...
8801374	  783.2	  564.7	 4457.0	...
8801375	  783.6	  565.2	 4456.0	...
8801376	  784.0	  565.7	 4455.0	...
8801377	  784.3	  565.0	 4455.0	...
8801378	  784.4	  564.4	 4454.0	...
8801379	  784.5	  564.1	 4452.0	...
8801380	  784.4	  564.3	 4451.0	...
8801381	  784.0	  564.4	 4451.0	...
8801382	  783.6	  564.3	 4452.0	...
8801383	  783.4	  564.5	 4447.0	...
8801384	  783.5	  564.7	 4441.0	...
8801385	  783.6	  564.9	 4435.0	...
8801386	  783.5	  565.0	 4434.0	...
8801387	  783.5	  565.0	 4434.0	...
8801388	  783.5	  565.0	 4435.0	...
8801389	  783.5	  564.9	 4438.0	...
8801390	  783.6	  565.3	 4441.0	...
8801391	  783.6	  565.8	 4443.0	...
8801392	  783.6	  566.4	 4441.0	...
8801393	  783.5	  566.4	 4440.0	...
8801394	  783.4	  566.1	 4439.0	...
8801395	  783.4	  565.7	 4438.0	...
8801396	  783.4	  565.4	 4437.0	...
8801397	  783.5	  565.5	 4435.0	...
8801398	  783.5	  565.7	 4436.0	...
8801399	  783.5	  565.9	 4437.0	...
8801400	  783.5	  565.9	 4438.0	...
8801401	  783.5	  565.9	 4436.0	...
8801402	  783.4	  565.9	 4436.0	...
8801403	  783.5	  566.0	 4437.0	...
8801404	  783.7	  565.9	 4437.0	...
8801405	  784.0	  565.8	 4435.0	...
8801406	  784.6	  565.6	 4433.0	...
8801407	  785.0	  565.4	 4432.0	...
8801408	  785.0	  565.2	 4431.0	...
8801409	  784.7	  565.4	 4430.0	...
8801410	  784.5	  565.8	 4430.0	...
8801411	  784.6	  566.2	 4429.0	...
8801412	  784.7	  566.3	 4430.0	...
8801413	  784.8	  566.5	 4429.0	...
8801414	  784.8	  566.8	 4428.0	...
8801415	  784.7	  566.8	 4425.0	...
8801416	  784.6	  566.9	 4427.0	...
8801417	  784.5	  566.9	 4430.0	...
8801418	  784.5	  566.9	 4432.0	...
8801419	  784.5	  567.1	 4430.0	...
8801420	  784.3	  567.2	 4428.0	...
8801421	  784.1	  567.4	 4427.0	...
8801422	  783.9	  567.4	 4427.0	...
8801423	  784.0	  567.0	 4427.0	...
8801424	  784.3	  566.7	 4427.0	...
8801425	  784.7	  566.4	 4426.0	...
8801426	  784.9	  566.6	 4425.0	...
8801427	  785.0	  566.7	 4425.0	...
8801428	  784.9	  566.5	 4426.0	...
8801429	  784.8	  566.4	 4427.0	...
8801430	  784.8	  566.3	 4429.0	...
8801431	  784.6	  566.4	 4431.0	...
8801432	  784.4	  566.6	 4433.0	...
8801433	  784.3	  567.2	 4429.0	...
8801434	  784.4	  567.7	 4424.0	...
8801435	  784.4	  568.3	 4419.0	...
8801436	  784.4	  568.2	 4417.0	...
8801437	  784.4	  568.2	 4418.0	...
8801438	  784.3	  568.1	 4419.0	...
8801439	  784.7	  567.9	 4421.0	...
8801440	  785.0	  567.7	 4421.0	...
8801441	  784.6	  567.5	 4421.0	...
8801442	  783.8	  567.5	 4421.0	...
8801443	  783.1	  567.6	 4423.0	...
8801444	  783.2	  567.6	 4424.0	...
8801445	  783.3	  567.7	 4421.0	...
8801446	  783.3	  567.7	 4418.0	...
8801447	  783.4	  567.8	 4414.0	...
8801448	  783.6	  567.9	 4413.0	...
8801449	  783.8	  568.0	 4410.0	...
8801450	  783.8	  567.9	 4408.0	...
8801451	  783.9	  567.7	 4408.0	...
8801452	  784.3	  567.6	 4410.0	...
8801453	  784.6	  567.4	 4411.0	...
8801454	  784.9	  567.1	 4413.0	...
8801455	  784.8	  567.3	 4415.0	...
8801456	  784.6	  567.7	 4418.0	...
8801457	  784.5	  567.8	 4419.0	...
8801458	  784.5	  567.6	 4414.0	...
8801459	  784.7	  567.4	 4408.0	...
8801460	  784.6	  567.3	 4402.0	...
8801461	  784.5	  567.3	 4403.0	...
8801462	  784.5	  567.2	 4404.0	...
8801463	  784.7	  567.1	 4406.0	...
8801464	  785.1	  567.0	 4407.0	...
8801465	  785.4	  567.0	 4407.0	...
8801466	  785.4	  567.2	 4404.0	...
8801467	  785.2	  567.8	 4401.0	...
8801468	  784.8	  568.1	 4397.0	...
8801469	  784.6	  567.9	 4396.0	...
8801470	  784.5	  567.4	 4395.0	...
8801471	  784.3	  567.0	 4396.0	...
8801472	  784.2	  567.4	 4396.0	...
8801473	  784.4	  567.8	 4397.0	...
8801474	  784.9	  567.8	 4397.0	...
8801475	  785.4	  567.3	 4397.0	...
8801476	  785.1	  567.0	 4398.0	...
8801477	  784.7	  567.1	 4399.0	...
8801478	  784.3	  567.2	 4399.0	...
8801479	  784.3	  567.2	 4399.0	...
8801480	  784.4	  567.1	 4400.0	...
8801481	  784.6	  567.1	 4401.0	...
8801482	  784.6	  567.0	 4401.0	...
8801483	  784.6	  567.1	 4402.0	...
8801484	  784.6	  567.1	 4402.0	...
8801485	  784.7	  567.0	 4403.0	...
8801486	  784.8	  566.8	 4405.0	...
8801487	  785.0	  567.2	 4408.0	...
8801488	  785.2	  567.8	 4410.0	...
8801489	  785.4	  568.5	 4406.0	...
8801490	  785.5	  568.6	 4402.0	...
8801491	  785.5	  568.7	 4401.0	...
8801492	  785.5	  568.6	 4403.0	...
8801493	  785.6	  568.6	 4406.0	...
8801494	  785.7	  568.7	 4405.0	...
8801495	  785.7	  569.0	 4405.0	...
8801496	  785.6	  569.0	 4404.0	...
8801497	  785.9	  568.8	 4402.0	...
8801498	  786.3	  568.2	 4400.0	...
8801499	  786.1	  567.7	 4399.0	...
8801500	  785.4	  567.6	 4399.0	...
8801501	  784.8	  567.8	 4399.0	...
8801502	  784.8	  567.9	 4399.0	...
8801503	  785.1	  567.8	 4401.0	...
8801504	  785.5	  568.1	 4402.0	...
8801505	  785.9	  568.6	 4401.0	...
8801506	  786.0	  569.2	 4399.0	...
8801507	  786.1	  569.2	 4398.0	...
8801508	  786.0	  569.1	 4399.0	...
8801509	  786.0	  569.0	 4400.0	...
8801510	  785.9	  568.7	 4398.0	...
8801511	  785.8	  568.4	 4397.0	...
8801512	  785.9	  568.2	 4395.0	...
8801513	  786.0	  568.1	 4396.0	...
8801514	  786.1	  568.1	 4396.0	...
8801515	  786.2	  567.9	 4395.0	...
8801516	  785.8	  567.8	 4396.0	...
8801517	  785.3	  567.6	 4397.0	...
8801518	  785.6	  567.6	 4400.0	...
8801519	  786.3	  568.2	 4402.0	...
8801520	  787.0	  568.8	 4403.0	...
8801521	  786.9	  569.6	 4404.0	...
8801522	  786.6	  569.7	 4405.0	...
8801523	  786.2	  569.8	 4405.0	...
8801524	  785.9	  569.9	 4404.0	...
8801525	  785.8	  570.0	 4402.0	...
8801526	  785.9	  570.1	 4402.0	...
8801527	  786.1	  570.1	 4400.0	...
8801528	  786.2	  570.0	 4397.0	...
8801529	  786.3	  570.0	 4394.0	...
8801530	  786.4	  570.0	 4394.0	...
8801531	  786.4	  569.2	 4394.0	...
8801532	  786.3	  568.4	 4393.0	...
8801533	  786.4	  568.4	 4392.0	...
8801534	  786.8	  569.2	 4394.0	...
8801535	  787.1	  569.8	 4395.0	...
8801536	  786.7	  569.7	 4397.0	...
8801537	  786.2	  569.5	 4397.0	...
8801538	  785.7	  569.6	 4398.0	...
8801539	  785.8	  569.4	 4400.0	...
8801540	  785.9	  569.2	 4402.0	...
8801541	  786.0	  568.9	 4404.0	...
8801542	  786.0	  568.8	 4404.0	...
8801543	  786.0	  568.9	 4401.0	...
8801544	  786.0	  568.9	 4398.0	...
8801545	  786.1	  568.9	 4399.0	...
8801546	  786.0	  568.7	 4401.0	...
8801547	  785.7	  568.5	 4401.0	...
8801548	  785.4	  568.6	 4399.0	...
8801549	  785.3	  568.6	 4397.0	...
8801550	  785.3	  568.5	 4398.0	...
8801551	  785.6	  568.2	 4398.0	...
8801552	  786.0	  568.0	 4399.0	...
8801553	  786.3	  568.0	 4399.0	...
8801554	  786.1	  568.1	 4397.0	...
8801555	  785.9	  568.1	 4395.0	...
8801556	  785.7	  568.0	 4394.0	...
8801557	  785.7	  567.9	 4394.0	...
8801558	  785.9	  567.8	 4394.0	...
8801559	  786.0	  567.6	 4395.0	...
8801560	  786.2	  567.5	 4395.0	...
8801561	  786.3	  567.5	 4397.0	...
8801562	  786.5	  567.8	 4398.0	...
8801563	  786.5	  568.1	 4399.0	...
8801564	  786.5	  568.7	 4393.0	...
8801565	  786.5	  568.9	 4388.0	...
8801566	  786.5	  569.1	 4384.0	...
8801567	  786.4	  568.9	 4386.0	...
8801568	  786.2	  568.3	 4388.0	...
8801569	  786.0	  567.8	 4388.0	...
8801570	  785.9	  567.5	 4387.0	...
8801571	  785.9	  567.6	 4386.0	...
8801572	  786.1	  567.6	 4387.0	...
8801573	  786.2	  567.2	 4387.0	...
8801574	  786.2	  567.0	 4387.0	...
8801575	  786.2	  566.7	 4387.0	...
8801576	  786.3	  566.7	 4387.0	...
8801577	  786.4	  567.6	 4388.0	...
8801578	  786.5	  568.4	 4390.0	...
8801579	  786.1	  568.8	 4392.0	...
8801580	  785.7	  568.2	 4393.0	...
8801581	  785.3	  567.6	 4394.0	...
8801582	  785.3	  567.6	 4396.0	...
8801583	  785.3	  567.6	 4397.0	...
8801584	  785.7	  567.5	 4398.0	...
8801585	  786.2	  567.2	 4395.0	...
8801586	  787.0	  566.9	 4393.0	...
8801587	  787.3	  566.7	 4391.0	...
8801588	  787.2	  566.6	 4390.0	...
8801589	  787.0	  566.8	 4390.0	...
8801590	  786.8	  567.0	 4390.0	...
8801591	  786.7	  567.3	 4390.0	...
8801592	  786.6	  567.4	 4389.0	...
8801593	  786.7	  567.8	 4388.0	...
8801594	  786.9	  568.2	 4386.0	...
8801595	  787.0	  568.5	 4386.0	...
8801596	  786.8	  568.5	 4387.0	...
8801597	  786.4	  568.4	 4387.0	...
8801598	  786.0	  568.4	 4386.0	...
8801599	  785.7	  568.5	 4388.0	...
8801600	  785.8	  568.6	 4391.0	...
8801601	  786.1	  568.5	 4394.0	...
8801602	  786.2	  568.3	 4394.0	...
8801603	  786.2	  568.3	 4395.0	...
8801604	  785.8	  568.4	 4397.0	...
8801605	  785.4	  568.6	 4399.0	...
8801606	  785.2	  568.7	 4401.0	...
8801607	  785.2	  568.9	 4401.0	...
8801608	  785.2	  569.0	 4402.0	...
8801609	  785.2	  569.0	 4402.0	...
8801610	  785.1	  568.9	 4399.0	...
8801611	  785.2	  568.5	 4394.0	...
8801612	  785.5	  568.2	 4390.0	...
8801613	  785.8	  568.1	 4390.0	...
8801614	  785.9	  568.3	 4393.0	...
8801615	  786.4	  568.3	 4397.0	...
8801616	  786.9	  568.2	 4399.0	...
8801617	  786.8	  568.2	 4398.0	...
8801618	  786.3	  568.3	 4397.0	...
8801619	  785.7	  568.4	 4397.0	...
8801620	  785.7	  568.5	 4399.0	...
8801621	  785.7	  568.8	 4402.0	...
8801622	  785.6	  569.0	 4404.0	...
8801623	  785.6	  569.1	 4404.0	...
8801624	  785.7	  569.2	 4401.0	...
8801625	  785.8	  569.2	 4400.0	...
8801626	  785.9	  569.2	 4400.0	...
8801627	  785.8	  569.2	 4401.0	...
8801628	  785.7	  569.5	 4397.0	...
8801629	  785.9	  569.8	 4394.0	...
8801630	  786.4	  570.0	 4391.0	...
8801631	  786.8	  569.9	 4394.0	...
8801632	  786.8	  569.9	 4397.0	...
8801633	  786.5	  569.9	 4402.0	...
8801634	  786.3	  570.1	 4405.0	...
8801635	  786.3	  570.2	 4405.0	...
8801636	  786.4	  570.3	 4401.0	...
8801637	  786.5	  570.2	 4399.0	...
8801638	  786.8	  570.2	 4399.0	...
8801639	  787.1	  570.1	 4399.0	...
8801640	  787.0	  569.8	 4399.0	...
8801641	  786.8	  569.5	 4399.0	...
8801642	  786.9	  569.6	 4399.0	...
8801643	  787.2	  570.1	 4399.0	...
8801644	  787.3	  570.6	 4399.0	...
8801645	  787.2	  570.7	 4397.0	...
8801646	  787.2	  570.3	 4396.0	...
8801647	  787.2	  569.9	 4394.0	...
8801648	  787.4	  569.5	 4394.0	...
8801649	  787.5	  569.5	 4394.0	...
8801650	  787.7	  569.6	 4393.0	...
8801651	  787.7	  569.9	 4392.0	...
8801652	  787.3	  570.3	 4391.0	...
8801653	  787.1	  570.7	 4391.0	...
8801654	  787.2	  570.8	 4391.0	...
8801655	  787.6	  571.0	 4394.0	...
8801656	  787.9	  570.6	 4397.0	...
8801657	  787.8	  570.3	 4400.0	...
8801658	  787.6	  569.9	 4399.0	...
8801659	  787.4	  570.0	 4399.0	...
8801660	  787.2	  570.2	 4399.0	...
8801661	  787.0	  570.5	 4400.0	...
8801662	  786.5	  570.8	 4401.0	...
8801663	  786.1	  570.9	 4400.0	...
8801664	  786.0	  570.9	 4399.0	...
8801665	  786.1	  570.8	 4398.0	...
8801666	  786.2	  570.7	 4398.0	...
8801667	  786.3	  571.0	 4399.0	...
8801668	  786.3	  571.4	 4399.0	...
8801669	  786.5	  571.9	 4399.0	...
8801670	  786.6	  572.1	 4399.0	...
8801671	  786.6	  572.2	 4399.0	...
8801672	  786.4	  571.9	 4399.0	...
8801673	  786.1	  571.5	 4399.0	...
8801674	  786.0	  570.9	 4399.0	...
8801675	  786.0	  570.7	 4399.0	...
8801676	  786.5	  570.6	 4400.0	...
8801677	  787.0	  570.5	 4400.0	...
8801678	  787.3	  570.4	 4399.0	...
8801679	  787.4	  570.4	 4399.0	...
8801680	  787.4	  570.8	 4400.0	...
8801681	  787.4	  571.2	 4401.0	...
8801682	  787.3	  571.6	 4404.0	...
8801683	  787.2	  571.5	 4406.0	...
8801684	  787.2	  571.3	 4406.0	...
8801685	  787.2	  571.5	 4403.0	...
8801686	  787.0	  571.8	 4400.0	...
8801687	  786.9	  572.1	 4399.0	...
8801688	  786.8	  572.1	 4399.0	...
8801689	  786.8	  572.2	 4398.0	...
8801690	  786.9	  572.4	 4398.0	...
8801691	  787.1	  572.1	 4395.0	...
8801692	  787.3	  571.7	 4394.0	...
8801693	  787.7	  571.3	 4393.0	...
8801694	  787.9	  571.5	 4393.0	...
8801695	  788.2	  572.0	 4392.0	...
8801696	  788.1	  572.5	 4395.0	...
8801697	  788.1	  572.6	 4398.0	...
8801698	  787.9	  572.3	 4401.0	...
8801699	  787.9	  571.8	 4402.0	...
8801700	  787.9	  571.5	 4403.0	...
8801701	  787.7	  571.1	 4403.0	...
8801702	  787.4	  570.9	 4404.0	...
8801703	  787.1	  570.8	 4404.0	...
8801704	  787.0	  570.8	 4406.0	...
8801705	  786.6	  570.9	 4406.0	...
8801706	  786.4	  571.0	 4406.0	...
8801707	  786.2	  571.1	 4406.0	...
8801708	  786.6	  570.8	 4407.0	...
8801709	  787.1	  570.4	 4407.0	...
8801710	  787.5	  570.1	 4406.0	...
8801711	  787.5	  570.3	 4405.0	...
8801712	  787.4	  570.7	 4402.0	...
8801713	  787.3	  571.1	 4401.0	...
8801714	  787.3	  570.8	 4400.0	...
8801715	  787.3	  570.5	 4400.0	...
8801716	  787.3	  570.1	 4401.0	...
8801717	  787.3	  570.0	 4403.0	...
8801718	  787.1	  569.9	 4406.0	...
8801719	  786.6	  569.9	 4409.0	...
8801720	  786.2	  570.1	 4411.0	...
8801721	  785.8	  570.3	 4411.0	...
8801722	  785.8	  570.4	 4409.0	...
8801723	  786.1	  570.5	 4406.0	...
8801724	  786.5	  570.6	 4403.0	...
8801725	  786.9	  570.6	 4403.0	...
8801726	  786.8	  570.7	 4406.0	...
8801727	  786.6	  570.6	 4409.0	...
8801728	  786.5	  570.4	 4409.0	...
8801729	  786.5	  570.2	 4407.0	...
8801730	  786.5	  570.1	 4404.0	...
8801731	  786.5	  570.5	 4402.0	...
8801732	  786.5	  570.9	 4400.0	...
8801733	  786.5	  571.4	 4401.0	...
8801734	  786.4	  571.4	 4402.0	...
8801735	  786.9	  571.3	 4404.0	...
8801736	  787.4	  571.2	 4405.0	...
8801737	  787.8	  571.2	 4408.0	...
8801738	  787.8	  571.2	 4410.0	...
8801739	  787.8	  571.3	 4409.0	...
8801740	  787.7	  571.4	 4410.0	...
8801741	  787.5	  571.4	 4410.0	...
8801742	  787.2	  571.4	 4411.0	...
8801743	  786.9	  571.3	 4411.0	...
8801744	  786.6	  571.4	 4412.0	...
8801745	  786.4	  571.5	 4413.0	...
8801746	  786.4	  571.6	 4414.0	...
8801747	  786.4	  571.8	 4415.0	...
8801748	  786.6	  572.2	 4415.0	...
8801749	  786.9	  572.4	 4414.0	...
8801750	  787.2	  572.4	 4409.0	...
8801751	  787.7	  572.2	 4405.0	...
8801752	  788.1	  571.8	 4402.0	...
8801753	  788.4	  571.5	 4404.0	...
8801754	  788.2	  571.4	 4407.0	...
8801755	  787.8	  571.4	 4409.0	...
8801756	  787.4	  571.0	 4409.0	...
8801757	  787.4	  570.7	 4409.0	...
8801758	  787.4	  570.6	 4408.0	...
8801759	  787.2	  570.9	 4407.0	...
8801760	  787.1	  571.3	 4407.0	...
8801761	  786.9	  571.7	 4407.0	...
8801762	  786.7	  572.1	 4406.0	...
8801763	  786.5	  572.2	 4405.0	...
8801764	  786.4	  572.2	 4404.0	...
8801765	  786.5	  572.2	 4404.0	...
8801766	  786.6	  572.1	 4403.0	...
8801767	  786.8	  572.1	 4403.0	...
8801768	  786.8	  571.8	 4403.0	...
8801769	  786.7	  571.6	 4403.0	...
8801770	  786.7	  571.4	 4402.0	...
8801771	  786.6	  571.4	 4402.0	...
8801772	  786.6	  571.4	 4405.0	...
8801773	  787.2	  571.3	 4408.0	...
8801774	  787.8	  571.3	 4408.0	...
8801775	  788.1	  571.2	 4403.0	...
8801776	  787.8	  571.3	 4399.0	...
8801777	  787.7	  571.5	 4398.0	...
8801778	  787.9	  571.6	 4398.0	...
8801779	  788.0	  571.7	 4398.0	...
8801780	  787.5	  571.8	 4398.0	...
8801781	  786.9	  571.9	 4397.0	...
8801782	  786.3	  572.1	 4395.0	...
8801783	  786.2	  572.3	 4392.0	...
8801784	  786.3	  572.4	 4394.0	...
8801785	  786.4	  572.6	 4398.0	...
8801786	  786.8	  572.6	 4402.0	...
8801787	  786.9	  572.7	 4402.0	...
8801788	  787.1	  572.8	 4402.0	...
8801789	  787.1	  572.9	 4403.0	...
8801790	  787.1	  573.0	 4403.0	...
8801791	  787.0	  573.0	 4404.0	...
8801792	  786.8	  573.0	 4404.0	...
8801793	  786.5	  572.9	 4405.0	...
8801794	  787.0	  572.5	 4406.0	...
8801795	  787.5	  572.1	 4407.0	...
8801796	  788.1	  571.8	 4407.0	...
8801797	  788.1	  572.0	 4405.0	...
8801798	  788.0	  572.2	 4404.0	...
8801799	  787.9	  572.2	 4403.0	...
8801800	  787.4	  572.3	 4402.0	...
8801801	  787.2	  572.4	 4395.0	...
8801802	  787.1	  572.5	 4389.0	...
8801803	  787.4	  572.5	 4387.0	...
8801804	  787.3	  572.5	 4392.0	...
8801805	  787.0	  572.6	 4398.0	...
8801806	  786.8	  572.6	 4401.0	...
8801807	  786.9	  572.5	 4402.0	...
8801808	  786.9	  572.4	 4400.0	...
8801809	  786.9	  572.6	 4397.0	...
8801810	  787.1	  572.9	 4393.0	...
8801811	  787.3	  573.1	 4392.0	...
8801812	  787.4	  572.9	 4393.0	...
8801813	  787.1	  572.8	 4394.0	...
8801814	  786.5	  572.8	 4397.0	...
8801815	  785.9	  572.8	 4397.0	...
8801816	  785.5	  572.8	 4398.0	...
8801817	  785.6	  572.9	 4399.0	...
8801818	  785.8	  573.0	 4399.0	...
8801819	  786.0	  573.1	 4398.0	...
8801820	  786.3	  573.1	 4394.0	...
8801821	  786.7	  573.5	 4389.0	...
8801822	  786.9	  573.9	 4386.0	...
8801823	  786.5	  574.3	 4386.0	...
8801824	  786.0	  574.2	 4384.0	...
8801825	  786.3	  574.1	 4383.0	...
8801826	  786.8	  574.0	 4382.0	...
8801827	  786.8	  573.4	 4383.0	...
8801828	  786.3	  572.9	 4385.0	...
8801829	  785.3	  572.4	 4386.0	...
8801830	  784.8	  572.5	 4387.0	...
8801831	  784.6	  572.4	 4388.0	...
8801832	  785.0	  572.3	 4387.0	...
8801833	  785.5	  572.8	 4386.0	...
8801834	  786.0	  573.3	 4387.0	...
8801835	  786.4	  573.9	 4388.0	...
8801836	  786.7	  574.0	 4389.0	...
8801837	  786.6	  574.1	 4389.0	...
8801838	  786.3	  574.3	 4388.0	...
8801839	  786.2	  574.3	 4388.0	...
8801840	  786.4	  574.2	 4388.0	...
8801841	  786.7	  574.1	 4389.0	...
8801842	  786.1	  574.2	 4389.0	...
8801843	  785.3	  574.5	 4389.0	...
8801844	  784.6	  574.9	 4385.0	...
8801845	  784.5	  574.5	 4382.0	...
8801846	  784.3	  573.8	 4381.0	...
8801847	  784.1	  573.2	 4383.0	...
8801848	  784.1	  573.2	 4386.0	...
8801849	  784.1	  573.2	 4387.0	...
8801850	  784.2	  573.2	 4386.0	...
8801851	  784.1	  573.3	 4384.0	...
8801852	  783.9	  573.5	 4382.0	...
8801853	  783.8	  573.7	 4383.0	...
8801854	  783.7	  573.9	 4384.0	...
8801855	  783.6	  574.1	 4386.0	...
8801856	  783.6	  574.3	 4388.0	...
8801857	  783.6	  574.1	 4389.0	...
8801858	  783.6	  573.6	 4389.0	...
8801859	  783.7	  573.7	 4389.0	...
8801860	  784.2	  573.9	 4388.0	...
8801861	  784.7	  574.1	 4387.0	...
8801862	  785.2	  574.8	 4386.0	...
8801863	  785.1	  575.8	 4383.0	...
8801864	  784.8	  577.2	 4379.0	...
8801865	  784.5	  577.5	 4378.0	...
8801866	  784.0	  578.2	 4382.0	...
EFIX R   8796172	8801866	5695	  779.7	  577.8	   4232
SSACC R  8801867
8801867	  783.8	  579.3	 4382.0	...
8801868	  783.6	  581.1	 4379.0	...
8801869	  783.7	  583.2	 4371.0	...
8801870	  783.1	  586.1	 4366.0	...
8801871	  782.5	  588.9	 4359.0	...
8801872	  781.9	  591.2	 4357.0	...
8801873	  781.9	  592.0	 4356.0	...
8801874	  781.9	  593.2	 4346.0	...
8801875	  782.3	  599.8	 4325.0	...
8801876	  783.1	  614.0	 4278.0	...
8801877	  784.5	  637.3	 4210.0	...
8801878	  785.3	  667.0	 4114.0	...
8801879	  785.8	  701.2	 4006.0	...
8801880	  785.4	  738.5	 3883.0	...
8801881	  785.6	  777.0	 3756.0	...
8801882	  786.2	  818.2	 3608.0	...
8801883	  787.8	  861.8	 3458.0	...
8801884	  790.8	  908.4	 3301.0	...
8801885	  794.0	  958.2	 3148.0	...
8801886	  796.2	 1009.6	 2983.0	...
8801887	  795.9	 1063.8	 2809.0	...
8801888	  795.6	 1119.0	 2626.0	...
8801889	  797.6	 1177.2	 2437.0	...
8801890	  804.0	 1239.2	 2230.0	...
8801891	  809.8	 1282.6	 2087.0	...
8801892	  581.4	 1431.3	 1516.0	...
8801893	  348.6	 1563.3	 1022.0	...
8801894	   96.7	 1733.1	  479.0	...
8801895	   79.1	 1797.5	  404.0	...
8801896	   70.0	 1885.9	  304.0	...
8801897	   87.3	 1963.1	  231.0	...
8801898	  104.2	 2011.4	  185.0	...
8801899	  112.5	 2036.4	  164.0	...
8801900	  112.5	 2036.4	  164.0	...
SBLINK R 8801901
8801901	   .	   .	    0.0	...
8801902	   .	   .	    0.0	...
8801903	   .	   .	    0.0	...
8801904	   .	   .	    0.0	...
8801905	   .	   .	    0.0	...
8801906	   .	   .	    0.0	...
8801907	   .	   .	    0.0	...
8801908	   .	   .	    0.0	...
8801909	   .	   .	    0.0	...
8801910	   .	   .	    0.0	...
8801911	   .	   .	    0.0	...
8801912	   .	   .	    0.0	...
8801913	   .	   .	    0.0	...
8801914	   .	   .	    0.0	...
8801915	   .	   .	    0.0	...
8801916	   .	   .	    0.0	...
8801917	   .	   .	    0.0	...
8801918	   .	   .	    0.0	...
8801919	   .	   .	    0.0	...
8801920	   .	   .	    0.0	...
8801921	   .	   .	    0.0	...
8801922	   .	   .	    0.0	...
8801923	   .	   .	    0.0	...
8801924	   .	   .	    0.0	...
8801925	   .	   .	    0.0	...
8801926	   .	   .	    0.0	...
8801927	   .	   .	    0.0	...
8801928	   .	   .	    0.0	...
8801929	   .	   .	    0.0	...
8801930	   .	   .	    0.0	...
8801931	   .	   .	    0.0	...
8801932	   .	   .	    0.0	...
8801933	   .	   .	    0.0	...
8801934	   .	   .	    0.0	...
8801935	   .	   .	    0.0	...
8801936	   .	   .	    0.0	...
8801937	   .	   .	    0.0	...
8801938	   .	   .	    0.0	...
8801939	   .	   .	    0.0	...
8801940	   .	   .	    0.0	...
8801941	   .	   .	    0.0	...
8801942	   .	   .	    0.0	...
8801943	   .	   .	    0.0	...
8801944	   .	   .	    0.0	...
8801945	   .	   .	    0.0	...
8801946	   .	   .	    0.0	...
8801947	   .	   .	    0.0	...
8801948	   .	   .	    0.0	...
8801949	   .	   .	    0.0	...
8801950	   .	   .	    0.0	...
8801951	   .	   .	    0.0	...
8801952	   .	   .	    0.0	...
8801953	   .	   .	    0.0	...
8801954	   .	   .	    0.0	...
8801955	   .	   .	    0.0	...
8801956	   .	   .	    0.0	...
8801957	   .	   .	    0.0	...
8801958	   .	   .	    0.0	...
8801959	   .	   .	    0.0	...
8801960	   .	   .	    0.0	...
8801961	   .	   .	    0.0	...
8801962	   .	   .	    0.0	...
8801963	   .	   .	    0.0	...
8801964	   .	   .	    0.0	...
8801965	   .	   .	    0.0	...
8801966	   .	   .	    0.0	...
8801967	   .	   .	    0.0	...
8801968	   .	   .	    0.0	...
8801969	   .	   .	    0.0	...
8801970	   .	   .	    0.0	...
8801971	   .	   .	    0.0	...
8801972	   .	   .	    0.0	...
8801973	   .	   .	    0.0	...
8801974	   .	   .	    0.0	...
8801975	   .	   .	    0.0	...
8801976	   .	   .	    0.0	...
8801977	   .	   .	    0.0	...
8801978	   .	   .	    0.0	...
8801979	   .	   .	    0.0	...
8801980	   .	   .	    0.0	...
8801981	   .	   .	    0.0	...
8801982	   .	   .	    0.0	...
8801983	   .	   .	    0.0	...
8801984	   .	   .	    0.0	...
8801985	   .	   .	    0.0	...
8801986	   .	   .	    0.0	...
8801987	   .	   .	    0.0	...
8801988	   .	   .	    0.0	...
8801989	   .	   .	    0.0	...
8801990	   .	   .	    0.0	...
8801991	   .	   .	    0.0	...
8801992	   .	   .	    0.0	...
8801993	   .	   .	    0.0	...
8801994	   .	   .	    0.0	...
8801995	   .	   .	    0.0	...
8801996	   .	   .	    0.0	...
8801997	   .	   .	    0.0	...
8801998	   .	   .	    0.0	...
8801999	   .	   .	    0.0	...
8802000	   .	   .	    0.0	...
8802001	   .	   .	    0.0	...
8802002	   .	   .	    0.0	...
8802003	   .	   .	    0.0	...
8802004	   .	   .	    0.0	...
8802005	   .	   .	    0.0	...
8802006	   .	   .	    0.0	...
8802007	   .	   .	    0.0	...
8802008	   .	   .	    0.0	...
8802009	   .	   .	    0.0	...
8802010	   .	   .	    0.0	...
8802011	   .	   .	    0.0	...
8802012	   .	   .	    0.0	...
8802013	   .	   .	    0.0	...
8802014	   .	   .	    0.0	...
8802015	   .	   .	    0.0	...
8802016	   .	   .	    0.0	...
8802017	   .	   .	    0.0	...
8802018	   .	   .	    0.0	...
8802019	   .	   .	    0.0	...
8802020	   .	   .	    0.0	...
8802021	   .	   .	    0.0	...
8802022	   .	   .	    0.0	...
8802023	   .	   .	    0.0	...
8802024	   .	   .	    0.0	...
8802025	   .	   .	    0.0	...
8802026	   .	   .	    0.0	...
8802027	   .	   .	    0.0	...
8802028	   .	   .	    0.0	...
8802029	   .	   .	    0.0	...
8802030	   .	   .	    0.0	...
8802031	   .	   .	    0.0	...
8802032	   .	   .	    0.0	...
8802033	   .	   .	    0.0	...
8802034	   .	   .	    0.0	...
8802035	   .	   .	    0.0	...
8802036	   .	   .	    0.0	...
8802037	   .	   .	    0.0	...
8802038	   .	   .	    0.0	...
8802039	   .	   .	    0.0	...
8802040	   .	   .	    0.0	...
8802041	   .	   .	    0.0	...
8802042	   .	   .	    0.0	...
8802043	   .	   .	    0.0	...
8802044	   .	   .	    0.0	...
8802045	   .	   .	    0.0	...
8802046	   .	   .	    0.0	...
8802047	   .	   .	    0.0	...
8802048	   .	   .	    0.0	...
8802049	   .	   .	    0.0	...
8802050	   .	   .	    0.0	...
8802051	   .	   .	    0.0	...
8802052	   .	   .	    0.0	...
8802053	   .	   .	    0.0	...
8802054	   .	   .	    0.0	...
8802055	   .	   .	    0.0	...
EBLINK R 8801901	8802055	155
8802056	  875.7	 1264.4	 2010.0	...
8802057	  875.7	 1264.4	 2010.0	...
8802058	  873.7	 1258.4	 2033.0	...
8802059	  871.3	 1247.8	 2072.0	...
8802060	  867.6	 1232.1	 2122.0	...
8802061	  864.2	 1217.1	 2167.0	...
8802062	  860.9	 1202.2	 2213.0	...
8802063	  857.1	 1187.4	 2259.0	...
8802064	  854.3	 1173.7	 2307.0	...
8802065	  851.2	 1160.3	 2343.0	...
8802066	  849.1	 1147.9	 2387.0	...
8802067	  847.5	 1134.9	 2429.0	...
8802068	  845.1	 1122.6	 2473.0	...
8802069	  843.5	 1109.7	 2511.0	...
8802070	  841.9	 1097.1	 2547.0	...
8802071	  842.4	 1085.0	 2582.0	...
8802072	  842.9	 1073.3	 2614.0	...
8802073	  843.0	 1063.6	 2645.0	...
8802074	  842.0	 1053.1	 2683.0	...
8802075	  841.0	 1043.3	 2720.0	...
8802076	  841.0	 1032.9	 2757.0	...
8802077	  841.0	 1024.4	 2791.0	...
8802078	  840.9	 1015.8	 2820.0	...
8802079	  840.3	 1007.8	 2851.0	...
8802080	  839.7	  999.4	 2876.0	...
8802081	  839.4	  992.8	 2909.0	...
8802082	  839.2	  985.5	 2938.0	...
8802083	  839.2	  978.7	 2964.0	...
8802084	  839.6	  971.8	 2983.0	...
8802085	  839.8	  966.2	 3006.0	...
8802086	  839.8	  960.0	 3031.0	...
8802087	  839.8	  953.5	 3059.0	...
8802088	  840.3	  946.3	 3084.0	...
8802089	  840.9	  939.6	 3111.0	...
8802090	  841.3	  933.3	 3133.0	...
8802091	  841.4	  927.3	 3149.0	...
8802092	  841.6	  921.3	 3168.0	...
8802093	  840.4	  914.6	 3191.0	...
8802094	  839.1	  907.3	 3220.0	...
8802095	  837.7	  900.7	 3241.0	...
8802096	  837.5	  893.5	 3260.0	...
8802097	  837.3	  887.7	 3278.0	...
8802098	  836.1	  881.5	 3304.0	...
8802099	  833.7	  874.9	 3325.0	...
8802100	  830.6	  867.8	 3347.0	...
8802101	  827.9	  859.8	 3367.0	...
8802102	  826.0	  853.0	 3390.0	...
8802103	  824.3	  846.2	 3407.0	...
8802104	  823.3	  840.0	 3421.0	...
8802105	  821.8	  833.3	 3438.0	...
8802106	  820.7	  827.3	 3458.0	...
8802107	  818.8	  820.9	 3478.0	...
8802108	  817.6	  814.6	 3490.0	...
8802109	  816.3	  807.7	 3511.0	...
8802110	  815.6	  802.0	 3532.0	...
8802111	  814.7	  796.8	 3557.0	...
8802112	  813.7	  791.0	 3575.0	...
8802113	  812.4	  784.7	 3599.0	...
8802114	  811.0	  778.4	 3623.0	...
8802115	  810.0	  773.2	 3641.0	...
8802116	  809.4	  768.3	 3660.0	...
8802117	  809.2	  764.0	 3677.0	...
8802118	  808.8	  758.0	 3699.0	...
8802119	  808.1	  752.4	 3714.0	...
8802120	  807.1	  746.7	 3737.0	...
8802121	  806.4	  743.0	 3758.0	...
8802122	  806.0	  738.6	 3774.0	...
8802123	  806.1	  733.5	 3789.0	...
8802124	  806.0	  729.3	 3807.0	...
8802125	  805.8	  724.9	 3829.0	...
8802126	  805.1	  721.1	 3843.0	...
8802127	  804.1	  715.0	 3859.0	...
8802128	  803.3	  710.8	 3873.0	...
8802129	  803.5	  705.9	 3892.0	...
8802130	  803.7	  702.2	 3906.0	...
8802131	  803.4	  697.2	 3925.0	...
8802132	  802.7	  692.5	 3940.0	...
ESACC R  8801867	8802132	266	  783.8	  579.3	  802.7	  692.5	   2.44	   2144
SFIX R   8802133
8802133	  802.1	  688.3	 3952.0	...
8802134	  801.8	  685.0	 3959.0	...
8802135	  801.5	  682.2	 3969.0	...
8802136	  801.2	  678.2	 3983.0	...
8802137	  800.9	  673.8	 4001.0	...
8802138	  800.8	  670.8	 4013.0	...
8802139	  801.0	  667.6	 4028.0	...
8802140	  801.1	  663.7	 4039.0	...
8802141	  801.3	  659.3	 4052.0	...
8802142	  800.7	  656.6	 4055.0	...
8802143	  800.1	  654.6	 4066.0	...
8802144	  799.5	  651.8	 4078.0	...
8802145	  799.4	  647.9	 4091.0	...
8802146	  799.2	  645.0	 4098.0	...
8802147	  798.8	  641.2	 4103.0	...
8802148	  797.5	  639.4	 4106.0	...
8802149	  796.2	  636.6	 4115.0	...
8802150	  795.6	  634.5	 4125.0	...
8802151	  796.1	  632.3	 4135.0	...
8802152	  796.6	  629.9	 4144.0	...
8802153	  796.5	  627.8	 4153.0	...
8802154	  796.3	  625.1	 4160.0	...
8802155	  796.1	  623.6	 4160.0	...
8802156	  795.9	  621.5	 4161.0	...
8802157	  795.8	  618.9	 4166.0	...
8802158	  795.3	  615.6	 4171.0	...
8802159	  794.8	  613.7	 4178.0	...
8802160	  794.4	  612.4	 4184.0	...
8802161	  794.3	  610.6	 4194.0	...
8802162	  793.9	  608.5	 4202.0	...
8802163	  793.6	  606.6	 4207.0	...
8802164	  793.3	  604.9	 4209.0	...
8802165	  793.4	  603.7	 4211.0	...
8802166	  793.4	  602.7	 4213.0	...
8802167	  793.1	  602.6	 4213.0	...
8802168	  792.8	  602.0	 4213.0	...
8802169	  792.5	  601.3	 4214.0	...
8802170	  792.7	  600.6	 4214.0	...
8802171	  792.8	  600.2	 4220.0	...
8802172	  793.0	  599.7	 4227.0	...
8802173	  793.1	  598.8	 4234.0	...
8802174	  793.2	  596.7	 4236.0	...
8802175	  793.1	  594.8	 4238.0	...
8802176	  792.9	  594.0	 4240.0	...
8802177	  792.5	  594.6	 4239.0	...
8802178	  792.1	  595.0	 4237.0	...
8802179	  791.7	  594.4	 4238.0	...
8802180	  791.7	  593.2	 4244.0	...
8802181	  791.7	  592.1	 4250.0	...
8802182	  791.6	  591.3	 4253.0	...
8802183	  791.6	  591.3	 4251.0	...
8802184	  791.6	  591.3	 4249.0	...
8802185	  791.7	  591.4	 4248.0	...
8802186	  792.1	  591.8	 4253.0	...
8802187	  792.5	  592.1	 4258.0	...
8802188	  792.5	  592.5	 4263.0	...
8802189	  792.2	  591.0	 4262.0	...
8802190	  791.9	  589.5	 4261.0	...
8802191	  791.9	  587.9	 4261.0	...
8802192	  792.0	  587.9	 4262.0	...
8802193	  792.2	  588.5	 4262.0	...
8802194	  792.3	  589.2	 4260.0	...
8802195	  792.2	  590.1	 4256.0	...
8802196	  791.8	  590.3	 4252.0	...
8802197	  791.5	  590.7	 4251.0	...
8802198	  791.5	  590.8	 4253.0	...
8802199	  791.5	  590.9	 4255.0	...
8802200	  791.5	  592.0	 4252.0	...
8802201	  791.3	  593.2	 4249.0	...
8802202	  791.4	  594.4	 4247.0	...
8802203	  791.5	  594.4	 4248.0	...
8802204	  791.3	  594.4	 4248.0	...
8802205	  790.9	  594.5	 4246.0	...
8802206	  790.5	  594.8	 4242.0	...
8802207	  790.7	  596.0	 4240.0	...
8802208	  790.4	  597.2	 4239.0	...
8802209	  790.1	  598.3	 4240.0	...
8802210	  789.9	  598.5	 4238.0	...
8802211	  790.3	  598.6	 4235.0	...
8802212	  790.6	  599.1	 4234.0	...
8802213	  790.5	  599.7	 4237.0	...
8802214	  790.2	  600.2	 4239.0	...
8802215	  789.9	  600.5	 4239.0	...
8802216	  789.9	  600.8	 4236.0	...
8802217	  789.9	  601.1	 4233.0	...
8802218	  789.9	  601.4	 4230.0	...
8802219	  789.7	  601.6	 4230.0	...
8802220	  789.6	  601.8	 4230.0	...
8802221	  789.6	  601.9	 4229.0	...
8802222	  789.7	  601.9	 4229.0	...
8802223	  789.5	  602.1	 4231.0	...
8802224	  789.3	  602.5	 4233.0	...
8802225	  789.1	  602.9	 4235.0	...
8802226	  789.3	  603.2	 4235.0	...
8802227	  789.4	  603.2	 4237.0	...
8802228	  789.5	  603.5	 4240.0	...
8802229	  789.4	  603.9	 4243.0	...
8802230	  789.4	  604.3	 4244.0	...
8802231	  789.4	  604.5	 4243.0	...
8802232	  789.4	  604.6	 4241.0	...
8802233	  789.4	  604.7	 4238.0	...
8802234	  789.3	  604.9	 4234.0	...
8802235	  789.3	  605.0	 4231.0	...
8802236	  789.3	  605.1	 4232.0	...
8802237	  789.3	  605.0	 4235.0	...
8802238	  789.2	  604.7	 4239.0	...
8802239	  788.9	  604.3	 4238.0	...
8802240	  788.5	  604.3	 4237.0	...
8802241	  788.1	  604.4	 4237.0	...
8802242	  788.0	  604.4	 4238.0	...
8802243	  787.9	  604.3	 4238.0	...
8802244	  787.7	  604.2	 4239.0	...
8802245	  787.4	  604.1	 4238.0	...
8802246	  787.3	  604.1	 4236.0	...
8802247	  787.2	  603.7	 4234.0	...
8802248	  787.3	  603.3	 4233.0	...
8802249	  787.4	  603.0	 4233.0	...
8802250	  787.4	  603.2	 4232.0	...
8802251	  787.4	  603.2	 4229.0	...
8802252	  787.7	  603.0	 4227.0	...
8802253	  788.0	  603.5	 4225.0	...
8802254	  788.3	  604.1	 4224.0	...
8802255	  787.9	  604.6	 4221.0	...
8802256	  787.5	  604.6	 4220.0	...
8802257	  787.4	  604.5	 4220.0	...
8802258	  788.0	  604.5	 4221.0	...
8802259	  788.5	  604.4	 4227.0	...
8802260	  788.4	  603.9	 4231.0	...
8802261	  788.0	  603.6	 4235.0	...
8802262	  787.6	  603.2	 4233.0	...
8802263	  787.5	  603.2	 4232.0	...
8802264	  787.5	  603.0	 4231.0	...
8802265	  787.5	  602.8	 4232.0	...
8802266	  787.4	  602.7	 4232.0	...
8802267	  787.3	  602.7	 4231.0	...
8802268	  787.7	  602.4	 4231.0	...
8802269	  788.2	  602.1	 4230.0	...
8802270	  788.7	  601.9	 4230.0	...
8802271	  788.6	  602.0	 4230.0	...
8802272	  788.4	  602.4	 4230.0	...
8802273	  788.4	  602.5	 4230.0	...
8802274	  788.4	  602.7	 4230.0	...
8802275	  788.3	  602.7	 4226.0	...
8802276	  788.1	  602.5	 4224.0	...
8802277	  787.9	  602.4	 4222.0	...
8802278	  787.8	  602.2	 4224.0	...
8802279	  787.9	  602.2	 4226.0	...
8802280	  788.0	  602.0	 4227.0	...
8802281	  788.1	  601.8	 4227.0	...
8802282	  788.1	  601.6	 4228.0	...
8802283	  788.1	  601.8	 4228.0	...
8802284	  788.1	  602.0	 4228.0	...
8802285	  788.1	  602.1	 4229.0	...
8802286	  788.1	  601.7	 4230.0	...
8802287	  788.1	  601.4	 4230.0	...
8802288	  787.9	  601.2	 4230.0	...
8802289	  787.7	  601.3	 4231.0	...
8802290	  787.8	  601.2	 4232.0	...
8802291	  787.9	  601.0	 4236.0	...
8802292	  788.0	  600.8	 4238.0	...
8802293	  787.9	  600.8	 4240.0	...
8802294	  787.7	  601.0	 4241.0	...
8802295	  787.7	  601.2	 4242.0	...
8802296	  787.9	  601.3	 4242.0	...
8802297	  788.0	  601.5	 4240.0	...
8802298	  788.0	  601.5	 4238.0	...
8802299	  787.9	  600.9	 4235.0	...
8802300	  788.1	  600.6	 4234.0	...
8802301	  788.3	  600.2	 4235.0	...
8802302	  788.5	  600.5	 4235.0	...
8802303	  788.5	  600.5	 4234.0	...
8802304	  788.4	  600.6	 4234.0	...
8802305	  788.3	  600.7	 4234.0	...
8802306	  788.1	  600.4	 4234.0	...
8802307	  788.0	  600.1	 4235.0	...
8802308	  787.9	  599.9	 4236.0	...
8802309	  787.8	  600.3	 4237.0	...
8802310	  787.8	  600.6	 4237.0	...
8802311	  787.5	  600.3	 4237.0	...
8802312	  787.2	  599.8	 4237.0	...
8802313	  787.4	  599.3	 4235.0	...
8802314	  788.0	  599.2	 4234.0	...
8802315	  788.7	  599.1	 4232.0	...
8802316	  788.8	  599.1	 4232.0	...
8802317	  788.9	  599.1	 4232.0	...
8802318	  788.7	  599.2	 4237.0	...
8802319	  788.5	  599.2	 4243.0	...
8802320	  788.3	  599.1	 4248.0	...
8802321	  788.2	  598.8	 4247.0	...
8802322	  788.3	  598.5	 4246.0	...
8802323	  788.5	  598.3	 4246.0	...
8802324	  788.6	  598.2	 4246.0	...
8802325	  788.5	  598.3	 4247.0	...
8802326	  788.5	  598.6	 4246.0	...
8802327	  788.5	  598.8	 4243.0	...
8802328	  787.9	  598.9	 4242.0	...
8802329	  787.3	  598.4	 4242.0	...
8802330	  787.3	  597.9	 4243.0	...
8802331	  787.8	  597.8	 4241.0	...
8802332	  788.3	  598.0	 4240.0	...
8802333	  788.2	  598.2	 4239.0	...
8802334	  788.1	  597.6	 4236.0	...
8802335	  788.1	  597.1	 4233.0	...
8802336	  787.9	  596.6	 4230.0	...
8802337	  787.9	  596.7	 4233.0	...
8802338	  787.8	  596.7	 4236.0	...
8802339	  787.9	  596.6	 4237.0	...
8802340	  788.1	  596.7	 4238.0	...
8802341	  787.9	  596.9	 4239.0	...
8802342	  787.5	  596.9	 4240.0	...
8802343	  787.1	  596.7	 4243.0	...
8802344	  786.9	  596.5	 4245.0	...
8802345	  787.5	  596.5	 4247.0	...
8802346	  788.2	  596.5	 4247.0	...
8802347	  788.8	  596.6	 4247.0	...
8802348	  788.8	  597.0	 4246.0	...
8802349	  788.7	  597.4	 4245.0	...
8802350	  788.3	  597.4	 4245.0	...
8802351	  787.9	  597.3	 4245.0	...
8802352	  787.6	  597.3	 4244.0	...
8802353	  787.7	  597.5	 4243.0	...
8802354	  788.0	  597.5	 4242.0	...
8802355	  788.4	  596.9	 4242.0	...
8802356	  788.6	  596.3	 4245.0	...
8802357	  788.5	  596.1	 4249.0	...
8802358	  788.5	  596.5	 4251.0	...
8802359	  788.5	  596.3	 4250.0	...
8802360	  788.4	  595.7	 4250.0	...
8802361	  788.4	  595.5	 4250.0	...
8802362	  788.3	  595.9	 4251.0	...
8802363	  788.3	  596.5	 4252.0	...
8802364	  788.2	  596.6	 4254.0	...
8802365	  788.3	  596.8	 4255.0	...
8802366	  788.8	  596.7	 4254.0	...
8802367	  789.3	  596.9	 4253.0	...
8802368	  789.4	  597.1	 4254.0	...
8802369	  789.1	  597.5	 4256.0	...
8802370	  788.6	  597.7	 4259.0	...
8802371	  788.6	  597.7	 4261.0	...
8802372	  788.7	  597.0	 4262.0	...
8802373	  788.9	  596.1	 4261.0	...
8802374	  789.0	  595.1	 4260.0	...
8802375	  788.9	  594.7	 4260.0	...
8802376	  788.8	  595.5	 4261.0	...
8802377	  788.7	  596.6	 4259.0	...
8802378	  788.9	  597.0	 4256.0	...
8802379	  789.0	  596.1	 4253.0	...
8802380	  788.7	  595.3	 4253.0	...
8802381	  788.4	  595.2	 4254.0	...
8802382	  788.0	  595.3	 4256.0	...
8802383	  788.0	  595.3	 4259.0	...
8802384	  788.0	  595.3	 4262.0	...
8802385	  788.1	  595.3	 4262.0	...
8802386	  788.2	  595.7	 4262.0	...
8802387	  788.1	  596.2	 4262.0	...
8802388	  787.9	  596.7	 4263.0	...
8802389	  787.8	  596.8	 4264.0	...
8802390	  788.1	  596.8	 4266.0	...
8802391	  788.5	  596.7	 4268.0	...
8802392	  789.1	  596.8	 4269.0	...
8802393	  789.2	  596.9	 4269.0	...
8802394	  789.2	  597.1	 4270.0	...
8802395	  789.0	  596.4	 4270.0	...
8802396	  788.8	  595.7	 4270.0	...
8802397	  788.6	  595.0	 4269.0	...
8802398	  788.6	  595.0	 4269.0	...
8802399	  788.7	  595.0	 4269.0	...
8802400	  788.7	  595.0	 4269.0	...
8802401	  788.7	  595.1	 4268.0	...
8802402	  788.6	  595.3	 4267.0	...
8802403	  788.4	  595.5	 4266.0	...
8802404	  788.3	  595.5	 4268.0	...
8802405	  788.2	  595.2	 4271.0	...
8802406	  788.6	  594.8	 4276.0	...
8802407	  789.1	  594.5	 4279.0	...
8802408	  789.3	  594.7	 4281.0	...
8802409	  789.0	  594.9	 4279.0	...
8802410	  788.8	  595.4	 4278.0	...
8802411	  788.8	  595.6	 4278.0	...
8802412	  788.8	  595.7	 4278.0	...
8802413	  788.8	  595.5	 4277.0	...
8802414	  788.9	  595.2	 4276.0	...
8802415	  789.0	  595.2	 4276.0	...
8802416	  789.0	  595.1	 4277.0	...
8802417	  789.0	  595.1	 4277.0	...
8802418	  788.9	  595.2	 4278.0	...
8802419	  788.9	  595.3	 4277.0	...
8802420	  789.1	  595.7	 4278.0	...
8802421	  789.3	  596.0	 4279.0	...
8802422	  789.6	  596.3	 4276.0	...
8802423	  789.7	  596.3	 4272.0	...
8802424	  790.0	  596.2	 4270.0	...
8802425	  790.3	  596.1	 4273.0	...
8802426	  790.2	  595.6	 4277.0	...
8802427	  789.7	  595.2	 4279.0	...
8802428	  789.2	  594.8	 4280.0	...
8802429	  789.3	  594.7	 4281.0	...
8802430	  789.4	  594.5	 4282.0	...
8802431	  789.5	  594.5	 4284.0	...
8802432	  789.6	  594.4	 4286.0	...
8802433	  789.8	  593.9	 4285.0	...
8802434	  789.7	  593.5	 4282.0	...
8802435	  789.4	  593.0	 4278.0	...
8802436	  789.1	  593.1	 4279.0	...
8802437	  789.0	  593.2	 4281.0	...
8802438	  788.9	  593.3	 4284.0	...
8802439	  788.9	  593.9	 4286.0	...
8802440	  789.1	  594.4	 4287.0	...
8802441	  789.3	  594.9	 4287.0	...
8802442	  789.4	  594.6	 4289.0	...
8802443	  789.2	  594.4	 4289.0	...
8802444	  789.0	  594.3	 4289.0	...
8802445	  789.1	  594.2	 4288.0	...
8802446	  789.6	  593.6	 4287.0	...
8802447	  790.0	  593.0	 4284.0	...
8802448	  789.7	  592.5	 4282.0	...
8802449	  789.1	  592.4	 4286.0	...
8802450	  788.6	  592.1	 4292.0	...
8802451	  788.6	  591.8	 4297.0	...
8802452	  788.7	  592.0	 4296.0	...
8802453	  788.7	  592.6	 4296.0	...
8802454	  788.8	  593.1	 4296.0	...
8802455	  788.9	  593.2	 4298.0	...
8802456	  789.1	  593.2	 4298.0	...
8802457	  789.2	  593.1	 4293.0	...
8802458	  789.2	  593.0	 4288.0	...
8802459	  789.1	  592.9	 4287.0	...
8802460	  789.3	  592.7	 4292.0	...
8802461	  789.6	  592.9	 4296.0	...
8802462	  789.8	  593.1	 4294.0	...
8802463	  789.7	  593.4	 4292.0	...
8802464	  789.5	  593.4	 4296.0	...
8802465	  789.5	  593.5	 4300.0	...
8802466	  789.3	  593.7	 4305.0	...
8802467	  789.1	  593.0	 4306.0	...
8802468	  789.0	  592.3	 4306.0	...
8802469	  789.0	  592.2	 4305.0	...
8802470	  789.0	  592.8	 4301.0	...
8802471	  789.1	  592.9	 4301.0	...
8802472	  789.0	  592.5	 4301.0	...
8802473	  789.0	  592.0	 4300.0	...
8802474	  788.9	  592.2	 4298.0	...
8802475	  788.8	  592.1	 4296.0	...
8802476	  788.7	  592.0	 4298.0	...
8802477	  788.6	  592.5	 4299.0	...
8802478	  788.6	  593.2	 4300.0	...
8802479	  789.0	  593.8	 4298.0	...
8802480	  789.3	  593.7	 4296.0	...
8802481	  789.6	  593.6	 4295.0	...
8802482	  789.5	  593.7	 4295.0	...
8802483	  789.2	  593.8	 4295.0	...
8802484	  788.8	  593.8	 4296.0	...
8802485	  788.4	  593.8	 4298.0	...
8802486	  788.2	  593.8	 4299.0	...
8802487	  788.0	  593.9	 4299.0	...
8802488	  787.9	  594.0	 4299.0	...
8802489	  788.3	  594.1	 4300.0	...
8802490	  788.7	  594.1	 4301.0	...
8802491	  789.0	  594.2	 4301.0	...
8802492	  788.8	  594.3	 4301.0	...
8802493	  788.7	  594.6	 4302.0	...
8802494	  788.7	  594.8	 4302.0	...
8802495	  788.7	  595.1	 4302.0	...
8802496	  788.7	  595.3	 4302.0	...
8802497	  788.7	  595.6	 4302.0	...
8802498	  788.8	  595.7	 4303.0	...
8802499	  788.7	  595.7	 4302.0	...
8802500	  788.6	  595.5	 4303.0	...
8802501	  788.6	  595.9	 4303.0	...
8802502	  788.5	  596.3	 4305.0	...
8802503	  788.4	  596.2	 4306.0	...
8802504	  788.2	  595.8	 4306.0	...
8802505	  788.3	  595.4	 4303.0	...
8802506	  788.3	  595.5	 4302.0	...
8802507	  788.3	  595.4	 4303.0	...
8802508	  788.2	  595.1	 4305.0	...
8802509	  788.3	  594.8	 4305.0	...
8802510	  788.4	  594.8	 4305.0	...
8802511	  788.5	  594.5	 4306.0	...
8802512	  788.6	  594.1	 4307.0	...
8802513	  788.8	  594.4	 4309.0	...
8802514	  789.0	  595.2	 4305.0	...
8802515	  789.4	  595.9	 4300.0	...
8802516	  789.6	  596.0	 4298.0	...
8802517	  789.2	  596.0	 4300.0	...
8802518	  788.5	  596.2	 4300.0	...
8802519	  787.8	  596.3	 4297.0	...
8802520	  787.8	  596.3	 4294.0	...
8802521	  787.7	  596.3	 4295.0	...
8802522	  787.6	  596.4	 4295.0	...
8802523	  787.7	  596.4	 4294.0	...
8802524	  788.0	  596.3	 4293.0	...
8802525	  788.1	  595.9	 4290.0	...
8802526	  788.0	  595.5	 4288.0	...
8802527	  787.8	  595.1	 4287.0	...
8802528	  787.7	  594.9	 4287.0	...
8802529	  787.6	  594.9	 4286.0	...
8802530	  787.6	  595.2	 4286.0	...
MSG	8802531 0000 _ Number On
8802531	  787.8	  595.5	 4286.0	...
8802532	  788.0	  595.6	 4284.0	...
8802533	  788.1	  595.7	 4282.0	...
8802534	  788.2	  595.9	 4280.0	...
8802535	  788.3	  596.0	 4280.0	...
8802536	  788.3	  596.1	 4279.0	...
8802537	  788.1	  596.1	 4276.0	...
8802538	  788.1	  596.2	 4273.0	...
8802539	  788.0	  596.2	 4274.0	...
8802540	  787.9	  595.9	 4277.0	...
8802541	  787.6	  595.7	 4279.0	...
8802542	  787.4	  595.5	 4280.0	...
8802543	  787.4	  595.5	 4280.0	...
8802544	  787.6	  595.4	 4281.0	...
8802545	  787.8	  595.3	 4281.0	...
8802546	  787.5	  595.2	 4281.0	...
8802547	  787.3	  595.2	 4280.0	...
8802548	  787.5	  595.1	 4279.0	...
8802549	  788.1	  595.0	 4277.0	...
8802550	  788.5	  594.9	 4274.0	...
8802551	  788.3	  594.8	 4272.0	...
8802552	  787.6	  594.7	 4270.0	...
8802553	  787.2	  595.2	 4268.0	...
8802554	  787.6	  595.7	 4266.0	...
8802555	  788.5	  596.2	 4266.0	...
8802556	  789.2	  596.0	 4266.0	...
8802557	  789.3	  595.8	 4268.0	...
8802558	  789.0	  595.7	 4269.0	...
8802559	  788.7	  595.9	 4271.0	...
8802560	  788.4	  596.3	 4271.0	...
8802561	  788.3	  596.3	 4269.0	...
8802562	  787.8	  596.0	 4268.0	...
8802563	  787.4	  596.1	 4268.0	...
8802564	  787.0	  596.5	 4267.0	...
8802565	  787.4	  596.8	 4267.0	...
8802566	  787.8	  596.8	 4267.0	...
8802567	  788.1	  596.7	 4266.0	...
8802568	  788.1	  596.7	 4262.0	...
8802569	  788.1	  596.6	 4260.0	...
8802570	  788.1	  596.8	 4258.0	...
8802571	  788.2	  597.0	 4255.0	...
8802572	  788.5	  596.9	 4253.0	...
8802573	  788.8	  596.6	 4251.0	...
8802574	  788.7	  596.4	 4251.0	...
8802575	  788.4	  596.4	 4252.0	...
8802576	  788.1	  596.4	 4253.0	...
8802577	  787.9	  596.3	 4252.0	...
8802578	  787.9	  596.5	 4250.0	...
8802579	  788.0	  596.6	 4246.0	...
8802580	  787.7	  596.5	 4242.0	...
8802581	  787.3	  596.2	 4239.0	...
8802582	  787.1	  596.4	 4238.0	...
8802583	  787.4	  596.7	 4236.0	...
8802584	  787.7	  597.0	 4235.0	...
8802585	  787.7	  596.8	 4235.0	...
8802586	  787.8	  596.8	 4236.0	...
8802587	  787.7	  597.0	 4237.0	...
8802588	  787.3	  597.1	 4237.0	...
8802589	  786.9	  597.2	 4236.0	...
8802590	  786.7	  597.3	 4234.0	...
8802591	  786.8	  597.3	 4233.0	...
8802592	  787.0	  597.3	 4233.0	...
8802593	  787.0	  597.2	 4234.0	...
8802594	  787.0	  596.9	 4235.0	...
8802595	  787.1	  596.7	 4235.0	...
8802596	  786.8	  596.6	 4234.0	...
8802597	  786.6	  596.7	 4229.0	...
8802598	  786.4	  597.2	 4225.0	...
8802599	  786.4	  597.6	 4223.0	...
8802600	  786.3	  598.0	 4223.0	...
8802601	  786.3	  598.1	 4223.0	...
8802602	  786.7	  598.3	 4219.0	...
8802603	  787.2	  598.4	 4216.0	...
8802604	  787.6	  598.5	 4212.0	...
8802605	  787.4	  598.5	 4211.0	...
8802606	  787.2	  598.5	 4211.0	...
8802607	  787.1	  599.0	 4211.0	...
8802608	  787.0	  599.4	 4211.0	...
8802609	  786.8	  600.0	 4211.0	...
8802610	  786.8	  600.0	 4211.0	...
8802611	  786.9	  599.9	 4212.0	...
8802612	  787.2	  599.7	 4210.0	...
8802613	  787.4	  599.5	 4206.0	...
8802614	  787.6	  599.4	 4203.0	...
8802615	  787.5	  599.2	 4202.0	...
8802616	  787.4	  599.0	 4202.0	...
8802617	  787.4	  598.8	 4197.0	...
8802618	  787.7	  598.8	 4193.0	...
8802619	  788.0	  598.9	 4189.0	...
8802620	  788.0	  599.0	 4189.0	...
8802621	  788.0	  599.2	 4189.0	...
8802622	  788.0	  599.3	 4190.0	...
8802623	  788.1	  599.5	 4190.0	...
8802624	  788.1	  599.6	 4187.0	...
8802625	  788.2	  599.5	 4183.0	...
8802626	  788.3	  599.4	 4177.0	...
8802627	  788.2	  599.5	 4173.0	...
8802628	  788.1	  599.7	 4169.0	...
8802629	  788.0	  599.8	 4169.0	...
8802630	  787.8	  599.8	 4169.0	...
8802631	  787.7	  599.8	 4170.0	...
8802632	  787.7	  599.5	 4168.0	...
8802633	  787.7	  599.2	 4167.0	...
8802634	  787.7	  598.9	 4166.0	...
8802635	  787.6	  598.9	 4164.0	...
8802636	  787.5	  598.9	 4163.0	...
8802637	  787.0	  598.9	 4161.0	...
8802638	  786.7	  598.7	 4161.0	...
8802639	  786.4	  598.6	 4162.0	...
8802640	  786.3	  598.4	 4160.0	...
8802641	  786.3	  598.4	 4158.0	...
8802642	  786.4	  599.0	 4155.0	...
8802643	  787.1	  599.7	 4155.0	...
8802644	  787.9	  599.9	 4150.0	...
8802645	  788.5	  599.4	 4144.0	...
8802646	  788.2	  599.0	 4139.0	...
8802647	  787.9	  599.3	 4139.0	...
8802648	  787.7	  599.5	 4138.0	...
8802649	  787.6	  599.8	 4134.0	...
8802650	  787.6	  599.9	 4130.0	...
8802651	  787.6	  599.8	 4128.0	...
8802652	  787.4	  599.7	 4127.0	...
8802653	  787.2	  599.7	 4127.0	...
8802654	  787.0	  599.5	 4128.0	...
8802655	  786.9	  599.3	 4128.0	...
8802656	  786.9	  599.3	 4128.0	...
8802657	  786.8	  599.5	 4128.0	...
8802658	  786.8	  599.6	 4127.0	...
8802659	  786.9	  599.7	 4127.0	...
8802660	  787.0	  599.6	 4125.0	...
8802661	  787.3	  599.6	 4124.0	...
8802662	  787.9	  599.5	 4123.0	...
8802663	  788.2	  599.4	 4122.0	...
8802664	  788.4	  599.4	 4122.0	...
8802665	  788.3	  599.2	 4124.0	...
8802666	  788.1	  598.9	 4125.0	...
8802667	  787.9	  598.7	 4125.0	...
8802668	  787.8	  598.6	 4122.0	...
8802669	  787.9	  599.1	 4119.0	...
8802670	  788.0	  599.8	 4115.0	...
8802671	  788.1	  600.6	 4113.0	...
8802672	  787.9	  600.9	 4111.0	...
8802673	  787.6	  601.5	 4111.0	...
8802674	  787.8	  601.9	 4111.0	...
8802675	  788.3	  601.9	 4110.0	...
8802676	  788.3	  601.5	 4110.0	...
8802677	  787.9	  601.1	 4108.0	...
8802678	  787.6	  600.9	 4106.0	...
8802679	  787.6	  601.1	 4104.0	...
8802680	  787.7	  601.3	 4102.0	...
8802681	  787.9	  601.4	 4100.0	...
8802682	  788.2	  601.6	 4094.0	...
8802683	  788.4	  601.7	 4091.0	...
8802684	  788.1	  601.5	 4090.0	...
8802685	  787.8	  601.1	 4091.0	...
8802686	  787.6	  601.3	 4091.0	...
8802687	  787.7	  601.8	 4090.0	...
8802688	  787.7	  602.2	 4088.0	...
8802689	  787.7	  602.1	 4086.0	...
8802690	  787.8	  602.0	 4084.0	...
8802691	  787.8	  602.1	 4080.0	...
8802692	  787.5	  602.2	 4077.0	...
8802693	  787.2	  602.3	 4074.0	...
8802694	  787.0	  602.2	 4072.0	...
8802695	  787.3	  602.0	 4071.0	...
8802696	  787.4	  601.8	 4071.0	...
8802697	  787.3	  601.7	 4072.0	...
8802698	  787.1	  602.1	 4073.0	...
8802699	  786.9	  602.6	 4073.0	...
8802700	  786.7	  603.1	 4070.0	...
8802701	  786.6	  603.1	 4067.0	...
8802702	  786.7	  602.9	 4063.0	...
8802703	  786.9	  602.8	 4063.0	...
8802704	  786.9	  603.0	 4064.0	...
8802705	  787.0	  603.5	 4066.0	...
8802706	  787.2	  603.9	 4067.0	...
8802707	  787.5	  604.2	 4068.0	...
8802708	  787.7	  604.5	 4067.0	...
8802709	  787.2	  604.9	 4065.0	...
8802710	  786.7	  604.8	 4064.0	...
8802711	  786.2	  604.4	 4060.0	...
8802712	  786.1	  604.1	 4058.0	...
8802713	  786.1	  604.2	 4055.0	...
8802714	  786.1	  604.2	 4055.0	...
8802715	  786.2	  604.3	 4054.0	...
8802716	  786.5	  604.2	 4054.0	...
8802717	  786.6	  604.1	 4054.0	...
8802718	  786.8	  604.1	 4055.0	...
8802719	  786.8	  604.2	 4056.0	...
8802720	  786.9	  604.2	 4053.0	...
8802721	  787.1	  604.2	 4048.0	...
8802722	  787.2	  603.7	 4044.0	...
8802723	  787.1	  603.2	 4044.0	...
8802724	  786.9	  603.1	 4044.0	...
8802725	  786.9	  603.7	 4044.0	...
8802726	  786.8	  604.2	 4042.0	...
8802727	  786.7	  604.4	 4038.0	...
8802728	  786.7	  604.5	 4034.0	...
8802729	  786.8	  604.4	 4035.0	...
8802730	  786.9	  604.3	 4038.0	...
8802731	  787.0	  604.1	 4042.0	...
8802732	  787.0	  604.2	 4038.0	...
8802733	  786.7	  604.5	 4034.0	...
8802734	  786.3	  604.8	 4031.0	...
8802735	  786.5	  605.1	 4031.0	...
8802736	  787.1	  605.1	 4029.0	...
8802737	  787.7	  605.2	 4025.0	...
8802738	  787.6	  605.0	 4022.0	...
8802739	  787.5	  604.7	 4021.0	...
8802740	  787.3	  604.3	 4021.0	...
8802741	  787.1	  604.1	 4020.0	...
8802742	  786.9	  604.0	 4019.0	...
8802743	  786.6	  604.2	 4020.0	...
8802744	  786.1	  604.5	 4021.0	...
8802745	  785.7	  604.7	 4020.0	...
8802746	  785.9	  604.7	 4017.0	...
8802747	  786.2	  604.7	 4014.0	...
8802748	  786.4	  605.0	 4014.0	...
8802749	  786.3	  605.4	 4011.0	...
8802750	  786.3	  605.7	 4008.0	...
8802751	  786.4	  605.5	 4006.0	...
8802752	  786.4	  605.4	 4006.0	...
8802753	  786.4	  605.6	 4008.0	...
8802754	  786.4	  605.7	 4011.0	...
8802755	  786.4	  605.9	 4010.0	...
8802756	  786.4	  605.8	 4008.0	...
8802757	  786.5	  605.4	 4006.0	...
8802758	  786.5	  604.7	 4007.0	...
8802759	  786.5	  604.3	 4008.0	...
8802760	  786.5	  604.3	 4008.0	...
8802761	  786.4	  604.9	 4006.0	...
8802762	  786.2	  605.6	 4002.0	...
8802763	  786.1	  606.2	 4000.0	...
8802764	  786.0	  606.5	 3999.0	...
8802765	  786.0	  606.5	 3999.0	...
8802766	  786.0	  606.7	 3999.0	...
8802767	  786.1	  606.9	 4002.0	...
8802768	  786.3	  607.0	 4004.0	...
8802769	  786.5	  606.9	 4006.0	...
8802770	  786.5	  606.9	 4004.0	...
8802771	  786.4	  606.7	 4002.0	...
8802772	  786.3	  606.5	 3999.0	...
8802773	  786.4	  606.4	 3998.0	...
8802774	  786.8	  606.5	 3998.0	...
8802775	  787.1	  606.5	 3997.0	...
8802776	  787.3	  606.7	 3995.0	...
8802777	  787.3	  606.9	 3993.0	...
8802778	  787.3	  607.0	 3992.0	...
8802779	  787.4	  606.9	 3991.0	...
8802780	  787.5	  607.3	 3992.0	...
8802781	  787.7	  607.7	 3992.0	...
8802782	  787.6	  608.0	 3992.0	...
8802783	  787.4	  607.9	 3993.0	...
8802784	  787.3	  607.7	 3993.0	...
8802785	  787.2	  607.9	 3992.0	...
8802786	  787.0	  608.0	 3990.0	...
8802787	  786.9	  607.7	 3989.0	...
8802788	  786.8	  607.3	 3986.0	...
8802789	  786.9	  606.7	 3984.0	...
8802790	  786.9	  606.5	 3983.0	...
8802791	  786.8	  606.3	 3984.0	...
8802792	  786.7	  607.0	 3985.0	...
8802793	  786.8	  607.8	 3986.0	...
8802794	  787.0	  608.3	 3987.0	...
8802795	  787.2	  608.1	 3988.0	...
8802796	  787.6	  607.9	 3988.0	...
8802797	  787.9	  608.0	 3987.0	...
8802798	  788.1	  607.7	 3984.0	...
8802799	  788.1	  607.4	 3980.0	...
8802800	  788.0	  607.1	 3978.0	...
8802801	  787.9	  607.0	 3978.0	...
8802802	  787.7	  607.0	 3980.0	...
8802803	  787.7	  607.2	 3981.0	...
8802804	  787.8	  607.3	 3979.0	...
8802805	  787.8	  607.3	 3977.0	...
8802806	  787.8	  607.2	 3976.0	...
8802807	  787.8	  607.1	 3975.0	...
8802808	  787.6	  607.0	 3975.0	...
8802809	  787.5	  607.3	 3974.0	...
8802810	  787.4	  607.5	 3974.0	...
8802811	  787.4	  607.6	 3974.0	...
8802812	  787.6	  607.6	 3970.0	...
8802813	  787.8	  607.6	 3966.0	...
8802814	  787.7	  607.6	 3961.0	...
8802815	  787.5	  608.2	 3961.0	...
8802816	  787.4	  608.8	 3961.0	...
8802817	  787.4	  608.6	 3963.0	...
8802818	  787.4	  607.8	 3965.0	...
8802819	  787.5	  607.1	 3967.0	...
8802820	  787.8	  607.6	 3967.0	...
8802821	  788.0	  608.1	 3967.0	...
8802822	  788.0	  608.7	 3967.0	...
8802823	  787.8	  609.0	 3965.0	...
8802824	  787.8	  609.2	 3963.0	...
8802825	  787.9	  609.4	 3961.0	...
8802826	  787.8	  609.5	 3962.0	...
8802827	  787.8	  609.4	 3962.0	...
8802828	  787.5	  609.2	 3962.0	...
8802829	  787.3	  609.1	 3963.0	...
8802830	  787.8	  608.9	 3963.0	...
8802831	  788.5	  608.8	 3962.0	...
8802832	  789.1	  608.7	 3961.0	...
MSG	8802833 0000 _ Number Off
8802833	  789.0	  608.7	 3959.0	...
8802834	  789.0	  609.1	 3956.0	...
8802835	  788.9	  609.5	 3955.0	...
8802836	  788.9	  609.9	 3955.0	...
8802837	  788.9	  609.8	 3953.0	...
8802838	  788.7	  610.2	 3952.0	...
8802839	  788.6	  610.6	 3955.0	...
8802840	  788.5	  611.1	 3958.0	...
8802841	  788.5	  611.1	 3960.0	...
8802842	  788.7	  610.9	 3959.0	...
8802843	  788.8	  610.4	 3958.0	...
8802844	  788.7	  609.9	 3955.0	...
8802845	  788.1	  608.8	 3953.0	...
8802846	  787.4	  607.1	 3952.0	...
8802847	  786.3	  605.5	 3952.0	...
8802848	  785.4	  604.5	 3952.0	...
8802849	  783.3	  603.8	 3952.0	...
8802850	  781.7	  602.6	 3951.0	...
8802851	  780.4	  601.8	 3950.0	...
8802852	  779.2	  600.5	 3952.0	...
8802853	  778.3	  599.7	 3955.0	...
8802854	  777.3	  598.9	 3959.0	...
8802855	  776.9	  598.4	 3959.0	...
8802856	  776.5	  597.9	 3958.0	...
8802857	  776.6	  597.4	 3958.0	...
8802858	  777.6	  597.3	 3957.0	...
8802859	  778.6	  597.4	 3954.0	...
8802860	  779.4	  597.4	 3950.0	...
8802861	  779.6	  597.5	 3947.0	...
8802862	  779.9	  597.5	 3945.0	...
8802863	  780.4	  597.6	 3942.0	...
8802864	  780.9	  597.7	 3939.0	...
8802865	  781.5	  597.9	 3935.0	...
8802866	  781.7	  598.0	 3933.0	...
8802867	  781.1	  598.1	 3933.0	...
8802868	  780.5	  598.1	 3933.0	...
8802869	  780.3	  598.1	 3934.0	...
8802870	  780.8	  598.0	 3935.0	...
8802871	  781.2	  597.7	 3935.0	...
8802872	  781.0	  597.4	 3935.0	...
8802873	  780.9	  597.0	 3934.0	...
8802874	  780.8	  597.1	 3935.0	...
8802875	  780.8	  597.5	 3936.0	...
8802876	  780.9	  597.8	 3937.0	...
8802877	  780.9	  597.8	 3938.0	...
8802878	  780.8	  597.8	 3938.0	...
8802879	  781.1	  597.8	 3938.0	...
8802880	  781.3	  597.7	 3938.0	...
8802881	  781.0	  597.7	 3938.0	...
8802882	  780.4	  597.7	 3936.0	...
8802883	  779.9	  597.6	 3935.0	...
8802884	  780.1	  597.5	 3934.0	...
8802885	  780.3	  597.5	 3934.0	...
8802886	  780.4	  597.5	 3935.0	...
8802887	  780.3	  597.5	 3935.0	...
8802888	  780.2	  597.3	 3935.0	...
8802889	  780.3	  597.0	 3936.0	...
8802890	  780.6	  596.7	 3936.0	...
8802891	  780.8	  597.0	 3935.0	...
8802892	  780.8	  597.5	 3935.0	...
8802893	  780.8	  597.9	 3933.0	...
8802894	  780.8	  598.0	 3932.0	...
8802895	  780.9	  598.1	 3932.0	...
8802896	  780.8	  598.1	 3934.0	...
8802897	  780.7	  598.0	 3935.0	...
8802898	  780.6	  597.9	 3935.0	...
8802899	  780.5	  597.8	 3934.0	...
8802900	  780.3	  597.7	 3932.0	...
8802901	  780.8	  597.6	 3931.0	...
8802902	  781.4	  597.5	 3933.0	...
8802903	  782.0	  597.5	 3935.0	...
8802904	  782.0	  597.6	 3936.0	...
8802905	  781.8	  597.8	 3935.0	...
8802906	  781.7	  598.1	 3935.0	...
8802907	  781.7	  598.4	 3934.0	...
8802908	  781.7	  598.5	 3934.0	...
8802909	  781.5	  598.5	 3934.0	...
8802910	  781.3	  598.6	 3933.0	...
8802911	  781.1	  598.6	 3932.0	...
8802912	  781.0	  598.6	 3932.0	...
8802913	  780.9	  598.7	 3932.0	...
8802914	  780.9	  598.4	 3932.0	...
8802915	  780.8	  598.0	 3930.0	...
8802916	  780.8	  597.8	 3928.0	...
8802917	  780.8	  598.0	 3925.0	...
8802918	  780.6	  598.3	 3921.0	...
8802919	  780.4	  598.2	 3921.0	...
8802920	  781.0	  597.7	 3924.0	...
8802921	  781.6	  597.2	 3926.0	...
8802922	  782.3	  596.9	 3925.0	...
8802923	  782.3	  596.9	 3924.0	...
8802924	  782.4	  597.0	 3926.0	...
8802925	  782.2	  597.2	 3927.0	...
8802926	  782.1	  597.1	 3927.0	...
8802927	  781.7	  597.0	 3927.0	...
8802928	  781.3	  596.7	 3928.0	...
8802929	  781.1	  596.6	 3928.0	...
8802930	  781.2	  596.7	 3929.0	...
8802931	  781.4	  596.8	 3929.0	...
8802932	  781.4	  596.9	 3929.0	...
8802933	  781.4	  596.9	 3929.0	...
8802934	  781.4	  596.8	 3928.0	...
8802935	  781.5	  596.7	 3926.0	...
8802936	  781.7	  596.6	 3925.0	...
8802937	  781.8	  596.6	 3921.0	...
8802938	  782.0	  596.7	 3917.0	...
8802939	  781.9	  596.9	 3914.0	...
8802940	  781.7	  597.1	 3915.0	...
8802941	  781.5	  596.9	 3918.0	...
8802942	  781.5	  596.7	 3921.0	...
8802943	  781.5	  596.3	 3923.0	...
8802944	  781.5	  596.2	 3925.0	...
8802945	  781.4	  596.3	 3925.0	...
8802946	  781.3	  596.6	 3923.0	...
8802947	  781.3	  596.8	 3920.0	...
8802948	  781.4	  596.8	 3917.0	...
8802949	  781.5	  597.0	 3918.0	...
8802950	  781.5	  597.3	 3919.0	...
8802951	  781.5	  597.1	 3919.0	...
8802952	  781.7	  596.7	 3920.0	...
8802953	  781.9	  596.3	 3921.0	...
8802954	  782.0	  596.4	 3918.0	...
8802955	  781.9	  596.6	 3915.0	...
8802956	  781.7	  596.7	 3911.0	...
8802957	  781.5	  596.7	 3910.0	...
8802958	  781.3	  596.7	 3910.0	...
8802959	  781.1	  596.9	 3909.0	...
8802960	  780.9	  597.1	 3908.0	...
8802961	  781.1	  597.2	 3907.0	...
8802962	  781.7	  596.7	 3907.0	...
8802963	  782.3	  596.1	 3907.0	...
8802964	  782.7	  595.6	 3906.0	...
8802965	  782.8	  595.6	 3905.0	...
8802966	  782.9	  595.5	 3904.0	...
8802967	  782.9	  595.4	 3905.0	...
8802968	  783.1	  595.3	 3907.0	...
8802969	  783.2	  595.2	 3908.0	...
8802970	  783.2	  595.3	 3909.0	...
8802971	  783.0	  595.6	 3909.0	...
8802972	  782.7	  595.9	 3910.0	...
8802973	  782.5	  596.1	 3908.0	...
8802974	  782.3	  595.9	 3905.0	...
8802975	  781.9	  595.7	 3902.0	...
8802976	  781.6	  595.3	 3902.0	...
8802977	  781.5	  595.5	 3902.0	...
8802978	  781.5	  595.6	 3902.0	...
8802979	  781.7	  595.8	 3901.0	...
8802980	  782.2	  595.7	 3900.0	...
8802981	  782.6	  595.7	 3899.0	...
8802982	  782.3	  595.5	 3898.0	...
8802983	  781.7	  595.3	 3899.0	...
8802984	  781.1	  595.2	 3901.0	...
8802985	  781.0	  595.2	 3904.0	...
8802986	  781.0	  595.3	 3906.0	...
8802987	  781.4	  595.0	 3907.0	...
8802988	  781.8	  594.8	 3907.0	...
8802989	  782.0	  594.8	 3906.0	...
8802990	  782.0	  594.8	 3905.0	...
8802991	  781.9	  594.8	 3905.0	...
8802992	  782.1	  594.7	 3905.0	...
8802993	  782.0	  594.6	 3904.0	...
8802994	  781.8	  594.5	 3904.0	...
8802995	  781.6	  594.4	 3905.0	...
8802996	  781.5	  594.4	 3904.0	...
8802997	  781.5	  594.4	 3901.0	...
8802998	  781.5	  594.6	 3898.0	...
8802999	  782.0	  594.7	 3898.0	...
8803000	  782.4	  594.7	 3901.0	...
8803001	  782.8	  594.6	 3903.0	...
8803002	  782.6	  594.6	 3904.0	...
8803003	  782.5	  594.9	 3904.0	...
8803004	  782.4	  595.1	 3902.0	...
8803005	  782.3	  595.2	 3902.0	...
8803006	  782.2	  595.1	 3902.0	...
8803007	  782.1	  595.0	 3907.0	...
8803008	  782.1	  595.1	 3912.0	...
8803009	  782.1	  595.2	 3917.0	...
8803010	  782.0	  595.2	 3914.0	...
8803011	  781.9	  595.2	 3910.0	...
8803012	  781.7	  595.3	 3905.0	...
8803013	  781.4	  595.3	 3903.0	...
8803014	  781.7	  595.3	 3904.0	...
8803015	  782.0	  595.0	 3907.0	...
8803016	  782.5	  594.6	 3911.0	...
8803017	  782.7	  594.2	 3911.0	...
8803018	  782.8	  594.2	 3911.0	...
8803019	  782.9	  594.2	 3910.0	...
8803020	  782.8	  594.1	 3910.0	...
8803021	  782.8	  594.1	 3910.0	...
8803022	  782.9	  594.1	 3911.0	...
8803023	  783.1	  594.6	 3911.0	...
8803024	  783.3	  595.2	 3910.0	...
8803025	  782.8	  595.4	 3908.0	...
8803026	  782.2	  595.1	 3906.0	...
8803027	  782.0	  595.4	 3904.0	...
8803028	  782.2	  595.9	 3904.0	...
8803029	  782.3	  596.2	 3904.0	...
8803030	  782.3	  595.7	 3904.0	...
8803031	  782.2	  595.1	 3905.0	...
8803032	  782.6	  594.8	 3906.0	...
8803033	  783.0	  594.8	 3907.0	...
8803034	  783.6	  594.8	 3905.0	...
8803035	  783.8	  594.8	 3904.0	...
8803036	  783.9	  594.9	 3904.0	...
8803037	  784.0	  595.0	 3907.0	...
8803038	  783.7	  595.1	 3909.0	...
8803039	  783.0	  594.8	 3910.0	...
8803040	  782.3	  594.4	 3910.0	...
8803041	  781.9	  594.1	 3910.0	...
8803042	  781.8	  594.2	 3911.0	...
8803043	  781.7	  594.6	 3910.0	...
8803044	  781.5	  595.0	 3909.0	...
MSG	8803045 0000 _ Number On
8803045	  781.5	  595.3	 3909.0	...
8803046	  781.8	  595.3	 3909.0	...
8803047	  782.2	  595.3	 3910.0	...
8803048	  782.7	  595.5	 3910.0	...
8803049	  782.7	  595.7	 3908.0	...
8803050	  782.7	  595.9	 3906.0	...
8803051	  783.0	  595.8	 3904.0	...
8803052	  783.3	  595.4	 3904.0	...
8803053	  783.1	  594.9	 3905.0	...
8803054	  782.7	  594.4	 3905.0	...
8803055	  782.4	  594.1	 3905.0	...
8803056	  782.4	  594.1	 3905.0	...
8803057	  782.4	  594.4	 3905.0	...
8803058	  782.4	  594.7	 3906.0	...
8803059	  782.5	  595.4	 3906.0	...
8803060	  782.7	  595.8	 3906.0	...
8803061	  782.9	  596.0	 3906.0	...
8803062	  783.0	  595.9	 3906.0	...
8803063	  782.9	  595.7	 3907.0	...
8803064	  782.9	  595.7	 3907.0	...
8803065	  783.0	  595.7	 3906.0	...
8803066	  783.1	  595.9	 3906.0	...
8803067	  783.1	  596.2	 3906.0	...
8803068	  783.0	  596.5	 3906.0	...
8803069	  782.8	  596.4	 3905.0	...
8803070	  782.8	  596.3	 3903.0	...
8803071	  782.8	  596.1	 3901.0	...
8803072	  782.9	  596.1	 3900.0	...
8803073	  782.9	  595.9	 3901.0	...
8803074	  782.8	  595.9	 3901.0	...
8803075	  782.6	  595.8	 3901.0	...
8803076	  782.4	  595.7	 3901.0	...
8803077	  782.3	  595.5	 3901.0	...
8803078	  782.3	  595.3	 3900.0	...
8803079	  782.5	  595.1	 3901.0	...
8803080	  782.7	  595.3	 3901.0	...
8803081	  782.9	  595.7	 3902.0	...
8803082	  782.7	  596.2	 3902.0	...
8803083	  782.5	  596.3	 3904.0	...
8803084	  782.3	  596.0	 3906.0	...
8803085	  782.2	  595.7	 3906.0	...
8803086	  782.3	  595.6	 3905.0	...
8803087	  782.6	  595.5	 3905.0	...
8803088	  782.9	  595.5	 3905.0	...
8803089	  782.9	  595.6	 3906.0	...
8803090	  782.6	  595.4	 3905.0	...
8803091	  782.4	  595.1	 3905.0	...
8803092	  782.5	  595.3	 3904.0	...
8803093	  782.6	  595.6	 3901.0	...
8803094	  782.6	  595.8	 3899.0	...
8803095	  782.4	  595.5	 3896.0	...
8803096	  782.1	  595.2	 3897.0	...
8803097	  781.7	  595.2	 3898.0	...
8803098	  781.5	  595.6	 3897.0	...
8803099	  781.3	  596.0	 3895.0	...
8803100	  781.4	  596.0	 3892.0	...
8803101	  781.2	  595.8	 3892.0	...
8803102	  781.0	  595.6	 3892.0	...
8803103	  781.5	  595.4	 3892.0	...
8803104	  782.4	  595.2	 3891.0	...
8803105	  783.4	  594.7	 3891.0	...
8803106	  783.6	  594.4	 3892.0	...
8803107	  783.2	  594.5	 3892.0	...
8803108	  782.9	  595.1	 3895.0	...
8803109	  782.6	  595.7	 3897.0	...
8803110	  782.8	  595.9	 3898.0	...
8803111	  782.8	  596.2	 3896.0	...
8803112	  782.9	  596.5	 3894.0	...
8803113	  782.9	  596.8	 3893.0	...
8803114	  782.9	  596.6	 3892.0	...
8803115	  782.8	  596.3	 3893.0	...
8803116	  782.8	  596.1	 3895.0	...
8803117	  782.7	  596.3	 3900.0	...
8803118	  782.9	  596.7	 3902.0	...
8803119	  783.2	  597.5	 3902.0	...
8803120	  783.5	  598.1	 3900.0	...
8803121	  783.5	  598.6	 3901.0	...
8803122	  783.5	  597.9	 3905.0	...
8803123	  783.9	  597.2	 3908.0	...
8803124	  784.2	  596.5	 3908.0	...
8803125	  784.2	  597.1	 3908.0	...
8803126	  783.9	  597.7	 3907.0	...
8803127	  783.6	  597.7	 3907.0	...
8803128	  783.7	  597.0	 3906.0	...
8803129	  783.9	  596.4	 3900.0	...
8803130	  783.9	  596.4	 3895.0	...
8803131	  783.7	  596.5	 3894.0	...
8803132	  783.5	  596.5	 3899.0	...
8803133	  783.6	  596.7	 3903.0	...
8803134	  783.6	  596.9	 3905.0	...
8803135	  783.5	  597.1	 3907.0	...
8803136	  783.6	  597.0	 3909.0	...
8803137	  783.6	  597.0	 3910.0	...
8803138	  783.7	  596.9	 3912.0	...
8803139	  783.6	  597.5	 3912.0	...
8803140	  783.4	  598.0	 3912.0	...
8803141	  783.7	  598.5	 3912.0	...
8803142	  784.0	  598.5	 3912.0	...
8803143	  784.4	  598.5	 3911.0	...
8803144	  784.3	  598.5	 3911.0	...
8803145	  784.2	  597.9	 3911.0	...
8803146	  784.1	  597.2	 3912.0	...
8803147	  783.9	  596.6	 3911.0	...
8803148	  783.5	  596.6	 3910.0	...
8803149	  783.2	  596.5	 3908.0	...
8803150	  783.0	  596.6	 3908.0	...
8803151	  783.0	  596.7	 3909.0	...
8803152	  783.0	  596.8	 3910.0	...
8803153	  783.1	  596.8	 3907.0	...
8803154	  783.4	  596.7	 3904.0	...
8803155	  783.6	  596.3	 3900.0	...
8803156	  783.4	  596.0	 3900.0	...
8803157	  783.1	  595.9	 3900.0	...
8803158	  782.7	  596.0	 3899.0	...
8803159	  782.8	  596.0	 3898.0	...
8803160	  783.1	  596.0	 3898.0	...
8803161	  783.4	  596.0	 3899.0	...
8803162	  783.5	  596.0	 3900.0	...
8803163	  783.3	  596.0	 3902.0	...
8803164	  782.9	  596.1	 3903.0	...
8803165	  782.7	  596.3	 3901.0	...
8803166	  782.9	  596.5	 3898.0	...
8803167	  783.1	  596.6	 3897.0	...
8803168	  783.2	  596.5	 3898.0	...
8803169	  783.0	  596.5	 3899.0	...
8803170	  782.9	  596.7	 3901.0	...
8803171	  783.0	  596.9	 3904.0	...
8803172	  783.3	  597.1	 3905.0	...
8803173	  783.5	  597.1	 3903.0	...
8803174	  783.5	  597.1	 3901.0	...
8803175	  783.3	  597.0	 3902.0	...
8803176	  783.2	  596.7	 3902.0	...
8803177	  783.1	  596.4	 3903.0	...
8803178	  782.8	  596.3	 3903.0	...
8803179	  782.4	  596.1	 3902.0	...
8803180	  782.1	  595.8	 3902.0	...
8803181	  782.3	  595.6	 3905.0	...
8803182	  782.7	  595.6	 3908.0	...
8803183	  783.2	  595.7	 3911.0	...
8803184	  783.5	  596.3	 3911.0	...
8803185	  783.6	  596.8	 3909.0	...
8803186	  783.7	  596.8	 3907.0	...
8803187	  783.5	  596.4	 3906.0	...
8803188	  783.1	  596.1	 3906.0	...
8803189	  782.7	  596.6	 3907.0	...
8803190	  782.5	  597.1	 3907.0	...
8803191	  782.4	  597.5	 3907.0	...
8803192	  782.5	  597.4	 3907.0	...
8803193	  782.7	  597.3	 3906.0	...
8803194	  783.0	  597.2	 3904.0	...
8803195	  783.0	  597.2	 3902.0	...
8803196	  783.0	  597.2	 3902.0	...
8803197	  782.9	  597.2	 3901.0	...
8803198	  782.8	  597.1	 3901.0	...
8803199	  782.8	  596.5	 3904.0	...
8803200	  782.7	  596.1	 3908.0	...
8803201	  782.6	  596.1	 3912.0	...
8803202	  782.6	  596.5	 3912.0	...
8803203	  782.7	  596.8	 3912.0	...
8803204	  783.4	  597.0	 3911.0	...
8803205	  784.0	  597.1	 3909.0	...
8803206	  784.1	  596.9	 3907.0	...
8803207	  783.7	  596.5	 3906.0	...
8803208	  783.2	  596.3	 3907.0	...
8803209	  783.3	  596.7	 3908.0	...
8803210	  783.3	  597.0	 3910.0	...
8803211	  783.2	  597.3	 3910.0	...
8803212	  783.1	  597.5	 3912.0	...
8803213	  783.0	  597.7	 3913.0	...
8803214	  783.1	  597.4	 3914.0	...
8803215	  783.2	  597.0	 3914.0	...
8803216	  783.2	  596.5	 3914.0	...
8803217	  783.3	  596.4	 3914.0	...
8803218	  783.3	  596.1	 3913.0	...
8803219	  783.2	  595.8	 3912.0	...
8803220	  783.2	  595.6	 3912.0	...
8803221	  783.2	  596.1	 3912.0	...
8803222	  783.1	  596.4	 3913.0	...
8803223	  783.2	  596.8	 3913.0	...
8803224	  783.2	  596.8	 3913.0	...
8803225	  783.3	  596.8	 3913.0	...
8803226	  783.2	  596.8	 3912.0	...
8803227	  783.2	  596.5	 3913.0	...
8803228	  783.2	  596.2	 3915.0	...
8803229	  783.2	  595.9	 3916.0	...
8803230	  783.3	  596.0	 3916.0	...
8803231	  782.9	  596.1	 3916.0	...
8803232	  782.6	  596.2	 3916.0	...
8803233	  782.4	  596.2	 3917.0	...
8803234	  782.5	  596.2	 3918.0	...
8803235	  782.7	  596.1	 3920.0	...
8803236	  782.5	  596.1	 3921.0	...
8803237	  782.5	  596.2	 3920.0	...
8803238	  782.4	  596.4	 3918.0	...
8803239	  782.5	  596.4	 3916.0	...
8803240	  782.5	  596.2	 3916.0	...
8803241	  782.6	  595.8	 3916.0	...
8803242	  782.9	  595.5	 3917.0	...
8803243	  783.1	  595.2	 3920.0	...
8803244	  783.2	  595.2	 3923.0	...
8803245	  783.1	  595.2	 3925.0	...
8803246	  783.0	  595.2	 3925.0	...
8803247	  782.9	  595.3	 3925.0	...
8803248	  782.9	  595.4	 3925.0	...
8803249	  783.0	  595.6	 3924.0	...
8803250	  782.9	  595.7	 3924.0	...
8803251	  782.8	  595.6	 3923.0	...
8803252	  782.7	  595.5	 3922.0	...
8803253	  782.7	  595.4	 3920.0	...
8803254	  782.8	  595.1	 3921.0	...
8803255	  783.0	  594.6	 3921.0	...
8803256	  783.2	  593.9	 3921.0	...
8803257	  783.4	  593.5	 3918.0	...
8803258	  783.5	  593.5	 3916.0	...
8803259	  783.0	  593.6	 3918.0	...
8803260	  782.4	  593.9	 3922.0	...
8803261	  781.7	  594.1	 3927.0	...
8803262	  781.4	  594.1	 3929.0	...
8803263	  781.3	  594.3	 3931.0	...
8803264	  781.9	  594.8	 3933.0	...
8803265	  782.7	  595.3	 3933.0	...
8803266	  783.2	  595.6	 3933.0	...
8803267	  783.1	  595.6	 3932.0	...
8803268	  783.0	  595.2	 3931.0	...
8803269	  783.0	  594.7	 3929.0	...
8803270	  782.9	  594.0	 3927.0	...
8803271	  782.4	  593.8	 3927.0	...
8803272	  781.8	  593.7	 3927.0	...
8803273	  781.4	  593.7	 3927.0	...
8803274	  781.9	  593.7	 3927.0	...
8803275	  782.4	  593.6	 3927.0	...
8803276	  782.7	  593.8	 3928.0	...
8803277	  782.6	  594.1	 3929.0	...
8803278	  782.4	  594.4	 3930.0	...
8803279	  782.1	  594.4	 3930.0	...
8803280	  781.9	  594.8	 3931.0	...
8803281	  781.6	  595.3	 3932.0	...
8803282	  781.4	  595.8	 3933.0	...
8803283	  781.2	  595.9	 3935.0	...
8803284	  781.3	  596.0	 3936.0	...
8803285	  781.3	  595.6	 3936.0	...
8803286	  781.1	  595.2	 3936.0	...
8803287	  780.9	  594.6	 3935.0	...
8803288	  781.1	  594.3	 3933.0	...
8803289	  781.4	  594.5	 3933.0	...
8803290	  781.7	  594.9	 3938.0	...
8803291	  781.7	  594.7	 3942.0	...
8803292	  781.6	  594.2	 3944.0	...
8803293	  781.3	  594.2	 3943.0	...
8803294	  781.1	  594.7	 3944.0	...
8803295	  781.2	  595.0	 3947.0	...
8803296	  781.8	  594.7	 3949.0	...
8803297	  782.4	  594.5	 3948.0	...
8803298	  782.3	  594.5	 3948.0	...
8803299	  782.0	  594.7	 3947.0	...
8803300	  781.6	  595.0	 3947.0	...
8803301	  781.6	  595.2	 3947.0	...
8803302	  781.6	  595.4	 3947.0	...
8803303	  781.6	  595.4	 3947.0	...
8803304	  781.7	  595.3	 3950.0	...
8803305	  781.9	  595.3	 3953.0	...
8803306	  782.1	  595.1	 3955.0	...
8803307	  781.8	  595.0	 3954.0	...
8803308	  781.4	  595.0	 3956.0	...
8803309	  781.2	  595.0	 3958.0	...
8803310	  781.3	  594.9	 3960.0	...
8803311	  781.3	  594.8	 3961.0	...
8803312	  781.3	  594.7	 3962.0	...
8803313	  781.4	  594.6	 3962.0	...
8803314	  781.0	  594.8	 3962.0	...
8803315	  780.6	  595.0	 3960.0	...
8803316	  779.9	  595.1	 3959.0	...
8803317	  779.7	  595.2	 3959.0	...
8803318	  780.2	  595.0	 3960.0	...
8803319	  780.9	  594.8	 3960.0	...
8803320	  781.6	  594.8	 3961.0	...
8803321	  781.8	  594.9	 3961.0	...
8803322	  781.9	  595.1	 3962.0	...
8803323	  782.2	  595.2	 3964.0	...
8803324	  782.3	  595.1	 3965.0	...
8803325	  782.2	  594.4	 3964.0	...
8803326	  781.9	  593.8	 3963.0	...
8803327	  781.5	  593.5	 3962.0	...
8803328	  781.3	  593.8	 3963.0	...
8803329	  781.1	  594.2	 3967.0	...
8803330	  780.9	  594.5	 3971.0	...
8803331	  780.6	  594.5	 3973.0	...
8803332	  780.6	  594.3	 3973.0	...
8803333	  780.7	  594.3	 3975.0	...
8803334	  780.8	  594.4	 3977.0	...
8803335	  781.0	  594.5	 3979.0	...
8803336	  781.1	  594.5	 3979.0	...
8803337	  781.1	  594.5	 3979.0	...
8803338	  781.0	  594.8	 3978.0	...
8803339	  780.9	  595.3	 3978.0	...
8803340	  780.7	  595.7	 3978.0	...
8803341	  780.7	  595.9	 3974.0	...
8803342	  780.4	  596.0	 3969.0	...
8803343	  780.1	  595.5	 3967.0	...
8803344	  780.0	  595.0	 3973.0	...
8803345	  780.0	  594.5	 3979.0	...
8803346	  779.9	  594.6	 3982.0	...
8803347	  779.7	  595.1	 3981.0	...
MSG	8803348 0000 _ Number Off
8803348	  779.7	  595.6	 3979.0	...
8803349	  779.8	  595.4	 3979.0	...
8803350	  780.4	  594.7	 3979.0	...
8803351	  780.9	  594.1	 3980.0	...
8803352	  781.1	  594.1	 3980.0	...
8803353	  780.8	  594.3	 3980.0	...
8803354	  780.5	  594.4	 3981.0	...
8803355	  780.3	  594.1	 3981.0	...
8803356	  780.1	  593.9	 3982.0	...
8803357	  780.1	  594.0	 3982.0	...
8803358	  780.1	  594.5	 3982.0	...
8803359	  780.1	  594.6	 3982.0	...
8803360	  780.1	  594.5	 3983.0	...
8803361	  780.1	  594.3	 3984.0	...
8803362	  780.2	  594.3	 3985.0	...
8803363	  780.3	  593.9	 3985.0	...
8803364	  780.2	  593.7	 3985.0	...
8803365	  780.2	  593.6	 3985.0	...
8803366	  780.3	  593.6	 3987.0	...
8803367	  780.4	  593.7	 3991.0	...
8803368	  780.6	  593.8	 3995.0	...
8803369	  780.6	  593.6	 3997.0	...
8803370	  780.6	  593.0	 3997.0	...
8803371	  780.5	  592.5	 3998.0	...
8803372	  780.3	  592.4	 3998.0	...
8803373	  780.2	  592.4	 3998.0	...
8803374	  780.2	  592.6	 4000.0	...
8803375	  780.2	  593.0	 4001.0	...
8803376	  780.3	  593.4	 3999.0	...
8803377	  780.4	  593.7	 3996.0	...
8803378	  780.5	  593.8	 3994.0	...
8803379	  780.5	  593.9	 3995.0	...
8803380	  780.5	  593.9	 3997.0	...
8803381	  780.3	  593.7	 3999.0	...
8803382	  780.2	  593.6	 4001.0	...
8803383	  780.2	  593.4	 4002.0	...
8803384	  780.8	  593.4	 4002.0	...
8803385	  781.4	  593.3	 4002.0	...
8803386	  781.5	  593.3	 4002.0	...
8803387	  780.5	  593.4	 4004.0	...
8803388	  779.6	  593.5	 4007.0	...
8803389	  779.1	  593.4	 4009.0	...
8803390	  779.1	  593.3	 4009.0	...
8803391	  779.1	  593.3	 4009.0	...
8803392	  779.0	  593.4	 4009.0	...
8803393	  779.0	  593.5	 4011.0	...
8803394	  778.9	  593.3	 4011.0	...
8803395	  779.2	  592.9	 4012.0	...
8803396	  779.5	  592.4	 4011.0	...
8803397	  779.9	  592.3	 4011.0	...
8803398	  780.0	  592.5	 4011.0	...
8803399	  780.3	  592.6	 4011.0	...
8803400	  780.5	  592.5	 4009.0	...
8803401	  780.8	  592.0	 4008.0	...
8803402	  780.9	  591.5	 4008.0	...
8803403	  780.5	  591.7	 4013.0	...
8803404	  780.0	  592.4	 4019.0	...
8803405	  779.5	  593.2	 4027.0	...
8803406	  779.6	  593.6	 4031.0	...
8803407	  779.6	  593.4	 4034.0	...
8803408	  779.6	  593.2	 4032.0	...
8803409	  779.6	  593.1	 4030.0	...
8803410	  779.6	  593.2	 4028.0	...
8803411	  779.5	  593.3	 4027.0	...
8803412	  779.7	  593.4	 4024.0	...
8803413	  779.8	  593.0	 4022.0	...
8803414	  779.9	  592.6	 4023.0	...
8803415	  779.7	  592.1	 4023.0	...
8803416	  779.5	  592.0	 4023.0	...
8803417	  779.7	  592.1	 4023.0	...
8803418	  779.9	  592.5	 4023.0	...
8803419	  780.1	  593.1	 4025.0	...
8803420	  779.9	  593.6	 4028.0	...
8803421	  779.8	  593.3	 4032.0	...
8803422	  779.7	  592.9	 4031.0	...
8803423	  779.6	  592.6	 4028.0	...
8803424	  779.5	  592.9	 4027.0	...
8803425	  779.5	  593.0	 4031.0	...
8803426	  779.3	  593.0	 4034.0	...
8803427	  779.0	  591.9	 4033.0	...
8803428	  778.7	  590.9	 4032.0	...
8803429	  778.5	  590.0	 4032.0	...
8803430	  778.5	  590.2	 4032.0	...
8803431	  778.5	  590.5	 4033.0	...
8803432	  778.5	  590.8	 4037.0	...
8803433	  778.3	  590.9	 4039.0	...
8803434	  778.1	  591.3	 4041.0	...
8803435	  778.3	  591.5	 4042.0	...
8803436	  778.7	  591.6	 4042.0	...
8803437	  779.4	  591.3	 4043.0	...
8803438	  779.7	  591.0	 4045.0	...
8803439	  780.0	  590.9	 4046.0	...
8803440	  779.9	  590.9	 4049.0	...
8803441	  779.9	  591.1	 4051.0	...
8803442	  779.9	  591.3	 4052.0	...
8803443	  779.8	  591.2	 4052.0	...
8803444	  779.8	  590.8	 4051.0	...
8803445	  779.7	  590.9	 4049.0	...
8803446	  779.7	  591.3	 4048.0	...
8803447	  779.6	  591.7	 4048.0	...
8803448	  779.6	  591.8	 4049.0	...
8803449	  779.6	  591.8	 4049.0	...
8803450	  779.6	  591.6	 4052.0	...
8803451	  779.6	  591.4	 4054.0	...
8803452	  780.0	  591.2	 4057.0	...
8803453	  780.4	  591.2	 4055.0	...
8803454	  780.8	  591.2	 4052.0	...
8803455	  780.7	  591.3	 4050.0	...
8803456	  780.5	  591.0	 4051.0	...
8803457	  780.4	  590.8	 4053.0	...
8803458	  780.5	  591.0	 4053.0	...
8803459	  780.7	  591.4	 4055.0	...
8803460	  780.8	  592.1	 4058.0	...
8803461	  780.7	  592.3	 4059.0	...
8803462	  780.6	  592.4	 4058.0	...
8803463	  780.4	  592.1	 4058.0	...
8803464	  780.0	  591.6	 4060.0	...
8803465	  779.6	  591.2	 4060.0	...
8803466	  779.0	  591.3	 4061.0	...
8803467	  778.8	  591.7	 4061.0	...
8803468	  778.6	  592.0	 4064.0	...
8803469	  779.2	  592.3	 4068.0	...
8803470	  779.7	  592.5	 4072.0	...
8803471	  780.1	  592.7	 4074.0	...
8803472	  779.9	  592.8	 4074.0	...
8803473	  779.5	  592.8	 4071.0	...
8803474	  779.3	  592.8	 4069.0	...
8803475	  779.2	  592.9	 4066.0	...
8803476	  779.1	  592.5	 4066.0	...
8803477	  778.6	  592.2	 4066.0	...
8803478	  778.1	  592.4	 4065.0	...
8803479	  777.8	  592.9	 4065.0	...
8803480	  777.8	  593.3	 4065.0	...
8803481	  777.9	  593.1	 4066.0	...
8803482	  778.0	  592.8	 4068.0	...
8803483	  778.0	  592.7	 4070.0	...
8803484	  778.1	  592.5	 4069.0	...
8803485	  778.1	  592.3	 4068.0	...
8803486	  778.1	  592.1	 4067.0	...
8803487	  778.1	  591.8	 4068.0	...
8803488	  778.0	  591.7	 4070.0	...
8803489	  778.2	  591.7	 4074.0	...
8803490	  778.4	  591.8	 4077.0	...
8803491	  778.7	  591.8	 4080.0	...
8803492	  778.9	  591.5	 4081.0	...
8803493	  778.8	  591.2	 4082.0	...
8803494	  778.6	  590.9	 4082.0	...
8803495	  778.6	  590.8	 4082.0	...
8803496	  778.8	  590.8	 4083.0	...
8803497	  779.0	  590.9	 4083.0	...
8803498	  779.0	  590.9	 4083.0	...
8803499	  778.9	  590.9	 4082.0	...
8803500	  778.9	  591.0	 4082.0	...
8803501	  778.8	  591.1	 4082.0	...
8803502	  778.8	  591.1	 4082.0	...
8803503	  778.8	  590.6	 4082.0	...
8803504	  778.8	  590.1	 4082.0	...
8803505	  778.8	  589.7	 4083.0	...
8803506	  778.9	  589.9	 4083.0	...
8803507	  779.0	  590.1	 4087.0	...
8803508	  779.1	  590.3	 4091.0	...
8803509	  779.1	  590.3	 4095.0	...
8803510	  779.2	  590.2	 4095.0	...
8803511	  779.3	  590.1	 4094.0	...
8803512	  779.4	  590.0	 4095.0	...
8803513	  779.4	  590.0	 4095.0	...
8803514	  779.4	  590.3	 4095.0	...
8803515	  779.4	  590.5	 4094.0	...
8803516	  779.5	  590.5	 4094.0	...
8803517	  779.5	  590.3	 4095.0	...
8803518	  779.3	  590.1	 4098.0	...
8803519	  779.4	  590.2	 4100.0	...
8803520	  779.5	  590.3	 4099.0	...
8803521	  779.5	  590.4	 4097.0	...
8803522	  779.3	  590.6	 4095.0	...
8803523	  779.0	  590.7	 4093.0	...
8803524	  779.1	  590.8	 4092.0	...
8803525	  779.2	  590.6	 4091.0	...
8803526	  779.2	  590.5	 4091.0	...
8803527	  779.1	  590.5	 4091.0	...
8803528	  779.0	  590.6	 4095.0	...
8803529	  779.0	  590.8	 4099.0	...
8803530	  779.0	  591.0	 4102.0	...
8803531	  779.0	  591.2	 4102.0	...
8803532	  779.0	  591.2	 4103.0	...
8803533	  779.0	  591.2	 4102.0	...
8803534	  778.7	  591.2	 4104.0	...
8803535	  778.4	  591.3	 4105.0	...
8803536	  778.5	  591.3	 4104.0	...
8803537	  778.9	  591.2	 4101.0	...
8803538	  779.4	  591.0	 4101.0	...
8803539	  779.5	  590.9	 4104.0	...
8803540	  779.5	  590.8	 4107.0	...
8803541	  779.5	  590.6	 4109.0	...
8803542	  779.0	  590.6	 4109.0	...
8803543	  778.7	  590.8	 4109.0	...
8803544	  778.4	  591.0	 4111.0	...
8803545	  778.4	  591.2	 4114.0	...
8803546	  778.4	  591.2	 4117.0	...
8803547	  778.2	  591.2	 4118.0	...
8803548	  778.2	  591.1	 4115.0	...
8803549	  778.2	  590.9	 4110.0	...
8803550	  778.3	  590.6	 4105.0	...
8803551	  778.5	  590.2	 4106.0	...
8803552	  778.3	  589.9	 4106.0	...
8803553	  778.1	  589.8	 4106.0	...
8803554	  777.9	  589.8	 4105.0	...
8803555	  777.8	  590.0	 4105.0	...
8803556	  777.7	  590.2	 4106.0	...
8803557	  777.7	  590.4	 4107.0	...
8803558	  778.3	  590.5	 4109.0	...
8803559	  779.1	  590.5	 4111.0	...
MSG	8803560 0000 _ Number On
8803560	  779.5	  590.5	 4112.0	...
8803561	  779.3	  590.7	 4114.0	...
8803562	  778.9	  590.9	 4120.0	...
8803563	  778.8	  591.5	 4126.0	...
8803564	  778.8	  591.8	 4131.0	...
8803565	  779.0	  592.1	 4132.0	...
8803566	  779.2	  592.0	 4132.0	...
8803567	  779.1	  591.9	 4132.0	...
8803568	  779.1	  591.8	 4132.0	...
8803569	  779.1	  591.3	 4132.0	...
8803570	  779.2	  590.7	 4129.0	...
8803571	  779.2	  590.2	 4127.0	...
8803572	  779.3	  590.1	 4126.0	...
8803573	  779.7	  590.4	 4128.0	...
8803574	  780.0	  590.6	 4129.0	...
8803575	  780.4	  590.6	 4128.0	...
8803576	  780.6	  590.3	 4130.0	...
8803577	  780.8	  590.1	 4132.0	...
8803578	  780.8	  589.9	 4135.0	...
8803579	  780.9	  590.2	 4135.0	...
8803580	  780.9	  590.4	 4134.0	...
8803581	  780.2	  590.3	 4137.0	...
8803582	  779.4	  590.0	 4139.0	...
8803583	  778.7	  589.8	 4137.0	...
8803584	  778.8	  589.8	 4133.0	...
8803585	  778.9	  589.9	 4128.0	...
8803586	  779.1	  589.7	 4128.0	...
8803587	  779.0	  589.4	 4130.0	...
8803588	  778.9	  589.0	 4133.0	...
8803589	  778.9	  589.0	 4137.0	...
8803590	  779.1	  589.2	 4139.0	...
8803591	  779.3	  589.3	 4141.0	...
8803592	  779.4	  589.1	 4143.0	...
8803593	  779.2	  589.0	 4144.0	...
8803594	  779.0	  588.6	 4147.0	...
8803595	  778.8	  588.3	 4149.0	...
8803596	  779.0	  587.9	 4151.0	...
8803597	  779.3	  587.9	 4152.0	...
8803598	  779.5	  588.2	 4151.0	...
8803599	  779.5	  588.5	 4149.0	...
8803600	  779.4	  588.8	 4149.0	...
8803601	  779.4	  588.8	 4149.0	...
8803602	  779.4	  588.9	 4149.0	...
8803603	  779.3	  588.9	 4149.0	...
8803604	  779.3	  589.1	 4149.0	...
8803605	  779.3	  589.4	 4148.0	...
8803606	  779.6	  589.0	 4147.0	...
8803607	  779.8	  588.4	 4147.0	...
8803608	  779.8	  587.8	 4148.0	...
8803609	  779.7	  587.7	 4148.0	...
8803610	  779.7	  587.7	 4149.0	...
8803611	  779.8	  587.6	 4150.0	...
8803612	  779.8	  587.4	 4149.0	...
8803613	  779.9	  587.2	 4148.0	...
8803614	  779.9	  587.0	 4146.0	...
8803615	  780.0	  587.4	 4150.0	...
8803616	  780.2	  587.9	 4153.0	...
8803617	  780.4	  587.8	 4156.0	...
8803618	  780.5	  587.3	 4156.0	...
8803619	  780.7	  587.3	 4155.0	...
8803620	  780.7	  587.6	 4154.0	...
8803621	  780.7	  588.0	 4153.0	...
8803622	  780.5	  587.7	 4154.0	...
8803623	  780.3	  587.8	 4157.0	...
8803624	  780.3	  587.8	 4160.0	...
8803625	  780.3	  587.6	 4162.0	...
8803626	  780.3	  587.3	 4161.0	...
8803627	  780.1	  587.2	 4162.0	...
8803628	  779.5	  587.2	 4163.0	...
8803629	  778.8	  587.3	 4166.0	...
8803630	  778.5	  587.3	 4168.0	...
8803631	  778.8	  587.2	 4169.0	...
8803632	  779.1	  587.0	 4166.0	...
8803633	  779.3	  586.9	 4163.0	...
8803634	  779.3	  586.8	 4161.0	...
8803635	  779.3	  586.8	 4161.0	...
8803636	  779.3	  586.8	 4160.0	...
8803637	  779.3	  586.9	 4161.0	...
8803638	  779.3	  586.9	 4162.0	...
8803639	  779.4	  587.3	 4165.0	...
8803640	  779.7	  587.7	 4170.0	...
8803641	  780.0	  587.9	 4174.0	...
8803642	  780.0	  587.7	 4175.0	...
8803643	  779.1	  587.7	 4174.0	...
8803644	  778.3	  587.9	 4177.0	...
8803645	  778.0	  588.0	 4182.0	...
8803646	  778.6	  588.0	 4186.0	...
8803647	  779.1	  587.9	 4186.0	...
8803648	  779.4	  587.9	 4186.0	...
8803649	  779.9	  587.7	 4187.0	...
8803650	  780.4	  587.5	 4187.0	...
8803651	  780.6	  587.3	 4187.0	...
8803652	  780.3	  587.4	 4189.0	...
8803653	  780.1	  587.5	 4191.0	...
8803654	  780.2	  587.7	 4193.0	...
8803655	  780.4	  587.8	 4192.0	...
8803656	  780.3	  587.7	 4192.0	...
8803657	  780.3	  587.4	 4193.0	...
8803658	  780.4	  587.1	 4194.0	...
8803659	  780.5	  586.9	 4193.0	...
8803660	  780.6	  587.0	 4192.0	...
8803661	  780.3	  587.2	 4190.0	...
8803662	  780.2	  587.4	 4190.0	...
8803663	  780.0	  587.7	 4190.0	...
8803664	  780.1	  587.8	 4190.0	...
8803665	  780.1	  587.4	 4189.0	...
8803666	  780.0	  587.0	 4190.0	...
8803667	  780.0	  587.0	 4191.0	...
8803668	  780.3	  587.4	 4192.0	...
8803669	  780.7	  587.6	 4195.0	...
8803670	  781.0	  587.4	 4199.0	...
8803671	  781.1	  587.3	 4202.0	...
8803672	  781.1	  587.3	 4205.0	...
8803673	  780.9	  587.2	 4207.0	...
8803674	  780.8	  586.8	 4207.0	...
8803675	  780.7	  586.5	 4204.0	...
8803676	  780.8	  586.5	 4202.0	...
8803677	  780.6	  586.5	 4204.0	...
8803678	  780.6	  586.5	 4207.0	...
8803679	  780.5	  586.4	 4210.0	...
8803680	  780.7	  586.4	 4214.0	...
8803681	  780.6	  586.4	 4217.0	...
8803682	  780.2	  586.5	 4215.0	...
8803683	  779.8	  586.7	 4212.0	...
8803684	  779.3	  587.0	 4209.0	...
8803685	  779.2	  587.2	 4209.0	...
8803686	  779.3	  587.2	 4211.0	...
8803687	  779.5	  587.1	 4214.0	...
8803688	  779.9	  587.2	 4217.0	...
8803689	  780.2	  587.3	 4216.0	...
8803690	  780.3	  587.5	 4216.0	...
8803691	  780.5	  587.6	 4217.0	...
8803692	  780.7	  587.7	 4219.0	...
8803693	  781.0	  587.5	 4221.0	...
8803694	  780.7	  587.3	 4220.0	...
8803695	  780.2	  587.2	 4220.0	...
8803696	  779.7	  587.4	 4220.0	...
8803697	  779.5	  587.5	 4221.0	...
8803698	  779.5	  587.5	 4221.0	...
8803699	  779.3	  587.5	 4221.0	...
8803700	  779.2	  587.5	 4222.0	...
8803701	  779.3	  587.5	 4224.0	...
8803702	  779.5	  587.5	 4228.0	...
8803703	  779.9	  587.6	 4231.0	...
8803704	  780.0	  587.7	 4231.0	...
8803705	  780.3	  587.8	 4230.0	...
8803706	  780.5	  587.7	 4231.0	...
8803707	  780.7	  587.5	 4234.0	...
8803708	  780.7	  587.0	 4236.0	...
8803709	  780.3	  586.6	 4236.0	...
8803710	  779.9	  586.6	 4237.0	...
8803711	  779.6	  587.2	 4238.0	...
8803712	  779.6	  587.9	 4239.0	...
8803713	  779.8	  588.2	 4239.0	...
8803714	  779.9	  588.6	 4238.0	...
8803715	  780.0	  588.7	 4237.0	...
8803716	  780.2	  588.9	 4236.0	...
8803717	  780.0	  589.0	 4234.0	...
8803718	  779.7	  589.0	 4232.0	...
8803719	  779.2	  588.7	 4231.0	...
8803720	  779.0	  588.3	 4232.0	...
8803721	  779.3	  587.8	 4232.0	...
8803722	  779.8	  587.6	 4235.0	...
8803723	  780.1	  587.6	 4238.0	...
8803724	  779.8	  587.6	 4241.0	...
8803725	  779.6	  587.7	 4242.0	...
8803726	  779.5	  587.7	 4243.0	...
8803727	  779.7	  587.3	 4243.0	...
8803728	  779.8	  587.0	 4242.0	...
8803729	  779.8	  586.7	 4240.0	...
8803730	  779.7	  586.7	 4237.0	...
8803731	  779.6	  586.9	 4240.0	...
8803732	  779.5	  587.0	 4245.0	...
8803733	  779.5	  587.0	 4249.0	...
8803734	  779.6	  587.0	 4248.0	...
8803735	  779.7	  586.9	 4248.0	...
8803736	  779.8	  586.8	 4248.0	...
8803737	  779.8	  586.7	 4250.0	...
8803738	  779.7	  586.6	 4252.0	...
8803739	  779.8	  586.7	 4252.0	...
8803740	  780.0	  586.8	 4253.0	...
8803741	  780.0	  587.0	 4253.0	...
8803742	  780.0	  587.1	 4253.0	...
8803743	  780.0	  586.9	 4254.0	...
8803744	  779.9	  586.7	 4255.0	...
8803745	  779.9	  586.7	 4255.0	...
8803746	  779.8	  587.0	 4254.0	...
8803747	  779.8	  587.3	 4253.0	...
8803748	  779.7	  587.2	 4250.0	...
8803749	  779.5	  587.2	 4248.0	...
8803750	  779.4	  587.3	 4246.0	...
8803751	  779.4	  587.4	 4245.0	...
8803752	  779.4	  587.4	 4245.0	...
8803753	  779.4	  587.2	 4250.0	...
8803754	  779.3	  587.1	 4255.0	...
8803755	  779.2	  587.4	 4258.0	...
8803756	  779.5	  587.6	 4256.0	...
8803757	  779.8	  587.8	 4255.0	...
8803758	  779.9	  587.5	 4256.0	...
8803759	  779.8	  587.9	 4257.0	...
8803760	  779.6	  588.5	 4254.0	...
8803761	  779.6	  588.5	 4252.0	...
8803762	  779.6	  588.1	 4249.0	...
8803763	  779.6	  587.7	 4248.0	...
8803764	  778.9	  587.5	 4252.0	...
8803765	  778.3	  587.4	 4257.0	...
8803766	  777.7	  587.3	 4263.0	...
8803767	  777.7	  587.4	 4266.0	...
8803768	  778.0	  587.3	 4266.0	...
8803769	  778.3	  587.1	 4265.0	...
8803770	  778.5	  587.0	 4264.0	...
8803771	  778.6	  587.3	 4262.0	...
8803772	  778.8	  587.7	 4261.0	...
8803773	  779.0	  588.1	 4259.0	...
8803774	  779.3	  588.1	 4258.0	...
8803775	  779.3	  588.2	 4257.0	...
8803776	  779.3	  588.3	 4255.0	...
8803777	  779.2	  588.6	 4255.0	...
8803778	  779.0	  588.9	 4259.0	...
8803779	  778.9	  589.1	 4265.0	...
8803780	  778.9	  589.1	 4270.0	...
8803781	  778.8	  589.0	 4270.0	...
8803782	  778.8	  589.0	 4270.0	...
8803783	  778.7	  588.9	 4271.0	...
8803784	  778.7	  588.8	 4271.0	...
8803785	  778.6	  588.7	 4271.0	...
8803786	  778.6	  588.7	 4270.0	...
8803787	  778.6	  588.6	 4269.0	...
8803788	  778.5	  588.4	 4269.0	...
8803789	  778.2	  588.3	 4270.0	...
8803790	  778.0	  588.5	 4271.0	...
8803791	  777.8	  588.6	 4271.0	...
8803792	  777.7	  588.7	 4271.0	...
8803793	  777.7	  588.6	 4271.0	...
8803794	  777.7	  588.3	 4273.0	...
8803795	  777.9	  588.1	 4275.0	...
8803796	  778.0	  588.1	 4278.0	...
8803797	  778.1	  588.3	 4278.0	...
8803798	  778.2	  588.5	 4278.0	...
8803799	  778.2	  588.5	 4278.0	...
8803800	  778.3	  588.5	 4278.0	...
8803801	  778.4	  588.4	 4278.0	...
8803802	  778.7	  588.4	 4279.0	...
8803803	  778.8	  588.3	 4280.0	...
8803804	  778.9	  588.2	 4280.0	...
8803805	  778.9	  587.9	 4278.0	...
8803806	  778.5	  587.7	 4275.0	...
8803807	  778.0	  587.7	 4275.0	...
8803808	  777.7	  587.8	 4278.0	...
8803809	  777.8	  587.6	 4280.0	...
8803810	  777.7	  587.5	 4280.0	...
8803811	  777.6	  587.2	 4282.0	...
8803812	  777.6	  587.1	 4282.0	...
8803813	  777.7	  587.7	 4282.0	...
8803814	  777.9	  588.3	 4281.0	...
8803815	  778.0	  589.0	 4281.0	...
8803816	  777.8	  588.7	 4282.0	...
8803817	  777.7	  588.0	 4283.0	...
8803818	  777.7	  587.6	 4283.0	...
8803819	  777.8	  587.5	 4283.0	...
8803820	  778.0	  587.6	 4282.0	...
8803821	  778.2	  587.4	 4280.0	...
8803822	  777.9	  587.3	 4279.0	...
8803823	  777.7	  587.2	 4279.0	...
8803824	  777.4	  587.2	 4281.0	...
8803825	  777.0	  587.3	 4283.0	...
8803826	  776.5	  587.3	 4285.0	...
8803827	  776.0	  587.2	 4287.0	...
8803828	  776.5	  587.5	 4287.0	...
8803829	  777.2	  587.9	 4288.0	...
8803830	  777.7	  588.2	 4290.0	...
8803831	  777.5	  588.1	 4293.0	...
8803832	  777.1	  588.3	 4297.0	...
8803833	  776.8	  588.7	 4298.0	...
8803834	  776.7	  588.9	 4299.0	...
8803835	  776.9	  588.7	 4300.0	...
8803836	  776.9	  588.6	 4301.0	...
8803837	  777.0	  588.6	 4303.0	...
8803838	  777.1	  588.1	 4303.0	...
8803839	  776.9	  587.7	 4305.0	...
8803840	  776.6	  587.4	 4306.0	...
8803841	  776.4	  587.6	 4306.0	...
8803842	  776.6	  588.1	 4302.0	...
8803843	  776.9	  588.4	 4298.0	...
8803844	  777.0	  588.9	 4294.0	...
8803845	  776.9	  589.0	 4294.0	...
8803846	  776.5	  589.1	 4294.0	...
8803847	  776.2	  589.1	 4294.0	...
8803848	  776.0	  588.6	 4295.0	...
8803849	  776.0	  588.5	 4297.0	...
8803850	  776.0	  588.3	 4300.0	...
8803851	  776.1	  588.6	 4305.0	...
8803852	  776.2	  588.5	 4310.0	...
8803853	  776.3	  588.6	 4312.0	...
8803854	  776.3	  588.7	 4312.0	...
8803855	  776.6	  588.5	 4309.0	...
8803856	  776.9	  588.1	 4304.0	...
8803857	  777.2	  587.6	 4299.0	...
8803858	  777.0	  587.4	 4296.0	...
8803859	  776.8	  587.3	 4297.0	...
8803860	  776.6	  587.6	 4297.0	...
8803861	  776.5	  588.1	 4296.0	...
8803862	  776.0	  588.2	 4295.0	...
MSG	8803863 0000 _ Number Off
8803863	  775.6	  587.8	 4300.0	...
8803864	  775.2	  587.3	 4304.0	...
8803865	  775.2	  587.1	 4309.0	...
8803866	  775.2	  587.0	 4309.0	...
8803867	  775.6	  586.9	 4309.0	...
8803868	  776.1	  586.8	 4309.0	...
8803869	  776.4	  587.1	 4308.0	...
8803870	  776.3	  587.4	 4308.0	...
8803871	  776.1	  587.6	 4308.0	...
8803872	  776.1	  587.4	 4309.0	...
8803873	  776.0	  587.4	 4309.0	...
8803874	  775.9	  587.9	 4308.0	...
8803875	  775.8	  588.3	 4309.0	...
8803876	  775.7	  587.9	 4309.0	...
8803877	  775.2	  587.1	 4310.0	...
8803878	  774.8	  587.0	 4310.0	...
8803879	  774.3	  587.7	 4310.0	...
8803880	  774.1	  588.4	 4313.0	...
8803881	  774.1	  588.4	 4315.0	...
8803882	  774.7	  588.3	 4316.0	...
8803883	  775.3	  588.3	 4315.0	...
8803884	  775.4	  588.5	 4312.0	...
8803885	  775.1	  588.7	 4311.0	...
8803886	  774.8	  588.4	 4312.0	...
8803887	  774.7	  588.1	 4314.0	...
8803888	  774.6	  587.8	 4316.0	...
8803889	  774.6	  588.3	 4317.0	...
8803890	  774.5	  588.7	 4318.0	...
8803891	  774.7	  588.8	 4318.0	...
8803892	  774.9	  588.4	 4319.0	...
8803893	  775.4	  588.2	 4319.0	...
8803894	  775.6	  588.4	 4321.0	...
8803895	  775.8	  588.7	 4323.0	...
8803896	  775.8	  588.8	 4325.0	...
8803897	  775.6	  588.2	 4325.0	...
8803898	  775.2	  587.5	 4325.0	...
8803899	  774.8	  587.5	 4324.0	...
8803900	  774.7	  588.2	 4322.0	...
8803901	  774.7	  588.9	 4321.0	...
8803902	  774.6	  589.0	 4320.0	...
8803903	  774.5	  588.7	 4320.0	...
8803904	  774.5	  588.1	 4319.0	...
8803905	  774.6	  587.6	 4319.0	...
8803906	  774.7	  587.4	 4320.0	...
8803907	  774.9	  587.3	 4321.0	...
8803908	  775.0	  587.7	 4323.0	...
8803909	  774.9	  588.2	 4325.0	...
8803910	  774.6	  588.5	 4327.0	...
8803911	  774.3	  588.4	 4328.0	...
8803912	  774.2	  588.0	 4328.0	...
8803913	  774.2	  587.8	 4328.0	...
8803914	  774.3	  587.8	 4328.0	...
8803915	  774.5	  588.1	 4328.0	...
8803916	  774.4	  588.5	 4328.0	...
8803917	  774.3	  588.6	 4330.0	...
8803918	  774.1	  588.3	 4332.0	...
8803919	  774.0	  587.7	 4329.0	...
8803920	  774.0	  587.5	 4325.0	...
8803921	  774.0	  588.0	 4320.0	...
8803922	  774.1	  588.5	 4320.0	...
8803923	  773.7	  588.7	 4321.0	...
8803924	  773.4	  588.8	 4323.0	...
8803925	  773.1	  588.8	 4325.0	...
8803926	  773.3	  588.8	 4325.0	...
8803927	  773.6	  588.8	 4325.0	...
8803928	  773.7	  588.9	 4324.0	...
8803929	  773.7	  588.9	 4322.0	...
8803930	  773.4	  589.0	 4320.0	...
8803931	  773.2	  589.0	 4318.0	...
8803932	  773.2	  589.1	 4318.0	...
8803933	  773.2	  589.2	 4319.0	...
8803934	  773.2	  589.3	 4320.0	...
8803935	  773.6	  589.1	 4321.0	...
8803936	  774.0	  588.7	 4321.0	...
8803937	  774.4	  588.4	 4322.0	...
8803938	  774.3	  588.2	 4323.0	...
8803939	  774.0	  588.3	 4324.0	...
8803940	  773.2	  588.2	 4324.0	...
8803941	  772.5	  588.2	 4324.0	...
8803942	  772.4	  588.0	 4324.0	...
8803943	  772.8	  587.9	 4324.0	...
8803944	  773.2	  588.4	 4324.0	...
8803945	  773.1	  589.0	 4324.0	...
8803946	  772.9	  589.0	 4324.0	...
8803947	  772.7	  588.3	 4325.0	...
8803948	  772.6	  587.8	 4326.0	...
8803949	  772.6	  587.9	 4328.0	...
8803950	  772.6	  588.0	 4330.0	...
8803951	  772.7	  588.0	 4329.0	...
8803952	  772.7	  587.9	 4326.0	...
8803953	  772.8	  587.7	 4323.0	...
8803954	  773.0	  587.7	 4323.0	...
8803955	  773.2	  587.8	 4323.0	...
8803956	  773.3	  588.1	 4324.0	...
8803957	  773.3	  588.3	 4326.0	...
8803958	  773.4	  588.5	 4330.0	...
8803959	  773.5	  588.5	 4332.0	...
8803960	  773.7	  588.6	 4335.0	...
8803961	  773.9	  588.4	 4335.0	...
8803962	  774.2	  588.2	 4335.0	...
8803963	  774.1	  588.1	 4336.0	...
8803964	  774.0	  587.6	 4336.0	...
8803965	  773.8	  587.1	 4336.0	...
8803966	  773.6	  586.8	 4335.0	...
8803967	  773.7	  587.0	 4334.0	...
8803968	  773.8	  587.2	 4333.0	...
8803969	  773.6	  587.2	 4332.0	...
8803970	  773.2	  587.3	 4332.0	...
8803971	  772.8	  587.4	 4333.0	...
8803972	  772.8	  587.4	 4335.0	...
8803973	  772.9	  587.3	 4338.0	...
8803974	  773.0	  587.3	 4340.0	...
8803975	  772.8	  587.3	 4341.0	...
8803976	  772.6	  587.4	 4341.0	...
8803977	  772.4	  587.5	 4340.0	...
8803978	  772.1	  587.7	 4341.0	...
8803979	  771.9	  587.7	 4342.0	...
8803980	  772.5	  587.7	 4344.0	...
8803981	  773.2	  587.8	 4344.0	...
8803982	  773.9	  587.8	 4343.0	...
8803983	  773.4	  587.7	 4339.0	...
8803984	  772.9	  587.7	 4336.0	...
8803985	  772.3	  587.7	 4334.0	...
8803986	  772.1	  587.8	 4339.0	...
8803987	  772.0	  588.0	 4343.0	...
8803988	  772.1	  588.2	 4346.0	...
8803989	  771.9	  588.2	 4344.0	...
8803990	  771.7	  588.2	 4341.0	...
8803991	  771.7	  588.0	 4341.0	...
8803992	  772.2	  587.6	 4340.0	...
8803993	  772.7	  587.6	 4340.0	...
8803994	  773.0	  587.8	 4341.0	...
8803995	  772.9	  588.1	 4342.0	...
8803996	  772.9	  588.0	 4342.0	...
8803997	  772.9	  588.0	 4340.0	...
8803998	  773.1	  588.0	 4339.0	...
8803999	  773.2	  588.1	 4338.0	...
8804000	  773.2	  588.2	 4337.0	...
8804001	  772.9	  588.1	 4338.0	...
8804002	  772.8	  587.7	 4338.0	...
8804003	  772.7	  587.3	 4339.0	...
8804004	  772.2	  587.2	 4339.0	...
8804005	  771.7	  587.4	 4339.0	...
8804006	  771.3	  587.5	 4341.0	...
8804007	  771.4	  587.5	 4342.0	...
8804008	  771.6	  587.5	 4343.0	...
8804009	  771.8	  587.6	 4342.0	...
8804010	  772.0	  587.7	 4341.0	...
8804011	  772.3	  587.6	 4341.0	...
8804012	  772.5	  587.4	 4342.0	...
8804013	  772.5	  587.4	 4343.0	...
8804014	  772.5	  587.7	 4344.0	...
8804015	  772.4	  588.0	 4344.0	...
8804016	  772.4	  588.2	 4346.0	...
8804017	  772.3	  587.9	 4349.0	...
8804018	  772.4	  587.7	 4350.0	...
8804019	  772.5	  587.7	 4349.0	...
8804020	  772.6	  587.8	 4348.0	...
8804021	  772.7	  587.8	 4347.0	...
8804022	  772.8	  587.7	 4347.0	...
8804023	  772.5	  587.6	 4347.0	...
8804024	  772.4	  587.5	 4347.0	...
8804025	  772.6	  587.5	 4347.0	...
8804026	  773.1	  587.4	 4347.0	...
8804027	  773.4	  587.4	 4347.0	...
8804028	  773.2	  587.4	 4351.0	...
8804029	  772.8	  587.4	 4354.0	...
8804030	  772.4	  587.3	 4356.0	...
8804031	  772.2	  587.3	 4355.0	...
8804032	  771.9	  587.4	 4353.0	...
8804033	  771.7	  587.5	 4352.0	...
8804034	  771.5	  587.6	 4352.0	...
8804035	  771.7	  587.6	 4351.0	...
8804036	  771.9	  587.5	 4353.0	...
8804037	  772.0	  587.5	 4354.0	...
8804038	  771.8	  587.6	 4355.0	...
8804039	  771.5	  587.7	 4355.0	...
8804040	  771.5	  588.2	 4356.0	...
8804041	  771.4	  588.8	 4355.0	...
8804042	  771.4	  589.3	 4354.0	...
8804043	  771.3	  589.2	 4353.0	...
8804044	  771.5	  589.0	 4355.0	...
8804045	  771.5	  588.8	 4357.0	...
8804046	  771.6	  588.6	 4358.0	...
8804047	  771.5	  588.8	 4354.0	...
8804048	  771.5	  588.9	 4350.0	...
8804049	  771.5	  589.0	 4349.0	...
8804050	  771.5	  589.0	 4349.0	...
8804051	  771.5	  589.1	 4350.0	...
8804052	  771.5	  589.1	 4353.0	...
8804053	  771.3	  589.0	 4356.0	...
8804054	  771.1	  588.9	 4360.0	...
8804055	  770.9	  588.7	 4360.0	...
8804056	  771.0	  588.4	 4360.0	...
8804057	  771.1	  588.1	 4361.0	...
8804058	  771.1	  587.6	 4361.0	...
8804059	  771.1	  587.4	 4362.0	...
8804060	  771.4	  587.3	 4363.0	...
8804061	  771.7	  587.6	 4363.0	...
8804062	  772.1	  587.7	 4363.0	...
8804063	  772.3	  587.8	 4364.0	...
8804064	  771.8	  587.6	 4365.0	...
8804065	  771.3	  587.5	 4364.0	...
8804066	  770.9	  587.8	 4364.0	...
8804067	  771.1	  588.1	 4366.0	...
8804068	  771.3	  588.3	 4368.0	...
8804069	  771.3	  588.2	 4370.0	...
8804070	  771.3	  588.2	 4368.0	...
8804071	  771.3	  588.1	 4366.0	...
8804072	  771.3	  588.1	 4364.0	...
8804073	  771.3	  588.5	 4363.0	...
MSG	8804074 0000 _ Number On
8804074	  771.4	  588.9	 4363.0	...
8804075	  771.5	  589.6	 4362.0	...
8804076	  771.7	  589.9	 4360.0	...
8804077	  771.7	  590.0	 4360.0	...
8804078	  771.5	  589.7	 4362.0	...
8804079	  771.3	  589.3	 4364.0	...
8804080	  771.1	  589.2	 4364.0	...
8804081	  771.0	  589.3	 4365.0	...
8804082	  771.0	  589.4	 4364.0	...
8804083	  770.8	  589.7	 4366.0	...
8804084	  770.6	  589.9	 4367.0	...
8804085	  770.4	  589.7	 4369.0	...
8804086	  770.5	  589.5	 4369.0	...
8804087	  770.6	  589.3	 4365.0	...
8804088	  770.7	  589.3	 4360.0	...
8804089	  771.0	  589.5	 4354.0	...
8804090	  771.2	  589.6	 4354.0	...
8804091	  771.4	  589.8	 4355.0	...
8804092	  771.4	  589.9	 4357.0	...
8804093	  771.5	  589.7	 4359.0	...
8804094	  771.6	  589.5	 4359.0	...
8804095	  771.7	  589.2	 4358.0	...
8804096	  771.8	  589.2	 4356.0	...
8804097	  771.9	  589.1	 4356.0	...
8804098	  772.1	  589.1	 4358.0	...
8804099	  772.0	  589.0	 4360.0	...
8804100	  771.6	  589.2	 4361.0	...
8804101	  771.2	  589.1	 4362.0	...
8804102	  771.0	  588.9	 4363.0	...
8804103	  771.0	  589.0	 4364.0	...
8804104	  771.0	  589.3	 4364.0	...
8804105	  771.1	  589.7	 4364.0	...
8804106	  771.1	  589.6	 4362.0	...
8804107	  770.7	  589.5	 4360.0	...
8804108	  770.3	  589.3	 4359.0	...
8804109	  770.5	  589.2	 4361.0	...
8804110	  770.9	  589.2	 4364.0	...
8804111	  771.3	  589.3	 4363.0	...
8804112	  771.0	  589.3	 4362.0	...
8804113	  771.0	  589.3	 4360.0	...
8804114	  771.0	  589.2	 4359.0	...
8804115	  771.1	  589.6	 4359.0	...
8804116	  771.2	  589.9	 4358.0	...
8804117	  771.2	  590.3	 4356.0	...
8804118	  771.1	  590.4	 4354.0	...
8804119	  771.0	  590.2	 4353.0	...
8804120	  771.0	  590.1	 4353.0	...
8804121	  770.9	  590.0	 4353.0	...
8804122	  770.9	  590.0	 4353.0	...
8804123	  770.9	  589.9	 4354.0	...
8804124	  770.9	  589.8	 4354.0	...
8804125	  771.0	  589.8	 4355.0	...
8804126	  771.0	  589.6	 4355.0	...
8804127	  771.0	  589.4	 4355.0	...
8804128	  771.0	  589.3	 4356.0	...
8804129	  770.9	  589.3	 4357.0	...
8804130	  770.9	  589.3	 4357.0	...
8804131	  770.9	  589.4	 4357.0	...
8804132	  771.0	  589.5	 4357.0	...
8804133	  771.1	  589.6	 4355.0	...
8804134	  771.2	  589.9	 4353.0	...
8804135	  771.1	  590.2	 4351.0	...
8804136	  771.1	  590.4	 4351.0	...
8804137	  771.1	  590.4	 4352.0	...
8804138	  771.1	  590.3	 4352.0	...
8804139	  771.1	  590.3	 4352.0	...
8804140	  771.1	  590.2	 4352.0	...
8804141	  771.2	  589.9	 4353.0	...
8804142	  771.3	  589.7	 4353.0	...
8804143	  771.3	  589.6	 4354.0	...
8804144	  771.4	  589.9	 4354.0	...
8804145	  771.5	  590.3	 4355.0	...
8804146	  771.5	  590.6	 4356.0	...
8804147	  771.3	  591.1	 4353.0	...
8804148	  771.0	  591.7	 4348.0	...
8804149	  770.7	  591.6	 4343.0	...
8804150	  770.5	  591.1	 4342.0	...
8804151	  770.2	  590.7	 4344.0	...
8804152	  770.0	  590.8	 4344.0	...
8804153	  769.8	  590.8	 4341.0	...
8804154	  769.9	  591.3	 4339.0	...
8804155	  770.3	  591.8	 4339.0	...
8804156	  770.8	  592.3	 4341.0	...
8804157	  771.2	  592.0	 4343.0	...
8804158	  771.1	  591.7	 4344.0	...
8804159	  770.8	  591.4	 4344.0	...
8804160	  770.4	  591.4	 4344.0	...
8804161	  769.8	  591.6	 4347.0	...
8804162	  769.3	  591.7	 4351.0	...
8804163	  769.5	  591.8	 4351.0	...
8804164	  769.9	  591.9	 4349.0	...
8804165	  770.4	  592.0	 4346.0	...
8804166	  770.6	  592.2	 4346.0	...
8804167	  771.1	  592.1	 4346.0	...
8804168	  771.5	  591.9	 4346.0	...
8804169	  771.7	  591.6	 4344.0	...
8804170	  771.1	  591.4	 4343.0	...
8804171	  770.5	  591.4	 4342.0	...
8804172	  770.1	  591.5	 4340.0	...
8804173	  770.3	  591.5	 4338.0	...
8804174	  770.6	  591.8	 4335.0	...
8804175	  770.8	  592.1	 4334.0	...
8804176	  770.9	  592.2	 4338.0	...
8804177	  770.9	  592.1	 4342.0	...
8804178	  770.9	  592.0	 4343.0	...
8804179	  771.0	  592.1	 4340.0	...
8804180	  771.4	  592.1	 4341.0	...
8804181	  771.7	  592.1	 4344.0	...
8804182	  771.9	  592.1	 4343.0	...
8804183	  771.8	  592.2	 4337.0	...
8804184	  771.3	  592.6	 4331.0	...
8804185	  770.9	  592.9	 4331.0	...
8804186	  770.5	  593.1	 4332.0	...
8804187	  770.5	  592.8	 4334.0	...
8804188	  770.5	  592.5	 4334.0	...
8804189	  770.5	  592.2	 4335.0	...
8804190	  770.6	  592.1	 4336.0	...
8804191	  770.7	  592.3	 4336.0	...
8804192	  770.7	  592.5	 4335.0	...
8804193	  770.8	  592.7	 4334.0	...
8804194	  770.8	  592.7	 4333.0	...
8804195	  770.9	  592.7	 4332.0	...
8804196	  771.0	  592.5	 4331.0	...
8804197	  771.0	  592.2	 4333.0	...
8804198	  770.9	  591.9	 4334.0	...
8804199	  771.1	  592.2	 4334.0	...
8804200	  771.4	  592.6	 4333.0	...
8804201	  771.5	  592.6	 4334.0	...
8804202	  771.3	  592.1	 4335.0	...
8804203	  771.1	  591.8	 4334.0	...
8804204	  771.0	  591.8	 4331.0	...
8804205	  770.9	  591.9	 4328.0	...
8804206	  770.9	  592.2	 4325.0	...
8804207	  770.7	  592.4	 4324.0	...
8804208	  770.6	  592.5	 4322.0	...
8804209	  770.6	  592.3	 4322.0	...
8804210	  770.8	  592.1	 4322.0	...
8804211	  770.9	  592.6	 4322.0	...
8804212	  771.0	  593.2	 4321.0	...
8804213	  771.0	  593.1	 4323.0	...
8804214	  771.1	  592.4	 4325.0	...
8804215	  771.1	  591.7	 4328.0	...
8804216	  771.3	  592.0	 4328.0	...
8804217	  771.3	  592.2	 4328.0	...
8804218	  771.4	  592.5	 4328.0	...
8804219	  771.4	  592.4	 4329.0	...
8804220	  771.4	  592.3	 4329.0	...
8804221	  771.3	  592.1	 4329.0	...
8804222	  771.5	  592.0	 4329.0	...
8804223	  771.8	  592.0	 4328.0	...
8804224	  772.1	  592.4	 4325.0	...
8804225	  772.1	  592.7	 4323.0	...
8804226	  772.1	  592.9	 4323.0	...
8804227	  772.1	  592.8	 4324.0	...
8804228	  772.1	  592.7	 4325.0	...
8804229	  772.3	  592.7	 4324.0	...
8804230	  772.5	  592.7	 4323.0	...
8804231	  772.8	  592.8	 4322.0	...
8804232	  772.8	  592.8	 4321.0	...
8804233	  772.9	  592.8	 4321.0	...
8804234	  772.9	  592.9	 4320.0	...
8804235	  772.9	  593.0	 4318.0	...
8804236	  772.8	  593.2	 4316.0	...
8804237	  772.7	  593.3	 4314.0	...
8804238	  772.6	  593.3	 4314.0	...
8804239	  772.5	  593.4	 4315.0	...
8804240	  772.6	  593.5	 4316.0	...
8804241	  772.5	  593.6	 4318.0	...
8804242	  772.3	  593.7	 4318.0	...
8804243	  772.1	  593.6	 4319.0	...
8804244	  772.0	  593.2	 4316.0	...
8804245	  772.0	  592.9	 4313.0	...
8804246	  772.1	  593.0	 4314.0	...
8804247	  772.3	  593.2	 4318.0	...
8804248	  772.6	  593.5	 4318.0	...
8804249	  772.7	  593.7	 4314.0	...
8804250	  772.7	  593.8	 4311.0	...
8804251	  772.7	  593.7	 4312.0	...
8804252	  772.7	  593.6	 4313.0	...
8804253	  772.7	  593.5	 4315.0	...
8804254	  772.7	  593.2	 4317.0	...
8804255	  772.8	  592.8	 4321.0	...
8804256	  773.3	  592.7	 4322.0	...
8804257	  773.8	  593.2	 4321.0	...
8804258	  774.2	  593.7	 4317.0	...
8804259	  773.7	  593.9	 4311.0	...
8804260	  773.1	  593.8	 4307.0	...
8804261	  772.7	  593.7	 4305.0	...
8804262	  772.8	  593.2	 4306.0	...
8804263	  772.9	  592.6	 4307.0	...
8804264	  772.5	  592.4	 4308.0	...
8804265	  772.0	  592.7	 4308.0	...
8804266	  772.0	  593.5	 4308.0	...
8804267	  772.4	  594.0	 4309.0	...
8804268	  772.8	  594.6	 4308.0	...
8804269	  773.1	  594.6	 4307.0	...
8804270	  773.3	  594.1	 4302.0	...
8804271	  773.5	  593.4	 4299.0	...
8804272	  773.4	  593.2	 4296.0	...
8804273	  773.4	  593.9	 4295.0	...
8804274	  773.7	  594.7	 4299.0	...
8804275	  774.0	  594.5	 4304.0	...
8804276	  774.3	  594.0	 4309.0	...
8804277	  774.3	  593.6	 4309.0	...
8804278	  774.3	  593.7	 4310.0	...
8804279	  774.3	  593.8	 4311.0	...
8804280	  774.3	  593.9	 4312.0	...
8804281	  774.1	  594.1	 4312.0	...
8804282	  774.0	  594.2	 4312.0	...
8804283	  773.9	  594.2	 4313.0	...
8804284	  773.8	  593.9	 4313.0	...
8804285	  773.7	  593.6	 4313.0	...
8804286	  773.7	  593.4	 4311.0	...
8804287	  773.8	  593.2	 4309.0	...
8804288	  773.9	  593.1	 4307.0	...
8804289	  773.6	  593.1	 4306.0	...
8804290	  773.3	  593.3	 4305.0	...
8804291	  773.0	  593.8	 4302.0	...
8804292	  773.0	  594.5	 4300.0	...
8804293	  773.1	  595.0	 4297.0	...
8804294	  773.1	  595.0	 4296.0	...
8804295	  773.4	  594.4	 4298.0	...
8804296	  773.7	  593.9	 4300.0	...
8804297	  774.1	  593.9	 4305.0	...
8804298	  774.1	  594.3	 4307.0	...
8804299	  774.1	  594.5	 4310.0	...
8804300	  774.2	  594.2	 4311.0	...
8804301	  774.4	  594.2	 4312.0	...
8804302	  774.2	  594.6	 4312.0	...
8804303	  773.9	  595.0	 4308.0	...
8804304	  773.5	  594.9	 4303.0	...
8804305	  773.5	  594.8	 4297.0	...
8804306	  773.7	  594.7	 4294.0	...
8804307	  774.0	  595.0	 4293.0	...
8804308	  774.1	  595.2	 4293.0	...
8804309	  773.8	  594.8	 4295.0	...
8804310	  773.5	  594.2	 4296.0	...
8804311	  773.8	  594.2	 4297.0	...
8804312	  774.2	  594.8	 4297.0	...
8804313	  774.6	  594.7	 4297.0	...
8804314	  774.3	  594.1	 4298.0	...
8804315	  774.0	  593.8	 4298.0	...
8804316	  773.7	  594.2	 4299.0	...
8804317	  773.8	  594.5	 4300.0	...
8804318	  773.9	  594.5	 4299.0	...
8804319	  774.0	  594.4	 4297.0	...
8804320	  774.0	  594.1	 4295.0	...
8804321	  774.0	  593.9	 4294.0	...
8804322	  774.1	  593.7	 4294.0	...
8804323	  774.3	  594.2	 4294.0	...
8804324	  774.5	  594.6	 4292.0	...
8804325	  774.5	  595.0	 4292.0	...
8804326	  774.5	  594.7	 4292.0	...
8804327	  774.5	  594.5	 4293.0	...
8804328	  774.4	  594.5	 4294.0	...
8804329	  774.5	  594.4	 4292.0	...
8804330	  774.6	  594.2	 4289.0	...
8804331	  774.7	  594.0	 4288.0	...
8804332	  774.7	  594.0	 4291.0	...
8804333	  774.7	  594.0	 4295.0	...
8804334	  774.8	  594.1	 4296.0	...
8804335	  774.9	  594.0	 4295.0	...
8804336	  775.0	  594.2	 4294.0	...
8804337	  774.8	  594.4	 4292.0	...
8804338	  774.8	  594.4	 4290.0	...
8804339	  774.9	  594.2	 4289.0	...
8804340	  775.2	  594.2	 4289.0	...
8804341	  774.9	  594.2	 4289.0	...
8804342	  774.4	  594.1	 4288.0	...
8804343	  774.0	  593.9	 4287.0	...
8804344	  774.1	  593.8	 4286.0	...
8804345	  774.1	  593.8	 4284.0	...
8804346	  774.2	  593.8	 4283.0	...
8804347	  774.2	  593.9	 4283.0	...
8804348	  774.2	  594.0	 4284.0	...
8804349	  774.2	  594.1	 4286.0	...
8804350	  774.6	  594.2	 4287.0	...
8804351	  774.9	  594.2	 4286.0	...
8804352	  775.2	  594.3	 4289.0	...
8804353	  775.2	  594.1	 4292.0	...
8804354	  775.2	  593.9	 4292.0	...
8804355	  775.3	  593.6	 4288.0	...
8804356	  775.4	  593.7	 4285.0	...
8804357	  775.1	  594.2	 4285.0	...
8804358	  774.8	  594.7	 4286.0	...
8804359	  774.5	  595.0	 4289.0	...
8804360	  774.5	  595.0	 4292.0	...
8804361	  774.3	  594.7	 4294.0	...
8804362	  774.1	  594.4	 4294.0	...
8804363	  774.4	  594.2	 4292.0	...
8804364	  774.9	  594.2	 4288.0	...
8804365	  775.4	  594.6	 4285.0	...
8804366	  775.6	  595.0	 4284.0	...
8804367	  775.8	  595.5	 4284.0	...
8804368	  776.1	  595.5	 4284.0	...
8804369	  776.1	  595.7	 4284.0	...
8804370	  776.3	  595.8	 4285.0	...
8804371	  776.4	  595.9	 4286.0	...
8804372	  776.5	  595.9	 4287.0	...
8804373	  776.7	  595.6	 4288.0	...
8804374	  776.8	  595.3	 4289.0	...
8804375	  776.4	  595.0	 4289.0	...
8804376	  775.8	  595.1	 4290.0	...
8804377	  775.1	  595.1	 4289.0	...
MSG	8804378 0000 _ Number Off
8804378	  775.0	  595.1	 4289.0	...
8804379	  774.9	  595.0	 4288.0	...
8804380	  775.1	  594.9	 4286.0	...
8804381	  775.2	  594.9	 4283.0	...
8804382	  775.4	  594.9	 4284.0	...
8804383	  775.5	  594.9	 4286.0	...
8804384	  775.7	  594.9	 4290.0	...
8804385	  775.5	  594.9	 4292.0	...
8804386	  775.2	  595.0	 4293.0	...
8804387	  775.0	  595.0	 4293.0	...
8804388	  775.0	  594.9	 4291.0	...
8804389	  775.5	  594.6	 4290.0	...
8804390	  776.0	  594.5	 4291.0	...
8804391	  776.4	  594.2	 4292.0	...
8804392	  776.4	  594.1	 4292.0	...
8804393	  776.4	  594.0	 4291.0	...
8804394	  776.4	  594.1	 4286.0	...
8804395	  776.4	  594.3	 4282.0	...
8804396	  776.4	  594.4	 4278.0	...
8804397	  776.5	  594.4	 4278.0	...
8804398	  776.5	  594.3	 4279.0	...
8804399	  776.2	  594.4	 4279.0	...
8804400	  776.0	  594.4	 4279.0	...
8804401	  775.8	  594.2	 4280.0	...
8804402	  775.8	  594.0	 4281.0	...
8804403	  775.8	  593.8	 4281.0	...
8804404	  775.9	  593.3	 4282.0	...
8804405	  775.9	  592.8	 4282.0	...
8804406	  775.7	  593.0	 4282.0	...
8804407	  775.5	  593.7	 4282.0	...
8804408	  775.4	  593.8	 4282.0	...
8804409	  775.5	  593.1	 4282.0	...
8804410	  775.7	  592.5	 4281.0	...
8804411	  776.0	  592.6	 4280.0	...
8804412	  776.1	  593.0	 4282.0	...
8804413	  775.9	  593.2	 4283.0	...
8804414	  775.6	  593.4	 4285.0	...
8804415	  775.2	  593.3	 4286.0	...
8804416	  775.5	  593.2	 4286.0	...
8804417	  775.6	  593.4	 4286.0	...
8804418	  775.7	  593.6	 4286.0	...
8804419	  775.4	  593.7	 4285.0	...
8804420	  775.2	  593.5	 4282.0	...
8804421	  775.2	  593.3	 4280.0	...
8804422	  775.2	  593.3	 4279.0	...
8804423	  775.5	  593.1	 4280.0	...
8804424	  775.8	  592.9	 4280.0	...
8804425	  776.3	  592.9	 4282.0	...
8804426	  776.5	  593.1	 4283.0	...
8804427	  776.7	  593.2	 4285.0	...
8804428	  776.7	  593.3	 4287.0	...
8804429	  776.7	  593.2	 4287.0	...
8804430	  776.7	  593.1	 4285.0	...
8804431	  776.5	  593.1	 4284.0	...
8804432	  776.3	  593.0	 4283.0	...
8804433	  776.1	  592.8	 4281.0	...
8804434	  776.0	  592.7	 4279.0	...
8804435	  775.9	  592.8	 4277.0	...
8804436	  775.8	  593.0	 4277.0	...
8804437	  775.8	  593.2	 4276.0	...
8804438	  775.6	  593.4	 4276.0	...
8804439	  775.5	  593.8	 4276.0	...
8804440	  775.8	  594.1	 4277.0	...
8804441	  776.1	  594.3	 4277.0	...
8804442	  776.6	  594.2	 4275.0	...
8804443	  776.8	  594.2	 4274.0	...
8804444	  777.1	  594.3	 4276.0	...
8804445	  777.0	  594.4	 4280.0	...
8804446	  776.6	  594.6	 4283.0	...
8804447	  776.3	  594.9	 4281.0	...
8804448	  776.2	  595.2	 4279.0	...
8804449	  776.3	  595.4	 4280.0	...
8804450	  776.4	  595.6	 4281.0	...
8804451	  776.8	  595.9	 4284.0	...
8804452	  777.2	  596.2	 4285.0	...
8804453	  777.6	  595.9	 4285.0	...
8804454	  777.6	  595.4	 4283.0	...
8804455	  777.7	  594.9	 4281.0	...
8804456	  778.0	  594.9	 4281.0	...
8804457	  778.3	  594.7	 4282.0	...
8804458	  778.7	  594.5	 4282.0	...
8804459	  778.8	  594.4	 4280.0	...
8804460	  778.9	  594.4	 4276.0	...
8804461	  778.4	  594.3	 4275.0	...
8804462	  777.7	  594.3	 4276.0	...
8804463	  777.1	  594.0	 4277.0	...
8804464	  777.1	  593.8	 4274.0	...
8804465	  777.3	  594.0	 4272.0	...
8804466	  777.5	  594.4	 4273.0	...
8804467	  777.6	  594.7	 4274.0	...
8804468	  777.6	  594.8	 4276.0	...
8804469	  777.4	  594.9	 4278.0	...
8804470	  777.2	  594.9	 4281.0	...
8804471	  777.0	  594.7	 4280.0	...
8804472	  776.8	  594.5	 4276.0	...
8804473	  776.5	  594.6	 4271.0	...
8804474	  776.4	  594.7	 4268.0	...
8804475	  776.4	  594.4	 4268.0	...
8804476	  776.5	  593.9	 4269.0	...
8804477	  776.6	  593.9	 4272.0	...
8804478	  776.9	  594.3	 4275.0	...
8804479	  777.2	  594.8	 4275.0	...
8804480	  777.4	  594.6	 4274.0	...
8804481	  777.6	  594.4	 4273.0	...
8804482	  777.7	  594.0	 4275.0	...
8804483	  777.7	  593.9	 4278.0	...
8804484	  777.9	  593.7	 4280.0	...
8804485	  778.0	  593.8	 4277.0	...
8804486	  778.2	  593.7	 4274.0	...
8804487	  778.3	  593.9	 4271.0	...
8804488	  778.3	  594.2	 4269.0	...
8804489	  778.3	  594.5	 4269.0	...
8804490	  778.3	  594.5	 4270.0	...
8804491	  778.4	  594.5	 4271.0	...
8804492	  778.5	  594.7	 4271.0	...
8804493	  778.5	  594.9	 4270.0	...
8804494	  778.5	  594.6	 4269.0	...
8804495	  778.6	  593.6	 4268.0	...
8804496	  778.6	  592.7	 4268.0	...
8804497	  778.5	  592.7	 4268.0	...
8804498	  778.4	  593.1	 4268.0	...
8804499	  778.6	  593.4	 4270.0	...
8804500	  778.9	  593.3	 4272.0	...
8804501	  779.3	  593.1	 4275.0	...
8804502	  779.3	  593.0	 4275.0	...
8804503	  778.9	  593.2	 4275.0	...
8804504	  778.5	  593.4	 4274.0	...
8804505	  778.5	  593.7	 4273.0	...
8804506	  779.0	  593.8	 4271.0	...
8804507	  779.5	  593.5	 4270.0	...
8804508	  779.3	  593.1	 4271.0	...
8804509	  779.1	  592.7	 4271.0	...
8804510	  778.9	  593.0	 4272.0	...
8804511	  778.9	  593.2	 4270.0	...
8804512	  778.9	  593.7	 4270.0	...
8804513	  778.8	  593.9	 4269.0	...
8804514	  778.7	  594.2	 4269.0	...
8804515	  778.5	  594.2	 4269.0	...
8804516	  778.4	  594.2	 4269.0	...
8804517	  778.5	  594.1	 4269.0	...
8804518	  778.6	  594.1	 4269.0	...
8804519	  778.7	  594.1	 4268.0	...
8804520	  778.7	  594.1	 4269.0	...
8804521	  778.6	  594.0	 4270.0	...
8804522	  778.5	  594.1	 4270.0	...
8804523	  778.4	  594.3	 4271.0	...
8804524	  778.9	  593.6	 4274.0	...
8804525	  779.4	  592.8	 4276.0	...
8804526	  779.8	  592.3	 4278.0	...
8804527	  779.5	  592.9	 4278.0	...
8804528	  779.3	  593.5	 4277.0	...
8804529	  779.1	  593.4	 4274.0	...
8804530	  779.2	  593.2	 4272.0	...
8804531	  779.3	  592.5	 4270.0	...
8804532	  779.4	  592.1	 4269.0	...
8804533	  779.5	  592.0	 4267.0	...
8804534	  779.4	  592.3	 4267.0	...
8804535	  778.9	  592.6	 4266.0	...
8804536	  778.1	  592.7	 4268.0	...
8804537	  777.4	  592.9	 4271.0	...
8804538	  777.2	  592.8	 4274.0	...
8804539	  777.1	  592.6	 4276.0	...
8804540	  777.0	  592.3	 4278.0	...
8804541	  777.0	  592.2	 4279.0	...
8804542	  777.5	  592.0	 4279.0	...
8804543	  778.0	  592.0	 4278.0	...
8804544	  778.1	  592.5	 4278.0	...
8804545	  777.7	  593.0	 4278.0	...
8804546	  777.2	  593.4	 4278.0	...
8804547	  777.2	  593.3	 4275.0	...
8804548	  777.7	  593.1	 4273.0	...
8804549	  778.1	  593.1	 4271.0	...
8804550	  778.7	  593.2	 4272.0	...
8804551	  778.8	  593.9	 4271.0	...
8804552	  779.0	  594.6	 4271.0	...
8804553	  779.1	  595.2	 4271.0	...
8804554	  779.1	  595.2	 4271.0	...
8804555	  779.0	  595.1	 4270.0	...
8804556	  779.0	  595.0	 4267.0	...
8804557	  778.3	  594.7	 4271.0	...
8804558	  777.7	  594.5	 4275.0	...
8804559	  777.8	  594.4	 4278.0	...
8804560	  778.5	  594.6	 4277.0	...
8804561	  779.2	  594.9	 4272.0	...
8804562	  779.1	  595.2	 4267.0	...
8804563	  779.0	  595.4	 4261.0	...
8804564	  778.9	  595.5	 4259.0	...
8804565	  779.0	  595.6	 4259.0	...
8804566	  779.1	  595.4	 4259.0	...
8804567	  779.2	  595.1	 4259.0	...
8804568	  779.2	  594.7	 4262.0	...
8804569	  779.2	  594.6	 4262.0	...
8804570	  779.1	  594.5	 4264.0	...
8804571	  779.0	  594.6	 4262.0	...
8804572	  778.8	  594.8	 4262.0	...
8804573	  778.7	  594.9	 4261.0	...
8804574	  779.2	  595.0	 4259.0	...
8804575	  779.7	  594.9	 4258.0	...
8804576	  779.7	  594.9	 4257.0	...
8804577	  779.1	  595.2	 4256.0	...
8804578	  778.4	  595.5	 4256.0	...
8804579	  778.3	  595.6	 4256.0	...
8804580	  778.2	  595.5	 4256.0	...
8804581	  778.2	  595.4	 4261.0	...
8804582	  778.2	  595.4	 4266.0	...
8804583	  778.2	  595.3	 4271.0	...
8804584	  778.2	  595.4	 4272.0	...
8804585	  778.1	  595.4	 4273.0	...
8804586	  778.2	  595.4	 4273.0	...
8804587	  778.3	  595.3	 4273.0	...
MSG	8804588 0000 _ Number On
8804588	  778.3	  595.4	 4272.0	...
8804589	  778.2	  595.5	 4271.0	...
8804590	  778.1	  595.6	 4271.0	...
8804591	  778.1	  595.6	 4272.0	...
8804592	  778.3	  595.5	 4269.0	...
8804593	  778.5	  595.6	 4267.0	...
8804594	  778.6	  595.7	 4264.0	...
8804595	  778.7	  595.8	 4265.0	...
8804596	  778.7	  595.9	 4265.0	...
8804597	  778.8	  595.7	 4266.0	...
8804598	  778.8	  595.4	 4269.0	...
8804599	  778.9	  595.1	 4272.0	...
8804600	  779.0	  594.8	 4275.0	...
8804601	  779.0	  594.8	 4275.0	...
8804602	  778.9	  594.7	 4273.0	...
8804603	  779.1	  594.7	 4270.0	...
8804604	  779.2	  594.9	 4266.0	...
8804605	  779.3	  595.0	 4265.0	...
8804606	  778.8	  594.9	 4265.0	...
8804607	  778.1	  594.7	 4264.0	...
8804608	  777.6	  595.1	 4263.0	...
8804609	  777.3	  595.7	 4263.0	...
8804610	  777.3	  595.8	 4265.0	...
8804611	  777.9	  595.3	 4266.0	...
8804612	  778.6	  594.8	 4265.0	...
8804613	  779.1	  595.1	 4261.0	...
8804614	  778.9	  595.3	 4257.0	...
8804615	  778.9	  595.2	 4258.0	...
8804616	  779.2	  594.8	 4260.0	...
8804617	  779.4	  594.8	 4260.0	...
8804618	  779.2	  595.2	 4258.0	...
8804619	  778.9	  595.4	 4257.0	...
8804620	  778.7	  595.3	 4257.0	...
8804621	  778.5	  595.1	 4258.0	...
8804622	  778.4	  595.0	 4258.0	...
8804623	  778.3	  594.8	 4259.0	...
8804624	  778.3	  594.7	 4259.0	...
8804625	  778.4	  594.6	 4260.0	...
8804626	  778.5	  594.6	 4260.0	...
8804627	  778.7	  594.6	 4261.0	...
8804628	  778.8	  594.6	 4262.0	...
8804629	  779.0	  594.7	 4262.0	...
8804630	  779.0	  594.7	 4262.0	...
8804631	  779.0	  594.8	 4260.0	...
8804632	  778.9	  594.9	 4259.0	...
8804633	  778.7	  595.2	 4259.0	...
8804634	  778.5	  595.6	 4259.0	...
8804635	  778.5	  595.9	 4259.0	...
8804636	  778.6	  595.7	 4261.0	...
8804637	  778.4	  595.6	 4262.0	...
8804638	  778.2	  595.4	 4263.0	...
8804639	  778.0	  595.4	 4259.0	...
8804640	  778.1	  595.2	 4255.0	...
8804641	  778.1	  595.1	 4253.0	...
8804642	  778.1	  595.2	 4254.0	...
8804643	  778.2	  595.2	 4255.0	...
8804644	  778.4	  595.5	 4255.0	...
8804645	  778.5	  595.8	 4255.0	...
8804646	  778.4	  595.6	 4255.0	...
8804647	  778.3	  595.2	 4250.0	...
8804648	  778.2	  594.9	 4245.0	...
8804649	  778.0	  595.2	 4244.0	...
8804650	  777.9	  595.4	 4247.0	...
8804651	  777.9	  595.5	 4251.0	...
8804652	  778.0	  595.1	 4250.0	...
8804653	  778.1	  594.9	 4249.0	...
8804654	  778.3	  594.8	 4247.0	...
8804655	  778.3	  595.4	 4246.0	...
8804656	  778.2	  595.8	 4246.0	...
8804657	  778.1	  595.7	 4246.0	...
8804658	  778.2	  595.4	 4247.0	...
8804659	  778.2	  595.0	 4248.0	...
8804660	  778.2	  595.0	 4249.0	...
8804661	  778.1	  595.1	 4250.0	...
8804662	  778.2	  595.1	 4250.0	...
8804663	  778.3	  594.9	 4250.0	...
8804664	  778.4	  594.7	 4250.0	...
8804665	  778.4	  594.5	 4249.0	...
8804666	  778.4	  594.2	 4248.0	...
8804667	  778.4	  593.7	 4247.0	...
8804668	  778.3	  593.2	 4246.0	...
8804669	  778.3	  593.3	 4245.0	...
8804670	  778.3	  593.7	 4245.0	...
8804671	  778.3	  594.2	 4245.0	...
8804672	  778.4	  594.8	 4246.0	...
8804673	  778.5	  595.3	 4248.0	...
8804674	  778.6	  595.8	 4248.0	...
8804675	  778.5	  595.6	 4248.0	...
8804676	  778.4	  594.8	 4249.0	...
8804677	  778.2	  594.0	 4252.0	...
8804678	  778.1	  593.9	 4255.0	...
8804679	  778.0	  594.5	 4256.0	...
8804680	  778.0	  595.0	 4254.0	...
8804681	  778.1	  595.0	 4254.0	...
8804682	  778.1	  595.0	 4255.0	...
8804683	  778.6	  594.9	 4253.0	...
8804684	  779.0	  594.9	 4252.0	...
8804685	  779.0	  595.0	 4252.0	...
8804686	  778.5	  595.1	 4255.0	...
8804687	  778.1	  595.1	 4257.0	...
8804688	  778.0	  595.1	 4258.0	...
8804689	  778.0	  595.0	 4259.0	...
8804690	  778.0	  594.9	 4260.0	...
8804691	  778.1	  594.8	 4262.0	...
8804692	  778.4	  595.0	 4260.0	...
8804693	  778.6	  595.1	 4257.0	...
8804694	  778.5	  595.2	 4253.0	...
8804695	  778.3	  595.2	 4253.0	...
8804696	  778.1	  595.1	 4253.0	...
8804697	  778.0	  594.8	 4254.0	...
8804698	  777.9	  594.6	 4253.0	...
8804699	  778.1	  594.4	 4252.0	...
8804700	  778.3	  594.4	 4253.0	...
8804701	  778.5	  594.2	 4255.0	...
8804702	  778.5	  593.9	 4254.0	...
8804703	  778.5	  593.6	 4251.0	...
8804704	  778.6	  593.7	 4249.0	...
8804705	  778.7	  594.0	 4250.0	...
8804706	  778.7	  594.3	 4252.0	...
8804707	  778.9	  594.3	 4253.0	...
8804708	  779.1	  594.2	 4255.0	...
8804709	  779.3	  594.1	 4255.0	...
8804710	  778.9	  594.1	 4255.0	...
8804711	  778.3	  594.0	 4256.0	...
8804712	  777.6	  594.1	 4257.0	...
8804713	  777.6	  594.2	 4255.0	...
8804714	  777.8	  594.4	 4251.0	...
8804715	  777.9	  594.6	 4247.0	...
8804716	  777.9	  594.6	 4247.0	...
8804717	  777.9	  594.7	 4246.0	...
8804718	  777.9	  594.7	 4247.0	...
8804719	  777.9	  594.4	 4248.0	...
8804720	  778.0	  594.0	 4249.0	...
8804721	  778.0	  593.5	 4250.0	...
8804722	  777.9	  593.3	 4252.0	...
8804723	  777.7	  593.3	 4254.0	...
8804724	  777.4	  593.4	 4256.0	...
8804725	  777.2	  593.6	 4256.0	...
8804726	  777.1	  593.6	 4256.0	...
8804727	  777.1	  593.6	 4255.0	...
8804728	  777.2	  593.4	 4252.0	...
8804729	  777.3	  593.3	 4249.0	...
8804730	  777.4	  593.1	 4247.0	...
8804731	  777.5	  592.9	 4250.0	...
8804732	  777.5	  592.6	 4253.0	...
8804733	  777.5	  592.5	 4257.0	...
8804734	  777.4	  592.5	 4257.0	...
8804735	  777.7	  592.5	 4254.0	...
8804736	  778.1	  593.3	 4252.0	...
8804737	  778.5	  594.2	 4248.0	...
8804738	  778.7	  595.0	 4247.0	...
8804739	  778.5	  594.7	 4246.0	...
8804740	  778.1	  594.4	 4248.0	...
8804741	  777.8	  594.1	 4249.0	...
8804742	  777.8	  594.1	 4251.0	...
8804743	  777.6	  594.2	 4251.0	...
8804744	  777.4	  594.2	 4251.0	...
8804745	  777.3	  594.4	 4251.0	...
8804746	  777.1	  594.5	 4251.0	...
8804747	  776.9	  594.4	 4251.0	...
8804748	  777.0	  594.1	 4253.0	...
8804749	  777.3	  593.7	 4254.0	...
8804750	  777.6	  593.7	 4254.0	...
8804751	  777.5	  593.8	 4254.0	...
8804752	  777.5	  593.9	 4256.0	...
8804753	  777.4	  594.0	 4258.0	...
8804754	  777.3	  594.3	 4257.0	...
8804755	  777.3	  594.6	 4255.0	...
8804756	  777.1	  594.7	 4253.0	...
8804757	  776.9	  594.4	 4254.0	...
8804758	  777.0	  594.2	 4255.0	...
8804759	  777.2	  594.1	 4255.0	...
8804760	  777.5	  593.6	 4255.0	...
8804761	  777.4	  593.1	 4256.0	...
8804762	  777.3	  592.7	 4257.0	...
8804763	  777.5	  592.6	 4257.0	...
8804764	  777.8	  592.9	 4258.0	...
8804765	  778.1	  593.2	 4259.0	...
8804766	  778.0	  593.1	 4259.0	...
8804767	  777.8	  592.7	 4258.0	...
8804768	  777.6	  592.3	 4256.0	...
8804769	  777.4	  592.2	 4254.0	...
8804770	  777.5	  592.2	 4254.0	...
8804771	  777.6	  592.2	 4254.0	...
8804772	  777.7	  592.3	 4255.0	...
8804773	  777.3	  592.4	 4256.0	...
8804774	  776.8	  592.9	 4257.0	...
8804775	  776.6	  593.3	 4254.0	...
8804776	  776.7	  593.3	 4253.0	...
8804777	  776.8	  593.0	 4252.0	...
8804778	  776.6	  592.7	 4254.0	...
8804779	  776.6	  592.8	 4255.0	...
8804780	  776.6	  592.9	 4255.0	...
8804781	  776.7	  593.0	 4253.0	...
8804782	  777.0	  592.8	 4255.0	...
8804783	  777.2	  592.5	 4257.0	...
8804784	  777.6	  592.3	 4259.0	...
8804785	  777.7	  592.1	 4259.0	...
8804786	  777.5	  592.3	 4259.0	...
8804787	  777.2	  592.4	 4259.0	...
8804788	  777.0	  592.5	 4256.0	...
8804789	  776.9	  592.4	 4253.0	...
8804790	  776.9	  592.4	 4253.0	...
8804791	  776.8	  592.4	 4256.0	...
8804792	  776.7	  592.3	 4259.0	...
8804793	  776.7	  592.0	 4259.0	...
8804794	  776.7	  591.6	 4260.0	...
8804795	  776.6	  591.3	 4259.0	...
8804796	  776.5	  591.5	 4260.0	...
8804797	  776.6	  591.6	 4260.0	...
8804798	  777.0	  591.9	 4261.0	...
8804799	  777.4	  592.0	 4261.0	...
8804800	  777.8	  592.0	 4260.0	...
8804801	  777.7	  592.1	 4260.0	...
8804802	  777.6	  592.1	 4259.0	...
8804803	  777.6	  592.1	 4260.0	...
8804804	  777.6	  592.1	 4261.0	...
8804805	  777.5	  592.1	 4262.0	...
8804806	  777.2	  592.2	 4263.0	...
8804807	  777.1	  592.4	 4263.0	...
8804808	  777.3	  592.5	 4264.0	...
8804809	  777.4	  592.7	 4264.0	...
8804810	  777.2	  592.9	 4264.0	...
8804811	  776.9	  592.9	 4263.0	...
8804812	  776.7	  592.7	 4266.0	...
8804813	  776.8	  592.3	 4269.0	...
8804814	  776.9	  591.7	 4273.0	...
8804815	  776.9	  591.2	 4274.0	...
8804816	  776.8	  590.8	 4273.0	...
8804817	  776.7	  590.8	 4271.0	...
8804818	  776.8	  590.7	 4269.0	...
8804819	  777.0	  590.7	 4267.0	...
8804820	  777.2	  591.4	 4266.0	...
8804821	  777.5	  592.0	 4266.0	...
8804822	  777.8	  592.7	 4266.0	...
8804823	  777.9	  592.6	 4266.0	...
8804824	  778.1	  592.1	 4266.0	...
8804825	  778.3	  591.7	 4266.0	...
8804826	  778.1	  591.4	 4267.0	...
8804827	  777.3	  591.5	 4267.0	...
8804828	  776.5	  591.7	 4267.0	...
8804829	  776.1	  591.9	 4268.0	...
8804830	  776.0	  591.4	 4270.0	...
8804831	  776.2	  590.8	 4270.0	...
8804832	  776.2	  590.1	 4270.0	...
8804833	  776.3	  590.0	 4268.0	...
8804834	  776.3	  590.0	 4268.0	...
8804835	  776.5	  589.9	 4269.0	...
8804836	  777.1	  590.1	 4271.0	...
8804837	  777.4	  590.5	 4273.0	...
8804838	  777.7	  590.9	 4274.0	...
8804839	  777.7	  591.0	 4275.0	...
8804840	  777.4	  591.0	 4275.0	...
8804841	  777.0	  591.1	 4272.0	...
8804842	  776.7	  591.3	 4269.0	...
8804843	  776.8	  591.3	 4267.0	...
8804844	  776.9	  591.4	 4269.0	...
8804845	  777.0	  591.7	 4270.0	...
8804846	  777.0	  592.1	 4272.0	...
8804847	  777.0	  592.2	 4274.0	...
8804848	  777.1	  592.4	 4275.0	...
8804849	  777.1	  592.0	 4275.0	...
8804850	  777.1	  591.5	 4276.0	...
8804851	  776.7	  591.0	 4278.0	...
8804852	  776.3	  590.9	 4279.0	...
8804853	  776.2	  591.1	 4280.0	...
8804854	  776.5	  591.3	 4279.0	...
8804855	  776.5	  591.4	 4280.0	...
8804856	  776.1	  591.5	 4281.0	...
8804857	  775.8	  591.6	 4279.0	...
8804858	  775.6	  591.8	 4273.0	...
8804859	  775.5	  591.8	 4267.0	...
8804860	  775.5	  591.8	 4263.0	...
8804861	  775.5	  591.9	 4264.0	...
8804862	  775.6	  592.0	 4265.0	...
8804863	  776.0	  592.1	 4267.0	...
8804864	  776.3	  592.0	 4269.0	...
8804865	  776.6	  591.9	 4271.0	...
8804866	  776.6	  591.9	 4272.0	...
8804867	  776.7	  591.8	 4273.0	...
8804868	  776.8	  591.7	 4275.0	...
8804869	  776.9	  591.6	 4275.0	...
8804870	  776.8	  591.7	 4277.0	...
8804871	  776.8	  592.0	 4278.0	...
8804872	  776.7	  592.4	 4278.0	...
8804873	  776.3	  592.6	 4277.0	...
8804874	  775.9	  592.5	 4277.0	...
8804875	  775.9	  592.0	 4277.0	...
8804876	  776.3	  591.7	 4277.0	...
8804877	  776.5	  591.4	 4278.0	...
8804878	  776.4	  591.3	 4278.0	...
8804879	  776.2	  591.2	 4279.0	...
8804880	  775.7	  591.2	 4279.0	...
8804881	  775.2	  591.2	 4282.0	...
8804882	  775.1	  591.2	 4286.0	...
8804883	  775.5	  591.2	 4288.0	...
8804884	  776.0	  591.3	 4286.0	...
8804885	  776.0	  591.5	 4284.0	...
8804886	  776.1	  591.7	 4283.0	...
8804887	  776.0	  592.0	 4283.0	...
8804888	  776.0	  592.1	 4282.0	...
8804889	  775.9	  592.0	 4282.0	...
8804890	  775.9	  591.9	 4281.0	...
8804891	  775.7	  591.5	 4281.0	...
8804892	  775.6	  591.0	 4281.0	...
MSG	8804893 0000 _ Number Off
8804893	  775.6	  590.5	 4281.0	...
8804894	  775.7	  590.5	 4282.0	...
8804895	  775.8	  590.5	 4282.0	...
8804896	  775.9	  590.8	 4283.0	...
8804897	  776.0	  591.1	 4283.0	...
8804898	  776.1	  591.4	 4284.0	...
8804899	  776.1	  591.7	 4284.0	...
8804900	  776.1	  591.8	 4284.0	...
8804901	  776.1	  591.9	 4284.0	...
8804902	  775.7	  591.7	 4283.0	...
8804903	  775.4	  591.6	 4282.0	...
8804904	  775.1	  591.8	 4281.0	...
8804905	  775.1	  592.0	 4283.0	...
8804906	  775.0	  592.4	 4285.0	...
8804907	  774.9	  592.5	 4288.0	...
8804908	  774.9	  592.7	 4289.0	...
8804909	  774.9	  592.1	 4289.0	...
8804910	  775.0	  591.5	 4289.0	...
8804911	  775.0	  590.9	 4289.0	...
8804912	  775.1	  591.1	 4288.0	...
8804913	  775.0	  591.4	 4288.0	...
8804914	  774.9	  591.9	 4286.0	...
8804915	  774.8	  592.5	 4284.0	...
8804916	  774.9	  593.0	 4281.0	...
8804917	  774.8	  592.6	 4282.0	...
8804918	  774.7	  592.0	 4283.0	...
8804919	  774.6	  591.4	 4284.0	...
8804920	  774.8	  591.4	 4285.0	...
8804921	  775.0	  591.6	 4285.0	...
8804922	  775.2	  591.8	 4284.0	...
8804923	  775.2	  591.9	 4286.0	...
8804924	  775.0	  591.9	 4288.0	...
8804925	  774.8	  592.0	 4291.0	...
8804926	  774.9	  591.8	 4292.0	...
8804927	  775.1	  591.7	 4293.0	...
8804928	  774.7	  591.7	 4293.0	...
8804929	  774.1	  591.8	 4292.0	...
8804930	  773.8	  592.0	 4291.0	...
8804931	  774.3	  592.0	 4291.0	...
8804932	  774.6	  591.9	 4293.0	...
8804933	  774.6	  591.9	 4294.0	...
8804934	  774.5	  591.8	 4295.0	...
8804935	  774.4	  591.7	 4295.0	...
8804936	  774.0	  591.6	 4295.0	...
8804937	  773.7	  591.5	 4294.0	...
8804938	  773.4	  591.4	 4294.0	...
8804939	  773.6	  591.4	 4293.0	...
8804940	  773.8	  591.3	 4292.0	...
8804941	  774.1	  591.3	 4291.0	...
8804942	  774.3	  591.4	 4291.0	...
8804943	  774.6	  591.5	 4291.0	...
8804944	  774.6	  591.0	 4291.0	...
8804945	  774.3	  590.6	 4291.0	...
8804946	  773.9	  590.6	 4291.0	...
8804947	  773.6	  591.0	 4290.0	...
8804948	  773.6	  591.3	 4288.0	...
8804949	  773.6	  591.4	 4287.0	...
8804950	  773.5	  591.5	 4286.0	...
8804951	  773.3	  591.8	 4285.0	...
8804952	  773.0	  592.0	 4284.0	...
8804953	  772.8	  592.1	 4286.0	...
8804954	  772.8	  591.8	 4289.0	...
8804955	  772.8	  591.3	 4292.0	...
8804956	  773.0	  590.8	 4293.0	...
8804957	  773.1	  590.2	 4295.0	...
8804958	  773.1	  589.9	 4297.0	...
8804959	  773.1	  590.2	 4299.0	...
8804960	  773.4	  590.7	 4298.0	...
8804961	  773.6	  591.1	 4296.0	...
8804962	  773.8	  590.9	 4296.0	...
8804963	  773.8	  590.9	 4299.0	...
8804964	  773.7	  590.8	 4303.0	...
8804965	  773.6	  590.8	 4304.0	...
8804966	  773.6	  590.9	 4304.0	...
8804967	  773.7	  591.0	 4303.0	...
8804968	  773.7	  590.9	 4303.0	...
8804969	  773.7	  590.4	 4303.0	...
8804970	  773.6	  589.8	 4302.0	...
8804971	  773.4	  590.2	 4297.0	...
8804972	  773.2	  590.7	 4293.0	...
8804973	  773.1	  591.0	 4290.0	...
8804974	  773.0	  590.8	 4292.0	...
8804975	  773.2	  590.3	 4295.0	...
8804976	  773.4	  590.0	 4298.0	...
8804977	  773.3	  589.9	 4300.0	...
8804978	  773.0	  590.0	 4302.0	...
8804979	  772.7	  590.3	 4303.0	...
8804980	  772.8	  590.8	 4305.0	...
8804981	  772.9	  591.2	 4307.0	...
8804982	  772.5	  591.1	 4309.0	...
8804983	  772.0	  590.7	 4309.0	...
8804984	  771.7	  590.2	 4307.0	...
8804985	  771.9	  590.2	 4305.0	...
8804986	  772.2	  590.2	 4304.0	...
8804987	  772.4	  590.2	 4305.0	...
8804988	  772.9	  590.1	 4306.0	...
8804989	  773.4	  590.1	 4307.0	...
8804990	  773.9	  590.0	 4308.0	...
8804991	  774.1	  590.0	 4308.0	...
8804992	  773.8	  589.9	 4311.0	...
8804993	  773.1	  590.0	 4313.0	...
8804994	  772.4	  590.0	 4312.0	...
8804995	  772.2	  590.5	 4310.0	...
8804996	  772.3	  591.1	 4307.0	...
8804997	  772.3	  591.5	 4307.0	...
8804998	  772.3	  591.3	 4303.0	...
8804999	  772.2	  591.0	 4300.0	...
8805000	  772.1	  590.8	 4300.0	...
8805001	  772.1	  590.5	 4304.0	...
8805002	  772.2	  590.3	 4307.0	...
8805003	  772.4	  590.3	 4305.0	...
8805004	  772.6	  590.4	 4304.0	...
8805005	  772.9	  590.4	 4304.0	...
8805006	  773.1	  590.3	 4304.0	...
8805007	  773.2	  590.2	 4304.0	...
8805008	  773.2	  590.3	 4305.0	...
8805009	  773.5	  589.9	 4306.0	...
8805010	  773.7	  589.5	 4307.0	...
8805011	  774.0	  589.1	 4308.0	...
8805012	  773.9	  589.3	 4307.0	...
8805013	  773.8	  589.5	 4306.0	...
8805014	  773.6	  590.2	 4304.0	...
8805015	  773.2	  590.8	 4302.0	...
8805016	  772.8	  590.6	 4301.0	...
8805017	  772.5	  589.8	 4301.0	...
8805018	  772.0	  589.8	 4302.0	...
8805019	  771.5	  590.6	 4304.0	...
8805020	  771.4	  591.5	 4306.0	...
8805021	  771.8	  591.4	 4309.0	...
8805022	  771.7	  591.2	 4313.0	...
8805023	  771.3	  590.7	 4317.0	...
8805024	  771.0	  590.1	 4320.0	...
8805025	  771.2	  589.5	 4321.0	...
8805026	  771.4	  589.8	 4323.0	...
8805027	  771.5	  590.3	 4326.0	...
8805028	  771.5	  590.7	 4328.0	...
8805029	  771.6	  590.7	 4327.0	...
8805030	  771.7	  590.6	 4326.0	...
8805031	  771.7	  590.6	 4325.0	...
8805032	  771.7	  590.5	 4323.0	...
8805033	  771.6	  590.5	 4325.0	...
8805034	  771.5	  590.7	 4328.0	...
8805035	  771.5	  590.8	 4329.0	...
8805036	  771.5	  591.1	 4328.0	...
8805037	  771.5	  591.0	 4326.0	...
8805038	  771.4	  590.7	 4326.0	...
8805039	  771.4	  590.3	 4326.0	...
8805040	  771.4	  590.2	 4327.0	...
8805041	  771.5	  590.5	 4326.0	...
8805042	  771.6	  590.7	 4325.0	...
8805043	  771.5	  590.8	 4326.0	...
8805044	  771.4	  590.8	 4328.0	...
8805045	  771.3	  590.8	 4331.0	...
8805046	  771.4	  591.0	 4331.0	...
8805047	  771.4	  591.2	 4329.0	...
8805048	  771.4	  591.4	 4328.0	...
8805049	  771.4	  591.5	 4328.0	...
8805050	  771.4	  591.4	 4329.0	...
8805051	  771.4	  591.2	 4331.0	...
8805052	  771.4	  590.9	 4333.0	...
8805053	  771.2	  590.7	 4334.0	...
8805054	  770.9	  590.5	 4334.0	...
8805055	  771.0	  590.4	 4334.0	...
8805056	  771.4	  590.2	 4334.0	...
8805057	  771.7	  590.3	 4334.0	...
8805058	  771.5	  590.3	 4334.0	...
8805059	  771.4	  590.4	 4334.0	...
8805060	  771.3	  590.7	 4335.0	...
8805061	  771.3	  591.1	 4336.0	...
8805062	  771.2	  591.4	 4335.0	...
8805063	  771.1	  591.5	 4335.0	...
8805064	  771.1	  591.5	 4335.0	...
8805065	  771.1	  591.5	 4335.0	...
8805066	  771.1	  591.5	 4335.0	...
8805067	  771.1	  591.8	 4335.0	...
8805068	  771.1	  592.0	 4335.0	...
8805069	  770.8	  592.2	 4334.0	...
8805070	  770.4	  592.1	 4333.0	...
8805071	  769.9	  591.8	 4331.0	...
8805072	  769.9	  591.5	 4330.0	...
8805073	  769.9	  591.5	 4329.0	...
8805074	  770.4	  591.6	 4328.0	...
8805075	  770.9	  591.8	 4327.0	...
8805076	  771.3	  591.9	 4325.0	...
8805077	  771.2	  592.0	 4323.0	...
8805078	  771.1	  592.0	 4321.0	...
8805079	  770.5	  592.1	 4321.0	...
8805080	  769.9	  592.2	 4323.0	...
8805081	  769.3	  592.4	 4326.0	...
8805082	  769.2	  592.3	 4328.0	...
8805083	  769.1	  591.9	 4329.0	...
8805084	  769.2	  591.5	 4328.0	...
8805085	  769.4	  591.2	 4326.0	...
8805086	  769.6	  591.3	 4325.0	...
8805087	  769.5	  591.4	 4325.0	...
8805088	  769.4	  591.6	 4325.0	...
8805089	  769.3	  591.5	 4325.0	...
8805090	  769.2	  591.0	 4325.0	...
8805091	  769.2	  590.4	 4328.0	...
8805092	  769.3	  590.0	 4331.0	...
8805093	  769.4	  590.2	 4331.0	...
8805094	  769.5	  590.4	 4329.0	...
8805095	  769.5	  590.6	 4328.0	...
8805096	  769.2	  590.6	 4330.0	...
8805097	  769.0	  590.4	 4330.0	...
8805098	  768.9	  590.2	 4328.0	...
8805099	  769.0	  589.9	 4325.0	...
8805100	  769.1	  590.5	 4324.0	...
8805101	  769.0	  591.0	 4323.0	...
8805102	  768.9	  591.6	 4323.0	...
8805103	  768.8	  591.5	 4321.0	...
8805104	  768.7	  591.2	 4320.0	...
MSG	8805105 0000 _ Number On
8805105	  768.7	  591.0	 4318.0	...
8805106	  768.5	  591.1	 4318.0	...
8805107	  768.5	  591.3	 4320.0	...
8805108	  768.4	  591.4	 4323.0	...
8805109	  768.4	  591.4	 4325.0	...
8805110	  768.3	  591.3	 4325.0	...
8805111	  768.2	  591.5	 4326.0	...
8805112	  768.8	  591.5	 4327.0	...
8805113	  769.5	  591.5	 4328.0	...
8805114	  769.8	  591.3	 4327.0	...
8805115	  769.5	  591.3	 4325.0	...
8805116	  769.2	  591.4	 4324.0	...
8805117	  769.2	  591.5	 4327.0	...
8805118	  769.2	  591.7	 4330.0	...
8805119	  769.2	  591.8	 4331.0	...
8805120	  769.3	  591.6	 4328.0	...
8805121	  769.4	  591.5	 4325.0	...
8805122	  769.3	  591.5	 4324.0	...
8805123	  769.2	  591.6	 4323.0	...
8805124	  769.0	  591.7	 4322.0	...
8805125	  769.0	  591.5	 4321.0	...
8805126	  768.9	  591.3	 4320.0	...
8805127	  768.8	  591.4	 4320.0	...
8805128	  768.9	  591.4	 4321.0	...
8805129	  769.1	  591.3	 4323.0	...
8805130	  769.3	  591.0	 4323.0	...
8805131	  769.2	  591.1	 4323.0	...
8805132	  769.1	  591.1	 4322.0	...
8805133	  769.3	  591.8	 4322.0	...
8805134	  769.7	  592.5	 4321.0	...
8805135	  769.6	  592.7	 4322.0	...
8805136	  769.1	  592.1	 4323.0	...
8805137	  768.6	  591.5	 4324.0	...
8805138	  768.5	  591.5	 4327.0	...
8805139	  768.5	  591.5	 4330.0	...
8805140	  768.6	  591.5	 4328.0	...
8805141	  768.6	  591.5	 4324.0	...
8805142	  768.9	  591.5	 4321.0	...
8805143	  769.1	  591.3	 4322.0	...
8805144	  769.4	  591.2	 4323.0	...
8805145	  769.5	  591.3	 4324.0	...
8805146	  769.6	  591.6	 4324.0	...
8805147	  769.6	  591.9	 4324.0	...
8805148	  769.6	  592.0	 4323.0	...
8805149	  769.1	  592.1	 4323.0	...
8805150	  768.6	  592.2	 4324.0	...
8805151	  768.0	  592.3	 4324.0	...
8805152	  767.9	  592.3	 4324.0	...
8805153	  768.1	  592.2	 4323.0	...
8805154	  768.5	  592.1	 4321.0	...
8805155	  768.9	  591.8	 4319.0	...
8805156	  768.9	  591.6	 4317.0	...
8805157	  768.9	  591.6	 4316.0	...
8805158	  769.0	  591.7	 4315.0	...
8805159	  769.0	  591.7	 4318.0	...
8805160	  769.0	  591.6	 4321.0	...
8805161	  769.0	  592.3	 4322.0	...
8805162	  768.8	  592.8	 4322.0	...
8805163	  768.7	  593.0	 4321.0	...
8805164	  768.8	  592.6	 4322.0	...
8805165	  769.2	  592.8	 4321.0	...
8805166	  769.6	  593.2	 4319.0	...
8805167	  769.6	  593.2	 4318.0	...
8805168	  769.7	  592.7	 4315.0	...
8805169	  769.8	  592.3	 4315.0	...
8805170	  769.4	  592.3	 4315.0	...
8805171	  769.1	  592.3	 4315.0	...
8805172	  768.7	  592.3	 4315.0	...
8805173	  768.7	  592.3	 4314.0	...
8805174	  768.7	  592.4	 4316.0	...
8805175	  768.7	  592.5	 4320.0	...
8805176	  768.7	  592.9	 4323.0	...
8805177	  768.8	  593.2	 4322.0	...
8805178	  769.0	  593.3	 4319.0	...
8805179	  768.7	  593.1	 4317.0	...
8805180	  768.4	  592.8	 4315.0	...
8805181	  768.1	  592.8	 4316.0	...
8805182	  768.1	  592.6	 4316.0	...
8805183	  767.8	  592.3	 4316.0	...
8805184	  767.4	  592.2	 4317.0	...
8805185	  767.1	  592.3	 4318.0	...
8805186	  767.2	  592.4	 4317.0	...
8805187	  767.4	  592.5	 4316.0	...
8805188	  768.2	  593.3	 4313.0	...
8805189	  768.8	  594.1	 4311.0	...
8805190	  769.4	  594.5	 4310.0	...
8805191	  769.5	  593.9	 4313.0	...
8805192	  769.6	  593.4	 4315.0	...
8805193	  769.5	  593.4	 4318.0	...
8805194	  769.2	  593.4	 4316.0	...
8805195	  768.9	  593.3	 4314.0	...
8805196	  768.9	  593.2	 4311.0	...
8805197	  768.8	  593.6	 4310.0	...
8805198	  768.5	  594.4	 4310.0	...
8805199	  768.2	  595.2	 4311.0	...
8805200	  768.1	  595.0	 4313.0	...
8805201	  768.3	  594.6	 4315.0	...
8805202	  768.6	  594.3	 4316.0	...
8805203	  768.7	  594.3	 4316.0	...
8805204	  768.8	  594.3	 4316.0	...
8805205	  768.7	  594.1	 4316.0	...
8805206	  768.7	  593.9	 4316.0	...
8805207	  768.7	  593.6	 4314.0	...
8805208	  768.7	  593.5	 4313.0	...
8805209	  768.8	  593.4	 4312.0	...
8805210	  768.7	  593.4	 4313.0	...
8805211	  768.5	  593.4	 4313.0	...
8805212	  768.4	  593.3	 4312.0	...
8805213	  768.5	  593.5	 4312.0	...
8805214	  768.6	  593.6	 4311.0	...
8805215	  768.7	  593.8	 4312.0	...
8805216	  768.7	  593.6	 4312.0	...
8805217	  768.7	  593.3	 4313.0	...
8805218	  768.9	  593.0	 4316.0	...
8805219	  769.2	  593.1	 4319.0	...
8805220	  769.2	  593.3	 4318.0	...
8805221	  769.0	  593.5	 4315.0	...
8805222	  768.9	  593.7	 4312.0	...
8805223	  768.9	  593.7	 4312.0	...
8805224	  768.9	  593.4	 4313.0	...
8805225	  769.0	  592.9	 4313.0	...
8805226	  769.1	  592.7	 4313.0	...
8805227	  769.1	  592.9	 4313.0	...
8805228	  769.0	  593.3	 4312.0	...
8805229	  769.0	  593.4	 4311.0	...
8805230	  769.0	  593.5	 4312.0	...
8805231	  768.6	  593.7	 4314.0	...
8805232	  768.2	  594.0	 4315.0	...
8805233	  767.8	  594.2	 4314.0	...
8805234	  767.8	  594.2	 4312.0	...
8805235	  767.8	  594.0	 4308.0	...
8805236	  768.2	  593.8	 4306.0	...
8805237	  768.7	  593.6	 4308.0	...
8805238	  769.1	  593.9	 4310.0	...
8805239	  768.8	  594.3	 4313.0	...
8805240	  768.6	  594.6	 4313.0	...
8805241	  768.6	  594.5	 4313.0	...
8805242	  768.7	  594.5	 4313.0	...
8805243	  769.1	  594.7	 4313.0	...
8805244	  769.2	  594.8	 4313.0	...
8805245	  769.3	  594.7	 4313.0	...
8805246	  769.1	  594.4	 4312.0	...
8805247	  768.7	  594.2	 4312.0	...
8805248	  768.4	  594.1	 4311.0	...
8805249	  768.7	  594.0	 4311.0	...
8805250	  769.0	  594.0	 4311.0	...
8805251	  769.4	  593.9	 4310.0	...
8805252	  769.5	  594.0	 4310.0	...
8805253	  769.5	  594.0	 4310.0	...
8805254	  769.5	  594.1	 4309.0	...
8805255	  769.2	  594.3	 4309.0	...
8805256	  768.9	  594.6	 4311.0	...
8805257	  768.9	  594.7	 4313.0	...
8805258	  769.2	  594.7	 4316.0	...
8805259	  769.1	  594.7	 4318.0	...
8805260	  768.7	  594.7	 4318.0	...
8805261	  768.4	  594.8	 4316.0	...
8805262	  768.5	  594.9	 4314.0	...
8805263	  768.7	  594.9	 4311.0	...
8805264	  768.8	  594.8	 4311.0	...
8805265	  768.8	  594.8	 4311.0	...
8805266	  769.0	  594.7	 4311.0	...
8805267	  769.1	  594.7	 4314.0	...
8805268	  769.3	  594.7	 4317.0	...
8805269	  769.6	  594.9	 4319.0	...
8805270	  769.7	  595.1	 4317.0	...
8805271	  769.8	  595.4	 4315.0	...
8805272	  769.4	  595.4	 4315.0	...
8805273	  769.3	  595.2	 4315.0	...
8805274	  769.2	  594.9	 4315.0	...
8805275	  769.0	  594.9	 4313.0	...
8805276	  768.8	  595.0	 4312.0	...
8805277	  768.7	  595.0	 4310.0	...
8805278	  768.7	  595.0	 4309.0	...
8805279	  768.7	  595.0	 4310.0	...
8805280	  768.9	  595.0	 4312.0	...
8805281	  769.0	  595.0	 4314.0	...
8805282	  769.0	  594.8	 4313.0	...
8805283	  768.8	  594.4	 4312.0	...
8805284	  768.6	  593.6	 4309.0	...
8805285	  768.5	  593.0	 4307.0	...
8805286	  768.4	  592.7	 4307.0	...
8805287	  768.3	  592.9	 4308.0	...
8805288	  768.6	  593.0	 4310.0	...
8805289	  768.9	  592.8	 4309.0	...
8805290	  768.8	  592.5	 4309.0	...
8805291	  768.3	  592.3	 4312.0	...
8805292	  767.9	  591.9	 4314.0	...
8805293	  767.9	  591.7	 4317.0	...
8805294	  767.8	  591.4	 4316.0	...
8805295	  767.8	  591.9	 4316.0	...
8805296	  767.9	  592.5	 4315.0	...
8805297	  768.1	  593.3	 4315.0	...
8805298	  768.2	  593.5	 4318.0	...
8805299	  768.2	  593.4	 4322.0	...
8805300	  768.2	  592.9	 4324.0	...
8805301	  768.2	  592.4	 4320.0	...
8805302	  768.4	  592.3	 4318.0	...
8805303	  768.6	  592.4	 4319.0	...
8805304	  768.8	  592.5	 4316.0	...
8805305	  768.8	  592.9	 4313.0	...
8805306	  768.6	  593.3	 4309.0	...
8805307	  768.4	  593.7	 4309.0	...
8805308	  768.4	  593.8	 4308.0	...
8805309	  768.5	  593.7	 4307.0	...
8805310	  768.7	  593.3	 4306.0	...
8805311	  769.2	  593.0	 4306.0	...
8805312	  769.6	  592.7	 4305.0	...
8805313	  769.5	  592.7	 4304.0	...
8805314	  769.1	  592.7	 4305.0	...
8805315	  768.7	  592.8	 4308.0	...
8805316	  768.4	  592.8	 4309.0	...
8805317	  768.1	  592.8	 4308.0	...
8805318	  768.3	  592.8	 4307.0	...
8805319	  768.7	  593.3	 4307.0	...
8805320	  769.1	  593.6	 4307.0	...
8805321	  769.0	  593.8	 4306.0	...
8805322	  768.9	  593.5	 4307.0	...
8805323	  768.8	  593.4	 4308.0	...
8805324	  768.9	  593.6	 4310.0	...
8805325	  769.0	  594.0	 4309.0	...
8805326	  769.1	  594.2	 4308.0	...
8805327	  769.1	  594.4	 4306.0	...
8805328	  769.2	  594.2	 4305.0	...
8805329	  769.0	  594.0	 4304.0	...
8805330	  768.8	  593.9	 4303.0	...
8805331	  768.5	  594.0	 4303.0	...
8805332	  768.3	  594.1	 4303.0	...
8805333	  768.5	  594.1	 4306.0	...
8805334	  768.9	  593.9	 4310.0	...
8805335	  769.3	  593.8	 4314.0	...
8805336	  769.3	  593.8	 4314.0	...
8805337	  769.2	  593.8	 4316.0	...
8805338	  769.1	  593.6	 4318.0	...
8805339	  769.0	  593.5	 4320.0	...
8805340	  768.9	  593.5	 4319.0	...
8805341	  769.0	  593.7	 4318.0	...
8805342	  769.1	  593.8	 4316.0	...
8805343	  769.3	  593.6	 4315.0	...
8805344	  769.3	  593.4	 4315.0	...
8805345	  769.3	  593.4	 4315.0	...
8805346	  769.4	  593.4	 4315.0	...
8805347	  769.6	  593.5	 4316.0	...
8805348	  769.2	  593.8	 4316.0	...
8805349	  768.6	  594.4	 4315.0	...
8805350	  768.3	  594.8	 4314.0	...
8805351	  768.5	  594.7	 4315.0	...
8805352	  768.4	  594.3	 4316.0	...
8805353	  768.0	  594.0	 4319.0	...
8805354	  767.9	  593.9	 4321.0	...
8805355	  768.2	  593.6	 4324.0	...
8805356	  768.7	  593.2	 4324.0	...
8805357	  768.9	  593.7	 4322.0	...
8805358	  769.2	  594.3	 4320.0	...
8805359	  769.3	  595.0	 4319.0	...
8805360	  768.8	  594.9	 4320.0	...
8805361	  768.3	  594.9	 4321.0	...
8805362	  767.9	  595.0	 4321.0	...
8805363	  767.8	  595.2	 4320.0	...
8805364	  767.6	  594.9	 4319.0	...
8805365	  767.5	  594.5	 4319.0	...
8805366	  767.5	  594.0	 4320.0	...
8805367	  767.9	  593.9	 4321.0	...
8805368	  768.4	  593.8	 4323.0	...
8805369	  768.2	  594.3	 4324.0	...
8805370	  767.8	  594.9	 4325.0	...
8805371	  767.6	  595.3	 4325.0	...
8805372	  767.9	  595.2	 4325.0	...
8805373	  768.2	  595.0	 4324.0	...
8805374	  768.6	  594.9	 4323.0	...
8805375	  768.8	  594.7	 4324.0	...
8805376	  769.0	  594.3	 4325.0	...
8805377	  768.9	  594.0	 4326.0	...
8805378	  769.0	  594.1	 4325.0	...
8805379	  769.3	  594.2	 4324.0	...
8805380	  769.5	  594.5	 4324.0	...
8805381	  769.6	  594.5	 4324.0	...
8805382	  769.6	  594.5	 4323.0	...
8805383	  769.7	  594.5	 4322.0	...
8805384	  769.6	  595.2	 4322.0	...
8805385	  769.6	  595.8	 4322.0	...
8805386	  769.6	  596.4	 4322.0	...
8805387	  769.7	  595.6	 4321.0	...
8805388	  769.4	  594.9	 4320.0	...
8805389	  769.1	  594.4	 4319.0	...
8805390	  768.8	  594.6	 4318.0	...
8805391	  768.9	  594.5	 4318.0	...
8805392	  768.9	  594.4	 4320.0	...
8805393	  768.9	  594.3	 4322.0	...
8805394	  768.8	  594.4	 4325.0	...
8805395	  768.6	  594.5	 4326.0	...
8805396	  768.5	  594.9	 4327.0	...
8805397	  768.8	  595.2	 4328.0	...
8805398	  769.1	  595.6	 4328.0	...
8805399	  769.4	  595.8	 4327.0	...
8805400	  769.4	  595.9	 4326.0	...
8805401	  769.4	  595.9	 4327.0	...
8805402	  769.4	  596.0	 4327.0	...
8805403	  769.3	  596.1	 4328.0	...
8805404	  769.2	  596.0	 4328.0	...
8805405	  769.0	  595.8	 4327.0	...
8805406	  769.0	  595.6	 4327.0	...
MSG	8805407 0000 _ Number Off
8805407	  769.3	  595.6	 4327.0	...
8805408	  769.6	  594.4	 4328.0	...
8805409	  770.6	  593.0	 4328.0	...
8805410	  772.1	  591.5	 4325.0	...
8805411	  774.0	  591.2	 4323.0	...
8805412	  775.4	  591.1	 4322.0	...
8805413	  776.6	  590.2	 4326.0	...
8805414	  777.9	  589.3	 4331.0	...
8805415	  778.8	  588.5	 4335.0	...
8805416	  779.2	  588.5	 4336.0	...
8805417	  779.2	  588.6	 4337.0	...
8805418	  779.2	  588.6	 4338.0	...
8805419	  778.5	  588.7	 4338.0	...
8805420	  777.9	  588.9	 4338.0	...
8805421	  776.9	  589.3	 4339.0	...
8805422	  776.3	  589.6	 4339.0	...
8805423	  775.7	  589.8	 4337.0	...
8805424	  775.3	  589.6	 4335.0	...
8805425	  775.5	  589.4	 4332.0	...
8805426	  775.7	  589.3	 4332.0	...
8805427	  775.8	  589.4	 4334.0	...
8805428	  775.7	  589.6	 4336.0	...
8805429	  775.4	  589.9	 4338.0	...
8805430	  775.0	  590.2	 4339.0	...
8805431	  774.8	  590.7	 4338.0	...
8805432	  774.9	  590.8	 4336.0	...
8805433	  775.1	  590.9	 4335.0	...
8805434	  775.2	  590.9	 4335.0	...
8805435	  775.7	  590.9	 4335.0	...
8805436	  776.1	  590.7	 4335.0	...
8805437	  776.3	  590.4	 4337.0	...
8805438	  776.0	  590.1	 4340.0	...
8805439	  775.8	  589.8	 4341.0	...
8805440	  775.5	  589.6	 4339.0	...
8805441	  775.3	  589.5	 4338.0	...
8805442	  775.1	  589.5	 4336.0	...
8805443	  774.8	  589.3	 4334.0	...
8805444	  774.6	  589.0	 4332.0	...
8805445	  774.2	  588.7	 4331.0	...
8805446	  774.0	  588.6	 4331.0	...
8805447	  773.7	  588.5	 4334.0	...
8805448	  773.7	  588.4	 4337.0	...
8805449	  773.8	  588.4	 4340.0	...
8805450	  774.0	  588.6	 4340.0	...
8805451	  774.1	  588.9	 4340.0	...
8805452	  775.0	  588.9	 4338.0	...
8805453	  775.7	  588.8	 4337.0	...
8805454	  776.3	  588.7	 4338.0	...
8805455	  776.3	  588.7	 4338.0	...
8805456	  776.3	  588.7	 4340.0	...
8805457	  776.4	  588.7	 4341.0	...
8805458	  776.4	  588.7	 4340.0	...
8805459	  776.3	  588.7	 4337.0	...
8805460	  776.2	  588.8	 4336.0	...
8805461	  776.0	  588.8	 4338.0	...
8805462	  775.9	  588.6	 4341.0	...
8805463	  775.7	  588.3	 4343.0	...
8805464	  775.6	  588.0	 4343.0	...
8805465	  775.5	  588.0	 4343.0	...
8805466	  775.6	  588.5	 4341.0	...
8805467	  775.6	  588.9	 4340.0	...
8805468	  775.9	  588.7	 4340.0	...
8805469	  776.2	  588.1	 4343.0	...
8805470	  776.4	  587.5	 4346.0	...
8805471	  776.1	  587.5	 4349.0	...
8805472	  775.9	  587.5	 4350.0	...
8805473	  775.7	  587.3	 4349.0	...
8805474	  775.5	  587.1	 4347.0	...
8805475	  775.4	  587.0	 4346.0	...
8805476	  775.3	  587.0	 4348.0	...
8805477	  775.3	  587.2	 4351.0	...
8805478	  775.4	  587.3	 4351.0	...
8805479	  775.5	  587.5	 4351.0	...
8805480	  775.5	  587.3	 4351.0	...
8805481	  775.5	  587.1	 4351.0	...
8805482	  775.5	  587.0	 4349.0	...
8805483	  775.6	  587.4	 4346.0	...
8805484	  775.7	  587.7	 4344.0	...
8805485	  775.9	  587.7	 4344.0	...
8805486	  776.0	  587.6	 4343.0	...
8805487	  776.1	  587.6	 4343.0	...
8805488	  776.0	  587.8	 4341.0	...
8805489	  776.0	  588.0	 4340.0	...
8805490	  776.0	  587.5	 4341.0	...
8805491	  775.9	  586.9	 4344.0	...
8805492	  775.6	  586.3	 4345.0	...
8805493	  775.2	  586.4	 4343.0	...
8805494	  774.8	  586.7	 4344.0	...
8805495	  774.9	  586.9	 4346.0	...
8805496	  775.1	  586.9	 4344.0	...
8805497	  775.3	  586.8	 4341.0	...
8805498	  775.3	  586.9	 4338.0	...
8805499	  775.4	  587.1	 4338.0	...
8805500	  775.7	  587.4	 4341.0	...
8805501	  776.0	  587.7	 4345.0	...
8805502	  776.4	  588.0	 4348.0	...
8805503	  776.2	  588.2	 4348.0	...
8805504	  776.0	  588.0	 4349.0	...
8805505	  775.7	  587.8	 4350.0	...
8805506	  775.7	  587.7	 4351.0	...
8805507	  775.7	  587.8	 4351.0	...
8805508	  775.7	  587.8	 4351.0	...
8805509	  775.7	  587.5	 4351.0	...
8805510	  775.2	  587.6	 4348.0	...
8805511	  774.8	  587.9	 4346.0	...
8805512	  774.3	  588.2	 4345.0	...
8805513	  774.4	  588.3	 4346.0	...
8805514	  774.4	  588.2	 4348.0	...
8805515	  775.0	  587.9	 4348.0	...
8805516	  775.4	  587.7	 4348.0	...
8805517	  775.8	  587.6	 4348.0	...
8805518	  775.8	  587.6	 4348.0	...
8805519	  775.7	  587.4	 4348.0	...
8805520	  775.6	  587.2	 4350.0	...
8805521	  775.4	  587.0	 4352.0	...
8805522	  775.2	  587.1	 4354.0	...
8805523	  774.9	  587.2	 4354.0	...
8805524	  774.8	  587.3	 4351.0	...
8805525	  774.7	  587.3	 4349.0	...
8805526	  774.6	  587.3	 4347.0	...
8805527	  774.5	  587.4	 4348.0	...
8805528	  774.4	  587.5	 4350.0	...
8805529	  774.3	  587.5	 4352.0	...
8805530	  774.1	  586.8	 4354.0	...
8805531	  774.0	  586.2	 4356.0	...
8805532	  774.5	  586.0	 4359.0	...
8805533	  775.1	  586.3	 4364.0	...
8805534	  775.8	  586.7	 4367.0	...
8805535	  775.8	  586.8	 4363.0	...
8805536	  775.7	  587.0	 4356.0	...
8805537	  775.6	  586.8	 4349.0	...
8805538	  775.3	  586.7	 4349.0	...
8805539	  775.0	  586.5	 4353.0	...
8805540	  774.8	  586.6	 4357.0	...
8805541	  774.5	  586.5	 4361.0	...
8805542	  774.2	  586.5	 4361.0	...
8805543	  774.4	  586.1	 4361.0	...
8805544	  774.8	  586.0	 4362.0	...
8805545	  775.2	  585.8	 4363.0	...
8805546	  775.2	  585.9	 4364.0	...
8805547	  775.2	  586.0	 4364.0	...
8805548	  775.3	  585.9	 4365.0	...
8805549	  775.3	  585.9	 4364.0	...
8805550	  775.4	  585.8	 4363.0	...
8805551	  775.3	  586.0	 4361.0	...
8805552	  775.2	  586.2	 4360.0	...
8805553	  775.0	  586.3	 4360.0	...
8805554	  774.9	  586.2	 4360.0	...
8805555	  775.1	  586.1	 4360.0	...
8805556	  775.4	  586.0	 4361.0	...
8805557	  775.5	  586.0	 4361.0	...
8805558	  775.3	  585.9	 4361.0	...
8805559	  775.1	  585.8	 4361.0	...
8805560	  775.0	  585.7	 4361.0	...
8805561	  774.9	  585.8	 4360.0	...
8805562	  774.9	  585.9	 4362.0	...
8805563	  774.5	  586.0	 4365.0	...
8805564	  774.1	  586.0	 4368.0	...
8805565	  773.7	  586.0	 4368.0	...
8805566	  773.7	  585.9	 4368.0	...
8805567	  774.3	  585.7	 4370.0	...
8805568	  774.9	  585.6	 4371.0	...
8805569	  775.4	  585.8	 4372.0	...
8805570	  775.3	  585.8	 4372.0	...
8805571	  775.3	  585.7	 4370.0	...
8805572	  775.3	  585.8	 4369.0	...
8805573	  775.4	  586.0	 4368.0	...
8805574	  775.3	  586.1	 4369.0	...
8805575	  775.2	  585.9	 4371.0	...
8805576	  775.1	  585.5	 4373.0	...
8805577	  775.2	  585.3	 4370.0	...
8805578	  775.2	  585.1	 4367.0	...
8805579	  775.2	  585.1	 4366.0	...
8805580	  775.2	  584.8	 4368.0	...
8805581	  775.1	  584.6	 4369.0	...
8805582	  775.1	  584.9	 4369.0	...
8805583	  775.1	  585.4	 4370.0	...
8805584	  775.1	  585.8	 4371.0	...
8805585	  775.2	  585.6	 4372.0	...
8805586	  775.2	  585.6	 4372.0	...
8805587	  775.3	  585.7	 4372.0	...
8805588	  775.2	  585.7	 4372.0	...
8805589	  775.1	  585.6	 4372.0	...
8805590	  774.9	  585.5	 4372.0	...
8805591	  774.8	  584.9	 4374.0	...
8805592	  774.7	  584.4	 4374.0	...
8805593	  774.9	  583.8	 4375.0	...
8805594	  775.2	  583.7	 4373.0	...
8805595	  775.3	  583.6	 4374.0	...
8805596	  775.2	  583.6	 4374.0	...
8805597	  775.2	  584.1	 4374.0	...
8805598	  775.2	  584.8	 4375.0	...
8805599	  775.4	  585.3	 4375.0	...
8805600	  775.5	  585.2	 4376.0	...
8805601	  775.6	  585.1	 4375.0	...
8805602	  775.7	  584.9	 4375.0	...
8805603	  775.8	  584.7	 4377.0	...
8805604	  775.8	  584.3	 4378.0	...
8805605	  775.8	  584.2	 4381.0	...
8805606	  775.8	  584.0	 4381.0	...
8805607	  775.8	  583.8	 4382.0	...
8805608	  775.8	  583.7	 4382.0	...
8805609	  775.8	  583.6	 4382.0	...
8805610	  775.9	  583.7	 4383.0	...
8805611	  776.2	  583.8	 4383.0	...
8805612	  776.4	  583.9	 4380.0	...
8805613	  776.6	  584.0	 4376.0	...
8805614	  776.6	  584.1	 4371.0	...
8805615	  776.6	  584.0	 4370.0	...
8805616	  776.6	  583.9	 4370.0	...
8805617	  776.3	  583.6	 4371.0	...
8805618	  775.7	  583.5	 4375.0	...
MSG	8805619 0000 _ Number On
8805619	  775.1	  583.4	 4378.0	...
8805620	  774.7	  583.9	 4380.0	...
8805621	  774.8	  584.3	 4380.0	...
8805622	  775.0	  584.6	 4380.0	...
8805623	  775.1	  584.5	 4382.0	...
8805624	  775.3	  584.5	 4385.0	...
8805625	  775.3	  584.6	 4386.0	...
8805626	  775.4	  584.6	 4384.0	...
8805627	  775.5	  584.8	 4384.0	...
8805628	  775.7	  585.0	 4385.0	...
8805629	  775.9	  585.1	 4388.0	...
8805630	  775.9	  584.8	 4388.0	...
8805631	  775.7	  584.1	 4389.0	...
8805632	  775.4	  583.6	 4388.0	...
8805633	  775.1	  583.3	 4387.0	...
8805634	  774.9	  583.4	 4385.0	...
8805635	  774.8	  583.6	 4385.0	...
8805636	  774.8	  583.7	 4386.0	...
8805637	  774.8	  583.7	 4388.0	...
8805638	  774.8	  583.6	 4390.0	...
8805639	  774.8	  583.3	 4388.0	...
8805640	  774.9	  583.2	 4387.0	...
8805641	  775.0	  583.3	 4386.0	...
8805642	  775.1	  583.5	 4387.0	...
8805643	  775.1	  583.5	 4386.0	...
8805644	  775.3	  583.5	 4385.0	...
8805645	  775.4	  583.4	 4384.0	...
8805646	  775.8	  583.4	 4383.0	...
8805647	  776.1	  583.5	 4385.0	...
8805648	  776.1	  583.6	 4387.0	...
8805649	  775.9	  583.5	 4389.0	...
8805650	  775.7	  583.3	 4389.0	...
8805651	  775.6	  583.3	 4389.0	...
8805652	  775.5	  583.3	 4390.0	...
8805653	  775.4	  583.2	 4389.0	...
8805654	  775.3	  583.0	 4387.0	...
8805655	  774.9	  582.9	 4386.0	...
8805656	  774.5	  583.0	 4385.0	...
8805657	  774.2	  582.9	 4384.0	...
8805658	  774.5	  582.7	 4384.0	...
8805659	  774.6	  582.5	 4384.0	...
8805660	  774.7	  582.2	 4385.0	...
8805661	  774.5	  581.8	 4388.0	...
8805662	  774.4	  582.0	 4390.0	...
8805663	  775.0	  582.4	 4393.0	...
8805664	  775.7	  582.7	 4394.0	...
8805665	  776.5	  582.6	 4394.0	...
8805666	  776.6	  582.8	 4393.0	...
8805667	  776.1	  583.2	 4393.0	...
8805668	  775.5	  583.6	 4393.0	...
8805669	  774.8	  583.7	 4393.0	...
8805670	  775.0	  583.5	 4392.0	...
8805671	  775.2	  583.4	 4391.0	...
8805672	  775.5	  583.4	 4389.0	...
8805673	  775.0	  583.6	 4391.0	...
8805674	  774.3	  583.9	 4395.0	...
8805675	  773.7	  583.7	 4397.0	...
8805676	  774.0	  583.3	 4395.0	...
8805677	  774.4	  583.0	 4392.0	...
8805678	  774.7	  583.1	 4391.0	...
8805679	  774.7	  583.6	 4390.0	...
8805680	  774.7	  584.0	 4390.0	...
8805681	  774.6	  583.8	 4391.0	...
8805682	  774.6	  583.2	 4393.0	...
8805683	  774.7	  582.4	 4395.0	...
8805684	  774.9	  582.2	 4396.0	...
8805685	  775.1	  582.0	 4396.0	...
8805686	  775.1	  582.2	 4396.0	...
8805687	  775.1	  582.4	 4396.0	...
8805688	  775.2	  582.9	 4394.0	...
8805689	  775.3	  583.4	 4392.0	...
8805690	  775.4	  583.7	 4392.0	...
8805691	  775.5	  583.5	 4393.0	...
8805692	  775.5	  583.6	 4393.0	...
8805693	  775.4	  583.9	 4393.0	...
8805694	  775.2	  584.1	 4392.0	...
8805695	  775.1	  583.8	 4392.0	...
8805696	  775.0	  583.5	 4392.0	...
8805697	  775.3	  582.9	 4392.0	...
8805698	  775.5	  582.6	 4392.0	...
8805699	  775.8	  582.3	 4392.0	...
8805700	  775.8	  582.3	 4393.0	...
8805701	  775.7	  582.1	 4394.0	...
8805702	  775.6	  581.9	 4394.0	...
8805703	  775.5	  582.0	 4394.0	...
8805704	  775.5	  582.3	 4393.0	...
8805705	  775.4	  582.5	 4392.0	...
8805706	  775.4	  582.4	 4393.0	...
8805707	  775.0	  582.3	 4393.0	...
8805708	  774.6	  582.5	 4393.0	...
8805709	  774.6	  582.9	 4393.0	...
8805710	  774.9	  583.2	 4393.0	...
8805711	  774.9	  583.2	 4393.0	...
8805712	  774.6	  583.1	 4393.0	...
8805713	  774.3	  583.0	 4394.0	...
8805714	  774.3	  582.9	 4396.0	...
8805715	  774.5	  582.9	 4397.0	...
8805716	  774.5	  583.0	 4396.0	...
8805717	  774.5	  582.7	 4392.0	...
8805718	  774.2	  582.2	 4389.0	...
8805719	  774.4	  581.7	 4388.0	...
8805720	  774.8	  581.5	 4389.0	...
8805721	  775.2	  581.6	 4390.0	...
8805722	  775.3	  581.7	 4390.0	...
8805723	  775.3	  581.8	 4390.0	...
8805724	  775.5	  581.8	 4391.0	...
8805725	  775.6	  581.8	 4392.0	...
8805726	  775.7	  581.8	 4392.0	...
8805727	  775.7	  581.8	 4393.0	...
8805728	  775.6	  581.3	 4393.0	...
8805729	  775.6	  581.0	 4393.0	...
8805730	  775.8	  580.8	 4391.0	...
8805731	  776.0	  581.1	 4389.0	...
8805732	  775.3	  581.3	 4389.0	...
8805733	  774.4	  581.4	 4389.0	...
8805734	  773.3	  581.6	 4390.0	...
8805735	  773.2	  581.6	 4392.0	...
8805736	  773.6	  581.5	 4395.0	...
8805737	  774.4	  581.2	 4399.0	...
8805738	  775.4	  580.9	 4397.0	...
8805739	  775.9	  581.0	 4392.0	...
8805740	  776.1	  581.1	 4391.0	...
8805741	  776.2	  581.2	 4394.0	...
8805742	  776.0	  581.3	 4397.0	...
8805743	  775.7	  581.3	 4396.0	...
8805744	  775.3	  581.6	 4393.0	...
8805745	  775.0	  581.8	 4390.0	...
8805746	  774.7	  581.5	 4388.0	...
8805747	  774.8	  581.2	 4388.0	...
8805748	  775.0	  580.9	 4389.0	...
8805749	  775.0	  581.0	 4389.0	...
8805750	  774.8	  581.0	 4389.0	...
8805751	  774.6	  581.2	 4389.0	...
8805752	  774.7	  581.3	 4388.0	...
8805753	  774.9	  581.4	 4388.0	...
8805754	  775.0	  581.4	 4389.0	...
8805755	  775.0	  581.2	 4389.0	...
8805756	  775.1	  581.0	 4390.0	...
8805757	  775.1	  580.9	 4390.0	...
8805758	  775.2	  580.8	 4390.0	...
8805759	  775.0	  580.4	 4390.0	...
8805760	  775.0	  580.1	 4389.0	...
8805761	  775.3	  579.2	 4388.0	...
8805762	  775.5	  578.5	 4387.0	...
8805763	  775.7	  578.3	 4386.0	...
8805764	  775.6	  578.7	 4385.0	...
8805765	  775.5	  579.2	 4385.0	...
8805766	  775.5	  579.4	 4384.0	...
8805767	  775.6	  579.8	 4384.0	...
8805768	  775.5	  580.2	 4383.0	...
8805769	  775.3	  580.3	 4383.0	...
8805770	  775.3	  580.3	 4386.0	...
8805771	  775.4	  580.4	 4389.0	...
8805772	  775.5	  580.5	 4389.0	...
8805773	  775.4	  580.6	 4386.0	...
8805774	  775.3	  580.4	 4383.0	...
8805775	  775.3	  580.5	 4383.0	...
8805776	  775.4	  580.7	 4383.0	...
8805777	  775.6	  580.9	 4385.0	...
8805778	  775.9	  580.9	 4386.0	...
8805779	  776.0	  580.5	 4386.0	...
8805780	  775.8	  580.2	 4387.0	...
8805781	  775.7	  579.8	 4387.0	...
8805782	  775.6	  579.7	 4389.0	...
8805783	  775.7	  579.5	 4391.0	...
8805784	  775.8	  579.4	 4394.0	...
8805785	  775.7	  579.3	 4395.0	...
8805786	  775.7	  579.2	 4391.0	...
8805787	  775.6	  579.1	 4388.0	...
8805788	  775.5	  579.0	 4384.0	...
8805789	  775.5	  579.0	 4384.0	...
8805790	  775.2	  579.1	 4386.0	...
8805791	  774.9	  578.8	 4387.0	...
8805792	  774.7	  578.4	 4389.0	...
8805793	  774.8	  578.2	 4390.0	...
8805794	  774.9	  578.4	 4391.0	...
8805795	  774.9	  578.7	 4389.0	...
8805796	  775.0	  579.4	 4387.0	...
8805797	  775.4	  579.9	 4384.0	...
8805798	  775.8	  580.0	 4384.0	...
8805799	  775.9	  579.9	 4383.0	...
8805800	  775.7	  579.8	 4384.0	...
8805801	  775.4	  579.9	 4386.0	...
8805802	  775.5	  579.9	 4387.0	...
8805803	  775.5	  579.7	 4386.0	...
8805804	  775.4	  579.4	 4383.0	...
8805805	  775.3	  579.0	 4380.0	...
8805806	  775.4	  578.8	 4377.0	...
8805807	  775.6	  578.9	 4378.0	...
8805808	  775.3	  579.3	 4378.0	...
8805809	  774.8	  579.6	 4380.0	...
8805810	  774.3	  579.5	 4383.0	...
8805811	  774.4	  579.8	 4385.0	...
8805812	  774.8	  580.3	 4385.0	...
8805813	  775.0	  580.4	 4385.0	...
8805814	  775.2	  580.0	 4386.0	...
8805815	  775.1	  579.7	 4387.0	...
8805816	  774.9	  579.6	 4388.0	...
8805817	  774.8	  579.5	 4387.0	...
8805818	  774.9	  579.1	 4384.0	...
8805819	  775.2	  578.8	 4381.0	...
8805820	  775.4	  579.0	 4377.0	...
8805821	  775.4	  579.4	 4376.0	...
8805822	  775.3	  579.7	 4374.0	...
8805823	  775.2	  579.6	 4373.0	...
8805824	  775.0	  579.5	 4373.0	...
8805825	  775.0	  579.3	 4371.0	...
8805826	  775.1	  578.9	 4370.0	...
8805827	  775.0	  578.5	 4370.0	...
8805828	  774.8	  578.2	 4372.0	...
8805829	  774.6	  578.2	 4373.0	...
8805830	  774.5	  578.2	 4373.0	...
8805831	  774.6	  578.2	 4373.0	...
8805832	  774.6	  578.2	 4375.0	...
8805833	  774.7	  578.1	 4377.0	...
8805834	  774.8	  578.0	 4378.0	...
8805835	  775.0	  578.2	 4377.0	...
8805836	  775.2	  578.5	 4377.0	...
8805837	  775.3	  578.8	 4376.0	...
8805838	  775.7	  578.7	 4374.0	...
8805839	  776.2	  578.9	 4373.0	...
8805840	  776.5	  579.1	 4372.0	...
8805841	  776.4	  579.5	 4369.0	...
8805842	  776.1	  579.6	 4366.0	...
8805843	  776.0	  579.6	 4364.0	...
8805844	  775.9	  579.6	 4366.0	...
8805845	  775.9	  579.4	 4368.0	...
8805846	  775.8	  579.2	 4367.0	...
8805847	  775.9	  579.0	 4367.0	...
8805848	  775.9	  579.1	 4365.0	...
8805849	  776.1	  579.2	 4364.0	...
8805850	  776.1	  579.1	 4363.0	...
8805851	  776.1	  578.9	 4363.0	...
8805852	  775.9	  578.7	 4362.0	...
8805853	  775.8	  578.8	 4361.0	...
8805854	  775.7	  578.7	 4360.0	...
8805855	  775.7	  578.5	 4361.0	...
8805856	  775.7	  578.1	 4361.0	...
8805857	  775.7	  577.9	 4361.0	...
8805858	  775.7	  577.8	 4364.0	...
8805859	  775.7	  577.9	 4367.0	...
8805860	  775.7	  578.1	 4366.0	...
8805861	  775.7	  578.2	 4362.0	...
8805862	  776.5	  578.2	 4359.0	...
8805863	  777.2	  578.3	 4361.0	...
8805864	  778.0	  578.4	 4363.0	...
8805865	  777.9	  578.5	 4364.0	...
8805866	  777.7	  578.5	 4363.0	...
8805867	  777.5	  578.5	 4363.0	...
8805868	  777.5	  578.6	 4362.0	...
8805869	  777.5	  578.6	 4362.0	...
8805870	  777.5	  578.5	 4362.0	...
8805871	  777.0	  578.5	 4362.0	...
8805872	  776.6	  578.4	 4361.0	...
8805873	  776.2	  578.4	 4362.0	...
8805874	  776.3	  578.3	 4363.0	...
8805875	  776.4	  578.2	 4362.0	...
8805876	  776.5	  578.2	 4359.0	...
8805877	  776.5	  578.1	 4359.0	...
8805878	  776.9	  578.1	 4362.0	...
8805879	  777.2	  578.2	 4361.0	...
8805880	  777.4	  578.3	 4358.0	...
8805881	  777.3	  578.6	 4354.0	...
8805882	  777.3	  578.7	 4354.0	...
8805883	  777.4	  578.9	 4355.0	...
8805884	  777.3	  578.9	 4357.0	...
8805885	  777.3	  579.0	 4359.0	...
8805886	  777.8	  579.0	 4355.0	...
8805887	  778.3	  579.0	 4351.0	...
8805888	  778.4	  579.0	 4351.0	...
8805889	  777.9	  579.1	 4356.0	...
8805890	  777.5	  579.3	 4357.0	...
8805891	  777.3	  579.2	 4352.0	...
8805892	  777.1	  578.3	 4350.0	...
8805893	  776.9	  577.5	 4352.0	...
8805894	  776.9	  576.8	 4355.0	...
8805895	  777.0	  576.8	 4358.0	...
8805896	  777.1	  576.9	 4359.0	...
8805897	  777.2	  577.1	 4359.0	...
8805898	  777.5	  577.3	 4356.0	...
8805899	  777.7	  577.2	 4354.0	...
8805900	  777.7	  577.1	 4355.0	...
8805901	  777.5	  577.1	 4358.0	...
8805902	  777.3	  577.1	 4360.0	...
8805903	  777.4	  577.2	 4358.0	...
8805904	  777.5	  577.1	 4356.0	...
8805905	  777.6	  577.1	 4353.0	...
8805906	  777.5	  577.2	 4351.0	...
8805907	  777.4	  577.3	 4350.0	...
8805908	  777.4	  577.6	 4350.0	...
8805909	  777.5	  577.6	 4352.0	...
8805910	  777.4	  577.7	 4352.0	...
8805911	  777.3	  577.7	 4350.0	...
8805912	  777.5	  577.8	 4348.0	...
8805913	  777.8	  577.9	 4346.0	...
8805914	  778.1	  577.8	 4345.0	...
8805915	  778.0	  577.6	 4344.0	...
8805916	  778.0	  577.4	 4341.0	...
8805917	  778.1	  577.4	 4339.0	...
8805918	  778.2	  577.4	 4338.0	...
8805919	  778.2	  577.5	 4337.0	...
8805920	  778.0	  577.6	 4336.0	...
8805921	  777.6	  577.1	 4337.0	...
8805922	  777.6	  576.5	 4338.0	...
8805923	  777.7	  576.0	 4340.0	...
8805924	  777.9	  576.0	 4340.0	...
MSG	8805925 0000 _ Number Off
8805925	  777.9	  576.0	 4337.0	...
8805926	  777.9	  576.0	 4334.0	...
8805927	  777.9	  576.0	 4332.0	...
8805928	  778.0	  576.1	 4333.0	...
8805929	  778.0	  576.2	 4336.0	...
8805930	  777.7	  576.4	 4339.0	...
8805931	  777.4	  576.4	 4339.0	...
8805932	  777.2	  576.5	 4339.0	...
8805933	  777.6	  576.7	 4337.0	...
8805934	  778.0	  576.6	 4337.0	...
8805935	  778.4	  576.4	 4337.0	...
8805936	  778.1	  576.7	 4337.0	...
8805937	  777.9	  577.2	 4337.0	...
8805938	  777.7	  577.5	 4339.0	...
8805939	  777.8	  577.2	 4340.0	...
8805940	  777.9	  576.9	 4340.0	...
8805941	  777.9	  577.0	 4338.0	...
8805942	  777.8	  577.3	 4336.0	...
8805943	  777.6	  577.6	 4335.0	...
8805944	  777.6	  577.6	 4335.0	...
8805945	  777.8	  577.5	 4335.0	...
8805946	  778.2	  577.4	 4337.0	...
8805947	  778.6	  577.3	 4337.0	...
8805948	  778.6	  577.4	 4337.0	...
8805949	  778.3	  577.4	 4336.0	...
8805950	  778.1	  577.4	 4336.0	...
8805951	  778.2	  577.4	 4338.0	...
8805952	  778.6	  577.1	 4341.0	...
8805953	  778.7	  576.8	 4343.0	...
8805954	  778.8	  576.4	 4340.0	...
8805955	  778.6	  576.2	 4334.0	...
8805956	  778.3	  576.2	 4332.0	...
8805957	  778.1	  576.4	 4335.0	...
8805958	  778.0	  576.7	 4337.0	...
8805959	  778.1	  577.0	 4337.0	...
8805960	  778.5	  576.7	 4338.0	...
8805961	  778.8	  576.3	 4339.0	...
8805962	  779.0	  576.0	 4337.0	...
8805963	  778.9	  576.0	 4334.0	...
8805964	  778.7	  576.0	 4336.0	...
8805965	  778.7	  576.0	 4340.0	...
8805966	  778.7	  575.9	 4343.0	...
8805967	  778.4	  575.9	 4342.0	...
8805968	  778.1	  576.3	 4341.0	...
8805969	  777.9	  576.6	 4343.0	...
8805970	  778.1	  577.1	 4342.0	...
8805971	  778.3	  577.1	 4341.0	...
8805972	  778.8	  577.2	 4341.0	...
8805973	  779.2	  576.9	 4341.0	...
8805974	  779.6	  576.1	 4342.0	...
8805975	  779.6	  575.4	 4342.0	...
8805976	  779.4	  575.1	 4342.0	...
8805977	  778.8	  575.4	 4342.0	...
8805978	  778.3	  575.7	 4343.0	...
8805979	  778.2	  575.7	 4342.0	...
8805980	  778.5	  575.7	 4340.0	...
8805981	  779.0	  575.7	 4339.0	...
8805982	  779.4	  575.7	 4339.0	...
8805983	  779.8	  575.6	 4338.0	...
8805984	  780.0	  575.3	 4339.0	...
8805985	  780.1	  575.1	 4340.0	...
8805986	  780.3	  575.0	 4337.0	...
8805987	  780.5	  575.2	 4334.0	...
8805988	  780.5	  575.3	 4331.0	...
8805989	  780.2	  575.3	 4332.0	...
8805990	  779.9	  575.2	 4333.0	...
8805991	  779.5	  575.1	 4333.0	...
8805992	  779.2	  575.3	 4335.0	...
8805993	  779.1	  575.7	 4337.0	...
8805994	  779.1	  576.0	 4338.0	...
8805995	  779.1	  576.0	 4338.0	...
8805996	  779.0	  575.5	 4338.0	...
8805997	  778.9	  575.0	 4340.0	...
8805998	  778.8	  574.4	 4341.0	...
8805999	  779.0	  574.4	 4342.0	...
8806000	  779.1	  574.4	 4342.0	...
8806001	  779.1	  574.4	 4341.0	...
8806002	  779.1	  574.6	 4341.0	...
8806003	  779.4	  574.7	 4341.0	...
8806004	  779.7	  574.8	 4341.0	...
8806005	  780.0	  574.7	 4341.0	...
8806006	  780.0	  574.7	 4338.0	...
8806007	  780.0	  574.6	 4335.0	...
8806008	  780.0	  574.5	 4332.0	...
8806009	  779.9	  574.3	 4333.0	...
8806010	  779.7	  574.1	 4331.0	...
8806011	  779.5	  574.0	 4329.0	...
8806012	  779.4	  574.2	 4332.0	...
8806013	  779.3	  574.3	 4338.0	...
8806014	  779.3	  574.5	 4340.0	...
8806015	  779.4	  574.7	 4340.0	...
8806016	  779.5	  574.9	 4339.0	...
8806017	  779.5	  575.0	 4342.0	...
8806018	  779.5	  575.1	 4344.0	...
8806019	  779.6	  575.1	 4344.0	...
8806020	  779.6	  575.1	 4344.0	...
8806021	  779.4	  575.1	 4346.0	...
8806022	  779.2	  575.2	 4348.0	...
8806023	  779.1	  575.4	 4349.0	...
8806024	  779.1	  575.7	 4348.0	...
8806025	  779.2	  575.9	 4347.0	...
8806026	  779.2	  575.6	 4344.0	...
8806027	  779.2	  575.1	 4341.0	...
8806028	  779.7	  574.6	 4340.0	...
8806029	  780.2	  574.5	 4341.0	...
8806030	  780.4	  574.4	 4343.0	...
8806031	  780.2	  574.5	 4343.0	...
8806032	  780.0	  574.6	 4344.0	...
8806033	  780.0	  574.6	 4344.0	...
8806034	  780.4	  574.5	 4345.0	...
8806035	  780.7	  574.4	 4346.0	...
8806036	  780.7	  574.4	 4348.0	...
8806037	  780.4	  574.6	 4349.0	...
8806038	  780.0	  574.8	 4345.0	...
8806039	  780.0	  574.7	 4341.0	...
8806040	  780.1	  574.5	 4342.0	...
8806041	  779.9	  574.3	 4345.0	...
8806042	  779.6	  574.5	 4348.0	...
8806043	  779.3	  574.6	 4348.0	...
8806044	  779.4	  575.1	 4349.0	...
8806045	  779.7	  575.4	 4349.0	...
8806046	  779.9	  575.7	 4350.0	...
8806047	  780.1	  575.5	 4349.0	...
8806048	  780.1	  575.6	 4343.0	...
8806049	  780.2	  576.0	 4337.0	...
8806050	  780.2	  576.4	 4337.0	...
8806051	  780.1	  576.5	 4342.0	...
8806052	  780.0	  575.9	 4349.0	...
8806053	  779.9	  575.3	 4350.0	...
8806054	  779.9	  575.0	 4351.0	...
8806055	  780.1	  575.0	 4350.0	...
8806056	  780.2	  574.8	 4348.0	...
8806057	  780.3	  574.5	 4346.0	...
8806058	  780.2	  574.1	 4345.0	...
8806059	  780.3	  573.9	 4343.0	...
8806060	  780.5	  574.4	 4342.0	...
8806061	  780.7	  575.0	 4344.0	...
8806062	  780.9	  575.5	 4347.0	...
8806063	  780.9	  575.4	 4351.0	...
8806064	  780.7	  575.1	 4351.0	...
8806065	  780.5	  574.9	 4351.0	...
8806066	  780.5	  574.5	 4352.0	...
8806067	  780.5	  574.2	 4353.0	...
8806068	  780.4	  574.0	 4354.0	...
8806069	  780.4	  573.9	 4353.0	...
8806070	  780.3	  574.0	 4352.0	...
8806071	  780.2	  574.1	 4351.0	...
8806072	  780.5	  574.5	 4351.0	...
8806073	  780.9	  575.1	 4351.0	...
8806074	  781.1	  575.6	 4351.0	...
8806075	  781.0	  575.5	 4351.0	...
8806076	  780.7	  575.2	 4352.0	...
8806077	  780.5	  574.7	 4354.0	...
8806078	  780.4	  574.5	 4355.0	...
8806079	  780.4	  574.8	 4356.0	...
8806080	  780.2	  575.2	 4356.0	...
8806081	  780.0	  575.7	 4357.0	...
8806082	  780.0	  575.7	 4358.0	...
8806083	  780.2	  575.3	 4358.0	...
8806084	  780.5	  574.8	 4357.0	...
8806085	  781.0	  574.2	 4357.0	...
8806086	  781.4	  574.2	 4357.0	...
8806087	  781.8	  574.1	 4358.0	...
8806088	  782.0	  574.0	 4360.0	...
8806089	  782.0	  573.9	 4360.0	...
8806090	  781.7	  574.1	 4361.0	...
8806091	  781.4	  574.7	 4358.0	...
8806092	  781.4	  575.2	 4353.0	...
8806093	  781.3	  575.1	 4349.0	...
8806094	  781.3	  574.5	 4351.0	...
8806095	  781.1	  573.9	 4354.0	...
8806096	  780.9	  574.0	 4357.0	...
8806097	  780.9	  574.3	 4356.0	...
8806098	  781.0	  574.5	 4356.0	...
8806099	  781.3	  574.6	 4356.0	...
8806100	  781.5	  574.0	 4357.0	...
8806101	  781.7	  573.3	 4357.0	...
8806102	  782.1	  572.8	 4359.0	...
8806103	  782.4	  573.3	 4360.0	...
8806104	  782.5	  573.8	 4359.0	...
8806105	  782.4	  574.2	 4359.0	...
8806106	  782.3	  574.2	 4360.0	...
8806107	  782.3	  574.2	 4363.0	...
8806108	  782.1	  574.1	 4365.0	...
8806109	  781.9	  573.9	 4365.0	...
8806110	  781.8	  573.9	 4365.0	...
8806111	  781.9	  574.0	 4364.0	...
8806112	  781.8	  574.6	 4362.0	...
8806113	  781.7	  575.1	 4360.0	...
8806114	  781.8	  575.1	 4360.0	...
8806115	  782.0	  574.9	 4362.0	...
8806116	  782.4	  574.9	 4365.0	...
8806117	  782.4	  575.1	 4367.0	...
8806118	  782.5	  574.7	 4367.0	...
8806119	  782.4	  574.3	 4367.0	...
8806120	  782.2	  574.2	 4367.0	...
8806121	  782.0	  574.5	 4367.0	...
8806122	  781.8	  575.0	 4367.0	...
8806123	  781.8	  575.1	 4370.0	...
MSG	8806124 0000 _ Number On
8806124	  781.8	  574.6	 4372.0	...
8806125	  782.1	  574.1	 4373.0	...
8806126	  782.4	  573.4	 4370.0	...
8806127	  782.6	  573.3	 4367.0	...
8806128	  782.4	  573.4	 4364.0	...
8806129	  782.3	  573.5	 4365.0	...
8806130	  782.2	  573.6	 4366.0	...
8806131	  782.3	  573.6	 4366.0	...
8806132	  782.3	  573.5	 4366.0	...
8806133	  782.1	  573.9	 4370.0	...
8806134	  781.8	  574.4	 4374.0	...
8806135	  781.7	  574.8	 4375.0	...
8806136	  782.2	  575.1	 4372.0	...
8806137	  782.7	  575.3	 4371.0	...
8806138	  783.0	  575.4	 4373.0	...
8806139	  783.0	  575.2	 4375.0	...
8806140	  783.0	  575.2	 4374.0	...
8806141	  783.1	  575.4	 4373.0	...
8806142	  783.2	  575.5	 4371.0	...
8806143	  783.1	  575.4	 4371.0	...
8806144	  783.0	  575.4	 4370.0	...
8806145	  782.9	  575.4	 4373.0	...
8806146	  783.0	  575.3	 4375.0	...
8806147	  783.2	  575.2	 4378.0	...
8806148	  783.2	  575.2	 4378.0	...
8806149	  783.3	  575.1	 4377.0	...
8806150	  783.4	  575.1	 4375.0	...
8806151	  783.5	  575.4	 4373.0	...
8806152	  783.4	  575.7	 4373.0	...
8806153	  783.4	  576.0	 4374.0	...
8806154	  783.3	  575.9	 4374.0	...
8806155	  783.4	  575.8	 4375.0	...
8806156	  783.5	  575.8	 4376.0	...
8806157	  783.7	  575.8	 4377.0	...
8806158	  783.8	  575.8	 4378.0	...
8806159	  783.8	  575.7	 4377.0	...
8806160	  783.4	  575.7	 4377.0	...
8806161	  783.0	  575.6	 4378.0	...
8806162	  782.7	  575.6	 4379.0	...
8806163	  782.9	  575.4	 4380.0	...
8806164	  783.1	  574.7	 4381.0	...
8806165	  783.1	  574.1	 4380.0	...
8806166	  783.1	  573.7	 4379.0	...
8806167	  783.1	  573.9	 4378.0	...
8806168	  783.3	  574.1	 4379.0	...
8806169	  783.5	  574.1	 4381.0	...
8806170	  783.8	  574.4	 4382.0	...
8806171	  783.9	  574.7	 4382.0	...
8806172	  783.8	  574.9	 4382.0	...
8806173	  783.6	  575.0	 4383.0	...
8806174	  783.4	  574.9	 4382.0	...
8806175	  783.3	  574.8	 4382.0	...
8806176	  783.4	  574.2	 4381.0	...
8806177	  783.4	  573.7	 4382.0	...
8806178	  783.4	  573.4	 4382.0	...
8806179	  783.1	  573.5	 4382.0	...
8806180	  782.7	  573.6	 4382.0	...
8806181	  782.8	  573.7	 4383.0	...
8806182	  783.1	  573.8	 4385.0	...
8806183	  783.5	  573.8	 4385.0	...
8806184	  783.5	  573.8	 4384.0	...
8806185	  783.4	  573.8	 4384.0	...
8806186	  783.3	  573.7	 4385.0	...
8806187	  783.2	  573.6	 4387.0	...
8806188	  783.2	  573.6	 4388.0	...
8806189	  783.3	  573.8	 4387.0	...
8806190	  783.3	  573.8	 4385.0	...
8806191	  783.3	  573.8	 4384.0	...
8806192	  783.2	  573.9	 4387.0	...
8806193	  783.2	  574.0	 4390.0	...
8806194	  783.3	  574.2	 4393.0	...
8806195	  783.4	  574.2	 4395.0	...
8806196	  783.5	  574.5	 4397.0	...
8806197	  783.6	  574.8	 4398.0	...
8806198	  783.6	  575.2	 4398.0	...
8806199	  783.6	  575.2	 4398.0	...
8806200	  783.6	  575.1	 4399.0	...
8806201	  783.7	  575.0	 4399.0	...
8806202	  783.8	  575.0	 4399.0	...
8806203	  783.8	  575.0	 4399.0	...
8806204	  783.8	  575.1	 4399.0	...
8806205	  783.8	  575.2	 4399.0	...
8806206	  783.9	  575.1	 4400.0	...
8806207	  784.0	  574.9	 4402.0	...
8806208	  784.0	  575.0	 4402.0	...
8806209	  783.9	  575.2	 4401.0	...
8806210	  783.9	  575.3	 4401.0	...
8806211	  784.0	  575.2	 4401.0	...
8806212	  784.1	  575.2	 4401.0	...
8806213	  784.2	  575.1	 4401.0	...
8806214	  784.2	  575.3	 4402.0	...
8806215	  784.4	  575.6	 4402.0	...
8806216	  784.5	  576.0	 4402.0	...
8806217	  784.5	  576.1	 4401.0	...
8806218	  784.9	  575.8	 4402.0	...
8806219	  785.3	  575.6	 4403.0	...
8806220	  785.6	  575.5	 4404.0	...
8806221	  785.6	  575.4	 4404.0	...
8806222	  785.5	  575.3	 4404.0	...
8806223	  785.5	  575.2	 4406.0	...
8806224	  785.5	  575.0	 4408.0	...
8806225	  785.3	  575.0	 4412.0	...
8806226	  785.2	  575.0	 4414.0	...
8806227	  785.2	  574.9	 4414.0	...
8806228	  785.3	  574.7	 4412.0	...
8806229	  785.6	  574.6	 4410.0	...
8806230	  785.6	  574.9	 4409.0	...
8806231	  785.7	  575.2	 4411.0	...
8806232	  785.8	  575.6	 4413.0	...
8806233	  785.9	  575.7	 4415.0	...
8806234	  786.1	  575.7	 4416.0	...
8806235	  785.5	  575.5	 4413.0	...
8806236	  784.9	  575.3	 4407.0	...
8806237	  784.4	  575.2	 4402.0	...
8806238	  784.6	  575.2	 4402.0	...
8806239	  784.8	  575.1	 4405.0	...
8806240	  784.9	  574.8	 4408.0	...
8806241	  785.0	  574.5	 4409.0	...
8806242	  785.0	  574.4	 4411.0	...
8806243	  784.9	  574.3	 4415.0	...
8806244	  784.9	  574.3	 4418.0	...
8806245	  785.0	  574.3	 4418.0	...
8806246	  784.8	  574.3	 4417.0	...
8806247	  784.5	  574.4	 4416.0	...
8806248	  784.5	  574.5	 4416.0	...
8806249	  784.8	  574.7	 4420.0	...
8806250	  785.1	  575.1	 4424.0	...
8806251	  785.1	  575.6	 4426.0	...
8806252	  785.0	  575.6	 4425.0	...
8806253	  784.8	  575.4	 4424.0	...
8806254	  784.4	  575.1	 4424.0	...
8806255	  784.1	  575.1	 4425.0	...
8806256	  784.0	  575.0	 4423.0	...
8806257	  784.0	  575.0	 4420.0	...
8806258	  784.6	  574.9	 4418.0	...
8806259	  785.2	  574.7	 4417.0	...
8806260	  785.5	  574.8	 4417.0	...
8806261	  785.3	  575.2	 4420.0	...
8806262	  785.1	  575.6	 4424.0	...
8806263	  784.6	  576.2	 4427.0	...
8806264	  784.1	  576.5	 4427.0	...
8806265	  784.2	  576.7	 4427.0	...
8806266	  784.7	  576.7	 4428.0	...
8806267	  784.9	  576.7	 4429.0	...
8806268	  784.6	  576.4	 4430.0	...
8806269	  784.1	  575.7	 4431.0	...
8806270	  784.0	  575.1	 4431.0	...
8806271	  784.0	  575.5	 4430.0	...
8806272	  784.3	  576.1	 4428.0	...
8806273	  784.9	  576.6	 4426.0	...
8806274	  785.6	  576.6	 4427.0	...
8806275	  785.9	  576.5	 4427.0	...
8806276	  785.9	  576.9	 4428.0	...
8806277	  785.8	  577.3	 4429.0	...
8806278	  785.9	  577.2	 4425.0	...
8806279	  786.0	  576.7	 4422.0	...
8806280	  786.1	  576.0	 4420.0	...
8806281	  786.1	  575.9	 4422.0	...
8806282	  785.9	  575.7	 4424.0	...
8806283	  785.7	  575.8	 4424.0	...
8806284	  785.6	  576.0	 4424.0	...
8806285	  785.4	  576.4	 4424.0	...
8806286	  785.3	  576.6	 4424.0	...
8806287	  785.2	  576.5	 4424.0	...
8806288	  785.3	  576.4	 4426.0	...
8806289	  785.7	  576.3	 4428.0	...
8806290	  786.2	  576.4	 4431.0	...
8806291	  786.2	  576.5	 4431.0	...
8806292	  785.5	  576.3	 4431.0	...
8806293	  784.9	  575.9	 4429.0	...
8806294	  784.7	  575.5	 4428.0	...
8806295	  784.9	  575.4	 4427.0	...
8806296	  785.0	  575.3	 4427.0	...
8806297	  785.0	  575.3	 4427.0	...
8806298	  784.8	  575.3	 4428.0	...
8806299	  784.7	  575.3	 4432.0	...
8806300	  785.1	  575.3	 4435.0	...
8806301	  785.9	  575.2	 4436.0	...
8806302	  786.7	  575.3	 4436.0	...
8806303	  786.7	  575.5	 4433.0	...
8806304	  786.0	  575.3	 4429.0	...
8806305	  785.3	  575.1	 4429.0	...
8806306	  784.6	  574.6	 4432.0	...
8806307	  784.2	  574.5	 4435.0	...
8806308	  783.9	  574.8	 4435.0	...
8806309	  784.0	  575.4	 4435.0	...
8806310	  784.4	  575.9	 4434.0	...
8806311	  784.8	  576.0	 4433.0	...
8806312	  784.9	  576.0	 4431.0	...
8806313	  784.7	  576.1	 4430.0	...
8806314	  784.5	  576.0	 4432.0	...
8806315	  784.4	  575.8	 4435.0	...
8806316	  784.3	  575.5	 4438.0	...
8806317	  784.3	  575.4	 4438.0	...
8806318	  784.3	  575.4	 4443.0	...
8806319	  784.3	  575.5	 4447.0	...
8806320	  784.6	  576.1	 4445.0	...
8806321	  784.9	  576.7	 4440.0	...
8806322	  785.3	  576.7	 4433.0	...
8806323	  785.4	  576.1	 4431.0	...
8806324	  785.4	  575.4	 4431.0	...
8806325	  785.3	  575.4	 4431.0	...
8806326	  785.2	  575.7	 4432.0	...
8806327	  785.2	  576.0	 4431.0	...
8806328	  785.0	  576.2	 4431.0	...
8806329	  784.9	  576.4	 4431.0	...
8806330	  784.8	  576.5	 4432.0	...
8806331	  784.7	  576.4	 4434.0	...
8806332	  784.7	  576.0	 4434.0	...
8806333	  784.8	  575.5	 4433.0	...
8806334	  784.9	  575.6	 4432.0	...
8806335	  784.9	  576.1	 4432.0	...
8806336	  785.0	  576.4	 4433.0	...
8806337	  785.1	  576.2	 4433.0	...
8806338	  784.9	  576.1	 4432.0	...
8806339	  784.7	  576.2	 4430.0	...
8806340	  784.4	  576.3	 4430.0	...
8806341	  784.4	  576.3	 4432.0	...
8806342	  784.4	  576.0	 4433.0	...
8806343	  784.3	  575.6	 4433.0	...
8806344	  784.4	  576.0	 4433.0	...
8806345	  784.6	  576.7	 4432.0	...
8806346	  784.6	  577.0	 4431.0	...
8806347	  784.5	  576.5	 4433.0	...
8806348	  784.3	  575.9	 4436.0	...
8806349	  784.2	  575.7	 4440.0	...
8806350	  784.1	  575.3	 4440.0	...
8806351	  784.1	  574.9	 4440.0	...
8806352	  784.0	  574.8	 4440.0	...
8806353	  783.8	  574.9	 4439.0	...
8806354	  783.8	  575.0	 4439.0	...
8806355	  783.7	  574.9	 4438.0	...
8806356	  784.0	  574.8	 4437.0	...
8806357	  784.2	  575.4	 4436.0	...
8806358	  784.4	  576.0	 4435.0	...
8806359	  784.5	  576.2	 4435.0	...
8806360	  784.5	  575.8	 4439.0	...
8806361	  784.6	  575.7	 4442.0	...
8806362	  784.8	  576.2	 4442.0	...
8806363	  785.2	  576.7	 4440.0	...
8806364	  785.5	  576.6	 4440.0	...
8806365	  785.7	  576.3	 4443.0	...
8806366	  785.8	  576.1	 4447.0	...
8806367	  785.7	  576.1	 4447.0	...
8806368	  785.6	  576.2	 4447.0	...
8806369	  785.5	  576.4	 4447.0	...
8806370	  785.5	  576.5	 4449.0	...
8806371	  785.3	  576.6	 4449.0	...
8806372	  785.1	  576.6	 4449.0	...
8806373	  784.9	  576.9	 4449.0	...
8806374	  784.9	  577.2	 4450.0	...
8806375	  784.9	  577.2	 4451.0	...
8806376	  785.0	  576.8	 4451.0	...
8806377	  785.0	  576.8	 4449.0	...
8806378	  785.1	  577.1	 4447.0	...
8806379	  785.1	  577.2	 4445.0	...
8806380	  785.1	  577.0	 4445.0	...
8806381	  785.2	  576.3	 4445.0	...
8806382	  785.2	  575.9	 4446.0	...
8806383	  785.2	  575.5	 4447.0	...
8806384	  784.9	  575.6	 4448.0	...
8806385	  784.4	  575.7	 4449.0	...
8806386	  784.0	  575.7	 4452.0	...
8806387	  784.2	  575.7	 4455.0	...
8806388	  784.6	  575.7	 4455.0	...
8806389	  784.7	  575.6	 4452.0	...
8806390	  784.6	  575.6	 4447.0	...
8806391	  784.4	  575.5	 4445.0	...
8806392	  784.4	  575.4	 4443.0	...
8806393	  784.4	  575.5	 4446.0	...
8806394	  784.4	  575.6	 4450.0	...
8806395	  784.5	  575.7	 4455.0	...
8806396	  784.5	  576.3	 4455.0	...
8806397	  784.6	  576.8	 4455.0	...
8806398	  784.0	  577.3	 4456.0	...
8806399	  783.4	  577.4	 4454.0	...
8806400	  782.8	  577.4	 4451.0	...
8806401	  782.8	  577.3	 4449.0	...
8806402	  782.8	  577.3	 4449.0	...
8806403	  782.8	  577.3	 4449.0	...
8806404	  782.6	  577.4	 4449.0	...
8806405	  782.5	  577.6	 4450.0	...
8806406	  782.7	  577.7	 4451.0	...
8806407	  783.1	  577.8	 4452.0	...
8806408	  783.5	  577.9	 4452.0	...
8806409	  783.6	  577.9	 4452.0	...
8806410	  783.6	  577.7	 4452.0	...
8806411	  783.5	  577.5	 4452.0	...
8806412	  783.4	  577.4	 4452.0	...
8806413	  783.2	  577.4	 4453.0	...
8806414	  783.1	  577.3	 4448.0	...
8806415	  783.1	  577.3	 4442.0	...
8806416	  783.0	  577.2	 4440.0	...
8806417	  783.0	  577.3	 4442.0	...
8806418	  783.0	  577.6	 4444.0	...
8806419	  782.7	  577.8	 4447.0	...
8806420	  782.4	  577.8	 4452.0	...
8806421	  782.4	  577.9	 4456.0	...
8806422	  782.6	  578.0	 4455.0	...
8806423	  782.8	  578.0	 4453.0	...
8806424	  782.8	  577.8	 4452.0	...
8806425	  782.7	  577.6	 4449.0	...
8806426	  782.9	  577.4	 4447.0	...
8806427	  783.2	  577.3	 4446.0	...
8806428	  783.4	  577.3	 4448.0	...
8806429	  783.5	  577.4	 4449.0	...
8806430	  783.4	  577.4	 4450.0	...
8806431	  783.4	  577.3	 4450.0	...
8806432	  783.4	  577.3	 4451.0	...
8806433	  783.5	  577.5	 4452.0	...
8806434	  783.6	  577.8	 4453.0	...
8806435	  783.9	  578.0	 4453.0	...
MSG	8806436 0000 _ Number Off
8806436	  784.1	  578.0	 4453.0	...
8806437	  783.9	  578.2	 4453.0	...
8806438	  783.6	  578.5	 4454.0	...
8806439	  783.3	  578.7	 4454.0	...
8806440	  783.3	  578.7	 4455.0	...
8806441	  783.0	  578.8	 4456.0	...
8806442	  782.7	  579.0	 4457.0	...
8806443	  782.4	  578.8	 4458.0	...
8806444	  782.3	  578.3	 4456.0	...
8806445	  782.2	  577.8	 4451.0	...
8806446	  782.3	  577.7	 4446.0	...
8806447	  782.6	  577.6	 4444.0	...
8806448	  782.9	  577.8	 4445.0	...
8806449	  783.0	  577.8	 4446.0	...
8806450	  782.9	  577.9	 4447.0	...
8806451	  782.7	  577.8	 4447.0	...
8806452	  782.6	  577.4	 4447.0	...
8806453	  782.5	  577.1	 4446.0	...
8806454	  782.7	  576.7	 4446.0	...
8806455	  783.1	  576.5	 4446.0	...
8806456	  783.7	  576.5	 4445.0	...
8806457	  784.0	  576.8	 4443.0	...
8806458	  783.7	  577.3	 4442.0	...
8806459	  783.1	  577.7	 4443.0	...
8806460	  782.5	  577.9	 4446.0	...
8806461	  782.3	  577.8	 4449.0	...
8806462	  782.2	  577.7	 4450.0	...
8806463	  782.0	  577.5	 4449.0	...
8806464	  781.6	  577.2	 4449.0	...
8806465	  781.2	  577.0	 4453.0	...
8806466	  781.1	  577.1	 4457.0	...
8806467	  781.5	  577.1	 4461.0	...
8806468	  781.8	  577.2	 4457.0	...
8806469	  781.8	  577.5	 4454.0	...
8806470	  781.8	  578.1	 4450.0	...
8806471	  781.9	  578.7	 4450.0	...
8806472	  781.9	  578.7	 4449.0	...
8806473	  781.8	  578.4	 4449.0	...
8806474	  781.8	  578.1	 4450.0	...
8806475	  782.2	  577.9	 4450.0	...
8806476	  782.5	  577.8	 4450.0	...
8806477	  782.7	  577.6	 4450.0	...
8806478	  782.5	  577.6	 4450.0	...
8806479	  782.4	  577.6	 4451.0	...
8806480	  782.5	  577.7	 4454.0	...
8806481	  782.4	  577.7	 4455.0	...
8806482	  782.2	  577.8	 4453.0	...
8806483	  782.0	  577.8	 4450.0	...
8806484	  781.8	  578.1	 4446.0	...
8806485	  781.7	  578.4	 4446.0	...
8806486	  781.6	  578.7	 4446.0	...
8806487	  781.9	  578.6	 4446.0	...
8806488	  782.1	  578.5	 4448.0	...
8806489	  782.4	  578.7	 4451.0	...
8806490	  782.4	  579.0	 4454.0	...
8806491	  782.3	  579.3	 4454.0	...
8806492	  782.2	  579.1	 4455.0	...
8806493	  782.1	  579.0	 4456.0	...
8806494	  782.1	  578.9	 4455.0	...
8806495	  782.0	  578.7	 4452.0	...
8806496	  781.9	  578.8	 4450.0	...
8806497	  782.1	  578.7	 4449.0	...
8806498	  782.3	  578.9	 4448.0	...
8806499	  782.4	  578.6	 4448.0	...
8806500	  782.1	  578.4	 4450.0	...
8806501	  782.0	  578.2	 4451.0	...
8806502	  782.1	  578.5	 4453.0	...
8806503	  782.2	  578.7	 4456.0	...
8806504	  782.3	  578.7	 4456.0	...
8806505	  782.4	  578.8	 4454.0	...
8806506	  782.3	  579.0	 4451.0	...
8806507	  782.1	  578.9	 4451.0	...
8806508	  781.9	  578.5	 4453.0	...
8806509	  781.9	  578.1	 4456.0	...
8806510	  781.8	  578.2	 4456.0	...
8806511	  781.8	  578.3	 4454.0	...
8806512	  781.9	  578.3	 4452.0	...
8806513	  782.2	  578.1	 4452.0	...
8806514	  782.5	  578.2	 4453.0	...
8806515	  782.7	  578.2	 4454.0	...
8806516	  782.3	  578.3	 4453.0	...
8806517	  782.0	  578.2	 4455.0	...
8806518	  782.1	  578.3	 4457.0	...
8806519	  782.5	  578.4	 4457.0	...
8806520	  783.0	  578.0	 4455.0	...
8806521	  783.0	  577.6	 4453.0	...
8806522	  782.7	  577.2	 4452.0	...
8806523	  782.4	  577.2	 4451.0	...
8806524	  782.2	  577.2	 4451.0	...
8806525	  782.4	  577.3	 4451.0	...
8806526	  782.4	  577.4	 4450.0	...
8806527	  782.3	  577.5	 4449.0	...
8806528	  782.2	  577.4	 4449.0	...
8806529	  782.2	  577.3	 4449.0	...
8806530	  782.1	  577.4	 4450.0	...
8806531	  781.9	  577.0	 4452.0	...
8806532	  781.6	  576.8	 4453.0	...
8806533	  781.5	  576.8	 4452.0	...
8806534	  781.6	  577.1	 4453.0	...
8806535	  781.6	  577.2	 4454.0	...
8806536	  781.7	  577.1	 4453.0	...
8806537	  781.7	  577.2	 4451.0	...
8806538	  781.4	  577.3	 4449.0	...
8806539	  781.2	  577.2	 4450.0	...
8806540	  781.2	  577.2	 4450.0	...
8806541	  781.4	  577.7	 4451.0	...
8806542	  781.3	  578.3	 4452.0	...
8806543	  781.1	  579.1	 4450.0	...
8806544	  781.0	  579.3	 4447.0	...
8806545	  781.2	  578.9	 4445.0	...
8806546	  781.3	  578.2	 4445.0	...
8806547	  781.4	  577.5	 4446.0	...
8806548	  781.3	  577.5	 4445.0	...
8806549	  781.3	  577.4	 4445.0	...
8806550	  781.4	  577.4	 4446.0	...
8806551	  781.0	  577.1	 4447.0	...
8806552	  780.6	  576.8	 4449.0	...
8806553	  780.2	  576.6	 4449.0	...
8806554	  780.5	  576.9	 4449.0	...
8806555	  780.7	  577.2	 4449.0	...
8806556	  780.8	  577.5	 4447.0	...
8806557	  780.8	  577.8	 4445.0	...
8806558	  780.8	  578.0	 4444.0	...
8806559	  780.9	  578.2	 4441.0	...
8806560	  780.9	  578.2	 4439.0	...
8806561	  780.8	  578.1	 4437.0	...
8806562	  780.4	  577.9	 4436.0	...
8806563	  780.1	  577.8	 4436.0	...
8806564	  779.9	  578.0	 4436.0	...
8806565	  779.8	  578.1	 4437.0	...
8806566	  780.2	  578.0	 4440.0	...
8806567	  780.8	  577.9	 4444.0	...
8806568	  781.4	  577.8	 4446.0	...
8806569	  781.6	  577.7	 4445.0	...
8806570	  781.6	  577.7	 4445.0	...
8806571	  781.6	  577.6	 4445.0	...
8806572	  781.5	  577.5	 4442.0	...
8806573	  781.5	  577.7	 4438.0	...
8806574	  781.4	  577.8	 4434.0	...
8806575	  781.2	  577.6	 4433.0	...
8806576	  781.2	  577.2	 4434.0	...
8806577	  781.0	  576.9	 4434.0	...
8806578	  780.9	  577.1	 4434.0	...
8806579	  780.6	  577.3	 4434.0	...
8806580	  780.6	  577.6	 4434.0	...
8806581	  780.6	  577.8	 4435.0	...
8806582	  780.7	  577.9	 4437.0	...
8806583	  780.7	  577.9	 4438.0	...
8806584	  780.7	  577.5	 4439.0	...
8806585	  780.7	  577.3	 4439.0	...
8806586	  780.7	  577.3	 4439.0	...
8806587	  780.7	  577.4	 4437.0	...
8806588	  780.7	  577.5	 4435.0	...
8806589	  780.7	  577.3	 4434.0	...
8806590	  780.9	  577.3	 4433.0	...
8806591	  781.0	  577.2	 4433.0	...
8806592	  780.8	  577.2	 4433.0	...
8806593	  780.4	  577.0	 4433.0	...
8806594	  780.1	  576.9	 4433.0	...
8806595	  780.0	  576.9	 4431.0	...
8806596	  780.0	  576.9	 4429.0	...
8806597	  780.3	  577.0	 4427.0	...
8806598	  780.8	  577.2	 4427.0	...
8806599	  781.0	  577.3	 4427.0	...
8806600	  780.7	  577.3	 4428.0	...
8806601	  780.3	  577.3	 4430.0	...
8806602	  780.1	  577.4	 4433.0	...
8806603	  780.0	  577.4	 4434.0	...
8806604	  780.0	  577.4	 4434.0	...
8806605	  780.1	  577.7	 4433.0	...
8806606	  780.2	  578.2	 4433.0	...
8806607	  780.4	  578.7	 4433.0	...
8806608	  780.5	  578.7	 4434.0	...
8806609	  780.6	  578.7	 4436.0	...
8806610	  780.7	  578.7	 4437.0	...
8806611	  780.9	  578.8	 4436.0	...
8806612	  781.0	  578.9	 4435.0	...
8806613	  781.1	  578.8	 4431.0	...
8806614	  781.2	  578.3	 4429.0	...
8806615	  781.1	  577.4	 4432.0	...
8806616	  781.0	  576.8	 4436.0	...
8806617	  780.8	  576.7	 4435.0	...
8806618	  780.9	  577.0	 4431.0	...
8806619	  781.0	  577.4	 4426.0	...
8806620	  781.2	  577.5	 4426.0	...
8806621	  781.2	  577.7	 4426.0	...
8806622	  780.8	  578.0	 4425.0	...
8806623	  780.2	  578.1	 4424.0	...
8806624	  779.6	  578.1	 4423.0	...
8806625	  780.1	  577.9	 4422.0	...
8806626	  780.6	  577.9	 4423.0	...
8806627	  781.1	  577.8	 4426.0	...
8806628	  781.1	  577.8	 4428.0	...
8806629	  780.8	  577.8	 4432.0	...
8806630	  780.4	  577.8	 4432.0	...
8806631	  780.1	  577.5	 4432.0	...
8806632	  780.0	  577.1	 4431.0	...
8806633	  780.1	  576.8	 4430.0	...
8806634	  780.1	  576.9	 4430.0	...
8806635	  780.1	  577.0	 4430.0	...
8806636	  780.1	  577.1	 4430.0	...
8806637	  780.1	  577.3	 4430.0	...
8806638	  780.1	  577.5	 4429.0	...
8806639	  780.2	  577.5	 4432.0	...
8806640	  780.4	  577.5	 4435.0	...
8806641	  780.7	  577.6	 4437.0	...
8806642	  780.8	  577.7	 4435.0	...
8806643	  780.8	  577.7	 4433.0	...
8806644	  780.8	  578.0	 4431.0	...
8806645	  780.5	  578.3	 4429.0	...
8806646	  780.1	  578.6	 4428.0	...
8806647	  780.0	  578.0	 4427.0	...
8806648	  780.1	  577.4	 4427.0	...
8806649	  780.4	  576.6	 4427.0	...
8806650	  780.5	  576.4	 4425.0	...
8806651	  780.6	  576.5	 4424.0	...
8806652	  780.7	  576.8	 4423.0	...
8806653	  780.7	  577.0	 4423.0	...
8806654	  780.6	  577.5	 4422.0	...
8806655	  779.9	  578.0	 4421.0	...
8806656	  779.3	  578.6	 4422.0	...
8806657	  778.7	  578.6	 4425.0	...
8806658	  778.8	  578.0	 4427.0	...
8806659	  779.3	  577.2	 4427.0	...
8806660	  779.8	  576.6	 4426.0	...
8806661	  780.0	  576.5	 4425.0	...
8806662	  779.8	  576.6	 4425.0	...
8806663	  779.8	  576.7	 4426.0	...
8806664	  779.7	  576.7	 4426.0	...
8806665	  779.6	  576.6	 4426.0	...
8806666	  779.6	  576.5	 4426.0	...
8806667	  779.8	  575.9	 4426.0	...
8806668	  780.0	  575.5	 4423.0	...
8806669	  780.1	  575.5	 4421.0	...
8806670	  780.1	  575.9	 4418.0	...
8806671	  779.8	  575.7	 4418.0	...
8806672	  779.3	  575.2	 4418.0	...
8806673	  778.9	  575.1	 4419.0	...
8806674	  779.1	  575.8	 4421.0	...
8806675	  779.3	  576.4	 4423.0	...
8806676	  779.6	  576.5	 4425.0	...
8806677	  779.7	  576.5	 4426.0	...
8806678	  779.7	  576.4	 4422.0	...
8806679	  779.6	  576.4	 4417.0	...
8806680	  779.6	  576.4	 4412.0	...
8806681	  779.6	  575.9	 4413.0	...
8806682	  779.5	  575.4	 4414.0	...
8806683	  779.4	  575.0	 4415.0	...
8806684	  779.5	  575.0	 4418.0	...
8806685	  779.6	  575.1	 4420.0	...
8806686	  779.6	  575.1	 4423.0	...
8806687	  779.7	  575.3	 4422.0	...
8806688	  779.8	  575.5	 4422.0	...
8806689	  779.8	  575.1	 4420.0	...
8806690	  779.8	  574.5	 4417.0	...
8806691	  779.8	  574.0	 4415.0	...
8806692	  779.4	  574.1	 4413.0	...
8806693	  779.0	  574.4	 4414.0	...
8806694	  778.6	  575.1	 4415.0	...
8806695	  778.8	  575.8	 4414.0	...
8806696	  779.1	  576.1	 4412.0	...
8806697	  779.3	  575.9	 4411.0	...
8806698	  779.5	  575.8	 4408.0	...
8806699	  779.7	  576.0	 4405.0	...
8806700	  780.0	  576.0	 4404.0	...
8806701	  780.2	  576.0	 4406.0	...
8806702	  780.3	  575.8	 4407.0	...
8806703	  780.3	  575.9	 4407.0	...
8806704	  780.3	  576.3	 4406.0	...
8806705	  780.3	  576.7	 4405.0	...
8806706	  780.4	  577.0	 4405.0	...
8806707	  780.5	  576.9	 4406.0	...
8806708	  780.6	  576.8	 4411.0	...
8806709	  780.8	  576.6	 4416.0	...
8806710	  780.2	  576.5	 4415.0	...
8806711	  779.8	  576.5	 4411.0	...
8806712	  779.3	  576.3	 4407.0	...
8806713	  779.4	  575.9	 4407.0	...
8806714	  779.5	  575.4	 4405.0	...
8806715	  779.5	  575.9	 4404.0	...
8806716	  779.6	  576.5	 4403.0	...
8806717	  779.7	  577.2	 4404.0	...
8806718	  779.9	  577.4	 4404.0	...
8806719	  779.9	  577.1	 4404.0	...
8806720	  779.7	  576.6	 4403.0	...
8806721	  779.5	  576.0	 4402.0	...
8806722	  779.4	  575.7	 4403.0	...
8806723	  779.2	  575.7	 4406.0	...
8806724	  779.2	  575.5	 4409.0	...
8806725	  779.3	  575.3	 4409.0	...
8806726	  779.7	  575.4	 4409.0	...
8806727	  779.9	  575.9	 4410.0	...
8806728	  779.5	  576.2	 4410.0	...
8806729	  778.8	  576.4	 4411.0	...
8806730	  778.2	  576.3	 4409.0	...
8806731	  778.3	  576.3	 4406.0	...
8806732	  778.4	  576.2	 4405.0	...
8806733	  778.6	  576.2	 4406.0	...
8806734	  778.7	  576.2	 4407.0	...
8806735	  778.8	  576.0	 4412.0	...
8806736	  778.8	  575.9	 4418.0	...
8806737	  778.9	  575.6	 4425.0	...
8806738	  779.1	  575.4	 4427.0	...
8806739	  779.3	  576.2	 4425.0	...
8806740	  779.4	  577.1	 4422.0	...
8806741	  779.0	  577.2	 4418.0	...
8806742	  778.5	  576.4	 4419.0	...
8806743	  778.8	  575.9	 4419.0	...
8806744	  779.3	  576.0	 4419.0	...
8806745	  779.9	  576.2	 4420.0	...
8806746	  780.1	  576.1	 4420.0	...
8806747	  780.2	  576.1	 4421.0	...
8806748	  780.2	  576.2	 4419.0	...
8806749	  780.0	  576.3	 4416.0	...
8806750	  779.7	  576.2	 4413.0	...
8806751	  779.4	  576.1	 4414.0	...
8806752	  779.1	  576.0	 4414.0	...
8806753	  779.4	  576.0	 4414.0	...
8806754	  779.9	  575.9	 4416.0	...
8806755	  779.9	  575.6	 4417.0	...
8806756	  779.4	  575.3	 4418.0	...
8806757	  778.8	  575.5	 4415.0	...
8806758	  778.8	  576.0	 4414.0	...
8806759	  779.1	  576.4	 4413.0	...
8806760	  779.2	  576.4	 4413.0	...
8806761	  779.3	  576.5	 4413.0	...
8806762	  779.1	  576.5	 4413.0	...
8806763	  779.0	  576.0	 4414.0	...
8806764	  778.9	  575.5	 4411.0	...
8806765	  779.1	  575.8	 4408.0	...
8806766	  779.3	  576.7	 4407.0	...
8806767	  779.4	  577.3	 4409.0	...
8806768	  779.0	  576.9	 4410.0	...
8806769	  778.7	  576.5	 4409.0	...
8806770	  778.8	  576.4	 4410.0	...
8806771	  779.2	  576.3	 4414.0	...
8806772	  779.6	  576.2	 4418.0	...
8806773	  779.7	  576.1	 4419.0	...
8806774	  779.6	  575.9	 4419.0	...
8806775	  779.5	  575.8	 4419.0	...
8806776	  779.3	  575.9	 4419.0	...
8806777	  779.3	  576.1	 4417.0	...
8806778	  779.3	  576.4	 4415.0	...
8806779	  779.5	  576.4	 4412.0	...
8806780	  779.6	  576.4	 4411.0	...
8806781	  779.5	  576.4	 4413.0	...
8806782	  779.2	  576.3	 4417.0	...
8806783	  778.9	  576.1	 4420.0	...
8806784	  778.9	  575.9	 4422.0	...
8806785	  779.0	  575.9	 4422.0	...
8806786	  779.0	  575.7	 4422.0	...
8806787	  778.9	  575.5	 4421.0	...
8806788	  778.8	  575.4	 4419.0	...
8806789	  778.6	  575.4	 4418.0	...
8806790	  778.4	  575.6	 4419.0	...
8806791	  778.2	  575.6	 4418.0	...
8806792	  778.1	  575.7	 4417.0	...
8806793	  778.2	  575.8	 4416.0	...
8806794	  778.4	  575.9	 4416.0	...
8806795	  778.5	  576.0	 4415.0	...
8806796	  778.5	  576.1	 4416.0	...
8806797	  778.4	  576.1	 4415.0	...
8806798	  778.4	  576.1	 4414.0	...
8806799	  778.5	  575.9	 4412.0	...
8806800	  778.5	  575.7	 4409.0	...
8806801	  778.6	  575.4	 4407.0	...
8806802	  778.5	  575.2	 4407.0	...
8806803	  778.4	  574.9	 4406.0	...
8806804	  778.4	  575.1	 4405.0	...
8806805	  778.5	  575.5	 4403.0	...
8806806	  778.6	  575.9	 4402.0	...
8806807	  778.8	  576.5	 4401.0	...
8806808	  778.8	  577.0	 4401.0	...
8806809	  778.7	  576.8	 4404.0	...
8806810	  778.7	  576.2	 4408.0	...
8806811	  778.7	  575.7	 4412.0	...
8806812	  778.7	  575.7	 4412.0	...
8806813	  778.5	  575.7	 4412.0	...
8806814	  778.2	  575.7	 4412.0	...
8806815	  778.1	  575.6	 4411.0	...
8806816	  778.2	  575.5	 4411.0	...
8806817	  778.3	  575.5	 4410.0	...
8806818	  778.6	  575.3	 4411.0	...
8806819	  778.9	  575.1	 4411.0	...
8806820	  778.9	  575.1	 4412.0	...
8806821	  778.6	  575.2	 4412.0	...
8806822	  778.4	  575.1	 4413.0	...
8806823	  778.6	  574.9	 4414.0	...
8806824	  778.7	  575.1	 4415.0	...
8806825	  778.9	  575.6	 4415.0	...
8806826	  778.9	  576.0	 4415.0	...
8806827	  778.9	  576.0	 4415.0	...
8806828	  778.9	  575.9	 4414.0	...
8806829	  778.7	  575.9	 4414.0	...
8806830	  778.3	  575.9	 4413.0	...
8806831	  777.9	  576.1	 4412.0	...
8806832	  777.8	  576.3	 4410.0	...
8806833	  777.9	  576.0	 4412.0	...
8806834	  778.0	  575.7	 4413.0	...
8806835	  778.0	  575.4	 4412.0	...
8806836	  778.2	  575.5	 4410.0	...
8806837	  778.4	  575.5	 4407.0	...
8806838	  778.6	  575.4	 4405.0	...
8806839	  778.5	  575.2	 4405.0	...
8806840	  778.2	  575.3	 4406.0	...
8806841	  778.0	  575.5	 4407.0	...
8806842	  777.7	  575.6	 4411.0	...
8806843	  777.6	  575.3	 4416.0	...
8806844	  777.5	  575.0	 4419.0	...
8806845	  777.6	  574.7	 4418.0	...
8806846	  777.7	  574.6	 4417.0	...
8806847	  777.8	  574.4	 4418.0	...
8806848	  777.4	  574.3	 4418.0	...
8806849	  777.1	  574.8	 4418.0	...
8806850	  776.8	  575.4	 4418.0	...
8806851	  776.8	  575.9	 4421.0	...
8806852	  776.9	  575.9	 4423.0	...
8806853	  777.2	  575.9	 4421.0	...
8806854	  777.6	  575.9	 4417.0	...
8806855	  777.7	  575.7	 4413.0	...
8806856	  777.8	  575.6	 4412.0	...
8806857	  778.1	  575.4	 4411.0	...
8806858	  778.3	  575.4	 4415.0	...
8806859	  778.6	  575.5	 4418.0	...
8806860	  778.7	  575.4	 4421.0	...
8806861	  778.6	  575.4	 4420.0	...
8806862	  778.3	  575.5	 4419.0	...
8806863	  778.1	  575.8	 4418.0	...
8806864	  778.1	  576.1	 4417.0	...
8806865	  777.9	  576.2	 4416.0	...
8806866	  777.7	  575.9	 4417.0	...
8806867	  777.5	  575.5	 4417.0	...
8806868	  777.6	  575.2	 4418.0	...
8806869	  777.8	  575.3	 4417.0	...
8806870	  778.0	  575.3	 4418.0	...
8806871	  778.1	  575.3	 4420.0	...
8806872	  777.8	  575.4	 4419.0	...
8806873	  777.5	  575.4	 4418.0	...
8806874	  777.3	  575.9	 4416.0	...
8806875	  777.4	  576.4	 4415.0	...
8806876	  777.4	  577.0	 4416.0	...
8806877	  777.5	  577.0	 4417.0	...
8806878	  777.5	  576.7	 4418.0	...
8806879	  777.2	  576.4	 4418.0	...
8806880	  776.5	  576.1	 4418.0	...
8806881	  776.0	  576.2	 4418.0	...
8806882	  775.8	  576.2	 4420.0	...
8806883	  776.4	  576.2	 4421.0	...
8806884	  776.9	  576.1	 4423.0	...
8806885	  777.2	  576.0	 4424.0	...
8806886	  776.9	  575.8	 4421.0	...
8806887	  776.5	  575.7	 4419.0	...
8806888	  776.2	  575.6	 4416.0	...
8806889	  776.0	  575.6	 4416.0	...
8806890	  776.0	  575.6	 4416.0	...
8806891	  775.9	  575.5	 4416.0	...
8806892	  775.8	  575.6	 4418.0	...
8806893	  775.9	  575.6	 4421.0	...
8806894	  776.1	  575.6	 4423.0	...
8806895	  776.0	  575.1	 4423.0	...
8806896	  775.7	  574.7	 4423.0	...
8806897	  775.5	  574.3	 4423.0	...
8806898	  775.7	  574.6	 4420.0	...
8806899	  776.0	  575.1	 4418.0	...
8806900	  776.2	  575.6	 4416.0	...
8806901	  776.4	  575.8	 4419.0	...
8806902	  776.4	  575.8	 4422.0	...
8806903	  776.4	  575.7	 4423.0	...
8806904	  776.3	  575.6	 4424.0	...
8806905	  776.2	  575.6	 4425.0	...
8806906	  775.9	  575.6	 4426.0	...
8806907	  775.7	  575.6	 4427.0	...
8806908	  775.3	  575.6	 4425.0	...
8806909	  774.9	  575.6	 4423.0	...
8806910	  774.5	  575.8	 4420.0	...
8806911	  774.4	  576.0	 4419.0	...
8806912	  774.4	  576.4	 4419.0	...
8806913	  774.6	  576.4	 4418.0	...
8806914	  774.9	  576.2	 4419.0	...
8806915	  775.3	  575.8	 4419.0	...
8806916	  775.3	  575.5	 4418.0	...
8806917	  775.2	  575.5	 4416.0	...
8806918	  775.5	  575.4	 4418.0	...
8806919	  775.9	  575.3	 4421.0	...
8806920	  776.3	  575.2	 4423.0	...
8806921	  776.3	  575.2	 4422.0	...
8806922	  776.4	  575.2	 4424.0	...
8806923	  776.5	  575.3	 4426.0	...
8806924	  776.3	  575.4	 4429.0	...
8806925	  776.3	  575.6	 4429.0	...
8806926	  776.6	  575.6	 4428.0	...
8806927	  777.0	  575.6	 4428.0	...
8806928	  776.6	  575.6	 4428.0	...
8806929	  775.9	  575.4	 4428.0	...
8806930	  775.1	  575.2	 4427.0	...
8806931	  775.1	  574.9	 4428.0	...
8806932	  775.2	  574.9	 4430.0	...
8806933	  775.3	  574.8	 4431.0	...
8806934	  775.2	  574.8	 4430.0	...
8806935	  775.1	  575.2	 4428.0	...
8806936	  775.4	  575.5	 4427.0	...
8806937	  775.6	  575.8	 4427.0	...
8806938	  775.6	  575.8	 4428.0	...
8806939	  775.4	  575.9	 4429.0	...
8806940	  775.3	  575.5	 4431.0	...
8806941	  775.2	  575.1	 4432.0	...
8806942	  775.2	  574.8	 4433.0	...
8806943	  775.1	  574.9	 4434.0	...
8806944	  775.0	  575.0	 4435.0	...
8806945	  774.7	  575.1	 4435.0	...
8806946	  774.5	  575.0	 4436.0	...
8806947	  774.4	  574.9	 4437.0	...
8806948	  774.5	  574.7	 4439.0	...
8806949	  774.8	  574.6	 4438.0	...
8806950	  775.1	  574.4	 4436.0	...
8806951	  775.0	  574.4	 4432.0	...
8806952	  774.7	  574.5	 4431.0	...
8806953	  774.3	  574.5	 4433.0	...
8806954	  774.1	  574.7	 4437.0	...
8806955	  774.0	  574.7	 4442.0	...
8806956	  774.4	  574.7	 4440.0	...
8806957	  774.9	  574.9	 4437.0	...
8806958	  775.5	  575.2	 4435.0	...
8806959	  775.6	  575.6	 4436.0	...
8806960	  775.7	  575.6	 4437.0	...
8806961	  775.6	  575.5	 4436.0	...
8806962	  775.5	  575.3	 4436.0	...
8806963	  775.1	  575.3	 4435.0	...
8806964	  774.9	  575.3	 4435.0	...
8806965	  774.8	  575.5	 4435.0	...
8806966	  774.7	  575.6	 4438.0	...
8806967	  774.3	  575.6	 4442.0	...
8806968	  773.9	  575.7	 4446.0	...
8806969	  774.2	  575.7	 4447.0	...
8806970	  774.7	  575.7	 4448.0	...
8806971	  775.1	  575.8	 4449.0	...
8806972	  774.6	  575.9	 4449.0	...
8806973	  774.1	  576.2	 4449.0	...
8806974	  773.9	  576.4	 4450.0	...
8806975	  774.1	  576.2	 4452.0	...
8806976	  774.4	  575.9	 4454.0	...
8806977	  774.1	  575.7	 4453.0	...
8806978	  773.8	  575.3	 4450.0	...
8806979	  773.8	  574.7	 4448.0	...
8806980	  774.1	  574.2	 4447.0	...
8806981	  774.4	  573.9	 4446.0	...
8806982	  774.4	  573.9	 4444.0	...
8806983	  774.3	  573.8	 4443.0	...
8806984	  774.6	  573.7	 4444.0	...
8806985	  775.0	  573.6	 4446.0	...
8806986	  775.4	  573.5	 4447.0	...
8806987	  775.4	  574.4	 4448.0	...
8806988	  775.2	  575.5	 4450.0	...
8806989	  774.9	  576.1	 4451.0	...
8806990	  774.8	  575.6	 4451.0	...
8806991	  774.6	  575.0	 4451.0	...
8806992	  774.4	  575.0	 4451.0	...
8806993	  774.2	  574.6	 4450.0	...
8806994	  774.0	  574.3	 4449.0	...
8806995	  774.0	  573.9	 4449.0	...
8806996	  774.0	  574.0	 4450.0	...
8806997	  773.9	  573.8	 4450.0	...
8806998	  773.8	  573.4	 4448.0	...
8806999	  773.9	  573.3	 4449.0	...
8807000	  774.0	  573.5	 4451.0	...
8807001	  774.0	  573.7	 4454.0	...
8807002	  773.9	  574.1	 4455.0	...
8807003	  773.9	  574.4	 4455.0	...
8807004	  773.9	  574.8	 4455.0	...
8807005	  773.6	  574.8	 4454.0	...
8807006	  773.3	  575.1	 4453.0	...
8807007	  773.2	  575.3	 4452.0	...
8807008	  773.4	  575.5	 4453.0	...
8807009	  773.4	  575.5	 4456.0	...
8807010	  773.1	  575.6	 4457.0	...
8807011	  773.0	  575.7	 4456.0	...
8807012	  773.3	  575.5	 4455.0	...
8807013	  773.4	  575.3	 4455.0	...
8807014	  773.5	  575.2	 4456.0	...
8807015	  773.3	  575.1	 4457.0	...
8807016	  773.2	  575.0	 4457.0	...
8807017	  773.1	  574.9	 4458.0	...
8807018	  773.1	  574.8	 4455.0	...
8807019	  773.0	  574.8	 4452.0	...
8807020	  772.8	  575.0	 4449.0	...
8807021	  772.5	  575.2	 4448.0	...
8807022	  772.3	  575.2	 4448.0	...
8807023	  772.1	  575.2	 4449.0	...
8807024	  772.1	  575.1	 4450.0	...
8807025	  772.1	  575.3	 4451.0	...
8807026	  772.2	  575.3	 4453.0	...
8807027	  772.4	  575.5	 4453.0	...
8807028	  773.0	  575.5	 4454.0	...
8807029	  773.4	  575.3	 4456.0	...
8807030	  773.7	  574.7	 4457.0	...
8807031	  773.7	  574.2	 4457.0	...
8807032	  773.0	  574.6	 4455.0	...
8807033	  772.3	  575.2	 4453.0	...
8807034	  771.9	  575.7	 4453.0	...
8807035	  772.2	  575.4	 4454.0	...
8807036	  772.6	  575.1	 4455.0	...
8807037	  772.5	  574.8	 4458.0	...
8807038	  772.5	  574.6	 4459.0	...
8807039	  772.4	  574.7	 4459.0	...
8807040	  772.4	  574.9	 4459.0	...
8807041	  772.5	  575.1	 4457.0	...
8807042	  772.6	  575.2	 4455.0	...
8807043	  772.7	  575.4	 4452.0	...
8807044	  772.7	  575.4	 4450.0	...
8807045	  772.5	  575.4	 4450.0	...
8807046	  772.1	  575.2	 4450.0	...
8807047	  771.8	  575.2	 4451.0	...
8807048	  771.5	  575.2	 4452.0	...
8807049	  771.3	  575.2	 4454.0	...
8807050	  771.1	  575.2	 4456.0	...
8807051	  771.4	  575.2	 4457.0	...
8807052	  771.8	  574.8	 4460.0	...
8807053	  772.2	  574.5	 4463.0	...
8807054	  772.4	  574.2	 4465.0	...
8807055	  772.3	  574.4	 4464.0	...
8807056	  772.4	  574.5	 4463.0	...
8807057	  772.5	  574.6	 4462.0	...
8807058	  772.4	  574.5	 4462.0	...
8807059	  772.2	  574.5	 4461.0	...
8807060	  772.0	  574.4	 4459.0	...
8807061	  771.7	  574.3	 4459.0	...
8807062	  771.4	  574.3	 4459.0	...
8807063	  771.1	  574.3	 4459.0	...
8807064	  771.2	  574.2	 4458.0	...
8807065	  771.6	  574.1	 4457.0	...
8807066	  772.0	  574.0	 4457.0	...
8807067	  772.4	  573.9	 4458.0	...
8807068	  772.0	  574.0	 4459.0	...
8807069	  771.7	  574.1	 4460.0	...
8807070	  771.2	  574.2	 4460.0	...
8807071	  771.1	  574.2	 4461.0	...
8807072	  771.2	  574.5	 4462.0	...
8807073	  771.3	  574.8	 4463.0	...
8807074	  771.4	  575.1	 4465.0	...
8807075	  771.5	  575.0	 4466.0	...
8807076	  771.3	  574.9	 4467.0	...
8807077	  771.1	  575.1	 4466.0	...
8807078	  770.9	  575.4	 4463.0	...
8807079	  771.1	  576.0	 4460.0	...
8807080	  771.2	  576.2	 4458.0	...
8807081	  771.2	  575.8	 4458.0	...
8807082	  771.0	  575.0	 4458.0	...
8807083	  770.9	  574.3	 4458.0	...
8807084	  770.7	  574.5	 4460.0	...
8807085	  770.7	  574.6	 4460.0	...
8807086	  770.6	  574.8	 4461.0	...
8807087	  770.6	  574.8	 4460.0	...
8807088	  770.5	  574.7	 4458.0	...
8807089	  770.2	  574.7	 4456.0	...
8807090	  769.9	  574.6	 4455.0	...
8807091	  769.9	  574.9	 4454.0	...
8807092	  770.1	  575.1	 4454.0	...
8807093	  770.1	  575.3	 4454.0	...
8807094	  770.0	  575.3	 4456.0	...
8807095	  769.9	  575.2	 4458.0	...
8807096	  769.8	  575.3	 4458.0	...
8807097	  769.6	  575.4	 4457.0	...
8807098	  769.5	  576.0	 4456.0	...
8807099	  769.3	  576.6	 4455.0	...
8807100	  769.2	  577.1	 4460.0	...
8807101	  769.0	  577.3	 4464.0	...
8807102	  768.9	  577.5	 4470.0	...
8807103	  768.8	  577.8	 4472.0	...
EFIX R   8802133	8807103	4971	  778.9	  588.9	   4265
SSACC R  8807104
8807104	  768.8	  578.6	 4473.0	...
8807105	  768.9	  580.4	 4472.0	...
8807106	  769.0	  582.4	 4471.0	...
8807107	  769.1	  584.8	 4465.0	...
8807108	  769.3	  587.6	 4458.0	...
8807109	  769.9	  589.9	 4450.0	...
8807110	  770.5	  591.1	 4448.0	...
8807111	  771.1	  590.6	 4446.0	...
8807112	  771.5	  597.0	 4423.0	...
8807113	  772.5	  612.2	 4374.0	...
8807114	  774.0	  637.9	 4295.0	...
8807115	  774.6	  670.6	 4188.0	...
8807116	  775.0	  709.9	 4061.0	...
8807117	  775.0	  754.6	 3910.0	...
8807118	  776.3	  802.6	 3746.0	...
8807119	  778.4	  856.7	 3567.0	...
8807120	  781.1	  918.1	 3375.0	...
8807121	  783.9	  985.7	 3166.0	...
8807122	  785.0	 1056.9	 2942.0	...
8807123	  785.9	 1129.5	 2697.0	...
8807124	  786.8	 1206.2	 2453.0	...
8807125	  792.7	 1286.0	 2192.0	...
8807126	  797.7	 1341.3	 2019.0	...
8807127	 1051.7	 1433.6	 1468.0	...
8807128	  800.5	 1535.1	  966.0	...
8807129	  561.6	 1732.5	  429.0	...
8807130	  102.2	 1983.3	  315.0	...
8807131	  140.0	 2066.9	  234.0	...
8807132	  177.4	 2121.0	  188.0	...
8807133	  195.9	 2122.2	  174.0	...
8807134	  195.9	 2122.2	  174.0	...
SBLINK R 8807135
8807135	   .	   .	    0.0	...
8807136	   .	   .	    0.0	...
8807137	   .	   .	    0.0	...
8807138	   .	   .	    0.0	...
8807139	   .	   .	    0.0	...
8807140	   .	   .	    0.0	...
8807141	   .	   .	    0.0	...
8807142	   .	   .	    0.0	...
8807143	   .	   .	    0.0	...
8807144	   .	   .	    0.0	...
8807145	   .	   .	    0.0	...
8807146	   .	   .	    0.0	...
8807147	   .	   .	    0.0	...
8807148	   .	   .	    0.0	...
8807149	   .	   .	    0.0	...
8807150	   .	   .	    0.0	...
8807151	   .	   .	    0.0	...
8807152	   .	   .	    0.0	...
8807153	   .	   .	    0.0	...
8807154	   .	   .	    0.0	...
8807155	   .	   .	    0.0	...
8807156	   .	   .	    0.0	...
8807157	   .	   .	    0.0	...
8807158	   .	   .	    0.0	...
8807159	   .	   .	    0.0	...
8807160	   .	   .	    0.0	...
8807161	   .	   .	    0.0	...
8807162	   .	   .	    0.0	...
8807163	   .	   .	    0.0	...
8807164	   .	   .	    0.0	...
8807165	   .	   .	    0.0	...
8807166	   .	   .	    0.0	...
8807167	   .	   .	    0.0	...
8807168	   .	   .	    0.0	...
8807169	   .	   .	    0.0	...
8807170	   .	   .	    0.0	...
8807171	   .	   .	    0.0	...
8807172	   .	   .	    0.0	...
8807173	   .	   .	    0.0	...
8807174	   .	   .	    0.0	...
8807175	   .	   .	    0.0	...
8807176	   .	   .	    0.0	...
8807177	   .	   .	    0.0	...
8807178	   .	   .	    0.0	...
8807179	   .	   .	    0.0	...
8807180	   .	   .	    0.0	...
8807181	   .	   .	    0.0	...
8807182	   .	   .	    0.0	...
8807183	   .	   .	    0.0	...
8807184	   .	   .	    0.0	...
8807185	   .	   .	    0.0	...
8807186	   .	   .	    0.0	...
8807187	   .	   .	    0.0	...
8807188	   .	   .	    0.0	...
8807189	   .	   .	    0.0	...
8807190	   .	   .	    0.0	...
8807191	   .	   .	    0.0	...
8807192	   .	   .	    0.0	...
8807193	   .	   .	    0.0	...
8807194	   .	   .	    0.0	...
8807195	   .	   .	    0.0	...
8807196	   .	   .	    0.0	...
8807197	   .	   .	    0.0	...
8807198	   .	   .	    0.0	...
8807199	   .	   .	    0.0	...
8807200	   .	   .	    0.0	...
8807201	   .	   .	    0.0	...
8807202	   .	   .	    0.0	...
8807203	   .	   .	    0.0	...
8807204	   .	   .	    0.0	...
8807205	   .	   .	    0.0	...
8807206	   .	   .	    0.0	...
8807207	   .	   .	    0.0	...
8807208	   .	   .	    0.0	...
8807209	   .	   .	    0.0	...
8807210	   .	   .	    0.0	...
8807211	   .	   .	    0.0	...
8807212	   .	   .	    0.0	...
8807213	   .	   .	    0.0	...
8807214	   .	   .	    0.0	...
8807215	   .	   .	    0.0	...
8807216	   .	   .	    0.0	...
8807217	   .	   .	    0.0	...
8807218	   .	   .	    0.0	...
8807219	   .	   .	    0.0	...
8807220	   .	   .	    0.0	...
8807221	   .	   .	    0.0	...
8807222	   .	   .	    0.0	...
8807223	   .	   .	    0.0	...
8807224	   .	   .	    0.0	...
8807225	   .	   .	    0.0	...
8807226	   .	   .	    0.0	...
8807227	   .	   .	    0.0	...
8807228	   .	   .	    0.0	...
8807229	   .	   .	    0.0	...
8807230	   .	   .	    0.0	...
8807231	   .	   .	    0.0	...
8807232	   .	   .	    0.0	...
8807233	   .	   .	    0.0	...
8807234	   .	   .	    0.0	...
8807235	   .	   .	    0.0	...
8807236	   .	   .	    0.0	...
8807237	   .	   .	    0.0	...
8807238	   .	   .	    0.0	...
8807239	   .	   .	    0.0	...
8807240	   .	   .	    0.0	...
8807241	   .	   .	    0.0	...
8807242	   .	   .	    0.0	...
8807243	   .	   .	    0.0	...
8807244	   .	   .	    0.0	...
8807245	   .	   .	    0.0	...
8807246	   .	   .	    0.0	...
8807247	   .	   .	    0.0	...
8807248	   .	   .	    0.0	...
8807249	   .	   .	    0.0	...
8807250	   .	   .	    0.0	...
8807251	   .	   .	    0.0	...
8807252	   .	   .	    0.0	...
8807253	   .	   .	    0.0	...
8807254	   .	   .	    0.0	...
8807255	   .	   .	    0.0	...
8807256	   .	   .	    0.0	...
8807257	   .	   .	    0.0	...
8807258	   .	   .	    0.0	...
8807259	   .	   .	    0.0	...
8807260	   .	   .	    0.0	...
8807261	   .	   .	    0.0	...
8807262	   .	   .	    0.0	...
8807263	   .	   .	    0.0	...
[truncated: 4,262,922 more chars]
