# Supplementary material for: With an eye on uncertainty: Modelling pupillary responses to environmental volatility
Source: PLoS Comput Biol. 2019 Jul 5;15(7):e1007126. doi: 10.1371/journal.pcbi.1007126 (PMC6636765; doi:10.1371/journal.pcbi.1007126)
Supplement: S9 Data — Zip file containing the pupillometry data for participant 9. (ZIP) [file pcbi.1007126.s009.zip › P9/trial7.asc]

** CONVERTED FROM C:\Users\tparr\Documents\PVR\P9_1412\trial7.edf using edfapi 3.1 Win32 Nov 24 2009 on Thu Dec 14 11:56:03 2017
** DATE: Thu Dec 14 12:26:40 2017
** TYPE: EDF_FILE BINARY EVENT SAMPLE TAGGED
** VERSION: EYELINK II 1
** SOURCE: EYELINK CL
** EYELINK II CL v4.48 Nov 25 2009
** CAMERA: EyeLink CL Version 1.4 Sensor=BHA
** SERIAL NUMBER: CL1-AAD42
** CAMERA_CONFIG: AAD42140.SCD
**

MSG	8984916 RECCFG CR 1000 2 0 R
MSG	8984916 ELCLCFG MTABLER
MSG	8984916 GAZE_COORDS 0.00 0.00 1599.00 1199.00
MSG	8984916 THRESHOLDS R 127 234
MSG	8984916 ELCL_PROC CENTROID (3)
MSG	8984916 ELCL_PCR_PARAM 5 3.0
START	8984917 	RIGHT	SAMPLES	EVENTS
PRESCALER	1
VPRESCALER	1
PUPIL	AREA
EVENTS	GAZE	RIGHT	RATE	1000.00	TRACKING	CR	FILTER	2
SAMPLES	GAZE	RIGHT	RATE	1000.00	TRACKING	CR	FILTER	2
MSG	8984917 !MODE RECORD CR 1000 2 0 R
8984917	  804.0	  598.1	 3428.0	...
INPUT	8984917	127
8984918	  803.9	  598.3	 3429.0	...
8984919	  803.9	  598.5	 3433.0	...
8984920	  804.0	  598.7	 3438.0	...
8984921	  804.1	  598.7	 3439.0	...
8984922	  804.4	  598.5	 3437.0	...
8984923	  804.6	  598.4	 3436.0	...
SFIX R   8984924
8984924	  804.8	  598.3	 3436.0	...
8984925	  804.8	  598.4	 3435.0	...
8984926	  804.8	  598.7	 3435.0	...
8984927	  804.8	  598.9	 3437.0	...
8984928	  804.6	  598.9	 3438.0	...
8984929	  804.4	  598.8	 3440.0	...
8984930	  804.2	  599.0	 3441.0	...
8984931	  804.0	  599.3	 3442.0	...
8984932	  803.8	  599.6	 3443.0	...
8984933	  803.7	  599.7	 3442.0	...
8984934	  803.5	  599.8	 3444.0	...
8984935	  803.4	  599.9	 3445.0	...
8984936	  803.7	  599.9	 3447.0	...
8984937	  804.0	  599.8	 3447.0	...
8984938	  804.4	  599.6	 3446.0	...
8984939	  804.4	  599.3	 3445.0	...
8984940	  804.3	  599.2	 3446.0	...
8984941	  804.2	  599.3	 3445.0	...
8984942	  804.0	  599.5	 3444.0	...
8984943	  803.9	  599.6	 3442.0	...
8984944	  804.0	  599.6	 3441.0	...
8984945	  803.9	  599.8	 3441.0	...
8984946	  803.8	  600.0	 3441.0	...
8984947	  803.8	  600.1	 3441.0	...
8984948	  803.8	  599.9	 3441.0	...
8984949	  803.9	  599.7	 3441.0	...
8984950	  803.9	  599.6	 3441.0	...
8984951	  804.0	  599.6	 3441.0	...
8984952	  804.0	  599.6	 3441.0	...
8984953	  804.0	  599.6	 3440.0	...
8984954	  804.0	  599.5	 3439.0	...
8984955	  804.0	  599.4	 3439.0	...
8984956	  804.0	  599.3	 3439.0	...
8984957	  804.1	  599.0	 3442.0	...
8984958	  803.6	  598.9	 3447.0	...
8984959	  803.1	  599.2	 3449.0	...
8984960	  802.8	  599.6	 3451.0	...
8984961	  803.1	  599.8	 3452.0	...
8984962	  803.2	  599.6	 3453.0	...
8984963	  803.2	  599.5	 3454.0	...
8984964	  803.2	  599.7	 3452.0	...
8984965	  803.4	  599.9	 3450.0	...
8984966	  803.7	  600.0	 3448.0	...
8984967	  803.8	  599.9	 3449.0	...
8984968	  803.6	  599.8	 3451.0	...
8984969	  803.4	  600.0	 3452.0	...
8984970	  803.3	  600.2	 3451.0	...
8984971	  803.1	  600.2	 3451.0	...
8984972	  802.8	  599.9	 3450.0	...
8984973	  802.6	  599.4	 3449.0	...
8984974	  802.5	  599.0	 3447.0	...
8984975	  802.6	  599.3	 3446.0	...
8984976	  802.5	  599.7	 3450.0	...
8984977	  802.3	  600.4	 3453.0	...
8984978	  802.6	  600.6	 3456.0	...
8984979	  802.9	  600.6	 3455.0	...
8984980	  803.2	  600.1	 3456.0	...
8984981	  803.2	  599.7	 3457.0	...
8984982	  802.8	  599.3	 3457.0	...
8984983	  802.4	  599.2	 3458.0	...
8984984	  802.0	  599.1	 3458.0	...
8984985	  801.8	  599.0	 3459.0	...
8984986	  801.7	  598.9	 3459.0	...
8984987	  801.6	  598.8	 3459.0	...
8984988	  801.7	  598.8	 3459.0	...
8984989	  802.0	  598.8	 3459.0	...
8984990	  802.4	  598.8	 3459.0	...
8984991	  802.7	  598.8	 3459.0	...
8984992	  802.7	  598.7	 3459.0	...
8984993	  802.7	  598.6	 3460.0	...
8984994	  802.6	  598.6	 3460.0	...
8984995	  802.6	  598.6	 3460.0	...
8984996	  802.6	  598.6	 3461.0	...
8984997	  802.6	  598.6	 3464.0	...
8984998	  802.7	  599.0	 3466.0	...
8984999	  802.9	  599.3	 3469.0	...
8985000	  803.1	  599.7	 3469.0	...
8985001	  803.2	  599.5	 3468.0	...
8985002	  803.2	  599.0	 3467.0	...
8985003	  803.0	  598.6	 3466.0	...
8985004	  802.7	  598.2	 3467.0	...
8985005	  802.5	  598.1	 3467.0	...
8985006	  802.4	  598.2	 3467.0	...
8985007	  802.4	  598.2	 3466.0	...
8985008	  802.4	  598.3	 3465.0	...
8985009	  802.2	  598.3	 3464.0	...
8985010	  802.1	  598.4	 3464.0	...
8985011	  802.1	  598.6	 3465.0	...
8985012	  802.1	  598.8	 3464.0	...
8985013	  802.1	  598.9	 3464.0	...
8985014	  802.1	  598.7	 3463.0	...
8985015	  802.1	  598.3	 3463.0	...
8985016	  802.0	  597.9	 3466.0	...
8985017	  801.7	  597.8	 3468.0	...
8985018	  801.3	  598.0	 3471.0	...
8985019	  801.5	  598.2	 3472.0	...
8985020	  802.0	  598.4	 3470.0	...
8985021	  802.5	  598.3	 3467.0	...
8985022	  802.4	  598.3	 3464.0	...
8985023	  802.0	  598.3	 3464.0	...
8985024	  801.8	  598.1	 3465.0	...
8985025	  801.7	  597.9	 3466.0	...
8985026	  801.8	  597.9	 3466.0	...
8985027	  801.7	  598.1	 3466.0	...
8985028	  801.5	  598.4	 3466.0	...
8985029	  801.5	  598.5	 3463.0	...
8985030	  801.4	  598.2	 3460.0	...
8985031	  801.2	  597.6	 3459.0	...
8985032	  801.2	  597.0	 3460.0	...
8985033	  801.2	  597.4	 3461.0	...
8985034	  801.3	  598.0	 3461.0	...
8985035	  801.4	  598.1	 3460.0	...
8985036	  801.4	  597.6	 3462.0	...
8985037	  801.5	  597.5	 3464.0	...
8985038	  801.2	  598.0	 3466.0	...
8985039	  801.0	  598.4	 3466.0	...
8985040	  800.7	  598.5	 3465.0	...
8985041	  800.7	  598.5	 3465.0	...
8985042	  800.6	  598.3	 3465.0	...
8985043	  800.7	  598.1	 3466.0	...
8985044	  800.9	  597.8	 3467.0	...
8985045	  801.1	  597.9	 3467.0	...
8985046	  801.1	  597.9	 3466.0	...
8985047	  801.2	  597.9	 3467.0	...
8985048	  801.3	  597.8	 3471.0	...
8985049	  801.3	  597.5	 3474.0	...
8985050	  801.3	  597.3	 3476.0	...
8985051	  801.3	  597.2	 3476.0	...
8985052	  801.4	  597.0	 3476.0	...
8985053	  801.6	  596.9	 3475.0	...
8985054	  801.6	  596.7	 3474.0	...
8985055	  801.3	  596.6	 3473.0	...
8985056	  800.8	  596.8	 3474.0	...
8985057	  800.3	  597.3	 3475.0	...
8985058	  800.6	  597.6	 3476.0	...
8985059	  801.1	  597.6	 3477.0	...
8985060	  801.6	  597.6	 3477.0	...
8985061	  801.5	  597.7	 3477.0	...
8985062	  801.3	  597.8	 3478.0	...
8985063	  801.0	  597.9	 3479.0	...
8985064	  800.8	  597.9	 3482.0	...
8985065	  801.0	  597.7	 3483.0	...
8985066	  801.4	  597.6	 3484.0	...
8985067	  801.7	  597.4	 3483.0	...
8985068	  801.5	  597.3	 3484.0	...
8985069	  801.1	  597.2	 3484.0	...
8985070	  801.0	  597.0	 3485.0	...
8985071	  800.9	  597.5	 3485.0	...
8985072	  800.9	  598.1	 3486.0	...
8985073	  800.8	  598.4	 3488.0	...
8985074	  800.7	  598.0	 3488.0	...
8985075	  800.7	  597.6	 3489.0	...
8985076	  800.7	  597.2	 3488.0	...
8985077	  800.7	  597.0	 3490.0	...
8985078	  800.8	  597.2	 3493.0	...
8985079	  800.4	  597.8	 3495.0	...
8985080	  800.0	  598.4	 3494.0	...
8985081	  799.7	  598.7	 3493.0	...
8985082	  799.9	  598.8	 3490.0	...
8985083	  800.1	  598.5	 3488.0	...
8985084	  800.1	  598.1	 3487.0	...
8985085	  800.3	  597.8	 3488.0	...
8985086	  800.1	  598.0	 3491.0	...
8985087	  799.8	  598.1	 3494.0	...
8985088	  799.8	  598.1	 3492.0	...
8985089	  800.0	  598.1	 3488.0	...
8985090	  800.1	  598.1	 3485.0	...
8985091	  800.0	  598.0	 3487.0	...
8985092	  799.7	  597.8	 3489.0	...
8985093	  799.6	  597.7	 3489.0	...
8985094	  799.4	  597.7	 3489.0	...
8985095	  799.3	  597.8	 3491.0	...
8985096	  799.2	  597.9	 3494.0	...
8985097	  799.4	  597.9	 3496.0	...
8985098	  799.7	  597.8	 3495.0	...
8985099	  800.0	  597.7	 3494.0	...
8985100	  799.8	  597.7	 3493.0	...
8985101	  799.6	  598.1	 3494.0	...
8985102	  799.4	  598.6	 3497.0	...
8985103	  799.4	  599.2	 3500.0	...
8985104	  799.2	  599.2	 3500.0	...
8985105	  799.0	  598.9	 3497.0	...
8985106	  798.9	  598.6	 3494.0	...
8985107	  799.2	  598.2	 3491.0	...
8985108	  799.5	  598.3	 3491.0	...
8985109	  800.0	  598.3	 3494.0	...
8985110	  800.1	  598.2	 3497.0	...
8985111	  800.0	  597.9	 3499.0	...
8985112	  799.9	  597.6	 3498.0	...
8985113	  799.6	  597.4	 3498.0	...
8985114	  799.5	  597.6	 3498.0	...
8985115	  799.5	  597.9	 3498.0	...
8985116	  799.4	  598.0	 3497.0	...
8985117	  799.2	  597.8	 3500.0	...
8985118	  798.9	  597.4	 3503.0	...
8985119	  798.7	  597.3	 3504.0	...
8985120	  798.8	  597.6	 3501.0	...
8985121	  799.3	  597.8	 3498.0	...
8985122	  799.8	  597.8	 3497.0	...
8985123	  799.6	  597.8	 3494.0	...
8985124	  799.0	  597.9	 3492.0	...
8985125	  798.4	  598.0	 3492.0	...
8985126	  798.4	  598.1	 3495.0	...
8985127	  798.4	  598.0	 3497.0	...
8985128	  798.4	  598.0	 3496.0	...
8985129	  798.5	  597.9	 3496.0	...
8985130	  798.7	  597.9	 3496.0	...
8985131	  798.9	  597.8	 3497.0	...
8985132	  799.1	  597.8	 3499.0	...
8985133	  799.1	  597.8	 3500.0	...
8985134	  799.0	  597.9	 3501.0	...
8985135	  799.0	  597.9	 3502.0	...
8985136	  799.0	  597.9	 3503.0	...
8985137	  798.7	  597.9	 3502.0	...
8985138	  798.4	  597.8	 3501.0	...
8985139	  798.2	  597.7	 3500.0	...
8985140	  798.3	  597.6	 3501.0	...
8985141	  798.3	  597.6	 3503.0	...
8985142	  798.2	  597.6	 3504.0	...
8985143	  798.1	  597.7	 3505.0	...
8985144	  798.3	  597.7	 3504.0	...
8985145	  798.6	  597.9	 3504.0	...
8985146	  798.6	  598.2	 3505.0	...
8985147	  798.4	  598.5	 3506.0	...
8985148	  798.2	  598.5	 3508.0	...
8985149	  798.5	  598.4	 3508.0	...
8985150	  798.8	  598.3	 3507.0	...
8985151	  799.0	  598.2	 3506.0	...
8985152	  798.7	  598.1	 3504.0	...
8985153	  798.4	  598.3	 3506.0	...
8985154	  798.3	  598.5	 3508.0	...
8985155	  798.3	  598.6	 3511.0	...
8985156	  798.3	  598.8	 3511.0	...
8985157	  798.3	  598.9	 3512.0	...
8985158	  798.2	  598.6	 3513.0	...
8985159	  798.1	  598.3	 3513.0	...
8985160	  798.4	  597.9	 3512.0	...
8985161	  798.8	  597.9	 3513.0	...
8985162	  799.1	  597.8	 3514.0	...
8985163	  799.0	  597.6	 3515.0	...
8985164	  798.8	  597.5	 3516.0	...
8985165	  798.5	  597.3	 3516.0	...
8985166	  798.2	  597.2	 3515.0	...
8985167	  798.0	  597.4	 3514.0	...
8985168	  797.9	  597.7	 3513.0	...
8985169	  797.9	  598.0	 3512.0	...
8985170	  798.1	  598.2	 3512.0	...
8985171	  798.4	  598.1	 3513.0	...
8985172	  798.7	  598.2	 3515.0	...
8985173	  798.4	  598.3	 3516.0	...
8985174	  798.1	  598.5	 3518.0	...
8985175	  797.7	  598.9	 3518.0	...
8985176	  797.7	  599.3	 3519.0	...
8985177	  797.6	  599.6	 3519.0	...
8985178	  797.4	  599.4	 3520.0	...
8985179	  797.4	  599.1	 3522.0	...
8985180	  797.5	  598.9	 3524.0	...
8985181	  797.6	  598.6	 3525.0	...
8985182	  797.6	  598.5	 3522.0	...
8985183	  797.5	  598.5	 3519.0	...
8985184	  797.4	  598.6	 3517.0	...
8985185	  797.4	  598.7	 3518.0	...
8985186	  797.4	  599.0	 3519.0	...
8985187	  797.4	  599.2	 3520.0	...
8985188	  797.4	  599.3	 3519.0	...
8985189	  797.4	  599.3	 3519.0	...
8985190	  797.5	  599.4	 3518.0	...
8985191	  797.5	  599.6	 3519.0	...
8985192	  797.5	  599.6	 3522.0	...
8985193	  797.5	  599.6	 3524.0	...
8985194	  797.3	  599.5	 3524.0	...
8985195	  797.1	  599.7	 3523.0	...
8985196	  797.0	  599.8	 3521.0	...
8985197	  797.0	  599.7	 3521.0	...
8985198	  797.0	  599.6	 3520.0	...
8985199	  797.1	  599.4	 3521.0	...
8985200	  797.2	  599.6	 3524.0	...
8985201	  797.5	  599.8	 3525.0	...
8985202	  797.6	  600.0	 3524.0	...
8985203	  797.8	  600.1	 3524.0	...
8985204	  797.6	  599.8	 3527.0	...
8985205	  797.5	  599.5	 3530.0	...
8985206	  797.4	  599.1	 3530.0	...
8985207	  797.4	  598.9	 3531.0	...
8985208	  797.5	  598.8	 3530.0	...
8985209	  797.3	  599.0	 3528.0	...
8985210	  797.1	  599.3	 3526.0	...
8985211	  797.0	  599.3	 3525.0	...
8985212	  797.1	  598.8	 3526.0	...
8985213	  797.2	  598.7	 3526.0	...
8985214	  797.3	  599.0	 3528.0	...
8985215	  797.3	  598.9	 3531.0	...
8985216	  797.1	  598.5	 3533.0	...
8985217	  796.9	  598.2	 3534.0	...
8985218	  796.8	  598.3	 3536.0	...
8985219	  796.7	  598.4	 3539.0	...
8985220	  796.8	  598.4	 3541.0	...
8985221	  796.8	  598.5	 3540.0	...
8985222	  796.4	  598.5	 3539.0	...
8985223	  795.9	  598.5	 3537.0	...
8985224	  795.4	  598.3	 3535.0	...
8985225	  795.2	  598.0	 3534.0	...
8985226	  795.3	  597.8	 3533.0	...
8985227	  795.4	  597.9	 3534.0	...
8985228	  795.5	  597.8	 3535.0	...
8985229	  795.5	  597.6	 3535.0	...
8985230	  795.5	  597.4	 3535.0	...
8985231	  795.7	  597.8	 3535.0	...
8985232	  795.8	  598.1	 3535.0	...
8985233	  796.2	  598.3	 3534.0	...
8985234	  796.6	  598.2	 3533.0	...
8985235	  797.0	  598.1	 3532.0	...
8985236	  797.0	  598.1	 3533.0	...
8985237	  796.9	  597.9	 3534.0	...
8985238	  796.8	  597.8	 3534.0	...
8985239	  796.6	  597.8	 3534.0	...
8985240	  796.3	  598.0	 3535.0	...
8985241	  796.2	  598.1	 3533.0	...
8985242	  796.3	  598.1	 3532.0	...
8985243	  796.1	  597.9	 3531.0	...
8985244	  795.9	  597.8	 3532.0	...
8985245	  795.6	  597.6	 3533.0	...
8985246	  796.0	  597.7	 3533.0	...
8985247	  796.4	  597.8	 3534.0	...
8985248	  796.7	  597.9	 3534.0	...
8985249	  796.7	  598.0	 3534.0	...
8985250	  796.6	  598.1	 3534.0	...
8985251	  796.6	  597.5	 3534.0	...
8985252	  796.7	  597.0	 3534.0	...
8985253	  796.5	  596.5	 3534.0	...
8985254	  796.2	  596.6	 3534.0	...
8985255	  795.8	  596.8	 3535.0	...
8985256	  795.9	  596.9	 3535.0	...
8985257	  796.0	  596.9	 3534.0	...
8985258	  795.7	  596.8	 3534.0	...
8985259	  795.3	  596.7	 3533.0	...
8985260	  795.1	  596.5	 3533.0	...
8985261	  795.2	  596.5	 3532.0	...
8985262	  795.4	  596.5	 3532.0	...
8985263	  795.3	  596.5	 3533.0	...
8985264	  795.1	  596.9	 3534.0	...
8985265	  794.9	  597.2	 3535.0	...
8985266	  794.9	  597.5	 3534.0	...
8985267	  794.9	  597.4	 3531.0	...
8985268	  795.0	  597.5	 3529.0	...
8985269	  795.1	  597.7	 3529.0	...
8985270	  794.9	  597.9	 3530.0	...
8985271	  794.6	  598.0	 3532.0	...
8985272	  794.4	  598.0	 3533.0	...
8985273	  794.1	  598.0	 3535.0	...
8985274	  793.8	  598.1	 3537.0	...
8985275	  793.4	  597.9	 3539.0	...
8985276	  793.2	  597.5	 3539.0	...
8985277	  793.1	  597.1	 3539.0	...
8985278	  793.1	  596.7	 3539.0	...
8985279	  793.1	  596.4	 3540.0	...
8985280	  793.1	  596.3	 3540.0	...
8985281	  793.0	  596.6	 3540.0	...
8985282	  792.8	  597.6	 3540.0	...
EFIX R   8984924	8985282	359	  799.6	  598.4	   3492
SSACC R  8985283
8985283	  792.9	  598.5	 3539.0	...
8985284	  793.1	  600.0	 3539.0	...
8985285	  792.9	  601.7	 3534.0	...
8985286	  792.4	  603.9	 3530.0	...
8985287	  792.0	  605.7	 3523.0	...
8985288	  792.0	  606.6	 3521.0	...
8985289	  792.6	  607.0	 3518.0	...
8985290	  793.3	  608.8	 3508.0	...
8985291	  794.2	  615.8	 3488.0	...
8985292	  795.2	  632.8	 3445.0	...
8985293	  795.4	  659.3	 3380.0	...
8985294	  794.7	  693.3	 3289.0	...
8985295	  793.4	  731.4	 3179.0	...
8985296	  792.7	  773.4	 3057.0	...
8985297	  793.2	  818.9	 2922.0	...
8985298	  794.6	  868.6	 2768.0	...
8985299	  797.1	  923.8	 2604.0	...
8985300	  799.8	  982.2	 2431.0	...
8985301	  801.8	 1043.0	 2257.0	...
8985302	  803.7	 1106.1	 2070.0	...
8985303	  804.7	 1149.8	 1942.0	...
8985304	  805.6	 1173.3	 1874.0	...
8985305	  465.3	 1360.1	 1099.0	...
8985306	  122.4	 1554.3	  325.0	...
8985307	  579.5	 1492.9	  301.0	...
8985308	 1054.6	 1500.2	  251.0	...
8985309	 1537.5	 1548.0	  201.0	...
8985310	 1545.0	 1576.5	  175.0	...
8985311	 1545.0	 1576.5	  175.0	...
SBLINK R 8985312
8985312	   .	   .	    0.0	...
8985313	   .	   .	    0.0	...
8985314	   .	   .	    0.0	...
8985315	   .	   .	    0.0	...
8985316	   .	   .	    0.0	...
8985317	   .	   .	    0.0	...
8985318	   .	   .	    0.0	...
8985319	   .	   .	    0.0	...
8985320	   .	   .	    0.0	...
8985321	   .	   .	    0.0	...
8985322	   .	   .	    0.0	...
8985323	   .	   .	    0.0	...
8985324	   .	   .	    0.0	...
8985325	   .	   .	    0.0	...
8985326	   .	   .	    0.0	...
8985327	   .	   .	    0.0	...
8985328	   .	   .	    0.0	...
8985329	   .	   .	    0.0	...
8985330	   .	   .	    0.0	...
8985331	   .	   .	    0.0	...
8985332	   .	   .	    0.0	...
8985333	   .	   .	    0.0	...
8985334	   .	   .	    0.0	...
8985335	   .	   .	    0.0	...
8985336	   .	   .	    0.0	...
8985337	   .	   .	    0.0	...
8985338	   .	   .	    0.0	...
8985339	   .	   .	    0.0	...
8985340	   .	   .	    0.0	...
8985341	   .	   .	    0.0	...
8985342	   .	   .	    0.0	...
8985343	   .	   .	    0.0	...
8985344	   .	   .	    0.0	...
8985345	   .	   .	    0.0	...
8985346	   .	   .	    0.0	...
8985347	   .	   .	    0.0	...
8985348	   .	   .	    0.0	...
8985349	   .	   .	    0.0	...
8985350	   .	   .	    0.0	...
8985351	   .	   .	    0.0	...
8985352	   .	   .	    0.0	...
8985353	   .	   .	    0.0	...
8985354	   .	   .	    0.0	...
8985355	   .	   .	    0.0	...
8985356	   .	   .	    0.0	...
8985357	   .	   .	    0.0	...
8985358	   .	   .	    0.0	...
8985359	   .	   .	    0.0	...
8985360	   .	   .	    0.0	...
8985361	   .	   .	    0.0	...
8985362	   .	   .	    0.0	...
8985363	   .	   .	    0.0	...
8985364	   .	   .	    0.0	...
8985365	   .	   .	    0.0	...
8985366	   .	   .	    0.0	...
8985367	   .	   .	    0.0	...
8985368	   .	   .	    0.0	...
8985369	   .	   .	    0.0	...
8985370	   .	   .	    0.0	...
8985371	   .	   .	    0.0	...
8985372	   .	   .	    0.0	...
8985373	   .	   .	    0.0	...
8985374	   .	   .	    0.0	...
8985375	   .	   .	    0.0	...
8985376	   .	   .	    0.0	...
8985377	   .	   .	    0.0	...
8985378	   .	   .	    0.0	...
8985379	   .	   .	    0.0	...
8985380	   .	   .	    0.0	...
8985381	   .	   .	    0.0	...
8985382	   .	   .	    0.0	...
8985383	   .	   .	    0.0	...
8985384	   .	   .	    0.0	...
8985385	   .	   .	    0.0	...
8985386	   .	   .	    0.0	...
8985387	   .	   .	    0.0	...
8985388	   .	   .	    0.0	...
8985389	   .	   .	    0.0	...
8985390	   .	   .	    0.0	...
8985391	   .	   .	    0.0	...
8985392	   .	   .	    0.0	...
8985393	   .	   .	    0.0	...
8985394	   .	   .	    0.0	...
8985395	   .	   .	    0.0	...
8985396	   .	   .	    0.0	...
8985397	   .	   .	    0.0	...
8985398	   .	   .	    0.0	...
8985399	   .	   .	    0.0	...
8985400	   .	   .	    0.0	...
8985401	   .	   .	    0.0	...
8985402	   .	   .	    0.0	...
8985403	   .	   .	    0.0	...
8985404	   .	   .	    0.0	...
8985405	   .	   .	    0.0	...
8985406	   .	   .	    0.0	...
8985407	   .	   .	    0.0	...
8985408	   .	   .	    0.0	...
8985409	   .	   .	    0.0	...
8985410	   .	   .	    0.0	...
8985411	   .	   .	    0.0	...
8985412	   .	   .	    0.0	...
8985413	   .	   .	    0.0	...
8985414	   .	   .	    0.0	...
8985415	   .	   .	    0.0	...
8985416	   .	   .	    0.0	...
8985417	   .	   .	    0.0	...
8985418	   .	   .	    0.0	...
8985419	   .	   .	    0.0	...
8985420	   .	   .	    0.0	...
8985421	   .	   .	    0.0	...
8985422	   .	   .	    0.0	...
8985423	   .	   .	    0.0	...
8985424	   .	   .	    0.0	...
8985425	   .	   .	    0.0	...
8985426	   .	   .	    0.0	...
8985427	   .	   .	    0.0	...
8985428	   .	   .	    0.0	...
8985429	   .	   .	    0.0	...
8985430	   .	   .	    0.0	...
8985431	   .	   .	    0.0	...
8985432	   .	   .	    0.0	...
8985433	   .	   .	    0.0	...
8985434	   .	   .	    0.0	...
8985435	   .	   .	    0.0	...
8985436	   .	   .	    0.0	...
8985437	   .	   .	    0.0	...
8985438	   .	   .	    0.0	...
8985439	   .	   .	    0.0	...
8985440	   .	   .	    0.0	...
8985441	   .	   .	    0.0	...
8985442	   .	   .	    0.0	...
8985443	   .	   .	    0.0	...
8985444	   .	   .	    0.0	...
8985445	   .	   .	    0.0	...
8985446	   .	   .	    0.0	...
8985447	   .	   .	    0.0	...
8985448	   .	   .	    0.0	...
8985449	   .	   .	    0.0	...
8985450	   .	   .	    0.0	...
8985451	   .	   .	    0.0	...
8985452	   .	   .	    0.0	...
8985453	   .	   .	    0.0	...
8985454	   .	   .	    0.0	...
8985455	   .	   .	    0.0	...
8985456	   .	   .	    0.0	...
8985457	   .	   .	    0.0	...
8985458	   .	   .	    0.0	...
8985459	   .	   .	    0.0	...
8985460	   .	   .	    0.0	...
8985461	   .	   .	    0.0	...
8985462	   .	   .	    0.0	...
8985463	   .	   .	    0.0	...
8985464	   .	   .	    0.0	...
EBLINK R 8985312	8985464	153
8985465	  853.3	 1132.2	 1881.0	...
8985466	  853.3	 1132.2	 1881.0	...
8985467	  851.7	 1125.9	 1901.0	...
8985468	  849.9	 1117.2	 1929.0	...
8985469	  847.7	 1102.3	 1973.0	...
8985470	  846.2	 1088.3	 2018.0	...
8985471	  844.8	 1071.5	 2067.0	...
8985472	  843.6	 1057.5	 2109.0	...
8985473	  842.9	 1044.0	 2148.0	...
8985474	  841.9	 1031.2	 2188.0	...
8985475	  840.7	 1017.9	 2233.0	...
8985476	  839.5	 1005.5	 2270.0	...
8985477	  838.8	  993.5	 2310.0	...
8985478	  838.3	  980.7	 2348.0	...
8985479	  838.3	  969.1	 2387.0	...
8985480	  838.0	  958.4	 2420.0	...
8985481	  837.6	  947.1	 2458.0	...
8985482	  836.5	  935.6	 2500.0	...
8985483	  835.4	  923.2	 2542.0	...
8985484	  834.4	  911.6	 2578.0	...
8985485	  833.8	  900.6	 2612.0	...
8985486	  833.3	  889.8	 2641.0	...
8985487	  832.4	  880.0	 2669.0	...
8985488	  831.2	  868.5	 2702.0	...
8985489	  829.7	  858.1	 2732.0	...
8985490	  827.6	  846.7	 2757.0	...
8985491	  824.8	  835.7	 2779.0	...
8985492	  820.8	  824.2	 2804.0	...
8985493	  817.7	  812.3	 2837.0	...
8985494	  814.5	  801.1	 2864.0	...
8985495	  812.0	  790.8	 2886.0	...
8985496	  809.3	  781.3	 2906.0	...
8985497	  807.5	  773.0	 2929.0	...
8985498	  806.8	  763.5	 2958.0	...
8985499	  806.4	  756.0	 2990.0	...
8985500	  805.4	  746.9	 3018.0	...
8985501	  804.5	  740.2	 3042.0	...
8985502	  803.2	  732.5	 3063.0	...
8985503	  802.5	  725.6	 3085.0	...
8985504	  801.8	  717.8	 3108.0	...
8985505	  801.7	  710.3	 3129.0	...
8985506	  801.9	  704.4	 3146.0	...
8985507	  802.0	  698.6	 3161.0	...
8985508	  801.8	  693.4	 3176.0	...
8985509	  801.7	  687.3	 3194.0	...
8985510	  801.6	  681.8	 3209.0	...
8985511	  801.1	  675.8	 3224.0	...
8985512	  800.6	  669.6	 3233.0	...
8985513	  799.9	  663.6	 3246.0	...
8985514	  799.5	  658.1	 3263.0	...
8985515	  798.8	  654.1	 3280.0	...
8985516	  798.1	  649.4	 3293.0	...
8985517	  797.4	  645.0	 3299.0	...
8985518	  797.1	  639.9	 3306.0	...
ESACC R  8985283	8985518	236	  792.9	  598.5	  797.1	  639.9	   0.89	   1503
SFIX R   8985519
8985519	  796.8	  635.9	 3314.0	...
8985520	  796.6	  631.9	 3325.0	...
8985521	  796.2	  628.2	 3334.0	...
8985522	  795.8	  625.0	 3347.0	...
8985523	  795.5	  622.2	 3355.0	...
8985524	  795.4	  620.5	 3360.0	...
8985525	  795.2	  617.0	 3367.0	...
8985526	  794.8	  614.4	 3375.0	...
8985527	  794.4	  611.7	 3382.0	...
8985528	  794.8	  611.0	 3384.0	...
8985529	  795.3	  608.8	 3386.0	...
8985530	  795.5	  606.3	 3390.0	...
8985531	  795.2	  604.2	 3393.0	...
8985532	  795.1	  604.4	 3395.0	...
8985533	  795.2	  604.9	 3399.0	...
8985534	  795.1	  604.2	 3402.0	...
8985535	  794.8	  603.2	 3403.0	...
8985536	  794.7	  602.7	 3402.0	...
8985537	  794.7	  603.8	 3399.0	...
8985538	  794.5	  605.0	 3398.0	...
8985539	  794.2	  606.1	 3397.0	...
8985540	  793.9	  606.8	 3396.0	...
8985541	  793.7	  607.5	 3392.0	...
8985542	  793.8	  608.6	 3388.0	...
8985543	  793.8	  609.7	 3387.0	...
8985544	  793.8	  610.4	 3386.0	...
8985545	  793.8	  610.5	 3385.0	...
8985546	  793.6	  610.4	 3385.0	...
8985547	  793.6	  610.9	 3384.0	...
8985548	  793.5	  611.5	 3383.0	...
8985549	  793.5	  612.1	 3383.0	...
8985550	  793.5	  612.1	 3383.0	...
8985551	  793.2	  612.1	 3384.0	...
8985552	  792.9	  612.2	 3385.0	...
8985553	  792.7	  612.3	 3387.0	...
8985554	  792.7	  612.5	 3387.0	...
8985555	  792.8	  612.7	 3387.0	...
8985556	  792.7	  612.8	 3390.0	...
8985557	  792.5	  613.5	 3393.0	...
8985558	  792.3	  614.1	 3395.0	...
8985559	  792.5	  614.7	 3394.0	...
8985560	  792.8	  614.6	 3392.0	...
8985561	  793.0	  614.2	 3391.0	...
8985562	  793.1	  614.0	 3391.0	...
8985563	  793.1	  613.6	 3393.0	...
8985564	  793.0	  613.4	 3395.0	...
8985565	  792.9	  613.2	 3398.0	...
8985566	  792.9	  613.1	 3400.0	...
8985567	  792.8	  613.1	 3399.0	...
8985568	  792.8	  613.2	 3396.0	...
8985569	  792.7	  613.3	 3393.0	...
8985570	  792.7	  613.5	 3395.0	...
8985571	  792.7	  613.5	 3397.0	...
8985572	  792.8	  613.4	 3397.0	...
8985573	  792.8	  613.3	 3394.0	...
8985574	  793.1	  613.3	 3392.0	...
8985575	  793.3	  613.3	 3393.0	...
8985576	  793.5	  613.2	 3394.0	...
8985577	  793.6	  613.1	 3394.0	...
8985578	  793.8	  613.1	 3392.0	...
8985579	  794.0	  613.2	 3391.0	...
8985580	  793.9	  613.3	 3391.0	...
8985581	  793.9	  613.3	 3391.0	...
8985582	  793.8	  612.9	 3391.0	...
8985583	  793.6	  612.5	 3395.0	...
8985584	  793.4	  612.1	 3399.0	...
8985585	  793.3	  612.3	 3403.0	...
8985586	  793.3	  612.5	 3402.0	...
8985587	  793.4	  612.9	 3401.0	...
8985588	  793.6	  613.0	 3400.0	...
8985589	  793.8	  612.7	 3399.0	...
8985590	  793.9	  612.3	 3399.0	...
8985591	  793.8	  612.2	 3397.0	...
8985592	  794.0	  612.5	 3394.0	...
8985593	  794.3	  612.8	 3392.0	...
8985594	  794.2	  612.7	 3390.0	...
8985595	  793.8	  612.7	 3389.0	...
8985596	  793.2	  612.5	 3389.0	...
8985597	  793.1	  612.4	 3390.0	...
8985598	  792.9	  612.5	 3391.0	...
8985599	  793.0	  612.9	 3392.0	...
8985600	  793.3	  612.7	 3392.0	...
8985601	  793.5	  612.2	 3393.0	...
8985602	  793.7	  611.6	 3395.0	...
8985603	  793.7	  611.6	 3396.0	...
8985604	  793.6	  611.5	 3395.0	...
8985605	  793.5	  611.5	 3393.0	...
8985606	  793.4	  611.5	 3392.0	...
8985607	  793.4	  611.4	 3390.0	...
8985608	  793.7	  611.1	 3391.0	...
8985609	  794.0	  610.7	 3393.0	...
8985610	  794.3	  610.3	 3393.0	...
8985611	  794.0	  610.1	 3393.0	...
8985612	  793.8	  609.9	 3391.0	...
8985613	  793.6	  610.0	 3391.0	...
8985614	  793.8	  610.1	 3391.0	...
8985615	  793.8	  610.2	 3391.0	...
8985616	  793.8	  609.9	 3391.0	...
8985617	  793.8	  609.6	 3391.0	...
8985618	  794.0	  609.3	 3391.0	...
8985619	  794.1	  609.3	 3391.0	...
8985620	  793.9	  609.3	 3392.0	...
8985621	  793.6	  609.5	 3391.0	...
8985622	  793.4	  609.6	 3390.0	...
8985623	  793.4	  609.4	 3390.0	...
8985624	  793.4	  609.1	 3393.0	...
8985625	  793.4	  609.2	 3395.0	...
8985626	  793.8	  609.6	 3396.0	...
8985627	  794.1	  609.7	 3394.0	...
8985628	  794.4	  609.3	 3392.0	...
8985629	  794.1	  609.0	 3389.0	...
8985630	  794.0	  609.2	 3392.0	...
8985631	  793.9	  609.3	 3396.0	...
8985632	  794.0	  609.5	 3400.0	...
8985633	  793.8	  609.5	 3398.0	...
8985634	  793.5	  609.6	 3397.0	...
8985635	  793.1	  609.7	 3396.0	...
8985636	  793.3	  609.6	 3396.0	...
8985637	  793.7	  609.4	 3395.0	...
8985638	  794.1	  609.2	 3395.0	...
8985639	  794.1	  609.0	 3396.0	...
8985640	  794.2	  608.8	 3396.0	...
8985641	  794.3	  608.8	 3395.0	...
8985642	  794.3	  608.4	 3395.0	...
8985643	  794.2	  608.1	 3397.0	...
8985644	  794.2	  608.3	 3399.0	...
8985645	  794.2	  608.7	 3400.0	...
8985646	  794.2	  609.2	 3400.0	...
8985647	  794.0	  609.2	 3400.0	...
8985648	  793.8	  609.1	 3399.0	...
8985649	  793.5	  608.9	 3398.0	...
8985650	  793.2	  608.8	 3397.0	...
8985651	  793.2	  609.1	 3398.0	...
8985652	  793.8	  609.6	 3398.0	...
8985653	  794.4	  610.0	 3396.0	...
8985654	  794.2	  609.7	 3392.0	...
8985655	  793.7	  609.4	 3392.0	...
8985656	  793.3	  609.2	 3395.0	...
8985657	  793.5	  609.2	 3398.0	...
8985658	  793.8	  609.3	 3398.0	...
8985659	  794.0	  609.3	 3397.0	...
8985660	  793.7	  609.1	 3396.0	...
8985661	  793.3	  608.9	 3396.0	...
8985662	  793.2	  608.6	 3396.0	...
8985663	  793.4	  608.5	 3396.0	...
8985664	  793.5	  608.4	 3396.0	...
8985665	  793.2	  608.3	 3396.0	...
8985666	  793.3	  608.2	 3397.0	...
8985667	  793.8	  608.8	 3399.0	...
8985668	  794.3	  609.2	 3400.0	...
8985669	  794.1	  609.6	 3400.0	...
8985670	  793.9	  609.1	 3399.0	...
8985671	  793.7	  608.8	 3397.0	...
8985672	  793.7	  609.2	 3396.0	...
8985673	  793.8	  609.8	 3394.0	...
8985674	  794.2	  610.5	 3395.0	...
8985675	  794.5	  610.0	 3398.0	...
8985676	  794.7	  609.4	 3400.0	...
8985677	  794.4	  608.8	 3401.0	...
8985678	  793.8	  608.7	 3400.0	...
8985679	  793.3	  608.7	 3398.0	...
8985680	  793.2	  608.6	 3400.0	...
8985681	  793.5	  608.7	 3403.0	...
8985682	  793.8	  608.8	 3406.0	...
8985683	  793.8	  609.0	 3407.0	...
8985684	  793.7	  608.9	 3408.0	...
8985685	  793.7	  608.7	 3406.0	...
8985686	  793.8	  608.6	 3404.0	...
8985687	  793.9	  608.8	 3401.0	...
8985688	  794.0	  609.1	 3400.0	...
8985689	  794.0	  609.2	 3401.0	...
8985690	  794.1	  609.2	 3401.0	...
8985691	  794.1	  609.2	 3402.0	...
8985692	  794.0	  609.2	 3403.0	...
8985693	  793.8	  609.1	 3406.0	...
8985694	  793.6	  608.8	 3408.0	...
8985695	  793.7	  608.6	 3411.0	...
8985696	  793.7	  608.3	 3412.0	...
8985697	  793.6	  608.1	 3411.0	...
8985698	  793.5	  607.8	 3409.0	...
8985699	  793.5	  608.1	 3407.0	...
8985700	  793.8	  608.5	 3406.0	...
8985701	  794.1	  608.7	 3406.0	...
8985702	  794.3	  608.4	 3406.0	...
8985703	  794.4	  608.2	 3407.0	...
8985704	  794.6	  608.1	 3408.0	...
8985705	  794.8	  607.8	 3409.0	...
8985706	  795.0	  607.5	 3409.0	...
8985707	  794.8	  607.4	 3409.0	...
8985708	  794.6	  607.4	 3412.0	...
8985709	  794.4	  607.5	 3415.0	...
8985710	  794.3	  607.6	 3417.0	...
8985711	  794.2	  607.8	 3417.0	...
8985712	  794.2	  607.9	 3416.0	...
8985713	  794.2	  607.9	 3415.0	...
8985714	  794.1	  607.9	 3414.0	...
8985715	  794.0	  608.0	 3417.0	...
8985716	  793.9	  607.8	 3421.0	...
8985717	  793.9	  607.5	 3424.0	...
8985718	  793.9	  607.5	 3423.0	...
8985719	  793.7	  607.9	 3423.0	...
8985720	  793.5	  608.4	 3423.0	...
8985721	  793.5	  608.4	 3425.0	...
8985722	  793.7	  608.4	 3423.0	...
8985723	  793.8	  608.3	 3421.0	...
8985724	  794.2	  608.1	 3419.0	...
8985725	  794.6	  607.7	 3421.0	...
8985726	  794.9	  607.2	 3423.0	...
8985727	  795.0	  606.9	 3425.0	...
8985728	  794.8	  607.0	 3425.0	...
8985729	  794.5	  607.1	 3425.0	...
8985730	  794.2	  607.2	 3427.0	...
8985731	  794.1	  607.0	 3428.0	...
8985732	  794.0	  606.9	 3430.0	...
8985733	  794.0	  606.7	 3428.0	...
8985734	  793.9	  606.7	 3426.0	...
8985735	  794.2	  606.8	 3424.0	...
8985736	  794.4	  607.3	 3423.0	...
8985737	  794.7	  607.9	 3427.0	...
8985738	  794.9	  608.2	 3431.0	...
8985739	  795.1	  608.1	 3435.0	...
8985740	  795.3	  608.1	 3436.0	...
8985741	  795.3	  608.1	 3436.0	...
8985742	  794.9	  608.1	 3437.0	...
8985743	  794.6	  608.1	 3437.0	...
8985744	  794.3	  608.4	 3438.0	...
8985745	  794.8	  608.7	 3440.0	...
8985746	  795.2	  609.3	 3442.0	...
8985747	  795.6	  609.6	 3442.0	...
8985748	  795.5	  609.8	 3444.0	...
8985749	  795.2	  609.2	 3447.0	...
8985750	  795.1	  608.5	 3449.0	...
8985751	  795.2	  607.9	 3449.0	...
8985752	  795.3	  607.9	 3450.0	...
8985753	  795.1	  608.0	 3450.0	...
8985754	  794.7	  608.2	 3449.0	...
8985755	  794.3	  608.5	 3448.0	...
8985756	  794.2	  608.6	 3449.0	...
8985757	  794.2	  608.7	 3452.0	...
8985758	  794.7	  608.9	 3455.0	...
8985759	  795.3	  609.3	 3457.0	...
8985760	  795.6	  609.6	 3457.0	...
8985761	  795.3	  609.3	 3457.0	...
8985762	  795.3	  608.7	 3457.0	...
8985763	  795.6	  608.1	 3457.0	...
8985764	  795.5	  607.9	 3459.0	...
8985765	  795.1	  607.8	 3460.0	...
8985766	  794.7	  607.9	 3462.0	...
8985767	  794.9	  608.0	 3463.0	...
8985768	  795.2	  608.2	 3463.0	...
8985769	  795.3	  608.5	 3463.0	...
8985770	  795.2	  608.9	 3464.0	...
8985771	  795.2	  609.1	 3465.0	...
8985772	  795.4	  609.4	 3467.0	...
8985773	  795.6	  609.4	 3468.0	...
8985774	  795.7	  609.5	 3468.0	...
8985775	  796.0	  609.5	 3467.0	...
8985776	  796.2	  609.6	 3467.0	...
8985777	  796.4	  608.9	 3467.0	...
8985778	  796.5	  608.3	 3469.0	...
8985779	  796.4	  607.6	 3469.0	...
8985780	  796.3	  607.5	 3469.0	...
8985781	  796.0	  607.3	 3468.0	...
8985782	  795.7	  607.3	 3467.0	...
8985783	  795.5	  607.2	 3466.0	...
8985784	  795.2	  607.2	 3466.0	...
8985785	  795.1	  607.3	 3469.0	...
8985786	  795.4	  607.7	 3472.0	...
8985787	  795.8	  608.1	 3475.0	...
8985788	  795.9	  608.0	 3478.0	...
8985789	  795.6	  607.6	 3482.0	...
8985790	  795.6	  607.1	 3485.0	...
8985791	  795.8	  607.2	 3484.0	...
8985792	  796.0	  607.1	 3483.0	...
8985793	  795.8	  607.1	 3482.0	...
8985794	  795.4	  607.2	 3482.0	...
8985795	  795.1	  607.3	 3484.0	...
8985796	  795.0	  607.3	 3487.0	...
8985797	  795.1	  607.4	 3489.0	...
8985798	  795.1	  607.1	 3491.0	...
8985799	  795.2	  606.9	 3491.0	...
8985800	  795.4	  606.6	 3490.0	...
8985801	  795.6	  606.4	 3489.0	...
8985802	  795.6	  606.4	 3489.0	...
8985803	  795.7	  606.6	 3490.0	...
8985804	  796.3	  606.5	 3492.0	...
8985805	  796.8	  606.2	 3493.0	...
8985806	  797.1	  606.3	 3493.0	...
8985807	  796.4	  606.7	 3496.0	...
8985808	  795.8	  607.1	 3500.0	...
8985809	  795.6	  607.3	 3503.0	...
8985810	  795.5	  607.5	 3500.0	...
8985811	  795.4	  607.7	 3498.0	...
8985812	  795.2	  608.0	 3498.0	...
8985813	  795.1	  608.2	 3501.0	...
8985814	  795.0	  608.2	 3508.0	...
8985815	  795.0	  608.2	 3512.0	...
8985816	  795.1	  608.1	 3515.0	...
8985817	  795.2	  608.2	 3514.0	...
8985818	  795.3	  608.2	 3513.0	...
8985819	  795.4	  608.1	 3514.0	...
8985820	  795.6	  607.9	 3517.0	...
8985821	  795.6	  607.3	 3519.0	...
8985822	  795.7	  607.0	 3521.0	...
8985823	  795.6	  606.4	 3519.0	...
8985824	  795.7	  606.3	 3517.0	...
8985825	  795.7	  606.1	 3514.0	...
8985826	  795.7	  606.2	 3515.0	...
8985827	  795.8	  606.2	 3518.0	...
8985828	  795.9	  606.1	 3520.0	...
8985829	  796.0	  606.0	 3519.0	...
8985830	  796.1	  605.5	 3518.0	...
8985831	  796.2	  604.9	 3517.0	...
8985832	  796.2	  604.6	 3517.0	...
8985833	  796.0	  604.6	 3518.0	...
8985834	  795.8	  604.7	 3520.0	...
8985835	  795.7	  604.8	 3523.0	...
8985836	  795.7	  604.8	 3524.0	...
8985837	  795.7	  604.7	 3525.0	...
8985838	  795.7	  604.7	 3524.0	...
8985839	  795.7	  604.8	 3522.0	...
8985840	  795.8	  604.8	 3521.0	...
8985841	  795.9	  604.8	 3522.0	...
8985842	  795.6	  604.6	 3523.0	...
8985843	  795.2	  604.4	 3524.0	...
8985844	  794.6	  604.2	 3525.0	...
8985845	  794.4	  604.3	 3527.0	...
8985846	  794.1	  604.3	 3528.0	...
8985847	  794.0	  604.3	 3527.0	...
8985848	  794.1	  604.3	 3527.0	...
8985849	  794.4	  604.6	 3526.0	...
8985850	  794.7	  605.0	 3526.0	...
8985851	  795.0	  605.6	 3525.0	...
8985852	  795.1	  606.1	 3522.0	...
8985853	  795.1	  606.6	 3520.0	...
8985854	  795.1	  606.7	 3518.0	...
8985855	  795.0	  606.6	 3517.0	...
8985856	  794.8	  605.6	 3518.0	...
8985857	  794.6	  604.6	 3521.0	...
8985858	  794.4	  604.3	 3527.0	...
8985859	  794.5	  605.0	 3531.0	...
8985860	  794.7	  605.7	 3534.0	...
8985861	  794.9	  606.0	 3534.0	...
8985862	  795.4	  606.1	 3534.0	...
8985863	  795.7	  605.9	 3534.0	...
8985864	  795.3	  605.6	 3534.0	...
8985865	  794.8	  605.2	 3535.0	...
8985866	  794.1	  605.1	 3536.0	...
8985867	  793.9	  604.9	 3533.0	...
8985868	  793.7	  604.9	 3529.0	...
8985869	  793.6	  605.0	 3526.0	...
8985870	  793.5	  604.9	 3528.0	...
8985871	  793.8	  604.7	 3530.0	...
8985872	  794.1	  604.4	 3530.0	...
8985873	  794.3	  604.5	 3530.0	...
8985874	  794.1	  604.8	 3530.0	...
8985875	  794.0	  605.2	 3529.0	...
8985876	  794.0	  605.6	 3529.0	...
8985877	  794.0	  605.9	 3529.0	...
8985878	  793.9	  606.0	 3530.0	...
8985879	  793.8	  606.1	 3530.0	...
8985880	  793.9	  606.1	 3529.0	...
8985881	  794.0	  606.0	 3531.0	...
8985882	  794.1	  606.0	 3533.0	...
8985883	  794.1	  606.1	 3536.0	...
8985884	  794.1	  606.4	 3536.0	...
8985885	  794.2	  606.6	 3536.0	...
8985886	  794.2	  606.7	 3536.0	...
8985887	  794.1	  606.6	 3536.0	...
8985888	  794.1	  606.7	 3536.0	...
8985889	  794.0	  606.8	 3535.0	...
8985890	  794.0	  606.9	 3533.0	...
8985891	  794.1	  606.9	 3531.0	...
8985892	  794.2	  606.9	 3531.0	...
8985893	  793.8	  606.5	 3532.0	...
8985894	  793.3	  606.0	 3533.0	...
8985895	  792.9	  605.9	 3532.0	...
8985896	  792.9	  606.4	 3531.0	...
8985897	  792.9	  606.8	 3531.0	...
8985898	  792.8	  606.9	 3531.0	...
8985899	  792.8	  606.9	 3532.0	...
8985900	  792.7	  607.0	 3537.0	...
8985901	  792.7	  607.0	 3542.0	...
8985902	  792.9	  607.0	 3543.0	...
8985903	  793.1	  607.0	 3539.0	...
8985904	  793.2	  607.2	 3535.0	...
8985905	  793.0	  607.4	 3533.0	...
8985906	  792.8	  607.6	 3533.0	...
8985907	  792.5	  607.6	 3533.0	...
8985908	  792.3	  607.6	 3533.0	...
8985909	  792.3	  607.6	 3533.0	...
8985910	  792.7	  607.5	 3532.0	...
8985911	  793.1	  607.7	 3530.0	...
8985912	  792.9	  608.1	 3529.0	...
8985913	  792.6	  608.5	 3528.0	...
8985914	  792.3	  608.5	 3527.0	...
8985915	  792.5	  608.5	 3526.0	...
8985916	  792.7	  608.2	 3525.0	...
8985917	  792.4	  607.9	 3523.0	...
8985918	  792.1	  607.5	 3520.0	...
8985919	  792.0	  607.4	 3518.0	...
8985920	  792.4	  607.4	 3517.0	...
8985921	  792.4	  607.5	 3517.0	...
8985922	  792.0	  607.8	 3517.0	...
8985923	  792.0	  608.4	 3515.0	...
8985924	  792.3	  609.0	 3514.0	...
8985925	  792.6	  609.0	 3513.0	...
8985926	  792.3	  608.6	 3512.0	...
8985927	  791.6	  608.2	 3510.0	...
8985928	  791.0	  608.1	 3511.0	...
8985929	  791.2	  608.0	 3514.0	...
8985930	  792.2	  607.9	 3516.0	...
8985931	  793.1	  608.0	 3514.0	...
8985932	  793.1	  608.5	 3512.0	...
8985933	  792.7	  609.3	 3507.0	...
8985934	  792.1	  609.9	 3503.0	...
8985935	  791.8	  609.7	 3500.0	...
MSG	8985936 0000 _ Experiment Start
8985936	  791.4	  609.2	 3498.0	...
8985937	  791.3	  608.8	 3496.0	...
8985938	  791.2	  608.7	 3494.0	...
8985939	  791.1	  608.6	 3494.0	...
8985940	  791.0	  608.8	 3494.0	...
8985941	  791.1	  609.0	 3492.0	...
8985942	  791.3	  609.3	 3489.0	...
8985943	  791.4	  609.3	 3486.0	...
8985944	  791.5	  609.3	 3485.0	...
8985945	  791.6	  609.4	 3484.0	...
8985946	  791.8	  609.7	 3483.0	...
8985947	  791.9	  610.3	 3482.0	...
8985948	  791.9	  611.1	 3481.0	...
8985949	  791.8	  611.7	 3481.0	...
8985950	  791.6	  611.5	 3481.0	...
8985951	  791.8	  611.2	 3482.0	...
8985952	  791.9	  610.8	 3482.0	...
8985953	  791.9	  610.8	 3481.0	...
8985954	  791.8	  611.3	 3479.0	...
8985955	  791.7	  611.9	 3478.0	...
8985956	  791.9	  611.9	 3479.0	...
8985957	  792.0	  611.5	 3479.0	...
8985958	  792.1	  611.5	 3478.0	...
8985959	  792.1	  612.0	 3475.0	...
8985960	  792.0	  612.5	 3472.0	...
8985961	  791.8	  612.5	 3470.0	...
8985962	  791.9	  612.5	 3469.0	...
8985963	  792.0	  612.6	 3469.0	...
8985964	  792.3	  612.8	 3468.0	...
8985965	  792.4	  613.0	 3468.0	...
8985966	  792.0	  612.9	 3466.0	...
8985967	  791.5	  612.7	 3463.0	...
8985968	  791.6	  612.4	 3460.0	...
8985969	  792.2	  612.3	 3460.0	...
8985970	  792.2	  612.7	 3456.0	...
8985971	  791.8	  613.1	 3452.0	...
8985972	  791.5	  613.5	 3447.0	...
8985973	  791.7	  613.6	 3446.0	...
8985974	  791.9	  613.6	 3445.0	...
8985975	  792.0	  613.5	 3444.0	...
8985976	  792.0	  613.4	 3443.0	...
8985977	  791.8	  613.3	 3441.0	...
8985978	  791.5	  613.4	 3438.0	...
8985979	  791.4	  614.0	 3437.0	...
8985980	  791.3	  614.6	 3434.0	...
8985981	  791.1	  614.8	 3433.0	...
8985982	  790.8	  614.6	 3432.0	...
8985983	  790.7	  614.3	 3432.0	...
8985984	  790.6	  614.2	 3427.0	...
8985985	  790.5	  614.1	 3421.0	...
8985986	  790.5	  614.1	 3417.0	...
8985987	  790.6	  614.2	 3417.0	...
8985988	  790.8	  614.1	 3417.0	...
8985989	  791.0	  614.0	 3416.0	...
8985990	  790.7	  614.0	 3417.0	...
8985991	  790.5	  614.2	 3419.0	...
8985992	  790.5	  614.5	 3417.0	...
8985993	  790.8	  614.8	 3412.0	...
8985994	  791.1	  615.0	 3406.0	...
8985995	  791.1	  615.1	 3406.0	...
8985996	  791.0	  614.6	 3407.0	...
8985997	  791.1	  614.1	 3406.0	...
8985998	  791.2	  613.7	 3403.0	...
8985999	  791.3	  613.9	 3401.0	...
8986000	  791.3	  614.0	 3404.0	...
8986001	  791.2	  614.0	 3405.0	...
8986002	  791.0	  613.9	 3401.0	...
8986003	  790.8	  614.3	 3395.0	...
8986004	  790.8	  614.7	 3390.0	...
8986005	  790.9	  615.0	 3390.0	...
8986006	  791.0	  614.8	 3390.0	...
8986007	  791.1	  614.7	 3391.0	...
8986008	  791.2	  614.8	 3391.0	...
8986009	  791.2	  615.0	 3390.0	...
8986010	  791.3	  615.0	 3388.0	...
8986011	  791.2	  615.0	 3385.0	...
8986012	  791.2	  614.9	 3383.0	...
8986013	  791.1	  614.9	 3382.0	...
8986014	  790.7	  614.8	 3380.0	...
8986015	  790.2	  614.6	 3377.0	...
8986016	  789.7	  614.2	 3373.0	...
8986017	  789.7	  613.9	 3370.0	...
8986018	  789.7	  613.7	 3367.0	...
8986019	  789.6	  613.4	 3365.0	...
8986020	  789.5	  613.1	 3363.0	...
8986021	  789.8	  613.4	 3361.0	...
8986022	  790.3	  613.8	 3360.0	...
8986023	  790.8	  614.3	 3359.0	...
8986024	  790.9	  614.7	 3360.0	...
8986025	  790.9	  615.2	 3361.0	...
8986026	  790.8	  615.5	 3360.0	...
8986027	  790.7	  615.1	 3357.0	...
8986028	  790.5	  614.6	 3353.0	...
8986029	  790.4	  614.4	 3351.0	...
8986030	  790.1	  614.4	 3349.0	...
8986031	  790.0	  614.4	 3350.0	...
8986032	  789.9	  614.4	 3351.0	...
8986033	  790.0	  614.6	 3349.0	...
8986034	  790.1	  615.0	 3348.0	...
8986035	  790.0	  615.5	 3346.0	...
8986036	  790.1	  615.8	 3346.0	...
8986037	  790.1	  615.9	 3344.0	...
8986038	  790.3	  615.9	 3342.0	...
8986039	  790.6	  616.0	 3339.0	...
8986040	  790.8	  616.0	 3339.0	...
8986041	  790.8	  616.1	 3339.0	...
8986042	  791.0	  616.1	 3338.0	...
8986043	  791.2	  616.2	 3336.0	...
8986044	  791.4	  616.1	 3333.0	...
8986045	  790.9	  616.0	 3331.0	...
8986046	  790.4	  615.8	 3329.0	...
8986047	  789.8	  615.6	 3329.0	...
8986048	  789.9	  615.7	 3329.0	...
8986049	  790.2	  615.9	 3328.0	...
8986050	  790.6	  616.1	 3328.0	...
8986051	  790.9	  616.3	 3328.0	...
8986052	  790.8	  616.6	 3327.0	...
8986053	  790.7	  617.2	 3326.0	...
8986054	  790.6	  617.8	 3325.0	...
8986055	  790.8	  618.3	 3325.0	...
8986056	  791.0	  618.3	 3326.0	...
8986057	  791.2	  618.4	 3326.0	...
8986058	  791.2	  618.6	 3323.0	...
8986059	  791.2	  618.5	 3321.0	...
8986060	  791.1	  618.3	 3318.0	...
8986061	  791.0	  618.1	 3317.0	...
8986062	  791.1	  618.2	 3316.0	...
8986063	  791.4	  618.3	 3315.0	...
8986064	  791.7	  618.5	 3313.0	...
8986065	  791.6	  618.6	 3312.0	...
8986066	  791.3	  618.7	 3311.0	...
8986067	  791.0	  618.4	 3313.0	...
8986068	  791.1	  618.1	 3312.0	...
8986069	  791.4	  617.8	 3310.0	...
8986070	  791.6	  617.8	 3307.0	...
8986071	  791.6	  617.9	 3305.0	...
8986072	  791.7	  618.0	 3303.0	...
8986073	  791.7	  618.2	 3301.0	...
8986074	  791.7	  618.5	 3299.0	...
8986075	  791.5	  618.6	 3299.0	...
8986076	  791.4	  618.8	 3298.0	...
8986077	  791.6	  618.7	 3297.0	...
8986078	  791.8	  618.6	 3294.0	...
8986079	  791.8	  618.5	 3291.0	...
8986080	  791.7	  618.5	 3289.0	...
8986081	  791.6	  618.4	 3290.0	...
8986082	  791.7	  618.7	 3291.0	...
8986083	  791.6	  619.0	 3291.0	...
8986084	  791.6	  619.1	 3288.0	...
8986085	  791.5	  618.9	 3286.0	...
8986086	  791.4	  618.7	 3285.0	...
8986087	  791.3	  618.4	 3284.0	...
8986088	  791.5	  618.2	 3283.0	...
8986089	  791.7	  618.1	 3279.0	...
8986090	  791.9	  618.4	 3275.0	...
8986091	  791.8	  618.5	 3275.0	...
8986092	  792.0	  618.5	 3277.0	...
8986093	  792.2	  618.1	 3279.0	...
8986094	  792.6	  618.0	 3279.0	...
8986095	  792.8	  618.2	 3278.0	...
8986096	  792.8	  618.6	 3276.0	...
8986097	  792.7	  619.2	 3273.0	...
8986098	  792.5	  619.4	 3269.0	...
8986099	  792.3	  619.7	 3267.0	...
8986100	  792.1	  619.8	 3266.0	...
8986101	  792.0	  619.8	 3266.0	...
8986102	  792.2	  619.8	 3266.0	...
8986103	  792.4	  619.8	 3267.0	...
8986104	  792.5	  620.1	 3267.0	...
8986105	  792.7	  620.4	 3272.0	...
8986106	  793.1	  620.6	 3276.0	...
8986107	  793.4	  620.6	 3276.0	...
8986108	  793.5	  620.4	 3272.0	...
8986109	  793.5	  620.1	 3267.0	...
8986110	  793.5	  619.6	 3266.0	...
8986111	  793.5	  619.6	 3265.0	...
8986112	  793.5	  619.7	 3264.0	...
8986113	  793.4	  619.9	 3263.0	...
8986114	  793.2	  620.0	 3262.0	...
8986115	  792.7	  620.1	 3262.0	...
8986116	  792.3	  620.1	 3264.0	...
8986117	  792.5	  620.0	 3265.0	...
8986118	  793.0	  619.9	 3266.0	...
8986119	  793.1	  620.0	 3266.0	...
8986120	  792.7	  620.1	 3264.0	...
8986121	  792.9	  620.1	 3261.0	...
8986122	  793.4	  620.1	 3257.0	...
8986123	  793.9	  620.2	 3255.0	...
8986124	  793.9	  620.2	 3254.0	...
8986125	  793.8	  620.6	 3255.0	...
8986126	  793.7	  620.9	 3255.0	...
8986127	  793.4	  621.4	 3255.0	...
8986128	  793.2	  621.6	 3254.0	...
8986129	  793.0	  621.6	 3253.0	...
8986130	  792.9	  621.5	 3254.0	...
8986131	  792.8	  621.3	 3254.0	...
8986132	  792.8	  621.3	 3254.0	...
8986133	  792.9	  620.9	 3254.0	...
8986134	  793.0	  620.5	 3254.0	...
8986135	  793.2	  620.7	 3252.0	...
8986136	  793.3	  621.2	 3250.0	...
8986137	  793.3	  621.8	 3248.0	...
8986138	  793.4	  621.9	 3249.0	...
8986139	  793.5	  622.0	 3251.0	...
8986140	  793.5	  622.0	 3248.0	...
8986141	  793.4	  621.8	 3244.0	...
8986142	  793.3	  621.7	 3240.0	...
8986143	  793.4	  621.3	 3241.0	...
8986144	  793.5	  620.9	 3242.0	...
8986145	  793.7	  620.4	 3245.0	...
8986146	  793.9	  620.6	 3247.0	...
8986147	  794.1	  620.9	 3249.0	...
8986148	  794.5	  621.5	 3250.0	...
MSG	8986149 0000 _ Number On
8986149	  794.6	  621.8	 3249.0	...
8986150	  794.3	  621.9	 3248.0	...
8986151	  794.0	  621.9	 3249.0	...
8986152	  793.7	  621.9	 3250.0	...
8986153	  793.7	  621.9	 3249.0	...
8986154	  793.7	  622.1	 3247.0	...
8986155	  793.7	  622.2	 3245.0	...
8986156	  793.7	  622.3	 3246.0	...
8986157	  793.6	  622.1	 3247.0	...
8986158	  793.7	  622.0	 3247.0	...
8986159	  793.8	  622.0	 3246.0	...
8986160	  793.8	  622.1	 3244.0	...
8986161	  793.6	  622.0	 3243.0	...
8986162	  793.3	  621.8	 3243.0	...
8986163	  793.1	  621.9	 3246.0	...
8986164	  792.9	  622.1	 3249.0	...
8986165	  792.9	  622.2	 3250.0	...
8986166	  792.9	  622.0	 3248.0	...
8986167	  792.9	  622.0	 3246.0	...
8986168	  793.0	  622.0	 3247.0	...
8986169	  793.1	  622.1	 3247.0	...
8986170	  793.6	  622.1	 3247.0	...
8986171	  794.2	  622.2	 3247.0	...
8986172	  794.6	  622.0	 3246.0	...
8986173	  794.7	  621.9	 3245.0	...
8986174	  794.7	  622.0	 3245.0	...
8986175	  794.7	  621.9	 3244.0	...
8986176	  794.7	  621.7	 3243.0	...
8986177	  794.5	  621.5	 3243.0	...
8986178	  794.2	  622.0	 3241.0	...
8986179	  793.5	  622.6	 3239.0	...
8986180	  793.0	  622.6	 3238.0	...
8986181	  792.8	  622.2	 3239.0	...
8986182	  793.1	  621.8	 3239.0	...
8986183	  793.3	  622.0	 3238.0	...
8986184	  793.3	  622.1	 3237.0	...
8986185	  793.4	  622.2	 3238.0	...
8986186	  793.4	  622.4	 3240.0	...
8986187	  793.3	  622.6	 3242.0	...
8986188	  792.9	  623.2	 3241.0	...
8986189	  792.7	  623.6	 3240.0	...
8986190	  792.6	  623.9	 3239.0	...
8986191	  792.5	  623.8	 3238.0	...
8986192	  792.6	  623.5	 3237.0	...
8986193	  792.9	  623.3	 3235.0	...
8986194	  793.2	  623.4	 3235.0	...
8986195	  793.6	  623.5	 3236.0	...
8986196	  793.8	  623.5	 3238.0	...
8986197	  793.9	  623.3	 3239.0	...
8986198	  793.9	  622.9	 3238.0	...
8986199	  793.7	  622.6	 3236.0	...
8986200	  793.6	  622.3	 3235.0	...
8986201	  793.3	  621.9	 3234.0	...
8986202	  792.9	  621.8	 3232.0	...
8986203	  792.5	  622.0	 3230.0	...
8986204	  792.4	  622.3	 3229.0	...
8986205	  792.7	  622.6	 3231.0	...
8986206	  793.4	  622.5	 3232.0	...
8986207	  794.0	  622.5	 3233.0	...
8986208	  794.4	  622.5	 3234.0	...
8986209	  794.1	  622.9	 3234.0	...
8986210	  793.8	  623.3	 3236.0	...
8986211	  793.6	  623.1	 3238.0	...
8986212	  793.7	  622.5	 3243.0	...
8986213	  793.9	  622.0	 3246.0	...
8986214	  793.5	  622.1	 3249.0	...
8986215	  793.0	  622.2	 3249.0	...
8986216	  792.6	  622.3	 3248.0	...
8986217	  792.7	  622.2	 3248.0	...
8986218	  793.2	  621.8	 3248.0	...
8986219	  793.5	  621.4	 3248.0	...
8986220	  794.1	  621.4	 3249.0	...
8986221	  794.3	  621.6	 3249.0	...
8986222	  794.5	  621.8	 3247.0	...
8986223	  794.4	  621.8	 3246.0	...
8986224	  794.4	  621.8	 3244.0	...
8986225	  794.6	  622.2	 3244.0	...
8986226	  794.7	  622.5	 3244.0	...
8986227	  794.8	  623.0	 3246.0	...
8986228	  794.7	  623.0	 3247.0	...
8986229	  794.3	  623.3	 3248.0	...
8986230	  793.8	  623.4	 3248.0	...
8986231	  793.5	  623.6	 3248.0	...
8986232	  793.6	  623.5	 3249.0	...
8986233	  793.7	  623.6	 3249.0	...
8986234	  793.7	  623.7	 3251.0	...
8986235	  793.7	  623.4	 3252.0	...
8986236	  793.7	  623.0	 3252.0	...
8986237	  793.8	  622.6	 3252.0	...
8986238	  793.7	  622.8	 3251.0	...
8986239	  793.8	  622.8	 3249.0	...
8986240	  793.9	  622.8	 3247.0	...
8986241	  794.0	  622.7	 3246.0	...
8986242	  794.0	  622.7	 3246.0	...
8986243	  794.0	  622.7	 3246.0	...
8986244	  794.4	  622.6	 3248.0	...
8986245	  794.7	  622.3	 3250.0	...
8986246	  795.0	  621.7	 3251.0	...
8986247	  795.0	  621.5	 3249.0	...
8986248	  795.0	  621.2	 3247.0	...
8986249	  795.0	  621.2	 3247.0	...
8986250	  795.0	  621.1	 3248.0	...
8986251	  795.1	  621.5	 3248.0	...
8986252	  795.2	  621.9	 3249.0	...
8986253	  795.2	  621.9	 3249.0	...
8986254	  795.2	  621.4	 3248.0	...
8986255	  795.2	  621.0	 3247.0	...
8986256	  795.3	  621.1	 3247.0	...
8986257	  795.4	  621.1	 3247.0	...
8986258	  795.5	  621.0	 3247.0	...
8986259	  795.4	  620.9	 3247.0	...
8986260	  795.1	  620.9	 3247.0	...
8986261	  794.8	  621.1	 3246.0	...
8986262	  794.2	  621.4	 3245.0	...
8986263	  793.9	  621.5	 3244.0	...
8986264	  793.8	  621.3	 3245.0	...
8986265	  793.9	  621.2	 3246.0	...
8986266	  794.3	  621.4	 3246.0	...
8986267	  794.8	  621.7	 3246.0	...
8986268	  795.0	  622.1	 3247.0	...
8986269	  794.7	  622.2	 3247.0	...
8986270	  794.3	  622.0	 3248.0	...
8986271	  794.2	  621.9	 3249.0	...
8986272	  794.2	  621.8	 3249.0	...
8986273	  794.2	  621.8	 3249.0	...
8986274	  794.3	  621.5	 3248.0	...
8986275	  794.4	  621.1	 3246.0	...
8986276	  794.4	  620.7	 3246.0	...
8986277	  794.5	  621.0	 3246.0	...
8986278	  794.7	  621.4	 3248.0	...
8986279	  794.6	  621.9	 3249.0	...
8986280	  794.3	  622.0	 3249.0	...
8986281	  794.0	  622.0	 3248.0	...
8986282	  793.8	  621.8	 3248.0	...
8986283	  793.9	  621.7	 3248.0	...
8986284	  794.0	  621.9	 3249.0	...
8986285	  794.2	  622.1	 3249.0	...
8986286	  794.2	  622.4	 3249.0	...
8986287	  794.2	  622.9	 3249.0	...
8986288	  793.9	  623.3	 3249.0	...
8986289	  793.7	  623.8	 3249.0	...
8986290	  793.5	  623.9	 3251.0	...
8986291	  793.8	  623.9	 3251.0	...
8986292	  794.2	  623.8	 3250.0	...
8986293	  794.5	  623.6	 3249.0	...
8986294	  794.5	  623.5	 3248.0	...
8986295	  794.4	  623.4	 3247.0	...
8986296	  794.3	  623.4	 3246.0	...
8986297	  794.3	  623.5	 3245.0	...
8986298	  794.2	  623.3	 3245.0	...
8986299	  794.3	  623.1	 3244.0	...
8986300	  794.5	  622.8	 3244.0	...
8986301	  794.7	  622.8	 3245.0	...
8986302	  794.6	  622.8	 3247.0	...
8986303	  794.5	  623.0	 3249.0	...
8986304	  794.6	  623.1	 3251.0	...
8986305	  794.9	  623.1	 3253.0	...
8986306	  795.2	  622.9	 3255.0	...
8986307	  795.2	  622.6	 3254.0	...
8986308	  795.2	  622.5	 3253.0	...
8986309	  794.8	  622.3	 3252.0	...
8986310	  794.4	  621.9	 3251.0	...
8986311	  794.0	  621.5	 3251.0	...
8986312	  794.0	  621.1	 3251.0	...
8986313	  794.0	  620.9	 3251.0	...
8986314	  794.0	  621.0	 3251.0	...
8986315	  794.3	  621.1	 3252.0	...
8986316	  794.6	  621.4	 3254.0	...
8986317	  794.8	  621.4	 3254.0	...
8986318	  794.7	  621.6	 3256.0	...
8986319	  794.7	  621.7	 3258.0	...
8986320	  794.7	  621.7	 3256.0	...
8986321	  794.6	  621.6	 3253.0	...
8986322	  794.5	  621.5	 3250.0	...
8986323	  794.4	  621.1	 3251.0	...
8986324	  794.2	  620.7	 3250.0	...
8986325	  793.9	  620.3	 3248.0	...
8986326	  793.6	  620.4	 3248.0	...
8986327	  793.6	  620.4	 3250.0	...
8986328	  794.0	  620.3	 3252.0	...
8986329	  794.3	  620.2	 3253.0	...
8986330	  794.7	  620.8	 3251.0	...
8986331	  795.0	  621.5	 3248.0	...
8986332	  795.4	  622.1	 3249.0	...
8986333	  795.5	  622.0	 3253.0	...
8986334	  795.6	  621.8	 3256.0	...
8986335	  795.5	  621.7	 3256.0	...
8986336	  795.1	  621.7	 3256.0	...
8986337	  794.8	  621.8	 3256.0	...
8986338	  794.5	  622.0	 3256.0	...
8986339	  794.4	  622.1	 3257.0	...
8986340	  794.3	  622.1	 3259.0	...
8986341	  794.3	  622.1	 3260.0	...
8986342	  794.8	  622.0	 3258.0	...
8986343	  795.3	  622.0	 3255.0	...
8986344	  795.6	  622.1	 3253.0	...
8986345	  795.6	  622.2	 3253.0	...
8986346	  795.6	  622.2	 3253.0	...
8986347	  795.7	  622.1	 3253.0	...
8986348	  795.8	  622.0	 3254.0	...
8986349	  795.9	  622.1	 3254.0	...
8986350	  796.0	  622.1	 3256.0	...
8986351	  796.0	  622.1	 3258.0	...
8986352	  795.9	  622.2	 3259.0	...
8986353	  795.8	  622.3	 3261.0	...
8986354	  795.8	  622.3	 3262.0	...
8986355	  795.8	  622.3	 3263.0	...
8986356	  795.9	  622.2	 3263.0	...
8986357	  796.1	  622.2	 3262.0	...
8986358	  796.2	  622.1	 3261.0	...
8986359	  796.3	  622.0	 3263.0	...
8986360	  796.2	  621.9	 3265.0	...
8986361	  796.0	  621.9	 3267.0	...
8986362	  795.8	  621.8	 3268.0	...
8986363	  796.0	  621.8	 3268.0	...
8986364	  796.3	  621.8	 3268.0	...
8986365	  796.6	  621.7	 3267.0	...
8986366	  796.7	  621.4	 3265.0	...
8986367	  796.6	  621.2	 3263.0	...
8986368	  796.5	  620.9	 3263.0	...
8986369	  796.5	  620.8	 3263.0	...
8986370	  796.2	  620.7	 3264.0	...
8986371	  795.8	  620.6	 3264.0	...
8986372	  795.5	  620.4	 3266.0	...
8986373	  795.5	  620.1	 3268.0	...
8986374	  795.8	  620.2	 3274.0	...
8986375	  796.2	  620.7	 3277.0	...
8986376	  796.3	  621.6	 3277.0	...
8986377	  796.1	  622.1	 3273.0	...
8986378	  796.0	  622.6	 3271.0	...
8986379	  796.2	  622.6	 3272.0	...
8986380	  796.3	  622.5	 3273.0	...
8986381	  796.4	  622.5	 3272.0	...
8986382	  796.6	  622.5	 3271.0	...
8986383	  796.9	  622.4	 3271.0	...
8986384	  797.0	  622.7	 3271.0	...
8986385	  796.3	  623.0	 3273.0	...
8986386	  795.7	  623.3	 3276.0	...
8986387	  795.7	  623.2	 3279.0	...
8986388	  796.2	  623.1	 3279.0	...
8986389	  796.5	  623.0	 3280.0	...
8986390	  796.2	  623.1	 3279.0	...
8986391	  795.9	  623.2	 3277.0	...
8986392	  795.8	  622.6	 3276.0	...
8986393	  795.6	  622.0	 3276.0	...
8986394	  795.8	  621.8	 3274.0	...
8986395	  796.2	  622.3	 3272.0	...
8986396	  796.6	  622.8	 3269.0	...
8986397	  796.5	  622.9	 3269.0	...
8986398	  796.3	  623.1	 3269.0	...
8986399	  796.1	  623.2	 3269.0	...
8986400	  796.0	  623.1	 3270.0	...
8986401	  795.9	  622.5	 3275.0	...
8986402	  796.0	  621.9	 3280.0	...
8986403	  796.2	  621.7	 3285.0	...
8986404	  796.4	  622.3	 3284.0	...
8986405	  796.3	  623.0	 3283.0	...
8986406	  796.1	  623.6	 3282.0	...
8986407	  795.9	  623.5	 3282.0	...
8986408	  795.8	  623.4	 3282.0	...
8986409	  795.8	  623.3	 3283.0	...
8986410	  795.9	  622.8	 3284.0	...
8986411	  796.0	  622.3	 3285.0	...
8986412	  795.9	  621.8	 3285.0	...
8986413	  796.0	  621.7	 3286.0	...
8986414	  796.0	  621.7	 3283.0	...
8986415	  796.1	  621.6	 3279.0	...
8986416	  796.3	  621.5	 3276.0	...
8986417	  796.5	  621.3	 3277.0	...
8986418	  796.5	  621.3	 3277.0	...
8986419	  796.2	  621.4	 3280.0	...
8986420	  795.7	  621.8	 3283.0	...
8986421	  795.5	  622.3	 3286.0	...
8986422	  795.5	  622.8	 3286.0	...
8986423	  795.8	  623.1	 3288.0	...
8986424	  796.1	  623.3	 3291.0	...
8986425	  796.1	  623.3	 3293.0	...
8986426	  795.9	  622.4	 3293.0	...
8986427	  795.7	  621.5	 3293.0	...
8986428	  795.7	  619.8	 3293.0	...
8986429	  795.8	  618.4	 3292.0	...
8986430	  796.0	  616.3	 3288.0	...
8986431	  796.7	  614.7	 3284.0	...
8986432	  797.4	  613.2	 3279.0	...
8986433	  797.9	  611.7	 3277.0	...
8986434	  798.0	  610.4	 3277.0	...
8986435	  798.3	  609.9	 3278.0	...
8986436	  798.5	  610.1	 3279.0	...
8986437	  798.7	  609.5	 3277.0	...
8986438	  798.8	  608.8	 3276.0	...
8986439	  798.8	  608.2	 3275.0	...
8986440	  798.8	  608.4	 3278.0	...
8986441	  798.8	  608.7	 3282.0	...
8986442	  798.7	  608.9	 3285.0	...
8986443	  798.7	  609.2	 3284.0	...
8986444	  798.7	  609.3	 3286.0	...
8986445	  798.8	  609.3	 3290.0	...
8986446	  799.0	  609.5	 3293.0	...
8986447	  799.8	  609.7	 3293.0	...
8986448	  800.4	  609.9	 3293.0	...
8986449	  800.5	  610.0	 3291.0	...
8986450	  800.2	  610.1	 3288.0	...
8986451	  799.7	  610.3	 3287.0	...
8986452	  799.7	  610.4	 3290.0	...
8986453	  799.5	  611.0	 3293.0	...
8986454	  799.4	  611.6	 3294.0	...
MSG	8986455 0000 _ Number Off
8986455	  799.5	  611.6	 3294.0	...
8986456	  799.8	  611.0	 3295.0	...
8986457	  800.1	  610.8	 3295.0	...
8986458	  800.2	  611.2	 3295.0	...
8986459	  800.1	  611.3	 3296.0	...
8986460	  800.0	  610.8	 3296.0	...
8986461	  800.0	  610.3	 3296.0	...
8986462	  799.9	  610.1	 3297.0	...
8986463	  799.9	  610.2	 3295.0	...
8986464	  800.1	  610.1	 3292.0	...
8986465	  800.2	  610.2	 3294.0	...
8986466	  800.4	  610.2	 3298.0	...
8986467	  800.4	  610.2	 3302.0	...
8986468	  800.4	  610.0	 3302.0	...
8986469	  800.4	  609.8	 3303.0	...
8986470	  800.3	  609.7	 3304.0	...
8986471	  800.3	  610.0	 3303.0	...
8986472	  800.3	  610.4	 3302.0	...
8986473	  800.2	  610.1	 3304.0	...
8986474	  799.9	  609.6	 3305.0	...
8986475	  799.6	  609.4	 3306.0	...
8986476	  799.4	  609.8	 3304.0	...
8986477	  799.3	  610.3	 3302.0	...
8986478	  799.3	  610.4	 3301.0	...
8986479	  799.3	  610.6	 3305.0	...
8986480	  799.4	  610.7	 3311.0	...
8986481	  799.4	  610.6	 3316.0	...
8986482	  799.4	  610.3	 3316.0	...
8986483	  799.5	  610.4	 3314.0	...
8986484	  799.6	  610.8	 3315.0	...
8986485	  799.5	  610.9	 3316.0	...
8986486	  799.5	  610.4	 3316.0	...
8986487	  799.4	  609.9	 3316.0	...
8986488	  799.4	  609.7	 3315.0	...
8986489	  799.5	  609.6	 3315.0	...
8986490	  799.5	  609.6	 3311.0	...
8986491	  799.6	  609.7	 3307.0	...
8986492	  799.6	  609.6	 3304.0	...
8986493	  799.7	  609.6	 3305.0	...
8986494	  799.8	  609.3	 3308.0	...
8986495	  799.8	  609.2	 3311.0	...
8986496	  799.9	  609.1	 3313.0	...
8986497	  799.8	  609.1	 3313.0	...
8986498	  799.6	  609.1	 3313.0	...
8986499	  799.3	  609.0	 3316.0	...
8986500	  799.1	  608.8	 3320.0	...
8986501	  799.2	  608.6	 3324.0	...
8986502	  799.3	  608.8	 3324.0	...
8986503	  799.4	  609.0	 3323.0	...
8986504	  799.3	  609.1	 3323.0	...
8986505	  799.2	  609.0	 3324.0	...
8986506	  798.9	  609.0	 3326.0	...
8986507	  798.7	  609.0	 3329.0	...
8986508	  798.5	  609.1	 3331.0	...
8986509	  798.5	  609.3	 3330.0	...
8986510	  798.6	  609.3	 3328.0	...
8986511	  798.7	  609.2	 3326.0	...
8986512	  798.8	  608.8	 3324.0	...
8986513	  798.8	  608.6	 3323.0	...
8986514	  799.0	  608.7	 3323.0	...
8986515	  799.5	  609.1	 3325.0	...
8986516	  799.9	  609.5	 3329.0	...
8986517	  800.1	  609.1	 3332.0	...
8986518	  800.0	  608.6	 3332.0	...
8986519	  799.8	  608.6	 3331.0	...
8986520	  799.6	  609.1	 3331.0	...
8986521	  799.3	  609.7	 3332.0	...
8986522	  799.1	  609.7	 3334.0	...
8986523	  798.7	  609.8	 3334.0	...
8986524	  798.6	  609.9	 3334.0	...
8986525	  798.6	  610.0	 3334.0	...
8986526	  799.2	  609.9	 3337.0	...
8986527	  799.8	  609.6	 3340.0	...
8986528	  800.0	  609.3	 3343.0	...
8986529	  799.9	  609.2	 3341.0	...
8986530	  799.8	  609.1	 3337.0	...
8986531	  799.8	  608.8	 3334.0	...
8986532	  799.8	  608.7	 3334.0	...
8986533	  799.7	  608.5	 3338.0	...
8986534	  799.5	  608.7	 3343.0	...
8986535	  799.4	  609.0	 3347.0	...
8986536	  799.3	  609.2	 3344.0	...
8986537	  799.3	  609.2	 3340.0	...
8986538	  799.2	  609.3	 3338.0	...
8986539	  799.2	  609.2	 3338.0	...
8986540	  799.2	  609.2	 3338.0	...
8986541	  799.2	  609.4	 3339.0	...
8986542	  799.2	  609.6	 3341.0	...
8986543	  799.2	  609.4	 3342.0	...
8986544	  799.2	  609.1	 3342.0	...
8986545	  799.0	  608.8	 3342.0	...
8986546	  798.5	  609.2	 3344.0	...
8986547	  798.0	  609.5	 3346.0	...
8986548	  797.9	  609.7	 3347.0	...
8986549	  798.0	  609.5	 3348.0	...
8986550	  798.1	  609.2	 3349.0	...
8986551	  798.1	  609.2	 3350.0	...
8986552	  798.0	  609.1	 3351.0	...
8986553	  798.3	  609.0	 3350.0	...
8986554	  798.4	  608.8	 3349.0	...
8986555	  798.4	  608.6	 3349.0	...
8986556	  798.1	  608.5	 3347.0	...
8986557	  798.6	  609.0	 3346.0	...
8986558	  799.1	  609.4	 3345.0	...
8986559	  799.2	  609.8	 3346.0	...
8986560	  798.8	  609.8	 3346.0	...
8986561	  798.2	  609.8	 3348.0	...
8986562	  798.1	  609.7	 3350.0	...
8986563	  798.0	  609.5	 3351.0	...
8986564	  798.1	  609.3	 3351.0	...
8986565	  798.1	  609.2	 3353.0	...
8986566	  798.1	  609.0	 3356.0	...
8986567	  797.9	  608.8	 3359.0	...
8986568	  797.6	  608.6	 3360.0	...
8986569	  797.4	  608.4	 3361.0	...
8986570	  797.4	  608.1	 3361.0	...
8986571	  797.5	  607.8	 3362.0	...
8986572	  797.7	  607.7	 3361.0	...
8986573	  798.0	  607.8	 3360.0	...
8986574	  798.2	  608.0	 3358.0	...
8986575	  798.3	  608.2	 3357.0	...
8986576	  798.1	  608.2	 3357.0	...
8986577	  797.9	  607.8	 3358.0	...
8986578	  798.1	  607.4	 3364.0	...
8986579	  798.5	  607.5	 3370.0	...
8986580	  799.0	  608.1	 3372.0	...
8986581	  798.8	  608.9	 3370.0	...
8986582	  798.7	  609.1	 3368.0	...
8986583	  798.5	  609.2	 3369.0	...
8986584	  798.6	  609.2	 3369.0	...
8986585	  798.7	  609.4	 3368.0	...
8986586	  798.7	  609.6	 3367.0	...
8986587	  798.7	  609.7	 3365.0	...
8986588	  798.6	  609.6	 3365.0	...
8986589	  798.6	  609.5	 3366.0	...
8986590	  798.5	  609.6	 3368.0	...
8986591	  798.5	  609.7	 3368.0	...
8986592	  798.4	  609.7	 3369.0	...
8986593	  798.4	  609.6	 3373.0	...
8986594	  798.4	  609.5	 3376.0	...
8986595	  798.4	  609.5	 3376.0	...
8986596	  798.2	  609.8	 3373.0	...
8986597	  798.1	  610.1	 3370.0	...
8986598	  798.4	  610.3	 3372.0	...
8986599	  798.8	  610.2	 3373.0	...
8986600	  799.2	  609.9	 3373.0	...
8986601	  799.1	  609.6	 3372.0	...
8986602	  799.0	  609.8	 3371.0	...
8986603	  798.9	  610.2	 3370.0	...
8986604	  798.8	  610.4	 3370.0	...
8986605	  798.7	  610.0	 3370.0	...
8986606	  798.6	  609.6	 3369.0	...
8986607	  798.6	  609.4	 3372.0	...
8986608	  798.7	  609.3	 3374.0	...
8986609	  798.7	  609.3	 3376.0	...
8986610	  799.1	  609.3	 3376.0	...
8986611	  799.3	  609.3	 3377.0	...
8986612	  799.1	  609.3	 3378.0	...
8986613	  798.7	  609.5	 3379.0	...
8986614	  798.3	  609.7	 3380.0	...
8986615	  798.2	  609.6	 3380.0	...
8986616	  798.1	  609.5	 3380.0	...
8986617	  797.9	  609.4	 3379.0	...
8986618	  798.1	  609.3	 3378.0	...
8986619	  798.5	  609.2	 3377.0	...
8986620	  798.9	  609.2	 3377.0	...
8986621	  799.2	  609.3	 3377.0	...
8986622	  799.4	  609.1	 3378.0	...
8986623	  799.7	  608.9	 3377.0	...
8986624	  799.7	  608.8	 3377.0	...
8986625	  799.6	  608.5	 3375.0	...
8986626	  799.2	  607.9	 3374.0	...
8986627	  798.8	  607.4	 3378.0	...
8986628	  798.5	  607.6	 3382.0	...
8986629	  798.7	  608.0	 3387.0	...
8986630	  798.8	  608.5	 3387.0	...
8986631	  798.7	  608.6	 3386.0	...
8986632	  798.5	  608.9	 3385.0	...
8986633	  798.2	  609.3	 3382.0	...
8986634	  798.0	  609.6	 3381.0	...
8986635	  797.9	  610.0	 3380.0	...
8986636	  798.1	  610.1	 3379.0	...
8986637	  798.4	  610.1	 3378.0	...
8986638	  798.6	  610.0	 3379.0	...
8986639	  798.5	  610.0	 3382.0	...
8986640	  798.4	  609.7	 3384.0	...
8986641	  798.5	  609.4	 3384.0	...
8986642	  798.5	  609.3	 3384.0	...
8986643	  798.6	  609.5	 3382.0	...
8986644	  798.8	  609.7	 3381.0	...
8986645	  799.0	  609.5	 3381.0	...
8986646	  799.0	  609.4	 3382.0	...
8986647	  799.0	  609.2	 3383.0	...
8986648	  798.8	  609.2	 3383.0	...
8986649	  798.7	  609.0	 3383.0	...
8986650	  798.7	  608.9	 3383.0	...
8986651	  798.9	  608.9	 3383.0	...
8986652	  799.1	  608.9	 3383.0	...
8986653	  799.3	  609.0	 3383.0	...
8986654	  799.3	  609.1	 3383.0	...
8986655	  799.3	  609.3	 3380.0	...
8986656	  799.2	  609.5	 3377.0	...
8986657	  799.1	  609.5	 3376.0	...
8986658	  798.9	  609.5	 3379.0	...
8986659	  798.8	  609.3	 3383.0	...
8986660	  798.9	  609.1	 3384.0	...
8986661	  799.0	  608.9	 3383.0	...
8986662	  799.0	  608.8	 3382.0	...
8986663	  799.5	  608.7	 3382.0	...
MSG	8986664 0000 _ Number On
8986664	  799.9	  608.5	 3382.0	...
8986665	  800.2	  608.6	 3383.0	...
8986666	  800.1	  608.8	 3381.0	...
8986667	  800.0	  609.1	 3379.0	...
8986668	  799.7	  609.3	 3377.0	...
8986669	  799.3	  609.5	 3377.0	...
8986670	  798.8	  609.6	 3378.0	...
8986671	  798.7	  609.6	 3380.0	...
8986672	  798.9	  609.6	 3382.0	...
8986673	  799.3	  609.5	 3383.0	...
8986674	  799.8	  609.5	 3384.0	...
8986675	  800.0	  609.5	 3386.0	...
8986676	  800.0	  609.5	 3389.0	...
8986677	  800.1	  609.5	 3391.0	...
8986678	  800.1	  609.5	 3389.0	...
8986679	  800.2	  609.7	 3388.0	...
8986680	  800.1	  610.0	 3387.0	...
8986681	  800.1	  610.2	 3387.0	...
8986682	  800.0	  610.2	 3387.0	...
8986683	  799.9	  609.9	 3384.0	...
8986684	  799.8	  609.6	 3381.0	...
8986685	  799.8	  609.3	 3378.0	...
8986686	  799.4	  609.5	 3378.0	...
8986687	  799.1	  609.6	 3377.0	...
8986688	  798.8	  610.0	 3377.0	...
8986689	  798.8	  610.4	 3378.0	...
8986690	  799.4	  610.6	 3379.0	...
8986691	  800.0	  610.1	 3379.0	...
8986692	  800.6	  609.6	 3379.0	...
8986693	  800.6	  609.7	 3381.0	...
8986694	  800.9	  610.2	 3383.0	...
8986695	  801.1	  610.5	 3386.0	...
8986696	  800.8	  610.3	 3387.0	...
8986697	  800.4	  610.1	 3389.0	...
8986698	  800.0	  610.0	 3389.0	...
8986699	  799.9	  609.5	 3386.0	...
8986700	  799.9	  609.2	 3383.0	...
8986701	  800.0	  609.1	 3382.0	...
8986702	  800.1	  609.4	 3384.0	...
8986703	  800.2	  609.8	 3386.0	...
8986704	  800.2	  610.1	 3383.0	...
8986705	  800.2	  609.8	 3380.0	...
8986706	  799.9	  609.5	 3377.0	...
8986707	  799.7	  609.3	 3378.0	...
8986708	  799.3	  609.4	 3379.0	...
8986709	  799.2	  609.6	 3379.0	...
8986710	  799.6	  609.8	 3379.0	...
8986711	  800.1	  610.0	 3382.0	...
8986712	  800.7	  610.3	 3385.0	...
8986713	  800.7	  610.7	 3382.0	...
8986714	  800.8	  611.1	 3377.0	...
8986715	  800.6	  611.0	 3372.0	...
8986716	  800.3	  610.8	 3373.0	...
8986717	  800.0	  610.3	 3373.0	...
8986718	  800.0	  610.2	 3373.0	...
8986719	  800.0	  610.2	 3375.0	...
8986720	  800.0	  610.5	 3377.0	...
8986721	  800.2	  610.7	 3380.0	...
8986722	  800.3	  610.6	 3378.0	...
8986723	  800.4	  610.5	 3377.0	...
8986724	  800.4	  610.2	 3376.0	...
8986725	  800.4	  609.8	 3377.0	...
8986726	  800.4	  609.4	 3377.0	...
8986727	  800.4	  609.4	 3378.0	...
8986728	  800.3	  609.7	 3378.0	...
8986729	  800.3	  610.1	 3379.0	...
8986730	  800.2	  610.2	 3379.0	...
8986731	  800.3	  610.0	 3379.0	...
8986732	  800.3	  609.8	 3379.0	...
8986733	  800.2	  609.7	 3380.0	...
8986734	  800.3	  609.7	 3381.0	...
8986735	  800.5	  609.6	 3378.0	...
8986736	  800.7	  609.9	 3376.0	...
8986737	  800.7	  610.3	 3375.0	...
8986738	  800.7	  610.7	 3377.0	...
8986739	  800.4	  610.8	 3379.0	...
8986740	  800.0	  610.8	 3378.0	...
8986741	  800.0	  610.3	 3378.0	...
8986742	  800.3	  609.8	 3379.0	...
8986743	  800.5	  609.2	 3380.0	...
8986744	  800.4	  609.0	 3381.0	...
8986745	  800.3	  608.8	 3380.0	...
8986746	  800.1	  608.7	 3379.0	...
8986747	  799.9	  608.7	 3378.0	...
8986748	  799.8	  608.9	 3377.0	...
8986749	  800.0	  609.2	 3376.0	...
8986750	  800.3	  609.5	 3376.0	...
8986751	  800.2	  609.3	 3376.0	...
8986752	  800.0	  609.3	 3376.0	...
8986753	  800.4	  609.0	 3376.0	...
8986754	  801.0	  608.7	 3377.0	...
8986755	  801.5	  608.5	 3378.0	...
8986756	  801.1	  608.5	 3378.0	...
8986757	  800.6	  608.6	 3378.0	...
8986758	  800.3	  608.9	 3378.0	...
8986759	  800.1	  609.1	 3377.0	...
8986760	  800.0	  609.4	 3376.0	...
8986761	  800.1	  609.4	 3377.0	...
8986762	  800.3	  609.3	 3377.0	...
8986763	  800.5	  609.2	 3377.0	...
8986764	  800.6	  609.1	 3377.0	...
8986765	  800.6	  608.9	 3377.0	...
8986766	  800.8	  608.8	 3377.0	...
8986767	  800.9	  608.8	 3377.0	...
8986768	  800.9	  608.6	 3380.0	...
8986769	  800.7	  608.5	 3383.0	...
8986770	  800.4	  608.4	 3386.0	...
8986771	  800.3	  608.4	 3385.0	...
8986772	  800.1	  608.4	 3384.0	...
8986773	  800.1	  608.3	 3383.0	...
8986774	  800.6	  608.1	 3381.0	...
8986775	  801.0	  608.0	 3381.0	...
8986776	  800.8	  608.3	 3380.0	...
8986777	  800.2	  608.5	 3381.0	...
8986778	  799.7	  608.5	 3381.0	...
8986779	  799.9	  608.2	 3382.0	...
8986780	  800.1	  607.9	 3382.0	...
8986781	  800.3	  607.9	 3382.0	...
8986782	  800.4	  608.1	 3379.0	...
8986783	  800.5	  608.0	 3376.0	...
8986784	  800.5	  607.9	 3376.0	...
8986785	  800.5	  607.8	 3379.0	...
8986786	  800.6	  608.0	 3382.0	...
8986787	  800.5	  608.0	 3382.0	...
8986788	  800.3	  607.9	 3382.0	...
8986789	  800.3	  607.7	 3382.0	...
8986790	  800.4	  607.5	 3383.0	...
8986791	  800.6	  607.3	 3382.0	...
8986792	  800.7	  607.7	 3382.0	...
8986793	  800.8	  608.4	 3381.0	...
8986794	  800.9	  609.1	 3383.0	...
8986795	  800.9	  609.1	 3383.0	...
8986796	  800.8	  609.0	 3383.0	...
8986797	  800.7	  608.9	 3384.0	...
8986798	  800.8	  608.8	 3385.0	...
8986799	  800.9	  608.9	 3387.0	...
8986800	  801.0	  609.1	 3389.0	...
8986801	  801.0	  609.1	 3386.0	...
8986802	  800.8	  608.6	 3383.0	...
8986803	  800.5	  608.1	 3380.0	...
8986804	  800.3	  607.9	 3379.0	...
8986805	  800.4	  607.8	 3379.0	...
8986806	  800.5	  607.7	 3378.0	...
8986807	  800.4	  608.2	 3380.0	...
8986808	  800.2	  608.7	 3382.0	...
8986809	  800.4	  609.1	 3383.0	...
8986810	  800.8	  609.0	 3382.0	...
8986811	  801.0	  609.0	 3381.0	...
8986812	  800.9	  609.0	 3380.0	...
8986813	  800.8	  609.0	 3381.0	...
8986814	  800.9	  609.0	 3382.0	...
8986815	  800.9	  608.8	 3383.0	...
8986816	  800.9	  608.7	 3383.0	...
8986817	  800.9	  608.8	 3383.0	...
8986818	  800.8	  609.1	 3382.0	...
8986819	  800.6	  609.2	 3383.0	...
8986820	  800.2	  609.2	 3385.0	...
8986821	  800.0	  609.2	 3387.0	...
8986822	  800.0	  609.1	 3390.0	...
8986823	  800.3	  609.0	 3391.0	...
8986824	  800.6	  608.8	 3392.0	...
8986825	  800.7	  608.7	 3392.0	...
8986826	  800.7	  608.7	 3390.0	...
8986827	  800.9	  608.7	 3388.0	...
8986828	  801.0	  608.7	 3386.0	...
8986829	  800.8	  608.6	 3387.0	...
8986830	  800.5	  608.6	 3387.0	...
8986831	  800.2	  608.2	 3389.0	...
8986832	  800.2	  607.7	 3390.0	...
8986833	  800.2	  607.6	 3391.0	...
8986834	  800.2	  608.1	 3392.0	...
8986835	  800.2	  608.6	 3392.0	...
8986836	  800.2	  608.6	 3392.0	...
8986837	  800.3	  608.8	 3391.0	...
8986838	  800.3	  608.9	 3391.0	...
8986839	  800.7	  608.7	 3390.0	...
8986840	  801.0	  608.3	 3390.0	...
8986841	  801.3	  608.3	 3390.0	...
8986842	  801.4	  608.7	 3390.0	...
8986843	  800.9	  609.1	 3389.0	...
8986844	  800.4	  609.2	 3387.0	...
8986845	  799.8	  608.8	 3386.0	...
8986846	  799.9	  608.4	 3387.0	...
8986847	  799.8	  607.9	 3387.0	...
8986848	  799.8	  607.9	 3387.0	...
8986849	  799.6	  607.8	 3388.0	...
8986850	  799.5	  607.8	 3389.0	...
8986851	  800.1	  607.7	 3392.0	...
8986852	  800.9	  607.5	 3393.0	...
8986853	  801.5	  607.4	 3394.0	...
8986854	  801.4	  607.4	 3394.0	...
8986855	  801.2	  607.4	 3394.0	...
8986856	  801.2	  607.4	 3394.0	...
8986857	  801.2	  607.6	 3393.0	...
8986858	  801.3	  607.9	 3393.0	...
8986859	  801.0	  608.1	 3395.0	...
8986860	  800.7	  608.0	 3396.0	...
8986861	  800.4	  607.9	 3397.0	...
8986862	  800.5	  607.8	 3398.0	...
8986863	  800.5	  607.9	 3399.0	...
8986864	  800.5	  608.0	 3399.0	...
8986865	  800.6	  608.4	 3399.0	...
8986866	  800.9	  608.8	 3399.0	...
8986867	  801.2	  609.1	 3399.0	...
8986868	  801.1	  609.2	 3399.0	...
8986869	  800.8	  608.7	 3400.0	...
8986870	  800.5	  608.2	 3401.0	...
8986871	  800.4	  607.6	 3401.0	...
8986872	  800.3	  607.4	 3400.0	...
8986873	  800.2	  607.2	 3399.0	...
8986874	  800.1	  607.2	 3400.0	...
8986875	  800.2	  607.2	 3400.0	...
8986876	  800.4	  607.3	 3400.0	...
8986877	  800.6	  607.5	 3402.0	...
8986878	  800.7	  607.5	 3403.0	...
8986879	  800.9	  607.9	 3403.0	...
8986880	  801.1	  608.4	 3403.0	...
8986881	  801.3	  609.2	 3402.0	...
8986882	  801.3	  609.6	 3403.0	...
8986883	  801.3	  609.8	 3409.0	...
8986884	  801.3	  609.4	 3416.0	...
8986885	  801.3	  608.9	 3419.0	...
8986886	  801.4	  608.6	 3415.0	...
8986887	  801.4	  608.5	 3411.0	...
8986888	  801.4	  608.3	 3411.0	...
8986889	  801.4	  608.2	 3411.0	...
8986890	  801.5	  608.3	 3411.0	...
8986891	  801.6	  608.4	 3411.0	...
8986892	  801.6	  608.5	 3411.0	...
8986893	  801.6	  608.4	 3411.0	...
8986894	  801.5	  608.3	 3412.0	...
8986895	  801.4	  607.9	 3415.0	...
8986896	  801.5	  607.6	 3417.0	...
8986897	  801.6	  607.2	 3417.0	...
8986898	  801.7	  607.1	 3415.0	...
8986899	  801.8	  607.0	 3413.0	...
8986900	  801.9	  606.9	 3414.0	...
8986901	  802.0	  607.0	 3417.0	...
8986902	  802.0	  607.0	 3420.0	...
8986903	  801.8	  607.2	 3423.0	...
8986904	  801.5	  607.1	 3423.0	...
8986905	  801.3	  607.2	 3423.0	...
8986906	  801.4	  607.2	 3424.0	...
8986907	  801.5	  607.0	 3425.0	...
8986908	  801.4	  606.8	 3426.0	...
8986909	  801.4	  606.6	 3425.0	...
8986910	  801.4	  606.5	 3424.0	...
8986911	  801.5	  606.4	 3423.0	...
8986912	  801.6	  606.2	 3423.0	...
8986913	  801.6	  606.2	 3424.0	...
8986914	  801.6	  606.1	 3426.0	...
8986915	  801.4	  606.1	 3427.0	...
8986916	  801.3	  606.0	 3427.0	...
8986917	  801.3	  606.2	 3426.0	...
8986918	  801.5	  606.3	 3425.0	...
8986919	  801.4	  606.4	 3424.0	...
8986920	  801.2	  606.1	 3424.0	...
8986921	  800.9	  606.0	 3425.0	...
8986922	  800.7	  606.0	 3425.0	...
8986923	  800.7	  606.0	 3425.0	...
8986924	  801.0	  605.8	 3427.0	...
8986925	  801.3	  605.5	 3429.0	...
8986926	  801.6	  605.3	 3431.0	...
8986927	  801.4	  605.1	 3431.0	...
8986928	  801.2	  605.3	 3429.0	...
8986929	  800.9	  605.4	 3427.0	...
8986930	  800.8	  605.4	 3425.0	...
8986931	  800.7	  605.2	 3425.0	...
8986932	  800.6	  605.1	 3426.0	...
8986933	  800.4	  605.1	 3431.0	...
8986934	  800.4	  604.8	 3438.0	...
8986935	  800.6	  604.5	 3444.0	...
8986936	  800.8	  604.2	 3442.0	...
8986937	  801.1	  604.1	 3439.0	...
8986938	  800.9	  604.1	 3435.0	...
8986939	  800.7	  603.9	 3435.0	...
8986940	  800.6	  603.8	 3434.0	...
8986941	  800.7	  603.9	 3433.0	...
8986942	  800.9	  604.1	 3432.0	...
8986943	  800.8	  604.3	 3432.0	...
8986944	  800.7	  604.6	 3431.0	...
8986945	  801.0	  604.8	 3431.0	...
8986946	  801.5	  604.3	 3433.0	...
8986947	  801.9	  603.6	 3435.0	...
8986948	  801.9	  603.7	 3437.0	...
8986949	  801.9	  604.5	 3438.0	...
8986950	  801.8	  604.3	 3438.0	...
8986951	  801.7	  603.4	 3438.0	...
8986952	  801.7	  602.4	 3442.0	...
8986953	  801.8	  602.3	 3447.0	...
8986954	  801.8	  602.6	 3451.0	...
8986955	  801.6	  603.2	 3451.0	...
8986956	  801.4	  603.8	 3450.0	...
8986957	  801.7	  603.9	 3446.0	...
8986958	  802.3	  603.8	 3442.0	...
8986959	  802.8	  603.7	 3442.0	...
8986960	  802.9	  603.9	 3445.0	...
8986961	  802.9	  604.1	 3448.0	...
8986962	  802.9	  604.2	 3445.0	...
8986963	  802.8	  604.1	 3443.0	...
8986964	  802.7	  603.8	 3444.0	...
8986965	  802.6	  603.7	 3446.0	...
8986966	  802.6	  603.2	 3449.0	...
MSG	8986967 0000 _ Number Off
8986967	  802.6	  603.0	 3450.0	...
8986968	  802.5	  602.8	 3450.0	...
8986969	  802.5	  603.0	 3449.0	...
8986970	  802.4	  603.0	 3448.0	...
8986971	  802.4	  602.8	 3448.0	...
8986972	  802.5	  602.5	 3449.0	...
8986973	  802.5	  602.8	 3449.0	...
8986974	  802.6	  603.2	 3450.0	...
8986975	  802.6	  603.5	 3452.0	...
8986976	  802.5	  603.3	 3454.0	...
8986977	  802.4	  603.0	 3453.0	...
8986978	  802.3	  602.8	 3453.0	...
8986979	  802.4	  602.6	 3452.0	...
8986980	  802.6	  602.5	 3452.0	...
8986981	  802.7	  602.5	 3453.0	...
8986982	  802.6	  602.6	 3453.0	...
8986983	  802.4	  602.6	 3454.0	...
8986984	  803.1	  602.6	 3454.0	...
8986985	  803.9	  602.4	 3454.0	...
8986986	  804.3	  602.2	 3456.0	...
8986987	  803.8	  602.3	 3457.0	...
8986988	  803.3	  602.6	 3459.0	...
8986989	  803.1	  602.6	 3459.0	...
8986990	  802.9	  602.5	 3459.0	...
8986991	  802.6	  602.4	 3459.0	...
8986992	  802.4	  602.4	 3460.0	...
8986993	  802.2	  602.2	 3462.0	...
8986994	  802.4	  602.1	 3463.0	...
8986995	  802.7	  602.1	 3463.0	...
8986996	  802.9	  602.2	 3465.0	...
8986997	  802.9	  602.4	 3467.0	...
8986998	  803.0	  602.4	 3469.0	...
8986999	  803.0	  602.4	 3469.0	...
8987000	  803.0	  602.4	 3470.0	...
8987001	  803.0	  602.4	 3472.0	...
8987002	  803.0	  602.4	 3474.0	...
8987003	  803.1	  602.6	 3475.0	...
8987004	  803.0	  602.8	 3476.0	...
8987005	  802.9	  602.9	 3476.0	...
8987006	  802.9	  602.9	 3477.0	...
8987007	  803.2	  602.7	 3478.0	...
8987008	  803.4	  602.6	 3479.0	...
8987009	  803.6	  602.8	 3480.0	...
8987010	  803.7	  603.2	 3481.0	...
8987011	  803.9	  603.3	 3482.0	...
8987012	  804.1	  603.2	 3484.0	...
8987013	  804.2	  602.8	 3483.0	...
8987014	  804.2	  602.6	 3481.0	...
8987015	  804.2	  602.5	 3478.0	...
8987016	  804.2	  602.5	 3478.0	...
8987017	  804.2	  602.7	 3478.0	...
8987018	  804.2	  602.9	 3479.0	...
8987019	  804.2	  602.8	 3479.0	...
8987020	  804.2	  602.5	 3479.0	...
8987021	  804.3	  602.5	 3480.0	...
8987022	  804.4	  602.8	 3482.0	...
8987023	  804.5	  602.8	 3484.0	...
8987024	  804.4	  602.7	 3484.0	...
8987025	  804.2	  602.6	 3484.0	...
8987026	  804.1	  602.8	 3483.0	...
8987027	  804.3	  602.9	 3483.0	...
8987028	  804.5	  602.8	 3484.0	...
8987029	  804.8	  602.7	 3485.0	...
8987030	  804.9	  602.3	 3486.0	...
8987031	  804.8	  601.8	 3485.0	...
8987032	  804.8	  601.3	 3484.0	...
8987033	  804.8	  601.3	 3484.0	...
8987034	  804.6	  600.8	 3484.0	...
8987035	  804.5	  600.3	 3482.0	...
8987036	  804.4	  599.9	 3481.0	...
8987037	  804.5	  599.8	 3482.0	...
8987038	  804.5	  599.6	 3485.0	...
8987039	  803.9	  599.5	 3486.0	...
8987040	  803.3	  599.9	 3486.0	...
8987041	  803.0	  600.3	 3489.0	...
8987042	  803.4	  600.6	 3492.0	...
8987043	  803.9	  600.5	 3496.0	...
8987044	  804.1	  600.5	 3497.0	...
8987045	  804.2	  600.5	 3498.0	...
8987046	  804.1	  600.6	 3499.0	...
8987047	  804.0	  600.6	 3500.0	...
8987048	  804.0	  600.7	 3501.0	...
8987049	  804.1	  600.7	 3502.0	...
8987050	  804.0	  600.3	 3505.0	...
8987051	  804.0	  600.0	 3507.0	...
8987052	  804.1	  599.7	 3509.0	...
8987053	  804.0	  599.7	 3509.0	...
8987054	  803.8	  599.8	 3508.0	...
8987055	  803.6	  599.9	 3507.0	...
8987056	  803.6	  600.0	 3507.0	...
8987057	  803.8	  600.0	 3507.0	...
8987058	  804.0	  600.0	 3508.0	...
8987059	  804.1	  600.0	 3509.0	...
8987060	  804.0	  599.5	 3509.0	...
8987061	  804.0	  599.0	 3509.0	...
8987062	  803.4	  598.9	 3508.0	...
8987063	  802.8	  599.3	 3506.0	...
8987064	  802.4	  599.7	 3505.0	...
8987065	  802.7	  599.8	 3506.0	...
8987066	  803.1	  599.6	 3508.0	...
8987067	  803.6	  599.4	 3511.0	...
8987068	  804.1	  599.0	 3512.0	...
8987069	  804.4	  598.9	 3514.0	...
8987070	  804.5	  599.1	 3515.0	...
8987071	  804.5	  599.6	 3515.0	...
8987072	  804.4	  600.2	 3515.0	...
8987073	  804.3	  600.8	 3515.0	...
8987074	  804.3	  601.0	 3515.0	...
8987075	  804.3	  600.8	 3515.0	...
8987076	  804.0	  600.3	 3515.0	...
8987077	  803.6	  599.8	 3516.0	...
8987078	  803.5	  599.9	 3517.0	...
8987079	  803.6	  600.2	 3518.0	...
8987080	  803.8	  600.5	 3520.0	...
8987081	  804.1	  600.4	 3520.0	...
8987082	  804.4	  600.4	 3520.0	...
8987083	  804.5	  600.4	 3520.0	...
8987084	  804.5	  600.2	 3518.0	...
8987085	  804.5	  600.0	 3516.0	...
8987086	  804.4	  599.7	 3520.0	...
8987087	  804.1	  599.7	 3525.0	...
8987088	  804.0	  599.7	 3531.0	...
8987089	  803.9	  599.8	 3530.0	...
8987090	  803.9	  599.7	 3529.0	...
8987091	  803.8	  599.5	 3528.0	...
8987092	  803.8	  599.3	 3529.0	...
8987093	  803.8	  599.0	 3529.0	...
8987094	  803.8	  599.0	 3528.0	...
8987095	  803.8	  599.0	 3531.0	...
8987096	  803.9	  599.1	 3533.0	...
8987097	  803.9	  598.8	 3535.0	...
8987098	  804.1	  598.4	 3535.0	...
8987099	  804.3	  598.0	 3535.0	...
8987100	  804.4	  597.9	 3537.0	...
8987101	  804.4	  597.9	 3539.0	...
8987102	  804.5	  598.2	 3541.0	...
8987103	  804.5	  598.6	 3541.0	...
8987104	  804.4	  599.0	 3541.0	...
8987105	  804.3	  598.9	 3539.0	...
8987106	  804.5	  598.9	 3536.0	...
8987107	  804.7	  598.8	 3535.0	...
8987108	  804.8	  598.6	 3537.0	...
8987109	  804.8	  598.4	 3539.0	...
8987110	  804.7	  598.2	 3539.0	...
8987111	  804.6	  598.1	 3539.0	...
8987112	  804.5	  598.0	 3537.0	...
8987113	  804.5	  597.9	 3535.0	...
8987114	  804.4	  597.9	 3533.0	...
8987115	  804.3	  597.9	 3532.0	...
8987116	  804.1	  597.2	 3533.0	...
8987117	  804.1	  596.6	 3535.0	...
8987118	  804.1	  595.9	 3540.0	...
8987119	  804.3	  595.8	 3544.0	...
8987120	  804.5	  595.8	 3547.0	...
8987121	  804.6	  596.0	 3547.0	...
8987122	  804.7	  596.1	 3547.0	...
8987123	  804.8	  596.1	 3547.0	...
8987124	  805.0	  596.0	 3547.0	...
8987125	  805.2	  597.0	 3548.0	...
8987126	  805.1	  598.1	 3549.0	...
8987127	  805.1	  599.2	 3551.0	...
8987128	  805.1	  598.6	 3553.0	...
8987129	  805.3	  597.8	 3554.0	...
8987130	  805.6	  597.2	 3556.0	...
8987131	  805.5	  597.4	 3557.0	...
8987132	  805.1	  597.7	 3559.0	...
8987133	  804.7	  598.0	 3560.0	...
8987134	  804.7	  598.2	 3560.0	...
8987135	  804.8	  598.5	 3560.0	...
8987136	  804.9	  598.4	 3559.0	...
8987137	  805.0	  598.3	 3558.0	...
8987138	  805.2	  598.1	 3559.0	...
8987139	  805.4	  598.1	 3561.0	...
8987140	  805.3	  598.1	 3563.0	...
8987141	  805.1	  598.1	 3561.0	...
8987142	  804.9	  598.1	 3558.0	...
8987143	  804.9	  598.1	 3554.0	...
8987144	  805.0	  598.1	 3552.0	...
8987145	  805.1	  598.1	 3552.0	...
8987146	  805.1	  598.1	 3551.0	...
8987147	  804.9	  597.8	 3553.0	...
8987148	  804.4	  597.5	 3554.0	...
8987149	  804.1	  597.9	 3555.0	...
8987150	  804.3	  598.5	 3555.0	...
8987151	  804.9	  599.0	 3554.0	...
8987152	  805.4	  599.0	 3555.0	...
8987153	  805.3	  599.1	 3555.0	...
8987154	  805.1	  599.1	 3555.0	...
8987155	  804.9	  599.1	 3554.0	...
8987156	  804.8	  598.7	 3556.0	...
8987157	  804.6	  598.5	 3559.0	...
8987158	  804.3	  598.3	 3559.0	...
8987159	  804.0	  598.4	 3557.0	...
8987160	  804.0	  598.4	 3555.0	...
8987161	  804.3	  598.4	 3554.0	...
8987162	  804.5	  598.5	 3554.0	...
8987163	  804.6	  598.6	 3555.0	...
8987164	  804.5	  598.6	 3560.0	...
8987165	  804.4	  598.7	 3565.0	...
8987166	  804.2	  598.9	 3569.0	...
8987167	  804.1	  599.4	 3570.0	...
8987168	  804.1	  599.7	 3568.0	...
8987169	  804.3	  600.0	 3566.0	...
8987170	  804.5	  599.2	 3563.0	...
8987171	  804.8	  598.4	 3565.0	...
8987172	  804.9	  597.5	 3568.0	...
8987173	  804.8	  597.3	 3572.0	...
8987174	  804.5	  597.6	 3572.0	...
8987175	  804.3	  597.9	 3571.0	...
8987176	  804.4	  597.9	 3571.0	...
8987177	  804.2	  597.5	 3571.0	...
8987178	  803.9	  597.6	 3571.0	...
MSG	8987179 0000 _ Number On
8987179	  803.7	  597.9	 3570.0	...
8987180	  803.7	  598.2	 3567.0	...
8987181	  803.7	  598.2	 3566.0	...
8987182	  803.7	  598.1	 3566.0	...
8987183	  803.8	  598.1	 3570.0	...
8987184	  804.0	  598.1	 3574.0	...
8987185	  803.8	  598.1	 3577.0	...
8987186	  803.4	  598.2	 3578.0	...
8987187	  803.2	  598.4	 3578.0	...
8987188	  803.3	  598.6	 3578.0	...
8987189	  803.4	  598.7	 3577.0	...
8987190	  803.4	  598.6	 3577.0	...
8987191	  803.8	  598.6	 3577.0	...
8987192	  804.1	  598.4	 3576.0	...
8987193	  804.2	  598.2	 3576.0	...
8987194	  803.9	  598.1	 3573.0	...
8987195	  803.6	  598.1	 3570.0	...
8987196	  803.6	  598.2	 3569.0	...
8987197	  803.7	  598.2	 3570.0	...
8987198	  803.6	  598.1	 3572.0	...
8987199	  803.1	  598.1	 3572.0	...
8987200	  802.6	  598.2	 3573.0	...
8987201	  802.3	  598.3	 3574.0	...
8987202	  802.6	  598.2	 3575.0	...
8987203	  802.9	  598.3	 3578.0	...
8987204	  803.2	  598.4	 3581.0	...
8987205	  803.4	  598.5	 3581.0	...
8987206	  803.5	  598.5	 3580.0	...
8987207	  803.5	  598.5	 3575.0	...
8987208	  803.5	  598.7	 3571.0	...
8987209	  803.5	  598.9	 3569.0	...
8987210	  803.7	  599.1	 3571.0	...
8987211	  803.8	  599.5	 3573.0	...
8987212	  803.8	  599.9	 3576.0	...
8987213	  803.6	  599.6	 3579.0	...
8987214	  803.3	  598.8	 3582.0	...
8987215	  803.1	  597.9	 3582.0	...
8987216	  803.1	  597.7	 3582.0	...
8987217	  803.0	  597.6	 3582.0	...
8987218	  802.9	  597.8	 3581.0	...
8987219	  802.8	  597.9	 3579.0	...
8987220	  802.7	  598.0	 3577.0	...
8987221	  802.6	  598.4	 3576.0	...
8987222	  802.4	  598.8	 3574.0	...
8987223	  802.3	  599.2	 3573.0	...
8987224	  802.2	  599.3	 3573.0	...
8987225	  802.1	  599.4	 3575.0	...
8987226	  802.1	  599.4	 3577.0	...
8987227	  802.3	  599.3	 3579.0	...
8987228	  802.6	  599.1	 3580.0	...
8987229	  802.8	  599.0	 3583.0	...
8987230	  802.9	  598.9	 3584.0	...
8987231	  802.9	  598.9	 3584.0	...
8987232	  802.4	  599.0	 3584.0	...
8987233	  802.0	  599.3	 3583.0	...
8987234	  801.9	  599.4	 3583.0	...
8987235	  802.3	  599.5	 3581.0	...
8987236	  802.6	  599.4	 3579.0	...
8987237	  802.5	  599.4	 3577.0	...
8987238	  802.5	  599.8	 3576.0	...
8987239	  802.5	  600.2	 3576.0	...
8987240	  802.6	  600.5	 3575.0	...
8987241	  802.6	  600.3	 3575.0	...
8987242	  802.5	  600.0	 3574.0	...
8987243	  802.4	  599.9	 3575.0	...
8987244	  802.3	  600.4	 3576.0	...
8987245	  802.3	  601.0	 3577.0	...
8987246	  802.0	  601.3	 3578.0	...
8987247	  801.6	  601.0	 3579.0	...
8987248	  801.3	  600.7	 3581.0	...
8987249	  801.4	  600.8	 3583.0	...
8987250	  801.6	  600.9	 3583.0	...
8987251	  801.6	  601.0	 3583.0	...
8987252	  801.7	  600.8	 3582.0	...
8987253	  801.7	  600.5	 3582.0	...
8987254	  801.7	  600.7	 3583.0	...
8987255	  801.4	  601.2	 3583.0	...
8987256	  801.2	  601.9	 3582.0	...
8987257	  801.7	  602.1	 3582.0	...
8987258	  802.3	  601.7	 3583.0	...
8987259	  802.8	  601.0	 3584.0	...
8987260	  802.8	  600.3	 3584.0	...
8987261	  802.8	  600.0	 3585.0	...
8987262	  802.8	  600.0	 3584.0	...
8987263	  802.9	  599.9	 3581.0	...
8987264	  802.8	  599.9	 3580.0	...
8987265	  802.7	  599.8	 3581.0	...
8987266	  802.5	  599.8	 3581.0	...
8987267	  802.3	  600.7	 3580.0	...
8987268	  802.2	  601.7	 3578.0	...
8987269	  802.2	  602.4	 3577.0	...
8987270	  802.2	  602.2	 3577.0	...
8987271	  802.2	  602.0	 3576.0	...
8987272	  802.1	  602.0	 3575.0	...
8987273	  802.0	  601.9	 3575.0	...
8987274	  802.0	  602.0	 3575.0	...
8987275	  802.1	  602.0	 3576.0	...
8987276	  802.2	  602.1	 3577.0	...
8987277	  802.1	  601.6	 3579.0	...
8987278	  801.9	  601.1	 3581.0	...
8987279	  801.7	  600.6	 3579.0	...
8987280	  802.0	  601.2	 3576.0	...
8987281	  802.3	  601.9	 3574.0	...
8987282	  802.3	  602.2	 3576.0	...
8987283	  801.9	  601.8	 3576.0	...
8987284	  801.4	  601.5	 3576.0	...
8987285	  801.1	  601.6	 3576.0	...
8987286	  801.6	  601.6	 3576.0	...
8987287	  802.3	  601.6	 3576.0	...
8987288	  802.9	  602.1	 3576.0	...
8987289	  802.7	  602.7	 3576.0	...
8987290	  802.6	  603.2	 3573.0	...
8987291	  802.4	  602.9	 3571.0	...
8987292	  802.1	  602.6	 3569.0	...
8987293	  801.8	  602.3	 3569.0	...
8987294	  801.7	  602.4	 3570.0	...
8987295	  801.4	  602.4	 3571.0	...
8987296	  801.2	  602.6	 3572.0	...
8987297	  801.0	  602.9	 3573.0	...
8987298	  801.2	  603.1	 3573.0	...
8987299	  801.5	  603.0	 3574.0	...
8987300	  801.8	  602.9	 3574.0	...
8987301	  802.0	  603.0	 3570.0	...
8987302	  801.8	  603.3	 3566.0	...
8987303	  801.5	  603.6	 3563.0	...
8987304	  801.6	  603.5	 3562.0	...
8987305	  802.0	  603.4	 3561.0	...
8987306	  802.4	  603.3	 3563.0	...
8987307	  802.3	  603.2	 3567.0	...
8987308	  802.1	  603.2	 3570.0	...
8987309	  801.9	  603.3	 3571.0	...
8987310	  801.5	  603.5	 3571.0	...
8987311	  801.3	  603.7	 3567.0	...
8987312	  801.1	  603.6	 3564.0	...
8987313	  801.3	  603.4	 3564.0	...
8987314	  801.4	  603.0	 3566.0	...
8987315	  801.4	  602.9	 3569.0	...
8987316	  801.4	  603.0	 3570.0	...
8987317	  801.6	  603.0	 3572.0	...
8987318	  801.8	  603.1	 3569.0	...
8987319	  801.8	  603.1	 3566.0	...
8987320	  801.5	  603.4	 3563.0	...
8987321	  801.3	  603.6	 3564.0	...
8987322	  801.3	  603.4	 3564.0	...
8987323	  801.3	  603.0	 3564.0	...
8987324	  801.3	  602.5	 3568.0	...
8987325	  801.2	  602.8	 3573.0	...
8987326	  801.2	  603.2	 3578.0	...
8987327	  801.1	  603.6	 3579.0	...
8987328	  801.1	  604.0	 3578.0	...
8987329	  801.2	  604.3	 3574.0	...
8987330	  801.2	  604.8	 3571.0	...
8987331	  801.3	  605.0	 3570.0	...
8987332	  801.4	  604.4	 3570.0	...
8987333	  801.6	  603.7	 3571.0	...
8987334	  801.7	  603.1	 3571.0	...
8987335	  801.7	  603.2	 3572.0	...
8987336	  801.8	  603.4	 3572.0	...
8987337	  801.9	  603.5	 3566.0	...
8987338	  801.9	  603.3	 3559.0	...
8987339	  801.8	  602.9	 3559.0	...
8987340	  801.4	  602.5	 3565.0	...
8987341	  801.0	  602.4	 3569.0	...
8987342	  800.4	  602.4	 3567.0	...
8987343	  800.2	  602.3	 3567.0	...
8987344	  800.4	  602.5	 3569.0	...
8987345	  800.7	  602.7	 3571.0	...
8987346	  801.1	  602.8	 3571.0	...
8987347	  801.1	  602.7	 3568.0	...
8987348	  801.3	  603.1	 3565.0	...
8987349	  801.6	  603.6	 3563.0	...
8987350	  801.8	  604.0	 3564.0	...
8987351	  801.8	  603.9	 3566.0	...
8987352	  801.2	  603.8	 3566.0	...
8987353	  800.7	  603.4	 3565.0	...
8987354	  800.3	  603.1	 3564.0	...
8987355	  800.4	  602.7	 3564.0	...
8987356	  800.5	  602.7	 3564.0	...
8987357	  801.0	  602.7	 3561.0	...
8987358	  801.4	  602.6	 3558.0	...
8987359	  801.9	  602.7	 3556.0	...
8987360	  801.9	  603.1	 3555.0	...
8987361	  801.6	  603.7	 3558.0	...
8987362	  801.2	  604.0	 3561.0	...
8987363	  800.8	  604.3	 3564.0	...
8987364	  800.8	  603.9	 3564.0	...
8987365	  800.9	  603.6	 3565.0	...
8987366	  801.0	  603.8	 3565.0	...
8987367	  800.9	  604.3	 3563.0	...
8987368	  800.7	  604.2	 3560.0	...
8987369	  800.6	  603.7	 3557.0	...
8987370	  800.4	  603.2	 3558.0	...
8987371	  800.2	  603.3	 3559.0	...
8987372	  800.0	  602.9	 3555.0	...
8987373	  800.0	  602.5	 3551.0	...
8987374	  800.2	  602.3	 3549.0	...
8987375	  800.5	  602.3	 3551.0	...
8987376	  800.6	  602.3	 3554.0	...
8987377	  800.9	  602.3	 3555.0	...
8987378	  801.2	  602.4	 3555.0	...
8987379	  801.5	  602.5	 3554.0	...
8987380	  801.1	  602.5	 3553.0	...
8987381	  800.6	  602.5	 3552.0	...
8987382	  800.1	  602.5	 3554.0	...
8987383	  800.0	  602.4	 3556.0	...
8987384	  799.9	  602.5	 3559.0	...
8987385	  800.0	  602.5	 3556.0	...
8987386	  800.0	  602.4	 3553.0	...
8987387	  800.0	  602.4	 3551.0	...
8987388	  800.1	  602.5	 3555.0	...
8987389	  800.1	  602.8	 3560.0	...
8987390	  800.0	  603.2	 3565.0	...
8987391	  799.9	  603.3	 3566.0	...
8987392	  799.9	  603.2	 3562.0	...
8987393	  800.3	  603.3	 3556.0	...
8987394	  800.6	  603.6	 3551.0	...
8987395	  801.0	  603.9	 3551.0	...
8987396	  801.0	  603.7	 3551.0	...
8987397	  801.1	  603.6	 3550.0	...
8987398	  801.2	  603.5	 3550.0	...
8987399	  801.5	  603.8	 3550.0	...
8987400	  801.6	  603.7	 3554.0	...
8987401	  801.6	  603.5	 3558.0	...
8987402	  801.5	  603.4	 3557.0	...
8987403	  801.4	  603.4	 3552.0	...
8987404	  801.1	  603.3	 3549.0	...
8987405	  801.0	  603.1	 3551.0	...
8987406	  800.8	  603.0	 3554.0	...
8987407	  800.9	  602.9	 3556.0	...
8987408	  800.9	  603.4	 3558.0	...
8987409	  801.3	  603.9	 3560.0	...
8987410	  801.8	  604.3	 3560.0	...
8987411	  801.6	  604.2	 3559.0	...
8987412	  801.0	  604.0	 3559.0	...
8987413	  800.4	  603.9	 3559.0	...
8987414	  800.9	  603.8	 3559.0	...
8987415	  801.5	  604.0	 3560.0	...
8987416	  802.1	  603.8	 3562.0	...
8987417	  802.1	  603.6	 3563.0	...
8987418	  802.0	  603.6	 3562.0	...
8987419	  801.8	  603.8	 3561.0	...
8987420	  801.6	  603.9	 3560.0	...
8987421	  801.3	  603.9	 3560.0	...
8987422	  801.0	  603.9	 3560.0	...
8987423	  800.8	  603.8	 3560.0	...
8987424	  800.9	  603.7	 3561.0	...
8987425	  801.3	  603.4	 3562.0	...
8987426	  801.5	  603.2	 3562.0	...
8987427	  801.8	  603.0	 3563.0	...
8987428	  801.8	  603.3	 3564.0	...
8987429	  801.8	  603.6	 3563.0	...
8987430	  801.6	  604.1	 3560.0	...
8987431	  801.5	  604.3	 3557.0	...
8987432	  801.3	  604.0	 3558.0	...
8987433	  801.1	  603.5	 3561.0	...
8987434	  800.9	  603.0	 3564.0	...
8987435	  801.4	  603.0	 3564.0	...
8987436	  802.0	  603.0	 3564.0	...
8987437	  802.6	  603.2	 3564.0	...
8987438	  802.7	  603.4	 3563.0	...
8987439	  802.7	  603.5	 3563.0	...
8987440	  802.7	  603.4	 3563.0	...
8987441	  802.7	  603.2	 3562.0	...
8987442	  802.5	  603.1	 3561.0	...
8987443	  802.1	  603.0	 3561.0	...
8987444	  801.7	  602.7	 3560.0	...
8987445	  801.4	  602.4	 3561.0	...
8987446	  801.5	  602.2	 3562.0	...
8987447	  801.6	  602.5	 3562.0	...
8987448	  801.7	  602.9	 3561.0	...
8987449	  801.8	  603.3	 3560.0	...
8987450	  802.0	  603.5	 3560.0	...
8987451	  802.4	  603.5	 3561.0	...
8987452	  802.7	  603.5	 3561.0	...
8987453	  803.1	  603.5	 3561.0	...
8987454	  803.2	  602.7	 3561.0	...
8987455	  803.2	  602.0	 3561.0	...
8987456	  803.0	  601.6	 3561.0	...
8987457	  802.6	  602.1	 3561.0	...
8987458	  802.2	  602.6	 3561.0	...
8987459	  801.8	  602.6	 3562.0	...
8987460	  801.3	  602.1	 3563.0	...
8987461	  800.8	  601.7	 3564.0	...
8987462	  800.3	  601.4	 3564.0	...
8987463	  800.3	  601.4	 3565.0	...
8987464	  799.4	  601.1	 3565.0	...
8987465	  798.3	  600.5	 3565.0	...
8987466	  797.0	  599.5	 3566.0	...
8987467	  796.5	  598.7	 3566.0	...
8987468	  795.4	  598.2	 3564.0	...
8987469	  794.4	  597.7	 3562.0	...
8987470	  793.3	  596.7	 3561.0	...
8987471	  792.9	  595.5	 3560.0	...
8987472	  792.5	  594.8	 3561.0	...
8987473	  792.5	  594.5	 3562.0	...
8987474	  792.8	  594.6	 3564.0	...
8987475	  793.6	  594.6	 3565.0	...
8987476	  794.6	  594.4	 3563.0	...
8987477	  795.6	  594.1	 3561.0	...
8987478	  796.3	  593.8	 3561.0	...
8987479	  796.7	  593.7	 3562.0	...
8987480	  796.9	  594.3	 3563.0	...
8987481	  797.2	  594.9	 3563.0	...
MSG	8987482 0000 _ Number Off
8987482	  797.5	  595.5	 3563.0	...
8987483	  797.5	  595.6	 3563.0	...
8987484	  797.4	  596.3	 3562.0	...
8987485	  797.3	  597.0	 3562.0	...
8987486	  797.2	  597.7	 3563.0	...
8987487	  796.9	  597.4	 3564.0	...
8987488	  796.7	  597.1	 3564.0	...
8987489	  796.7	  596.4	 3562.0	...
8987490	  796.8	  595.8	 3560.0	...
8987491	  796.9	  595.2	 3559.0	...
8987492	  796.8	  595.7	 3558.0	...
8987493	  796.8	  596.4	 3559.0	...
8987494	  797.3	  597.0	 3559.0	...
8987495	  797.9	  597.0	 3560.0	...
8987496	  798.5	  596.9	 3560.0	...
8987497	  798.5	  596.8	 3560.0	...
8987498	  798.1	  596.8	 3560.0	...
8987499	  797.9	  596.8	 3560.0	...
8987500	  797.8	  596.7	 3561.0	...
8987501	  797.8	  595.9	 3562.0	...
8987502	  797.6	  595.2	 3563.0	...
8987503	  797.4	  594.9	 3563.0	...
8987504	  797.1	  595.3	 3563.0	...
8987505	  797.0	  595.6	 3563.0	...
8987506	  797.0	  595.6	 3561.0	...
8987507	  797.5	  595.6	 3558.0	...
8987508	  798.0	  595.5	 3555.0	...
8987509	  798.2	  595.5	 3556.0	...
8987510	  798.1	  596.2	 3557.0	...
8987511	  797.9	  596.9	 3559.0	...
8987512	  797.8	  597.3	 3561.0	...
8987513	  797.5	  597.1	 3562.0	...
8987514	  797.0	  596.8	 3562.0	...
8987515	  796.9	  596.3	 3562.0	...
8987516	  796.7	  595.8	 3562.0	...
8987517	  796.8	  595.0	 3563.0	...
8987518	  797.1	  594.8	 3565.0	...
8987519	  797.4	  595.0	 3567.0	...
8987520	  797.6	  595.4	 3565.0	...
8987521	  797.8	  595.8	 3562.0	...
8987522	  798.0	  595.8	 3559.0	...
8987523	  798.0	  596.4	 3558.0	...
8987524	  797.8	  596.9	 3557.0	...
8987525	  797.5	  597.4	 3556.0	...
8987526	  797.4	  597.4	 3556.0	...
8987527	  797.6	  597.3	 3556.0	...
8987528	  797.8	  597.1	 3555.0	...
8987529	  798.0	  596.8	 3555.0	...
8987530	  798.1	  596.3	 3554.0	...
8987531	  797.8	  596.1	 3554.0	...
8987532	  797.4	  596.0	 3554.0	...
8987533	  797.4	  596.0	 3554.0	...
8987534	  797.9	  595.9	 3555.0	...
8987535	  798.5	  595.7	 3557.0	...
8987536	  798.4	  595.6	 3558.0	...
8987537	  798.0	  595.5	 3558.0	...
8987538	  797.7	  596.0	 3558.0	...
8987539	  797.7	  596.5	 3559.0	...
8987540	  798.0	  597.0	 3559.0	...
8987541	  798.1	  596.9	 3560.0	...
8987542	  798.2	  596.5	 3560.0	...
8987543	  798.1	  596.3	 3560.0	...
8987544	  797.8	  596.1	 3560.0	...
8987545	  797.6	  596.2	 3561.0	...
8987546	  797.6	  596.3	 3561.0	...
8987547	  797.8	  596.3	 3559.0	...
8987548	  798.0	  596.2	 3557.0	...
8987549	  798.1	  596.1	 3557.0	...
8987550	  798.1	  596.1	 3558.0	...
8987551	  798.4	  596.2	 3560.0	...
8987552	  798.6	  596.4	 3563.0	...
8987553	  798.8	  596.5	 3566.0	...
8987554	  798.9	  597.0	 3565.0	...
8987555	  799.0	  597.2	 3563.0	...
8987556	  798.7	  597.2	 3563.0	...
8987557	  798.4	  597.0	 3564.0	...
8987558	  797.9	  596.8	 3564.0	...
8987559	  797.7	  597.1	 3564.0	...
8987560	  797.6	  597.4	 3564.0	...
8987561	  798.0	  597.3	 3566.0	...
8987562	  798.2	  596.9	 3568.0	...
8987563	  798.5	  596.5	 3570.0	...
8987564	  798.4	  596.5	 3570.0	...
8987565	  798.4	  596.6	 3570.0	...
8987566	  798.5	  596.4	 3569.0	...
8987567	  798.6	  596.2	 3568.0	...
8987568	  798.7	  595.9	 3567.0	...
8987569	  798.7	  595.9	 3566.0	...
8987570	  798.8	  596.6	 3566.0	...
8987571	  798.9	  597.3	 3567.0	...
8987572	  799.1	  598.0	 3569.0	...
8987573	  799.2	  598.0	 3570.0	...
8987574	  799.2	  598.2	 3571.0	...
8987575	  799.3	  598.3	 3572.0	...
8987576	  799.4	  598.0	 3572.0	...
8987577	  799.1	  597.7	 3572.0	...
8987578	  798.9	  597.1	 3572.0	...
8987579	  798.7	  596.9	 3572.0	...
8987580	  798.7	  596.8	 3571.0	...
8987581	  798.7	  597.0	 3569.0	...
8987582	  798.8	  597.2	 3568.0	...
8987583	  799.0	  597.3	 3568.0	...
8987584	  799.3	  597.3	 3569.0	...
8987585	  799.3	  597.3	 3570.0	...
8987586	  799.5	  597.2	 3570.0	...
8987587	  799.7	  597.0	 3570.0	...
8987588	  799.8	  596.8	 3571.0	...
8987589	  799.8	  596.4	 3571.0	...
8987590	  799.8	  595.9	 3573.0	...
8987591	  799.8	  595.5	 3575.0	...
8987592	  799.9	  595.9	 3577.0	...
8987593	  799.9	  596.6	 3577.0	...
8987594	  800.0	  597.0	 3577.0	...
8987595	  800.0	  596.9	 3577.0	...
8987596	  800.2	  596.8	 3575.0	...
8987597	  800.3	  596.5	 3574.0	...
8987598	  800.2	  596.3	 3572.0	...
8987599	  800.1	  596.0	 3572.0	...
8987600	  799.8	  595.9	 3572.0	...
8987601	  799.6	  596.1	 3571.0	...
8987602	  799.4	  596.3	 3573.0	...
8987603	  799.4	  596.6	 3576.0	...
8987604	  799.2	  596.8	 3578.0	...
8987605	  799.1	  596.9	 3578.0	...
8987606	  799.0	  596.9	 3576.0	...
8987607	  799.3	  596.8	 3576.0	...
8987608	  799.6	  596.5	 3575.0	...
8987609	  800.1	  596.2	 3575.0	...
8987610	  800.3	  595.6	 3576.0	...
8987611	  800.4	  595.4	 3578.0	...
8987612	  800.3	  595.3	 3579.0	...
8987613	  800.2	  595.5	 3579.0	...
8987614	  800.2	  595.6	 3578.0	...
8987615	  800.2	  595.5	 3576.0	...
8987616	  800.3	  595.5	 3573.0	...
8987617	  800.3	  595.6	 3575.0	...
8987618	  800.3	  595.8	 3580.0	...
8987619	  800.1	  596.0	 3585.0	...
8987620	  799.8	  596.3	 3586.0	...
8987621	  799.5	  596.3	 3583.0	...
8987622	  799.5	  595.9	 3580.0	...
8987623	  799.6	  595.3	 3576.0	...
8987624	  799.7	  595.0	 3576.0	...
8987625	  799.8	  595.5	 3575.0	...
8987626	  800.0	  596.1	 3574.0	...
8987627	  800.3	  596.6	 3575.0	...
8987628	  800.3	  596.2	 3578.0	...
8987629	  800.5	  595.8	 3582.0	...
8987630	  800.7	  595.4	 3583.0	...
8987631	  800.9	  595.4	 3584.0	...
8987632	  801.0	  595.4	 3584.0	...
8987633	  800.9	  595.2	 3584.0	...
8987634	  801.0	  595.1	 3584.0	...
8987635	  801.1	  595.4	 3584.0	...
8987636	  800.6	  595.8	 3585.0	...
8987637	  800.1	  596.2	 3587.0	...
8987638	  799.6	  596.0	 3588.0	...
8987639	  799.8	  595.0	 3589.0	...
8987640	  799.9	  594.2	 3587.0	...
8987641	  799.8	  593.6	 3585.0	...
8987642	  799.9	  593.7	 3584.0	...
8987643	  799.9	  593.9	 3586.0	...
8987644	  800.1	  593.9	 3587.0	...
8987645	  800.3	  594.3	 3588.0	...
8987646	  800.6	  594.6	 3588.0	...
8987647	  800.5	  595.0	 3588.0	...
8987648	  800.4	  595.1	 3589.0	...
8987649	  800.3	  595.0	 3590.0	...
8987650	  800.4	  595.0	 3590.0	...
8987651	  800.4	  594.9	 3589.0	...
8987652	  800.5	  595.0	 3590.0	...
8987653	  800.3	  595.0	 3592.0	...
8987654	  799.8	  594.6	 3594.0	...
8987655	  799.3	  594.1	 3596.0	...
8987656	  799.1	  593.9	 3597.0	...
8987657	  799.1	  594.1	 3597.0	...
8987658	  799.1	  594.4	 3597.0	...
8987659	  799.7	  594.5	 3597.0	...
8987660	  800.3	  595.0	 3597.0	...
8987661	  801.0	  595.4	 3596.0	...
8987662	  801.0	  595.4	 3594.0	...
8987663	  800.8	  595.0	 3593.0	...
8987664	  800.6	  594.7	 3593.0	...
8987665	  800.4	  594.9	 3594.0	...
8987666	  800.6	  595.0	 3595.0	...
8987667	  800.8	  594.9	 3597.0	...
8987668	  800.7	  594.9	 3598.0	...
8987669	  800.5	  595.2	 3597.0	...
8987670	  800.4	  595.6	 3596.0	...
8987671	  800.5	  595.8	 3596.0	...
8987672	  800.9	  595.6	 3598.0	...
8987673	  801.0	  595.4	 3600.0	...
8987674	  801.1	  595.4	 3600.0	...
8987675	  800.8	  595.5	 3599.0	...
8987676	  800.7	  595.6	 3599.0	...
8987677	  800.7	  595.7	 3600.0	...
8987678	  800.1	  595.3	 3601.0	...
8987679	  799.5	  594.9	 3598.0	...
8987680	  799.0	  594.4	 3595.0	...
8987681	  799.3	  594.3	 3593.0	...
8987682	  799.6	  594.3	 3598.0	...
8987683	  799.7	  594.3	 3602.0	...
8987684	  799.8	  594.9	 3603.0	...
8987685	  799.9	  595.4	 3601.0	...
8987686	  800.4	  595.7	 3600.0	...
8987687	  800.8	  595.5	 3599.0	...
8987688	  801.2	  595.3	 3598.0	...
8987689	  801.0	  595.2	 3598.0	...
8987690	  800.8	  595.2	 3600.0	...
8987691	  800.5	  595.1	 3602.0	...
8987692	  800.3	  595.0	 3604.0	...
8987693	  800.3	  595.0	 3605.0	...
MSG	8987694 0000 _ Number On
8987694	  800.4	  595.0	 3604.0	...
8987695	  800.6	  594.8	 3603.0	...
8987696	  800.6	  594.5	 3604.0	...
8987697	  800.4	  594.4	 3605.0	...
8987698	  800.2	  594.6	 3606.0	...
8987699	  799.9	  594.7	 3606.0	...
8987700	  799.9	  594.7	 3606.0	...
8987701	  800.1	  594.6	 3606.0	...
8987702	  800.5	  594.4	 3605.0	...
8987703	  800.8	  594.3	 3603.0	...
8987704	  801.1	  594.5	 3601.0	...
8987705	  801.2	  594.9	 3600.0	...
8987706	  801.3	  595.1	 3600.0	...
8987707	  801.3	  595.0	 3601.0	...
8987708	  801.5	  594.8	 3601.0	...
8987709	  801.6	  594.6	 3601.0	...
8987710	  801.8	  594.4	 3604.0	...
8987711	  801.7	  594.2	 3607.0	...
8987712	  801.6	  594.1	 3609.0	...
8987713	  801.6	  594.3	 3609.0	...
8987714	  801.6	  594.5	 3609.0	...
8987715	  801.7	  594.8	 3613.0	...
8987716	  801.7	  594.9	 3616.0	...
8987717	  801.9	  594.9	 3620.0	...
8987718	  802.0	  594.8	 3621.0	...
8987719	  802.1	  594.7	 3622.0	...
8987720	  801.8	  594.6	 3622.0	...
8987721	  801.5	  594.6	 3623.0	...
8987722	  801.3	  594.5	 3623.0	...
8987723	  801.2	  594.5	 3622.0	...
8987724	  801.2	  594.5	 3622.0	...
8987725	  801.2	  594.5	 3621.0	...
8987726	  801.2	  594.4	 3621.0	...
8987727	  801.2	  594.3	 3621.0	...
8987728	  801.2	  594.7	 3622.0	...
8987729	  801.3	  595.0	 3623.0	...
8987730	  801.4	  595.4	 3623.0	...
8987731	  801.5	  595.4	 3623.0	...
8987732	  801.6	  595.2	 3624.0	...
8987733	  801.6	  595.1	 3624.0	...
8987734	  801.5	  595.0	 3627.0	...
8987735	  801.7	  594.8	 3630.0	...
8987736	  801.8	  594.7	 3633.0	...
8987737	  802.0	  594.6	 3635.0	...
8987738	  802.0	  594.6	 3637.0	...
8987739	  802.1	  594.6	 3640.0	...
8987740	  802.1	  594.6	 3640.0	...
8987741	  801.9	  594.7	 3640.0	...
8987742	  801.6	  594.4	 3640.0	...
8987743	  801.4	  593.9	 3641.0	...
8987744	  801.6	  593.4	 3643.0	...
8987745	  801.6	  593.9	 3643.0	...
8987746	  801.5	  594.5	 3643.0	...
8987747	  801.2	  595.2	 3642.0	...
8987748	  801.2	  595.2	 3641.0	...
8987749	  801.1	  595.3	 3640.0	...
8987750	  801.1	  595.4	 3642.0	...
8987751	  801.0	  595.3	 3645.0	...
8987752	  801.1	  595.1	 3648.0	...
8987753	  801.1	  595.1	 3649.0	...
8987754	  801.1	  595.1	 3649.0	...
8987755	  801.1	  595.2	 3650.0	...
8987756	  801.2	  595.2	 3650.0	...
8987757	  801.2	  595.1	 3648.0	...
8987758	  801.2	  595.0	 3646.0	...
8987759	  801.3	  595.0	 3643.0	...
8987760	  801.4	  595.0	 3642.0	...
8987761	  801.6	  594.9	 3642.0	...
8987762	  801.7	  595.0	 3644.0	...
8987763	  801.8	  595.2	 3645.0	...
8987764	  801.8	  594.9	 3646.0	...
8987765	  801.9	  594.8	 3646.0	...
8987766	  801.9	  594.6	 3647.0	...
8987767	  801.9	  594.7	 3648.0	...
8987768	  801.6	  594.7	 3648.0	...
8987769	  801.6	  594.6	 3648.0	...
8987770	  801.6	  594.6	 3647.0	...
8987771	  801.8	  594.5	 3651.0	...
8987772	  802.0	  594.3	 3655.0	...
8987773	  802.2	  594.0	 3660.0	...
8987774	  802.4	  593.7	 3661.0	...
8987775	  802.5	  593.5	 3663.0	...
8987776	  802.5	  593.6	 3663.0	...
8987777	  802.5	  593.8	 3663.0	...
8987778	  802.0	  594.2	 3666.0	...
8987779	  801.5	  594.1	 3670.0	...
8987780	  801.4	  593.6	 3673.0	...
8987781	  801.7	  593.1	 3672.0	...
8987782	  802.1	  592.9	 3671.0	...
8987783	  802.1	  592.7	 3673.0	...
8987784	  802.0	  592.6	 3675.0	...
8987785	  801.8	  592.3	 3677.0	...
8987786	  801.7	  592.1	 3676.0	...
8987787	  801.5	  592.0	 3674.0	...
8987788	  801.4	  592.3	 3671.0	...
8987789	  801.4	  592.5	 3671.0	...
8987790	  801.4	  592.5	 3670.0	...
8987791	  801.6	  592.8	 3668.0	...
8987792	  801.8	  593.1	 3667.0	...
8987793	  801.9	  593.7	 3667.0	...
8987794	  801.9	  594.0	 3667.0	...
8987795	  801.9	  594.4	 3668.0	...
8987796	  801.9	  594.5	 3668.0	...
8987797	  801.8	  594.4	 3669.0	...
8987798	  801.6	  594.3	 3669.0	...
8987799	  801.5	  594.1	 3670.0	...
8987800	  801.6	  594.0	 3671.0	...
8987801	  801.6	  593.9	 3672.0	...
8987802	  801.7	  593.8	 3672.0	...
8987803	  802.0	  593.5	 3673.0	...
8987804	  802.4	  593.2	 3673.0	...
8987805	  802.4	  592.9	 3673.0	...
8987806	  802.4	  592.8	 3675.0	...
8987807	  802.7	  592.6	 3677.0	...
8987808	  803.1	  592.6	 3679.0	...
8987809	  803.5	  592.7	 3680.0	...
8987810	  803.5	  592.8	 3682.0	...
8987811	  803.3	  592.9	 3685.0	...
8987812	  803.1	  592.9	 3684.0	...
8987813	  802.9	  592.8	 3683.0	...
8987814	  802.8	  592.6	 3683.0	...
8987815	  802.8	  592.6	 3683.0	...
8987816	  802.6	  592.6	 3685.0	...
8987817	  802.3	  592.6	 3687.0	...
8987818	  802.0	  592.7	 3689.0	...
8987819	  801.9	  592.8	 3689.0	...
8987820	  802.0	  593.0	 3688.0	...
8987821	  802.2	  592.7	 3686.0	...
8987822	  802.4	  592.5	 3686.0	...
8987823	  802.4	  592.8	 3687.0	...
8987824	  802.4	  593.3	 3687.0	...
8987825	  802.2	  593.7	 3690.0	...
8987826	  802.2	  593.8	 3692.0	...
8987827	  802.5	  594.0	 3691.0	...
8987828	  802.6	  593.7	 3689.0	...
8987829	  802.7	  593.2	 3687.0	...
8987830	  802.4	  592.8	 3686.0	...
8987831	  802.3	  592.9	 3686.0	...
8987832	  802.3	  593.1	 3686.0	...
8987833	  802.2	  593.2	 3686.0	...
8987834	  802.2	  593.3	 3686.0	...
8987835	  802.2	  593.2	 3686.0	...
8987836	  802.3	  593.2	 3686.0	...
8987837	  802.5	  593.1	 3688.0	...
8987838	  802.6	  593.1	 3689.0	...
8987839	  802.7	  593.2	 3691.0	...
8987840	  802.5	  593.4	 3692.0	...
8987841	  802.1	  593.2	 3694.0	...
8987842	  801.8	  593.0	 3696.0	...
8987843	  801.8	  592.9	 3696.0	...
8987844	  802.3	  592.8	 3699.0	...
8987845	  802.8	  592.7	 3703.0	...
8987846	  802.8	  592.3	 3704.0	...
8987847	  802.4	  592.0	 3703.0	...
8987848	  802.1	  591.4	 3701.0	...
8987849	  802.2	  591.1	 3702.0	...
8987850	  802.4	  591.5	 3702.0	...
8987851	  802.5	  592.3	 3705.0	...
8987852	  802.6	  593.0	 3709.0	...
8987853	  802.4	  592.9	 3712.0	...
8987854	  802.3	  593.2	 3713.0	...
8987855	  802.3	  593.5	 3714.0	...
8987856	  802.3	  593.8	 3714.0	...
8987857	  802.3	  593.7	 3714.0	...
8987858	  802.3	  593.6	 3715.0	...
8987859	  802.3	  593.5	 3716.0	...
8987860	  802.4	  594.1	 3715.0	...
8987861	  802.4	  594.7	 3715.0	...
8987862	  802.4	  595.2	 3718.0	...
8987863	  802.7	  594.9	 3721.0	...
8987864	  802.9	  594.4	 3724.0	...
8987865	  803.0	  593.9	 3723.0	...
8987866	  802.9	  593.3	 3722.0	...
8987867	  802.8	  592.9	 3722.0	...
8987868	  802.8	  592.7	 3724.0	...
8987869	  802.9	  592.7	 3726.0	...
8987870	  803.0	  593.0	 3728.0	...
8987871	  803.0	  593.2	 3727.0	...
8987872	  803.0	  593.7	 3726.0	...
8987873	  803.0	  593.9	 3725.0	...
8987874	  803.2	  593.9	 3725.0	...
8987875	  803.3	  593.5	 3726.0	...
8987876	  803.4	  593.1	 3728.0	...
8987877	  803.4	  592.9	 3729.0	...
8987878	  802.9	  592.6	 3730.0	...
8987879	  802.3	  592.3	 3730.0	...
8987880	  801.9	  591.9	 3730.0	...
8987881	  802.3	  591.8	 3730.0	...
8987882	  802.7	  591.7	 3731.0	...
8987883	  803.1	  591.8	 3732.0	...
8987884	  803.2	  591.9	 3732.0	...
8987885	  803.2	  592.0	 3731.0	...
8987886	  803.0	  591.9	 3734.0	...
8987887	  802.8	  591.9	 3736.0	...
8987888	  802.7	  591.7	 3739.0	...
8987889	  802.7	  591.5	 3738.0	...
8987890	  802.8	  591.7	 3737.0	...
8987891	  802.7	  592.1	 3737.0	...
8987892	  802.6	  592.5	 3737.0	...
8987893	  802.4	  592.6	 3738.0	...
8987894	  802.4	  592.3	 3742.0	...
8987895	  802.5	  592.0	 3744.0	...
8987896	  802.5	  591.7	 3746.0	...
8987897	  802.0	  591.7	 3745.0	...
8987898	  801.5	  591.9	 3747.0	...
8987899	  801.2	  592.1	 3747.0	...
8987900	  801.4	  592.5	 3746.0	...
8987901	  801.7	  592.8	 3748.0	...
8987902	  801.6	  592.9	 3751.0	...
8987903	  801.5	  592.9	 3750.0	...
8987904	  801.8	  592.9	 3747.0	...
8987905	  802.2	  592.9	 3744.0	...
8987906	  802.6	  592.8	 3745.0	...
8987907	  802.6	  592.3	 3748.0	...
8987908	  802.5	  591.9	 3751.0	...
8987909	  802.6	  591.4	 3754.0	...
8987910	  802.6	  591.3	 3755.0	...
8987911	  802.6	  591.2	 3756.0	...
8987912	  802.2	  591.2	 3757.0	...
8987913	  801.9	  591.2	 3755.0	...
8987914	  801.9	  591.3	 3753.0	...
8987915	  802.2	  591.5	 3754.0	...
8987916	  802.6	  591.7	 3758.0	...
8987917	  802.5	  591.8	 3762.0	...
8987918	  802.4	  591.8	 3763.0	...
8987919	  802.4	  591.8	 3763.0	...
8987920	  802.6	  591.7	 3764.0	...
8987921	  802.7	  591.6	 3764.0	...
8987922	  802.7	  591.7	 3764.0	...
8987923	  802.6	  591.8	 3765.0	...
8987924	  802.5	  592.0	 3765.0	...
8987925	  802.2	  592.1	 3764.0	...
8987926	  802.0	  592.1	 3761.0	...
8987927	  802.0	  592.0	 3757.0	...
8987928	  801.9	  591.9	 3756.0	...
8987929	  801.7	  592.0	 3758.0	...
8987930	  801.9	  592.1	 3760.0	...
8987931	  802.3	  592.2	 3761.0	...
8987932	  802.5	  592.3	 3762.0	...
8987933	  802.1	  592.4	 3764.0	...
8987934	  801.9	  592.4	 3765.0	...
8987935	  802.1	  592.5	 3766.0	...
8987936	  802.3	  592.5	 3767.0	...
8987937	  802.5	  592.3	 3768.0	...
8987938	  802.6	  591.7	 3770.0	...
8987939	  802.8	  591.1	 3774.0	...
8987940	  802.9	  591.1	 3779.0	...
8987941	  802.9	  591.2	 3783.0	...
8987942	  802.8	  591.6	 3781.0	...
8987943	  802.5	  591.7	 3777.0	...
8987944	  802.2	  591.6	 3772.0	...
8987945	  801.8	  591.7	 3772.0	...
8987946	  801.6	  591.8	 3772.0	...
8987947	  801.4	  592.0	 3773.0	...
8987948	  801.3	  591.5	 3775.0	...
8987949	  801.6	  591.1	 3777.0	...
8987950	  801.8	  590.8	 3775.0	...
8987951	  802.1	  590.8	 3772.0	...
8987952	  801.9	  590.9	 3770.0	...
8987953	  801.8	  591.0	 3771.0	...
8987954	  801.7	  591.1	 3772.0	...
8987955	  801.6	  591.3	 3771.0	...
8987956	  801.8	  591.4	 3771.0	...
8987957	  802.1	  591.3	 3770.0	...
8987958	  802.4	  591.1	 3769.0	...
8987959	  802.5	  590.9	 3769.0	...
8987960	  802.7	  591.0	 3769.0	...
8987961	  802.8	  591.4	 3771.0	...
8987962	  802.7	  591.7	 3772.0	...
8987963	  802.6	  591.6	 3774.0	...
8987964	  802.4	  591.4	 3775.0	...
8987965	  802.6	  591.4	 3774.0	...
8987966	  802.8	  591.6	 3772.0	...
8987967	  802.8	  591.7	 3770.0	...
8987968	  802.8	  591.6	 3771.0	...
8987969	  802.7	  591.7	 3772.0	...
8987970	  802.8	  591.9	 3773.0	...
8987971	  802.9	  592.1	 3773.0	...
8987972	  803.0	  591.9	 3774.0	...
8987973	  803.2	  591.8	 3778.0	...
8987974	  803.2	  591.7	 3781.0	...
8987975	  802.8	  591.8	 3782.0	...
8987976	  802.4	  591.9	 3781.0	...
8987977	  801.9	  591.9	 3780.0	...
8987978	  801.9	  591.7	 3778.0	...
8987979	  801.9	  591.6	 3777.0	...
8987980	  802.1	  591.5	 3776.0	...
8987981	  802.2	  591.8	 3775.0	...
8987982	  802.3	  592.0	 3775.0	...
8987983	  802.3	  592.1	 3777.0	...
8987984	  802.3	  592.2	 3778.0	...
8987985	  802.2	  592.3	 3779.0	...
8987986	  802.1	  592.2	 3779.0	...
8987987	  802.2	  592.0	 3780.0	...
8987988	  802.5	  591.7	 3780.0	...
8987989	  802.5	  591.4	 3779.0	...
8987990	  801.9	  591.8	 3777.0	...
8987991	  801.3	  592.5	 3777.0	...
8987992	  800.9	  593.0	 3776.0	...
8987993	  800.9	  592.8	 3776.0	...
8987994	  801.4	  592.5	 3776.0	...
8987995	  801.9	  592.4	 3776.0	...
MSG	8987996 0000 _ Number Off
8987996	  802.2	  592.7	 3776.0	...
8987997	  802.2	  592.9	 3776.0	...
8987998	  802.3	  592.7	 3778.0	...
8987999	  802.8	  592.3	 3781.0	...
8988000	  803.3	  592.0	 3785.0	...
8988001	  803.5	  592.1	 3786.0	...
8988002	  803.6	  592.2	 3784.0	...
8988003	  803.6	  592.5	 3783.0	...
8988004	  803.8	  592.8	 3782.0	...
8988005	  803.9	  593.2	 3783.0	...
8988006	  803.6	  593.3	 3783.0	...
8988007	  803.4	  593.0	 3784.0	...
8988008	  803.1	  592.6	 3784.0	...
8988009	  803.1	  592.2	 3784.0	...
8988010	  803.3	  591.8	 3779.0	...
8988011	  803.6	  591.3	 3775.0	...
8988012	  803.5	  591.2	 3770.0	...
8988013	  803.3	  591.8	 3771.0	...
8988014	  803.0	  592.4	 3772.0	...
8988015	  803.0	  592.9	 3772.0	...
8988016	  803.5	  592.9	 3775.0	...
8988017	  804.1	  592.8	 3778.0	...
8988018	  804.7	  592.7	 3780.0	...
8988019	  804.5	  592.8	 3780.0	...
8988020	  804.0	  592.4	 3778.0	...
8988021	  803.6	  592.0	 3778.0	...
8988022	  803.5	  591.6	 3778.0	...
8988023	  803.5	  592.0	 3778.0	...
8988024	  803.6	  592.2	 3778.0	...
8988025	  803.8	  592.5	 3777.0	...
8988026	  804.0	  592.4	 3777.0	...
8988027	  803.9	  592.1	 3778.0	...
8988028	  803.8	  592.0	 3778.0	...
8988029	  803.8	  591.9	 3777.0	...
8988030	  803.6	  591.9	 3776.0	...
8988031	  803.4	  592.5	 3774.0	...
8988032	  803.2	  593.0	 3772.0	...
8988033	  803.1	  592.9	 3770.0	...
8988034	  803.2	  592.3	 3769.0	...
8988035	  803.6	  591.6	 3769.0	...
8988036	  804.3	  591.7	 3769.0	...
8988037	  804.6	  591.8	 3769.0	...
8988038	  804.5	  592.0	 3769.0	...
8988039	  804.2	  591.9	 3769.0	...
8988040	  803.7	  592.1	 3770.0	...
8988041	  803.5	  592.3	 3771.0	...
8988042	  803.5	  592.5	 3770.0	...
8988043	  803.6	  592.5	 3770.0	...
8988044	  803.8	  592.5	 3770.0	...
8988045	  803.9	  592.5	 3770.0	...
8988046	  803.7	  592.6	 3768.0	...
8988047	  803.4	  592.6	 3772.0	...
8988048	  803.2	  592.9	 3778.0	...
8988049	  803.1	  593.1	 3783.0	...
8988050	  803.1	  592.9	 3783.0	...
8988051	  802.9	  592.5	 3781.0	...
8988052	  802.6	  592.1	 3779.0	...
8988053	  802.5	  592.1	 3777.0	...
8988054	  802.5	  592.1	 3777.0	...
8988055	  802.7	  592.1	 3777.0	...
8988056	  802.8	  592.3	 3777.0	...
8988057	  802.9	  592.4	 3777.0	...
8988058	  803.0	  592.5	 3775.0	...
8988059	  803.1	  592.6	 3772.0	...
8988060	  803.2	  592.9	 3770.0	...
8988061	  803.0	  593.3	 3770.0	...
8988062	  802.8	  593.6	 3770.0	...
8988063	  802.6	  593.8	 3771.0	...
8988064	  802.7	  593.9	 3771.0	...
8988065	  802.7	  594.1	 3770.0	...
8988066	  802.7	  594.3	 3769.0	...
8988067	  802.6	  594.4	 3769.0	...
8988068	  802.7	  594.3	 3770.0	...
8988069	  802.7	  594.3	 3771.0	...
8988070	  802.8	  594.2	 3770.0	...
8988071	  802.9	  594.2	 3771.0	...
8988072	  803.1	  594.2	 3771.0	...
8988073	  803.2	  594.1	 3770.0	...
8988074	  803.3	  593.9	 3770.0	...
8988075	  803.2	  593.7	 3770.0	...
8988076	  803.1	  593.6	 3770.0	...
8988077	  802.9	  594.0	 3770.0	...
8988078	  802.6	  594.4	 3770.0	...
8988079	  802.4	  594.7	 3769.0	...
8988080	  802.3	  594.6	 3768.0	...
8988081	  802.3	  594.7	 3766.0	...
8988082	  802.4	  594.9	 3764.0	...
8988083	  802.4	  594.8	 3762.0	...
8988084	  802.3	  594.6	 3764.0	...
8988085	  802.2	  594.4	 3766.0	...
8988086	  802.7	  594.6	 3768.0	...
8988087	  803.0	  594.9	 3768.0	...
8988088	  803.3	  595.3	 3768.0	...
8988089	  802.6	  595.5	 3768.0	...
8988090	  802.1	  595.5	 3768.0	...
8988091	  801.9	  595.1	 3767.0	...
8988092	  802.0	  594.7	 3768.0	...
8988093	  802.1	  594.7	 3768.0	...
8988094	  802.1	  595.2	 3771.0	...
8988095	  802.0	  596.0	 3773.0	...
8988096	  802.0	  596.2	 3771.0	...
8988097	  802.0	  595.8	 3767.0	...
8988098	  801.9	  595.1	 3764.0	...
8988099	  801.7	  594.4	 3764.0	...
8988100	  801.5	  594.2	 3763.0	...
8988101	  801.3	  594.1	 3762.0	...
8988102	  801.6	  594.3	 3763.0	...
8988103	  802.0	  594.5	 3767.0	...
8988104	  802.3	  594.6	 3767.0	...
8988105	  802.2	  594.6	 3765.0	...
8988106	  802.2	  594.7	 3764.0	...
8988107	  801.8	  594.8	 3765.0	...
8988108	  801.4	  594.9	 3762.0	...
8988109	  800.9	  595.0	 3758.0	...
8988110	  800.7	  595.2	 3754.0	...
8988111	  800.9	  595.3	 3754.0	...
8988112	  801.4	  595.2	 3754.0	...
8988113	  802.1	  594.9	 3753.0	...
8988114	  802.6	  594.7	 3752.0	...
8988115	  802.8	  594.4	 3752.0	...
8988116	  802.8	  594.3	 3753.0	...
8988117	  802.7	  594.1	 3754.0	...
8988118	  802.7	  594.0	 3756.0	...
8988119	  802.7	  593.9	 3757.0	...
8988120	  802.7	  593.9	 3759.0	...
8988121	  802.8	  594.2	 3760.0	...
8988122	  802.8	  594.5	 3761.0	...
8988123	  802.4	  594.4	 3761.0	...
8988124	  802.1	  594.1	 3762.0	...
8988125	  801.8	  593.9	 3764.0	...
8988126	  802.0	  594.6	 3766.0	...
8988127	  802.6	  595.2	 3768.0	...
8988128	  803.1	  595.0	 3764.0	...
8988129	  803.2	  594.2	 3761.0	...
8988130	  803.0	  593.7	 3758.0	...
8988131	  802.9	  594.1	 3760.0	...
8988132	  803.0	  594.0	 3761.0	...
8988133	  803.0	  593.8	 3761.0	...
8988134	  803.0	  593.7	 3761.0	...
8988135	  803.0	  593.9	 3762.0	...
8988136	  802.9	  594.0	 3763.0	...
8988137	  802.8	  594.0	 3763.0	...
8988138	  802.7	  594.0	 3763.0	...
8988139	  802.8	  593.9	 3762.0	...
8988140	  802.9	  593.6	 3761.0	...
8988141	  803.0	  593.3	 3760.0	...
8988142	  803.1	  593.0	 3760.0	...
8988143	  803.4	  592.8	 3760.0	...
8988144	  803.6	  593.2	 3761.0	...
8988145	  803.7	  594.0	 3760.0	...
8988146	  803.6	  594.8	 3760.0	...
8988147	  803.5	  595.2	 3760.0	...
8988148	  803.4	  595.2	 3762.0	...
8988149	  803.3	  594.8	 3763.0	...
8988150	  803.2	  594.3	 3763.0	...
8988151	  803.0	  593.8	 3763.0	...
8988152	  803.1	  593.7	 3761.0	...
8988153	  803.1	  593.8	 3760.0	...
8988154	  803.2	  594.4	 3759.0	...
8988155	  803.0	  595.1	 3760.0	...
8988156	  802.8	  595.5	 3761.0	...
8988157	  802.8	  595.1	 3762.0	...
8988158	  802.9	  594.8	 3763.0	...
8988159	  803.0	  594.7	 3764.0	...
8988160	  803.2	  595.1	 3761.0	...
8988161	  803.4	  595.3	 3757.0	...
8988162	  803.6	  594.9	 3753.0	...
8988163	  803.3	  594.4	 3752.0	...
8988164	  803.0	  593.8	 3754.0	...
8988165	  802.8	  593.9	 3757.0	...
8988166	  802.8	  594.0	 3762.0	...
8988167	  802.7	  594.4	 3765.0	...
8988168	  802.5	  594.9	 3766.0	...
8988169	  802.5	  595.4	 3765.0	...
8988170	  802.8	  595.9	 3764.0	...
8988171	  803.0	  596.2	 3762.0	...
8988172	  803.1	  595.8	 3762.0	...
8988173	  803.0	  595.3	 3765.0	...
8988174	  803.1	  594.8	 3769.0	...
8988175	  803.3	  594.7	 3772.0	...
8988176	  803.5	  594.6	 3772.0	...
8988177	  803.5	  594.5	 3772.0	...
8988178	  803.4	  594.7	 3773.0	...
8988179	  803.1	  595.0	 3775.0	...
8988180	  802.9	  595.5	 3777.0	...
8988181	  802.8	  595.9	 3777.0	...
8988182	  802.9	  596.1	 3778.0	...
8988183	  803.0	  596.3	 3778.0	...
8988184	  803.1	  595.7	 3778.0	...
8988185	  803.2	  595.0	 3779.0	...
8988186	  803.2	  594.4	 3777.0	...
8988187	  803.2	  594.3	 3774.0	...
8988188	  803.3	  594.5	 3771.0	...
8988189	  803.3	  594.6	 3771.0	...
8988190	  803.2	  594.5	 3771.0	...
8988191	  803.1	  594.3	 3772.0	...
8988192	  803.1	  594.0	 3772.0	...
8988193	  803.1	  593.9	 3773.0	...
8988194	  803.1	  594.0	 3772.0	...
8988195	  803.2	  594.2	 3772.0	...
8988196	  803.3	  594.7	 3771.0	...
8988197	  803.2	  595.2	 3770.0	...
8988198	  803.2	  595.5	 3769.0	...
8988199	  803.2	  595.4	 3769.0	...
8988200	  803.3	  595.3	 3772.0	...
8988201	  803.0	  595.2	 3776.0	...
8988202	  802.8	  595.3	 3777.0	...
8988203	  802.5	  595.5	 3775.0	...
8988204	  802.6	  595.8	 3772.0	...
8988205	  802.7	  595.7	 3773.0	...
8988206	  802.8	  595.6	 3775.0	...
MSG	8988207 0000 _ Number On
8988207	  802.8	  595.5	 3776.0	...
8988208	  802.9	  595.4	 3777.0	...
8988209	  803.0	  594.7	 3778.0	...
8988210	  803.1	  594.1	 3779.0	...
8988211	  803.1	  593.9	 3780.0	...
8988212	  803.2	  594.4	 3781.0	...
8988213	  803.3	  594.5	 3779.0	...
8988214	  803.3	  594.1	 3778.0	...
8988215	  803.0	  593.6	 3777.0	...
8988216	  802.9	  593.5	 3777.0	...
8988217	  803.0	  593.4	 3776.0	...
8988218	  803.0	  593.5	 3774.0	...
8988219	  802.9	  594.0	 3773.0	...
8988220	  802.7	  594.4	 3773.0	...
8988221	  802.6	  594.9	 3776.0	...
8988222	  802.6	  594.9	 3779.0	...
8988223	  802.6	  595.2	 3781.0	...
8988224	  802.9	  595.6	 3780.0	...
8988225	  803.2	  595.9	 3780.0	...
8988226	  803.4	  596.0	 3781.0	...
8988227	  803.8	  596.0	 3783.0	...
8988228	  804.2	  595.9	 3784.0	...
8988229	  804.6	  595.6	 3786.0	...
8988230	  804.6	  595.3	 3786.0	...
8988231	  804.6	  595.2	 3785.0	...
8988232	  804.6	  595.6	 3783.0	...
8988233	  804.5	  596.1	 3782.0	...
8988234	  804.3	  596.6	 3781.0	...
8988235	  804.1	  596.7	 3781.0	...
8988236	  804.3	  596.4	 3780.0	...
8988237	  804.5	  595.9	 3780.0	...
8988238	  804.3	  595.5	 3780.0	...
8988239	  803.9	  595.5	 3780.0	...
8988240	  803.6	  595.8	 3780.0	...
8988241	  803.8	  596.1	 3780.0	...
8988242	  803.9	  596.5	 3778.0	...
8988243	  804.0	  596.6	 3776.0	...
8988244	  804.0	  596.5	 3776.0	...
8988245	  804.0	  596.4	 3778.0	...
8988246	  804.0	  596.3	 3780.0	...
8988247	  804.4	  596.1	 3782.0	...
8988248	  804.6	  596.0	 3785.0	...
8988249	  804.9	  596.0	 3786.0	...
8988250	  804.9	  596.0	 3785.0	...
8988251	  804.9	  596.1	 3784.0	...
8988252	  805.0	  596.3	 3785.0	...
8988253	  805.2	  596.5	 3788.0	...
8988254	  805.3	  596.8	 3789.0	...
8988255	  805.5	  596.8	 3791.0	...
8988256	  805.4	  596.8	 3792.0	...
8988257	  805.3	  596.3	 3793.0	...
8988258	  805.1	  595.9	 3794.0	...
8988259	  804.9	  595.4	 3791.0	...
8988260	  804.8	  595.3	 3788.0	...
8988261	  805.0	  595.2	 3784.0	...
8988262	  805.4	  595.2	 3784.0	...
8988263	  805.8	  595.1	 3784.0	...
8988264	  805.2	  595.2	 3783.0	...
8988265	  804.6	  595.3	 3782.0	...
8988266	  804.3	  595.2	 3781.0	...
8988267	  804.7	  595.1	 3780.0	...
8988268	  804.9	  595.0	 3780.0	...
8988269	  804.7	  594.9	 3781.0	...
8988270	  804.3	  594.9	 3781.0	...
8988271	  804.0	  595.0	 3782.0	...
8988272	  804.1	  594.9	 3782.0	...
8988273	  804.3	  594.8	 3782.0	...
8988274	  804.3	  594.9	 3780.0	...
8988275	  804.0	  595.1	 3778.0	...
8988276	  803.8	  595.2	 3780.0	...
8988277	  804.0	  595.2	 3782.0	...
8988278	  804.0	  595.2	 3784.0	...
8988279	  803.6	  595.0	 3785.0	...
8988280	  803.2	  594.9	 3786.0	...
8988281	  802.8	  595.0	 3787.0	...
8988282	  802.8	  595.2	 3787.0	...
8988283	  803.0	  595.4	 3788.0	...
8988284	  803.4	  595.8	 3789.0	...
8988285	  803.5	  596.3	 3790.0	...
8988286	  803.1	  597.0	 3790.0	...
8988287	  802.7	  597.2	 3788.0	...
8988288	  802.8	  597.0	 3787.0	...
8988289	  803.2	  596.6	 3790.0	...
8988290	  803.5	  596.1	 3794.0	...
8988291	  803.7	  596.0	 3798.0	...
8988292	  803.8	  595.9	 3795.0	...
8988293	  803.5	  596.4	 3792.0	...
8988294	  803.1	  596.8	 3791.0	...
8988295	  803.3	  596.9	 3794.0	...
8988296	  803.9	  596.4	 3796.0	...
8988297	  804.0	  596.1	 3797.0	...
8988298	  803.5	  596.0	 3798.0	...
8988299	  803.1	  596.0	 3799.0	...
8988300	  803.2	  595.9	 3801.0	...
8988301	  803.3	  595.7	 3801.0	...
8988302	  803.4	  595.4	 3800.0	...
8988303	  803.5	  595.1	 3799.0	...
8988304	  803.5	  595.3	 3798.0	...
8988305	  803.7	  595.9	 3799.0	...
8988306	  803.7	  596.5	 3799.0	...
8988307	  803.8	  596.8	 3797.0	...
8988308	  803.7	  596.8	 3794.0	...
8988309	  803.2	  596.8	 3792.0	...
8988310	  802.7	  596.5	 3792.0	...
8988311	  802.2	  596.1	 3793.0	...
8988312	  802.4	  595.7	 3793.0	...
8988313	  802.7	  595.6	 3793.0	...
8988314	  803.0	  595.7	 3793.0	...
8988315	  803.1	  595.7	 3793.0	...
8988316	  803.1	  595.7	 3792.0	...
8988317	  803.1	  595.8	 3792.0	...
8988318	  803.1	  595.6	 3792.0	...
8988319	  803.1	  595.4	 3793.0	...
8988320	  803.1	  595.6	 3794.0	...
8988321	  803.2	  596.1	 3795.0	...
8988322	  803.2	  596.6	 3795.0	...
8988323	  802.8	  596.4	 3794.0	...
8988324	  802.4	  596.2	 3791.0	...
8988325	  802.6	  595.9	 3789.0	...
8988326	  803.3	  595.7	 3790.0	...
8988327	  804.1	  595.5	 3791.0	...
8988328	  804.2	  595.3	 3792.0	...
8988329	  803.8	  595.1	 3792.0	...
8988330	  803.4	  595.0	 3792.0	...
8988331	  802.9	  594.9	 3796.0	...
8988332	  802.6	  594.8	 3800.0	...
8988333	  802.3	  594.8	 3804.0	...
8988334	  802.0	  594.8	 3803.0	...
8988335	  802.0	  595.2	 3803.0	...
8988336	  802.0	  595.6	 3803.0	...
8988337	  801.9	  596.0	 3803.0	...
8988338	  801.8	  596.1	 3804.0	...
8988339	  801.8	  596.2	 3805.0	...
8988340	  801.9	  596.3	 3805.0	...
8988341	  802.0	  596.3	 3804.0	...
8988342	  802.2	  596.4	 3802.0	...
8988343	  802.5	  596.4	 3799.0	...
8988344	  802.8	  596.5	 3795.0	...
8988345	  803.1	  596.0	 3796.0	...
8988346	  802.6	  595.6	 3801.0	...
8988347	  802.1	  595.1	 3805.0	...
8988348	  801.7	  595.7	 3806.0	...
8988349	  801.8	  596.2	 3809.0	...
8988350	  801.8	  596.7	 3812.0	...
8988351	  801.8	  596.6	 3814.0	...
8988352	  801.6	  596.1	 3813.0	...
8988353	  801.3	  595.8	 3812.0	...
8988354	  801.3	  595.4	 3811.0	...
8988355	  801.7	  595.4	 3811.0	...
8988356	  802.1	  595.3	 3810.0	...
8988357	  802.3	  595.0	 3809.0	...
8988358	  802.4	  594.5	 3809.0	...
8988359	  802.5	  594.0	 3809.0	...
8988360	  802.1	  594.0	 3812.0	...
8988361	  801.7	  594.2	 3816.0	...
8988362	  801.6	  593.8	 3816.0	...
8988363	  801.9	  593.1	 3813.0	...
8988364	  802.4	  592.6	 3810.0	...
8988365	  802.6	  593.0	 3812.0	...
8988366	  802.7	  593.5	 3813.0	...
8988367	  802.6	  594.0	 3813.0	...
8988368	  802.5	  594.4	 3813.0	...
8988369	  802.3	  594.7	 3812.0	...
8988370	  802.1	  594.6	 3811.0	...
8988371	  802.2	  594.5	 3810.0	...
8988372	  802.6	  594.3	 3809.0	...
8988373	  802.9	  594.2	 3809.0	...
8988374	  802.8	  594.2	 3810.0	...
8988375	  802.9	  594.2	 3814.0	...
8988376	  803.0	  594.2	 3816.0	...
8988377	  803.2	  594.3	 3818.0	...
8988378	  803.2	  594.3	 3817.0	...
8988379	  803.0	  594.3	 3817.0	...
8988380	  802.6	  594.2	 3816.0	...
8988381	  802.3	  594.1	 3814.0	...
8988382	  802.3	  594.2	 3812.0	...
8988383	  802.5	  594.5	 3812.0	...
8988384	  802.5	  594.9	 3815.0	...
8988385	  802.5	  594.7	 3817.0	...
8988386	  802.5	  594.2	 3819.0	...
8988387	  802.4	  594.0	 3817.0	...
8988388	  802.4	  594.3	 3816.0	...
8988389	  802.1	  594.6	 3818.0	...
8988390	  801.7	  594.8	 3819.0	...
8988391	  801.7	  595.3	 3823.0	...
8988392	  802.1	  595.7	 3824.0	...
8988393	  802.2	  596.1	 3822.0	...
8988394	  802.0	  596.3	 3817.0	...
8988395	  801.9	  595.9	 3817.0	...
8988396	  802.2	  595.2	 3821.0	...
8988397	  802.4	  594.6	 3825.0	...
8988398	  802.4	  594.6	 3826.0	...
8988399	  802.4	  594.8	 3828.0	...
8988400	  802.2	  594.7	 3829.0	...
8988401	  802.0	  594.5	 3830.0	...
8988402	  801.9	  594.7	 3832.0	...
8988403	  801.9	  595.2	 3832.0	...
8988404	  802.1	  595.4	 3829.0	...
8988405	  802.2	  595.2	 3826.0	...
8988406	  802.4	  594.9	 3824.0	...
8988407	  802.4	  595.1	 3824.0	...
8988408	  802.5	  595.2	 3827.0	...
8988409	  802.5	  595.1	 3830.0	...
8988410	  802.5	  595.0	 3834.0	...
8988411	  802.2	  594.9	 3835.0	...
8988412	  801.9	  594.1	 3835.0	...
8988413	  801.6	  593.4	 3834.0	...
8988414	  801.7	  593.1	 3834.0	...
8988415	  801.8	  593.4	 3834.0	...
8988416	  801.9	  593.7	 3835.0	...
8988417	  802.0	  593.6	 3836.0	...
8988418	  802.2	  593.9	 3837.0	...
8988419	  802.2	  594.5	 3837.0	...
8988420	  802.3	  595.2	 3838.0	...
8988421	  802.3	  595.0	 3838.0	...
8988422	  802.2	  594.3	 3839.0	...
8988423	  802.1	  593.5	 3840.0	...
8988424	  801.9	  593.1	 3839.0	...
8988425	  801.6	  592.8	 3838.0	...
8988426	  801.3	  592.5	 3836.0	...
8988427	  801.1	  592.7	 3835.0	...
8988428	  801.0	  592.9	 3834.0	...
8988429	  801.0	  593.0	 3833.0	...
8988430	  800.9	  592.9	 3831.0	...
8988431	  800.9	  592.8	 3831.0	...
8988432	  800.9	  592.4	 3831.0	...
8988433	  800.9	  592.2	 3833.0	...
8988434	  800.9	  592.7	 3835.0	...
8988435	  801.0	  593.5	 3836.0	...
8988436	  801.0	  594.2	 3836.0	...
8988437	  800.7	  594.0	 3836.0	...
8988438	  800.4	  593.8	 3835.0	...
8988439	  800.4	  593.0	 3834.0	...
8988440	  800.8	  592.3	 3833.0	...
8988441	  801.3	  592.3	 3834.0	...
8988442	  801.3	  592.8	 3836.0	...
8988443	  800.9	  593.5	 3839.0	...
8988444	  800.4	  593.6	 3841.0	...
8988445	  800.2	  593.2	 3842.0	...
8988446	  800.4	  592.8	 3842.0	...
8988447	  800.6	  592.3	 3842.0	...
8988448	  800.8	  592.3	 3842.0	...
8988449	  800.9	  592.2	 3842.0	...
8988450	  801.0	  592.2	 3840.0	...
8988451	  800.5	  592.5	 3838.0	...
8988452	  800.1	  592.9	 3836.0	...
8988453	  799.5	  592.9	 3834.0	...
8988454	  799.8	  592.5	 3833.0	...
8988455	  800.0	  592.1	 3833.0	...
8988456	  800.3	  592.1	 3834.0	...
8988457	  800.3	  592.2	 3836.0	...
8988458	  800.5	  592.2	 3837.0	...
8988459	  800.6	  592.2	 3837.0	...
8988460	  800.8	  592.2	 3836.0	...
8988461	  801.0	  592.2	 3835.0	...
8988462	  800.8	  592.1	 3837.0	...
8988463	  800.3	  591.9	 3839.0	...
8988464	  799.7	  591.5	 3840.0	...
8988465	  799.5	  591.2	 3839.0	...
8988466	  799.6	  590.9	 3838.0	...
8988467	  799.9	  590.8	 3838.0	...
8988468	  800.1	  590.5	 3838.0	...
8988469	  800.3	  590.3	 3841.0	...
8988470	  800.2	  590.4	 3845.0	...
8988471	  799.6	  590.8	 3849.0	...
8988472	  799.1	  591.2	 3847.0	...
8988473	  799.3	  591.1	 3844.0	...
8988474	  799.8	  591.0	 3841.0	...
8988475	  800.4	  591.0	 3844.0	...
8988476	  800.4	  591.1	 3847.0	...
8988477	  800.5	  591.3	 3851.0	...
8988478	  800.7	  591.5	 3850.0	...
8988479	  800.5	  591.6	 3850.0	...
8988480	  800.2	  591.7	 3851.0	...
8988481	  799.9	  591.8	 3852.0	...
8988482	  799.6	  591.7	 3852.0	...
8988483	  799.4	  591.6	 3852.0	...
8988484	  799.3	  591.7	 3853.0	...
8988485	  799.1	  591.9	 3854.0	...
8988486	  798.9	  591.9	 3855.0	...
8988487	  798.7	  591.6	 3855.0	...
8988488	  799.0	  591.2	 3854.0	...
8988489	  799.2	  591.1	 3851.0	...
8988490	  799.2	  591.0	 3849.0	...
8988491	  798.9	  591.0	 3848.0	...
8988492	  798.9	  591.2	 3847.0	...
8988493	  798.7	  591.4	 3849.0	...
8988494	  798.7	  591.9	 3852.0	...
8988495	  798.6	  592.2	 3855.0	...
8988496	  798.5	  592.3	 3855.0	...
8988497	  798.5	  592.1	 3852.0	...
8988498	  798.6	  592.0	 3846.0	...
8988499	  798.5	  592.7	 3841.0	...
8988500	  798.3	  593.3	 3838.0	...
8988501	  798.4	  593.9	 3842.0	...
8988502	  798.8	  593.8	 3848.0	...
8988503	  799.2	  593.2	 3854.0	...
8988504	  799.4	  592.7	 3856.0	...
8988505	  799.4	  592.4	 3856.0	...
8988506	  799.0	  592.8	 3855.0	...
8988507	  798.6	  593.2	 3855.0	...
8988508	  798.2	  593.2	 3853.0	...
8988509	  798.4	  593.0	 3851.0	...
8988510	  798.6	  592.9	 3849.0	...
8988511	  798.7	  593.1	 3849.0	...
MSG	8988512 0000 _ Number Off
8988512	  798.6	  593.4	 3850.0	...
8988513	  798.5	  593.7	 3849.0	...
8988514	  798.4	  593.6	 3848.0	...
8988515	  798.4	  593.6	 3848.0	...
8988516	  798.5	  593.5	 3847.0	...
8988517	  798.5	  593.4	 3847.0	...
8988518	  798.5	  593.2	 3847.0	...
8988519	  798.5	  593.0	 3849.0	...
8988520	  798.3	  592.9	 3850.0	...
8988521	  798.1	  593.1	 3851.0	...
8988522	  797.8	  593.5	 3851.0	...
8988523	  797.5	  593.8	 3851.0	...
8988524	  797.2	  593.9	 3849.0	...
8988525	  797.1	  593.9	 3848.0	...
8988526	  797.4	  593.8	 3848.0	...
8988527	  797.7	  593.7	 3850.0	...
8988528	  797.8	  593.6	 3851.0	...
8988529	  797.7	  593.6	 3850.0	...
8988530	  797.9	  593.5	 3848.0	...
8988531	  798.3	  592.7	 3846.0	...
8988532	  798.6	  592.0	 3847.0	...
8988533	  798.5	  591.9	 3848.0	...
8988534	  798.5	  592.8	 3850.0	...
8988535	  798.5	  593.6	 3852.0	...
8988536	  798.6	  593.4	 3854.0	...
8988537	  798.6	  593.0	 3856.0	...
8988538	  798.6	  592.7	 3855.0	...
8988539	  798.5	  592.8	 3853.0	...
8988540	  798.4	  593.1	 3851.0	...
8988541	  798.3	  593.3	 3851.0	...
8988542	  797.8	  593.4	 3851.0	...
8988543	  797.3	  593.3	 3851.0	...
8988544	  796.8	  593.2	 3854.0	...
8988545	  796.8	  593.2	 3855.0	...
8988546	  796.8	  593.1	 3857.0	...
8988547	  796.7	  592.6	 3856.0	...
8988548	  796.7	  592.1	 3855.0	...
8988549	  796.7	  591.7	 3854.0	...
8988550	  796.8	  591.7	 3854.0	...
8988551	  796.9	  591.7	 3855.0	...
8988552	  797.1	  591.7	 3855.0	...
8988553	  797.2	  592.0	 3857.0	...
8988554	  797.3	  592.3	 3859.0	...
8988555	  797.3	  592.7	 3860.0	...
8988556	  797.0	  592.7	 3861.0	...
8988557	  796.8	  592.5	 3862.0	...
8988558	  796.7	  592.3	 3860.0	...
8988559	  796.9	  592.1	 3857.0	...
8988560	  797.0	  592.2	 3854.0	...
8988561	  796.7	  592.2	 3853.0	...
8988562	  796.5	  592.1	 3853.0	...
8988563	  796.2	  592.0	 3853.0	...
8988564	  796.1	  591.5	 3852.0	...
8988565	  796.2	  591.2	 3852.0	...
8988566	  796.4	  591.0	 3853.0	...
8988567	  796.6	  591.3	 3853.0	...
8988568	  796.5	  592.0	 3853.0	...
8988569	  796.5	  592.5	 3852.0	...
8988570	  796.6	  592.8	 3851.0	...
8988571	  796.7	  592.6	 3851.0	...
8988572	  796.7	  592.3	 3848.0	...
8988573	  796.7	  592.1	 3847.0	...
8988574	  796.7	  591.8	 3846.0	...
8988575	  796.7	  591.6	 3848.0	...
8988576	  796.6	  591.7	 3848.0	...
8988577	  796.5	  592.1	 3847.0	...
8988578	  796.4	  592.0	 3846.0	...
8988579	  796.4	  591.7	 3843.0	...
8988580	  796.6	  591.4	 3842.0	...
8988581	  796.7	  591.3	 3845.0	...
8988582	  796.7	  591.2	 3849.0	...
8988583	  796.7	  591.0	 3854.0	...
8988584	  796.7	  590.8	 3853.0	...
8988585	  796.6	  590.8	 3850.0	...
8988586	  796.3	  590.9	 3848.0	...
8988587	  796.1	  591.0	 3845.0	...
8988588	  796.0	  591.1	 3845.0	...
8988589	  796.2	  591.3	 3844.0	...
8988590	  796.4	  591.6	 3843.0	...
8988591	  796.5	  591.8	 3843.0	...
8988592	  796.4	  591.8	 3844.0	...
8988593	  796.3	  591.5	 3845.0	...
8988594	  796.2	  591.1	 3844.0	...
8988595	  796.1	  590.7	 3844.0	...
8988596	  796.1	  590.8	 3844.0	...
8988597	  796.1	  590.8	 3844.0	...
8988598	  796.1	  590.7	 3845.0	...
8988599	  796.3	  590.5	 3846.0	...
8988600	  796.3	  590.3	 3848.0	...
8988601	  796.3	  590.5	 3849.0	...
8988602	  796.3	  590.7	 3848.0	...
8988603	  796.4	  591.0	 3847.0	...
8988604	  796.7	  590.9	 3849.0	...
8988605	  797.0	  590.7	 3851.0	...
8988606	  797.2	  590.3	 3854.0	...
8988607	  796.9	  590.1	 3854.0	...
8988608	  796.6	  590.1	 3853.0	...
8988609	  796.5	  590.3	 3853.0	...
8988610	  796.5	  590.3	 3851.0	...
8988611	  796.4	  590.6	 3849.0	...
8988612	  796.3	  590.9	 3851.0	...
8988613	  796.3	  591.3	 3854.0	...
8988614	  796.3	  591.4	 3857.0	...
8988615	  796.1	  591.6	 3858.0	...
8988616	  796.1	  591.8	 3859.0	...
8988617	  796.0	  591.7	 3860.0	...
8988618	  796.0	  591.7	 3860.0	...
8988619	  796.1	  591.6	 3858.0	...
8988620	  796.2	  591.7	 3857.0	...
8988621	  796.5	  592.0	 3856.0	...
8988622	  796.9	  592.3	 3855.0	...
8988623	  797.3	  592.7	 3855.0	...
8988624	  797.4	  592.7	 3855.0	...
8988625	  797.2	  592.8	 3854.0	...
8988626	  796.8	  592.9	 3854.0	...
8988627	  796.5	  592.5	 3854.0	...
8988628	  796.4	  591.7	 3855.0	...
8988629	  796.3	  590.9	 3857.0	...
8988630	  796.3	  590.7	 3859.0	...
8988631	  796.5	  591.4	 3861.0	...
8988632	  796.6	  592.0	 3861.0	...
8988633	  796.7	  592.3	 3861.0	...
8988634	  796.8	  592.2	 3861.0	...
8988635	  796.8	  592.0	 3859.0	...
8988636	  796.8	  591.7	 3856.0	...
8988637	  796.8	  591.5	 3853.0	...
8988638	  796.8	  591.5	 3852.0	...
8988639	  796.8	  591.5	 3854.0	...
8988640	  796.7	  591.3	 3853.0	...
8988641	  796.6	  591.2	 3851.0	...
8988642	  796.5	  590.9	 3848.0	...
8988643	  796.4	  590.7	 3848.0	...
8988644	  796.3	  590.5	 3848.0	...
8988645	  796.2	  590.5	 3848.0	...
8988646	  796.5	  590.4	 3848.0	...
8988647	  797.0	  590.9	 3850.0	...
8988648	  797.5	  591.4	 3852.0	...
8988649	  797.5	  592.1	 3852.0	...
8988650	  797.5	  592.3	 3852.0	...
8988651	  797.5	  592.2	 3853.0	...
8988652	  797.7	  591.8	 3855.0	...
8988653	  797.8	  591.4	 3853.0	...
8988654	  797.4	  591.9	 3848.0	...
8988655	  796.9	  592.5	 3846.0	...
8988656	  796.4	  592.9	 3848.0	...
8988657	  796.6	  592.6	 3850.0	...
8988658	  796.7	  592.3	 3849.0	...
8988659	  796.8	  592.1	 3848.0	...
8988660	  796.8	  592.2	 3848.0	...
8988661	  796.8	  592.2	 3848.0	...
8988662	  796.8	  592.1	 3850.0	...
8988663	  796.5	  592.1	 3851.0	...
8988664	  796.1	  592.6	 3852.0	...
8988665	  795.9	  593.0	 3851.0	...
8988666	  796.0	  593.3	 3847.0	...
8988667	  796.1	  593.3	 3843.0	...
8988668	  796.1	  593.0	 3840.0	...
8988669	  796.2	  592.6	 3841.0	...
8988670	  796.5	  592.3	 3843.0	...
8988671	  796.8	  592.2	 3843.0	...
8988672	  796.9	  592.2	 3843.0	...
8988673	  796.8	  592.2	 3845.0	...
8988674	  796.6	  592.1	 3845.0	...
8988675	  796.5	  592.0	 3846.0	...
8988676	  796.3	  591.9	 3845.0	...
8988677	  796.3	  591.9	 3844.0	...
8988678	  796.4	  592.0	 3845.0	...
8988679	  796.6	  592.3	 3846.0	...
8988680	  796.7	  592.5	 3847.0	...
8988681	  796.8	  592.7	 3847.0	...
8988682	  796.8	  592.6	 3846.0	...
8988683	  796.7	  592.4	 3847.0	...
8988684	  796.5	  592.3	 3847.0	...
8988685	  796.5	  592.4	 3847.0	...
8988686	  796.6	  592.8	 3845.0	...
8988687	  796.7	  593.2	 3844.0	...
8988688	  796.6	  593.6	 3844.0	...
8988689	  796.4	  593.0	 3844.0	...
8988690	  796.1	  592.5	 3844.0	...
8988691	  796.0	  591.9	 3845.0	...
8988692	  795.9	  591.9	 3845.0	...
8988693	  795.8	  592.7	 3845.0	...
8988694	  795.9	  593.5	 3845.0	...
8988695	  796.2	  594.1	 3845.0	...
8988696	  796.4	  594.0	 3846.0	...
8988697	  796.4	  594.0	 3846.0	...
8988698	  796.4	  594.0	 3844.0	...
8988699	  796.5	  593.9	 3841.0	...
8988700	  796.6	  593.6	 3839.0	...
8988701	  796.8	  593.3	 3838.0	...
8988702	  797.0	  593.2	 3838.0	...
8988703	  797.1	  593.1	 3838.0	...
8988704	  797.1	  593.2	 3837.0	...
8988705	  797.1	  593.4	 3840.0	...
8988706	  797.2	  593.7	 3843.0	...
8988707	  796.9	  593.9	 3846.0	...
8988708	  796.8	  594.2	 3844.0	...
8988709	  796.7	  593.9	 3841.0	...
8988710	  796.5	  593.4	 3838.0	...
8988711	  796.3	  593.0	 3840.0	...
8988712	  796.3	  593.1	 3844.0	...
8988713	  796.5	  593.3	 3848.0	...
8988714	  796.9	  593.5	 3844.0	...
8988715	  797.2	  593.6	 3840.0	...
8988716	  797.4	  593.6	 3836.0	...
8988717	  797.4	  593.6	 3836.0	...
8988718	  797.3	  593.1	 3836.0	...
8988719	  797.1	  592.6	 3837.0	...
8988720	  797.0	  592.4	 3837.0	...
8988721	  796.9	  592.8	 3837.0	...
8988722	  796.8	  592.7	 3836.0	...
MSG	8988723 0000 _ Number On
8988723	  796.8	  592.3	 3835.0	...
8988724	  796.8	  591.9	 3834.0	...
8988725	  796.9	  592.1	 3831.0	...
8988726	  797.1	  592.4	 3829.0	...
8988727	  797.0	  592.8	 3830.0	...
8988728	  797.0	  592.6	 3833.0	...
8988729	  797.0	  592.2	 3836.0	...
8988730	  796.8	  592.3	 3835.0	...
8988731	  796.8	  593.1	 3835.0	...
8988732	  797.1	  593.9	 3834.0	...
8988733	  797.7	  594.1	 3834.0	...
8988734	  798.2	  593.7	 3836.0	...
8988735	  798.1	  593.7	 3838.0	...
8988736	  797.8	  593.8	 3839.0	...
8988737	  797.7	  594.2	 3840.0	...
8988738	  798.0	  594.4	 3840.0	...
8988739	  797.8	  594.3	 3840.0	...
8988740	  797.4	  593.9	 3840.0	...
8988741	  797.1	  593.2	 3841.0	...
8988742	  797.3	  592.7	 3841.0	...
8988743	  797.4	  592.4	 3843.0	...
8988744	  797.4	  592.3	 3845.0	...
8988745	  797.4	  592.3	 3847.0	...
8988746	  797.4	  592.3	 3847.0	...
8988747	  797.5	  592.4	 3843.0	...
8988748	  797.5	  592.4	 3840.0	...
8988749	  797.4	  592.4	 3836.0	...
8988750	  797.3	  592.3	 3837.0	...
8988751	  797.3	  592.3	 3837.0	...
8988752	  797.5	  592.3	 3837.0	...
8988753	  797.8	  592.2	 3837.0	...
8988754	  798.0	  591.9	 3837.0	...
8988755	  798.0	  591.7	 3837.0	...
8988756	  798.0	  591.6	 3837.0	...
8988757	  797.9	  591.5	 3838.0	...
8988758	  797.8	  591.3	 3838.0	...
8988759	  798.3	  591.2	 3839.0	...
8988760	  798.7	  591.2	 3839.0	...
8988761	  799.0	  591.4	 3839.0	...
8988762	  798.8	  591.6	 3839.0	...
8988763	  798.4	  591.9	 3838.0	...
8988764	  798.3	  592.0	 3838.0	...
8988765	  798.2	  592.0	 3839.0	...
8988766	  798.3	  591.9	 3838.0	...
8988767	  798.5	  591.7	 3837.0	...
8988768	  798.7	  591.6	 3836.0	...
8988769	  798.6	  591.8	 3834.0	...
8988770	  798.6	  592.0	 3833.0	...
8988771	  798.6	  592.2	 3831.0	...
8988772	  798.7	  592.2	 3832.0	...
8988773	  798.7	  591.8	 3833.0	...
8988774	  798.8	  591.4	 3837.0	...
8988775	  798.9	  591.9	 3840.0	...
8988776	  799.0	  592.8	 3842.0	...
8988777	  799.0	  593.7	 3842.0	...
8988778	  799.0	  593.7	 3841.0	...
8988779	  799.1	  593.6	 3840.0	...
8988780	  799.2	  593.4	 3840.0	...
8988781	  799.1	  593.2	 3840.0	...
8988782	  799.1	  592.9	 3840.0	...
8988783	  799.0	  592.7	 3839.0	...
8988784	  799.0	  592.8	 3835.0	...
8988785	  799.2	  593.0	 3832.0	...
8988786	  799.2	  593.1	 3829.0	...
8988787	  799.3	  593.0	 3831.0	...
8988788	  799.3	  592.9	 3833.0	...
8988789	  799.3	  592.9	 3835.0	...
8988790	  799.3	  593.1	 3836.0	...
8988791	  798.8	  593.2	 3836.0	...
8988792	  798.4	  593.2	 3837.0	...
8988793	  798.0	  593.3	 3839.0	...
8988794	  798.1	  593.3	 3841.0	...
8988795	  798.5	  593.3	 3843.0	...
8988796	  798.8	  593.3	 3842.0	...
8988797	  799.1	  593.1	 3842.0	...
8988798	  798.9	  593.0	 3841.0	...
8988799	  798.6	  592.4	 3840.0	...
8988800	  798.3	  591.8	 3838.0	...
8988801	  798.2	  591.2	 3838.0	...
8988802	  798.2	  591.0	 3838.0	...
8988803	  798.2	  591.0	 3836.0	...
8988804	  798.4	  590.9	 3834.0	...
8988805	  798.7	  590.9	 3831.0	...
8988806	  799.0	  591.0	 3831.0	...
8988807	  799.1	  590.9	 3832.0	...
8988808	  799.2	  590.7	 3832.0	...
8988809	  799.3	  590.6	 3834.0	...
8988810	  799.0	  590.5	 3837.0	...
8988811	  798.6	  590.3	 3838.0	...
8988812	  798.3	  590.7	 3839.0	...
8988813	  798.4	  591.2	 3838.0	...
8988814	  798.5	  591.6	 3838.0	...
8988815	  798.6	  591.2	 3839.0	...
8988816	  798.9	  590.7	 3843.0	...
8988817	  799.1	  590.3	 3846.0	...
8988818	  799.1	  590.3	 3849.0	...
8988819	  798.8	  590.3	 3849.0	...
8988820	  798.6	  590.3	 3850.0	...
8988821	  798.6	  590.4	 3848.0	...
8988822	  798.6	  590.4	 3847.0	...
8988823	  798.6	  590.7	 3846.0	...
8988824	  798.7	  590.7	 3846.0	...
8988825	  798.9	  590.6	 3843.0	...
8988826	  798.7	  590.4	 3841.0	...
8988827	  798.4	  590.2	 3839.0	...
8988828	  798.3	  590.1	 3840.0	...
8988829	  798.7	  590.3	 3845.0	...
8988830	  799.2	  590.6	 3849.0	...
8988831	  799.4	  591.0	 3853.0	...
8988832	  799.6	  591.0	 3855.0	...
8988833	  799.7	  591.1	 3857.0	...
8988834	  800.0	  591.1	 3856.0	...
8988835	  800.1	  591.0	 3853.0	...
8988836	  800.3	  590.8	 3850.0	...
8988837	  800.4	  590.5	 3848.0	...
8988838	  800.5	  590.4	 3846.0	...
8988839	  800.2	  590.6	 3845.0	...
8988840	  799.8	  590.9	 3847.0	...
8988841	  799.6	  590.9	 3850.0	...
8988842	  799.9	  590.6	 3852.0	...
8988843	  800.0	  590.3	 3850.0	...
8988844	  799.7	  590.0	 3849.0	...
8988845	  799.3	  589.7	 3848.0	...
8988846	  799.0	  589.4	 3848.0	...
8988847	  799.0	  589.1	 3849.0	...
8988848	  799.1	  589.0	 3849.0	...
8988849	  799.2	  589.0	 3848.0	...
8988850	  799.0	  589.2	 3851.0	...
8988851	  798.6	  589.8	 3854.0	...
8988852	  798.3	  590.2	 3857.0	...
8988853	  798.4	  590.7	 3857.0	...
8988854	  798.6	  590.8	 3856.0	...
8988855	  799.0	  591.0	 3854.0	...
8988856	  799.4	  590.7	 3851.0	...
8988857	  799.3	  590.4	 3848.0	...
8988858	  798.9	  590.2	 3847.0	...
8988859	  799.2	  590.4	 3849.0	...
8988860	  800.1	  590.7	 3851.0	...
8988861	  800.8	  591.0	 3852.0	...
8988862	  800.8	  591.0	 3853.0	...
8988863	  800.6	  591.0	 3852.0	...
8988864	  800.3	  590.6	 3850.0	...
8988865	  799.7	  590.2	 3850.0	...
8988866	  799.4	  589.6	 3856.0	...
8988867	  799.4	  589.7	 3862.0	...
8988868	  799.6	  590.1	 3864.0	...
8988869	  799.6	  590.6	 3861.0	...
8988870	  799.6	  590.9	 3858.0	...
8988871	  799.8	  590.9	 3858.0	...
8988872	  799.9	  590.9	 3859.0	...
8988873	  799.7	  590.8	 3859.0	...
8988874	  799.5	  590.7	 3859.0	...
8988875	  799.5	  590.6	 3857.0	...
8988876	  799.9	  590.6	 3856.0	...
8988877	  800.2	  590.0	 3855.0	...
8988878	  800.1	  589.4	 3856.0	...
8988879	  799.9	  589.8	 3855.0	...
8988880	  799.8	  590.7	 3854.0	...
8988881	  799.7	  591.3	 3852.0	...
8988882	  799.3	  591.0	 3853.0	...
8988883	  799.0	  590.9	 3854.0	...
8988884	  799.1	  591.2	 3856.0	...
8988885	  799.3	  591.5	 3856.0	...
8988886	  799.7	  591.4	 3857.0	...
8988887	  799.8	  591.1	 3857.0	...
8988888	  799.9	  590.9	 3858.0	...
8988889	  799.8	  590.4	 3858.0	...
8988890	  799.8	  590.2	 3855.0	...
8988891	  799.8	  590.6	 3851.0	...
8988892	  799.8	  591.2	 3847.0	...
8988893	  799.5	  591.8	 3847.0	...
8988894	  799.2	  591.6	 3847.0	...
8988895	  799.0	  591.5	 3848.0	...
8988896	  799.1	  591.0	 3849.0	...
8988897	  799.2	  590.5	 3851.0	...
8988898	  799.2	  590.5	 3852.0	...
8988899	  799.3	  590.9	 3853.0	...
8988900	  799.3	  591.3	 3853.0	...
8988901	  799.2	  591.5	 3850.0	...
8988902	  799.2	  591.8	 3848.0	...
8988903	  799.1	  592.0	 3846.0	...
8988904	  799.1	  592.0	 3849.0	...
8988905	  799.2	  591.7	 3850.0	...
8988906	  799.0	  591.4	 3851.0	...
8988907	  798.8	  591.2	 3850.0	...
8988908	  798.6	  591.2	 3850.0	...
8988909	  798.6	  591.4	 3851.0	...
8988910	  798.9	  591.4	 3851.0	...
8988911	  799.3	  591.3	 3852.0	...
8988912	  799.8	  591.2	 3853.0	...
8988913	  799.9	  591.0	 3854.0	...
8988914	  800.1	  591.1	 3854.0	...
8988915	  800.3	  591.2	 3854.0	...
8988916	  800.4	  591.5	 3853.0	...
8988917	  800.4	  591.6	 3852.0	...
8988918	  800.4	  591.6	 3850.0	...
8988919	  800.2	  591.5	 3851.0	...
8988920	  800.0	  591.6	 3854.0	...
8988921	  799.7	  591.8	 3859.0	...
8988922	  799.6	  592.2	 3861.0	...
8988923	  799.7	  592.5	 3862.0	...
8988924	  799.7	  592.2	 3862.0	...
8988925	  799.8	  591.7	 3862.0	...
8988926	  799.9	  591.7	 3862.0	...
8988927	  799.5	  592.2	 3860.0	...
8988928	  799.2	  592.5	 3859.0	...
8988929	  799.5	  592.2	 3859.0	...
8988930	  800.1	  591.3	 3860.0	...
8988931	  800.6	  590.7	 3860.0	...
8988932	  800.4	  590.2	 3859.0	...
8988933	  800.1	  590.4	 3859.0	...
8988934	  799.9	  590.6	 3861.0	...
8988935	  799.9	  590.8	 3863.0	...
8988936	  800.0	  590.9	 3864.0	...
8988937	  800.0	  591.0	 3863.0	...
8988938	  800.0	  591.2	 3861.0	...
8988939	  799.7	  591.5	 3861.0	...
8988940	  799.5	  591.8	 3860.0	...
8988941	  799.3	  592.0	 3861.0	...
8988942	  799.3	  591.8	 3862.0	...
8988943	  799.3	  591.6	 3863.0	...
8988944	  799.2	  591.4	 3863.0	...
8988945	  799.1	  591.7	 3864.0	...
8988946	  799.4	  591.8	 3863.0	...
8988947	  799.9	  591.6	 3861.0	...
8988948	  800.4	  591.2	 3859.0	...
8988949	  800.6	  590.8	 3857.0	...
8988950	  800.4	  590.7	 3857.0	...
8988951	  799.9	  590.8	 3859.0	...
8988952	  799.4	  590.8	 3862.0	...
8988953	  799.2	  590.8	 3864.0	...
8988954	  799.6	  590.9	 3863.0	...
8988955	  799.9	  591.0	 3862.0	...
8988956	  799.9	  591.4	 3861.0	...
8988957	  799.7	  591.6	 3860.0	...
8988958	  799.5	  591.6	 3860.0	...
8988959	  799.4	  591.3	 3861.0	...
8988960	  799.4	  591.0	 3861.0	...
8988961	  799.4	  590.8	 3863.0	...
8988962	  799.4	  590.8	 3863.0	...
8988963	  799.5	  590.7	 3862.0	...
8988964	  799.7	  590.9	 3859.0	...
8988965	  800.0	  591.1	 3856.0	...
8988966	  800.0	  591.1	 3853.0	...
8988967	  800.1	  590.9	 3851.0	...
8988968	  800.0	  590.8	 3852.0	...
8988969	  800.0	  590.7	 3855.0	...
8988970	  799.9	  590.7	 3858.0	...
8988971	  799.3	  590.7	 3859.0	...
8988972	  798.6	  590.7	 3860.0	...
8988973	  798.3	  590.8	 3862.0	...
8988974	  798.6	  590.9	 3861.0	...
8988975	  798.9	  590.9	 3859.0	...
8988976	  798.8	  591.4	 3857.0	...
8988977	  798.6	  591.9	 3857.0	...
8988978	  798.2	  592.6	 3857.0	...
8988979	  797.9	  592.7	 3856.0	...
8988980	  797.8	  592.0	 3854.0	...
8988981	  797.7	  591.3	 3855.0	...
8988982	  797.6	  590.9	 3856.0	...
8988983	  797.5	  591.2	 3858.0	...
8988984	  797.6	  591.5	 3859.0	...
8988985	  797.9	  591.5	 3859.0	...
8988986	  798.2	  591.7	 3862.0	...
8988987	  798.4	  591.9	 3866.0	...
8988988	  798.6	  591.8	 3867.0	...
8988989	  798.7	  592.1	 3865.0	...
8988990	  798.7	  592.4	 3863.0	...
8988991	  798.7	  592.7	 3866.0	...
8988992	  798.7	  592.7	 3868.0	...
8988993	  798.5	  592.0	 3868.0	...
8988994	  798.1	  591.4	 3866.0	...
8988995	  797.8	  591.3	 3866.0	...
8988996	  797.9	  592.0	 3868.0	...
8988997	  798.3	  592.7	 3867.0	...
8988998	  798.6	  592.7	 3863.0	...
8988999	  798.7	  592.4	 3860.0	...
8989000	  798.7	  592.0	 3861.0	...
8989001	  798.7	  592.0	 3861.0	...
8989002	  798.6	  592.1	 3862.0	...
8989003	  798.6	  592.1	 3863.0	...
8989004	  798.7	  592.1	 3864.0	...
8989005	  798.8	  592.1	 3865.0	...
8989006	  798.9	  592.2	 3866.0	...
8989007	  798.9	  592.3	 3864.0	...
8989008	  798.8	  592.4	 3863.0	...
8989009	  798.3	  592.3	 3864.0	...
8989010	  798.0	  592.1	 3865.0	...
8989011	  798.1	  591.8	 3866.0	...
8989012	  798.6	  591.6	 3866.0	...
8989013	  798.9	  591.6	 3865.0	...
8989014	  798.9	  591.7	 3863.0	...
8989015	  798.9	  591.8	 3864.0	...
8989016	  799.1	  592.2	 3866.0	...
8989017	  799.2	  592.6	 3867.0	...
8989018	  799.1	  593.0	 3865.0	...
8989019	  798.8	  593.1	 3863.0	...
8989020	  798.6	  592.8	 3865.0	...
8989021	  798.2	  592.5	 3870.0	...
8989022	  798.1	  592.2	 3874.0	...
8989023	  797.9	  592.2	 3874.0	...
8989024	  797.9	  592.4	 3875.0	...
8989025	  797.9	  592.5	 3874.0	...
MSG	8989026 0000 _ Number Off
8989026	  798.0	  592.6	 3872.0	...
8989027	  798.0	  592.7	 3870.0	...
8989028	  798.1	  592.7	 3867.0	...
8989029	  798.1	  592.6	 3865.0	...
8989030	  798.0	  592.4	 3864.0	...
8989031	  797.8	  592.0	 3866.0	...
8989032	  797.7	  591.7	 3870.0	...
8989033	  797.7	  591.9	 3874.0	...
8989034	  797.8	  592.5	 3875.0	...
8989035	  798.1	  593.0	 3873.0	...
8989036	  798.4	  592.8	 3870.0	...
8989037	  798.7	  592.7	 3868.0	...
8989038	  798.4	  592.7	 3867.0	...
8989039	  798.0	  593.0	 3866.0	...
8989040	  797.8	  593.3	 3866.0	...
8989041	  797.9	  593.4	 3866.0	...
8989042	  797.9	  593.1	 3865.0	...
8989043	  797.7	  592.9	 3865.0	...
8989044	  797.6	  592.8	 3864.0	...
8989045	  797.7	  592.5	 3864.0	...
8989046	  798.1	  592.3	 3864.0	...
8989047	  798.7	  592.4	 3863.0	...
8989048	  799.1	  592.8	 3862.0	...
8989049	  799.4	  593.1	 3862.0	...
8989050	  799.1	  593.0	 3864.0	...
8989051	  798.8	  593.2	 3868.0	...
8989052	  798.6	  593.5	 3871.0	...
8989053	  798.7	  593.2	 3873.0	...
8989054	  798.8	  592.7	 3872.0	...
8989055	  798.4	  592.8	 3871.0	...
8989056	  798.0	  593.4	 3871.0	...
8989057	  797.9	  593.7	 3871.0	...
8989058	  798.2	  593.7	 3870.0	...
8989059	  798.3	  593.7	 3868.0	...
8989060	  798.1	  593.7	 3867.0	...
8989061	  798.0	  593.5	 3867.0	...
8989062	  798.0	  593.3	 3867.0	...
8989063	  798.4	  593.3	 3870.0	...
8989064	  798.7	  593.4	 3873.0	...
8989065	  799.0	  593.5	 3876.0	...
8989066	  798.8	  593.2	 3875.0	...
8989067	  798.5	  592.9	 3874.0	...
8989068	  798.4	  592.5	 3873.0	...
8989069	  798.3	  592.5	 3873.0	...
8989070	  798.3	  593.0	 3873.0	...
8989071	  798.2	  593.3	 3875.0	...
8989072	  798.2	  593.5	 3876.0	...
8989073	  798.1	  592.7	 3878.0	...
8989074	  798.2	  592.1	 3881.0	...
8989075	  798.1	  591.7	 3884.0	...
8989076	  798.0	  591.9	 3888.0	...
8989077	  797.8	  592.2	 3887.0	...
8989078	  797.8	  592.5	 3884.0	...
8989079	  797.9	  592.9	 3882.0	...
8989080	  798.0	  593.3	 3884.0	...
8989081	  797.9	  593.6	 3887.0	...
8989082	  797.8	  594.0	 3889.0	...
8989083	  797.6	  594.4	 3888.0	...
8989084	  797.3	  594.4	 3888.0	...
8989085	  796.8	  594.3	 3889.0	...
8989086	  796.8	  594.1	 3890.0	...
8989087	  797.1	  594.2	 3890.0	...
8989088	  797.6	  594.5	 3889.0	...
8989089	  797.6	  594.8	 3887.0	...
8989090	  797.6	  594.6	 3885.0	...
8989091	  797.4	  594.3	 3883.0	...
8989092	  797.6	  593.9	 3882.0	...
8989093	  797.9	  594.0	 3882.0	...
8989094	  798.2	  594.2	 3882.0	...
8989095	  798.2	  594.4	 3883.0	...
8989096	  798.2	  594.4	 3884.0	...
8989097	  798.2	  594.0	 3884.0	...
8989098	  798.1	  593.4	 3885.0	...
8989099	  798.1	  592.9	 3887.0	...
8989100	  797.9	  592.9	 3889.0	...
8989101	  797.8	  593.0	 3888.0	...
8989102	  797.5	  593.1	 3890.0	...
8989103	  797.1	  593.1	 3891.0	...
8989104	  796.8	  593.1	 3893.0	...
8989105	  796.6	  593.2	 3893.0	...
8989106	  796.7	  593.4	 3894.0	...
8989107	  796.7	  593.6	 3895.0	...
8989108	  796.6	  593.7	 3896.0	...
8989109	  796.5	  593.4	 3896.0	...
8989110	  796.5	  593.1	 3894.0	...
8989111	  796.7	  592.8	 3893.0	...
8989112	  797.0	  593.1	 3892.0	...
8989113	  797.2	  593.2	 3891.0	...
8989114	  797.3	  593.3	 3891.0	...
8989115	  797.5	  593.0	 3894.0	...
8989116	  797.9	  592.8	 3898.0	...
8989117	  798.3	  592.8	 3901.0	...
8989118	  798.2	  592.9	 3900.0	...
8989119	  797.7	  593.0	 3900.0	...
8989120	  797.3	  592.9	 3903.0	...
8989121	  797.1	  592.7	 3906.0	...
8989122	  796.7	  592.8	 3909.0	...
8989123	  796.3	  592.8	 3909.0	...
8989124	  796.2	  592.7	 3910.0	...
8989125	  796.6	  592.8	 3910.0	...
8989126	  796.9	  592.9	 3910.0	...
8989127	  796.9	  593.4	 3910.0	...
8989128	  797.0	  594.1	 3910.0	...
8989129	  797.1	  594.8	 3910.0	...
8989130	  797.1	  594.8	 3909.0	...
8989131	  797.3	  594.5	 3909.0	...
8989132	  797.6	  594.2	 3908.0	...
8989133	  797.5	  594.2	 3908.0	...
8989134	  797.1	  594.3	 3909.0	...
8989135	  796.7	  593.9	 3909.0	...
8989136	  796.2	  593.5	 3910.0	...
8989137	  795.7	  593.2	 3910.0	...
8989138	  795.3	  593.2	 3909.0	...
8989139	  795.4	  593.3	 3910.0	...
8989140	  795.9	  593.5	 3910.0	...
8989141	  796.3	  593.6	 3910.0	...
8989142	  796.7	  593.8	 3912.0	...
8989143	  796.8	  593.8	 3913.0	...
8989144	  796.9	  593.8	 3913.0	...
8989145	  796.9	  593.8	 3913.0	...
8989146	  796.9	  593.5	 3910.0	...
8989147	  796.6	  593.3	 3907.0	...
8989148	  796.4	  593.0	 3907.0	...
8989149	  796.2	  593.0	 3912.0	...
8989150	  796.1	  593.0	 3914.0	...
8989151	  796.1	  592.8	 3910.0	...
8989152	  796.0	  592.7	 3906.0	...
8989153	  796.2	  593.2	 3904.0	...
8989154	  796.3	  593.9	 3906.0	...
8989155	  796.0	  594.5	 3908.0	...
8989156	  795.6	  594.4	 3910.0	...
8989157	  795.3	  594.5	 3912.0	...
8989158	  795.2	  594.7	 3913.0	...
8989159	  795.1	  594.8	 3915.0	...
8989160	  795.0	  594.6	 3915.0	...
8989161	  795.0	  594.4	 3915.0	...
8989162	  794.9	  594.3	 3916.0	...
8989163	  794.7	  594.4	 3918.0	...
8989164	  794.9	  594.4	 3918.0	...
8989165	  795.2	  594.3	 3917.0	...
8989166	  795.5	  594.2	 3916.0	...
8989167	  795.6	  594.2	 3916.0	...
8989168	  795.5	  593.9	 3915.0	...
8989169	  795.5	  593.6	 3915.0	...
8989170	  795.7	  593.7	 3915.0	...
8989171	  795.8	  594.1	 3919.0	...
8989172	  795.6	  594.6	 3923.0	...
8989173	  795.2	  594.7	 3927.0	...
8989174	  794.9	  594.7	 3927.0	...
8989175	  795.0	  594.8	 3928.0	...
8989176	  795.0	  594.4	 3927.0	...
8989177	  794.8	  594.0	 3927.0	...
8989178	  794.8	  593.7	 3926.0	...
8989179	  794.8	  593.8	 3926.0	...
8989180	  794.9	  593.8	 3926.0	...
8989181	  795.4	  593.6	 3925.0	...
8989182	  795.8	  593.4	 3926.0	...
8989183	  796.1	  593.3	 3928.0	...
8989184	  795.9	  593.5	 3931.0	...
8989185	  795.6	  593.8	 3930.0	...
8989186	  795.3	  594.0	 3928.0	...
8989187	  795.3	  593.9	 3925.0	...
8989188	  795.3	  593.8	 3924.0	...
8989189	  795.3	  593.8	 3923.0	...
8989190	  795.3	  593.8	 3923.0	...
8989191	  795.4	  594.0	 3924.0	...
8989192	  795.5	  594.2	 3925.0	...
8989193	  795.2	  594.4	 3927.0	...
8989194	  794.8	  594.6	 3928.0	...
8989195	  794.5	  594.8	 3928.0	...
8989196	  794.6	  594.9	 3930.0	...
8989197	  794.7	  594.8	 3933.0	...
8989198	  794.8	  595.0	 3936.0	...
8989199	  794.8	  595.2	 3936.0	...
8989200	  794.8	  595.4	 3932.0	...
8989201	  794.7	  595.5	 3929.0	...
8989202	  794.7	  595.3	 3926.0	...
8989203	  794.7	  595.0	 3925.0	...
8989204	  794.8	  594.6	 3926.0	...
8989205	  794.8	  594.5	 3929.0	...
8989206	  794.8	  594.0	 3930.0	...
8989207	  794.6	  593.6	 3929.0	...
8989208	  794.4	  593.4	 3927.0	...
8989209	  794.6	  593.7	 3926.0	...
8989210	  794.9	  594.0	 3926.0	...
8989211	  795.1	  594.0	 3927.0	...
8989212	  794.9	  594.0	 3928.0	...
8989213	  794.6	  593.9	 3929.0	...
8989214	  794.5	  594.4	 3930.0	...
8989215	  794.4	  595.0	 3931.0	...
8989216	  794.3	  594.8	 3931.0	...
8989217	  794.3	  594.2	 3931.0	...
8989218	  794.3	  593.6	 3932.0	...
8989219	  794.3	  593.7	 3933.0	...
8989220	  794.4	  594.1	 3934.0	...
8989221	  794.6	  594.5	 3935.0	...
8989222	  794.7	  594.8	 3936.0	...
8989223	  795.0	  594.4	 3936.0	...
8989224	  795.3	  594.0	 3936.0	...
8989225	  795.6	  594.1	 3935.0	...
8989226	  795.5	  594.6	 3933.0	...
8989227	  795.2	  595.1	 3935.0	...
8989228	  794.9	  595.0	 3939.0	...
8989229	  794.8	  594.8	 3943.0	...
8989230	  794.9	  594.9	 3944.0	...
8989231	  795.0	  595.3	 3942.0	...
8989232	  795.0	  595.0	 3940.0	...
8989233	  794.8	  594.2	 3939.0	...
8989234	  794.4	  593.4	 3938.0	...
8989235	  794.3	  593.5	 3934.0	...
8989236	  794.2	  593.8	 3931.0	...
8989237	  794.3	  594.1	 3932.0	...
MSG	8989238 0000 _ Number On
8989238	  794.5	  594.3	 3935.0	...
8989239	  794.3	  594.6	 3939.0	...
8989240	  794.0	  595.0	 3941.0	...
8989241	  794.1	  595.2	 3942.0	...
8989242	  794.4	  595.4	 3944.0	...
8989243	  794.7	  595.5	 3943.0	...
8989244	  794.6	  595.6	 3940.0	...
8989245	  794.6	  595.4	 3936.0	...
8989246	  794.7	  595.2	 3939.0	...
8989247	  794.7	  595.0	 3945.0	...
8989248	  794.8	  594.6	 3951.0	...
8989249	  794.4	  594.4	 3952.0	...
8989250	  793.9	  594.2	 3951.0	...
8989251	  793.4	  594.1	 3950.0	...
8989252	  793.3	  594.0	 3949.0	...
8989253	  793.2	  594.4	 3950.0	...
8989254	  793.1	  594.9	 3952.0	...
8989255	  793.5	  595.2	 3952.0	...
8989256	  794.0	  595.1	 3951.0	...
8989257	  794.5	  595.0	 3950.0	...
8989258	  794.8	  595.0	 3949.0	...
8989259	  795.1	  595.1	 3949.0	...
8989260	  794.8	  595.2	 3952.0	...
8989261	  794.2	  595.2	 3954.0	...
8989262	  793.6	  595.4	 3957.0	...
8989263	  793.3	  595.5	 3958.0	...
8989264	  793.3	  595.6	 3955.0	...
8989265	  793.4	  595.6	 3953.0	...
8989266	  793.5	  595.4	 3948.0	...
8989267	  793.4	  595.1	 3946.0	...
8989268	  793.4	  594.9	 3944.0	...
8989269	  793.5	  594.9	 3945.0	...
8989270	  793.7	  595.0	 3947.0	...
8989271	  793.7	  595.0	 3947.0	...
8989272	  793.8	  595.1	 3948.0	...
8989273	  793.8	  595.2	 3949.0	...
8989274	  794.0	  594.9	 3950.0	...
8989275	  794.2	  594.3	 3948.0	...
8989276	  794.4	  593.6	 3946.0	...
8989277	  794.5	  593.6	 3943.0	...
8989278	  794.6	  593.6	 3942.0	...
8989279	  794.4	  593.6	 3940.0	...
8989280	  794.3	  593.3	 3938.0	...
8989281	  794.2	  593.3	 3936.0	...
8989282	  794.0	  593.3	 3933.0	...
8989283	  793.7	  593.0	 3931.0	...
8989284	  793.5	  592.7	 3934.0	...
8989285	  793.5	  592.5	 3939.0	...
8989286	  793.5	  592.8	 3941.0	...
8989287	  793.5	  593.1	 3937.0	...
8989288	  793.6	  593.6	 3935.0	...
8989289	  793.7	  594.1	 3938.0	...
8989290	  793.7	  594.6	 3940.0	...
8989291	  793.7	  594.3	 3940.0	...
8989292	  793.7	  593.9	 3940.0	...
8989293	  793.7	  593.5	 3940.0	...
8989294	  793.8	  593.3	 3939.0	...
8989295	  793.9	  593.1	 3939.0	...
8989296	  793.8	  592.8	 3938.0	...
8989297	  793.8	  592.7	 3937.0	...
8989298	  793.6	  593.0	 3936.0	...
8989299	  793.8	  593.5	 3938.0	...
8989300	  793.9	  594.0	 3939.0	...
8989301	  794.0	  594.1	 3940.0	...
8989302	  794.0	  594.1	 3939.0	...
8989303	  794.3	  594.2	 3937.0	...
8989304	  794.4	  594.3	 3936.0	...
8989305	  794.4	  594.4	 3934.0	...
8989306	  794.2	  594.6	 3933.0	...
8989307	  793.9	  594.8	 3932.0	...
8989308	  793.6	  594.5	 3933.0	...
8989309	  793.4	  594.3	 3934.0	...
8989310	  793.3	  594.0	 3934.0	...
8989311	  793.2	  594.0	 3934.0	...
8989312	  793.1	  593.9	 3936.0	...
8989313	  793.0	  593.7	 3938.0	...
8989314	  793.3	  593.6	 3938.0	...
8989315	  793.7	  593.5	 3938.0	...
8989316	  794.1	  593.8	 3939.0	...
8989317	  794.4	  594.2	 3941.0	...
8989318	  794.4	  594.6	 3939.0	...
8989319	  794.3	  594.3	 3936.0	...
8989320	  794.3	  593.9	 3932.0	...
8989321	  794.3	  593.3	 3932.0	...
8989322	  794.6	  593.0	 3931.0	...
8989323	  794.8	  592.6	 3934.0	...
8989324	  794.9	  592.6	 3937.0	...
8989325	  794.8	  592.6	 3937.0	...
8989326	  794.6	  592.7	 3933.0	...
8989327	  794.3	  593.1	 3932.0	...
8989328	  794.2	  593.3	 3933.0	...
8989329	  794.4	  593.5	 3933.0	...
8989330	  794.5	  593.7	 3930.0	...
8989331	  794.6	  594.0	 3926.0	...
8989332	  794.6	  594.2	 3925.0	...
8989333	  794.5	  594.3	 3922.0	...
8989334	  794.6	  594.2	 3921.0	...
8989335	  794.6	  594.2	 3921.0	...
8989336	  794.6	  594.3	 3921.0	...
8989337	  794.6	  594.4	 3922.0	...
8989338	  794.6	  594.5	 3922.0	...
8989339	  794.6	  594.6	 3926.0	...
8989340	  794.5	  594.5	 3930.0	...
8989341	  794.6	  594.4	 3933.0	...
8989342	  794.7	  594.3	 3931.0	...
8989343	  794.8	  594.3	 3929.0	...
8989344	  794.8	  593.9	 3926.0	...
8989345	  794.7	  593.6	 3925.0	...
8989346	  794.6	  593.8	 3923.0	...
8989347	  794.6	  594.3	 3923.0	...
8989348	  794.7	  594.7	 3924.0	...
8989349	  794.9	  594.5	 3925.0	...
8989350	  795.3	  594.0	 3926.0	...
8989351	  795.5	  593.8	 3928.0	...
8989352	  795.6	  593.6	 3930.0	...
8989353	  795.5	  593.6	 3930.0	...
8989354	  795.4	  593.7	 3926.0	...
8989355	  795.2	  594.1	 3922.0	...
8989356	  794.9	  594.6	 3916.0	...
8989357	  794.8	  595.1	 3914.0	...
8989358	  794.7	  595.1	 3912.0	...
8989359	  794.9	  595.2	 3914.0	...
8989360	  795.2	  595.4	 3916.0	...
8989361	  795.3	  595.6	 3917.0	...
8989362	  795.4	  595.4	 3917.0	...
8989363	  795.4	  595.2	 3917.0	...
8989364	  795.4	  595.0	 3916.0	...
8989365	  795.4	  595.0	 3914.0	...
8989366	  795.3	  594.9	 3911.0	...
8989367	  795.3	  594.9	 3910.0	...
8989368	  795.4	  594.8	 3910.0	...
8989369	  795.5	  594.8	 3911.0	...
8989370	  795.5	  594.6	 3910.0	...
8989371	  795.5	  594.5	 3909.0	...
8989372	  795.5	  594.3	 3908.0	...
8989373	  795.5	  594.1	 3908.0	...
8989374	  795.6	  593.9	 3909.0	...
8989375	  795.7	  593.6	 3910.0	...
8989376	  795.5	  593.5	 3913.0	...
8989377	  795.2	  594.1	 3914.0	...
8989378	  795.1	  594.8	 3915.0	...
8989379	  795.3	  595.4	 3913.0	...
8989380	  795.6	  595.1	 3913.0	...
8989381	  795.5	  594.8	 3912.0	...
8989382	  795.6	  594.4	 3911.0	...
8989383	  795.6	  594.3	 3911.0	...
8989384	  795.7	  594.1	 3910.0	...
8989385	  795.7	  594.1	 3908.0	...
8989386	  795.7	  594.1	 3910.0	...
8989387	  795.7	  594.1	 3912.0	...
8989388	  795.6	  594.0	 3913.0	...
8989389	  795.5	  593.9	 3910.0	...
8989390	  795.4	  594.3	 3907.0	...
8989391	  795.1	  594.8	 3904.0	...
8989392	  794.9	  595.2	 3904.0	...
8989393	  795.1	  595.0	 3904.0	...
8989394	  795.6	  594.7	 3904.0	...
8989395	  796.2	  594.7	 3902.0	...
8989396	  796.2	  594.4	 3900.0	...
8989397	  795.8	  594.3	 3898.0	...
8989398	  795.4	  594.3	 3898.0	...
8989399	  795.3	  594.6	 3900.0	...
8989400	  795.6	  594.8	 3902.0	...
8989401	  795.9	  594.9	 3904.0	...
8989402	  795.9	  594.7	 3904.0	...
8989403	  796.3	  594.5	 3902.0	...
8989404	  796.6	  594.4	 3900.0	...
8989405	  796.8	  594.4	 3900.0	...
8989406	  796.7	  594.6	 3903.0	...
8989407	  796.4	  594.7	 3902.0	...
8989408	  796.2	  594.5	 3899.0	...
8989409	  795.9	  594.3	 3895.0	...
8989410	  795.8	  594.8	 3895.0	...
8989411	  795.6	  595.4	 3896.0	...
8989412	  795.8	  595.8	 3898.0	...
8989413	  795.9	  595.7	 3900.0	...
8989414	  795.9	  595.6	 3900.0	...
8989415	  795.9	  595.6	 3898.0	...
8989416	  796.0	  595.6	 3898.0	...
8989417	  796.4	  595.5	 3895.0	...
8989418	  796.7	  595.4	 3892.0	...
8989419	  797.0	  595.4	 3890.0	...
8989420	  796.9	  595.5	 3891.0	...
8989421	  796.4	  595.8	 3892.0	...
8989422	  795.8	  595.9	 3893.0	...
8989423	  795.3	  595.9	 3895.0	...
8989424	  795.5	  595.2	 3896.0	...
8989425	  795.7	  594.5	 3897.0	...
8989426	  795.8	  594.9	 3896.0	...
8989427	  795.7	  595.9	 3894.0	...
8989428	  795.6	  596.8	 3894.0	...
8989429	  795.6	  596.4	 3893.0	...
8989430	  795.6	  595.9	 3893.0	...
8989431	  795.5	  595.6	 3892.0	...
8989432	  795.5	  595.6	 3890.0	...
8989433	  795.6	  595.7	 3891.0	...
8989434	  795.8	  595.8	 3892.0	...
8989435	  796.0	  595.8	 3893.0	...
8989436	  796.1	  595.8	 3892.0	...
8989437	  796.1	  595.7	 3892.0	...
8989438	  796.1	  595.6	 3892.0	...
8989439	  796.1	  595.6	 3893.0	...
8989440	  796.3	  595.7	 3894.0	...
8989441	  796.5	  595.7	 3893.0	...
8989442	  796.7	  595.6	 3892.0	...
8989443	  796.6	  595.4	 3891.0	...
8989444	  796.5	  595.3	 3892.0	...
8989445	  796.4	  595.4	 3894.0	...
8989446	  796.1	  595.5	 3893.0	...
8989447	  796.0	  595.4	 3890.0	...
8989448	  796.0	  595.2	 3887.0	...
8989449	  796.4	  595.0	 3886.0	...
8989450	  796.6	  594.8	 3885.0	...
8989451	  796.7	  594.8	 3885.0	...
8989452	  796.7	  594.8	 3885.0	...
8989453	  796.8	  594.9	 3885.0	...
8989454	  796.9	  595.0	 3885.0	...
8989455	  797.0	  595.0	 3885.0	...
8989456	  797.0	  595.0	 3886.0	...
8989457	  797.0	  595.2	 3887.0	...
8989458	  797.0	  595.3	 3887.0	...
8989459	  796.7	  595.4	 3888.0	...
8989460	  796.4	  595.4	 3889.0	...
8989461	  796.2	  595.4	 3889.0	...
8989462	  796.2	  595.5	 3889.0	...
8989463	  796.1	  595.6	 3889.0	...
8989464	  796.0	  595.4	 3888.0	...
8989465	  796.1	  595.1	 3887.0	...
8989466	  796.3	  595.3	 3885.0	...
8989467	  796.7	  595.8	 3883.0	...
8989468	  797.0	  596.2	 3882.0	...
8989469	  797.3	  596.1	 3882.0	...
8989470	  797.2	  595.9	 3883.0	...
8989471	  797.0	  595.8	 3882.0	...
8989472	  796.7	  595.6	 3881.0	...
8989473	  796.6	  595.6	 3880.0	...
8989474	  796.6	  595.7	 3880.0	...
8989475	  796.5	  595.9	 3880.0	...
8989476	  796.5	  596.0	 3880.0	...
8989477	  796.4	  595.9	 3878.0	...
8989478	  796.4	  595.8	 3878.0	...
8989479	  796.4	  595.6	 3876.0	...
8989480	  796.4	  595.6	 3876.0	...
8989481	  796.5	  595.3	 3876.0	...
8989482	  796.5	  595.0	 3877.0	...
8989483	  796.6	  594.9	 3878.0	...
8989484	  796.6	  594.9	 3878.0	...
8989485	  796.5	  595.0	 3879.0	...
8989486	  796.4	  594.8	 3879.0	...
8989487	  796.4	  594.6	 3878.0	...
8989488	  796.3	  594.4	 3876.0	...
8989489	  796.5	  594.4	 3874.0	...
8989490	  796.6	  594.4	 3873.0	...
8989491	  796.7	  594.4	 3872.0	...
8989492	  796.5	  594.2	 3872.0	...
8989493	  796.3	  594.1	 3872.0	...
8989494	  796.4	  594.0	 3871.0	...
8989495	  796.6	  594.2	 3870.0	...
8989496	  796.7	  594.3	 3872.0	...
8989497	  796.6	  594.5	 3875.0	...
8989498	  796.5	  594.5	 3878.0	...
8989499	  796.5	  594.4	 3875.0	...
8989500	  796.6	  594.2	 3872.0	...
8989501	  796.5	  594.2	 3872.0	...
8989502	  796.4	  594.1	 3875.0	...
8989503	  796.4	  594.0	 3877.0	...
8989504	  796.4	  594.1	 3877.0	...
8989505	  796.2	  594.2	 3873.0	...
8989506	  796.1	  594.4	 3870.0	...
8989507	  796.1	  594.3	 3868.0	...
8989508	  796.1	  594.0	 3869.0	...
8989509	  796.2	  593.7	 3870.0	...
8989510	  796.4	  593.9	 3872.0	...
8989511	  796.9	  594.5	 3874.0	...
8989512	  797.3	  594.6	 3876.0	...
8989513	  797.1	  594.0	 3874.0	...
8989514	  796.7	  593.6	 3873.0	...
8989515	  796.3	  593.7	 3871.0	...
8989516	  796.3	  593.8	 3871.0	...
8989517	  796.3	  593.8	 3867.0	...
8989518	  796.2	  593.6	 3864.0	...
8989519	  796.1	  593.4	 3863.0	...
8989520	  796.4	  592.8	 3865.0	...
8989521	  796.7	  592.5	 3867.0	...
8989522	  796.7	  592.3	 3867.0	...
8989523	  796.5	  592.4	 3867.0	...
8989524	  796.3	  592.7	 3867.0	...
8989525	  796.2	  592.8	 3867.0	...
8989526	  796.1	  592.9	 3868.0	...
8989527	  796.0	  593.1	 3869.0	...
8989528	  796.1	  593.2	 3870.0	...
8989529	  796.2	  593.4	 3872.0	...
8989530	  796.5	  593.5	 3873.0	...
8989531	  796.6	  593.7	 3874.0	...
8989532	  796.6	  593.8	 3874.0	...
8989533	  796.4	  594.0	 3874.0	...
8989534	  796.3	  593.8	 3874.0	...
8989535	  796.3	  593.6	 3873.0	...
8989536	  796.3	  593.1	 3871.0	...
8989537	  796.0	  593.0	 3870.0	...
8989538	  795.8	  592.8	 3872.0	...
8989539	  795.6	  592.7	 3874.0	...
MSG	8989540 0000 _ Number Off
8989540	  795.7	  592.6	 3872.0	...
8989541	  795.8	  592.6	 3869.0	...
8989542	  795.8	  592.6	 3864.0	...
8989543	  795.9	  592.6	 3864.0	...
8989544	  796.1	  592.6	 3863.0	...
8989545	  796.3	  592.5	 3863.0	...
8989546	  796.4	  592.3	 3865.0	...
8989547	  796.4	  592.2	 3867.0	...
8989548	  796.1	  592.1	 3872.0	...
8989549	  795.8	  592.2	 3875.0	...
8989550	  795.4	  592.4	 3874.0	...
8989551	  795.4	  592.7	 3871.0	...
8989552	  795.2	  592.7	 3867.0	...
8989553	  795.0	  592.5	 3867.0	...
8989554	  794.9	  592.1	 3867.0	...
8989555	  795.3	  591.9	 3867.0	...
8989556	  795.8	  591.9	 3866.0	...
8989557	  795.9	  592.3	 3867.0	...
8989558	  795.7	  592.7	 3868.0	...
8989559	  795.4	  593.0	 3870.0	...
8989560	  795.4	  593.0	 3871.0	...
8989561	  795.1	  593.0	 3871.0	...
8989562	  794.7	  593.0	 3870.0	...
8989563	  794.1	  593.3	 3870.0	...
8989564	  794.0	  593.5	 3867.0	...
8989565	  794.2	  593.4	 3864.0	...
8989566	  794.6	  593.0	 3861.0	...
8989567	  795.0	  592.8	 3860.0	...
8989568	  794.9	  593.0	 3857.0	...
8989569	  794.9	  593.1	 3855.0	...
8989570	  795.0	  593.1	 3856.0	...
8989571	  795.1	  593.3	 3858.0	...
8989572	  795.0	  593.6	 3860.0	...
8989573	  795.0	  593.7	 3860.0	...
8989574	  795.0	  593.2	 3860.0	...
8989575	  795.1	  592.7	 3858.0	...
8989576	  795.3	  592.2	 3855.0	...
8989577	  795.3	  592.2	 3853.0	...
8989578	  795.4	  592.3	 3852.0	...
8989579	  795.4	  592.2	 3852.0	...
8989580	  795.4	  591.9	 3853.0	...
8989581	  795.4	  591.5	 3853.0	...
8989582	  795.4	  591.2	 3853.0	...
8989583	  795.5	  591.3	 3854.0	...
8989584	  795.6	  591.3	 3856.0	...
8989585	  795.2	  591.7	 3858.0	...
8989586	  794.7	  592.0	 3860.0	...
8989587	  794.3	  592.2	 3860.0	...
8989588	  794.5	  592.1	 3860.0	...
8989589	  794.8	  591.9	 3857.0	...
8989590	  794.6	  591.8	 3854.0	...
8989591	  794.3	  591.8	 3851.0	...
8989592	  793.9	  591.9	 3851.0	...
8989593	  793.9	  592.1	 3852.0	...
8989594	  793.8	  592.1	 3854.0	...
8989595	  793.8	  592.0	 3856.0	...
8989596	  793.8	  591.9	 3859.0	...
8989597	  794.6	  591.8	 3858.0	...
8989598	  795.3	  591.7	 3855.0	...
8989599	  795.8	  591.6	 3854.0	...
8989600	  795.6	  591.5	 3855.0	...
8989601	  795.5	  591.7	 3856.0	...
8989602	  795.4	  592.0	 3857.0	...
8989603	  795.3	  592.3	 3858.0	...
8989604	  795.0	  592.5	 3858.0	...
8989605	  794.7	  592.4	 3857.0	...
8989606	  793.9	  592.1	 3856.0	...
8989607	  793.4	  591.5	 3856.0	...
8989608	  793.2	  591.3	 3857.0	...
8989609	  793.7	  591.5	 3857.0	...
8989610	  794.2	  591.8	 3857.0	...
8989611	  794.4	  591.8	 3857.0	...
8989612	  794.8	  591.4	 3856.0	...
8989613	  795.2	  590.9	 3855.0	...
8989614	  795.5	  590.7	 3853.0	...
8989615	  795.3	  591.1	 3852.0	...
8989616	  794.7	  591.6	 3850.0	...
8989617	  794.4	  592.1	 3848.0	...
8989618	  794.1	  592.0	 3849.0	...
8989619	  794.2	  592.0	 3851.0	...
8989620	  794.1	  592.0	 3853.0	...
8989621	  794.0	  592.0	 3851.0	...
8989622	  794.0	  591.9	 3848.0	...
8989623	  794.1	  591.8	 3845.0	...
8989624	  794.1	  591.7	 3844.0	...
8989625	  794.1	  591.9	 3842.0	...
8989626	  794.1	  592.0	 3840.0	...
8989627	  794.0	  592.1	 3840.0	...
8989628	  793.7	  592.1	 3843.0	...
8989629	  793.5	  591.7	 3847.0	...
8989630	  793.2	  591.0	 3849.0	...
8989631	  793.1	  590.3	 3849.0	...
8989632	  793.1	  590.5	 3849.0	...
8989633	  793.2	  590.6	 3852.0	...
8989634	  793.0	  590.7	 3855.0	...
8989635	  792.6	  590.2	 3857.0	...
8989636	  792.4	  590.4	 3856.0	...
8989637	  792.4	  590.6	 3855.0	...
8989638	  792.4	  590.8	 3853.0	...
8989639	  792.7	  590.7	 3850.0	...
8989640	  792.9	  590.6	 3849.0	...
8989641	  792.8	  590.7	 3850.0	...
8989642	  792.5	  591.1	 3851.0	...
8989643	  792.6	  591.8	 3854.0	...
8989644	  793.1	  592.2	 3855.0	...
8989645	  793.5	  592.4	 3856.0	...
8989646	  793.3	  592.4	 3857.0	...
8989647	  793.0	  592.5	 3858.0	...
8989648	  792.5	  592.5	 3859.0	...
8989649	  792.3	  592.4	 3857.0	...
8989650	  792.0	  592.2	 3856.0	...
8989651	  792.3	  592.1	 3855.0	...
8989652	  792.8	  592.2	 3855.0	...
8989653	  793.3	  592.2	 3856.0	...
8989654	  793.4	  592.3	 3855.0	...
8989655	  793.5	  592.3	 3855.0	...
8989656	  793.4	  592.3	 3857.0	...
8989657	  793.3	  592.1	 3859.0	...
8989658	  793.2	  592.0	 3863.0	...
8989659	  793.2	  591.9	 3865.0	...
8989660	  793.2	  592.0	 3867.0	...
8989661	  793.3	  592.0	 3867.0	...
8989662	  793.3	  592.0	 3866.0	...
8989663	  793.1	  591.8	 3864.0	...
8989664	  793.0	  591.4	 3861.0	...
8989665	  792.8	  591.0	 3858.0	...
8989666	  792.8	  591.0	 3858.0	...
8989667	  792.9	  591.1	 3860.0	...
8989668	  793.0	  591.4	 3860.0	...
8989669	  793.1	  591.5	 3859.0	...
8989670	  793.2	  591.6	 3858.0	...
8989671	  793.4	  591.4	 3856.0	...
8989672	  793.1	  591.2	 3854.0	...
8989673	  792.7	  591.1	 3853.0	...
8989674	  792.1	  591.2	 3853.0	...
8989675	  791.9	  591.2	 3852.0	...
8989676	  791.7	  591.0	 3850.0	...
8989677	  791.7	  590.9	 3849.0	...
8989678	  791.7	  590.5	 3849.0	...
8989679	  791.7	  590.0	 3848.0	...
8989680	  791.5	  589.6	 3848.0	...
8989681	  791.2	  589.3	 3847.0	...
8989682	  791.2	  589.3	 3846.0	...
8989683	  791.6	  590.0	 3846.0	...
8989684	  792.0	  590.8	 3847.0	...
8989685	  791.6	  591.3	 3848.0	...
8989686	  791.1	  590.9	 3848.0	...
8989687	  790.9	  590.5	 3848.0	...
8989688	  791.2	  590.3	 3849.0	...
8989689	  791.5	  590.3	 3850.0	...
8989690	  791.5	  590.2	 3852.0	...
8989691	  791.5	  590.2	 3856.0	...
8989692	  791.5	  590.4	 3860.0	...
8989693	  791.4	  590.6	 3864.0	...
8989694	  791.3	  590.8	 3861.0	...
8989695	  791.2	  591.0	 3857.0	...
8989696	  791.2	  591.2	 3855.0	...
8989697	  791.1	  591.4	 3857.0	...
8989698	  790.9	  591.5	 3860.0	...
8989699	  790.8	  591.3	 3860.0	...
8989700	  790.9	  591.1	 3859.0	...
8989701	  791.2	  591.1	 3858.0	...
8989702	  791.8	  591.0	 3859.0	...
8989703	  792.2	  591.0	 3861.0	...
8989704	  792.4	  590.7	 3863.0	...
8989705	  792.4	  590.5	 3863.0	...
8989706	  792.4	  590.0	 3862.0	...
8989707	  792.4	  589.7	 3862.0	...
8989708	  792.2	  589.4	 3862.0	...
8989709	  792.0	  589.4	 3864.0	...
8989710	  791.6	  589.4	 3867.0	...
8989711	  791.3	  589.4	 3867.0	...
8989712	  791.2	  589.3	 3865.0	...
8989713	  791.2	  589.3	 3863.0	...
8989714	  791.2	  589.3	 3863.0	...
8989715	  791.2	  589.5	 3863.0	...
8989716	  791.3	  589.8	 3863.0	...
8989717	  791.4	  589.9	 3867.0	...
8989718	  791.3	  589.8	 3871.0	...
8989719	  791.3	  589.6	 3872.0	...
8989720	  791.1	  589.6	 3869.0	...
8989721	  790.8	  590.2	 3865.0	...
8989722	  790.5	  590.9	 3863.0	...
8989723	  790.5	  591.6	 3862.0	...
8989724	  790.8	  591.6	 3862.0	...
8989725	  791.1	  591.4	 3863.0	...
8989726	  791.0	  590.9	 3866.0	...
8989727	  790.6	  590.2	 3869.0	...
8989728	  790.1	  589.9	 3870.0	...
8989729	  789.9	  590.0	 3869.0	...
8989730	  789.9	  590.3	 3867.0	...
8989731	  790.2	  590.4	 3868.0	...
8989732	  790.5	  590.6	 3868.0	...
8989733	  790.7	  591.0	 3865.0	...
8989734	  790.7	  591.4	 3862.0	...
8989735	  790.6	  591.1	 3864.0	...
8989736	  790.6	  590.7	 3869.0	...
8989737	  790.4	  590.3	 3872.0	...
8989738	  790.3	  590.3	 3870.0	...
8989739	  790.5	  590.1	 3866.0	...
8989740	  790.8	  589.8	 3864.0	...
8989741	  791.0	  590.0	 3863.0	...
8989742	  790.9	  590.5	 3862.0	...
8989743	  790.9	  590.9	 3862.0	...
8989744	  790.9	  590.9	 3861.0	...
8989745	  790.9	  590.9	 3861.0	...
8989746	  791.0	  590.9	 3861.0	...
8989747	  791.2	  591.0	 3861.0	...
8989748	  791.0	  591.1	 3865.0	...
8989749	  790.8	  591.2	 3867.0	...
8989750	  790.6	  591.3	 3869.0	...
8989751	  790.7	  591.5	 3868.0	...
8989752	  790.8	  591.6	 3868.0	...
8989753	  790.8	  591.6	 3869.0	...
MSG	8989754 0000 _ Number On
8989754	  790.8	  591.7	 3869.0	...
8989755	  790.6	  591.9	 3869.0	...
8989756	  790.1	  592.2	 3868.0	...
8989757	  789.5	  592.4	 3868.0	...
8989758	  789.3	  592.4	 3868.0	...
8989759	  789.4	  592.1	 3868.0	...
8989760	  789.5	  591.7	 3868.0	...
8989761	  789.8	  591.2	 3869.0	...
8989762	  790.2	  591.2	 3870.0	...
8989763	  790.7	  591.2	 3870.0	...
8989764	  790.9	  591.3	 3869.0	...
8989765	  791.0	  591.4	 3869.0	...
8989766	  791.0	  591.4	 3870.0	...
8989767	  790.9	  591.4	 3868.0	...
8989768	  790.7	  591.3	 3865.0	...
8989769	  790.5	  591.3	 3862.0	...
8989770	  790.3	  591.3	 3865.0	...
8989771	  790.2	  591.0	 3869.0	...
8989772	  790.3	  590.8	 3872.0	...
8989773	  790.4	  590.7	 3871.0	...
8989774	  790.3	  590.9	 3871.0	...
8989775	  790.1	  591.7	 3871.0	...
8989776	  790.2	  592.2	 3871.0	...
8989777	  790.5	  592.4	 3872.0	...
8989778	  790.5	  592.0	 3873.0	...
8989779	  790.2	  591.7	 3871.0	...
8989780	  789.9	  591.8	 3868.0	...
8989781	  789.9	  591.9	 3865.0	...
8989782	  789.9	  592.0	 3867.0	...
8989783	  789.9	  591.9	 3869.0	...
8989784	  789.8	  591.7	 3869.0	...
8989785	  789.6	  591.7	 3869.0	...
8989786	  789.4	  591.9	 3869.0	...
8989787	  789.4	  591.9	 3870.0	...
8989788	  789.6	  591.6	 3872.0	...
8989789	  789.8	  591.5	 3873.0	...
8989790	  789.9	  591.6	 3873.0	...
8989791	  790.0	  591.9	 3873.0	...
8989792	  789.9	  592.0	 3873.0	...
8989793	  789.8	  591.9	 3874.0	...
8989794	  789.8	  591.3	 3874.0	...
8989795	  789.9	  590.8	 3875.0	...
8989796	  790.0	  590.6	 3874.0	...
8989797	  790.2	  590.9	 3873.0	...
8989798	  790.3	  591.4	 3873.0	...
8989799	  790.5	  591.5	 3874.0	...
8989800	  790.6	  591.7	 3874.0	...
8989801	  790.6	  591.6	 3874.0	...
8989802	  790.6	  591.7	 3876.0	...
8989803	  790.7	  591.8	 3877.0	...
8989804	  790.9	  591.9	 3875.0	...
8989805	  790.5	  591.8	 3873.0	...
8989806	  790.0	  591.4	 3872.0	...
8989807	  789.4	  591.1	 3873.0	...
8989808	  789.2	  591.4	 3874.0	...
8989809	  789.5	  591.8	 3874.0	...
8989810	  789.9	  592.2	 3875.0	...
8989811	  790.2	  592.3	 3877.0	...
8989812	  790.1	  592.5	 3880.0	...
8989813	  790.2	  592.6	 3883.0	...
8989814	  790.5	  592.5	 3883.0	...
8989815	  790.7	  592.6	 3884.0	...
8989816	  790.5	  592.7	 3885.0	...
8989817	  790.4	  592.9	 3886.0	...
8989818	  790.2	  593.1	 3883.0	...
8989819	  790.1	  593.3	 3880.0	...
8989820	  790.1	  593.2	 3878.0	...
8989821	  790.2	  592.9	 3881.0	...
8989822	  790.3	  592.6	 3882.0	...
8989823	  790.2	  592.6	 3880.0	...
8989824	  790.0	  592.7	 3878.0	...
8989825	  790.2	  592.7	 3879.0	...
8989826	  790.5	  592.6	 3879.0	...
8989827	  790.9	  592.4	 3879.0	...
8989828	  791.1	  592.3	 3879.0	...
8989829	  791.2	  592.5	 3880.0	...
8989830	  791.2	  592.7	 3882.0	...
8989831	  791.2	  593.0	 3884.0	...
8989832	  791.0	  593.1	 3885.0	...
8989833	  790.9	  593.0	 3884.0	...
8989834	  790.7	  592.9	 3885.0	...
8989835	  790.8	  592.8	 3885.0	...
8989836	  790.9	  592.3	 3885.0	...
8989837	  790.9	  591.9	 3884.0	...
8989838	  790.6	  591.5	 3883.0	...
8989839	  790.3	  591.4	 3883.0	...
8989840	  790.2	  591.3	 3882.0	...
8989841	  790.4	  591.2	 3882.0	...
8989842	  790.5	  591.3	 3884.0	...
8989843	  790.4	  591.4	 3885.0	...
8989844	  790.1	  591.6	 3885.0	...
8989845	  789.8	  591.7	 3885.0	...
8989846	  789.5	  591.8	 3884.0	...
8989847	  789.6	  591.7	 3882.0	...
8989848	  789.9	  592.0	 3880.0	...
8989849	  789.8	  592.4	 3880.0	...
8989850	  789.5	  592.4	 3881.0	...
8989851	  789.1	  592.0	 3881.0	...
8989852	  789.0	  592.4	 3879.0	...
8989853	  789.1	  593.2	 3879.0	...
8989854	  789.0	  592.9	 3880.0	...
8989855	  789.0	  591.8	 3880.0	...
8989856	  788.9	  591.1	 3880.0	...
8989857	  788.9	  591.5	 3879.0	...
8989858	  788.8	  591.8	 3878.0	...
8989859	  788.9	  591.7	 3877.0	...
8989860	  789.0	  592.0	 3874.0	...
8989861	  789.2	  592.3	 3871.0	...
8989862	  789.3	  592.5	 3869.0	...
8989863	  788.9	  592.2	 3870.0	...
8989864	  788.6	  591.9	 3870.0	...
8989865	  788.5	  591.7	 3869.0	...
8989866	  788.8	  591.6	 3868.0	...
8989867	  789.1	  591.5	 3870.0	...
8989868	  789.1	  591.6	 3871.0	...
8989869	  788.9	  591.7	 3873.0	...
8989870	  788.7	  591.8	 3873.0	...
8989871	  788.5	  591.8	 3872.0	...
8989872	  788.7	  591.6	 3872.0	...
8989873	  789.0	  592.0	 3872.0	...
8989874	  789.3	  592.5	 3874.0	...
8989875	  789.5	  593.0	 3876.0	...
8989876	  789.6	  592.5	 3878.0	...
8989877	  789.6	  592.0	 3878.0	...
8989878	  789.6	  592.1	 3877.0	...
8989879	  789.9	  592.6	 3878.0	...
8989880	  790.3	  592.9	 3881.0	...
8989881	  790.5	  592.6	 3884.0	...
8989882	  790.3	  592.4	 3887.0	...
8989883	  790.1	  592.3	 3888.0	...
8989884	  790.0	  592.2	 3888.0	...
8989885	  790.1	  591.9	 3889.0	...
8989886	  790.2	  591.8	 3889.0	...
8989887	  790.4	  591.7	 3890.0	...
8989888	  790.4	  591.7	 3889.0	...
8989889	  790.5	  591.9	 3888.0	...
8989890	  790.7	  592.2	 3887.0	...
8989891	  790.7	  592.6	 3884.0	...
8989892	  790.7	  592.6	 3881.0	...
8989893	  790.7	  592.7	 3877.0	...
8989894	  790.7	  592.7	 3877.0	...
8989895	  790.7	  592.6	 3877.0	...
8989896	  790.7	  592.5	 3877.0	...
8989897	  790.6	  592.3	 3877.0	...
8989898	  790.6	  592.1	 3877.0	...
8989899	  790.5	  592.0	 3880.0	...
8989900	  790.6	  592.0	 3882.0	...
8989901	  790.3	  592.0	 3883.0	...
8989902	  789.9	  592.0	 3882.0	...
8989903	  789.4	  592.0	 3882.0	...
8989904	  789.3	  592.4	 3881.0	...
8989905	  789.3	  592.8	 3879.0	...
8989906	  789.6	  593.1	 3878.0	...
8989907	  789.8	  592.9	 3878.0	...
8989908	  790.0	  592.7	 3878.0	...
8989909	  789.9	  592.7	 3878.0	...
8989910	  789.8	  591.8	 3876.0	...
8989911	  789.5	  590.9	 3874.0	...
8989912	  789.3	  590.1	 3872.0	...
8989913	  789.6	  590.1	 3873.0	...
8989914	  790.1	  590.9	 3874.0	...
8989915	  790.3	  591.8	 3876.0	...
8989916	  790.1	  592.6	 3878.0	...
8989917	  790.2	  592.7	 3879.0	...
8989918	  790.6	  592.6	 3878.0	...
8989919	  790.9	  592.6	 3879.0	...
8989920	  790.8	  592.7	 3882.0	...
8989921	  790.4	  592.9	 3884.0	...
8989922	  790.0	  593.2	 3881.0	...
8989923	  789.8	  593.4	 3877.0	...
8989924	  790.3	  593.0	 3874.0	...
8989925	  790.8	  592.4	 3873.0	...
8989926	  790.7	  592.1	 3872.0	...
8989927	  790.1	  592.3	 3871.0	...
8989928	  789.5	  592.6	 3870.0	...
8989929	  789.6	  592.7	 3869.0	...
8989930	  789.9	  592.7	 3870.0	...
8989931	  790.2	  592.6	 3872.0	...
8989932	  790.3	  592.6	 3874.0	...
8989933	  790.0	  592.6	 3874.0	...
8989934	  789.5	  592.8	 3872.0	...
8989935	  789.3	  593.0	 3871.0	...
8989936	  789.5	  593.1	 3872.0	...
8989937	  789.6	  592.9	 3874.0	...
8989938	  789.5	  592.8	 3877.0	...
8989939	  789.8	  592.3	 3878.0	...
8989940	  790.2	  591.8	 3877.0	...
8989941	  790.1	  591.5	 3876.0	...
8989942	  789.6	  591.6	 3875.0	...
8989943	  789.1	  591.6	 3876.0	...
8989944	  789.4	  591.7	 3876.0	...
8989945	  789.6	  591.9	 3876.0	...
8989946	  789.7	  592.1	 3874.0	...
8989947	  789.7	  591.9	 3873.0	...
8989948	  789.6	  591.6	 3876.0	...
8989949	  789.5	  591.6	 3880.0	...
8989950	  789.3	  591.8	 3882.0	...
8989951	  789.2	  592.1	 3880.0	...
8989952	  789.2	  592.1	 3877.0	...
8989953	  789.3	  592.1	 3875.0	...
8989954	  789.4	  592.2	 3873.0	...
8989955	  789.5	  592.2	 3871.0	...
8989956	  789.6	  592.2	 3869.0	...
8989957	  789.6	  592.3	 3869.0	...
8989958	  789.5	  592.4	 3870.0	...
8989959	  789.4	  592.3	 3872.0	...
8989960	  789.2	  592.1	 3874.0	...
8989961	  789.0	  591.9	 3874.0	...
8989962	  788.9	  592.1	 3873.0	...
8989963	  789.0	  592.2	 3872.0	...
8989964	  789.0	  592.4	 3871.0	...
8989965	  789.0	  592.7	 3871.0	...
8989966	  788.8	  592.9	 3870.0	...
8989967	  788.7	  592.7	 3868.0	...
8989968	  788.5	  592.4	 3868.0	...
8989969	  788.5	  592.0	 3867.0	...
8989970	  788.9	  591.9	 3866.0	...
8989971	  789.4	  592.1	 3864.0	...
8989972	  789.9	  592.3	 3867.0	...
8989973	  789.8	  592.6	 3871.0	...
8989974	  789.6	  592.4	 3874.0	...
8989975	  789.3	  592.0	 3871.0	...
8989976	  789.1	  591.9	 3867.0	...
8989977	  789.1	  592.1	 3865.0	...
8989978	  789.1	  592.6	 3865.0	...
8989979	  789.1	  592.8	 3864.0	...
8989980	  789.0	  592.8	 3866.0	...
8989981	  788.9	  592.7	 3869.0	...
8989982	  788.9	  592.8	 3873.0	...
8989983	  788.9	  592.9	 3871.0	...
8989984	  788.9	  592.9	 3867.0	...
8989985	  789.0	  592.8	 3863.0	...
8989986	  789.3	  592.7	 3863.0	...
8989987	  789.6	  592.6	 3865.0	...
8989988	  789.2	  592.7	 3867.0	...
8989989	  788.7	  592.9	 3871.0	...
8989990	  788.3	  592.9	 3873.0	...
8989991	  788.3	  592.8	 3873.0	...
8989992	  788.4	  593.2	 3872.0	...
8989993	  788.5	  593.8	 3868.0	...
8989994	  788.6	  594.7	 3865.0	...
8989995	  788.6	  594.8	 3863.0	...
8989996	  788.9	  594.9	 3864.0	...
8989997	  789.1	  594.6	 3865.0	...
8989998	  789.5	  594.5	 3865.0	...
8989999	  789.6	  594.4	 3865.0	...
8990000	  789.7	  594.6	 3864.0	...
8990001	  789.7	  594.7	 3863.0	...
8990002	  789.7	  594.8	 3865.0	...
8990003	  789.5	  594.6	 3869.0	...
8990004	  789.2	  594.5	 3872.0	...
8990005	  789.0	  594.4	 3872.0	...
8990006	  788.9	  594.6	 3871.0	...
8990007	  788.9	  594.8	 3870.0	...
8990008	  788.8	  595.0	 3868.0	...
8990009	  788.7	  595.0	 3867.0	...
8990010	  788.8	  595.1	 3869.0	...
8990011	  789.2	  595.1	 3870.0	...
8990012	  789.6	  594.8	 3872.0	...
8990013	  789.7	  594.6	 3871.0	...
8990014	  789.5	  594.6	 3869.0	...
8990015	  789.3	  594.6	 3868.0	...
8990016	  789.3	  594.6	 3867.0	...
8990017	  789.4	  594.6	 3867.0	...
8990018	  789.3	  594.7	 3868.0	...
8990019	  789.0	  594.9	 3869.0	...
8990020	  788.7	  595.0	 3869.0	...
8990021	  788.5	  595.1	 3868.0	...
8990022	  788.6	  594.7	 3867.0	...
8990023	  788.6	  594.3	 3869.0	...
8990024	  788.5	  594.0	 3870.0	...
8990025	  788.5	  594.2	 3873.0	...
8990026	  788.4	  594.4	 3874.0	...
8990027	  788.4	  594.5	 3873.0	...
8990028	  788.6	  594.3	 3871.0	...
8990029	  788.8	  593.9	 3869.0	...
8990030	  789.0	  593.9	 3869.0	...
8990031	  789.1	  594.3	 3869.0	...
8990032	  789.0	  594.8	 3870.0	...
8990033	  789.0	  595.0	 3871.0	...
8990034	  788.9	  594.8	 3871.0	...
8990035	  788.8	  594.6	 3870.0	...
8990036	  788.8	  594.5	 3869.0	...
8990037	  788.8	  594.4	 3868.0	...
8990038	  788.8	  594.4	 3868.0	...
8990039	  788.8	  594.3	 3866.0	...
8990040	  788.7	  594.2	 3865.0	...
8990041	  788.5	  595.0	 3863.0	...
8990042	  788.3	  595.9	 3863.0	...
8990043	  788.1	  596.9	 3863.0	...
8990044	  788.5	  597.0	 3862.0	...
8990045	  788.7	  596.5	 3864.0	...
8990046	  789.0	  595.9	 3865.0	...
8990047	  788.9	  595.4	 3867.0	...
8990048	  788.9	  595.5	 3867.0	...
8990049	  789.1	  595.1	 3867.0	...
8990050	  789.4	  594.6	 3867.0	...
8990051	  789.8	  594.2	 3868.0	...
8990052	  789.8	  594.4	 3869.0	...
8990053	  789.8	  594.4	 3867.0	...
8990054	  789.5	  594.3	 3865.0	...
8990055	  788.8	  594.5	 3863.0	...
8990056	  788.3	  595.0	 3862.0	...
8990057	  787.8	  595.3	 3862.0	...
MSG	8990058 0000 _ Number Off
8990058	  787.7	  595.2	 3863.0	...
8990059	  787.7	  595.1	 3863.0	...
8990060	  787.8	  595.5	 3862.0	...
8990061	  788.4	  595.8	 3861.0	...
8990062	  788.9	  596.1	 3861.0	...
8990063	  789.1	  596.0	 3862.0	...
8990064	  789.0	  596.1	 3862.0	...
8990065	  788.9	  596.2	 3861.0	...
8990066	  789.0	  596.2	 3859.0	...
8990067	  788.8	  596.3	 3861.0	...
8990068	  788.6	  596.4	 3863.0	...
8990069	  788.5	  596.5	 3865.0	...
8990070	  788.5	  596.4	 3865.0	...
8990071	  788.6	  596.4	 3866.0	...
8990072	  788.6	  596.4	 3865.0	...
8990073	  788.6	  596.4	 3863.0	...
8990074	  788.6	  596.3	 3862.0	...
8990075	  788.7	  596.2	 3863.0	...
8990076	  788.8	  595.8	 3863.0	...
8990077	  788.9	  595.5	 3863.0	...
8990078	  788.7	  595.4	 3864.0	...
8990079	  788.5	  595.5	 3864.0	...
8990080	  788.2	  595.4	 3864.0	...
8990081	  788.2	  595.2	 3861.0	...
8990082	  788.1	  594.9	 3858.0	...
8990083	  788.0	  594.8	 3855.0	...
8990084	  787.8	  595.2	 3855.0	...
8990085	  787.7	  595.6	 3855.0	...
8990086	  787.9	  596.0	 3857.0	...
8990087	  788.0	  596.0	 3857.0	...
8990088	  788.0	  595.8	 3857.0	...
8990089	  787.9	  595.7	 3856.0	...
8990090	  788.1	  595.4	 3857.0	...
8990091	  788.4	  595.5	 3858.0	...
8990092	  788.7	  595.6	 3860.0	...
8990093	  788.6	  595.8	 3861.0	...
8990094	  788.1	  595.9	 3862.0	...
8990095	  787.7	  596.0	 3860.0	...
8990096	  787.3	  596.2	 3858.0	...
8990097	  787.4	  596.4	 3856.0	...
8990098	  787.3	  596.6	 3859.0	...
8990099	  787.1	  596.5	 3860.0	...
8990100	  786.8	  596.2	 3856.0	...
8990101	  786.9	  595.9	 3851.0	...
8990102	  787.0	  595.7	 3846.0	...
8990103	  787.2	  595.5	 3844.0	...
8990104	  787.3	  595.5	 3845.0	...
8990105	  787.4	  595.5	 3846.0	...
8990106	  787.4	  595.6	 3847.0	...
8990107	  787.4	  595.6	 3846.0	...
8990108	  787.3	  595.7	 3844.0	...
8990109	  787.3	  596.0	 3843.0	...
8990110	  787.3	  596.6	 3846.0	...
8990111	  787.3	  597.1	 3850.0	...
8990112	  787.4	  597.3	 3853.0	...
8990113	  787.5	  596.9	 3850.0	...
8990114	  787.7	  596.6	 3847.0	...
8990115	  787.8	  596.5	 3844.0	...
8990116	  787.8	  596.6	 3843.0	...
8990117	  787.6	  596.7	 3843.0	...
8990118	  787.3	  596.8	 3842.0	...
8990119	  787.5	  596.7	 3844.0	...
8990120	  787.7	  596.6	 3846.0	...
8990121	  788.0	  596.6	 3847.0	...
8990122	  787.6	  596.6	 3847.0	...
8990123	  787.2	  596.7	 3847.0	...
8990124	  786.8	  596.6	 3848.0	...
8990125	  786.8	  596.5	 3846.0	...
8990126	  786.7	  596.5	 3844.0	...
8990127	  786.7	  596.6	 3845.0	...
8990128	  786.8	  596.7	 3848.0	...
8990129	  786.7	  596.8	 3850.0	...
8990130	  786.5	  596.9	 3848.0	...
8990131	  786.2	  596.9	 3846.0	...
8990132	  786.9	  596.9	 3845.0	...
8990133	  787.6	  596.7	 3845.0	...
8990134	  787.8	  596.6	 3845.0	...
8990135	  787.3	  596.7	 3846.0	...
8990136	  786.7	  596.7	 3847.0	...
8990137	  786.7	  597.1	 3848.0	...
8990138	  786.6	  597.6	 3850.0	...
8990139	  786.5	  597.9	 3852.0	...
8990140	  786.4	  597.6	 3853.0	...
8990141	  786.4	  597.4	 3854.0	...
8990142	  786.3	  597.3	 3851.0	...
8990143	  786.4	  597.3	 3848.0	...
8990144	  786.6	  597.2	 3845.0	...
8990145	  786.7	  597.1	 3845.0	...
8990146	  786.8	  597.5	 3842.0	...
8990147	  786.9	  598.0	 3838.0	...
8990148	  786.9	  598.4	 3835.0	...
8990149	  786.9	  598.3	 3835.0	...
8990150	  786.8	  598.0	 3836.0	...
8990151	  786.8	  597.9	 3836.0	...
8990152	  786.7	  597.9	 3838.0	...
8990153	  786.6	  598.0	 3842.0	...
8990154	  786.5	  597.9	 3843.0	...
8990155	  786.4	  597.6	 3841.0	...
8990156	  786.5	  597.4	 3839.0	...
8990157	  786.5	  597.1	 3839.0	...
8990158	  786.6	  596.9	 3840.0	...
8990159	  786.5	  596.8	 3841.0	...
8990160	  786.3	  596.9	 3843.0	...
8990161	  786.0	  597.1	 3843.0	...
8990162	  785.9	  597.3	 3842.0	...
8990163	  786.0	  597.0	 3842.0	...
8990164	  786.2	  596.5	 3842.0	...
8990165	  786.5	  596.1	 3843.0	...
8990166	  786.3	  596.2	 3843.0	...
8990167	  785.9	  596.5	 3844.0	...
8990168	  785.5	  596.7	 3844.0	...
8990169	  785.5	  596.8	 3842.0	...
8990170	  785.8	  596.8	 3839.0	...
8990171	  786.1	  596.9	 3838.0	...
8990172	  785.8	  597.6	 3841.0	...
8990173	  785.6	  598.2	 3844.0	...
8990174	  785.2	  597.9	 3844.0	...
8990175	  785.1	  597.0	 3843.0	...
8990176	  784.8	  596.2	 3841.0	...
8990177	  784.7	  596.2	 3839.0	...
8990178	  784.8	  596.2	 3837.0	...
8990179	  785.1	  596.2	 3835.0	...
8990180	  785.3	  596.3	 3836.0	...
8990181	  785.3	  596.6	 3839.0	...
8990182	  785.2	  597.0	 3839.0	...
8990183	  785.4	  597.3	 3837.0	...
8990184	  785.7	  597.5	 3836.0	...
8990185	  785.9	  597.7	 3838.0	...
8990186	  785.9	  598.2	 3839.0	...
8990187	  785.8	  598.5	 3838.0	...
8990188	  785.7	  598.7	 3837.0	...
8990189	  785.9	  598.4	 3837.0	...
8990190	  786.1	  598.0	 3834.0	...
8990191	  785.8	  597.8	 3831.0	...
8990192	  785.4	  597.6	 3830.0	...
8990193	  784.9	  597.2	 3833.0	...
8990194	  784.9	  596.8	 3837.0	...
8990195	  784.9	  596.5	 3840.0	...
8990196	  784.9	  596.4	 3841.0	...
8990197	  785.0	  596.9	 3842.0	...
8990198	  785.1	  597.5	 3840.0	...
8990199	  785.1	  598.0	 3838.0	...
8990200	  785.1	  597.8	 3835.0	...
8990201	  785.3	  597.4	 3833.0	...
8990202	  785.3	  597.0	 3831.0	...
8990203	  785.2	  596.8	 3828.0	...
8990204	  785.1	  596.7	 3825.0	...
8990205	  785.1	  596.5	 3824.0	...
8990206	  785.1	  596.4	 3825.0	...
8990207	  785.1	  597.0	 3830.0	...
8990208	  785.0	  597.7	 3834.0	...
8990209	  784.8	  598.1	 3839.0	...
8990210	  784.6	  598.0	 3841.0	...
8990211	  784.5	  597.6	 3838.0	...
8990212	  784.4	  597.3	 3834.0	...
8990213	  784.6	  597.0	 3830.0	...
8990214	  784.8	  596.9	 3830.0	...
8990215	  785.3	  597.0	 3829.0	...
8990216	  785.7	  597.1	 3828.0	...
8990217	  785.7	  597.2	 3829.0	...
8990218	  784.8	  597.2	 3831.0	...
8990219	  784.0	  597.3	 3834.0	...
8990220	  784.2	  597.3	 3836.0	...
8990221	  784.9	  597.2	 3837.0	...
8990222	  785.5	  597.4	 3838.0	...
8990223	  785.3	  597.7	 3838.0	...
8990224	  784.9	  597.9	 3838.0	...
8990225	  784.7	  597.7	 3837.0	...
8990226	  784.5	  597.3	 3837.0	...
8990227	  784.6	  597.1	 3837.0	...
8990228	  784.5	  597.0	 3837.0	...
8990229	  784.4	  597.2	 3837.0	...
8990230	  784.2	  597.3	 3837.0	...
8990231	  783.9	  597.4	 3837.0	...
8990232	  783.6	  597.4	 3836.0	...
8990233	  783.3	  597.8	 3832.0	...
8990234	  783.5	  598.2	 3829.0	...
8990235	  783.9	  598.5	 3829.0	...
8990236	  784.0	  598.4	 3833.0	...
8990237	  783.9	  598.3	 3838.0	...
8990238	  783.9	  597.9	 3836.0	...
8990239	  784.1	  597.5	 3833.0	...
8990240	  784.2	  597.2	 3830.0	...
8990241	  784.2	  597.2	 3831.0	...
8990242	  784.1	  597.1	 3832.0	...
8990243	  784.2	  597.0	 3833.0	...
8990244	  784.3	  596.9	 3834.0	...
8990245	  784.5	  596.9	 3835.0	...
8990246	  784.5	  596.8	 3833.0	...
8990247	  783.6	  596.8	 3830.0	...
8990248	  782.8	  596.8	 3827.0	...
8990249	  782.2	  597.2	 3828.0	...
8990250	  782.4	  597.5	 3829.0	...
8990251	  782.6	  597.8	 3829.0	...
8990252	  782.6	  598.1	 3827.0	...
8990253	  782.7	  598.5	 3825.0	...
8990254	  782.7	  598.6	 3825.0	...
8990255	  782.7	  598.2	 3826.0	...
8990256	  782.6	  597.9	 3827.0	...
8990257	  782.6	  597.9	 3826.0	...
8990258	  782.6	  597.2	 3826.0	...
8990259	  782.5	  596.6	 3825.0	...
8990260	  782.5	  596.4	 3826.0	...
8990261	  782.2	  597.0	 3827.0	...
8990262	  782.0	  597.5	 3828.0	...
8990263	  782.2	  597.4	 3828.0	...
8990264	  782.6	  597.2	 3828.0	...
8990265	  783.0	  597.0	 3826.0	...
8990266	  783.0	  597.1	 3825.0	...
8990267	  782.7	  597.3	 3823.0	...
8990268	  782.4	  597.5	 3822.0	...
8990269	  782.1	  597.8	 3823.0	...
8990270	  782.0	  598.0	 3824.0	...
8990271	  781.9	  598.2	 3825.0	...
8990272	  781.9	  598.1	 3824.0	...
8990273	  781.9	  598.1	 3824.0	...
8990274	  781.8	  598.3	 3823.0	...
8990275	  781.7	  598.5	 3823.0	...
8990276	  781.7	  598.8	 3823.0	...
8990277	  781.7	  598.5	 3823.0	...
8990278	  781.7	  597.9	 3822.0	...
8990279	  781.7	  597.3	 3821.0	...
8990280	  781.9	  597.0	 3820.0	...
8990281	  782.0	  597.3	 3822.0	...
8990282	  782.1	  597.5	 3823.0	...
8990283	  781.8	  597.2	 3823.0	...
8990284	  781.6	  596.6	 3822.0	...
8990285	  781.4	  596.0	 3821.0	...
8990286	  781.4	  595.9	 3819.0	...
8990287	  781.3	  596.0	 3818.0	...
8990288	  781.2	  596.1	 3817.0	...
8990289	  780.8	  596.7	 3820.0	...
8990290	  780.5	  597.2	 3822.0	...
8990291	  780.3	  597.7	 3825.0	...
8990292	  780.2	  597.8	 3825.0	...
8990293	  780.2	  597.6	 3825.0	...
8990294	  780.0	  597.4	 3823.0	...
8990295	  779.7	  597.2	 3822.0	...
8990296	  779.5	  597.1	 3822.0	...
8990297	  779.4	  597.1	 3820.0	...
8990298	  779.5	  596.9	 3817.0	...
8990299	  779.5	  596.5	 3817.0	...
8990300	  779.4	  596.3	 3820.0	...
8990301	  779.5	  596.3	 3824.0	...
8990302	  779.6	  596.6	 3824.0	...
8990303	  779.8	  596.9	 3823.0	...
8990304	  779.8	  597.0	 3822.0	...
8990305	  779.7	  597.0	 3821.0	...
8990306	  779.5	  597.0	 3822.0	...
8990307	  779.4	  596.9	 3824.0	...
8990308	  779.3	  596.9	 3827.0	...
8990309	  779.2	  596.9	 3827.0	...
8990310	  779.3	  596.9	 3826.0	...
8990311	  779.6	  596.8	 3825.0	...
8990312	  779.8	  596.8	 3821.0	...
8990313	  779.8	  597.0	 3819.0	...
8990314	  779.9	  597.1	 3819.0	...
8990315	  779.9	  597.2	 3823.0	...
8990316	  780.0	  597.2	 3827.0	...
8990317	  779.9	  597.3	 3827.0	...
8990318	  779.8	  597.4	 3825.0	...
8990319	  779.7	  597.2	 3823.0	...
8990320	  779.7	  597.0	 3822.0	...
8990321	  779.5	  596.8	 3823.0	...
8990322	  779.2	  597.0	 3822.0	...
8990323	  779.1	  597.0	 3819.0	...
8990324	  779.3	  597.0	 3816.0	...
8990325	  779.5	  597.0	 3813.0	...
8990326	  779.5	  597.1	 3815.0	...
8990327	  779.6	  597.3	 3816.0	...
8990328	  779.9	  597.3	 3817.0	...
8990329	  780.1	  597.4	 3818.0	...
8990330	  779.8	  597.4	 3817.0	...
8990331	  779.3	  597.5	 3814.0	...
8990332	  778.7	  597.8	 3812.0	...
8990333	  778.5	  598.0	 3810.0	...
8990334	  778.3	  598.0	 3809.0	...
8990335	  778.6	  597.9	 3807.0	...
8990336	  778.7	  597.5	 3805.0	...
8990337	  778.9	  597.2	 3804.0	...
8990338	  778.8	  596.8	 3804.0	...
8990339	  779.1	  596.8	 3803.0	...
8990340	  779.7	  596.9	 3805.0	...
8990341	  780.4	  596.9	 3809.0	...
8990342	  780.3	  596.9	 3814.0	...
8990343	  779.6	  597.0	 3813.0	...
8990344	  778.7	  597.2	 3810.0	...
8990345	  778.1	  597.6	 3806.0	...
8990346	  778.2	  598.0	 3805.0	...
8990347	  778.6	  598.1	 3805.0	...
8990348	  778.6	  598.0	 3805.0	...
8990349	  778.3	  597.9	 3805.0	...
8990350	  778.2	  597.9	 3804.0	...
8990351	  778.3	  597.8	 3805.0	...
8990352	  778.3	  597.8	 3805.0	...
8990353	  778.1	  597.7	 3806.0	...
8990354	  778.2	  597.6	 3807.0	...
8990355	  778.3	  597.6	 3807.0	...
8990356	  778.4	  597.6	 3807.0	...
8990357	  778.6	  597.7	 3807.0	...
8990358	  778.6	  597.6	 3807.0	...
8990359	  778.2	  597.5	 3807.0	...
8990360	  777.7	  597.6	 3807.0	...
8990361	  777.2	  597.8	 3809.0	...
8990362	  777.2	  598.3	 3811.0	...
8990363	  777.3	  598.7	 3814.0	...
8990364	  777.3	  599.1	 3815.0	...
8990365	  777.3	  599.1	 3815.0	...
8990366	  777.4	  599.1	 3813.0	...
8990367	  777.4	  599.1	 3809.0	...
8990368	  777.5	  598.8	 3806.0	...
8990369	  777.6	  598.6	 3805.0	...
8990370	  777.7	  598.3	 3805.0	...
8990371	  777.8	  598.2	 3806.0	...
8990372	  777.8	  598.1	 3806.0	...
8990373	  777.8	  598.0	 3806.0	...
8990374	  777.7	  598.0	 3810.0	...
8990375	  777.5	  598.1	 3814.0	...
8990376	  777.4	  598.3	 3817.0	...
8990377	  777.2	  598.6	 3816.0	...
8990378	  777.7	  598.7	 3815.0	...
8990379	  778.1	  598.8	 3814.0	...
8990380	  778.5	  598.7	 3815.0	...
8990381	  778.2	  598.7	 3815.0	...
8990382	  777.8	  598.8	 3816.0	...
8990383	  777.4	  598.8	 3816.0	...
8990384	  777.1	  598.7	 3814.0	...
8990385	  777.0	  598.6	 3812.0	...
8990386	  777.2	  598.5	 3808.0	...
8990387	  777.4	  598.5	 3807.0	...
8990388	  777.6	  598.4	 3805.0	...
8990389	  777.2	  598.4	 3807.0	...
8990390	  776.9	  598.5	 3808.0	...
8990391	  776.4	  598.7	 3808.0	...
8990392	  776.4	  598.7	 3809.0	...
8990393	  776.8	  598.7	 3810.0	...
8990394	  777.1	  598.6	 3811.0	...
8990395	  777.4	  598.5	 3812.0	...
8990396	  777.3	  598.4	 3812.0	...
8990397	  777.0	  598.4	 3812.0	...
8990398	  776.8	  598.5	 3810.0	...
8990399	  776.8	  598.8	 3809.0	...
8990400	  777.0	  599.1	 3806.0	...
8990401	  777.4	  599.3	 3803.0	...
8990402	  777.7	  599.4	 3800.0	...
8990403	  777.9	  599.4	 3802.0	...
8990404	  778.1	  599.4	 3806.0	...
8990405	  778.3	  599.2	 3808.0	...
8990406	  778.1	  599.1	 3806.0	...
8990407	  777.8	  599.1	 3804.0	...
8990408	  777.6	  599.2	 3804.0	...
8990409	  777.6	  599.3	 3803.0	...
8990410	  777.6	  599.3	 3803.0	...
8990411	  777.4	  599.6	 3803.0	...
8990412	  777.3	  599.7	 3805.0	...
8990413	  777.1	  599.6	 3808.0	...
8990414	  777.1	  599.3	 3810.0	...
8990415	  777.2	  598.9	 3806.0	...
8990416	  777.3	  599.0	 3803.0	...
8990417	  777.5	  598.9	 3796.0	...
8990418	  777.4	  599.0	 3792.0	...
8990419	  777.4	  598.9	 3788.0	...
8990420	  777.4	  598.9	 3791.0	...
8990421	  777.5	  599.0	 3795.0	...
8990422	  777.6	  599.2	 3798.0	...
8990423	  777.6	  599.4	 3799.0	...
8990424	  777.5	  599.6	 3799.0	...
8990425	  777.5	  599.6	 3799.0	...
8990426	  777.5	  599.6	 3797.0	...
8990427	  777.6	  599.6	 3794.0	...
8990428	  777.9	  599.6	 3792.0	...
8990429	  778.3	  599.6	 3792.0	...
8990430	  778.5	  599.6	 3793.0	...
8990431	  777.7	  599.7	 3793.0	...
8990432	  776.9	  599.8	 3792.0	...
8990433	  776.7	  599.7	 3791.0	...
8990434	  777.0	  599.5	 3791.0	...
8990435	  777.2	  599.2	 3793.0	...
8990436	  777.1	  599.0	 3793.0	...
8990437	  776.9	  598.5	 3793.0	...
8990438	  776.9	  598.1	 3792.0	...
8990439	  776.8	  598.1	 3791.0	...
8990440	  776.8	  598.4	 3787.0	...
8990441	  776.9	  598.7	 3783.0	...
8990442	  776.9	  598.9	 3780.0	...
8990443	  777.0	  599.1	 3781.0	...
8990444	  776.9	  599.3	 3783.0	...
8990445	  776.8	  599.5	 3785.0	...
8990446	  776.6	  599.5	 3786.0	...
8990447	  776.5	  599.4	 3784.0	...
8990448	  776.4	  599.2	 3781.0	...
8990449	  776.4	  599.0	 3783.0	...
8990450	  776.5	  599.0	 3787.0	...
8990451	  776.7	  599.1	 3787.0	...
8990452	  776.9	  599.2	 3783.0	...
8990453	  777.0	  599.2	 3782.0	...
8990454	  777.0	  599.4	 3785.0	...
8990455	  777.2	  599.6	 3787.0	...
8990456	  777.3	  599.6	 3787.0	...
8990457	  777.4	  599.4	 3784.0	...
8990458	  777.3	  599.1	 3781.0	...
8990459	  777.1	  598.9	 3777.0	...
8990460	  776.9	  598.6	 3777.0	...
8990461	  776.9	  598.4	 3778.0	...
8990462	  776.9	  598.1	 3779.0	...
8990463	  777.2	  598.1	 3780.0	...
8990464	  777.4	  598.1	 3779.0	...
8990465	  777.5	  598.2	 3780.0	...
8990466	  777.5	  598.4	 3782.0	...
8990467	  777.5	  598.6	 3783.0	...
8990468	  777.5	  598.5	 3783.0	...
8990469	  777.5	  597.9	 3783.0	...
8990470	  777.7	  597.4	 3783.0	...
8990471	  777.8	  597.3	 3784.0	...
8990472	  778.1	  597.7	 3785.0	...
8990473	  778.2	  598.1	 3785.0	...
8990474	  778.3	  598.5	 3783.0	...
8990475	  778.3	  598.6	 3782.0	...
8990476	  778.7	  598.6	 3782.0	...
8990477	  779.0	  598.6	 3784.0	...
8990478	  779.2	  599.0	 3785.0	...
8990479	  779.2	  599.6	 3786.0	...
8990480	  779.0	  600.0	 3787.0	...
8990481	  778.6	  600.1	 3788.0	...
8990482	  778.2	  600.0	 3783.0	...
8990483	  778.0	  599.9	 3778.0	...
8990484	  777.9	  599.8	 3777.0	...
8990485	  777.9	  599.7	 3780.0	...
8990486	  777.9	  599.8	 3784.0	...
8990487	  778.0	  599.9	 3783.0	...
8990488	  778.0	  599.9	 3781.0	...
8990489	  778.0	  599.8	 3780.0	...
8990490	  778.3	  599.6	 3783.0	...
8990491	  778.5	  599.6	 3785.0	...
8990492	  778.7	  599.6	 3787.0	...
8990493	  778.5	  599.6	 3786.0	...
8990494	  778.3	  599.7	 3785.0	...
8990495	  778.2	  599.9	 3785.0	...
8990496	  778.2	  600.1	 3786.0	...
8990497	  777.9	  600.2	 3787.0	...
8990498	  777.6	  600.2	 3786.0	...
8990499	  777.6	  600.1	 3785.0	...
8990500	  777.8	  600.0	 3783.0	...
8990501	  777.9	  599.8	 3781.0	...
8990502	  778.0	  599.6	 3779.0	...
8990503	  778.4	  599.7	 3780.0	...
8990504	  778.8	  599.8	 3781.0	...
8990505	  779.1	  599.9	 3782.0	...
8990506	  779.3	  599.9	 3781.0	...
8990507	  779.5	  600.0	 3778.0	...
8990508	  779.5	  600.2	 3775.0	...
8990509	  779.4	  600.2	 3777.0	...
8990510	  779.3	  600.2	 3784.0	...
8990511	  779.1	  600.4	 3790.0	...
8990512	  779.0	  600.6	 3790.0	...
8990513	  779.0	  600.8	 3788.0	...
8990514	  778.7	  600.8	 3786.0	...
8990515	  778.5	  600.7	 3784.0	...
8990516	  778.2	  600.7	 3781.0	...
8990517	  778.3	  600.9	 3779.0	...
8990518	  778.3	  601.1	 3777.0	...
8990519	  778.3	  601.3	 3777.0	...
8990520	  778.2	  601.4	 3778.0	...
8990521	  778.1	  601.5	 3779.0	...
8990522	  778.1	  601.6	 3780.0	...
8990523	  778.3	  601.5	 3781.0	...
8990524	  778.6	  601.4	 3782.0	...
8990525	  778.8	  601.2	 3782.0	...
8990526	  778.7	  601.1	 3782.0	...
8990527	  778.7	  601.1	 3782.0	...
8990528	  778.7	  601.2	 3781.0	...
8990529	  778.8	  601.6	 3781.0	...
8990530	  778.9	  601.9	 3780.0	...
8990531	  779.1	  602.1	 3780.0	...
8990532	  779.2	  602.0	 3778.0	...
8990533	  779.2	  601.5	 3776.0	...
8990534	  779.2	  601.2	 3775.0	...
8990535	  779.0	  600.9	 3778.0	...
8990536	  778.9	  601.0	 3781.0	...
8990537	  778.9	  601.1	 3784.0	...
8990538	  778.9	  601.1	 3783.0	...
8990539	  778.9	  601.0	 3780.0	...
8990540	  778.8	  601.0	 3778.0	...
8990541	  778.7	  600.8	 3776.0	...
8990542	  778.8	  600.7	 3777.0	...
8990543	  779.0	  600.6	 3778.0	...
8990544	  779.1	  600.5	 3778.0	...
8990545	  779.0	  600.5	 3778.0	...
8990546	  778.9	  600.7	 3778.0	...
8990547	  778.8	  601.0	 3777.0	...
8990548	  778.6	  601.2	 3776.0	...
8990549	  778.9	  601.0	 3774.0	...
8990550	  779.4	  600.7	 3774.0	...
8990551	  779.7	  600.4	 3775.0	...
8990552	  779.6	  600.2	 3776.0	...
8990553	  779.4	  600.0	 3777.0	...
8990554	  779.1	  599.9	 3776.0	...
8990555	  778.8	  599.8	 3773.0	...
8990556	  778.4	  599.8	 3771.0	...
8990557	  778.3	  599.8	 3771.0	...
8990558	  778.3	  599.9	 3771.0	...
8990559	  778.3	  599.7	 3770.0	...
8990560	  778.3	  599.5	 3768.0	...
8990561	  778.4	  599.3	 3767.0	...
8990562	  778.6	  599.5	 3767.0	...
8990563	  778.7	  599.7	 3767.0	...
8990564	  778.7	  599.9	 3765.0	...
8990565	  778.7	  599.9	 3763.0	...
8990566	  778.7	  599.8	 3761.0	...
8990567	  779.1	  599.7	 3760.0	...
8990568	  779.3	  599.7	 3760.0	...
8990569	  779.6	  599.9	 3759.0	...
8990570	  779.5	  600.0	 3759.0	...
8990571	  779.6	  600.1	 3758.0	...
8990572	  779.7	  600.2	 3757.0	...
8990573	  779.5	  600.2	 3755.0	...
8990574	  779.2	  600.2	 3754.0	...
8990575	  778.8	  600.2	 3754.0	...
8990576	  778.7	  599.8	 3756.0	...
8990577	  778.8	  599.6	 3759.0	...
8990578	  779.1	  599.2	 3761.0	...
8990579	  779.4	  598.8	 3760.0	...
8990580	  779.5	  598.4	 3759.0	...
8990581	  779.5	  598.1	 3760.0	...
8990582	  779.6	  598.0	 3761.0	...
8990583	  779.5	  598.0	 3762.0	...
8990584	  779.4	  598.1	 3763.0	...
8990585	  779.3	  598.3	 3761.0	...
8990586	  779.5	  598.6	 3758.0	...
8990587	  779.7	  598.8	 3755.0	...
8990588	  779.5	  598.8	 3755.0	...
8990589	  779.2	  598.7	 3755.0	...
8990590	  778.9	  598.5	 3756.0	...
8990591	  778.8	  598.2	 3757.0	...
8990592	  779.0	  597.8	 3758.0	...
8990593	  778.9	  597.9	 3758.0	...
8990594	  778.8	  598.2	 3758.0	...
8990595	  778.6	  598.8	 3758.0	...
8990596	  778.6	  599.0	 3759.0	...
8990597	  778.7	  599.2	 3761.0	...
8990598	  778.8	  598.9	 3760.0	...
8990599	  778.9	  598.6	 3757.0	...
8990600	  779.0	  598.8	 3754.0	...
8990601	  779.2	  599.3	 3753.0	...
8990602	  779.9	  599.7	 3752.0	...
8990603	  780.4	  599.0	 3751.0	...
8990604	  780.4	  598.4	 3750.0	...
8990605	  779.9	  598.5	 3750.0	...
8990606	  779.5	  599.1	 3751.0	...
8990607	  779.5	  599.7	 3753.0	...
8990608	  779.7	  599.7	 3754.0	...
8990609	  779.8	  599.6	 3751.0	...
8990610	  779.9	  599.3	 3747.0	...
8990611	  779.9	  599.0	 3743.0	...
8990612	  779.8	  598.7	 3745.0	...
8990613	  779.7	  598.9	 3746.0	...
8990614	  779.7	  599.1	 3746.0	...
8990615	  779.7	  599.3	 3746.0	...
8990616	  779.8	  599.3	 3746.0	...
8990617	  779.8	  598.8	 3746.0	...
8990618	  779.7	  598.4	 3746.0	...
8990619	  779.6	  598.1	 3745.0	...
8990620	  779.8	  598.1	 3745.0	...
8990621	  779.9	  598.1	 3746.0	...
8990622	  780.0	  598.2	 3749.0	...
8990623	  780.0	  598.4	 3751.0	...
8990624	  780.0	  598.4	 3751.0	...
8990625	  780.1	  598.7	 3752.0	...
8990626	  780.1	  599.0	 3751.0	...
8990627	  780.2	  598.9	 3751.0	...
8990628	  780.3	  598.6	 3750.0	...
8990629	  780.4	  598.6	 3750.0	...
8990630	  780.6	  599.0	 3751.0	...
8990631	  780.7	  599.2	 3752.0	...
8990632	  780.7	  599.1	 3754.0	...
8990633	  780.8	  599.0	 3755.0	...
8990634	  780.8	  599.0	 3756.0	...
8990635	  780.3	  598.7	 3755.0	...
8990636	  779.8	  598.6	 3755.0	...
8990637	  779.7	  598.4	 3755.0	...
8990638	  780.0	  598.6	 3754.0	...
8990639	  780.0	  598.6	 3754.0	...
8990640	  779.6	  599.0	 3753.0	...
8990641	  779.3	  599.4	 3756.0	...
8990642	  779.4	  599.4	 3759.0	...
8990643	  779.5	  599.0	 3762.0	...
8990644	  779.5	  598.8	 3760.0	...
8990645	  779.6	  599.1	 3756.0	...
8990646	  779.6	  599.3	 3752.0	...
8990647	  779.6	  599.5	 3750.0	...
8990648	  779.7	  599.6	 3748.0	...
8990649	  779.8	  599.9	 3745.0	...
8990650	  780.0	  600.0	 3742.0	...
8990651	  780.2	  600.1	 3742.0	...
8990652	  780.3	  600.1	 3744.0	...
8990653	  780.4	  600.5	 3745.0	...
8990654	  780.2	  601.0	 3744.0	...
8990655	  779.8	  601.6	 3744.0	...
8990656	  779.4	  601.7	 3743.0	...
8990657	  779.0	  601.1	 3743.0	...
8990658	  778.9	  600.3	 3743.0	...
8990659	  779.2	  599.6	 3742.0	...
8990660	  779.6	  600.1	 3742.0	...
8990661	  780.1	  600.5	 3741.0	...
8990662	  780.2	  601.0	 3740.0	...
8990663	  780.2	  601.1	 3739.0	...
8990664	  780.2	  601.0	 3738.0	...
8990665	  780.2	  600.7	 3738.0	...
8990666	  780.2	  600.4	 3739.0	...
8990667	  780.2	  600.3	 3740.0	...
8990668	  780.3	  600.1	 3742.0	...
8990669	  780.4	  600.0	 3743.0	...
8990670	  780.5	  599.9	 3740.0	...
8990671	  780.6	  599.9	 3737.0	...
8990672	  780.7	  599.9	 3736.0	...
8990673	  780.8	  599.9	 3738.0	...
8990674	  780.8	  600.5	 3740.0	...
8990675	  780.9	  601.2	 3744.0	...
8990676	  781.4	  601.8	 3747.0	...
8990677	  781.7	  601.6	 3749.0	...
8990678	  781.8	  601.4	 3749.0	...
8990679	  781.6	  601.1	 3749.0	...
8990680	  781.4	  601.2	 3747.0	...
8990681	  781.5	  601.0	 3745.0	...
8990682	  781.5	  600.9	 3744.0	...
8990683	  781.5	  600.8	 3744.0	...
8990684	  781.5	  600.7	 3745.0	...
8990685	  781.3	  600.8	 3745.0	...
8990686	  781.2	  600.9	 3744.0	...
8990687	  781.0	  601.1	 3742.0	...
8990688	  780.9	  601.1	 3740.0	...
8990689	  780.5	  601.1	 3738.0	...
8990690	  780.1	  601.1	 3737.0	...
8990691	  780.2	  601.1	 3733.0	...
8990692	  780.7	  601.1	 3729.0	...
8990693	  781.4	  601.1	 3726.0	...
8990694	  781.7	  601.0	 3726.0	...
8990695	  781.9	  601.0	 3727.0	...
8990696	  781.8	  600.8	 3727.0	...
8990697	  781.6	  600.5	 3727.0	...
8990698	  781.2	  600.3	 3727.0	...
8990699	  781.1	  600.0	 3728.0	...
8990700	  781.0	  599.7	 3729.0	...
8990701	  781.2	  599.4	 3729.0	...
8990702	  781.3	  599.5	 3727.0	...
8990703	  781.3	  599.7	 3724.0	...
8990704	  781.2	  600.1	 3720.0	...
8990705	  780.8	  600.6	 3718.0	...
8990706	  780.5	  601.0	 3717.0	...
8990707	  780.2	  601.2	 3716.0	...
8990708	  780.3	  601.2	 3716.0	...
8990709	  780.5	  601.1	 3714.0	...
8990710	  780.7	  601.6	 3714.0	...
8990711	  780.7	  602.1	 3713.0	...
8990712	  780.6	  602.1	 3712.0	...
8990713	  780.6	  601.5	 3712.0	...
8990714	  780.6	  601.0	 3714.0	...
8990715	  780.5	  601.0	 3716.0	...
8990716	  780.4	  601.0	 3718.0	...
8990717	  780.4	  601.0	 3719.0	...
8990718	  780.7	  601.8	 3719.0	...
8990719	  781.0	  602.6	 3719.0	...
8990720	  781.2	  602.7	 3719.0	...
8990721	  781.1	  601.9	 3718.0	...
8990722	  781.1	  601.7	 3717.0	...
8990723	  781.1	  602.1	 3717.0	...
8990724	  781.3	  602.5	 3718.0	...
8990725	  781.3	  602.4	 3719.0	...
8990726	  781.5	  602.4	 3719.0	...
8990727	  781.6	  602.4	 3718.0	...
8990728	  781.4	  602.4	 3718.0	...
8990729	  781.1	  602.8	 3718.0	...
8990730	  780.8	  603.2	 3722.0	...
8990731	  780.8	  603.1	 3726.0	...
8990732	  780.8	  602.6	 3728.0	...
8990733	  780.5	  602.1	 3726.0	...
8990734	  780.2	  602.1	 3723.0	...
8990735	  779.8	  602.6	 3723.0	...
8990736	  779.8	  603.0	 3725.0	...
8990737	  779.8	  603.1	 3729.0	...
8990738	  779.9	  602.9	 3732.0	...
8990739	  779.9	  602.8	 3730.0	...
8990740	  779.8	  602.9	 3727.0	...
8990741	  779.5	  603.0	 3723.0	...
8990742	  779.3	  603.2	 3723.0	...
8990743	  778.8	  603.4	 3727.0	...
8990744	  778.6	  603.5	 3732.0	...
8990745	  778.4	  603.4	 3735.0	...
8990746	  778.4	  603.3	 3732.0	...
8990747	  778.8	  603.5	 3729.0	...
8990748	  779.3	  604.0	 3727.0	...
EFIX R   8985519	8990748	5230	  795.5	  600.1	   3662
SSACC R  8990749
8990749	  779.8	  605.1	 3727.0	...
8990750	  780.0	  606.1	 3725.0	...
8990751	  780.0	  607.4	 3722.0	...
8990752	  780.1	  610.1	 3717.0	...
8990753	  780.2	  613.5	 3712.0	...
8990754	  780.4	  616.5	 3706.0	...
8990755	  780.5	  617.6	 3702.0	...
8990756	  780.7	  619.3	 3692.0	...
8990757	  781.3	  625.8	 3672.0	...
8990758	  782.3	  642.0	 3630.0	...
8990759	  783.7	  667.1	 3561.0	...
8990760	  784.3	  700.1	 3470.0	...
8990761	  784.5	  737.6	 3359.0	...
8990762	  783.5	  779.5	 3233.0	...
8990763	  783.6	  825.3	 3083.0	...
8990764	  784.7	  875.4	 2922.0	...
8990765	  787.7	  930.8	 2754.0	...
8990766	  790.8	  990.4	 2581.0	...
8990767	  793.1	 1051.7	 2397.0	...
8990768	  795.1	 1114.7	 2202.0	...
8990769	  796.3	 1157.0	 2068.0	...
8990770	  797.1	 1179.2	 2000.0	...
8990771	  797.1	 1179.2	 2000.0	...
8990772	 1544.9	 1506.1	  310.0	...
8990773	 1544.9	 1506.1	  310.0	...
8990774	 1545.9	 1506.0	  282.0	...
8990775	 1552.2	 1561.5	  229.0	...
8990776	 1558.6	 1617.2	  176.0	...
8990777	 1563.9	 1673.2	  152.0	...
8990778	 1563.9	 1673.2	  152.0	...
SBLINK R 8990779
8990779	   .	   .	    0.0	...
8990780	   .	   .	    0.0	...
8990781	   .	   .	    0.0	...
8990782	   .	   .	    0.0	...
8990783	   .	   .	    0.0	...
8990784	   .	   .	    0.0	...
8990785	   .	   .	    0.0	...
8990786	   .	   .	    0.0	...
8990787	   .	   .	    0.0	...
8990788	   .	   .	    0.0	...
8990789	   .	   .	    0.0	...
8990790	   .	   .	    0.0	...
8990791	   .	   .	    0.0	...
8990792	   .	   .	    0.0	...
8990793	   .	   .	    0.0	...
8990794	   .	   .	    0.0	...
8990795	   .	   .	    0.0	...
8990796	   .	   .	    0.0	...
8990797	   .	   .	    0.0	...
8990798	   .	   .	    0.0	...
8990799	   .	   .	    0.0	...
8990800	   .	   .	    0.0	...
8990801	   .	   .	    0.0	...
8990802	   .	   .	    0.0	...
8990803	   .	   .	    0.0	...
8990804	   .	   .	    0.0	...
8990805	   .	   .	    0.0	...
8990806	   .	   .	    0.0	...
8990807	   .	   .	    0.0	...
8990808	   .	   .	    0.0	...
8990809	   .	   .	    0.0	...
8990810	   .	   .	    0.0	...
8990811	   .	   .	    0.0	...
8990812	   .	   .	    0.0	...
8990813	   .	   .	    0.0	...
8990814	   .	   .	    0.0	...
8990815	   .	   .	    0.0	...
8990816	   .	   .	    0.0	...
8990817	   .	   .	    0.0	...
8990818	   .	   .	    0.0	...
8990819	   .	   .	    0.0	...
8990820	   .	   .	    0.0	...
8990821	   .	   .	    0.0	...
8990822	   .	   .	    0.0	...
8990823	   .	   .	    0.0	...
8990824	   .	   .	    0.0	...
8990825	   .	   .	    0.0	...
8990826	   .	   .	    0.0	...
8990827	   .	   .	    0.0	...
8990828	   .	   .	    0.0	...
8990829	   .	   .	    0.0	...
8990830	   .	   .	    0.0	...
8990831	   .	   .	    0.0	...
8990832	   .	   .	    0.0	...
8990833	   .	   .	    0.0	...
8990834	   .	   .	    0.0	...
8990835	   .	   .	    0.0	...
8990836	   .	   .	    0.0	...
8990837	   .	   .	    0.0	...
8990838	   .	   .	    0.0	...
8990839	   .	   .	    0.0	...
8990840	   .	   .	    0.0	...
8990841	   .	   .	    0.0	...
8990842	   .	   .	    0.0	...
8990843	   .	   .	    0.0	...
8990844	   .	   .	    0.0	...
8990845	   .	   .	    0.0	...
8990846	   .	   .	    0.0	...
8990847	   .	   .	    0.0	...
8990848	   .	   .	    0.0	...
8990849	   .	   .	    0.0	...
8990850	   .	   .	    0.0	...
8990851	   .	   .	    0.0	...
8990852	   .	   .	    0.0	...
8990853	   .	   .	    0.0	...
8990854	   .	   .	    0.0	...
8990855	   .	   .	    0.0	...
8990856	   .	   .	    0.0	...
8990857	   .	   .	    0.0	...
8990858	   .	   .	    0.0	...
8990859	   .	   .	    0.0	...
8990860	   .	   .	    0.0	...
8990861	   .	   .	    0.0	...
8990862	   .	   .	    0.0	...
8990863	   .	   .	    0.0	...
8990864	   .	   .	    0.0	...
8990865	   .	   .	    0.0	...
8990866	   .	   .	    0.0	...
8990867	   .	   .	    0.0	...
8990868	   .	   .	    0.0	...
8990869	   .	   .	    0.0	...
8990870	   .	   .	    0.0	...
8990871	   .	   .	    0.0	...
8990872	   .	   .	    0.0	...
8990873	   .	   .	    0.0	...
8990874	   .	   .	    0.0	...
8990875	   .	   .	    0.0	...
8990876	   .	   .	    0.0	...
8990877	   .	   .	    0.0	...
8990878	   .	   .	    0.0	...
8990879	   .	   .	    0.0	...
8990880	   .	   .	    0.0	...
8990881	   .	   .	    0.0	...
8990882	   .	   .	    0.0	...
8990883	   .	   .	    0.0	...
8990884	   .	   .	    0.0	...
8990885	   .	   .	    0.0	...
8990886	   .	   .	    0.0	...
8990887	   .	   .	    0.0	...
8990888	   .	   .	    0.0	...
EBLINK R 8990779	8990888	110
8990889	  865.0	 1158.2	 1977.0	...
8990890	  865.0	 1158.2	 1977.0	...
8990891	  865.0	 1153.1	 1992.0	...
8990892	  865.0	 1142.4	 2022.0	...
8990893	  864.9	 1129.1	 2065.0	...
8990894	  862.8	 1114.5	 2109.0	...
8990895	  860.1	 1100.0	 2157.0	...
8990896	  857.4	 1084.5	 2202.0	...
8990897	  856.4	 1069.8	 2251.0	...
8990898	  855.6	 1057.1	 2292.0	...
8990899	  854.6	 1044.3	 2334.0	...
8990900	  853.8	 1033.1	 2373.0	...
8990901	  853.3	 1022.0	 2410.0	...
8990902	  853.2	 1010.4	 2452.0	...
8990903	  852.8	  998.9	 2492.0	...
8990904	  852.2	  987.7	 2530.0	...
8990905	  851.1	  975.5	 2570.0	...
8990906	  849.7	  964.8	 2608.0	...
8990907	  848.5	  951.7	 2652.0	...
8990908	  847.6	  941.0	 2687.0	...
8990909	  846.9	  928.7	 2720.0	...
8990910	  846.4	  919.7	 2750.0	...
8990911	  845.9	  909.4	 2784.0	...
8990912	  844.9	  899.9	 2818.0	...
8990913	  843.9	  888.0	 2853.0	...
8990914	  840.9	  876.9	 2886.0	...
8990915	  837.7	  865.1	 2917.0	...
8990916	  833.3	  855.0	 2947.0	...
8990917	  829.8	  844.3	 2974.0	...
8990918	  826.9	  834.7	 3006.0	...
8990919	  824.1	  825.7	 3033.0	...
8990920	  822.4	  817.5	 3062.0	...
8990921	  820.8	  809.5	 3090.0	...
8990922	  820.0	  802.2	 3116.0	...
8990923	  819.2	  794.3	 3147.0	...
8990924	  818.1	  787.1	 3173.0	...
8990925	  817.3	  780.0	 3201.0	...
8990926	  816.5	  773.1	 3222.0	...
8990927	  815.9	  766.9	 3244.0	...
8990928	  815.4	  759.9	 3262.0	...
8990929	  815.1	  754.9	 3281.0	...
8990930	  814.9	  749.7	 3295.0	...
8990931	  814.6	  745.0	 3318.0	...
8990932	  814.5	  739.7	 3339.0	...
8990933	  814.5	  734.9	 3359.0	...
8990934	  814.1	  730.7	 3372.0	...
8990935	  813.4	  725.0	 3377.0	...
8990936	  813.3	  720.2	 3395.0	...
8990937	  813.5	  715.3	 3407.0	...
8990938	  814.1	  712.4	 3422.0	...
8990939	  814.1	  708.9	 3429.0	...
8990940	  813.4	  705.1	 3440.0	...
8990941	  812.3	  700.6	 3449.0	...
ESACC R  8990749	8990941	193	  779.8	  605.1	  812.3	  700.6	   2.15	   1825
SFIX R   8990942
8990942	  811.2	  696.1	 3461.0	...
8990943	  810.7	  691.7	 3473.0	...
8990944	  810.5	  688.0	 3486.0	...
8990945	  810.9	  684.1	 3491.0	...
8990946	  811.2	  680.1	 3504.0	...
8990947	  811.7	  676.9	 3513.0	...
8990948	  811.6	  673.9	 3523.0	...
8990949	  811.2	  672.0	 3525.0	...
8990950	  810.7	  669.2	 3528.0	...
8990951	  810.3	  666.9	 3532.0	...
8990952	  810.2	  663.5	 3538.0	...
8990953	  810.2	  661.3	 3547.0	...
8990954	  810.2	  658.9	 3556.0	...
8990955	  810.0	  657.9	 3566.0	...
8990956	  809.4	  655.8	 3570.0	...
8990957	  809.0	  653.9	 3577.0	...
8990958	  808.6	  650.5	 3582.0	...
8990959	  808.6	  648.3	 3586.0	...
8990960	  808.4	  644.9	 3587.0	...
8990961	  807.9	  643.2	 3592.0	...
8990962	  807.0	  641.8	 3597.0	...
8990963	  806.1	  640.7	 3602.0	...
8990964	  805.6	  639.4	 3601.0	...
8990965	  805.4	  638.0	 3603.0	...
8990966	  805.3	  637.3	 3606.0	...
8990967	  805.3	  635.8	 3608.0	...
8990968	  805.2	  634.2	 3611.0	...
8990969	  805.5	  632.8	 3615.0	...
8990970	  805.7	  632.0	 3620.0	...
8990971	  805.9	  630.1	 3626.0	...
8990972	  805.8	  628.4	 3632.0	...
8990973	  805.2	  626.7	 3631.0	...
8990974	  804.6	  626.0	 3626.0	...
8990975	  803.8	  624.2	 3623.0	...
8990976	  803.6	  622.6	 3627.0	...
8990977	  803.5	  621.3	 3633.0	...
8990978	  803.6	  621.3	 3638.0	...
8990979	  803.7	  620.5	 3641.0	...
8990980	  803.9	  619.6	 3643.0	...
8990981	  803.9	  618.6	 3644.0	...
8990982	  804.0	  618.3	 3644.0	...
8990983	  803.9	  617.4	 3643.0	...
8990984	  803.8	  615.9	 3644.0	...
8990985	  803.7	  614.6	 3646.0	...
8990986	  803.6	  613.9	 3648.0	...
8990987	  803.7	  613.9	 3648.0	...
8990988	  803.8	  613.1	 3653.0	...
8990989	  804.0	  612.5	 3657.0	...
8990990	  804.1	  611.9	 3662.0	...
8990991	  803.9	  612.3	 3660.0	...
8990992	  803.7	  612.5	 3659.0	...
8990993	  803.8	  612.8	 3660.0	...
8990994	  804.1	  612.9	 3663.0	...
8990995	  804.4	  612.1	 3667.0	...
8990996	  804.4	  611.3	 3669.0	...
8990997	  804.2	  610.4	 3668.0	...
8990998	  804.1	  610.6	 3667.0	...
8990999	  803.9	  611.5	 3667.0	...
8991000	  803.8	  612.9	 3667.0	...
8991001	  803.6	  614.3	 3667.0	...
8991002	  803.1	  614.8	 3667.0	...
8991003	  802.7	  615.2	 3667.0	...
8991004	  802.5	  615.7	 3667.0	...
8991005	  802.5	  616.3	 3669.0	...
8991006	  802.5	  616.6	 3670.0	...
8991007	  802.6	  616.9	 3669.0	...
8991008	  802.5	  617.2	 3668.0	...
8991009	  802.3	  617.4	 3666.0	...
8991010	  802.1	  617.7	 3667.0	...
8991011	  802.0	  618.0	 3667.0	...
8991012	  802.0	  618.2	 3664.0	...
8991013	  802.0	  618.2	 3661.0	...
8991014	  801.9	  618.1	 3658.0	...
8991015	  801.9	  618.1	 3660.0	...
8991016	  801.7	  618.1	 3661.0	...
8991017	  801.6	  618.7	 3662.0	...
8991018	  801.9	  619.3	 3661.0	...
8991019	  802.3	  620.0	 3660.0	...
8991020	  802.6	  620.1	 3660.0	...
8991021	  802.2	  620.8	 3661.0	...
8991022	  801.9	  621.3	 3661.0	...
8991023	  801.6	  621.9	 3662.0	...
8991024	  801.8	  622.0	 3662.0	...
8991025	  801.9	  621.9	 3663.0	...
8991026	  801.7	  621.5	 3664.0	...
8991027	  801.5	  621.2	 3666.0	...
8991028	  801.3	  621.3	 3666.0	...
8991029	  801.1	  621.9	 3666.0	...
8991030	  800.8	  622.3	 3666.0	...
8991031	  800.7	  622.7	 3667.0	...
8991032	  800.8	  622.8	 3668.0	...
8991033	  801.3	  623.1	 3669.0	...
8991034	  801.6	  623.2	 3667.0	...
8991035	  801.8	  623.3	 3665.0	...
8991036	  801.6	  623.1	 3663.0	...
8991037	  801.3	  622.9	 3664.0	...
8991038	  801.1	  623.0	 3665.0	...
8991039	  801.1	  623.1	 3664.0	...
8991040	  801.2	  623.1	 3661.0	...
8991041	  801.0	  623.1	 3658.0	...
8991042	  800.8	  623.1	 3656.0	...
8991043	  800.6	  623.2	 3656.0	...
8991044	  800.6	  623.4	 3655.0	...
8991045	  800.6	  623.4	 3656.0	...
8991046	  800.5	  622.7	 3658.0	...
8991047	  800.3	  622.1	 3659.0	...
8991048	  800.2	  621.5	 3660.0	...
8991049	  800.3	  621.5	 3662.0	...
8991050	  800.4	  621.2	 3663.0	...
8991051	  800.4	  621.1	 3661.0	...
8991052	  800.5	  621.0	 3658.0	...
8991053	  800.5	  620.7	 3657.0	...
8991054	  800.4	  620.4	 3659.0	...
8991055	  800.2	  620.2	 3660.0	...
8991056	  800.1	  620.3	 3661.0	...
8991057	  799.8	  620.4	 3662.0	...
8991058	  799.5	  620.5	 3662.0	...
8991059	  799.0	  620.9	 3662.0	...
8991060	  798.8	  621.2	 3661.0	...
8991061	  798.6	  621.7	 3661.0	...
8991062	  798.6	  621.8	 3661.0	...
8991063	  798.6	  621.9	 3660.0	...
8991064	  798.6	  621.9	 3657.0	...
8991065	  798.8	  621.5	 3654.0	...
8991066	  798.8	  620.8	 3656.0	...
8991067	  798.8	  620.2	 3661.0	...
8991068	  798.8	  620.3	 3666.0	...
8991069	  798.7	  620.8	 3665.0	...
8991070	  798.8	  621.2	 3665.0	...
8991071	  798.8	  621.3	 3666.0	...
8991072	  798.8	  621.3	 3667.0	...
8991073	  798.6	  621.2	 3667.0	...
8991074	  798.4	  621.1	 3668.0	...
8991075	  798.2	  620.9	 3665.0	...
8991076	  798.2	  620.8	 3664.0	...
8991077	  798.1	  620.7	 3662.0	...
8991078	  798.1	  620.8	 3660.0	...
8991079	  798.2	  620.8	 3657.0	...
8991080	  798.2	  620.9	 3657.0	...
8991081	  798.2	  621.1	 3659.0	...
8991082	  798.2	  621.3	 3662.0	...
8991083	  798.4	  621.4	 3662.0	...
8991084	  798.7	  621.3	 3664.0	...
8991085	  799.1	  621.3	 3665.0	...
8991086	  799.0	  621.3	 3666.0	...
8991087	  798.8	  621.3	 3666.0	...
8991088	  798.7	  621.1	 3667.0	...
8991089	  798.7	  620.8	 3667.0	...
8991090	  798.8	  620.7	 3667.0	...
8991091	  798.9	  620.5	 3666.0	...
8991092	  798.7	  620.2	 3666.0	...
8991093	  798.5	  619.8	 3666.0	...
8991094	  798.3	  619.6	 3666.0	...
8991095	  798.5	  619.6	 3666.0	...
8991096	  798.7	  619.6	 3666.0	...
8991097	  798.6	  619.7	 3666.0	...
8991098	  798.4	  619.7	 3666.0	...
8991099	  798.5	  619.6	 3663.0	...
8991100	  799.2	  619.5	 3660.0	...
8991101	  799.8	  619.3	 3658.0	...
8991102	  799.8	  619.2	 3659.0	...
8991103	  799.5	  619.2	 3660.0	...
8991104	  799.0	  619.3	 3661.0	...
8991105	  798.6	  619.2	 3662.0	...
8991106	  798.2	  618.8	 3662.0	...
8991107	  798.8	  618.4	 3663.0	...
8991108	  799.5	  618.1	 3663.0	...
8991109	  799.7	  618.1	 3663.0	...
8991110	  799.1	  618.3	 3663.0	...
8991111	  798.8	  618.4	 3661.0	...
8991112	  799.2	  618.5	 3660.0	...
8991113	  799.4	  618.7	 3658.0	...
8991114	  799.2	  618.8	 3658.0	...
8991115	  799.1	  619.0	 3659.0	...
8991116	  799.1	  618.9	 3659.0	...
8991117	  799.2	  618.8	 3661.0	...
8991118	  799.6	  619.1	 3662.0	...
8991119	  800.0	  619.6	 3661.0	...
8991120	  800.4	  620.2	 3658.0	...
8991121	  800.5	  620.6	 3655.0	...
8991122	  800.3	  621.0	 3654.0	...
8991123	  800.0	  620.8	 3653.0	...
8991124	  799.7	  620.4	 3653.0	...
8991125	  799.6	  619.8	 3653.0	...
8991126	  799.5	  619.7	 3653.0	...
8991127	  799.5	  619.8	 3653.0	...
8991128	  799.4	  619.9	 3652.0	...
8991129	  799.3	  620.0	 3652.0	...
8991130	  799.2	  620.2	 3653.0	...
8991131	  799.3	  620.3	 3653.0	...
8991132	  799.3	  620.4	 3658.0	...
8991133	  799.2	  620.5	 3664.0	...
8991134	  799.3	  620.7	 3666.0	...
8991135	  799.3	  620.9	 3663.0	...
8991136	  799.3	  620.9	 3657.0	...
8991137	  799.1	  621.0	 3653.0	...
8991138	  798.9	  620.9	 3650.0	...
8991139	  798.7	  620.8	 3650.0	...
8991140	  798.8	  621.1	 3649.0	...
8991141	  799.0	  621.4	 3648.0	...
8991142	  799.2	  621.5	 3647.0	...
8991143	  799.3	  621.2	 3647.0	...
8991144	  799.3	  621.3	 3646.0	...
8991145	  799.5	  621.7	 3648.0	...
8991146	  799.6	  622.0	 3650.0	...
8991147	  799.8	  622.0	 3652.0	...
8991148	  799.9	  622.0	 3652.0	...
8991149	  799.7	  622.1	 3653.0	...
8991150	  799.4	  622.5	 3653.0	...
8991151	  799.1	  622.9	 3653.0	...
8991152	  799.2	  623.2	 3653.0	...
8991153	  799.5	  623.1	 3654.0	...
8991154	  799.7	  623.0	 3654.0	...
8991155	  799.7	  622.9	 3655.0	...
8991156	  799.6	  622.9	 3655.0	...
8991157	  799.5	  622.5	 3655.0	...
8991158	  799.5	  622.2	 3657.0	...
8991159	  799.4	  622.0	 3661.0	...
8991160	  799.6	  622.1	 3662.0	...
8991161	  799.7	  622.1	 3660.0	...
8991162	  800.0	  622.0	 3658.0	...
8991163	  800.1	  622.2	 3657.0	...
8991164	  800.2	  622.5	 3656.0	...
8991165	  800.3	  622.7	 3656.0	...
8991166	  800.2	  622.7	 3656.0	...
8991167	  800.1	  622.7	 3655.0	...
8991168	  800.1	  622.8	 3653.0	...
8991169	  800.0	  622.9	 3651.0	...
8991170	  800.1	  622.9	 3650.0	...
8991171	  800.2	  622.8	 3649.0	...
8991172	  800.0	  622.7	 3649.0	...
8991173	  799.6	  622.6	 3649.0	...
8991174	  799.2	  622.5	 3651.0	...
8991175	  799.2	  622.4	 3652.0	...
8991176	  798.9	  622.4	 3654.0	...
8991177	  798.6	  622.3	 3654.0	...
8991178	  798.9	  622.2	 3653.0	...
8991179	  799.4	  622.1	 3652.0	...
8991180	  800.0	  622.0	 3654.0	...
8991181	  799.9	  622.0	 3656.0	...
8991182	  799.8	  622.1	 3654.0	...
8991183	  799.4	  622.1	 3649.0	...
8991184	  799.2	  621.9	 3645.0	...
8991185	  799.0	  621.9	 3645.0	...
8991186	  799.0	  622.1	 3646.0	...
8991187	  799.0	  622.2	 3649.0	...
8991188	  799.0	  622.3	 3652.0	...
8991189	  799.0	  622.3	 3653.0	...
8991190	  799.1	  622.4	 3652.0	...
8991191	  799.4	  622.4	 3653.0	...
8991192	  799.5	  622.5	 3655.0	...
8991193	  799.4	  622.5	 3657.0	...
8991194	  799.3	  622.6	 3657.0	...
8991195	  799.3	  622.6	 3656.0	...
8991196	  799.2	  622.3	 3653.0	...
8991197	  799.1	  622.0	 3653.0	...
8991198	  799.0	  621.6	 3658.0	...
8991199	  798.9	  621.7	 3663.0	...
8991200	  798.9	  621.6	 3666.0	...
8991201	  798.8	  621.5	 3666.0	...
8991202	  798.9	  621.5	 3665.0	...
8991203	  799.0	  622.1	 3665.0	...
8991204	  799.1	  622.7	 3665.0	...
8991205	  799.2	  623.4	 3662.0	...
8991206	  799.1	  623.4	 3659.0	...
8991207	  799.0	  623.0	 3657.0	...
8991208	  798.9	  622.7	 3662.0	...
8991209	  799.1	  622.3	 3666.0	...
8991210	  799.3	  622.2	 3667.0	...
8991211	  799.4	  622.1	 3666.0	...
8991212	  799.4	  621.9	 3664.0	...
8991213	  799.4	  621.9	 3663.0	...
8991214	  799.6	  622.0	 3661.0	...
8991215	  799.8	  622.2	 3659.0	...
8991216	  799.9	  622.3	 3656.0	...
8991217	  800.0	  622.3	 3652.0	...
8991218	  800.0	  622.2	 3648.0	...
8991219	  800.2	  622.2	 3648.0	...
8991220	  800.2	  622.2	 3650.0	...
8991221	  800.0	  622.3	 3653.0	...
8991222	  799.6	  622.3	 3652.0	...
8991223	  799.2	  622.2	 3651.0	...
8991224	  799.1	  622.1	 3654.0	...
8991225	  799.1	  622.2	 3658.0	...
8991226	  799.1	  622.2	 3662.0	...
8991227	  799.1	  622.3	 3663.0	...
8991228	  799.2	  622.3	 3663.0	...
8991229	  799.2	  622.2	 3663.0	...
8991230	  799.2	  622.0	 3664.0	...
8991231	  799.1	  621.5	 3663.0	...
8991232	  799.0	  621.0	 3660.0	...
8991233	  799.0	  621.1	 3658.0	...
8991234	  798.9	  621.6	 3656.0	...
8991235	  798.9	  622.1	 3655.0	...
8991236	  798.8	  622.1	 3657.0	...
8991237	  798.9	  621.7	 3660.0	...
8991238	  798.9	  621.3	 3664.0	...
8991239	  798.9	  621.0	 3666.0	...
8991240	  798.8	  621.0	 3667.0	...
8991241	  798.7	  621.0	 3666.0	...
8991242	  798.5	  620.9	 3664.0	...
8991243	  798.3	  620.8	 3665.0	...
8991244	  798.4	  620.5	 3667.0	...
8991245	  798.5	  620.4	 3670.0	...
8991246	  798.7	  620.3	 3669.0	...
8991247	  798.6	  620.4	 3669.0	...
8991248	  798.5	  620.6	 3668.0	...
8991249	  798.5	  620.8	 3667.0	...
8991250	  798.6	  620.8	 3669.0	...
8991251	  798.8	  620.7	 3671.0	...
8991252	  799.0	  620.7	 3673.0	...
8991253	  799.1	  620.7	 3673.0	...
8991254	  799.1	  620.7	 3673.0	...
8991255	  799.2	  620.6	 3673.0	...
8991256	  799.2	  620.6	 3673.0	...
8991257	  799.3	  621.1	 3673.0	...
8991258	  799.3	  621.4	 3674.0	...
8991259	  798.7	  621.5	 3674.0	...
8991260	  798.2	  621.1	 3673.0	...
8991261	  797.7	  620.8	 3673.0	...
8991262	  797.7	  620.7	 3672.0	...
8991263	  797.8	  620.7	 3672.0	...
8991264	  797.9	  620.9	 3671.0	...
8991265	  797.9	  621.2	 3670.0	...
8991266	  797.9	  621.4	 3670.0	...
8991267	  798.2	  621.6	 3672.0	...
8991268	  798.4	  621.7	 3674.0	...
8991269	  798.6	  621.3	 3675.0	...
8991270	  798.5	  620.7	 3673.0	...
8991271	  798.4	  620.1	 3671.0	...
8991272	  798.3	  620.0	 3674.0	...
8991273	  798.2	  620.0	 3678.0	...
8991274	  798.0	  620.2	 3682.0	...
8991275	  797.7	  620.7	 3683.0	...
8991276	  797.5	  621.7	 3683.0	...
8991277	  797.4	  622.6	 3680.0	...
8991278	  797.4	  622.3	 3675.0	...
8991279	  797.4	  621.4	 3671.0	...
8991280	  797.2	  620.4	 3670.0	...
8991281	  797.0	  620.1	 3671.0	...
8991282	  796.9	  619.8	 3671.0	...
MSG	8991283 0000 _ Number On
8991283	  797.0	  619.9	 3672.0	...
8991284	  797.2	  620.6	 3673.0	...
8991285	  797.4	  621.3	 3670.0	...
8991286	  797.5	  621.6	 3667.0	...
8991287	  797.4	  621.7	 3664.0	...
8991288	  797.4	  621.3	 3664.0	...
8991289	  797.4	  620.8	 3664.0	...
8991290	  797.5	  620.6	 3664.0	...
8991291	  797.4	  620.7	 3664.0	...
8991292	  797.3	  620.8	 3664.0	...
8991293	  797.1	  620.8	 3664.0	...
8991294	  796.9	  620.7	 3664.0	...
8991295	  796.7	  620.6	 3663.0	...
8991296	  796.6	  620.6	 3663.0	...
8991297	  796.6	  620.5	 3663.0	...
8991298	  796.7	  620.5	 3662.0	...
8991299	  796.6	  620.3	 3661.0	...
8991300	  796.3	  620.3	 3661.0	...
8991301	  796.1	  620.1	 3661.0	...
8991302	  796.1	  620.0	 3661.0	...
8991303	  796.2	  619.9	 3659.0	...
8991304	  796.2	  619.9	 3657.0	...
8991305	  796.3	  619.9	 3655.0	...
8991306	  796.3	  619.9	 3657.0	...
8991307	  796.6	  619.9	 3658.0	...
8991308	  797.0	  619.9	 3660.0	...
8991309	  797.3	  620.1	 3661.0	...
8991310	  797.2	  620.4	 3661.0	...
8991311	  797.1	  620.6	 3659.0	...
8991312	  797.1	  620.3	 3658.0	...
8991313	  796.8	  620.1	 3656.0	...
8991314	  796.4	  619.9	 3654.0	...
8991315	  796.1	  620.1	 3653.0	...
8991316	  796.1	  620.1	 3654.0	...
8991317	  796.1	  620.1	 3656.0	...
8991318	  796.2	  620.6	 3657.0	...
8991319	  796.3	  621.3	 3656.0	...
8991320	  796.3	  621.3	 3655.0	...
8991321	  796.3	  620.9	 3651.0	...
8991322	  796.4	  620.6	 3647.0	...
8991323	  796.4	  620.9	 3644.0	...
8991324	  796.3	  621.0	 3644.0	...
8991325	  796.1	  621.0	 3643.0	...
8991326	  796.0	  620.9	 3642.0	...
8991327	  796.0	  620.8	 3641.0	...
8991328	  796.0	  620.8	 3640.0	...
8991329	  796.0	  621.0	 3640.0	...
8991330	  796.0	  621.2	 3639.0	...
8991331	  795.6	  621.2	 3637.0	...
8991332	  795.2	  621.1	 3636.0	...
8991333	  795.1	  620.9	 3637.0	...
8991334	  795.3	  620.7	 3638.0	...
8991335	  795.5	  620.3	 3638.0	...
8991336	  795.7	  620.0	 3638.0	...
8991337	  795.8	  619.8	 3638.0	...
8991338	  795.8	  619.8	 3637.0	...
8991339	  795.6	  619.9	 3637.0	...
8991340	  795.2	  619.9	 3636.0	...
8991341	  795.0	  620.0	 3634.0	...
8991342	  795.1	  620.0	 3629.0	...
8991343	  795.3	  620.2	 3626.0	...
8991344	  795.4	  620.4	 3623.0	...
8991345	  795.4	  620.5	 3622.0	...
8991346	  794.9	  620.4	 3621.0	...
8991347	  794.5	  620.4	 3621.0	...
8991348	  794.6	  620.4	 3620.0	...
8991349	  795.0	  620.3	 3619.0	...
8991350	  795.5	  620.2	 3617.0	...
8991351	  795.7	  620.3	 3616.0	...
8991352	  796.0	  620.4	 3615.0	...
8991353	  796.2	  620.6	 3614.0	...
8991354	  796.2	  620.9	 3616.0	...
8991355	  796.0	  621.2	 3617.0	...
8991356	  795.5	  621.4	 3618.0	...
8991357	  795.0	  621.3	 3616.0	...
8991358	  794.6	  621.2	 3614.0	...
8991359	  794.9	  620.9	 3611.0	...
8991360	  795.2	  621.4	 3610.0	...
8991361	  795.3	  621.9	 3609.0	...
8991362	  795.2	  622.5	 3606.0	...
8991363	  795.1	  622.6	 3603.0	...
8991364	  795.1	  622.6	 3601.0	...
8991365	  794.9	  622.5	 3601.0	...
8991366	  794.6	  622.5	 3601.0	...
8991367	  794.3	  622.1	 3601.0	...
8991368	  794.2	  621.7	 3599.0	...
8991369	  794.3	  621.2	 3598.0	...
8991370	  794.5	  621.2	 3598.0	...
8991371	  794.6	  621.3	 3597.0	...
8991372	  794.5	  621.5	 3597.0	...
8991373	  794.4	  621.8	 3596.0	...
8991374	  794.4	  622.1	 3595.0	...
8991375	  794.4	  621.9	 3593.0	...
8991376	  794.9	  621.5	 3593.0	...
8991377	  795.6	  621.4	 3592.0	...
8991378	  796.3	  621.5	 3589.0	...
8991379	  796.1	  622.0	 3587.0	...
8991380	  795.6	  622.3	 3582.0	...
8991381	  795.1	  622.6	 3579.0	...
8991382	  794.9	  623.0	 3573.0	...
8991383	  794.8	  623.5	 3570.0	...
8991384	  794.8	  623.7	 3566.0	...
8991385	  794.8	  623.2	 3566.0	...
8991386	  794.8	  622.7	 3566.0	...
8991387	  794.4	  622.4	 3566.0	...
8991388	  794.0	  622.4	 3564.0	...
8991389	  793.6	  622.4	 3562.0	...
8991390	  793.8	  622.5	 3559.0	...
8991391	  794.2	  622.6	 3560.0	...
8991392	  794.7	  622.7	 3563.0	...
8991393	  795.0	  623.0	 3565.0	...
8991394	  795.1	  623.2	 3565.0	...
8991395	  795.1	  623.7	 3565.0	...
8991396	  795.3	  623.9	 3566.0	...
8991397	  795.7	  623.9	 3563.0	...
8991398	  795.9	  623.5	 3559.0	...
8991399	  795.6	  623.3	 3557.0	...
8991400	  795.0	  623.3	 3558.0	...
8991401	  794.5	  623.3	 3558.0	...
8991402	  794.3	  623.2	 3557.0	...
8991403	  794.8	  623.1	 3555.0	...
8991404	  795.3	  622.9	 3554.0	...
8991405	  795.6	  622.9	 3550.0	...
8991406	  795.5	  622.9	 3544.0	...
8991407	  795.2	  622.9	 3538.0	...
8991408	  795.1	  622.9	 3532.0	...
8991409	  794.9	  623.4	 3530.0	...
8991410	  794.8	  623.9	 3528.0	...
8991411	  794.9	  624.4	 3528.0	...
8991412	  795.1	  624.6	 3526.0	...
8991413	  795.0	  624.8	 3523.0	...
8991414	  794.9	  625.1	 3522.0	...
8991415	  794.8	  625.1	 3522.0	...
8991416	  795.0	  625.4	 3521.0	...
8991417	  795.2	  625.6	 3520.0	...
8991418	  795.2	  625.2	 3519.0	...
8991419	  794.9	  624.6	 3518.0	...
8991420	  794.7	  624.2	 3516.0	...
8991421	  794.6	  625.0	 3514.0	...
8991422	  794.8	  625.9	 3514.0	...
8991423	  794.9	  626.1	 3512.0	...
8991424	  794.9	  625.7	 3511.0	...
8991425	  794.8	  625.3	 3510.0	...
8991426	  794.8	  625.5	 3509.0	...
8991427	  795.1	  625.6	 3508.0	...
8991428	  795.4	  625.3	 3505.0	...
8991429	  795.7	  625.0	 3499.0	...
8991430	  795.7	  624.8	 3493.0	...
8991431	  795.5	  625.0	 3494.0	...
8991432	  795.4	  625.3	 3499.0	...
8991433	  795.3	  625.6	 3500.0	...
8991434	  795.2	  625.7	 3495.0	...
8991435	  795.4	  625.6	 3490.0	...
8991436	  795.8	  625.6	 3489.0	...
8991437	  796.2	  625.3	 3490.0	...
8991438	  796.1	  625.1	 3490.0	...
8991439	  795.9	  624.9	 3491.0	...
8991440	  795.9	  624.9	 3493.0	...
8991441	  796.2	  625.0	 3494.0	...
8991442	  795.9	  625.2	 3492.0	...
8991443	  795.2	  625.4	 3489.0	...
8991444	  794.8	  625.5	 3486.0	...
8991445	  795.1	  625.5	 3486.0	...
8991446	  795.4	  625.7	 3484.0	...
8991447	  795.4	  625.9	 3482.0	...
8991448	  795.6	  626.2	 3480.0	...
8991449	  795.7	  626.1	 3480.0	...
8991450	  795.6	  626.1	 3477.0	...
8991451	  795.3	  626.0	 3473.0	...
8991452	  795.4	  626.5	 3471.0	...
8991453	  795.7	  627.1	 3471.0	...
8991454	  796.0	  627.6	 3472.0	...
8991455	  795.9	  627.5	 3471.0	...
8991456	  795.8	  627.2	 3470.0	...
8991457	  795.8	  627.0	 3469.0	...
8991458	  795.6	  627.0	 3469.0	...
8991459	  795.4	  627.0	 3469.0	...
8991460	  795.2	  627.0	 3470.0	...
8991461	  795.5	  626.7	 3472.0	...
8991462	  795.9	  626.3	 3472.0	...
8991463	  796.3	  626.1	 3471.0	...
8991464	  796.2	  626.0	 3469.0	...
8991465	  796.0	  625.9	 3468.0	...
8991466	  795.9	  625.7	 3463.0	...
8991467	  796.1	  625.6	 3459.0	...
8991468	  796.2	  625.6	 3456.0	...
8991469	  796.3	  625.7	 3456.0	...
8991470	  796.2	  626.3	 3454.0	...
8991471	  796.1	  626.9	 3452.0	...
8991472	  796.1	  627.8	 3451.0	...
8991473	  796.4	  628.1	 3452.0	...
8991474	  796.6	  628.5	 3453.0	...
8991475	  796.7	  628.4	 3454.0	...
8991476	  796.6	  628.5	 3454.0	...
8991477	  796.4	  628.5	 3455.0	...
8991478	  796.2	  628.5	 3455.0	...
8991479	  796.1	  628.1	 3455.0	...
8991480	  796.0	  627.8	 3455.0	...
8991481	  796.1	  627.3	 3454.0	...
8991482	  796.1	  627.2	 3453.0	...
8991483	  796.2	  628.0	 3451.0	...
8991484	  796.3	  628.7	 3450.0	...
8991485	  796.4	  629.5	 3450.0	...
8991486	  796.5	  629.4	 3451.0	...
8991487	  796.5	  629.4	 3452.0	...
8991488	  796.5	  629.3	 3451.0	...
8991489	  796.8	  629.2	 3449.0	...
8991490	  797.2	  629.1	 3447.0	...
8991491	  797.6	  629.1	 3447.0	...
8991492	  797.8	  629.1	 3448.0	...
8991493	  797.8	  629.1	 3448.0	...
8991494	  797.8	  629.1	 3449.0	...
8991495	  797.5	  629.0	 3449.0	...
8991496	  797.1	  629.1	 3449.0	...
8991497	  796.8	  629.1	 3448.0	...
8991498	  796.9	  629.0	 3447.0	...
8991499	  797.4	  628.7	 3445.0	...
8991500	  797.9	  628.5	 3441.0	...
8991501	  798.1	  628.3	 3435.0	...
8991502	  798.0	  628.2	 3430.0	...
8991503	  797.9	  628.1	 3429.0	...
8991504	  797.9	  628.2	 3431.0	...
8991505	  797.9	  628.5	 3431.0	...
8991506	  797.8	  628.8	 3431.0	...
8991507	  797.7	  628.7	 3430.0	...
8991508	  797.4	  628.6	 3430.0	...
8991509	  797.2	  628.4	 3428.0	...
8991510	  796.8	  628.3	 3427.0	...
8991511	  796.5	  628.3	 3427.0	...
8991512	  796.8	  628.3	 3428.0	...
8991513	  797.3	  628.3	 3426.0	...
8991514	  797.9	  628.2	 3423.0	...
8991515	  797.9	  628.3	 3420.0	...
8991516	  798.0	  628.3	 3420.0	...
8991517	  798.0	  628.4	 3417.0	...
8991518	  798.0	  628.5	 3414.0	...
8991519	  798.0	  628.7	 3411.0	...
8991520	  798.0	  628.8	 3411.0	...
8991521	  798.0	  628.7	 3412.0	...
8991522	  797.7	  628.6	 3412.0	...
8991523	  797.3	  628.5	 3412.0	...
8991524	  797.2	  628.2	 3412.0	...
8991525	  797.5	  628.0	 3409.0	...
8991526	  797.9	  627.8	 3404.0	...
8991527	  797.7	  627.8	 3399.0	...
8991528	  797.5	  628.0	 3400.0	...
8991529	  797.2	  628.2	 3402.0	...
8991530	  797.2	  628.4	 3404.0	...
8991531	  797.0	  628.7	 3405.0	...
8991532	  797.0	  628.8	 3405.0	...
8991533	  796.9	  628.9	 3406.0	...
8991534	  796.9	  629.2	 3406.0	...
8991535	  796.8	  629.5	 3406.0	...
8991536	  797.2	  629.5	 3406.0	...
8991537	  797.6	  629.5	 3405.0	...
8991538	  798.0	  629.5	 3405.0	...
8991539	  798.0	  629.7	 3405.0	...
8991540	  798.0	  629.4	 3405.0	...
8991541	  797.9	  629.0	 3409.0	...
8991542	  798.0	  628.7	 3412.0	...
8991543	  798.2	  629.0	 3411.0	...
8991544	  798.3	  629.3	 3406.0	...
8991545	  798.6	  629.5	 3402.0	...
8991546	  798.9	  629.6	 3402.0	...
8991547	  799.3	  629.8	 3402.0	...
8991548	  799.5	  630.2	 3402.0	...
8991549	  799.4	  630.7	 3402.0	...
8991550	  799.2	  630.9	 3401.0	...
8991551	  799.1	  631.0	 3396.0	...
8991552	  799.2	  630.9	 3392.0	...
8991553	  799.2	  630.7	 3388.0	...
8991554	  799.1	  630.5	 3388.0	...
8991555	  799.1	  630.2	 3388.0	...
8991556	  799.1	  630.1	 3388.0	...
8991557	  799.2	  630.0	 3387.0	...
8991558	  799.3	  630.6	 3387.0	...
8991559	  799.4	  631.3	 3388.0	...
8991560	  799.5	  631.1	 3392.0	...
8991561	  799.5	  630.4	 3397.0	...
8991562	  799.4	  629.7	 3401.0	...
8991563	  799.4	  630.1	 3404.0	...
8991564	  799.4	  630.4	 3407.0	...
8991565	  799.3	  630.8	 3405.0	...
8991566	  799.2	  630.6	 3402.0	...
8991567	  799.0	  630.2	 3400.0	...
8991568	  799.1	  629.7	 3399.0	...
8991569	  799.5	  629.5	 3398.0	...
8991570	  799.8	  629.5	 3396.0	...
8991571	  799.9	  629.8	 3395.0	...
8991572	  799.8	  630.1	 3394.0	...
8991573	  799.8	  630.4	 3393.0	...
8991574	  799.8	  630.5	 3393.0	...
8991575	  799.9	  630.4	 3393.0	...
8991576	  799.9	  630.0	 3393.0	...
8991577	  799.9	  630.0	 3393.0	...
8991578	  800.1	  630.4	 3392.0	...
8991579	  800.2	  630.8	 3392.0	...
8991580	  800.3	  630.5	 3393.0	...
8991581	  800.3	  630.2	 3394.0	...
8991582	  800.4	  629.6	 3396.0	...
8991583	  800.4	  629.2	 3397.0	...
8991584	  800.4	  629.5	 3395.0	...
8991585	  800.4	  630.1	 3391.0	...
MSG	8991586 0000 _ Number Off
8991586	  800.3	  630.5	 3387.0	...
8991587	  800.3	  630.3	 3384.0	...
8991588	  800.3	  630.0	 3383.0	...
8991589	  800.3	  629.9	 3383.0	...
8991590	  800.4	  629.7	 3383.0	...
8991591	  800.4	  629.6	 3383.0	...
8991592	  800.4	  629.7	 3384.0	...
8991593	  800.4	  629.7	 3386.0	...
8991594	  800.6	  629.6	 3388.0	...
8991595	  800.8	  629.5	 3388.0	...
8991596	  800.9	  629.3	 3383.0	...
8991597	  800.9	  629.0	 3379.0	...
8991598	  801.0	  628.8	 3376.0	...
8991599	  801.0	  628.6	 3378.0	...
8991600	  800.9	  628.8	 3380.0	...
8991601	  800.9	  629.0	 3380.0	...
8991602	  800.8	  629.2	 3380.0	...
8991603	  801.0	  629.5	 3380.0	...
8991604	  801.1	  629.8	 3381.0	...
8991605	  801.2	  630.2	 3381.0	...
8991606	  801.2	  630.3	 3381.0	...
8991607	  801.0	  629.8	 3377.0	...
8991608	  800.9	  629.1	 3373.0	...
8991609	  800.7	  628.3	 3370.0	...
8991610	  800.6	  628.2	 3370.0	...
8991611	  800.7	  628.0	 3371.0	...
8991612	  800.8	  628.7	 3372.0	...
8991613	  800.9	  629.4	 3375.0	...
8991614	  800.9	  629.9	 3376.0	...
8991615	  800.9	  629.7	 3376.0	...
8991616	  800.7	  629.4	 3377.0	...
8991617	  800.7	  629.3	 3378.0	...
8991618	  800.8	  629.2	 3379.0	...
8991619	  801.0	  629.2	 3379.0	...
8991620	  801.0	  629.2	 3379.0	...
8991621	  800.9	  629.2	 3378.0	...
8991622	  800.6	  629.2	 3377.0	...
8991623	  800.4	  629.6	 3376.0	...
8991624	  800.5	  629.8	 3376.0	...
8991625	  800.5	  629.9	 3375.0	...
8991626	  800.4	  629.6	 3374.0	...
8991627	  800.4	  629.5	 3374.0	...
8991628	  800.1	  629.5	 3371.0	...
8991629	  799.9	  629.4	 3369.0	...
8991630	  799.8	  629.8	 3366.0	...
8991631	  800.0	  630.2	 3365.0	...
8991632	  800.3	  630.1	 3367.0	...
8991633	  800.4	  629.6	 3369.0	...
8991634	  800.4	  629.2	 3371.0	...
8991635	  800.2	  629.3	 3371.0	...
8991636	  800.0	  629.4	 3371.0	...
8991637	  800.0	  629.5	 3370.0	...
8991638	  800.0	  629.5	 3369.0	...
8991639	  800.1	  629.3	 3368.0	...
8991640	  800.2	  629.1	 3367.0	...
8991641	  800.3	  628.8	 3368.0	...
8991642	  800.3	  629.1	 3368.0	...
8991643	  800.3	  629.3	 3368.0	...
8991644	  800.3	  629.5	 3368.0	...
8991645	  800.5	  629.4	 3368.0	...
8991646	  800.7	  629.4	 3369.0	...
8991647	  800.9	  629.3	 3371.0	...
8991648	  801.0	  629.3	 3373.0	...
8991649	  800.9	  629.5	 3372.0	...
8991650	  800.6	  629.0	 3370.0	...
8991651	  800.4	  628.4	 3368.0	...
8991652	  800.4	  627.7	 3367.0	...
8991653	  800.6	  627.8	 3366.0	...
8991654	  800.9	  627.8	 3365.0	...
8991655	  801.1	  627.7	 3364.0	...
8991656	  801.1	  628.3	 3365.0	...
8991657	  801.0	  629.0	 3366.0	...
8991658	  800.9	  629.8	 3367.0	...
8991659	  800.6	  629.9	 3368.0	...
8991660	  800.2	  630.1	 3368.0	...
8991661	  799.8	  630.2	 3368.0	...
8991662	  800.0	  630.1	 3369.0	...
8991663	  800.2	  630.1	 3371.0	...
8991664	  800.4	  630.1	 3372.0	...
8991665	  800.4	  630.4	 3370.0	...
8991666	  800.3	  630.7	 3367.0	...
8991667	  800.3	  631.0	 3365.0	...
8991668	  800.6	  630.9	 3366.0	...
8991669	  801.0	  630.8	 3368.0	...
8991670	  801.2	  630.7	 3367.0	...
8991671	  801.3	  630.6	 3367.0	...
8991672	  801.0	  630.5	 3367.0	...
8991673	  800.6	  630.3	 3368.0	...
8991674	  800.3	  630.1	 3369.0	...
8991675	  800.4	  629.5	 3370.0	...
8991676	  800.5	  629.0	 3371.0	...
8991677	  800.7	  628.4	 3371.0	...
8991678	  800.8	  628.3	 3372.0	...
8991679	  800.8	  628.9	 3372.0	...
8991680	  800.7	  629.5	 3371.0	...
8991681	  800.6	  630.1	 3367.0	...
8991682	  800.6	  630.0	 3364.0	...
8991683	  800.5	  629.9	 3363.0	...
8991684	  800.5	  630.0	 3363.0	...
8991685	  800.5	  630.0	 3362.0	...
8991686	  800.5	  629.8	 3360.0	...
8991687	  800.6	  629.9	 3359.0	...
8991688	  800.6	  629.9	 3360.0	...
8991689	  800.6	  629.9	 3361.0	...
8991690	  800.7	  629.8	 3362.0	...
8991691	  800.7	  629.7	 3362.0	...
8991692	  800.7	  629.7	 3362.0	...
8991693	  800.6	  629.7	 3362.0	...
8991694	  800.6	  629.6	 3360.0	...
8991695	  800.8	  629.2	 3359.0	...
8991696	  801.0	  628.9	 3358.0	...
8991697	  801.0	  628.6	 3359.0	...
8991698	  801.0	  628.5	 3359.0	...
8991699	  801.0	  628.5	 3358.0	...
8991700	  801.0	  628.6	 3355.0	...
8991701	  801.1	  628.8	 3353.0	...
8991702	  801.1	  629.1	 3353.0	...
8991703	  801.1	  629.2	 3352.0	...
8991704	  800.8	  629.1	 3352.0	...
8991705	  800.6	  628.9	 3350.0	...
8991706	  800.4	  628.6	 3349.0	...
8991707	  800.3	  628.5	 3348.0	...
8991708	  800.2	  628.5	 3349.0	...
8991709	  800.3	  628.5	 3349.0	...
8991710	  800.4	  628.5	 3349.0	...
8991711	  800.9	  628.4	 3351.0	...
8991712	  801.2	  628.1	 3353.0	...
8991713	  801.5	  627.8	 3355.0	...
8991714	  801.5	  627.5	 3355.0	...
8991715	  801.3	  627.5	 3354.0	...
8991716	  801.1	  627.7	 3352.0	...
8991717	  800.8	  627.9	 3353.0	...
8991718	  800.6	  628.5	 3353.0	...
8991719	  800.4	  628.9	 3354.0	...
8991720	  800.2	  629.1	 3353.0	...
8991721	  800.3	  629.0	 3353.0	...
8991722	  800.5	  628.8	 3353.0	...
8991723	  800.6	  628.7	 3353.0	...
8991724	  800.8	  628.7	 3353.0	...
8991725	  800.9	  629.1	 3354.0	...
8991726	  801.0	  629.4	 3356.0	...
8991727	  801.2	  629.2	 3358.0	...
8991728	  801.4	  628.7	 3358.0	...
8991729	  801.5	  628.5	 3356.0	...
8991730	  801.2	  628.8	 3354.0	...
8991731	  800.9	  629.3	 3353.0	...
8991732	  800.6	  629.6	 3353.0	...
8991733	  800.7	  629.8	 3353.0	...
8991734	  800.8	  629.5	 3352.0	...
8991735	  800.9	  629.0	 3352.0	...
8991736	  801.3	  628.6	 3352.0	...
8991737	  801.8	  628.5	 3355.0	...
8991738	  802.3	  628.5	 3356.0	...
8991739	  802.3	  628.7	 3357.0	...
8991740	  802.1	  628.9	 3356.0	...
8991741	  801.9	  629.1	 3356.0	...
8991742	  801.8	  629.2	 3356.0	...
8991743	  801.8	  629.2	 3356.0	...
8991744	  801.8	  629.2	 3356.0	...
8991745	  801.8	  629.2	 3357.0	...
8991746	  801.9	  629.2	 3357.0	...
8991747	  802.0	  629.1	 3358.0	...
8991748	  801.7	  629.4	 3360.0	...
8991749	  801.4	  629.7	 3362.0	...
8991750	  801.2	  629.9	 3362.0	...
8991751	  801.2	  629.7	 3360.0	...
8991752	  801.0	  629.6	 3358.0	...
8991753	  800.7	  629.5	 3358.0	...
8991754	  800.5	  629.3	 3358.0	...
8991755	  800.4	  628.9	 3358.0	...
8991756	  800.3	  628.3	 3357.0	...
8991757	  800.5	  628.0	 3356.0	...
8991758	  801.0	  628.3	 3356.0	...
8991759	  801.4	  628.7	 3356.0	...
8991760	  801.1	  629.2	 3357.0	...
8991761	  800.7	  629.0	 3358.0	...
8991762	  800.6	  629.0	 3358.0	...
8991763	  800.8	  629.0	 3357.0	...
8991764	  801.0	  628.9	 3357.0	...
8991765	  801.0	  628.8	 3358.0	...
8991766	  801.1	  628.7	 3360.0	...
8991767	  801.1	  628.7	 3362.0	...
8991768	  801.3	  628.8	 3361.0	...
8991769	  801.9	  629.0	 3361.0	...
8991770	  802.3	  629.1	 3360.0	...
8991771	  802.4	  629.1	 3359.0	...
8991772	  802.1	  629.1	 3358.0	...
8991773	  801.7	  629.1	 3357.0	...
8991774	  801.6	  629.2	 3357.0	...
8991775	  801.7	  629.3	 3356.0	...
8991776	  801.7	  629.5	 3356.0	...
8991777	  801.8	  629.6	 3358.0	...
8991778	  801.9	  629.4	 3360.0	...
8991779	  801.7	  629.1	 3363.0	...
8991780	  801.4	  629.0	 3364.0	...
8991781	  801.1	  629.2	 3364.0	...
8991782	  801.3	  629.4	 3361.0	...
8991783	  801.4	  629.5	 3358.0	...
8991784	  801.4	  629.4	 3359.0	...
8991785	  801.4	  629.4	 3363.0	...
8991786	  801.3	  629.4	 3368.0	...
MSG	8991787 0000 _ Number On
8991787	  801.3	  629.4	 3367.0	...
8991788	  801.3	  629.5	 3366.0	...
8991789	  801.2	  629.0	 3365.0	...
8991790	  801.1	  628.4	 3366.0	...
8991791	  800.9	  627.8	 3365.0	...
8991792	  800.9	  628.3	 3364.0	...
8991793	  801.1	  628.7	 3363.0	...
8991794	  801.2	  629.1	 3363.0	...
8991795	  801.2	  629.1	 3363.0	...
8991796	  800.9	  629.0	 3365.0	...
8991797	  800.7	  628.7	 3370.0	...
8991798	  800.6	  628.3	 3374.0	...
8991799	  800.7	  628.0	 3374.0	...
8991800	  800.9	  627.8	 3369.0	...
8991801	  801.2	  627.7	 3364.0	...
8991802	  801.3	  627.6	 3361.0	...
8991803	  801.3	  628.1	 3363.0	...
8991804	  801.3	  628.5	 3365.0	...
8991805	  801.2	  628.9	 3366.0	...
8991806	  801.2	  628.8	 3367.0	...
8991807	  801.1	  628.6	 3367.0	...
8991808	  801.0	  628.3	 3366.0	...
8991809	  801.0	  628.0	 3365.0	...
8991810	  800.9	  627.9	 3364.0	...
8991811	  800.8	  628.1	 3363.0	...
8991812	  800.6	  628.3	 3362.0	...
8991813	  800.6	  627.6	 3364.0	...
8991814	  800.6	  626.9	 3366.0	...
8991815	  800.8	  626.9	 3369.0	...
8991816	  801.0	  627.7	 3368.0	...
8991817	  801.0	  628.3	 3368.0	...
8991818	  801.3	  628.2	 3367.0	...
8991819	  801.6	  628.1	 3366.0	...
8991820	  801.9	  628.1	 3367.0	...
8991821	  801.8	  628.2	 3367.0	...
8991822	  801.7	  627.9	 3368.0	...
8991823	  801.4	  627.5	 3367.0	...
8991824	  801.1	  627.0	 3367.0	...
8991825	  800.8	  626.7	 3367.0	...
8991826	  800.9	  626.5	 3368.0	...
8991827	  800.6	  626.5	 3366.0	...
8991828	  800.3	  627.2	 3365.0	...
8991829	  800.3	  627.8	 3366.0	...
8991830	  800.6	  628.1	 3368.0	...
8991831	  800.9	  627.6	 3369.0	...
8991832	  801.0	  627.3	 3367.0	...
8991833	  801.1	  627.2	 3365.0	...
8991834	  801.2	  627.1	 3368.0	...
8991835	  801.1	  627.0	 3370.0	...
8991836	  801.0	  626.9	 3372.0	...
8991837	  800.9	  626.7	 3373.0	...
8991838	  800.8	  626.4	 3375.0	...
8991839	  800.7	  626.1	 3376.0	...
8991840	  800.6	  625.9	 3377.0	...
8991841	  800.7	  625.9	 3379.0	...
8991842	  800.6	  626.0	 3380.0	...
8991843	  800.5	  626.1	 3380.0	...
8991844	  800.4	  626.2	 3381.0	...
8991845	  800.8	  626.2	 3381.0	...
8991846	  801.2	  626.1	 3383.0	...
8991847	  801.6	  626.0	 3384.0	...
8991848	  801.7	  626.3	 3383.0	...
8991849	  801.8	  626.5	 3382.0	...
8991850	  801.5	  626.8	 3383.0	...
8991851	  801.0	  626.8	 3386.0	...
8991852	  800.4	  626.8	 3388.0	...
8991853	  800.1	  626.8	 3389.0	...
8991854	  799.9	  626.8	 3390.0	...
8991855	  799.7	  627.0	 3390.0	...
8991856	  799.9	  627.1	 3391.0	...
8991857	  800.0	  627.0	 3391.0	...
8991858	  799.9	  626.8	 3391.0	...
8991859	  800.1	  626.4	 3391.0	...
8991860	  800.7	  626.0	 3390.0	...
8991861	  801.3	  626.4	 3390.0	...
8991862	  801.6	  627.0	 3390.0	...
8991863	  801.4	  627.6	 3390.0	...
8991864	  801.2	  627.6	 3390.0	...
8991865	  801.1	  627.4	 3391.0	...
8991866	  801.1	  627.1	 3393.0	...
8991867	  801.1	  626.7	 3394.0	...
8991868	  801.1	  626.6	 3395.0	...
8991869	  800.6	  626.6	 3396.0	...
8991870	  800.2	  626.8	 3397.0	...
8991871	  799.8	  626.8	 3397.0	...
8991872	  799.8	  626.6	 3398.0	...
8991873	  800.2	  626.5	 3399.0	...
8991874	  800.6	  626.4	 3403.0	...
8991875	  801.0	  625.8	 3407.0	...
8991876	  801.1	  625.4	 3410.0	...
8991877	  801.1	  624.9	 3409.0	...
8991878	  800.9	  625.0	 3408.0	...
8991879	  800.6	  625.1	 3409.0	...
8991880	  800.5	  625.2	 3409.0	...
8991881	  800.6	  625.3	 3410.0	...
8991882	  800.7	  625.3	 3412.0	...
8991883	  800.5	  625.3	 3412.0	...
8991884	  800.3	  625.3	 3413.0	...
8991885	  800.1	  625.2	 3412.0	...
8991886	  800.0	  625.1	 3411.0	...
8991887	  799.9	  624.9	 3410.0	...
8991888	  799.9	  624.7	 3410.0	...
8991889	  800.2	  624.4	 3411.0	...
8991890	  800.7	  624.3	 3413.0	...
8991891	  801.3	  624.1	 3414.0	...
8991892	  801.6	  623.9	 3415.0	...
8991893	  801.7	  623.9	 3415.0	...
8991894	  801.2	  624.6	 3415.0	...
8991895	  800.6	  625.3	 3415.0	...
8991896	  800.1	  625.5	 3415.0	...
8991897	  800.1	  624.9	 3420.0	...
8991898	  800.2	  624.4	 3425.0	...
8991899	  800.3	  624.2	 3429.0	...
8991900	  800.3	  624.3	 3429.0	...
8991901	  800.2	  624.1	 3428.0	...
8991902	  800.2	  624.1	 3429.0	...
8991903	  800.2	  624.1	 3431.0	...
8991904	  800.1	  624.3	 3432.0	...
8991905	  800.1	  624.4	 3434.0	...
8991906	  800.0	  624.4	 3435.0	...
8991907	  800.2	  624.2	 3437.0	...
8991908	  800.4	  624.0	 3438.0	...
8991909	  800.6	  624.2	 3439.0	...
8991910	  800.1	  624.7	 3440.0	...
8991911	  799.6	  625.1	 3439.0	...
8991912	  799.2	  625.1	 3438.0	...
8991913	  799.2	  625.0	 3438.0	...
8991914	  799.2	  625.2	 3440.0	...
8991915	  799.1	  625.4	 3442.0	...
8991916	  798.9	  624.7	 3440.0	...
8991917	  799.1	  623.7	 3438.0	...
8991918	  799.4	  623.0	 3437.0	...
8991919	  799.6	  623.2	 3438.0	...
8991920	  799.4	  624.0	 3441.0	...
8991921	  799.4	  624.7	 3443.0	...
8991922	  799.4	  625.2	 3447.0	...
8991923	  799.4	  625.2	 3450.0	...
8991924	  799.6	  625.2	 3452.0	...
8991925	  799.9	  624.8	 3451.0	...
8991926	  800.3	  624.4	 3451.0	...
8991927	  800.2	  624.0	 3453.0	...
8991928	  800.2	  624.0	 3456.0	...
8991929	  800.2	  624.0	 3459.0	...
8991930	  800.3	  624.0	 3459.0	...
8991931	  800.2	  623.9	 3459.0	...
8991932	  800.2	  623.9	 3460.0	...
8991933	  800.1	  624.2	 3460.0	...
8991934	  800.0	  624.5	 3461.0	...
8991935	  800.0	  624.7	 3460.0	...
8991936	  799.9	  624.7	 3460.0	...
8991937	  799.8	  624.8	 3460.0	...
8991938	  799.8	  624.8	 3460.0	...
8991939	  799.6	  624.0	 3461.0	...
8991940	  799.4	  623.0	 3462.0	...
8991941	  799.3	  622.4	 3470.0	...
8991942	  799.3	  622.9	 3477.0	...
8991943	  799.4	  623.4	 3482.0	...
8991944	  799.3	  623.2	 3481.0	...
8991945	  799.2	  623.0	 3480.0	...
8991946	  798.9	  622.8	 3480.0	...
8991947	  798.8	  622.8	 3477.0	...
8991948	  799.0	  622.7	 3474.0	...
8991949	  799.3	  622.5	 3474.0	...
8991950	  799.6	  622.4	 3476.0	...
8991951	  799.5	  622.5	 3479.0	...
8991952	  799.5	  622.7	 3477.0	...
8991953	  799.5	  622.8	 3476.0	...
8991954	  799.6	  622.8	 3476.0	...
8991955	  799.6	  622.7	 3478.0	...
8991956	  799.5	  622.5	 3482.0	...
8991957	  799.6	  623.4	 3486.0	...
8991958	  799.7	  624.4	 3488.0	...
8991959	  799.8	  624.7	 3488.0	...
8991960	  799.6	  624.0	 3489.0	...
8991961	  799.6	  623.3	 3489.0	...
8991962	  799.2	  623.5	 3491.0	...
8991963	  798.8	  623.7	 3494.0	...
8991964	  798.7	  623.9	 3496.0	...
8991965	  798.9	  624.0	 3495.0	...
8991966	  799.3	  623.8	 3492.0	...
8991967	  799.7	  623.7	 3488.0	...
8991968	  800.2	  623.7	 3485.0	...
8991969	  800.7	  623.7	 3485.0	...
8991970	  800.7	  623.7	 3486.0	...
8991971	  800.2	  623.6	 3488.0	...
8991972	  799.7	  623.4	 3490.0	...
8991973	  799.5	  623.5	 3490.0	...
8991974	  799.7	  624.0	 3491.0	...
8991975	  799.6	  624.4	 3492.0	...
8991976	  799.2	  624.5	 3494.0	...
8991977	  799.0	  624.2	 3496.0	...
8991978	  799.3	  623.9	 3499.0	...
8991979	  799.5	  623.8	 3500.0	...
8991980	  799.5	  623.8	 3500.0	...
8991981	  799.6	  623.8	 3500.0	...
8991982	  799.6	  623.7	 3500.0	...
8991983	  799.5	  623.7	 3501.0	...
8991984	  799.4	  623.6	 3503.0	...
8991985	  799.2	  623.5	 3505.0	...
8991986	  799.4	  623.4	 3508.0	...
8991987	  799.5	  623.2	 3510.0	...
8991988	  799.3	  623.2	 3512.0	...
8991989	  799.1	  623.1	 3512.0	...
8991990	  798.9	  623.0	 3512.0	...
8991991	  798.6	  622.9	 3512.0	...
8991992	  798.3	  622.9	 3512.0	...
8991993	  798.1	  622.9	 3513.0	...
8991994	  798.3	  622.9	 3515.0	...
8991995	  798.7	  623.3	 3517.0	...
8991996	  799.0	  623.6	 3518.0	...
8991997	  799.2	  623.8	 3517.0	...
8991998	  799.2	  623.7	 3516.0	...
8991999	  799.1	  623.6	 3517.0	...
8992000	  798.9	  623.5	 3517.0	...
8992001	  798.7	  623.5	 3520.0	...
8992002	  798.5	  623.7	 3523.0	...
8992003	  798.4	  623.8	 3525.0	...
8992004	  798.3	  623.7	 3524.0	...
8992005	  798.3	  623.2	 3524.0	...
8992006	  798.3	  622.7	 3523.0	...
8992007	  798.2	  622.6	 3523.0	...
8992008	  798.5	  622.7	 3527.0	...
8992009	  798.7	  623.0	 3535.0	...
8992010	  799.0	  623.1	 3542.0	...
8992011	  798.9	  623.4	 3542.0	...
8992012	  798.9	  623.6	 3538.0	...
8992013	  798.8	  623.7	 3534.0	...
8992014	  798.7	  623.7	 3532.0	...
8992015	  798.6	  623.6	 3533.0	...
8992016	  798.6	  623.6	 3534.0	...
8992017	  798.6	  623.4	 3534.0	...
8992018	  798.3	  623.1	 3535.0	...
8992019	  797.4	  621.9	 3535.0	...
EFIX R   8990942	8992019	1078	  799.4	  625.5	   3513
SSACC R  8992020
8992020	  796.0	  621.0	 3535.0	...
8992021	  794.9	  619.5	 3535.0	...
8992022	  793.2	  618.3	 3536.0	...
8992023	  791.4	  617.2	 3536.0	...
8992024	  789.1	  615.0	 3538.0	...
8992025	  787.9	  612.9	 3542.0	...
8992026	  787.1	  610.4	 3549.0	...
ESACC R  8992020	8992026	7	  796.0	  621.0	  787.1	  610.4	   0.30	     43
SFIX R   8992027
8992027	  786.6	  609.1	 3554.0	...
8992028	  786.4	  608.2	 3556.0	...
8992029	  786.6	  607.1	 3556.0	...
8992030	  787.1	  606.5	 3556.0	...
8992031	  787.2	  606.0	 3557.0	...
8992032	  788.4	  605.8	 3558.0	...
8992033	  789.4	  605.9	 3559.0	...
8992034	  790.3	  606.1	 3556.0	...
8992035	  790.2	  605.8	 3552.0	...
8992036	  790.5	  605.2	 3548.0	...
8992037	  791.1	  605.4	 3552.0	...
8992038	  791.6	  606.0	 3555.0	...
8992039	  791.7	  606.6	 3557.0	...
8992040	  791.7	  607.2	 3556.0	...
8992041	  791.7	  608.0	 3555.0	...
8992042	  791.6	  608.8	 3555.0	...
8992043	  791.5	  608.3	 3556.0	...
8992044	  791.3	  607.9	 3558.0	...
8992045	  791.0	  607.6	 3563.0	...
8992046	  790.9	  607.8	 3567.0	...
8992047	  790.9	  607.9	 3569.0	...
8992048	  791.0	  607.9	 3569.0	...
8992049	  791.0	  607.9	 3570.0	...
8992050	  790.9	  607.9	 3570.0	...
8992051	  790.8	  608.0	 3570.0	...
8992052	  790.6	  608.0	 3568.0	...
8992053	  790.6	  608.0	 3567.0	...
8992054	  790.6	  608.0	 3567.0	...
8992055	  790.7	  608.0	 3570.0	...
8992056	  790.8	  608.0	 3572.0	...
8992057	  790.9	  608.0	 3572.0	...
8992058	  790.9	  608.0	 3572.0	...
8992059	  790.8	  607.9	 3573.0	...
8992060	  790.4	  607.8	 3574.0	...
8992061	  789.9	  607.4	 3575.0	...
8992062	  789.5	  607.1	 3577.0	...
8992063	  789.5	  606.8	 3582.0	...
8992064	  789.5	  606.7	 3587.0	...
8992065	  789.6	  606.6	 3591.0	...
8992066	  789.7	  606.5	 3590.0	...
8992067	  789.8	  606.4	 3590.0	...
8992068	  789.8	  606.3	 3590.0	...
8992069	  789.7	  606.3	 3590.0	...
8992070	  789.8	  606.3	 3592.0	...
8992071	  789.9	  606.1	 3593.0	...
8992072	  789.7	  606.0	 3595.0	...
8992073	  789.4	  605.9	 3596.0	...
8992074	  789.2	  605.9	 3597.0	...
8992075	  789.3	  605.9	 3596.0	...
8992076	  789.4	  606.3	 3594.0	...
8992077	  789.2	  606.8	 3593.0	...
8992078	  789.1	  607.2	 3593.0	...
8992079	  789.0	  607.2	 3592.0	...
8992080	  789.0	  607.1	 3592.0	...
8992081	  789.0	  607.2	 3592.0	...
8992082	  789.0	  607.3	 3593.0	...
8992083	  788.8	  607.5	 3596.0	...
8992084	  788.5	  607.5	 3598.0	...
8992085	  788.4	  607.3	 3599.0	...
8992086	  788.6	  606.9	 3599.0	...
8992087	  788.7	  606.6	 3599.0	...
8992088	  788.7	  606.5	 3600.0	...
8992089	  788.8	  606.4	 3604.0	...
8992090	  788.8	  606.4	 3609.0	...
8992091	  788.8	  606.1	 3613.0	...
8992092	  788.6	  605.8	 3613.0	...
8992093	  788.4	  605.7	 3613.0	...
8992094	  788.4	  606.2	 3613.0	...
8992095	  788.6	  606.5	 3613.0	...
8992096	  788.7	  606.8	 3613.0	...
8992097	  789.0	  606.7	 3613.0	...
8992098	  789.4	  606.4	 3613.0	...
MSG	8992099 0000 _ Number Off
8992099	  789.2	  605.9	 3614.0	...
8992100	  788.6	  605.4	 3616.0	...
8992101	  787.8	  605.2	 3619.0	...
8992102	  787.8	  605.2	 3621.0	...
8992103	  787.8	  605.3	 3622.0	...
8992104	  787.9	  605.4	 3622.0	...
8992105	  788.0	  605.4	 3622.0	...
8992106	  787.9	  605.4	 3624.0	...
8992107	  787.8	  605.3	 3626.0	...
8992108	  787.7	  605.3	 3628.0	...
8992109	  787.7	  604.9	 3627.0	...
8992110	  787.7	  604.4	 3626.0	...
8992111	  787.7	  604.1	 3626.0	...
8992112	  787.7	  604.2	 3625.0	...
8992113	  787.7	  604.4	 3623.0	...
8992114	  788.0	  604.3	 3625.0	...
8992115	  788.3	  604.1	 3629.0	...
8992116	  788.4	  603.9	 3631.0	...
8992117	  788.2	  604.2	 3631.0	...
8992118	  788.1	  604.6	 3630.0	...
8992119	  788.4	  605.3	 3631.0	...
8992120	  788.4	  605.8	 3632.0	...
8992121	  788.2	  606.0	 3632.0	...
8992122	  787.7	  605.6	 3631.0	...
8992123	  787.3	  605.2	 3630.0	...
8992124	  787.2	  604.7	 3635.0	...
8992125	  787.4	  604.6	 3639.0	...
8992126	  787.5	  604.5	 3639.0	...
8992127	  787.4	  604.5	 3636.0	...
8992128	  787.3	  604.4	 3635.0	...
8992129	  787.2	  604.4	 3637.0	...
8992130	  787.2	  604.3	 3636.0	...
8992131	  787.4	  604.4	 3633.0	...
8992132	  787.6	  604.6	 3633.0	...
8992133	  787.5	  604.9	 3635.0	...
8992134	  787.2	  605.0	 3637.0	...
8992135	  787.0	  605.1	 3639.0	...
8992136	  787.2	  605.1	 3640.0	...
8992137	  787.4	  604.9	 3642.0	...
8992138	  787.5	  604.8	 3641.0	...
8992139	  787.4	  604.6	 3640.0	...
8992140	  787.3	  604.7	 3639.0	...
8992141	  787.4	  604.7	 3639.0	...
8992142	  787.4	  604.3	 3641.0	...
8992143	  787.4	  603.8	 3643.0	...
8992144	  787.5	  603.2	 3645.0	...
8992145	  787.6	  603.0	 3647.0	...
8992146	  787.4	  603.1	 3648.0	...
8992147	  786.8	  603.4	 3647.0	...
8992148	  786.1	  603.7	 3646.0	...
8992149	  785.8	  603.9	 3646.0	...
8992150	  785.7	  604.0	 3647.0	...
8992151	  785.6	  604.0	 3647.0	...
8992152	  785.6	  604.3	 3647.0	...
8992153	  786.1	  604.6	 3648.0	...
8992154	  786.6	  604.7	 3648.0	...
8992155	  787.2	  604.6	 3648.0	...
8992156	  787.3	  604.4	 3647.0	...
8992157	  787.3	  604.3	 3648.0	...
8992158	  787.3	  604.1	 3651.0	...
8992159	  787.1	  604.1	 3655.0	...
8992160	  786.6	  604.2	 3657.0	...
8992161	  786.2	  604.3	 3658.0	...
8992162	  785.7	  604.4	 3659.0	...
8992163	  785.6	  604.6	 3660.0	...
8992164	  785.7	  604.7	 3661.0	...
8992165	  786.2	  604.9	 3660.0	...
8992166	  786.6	  604.7	 3660.0	...
8992167	  786.9	  604.5	 3659.0	...
8992168	  786.9	  604.4	 3658.0	...
8992169	  786.9	  604.4	 3657.0	...
8992170	  786.5	  604.6	 3659.0	...
8992171	  786.1	  604.8	 3665.0	...
8992172	  785.8	  605.0	 3672.0	...
8992173	  786.0	  605.1	 3674.0	...
8992174	  786.1	  605.2	 3671.0	...
8992175	  785.9	  605.2	 3666.0	...
8992176	  785.8	  605.2	 3663.0	...
8992177	  785.7	  605.2	 3666.0	...
8992178	  785.6	  605.2	 3669.0	...
8992179	  785.5	  605.2	 3672.0	...
8992180	  785.4	  605.2	 3675.0	...
8992181	  785.5	  605.2	 3678.0	...
8992182	  785.5	  605.1	 3678.0	...
8992183	  785.5	  604.9	 3678.0	...
8992184	  785.6	  604.8	 3678.0	...
8992185	  785.7	  604.9	 3677.0	...
8992186	  785.8	  605.1	 3677.0	...
8992187	  785.9	  605.2	 3677.0	...
8992188	  786.1	  604.9	 3678.0	...
8992189	  785.8	  604.8	 3678.0	...
8992190	  785.3	  604.7	 3677.0	...
8992191	  785.0	  604.9	 3677.0	...
8992192	  785.1	  605.2	 3676.0	...
8992193	  785.3	  605.4	 3675.0	...
8992194	  785.5	  606.0	 3674.0	...
8992195	  785.8	  606.4	 3678.0	...
8992196	  785.9	  605.9	 3681.0	...
8992197	  785.9	  605.1	 3682.0	...
8992198	  785.8	  604.4	 3679.0	...
8992199	  785.8	  604.5	 3678.0	...
8992200	  785.6	  604.7	 3680.0	...
8992201	  785.5	  604.8	 3684.0	...
8992202	  785.4	  605.0	 3686.0	...
8992203	  785.3	  605.2	 3686.0	...
8992204	  785.3	  604.7	 3686.0	...
8992205	  785.2	  604.1	 3685.0	...
8992206	  785.1	  603.6	 3686.0	...
8992207	  785.3	  603.8	 3686.0	...
8992208	  785.5	  603.9	 3688.0	...
8992209	  785.7	  603.8	 3690.0	...
8992210	  785.7	  603.8	 3691.0	...
8992211	  785.8	  604.0	 3692.0	...
8992212	  785.8	  604.2	 3693.0	...
8992213	  785.8	  604.4	 3695.0	...
8992214	  785.8	  604.4	 3696.0	...
8992215	  785.6	  604.3	 3698.0	...
8992216	  785.4	  604.2	 3696.0	...
8992217	  785.2	  604.2	 3695.0	...
8992218	  785.3	  604.4	 3696.0	...
8992219	  785.4	  604.6	 3699.0	...
8992220	  785.5	  604.6	 3701.0	...
8992221	  785.4	  604.6	 3702.0	...
8992222	  785.7	  604.6	 3701.0	...
8992223	  786.1	  604.7	 3699.0	...
8992224	  785.7	  604.8	 3697.0	...
8992225	  784.9	  604.9	 3698.0	...
8992226	  784.9	  604.9	 3703.0	...
8992227	  785.6	  604.8	 3709.0	...
8992228	  786.2	  604.7	 3712.0	...
8992229	  786.0	  604.9	 3712.0	...
8992230	  785.6	  605.0	 3711.0	...
8992231	  785.3	  605.0	 3710.0	...
8992232	  785.1	  604.8	 3709.0	...
8992233	  785.2	  604.6	 3708.0	...
8992234	  785.3	  604.5	 3708.0	...
8992235	  785.3	  604.3	 3708.0	...
8992236	  785.3	  603.8	 3711.0	...
8992237	  785.3	  603.4	 3712.0	...
8992238	  785.3	  603.3	 3711.0	...
8992239	  785.2	  603.4	 3708.0	...
8992240	  785.0	  603.4	 3707.0	...
8992241	  784.8	  603.1	 3710.0	...
8992242	  784.8	  603.0	 3714.0	...
8992243	  784.9	  602.9	 3715.0	...
8992244	  784.9	  603.1	 3715.0	...
8992245	  784.8	  602.6	 3715.0	...
8992246	  784.7	  602.1	 3716.0	...
8992247	  784.7	  601.9	 3717.0	...
8992248	  784.7	  602.4	 3718.0	...
8992249	  784.6	  602.8	 3719.0	...
8992250	  784.6	  602.8	 3717.0	...
8992251	  784.7	  602.7	 3714.0	...
8992252	  784.9	  602.8	 3713.0	...
8992253	  784.9	  602.8	 3715.0	...
8992254	  784.7	  603.5	 3717.0	...
8992255	  784.5	  604.2	 3716.0	...
8992256	  784.5	  604.2	 3716.0	...
8992257	  784.8	  603.5	 3717.0	...
8992258	  785.0	  602.8	 3718.0	...
8992259	  785.0	  602.8	 3719.0	...
8992260	  785.3	  602.7	 3718.0	...
8992261	  785.6	  602.1	 3718.0	...
8992262	  785.9	  601.5	 3720.0	...
8992263	  785.8	  601.0	 3723.0	...
8992264	  785.4	  601.8	 3726.0	...
8992265	  785.0	  602.6	 3728.0	...
8992266	  784.7	  603.4	 3728.0	...
8992267	  784.9	  603.5	 3730.0	...
8992268	  785.0	  603.6	 3731.0	...
8992269	  785.0	  603.8	 3732.0	...
8992270	  785.2	  603.9	 3732.0	...
8992271	  785.4	  603.9	 3731.0	...
8992272	  785.4	  603.7	 3731.0	...
8992273	  785.2	  603.5	 3730.0	...
8992274	  785.2	  603.2	 3730.0	...
8992275	  785.2	  603.2	 3730.0	...
8992276	  785.2	  603.1	 3730.0	...
8992277	  785.3	  602.8	 3730.0	...
8992278	  785.1	  602.7	 3732.0	...
8992279	  785.1	  602.8	 3735.0	...
8992280	  785.1	  602.9	 3737.0	...
8992281	  785.5	  602.8	 3739.0	...
8992282	  785.6	  602.5	 3739.0	...
8992283	  785.9	  602.2	 3740.0	...
8992284	  785.9	  601.8	 3740.0	...
8992285	  785.8	  602.2	 3739.0	...
8992286	  785.5	  602.7	 3739.0	...
8992287	  785.2	  603.3	 3739.0	...
8992288	  785.1	  602.8	 3739.0	...
8992289	  785.0	  602.0	 3739.0	...
8992290	  785.0	  601.3	 3739.0	...
8992291	  784.6	  601.7	 3741.0	...
8992292	  784.3	  602.2	 3744.0	...
8992293	  784.0	  602.6	 3745.0	...
8992294	  784.0	  602.6	 3742.0	...
8992295	  784.0	  602.3	 3744.0	...
8992296	  784.0	  601.9	 3749.0	...
8992297	  784.1	  601.6	 3753.0	...
8992298	  784.2	  601.5	 3754.0	...
8992299	  784.3	  601.5	 3756.0	...
8992300	  784.5	  601.9	 3757.0	...
8992301	  784.7	  602.6	 3758.0	...
8992302	  784.8	  603.3	 3760.0	...
8992303	  784.8	  603.5	 3764.0	...
8992304	  784.8	  603.1	 3766.0	...
8992305	  784.8	  602.8	 3766.0	...
8992306	  785.2	  602.3	 3764.0	...
8992307	  785.7	  602.1	 3763.0	...
8992308	  786.2	  602.0	 3763.0	...
8992309	  786.2	  602.3	 3766.0	...
8992310	  785.5	  602.6	 3769.0	...
8992311	  785.0	  602.7	 3770.0	...
MSG	8992312 0000 _ Number On
8992312	  784.4	  602.4	 3769.0	...
8992313	  784.4	  602.4	 3769.0	...
8992314	  784.4	  602.6	 3769.0	...
8992315	  784.4	  602.8	 3770.0	...
8992316	  784.5	  603.0	 3768.0	...
8992317	  784.6	  603.2	 3764.0	...
8992318	  784.7	  602.9	 3762.0	...
8992319	  784.8	  602.4	 3763.0	...
8992320	  784.8	  601.9	 3763.0	...
8992321	  784.6	  601.9	 3766.0	...
8992322	  784.5	  602.1	 3769.0	...
8992323	  784.7	  602.1	 3772.0	...
8992324	  785.0	  602.2	 3771.0	...
8992325	  785.5	  602.1	 3771.0	...
8992326	  785.7	  602.1	 3770.0	...
8992327	  785.9	  602.2	 3769.0	...
8992328	  785.9	  602.1	 3769.0	...
8992329	  785.7	  602.0	 3768.0	...
8992330	  785.4	  601.9	 3768.0	...
8992331	  785.0	  602.1	 3769.0	...
8992332	  784.8	  602.3	 3770.0	...
8992333	  784.6	  602.4	 3772.0	...
8992334	  784.7	  602.4	 3773.0	...
8992335	  784.8	  601.8	 3776.0	...
8992336	  784.8	  601.3	 3777.0	...
8992337	  784.7	  601.1	 3778.0	...
8992338	  784.7	  601.4	 3779.0	...
8992339	  784.7	  602.2	 3780.0	...
8992340	  784.7	  602.6	 3782.0	...
8992341	  784.6	  603.0	 3783.0	...
8992342	  784.3	  602.8	 3785.0	...
8992343	  784.1	  602.6	 3788.0	...
8992344	  784.1	  602.5	 3791.0	...
8992345	  783.7	  602.5	 3791.0	...
8992346	  783.4	  602.5	 3789.0	...
8992347	  783.4	  602.5	 3788.0	...
8992348	  783.6	  602.3	 3789.0	...
8992349	  783.9	  602.1	 3793.0	...
8992350	  783.9	  602.1	 3796.0	...
8992351	  784.1	  602.4	 3796.0	...
8992352	  784.2	  602.8	 3794.0	...
8992353	  784.1	  602.9	 3791.0	...
8992354	  783.9	  602.7	 3789.0	...
8992355	  784.1	  603.0	 3792.0	...
8992356	  784.5	  603.5	 3795.0	...
8992357	  784.9	  603.8	 3798.0	...
8992358	  784.9	  603.5	 3797.0	...
8992359	  784.9	  603.2	 3801.0	...
8992360	  784.9	  603.0	 3806.0	...
8992361	  784.8	  602.9	 3811.0	...
8992362	  784.4	  602.9	 3812.0	...
8992363	  784.0	  602.7	 3813.0	...
8992364	  783.8	  602.6	 3815.0	...
8992365	  783.9	  602.4	 3816.0	...
8992366	  784.0	  602.3	 3817.0	...
8992367	  784.0	  602.3	 3817.0	...
8992368	  784.0	  602.5	 3817.0	...
8992369	  783.9	  602.8	 3818.0	...
8992370	  783.9	  602.9	 3818.0	...
8992371	  783.9	  603.0	 3818.0	...
8992372	  783.9	  603.1	 3818.0	...
8992373	  783.9	  603.2	 3818.0	...
8992374	  783.9	  603.2	 3820.0	...
8992375	  784.2	  603.2	 3821.0	...
8992376	  784.5	  603.1	 3821.0	...
8992377	  784.8	  603.3	 3820.0	...
8992378	  784.8	  603.4	 3820.0	...
8992379	  784.8	  603.6	 3822.0	...
8992380	  784.9	  603.6	 3824.0	...
8992381	  785.0	  603.3	 3824.0	...
8992382	  784.8	  602.8	 3824.0	...
8992383	  784.7	  602.4	 3826.0	...
8992384	  784.4	  602.2	 3828.0	...
8992385	  784.0	  602.2	 3829.0	...
8992386	  783.5	  602.2	 3828.0	...
8992387	  783.1	  602.2	 3828.0	...
8992388	  782.9	  602.3	 3828.0	...
8992389	  782.8	  602.4	 3829.0	...
8992390	  782.9	  602.5	 3830.0	...
8992391	  783.1	  602.5	 3831.0	...
8992392	  783.3	  603.0	 3832.0	...
8992393	  783.5	  603.4	 3832.0	...
8992394	  783.6	  602.9	 3833.0	...
8992395	  783.6	  601.9	 3833.0	...
8992396	  783.6	  601.4	 3831.0	...
8992397	  783.8	  601.8	 3828.0	...
8992398	  784.1	  602.2	 3826.0	...
8992399	  784.4	  602.1	 3827.0	...
8992400	  784.4	  602.0	 3827.0	...
8992401	  784.2	  602.0	 3827.0	...
8992402	  784.1	  602.5	 3829.0	...
8992403	  784.0	  603.0	 3831.0	...
8992404	  784.0	  603.5	 3833.0	...
8992405	  784.0	  603.4	 3835.0	...
8992406	  784.1	  603.3	 3838.0	...
8992407	  784.2	  603.2	 3842.0	...
8992408	  784.2	  603.1	 3845.0	...
8992409	  784.1	  603.1	 3846.0	...
8992410	  783.9	  603.0	 3846.0	...
8992411	  783.7	  603.0	 3846.0	...
8992412	  783.8	  603.0	 3846.0	...
8992413	  783.8	  603.1	 3846.0	...
8992414	  783.9	  603.3	 3846.0	...
8992415	  784.0	  603.4	 3845.0	...
8992416	  784.0	  603.4	 3844.0	...
8992417	  784.0	  603.4	 3842.0	...
8992418	  783.9	  603.4	 3842.0	...
8992419	  783.8	  603.3	 3842.0	...
8992420	  783.7	  603.1	 3843.0	...
8992421	  783.8	  602.8	 3844.0	...
8992422	  783.9	  602.7	 3845.0	...
8992423	  784.0	  602.6	 3848.0	...
8992424	  783.9	  602.6	 3850.0	...
8992425	  783.8	  602.6	 3852.0	...
8992426	  783.8	  602.5	 3851.0	...
8992427	  783.8	  602.3	 3852.0	...
8992428	  783.9	  602.2	 3854.0	...
8992429	  783.9	  601.7	 3857.0	...
8992430	  783.8	  601.4	 3859.0	...
8992431	  783.9	  602.1	 3861.0	...
8992432	  783.9	  603.2	 3862.0	...
8992433	  783.7	  604.0	 3863.0	...
8992434	  783.5	  603.9	 3862.0	...
8992435	  783.4	  603.8	 3862.0	...
8992436	  783.4	  603.8	 3863.0	...
8992437	  783.3	  603.7	 3865.0	...
8992438	  783.2	  603.6	 3867.0	...
8992439	  783.3	  603.2	 3866.0	...
8992440	  783.5	  602.6	 3865.0	...
8992441	  783.3	  602.3	 3861.0	...
8992442	  782.9	  602.4	 3859.0	...
8992443	  782.9	  602.5	 3857.0	...
8992444	  783.2	  602.3	 3857.0	...
8992445	  783.6	  602.1	 3861.0	...
8992446	  783.4	  602.2	 3864.0	...
8992447	  783.4	  602.6	 3868.0	...
8992448	  783.4	  603.0	 3868.0	...
8992449	  783.5	  603.1	 3867.0	...
8992450	  783.4	  602.8	 3867.0	...
8992451	  783.2	  602.5	 3868.0	...
8992452	  783.0	  602.6	 3868.0	...
8992453	  783.0	  602.7	 3868.0	...
8992454	  782.7	  602.8	 3868.0	...
8992455	  782.3	  602.7	 3867.0	...
8992456	  782.1	  602.6	 3867.0	...
8992457	  782.2	  602.6	 3868.0	...
8992458	  782.2	  602.5	 3869.0	...
8992459	  782.1	  603.0	 3870.0	...
8992460	  782.0	  603.5	 3871.0	...
8992461	  782.1	  604.3	 3874.0	...
8992462	  782.4	  604.5	 3877.0	...
8992463	  782.6	  604.5	 3880.0	...
8992464	  782.6	  603.9	 3880.0	...
8992465	  782.9	  603.4	 3879.0	...
8992466	  783.0	  603.3	 3879.0	...
8992467	  782.9	  603.5	 3878.0	...
8992468	  782.6	  603.7	 3878.0	...
8992469	  782.1	  603.5	 3877.0	...
8992470	  782.1	  603.3	 3876.0	...
8992471	  782.3	  603.1	 3876.0	...
8992472	  782.6	  603.1	 3875.0	...
8992473	  782.9	  603.2	 3874.0	...
8992474	  782.8	  603.5	 3873.0	...
8992475	  782.4	  603.8	 3872.0	...
8992476	  782.1	  604.0	 3869.0	...
8992477	  781.9	  604.0	 3867.0	...
8992478	  782.2	  603.8	 3864.0	...
8992479	  782.5	  603.6	 3865.0	...
8992480	  782.4	  603.4	 3866.0	...
8992481	  782.1	  603.4	 3867.0	...
8992482	  781.7	  603.5	 3867.0	...
8992483	  781.1	  603.5	 3868.0	...
8992484	  780.7	  603.6	 3868.0	...
8992485	  780.6	  604.2	 3868.0	...
8992486	  781.0	  604.8	 3869.0	...
8992487	  781.4	  605.3	 3872.0	...
8992488	  781.6	  605.1	 3874.0	...
8992489	  781.5	  605.0	 3876.0	...
8992490	  781.4	  605.1	 3876.0	...
8992491	  781.3	  605.3	 3874.0	...
8992492	  781.3	  605.4	 3872.0	...
8992493	  781.3	  605.4	 3871.0	...
8992494	  781.4	  605.2	 3872.0	...
8992495	  781.4	  605.1	 3873.0	...
8992496	  781.4	  605.0	 3875.0	...
8992497	  781.4	  605.1	 3877.0	...
8992498	  781.3	  605.3	 3878.0	...
8992499	  781.1	  605.5	 3875.0	...
8992500	  780.9	  605.9	 3872.0	...
8992501	  780.9	  606.2	 3870.0	...
8992502	  780.9	  606.9	 3869.0	...
8992503	  780.9	  607.4	 3868.0	...
8992504	  780.8	  607.9	 3871.0	...
8992505	  780.8	  608.0	 3876.0	...
8992506	  780.7	  608.0	 3880.0	...
8992507	  780.7	  608.0	 3876.0	...
8992508	  780.7	  607.6	 3873.0	...
8992509	  780.6	  607.2	 3870.0	...
8992510	  780.7	  606.8	 3871.0	...
8992511	  781.1	  607.1	 3874.0	...
8992512	  781.6	  607.4	 3877.0	...
8992513	  781.9	  607.7	 3876.0	...
8992514	  781.9	  607.5	 3873.0	...
8992515	  781.8	  607.4	 3870.0	...
8992516	  781.7	  607.2	 3870.0	...
8992517	  781.3	  607.2	 3870.0	...
8992518	  780.9	  607.2	 3870.0	...
8992519	  780.7	  607.4	 3869.0	...
8992520	  780.6	  607.6	 3868.0	...
8992521	  780.6	  607.8	 3865.0	...
8992522	  780.8	  607.7	 3862.0	...
8992523	  780.9	  607.3	 3860.0	...
8992524	  780.9	  607.1	 3863.0	...
8992525	  780.8	  607.4	 3867.0	...
8992526	  780.7	  607.8	 3869.0	...
8992527	  780.6	  608.3	 3870.0	...
8992528	  780.6	  608.4	 3870.0	...
8992529	  780.6	  608.4	 3870.0	...
8992530	  780.6	  608.0	 3870.0	...
8992531	  780.5	  607.5	 3870.0	...
8992532	  780.5	  607.3	 3869.0	...
8992533	  780.6	  607.6	 3868.0	...
8992534	  780.8	  608.2	 3868.0	...
8992535	  780.8	  608.5	 3868.0	...
8992536	  780.9	  608.6	 3867.0	...
8992537	  780.9	  608.6	 3866.0	...
8992538	  780.8	  608.7	 3865.0	...
8992539	  780.8	  608.8	 3866.0	...
8992540	  780.7	  609.0	 3866.0	...
8992541	  780.4	  608.4	 3865.0	...
8992542	  780.2	  607.8	 3863.0	...
8992543	  780.2	  607.5	 3862.0	...
8992544	  780.5	  608.1	 3863.0	...
8992545	  780.7	  608.6	 3864.0	...
8992546	  780.7	  608.6	 3863.0	...
8992547	  780.6	  608.3	 3861.0	...
8992548	  780.5	  608.0	 3859.0	...
8992549	  780.7	  608.1	 3860.0	...
8992550	  780.9	  608.2	 3861.0	...
8992551	  780.7	  608.3	 3860.0	...
8992552	  780.3	  608.4	 3859.0	...
8992553	  780.0	  608.6	 3857.0	...
8992554	  780.1	  608.7	 3856.0	...
8992555	  780.2	  608.7	 3854.0	...
8992556	  780.2	  608.8	 3853.0	...
8992557	  780.2	  608.9	 3853.0	...
8992558	  780.2	  609.2	 3853.0	...
8992559	  780.2	  609.4	 3853.0	...
8992560	  780.3	  609.1	 3853.0	...
8992561	  780.5	  608.5	 3852.0	...
8992562	  780.4	  608.3	 3852.0	...
8992563	  780.2	  608.6	 3851.0	...
8992564	  780.2	  608.8	 3851.0	...
8992565	  780.4	  608.7	 3851.0	...
8992566	  780.6	  608.4	 3852.0	...
8992567	  780.6	  608.2	 3853.0	...
8992568	  780.5	  608.0	 3854.0	...
8992569	  780.3	  608.2	 3852.0	...
8992570	  780.0	  608.3	 3849.0	...
8992571	  779.7	  608.4	 3847.0	...
8992572	  780.1	  608.6	 3847.0	...
8992573	  780.7	  608.8	 3849.0	...
8992574	  781.3	  609.0	 3851.0	...
8992575	  781.4	  609.0	 3853.0	...
8992576	  781.4	  609.1	 3853.0	...
8992577	  781.2	  609.0	 3853.0	...
8992578	  780.9	  609.0	 3854.0	...
8992579	  780.6	  608.8	 3853.0	...
8992580	  780.4	  608.7	 3853.0	...
8992581	  780.2	  608.6	 3852.0	...
8992582	  780.1	  608.6	 3850.0	...
8992583	  780.1	  608.6	 3847.0	...
8992584	  780.2	  609.0	 3845.0	...
8992585	  780.5	  609.3	 3846.0	...
8992586	  780.7	  609.6	 3847.0	...
8992587	  780.9	  609.5	 3847.0	...
8992588	  780.5	  609.6	 3846.0	...
8992589	  780.2	  609.6	 3843.0	...
8992590	  780.0	  609.7	 3842.0	...
8992591	  780.3	  609.9	 3839.0	...
8992592	  780.5	  610.0	 3838.0	...
8992593	  780.8	  610.0	 3840.0	...
8992594	  780.9	  610.0	 3842.0	...
8992595	  780.4	  610.0	 3844.0	...
8992596	  779.8	  610.2	 3844.0	...
8992597	  779.4	  610.4	 3844.0	...
8992598	  779.9	  610.5	 3844.0	...
8992599	  780.5	  610.3	 3844.0	...
8992600	  781.8	  609.9	 3843.0	...
8992601	  783.3	  609.5	 3841.0	...
8992602	  785.1	  609.2	 3839.0	...
8992603	  786.4	  608.2	 3838.0	...
8992604	  788.2	  607.2	 3835.0	...
8992605	  789.5	  605.4	 3832.0	...
8992606	  791.2	  604.4	 3830.0	...
8992607	  792.3	  603.5	 3828.0	...
8992608	  793.2	  603.3	 3828.0	...
8992609	  794.0	  603.3	 3828.0	...
8992610	  794.3	  603.3	 3827.0	...
8992611	  794.6	  603.3	 3827.0	...
8992612	  794.7	  603.5	 3827.0	...
8992613	  794.4	  604.0	 3827.0	...
8992614	  794.0	  604.5	 3827.0	...
8992615	  793.5	  604.8	 3827.0	...
MSG	8992616 0000 _ Number Off
8992616	  793.0	  604.9	 3823.0	...
8992617	  792.8	  605.0	 3818.0	...
8992618	  792.5	  605.0	 3815.0	...
8992619	  792.5	  605.0	 3818.0	...
8992620	  792.8	  605.0	 3820.0	...
8992621	  793.0	  605.0	 3821.0	...
8992622	  793.0	  605.0	 3820.0	...
8992623	  792.7	  605.1	 3820.0	...
8992624	  792.2	  605.2	 3820.0	...
8992625	  792.0	  605.2	 3821.0	...
8992626	  791.8	  605.3	 3821.0	...
8992627	  791.8	  605.3	 3821.0	...
8992628	  791.9	  605.4	 3821.0	...
8992629	  791.3	  605.7	 3821.0	...
8992630	  790.6	  606.1	 3821.0	...
8992631	  790.0	  606.6	 3821.0	...
8992632	  790.2	  606.9	 3821.0	...
8992633	  790.6	  606.5	 3820.0	...
8992634	  791.0	  605.8	 3819.0	...
8992635	  791.2	  605.0	 3819.0	...
8992636	  791.4	  605.5	 3819.0	...
8992637	  791.6	  606.0	 3820.0	...
8992638	  791.8	  606.5	 3822.0	...
8992639	  791.9	  606.1	 3824.0	...
8992640	  792.0	  605.9	 3825.0	...
8992641	  792.2	  606.1	 3823.0	...
8992642	  792.1	  606.3	 3821.0	...
8992643	  792.0	  606.1	 3821.0	...
8992644	  791.8	  605.6	 3820.0	...
8992645	  791.6	  605.7	 3821.0	...
8992646	  791.5	  606.3	 3820.0	...
8992647	  791.3	  606.8	 3820.0	...
8992648	  791.3	  606.6	 3820.0	...
8992649	  791.4	  606.3	 3820.0	...
8992650	  791.5	  605.9	 3820.0	...
8992651	  791.8	  605.6	 3820.0	...
8992652	  791.9	  605.6	 3820.0	...
8992653	  791.9	  605.7	 3820.0	...
8992654	  791.8	  605.9	 3820.0	...
8992655	  791.7	  606.2	 3819.0	...
8992656	  791.8	  606.3	 3818.0	...
8992657	  791.9	  606.3	 3817.0	...
8992658	  791.9	  606.2	 3817.0	...
8992659	  792.0	  606.1	 3817.0	...
8992660	  791.9	  605.8	 3817.0	...
8992661	  792.2	  605.5	 3818.0	...
8992662	  792.3	  605.2	 3818.0	...
8992663	  792.3	  605.2	 3818.0	...
8992664	  792.1	  605.8	 3817.0	...
8992665	  792.0	  606.4	 3816.0	...
8992666	  792.1	  606.9	 3814.0	...
8992667	  792.3	  606.6	 3813.0	...
8992668	  792.4	  606.2	 3813.0	...
8992669	  792.5	  606.1	 3813.0	...
8992670	  792.6	  606.2	 3812.0	...
8992671	  792.7	  606.2	 3810.0	...
8992672	  792.7	  606.2	 3809.0	...
8992673	  792.7	  606.5	 3809.0	...
8992674	  792.5	  606.7	 3810.0	...
8992675	  792.3	  607.0	 3811.0	...
8992676	  792.0	  606.8	 3812.0	...
8992677	  792.0	  606.5	 3811.0	...
8992678	  792.1	  606.3	 3810.0	...
8992679	  792.3	  606.1	 3810.0	...
8992680	  792.5	  606.6	 3810.0	...
8992681	  792.5	  606.9	 3809.0	...
8992682	  792.6	  607.2	 3807.0	...
8992683	  793.0	  607.1	 3805.0	...
8992684	  793.5	  607.6	 3804.0	...
8992685	  793.3	  608.1	 3804.0	...
8992686	  792.5	  608.2	 3805.0	...
8992687	  792.1	  607.9	 3805.0	...
8992688	  792.5	  607.2	 3807.0	...
8992689	  792.9	  606.9	 3809.0	...
8992690	  792.9	  606.8	 3810.0	...
8992691	  792.7	  606.9	 3810.0	...
8992692	  792.5	  606.9	 3807.0	...
8992693	  792.2	  606.9	 3804.0	...
8992694	  792.2	  606.7	 3801.0	...
8992695	  792.2	  606.9	 3801.0	...
8992696	  792.1	  607.1	 3802.0	...
8992697	  792.1	  607.3	 3802.0	...
8992698	  792.5	  607.4	 3803.0	...
8992699	  793.0	  607.4	 3805.0	...
8992700	  793.4	  607.5	 3807.0	...
8992701	  793.3	  607.5	 3809.0	...
8992702	  793.2	  607.8	 3810.0	...
8992703	  793.2	  608.0	 3811.0	...
8992704	  793.4	  608.2	 3810.0	...
8992705	  793.6	  608.1	 3810.0	...
8992706	  793.6	  608.1	 3811.0	...
8992707	  793.3	  608.3	 3811.0	...
8992708	  793.0	  608.4	 3812.0	...
8992709	  792.6	  608.5	 3812.0	...
8992710	  792.8	  608.5	 3812.0	...
8992711	  792.8	  608.6	 3811.0	...
8992712	  792.8	  608.7	 3811.0	...
8992713	  792.9	  608.7	 3808.0	...
8992714	  793.0	  608.6	 3805.0	...
8992715	  793.1	  608.5	 3802.0	...
8992716	  793.1	  608.5	 3802.0	...
8992717	  792.8	  608.5	 3802.0	...
8992718	  792.6	  608.5	 3801.0	...
8992719	  792.4	  608.4	 3802.0	...
8992720	  792.5	  608.5	 3803.0	...
8992721	  792.6	  608.7	 3804.0	...
8992722	  793.0	  608.9	 3804.0	...
8992723	  793.4	  608.5	 3803.0	...
8992724	  793.6	  608.0	 3803.0	...
8992725	  793.6	  607.9	 3803.0	...
8992726	  793.5	  608.2	 3802.0	...
8992727	  793.5	  608.4	 3803.0	...
8992728	  793.4	  608.3	 3805.0	...
8992729	  793.3	  608.5	 3804.0	...
8992730	  793.2	  608.7	 3801.0	...
8992731	  793.0	  608.9	 3798.0	...
8992732	  792.9	  608.9	 3798.0	...
8992733	  792.8	  608.9	 3799.0	...
8992734	  792.8	  609.0	 3800.0	...
8992735	  792.7	  608.8	 3801.0	...
8992736	  792.7	  608.7	 3800.0	...
8992737	  792.7	  608.6	 3799.0	...
8992738	  792.8	  608.6	 3801.0	...
8992739	  792.8	  608.8	 3803.0	...
8992740	  792.8	  609.0	 3804.0	...
8992741	  793.0	  609.3	 3805.0	...
8992742	  793.3	  609.3	 3805.0	...
8992743	  793.7	  609.3	 3800.0	...
8992744	  793.9	  609.5	 3795.0	...
8992745	  794.0	  609.7	 3793.0	...
8992746	  794.0	  609.9	 3797.0	...
8992747	  794.0	  609.8	 3801.0	...
8992748	  794.0	  609.9	 3800.0	...
8992749	  793.6	  610.2	 3800.0	...
8992750	  793.2	  610.4	 3801.0	...
8992751	  792.8	  610.3	 3802.0	...
8992752	  792.8	  610.1	 3804.0	...
8992753	  792.5	  609.8	 3805.0	...
8992754	  792.3	  609.8	 3807.0	...
8992755	  792.0	  610.0	 3810.0	...
8992756	  792.0	  610.2	 3811.0	...
8992757	  792.2	  610.7	 3811.0	...
8992758	  792.5	  610.9	 3811.0	...
8992759	  793.0	  610.8	 3811.0	...
8992760	  793.4	  610.5	 3811.0	...
8992761	  793.7	  610.3	 3810.0	...
8992762	  793.9	  610.6	 3809.0	...
8992763	  794.0	  610.8	 3808.0	...
8992764	  794.2	  610.9	 3805.0	...
8992765	  794.3	  610.6	 3805.0	...
8992766	  794.2	  610.4	 3807.0	...
8992767	  793.9	  610.5	 3809.0	...
8992768	  793.7	  610.8	 3812.0	...
8992769	  793.5	  611.0	 3813.0	...
8992770	  793.5	  611.2	 3812.0	...
8992771	  793.5	  611.2	 3811.0	...
8992772	  793.5	  611.4	 3810.0	...
8992773	  793.7	  611.5	 3811.0	...
8992774	  793.8	  611.6	 3811.0	...
8992775	  794.1	  611.5	 3807.0	...
8992776	  794.4	  611.4	 3802.0	...
8992777	  794.5	  611.3	 3800.0	...
8992778	  794.5	  611.4	 3804.0	...
8992779	  794.4	  611.6	 3808.0	...
8992780	  794.3	  612.1	 3812.0	...
8992781	  794.1	  612.3	 3814.0	...
8992782	  794.1	  612.5	 3815.0	...
8992783	  794.0	  612.4	 3813.0	...
8992784	  794.0	  612.2	 3812.0	...
8992785	  793.9	  612.0	 3812.0	...
8992786	  793.6	  611.9	 3813.0	...
8992787	  793.3	  611.8	 3815.0	...
8992788	  793.1	  611.6	 3816.0	...
8992789	  793.4	  611.4	 3816.0	...
8992790	  793.9	  611.3	 3814.0	...
8992791	  794.3	  611.2	 3814.0	...
8992792	  794.3	  611.2	 3814.0	...
8992793	  794.1	  611.6	 3813.0	...
8992794	  793.9	  611.9	 3812.0	...
8992795	  794.2	  611.8	 3811.0	...
8992796	  794.5	  611.3	 3814.0	...
8992797	  794.4	  611.1	 3817.0	...
8992798	  793.9	  611.3	 3821.0	...
8992799	  793.3	  611.5	 3823.0	...
8992800	  793.3	  611.6	 3825.0	...
8992801	  793.4	  611.5	 3823.0	...
8992802	  793.8	  611.5	 3820.0	...
8992803	  793.9	  611.5	 3817.0	...
8992804	  793.8	  611.5	 3819.0	...
8992805	  793.5	  611.8	 3822.0	...
8992806	  793.5	  612.2	 3825.0	...
8992807	  793.8	  612.6	 3825.0	...
8992808	  794.2	  612.7	 3824.0	...
8992809	  794.3	  612.3	 3823.0	...
8992810	  794.1	  611.8	 3824.0	...
8992811	  793.9	  611.6	 3826.0	...
8992812	  793.7	  612.0	 3828.0	...
8992813	  793.8	  612.3	 3830.0	...
8992814	  793.2	  612.4	 3831.0	...
8992815	  792.5	  612.4	 3831.0	...
8992816	  792.1	  612.5	 3831.0	...
MSG	8992817 0000 _ Number On
8992817	  792.5	  612.6	 3830.0	...
8992818	  793.0	  612.8	 3830.0	...
8992819	  793.1	  613.1	 3829.0	...
8992820	  793.2	  613.2	 3827.0	...
8992821	  793.1	  613.3	 3830.0	...
8992822	  793.1	  613.1	 3833.0	...
8992823	  793.4	  613.0	 3837.0	...
8992824	  793.7	  613.2	 3837.0	...
8992825	  794.1	  613.5	 3836.0	...
8992826	  794.4	  613.4	 3836.0	...
8992827	  794.5	  613.2	 3836.0	...
8992828	  794.7	  612.5	 3836.0	...
8992829	  794.7	  612.1	 3835.0	...
8992830	  794.3	  612.0	 3835.0	...
8992831	  793.8	  612.2	 3836.0	...
8992832	  793.6	  612.3	 3836.0	...
8992833	  794.0	  611.9	 3833.0	...
8992834	  794.3	  611.6	 3829.0	...
8992835	  794.0	  611.6	 3826.0	...
8992836	  793.5	  612.1	 3831.0	...
8992837	  792.9	  612.4	 3835.0	...
8992838	  793.2	  612.4	 3839.0	...
8992839	  793.7	  612.2	 3839.0	...
8992840	  794.0	  612.3	 3839.0	...
8992841	  793.9	  612.4	 3839.0	...
8992842	  793.9	  612.4	 3840.0	...
8992843	  794.0	  612.6	 3841.0	...
8992844	  794.1	  612.7	 3840.0	...
8992845	  794.2	  612.6	 3839.0	...
8992846	  794.2	  612.5	 3839.0	...
8992847	  794.1	  612.3	 3839.0	...
8992848	  793.8	  612.3	 3839.0	...
8992849	  793.7	  612.2	 3839.0	...
8992850	  793.8	  612.1	 3839.0	...
8992851	  794.0	  611.9	 3839.0	...
8992852	  794.0	  611.7	 3839.0	...
8992853	  794.0	  611.5	 3838.0	...
8992854	  794.0	  611.5	 3837.0	...
8992855	  794.0	  611.6	 3837.0	...
8992856	  794.2	  611.8	 3839.0	...
8992857	  794.4	  611.8	 3842.0	...
8992858	  794.3	  611.8	 3845.0	...
8992859	  793.8	  611.7	 3845.0	...
8992860	  793.3	  611.8	 3842.0	...
8992861	  793.3	  612.3	 3840.0	...
8992862	  793.4	  612.7	 3839.0	...
8992863	  793.5	  613.1	 3840.0	...
8992864	  793.2	  612.8	 3841.0	...
8992865	  793.0	  612.6	 3842.0	...
8992866	  792.7	  612.5	 3843.0	...
8992867	  792.7	  612.5	 3842.0	...
8992868	  792.6	  612.6	 3841.0	...
8992869	  793.0	  612.5	 3840.0	...
8992870	  793.4	  612.4	 3843.0	...
8992871	  794.0	  612.3	 3847.0	...
8992872	  794.2	  612.4	 3851.0	...
8992873	  794.0	  612.5	 3851.0	...
8992874	  793.7	  612.8	 3852.0	...
8992875	  793.4	  613.1	 3852.0	...
8992876	  793.4	  613.4	 3853.0	...
8992877	  793.4	  613.2	 3854.0	...
8992878	  793.4	  613.1	 3853.0	...
8992879	  793.3	  613.0	 3850.0	...
8992880	  793.3	  613.1	 3847.0	...
8992881	  793.3	  613.2	 3845.0	...
8992882	  793.3	  613.5	 3846.0	...
8992883	  793.1	  613.8	 3847.0	...
8992884	  793.0	  614.4	 3848.0	...
8992885	  793.7	  614.5	 3849.0	...
8992886	  794.6	  614.5	 3851.0	...
8992887	  795.0	  614.2	 3853.0	...
8992888	  794.3	  613.8	 3854.0	...
8992889	  793.6	  613.6	 3853.0	...
8992890	  793.3	  613.5	 3853.0	...
8992891	  793.4	  613.4	 3853.0	...
8992892	  793.7	  613.3	 3853.0	...
8992893	  794.0	  613.1	 3853.0	...
8992894	  794.3	  613.0	 3852.0	...
8992895	  794.2	  612.9	 3852.0	...
8992896	  793.8	  613.0	 3851.0	...
8992897	  793.5	  612.9	 3851.0	...
8992898	  793.1	  612.8	 3850.0	...
8992899	  793.2	  612.7	 3851.0	...
8992900	  793.3	  612.7	 3852.0	...
8992901	  793.3	  612.7	 3852.0	...
8992902	  793.1	  612.8	 3850.0	...
8992903	  793.0	  612.9	 3852.0	...
8992904	  792.7	  613.1	 3856.0	...
8992905	  792.6	  613.3	 3859.0	...
8992906	  792.8	  613.5	 3859.0	...
8992907	  793.0	  613.8	 3860.0	...
8992908	  793.2	  614.1	 3860.0	...
8992909	  793.2	  614.3	 3861.0	...
8992910	  793.3	  614.3	 3859.0	...
8992911	  793.3	  613.8	 3858.0	...
8992912	  793.2	  613.4	 3856.0	...
8992913	  793.0	  612.8	 3856.0	...
8992914	  792.9	  612.6	 3856.0	...
8992915	  793.1	  612.7	 3856.0	...
8992916	  793.4	  613.1	 3857.0	...
8992917	  793.8	  613.5	 3858.0	...
8992918	  793.8	  613.6	 3860.0	...
8992919	  793.6	  613.3	 3860.0	...
8992920	  793.3	  612.9	 3861.0	...
8992921	  793.0	  612.5	 3861.0	...
8992922	  793.1	  613.1	 3862.0	...
8992923	  793.1	  613.8	 3862.0	...
8992924	  793.1	  614.8	 3863.0	...
8992925	  793.1	  615.1	 3863.0	...
8992926	  793.4	  614.8	 3864.0	...
8992927	  793.7	  614.3	 3865.0	...
8992928	  793.9	  613.8	 3865.0	...
8992929	  793.8	  613.8	 3864.0	...
8992930	  793.6	  613.8	 3862.0	...
8992931	  793.5	  613.5	 3862.0	...
8992932	  793.4	  613.3	 3866.0	...
8992933	  793.4	  613.1	 3871.0	...
8992934	  793.9	  613.1	 3872.0	...
8992935	  794.4	  613.4	 3872.0	...
8992936	  794.4	  614.0	 3872.0	...
8992937	  794.0	  614.5	 3872.0	...
8992938	  793.2	  614.7	 3872.0	...
8992939	  792.8	  614.7	 3871.0	...
8992940	  792.6	  614.7	 3872.0	...
8992941	  793.1	  614.6	 3874.0	...
8992942	  793.6	  614.4	 3875.0	...
8992943	  794.0	  614.1	 3875.0	...
8992944	  794.1	  613.4	 3875.0	...
8992945	  794.1	  612.7	 3875.0	...
8992946	  794.0	  612.8	 3875.0	...
8992947	  794.0	  613.4	 3876.0	...
8992948	  794.0	  614.0	 3878.0	...
8992949	  794.1	  613.9	 3878.0	...
8992950	  793.9	  614.0	 3878.0	...
8992951	  793.4	  614.2	 3878.0	...
8992952	  793.0	  614.1	 3881.0	...
8992953	  793.0	  613.9	 3880.0	...
8992954	  793.2	  613.8	 3877.0	...
8992955	  793.3	  613.9	 3876.0	...
8992956	  793.2	  614.5	 3876.0	...
8992957	  793.1	  615.0	 3877.0	...
8992958	  793.1	  615.5	 3878.0	...
8992959	  793.5	  615.5	 3880.0	...
8992960	  793.7	  614.6	 3882.0	...
8992961	  793.9	  613.6	 3882.0	...
8992962	  793.9	  612.9	 3883.0	...
8992963	  793.9	  613.3	 3885.0	...
8992964	  793.8	  613.6	 3887.0	...
8992965	  793.7	  613.8	 3886.0	...
8992966	  793.6	  613.9	 3885.0	...
8992967	  793.6	  614.0	 3883.0	...
8992968	  793.6	  614.0	 3882.0	...
8992969	  793.7	  614.0	 3882.0	...
8992970	  793.5	  614.0	 3882.0	...
8992971	  793.3	  613.8	 3882.0	...
8992972	  793.3	  613.6	 3881.0	...
8992973	  793.5	  613.1	 3880.0	...
8992974	  793.6	  612.7	 3878.0	...
8992975	  793.6	  612.5	 3878.0	...
8992976	  793.6	  612.5	 3882.0	...
8992977	  793.6	  612.5	 3886.0	...
8992978	  793.6	  613.0	 3889.0	...
8992979	  793.6	  613.6	 3886.0	...
8992980	  793.7	  614.2	 3884.0	...
8992981	  793.8	  614.3	 3884.0	...
8992982	  793.9	  614.1	 3885.0	...
8992983	  794.0	  614.0	 3885.0	...
8992984	  794.3	  613.9	 3886.0	...
8992985	  794.6	  613.9	 3887.0	...
8992986	  794.8	  613.7	 3889.0	...
8992987	  794.6	  613.5	 3888.0	...
8992988	  794.5	  613.4	 3888.0	...
8992989	  794.7	  613.5	 3888.0	...
8992990	  794.9	  613.4	 3888.0	...
8992991	  795.1	  613.1	 3889.0	...
8992992	  795.0	  613.0	 3889.0	...
8992993	  794.6	  612.7	 3889.0	...
8992994	  794.2	  612.5	 3888.0	...
8992995	  794.0	  612.9	 3888.0	...
8992996	  794.1	  613.5	 3889.0	...
8992997	  794.3	  614.1	 3890.0	...
8992998	  794.4	  614.1	 3891.0	...
8992999	  794.5	  613.8	 3891.0	...
8993000	  794.5	  613.4	 3891.0	...
8993001	  794.5	  613.1	 3891.0	...
8993002	  794.3	  612.9	 3891.0	...
8993003	  794.1	  613.0	 3894.0	...
8993004	  793.8	  613.0	 3896.0	...
8993005	  793.8	  613.1	 3896.0	...
8993006	  794.0	  613.2	 3895.0	...
8993007	  794.1	  613.1	 3893.0	...
8993008	  794.2	  612.8	 3893.0	...
8993009	  794.4	  612.9	 3893.0	...
8993010	  794.6	  613.2	 3892.0	...
8993011	  794.7	  613.2	 3891.0	...
8993012	  794.7	  613.0	 3891.0	...
8993013	  794.7	  612.8	 3892.0	...
8993014	  794.6	  612.8	 3894.0	...
8993015	  794.6	  612.9	 3895.0	...
8993016	  794.5	  613.1	 3895.0	...
8993017	  794.6	  613.0	 3893.0	...
8993018	  794.6	  612.9	 3892.0	...
8993019	  794.6	  612.8	 3891.0	...
8993020	  794.6	  612.7	 3892.0	...
8993021	  794.5	  612.8	 3894.0	...
8993022	  794.4	  612.8	 3896.0	...
8993023	  794.4	  612.7	 3896.0	...
8993024	  794.5	  612.6	 3897.0	...
8993025	  794.7	  612.2	 3898.0	...
8993026	  794.9	  611.7	 3899.0	...
8993027	  794.8	  611.4	 3899.0	...
8993028	  794.6	  612.0	 3898.0	...
8993029	  794.4	  612.8	 3897.0	...
8993030	  794.2	  612.6	 3897.0	...
8993031	  794.1	  611.8	 3898.0	...
8993032	  794.0	  611.0	 3897.0	...
8993033	  794.0	  611.0	 3895.0	...
8993034	  794.2	  611.1	 3893.0	...
8993035	  794.4	  611.0	 3896.0	...
8993036	  794.7	  611.1	 3899.0	...
8993037	  794.8	  611.7	 3900.0	...
8993038	  794.9	  612.1	 3899.0	...
8993039	  795.1	  612.4	 3898.0	...
8993040	  795.2	  612.4	 3897.0	...
8993041	  794.9	  612.6	 3896.0	...
8993042	  794.6	  613.0	 3896.0	...
8993043	  794.2	  613.2	 3895.0	...
8993044	  794.0	  612.9	 3896.0	...
8993045	  793.8	  612.5	 3898.0	...
8993046	  794.1	  611.9	 3900.0	...
8993047	  794.5	  611.7	 3899.0	...
8993048	  794.9	  611.7	 3897.0	...
8993049	  794.9	  611.7	 3894.0	...
8993050	  794.9	  611.7	 3894.0	...
8993051	  794.9	  611.5	 3893.0	...
8993052	  795.0	  611.4	 3897.0	...
8993053	  794.8	  611.4	 3901.0	...
8993054	  794.6	  612.0	 3906.0	...
8993055	  794.3	  612.5	 3906.0	...
8993056	  794.3	  613.0	 3906.0	...
8993057	  794.3	  613.0	 3904.0	...
8993058	  794.4	  612.9	 3901.0	...
8993059	  794.8	  612.7	 3898.0	...
8993060	  795.3	  612.6	 3898.0	...
8993061	  795.7	  612.8	 3901.0	...
8993062	  795.7	  613.1	 3903.0	...
8993063	  795.6	  613.5	 3903.0	...
8993064	  795.5	  613.6	 3903.0	...
8993065	  795.0	  613.0	 3903.0	...
8993066	  794.6	  612.2	 3902.0	...
8993067	  794.5	  611.5	 3902.0	...
8993068	  794.9	  612.3	 3902.0	...
8993069	  795.2	  613.1	 3900.0	...
8993070	  795.4	  613.7	 3898.0	...
8993071	  795.6	  613.4	 3895.0	...
8993072	  795.7	  613.0	 3895.0	...
8993073	  795.7	  612.8	 3895.0	...
8993074	  795.8	  613.0	 3897.0	...
8993075	  796.3	  613.2	 3900.0	...
8993076	  796.9	  613.2	 3902.0	...
8993077	  796.8	  613.3	 3904.0	...
8993078	  796.3	  613.5	 3905.0	...
8993079	  795.8	  613.7	 3904.0	...
8993080	  795.7	  613.1	 3901.0	...
8993081	  795.7	  612.6	 3898.0	...
8993082	  795.8	  612.0	 3896.0	...
8993083	  796.0	  612.1	 3895.0	...
8993084	  796.0	  612.3	 3895.0	...
8993085	  796.0	  611.7	 3894.0	...
8993086	  796.0	  611.1	 3891.0	...
8993087	  796.0	  611.0	 3888.0	...
8993088	  795.8	  611.6	 3887.0	...
8993089	  795.6	  612.0	 3889.0	...
8993090	  795.4	  611.9	 3891.0	...
8993091	  795.4	  612.1	 3896.0	...
8993092	  795.5	  612.5	 3899.0	...
8993093	  796.1	  612.6	 3901.0	...
8993094	  796.7	  612.5	 3900.0	...
8993095	  797.1	  612.2	 3900.0	...
8993096	  796.9	  612.2	 3899.0	...
8993097	  796.4	  612.2	 3898.0	...
8993098	  796.1	  612.0	 3898.0	...
8993099	  795.9	  612.0	 3896.0	...
8993100	  796.0	  611.9	 3894.0	...
8993101	  796.2	  611.9	 3895.0	...
8993102	  796.3	  612.0	 3897.0	...
8993103	  796.2	  612.0	 3898.0	...
8993104	  796.0	  611.8	 3897.0	...
8993105	  795.8	  611.5	 3896.0	...
8993106	  795.8	  611.2	 3898.0	...
8993107	  795.8	  611.2	 3901.0	...
8993108	  795.8	  611.6	 3904.0	...
8993109	  795.9	  611.8	 3906.0	...
8993110	  795.7	  612.2	 3907.0	...
8993111	  795.4	  612.1	 3907.0	...
8993112	  795.1	  612.1	 3911.0	...
8993113	  795.2	  612.1	 3915.0	...
8993114	  795.2	  612.7	 3915.0	...
8993115	  795.2	  613.2	 3912.0	...
8993116	  794.9	  613.1	 3909.0	...
8993117	  794.8	  612.7	 3908.0	...
8993118	  795.2	  612.3	 3908.0	...
8993119	  795.9	  612.2	 3908.0	...
8993120	  796.7	  612.0	 3907.0	...
8993121	  796.3	  612.0	 3906.0	...
8993122	  795.8	  611.7	 3904.0	...
8993123	  795.2	  611.5	 3903.0	...
8993124	  795.2	  611.3	 3898.0	...
8993125	  795.2	  611.5	 3893.0	...
8993126	  795.1	  611.6	 3890.0	...
8993127	  795.0	  611.5	 3891.0	...
8993128	  795.2	  612.0	 3892.0	...
8993129	  795.5	  612.6	 3893.0	...
8993130	  795.7	  613.0	 3893.0	...
MSG	8993131 0000 _ Number Off
8993131	  795.7	  612.8	 3892.0	...
8993132	  795.5	  612.7	 3891.0	...
8993133	  795.4	  612.7	 3891.0	...
8993134	  794.9	  612.8	 3890.0	...
8993135	  794.6	  612.9	 3890.0	...
8993136	  794.6	  612.9	 3891.0	...
8993137	  794.8	  612.9	 3889.0	...
8993138	  795.1	  612.4	 3886.0	...
8993139	  794.9	  611.9	 3884.0	...
8993140	  795.0	  611.9	 3884.0	...
8993141	  795.0	  612.4	 3888.0	...
8993142	  795.1	  612.9	 3891.0	...
8993143	  795.2	  612.8	 3894.0	...
8993144	  794.9	  612.8	 3895.0	...
8993145	  794.6	  612.8	 3895.0	...
8993146	  794.3	  612.7	 3895.0	...
8993147	  794.7	  612.5	 3896.0	...
8993148	  795.0	  612.3	 3896.0	...
8993149	  795.2	  612.3	 3898.0	...
8993150	  795.1	  612.5	 3899.0	...
8993151	  795.2	  612.7	 3899.0	...
8993152	  795.3	  613.0	 3895.0	...
8993153	  795.6	  613.3	 3893.0	...
8993154	  795.9	  613.6	 3893.0	...
8993155	  796.1	  613.8	 3893.0	...
8993156	  796.1	  614.0	 3893.0	...
8993157	  795.9	  613.2	 3895.0	...
8993158	  795.8	  612.3	 3897.0	...
8993159	  795.7	  611.3	 3899.0	...
8993160	  795.5	  611.7	 3899.0	...
8993161	  795.2	  612.1	 3899.0	...
8993162	  794.9	  612.5	 3898.0	...
8993163	  795.2	  612.5	 3898.0	...
8993164	  795.6	  612.5	 3897.0	...
8993165	  795.9	  612.3	 3897.0	...
8993166	  795.8	  612.4	 3896.0	...
8993167	  795.5	  612.6	 3896.0	...
8993168	  795.3	  612.7	 3896.0	...
8993169	  795.5	  612.2	 3895.0	...
8993170	  795.8	  611.7	 3895.0	...
8993171	  796.2	  611.2	 3895.0	...
8993172	  796.8	  611.1	 3895.0	...
8993173	  797.2	  611.3	 3895.0	...
8993174	  797.1	  611.6	 3896.0	...
8993175	  796.7	  611.9	 3898.0	...
8993176	  796.4	  612.6	 3900.0	...
8993177	  796.4	  613.2	 3902.0	...
8993178	  796.2	  613.2	 3902.0	...
8993179	  796.1	  612.6	 3904.0	...
8993180	  796.0	  612.3	 3906.0	...
8993181	  796.1	  612.7	 3903.0	...
8993182	  796.1	  613.0	 3899.0	...
8993183	  796.2	  612.5	 3896.0	...
8993184	  796.2	  611.9	 3898.0	...
8993185	  796.0	  611.6	 3900.0	...
8993186	  795.7	  612.0	 3901.0	...
8993187	  795.4	  611.9	 3901.0	...
8993188	  795.5	  611.4	 3901.0	...
8993189	  795.8	  610.9	 3901.0	...
8993190	  796.1	  611.0	 3900.0	...
8993191	  796.2	  611.1	 3900.0	...
8993192	  796.2	  611.1	 3898.0	...
8993193	  796.2	  611.0	 3895.0	...
8993194	  796.1	  610.9	 3893.0	...
8993195	  796.0	  610.8	 3893.0	...
8993196	  795.9	  610.6	 3894.0	...
8993197	  795.9	  610.5	 3895.0	...
8993198	  796.0	  610.4	 3896.0	...
8993199	  796.1	  610.4	 3898.0	...
8993200	  796.1	  610.6	 3899.0	...
8993201	  796.1	  610.8	 3901.0	...
8993202	  796.0	  610.8	 3902.0	...
8993203	  796.0	  610.9	 3904.0	...
8993204	  796.2	  610.9	 3903.0	...
8993205	  796.3	  611.4	 3902.0	...
8993206	  796.4	  612.0	 3900.0	...
8993207	  796.6	  612.5	 3899.0	...
8993208	  796.8	  612.5	 3899.0	...
8993209	  797.1	  612.5	 3899.0	...
8993210	  797.3	  612.4	 3899.0	...
8993211	  797.4	  612.4	 3902.0	...
8993212	  797.5	  612.3	 3906.0	...
8993213	  797.5	  612.0	 3906.0	...
8993214	  797.4	  611.6	 3902.0	...
8993215	  797.3	  611.0	 3899.0	...
8993216	  797.3	  610.9	 3898.0	...
8993217	  797.3	  610.8	 3896.0	...
8993218	  797.7	  610.8	 3895.0	...
8993219	  798.2	  610.8	 3893.0	...
8993220	  798.1	  610.9	 3893.0	...
8993221	  797.6	  610.8	 3893.0	...
8993222	  797.1	  610.5	 3894.0	...
8993223	  797.0	  610.2	 3895.0	...
8993224	  797.4	  610.1	 3897.0	...
8993225	  797.7	  610.3	 3898.0	...
8993226	  797.9	  610.3	 3899.0	...
8993227	  797.9	  610.3	 3899.0	...
8993228	  797.6	  610.0	 3901.0	...
8993229	  797.4	  609.7	 3903.0	...
8993230	  797.6	  609.5	 3907.0	...
8993231	  798.0	  609.5	 3907.0	...
8993232	  798.1	  609.5	 3909.0	...
8993233	  797.8	  609.4	 3910.0	...
8993234	  797.6	  609.4	 3906.0	...
8993235	  797.7	  609.4	 3902.0	...
8993236	  798.1	  610.0	 3897.0	...
8993237	  798.4	  610.5	 3899.0	...
8993238	  798.6	  610.8	 3902.0	...
8993239	  799.0	  610.3	 3904.0	...
8993240	  799.3	  609.8	 3903.0	...
8993241	  799.3	  609.5	 3900.0	...
8993242	  799.0	  609.5	 3896.0	...
8993243	  798.9	  609.4	 3896.0	...
8993244	  798.8	  609.5	 3895.0	...
8993245	  798.8	  609.8	 3894.0	...
8993246	  798.6	  610.1	 3894.0	...
8993247	  798.7	  610.5	 3896.0	...
8993248	  798.8	  610.6	 3899.0	...
8993249	  798.8	  610.3	 3901.0	...
8993250	  798.9	  610.0	 3900.0	...
8993251	  798.7	  609.7	 3896.0	...
8993252	  798.6	  609.8	 3894.0	...
8993253	  798.5	  610.1	 3898.0	...
8993254	  798.7	  610.6	 3903.0	...
8993255	  798.8	  611.3	 3909.0	...
8993256	  798.9	  611.5	 3909.0	...
8993257	  798.8	  611.7	 3904.0	...
8993258	  798.9	  611.7	 3899.0	...
8993259	  798.9	  611.7	 3894.0	...
8993260	  798.9	  611.6	 3897.0	...
8993261	  798.9	  611.2	 3901.0	...
8993262	  798.9	  610.7	 3903.0	...
8993263	  798.9	  610.4	 3903.0	...
8993264	  799.0	  610.5	 3902.0	...
8993265	  799.0	  610.6	 3903.0	...
8993266	  799.0	  610.7	 3900.0	...
8993267	  799.0	  610.6	 3897.0	...
8993268	  798.9	  610.4	 3895.0	...
8993269	  798.9	  610.7	 3896.0	...
8993270	  799.0	  611.0	 3898.0	...
8993271	  799.0	  611.4	 3900.0	...
8993272	  799.4	  611.4	 3902.0	...
8993273	  799.8	  611.4	 3904.0	...
8993274	  800.3	  611.3	 3905.0	...
8993275	  800.4	  611.3	 3903.0	...
8993276	  800.7	  611.1	 3901.0	...
8993277	  800.9	  610.9	 3900.0	...
8993278	  800.8	  610.7	 3903.0	...
8993279	  800.3	  610.8	 3905.0	...
8993280	  799.7	  611.0	 3901.0	...
8993281	  799.8	  611.2	 3898.0	...
8993282	  800.2	  611.3	 3895.0	...
8993283	  800.5	  610.8	 3896.0	...
8993284	  800.3	  610.5	 3897.0	...
8993285	  800.1	  610.2	 3899.0	...
8993286	  800.0	  610.2	 3900.0	...
8993287	  799.9	  610.6	 3902.0	...
8993288	  800.2	  610.9	 3904.0	...
8993289	  800.5	  611.1	 3905.0	...
8993290	  801.0	  611.2	 3905.0	...
8993291	  801.1	  611.3	 3902.0	...
8993292	  800.8	  611.1	 3898.0	...
8993293	  800.5	  610.6	 3896.0	...
8993294	  800.5	  609.8	 3897.0	...
8993295	  800.9	  609.3	 3898.0	...
8993296	  801.2	  608.9	 3898.0	...
8993297	  801.0	  609.1	 3899.0	...
8993298	  800.8	  609.5	 3899.0	...
8993299	  800.7	  609.4	 3898.0	...
8993300	  800.7	  608.9	 3895.0	...
8993301	  800.4	  608.9	 3893.0	...
8993302	  800.2	  609.4	 3891.0	...
8993303	  800.0	  609.4	 3891.0	...
8993304	  800.0	  608.9	 3890.0	...
8993305	  800.2	  608.6	 3889.0	...
8993306	  800.5	  608.8	 3887.0	...
8993307	  800.8	  609.1	 3887.0	...
8993308	  800.8	  609.0	 3891.0	...
8993309	  800.8	  608.7	 3894.0	...
8993310	  800.8	  608.3	 3898.0	...
8993311	  800.8	  608.2	 3897.0	...
8993312	  800.8	  608.1	 3894.0	...
8993313	  801.0	  608.2	 3891.0	...
8993314	  801.2	  608.5	 3889.0	...
8993315	  801.5	  608.6	 3889.0	...
8993316	  801.6	  608.5	 3890.0	...
8993317	  801.5	  608.1	 3891.0	...
8993318	  801.4	  607.7	 3889.0	...
8993319	  801.2	  607.7	 3886.0	...
8993320	  801.0	  607.5	 3882.0	...
8993321	  800.9	  607.3	 3882.0	...
8993322	  800.7	  607.4	 3884.0	...
8993323	  800.9	  607.7	 3886.0	...
8993324	  801.2	  608.2	 3888.0	...
8993325	  801.4	  608.6	 3888.0	...
8993326	  801.4	  609.0	 3889.0	...
8993327	  801.4	  609.0	 3890.0	...
8993328	  801.7	  608.9	 3891.0	...
8993329	  802.0	  608.8	 3892.0	...
8993330	  801.9	  608.8	 3893.0	...
8993331	  801.5	  608.8	 3892.0	...
MSG	8993332 0000 _ Number On
8993332	  801.2	  608.8	 3891.0	...
8993333	  801.2	  608.7	 3890.0	...
8993334	  801.3	  608.7	 3892.0	...
8993335	  801.3	  608.7	 3895.0	...
8993336	  801.2	  608.6	 3897.0	...
8993337	  801.0	  608.6	 3899.0	...
8993338	  800.8	  608.6	 3900.0	...
8993339	  800.8	  608.7	 3900.0	...
8993340	  800.8	  608.6	 3900.0	...
8993341	  800.8	  608.5	 3900.0	...
8993342	  800.7	  608.5	 3901.0	...
8993343	  800.6	  608.8	 3901.0	...
8993344	  800.8	  609.1	 3901.0	...
8993345	  801.0	  609.3	 3902.0	...
8993346	  801.2	  609.4	 3901.0	...
8993347	  801.3	  609.0	 3902.0	...
8993348	  801.2	  608.6	 3903.0	...
8993349	  801.2	  608.1	 3903.0	...
8993350	  801.2	  608.2	 3902.0	...
8993351	  801.2	  607.8	 3901.0	...
8993352	  801.3	  607.4	 3902.0	...
8993353	  801.4	  607.0	 3902.0	...
8993354	  801.5	  607.4	 3902.0	...
8993355	  801.7	  607.8	 3902.0	...
8993356	  801.8	  608.1	 3901.0	...
8993357	  801.9	  608.2	 3900.0	...
8993358	  802.0	  608.3	 3901.0	...
8993359	  802.2	  608.3	 3902.0	...
8993360	  802.5	  608.2	 3902.0	...
8993361	  802.6	  607.8	 3900.0	...
8993362	  802.4	  607.5	 3899.0	...
8993363	  802.1	  607.4	 3899.0	...
8993364	  802.3	  607.6	 3899.0	...
8993365	  802.5	  607.6	 3899.0	...
8993366	  802.7	  607.6	 3899.0	...
8993367	  802.6	  607.5	 3899.0	...
8993368	  802.6	  607.4	 3899.0	...
8993369	  802.8	  607.3	 3897.0	...
8993370	  803.2	  607.4	 3896.0	...
8993371	  803.1	  607.5	 3895.0	...
8993372	  802.8	  607.6	 3895.0	...
8993373	  802.7	  607.5	 3895.0	...
8993374	  802.8	  607.4	 3895.0	...
8993375	  803.0	  607.2	 3895.0	...
8993376	  803.1	  606.9	 3895.0	...
8993377	  803.1	  606.7	 3895.0	...
8993378	  803.1	  606.5	 3896.0	...
8993379	  803.1	  606.4	 3897.0	...
8993380	  802.5	  607.0	 3899.0	...
8993381	  801.8	  607.7	 3899.0	...
8993382	  801.2	  607.8	 3899.0	...
8993383	  801.2	  607.2	 3896.0	...
8993384	  801.2	  606.5	 3894.0	...
8993385	  801.3	  606.4	 3891.0	...
8993386	  801.4	  606.2	 3891.0	...
8993387	  801.5	  606.2	 3892.0	...
8993388	  801.6	  606.2	 3895.0	...
8993389	  801.7	  606.2	 3899.0	...
8993390	  802.0	  606.2	 3900.0	...
8993391	  802.3	  606.2	 3898.0	...
8993392	  802.4	  606.2	 3895.0	...
8993393	  802.1	  606.1	 3895.0	...
8993394	  801.9	  606.1	 3895.0	...
8993395	  801.5	  606.1	 3896.0	...
8993396	  801.4	  606.3	 3897.0	...
8993397	  801.7	  606.5	 3898.0	...
8993398	  802.4	  606.6	 3899.0	...
8993399	  803.2	  606.6	 3899.0	...
8993400	  803.4	  606.2	 3900.0	...
8993401	  803.2	  606.0	 3901.0	...
8993402	  802.8	  605.8	 3900.0	...
8993403	  802.9	  606.0	 3900.0	...
8993404	  803.3	  606.1	 3899.0	...
8993405	  803.5	  606.4	 3900.0	...
8993406	  803.3	  606.5	 3901.0	...
8993407	  803.1	  606.7	 3902.0	...
8993408	  803.2	  606.8	 3904.0	...
8993409	  803.2	  606.7	 3905.0	...
8993410	  803.2	  606.6	 3903.0	...
8993411	  803.3	  606.6	 3900.0	...
8993412	  803.4	  606.7	 3896.0	...
8993413	  803.4	  606.8	 3894.0	...
8993414	  803.5	  606.8	 3892.0	...
8993415	  803.4	  606.6	 3895.0	...
8993416	  803.4	  606.3	 3899.0	...
8993417	  803.0	  606.0	 3902.0	...
8993418	  802.7	  605.7	 3901.0	...
8993419	  802.3	  605.6	 3900.0	...
8993420	  802.2	  605.7	 3901.0	...
8993421	  802.1	  605.8	 3901.0	...
8993422	  802.0	  605.7	 3902.0	...
8993423	  802.0	  605.6	 3902.0	...
8993424	  802.0	  605.5	 3901.0	...
8993425	  802.1	  605.4	 3900.0	...
8993426	  802.4	  605.1	 3900.0	...
8993427	  802.7	  604.9	 3899.0	...
8993428	  802.9	  604.5	 3899.0	...
8993429	  802.7	  604.4	 3900.0	...
8993430	  802.6	  604.5	 3901.0	...
8993431	  802.5	  604.7	 3903.0	...
8993432	  802.4	  604.8	 3905.0	...
8993433	  802.4	  604.8	 3907.0	...
8993434	  802.3	  605.0	 3910.0	...
8993435	  802.3	  605.3	 3911.0	...
8993436	  802.3	  605.5	 3912.0	...
8993437	  802.4	  605.5	 3912.0	...
8993438	  802.4	  605.4	 3910.0	...
8993439	  802.5	  605.3	 3908.0	...
8993440	  802.4	  605.1	 3906.0	...
8993441	  802.6	  604.9	 3904.0	...
8993442	  802.7	  604.8	 3902.0	...
8993443	  802.9	  605.2	 3901.0	...
8993444	  802.9	  605.4	 3903.0	...
8993445	  802.7	  605.7	 3905.0	...
8993446	  802.6	  605.8	 3904.0	...
8993447	  802.6	  606.0	 3903.0	...
8993448	  802.7	  606.3	 3902.0	...
8993449	  802.6	  606.2	 3906.0	...
8993450	  802.4	  606.1	 3910.0	...
8993451	  802.3	  606.2	 3914.0	...
8993452	  802.3	  606.3	 3913.0	...
8993453	  802.3	  606.7	 3910.0	...
8993454	  802.4	  607.0	 3907.0	...
8993455	  802.5	  607.2	 3905.0	...
8993456	  802.7	  607.1	 3904.0	...
8993457	  802.9	  606.7	 3903.0	...
8993458	  803.1	  606.3	 3903.0	...
8993459	  803.3	  606.0	 3903.0	...
8993460	  803.3	  606.0	 3902.0	...
8993461	  803.3	  606.0	 3902.0	...
8993462	  803.3	  605.9	 3902.0	...
8993463	  803.3	  605.9	 3902.0	...
8993464	  803.2	  605.9	 3903.0	...
8993465	  803.2	  606.0	 3906.0	...
8993466	  803.1	  606.1	 3908.0	...
8993467	  802.9	  606.2	 3909.0	...
8993468	  802.7	  606.3	 3908.0	...
8993469	  802.5	  606.4	 3908.0	...
8993470	  802.5	  606.4	 3909.0	...
8993471	  802.5	  606.3	 3906.0	...
8993472	  802.4	  606.2	 3899.0	...
8993473	  802.2	  606.1	 3892.0	...
8993474	  802.1	  606.0	 3890.0	...
8993475	  802.1	  605.7	 3893.0	...
8993476	  802.1	  605.5	 3895.0	...
8993477	  802.1	  604.9	 3894.0	...
8993478	  802.0	  604.4	 3892.0	...
8993479	  802.5	  603.8	 3889.0	...
8993480	  803.0	  603.7	 3889.0	...
8993481	  803.7	  604.0	 3888.0	...
8993482	  803.7	  604.4	 3889.0	...
8993483	  803.7	  604.7	 3889.0	...
8993484	  803.3	  604.6	 3889.0	...
8993485	  803.0	  604.5	 3889.0	...
8993486	  802.7	  604.5	 3890.0	...
8993487	  802.7	  604.5	 3889.0	...
8993488	  802.7	  604.6	 3889.0	...
8993489	  802.6	  604.8	 3889.0	...
8993490	  802.4	  604.6	 3889.0	...
8993491	  801.6	  604.4	 3889.0	...
8993492	  800.9	  604.1	 3890.0	...
8993493	  800.8	  604.8	 3891.0	...
8993494	  801.3	  605.4	 3893.0	...
8993495	  801.7	  605.5	 3893.0	...
8993496	  801.7	  605.1	 3893.0	...
8993497	  801.7	  604.9	 3892.0	...
8993498	  801.8	  605.0	 3892.0	...
8993499	  802.0	  605.1	 3893.0	...
8993500	  802.2	  605.1	 3893.0	...
8993501	  802.3	  605.3	 3891.0	...
8993502	  802.4	  605.5	 3889.0	...
8993503	  802.6	  605.2	 3887.0	...
8993504	  802.7	  604.5	 3887.0	...
8993505	  802.8	  604.1	 3887.0	...
8993506	  802.8	  604.2	 3887.0	...
8993507	  802.4	  604.4	 3891.0	...
8993508	  801.9	  604.3	 3895.0	...
8993509	  801.4	  604.2	 3898.0	...
8993510	  801.2	  604.1	 3897.0	...
8993511	  800.9	  604.2	 3895.0	...
8993512	  800.8	  604.3	 3894.0	...
8993513	  800.9	  604.4	 3892.0	...
8993514	  801.0	  604.4	 3891.0	...
8993515	  801.1	  603.8	 3891.0	...
8993516	  801.2	  603.3	 3896.0	...
8993517	  801.2	  603.3	 3901.0	...
8993518	  801.3	  603.8	 3902.0	...
8993519	  801.4	  604.6	 3900.0	...
8993520	  801.5	  604.9	 3900.0	...
8993521	  801.1	  604.9	 3902.0	...
8993522	  800.6	  604.6	 3905.0	...
8993523	  800.2	  604.6	 3908.0	...
8993524	  800.2	  605.1	 3912.0	...
8993525	  800.1	  605.6	 3911.0	...
8993526	  800.0	  605.7	 3907.0	...
8993527	  800.0	  605.5	 3903.0	...
8993528	  800.1	  605.4	 3902.0	...
8993529	  800.2	  605.4	 3901.0	...
8993530	  800.8	  605.3	 3900.0	...
8993531	  801.4	  605.7	 3900.0	...
8993532	  802.0	  606.1	 3901.0	...
8993533	  802.0	  606.6	 3902.0	...
EFIX R   8992027	8993533	1507	  792.0	  608.0	   3825
SSACC R  8993534
8993534	  802.2	  607.3	 3902.0	...
8993535	  802.3	  608.6	 3902.0	...
8993536	  802.5	  610.0	 3898.0	...
8993537	  802.7	  612.0	 3894.0	...
8993538	  802.6	  613.6	 3887.0	...
8993539	  802.3	  615.1	 3883.0	...
8993540	  801.9	  615.3	 3880.0	...
8993541	  801.8	  617.5	 3868.0	...
8993542	  802.2	  626.6	 3838.0	...
8993543	  803.2	  646.1	 3777.0	...
8993544	  803.6	  674.7	 3694.0	...
8993545	  804.4	  712.8	 3576.0	...
8993546	  804.0	  756.1	 3440.0	...
8993547	  803.8	  809.3	 3260.0	...
8993548	  804.0	  868.6	 3058.0	...
8993549	  806.6	  939.2	 2828.0	...
8993550	  810.6	 1016.3	 2597.0	...
8993551	  814.8	 1099.5	 2347.0	...
8993552	  817.1	 1155.7	 2175.0	...
8993553	 1042.5	 1283.8	 1560.0	...
8993554	 1267.9	 1383.1	 1036.0	...
8993555	 1496.9	 1517.3	  448.0	...
8993556	 1029.5	 1583.3	  339.0	...
8993557	  566.2	 1697.8	  230.0	...
8993558	  114.2	 1834.4	  184.0	...
8993559	  114.2	 1834.4	  184.0	...
SBLINK R 8993560
8993560	   .	   .	    0.0	...
8993561	   .	   .	    0.0	...
8993562	   .	   .	    0.0	...
8993563	   .	   .	    0.0	...
8993564	   .	   .	    0.0	...
8993565	   .	   .	    0.0	...
8993566	   .	   .	    0.0	...
8993567	   .	   .	    0.0	...
8993568	   .	   .	    0.0	...
8993569	   .	   .	    0.0	...
8993570	   .	   .	    0.0	...
8993571	   .	   .	    0.0	...
8993572	   .	   .	    0.0	...
8993573	   .	   .	    0.0	...
8993574	   .	   .	    0.0	...
8993575	   .	   .	    0.0	...
8993576	   .	   .	    0.0	...
8993577	   .	   .	    0.0	...
8993578	   .	   .	    0.0	...
8993579	   .	   .	    0.0	...
8993580	   .	   .	    0.0	...
8993581	   .	   .	    0.0	...
8993582	   .	   .	    0.0	...
8993583	   .	   .	    0.0	...
8993584	   .	   .	    0.0	...
8993585	   .	   .	    0.0	...
8993586	   .	   .	    0.0	...
8993587	   .	   .	    0.0	...
8993588	   .	   .	    0.0	...
8993589	   .	   .	    0.0	...
8993590	   .	   .	    0.0	...
8993591	   .	   .	    0.0	...
8993592	   .	   .	    0.0	...
8993593	   .	   .	    0.0	...
8993594	   .	   .	    0.0	...
8993595	   .	   .	    0.0	...
8993596	   .	   .	    0.0	...
8993597	   .	   .	    0.0	...
8993598	   .	   .	    0.0	...
8993599	   .	   .	    0.0	...
8993600	   .	   .	    0.0	...
8993601	   .	   .	    0.0	...
8993602	   .	   .	    0.0	...
8993603	   .	   .	    0.0	...
8993604	   .	   .	    0.0	...
8993605	   .	   .	    0.0	...
8993606	   .	   .	    0.0	...
8993607	   .	   .	    0.0	...
8993608	   .	   .	    0.0	...
8993609	   .	   .	    0.0	...
8993610	   .	   .	    0.0	...
8993611	   .	   .	    0.0	...
8993612	   .	   .	    0.0	...
8993613	   .	   .	    0.0	...
8993614	   .	   .	    0.0	...
8993615	   .	   .	    0.0	...
8993616	   .	   .	    0.0	...
8993617	   .	   .	    0.0	...
8993618	   .	   .	    0.0	...
8993619	   .	   .	    0.0	...
8993620	   .	   .	    0.0	...
8993621	   .	   .	    0.0	...
8993622	   .	   .	    0.0	...
8993623	   .	   .	    0.0	...
8993624	   .	   .	    0.0	...
8993625	   .	   .	    0.0	...
8993626	   .	   .	    0.0	...
8993627	   .	   .	    0.0	...
8993628	   .	   .	    0.0	...
8993629	   .	   .	    0.0	...
8993630	   .	   .	    0.0	...
8993631	   .	   .	    0.0	...
8993632	   .	   .	    0.0	...
8993633	   .	   .	    0.0	...
8993634	   .	   .	    0.0	...
8993635	   .	   .	    0.0	...
8993636	   .	   .	    0.0	...
8993637	   .	   .	    0.0	...
8993638	   .	   .	    0.0	...
8993639	   .	   .	    0.0	...
8993640	   .	   .	    0.0	...
8993641	   .	   .	    0.0	...
8993642	   .	   .	    0.0	...
8993643	   .	   .	    0.0	...
8993644	   .	   .	    0.0	...
MSG	8993645 0000 _ Number Off
8993645	   .	   .	    0.0	...
8993646	   .	   .	    0.0	...
8993647	   .	   .	    0.0	...
8993648	   .	   .	    0.0	...
8993649	   .	   .	    0.0	...
8993650	   .	   .	    0.0	...
8993651	   .	   .	    0.0	...
8993652	   .	   .	    0.0	...
8993653	   .	   .	    0.0	...
8993654	   .	   .	    0.0	...
8993655	   .	   .	    0.0	...
8993656	   .	   .	    0.0	...
8993657	   .	   .	    0.0	...
8993658	   .	   .	    0.0	...
8993659	   .	   .	    0.0	...
8993660	   .	   .	    0.0	...
8993661	   .	   .	    0.0	...
8993662	   .	   .	    0.0	...
8993663	   .	   .	    0.0	...
8993664	   .	   .	    0.0	...
8993665	   .	   .	    0.0	...
8993666	   .	   .	    0.0	...
8993667	   .	   .	    0.0	...
8993668	   .	   .	    0.0	...
8993669	   .	   .	    0.0	...
8993670	   .	   .	    0.0	...
8993671	   .	   .	    0.0	...
8993672	   .	   .	    0.0	...
8993673	   .	   .	    0.0	...
8993674	   .	   .	    0.0	...
8993675	   .	   .	    0.0	...
8993676	   .	   .	    0.0	...
8993677	   .	   .	    0.0	...
8993678	   .	   .	    0.0	...
8993679	   .	   .	    0.0	...
8993680	   .	   .	    0.0	...
8993681	   .	   .	    0.0	...
EBLINK R 8993560	8993681	122
8993682	  862.3	 1178.1	 2049.0	...
8993683	  862.3	 1178.1	 2049.0	...
8993684	  861.2	 1171.8	 2075.0	...
8993685	  860.0	 1160.7	 2113.0	...
8993686	  858.3	 1140.4	 2174.0	...
8993687	  854.7	 1122.6	 2225.0	...
8993688	  851.0	 1102.7	 2288.0	...
8993689	  846.8	 1086.4	 2339.0	...
8993690	  844.0	 1068.1	 2393.0	...
8993691	  841.2	 1051.2	 2439.0	...
8993692	  839.1	 1036.6	 2494.0	...
8993693	  839.2	 1021.9	 2551.0	...
8993694	  839.5	 1008.8	 2607.0	...
8993695	  839.1	  994.8	 2653.0	...
8993696	  837.5	  981.4	 2702.0	...
8993697	  835.7	  967.1	 2749.0	...
8993698	  834.6	  952.0	 2803.0	...
8993699	  834.1	  937.5	 2847.0	...
8993700	  833.5	  923.3	 2893.0	...
8993701	  833.1	  911.3	 2935.0	...
8993702	  832.6	  898.8	 2976.0	...
8993703	  831.2	  886.3	 3014.0	...
8993704	  829.4	  871.9	 3053.0	...
8993705	  825.5	  859.1	 3092.0	...
8993706	  822.5	  847.3	 3125.0	...
8993707	  819.2	  835.6	 3163.0	...
8993708	  817.9	  823.8	 3193.0	...
8993709	  814.8	  812.3	 3233.0	...
8993710	  812.3	  802.4	 3264.0	...
8993711	  810.0	  792.8	 3305.0	...
8993712	  809.7	  783.4	 3335.0	...
8993713	  809.4	  774.5	 3370.0	...
8993714	  808.8	  766.4	 3399.0	...
8993715	  808.0	  759.5	 3431.0	...
8993716	  806.9	  751.8	 3461.0	...
8993717	  806.2	  744.3	 3488.0	...
8993718	  806.3	  736.4	 3512.0	...
8993719	  806.8	  729.4	 3535.0	...
8993720	  807.4	  722.7	 3556.0	...
8993721	  807.0	  715.2	 3587.0	...
8993722	  806.5	  708.7	 3609.0	...
8993723	  806.0	  702.1	 3636.0	...
8993724	  805.7	  697.2	 3648.0	...
8993725	  805.6	  690.4	 3666.0	...
8993726	  805.5	  686.1	 3679.0	...
8993727	  805.1	  680.8	 3699.0	...
8993728	  804.9	  676.7	 3712.0	...
8993729	  804.6	  670.5	 3735.0	...
8993730	  803.6	  664.8	 3751.0	...
8993731	  802.5	  658.9	 3769.0	...
8993732	  801.4	  655.2	 3779.0	...
8993733	  801.2	  651.6	 3787.0	...
ESACC R  8993534	8993733	200	  802.2	  607.3	  801.2	  651.6	   0.94	   1598
SFIX R   8993734
8993734	  801.1	  650.1	 3792.0	...
8993735	  800.8	  645.5	 3807.0	...
8993736	  800.6	  641.5	 3823.0	...
8993737	  800.3	  637.1	 3837.0	...
8993738	  800.1	  633.2	 3850.0	...
8993739	  800.0	  629.4	 3860.0	...
8993740	  799.7	  624.2	 3871.0	...
8993741	  799.2	  621.6	 3873.0	...
8993742	  798.6	  618.4	 3880.0	...
8993743	  798.1	  616.0	 3893.0	...
8993744	  797.9	  611.9	 3908.0	...
8993745	  797.7	  608.3	 3918.0	...
8993746	  797.6	  605.6	 3922.0	...
8993747	  797.5	  604.2	 3924.0	...
8993748	  797.5	  603.6	 3926.0	...
8993749	  797.4	  602.9	 3928.0	...
8993750	  797.3	  601.9	 3929.0	...
8993751	  797.1	  600.5	 3932.0	...
8993752	  797.0	  599.3	 3934.0	...
8993753	  796.9	  598.6	 3937.0	...
8993754	  796.7	  598.4	 3941.0	...
8993755	  796.6	  598.2	 3945.0	...
8993756	  796.7	  598.1	 3949.0	...
8993757	  796.8	  598.7	 3949.0	...
8993758	  797.1	  599.4	 3949.0	...
8993759	  797.3	  600.2	 3947.0	...
8993760	  797.4	  600.5	 3945.0	...
8993761	  797.5	  600.9	 3947.0	...
8993762	  797.4	  601.0	 3951.0	...
8993763	  797.2	  601.0	 3955.0	...
8993764	  796.4	  601.7	 3955.0	...
8993765	  795.8	  602.5	 3955.0	...
8993766	  795.3	  603.3	 3955.0	...
8993767	  795.2	  603.4	 3957.0	...
8993768	  795.2	  603.4	 3959.0	...
8993769	  795.4	  604.2	 3960.0	...
8993770	  795.6	  605.0	 3960.0	...
8993771	  795.8	  605.7	 3958.0	...
8993772	  795.9	  605.7	 3954.0	...
8993773	  796.1	  606.9	 3950.0	...
8993774	  795.9	  608.0	 3949.0	...
8993775	  795.6	  609.1	 3949.0	...
8993776	  795.2	  609.1	 3954.0	...
8993777	  795.3	  609.1	 3957.0	...
8993778	  795.3	  609.2	 3960.0	...
8993779	  795.4	  609.0	 3960.0	...
8993780	  795.5	  608.7	 3960.0	...
8993781	  795.6	  608.2	 3962.0	...
8993782	  795.6	  607.9	 3963.0	...
8993783	  795.5	  607.7	 3965.0	...
8993784	  795.4	  607.7	 3965.0	...
8993785	  795.4	  607.8	 3966.0	...
8993786	  795.4	  607.9	 3969.0	...
8993787	  795.4	  608.0	 3971.0	...
8993788	  795.3	  608.1	 3973.0	...
8993789	  795.1	  608.2	 3972.0	...
8993790	  795.0	  608.2	 3971.0	...
8993791	  794.9	  607.7	 3971.0	...
8993792	  794.8	  607.3	 3973.0	...
8993793	  794.8	  606.9	 3975.0	...
8993794	  794.8	  606.9	 3975.0	...
8993795	  794.9	  606.9	 3974.0	...
8993796	  795.0	  606.8	 3973.0	...
8993797	  794.7	  607.4	 3972.0	...
8993798	  794.4	  608.1	 3972.0	...
8993799	  794.1	  608.7	 3971.0	...
8993800	  794.0	  608.5	 3971.0	...
8993801	  794.0	  607.9	 3971.0	...
8993802	  794.3	  607.2	 3974.0	...
8993803	  794.7	  606.8	 3977.0	...
8993804	  795.1	  606.8	 3976.0	...
8993805	  795.1	  606.9	 3972.0	...
8993806	  794.7	  606.9	 3972.0	...
8993807	  794.3	  606.9	 3976.0	...
8993808	  793.9	  607.1	 3979.0	...
8993809	  793.5	  607.3	 3978.0	...
8993810	  793.0	  607.5	 3976.0	...
8993811	  792.4	  606.9	 3975.0	...
8993812	  792.4	  606.3	 3976.0	...
8993813	  792.6	  605.7	 3976.0	...
8993814	  792.9	  605.7	 3975.0	...
8993815	  793.2	  605.7	 3974.0	...
8993816	  793.5	  606.2	 3973.0	...
8993817	  793.8	  606.8	 3974.0	...
8993818	  794.0	  607.2	 3975.0	...
8993819	  794.2	  606.8	 3980.0	...
8993820	  794.3	  605.7	 3983.0	...
8993821	  794.3	  604.8	 3985.0	...
8993822	  793.8	  604.2	 3985.0	...
8993823	  793.4	  604.3	 3985.0	...
8993824	  793.2	  604.4	 3987.0	...
8993825	  793.4	  604.5	 3989.0	...
8993826	  793.5	  604.8	 3990.0	...
8993827	  793.3	  605.1	 3989.0	...
8993828	  793.1	  605.2	 3988.0	...
8993829	  793.1	  605.3	 3990.0	...
8993830	  793.2	  605.4	 3994.0	...
8993831	  793.2	  605.5	 3998.0	...
8993832	  793.3	  605.5	 4001.0	...
8993833	  793.3	  605.5	 4001.0	...
8993834	  793.1	  604.6	 4002.0	...
8993835	  793.1	  603.8	 4000.0	...
8993836	  793.4	  603.4	 3998.0	...
8993837	  793.8	  603.7	 3997.0	...
8993838	  794.1	  604.3	 3998.0	...
8993839	  794.1	  604.6	 3998.0	...
8993840	  794.1	  604.5	 3998.0	...
8993841	  794.0	  604.2	 3998.0	...
8993842	  793.8	  604.1	 3998.0	...
8993843	  793.6	  604.3	 3997.0	...
8993844	  793.4	  604.5	 3998.0	...
8993845	  793.3	  604.3	 4000.0	...
MSG	8993846 0000 _ Number On
8993846	  793.1	  604.2	 3999.0	...
8993847	  792.9	  603.5	 3997.0	...
8993848	  793.3	  602.7	 3998.0	...
8993849	  794.1	  602.1	 4000.0	...
8993850	  794.8	  602.2	 4004.0	...
8993851	  794.1	  602.5	 4005.0	...
8993852	  793.3	  602.8	 4006.0	...
8993853	  792.6	  603.1	 4007.0	...
8993854	  792.4	  603.3	 4008.0	...
8993855	  792.4	  603.3	 4009.0	...
8993856	  792.3	  603.2	 4012.0	...
8993857	  792.3	  603.1	 4014.0	...
8993858	  792.1	  603.1	 4015.0	...
8993859	  791.9	  603.1	 4012.0	...
8993860	  792.7	  603.4	 4007.0	...
8993861	  793.5	  603.7	 4003.0	...
8993862	  794.1	  604.0	 4001.0	...
8993863	  793.4	  604.0	 4005.0	...
8993864	  792.8	  603.9	 4009.0	...
8993865	  792.5	  603.4	 4012.0	...
8993866	  792.5	  602.9	 4014.0	...
8993867	  792.6	  602.3	 4016.0	...
8993868	  792.7	  602.1	 4015.0	...
8993869	  792.9	  601.9	 4011.0	...
8993870	  793.0	  601.8	 4006.0	...
8993871	  793.1	  601.7	 4005.0	...
8993872	  793.1	  601.8	 4006.0	...
8993873	  793.1	  601.9	 4003.0	...
8993874	  793.1	  602.0	 4000.0	...
8993875	  793.3	  602.2	 3999.0	...
8993876	  793.5	  602.6	 4002.0	...
8993877	  793.4	  602.8	 4007.0	...
8993878	  793.1	  602.7	 4010.0	...
8993879	  792.8	  602.5	 4012.0	...
8993880	  792.7	  602.8	 4012.0	...
8993881	  792.7	  603.4	 4013.0	...
8993882	  792.7	  603.7	 4014.0	...
8993883	  792.7	  603.6	 4014.0	...
8993884	  792.7	  603.4	 4015.0	...
8993885	  792.7	  603.4	 4017.0	...
8993886	  792.9	  603.1	 4019.0	...
8993887	  793.0	  602.5	 4019.0	...
8993888	  793.0	  601.8	 4019.0	...
8993889	  793.0	  601.3	 4017.0	...
8993890	  793.0	  601.0	 4015.0	...
8993891	  793.0	  600.8	 4013.0	...
8993892	  792.9	  600.8	 4014.0	...
8993893	  792.8	  600.8	 4014.0	...
8993894	  792.5	  600.7	 4015.0	...
8993895	  792.2	  600.7	 4015.0	...
8993896	  792.1	  601.3	 4019.0	...
8993897	  792.2	  602.0	 4022.0	...
8993898	  792.2	  602.7	 4026.0	...
8993899	  792.3	  602.7	 4026.0	...
8993900	  792.3	  602.7	 4026.0	...
8993901	  792.3	  602.3	 4026.0	...
8993902	  792.3	  601.8	 4028.0	...
8993903	  792.4	  601.4	 4031.0	...
8993904	  792.5	  601.5	 4032.0	...
8993905	  792.6	  601.6	 4029.0	...
8993906	  792.6	  601.6	 4027.0	...
8993907	  792.7	  601.5	 4026.0	...
8993908	  792.7	  601.5	 4027.0	...
8993909	  792.7	  601.7	 4028.0	...
8993910	  792.9	  602.0	 4028.0	...
8993911	  793.0	  602.1	 4028.0	...
8993912	  792.9	  602.0	 4029.0	...
8993913	  792.7	  601.7	 4030.0	...
8993914	  792.5	  601.4	 4032.0	...
8993915	  792.5	  601.3	 4035.0	...
8993916	  792.5	  601.2	 4037.0	...
8993917	  792.4	  601.1	 4037.0	...
8993918	  792.2	  600.9	 4036.0	...
8993919	  792.0	  600.8	 4036.0	...
8993920	  791.8	  600.8	 4033.0	...
8993921	  791.9	  600.8	 4031.0	...
8993922	  792.0	  600.6	 4033.0	...
8993923	  792.2	  600.5	 4037.0	...
8993924	  792.3	  600.4	 4042.0	...
8993925	  792.4	  600.5	 4042.0	...
8993926	  792.7	  600.9	 4042.0	...
8993927	  793.1	  601.1	 4041.0	...
8993928	  793.3	  601.2	 4041.0	...
8993929	  793.5	  601.2	 4042.0	...
8993930	  793.4	  601.2	 4044.0	...
8993931	  792.9	  601.4	 4045.0	...
8993932	  792.5	  601.7	 4046.0	...
8993933	  792.0	  602.1	 4047.0	...
8993934	  791.9	  602.1	 4048.0	...
8993935	  792.2	  601.6	 4048.0	...
8993936	  792.7	  601.0	 4050.0	...
8993937	  793.2	  600.8	 4051.0	...
8993938	  793.2	  601.1	 4054.0	...
8993939	  793.2	  600.7	 4056.0	...
8993940	  793.1	  599.9	 4056.0	...
8993941	  793.0	  599.4	 4056.0	...
8993942	  793.0	  599.8	 4054.0	...
8993943	  793.1	  600.2	 4053.0	...
8993944	  793.1	  600.4	 4054.0	...
8993945	  792.9	  600.5	 4055.0	...
8993946	  792.8	  600.3	 4055.0	...
8993947	  792.7	  600.1	 4055.0	...
8993948	  792.7	  600.2	 4057.0	...
8993949	  792.8	  600.4	 4057.0	...
8993950	  792.7	  600.6	 4057.0	...
8993951	  792.7	  600.5	 4056.0	...
8993952	  792.4	  600.5	 4056.0	...
8993953	  792.1	  600.3	 4056.0	...
8993954	  792.0	  600.2	 4057.0	...
8993955	  792.3	  599.9	 4057.0	...
8993956	  792.8	  599.6	 4057.0	...
8993957	  793.2	  599.3	 4057.0	...
8993958	  793.4	  599.3	 4057.0	...
8993959	  793.3	  599.1	 4059.0	...
8993960	  792.9	  599.0	 4062.0	...
8993961	  792.6	  598.9	 4062.0	...
8993962	  792.5	  598.9	 4060.0	...
8993963	  792.5	  598.9	 4060.0	...
8993964	  792.5	  598.8	 4063.0	...
8993965	  792.6	  598.8	 4066.0	...
8993966	  792.8	  599.0	 4067.0	...
8993967	  792.8	  599.5	 4067.0	...
8993968	  792.8	  600.0	 4068.0	...
8993969	  792.8	  600.3	 4071.0	...
8993970	  792.9	  600.3	 4073.0	...
8993971	  793.6	  600.0	 4080.0	...
8993972	  794.0	  599.6	 4085.0	...
8993973	  794.4	  599.2	 4089.0	...
8993974	  794.2	  599.0	 4091.0	...
8993975	  794.4	  599.0	 4091.0	...
8993976	  794.6	  598.9	 4091.0	...
8993977	  794.8	  598.7	 4090.0	...
8993978	  794.1	  598.7	 4088.0	...
8993979	  793.1	  598.8	 4089.0	...
8993980	  792.3	  599.0	 4090.0	...
8993981	  792.3	  599.2	 4090.0	...
8993982	  792.7	  599.2	 4087.0	...
8993983	  793.1	  599.4	 4083.0	...
8993984	  793.6	  599.4	 4079.0	...
8993985	  794.0	  599.3	 4082.0	...
8993986	  794.1	  599.1	 4085.0	...
8993987	  793.9	  599.2	 4088.0	...
8993988	  793.6	  599.4	 4087.0	...
8993989	  793.6	  599.6	 4087.0	...
8993990	  793.5	  599.4	 4089.0	...
8993991	  793.6	  599.1	 4091.0	...
8993992	  793.7	  598.8	 4093.0	...
8993993	  793.8	  598.9	 4094.0	...
8993994	  793.8	  599.2	 4094.0	...
8993995	  793.8	  599.5	 4095.0	...
8993996	  793.9	  599.4	 4097.0	...
8993997	  794.0	  599.4	 4100.0	...
8993998	  794.6	  599.4	 4101.0	...
8993999	  795.1	  599.4	 4101.0	...
8994000	  794.9	  599.5	 4102.0	...
8994001	  794.3	  599.9	 4103.0	...
8994002	  793.7	  600.3	 4104.0	...
8994003	  793.7	  600.5	 4103.0	...
8994004	  793.7	  600.3	 4102.0	...
8994005	  793.8	  600.0	 4104.0	...
8994006	  794.0	  599.7	 4107.0	...
8994007	  794.2	  599.5	 4111.0	...
8994008	  794.4	  599.6	 4113.0	...
8994009	  794.6	  599.7	 4116.0	...
8994010	  794.8	  599.3	 4116.0	...
8994011	  795.0	  598.7	 4116.0	...
8994012	  794.9	  598.1	 4115.0	...
8994013	  794.8	  598.0	 4114.0	...
8994014	  794.7	  597.9	 4113.0	...
8994015	  794.7	  597.7	 4113.0	...
8994016	  794.8	  597.9	 4113.0	...
8994017	  795.0	  598.2	 4112.0	...
8994018	  795.1	  598.6	 4111.0	...
8994019	  795.2	  598.5	 4111.0	...
8994020	  795.2	  598.2	 4111.0	...
8994021	  795.1	  598.0	 4111.0	...
8994022	  794.9	  597.9	 4112.0	...
8994023	  794.7	  597.9	 4112.0	...
8994024	  794.6	  598.0	 4113.0	...
8994025	  794.7	  598.1	 4117.0	...
8994026	  794.8	  598.0	 4121.0	...
8994027	  794.7	  597.9	 4124.0	...
8994028	  794.7	  597.8	 4123.0	...
8994029	  794.7	  598.0	 4125.0	...
8994030	  794.7	  598.0	 4127.0	...
8994031	  794.7	  598.0	 4130.0	...
8994032	  794.6	  597.5	 4134.0	...
8994033	  794.6	  597.1	 4138.0	...
8994034	  794.7	  596.8	 4139.0	...
8994035	  794.8	  597.0	 4136.0	...
8994036	  794.8	  597.4	 4133.0	...
8994037	  794.6	  597.6	 4136.0	...
8994038	  794.3	  597.7	 4138.0	...
8994039	  794.1	  597.6	 4140.0	...
8994040	  793.9	  597.4	 4142.0	...
8994041	  793.6	  597.3	 4144.0	...
8994042	  793.4	  597.2	 4147.0	...
8994043	  793.7	  597.1	 4148.0	...
8994044	  794.0	  597.1	 4149.0	...
8994045	  794.3	  597.1	 4150.0	...
8994046	  794.2	  597.3	 4149.0	...
8994047	  794.0	  597.4	 4150.0	...
8994048	  793.9	  597.4	 4150.0	...
8994049	  793.8	  597.4	 4151.0	...
8994050	  793.8	  597.4	 4151.0	...
8994051	  793.7	  597.1	 4152.0	...
8994052	  793.7	  596.8	 4151.0	...
8994053	  793.6	  596.4	 4151.0	...
8994054	  793.8	  596.4	 4150.0	...
8994055	  793.9	  596.7	 4149.0	...
8994056	  793.8	  597.0	 4147.0	...
8994057	  793.6	  597.2	 4146.0	...
8994058	  793.4	  597.1	 4146.0	...
8994059	  793.4	  597.0	 4147.0	...
8994060	  793.5	  597.0	 4148.0	...
8994061	  793.6	  597.1	 4146.0	...
8994062	  793.5	  597.1	 4144.0	...
8994063	  793.4	  597.1	 4141.0	...
8994064	  793.1	  596.9	 4141.0	...
8994065	  793.1	  596.8	 4145.0	...
8994066	  793.1	  596.8	 4148.0	...
8994067	  793.1	  596.8	 4152.0	...
8994068	  793.3	  596.9	 4151.0	...
8994069	  793.7	  596.8	 4153.0	...
8994070	  794.1	  596.8	 4155.0	...
8994071	  794.2	  596.8	 4157.0	...
8994072	  793.8	  596.9	 4158.0	...
8994073	  793.1	  597.0	 4158.0	...
8994074	  792.7	  597.2	 4158.0	...
8994075	  792.5	  597.2	 4159.0	...
8994076	  792.6	  597.1	 4159.0	...
8994077	  792.8	  597.0	 4160.0	...
8994078	  792.5	  597.3	 4161.0	...
8994079	  792.2	  597.7	 4161.0	...
8994080	  791.8	  598.1	 4160.0	...
8994081	  791.8	  598.2	 4159.0	...
8994082	  792.0	  598.2	 4159.0	...
8994083	  792.4	  598.2	 4160.0	...
8994084	  792.7	  598.1	 4161.0	...
8994085	  792.7	  598.1	 4162.0	...
8994086	  792.4	  598.0	 4164.0	...
8994087	  792.2	  597.6	 4170.0	...
8994088	  792.1	  597.4	 4176.0	...
8994089	  792.2	  597.3	 4175.0	...
8994090	  792.4	  597.7	 4170.0	...
8994091	  792.5	  598.3	 4163.0	...
8994092	  792.6	  598.8	 4159.0	...
8994093	  792.5	  599.0	 4156.0	...
8994094	  792.4	  598.9	 4156.0	...
8994095	  792.3	  598.8	 4158.0	...
8994096	  792.2	  598.7	 4159.0	...
8994097	  792.5	  598.5	 4160.0	...
8994098	  792.7	  598.3	 4160.0	...
8994099	  793.0	  598.4	 4160.0	...
8994100	  793.0	  598.7	 4160.0	...
8994101	  793.0	  598.8	 4160.0	...
8994102	  792.6	  599.0	 4160.0	...
8994103	  792.2	  599.0	 4161.0	...
8994104	  792.1	  599.0	 4161.0	...
8994105	  792.4	  598.9	 4161.0	...
8994106	  792.8	  598.6	 4160.0	...
8994107	  792.8	  597.7	 4159.0	...
8994108	  792.8	  596.8	 4160.0	...
8994109	  792.8	  596.1	 4165.0	...
8994110	  793.1	  596.0	 4169.0	...
8994111	  793.4	  596.0	 4168.0	...
8994112	  793.3	  596.2	 4164.0	...
8994113	  792.8	  596.5	 4161.0	...
8994114	  792.4	  596.6	 4162.0	...
8994115	  792.6	  596.5	 4162.0	...
8994116	  793.0	  596.6	 4162.0	...
8994117	  793.3	  596.8	 4161.0	...
8994118	  793.3	  597.1	 4160.0	...
8994119	  793.3	  597.0	 4159.0	...
8994120	  793.3	  596.9	 4158.0	...
8994121	  793.3	  597.0	 4158.0	...
8994122	  793.4	  597.9	 4155.0	...
8994123	  793.4	  598.8	 4150.0	...
8994124	  793.4	  599.4	 4145.0	...
8994125	  793.6	  599.3	 4143.0	...
8994126	  793.8	  599.2	 4141.0	...
8994127	  793.8	  599.0	 4140.0	...
8994128	  793.7	  598.9	 4140.0	...
8994129	  793.6	  598.7	 4139.0	...
8994130	  793.6	  598.5	 4139.0	...
8994131	  793.3	  598.3	 4139.0	...
8994132	  792.7	  598.2	 4139.0	...
8994133	  792.2	  598.4	 4138.0	...
8994134	  791.9	  598.6	 4136.0	...
8994135	  791.9	  598.7	 4134.0	...
8994136	  791.8	  598.7	 4135.0	...
8994137	  791.8	  598.4	 4137.0	...
8994138	  791.6	  598.2	 4140.0	...
8994139	  791.5	  598.0	 4141.0	...
8994140	  791.3	  598.4	 4139.0	...
8994141	  791.2	  598.7	 4137.0	...
8994142	  791.0	  599.0	 4134.0	...
8994143	  791.0	  598.9	 4133.0	...
8994144	  791.0	  598.7	 4132.0	...
8994145	  790.9	  598.5	 4133.0	...
8994146	  790.7	  598.3	 4134.0	...
8994147	  790.6	  598.2	 4135.0	...
8994148	  791.1	  598.2	 4135.0	...
8994149	  791.7	  598.6	 4135.0	...
8994150	  791.7	  599.0	 4135.0	...
8994151	  791.1	  599.6	 4135.0	...
8994152	  790.5	  599.7	 4134.0	...
8994153	  790.4	  599.9	 4134.0	...
8994154	  790.6	  599.9	 4134.0	...
8994155	  790.9	  600.0	 4133.0	...
8994156	  791.2	  600.0	 4132.0	...
8994157	  790.8	  600.0	 4131.0	...
8994158	  790.4	  599.9	 4130.0	...
8994159	  789.9	  599.9	 4130.0	...
8994160	  789.8	  599.9	 4132.0	...
MSG	8994161 0000 _ Number Off
8994161	  789.8	  600.0	 4134.0	...
8994162	  790.1	  600.3	 4135.0	...
8994163	  790.3	  600.7	 4136.0	...
8994164	  790.4	  601.0	 4137.0	...
8994165	  790.2	  601.0	 4138.0	...
8994166	  790.1	  601.2	 4137.0	...
8994167	  789.9	  601.2	 4135.0	...
8994168	  789.8	  601.3	 4131.0	...
8994169	  789.7	  601.2	 4128.0	...
8994170	  789.9	  601.2	 4125.0	...
8994171	  790.1	  601.6	 4125.0	...
8994172	  790.1	  602.0	 4125.0	...
8994173	  790.1	  602.1	 4126.0	...
8994174	  789.9	  602.2	 4126.0	...
8994175	  789.8	  602.5	 4124.0	...
8994176	  789.7	  603.0	 4119.0	...
8994177	  789.7	  602.8	 4114.0	...
8994178	  789.8	  602.4	 4111.0	...
8994179	  790.1	  601.9	 4112.0	...
8994180	  790.4	  601.8	 4111.0	...
8994181	  790.4	  601.8	 4109.0	...
8994182	  790.1	  601.9	 4108.0	...
8994183	  789.9	  602.1	 4107.0	...
8994184	  790.0	  602.5	 4106.0	...
8994185	  790.1	  602.5	 4104.0	...
8994186	  789.8	  602.5	 4104.0	...
8994187	  789.5	  602.4	 4105.0	...
8994188	  789.2	  602.5	 4105.0	...
8994189	  789.2	  602.3	 4105.0	...
8994190	  789.2	  602.1	 4105.0	...
8994191	  789.0	  602.1	 4103.0	...
8994192	  788.8	  602.2	 4100.0	...
8994193	  788.7	  602.5	 4099.0	...
8994194	  788.7	  602.7	 4099.0	...
8994195	  788.7	  603.0	 4099.0	...
8994196	  788.8	  603.0	 4099.0	...
8994197	  789.0	  603.0	 4100.0	...
8994198	  789.2	  603.1	 4100.0	...
8994199	  789.3	  603.1	 4100.0	...
8994200	  789.3	  602.8	 4098.0	...
8994201	  789.3	  602.5	 4094.0	...
8994202	  788.7	  602.6	 4092.0	...
8994203	  788.2	  602.9	 4089.0	...
8994204	  787.7	  603.3	 4087.0	...
8994205	  788.1	  603.2	 4085.0	...
8994206	  788.5	  603.5	 4083.0	...
8994207	  788.9	  603.7	 4081.0	...
8994208	  788.8	  604.0	 4079.0	...
8994209	  788.6	  604.0	 4080.0	...
8994210	  788.5	  604.1	 4082.0	...
8994211	  788.5	  604.2	 4084.0	...
8994212	  788.3	  604.4	 4083.0	...
8994213	  788.1	  604.6	 4082.0	...
8994214	  787.8	  604.4	 4082.0	...
8994215	  787.6	  604.0	 4082.0	...
8994216	  787.6	  604.5	 4082.0	...
8994217	  787.9	  605.4	 4081.0	...
8994218	  788.2	  606.1	 4079.0	...
8994219	  788.3	  605.8	 4077.0	...
8994220	  788.4	  605.9	 4077.0	...
8994221	  788.5	  606.2	 4077.0	...
8994222	  788.5	  606.5	 4078.0	...
8994223	  788.4	  606.5	 4078.0	...
8994224	  788.2	  605.9	 4077.0	...
8994225	  788.0	  605.2	 4075.0	...
8994226	  787.8	  604.6	 4072.0	...
8994227	  787.8	  604.5	 4070.0	...
8994228	  787.7	  604.5	 4070.0	...
8994229	  787.7	  604.6	 4069.0	...
8994230	  788.0	  604.7	 4068.0	...
8994231	  788.2	  604.7	 4068.0	...
8994232	  788.1	  604.7	 4065.0	...
8994233	  787.7	  604.8	 4063.0	...
8994234	  787.4	  604.8	 4060.0	...
8994235	  787.3	  604.9	 4061.0	...
8994236	  787.2	  605.0	 4061.0	...
8994237	  787.1	  605.1	 4060.0	...
8994238	  787.1	  605.1	 4052.0	...
8994239	  787.1	  605.5	 4043.0	...
8994240	  787.1	  606.1	 4043.0	...
8994241	  787.0	  606.6	 4047.0	...
8994242	  786.9	  606.8	 4052.0	...
8994243	  786.7	  606.9	 4049.0	...
8994244	  786.5	  606.8	 4047.0	...
8994245	  786.2	  606.7	 4046.0	...
8994246	  786.0	  606.6	 4047.0	...
8994247	  785.8	  606.8	 4046.0	...
8994248	  785.6	  606.9	 4046.0	...
8994249	  785.5	  607.2	 4046.0	...
8994250	  785.6	  607.4	 4043.0	...
8994251	  786.0	  607.5	 4040.0	...
8994252	  786.4	  607.2	 4037.0	...
8994253	  786.6	  606.8	 4037.0	...
8994254	  786.4	  606.4	 4036.0	...
8994255	  786.0	  606.2	 4035.0	...
8994256	  785.8	  606.3	 4035.0	...
8994257	  786.0	  606.4	 4033.0	...
8994258	  786.5	  606.5	 4031.0	...
8994259	  786.8	  606.5	 4023.0	...
8994260	  787.0	  606.5	 4018.0	...
8994261	  787.0	  606.5	 4013.0	...
8994262	  787.0	  606.3	 4014.0	...
8994263	  787.0	  606.2	 4014.0	...
8994264	  786.5	  606.3	 4015.0	...
8994265	  786.0	  606.4	 4017.0	...
8994266	  785.7	  606.8	 4020.0	...
8994267	  785.8	  607.0	 4022.0	...
8994268	  785.9	  607.1	 4021.0	...
8994269	  786.1	  607.1	 4020.0	...
8994270	  786.2	  607.1	 4016.0	...
8994271	  786.3	  606.9	 4013.0	...
8994272	  786.0	  606.7	 4009.0	...
8994273	  785.8	  607.0	 4008.0	...
8994274	  786.1	  607.5	 4007.0	...
8994275	  786.6	  608.1	 4008.0	...
8994276	  786.8	  608.2	 4005.0	...
8994277	  786.5	  608.3	 4004.0	...
8994278	  786.4	  608.4	 4002.0	...
8994279	  786.5	  608.4	 4003.0	...
8994280	  786.7	  608.3	 4001.0	...
8994281	  786.1	  608.4	 4000.0	...
8994282	  785.5	  608.5	 4000.0	...
8994283	  785.1	  608.5	 4004.0	...
8994284	  785.4	  608.5	 4008.0	...
8994285	  785.6	  608.9	 4010.0	...
8994286	  785.6	  609.2	 4010.0	...
8994287	  785.6	  609.6	 4010.0	...
8994288	  785.8	  609.7	 4010.0	...
8994289	  786.1	  609.8	 4008.0	...
8994290	  786.5	  609.9	 4005.0	...
8994291	  786.5	  609.7	 4003.0	...
8994292	  786.4	  609.6	 4003.0	...
8994293	  786.3	  609.7	 4003.0	...
8994294	  786.3	  610.0	 4000.0	...
8994295	  786.3	  610.2	 3997.0	...
8994296	  786.0	  610.4	 3993.0	...
8994297	  785.7	  610.4	 3989.0	...
8994298	  785.6	  610.3	 3985.0	...
8994299	  785.6	  610.2	 3983.0	...
8994300	  785.6	  610.2	 3984.0	...
8994301	  785.6	  610.2	 3985.0	...
8994302	  785.7	  610.5	 3984.0	...
8994303	  785.7	  610.7	 3984.0	...
8994304	  785.5	  610.9	 3984.0	...
8994305	  785.2	  610.9	 3984.0	...
8994306	  785.0	  611.0	 3986.0	...
8994307	  784.7	  611.2	 3988.0	...
8994308	  784.4	  611.0	 3988.0	...
8994309	  784.3	  610.9	 3986.0	...
8994310	  784.7	  611.1	 3985.0	...
8994311	  785.4	  611.3	 3986.0	...
8994312	  785.9	  611.5	 3986.0	...
8994313	  786.1	  611.1	 3985.0	...
8994314	  786.1	  610.7	 3984.0	...
8994315	  786.1	  610.3	 3980.0	...
8994316	  786.1	  610.2	 3975.0	...
8994317	  786.1	  610.3	 3971.0	...
8994318	  786.1	  610.5	 3971.0	...
8994319	  786.2	  611.1	 3971.0	...
8994320	  786.2	  611.9	 3972.0	...
8994321	  786.2	  612.7	 3972.0	...
8994322	  786.1	  612.3	 3973.0	...
8994323	  785.9	  611.7	 3972.0	...
8994324	  785.6	  611.0	 3971.0	...
8994325	  785.4	  611.1	 3968.0	...
8994326	  785.2	  611.3	 3965.0	...
8994327	  785.1	  611.5	 3963.0	...
8994328	  784.9	  611.8	 3963.0	...
8994329	  784.6	  612.0	 3963.0	...
8994330	  784.4	  612.4	 3963.0	...
8994331	  784.2	  612.6	 3963.0	...
8994332	  784.1	  612.4	 3964.0	...
8994333	  784.1	  612.0	 3964.0	...
8994334	  784.2	  611.9	 3962.0	...
8994335	  784.4	  612.1	 3960.0	...
8994336	  784.7	  612.1	 3958.0	...
8994337	  784.8	  611.9	 3959.0	...
8994338	  784.8	  611.8	 3960.0	...
8994339	  784.8	  612.1	 3962.0	...
8994340	  784.8	  612.4	 3961.0	...
8994341	  784.8	  612.5	 3961.0	...
8994342	  784.8	  612.6	 3961.0	...
8994343	  784.9	  612.6	 3961.0	...
8994344	  785.0	  612.7	 3962.0	...
8994345	  785.2	  613.2	 3962.0	...
8994346	  785.2	  613.6	 3962.0	...
8994347	  785.3	  613.6	 3961.0	...
8994348	  785.3	  613.1	 3958.0	...
8994349	  785.3	  612.6	 3954.0	...
8994350	  785.5	  612.7	 3951.0	...
8994351	  785.7	  612.9	 3949.0	...
8994352	  785.8	  613.1	 3950.0	...
8994353	  785.6	  613.3	 3950.0	...
8994354	  785.5	  613.9	 3951.0	...
8994355	  785.4	  614.4	 3952.0	...
8994356	  785.4	  615.3	 3952.0	...
8994357	  785.4	  615.6	 3949.0	...
8994358	  785.3	  615.1	 3946.0	...
8994359	  785.6	  614.2	 3945.0	...
8994360	  786.0	  613.4	 3942.0	...
8994361	  786.4	  613.3	 3938.0	...
MSG	8994362 0000 _ Number On
8994362	  786.4	  613.5	 3934.0	...
8994363	  786.3	  613.8	 3934.0	...
8994364	  785.8	  614.2	 3934.0	...
8994365	  785.3	  613.7	 3934.0	...
8994366	  784.9	  613.0	 3934.0	...
8994367	  784.6	  612.9	 3934.0	...
8994368	  784.4	  613.6	 3933.0	...
8994369	  784.4	  614.2	 3931.0	...
8994370	  784.5	  614.0	 3929.0	...
8994371	  784.6	  613.8	 3928.0	...
8994372	  784.7	  613.6	 3928.0	...
8994373	  784.7	  613.6	 3927.0	...
8994374	  784.9	  613.8	 3927.0	...
8994375	  785.0	  613.8	 3927.0	...
8994376	  784.8	  613.9	 3927.0	...
8994377	  784.4	  614.0	 3926.0	...
8994378	  784.2	  614.2	 3923.0	...
8994379	  784.2	  614.4	 3920.0	...
8994380	  784.3	  614.4	 3917.0	...
8994381	  784.4	  614.2	 3918.0	...
8994382	  784.5	  613.7	 3920.0	...
8994383	  785.0	  613.2	 3921.0	...
8994384	  785.5	  612.8	 3919.0	...
8994385	  785.9	  612.7	 3917.0	...
8994386	  785.9	  612.9	 3918.0	...
8994387	  785.9	  613.8	 3919.0	...
8994388	  785.8	  614.7	 3921.0	...
8994389	  785.6	  615.3	 3919.0	...
8994390	  785.3	  615.4	 3919.0	...
8994391	  785.1	  615.1	 3919.0	...
8994392	  785.1	  614.8	 3916.0	...
8994393	  785.0	  613.8	 3913.0	...
8994394	  785.1	  613.1	 3911.0	...
8994395	  785.2	  612.4	 3911.0	...
8994396	  785.4	  612.4	 3912.0	...
8994397	  785.1	  612.6	 3912.0	...
8994398	  784.9	  613.1	 3912.0	...
8994399	  784.4	  613.6	 3912.0	...
8994400	  784.3	  614.0	 3908.0	...
8994401	  784.7	  614.2	 3905.0	...
8994402	  785.2	  614.8	 3904.0	...
8994403	  785.7	  615.4	 3905.0	...
8994404	  785.7	  615.1	 3906.0	...
8994405	  785.6	  614.5	 3905.0	...
8994406	  785.7	  613.8	 3905.0	...
8994407	  785.6	  613.8	 3907.0	...
8994408	  785.3	  614.1	 3911.0	...
8994409	  785.0	  614.4	 3915.0	...
8994410	  784.7	  614.7	 3913.0	...
8994411	  784.7	  614.9	 3910.0	...
8994412	  784.7	  614.9	 3906.0	...
8994413	  784.7	  614.7	 3904.0	...
8994414	  784.7	  614.6	 3902.0	...
8994415	  784.9	  614.5	 3900.0	...
8994416	  785.2	  614.7	 3900.0	...
8994417	  785.5	  614.8	 3901.0	...
8994418	  785.5	  614.9	 3900.0	...
8994419	  785.6	  615.1	 3900.0	...
8994420	  785.7	  615.1	 3899.0	...
8994421	  785.6	  615.0	 3899.0	...
8994422	  785.5	  615.0	 3899.0	...
8994423	  785.5	  615.0	 3899.0	...
8994424	  785.4	  614.9	 3899.0	...
8994425	  785.4	  615.0	 3899.0	...
8994426	  785.5	  615.1	 3897.0	...
8994427	  785.6	  615.2	 3895.0	...
8994428	  785.6	  615.0	 3892.0	...
8994429	  785.6	  614.9	 3893.0	...
8994430	  785.7	  614.8	 3894.0	...
8994431	  786.0	  614.8	 3894.0	...
8994432	  786.1	  614.9	 3893.0	...
8994433	  786.2	  615.4	 3893.0	...
8994434	  786.2	  615.9	 3892.0	...
8994435	  786.5	  616.4	 3893.0	...
8994436	  786.7	  616.4	 3893.0	...
8994437	  786.9	  616.1	 3892.0	...
8994438	  786.5	  615.8	 3891.0	...
8994439	  786.1	  615.6	 3890.0	...
8994440	  785.8	  615.8	 3890.0	...
8994441	  785.9	  615.9	 3889.0	...
8994442	  786.0	  615.8	 3889.0	...
8994443	  786.0	  615.8	 3888.0	...
8994444	  785.9	  615.9	 3888.0	...
8994445	  785.9	  615.4	 3888.0	...
8994446	  785.9	  615.1	 3885.0	...
8994447	  785.9	  614.9	 3882.0	...
8994448	  785.9	  614.9	 3881.0	...
8994449	  785.7	  614.6	 3882.0	...
8994450	  785.3	  614.5	 3882.0	...
8994451	  785.0	  614.9	 3878.0	...
8994452	  784.9	  615.4	 3875.0	...
8994453	  785.0	  615.9	 3876.0	...
8994454	  785.1	  616.0	 3878.0	...
8994455	  785.4	  616.0	 3881.0	...
8994456	  785.7	  615.8	 3881.0	...
8994457	  786.0	  615.7	 3881.0	...
8994458	  785.9	  615.9	 3880.0	...
8994459	  786.4	  615.8	 3878.0	...
8994460	  786.8	  615.4	 3875.0	...
8994461	  786.7	  615.1	 3874.0	...
8994462	  786.2	  615.0	 3875.0	...
8994463	  786.1	  614.9	 3876.0	...
8994464	  786.5	  614.7	 3875.0	...
8994465	  786.9	  615.1	 3873.0	...
8994466	  786.9	  615.7	 3872.0	...
8994467	  786.6	  616.2	 3871.0	...
8994468	  786.2	  616.2	 3870.0	...
8994469	  785.8	  616.3	 3870.0	...
8994470	  785.8	  616.3	 3871.0	...
8994471	  785.8	  616.3	 3872.0	...
8994472	  786.0	  616.3	 3873.0	...
8994473	  786.2	  616.0	 3873.0	...
8994474	  786.3	  615.7	 3872.0	...
8994475	  786.5	  616.0	 3872.0	...
8994476	  786.7	  616.6	 3871.0	...
8994477	  786.7	  617.2	 3869.0	...
8994478	  786.5	  617.2	 3868.0	...
8994479	  786.3	  617.5	 3870.0	...
8994480	  786.3	  617.8	 3873.0	...
8994481	  786.3	  618.0	 3874.0	...
8994482	  786.4	  617.7	 3872.0	...
8994483	  786.3	  617.3	 3870.0	...
8994484	  786.1	  617.1	 3870.0	...
8994485	  785.9	  617.2	 3869.0	...
8994486	  785.8	  617.3	 3868.0	...
8994487	  786.0	  617.5	 3868.0	...
8994488	  786.3	  617.5	 3867.0	...
8994489	  786.7	  617.5	 3865.0	...
8994490	  786.9	  617.5	 3863.0	...
8994491	  786.8	  617.1	 3860.0	...
8994492	  787.0	  616.7	 3859.0	...
8994493	  787.3	  616.3	 3860.0	...
8994494	  787.2	  616.3	 3859.0	...
8994495	  786.9	  616.3	 3857.0	...
8994496	  786.5	  616.6	 3855.0	...
8994497	  786.5	  616.9	 3855.0	...
8994498	  786.5	  617.2	 3856.0	...
8994499	  786.2	  617.6	 3856.0	...
8994500	  785.8	  618.1	 3857.0	...
8994501	  785.7	  618.5	 3856.0	...
8994502	  785.9	  618.3	 3856.0	...
8994503	  786.1	  618.1	 3855.0	...
8994504	  786.1	  617.8	 3855.0	...
8994505	  786.0	  617.6	 3855.0	...
8994506	  786.1	  617.3	 3858.0	...
8994507	  786.5	  616.9	 3861.0	...
8994508	  787.1	  616.6	 3864.0	...
8994509	  787.5	  616.5	 3866.0	...
8994510	  787.2	  616.8	 3867.0	...
8994511	  786.8	  617.2	 3868.0	...
8994512	  786.3	  617.6	 3868.0	...
8994513	  786.0	  617.8	 3868.0	...
8994514	  785.7	  617.5	 3867.0	...
8994515	  786.2	  617.0	 3866.0	...
8994516	  786.9	  616.6	 3859.0	...
8994517	  787.6	  616.5	 3852.0	...
8994518	  787.5	  616.7	 3845.0	...
8994519	  787.1	  616.9	 3845.0	...
8994520	  786.7	  617.0	 3845.0	...
8994521	  786.2	  617.1	 3848.0	...
8994522	  786.1	  617.4	 3851.0	...
8994523	  786.0	  617.6	 3851.0	...
8994524	  786.1	  618.0	 3848.0	...
8994525	  786.4	  618.0	 3846.0	...
8994526	  786.6	  618.0	 3845.0	...
8994527	  786.8	  617.6	 3844.0	...
8994528	  786.7	  617.4	 3844.0	...
8994529	  786.7	  617.5	 3845.0	...
8994530	  786.7	  617.6	 3845.0	...
8994531	  786.8	  617.3	 3844.0	...
8994532	  786.9	  617.1	 3844.0	...
8994533	  787.0	  617.4	 3844.0	...
8994534	  787.0	  617.8	 3840.0	...
8994535	  787.2	  617.6	 3836.0	...
8994536	  787.3	  616.9	 3832.0	...
8994537	  786.9	  616.0	 3832.0	...
8994538	  786.4	  615.9	 3832.0	...
8994539	  785.9	  616.0	 3832.0	...
8994540	  785.9	  616.3	 3832.0	...
8994541	  785.9	  616.6	 3832.0	...
8994542	  785.9	  616.7	 3831.0	...
8994543	  786.0	  616.7	 3831.0	...
8994544	  786.1	  616.7	 3832.0	...
8994545	  786.2	  616.6	 3832.0	...
8994546	  786.1	  616.8	 3833.0	...
8994547	  786.1	  617.0	 3834.0	...
8994548	  786.1	  617.1	 3834.0	...
8994549	  785.8	  617.0	 3834.0	...
8994550	  785.5	  616.9	 3833.0	...
8994551	  785.2	  617.3	 3832.0	...
8994552	  785.2	  617.7	 3830.0	...
8994553	  785.2	  618.1	 3829.0	...
8994554	  785.2	  618.3	 3829.0	...
8994555	  785.2	  618.4	 3829.0	...
8994556	  785.4	  618.3	 3829.0	...
8994557	  785.8	  618.1	 3830.0	...
8994558	  786.1	  617.9	 3830.0	...
8994559	  786.2	  617.8	 3831.0	...
8994560	  786.3	  617.7	 3832.0	...
8994561	  786.3	  617.5	 3833.0	...
8994562	  786.4	  617.3	 3831.0	...
8994563	  786.4	  617.3	 3826.0	...
8994564	  786.2	  616.9	 3822.0	...
8994565	  786.0	  616.5	 3822.0	...
8994566	  786.0	  617.2	 3824.0	...
8994567	  786.1	  618.4	 3826.0	...
8994568	  786.3	  619.0	 3827.0	...
8994569	  786.3	  618.4	 3827.0	...
8994570	  786.2	  617.8	 3828.0	...
8994571	  786.3	  618.2	 3827.0	...
8994572	  786.4	  618.7	 3827.0	...
8994573	  786.5	  619.2	 3827.0	...
8994574	  786.3	  619.3	 3827.0	...
8994575	  786.1	  619.3	 3827.0	...
8994576	  786.0	  618.7	 3827.0	...
8994577	  785.9	  618.0	 3828.0	...
8994578	  785.9	  617.5	 3826.0	...
8994579	  785.8	  617.5	 3824.0	...
8994580	  785.9	  617.4	 3822.0	...
8994581	  785.9	  617.3	 3823.0	...
8994582	  785.9	  617.2	 3825.0	...
8994583	  786.0	  617.2	 3825.0	...
8994584	  786.1	  617.2	 3823.0	...
8994585	  786.2	  617.6	 3820.0	...
8994586	  786.2	  618.0	 3822.0	...
8994587	  785.9	  618.6	 3826.0	...
8994588	  785.6	  618.7	 3827.0	...
8994589	  785.3	  618.8	 3824.0	...
8994590	  785.2	  618.6	 3822.0	...
8994591	  785.7	  618.5	 3822.0	...
8994592	  786.1	  618.4	 3821.0	...
8994593	  786.4	  618.3	 3820.0	...
8994594	  786.5	  618.2	 3818.0	...
8994595	  786.5	  618.5	 3818.0	...
8994596	  786.6	  618.9	 3818.0	...
8994597	  786.6	  619.2	 3819.0	...
8994598	  786.4	  619.2	 3821.0	...
8994599	  786.3	  619.2	 3822.0	...
8994600	  786.1	  618.9	 3822.0	...
8994601	  785.7	  618.8	 3820.0	...
8994602	  785.3	  618.6	 3819.0	...
8994603	  785.1	  618.5	 3819.0	...
8994604	  785.3	  618.3	 3819.0	...
8994605	  785.4	  618.2	 3818.0	...
8994606	  785.3	  618.1	 3816.0	...
8994607	  785.3	  618.1	 3815.0	...
8994608	  785.7	  618.0	 3815.0	...
8994609	  786.2	  618.0	 3817.0	...
8994610	  786.6	  618.2	 3818.0	...
8994611	  786.6	  618.6	 3818.0	...
8994612	  786.4	  619.0	 3818.0	...
8994613	  786.3	  619.1	 3819.0	...
8994614	  786.1	  618.8	 3820.0	...
8994615	  786.1	  618.4	 3821.0	...
8994616	  786.1	  618.0	 3820.0	...
8994617	  786.3	  618.3	 3818.0	...
8994618	  786.5	  618.6	 3817.0	...
8994619	  786.6	  618.9	 3815.0	...
8994620	  786.7	  618.3	 3815.0	...
8994621	  786.8	  617.6	 3818.0	...
8994622	  786.7	  617.1	 3822.0	...
8994623	  786.4	  617.2	 3822.0	...
8994624	  786.1	  617.3	 3819.0	...
8994625	  786.1	  617.1	 3815.0	...
8994626	  786.1	  616.8	 3815.0	...
8994627	  786.0	  616.6	 3813.0	...
8994628	  786.0	  617.0	 3812.0	...
8994629	  785.9	  617.3	 3810.0	...
8994630	  785.9	  617.7	 3810.0	...
8994631	  785.9	  617.3	 3810.0	...
8994632	  785.9	  617.2	 3810.0	...
8994633	  785.9	  617.0	 3811.0	...
8994634	  785.8	  617.1	 3811.0	...
8994635	  785.6	  617.1	 3809.0	...
8994636	  785.4	  617.1	 3806.0	...
8994637	  785.3	  616.5	 3802.0	...
8994638	  785.3	  615.8	 3799.0	...
8994639	  785.4	  615.9	 3803.0	...
8994640	  785.5	  616.6	 3809.0	...
8994641	  785.7	  617.3	 3811.0	...
8994642	  786.1	  617.4	 3807.0	...
8994643	  786.3	  617.6	 3805.0	...
8994644	  786.4	  618.2	 3806.0	...
8994645	  786.3	  618.6	 3808.0	...
8994646	  786.2	  619.0	 3808.0	...
8994647	  786.1	  618.7	 3809.0	...
8994648	  786.0	  618.4	 3808.0	...
8994649	  785.9	  618.3	 3808.0	...
8994650	  785.6	  618.4	 3808.0	...
8994651	  785.3	  618.2	 3804.0	...
8994652	  785.2	  617.5	 3800.0	...
8994653	  785.5	  616.7	 3800.0	...
8994654	  785.7	  616.3	 3804.0	...
8994655	  785.7	  616.4	 3805.0	...
8994656	  785.6	  616.5	 3801.0	...
8994657	  785.6	  616.5	 3798.0	...
8994658	  785.6	  616.7	 3797.0	...
8994659	  785.6	  617.0	 3797.0	...
8994660	  785.7	  617.3	 3796.0	...
8994661	  785.6	  617.3	 3794.0	...
8994662	  785.7	  617.3	 3791.0	...
8994663	  785.7	  617.4	 3789.0	...
8994664	  785.8	  617.4	 3789.0	...
8994665	  785.7	  617.2	 3790.0	...
8994666	  785.6	  616.9	 3791.0	...
8994667	  785.4	  617.0	 3792.0	...
8994668	  785.3	  617.1	 3795.0	...
8994669	  785.1	  617.2	 3797.0	...
8994670	  784.9	  617.3	 3799.0	...
8994671	  784.8	  617.4	 3801.0	...
8994672	  784.8	  617.4	 3803.0	...
8994673	  785.0	  617.5	 3805.0	...
MSG	8994674 0000 _ Number Off
8994674	  785.0	  617.5	 3806.0	...
8994675	  784.8	  617.4	 3806.0	...
8994676	  784.7	  617.4	 3805.0	...
8994677	  784.5	  617.7	 3802.0	...
8994678	  784.4	  618.1	 3800.0	...
8994679	  784.3	  618.2	 3801.0	...
8994680	  784.3	  618.0	 3803.0	...
8994681	  784.3	  618.1	 3806.0	...
8994682	  784.3	  618.2	 3805.0	...
8994683	  784.3	  618.3	 3805.0	...
8994684	  784.3	  618.4	 3804.0	...
8994685	  784.2	  618.6	 3804.0	...
8994686	  784.1	  618.6	 3805.0	...
8994687	  784.0	  618.5	 3807.0	...
8994688	  784.3	  618.3	 3810.0	...
8994689	  785.1	  618.2	 3812.0	...
8994690	  785.9	  617.5	 3812.0	...
8994691	  786.4	  616.9	 3808.0	...
8994692	  788.3	  616.1	 3804.0	...
8994693	  790.2	  615.8	 3800.0	...
8994694	  792.9	  615.1	 3798.0	...
8994695	  794.5	  614.3	 3797.0	...
8994696	  796.2	  613.6	 3796.0	...
8994697	  797.7	  613.0	 3795.0	...
8994698	  798.5	  612.6	 3793.0	...
8994699	  799.1	  612.2	 3790.0	...
8994700	  798.7	  612.3	 3788.0	...
8994701	  798.3	  612.3	 3788.0	...
8994702	  797.7	  612.3	 3789.0	...
8994703	  797.4	  612.4	 3789.0	...
8994704	  797.2	  612.5	 3788.0	...
8994705	  796.6	  612.6	 3788.0	...
8994706	  795.9	  612.7	 3786.0	...
8994707	  795.2	  612.8	 3786.0	...
8994708	  795.1	  612.7	 3787.0	...
8994709	  794.9	  612.5	 3792.0	...
8994710	  794.6	  612.3	 3798.0	...
8994711	  794.3	  612.2	 3799.0	...
8994712	  794.3	  612.3	 3793.0	...
8994713	  794.2	  612.6	 3788.0	...
8994714	  794.2	  612.9	 3784.0	...
8994715	  794.4	  612.8	 3784.0	...
8994716	  794.7	  612.5	 3786.0	...
8994717	  794.7	  612.4	 3789.0	...
8994718	  794.4	  612.3	 3793.0	...
8994719	  794.1	  612.5	 3793.0	...
8994720	  793.8	  612.6	 3794.0	...
8994721	  793.7	  612.9	 3794.0	...
8994722	  793.6	  613.0	 3793.0	...
8994723	  793.5	  613.1	 3791.0	...
8994724	  793.4	  613.1	 3791.0	...
8994725	  793.5	  612.6	 3793.0	...
8994726	  793.8	  611.9	 3794.0	...
8994727	  794.2	  611.1	 3794.0	...
8994728	  794.5	  610.8	 3793.0	...
8994729	  794.6	  611.1	 3795.0	...
8994730	  794.4	  611.5	 3798.0	...
8994731	  794.0	  611.8	 3797.0	...
8994732	  793.6	  611.6	 3793.0	...
8994733	  793.7	  611.3	 3792.0	...
8994734	  794.0	  611.5	 3795.0	...
8994735	  794.3	  611.8	 3797.0	...
8994736	  794.5	  612.1	 3799.0	...
8994737	  794.4	  612.3	 3800.0	...
8994738	  794.4	  611.8	 3800.0	...
8994739	  794.4	  611.2	 3798.0	...
8994740	  794.4	  611.2	 3796.0	...
8994741	  794.3	  611.6	 3797.0	...
8994742	  794.3	  612.0	 3797.0	...
8994743	  794.2	  611.9	 3797.0	...
8994744	  794.2	  611.8	 3796.0	...
8994745	  794.2	  611.8	 3795.0	...
8994746	  794.2	  611.8	 3794.0	...
8994747	  794.1	  611.8	 3794.0	...
8994748	  794.0	  611.7	 3794.0	...
8994749	  793.9	  611.5	 3794.0	...
8994750	  793.9	  611.0	 3794.0	...
8994751	  793.8	  610.6	 3793.0	...
8994752	  793.7	  610.0	 3794.0	...
8994753	  793.7	  609.7	 3795.0	...
8994754	  793.8	  610.1	 3797.0	...
8994755	  793.8	  610.8	 3799.0	...
8994756	  793.9	  611.7	 3801.0	...
8994757	  794.0	  611.8	 3799.0	...
8994758	  794.1	  611.9	 3794.0	...
8994759	  794.1	  611.8	 3790.0	...
8994760	  794.1	  611.9	 3788.0	...
8994761	  794.2	  612.0	 3789.0	...
8994762	  794.2	  612.2	 3792.0	...
8994763	  794.0	  611.8	 3794.0	...
8994764	  793.9	  611.3	 3796.0	...
8994765	  793.9	  610.8	 3797.0	...
8994766	  794.0	  610.8	 3797.0	...
8994767	  794.0	  611.0	 3799.0	...
8994768	  794.0	  611.1	 3801.0	...
8994769	  794.0	  610.8	 3803.0	...
8994770	  794.1	  610.4	 3804.0	...
8994771	  794.1	  610.2	 3805.0	...
8994772	  794.4	  610.4	 3806.0	...
8994773	  794.5	  610.5	 3806.0	...
8994774	  794.2	  610.5	 3805.0	...
8994775	  793.7	  610.4	 3805.0	...
8994776	  793.2	  610.3	 3805.0	...
8994777	  793.2	  610.4	 3802.0	...
8994778	  793.1	  610.5	 3799.0	...
8994779	  793.1	  610.8	 3796.0	...
8994780	  793.1	  610.9	 3798.0	...
8994781	  793.2	  610.5	 3800.0	...
8994782	  792.9	  610.2	 3799.0	...
8994783	  792.5	  610.0	 3796.0	...
8994784	  792.2	  610.2	 3793.0	...
8994785	  792.4	  610.3	 3792.0	...
8994786	  792.4	  610.2	 3793.0	...
8994787	  792.3	  609.8	 3795.0	...
8994788	  792.1	  609.4	 3797.0	...
8994789	  792.0	  609.1	 3797.0	...
8994790	  791.8	  609.1	 3798.0	...
8994791	  791.8	  609.0	 3798.0	...
8994792	  791.8	  608.8	 3798.0	...
8994793	  791.9	  609.0	 3799.0	...
8994794	  792.2	  609.2	 3799.0	...
8994795	  792.5	  609.5	 3799.0	...
8994796	  792.8	  609.4	 3798.0	...
8994797	  792.8	  609.2	 3795.0	...
8994798	  792.9	  609.3	 3793.0	...
8994799	  792.9	  609.5	 3791.0	...
8994800	  792.5	  609.8	 3792.0	...
8994801	  792.2	  610.0	 3795.0	...
8994802	  791.8	  609.6	 3798.0	...
8994803	  791.7	  609.0	 3801.0	...
8994804	  791.7	  608.4	 3801.0	...
8994805	  791.9	  608.7	 3801.0	...
8994806	  792.2	  609.0	 3801.0	...
8994807	  792.5	  609.1	 3800.0	...
8994808	  792.5	  608.8	 3798.0	...
8994809	  792.3	  608.6	 3796.0	...
8994810	  792.1	  608.7	 3799.0	...
8994811	  791.9	  608.7	 3802.0	...
8994812	  791.9	  608.8	 3807.0	...
8994813	  792.0	  608.8	 3808.0	...
8994814	  791.7	  608.9	 3808.0	...
8994815	  791.3	  609.0	 3807.0	...
8994816	  791.3	  609.1	 3807.0	...
8994817	  791.6	  609.2	 3807.0	...
8994818	  791.6	  609.3	 3805.0	...
8994819	  791.3	  609.3	 3802.0	...
8994820	  791.0	  609.3	 3799.0	...
8994821	  791.0	  609.4	 3799.0	...
8994822	  791.2	  609.7	 3799.0	...
8994823	  791.6	  610.0	 3801.0	...
8994824	  791.8	  609.7	 3803.0	...
8994825	  792.0	  609.2	 3803.0	...
8994826	  792.0	  608.7	 3802.0	...
8994827	  792.1	  608.7	 3802.0	...
8994828	  792.2	  608.6	 3802.0	...
8994829	  791.5	  608.5	 3802.0	...
8994830	  790.8	  608.4	 3803.0	...
8994831	  790.6	  608.5	 3804.0	...
8994832	  791.0	  608.6	 3805.0	...
8994833	  791.4	  608.6	 3805.0	...
8994834	  791.3	  608.6	 3806.0	...
8994835	  791.3	  608.6	 3806.0	...
8994836	  791.2	  608.6	 3806.0	...
8994837	  791.0	  608.6	 3806.0	...
8994838	  790.8	  608.7	 3807.0	...
8994839	  790.5	  608.5	 3813.0	...
8994840	  790.4	  608.3	 3818.0	...
8994841	  790.4	  608.0	 3823.0	...
8994842	  790.4	  608.1	 3823.0	...
8994843	  790.3	  608.1	 3822.0	...
8994844	  790.2	  608.1	 3820.0	...
8994845	  790.4	  607.9	 3818.0	...
8994846	  790.8	  607.8	 3818.0	...
8994847	  791.1	  607.8	 3818.0	...
8994848	  791.1	  608.1	 3817.0	...
8994849	  791.1	  608.4	 3817.0	...
8994850	  790.9	  608.6	 3817.0	...
8994851	  790.6	  608.9	 3818.0	...
8994852	  790.6	  609.3	 3818.0	...
8994853	  790.8	  609.6	 3819.0	...
8994854	  791.1	  609.5	 3819.0	...
8994855	  791.1	  609.5	 3819.0	...
8994856	  791.2	  609.4	 3819.0	...
8994857	  791.3	  609.5	 3818.0	...
8994858	  791.3	  609.5	 3818.0	...
8994859	  791.1	  609.2	 3820.0	...
8994860	  790.9	  608.8	 3821.0	...
8994861	  790.9	  608.3	 3822.0	...
8994862	  791.1	  608.2	 3823.0	...
8994863	  791.2	  608.2	 3825.0	...
8994864	  791.1	  608.0	 3827.0	...
8994865	  791.1	  607.8	 3828.0	...
8994866	  791.2	  607.2	 3828.0	...
8994867	  791.3	  606.8	 3829.0	...
8994868	  791.6	  606.7	 3829.0	...
8994869	  791.5	  607.3	 3829.0	...
8994870	  791.5	  607.8	 3825.0	...
8994871	  791.3	  608.1	 3821.0	...
8994872	  791.4	  608.1	 3817.0	...
8994873	  791.3	  607.8	 3819.0	...
8994874	  791.2	  607.5	 3821.0	...
MSG	8994875 0000 _ Number On
8994875	  791.3	  607.1	 3821.0	...
8994876	  791.4	  606.9	 3825.0	...
8994877	  791.0	  606.9	 3829.0	...
8994878	  790.6	  607.0	 3831.0	...
8994879	  790.1	  607.1	 3826.0	...
8994880	  790.0	  607.0	 3820.0	...
8994881	  790.4	  607.0	 3819.0	...
8994882	  790.8	  606.8	 3821.0	...
8994883	  790.9	  606.6	 3824.0	...
8994884	  790.7	  606.5	 3825.0	...
8994885	  790.5	  606.5	 3824.0	...
8994886	  790.6	  606.6	 3822.0	...
8994887	  790.5	  606.7	 3822.0	...
8994888	  790.2	  606.9	 3825.0	...
8994889	  790.0	  607.0	 3829.0	...
8994890	  790.1	  607.0	 3831.0	...
8994891	  790.2	  607.0	 3833.0	...
8994892	  790.4	  606.9	 3836.0	...
8994893	  790.5	  606.8	 3839.0	...
8994894	  790.5	  606.5	 3841.0	...
8994895	  790.4	  606.3	 3842.0	...
8994896	  790.4	  605.9	 3842.0	...
8994897	  790.2	  605.5	 3843.0	...
8994898	  790.0	  605.4	 3843.0	...
8994899	  790.0	  605.7	 3843.0	...
8994900	  790.1	  606.0	 3843.0	...
8994901	  790.3	  606.0	 3843.0	...
8994902	  790.4	  606.0	 3843.0	...
8994903	  790.5	  605.9	 3844.0	...
8994904	  790.4	  605.9	 3844.0	...
8994905	  790.4	  605.9	 3845.0	...
8994906	  790.5	  606.0	 3845.0	...
8994907	  790.2	  605.6	 3846.0	...
8994908	  789.9	  605.1	 3846.0	...
8994909	  789.6	  604.6	 3846.0	...
8994910	  789.3	  604.3	 3846.0	...
8994911	  789.1	  603.9	 3846.0	...
8994912	  788.9	  603.5	 3845.0	...
8994913	  789.5	  603.3	 3846.0	...
8994914	  790.1	  603.3	 3848.0	...
8994915	  790.2	  603.3	 3850.0	...
8994916	  789.8	  603.6	 3851.0	...
8994917	  789.5	  603.8	 3849.0	...
8994918	  789.5	  603.7	 3849.0	...
8994919	  789.4	  603.5	 3850.0	...
8994920	  789.4	  603.4	 3851.0	...
8994921	  789.5	  603.7	 3851.0	...
8994922	  789.6	  604.0	 3851.0	...
8994923	  789.6	  603.8	 3851.0	...
8994924	  789.7	  603.5	 3852.0	...
8994925	  789.6	  603.2	 3852.0	...
8994926	  789.6	  603.1	 3852.0	...
8994927	  789.7	  603.0	 3852.0	...
8994928	  789.8	  602.9	 3851.0	...
8994929	  789.9	  603.0	 3855.0	...
8994930	  790.1	  603.2	 3860.0	...
8994931	  790.2	  603.2	 3864.0	...
8994932	  789.7	  603.0	 3864.0	...
8994933	  789.2	  602.7	 3863.0	...
8994934	  789.0	  603.0	 3863.0	...
8994935	  789.3	  603.4	 3860.0	...
8994936	  789.6	  603.8	 3857.0	...
8994937	  789.6	  603.9	 3854.0	...
8994938	  789.7	  604.0	 3855.0	...
8994939	  789.7	  604.1	 3855.0	...
8994940	  789.7	  604.1	 3855.0	...
8994941	  789.6	  603.7	 3855.0	...
8994942	  789.6	  603.2	 3854.0	...
8994943	  789.5	  602.8	 3858.0	...
8994944	  789.4	  602.9	 3863.0	...
8994945	  789.4	  603.0	 3867.0	...
8994946	  789.6	  603.1	 3867.0	...
8994947	  789.7	  603.3	 3866.0	...
8994948	  789.6	  603.6	 3866.0	...
8994949	  789.6	  603.6	 3865.0	...
8994950	  789.7	  603.5	 3866.0	...
8994951	  789.8	  603.4	 3866.0	...
8994952	  789.6	  602.7	 3866.0	...
8994953	  789.3	  602.0	 3862.0	...
8994954	  788.8	  601.4	 3858.0	...
8994955	  788.4	  601.5	 3857.0	...
8994956	  788.1	  601.4	 3857.0	...
8994957	  788.4	  601.1	 3859.0	...
8994958	  789.0	  601.3	 3862.0	...
8994959	  789.6	  601.6	 3864.0	...
8994960	  790.0	  602.0	 3864.0	...
8994961	  789.9	  601.9	 3864.0	...
8994962	  790.1	  601.5	 3864.0	...
8994963	  790.2	  601.1	 3867.0	...
8994964	  790.2	  600.9	 3869.0	...
8994965	  790.0	  601.1	 3872.0	...
8994966	  789.9	  601.3	 3872.0	...
8994967	  790.0	  601.7	 3872.0	...
8994968	  790.1	  601.8	 3871.0	...
8994969	  790.3	  601.8	 3870.0	...
8994970	  790.0	  601.8	 3869.0	...
8994971	  789.6	  601.9	 3870.0	...
8994972	  789.3	  601.9	 3872.0	...
8994973	  789.3	  601.8	 3875.0	...
8994974	  789.3	  601.8	 3877.0	...
8994975	  789.2	  601.7	 3876.0	...
8994976	  789.2	  601.6	 3876.0	...
8994977	  789.3	  601.5	 3876.0	...
8994978	  789.2	  601.4	 3876.0	...
8994979	  789.1	  601.6	 3876.0	...
8994980	  789.3	  601.9	 3875.0	...
8994981	  789.7	  602.5	 3875.0	...
8994982	  790.1	  603.0	 3875.0	...
8994983	  790.0	  602.4	 3877.0	...
8994984	  789.8	  601.4	 3878.0	...
8994985	  789.7	  601.1	 3876.0	...
8994986	  789.8	  601.7	 3873.0	...
8994987	  789.8	  602.6	 3873.0	...
8994988	  789.9	  602.7	 3879.0	...
8994989	  790.0	  602.7	 3885.0	...
8994990	  790.0	  602.2	 3886.0	...
8994991	  789.9	  601.9	 3887.0	...
8994992	  790.1	  601.7	 3886.0	...
8994993	  790.2	  601.7	 3885.0	...
8994994	  790.4	  601.5	 3883.0	...
8994995	  790.2	  601.2	 3883.0	...
8994996	  790.0	  600.6	 3883.0	...
8994997	  789.7	  600.3	 3883.0	...
8994998	  789.4	  600.1	 3881.0	...
8994999	  789.2	  600.1	 3878.0	...
8995000	  789.1	  600.0	 3876.0	...
8995001	  789.1	  599.9	 3875.0	...
8995002	  789.2	  599.7	 3875.0	...
8995003	  789.4	  600.2	 3875.0	...
8995004	  789.6	  600.7	 3875.0	...
8995005	  789.3	  601.0	 3877.0	...
8995006	  788.9	  600.8	 3879.0	...
8995007	  788.4	  600.4	 3882.0	...
8995008	  788.3	  600.2	 3882.0	...
8995009	  788.2	  600.2	 3881.0	...
8995010	  788.3	  600.3	 3881.0	...
8995011	  788.5	  600.3	 3881.0	...
8995012	  788.6	  600.2	 3880.0	...
8995013	  788.6	  600.4	 3880.0	...
8995014	  788.5	  600.8	 3880.0	...
8995015	  788.6	  601.1	 3880.0	...
8995016	  788.9	  600.9	 3883.0	...
8995017	  789.3	  600.8	 3886.0	...
8995018	  789.3	  601.0	 3889.0	...
8995019	  789.2	  601.3	 3889.0	...
8995020	  789.0	  601.3	 3889.0	...
8995021	  789.2	  600.8	 3890.0	...
8995022	  789.5	  600.3	 3891.0	...
8995023	  789.8	  600.1	 3892.0	...
8995024	  789.8	  600.2	 3893.0	...
8995025	  789.7	  600.3	 3894.0	...
8995026	  789.5	  600.3	 3894.0	...
8995027	  789.2	  600.2	 3892.0	...
8995028	  789.0	  600.0	 3891.0	...
8995029	  789.2	  599.7	 3889.0	...
8995030	  789.5	  599.2	 3889.0	...
8995031	  789.9	  598.7	 3889.0	...
8995032	  790.1	  598.3	 3890.0	...
8995033	  789.9	  598.4	 3890.0	...
8995034	  789.5	  598.5	 3890.0	...
8995035	  789.2	  598.6	 3890.0	...
8995036	  789.2	  598.7	 3891.0	...
8995037	  789.1	  598.7	 3890.0	...
8995038	  788.9	  598.8	 3889.0	...
8995039	  788.7	  599.0	 3888.0	...
8995040	  788.6	  598.3	 3888.0	...
8995041	  788.4	  597.6	 3888.0	...
8995042	  788.3	  597.3	 3888.0	...
8995043	  789.0	  597.6	 3888.0	...
8995044	  789.8	  598.0	 3887.0	...
8995045	  790.2	  597.9	 3886.0	...
8995046	  789.8	  597.9	 3884.0	...
8995047	  789.3	  597.9	 3883.0	...
8995048	  789.2	  597.9	 3884.0	...
8995049	  789.1	  597.9	 3887.0	...
8995050	  789.2	  597.9	 3891.0	...
8995051	  789.2	  597.8	 3893.0	...
8995052	  789.2	  597.6	 3894.0	...
8995053	  789.0	  597.5	 3894.0	...
8995054	  788.6	  597.3	 3895.0	...
8995055	  788.3	  597.4	 3897.0	...
8995056	  788.1	  597.6	 3896.0	...
8995057	  788.1	  597.6	 3890.0	...
8995058	  788.6	  597.4	 3884.0	...
8995059	  789.0	  597.8	 3884.0	...
8995060	  789.0	  598.4	 3888.0	...
8995061	  788.5	  598.9	 3893.0	...
8995062	  788.5	  598.8	 3895.0	...
8995063	  788.9	  598.5	 3895.0	...
8995064	  789.3	  598.4	 3895.0	...
8995065	  789.2	  597.8	 3896.0	...
8995066	  789.0	  597.3	 3897.0	...
8995067	  788.9	  596.9	 3898.0	...
8995068	  788.9	  597.0	 3899.0	...
8995069	  788.8	  597.2	 3899.0	...
8995070	  788.7	  597.3	 3899.0	...
8995071	  788.5	  597.2	 3900.0	...
8995072	  788.6	  597.1	 3901.0	...
8995073	  788.7	  597.0	 3900.0	...
8995074	  788.4	  597.0	 3897.0	...
8995075	  788.1	  597.1	 3895.0	...
8995076	  788.2	  597.1	 3892.0	...
8995077	  788.6	  597.2	 3893.0	...
8995078	  789.0	  596.9	 3893.0	...
8995079	  789.0	  596.6	 3893.0	...
8995080	  789.0	  596.4	 3895.0	...
8995081	  789.1	  596.4	 3898.0	...
8995082	  788.7	  596.5	 3900.0	...
8995083	  788.3	  596.1	 3899.0	...
8995084	  787.8	  595.7	 3898.0	...
8995085	  787.7	  595.2	 3897.0	...
8995086	  788.2	  595.1	 3897.0	...
8995087	  788.6	  594.9	 3898.0	...
8995088	  788.5	  595.0	 3898.0	...
8995089	  787.9	  595.3	 3900.0	...
8995090	  787.5	  595.5	 3900.0	...
8995091	  787.6	  595.5	 3901.0	...
8995092	  787.7	  595.4	 3901.0	...
8995093	  787.5	  595.3	 3900.0	...
8995094	  787.4	  595.4	 3899.0	...
8995095	  788.1	  595.3	 3899.0	...
8995096	  788.9	  595.3	 3900.0	...
8995097	  789.8	  594.8	 3899.0	...
8995098	  789.8	  594.4	 3899.0	...
8995099	  789.7	  594.1	 3901.0	...
8995100	  789.6	  594.2	 3905.0	...
8995101	  789.6	  594.3	 3908.0	...
8995102	  789.7	  594.2	 3906.0	...
8995103	  789.5	  594.5	 3902.0	...
8995104	  789.1	  594.9	 3899.0	...
8995105	  788.8	  595.3	 3901.0	...
8995106	  788.9	  595.3	 3903.0	...
8995107	  789.0	  594.8	 3905.0	...
8995108	  789.0	  594.2	 3904.0	...
8995109	  789.1	  593.7	 3902.0	...
8995110	  789.2	  593.9	 3902.0	...
8995111	  789.3	  593.9	 3902.0	...
8995112	  789.2	  593.8	 3901.0	...
8995113	  789.1	  593.7	 3901.0	...
8995114	  789.1	  593.7	 3901.0	...
8995115	  789.2	  593.9	 3903.0	...
8995116	  789.3	  594.0	 3904.0	...
8995117	  789.3	  594.1	 3909.0	...
8995118	  789.1	  594.2	 3913.0	...
8995119	  788.9	  594.1	 3915.0	...
8995120	  788.7	  594.0	 3914.0	...
8995121	  788.3	  594.2	 3911.0	...
8995122	  787.8	  594.5	 3911.0	...
8995123	  787.4	  594.7	 3911.0	...
8995124	  787.3	  594.8	 3912.0	...
8995125	  787.6	  594.9	 3910.0	...
8995126	  787.8	  594.7	 3908.0	...
8995127	  787.8	  594.5	 3906.0	...
8995128	  787.6	  594.1	 3907.0	...
8995129	  787.3	  593.8	 3907.0	...
8995130	  787.3	  593.5	 3906.0	...
8995131	  787.2	  593.4	 3905.0	...
8995132	  787.2	  593.3	 3902.0	...
8995133	  787.5	  593.2	 3899.0	...
8995134	  787.7	  593.2	 3898.0	...
8995135	  787.9	  593.1	 3901.0	...
8995136	  787.9	  593.0	 3905.0	...
8995137	  788.1	  592.9	 3906.0	...
8995138	  788.3	  592.7	 3906.0	...
8995139	  788.1	  592.6	 3906.0	...
8995140	  788.0	  592.8	 3906.0	...
8995141	  787.9	  593.0	 3906.0	...
8995142	  788.0	  592.9	 3906.0	...
8995143	  788.0	  592.6	 3907.0	...
8995144	  787.8	  592.8	 3909.0	...
8995145	  787.7	  593.4	 3911.0	...
8995146	  787.6	  594.0	 3912.0	...
8995147	  787.6	  594.1	 3911.0	...
8995148	  787.4	  594.0	 3912.0	...
8995149	  787.2	  593.9	 3913.0	...
8995150	  787.1	  593.8	 3913.0	...
8995151	  787.1	  593.5	 3913.0	...
8995152	  787.2	  593.1	 3913.0	...
8995153	  787.5	  592.8	 3912.0	...
8995154	  787.9	  593.0	 3912.0	...
8995155	  788.2	  593.5	 3912.0	...
8995156	  788.2	  594.1	 3913.0	...
8995157	  788.1	  593.5	 3912.0	...
8995158	  788.1	  592.6	 3912.0	...
8995159	  788.0	  591.7	 3912.0	...
8995160	  787.7	  591.6	 3913.0	...
8995161	  787.3	  591.3	 3913.0	...
8995162	  787.1	  591.1	 3912.0	...
8995163	  787.1	  591.5	 3911.0	...
8995164	  786.7	  592.1	 3911.0	...
8995165	  786.2	  592.8	 3913.0	...
8995166	  785.7	  593.2	 3915.0	...
8995167	  786.0	  593.5	 3918.0	...
8995168	  786.2	  593.7	 3920.0	...
8995169	  786.7	  593.5	 3922.0	...
8995170	  787.1	  593.7	 3922.0	...
8995171	  787.4	  593.9	 3921.0	...
8995172	  787.4	  593.9	 3920.0	...
8995173	  787.1	  593.7	 3920.0	...
8995174	  786.8	  593.4	 3920.0	...
8995175	  787.1	  593.1	 3923.0	...
8995176	  787.7	  593.0	 3925.0	...
8995177	  787.7	  593.0	 3927.0	...
8995178	  787.2	  593.3	 3927.0	...
8995179	  786.7	  593.5	 3929.0	...
8995180	  786.5	  593.3	 3932.0	...
8995181	  786.3	  593.1	 3934.0	...
8995182	  786.2	  592.9	 3931.0	...
8995183	  786.2	  593.1	 3927.0	...
8995184	  786.3	  593.2	 3923.0	...
8995185	  786.5	  593.3	 3924.0	...
8995186	  786.7	  593.3	 3925.0	...
8995187	  786.9	  593.3	 3925.0	...
8995188	  787.1	  593.4	 3930.0	...
MSG	8995189 0000 _ Number Off
8995189	  787.5	  593.5	 3935.0	...
8995190	  787.6	  593.7	 3940.0	...
8995191	  787.8	  593.7	 3937.0	...
8995192	  787.8	  593.6	 3935.0	...
8995193	  787.3	  593.5	 3932.0	...
8995194	  786.6	  593.0	 3931.0	...
8995195	  785.9	  592.8	 3932.0	...
8995196	  785.8	  592.6	 3933.0	...
8995197	  785.8	  592.7	 3934.0	...
8995198	  785.9	  592.9	 3934.0	...
8995199	  786.1	  593.0	 3934.0	...
8995200	  786.2	  593.0	 3936.0	...
8995201	  786.3	  592.7	 3937.0	...
8995202	  786.5	  592.3	 3938.0	...
8995203	  786.7	  592.1	 3938.0	...
8995204	  786.8	  592.3	 3939.0	...
8995205	  786.7	  592.4	 3938.0	...
8995206	  786.7	  592.6	 3938.0	...
8995207	  786.7	  592.6	 3940.0	...
8995208	  786.7	  592.7	 3942.0	...
8995209	  786.8	  592.8	 3945.0	...
8995210	  786.9	  593.0	 3945.0	...
8995211	  786.9	  593.1	 3946.0	...
8995212	  786.8	  593.2	 3945.0	...
8995213	  786.7	  593.2	 3944.0	...
8995214	  786.7	  593.1	 3943.0	...
8995215	  786.7	  593.2	 3943.0	...
8995216	  786.5	  593.4	 3943.0	...
8995217	  786.3	  593.5	 3943.0	...
8995218	  786.1	  593.0	 3943.0	...
8995219	  786.3	  592.6	 3942.0	...
8995220	  786.4	  592.3	 3945.0	...
8995221	  786.5	  592.4	 3947.0	...
8995222	  786.4	  592.3	 3948.0	...
8995223	  786.2	  592.3	 3947.0	...
8995224	  786.2	  592.3	 3945.0	...
8995225	  786.0	  592.4	 3944.0	...
8995226	  785.8	  592.5	 3942.0	...
8995227	  785.8	  592.6	 3940.0	...
8995228	  786.0	  592.7	 3937.0	...
8995229	  786.3	  592.8	 3936.0	...
8995230	  786.2	  592.5	 3937.0	...
8995231	  786.2	  592.2	 3944.0	...
8995232	  786.2	  592.0	 3950.0	...
8995233	  786.2	  592.1	 3956.0	...
8995234	  786.1	  592.0	 3956.0	...
8995235	  786.0	  591.6	 3956.0	...
8995236	  786.3	  591.1	 3956.0	...
8995237	  786.7	  591.1	 3956.0	...
8995238	  786.8	  591.3	 3957.0	...
8995239	  786.6	  591.6	 3955.0	...
8995240	  786.4	  591.2	 3953.0	...
8995241	  786.3	  590.9	 3952.0	...
8995242	  785.8	  590.8	 3951.0	...
8995243	  785.4	  591.1	 3951.0	...
8995244	  785.7	  591.7	 3951.0	...
8995245	  786.2	  592.1	 3951.0	...
8995246	  786.7	  592.4	 3952.0	...
8995247	  786.6	  592.4	 3955.0	...
8995248	  786.4	  592.2	 3957.0	...
8995249	  786.3	  592.0	 3959.0	...
8995250	  786.2	  591.8	 3959.0	...
8995251	  786.2	  591.8	 3960.0	...
8995252	  786.3	  591.9	 3959.0	...
8995253	  785.8	  592.0	 3957.0	...
8995254	  785.3	  592.6	 3954.0	...
8995255	  785.1	  593.1	 3954.0	...
8995256	  785.3	  592.7	 3954.0	...
8995257	  785.5	  591.8	 3955.0	...
8995258	  785.4	  590.8	 3956.0	...
8995259	  785.1	  590.7	 3957.0	...
8995260	  784.8	  590.8	 3959.0	...
8995261	  784.7	  591.0	 3962.0	...
8995262	  784.7	  591.2	 3963.0	...
8995263	  784.7	  591.2	 3964.0	...
8995264	  785.2	  591.1	 3966.0	...
8995265	  785.7	  591.0	 3968.0	...
8995266	  786.2	  590.5	 3970.0	...
8995267	  785.7	  590.2	 3969.0	...
8995268	  785.3	  590.1	 3967.0	...
8995269	  785.3	  590.1	 3965.0	...
8995270	  785.8	  590.1	 3965.0	...
8995271	  786.3	  589.9	 3964.0	...
8995272	  786.1	  589.8	 3965.0	...
8995273	  786.0	  590.0	 3968.0	...
8995274	  785.6	  590.4	 3971.0	...
8995275	  785.2	  590.9	 3972.0	...
8995276	  784.9	  591.2	 3973.0	...
8995277	  785.0	  591.1	 3975.0	...
8995278	  785.1	  590.8	 3976.0	...
8995279	  785.1	  590.5	 3979.0	...
8995280	  785.2	  590.6	 3980.0	...
8995281	  785.1	  590.6	 3979.0	...
8995282	  785.0	  590.7	 3976.0	...
8995283	  784.9	  590.7	 3975.0	...
8995284	  785.0	  590.7	 3977.0	...
8995285	  785.1	  590.7	 3980.0	...
8995286	  785.1	  590.8	 3981.0	...
8995287	  784.9	  590.9	 3980.0	...
8995288	  784.7	  591.0	 3980.0	...
8995289	  784.8	  591.1	 3981.0	...
8995290	  785.0	  591.2	 3982.0	...
8995291	  785.1	  591.2	 3985.0	...
8995292	  785.0	  591.0	 3988.0	...
8995293	  784.8	  590.9	 3992.0	...
8995294	  784.7	  590.9	 3993.0	...
8995295	  784.5	  591.0	 3990.0	...
8995296	  784.5	  591.0	 3986.0	...
8995297	  784.3	  591.1	 3983.0	...
8995298	  784.1	  590.8	 3983.0	...
8995299	  784.2	  590.5	 3983.0	...
8995300	  784.5	  590.1	 3983.0	...
8995301	  784.5	  590.1	 3986.0	...
8995302	  784.3	  589.9	 3990.0	...
8995303	  784.1	  589.6	 3994.0	...
8995304	  784.1	  589.3	 3994.0	...
8995305	  784.0	  589.3	 3992.0	...
8995306	  783.9	  589.5	 3990.0	...
8995307	  784.0	  589.5	 3990.0	...
8995308	  784.3	  589.5	 3989.0	...
8995309	  784.5	  589.6	 3990.0	...
8995310	  784.4	  589.7	 3992.0	...
8995311	  784.4	  589.7	 3994.0	...
8995312	  784.4	  589.6	 3996.0	...
8995313	  784.4	  589.5	 3996.0	...
8995314	  784.3	  589.5	 3996.0	...
8995315	  784.6	  589.5	 3994.0	...
8995316	  784.9	  589.5	 3992.0	...
8995317	  784.9	  589.6	 3989.0	...
8995318	  784.5	  589.8	 3991.0	...
8995319	  784.0	  589.8	 3995.0	...
8995320	  783.6	  589.7	 4001.0	...
8995321	  783.4	  589.6	 4004.0	...
8995322	  783.4	  589.5	 4006.0	...
8995323	  783.4	  589.3	 4006.0	...
8995324	  783.5	  589.2	 4007.0	...
8995325	  783.7	  588.9	 4006.0	...
8995326	  783.9	  588.6	 4005.0	...
8995327	  784.0	  588.7	 4004.0	...
8995328	  783.9	  589.2	 4005.0	...
8995329	  783.9	  589.7	 4006.0	...
8995330	  783.8	  590.4	 4006.0	...
8995331	  783.8	  591.0	 4007.0	...
8995332	  783.8	  591.5	 4008.0	...
8995333	  783.7	  590.9	 4007.0	...
8995334	  783.9	  590.3	 4005.0	...
8995335	  784.1	  589.8	 4004.0	...
8995336	  784.4	  589.8	 4005.0	...
8995337	  784.2	  589.8	 4005.0	...
8995338	  784.1	  589.8	 4004.0	...
8995339	  783.9	  590.2	 3999.0	...
8995340	  783.9	  590.5	 3995.0	...
8995341	  783.9	  590.8	 3993.0	...
8995342	  783.8	  590.3	 3995.0	...
8995343	  783.8	  589.9	 3998.0	...
8995344	  783.7	  589.8	 4001.0	...
8995345	  783.7	  590.0	 4000.0	...
8995346	  783.8	  590.3	 4000.0	...
8995347	  783.7	  590.4	 4000.0	...
8995348	  783.6	  590.6	 4001.0	...
8995349	  783.1	  590.5	 4001.0	...
8995350	  782.6	  590.3	 4001.0	...
8995351	  782.1	  589.8	 4000.0	...
8995352	  782.2	  589.3	 4000.0	...
8995353	  782.2	  589.0	 4000.0	...
8995354	  782.2	  589.0	 4000.0	...
8995355	  782.5	  589.1	 4001.0	...
8995356	  782.8	  589.1	 4002.0	...
8995357	  783.4	  588.9	 4005.0	...
8995358	  783.6	  589.1	 4008.0	...
8995359	  783.3	  589.4	 4010.0	...
8995360	  782.7	  589.7	 4009.0	...
8995361	  782.2	  589.5	 4007.0	...
8995362	  782.0	  589.5	 4004.0	...
8995363	  781.9	  589.5	 4004.0	...
8995364	  782.0	  589.1	 4004.0	...
8995365	  782.4	  588.6	 4004.0	...
8995366	  782.7	  588.1	 4004.0	...
8995367	  782.8	  588.2	 4004.0	...
8995368	  782.7	  588.3	 4005.0	...
8995369	  782.6	  588.6	 4007.0	...
8995370	  782.6	  588.7	 4009.0	...
8995371	  782.3	  588.9	 4012.0	...
8995372	  781.9	  589.1	 4013.0	...
8995373	  781.5	  589.3	 4014.0	...
8995374	  781.6	  589.5	 4014.0	...
8995375	  781.8	  589.6	 4014.0	...
8995376	  782.0	  589.6	 4013.0	...
8995377	  781.9	  589.1	 4013.0	...
8995378	  781.9	  588.6	 4013.0	...
8995379	  782.0	  588.2	 4012.0	...
8995380	  782.2	  588.3	 4012.0	...
8995381	  782.2	  588.3	 4011.0	...
8995382	  782.2	  588.2	 4011.0	...
8995383	  782.2	  588.1	 4011.0	...
8995384	  782.2	  588.1	 4012.0	...
8995385	  782.1	  588.3	 4013.0	...
8995386	  781.8	  588.5	 4013.0	...
8995387	  781.5	  588.5	 4017.0	...
8995388	  781.3	  588.5	 4020.0	...
8995389	  781.4	  588.4	 4020.0	...
8995390	  781.1	  588.4	 4018.0	...
8995391	  780.8	  588.4	 4019.0	...
8995392	  780.6	  588.3	 4021.0	...
8995393	  780.7	  588.1	 4023.0	...
8995394	  780.7	  587.8	 4023.0	...
8995395	  780.7	  587.6	 4023.0	...
8995396	  780.9	  587.5	 4020.0	...
8995397	  781.0	  587.5	 4018.0	...
8995398	  781.1	  587.3	 4016.0	...
8995399	  781.2	  587.2	 4018.0	...
8995400	  781.2	  587.0	 4020.0	...
8995401	  781.0	  587.6	 4022.0	...
8995402	  780.8	  588.3	 4019.0	...
8995403	  780.7	  588.9	 4015.0	...
8995404	  780.9	  588.8	 4014.0	...
8995405	  781.4	  588.8	 4018.0	...
8995406	  781.8	  588.8	 4024.0	...
8995407	  781.8	  588.9	 4027.0	...
8995408	  781.8	  588.8	 4029.0	...
8995409	  781.7	  588.7	 4029.0	...
8995410	  781.8	  588.7	 4029.0	...
8995411	  781.7	  588.8	 4029.0	...
8995412	  781.6	  588.9	 4030.0	...
8995413	  781.6	  589.0	 4031.0	...
8995414	  781.5	  589.0	 4031.0	...
8995415	  781.3	  588.8	 4030.0	...
8995416	  781.1	  588.5	 4031.0	...
8995417	  781.0	  588.3	 4032.0	...
8995418	  781.1	  588.4	 4033.0	...
8995419	  781.1	  588.6	 4033.0	...
8995420	  781.1	  588.5	 4032.0	...
8995421	  781.3	  588.2	 4031.0	...
8995422	  781.5	  588.1	 4031.0	...
8995423	  781.9	  588.3	 4031.0	...
8995424	  782.1	  588.6	 4034.0	...
8995425	  781.8	  588.5	 4036.0	...
8995426	  781.4	  588.2	 4036.0	...
8995427	  780.9	  588.0	 4035.0	...
8995428	  780.8	  588.2	 4034.0	...
8995429	  780.6	  588.3	 4036.0	...
8995430	  780.5	  588.3	 4037.0	...
8995431	  780.5	  588.1	 4038.0	...
8995432	  780.6	  588.0	 4038.0	...
8995433	  780.8	  587.9	 4040.0	...
8995434	  780.9	  587.7	 4042.0	...
8995435	  781.0	  587.5	 4042.0	...
8995436	  781.0	  587.4	 4041.0	...
8995437	  780.9	  587.4	 4039.0	...
8995438	  780.9	  587.1	 4038.0	...
8995439	  780.8	  587.0	 4040.0	...
8995440	  780.7	  586.9	 4041.0	...
8995441	  780.7	  587.0	 4040.0	...
8995442	  780.8	  587.1	 4037.0	...
8995443	  781.0	  587.4	 4034.0	...
8995444	  780.8	  587.9	 4034.0	...
8995445	  780.3	  588.3	 4035.0	...
8995446	  780.2	  588.2	 4035.0	...
8995447	  780.6	  587.8	 4036.0	...
8995448	  780.8	  587.5	 4040.0	...
8995449	  780.6	  587.4	 4044.0	...
8995450	  780.4	  587.9	 4042.0	...
8995451	  780.6	  588.5	 4036.0	...
8995452	  780.7	  588.3	 4034.0	...
8995453	  781.0	  587.7	 4040.0	...
8995454	  781.1	  587.4	 4047.0	...
8995455	  781.1	  587.7	 4049.0	...
8995456	  780.9	  588.0	 4050.0	...
8995457	  780.8	  588.1	 4050.0	...
8995458	  780.6	  588.1	 4049.0	...
8995459	  780.5	  588.1	 4047.0	...
8995460	  780.4	  587.5	 4045.0	...
8995461	  780.3	  586.8	 4044.0	...
8995462	  780.3	  586.0	 4043.0	...
8995463	  780.2	  586.0	 4042.0	...
8995464	  780.1	  586.2	 4042.0	...
8995465	  780.0	  586.6	 4042.0	...
8995466	  780.0	  587.2	 4040.0	...
8995467	  780.1	  587.6	 4039.0	...
8995468	  780.3	  587.4	 4040.0	...
8995469	  780.4	  587.1	 4042.0	...
8995470	  780.4	  587.2	 4044.0	...
8995471	  780.2	  587.5	 4044.0	...
8995472	  779.9	  587.2	 4045.0	...
8995473	  779.7	  586.6	 4048.0	...
8995474	  779.6	  586.0	 4051.0	...
8995475	  779.6	  586.1	 4050.0	...
8995476	  779.6	  586.2	 4045.0	...
8995477	  779.7	  586.3	 4044.0	...
8995478	  779.9	  586.3	 4047.0	...
8995479	  780.1	  586.5	 4051.0	...
8995480	  780.3	  586.7	 4053.0	...
8995481	  780.4	  587.1	 4054.0	...
8995482	  780.4	  587.3	 4053.0	...
8995483	  780.3	  587.5	 4051.0	...
8995484	  780.1	  587.5	 4050.0	...
8995485	  780.2	  587.7	 4052.0	...
8995486	  780.6	  587.9	 4052.0	...
8995487	  780.8	  587.5	 4052.0	...
8995488	  780.5	  587.0	 4052.0	...
8995489	  780.0	  586.3	 4052.0	...
8995490	  779.5	  586.2	 4052.0	...
8995491	  779.4	  586.7	 4052.0	...
8995492	  779.4	  587.3	 4051.0	...
8995493	  779.2	  588.0	 4050.0	...
8995494	  779.0	  588.1	 4048.0	...
8995495	  778.7	  587.7	 4046.0	...
8995496	  778.7	  587.2	 4049.0	...
8995497	  778.9	  586.7	 4051.0	...
8995498	  779.2	  587.0	 4054.0	...
8995499	  779.9	  587.3	 4054.0	...
8995500	  780.3	  587.3	 4056.0	...
8995501	  780.0	  587.2	 4058.0	...
8995502	  779.2	  587.1	 4058.0	...
8995503	  778.4	  587.1	 4056.0	...
8995504	  778.3	  587.1	 4052.0	...
8995505	  778.3	  587.1	 4050.0	...
8995506	  778.5	  587.1	 4052.0	...
8995507	  778.7	  587.2	 4056.0	...
8995508	  778.9	  587.4	 4058.0	...
8995509	  779.0	  587.4	 4056.0	...
8995510	  779.3	  587.4	 4053.0	...
8995511	  779.5	  587.4	 4053.0	...
8995512	  779.6	  587.4	 4055.0	...
8995513	  779.6	  587.4	 4058.0	...
8995514	  779.7	  587.4	 4059.0	...
8995515	  779.7	  587.0	 4059.0	...
8995516	  779.7	  586.4	 4058.0	...
8995517	  779.6	  585.7	 4059.0	...
8995518	  779.8	  585.9	 4058.0	...
8995519	  780.0	  586.3	 4059.0	...
8995520	  780.1	  586.8	 4059.0	...
8995521	  780.0	  586.9	 4058.0	...
8995522	  779.7	  587.0	 4057.0	...
8995523	  779.6	  587.4	 4057.0	...
8995524	  779.4	  587.7	 4057.0	...
8995525	  779.3	  587.6	 4057.0	...
8995526	  779.3	  587.1	 4057.0	...
8995527	  779.5	  586.6	 4057.0	...
8995528	  779.8	  586.5	 4057.0	...
8995529	  780.1	  586.2	 4057.0	...
8995530	  780.3	  586.0	 4058.0	...
8995531	  780.2	  585.7	 4058.0	...
8995532	  780.2	  585.8	 4058.0	...
8995533	  779.8	  585.8	 4059.0	...
8995534	  779.5	  586.0	 4061.0	...
8995535	  779.2	  586.2	 4062.0	...
8995536	  779.4	  586.3	 4063.0	...
8995537	  779.6	  586.3	 4064.0	...
8995538	  779.8	  586.4	 4064.0	...
8995539	  779.9	  586.6	 4065.0	...
8995540	  779.8	  586.9	 4066.0	...
8995541	  779.8	  587.0	 4066.0	...
8995542	  779.8	  587.0	 4065.0	...
8995543	  780.0	  586.8	 4065.0	...
8995544	  780.1	  586.5	 4064.0	...
8995545	  780.2	  586.4	 4064.0	...
8995546	  780.3	  586.4	 4063.0	...
8995547	  780.3	  586.5	 4062.0	...
8995548	  780.2	  586.6	 4062.0	...
8995549	  780.0	  586.7	 4062.0	...
8995550	  780.0	  586.7	 4062.0	...
8995551	  780.0	  586.7	 4063.0	...
8995552	  780.0	  586.7	 4064.0	...
8995553	  779.9	  586.7	 4065.0	...
8995554	  779.7	  586.6	 4066.0	...
8995555	  779.5	  586.5	 4066.0	...
8995556	  779.3	  586.5	 4066.0	...
8995557	  779.2	  586.5	 4068.0	...
8995558	  779.2	  586.4	 4070.0	...
8995559	  779.2	  586.3	 4073.0	...
8995560	  779.4	  586.0	 4074.0	...
8995561	  779.6	  585.6	 4073.0	...
8995562	  779.6	  586.0	 4072.0	...
8995563	  779.6	  586.7	 4073.0	...
8995564	  779.5	  586.9	 4073.0	...
8995565	  779.4	  586.4	 4073.0	...
8995566	  779.7	  585.7	 4073.0	...
8995567	  780.0	  585.5	 4073.0	...
8995568	  780.3	  585.7	 4073.0	...
8995569	  780.2	  586.2	 4072.0	...
8995570	  780.1	  586.7	 4071.0	...
8995571	  780.0	  586.7	 4071.0	...
8995572	  780.0	  586.6	 4072.0	...
8995573	  780.1	  586.2	 4072.0	...
8995574	  780.2	  586.0	 4071.0	...
8995575	  780.3	  585.9	 4071.0	...
8995576	  780.3	  585.9	 4073.0	...
8995577	  780.3	  585.8	 4075.0	...
8995578	  779.9	  585.6	 4077.0	...
8995579	  779.7	  586.2	 4079.0	...
8995580	  779.7	  587.1	 4078.0	...
8995581	  780.0	  588.1	 4077.0	...
8995582	  780.3	  588.3	 4076.0	...
8995583	  780.3	  588.1	 4076.0	...
8995584	  780.3	  587.6	 4077.0	...
8995585	  780.3	  587.2	 4077.0	...
8995586	  780.4	  587.4	 4078.0	...
8995587	  780.3	  588.0	 4080.0	...
8995588	  780.0	  588.3	 4082.0	...
8995589	  779.7	  587.9	 4082.0	...
8995590	  779.3	  587.5	 4082.0	...
8995591	  778.8	  586.8	 4081.0	...
8995592	  778.4	  586.3	 4082.0	...
8995593	  778.5	  585.8	 4083.0	...
8995594	  778.6	  585.9	 4081.0	...
8995595	  778.7	  586.2	 4078.0	...
8995596	  778.8	  586.5	 4075.0	...
8995597	  779.1	  586.8	 4075.0	...
8995598	  779.4	  586.9	 4076.0	...
8995599	  779.2	  586.9	 4078.0	...
8995600	  778.9	  586.9	 4080.0	...
8995601	  778.4	  586.9	 4082.0	...
8995602	  778.2	  586.7	 4079.0	...
8995603	  778.0	  586.6	 4076.0	...
8995604	  778.0	  586.4	 4074.0	...
8995605	  778.1	  586.0	 4075.0	...
8995606	  778.2	  585.7	 4076.0	...
8995607	  778.1	  585.5	 4077.0	...
8995608	  778.1	  585.7	 4078.0	...
8995609	  778.2	  585.9	 4082.0	...
8995610	  778.2	  585.9	 4086.0	...
8995611	  778.1	  586.0	 4085.0	...
8995612	  778.0	  586.1	 4082.0	...
8995613	  777.9	  586.2	 4081.0	...
8995614	  778.0	  586.2	 4082.0	...
8995615	  778.0	  586.2	 4083.0	...
8995616	  778.0	  586.2	 4082.0	...
8995617	  778.0	  586.5	 4085.0	...
8995618	  777.8	  586.8	 4088.0	...
8995619	  777.7	  587.1	 4092.0	...
8995620	  777.6	  587.1	 4092.0	...
8995621	  778.2	  586.8	 4092.0	...
8995622	  778.8	  586.4	 4092.0	...
8995623	  779.2	  586.1	 4092.0	...
8995624	  778.7	  585.6	 4092.0	...
8995625	  778.2	  584.9	 4092.0	...
8995626	  777.9	  584.2	 4091.0	...
8995627	  777.7	  584.0	 4089.0	...
8995628	  777.6	  584.1	 4086.0	...
8995629	  777.5	  584.3	 4084.0	...
8995630	  777.6	  584.9	 4084.0	...
8995631	  777.7	  585.5	 4083.0	...
8995632	  777.6	  585.3	 4082.0	...
8995633	  777.6	  584.5	 4082.0	...
8995634	  777.6	  583.9	 4081.0	...
8995635	  777.7	  584.3	 4081.0	...
8995636	  777.7	  585.1	 4081.0	...
8995637	  777.8	  585.7	 4081.0	...
8995638	  777.5	  586.1	 4081.0	...
8995639	  777.2	  586.2	 4079.0	...
8995640	  777.1	  586.4	 4078.0	...
8995641	  777.6	  585.8	 4077.0	...
8995642	  778.0	  585.1	 4076.0	...
8995643	  778.3	  584.5	 4078.0	...
8995644	  778.3	  584.5	 4080.0	...
8995645	  778.3	  584.5	 4082.0	...
8995646	  778.5	  584.6	 4083.0	...
8995647	  778.6	  584.7	 4084.0	...
8995648	  778.5	  584.9	 4084.0	...
8995649	  778.3	  585.0	 4084.0	...
8995650	  777.9	  585.1	 4084.0	...
8995651	  777.7	  585.1	 4083.0	...
8995652	  777.6	  585.2	 4082.0	...
8995653	  777.6	  585.2	 4082.0	...
8995654	  777.6	  585.2	 4082.0	...
8995655	  777.7	  585.4	 4083.0	...
8995656	  777.6	  585.6	 4083.0	...
8995657	  777.7	  585.8	 4083.0	...
8995658	  777.8	  585.9	 4081.0	...
8995659	  778.0	  586.0	 4080.0	...
8995660	  778.1	  586.0	 4079.0	...
8995661	  778.0	  586.0	 4079.0	...
8995662	  777.9	  586.0	 4080.0	...
8995663	  778.0	  586.0	 4082.0	...
8995664	  778.3	  586.0	 4085.0	...
8995665	  778.4	  586.1	 4088.0	...
8995666	  778.3	  585.8	 4089.0	...
8995667	  778.2	  585.5	 4089.0	...
8995668	  777.9	  585.2	 4089.0	...
8995669	  777.6	  585.4	 4085.0	...
8995670	  777.4	  585.7	 4081.0	...
8995671	  777.5	  585.9	 4079.0	...
8995672	  777.6	  585.4	 4081.0	...
8995673	  777.5	  584.7	 4085.0	...
8995674	  777.4	  584.1	 4088.0	...
8995675	  777.4	  584.3	 4092.0	...
8995676	  777.3	  584.5	 4095.0	...
8995677	  777.0	  584.6	 4097.0	...
8995678	  776.7	  584.6	 4098.0	...
8995679	  776.5	  584.7	 4101.0	...
8995680	  776.8	  584.6	 4104.0	...
8995681	  777.3	  584.6	 4104.0	...
8995682	  777.6	  584.6	 4100.0	...
8995683	  777.4	  584.7	 4099.0	...
8995684	  776.9	  585.2	 4101.0	...
8995685	  776.7	  585.4	 4103.0	...
8995686	  777.0	  585.6	 4100.0	...
8995687	  777.3	  585.2	 4097.0	...
8995688	  777.4	  585.0	 4095.0	...
8995689	  777.5	  584.8	 4096.0	...
8995690	  777.5	  584.6	 4098.0	...
8995691	  777.4	  584.4	 4099.0	...
8995692	  777.4	  584.2	 4099.0	...
8995693	  777.5	  584.2	 4098.0	...
8995694	  777.6	  584.1	 4098.0	...
8995695	  777.6	  584.1	 4096.0	...
8995696	  777.5	  584.4	 4094.0	...
8995697	  777.3	  584.8	 4092.0	...
8995698	  777.0	  585.2	 4092.0	...
8995699	  776.6	  585.2	 4093.0	...
8995700	  776.4	  585.3	 4094.0	...
8995701	  776.2	  585.6	 4094.0	...
8995702	  776.4	  585.9	 4096.0	...
8995703	  776.7	  585.9	 4099.0	...
8995704	  777.1	  585.7	 4102.0	...
8995705	  777.3	  585.5	 4101.0	...
8995706	  777.5	  585.5	 4101.0	...
8995707	  777.8	  585.5	 4100.0	...
8995708	  778.0	  585.4	 4100.0	...
8995709	  777.9	  585.4	 4099.0	...
8995710	  777.4	  585.4	 4096.0	...
8995711	  777.0	  585.5	 4096.0	...
8995712	  777.1	  585.5	 4096.0	...
8995713	  777.2	  585.4	 4094.0	...
8995714	  777.1	  585.5	 4091.0	...
8995715	  777.0	  585.5	 4087.0	...
8995716	  776.7	  585.0	 4088.0	...
8995717	  776.3	  584.5	 4088.0	...
8995718	  776.1	  583.9	 4087.0	...
8995719	  775.7	  583.8	 4086.0	...
8995720	  775.5	  583.7	 4086.0	...
8995721	  775.7	  583.7	 4086.0	...
8995722	  776.2	  584.6	 4084.0	...
8995723	  776.6	  585.5	 4084.0	...
8995724	  776.6	  586.5	 4083.0	...
8995725	  776.6	  586.4	 4085.0	...
8995726	  776.6	  586.3	 4085.0	...
8995727	  776.7	  585.9	 4085.0	...
8995728	  776.8	  585.3	 4086.0	...
8995729	  776.9	  584.7	 4086.0	...
8995730	  776.8	  584.6	 4087.0	...
8995731	  776.6	  584.8	 4088.0	...
8995732	  776.4	  585.1	 4088.0	...
8995733	  776.5	  585.2	 4088.0	...
8995734	  776.8	  585.3	 4086.0	...
8995735	  777.1	  585.3	 4085.0	...
8995736	  777.1	  585.9	 4086.0	...
8995737	  777.1	  586.2	 4086.0	...
8995738	  777.1	  586.6	 4087.0	...
8995739	  776.8	  586.5	 4086.0	...
8995740	  776.6	  586.6	 4086.0	...
8995741	  776.5	  586.5	 4087.0	...
8995742	  776.8	  586.3	 4086.0	...
8995743	  777.0	  586.2	 4084.0	...
8995744	  776.8	  586.4	 4084.0	...
8995745	  776.6	  586.6	 4084.0	...
8995746	  776.5	  586.5	 4085.0	...
8995747	  776.7	  586.2	 4085.0	...
8995748	  776.9	  585.9	 4085.0	...
8995749	  776.9	  586.0	 4084.0	...
8995750	  777.0	  586.2	 4084.0	...
8995751	  777.1	  586.5	 4083.0	...
8995752	  777.3	  586.4	 4083.0	...
8995753	  777.5	  586.3	 4083.0	...
8995754	  777.7	  586.1	 4084.0	...
8995755	  777.4	  586.1	 4085.0	...
8995756	  777.1	  586.0	 4084.0	...
8995757	  776.6	  586.2	 4083.0	...
8995758	  776.5	  586.3	 4083.0	...
8995759	  776.5	  586.3	 4085.0	...
8995760	  776.6	  586.1	 4086.0	...
8995761	  776.6	  586.3	 4086.0	...
8995762	  776.7	  586.5	 4085.0	...
8995763	  776.9	  586.8	 4086.0	...
8995764	  777.2	  586.7	 4087.0	...
8995765	  777.1	  586.7	 4089.0	...
8995766	  777.1	  586.6	 4089.0	...
8995767	  777.0	  586.6	 4088.0	...
8995768	  776.7	  586.4	 4087.0	...
8995769	  776.2	  585.9	 4085.0	...
8995770	  775.8	  585.4	 4083.0	...
8995771	  776.0	  585.2	 4082.0	...
8995772	  776.1	  585.4	 4083.0	...
8995773	  776.2	  585.6	 4085.0	...
8995774	  776.2	  585.8	 4089.0	...
8995775	  776.2	  585.9	 4092.0	...
8995776	  776.1	  585.9	 4095.0	...
8995777	  776.1	  585.8	 4095.0	...
8995778	  776.0	  585.7	 4093.0	...
8995779	  776.3	  586.1	 4088.0	...
8995780	  776.6	  586.3	 4082.0	...
8995781	  776.7	  586.8	 4080.0	...
8995782	  776.6	  587.0	 4080.0	...
8995783	  776.5	  586.9	 4080.0	...
8995784	  776.5	  586.6	 4080.0	...
8995785	  776.4	  586.0	 4080.0	...
8995786	  776.4	  585.7	 4079.0	...
8995787	  776.4	  585.4	 4078.0	...
8995788	  776.0	  585.5	 4075.0	...
8995789	  775.5	  585.5	 4074.0	...
8995790	  775.1	  585.6	 4073.0	...
8995791	  775.0	  585.7	 4077.0	...
8995792	  775.2	  585.8	 4079.0	...
8995793	  775.4	  585.8	 4082.0	...
8995794	  775.7	  585.8	 4082.0	...
8995795	  775.8	  585.8	 4082.0	...
8995796	  775.7	  585.6	 4082.0	...
8995797	  775.8	  585.3	 4081.0	...
8995798	  775.9	  585.5	 4079.0	...
8995799	  776.0	  586.2	 4076.0	...
8995800	  776.0	  586.9	 4075.0	...
8995801	  776.0	  587.1	 4074.0	...
8995802	  776.0	  587.3	 4075.0	...
8995803	  776.0	  587.4	 4076.0	...
8995804	  776.0	  587.6	 4077.0	...
8995805	  776.1	  587.7	 4077.0	...
8995806	  776.1	  587.6	 4081.0	...
8995807	  776.2	  587.2	 4086.0	...
8995808	  775.8	  586.9	 4090.0	...
8995809	  775.3	  586.9	 4088.0	...
8995810	  774.8	  587.0	 4085.0	...
8995811	  775.0	  587.1	 4083.0	...
8995812	  775.3	  587.5	 4084.0	...
8995813	  775.6	  587.6	 4084.0	...
8995814	  775.6	  587.5	 4083.0	...
8995815	  775.5	  587.3	 4082.0	...
8995816	  775.5	  587.1	 4081.0	...
8995817	  775.6	  587.1	 4083.0	...
8995818	  775.7	  586.9	 4083.0	...
8995819	  775.9	  586.7	 4080.0	...
8995820	  776.0	  586.6	 4076.0	...
8995821	  776.0	  586.8	 4072.0	...
8995822	  776.2	  587.2	 4072.0	...
8995823	  776.3	  587.5	 4072.0	...
8995824	  776.3	  587.7	 4072.0	...
8995825	  776.1	  587.8	 4073.0	...
8995826	  776.0	  587.6	 4071.0	...
8995827	  775.9	  587.3	 4068.0	...
8995828	  775.9	  587.0	 4066.0	...
8995829	  775.9	  586.9	 4068.0	...
8995830	  775.7	  586.8	 4069.0	...
8995831	  775.5	  587.0	 4070.0	...
8995832	  775.4	  587.3	 4070.0	...
8995833	  775.5	  587.4	 4070.0	...
8995834	  775.6	  587.5	 4071.0	...
8995835	  775.7	  587.4	 4073.0	...
8995836	  775.8	  587.2	 4076.0	...
8995837	  776.2	  587.1	 4077.0	...
8995838	  776.7	  587.5	 4080.0	...
8995839	  777.2	  588.1	 4081.0	...
8995840	  777.5	  588.7	 4082.0	...
8995841	  777.3	  588.9	 4082.0	...
8995842	  777.1	  589.2	 4081.0	...
8995843	  776.9	  589.4	 4080.0	...
8995844	  776.8	  589.4	 4080.0	...
8995845	  776.6	  589.4	 4080.0	...
8995846	  776.5	  589.0	 4081.0	...
8995847	  776.5	  588.6	 4080.0	...
8995848	  776.5	  588.3	 4079.0	...
8995849	  776.6	  588.4	 4076.0	...
8995850	  776.7	  588.5	 4073.0	...
8995851	  776.8	  588.6	 4069.0	...
8995852	  777.0	  588.6	 4068.0	...
8995853	  777.0	  588.8	 4067.0	...
8995854	  777.0	  589.0	 4066.0	...
8995855	  777.0	  589.1	 4064.0	...
8995856	  777.1	  589.4	 4065.0	...
8995857	  777.3	  589.7	 4066.0	...
8995858	  777.5	  590.0	 4068.0	...
8995859	  777.6	  590.0	 4069.0	...
8995860	  777.4	  590.0	 4069.0	...
8995861	  777.2	  590.0	 4068.0	...
8995862	  777.0	  589.8	 4066.0	...
8995863	  776.8	  589.5	 4064.0	...
8995864	  776.6	  589.3	 4063.0	...
8995865	  776.4	  589.3	 4063.0	...
8995866	  776.8	  589.4	 4062.0	...
8995867	  777.2	  589.4	 4061.0	...
8995868	  777.6	  589.4	 4061.0	...
8995869	  777.5	  589.4	 4062.0	...
8995870	  777.6	  589.5	 4062.0	...
8995871	  777.8	  589.4	 4062.0	...
8995872	  777.9	  589.3	 4061.0	...
8995873	  777.9	  589.1	 4060.0	...
8995874	  777.6	  589.1	 4059.0	...
8995875	  777.4	  589.0	 4059.0	...
8995876	  777.1	  588.9	 4058.0	...
8995877	  777.1	  589.4	 4058.0	...
8995878	  777.1	  589.9	 4058.0	...
8995879	  776.8	  590.6	 4063.0	...
8995880	  776.4	  590.8	 4068.0	...
8995881	  775.8	  591.1	 4070.0	...
8995882	  775.7	  591.1	 4067.0	...
8995883	  775.6	  591.2	 4063.0	...
8995884	  776.0	  591.2	 4063.0	...
8995885	  776.3	  591.3	 4062.0	...
8995886	  776.3	  592.0	 4063.0	...
EFIX R   8993734	8995886	2153	  786.7	  600.4	   3972
SSACC R  8995887
8995887	  776.3	  592.7	 4064.0	...
8995888	  776.1	  593.5	 4064.0	...
8995889	  776.1	  594.8	 4065.0	...
8995890	  776.1	  597.1	 4065.0	...
8995891	  776.2	  599.8	 4056.0	...
8995892	  776.5	  601.3	 4049.0	...
8995893	  776.8	  602.4	 4042.0	...
8995894	  777.3	  603.6	 4032.0	...
8995895	  778.7	  613.5	 3991.0	...
8995896	  780.5	  632.8	 3923.0	...
8995897	  782.3	  664.8	 3826.0	...
8995898	  782.9	  702.3	 3714.0	...
8995899	  783.2	  744.9	 3580.0	...
8995900	  783.6	  791.8	 3431.0	...
8995901	  784.6	  843.9	 3254.0	...
8995902	  786.3	  903.3	 3055.0	...
8995903	  788.8	  971.3	 2836.0	...
8995904	  791.7	 1044.0	 2608.0	...
8995905	  793.6	 1122.0	 2369.0	...
8995906	  794.5	 1174.0	 2206.0	...
8995907	  794.4	 1201.8	 2124.0	...
8995908	 1179.4	 1377.3	 1237.0	...
8995909	 1567.8	 1553.3	  351.0	...
8995910	 1079.6	 1592.5	  318.0	...
8995911	  594.8	 1708.0	  255.0	...
8995912	  124.5	 1899.2	  192.0	...
8995913	  125.0	 1941.6	  163.0	...
8995914	  125.0	 1941.6	  163.0	...
SBLINK R 8995915
8995915	   .	   .	    0.0	...
8995916	   .	   .	    0.0	...
8995917	   .	   .	    0.0	...
8995918	   .	   .	    0.0	...
8995919	   .	   .	    0.0	...
8995920	   .	   .	    0.0	...
8995921	   .	   .	    0.0	...
8995922	   .	   .	    0.0	...
8995923	   .	   .	    0.0	...
8995924	   .	   .	    0.0	...
8995925	   .	   .	    0.0	...
8995926	   .	   .	    0.0	...
8995927	   .	   .	    0.0	...
8995928	   .	   .	    0.0	...
8995929	   .	   .	    0.0	...
8995930	   .	   .	    0.0	...
8995931	   .	   .	    0.0	...
8995932	   .	   .	    0.0	...
8995933	   .	   .	    0.0	...
8995934	   .	   .	    0.0	...
8995935	   .	   .	    0.0	...
8995936	   .	   .	    0.0	...
8995937	   .	   .	    0.0	...
8995938	   .	   .	    0.0	...
8995939	   .	   .	    0.0	...
8995940	   .	   .	    0.0	...
8995941	   .	   .	    0.0	...
8995942	   .	   .	    0.0	...
8995943	   .	   .	    0.0	...
8995944	   .	   .	    0.0	...
8995945	   .	   .	    0.0	...
8995946	   .	   .	    0.0	...
8995947	   .	   .	    0.0	...
8995948	   .	   .	    0.0	...
8995949	   .	   .	    0.0	...
8995950	   .	   .	    0.0	...
8995951	   .	   .	    0.0	...
8995952	   .	   .	    0.0	...
8995953	   .	   .	    0.0	...
8995954	   .	   .	    0.0	...
8995955	   .	   .	    0.0	...
8995956	   .	   .	    0.0	...
8995957	   .	   .	    0.0	...
8995958	   .	   .	    0.0	...
8995959	   .	   .	    0.0	...
8995960	   .	   .	    0.0	...
8995961	   .	   .	    0.0	...
8995962	   .	   .	    0.0	...
8995963	   .	   .	    0.0	...
8995964	   .	   .	    0.0	...
8995965	   .	   .	    0.0	...
8995966	   .	   .	    0.0	...
8995967	   .	   .	    0.0	...
8995968	   .	   .	    0.0	...
8995969	   .	   .	    0.0	...
8995970	   .	   .	    0.0	...
8995971	   .	   .	    0.0	...
8995972	   .	   .	    0.0	...
8995973	   .	   .	    0.0	...
8995974	   .	   .	    0.0	...
8995975	   .	   .	    0.0	...
8995976	   .	   .	    0.0	...
8995977	   .	   .	    0.0	...
8995978	   .	   .	    0.0	...
8995979	   .	   .	    0.0	...
8995980	   .	   .	    0.0	...
8995981	   .	   .	    0.0	...
8995982	   .	   .	    0.0	...
8995983	   .	   .	    0.0	...
8995984	   .	   .	    0.0	...
8995985	   .	   .	    0.0	...
8995986	   .	   .	    0.0	...
8995987	   .	   .	    0.0	...
8995988	   .	   .	    0.0	...
8995989	   .	   .	    0.0	...
8995990	   .	   .	    0.0	...
8995991	   .	   .	    0.0	...
8995992	   .	   .	    0.0	...
8995993	   .	   .	    0.0	...
8995994	   .	   .	    0.0	...
8995995	   .	   .	    0.0	...
8995996	   .	   .	    0.0	...
8995997	   .	   .	    0.0	...
8995998	   .	   .	    0.0	...
8995999	   .	   .	    0.0	...
8996000	   .	   .	    0.0	...
8996001	   .	   .	    0.0	...
8996002	   .	   .	    0.0	...
8996003	   .	   .	    0.0	...
8996004	   .	   .	    0.0	...
8996005	   .	   .	    0.0	...
8996006	   .	   .	    0.0	...
8996007	   .	   .	    0.0	...
8996008	   .	   .	    0.0	...
8996009	   .	   .	    0.0	...
8996010	   .	   .	    0.0	...
8996011	   .	   .	    0.0	...
8996012	   .	   .	    0.0	...
8996013	   .	   .	    0.0	...
8996014	   .	   .	    0.0	...
8996015	   .	   .	    0.0	...
8996016	   .	   .	    0.0	...
8996017	   .	   .	    0.0	...
8996018	   .	   .	    0.0	...
8996019	   .	   .	    0.0	...
8996020	   .	   .	    0.0	...
8996021	   .	   .	    0.0	...
8996022	   .	   .	    0.0	...
8996023	   .	   .	    0.0	...
8996024	   .	   .	    0.0	...
8996025	   .	   .	    0.0	...
8996026	   .	   .	    0.0	...
8996027	   .	   .	    0.0	...
8996028	   .	   .	    0.0	...
8996029	   .	   .	    0.0	...
8996030	   .	   .	    0.0	...
8996031	   .	   .	    0.0	...
8996032	   .	   .	    0.0	...
8996033	   .	   .	    0.0	...
8996034	   .	   .	    0.0	...
8996035	   .	   .	    0.0	...
[truncated: 4,259,715 more chars]
