# Supplementary material for: With an eye on uncertainty: Modelling pupillary responses to environmental volatility
Source: PLoS Comput Biol. 2019 Jul 5;15(7):e1007126. doi: 10.1371/journal.pcbi.1007126 (PMC6636765; doi:10.1371/journal.pcbi.1007126)
Supplement: S9 Data — Zip file containing the pupillometry data for participant 9. (ZIP) [file pcbi.1007126.s009.zip › P9/trial5.asc]

** CONVERTED FROM C:\Users\tparr\Documents\PVR\P9_1412\trial5.edf using edfapi 3.1 Win32 Nov 24 2009 on Thu Dec 14 11:55:59 2017
** DATE: Thu Dec 14 12:20:25 2017
** TYPE: EDF_FILE BINARY EVENT SAMPLE TAGGED
** VERSION: EYELINK II 1
** SOURCE: EYELINK CL
** EYELINK II CL v4.48 Nov 25 2009
** CAMERA: EyeLink CL Version 1.4 Sensor=BHA
** SERIAL NUMBER: CL1-AAD42
** CAMERA_CONFIG: AAD42140.SCD
**

MSG	8609628 RECCFG CR 1000 2 0 R
MSG	8609628 ELCLCFG MTABLER
MSG	8609628 GAZE_COORDS 0.00 0.00 1599.00 1199.00
MSG	8609628 THRESHOLDS R 127 234
MSG	8609628 ELCL_PROC CENTROID (3)
MSG	8609628 ELCL_PCR_PARAM 5 3.0
START	8609629 	RIGHT	SAMPLES	EVENTS
PRESCALER	1
VPRESCALER	1
PUPIL	AREA
EVENTS	GAZE	RIGHT	RATE	1000.00	TRACKING	CR	FILTER	2
SAMPLES	GAZE	RIGHT	RATE	1000.00	TRACKING	CR	FILTER	2
MSG	8609629 !MODE RECORD CR 1000 2 0 R
8609629	  757.9	  577.9	 4110.0	...
INPUT	8609629	127
8609630	  758.1	  577.7	 4110.0	...
8609631	  757.9	  577.6	 4110.0	...
8609632	  757.7	  577.5	 4110.0	...
8609633	  757.6	  577.4	 4111.0	...
8609634	  757.3	  577.4	 4112.0	...
8609635	  757.2	  577.4	 4112.0	...
SFIX R   8609636
8609636	  757.1	  577.4	 4112.0	...
8609637	  757.3	  576.9	 4112.0	...
8609638	  757.4	  576.4	 4112.0	...
8609639	  757.3	  575.9	 4112.0	...
8609640	  757.2	  575.9	 4112.0	...
8609641	  756.9	  576.0	 4113.0	...
8609642	  756.8	  576.2	 4113.0	...
8609643	  756.6	  576.1	 4112.0	...
8609644	  756.7	  575.9	 4111.0	...
8609645	  756.8	  575.8	 4111.0	...
8609646	  756.9	  576.0	 4111.0	...
8609647	  757.0	  576.2	 4112.0	...
8609648	  757.4	  576.3	 4112.0	...
8609649	  757.9	  576.2	 4111.0	...
8609650	  758.1	  576.2	 4108.0	...
8609651	  757.9	  576.5	 4106.0	...
8609652	  757.5	  576.8	 4104.0	...
8609653	  757.3	  577.0	 4103.0	...
8609654	  757.2	  576.7	 4107.0	...
8609655	  757.2	  576.5	 4113.0	...
8609656	  757.0	  576.5	 4117.0	...
8609657	  756.7	  576.7	 4115.0	...
8609658	  756.6	  576.9	 4114.0	...
8609659	  756.6	  576.4	 4113.0	...
8609660	  756.6	  575.9	 4113.0	...
8609661	  756.5	  575.4	 4113.0	...
8609662	  756.5	  575.2	 4111.0	...
8609663	  756.8	  575.0	 4108.0	...
8609664	  757.0	  575.0	 4106.0	...
8609665	  757.0	  575.2	 4106.0	...
8609666	  756.8	  575.4	 4106.0	...
8609667	  756.6	  575.3	 4106.0	...
8609668	  756.7	  575.2	 4108.0	...
8609669	  757.0	  575.2	 4107.0	...
8609670	  757.4	  575.2	 4106.0	...
8609671	  757.4	  575.1	 4107.0	...
8609672	  757.6	  574.5	 4110.0	...
8609673	  757.8	  573.9	 4110.0	...
8609674	  757.9	  573.5	 4106.0	...
8609675	  757.9	  573.6	 4102.0	...
8609676	  757.6	  574.4	 4102.0	...
8609677	  757.2	  575.1	 4105.0	...
8609678	  756.8	  575.8	 4108.0	...
8609679	  756.5	  575.8	 4112.0	...
8609680	  756.4	  575.6	 4116.0	...
8609681	  756.2	  575.2	 4121.0	...
8609682	  756.0	  574.8	 4126.0	...
8609683	  755.8	  574.5	 4126.0	...
8609684	  755.7	  574.6	 4121.0	...
8609685	  755.6	  574.6	 4117.0	...
8609686	  755.5	  574.9	 4113.0	...
8609687	  755.6	  575.1	 4111.0	...
8609688	  755.7	  574.6	 4110.0	...
8609689	  755.6	  574.2	 4108.0	...
8609690	  755.3	  573.8	 4108.0	...
8609691	  755.6	  573.9	 4109.0	...
8609692	  756.0	  573.9	 4110.0	...
8609693	  756.4	  573.2	 4112.0	...
8609694	  756.4	  572.6	 4112.0	...
8609695	  756.5	  572.6	 4112.0	...
8609696	  756.6	  573.2	 4112.0	...
8609697	  756.6	  573.7	 4111.0	...
8609698	  756.6	  573.4	 4110.0	...
8609699	  756.6	  573.1	 4109.0	...
8609700	  756.7	  572.9	 4109.0	...
8609701	  756.6	  573.0	 4111.0	...
8609702	  756.3	  573.1	 4113.0	...
8609703	  756.0	  573.2	 4114.0	...
8609704	  756.0	  573.7	 4114.0	...
8609705	  756.2	  574.2	 4113.0	...
8609706	  756.5	  574.9	 4112.0	...
8609707	  756.6	  575.1	 4116.0	...
8609708	  756.4	  574.6	 4117.0	...
8609709	  756.2	  574.1	 4119.0	...
8609710	  755.9	  573.5	 4117.0	...
8609711	  755.9	  573.1	 4116.0	...
8609712	  755.9	  572.6	 4117.0	...
8609713	  755.7	  572.0	 4118.0	...
8609714	  755.4	  571.8	 4119.0	...
8609715	  755.0	  571.7	 4119.0	...
8609716	  754.8	  571.9	 4119.0	...
8609717	  754.7	  572.1	 4118.0	...
8609718	  754.4	  572.3	 4118.0	...
8609719	  754.3	  572.3	 4118.0	...
8609720	  754.6	  572.2	 4118.0	...
8609721	  755.0	  572.1	 4118.0	...
8609722	  755.7	  572.0	 4118.0	...
8609723	  756.1	  572.1	 4117.0	...
8609724	  756.6	  572.1	 4119.0	...
8609725	  756.7	  572.1	 4122.0	...
8609726	  756.4	  572.2	 4123.0	...
8609727	  755.9	  572.4	 4121.0	...
8609728	  755.5	  572.5	 4120.0	...
8609729	  755.2	  572.3	 4120.0	...
8609730	  755.0	  572.0	 4123.0	...
8609731	  754.9	  572.4	 4127.0	...
8609732	  754.8	  573.0	 4132.0	...
8609733	  754.7	  573.4	 4127.0	...
8609734	  754.4	  573.1	 4123.0	...
8609735	  754.3	  572.8	 4121.0	...
8609736	  754.2	  572.7	 4122.0	...
8609737	  754.3	  572.8	 4124.0	...
8609738	  754.4	  572.9	 4124.0	...
8609739	  754.6	  573.0	 4125.0	...
8609740	  754.8	  573.0	 4126.0	...
8609741	  755.3	  572.9	 4126.0	...
8609742	  755.7	  572.6	 4125.0	...
8609743	  756.0	  572.3	 4124.0	...
8609744	  755.7	  572.1	 4124.0	...
8609745	  755.4	  572.3	 4124.0	...
8609746	  754.7	  572.5	 4127.0	...
8609747	  754.1	  572.6	 4127.0	...
8609748	  753.6	  572.8	 4128.0	...
8609749	  753.7	  572.9	 4127.0	...
8609750	  753.8	  572.9	 4128.0	...
8609751	  753.5	  572.8	 4128.0	...
8609752	  753.2	  572.7	 4128.0	...
8609753	  753.5	  572.4	 4129.0	...
8609754	  754.1	  572.0	 4129.0	...
8609755	  754.7	  571.4	 4129.0	...
8609756	  754.9	  571.1	 4129.0	...
8609757	  755.1	  570.8	 4130.0	...
8609758	  754.6	  570.7	 4132.0	...
8609759	  754.0	  570.7	 4134.0	...
8609760	  753.2	  570.7	 4135.0	...
8609761	  753.1	  570.9	 4134.0	...
8609762	  752.8	  571.3	 4133.0	...
8609763	  752.6	  571.7	 4134.0	...
8609764	  752.8	  571.8	 4136.0	...
8609765	  753.3	  571.9	 4134.0	...
8609766	  753.7	  571.7	 4130.0	...
8609767	  753.6	  571.2	 4126.0	...
8609768	  753.6	  570.4	 4125.0	...
8609769	  754.1	  569.6	 4127.0	...
8609770	  754.6	  569.6	 4131.0	...
8609771	  754.5	  570.2	 4132.0	...
8609772	  754.0	  570.9	 4129.0	...
8609773	  753.2	  571.0	 4127.0	...
8609774	  752.9	  571.1	 4128.0	...
8609775	  752.7	  571.1	 4136.0	...
8609776	  752.8	  571.3	 4143.0	...
8609777	  753.0	  571.3	 4148.0	...
8609778	  753.1	  570.7	 4146.0	...
8609779	  753.3	  570.0	 4144.0	...
8609780	  753.4	  569.3	 4144.0	...
8609781	  753.5	  569.4	 4144.0	...
8609782	  753.4	  569.6	 4144.0	...
8609783	  753.2	  569.9	 4144.0	...
8609784	  753.1	  569.9	 4142.0	...
8609785	  753.3	  569.7	 4141.0	...
8609786	  753.6	  569.4	 4140.0	...
8609787	  753.7	  569.3	 4140.0	...
8609788	  753.6	  569.2	 4140.0	...
8609789	  753.2	  569.4	 4140.0	...
8609790	  752.9	  569.6	 4141.0	...
8609791	  752.7	  569.4	 4142.0	...
8609792	  752.7	  568.9	 4144.0	...
8609793	  752.3	  568.4	 4146.0	...
8609794	  751.9	  568.4	 4145.0	...
8609795	  751.7	  568.8	 4142.0	...
8609796	  752.1	  569.1	 4139.0	...
8609797	  753.2	  569.2	 4138.0	...
8609798	  754.0	  569.0	 4138.0	...
8609799	  754.7	  569.1	 4139.0	...
8609800	  754.7	  569.3	 4140.0	...
8609801	  754.7	  569.5	 4141.0	...
8609802	  754.6	  569.4	 4140.0	...
8609803	  754.4	  569.0	 4139.0	...
8609804	  754.1	  568.1	 4137.0	...
8609805	  753.6	  567.5	 4135.0	...
8609806	  753.2	  567.9	 4135.0	...
8609807	  752.8	  568.8	 4139.0	...
8609808	  752.7	  569.5	 4142.0	...
8609809	  752.5	  569.2	 4144.0	...
8609810	  752.6	  568.6	 4145.0	...
8609811	  752.7	  568.4	 4143.0	...
8609812	  753.2	  568.1	 4140.0	...
8609813	  753.5	  568.4	 4137.0	...
8609814	  753.9	  568.4	 4136.0	...
8609815	  754.1	  568.3	 4136.0	...
8609816	  753.7	  568.2	 4135.0	...
8609817	  753.3	  568.1	 4135.0	...
8609818	  752.9	  568.1	 4135.0	...
8609819	  753.3	  567.9	 4137.0	...
8609820	  753.6	  567.6	 4139.0	...
8609821	  753.8	  567.4	 4141.0	...
8609822	  753.3	  567.0	 4141.0	...
8609823	  752.4	  566.9	 4141.0	...
8609824	  751.5	  566.9	 4144.0	...
8609825	  751.4	  567.4	 4147.0	...
8609826	  751.6	  567.9	 4148.0	...
8609827	  751.9	  568.3	 4148.0	...
8609828	  751.9	  568.4	 4148.0	...
8609829	  751.9	  568.4	 4149.0	...
8609830	  751.9	  568.3	 4148.0	...
8609831	  752.1	  568.3	 4148.0	...
8609832	  752.3	  568.2	 4148.0	...
8609833	  752.5	  568.1	 4145.0	...
8609834	  752.6	  568.0	 4143.0	...
8609835	  752.8	  568.0	 4142.0	...
8609836	  753.0	  567.6	 4145.0	...
8609837	  752.6	  567.2	 4146.0	...
8609838	  752.0	  566.8	 4147.0	...
8609839	  751.4	  566.8	 4149.0	...
8609840	  751.3	  566.7	 4152.0	...
8609841	  751.4	  566.7	 4149.0	...
8609842	  751.5	  567.1	 4144.0	...
8609843	  751.6	  567.5	 4141.0	...
8609844	  751.7	  567.8	 4143.0	...
8609845	  752.1	  567.8	 4145.0	...
8609846	  752.5	  567.7	 4144.0	...
8609847	  752.8	  567.7	 4144.0	...
8609848	  752.6	  567.7	 4144.0	...
8609849	  752.0	  567.8	 4143.0	...
8609850	  751.5	  567.9	 4142.0	...
8609851	  751.1	  568.0	 4141.0	...
8609852	  751.2	  568.1	 4142.0	...
8609853	  751.0	  568.3	 4142.0	...
8609854	  750.9	  568.5	 4144.0	...
8609855	  750.8	  568.7	 4145.0	...
8609856	  751.1	  568.6	 4149.0	...
8609857	  751.7	  568.4	 4152.0	...
8609858	  752.2	  568.2	 4155.0	...
8609859	  752.5	  568.0	 4155.0	...
8609860	  752.0	  568.2	 4155.0	...
8609861	  751.5	  568.4	 4157.0	...
8609862	  750.9	  568.5	 4158.0	...
8609863	  750.9	  568.2	 4156.0	...
8609864	  750.8	  567.7	 4151.0	...
8609865	  750.8	  567.3	 4147.0	...
8609866	  750.6	  566.9	 4146.0	...
8609867	  750.5	  566.8	 4146.0	...
8609868	  750.7	  567.6	 4146.0	...
8609869	  751.3	  568.5	 4148.0	...
8609870	  751.9	  569.2	 4151.0	...
8609871	  751.7	  568.8	 4152.0	...
8609872	  751.2	  568.5	 4153.0	...
8609873	  750.7	  568.4	 4151.0	...
8609874	  751.0	  568.5	 4150.0	...
8609875	  751.1	  568.6	 4151.0	...
8609876	  751.3	  568.1	 4153.0	...
8609877	  751.2	  567.7	 4154.0	...
8609878	  751.2	  567.2	 4154.0	...
8609879	  751.2	  567.2	 4153.0	...
8609880	  751.2	  567.2	 4152.0	...
8609881	  751.2	  567.2	 4152.0	...
8609882	  751.2	  567.0	 4150.0	...
8609883	  751.0	  566.8	 4148.0	...
8609884	  750.7	  566.6	 4148.0	...
8609885	  750.0	  566.4	 4152.0	...
8609886	  749.4	  565.9	 4157.0	...
8609887	  749.0	  565.4	 4159.0	...
8609888	  748.9	  565.3	 4158.0	...
8609889	  749.4	  565.7	 4155.0	...
8609890	  750.0	  566.3	 4152.0	...
8609891	  750.8	  566.9	 4153.0	...
8609892	  751.0	  567.4	 4152.0	...
8609893	  750.8	  566.7	 4152.0	...
8609894	  750.4	  565.6	 4151.0	...
8609895	  750.0	  564.5	 4152.0	...
8609896	  749.9	  564.5	 4154.0	...
8609897	  749.8	  564.4	 4156.0	...
8609898	  749.6	  564.6	 4158.0	...
8609899	  749.5	  565.1	 4156.0	...
8609900	  749.7	  565.5	 4154.0	...
8609901	  750.1	  565.6	 4152.0	...
8609902	  750.4	  565.5	 4151.0	...
8609903	  750.2	  565.5	 4152.0	...
8609904	  750.0	  565.8	 4153.0	...
8609905	  749.6	  566.2	 4154.0	...
8609906	  749.4	  566.5	 4153.0	...
8609907	  749.3	  566.3	 4153.0	...
8609908	  749.4	  566.1	 4156.0	...
8609909	  749.4	  565.9	 4160.0	...
8609910	  749.4	  566.0	 4160.0	...
8609911	  749.3	  565.8	 4157.0	...
8609912	  749.2	  565.6	 4158.0	...
8609913	  749.1	  565.4	 4162.0	...
8609914	  748.9	  565.5	 4162.0	...
8609915	  748.7	  565.7	 4159.0	...
8609916	  748.6	  565.7	 4155.0	...
8609917	  748.6	  565.6	 4156.0	...
8609918	  748.7	  565.5	 4158.0	...
8609919	  749.1	  565.6	 4159.0	...
8609920	  749.4	  565.6	 4160.0	...
8609921	  749.6	  565.7	 4160.0	...
8609922	  749.6	  566.0	 4160.0	...
8609923	  749.8	  566.2	 4159.0	...
8609924	  750.0	  566.1	 4158.0	...
8609925	  749.9	  565.6	 4158.0	...
8609926	  749.7	  565.1	 4159.0	...
8609927	  749.6	  565.1	 4162.0	...
8609928	  749.9	  565.5	 4165.0	...
8609929	  750.0	  565.5	 4168.0	...
8609930	  749.9	  565.3	 4168.0	...
8609931	  749.6	  564.8	 4167.0	...
8609932	  749.2	  564.6	 4165.0	...
8609933	  749.1	  564.4	 4165.0	...
8609934	  749.2	  564.4	 4167.0	...
8609935	  749.5	  564.5	 4167.0	...
8609936	  749.7	  565.0	 4164.0	...
8609937	  749.7	  565.5	 4162.0	...
8609938	  749.6	  565.9	 4165.0	...
8609939	  749.4	  565.9	 4170.0	...
8609940	  748.9	  565.7	 4173.0	...
8609941	  748.3	  565.5	 4171.0	...
8609942	  747.7	  565.5	 4172.0	...
8609943	  747.7	  565.7	 4175.0	...
8609944	  748.0	  565.9	 4178.0	...
8609945	  748.4	  566.0	 4179.0	...
8609946	  748.3	  566.1	 4180.0	...
8609947	  747.9	  565.7	 4181.0	...
8609948	  747.9	  564.5	 4183.0	...
8609949	  748.2	  563.2	 4185.0	...
8609950	  748.5	  563.1	 4184.0	...
8609951	  748.5	  563.7	 4181.0	...
8609952	  748.3	  564.3	 4179.0	...
8609953	  748.2	  564.4	 4180.0	...
8609954	  748.1	  564.9	 4181.0	...
8609955	  748.2	  565.4	 4182.0	...
8609956	  748.4	  565.9	 4179.0	...
8609957	  748.5	  565.9	 4175.0	...
8609958	  748.7	  565.9	 4172.0	...
8609959	  748.9	  565.8	 4171.0	...
8609960	  748.8	  565.8	 4169.0	...
8609961	  748.6	  565.4	 4173.0	...
8609962	  748.1	  565.1	 4177.0	...
8609963	  747.7	  564.9	 4178.0	...
8609964	  747.2	  564.7	 4175.0	...
8609965	  747.0	  564.2	 4172.0	...
8609966	  747.1	  563.5	 4177.0	...
8609967	  747.3	  563.6	 4183.0	...
8609968	  747.5	  563.9	 4188.0	...
8609969	  747.9	  564.1	 4185.0	...
8609970	  748.3	  563.8	 4182.0	...
8609971	  748.4	  563.6	 4178.0	...
8609972	  748.0	  563.5	 4178.0	...
8609973	  747.7	  563.4	 4176.0	...
8609974	  747.6	  563.4	 4174.0	...
8609975	  747.6	  563.5	 4179.0	...
8609976	  747.4	  563.6	 4185.0	...
8609977	  747.3	  563.6	 4192.0	...
8609978	  747.3	  563.6	 4194.0	...
8609979	  747.3	  563.5	 4194.0	...
8609980	  747.3	  563.4	 4194.0	...
8609981	  747.5	  563.1	 4192.0	...
8609982	  747.5	  562.7	 4192.0	...
8609983	  747.5	  562.2	 4191.0	...
8609984	  747.3	  562.1	 4191.0	...
8609985	  747.5	  562.0	 4190.0	...
8609986	  747.7	  561.9	 4190.0	...
8609987	  747.9	  562.1	 4191.0	...
8609988	  748.0	  562.4	 4193.0	...
8609989	  748.2	  562.6	 4194.0	...
8609990	  748.6	  562.5	 4191.0	...
8609991	  748.7	  562.5	 4188.0	...
8609992	  748.8	  562.5	 4187.0	...
8609993	  748.8	  562.6	 4187.0	...
8609994	  748.5	  562.6	 4187.0	...
8609995	  748.1	  562.7	 4187.0	...
8609996	  747.7	  562.8	 4186.0	...
8609997	  747.1	  562.8	 4186.0	...
8609998	  746.7	  562.5	 4188.0	...
8609999	  746.4	  562.3	 4190.0	...
8610000	  746.7	  562.2	 4192.0	...
8610001	  746.7	  562.2	 4192.0	...
8610002	  746.7	  562.0	 4195.0	...
8610003	  747.1	  561.6	 4198.0	...
8610004	  747.7	  561.4	 4200.0	...
8610005	  748.3	  561.1	 4199.0	...
8610006	  748.2	  561.1	 4200.0	...
8610007	  748.1	  561.2	 4203.0	...
8610008	  748.0	  561.0	 4207.0	...
8610009	  747.9	  560.9	 4208.0	...
8610010	  747.9	  560.9	 4211.0	...
8610011	  747.7	  561.1	 4212.0	...
8610012	  747.4	  561.1	 4213.0	...
8610013	  747.3	  560.9	 4213.0	...
8610014	  747.3	  560.7	 4215.0	...
8610015	  747.5	  560.7	 4216.0	...
8610016	  747.8	  560.8	 4216.0	...
8610017	  747.3	  560.8	 4216.0	...
8610018	  746.4	  560.9	 4215.0	...
8610019	  745.8	  561.1	 4215.0	...
8610020	  746.3	  561.5	 4216.0	...
8610021	  746.9	  561.6	 4216.0	...
8610022	  747.0	  561.6	 4215.0	...
8610023	  746.9	  561.8	 4214.0	...
8610024	  746.8	  561.6	 4214.0	...
8610025	  746.4	  561.1	 4214.0	...
8610026	  746.1	  560.7	 4213.0	...
8610027	  745.6	  560.6	 4213.0	...
8610028	  745.6	  560.8	 4213.0	...
8610029	  745.7	  560.8	 4212.0	...
8610030	  745.9	  560.4	 4213.0	...
8610031	  746.1	  560.0	 4214.0	...
8610032	  746.1	  559.6	 4218.0	...
8610033	  746.2	  559.5	 4221.0	...
8610034	  746.1	  560.0	 4223.0	...
8610035	  746.0	  560.4	 4223.0	...
8610036	  745.8	  560.9	 4224.0	...
8610037	  746.1	  561.0	 4225.0	...
8610038	  746.6	  561.0	 4225.0	...
8610039	  747.0	  561.0	 4225.0	...
8610040	  746.6	  560.9	 4226.0	...
8610041	  746.0	  560.8	 4226.0	...
8610042	  745.5	  560.6	 4226.0	...
8610043	  745.7	  560.5	 4230.0	...
8610044	  745.8	  560.5	 4232.0	...
8610045	  745.9	  560.5	 4233.0	...
8610046	  746.0	  560.4	 4233.0	...
8610047	  746.1	  560.4	 4233.0	...
8610048	  746.1	  560.2	 4234.0	...
8610049	  745.8	  560.1	 4233.0	...
8610050	  745.4	  559.8	 4233.0	...
8610051	  745.3	  559.7	 4231.0	...
8610052	  745.3	  559.5	 4231.0	...
8610053	  745.5	  559.4	 4236.0	...
8610054	  745.8	  559.3	 4242.0	...
8610055	  746.1	  559.6	 4247.0	...
8610056	  746.2	  559.9	 4246.0	...
8610057	  746.4	  560.3	 4244.0	...
8610058	  746.5	  560.4	 4243.0	...
8610059	  746.7	  560.4	 4240.0	...
8610060	  746.8	  560.1	 4239.0	...
8610061	  746.8	  559.7	 4238.0	...
8610062	  746.8	  559.4	 4239.0	...
8610063	  746.8	  558.9	 4240.0	...
8610064	  746.8	  558.6	 4242.0	...
8610065	  746.6	  558.9	 4244.0	...
8610066	  746.4	  559.5	 4245.0	...
8610067	  746.3	  560.0	 4246.0	...
8610068	  745.9	  559.8	 4246.0	...
8610069	  745.5	  559.5	 4246.0	...
8610070	  745.1	  559.1	 4247.0	...
8610071	  745.2	  558.7	 4247.0	...
8610072	  745.3	  558.9	 4247.0	...
8610073	  745.5	  559.3	 4246.0	...
8610074	  745.8	  559.5	 4245.0	...
8610075	  745.9	  559.2	 4243.0	...
8610076	  746.0	  558.9	 4242.0	...
8610077	  745.7	  558.7	 4242.0	...
8610078	  745.4	  558.8	 4242.0	...
8610079	  745.1	  558.8	 4241.0	...
8610080	  745.2	  558.9	 4239.0	...
8610081	  745.1	  559.2	 4248.0	...
8610082	  744.9	  559.4	 4257.0	...
8610083	  745.0	  560.2	 4265.0	...
8610084	  745.4	  560.8	 4263.0	...
8610085	  746.3	  561.4	 4261.0	...
8610086	  746.9	  561.7	 4258.0	...
8610087	  746.9	  562.0	 4256.0	...
8610088	  746.3	  562.5	 4254.0	...
8610089	  745.6	  562.6	 4254.0	...
8610090	  745.9	  562.5	 4253.0	...
8610091	  746.1	  562.4	 4253.0	...
8610092	  746.3	  562.4	 4252.0	...
8610093	  746.2	  562.5	 4252.0	...
8610094	  746.1	  562.4	 4253.0	...
8610095	  745.9	  562.2	 4251.0	...
8610096	  745.5	  561.9	 4248.0	...
8610097	  745.1	  561.7	 4245.0	...
8610098	  744.9	  561.5	 4249.0	...
8610099	  744.9	  561.4	 4255.0	...
8610100	  745.0	  561.4	 4262.0	...
8610101	  745.3	  561.1	 4264.0	...
8610102	  745.5	  560.9	 4265.0	...
8610103	  745.7	  560.6	 4264.0	...
8610104	  745.7	  560.6	 4259.0	...
8610105	  745.1	  560.4	 4254.0	...
8610106	  744.5	  560.2	 4254.0	...
8610107	  744.8	  559.9	 4257.0	...
8610108	  745.6	  560.0	 4256.0	...
8610109	  746.2	  560.1	 4253.0	...
8610110	  745.9	  560.6	 4250.0	...
8610111	  745.6	  560.8	 4250.0	...
8610112	  745.8	  560.8	 4250.0	...
8610113	  746.0	  560.3	 4250.0	...
8610114	  746.4	  559.7	 4250.0	...
8610115	  746.6	  559.4	 4248.0	...
8610116	  746.6	  559.6	 4247.0	...
8610117	  746.4	  559.9	 4248.0	...
8610118	  746.2	  560.2	 4251.0	...
8610119	  746.2	  560.4	 4252.0	...
8610120	  746.2	  559.7	 4252.0	...
8610121	  746.0	  558.9	 4253.0	...
8610122	  745.8	  558.1	 4256.0	...
8610123	  745.7	  558.1	 4260.0	...
8610124	  746.1	  558.0	 4261.0	...
8610125	  746.6	  558.0	 4262.0	...
8610126	  746.5	  558.3	 4262.0	...
8610127	  745.6	  559.1	 4260.0	...
8610128	  744.8	  559.8	 4258.0	...
8610129	  744.3	  560.2	 4260.0	...
8610130	  744.1	  560.0	 4263.0	...
8610131	  744.6	  559.8	 4266.0	...
8610132	  745.3	  560.0	 4266.0	...
8610133	  745.9	  560.2	 4266.0	...
8610134	  745.8	  560.7	 4265.0	...
8610135	  745.7	  560.9	 4265.0	...
8610136	  745.8	  561.1	 4265.0	...
8610137	  745.8	  561.2	 4266.0	...
8610138	  745.8	  561.2	 4266.0	...
8610139	  745.8	  561.1	 4265.0	...
8610140	  745.8	  561.1	 4265.0	...
8610141	  745.9	  560.7	 4265.0	...
8610142	  746.3	  560.2	 4265.0	...
8610143	  746.7	  559.8	 4264.0	...
8610144	  746.4	  559.7	 4262.0	...
8610145	  745.6	  559.8	 4259.0	...
8610146	  744.9	  560.0	 4257.0	...
8610147	  744.9	  560.0	 4256.0	...
8610148	  745.0	  559.9	 4256.0	...
8610149	  745.3	  559.8	 4258.0	...
8610150	  745.6	  559.6	 4261.0	...
8610151	  745.9	  559.5	 4264.0	...
8610152	  745.9	  559.5	 4263.0	...
8610153	  745.9	  559.6	 4262.0	...
8610154	  746.0	  559.6	 4261.0	...
8610155	  746.2	  559.8	 4261.0	...
8610156	  746.0	  560.0	 4261.0	...
8610157	  745.0	  560.1	 4261.0	...
8610158	  744.1	  560.0	 4262.0	...
8610159	  743.8	  560.0	 4261.0	...
8610160	  744.1	  560.2	 4260.0	...
8610161	  744.2	  560.6	 4260.0	...
8610162	  743.9	  560.7	 4261.0	...
8610163	  743.9	  560.8	 4261.0	...
8610164	  744.2	  560.9	 4259.0	...
8610165	  744.5	  561.2	 4255.0	...
8610166	  744.4	  561.4	 4253.0	...
8610167	  744.1	  560.6	 4250.0	...
8610168	  744.7	  559.4	 4248.0	...
8610169	  745.3	  558.4	 4246.0	...
8610170	  745.6	  558.4	 4245.0	...
8610171	  745.2	  558.7	 4244.0	...
8610172	  744.8	  558.8	 4247.0	...
8610173	  745.0	  559.5	 4250.0	...
8610174	  744.9	  560.2	 4253.0	...
8610175	  744.7	  560.7	 4254.0	...
8610176	  744.5	  560.8	 4254.0	...
8610177	  744.2	  560.9	 4252.0	...
8610178	  744.0	  560.4	 4249.0	...
8610179	  743.7	  559.9	 4250.0	...
8610180	  743.7	  559.4	 4254.0	...
8610181	  743.8	  559.5	 4258.0	...
8610182	  743.9	  559.5	 4257.0	...
8610183	  744.0	  558.7	 4255.0	...
8610184	  743.9	  557.9	 4257.0	...
8610185	  743.9	  558.2	 4259.0	...
8610186	  743.9	  559.2	 4261.0	...
8610187	  743.9	  559.7	 4260.0	...
8610188	  743.8	  559.1	 4258.0	...
8610189	  744.0	  558.6	 4257.0	...
8610190	  744.4	  558.6	 4256.0	...
8610191	  744.7	  559.0	 4255.0	...
8610192	  744.8	  559.3	 4254.0	...
8610193	  744.6	  559.7	 4253.0	...
8610194	  744.4	  559.8	 4255.0	...
8610195	  744.6	  559.8	 4257.0	...
8610196	  744.9	  559.7	 4259.0	...
8610197	  744.7	  559.4	 4258.0	...
8610198	  744.1	  559.1	 4257.0	...
8610199	  743.6	  559.3	 4257.0	...
8610200	  743.8	  560.5	 4253.0	...
8610201	  744.1	  561.6	 4249.0	...
8610202	  743.7	  560.9	 4245.0	...
8610203	  743.1	  559.6	 4246.0	...
8610204	  742.8	  558.5	 4250.0	...
8610205	  743.5	  558.6	 4253.0	...
8610206	  744.2	  558.8	 4253.0	...
8610207	  745.6	  558.7	 4249.0	...
EFIX R   8609636	8610207	572	  750.0	  565.9	   4180
SSACC R  8610208
8610208	  746.7	  558.6	 4245.0	...
8610209	  749.1	  558.4	 4245.0	...
8610210	  751.3	  558.4	 4245.0	...
8610211	  753.8	  558.6	 4243.0	...
8610212	  756.1	  558.8	 4241.0	...
8610213	  758.5	  558.7	 4237.0	...
8610214	  760.4	  559.0	 4235.0	...
ESACC R  8610208	8610214	7	  746.7	  558.6	  760.4	  559.0	   0.29	     42
SFIX R   8610215
8610215	  761.6	  559.5	 4236.0	...
8610216	  762.2	  560.2	 4240.0	...
8610217	  762.7	  561.2	 4243.0	...
8610218	  763.0	  562.0	 4244.0	...
8610219	  763.0	  562.6	 4243.0	...
8610220	  762.3	  562.5	 4242.0	...
8610221	  761.5	  562.4	 4241.0	...
8610222	  760.7	  562.6	 4241.0	...
8610223	  759.7	  562.4	 4241.0	...
8610224	  758.9	  562.1	 4241.0	...
8610225	  758.2	  562.0	 4242.0	...
8610226	  757.9	  562.1	 4243.0	...
8610227	  757.9	  562.1	 4244.0	...
8610228	  757.9	  561.4	 4248.0	...
8610229	  757.9	  560.5	 4252.0	...
8610230	  757.2	  559.7	 4256.0	...
8610231	  756.3	  559.5	 4254.0	...
8610232	  755.9	  559.7	 4249.0	...
8610233	  756.0	  560.6	 4245.0	...
8610234	  756.2	  561.3	 4242.0	...
8610235	  756.0	  561.5	 4243.0	...
8610236	  755.5	  561.3	 4244.0	...
8610237	  755.0	  561.3	 4246.0	...
8610238	  754.8	  561.4	 4248.0	...
8610239	  754.8	  561.4	 4248.0	...
8610240	  754.9	  561.4	 4249.0	...
8610241	  755.0	  561.5	 4250.0	...
8610242	  755.1	  561.8	 4247.0	...
8610243	  755.1	  562.2	 4243.0	...
8610244	  755.1	  562.9	 4241.0	...
8610245	  754.9	  563.5	 4243.0	...
8610246	  754.6	  563.7	 4244.0	...
8610247	  754.4	  563.3	 4249.0	...
8610248	  754.8	  562.8	 4253.0	...
8610249	  755.5	  562.5	 4257.0	...
8610250	  756.2	  562.5	 4255.0	...
8610251	  756.0	  562.5	 4253.0	...
8610252	  755.5	  562.5	 4252.0	...
8610253	  755.1	  562.5	 4251.0	...
8610254	  755.0	  562.6	 4250.0	...
8610255	  755.0	  562.7	 4248.0	...
8610256	  754.7	  562.7	 4248.0	...
8610257	  754.5	  562.7	 4247.0	...
8610258	  754.4	  563.2	 4244.0	...
8610259	  754.7	  563.6	 4241.0	...
8610260	  755.2	  563.6	 4238.0	...
8610261	  755.9	  562.9	 4239.0	...
8610262	  756.4	  562.3	 4240.0	...
8610263	  756.9	  562.6	 4240.0	...
8610264	  756.5	  562.9	 4240.0	...
8610265	  755.8	  563.3	 4240.0	...
8610266	  755.2	  563.0	 4241.0	...
8610267	  755.0	  562.5	 4242.0	...
8610268	  755.2	  562.4	 4242.0	...
8610269	  755.5	  562.8	 4238.0	...
8610270	  755.7	  563.1	 4234.0	...
8610271	  755.8	  563.2	 4231.0	...
8610272	  755.7	  563.2	 4232.0	...
8610273	  755.7	  563.3	 4237.0	...
8610274	  755.8	  563.3	 4241.0	...
8610275	  755.8	  562.9	 4244.0	...
8610276	  755.9	  562.5	 4244.0	...
8610277	  755.6	  562.5	 4245.0	...
8610278	  755.6	  562.8	 4245.0	...
8610279	  755.5	  563.2	 4246.0	...
8610280	  755.5	  563.2	 4245.0	...
8610281	  755.4	  563.2	 4244.0	...
8610282	  755.3	  563.4	 4242.0	...
8610283	  755.1	  563.5	 4240.0	...
8610284	  754.8	  563.5	 4239.0	...
8610285	  754.5	  563.3	 4239.0	...
8610286	  754.5	  562.9	 4240.0	...
8610287	  754.9	  562.6	 4240.0	...
8610288	  754.9	  562.8	 4237.0	...
8610289	  754.8	  563.3	 4234.0	...
8610290	  754.5	  564.1	 4233.0	...
8610291	  754.6	  564.4	 4235.0	...
8610292	  754.6	  564.4	 4237.0	...
8610293	  755.0	  564.1	 4234.0	...
8610294	  755.2	  563.7	 4232.0	...
8610295	  755.4	  563.7	 4234.0	...
8610296	  755.4	  563.7	 4238.0	...
8610297	  755.5	  563.7	 4243.0	...
8610298	  755.6	  564.3	 4244.0	...
8610299	  755.7	  564.8	 4245.0	...
8610300	  755.8	  565.3	 4246.0	...
8610301	  755.8	  565.1	 4246.0	...
8610302	  755.7	  565.0	 4246.0	...
8610303	  755.6	  565.1	 4246.0	...
8610304	  755.6	  565.3	 4246.0	...
8610305	  755.6	  565.3	 4247.0	...
8610306	  755.6	  565.2	 4248.0	...
8610307	  755.6	  565.1	 4249.0	...
8610308	  755.6	  565.0	 4249.0	...
8610309	  755.7	  564.3	 4247.0	...
8610310	  755.8	  563.7	 4246.0	...
8610311	  756.0	  563.0	 4245.0	...
8610312	  756.1	  562.9	 4242.0	...
8610313	  756.1	  562.8	 4238.0	...
8610314	  756.1	  562.8	 4234.0	...
8610315	  755.7	  563.2	 4236.0	...
8610316	  755.1	  563.6	 4238.0	...
8610317	  754.5	  564.0	 4240.0	...
8610318	  754.3	  563.7	 4243.0	...
8610319	  755.1	  563.3	 4246.0	...
8610320	  755.9	  562.8	 4248.0	...
8610321	  756.3	  562.9	 4247.0	...
8610322	  755.8	  563.1	 4247.0	...
8610323	  755.4	  563.2	 4246.0	...
8610324	  755.4	  563.3	 4245.0	...
8610325	  755.5	  563.5	 4243.0	...
8610326	  755.7	  563.7	 4241.0	...
8610327	  756.1	  564.4	 4239.0	...
8610328	  756.3	  564.8	 4238.0	...
8610329	  756.4	  565.4	 4236.0	...
8610330	  756.2	  565.6	 4234.0	...
8610331	  755.8	  565.9	 4233.0	...
8610332	  755.0	  565.9	 4235.0	...
8610333	  754.4	  566.0	 4237.0	...
8610334	  754.1	  566.0	 4238.0	...
8610335	  754.3	  564.9	 4239.0	...
8610336	  754.5	  563.7	 4241.0	...
8610337	  754.5	  563.1	 4240.0	...
8610338	  754.5	  563.7	 4238.0	...
8610339	  754.5	  564.0	 4236.0	...
8610340	  754.7	  563.7	 4237.0	...
8610341	  755.0	  563.4	 4239.0	...
8610342	  755.3	  563.4	 4241.0	...
8610343	  755.4	  563.4	 4242.0	...
8610344	  755.2	  563.7	 4238.0	...
8610345	  754.7	  564.6	 4234.0	...
8610346	  754.1	  565.5	 4232.0	...
8610347	  753.9	  566.2	 4236.0	...
8610348	  753.9	  566.4	 4238.0	...
8610349	  754.0	  566.5	 4237.0	...
8610350	  754.0	  566.0	 4238.0	...
8610351	  754.2	  565.4	 4240.0	...
8610352	  754.3	  564.7	 4242.0	...
8610353	  754.3	  564.7	 4242.0	...
8610354	  754.1	  564.7	 4242.0	...
8610355	  754.1	  564.8	 4241.0	...
8610356	  754.2	  564.9	 4240.0	...
8610357	  754.3	  565.0	 4236.0	...
8610358	  754.4	  564.9	 4234.0	...
8610359	  754.5	  564.6	 4231.0	...
8610360	  754.5	  564.3	 4229.0	...
8610361	  754.1	  564.5	 4227.0	...
8610362	  753.6	  565.0	 4225.0	...
8610363	  753.2	  565.6	 4225.0	...
8610364	  753.2	  565.9	 4225.0	...
8610365	  753.3	  565.7	 4224.0	...
8610366	  753.3	  565.6	 4223.0	...
8610367	  753.5	  565.6	 4224.0	...
8610368	  753.6	  565.5	 4227.0	...
8610369	  753.4	  565.4	 4229.0	...
8610370	  753.2	  565.4	 4230.0	...
8610371	  753.0	  565.4	 4229.0	...
8610372	  752.9	  565.2	 4229.0	...
8610373	  752.9	  564.8	 4227.0	...
8610374	  753.1	  564.4	 4224.0	...
8610375	  753.3	  564.8	 4222.0	...
8610376	  753.8	  565.2	 4221.0	...
8610377	  754.1	  565.7	 4223.0	...
8610378	  753.8	  565.8	 4227.0	...
8610379	  753.3	  566.1	 4229.0	...
8610380	  752.9	  566.3	 4231.0	...
8610381	  752.8	  566.1	 4231.0	...
8610382	  752.8	  565.9	 4232.0	...
8610383	  752.7	  565.7	 4234.0	...
8610384	  752.6	  566.0	 4236.0	...
8610385	  752.6	  566.1	 4230.0	...
8610386	  752.6	  566.2	 4224.0	...
8610387	  752.7	  566.1	 4219.0	...
8610388	  752.8	  565.8	 4222.0	...
8610389	  752.9	  565.6	 4228.0	...
8610390	  753.0	  565.3	 4232.0	...
8610391	  753.1	  565.7	 4231.0	...
8610392	  753.0	  566.1	 4228.0	...
8610393	  752.7	  566.5	 4226.0	...
8610394	  752.6	  566.4	 4227.0	...
8610395	  753.0	  566.3	 4230.0	...
8610396	  753.4	  566.5	 4230.0	...
8610397	  752.9	  566.6	 4231.0	...
8610398	  752.2	  566.6	 4231.0	...
8610399	  751.5	  566.1	 4231.0	...
8610400	  751.7	  565.7	 4230.0	...
8610401	  752.0	  565.8	 4230.0	...
8610402	  752.9	  566.5	 4230.0	...
8610403	  753.5	  567.1	 4231.0	...
8610404	  753.8	  566.9	 4228.0	...
8610405	  753.4	  566.6	 4225.0	...
8610406	  752.9	  566.2	 4224.0	...
8610407	  752.7	  566.5	 4227.0	...
8610408	  752.7	  566.8	 4230.0	...
8610409	  752.6	  567.1	 4230.0	...
8610410	  752.6	  567.1	 4230.0	...
8610411	  752.5	  567.0	 4231.0	...
8610412	  752.4	  566.8	 4234.0	...
8610413	  752.3	  566.7	 4237.0	...
8610414	  752.4	  566.6	 4234.0	...
8610415	  752.6	  567.1	 4230.0	...
8610416	  752.8	  567.7	 4226.0	...
8610417	  752.7	  567.7	 4230.0	...
8610418	  752.5	  567.1	 4234.0	...
8610419	  752.1	  566.5	 4237.0	...
8610420	  751.7	  566.4	 4238.0	...
8610421	  751.8	  566.8	 4238.0	...
8610422	  752.3	  567.1	 4239.0	...
8610423	  752.8	  567.7	 4239.0	...
8610424	  752.9	  567.8	 4238.0	...
8610425	  752.8	  568.0	 4240.0	...
8610426	  752.3	  568.2	 4242.0	...
8610427	  751.8	  568.3	 4244.0	...
8610428	  751.3	  568.4	 4244.0	...
8610429	  751.1	  568.5	 4243.0	...
8610430	  750.9	  568.5	 4240.0	...
8610431	  751.4	  568.4	 4238.0	...
8610432	  752.0	  567.9	 4237.0	...
8610433	  752.6	  567.3	 4237.0	...
8610434	  752.6	  567.1	 4236.0	...
8610435	  752.5	  567.4	 4234.0	...
8610436	  752.2	  567.8	 4235.0	...
8610437	  751.8	  567.9	 4236.0	...
8610438	  751.6	  568.0	 4238.0	...
8610439	  751.7	  568.0	 4238.0	...
8610440	  752.0	  568.0	 4238.0	...
8610441	  752.3	  567.7	 4238.0	...
8610442	  752.5	  567.3	 4237.0	...
8610443	  752.4	  567.4	 4235.0	...
8610444	  752.2	  568.0	 4234.0	...
8610445	  752.0	  569.0	 4234.0	...
8610446	  751.9	  569.6	 4233.0	...
8610447	  751.8	  569.5	 4233.0	...
8610448	  751.9	  569.0	 4234.0	...
8610449	  752.2	  568.5	 4235.0	...
8610450	  752.5	  568.4	 4235.0	...
8610451	  752.3	  568.3	 4230.0	...
8610452	  752.1	  568.2	 4226.0	...
8610453	  751.7	  568.2	 4228.0	...
8610454	  751.6	  568.2	 4233.0	...
8610455	  751.7	  568.2	 4238.0	...
8610456	  752.0	  568.5	 4237.0	...
8610457	  752.3	  568.8	 4235.0	...
8610458	  752.6	  569.0	 4234.0	...
8610459	  752.8	  569.1	 4235.0	...
8610460	  753.0	  569.2	 4235.0	...
8610461	  753.1	  569.4	 4235.0	...
8610462	  752.7	  569.1	 4237.0	...
8610463	  752.4	  568.5	 4238.0	...
8610464	  752.1	  567.9	 4237.0	...
8610465	  752.0	  568.0	 4235.0	...
8610466	  751.9	  568.3	 4233.0	...
8610467	  751.4	  569.1	 4232.0	...
8610468	  751.0	  569.8	 4231.0	...
8610469	  750.7	  569.9	 4230.0	...
8610470	  750.7	  569.4	 4230.0	...
8610471	  750.9	  568.9	 4230.0	...
8610472	  751.1	  568.8	 4229.0	...
8610473	  751.3	  568.6	 4227.0	...
8610474	  751.1	  568.5	 4226.0	...
8610475	  750.8	  568.4	 4225.0	...
8610476	  751.0	  568.3	 4226.0	...
8610477	  751.5	  568.2	 4230.0	...
8610478	  751.9	  568.1	 4233.0	...
8610479	  751.6	  568.1	 4234.0	...
8610480	  751.3	  568.4	 4233.0	...
8610481	  751.2	  568.7	 4236.0	...
8610482	  751.0	  569.1	 4240.0	...
8610483	  750.9	  569.3	 4245.0	...
8610484	  750.8	  569.2	 4245.0	...
8610485	  750.8	  568.9	 4245.0	...
8610486	  750.8	  568.6	 4245.0	...
8610487	  750.8	  568.4	 4243.0	...
8610488	  750.9	  568.2	 4241.0	...
8610489	  751.1	  567.9	 4240.0	...
8610490	  751.2	  567.7	 4239.0	...
8610491	  751.2	  568.0	 4239.0	...
8610492	  751.1	  568.4	 4240.0	...
8610493	  750.9	  568.8	 4239.0	...
8610494	  750.9	  569.1	 4237.0	...
8610495	  751.0	  569.2	 4236.0	...
8610496	  751.0	  569.0	 4237.0	...
8610497	  751.1	  568.8	 4238.0	...
8610498	  751.1	  569.1	 4239.0	...
8610499	  751.1	  569.5	 4239.0	...
8610500	  751.1	  570.0	 4239.0	...
8610501	  751.2	  570.1	 4239.0	...
8610502	  751.1	  570.2	 4241.0	...
8610503	  751.1	  570.4	 4243.0	...
8610504	  751.0	  570.7	 4247.0	...
8610505	  750.9	  570.8	 4248.0	...
8610506	  750.9	  570.4	 4249.0	...
8610507	  750.9	  569.8	 4249.0	...
8610508	  750.9	  569.1	 4248.0	...
8610509	  750.8	  568.6	 4245.0	...
8610510	  750.7	  568.4	 4243.0	...
8610511	  750.6	  568.6	 4242.0	...
8610512	  750.5	  568.9	 4242.0	...
8610513	  750.5	  569.3	 4246.0	...
8610514	  750.6	  569.5	 4250.0	...
8610515	  750.7	  569.8	 4254.0	...
8610516	  750.4	  570.2	 4254.0	...
8610517	  750.0	  570.6	 4253.0	...
8610518	  750.1	  569.9	 4254.0	...
8610519	  750.5	  569.1	 4255.0	...
8610520	  750.9	  568.3	 4252.0	...
8610521	  750.8	  568.2	 4249.0	...
8610522	  750.7	  568.2	 4245.0	...
8610523	  750.5	  568.2	 4246.0	...
8610524	  750.4	  568.4	 4247.0	...
8610525	  750.5	  568.6	 4247.0	...
8610526	  750.6	  568.9	 4247.0	...
8610527	  750.4	  569.3	 4246.0	...
8610528	  750.1	  569.5	 4245.0	...
8610529	  749.4	  569.8	 4244.0	...
8610530	  749.1	  569.8	 4243.0	...
8610531	  748.8	  570.0	 4240.0	...
8610532	  748.8	  570.1	 4237.0	...
8610533	  749.2	  570.0	 4239.0	...
8610534	  749.7	  569.8	 4243.0	...
8610535	  750.2	  569.2	 4246.0	...
8610536	  750.3	  568.7	 4247.0	...
8610537	  750.3	  568.2	 4247.0	...
8610538	  750.5	  568.2	 4248.0	...
8610539	  750.5	  568.4	 4249.0	...
8610540	  750.4	  568.7	 4250.0	...
8610541	  750.1	  568.8	 4250.0	...
8610542	  749.8	  568.7	 4250.0	...
8610543	  749.4	  568.5	 4248.0	...
8610544	  749.1	  568.5	 4248.0	...
8610545	  748.6	  568.5	 4247.0	...
8610546	  748.2	  568.5	 4247.0	...
8610547	  749.1	  568.4	 4248.0	...
8610548	  750.3	  568.3	 4249.0	...
8610549	  751.9	  568.5	 4249.0	...
8610550	  752.3	  568.8	 4251.0	...
8610551	  752.2	  568.5	 4253.0	...
8610552	  751.7	  568.0	 4252.0	...
8610553	  751.2	  567.8	 4251.0	...
8610554	  751.3	  568.4	 4249.0	...
8610555	  751.3	  569.1	 4249.0	...
8610556	  751.3	  569.4	 4251.0	...
8610557	  751.2	  569.3	 4253.0	...
8610558	  750.9	  569.1	 4255.0	...
8610559	  750.5	  569.0	 4255.0	...
8610560	  750.2	  569.0	 4255.0	...
8610561	  749.7	  569.0	 4255.0	...
8610562	  749.4	  569.5	 4254.0	...
8610563	  749.9	  569.8	 4253.0	...
8610564	  750.6	  570.2	 4255.0	...
8610565	  751.3	  570.2	 4257.0	...
8610566	  750.8	  570.3	 4260.0	...
8610567	  750.3	  570.0	 4261.0	...
8610568	  750.2	  568.9	 4263.0	...
8610569	  750.6	  567.9	 4265.0	...
8610570	  751.1	  567.0	 4265.0	...
8610571	  751.2	  567.0	 4265.0	...
8610572	  751.3	  566.9	 4265.0	...
8610573	  751.4	  567.5	 4265.0	...
8610574	  751.3	  568.1	 4264.0	...
8610575	  751.2	  568.5	 4263.0	...
8610576	  751.0	  568.7	 4262.0	...
8610577	  751.0	  568.9	 4260.0	...
8610578	  750.8	  569.2	 4258.0	...
8610579	  750.6	  569.1	 4255.0	...
8610580	  750.5	  568.6	 4259.0	...
8610581	  750.4	  568.2	 4262.0	...
8610582	  750.3	  567.7	 4265.0	...
8610583	  750.3	  567.5	 4268.0	...
8610584	  750.2	  568.0	 4270.0	...
8610585	  750.2	  568.6	 4272.0	...
8610586	  750.2	  569.3	 4272.0	...
8610587	  750.2	  569.5	 4270.0	...
8610588	  750.1	  569.6	 4269.0	...
8610589	  750.1	  569.8	 4266.0	...
8610590	  750.3	  569.9	 4265.0	...
8610591	  750.6	  569.7	 4263.0	...
8610592	  750.9	  569.3	 4262.0	...
8610593	  750.9	  568.9	 4262.0	...
8610594	  750.8	  568.8	 4262.0	...
8610595	  750.5	  568.8	 4265.0	...
8610596	  750.4	  568.7	 4270.0	...
8610597	  750.4	  568.7	 4274.0	...
8610598	  750.6	  568.8	 4276.0	...
8610599	  750.6	  569.0	 4276.0	...
8610600	  750.6	  569.1	 4276.0	...
8610601	  750.6	  569.2	 4277.0	...
8610602	  750.6	  569.3	 4277.0	...
8610603	  750.7	  569.4	 4277.0	...
8610604	  751.0	  569.3	 4278.0	...
8610605	  751.3	  568.9	 4279.0	...
8610606	  751.7	  568.6	 4280.0	...
8610607	  751.6	  568.2	 4280.0	...
8610608	  751.6	  568.2	 4281.0	...
8610609	  751.8	  567.9	 4281.0	...
8610610	  751.9	  567.6	 4281.0	...
8610611	  752.0	  567.4	 4282.0	...
8610612	  752.0	  567.4	 4283.0	...
8610613	  752.0	  568.2	 4284.0	...
8610614	  752.0	  569.3	 4283.0	...
8610615	  752.0	  570.3	 4282.0	...
8610616	  751.9	  570.5	 4281.0	...
8610617	  751.8	  570.6	 4281.0	...
8610618	  751.7	  570.0	 4282.0	...
8610619	  751.6	  569.5	 4283.0	...
8610620	  751.6	  568.9	 4283.0	...
8610621	  751.6	  568.8	 4283.0	...
8610622	  751.6	  568.7	 4285.0	...
8610623	  751.6	  568.7	 4288.0	...
8610624	  751.5	  568.7	 4290.0	...
8610625	  751.5	  568.6	 4291.0	...
8610626	  751.4	  568.6	 4290.0	...
8610627	  751.3	  568.7	 4290.0	...
8610628	  751.2	  568.9	 4289.0	...
8610629	  751.0	  568.9	 4292.0	...
8610630	  750.9	  568.7	 4294.0	...
8610631	  750.7	  568.5	 4297.0	...
8610632	  750.7	  568.7	 4298.0	...
8610633	  751.1	  568.3	 4299.0	...
8610634	  751.4	  567.9	 4300.0	...
8610635	  751.7	  567.4	 4299.0	...
8610636	  751.8	  567.4	 4298.0	...
8610637	  751.7	  567.5	 4298.0	...
8610638	  751.5	  567.7	 4299.0	...
8610639	  751.3	  567.3	 4300.0	...
8610640	  751.1	  566.7	 4303.0	...
8610641	  751.0	  566.0	 4306.0	...
8610642	  750.9	  566.2	 4307.0	...
8610643	  750.9	  566.3	 4304.0	...
8610644	  750.9	  566.4	 4301.0	...
8610645	  751.0	  566.5	 4300.0	...
8610646	  751.1	  566.8	 4299.0	...
8610647	  751.3	  567.1	 4299.0	...
MSG	8610648 0000 _ Experiment Start
8610648	  751.3	  567.1	 4299.0	...
8610649	  751.5	  567.0	 4300.0	...
8610650	  751.6	  566.9	 4303.0	...
8610651	  750.9	  566.9	 4304.0	...
8610652	  750.0	  567.0	 4303.0	...
8610653	  749.1	  567.0	 4300.0	...
8610654	  749.1	  567.1	 4303.0	...
8610655	  750.0	  567.3	 4308.0	...
8610656	  750.9	  567.4	 4312.0	...
8610657	  751.6	  567.1	 4311.0	...
8610658	  751.5	  566.9	 4310.0	...
8610659	  751.3	  566.5	 4311.0	...
8610660	  751.8	  566.4	 4312.0	...
8610661	  752.4	  566.5	 4312.0	...
8610662	  752.1	  566.6	 4313.0	...
8610663	  751.3	  566.9	 4311.0	...
8610664	  750.2	  567.1	 4306.0	...
8610665	  750.1	  567.2	 4301.0	...
8610666	  750.4	  567.3	 4302.0	...
8610667	  751.0	  567.1	 4306.0	...
8610668	  751.3	  566.7	 4311.0	...
8610669	  751.2	  566.5	 4312.0	...
8610670	  751.0	  566.1	 4316.0	...
8610671	  751.0	  565.9	 4318.0	...
8610672	  750.8	  565.6	 4321.0	...
8610673	  750.6	  565.5	 4321.0	...
8610674	  750.4	  565.6	 4322.0	...
8610675	  750.2	  565.8	 4325.0	...
8610676	  750.0	  566.0	 4327.0	...
8610677	  750.0	  566.4	 4325.0	...
8610678	  750.0	  566.7	 4320.0	...
8610679	  750.1	  566.7	 4318.0	...
8610680	  750.5	  566.1	 4322.0	...
8610681	  751.0	  565.5	 4326.0	...
8610682	  751.4	  565.2	 4327.0	...
8610683	  751.4	  565.0	 4325.0	...
8610684	  751.3	  564.9	 4323.0	...
8610685	  751.6	  564.9	 4322.0	...
8610686	  752.0	  564.9	 4323.0	...
8610687	  752.3	  564.8	 4324.0	...
8610688	  752.0	  564.9	 4324.0	...
8610689	  751.3	  565.0	 4325.0	...
8610690	  750.7	  565.0	 4329.0	...
8610691	  750.4	  565.0	 4334.0	...
8610692	  750.6	  565.1	 4338.0	...
8610693	  750.8	  565.2	 4334.0	...
8610694	  751.0	  565.5	 4330.0	...
8610695	  751.3	  565.7	 4326.0	...
8610696	  751.4	  565.5	 4326.0	...
8610697	  750.7	  565.2	 4327.0	...
8610698	  750.0	  565.0	 4326.0	...
8610699	  749.6	  565.0	 4324.0	...
8610700	  750.1	  565.1	 4322.0	...
8610701	  750.5	  565.1	 4321.0	...
8610702	  750.8	  565.3	 4319.0	...
8610703	  750.8	  565.6	 4319.0	...
8610704	  750.9	  566.0	 4318.0	...
8610705	  750.8	  566.3	 4320.0	...
8610706	  750.8	  566.5	 4324.0	...
8610707	  751.1	  565.8	 4328.0	...
8610708	  751.3	  565.0	 4330.0	...
8610709	  751.5	  564.2	 4334.0	...
8610710	  751.7	  564.1	 4337.0	...
8610711	  751.9	  564.1	 4337.0	...
8610712	  752.1	  564.3	 4334.0	...
8610713	  752.0	  564.6	 4330.0	...
8610714	  751.9	  564.8	 4328.0	...
8610715	  751.9	  564.9	 4327.0	...
8610716	  752.0	  564.8	 4326.0	...
8610717	  751.9	  565.2	 4325.0	...
8610718	  751.8	  565.6	 4324.0	...
8610719	  751.6	  566.0	 4324.0	...
8610720	  751.1	  565.9	 4325.0	...
8610721	  750.7	  565.7	 4327.0	...
8610722	  751.0	  565.4	 4333.0	...
8610723	  751.5	  564.8	 4336.0	...
8610724	  752.0	  564.3	 4340.0	...
8610725	  751.6	  564.4	 4339.0	...
8610726	  751.2	  564.8	 4338.0	...
8610727	  750.8	  565.2	 4337.0	...
8610728	  750.8	  565.3	 4337.0	...
8610729	  750.7	  565.0	 4338.0	...
8610730	  750.6	  564.7	 4338.0	...
8610731	  750.3	  564.3	 4338.0	...
8610732	  750.0	  564.0	 4338.0	...
8610733	  749.8	  563.8	 4340.0	...
8610734	  750.3	  563.5	 4341.0	...
8610735	  750.7	  563.5	 4341.0	...
8610736	  751.4	  563.4	 4339.0	...
8610737	  751.6	  563.5	 4337.0	...
8610738	  751.8	  563.5	 4337.0	...
8610739	  751.8	  563.5	 4338.0	...
8610740	  751.9	  563.6	 4343.0	...
8610741	  752.1	  563.5	 4346.0	...
8610742	  752.3	  563.3	 4349.0	...
8610743	  752.2	  563.4	 4349.0	...
8610744	  752.0	  563.6	 4346.0	...
8610745	  751.8	  563.6	 4345.0	...
8610746	  751.7	  563.3	 4344.0	...
8610747	  751.5	  563.1	 4346.0	...
8610748	  751.4	  563.0	 4348.0	...
8610749	  751.4	  562.8	 4349.0	...
8610750	  751.4	  562.9	 4345.0	...
8610751	  751.2	  563.2	 4342.0	...
8610752	  750.8	  563.6	 4340.0	...
8610753	  750.4	  563.8	 4343.0	...
8610754	  750.5	  563.8	 4346.0	...
8610755	  750.7	  563.8	 4347.0	...
8610756	  751.0	  563.9	 4347.0	...
8610757	  750.8	  564.1	 4347.0	...
8610758	  750.8	  564.3	 4347.0	...
8610759	  750.9	  564.4	 4348.0	...
8610760	  750.9	  564.4	 4349.0	...
8610761	  751.1	  564.1	 4349.0	...
8610762	  751.0	  564.0	 4347.0	...
8610763	  751.0	  563.8	 4349.0	...
8610764	  751.1	  563.5	 4353.0	...
8610765	  751.1	  562.9	 4356.0	...
8610766	  751.2	  562.2	 4356.0	...
8610767	  751.2	  562.0	 4354.0	...
8610768	  751.3	  561.7	 4351.0	...
8610769	  751.3	  561.6	 4349.0	...
8610770	  751.3	  561.6	 4351.0	...
8610771	  751.3	  562.0	 4354.0	...
8610772	  751.2	  562.7	 4353.0	...
8610773	  751.2	  563.6	 4350.0	...
8610774	  751.3	  564.2	 4348.0	...
8610775	  751.3	  564.3	 4349.0	...
8610776	  751.3	  564.1	 4349.0	...
8610777	  751.5	  563.2	 4348.0	...
8610778	  751.7	  562.4	 4347.0	...
8610779	  751.7	  561.8	 4345.0	...
8610780	  751.5	  561.8	 4345.0	...
8610781	  751.2	  561.9	 4346.0	...
8610782	  751.3	  561.8	 4348.0	...
8610783	  751.3	  561.6	 4350.0	...
8610784	  751.2	  561.6	 4352.0	...
8610785	  751.0	  561.7	 4352.0	...
8610786	  750.9	  562.0	 4351.0	...
8610787	  751.1	  562.3	 4352.0	...
8610788	  751.5	  562.4	 4354.0	...
8610789	  752.0	  562.5	 4359.0	...
8610790	  752.2	  562.3	 4362.0	...
8610791	  751.9	  562.3	 4361.0	...
8610792	  751.4	  562.3	 4357.0	...
8610793	  750.9	  562.3	 4354.0	...
8610794	  751.3	  562.1	 4354.0	...
8610795	  751.8	  561.9	 4354.0	...
8610796	  752.2	  561.8	 4354.0	...
8610797	  752.2	  561.9	 4354.0	...
8610798	  751.5	  562.3	 4354.0	...
8610799	  750.8	  562.5	 4353.0	...
8610800	  750.1	  562.6	 4352.0	...
8610801	  751.1	  562.0	 4349.0	...
8610802	  752.0	  561.5	 4347.0	...
8610803	  752.9	  561.2	 4344.0	...
8610804	  752.4	  561.5	 4343.0	...
8610805	  752.0	  561.8	 4344.0	...
8610806	  751.5	  561.9	 4347.0	...
8610807	  751.4	  561.7	 4351.0	...
8610808	  751.2	  561.4	 4352.0	...
8610809	  751.3	  561.0	 4352.0	...
8610810	  751.4	  561.0	 4352.0	...
8610811	  751.4	  560.9	 4353.0	...
8610812	  751.3	  561.0	 4354.0	...
8610813	  751.2	  561.2	 4354.0	...
8610814	  751.2	  561.4	 4354.0	...
8610815	  751.1	  561.5	 4353.0	...
8610816	  751.0	  561.4	 4353.0	...
8610817	  751.0	  561.3	 4353.0	...
8610818	  751.2	  561.2	 4352.0	...
8610819	  751.5	  560.5	 4353.0	...
8610820	  751.8	  559.9	 4355.0	...
8610821	  751.8	  560.0	 4357.0	...
8610822	  751.9	  560.8	 4359.0	...
8610823	  751.9	  561.5	 4361.0	...
8610824	  751.8	  561.4	 4362.0	...
8610825	  751.7	  561.2	 4361.0	...
8610826	  751.5	  561.0	 4361.0	...
8610827	  751.1	  560.8	 4362.0	...
8610828	  750.8	  560.6	 4363.0	...
8610829	  751.0	  560.4	 4364.0	...
8610830	  751.3	  560.4	 4364.0	...
8610831	  751.8	  560.3	 4363.0	...
8610832	  752.0	  560.2	 4363.0	...
8610833	  752.2	  560.6	 4362.0	...
8610834	  752.2	  561.4	 4362.0	...
8610835	  752.2	  562.1	 4363.0	...
8610836	  752.1	  561.8	 4364.0	...
8610837	  752.2	  561.1	 4364.0	...
8610838	  752.2	  560.9	 4365.0	...
8610839	  752.3	  561.4	 4365.0	...
8610840	  752.3	  562.0	 4365.0	...
8610841	  752.1	  562.1	 4365.0	...
8610842	  752.0	  562.2	 4365.0	...
8610843	  752.3	  562.0	 4366.0	...
8610844	  752.7	  561.8	 4367.0	...
8610845	  753.2	  561.4	 4368.0	...
8610846	  753.3	  561.0	 4368.0	...
8610847	  752.8	  560.7	 4369.0	...
8610848	  752.2	  560.6	 4371.0	...
8610849	  751.6	  561.1	 4374.0	...
8610850	  752.4	  561.4	 4374.0	...
8610851	  753.2	  561.7	 4374.0	...
8610852	  753.1	  561.7	 4373.0	...
8610853	  752.2	  561.4	 4373.0	...
8610854	  751.2	  561.1	 4375.0	...
8610855	  751.2	  561.1	 4379.0	...
8610856	  751.5	  561.3	 4383.0	...
8610857	  752.2	  561.5	 4385.0	...
8610858	  752.9	  561.5	 4385.0	...
8610859	  753.6	  561.6	 4385.0	...
8610860	  754.0	  561.7	 4385.0	...
MSG	8610861 0000 _ Number On
8610861	  754.5	  561.1	 4385.0	...
8610862	  754.7	  560.7	 4384.0	...
8610863	  754.6	  560.4	 4382.0	...
8610864	  754.3	  560.3	 4381.0	...
8610865	  754.0	  559.9	 4380.0	...
8610866	  753.9	  559.6	 4381.0	...
8610867	  753.7	  559.8	 4381.0	...
8610868	  753.4	  559.9	 4374.0	...
8610869	  753.2	  559.9	 4367.0	...
8610870	  753.0	  559.9	 4363.0	...
8610871	  753.0	  559.8	 4364.0	...
8610872	  752.9	  559.6	 4367.0	...
8610873	  752.8	  559.5	 4368.0	...
8610874	  752.8	  559.7	 4369.0	...
8610875	  752.7	  560.0	 4370.0	...
8610876	  753.0	  560.2	 4371.0	...
8610877	  753.3	  560.1	 4371.0	...
8610878	  753.6	  560.0	 4376.0	...
8610879	  753.7	  560.1	 4381.0	...
8610880	  753.6	  560.2	 4381.0	...
8610881	  753.5	  559.7	 4375.0	...
8610882	  753.4	  558.6	 4368.0	...
8610883	  753.5	  557.4	 4368.0	...
8610884	  753.7	  556.8	 4374.0	...
8610885	  753.9	  556.7	 4380.0	...
8610886	  753.9	  557.6	 4383.0	...
8610887	  753.9	  558.5	 4380.0	...
8610888	  753.9	  559.2	 4377.0	...
8610889	  753.9	  558.9	 4375.0	...
8610890	  753.9	  558.7	 4372.0	...
8610891	  753.8	  558.4	 4369.0	...
8610892	  753.8	  558.1	 4371.0	...
8610893	  753.9	  558.2	 4374.0	...
8610894	  753.4	  558.6	 4376.0	...
8610895	  752.9	  559.0	 4375.0	...
8610896	  752.2	  559.2	 4374.0	...
8610897	  752.3	  559.0	 4373.0	...
8610898	  752.3	  558.8	 4372.0	...
8610899	  752.1	  558.6	 4371.0	...
8610900	  751.9	  558.7	 4374.0	...
8610901	  752.0	  558.8	 4377.0	...
8610902	  752.4	  558.8	 4379.0	...
8610903	  752.8	  558.5	 4377.0	...
8610904	  752.9	  558.0	 4375.0	...
8610905	  752.9	  557.7	 4373.0	...
8610906	  752.9	  557.9	 4372.0	...
8610907	  753.1	  558.0	 4375.0	...
8610908	  753.3	  558.1	 4378.0	...
8610909	  753.5	  558.0	 4381.0	...
8610910	  753.4	  558.0	 4381.0	...
8610911	  753.4	  558.0	 4381.0	...
8610912	  753.2	  558.0	 4383.0	...
8610913	  752.8	  558.2	 4386.0	...
8610914	  752.3	  558.2	 4389.0	...
8610915	  752.1	  558.3	 4387.0	...
8610916	  752.5	  558.2	 4385.0	...
8610917	  753.0	  558.0	 4382.0	...
8610918	  752.9	  557.8	 4381.0	...
8610919	  752.6	  558.3	 4381.0	...
8610920	  752.3	  558.9	 4381.0	...
8610921	  752.2	  559.1	 4381.0	...
8610922	  752.1	  558.8	 4384.0	...
8610923	  752.2	  558.4	 4386.0	...
8610924	  752.4	  558.4	 4387.0	...
8610925	  752.5	  558.6	 4386.0	...
8610926	  752.4	  558.8	 4384.0	...
8610927	  752.2	  558.6	 4384.0	...
8610928	  752.1	  558.2	 4385.0	...
8610929	  751.8	  557.6	 4386.0	...
8610930	  751.7	  557.3	 4387.0	...
8610931	  751.7	  556.8	 4386.0	...
8610932	  751.9	  556.5	 4386.0	...
8610933	  752.2	  556.3	 4385.0	...
8610934	  752.3	  556.6	 4386.0	...
8610935	  752.3	  557.2	 4390.0	...
8610936	  752.2	  557.8	 4395.0	...
8610937	  752.1	  557.7	 4397.0	...
8610938	  752.0	  557.3	 4395.0	...
8610939	  752.3	  557.1	 4392.0	...
8610940	  752.7	  557.2	 4389.0	...
8610941	  753.1	  557.4	 4387.0	...
8610942	  753.2	  556.9	 4387.0	...
8610943	  753.2	  556.5	 4387.0	...
8610944	  753.0	  556.1	 4388.0	...
8610945	  752.7	  556.2	 4388.0	...
8610946	  752.6	  556.8	 4388.0	...
8610947	  752.7	  557.4	 4388.0	...
8610948	  752.4	  558.0	 4388.0	...
8610949	  752.0	  557.9	 4388.0	...
8610950	  751.6	  557.7	 4388.0	...
8610951	  751.2	  557.1	 4387.0	...
8610952	  751.1	  556.6	 4386.0	...
8610953	  750.9	  556.2	 4385.0	...
8610954	  751.0	  556.0	 4384.0	...
8610955	  750.9	  555.9	 4384.0	...
8610956	  751.0	  556.2	 4385.0	...
8610957	  751.1	  556.5	 4389.0	...
8610958	  751.0	  556.9	 4390.0	...
8610959	  751.4	  556.8	 4390.0	...
8610960	  751.8	  557.1	 4388.0	...
8610961	  751.9	  557.4	 4387.0	...
8610962	  751.5	  557.7	 4389.0	...
8610963	  751.0	  557.4	 4391.0	...
8610964	  750.9	  557.2	 4393.0	...
8610965	  750.9	  557.2	 4394.0	...
8610966	  750.6	  557.2	 4395.0	...
8610967	  750.3	  557.1	 4395.0	...
8610968	  750.9	  556.8	 4394.0	...
8610969	  751.9	  556.5	 4392.0	...
8610970	  752.2	  556.2	 4389.0	...
8610971	  751.7	  556.0	 4386.0	...
8610972	  750.9	  555.8	 4387.0	...
8610973	  750.8	  555.8	 4390.0	...
8610974	  750.9	  556.0	 4393.0	...
8610975	  751.3	  556.1	 4392.0	...
8610976	  751.9	  556.6	 4393.0	...
8610977	  752.4	  557.0	 4394.0	...
8610978	  752.9	  557.1	 4396.0	...
8610979	  752.5	  556.9	 4396.0	...
8610980	  751.9	  556.5	 4394.0	...
8610981	  751.3	  556.4	 4392.0	...
8610982	  751.4	  556.2	 4391.0	...
8610983	  751.5	  556.6	 4392.0	...
8610984	  751.8	  556.8	 4393.0	...
8610985	  752.1	  557.1	 4393.0	...
8610986	  752.5	  556.8	 4394.0	...
8610987	  752.1	  556.9	 4394.0	...
8610988	  751.8	  557.0	 4394.0	...
8610989	  751.8	  556.8	 4394.0	...
8610990	  752.1	  556.5	 4395.0	...
8610991	  752.3	  556.1	 4395.0	...
8610992	  752.2	  556.0	 4396.0	...
8610993	  751.9	  555.9	 4398.0	...
8610994	  751.8	  555.9	 4398.0	...
8610995	  751.8	  556.1	 4396.0	...
8610996	  751.9	  556.1	 4393.0	...
8610997	  751.9	  556.0	 4395.0	...
8610998	  751.8	  556.4	 4399.0	...
8610999	  751.8	  557.2	 4400.0	...
8611000	  751.7	  558.2	 4397.0	...
8611001	  751.5	  558.7	 4394.0	...
8611002	  751.3	  558.6	 4392.0	...
8611003	  751.1	  558.2	 4390.0	...
8611004	  751.3	  557.6	 4389.0	...
8611005	  751.5	  557.0	 4391.0	...
8611006	  751.6	  556.4	 4394.0	...
8611007	  751.5	  556.1	 4397.0	...
8611008	  751.3	  556.1	 4399.0	...
8611009	  751.2	  556.3	 4398.0	...
8611010	  751.2	  556.4	 4398.0	...
8611011	  751.2	  556.4	 4398.0	...
8611012	  751.1	  556.7	 4399.0	...
8611013	  750.8	  557.1	 4400.0	...
8611014	  750.6	  557.6	 4398.0	...
8611015	  750.6	  557.3	 4397.0	...
8611016	  750.6	  556.9	 4395.0	...
8611017	  750.6	  556.5	 4395.0	...
8611018	  750.6	  556.7	 4396.0	...
8611019	  750.8	  557.2	 4396.0	...
8611020	  751.3	  557.6	 4396.0	...
8611021	  751.7	  557.2	 4397.0	...
8611022	  752.0	  556.5	 4393.0	...
8611023	  752.0	  556.1	 4389.0	...
8611024	  752.0	  556.5	 4385.0	...
8611025	  752.1	  556.8	 4386.0	...
8611026	  751.8	  556.7	 4387.0	...
8611027	  751.6	  556.7	 4389.0	...
8611028	  751.3	  556.4	 4390.0	...
8611029	  751.2	  556.1	 4391.0	...
8611030	  751.2	  555.9	 4388.0	...
8611031	  751.2	  556.2	 4385.0	...
8611032	  751.3	  556.5	 4383.0	...
8611033	  751.3	  556.5	 4383.0	...
8611034	  751.3	  556.4	 4384.0	...
8611035	  751.4	  556.5	 4385.0	...
8611036	  751.4	  556.7	 4385.0	...
8611037	  751.2	  556.9	 4385.0	...
8611038	  750.8	  556.9	 4385.0	...
8611039	  750.5	  556.9	 4386.0	...
8611040	  750.3	  556.8	 4387.0	...
8611041	  750.4	  556.8	 4387.0	...
8611042	  750.6	  556.7	 4384.0	...
8611043	  750.8	  556.7	 4382.0	...
8611044	  750.9	  556.8	 4382.0	...
8611045	  751.0	  556.9	 4383.0	...
8611046	  751.0	  557.0	 4384.0	...
8611047	  750.5	  557.0	 4383.0	...
8611048	  750.1	  557.1	 4382.0	...
8611049	  749.8	  557.5	 4378.0	...
8611050	  750.1	  557.8	 4375.0	...
8611051	  750.4	  558.0	 4372.0	...
8611052	  750.7	  557.7	 4373.0	...
8611053	  751.0	  557.4	 4374.0	...
8611054	  751.1	  557.2	 4376.0	...
8611055	  751.0	  557.1	 4379.0	...
8611056	  750.9	  556.9	 4380.0	...
8611057	  750.9	  556.7	 4381.0	...
8611058	  751.1	  556.4	 4380.0	...
8611059	  751.2	  556.5	 4379.0	...
8611060	  751.2	  556.8	 4378.0	...
8611061	  750.8	  557.2	 4377.0	...
8611062	  750.4	  557.1	 4376.0	...
8611063	  750.0	  556.8	 4374.0	...
8611064	  750.1	  556.5	 4377.0	...
8611065	  750.1	  556.4	 4381.0	...
8611066	  750.6	  556.3	 4385.0	...
8611067	  750.9	  556.0	 4385.0	...
8611068	  751.2	  555.8	 4387.0	...
8611069	  751.2	  555.5	 4388.0	...
8611070	  750.7	  555.5	 4390.0	...
8611071	  750.2	  555.8	 4390.0	...
8611072	  749.9	  556.1	 4392.0	...
8611073	  750.1	  556.3	 4393.0	...
8611074	  750.4	  556.2	 4388.0	...
8611075	  750.9	  556.0	 4381.0	...
8611076	  751.3	  556.1	 4377.0	...
8611077	  751.5	  556.4	 4380.0	...
8611078	  750.9	  556.7	 4384.0	...
8611079	  750.4	  556.7	 4384.0	...
8611080	  749.9	  556.8	 4384.0	...
8611081	  749.8	  556.8	 4384.0	...
8611082	  749.6	  556.5	 4385.0	...
8611083	  749.4	  556.3	 4385.0	...
8611084	  749.2	  556.3	 4386.0	...
8611085	  749.2	  556.5	 4391.0	...
8611086	  749.4	  557.2	 4395.0	...
8611087	  749.5	  557.6	 4392.0	...
8611088	  749.6	  558.1	 4385.0	...
8611089	  749.6	  558.0	 4380.0	...
8611090	  749.5	  558.2	 4383.0	...
8611091	  750.0	  558.3	 4381.0	...
8611092	  750.5	  558.3	 4378.0	...
8611093	  750.9	  557.6	 4375.0	...
8611094	  750.8	  557.1	 4375.0	...
8611095	  750.5	  556.9	 4375.0	...
8611096	  750.3	  557.2	 4378.0	...
8611097	  750.2	  557.5	 4381.0	...
8611098	  749.5	  557.6	 4383.0	...
8611099	  748.8	  557.3	 4382.0	...
8611100	  748.9	  556.7	 4382.0	...
8611101	  749.7	  556.2	 4382.0	...
8611102	  749.8	  556.2	 4380.0	...
8611103	  749.1	  556.2	 4378.0	...
8611104	  748.3	  555.9	 4378.0	...
8611105	  748.6	  555.5	 4378.0	...
8611106	  749.0	  555.9	 4375.0	...
8611107	  748.9	  556.5	 4371.0	...
8611108	  748.4	  557.1	 4367.0	...
8611109	  748.1	  557.2	 4367.0	...
8611110	  748.2	  557.2	 4368.0	...
8611111	  748.3	  557.0	 4367.0	...
8611112	  748.3	  556.8	 4368.0	...
8611113	  748.6	  556.6	 4369.0	...
8611114	  749.1	  556.4	 4371.0	...
8611115	  749.7	  556.1	 4372.0	...
8611116	  749.8	  555.7	 4373.0	...
8611117	  749.6	  555.3	 4374.0	...
8611118	  749.4	  555.9	 4376.0	...
8611119	  749.5	  556.6	 4374.0	...
8611120	  749.6	  557.7	 4370.0	...
8611121	  749.3	  558.1	 4367.0	...
8611122	  748.8	  558.1	 4368.0	...
8611123	  748.4	  557.9	 4370.0	...
8611124	  748.3	  557.7	 4368.0	...
8611125	  748.2	  557.8	 4368.0	...
8611126	  748.4	  557.7	 4368.0	...
8611127	  748.7	  557.7	 4371.0	...
8611128	  749.0	  557.7	 4371.0	...
8611129	  749.1	  557.6	 4370.0	...
8611130	  749.1	  557.4	 4370.0	...
8611131	  749.0	  557.5	 4372.0	...
8611132	  748.9	  557.8	 4372.0	...
8611133	  748.9	  557.7	 4372.0	...
8611134	  748.9	  557.3	 4373.0	...
8611135	  748.9	  556.8	 4373.0	...
8611136	  748.9	  556.7	 4373.0	...
8611137	  748.9	  556.5	 4371.0	...
8611138	  748.9	  556.5	 4368.0	...
8611139	  748.8	  556.5	 4365.0	...
8611140	  748.4	  556.6	 4365.0	...
8611141	  748.0	  557.0	 4364.0	...
8611142	  747.7	  557.5	 4364.0	...
8611143	  747.8	  557.8	 4365.0	...
8611144	  747.9	  557.8	 4365.0	...
8611145	  748.5	  557.7	 4367.0	...
8611146	  749.1	  557.7	 4368.0	...
8611147	  749.3	  556.7	 4367.0	...
8611148	  748.9	  555.9	 4364.0	...
8611149	  748.4	  555.1	 4360.0	...
8611150	  748.3	  555.3	 4361.0	...
8611151	  748.3	  555.5	 4365.0	...
8611152	  748.5	  556.1	 4370.0	...
8611153	  748.8	  556.6	 4371.0	...
8611154	  749.2	  557.0	 4373.0	...
8611155	  749.3	  557.1	 4372.0	...
8611156	  748.9	  557.3	 4372.0	...
8611157	  748.4	  557.4	 4371.0	...
8611158	  748.2	  557.7	 4369.0	...
8611159	  748.6	  557.9	 4367.0	...
8611160	  749.1	  558.1	 4367.0	...
8611161	  749.3	  558.1	 4366.0	...
8611162	  749.2	  557.8	 4366.0	...
8611163	  748.7	  557.6	 4366.0	...
MSG	8611164 0000 _ Number Off
8611164	  748.6	  556.6	 4367.0	...
8611165	  748.5	  556.0	 4364.0	...
8611166	  748.8	  555.4	 4362.0	...
8611167	  748.9	  555.6	 4360.0	...
8611168	  748.9	  555.8	 4359.0	...
8611169	  748.9	  555.9	 4358.0	...
8611170	  748.9	  556.3	 4357.0	...
8611171	  748.8	  556.4	 4359.0	...
8611172	  748.8	  556.7	 4361.0	...
8611173	  748.8	  556.7	 4361.0	...
8611174	  748.4	  557.2	 4359.0	...
8611175	  747.8	  557.6	 4357.0	...
8611176	  747.2	  557.9	 4356.0	...
8611177	  747.3	  557.9	 4354.0	...
8611178	  747.7	  558.0	 4356.0	...
8611179	  747.8	  558.1	 4359.0	...
8611180	  747.5	  558.4	 4358.0	...
8611181	  747.3	  558.6	 4355.0	...
8611182	  747.3	  558.8	 4351.0	...
8611183	  747.5	  558.8	 4352.0	...
8611184	  747.5	  558.8	 4356.0	...
8611185	  747.6	  558.7	 4359.0	...
8611186	  747.6	  558.7	 4360.0	...
8611187	  747.7	  558.4	 4358.0	...
8611188	  747.8	  558.1	 4356.0	...
8611189	  748.0	  557.9	 4356.0	...
8611190	  748.2	  557.7	 4355.0	...
8611191	  748.5	  557.7	 4354.0	...
8611192	  748.5	  557.6	 4352.0	...
8611193	  748.1	  557.6	 4350.0	...
8611194	  747.7	  557.8	 4351.0	...
8611195	  747.0	  558.0	 4353.0	...
8611196	  746.8	  557.7	 4354.0	...
8611197	  746.8	  557.3	 4353.0	...
8611198	  747.0	  556.7	 4354.0	...
8611199	  747.2	  556.6	 4354.0	...
8611200	  747.1	  556.5	 4356.0	...
8611201	  747.1	  556.5	 4359.0	...
8611202	  747.1	  556.6	 4362.0	...
8611203	  747.2	  557.0	 4364.0	...
8611204	  747.1	  557.7	 4364.0	...
8611205	  747.1	  558.6	 4363.0	...
8611206	  747.2	  558.9	 4357.0	...
8611207	  747.5	  559.0	 4351.0	...
8611208	  747.9	  558.8	 4349.0	...
8611209	  747.6	  558.9	 4351.0	...
8611210	  747.1	  559.1	 4353.0	...
8611211	  747.2	  559.0	 4352.0	...
8611212	  747.7	  558.6	 4354.0	...
8611213	  748.2	  558.3	 4356.0	...
8611214	  748.2	  558.4	 4357.0	...
8611215	  748.2	  558.5	 4357.0	...
8611216	  748.1	  558.7	 4355.0	...
8611217	  748.1	  558.7	 4354.0	...
8611218	  748.2	  558.7	 4354.0	...
8611219	  748.1	  558.7	 4354.0	...
8611220	  747.7	  558.6	 4354.0	...
8611221	  747.9	  558.3	 4353.0	...
8611222	  748.4	  557.8	 4353.0	...
8611223	  748.8	  557.4	 4352.0	...
8611224	  748.5	  557.7	 4349.0	...
8611225	  748.2	  558.3	 4346.0	...
8611226	  747.6	  559.0	 4346.0	...
8611227	  747.1	  559.2	 4348.0	...
8611228	  746.7	  559.3	 4352.0	...
8611229	  747.4	  559.2	 4354.0	...
8611230	  748.1	  559.1	 4357.0	...
8611231	  748.6	  558.3	 4358.0	...
8611232	  748.5	  557.5	 4358.0	...
8611233	  748.4	  556.8	 4357.0	...
8611234	  748.3	  556.7	 4356.0	...
8611235	  748.0	  557.2	 4352.0	...
8611236	  747.4	  557.7	 4348.0	...
8611237	  747.1	  558.5	 4345.0	...
8611238	  747.0	  558.6	 4347.0	...
8611239	  747.2	  558.6	 4344.0	...
8611240	  747.4	  558.7	 4340.0	...
8611241	  747.4	  559.0	 4339.0	...
8611242	  747.7	  559.0	 4343.0	...
8611243	  747.9	  558.7	 4347.0	...
8611244	  748.2	  558.5	 4350.0	...
8611245	  748.2	  558.6	 4350.0	...
8611246	  748.6	  558.7	 4349.0	...
8611247	  748.9	  558.7	 4347.0	...
8611248	  748.1	  558.9	 4345.0	...
8611249	  747.0	  559.2	 4344.0	...
8611250	  745.9	  559.4	 4345.0	...
8611251	  745.9	  559.1	 4347.0	...
8611252	  746.1	  558.6	 4349.0	...
8611253	  746.3	  558.2	 4351.0	...
8611254	  746.5	  558.1	 4351.0	...
8611255	  746.5	  558.4	 4352.0	...
8611256	  746.5	  558.7	 4353.0	...
8611257	  746.8	  558.7	 4354.0	...
8611258	  747.1	  558.3	 4355.0	...
8611259	  747.5	  558.0	 4355.0	...
8611260	  747.6	  558.1	 4355.0	...
8611261	  747.9	  558.1	 4357.0	...
8611262	  748.0	  558.0	 4359.0	...
8611263	  747.2	  558.0	 4361.0	...
8611264	  746.3	  558.4	 4362.0	...
8611265	  745.2	  558.9	 4363.0	...
8611266	  745.1	  559.6	 4364.0	...
8611267	  744.9	  559.8	 4365.0	...
8611268	  744.8	  559.6	 4365.0	...
8611269	  745.5	  559.0	 4360.0	...
8611270	  746.2	  558.6	 4355.0	...
8611271	  746.9	  558.7	 4351.0	...
8611272	  747.0	  559.1	 4352.0	...
8611273	  747.0	  559.2	 4354.0	...
8611274	  747.0	  559.2	 4355.0	...
8611275	  746.7	  558.9	 4356.0	...
8611276	  746.4	  558.7	 4356.0	...
8611277	  746.1	  558.5	 4356.0	...
8611278	  746.2	  558.3	 4356.0	...
8611279	  746.2	  558.1	 4356.0	...
8611280	  746.2	  558.2	 4356.0	...
8611281	  746.1	  558.5	 4354.0	...
8611282	  746.5	  558.8	 4352.0	...
8611283	  747.0	  558.9	 4349.0	...
8611284	  747.5	  558.9	 4349.0	...
8611285	  747.5	  559.0	 4348.0	...
8611286	  747.5	  559.1	 4347.0	...
8611287	  747.5	  559.3	 4346.0	...
8611288	  747.5	  559.4	 4346.0	...
8611289	  747.5	  559.5	 4346.0	...
8611290	  747.7	  559.5	 4346.0	...
8611291	  747.9	  559.4	 4349.0	...
8611292	  748.2	  559.2	 4353.0	...
8611293	  747.5	  559.5	 4353.0	...
8611294	  746.7	  559.9	 4350.0	...
8611295	  745.9	  560.3	 4348.0	...
8611296	  746.2	  560.3	 4349.0	...
8611297	  746.6	  560.3	 4351.0	...
8611298	  746.9	  560.3	 4353.0	...
8611299	  746.8	  560.2	 4354.0	...
8611300	  746.6	  560.1	 4356.0	...
8611301	  746.6	  560.0	 4358.0	...
8611302	  746.6	  560.1	 4361.0	...
8611303	  746.7	  559.6	 4361.0	...
8611304	  746.8	  559.1	 4360.0	...
8611305	  746.8	  558.6	 4359.0	...
8611306	  747.1	  558.4	 4358.0	...
8611307	  747.5	  558.2	 4359.0	...
8611308	  747.7	  558.3	 4360.0	...
8611309	  747.5	  559.1	 4361.0	...
8611310	  747.4	  559.9	 4360.0	...
8611311	  747.3	  560.0	 4359.0	...
8611312	  746.7	  559.8	 4359.0	...
8611313	  746.0	  559.5	 4358.0	...
8611314	  745.5	  559.6	 4357.0	...
8611315	  745.7	  560.0	 4357.0	...
8611316	  746.0	  560.3	 4357.0	...
8611317	  746.1	  560.6	 4356.0	...
8611318	  746.1	  560.1	 4355.0	...
8611319	  746.1	  559.6	 4357.0	...
8611320	  746.1	  559.2	 4361.0	...
8611321	  746.2	  559.2	 4365.0	...
8611322	  746.5	  559.1	 4365.0	...
8611323	  746.8	  559.1	 4366.0	...
8611324	  747.1	  559.0	 4366.0	...
8611325	  747.2	  558.9	 4366.0	...
8611326	  747.1	  558.8	 4368.0	...
8611327	  747.0	  558.8	 4371.0	...
8611328	  746.9	  558.7	 4369.0	...
8611329	  746.9	  558.6	 4366.0	...
8611330	  747.0	  558.9	 4362.0	...
8611331	  747.0	  559.3	 4362.0	...
8611332	  746.9	  559.8	 4362.0	...
8611333	  746.4	  559.4	 4359.0	...
8611334	  746.0	  559.1	 4357.0	...
8611335	  746.0	  558.8	 4357.0	...
8611336	  746.5	  558.8	 4360.0	...
8611337	  746.8	  558.9	 4363.0	...
8611338	  746.5	  559.0	 4361.0	...
8611339	  746.0	  559.7	 4360.0	...
8611340	  745.3	  560.4	 4359.0	...
8611341	  744.8	  561.0	 4359.0	...
8611342	  744.5	  560.7	 4359.0	...
8611343	  744.6	  560.2	 4361.0	...
8611344	  744.8	  559.9	 4365.0	...
8611345	  744.8	  559.8	 4365.0	...
8611346	  744.4	  560.0	 4363.0	...
8611347	  743.9	  560.1	 4362.0	...
8611348	  743.5	  560.3	 4364.0	...
8611349	  743.5	  560.2	 4365.0	...
8611350	  743.6	  560.2	 4366.0	...
8611351	  743.6	  560.3	 4366.0	...
8611352	  743.5	  560.4	 4365.0	...
8611353	  744.1	  560.4	 4365.0	...
8611354	  744.7	  560.5	 4364.0	...
8611355	  745.3	  560.7	 4366.0	...
8611356	  745.2	  560.8	 4371.0	...
8611357	  745.2	  560.9	 4376.0	...
8611358	  744.5	  561.1	 4377.0	...
8611359	  743.9	  561.1	 4376.0	...
8611360	  742.8	  561.2	 4376.0	...
8611361	  742.4	  561.6	 4376.0	...
8611362	  742.0	  563.3	 4376.0	...
EFIX R   8610215	8611362	1148	  751.1	  562.2	   4319
SSACC R  8611363
8611363	  741.5	  565.0	 4376.0	...
8611364	  740.9	  566.2	 4376.0	...
8611365	  739.9	  566.7	 4376.0	...
8611366	  739.5	  567.1	 4375.0	...
8611367	  739.0	  567.5	 4374.0	...
8611368	  738.8	  566.5	 4377.0	...
8611369	  738.7	  565.4	 4382.0	...
8611370	  738.6	  567.5	 4377.0	...
8611371	  739.1	  578.7	 4347.0	...
8611372	  740.1	  600.2	 4279.0	...
8611373	  740.7	  631.5	 4181.0	...
8611374	  740.0	  668.4	 4056.0	...
8611375	  736.9	  709.9	 3919.0	...
MSG	8611376 0000 _ Number On
8611376	  734.9	  756.7	 3761.0	...
8611377	  732.7	  806.9	 3589.0	...
8611378	  729.3	  862.8	 3397.0	...
8611379	  724.7	  922.0	 3193.0	...
8611380	  719.3	  986.3	 2968.0	...
8611381	  715.9	 1054.2	 2714.0	...
8611382	  714.1	 1130.3	 2455.0	...
8611383	  714.0	 1184.1	 2277.0	...
8611384	  506.2	 1361.1	 1660.0	...
8611385	  296.0	 1514.3	 1122.0	...
8611386	   63.3	 1718.5	  517.0	...
8611387	   42.6	 1806.7	  410.0	...
8611388	   29.9	 1929.0	  264.0	...
8611389	   38.7	 2004.3	  187.0	...
8611390	   46.8	 2037.5	  149.0	...
8611391	   46.8	 2037.5	  149.0	...
SBLINK R 8611392
8611392	   .	   .	    0.0	...
8611393	   .	   .	    0.0	...
8611394	   .	   .	    0.0	...
8611395	   .	   .	    0.0	...
8611396	   .	   .	    0.0	...
8611397	   .	   .	    0.0	...
8611398	   .	   .	    0.0	...
8611399	   .	   .	    0.0	...
8611400	   .	   .	    0.0	...
8611401	   .	   .	    0.0	...
8611402	   .	   .	    0.0	...
8611403	   .	   .	    0.0	...
8611404	   .	   .	    0.0	...
8611405	   .	   .	    0.0	...
8611406	   .	   .	    0.0	...
8611407	   .	   .	    0.0	...
8611408	   .	   .	    0.0	...
8611409	   .	   .	    0.0	...
8611410	   .	   .	    0.0	...
8611411	   .	   .	    0.0	...
8611412	   .	   .	    0.0	...
8611413	   .	   .	    0.0	...
8611414	   .	   .	    0.0	...
8611415	   .	   .	    0.0	...
8611416	   .	   .	    0.0	...
8611417	   .	   .	    0.0	...
8611418	   .	   .	    0.0	...
8611419	   .	   .	    0.0	...
8611420	   .	   .	    0.0	...
8611421	   .	   .	    0.0	...
8611422	   .	   .	    0.0	...
8611423	   .	   .	    0.0	...
8611424	   .	   .	    0.0	...
8611425	   .	   .	    0.0	...
8611426	   .	   .	    0.0	...
8611427	   .	   .	    0.0	...
8611428	   .	   .	    0.0	...
8611429	   .	   .	    0.0	...
8611430	   .	   .	    0.0	...
8611431	   .	   .	    0.0	...
8611432	   .	   .	    0.0	...
8611433	   .	   .	    0.0	...
8611434	   .	   .	    0.0	...
8611435	   .	   .	    0.0	...
8611436	   .	   .	    0.0	...
8611437	   .	   .	    0.0	...
8611438	   .	   .	    0.0	...
8611439	   .	   .	    0.0	...
8611440	   .	   .	    0.0	...
8611441	   .	   .	    0.0	...
8611442	   .	   .	    0.0	...
8611443	   .	   .	    0.0	...
8611444	   .	   .	    0.0	...
8611445	   .	   .	    0.0	...
8611446	   .	   .	    0.0	...
8611447	   .	   .	    0.0	...
8611448	   .	   .	    0.0	...
8611449	   .	   .	    0.0	...
8611450	   .	   .	    0.0	...
8611451	   .	   .	    0.0	...
8611452	   .	   .	    0.0	...
8611453	   .	   .	    0.0	...
8611454	   .	   .	    0.0	...
8611455	   .	   .	    0.0	...
8611456	   .	   .	    0.0	...
8611457	   .	   .	    0.0	...
8611458	   .	   .	    0.0	...
8611459	   .	   .	    0.0	...
8611460	   .	   .	    0.0	...
8611461	   .	   .	    0.0	...
8611462	   .	   .	    0.0	...
8611463	   .	   .	    0.0	...
8611464	   .	   .	    0.0	...
8611465	   .	   .	    0.0	...
8611466	   .	   .	    0.0	...
8611467	   .	   .	    0.0	...
8611468	   .	   .	    0.0	...
8611469	   .	   .	    0.0	...
8611470	   .	   .	    0.0	...
8611471	   .	   .	    0.0	...
8611472	   .	   .	    0.0	...
8611473	   .	   .	    0.0	...
8611474	   .	   .	    0.0	...
8611475	   .	   .	    0.0	...
8611476	   .	   .	    0.0	...
8611477	   .	   .	    0.0	...
8611478	   .	   .	    0.0	...
8611479	   .	   .	    0.0	...
8611480	   .	   .	    0.0	...
8611481	   .	   .	    0.0	...
8611482	   .	   .	    0.0	...
8611483	   .	   .	    0.0	...
8611484	   .	   .	    0.0	...
8611485	   .	   .	    0.0	...
8611486	   .	   .	    0.0	...
8611487	   .	   .	    0.0	...
8611488	   .	   .	    0.0	...
8611489	   .	   .	    0.0	...
8611490	   .	   .	    0.0	...
8611491	   .	   .	    0.0	...
8611492	   .	   .	    0.0	...
8611493	   .	   .	    0.0	...
8611494	   .	   .	    0.0	...
8611495	   .	   .	    0.0	...
8611496	   .	   .	    0.0	...
8611497	   .	   .	    0.0	...
8611498	   .	   .	    0.0	...
8611499	   .	   .	    0.0	...
8611500	   .	   .	    0.0	...
8611501	   .	   .	    0.0	...
8611502	   .	   .	    0.0	...
8611503	   .	   .	    0.0	...
8611504	   .	   .	    0.0	...
8611505	   .	   .	    0.0	...
8611506	   .	   .	    0.0	...
8611507	   .	   .	    0.0	...
8611508	   .	   .	    0.0	...
8611509	   .	   .	    0.0	...
8611510	   .	   .	    0.0	...
8611511	   .	   .	    0.0	...
8611512	   .	   .	    0.0	...
8611513	   .	   .	    0.0	...
8611514	   .	   .	    0.0	...
EBLINK R 8611392	8611514	123
8611515	  768.8	 1196.3	 2152.0	...
8611516	  768.8	 1196.3	 2152.0	...
8611517	  769.6	 1189.5	 2173.0	...
8611518	  771.9	 1176.9	 2213.0	...
8611519	  774.1	 1158.5	 2275.0	...
8611520	  776.5	 1141.8	 2337.0	...
8611521	  777.1	 1123.9	 2392.0	...
8611522	  777.5	 1107.3	 2438.0	...
8611523	  776.4	 1090.7	 2478.0	...
8611524	  772.8	 1076.0	 2522.0	...
8611525	  768.8	 1060.0	 2566.0	...
8611526	  765.4	 1044.2	 2606.0	...
8611527	  764.3	 1028.0	 2652.0	...
8611528	  763.7	 1013.4	 2696.0	...
8611529	  762.5	  999.6	 2752.0	...
8611530	  761.4	  986.3	 2803.0	...
8611531	  760.9	  974.4	 2858.0	...
8611532	  760.4	  960.5	 2912.0	...
8611533	  760.0	  948.8	 2961.0	...
8611534	  759.1	  933.3	 3016.0	...
8611535	  758.3	  921.4	 3060.0	...
8611536	  756.9	  907.4	 3110.0	...
8611537	  755.6	  894.9	 3154.0	...
8611538	  754.4	  881.4	 3208.0	...
8611539	  753.8	  868.4	 3254.0	...
8611540	  753.3	  856.1	 3306.0	...
8611541	  752.8	  844.3	 3349.0	...
8611542	  751.9	  833.2	 3398.0	...
8611543	  750.5	  822.6	 3433.0	...
8611544	  749.1	  812.5	 3471.0	...
8611545	  747.9	  802.6	 3505.0	...
8611546	  746.8	  793.0	 3540.0	...
8611547	  745.8	  783.3	 3570.0	...
8611548	  745.2	  774.3	 3600.0	...
8611549	  745.1	  765.3	 3633.0	...
8611550	  745.0	  757.2	 3658.0	...
8611551	  744.7	  747.7	 3683.0	...
8611552	  744.4	  739.0	 3708.0	...
8611553	  743.7	  730.7	 3736.0	...
8611554	  743.1	  724.0	 3765.0	...
8611555	  742.4	  716.5	 3793.0	...
8611556	  742.0	  708.7	 3827.0	...
8611557	  741.8	  700.0	 3854.0	...
8611558	  741.8	  693.8	 3875.0	...
8611559	  741.8	  687.5	 3891.0	...
8611560	  741.7	  682.9	 3909.0	...
8611561	  741.3	  676.0	 3930.0	...
8611562	  741.0	  670.2	 3948.0	...
8611563	  740.7	  664.4	 3965.0	...
8611564	  740.2	  658.7	 3979.0	...
8611565	  739.8	  653.7	 3995.0	...
8611566	  739.1	  648.1	 4010.0	...
8611567	  738.8	  644.3	 4028.0	...
8611568	  738.3	  638.7	 4045.0	...
8611569	  738.0	  634.9	 4060.0	...
ESACC R  8611363	8611569	207	  741.5	  565.0	  738.0	  634.9	   1.49	   2012
SFIX R   8611570
8611570	  737.8	  630.9	 4072.0	...
8611571	  737.6	  628.1	 4081.0	...
8611572	  737.4	  624.2	 4091.0	...
8611573	  737.2	  620.3	 4102.0	...
8611574	  737.0	  617.4	 4114.0	...
8611575	  737.1	  614.4	 4122.0	...
8611576	  737.1	  610.9	 4132.0	...
8611577	  736.8	  607.1	 4141.0	...
8611578	  736.6	  604.1	 4153.0	...
8611579	  736.3	  602.9	 4161.0	...
8611580	  736.4	  601.3	 4169.0	...
8611581	  736.2	  599.4	 4174.0	...
8611582	  736.2	  597.6	 4181.0	...
8611583	  736.1	  595.1	 4186.0	...
8611584	  736.1	  593.8	 4191.0	...
8611585	  736.0	  592.4	 4191.0	...
8611586	  735.7	  592.3	 4190.0	...
8611587	  735.3	  592.0	 4197.0	...
8611588	  735.0	  591.5	 4203.0	...
8611589	  734.9	  590.1	 4209.0	...
8611590	  734.8	  589.0	 4207.0	...
8611591	  735.1	  587.4	 4205.0	...
8611592	  735.4	  586.5	 4202.0	...
8611593	  736.0	  585.2	 4202.0	...
8611594	  736.3	  584.6	 4204.0	...
8611595	  735.9	  584.6	 4205.0	...
8611596	  735.1	  585.0	 4204.0	...
8611597	  734.8	  585.4	 4201.0	...
8611598	  735.2	  585.5	 4198.0	...
8611599	  735.7	  585.7	 4200.0	...
8611600	  735.7	  585.8	 4202.0	...
8611601	  735.7	  585.5	 4203.0	...
8611602	  735.6	  585.0	 4202.0	...
8611603	  735.6	  584.4	 4201.0	...
8611604	  735.8	  584.0	 4200.0	...
8611605	  736.1	  583.7	 4199.0	...
8611606	  736.3	  584.1	 4199.0	...
8611607	  736.1	  584.4	 4200.0	...
8611608	  735.8	  584.7	 4202.0	...
8611609	  735.7	  584.7	 4204.0	...
8611610	  735.5	  584.6	 4203.0	...
8611611	  735.6	  584.5	 4202.0	...
8611612	  735.8	  584.9	 4200.0	...
8611613	  735.9	  585.9	 4197.0	...
8611614	  736.0	  586.6	 4194.0	...
8611615	  736.0	  587.0	 4192.0	...
8611616	  736.0	  586.8	 4194.0	...
8611617	  736.0	  587.0	 4195.0	...
8611618	  736.0	  587.0	 4195.0	...
8611619	  735.9	  587.0	 4195.0	...
8611620	  735.8	  587.1	 4195.0	...
8611621	  735.6	  587.2	 4195.0	...
8611622	  735.5	  587.3	 4196.0	...
8611623	  735.5	  587.4	 4196.0	...
8611624	  735.5	  587.5	 4194.0	...
8611625	  735.5	  587.6	 4192.0	...
8611626	  735.5	  587.5	 4193.0	...
8611627	  735.6	  587.3	 4198.0	...
8611628	  735.9	  587.2	 4203.0	...
8611629	  736.2	  587.5	 4204.0	...
8611630	  736.4	  587.7	 4204.0	...
8611631	  736.4	  587.8	 4204.0	...
8611632	  736.6	  587.8	 4203.0	...
8611633	  736.7	  587.8	 4200.0	...
8611634	  736.8	  587.7	 4198.0	...
8611635	  736.9	  587.8	 4194.0	...
8611636	  737.0	  587.9	 4192.0	...
8611637	  737.1	  587.7	 4190.0	...
8611638	  737.2	  587.6	 4189.0	...
8611639	  737.2	  587.5	 4188.0	...
8611640	  737.1	  587.7	 4188.0	...
8611641	  737.1	  587.7	 4190.0	...
8611642	  737.1	  587.5	 4192.0	...
8611643	  737.3	  587.4	 4194.0	...
8611644	  737.5	  587.3	 4189.0	...
8611645	  737.6	  587.6	 4185.0	...
8611646	  737.6	  587.9	 4184.0	...
8611647	  737.6	  588.1	 4188.0	...
8611648	  737.6	  588.1	 4192.0	...
8611649	  737.5	  587.9	 4194.0	...
8611650	  737.1	  587.8	 4194.0	...
8611651	  736.8	  587.7	 4193.0	...
8611652	  737.0	  587.5	 4193.0	...
8611653	  737.4	  587.0	 4193.0	...
8611654	  737.8	  586.5	 4192.0	...
8611655	  737.8	  586.3	 4191.0	...
8611656	  737.8	  586.0	 4190.0	...
8611657	  737.8	  586.1	 4188.0	...
8611658	  737.8	  586.2	 4187.0	...
8611659	  737.9	  586.4	 4186.0	...
8611660	  737.9	  586.4	 4186.0	...
8611661	  738.0	  586.6	 4183.0	...
8611662	  738.1	  586.9	 4180.0	...
8611663	  738.0	  587.2	 4179.0	...
8611664	  737.8	  587.3	 4180.0	...
8611665	  737.6	  587.4	 4180.0	...
8611666	  737.6	  587.0	 4179.0	...
8611667	  737.5	  586.7	 4177.0	...
8611668	  737.6	  586.3	 4177.0	...
8611669	  737.5	  586.7	 4177.0	...
8611670	  737.3	  587.0	 4177.0	...
8611671	  737.6	  586.9	 4177.0	...
8611672	  738.2	  586.6	 4176.0	...
8611673	  738.8	  586.3	 4175.0	...
8611674	  738.5	  586.5	 4175.0	...
8611675	  738.2	  586.7	 4176.0	...
8611676	  737.8	  587.0	 4175.0	...
8611677	  737.9	  587.3	 4175.0	...
8611678	  738.0	  587.5	 4175.0	...
8611679	  738.5	  587.6	 4176.0	...
MSG	8611680 0000 _ Number Off
8611680	  738.9	  587.7	 4176.0	...
8611681	  739.2	  587.9	 4175.0	...
8611682	  739.2	  588.1	 4174.0	...
8611683	  739.4	  588.3	 4173.0	...
8611684	  739.7	  588.4	 4172.0	...
8611685	  739.9	  588.1	 4170.0	...
8611686	  740.1	  587.7	 4166.0	...
8611687	  740.1	  587.6	 4163.0	...
8611688	  740.0	  587.9	 4161.0	...
8611689	  739.9	  587.7	 4162.0	...
8611690	  739.7	  587.2	 4162.0	...
8611691	  740.0	  586.6	 4163.0	...
8611692	  739.9	  586.9	 4165.0	...
8611693	  739.8	  587.4	 4167.0	...
8611694	  739.6	  587.8	 4168.0	...
8611695	  739.8	  587.9	 4168.0	...
8611696	  740.3	  588.3	 4167.0	...
8611697	  740.6	  588.6	 4165.0	...
8611698	  740.9	  588.9	 4164.0	...
8611699	  740.9	  588.8	 4163.0	...
8611700	  740.9	  588.8	 4163.0	...
8611701	  741.1	  588.7	 4163.0	...
8611702	  741.2	  588.5	 4163.0	...
8611703	  741.2	  588.4	 4163.0	...
8611704	  740.9	  588.5	 4162.0	...
8611705	  740.9	  588.6	 4160.0	...
8611706	  741.2	  588.5	 4158.0	...
8611707	  741.4	  588.4	 4158.0	...
8611708	  741.1	  588.4	 4159.0	...
8611709	  740.7	  588.4	 4162.0	...
8611710	  740.3	  588.4	 4165.0	...
8611711	  740.8	  588.4	 4167.0	...
8611712	  741.5	  588.5	 4168.0	...
8611713	  742.3	  588.7	 4169.0	...
8611714	  742.6	  589.0	 4169.0	...
8611715	  742.8	  589.2	 4164.0	...
8611716	  742.8	  589.3	 4159.0	...
8611717	  742.3	  589.3	 4156.0	...
8611718	  741.8	  589.2	 4157.0	...
8611719	  741.4	  589.3	 4157.0	...
8611720	  741.9	  589.2	 4156.0	...
8611721	  742.5	  588.9	 4158.0	...
8611722	  742.9	  588.7	 4164.0	...
8611723	  742.8	  588.5	 4169.0	...
8611724	  742.6	  588.6	 4172.0	...
8611725	  742.5	  588.8	 4172.0	...
8611726	  742.4	  589.5	 4172.0	...
8611727	  742.3	  590.2	 4172.0	...
8611728	  742.2	  590.5	 4174.0	...
8611729	  742.2	  590.0	 4175.0	...
8611730	  742.1	  589.4	 4175.0	...
8611731	  742.1	  589.2	 4174.0	...
8611732	  742.2	  589.2	 4172.0	...
8611733	  742.3	  589.5	 4170.0	...
8611734	  742.0	  589.8	 4170.0	...
8611735	  741.6	  590.0	 4168.0	...
8611736	  741.6	  590.0	 4166.0	...
8611737	  742.0	  589.9	 4163.0	...
8611738	  742.3	  589.7	 4163.0	...
8611739	  742.3	  589.3	 4165.0	...
8611740	  742.4	  589.1	 4167.0	...
8611741	  742.7	  589.0	 4170.0	...
8611742	  743.1	  589.2	 4172.0	...
8611743	  743.3	  589.3	 4173.0	...
8611744	  743.4	  589.4	 4170.0	...
8611745	  743.1	  589.5	 4166.0	...
8611746	  742.7	  589.8	 4161.0	...
8611747	  743.3	  589.9	 4160.0	...
8611748	  744.3	  589.9	 4158.0	...
8611749	  744.4	  589.8	 4157.0	...
8611750	  743.6	  589.9	 4162.0	...
8611751	  742.9	  590.0	 4169.0	...
8611752	  743.1	  590.2	 4176.0	...
8611753	  743.3	  590.3	 4172.0	...
8611754	  743.1	  590.1	 4167.0	...
8611755	  742.9	  589.7	 4162.0	...
8611756	  742.6	  589.2	 4162.0	...
8611757	  742.6	  589.1	 4163.0	...
8611758	  742.6	  588.7	 4167.0	...
8611759	  742.7	  588.4	 4172.0	...
8611760	  742.7	  588.2	 4173.0	...
8611761	  742.9	  588.3	 4176.0	...
8611762	  743.1	  588.3	 4179.0	...
8611763	  743.3	  588.5	 4178.0	...
8611764	  743.4	  588.8	 4174.0	...
8611765	  743.5	  589.1	 4168.0	...
8611766	  743.7	  589.2	 4165.0	...
8611767	  743.8	  589.2	 4165.0	...
8611768	  743.8	  589.4	 4169.0	...
8611769	  743.7	  589.4	 4170.0	...
8611770	  743.6	  589.3	 4168.0	...
8611771	  743.5	  589.2	 4166.0	...
8611772	  743.5	  589.2	 4166.0	...
8611773	  743.5	  589.3	 4167.0	...
8611774	  743.5	  589.1	 4167.0	...
8611775	  743.6	  588.9	 4167.0	...
8611776	  744.7	  588.7	 4168.0	...
EFIX R   8611570	8611776	207	  739.2	  589.5	   4176
SSACC R  8611777
8611777	  745.8	  588.3	 4169.0	...
8611778	  747.7	  587.9	 4173.0	...
8611779	  749.5	  587.5	 4176.0	...
8611780	  752.4	  587.4	 4178.0	...
8611781	  755.2	  587.4	 4175.0	...
8611782	  758.5	  587.3	 4173.0	...
8611783	  761.6	  586.8	 4171.0	...
8611784	  765.0	  586.4	 4170.0	...
ESACC R  8611777	8611784	8	  745.8	  588.3	  765.0	  586.4	   0.41	     53
SFIX R   8611785
8611785	  766.6	  586.0	 4168.0	...
8611786	  767.4	  585.8	 4166.0	...
8611787	  767.0	  586.2	 4165.0	...
8611788	  766.8	  586.9	 4164.0	...
8611789	  766.6	  587.8	 4164.0	...
8611790	  766.3	  588.1	 4163.0	...
8611791	  765.3	  588.2	 4162.0	...
8611792	  764.4	  588.0	 4162.0	...
8611793	  763.3	  588.0	 4164.0	...
8611794	  762.8	  588.1	 4168.0	...
8611795	  762.3	  588.2	 4171.0	...
8611796	  762.7	  588.3	 4175.0	...
8611797	  763.2	  588.1	 4176.0	...
8611798	  763.2	  587.7	 4177.0	...
8611799	  762.7	  587.5	 4175.0	...
8611800	  762.2	  587.2	 4174.0	...
8611801	  762.2	  586.9	 4173.0	...
8611802	  762.0	  586.6	 4173.0	...
8611803	  761.7	  586.3	 4175.0	...
8611804	  761.4	  586.6	 4178.0	...
8611805	  760.9	  586.9	 4183.0	...
8611806	  760.6	  587.2	 4185.0	...
8611807	  760.5	  587.3	 4183.0	...
8611808	  760.4	  587.5	 4179.0	...
8611809	  760.5	  587.8	 4176.0	...
8611810	  760.7	  588.1	 4180.0	...
8611811	  760.8	  588.2	 4183.0	...
8611812	  760.2	  588.1	 4186.0	...
8611813	  759.6	  588.2	 4185.0	...
8611814	  759.6	  588.3	 4190.0	...
8611815	  760.1	  588.5	 4195.0	...
8611816	  760.8	  588.5	 4198.0	...
8611817	  761.0	  588.2	 4198.0	...
8611818	  761.2	  587.7	 4197.0	...
8611819	  761.3	  587.2	 4197.0	...
8611820	  761.3	  587.1	 4195.0	...
8611821	  761.4	  587.1	 4194.0	...
8611822	  761.3	  587.2	 4193.0	...
8611823	  761.2	  587.3	 4194.0	...
8611824	  761.1	  587.8	 4195.0	...
8611825	  761.1	  588.4	 4195.0	...
8611826	  761.0	  588.8	 4197.0	...
8611827	  761.0	  588.7	 4198.0	...
8611828	  761.0	  588.7	 4200.0	...
8611829	  760.9	  588.8	 4200.0	...
8611830	  760.8	  588.7	 4201.0	...
8611831	  761.1	  588.5	 4202.0	...
8611832	  761.5	  588.3	 4203.0	...
8611833	  761.9	  588.2	 4201.0	...
8611834	  762.5	  588.1	 4200.0	...
8611835	  763.1	  588.1	 4199.0	...
8611836	  763.4	  587.9	 4199.0	...
8611837	  763.2	  587.6	 4199.0	...
8611838	  762.6	  586.6	 4202.0	...
8611839	  762.3	  585.9	 4205.0	...
8611840	  762.1	  585.0	 4209.0	...
8611841	  762.2	  584.9	 4208.0	...
8611842	  762.3	  584.5	 4208.0	...
8611843	  762.4	  584.2	 4207.0	...
8611844	  762.0	  585.1	 4207.0	...
8611845	  761.6	  586.2	 4207.0	...
8611846	  761.3	  587.2	 4207.0	...
8611847	  761.5	  587.5	 4207.0	...
8611848	  761.9	  587.7	 4211.0	...
8611849	  762.2	  587.3	 4215.0	...
8611850	  762.4	  586.6	 4219.0	...
8611851	  762.2	  585.9	 4217.0	...
8611852	  762.1	  585.9	 4215.0	...
8611853	  762.7	  585.7	 4216.0	...
8611854	  763.4	  585.7	 4219.0	...
8611855	  764.1	  585.8	 4224.0	...
8611856	  764.1	  586.2	 4226.0	...
8611857	  764.0	  586.4	 4222.0	...
8611858	  764.0	  586.2	 4216.0	...
8611859	  764.0	  585.7	 4216.0	...
8611860	  763.6	  585.3	 4221.0	...
8611861	  763.3	  585.4	 4226.0	...
8611862	  763.4	  585.6	 4226.0	...
8611863	  763.8	  585.6	 4227.0	...
8611864	  764.2	  585.7	 4227.0	...
8611865	  764.1	  585.7	 4226.0	...
8611866	  764.2	  585.7	 4226.0	...
8611867	  764.8	  585.6	 4224.0	...
8611868	  765.4	  585.6	 4223.0	...
8611869	  765.2	  585.7	 4223.0	...
8611870	  764.5	  586.1	 4228.0	...
8611871	  764.2	  586.4	 4233.0	...
8611872	  764.6	  586.6	 4235.0	...
8611873	  764.7	  586.6	 4233.0	...
8611874	  764.5	  586.4	 4232.0	...
8611875	  764.3	  586.1	 4236.0	...
8611876	  764.3	  585.6	 4241.0	...
8611877	  764.8	  585.2	 4245.0	...
8611878	  765.4	  584.9	 4244.0	...
8611879	  765.8	  585.0	 4243.0	...
8611880	  765.6	  585.3	 4243.0	...
8611881	  765.2	  585.5	 4243.0	...
8611882	  764.8	  585.5	 4244.0	...
8611883	  764.7	  585.7	 4247.0	...
8611884	  764.9	  586.0	 4250.0	...
8611885	  765.1	  585.8	 4250.0	...
8611886	  766.0	  585.2	 4248.0	...
8611887	  766.8	  584.7	 4247.0	...
8611888	  766.7	  584.7	 4245.0	...
8611889	  765.9	  584.8	 4245.0	...
8611890	  765.2	  584.9	 4244.0	...
8611891	  765.2	  585.0	 4241.0	...
MSG	8611892 0000 _ Number On
8611892	  765.6	  585.0	 4236.0	...
8611893	  765.9	  585.0	 4233.0	...
8611894	  766.3	  584.8	 4235.0	...
8611895	  766.4	  584.7	 4238.0	...
8611896	  766.4	  584.3	 4241.0	...
8611897	  766.2	  583.9	 4245.0	...
8611898	  766.0	  583.5	 4247.0	...
8611899	  766.1	  583.4	 4249.0	...
8611900	  766.7	  583.1	 4249.0	...
8611901	  767.3	  582.6	 4249.0	...
8611902	  767.6	  582.2	 4247.0	...
8611903	  767.3	  582.1	 4246.0	...
8611904	  767.0	  582.3	 4247.0	...
8611905	  766.9	  582.8	 4249.0	...
8611906	  766.9	  583.2	 4253.0	...
8611907	  767.0	  583.6	 4258.0	...
8611908	  767.0	  583.5	 4263.0	...
8611909	  767.2	  583.3	 4264.0	...
8611910	  767.3	  583.1	 4263.0	...
8611911	  767.5	  582.9	 4262.0	...
8611912	  767.5	  583.0	 4261.0	...
8611913	  767.5	  583.1	 4261.0	...
8611914	  767.6	  583.1	 4259.0	...
8611915	  767.6	  583.1	 4256.0	...
8611916	  767.5	  582.6	 4255.0	...
8611917	  767.5	  582.1	 4254.0	...
8611918	  767.6	  581.5	 4255.0	...
8611919	  768.0	  581.9	 4255.0	...
8611920	  768.3	  582.2	 4256.0	...
8611921	  768.6	  582.8	 4254.0	...
8611922	  768.7	  583.1	 4253.0	...
8611923	  768.7	  582.7	 4253.0	...
8611924	  768.3	  582.2	 4259.0	...
8611925	  767.8	  581.7	 4264.0	...
8611926	  767.7	  582.0	 4267.0	...
8611927	  768.0	  582.0	 4266.0	...
8611928	  768.4	  582.0	 4264.0	...
8611929	  768.4	  581.6	 4262.0	...
8611930	  768.3	  581.5	 4262.0	...
8611931	  768.1	  581.1	 4263.0	...
8611932	  768.0	  581.0	 4266.0	...
8611933	  768.2	  581.0	 4268.0	...
8611934	  768.6	  581.3	 4269.0	...
8611935	  769.1	  581.5	 4269.0	...
8611936	  769.5	  581.5	 4268.0	...
8611937	  769.0	  582.1	 4267.0	...
8611938	  768.2	  582.7	 4267.0	...
8611939	  767.4	  583.3	 4266.0	...
8611940	  767.4	  583.2	 4266.0	...
8611941	  768.2	  583.1	 4265.0	...
8611942	  769.0	  582.8	 4270.0	...
8611943	  769.8	  582.4	 4275.0	...
8611944	  769.7	  582.2	 4277.0	...
8611945	  769.4	  582.2	 4274.0	...
8611946	  769.2	  582.3	 4270.0	...
8611947	  769.0	  581.7	 4270.0	...
8611948	  768.7	  581.1	 4271.0	...
8611949	  768.3	  580.6	 4273.0	...
8611950	  767.9	  581.3	 4273.0	...
8611951	  767.9	  581.9	 4273.0	...
8611952	  768.8	  582.3	 4272.0	...
8611953	  769.8	  582.1	 4270.0	...
8611954	  770.7	  581.9	 4269.0	...
8611955	  770.5	  581.7	 4268.0	...
8611956	  770.2	  581.3	 4272.0	...
8611957	  769.9	  580.9	 4277.0	...
8611958	  769.8	  580.9	 4281.0	...
8611959	  769.8	  581.0	 4281.0	...
8611960	  769.5	  581.0	 4280.0	...
8611961	  769.1	  581.0	 4280.0	...
8611962	  768.9	  581.0	 4278.0	...
8611963	  769.2	  580.8	 4276.0	...
8611964	  769.6	  580.6	 4279.0	...
8611965	  769.8	  580.6	 4284.0	...
8611966	  769.8	  580.8	 4284.0	...
8611967	  769.7	  580.5	 4280.0	...
8611968	  769.6	  580.0	 4278.0	...
8611969	  769.6	  579.8	 4281.0	...
8611970	  769.8	  580.0	 4283.0	...
8611971	  769.8	  580.3	 4278.0	...
8611972	  769.7	  580.2	 4273.0	...
8611973	  769.6	  580.1	 4269.0	...
8611974	  769.4	  580.5	 4270.0	...
8611975	  769.3	  580.9	 4271.0	...
8611976	  769.2	  580.9	 4274.0	...
8611977	  769.1	  580.8	 4277.0	...
8611978	  769.1	  580.5	 4280.0	...
8611979	  769.2	  580.2	 4279.0	...
8611980	  769.2	  579.7	 4278.0	...
8611981	  769.1	  579.2	 4279.0	...
8611982	  769.0	  579.2	 4280.0	...
8611983	  769.2	  579.3	 4279.0	...
8611984	  769.4	  579.5	 4276.0	...
8611985	  769.9	  579.8	 4274.0	...
8611986	  770.3	  580.3	 4274.0	...
8611987	  770.7	  580.8	 4274.0	...
8611988	  770.8	  581.1	 4275.0	...
8611989	  770.2	  581.4	 4276.0	...
8611990	  769.5	  581.5	 4277.0	...
8611991	  768.8	  581.3	 4278.0	...
8611992	  768.9	  581.0	 4277.0	...
8611993	  769.1	  580.6	 4280.0	...
8611994	  769.5	  580.4	 4282.0	...
8611995	  770.0	  580.2	 4284.0	...
8611996	  770.3	  580.1	 4284.0	...
8611997	  770.5	  580.1	 4282.0	...
8611998	  770.8	  580.2	 4280.0	...
8611999	  771.1	  580.3	 4277.0	...
8612000	  770.6	  580.3	 4275.0	...
8612001	  769.9	  580.1	 4272.0	...
8612002	  769.2	  579.9	 4270.0	...
8612003	  769.3	  580.3	 4268.0	...
8612004	  769.7	  580.9	 4267.0	...
8612005	  770.5	  581.5	 4267.0	...
8612006	  771.2	  581.5	 4268.0	...
8612007	  771.8	  581.5	 4268.0	...
8612008	  772.0	  581.4	 4268.0	...
8612009	  771.8	  581.5	 4268.0	...
8612010	  771.3	  581.2	 4269.0	...
8612011	  770.7	  580.9	 4269.0	...
8612012	  771.1	  580.4	 4269.0	...
8612013	  771.6	  580.4	 4268.0	...
8612014	  771.9	  580.4	 4268.0	...
8612015	  771.6	  580.4	 4265.0	...
8612016	  771.4	  580.5	 4262.0	...
8612017	  771.3	  580.7	 4259.0	...
8612018	  771.5	  581.0	 4259.0	...
8612019	  771.9	  580.7	 4260.0	...
8612020	  772.2	  579.9	 4262.0	...
8612021	  772.2	  579.2	 4263.0	...
8612022	  771.8	  579.1	 4263.0	...
8612023	  771.4	  579.4	 4262.0	...
8612024	  771.5	  579.7	 4261.0	...
8612025	  771.7	  580.0	 4260.0	...
8612026	  771.8	  580.3	 4260.0	...
8612027	  771.7	  580.4	 4260.0	...
8612028	  771.5	  580.0	 4259.0	...
8612029	  771.6	  579.7	 4257.0	...
8612030	  771.6	  579.7	 4255.0	...
8612031	  771.7	  579.9	 4254.0	...
8612032	  771.7	  579.8	 4253.0	...
8612033	  771.5	  580.0	 4253.0	...
8612034	  771.3	  580.1	 4254.0	...
8612035	  771.1	  580.3	 4253.0	...
8612036	  771.0	  580.3	 4251.0	...
8612037	  771.3	  580.1	 4249.0	...
8612038	  771.6	  579.8	 4248.0	...
8612039	  771.8	  579.6	 4250.0	...
8612040	  771.7	  579.8	 4253.0	...
8612041	  771.6	  579.8	 4255.0	...
8612042	  771.7	  579.7	 4256.0	...
8612043	  771.8	  579.6	 4256.0	...
8612044	  771.8	  579.6	 4256.0	...
8612045	  771.7	  580.5	 4252.0	...
8612046	  771.6	  581.4	 4248.0	...
8612047	  771.5	  582.3	 4245.0	...
8612048	  771.0	  582.1	 4245.0	...
8612049	  770.5	  582.1	 4245.0	...
8612050	  770.1	  582.2	 4244.0	...
8612051	  770.1	  582.2	 4244.0	...
8612052	  770.0	  582.3	 4240.0	...
8612053	  769.8	  582.3	 4237.0	...
8612054	  769.9	  581.5	 4234.0	...
8612055	  769.9	  580.6	 4233.0	...
8612056	  770.0	  579.8	 4233.0	...
8612057	  769.9	  580.0	 4233.0	...
8612058	  769.9	  580.6	 4233.0	...
8612059	  769.9	  581.1	 4229.0	...
8612060	  770.0	  581.7	 4225.0	...
8612061	  770.4	  581.5	 4223.0	...
8612062	  770.8	  581.3	 4225.0	...
8612063	  771.2	  580.8	 4226.0	...
8612064	  771.2	  580.7	 4226.0	...
8612065	  770.9	  581.3	 4229.0	...
8612066	  770.5	  582.1	 4232.0	...
8612067	  770.3	  582.4	 4234.0	...
8612068	  770.5	  582.0	 4231.0	...
8612069	  770.8	  581.6	 4230.0	...
8612070	  770.8	  581.5	 4230.0	...
8612071	  770.7	  581.6	 4229.0	...
8612072	  770.6	  581.7	 4223.0	...
8612073	  771.0	  581.8	 4217.0	...
8612074	  771.3	  581.8	 4214.0	...
8612075	  771.6	  581.6	 4210.0	...
8612076	  771.6	  581.4	 4205.0	...
8612077	  770.9	  581.1	 4201.0	...
8612078	  770.3	  580.9	 4201.0	...
8612079	  769.6	  580.8	 4202.0	...
8612080	  769.6	  580.9	 4202.0	...
8612081	  769.6	  581.3	 4201.0	...
8612082	  769.6	  581.4	 4202.0	...
8612083	  770.2	  581.4	 4205.0	...
8612084	  770.8	  581.0	 4203.0	...
8612085	  771.5	  580.8	 4198.0	...
8612086	  771.4	  580.8	 4194.0	...
8612087	  771.4	  580.9	 4195.0	...
8612088	  771.2	  581.5	 4197.0	...
8612089	  770.8	  582.0	 4196.0	...
8612090	  770.4	  582.5	 4195.0	...
8612091	  770.0	  582.3	 4195.0	...
8612092	  769.8	  582.0	 4196.0	...
8612093	  769.4	  581.6	 4193.0	...
8612094	  769.1	  581.5	 4191.0	...
8612095	  768.8	  581.6	 4190.0	...
8612096	  768.8	  581.9	 4187.0	...
8612097	  769.0	  582.2	 4183.0	...
8612098	  769.4	  582.5	 4180.0	...
8612099	  769.7	  582.7	 4176.0	...
8612100	  769.7	  582.8	 4173.0	...
8612101	  769.5	  583.0	 4171.0	...
8612102	  769.3	  583.1	 4173.0	...
8612103	  769.4	  583.2	 4174.0	...
8612104	  769.5	  583.0	 4173.0	...
8612105	  769.6	  582.8	 4169.0	...
8612106	  769.8	  583.1	 4167.0	...
8612107	  769.9	  583.5	 4164.0	...
8612108	  769.8	  583.2	 4164.0	...
8612109	  769.6	  582.5	 4163.0	...
8612110	  769.4	  582.0	 4164.0	...
8612111	  769.3	  583.2	 4164.0	...
8612112	  769.3	  584.4	 4162.0	...
8612113	  769.5	  584.3	 4158.0	...
8612114	  769.6	  583.4	 4154.0	...
8612115	  769.7	  582.5	 4152.0	...
8612116	  769.7	  582.6	 4151.0	...
8612117	  769.9	  582.7	 4150.0	...
8612118	  770.0	  582.9	 4149.0	...
8612119	  770.3	  583.0	 4149.0	...
8612120	  770.5	  583.1	 4149.0	...
8612121	  770.6	  582.9	 4149.0	...
8612122	  770.5	  582.8	 4148.0	...
8612123	  770.4	  583.1	 4147.0	...
8612124	  770.3	  583.6	 4145.0	...
8612125	  770.3	  584.0	 4144.0	...
8612126	  770.3	  583.8	 4143.0	...
8612127	  770.3	  583.6	 4145.0	...
8612128	  770.3	  583.5	 4147.0	...
8612129	  770.5	  583.4	 4146.0	...
8612130	  770.7	  583.5	 4142.0	...
8612131	  770.2	  583.6	 4138.0	...
8612132	  769.5	  583.8	 4137.0	...
8612133	  769.2	  583.9	 4136.0	...
8612134	  769.6	  583.8	 4135.0	...
8612135	  769.7	  583.7	 4135.0	...
8612136	  769.5	  584.1	 4131.0	...
8612137	  769.3	  584.5	 4127.0	...
8612138	  769.3	  585.2	 4124.0	...
8612139	  769.3	  585.6	 4125.0	...
8612140	  769.4	  585.9	 4125.0	...
8612141	  769.6	  585.8	 4125.0	...
8612142	  770.1	  585.7	 4126.0	...
8612143	  770.6	  585.6	 4127.0	...
8612144	  770.7	  585.3	 4127.0	...
8612145	  770.5	  585.0	 4126.0	...
8612146	  770.8	  584.7	 4126.0	...
8612147	  771.4	  584.5	 4128.0	...
8612148	  771.8	  584.9	 4131.0	...
8612149	  771.8	  585.6	 4133.0	...
8612150	  771.8	  586.2	 4131.0	...
8612151	  771.5	  586.4	 4122.0	...
8612152	  770.8	  586.2	 4114.0	...
8612153	  770.2	  586.1	 4108.0	...
8612154	  770.1	  586.1	 4107.0	...
8612155	  770.2	  585.9	 4106.0	...
8612156	  770.2	  585.6	 4105.0	...
8612157	  770.7	  585.9	 4106.0	...
8612158	  771.2	  586.4	 4107.0	...
8612159	  771.6	  586.6	 4109.0	...
8612160	  771.2	  586.0	 4110.0	...
8612161	  770.9	  585.7	 4110.0	...
8612162	  771.2	  586.1	 4109.0	...
8612163	  771.7	  586.7	 4103.0	...
8612164	  772.0	  587.4	 4098.0	...
8612165	  771.4	  587.5	 4090.0	...
8612166	  770.7	  587.6	 4088.0	...
8612167	  770.2	  587.5	 4084.0	...
8612168	  770.2	  587.4	 4083.0	...
8612169	  770.5	  587.0	 4081.0	...
8612170	  770.8	  586.8	 4080.0	...
8612171	  770.9	  586.8	 4077.0	...
8612172	  771.2	  587.0	 4074.0	...
8612173	  771.6	  587.2	 4069.0	...
8612174	  772.0	  587.4	 4068.0	...
8612175	  772.1	  587.7	 4070.0	...
8612176	  771.8	  587.5	 4074.0	...
8612177	  771.1	  587.1	 4075.0	...
8612178	  770.4	  586.2	 4072.0	...
8612179	  770.5	  585.8	 4070.0	...
8612180	  770.9	  585.4	 4069.0	...
8612181	  771.4	  585.1	 4067.0	...
8612182	  771.5	  584.9	 4063.0	...
8612183	  771.5	  585.5	 4059.0	...
8612184	  771.3	  586.1	 4056.0	...
8612185	  771.1	  586.8	 4052.0	...
8612186	  770.8	  586.8	 4049.0	...
8612187	  770.6	  586.8	 4046.0	...
8612188	  770.4	  586.7	 4047.0	...
8612189	  770.6	  586.5	 4048.0	...
8612190	  770.4	  586.7	 4049.0	...
8612191	  770.3	  586.6	 4047.0	...
8612192	  770.2	  586.7	 4045.0	...
8612193	  770.3	  586.6	 4041.0	...
8612194	  770.6	  587.0	 4039.0	...
MSG	8612195 0000 _ Number Off
8612195	  770.8	  587.4	 4040.0	...
8612196	  771.1	  587.6	 4043.0	...
8612197	  771.0	  587.4	 4045.0	...
8612198	  771.0	  587.1	 4045.0	...
8612199	  770.9	  586.7	 4044.0	...
8612200	  770.9	  586.5	 4044.0	...
8612201	  771.2	  586.5	 4046.0	...
8612202	  771.6	  586.3	 4047.0	...
8612203	  771.9	  585.8	 4048.0	...
8612204	  771.8	  585.4	 4047.0	...
8612205	  771.1	  585.8	 4046.0	...
8612206	  770.4	  586.5	 4046.0	...
8612207	  770.0	  587.2	 4042.0	...
8612208	  770.5	  587.2	 4037.0	...
8612209	  771.0	  587.2	 4035.0	...
8612210	  771.2	  587.2	 4037.0	...
8612211	  771.2	  587.4	 4040.0	...
8612212	  771.0	  587.5	 4040.0	...
8612213	  770.9	  587.7	 4040.0	...
8612214	  771.1	  587.7	 4038.0	...
8612215	  771.6	  587.6	 4034.0	...
8612216	  772.2	  587.4	 4029.0	...
8612217	  771.5	  587.5	 4028.0	...
8612218	  770.6	  587.8	 4026.0	...
8612219	  770.1	  587.7	 4026.0	...
8612220	  770.8	  587.7	 4027.0	...
8612221	  771.6	  588.0	 4030.0	...
8612222	  772.2	  588.5	 4033.0	...
8612223	  772.5	  588.8	 4037.0	...
8612224	  772.4	  589.0	 4038.0	...
8612225	  772.3	  589.2	 4040.0	...
8612226	  772.2	  589.2	 4039.0	...
8612227	  772.0	  588.8	 4038.0	...
8612228	  771.8	  588.4	 4036.0	...
8612229	  771.6	  587.9	 4035.0	...
8612230	  771.7	  587.9	 4037.0	...
8612231	  771.8	  587.8	 4040.0	...
8612232	  771.9	  587.9	 4038.0	...
8612233	  771.8	  588.3	 4033.0	...
8612234	  771.7	  588.6	 4028.0	...
8612235	  771.6	  588.8	 4029.0	...
8612236	  771.6	  588.9	 4030.0	...
8612237	  771.6	  588.9	 4031.0	...
8612238	  772.1	  589.1	 4031.0	...
8612239	  772.5	  589.3	 4029.0	...
8612240	  772.6	  589.4	 4025.0	...
8612241	  772.2	  589.3	 4020.0	...
8612242	  772.2	  588.9	 4019.0	...
8612243	  772.7	  588.2	 4018.0	...
8612244	  773.0	  587.6	 4018.0	...
8612245	  772.9	  587.3	 4018.0	...
8612246	  772.7	  587.4	 4014.0	...
8612247	  772.3	  587.2	 4010.0	...
8612248	  771.8	  586.9	 4006.0	...
8612249	  771.3	  586.8	 4005.0	...
8612250	  771.3	  587.0	 4004.0	...
8612251	  771.3	  587.2	 4006.0	...
8612252	  771.5	  587.7	 4007.0	...
8612253	  772.1	  588.1	 4008.0	...
8612254	  772.7	  588.6	 4007.0	...
8612255	  773.0	  588.6	 4007.0	...
8612256	  772.9	  588.6	 4006.0	...
8612257	  772.9	  588.6	 4008.0	...
8612258	  773.0	  588.5	 4009.0	...
8612259	  772.9	  588.3	 4010.0	...
8612260	  772.8	  588.2	 4010.0	...
8612261	  772.8	  588.6	 4009.0	...
8612262	  772.8	  589.2	 4007.0	...
8612263	  772.8	  589.5	 4006.0	...
8612264	  772.7	  588.6	 4006.0	...
8612265	  772.6	  587.7	 4005.0	...
8612266	  772.6	  587.1	 4002.0	...
8612267	  772.5	  587.1	 4000.0	...
8612268	  772.4	  587.1	 4000.0	...
8612269	  772.8	  587.1	 4000.0	...
8612270	  773.4	  586.8	 4001.0	...
8612271	  773.9	  586.6	 4002.0	...
8612272	  773.9	  586.6	 4000.0	...
8612273	  773.8	  586.8	 3997.0	...
8612274	  773.7	  587.1	 3994.0	...
8612275	  773.6	  587.7	 3994.0	...
8612276	  773.6	  588.2	 3994.0	...
8612277	  773.4	  588.7	 3993.0	...
8612278	  773.3	  588.7	 3993.0	...
8612279	  773.2	  588.6	 3992.0	...
8612280	  773.2	  588.3	 3992.0	...
8612281	  773.2	  587.9	 3993.0	...
8612282	  773.3	  587.8	 3994.0	...
8612283	  773.3	  588.1	 3993.0	...
8612284	  773.1	  588.5	 3993.0	...
8612285	  772.7	  588.6	 3993.0	...
8612286	  772.3	  588.7	 3994.0	...
8612287	  772.3	  588.7	 3994.0	...
8612288	  772.5	  588.8	 3990.0	...
8612289	  772.8	  588.7	 3985.0	...
8612290	  772.6	  588.7	 3982.0	...
8612291	  772.4	  588.7	 3983.0	...
8612292	  773.2	  588.6	 3985.0	...
8612293	  774.2	  588.5	 3984.0	...
8612294	  775.1	  588.3	 3985.0	...
8612295	  775.0	  588.2	 3988.0	...
8612296	  775.0	  588.0	 3990.0	...
8612297	  774.9	  587.8	 3991.0	...
8612298	  774.3	  587.5	 3990.0	...
8612299	  773.8	  587.4	 3990.0	...
8612300	  773.1	  588.1	 3991.0	...
8612301	  773.1	  588.8	 3993.0	...
8612302	  773.2	  589.4	 3995.0	...
8612303	  773.2	  589.2	 3996.0	...
8612304	  773.3	  589.1	 3997.0	...
8612305	  773.3	  588.9	 3998.0	...
8612306	  773.5	  589.2	 3999.0	...
8612307	  773.6	  589.6	 3997.0	...
8612308	  773.7	  590.1	 3994.0	...
8612309	  773.5	  590.1	 3992.0	...
8612310	  773.4	  589.7	 3992.0	...
8612311	  773.7	  589.2	 3994.0	...
8612312	  774.2	  588.9	 3992.0	...
8612313	  774.6	  588.5	 3990.0	...
8612314	  774.8	  588.2	 3988.0	...
8612315	  775.0	  588.2	 3990.0	...
8612316	  775.1	  588.6	 3991.0	...
8612317	  774.9	  589.0	 3991.0	...
8612318	  774.3	  589.0	 3990.0	...
8612319	  773.8	  588.9	 3990.0	...
8612320	  774.0	  588.8	 3992.0	...
8612321	  774.5	  588.7	 3993.0	...
8612322	  775.0	  588.7	 3995.0	...
8612323	  774.6	  588.8	 3996.0	...
8612324	  774.2	  588.8	 3996.0	...
8612325	  774.5	  589.0	 3996.0	...
8612326	  775.1	  589.0	 3997.0	...
8612327	  775.0	  589.1	 3999.0	...
8612328	  774.6	  589.1	 4001.0	...
8612329	  774.2	  589.1	 4001.0	...
8612330	  774.4	  589.0	 4002.0	...
8612331	  774.2	  588.7	 4004.0	...
8612332	  774.0	  588.5	 4001.0	...
8612333	  773.7	  588.4	 3998.0	...
8612334	  773.6	  588.6	 3994.0	...
8612335	  773.5	  588.7	 3993.0	...
8612336	  773.5	  588.7	 3992.0	...
8612337	  773.5	  588.6	 3991.0	...
8612338	  773.5	  588.5	 3990.0	...
8612339	  773.5	  588.4	 3992.0	...
8612340	  773.3	  588.2	 3995.0	...
8612341	  773.1	  588.4	 3996.0	...
8612342	  773.6	  588.8	 3996.0	...
8612343	  774.3	  589.6	 3992.0	...
8612344	  775.0	  589.7	 3989.0	...
8612345	  774.8	  589.8	 3989.0	...
8612346	  774.7	  589.5	 3991.0	...
8612347	  774.5	  589.3	 3991.0	...
8612348	  774.2	  589.6	 3989.0	...
8612349	  773.7	  589.8	 3989.0	...
8612350	  773.6	  590.2	 3990.0	...
8612351	  773.9	  590.4	 3991.0	...
8612352	  774.2	  590.3	 3991.0	...
8612353	  774.1	  589.8	 3992.0	...
8612354	  774.4	  589.4	 3993.0	...
8612355	  774.6	  589.2	 3994.0	...
8612356	  774.9	  589.3	 3994.0	...
8612357	  774.8	  589.3	 3993.0	...
8612358	  774.7	  589.2	 3993.0	...
8612359	  774.6	  589.0	 3993.0	...
8612360	  774.5	  588.9	 3994.0	...
8612361	  775.2	  589.1	 3996.0	...
8612362	  776.1	  589.4	 3998.0	...
8612363	  777.1	  589.5	 3999.0	...
8612364	  776.5	  589.0	 3999.0	...
8612365	  775.7	  588.4	 3999.0	...
8612366	  774.6	  587.9	 4000.0	...
8612367	  774.3	  587.5	 3999.0	...
8612368	  774.6	  587.9	 3998.0	...
8612369	  775.2	  588.4	 3996.0	...
8612370	  776.0	  588.9	 3996.0	...
8612371	  776.1	  589.0	 4000.0	...
8612372	  775.5	  589.1	 4003.0	...
8612373	  774.9	  589.3	 4003.0	...
8612374	  774.2	  589.4	 4000.0	...
8612375	  774.2	  589.3	 3997.0	...
8612376	  774.4	  589.0	 3996.0	...
8612377	  774.5	  588.9	 3996.0	...
8612378	  775.0	  588.8	 3996.0	...
8612379	  775.3	  588.9	 3995.0	...
8612380	  775.6	  588.7	 3996.0	...
8612381	  775.6	  588.6	 3998.0	...
8612382	  775.7	  588.4	 4000.0	...
8612383	  775.8	  588.2	 4003.0	...
8612384	  775.6	  588.0	 4004.0	...
8612385	  775.4	  587.8	 4007.0	...
8612386	  775.2	  587.9	 4007.0	...
8612387	  775.3	  588.0	 4010.0	...
8612388	  775.5	  588.0	 4014.0	...
8612389	  775.3	  587.9	 4018.0	...
8612390	  775.0	  587.4	 4020.0	...
8612391	  774.6	  587.0	 4021.0	...
8612392	  774.6	  586.8	 4019.0	...
8612393	  774.5	  587.0	 4013.0	...
8612394	  774.5	  587.2	 4006.0	...
8612395	  774.6	  587.2	 4006.0	...
8612396	  774.9	  587.4	 4011.0	...
8612397	  775.2	  587.6	 4015.0	...
8612398	  775.1	  587.8	 4014.0	...
8612399	  775.1	  587.8	 4012.0	...
8612400	  775.2	  587.5	 4011.0	...
8612401	  775.2	  587.3	 4011.0	...
8612402	  775.3	  587.6	 4012.0	...
8612403	  775.4	  588.1	 4011.0	...
8612404	  775.3	  588.6	 4011.0	...
8612405	  775.4	  588.7	 4009.0	...
MSG	8612406 0000 _ Number On
8612406	  775.5	  588.7	 4008.0	...
8612407	  775.4	  588.8	 4010.0	...
8612408	  775.1	  588.8	 4014.0	...
8612409	  774.8	  588.9	 4017.0	...
8612410	  774.8	  588.9	 4017.0	...
8612411	  774.7	  588.8	 4018.0	...
8612412	  774.6	  588.8	 4019.0	...
8612413	  774.3	  588.7	 4018.0	...
8612414	  774.2	  588.7	 4015.0	...
8612415	  774.2	  588.8	 4011.0	...
8612416	  774.4	  589.0	 4011.0	...
8612417	  775.0	  589.0	 4011.0	...
8612418	  775.5	  589.1	 4011.0	...
8612419	  775.9	  589.2	 4011.0	...
8612420	  775.9	  588.6	 4011.0	...
8612421	  776.0	  587.8	 4011.0	...
8612422	  775.9	  587.3	 4010.0	...
8612423	  776.1	  587.4	 4017.0	...
8612424	  776.4	  587.6	 4024.0	...
8612425	  776.3	  587.8	 4029.0	...
8612426	  776.0	  588.0	 4026.0	...
8612427	  775.7	  588.2	 4024.0	...
8612428	  775.7	  588.2	 4024.0	...
8612429	  775.7	  587.8	 4025.0	...
8612430	  775.7	  587.3	 4025.0	...
8612431	  775.8	  586.9	 4025.0	...
8612432	  775.7	  587.1	 4025.0	...
8612433	  775.5	  586.8	 4025.0	...
8612434	  775.3	  586.5	 4025.0	...
8612435	  775.2	  586.1	 4021.0	...
8612436	  775.4	  586.0	 4016.0	...
8612437	  775.7	  586.0	 4015.0	...
8612438	  776.0	  585.8	 4019.0	...
8612439	  776.0	  585.6	 4020.0	...
8612440	  776.0	  585.9	 4016.0	...
8612441	  775.9	  586.5	 4016.0	...
8612442	  775.4	  587.2	 4019.0	...
8612443	  774.8	  587.4	 4022.0	...
8612444	  774.4	  587.5	 4023.0	...
8612445	  774.1	  587.6	 4022.0	...
8612446	  774.1	  587.8	 4022.0	...
8612447	  774.0	  587.8	 4022.0	...
8612448	  774.1	  587.9	 4024.0	...
8612449	  774.1	  587.9	 4026.0	...
8612450	  773.9	  587.9	 4027.0	...
8612451	  773.7	  588.0	 4027.0	...
8612452	  773.7	  588.0	 4028.0	...
8612453	  773.9	  587.7	 4028.0	...
8612454	  774.1	  587.4	 4028.0	...
8612455	  774.3	  587.1	 4027.0	...
8612456	  774.3	  586.5	 4029.0	...
8612457	  774.3	  586.0	 4029.0	...
8612458	  774.2	  585.7	 4029.0	...
8612459	  774.0	  585.8	 4027.0	...
8612460	  773.9	  585.8	 4027.0	...
8612461	  773.9	  585.9	 4026.0	...
8612462	  774.0	  586.1	 4026.0	...
8612463	  774.2	  586.3	 4025.0	...
8612464	  774.5	  586.4	 4025.0	...
8612465	  774.5	  586.4	 4026.0	...
8612466	  774.5	  587.0	 4029.0	...
8612467	  774.5	  587.5	 4032.0	...
8612468	  774.4	  587.0	 4037.0	...
8612469	  773.7	  586.0	 4041.0	...
8612470	  773.2	  585.4	 4045.0	...
8612471	  773.4	  586.1	 4046.0	...
8612472	  773.9	  586.8	 4047.0	...
8612473	  774.2	  586.9	 4049.0	...
8612474	  774.0	  586.6	 4052.0	...
8612475	  773.9	  586.3	 4053.0	...
8612476	  774.0	  586.4	 4053.0	...
8612477	  774.0	  586.5	 4050.0	...
8612478	  773.8	  586.6	 4048.0	...
8612479	  773.8	  586.6	 4046.0	...
8612480	  774.1	  586.5	 4046.0	...
8612481	  774.8	  586.4	 4047.0	...
8612482	  775.4	  585.8	 4049.0	...
8612483	  775.4	  585.2	 4052.0	...
8612484	  775.0	  584.9	 4056.0	...
8612485	  774.8	  585.5	 4059.0	...
8612486	  775.1	  586.6	 4061.0	...
8612487	  775.3	  587.5	 4061.0	...
8612488	  775.4	  588.3	 4061.0	...
8612489	  775.6	  588.4	 4060.0	...
8612490	  775.9	  588.5	 4060.0	...
8612491	  776.2	  588.3	 4059.0	...
8612492	  776.4	  587.5	 4055.0	...
8612493	  776.5	  586.8	 4051.0	...
8612494	  776.1	  586.2	 4048.0	...
8612495	  775.9	  586.2	 4052.0	...
8612496	  775.6	  586.3	 4056.0	...
8612497	  775.7	  586.6	 4059.0	...
8612498	  775.6	  587.0	 4062.0	...
8612499	  775.5	  587.4	 4066.0	...
8612500	  775.6	  587.5	 4068.0	...
8612501	  775.6	  587.2	 4069.0	...
8612502	  775.5	  586.9	 4069.0	...
8612503	  775.0	  586.4	 4069.0	...
8612504	  774.5	  586.3	 4070.0	...
8612505	  774.0	  586.3	 4069.0	...
8612506	  774.0	  586.1	 4068.0	...
8612507	  773.9	  585.8	 4067.0	...
8612508	  773.9	  585.4	 4068.0	...
8612509	  774.0	  585.1	 4070.0	...
8612510	  774.1	  585.0	 4072.0	...
8612511	  774.1	  584.9	 4075.0	...
8612512	  774.1	  584.8	 4071.0	...
8612513	  774.3	  584.8	 4067.0	...
8612514	  774.7	  584.8	 4063.0	...
8612515	  775.0	  585.2	 4063.0	...
8612516	  775.1	  585.6	 4064.0	...
8612517	  774.9	  585.9	 4064.0	...
8612518	  774.8	  586.1	 4065.0	...
8612519	  774.6	  585.5	 4065.0	...
8612520	  774.3	  584.7	 4065.0	...
8612521	  774.1	  583.8	 4066.0	...
8612522	  774.6	  583.8	 4068.0	...
8612523	  775.1	  584.1	 4071.0	...
8612524	  775.6	  584.4	 4073.0	...
8612525	  775.2	  584.6	 4072.0	...
8612526	  774.7	  584.5	 4069.0	...
8612527	  774.1	  584.5	 4073.0	...
8612528	  773.9	  585.3	 4079.0	...
8612529	  773.7	  586.2	 4084.0	...
8612530	  773.6	  586.4	 4083.0	...
8612531	  773.6	  585.9	 4083.0	...
8612532	  774.0	  585.4	 4083.0	...
8612533	  774.2	  585.5	 4083.0	...
8612534	  774.3	  585.6	 4082.0	...
8612535	  773.8	  585.4	 4080.0	...
8612536	  773.6	  585.2	 4079.0	...
8612537	  773.8	  585.2	 4080.0	...
8612538	  774.1	  585.3	 4079.0	...
8612539	  774.5	  585.4	 4077.0	...
8612540	  774.6	  585.2	 4075.0	...
8612541	  774.6	  585.1	 4073.0	...
8612542	  774.5	  585.2	 4071.0	...
8612543	  774.3	  585.4	 4069.0	...
8612544	  774.1	  585.6	 4076.0	...
8612545	  774.0	  585.5	 4084.0	...
8612546	  774.1	  585.4	 4091.0	...
8612547	  774.5	  585.6	 4092.0	...
8612548	  774.7	  585.9	 4093.0	...
8612549	  774.8	  585.7	 4093.0	...
8612550	  774.7	  585.2	 4092.0	...
8612551	  774.6	  584.8	 4091.0	...
8612552	  774.6	  584.7	 4091.0	...
8612553	  774.6	  584.2	 4091.0	...
8612554	  773.8	  583.8	 4089.0	...
8612555	  773.2	  583.5	 4087.0	...
8612556	  772.8	  583.6	 4085.0	...
8612557	  773.0	  584.1	 4084.0	...
8612558	  773.0	  584.8	 4084.0	...
8612559	  773.1	  585.5	 4084.0	...
8612560	  773.4	  585.5	 4085.0	...
8612561	  773.9	  585.1	 4086.0	...
8612562	  774.2	  584.8	 4083.0	...
8612563	  774.3	  584.6	 4080.0	...
8612564	  774.2	  584.5	 4082.0	...
8612565	  773.9	  584.4	 4087.0	...
8612566	  773.7	  584.3	 4093.0	...
8612567	  773.7	  584.4	 4093.0	...
8612568	  774.1	  584.1	 4093.0	...
8612569	  774.3	  583.8	 4093.0	...
8612570	  774.2	  583.6	 4094.0	...
8612571	  773.8	  583.7	 4097.0	...
8612572	  773.5	  583.8	 4099.0	...
8612573	  773.3	  584.0	 4100.0	...
8612574	  773.5	  584.2	 4096.0	...
8612575	  773.6	  584.4	 4092.0	...
8612576	  773.7	  584.7	 4091.0	...
8612577	  773.6	  584.8	 4094.0	...
8612578	  773.4	  584.2	 4097.0	...
8612579	  773.2	  583.6	 4098.0	...
8612580	  773.1	  582.9	 4095.0	...
8612581	  773.2	  583.0	 4091.0	...
8612582	  773.4	  583.2	 4089.0	...
8612583	  773.7	  583.4	 4092.0	...
8612584	  773.9	  583.4	 4094.0	...
8612585	  774.0	  583.1	 4094.0	...
8612586	  774.1	  582.7	 4094.0	...
8612587	  773.7	  582.7	 4098.0	...
8612588	  773.2	  583.0	 4103.0	...
8612589	  772.4	  583.4	 4107.0	...
8612590	  772.2	  584.4	 4106.0	...
8612591	  772.5	  585.0	 4104.0	...
8612592	  773.1	  585.6	 4102.0	...
8612593	  773.7	  585.5	 4102.0	...
8612594	  773.8	  585.5	 4102.0	...
8612595	  773.9	  585.4	 4102.0	...
8612596	  774.0	  585.4	 4107.0	...
8612597	  773.9	  585.3	 4111.0	...
8612598	  773.8	  585.2	 4115.0	...
8612599	  773.9	  585.1	 4115.0	...
8612600	  774.1	  585.0	 4115.0	...
8612601	  774.2	  584.8	 4116.0	...
8612602	  773.8	  584.5	 4116.0	...
8612603	  773.5	  584.2	 4116.0	...
8612604	  773.2	  584.1	 4116.0	...
8612605	  773.3	  584.1	 4116.0	...
8612606	  773.6	  584.0	 4117.0	...
8612607	  773.8	  583.9	 4118.0	...
8612608	  773.7	  583.9	 4118.0	...
8612609	  773.5	  583.9	 4118.0	...
8612610	  773.3	  583.9	 4121.0	...
8612611	  773.8	  583.7	 4125.0	...
8612612	  774.2	  583.6	 4129.0	...
8612613	  773.8	  583.6	 4128.0	...
8612614	  773.0	  583.7	 4127.0	...
8612615	  772.4	  583.9	 4126.0	...
8612616	  772.6	  584.3	 4125.0	...
8612617	  772.8	  584.7	 4125.0	...
8612618	  772.7	  585.1	 4125.0	...
8612619	  772.6	  585.0	 4124.0	...
8612620	  772.5	  584.9	 4124.0	...
8612621	  772.5	  584.7	 4123.0	...
8612622	  772.5	  584.0	 4123.0	...
8612623	  772.6	  583.2	 4123.0	...
8612624	  772.3	  582.2	 4123.0	...
8612625	  772.3	  581.8	 4124.0	...
8612626	  772.2	  581.8	 4125.0	...
8612627	  772.9	  582.0	 4127.0	...
8612628	  773.2	  582.2	 4127.0	...
8612629	  773.4	  582.3	 4127.0	...
8612630	  773.3	  582.4	 4126.0	...
8612631	  773.3	  582.4	 4127.0	...
8612632	  773.3	  582.4	 4128.0	...
8612633	  773.4	  582.4	 4130.0	...
8612634	  773.3	  582.6	 4134.0	...
8612635	  773.0	  582.9	 4138.0	...
8612636	  772.8	  582.9	 4141.0	...
8612637	  772.6	  582.4	 4142.0	...
8612638	  772.5	  582.0	 4142.0	...
8612639	  772.9	  581.9	 4141.0	...
8612640	  773.1	  582.0	 4142.0	...
8612641	  773.3	  582.1	 4145.0	...
8612642	  773.2	  582.1	 4147.0	...
8612643	  773.3	  582.3	 4147.0	...
8612644	  773.5	  582.6	 4151.0	...
8612645	  773.6	  582.9	 4155.0	...
8612646	  773.7	  583.2	 4157.0	...
8612647	  773.7	  583.6	 4156.0	...
8612648	  773.7	  583.7	 4155.0	...
8612649	  773.6	  584.0	 4156.0	...
8612650	  774.1	  584.1	 4158.0	...
8612651	  774.5	  583.9	 4160.0	...
8612652	  774.9	  583.6	 4161.0	...
8612653	  774.8	  582.6	 4161.0	...
8612654	  774.2	  581.9	 4160.0	...
8612655	  773.8	  581.0	 4160.0	...
8612656	  773.9	  580.8	 4159.0	...
8612657	  774.4	  580.6	 4159.0	...
8612658	  774.8	  580.5	 4159.0	...
8612659	  774.6	  580.5	 4159.0	...
8612660	  774.3	  580.9	 4161.0	...
8612661	  773.9	  581.5	 4163.0	...
8612662	  773.6	  582.1	 4164.0	...
8612663	  773.5	  582.2	 4164.0	...
8612664	  773.6	  581.8	 4164.0	...
8612665	  773.6	  581.1	 4167.0	...
8612666	  773.4	  580.5	 4170.0	...
8612667	  773.1	  580.3	 4171.0	...
8612668	  772.7	  580.5	 4171.0	...
8612669	  772.8	  580.6	 4170.0	...
8612670	  773.0	  580.6	 4167.0	...
8612671	  773.2	  580.3	 4167.0	...
8612672	  773.3	  580.1	 4167.0	...
8612673	  773.4	  579.8	 4167.0	...
8612674	  773.4	  579.6	 4165.0	...
8612675	  773.4	  579.4	 4162.0	...
8612676	  773.2	  579.5	 4163.0	...
8612677	  773.0	  579.6	 4165.0	...
8612678	  773.7	  579.5	 4167.0	...
8612679	  774.5	  579.0	 4170.0	...
8612680	  774.6	  578.5	 4174.0	...
8612681	  774.1	  578.1	 4176.0	...
8612682	  773.7	  578.6	 4177.0	...
8612683	  774.0	  579.0	 4176.0	...
8612684	  774.0	  579.3	 4176.0	...
8612685	  773.9	  579.2	 4176.0	...
8612686	  773.8	  579.1	 4175.0	...
8612687	  773.7	  579.1	 4175.0	...
8612688	  773.6	  579.0	 4175.0	...
8612689	  773.6	  578.9	 4177.0	...
8612690	  773.5	  578.8	 4178.0	...
8612691	  773.3	  578.8	 4178.0	...
8612692	  773.3	  578.9	 4177.0	...
8612693	  773.4	  579.6	 4176.0	...
8612694	  773.6	  580.3	 4177.0	...
8612695	  773.3	  581.0	 4177.0	...
8612696	  773.1	  581.3	 4180.0	...
8612697	  773.4	  581.3	 4188.0	...
8612698	  774.0	  580.7	 4196.0	...
8612699	  774.5	  580.1	 4201.0	...
8612700	  774.7	  579.5	 4200.0	...
8612701	  775.0	  579.4	 4199.0	...
8612702	  774.8	  579.5	 4198.0	...
8612703	  774.3	  580.0	 4197.0	...
8612704	  774.3	  580.5	 4199.0	...
8612705	  774.7	  580.9	 4201.0	...
8612706	  775.1	  581.0	 4201.0	...
8612707	  775.2	  581.0	 4198.0	...
MSG	8612708 0000 _ Number Off
8612708	  775.1	  580.9	 4195.0	...
8612709	  774.8	  580.9	 4199.0	...
8612710	  774.5	  580.9	 4205.0	...
8612711	  774.3	  580.7	 4210.0	...
8612712	  773.9	  580.6	 4208.0	...
8612713	  773.4	  580.4	 4206.0	...
8612714	  773.0	  580.4	 4204.0	...
8612715	  773.0	  580.2	 4204.0	...
8612716	  773.2	  580.0	 4204.0	...
8612717	  773.4	  579.8	 4205.0	...
8612718	  773.2	  579.9	 4204.0	...
8612719	  773.1	  580.1	 4203.0	...
8612720	  773.0	  580.3	 4203.0	...
8612721	  773.1	  580.2	 4206.0	...
8612722	  773.1	  580.2	 4208.0	...
8612723	  773.0	  580.2	 4210.0	...
8612724	  773.2	  580.3	 4210.0	...
8612725	  773.3	  580.1	 4211.0	...
8612726	  773.1	  579.8	 4211.0	...
8612727	  772.8	  579.6	 4211.0	...
8612728	  773.0	  579.5	 4215.0	...
8612729	  773.5	  579.4	 4219.0	...
8612730	  774.0	  579.1	 4221.0	...
8612731	  773.9	  579.0	 4220.0	...
8612732	  773.6	  579.0	 4219.0	...
8612733	  773.5	  579.1	 4218.0	...
8612734	  773.3	  578.4	 4222.0	...
8612735	  773.1	  577.6	 4226.0	...
8612736	  773.1	  576.8	 4231.0	...
8612737	  773.3	  576.8	 4234.0	...
8612738	  773.5	  577.3	 4236.0	...
8612739	  773.5	  577.7	 4239.0	...
8612740	  773.4	  577.5	 4242.0	...
8612741	  773.3	  576.9	 4242.0	...
8612742	  773.3	  576.8	 4239.0	...
8612743	  773.3	  577.2	 4236.0	...
8612744	  773.4	  577.5	 4236.0	...
8612745	  773.3	  577.2	 4236.0	...
8612746	  773.1	  577.1	 4237.0	...
8612747	  772.9	  577.3	 4237.0	...
8612748	  772.8	  577.7	 4237.0	...
8612749	  772.7	  578.2	 4236.0	...
8612750	  772.6	  577.9	 4235.0	...
8612751	  772.7	  577.5	 4236.0	...
8612752	  772.8	  577.2	 4239.0	...
8612753	  772.9	  577.3	 4242.0	...
8612754	  773.2	  577.4	 4243.0	...
8612755	  773.3	  577.5	 4243.0	...
8612756	  772.6	  577.8	 4246.0	...
8612757	  771.6	  578.4	 4248.0	...
8612758	  770.6	  579.0	 4249.0	...
8612759	  771.2	  579.2	 4248.0	...
8612760	  772.0	  579.1	 4250.0	...
8612761	  772.6	  578.7	 4252.0	...
8612762	  772.5	  578.3	 4255.0	...
8612763	  772.4	  577.8	 4253.0	...
8612764	  772.4	  577.7	 4252.0	...
8612765	  772.6	  577.4	 4255.0	...
8612766	  772.7	  577.2	 4259.0	...
8612767	  772.8	  577.1	 4262.0	...
8612768	  772.8	  577.1	 4261.0	...
8612769	  772.8	  576.9	 4259.0	...
8612770	  773.0	  576.8	 4256.0	...
8612771	  773.2	  576.8	 4254.0	...
8612772	  773.2	  577.0	 4252.0	...
8612773	  772.9	  577.0	 4255.0	...
8612774	  772.9	  577.0	 4259.0	...
8612775	  773.1	  577.4	 4264.0	...
8612776	  772.7	  577.7	 4265.0	...
8612777	  772.1	  577.7	 4266.0	...
8612778	  771.5	  577.5	 4266.0	...
8612779	  771.6	  577.4	 4267.0	...
8612780	  771.9	  577.4	 4268.0	...
8612781	  772.2	  577.4	 4269.0	...
8612782	  772.4	  577.4	 4271.0	...
8612783	  772.4	  577.5	 4273.0	...
8612784	  772.4	  577.7	 4275.0	...
8612785	  772.3	  578.1	 4275.0	...
8612786	  772.0	  578.3	 4276.0	...
8612787	  771.7	  578.6	 4276.0	...
8612788	  771.6	  578.2	 4277.0	...
8612789	  771.6	  578.1	 4278.0	...
8612790	  771.6	  577.9	 4280.0	...
8612791	  771.6	  578.1	 4279.0	...
8612792	  771.7	  578.0	 4277.0	...
8612793	  771.7	  578.0	 4275.0	...
8612794	  771.4	  577.6	 4277.0	...
8612795	  771.3	  577.2	 4280.0	...
8612796	  771.4	  576.7	 4284.0	...
8612797	  771.7	  576.5	 4285.0	...
8612798	  771.7	  576.5	 4290.0	...
8612799	  771.5	  576.8	 4295.0	...
8612800	  771.0	  577.0	 4294.0	...
8612801	  770.7	  577.0	 4289.0	...
8612802	  770.9	  576.7	 4291.0	...
8612803	  771.3	  576.4	 4297.0	...
8612804	  771.4	  576.6	 4302.0	...
8612805	  771.2	  576.9	 4302.0	...
8612806	  771.0	  577.0	 4302.0	...
8612807	  771.1	  577.0	 4302.0	...
8612808	  771.0	  576.9	 4301.0	...
8612809	  770.9	  576.4	 4302.0	...
8612810	  771.1	  575.8	 4302.0	...
8612811	  771.4	  575.4	 4300.0	...
8612812	  771.6	  575.4	 4298.0	...
8612813	  771.4	  575.5	 4298.0	...
8612814	  771.2	  575.4	 4300.0	...
8612815	  771.0	  575.3	 4302.0	...
8612816	  770.5	  575.3	 4301.0	...
8612817	  770.1	  575.3	 4302.0	...
8612818	  769.4	  575.4	 4303.0	...
8612819	  769.0	  575.5	 4305.0	...
8612820	  768.6	  575.5	 4306.0	...
8612821	  768.8	  575.6	 4308.0	...
8612822	  768.9	  575.7	 4305.0	...
8612823	  768.9	  576.2	 4301.0	...
8612824	  769.4	  576.5	 4302.0	...
8612825	  770.4	  576.8	 4306.0	...
8612826	  771.4	  576.5	 4310.0	...
8612827	  771.4	  576.4	 4309.0	...
8612828	  771.1	  576.1	 4309.0	...
8612829	  770.5	  576.0	 4309.0	...
8612830	  770.2	  575.5	 4308.0	...
8612831	  770.0	  575.1	 4307.0	...
8612832	  769.7	  574.7	 4305.0	...
8612833	  769.6	  574.7	 4310.0	...
8612834	  769.5	  574.7	 4316.0	...
8612835	  769.7	  574.8	 4322.0	...
8612836	  769.8	  575.0	 4322.0	...
8612837	  770.2	  575.1	 4322.0	...
8612838	  770.6	  574.9	 4321.0	...
8612839	  771.0	  574.8	 4321.0	...
8612840	  771.1	  574.8	 4322.0	...
8612841	  770.9	  574.8	 4324.0	...
8612842	  770.7	  574.5	 4325.0	...
8612843	  770.5	  574.3	 4324.0	...
8612844	  770.5	  574.1	 4326.0	...
8612845	  770.5	  574.0	 4328.0	...
8612846	  770.6	  573.8	 4327.0	...
8612847	  770.8	  573.6	 4325.0	...
8612848	  770.8	  573.8	 4322.0	...
8612849	  770.4	  574.2	 4323.0	...
8612850	  769.9	  574.5	 4327.0	...
8612851	  769.5	  574.5	 4331.0	...
8612852	  769.3	  574.2	 4332.0	...
8612853	  769.2	  574.0	 4331.0	...
8612854	  769.2	  573.3	 4333.0	...
8612855	  769.2	  572.9	 4337.0	...
8612856	  769.2	  573.1	 4343.0	...
8612857	  769.3	  573.7	 4345.0	...
8612858	  769.5	  574.3	 4347.0	...
8612859	  769.6	  574.8	 4346.0	...
8612860	  769.6	  575.2	 4346.0	...
8612861	  769.4	  575.3	 4345.0	...
8612862	  769.1	  574.9	 4343.0	...
8612863	  769.0	  574.4	 4342.0	...
8612864	  769.1	  573.9	 4343.0	...
8612865	  769.2	  573.4	 4343.0	...
8612866	  768.9	  573.1	 4344.0	...
8612867	  768.4	  573.0	 4347.0	...
8612868	  767.9	  572.9	 4350.0	...
8612869	  767.9	  572.7	 4354.0	...
8612870	  768.0	  572.7	 4355.0	...
8612871	  768.1	  572.4	 4355.0	...
8612872	  768.2	  571.7	 4353.0	...
8612873	  767.9	  571.1	 4352.0	...
8612874	  767.7	  571.4	 4352.0	...
8612875	  767.4	  572.2	 4353.0	...
8612876	  767.4	  573.0	 4353.0	...
8612877	  767.5	  573.2	 4353.0	...
8612878	  767.5	  573.5	 4354.0	...
8612879	  767.6	  573.7	 4355.0	...
8612880	  768.2	  573.7	 4356.0	...
8612881	  768.8	  573.5	 4353.0	...
8612882	  768.2	  573.3	 4351.0	...
8612883	  767.0	  573.2	 4348.0	...
8612884	  766.0	  573.1	 4347.0	...
8612885	  766.3	  572.8	 4348.0	...
8612886	  767.3	  572.5	 4351.0	...
8612887	  768.0	  572.6	 4354.0	...
8612888	  768.5	  573.0	 4354.0	...
8612889	  768.4	  573.2	 4358.0	...
8612890	  768.1	  572.9	 4363.0	...
8612891	  767.8	  572.6	 4368.0	...
8612892	  767.5	  572.7	 4368.0	...
8612893	  767.3	  572.8	 4367.0	...
8612894	  767.3	  572.9	 4364.0	...
8612895	  767.4	  572.8	 4361.0	...
8612896	  767.5	  572.6	 4359.0	...
8612897	  767.5	  572.5	 4358.0	...
8612898	  767.2	  572.5	 4359.0	...
8612899	  767.0	  572.5	 4360.0	...
8612900	  766.4	  572.4	 4362.0	...
8612901	  766.2	  572.3	 4362.0	...
8612902	  766.0	  572.1	 4362.0	...
8612903	  766.0	  571.8	 4364.0	...
8612904	  766.2	  571.4	 4367.0	...
8612905	  766.3	  570.9	 4371.0	...
8612906	  766.4	  570.6	 4374.0	...
8612907	  766.5	  571.1	 4375.0	...
8612908	  766.7	  572.1	 4377.0	...
8612909	  766.7	  573.1	 4379.0	...
8612910	  766.6	  572.8	 4381.0	...
8612911	  766.5	  572.5	 4380.0	...
8612912	  766.4	  572.1	 4379.0	...
8612913	  766.5	  572.1	 4378.0	...
8612914	  766.7	  571.9	 4379.0	...
8612915	  766.9	  571.7	 4381.0	...
8612916	  766.9	  571.7	 4384.0	...
8612917	  766.6	  571.8	 4386.0	...
8612918	  766.3	  571.9	 4388.0	...
MSG	8612919 0000 _ Number On
8612919	  766.2	  571.7	 4391.0	...
8612920	  765.8	  571.5	 4392.0	...
8612921	  765.5	  571.4	 4393.0	...
8612922	  765.0	  571.5	 4393.0	...
8612923	  764.8	  571.6	 4395.0	...
8612924	  765.1	  571.4	 4397.0	...
8612925	  765.6	  570.9	 4399.0	...
8612926	  766.2	  570.7	 4400.0	...
8612927	  766.3	  570.9	 4400.0	...
8612928	  766.3	  571.0	 4399.0	...
8612929	  766.1	  570.9	 4398.0	...
8612930	  765.9	  570.9	 4396.0	...
8612931	  765.9	  571.1	 4395.0	...
8612932	  765.9	  571.4	 4395.0	...
8612933	  765.9	  571.6	 4396.0	...
8612934	  765.8	  571.7	 4397.0	...
8612935	  765.7	  571.1	 4398.0	...
8612936	  765.7	  570.5	 4400.0	...
8612937	  765.8	  570.0	 4401.0	...
8612938	  765.8	  570.4	 4402.0	...
8612939	  765.8	  570.9	 4403.0	...
8612940	  765.9	  571.4	 4403.0	...
8612941	  765.9	  571.4	 4400.0	...
8612942	  765.8	  571.5	 4398.0	...
8612943	  765.6	  571.5	 4396.0	...
8612944	  765.4	  571.5	 4400.0	...
8612945	  765.6	  571.5	 4405.0	...
8612946	  765.9	  571.3	 4408.0	...
8612947	  765.9	  571.1	 4408.0	...
8612948	  765.6	  570.7	 4408.0	...
8612949	  765.4	  570.6	 4408.0	...
8612950	  765.2	  570.4	 4408.0	...
8612951	  765.0	  570.5	 4407.0	...
8612952	  764.9	  570.7	 4408.0	...
8612953	  765.1	  571.1	 4409.0	...
8612954	  765.3	  571.5	 4411.0	...
8612955	  765.5	  571.7	 4413.0	...
8612956	  765.6	  572.2	 4415.0	...
8612957	  765.5	  572.3	 4418.0	...
8612958	  764.8	  572.5	 4418.0	...
8612959	  764.2	  572.2	 4416.0	...
8612960	  763.6	  572.1	 4414.0	...
8612961	  763.4	  571.8	 4412.0	...
8612962	  763.2	  571.7	 4412.0	...
8612963	  763.0	  571.7	 4412.0	...
8612964	  762.9	  571.9	 4411.0	...
8612965	  763.3	  571.5	 4409.0	...
8612966	  763.7	  571.1	 4409.0	...
8612967	  764.0	  570.8	 4409.0	...
8612968	  764.4	  571.0	 4409.0	...
8612969	  765.0	  571.2	 4409.0	...
8612970	  765.7	  571.2	 4410.0	...
8612971	  765.7	  571.2	 4410.0	...
8612972	  765.6	  571.2	 4408.0	...
8612973	  765.6	  571.3	 4406.0	...
8612974	  765.7	  571.3	 4406.0	...
8612975	  765.2	  571.2	 4406.0	...
8612976	  764.7	  571.3	 4406.0	...
8612977	  763.8	  571.4	 4405.0	...
8612978	  763.5	  571.7	 4408.0	...
8612979	  763.4	  571.8	 4412.0	...
8612980	  763.8	  571.8	 4414.0	...
8612981	  764.1	  571.6	 4412.0	...
8612982	  764.1	  571.3	 4413.0	...
8612983	  764.1	  571.0	 4415.0	...
8612984	  764.2	  570.9	 4418.0	...
8612985	  764.3	  570.9	 4420.0	...
8612986	  764.5	  571.0	 4422.0	...
8612987	  765.2	  571.0	 4424.0	...
8612988	  765.9	  571.1	 4425.0	...
8612989	  766.1	  571.2	 4425.0	...
8612990	  765.9	  571.2	 4424.0	...
8612991	  765.7	  571.2	 4421.0	...
8612992	  765.6	  570.8	 4420.0	...
8612993	  765.1	  570.5	 4420.0	...
8612994	  764.1	  570.3	 4420.0	...
8612995	  763.4	  570.5	 4419.0	...
8612996	  763.0	  570.6	 4421.0	...
8612997	  763.0	  570.5	 4424.0	...
8612998	  763.0	  570.4	 4428.0	...
8612999	  763.2	  570.4	 4429.0	...
8613000	  763.5	  570.4	 4429.0	...
8613001	  763.9	  570.5	 4430.0	...
8613002	  764.3	  570.6	 4431.0	...
8613003	  764.6	  570.7	 4430.0	...
8613004	  764.6	  570.8	 4427.0	...
8613005	  764.4	  570.8	 4425.0	...
8613006	  764.7	  570.8	 4424.0	...
8613007	  765.3	  570.7	 4425.0	...
8613008	  766.0	  570.8	 4426.0	...
8613009	  766.1	  570.8	 4425.0	...
8613010	  765.0	  571.0	 4424.0	...
8613011	  763.8	  571.2	 4423.0	...
8613012	  762.6	  571.3	 4424.0	...
8613013	  763.0	  571.2	 4423.0	...
8613014	  763.5	  571.1	 4422.0	...
8613015	  763.5	  571.2	 4422.0	...
8613016	  763.1	  571.3	 4423.0	...
8613017	  762.8	  571.3	 4423.0	...
8613018	  763.6	  571.2	 4423.0	...
8613019	  764.4	  571.2	 4424.0	...
8613020	  765.2	  571.3	 4425.0	...
8613021	  764.4	  571.5	 4425.0	...
8613022	  763.7	  571.7	 4425.0	...
8613023	  763.4	  571.6	 4426.0	...
8613024	  763.7	  571.1	 4428.0	...
8613025	  763.8	  570.4	 4430.0	...
8613026	  763.3	  569.8	 4430.0	...
8613027	  762.8	  569.6	 4431.0	...
8613028	  762.5	  569.5	 4431.0	...
8613029	  762.4	  569.6	 4430.0	...
8613030	  762.3	  569.4	 4428.0	...
8613031	  762.6	  569.1	 4426.0	...
8613032	  762.9	  568.4	 4425.0	...
8613033	  762.8	  568.1	 4429.0	...
8613034	  762.3	  569.0	 4434.0	...
8613035	  761.9	  570.2	 4433.0	...
8613036	  762.0	  570.5	 4429.0	...
8613037	  762.3	  569.7	 4427.0	...
8613038	  762.8	  569.0	 4430.0	...
8613039	  763.2	  569.2	 4432.0	...
8613040	  763.0	  569.2	 4432.0	...
8613041	  762.5	  569.1	 4431.0	...
8613042	  762.0	  569.0	 4431.0	...
8613043	  762.0	  569.0	 4436.0	...
8613044	  762.0	  568.9	 4441.0	...
8613045	  762.0	  568.6	 4444.0	...
8613046	  762.1	  568.3	 4441.0	...
8613047	  762.7	  567.8	 4437.0	...
8613048	  763.3	  567.6	 4437.0	...
8613049	  763.4	  568.2	 4436.0	...
8613050	  762.9	  569.2	 4436.0	...
8613051	  762.5	  569.5	 4437.0	...
8613052	  762.5	  568.8	 4436.0	...
8613053	  762.5	  568.3	 4435.0	...
8613054	  762.6	  568.6	 4436.0	...
8613055	  762.7	  568.9	 4440.0	...
8613056	  762.7	  569.0	 4443.0	...
8613057	  762.6	  568.9	 4444.0	...
8613058	  762.5	  568.8	 4445.0	...
8613059	  762.4	  568.8	 4443.0	...
8613060	  762.4	  568.9	 4440.0	...
8613061	  762.5	  568.9	 4438.0	...
8613062	  762.6	  569.0	 4441.0	...
8613063	  762.6	  569.0	 4443.0	...
8613064	  763.4	  568.8	 4443.0	...
8613065	  764.1	  568.7	 4444.0	...
8613066	  764.8	  568.5	 4444.0	...
8613067	  764.5	  568.7	 4447.0	...
8613068	  764.2	  569.0	 4451.0	...
8613069	  764.1	  569.2	 4455.0	...
8613070	  764.2	  569.6	 4456.0	...
8613071	  764.2	  570.1	 4457.0	...
8613072	  764.0	  570.6	 4457.0	...
8613073	  763.8	  570.6	 4457.0	...
8613074	  764.0	  570.3	 4457.0	...
8613075	  764.2	  570.1	 4456.0	...
8613076	  764.5	  569.8	 4458.0	...
8613077	  764.4	  569.6	 4460.0	...
8613078	  764.4	  569.4	 4462.0	...
8613079	  764.3	  569.4	 4461.0	...
8613080	  763.8	  569.4	 4461.0	...
8613081	  763.4	  569.8	 4456.0	...
8613082	  763.1	  570.2	 4450.0	...
8613083	  763.1	  570.2	 4450.0	...
8613084	  763.1	  570.0	 4456.0	...
8613085	  763.1	  569.7	 4461.0	...
8613086	  763.4	  569.9	 4461.0	...
8613087	  763.5	  570.2	 4462.0	...
8613088	  763.6	  569.9	 4464.0	...
8613089	  763.5	  569.4	 4466.0	...
8613090	  763.6	  568.8	 4465.0	...
8613091	  763.7	  569.1	 4462.0	...
8613092	  763.8	  569.4	 4457.0	...
8613093	  763.8	  569.7	 4453.0	...
8613094	  764.0	  569.7	 4450.0	...
8613095	  764.2	  569.9	 4449.0	...
8613096	  764.1	  570.2	 4447.0	...
8613097	  763.3	  570.6	 4451.0	...
8613098	  762.4	  570.8	 4456.0	...
8613099	  762.1	  570.9	 4461.0	...
8613100	  762.3	  570.9	 4459.0	...
8613101	  762.6	  570.5	 4458.0	...
8613102	  762.8	  570.3	 4456.0	...
8613103	  762.9	  570.1	 4455.0	...
8613104	  763.0	  570.3	 4454.0	...
8613105	  763.0	  570.4	 4454.0	...
8613106	  763.0	  570.4	 4456.0	...
8613107	  763.0	  570.2	 4457.0	...
8613108	  762.9	  570.0	 4455.0	...
8613109	  763.0	  569.7	 4454.0	...
8613110	  763.1	  569.5	 4453.0	...
8613111	  763.2	  569.4	 4456.0	...
8613112	  763.1	  569.4	 4459.0	...
8613113	  763.1	  569.5	 4460.0	...
8613114	  763.2	  569.6	 4459.0	...
8613115	  763.2	  569.7	 4456.0	...
8613116	  764.0	  569.5	 4452.0	...
8613117	  764.8	  569.1	 4450.0	...
8613118	  764.9	  569.0	 4451.0	...
8613119	  764.2	  569.2	 4456.0	...
8613120	  763.3	  569.4	 4460.0	...
8613121	  763.2	  569.0	 4463.0	...
8613122	  763.3	  568.6	 4463.0	...
8613123	  763.7	  568.8	 4464.0	...
8613124	  764.0	  569.3	 4464.0	...
8613125	  764.1	  569.9	 4466.0	...
8613126	  764.1	  569.4	 4467.0	...
8613127	  764.2	  569.0	 4470.0	...
8613128	  763.9	  568.6	 4472.0	...
8613129	  763.6	  568.5	 4471.0	...
8613130	  763.4	  568.7	 4468.0	...
8613131	  763.5	  568.9	 4465.0	...
8613132	  763.6	  568.8	 4467.0	...
8613133	  763.8	  568.4	 4470.0	...
8613134	  763.7	  568.0	 4470.0	...
8613135	  763.2	  567.9	 4465.0	...
8613136	  762.7	  567.8	 4461.0	...
8613137	  762.4	  567.7	 4462.0	...
8613138	  762.5	  567.6	 4464.0	...
8613139	  762.8	  567.5	 4463.0	...
8613140	  763.1	  567.4	 4461.0	...
8613141	  763.1	  567.3	 4458.0	...
8613142	  762.9	  567.1	 4458.0	...
8613143	  762.8	  567.0	 4457.0	...
8613144	  762.5	  566.8	 4458.0	...
8613145	  762.2	  566.6	 4458.0	...
8613146	  761.9	  566.5	 4459.0	...
8613147	  761.9	  566.4	 4459.0	...
8613148	  762.1	  566.5	 4460.0	...
8613149	  762.4	  567.2	 4462.0	...
8613150	  762.0	  568.0	 4464.0	...
8613151	  761.3	  568.7	 4465.0	...
8613152	  761.2	  568.7	 4465.0	...
8613153	  761.8	  568.4	 4465.0	...
8613154	  762.3	  567.9	 4465.0	...
8613155	  762.3	  567.5	 4466.0	...
8613156	  761.7	  567.2	 4468.0	...
8613157	  761.2	  567.2	 4471.0	...
8613158	  761.1	  567.1	 4474.0	...
8613159	  762.0	  567.2	 4474.0	...
8613160	  762.8	  567.4	 4474.0	...
8613161	  762.7	  567.2	 4473.0	...
8613162	  762.2	  566.9	 4472.0	...
8613163	  761.8	  566.7	 4470.0	...
8613164	  762.0	  567.1	 4469.0	...
8613165	  762.2	  567.6	 4470.0	...
8613166	  762.3	  568.0	 4471.0	...
8613167	  762.4	  568.2	 4472.0	...
8613168	  762.7	  568.2	 4471.0	...
8613169	  762.9	  568.2	 4470.0	...
8613170	  762.3	  568.3	 4469.0	...
8613171	  761.5	  568.7	 4467.0	...
8613172	  760.7	  569.1	 4466.0	...
8613173	  760.7	  568.5	 4467.0	...
8613174	  760.6	  567.7	 4468.0	...
8613175	  761.1	  567.2	 4467.0	...
8613176	  761.6	  567.4	 4466.0	...
8613177	  761.8	  567.9	 4465.0	...
8613178	  761.7	  568.0	 4466.0	...
8613179	  761.7	  568.6	 4468.0	...
8613180	  762.0	  569.0	 4470.0	...
8613181	  762.0	  569.5	 4471.0	...
8613182	  761.8	  569.7	 4472.0	...
8613183	  761.5	  569.5	 4472.0	...
8613184	  761.4	  569.1	 4471.0	...
8613185	  761.3	  568.9	 4469.0	...
8613186	  761.4	  568.8	 4471.0	...
8613187	  761.4	  568.8	 4475.0	...
8613188	  761.5	  568.6	 4479.0	...
8613189	  762.0	  568.5	 4478.0	...
8613190	  762.5	  568.0	 4477.0	...
8613191	  763.0	  567.6	 4477.0	...
8613192	  763.0	  567.1	 4477.0	...
8613193	  762.5	  567.2	 4477.0	...
8613194	  761.9	  567.2	 4476.0	...
8613195	  761.8	  566.7	 4475.0	...
8613196	  762.4	  566.1	 4477.0	...
8613197	  762.7	  566.4	 4479.0	...
8613198	  762.3	  567.3	 4480.0	...
8613199	  761.8	  567.9	 4478.0	...
8613200	  761.6	  567.7	 4477.0	...
8613201	  761.5	  567.9	 4476.0	...
8613202	  761.5	  568.3	 4476.0	...
8613203	  761.5	  568.7	 4474.0	...
8613204	  761.5	  568.6	 4473.0	...
8613205	  761.6	  568.4	 4473.0	...
8613206	  761.6	  568.2	 4474.0	...
8613207	  761.4	  568.0	 4476.0	...
8613208	  761.2	  567.9	 4476.0	...
8613209	  761.6	  567.8	 4479.0	...
8613210	  762.0	  567.3	 4483.0	...
8613211	  762.1	  566.7	 4486.0	...
8613212	  761.9	  566.2	 4486.0	...
8613213	  761.7	  566.4	 4480.0	...
8613214	  761.4	  566.6	 4474.0	...
8613215	  760.9	  566.8	 4470.0	...
8613216	  760.5	  566.9	 4471.0	...
8613217	  760.6	  566.5	 4472.0	...
8613218	  760.7	  566.2	 4474.0	...
8613219	  760.6	  565.8	 4476.0	...
8613220	  760.6	  565.8	 4478.0	...
8613221	  760.6	  565.9	 4478.0	...
8613222	  760.5	  566.2	 4479.0	...
8613223	  760.3	  566.7	 4479.0	...
MSG	8613224 0000 _ Number Off
8613224	  760.2	  567.2	 4478.0	...
8613225	  760.1	  567.6	 4477.0	...
8613226	  760.0	  567.8	 4476.0	...
8613227	  759.6	  567.9	 4475.0	...
8613228	  759.5	  567.9	 4476.0	...
8613229	  759.6	  568.0	 4476.0	...
8613230	  760.2	  568.1	 4476.0	...
8613231	  760.8	  568.2	 4478.0	...
8613232	  760.7	  568.3	 4479.0	...
8613233	  760.3	  567.4	 4481.0	...
8613234	  759.8	  566.4	 4482.0	...
8613235	  759.8	  565.8	 4481.0	...
8613236	  759.9	  566.4	 4479.0	...
8613237	  760.0	  567.0	 4477.0	...
8613238	  760.1	  567.1	 4476.0	...
8613239	  760.1	  567.0	 4476.0	...
8613240	  760.1	  566.9	 4478.0	...
8613241	  760.2	  566.8	 4481.0	...
8613242	  760.3	  566.8	 4484.0	...
8613243	  760.3	  566.5	 4486.0	...
8613244	  760.2	  565.8	 4486.0	...
8613245	  760.2	  565.1	 4486.0	...
8613246	  760.0	  565.1	 4487.0	...
8613247	  759.8	  565.7	 4487.0	...
8613248	  759.6	  566.3	 4486.0	...
8613249	  759.7	  566.7	 4486.0	...
8613250	  759.8	  567.0	 4488.0	...
8613251	  760.0	  567.2	 4490.0	...
8613252	  760.2	  566.7	 4491.0	...
8613253	  760.4	  566.0	 4490.0	...
8613254	  760.6	  566.5	 4488.0	...
8613255	  760.7	  567.5	 4485.0	...
8613256	  760.8	  568.5	 4482.0	...
8613257	  760.2	  568.2	 4481.0	...
8613258	  759.7	  567.5	 4484.0	...
8613259	  759.2	  567.0	 4489.0	...
8613260	  759.1	  567.0	 4492.0	...
8613261	  759.0	  567.4	 4492.0	...
8613262	  759.0	  567.9	 4490.0	...
8613263	  759.0	  567.9	 4487.0	...
8613264	  758.6	  568.2	 4487.0	...
8613265	  758.3	  568.4	 4486.0	...
8613266	  758.0	  568.5	 4485.0	...
8613267	  758.2	  567.8	 4486.0	...
8613268	  758.5	  567.1	 4489.0	...
8613269	  759.0	  566.5	 4491.0	...
8613270	  759.5	  566.5	 4493.0	...
8613271	  759.8	  566.5	 4493.0	...
8613272	  759.8	  566.4	 4492.0	...
8613273	  759.8	  566.5	 4491.0	...
8613274	  759.8	  566.6	 4490.0	...
8613275	  759.7	  566.8	 4488.0	...
8613276	  759.5	  566.5	 4487.0	...
8613277	  759.3	  566.2	 4485.0	...
8613278	  759.0	  566.7	 4484.0	...
8613279	  758.8	  567.6	 4483.0	...
8613280	  758.5	  568.5	 4483.0	...
8613281	  758.8	  568.6	 4486.0	...
8613282	  759.0	  568.4	 4490.0	...
8613283	  759.3	  568.1	 4494.0	...
8613284	  759.2	  568.0	 4494.0	...
8613285	  759.2	  568.1	 4494.0	...
8613286	  759.9	  568.2	 4493.0	...
8613287	  760.6	  567.9	 4492.0	...
8613288	  761.0	  567.7	 4491.0	...
8613289	  760.7	  567.9	 4491.0	...
8613290	  760.3	  568.3	 4492.0	...
8613291	  759.4	  568.6	 4492.0	...
8613292	  758.7	  568.4	 4492.0	...
8613293	  757.7	  568.2	 4495.0	...
8613294	  757.5	  568.2	 4497.0	...
8613295	  757.3	  568.1	 4497.0	...
8613296	  757.4	  567.9	 4495.0	...
8613297	  757.6	  567.8	 4492.0	...
8613298	  757.7	  567.9	 4493.0	...
8613299	  758.4	  568.2	 4494.0	...
8613300	  759.2	  568.3	 4496.0	...
8613301	  759.4	  568.3	 4497.0	...
8613302	  758.9	  568.1	 4496.0	...
8613303	  758.5	  568.1	 4496.0	...
8613304	  758.5	  568.2	 4495.0	...
8613305	  758.4	  568.2	 4493.0	...
8613306	  758.3	  568.3	 4493.0	...
8613307	  758.1	  567.9	 4494.0	...
8613308	  757.9	  567.7	 4498.0	...
8613309	  757.9	  567.4	 4500.0	...
8613310	  758.2	  567.6	 4500.0	...
8613311	  758.5	  567.9	 4500.0	...
8613312	  758.9	  568.1	 4502.0	...
8613313	  758.5	  567.7	 4505.0	...
8613314	  758.0	  567.3	 4507.0	...
8613315	  757.5	  566.8	 4508.0	...
8613316	  758.1	  566.5	 4507.0	...
8613317	  758.6	  566.4	 4506.0	...
8613318	  759.2	  566.3	 4506.0	...
8613319	  759.2	  566.4	 4507.0	...
8613320	  758.7	  566.5	 4508.0	...
8613321	  758.3	  566.7	 4510.0	...
8613322	  757.7	  567.3	 4513.0	...
8613323	  757.6	  567.8	 4518.0	...
8613324	  757.5	  567.5	 4522.0	...
8613325	  757.7	  566.9	 4527.0	...
8613326	  758.1	  566.9	 4529.0	...
8613327	  758.3	  567.5	 4531.0	...
8613328	  758.3	  568.1	 4532.0	...
8613329	  758.3	  567.7	 4533.0	...
8613330	  758.3	  567.4	 4532.0	...
8613331	  758.3	  567.5	 4529.0	...
8613332	  758.4	  568.0	 4526.0	...
8613333	  758.4	  568.4	 4522.0	...
8613334	  758.5	  568.5	 4517.0	...
8613335	  758.5	  568.5	 4513.0	...
8613336	  758.6	  568.5	 4509.0	...
8613337	  758.7	  568.4	 4508.0	...
8613338	  758.3	  568.4	 4508.0	...
8613339	  757.6	  568.3	 4508.0	...
8613340	  756.9	  568.2	 4509.0	...
8613341	  756.8	  568.1	 4511.0	...
8613342	  757.3	  568.3	 4512.0	...
8613343	  757.8	  568.4	 4512.0	...
8613344	  758.2	  568.6	 4513.0	...
8613345	  758.4	  568.6	 4513.0	...
8613346	  758.5	  568.6	 4514.0	...
8613347	  758.8	  568.6	 4515.0	...
8613348	  759.1	  568.6	 4516.0	...
8613349	  759.1	  568.8	 4514.0	...
8613350	  758.8	  568.9	 4512.0	...
8613351	  758.3	  569.0	 4511.0	...
8613352	  757.9	  569.0	 4512.0	...
8613353	  758.2	  569.1	 4513.0	...
8613354	  758.6	  569.3	 4513.0	...
8613355	  758.5	  569.6	 4515.0	...
8613356	  758.0	  569.2	 4517.0	...
8613357	  757.6	  568.9	 4518.0	...
8613358	  757.8	  569.1	 4516.0	...
8613359	  757.9	  569.8	 4514.0	...
8613360	  757.8	  570.4	 4513.0	...
8613361	  758.2	  570.3	 4514.0	...
8613362	  758.8	  570.3	 4515.0	...
8613363	  758.9	  570.5	 4516.0	...
8613364	  758.4	  570.4	 4516.0	...
8613365	  757.9	  570.0	 4521.0	...
8613366	  757.9	  569.5	 4525.0	...
8613367	  758.0	  569.2	 4526.0	...
8613368	  758.8	  568.9	 4522.0	...
8613369	  759.4	  568.8	 4521.0	...
8613370	  759.6	  568.7	 4524.0	...
8613371	  759.1	  568.8	 4524.0	...
8613372	  758.7	  569.1	 4522.0	...
8613373	  758.8	  569.3	 4519.0	...
8613374	  758.8	  569.4	 4519.0	...
8613375	  758.7	  569.2	 4519.0	...
8613376	  758.4	  569.1	 4519.0	...
8613377	  758.0	  569.1	 4519.0	...
8613378	  757.9	  568.9	 4519.0	...
8613379	  757.9	  568.8	 4523.0	...
8613380	  757.9	  568.5	 4527.0	...
8613381	  758.1	  568.3	 4532.0	...
8613382	  758.3	  568.1	 4534.0	...
8613383	  758.2	  568.2	 4536.0	...
8613384	  758.0	  568.5	 4537.0	...
8613385	  757.9	  568.7	 4535.0	...
8613386	  758.0	  568.6	 4531.0	...
8613387	  758.2	  568.3	 4528.0	...
8613388	  758.1	  567.9	 4530.0	...
8613389	  758.1	  567.7	 4535.0	...
8613390	  758.2	  568.5	 4540.0	...
8613391	  758.2	  569.4	 4540.0	...
8613392	  757.7	  570.3	 4540.0	...
8613393	  757.1	  570.3	 4539.0	...
8613394	  757.1	  569.8	 4537.0	...
8613395	  757.6	  569.2	 4535.0	...
8613396	  758.0	  568.6	 4532.0	...
8613397	  758.0	  568.9	 4531.0	...
8613398	  758.1	  569.1	 4531.0	...
8613399	  758.1	  569.3	 4532.0	...
8613400	  758.4	  569.0	 4533.0	...
8613401	  758.7	  568.7	 4534.0	...
8613402	  758.9	  568.3	 4533.0	...
8613403	  758.9	  568.8	 4533.0	...
8613404	  758.9	  569.4	 4532.0	...
8613405	  759.0	  569.9	 4533.0	...
8613406	  759.1	  569.7	 4533.0	...
8613407	  759.3	  569.4	 4533.0	...
8613408	  759.5	  569.2	 4533.0	...
8613409	  759.6	  569.0	 4535.0	...
8613410	  759.4	  569.0	 4538.0	...
8613411	  758.9	  569.3	 4541.0	...
8613412	  758.3	  569.7	 4541.0	...
8613413	  757.9	  570.3	 4541.0	...
8613414	  757.7	  570.7	 4544.0	...
8613415	  757.7	  570.6	 4547.0	...
8613416	  757.7	  570.2	 4546.0	...
8613417	  757.6	  569.1	 4544.0	...
8613418	  757.8	  568.3	 4541.0	...
8613419	  757.9	  567.5	 4546.0	...
8613420	  758.0	  567.3	 4549.0	...
8613421	  757.7	  567.2	 4553.0	...
8613422	  757.4	  567.1	 4553.0	...
8613423	  757.3	  567.1	 4551.0	...
8613424	  757.4	  567.1	 4550.0	...
8613425	  757.5	  567.0	 4546.0	...
8613426	  757.7	  567.6	 4543.0	...
8613427	  757.9	  568.1	 4541.0	...
8613428	  758.1	  568.7	 4541.0	...
8613429	  758.2	  568.7	 4539.0	...
8613430	  758.2	  568.2	 4538.0	...
8613431	  758.1	  567.7	 4537.0	...
8613432	  758.0	  567.3	 4540.0	...
8613433	  757.4	  567.5	 4542.0	...
8613434	  756.9	  568.0	 4542.0	...
MSG	8613435 0000 _ Number On
8613435	  757.3	  568.5	 4542.0	...
8613436	  758.0	  569.0	 4541.0	...
8613437	  758.7	  569.3	 4541.0	...
8613438	  758.5	  569.3	 4540.0	...
8613439	  758.5	  569.3	 4539.0	...
8613440	  758.3	  569.3	 4538.0	...
8613441	  758.0	  569.5	 4536.0	...
8613442	  757.8	  569.7	 4535.0	...
8613443	  758.2	  569.7	 4535.0	...
8613444	  758.7	  569.4	 4534.0	...
8613445	  759.3	  569.2	 4537.0	...
8613446	  759.0	  569.1	 4541.0	...
8613447	  758.2	  568.4	 4545.0	...
8613448	  757.5	  567.7	 4546.0	...
8613449	  757.3	  567.1	 4547.0	...
8613450	  757.5	  567.3	 4549.0	...
8613451	  757.8	  567.5	 4551.0	...
8613452	  758.1	  567.7	 4552.0	...
8613453	  758.5	  567.8	 4551.0	...
8613454	  758.8	  567.9	 4551.0	...
8613455	  758.7	  568.0	 4548.0	...
8613456	  758.4	  568.2	 4545.0	...
8613457	  758.2	  568.9	 4542.0	...
8613458	  758.2	  569.6	 4542.0	...
8613459	  758.4	  570.4	 4543.0	...
8613460	  758.5	  570.7	 4541.0	...
8613461	  758.3	  570.0	 4539.0	...
8613462	  758.1	  569.1	 4538.0	...
8613463	  757.8	  568.3	 4540.0	...
8613464	  757.8	  568.9	 4541.0	...
8613465	  757.7	  569.6	 4542.0	...
8613466	  757.8	  570.1	 4541.0	...
8613467	  757.7	  569.9	 4542.0	...
8613468	  757.6	  569.4	 4542.0	...
8613469	  757.7	  568.9	 4542.0	...
8613470	  757.7	  568.4	 4542.0	...
8613471	  757.7	  568.2	 4542.0	...
8613472	  758.0	  568.0	 4543.0	...
8613473	  758.4	  568.1	 4546.0	...
8613474	  759.2	  568.3	 4548.0	...
8613475	  759.5	  568.8	 4549.0	...
8613476	  758.9	  569.2	 4549.0	...
8613477	  758.0	  569.6	 4548.0	...
8613478	  757.4	  569.7	 4547.0	...
8613479	  757.7	  569.5	 4549.0	...
8613480	  757.8	  569.2	 4552.0	...
8613481	  757.6	  569.0	 4555.0	...
8613482	  757.8	  569.0	 4555.0	...
8613483	  758.5	  569.0	 4556.0	...
8613484	  759.1	  568.9	 4557.0	...
8613485	  759.3	  569.0	 4559.0	...
8613486	  759.2	  569.0	 4561.0	...
8613487	  759.2	  569.4	 4562.0	...
8613488	  759.2	  569.8	 4563.0	...
8613489	  759.4	  569.6	 4562.0	...
8613490	  759.5	  569.0	 4561.0	...
8613491	  759.3	  568.5	 4560.0	...
8613492	  759.0	  568.9	 4560.0	...
8613493	  758.8	  569.3	 4557.0	...
8613494	  758.7	  569.4	 4553.0	...
8613495	  758.6	  569.2	 4549.0	...
8613496	  758.4	  568.4	 4548.0	...
8613497	  758.1	  567.9	 4554.0	...
8613498	  757.8	  567.4	 4561.0	...
8613499	  758.3	  567.3	 4565.0	...
8613500	  759.0	  567.3	 4562.0	...
8613501	  759.7	  567.3	 4560.0	...
8613502	  759.4	  567.4	 4561.0	...
8613503	  759.2	  567.6	 4562.0	...
8613504	  759.1	  567.6	 4557.0	...
8613505	  759.2	  567.5	 4552.0	...
8613506	  759.5	  567.4	 4551.0	...
8613507	  759.6	  567.4	 4555.0	...
8613508	  759.8	  567.5	 4558.0	...
8613509	  759.6	  567.7	 4556.0	...
8613510	  759.4	  567.8	 4558.0	...
8613511	  759.1	  567.7	 4563.0	...
8613512	  759.0	  567.6	 4568.0	...
8613513	  758.9	  567.5	 4572.0	...
8613514	  758.8	  567.2	 4574.0	...
8613515	  759.0	  566.9	 4576.0	...
8613516	  759.4	  567.1	 4576.0	...
8613517	  759.9	  567.4	 4575.0	...
8613518	  760.0	  567.8	 4574.0	...
8613519	  759.7	  567.8	 4574.0	...
8613520	  759.4	  567.9	 4574.0	...
8613521	  759.3	  567.9	 4574.0	...
8613522	  759.4	  568.2	 4574.0	...
8613523	  759.4	  568.4	 4571.0	...
8613524	  759.2	  568.1	 4569.0	...
8613525	  759.1	  567.6	 4567.0	...
8613526	  759.3	  567.3	 4569.0	...
8613527	  759.5	  567.7	 4573.0	...
8613528	  759.7	  568.3	 4577.0	...
8613529	  759.8	  568.6	 4580.0	...
8613530	  759.9	  568.6	 4581.0	...
8613531	  759.8	  568.4	 4581.0	...
8613532	  759.7	  568.3	 4581.0	...
8613533	  759.6	  568.2	 4581.0	...
8613534	  759.5	  568.4	 4582.0	...
8613535	  759.4	  568.5	 4583.0	...
8613536	  759.3	  568.3	 4584.0	...
8613537	  759.1	  568.0	 4579.0	...
8613538	  759.2	  567.7	 4574.0	...
8613539	  759.4	  568.0	 4572.0	...
8613540	  759.8	  568.3	 4576.0	...
8613541	  760.1	  568.2	 4580.0	...
8613542	  760.3	  567.8	 4580.0	...
8613543	  760.0	  567.5	 4580.0	...
8613544	  759.6	  567.4	 4579.0	...
8613545	  759.5	  567.5	 4581.0	...
8613546	  759.9	  567.5	 4585.0	...
8613547	  760.1	  567.4	 4587.0	...
8613548	  759.8	  567.4	 4586.0	...
8613549	  759.6	  567.2	 4582.0	...
8613550	  759.7	  567.0	 4580.0	...
8613551	  759.9	  567.0	 4580.0	...
8613552	  760.0	  567.0	 4579.0	...
8613553	  759.9	  567.1	 4579.0	...
8613554	  759.8	  567.1	 4580.0	...
8613555	  759.8	  567.0	 4581.0	...
8613556	  759.9	  567.1	 4583.0	...
8613557	  759.8	  567.1	 4583.0	...
8613558	  759.7	  567.2	 4583.0	...
8613559	  759.5	  567.0	 4585.0	...
8613560	  759.5	  566.9	 4587.0	...
8613561	  759.4	  567.0	 4588.0	...
8613562	  759.4	  567.3	 4587.0	...
8613563	  759.4	  567.0	 4588.0	...
8613564	  759.6	  566.5	 4589.0	...
8613565	  760.0	  566.3	 4588.0	...
8613566	  760.5	  566.6	 4587.0	...
8613567	  760.8	  566.9	 4587.0	...
8613568	  761.1	  566.9	 4588.0	...
8613569	  760.9	  566.9	 4593.0	...
8613570	  760.4	  567.0	 4597.0	...
8613571	  759.9	  567.0	 4602.0	...
8613572	  759.7	  567.0	 4603.0	...
8613573	  760.2	  567.1	 4603.0	...
8613574	  760.6	  567.3	 4601.0	...
8613575	  760.9	  567.4	 4598.0	...
8613576	  760.6	  567.4	 4597.0	...
8613577	  759.9	  567.5	 4597.0	...
8613578	  759.3	  566.9	 4595.0	...
8613579	  758.6	  566.3	 4593.0	...
8613580	  758.5	  566.1	 4596.0	...
8613581	  759.1	  566.4	 4600.0	...
8613582	  759.8	  566.8	 4603.0	...
8613583	  760.4	  566.7	 4603.0	...
8613584	  760.0	  566.9	 4603.0	...
8613585	  759.5	  567.0	 4603.0	...
8613586	  759.6	  567.1	 4602.0	...
8613587	  760.2	  567.1	 4601.0	...
8613588	  760.9	  566.8	 4601.0	...
8613589	  761.0	  566.5	 4601.0	...
8613590	  761.1	  566.2	 4599.0	...
8613591	  761.0	  566.3	 4597.0	...
8613592	  761.1	  566.3	 4595.0	...
8613593	  760.8	  566.3	 4596.0	...
8613594	  760.8	  566.2	 4601.0	...
8613595	  760.6	  566.2	 4605.0	...
8613596	  760.8	  566.9	 4609.0	...
8613597	  760.8	  567.6	 4610.0	...
8613598	  761.1	  567.7	 4611.0	...
8613599	  761.3	  567.0	 4611.0	...
8613600	  761.5	  566.4	 4610.0	...
8613601	  761.5	  565.9	 4610.0	...
8613602	  761.3	  565.1	 4610.0	...
8613603	  761.0	  564.3	 4611.0	...
8613604	  760.8	  564.0	 4611.0	...
8613605	  760.7	  564.2	 4616.0	...
8613606	  760.7	  564.3	 4621.0	...
8613607	  760.8	  565.2	 4622.0	...
8613608	  760.9	  566.1	 4620.0	...
8613609	  761.2	  566.9	 4618.0	...
8613610	  761.5	  566.5	 4619.0	...
8613611	  761.8	  566.1	 4620.0	...
8613612	  761.6	  566.0	 4622.0	...
8613613	  761.5	  566.0	 4624.0	...
8613614	  761.7	  565.8	 4626.0	...
8613615	  762.1	  565.6	 4626.0	...
8613616	  762.4	  565.3	 4624.0	...
8613617	  762.4	  565.3	 4622.0	...
8613618	  762.5	  565.2	 4621.0	...
8613619	  762.6	  565.1	 4622.0	...
8613620	  762.4	  565.2	 4621.0	...
8613621	  762.4	  565.2	 4620.0	...
8613622	  762.8	  565.0	 4616.0	...
8613623	  763.2	  564.4	 4613.0	...
8613624	  763.1	  563.9	 4612.0	...
8613625	  762.7	  564.1	 4612.0	...
8613626	  762.3	  564.7	 4611.0	...
8613627	  762.3	  564.8	 4612.0	...
8613628	  762.2	  564.4	 4614.0	...
8613629	  762.2	  563.9	 4617.0	...
8613630	  762.1	  563.9	 4617.0	...
8613631	  761.9	  564.0	 4618.0	...
8613632	  761.5	  564.0	 4618.0	...
8613633	  761.1	  564.6	 4616.0	...
8613634	  761.4	  565.0	 4614.0	...
8613635	  761.8	  565.4	 4611.0	...
8613636	  762.3	  565.6	 4611.0	...
8613637	  762.3	  565.8	 4613.0	...
8613638	  762.3	  566.1	 4614.0	...
8613639	  762.3	  565.9	 4614.0	...
8613640	  762.3	  565.6	 4613.0	...
8613641	  762.4	  565.0	 4612.0	...
8613642	  762.7	  564.4	 4614.0	...
8613643	  762.9	  563.9	 4617.0	...
8613644	  762.9	  563.9	 4619.0	...
8613645	  762.7	  563.9	 4619.0	...
8613646	  762.4	  564.1	 4618.0	...
8613647	  762.3	  564.2	 4617.0	...
8613648	  762.1	  564.2	 4617.0	...
8613649	  762.0	  564.1	 4619.0	...
8613650	  762.0	  563.9	 4619.0	...
8613651	  762.0	  563.7	 4619.0	...
8613652	  762.1	  563.4	 4619.0	...
8613653	  762.2	  563.5	 4620.0	...
8613654	  761.8	  563.9	 4623.0	...
8613655	  761.3	  564.3	 4626.0	...
8613656	  761.0	  564.5	 4626.0	...
8613657	  761.2	  564.5	 4624.0	...
8613658	  761.5	  564.5	 4627.0	...
8613659	  761.6	  564.4	 4632.0	...
8613660	  761.6	  564.3	 4637.0	...
8613661	  761.6	  564.2	 4636.0	...
8613662	  761.5	  564.3	 4635.0	...
8613663	  761.4	  564.5	 4634.0	...
8613664	  762.0	  564.8	 4634.0	...
8613665	  762.8	  564.9	 4634.0	...
8613666	  762.9	  565.2	 4634.0	...
8613667	  762.3	  565.4	 4636.0	...
8613668	  761.5	  565.6	 4644.0	...
8613669	  761.2	  565.7	 4651.0	...
8613670	  761.1	  565.8	 4656.0	...
8613671	  761.2	  565.8	 4654.0	...
8613672	  761.1	  564.9	 4653.0	...
8613673	  761.0	  564.0	 4652.0	...
8613674	  761.4	  563.2	 4652.0	...
8613675	  762.0	  563.3	 4650.0	...
8613676	  762.6	  563.4	 4649.0	...
8613677	  762.6	  562.9	 4644.0	...
8613678	  762.7	  562.6	 4640.0	...
8613679	  762.8	  562.4	 4635.0	...
8613680	  763.0	  562.8	 4636.0	...
8613681	  763.1	  563.3	 4637.0	...
8613682	  763.2	  563.6	 4642.0	...
8613683	  763.3	  564.5	 4647.0	...
8613684	  763.2	  565.3	 4652.0	...
8613685	  763.2	  566.0	 4649.0	...
8613686	  763.1	  565.9	 4644.0	...
8613687	  763.1	  565.8	 4640.0	...
8613688	  763.1	  565.4	 4641.0	...
8613689	  763.2	  565.2	 4642.0	...
8613690	  763.2	  565.1	 4642.0	...
8613691	  763.6	  565.1	 4644.0	...
8613692	  763.8	  564.9	 4648.0	...
8613693	  763.9	  564.8	 4654.0	...
8613694	  763.7	  564.4	 4658.0	...
8613695	  763.5	  564.0	 4661.0	...
8613696	  763.5	  563.4	 4660.0	...
8613697	  763.3	  563.1	 4660.0	...
8613698	  763.1	  562.8	 4656.0	...
8613699	  763.2	  562.8	 4651.0	...
8613700	  763.5	  563.0	 4647.0	...
8613701	  763.7	  563.1	 4650.0	...
8613702	  763.5	  562.8	 4653.0	...
8613703	  763.4	  562.7	 4655.0	...
8613704	  763.4	  562.7	 4658.0	...
8613705	  763.4	  563.1	 4662.0	...
8613706	  763.2	  563.6	 4666.0	...
8613707	  763.0	  564.0	 4666.0	...
8613708	  762.8	  564.2	 4664.0	...
8613709	  762.7	  563.1	 4663.0	...
8613710	  763.2	  562.1	 4662.0	...
8613711	  763.7	  560.9	 4663.0	...
8613712	  763.9	  560.7	 4663.0	...
8613713	  763.6	  560.5	 4663.0	...
8613714	  763.4	  560.5	 4663.0	...
8613715	  763.5	  560.7	 4662.0	...
8613716	  763.6	  560.8	 4662.0	...
8613717	  763.7	  561.0	 4662.0	...
8613718	  764.0	  561.1	 4662.0	...
8613719	  764.4	  561.4	 4663.0	...
8613720	  764.9	  561.7	 4664.0	...
8613721	  765.1	  562.0	 4665.0	...
8613722	  764.7	  562.1	 4665.0	...
8613723	  764.1	  562.4	 4663.0	...
8613724	  763.8	  562.4	 4660.0	...
8613725	  764.2	  562.2	 4657.0	...
8613726	  764.5	  562.0	 4658.0	...
8613727	  764.7	  561.9	 4660.0	...
8613728	  764.8	  562.1	 4662.0	...
8613729	  764.9	  562.3	 4664.0	...
8613730	  764.7	  562.9	 4665.0	...
8613731	  764.5	  563.5	 4666.0	...
8613732	  764.5	  564.0	 4667.0	...
8613733	  764.8	  563.9	 4667.0	...
8613734	  764.9	  563.8	 4673.0	...
8613735	  765.0	  563.4	 4678.0	...
8613736	  765.1	  562.9	 4683.0	...
8613737	  765.5	  562.3	 4681.0	...
8613738	  765.8	  562.2	 4682.0	...
MSG	8613739 0000 _ Number Off
8613739	  766.0	  562.0	 4681.0	...
8613740	  765.8	  562.0	 4681.0	...
8613741	  765.6	  562.1	 4680.0	...
8613742	  765.3	  562.3	 4681.0	...
8613743	  765.3	  562.5	 4681.0	...
8613744	  765.4	  562.5	 4681.0	...
8613745	  765.6	  562.4	 4680.0	...
8613746	  765.7	  562.2	 4680.0	...
8613747	  765.7	  562.1	 4681.0	...
8613748	  765.6	  562.1	 4682.0	...
8613749	  765.5	  562.1	 4682.0	...
8613750	  765.5	  561.9	 4683.0	...
8613751	  765.5	  561.7	 4683.0	...
8613752	  765.5	  561.6	 4685.0	...
8613753	  765.4	  561.9	 4687.0	...
8613754	  765.3	  561.8	 4690.0	...
8613755	  765.4	  561.5	 4690.0	...
8613756	  765.8	  561.1	 4690.0	...
8613757	  766.1	  561.0	 4684.0	...
8613758	  766.1	  561.2	 4679.0	...
8613759	  765.9	  561.5	 4676.0	...
8613760	  765.6	  560.9	 4678.0	...
8613761	  765.6	  560.5	 4682.0	...
8613762	  765.7	  560.0	 4686.0	...
8613763	  765.8	  560.3	 4689.0	...
8613764	  765.6	  560.3	 4689.0	...
8613765	  765.4	  560.4	 4685.0	...
8613766	  765.3	  560.5	 4681.0	...
8613767	  765.5	  560.5	 4676.0	...
8613768	  765.6	  560.3	 4674.0	...
8613769	  765.6	  560.2	 4672.0	...
8613770	  765.6	  560.2	 4672.0	...
8613771	  765.7	  560.3	 4672.0	...
8613772	  765.4	  560.1	 4672.0	...
8613773	  765.0	  560.0	 4677.0	...
8613774	  764.7	  559.9	 4682.0	...
8613775	  764.8	  560.2	 4686.0	...
8613776	  765.3	  560.4	 4686.0	...
8613777	  765.7	  559.9	 4686.0	...
8613778	  766.3	  559.1	 4689.0	...
8613779	  766.5	  558.6	 4692.0	...
8613780	  766.8	  558.8	 4696.0	...
8613781	  767.0	  559.0	 4696.0	...
8613782	  767.0	  559.0	 4697.0	...
8613783	  767.2	  559.0	 4697.0	...
8613784	  767.2	  559.1	 4697.0	...
8613785	  766.6	  559.1	 4698.0	...
8613786	  766.0	  559.2	 4698.0	...
8613787	  765.3	  559.1	 4697.0	...
8613788	  765.4	  558.9	 4696.0	...
8613789	  765.7	  559.2	 4695.0	...
8613790	  766.2	  559.7	 4695.0	...
8613791	  766.4	  560.3	 4695.0	...
8613792	  766.6	  560.3	 4695.0	...
8613793	  766.7	  560.3	 4695.0	...
8613794	  766.9	  560.3	 4697.0	...
8613795	  767.1	  559.7	 4699.0	...
8613796	  766.9	  559.3	 4701.0	...
8613797	  766.7	  558.9	 4700.0	...
8613798	  766.3	  559.1	 4700.0	...
8613799	  766.0	  559.5	 4697.0	...
8613800	  766.2	  559.6	 4695.0	...
8613801	  766.6	  559.7	 4693.0	...
8613802	  767.0	  559.6	 4693.0	...
8613803	  766.7	  559.7	 4696.0	...
8613804	  766.5	  559.8	 4700.0	...
8613805	  766.4	  559.9	 4704.0	...
8613806	  766.8	  559.7	 4705.0	...
8613807	  767.0	  559.6	 4707.0	...
8613808	  767.1	  559.4	 4710.0	...
8613809	  767.3	  559.5	 4712.0	...
8613810	  767.8	  559.7	 4712.0	...
8613811	  768.3	  559.7	 4709.0	...
8613812	  768.7	  559.6	 4708.0	...
8613813	  768.8	  559.4	 4709.0	...
8613814	  768.9	  559.3	 4711.0	...
8613815	  768.8	  559.2	 4712.0	...
8613816	  768.7	  559.2	 4716.0	...
8613817	  768.7	  559.4	 4719.0	...
8613818	  769.1	  559.4	 4718.0	...
8613819	  769.4	  559.4	 4712.0	...
8613820	  769.0	  559.7	 4707.0	...
8613821	  768.4	  560.1	 4709.0	...
8613822	  767.8	  560.2	 4712.0	...
8613823	  767.9	  559.7	 4712.0	...
8613824	  768.3	  559.2	 4708.0	...
8613825	  768.5	  558.9	 4703.0	...
8613826	  768.8	  558.8	 4702.0	...
8613827	  768.8	  558.7	 4701.0	...
8613828	  768.8	  558.7	 4700.0	...
8613829	  768.7	  558.8	 4699.0	...
8613830	  768.7	  558.9	 4699.0	...
8613831	  768.7	  558.8	 4698.0	...
8613832	  769.0	  558.6	 4697.0	...
8613833	  769.2	  558.4	 4701.0	...
8613834	  769.2	  558.3	 4705.0	...
8613835	  768.9	  558.7	 4710.0	...
8613836	  768.6	  559.1	 4711.0	...
8613837	  768.5	  559.5	 4712.0	...
8613838	  768.3	  559.3	 4713.0	...
8613839	  768.4	  559.0	 4714.0	...
8613840	  768.7	  558.8	 4715.0	...
8613841	  769.0	  558.9	 4717.0	...
8613842	  769.1	  559.1	 4717.0	...
8613843	  769.2	  559.2	 4716.0	...
8613844	  769.3	  559.2	 4714.0	...
8613845	  769.3	  559.6	 4713.0	...
8613846	  769.1	  560.0	 4713.0	...
8613847	  768.9	  559.9	 4713.0	...
8613848	  768.8	  559.1	 4713.0	...
8613849	  768.9	  558.2	 4712.0	...
8613850	  769.2	  557.8	 4712.0	...
8613851	  769.8	  557.7	 4712.0	...
8613852	  770.2	  557.6	 4712.0	...
8613853	  770.7	  557.5	 4713.0	...
8613854	  771.1	  557.5	 4713.0	...
8613855	  771.6	  557.5	 4712.0	...
8613856	  771.2	  558.0	 4712.0	...
8613857	  770.7	  558.6	 4711.0	...
8613858	  770.3	  559.1	 4711.0	...
8613859	  770.4	  559.1	 4712.0	...
8613860	  770.5	  558.7	 4714.0	...
8613861	  770.3	  558.2	 4715.0	...
8613862	  770.2	  558.3	 4715.0	...
8613863	  770.2	  558.9	 4715.0	...
8613864	  770.3	  558.8	 4715.0	...
8613865	  770.3	  558.1	 4715.0	...
8613866	  770.1	  557.7	 4715.0	...
8613867	  770.2	  558.5	 4713.0	...
8613868	  770.4	  559.4	 4711.0	...
8613869	  770.0	  559.8	 4709.0	...
8613870	  769.3	  558.9	 4709.0	...
8613871	  768.6	  558.0	 4709.0	...
8613872	  768.8	  557.8	 4710.0	...
8613873	  769.1	  558.2	 4710.0	...
8613874	  769.4	  558.6	 4708.0	...
8613875	  769.4	  558.6	 4704.0	...
8613876	  769.2	  558.7	 4701.0	...
8613877	  769.4	  558.5	 4700.0	...
8613878	  769.7	  558.4	 4701.0	...
8613879	  770.0	  558.3	 4701.0	...
8613880	  769.9	  558.3	 4701.0	...
8613881	  769.7	  558.3	 4700.0	...
8613882	  769.5	  558.3	 4699.0	...
8613883	  769.7	  558.1	 4698.0	...
8613884	  770.0	  558.0	 4699.0	...
8613885	  770.2	  557.5	 4701.0	...
8613886	  770.1	  557.0	 4702.0	...
8613887	  770.0	  556.5	 4704.0	...
8613888	  769.9	  557.3	 4703.0	...
8613889	  770.0	  558.0	 4703.0	...
8613890	  770.2	  558.7	 4703.0	...
8613891	  770.4	  558.7	 4704.0	...
8613892	  770.5	  558.4	 4704.0	...
8613893	  770.6	  558.0	 4704.0	...
8613894	  770.6	  557.6	 4704.0	...
8613895	  770.2	  557.6	 4704.0	...
8613896	  769.9	  557.8	 4704.0	...
8613897	  769.6	  557.7	 4702.0	...
8613898	  769.9	  557.5	 4700.0	...
8613899	  770.2	  557.4	 4705.0	...
8613900	  770.4	  557.2	 4712.0	...
8613901	  770.4	  557.0	 4718.0	...
8613902	  770.4	  557.6	 4718.0	...
8613903	  770.0	  558.3	 4718.0	...
8613904	  769.5	  558.9	 4717.0	...
8613905	  769.1	  559.2	 4718.0	...
8613906	  769.0	  559.3	 4719.0	...
8613907	  769.0	  559.5	 4720.0	...
8613908	  768.8	  559.5	 4714.0	...
8613909	  768.9	  559.5	 4709.0	...
8613910	  769.0	  559.6	 4703.0	...
8613911	  769.8	  559.6	 4704.0	...
8613912	  770.5	  559.6	 4705.0	...
8613913	  771.4	  559.5	 4707.0	...
8613914	  771.6	  559.8	 4709.0	...
8613915	  771.6	  560.5	 4710.0	...
8613916	  771.5	  561.1	 4707.0	...
8613917	  771.4	  561.3	 4704.0	...
8613918	  771.6	  561.3	 4703.0	...
8613919	  771.8	  561.2	 4703.0	...
8613920	  772.1	  561.1	 4703.0	...
8613921	  772.0	  561.2	 4699.0	...
8613922	  771.7	  561.3	 4696.0	...
8613923	  771.4	  561.4	 4693.0	...
8613924	  771.3	  561.5	 4694.0	...
8613925	  771.2	  560.9	 4697.0	...
8613926	  771.1	  560.2	 4698.0	...
8613927	  771.2	  560.3	 4699.0	...
8613928	  771.2	  561.0	 4699.0	...
8613929	  771.3	  561.2	 4699.0	...
8613930	  771.5	  560.7	 4699.0	...
8613931	  771.7	  560.0	 4699.0	...
8613932	  772.0	  559.9	 4699.0	...
8613933	  772.2	  559.8	 4698.0	...
8613934	  772.4	  559.8	 4698.0	...
8613935	  772.2	  560.2	 4697.0	...
8613936	  771.9	  560.7	 4697.0	...
8613937	  771.5	  561.1	 4697.0	...
8613938	  771.4	  561.1	 4695.0	...
8613939	  771.4	  560.8	 4693.0	...
8613940	  771.4	  560.5	 4694.0	...
8613941	  771.4	  560.5	 4697.0	...
8613942	  771.3	  560.9	 4700.0	...
8613943	  771.7	  561.2	 4700.0	...
8613944	  772.1	  561.1	 4700.0	...
8613945	  772.5	  560.8	 4699.0	...
8613946	  772.5	  560.4	 4697.0	...
8613947	  772.5	  560.2	 4696.0	...
8613948	  772.4	  560.1	 4697.0	...
8613949	  772.1	  560.4	 4699.0	...
8613950	  771.4	  560.7	 4699.0	...
MSG	8613951 0000 _ Number On
8613951	  770.7	  561.1	 4697.0	...
8613952	  770.2	  561.4	 4692.0	...
8613953	  770.2	  561.6	 4686.0	...
8613954	  770.6	  561.5	 4681.0	...
8613955	  771.0	  561.5	 4681.0	...
8613956	  771.3	  561.4	 4683.0	...
8613957	  771.3	  561.4	 4685.0	...
8613958	  771.3	  561.5	 4684.0	...
8613959	  771.5	  561.5	 4685.0	...
8613960	  771.7	  561.0	 4687.0	...
8613961	  771.8	  560.3	 4690.0	...
8613962	  770.9	  559.6	 4692.0	...
8613963	  770.0	  559.5	 4694.0	...
8613964	  769.0	  560.0	 4694.0	...
8613965	  769.0	  560.5	 4689.0	...
8613966	  769.7	  560.9	 4684.0	...
8613967	  770.5	  560.8	 4680.0	...
8613968	  771.1	  560.3	 4681.0	...
8613969	  770.9	  559.8	 4684.0	...
8613970	  770.4	  559.3	 4684.0	...
8613971	  770.1	  559.4	 4686.0	...
8613972	  770.3	  560.4	 4687.0	...
8613973	  770.5	  561.4	 4684.0	...
8613974	  770.9	  562.0	 4681.0	...
8613975	  770.8	  561.7	 4677.0	...
8613976	  771.1	  561.5	 4674.0	...
8613977	  771.3	  561.5	 4671.0	...
8613978	  771.4	  561.5	 4670.0	...
8613979	  771.5	  561.1	 4673.0	...
8613980	  771.6	  560.8	 4678.0	...
8613981	  771.9	  560.4	 4682.0	...
8613982	  772.1	  560.3	 4683.0	...
8613983	  772.3	  560.6	 4681.0	...
8613984	  772.1	  561.3	 4679.0	...
8613985	  771.9	  561.8	 4678.0	...
8613986	  771.7	  561.9	 4678.0	...
8613987	  771.4	  561.6	 4678.0	...
8613988	  771.1	  561.4	 4678.0	...
8613989	  770.9	  561.4	 4678.0	...
8613990	  771.3	  562.1	 4675.0	...
8613991	  771.6	  562.7	 4673.0	...
8613992	  771.7	  563.2	 4676.0	...
8613993	  771.5	  563.2	 4681.0	...
8613994	  771.3	  562.9	 4685.0	...
8613995	  771.3	  562.3	 4683.0	...
8613996	  771.2	  561.6	 4679.0	...
8613997	  771.1	  561.1	 4677.0	...
8613998	  771.0	  561.1	 4678.0	...
8613999	  771.0	  561.1	 4679.0	...
8614000	  771.1	  561.2	 4677.0	...
8614001	  771.1	  561.1	 4674.0	...
8614002	  771.5	  561.0	 4670.0	...
8614003	  771.9	  560.8	 4670.0	...
8614004	  772.3	  560.6	 4669.0	...
8614005	  772.6	  560.7	 4669.0	...
8614006	  772.9	  560.9	 4669.0	...
8614007	  772.6	  561.1	 4668.0	...
8614008	  772.2	  561.4	 4662.0	...
8614009	  771.8	  561.8	 4658.0	...
8614010	  771.8	  561.8	 4661.0	...
8614011	  771.4	  561.5	 4669.0	...
8614012	  771.0	  561.6	 4675.0	...
8614013	  771.6	  561.9	 4674.0	...
8614014	  772.6	  562.7	 4673.0	...
8614015	  773.5	  563.0	 4672.0	...
8614016	  773.6	  563.3	 4672.0	...
8614017	  773.7	  563.2	 4672.0	...
8614018	  773.9	  563.1	 4674.0	...
8614019	  773.1	  563.1	 4675.0	...
8614020	  772.2	  563.2	 4676.0	...
8614021	  771.9	  563.1	 4675.0	...
8614022	  772.4	  563.0	 4672.0	...
8614023	  773.0	  562.9	 4668.0	...
8614024	  773.0	  562.6	 4665.0	...
8614025	  772.7	  562.4	 4664.0	...
8614026	  772.2	  562.3	 4664.0	...
8614027	  771.8	  562.3	 4665.0	...
8614028	  771.9	  562.2	 4666.0	...
8614029	  772.1	  562.0	 4667.0	...
8614030	  772.3	  561.7	 4666.0	...
8614031	  772.9	  561.6	 4668.0	...
8614032	  773.4	  561.5	 4671.0	...
8614033	  774.0	  561.4	 4675.0	...
8614034	  774.0	  561.3	 4676.0	...
8614035	  773.7	  561.2	 4678.0	...
8614036	  773.6	  561.7	 4678.0	...
8614037	  773.6	  562.7	 4678.0	...
8614038	  773.8	  563.7	 4678.0	...
8614039	  773.6	  563.9	 4673.0	...
8614040	  773.1	  563.7	 4669.0	...
8614041	  772.6	  563.5	 4664.0	...
8614042	  772.3	  563.6	 4663.0	...
8614043	  772.3	  563.6	 4664.0	...
8614044	  772.4	  563.4	 4667.0	...
8614045	  772.6	  563.2	 4669.0	...
8614046	  772.6	  563.1	 4668.0	...
8614047	  772.5	  562.9	 4668.0	...
8614048	  772.6	  562.6	 4669.0	...
8614049	  772.8	  562.3	 4670.0	...
8614050	  773.0	  561.8	 4669.0	...
8614051	  773.0	  561.6	 4668.0	...
8614052	  772.4	  561.7	 4666.0	...
8614053	  771.8	  562.0	 4665.0	...
8614054	  771.9	  562.2	 4664.0	...
8614055	  772.6	  562.9	 4663.0	...
8614056	  773.1	  563.5	 4662.0	...
8614057	  772.8	  564.0	 4663.0	...
8614058	  772.4	  564.1	 4663.0	...
8614059	  772.4	  564.3	 4662.0	...
8614060	  772.7	  564.7	 4662.0	...
8614061	  772.9	  564.9	 4661.0	...
8614062	  772.8	  565.1	 4661.0	...
8614063	  772.6	  565.3	 4661.0	...
8614064	  772.4	  565.6	 4660.0	...
8614065	  772.3	  565.6	 4659.0	...
8614066	  772.3	  564.7	 4658.0	...
8614067	  772.4	  563.7	 4657.0	...
8614068	  772.5	  563.3	 4656.0	...
8614069	  772.6	  563.7	 4654.0	...
8614070	  772.7	  564.1	 4653.0	...
8614071	  772.7	  563.9	 4652.0	...
8614072	  772.8	  564.0	 4652.0	...
8614073	  772.9	  564.1	 4652.0	...
8614074	  773.1	  564.2	 4652.0	...
8614075	  773.3	  564.4	 4653.0	...
8614076	  773.7	  564.6	 4654.0	...
8614077	  774.1	  564.8	 4654.0	...
8614078	  774.0	  564.1	 4653.0	...
8614079	  773.5	  563.4	 4653.0	...
8614080	  773.5	  563.2	 4651.0	...
8614081	  774.0	  563.7	 4649.0	...
8614082	  774.5	  564.3	 4646.0	...
8614083	  774.5	  564.7	 4645.0	...
8614084	  774.0	  565.2	 4644.0	...
8614085	  773.4	  565.2	 4644.0	...
8614086	  772.7	  565.0	 4644.0	...
8614087	  772.6	  564.9	 4645.0	...
8614088	  772.6	  565.2	 4646.0	...
8614089	  773.0	  565.1	 4644.0	...
8614090	  773.5	  564.8	 4641.0	...
8614091	  773.8	  564.3	 4640.0	...
8614092	  773.7	  563.9	 4642.0	...
8614093	  773.6	  563.4	 4643.0	...
8614094	  773.6	  563.4	 4643.0	...
8614095	  773.7	  563.1	 4644.0	...
8614096	  773.8	  563.0	 4645.0	...
8614097	  774.3	  563.7	 4646.0	...
8614098	  774.6	  564.5	 4646.0	...
8614099	  774.8	  565.1	 4646.0	...
8614100	  774.0	  565.0	 4647.0	...
8614101	  773.3	  564.9	 4648.0	...
8614102	  772.5	  564.7	 4648.0	...
8614103	  772.5	  564.5	 4650.0	...
8614104	  772.5	  563.9	 4653.0	...
8614105	  772.5	  563.3	 4649.0	...
8614106	  772.5	  562.7	 4643.0	...
8614107	  772.7	  562.7	 4644.0	...
8614108	  773.3	  562.8	 4650.0	...
8614109	  774.1	  562.9	 4651.0	...
8614110	  774.8	  563.3	 4645.0	...
8614111	  774.9	  563.9	 4641.0	...
8614112	  774.8	  564.4	 4643.0	...
8614113	  774.7	  564.5	 4644.0	...
8614114	  774.9	  564.4	 4643.0	...
8614115	  775.0	  564.4	 4643.0	...
8614116	  774.3	  565.1	 4642.0	...
8614117	  773.4	  565.8	 4642.0	...
8614118	  772.4	  565.4	 4642.0	...
8614119	  772.4	  564.3	 4642.0	...
8614120	  772.8	  563.3	 4645.0	...
8614121	  773.4	  563.3	 4648.0	...
8614122	  774.0	  563.3	 4651.0	...
8614123	  774.2	  563.2	 4652.0	...
8614124	  774.0	  563.2	 4653.0	...
8614125	  773.7	  563.2	 4654.0	...
8614126	  773.4	  563.4	 4652.0	...
8614127	  773.4	  563.7	 4645.0	...
8614128	  773.6	  564.0	 4640.0	...
8614129	  773.6	  564.3	 4637.0	...
8614130	  773.4	  564.6	 4637.0	...
8614131	  773.1	  564.7	 4637.0	...
8614132	  773.0	  564.8	 4637.0	...
8614133	  773.1	  564.7	 4638.0	...
8614134	  773.4	  564.6	 4640.0	...
8614135	  773.6	  564.8	 4641.0	...
8614136	  773.7	  565.0	 4641.0	...
8614137	  773.3	  565.4	 4641.0	...
8614138	  773.0	  565.6	 4640.0	...
8614139	  772.7	  566.1	 4638.0	...
8614140	  773.0	  566.5	 4637.0	...
8614141	  773.1	  565.9	 4637.0	...
8614142	  773.1	  564.9	 4637.0	...
8614143	  773.1	  564.5	 4638.0	...
8614144	  773.3	  565.1	 4638.0	...
8614145	  773.4	  565.5	 4638.0	...
8614146	  773.5	  565.3	 4641.0	...
8614147	  773.6	  565.3	 4643.0	...
8614148	  773.8	  565.5	 4648.0	...
8614149	  773.9	  565.8	 4650.0	...
8614150	  774.0	  565.5	 4645.0	...
8614151	  774.2	  565.1	 4637.0	...
8614152	  774.1	  564.7	 4630.0	...
8614153	  773.5	  564.6	 4631.0	...
8614154	  772.7	  565.1	 4632.0	...
8614155	  772.2	  565.6	 4633.0	...
8614156	  772.1	  565.3	 4634.0	...
8614157	  772.2	  564.5	 4635.0	...
8614158	  772.6	  564.5	 4634.0	...
8614159	  772.9	  565.2	 4634.0	...
8614160	  773.2	  565.9	 4633.0	...
8614161	  773.0	  565.9	 4633.0	...
8614162	  772.7	  565.9	 4633.0	...
8614163	  773.2	  565.9	 4633.0	...
8614164	  774.0	  565.9	 4631.0	...
8614165	  774.9	  565.8	 4630.0	...
8614166	  775.1	  565.8	 4628.0	...
8614167	  775.2	  565.8	 4628.0	...
8614168	  775.0	  565.8	 4627.0	...
8614169	  774.4	  565.9	 4626.0	...
8614170	  773.9	  566.0	 4625.0	...
8614171	  773.5	  565.9	 4626.0	...
8614172	  773.4	  565.7	 4626.0	...
8614173	  773.2	  565.6	 4627.0	...
8614174	  773.9	  565.5	 4630.0	...
8614175	  774.7	  565.4	 4634.0	...
8614176	  775.0	  565.7	 4637.0	...
8614177	  774.6	  566.2	 4636.0	...
8614178	  774.1	  566.7	 4636.0	...
8614179	  774.0	  566.7	 4638.0	...
8614180	  773.9	  566.8	 4638.0	...
8614181	  773.7	  566.9	 4639.0	...
8614182	  773.6	  567.1	 4639.0	...
8614183	  773.5	  567.2	 4638.0	...
8614184	  773.6	  567.2	 4635.0	...
8614185	  773.2	  567.1	 4632.0	...
8614186	  772.7	  566.8	 4631.0	...
8614187	  772.8	  566.4	 4631.0	...
8614188	  773.3	  566.0	 4632.0	...
8614189	  773.7	  566.0	 4631.0	...
8614190	  773.7	  566.0	 4631.0	...
8614191	  773.6	  566.0	 4631.0	...
8614192	  773.0	  566.1	 4629.0	...
8614193	  772.5	  566.3	 4628.0	...
8614194	  772.1	  566.8	 4628.0	...
8614195	  772.4	  567.0	 4628.0	...
8614196	  772.7	  566.9	 4630.0	...
8614197	  772.9	  566.6	 4631.0	...
8614198	  773.4	  566.7	 4634.0	...
8614199	  773.8	  566.9	 4635.0	...
8614200	  773.9	  567.1	 4636.0	...
8614201	  773.9	  567.2	 4636.0	...
8614202	  773.8	  567.2	 4634.0	...
8614203	  773.3	  567.3	 4631.0	...
8614204	  772.8	  567.0	 4630.0	...
8614205	  772.4	  566.6	 4631.0	...
8614206	  772.4	  566.7	 4633.0	...
8614207	  772.5	  567.0	 4635.0	...
8614208	  772.6	  566.9	 4637.0	...
8614209	  772.8	  566.4	 4634.0	...
8614210	  773.0	  565.9	 4631.0	...
8614211	  772.7	  566.3	 4628.0	...
8614212	  772.3	  566.6	 4628.0	...
8614213	  771.9	  567.0	 4629.0	...
8614214	  771.9	  567.1	 4628.0	...
8614215	  771.9	  567.2	 4626.0	...
8614216	  771.9	  567.3	 4624.0	...
8614217	  771.9	  567.3	 4622.0	...
8614218	  771.9	  567.4	 4620.0	...
8614219	  771.9	  567.4	 4620.0	...
8614220	  771.9	  567.1	 4623.0	...
8614221	  772.5	  566.7	 4627.0	...
8614222	  773.0	  566.2	 4631.0	...
8614223	  773.6	  565.9	 4632.0	...
8614224	  773.9	  565.7	 4633.0	...
8614225	  774.2	  565.9	 4633.0	...
8614226	  774.4	  566.4	 4628.0	...
8614227	  774.4	  567.0	 4624.0	...
8614228	  774.2	  567.2	 4621.0	...
8614229	  773.8	  567.2	 4623.0	...
8614230	  773.1	  567.3	 4628.0	...
8614231	  772.4	  567.4	 4633.0	...
8614232	  771.8	  567.3	 4638.0	...
8614233	  771.6	  567.1	 4640.0	...
8614234	  771.6	  567.2	 4641.0	...
8614235	  771.9	  567.3	 4639.0	...
8614236	  772.0	  567.5	 4637.0	...
8614237	  772.1	  567.5	 4635.0	...
8614238	  772.1	  567.5	 4634.0	...
8614239	  772.1	  567.5	 4634.0	...
8614240	  771.8	  567.4	 4633.0	...
8614241	  771.5	  567.4	 4631.0	...
8614242	  771.2	  567.3	 4630.0	...
8614243	  771.6	  567.3	 4632.0	...
8614244	  772.1	  567.4	 4635.0	...
8614245	  772.5	  567.4	 4635.0	...
8614246	  772.6	  567.4	 4629.0	...
8614247	  772.4	  567.7	 4623.0	...
8614248	  772.2	  568.0	 4618.0	...
8614249	  772.1	  568.2	 4618.0	...
8614250	  772.1	  567.9	 4619.0	...
8614251	  772.3	  568.0	 4623.0	...
8614252	  772.4	  568.3	 4628.0	...
MSG	8614253 0000 _ Number Off
8614253	  772.5	  568.8	 4627.0	...
8614254	  772.5	  568.4	 4623.0	...
8614255	  772.0	  567.8	 4616.0	...
8614256	  771.5	  566.9	 4614.0	...
8614257	  771.0	  566.7	 4614.0	...
8614258	  771.1	  566.8	 4619.0	...
8614259	  771.2	  567.2	 4625.0	...
8614260	  771.4	  567.9	 4626.0	...
8614261	  772.0	  568.0	 4622.0	...
8614262	  772.5	  568.2	 4619.0	...
8614263	  772.9	  568.2	 4617.0	...
8614264	  772.7	  567.8	 4617.0	...
8614265	  772.6	  567.3	 4618.0	...
8614266	  772.3	  567.0	 4624.0	...
8614267	  772.0	  567.3	 4630.0	...
8614268	  771.8	  567.7	 4632.0	...
8614269	  771.5	  567.9	 4630.0	...
8614270	  771.3	  568.1	 4628.0	...
8614271	  771.0	  568.1	 4629.0	...
8614272	  771.0	  568.1	 4629.0	...
8614273	  771.1	  568.1	 4625.0	...
8614274	  771.3	  568.1	 4622.0	...
8614275	  771.3	  568.0	 4618.0	...
8614276	  771.3	  568.0	 4618.0	...
8614277	  771.4	  568.1	 4621.0	...
8614278	  771.5	  568.5	 4623.0	...
8614279	  771.6	  569.0	 4623.0	...
8614280	  772.0	  569.3	 4623.0	...
8614281	  772.4	  569.3	 4622.0	...
8614282	  772.8	  569.3	 4621.0	...
8614283	  772.9	  569.4	 4619.0	...
8614284	  772.5	  569.3	 4619.0	...
8614285	  771.7	  569.1	 4618.0	...
8614286	  771.0	  568.8	 4618.0	...
8614287	  771.2	  568.5	 4618.0	...
8614288	  771.5	  568.4	 4618.0	...
8614289	  771.6	  568.5	 4618.0	...
8614290	  771.1	  568.5	 4618.0	...
8614291	  771.3	  568.2	 4618.0	...
8614292	  771.7	  567.8	 4614.0	...
8614293	  772.2	  567.4	 4611.0	...
8614294	  771.9	  567.5	 4613.0	...
8614295	  771.7	  567.5	 4619.0	...
8614296	  771.9	  568.2	 4623.0	...
8614297	  772.3	  569.0	 4621.0	...
8614298	  772.0	  569.9	 4619.0	...
8614299	  771.2	  570.2	 4617.0	...
8614300	  770.3	  570.2	 4615.0	...
8614301	  770.2	  570.2	 4614.0	...
8614302	  770.5	  570.2	 4617.0	...
8614303	  770.8	  570.3	 4621.0	...
8614304	  771.1	  570.4	 4623.0	...
8614305	  771.1	  570.2	 4623.0	...
8614306	  771.0	  569.8	 4623.0	...
8614307	  771.3	  569.4	 4622.0	...
8614308	  771.3	  568.6	 4620.0	...
8614309	  771.3	  567.7	 4620.0	...
8614310	  771.0	  566.9	 4620.0	...
8614311	  771.0	  567.0	 4620.0	...
8614312	  771.1	  567.8	 4620.0	...
8614313	  771.4	  569.0	 4619.0	...
8614314	  771.9	  570.2	 4620.0	...
8614315	  772.1	  570.5	 4619.0	...
8614316	  772.4	  570.3	 4618.0	...
8614317	  772.6	  570.2	 4618.0	...
8614318	  772.4	  569.9	 4620.0	...
8614319	  771.9	  569.4	 4622.0	...
8614320	  771.4	  568.9	 4624.0	...
8614321	  771.3	  568.7	 4627.0	...
8614322	  771.5	  568.7	 4629.0	...
8614323	  771.7	  568.7	 4624.0	...
8614324	  771.7	  568.7	 4618.0	...
8614325	  771.7	  568.8	 4613.0	...
8614326	  771.8	  569.0	 4615.0	...
8614327	  771.9	  569.3	 4617.0	...
8614328	  771.9	  569.3	 4617.0	...
8614329	  771.7	  569.2	 4616.0	...
8614330	  771.5	  569.2	 4615.0	...
8614331	  771.4	  568.7	 4615.0	...
8614332	  771.6	  568.2	 4615.0	...
8614333	  771.5	  568.7	 4612.0	...
8614334	  771.2	  569.7	 4609.0	...
8614335	  770.8	  570.8	 4606.0	...
8614336	  770.7	  570.7	 4606.0	...
8614337	  770.6	  570.5	 4605.0	...
8614338	  771.1	  570.0	 4610.0	...
8614339	  771.5	  569.4	 4615.0	...
8614340	  771.9	  569.2	 4620.0	...
8614341	  772.1	  569.2	 4620.0	...
8614342	  772.3	  569.1	 4616.0	...
8614343	  772.4	  569.1	 4613.0	...
8614344	  772.2	  569.0	 4610.0	...
8614345	  772.1	  569.2	 4608.0	...
8614346	  771.7	  569.6	 4606.0	...
8614347	  771.4	  569.9	 4604.0	...
8614348	  770.9	  570.1	 4605.0	...
8614349	  770.8	  570.0	 4605.0	...
8614350	  770.7	  569.9	 4609.0	...
8614351	  770.6	  570.1	 4614.0	...
8614352	  770.5	  570.3	 4618.0	...
8614353	  770.7	  570.4	 4617.0	...
8614354	  771.1	  570.2	 4617.0	...
8614355	  771.3	  570.0	 4615.0	...
8614356	  770.8	  569.9	 4613.0	...
8614357	  770.2	  569.8	 4608.0	...
8614358	  769.7	  569.8	 4603.0	...
8614359	  769.5	  569.8	 4600.0	...
8614360	  769.7	  569.7	 4601.0	...
8614361	  769.9	  569.4	 4604.0	...
8614362	  770.2	  569.2	 4605.0	...
8614363	  769.9	  568.8	 4606.0	...
8614364	  769.7	  568.6	 4606.0	...
8614365	  769.8	  568.4	 4605.0	...
8614366	  770.0	  568.3	 4603.0	...
8614367	  770.6	  568.4	 4602.0	...
8614368	  770.7	  568.9	 4602.0	...
8614369	  770.8	  569.4	 4602.0	...
8614370	  770.2	  569.7	 4602.0	...
8614371	  769.8	  569.9	 4602.0	...
8614372	  769.6	  570.2	 4601.0	...
8614373	  769.8	  570.5	 4601.0	...
8614374	  770.0	  570.6	 4601.0	...
8614375	  770.2	  570.6	 4601.0	...
8614376	  770.4	  570.4	 4600.0	...
8614377	  771.0	  570.3	 4599.0	...
8614378	  771.3	  570.2	 4598.0	...
8614379	  771.5	  570.2	 4598.0	...
8614380	  770.8	  570.4	 4598.0	...
8614381	  770.3	  570.6	 4598.0	...
8614382	  769.8	  570.4	 4599.0	...
8614383	  769.9	  569.9	 4600.0	...
8614384	  769.9	  569.4	 4601.0	...
8614385	  770.3	  569.3	 4599.0	...
8614386	  770.7	  569.3	 4598.0	...
8614387	  771.0	  569.4	 4597.0	...
8614388	  770.5	  569.4	 4597.0	...
8614389	  770.2	  569.3	 4599.0	...
8614390	  770.0	  569.6	 4601.0	...
8614391	  770.3	  569.9	 4603.0	...
8614392	  771.1	  570.2	 4603.0	...
8614393	  771.9	  570.1	 4604.0	...
8614394	  771.6	  570.1	 4599.0	...
8614395	  770.8	  570.3	 4594.0	...
8614396	  770.0	  570.5	 4590.0	...
8614397	  769.9	  570.3	 4591.0	...
8614398	  769.8	  570.1	 4592.0	...
8614399	  769.6	  570.2	 4590.0	...
8614400	  769.6	  570.6	 4588.0	...
8614401	  769.8	  570.5	 4589.0	...
8614402	  770.0	  570.1	 4591.0	...
8614403	  770.3	  569.7	 4593.0	...
8614404	  770.4	  569.6	 4592.0	...
8614405	  770.1	  569.6	 4594.0	...
8614406	  769.8	  569.4	 4595.0	...
8614407	  769.4	  569.2	 4596.0	...
8614408	  769.1	  568.9	 4596.0	...
8614409	  768.9	  568.9	 4596.0	...
8614410	  769.0	  568.9	 4596.0	...
8614411	  769.0	  569.1	 4596.0	...
8614412	  769.0	  569.7	 4596.0	...
8614413	  769.1	  570.3	 4595.0	...
8614414	  769.1	  569.7	 4595.0	...
8614415	  769.0	  568.8	 4593.0	...
8614416	  769.0	  567.6	 4593.0	...
8614417	  769.2	  567.4	 4593.0	...
8614418	  769.3	  567.6	 4594.0	...
8614419	  769.5	  568.0	 4595.0	...
8614420	  769.6	  568.9	 4596.0	...
8614421	  769.2	  569.5	 4599.0	...
8614422	  768.9	  569.9	 4602.0	...
8614423	  768.5	  569.9	 4605.0	...
8614424	  768.5	  569.7	 4603.0	...
8614425	  768.9	  569.6	 4600.0	...
8614426	  769.4	  569.5	 4596.0	...
8614427	  769.8	  569.7	 4596.0	...
8614428	  769.7	  570.0	 4598.0	...
8614429	  769.8	  570.4	 4601.0	...
8614430	  769.8	  570.5	 4603.0	...
8614431	  769.8	  570.0	 4603.0	...
8614432	  769.6	  569.5	 4601.0	...
8614433	  769.7	  569.3	 4600.0	...
8614434	  769.9	  569.8	 4598.0	...
8614435	  769.7	  570.4	 4596.0	...
8614436	  769.3	  570.5	 4595.0	...
8614437	  769.1	  570.3	 4594.0	...
8614438	  769.2	  570.1	 4594.0	...
8614439	  769.3	  569.9	 4593.0	...
8614440	  769.5	  569.7	 4591.0	...
8614441	  769.6	  569.3	 4590.0	...
8614442	  769.7	  569.1	 4591.0	...
8614443	  769.8	  569.8	 4593.0	...
8614444	  770.0	  570.7	 4598.0	...
8614445	  770.2	  571.8	 4600.0	...
8614446	  770.1	  571.9	 4603.0	...
8614447	  769.8	  571.8	 4602.0	...
8614448	  769.6	  571.4	 4601.0	...
8614449	  769.9	  571.3	 4601.0	...
8614450	  769.8	  571.4	 4602.0	...
8614451	  769.6	  572.1	 4605.0	...
8614452	  769.6	  572.2	 4609.0	...
8614453	  769.6	  571.9	 4605.0	...
8614454	  769.6	  571.5	 4600.0	...
8614455	  769.5	  570.7	 4593.0	...
8614456	  769.5	  570.4	 4590.0	...
8614457	  769.5	  569.9	 4588.0	...
8614458	  769.4	  569.8	 4589.0	...
8614459	  769.1	  569.7	 4589.0	...
8614460	  768.9	  569.7	 4587.0	...
8614461	  768.9	  569.8	 4584.0	...
8614462	  769.1	  570.0	 4581.0	...
8614463	  769.3	  570.1	 4580.0	...
8614464	  769.4	  570.4	 4579.0	...
MSG	8614465 0000 _ Number On
8614465	  769.6	  570.8	 4579.0	...
8614466	  769.9	  571.2	 4579.0	...
8614467	  770.1	  571.4	 4579.0	...
8614468	  770.3	  570.9	 4581.0	...
8614469	  770.4	  570.5	 4582.0	...
8614470	  769.8	  570.1	 4584.0	...
8614471	  769.1	  570.2	 4584.0	...
8614472	  768.2	  570.3	 4583.0	...
8614473	  768.1	  570.5	 4582.0	...
8614474	  768.9	  570.9	 4581.0	...
8614475	  769.9	  571.1	 4578.0	...
8614476	  770.9	  571.2	 4576.0	...
8614477	  770.9	  571.0	 4580.0	...
8614478	  770.9	  570.8	 4588.0	...
8614479	  770.9	  570.7	 4592.0	...
8614480	  771.0	  570.7	 4588.0	...
8614481	  771.1	  570.6	 4585.0	...
8614482	  770.5	  570.2	 4585.0	...
8614483	  769.7	  569.5	 4587.0	...
8614484	  769.2	  568.7	 4588.0	...
8614485	  769.6	  568.5	 4588.0	...
8614486	  769.7	  569.4	 4588.0	...
8614487	  769.5	  570.4	 4587.0	...
8614488	  769.0	  571.3	 4587.0	...
8614489	  768.5	  571.4	 4587.0	...
8614490	  768.1	  570.9	 4587.0	...
8614491	  767.8	  570.3	 4585.0	...
8614492	  767.8	  569.8	 4584.0	...
8614493	  768.3	  569.7	 4582.0	...
8614494	  768.7	  569.6	 4580.0	...
8614495	  769.2	  569.2	 4577.0	...
8614496	  769.2	  568.8	 4580.0	...
8614497	  769.4	  568.5	 4584.0	...
8614498	  769.6	  568.5	 4589.0	...
8614499	  769.6	  568.5	 4589.0	...
8614500	  769.3	  568.4	 4589.0	...
8614501	  769.0	  568.2	 4586.0	...
8614502	  768.9	  568.1	 4583.0	...
8614503	  769.0	  568.5	 4580.0	...
8614504	  768.9	  569.1	 4579.0	...
8614505	  768.8	  569.6	 4578.0	...
8614506	  768.5	  569.6	 4578.0	...
8614507	  768.3	  569.6	 4578.0	...
8614508	  768.6	  570.1	 4578.0	...
8614509	  768.9	  570.4	 4578.0	...
8614510	  769.3	  570.7	 4579.0	...
8614511	  769.2	  570.4	 4580.0	...
8614512	  769.2	  570.2	 4581.0	...
8614513	  769.1	  569.9	 4582.0	...
8614514	  769.1	  569.7	 4583.0	...
8614515	  769.2	  569.5	 4583.0	...
8614516	  769.3	  569.4	 4589.0	...
8614517	  769.4	  569.4	 4595.0	...
8614518	  769.4	  569.4	 4598.0	...
8614519	  769.4	  569.4	 4597.0	...
8614520	  769.7	  569.4	 4596.0	...
8614521	  769.9	  569.4	 4597.0	...
8614522	  770.0	  569.4	 4593.0	...
8614523	  769.7	  569.3	 4589.0	...
8614524	  769.4	  569.2	 4585.0	...
8614525	  769.5	  569.0	 4586.0	...
8614526	  769.8	  569.5	 4586.0	...
8614527	  770.0	  570.1	 4591.0	...
8614528	  770.1	  570.7	 4596.0	...
8614529	  769.7	  570.7	 4600.0	...
8614530	  769.3	  570.2	 4599.0	...
8614531	  768.9	  570.0	 4598.0	...
8614532	  768.9	  569.6	 4597.0	...
8614533	  768.8	  569.8	 4592.0	...
8614534	  768.7	  570.5	 4587.0	...
8614535	  768.5	  571.1	 4583.0	...
8614536	  768.5	  571.7	 4583.0	...
8614537	  768.5	  571.5	 4584.0	...
8614538	  768.5	  570.9	 4585.0	...
8614539	  768.7	  570.3	 4586.0	...
8614540	  768.8	  569.7	 4587.0	...
8614541	  768.8	  569.5	 4586.0	...
8614542	  768.7	  569.4	 4586.0	...
8614543	  768.6	  569.4	 4588.0	...
8614544	  768.5	  569.5	 4590.0	...
8614545	  768.5	  569.5	 4592.0	...
8614546	  768.6	  569.5	 4591.0	...
8614547	  768.7	  569.4	 4593.0	...
8614548	  768.5	  569.5	 4596.0	...
8614549	  768.3	  569.5	 4596.0	...
8614550	  768.3	  569.4	 4593.0	...
8614551	  768.6	  569.2	 4590.0	...
8614552	  768.9	  569.4	 4591.0	...
8614553	  768.9	  569.7	 4593.0	...
8614554	  768.8	  570.0	 4595.0	...
8614555	  768.8	  569.9	 4596.0	...
8614556	  769.0	  569.8	 4598.0	...
8614557	  769.2	  569.6	 4597.0	...
8614558	  769.4	  569.6	 4597.0	...
8614559	  769.7	  569.6	 4597.0	...
8614560	  770.0	  569.6	 4599.0	...
8614561	  770.3	  569.6	 4601.0	...
8614562	  770.2	  569.5	 4603.0	...
8614563	  770.2	  569.7	 4603.0	...
8614564	  770.1	  570.0	 4604.0	...
8614565	  769.9	  570.2	 4604.0	...
8614566	  769.5	  570.2	 4604.0	...
8614567	  769.2	  570.1	 4604.0	...
8614568	  769.0	  569.9	 4604.0	...
8614569	  769.0	  569.8	 4604.0	...
8614570	  769.0	  570.4	 4604.0	...
8614571	  769.0	  571.1	 4603.0	...
8614572	  769.1	  571.3	 4601.0	...
8614573	  768.9	  570.7	 4600.0	...
8614574	  768.7	  570.2	 4601.0	...
8614575	  768.6	  570.2	 4603.0	...
8614576	  768.8	  570.4	 4606.0	...
8614577	  769.1	  570.7	 4605.0	...
8614578	  769.5	  570.9	 4607.0	...
8614579	  769.7	  570.8	 4609.0	...
8614580	  769.7	  570.6	 4611.0	...
8614581	  769.6	  570.4	 4612.0	...
8614582	  769.7	  570.3	 4609.0	...
8614583	  769.9	  570.4	 4607.0	...
8614584	  770.0	  570.5	 4603.0	...
8614585	  770.3	  570.6	 4602.0	...
8614586	  770.8	  569.6	 4601.0	...
8614587	  771.2	  568.7	 4602.0	...
8614588	  771.5	  568.2	 4604.0	...
8614589	  771.5	  568.4	 4607.0	...
8614590	  771.0	  568.8	 4607.0	...
8614591	  770.5	  568.8	 4607.0	...
8614592	  770.0	  569.0	 4607.0	...
8614593	  769.7	  569.1	 4606.0	...
8614594	  769.4	  569.1	 4603.0	...
8614595	  769.6	  569.1	 4600.0	...
8614596	  770.0	  568.9	 4601.0	...
8614597	  770.5	  568.6	 4603.0	...
8614598	  770.0	  568.2	 4605.0	...
8614599	  769.5	  567.8	 4604.0	...
8614600	  769.2	  568.0	 4604.0	...
8614601	  769.4	  569.1	 4604.0	...
8614602	  769.7	  570.1	 4602.0	...
8614603	  769.7	  570.1	 4599.0	...
8614604	  769.1	  569.9	 4595.0	...
8614605	  768.4	  569.6	 4593.0	...
8614606	  768.2	  569.8	 4595.0	...
8614607	  768.7	  569.7	 4598.0	...
8614608	  769.6	  569.7	 4601.0	...
8614609	  770.0	  569.8	 4603.0	...
8614610	  770.4	  569.8	 4605.0	...
8614611	  770.5	  569.6	 4606.0	...
8614612	  770.5	  569.3	 4605.0	...
8614613	  770.3	  569.6	 4605.0	...
8614614	  770.1	  570.3	 4604.0	...
8614615	  769.7	  570.8	 4605.0	...
8614616	  769.5	  570.6	 4605.0	...
8614617	  769.6	  570.3	 4602.0	...
8614618	  770.1	  570.0	 4599.0	...
8614619	  770.5	  569.7	 4598.0	...
8614620	  770.4	  569.3	 4600.0	...
8614621	  770.3	  569.1	 4601.0	...
8614622	  769.9	  569.3	 4602.0	...
8614623	  769.7	  569.7	 4603.0	...
8614624	  769.9	  570.2	 4604.0	...
8614625	  770.5	  570.4	 4605.0	...
8614626	  771.0	  570.5	 4605.0	...
8614627	  771.0	  570.5	 4609.0	...
8614628	  771.1	  570.5	 4613.0	...
8614629	  771.1	  570.0	 4617.0	...
8614630	  771.0	  569.5	 4616.0	...
8614631	  770.9	  568.8	 4614.0	...
8614632	  771.1	  568.5	 4612.0	...
8614633	  771.7	  568.4	 4611.0	...
8614634	  772.4	  568.5	 4612.0	...
8614635	  772.4	  568.7	 4614.0	...
8614636	  771.5	  568.8	 4617.0	...
8614637	  770.5	  569.2	 4617.0	...
8614638	  769.7	  569.4	 4615.0	...
8614639	  769.9	  569.5	 4614.0	...
8614640	  770.3	  569.5	 4614.0	...
8614641	  770.4	  569.7	 4615.0	...
8614642	  770.1	  569.9	 4615.0	...
8614643	  769.9	  569.4	 4615.0	...
8614644	  770.1	  568.8	 4615.0	...
8614645	  770.2	  568.5	 4614.0	...
8614646	  770.2	  568.9	 4616.0	...
8614647	  770.1	  569.2	 4620.0	...
8614648	  770.0	  569.5	 4620.0	...
8614649	  770.0	  569.9	 4616.0	...
8614650	  770.0	  570.5	 4616.0	...
8614651	  770.1	  570.6	 4620.0	...
8614652	  770.2	  570.5	 4623.0	...
8614653	  770.3	  570.2	 4622.0	...
8614654	  770.3	  570.0	 4622.0	...
8614655	  770.4	  570.0	 4623.0	...
8614656	  770.6	  570.0	 4623.0	...
8614657	  770.7	  569.7	 4622.0	...
8614658	  770.7	  569.4	 4621.0	...
8614659	  770.8	  569.2	 4622.0	...
8614660	  771.0	  569.4	 4621.0	...
8614661	  771.3	  569.6	 4620.0	...
8614662	  771.7	  569.8	 4621.0	...
8614663	  772.1	  569.9	 4622.0	...
8614664	  772.3	  570.0	 4623.0	...
8614665	  772.5	  570.2	 4623.0	...
8614666	  772.6	  570.2	 4624.0	...
8614667	  772.5	  570.3	 4625.0	...
8614668	  772.3	  570.2	 4626.0	...
8614669	  772.1	  570.1	 4624.0	...
8614670	  771.7	  570.3	 4622.0	...
8614671	  771.6	  570.7	 4620.0	...
8614672	  771.4	  570.9	 4620.0	...
8614673	  771.5	  570.6	 4620.0	...
8614674	  771.7	  570.5	 4620.0	...
8614675	  772.1	  570.5	 4622.0	...
8614676	  772.3	  570.5	 4624.0	...
8614677	  772.3	  570.5	 4623.0	...
8614678	  772.1	  570.5	 4618.0	...
8614679	  772.5	  570.4	 4613.0	...
8614680	  773.0	  570.5	 4613.0	...
8614681	  773.4	  570.8	 4615.0	...
8614682	  773.4	  571.4	 4619.0	...
8614683	  773.3	  571.7	 4620.0	...
8614684	  773.3	  571.9	 4619.0	...
8614685	  773.3	  571.8	 4617.0	...
8614686	  772.6	  571.9	 4615.0	...
8614687	  772.1	  572.0	 4613.0	...
8614688	  771.8	  572.1	 4611.0	...
8614689	  772.1	  572.1	 4613.0	...
8614690	  772.4	  571.5	 4617.0	...
8614691	  772.6	  570.9	 4622.0	...
8614692	  772.8	  570.5	 4623.0	...
8614693	  772.7	  570.6	 4624.0	...
8614694	  772.2	  570.9	 4622.0	...
8614695	  771.6	  570.9	 4620.0	...
8614696	  771.2	  570.6	 4621.0	...
8614697	  771.2	  570.6	 4621.0	...
8614698	  771.6	  570.6	 4618.0	...
8614699	  771.9	  570.9	 4614.0	...
8614700	  772.1	  570.9	 4613.0	...
8614701	  772.1	  571.1	 4616.0	...
8614702	  772.2	  571.4	 4617.0	...
8614703	  772.5	  571.6	 4614.0	...
8614704	  772.8	  571.4	 4612.0	...
8614705	  773.1	  571.2	 4608.0	...
8614706	  773.1	  570.9	 4604.0	...
8614707	  772.9	  570.6	 4599.0	...
8614708	  772.6	  570.4	 4602.0	...
8614709	  772.6	  571.1	 4606.0	...
8614710	  772.7	  571.8	 4609.0	...
8614711	  772.8	  572.2	 4610.0	...
8614712	  772.8	  571.7	 4612.0	...
8614713	  772.5	  571.2	 4613.0	...
8614714	  772.1	  570.9	 4610.0	...
8614715	  771.9	  571.1	 4605.0	...
8614716	  771.9	  571.3	 4601.0	...
8614717	  771.9	  571.3	 4599.0	...
8614718	  771.8	  571.1	 4600.0	...
8614719	  771.7	  570.9	 4605.0	...
8614720	  772.4	  570.9	 4611.0	...
8614721	  773.2	  570.8	 4616.0	...
8614722	  774.0	  570.8	 4617.0	...
8614723	  773.8	  571.4	 4615.0	...
8614724	  773.7	  572.1	 4614.0	...
8614725	  773.7	  572.7	 4613.0	...
8614726	  773.4	  572.4	 4614.0	...
8614727	  772.9	  571.9	 4616.0	...
8614728	  772.7	  571.5	 4617.0	...
8614729	  773.2	  571.8	 4616.0	...
8614730	  773.6	  572.1	 4615.0	...
8614731	  773.8	  572.3	 4617.0	...
8614732	  773.9	  572.4	 4622.0	...
8614733	  773.9	  572.5	 4627.0	...
8614734	  773.8	  572.4	 4630.0	...
8614735	  773.8	  572.3	 4626.0	...
8614736	  773.8	  572.1	 4623.0	...
8614737	  773.7	  572.0	 4619.0	...
8614738	  773.7	  572.2	 4617.0	...
8614739	  773.5	  572.3	 4616.0	...
8614740	  773.3	  572.6	 4614.0	...
8614741	  773.3	  572.6	 4613.0	...
8614742	  773.7	  572.6	 4612.0	...
8614743	  773.8	  572.6	 4610.0	...
8614744	  773.7	  572.9	 4609.0	...
8614745	  773.8	  573.2	 4611.0	...
8614746	  774.2	  573.5	 4614.0	...
8614747	  774.1	  573.6	 4616.0	...
8614748	  773.6	  573.1	 4615.0	...
8614749	  773.6	  572.5	 4615.0	...
8614750	  773.9	  571.8	 4617.0	...
8614751	  774.3	  571.9	 4617.0	...
8614752	  774.2	  572.2	 4615.0	...
8614753	  773.8	  572.5	 4614.0	...
8614754	  773.9	  572.8	 4614.0	...
8614755	  773.9	  572.9	 4614.0	...
8614756	  774.1	  573.0	 4609.0	...
8614757	  774.0	  573.3	 4604.0	...
8614758	  774.0	  573.7	 4601.0	...
8614759	  774.0	  573.3	 4602.0	...
8614760	  774.2	  572.5	 4604.0	...
8614761	  774.5	  571.9	 4604.0	...
8614762	  774.8	  572.2	 4604.0	...
8614763	  775.0	  572.6	 4606.0	...
8614764	  775.1	  572.9	 4609.0	...
8614765	  775.1	  572.8	 4611.0	...
8614766	  775.1	  572.8	 4610.0	...
8614767	  774.8	  572.8	 4611.0	...
MSG	8614768 0000 _ Number Off
8614768	  774.6	  572.9	 4612.0	...
8614769	  774.1	  573.0	 4614.0	...
8614770	  773.9	  573.1	 4617.0	...
8614771	  773.8	  573.3	 4618.0	...
8614772	  774.0	  573.4	 4613.0	...
8614773	  774.2	  573.1	 4608.0	...
8614774	  774.3	  572.7	 4606.0	...
8614775	  774.5	  572.3	 4609.0	...
8614776	  774.7	  572.4	 4612.0	...
8614777	  775.1	  572.5	 4613.0	...
8614778	  775.3	  572.5	 4613.0	...
8614779	  775.3	  572.4	 4612.0	...
8614780	  774.9	  572.3	 4611.0	...
8614781	  774.6	  572.2	 4610.0	...
8614782	  774.5	  572.4	 4610.0	...
8614783	  774.6	  572.9	 4612.0	...
8614784	  774.9	  573.3	 4615.0	...
8614785	  775.2	  573.5	 4617.0	...
8614786	  775.5	  573.5	 4615.0	...
8614787	  775.6	  573.6	 4612.0	...
8614788	  775.7	  573.7	 4608.0	...
8614789	  775.5	  573.9	 4608.0	...
8614790	  775.1	  574.2	 4608.0	...
8614791	  774.9	  574.1	 4610.0	...
8614792	  774.8	  573.9	 4611.0	...
8614793	  774.5	  573.7	 4610.0	...
8614794	  774.1	  573.9	 4608.0	...
8614795	  773.9	  574.0	 4606.0	...
8614796	  774.3	  573.9	 4603.0	...
8614797	  774.6	  573.9	 4600.0	...
8614798	  774.9	  574.0	 4596.0	...
8614799	  775.0	  574.1	 4594.0	...
8614800	  775.1	  574.0	 4595.0	...
8614801	  774.9	  574.3	 4595.0	...
8614802	  774.7	  574.6	 4595.0	...
8614803	  774.6	  575.0	 4595.0	...
8614804	  774.8	  575.2	 4595.0	...
8614805	  775.0	  574.9	 4595.0	...
8614806	  775.0	  574.4	 4593.0	...
8614807	  775.1	  573.9	 4592.0	...
8614808	  775.3	  573.9	 4590.0	...
8614809	  775.4	  573.6	 4591.0	...
8614810	  775.4	  573.4	 4594.0	...
8614811	  775.4	  573.1	 4597.0	...
8614812	  774.8	  573.2	 4598.0	...
8614813	  774.2	  573.3	 4596.0	...
8614814	  773.6	  573.1	 4596.0	...
8614815	  773.8	  572.8	 4596.0	...
8614816	  774.4	  573.4	 4597.0	...
8614817	  774.9	  574.2	 4598.0	...
8614818	  774.9	  575.2	 4599.0	...
8614819	  774.4	  575.9	 4600.0	...
8614820	  774.4	  576.7	 4602.0	...
8614821	  774.5	  577.4	 4603.0	...
8614822	  774.6	  577.4	 4604.0	...
8614823	  774.3	  577.1	 4604.0	...
8614824	  774.3	  576.7	 4604.0	...
8614825	  774.6	  575.2	 4602.0	...
8614826	  774.8	  573.8	 4600.0	...
8614827	  775.0	  573.0	 4598.0	...
8614828	  774.9	  573.8	 4597.0	...
8614829	  774.9	  574.5	 4598.0	...
8614830	  775.2	  574.9	 4598.0	...
8614831	  775.7	  575.1	 4598.0	...
8614832	  776.2	  575.2	 4598.0	...
8614833	  775.7	  575.4	 4597.0	...
8614834	  775.2	  575.6	 4598.0	...
8614835	  774.6	  574.8	 4599.0	...
8614836	  774.6	  573.7	 4599.0	...
8614837	  774.7	  573.3	 4598.0	...
8614838	  774.8	  573.9	 4595.0	...
8614839	  774.9	  575.0	 4593.0	...
8614840	  775.0	  575.7	 4590.0	...
8614841	  775.0	  576.6	 4589.0	...
8614842	  775.0	  577.0	 4591.0	...
8614843	  774.9	  576.8	 4593.0	...
8614844	  774.9	  576.4	 4595.0	...
8614845	  775.1	  576.1	 4595.0	...
8614846	  775.1	  576.1	 4596.0	...
8614847	  775.1	  576.3	 4592.0	...
8614848	  775.1	  576.3	 4587.0	...
8614849	  775.2	  576.3	 4584.0	...
8614850	  775.3	  576.4	 4586.0	...
8614851	  775.2	  576.5	 4588.0	...
8614852	  775.1	  576.6	 4587.0	...
8614853	  775.2	  576.5	 4587.0	...
8614854	  775.4	  576.7	 4589.0	...
8614855	  775.7	  576.8	 4591.0	...
8614856	  775.7	  576.8	 4593.0	...
8614857	  776.1	  576.6	 4592.0	...
8614858	  776.4	  576.4	 4591.0	...
8614859	  776.3	  576.3	 4588.0	...
8614860	  775.9	  576.1	 4584.0	...
8614861	  775.5	  575.8	 4580.0	...
8614862	  775.4	  575.5	 4579.0	...
8614863	  775.3	  575.3	 4580.0	...
8614864	  775.5	  575.8	 4581.0	...
8614865	  775.7	  576.4	 4581.0	...
8614866	  776.1	  577.0	 4579.0	...
8614867	  776.6	  576.9	 4579.0	...
8614868	  777.0	  576.7	 4578.0	...
8614869	  777.3	  576.6	 4578.0	...
8614870	  777.2	  576.5	 4577.0	...
8614871	  777.0	  576.5	 4578.0	...
8614872	  776.9	  576.2	 4579.0	...
8614873	  776.9	  575.9	 4580.0	...
8614874	  777.1	  575.8	 4579.0	...
8614875	  777.2	  575.9	 4579.0	...
8614876	  777.1	  575.9	 4579.0	...
8614877	  776.6	  575.8	 4580.0	...
8614878	  776.1	  576.0	 4580.0	...
8614879	  775.9	  576.4	 4578.0	...
8614880	  776.1	  577.1	 4576.0	...
8614881	  776.3	  577.3	 4574.0	...
8614882	  776.6	  577.5	 4574.0	...
8614883	  776.7	  577.2	 4576.0	...
8614884	  776.4	  576.9	 4577.0	...
8614885	  776.0	  576.8	 4575.0	...
8614886	  775.6	  576.9	 4571.0	...
8614887	  775.5	  576.9	 4570.0	...
8614888	  775.7	  576.8	 4573.0	...
8614889	  776.0	  576.7	 4573.0	...
8614890	  776.4	  576.7	 4572.0	...
8614891	  776.3	  576.8	 4573.0	...
8614892	  775.8	  576.9	 4578.0	...
8614893	  775.4	  576.8	 4583.0	...
8614894	  775.2	  576.7	 4585.0	...
8614895	  775.4	  576.5	 4585.0	...
8614896	  775.6	  576.6	 4584.0	...
8614897	  775.5	  576.8	 4584.0	...
8614898	  775.4	  577.2	 4583.0	...
8614899	  775.3	  577.5	 4582.0	...
8614900	  775.3	  577.9	 4579.0	...
8614901	  775.3	  578.1	 4577.0	...
8614902	  775.3	  577.8	 4576.0	...
8614903	  775.3	  577.4	 4575.0	...
8614904	  775.2	  577.0	 4576.0	...
8614905	  774.9	  577.0	 4577.0	...
8614906	  774.6	  577.0	 4575.0	...
8614907	  774.5	  577.5	 4574.0	...
8614908	  774.3	  578.0	 4574.0	...
8614909	  774.2	  578.0	 4579.0	...
8614910	  773.7	  577.5	 4583.0	...
8614911	  773.4	  577.4	 4580.0	...
8614912	  774.0	  577.7	 4576.0	...
8614913	  774.8	  577.9	 4569.0	...
8614914	  775.8	  577.7	 4569.0	...
8614915	  776.4	  577.5	 4568.0	...
8614916	  776.9	  577.4	 4569.0	...
8614917	  777.2	  577.3	 4568.0	...
8614918	  776.8	  577.5	 4567.0	...
8614919	  776.4	  577.6	 4565.0	...
8614920	  775.9	  577.4	 4564.0	...
8614921	  775.6	  577.0	 4564.0	...
8614922	  775.4	  576.9	 4562.0	...
8614923	  775.4	  577.5	 4562.0	...
8614924	  775.5	  578.1	 4563.0	...
8614925	  775.7	  577.9	 4564.0	...
8614926	  775.8	  577.3	 4565.0	...
8614927	  775.9	  577.3	 4565.0	...
8614928	  775.7	  577.8	 4565.0	...
8614929	  775.4	  578.4	 4564.0	...
8614930	  775.1	  578.4	 4563.0	...
8614931	  775.2	  578.4	 4563.0	...
8614932	  775.4	  577.8	 4564.0	...
8614933	  775.5	  577.2	 4564.0	...
8614934	  775.4	  576.6	 4562.0	...
8614935	  775.4	  577.6	 4560.0	...
8614936	  775.6	  578.5	 4562.0	...
8614937	  775.8	  579.6	 4569.0	...
8614938	  776.0	  579.6	 4575.0	...
8614939	  775.9	  579.6	 4575.0	...
8614940	  775.7	  579.3	 4570.0	...
8614941	  775.4	  579.0	 4566.0	...
8614942	  775.4	  578.6	 4564.0	...
8614943	  775.4	  578.4	 4566.0	...
8614944	  775.3	  578.1	 4568.0	...
8614945	  775.3	  578.0	 4569.0	...
8614946	  775.3	  577.9	 4571.0	...
8614947	  775.1	  578.0	 4571.0	...
8614948	  774.9	  578.2	 4571.0	...
8614949	  774.7	  578.6	 4570.0	...
8614950	  774.7	  578.7	 4569.0	...
8614951	  774.8	  578.9	 4569.0	...
8614952	  775.0	  578.9	 4569.0	...
8614953	  775.3	  578.9	 4569.0	...
8614954	  775.8	  578.9	 4568.0	...
8614955	  776.2	  578.9	 4568.0	...
8614956	  776.0	  579.2	 4567.0	...
8614957	  775.6	  579.5	 4567.0	...
8614958	  775.3	  579.6	 4567.0	...
8614959	  775.5	  579.3	 4567.0	...
8614960	  775.9	  578.8	 4567.0	...
8614961	  776.2	  578.5	 4568.0	...
8614962	  776.2	  578.2	 4569.0	...
8614963	  775.9	  578.0	 4568.0	...
8614964	  775.7	  577.6	 4566.0	...
8614965	  775.2	  577.4	 4564.0	...
8614966	  774.7	  577.3	 4565.0	...
8614967	  774.3	  577.4	 4563.0	...
8614968	  774.2	  578.6	 4561.0	...
8614969	  774.4	  579.7	 4559.0	...
8614970	  774.6	  580.8	 4559.0	...
8614971	  774.8	  580.8	 4558.0	...
8614972	  774.8	  580.6	 4563.0	...
8614973	  774.9	  580.4	 4568.0	...
8614974	  774.5	  580.3	 4567.0	...
8614975	  774.0	  580.2	 4563.0	...
8614976	  773.7	  580.1	 4558.0	...
8614977	  774.0	  579.9	 4558.0	...
8614978	  774.2	  579.8	 4554.0	...
8614979	  774.2	  579.8	 4549.0	...
8614980	  774.2	  579.8	 4549.0	...
8614981	  774.2	  579.9	 4552.0	...
8614982	  774.2	  580.5	 4553.0	...
8614983	  774.5	  581.2	 4550.0	...
8614984	  774.9	  581.8	 4547.0	...
8614985	  774.9	  581.8	 4547.0	...
8614986	  774.7	  581.9	 4548.0	...
8614987	  774.7	  581.9	 4549.0	...
8614988	  775.0	  581.5	 4552.0	...
8614989	  775.3	  581.5	 4555.0	...
8614990	  775.4	  581.7	 4557.0	...
8614991	  775.6	  582.2	 4557.0	...
8614992	  775.6	  582.4	 4555.0	...
8614993	  775.3	  582.5	 4554.0	...
8614994	  775.0	  582.3	 4554.0	...
8614995	  774.7	  582.1	 4554.0	...
8614996	  774.7	  582.1	 4555.0	...
8614997	  774.7	  582.1	 4554.0	...
8614998	  774.7	  582.4	 4554.0	...
8614999	  774.7	  582.5	 4554.0	...
8615000	  774.8	  582.4	 4554.0	...
8615001	  774.8	  582.2	 4550.0	...
8615002	  774.5	  581.9	 4545.0	...
8615003	  774.5	  581.8	 4540.0	...
8615004	  774.6	  581.8	 4540.0	...
8615005	  774.9	  581.8	 4542.0	...
8615006	  774.3	  581.8	 4546.0	...
8615007	  773.6	  581.7	 4548.0	...
8615008	  773.0	  581.6	 4548.0	...
8615009	  773.3	  581.6	 4547.0	...
8615010	  773.3	  581.6	 4545.0	...
8615011	  773.3	  581.6	 4542.0	...
8615012	  773.2	  581.5	 4541.0	...
8615013	  773.3	  581.2	 4541.0	...
8615014	  773.3	  580.9	 4542.0	...
8615015	  773.4	  580.6	 4542.0	...
8615016	  773.5	  580.8	 4542.0	...
8615017	  773.4	  581.2	 4541.0	...
8615018	  773.3	  581.3	 4541.0	...
8615019	  773.3	  581.0	 4542.0	...
8615020	  773.3	  580.7	 4544.0	...
8615021	  773.3	  580.7	 4546.0	...
8615022	  773.3	  580.7	 4547.0	...
8615023	  773.4	  581.0	 4548.0	...
8615024	  773.5	  581.3	 4548.0	...
8615025	  773.6	  581.8	 4544.0	...
8615026	  774.1	  581.9	 4540.0	...
8615027	  774.4	  581.4	 4537.0	...
8615028	  774.3	  581.0	 4537.0	...
8615029	  773.7	  580.6	 4538.0	...
8615030	  773.0	  580.9	 4539.0	...
8615031	  772.8	  581.1	 4540.0	...
8615032	  772.4	  581.2	 4540.0	...
8615033	  772.3	  581.2	 4540.0	...
8615034	  772.2	  581.1	 4540.0	...
8615035	  772.2	  581.0	 4541.0	...
8615036	  772.3	  581.4	 4542.0	...
8615037	  772.5	  581.7	 4542.0	...
8615038	  772.8	  581.6	 4542.0	...
8615039	  773.1	  581.2	 4541.0	...
8615040	  773.0	  581.1	 4538.0	...
8615041	  772.7	  581.1	 4535.0	...
8615042	  772.4	  581.1	 4533.0	...
8615043	  772.4	  581.0	 4533.0	...
8615044	  772.3	  581.1	 4535.0	...
8615045	  772.3	  581.2	 4539.0	...
8615046	  772.4	  581.3	 4542.0	...
8615047	  772.1	  581.4	 4544.0	...
8615048	  771.8	  581.5	 4546.0	...
8615049	  771.4	  581.8	 4548.0	...
8615050	  771.4	  582.2	 4546.0	...
8615051	  771.4	  582.5	 4543.0	...
8615052	  771.4	  582.1	 4538.0	...
8615053	  771.5	  581.7	 4535.0	...
8615054	  771.6	  581.3	 4532.0	...
8615055	  771.8	  581.3	 4530.0	...
8615056	  772.1	  581.2	 4530.0	...
8615057	  772.0	  582.2	 4529.0	...
8615058	  771.8	  583.2	 4528.0	...
8615059	  771.3	  584.0	 4528.0	...
8615060	  771.1	  583.8	 4530.0	...
8615061	  770.9	  582.7	 4534.0	...
8615062	  770.9	  581.8	 4536.0	...
8615063	  770.9	  581.2	 4535.0	...
8615064	  771.2	  581.5	 4534.0	...
8615065	  771.5	  581.7	 4534.0	...
8615066	  771.9	  581.5	 4537.0	...
8615067	  772.0	  581.2	 4540.0	...
8615068	  772.1	  580.8	 4540.0	...
8615069	  772.2	  581.0	 4537.0	...
8615070	  772.2	  581.2	 4535.0	...
8615071	  771.9	  581.6	 4535.0	...
8615072	  771.7	  581.6	 4535.0	...
8615073	  771.5	  581.7	 4534.0	...
8615074	  771.5	  582.0	 4534.0	...
8615075	  771.3	  582.3	 4534.0	...
8615076	  771.1	  581.8	 4534.0	...
8615077	  771.0	  581.1	 4535.0	...
8615078	  771.2	  580.6	 4535.0	...
8615079	  771.4	  581.3	 4534.0	...
8615080	  771.4	  582.0	 4533.0	...
8615081	  771.1	  582.3	 4533.0	...
8615082	  771.0	  582.4	 4535.0	...
8615083	  771.0	  582.6	 4536.0	...
8615084	  771.0	  582.8	 4537.0	...
8615085	  770.9	  582.9	 4538.0	...
8615086	  770.6	  582.7	 4540.0	...
8615087	  770.5	  582.4	 4541.0	...
8615088	  770.5	  582.2	 4538.0	...
8615089	  770.7	  582.0	 4535.0	...
8615090	  770.8	  581.9	 4532.0	...
8615091	  771.0	  582.0	 4532.0	...
8615092	  770.9	  582.2	 4533.0	...
8615093	  770.8	  582.3	 4533.0	...
8615094	  770.3	  582.4	 4537.0	...
8615095	  769.9	  582.1	 4540.0	...
8615096	  769.3	  581.8	 4542.0	...
8615097	  769.1	  581.3	 4541.0	...
8615098	  769.4	  581.1	 4536.0	...
8615099	  770.0	  581.3	 4532.0	...
8615100	  770.6	  581.6	 4531.0	...
8615101	  770.8	  581.9	 4533.0	...
8615102	  771.0	  581.9	 4536.0	...
8615103	  770.7	  582.2	 4533.0	...
8615104	  770.3	  582.4	 4531.0	...
8615105	  769.9	  582.1	 4528.0	...
8615106	  769.8	  581.6	 4528.0	...
8615107	  769.5	  581.7	 4527.0	...
8615108	  769.3	  582.1	 4526.0	...
8615109	  769.1	  582.5	 4526.0	...
8615110	  769.3	  582.7	 4526.0	...
8615111	  769.3	  583.1	 4525.0	...
8615112	  769.2	  583.1	 4526.0	...
8615113	  768.9	  582.8	 4528.0	...
8615114	  768.7	  582.4	 4526.0	...
8615115	  768.7	  582.2	 4523.0	...
8615116	  768.7	  582.0	 4519.0	...
8615117	  768.8	  581.8	 4519.0	...
8615118	  768.9	  581.8	 4518.0	...
8615119	  769.0	  581.8	 4518.0	...
8615120	  769.1	  582.1	 4521.0	...
8615121	  769.2	  582.6	 4524.0	...
8615122	  769.5	  583.1	 4527.0	...
8615123	  769.9	  583.2	 4527.0	...
8615124	  770.1	  583.2	 4526.0	...
8615125	  770.2	  583.2	 4525.0	...
8615126	  770.1	  583.0	 4526.0	...
8615127	  769.9	  582.9	 4528.0	...
8615128	  769.7	  582.6	 4529.0	...
8615129	  769.7	  582.3	 4530.0	...
8615130	  769.6	  581.9	 4527.0	...
8615131	  769.6	  582.2	 4524.0	...
8615132	  769.6	  582.4	 4521.0	...
8615133	  769.8	  582.1	 4523.0	...
8615134	  769.9	  581.6	 4525.0	...
8615135	  770.0	  581.0	 4525.0	...
8615136	  770.0	  581.1	 4528.0	...
8615137	  769.6	  581.6	 4531.0	...
8615138	  769.3	  582.6	 4533.0	...
8615139	  769.1	  583.6	 4533.0	...
8615140	  769.3	  584.1	 4533.0	...
8615141	  769.6	  583.7	 4530.0	...
8615142	  769.8	  583.0	 4527.0	...
8615143	  769.9	  582.6	 4526.0	...
8615144	  769.9	  582.7	 4528.0	...
8615145	  769.9	  583.4	 4530.0	...
8615146	  769.9	  583.6	 4530.0	...
8615147	  769.6	  583.6	 4528.0	...
8615148	  769.4	  583.4	 4525.0	...
8615149	  769.3	  583.2	 4522.0	...
8615150	  769.6	  583.0	 4522.0	...
8615151	  769.8	  583.0	 4521.0	...
8615152	  769.9	  583.0	 4521.0	...
8615153	  769.9	  583.2	 4523.0	...
8615154	  769.8	  583.3	 4526.0	...
8615155	  769.8	  583.3	 4529.0	...
8615156	  769.8	  583.2	 4528.0	...
8615157	  769.9	  583.1	 4526.0	...
8615158	  769.8	  583.2	 4524.0	...
8615159	  769.7	  583.4	 4525.0	...
8615160	  769.0	  583.6	 4527.0	...
8615161	  768.6	  583.6	 4531.0	...
8615162	  768.2	  583.5	 4534.0	...
8615163	  768.4	  583.1	 4535.0	...
8615164	  768.8	  582.3	 4535.0	...
8615165	  768.8	  581.8	 4535.0	...
8615166	  768.8	  581.6	 4536.0	...
8615167	  768.6	  581.6	 4536.0	...
8615168	  768.7	  581.6	 4537.0	...
8615169	  768.9	  581.6	 4538.0	...
8615170	  769.0	  581.6	 4535.0	...
8615171	  769.1	  581.4	 4532.0	...
8615172	  769.2	  581.2	 4529.0	...
8615173	  769.1	  581.2	 4529.0	...
8615174	  768.9	  581.7	 4529.0	...
8615175	  768.7	  581.9	 4529.0	...
8615176	  768.7	  581.9	 4529.0	...
8615177	  768.7	  581.7	 4529.0	...
8615178	  768.7	  581.6	 4529.0	...
8615179	  768.8	  581.5	 4526.0	...
8615180	  769.0	  581.5	 4524.0	...
8615181	  769.2	  581.6	 4522.0	...
8615182	  769.3	  581.6	 4522.0	...
8615183	  769.3	  581.6	 4521.0	...
8615184	  769.1	  581.5	 4519.0	...
8615185	  769.0	  581.4	 4522.0	...
8615186	  769.0	  581.3	 4525.0	...
8615187	  769.0	  581.3	 4530.0	...
8615188	  768.7	  581.4	 4530.0	...
8615189	  768.5	  581.4	 4531.0	...
8615190	  768.4	  581.6	 4532.0	...
8615191	  768.3	  581.8	 4532.0	...
8615192	  768.4	  582.0	 4531.0	...
8615193	  768.4	  582.4	 4530.0	...
8615194	  768.3	  582.7	 4528.0	...
8615195	  768.0	  583.1	 4527.0	...
8615196	  767.8	  583.3	 4526.0	...
8615197	  767.8	  583.5	 4527.0	...
8615198	  767.5	  583.0	 4526.0	...
8615199	  767.1	  582.5	 4524.0	...
8615200	  766.8	  582.5	 4522.0	...
8615201	  767.2	  582.9	 4521.0	...
8615202	  767.8	  583.3	 4520.0	...
8615203	  768.5	  583.1	 4521.0	...
8615204	  768.5	  583.3	 4523.0	...
8615205	  767.8	  583.7	 4525.0	...
8615206	  767.2	  584.2	 4524.0	...
8615207	  766.5	  584.2	 4524.0	...
8615208	  766.5	  583.8	 4524.0	...
8615209	  766.8	  583.4	 4524.0	...
8615210	  767.2	  583.2	 4523.0	...
8615211	  767.3	  583.2	 4522.0	...
8615212	  767.1	  583.0	 4522.0	...
8615213	  766.8	  582.9	 4521.0	...
8615214	  766.7	  582.8	 4517.0	...
8615215	  766.7	  582.5	 4513.0	...
8615216	  767.1	  581.9	 4512.0	...
8615217	  767.4	  581.4	 4515.0	...
8615218	  767.6	  581.1	 4515.0	...
8615219	  767.2	  581.2	 4512.0	...
8615220	  767.0	  581.3	 4512.0	...
8615221	  766.6	  581.1	 4514.0	...
8615222	  766.3	  580.9	 4509.0	...
8615223	  766.8	  581.1	 4503.0	...
8615224	  767.6	  581.7	 4499.0	...
8615225	  767.6	  582.4	 4502.0	...
8615226	  766.9	  582.3	 4507.0	...
8615227	  766.1	  582.1	 4510.0	...
8615228	  766.1	  582.3	 4510.0	...
8615229	  766.2	  582.7	 4508.0	...
8615230	  766.2	  583.1	 4507.0	...
8615231	  766.2	  583.2	 4508.0	...
8615232	  766.4	  583.2	 4509.0	...
8615233	  766.6	  582.6	 4509.0	...
8615234	  766.8	  582.0	 4508.0	...
8615235	  766.8	  581.5	 4507.0	...
8615236	  766.8	  581.9	 4506.0	...
8615237	  766.7	  582.3	 4506.0	...
8615238	  766.5	  582.4	 4507.0	...
8615239	  766.2	  582.0	 4506.0	...
8615240	  766.0	  581.7	 4506.0	...
8615241	  766.1	  581.7	 4505.0	...
8615242	  766.0	  581.7	 4506.0	...
8615243	  765.9	  581.5	 4507.0	...
8615244	  765.9	  581.2	 4507.0	...
8615245	  765.9	  581.5	 4504.0	...
8615246	  766.0	  582.2	 4501.0	...
8615247	  766.1	  582.9	 4501.0	...
8615248	  766.0	  583.2	 4501.0	...
8615249	  766.0	  583.2	 4501.0	...
8615250	  766.1	  583.2	 4498.0	...
8615251	  766.1	  583.2	 4497.0	...
8615252	  766.1	  583.1	 4497.0	...
8615253	  766.0	  582.9	 4502.0	...
8615254	  765.9	  582.7	 4509.0	...
8615255	  765.8	  582.5	 4515.0	...
8615256	  765.8	  582.2	 4517.0	...
8615257	  765.8	  582.1	 4512.0	...
8615258	  765.9	  582.2	 4508.0	...
8615259	  765.6	  582.3	 4505.0	...
8615260	  765.3	  582.4	 4505.0	...
8615261	  765.0	  582.7	 4506.0	...
8615262	  765.1	  583.1	 4507.0	...
8615263	  765.2	  583.5	 4508.0	...
8615264	  765.3	  584.0	 4509.0	...
8615265	  765.6	  584.2	 4508.0	...
8615266	  765.8	  583.8	 4507.0	...
8615267	  766.0	  583.0	 4505.0	...
8615268	  766.1	  582.3	 4503.0	...
8615269	  765.7	  582.0	 4502.0	...
8615270	  765.4	  581.7	 4504.0	...
8615271	  765.6	  581.3	 4504.0	...
8615272	  766.0	  581.2	 4502.0	...
8615273	  766.3	  581.3	 4500.0	...
8615274	  765.9	  581.5	 4499.0	...
8615275	  765.5	  581.7	 4501.0	...
8615276	  765.2	  581.9	 4504.0	...
8615277	  765.3	  582.0	 4506.0	...
8615278	  765.4	  582.0	 4506.0	...
8615279	  765.3	  582.1	 4505.0	...
8615280	  765.3	  582.2	 4504.0	...
8615281	  765.4	  582.1	 4504.0	...
8615282	  765.7	  582.0	 4504.0	...
8615283	  766.0	  581.9	 4504.0	...
8615284	  766.2	  582.2	 4504.0	...
8615285	  765.9	  582.6	 4501.0	...
8615286	  765.4	  583.1	 4498.0	...
8615287	  764.9	  583.5	 4496.0	...
8615288	  764.8	  583.9	 4498.0	...
8615289	  764.8	  583.6	 4499.0	...
8615290	  765.0	  582.8	 4501.0	...
8615291	  765.3	  582.1	 4503.0	...
8615292	  765.6	  582.0	 4506.0	...
8615293	  765.7	  582.0	 4507.0	...
8615294	  765.8	  582.0	 4507.0	...
8615295	  765.4	  582.1	 4507.0	...
8615296	  764.7	  582.1	 4507.0	...
8615297	  764.0	  582.1	 4507.0	...
8615298	  763.9	  582.0	 4507.0	...
8615299	  764.2	  582.3	 4509.0	...
8615300	  764.5	  582.5	 4511.0	...
8615301	  764.5	  582.5	 4512.0	...
8615302	  764.5	  582.3	 4510.0	...
8615303	  764.4	  582.2	 4506.0	...
8615304	  764.5	  582.3	 4503.0	...
8615305	  764.6	  582.3	 4501.0	...
8615306	  764.7	  582.1	 4502.0	...
8615307	  764.7	  582.2	 4504.0	...
8615308	  764.7	  582.4	 4501.0	...
8615309	  765.0	  582.6	 4496.0	...
8615310	  765.1	  582.7	 4490.0	...
8615311	  765.1	  582.7	 4490.0	...
8615312	  764.7	  582.6	 4490.0	...
8615313	  764.4	  582.6	 4495.0	...
8615314	  764.3	  582.5	 4500.0	...
8615315	  764.1	  582.7	 4502.0	...
8615316	  763.9	  582.9	 4500.0	...
8615317	  763.7	  583.0	 4498.0	...
8615318	  763.7	  582.6	 4498.0	...
8615319	  763.8	  582.3	 4497.0	...
8615320	  763.8	  582.1	 4496.0	...
8615321	  763.9	  582.1	 4495.0	...
8615322	  764.1	  582.1	 4495.0	...
8615323	  764.2	  582.1	 4498.0	...
8615324	  764.2	  582.1	 4502.0	...
8615325	  764.0	  582.0	 4506.0	...
8615326	  763.8	  581.8	 4506.0	...
8615327	  763.7	  581.7	 4507.0	...
8615328	  763.7	  581.7	 4505.0	...
8615329	  763.7	  581.8	 4499.0	...
8615330	  763.7	  582.0	 4494.0	...
8615331	  763.6	  582.3	 4495.0	...
8615332	  763.1	  582.5	 4498.0	...
8615333	  762.6	  582.5	 4502.0	...
8615334	  762.2	  582.4	 4503.0	...
8615335	  762.2	  582.3	 4504.0	...
8615336	  762.2	  583.2	 4503.0	...
8615337	  762.3	  584.1	 4501.0	...
8615338	  762.5	  584.6	 4500.0	...
8615339	  762.5	  584.2	 4500.0	...
8615340	  762.6	  583.8	 4500.0	...
8615341	  762.6	  583.9	 4500.0	...
8615342	  762.7	  583.4	 4500.0	...
8615343	  762.8	  582.9	 4500.0	...
8615344	  762.8	  582.3	 4501.0	...
8615345	  763.3	  582.1	 4502.0	...
8615346	  763.8	  582.0	 4503.0	...
8615347	  763.9	  581.7	 4505.0	...
8615348	  763.5	  581.4	 4505.0	...
8615349	  763.1	  581.4	 4508.0	...
8615350	  763.2	  581.7	 4510.0	...
8615351	  763.3	  582.1	 4512.0	...
8615352	  763.4	  582.1	 4510.0	...
8615353	  763.4	  582.1	 4509.0	...
8615354	  763.1	  582.1	 4505.0	...
8615355	  762.8	  582.2	 4503.0	...
8615356	  762.8	  582.1	 4502.0	...
8615357	  763.1	  582.0	 4503.0	...
8615358	  763.4	  582.4	 4505.0	...
8615359	  763.3	  582.8	 4503.0	...
8615360	  763.4	  583.0	 4501.0	...
8615361	  763.5	  582.6	 4498.0	...
8615362	  762.9	  582.3	 4496.0	...
8615363	  762.1	  582.2	 4495.0	...
8615364	  761.6	  582.4	 4495.0	...
8615365	  761.9	  582.6	 4493.0	...
8615366	  762.0	  583.0	 4493.0	...
8615367	  761.7	  583.3	 4493.0	...
8615368	  761.3	  583.5	 4495.0	...
8615369	  761.2	  583.4	 4495.0	...
8615370	  761.4	  583.2	 4494.0	...
8615371	  761.9	  582.6	 4492.0	...
8615372	  762.4	  582.2	 4490.0	...
8615373	  762.9	  582.0	 4489.0	...
8615374	  762.9	  582.2	 4490.0	...
8615375	  763.0	  582.4	 4491.0	...
8615376	  763.1	  582.3	 4491.0	...
8615377	  763.2	  582.2	 4490.0	...
8615378	  763.1	  582.3	 4494.0	...
8615379	  763.0	  582.4	 4499.0	...
8615380	  762.6	  582.7	 4502.0	...
8615381	  762.2	  582.4	 4500.0	...
8615382	  761.8	  582.1	 4499.0	...
8615383	  761.8	  581.8	 4499.0	...
8615384	  761.9	  581.9	 4499.0	...
8615385	  762.0	  582.1	 4499.0	...
8615386	  762.0	  582.2	 4500.0	...
8615387	  761.9	  582.4	 4500.0	...
8615388	  761.8	  582.5	 4501.0	...
8615389	  761.6	  582.7	 4501.0	...
8615390	  762.0	  582.9	 4500.0	...
8615391	  762.2	  582.9	 4497.0	...
8615392	  762.9	  582.7	 4494.0	...
8615393	  763.2	  582.6	 4495.0	...
8615394	  763.4	  582.5	 4498.0	...
8615395	  763.4	  581.8	 4502.0	...
8615396	  762.9	  581.2	 4505.0	...
8615397	  762.6	  580.4	 4505.0	...
8615398	  762.3	  580.2	 4507.0	...
8615399	  762.3	  580.0	 4510.0	...
8615400	  762.4	  580.6	 4514.0	...
8615401	  762.5	  581.3	 4515.0	...
8615402	  762.7	  582.0	 4513.0	...
8615403	  763.0	  582.0	 4511.0	...
8615404	  763.1	  581.9	 4510.0	...
8615405	  763.1	  581.8	 4509.0	...
8615406	  763.0	  581.6	 4511.0	...
8615407	  762.8	  581.5	 4513.0	...
8615408	  763.2	  581.3	 4510.0	...
8615409	  763.5	  581.3	 4505.0	...
8615410	  763.2	  581.5	 4501.0	...
8615411	  762.6	  581.7	 4503.0	...
8615412	  762.3	  581.8	 4504.0	...
8615413	  762.6	  581.4	 4507.0	...
8615414	  763.0	  581.2	 4509.0	...
8615415	  763.1	  581.5	 4509.0	...
8615416	  763.1	  582.0	 4509.0	...
8615417	  762.9	  582.3	 4509.0	...
8615418	  762.7	  582.3	 4510.0	...
8615419	  762.7	  582.2	 4510.0	...
8615420	  762.8	  582.1	 4507.0	...
8615421	  762.1	  582.0	 4502.0	...
8615422	  761.4	  582.2	 4498.0	...
8615423	  760.8	  582.3	 4496.0	...
8615424	  760.9	  582.0	 4498.0	...
8615425	  761.1	  581.7	 4499.0	...
8615426	  761.4	  581.1	 4500.0	...
8615427	  761.7	  580.8	 4500.0	...
8615428	  761.9	  580.5	 4500.0	...
8615429	  762.1	  581.3	 4497.0	...
8615430	  762.2	  582.3	 4494.0	...
8615431	  762.3	  582.3	 4493.0	...
8615432	  762.3	  581.4	 4493.0	...
8615433	  762.2	  581.0	 4493.0	...
8615434	  762.3	  581.6	 4491.0	...
8615435	  762.3	  581.9	 4490.0	...
8615436	  761.9	  581.6	 4489.0	...
8615437	  761.5	  581.2	 4490.0	...
8615438	  760.5	  581.1	 4492.0	...
8615439	  760.0	  581.3	 4495.0	...
8615440	  759.5	  581.5	 4495.0	...
8615441	  759.8	  581.2	 4494.0	...
8615442	  760.4	  580.7	 4492.0	...
8615443	  760.8	  580.8	 4490.0	...
8615444	  761.3	  581.5	 4488.0	...
8615445	  761.8	  582.5	 4485.0	...
8615446	  762.3	  582.9	 4483.0	...
8615447	  762.0	  583.2	 4482.0	...
8615448	  761.5	  583.1	 4482.0	...
8615449	  761.1	  582.8	 4488.0	...
8615450	  761.2	  582.9	 4496.0	...
8615451	  761.4	  583.1	 4501.0	...
8615452	  761.4	  582.5	 4495.0	...
8615453	  761.5	  581.6	 4489.0	...
8615454	  761.6	  580.7	 4487.0	...
8615455	  761.5	  580.7	 4490.0	...
8615456	  761.5	  580.7	 4493.0	...
8615457	  761.5	  580.6	 4492.0	...
8615458	  761.5	  580.4	 4490.0	...
8615459	  761.5	  580.4	 4487.0	...
8615460	  761.5	  580.4	 4489.0	...
8615461	  761.6	  580.4	 4490.0	...
8615462	  761.4	  580.5	 4491.0	...
8615463	  761.3	  580.5	 4489.0	...
8615464	  761.2	  580.6	 4489.0	...
8615465	  761.1	  580.8	 4489.0	...
8615466	  761.1	  581.8	 4489.0	...
8615467	  761.0	  582.7	 4489.0	...
8615468	  760.6	  582.3	 4491.0	...
8615469	  760.2	  581.3	 4493.0	...
8615470	  759.9	  580.2	 4496.0	...
8615471	  760.1	  580.1	 4497.0	...
8615472	  760.4	  580.5	 4499.0	...
8615473	  760.5	  580.9	 4498.0	...
8615474	  760.4	  581.4	 4496.0	...
8615475	  760.4	  581.8	 4493.0	...
8615476	  760.5	  582.3	 4492.0	...
8615477	  760.5	  582.6	 4492.0	...
8615478	  760.2	  582.4	 4493.0	...
8615479	  759.9	  582.6	 4492.0	...
8615480	  759.6	  583.0	 4491.0	...
8615481	  759.7	  583.3	 4490.0	...
8615482	  759.5	  583.2	 4492.0	...
8615483	  759.2	  583.1	 4493.0	...
8615484	  758.9	  583.0	 4495.0	...
8615485	  758.9	  582.9	 4495.0	...
8615486	  758.9	  583.0	 4495.0	...
8615487	  758.9	  583.1	 4494.0	...
8615488	  758.8	  583.1	 4492.0	...
8615489	  758.4	  583.1	 4492.0	...
8615490	  758.1	  583.2	 4494.0	...
8615491	  757.7	  584.2	 4496.0	...
8615492	  757.8	  585.1	 4497.0	...
8615493	  757.3	  586.1	 4497.0	...
EFIX R   8611785	8615493	3709	  768.5	  574.6	   4445
SSACC R  8615494
8615494	  756.9	  586.1	 4499.0	...
8615495	  756.4	  586.1	 4500.0	...
8615496	  756.2	  586.7	 4505.0	...
8615497	  755.9	  587.3	 4509.0	...
8615498	  755.0	  586.8	 4514.0	...
8615499	  754.6	  586.0	 4516.0	...
8615500	  754.1	  585.5	 4514.0	...
8615501	  754.6	  590.9	 4493.0	...
8615502	  755.6	  606.9	 4444.0	...
8615503	  755.6	  635.4	 4351.0	...
8615504	  755.2	  674.3	 4226.0	...
8615505	  752.8	  720.8	 4068.0	...
8615506	  750.0	  772.8	 3897.0	...
8615507	  747.1	  828.7	 3708.0	...
8615508	  743.4	  887.4	 3510.0	...
8615509	  740.6	  949.8	 3287.0	...
8615510	  734.3	 1017.1	 3051.0	...
8615511	  728.3	 1086.9	 2809.0	...
8615512	  723.9	 1161.5	 2569.0	...
8615513	  727.5	 1237.7	 2335.0	...
8615514	  732.9	 1290.2	 2178.0	...
8615515	  524.9	 1423.0	 1654.0	...
8615516	  284.0	 1572.1	 1138.0	...
8615517	   32.8	 1758.1	  575.0	...
8615518	   -3.5	 1867.1	  432.0	...
8615519	   -3.0	 1964.6	  331.0	...
8615520	    6.3	 2027.9	  276.0	...
8615521	   15.4	 2058.9	  249.0	...
8615522	   15.4	 2058.9	  249.0	...
SBLINK R 8615523
8615523	   .	   .	    0.0	...
8615524	   .	   .	    0.0	...
8615525	   .	   .	    0.0	...
8615526	   .	   .	    0.0	...
8615527	   .	   .	    0.0	...
8615528	   .	   .	    0.0	...
8615529	   .	   .	    0.0	...
8615530	   .	   .	    0.0	...
8615531	   .	   .	    0.0	...
8615532	   .	   .	    0.0	...
8615533	   .	   .	    0.0	...
8615534	   .	   .	    0.0	...
8615535	   .	   .	    0.0	...
8615536	   .	   .	    0.0	...
8615537	   .	   .	    0.0	...
8615538	   .	   .	    0.0	...
8615539	   .	   .	    0.0	...
8615540	   .	   .	    0.0	...
8615541	   .	   .	    0.0	...
8615542	   .	   .	    0.0	...
8615543	   .	   .	    0.0	...
8615544	   .	   .	    0.0	...
8615545	   .	   .	    0.0	...
8615546	   .	   .	    0.0	...
8615547	   .	   .	    0.0	...
8615548	   .	   .	    0.0	...
8615549	   .	   .	    0.0	...
8615550	   .	   .	    0.0	...
8615551	   .	   .	    0.0	...
8615552	   .	   .	    0.0	...
8615553	   .	   .	    0.0	...
8615554	   .	   .	    0.0	...
8615555	   .	   .	    0.0	...
8615556	   .	   .	    0.0	...
8615557	   .	   .	    0.0	...
8615558	   .	   .	    0.0	...
8615559	   .	   .	    0.0	...
8615560	   .	   .	    0.0	...
8615561	   .	   .	    0.0	...
8615562	   .	   .	    0.0	...
8615563	   .	   .	    0.0	...
8615564	   .	   .	    0.0	...
8615565	   .	   .	    0.0	...
8615566	   .	   .	    0.0	...
8615567	   .	   .	    0.0	...
8615568	   .	   .	    0.0	...
8615569	   .	   .	    0.0	...
8615570	   .	   .	    0.0	...
8615571	   .	   .	    0.0	...
8615572	   .	   .	    0.0	...
8615573	   .	   .	    0.0	...
8615574	   .	   .	    0.0	...
8615575	   .	   .	    0.0	...
8615576	   .	   .	    0.0	...
8615577	   .	   .	    0.0	...
8615578	   .	   .	    0.0	...
8615579	   .	   .	    0.0	...
8615580	   .	   .	    0.0	...
8615581	   .	   .	    0.0	...
8615582	   .	   .	    0.0	...
8615583	   .	   .	    0.0	...
8615584	   .	   .	    0.0	...
8615585	   .	   .	    0.0	...
8615586	   .	   .	    0.0	...
8615587	   .	   .	    0.0	...
8615588	   .	   .	    0.0	...
8615589	   .	   .	    0.0	...
8615590	   .	   .	    0.0	...
8615591	   .	   .	    0.0	...
8615592	   .	   .	    0.0	...
8615593	   .	   .	    0.0	...
8615594	   .	   .	    0.0	...
8615595	   .	   .	    0.0	...
8615596	   .	   .	    0.0	...
8615597	   .	   .	    0.0	...
8615598	   .	   .	    0.0	...
8615599	   .	   .	    0.0	...
8615600	   .	   .	    0.0	...
8615601	   .	   .	    0.0	...
8615602	   .	   .	    0.0	...
8615603	   .	   .	    0.0	...
8615604	   .	   .	    0.0	...
8615605	   .	   .	    0.0	...
8615606	   .	   .	    0.0	...
8615607	   .	   .	    0.0	...
8615608	   .	   .	    0.0	...
8615609	   .	   .	    0.0	...
8615610	   .	   .	    0.0	...
8615611	   .	   .	    0.0	...
8615612	   .	   .	    0.0	...
8615613	   .	   .	    0.0	...
8615614	   .	   .	    0.0	...
8615615	   .	   .	    0.0	...
8615616	   .	   .	    0.0	...
8615617	   .	   .	    0.0	...
8615618	   .	   .	    0.0	...
8615619	   .	   .	    0.0	...
8615620	   .	   .	    0.0	...
8615621	   .	   .	    0.0	...
8615622	   .	   .	    0.0	...
8615623	   .	   .	    0.0	...
8615624	   .	   .	    0.0	...
8615625	   .	   .	    0.0	...
8615626	   .	   .	    0.0	...
8615627	   .	   .	    0.0	...
8615628	   .	   .	    0.0	...
8615629	   .	   .	    0.0	...
8615630	   .	   .	    0.0	...
8615631	   .	   .	    0.0	...
8615632	   .	   .	    0.0	...
8615633	   .	   .	    0.0	...
8615634	   .	   .	    0.0	...
8615635	   .	   .	    0.0	...
8615636	   .	   .	    0.0	...
8615637	   .	   .	    0.0	...
8615638	   .	   .	    0.0	...
8615639	   .	   .	    0.0	...
8615640	   .	   .	    0.0	...
8615641	   .	   .	    0.0	...
8615642	   .	   .	    0.0	...
8615643	   .	   .	    0.0	...
8615644	   .	   .	    0.0	...
8615645	   .	   .	    0.0	...
8615646	   .	   .	    0.0	...
8615647	   .	   .	    0.0	...
8615648	   .	   .	    0.0	...
8615649	   .	   .	    0.0	...
8615650	   .	   .	    0.0	...
8615651	   .	   .	    0.0	...
8615652	   .	   .	    0.0	...
8615653	   .	   .	    0.0	...
8615654	   .	   .	    0.0	...
8615655	   .	   .	    0.0	...
EBLINK R 8615523	8615655	133
8615656	  786.4	 1208.2	 2263.0	...
8615657	  786.4	 1208.2	 2263.0	...
8615658	  787.1	 1201.6	 2281.0	...
8615659	  787.6	 1190.1	 2316.0	...
8615660	  788.4	 1172.0	 2378.0	...
8615661	  790.1	 1155.4	 2437.0	...
8615662	  791.8	 1137.9	 2497.0	...
8615663	  791.9	 1123.5	 2546.0	...
8615664	  790.1	 1108.9	 2596.0	...
8615665	  785.9	 1093.1	 2643.0	...
8615666	  782.9	 1077.8	 2682.0	...
8615667	  779.2	 1062.2	 2717.0	...
8615668	  778.0	 1050.2	 2749.0	...
8615669	  777.3	 1035.5	 2794.0	...
8615670	  777.4	 1022.6	 2836.0	...
8615671	  777.7	 1007.4	 2887.0	...
8615672	  777.5	  996.1	 2929.0	...
8615673	  777.3	  982.8	 2975.0	...
8615674	  777.0	  972.0	 3024.0	...
8615675	  775.4	  960.4	 3070.0	...
8615676	  773.7	  949.3	 3120.0	...
8615677	  772.0	  938.1	 3159.0	...
8615678	  771.4	  925.7	 3211.0	...
8615679	  770.7	  915.8	 3257.0	...
8615680	  769.3	  904.7	 3304.0	...
8615681	  768.0	  894.1	 3347.0	...
8615682	  766.8	  881.5	 3390.0	...
8615683	  766.3	  871.2	 3432.0	...
8615684	  766.2	  860.2	 3472.0	...
8615685	  766.1	  851.5	 3508.0	...
8615686	  766.0	  842.1	 3544.0	...
8615687	  765.2	  833.1	 3569.0	...
8615688	  764.4	  824.3	 3600.0	...
8615689	  764.5	  815.5	 3633.0	...
8615690	  765.1	  807.7	 3668.0	...
8615691	  765.3	  798.1	 3690.0	...
8615692	  764.6	  790.1	 3713.0	...
8615693	  763.9	  781.7	 3741.0	...
8615694	  763.4	  774.4	 3772.0	...
8615695	  763.0	  766.3	 3795.0	...
8615696	  762.8	  760.1	 3811.0	...
8615697	  762.5	  753.4	 3836.0	...
8615698	  762.5	  747.2	 3863.0	...
8615699	  762.5	  740.4	 3887.0	...
8615700	  762.6	  735.8	 3902.0	...
8615701	  762.6	  729.5	 3924.0	...
8615702	  762.5	  723.2	 3947.0	...
8615703	  762.2	  716.4	 3972.0	...
8615704	  761.8	  712.0	 3988.0	...
8615705	  761.4	  707.6	 4003.0	...
8615706	  761.0	  701.5	 4015.0	...
8615707	  760.6	  695.7	 4028.0	...
8615708	  760.4	  689.4	 4049.0	...
8615709	  760.4	  684.8	 4071.0	...
8615710	  760.5	  680.4	 4090.0	...
8615711	  759.9	  676.4	 4102.0	...
ESACC R  8615494	8615711	218	  756.9	  586.1	  759.9	  676.4	   1.92	   1985
SFIX R   8615712
8615712	  759.3	  673.2	 4116.0	...
8615713	  759.8	  669.2	 4127.0	...
8615714	  760.7	  665.5	 4138.0	...
8615715	  761.6	  662.1	 4145.0	...
8615716	  761.4	  658.8	 4159.0	...
8615717	  761.0	  656.0	 4171.0	...
8615718	  760.6	  653.6	 4180.0	...
8615719	  759.8	  650.2	 4189.0	...
8615720	  759.1	  647.2	 4197.0	...
8615721	  758.9	  643.3	 4209.0	...
8615722	  759.1	  641.6	 4214.0	...
8615723	  759.1	  639.0	 4219.0	...
8615724	  758.8	  636.6	 4222.0	...
8615725	  758.5	  632.6	 4232.0	...
8615726	  758.5	  629.8	 4245.0	...
8615727	  758.5	  628.2	 4257.0	...
8615728	  757.7	  626.8	 4265.0	...
8615729	  756.8	  624.5	 4271.0	...
8615730	  756.5	  621.6	 4276.0	...
8615731	  757.1	  619.5	 4285.0	...
8615732	  757.5	  618.2	 4293.0	...
8615733	  757.0	  616.8	 4303.0	...
8615734	  756.6	  615.3	 4307.0	...
8615735	  756.4	  613.3	 4310.0	...
8615736	  756.3	  611.2	 4310.0	...
8615737	  755.9	  609.6	 4310.0	...
8615738	  755.5	  608.3	 4312.0	...
8615739	  755.2	  606.9	 4315.0	...
8615740	  755.1	  605.8	 4320.0	...
8615741	  754.4	  605.1	 4324.0	...
8615742	  753.7	  604.3	 4326.0	...
8615743	  753.6	  603.1	 4326.0	...
8615744	  754.6	  601.8	 4326.0	...
8615745	  755.6	  601.2	 4328.0	...
8615746	  755.9	  600.1	 4331.0	...
8615747	  755.9	  599.0	 4334.0	...
8615748	  755.8	  597.9	 4335.0	...
8615749	  755.8	  597.9	 4335.0	...
8615750	  755.8	  597.9	 4335.0	...
8615751	  755.9	  598.0	 4336.0	...
8615752	  755.8	  598.0	 4338.0	...
8615753	  755.6	  597.8	 4339.0	...
8615754	  755.6	  598.0	 4340.0	...
8615755	  755.7	  598.2	 4340.0	...
8615756	  755.6	  598.4	 4340.0	...
8615757	  755.3	  598.1	 4340.0	...
8615758	  755.0	  597.8	 4340.0	...
8615759	  755.0	  597.7	 4339.0	...
8615760	  755.2	  596.8	 4336.0	...
8615761	  755.3	  595.9	 4330.0	...
8615762	  755.4	  595.6	 4327.0	...
8615763	  755.4	  596.1	 4325.0	...
8615764	  755.7	  596.5	 4326.0	...
8615765	  756.0	  596.4	 4326.0	...
8615766	  756.3	  595.8	 4326.0	...
8615767	  756.5	  595.1	 4326.0	...
8615768	  756.5	  594.4	 4326.0	...
8615769	  756.3	  594.6	 4323.0	...
8615770	  756.1	  594.9	 4320.0	...
8615771	  755.9	  595.1	 4316.0	...
8615772	  755.8	  594.6	 4316.0	...
8615773	  755.9	  594.3	 4317.0	...
8615774	  755.9	  594.2	 4317.0	...
8615775	  756.1	  594.3	 4318.0	...
8615776	  756.1	  594.0	 4322.0	...
8615777	  756.1	  593.2	 4329.0	...
8615778	  755.8	  592.5	 4333.0	...
8615779	  755.5	  592.1	 4331.0	...
8615780	  755.3	  592.3	 4327.0	...
8615781	  755.2	  592.5	 4324.0	...
8615782	  755.1	  592.5	 4321.0	...
8615783	  755.2	  592.2	 4318.0	...
8615784	  754.9	  592.0	 4320.0	...
8615785	  754.6	  591.7	 4325.0	...
8615786	  754.2	  592.1	 4329.0	...
8615787	  754.2	  592.4	 4327.0	...
8615788	  755.0	  592.2	 4324.0	...
8615789	  755.9	  591.7	 4322.0	...
8615790	  756.8	  591.2	 4321.0	...
8615791	  756.6	  591.2	 4320.0	...
8615792	  756.3	  591.1	 4319.0	...
8615793	  756.1	  590.8	 4318.0	...
8615794	  756.1	  590.4	 4316.0	...
8615795	  756.0	  590.1	 4315.0	...
8615796	  755.6	  590.4	 4314.0	...
8615797	  755.0	  590.8	 4313.0	...
8615798	  754.2	  591.2	 4313.0	...
8615799	  753.8	  590.8	 4313.0	...
8615800	  753.5	  590.5	 4312.0	...
8615801	  754.2	  590.6	 4311.0	...
8615802	  755.0	  591.0	 4309.0	...
8615803	  755.7	  591.4	 4307.0	...
8615804	  755.7	  591.5	 4307.0	...
8615805	  755.9	  591.5	 4307.0	...
8615806	  756.1	  591.6	 4306.0	...
8615807	  755.7	  591.3	 4306.0	...
8615808	  755.1	  590.9	 4306.0	...
8615809	  754.5	  590.8	 4306.0	...
8615810	  754.9	  591.1	 4309.0	...
8615811	  755.4	  591.5	 4312.0	...
8615812	  755.6	  591.7	 4316.0	...
8615813	  755.4	  591.9	 4316.0	...
8615814	  755.2	  592.2	 4316.0	...
8615815	  755.0	  592.8	 4314.0	...
8615816	  754.6	  593.2	 4312.0	...
8615817	  754.2	  593.5	 4311.0	...
8615818	  754.0	  593.4	 4311.0	...
8615819	  754.1	  592.9	 4312.0	...
8615820	  754.5	  592.6	 4312.0	...
8615821	  754.7	  592.2	 4311.0	...
8615822	  754.7	  592.2	 4310.0	...
8615823	  754.3	  592.3	 4310.0	...
8615824	  754.2	  592.4	 4310.0	...
8615825	  754.4	  592.6	 4310.0	...
8615826	  754.7	  592.6	 4310.0	...
8615827	  755.0	  592.6	 4310.0	...
8615828	  755.1	  591.8	 4309.0	...
8615829	  755.2	  591.1	 4305.0	...
8615830	  755.4	  590.6	 4301.0	...
8615831	  755.7	  591.1	 4297.0	...
8615832	  755.9	  591.6	 4297.0	...
8615833	  755.7	  591.8	 4297.0	...
8615834	  754.8	  592.3	 4298.0	...
8615835	  754.0	  592.8	 4298.0	...
8615836	  753.3	  593.3	 4297.0	...
8615837	  753.4	  593.0	 4298.0	...
8615838	  753.5	  592.7	 4298.0	...
8615839	  753.7	  592.4	 4297.0	...
8615840	  753.9	  592.3	 4295.0	...
8615841	  754.4	  592.2	 4294.0	...
8615842	  754.9	  592.1	 4295.0	...
8615843	  755.4	  592.1	 4296.0	...
8615844	  755.6	  592.0	 4296.0	...
8615845	  755.8	  591.9	 4296.0	...
8615846	  756.1	  591.7	 4296.0	...
8615847	  756.3	  591.7	 4292.0	...
8615848	  755.8	  591.8	 4288.0	...
8615849	  755.2	  591.8	 4284.0	...
8615850	  754.2	  591.6	 4281.0	...
8615851	  753.6	  591.4	 4279.0	...
8615852	  753.3	  591.4	 4279.0	...
8615853	  753.4	  591.8	 4282.0	...
8615854	  753.8	  592.2	 4284.0	...
8615855	  754.2	  592.6	 4281.0	...
8615856	  754.6	  592.4	 4278.0	...
8615857	  754.9	  592.1	 4278.0	...
8615858	  755.1	  592.0	 4281.0	...
8615859	  755.1	  591.9	 4282.0	...
8615860	  754.9	  591.8	 4280.0	...
8615861	  754.7	  591.6	 4280.0	...
8615862	  754.6	  591.3	 4281.0	...
8615863	  754.5	  591.1	 4280.0	...
8615864	  754.4	  591.1	 4278.0	...
8615865	  754.2	  591.4	 4278.0	...
8615866	  753.9	  591.7	 4280.0	...
8615867	  753.7	  592.1	 4279.0	...
8615868	  753.5	  592.2	 4276.0	...
8615869	  753.3	  591.9	 4277.0	...
8615870	  753.1	  591.5	 4280.0	...
8615871	  753.1	  591.6	 4282.0	...
8615872	  753.6	  592.2	 4283.0	...
8615873	  754.2	  592.9	 4283.0	...
8615874	  754.7	  593.2	 4283.0	...
8615875	  754.5	  593.4	 4282.0	...
8615876	  754.2	  593.5	 4282.0	...
8615877	  754.1	  593.4	 4282.0	...
8615878	  754.1	  593.3	 4283.0	...
8615879	  754.0	  593.1	 4280.0	...
8615880	  753.9	  593.3	 4276.0	...
8615881	  753.8	  593.8	 4273.0	...
8615882	  754.1	  594.2	 4273.0	...
8615883	  754.7	  594.2	 4273.0	...
8615884	  754.6	  594.3	 4273.0	...
8615885	  754.0	  594.1	 4277.0	...
8615886	  753.4	  593.9	 4282.0	...
8615887	  753.4	  593.8	 4286.0	...
8615888	  753.4	  593.9	 4283.0	...
8615889	  753.4	  594.0	 4280.0	...
8615890	  753.4	  594.0	 4276.0	...
8615891	  753.5	  593.8	 4275.0	...
8615892	  753.6	  593.5	 4273.0	...
8615893	  753.8	  593.2	 4273.0	...
8615894	  753.8	  593.0	 4272.0	...
8615895	  754.2	  593.0	 4269.0	...
8615896	  754.6	  593.0	 4266.0	...
8615897	  754.4	  593.5	 4264.0	...
8615898	  753.8	  594.1	 4264.0	...
8615899	  753.3	  594.6	 4262.0	...
8615900	  753.3	  594.6	 4262.0	...
8615901	  753.3	  594.6	 4264.0	...
8615902	  753.1	  594.1	 4267.0	...
8615903	  752.9	  593.7	 4265.0	...
8615904	  753.0	  593.1	 4261.0	...
8615905	  753.8	  593.0	 4257.0	...
8615906	  754.7	  593.4	 4258.0	...
8615907	  755.0	  593.9	 4259.0	...
8615908	  754.9	  594.1	 4259.0	...
8615909	  754.5	  593.8	 4258.0	...
8615910	  754.2	  593.5	 4258.0	...
8615911	  753.9	  593.6	 4258.0	...
8615912	  753.9	  593.6	 4258.0	...
8615913	  754.1	  593.6	 4258.0	...
8615914	  754.3	  593.5	 4257.0	...
8615915	  754.1	  593.6	 4256.0	...
8615916	  754.0	  593.6	 4255.0	...
8615917	  754.3	  593.5	 4254.0	...
8615918	  755.1	  592.8	 4254.0	...
8615919	  756.0	  592.1	 4256.0	...
8615920	  755.7	  592.4	 4258.0	...
8615921	  755.1	  593.3	 4257.0	...
8615922	  754.5	  594.2	 4254.0	...
8615923	  754.4	  594.2	 4251.0	...
8615924	  754.6	  594.2	 4251.0	...
8615925	  754.9	  594.2	 4251.0	...
8615926	  755.3	  593.9	 4253.0	...
8615927	  755.5	  593.3	 4255.0	...
8615928	  755.4	  592.7	 4257.0	...
8615929	  755.1	  592.3	 4258.0	...
8615930	  754.9	  592.4	 4259.0	...
8615931	  755.1	  592.2	 4261.0	...
8615932	  755.2	  592.0	 4262.0	...
8615933	  755.2	  592.1	 4264.0	...
8615934	  755.4	  592.4	 4265.0	...
8615935	  755.6	  593.1	 4267.0	...
8615936	  754.9	  593.6	 4267.0	...
8615937	  754.1	  594.3	 4268.0	...
8615938	  753.3	  594.6	 4269.0	...
8615939	  753.4	  594.7	 4269.0	...
8615940	  753.7	  594.8	 4267.0	...
8615941	  753.9	  594.9	 4265.0	...
8615942	  754.7	  594.6	 4263.0	...
8615943	  755.4	  594.0	 4264.0	...
8615944	  755.6	  593.7	 4266.0	...
8615945	  755.2	  593.8	 4266.0	...
8615946	  754.7	  593.5	 4266.0	...
8615947	  754.7	  593.1	 4266.0	...
8615948	  754.7	  592.8	 4265.0	...
8615949	  754.7	  592.9	 4265.0	...
8615950	  755.0	  592.9	 4264.0	...
8615951	  755.3	  592.8	 4264.0	...
8615952	  755.6	  592.7	 4263.0	...
8615953	  755.8	  592.8	 4262.0	...
8615954	  755.9	  592.9	 4261.0	...
8615955	  756.1	  593.0	 4260.0	...
8615956	  756.1	  593.0	 4258.0	...
8615957	  755.5	  592.8	 4257.0	...
8615958	  754.9	  592.6	 4257.0	...
8615959	  754.4	  592.3	 4255.0	...
8615960	  754.5	  592.4	 4252.0	...
8615961	  754.7	  592.6	 4254.0	...
8615962	  754.8	  592.8	 4259.0	...
8615963	  754.8	  592.8	 4264.0	...
8615964	  754.7	  592.6	 4263.0	...
8615965	  754.6	  592.4	 4263.0	...
8615966	  754.7	  592.4	 4259.0	...
8615967	  754.8	  592.8	 4255.0	...
8615968	  754.8	  592.9	 4250.0	...
8615969	  754.9	  592.6	 4249.0	...
8615970	  755.0	  592.6	 4249.0	...
8615971	  754.7	  592.8	 4250.0	...
8615972	  754.3	  593.1	 4254.0	...
8615973	  754.0	  593.1	 4257.0	...
8615974	  754.0	  593.1	 4257.0	...
8615975	  754.3	  593.1	 4254.0	...
8615976	  754.5	  593.0	 4255.0	...
8615977	  754.8	  593.1	 4258.0	...
8615978	  754.8	  593.1	 4262.0	...
8615979	  754.7	  593.2	 4264.0	...
8615980	  754.5	  593.1	 4267.0	...
8615981	  754.2	  593.0	 4269.0	...
8615982	  754.2	  592.5	 4266.0	...
8615983	  754.2	  592.1	 4263.0	...
8615984	  754.4	  591.7	 4259.0	...
8615985	  754.5	  591.7	 4259.0	...
8615986	  754.6	  591.8	 4257.0	...
8615987	  754.7	  591.9	 4256.0	...
8615988	  755.0	  592.0	 4257.0	...
8615989	  755.3	  591.9	 4258.0	...
8615990	  755.4	  591.7	 4260.0	...
8615991	  755.6	  591.5	 4262.0	...
8615992	  755.9	  591.4	 4264.0	...
8615993	  755.4	  591.5	 4265.0	...
MSG	8615994 0000 _ Number On
8615994	  754.6	  591.7	 4263.0	...
8615995	  754.1	  592.1	 4261.0	...
8615996	  754.4	  592.3	 4261.0	...
8615997	  754.6	  592.5	 4265.0	...
8615998	  754.6	  592.6	 4270.0	...
8615999	  754.6	  592.8	 4274.0	...
8616000	  754.5	  592.9	 4274.0	...
8616001	  754.4	  592.8	 4274.0	...
8616002	  754.7	  592.6	 4272.0	...
8616003	  755.0	  593.1	 4271.0	...
8616004	  755.2	  593.7	 4269.0	...
8616005	  755.0	  594.1	 4264.0	...
8616006	  754.8	  593.5	 4259.0	...
8616007	  754.7	  592.6	 4260.0	...
8616008	  754.6	  591.5	 4264.0	...
8616009	  754.9	  590.7	 4269.0	...
8616010	  755.3	  590.6	 4269.0	...
8616011	  755.8	  591.0	 4269.0	...
8616012	  755.9	  591.3	 4268.0	...
8616013	  755.7	  591.4	 4268.0	...
8616014	  755.2	  591.3	 4265.0	...
8616015	  754.6	  591.4	 4263.0	...
8616016	  754.1	  591.3	 4261.0	...
8616017	  753.9	  591.3	 4261.0	...
8616018	  753.9	  591.2	 4262.0	...
8616019	  754.0	  591.1	 4261.0	...
8616020	  754.3	  590.9	 4261.0	...
8616021	  754.5	  590.8	 4261.0	...
8616022	  754.6	  590.6	 4261.0	...
8616023	  754.8	  590.6	 4260.0	...
8616024	  755.0	  590.6	 4263.0	...
8616025	  754.9	  590.8	 4265.0	...
8616026	  754.3	  591.0	 4267.0	...
8616027	  753.6	  591.0	 4266.0	...
8616028	  753.3	  591.0	 4265.0	...
8616029	  753.6	  590.9	 4266.0	...
8616030	  754.0	  591.0	 4266.0	...
8616031	  753.9	  590.9	 4267.0	...
8616032	  753.3	  591.0	 4266.0	...
8616033	  752.7	  591.1	 4266.0	...
8616034	  752.6	  591.0	 4268.0	...
8616035	  752.5	  590.7	 4270.0	...
8616036	  752.6	  590.4	 4271.0	...
8616037	  752.7	  590.3	 4270.0	...
8616038	  752.6	  590.3	 4269.0	...
8616039	  752.2	  590.3	 4269.0	...
8616040	  752.5	  590.4	 4269.0	...
8616041	  753.1	  590.4	 4268.0	...
8616042	  753.4	  590.2	 4268.0	...
8616043	  753.3	  589.9	 4269.0	...
8616044	  753.1	  589.6	 4269.0	...
8616045	  753.1	  589.4	 4269.0	...
8616046	  752.8	  589.2	 4268.0	...
8616047	  752.6	  589.6	 4267.0	...
8616048	  752.4	  590.0	 4266.0	...
8616049	  752.5	  590.6	 4264.0	...
8616050	  752.5	  590.8	 4262.0	...
8616051	  752.2	  590.9	 4264.0	...
8616052	  751.9	  590.1	 4267.0	...
8616053	  752.0	  589.4	 4270.0	...
8616054	  752.4	  589.1	 4271.0	...
8616055	  752.7	  589.5	 4272.0	...
8616056	  752.6	  590.2	 4272.0	...
8616057	  752.3	  590.6	 4273.0	...
8616058	  752.2	  591.0	 4275.0	...
8616059	  752.2	  591.1	 4278.0	...
8616060	  752.2	  591.0	 4281.0	...
8616061	  752.2	  590.6	 4280.0	...
8616062	  752.1	  590.0	 4279.0	...
8616063	  752.0	  589.6	 4277.0	...
8616064	  751.9	  589.2	 4276.0	...
8616065	  751.9	  588.9	 4276.0	...
8616066	  751.9	  589.3	 4277.0	...
8616067	  752.0	  590.2	 4276.0	...
8616068	  752.0	  591.0	 4278.0	...
8616069	  751.8	  590.8	 4280.0	...
8616070	  751.7	  590.6	 4284.0	...
8616071	  751.9	  590.3	 4284.0	...
8616072	  752.0	  590.4	 4287.0	...
8616073	  751.8	  590.4	 4289.0	...
8616074	  751.9	  590.4	 4285.0	...
8616075	  752.0	  590.4	 4278.0	...
8616076	  752.7	  590.4	 4278.0	...
8616077	  752.8	  590.5	 4284.0	...
8616078	  752.9	  589.9	 4289.0	...
8616079	  752.5	  589.3	 4289.0	...
8616080	  751.3	  588.7	 4288.0	...
8616081	  750.3	  588.8	 4287.0	...
8616082	  749.4	  588.9	 4285.0	...
8616083	  749.5	  589.0	 4287.0	...
8616084	  749.6	  589.1	 4289.0	...
8616085	  750.0	  590.2	 4288.0	...
8616086	  750.5	  591.4	 4286.0	...
8616087	  750.8	  592.1	 4284.0	...
8616088	  750.9	  591.0	 4285.0	...
8616089	  750.8	  589.8	 4284.0	...
8616090	  750.6	  589.6	 4283.0	...
8616091	  750.6	  589.8	 4282.0	...
8616092	  750.7	  590.1	 4280.0	...
8616093	  750.8	  590.0	 4278.0	...
8616094	  750.9	  590.7	 4276.0	...
8616095	  750.9	  591.3	 4276.0	...
8616096	  750.8	  591.2	 4277.0	...
8616097	  750.6	  590.6	 4278.0	...
8616098	  750.0	  590.3	 4279.0	...
8616099	  749.5	  590.7	 4281.0	...
8616100	  749.2	  591.1	 4281.0	...
8616101	  749.4	  591.1	 4282.0	...
8616102	  749.7	  591.1	 4280.0	...
8616103	  749.8	  591.1	 4280.0	...
8616104	  749.8	  591.1	 4279.0	...
8616105	  749.7	  591.2	 4279.0	...
8616106	  749.6	  591.3	 4280.0	...
8616107	  749.7	  591.3	 4281.0	...
8616108	  749.8	  591.4	 4282.0	...
8616109	  749.3	  591.5	 4280.0	...
8616110	  748.8	  591.7	 4279.0	...
8616111	  748.2	  592.0	 4279.0	...
8616112	  748.2	  592.3	 4280.0	...
8616113	  748.4	  592.5	 4280.0	...
8616114	  748.8	  592.7	 4278.0	...
8616115	  749.2	  592.1	 4276.0	...
8616116	  749.5	  591.4	 4275.0	...
8616117	  749.5	  590.7	 4274.0	...
8616118	  749.4	  590.7	 4275.0	...
8616119	  749.3	  591.2	 4278.0	...
8616120	  749.4	  591.7	 4277.0	...
8616121	  749.8	  592.3	 4275.0	...
8616122	  749.3	  592.6	 4272.0	...
8616123	  748.6	  593.0	 4272.0	...
8616124	  747.7	  593.3	 4271.0	...
8616125	  747.8	  593.0	 4271.0	...
8616126	  748.1	  592.7	 4272.0	...
8616127	  748.5	  592.4	 4275.0	...
8616128	  748.7	  592.3	 4278.0	...
8616129	  748.8	  592.5	 4278.0	...
8616130	  748.8	  592.8	 4276.0	...
8616131	  748.8	  593.1	 4273.0	...
8616132	  748.4	  593.6	 4273.0	...
8616133	  747.9	  594.0	 4273.0	...
8616134	  748.1	  594.3	 4272.0	...
8616135	  748.6	  593.9	 4270.0	...
8616136	  748.9	  593.5	 4269.0	...
8616137	  748.7	  593.2	 4269.0	...
8616138	  748.5	  593.0	 4269.0	...
8616139	  747.9	  592.8	 4269.0	...
8616140	  747.3	  592.7	 4270.0	...
8616141	  746.7	  592.9	 4270.0	...
8616142	  746.8	  593.2	 4269.0	...
8616143	  746.4	  593.4	 4269.0	...
8616144	  746.0	  593.6	 4264.0	...
8616145	  745.6	  593.6	 4260.0	...
8616146	  745.7	  593.2	 4257.0	...
8616147	  745.8	  592.8	 4258.0	...
8616148	  746.3	  592.3	 4259.0	...
8616149	  747.2	  592.3	 4260.0	...
8616150	  748.1	  592.3	 4261.0	...
8616151	  748.5	  592.4	 4262.0	...
8616152	  748.7	  592.2	 4262.0	...
8616153	  747.9	  592.1	 4262.0	...
8616154	  747.0	  592.3	 4262.0	...
8616155	  746.0	  592.7	 4263.0	...
8616156	  745.9	  592.9	 4264.0	...
8616157	  745.8	  592.8	 4264.0	...
8616158	  745.9	  593.0	 4262.0	...
8616159	  746.2	  593.2	 4261.0	...
8616160	  746.5	  593.5	 4260.0	...
8616161	  746.5	  593.6	 4259.0	...
8616162	  746.4	  593.5	 4259.0	...
8616163	  746.3	  593.4	 4259.0	...
8616164	  746.2	  593.2	 4259.0	...
8616165	  746.2	  593.2	 4257.0	...
8616166	  745.8	  593.1	 4255.0	...
8616167	  745.5	  593.0	 4253.0	...
8616168	  745.0	  593.0	 4252.0	...
8616169	  744.9	  593.4	 4253.0	...
8616170	  744.8	  593.8	 4254.0	...
8616171	  744.9	  594.4	 4255.0	...
8616172	  744.9	  594.7	 4255.0	...
8616173	  744.9	  595.3	 4251.0	...
8616174	  744.9	  595.6	 4247.0	...
8616175	  744.9	  595.8	 4244.0	...
8616176	  744.7	  595.8	 4246.0	...
8616177	  744.5	  595.8	 4247.0	...
8616178	  744.2	  595.7	 4248.0	...
8616179	  744.1	  595.6	 4249.0	...
8616180	  744.0	  595.5	 4253.0	...
8616181	  744.0	  595.4	 4257.0	...
8616182	  744.0	  595.4	 4253.0	...
8616183	  743.9	  595.2	 4243.0	...
8616184	  744.1	  595.0	 4234.0	...
8616185	  744.3	  594.9	 4232.0	...
8616186	  744.5	  595.1	 4234.0	...
8616187	  744.4	  595.0	 4234.0	...
8616188	  744.2	  595.0	 4237.0	...
8616189	  743.9	  594.7	 4239.0	...
8616190	  743.8	  594.6	 4242.0	...
8616191	  743.9	  595.1	 4243.0	...
8616192	  744.0	  595.7	 4239.0	...
8616193	  743.9	  596.3	 4233.0	...
8616194	  743.9	  596.3	 4227.0	...
8616195	  744.0	  596.5	 4226.0	...
8616196	  744.3	  596.7	 4223.0	...
8616197	  744.6	  596.8	 4221.0	...
8616198	  744.8	  596.8	 4220.0	...
8616199	  744.4	  596.6	 4221.0	...
8616200	  744.1	  596.4	 4221.0	...
8616201	  744.0	  596.3	 4221.0	...
8616202	  744.0	  596.4	 4222.0	...
8616203	  744.0	  596.7	 4220.0	...
8616204	  743.9	  596.9	 4219.0	...
8616205	  744.0	  596.6	 4218.0	...
8616206	  744.0	  596.2	 4218.0	...
8616207	  743.8	  596.5	 4215.0	...
8616208	  743.0	  597.4	 4209.0	...
8616209	  742.2	  598.3	 4205.0	...
8616210	  741.9	  598.3	 4204.0	...
8616211	  741.9	  598.2	 4207.0	...
8616212	  741.9	  598.4	 4209.0	...
8616213	  742.1	  598.6	 4205.0	...
8616214	  742.3	  598.9	 4201.0	...
8616215	  742.5	  598.9	 4199.0	...
8616216	  742.7	  598.8	 4200.0	...
8616217	  742.9	  598.7	 4201.0	...
8616218	  743.2	  598.5	 4198.0	...
8616219	  743.5	  598.4	 4196.0	...
8616220	  743.8	  598.4	 4196.0	...
8616221	  743.7	  598.4	 4200.0	...
8616222	  743.4	  598.5	 4203.0	...
8616223	  743.1	  598.5	 4201.0	...
8616224	  742.6	  598.5	 4199.0	...
8616225	  742.0	  598.6	 4197.0	...
8616226	  742.4	  598.7	 4197.0	...
8616227	  743.3	  598.8	 4197.0	...
8616228	  743.8	  599.1	 4196.0	...
8616229	  743.1	  599.5	 4195.0	...
8616230	  742.5	  599.8	 4190.0	...
8616231	  742.4	  599.6	 4186.0	...
8616232	  742.7	  599.2	 4183.0	...
8616233	  742.9	  598.8	 4184.0	...
8616234	  743.1	  598.7	 4183.0	...
8616235	  743.0	  598.7	 4182.0	...
8616236	  743.0	  598.8	 4182.0	...
8616237	  743.1	  598.9	 4184.0	...
8616238	  743.2	  598.8	 4186.0	...
8616239	  743.4	  598.7	 4186.0	...
8616240	  743.7	  598.6	 4183.0	...
8616241	  744.0	  598.6	 4180.0	...
8616242	  743.6	  598.7	 4176.0	...
8616243	  742.9	  598.7	 4176.0	...
8616244	  742.1	  598.7	 4176.0	...
8616245	  741.7	  598.6	 4176.0	...
8616246	  741.3	  598.6	 4176.0	...
8616247	  741.5	  599.3	 4176.0	...
8616248	  741.9	  600.2	 4176.0	...
8616249	  742.3	  601.0	 4175.0	...
8616250	  742.2	  600.8	 4174.0	...
8616251	  742.1	  600.6	 4174.0	...
8616252	  741.9	  600.4	 4176.0	...
8616253	  741.8	  600.3	 4177.0	...
8616254	  741.6	  600.2	 4176.0	...
8616255	  741.6	  600.4	 4176.0	...
8616256	  741.4	  600.6	 4176.0	...
8616257	  741.2	  600.8	 4175.0	...
8616258	  741.1	  600.9	 4178.0	...
8616259	  741.2	  601.1	 4181.0	...
8616260	  741.5	  601.3	 4182.0	...
8616261	  741.6	  601.5	 4181.0	...
8616262	  741.7	  601.4	 4179.0	...
8616263	  741.6	  601.3	 4176.0	...
8616264	  741.4	  601.1	 4174.0	...
8616265	  741.3	  601.0	 4173.0	...
8616266	  741.3	  601.2	 4176.0	...
8616267	  741.5	  601.5	 4176.0	...
8616268	  741.8	  601.7	 4174.0	...
8616269	  741.6	  601.9	 4172.0	...
8616270	  741.3	  601.9	 4171.0	...
8616271	  740.9	  601.3	 4170.0	...
8616272	  740.9	  600.7	 4169.0	...
8616273	  741.0	  600.6	 4166.0	...
8616274	  741.1	  601.3	 4163.0	...
8616275	  741.1	  601.9	 4160.0	...
8616276	  740.8	  602.0	 4160.0	...
8616277	  740.6	  602.3	 4158.0	...
8616278	  740.6	  602.8	 4155.0	...
8616279	  740.9	  603.2	 4153.0	...
8616280	  741.3	  603.5	 4155.0	...
8616281	  741.3	  603.5	 4158.0	...
8616282	  741.3	  603.5	 4158.0	...
8616283	  741.1	  603.3	 4157.0	...
8616284	  740.8	  602.9	 4157.0	...
8616285	  740.4	  602.5	 4157.0	...
8616286	  740.2	  602.1	 4157.0	...
8616287	  740.0	  602.6	 4156.0	...
8616288	  740.0	  603.0	 4154.0	...
8616289	  740.3	  603.5	 4152.0	...
8616290	  740.4	  603.5	 4151.0	...
8616291	  740.5	  603.4	 4149.0	...
8616292	  740.3	  603.1	 4146.0	...
8616293	  740.3	  603.1	 4143.0	...
8616294	  740.4	  603.1	 4140.0	...
8616295	  740.4	  603.5	 4141.0	...
8616296	  740.5	  603.8	 4142.0	...
MSG	8616297 0000 _ Number Off
8616297	  740.2	  604.1	 4143.0	...
8616298	  740.1	  603.7	 4145.0	...
8616299	  739.9	  603.0	 4143.0	...
8616300	  740.1	  602.3	 4141.0	...
8616301	  740.6	  602.4	 4139.0	...
8616302	  741.2	  602.5	 4138.0	...
8616303	  741.8	  602.8	 4137.0	...
8616304	  741.3	  603.1	 4137.0	...
8616305	  740.9	  603.1	 4138.0	...
8616306	  740.4	  602.9	 4139.0	...
8616307	  740.0	  602.6	 4141.0	...
8616308	  739.7	  602.9	 4141.0	...
8616309	  739.4	  603.0	 4138.0	...
8616310	  739.6	  603.2	 4134.0	...
8616311	  740.2	  603.7	 4131.0	...
8616312	  740.6	  604.2	 4132.0	...
8616313	  740.9	  604.7	 4133.0	...
8616314	  740.9	  604.4	 4135.0	...
8616315	  740.9	  604.1	 4135.0	...
8616316	  740.8	  604.0	 4136.0	...
8616317	  740.8	  604.1	 4137.0	...
8616318	  740.9	  603.9	 4136.0	...
8616319	  740.4	  603.6	 4135.0	...
8616320	  739.9	  603.3	 4134.0	...
8616321	  739.5	  603.0	 4134.0	...
8616322	  739.6	  602.8	 4135.0	...
8616323	  740.1	  602.7	 4132.0	...
8616324	  740.5	  602.9	 4130.0	...
8616325	  741.0	  603.1	 4124.0	...
8616326	  741.1	  603.4	 4120.0	...
8616327	  740.9	  603.7	 4117.0	...
8616328	  740.6	  604.1	 4116.0	...
8616329	  740.3	  604.4	 4116.0	...
8616330	  740.9	  604.5	 4117.0	...
8616331	  741.4	  604.4	 4119.0	...
8616332	  741.8	  604.0	 4124.0	...
8616333	  741.8	  603.7	 4127.0	...
8616334	  741.7	  603.3	 4128.0	...
8616335	  741.6	  603.2	 4124.0	...
8616336	  741.5	  603.2	 4121.0	...
8616337	  741.4	  603.4	 4117.0	...
8616338	  741.1	  604.1	 4114.0	...
8616339	  740.8	  605.3	 4111.0	...
8616340	  740.4	  606.3	 4111.0	...
8616341	  740.2	  606.3	 4113.0	...
8616342	  740.0	  605.7	 4114.0	...
8616343	  740.0	  605.2	 4113.0	...
8616344	  739.8	  605.4	 4110.0	...
8616345	  739.7	  605.6	 4106.0	...
8616346	  739.6	  605.5	 4104.0	...
8616347	  740.1	  605.3	 4102.0	...
8616348	  740.7	  605.1	 4102.0	...
8616349	  741.2	  604.9	 4101.0	...
8616350	  741.0	  604.7	 4101.0	...
8616351	  740.7	  604.6	 4100.0	...
8616352	  740.4	  604.6	 4100.0	...
8616353	  740.6	  604.4	 4097.0	...
8616354	  740.7	  604.3	 4094.0	...
8616355	  740.6	  604.6	 4092.0	...
8616356	  740.5	  605.0	 4093.0	...
8616357	  740.3	  605.5	 4094.0	...
8616358	  740.3	  605.6	 4095.0	...
8616359	  740.5	  606.0	 4096.0	...
8616360	  740.9	  606.3	 4093.0	...
8616361	  741.2	  606.4	 4090.0	...
8616362	  741.5	  606.2	 4087.0	...
8616363	  741.6	  606.0	 4087.0	...
8616364	  741.6	  606.0	 4087.0	...
8616365	  741.7	  606.0	 4087.0	...
8616366	  741.9	  606.2	 4088.0	...
8616367	  742.0	  606.3	 4092.0	...
8616368	  741.9	  606.3	 4096.0	...
8616369	  741.7	  606.2	 4099.0	...
8616370	  741.5	  606.3	 4097.0	...
8616371	  741.4	  606.3	 4095.0	...
8616372	  741.1	  605.8	 4093.0	...
8616373	  740.8	  604.5	 4093.0	...
8616374	  741.2	  603.2	 4092.0	...
8616375	  742.1	  600.9	 4092.0	...
8616376	  743.5	  599.3	 4092.0	...
8616377	  744.7	  597.7	 4090.0	...
8616378	  746.5	  597.5	 4089.0	...
8616379	  747.7	  597.0	 4089.0	...
8616380	  748.9	  596.5	 4090.0	...
8616381	  749.2	  596.0	 4091.0	...
8616382	  750.1	  595.7	 4091.0	...
8616383	  751.1	  595.2	 4093.0	...
8616384	  751.9	  594.9	 4095.0	...
8616385	  752.4	  595.0	 4095.0	...
8616386	  752.6	  595.3	 4095.0	...
8616387	  751.5	  595.2	 4095.0	...
8616388	  750.2	  594.7	 4096.0	...
8616389	  748.8	  594.3	 4098.0	...
8616390	  748.7	  594.5	 4100.0	...
8616391	  749.3	  595.1	 4097.0	...
8616392	  750.0	  595.5	 4093.0	...
8616393	  750.1	  595.8	 4088.0	...
8616394	  749.6	  595.8	 4089.0	...
8616395	  749.0	  595.8	 4091.0	...
8616396	  749.1	  595.9	 4094.0	...
8616397	  749.3	  596.0	 4096.0	...
8616398	  749.5	  596.0	 4096.0	...
8616399	  749.6	  596.0	 4097.0	...
8616400	  749.6	  596.3	 4097.0	...
8616401	  749.8	  596.7	 4096.0	...
8616402	  749.9	  597.2	 4091.0	...
8616403	  750.1	  597.4	 4086.0	...
8616404	  750.2	  597.4	 4082.0	...
8616405	  749.9	  597.5	 4083.0	...
8616406	  749.7	  597.5	 4085.0	...
8616407	  749.4	  597.3	 4083.0	...
8616408	  749.4	  597.0	 4079.0	...
8616409	  749.4	  596.7	 4075.0	...
8616410	  749.5	  596.7	 4074.0	...
8616411	  749.7	  596.5	 4075.0	...
8616412	  749.3	  596.4	 4073.0	...
8616413	  748.8	  596.1	 4071.0	...
8616414	  748.2	  596.0	 4067.0	...
8616415	  748.2	  596.0	 4064.0	...
8616416	  748.1	  596.2	 4063.0	...
8616417	  748.2	  596.3	 4064.0	...
8616418	  748.5	  596.9	 4065.0	...
8616419	  748.9	  597.5	 4065.0	...
8616420	  749.0	  597.6	 4065.0	...
8616421	  749.0	  597.0	 4064.0	...
8616422	  748.9	  596.7	 4062.0	...
8616423	  748.8	  597.0	 4061.0	...
8616424	  748.8	  597.3	 4061.0	...
8616425	  748.9	  597.3	 4061.0	...
8616426	  749.6	  597.1	 4060.0	...
8616427	  750.3	  597.1	 4060.0	...
8616428	  751.0	  597.1	 4060.0	...
8616429	  751.1	  597.2	 4060.0	...
8616430	  751.1	  597.2	 4060.0	...
8616431	  751.0	  597.3	 4061.0	...
8616432	  750.7	  597.2	 4062.0	...
8616433	  750.5	  597.1	 4063.0	...
8616434	  750.3	  597.0	 4064.0	...
8616435	  749.9	  597.0	 4064.0	...
8616436	  749.5	  597.1	 4065.0	...
8616437	  749.0	  596.8	 4065.0	...
8616438	  749.8	  596.4	 4068.0	...
8616439	  750.6	  596.2	 4070.0	...
8616440	  751.3	  596.5	 4071.0	...
8616441	  751.0	  596.9	 4070.0	...
8616442	  750.7	  597.2	 4068.0	...
8616443	  750.6	  597.1	 4067.0	...
8616444	  750.6	  597.1	 4066.0	...
8616445	  750.7	  597.1	 4065.0	...
8616446	  750.8	  597.1	 4064.0	...
8616447	  750.8	  597.6	 4064.0	...
8616448	  750.8	  598.1	 4068.0	...
8616449	  750.9	  598.5	 4071.0	...
8616450	  751.0	  598.4	 4075.0	...
8616451	  751.1	  598.2	 4074.0	...
8616452	  751.0	  598.2	 4072.0	...
8616453	  751.0	  598.2	 4071.0	...
8616454	  751.0	  598.2	 4070.0	...
8616455	  750.9	  597.7	 4069.0	...
8616456	  750.1	  597.1	 4069.0	...
8616457	  749.2	  596.5	 4071.0	...
8616458	  749.1	  596.6	 4072.0	...
8616459	  749.8	  596.7	 4073.0	...
8616460	  750.4	  597.4	 4073.0	...
8616461	  750.5	  598.2	 4073.0	...
8616462	  750.5	  598.8	 4073.0	...
8616463	  750.5	  598.7	 4074.0	...
8616464	  750.5	  598.9	 4075.0	...
8616465	  750.4	  599.0	 4075.0	...
8616466	  750.5	  598.9	 4074.0	...
8616467	  750.7	  598.6	 4074.0	...
8616468	  750.8	  598.6	 4075.0	...
8616469	  750.9	  598.8	 4075.0	...
8616470	  750.8	  598.6	 4075.0	...
8616471	  750.8	  598.5	 4073.0	...
8616472	  750.8	  598.3	 4071.0	...
8616473	  750.7	  598.2	 4069.0	...
8616474	  750.5	  598.2	 4069.0	...
8616475	  750.3	  598.2	 4069.0	...
8616476	  750.2	  598.2	 4069.0	...
8616477	  750.2	  598.5	 4070.0	...
8616478	  750.3	  598.8	 4071.0	...
8616479	  750.3	  599.1	 4071.0	...
8616480	  750.6	  598.9	 4070.0	...
8616481	  750.8	  598.5	 4069.0	...
8616482	  750.9	  598.2	 4068.0	...
8616483	  750.9	  598.0	 4068.0	...
8616484	  750.9	  598.0	 4067.0	...
8616485	  750.9	  597.9	 4066.0	...
8616486	  751.2	  598.6	 4066.0	...
8616487	  751.4	  599.3	 4066.0	...
8616488	  751.4	  599.7	 4067.0	...
8616489	  751.2	  599.2	 4067.0	...
8616490	  751.0	  598.9	 4067.0	...
8616491	  751.0	  599.0	 4066.0	...
8616492	  751.7	  598.2	 4063.0	...
8616493	  752.4	  597.3	 4059.0	...
8616494	  752.9	  597.3	 4056.0	...
8616495	  752.9	  598.2	 4055.0	...
8616496	  752.9	  599.2	 4055.0	...
8616497	  753.2	  598.5	 4055.0	...
8616498	  753.4	  597.8	 4055.0	...
8616499	  753.0	  597.8	 4055.0	...
8616500	  752.4	  598.6	 4055.0	...
8616501	  752.4	  599.3	 4056.0	...
8616502	  752.9	  599.2	 4056.0	...
8616503	  753.4	  599.2	 4057.0	...
8616504	  753.4	  599.2	 4055.0	...
8616505	  753.4	  599.3	 4056.0	...
8616506	  753.4	  599.1	 4057.0	...
8616507	  753.4	  598.9	 4059.0	...
8616508	  753.2	  599.0	 4059.0	...
8616509	  753.0	  599.1	 4059.0	...
8616510	  752.7	  598.8	 4059.0	...
MSG	8616511 0000 _ Number On
8616511	  752.6	  598.3	 4056.0	...
8616512	  752.5	  597.7	 4053.0	...
8616513	  752.4	  597.7	 4050.0	...
8616514	  752.7	  598.3	 4050.0	...
8616515	  752.8	  599.1	 4049.0	...
8616516	  752.9	  600.0	 4050.0	...
8616517	  752.8	  600.2	 4051.0	...
8616518	  752.8	  599.8	 4052.0	...
8616519	  753.0	  599.2	 4051.0	...
8616520	  753.1	  598.6	 4050.0	...
8616521	  753.2	  598.5	 4049.0	...
8616522	  753.1	  598.9	 4052.0	...
8616523	  753.1	  599.3	 4053.0	...
8616524	  753.3	  599.7	 4056.0	...
8616525	  753.4	  599.7	 4057.0	...
8616526	  753.6	  599.6	 4052.0	...
8616527	  753.8	  599.6	 4046.0	...
8616528	  753.9	  599.5	 4044.0	...
8616529	  753.9	  599.4	 4048.0	...
8616530	  754.1	  599.4	 4051.0	...
8616531	  754.4	  599.4	 4050.0	...
8616532	  754.4	  599.4	 4050.0	...
8616533	  754.1	  599.5	 4049.0	...
8616534	  753.8	  599.5	 4049.0	...
8616535	  753.8	  599.5	 4048.0	...
8616536	  753.9	  599.6	 4046.0	...
8616537	  753.9	  599.6	 4045.0	...
8616538	  753.9	  599.6	 4046.0	...
8616539	  754.3	  599.6	 4047.0	...
8616540	  754.8	  599.5	 4049.0	...
8616541	  755.1	  599.4	 4050.0	...
8616542	  754.9	  599.3	 4049.0	...
8616543	  754.7	  599.2	 4046.0	...
8616544	  754.8	  599.2	 4043.0	...
8616545	  754.9	  599.4	 4043.0	...
8616546	  754.3	  599.7	 4044.0	...
8616547	  753.6	  600.0	 4046.0	...
8616548	  753.0	  600.2	 4041.0	...
8616549	  753.1	  600.4	 4035.0	...
8616550	  753.3	  600.4	 4030.0	...
8616551	  753.9	  599.9	 4030.0	...
8616552	  754.5	  599.2	 4030.0	...
8616553	  754.9	  598.7	 4031.0	...
8616554	  755.0	  598.8	 4031.0	...
8616555	  754.8	  598.3	 4031.0	...
8616556	  754.6	  597.6	 4031.0	...
8616557	  754.4	  597.4	 4031.0	...
8616558	  754.5	  597.9	 4031.0	...
8616559	  754.4	  598.3	 4032.0	...
8616560	  754.3	  598.3	 4032.0	...
8616561	  754.0	  598.4	 4032.0	...
8616562	  753.9	  599.4	 4031.0	...
8616563	  753.4	  600.3	 4030.0	...
8616564	  753.0	  601.2	 4031.0	...
8616565	  753.5	  601.0	 4031.0	...
8616566	  755.0	  600.9	 4031.0	...
8616567	  756.5	  600.8	 4034.0	...
8616568	  757.2	  601.0	 4036.0	...
8616569	  757.3	  601.2	 4037.0	...
8616570	  757.4	  600.6	 4035.0	...
8616571	  757.4	  599.8	 4033.0	...
8616572	  757.3	  599.1	 4034.0	...
8616573	  757.5	  599.1	 4033.0	...
8616574	  757.6	  599.2	 4032.0	...
8616575	  757.7	  599.4	 4029.0	...
8616576	  757.7	  599.2	 4025.0	...
8616577	  757.6	  598.9	 4019.0	...
8616578	  757.4	  599.0	 4015.0	...
8616579	  757.2	  599.5	 4015.0	...
8616580	  756.9	  600.0	 4018.0	...
8616581	  756.6	  600.3	 4021.0	...
8616582	  756.2	  600.7	 4024.0	...
8616583	  756.3	  601.2	 4027.0	...
8616584	  756.8	  601.2	 4031.0	...
8616585	  757.2	  601.1	 4032.0	...
8616586	  756.9	  601.1	 4032.0	...
8616587	  756.7	  601.1	 4031.0	...
8616588	  756.8	  601.1	 4028.0	...
8616589	  757.1	  600.7	 4027.0	...
8616590	  756.9	  600.9	 4026.0	...
8616591	  756.3	  601.1	 4028.0	...
8616592	  755.6	  601.1	 4029.0	...
8616593	  755.7	  600.2	 4028.0	...
8616594	  755.9	  599.2	 4026.0	...
8616595	  756.1	  599.2	 4024.0	...
8616596	  755.9	  599.6	 4020.0	...
8616597	  756.0	  600.1	 4017.0	...
8616598	  756.3	  600.1	 4017.0	...
8616599	  756.7	  600.1	 4021.0	...
8616600	  756.8	  599.7	 4024.0	...
8616601	  756.6	  599.3	 4024.0	...
8616602	  756.4	  598.9	 4026.0	...
8616603	  756.2	  598.6	 4028.0	...
8616604	  756.1	  598.3	 4028.0	...
8616605	  756.3	  598.6	 4025.0	...
8616606	  756.5	  599.4	 4022.0	...
8616607	  756.6	  600.3	 4020.0	...
8616608	  756.4	  600.0	 4017.0	...
8616609	  756.3	  599.4	 4015.0	...
8616610	  756.3	  598.7	 4016.0	...
8616611	  756.4	  599.3	 4016.0	...
8616612	  756.5	  599.8	 4016.0	...
8616613	  756.8	  600.4	 4016.0	...
8616614	  757.0	  600.4	 4016.0	...
8616615	  757.4	  600.4	 4016.0	...
8616616	  757.5	  600.3	 4017.0	...
8616617	  757.5	  600.1	 4020.0	...
8616618	  757.6	  599.7	 4022.0	...
8616619	  757.7	  599.3	 4024.0	...
8616620	  757.9	  599.3	 4025.0	...
8616621	  757.9	  599.6	 4027.0	...
8616622	  757.7	  599.8	 4028.0	...
8616623	  757.4	  599.5	 4029.0	...
8616624	  757.0	  599.4	 4030.0	...
8616625	  756.8	  599.2	 4031.0	...
8616626	  756.7	  599.0	 4032.0	...
8616627	  756.8	  598.9	 4029.0	...
8616628	  757.3	  598.7	 4025.0	...
8616629	  757.8	  598.5	 4022.0	...
8616630	  758.3	  598.6	 4022.0	...
8616631	  758.4	  598.9	 4023.0	...
8616632	  758.5	  599.8	 4021.0	...
8616633	  758.4	  600.3	 4017.0	...
8616634	  758.3	  600.1	 4015.0	...
8616635	  757.8	  599.4	 4014.0	...
8616636	  757.5	  598.7	 4015.0	...
8616637	  757.8	  598.6	 4013.0	...
8616638	  758.3	  598.4	 4012.0	...
8616639	  758.8	  598.2	 4015.0	...
8616640	  758.8	  598.5	 4018.0	...
8616641	  757.8	  599.1	 4021.0	...
8616642	  756.8	  599.7	 4020.0	...
8616643	  756.0	  600.0	 4019.0	...
8616644	  756.4	  600.0	 4017.0	...
8616645	  757.0	  600.0	 4015.0	...
8616646	  757.5	  599.9	 4016.0	...
8616647	  757.9	  599.7	 4019.0	...
8616648	  758.1	  599.5	 4022.0	...
8616649	  758.3	  599.1	 4023.0	...
8616650	  758.4	  599.0	 4023.0	...
8616651	  758.9	  599.0	 4024.0	...
8616652	  759.5	  599.3	 4024.0	...
8616653	  760.0	  599.6	 4024.0	...
8616654	  760.1	  599.8	 4025.0	...
8616655	  760.0	  599.8	 4025.0	...
8616656	  760.0	  599.5	 4024.0	...
8616657	  759.9	  599.1	 4021.0	...
8616658	  759.5	  598.6	 4019.0	...
8616659	  759.2	  598.5	 4017.0	...
8616660	  759.3	  598.6	 4018.0	...
8616661	  759.7	  598.8	 4019.0	...
8616662	  760.1	  598.8	 4020.0	...
8616663	  760.0	  598.5	 4019.0	...
8616664	  759.9	  598.2	 4018.0	...
8616665	  759.6	  598.3	 4016.0	...
8616666	  759.3	  598.5	 4014.0	...
8616667	  759.2	  598.7	 4016.0	...
8616668	  759.4	  599.0	 4018.0	...
8616669	  759.6	  599.1	 4020.0	...
8616670	  760.0	  599.2	 4019.0	...
8616671	  760.2	  599.2	 4018.0	...
8616672	  760.3	  599.1	 4018.0	...
8616673	  760.3	  598.8	 4018.0	...
8616674	  760.3	  598.6	 4018.0	...
8616675	  760.3	  598.4	 4017.0	...
8616676	  760.2	  598.4	 4017.0	...
8616677	  760.0	  598.5	 4018.0	...
8616678	  759.9	  599.2	 4018.0	...
8616679	  759.7	  599.9	 4019.0	...
8616680	  759.5	  600.4	 4019.0	...
8616681	  759.4	  600.4	 4018.0	...
8616682	  759.5	  600.3	 4017.0	...
8616683	  759.8	  599.6	 4016.0	...
8616684	  759.9	  598.9	 4016.0	...
8616685	  760.1	  598.1	 4016.0	...
8616686	  760.2	  598.6	 4015.0	...
8616687	  760.4	  599.1	 4014.0	...
8616688	  760.3	  599.4	 4012.0	...
8616689	  760.3	  599.0	 4010.0	...
8616690	  760.6	  599.5	 4009.0	...
8616691	  760.8	  600.4	 4010.0	...
8616692	  761.3	  600.3	 4012.0	...
8616693	  761.5	  599.4	 4014.0	...
8616694	  761.7	  598.8	 4014.0	...
8616695	  761.7	  599.1	 4014.0	...
8616696	  761.6	  599.5	 4013.0	...
8616697	  761.0	  599.7	 4018.0	...
8616698	  760.3	  599.5	 4022.0	...
8616699	  760.1	  599.2	 4026.0	...
8616700	  760.5	  598.9	 4026.0	...
8616701	  761.1	  598.8	 4024.0	...
8616702	  761.2	  598.7	 4021.0	...
8616703	  761.3	  598.7	 4018.0	...
8616704	  761.6	  598.6	 4017.0	...
8616705	  761.9	  598.4	 4015.0	...
8616706	  762.3	  598.4	 4015.0	...
8616707	  762.3	  598.5	 4015.0	...
8616708	  762.3	  598.4	 4016.0	...
8616709	  762.4	  598.2	 4018.0	...
8616710	  762.6	  597.9	 4020.0	...
8616711	  762.7	  597.7	 4020.0	...
8616712	  762.6	  597.8	 4021.0	...
8616713	  762.4	  597.9	 4021.0	...
8616714	  761.9	  598.1	 4024.0	...
8616715	  761.6	  597.8	 4028.0	...
8616716	  761.6	  597.6	 4031.0	...
8616717	  762.1	  597.2	 4031.0	...
8616718	  762.6	  596.9	 4030.0	...
8616719	  763.1	  596.6	 4031.0	...
8616720	  763.1	  596.6	 4031.0	...
8616721	  762.6	  596.9	 4032.0	...
8616722	  762.1	  597.2	 4032.0	...
8616723	  761.5	  597.4	 4029.0	...
8616724	  761.8	  597.4	 4026.0	...
8616725	  762.1	  597.5	 4022.0	...
8616726	  762.5	  597.6	 4022.0	...
8616727	  762.7	  597.5	 4021.0	...
8616728	  762.4	  597.4	 4023.0	...
8616729	  762.0	  597.2	 4027.0	...
8616730	  761.6	  596.9	 4030.0	...
8616731	  761.8	  596.5	 4031.0	...
8616732	  761.9	  596.8	 4032.0	...
8616733	  762.0	  597.0	 4032.0	...
8616734	  762.2	  597.1	 4031.0	...
8616735	  762.3	  596.8	 4031.0	...
8616736	  762.4	  596.5	 4030.0	...
8616737	  762.4	  596.2	 4030.0	...
8616738	  761.8	  596.0	 4030.0	...
8616739	  761.6	  596.2	 4030.0	...
8616740	  761.4	  596.4	 4028.0	...
8616741	  761.9	  596.6	 4026.0	...
8616742	  762.0	  596.6	 4023.0	...
8616743	  762.2	  596.8	 4023.0	...
8616744	  762.4	  597.0	 4024.0	...
8616745	  762.3	  597.1	 4026.0	...
8616746	  762.0	  597.0	 4028.0	...
8616747	  761.8	  597.0	 4030.0	...
8616748	  761.7	  596.8	 4032.0	...
8616749	  761.7	  596.8	 4031.0	...
8616750	  761.6	  597.0	 4030.0	...
8616751	  761.4	  597.2	 4030.0	...
8616752	  761.3	  597.1	 4030.0	...
8616753	  761.2	  597.0	 4029.0	...
8616754	  761.3	  597.3	 4029.0	...
8616755	  761.4	  597.8	 4027.0	...
8616756	  761.8	  598.0	 4026.0	...
8616757	  762.1	  597.0	 4025.0	...
8616758	  762.4	  596.2	 4026.0	...
8616759	  762.3	  595.0	 4026.0	...
8616760	  762.4	  594.6	 4026.0	...
8616761	  762.5	  594.3	 4026.0	...
8616762	  762.2	  594.7	 4026.0	...
8616763	  761.8	  595.4	 4030.0	...
8616764	  761.1	  595.9	 4034.0	...
8616765	  761.0	  595.9	 4036.0	...
8616766	  760.9	  595.6	 4034.0	...
8616767	  761.1	  595.4	 4032.0	...
8616768	  761.2	  595.5	 4033.0	...
8616769	  762.0	  595.3	 4036.0	...
8616770	  762.6	  594.9	 4037.0	...
8616771	  762.6	  594.5	 4035.0	...
8616772	  761.9	  595.3	 4032.0	...
8616773	  761.3	  596.2	 4030.0	...
8616774	  761.4	  596.9	 4032.0	...
8616775	  761.7	  596.7	 4034.0	...
8616776	  761.8	  596.5	 4030.0	...
8616777	  761.8	  596.4	 4026.0	...
8616778	  761.6	  596.4	 4024.0	...
8616779	  761.3	  596.3	 4027.0	...
8616780	  761.1	  596.3	 4029.0	...
8616781	  761.1	  596.5	 4031.0	...
8616782	  761.3	  596.8	 4032.0	...
8616783	  761.6	  596.6	 4033.0	...
8616784	  761.9	  595.9	 4035.0	...
8616785	  762.2	  595.0	 4036.0	...
8616786	  762.4	  594.4	 4038.0	...
8616787	  762.7	  594.1	 4037.0	...
8616788	  762.8	  594.1	 4036.0	...
8616789	  762.8	  594.0	 4034.0	...
8616790	  762.5	  594.1	 4034.0	...
8616791	  762.4	  594.3	 4035.0	...
8616792	  762.4	  594.7	 4042.0	...
8616793	  762.3	  595.3	 4048.0	...
8616794	  762.1	  595.9	 4054.0	...
8616795	  762.1	  596.0	 4054.0	...
8616796	  762.3	  595.1	 4054.0	...
8616797	  762.5	  594.2	 4055.0	...
8616798	  762.7	  593.5	 4057.0	...
8616799	  762.6	  593.4	 4054.0	...
8616800	  762.6	  593.6	 4051.0	...
8616801	  762.7	  594.0	 4047.0	...
8616802	  762.9	  594.3	 4047.0	...
8616803	  763.0	  594.2	 4048.0	...
8616804	  762.9	  594.1	 4049.0	...
8616805	  763.1	  594.1	 4050.0	...
8616806	  763.4	  594.3	 4050.0	...
8616807	  763.8	  594.5	 4054.0	...
8616808	  763.4	  594.6	 4058.0	...
8616809	  763.2	  594.5	 4060.0	...
8616810	  763.0	  594.4	 4058.0	...
8616811	  763.2	  594.4	 4057.0	...
MSG	8616812 0000 _ Number Off
8616812	  763.2	  594.4	 4058.0	...
8616813	  763.3	  594.3	 4059.0	...
8616814	  763.5	  594.2	 4062.0	...
8616815	  763.3	  594.0	 4064.0	...
8616816	  762.8	  593.9	 4066.0	...
8616817	  762.4	  594.0	 4066.0	...
8616818	  762.3	  594.1	 4062.0	...
8616819	  762.3	  594.6	 4056.0	...
8616820	  762.3	  595.1	 4051.0	...
8616821	  762.3	  595.5	 4052.0	...
8616822	  762.7	  595.2	 4057.0	...
8616823	  763.1	  595.3	 4064.0	...
8616824	  763.6	  595.4	 4066.0	...
8616825	  763.3	  595.7	 4068.0	...
8616826	  762.9	  594.5	 4069.0	...
8616827	  762.6	  593.4	 4069.0	...
8616828	  762.5	  592.2	 4067.0	...
8616829	  762.5	  592.4	 4066.0	...
8616830	  762.6	  593.2	 4066.0	...
8616831	  762.6	  593.9	 4065.0	...
8616832	  762.6	  594.5	 4064.0	...
8616833	  762.6	  594.6	 4067.0	...
8616834	  763.1	  594.6	 4070.0	...
8616835	  763.5	  594.1	 4073.0	...
8616836	  763.9	  593.7	 4073.0	...
8616837	  764.0	  593.2	 4073.0	...
8616838	  763.9	  593.2	 4073.0	...
8616839	  763.9	  592.9	 4073.0	...
8616840	  763.7	  592.1	 4076.0	...
8616841	  763.4	  591.3	 4079.0	...
8616842	  763.3	  591.6	 4084.0	...
8616843	  763.3	  592.3	 4085.0	...
8616844	  763.4	  593.2	 4086.0	...
8616845	  763.3	  593.3	 4086.0	...
8616846	  763.2	  593.1	 4086.0	...
8616847	  763.1	  592.9	 4083.0	...
8616848	  762.9	  592.9	 4082.0	...
8616849	  762.8	  593.2	 4080.0	...
8616850	  762.5	  593.4	 4081.0	...
8616851	  762.3	  593.4	 4079.0	...
8616852	  762.5	  593.0	 4077.0	...
8616853	  762.8	  592.6	 4077.0	...
8616854	  762.9	  592.2	 4079.0	...
8616855	  762.9	  592.7	 4083.0	...
8616856	  762.9	  593.1	 4087.0	...
8616857	  763.0	  593.5	 4090.0	...
8616858	  763.3	  593.5	 4091.0	...
8616859	  763.4	  593.0	 4091.0	...
8616860	  763.4	  592.4	 4091.0	...
8616861	  763.1	  591.9	 4091.0	...
8616862	  762.9	  592.0	 4090.0	...
8616863	  763.0	  592.0	 4090.0	...
8616864	  763.1	  591.8	 4091.0	...
8616865	  763.3	  591.7	 4093.0	...
8616866	  763.6	  591.6	 4093.0	...
8616867	  763.9	  592.1	 4093.0	...
8616868	  764.0	  592.6	 4093.0	...
8616869	  763.6	  592.9	 4094.0	...
8616870	  763.2	  592.8	 4098.0	...
8616871	  762.9	  592.6	 4101.0	...
8616872	  763.6	  592.5	 4101.0	...
8616873	  764.2	  592.5	 4098.0	...
8616874	  764.8	  592.6	 4095.0	...
8616875	  764.6	  592.7	 4095.0	...
8616876	  764.3	  592.4	 4094.0	...
8616877	  764.2	  592.0	 4095.0	...
8616878	  764.3	  591.5	 4096.0	...
8616879	  764.5	  591.2	 4097.0	...
8616880	  764.5	  590.8	 4098.0	...
8616881	  764.4	  590.7	 4098.0	...
8616882	  764.3	  590.4	 4101.0	...
8616883	  764.3	  590.3	 4105.0	...
8616884	  764.2	  590.3	 4110.0	...
8616885	  764.2	  590.5	 4105.0	...
8616886	  764.5	  590.2	 4099.0	...
8616887	  764.7	  590.0	 4093.0	...
8616888	  764.8	  590.2	 4092.0	...
8616889	  764.5	  591.0	 4091.0	...
8616890	  763.6	  591.8	 4098.0	...
8616891	  762.9	  591.8	 4105.0	...
8616892	  762.4	  591.5	 4110.0	...
8616893	  762.4	  591.2	 4108.0	...
8616894	  762.5	  591.2	 4106.0	...
8616895	  762.6	  591.2	 4105.0	...
8616896	  762.7	  591.2	 4107.0	...
8616897	  763.2	  591.2	 4110.0	...
8616898	  763.7	  591.1	 4105.0	...
8616899	  763.7	  591.5	 4099.0	...
8616900	  763.1	  591.9	 4094.0	...
8616901	  762.6	  592.1	 4096.0	...
8616902	  762.7	  591.9	 4097.0	...
8616903	  762.8	  591.8	 4098.0	...
8616904	  762.8	  591.6	 4101.0	...
8616905	  762.8	  591.3	 4104.0	...
8616906	  763.3	  590.8	 4104.0	...
8616907	  763.9	  590.3	 4102.0	...
8616908	  764.1	  590.0	 4099.0	...
8616909	  763.7	  590.0	 4101.0	...
8616910	  763.3	  590.3	 4103.0	...
8616911	  763.1	  590.6	 4105.0	...
8616912	  762.9	  591.0	 4107.0	...
8616913	  762.6	  591.3	 4108.0	...
8616914	  762.6	  591.3	 4109.0	...
8616915	  762.8	  591.0	 4111.0	...
8616916	  762.9	  590.6	 4113.0	...
8616917	  763.0	  590.3	 4114.0	...
8616918	  762.9	  590.2	 4114.0	...
8616919	  763.0	  590.3	 4115.0	...
8616920	  763.2	  590.3	 4116.0	...
8616921	  763.1	  589.8	 4118.0	...
8616922	  762.7	  589.4	 4121.0	...
8616923	  762.4	  588.7	 4122.0	...
8616924	  762.5	  588.5	 4124.0	...
8616925	  762.5	  588.6	 4124.0	...
8616926	  762.4	  589.0	 4126.0	...
8616927	  762.4	  589.5	 4127.0	...
8616928	  762.4	  589.6	 4125.0	...
8616929	  762.7	  589.5	 4123.0	...
8616930	  763.1	  589.4	 4116.0	...
8616931	  763.5	  588.9	 4110.0	...
8616932	  763.7	  588.4	 4113.0	...
8616933	  763.8	  588.0	 4121.0	...
8616934	  763.5	  588.5	 4125.0	...
8616935	  763.3	  589.1	 4121.0	...
8616936	  763.8	  589.4	 4116.0	...
8616937	  764.4	  589.1	 4116.0	...
8616938	  765.1	  588.9	 4116.0	...
8616939	  765.0	  589.3	 4120.0	...
8616940	  764.9	  589.8	 4125.0	...
8616941	  764.8	  589.5	 4129.0	...
8616942	  764.7	  588.8	 4129.0	...
8616943	  764.6	  588.2	 4129.0	...
8616944	  764.3	  588.4	 4127.0	...
8616945	  764.1	  588.8	 4124.0	...
8616946	  764.0	  589.0	 4122.0	...
8616947	  763.8	  589.1	 4121.0	...
8616948	  763.7	  589.2	 4122.0	...
8616949	  763.7	  589.2	 4124.0	...
8616950	  763.8	  589.2	 4125.0	...
8616951	  763.9	  589.1	 4125.0	...
8616952	  763.9	  588.9	 4125.0	...
8616953	  763.9	  588.8	 4127.0	...
8616954	  763.9	  589.3	 4130.0	...
8616955	  764.2	  589.8	 4133.0	...
8616956	  764.4	  589.5	 4132.0	...
8616957	  764.5	  588.7	 4132.0	...
8616958	  764.1	  587.8	 4132.0	...
8616959	  763.7	  587.7	 4131.0	...
8616960	  763.6	  587.5	 4128.0	...
8616961	  763.7	  587.6	 4125.0	...
8616962	  763.4	  587.4	 4124.0	...
8616963	  763.0	  587.3	 4130.0	...
8616964	  762.7	  587.6	 4136.0	...
8616965	  762.6	  587.9	 4142.0	...
8616966	  762.6	  588.2	 4143.0	...
8616967	  762.5	  587.9	 4144.0	...
8616968	  762.4	  587.7	 4143.0	...
8616969	  762.3	  587.6	 4141.0	...
8616970	  762.3	  587.5	 4138.0	...
8616971	  762.4	  587.6	 4137.0	...
8616972	  762.7	  587.7	 4137.0	...
8616973	  763.0	  587.7	 4137.0	...
8616974	  763.3	  587.7	 4137.0	...
8616975	  763.8	  587.5	 4137.0	...
8616976	  764.3	  587.3	 4137.0	...
8616977	  764.9	  586.9	 4138.0	...
8616978	  764.3	  586.8	 4139.0	...
8616979	  763.7	  586.4	 4139.0	...
8616980	  763.5	  586.1	 4140.0	...
8616981	  763.8	  586.0	 4141.0	...
8616982	  763.6	  586.1	 4143.0	...
8616983	  763.2	  586.3	 4144.0	...
8616984	  762.6	  586.6	 4145.0	...
8616985	  762.5	  587.1	 4146.0	...
8616986	  763.1	  587.7	 4147.0	...
8616987	  763.7	  588.0	 4147.0	...
8616988	  764.1	  588.0	 4147.0	...
8616989	  763.9	  587.8	 4148.0	...
8616990	  763.8	  587.5	 4149.0	...
8616991	  763.7	  587.2	 4148.0	...
8616992	  763.9	  587.0	 4146.0	...
8616993	  764.0	  586.7	 4145.0	...
8616994	  764.2	  586.6	 4147.0	...
8616995	  764.3	  586.6	 4150.0	...
8616996	  764.7	  586.6	 4150.0	...
8616997	  764.9	  586.7	 4150.0	...
8616998	  764.9	  586.7	 4148.0	...
8616999	  764.6	  587.5	 4146.0	...
8617000	  764.1	  588.3	 4145.0	...
8617001	  763.5	  589.0	 4145.0	...
8617002	  762.8	  588.8	 4146.0	...
8617003	  762.4	  588.5	 4150.0	...
8617004	  762.4	  588.3	 4154.0	...
8617005	  763.4	  588.0	 4154.0	...
8617006	  764.4	  588.0	 4150.0	...
8617007	  765.0	  587.9	 4147.0	...
8617008	  764.4	  587.9	 4149.0	...
8617009	  763.9	  587.9	 4150.0	...
8617010	  763.8	  587.7	 4150.0	...
8617011	  763.9	  587.7	 4150.0	...
8617012	  764.1	  587.6	 4150.0	...
8617013	  764.3	  587.5	 4150.0	...
8617014	  764.2	  587.3	 4148.0	...
8617015	  764.1	  587.1	 4146.0	...
8617016	  763.5	  587.0	 4151.0	...
8617017	  763.0	  586.8	 4158.0	...
8617018	  762.7	  586.4	 4165.0	...
8617019	  763.0	  586.0	 4159.0	...
8617020	  764.3	  585.6	 4154.0	...
8617021	  765.6	  585.8	 4150.0	...
8617022	  766.5	  586.2	 4151.0	...
8617023	  766.3	  586.7	 4149.0	...
8617024	  765.6	  586.7	 4148.0	...
MSG	8617025 0000 _ Number On
8617025	  764.9	  586.8	 4150.0	...
8617026	  764.4	  586.8	 4153.0	...
8617027	  764.4	  586.9	 4158.0	...
8617028	  764.5	  587.2	 4159.0	...
8617029	  764.6	  587.1	 4160.0	...
8617030	  764.7	  586.9	 4162.0	...
8617031	  764.7	  586.6	 4160.0	...
8617032	  764.3	  586.7	 4157.0	...
8617033	  764.2	  587.2	 4154.0	...
8617034	  764.1	  587.6	 4154.0	...
8617035	  764.3	  587.4	 4154.0	...
8617036	  764.2	  586.8	 4154.0	...
8617037	  764.1	  586.0	 4154.0	...
8617038	  764.3	  585.7	 4154.0	...
8617039	  764.5	  585.2	 4161.0	...
8617040	  764.8	  584.7	 4168.0	...
8617041	  764.8	  584.9	 4173.0	...
8617042	  764.7	  585.5	 4170.0	...
8617043	  764.6	  586.0	 4165.0	...
8617044	  764.8	  585.8	 4162.0	...
8617045	  765.0	  585.5	 4158.0	...
8617046	  765.2	  585.2	 4158.0	...
8617047	  765.1	  585.2	 4157.0	...
8617048	  765.0	  585.4	 4161.0	...
8617049	  765.0	  585.7	 4164.0	...
8617050	  765.0	  585.9	 4165.0	...
8617051	  765.3	  586.0	 4164.0	...
8617052	  765.4	  586.1	 4165.0	...
8617053	  765.2	  586.1	 4167.0	...
8617054	  764.8	  586.1	 4169.0	...
8617055	  764.6	  586.0	 4169.0	...
8617056	  764.8	  586.0	 4171.0	...
8617057	  765.0	  586.2	 4174.0	...
8617058	  765.0	  586.4	 4176.0	...
8617059	  765.1	  586.4	 4175.0	...
8617060	  765.0	  586.4	 4174.0	...
8617061	  764.9	  586.4	 4175.0	...
8617062	  764.8	  586.4	 4175.0	...
8617063	  764.9	  586.4	 4175.0	...
8617064	  765.1	  586.3	 4173.0	...
8617065	  765.2	  586.1	 4170.0	...
8617066	  765.5	  586.0	 4168.0	...
8617067	  765.8	  586.0	 4168.0	...
8617068	  766.1	  586.1	 4168.0	...
8617069	  765.5	  586.1	 4168.0	...
8617070	  764.7	  585.8	 4169.0	...
8617071	  763.9	  585.7	 4170.0	...
8617072	  763.9	  585.5	 4171.0	...
8617073	  764.0	  585.2	 4172.0	...
8617074	  764.1	  584.8	 4172.0	...
8617075	  764.1	  584.7	 4174.0	...
8617076	  764.2	  584.7	 4175.0	...
8617077	  764.3	  584.3	 4176.0	...
8617078	  764.3	  583.9	 4176.0	...
8617079	  764.4	  583.5	 4176.0	...
8617080	  764.7	  583.4	 4178.0	...
8617081	  765.1	  583.6	 4180.0	...
8617082	  765.4	  584.0	 4182.0	...
8617083	  765.4	  584.3	 4182.0	...
8617084	  765.1	  584.2	 4181.0	...
8617085	  765.0	  584.0	 4180.0	...
8617086	  765.1	  584.1	 4179.0	...
8617087	  765.4	  584.3	 4177.0	...
8617088	  765.3	  584.6	 4176.0	...
8617089	  765.1	  584.5	 4175.0	...
8617090	  764.7	  585.1	 4177.0	...
8617091	  764.6	  585.7	 4179.0	...
8617092	  764.1	  585.8	 4182.0	...
8617093	  763.7	  585.4	 4181.0	...
8617094	  764.0	  584.7	 4181.0	...
8617095	  764.7	  584.3	 4181.0	...
8617096	  765.4	  584.0	 4181.0	...
8617097	  765.4	  584.1	 4182.0	...
8617098	  765.5	  584.3	 4184.0	...
8617099	  765.2	  584.4	 4186.0	...
8617100	  765.0	  584.6	 4190.0	...
8617101	  764.7	  584.5	 4193.0	...
8617102	  763.9	  584.7	 4195.0	...
8617103	  763.1	  585.2	 4191.0	...
8617104	  763.0	  585.8	 4187.0	...
8617105	  763.8	  585.8	 4184.0	...
8617106	  764.7	  585.6	 4184.0	...
8617107	  764.9	  585.1	 4184.0	...
8617108	  765.2	  584.9	 4186.0	...
8617109	  765.2	  584.6	 4188.0	...
8617110	  764.8	  584.7	 4191.0	...
8617111	  764.4	  584.7	 4192.0	...
8617112	  764.0	  584.3	 4195.0	...
8617113	  764.0	  583.9	 4197.0	...
8617114	  763.9	  583.5	 4199.0	...
8617115	  763.8	  583.4	 4196.0	...
8617116	  763.7	  583.3	 4193.0	...
8617117	  763.6	  583.2	 4195.0	...
8617118	  763.4	  583.0	 4198.0	...
8617119	  763.2	  582.9	 4198.0	...
8617120	  763.4	  583.0	 4194.0	...
8617121	  763.8	  583.2	 4189.0	...
8617122	  764.2	  583.3	 4186.0	...
8617123	  764.1	  583.3	 4184.0	...
8617124	  764.2	  583.1	 4184.0	...
8617125	  764.2	  583.0	 4187.0	...
8617126	  764.1	  582.8	 4189.0	...
8617127	  764.0	  582.8	 4191.0	...
8617128	  764.0	  583.1	 4190.0	...
8617129	  763.9	  583.3	 4190.0	...
8617130	  763.8	  583.2	 4193.0	...
8617131	  763.7	  582.6	 4196.0	...
8617132	  763.9	  583.0	 4199.0	...
8617133	  764.0	  583.8	 4197.0	...
8617134	  764.4	  584.2	 4195.0	...
8617135	  764.7	  583.9	 4193.0	...
8617136	  764.4	  583.7	 4192.0	...
8617137	  763.9	  583.6	 4192.0	...
8617138	  763.3	  583.5	 4194.0	...
8617139	  763.0	  583.5	 4196.0	...
8617140	  762.7	  583.7	 4199.0	...
8617141	  762.6	  583.7	 4202.0	...
8617142	  762.6	  583.5	 4205.0	...
8617143	  762.8	  583.5	 4207.0	...
8617144	  762.8	  583.7	 4209.0	...
8617145	  762.9	  584.0	 4209.0	...
8617146	  763.6	  583.9	 4208.0	...
8617147	  764.3	  583.8	 4205.0	...
8617148	  764.8	  583.8	 4203.0	...
8617149	  764.5	  583.8	 4203.0	...
8617150	  764.1	  583.9	 4203.0	...
8617151	  764.0	  584.0	 4201.0	...
8617152	  763.8	  583.9	 4199.0	...
8617153	  763.6	  583.8	 4197.0	...
8617154	  763.4	  583.7	 4197.0	...
8617155	  763.3	  584.2	 4196.0	...
8617156	  763.3	  584.7	 4196.0	...
8617157	  763.5	  584.6	 4195.0	...
8617158	  763.9	  584.1	 4194.0	...
8617159	  764.2	  583.5	 4195.0	...
8617160	  764.2	  583.6	 4196.0	...
8617161	  763.6	  583.4	 4198.0	...
8617162	  762.9	  583.2	 4203.0	...
8617163	  762.5	  583.2	 4207.0	...
8617164	  762.9	  583.2	 4211.0	...
8617165	  763.3	  583.3	 4211.0	...
8617166	  763.5	  583.2	 4210.0	...
8617167	  763.4	  583.2	 4209.0	...
8617168	  763.4	  583.8	 4207.0	...
8617169	  763.4	  584.3	 4208.0	...
8617170	  763.4	  584.8	 4209.0	...
8617171	  763.4	  584.7	 4210.0	...
8617172	  763.5	  584.6	 4210.0	...
8617173	  763.6	  584.4	 4209.0	...
8617174	  764.2	  584.3	 4210.0	...
8617175	  764.8	  584.2	 4211.0	...
8617176	  764.5	  584.5	 4212.0	...
8617177	  763.8	  584.9	 4212.0	...
8617178	  763.0	  585.2	 4212.0	...
8617179	  763.0	  585.4	 4212.0	...
8617180	  762.9	  585.5	 4211.0	...
8617181	  762.9	  585.5	 4210.0	...
8617182	  763.4	  585.3	 4208.0	...
8617183	  764.0	  585.0	 4210.0	...
8617184	  764.6	  584.9	 4213.0	...
8617185	  764.4	  585.1	 4216.0	...
8617186	  764.0	  585.1	 4217.0	...
8617187	  763.7	  585.1	 4217.0	...
8617188	  763.8	  585.0	 4217.0	...
8617189	  764.0	  585.1	 4217.0	...
8617190	  764.1	  585.2	 4216.0	...
8617191	  764.2	  585.2	 4217.0	...
8617192	  764.4	  585.1	 4223.0	...
8617193	  764.6	  585.1	 4228.0	...
8617194	  764.4	  585.1	 4230.0	...
8617195	  763.9	  584.6	 4229.0	...
8617196	  763.3	  584.2	 4227.0	...
8617197	  762.9	  583.8	 4226.0	...
8617198	  762.7	  583.8	 4226.0	...
8617199	  763.1	  583.7	 4226.0	...
8617200	  763.8	  584.2	 4225.0	...
8617201	  763.5	  584.6	 4224.0	...
8617202	  762.7	  585.1	 4226.0	...
8617203	  761.7	  585.0	 4227.0	...
8617204	  761.7	  584.9	 4229.0	...
8617205	  762.3	  584.9	 4229.0	...
8617206	  763.0	  585.1	 4229.0	...
8617207	  763.7	  585.3	 4229.0	...
8617208	  763.8	  585.5	 4229.0	...
8617209	  764.6	  585.6	 4230.0	...
8617210	  765.4	  585.8	 4231.0	...
8617211	  766.1	  586.1	 4232.0	...
8617212	  765.9	  586.3	 4231.0	...
8617213	  765.3	  586.1	 4230.0	...
8617214	  765.1	  585.8	 4230.0	...
8617215	  764.9	  585.5	 4230.0	...
8617216	  764.9	  585.5	 4229.0	...
8617217	  764.2	  585.4	 4228.0	...
8617218	  763.6	  585.3	 4230.0	...
8617219	  763.3	  585.2	 4232.0	...
8617220	  763.5	  585.7	 4234.0	...
8617221	  763.6	  586.4	 4233.0	...
8617222	  763.8	  586.4	 4232.0	...
8617223	  763.9	  585.9	 4233.0	...
8617224	  764.0	  585.3	 4234.0	...
8617225	  764.3	  585.6	 4235.0	...
8617226	  764.5	  585.9	 4237.0	...
8617227	  764.8	  585.8	 4242.0	...
8617228	  764.5	  585.4	 4248.0	...
8617229	  764.2	  585.9	 4250.0	...
8617230	  764.0	  586.8	 4250.0	...
8617231	  764.2	  586.8	 4249.0	...
8617232	  764.2	  586.0	 4245.0	...
8617233	  763.6	  585.3	 4240.0	...
8617234	  762.8	  585.4	 4236.0	...
8617235	  762.5	  585.5	 4236.0	...
8617236	  762.9	  585.6	 4237.0	...
8617237	  763.2	  585.6	 4238.0	...
8617238	  763.1	  585.6	 4239.0	...
8617239	  763.0	  585.6	 4241.0	...
8617240	  762.8	  585.7	 4243.0	...
8617241	  762.7	  585.7	 4245.0	...
8617242	  762.5	  585.5	 4245.0	...
8617243	  762.5	  585.3	 4246.0	...
8617244	  762.6	  585.3	 4246.0	...
8617245	  762.5	  585.5	 4245.0	...
8617246	  762.5	  585.6	 4244.0	...
8617247	  763.1	  585.4	 4242.0	...
8617248	  763.7	  585.0	 4241.0	...
8617249	  764.3	  584.5	 4242.0	...
8617250	  764.1	  584.1	 4243.0	...
8617251	  764.1	  583.9	 4245.0	...
8617252	  764.1	  583.7	 4246.0	...
8617253	  764.5	  583.7	 4251.0	...
8617254	  765.1	  583.6	 4256.0	...
8617255	  765.6	  583.5	 4256.0	...
8617256	  765.4	  583.9	 4251.0	...
8617257	  765.0	  585.1	 4247.0	...
8617258	  764.7	  586.3	 4248.0	...
8617259	  764.5	  586.3	 4250.0	...
8617260	  764.3	  585.6	 4253.0	...
8617261	  764.1	  585.5	 4254.0	...
8617262	  764.0	  585.9	 4254.0	...
8617263	  763.9	  586.2	 4254.0	...
8617264	  764.3	  586.0	 4256.0	...
8617265	  764.9	  585.7	 4258.0	...
8617266	  765.5	  585.5	 4260.0	...
8617267	  765.4	  585.6	 4259.0	...
8617268	  765.1	  585.8	 4260.0	...
8617269	  764.9	  585.9	 4261.0	...
8617270	  764.9	  586.0	 4262.0	...
8617271	  765.0	  586.2	 4260.0	...
8617272	  764.9	  586.5	 4259.0	...
8617273	  764.4	  586.4	 4259.0	...
8617274	  764.0	  586.2	 4260.0	...
8617275	  763.6	  586.0	 4259.0	...
8617276	  763.6	  585.9	 4259.0	...
8617277	  763.1	  585.8	 4256.0	...
8617278	  762.6	  585.7	 4254.0	...
8617279	  762.2	  585.6	 4253.0	...
8617280	  762.5	  585.6	 4255.0	...
8617281	  763.5	  585.8	 4257.0	...
8617282	  764.3	  586.0	 4258.0	...
8617283	  764.9	  586.0	 4258.0	...
8617284	  764.9	  585.8	 4256.0	...
8617285	  764.9	  585.6	 4254.0	...
8617286	  764.7	  585.3	 4253.0	...
8617287	  764.4	  585.1	 4253.0	...
8617288	  764.1	  584.9	 4256.0	...
8617289	  763.8	  584.9	 4258.0	...
8617290	  763.6	  584.7	 4260.0	...
8617291	  764.0	  584.4	 4261.0	...
8617292	  764.5	  583.9	 4263.0	...
8617293	  765.1	  583.7	 4265.0	...
8617294	  764.9	  584.4	 4267.0	...
8617295	  764.6	  585.2	 4268.0	...
8617296	  764.3	  585.9	 4268.0	...
8617297	  764.0	  585.9	 4269.0	...
8617298	  763.7	  586.0	 4268.0	...
8617299	  763.2	  585.7	 4268.0	...
8617300	  763.0	  585.4	 4269.0	...
8617301	  763.1	  585.1	 4271.0	...
8617302	  763.4	  585.4	 4273.0	...
8617303	  763.7	  585.8	 4275.0	...
8617304	  763.6	  586.2	 4273.0	...
8617305	  764.0	  585.8	 4271.0	...
8617306	  764.2	  585.2	 4273.0	...
8617307	  764.5	  584.7	 4278.0	...
8617308	  764.2	  585.2	 4280.0	...
8617309	  764.0	  585.8	 4276.0	...
8617310	  763.9	  586.6	 4273.0	...
8617311	  764.2	  587.1	 4271.0	...
8617312	  764.4	  586.4	 4271.0	...
8617313	  764.6	  585.3	 4274.0	...
8617314	  764.5	  584.7	 4279.0	...
8617315	  764.5	  585.0	 4285.0	...
8617316	  764.4	  585.4	 4288.0	...
8617317	  764.2	  585.4	 4288.0	...
8617318	  764.1	  585.4	 4288.0	...
8617319	  764.2	  584.7	 4285.0	...
8617320	  764.1	  584.1	 4282.0	...
8617321	  763.9	  583.5	 4278.0	...
8617322	  763.8	  583.5	 4278.0	...
8617323	  763.9	  584.1	 4281.0	...
8617324	  764.1	  585.0	 4284.0	...
8617325	  764.3	  585.8	 4286.0	...
8617326	  764.5	  585.7	 4285.0	...
8617327	  765.0	  585.2	 4285.0	...
8617328	  765.4	  584.7	 4286.0	...
MSG	8617329 0000 _ Number Off
8617329	  765.9	  584.7	 4289.0	...
8617330	  765.8	  584.7	 4292.0	...
8617331	  766.0	  584.7	 4295.0	...
8617332	  766.2	  585.0	 4296.0	...
8617333	  766.1	  585.6	 4295.0	...
8617334	  765.8	  586.3	 4296.0	...
8617335	  764.9	  586.2	 4297.0	...
8617336	  764.2	  585.5	 4298.0	...
8617337	  764.0	  584.6	 4300.0	...
8617338	  764.4	  584.3	 4300.0	...
8617339	  764.5	  584.2	 4301.0	...
8617340	  764.3	  584.5	 4301.0	...
8617341	  764.7	  584.9	 4300.0	...
8617342	  765.5	  585.0	 4299.0	...
8617343	  766.3	  584.8	 4299.0	...
8617344	  766.7	  585.0	 4299.0	...
8617345	  766.8	  585.3	 4298.0	...
8617346	  766.8	  585.3	 4297.0	...
8617347	  766.7	  585.2	 4299.0	...
8617348	  766.5	  585.1	 4301.0	...
8617349	  766.1	  585.1	 4302.0	...
8617350	  765.6	  584.9	 4302.0	...
8617351	  765.6	  584.7	 4302.0	...
8617352	  766.1	  584.7	 4302.0	...
8617353	  765.4	  584.9	 4301.0	...
8617354	  764.3	  585.2	 4303.0	...
8617355	  763.8	  585.1	 4307.0	...
8617356	  764.4	  585.0	 4311.0	...
8617357	  765.0	  584.9	 4314.0	...
8617358	  764.9	  584.6	 4314.0	...
8617359	  764.6	  584.4	 4315.0	...
8617360	  764.4	  584.1	 4317.0	...
8617361	  764.1	  584.3	 4320.0	...
8617362	  764.0	  584.6	 4322.0	...
8617363	  763.8	  585.0	 4320.0	...
8617364	  763.7	  585.0	 4316.0	...
8617365	  763.6	  585.0	 4313.0	...
8617366	  763.7	  585.0	 4313.0	...
8617367	  764.4	  584.9	 4312.0	...
8617368	  765.0	  584.7	 4311.0	...
8617369	  765.3	  584.2	 4310.0	...
8617370	  765.1	  583.9	 4310.0	...
8617371	  764.9	  584.0	 4310.0	...
8617372	  764.9	  584.4	 4309.0	...
8617373	  765.0	  584.7	 4306.0	...
8617374	  765.0	  584.3	 4304.0	...
8617375	  765.1	  584.1	 4308.0	...
8617376	  765.1	  584.1	 4318.0	...
8617377	  765.2	  584.3	 4327.0	...
8617378	  766.0	  584.3	 4328.0	...
8617379	  766.8	  584.0	 4327.0	...
8617380	  767.4	  583.7	 4326.0	...
8617381	  767.0	  583.6	 4323.0	...
8617382	  766.2	  583.6	 4319.0	...
8617383	  765.4	  583.6	 4317.0	...
8617384	  764.9	  583.7	 4320.0	...
8617385	  764.8	  583.9	 4322.0	...
8617386	  764.8	  584.0	 4322.0	...
8617387	  764.8	  583.8	 4324.0	...
8617388	  764.8	  583.6	 4327.0	...
8617389	  764.8	  584.0	 4330.0	...
8617390	  765.5	  584.5	 4330.0	...
8617391	  766.3	  585.0	 4330.0	...
8617392	  766.5	  584.8	 4331.0	...
8617393	  765.9	  584.8	 4331.0	...
8617394	  765.2	  584.7	 4333.0	...
8617395	  765.5	  584.5	 4334.0	...
8617396	  765.7	  584.4	 4337.0	...
8617397	  765.8	  584.4	 4339.0	...
8617398	  765.6	  584.4	 4337.0	...
8617399	  766.1	  584.3	 4333.0	...
8617400	  766.5	  583.9	 4333.0	...
8617401	  766.9	  583.4	 4335.0	...
8617402	  766.4	  583.1	 4335.0	...
8617403	  766.0	  582.9	 4331.0	...
8617404	  765.6	  582.8	 4326.0	...
8617405	  765.4	  583.0	 4323.0	...
8617406	  765.8	  583.3	 4324.0	...
8617407	  766.4	  583.8	 4324.0	...
8617408	  766.8	  584.2	 4324.0	...
8617409	  766.6	  584.1	 4324.0	...
8617410	  766.4	  584.0	 4325.0	...
8617411	  766.2	  584.2	 4328.0	...
8617412	  765.4	  584.6	 4330.0	...
8617413	  764.5	  584.9	 4330.0	...
8617414	  763.7	  584.9	 4331.0	...
8617415	  763.7	  584.8	 4331.0	...
8617416	  764.0	  584.5	 4334.0	...
8617417	  764.4	  584.3	 4337.0	...
8617418	  764.8	  584.1	 4339.0	...
8617419	  765.2	  584.1	 4340.0	...
8617420	  765.3	  583.8	 4337.0	...
8617421	  765.4	  583.6	 4334.0	...
8617422	  765.6	  584.1	 4331.0	...
8617423	  765.9	  584.8	 4332.0	...
8617424	  766.1	  585.5	 4332.0	...
8617425	  766.1	  585.5	 4331.0	...
8617426	  766.1	  585.3	 4330.0	...
8617427	  766.2	  585.1	 4329.0	...
8617428	  766.3	  584.9	 4330.0	...
8617429	  766.0	  585.1	 4332.0	...
8617430	  765.6	  585.2	 4333.0	...
8617431	  765.5	  584.6	 4332.0	...
8617432	  765.8	  584.0	 4331.0	...
8617433	  766.1	  583.5	 4330.0	...
8617434	  766.2	  583.7	 4329.0	...
8617435	  766.3	  583.6	 4329.0	...
8617436	  766.4	  584.3	 4329.0	...
8617437	  766.4	  585.1	 4330.0	...
8617438	  766.3	  585.4	 4331.0	...
8617439	  766.3	  584.9	 4332.0	...
8617440	  766.3	  584.5	 4332.0	...
8617441	  766.5	  584.4	 4334.0	...
8617442	  766.6	  584.3	 4336.0	...
8617443	  766.9	  584.1	 4336.0	...
8617444	  767.0	  584.2	 4334.0	...
8617445	  767.1	  584.3	 4333.0	...
8617446	  767.0	  584.3	 4333.0	...
8617447	  766.6	  583.9	 4334.0	...
8617448	  766.3	  583.5	 4334.0	...
8617449	  766.1	  583.7	 4335.0	...
8617450	  766.3	  584.3	 4335.0	...
8617451	  766.5	  585.4	 4332.0	...
8617452	  766.6	  585.9	 4329.0	...
8617453	  766.5	  585.9	 4333.0	...
8617454	  766.3	  585.4	 4340.0	...
8617455	  766.2	  584.6	 4347.0	...
8617456	  766.0	  584.5	 4346.0	...
8617457	  765.9	  584.7	 4344.0	...
8617458	  765.8	  585.1	 4342.0	...
8617459	  765.7	  585.6	 4341.0	...
8617460	  765.8	  585.1	 4343.0	...
8617461	  766.0	  584.7	 4346.0	...
8617462	  766.1	  584.0	 4349.0	...
8617463	  766.1	  583.8	 4350.0	...
8617464	  765.9	  583.5	 4351.0	...
8617465	  765.8	  583.5	 4352.0	...
8617466	  765.5	  584.0	 4349.0	...
8617467	  765.3	  584.6	 4345.0	...
8617468	  765.2	  585.1	 4341.0	...
8617469	  765.3	  584.9	 4340.0	...
8617470	  765.6	  584.7	 4340.0	...
8617471	  765.8	  584.6	 4340.0	...
8617472	  765.8	  584.8	 4340.0	...
8617473	  765.8	  585.0	 4340.0	...
8617474	  765.8	  585.3	 4339.0	...
8617475	  765.8	  585.3	 4338.0	...
8617476	  765.9	  585.2	 4340.0	...
8617477	  765.9	  585.2	 4343.0	...
8617478	  766.0	  585.3	 4346.0	...
8617479	  766.0	  585.5	 4346.0	...
8617480	  766.0	  585.5	 4344.0	...
8617481	  766.4	  585.4	 4342.0	...
8617482	  766.9	  585.4	 4339.0	...
8617483	  767.3	  585.6	 4339.0	...
8617484	  767.4	  585.9	 4339.0	...
8617485	  767.6	  586.1	 4339.0	...
8617486	  767.4	  586.2	 4338.0	...
8617487	  767.0	  586.3	 4338.0	...
8617488	  766.6	  586.4	 4339.0	...
8617489	  766.6	  586.5	 4342.0	...
8617490	  766.6	  586.6	 4344.0	...
8617491	  766.6	  586.4	 4346.0	...
8617492	  766.5	  586.3	 4345.0	...
8617493	  766.4	  586.2	 4344.0	...
8617494	  766.3	  586.1	 4345.0	...
8617495	  766.2	  585.8	 4346.0	...
8617496	  766.9	  585.4	 4346.0	...
8617497	  767.6	  585.6	 4344.0	...
8617498	  767.6	  585.9	 4343.0	...
8617499	  766.9	  586.3	 4341.0	...
8617500	  766.2	  586.3	 4342.0	...
8617501	  766.2	  586.0	 4342.0	...
8617502	  766.1	  585.6	 4343.0	...
8617503	  766.0	  585.5	 4344.0	...
8617504	  766.2	  585.5	 4344.0	...
8617505	  766.6	  585.2	 4343.0	...
8617506	  766.8	  584.7	 4342.0	...
8617507	  766.7	  584.2	 4342.0	...
8617508	  766.7	  584.2	 4342.0	...
8617509	  766.6	  584.0	 4340.0	...
8617510	  766.4	  583.9	 4339.0	...
8617511	  766.4	  583.7	 4337.0	...
8617512	  766.6	  583.6	 4337.0	...
8617513	  767.0	  583.3	 4337.0	...
8617514	  767.3	  583.2	 4336.0	...
8617515	  767.6	  583.1	 4335.0	...
8617516	  767.7	  584.0	 4335.0	...
8617517	  767.1	  584.9	 4337.0	...
8617518	  766.5	  585.8	 4339.0	...
8617519	  766.2	  585.8	 4345.0	...
8617520	  766.6	  585.9	 4350.0	...
8617521	  767.2	  586.1	 4355.0	...
8617522	  767.3	  586.5	 4356.0	...
8617523	  767.3	  586.6	 4353.0	...
8617524	  767.3	  586.5	 4350.0	...
8617525	  767.6	  585.9	 4351.0	...
8617526	  767.9	  585.4	 4355.0	...
8617527	  768.2	  584.9	 4358.0	...
8617528	  768.4	  585.0	 4357.0	...
MSG	8617529 0000 _ Number On
8617529	  768.6	  585.2	 4356.0	...
8617530	  768.7	  585.4	 4357.0	...
8617531	  768.5	  585.9	 4359.0	...
8617532	  768.2	  586.3	 4356.0	...
8617533	  767.9	  586.3	 4350.0	...
8617534	  767.8	  585.9	 4349.0	...
8617535	  767.8	  585.3	 4353.0	...
8617536	  767.5	  585.1	 4358.0	...
8617537	  767.3	  584.9	 4360.0	...
8617538	  767.2	  584.7	 4362.0	...
8617539	  767.4	  584.5	 4363.0	...
8617540	  767.3	  584.7	 4369.0	...
8617541	  767.0	  584.9	 4374.0	...
8617542	  766.8	  585.5	 4379.0	...
8617543	  766.7	  585.7	 4377.0	...
8617544	  766.6	  585.8	 4370.0	...
8617545	  766.5	  585.6	 4364.0	...
8617546	  766.1	  585.5	 4359.0	...
8617547	  765.9	  585.5	 4357.0	...
8617548	  766.0	  585.2	 4354.0	...
8617549	  766.3	  585.0	 4353.0	...
8617550	  766.7	  584.6	 4354.0	...
8617551	  766.9	  584.5	 4355.0	...
8617552	  767.1	  584.6	 4356.0	...
8617553	  767.2	  584.7	 4355.0	...
8617554	  767.2	  584.5	 4354.0	...
8617555	  767.6	  584.2	 4353.0	...
8617556	  768.3	  584.2	 4352.0	...
8617557	  768.9	  584.6	 4352.0	...
8617558	  768.5	  584.8	 4355.0	...
8617559	  767.9	  584.6	 4357.0	...
8617560	  767.1	  584.3	 4359.0	...
8617561	  766.9	  584.2	 4358.0	...
8617562	  766.7	  584.0	 4357.0	...
8617563	  766.6	  584.0	 4356.0	...
8617564	  766.7	  584.1	 4357.0	...
8617565	  766.8	  584.3	 4358.0	...
8617566	  766.9	  584.3	 4359.0	...
8617567	  767.0	  584.2	 4360.0	...
8617568	  767.3	  584.6	 4360.0	...
8617569	  767.5	  584.9	 4358.0	...
8617570	  767.1	  585.1	 4356.0	...
8617571	  766.4	  584.7	 4358.0	...
8617572	  765.8	  584.9	 4363.0	...
8617573	  766.5	  585.3	 4367.0	...
8617574	  767.1	  585.6	 4366.0	...
8617575	  767.6	  585.5	 4366.0	...
8617576	  767.5	  585.6	 4368.0	...
8617577	  767.0	  585.8	 4370.0	...
8617578	  766.5	  586.1	 4367.0	...
8617579	  766.2	  586.3	 4364.0	...
8617580	  766.6	  586.5	 4362.0	...
8617581	  767.0	  586.6	 4363.0	...
8617582	  767.2	  586.1	 4366.0	...
8617583	  767.0	  585.6	 4368.0	...
8617584	  766.9	  585.0	 4370.0	...
8617585	  767.1	  585.0	 4371.0	...
8617586	  767.4	  585.1	 4371.0	...
8617587	  767.4	  585.2	 4370.0	...
8617588	  767.2	  585.2	 4368.0	...
8617589	  767.1	  585.1	 4367.0	...
8617590	  767.1	  585.0	 4368.0	...
8617591	  767.1	  585.1	 4368.0	...
8617592	  767.5	  585.2	 4371.0	...
8617593	  768.2	  585.3	 4376.0	...
8617594	  768.8	  585.2	 4380.0	...
8617595	  768.2	  585.0	 4382.0	...
8617596	  767.3	  585.0	 4380.0	...
8617597	  766.5	  585.3	 4377.0	...
8617598	  766.6	  585.4	 4375.0	...
8617599	  766.7	  585.5	 4375.0	...
8617600	  767.2	  585.6	 4375.0	...
8617601	  767.8	  585.6	 4377.0	...
8617602	  768.1	  585.5	 4379.0	...
8617603	  767.8	  585.5	 4381.0	...
8617604	  767.4	  585.5	 4382.0	...
8617605	  767.3	  585.3	 4382.0	...
8617606	  767.3	  585.0	 4381.0	...
8617607	  767.1	  584.8	 4380.0	...
8617608	  766.8	  584.8	 4383.0	...
8617609	  766.4	  584.8	 4387.0	...
8617610	  766.3	  585.1	 4390.0	...
8617611	  766.3	  585.5	 4390.0	...
8617612	  766.5	  585.8	 4389.0	...
8617613	  766.8	  585.9	 4387.0	...
8617614	  767.2	  586.0	 4384.0	...
8617615	  767.7	  586.7	 4383.0	...
8617616	  768.0	  587.4	 4383.0	...
8617617	  768.0	  587.8	 4382.0	...
8617618	  767.9	  587.4	 4381.0	...
8617619	  767.7	  586.6	 4382.0	...
8617620	  767.6	  585.9	 4382.0	...
8617621	  767.5	  585.4	 4383.0	...
8617622	  767.4	  585.3	 4382.0	...
8617623	  767.4	  585.5	 4381.0	...
8617624	  767.5	  585.5	 4377.0	...
8617625	  767.6	  585.5	 4374.0	...
8617626	  767.6	  585.5	 4372.0	...
8617627	  767.5	  585.7	 4372.0	...
8617628	  767.3	  585.9	 4375.0	...
8617629	  767.1	  586.0	 4378.0	...
8617630	  766.9	  586.2	 4379.0	...
8617631	  766.8	  586.6	 4377.0	...
8617632	  766.7	  586.8	 4374.0	...
8617633	  766.7	  586.7	 4375.0	...
8617634	  767.0	  586.3	 4377.0	...
8617635	  767.4	  585.9	 4381.0	...
8617636	  767.4	  585.9	 4384.0	...
8617637	  767.0	  586.1	 4386.0	...
8617638	  766.6	  586.4	 4385.0	...
8617639	  766.3	  586.1	 4385.0	...
8617640	  766.3	  585.6	 4387.0	...
8617641	  766.6	  584.8	 4389.0	...
8617642	  767.1	  584.5	 4391.0	...
8617643	  767.4	  584.4	 4391.0	...
8617644	  767.6	  584.8	 4391.0	...
8617645	  767.8	  585.1	 4392.0	...
8617646	  767.8	  585.1	 4393.0	...
8617647	  767.8	  584.6	 4397.0	...
8617648	  767.6	  584.2	 4401.0	...
8617649	  767.4	  583.7	 4404.0	...
8617650	  767.4	  583.5	 4403.0	...
8617651	  767.5	  584.2	 4403.0	...
8617652	  767.3	  585.1	 4405.0	...
8617653	  766.9	  585.9	 4407.0	...
8617654	  766.5	  585.8	 4407.0	...
8617655	  766.5	  585.8	 4407.0	...
8617656	  766.6	  586.0	 4409.0	...
8617657	  766.6	  586.2	 4410.0	...
8617658	  766.7	  586.2	 4411.0	...
8617659	  766.8	  586.2	 4412.0	...
8617660	  766.7	  586.2	 4413.0	...
8617661	  766.5	  585.5	 4414.0	...
8617662	  766.9	  584.8	 4413.0	...
8617663	  767.4	  584.1	 4412.0	...
8617664	  768.0	  584.3	 4410.0	...
8617665	  767.9	  584.6	 4407.0	...
8617666	  767.8	  585.0	 4404.0	...
8617667	  767.7	  585.0	 4401.0	...
8617668	  768.0	  585.0	 4402.0	...
8617669	  768.2	  585.0	 4402.0	...
8617670	  768.5	  584.9	 4403.0	...
8617671	  768.6	  584.9	 4405.0	...
8617672	  768.6	  584.8	 4407.0	...
8617673	  768.6	  585.0	 4408.0	...
8617674	  768.4	  585.2	 4408.0	...
8617675	  768.1	  585.5	 4408.0	...
8617676	  767.8	  585.6	 4413.0	...
8617677	  767.4	  585.6	 4417.0	...
8617678	  767.1	  585.5	 4423.0	...
8617679	  766.9	  584.9	 4425.0	...
8617680	  766.8	  584.2	 4425.0	...
8617681	  766.9	  583.4	 4424.0	...
8617682	  767.0	  583.2	 4423.0	...
8617683	  767.2	  583.1	 4427.0	...
8617684	  767.4	  583.1	 4430.0	...
8617685	  767.6	  583.1	 4433.0	...
8617686	  767.2	  583.2	 4429.0	...
8617687	  766.7	  583.2	 4424.0	...
8617688	  766.1	  583.9	 4420.0	...
8617689	  766.2	  584.4	 4421.0	...
8617690	  766.4	  584.7	 4421.0	...
8617691	  766.6	  584.5	 4419.0	...
8617692	  766.6	  584.3	 4417.0	...
8617693	  766.8	  584.6	 4417.0	...
8617694	  767.0	  584.9	 4417.0	...
8617695	  767.2	  585.2	 4418.0	...
8617696	  767.3	  585.1	 4421.0	...
8617697	  767.3	  584.9	 4423.0	...
8617698	  767.2	  584.8	 4425.0	...
8617699	  767.1	  584.8	 4424.0	...
8617700	  766.9	  585.1	 4421.0	...
8617701	  766.7	  585.3	 4419.0	...
8617702	  766.7	  584.9	 4420.0	...
8617703	  766.9	  584.4	 4421.0	...
8617704	  767.0	  584.4	 4422.0	...
8617705	  766.9	  585.1	 4422.0	...
8617706	  766.8	  585.6	 4422.0	...
8617707	  767.0	  585.6	 4425.0	...
8617708	  767.1	  585.1	 4429.0	...
8617709	  767.0	  584.5	 4433.0	...
8617710	  767.0	  584.0	 4434.0	...
8617711	  767.4	  584.0	 4434.0	...
8617712	  767.8	  584.1	 4434.0	...
8617713	  767.3	  584.3	 4434.0	...
8617714	  766.3	  584.1	 4435.0	...
8617715	  765.7	  584.0	 4436.0	...
8617716	  766.0	  584.5	 4436.0	...
8617717	  766.5	  585.2	 4435.0	...
8617718	  766.8	  586.0	 4435.0	...
8617719	  767.0	  585.9	 4434.0	...
8617720	  767.2	  585.7	 4434.0	...
8617721	  767.5	  585.4	 4433.0	...
8617722	  767.8	  585.2	 4436.0	...
8617723	  768.0	  585.2	 4438.0	...
8617724	  768.0	  585.2	 4441.0	...
8617725	  768.0	  585.2	 4442.0	...
8617726	  767.9	  585.1	 4444.0	...
8617727	  767.9	  585.1	 4448.0	...
8617728	  768.2	  584.9	 4450.0	...
8617729	  768.5	  584.9	 4451.0	...
8617730	  768.1	  585.0	 4448.0	...
8617731	  767.4	  585.2	 4446.0	...
8617732	  766.8	  585.4	 4449.0	...
8617733	  766.8	  585.5	 4453.0	...
8617734	  766.9	  585.5	 4457.0	...
8617735	  767.1	  585.5	 4449.0	...
8617736	  767.1	  585.3	 4442.0	...
8617737	  767.2	  585.0	 4435.0	...
8617738	  767.1	  584.8	 4434.0	...
8617739	  767.1	  584.9	 4435.0	...
8617740	  767.0	  584.9	 4436.0	...
8617741	  767.1	  584.8	 4437.0	...
8617742	  767.1	  584.7	 4439.0	...
8617743	  767.0	  584.7	 4440.0	...
8617744	  766.9	  584.7	 4441.0	...
8617745	  766.9	  584.8	 4441.0	...
8617746	  767.0	  584.9	 4441.0	...
8617747	  767.2	  584.9	 4441.0	...
8617748	  767.3	  584.9	 4444.0	...
8617749	  767.3	  585.0	 4447.0	...
8617750	  767.3	  585.0	 4450.0	...
8617751	  767.4	  585.0	 4449.0	...
8617752	  766.9	  585.1	 4449.0	...
8617753	  766.4	  584.8	 4449.0	...
8617754	  765.9	  584.4	 4448.0	...
8617755	  766.2	  584.0	 4448.0	...
8617756	  766.8	  584.0	 4448.0	...
8617757	  767.4	  584.1	 4448.0	...
8617758	  767.6	  584.2	 4448.0	...
8617759	  767.0	  584.2	 4448.0	...
8617760	  766.5	  584.3	 4448.0	...
8617761	  766.3	  584.3	 4447.0	...
8617762	  766.4	  584.2	 4447.0	...
8617763	  766.3	  583.7	 4450.0	...
8617764	  766.0	  583.2	 4452.0	...
8617765	  766.1	  583.7	 4454.0	...
8617766	  766.5	  584.7	 4452.0	...
8617767	  766.7	  585.7	 4452.0	...
8617768	  766.4	  585.6	 4453.0	...
8617769	  766.1	  585.2	 4453.0	...
8617770	  766.0	  584.8	 4453.0	...
8617771	  766.5	  585.4	 4450.0	...
8617772	  767.1	  586.3	 4448.0	...
8617773	  767.6	  587.0	 4445.0	...
8617774	  767.4	  586.5	 4446.0	...
8617775	  767.1	  586.1	 4449.0	...
8617776	  767.0	  585.8	 4450.0	...
8617777	  766.9	  585.5	 4450.0	...
8617778	  766.8	  585.2	 4451.0	...
8617779	  766.7	  584.9	 4452.0	...
8617780	  766.8	  584.7	 4453.0	...
8617781	  766.8	  584.6	 4452.0	...
8617782	  766.6	  584.5	 4450.0	...
8617783	  766.3	  584.5	 4448.0	...
8617784	  766.1	  584.6	 4448.0	...
8617785	  766.1	  584.6	 4450.0	...
8617786	  766.0	  584.7	 4454.0	...
8617787	  766.0	  584.1	 4456.0	...
8617788	  766.1	  583.5	 4456.0	...
8617789	  766.2	  583.4	 4454.0	...
8617790	  766.3	  583.8	 4453.0	...
8617791	  766.4	  584.0	 4453.0	...
8617792	  766.3	  583.7	 4454.0	...
8617793	  766.3	  583.4	 4456.0	...
8617794	  766.5	  583.5	 4458.0	...
8617795	  766.7	  583.6	 4456.0	...
8617796	  766.7	  583.7	 4454.0	...
8617797	  766.6	  583.6	 4454.0	...
8617798	  766.4	  583.7	 4457.0	...
8617799	  766.5	  583.7	 4458.0	...
8617800	  766.7	  583.6	 4457.0	...
8617801	  766.9	  583.3	 4456.0	...
8617802	  766.4	  583.2	 4457.0	...
8617803	  765.9	  583.3	 4458.0	...
8617804	  765.5	  583.5	 4458.0	...
8617805	  765.5	  583.8	 4459.0	...
8617806	  765.6	  583.8	 4459.0	...
8617807	  765.7	  583.8	 4459.0	...
8617808	  765.9	  583.8	 4461.0	...
8617809	  765.9	  584.0	 4464.0	...
8617810	  765.6	  584.2	 4467.0	...
8617811	  764.7	  584.2	 4466.0	...
8617812	  763.9	  584.2	 4465.0	...
8617813	  764.1	  584.5	 4464.0	...
8617814	  764.8	  584.9	 4465.0	...
8617815	  765.4	  584.6	 4466.0	...
8617816	  765.3	  583.9	 4467.0	...
8617817	  765.3	  583.2	 4467.0	...
8617818	  765.3	  583.2	 4467.0	...
8617819	  765.6	  583.2	 4467.0	...
8617820	  765.9	  583.0	 4467.0	...
8617821	  766.0	  582.8	 4468.0	...
8617822	  765.7	  582.5	 4470.0	...
8617823	  765.2	  582.2	 4474.0	...
8617824	  765.0	  582.8	 4478.0	...
8617825	  765.3	  583.6	 4481.0	...
8617826	  765.6	  584.2	 4482.0	...
8617827	  765.3	  584.0	 4482.0	...
8617828	  764.8	  583.8	 4483.0	...
8617829	  764.4	  583.7	 4484.0	...
8617830	  764.1	  583.3	 4482.0	...
8617831	  763.9	  582.9	 4479.0	...
8617832	  763.8	  582.7	 4476.0	...
8617833	  764.5	  582.7	 4476.0	...
8617834	  765.2	  582.8	 4477.0	...
8617835	  765.9	  582.8	 4479.0	...
8617836	  766.0	  582.6	 4482.0	...
8617837	  765.9	  582.7	 4480.0	...
8617838	  765.9	  582.8	 4479.0	...
8617839	  765.9	  583.0	 4478.0	...
8617840	  765.9	  583.1	 4478.0	...
MSG	8617841 0000 _ Number Off
8617841	  766.2	  583.4	 4478.0	...
8617842	  766.4	  583.6	 4478.0	...
8617843	  766.5	  583.6	 4477.0	...
8617844	  766.2	  583.3	 4476.0	...
8617845	  765.8	  583.2	 4480.0	...
8617846	  765.2	  583.4	 4486.0	...
8617847	  764.9	  583.6	 4487.0	...
8617848	  764.8	  583.7	 4483.0	...
8617849	  764.7	  583.4	 4479.0	...
8617850	  764.3	  583.1	 4483.0	...
8617851	  763.9	  582.8	 4486.0	...
8617852	  763.7	  583.0	 4488.0	...
8617853	  763.6	  583.1	 4487.0	...
8617854	  763.9	  582.8	 4486.0	...
8617855	  764.1	  582.4	 4487.0	...
8617856	  764.4	  582.0	 4488.0	...
8617857	  764.6	  582.2	 4489.0	...
8617858	  764.8	  582.4	 4489.0	...
8617859	  764.9	  582.6	 4490.0	...
8617860	  764.9	  583.1	 4492.0	...
8617861	  764.7	  583.6	 4495.0	...
8617862	  764.7	  583.1	 4497.0	...
8617863	  764.6	  582.2	 4497.0	...
8617864	  764.5	  581.8	 4497.0	...
8617865	  764.5	  582.3	 4496.0	...
8617866	  764.1	  583.2	 4495.0	...
8617867	  763.6	  583.6	 4494.0	...
8617868	  763.3	  583.1	 4493.0	...
8617869	  763.3	  582.2	 4492.0	...
8617870	  763.0	  581.5	 4494.0	...
8617871	  762.6	  581.7	 4496.0	...
8617872	  762.6	  581.8	 4498.0	...
8617873	  763.0	  582.1	 4498.0	...
8617874	  763.3	  582.4	 4499.0	...
8617875	  763.3	  582.9	 4501.0	...
8617876	  763.3	  583.2	 4503.0	...
8617877	  763.4	  583.4	 4505.0	...
8617878	  763.5	  583.2	 4508.0	...
8617879	  763.4	  582.7	 4511.0	...
8617880	  763.5	  582.3	 4512.0	...
8617881	  763.9	  582.0	 4510.0	...
8617882	  763.8	  582.0	 4508.0	...
8617883	  763.5	  582.0	 4508.0	...
8617884	  762.8	  582.0	 4506.0	...
8617885	  762.7	  581.9	 4502.0	...
8617886	  762.9	  581.9	 4499.0	...
8617887	  763.0	  581.3	 4498.0	...
8617888	  763.0	  580.8	 4498.0	...
8617889	  763.1	  581.5	 4497.0	...
8617890	  763.1	  582.7	 4496.0	...
8617891	  763.0	  583.1	 4494.0	...
8617892	  762.8	  582.3	 4491.0	...
8617893	  762.7	  582.0	 4490.0	...
8617894	  762.8	  582.5	 4492.0	...
8617895	  763.0	  582.4	 4494.0	...
8617896	  763.1	  581.8	 4493.0	...
8617897	  763.0	  581.2	 4492.0	...
8617898	  763.0	  580.7	 4494.0	...
8617899	  763.1	  580.1	 4497.0	...
8617900	  763.3	  579.5	 4499.0	...
8617901	  763.3	  579.4	 4499.0	...
8617902	  762.8	  579.4	 4497.0	...
8617903	  762.1	  580.1	 4496.0	...
8617904	  761.6	  580.7	 4495.0	...
8617905	  762.0	  581.3	 4494.0	...
8617906	  762.6	  581.2	 4495.0	...
8617907	  762.9	  581.1	 4499.0	...
8617908	  762.6	  581.1	 4503.0	...
8617909	  762.5	  580.8	 4508.0	...
8617910	  762.7	  580.4	 4508.0	...
8617911	  762.7	  580.1	 4506.0	...
8617912	  762.6	  580.1	 4504.0	...
8617913	  762.4	  580.1	 4502.0	...
8617914	  762.5	  580.2	 4503.0	...
8617915	  762.3	  580.3	 4503.0	...
8617916	  762.1	  580.3	 4503.0	...
8617917	  761.9	  580.3	 4505.0	...
8617918	  761.9	  580.6	 4507.0	...
8617919	  761.9	  580.9	 4509.0	...
8617920	  762.3	  581.2	 4509.0	...
8617921	  762.6	  581.2	 4509.0	...
8617922	  762.9	  581.4	 4508.0	...
8617923	  762.2	  581.8	 4509.0	...
8617924	  761.4	  581.1	 4510.0	...
8617925	  760.6	  580.2	 4512.0	...
8617926	  760.5	  580.0	 4513.0	...
8617927	  760.9	  580.9	 4513.0	...
8617928	  761.3	  581.7	 4517.0	...
8617929	  761.7	  581.4	 4520.0	...
8617930	  761.7	  581.2	 4523.0	...
8617931	  761.8	  580.8	 4522.0	...
8617932	  761.9	  580.7	 4515.0	...
8617933	  762.0	  580.8	 4508.0	...
8617934	  762.2	  581.0	 4502.0	...
8617935	  762.3	  581.2	 4502.0	...
8617936	  762.4	  581.2	 4502.0	...
8617937	  762.1	  581.2	 4503.0	...
8617938	  761.5	  580.9	 4506.0	...
8617939	  760.9	  580.7	 4508.0	...
8617940	  760.8	  580.6	 4511.0	...
8617941	  760.0	  580.6	 4512.0	...
8617942	  759.1	  580.6	 4513.0	...
8617943	  759.0	  580.4	 4510.0	...
8617944	  759.9	  580.1	 4508.0	...
8617945	  760.0	  579.9	 4506.0	...
8617946	  759.2	  579.7	 4506.0	...
8617947	  758.6	  579.5	 4506.0	...
8617948	  758.9	  579.4	 4506.0	...
8617949	  759.1	  579.4	 4507.0	...
8617950	  759.4	  579.1	 4509.0	...
8617951	  759.7	  578.7	 4511.0	...
8617952	  759.9	  578.9	 4514.0	...
8617953	  759.9	  579.5	 4514.0	...
8617954	  759.9	  579.9	 4515.0	...
8617955	  760.0	  579.7	 4516.0	...
8617956	  760.0	  579.6	 4514.0	...
8617957	  760.0	  579.8	 4512.0	...
8617958	  759.9	  580.1	 4510.0	...
8617959	  760.1	  580.3	 4509.0	...
8617960	  760.4	  580.4	 4508.0	...
8617961	  760.6	  579.5	 4510.0	...
8617962	  760.6	  578.5	 4512.0	...
8617963	  760.6	  577.9	 4514.0	...
8617964	  760.3	  578.6	 4513.0	...
8617965	  760.0	  579.4	 4512.0	...
8617966	  759.7	  579.4	 4514.0	...
8617967	  759.7	  579.0	 4515.0	...
8617968	  759.7	  578.8	 4516.0	...
8617969	  759.7	  579.0	 4516.0	...
8617970	  759.8	  579.1	 4517.0	...
8617971	  759.8	  579.1	 4519.0	...
8617972	  760.0	  579.3	 4519.0	...
8617973	  760.2	  579.7	 4520.0	...
8617974	  760.0	  580.1	 4520.0	...
8617975	  759.7	  580.4	 4519.0	...
8617976	  759.3	  580.4	 4518.0	...
8617977	  759.3	  580.5	 4516.0	...
8617978	  759.2	  580.3	 4516.0	...
8617979	  759.1	  580.2	 4515.0	...
8617980	  759.1	  580.2	 4514.0	...
8617981	  759.1	  580.4	 4512.0	...
8617982	  759.0	  580.5	 4511.0	...
8617983	  759.0	  580.5	 4509.0	...
8617984	  758.7	  580.3	 4507.0	...
8617985	  758.5	  580.1	 4505.0	...
8617986	  758.3	  579.9	 4505.0	...
8617987	  758.2	  579.6	 4504.0	...
8617988	  758.1	  579.4	 4503.0	...
8617989	  758.0	  579.2	 4502.0	...
8617990	  757.8	  579.3	 4501.0	...
8617991	  757.7	  579.5	 4501.0	...
8617992	  757.7	  579.6	 4501.0	...
8617993	  757.9	  579.6	 4502.0	...
8617994	  758.1	  579.6	 4503.0	...
8617995	  758.4	  579.6	 4502.0	...
8617996	  758.4	  579.7	 4501.0	...
8617997	  758.5	  579.5	 4500.0	...
8617998	  758.5	  579.1	 4500.0	...
8617999	  758.4	  578.7	 4500.0	...
8618000	  758.4	  579.0	 4500.0	...
8618001	  758.5	  579.5	 4503.0	...
8618002	  758.5	  579.3	 4505.0	...
8618003	  758.4	  578.6	 4508.0	...
8618004	  758.2	  578.1	 4507.0	...
8618005	  758.0	  578.2	 4507.0	...
8618006	  757.8	  578.3	 4508.0	...
8618007	  758.1	  578.8	 4508.0	...
8618008	  758.7	  579.2	 4508.0	...
8618009	  759.2	  579.8	 4507.0	...
8618010	  759.1	  580.0	 4506.0	...
8618011	  759.0	  579.9	 4505.0	...
8618012	  758.7	  579.7	 4505.0	...
8618013	  758.3	  579.6	 4503.0	...
8618014	  757.7	  579.1	 4502.0	...
8618015	  757.5	  578.5	 4502.0	...
8618016	  757.4	  578.1	 4503.0	...
8618017	  757.3	  578.3	 4504.0	...
8618018	  757.2	  579.0	 4503.0	...
8618019	  757.5	  579.6	 4501.0	...
8618020	  757.9	  579.9	 4496.0	...
8618021	  758.2	  579.7	 4492.0	...
8618022	  758.2	  579.7	 4494.0	...
8618023	  758.2	  580.1	 4498.0	...
8618024	  758.2	  580.5	 4502.0	...
8618025	  758.2	  580.5	 4501.0	...
8618026	  757.9	  580.5	 4500.0	...
8618027	  757.5	  580.6	 4499.0	...
8618028	  756.9	  580.9	 4500.0	...
8618029	  756.7	  580.2	 4501.0	...
8618030	  756.5	  579.0	 4503.0	...
8618031	  756.5	  577.8	 4504.0	...
8618032	  756.6	  578.2	 4503.0	...
8618033	  757.2	  578.9	 4503.0	...
8618034	  757.8	  579.3	 4504.0	...
8618035	  757.8	  579.0	 4505.0	...
8618036	  757.1	  579.1	 4506.0	...
8618037	  756.4	  579.6	 4504.0	...
8618038	  756.4	  580.1	 4501.0	...
8618039	  756.5	  579.0	 4499.0	...
8618040	  756.6	  577.9	 4499.0	...
8618041	  756.5	  577.2	 4500.0	...
8618042	  756.5	  577.7	 4501.0	...
8618043	  757.0	  578.7	 4500.0	...
8618044	  757.5	  579.2	 4499.0	...
8618045	  758.1	  579.7	 4497.0	...
8618046	  758.1	  579.5	 4497.0	...
8618047	  757.7	  579.3	 4500.0	...
8618048	  757.4	  579.2	 4502.0	...
8618049	  757.0	  579.2	 4505.0	...
8618050	  757.0	  578.8	 4504.0	...
8618051	  756.8	  578.3	 4501.0	...
8618052	  756.6	  578.3	 4499.0	...
8618053	  756.4	  578.8	 4496.0	...
8618054	  756.3	  578.5	 4496.0	...
MSG	8618055 0000 _ Number On
8618055	  756.3	  577.8	 4496.0	...
8618056	  756.3	  577.1	 4498.0	...
8618057	  756.3	  577.3	 4499.0	...
8618058	  756.2	  577.7	 4499.0	...
8618059	  756.1	  577.9	 4499.0	...
8618060	  756.3	  577.9	 4499.0	...
8618061	  756.5	  577.5	 4499.0	...
8618062	  756.5	  577.4	 4498.0	...
8618063	  756.2	  577.3	 4497.0	...
8618064	  755.9	  577.9	 4495.0	...
8618065	  755.6	  578.6	 4494.0	...
8618066	  755.6	  579.0	 4495.0	...
8618067	  755.8	  578.6	 4496.0	...
8618068	  756.0	  578.2	 4497.0	...
8618069	  756.1	  578.1	 4494.0	...
8618070	  756.0	  578.0	 4492.0	...
8618071	  756.0	  578.1	 4491.0	...
8618072	  756.3	  578.2	 4494.0	...
8618073	  756.6	  578.1	 4498.0	...
8618074	  756.1	  577.9	 4499.0	...
8618075	  755.4	  577.8	 4497.0	...
8618076	  754.7	  578.0	 4496.0	...
8618077	  754.7	  578.5	 4494.0	...
8618078	  754.8	  578.9	 4494.0	...
8618079	  754.8	  578.5	 4495.0	...
8618080	  754.6	  578.0	 4496.0	...
8618081	  754.4	  577.6	 4494.0	...
8618082	  755.3	  578.4	 4490.0	...
8618083	  756.5	  579.3	 4488.0	...
8618084	  757.4	  580.1	 4489.0	...
8618085	  757.6	  579.1	 4490.0	...
8618086	  757.9	  578.1	 4489.0	...
8618087	  757.5	  577.7	 4489.0	...
8618088	  756.7	  578.3	 4495.0	...
8618089	  755.8	  579.1	 4502.0	...
8618090	  756.2	  579.2	 4508.0	...
8618091	  756.5	  578.9	 4507.0	...
8618092	  756.8	  578.3	 4506.0	...
8618093	  757.0	  577.8	 4504.0	...
8618094	  757.2	  577.7	 4503.0	...
8618095	  757.4	  577.7	 4496.0	...
8618096	  757.5	  577.6	 4491.0	...
8618097	  757.5	  577.5	 4488.0	...
8618098	  757.2	  577.5	 4492.0	...
8618099	  756.8	  577.6	 4493.0	...
8618100	  756.4	  577.8	 4493.0	...
8618101	  756.1	  578.0	 4492.0	...
8618102	  756.0	  578.1	 4493.0	...
8618103	  756.1	  578.0	 4494.0	...
8618104	  756.6	  577.7	 4494.0	...
8618105	  757.0	  577.3	 4494.0	...
8618106	  757.2	  577.2	 4497.0	...
8618107	  756.8	  577.2	 4500.0	...
8618108	  756.3	  577.3	 4504.0	...
8618109	  756.0	  577.5	 4505.0	...
8618110	  755.8	  577.6	 4505.0	...
8618111	  755.8	  577.7	 4502.0	...
8618112	  755.7	  577.9	 4500.0	...
8618113	  755.7	  578.0	 4499.0	...
8618114	  755.8	  578.4	 4498.0	...
8618115	  756.0	  578.7	 4496.0	...
8618116	  756.1	  578.6	 4494.0	...
8618117	  755.8	  578.0	 4493.0	...
8618118	  755.4	  577.5	 4492.0	...
8618119	  755.3	  577.6	 4492.0	...
8618120	  755.6	  577.8	 4493.0	...
8618121	  755.8	  578.0	 4497.0	...
8618122	  756.4	  578.1	 4501.0	...
8618123	  757.0	  578.3	 4504.0	...
8618124	  757.4	  578.5	 4505.0	...
8618125	  756.9	  578.5	 4506.0	...
8618126	  756.4	  578.3	 4504.0	...
8618127	  756.2	  578.1	 4503.0	...
8618128	  756.2	  578.1	 4503.0	...
8618129	  756.1	  577.9	 4504.0	...
8618130	  756.1	  577.7	 4506.0	...
8618131	  755.9	  577.3	 4506.0	...
8618132	  755.9	  577.1	 4506.0	...
8618133	  756.0	  576.8	 4505.0	...
8618134	  756.3	  577.1	 4503.0	...
8618135	  756.4	  577.4	 4502.0	...
8618136	  756.4	  577.8	 4504.0	...
8618137	  756.5	  578.2	 4506.0	...
8618138	  756.6	  578.6	 4507.0	...
8618139	  756.8	  579.4	 4507.0	...
8618140	  756.9	  579.6	 4507.0	...
8618141	  757.1	  579.7	 4508.0	...
8618142	  756.8	  579.5	 4510.0	...
8618143	  756.7	  578.7	 4511.0	...
8618144	  756.8	  578.0	 4512.0	...
8618145	  757.0	  577.0	 4513.0	...
8618146	  756.9	  576.5	 4512.0	...
8618147	  756.1	  577.2	 4511.0	...
8618148	  755.3	  578.4	 4509.0	...
8618149	  754.5	  578.9	 4508.0	...
8618150	  754.2	  578.1	 4507.0	...
8618151	  754.2	  577.7	 4507.0	...
8618152	  754.6	  577.9	 4507.0	...
8618153	  755.4	  577.9	 4507.0	...
8618154	  755.9	  577.6	 4507.0	...
8618155	  756.2	  577.1	 4505.0	...
8618156	  755.8	  576.9	 4503.0	...
8618157	  755.4	  577.6	 4501.0	...
8618158	  754.9	  578.5	 4501.0	...
8618159	  754.7	  578.5	 4501.0	...
8618160	  754.5	  577.7	 4502.0	...
8618161	  754.5	  577.1	 4503.0	...
8618162	  755.0	  577.4	 4501.0	...
8618163	  755.5	  577.8	 4499.0	...
8618164	  756.2	  578.2	 4497.0	...
8618165	  756.5	  578.5	 4499.0	...
8618166	  757.1	  578.6	 4500.0	...
8618167	  757.4	  578.7	 4500.0	...
8618168	  757.0	  578.9	 4501.0	...
8618169	  756.3	  579.2	 4502.0	...
8618170	  755.6	  579.4	 4502.0	...
8618171	  755.5	  579.5	 4503.0	...
8618172	  755.3	  579.1	 4503.0	...
8618173	  755.2	  578.6	 4503.0	...
8618174	  754.9	  578.1	 4503.0	...
8618175	  754.7	  578.3	 4503.0	...
8618176	  754.6	  578.7	 4501.0	...
8618177	  754.7	  578.9	 4500.0	...
8618178	  754.8	  579.0	 4500.0	...
8618179	  754.7	  578.9	 4501.0	...
8618180	  754.7	  578.9	 4502.0	...
8618181	  754.9	  578.6	 4504.0	...
8618182	  755.0	  578.1	 4507.0	...
8618183	  755.1	  577.8	 4509.0	...
8618184	  755.1	  577.6	 4509.0	...
8618185	  754.9	  577.7	 4509.0	...
8618186	  754.8	  577.7	 4507.0	...
8618187	  754.7	  577.5	 4505.0	...
8618188	  754.8	  577.4	 4504.0	...
8618189	  754.9	  577.8	 4504.0	...
8618190	  754.8	  578.2	 4504.0	...
8618191	  754.6	  578.2	 4505.0	...
8618192	  754.2	  577.7	 4505.0	...
8618193	  754.0	  577.2	 4505.0	...
8618194	  753.7	  577.2	 4503.0	...
8618195	  754.2	  577.3	 4503.0	...
8618196	  754.6	  577.4	 4502.0	...
8618197	  754.9	  577.5	 4503.0	...
8618198	  754.8	  577.4	 4503.0	...
8618199	  753.8	  577.5	 4504.0	...
8618200	  752.9	  578.0	 4504.0	...
8618201	  753.0	  578.5	 4502.0	...
8618202	  754.1	  578.8	 4501.0	...
8618203	  754.6	  578.3	 4499.0	...
8618204	  754.2	  577.9	 4500.0	...
8618205	  753.7	  577.9	 4503.0	...
8618206	  753.7	  578.0	 4506.0	...
8618207	  753.8	  578.0	 4509.0	...
8618208	  753.9	  577.8	 4506.0	...
8618209	  754.4	  577.6	 4503.0	...
8618210	  754.8	  577.7	 4499.0	...
8618211	  754.8	  578.1	 4499.0	...
8618212	  754.6	  578.5	 4498.0	...
8618213	  753.8	  578.4	 4497.0	...
8618214	  753.3	  577.8	 4499.0	...
8618215	  753.1	  577.1	 4500.0	...
8618216	  753.4	  576.9	 4500.0	...
8618217	  753.7	  576.8	 4504.0	...
8618218	  753.5	  576.9	 4508.0	...
8618219	  754.1	  576.7	 4513.0	...
8618220	  754.8	  576.5	 4513.0	...
8618221	  755.1	  576.7	 4513.0	...
8618222	  754.6	  577.0	 4512.0	...
8618223	  754.1	  577.2	 4511.0	...
8618224	  754.1	  577.1	 4510.0	...
8618225	  754.2	  577.1	 4510.0	...
8618226	  754.1	  576.8	 4511.0	...
8618227	  753.9	  576.4	 4511.0	...
8618228	  753.8	  576.0	 4510.0	...
8618229	  753.7	  576.3	 4509.0	...
8618230	  753.4	  576.9	 4506.0	...
8618231	  753.1	  577.6	 4504.0	...
8618232	  753.0	  577.7	 4503.0	...
8618233	  753.2	  577.7	 4504.0	...
8618234	  753.4	  577.7	 4504.0	...
8618235	  753.3	  577.6	 4511.0	...
8618236	  753.3	  577.7	 4517.0	...
8618237	  753.5	  578.0	 4520.0	...
8618238	  753.7	  578.2	 4518.0	...
8618239	  753.7	  578.5	 4513.0	...
8618240	  753.3	  578.6	 4511.0	...
8618241	  752.9	  578.3	 4509.0	...
8618242	  752.5	  577.8	 4508.0	...
8618243	  752.4	  576.9	 4508.0	...
8618244	  752.5	  576.5	 4508.0	...
8618245	  752.7	  576.2	 4508.0	...
8618246	  752.5	  576.4	 4508.0	...
8618247	  752.2	  576.9	 4509.0	...
8618248	  751.9	  577.3	 4509.0	...
8618249	  752.2	  577.6	 4509.0	...
8618250	  752.4	  577.6	 4508.0	...
8618251	  752.4	  577.4	 4508.0	...
8618252	  752.4	  577.3	 4507.0	...
8618253	  752.5	  577.1	 4510.0	...
8618254	  752.9	  577.0	 4513.0	...
8618255	  753.3	  576.8	 4513.0	...
8618256	  753.4	  576.7	 4509.0	...
8618257	  753.2	  576.4	 4505.0	...
8618258	  753.1	  576.2	 4505.0	...
8618259	  753.1	  576.6	 4504.0	...
8618260	  753.2	  577.1	 4505.0	...
8618261	  753.2	  577.6	 4506.0	...
8618262	  753.1	  577.5	 4508.0	...
8618263	  753.0	  577.4	 4510.0	...
8618264	  753.0	  577.3	 4512.0	...
8618265	  753.0	  577.3	 4513.0	...
8618266	  753.1	  577.3	 4513.0	...
8618267	  753.0	  577.4	 4513.0	...
8618268	  752.9	  577.7	 4512.0	...
8618269	  752.8	  577.7	 4510.0	...
8618270	  752.8	  577.7	 4507.0	...
8618271	  752.8	  577.4	 4505.0	...
8618272	  752.9	  577.4	 4505.0	...
8618273	  752.9	  577.3	 4506.0	...
8618274	  752.8	  577.4	 4509.0	...
8618275	  752.5	  577.5	 4511.0	...
8618276	  752.7	  577.6	 4513.0	...
8618277	  753.1	  577.6	 4514.0	...
8618278	  753.8	  577.4	 4514.0	...
8618279	  754.0	  577.7	 4513.0	...
8618280	  753.3	  578.3	 4512.0	...
8618281	  752.5	  578.8	 4513.0	...
8618282	  751.9	  578.9	 4515.0	...
8618283	  752.5	  578.7	 4513.0	...
8618284	  753.2	  578.5	 4508.0	...
8618285	  753.7	  578.3	 4506.0	...
8618286	  753.6	  577.6	 4510.0	...
8618287	  753.2	  576.9	 4514.0	...
8618288	  752.7	  576.1	 4510.0	...
8618289	  752.8	  576.1	 4507.0	...
8618290	  753.2	  576.0	 4504.0	...
8618291	  753.7	  576.0	 4505.0	...
8618292	  753.7	  576.1	 4506.0	...
8618293	  753.7	  576.2	 4513.0	...
8618294	  753.7	  576.3	 4519.0	...
8618295	  753.7	  576.4	 4523.0	...
8618296	  753.7	  576.4	 4519.0	...
8618297	  753.4	  576.4	 4516.0	...
8618298	  753.1	  576.7	 4516.0	...
8618299	  752.9	  576.9	 4517.0	...
8618300	  753.0	  577.1	 4518.0	...
8618301	  753.1	  576.8	 4519.0	...
8618302	  753.0	  576.6	 4518.0	...
8618303	  753.1	  576.4	 4519.0	...
8618304	  753.2	  576.4	 4520.0	...
8618305	  753.0	  576.5	 4520.0	...
8618306	  752.7	  576.5	 4519.0	...
8618307	  752.5	  576.5	 4519.0	...
8618308	  752.7	  576.3	 4520.0	...
8618309	  752.9	  576.2	 4521.0	...
8618310	  753.1	  576.1	 4523.0	...
8618311	  753.2	  576.3	 4524.0	...
8618312	  752.7	  577.0	 4525.0	...
8618313	  752.1	  577.7	 4523.0	...
8618314	  752.0	  577.6	 4522.0	...
8618315	  752.4	  577.0	 4522.0	...
8618316	  752.8	  576.2	 4522.0	...
8618317	  752.6	  575.9	 4523.0	...
8618318	  752.5	  575.7	 4524.0	...
8618319	  752.3	  575.6	 4526.0	...
8618320	  752.4	  575.6	 4526.0	...
8618321	  752.5	  575.6	 4525.0	...
8618322	  752.8	  576.1	 4523.0	...
8618323	  753.1	  576.9	 4522.0	...
8618324	  753.3	  577.7	 4522.0	...
8618325	  753.4	  578.0	 4524.0	...
8618326	  753.7	  578.0	 4527.0	...
8618327	  754.0	  578.0	 4530.0	...
8618328	  754.4	  577.3	 4532.0	...
8618329	  754.5	  576.6	 4529.0	...
8618330	  754.6	  575.9	 4525.0	...
8618331	  754.5	  575.9	 4522.0	...
8618332	  754.2	  576.4	 4521.0	...
8618333	  753.7	  577.6	 4521.0	...
8618334	  753.4	  578.7	 4520.0	...
8618335	  753.2	  578.7	 4521.0	...
8618336	  753.4	  578.0	 4523.0	...
8618337	  753.6	  577.3	 4525.0	...
8618338	  753.9	  577.2	 4525.0	...
8618339	  753.9	  577.1	 4525.0	...
8618340	  753.8	  577.0	 4526.0	...
8618341	  753.7	  577.5	 4526.0	...
8618342	  753.7	  578.0	 4530.0	...
8618343	  753.8	  577.9	 4534.0	...
8618344	  753.8	  577.3	 4538.0	...
8618345	  753.7	  576.8	 4538.0	...
8618346	  753.5	  577.0	 4538.0	...
8618347	  753.4	  577.2	 4539.0	...
8618348	  753.5	  577.3	 4540.0	...
8618349	  753.6	  577.4	 4542.0	...
8618350	  753.4	  577.5	 4542.0	...
8618351	  753.1	  577.7	 4541.0	...
8618352	  752.9	  577.7	 4539.0	...
8618353	  753.0	  577.8	 4538.0	...
8618354	  752.9	  577.8	 4538.0	...
8618355	  753.1	  577.8	 4538.0	...
8618356	  753.3	  577.7	 4538.0	...
MSG	8618357 0000 _ Number Off
8618357	  753.7	  577.6	 4538.0	...
8618358	  753.7	  577.5	 4538.0	...
8618359	  753.7	  577.5	 4537.0	...
8618360	  753.7	  577.4	 4544.0	...
8618361	  753.8	  577.3	 4550.0	...
8618362	  753.9	  577.2	 4555.0	...
8618363	  753.8	  577.3	 4554.0	...
8618364	  753.6	  577.4	 4553.0	...
8618365	  753.2	  577.5	 4553.0	...
8618366	  753.0	  577.1	 4553.0	...
8618367	  753.4	  576.7	 4552.0	...
8618368	  754.0	  576.4	 4550.0	...
8618369	  754.6	  576.4	 4548.0	...
8618370	  754.6	  576.7	 4549.0	...
8618371	  754.6	  577.0	 4552.0	...
8618372	  754.6	  577.3	 4556.0	...
8618373	  754.6	  577.4	 4554.0	...
8618374	  754.5	  577.4	 4552.0	...
8618375	  754.5	  577.5	 4550.0	...
8618376	  754.4	  577.7	 4547.0	...
8618377	  754.1	  577.9	 4545.0	...
8618378	  753.9	  578.1	 4543.0	...
8618379	  753.7	  577.9	 4546.0	...
8618380	  753.7	  577.6	 4550.0	...
8618381	  753.7	  577.3	 4556.0	...
8618382	  754.0	  577.0	 4558.0	...
8618383	  754.3	  577.0	 4556.0	...
8618384	  754.7	  577.1	 4553.0	...
8618385	  754.7	  577.2	 4551.0	...
8618386	  754.6	  577.3	 4552.0	...
8618387	  754.6	  577.3	 4554.0	...
8618388	  754.6	  577.4	 4554.0	...
8618389	  754.4	  577.3	 4551.0	...
8618390	  754.1	  577.3	 4549.0	...
8618391	  754.1	  577.3	 4548.0	...
8618392	  754.3	  577.2	 4550.0	...
8618393	  754.8	  577.1	 4552.0	...
8618394	  755.0	  577.0	 4553.0	...
8618395	  755.3	  577.1	 4553.0	...
8618396	  755.1	  577.2	 4554.0	...
8618397	  755.0	  577.0	 4554.0	...
8618398	  754.9	  576.8	 4554.0	...
8618399	  754.9	  576.5	 4554.0	...
8618400	  755.2	  576.3	 4553.0	...
8618401	  755.4	  576.6	 4552.0	...
8618402	  755.8	  576.9	 4552.0	...
8618403	  756.0	  577.3	 4551.0	...
8618404	  756.1	  577.3	 4550.0	...
8618405	  756.2	  577.4	 4553.0	...
8618406	  756.1	  577.3	 4558.0	...
8618407	  756.0	  577.2	 4564.0	...
8618408	  755.7	  577.6	 4565.0	...
8618409	  755.6	  577.8	 4565.0	...
8618410	  755.7	  578.1	 4563.0	...
8618411	  756.0	  577.8	 4562.0	...
8618412	  755.2	  577.9	 4563.0	...
8618413	  754.2	  578.3	 4565.0	...
8618414	  753.3	  578.8	 4567.0	...
8618415	  753.6	  578.6	 4568.0	...
8618416	  754.2	  578.0	 4567.0	...
8618417	  754.5	  577.5	 4564.0	...
8618418	  754.8	  577.6	 4562.0	...
8618419	  754.8	  577.6	 4563.0	...
8618420	  754.9	  577.5	 4564.0	...
8618421	  755.0	  577.4	 4565.0	...
8618422	  755.0	  577.2	 4564.0	...
8618423	  754.8	  577.1	 4563.0	...
8618424	  754.7	  577.2	 4564.0	...
8618425	  754.9	  577.3	 4567.0	...
8618426	  755.2	  577.5	 4571.0	...
8618427	  755.7	  577.5	 4570.0	...
8618428	  755.8	  577.5	 4565.0	...
8618429	  755.8	  577.5	 4560.0	...
8618430	  755.5	  577.4	 4561.0	...
8618431	  755.2	  577.0	 4563.0	...
8618432	  755.1	  576.5	 4565.0	...
8618433	  755.1	  576.0	 4564.0	...
8618434	  755.2	  575.9	 4562.0	...
8618435	  755.3	  575.7	 4566.0	...
8618436	  755.3	  575.3	 4571.0	...
8618437	  755.2	  574.9	 4576.0	...
8618438	  755.2	  575.1	 4575.0	...
8618439	  755.2	  575.6	 4575.0	...
8618440	  755.1	  576.1	 4576.0	...
8618441	  754.9	  576.3	 4579.0	...
8618442	  754.7	  576.3	 4583.0	...
8618443	  754.6	  576.6	 4581.0	...
8618444	  754.6	  576.8	 4577.0	...
8618445	  754.7	  576.2	 4572.0	...
8618446	  754.8	  575.3	 4574.0	...
8618447	  754.8	  574.1	 4575.0	...
8618448	  755.7	  573.7	 4577.0	...
8618449	  756.6	  573.6	 4578.0	...
8618450	  757.3	  574.2	 4579.0	...
8618451	  756.8	  574.9	 4579.0	...
8618452	  755.8	  575.4	 4579.0	...
8618453	  755.0	  575.5	 4578.0	...
8618454	  754.5	  575.8	 4578.0	...
8618455	  754.3	  575.5	 4579.0	...
8618456	  754.1	  575.1	 4581.0	...
8618457	  754.0	  574.8	 4586.0	...
8618458	  754.2	  574.8	 4590.0	...
8618459	  754.2	  574.9	 4593.0	...
8618460	  754.3	  575.0	 4592.0	...
8618461	  754.4	  574.9	 4592.0	...
8618462	  755.0	  574.8	 4591.0	...
8618463	  755.7	  575.3	 4590.0	...
8618464	  756.5	  575.8	 4589.0	...
8618465	  756.9	  576.2	 4590.0	...
8618466	  757.2	  575.8	 4590.0	...
8618467	  756.9	  575.5	 4591.0	...
8618468	  756.5	  575.5	 4591.0	...
8618469	  755.8	  575.7	 4593.0	...
8618470	  755.5	  575.6	 4594.0	...
8618471	  754.7	  575.5	 4594.0	...
8618472	  754.2	  575.5	 4594.0	...
8618473	  754.3	  575.6	 4593.0	...
8618474	  754.9	  576.0	 4595.0	...
8618475	  755.5	  576.0	 4597.0	...
8618476	  755.6	  576.1	 4599.0	...
8618477	  755.7	  576.2	 4596.0	...
8618478	  755.9	  576.2	 4594.0	...
8618479	  756.1	  576.1	 4590.0	...
8618480	  756.3	  576.5	 4590.0	...
8618481	  756.5	  577.0	 4592.0	...
8618482	  756.5	  577.4	 4595.0	...
8618483	  756.5	  577.4	 4598.0	...
8618484	  756.6	  577.0	 4596.0	...
8618485	  756.8	  576.6	 4594.0	...
8618486	  756.9	  575.8	 4593.0	...
8618487	  756.6	  575.3	 4595.0	...
8618488	  756.1	  575.1	 4597.0	...
8618489	  755.7	  575.1	 4601.0	...
8618490	  755.5	  575.2	 4605.0	...
8618491	  755.5	  575.0	 4609.0	...
8618492	  755.6	  574.9	 4609.0	...
8618493	  755.6	  575.0	 4610.0	...
8618494	  755.5	  575.1	 4611.0	...
8618495	  755.7	  575.1	 4611.0	...
8618496	  755.9	  575.1	 4609.0	...
8618497	  756.1	  575.2	 4607.0	...
8618498	  756.1	  575.3	 4605.0	...
8618499	  756.1	  575.2	 4604.0	...
8618500	  756.1	  575.1	 4604.0	...
8618501	  756.1	  575.0	 4604.0	...
8618502	  756.4	  574.9	 4605.0	...
8618503	  756.5	  574.9	 4609.0	...
8618504	  756.6	  574.9	 4612.0	...
8618505	  756.5	  575.0	 4617.0	...
8618506	  756.3	  575.2	 4618.0	...
8618507	  756.1	  575.3	 4620.0	...
8618508	  755.8	  575.3	 4620.0	...
8618509	  755.7	  575.3	 4620.0	...
8618510	  756.0	  575.3	 4623.0	...
8618511	  756.3	  575.1	 4626.0	...
8618512	  757.0	  574.9	 4627.0	...
8618513	  757.5	  574.8	 4626.0	...
8618514	  758.0	  574.8	 4624.0	...
8618515	  758.2	  574.9	 4626.0	...
8618516	  758.2	  575.0	 4627.0	...
8618517	  758.1	  574.9	 4628.0	...
8618518	  758.0	  575.0	 4628.0	...
8618519	  757.8	  575.1	 4630.0	...
8618520	  757.6	  575.1	 4632.0	...
8618521	  757.5	  574.8	 4630.0	...
8618522	  757.4	  574.5	 4629.0	...
8618523	  757.5	  574.6	 4629.0	...
8618524	  757.7	  574.7	 4630.0	...
8618525	  757.9	  574.9	 4628.0	...
8618526	  757.9	  575.1	 4626.0	...
8618527	  757.5	  575.2	 4624.0	...
8618528	  757.1	  575.1	 4623.0	...
8618529	  756.5	  575.0	 4624.0	...
8618530	  756.3	  575.0	 4627.0	...
8618531	  756.2	  574.9	 4630.0	...
8618532	  756.4	  574.7	 4633.0	...
8618533	  756.6	  574.4	 4634.0	...
8618534	  757.4	  574.2	 4635.0	...
8618535	  758.1	  573.9	 4636.0	...
8618536	  758.6	  573.7	 4635.0	...
8618537	  758.5	  573.5	 4636.0	...
8618538	  758.5	  573.6	 4638.0	...
8618539	  758.6	  574.0	 4641.0	...
8618540	  758.7	  574.1	 4643.0	...
8618541	  758.7	  574.0	 4645.0	...
8618542	  758.6	  573.8	 4646.0	...
8618543	  758.2	  573.9	 4647.0	...
8618544	  757.9	  573.9	 4646.0	...
8618545	  757.7	  573.7	 4645.0	...
8618546	  757.7	  573.5	 4644.0	...
8618547	  757.9	  573.5	 4644.0	...
8618548	  758.1	  573.4	 4644.0	...
8618549	  758.4	  573.5	 4646.0	...
8618550	  758.5	  573.7	 4649.0	...
8618551	  758.6	  573.8	 4654.0	...
8618552	  758.7	  573.8	 4656.0	...
8618553	  758.8	  573.9	 4658.0	...
8618554	  758.5	  574.1	 4659.0	...
8618555	  758.2	  574.3	 4666.0	...
8618556	  757.9	  574.5	 4673.0	...
8618557	  758.0	  574.6	 4674.0	...
MSG	8618558 0000 _ Number On
8618558	  758.2	  574.8	 4669.0	...
8618559	  758.6	  575.0	 4667.0	...
8618560	  758.8	  574.2	 4669.0	...
8618561	  758.6	  573.3	 4671.0	...
8618562	  758.3	  572.4	 4670.0	...
8618563	  758.0	  572.7	 4671.0	...
8618564	  758.1	  572.9	 4671.0	...
8618565	  758.5	  573.0	 4672.0	...
8618566	  758.8	  572.9	 4672.0	...
8618567	  759.0	  573.0	 4670.0	...
8618568	  758.9	  573.2	 4670.0	...
8618569	  758.6	  573.5	 4671.0	...
8618570	  758.2	  573.6	 4671.0	...
8618571	  757.8	  573.4	 4668.0	...
8618572	  757.8	  572.5	 4666.0	...
8618573	  758.1	  571.5	 4665.0	...
8618574	  757.7	  570.9	 4667.0	...
8618575	  757.2	  570.8	 4670.0	...
8618576	  757.5	  571.1	 4674.0	...
8618577	  758.4	  571.2	 4677.0	...
8618578	  759.5	  571.3	 4677.0	...
8618579	  759.7	  571.2	 4676.0	...
8618580	  759.2	  571.3	 4674.0	...
8618581	  758.5	  571.4	 4674.0	...
8618582	  758.4	  571.1	 4676.0	...
8618583	  758.7	  570.7	 4678.0	...
8618584	  759.1	  570.7	 4676.0	...
8618585	  758.9	  571.1	 4672.0	...
8618586	  758.7	  571.6	 4669.0	...
8618587	  758.5	  571.6	 4672.0	...
8618588	  758.9	  571.6	 4674.0	...
8618589	  759.4	  571.6	 4675.0	...
8618590	  759.7	  571.6	 4674.0	...
8618591	  759.4	  571.9	 4675.0	...
8618592	  759.2	  572.1	 4677.0	...
8618593	  759.1	  572.1	 4679.0	...
8618594	  759.5	  572.1	 4681.0	...
8618595	  759.8	  572.0	 4683.0	...
8618596	  760.2	  571.1	 4684.0	...
8618597	  760.2	  570.4	 4685.0	...
8618598	  760.1	  569.6	 4685.0	...
8618599	  760.0	  569.6	 4687.0	...
8618600	  760.0	  569.7	 4688.0	...
8618601	  760.1	  569.9	 4690.0	...
8618602	  759.9	  570.1	 4689.0	...
8618603	  759.6	  570.2	 4687.0	...
8618604	  759.2	  570.3	 4686.0	...
8618605	  759.2	  570.1	 4686.0	...
8618606	  759.2	  569.9	 4687.0	...
8618607	  759.4	  570.3	 4688.0	...
8618608	  759.7	  570.8	 4688.0	...
8618609	  760.0	  571.3	 4689.0	...
8618610	  760.2	  571.0	 4690.0	...
8618611	  759.9	  570.4	 4691.0	...
8618612	  759.6	  570.0	 4693.0	...
8618613	  759.4	  570.0	 4693.0	...
8618614	  759.2	  570.3	 4693.0	...
8618615	  759.0	  570.6	 4694.0	...
8618616	  759.0	  570.6	 4698.0	...
8618617	  759.3	  570.2	 4702.0	...
8618618	  760.1	  569.6	 4704.0	...
8618619	  760.6	  569.3	 4704.0	...
8618620	  761.2	  569.0	 4704.0	...
8618621	  761.3	  568.9	 4704.0	...
8618622	  760.5	  568.7	 4703.0	...
8618623	  759.7	  568.8	 4704.0	...
8618624	  758.9	  569.0	 4707.0	...
8618625	  758.9	  569.1	 4710.0	...
8618626	  759.0	  569.2	 4712.0	...
8618627	  758.8	  569.3	 4713.0	...
8618628	  758.7	  569.2	 4714.0	...
8618629	  758.5	  568.8	 4715.0	...
8618630	  758.4	  568.5	 4716.0	...
8618631	  759.2	  568.2	 4715.0	...
8618632	  760.1	  568.2	 4715.0	...
8618633	  761.0	  568.5	 4714.0	...
8618634	  761.1	  569.5	 4714.0	...
8618635	  761.0	  570.4	 4714.0	...
8618636	  760.9	  570.7	 4716.0	...
8618637	  761.0	  570.5	 4717.0	...
8618638	  761.3	  570.3	 4718.0	...
8618639	  761.5	  570.3	 4720.0	...
8618640	  761.5	  569.4	 4721.0	...
8618641	  761.5	  568.6	 4722.0	...
8618642	  761.3	  568.1	 4721.0	...
8618643	  761.3	  568.4	 4721.0	...
8618644	  761.4	  568.8	 4721.0	...
8618645	  761.6	  569.1	 4720.0	...
8618646	  761.8	  569.3	 4720.0	...
8618647	  762.2	  569.5	 4719.0	...
8618648	  761.6	  569.7	 4720.0	...
8618649	  760.7	  570.0	 4722.0	...
8618650	  760.2	  570.3	 4724.0	...
8618651	  760.5	  570.6	 4726.0	...
8618652	  761.3	  570.6	 4731.0	...
8618653	  761.8	  570.2	 4735.0	...
8618654	  761.6	  570.0	 4739.0	...
8618655	  761.0	  569.7	 4737.0	...
8618656	  760.9	  569.6	 4736.0	...
8618657	  761.4	  569.3	 4733.0	...
8618658	  761.1	  569.1	 4731.0	...
8618659	  760.3	  569.2	 4732.0	...
8618660	  759.5	  569.3	 4735.0	...
8618661	  759.6	  569.2	 4737.0	...
8618662	  759.7	  568.8	 4737.0	...
8618663	  759.7	  568.5	 4737.0	...
8618664	  760.1	  568.1	 4741.0	...
8618665	  761.2	  567.8	 4744.0	...
8618666	  762.2	  567.6	 4747.0	...
8618667	  762.6	  567.4	 4747.0	...
8618668	  762.3	  567.6	 4748.0	...
8618669	  762.0	  567.8	 4750.0	...
8618670	  761.9	  568.1	 4752.0	...
8618671	  761.9	  568.2	 4755.0	...
8618672	  761.5	  568.3	 4758.0	...
8618673	  761.0	  568.1	 4759.0	...
8618674	  760.4	  568.0	 4758.0	...
8618675	  760.6	  567.9	 4757.0	...
8618676	  760.7	  567.1	 4758.0	...
8618677	  760.9	  566.4	 4760.0	...
8618678	  761.0	  566.5	 4763.0	...
8618679	  761.0	  567.4	 4765.0	...
8618680	  761.0	  567.8	 4767.0	...
8618681	  761.0	  567.2	 4773.0	...
8618682	  761.1	  566.8	 4780.0	...
8618683	  761.2	  567.0	 4781.0	...
8618684	  761.3	  567.4	 4777.0	...
8618685	  761.3	  567.6	 4773.0	...
8618686	  761.5	  567.7	 4777.0	...
8618687	  761.7	  567.6	 4781.0	...
8618688	  761.9	  567.5	 4785.0	...
8618689	  761.7	  567.5	 4784.0	...
8618690	  761.4	  567.4	 4777.0	...
8618691	  761.2	  567.2	 4771.0	...
8618692	  761.1	  567.1	 4766.0	...
8618693	  761.3	  567.3	 4769.0	...
8618694	  761.4	  567.5	 4771.0	...
8618695	  761.0	  567.0	 4772.0	...
8618696	  760.6	  566.3	 4773.0	...
8618697	  760.2	  566.1	 4775.0	...
8618698	  760.1	  566.7	 4775.0	...
8618699	  760.0	  567.2	 4774.0	...
8618700	  760.6	  567.3	 4771.0	...
8618701	  761.4	  567.4	 4769.0	...
8618702	  762.0	  567.3	 4769.0	...
8618703	  761.9	  567.0	 4774.0	...
8618704	  762.0	  566.6	 4779.0	...
8618705	  762.3	  566.5	 4781.0	...
8618706	  762.6	  566.6	 4780.0	...
8618707	  762.6	  566.6	 4779.0	...
8618708	  762.6	  566.5	 4777.0	...
8618709	  762.6	  566.4	 4775.0	...
8618710	  762.6	  566.2	 4773.0	...
8618711	  762.6	  566.1	 4772.0	...
8618712	  762.2	  566.0	 4772.0	...
8618713	  761.7	  566.2	 4773.0	...
8618714	  761.3	  566.3	 4773.0	...
8618715	  761.7	  566.4	 4773.0	...
8618716	  762.1	  566.4	 4772.0	...
8618717	  762.6	  566.6	 4770.0	...
8618718	  762.6	  566.7	 4775.0	...
8618719	  762.8	  566.8	 4781.0	...
8618720	  763.5	  566.4	 4786.0	...
8618721	  764.2	  565.9	 4783.0	...
8618722	  764.3	  565.6	 4779.0	...
8618723	  763.9	  565.9	 4775.0	...
8618724	  763.4	  566.4	 4774.0	...
8618725	  763.4	  566.9	 4775.0	...
8618726	  763.4	  566.9	 4776.0	...
8618727	  763.4	  567.0	 4776.0	...
8618728	  763.3	  567.2	 4776.0	...
8618729	  763.0	  567.4	 4776.0	...
8618730	  762.9	  567.5	 4775.0	...
8618731	  762.8	  566.9	 4778.0	...
8618732	  762.8	  566.4	 4781.0	...
8618733	  762.7	  566.0	 4784.0	...
8618734	  762.7	  566.2	 4788.0	...
8618735	  762.7	  566.2	 4792.0	...
8618736	  762.7	  566.0	 4796.0	...
8618737	  763.1	  565.7	 4795.0	...
8618738	  763.5	  565.4	 4791.0	...
8618739	  763.6	  565.4	 4788.0	...
8618740	  763.2	  565.7	 4786.0	...
8618741	  763.0	  566.0	 4787.0	...
8618742	  763.1	  566.3	 4786.0	...
8618743	  762.8	  566.5	 4785.0	...
8618744	  762.4	  566.7	 4781.0	...
8618745	  762.1	  566.8	 4778.0	...
8618746	  762.1	  566.8	 4780.0	...
8618747	  762.1	  566.7	 4785.0	...
8618748	  762.1	  566.6	 4789.0	...
8618749	  762.2	  565.8	 4792.0	...
8618750	  762.4	  565.0	 4795.0	...
8618751	  762.8	  564.1	 4800.0	...
8618752	  763.1	  563.9	 4802.0	...
8618753	  763.4	  563.7	 4802.0	...
8618754	  763.0	  563.8	 4799.0	...
8618755	  762.8	  564.0	 4797.0	...
8618756	  762.5	  564.6	 4797.0	...
8618757	  763.0	  565.0	 4796.0	...
8618758	  763.4	  565.3	 4793.0	...
8618759	  763.6	  565.3	 4792.0	...
8618760	  763.3	  565.3	 4791.0	...
8618761	  763.0	  565.3	 4792.0	...
8618762	  762.7	  565.2	 4792.0	...
8618763	  762.5	  565.2	 4792.0	...
8618764	  762.3	  564.8	 4793.0	...
8618765	  762.6	  564.5	 4793.0	...
8618766	  763.1	  564.1	 4794.0	...
8618767	  763.4	  564.3	 4795.0	...
8618768	  763.1	  564.2	 4795.0	...
8618769	  762.8	  563.9	 4796.0	...
8618770	  762.6	  563.5	 4797.0	...
8618771	  762.6	  564.1	 4794.0	...
8618772	  762.7	  564.8	 4792.0	...
8618773	  762.9	  565.5	 4789.0	...
8618774	  763.1	  565.4	 4791.0	...
8618775	  763.1	  565.4	 4792.0	...
8618776	  762.9	  565.4	 4791.0	...
8618777	  762.7	  565.4	 4789.0	...
8618778	  762.5	  565.2	 4788.0	...
8618779	  762.5	  565.2	 4787.0	...
8618780	  762.5	  565.2	 4786.0	...
8618781	  762.5	  565.4	 4786.0	...
8618782	  762.3	  565.5	 4791.0	...
8618783	  762.2	  565.5	 4796.0	...
8618784	  762.0	  565.4	 4798.0	...
8618785	  761.9	  565.4	 4795.0	...
8618786	  761.7	  564.9	 4791.0	...
8618787	  761.5	  564.5	 4791.0	...
8618788	  761.3	  564.6	 4791.0	...
8618789	  761.9	  565.1	 4790.0	...
8618790	  762.4	  565.3	 4790.0	...
8618791	  762.2	  565.0	 4790.0	...
8618792	  761.4	  565.3	 4790.0	...
8618793	  760.9	  565.7	 4789.0	...
8618794	  761.5	  566.0	 4788.0	...
8618795	  762.0	  566.2	 4788.0	...
8618796	  762.3	  566.3	 4787.0	...
8618797	  762.1	  566.5	 4786.0	...
8618798	  762.0	  566.2	 4785.0	...
8618799	  762.1	  566.1	 4785.0	...
8618800	  762.6	  565.9	 4785.0	...
8618801	  763.0	  565.8	 4785.0	...
8618802	  763.2	  565.7	 4786.0	...
8618803	  763.2	  565.7	 4787.0	...
8618804	  763.6	  565.7	 4788.0	...
8618805	  764.0	  565.7	 4789.0	...
8618806	  764.3	  565.7	 4791.0	...
8618807	  764.3	  566.1	 4790.0	...
8618808	  764.5	  566.5	 4787.0	...
8618809	  764.6	  566.8	 4786.0	...
8618810	  764.6	  566.8	 4787.0	...
8618811	  764.4	  566.8	 4788.0	...
8618812	  764.2	  566.4	 4790.0	...
8618813	  764.3	  566.1	 4791.0	...
8618814	  764.4	  565.8	 4791.0	...
8618815	  764.1	  565.8	 4792.0	...
8618816	  763.7	  565.8	 4793.0	...
8618817	  763.2	  565.8	 4794.0	...
8618818	  763.1	  565.9	 4794.0	...
8618819	  763.1	  566.1	 4793.0	...
8618820	  763.2	  566.2	 4793.0	...
8618821	  763.5	  566.3	 4793.0	...
8618822	  763.7	  566.4	 4789.0	...
8618823	  763.7	  566.5	 4786.0	...
8618824	  763.6	  566.4	 4784.0	...
8618825	  763.4	  566.2	 4784.0	...
8618826	  763.3	  566.1	 4784.0	...
8618827	  763.0	  566.0	 4783.0	...
8618828	  762.8	  565.7	 4782.0	...
8618829	  762.7	  565.0	 4780.0	...
8618830	  762.6	  564.4	 4779.0	...
8618831	  762.6	  564.2	 4777.0	...
8618832	  762.5	  564.7	 4776.0	...
8618833	  762.5	  565.5	 4775.0	...
8618834	  762.5	  566.0	 4775.0	...
8618835	  762.6	  566.5	 4778.0	...
8618836	  762.7	  566.6	 4780.0	...
8618837	  762.8	  566.8	 4781.0	...
8618838	  763.1	  566.9	 4782.0	...
8618839	  763.2	  567.3	 4782.0	...
8618840	  763.2	  567.6	 4781.0	...
8618841	  763.2	  566.9	 4779.0	...
8618842	  763.3	  565.8	 4778.0	...
8618843	  763.4	  564.9	 4777.0	...
8618844	  763.5	  565.3	 4775.0	...
8618845	  763.6	  566.3	 4773.0	...
8618846	  763.6	  567.1	 4772.0	...
8618847	  763.8	  567.7	 4772.0	...
8618848	  764.0	  567.7	 4775.0	...
8618849	  764.3	  567.7	 4778.0	...
8618850	  764.3	  567.5	 4782.0	...
8618851	  764.5	  567.0	 4783.0	...
8618852	  764.7	  566.3	 4781.0	...
8618853	  764.9	  565.9	 4778.0	...
8618854	  765.2	  565.7	 4774.0	...
8618855	  765.5	  565.5	 4772.0	...
8618856	  766.0	  565.4	 4775.0	...
8618857	  766.2	  565.4	 4778.0	...
8618858	  766.3	  565.5	 4781.0	...
8618859	  766.1	  565.3	 4780.0	...
8618860	  765.6	  564.8	 4780.0	...
8618861	  765.1	  564.3	 4780.0	...
8618862	  764.7	  563.9	 4780.0	...
8618863	  764.6	  563.9	 4780.0	...
8618864	  764.2	  563.9	 4781.0	...
8618865	  763.7	  564.2	 4781.0	...
8618866	  763.2	  564.7	 4781.0	...
8618867	  763.2	  565.2	 4780.0	...
8618868	  763.0	  565.4	 4779.0	...
8618869	  762.8	  565.3	 4781.0	...
8618870	  762.9	  565.3	 4783.0	...
MSG	8618871 0000 _ Number Off
8618871	  763.3	  565.5	 4784.0	...
8618872	  763.7	  565.9	 4782.0	...
8618873	  763.8	  566.1	 4780.0	...
8618874	  763.8	  566.2	 4779.0	...
8618875	  763.9	  566.3	 4778.0	...
8618876	  764.1	  566.3	 4776.0	...
8618877	  764.3	  566.3	 4775.0	...
8618878	  764.5	  566.2	 4773.0	...
8618879	  764.8	  566.2	 4773.0	...
8618880	  765.0	  566.4	 4771.0	...
8618881	  765.4	  566.6	 4768.0	...
8618882	  765.7	  566.5	 4767.0	...
8618883	  765.5	  565.9	 4769.0	...
8618884	  765.4	  565.3	 4770.0	...
8618885	  765.2	  565.9	 4769.0	...
8618886	  764.9	  566.8	 4764.0	...
8618887	  764.4	  567.2	 4760.0	...
8618888	  764.2	  566.6	 4758.0	...
8618889	  764.6	  566.6	 4759.0	...
8618890	  765.1	  567.3	 4759.0	...
8618891	  765.2	  567.8	 4758.0	...
8618892	  765.2	  567.6	 4758.0	...
8618893	  765.1	  567.0	 4757.0	...
8618894	  765.0	  566.5	 4757.0	...
8618895	  764.8	  566.1	 4757.0	...
8618896	  764.7	  566.1	 4752.0	...
8618897	  764.5	  566.0	 4747.0	...
8618898	  764.5	  565.9	 4742.0	...
8618899	  764.5	  566.0	 4743.0	...
8618900	  764.5	  566.2	 4744.0	...
8618901	  765.0	  566.3	 4746.0	...
8618902	  765.5	  566.2	 4747.0	...
8618903	  766.0	  566.2	 4753.0	...
8618904	  766.1	  566.3	 4757.0	...
8618905	  766.1	  566.4	 4759.0	...
8618906	  766.1	  566.9	 4755.0	...
8618907	  766.2	  567.3	 4750.0	...
8618908	  766.3	  567.7	 4745.0	...
8618909	  766.3	  567.9	 4741.0	...
8618910	  766.0	  568.2	 4743.0	...
8618911	  765.6	  568.4	 4747.0	...
8618912	  765.1	  567.7	 4751.0	...
8618913	  764.9	  566.8	 4751.0	...
8618914	  765.1	  566.3	 4752.0	...
8618915	  765.6	  566.5	 4749.0	...
8618916	  766.1	  566.6	 4746.0	...
8618917	  766.2	  566.3	 4744.0	...
8618918	  766.0	  566.0	 4745.0	...
8618919	  765.9	  565.9	 4748.0	...
8618920	  765.7	  565.9	 4749.0	...
8618921	  765.6	  565.9	 4751.0	...
8618922	  765.6	  566.0	 4751.0	...
8618923	  765.6	  565.9	 4750.0	...
8618924	  765.7	  565.8	 4749.0	...
8618925	  765.5	  565.6	 4742.0	...
8618926	  765.5	  565.6	 4736.0	...
8618927	  765.3	  565.7	 4731.0	...
8618928	  765.3	  565.7	 4730.0	...
8618929	  765.3	  565.5	 4730.0	...
8618930	  765.4	  565.2	 4731.0	...
8618931	  766.0	  565.1	 4731.0	...
8618932	  766.5	  565.0	 4733.0	...
8618933	  766.9	  565.0	 4734.0	...
8618934	  766.5	  565.1	 4734.0	...
8618935	  766.2	  565.2	 4736.0	...
8618936	  766.1	  565.3	 4738.0	...
8618937	  766.3	  565.2	 4738.0	...
8618938	  766.4	  565.0	 4735.0	...
8618939	  766.4	  564.8	 4730.0	...
8618940	  766.4	  564.7	 4727.0	...
8618941	  766.4	  564.6	 4724.0	...
8618942	  766.5	  565.0	 4723.0	...
8618943	  766.6	  565.5	 4721.0	...
8618944	  766.2	  566.1	 4722.0	...
8618945	  765.6	  566.6	 4722.0	...
8618946	  765.0	  566.9	 4722.0	...
8618947	  765.1	  566.9	 4722.0	...
8618948	  765.3	  566.6	 4721.0	...
8618949	  765.2	  566.3	 4719.0	...
8618950	  764.9	  566.5	 4713.0	...
8618951	  765.3	  566.8	 4707.0	...
8618952	  766.0	  567.0	 4709.0	...
8618953	  766.9	  567.1	 4715.0	...
8618954	  767.0	  567.1	 4722.0	...
8618955	  767.0	  567.2	 4723.0	...
8618956	  766.9	  567.2	 4722.0	...
8618957	  767.1	  567.2	 4720.0	...
8618958	  767.4	  567.1	 4717.0	...
8618959	  767.6	  566.8	 4715.0	...
8618960	  767.9	  566.6	 4714.0	...
8618961	  768.3	  566.6	 4714.0	...
8618962	  768.2	  566.9	 4713.0	...
8618963	  767.5	  567.2	 4712.0	...
8618964	  767.0	  567.4	 4711.0	...
8618965	  767.0	  567.4	 4714.0	...
8618966	  767.1	  567.4	 4717.0	...
8618967	  767.1	  567.4	 4717.0	...
8618968	  767.1	  567.4	 4713.0	...
8618969	  767.1	  567.5	 4710.0	...
8618970	  767.0	  567.6	 4710.0	...
8618971	  766.9	  567.7	 4710.0	...
8618972	  767.2	  567.6	 4710.0	...
8618973	  767.6	  567.1	 4710.0	...
8618974	  767.5	  566.7	 4710.0	...
8618975	  767.0	  566.4	 4710.0	...
8618976	  767.2	  566.4	 4709.0	...
8618977	  768.1	  566.3	 4709.0	...
8618978	  768.3	  566.3	 4709.0	...
8618979	  768.0	  566.5	 4708.0	...
8618980	  768.1	  566.7	 4707.0	...
8618981	  768.7	  566.5	 4707.0	...
8618982	  768.9	  566.2	 4706.0	...
8618983	  768.8	  566.0	 4703.0	...
8618984	  768.9	  565.7	 4700.0	...
8618985	  769.0	  565.5	 4697.0	...
8618986	  769.1	  565.3	 4697.0	...
8618987	  769.0	  565.3	 4702.0	...
8618988	  769.0	  565.5	 4706.0	...
8618989	  769.0	  566.2	 4705.0	...
8618990	  769.1	  566.9	 4700.0	...
8618991	  769.1	  567.1	 4696.0	...
8618992	  769.1	  566.8	 4693.0	...
8618993	  768.9	  566.6	 4691.0	...
8618994	  768.7	  566.7	 4689.0	...
8618995	  768.5	  566.3	 4691.0	...
8618996	  768.4	  565.8	 4692.0	...
8618997	  768.2	  565.5	 4689.0	...
8618998	  767.6	  565.8	 4685.0	...
8618999	  767.0	  566.0	 4682.0	...
8619000	  767.4	  565.9	 4683.0	...
8619001	  768.3	  565.8	 4684.0	...
8619002	  769.3	  565.7	 4685.0	...
8619003	  769.8	  565.6	 4685.0	...
8619004	  769.9	  565.5	 4684.0	...
8619005	  769.7	  565.4	 4683.0	...
8619006	  769.7	  565.4	 4682.0	...
8619007	  769.8	  565.4	 4683.0	...
8619008	  770.1	  565.4	 4684.0	...
8619009	  770.1	  565.6	 4686.0	...
8619010	  769.7	  565.8	 4687.0	...
8619011	  769.3	  566.5	 4687.0	...
8619012	  768.9	  567.1	 4685.0	...
8619013	  768.5	  566.8	 4683.0	...
8619014	  768.3	  566.0	 4682.0	...
8619015	  768.4	  565.3	 4683.0	...
8619016	  768.6	  565.2	 4684.0	...
8619017	  768.7	  565.4	 4684.0	...
8619018	  769.0	  565.2	 4686.0	...
8619019	  769.5	  565.1	 4687.0	...
8619020	  770.0	  565.4	 4689.0	...
8619021	  770.4	  565.9	 4690.0	...
8619022	  770.6	  566.0	 4687.0	...
8619023	  770.3	  565.5	 4681.0	...
8619024	  769.8	  565.4	 4674.0	...
8619025	  769.1	  566.3	 4674.0	...
8619026	  768.8	  567.4	 4677.0	...
8619027	  768.6	  568.1	 4680.0	...
8619028	  768.8	  568.7	 4679.0	...
8619029	  768.9	  568.8	 4679.0	...
8619030	  769.1	  568.6	 4681.0	...
8619031	  769.2	  567.9	 4683.0	...
8619032	  769.4	  567.5	 4686.0	...
8619033	  769.7	  567.3	 4686.0	...
8619034	  769.9	  567.2	 4683.0	...
8619035	  769.9	  566.9	 4675.0	...
8619036	  769.8	  566.6	 4668.0	...
8619037	  769.6	  566.4	 4668.0	...
8619038	  769.5	  566.3	 4673.0	...
8619039	  769.5	  566.4	 4676.0	...
8619040	  769.7	  566.3	 4675.0	...
8619041	  769.8	  566.1	 4674.0	...
8619042	  769.8	  565.7	 4675.0	...
8619043	  770.1	  566.0	 4675.0	...
8619044	  770.1	  566.6	 4670.0	...
8619045	  770.1	  567.2	 4665.0	...
8619046	  769.8	  567.1	 4660.0	...
8619047	  769.8	  566.9	 4660.0	...
8619048	  770.2	  567.0	 4659.0	...
8619049	  770.5	  567.5	 4659.0	...
8619050	  770.8	  567.8	 4658.0	...
8619051	  770.7	  567.5	 4658.0	...
8619052	  770.5	  567.3	 4660.0	...
8619053	  770.5	  567.2	 4663.0	...
8619054	  770.5	  567.1	 4665.0	...
8619055	  770.5	  567.0	 4665.0	...
8619056	  770.5	  567.1	 4669.0	...
8619057	  770.5	  567.4	 4673.0	...
8619058	  770.4	  567.3	 4676.0	...
8619059	  770.3	  566.8	 4675.0	...
8619060	  770.2	  566.4	 4674.0	...
8619061	  770.2	  566.7	 4674.0	...
8619062	  770.3	  567.3	 4674.0	...
8619063	  770.7	  567.8	 4673.0	...
8619064	  771.0	  567.5	 4672.0	...
8619065	  771.4	  567.2	 4671.0	...
8619066	  771.3	  567.0	 4670.0	...
8619067	  771.3	  567.0	 4669.0	...
8619068	  771.3	  567.2	 4669.0	...
8619069	  771.3	  567.4	 4670.0	...
8619070	  771.3	  567.6	 4671.0	...
8619071	  771.1	  567.6	 4672.0	...
8619072	  770.9	  567.8	 4672.0	...
8619073	  770.6	  568.0	 4672.0	...
8619074	  770.6	  568.2	 4671.0	...
8619075	  771.1	  568.4	 4671.0	...
8619076	  771.6	  568.4	 4670.0	...
8619077	  772.2	  568.0	 4669.0	...
8619078	  772.2	  567.6	 4670.0	...
8619079	  772.3	  567.1	 4672.0	...
8619080	  772.5	  567.0	 4674.0	...
8619081	  772.7	  567.1	 4674.0	...
8619082	  772.6	  567.4	 4673.0	...
8619083	  772.3	  567.8	 4672.0	...
8619084	  771.8	  567.9	 4668.0	...
MSG	8619085 0000 _ Number On
8619085	  771.2	  567.9	 4666.0	...
8619086	  770.9	  568.0	 4664.0	...
8619087	  770.8	  567.7	 4666.0	...
8619088	  770.8	  567.6	 4667.0	...
8619089	  770.9	  567.5	 4666.0	...
8619090	  771.2	  568.0	 4664.0	...
8619091	  771.7	  568.3	 4661.0	...
8619092	  771.9	  568.4	 4660.0	...
8619093	  771.9	  568.2	 4660.0	...
8619094	  771.7	  568.1	 4661.0	...
8619095	  771.5	  568.2	 4661.0	...
8619096	  771.4	  568.6	 4660.0	...
8619097	  771.5	  568.9	 4659.0	...
8619098	  771.5	  569.2	 4658.0	...
8619099	  772.0	  569.2	 4659.0	...
8619100	  772.4	  569.2	 4656.0	...
8619101	  772.9	  569.2	 4652.0	...
8619102	  772.7	  569.4	 4648.0	...
8619103	  772.4	  569.0	 4649.0	...
8619104	  772.0	  568.6	 4650.0	...
8619105	  772.0	  568.0	 4650.0	...
8619106	  771.9	  568.1	 4650.0	...
8619107	  771.9	  568.1	 4651.0	...
8619108	  771.9	  568.1	 4651.0	...
8619109	  771.8	  568.0	 4650.0	...
8619110	  771.7	  568.0	 4649.0	...
8619111	  771.7	  567.9	 4647.0	...
8619112	  771.6	  567.8	 4647.0	...
8619113	  771.5	  567.7	 4647.0	...
8619114	  771.4	  567.7	 4647.0	...
8619115	  771.8	  567.6	 4647.0	...
8619116	  772.3	  567.5	 4647.0	...
8619117	  772.7	  567.5	 4648.0	...
8619118	  772.7	  567.5	 4648.0	...
8619119	  772.8	  567.9	 4649.0	...
8619120	  773.1	  568.3	 4648.0	...
8619121	  773.2	  568.7	 4648.0	...
8619122	  773.0	  569.0	 4649.0	...
8619123	  772.6	  569.3	 4652.0	...
8619124	  772.5	  569.5	 4655.0	...
8619125	  772.6	  569.0	 4656.0	...
8619126	  772.9	  568.5	 4651.0	...
8619127	  773.2	  568.0	 4647.0	...
8619128	  773.4	  567.9	 4642.0	...
8619129	  773.4	  567.9	 4641.0	...
8619130	  773.6	  568.0	 4642.0	...
8619131	  773.8	  568.5	 4644.0	...
8619132	  773.9	  569.0	 4645.0	...
8619133	  773.9	  569.4	 4645.0	...
8619134	  773.7	  569.4	 4645.0	...
8619135	  773.6	  569.4	 4645.0	...
8619136	  773.6	  569.5	 4645.0	...
8619137	  773.6	  569.5	 4645.0	...
8619138	  773.6	  569.4	 4645.0	...
8619139	  773.5	  569.3	 4645.0	...
8619140	  773.3	  569.5	 4645.0	...
8619141	  773.3	  569.7	 4646.0	...
8619142	  773.4	  569.7	 4647.0	...
8619143	  773.6	  569.4	 4650.0	...
8619144	  773.8	  569.1	 4652.0	...
8619145	  773.9	  569.4	 4652.0	...
8619146	  773.9	  569.6	 4651.0	...
8619147	  773.9	  569.2	 4652.0	...
8619148	  774.0	  568.5	 4655.0	...
8619149	  774.2	  568.1	 4657.0	...
8619150	  774.4	  568.3	 4656.0	...
8619151	  774.6	  568.5	 4655.0	...
8619152	  774.4	  568.6	 4652.0	...
8619153	  774.3	  568.6	 4650.0	...
8619154	  774.1	  568.6	 4650.0	...
8619155	  774.1	  568.6	 4652.0	...
8619156	  774.1	  568.9	 4652.0	...
8619157	  774.1	  569.2	 4649.0	...
8619158	  774.0	  569.4	 4646.0	...
8619159	  773.8	  569.4	 4645.0	...
8619160	  773.4	  569.4	 4643.0	...
8619161	  773.0	  569.3	 4641.0	...
8619162	  773.1	  569.1	 4640.0	...
8619163	  773.5	  568.8	 4640.0	...
8619164	  773.9	  568.9	 4639.0	...
8619165	  774.0	  569.1	 4640.0	...
8619166	  774.2	  569.6	 4642.0	...
8619167	  774.4	  569.8	 4646.0	...
8619168	  774.7	  570.0	 4650.0	...
8619169	  774.8	  569.8	 4654.0	...
8619170	  774.8	  569.7	 4656.0	...
8619171	  775.3	  569.6	 4657.0	...
8619172	  775.8	  569.7	 4656.0	...
8619173	  776.4	  569.2	 4655.0	...
8619174	  776.5	  568.7	 4656.0	...
8619175	  776.2	  568.2	 4658.0	...
8619176	  775.5	  568.8	 4658.0	...
8619177	  774.9	  569.7	 4656.0	...
8619178	  774.5	  570.4	 4652.0	...
8619179	  774.6	  570.3	 4648.0	...
8619180	  774.5	  570.1	 4644.0	...
8619181	  774.4	  570.1	 4645.0	...
8619182	  774.5	  570.0	 4651.0	...
8619183	  775.1	  570.0	 4658.0	...
8619184	  775.7	  569.9	 4661.0	...
8619185	  775.2	  570.0	 4661.0	...
8619186	  774.3	  570.1	 4662.0	...
8619187	  774.1	  570.3	 4663.0	...
8619188	  774.7	  570.4	 4664.0	...
8619189	  775.3	  570.5	 4658.0	...
8619190	  775.3	  570.2	 4651.0	...
8619191	  775.3	  570.0	 4645.0	...
8619192	  775.3	  569.7	 4648.0	...
8619193	  775.4	  570.0	 4651.0	...
8619194	  775.7	  570.3	 4652.0	...
8619195	  775.9	  570.3	 4649.0	...
8619196	  775.5	  570.0	 4647.0	...
8619197	  774.8	  569.8	 4650.0	...
8619198	  774.4	  569.8	 4653.0	...
8619199	  774.8	  569.9	 4657.0	...
8619200	  775.2	  569.9	 4657.0	...
8619201	  775.2	  569.9	 4657.0	...
8619202	  775.2	  569.9	 4658.0	...
8619203	  775.2	  569.8	 4658.0	...
8619204	  775.3	  569.5	 4658.0	...
8619205	  775.5	  569.1	 4658.0	...
8619206	  775.6	  569.2	 4658.0	...
8619207	  775.5	  569.5	 4658.0	...
8619208	  774.9	  570.3	 4658.0	...
8619209	  774.4	  570.8	 4658.0	...
8619210	  774.0	  571.2	 4658.0	...
8619211	  774.2	  571.3	 4658.0	...
8619212	  774.4	  571.3	 4658.0	...
8619213	  774.4	  571.2	 4660.0	...
8619214	  774.5	  571.0	 4663.0	...
8619215	  774.4	  571.0	 4665.0	...
8619216	  774.2	  570.6	 4665.0	...
8619217	  774.1	  570.2	 4661.0	...
8619218	  773.8	  569.8	 4656.0	...
8619219	  773.6	  569.8	 4650.0	...
8619220	  773.3	  569.8	 4653.0	...
8619221	  773.3	  570.0	 4657.0	...
8619222	  773.3	  569.9	 4659.0	...
8619223	  773.3	  569.6	 4659.0	...
8619224	  773.3	  569.3	 4658.0	...
8619225	  773.3	  569.8	 4660.0	...
8619226	  773.9	  570.5	 4662.0	...
8619227	  774.4	  571.2	 4661.0	...
8619228	  774.9	  570.8	 4657.0	...
8619229	  774.7	  570.4	 4654.0	...
8619230	  774.7	  570.1	 4653.0	...
8619231	  774.5	  569.9	 4652.0	...
8619232	  774.4	  569.7	 4651.0	...
8619233	  774.4	  569.8	 4656.0	...
8619234	  774.5	  570.2	 4661.0	...
8619235	  774.9	  570.5	 4667.0	...
8619236	  775.2	  570.5	 4665.0	...
8619237	  775.5	  570.4	 4664.0	...
8619238	  775.3	  570.3	 4665.0	...
8619239	  775.4	  570.3	 4667.0	...
8619240	  775.5	  570.2	 4670.0	...
8619241	  775.9	  570.2	 4673.0	...
8619242	  776.2	  570.0	 4676.0	...
8619243	  776.4	  569.8	 4676.0	...
8619244	  776.4	  570.3	 4673.0	...
8619245	  775.3	  571.1	 4670.0	...
8619246	  774.2	  571.8	 4669.0	...
8619247	  773.6	  571.9	 4668.0	...
8619248	  774.2	  571.8	 4667.0	...
8619249	  774.8	  571.6	 4666.0	...
8619250	  774.9	  571.6	 4665.0	...
8619251	  774.3	  571.3	 4663.0	...
8619252	  773.7	  571.0	 4662.0	...
8619253	  773.1	  570.8	 4661.0	...
8619254	  773.1	  570.9	 4659.0	...
8619255	  773.2	  570.8	 4658.0	...
8619256	  773.4	  570.7	 4658.0	...
8619257	  773.8	  570.5	 4659.0	...
8619258	  774.0	  570.4	 4659.0	...
8619259	  774.3	  571.5	 4659.0	...
8619260	  774.5	  572.7	 4656.0	...
8619261	  774.5	  573.6	 4653.0	...
8619262	  774.3	  573.3	 4652.0	...
8619263	  774.0	  573.0	 4653.0	...
8619264	  773.8	  572.5	 4658.0	...
8619265	  774.2	  572.1	 4662.0	...
8619266	  774.6	  571.8	 4664.0	...
8619267	  774.9	  572.1	 4664.0	...
8619268	  774.8	  572.2	 4663.0	...
8619269	  774.6	  572.2	 4665.0	...
8619270	  774.6	  572.0	 4667.0	...
8619271	  774.6	  571.6	 4669.0	...
8619272	  774.7	  571.3	 4670.0	...
8619273	  774.7	  570.8	 4670.0	...
8619274	  774.7	  570.4	 4670.0	...
8619275	  774.6	  570.0	 4671.0	...
8619276	  774.3	  569.8	 4669.0	...
8619277	  773.6	  569.9	 4669.0	...
8619278	  773.1	  570.8	 4668.0	...
8619279	  772.8	  571.8	 4667.0	...
8619280	  772.8	  572.7	 4667.0	...
8619281	  773.2	  571.9	 4668.0	...
8619282	  773.6	  571.3	 4669.0	...
8619283	  773.9	  570.8	 4668.0	...
8619284	  773.7	  571.1	 4667.0	...
8619285	  773.7	  571.1	 4667.0	...
8619286	  773.8	  570.9	 4667.0	...
8619287	  773.6	  570.7	 4666.0	...
8619288	  772.7	  570.5	 4665.0	...
8619289	  771.9	  570.7	 4663.0	...
8619290	  771.4	  571.0	 4662.0	...
8619291	  771.4	  571.4	 4661.0	...
8619292	  772.2	  571.5	 4661.0	...
8619293	  773.1	  571.2	 4664.0	...
8619294	  773.6	  570.9	 4666.0	...
8619295	  773.3	  570.8	 4666.0	...
8619296	  773.1	  571.1	 4666.0	...
8619297	  773.1	  572.0	 4672.0	...
8619298	  773.4	  572.8	 4678.0	...
8619299	  773.7	  573.5	 4682.0	...
8619300	  774.0	  573.5	 4680.0	...
8619301	  773.9	  573.3	 4678.0	...
8619302	  773.7	  573.1	 4676.0	...
8619303	  773.5	  572.9	 4678.0	...
8619304	  773.4	  572.9	 4679.0	...
8619305	  773.5	  572.9	 4680.0	...
8619306	  773.7	  572.9	 4680.0	...
8619307	  773.5	  573.0	 4679.0	...
8619308	  773.2	  573.1	 4676.0	...
8619309	  773.1	  572.6	 4674.0	...
8619310	  773.3	  572.1	 4673.0	...
8619311	  773.5	  571.6	 4676.0	...
8619312	  773.5	  571.7	 4679.0	...
8619313	  773.5	  571.5	 4678.0	...
8619314	  773.5	  571.4	 4676.0	...
8619315	  773.6	  571.3	 4675.0	...
8619316	  773.8	  571.4	 4679.0	...
8619317	  774.0	  571.5	 4682.0	...
8619318	  774.1	  571.7	 4684.0	...
8619319	  774.3	  571.6	 4687.0	...
8619320	  774.2	  571.3	 4689.0	...
8619321	  773.6	  571.3	 4693.0	...
8619322	  773.0	  571.7	 4694.0	...
8619323	  772.5	  572.3	 4695.0	...
8619324	  773.0	  572.6	 4695.0	...
8619325	  773.5	  572.9	 4695.0	...
8619326	  774.0	  572.3	 4692.0	...
8619327	  773.8	  571.7	 4690.0	...
8619328	  773.7	  571.0	 4691.0	...
8619329	  773.8	  571.0	 4694.0	...
8619330	  774.1	  571.1	 4698.0	...
8619331	  774.2	  571.0	 4698.0	...
8619332	  774.2	  570.8	 4699.0	...
8619333	  774.0	  571.0	 4700.0	...
8619334	  773.5	  571.2	 4700.0	...
8619335	  773.1	  571.4	 4701.0	...
8619336	  772.8	  571.3	 4701.0	...
8619337	  772.8	  571.2	 4700.0	...
8619338	  772.9	  571.2	 4699.0	...
8619339	  772.8	  571.0	 4699.0	...
8619340	  773.0	  570.8	 4699.0	...
8619341	  773.3	  570.5	 4697.0	...
8619342	  773.5	  570.4	 4694.0	...
8619343	  773.4	  570.3	 4691.0	...
8619344	  773.2	  570.4	 4691.0	...
8619345	  773.6	  570.0	 4692.0	...
8619346	  774.2	  569.6	 4692.0	...
8619347	  774.2	  569.7	 4692.0	...
8619348	  773.5	  570.2	 4690.0	...
8619349	  772.9	  570.7	 4690.0	...
8619350	  772.9	  570.7	 4691.0	...
8619351	  772.8	  570.7	 4692.0	...
8619352	  772.8	  570.6	 4693.0	...
8619353	  772.8	  570.7	 4693.0	...
8619354	  772.8	  571.0	 4693.0	...
8619355	  772.7	  571.3	 4696.0	...
8619356	  772.9	  571.5	 4698.0	...
8619357	  773.3	  571.5	 4699.0	...
8619358	  773.8	  571.7	 4697.0	...
8619359	  773.9	  571.8	 4696.0	...
8619360	  773.8	  571.9	 4699.0	...
8619361	  773.7	  571.9	 4703.0	...
8619362	  773.7	  572.0	 4705.0	...
8619363	  773.1	  572.1	 4705.0	...
8619364	  772.4	  572.2	 4705.0	...
8619365	  771.6	  572.3	 4703.0	...
8619366	  771.4	  572.2	 4699.0	...
8619367	  772.0	  572.2	 4696.0	...
8619368	  772.7	  572.4	 4695.0	...
8619369	  773.3	  572.6	 4697.0	...
8619370	  773.2	  572.8	 4704.0	...
8619371	  773.1	  572.8	 4711.0	...
8619372	  772.9	  572.6	 4713.0	...
8619373	  772.6	  572.5	 4708.0	...
8619374	  772.3	  572.4	 4703.0	...
8619375	  772.1	  572.2	 4698.0	...
8619376	  772.0	  572.0	 4695.0	...
8619377	  772.0	  571.8	 4692.0	...
8619378	  772.0	  571.6	 4691.0	...
8619379	  772.3	  571.1	 4692.0	...
8619380	  772.5	  570.7	 4693.0	...
8619381	  772.7	  570.3	 4695.0	...
8619382	  772.8	  570.3	 4696.0	...
8619383	  772.8	  570.9	 4695.0	...
8619384	  772.7	  571.6	 4697.0	...
8619385	  772.6	  572.2	 4701.0	...
8619386	  772.6	  572.0	 4705.0	...
8619387	  772.5	  571.5	 4705.0	...
8619388	  772.4	  570.9	 4705.0	...
8619389	  772.3	  570.7	 4704.0	...
8619390	  772.6	  571.7	 4700.0	...
8619391	  772.9	  572.7	 4697.0	...
8619392	  773.3	  572.9	 4695.0	...
8619393	  773.3	  572.4	 4695.0	...
8619394	  773.3	  571.8	 4696.0	...
8619395	  772.1	  572.0	 4696.0	...
8619396	  770.8	  572.2	 4696.0	...
8619397	  770.5	  572.3	 4697.0	...
8619398	  771.3	  572.0	 4698.0	...
8619399	  772.1	  571.7	 4699.0	...
8619400	  772.0	  571.7	 4695.0	...
MSG	8619401 0000 _ Number Off
8619401	  771.7	  571.9	 4690.0	...
8619402	  771.6	  572.0	 4685.0	...
8619403	  771.3	  572.0	 4688.0	...
8619404	  771.1	  572.0	 4692.0	...
8619405	  771.1	  571.9	 4693.0	...
8619406	  771.2	  571.6	 4690.0	...
8619407	  771.3	  571.3	 4688.0	...
8619408	  771.4	  571.7	 4689.0	...
8619409	  771.5	  572.3	 4692.0	...
8619410	  771.8	  572.7	 4696.0	...
8619411	  772.0	  572.4	 4700.0	...
8619412	  772.1	  572.1	 4701.0	...
8619413	  772.0	  571.9	 4696.0	...
8619414	  772.0	  571.9	 4694.0	...
8619415	  772.2	  571.8	 4693.0	...
8619416	  772.3	  571.9	 4695.0	...
8619417	  772.2	  572.1	 4695.0	...
8619418	  772.0	  571.6	 4695.0	...
8619419	  771.7	  570.9	 4696.0	...
8619420	  771.6	  570.3	 4696.0	...
8619421	  772.3	  570.4	 4695.0	...
8619422	  773.1	  571.4	 4694.0	...
8619423	  773.8	  572.4	 4694.0	...
8619424	  773.7	  573.2	 4696.0	...
8619425	  773.6	  572.9	 4698.0	...
8619426	  773.6	  572.5	 4700.0	...
8619427	  773.5	  572.4	 4699.0	...
8619428	  773.1	  572.4	 4697.0	...
8619429	  772.6	  572.6	 4696.0	...
8619430	  772.4	  572.6	 4695.0	...
8619431	  772.6	  572.4	 4694.0	...
8619432	  772.8	  572.1	 4694.0	...
8619433	  772.7	  572.6	 4694.0	...
8619434	  772.5	  573.2	 4694.0	...
8619435	  772.1	  573.8	 4695.0	...
8619436	  771.7	  574.0	 4696.0	...
8619437	  771.6	  574.1	 4698.0	...
8619438	  771.7	  574.1	 4699.0	...
8619439	  771.8	  573.9	 4702.0	...
8619440	  772.1	  573.6	 4704.0	...
8619441	  772.5	  573.4	 4707.0	...
8619442	  773.0	  573.2	 4708.0	...
8619443	  773.1	  573.3	 4705.0	...
8619444	  773.5	  573.3	 4702.0	...
8619445	  773.9	  573.5	 4699.0	...
8619446	  774.2	  574.0	 4699.0	...
8619447	  773.9	  574.5	 4700.0	...
8619448	  773.6	  574.1	 4701.0	...
8619449	  773.5	  573.4	 4702.0	...
8619450	  773.4	  572.6	 4699.0	...
8619451	  773.3	  572.4	 4694.0	...
8619452	  773.2	  572.0	 4689.0	...
8619453	  773.0	  571.7	 4688.0	...
8619454	  773.0	  572.2	 4688.0	...
8619455	  773.0	  572.9	 4687.0	...
8619456	  772.7	  573.6	 4686.0	...
8619457	  772.4	  573.5	 4685.0	...
8619458	  772.6	  573.4	 4684.0	...
8619459	  773.1	  573.4	 4682.0	...
8619460	  773.5	  573.1	 4679.0	...
8619461	  773.4	  572.7	 4681.0	...
8619462	  773.4	  572.3	 4684.0	...
8619463	  773.4	  572.0	 4688.0	...
8619464	  772.3	  572.1	 4688.0	...
8619465	  771.3	  572.6	 4687.0	...
8619466	  770.1	  573.1	 4686.0	...
8619467	  770.1	  573.4	 4686.0	...
8619468	  770.2	  573.4	 4686.0	...
8619469	  770.3	  573.4	 4688.0	...
8619470	  770.4	  573.4	 4691.0	...
8619471	  770.4	  573.5	 4694.0	...
8619472	  770.4	  573.4	 4692.0	...
8619473	  770.4	  573.1	 4691.0	...
8619474	  770.4	  572.9	 4689.0	...
8619475	  770.4	  572.9	 4688.0	...
8619476	  770.6	  573.2	 4685.0	...
8619477	  770.7	  573.5	 4684.0	...
8619478	  771.0	  574.1	 4684.0	...
8619479	  770.8	  574.3	 4685.0	...
8619480	  770.6	  574.1	 4685.0	...
8619481	  770.8	  573.7	 4685.0	...
8619482	  771.3	  573.2	 4685.0	...
8619483	  771.9	  573.1	 4686.0	...
8619484	  772.0	  573.1	 4687.0	...
8619485	  771.6	  573.6	 4686.0	...
8619486	  771.1	  574.1	 4685.0	...
8619487	  770.6	  574.7	 4684.0	...
8619488	  770.5	  574.7	 4682.0	...
8619489	  770.5	  574.3	 4680.0	...
8619490	  770.5	  573.9	 4678.0	...
8619491	  770.7	  573.4	 4677.0	...
8619492	  770.8	  573.6	 4677.0	...
8619493	  770.9	  573.8	 4680.0	...
8619494	  771.5	  574.0	 4683.0	...
8619495	  772.2	  574.0	 4686.0	...
8619496	  772.9	  573.9	 4686.0	...
8619497	  772.6	  574.0	 4682.0	...
8619498	  772.3	  574.0	 4678.0	...
8619499	  771.9	  573.8	 4674.0	...
8619500	  771.9	  573.6	 4678.0	...
8619501	  771.8	  573.7	 4681.0	...
8619502	  771.6	  573.9	 4683.0	...
8619503	  771.4	  574.3	 4683.0	...
8619504	  771.0	  574.5	 4684.0	...
8619505	  770.7	  574.8	 4682.0	...
8619506	  771.0	  574.8	 4679.0	...
8619507	  771.6	  574.8	 4676.0	...
8619508	  772.2	  574.3	 4674.0	...
8619509	  771.9	  573.9	 4674.0	...
8619510	  771.7	  573.6	 4675.0	...
8619511	  771.4	  573.5	 4674.0	...
8619512	  771.2	  573.7	 4671.0	...
8619513	  770.9	  573.7	 4669.0	...
8619514	  770.9	  573.6	 4667.0	...
8619515	  771.2	  573.9	 4667.0	...
8619516	  771.4	  574.3	 4667.0	...
8619517	  771.0	  574.3	 4667.0	...
8619518	  770.4	  574.0	 4667.0	...
8619519	  769.9	  573.6	 4667.0	...
8619520	  770.0	  574.0	 4666.0	...
8619521	  770.3	  574.3	 4665.0	...
8619522	  770.5	  574.6	 4666.0	...
8619523	  770.5	  574.4	 4667.0	...
8619524	  770.5	  574.3	 4668.0	...
8619525	  770.6	  574.3	 4669.0	...
8619526	  770.6	  574.3	 4670.0	...
8619527	  770.5	  574.1	 4671.0	...
8619528	  770.4	  573.7	 4672.0	...
8619529	  770.2	  573.4	 4672.0	...
8619530	  770.1	  573.4	 4672.0	...
8619531	  770.1	  574.2	 4672.0	...
8619532	  770.1	  575.0	 4667.0	...
8619533	  770.3	  576.0	 4662.0	...
8619534	  770.7	  576.2	 4659.0	...
8619535	  771.0	  575.9	 4659.0	...
8619536	  771.1	  575.3	 4659.0	...
8619537	  770.9	  574.7	 4658.0	...
8619538	  770.7	  574.7	 4657.0	...
8619539	  770.5	  574.7	 4656.0	...
8619540	  770.2	  574.5	 4656.0	...
8619541	  769.9	  574.2	 4657.0	...
8619542	  769.6	  574.0	 4657.0	...
8619543	  769.8	  573.9	 4656.0	...
8619544	  769.9	  573.7	 4655.0	...
8619545	  770.1	  573.8	 4656.0	...
8619546	  770.4	  574.2	 4658.0	...
8619547	  770.7	  574.6	 4659.0	...
8619548	  770.8	  574.8	 4660.0	...
8619549	  770.8	  575.0	 4661.0	...
8619550	  770.9	  575.5	 4662.0	...
8619551	  770.9	  575.9	 4663.0	...
8619552	  770.8	  575.4	 4664.0	...
8619553	  770.5	  574.4	 4664.0	...
8619554	  770.1	  573.5	 4664.0	...
8619555	  769.6	  573.5	 4664.0	...
8619556	  769.2	  573.6	 4665.0	...
8619557	  768.8	  573.8	 4665.0	...
8619558	  768.7	  573.8	 4666.0	...
8619559	  768.5	  573.8	 4667.0	...
8619560	  768.4	  574.6	 4669.0	...
8619561	  768.8	  575.4	 4670.0	...
8619562	  769.1	  576.0	 4670.0	...
8619563	  769.2	  575.5	 4666.0	...
8619564	  769.5	  575.1	 4662.0	...
8619565	  770.0	  574.8	 4657.0	...
8619566	  770.5	  574.6	 4660.0	...
8619567	  770.4	  574.5	 4662.0	...
8619568	  770.3	  574.9	 4663.0	...
8619569	  770.3	  575.5	 4662.0	...
8619570	  770.3	  575.8	 4661.0	...
8619571	  770.4	  575.5	 4661.0	...
8619572	  770.4	  575.3	 4660.0	...
8619573	  770.3	  575.5	 4659.0	...
8619574	  770.2	  575.8	 4659.0	...
8619575	  770.1	  576.0	 4658.0	...
8619576	  770.1	  575.9	 4657.0	...
8619577	  770.1	  575.7	 4656.0	...
8619578	  770.0	  575.5	 4656.0	...
8619579	  769.8	  575.0	 4656.0	...
8619580	  769.6	  574.6	 4656.0	...
8619581	  769.8	  574.0	 4657.0	...
8619582	  770.0	  573.7	 4659.0	...
8619583	  770.2	  573.9	 4660.0	...
8619584	  770.2	  574.6	 4659.0	...
8619585	  770.2	  575.4	 4658.0	...
8619586	  770.1	  575.1	 4657.0	...
8619587	  769.9	  574.5	 4654.0	...
8619588	  769.9	  573.9	 4653.0	...
8619589	  769.8	  574.2	 4652.0	...
8619590	  769.8	  574.5	 4647.0	...
8619591	  769.7	  574.8	 4643.0	...
8619592	  769.6	  574.7	 4643.0	...
8619593	  770.0	  574.4	 4648.0	...
8619594	  770.5	  574.2	 4652.0	...
8619595	  771.0	  574.2	 4651.0	...
8619596	  771.0	  574.2	 4648.0	...
8619597	  771.0	  574.2	 4646.0	...
8619598	  771.1	  574.0	 4647.0	...
8619599	  771.1	  574.1	 4650.0	...
8619600	  771.2	  574.2	 4653.0	...
8619601	  770.8	  574.8	 4656.0	...
8619602	  770.4	  575.5	 4657.0	...
8619603	  769.7	  576.1	 4658.0	...
8619604	  769.4	  575.9	 4656.0	...
8619605	  769.4	  575.8	 4656.0	...
8619606	  769.7	  575.7	 4657.0	...
8619607	  769.6	  575.1	 4656.0	...
8619608	  769.2	  574.3	 4654.0	...
8619609	  768.8	  574.4	 4652.0	...
8619610	  768.8	  575.0	 4651.0	...
8619611	  769.0	  575.7	 4651.0	...
8619612	  769.2	  575.6	 4652.0	...
8619613	  769.4	  575.4	 4653.0	...
8619614	  769.3	  575.2	 4653.0	...
MSG	8619615 0000 _ Number On
8619615	  770.0	  575.3	 4654.0	...
8619616	  770.6	  575.6	 4656.0	...
8619617	  771.3	  575.8	 4658.0	...
8619618	  771.3	  575.6	 4659.0	...
8619619	  771.0	  575.4	 4656.0	...
8619620	  770.7	  575.4	 4652.0	...
8619621	  770.2	  575.3	 4650.0	...
8619622	  770.0	  575.3	 4651.0	...
8619623	  770.0	  575.4	 4650.0	...
8619624	  770.3	  575.7	 4649.0	...
8619625	  770.6	  576.0	 4647.0	...
8619626	  771.1	  575.9	 4645.0	...
8619627	  771.3	  575.7	 4645.0	...
8619628	  770.8	  575.9	 4646.0	...
8619629	  770.2	  576.1	 4648.0	...
8619630	  769.3	  576.2	 4649.0	...
8619631	  769.0	  576.1	 4649.0	...
8619632	  768.8	  576.4	 4649.0	...
8619633	  768.8	  576.7	 4649.0	...
8619634	  768.8	  576.6	 4647.0	...
8619635	  768.7	  576.4	 4646.0	...
8619636	  768.7	  576.2	 4644.0	...
8619637	  769.0	  576.3	 4643.0	...
8619638	  769.2	  575.8	 4643.0	...
8619639	  769.3	  575.3	 4643.0	...
8619640	  769.3	  575.3	 4644.0	...
8619641	  769.6	  575.8	 4643.0	...
8619642	  769.9	  575.7	 4641.0	...
8619643	  770.0	  575.1	 4641.0	...
8619644	  769.6	  574.7	 4644.0	...
8619645	  768.9	  575.1	 4641.0	...
8619646	  768.4	  575.7	 4635.0	...
8619647	  768.6	  576.2	 4631.0	...
8619648	  769.2	  576.7	 4632.0	...
8619649	  769.7	  576.9	 4633.0	...
8619650	  769.7	  577.1	 4634.0	...
8619651	  769.7	  577.1	 4634.0	...
8619652	  769.7	  577.2	 4635.0	...
8619653	  769.7	  577.7	 4635.0	...
8619654	  769.7	  578.2	 4635.0	...
8619655	  769.7	  578.5	 4635.0	...
8619656	  769.5	  578.4	 4634.0	...
8619657	  769.4	  578.4	 4631.0	...
8619658	  769.3	  578.4	 4628.0	...
8619659	  769.0	  578.0	 4626.0	...
8619660	  768.7	  577.6	 4626.0	...
8619661	  768.8	  577.2	 4626.0	...
8619662	  769.1	  577.0	 4625.0	...
8619663	  769.4	  576.9	 4624.0	...
8619664	  769.5	  576.9	 4628.0	...
8619665	  769.3	  577.4	 4631.0	...
8619666	  769.0	  577.9	 4635.0	...
8619667	  768.4	  577.8	 4633.0	...
8619668	  768.2	  577.2	 4630.0	...
8619669	  768.5	  576.5	 4628.0	...
8619670	  768.9	  576.3	 4628.0	...
8619671	  769.1	  576.1	 4628.0	...
8619672	  768.8	  576.5	 4629.0	...
8619673	  768.6	  576.9	 4629.0	...
8619674	  768.6	  576.9	 4629.0	...
8619675	  768.7	  576.5	 4630.0	...
8619676	  768.9	  576.4	 4626.0	...
8619677	  768.6	  576.6	 4621.0	...
8619678	  768.1	  576.9	 4617.0	...
8619679	  768.2	  577.0	 4619.0	...
8619680	  768.8	  577.2	 4621.0	...
8619681	  769.2	  577.5	 4623.0	...
8619682	  769.0	  577.7	 4621.0	...
8619683	  769.0	  577.8	 4618.0	...
8619684	  769.4	  577.7	 4616.0	...
8619685	  769.7	  577.6	 4615.0	...
8619686	  769.9	  577.2	 4618.0	...
8619687	  769.9	  576.8	 4621.0	...
8619688	  770.0	  576.5	 4623.0	...
8619689	  769.9	  576.6	 4624.0	...
8619690	  769.7	  576.9	 4624.0	...
8619691	  769.4	  577.2	 4623.0	...
8619692	  769.2	  577.2	 4620.0	...
8619693	  769.2	  577.0	 4620.0	...
8619694	  769.4	  576.9	 4621.0	...
8619695	  769.6	  576.9	 4624.0	...
8619696	  769.7	  576.9	 4625.0	...
8619697	  769.6	  576.9	 4624.0	...
8619698	  769.4	  577.1	 4621.0	...
8619699	  769.8	  577.3	 4619.0	...
8619700	  770.4	  577.6	 4619.0	...
8619701	  770.5	  577.7	 4617.0	...
8619702	  769.6	  577.7	 4614.0	...
8619703	  768.6	  577.7	 4611.0	...
8619704	  768.0	  577.6	 4608.0	...
8619705	  768.3	  577.4	 4607.0	...
8619706	  768.7	  577.3	 4606.0	...
8619707	  769.1	  577.2	 4606.0	...
8619708	  768.8	  577.1	 4606.0	...
8619709	  768.6	  577.0	 4605.0	...
8619710	  768.6	  577.4	 4608.0	...
8619711	  768.7	  578.2	 4611.0	...
8619712	  768.9	  578.9	 4614.0	...
8619713	  769.1	  579.2	 4613.0	...
8619714	  769.1	  579.2	 4613.0	...
8619715	  769.1	  578.0	 4613.0	...
8619716	  768.7	  576.8	 4611.0	...
8619717	  768.4	  575.6	 4608.0	...
8619718	  768.2	  575.6	 4605.0	...
8619719	  768.4	  576.3	 4604.0	...
8619720	  768.7	  577.1	 4603.0	...
8619721	  768.7	  577.9	 4602.0	...
8619722	  768.7	  578.0	 4602.0	...
8619723	  768.4	  577.9	 4602.0	...
8619724	  768.2	  578.0	 4602.0	...
8619725	  768.7	  578.0	 4603.0	...
8619726	  769.3	  578.0	 4604.0	...
8619727	  769.9	  577.8	 4609.0	...
8619728	  769.8	  577.8	 4614.0	...
8619729	  769.7	  577.8	 4619.0	...
8619730	  769.5	  577.6	 4620.0	...
8619731	  769.3	  577.3	 4616.0	...
8619732	  769.2	  577.3	 4613.0	...
8619733	  769.1	  577.7	 4610.0	...
8619734	  769.1	  578.2	 4611.0	...
8619735	  769.3	  578.3	 4611.0	...
8619736	  769.5	  578.1	 4611.0	...
8619737	  769.7	  577.9	 4611.0	...
8619738	  769.7	  577.7	 4613.0	...
8619739	  769.7	  577.8	 4616.0	...
8619740	  769.7	  577.8	 4618.0	...
8619741	  769.8	  577.9	 4617.0	...
8619742	  769.9	  577.7	 4617.0	...
8619743	  769.8	  577.5	 4616.0	...
8619744	  769.6	  577.1	 4614.0	...
8619745	  769.4	  576.8	 4612.0	...
8619746	  769.4	  576.8	 4611.0	...
8619747	  769.5	  577.2	 4611.0	...
8619748	  769.4	  577.5	 4612.0	...
8619749	  769.4	  577.5	 4614.0	...
8619750	  769.2	  577.5	 4615.0	...
8619751	  769.0	  577.9	 4616.0	...
8619752	  768.9	  578.3	 4616.0	...
8619753	  768.9	  578.3	 4617.0	...
8619754	  768.9	  578.0	 4616.0	...
8619755	  768.9	  577.8	 4615.0	...
8619756	  768.9	  577.9	 4614.0	...
8619757	  768.9	  578.0	 4614.0	...
8619758	  769.2	  578.0	 4614.0	...
8619759	  769.4	  577.9	 4614.0	...
8619760	  769.6	  577.7	 4613.0	...
8619761	  769.7	  577.7	 4613.0	...
8619762	  769.5	  577.6	 4614.0	...
8619763	  769.4	  577.7	 4619.0	...
8619764	  769.0	  577.8	 4624.0	...
8619765	  768.8	  578.0	 4619.0	...
8619766	  769.1	  578.1	 4612.0	...
8619767	  769.7	  578.3	 4607.0	...
8619768	  770.2	  578.6	 4610.0	...
8619769	  770.0	  578.0	 4614.0	...
8619770	  770.0	  577.3	 4615.0	...
8619771	  770.1	  577.1	 4614.0	...
8619772	  769.9	  577.6	 4615.0	...
8619773	  769.6	  578.4	 4615.0	...
8619774	  769.3	  578.6	 4617.0	...
8619775	  769.5	  578.8	 4616.0	...
8619776	  769.7	  578.9	 4616.0	...
8619777	  769.9	  579.0	 4615.0	...
8619778	  770.1	  579.2	 4614.0	...
8619779	  770.5	  578.8	 4613.0	...
8619780	  770.8	  578.4	 4613.0	...
8619781	  770.7	  578.0	 4611.0	...
8619782	  770.5	  577.9	 4609.0	...
8619783	  770.3	  577.9	 4609.0	...
8619784	  770.0	  578.1	 4610.0	...
8619785	  769.7	  578.3	 4612.0	...
8619786	  769.3	  578.7	 4614.0	...
8619787	  769.4	  578.9	 4614.0	...
8619788	  769.5	  579.1	 4613.0	...
8619789	  769.8	  579.0	 4613.0	...
8619790	  770.2	  578.8	 4613.0	...
8619791	  770.6	  578.4	 4614.0	...
8619792	  771.1	  578.1	 4614.0	...
8619793	  771.5	  577.6	 4614.0	...
8619794	  770.9	  577.3	 4614.0	...
8619795	  770.0	  577.0	 4614.0	...
8619796	  769.1	  577.0	 4614.0	...
8619797	  769.1	  577.3	 4613.0	...
8619798	  768.8	  577.7	 4613.0	...
8619799	  768.5	  578.1	 4612.0	...
8619800	  768.2	  578.1	 4612.0	...
8619801	  768.2	  578.0	 4611.0	...
8619802	  768.7	  577.9	 4609.0	...
8619803	  769.2	  577.9	 4609.0	...
8619804	  769.8	  577.9	 4609.0	...
8619805	  769.4	  578.0	 4610.0	...
8619806	  769.0	  577.8	 4610.0	...
8619807	  769.2	  577.4	 4610.0	...
8619808	  769.9	  577.5	 4611.0	...
8619809	  770.5	  577.8	 4611.0	...
8619810	  770.5	  578.2	 4611.0	...
8619811	  770.5	  578.1	 4611.0	...
8619812	  770.4	  578.0	 4610.0	...
8619813	  770.1	  578.0	 4608.0	...
8619814	  769.6	  577.4	 4609.0	...
8619815	  769.1	  576.9	 4610.0	...
8619816	  769.4	  576.4	 4612.0	...
8619817	  770.0	  576.5	 4612.0	...
8619818	  770.7	  576.7	 4611.0	...
8619819	  770.8	  577.4	 4608.0	...
8619820	  770.3	  578.1	 4605.0	...
8619821	  769.9	  578.8	 4600.0	...
8619822	  769.5	  578.4	 4599.0	...
8619823	  769.9	  577.7	 4603.0	...
8619824	  770.3	  577.3	 4608.0	...
8619825	  770.4	  577.7	 4609.0	...
8619826	  770.2	  578.1	 4605.0	...
8619827	  769.8	  578.1	 4600.0	...
8619828	  769.7	  578.0	 4600.0	...
8619829	  769.9	  577.8	 4600.0	...
8619830	  770.1	  577.8	 4600.0	...
8619831	  770.3	  577.8	 4600.0	...
8619832	  770.3	  577.8	 4600.0	...
8619833	  770.3	  578.0	 4598.0	...
8619834	  770.5	  578.1	 4597.0	...
8619835	  770.7	  578.1	 4595.0	...
8619836	  771.0	  577.9	 4595.0	...
8619837	  771.0	  577.8	 4596.0	...
8619838	  771.0	  577.8	 4598.0	...
8619839	  771.0	  577.9	 4599.0	...
8619840	  770.4	  578.2	 4601.0	...
8619841	  769.9	  578.6	 4601.0	...
8619842	  769.5	  578.8	 4602.0	...
8619843	  769.7	  578.8	 4602.0	...
8619844	  770.1	  578.8	 4603.0	...
8619845	  770.4	  578.7	 4605.0	...
8619846	  770.7	  578.7	 4608.0	...
8619847	  770.7	  578.8	 4611.0	...
8619848	  770.7	  578.4	 4613.0	...
8619849	  770.2	  578.1	 4615.0	...
8619850	  769.7	  577.8	 4617.0	...
8619851	  769.2	  577.9	 4618.0	...
8619852	  769.2	  578.5	 4617.0	...
8619853	  769.6	  579.2	 4616.0	...
8619854	  770.2	  579.8	 4614.0	...
8619855	  770.7	  579.0	 4611.0	...
8619856	  770.9	  578.3	 4609.0	...
8619857	  770.9	  577.6	 4609.0	...
8619858	  770.9	  577.4	 4605.0	...
8619859	  770.8	  577.2	 4600.0	...
8619860	  770.7	  577.1	 4597.0	...
8619861	  770.7	  576.9	 4599.0	...
8619862	  770.2	  576.7	 4602.0	...
8619863	  769.7	  576.7	 4603.0	...
8619864	  769.1	  577.0	 4604.0	...
8619865	  769.0	  577.3	 4604.0	...
8619866	  769.4	  578.1	 4605.0	...
8619867	  769.9	  578.8	 4605.0	...
8619868	  770.3	  579.4	 4604.0	...
8619869	  770.5	  579.3	 4604.0	...
8619870	  771.0	  579.1	 4606.0	...
8619871	  771.4	  578.6	 4609.0	...
8619872	  771.4	  577.8	 4613.0	...
8619873	  770.7	  577.4	 4617.0	...
8619874	  770.1	  577.2	 4620.0	...
8619875	  769.8	  577.0	 4619.0	...
8619876	  770.1	  576.7	 4615.0	...
8619877	  770.3	  576.4	 4610.0	...
8619878	  770.2	  576.1	 4608.0	...
8619879	  770.0	  575.8	 4606.0	...
8619880	  770.1	  576.5	 4607.0	...
8619881	  770.3	  577.3	 4609.0	...
8619882	  770.5	  578.0	 4611.0	...
8619883	  770.7	  578.0	 4610.0	...
8619884	  770.8	  577.9	 4609.0	...
8619885	  770.8	  577.8	 4609.0	...
8619886	  769.8	  577.7	 4611.0	...
8619887	  768.9	  577.8	 4611.0	...
8619888	  768.3	  577.8	 4609.0	...
8619889	  768.6	  577.6	 4608.0	...
8619890	  768.9	  577.5	 4606.0	...
8619891	  769.5	  577.3	 4603.0	...
8619892	  770.2	  577.1	 4600.0	...
8619893	  771.1	  577.4	 4601.0	...
8619894	  771.4	  577.9	 4602.0	...
8619895	  770.9	  578.4	 4603.0	...
8619896	  770.2	  578.4	 4604.0	...
8619897	  769.5	  578.4	 4604.0	...
8619898	  769.6	  578.1	 4603.0	...
8619899	  769.6	  577.7	 4602.0	...
8619900	  769.5	  577.5	 4602.0	...
8619901	  770.2	  577.4	 4601.0	...
8619902	  770.9	  578.0	 4600.0	...
8619903	  771.3	  578.7	 4599.0	...
8619904	  771.0	  579.0	 4603.0	...
8619905	  770.7	  578.6	 4608.0	...
8619906	  770.5	  578.0	 4613.0	...
8619907	  770.4	  577.9	 4612.0	...
8619908	  770.4	  577.8	 4612.0	...
8619909	  770.5	  577.0	 4612.0	...
8619910	  770.3	  576.2	 4613.0	...
8619911	  770.1	  576.4	 4613.0	...
8619912	  769.9	  577.3	 4614.0	...
8619913	  770.0	  578.3	 4614.0	...
8619914	  769.9	  578.3	 4614.0	...
8619915	  769.7	  578.7	 4614.0	...
8619916	  769.4	  579.1	 4614.0	...
MSG	8619917 0000 _ Number Off
8619917	  769.3	  579.3	 4615.0	...
8619918	  769.5	  578.9	 4616.0	...
8619919	  769.9	  578.6	 4614.0	...
8619920	  770.3	  578.5	 4612.0	...
8619921	  770.4	  578.3	 4609.0	...
8619922	  770.1	  578.3	 4610.0	...
8619923	  769.8	  578.3	 4610.0	...
8619924	  769.5	  578.3	 4612.0	...
8619925	  769.5	  578.1	 4614.0	...
8619926	  769.6	  578.2	 4615.0	...
8619927	  769.8	  578.5	 4615.0	...
8619928	  769.9	  578.8	 4615.0	...
8619929	  770.5	  578.5	 4616.0	...
8619930	  771.3	  578.1	 4617.0	...
8619931	  772.1	  577.7	 4618.0	...
8619932	  772.2	  577.2	 4619.0	...
8619933	  772.2	  576.7	 4619.0	...
8619934	  772.1	  576.5	 4619.0	...
8619935	  771.9	  576.7	 4618.0	...
8619936	  771.5	  576.9	 4617.0	...
8619937	  771.2	  577.2	 4618.0	...
8619938	  771.1	  577.4	 4622.0	...
8619939	  770.8	  577.5	 4626.0	...
8619940	  770.5	  577.5	 4628.0	...
8619941	  770.2	  577.4	 4628.0	...
8619942	  770.0	  577.5	 4626.0	...
8619943	  770.0	  577.5	 4623.0	...
8619944	  769.9	  577.3	 4622.0	...
8619945	  769.7	  577.3	 4624.0	...
8619946	  770.0	  578.0	 4626.0	...
8619947	  770.5	  578.8	 4628.0	...
8619948	  771.0	  579.6	 4627.0	...
8619949	  770.9	  579.4	 4625.0	...
8619950	  770.8	  579.5	 4621.0	...
8619951	  770.0	  579.7	 4618.0	...
8619952	  769.2	  578.9	 4619.0	...
8619953	  768.5	  577.8	 4622.0	...
8619954	  768.4	  576.6	 4625.0	...
8619955	  768.5	  576.8	 4625.0	...
8619956	  768.7	  577.1	 4624.0	...
8619957	  768.9	  577.4	 4623.0	...
8619958	  769.7	  577.7	 4621.0	...
8619959	  770.5	  578.0	 4621.0	...
8619960	  771.1	  578.5	 4623.0	...
8619961	  770.9	  578.7	 4623.0	...
8619962	  770.6	  578.9	 4622.0	...
8619963	  770.6	  578.5	 4619.0	...
8619964	  770.6	  578.2	 4617.0	...
8619965	  770.4	  577.8	 4616.0	...
8619966	  770.3	  577.7	 4617.0	...
8619967	  770.2	  578.0	 4618.0	...
8619968	  770.3	  578.3	 4621.0	...
8619969	  770.4	  578.8	 4623.0	...
8619970	  770.5	  579.0	 4624.0	...
8619971	  770.7	  579.3	 4623.0	...
8619972	  770.8	  579.3	 4622.0	...
8619973	  770.6	  579.3	 4621.0	...
8619974	  770.4	  579.1	 4621.0	...
8619975	  770.2	  579.0	 4621.0	...
8619976	  770.2	  578.8	 4625.0	...
8619977	  770.2	  578.6	 4628.0	...
8619978	  770.1	  578.3	 4631.0	...
8619979	  770.0	  577.9	 4625.0	...
8619980	  770.6	  577.5	 4619.0	...
8619981	  771.5	  577.8	 4611.0	...
8619982	  771.8	  578.6	 4608.0	...
8619983	  771.2	  579.3	 4605.0	...
8619984	  770.5	  579.3	 4606.0	...
8619985	  770.1	  579.2	 4607.0	...
8619986	  769.9	  579.2	 4607.0	...
8619987	  769.5	  579.3	 4615.0	...
8619988	  769.5	  579.3	 4622.0	...
8619989	  769.8	  579.3	 4626.0	...
8619990	  770.2	  579.4	 4623.0	...
8619991	  770.7	  579.6	 4618.0	...
8619992	  770.9	  579.7	 4617.0	...
8619993	  771.1	  579.7	 4621.0	...
8619994	  771.2	  579.8	 4627.0	...
8619995	  771.0	  580.0	 4630.0	...
8619996	  770.9	  579.6	 4627.0	...
8619997	  770.9	  579.0	 4622.0	...
8619998	  771.0	  578.4	 4620.0	...
8619999	  771.2	  578.4	 4618.0	...
8620000	  771.4	  578.3	 4620.0	...
8620001	  771.5	  578.2	 4624.0	...
8620002	  771.5	  578.1	 4620.0	...
8620003	  771.4	  578.1	 4614.0	...
8620004	  771.3	  577.9	 4608.0	...
8620005	  771.1	  577.6	 4609.0	...
8620006	  770.9	  577.5	 4609.0	...
8620007	  770.5	  577.6	 4607.0	...
8620008	  770.4	  577.6	 4605.0	...
8620009	  770.4	  577.6	 4604.0	...
8620010	  770.5	  577.7	 4603.0	...
8620011	  770.5	  577.9	 4604.0	...
8620012	  770.4	  578.1	 4606.0	...
8620013	  770.4	  578.1	 4607.0	...
8620014	  770.5	  578.1	 4609.0	...
8620015	  771.0	  578.1	 4610.0	...
8620016	  771.5	  578.1	 4611.0	...
8620017	  771.7	  578.3	 4610.0	...
8620018	  771.4	  578.5	 4608.0	...
8620019	  771.0	  578.9	 4606.0	...
8620020	  771.0	  579.1	 4605.0	...
8620021	  771.2	  579.4	 4606.0	...
8620022	  771.4	  579.5	 4608.0	...
8620023	  771.5	  579.1	 4608.0	...
8620024	  771.4	  578.5	 4609.0	...
8620025	  771.1	  578.1	 4610.0	...
8620026	  770.5	  578.2	 4611.0	...
8620027	  769.9	  578.3	 4612.0	...
8620028	  769.4	  578.4	 4613.0	...
8620029	  769.3	  578.3	 4611.0	...
8620030	  769.6	  578.2	 4609.0	...
8620031	  770.3	  578.3	 4608.0	...
8620032	  771.0	  578.4	 4609.0	...
8620033	  771.2	  578.7	 4610.0	...
8620034	  771.2	  578.8	 4611.0	...
8620035	  771.2	  578.4	 4611.0	...
8620036	  771.3	  577.8	 4611.0	...
8620037	  771.3	  577.2	 4614.0	...
8620038	  771.1	  577.3	 4617.0	...
8620039	  770.9	  577.6	 4618.0	...
8620040	  770.5	  577.9	 4616.0	...
8620041	  770.2	  578.0	 4613.0	...
8620042	  770.1	  578.1	 4612.0	...
8620043	  770.3	  578.0	 4613.0	...
8620044	  770.5	  578.1	 4614.0	...
8620045	  770.4	  578.2	 4614.0	...
8620046	  770.4	  578.4	 4615.0	...
8620047	  770.3	  578.5	 4615.0	...
8620048	  770.3	  578.6	 4615.0	...
8620049	  770.6	  578.4	 4615.0	...
8620050	  771.1	  578.1	 4616.0	...
8620051	  771.5	  578.0	 4617.0	...
8620052	  771.8	  578.4	 4617.0	...
8620053	  771.8	  578.9	 4615.0	...
8620054	  771.9	  579.1	 4614.0	...
8620055	  771.8	  579.3	 4613.0	...
8620056	  771.8	  579.2	 4618.0	...
8620057	  771.9	  579.2	 4621.0	...
8620058	  771.9	  579.6	 4621.0	...
8620059	  771.7	  580.0	 4618.0	...
8620060	  771.6	  580.7	 4615.0	...
8620061	  771.7	  580.9	 4614.0	...
8620062	  771.8	  580.8	 4613.0	...
8620063	  771.8	  580.3	 4613.0	...
8620064	  771.7	  579.8	 4614.0	...
8620065	  771.5	  579.5	 4615.0	...
8620066	  771.3	  579.2	 4613.0	...
8620067	  771.3	  579.2	 4612.0	...
8620068	  771.4	  579.4	 4612.0	...
8620069	  771.7	  579.6	 4611.0	...
8620070	  771.9	  579.6	 4610.0	...
8620071	  771.9	  579.6	 4609.0	...
8620072	  772.0	  579.7	 4610.0	...
8620073	  771.9	  579.7	 4610.0	...
8620074	  771.8	  579.0	 4606.0	...
8620075	  771.5	  578.3	 4602.0	...
8620076	  771.4	  578.1	 4599.0	...
8620077	  771.4	  578.8	 4598.0	...
8620078	  771.5	  579.4	 4599.0	...
8620079	  771.6	  579.6	 4598.0	...
8620080	  771.6	  579.7	 4598.0	...
8620081	  771.7	  579.8	 4595.0	...
8620082	  771.7	  579.9	 4595.0	...
8620083	  771.7	  579.3	 4598.0	...
8620084	  771.8	  578.6	 4601.0	...
8620085	  771.9	  577.9	 4601.0	...
8620086	  771.9	  577.9	 4597.0	...
8620087	  772.0	  577.6	 4596.0	...
8620088	  772.0	  577.3	 4599.0	...
8620089	  772.1	  577.0	 4601.0	...
8620090	  772.1	  576.9	 4599.0	...
8620091	  772.2	  577.4	 4598.0	...
8620092	  772.4	  577.9	 4597.0	...
8620093	  772.4	  578.3	 4597.0	...
8620094	  772.2	  578.2	 4597.0	...
8620095	  771.9	  578.2	 4597.0	...
8620096	  771.7	  578.2	 4597.0	...
8620097	  771.4	  578.4	 4597.0	...
8620098	  771.3	  578.6	 4597.0	...
8620099	  771.2	  578.1	 4602.0	...
8620100	  771.3	  577.4	 4606.0	...
8620101	  771.4	  576.7	 4612.0	...
8620102	  771.5	  576.6	 4613.0	...
8620103	  771.6	  576.9	 4613.0	...
8620104	  771.7	  577.5	 4612.0	...
8620105	  771.6	  577.8	 4613.0	...
8620106	  771.3	  577.7	 4614.0	...
8620107	  771.5	  577.3	 4614.0	...
8620108	  771.8	  577.0	 4613.0	...
8620109	  771.9	  576.9	 4611.0	...
8620110	  771.4	  577.2	 4610.0	...
8620111	  771.1	  577.7	 4608.0	...
8620112	  771.0	  578.1	 4608.0	...
8620113	  771.0	  578.3	 4608.0	...
8620114	  771.3	  578.3	 4609.0	...
8620115	  772.0	  578.2	 4610.0	...
8620116	  772.8	  578.5	 4611.0	...
8620117	  773.1	  578.9	 4607.0	...
8620118	  773.3	  579.1	 4602.0	...
8620119	  773.2	  578.9	 4605.0	...
8620120	  773.1	  578.7	 4612.0	...
8620121	  773.1	  578.4	 4618.0	...
8620122	  773.1	  578.2	 4618.0	...
8620123	  772.7	  578.0	 4616.0	...
8620124	  772.3	  578.4	 4614.0	...
8620125	  771.9	  578.7	 4612.0	...
8620126	  772.0	  579.1	 4612.0	...
8620127	  771.9	  579.1	 4609.0	...
8620128	  771.7	  579.0	 4607.0	...
8620129	  771.9	  578.6	 4603.0	...
8620130	  772.2	  578.7	 4602.0	...
8620131	  772.5	  579.0	 4605.0	...
8620132	  772.5	  578.7	 4609.0	...
8620133	  772.5	  578.0	 4610.0	...
8620134	  772.7	  577.1	 4608.0	...
8620135	  772.9	  577.0	 4608.0	...
8620136	  773.0	  577.5	 4611.0	...
8620137	  772.9	  578.3	 4614.0	...
8620138	  772.9	  579.3	 4614.0	...
8620139	  772.9	  579.5	 4613.0	...
8620140	  772.8	  579.7	 4612.0	...
8620141	  772.6	  579.8	 4610.0	...
8620142	  772.4	  579.9	 4607.0	...
8620143	  772.5	  579.4	 4608.0	...
8620144	  772.6	  578.9	 4611.0	...
8620145	  772.7	  578.4	 4613.0	...
8620146	  772.6	  578.4	 4612.0	...
8620147	  772.4	  578.5	 4610.0	...
8620148	  772.2	  578.4	 4606.0	...
8620149	  772.1	  578.3	 4605.0	...
8620150	  771.9	  578.2	 4602.0	...
8620151	  771.7	  578.2	 4601.0	...
8620152	  771.5	  578.1	 4599.0	...
8620153	  771.5	  578.1	 4599.0	...
8620154	  771.5	  578.0	 4602.0	...
8620155	  771.6	  578.2	 4605.0	...
8620156	  771.8	  578.4	 4608.0	...
8620157	  772.0	  578.6	 4607.0	...
8620158	  772.1	  578.8	 4606.0	...
8620159	  772.2	  578.8	 4605.0	...
8620160	  772.2	  578.4	 4605.0	...
8620161	  771.8	  577.9	 4605.0	...
8620162	  771.5	  577.5	 4604.0	...
8620163	  771.4	  577.3	 4604.0	...
8620164	  771.7	  577.3	 4606.0	...
8620165	  772.0	  577.8	 4607.0	...
8620166	  772.0	  578.2	 4608.0	...
8620167	  772.1	  578.5	 4607.0	...
8620168	  771.7	  578.6	 4604.0	...
8620169	  771.3	  578.6	 4603.0	...
8620170	  771.3	  578.6	 4605.0	...
8620171	  771.8	  578.5	 4606.0	...
8620172	  772.5	  578.3	 4606.0	...
8620173	  772.8	  578.2	 4605.0	...
8620174	  772.6	  578.1	 4608.0	...
8620175	  772.1	  578.2	 4610.0	...
8620176	  772.0	  578.1	 4612.0	...
8620177	  772.4	  577.9	 4612.0	...
8620178	  772.8	  578.2	 4612.0	...
8620179	  772.9	  578.6	 4613.0	...
8620180	  772.9	  578.4	 4614.0	...
8620181	  772.9	  577.6	 4614.0	...
8620182	  772.8	  576.9	 4615.0	...
8620183	  772.7	  576.6	 4610.0	...
8620184	  772.6	  576.5	 4605.0	...
8620185	  772.2	  576.6	 4600.0	...
8620186	  771.8	  577.0	 4600.0	...
8620187	  771.4	  577.8	 4601.0	...
8620188	  771.3	  578.4	 4601.0	...
8620189	  771.2	  578.3	 4601.0	...
8620190	  771.0	  577.9	 4601.0	...
8620191	  770.8	  577.4	 4603.0	...
8620192	  770.5	  577.3	 4603.0	...
8620193	  770.5	  577.1	 4604.0	...
8620194	  771.1	  577.4	 4605.0	...
8620195	  771.8	  577.9	 4605.0	...
8620196	  772.5	  578.4	 4605.0	...
8620197	  772.5	  578.3	 4604.0	...
8620198	  772.7	  578.2	 4602.0	...
8620199	  772.8	  578.0	 4600.0	...
8620200	  772.8	  577.9	 4599.0	...
8620201	  772.5	  577.8	 4599.0	...
8620202	  772.3	  577.5	 4600.0	...
8620203	  772.1	  577.4	 4599.0	...
8620204	  771.7	  577.3	 4599.0	...
8620205	  771.3	  577.4	 4599.0	...
8620206	  770.5	  577.6	 4599.0	...
8620207	  770.1	  577.8	 4599.0	...
8620208	  769.6	  578.2	 4599.0	...
8620209	  769.5	  578.4	 4599.0	...
8620210	  769.4	  578.5	 4598.0	...
8620211	  770.3	  578.2	 4596.0	...
8620212	  771.2	  578.0	 4593.0	...
8620213	  772.2	  578.0	 4590.0	...
8620214	  772.4	  578.1	 4589.0	...
8620215	  772.6	  577.3	 4588.0	...
8620216	  772.6	  576.2	 4589.0	...
8620217	  772.3	  575.4	 4590.0	...
8620218	  771.9	  575.7	 4590.0	...
8620219	  771.6	  575.7	 4589.0	...
8620220	  771.7	  575.5	 4589.0	...
8620221	  771.9	  575.2	 4589.0	...
8620222	  772.1	  575.2	 4589.0	...
8620223	  772.1	  575.3	 4589.0	...
8620224	  771.7	  575.2	 4589.0	...
8620225	  771.2	  575.2	 4588.0	...
8620226	  770.6	  575.4	 4587.0	...
8620227	  770.3	  575.6	 4587.0	...
8620228	  770.4	  575.7	 4588.0	...
8620229	  771.0	  575.6	 4589.0	...
8620230	  771.7	  575.7	 4590.0	...
8620231	  771.5	  575.9	 4592.0	...
8620232	  770.9	  576.1	 4595.0	...
8620233	  770.3	  576.3	 4595.0	...
8620234	  770.3	  576.3	 4595.0	...
8620235	  770.4	  576.4	 4594.0	...
8620236	  770.6	  576.5	 4593.0	...
8620237	  770.7	  576.9	 4594.0	...
8620238	  770.7	  577.2	 4595.0	...
8620239	  770.5	  577.7	 4596.0	...
8620240	  770.3	  577.9	 4600.0	...
8620241	  770.2	  578.2	 4604.0	...
8620242	  770.2	  578.4	 4603.0	...
8620243	  770.4	  578.3	 4597.0	...
8620244	  770.6	  577.8	 4591.0	...
8620245	  770.8	  577.2	 4591.0	...
8620246	  770.9	  577.1	 4591.0	...
8620247	  770.6	  577.3	 4591.0	...
8620248	  770.2	  577.5	 4592.0	...
8620249	  769.9	  577.6	 4594.0	...
8620250	  770.1	  577.0	 4596.0	...
8620251	  770.4	  576.4	 4599.0	...
8620252	  770.6	  575.6	 4601.0	...
8620253	  770.7	  575.4	 4602.0	...
8620254	  770.7	  575.1	 4602.0	...
8620255	  770.7	  575.2	 4601.0	...
8620256	  770.6	  575.0	 4600.0	...
8620257	  770.7	  574.7	 4600.0	...
8620258	  770.8	  575.3	 4596.0	...
8620259	  770.8	  576.2	 4591.0	...
8620260	  770.6	  577.1	 4589.0	...
8620261	  770.3	  577.1	 4592.0	...
8620262	  769.9	  577.2	 4594.0	...
8620263	  769.5	  577.2	 4594.0	...
8620264	  769.5	  577.0	 4597.0	...
8620265	  769.7	  576.4	 4601.0	...
8620266	  769.9	  575.9	 4605.0	...
8620267	  769.9	  575.4	 4601.0	...
8620268	  769.8	  575.4	 4596.0	...
8620269	  769.8	  575.2	 4592.0	...
8620270	  769.8	  575.2	 4592.0	...
8620271	  769.7	  575.2	 4593.0	...
8620272	  769.6	  574.7	 4594.0	...
8620273	  769.5	  574.3	 4595.0	...
8620274	  769.8	  573.9	 4594.0	...
8620275	  770.2	  573.8	 4594.0	...
8620276	  770.7	  573.8	 4594.0	...
8620277	  770.8	  574.2	 4594.0	...
8620278	  770.8	  574.6	 4593.0	...
8620279	  770.8	  575.1	 4591.0	...
8620280	  770.7	  575.0	 4594.0	...
8620281	  770.7	  575.2	 4598.0	...
8620282	  770.2	  575.5	 4602.0	...
8620283	  769.7	  576.0	 4602.0	...
8620284	  769.3	  576.5	 4602.0	...
8620285	  769.5	  576.2	 4601.0	...
8620286	  769.7	  575.7	 4599.0	...
8620287	  770.0	  575.0	 4597.0	...
8620288	  770.2	  574.8	 4595.0	...
8620289	  770.4	  574.8	 4590.0	...
8620290	  770.4	  575.0	 4586.0	...
8620291	  770.7	  575.1	 4584.0	...
8620292	  770.9	  575.1	 4586.0	...
8620293	  771.2	  575.2	 4588.0	...
8620294	  771.3	  575.2	 4590.0	...
8620295	  770.9	  575.3	 4590.0	...
8620296	  770.4	  575.7	 4591.0	...
8620297	  769.9	  576.0	 4592.0	...
8620298	  769.9	  576.3	 4594.0	...
8620299	  769.8	  576.4	 4597.0	...
8620300	  769.6	  576.5	 4599.0	...
8620301	  769.3	  576.1	 4600.0	...
8620302	  768.9	  575.8	 4601.0	...
8620303	  768.5	  575.6	 4602.0	...
8620304	  769.0	  575.5	 4602.0	...
8620305	  769.8	  575.2	 4601.0	...
8620306	  770.1	  575.4	 4600.0	...
8620307	  769.7	  575.7	 4599.0	...
8620308	  770.0	  576.0	 4599.0	...
8620309	  770.7	  575.8	 4597.0	...
8620310	  770.9	  575.8	 4596.0	...
8620311	  770.5	  575.9	 4591.0	...
8620312	  770.1	  576.3	 4586.0	...
8620313	  770.1	  576.6	 4584.0	...
8620314	  770.2	  576.7	 4588.0	...
8620315	  770.2	  576.5	 4594.0	...
8620316	  770.2	  576.2	 4596.0	...
8620317	  769.9	  575.9	 4597.0	...
8620318	  769.6	  575.6	 4595.0	...
8620319	  769.3	  574.6	 4593.0	...
8620320	  769.4	  573.7	 4595.0	...
8620321	  770.0	  573.2	 4593.0	...
8620322	  770.6	  573.5	 4590.0	...
8620323	  771.0	  574.1	 4587.0	...
8620324	  770.8	  574.4	 4587.0	...
8620325	  770.6	  574.9	 4589.0	...
8620326	  770.4	  575.2	 4591.0	...
8620327	  770.3	  575.5	 4588.0	...
8620328	  770.1	  575.5	 4584.0	...
8620329	  770.1	  575.4	 4579.0	...
8620330	  770.1	  575.1	 4578.0	...
8620331	  770.2	  575.4	 4578.0	...
8620332	  770.0	  576.0	 4579.0	...
8620333	  769.9	  576.3	 4580.0	...
8620334	  769.7	  576.2	 4581.0	...
8620335	  769.8	  576.0	 4580.0	...
8620336	  769.8	  576.0	 4578.0	...
8620337	  769.7	  576.0	 4576.0	...
8620338	  769.8	  576.0	 4573.0	...
8620339	  770.1	  575.9	 4572.0	...
8620340	  770.3	  575.8	 4571.0	...
8620341	  770.3	  575.8	 4572.0	...
8620342	  770.2	  575.6	 4577.0	...
8620343	  770.2	  575.1	 4579.0	...
8620344	  769.9	  574.7	 4582.0	...
8620345	  769.6	  574.1	 4581.0	...
8620346	  769.5	  574.0	 4577.0	...
8620347	  769.7	  574.0	 4572.0	...
8620348	  769.9	  574.0	 4568.0	...
8620349	  769.8	  574.2	 4567.0	...
8620350	  769.9	  574.3	 4567.0	...
8620351	  770.2	  575.1	 4566.0	...
8620352	  770.6	  575.9	 4566.0	...
8620353	  770.7	  576.1	 4567.0	...
8620354	  770.5	  575.7	 4566.0	...
8620355	  770.2	  575.1	 4566.0	...
8620356	  770.1	  574.9	 4570.0	...
8620357	  770.2	  575.0	 4576.0	...
8620358	  770.3	  575.3	 4579.0	...
8620359	  770.3	  575.6	 4577.0	...
8620360	  770.4	  575.4	 4575.0	...
8620361	  770.5	  575.3	 4576.0	...
8620362	  770.8	  575.1	 4577.0	...
8620363	  771.0	  575.1	 4578.0	...
8620364	  771.2	  575.1	 4580.0	...
8620365	  770.6	  575.3	 4582.0	...
8620366	  770.0	  575.6	 4580.0	...
8620367	  769.3	  575.8	 4576.0	...
8620368	  769.4	  576.3	 4572.0	...
8620369	  769.6	  576.8	 4572.0	...
8620370	  769.7	  577.1	 4573.0	...
8620371	  769.6	  577.2	 4575.0	...
8620372	  769.4	  576.6	 4578.0	...
8620373	  769.2	  576.1	 4578.0	...
8620374	  768.9	  576.3	 4578.0	...
8620375	  768.8	  577.1	 4578.0	...
8620376	  769.0	  577.6	 4579.0	...
8620377	  769.1	  577.6	 4580.0	...
8620378	  769.3	  577.5	 4581.0	...
8620379	  769.2	  577.1	 4582.0	...
8620380	  769.0	  576.4	 4582.0	...
8620381	  769.0	  575.7	 4581.0	...
8620382	  769.1	  575.7	 4581.0	...
8620383	  769.1	  575.5	 4581.0	...
8620384	  769.2	  575.3	 4582.0	...
8620385	  769.0	  575.1	 4582.0	...
8620386	  769.2	  575.0	 4579.0	...
8620387	  769.5	  575.0	 4576.0	...
8620388	  769.7	  575.0	 4574.0	...
8620389	  769.3	  575.4	 4573.0	...
8620390	  768.9	  575.8	 4573.0	...
8620391	  768.5	  576.4	 4575.0	...
8620392	  768.4	  576.8	 4577.0	...
8620393	  768.4	  577.0	 4578.0	...
8620394	  768.5	  576.8	 4576.0	...
8620395	  768.5	  576.3	 4575.0	...
8620396	  768.4	  575.4	 4575.0	...
8620397	  768.2	  574.8	 4571.0	...
8620398	  768.1	  574.5	 4568.0	...
8620399	  768.2	  575.1	 4568.0	...
8620400	  768.4	  575.6	 4570.0	...
8620401	  768.7	  576.0	 4572.0	...
8620402	  768.9	  575.4	 4574.0	...
8620403	  768.3	  575.0	 4576.0	...
8620404	  767.7	  575.0	 4578.0	...
8620405	  767.1	  575.4	 4580.0	...
8620406	  767.0	  577.2	 4580.0	...
8620407	  767.6	  578.5	 4580.0	...
8620408	  768.4	  579.8	 4578.0	...
EFIX R   8615712	8620408	4697	  762.5	  582.3	   4441
SSACC R  8620409
8620409	  768.3	  579.9	 4577.0	...
8620410	  767.6	  580.4	 4577.0	...
8620411	  766.8	  581.4	 4577.0	...
8620412	  766.7	  582.5	 4579.0	...
8620413	  766.4	  583.0	 4581.0	...
8620414	  766.1	  583.0	 4583.0	...
8620415	  765.8	  582.9	 4583.0	...
8620416	  765.8	  584.1	 4582.0	...
8620417	  765.3	  591.6	 4561.0	...
8620418	  764.9	  610.2	 4511.0	...
8620419	  764.1	  641.5	 4419.0	...
8620420	  763.2	  681.7	 4292.0	...
8620421	  762.7	  728.8	 4138.0	...
8620422	  761.8	  779.9	 3955.0	...
8620423	  759.7	  839.5	 3749.0	...
8620424	  756.3	  903.8	 3518.0	...
8620425	  751.3	  974.5	 3272.0	...
8620426	  747.2	 1049.0	 3014.0	...
8620427	  746.0	 1128.7	 2746.0	...
8620428	  748.9	 1214.5	 2481.0	...
8620429	  752.7	 1272.9	 2307.0	...
8620430	  518.3	 1455.0	 1684.0	...
8620431	  280.6	 1611.6	 1142.0	...
8620432	   27.4	 1812.0	  549.0	...
8620433	   13.6	 1885.3	  469.0	...
8620434	    8.8	 1986.0	  355.0	...
8620435	   23.9	 2069.1	  272.0	...
8620436	   38.5	 2118.7	  217.0	...
8620437	   44.0	 2141.4	  197.0	...
8620438	   44.0	 2141.4	  197.0	...
SBLINK R 8620439
8620439	   .	   .	    0.0	...
8620440	   .	   .	    0.0	...
8620441	   .	   .	    0.0	...
8620442	   .	   .	    0.0	...
8620443	   .	   .	    0.0	...
8620444	   .	   .	    0.0	...
8620445	   .	   .	    0.0	...
8620446	   .	   .	    0.0	...
8620447	   .	   .	    0.0	...
8620448	   .	   .	    0.0	...
8620449	   .	   .	    0.0	...
8620450	   .	   .	    0.0	...
8620451	   .	   .	    0.0	...
8620452	   .	   .	    0.0	...
8620453	   .	   .	    0.0	...
8620454	   .	   .	    0.0	...
8620455	   .	   .	    0.0	...
8620456	   .	   .	    0.0	...
8620457	   .	   .	    0.0	...
8620458	   .	   .	    0.0	...
8620459	   .	   .	    0.0	...
8620460	   .	   .	    0.0	...
8620461	   .	   .	    0.0	...
8620462	   .	   .	    0.0	...
8620463	   .	   .	    0.0	...
8620464	   .	   .	    0.0	...
8620465	   .	   .	    0.0	...
8620466	   .	   .	    0.0	...
8620467	   .	   .	    0.0	...
8620468	   .	   .	    0.0	...
8620469	   .	   .	    0.0	...
8620470	   .	   .	    0.0	...
8620471	   .	   .	    0.0	...
8620472	   .	   .	    0.0	...
8620473	   .	   .	    0.0	...
8620474	   .	   .	    0.0	...
8620475	   .	   .	    0.0	...
8620476	   .	   .	    0.0	...
8620477	   .	   .	    0.0	...
8620478	   .	   .	    0.0	...
8620479	   .	   .	    0.0	...
8620480	   .	   .	    0.0	...
8620481	   .	   .	    0.0	...
8620482	   .	   .	    0.0	...
8620483	   .	   .	    0.0	...
8620484	   .	   .	    0.0	...
8620485	   .	   .	    0.0	...
8620486	   .	   .	    0.0	...
8620487	   .	   .	    0.0	...
8620488	   .	   .	    0.0	...
8620489	   .	   .	    0.0	...
8620490	   .	   .	    0.0	...
8620491	   .	   .	    0.0	...
8620492	   .	   .	    0.0	...
8620493	   .	   .	    0.0	...
8620494	   .	   .	    0.0	...
8620495	   .	   .	    0.0	...
8620496	   .	   .	    0.0	...
8620497	   .	   .	    0.0	...
8620498	   .	   .	    0.0	...
8620499	   .	   .	    0.0	...
8620500	   .	   .	    0.0	...
8620501	   .	   .	    0.0	...
8620502	   .	   .	    0.0	...
8620503	   .	   .	    0.0	...
8620504	   .	   .	    0.0	...
8620505	   .	   .	    0.0	...
8620506	   .	   .	    0.0	...
8620507	   .	   .	    0.0	...
8620508	   .	   .	    0.0	...
8620509	   .	   .	    0.0	...
8620510	   .	   .	    0.0	...
8620511	   .	   .	    0.0	...
8620512	   .	   .	    0.0	...
8620513	   .	   .	    0.0	...
8620514	   .	   .	    0.0	...
8620515	   .	   .	    0.0	...
8620516	   .	   .	    0.0	...
8620517	   .	   .	    0.0	...
8620518	   .	   .	    0.0	...
8620519	   .	   .	    0.0	...
8620520	   .	   .	    0.0	...
8620521	   .	   .	    0.0	...
8620522	   .	   .	    0.0	...
8620523	   .	   .	    0.0	...
8620524	   .	   .	    0.0	...
8620525	   .	   .	    0.0	...
8620526	   .	   .	    0.0	...
8620527	   .	   .	    0.0	...
8620528	   .	   .	    0.0	...
8620529	   .	   .	    0.0	...
8620530	   .	   .	    0.0	...
8620531	   .	   .	    0.0	...
8620532	   .	   .	    0.0	...
8620533	   .	   .	    0.0	...
8620534	   .	   .	    0.0	...
8620535	   .	   .	    0.0	...
8620536	   .	   .	    0.0	...
8620537	   .	   .	    0.0	...
8620538	   .	   .	    0.0	...
8620539	   .	   .	    0.0	...
8620540	   .	   .	    0.0	...
8620541	   .	   .	    0.0	...
8620542	   .	   .	    0.0	...
8620543	   .	   .	    0.0	...
8620544	   .	   .	    0.0	...
8620545	   .	   .	    0.0	...
8620546	   .	   .	    0.0	...
8620547	   .	   .	    0.0	...
8620548	   .	   .	    0.0	...
8620549	   .	   .	    0.0	...
8620550	   .	   .	    0.0	...
8620551	   .	   .	    0.0	...
8620552	   .	   .	    0.0	...
8620553	   .	   .	    0.0	...
8620554	   .	   .	    0.0	...
8620555	   .	   .	    0.0	...
8620556	   .	   .	    0.0	...
8620557	   .	   .	    0.0	...
8620558	   .	   .	    0.0	...
8620559	   .	   .	    0.0	...
8620560	   .	   .	    0.0	...
8620561	   .	   .	    0.0	...
8620562	   .	   .	    0.0	...
8620563	   .	   .	    0.0	...
8620564	   .	   .	    0.0	...
8620565	   .	   .	    0.0	...
8620566	   .	   .	    0.0	...
EBLINK R 8620439	8620566	128
8620567	  817.1	 1246.2	 2212.0	...
8620568	  817.1	 1246.2	 2212.0	...
8620569	  816.8	 1241.0	 2229.0	...
8620570	  816.2	 1228.1	 2267.0	...
8620571	  814.9	 1209.8	 2327.0	...
8620572	  814.1	 1191.0	 2393.0	...
8620573	  813.4	 1174.5	 2457.0	...
8620574	  813.1	 1159.8	 2518.0	...
8620575	  812.3	 1144.8	 2564.0	...
8620576	  811.5	 1130.1	 2612.0	...
8620577	  810.7	 1114.5	 2657.0	...
8620578	  809.7	 1099.1	 2702.0	...
8620579	  808.2	 1084.7	 2743.0	...
8620580	  806.4	 1069.9	 2778.0	...
8620581	  804.4	 1056.0	 2812.0	...
8620582	  802.9	 1042.6	 2851.0	...
8620583	  801.9	 1031.2	 2897.0	...
8620584	  802.3	 1019.8	 2944.0	...
8620585	  802.8	 1008.5	 2981.0	...
8620586	  803.2	  995.5	 3017.0	...
8620587	  802.6	  983.6	 3059.0	...
8620588	  802.0	  972.6	 3107.0	...
8620589	  801.3	  962.6	 3152.0	...
8620590	  800.4	  953.1	 3194.0	...
8620591	  799.4	  942.1	 3237.0	...
8620592	  798.6	  932.0	 3279.0	...
8620593	  796.8	  922.7	 3318.0	...
8620594	  795.0	  913.8	 3358.0	...
8620595	  793.8	  905.7	 3395.0	...
8620596	  793.7	  896.1	 3434.0	...
8620597	  793.7	  888.3	 3469.0	...
8620598	  792.4	  879.4	 3503.0	...
8620599	  791.3	  871.7	 3532.0	...
8620600	  790.4	  863.5	 3561.0	...
8620601	  790.3	  855.2	 3591.0	...
8620602	  789.4	  846.9	 3625.0	...
8620603	  788.3	  839.5	 3655.0	...
8620604	  787.4	  831.5	 3685.0	...
8620605	  787.2	  823.1	 3710.0	...
8620606	  786.7	  814.3	 3739.0	...
8620607	  786.2	  807.9	 3765.0	...
8620608	  786.2	  801.9	 3790.0	...
8620609	  786.3	  794.6	 3820.0	...
8620610	  786.7	  786.6	 3846.0	...
8620611	  786.5	  778.5	 3870.0	...
8620612	  786.2	  773.4	 3895.0	...
8620613	  785.5	  767.8	 3918.0	...
8620614	  784.7	  762.4	 3949.0	...
8620615	  784.1	  755.9	 3968.0	...
8620616	  784.0	  749.8	 3992.0	...
8620617	  783.9	  744.7	 4008.0	...
8620618	  783.7	  738.2	 4025.0	...
8620619	  783.3	  732.5	 4045.0	...
8620620	  783.0	  726.8	 4064.0	...
8620621	  782.7	  722.5	 4092.0	...
8620622	  782.2	  717.3	 4109.0	...
8620623	  781.6	  712.1	 4127.0	...
8620624	  781.3	  707.2	 4137.0	...
8620625	  781.1	  701.7	 4160.0	...
8620626	  781.0	  697.0	 4182.0	...
8620627	  780.6	  693.2	 4202.0	...
ESACC R  8620409	8620627	219	  768.3	  579.9	  780.6	  693.2	   2.43	   2394
SFIX R   8620628
8620628	  780.3	  690.6	 4209.0	...
8620629	  780.3	  686.4	 4218.0	...
8620630	  780.4	  681.2	 4224.0	...
8620631	  780.9	  676.9	 4237.0	...
8620632	  781.0	  674.6	 4248.0	...
8620633	  781.1	  671.7	 4256.0	...
8620634	  780.9	  669.0	 4268.0	...
8620635	  780.6	  665.2	 4286.0	...
8620636	  780.4	  662.6	 4304.0	...
8620637	  780.1	  659.1	 4315.0	...
8620638	  779.8	  656.7	 4325.0	...
8620639	  779.4	  653.8	 4337.0	...
8620640	  779.0	  651.1	 4344.0	...
8620641	  778.7	  648.4	 4351.0	...
8620642	  778.7	  646.0	 4364.0	...
8620643	  778.5	  643.3	 4375.0	...
8620644	  778.2	  640.3	 4383.0	...
8620645	  777.9	  637.7	 4390.0	...
8620646	  777.8	  636.1	 4396.0	...
8620647	  777.6	  633.7	 4404.0	...
8620648	  777.4	  630.8	 4407.0	...
8620649	  777.5	  628.0	 4414.0	...
8620650	  777.6	  625.8	 4422.0	...
8620651	  777.9	  623.5	 4431.0	...
8620652	  777.9	  621.8	 4434.0	...
8620653	  777.8	  618.6	 4437.0	...
8620654	  777.6	  616.8	 4443.0	...
8620655	  777.4	  614.9	 4449.0	...
8620656	  777.3	  613.7	 4461.0	...
8620657	  777.1	  611.0	 4471.0	...
8620658	  776.9	  608.5	 4481.0	...
8620659	  776.7	  607.1	 4484.0	...
8620660	  776.6	  606.3	 4483.0	...
8620661	  776.4	  604.4	 4490.0	...
8620662	  776.2	  602.4	 4499.0	...
8620663	  775.8	  601.1	 4509.0	...
8620664	  775.6	  600.3	 4510.0	...
8620665	  775.2	  598.7	 4510.0	...
8620666	  775.1	  597.4	 4518.0	...
8620667	  775.0	  596.6	 4527.0	...
8620668	  774.9	  596.8	 4533.0	...
8620669	  774.7	  596.7	 4530.0	...
8620670	  774.4	  595.5	 4532.0	...
8620671	  774.3	  594.2	 4538.0	...
8620672	  774.2	  593.1	 4543.0	...
8620673	  774.2	  592.1	 4544.0	...
8620674	  774.0	  591.2	 4546.0	...
8620675	  773.8	  590.2	 4548.0	...
8620676	  773.7	  590.3	 4550.0	...
8620677	  773.7	  590.1	 4550.0	...
8620678	  773.6	  590.1	 4553.0	...
8620679	  773.5	  590.0	 4555.0	...
8620680	  773.5	  589.9	 4557.0	...
8620681	  773.5	  589.0	 4556.0	...
8620682	  773.9	  587.7	 4558.0	...
8620683	  774.6	  586.7	 4564.0	...
8620684	  775.4	  586.9	 4571.0	...
8620685	  774.7	  587.6	 4578.0	...
8620686	  773.6	  588.1	 4580.0	...
8620687	  772.4	  588.0	 4582.0	...
8620688	  772.2	  587.8	 4580.0	...
8620689	  772.7	  587.8	 4575.0	...
8620690	  773.3	  587.5	 4572.0	...
8620691	  773.7	  587.2	 4570.0	...
8620692	  773.2	  586.5	 4572.0	...
8620693	  772.8	  586.1	 4573.0	...
8620694	  772.9	  585.6	 4573.0	...
8620695	  773.2	  585.5	 4573.0	...
8620696	  773.5	  586.2	 4572.0	...
8620697	  773.4	  587.0	 4570.0	...
8620698	  773.4	  587.9	 4569.0	...
8620699	  773.4	  588.0	 4568.0	...
8620700	  773.7	  588.0	 4563.0	...
8620701	  773.9	  587.7	 4558.0	...
8620702	  773.5	  587.5	 4553.0	...
8620703	  773.0	  587.8	 4553.0	...
8620704	  772.7	  588.2	 4553.0	...
8620705	  772.9	  588.7	 4553.0	...
8620706	  773.1	  588.9	 4553.0	...
8620707	  773.2	  589.2	 4555.0	...
8620708	  773.2	  588.8	 4557.0	...
8620709	  773.3	  588.3	 4562.0	...
8620710	  773.3	  587.7	 4566.0	...
8620711	  773.5	  587.5	 4567.0	...
8620712	  773.7	  587.4	 4564.0	...
8620713	  774.1	  587.7	 4562.0	...
8620714	  774.3	  588.2	 4559.0	...
8620715	  773.7	  588.7	 4557.0	...
8620716	  772.8	  588.8	 4556.0	...
8620717	  772.0	  588.9	 4556.0	...
8620718	  772.2	  589.6	 4558.0	...
8620719	  772.5	  590.3	 4559.0	...
8620720	  772.8	  591.0	 4559.0	...
8620721	  773.0	  590.9	 4557.0	...
8620722	  773.1	  590.4	 4553.0	...
8620723	  773.2	  589.9	 4554.0	...
8620724	  772.9	  589.8	 4553.0	...
8620725	  772.6	  590.1	 4555.0	...
[truncated: 4,261,988 more chars]
