# Supplementary material for: With an eye on uncertainty: Modelling pupillary responses to environmental volatility
Source: PLoS Comput Biol. 2019 Jul 5;15(7):e1007126. doi: 10.1371/journal.pcbi.1007126 (PMC6636765; doi:10.1371/journal.pcbi.1007126)
Supplement: S9 Data — Zip file containing the pupillometry data for participant 9. (ZIP) [file pcbi.1007126.s009.zip › P9/trial4.asc]

** CONVERTED FROM C:\Users\tparr\Documents\PVR\P9_1412\trial4.edf using edfapi 3.1 Win32 Nov 24 2009 on Thu Dec 14 11:55:58 2017
** DATE: Thu Dec 14 12:17:50 2017
** TYPE: EDF_FILE BINARY EVENT SAMPLE TAGGED
** VERSION: EYELINK II 1
** SOURCE: EYELINK CL
** EYELINK II CL v4.48 Nov 25 2009
** CAMERA: EyeLink CL Version 1.4 Sensor=BHA
** SERIAL NUMBER: CL1-AAD42
** CAMERA_CONFIG: AAD42140.SCD
**

MSG	8454656 RECCFG CR 1000 2 0 R
MSG	8454656 ELCLCFG MTABLER
MSG	8454656 GAZE_COORDS 0.00 0.00 1599.00 1199.00
MSG	8454656 THRESHOLDS R 127 234
MSG	8454656 ELCL_PROC CENTROID (3)
MSG	8454656 ELCL_PCR_PARAM 5 3.0
START	8454657 	RIGHT	SAMPLES	EVENTS
PRESCALER	1
VPRESCALER	1
PUPIL	AREA
EVENTS	GAZE	RIGHT	RATE	1000.00	TRACKING	CR	FILTER	2
SAMPLES	GAZE	RIGHT	RATE	1000.00	TRACKING	CR	FILTER	2
MSG	8454657 !MODE RECORD CR 1000 2 0 R
8454657	  778.6	  581.8	 4222.0	...
INPUT	8454657	127
8454658	  778.3	  581.8	 4224.0	...
8454659	  778.0	  581.9	 4223.0	...
8454660	  778.0	  582.0	 4222.0	...
8454661	  778.3	  581.3	 4220.0	...
8454662	  778.4	  580.5	 4220.0	...
8454663	  778.3	  580.2	 4219.0	...
SFIX R   8454664
8454664	  778.2	  580.8	 4219.0	...
8454665	  778.4	  582.0	 4219.0	...
8454666	  778.5	  582.5	 4220.0	...
8454667	  778.6	  583.2	 4219.0	...
8454668	  779.0	  583.2	 4218.0	...
8454669	  779.4	  583.0	 4216.0	...
8454670	  779.8	  582.4	 4216.0	...
8454671	  779.6	  581.8	 4216.0	...
8454672	  779.0	  581.6	 4216.0	...
8454673	  778.5	  581.7	 4220.0	...
8454674	  778.3	  581.8	 4224.0	...
8454675	  778.3	  581.9	 4228.0	...
8454676	  778.3	  582.2	 4228.0	...
8454677	  778.0	  582.5	 4225.0	...
8454678	  777.7	  582.3	 4223.0	...
8454679	  777.5	  582.0	 4222.0	...
8454680	  777.5	  581.5	 4219.0	...
8454681	  777.6	  581.7	 4215.0	...
8454682	  778.1	  581.8	 4212.0	...
8454683	  778.3	  582.0	 4214.0	...
8454684	  778.3	  581.9	 4217.0	...
8454685	  778.0	  582.0	 4218.0	...
8454686	  777.9	  581.9	 4219.0	...
8454687	  778.1	  581.8	 4217.0	...
8454688	  778.4	  581.7	 4217.0	...
8454689	  778.2	  581.6	 4216.0	...
8454690	  777.7	  581.6	 4216.0	...
8454691	  777.2	  582.1	 4216.0	...
8454692	  777.2	  582.7	 4216.0	...
8454693	  778.0	  583.2	 4216.0	...
8454694	  778.9	  582.7	 4218.0	...
8454695	  779.4	  582.1	 4221.0	...
8454696	  779.1	  581.6	 4224.0	...
8454697	  778.6	  581.6	 4223.0	...
8454698	  778.3	  582.1	 4222.0	...
8454699	  778.0	  582.5	 4222.0	...
8454700	  778.0	  582.9	 4222.0	...
8454701	  778.1	  582.9	 4225.0	...
8454702	  778.0	  582.4	 4226.0	...
8454703	  778.2	  581.8	 4227.0	...
8454704	  778.4	  581.3	 4227.0	...
8454705	  778.7	  581.4	 4226.0	...
8454706	  779.0	  581.5	 4226.0	...
8454707	  779.1	  581.7	 4225.0	...
8454708	  778.9	  581.7	 4225.0	...
8454709	  778.6	  581.9	 4226.0	...
8454710	  778.2	  582.0	 4225.0	...
8454711	  778.2	  582.1	 4225.0	...
8454712	  778.1	  582.0	 4224.0	...
8454713	  778.1	  582.0	 4227.0	...
8454714	  778.1	  581.9	 4229.0	...
8454715	  778.0	  581.5	 4229.0	...
8454716	  778.0	  581.1	 4227.0	...
8454717	  777.9	  580.8	 4223.0	...
8454718	  777.9	  580.8	 4223.0	...
8454719	  777.8	  580.8	 4221.0	...
8454720	  777.9	  580.8	 4220.0	...
8454721	  778.1	  580.9	 4218.0	...
8454722	  778.3	  580.9	 4217.0	...
8454723	  778.4	  580.7	 4217.0	...
8454724	  778.3	  580.5	 4218.0	...
8454725	  778.1	  580.1	 4219.0	...
8454726	  778.0	  579.9	 4219.0	...
8454727	  777.9	  580.1	 4222.0	...
8454728	  777.7	  580.5	 4225.0	...
8454729	  777.4	  580.9	 4227.0	...
8454730	  777.1	  580.9	 4227.0	...
8454731	  777.0	  580.8	 4225.0	...
8454732	  777.2	  580.7	 4225.0	...
8454733	  777.4	  580.7	 4226.0	...
8454734	  777.5	  580.6	 4227.0	...
8454735	  777.3	  580.7	 4229.0	...
8454736	  777.1	  580.7	 4229.0	...
8454737	  777.0	  580.6	 4229.0	...
8454738	  777.0	  580.4	 4229.0	...
8454739	  777.0	  580.2	 4229.0	...
8454740	  776.9	  580.1	 4229.0	...
8454741	  776.9	  580.2	 4229.0	...
8454742	  776.6	  580.3	 4229.0	...
8454743	  776.4	  580.3	 4234.0	...
8454744	  776.2	  580.5	 4239.0	...
8454745	  775.9	  580.9	 4243.0	...
8454746	  775.7	  581.3	 4241.0	...
8454747	  775.4	  581.4	 4239.0	...
8454748	  775.3	  581.2	 4235.0	...
8454749	  775.5	  581.0	 4231.0	...
8454750	  775.8	  580.6	 4228.0	...
8454751	  776.1	  580.5	 4228.0	...
8454752	  776.2	  580.5	 4229.0	...
8454753	  776.3	  580.6	 4226.0	...
8454754	  776.4	  580.3	 4224.0	...
8454755	  776.6	  579.9	 4221.0	...
8454756	  776.7	  579.9	 4221.0	...
8454757	  776.8	  580.4	 4222.0	...
8454758	  776.7	  580.9	 4223.0	...
8454759	  776.4	  581.2	 4224.0	...
8454760	  776.1	  581.4	 4223.0	...
8454761	  776.2	  581.3	 4223.0	...
8454762	  776.4	  581.3	 4223.0	...
8454763	  776.3	  581.3	 4224.0	...
8454764	  776.0	  581.0	 4225.0	...
8454765	  775.7	  580.7	 4226.0	...
8454766	  775.7	  580.3	 4224.0	...
8454767	  775.5	  580.2	 4223.0	...
8454768	  775.2	  580.2	 4224.0	...
8454769	  774.9	  580.3	 4225.0	...
8454770	  774.8	  580.5	 4224.0	...
8454771	  774.8	  580.6	 4220.0	...
8454772	  774.9	  580.7	 4218.0	...
8454773	  774.8	  580.9	 4219.0	...
8454774	  774.5	  581.0	 4218.0	...
8454775	  774.1	  581.0	 4217.0	...
8454776	  774.3	  581.0	 4216.0	...
8454777	  774.6	  581.1	 4217.0	...
8454778	  774.9	  581.2	 4221.0	...
8454779	  775.1	  581.3	 4225.0	...
8454780	  775.3	  581.2	 4229.0	...
8454781	  775.2	  581.0	 4229.0	...
8454782	  775.0	  580.8	 4230.0	...
8454783	  775.0	  580.7	 4230.0	...
8454784	  775.2	  580.8	 4230.0	...
8454785	  775.4	  580.6	 4228.0	...
8454786	  775.5	  580.5	 4225.0	...
8454787	  775.5	  580.0	 4226.0	...
8454788	  775.3	  579.7	 4229.0	...
8454789	  774.9	  579.5	 4232.0	...
8454790	  774.4	  579.5	 4230.0	...
8454791	  774.0	  579.7	 4227.0	...
8454792	  774.0	  579.9	 4224.0	...
8454793	  774.0	  580.1	 4223.0	...
8454794	  774.0	  580.0	 4223.0	...
8454795	  774.1	  579.9	 4225.0	...
8454796	  774.3	  579.7	 4227.0	...
8454797	  774.6	  579.5	 4227.0	...
8454798	  774.8	  579.3	 4224.0	...
8454799	  774.4	  579.3	 4223.0	...
8454800	  774.0	  579.4	 4225.0	...
8454801	  773.5	  579.6	 4226.0	...
8454802	  773.4	  579.8	 4227.0	...
8454803	  773.3	  580.4	 4226.0	...
8454804	  773.4	  580.9	 4225.0	...
8454805	  773.5	  581.3	 4225.0	...
8454806	  773.6	  581.4	 4225.0	...
8454807	  773.5	  581.5	 4226.0	...
8454808	  773.4	  581.6	 4226.0	...
8454809	  773.3	  581.7	 4226.0	...
8454810	  773.3	  581.6	 4226.0	...
8454811	  773.3	  581.5	 4226.0	...
8454812	  773.2	  581.2	 4227.0	...
8454813	  772.9	  581.2	 4228.0	...
8454814	  772.7	  581.3	 4230.0	...
8454815	  772.5	  581.3	 4230.0	...
8454816	  772.4	  581.3	 4231.0	...
8454817	  772.3	  581.4	 4229.0	...
8454818	  772.9	  581.8	 4229.0	...
8454819	  773.6	  582.1	 4230.0	...
8454820	  774.1	  582.1	 4234.0	...
8454821	  774.0	  582.1	 4237.0	...
8454822	  773.9	  582.1	 4238.0	...
8454823	  773.8	  582.2	 4240.0	...
8454824	  773.9	  582.0	 4242.0	...
8454825	  774.0	  581.6	 4242.0	...
8454826	  774.2	  581.1	 4241.0	...
8454827	  774.3	  580.8	 4238.0	...
8454828	  774.4	  580.7	 4237.0	...
8454829	  774.4	  580.6	 4235.0	...
8454830	  774.3	  581.0	 4233.0	...
8454831	  774.3	  581.8	 4232.0	...
8454832	  774.5	  582.5	 4231.0	...
8454833	  774.6	  582.8	 4231.0	...
8454834	  774.7	  582.4	 4232.0	...
8454835	  774.6	  582.0	 4233.0	...
8454836	  774.5	  581.6	 4233.0	...
8454837	  774.5	  581.9	 4232.0	...
8454838	  774.6	  582.4	 4232.0	...
8454839	  773.9	  582.8	 4232.0	...
8454840	  773.2	  583.1	 4231.0	...
8454841	  772.4	  583.2	 4231.0	...
8454842	  772.4	  583.2	 4232.0	...
8454843	  772.8	  583.0	 4234.0	...
8454844	  773.2	  582.7	 4236.0	...
8454845	  773.6	  582.3	 4237.0	...
8454846	  773.6	  582.1	 4234.0	...
8454847	  773.7	  582.4	 4232.0	...
8454848	  773.9	  582.9	 4230.0	...
8454849	  773.5	  582.9	 4235.0	...
8454850	  773.1	  582.6	 4239.0	...
8454851	  773.0	  582.2	 4238.0	...
8454852	  773.4	  582.3	 4233.0	...
8454853	  773.1	  582.3	 4228.0	...
8454854	  772.4	  582.3	 4229.0	...
8454855	  771.8	  582.6	 4231.0	...
8454856	  772.0	  582.8	 4231.0	...
8454857	  772.1	  582.9	 4232.0	...
8454858	  772.1	  582.8	 4233.0	...
8454859	  772.1	  582.6	 4234.0	...
8454860	  772.3	  582.5	 4235.0	...
8454861	  772.6	  582.7	 4234.0	...
8454862	  773.1	  583.2	 4233.0	...
8454863	  773.4	  583.7	 4231.0	...
8454864	  773.7	  584.0	 4231.0	...
8454865	  773.8	  584.0	 4231.0	...
8454866	  773.8	  584.0	 4232.0	...
8454867	  773.8	  584.0	 4231.0	...
8454868	  773.6	  584.0	 4231.0	...
8454869	  773.4	  584.1	 4232.0	...
8454870	  773.3	  584.2	 4236.0	...
8454871	  773.7	  584.2	 4240.0	...
8454872	  774.0	  584.2	 4238.0	...
8454873	  774.3	  584.1	 4230.0	...
8454874	  774.1	  583.9	 4221.0	...
8454875	  773.8	  583.7	 4219.0	...
8454876	  773.4	  583.3	 4221.0	...
8454877	  773.3	  582.9	 4222.0	...
8454878	  773.1	  582.8	 4221.0	...
8454879	  772.9	  583.2	 4223.0	...
8454880	  773.2	  583.6	 4226.0	...
8454881	  773.6	  583.7	 4226.0	...
8454882	  774.0	  583.8	 4224.0	...
8454883	  774.1	  583.9	 4222.0	...
8454884	  774.0	  584.1	 4223.0	...
8454885	  773.9	  584.3	 4224.0	...
8454886	  773.7	  584.6	 4224.0	...
8454887	  773.6	  584.7	 4224.0	...
8454888	  774.2	  584.6	 4222.0	...
8454889	  774.8	  584.1	 4225.0	...
8454890	  774.6	  583.7	 4229.0	...
8454891	  773.7	  583.6	 4234.0	...
8454892	  772.8	  583.9	 4235.0	...
8454893	  772.9	  584.1	 4235.0	...
8454894	  772.9	  584.3	 4233.0	...
8454895	  772.9	  584.4	 4229.0	...
8454896	  773.0	  584.5	 4226.0	...
8454897	  773.1	  584.5	 4224.0	...
8454898	  773.2	  584.6	 4223.0	...
8454899	  773.2	  584.6	 4223.0	...
8454900	  773.3	  584.8	 4221.0	...
8454901	  773.1	  585.0	 4220.0	...
8454902	  772.8	  585.2	 4220.0	...
8454903	  772.5	  585.2	 4220.0	...
8454904	  772.4	  585.1	 4220.0	...
8454905	  772.3	  584.9	 4219.0	...
8454906	  772.0	  584.7	 4220.0	...
8454907	  771.8	  584.7	 4221.0	...
8454908	  771.7	  584.5	 4221.0	...
8454909	  771.8	  584.3	 4221.0	...
8454910	  771.9	  584.3	 4220.0	...
8454911	  772.1	  584.5	 4219.0	...
8454912	  772.4	  584.7	 4218.0	...
8454913	  772.5	  584.8	 4218.0	...
8454914	  772.4	  585.0	 4218.0	...
8454915	  772.1	  585.1	 4216.0	...
8454916	  772.1	  585.1	 4214.0	...
8454917	  772.3	  585.2	 4213.0	...
8454918	  772.4	  585.2	 4213.0	...
8454919	  772.4	  585.2	 4213.0	...
8454920	  772.2	  585.1	 4209.0	...
8454921	  772.1	  584.9	 4204.0	...
8454922	  771.7	  584.9	 4202.0	...
8454923	  771.4	  584.8	 4204.0	...
8454924	  771.3	  584.6	 4206.0	...
8454925	  771.5	  584.3	 4207.0	...
8454926	  771.8	  584.2	 4206.0	...
8454927	  772.3	  584.0	 4204.0	...
8454928	  772.8	  583.9	 4200.0	...
8454929	  772.7	  583.9	 4196.0	...
8454930	  772.3	  584.1	 4193.0	...
8454931	  772.6	  584.7	 4193.0	...
8454932	  773.3	  585.2	 4199.0	...
8454933	  774.1	  585.7	 4204.0	...
8454934	  774.2	  585.8	 4210.0	...
8454935	  774.1	  586.0	 4209.0	...
8454936	  773.7	  585.8	 4210.0	...
8454937	  773.4	  585.4	 4210.0	...
8454938	  773.2	  584.6	 4211.0	...
8454939	  773.0	  583.8	 4210.0	...
8454940	  773.2	  583.3	 4209.0	...
8454941	  773.4	  583.2	 4209.0	...
8454942	  773.2	  583.2	 4209.0	...
8454943	  772.8	  583.8	 4210.0	...
8454944	  772.5	  584.4	 4211.0	...
8454945	  772.9	  585.0	 4212.0	...
8454946	  773.3	  585.2	 4212.0	...
8454947	  773.7	  585.4	 4211.0	...
8454948	  773.9	  585.4	 4210.0	...
8454949	  774.0	  585.4	 4208.0	...
8454950	  774.1	  585.6	 4207.0	...
8454951	  774.7	  585.9	 4207.0	...
8454952	  775.2	  585.9	 4207.0	...
8454953	  775.1	  585.6	 4205.0	...
8454954	  774.4	  585.3	 4204.0	...
8454955	  773.7	  585.3	 4203.0	...
8454956	  773.7	  585.1	 4203.0	...
8454957	  774.0	  585.1	 4203.0	...
8454958	  774.1	  585.5	 4203.0	...
8454959	  774.0	  585.9	 4201.0	...
8454960	  774.2	  586.5	 4199.0	...
8454961	  774.5	  586.7	 4197.0	...
8454962	  774.4	  586.8	 4198.0	...
8454963	  774.1	  586.7	 4199.0	...
8454964	  773.7	  586.6	 4202.0	...
8454965	  773.7	  586.4	 4204.0	...
8454966	  773.4	  586.5	 4205.0	...
8454967	  773.2	  586.5	 4205.0	...
8454968	  773.5	  586.4	 4206.0	...
8454969	  773.9	  586.4	 4206.0	...
8454970	  774.2	  586.4	 4206.0	...
8454971	  774.0	  585.8	 4207.0	...
8454972	  773.7	  585.1	 4204.0	...
8454973	  773.7	  585.0	 4201.0	...
8454974	  773.9	  585.7	 4197.0	...
8454975	  774.0	  586.4	 4197.0	...
8454976	  774.1	  586.5	 4198.0	...
8454977	  774.1	  586.5	 4199.0	...
8454978	  774.2	  586.4	 4200.0	...
8454979	  774.3	  586.1	 4200.0	...
8454980	  773.9	  585.9	 4200.0	...
8454981	  773.3	  585.8	 4199.0	...
8454982	  772.8	  585.9	 4199.0	...
8454983	  773.0	  585.9	 4197.0	...
8454984	  773.1	  585.9	 4194.0	...
8454985	  773.2	  585.9	 4193.0	...
8454986	  773.2	  585.8	 4192.0	...
8454987	  773.3	  585.8	 4191.0	...
8454988	  773.4	  585.8	 4192.0	...
8454989	  773.5	  585.9	 4194.0	...
8454990	  773.3	  585.8	 4196.0	...
8454991	  773.2	  585.7	 4194.0	...
8454992	  773.1	  585.7	 4194.0	...
8454993	  773.2	  585.6	 4194.0	...
8454994	  773.2	  585.5	 4195.0	...
8454995	  773.2	  585.3	 4192.0	...
8454996	  773.2	  585.1	 4190.0	...
8454997	  773.3	  584.9	 4190.0	...
8454998	  773.7	  584.9	 4193.0	...
8454999	  774.1	  584.9	 4196.0	...
8455000	  774.1	  584.9	 4196.0	...
8455001	  773.7	  585.4	 4196.0	...
8455002	  773.4	  585.9	 4197.0	...
8455003	  773.6	  586.3	 4198.0	...
8455004	  773.7	  586.2	 4201.0	...
8455005	  773.0	  586.1	 4203.0	...
8455006	  772.2	  586.3	 4202.0	...
8455007	  772.1	  586.6	 4200.0	...
8455008	  772.9	  586.7	 4197.0	...
8455009	  773.5	  586.5	 4197.0	...
8455010	  773.5	  586.3	 4197.0	...
8455011	  773.5	  586.2	 4197.0	...
8455012	  773.7	  586.1	 4198.0	...
8455013	  773.7	  586.1	 4198.0	...
8455014	  773.6	  586.3	 4199.0	...
8455015	  773.5	  586.6	 4197.0	...
8455016	  773.5	  586.9	 4196.0	...
8455017	  773.4	  586.9	 4196.0	...
8455018	  773.3	  586.9	 4195.0	...
8455019	  773.2	  586.8	 4195.0	...
8455020	  773.2	  586.7	 4194.0	...
8455021	  773.2	  586.8	 4194.0	...
8455022	  773.3	  586.8	 4192.0	...
8455023	  773.5	  586.8	 4189.0	...
8455024	  773.6	  586.7	 4185.0	...
8455025	  773.5	  587.0	 4183.0	...
8455026	  773.4	  587.2	 4181.0	...
8455027	  773.4	  587.7	 4180.0	...
8455028	  773.5	  587.9	 4182.0	...
8455029	  773.5	  587.3	 4184.0	...
8455030	  773.3	  586.4	 4185.0	...
8455031	  773.2	  585.7	 4184.0	...
8455032	  773.5	  585.6	 4187.0	...
8455033	  773.9	  585.6	 4190.0	...
8455034	  774.3	  585.5	 4191.0	...
8455035	  774.2	  585.9	 4188.0	...
8455036	  774.2	  586.4	 4188.0	...
8455037	  774.3	  586.7	 4190.0	...
8455038	  774.4	  586.6	 4188.0	...
8455039	  774.4	  586.5	 4184.0	...
8455040	  774.3	  586.7	 4180.0	...
8455041	  774.3	  586.9	 4180.0	...
8455042	  774.3	  587.2	 4179.0	...
8455043	  774.1	  587.4	 4179.0	...
8455044	  773.7	  587.5	 4178.0	...
8455045	  773.3	  587.6	 4178.0	...
8455046	  773.2	  587.6	 4175.0	...
8455047	  773.1	  587.7	 4172.0	...
8455048	  773.0	  588.0	 4169.0	...
8455049	  772.8	  588.3	 4169.0	...
8455050	  772.7	  588.2	 4169.0	...
8455051	  772.9	  587.4	 4168.0	...
8455052	  773.1	  586.7	 4167.0	...
8455053	  773.1	  586.3	 4169.0	...
8455054	  772.8	  586.3	 4171.0	...
8455055	  773.2	  586.3	 4174.0	...
8455056	  773.9	  586.2	 4173.0	...
8455057	  774.4	  586.1	 4172.0	...
8455058	  774.1	  586.4	 4167.0	...
8455059	  774.0	  586.7	 4163.0	...
8455060	  774.0	  587.1	 4161.0	...
8455061	  774.1	  587.1	 4164.0	...
8455062	  774.0	  587.1	 4171.0	...
8455063	  774.0	  587.2	 4175.0	...
8455064	  773.3	  587.0	 4179.0	...
8455065	  772.7	  586.8	 4179.0	...
8455066	  772.4	  586.5	 4178.0	...
8455067	  772.7	  586.3	 4177.0	...
8455068	  773.0	  586.1	 4176.0	...
8455069	  773.1	  586.7	 4177.0	...
8455070	  773.4	  587.3	 4177.0	...
8455071	  773.6	  587.8	 4177.0	...
8455072	  773.9	  587.6	 4174.0	...
8455073	  774.0	  587.5	 4170.0	...
8455074	  774.2	  587.4	 4171.0	...
8455075	  773.9	  587.2	 4175.0	...
8455076	  773.5	  587.1	 4174.0	...
8455077	  773.2	  587.2	 4169.0	...
8455078	  773.0	  587.2	 4164.0	...
8455079	  773.0	  587.2	 4168.0	...
8455080	  772.9	  587.5	 4172.0	...
8455081	  773.5	  587.8	 4176.0	...
8455082	  774.0	  588.1	 4175.0	...
8455083	  774.6	  587.6	 4174.0	...
8455084	  774.6	  587.1	 4171.0	...
8455085	  774.6	  586.9	 4169.0	...
8455086	  774.5	  587.3	 4168.0	...
8455087	  774.2	  587.3	 4170.0	...
8455088	  773.8	  586.9	 4172.0	...
8455089	  773.7	  586.6	 4173.0	...
8455090	  773.7	  586.7	 4173.0	...
8455091	  773.2	  586.9	 4172.0	...
8455092	  772.7	  586.9	 4170.0	...
8455093	  772.3	  586.9	 4169.0	...
8455094	  772.3	  586.9	 4168.0	...
8455095	  772.3	  586.9	 4168.0	...
8455096	  772.8	  586.9	 4166.0	...
8455097	  773.3	  586.8	 4166.0	...
8455098	  773.3	  586.7	 4166.0	...
8455099	  772.9	  587.1	 4162.0	...
8455100	  772.5	  587.6	 4157.0	...
8455101	  772.6	  587.7	 4155.0	...
8455102	  772.5	  587.4	 4160.0	...
8455103	  772.5	  587.1	 4165.0	...
8455104	  772.5	  587.0	 4166.0	...
8455105	  772.4	  586.8	 4166.0	...
8455106	  772.4	  586.7	 4165.0	...
8455107	  772.4	  586.8	 4165.0	...
8455108	  772.5	  586.8	 4165.0	...
8455109	  772.8	  587.1	 4165.0	...
8455110	  773.0	  587.3	 4163.0	...
8455111	  773.3	  587.6	 4161.0	...
8455112	  773.4	  588.0	 4159.0	...
8455113	  773.4	  588.4	 4158.0	...
8455114	  773.3	  588.8	 4157.0	...
8455115	  773.2	  588.8	 4158.0	...
8455116	  773.3	  588.7	 4158.0	...
8455117	  773.3	  588.7	 4158.0	...
8455118	  773.1	  588.6	 4157.0	...
8455119	  773.0	  588.6	 4156.0	...
8455120	  773.0	  588.6	 4157.0	...
8455121	  773.3	  588.5	 4158.0	...
8455122	  773.4	  588.5	 4158.0	...
8455123	  773.6	  588.8	 4157.0	...
8455124	  773.6	  589.2	 4156.0	...
8455125	  773.6	  589.4	 4156.0	...
8455126	  773.4	  589.5	 4155.0	...
8455127	  773.1	  589.6	 4153.0	...
8455128	  772.6	  589.7	 4152.0	...
8455129	  772.4	  588.8	 4152.0	...
8455130	  772.6	  587.9	 4152.0	...
8455131	  772.9	  587.1	 4152.0	...
8455132	  773.3	  586.9	 4152.0	...
8455133	  773.4	  586.9	 4152.0	...
8455134	  773.5	  587.4	 4152.0	...
8455135	  773.5	  588.0	 4152.0	...
8455136	  773.6	  588.7	 4151.0	...
8455137	  773.7	  588.7	 4150.0	...
8455138	  773.8	  588.5	 4149.0	...
8455139	  773.7	  588.3	 4149.0	...
8455140	  773.5	  588.0	 4148.0	...
8455141	  773.2	  587.9	 4147.0	...
8455142	  773.0	  587.9	 4147.0	...
8455143	  772.8	  588.2	 4148.0	...
8455144	  772.9	  588.4	 4149.0	...
8455145	  773.3	  588.2	 4148.0	...
8455146	  773.9	  587.7	 4146.0	...
8455147	  774.4	  587.2	 4144.0	...
8455148	  774.4	  587.2	 4143.0	...
8455149	  774.2	  587.3	 4142.0	...
8455150	  773.9	  587.3	 4138.0	...
8455151	  773.8	  587.3	 4135.0	...
8455152	  773.7	  587.4	 4132.0	...
8455153	  773.7	  587.5	 4132.0	...
8455154	  773.6	  587.6	 4129.0	...
8455155	  773.6	  587.9	 4127.0	...
8455156	  773.7	  588.3	 4126.0	...
8455157	  773.5	  588.8	 4128.0	...
8455158	  773.3	  588.9	 4131.0	...
8455159	  773.1	  588.9	 4132.0	...
8455160	  773.0	  588.6	 4133.0	...
8455161	  772.8	  588.4	 4131.0	...
8455162	  773.2	  588.4	 4129.0	...
8455163	  773.7	  588.5	 4126.0	...
8455164	  773.8	  588.5	 4122.0	...
8455165	  773.5	  588.5	 4119.0	...
8455166	  773.3	  588.4	 4118.0	...
8455167	  773.3	  588.5	 4118.0	...
8455168	  773.5	  589.0	 4118.0	...
8455169	  774.1	  589.3	 4117.0	...
8455170	  774.6	  589.5	 4117.0	...
8455171	  774.8	  589.4	 4117.0	...
8455172	  774.4	  589.3	 4118.0	...
8455173	  773.4	  589.4	 4118.0	...
8455174	  772.8	  589.6	 4119.0	...
8455175	  772.4	  589.7	 4116.0	...
8455176	  772.5	  589.3	 4114.0	...
8455177	  772.7	  589.0	 4109.0	...
8455178	  772.6	  588.9	 4106.0	...
8455179	  772.5	  589.2	 4103.0	...
8455180	  772.4	  588.8	 4102.0	...
8455181	  772.3	  588.2	 4103.0	...
8455182	  772.3	  587.6	 4104.0	...
8455183	  772.4	  588.0	 4106.0	...
8455184	  772.5	  588.2	 4107.0	...
8455185	  772.4	  588.5	 4105.0	...
8455186	  772.2	  588.5	 4102.0	...
8455187	  771.9	  588.5	 4099.0	...
8455188	  771.9	  588.7	 4098.0	...
8455189	  771.9	  589.1	 4096.0	...
8455190	  771.8	  589.4	 4094.0	...
8455191	  771.8	  589.3	 4094.0	...
8455192	  771.7	  589.1	 4095.0	...
8455193	  771.7	  589.2	 4094.0	...
8455194	  772.0	  589.4	 4093.0	...
8455195	  772.2	  589.5	 4092.0	...
8455196	  772.4	  589.3	 4090.0	...
8455197	  772.5	  589.2	 4088.0	...
8455198	  772.5	  589.2	 4086.0	...
8455199	  772.4	  589.4	 4087.0	...
8455200	  772.2	  589.5	 4088.0	...
8455201	  771.9	  589.7	 4086.0	...
8455202	  771.9	  589.7	 4083.0	...
8455203	  772.0	  589.7	 4080.0	...
8455204	  772.3	  589.7	 4081.0	...
8455205	  772.6	  589.8	 4081.0	...
8455206	  772.8	  589.8	 4082.0	...
8455207	  772.7	  589.8	 4083.0	...
8455208	  772.0	  589.8	 4080.0	...
8455209	  771.3	  589.5	 4076.0	...
8455210	  770.7	  589.4	 4073.0	...
8455211	  770.7	  589.4	 4074.0	...
8455212	  770.7	  589.7	 4076.0	...
8455213	  771.2	  589.9	 4078.0	...
8455214	  771.7	  589.8	 4079.0	...
8455215	  772.3	  589.6	 4078.0	...
8455216	  772.3	  589.5	 4076.0	...
8455217	  772.5	  589.6	 4074.0	...
8455218	  772.7	  589.8	 4073.0	...
8455219	  772.3	  590.0	 4074.0	...
8455220	  771.8	  589.9	 4076.0	...
8455221	  771.4	  589.8	 4074.0	...
8455222	  771.3	  590.1	 4071.0	...
8455223	  771.0	  590.3	 4066.0	...
8455224	  770.4	  590.5	 4065.0	...
8455225	  770.1	  590.4	 4064.0	...
8455226	  770.1	  590.5	 4065.0	...
8455227	  770.1	  590.7	 4066.0	...
8455228	  770.0	  590.9	 4067.0	...
8455229	  770.0	  590.9	 4067.0	...
8455230	  770.2	  591.0	 4067.0	...
8455231	  770.6	  591.1	 4067.0	...
8455232	  770.9	  590.8	 4067.0	...
8455233	  771.1	  590.4	 4067.0	...
8455234	  771.0	  590.0	 4066.0	...
8455235	  771.0	  590.0	 4065.0	...
8455236	  770.9	  590.1	 4065.0	...
8455237	  770.8	  590.0	 4065.0	...
8455238	  770.8	  590.0	 4064.0	...
8455239	  770.7	  589.9	 4057.0	...
8455240	  770.7	  589.7	 4050.0	...
8455241	  770.8	  589.5	 4045.0	...
8455242	  771.0	  589.6	 4047.0	...
8455243	  771.0	  589.9	 4051.0	...
8455244	  771.1	  590.0	 4054.0	...
8455245	  770.7	  589.6	 4057.0	...
8455246	  770.2	  589.2	 4058.0	...
8455247	  770.5	  589.3	 4057.0	...
8455248	  771.1	  589.7	 4055.0	...
8455249	  771.9	  590.0	 4054.0	...
8455250	  772.0	  589.7	 4053.0	...
8455251	  771.8	  589.4	 4052.0	...
8455252	  771.7	  589.2	 4052.0	...
8455253	  771.6	  589.4	 4052.0	...
8455254	  771.8	  589.7	 4052.0	...
8455255	  771.9	  590.2	 4052.0	...
8455256	  771.6	  590.5	 4052.0	...
8455257	  771.2	  590.8	 4052.0	...
8455258	  770.8	  590.8	 4051.0	...
8455259	  770.8	  590.7	 4046.0	...
8455260	  770.8	  590.7	 4041.0	...
8455261	  770.8	  590.9	 4036.0	...
8455262	  770.7	  590.5	 4036.0	...
8455263	  770.9	  590.1	 4038.0	...
8455264	  771.0	  589.5	 4039.0	...
8455265	  771.1	  589.5	 4038.0	...
8455266	  771.1	  589.5	 4036.0	...
8455267	  771.1	  590.0	 4034.0	...
8455268	  771.0	  590.4	 4033.0	...
8455269	  770.8	  590.3	 4032.0	...
8455270	  770.7	  589.7	 4032.0	...
8455271	  770.8	  589.5	 4030.0	...
8455272	  770.9	  589.6	 4028.0	...
8455273	  770.7	  589.7	 4032.0	...
8455274	  770.6	  589.4	 4038.0	...
8455275	  770.5	  589.1	 4043.0	...
8455276	  770.4	  588.9	 4042.0	...
8455277	  770.2	  588.9	 4042.0	...
8455278	  770.1	  589.5	 4042.0	...
8455279	  770.2	  590.2	 4041.0	...
8455280	  770.3	  590.6	 4038.0	...
8455281	  770.3	  590.2	 4035.0	...
8455282	  770.3	  589.8	 4032.0	...
8455283	  770.3	  589.2	 4032.0	...
8455284	  770.3	  588.9	 4032.0	...
8455285	  770.2	  589.0	 4033.0	...
8455286	  770.4	  589.4	 4032.0	...
8455287	  770.6	  590.1	 4032.0	...
8455288	  770.5	  590.5	 4031.0	...
8455289	  770.2	  590.8	 4031.0	...
8455290	  769.8	  590.9	 4032.0	...
8455291	  769.6	  590.7	 4032.0	...
8455292	  769.5	  590.4	 4032.0	...
8455293	  769.8	  589.9	 4030.0	...
8455294	  770.2	  589.8	 4029.0	...
8455295	  770.5	  589.4	 4029.0	...
8455296	  770.4	  589.2	 4030.0	...
8455297	  770.3	  589.4	 4030.0	...
8455298	  770.4	  589.9	 4030.0	...
8455299	  770.5	  590.4	 4029.0	...
8455300	  770.4	  590.3	 4029.0	...
8455301	  770.2	  590.2	 4029.0	...
8455302	  770.0	  590.1	 4028.0	...
8455303	  770.0	  590.1	 4028.0	...
8455304	  770.3	  590.1	 4028.0	...
8455305	  770.5	  589.8	 4029.0	...
8455306	  770.6	  589.6	 4028.0	...
8455307	  770.6	  589.6	 4025.0	...
8455308	  770.6	  589.7	 4021.0	...
8455309	  770.6	  589.7	 4018.0	...
8455310	  770.6	  589.2	 4017.0	...
8455311	  770.5	  588.7	 4017.0	...
8455312	  770.5	  588.7	 4018.0	...
8455313	  770.5	  589.3	 4018.0	...
8455314	  770.5	  589.9	 4018.0	...
8455315	  770.1	  589.9	 4018.0	...
8455316	  769.6	  589.2	 4018.0	...
8455317	  769.1	  588.4	 4018.0	...
8455318	  769.1	  587.6	 4017.0	...
8455319	  769.2	  587.6	 4016.0	...
8455320	  769.1	  588.0	 4015.0	...
8455321	  769.0	  588.5	 4014.0	...
8455322	  768.8	  588.6	 4014.0	...
8455323	  768.6	  588.1	 4014.0	...
8455324	  768.8	  587.9	 4014.0	...
8455325	  769.5	  588.5	 4014.0	...
8455326	  770.3	  589.1	 4014.0	...
8455327	  770.2	  589.5	 4016.0	...
8455328	  770.0	  589.4	 4017.0	...
8455329	  769.6	  589.1	 4019.0	...
8455330	  769.5	  588.3	 4018.0	...
8455331	  769.3	  587.4	 4018.0	...
8455332	  769.2	  587.2	 4019.0	...
8455333	  769.4	  587.9	 4019.0	...
8455334	  769.5	  588.6	 4019.0	...
8455335	  769.5	  589.0	 4019.0	...
8455336	  769.5	  589.1	 4018.0	...
8455337	  769.5	  589.2	 4017.0	...
8455338	  769.7	  589.3	 4014.0	...
8455339	  769.8	  589.3	 4013.0	...
8455340	  769.8	  589.2	 4013.0	...
8455341	  769.7	  589.1	 4014.0	...
8455342	  769.5	  589.1	 4016.0	...
8455343	  769.3	  589.2	 4019.0	...
8455344	  769.2	  589.2	 4022.0	...
8455345	  769.1	  589.0	 4021.0	...
8455346	  768.9	  588.7	 4019.0	...
8455347	  768.8	  588.6	 4018.0	...
8455348	  768.7	  588.4	 4020.0	...
8455349	  768.5	  588.3	 4022.0	...
8455350	  769.3	  588.5	 4023.0	...
8455351	  770.1	  588.7	 4022.0	...
8455352	  770.4	  588.9	 4020.0	...
8455353	  769.9	  588.8	 4020.0	...
8455354	  769.5	  588.6	 4017.0	...
8455355	  769.6	  588.3	 4015.0	...
8455356	  769.7	  588.1	 4013.0	...
8455357	  769.7	  587.6	 4014.0	...
8455358	  769.6	  587.3	 4014.0	...
8455359	  769.5	  587.1	 4014.0	...
8455360	  769.5	  587.4	 4014.0	...
8455361	  769.4	  587.7	 4014.0	...
8455362	  769.2	  588.0	 4014.0	...
8455363	  769.0	  588.0	 4013.0	...
8455364	  768.7	  588.0	 4010.0	...
8455365	  768.5	  588.5	 4007.0	...
8455366	  768.3	  589.0	 4005.0	...
8455367	  768.3	  589.5	 4004.0	...
8455368	  768.6	  589.3	 4005.0	...
8455369	  768.8	  588.8	 4007.0	...
8455370	  769.1	  588.4	 4009.0	...
8455371	  769.0	  588.2	 4011.0	...
8455372	  769.0	  588.4	 4012.0	...
8455373	  768.8	  588.4	 4013.0	...
8455374	  768.7	  588.4	 4013.0	...
8455375	  768.6	  588.2	 4016.0	...
8455376	  768.6	  588.0	 4018.0	...
8455377	  769.0	  587.8	 4015.0	...
8455378	  769.7	  587.7	 4010.0	...
8455379	  770.4	  587.9	 4004.0	...
8455380	  770.8	  588.2	 4004.0	...
8455381	  770.7	  588.6	 4005.0	...
8455382	  770.5	  588.7	 4007.0	...
8455383	  770.4	  588.5	 4010.0	...
8455384	  770.4	  588.3	 4012.0	...
8455385	  770.2	  587.9	 4013.0	...
8455386	  769.8	  587.7	 4012.0	...
8455387	  769.4	  587.4	 4011.0	...
8455388	  769.2	  587.4	 4011.0	...
8455389	  769.5	  587.5	 4011.0	...
8455390	  769.9	  587.6	 4013.0	...
8455391	  770.4	  587.6	 4014.0	...
8455392	  770.5	  587.4	 4015.0	...
8455393	  770.2	  587.3	 4015.0	...
8455394	  769.9	  587.2	 4016.0	...
8455395	  769.5	  587.5	 4015.0	...
8455396	  769.4	  587.8	 4015.0	...
8455397	  769.3	  588.0	 4014.0	...
8455398	  769.2	  588.0	 4014.0	...
8455399	  769.0	  588.0	 4014.0	...
8455400	  769.0	  587.9	 4013.0	...
8455401	  769.1	  587.9	 4011.0	...
8455402	  769.2	  587.7	 4009.0	...
8455403	  769.1	  587.6	 4010.0	...
8455404	  769.0	  587.7	 4013.0	...
8455405	  769.5	  587.8	 4013.0	...
8455406	  770.0	  587.8	 4010.0	...
8455407	  770.6	  587.9	 4005.0	...
8455408	  770.6	  588.1	 4003.0	...
8455409	  770.5	  588.6	 4005.0	...
8455410	  770.4	  588.8	 4007.0	...
8455411	  770.0	  588.3	 4009.0	...
8455412	  769.4	  587.7	 4009.0	...
8455413	  768.9	  587.0	 4008.0	...
8455414	  769.1	  587.1	 4007.0	...
8455415	  769.5	  587.2	 4008.0	...
8455416	  769.8	  587.2	 4010.0	...
8455417	  769.7	  587.1	 4011.0	...
8455418	  769.6	  587.1	 4012.0	...
8455419	  769.3	  587.3	 4013.0	...
8455420	  769.0	  587.7	 4015.0	...
8455421	  768.9	  587.2	 4016.0	...
8455422	  769.0	  586.6	 4017.0	...
8455423	  769.1	  586.0	 4018.0	...
8455424	  769.0	  586.0	 4019.0	...
8455425	  768.8	  585.7	 4020.0	...
8455426	  768.6	  585.5	 4021.0	...
8455427	  768.7	  585.5	 4022.0	...
8455428	  769.5	  585.7	 4021.0	...
8455429	  770.3	  586.0	 4021.0	...
8455430	  770.7	  585.7	 4023.0	...
8455431	  770.1	  585.5	 4026.0	...
8455432	  769.4	  585.3	 4029.0	...
8455433	  769.0	  585.1	 4030.0	...
8455434	  768.8	  585.0	 4031.0	...
8455435	  768.6	  585.0	 4031.0	...
8455436	  768.5	  585.0	 4031.0	...
8455437	  768.6	  585.0	 4030.0	...
8455438	  768.6	  585.0	 4029.0	...
8455439	  768.4	  585.0	 4030.0	...
8455440	  768.3	  585.0	 4031.0	...
8455441	  768.2	  585.0	 4031.0	...
8455442	  768.2	  584.8	 4032.0	...
8455443	  768.6	  584.6	 4032.0	...
8455444	  768.9	  584.4	 4032.0	...
8455445	  769.3	  584.3	 4031.0	...
8455446	  768.9	  584.2	 4029.0	...
8455447	  768.6	  584.2	 4027.0	...
8455448	  768.1	  584.2	 4025.0	...
8455449	  767.9	  584.2	 4024.0	...
8455450	  767.8	  584.2	 4024.0	...
8455451	  768.2	  584.2	 4021.0	...
8455452	  768.5	  584.0	 4018.0	...
8455453	  768.6	  583.9	 4014.0	...
8455454	  768.5	  583.7	 4018.0	...
8455455	  768.7	  583.8	 4022.0	...
8455456	  768.9	  583.9	 4027.0	...
8455457	  769.1	  583.9	 4027.0	...
8455458	  769.3	  583.9	 4027.0	...
8455459	  769.5	  583.7	 4027.0	...
8455460	  769.3	  583.5	 4026.0	...
8455461	  768.9	  583.3	 4027.0	...
8455462	  768.4	  583.2	 4028.0	...
8455463	  768.3	  583.1	 4030.0	...
8455464	  768.2	  583.1	 4033.0	...
8455465	  768.2	  583.1	 4035.0	...
8455466	  768.2	  583.1	 4036.0	...
8455467	  768.2	  583.2	 4035.0	...
8455468	  768.9	  583.6	 4033.0	...
8455469	  769.5	  584.0	 4030.0	...
8455470	  770.4	  584.3	 4028.0	...
8455471	  770.5	  583.6	 4029.0	...
8455472	  770.7	  582.9	 4029.0	...
8455473	  770.8	  582.2	 4030.0	...
8455474	  770.4	  582.4	 4030.0	...
8455475	  769.9	  582.6	 4034.0	...
8455476	  769.3	  583.0	 4037.0	...
8455477	  769.1	  583.3	 4040.0	...
8455478	  769.0	  583.5	 4040.0	...
8455479	  768.8	  583.4	 4040.0	...
8455480	  768.6	  583.4	 4040.0	...
8455481	  768.5	  583.3	 4037.0	...
8455482	  768.7	  583.3	 4035.0	...
8455483	  768.9	  583.3	 4033.0	...
8455484	  769.1	  583.3	 4033.0	...
8455485	  768.9	  583.4	 4036.0	...
8455486	  768.8	  583.5	 4041.0	...
8455487	  768.8	  583.6	 4046.0	...
8455488	  769.2	  583.8	 4047.0	...
8455489	  769.2	  584.0	 4045.0	...
8455490	  768.9	  583.8	 4044.0	...
8455491	  768.7	  583.6	 4044.0	...
8455492	  768.5	  583.2	 4046.0	...
8455493	  768.6	  583.1	 4048.0	...
8455494	  768.6	  583.2	 4046.0	...
8455495	  768.4	  583.4	 4043.0	...
8455496	  768.1	  583.4	 4041.0	...
8455497	  767.8	  583.3	 4042.0	...
8455498	  767.7	  583.1	 4042.0	...
8455499	  767.7	  583.1	 4043.0	...
8455500	  767.9	  583.0	 4042.0	...
8455501	  768.6	  582.4	 4042.0	...
8455502	  769.3	  581.8	 4043.0	...
8455503	  769.9	  582.0	 4045.0	...
8455504	  769.9	  582.8	 4051.0	...
8455505	  769.9	  584.2	 4055.0	...
8455506	  770.3	  584.6	 4057.0	...
8455507	  770.6	  584.4	 4056.0	...
8455508	  770.8	  583.8	 4055.0	...
8455509	  770.5	  583.0	 4054.0	...
8455510	  770.3	  582.8	 4054.0	...
8455511	  770.3	  582.4	 4056.0	...
8455512	  769.9	  582.2	 4058.0	...
8455513	  769.6	  582.0	 4060.0	...
8455514	  769.3	  581.9	 4059.0	...
8455515	  769.2	  582.0	 4059.0	...
8455516	  769.0	  582.2	 4059.0	...
8455517	  768.9	  582.4	 4059.0	...
8455518	  769.4	  582.3	 4059.0	...
8455519	  769.9	  582.3	 4059.0	...
8455520	  769.8	  582.6	 4059.0	...
8455521	  769.2	  583.0	 4060.0	...
8455522	  768.4	  583.3	 4062.0	...
8455523	  768.2	  582.8	 4063.0	...
8455524	  768.1	  582.0	 4064.0	...
8455525	  768.0	  581.1	 4064.0	...
8455526	  768.0	  580.9	 4064.0	...
8455527	  767.9	  581.0	 4064.0	...
8455528	  768.4	  581.0	 4064.0	...
8455529	  769.0	  581.0	 4063.0	...
8455530	  769.6	  581.5	 4062.0	...
8455531	  769.5	  582.1	 4062.0	...
8455532	  769.5	  582.6	 4063.0	...
8455533	  769.4	  582.6	 4063.0	...
8455534	  769.6	  582.9	 4063.0	...
8455535	  769.9	  583.2	 4063.0	...
8455536	  770.2	  583.5	 4063.0	...
8455537	  770.4	  583.4	 4064.0	...
8455538	  770.5	  582.6	 4065.0	...
8455539	  770.6	  582.0	 4066.0	...
8455540	  769.9	  581.5	 4069.0	...
8455541	  769.1	  581.8	 4070.0	...
8455542	  768.8	  582.2	 4072.0	...
8455543	  769.2	  582.6	 4071.0	...
8455544	  769.6	  582.6	 4070.0	...
8455545	  769.5	  582.3	 4069.0	...
8455546	  769.4	  581.9	 4069.0	...
8455547	  769.4	  581.6	 4071.0	...
8455548	  769.5	  581.2	 4071.0	...
8455549	  769.6	  580.8	 4071.0	...
8455550	  769.6	  580.5	 4069.0	...
8455551	  769.6	  581.3	 4073.0	...
8455552	  769.6	  582.1	 4076.0	...
8455553	  769.2	  582.2	 4080.0	...
8455554	  768.7	  581.5	 4079.0	...
8455555	  768.2	  580.8	 4078.0	...
8455556	  768.7	  580.8	 4078.0	...
8455557	  769.4	  580.7	 4078.0	...
8455558	  770.0	  580.7	 4078.0	...
8455559	  769.9	  580.8	 4079.0	...
8455560	  770.0	  580.8	 4080.0	...
8455561	  770.1	  580.8	 4082.0	...
8455562	  770.1	  580.9	 4083.0	...
8455563	  769.5	  580.1	 4084.0	...
8455564	  769.0	  579.2	 4084.0	...
8455565	  768.7	  578.3	 4084.0	...
8455566	  768.8	  579.3	 4083.0	...
8455567	  768.9	  580.2	 4084.0	...
8455568	  768.9	  581.0	 4086.0	...
8455569	  768.9	  580.9	 4089.0	...
8455570	  769.0	  580.8	 4090.0	...
8455571	  769.2	  580.8	 4091.0	...
8455572	  769.4	  581.0	 4089.0	...
8455573	  769.5	  581.1	 4088.0	...
8455574	  769.3	  581.1	 4087.0	...
8455575	  769.0	  580.7	 4086.0	...
8455576	  768.8	  580.3	 4086.0	...
8455577	  768.8	  580.1	 4086.0	...
8455578	  768.9	  579.8	 4087.0	...
8455579	  769.1	  579.6	 4089.0	...
8455580	  769.2	  579.1	 4090.0	...
8455581	  769.1	  579.0	 4091.0	...
8455582	  768.9	  578.8	 4091.0	...
8455583	  768.4	  579.2	 4090.0	...
8455584	  767.9	  579.5	 4090.0	...
8455585	  767.7	  579.5	 4090.0	...
8455586	  768.0	  579.2	 4091.0	...
8455587	  768.5	  578.8	 4096.0	...
8455588	  768.9	  578.8	 4100.0	...
8455589	  769.1	  578.8	 4103.0	...
8455590	  769.1	  579.0	 4102.0	...
8455591	  768.8	  579.4	 4102.0	...
8455592	  768.5	  579.8	 4101.0	...
8455593	  768.2	  580.1	 4100.0	...
8455594	  768.8	  580.4	 4099.0	...
8455595	  769.4	  580.6	 4102.0	...
8455596	  770.1	  580.5	 4105.0	...
8455597	  770.1	  580.1	 4107.0	...
8455598	  770.1	  579.7	 4106.0	...
8455599	  770.1	  579.6	 4107.0	...
8455600	  770.1	  579.6	 4109.0	...
8455601	  769.9	  579.8	 4109.0	...
8455602	  769.8	  580.0	 4107.0	...
8455603	  769.4	  580.1	 4107.0	...
8455604	  769.1	  580.0	 4109.0	...
8455605	  768.8	  579.8	 4111.0	...
8455606	  769.0	  579.7	 4112.0	...
8455607	  769.1	  579.7	 4112.0	...
8455608	  769.2	  579.7	 4113.0	...
8455609	  769.7	  579.4	 4113.0	...
8455610	  770.3	  579.2	 4111.0	...
8455611	  770.9	  579.1	 4109.0	...
8455612	  770.2	  579.1	 4112.0	...
8455613	  769.4	  578.7	 4115.0	...
8455614	  768.8	  578.5	 4118.0	...
8455615	  768.9	  579.0	 4119.0	...
8455616	  769.5	  579.8	 4118.0	...
8455617	  770.0	  580.3	 4117.0	...
8455618	  770.5	  579.7	 4116.0	...
8455619	  770.6	  579.3	 4115.0	...
8455620	  769.8	  579.3	 4114.0	...
8455621	  769.0	  579.7	 4112.0	...
8455622	  768.8	  579.8	 4112.0	...
8455623	  769.4	  579.7	 4115.0	...
8455624	  769.9	  579.5	 4119.0	...
8455625	  769.9	  579.4	 4120.0	...
8455626	  769.9	  579.3	 4118.0	...
8455627	  769.4	  579.1	 4117.0	...
8455628	  768.9	  579.4	 4118.0	...
8455629	  768.3	  579.9	 4120.0	...
8455630	  768.3	  580.2	 4121.0	...
8455631	  768.2	  580.2	 4122.0	...
8455632	  768.0	  580.1	 4124.0	...
8455633	  768.0	  580.1	 4125.0	...
8455634	  768.3	  579.9	 4126.0	...
8455635	  768.5	  580.1	 4129.0	...
8455636	  768.5	  580.2	 4133.0	...
8455637	  768.8	  580.0	 4137.0	...
8455638	  769.4	  579.5	 4137.0	...
8455639	  770.0	  579.2	 4138.0	...
8455640	  770.1	  579.4	 4139.0	...
8455641	  769.7	  579.5	 4137.0	...
8455642	  769.3	  579.4	 4136.0	...
8455643	  769.0	  579.2	 4134.0	...
8455644	  768.9	  579.2	 4135.0	...
8455645	  768.8	  579.1	 4134.0	...
8455646	  768.9	  579.1	 4133.0	...
8455647	  769.0	  578.9	 4131.0	...
8455648	  769.3	  578.5	 4128.0	...
8455649	  769.4	  578.1	 4128.0	...
8455650	  769.6	  577.9	 4130.0	...
8455651	  769.5	  577.8	 4132.0	...
8455652	  769.7	  577.6	 4133.0	...
8455653	  769.9	  577.6	 4134.0	...
8455654	  770.0	  577.6	 4135.0	...
8455655	  770.0	  577.5	 4134.0	...
8455656	  769.9	  577.6	 4137.0	...
8455657	  769.8	  578.3	 4139.0	...
8455658	  769.7	  579.0	 4142.0	...
8455659	  769.7	  579.7	 4142.0	...
8455660	  769.2	  580.0	 4142.0	...
8455661	  768.8	  580.0	 4141.0	...
8455662	  768.8	  579.3	 4141.0	...
8455663	  769.2	  578.8	 4141.0	...
8455664	  769.8	  578.7	 4141.0	...
8455665	  769.9	  578.8	 4142.0	...
8455666	  769.9	  578.7	 4143.0	...
8455667	  769.9	  578.6	 4143.0	...
8455668	  769.9	  578.4	 4142.0	...
8455669	  769.9	  578.3	 4140.0	...
8455670	  769.9	  578.2	 4138.0	...
8455671	  769.9	  578.0	 4139.0	...
MSG	8455672 0000 _ Experiment Start
8455672	  769.9	  577.7	 4140.0	...
8455673	  769.8	  577.5	 4140.0	...
8455674	  769.7	  577.9	 4143.0	...
8455675	  769.7	  578.1	 4146.0	...
8455676	  769.9	  577.7	 4149.0	...
8455677	  769.8	  577.3	 4148.0	...
8455678	  769.7	  577.0	 4149.0	...
8455679	  769.4	  577.7	 4150.0	...
8455680	  769.3	  578.3	 4151.0	...
8455681	  769.6	  578.7	 4153.0	...
8455682	  769.9	  578.0	 4156.0	...
8455683	  769.5	  577.5	 4156.0	...
8455684	  768.8	  576.7	 4153.0	...
8455685	  768.4	  576.5	 4149.0	...
8455686	  768.7	  576.6	 4147.0	...
8455687	  769.0	  577.2	 4145.0	...
8455688	  769.0	  577.7	 4147.0	...
8455689	  769.1	  577.7	 4151.0	...
8455690	  769.2	  577.8	 4155.0	...
8455691	  769.4	  577.9	 4156.0	...
8455692	  769.4	  577.9	 4159.0	...
8455693	  769.3	  577.6	 4161.0	...
8455694	  769.2	  577.5	 4159.0	...
8455695	  769.3	  577.6	 4156.0	...
8455696	  769.4	  577.8	 4153.0	...
8455697	  769.5	  577.9	 4153.0	...
8455698	  769.5	  578.0	 4152.0	...
8455699	  769.2	  577.9	 4152.0	...
8455700	  769.0	  577.9	 4153.0	...
8455701	  768.9	  577.7	 4155.0	...
8455702	  769.0	  577.7	 4157.0	...
8455703	  769.2	  577.6	 4158.0	...
8455704	  769.2	  577.6	 4158.0	...
8455705	  769.1	  577.5	 4158.0	...
8455706	  768.9	  577.4	 4157.0	...
8455707	  768.7	  577.3	 4155.0	...
8455708	  768.6	  577.2	 4153.0	...
8455709	  768.4	  577.1	 4151.0	...
8455710	  768.4	  577.1	 4156.0	...
8455711	  768.5	  577.1	 4161.0	...
8455712	  768.5	  577.1	 4165.0	...
8455713	  768.3	  576.7	 4164.0	...
8455714	  768.0	  576.3	 4162.0	...
8455715	  768.1	  575.9	 4159.0	...
8455716	  768.4	  576.3	 4158.0	...
8455717	  768.6	  576.8	 4158.0	...
8455718	  768.4	  577.3	 4163.0	...
8455719	  768.2	  576.9	 4167.0	...
8455720	  768.0	  576.5	 4171.0	...
8455721	  767.9	  576.0	 4171.0	...
8455722	  767.9	  576.1	 4171.0	...
8455723	  768.1	  576.3	 4171.0	...
8455724	  768.3	  576.5	 4169.0	...
8455725	  768.5	  576.5	 4166.0	...
8455726	  768.7	  576.4	 4165.0	...
8455727	  768.6	  576.3	 4166.0	...
8455728	  768.6	  576.3	 4168.0	...
8455729	  768.2	  576.3	 4169.0	...
8455730	  768.1	  576.5	 4172.0	...
8455731	  767.9	  576.6	 4174.0	...
8455732	  767.9	  576.8	 4175.0	...
8455733	  768.1	  576.8	 4174.0	...
8455734	  768.3	  576.9	 4173.0	...
8455735	  768.5	  576.9	 4170.0	...
8455736	  768.4	  576.9	 4168.0	...
8455737	  768.4	  576.9	 4167.0	...
8455738	  768.3	  576.9	 4168.0	...
8455739	  768.0	  576.9	 4169.0	...
8455740	  767.8	  576.8	 4169.0	...
8455741	  767.5	  576.2	 4172.0	...
8455742	  767.4	  575.8	 4174.0	...
8455743	  767.2	  575.4	 4175.0	...
8455744	  767.2	  575.6	 4173.0	...
8455745	  767.1	  575.7	 4172.0	...
8455746	  767.1	  575.9	 4173.0	...
8455747	  767.5	  576.1	 4174.0	...
8455748	  767.9	  576.4	 4175.0	...
8455749	  768.2	  576.4	 4178.0	...
8455750	  768.1	  576.0	 4181.0	...
8455751	  768.1	  575.6	 4183.0	...
8455752	  768.1	  575.8	 4182.0	...
8455753	  768.0	  576.5	 4180.0	...
8455754	  768.1	  576.8	 4182.0	...
8455755	  768.2	  576.6	 4186.0	...
8455756	  768.4	  576.2	 4190.0	...
8455757	  768.3	  576.0	 4190.0	...
8455758	  768.2	  575.9	 4190.0	...
8455759	  768.0	  576.0	 4189.0	...
8455760	  768.0	  576.2	 4188.0	...
8455761	  768.1	  576.6	 4187.0	...
8455762	  768.2	  576.9	 4189.0	...
8455763	  768.3	  577.0	 4190.0	...
8455764	  768.1	  577.0	 4192.0	...
8455765	  767.9	  577.0	 4193.0	...
8455766	  767.6	  576.9	 4194.0	...
8455767	  767.6	  576.8	 4195.0	...
8455768	  767.7	  576.7	 4194.0	...
8455769	  768.1	  576.7	 4194.0	...
8455770	  768.4	  576.7	 4191.0	...
8455771	  768.6	  576.5	 4190.0	...
8455772	  768.5	  576.1	 4192.0	...
8455773	  768.3	  575.8	 4196.0	...
8455774	  768.2	  575.7	 4200.0	...
8455775	  768.3	  576.0	 4201.0	...
8455776	  768.1	  576.4	 4201.0	...
8455777	  767.6	  576.8	 4202.0	...
8455778	  767.1	  577.1	 4203.0	...
8455779	  767.1	  577.3	 4201.0	...
8455780	  767.2	  577.3	 4199.0	...
8455781	  767.3	  577.2	 4196.0	...
8455782	  767.4	  577.1	 4198.0	...
8455783	  767.3	  576.8	 4203.0	...
8455784	  766.8	  576.6	 4209.0	...
8455785	  766.4	  576.3	 4212.0	...
8455786	  766.7	  576.0	 4214.0	...
8455787	  767.3	  575.8	 4213.0	...
8455788	  767.4	  575.7	 4212.0	...
8455789	  767.0	  575.8	 4209.0	...
8455790	  766.6	  576.0	 4207.0	...
8455791	  766.8	  576.0	 4206.0	...
8455792	  767.0	  576.0	 4207.0	...
8455793	  766.9	  575.7	 4209.0	...
8455794	  766.7	  575.5	 4210.0	...
8455795	  766.6	  575.3	 4209.0	...
8455796	  766.8	  575.0	 4207.0	...
8455797	  766.6	  574.8	 4207.0	...
8455798	  766.3	  575.1	 4206.0	...
8455799	  765.8	  575.6	 4206.0	...
8455800	  765.7	  575.9	 4209.0	...
8455801	  766.1	  575.7	 4213.0	...
8455802	  766.6	  575.8	 4216.0	...
8455803	  767.1	  576.1	 4217.0	...
8455804	  767.0	  576.1	 4217.0	...
8455805	  767.2	  575.9	 4217.0	...
8455806	  767.4	  575.5	 4216.0	...
8455807	  767.8	  575.2	 4216.0	...
8455808	  767.9	  574.8	 4217.0	...
8455809	  768.0	  574.8	 4217.0	...
8455810	  768.0	  575.0	 4214.0	...
8455811	  767.9	  575.2	 4211.0	...
8455812	  767.8	  575.1	 4210.0	...
8455813	  767.4	  574.7	 4212.0	...
8455814	  767.1	  574.2	 4214.0	...
8455815	  766.9	  574.1	 4215.0	...
8455816	  767.0	  574.8	 4212.0	...
8455817	  767.1	  575.5	 4209.0	...
8455818	  766.9	  575.6	 4207.0	...
8455819	  766.8	  575.2	 4208.0	...
8455820	  766.3	  574.8	 4208.0	...
8455821	  766.1	  574.8	 4207.0	...
8455822	  765.8	  574.8	 4209.0	...
8455823	  765.7	  574.8	 4212.0	...
8455824	  765.7	  574.8	 4214.0	...
8455825	  765.8	  575.0	 4214.0	...
8455826	  765.8	  575.2	 4216.0	...
8455827	  765.8	  575.6	 4218.0	...
8455828	  765.8	  575.8	 4219.0	...
8455829	  765.6	  575.2	 4219.0	...
8455830	  765.4	  574.7	 4219.0	...
8455831	  765.5	  574.3	 4218.0	...
8455832	  765.8	  574.4	 4217.0	...
8455833	  766.1	  574.4	 4217.0	...
8455834	  766.4	  574.5	 4218.0	...
8455835	  766.6	  574.9	 4219.0	...
8455836	  766.6	  575.2	 4220.0	...
8455837	  766.7	  575.2	 4221.0	...
8455838	  766.7	  575.1	 4221.0	...
8455839	  766.9	  574.9	 4221.0	...
8455840	  767.1	  574.8	 4221.0	...
8455841	  767.1	  575.3	 4221.0	...
8455842	  767.1	  575.9	 4219.0	...
8455843	  766.9	  576.3	 4218.0	...
8455844	  766.8	  576.0	 4218.0	...
8455845	  766.7	  575.6	 4218.0	...
8455846	  766.1	  575.4	 4219.0	...
8455847	  765.6	  575.4	 4219.0	...
8455848	  765.6	  575.5	 4220.0	...
8455849	  766.0	  575.6	 4221.0	...
8455850	  766.5	  575.6	 4220.0	...
8455851	  766.7	  575.7	 4218.0	...
8455852	  766.7	  575.1	 4221.0	...
8455853	  766.6	  574.5	 4225.0	...
8455854	  766.6	  574.3	 4229.0	...
8455855	  766.7	  574.7	 4229.0	...
8455856	  766.8	  575.3	 4228.0	...
8455857	  766.1	  575.5	 4227.0	...
8455858	  765.4	  575.5	 4225.0	...
8455859	  764.6	  575.3	 4225.0	...
8455860	  764.5	  575.0	 4225.0	...
8455861	  764.8	  575.0	 4224.0	...
8455862	  765.3	  574.9	 4224.0	...
8455863	  765.6	  574.7	 4224.0	...
8455864	  765.4	  574.5	 4224.0	...
8455865	  765.7	  574.3	 4222.0	...
8455866	  766.2	  574.2	 4221.0	...
8455867	  766.6	  574.1	 4221.0	...
8455868	  766.6	  574.0	 4223.0	...
8455869	  766.1	  574.4	 4224.0	...
8455870	  765.6	  574.9	 4223.0	...
8455871	  764.9	  575.0	 4223.0	...
8455872	  764.7	  574.4	 4223.0	...
8455873	  764.9	  574.3	 4228.0	...
8455874	  765.4	  574.6	 4232.0	...
8455875	  765.8	  574.9	 4235.0	...
8455876	  765.7	  574.9	 4233.0	...
8455877	  765.5	  574.7	 4228.0	...
8455878	  765.2	  574.6	 4224.0	...
8455879	  764.9	  574.6	 4220.0	...
8455880	  764.6	  574.7	 4221.0	...
8455881	  764.6	  575.1	 4221.0	...
8455882	  764.8	  575.3	 4221.0	...
8455883	  764.8	  575.3	 4223.0	...
8455884	  764.8	  575.0	 4224.0	...
8455885	  764.5	  574.8	 4225.0	...
MSG	8455886 0000 _ Number On
8455886	  764.3	  574.7	 4225.0	...
8455887	  764.3	  574.6	 4224.0	...
8455888	  764.4	  574.6	 4224.0	...
8455889	  764.5	  574.8	 4228.0	...
8455890	  764.6	  575.0	 4232.0	...
8455891	  764.6	  575.1	 4233.0	...
8455892	  764.7	  575.0	 4230.0	...
8455893	  764.7	  575.3	 4229.0	...
8455894	  764.7	  575.5	 4231.0	...
8455895	  764.7	  575.7	 4233.0	...
8455896	  764.6	  575.6	 4233.0	...
8455897	  764.4	  575.2	 4233.0	...
8455898	  764.3	  575.0	 4234.0	...
8455899	  764.4	  574.8	 4234.0	...
8455900	  764.4	  575.0	 4235.0	...
8455901	  764.5	  575.1	 4234.0	...
8455902	  763.7	  575.3	 4237.0	...
8455903	  763.0	  575.3	 4239.0	...
8455904	  762.8	  575.2	 4238.0	...
8455905	  763.2	  574.6	 4234.0	...
8455906	  763.6	  574.1	 4233.0	...
8455907	  763.6	  574.5	 4235.0	...
8455908	  763.7	  575.2	 4238.0	...
8455909	  763.8	  576.0	 4238.0	...
8455910	  763.3	  575.9	 4238.0	...
8455911	  762.8	  575.8	 4239.0	...
8455912	  762.3	  575.7	 4239.0	...
8455913	  762.4	  575.7	 4241.0	...
8455914	  762.6	  575.8	 4242.0	...
8455915	  762.7	  575.9	 4244.0	...
8455916	  762.7	  576.0	 4244.0	...
8455917	  762.9	  576.2	 4242.0	...
8455918	  763.2	  575.4	 4240.0	...
8455919	  763.5	  574.6	 4236.0	...
8455920	  763.6	  573.9	 4234.0	...
8455921	  763.6	  573.9	 4234.0	...
8455922	  763.6	  573.9	 4234.0	...
8455923	  763.4	  574.0	 4235.0	...
8455924	  763.2	  573.6	 4237.0	...
8455925	  763.1	  573.2	 4238.0	...
8455926	  763.4	  573.4	 4238.0	...
8455927	  763.2	  574.1	 4238.0	...
8455928	  762.8	  574.4	 4239.0	...
8455929	  762.9	  573.9	 4242.0	...
8455930	  763.4	  573.5	 4245.0	...
8455931	  763.2	  573.6	 4245.0	...
8455932	  762.5	  573.8	 4243.0	...
8455933	  762.0	  574.0	 4240.0	...
8455934	  762.4	  574.1	 4241.0	...
8455935	  762.8	  574.3	 4242.0	...
8455936	  763.0	  574.4	 4243.0	...
8455937	  762.7	  574.2	 4243.0	...
8455938	  762.4	  573.9	 4244.0	...
8455939	  762.6	  573.6	 4244.0	...
8455940	  763.1	  573.5	 4245.0	...
8455941	  763.6	  573.8	 4245.0	...
8455942	  763.7	  574.0	 4244.0	...
8455943	  763.7	  574.3	 4241.0	...
8455944	  763.6	  574.3	 4239.0	...
8455945	  763.5	  574.7	 4238.0	...
8455946	  763.4	  575.1	 4237.0	...
8455947	  763.2	  575.6	 4237.0	...
8455948	  763.0	  575.7	 4239.0	...
8455949	  762.9	  575.3	 4241.0	...
8455950	  763.0	  575.0	 4244.0	...
8455951	  763.0	  574.8	 4243.0	...
8455952	  762.7	  575.2	 4243.0	...
8455953	  762.2	  575.4	 4242.0	...
8455954	  761.7	  575.0	 4243.0	...
8455955	  761.7	  574.5	 4243.0	...
8455956	  761.7	  574.0	 4243.0	...
8455957	  761.9	  574.1	 4243.0	...
8455958	  762.4	  574.1	 4245.0	...
8455959	  763.2	  574.6	 4247.0	...
8455960	  763.8	  575.0	 4248.0	...
8455961	  764.0	  575.5	 4248.0	...
8455962	  763.7	  575.4	 4248.0	...
8455963	  763.4	  575.4	 4248.0	...
8455964	  763.1	  575.5	 4247.0	...
8455965	  763.0	  575.7	 4245.0	...
8455966	  762.8	  575.7	 4243.0	...
8455967	  762.9	  575.7	 4242.0	...
8455968	  762.8	  575.8	 4243.0	...
8455969	  762.7	  575.9	 4245.0	...
8455970	  762.5	  576.3	 4247.0	...
8455971	  762.3	  576.6	 4248.0	...
8455972	  762.1	  576.5	 4248.0	...
8455973	  761.9	  576.1	 4249.0	...
8455974	  761.8	  575.5	 4250.0	...
8455975	  762.0	  575.3	 4252.0	...
8455976	  762.3	  575.2	 4252.0	...
8455977	  762.5	  575.1	 4251.0	...
8455978	  762.4	  575.1	 4250.0	...
8455979	  762.2	  575.1	 4249.0	...
8455980	  762.0	  575.3	 4252.0	...
8455981	  761.9	  575.5	 4255.0	...
8455982	  761.8	  575.7	 4257.0	...
8455983	  761.8	  575.4	 4257.0	...
8455984	  761.7	  575.1	 4257.0	...
8455985	  761.5	  575.2	 4257.0	...
8455986	  761.4	  575.7	 4256.0	...
8455987	  761.2	  576.1	 4256.0	...
8455988	  761.1	  576.0	 4255.0	...
8455989	  761.3	  575.9	 4254.0	...
8455990	  761.4	  575.8	 4254.0	...
8455991	  761.5	  575.9	 4254.0	...
8455992	  761.4	  576.0	 4255.0	...
8455993	  761.1	  576.1	 4254.0	...
8455994	  761.0	  576.1	 4251.0	...
8455995	  760.9	  575.8	 4248.0	...
8455996	  760.8	  575.4	 4249.0	...
8455997	  760.7	  575.1	 4252.0	...
8455998	  760.4	  575.1	 4254.0	...
8455999	  760.3	  575.0	 4253.0	...
8456000	  760.2	  575.0	 4249.0	...
8456001	  760.1	  574.9	 4245.0	...
8456002	  760.1	  575.0	 4245.0	...
8456003	  760.0	  575.1	 4248.0	...
8456004	  759.9	  575.3	 4251.0	...
8456005	  759.8	  575.6	 4253.0	...
8456006	  759.7	  575.9	 4252.0	...
8456007	  759.4	  575.7	 4250.0	...
8456008	  759.2	  575.5	 4250.0	...
8456009	  759.1	  575.2	 4249.0	...
8456010	  759.4	  575.1	 4249.0	...
8456011	  759.6	  574.9	 4248.0	...
8456012	  759.8	  574.7	 4246.0	...
8456013	  759.3	  575.0	 4244.0	...
8456014	  758.9	  575.3	 4244.0	...
8456015	  758.5	  575.7	 4247.0	...
8456016	  758.9	  575.6	 4251.0	...
8456017	  759.2	  575.4	 4253.0	...
8456018	  759.4	  575.4	 4254.0	...
8456019	  759.9	  575.3	 4252.0	...
8456020	  760.3	  574.8	 4249.0	...
8456021	  760.6	  574.3	 4246.0	...
8456022	  760.6	  574.2	 4246.0	...
8456023	  761.0	  574.6	 4245.0	...
8456024	  761.3	  574.4	 4243.0	...
8456025	  761.4	  573.8	 4242.0	...
8456026	  761.0	  573.5	 4243.0	...
8456027	  760.6	  573.9	 4247.0	...
8456028	  760.5	  574.1	 4250.0	...
8456029	  760.5	  574.0	 4252.0	...
8456030	  760.5	  573.9	 4252.0	...
8456031	  760.4	  573.9	 4252.0	...
8456032	  760.4	  573.8	 4251.0	...
8456033	  760.3	  573.8	 4250.0	...
8456034	  760.3	  573.9	 4247.0	...
8456035	  760.2	  574.1	 4244.0	...
8456036	  760.2	  574.2	 4241.0	...
8456037	  759.7	  574.5	 4243.0	...
8456038	  759.2	  574.8	 4245.0	...
8456039	  758.7	  575.0	 4246.0	...
8456040	  758.6	  575.0	 4246.0	...
8456041	  758.5	  574.8	 4246.0	...
8456042	  758.4	  574.5	 4245.0	...
8456043	  758.4	  574.2	 4245.0	...
8456044	  758.5	  574.0	 4249.0	...
8456045	  758.1	  574.1	 4252.0	...
8456046	  757.6	  574.2	 4255.0	...
8456047	  757.3	  574.2	 4254.0	...
8456048	  757.4	  574.3	 4253.0	...
8456049	  757.6	  574.4	 4250.0	...
8456050	  758.2	  574.4	 4248.0	...
8456051	  758.8	  574.4	 4246.0	...
8456052	  759.3	  574.2	 4247.0	...
8456053	  759.2	  574.2	 4248.0	...
8456054	  758.9	  574.4	 4249.0	...
8456055	  758.7	  574.6	 4249.0	...
8456056	  758.5	  574.8	 4249.0	...
8456057	  758.6	  574.9	 4249.0	...
8456058	  758.8	  574.6	 4250.0	...
8456059	  758.8	  574.3	 4252.0	...
8456060	  758.7	  574.3	 4252.0	...
8456061	  758.8	  574.4	 4248.0	...
8456062	  759.1	  574.6	 4242.0	...
8456063	  759.3	  574.5	 4237.0	...
8456064	  759.1	  574.5	 4237.0	...
8456065	  758.9	  574.5	 4240.0	...
8456066	  758.7	  574.3	 4245.0	...
8456067	  758.7	  573.8	 4250.0	...
8456068	  758.7	  573.4	 4253.0	...
8456069	  758.8	  573.3	 4253.0	...
8456070	  758.5	  573.5	 4246.0	...
8456071	  758.3	  573.8	 4240.0	...
8456072	  757.7	  573.9	 4238.0	...
8456073	  757.4	  574.0	 4239.0	...
8456074	  757.0	  573.9	 4241.0	...
8456075	  757.0	  573.8	 4241.0	...
8456076	  757.1	  573.7	 4240.0	...
8456077	  757.2	  574.0	 4240.0	...
8456078	  757.5	  574.4	 4240.0	...
8456079	  757.7	  574.2	 4241.0	...
8456080	  757.8	  573.6	 4242.0	...
8456081	  757.7	  573.2	 4243.0	...
8456082	  757.6	  573.5	 4242.0	...
8456083	  757.5	  573.8	 4241.0	...
8456084	  757.3	  574.1	 4243.0	...
8456085	  757.3	  574.4	 4245.0	...
8456086	  757.2	  574.9	 4246.0	...
8456087	  757.2	  575.1	 4245.0	...
8456088	  757.2	  574.6	 4244.0	...
8456089	  757.4	  573.9	 4245.0	...
8456090	  757.5	  573.2	 4247.0	...
8456091	  757.7	  573.1	 4248.0	...
8456092	  757.8	  573.0	 4246.0	...
8456093	  757.8	  572.8	 4245.0	...
8456094	  757.8	  572.8	 4244.0	...
8456095	  757.8	  573.0	 4244.0	...
8456096	  757.2	  573.9	 4245.0	...
8456097	  756.6	  574.8	 4246.0	...
8456098	  756.4	  575.6	 4247.0	...
8456099	  756.8	  575.6	 4244.0	...
8456100	  757.1	  574.9	 4241.0	...
8456101	  757.2	  574.0	 4238.0	...
8456102	  757.2	  573.2	 4238.0	...
8456103	  757.1	  573.3	 4240.0	...
8456104	  757.0	  573.4	 4245.0	...
8456105	  757.0	  573.6	 4249.0	...
8456106	  756.9	  573.8	 4250.0	...
8456107	  756.8	  574.1	 4249.0	...
8456108	  756.9	  574.3	 4244.0	...
8456109	  756.9	  574.2	 4241.0	...
8456110	  757.1	  574.0	 4236.0	...
8456111	  757.3	  573.7	 4236.0	...
8456112	  757.5	  573.8	 4234.0	...
8456113	  757.5	  574.0	 4233.0	...
8456114	  757.4	  574.2	 4232.0	...
8456115	  757.7	  574.3	 4232.0	...
8456116	  757.9	  574.4	 4233.0	...
8456117	  757.7	  574.5	 4234.0	...
8456118	  757.2	  574.4	 4234.0	...
8456119	  756.7	  574.3	 4234.0	...
8456120	  756.6	  574.2	 4238.0	...
8456121	  756.6	  574.1	 4242.0	...
8456122	  756.5	  573.8	 4245.0	...
8456123	  756.5	  573.5	 4241.0	...
8456124	  756.2	  573.3	 4238.0	...
8456125	  756.0	  573.4	 4235.0	...
8456126	  755.8	  573.3	 4235.0	...
8456127	  755.8	  573.2	 4235.0	...
8456128	  755.8	  573.0	 4234.0	...
8456129	  755.8	  572.9	 4234.0	...
8456130	  755.9	  572.8	 4234.0	...
8456131	  755.9	  572.8	 4235.0	...
8456132	  755.9	  572.7	 4235.0	...
8456133	  756.2	  572.8	 4235.0	...
8456134	  756.5	  573.2	 4235.0	...
8456135	  756.8	  573.5	 4235.0	...
8456136	  756.6	  573.7	 4235.0	...
8456137	  755.9	  573.7	 4235.0	...
8456138	  755.4	  573.7	 4235.0	...
8456139	  755.0	  573.6	 4236.0	...
8456140	  755.0	  573.9	 4238.0	...
8456141	  754.9	  574.3	 4237.0	...
8456142	  754.9	  574.8	 4235.0	...
8456143	  754.7	  575.0	 4234.0	...
8456144	  754.5	  574.9	 4235.0	...
8456145	  754.5	  574.5	 4236.0	...
8456146	  754.7	  574.1	 4235.0	...
8456147	  754.8	  573.9	 4235.0	...
8456148	  755.3	  573.8	 4234.0	...
8456149	  755.7	  573.7	 4234.0	...
8456150	  756.2	  573.7	 4234.0	...
8456151	  756.2	  573.8	 4234.0	...
8456152	  756.3	  573.8	 4234.0	...
8456153	  756.4	  573.9	 4235.0	...
8456154	  756.3	  574.1	 4235.0	...
8456155	  756.0	  574.2	 4235.0	...
8456156	  755.8	  574.6	 4235.0	...
8456157	  755.7	  574.9	 4233.0	...
8456158	  755.8	  575.0	 4233.0	...
8456159	  755.6	  574.9	 4233.0	...
8456160	  755.4	  574.7	 4231.0	...
8456161	  755.1	  574.7	 4230.0	...
8456162	  754.9	  574.8	 4229.0	...
8456163	  754.7	  574.8	 4229.0	...
8456164	  754.9	  574.8	 4230.0	...
8456165	  755.1	  574.7	 4231.0	...
8456166	  755.1	  574.5	 4232.0	...
8456167	  755.0	  574.5	 4234.0	...
8456168	  755.1	  574.5	 4235.0	...
8456169	  755.2	  574.6	 4233.0	...
8456170	  755.4	  574.6	 4230.0	...
8456171	  755.3	  574.6	 4227.0	...
8456172	  755.2	  574.4	 4229.0	...
8456173	  755.1	  574.3	 4231.0	...
8456174	  754.9	  573.8	 4232.0	...
8456175	  754.7	  573.4	 4230.0	...
8456176	  754.3	  573.2	 4229.0	...
8456177	  754.2	  573.6	 4228.0	...
8456178	  753.8	  574.1	 4228.0	...
8456179	  753.5	  574.4	 4229.0	...
8456180	  753.7	  574.5	 4229.0	...
8456181	  754.1	  574.7	 4229.0	...
8456182	  754.6	  574.8	 4230.0	...
8456183	  754.6	  574.7	 4230.0	...
8456184	  754.5	  574.6	 4231.0	...
8456185	  754.4	  574.4	 4231.0	...
8456186	  754.2	  574.2	 4230.0	...
8456187	  754.0	  574.1	 4230.0	...
MSG	8456188 0000 _ Number Off
8456188	  753.9	  574.2	 4224.0	...
8456189	  754.2	  574.4	 4217.0	...
8456190	  754.4	  574.6	 4214.0	...
8456191	  754.5	  574.7	 4218.0	...
8456192	  754.6	  574.6	 4224.0	...
8456193	  754.6	  574.4	 4227.0	...
8456194	  754.7	  574.2	 4228.0	...
8456195	  754.6	  574.3	 4227.0	...
8456196	  754.2	  574.5	 4224.0	...
8456197	  753.9	  574.8	 4223.0	...
8456198	  753.5	  574.5	 4222.0	...
8456199	  753.4	  574.2	 4222.0	...
8456200	  753.5	  574.2	 4220.0	...
8456201	  753.8	  574.6	 4219.0	...
8456202	  754.1	  575.1	 4218.0	...
8456203	  754.2	  575.2	 4217.0	...
8456204	  754.3	  574.9	 4217.0	...
8456205	  754.2	  574.5	 4218.0	...
8456206	  754.1	  574.0	 4220.0	...
8456207	  754.1	  573.9	 4221.0	...
8456208	  754.1	  573.8	 4222.0	...
8456209	  753.9	  573.7	 4221.0	...
8456210	  753.8	  574.0	 4221.0	...
8456211	  753.7	  574.2	 4219.0	...
8456212	  753.9	  574.4	 4218.0	...
8456213	  754.2	  574.2	 4218.0	...
8456214	  754.4	  574.4	 4219.0	...
8456215	  754.3	  574.7	 4219.0	...
8456216	  754.1	  575.2	 4218.0	...
8456217	  754.0	  575.3	 4217.0	...
8456218	  753.9	  575.4	 4215.0	...
8456219	  753.9	  575.3	 4211.0	...
8456220	  753.5	  574.9	 4207.0	...
8456221	  753.2	  574.4	 4205.0	...
8456222	  753.4	  573.9	 4205.0	...
8456223	  754.2	  573.5	 4205.0	...
8456224	  754.9	  573.3	 4205.0	...
8456225	  755.6	  573.2	 4204.0	...
8456226	  756.3	  573.2	 4200.0	...
8456227	  757.5	  572.9	 4196.0	...
8456228	  758.9	  572.6	 4192.0	...
8456229	  760.6	  572.4	 4192.0	...
8456230	  762.8	  572.1	 4191.0	...
8456231	  764.5	  571.9	 4192.0	...
8456232	  765.5	  571.8	 4193.0	...
8456233	  766.2	  571.6	 4193.0	...
8456234	  766.6	  571.6	 4191.0	...
8456235	  767.0	  571.2	 4191.0	...
8456236	  767.0	  570.9	 4194.0	...
8456237	  766.9	  570.7	 4196.0	...
8456238	  766.5	  571.0	 4198.0	...
8456239	  765.9	  571.7	 4198.0	...
8456240	  765.1	  572.4	 4199.0	...
8456241	  764.8	  572.9	 4201.0	...
8456242	  763.9	  573.2	 4200.0	...
8456243	  763.2	  573.4	 4198.0	...
8456244	  762.7	  573.4	 4196.0	...
8456245	  763.0	  573.0	 4196.0	...
8456246	  762.8	  572.7	 4195.0	...
8456247	  762.3	  572.7	 4194.0	...
8456248	  762.2	  572.9	 4192.0	...
8456249	  762.6	  573.0	 4192.0	...
8456250	  762.6	  573.1	 4192.0	...
8456251	  762.3	  573.2	 4192.0	...
8456252	  761.9	  573.5	 4191.0	...
8456253	  761.9	  573.8	 4189.0	...
8456254	  762.4	  573.8	 4187.0	...
8456255	  762.9	  573.7	 4186.0	...
8456256	  763.1	  573.5	 4186.0	...
8456257	  762.7	  573.5	 4190.0	...
8456258	  762.4	  573.5	 4193.0	...
8456259	  762.2	  573.4	 4197.0	...
8456260	  762.0	  573.0	 4197.0	...
8456261	  761.8	  572.6	 4195.0	...
8456262	  761.7	  572.6	 4194.0	...
8456263	  761.7	  572.9	 4193.0	...
8456264	  761.6	  573.4	 4193.0	...
8456265	  761.6	  573.7	 4193.0	...
8456266	  761.6	  574.0	 4193.0	...
8456267	  761.6	  574.1	 4193.0	...
8456268	  761.6	  574.1	 4193.0	...
8456269	  761.8	  573.8	 4193.0	...
8456270	  761.9	  573.4	 4194.0	...
8456271	  762.4	  573.4	 4195.0	...
8456272	  762.6	  573.6	 4196.0	...
8456273	  762.6	  573.7	 4195.0	...
8456274	  762.1	  573.7	 4193.0	...
8456275	  761.6	  573.8	 4191.0	...
8456276	  761.5	  573.9	 4190.0	...
8456277	  761.6	  574.1	 4193.0	...
8456278	  761.7	  573.3	 4197.0	...
8456279	  761.9	  572.4	 4201.0	...
8456280	  762.1	  572.1	 4198.0	...
8456281	  762.2	  572.6	 4194.0	...
8456282	  762.2	  573.4	 4191.0	...
8456283	  762.2	  573.6	 4191.0	...
8456284	  762.3	  573.8	 4191.0	...
8456285	  762.4	  573.3	 4193.0	...
8456286	  762.4	  572.8	 4195.0	...
8456287	  762.3	  572.3	 4199.0	...
8456288	  762.2	  572.3	 4200.0	...
8456289	  762.1	  573.0	 4202.0	...
8456290	  762.0	  573.8	 4203.0	...
8456291	  762.0	  573.8	 4201.0	...
8456292	  762.2	  573.1	 4200.0	...
8456293	  762.3	  572.3	 4199.0	...
8456294	  762.6	  572.2	 4196.0	...
8456295	  762.6	  572.2	 4193.0	...
8456296	  762.4	  572.8	 4192.0	...
8456297	  762.2	  573.4	 4194.0	...
8456298	  761.9	  574.1	 4197.0	...
8456299	  761.7	  573.7	 4196.0	...
8456300	  761.8	  573.2	 4194.0	...
8456301	  762.0	  572.9	 4191.0	...
8456302	  762.2	  573.2	 4190.0	...
8456303	  762.3	  573.5	 4190.0	...
8456304	  762.4	  573.8	 4191.0	...
8456305	  762.6	  574.2	 4192.0	...
8456306	  762.5	  574.6	 4191.0	...
8456307	  762.2	  574.5	 4190.0	...
8456308	  761.9	  574.3	 4188.0	...
8456309	  761.7	  574.2	 4189.0	...
8456310	  761.6	  574.4	 4188.0	...
8456311	  761.6	  574.5	 4188.0	...
8456312	  761.9	  574.1	 4190.0	...
8456313	  762.2	  573.5	 4193.0	...
8456314	  762.5	  572.9	 4195.0	...
8456315	  762.7	  573.0	 4190.0	...
8456316	  762.9	  573.2	 4185.0	...
8456317	  762.9	  573.3	 4181.0	...
8456318	  762.7	  573.5	 4182.0	...
8456319	  762.8	  573.6	 4182.0	...
8456320	  762.8	  573.9	 4180.0	...
8456321	  763.0	  574.2	 4177.0	...
8456322	  762.9	  574.3	 4177.0	...
8456323	  762.8	  573.5	 4178.0	...
8456324	  762.7	  572.6	 4180.0	...
8456325	  762.7	  572.8	 4182.0	...
8456326	  762.7	  573.7	 4182.0	...
8456327	  762.4	  574.6	 4182.0	...
8456328	  762.2	  574.5	 4182.0	...
8456329	  762.1	  574.3	 4183.0	...
8456330	  762.3	  574.2	 4185.0	...
8456331	  761.9	  574.2	 4187.0	...
8456332	  761.5	  574.6	 4187.0	...
8456333	  761.5	  575.1	 4187.0	...
8456334	  761.8	  575.7	 4186.0	...
8456335	  762.2	  575.8	 4185.0	...
8456336	  762.2	  576.0	 4181.0	...
8456337	  762.1	  576.1	 4176.0	...
8456338	  761.8	  575.5	 4172.0	...
8456339	  761.5	  574.7	 4170.0	...
8456340	  761.6	  573.8	 4168.0	...
8456341	  762.0	  573.5	 4167.0	...
8456342	  761.9	  573.3	 4168.0	...
8456343	  761.5	  573.4	 4171.0	...
8456344	  761.6	  573.7	 4174.0	...
8456345	  762.0	  573.9	 4175.0	...
8456346	  762.3	  574.1	 4174.0	...
8456347	  762.1	  574.1	 4177.0	...
8456348	  761.9	  574.6	 4181.0	...
8456349	  761.7	  575.0	 4185.0	...
8456350	  761.4	  575.3	 4184.0	...
8456351	  761.2	  574.9	 4183.0	...
8456352	  761.0	  574.6	 4182.0	...
8456353	  761.1	  574.4	 4181.0	...
8456354	  761.3	  574.4	 4179.0	...
8456355	  761.6	  574.3	 4179.0	...
8456356	  761.4	  574.1	 4180.0	...
8456357	  761.2	  573.9	 4183.0	...
8456358	  761.1	  574.5	 4186.0	...
8456359	  761.3	  575.4	 4187.0	...
8456360	  761.5	  575.7	 4188.0	...
8456361	  761.6	  575.1	 4190.0	...
8456362	  761.6	  574.5	 4192.0	...
8456363	  762.0	  574.7	 4188.0	...
8456364	  762.3	  574.8	 4184.0	...
8456365	  762.7	  574.8	 4179.0	...
8456366	  762.1	  574.7	 4180.0	...
8456367	  761.8	  574.7	 4179.0	...
8456368	  761.5	  574.7	 4178.0	...
8456369	  761.7	  574.7	 4178.0	...
8456370	  761.5	  574.6	 4179.0	...
8456371	  761.3	  574.6	 4180.0	...
8456372	  761.1	  574.8	 4181.0	...
8456373	  761.1	  575.1	 4181.0	...
8456374	  761.1	  575.0	 4182.0	...
8456375	  760.9	  574.7	 4185.0	...
8456376	  760.7	  574.5	 4188.0	...
8456377	  760.7	  574.6	 4191.0	...
8456378	  761.0	  574.7	 4190.0	...
8456379	  761.6	  574.1	 4188.0	...
8456380	  762.1	  573.5	 4185.0	...
8456381	  762.4	  573.0	 4183.0	...
8456382	  762.3	  573.1	 4184.0	...
8456383	  762.0	  573.0	 4184.0	...
8456384	  761.8	  573.0	 4185.0	...
8456385	  761.7	  573.3	 4184.0	...
8456386	  761.8	  573.7	 4183.0	...
8456387	  761.6	  574.1	 4182.0	...
8456388	  761.4	  574.5	 4182.0	...
8456389	  761.2	  575.1	 4182.0	...
MSG	8456390 0000 _ Number On
8456390	  761.1	  575.6	 4181.0	...
8456391	  760.9	  575.4	 4180.0	...
8456392	  760.9	  575.3	 4179.0	...
8456393	  761.0	  575.1	 4178.0	...
8456394	  761.5	  575.2	 4177.0	...
8456395	  761.9	  575.3	 4176.0	...
8456396	  762.0	  575.5	 4174.0	...
8456397	  761.9	  575.7	 4174.0	...
8456398	  761.7	  575.7	 4174.0	...
8456399	  761.7	  575.6	 4174.0	...
8456400	  761.6	  575.3	 4174.0	...
8456401	  761.7	  575.2	 4176.0	...
8456402	  761.8	  575.1	 4178.0	...
8456403	  761.7	  575.5	 4180.0	...
8456404	  761.5	  575.8	 4180.0	...
8456405	  761.3	  576.6	 4180.0	...
8456406	  761.4	  577.2	 4177.0	...
8456407	  761.5	  576.9	 4174.0	...
8456408	  761.4	  576.2	 4172.0	...
8456409	  761.2	  575.4	 4172.0	...
8456410	  761.0	  575.4	 4174.0	...
8456411	  761.0	  575.4	 4176.0	...
8456412	  761.1	  575.2	 4178.0	...
8456413	  761.1	  575.1	 4176.0	...
8456414	  761.3	  575.0	 4174.0	...
8456415	  761.4	  575.1	 4172.0	...
8456416	  761.1	  575.4	 4171.0	...
8456417	  760.6	  575.6	 4169.0	...
8456418	  760.2	  575.9	 4167.0	...
8456419	  760.3	  576.2	 4165.0	...
8456420	  760.5	  576.5	 4165.0	...
8456421	  760.8	  576.8	 4165.0	...
8456422	  761.3	  576.6	 4164.0	...
8456423	  761.7	  576.3	 4164.0	...
8456424	  761.6	  576.0	 4164.0	...
8456425	  761.2	  575.6	 4164.0	...
8456426	  760.8	  575.3	 4164.0	...
8456427	  760.8	  575.1	 4163.0	...
8456428	  760.9	  575.0	 4161.0	...
8456429	  760.9	  575.1	 4160.0	...
8456430	  760.9	  575.1	 4158.0	...
8456431	  760.8	  575.2	 4158.0	...
8456432	  761.4	  575.2	 4158.0	...
8456433	  761.9	  575.2	 4158.0	...
8456434	  762.1	  575.5	 4159.0	...
8456435	  761.7	  576.1	 4161.0	...
8456436	  761.5	  576.6	 4164.0	...
8456437	  761.6	  576.5	 4165.0	...
8456438	  761.8	  576.2	 4167.0	...
8456439	  762.0	  575.7	 4168.0	...
8456440	  761.7	  575.4	 4168.0	...
8456441	  761.3	  575.3	 4167.0	...
8456442	  761.0	  575.5	 4167.0	...
8456443	  761.0	  576.5	 4168.0	...
8456444	  761.1	  577.4	 4168.0	...
8456445	  761.1	  578.2	 4169.0	...
8456446	  761.2	  578.2	 4166.0	...
8456447	  761.3	  578.0	 4164.0	...
8456448	  761.0	  577.7	 4162.0	...
8456449	  760.3	  577.6	 4162.0	...
8456450	  759.7	  577.6	 4162.0	...
8456451	  759.3	  578.0	 4159.0	...
8456452	  759.4	  578.2	 4157.0	...
8456453	  759.9	  578.0	 4154.0	...
8456454	  760.0	  577.3	 4154.0	...
8456455	  760.1	  576.5	 4154.0	...
8456456	  759.9	  576.1	 4154.0	...
8456457	  760.0	  576.0	 4154.0	...
8456458	  760.5	  576.5	 4154.0	...
8456459	  760.9	  577.0	 4155.0	...
8456460	  760.7	  577.4	 4155.0	...
8456461	  760.2	  577.4	 4156.0	...
8456462	  759.7	  577.1	 4158.0	...
8456463	  759.6	  576.6	 4159.0	...
8456464	  759.5	  576.3	 4160.0	...
8456465	  760.2	  576.4	 4159.0	...
8456466	  760.8	  576.6	 4159.0	...
8456467	  761.4	  576.7	 4160.0	...
8456468	  761.5	  576.8	 4158.0	...
8456469	  761.7	  576.8	 4156.0	...
8456470	  761.7	  576.8	 4153.0	...
8456471	  761.5	  576.8	 4151.0	...
8456472	  761.4	  576.8	 4150.0	...
8456473	  761.2	  576.9	 4149.0	...
8456474	  761.0	  576.9	 4147.0	...
8456475	  760.7	  576.7	 4145.0	...
8456476	  761.0	  576.5	 4145.0	...
8456477	  761.2	  576.5	 4145.0	...
8456478	  761.4	  576.5	 4144.0	...
8456479	  761.3	  576.7	 4144.0	...
8456480	  761.3	  576.8	 4144.0	...
8456481	  761.3	  577.0	 4144.0	...
8456482	  761.2	  577.2	 4149.0	...
8456483	  761.1	  577.4	 4155.0	...
8456484	  760.9	  577.5	 4157.0	...
8456485	  760.8	  577.8	 4153.0	...
8456486	  760.6	  578.0	 4149.0	...
8456487	  760.6	  577.2	 4148.0	...
8456488	  760.6	  576.2	 4149.0	...
8456489	  760.5	  575.5	 4150.0	...
8456490	  760.3	  576.3	 4150.0	...
8456491	  760.0	  577.1	 4151.0	...
8456492	  759.9	  577.5	 4151.0	...
8456493	  759.8	  577.5	 4145.0	...
8456494	  759.7	  577.4	 4138.0	...
8456495	  759.7	  577.6	 4132.0	...
8456496	  759.6	  577.6	 4134.0	...
8456497	  759.7	  577.5	 4135.0	...
8456498	  760.0	  577.4	 4136.0	...
8456499	  760.3	  577.5	 4136.0	...
8456500	  760.4	  577.5	 4135.0	...
8456501	  760.0	  577.6	 4138.0	...
8456502	  759.6	  577.7	 4141.0	...
8456503	  759.2	  577.8	 4140.0	...
8456504	  759.1	  577.8	 4137.0	...
8456505	  759.0	  577.9	 4133.0	...
8456506	  759.1	  577.8	 4132.0	...
8456507	  759.5	  577.8	 4131.0	...
8456508	  760.3	  577.8	 4130.0	...
8456509	  761.0	  577.7	 4130.0	...
8456510	  761.3	  577.6	 4132.0	...
8456511	  761.1	  577.5	 4134.0	...
8456512	  760.7	  577.3	 4131.0	...
8456513	  760.5	  577.2	 4128.0	...
8456514	  760.1	  577.1	 4126.0	...
8456515	  759.9	  577.2	 4128.0	...
8456516	  759.6	  577.3	 4126.0	...
8456517	  759.7	  577.5	 4124.0	...
8456518	  759.7	  577.7	 4120.0	...
8456519	  759.8	  577.9	 4120.0	...
8456520	  759.8	  578.2	 4122.0	...
8456521	  759.7	  578.4	 4124.0	...
8456522	  759.5	  578.7	 4127.0	...
8456523	  759.3	  578.8	 4127.0	...
8456524	  759.3	  579.0	 4127.0	...
8456525	  759.9	  579.0	 4125.0	...
8456526	  760.3	  578.6	 4123.0	...
8456527	  760.8	  578.1	 4122.0	...
8456528	  760.5	  577.8	 4122.0	...
8456529	  759.9	  578.0	 4123.0	...
8456530	  759.3	  578.3	 4123.0	...
8456531	  759.4	  578.4	 4123.0	...
8456532	  759.9	  578.5	 4123.0	...
8456533	  760.0	  578.2	 4122.0	...
8456534	  759.8	  578.0	 4121.0	...
8456535	  759.6	  577.9	 4119.0	...
8456536	  759.7	  577.9	 4122.0	...
8456537	  759.8	  577.6	 4125.0	...
8456538	  759.5	  577.5	 4128.0	...
8456539	  759.1	  577.3	 4124.0	...
8456540	  759.3	  577.2	 4120.0	...
8456541	  760.0	  577.2	 4116.0	...
8456542	  760.7	  577.2	 4113.0	...
8456543	  760.5	  577.4	 4109.0	...
8456544	  760.2	  577.5	 4106.0	...
8456545	  759.9	  577.4	 4105.0	...
8456546	  760.0	  577.7	 4105.0	...
8456547	  760.1	  578.1	 4104.0	...
8456548	  760.2	  578.4	 4105.0	...
8456549	  760.2	  578.2	 4108.0	...
8456550	  760.2	  578.1	 4110.0	...
8456551	  760.2	  578.1	 4108.0	...
8456552	  760.3	  578.2	 4105.0	...
8456553	  760.3	  578.3	 4102.0	...
8456554	  760.1	  578.6	 4103.0	...
8456555	  759.9	  578.9	 4105.0	...
8456556	  760.1	  579.1	 4106.0	...
8456557	  760.5	  578.9	 4106.0	...
8456558	  760.6	  578.8	 4106.0	...
8456559	  759.8	  578.8	 4106.0	...
8456560	  759.0	  578.9	 4106.0	...
8456561	  758.4	  579.5	 4106.0	...
8456562	  758.4	  580.0	 4106.0	...
8456563	  758.7	  580.6	 4105.0	...
8456564	  758.9	  580.7	 4103.0	...
8456565	  759.2	  581.0	 4101.0	...
8456566	  759.3	  581.2	 4099.0	...
8456567	  759.3	  581.2	 4098.0	...
8456568	  759.3	  580.9	 4097.0	...
8456569	  759.4	  580.7	 4097.0	...
8456570	  759.6	  580.7	 4095.0	...
8456571	  759.4	  581.0	 4094.0	...
8456572	  759.0	  581.2	 4096.0	...
8456573	  758.7	  581.3	 4100.0	...
8456574	  758.6	  580.9	 4102.0	...
8456575	  758.6	  580.1	 4099.0	...
8456576	  758.6	  579.5	 4096.0	...
8456577	  758.6	  579.3	 4094.0	...
8456578	  758.6	  579.6	 4093.0	...
8456579	  758.5	  579.5	 4092.0	...
8456580	  758.3	  579.1	 4090.0	...
8456581	  758.1	  578.9	 4090.0	...
8456582	  758.2	  579.1	 4090.0	...
8456583	  758.6	  579.2	 4091.0	...
8456584	  758.9	  579.1	 4091.0	...
8456585	  758.7	  579.1	 4091.0	...
8456586	  758.3	  579.2	 4092.0	...
8456587	  758.0	  579.3	 4092.0	...
8456588	  758.3	  579.2	 4091.0	...
8456589	  758.6	  579.1	 4090.0	...
8456590	  759.0	  579.0	 4091.0	...
8456591	  759.1	  579.1	 4094.0	...
8456592	  759.2	  579.1	 4095.0	...
8456593	  759.3	  579.1	 4094.0	...
8456594	  759.1	  579.2	 4093.0	...
8456595	  758.8	  579.2	 4093.0	...
8456596	  758.4	  579.4	 4094.0	...
8456597	  758.1	  579.6	 4094.0	...
8456598	  757.9	  579.8	 4092.0	...
8456599	  758.0	  579.5	 4091.0	...
8456600	  758.1	  579.2	 4093.0	...
8456601	  758.1	  579.2	 4097.0	...
8456602	  758.0	  579.6	 4101.0	...
8456603	  757.9	  579.9	 4100.0	...
8456604	  757.9	  579.6	 4097.0	...
8456605	  758.0	  579.4	 4093.0	...
8456606	  758.4	  579.4	 4090.0	...
8456607	  758.9	  579.6	 4090.0	...
8456608	  759.1	  579.8	 4090.0	...
8456609	  758.7	  579.9	 4092.0	...
8456610	  758.2	  580.0	 4093.0	...
8456611	  758.0	  579.7	 4094.0	...
8456612	  757.9	  579.4	 4093.0	...
8456613	  757.9	  578.9	 4094.0	...
8456614	  758.0	  578.8	 4096.0	...
8456615	  758.0	  578.6	 4097.0	...
8456616	  758.0	  578.2	 4093.0	...
8456617	  758.0	  578.0	 4089.0	...
8456618	  758.0	  578.0	 4087.0	...
8456619	  758.1	  578.2	 4091.0	...
8456620	  758.1	  578.6	 4091.0	...
8456621	  757.9	  578.9	 4088.0	...
8456622	  757.7	  579.1	 4084.0	...
8456623	  757.6	  579.0	 4085.0	...
8456624	  757.6	  578.9	 4086.0	...
8456625	  757.7	  578.7	 4087.0	...
8456626	  757.6	  578.6	 4088.0	...
8456627	  757.6	  578.6	 4090.0	...
8456628	  757.7	  578.0	 4089.0	...
8456629	  758.0	  577.5	 4087.0	...
8456630	  758.3	  577.2	 4085.0	...
8456631	  758.6	  577.7	 4085.0	...
8456632	  758.7	  578.1	 4087.0	...
8456633	  758.9	  578.9	 4090.0	...
8456634	  759.1	  579.4	 4090.0	...
8456635	  759.2	  578.9	 4085.0	...
8456636	  758.7	  578.1	 4080.0	...
8456637	  758.1	  577.2	 4078.0	...
8456638	  758.0	  577.2	 4078.0	...
8456639	  758.5	  577.2	 4078.0	...
8456640	  758.6	  577.4	 4079.0	...
8456641	  758.2	  577.6	 4078.0	...
8456642	  757.7	  577.8	 4078.0	...
8456643	  757.7	  577.8	 4076.0	...
8456644	  757.7	  577.8	 4075.0	...
8456645	  757.6	  577.7	 4075.0	...
8456646	  757.4	  577.5	 4075.0	...
8456647	  757.1	  577.4	 4078.0	...
8456648	  756.8	  577.4	 4080.0	...
8456649	  756.6	  577.5	 4078.0	...
8456650	  756.9	  577.4	 4074.0	...
8456651	  757.4	  577.2	 4070.0	...
8456652	  757.9	  577.1	 4071.0	...
8456653	  757.8	  577.0	 4072.0	...
8456654	  757.6	  577.0	 4072.0	...
8456655	  757.4	  577.2	 4072.0	...
8456656	  757.3	  577.3	 4074.0	...
8456657	  757.1	  577.3	 4076.0	...
8456658	  757.4	  577.1	 4078.0	...
8456659	  757.8	  577.0	 4078.0	...
8456660	  758.3	  576.9	 4079.0	...
8456661	  758.6	  576.9	 4080.0	...
8456662	  758.7	  576.9	 4078.0	...
8456663	  758.1	  577.0	 4074.0	...
8456664	  757.4	  577.2	 4073.0	...
8456665	  756.6	  577.2	 4076.0	...
8456666	  756.6	  577.0	 4079.0	...
8456667	  756.5	  577.2	 4079.0	...
8456668	  756.6	  577.6	 4079.0	...
8456669	  756.6	  578.1	 4080.0	...
8456670	  756.5	  578.2	 4079.0	...
8456671	  756.5	  578.3	 4077.0	...
8456672	  756.5	  578.3	 4075.0	...
8456673	  756.6	  578.3	 4074.0	...
8456674	  756.9	  578.4	 4075.0	...
8456675	  757.6	  578.4	 4075.0	...
8456676	  758.3	  578.5	 4071.0	...
8456677	  758.2	  578.6	 4067.0	...
8456678	  757.7	  578.5	 4063.0	...
8456679	  757.9	  578.2	 4062.0	...
8456680	  758.5	  578.0	 4062.0	...
8456681	  759.5	  577.6	 4062.0	...
8456682	  759.9	  577.2	 4061.0	...
8456683	  759.6	  577.1	 4060.0	...
8456684	  759.0	  577.3	 4061.0	...
8456685	  758.4	  577.5	 4063.0	...
8456686	  758.4	  577.5	 4067.0	...
8456687	  758.4	  577.5	 4068.0	...
8456688	  758.5	  577.5	 4069.0	...
8456689	  758.6	  577.7	 4069.0	...
8456690	  758.3	  578.0	 4068.0	...
8456691	  757.9	  578.2	 4068.0	...
8456692	  757.6	  578.3	 4069.0	...
8456693	  757.4	  578.5	 4071.0	...
8456694	  757.3	  578.7	 4071.0	...
8456695	  757.9	  578.5	 4073.0	...
8456696	  758.7	  578.2	 4073.0	...
8456697	  759.2	  578.0	 4073.0	...
8456698	  758.9	  578.3	 4070.0	...
8456699	  758.7	  578.6	 4068.0	...
8456700	  758.7	  578.6	 4067.0	...
8456701	  758.7	  578.5	 4067.0	...
8456702	  758.7	  578.6	 4067.0	...
MSG	8456703 0000 _ Number Off
8456703	  758.4	  578.8	 4067.0	...
8456704	  758.0	  579.0	 4067.0	...
8456705	  757.9	  578.8	 4070.0	...
8456706	  758.1	  578.5	 4071.0	...
8456707	  758.4	  578.5	 4071.0	...
8456708	  758.5	  578.6	 4070.0	...
8456709	  758.5	  578.4	 4068.0	...
8456710	  758.4	  577.9	 4068.0	...
8456711	  758.4	  577.5	 4070.0	...
8456712	  758.3	  577.2	 4072.0	...
8456713	  758.2	  577.1	 4071.0	...
8456714	  758.2	  577.1	 4067.0	...
8456715	  758.1	  577.4	 4068.0	...
8456716	  758.1	  577.8	 4072.0	...
8456717	  758.0	  578.1	 4077.0	...
8456718	  758.0	  578.0	 4076.0	...
8456719	  758.0	  577.8	 4073.0	...
8456720	  758.5	  577.6	 4070.0	...
8456721	  759.1	  577.5	 4072.0	...
8456722	  759.5	  577.4	 4074.0	...
8456723	  759.5	  577.5	 4076.0	...
8456724	  759.1	  577.7	 4076.0	...
8456725	  758.7	  577.7	 4076.0	...
8456726	  758.4	  577.7	 4077.0	...
8456727	  758.3	  577.7	 4078.0	...
8456728	  758.1	  577.7	 4079.0	...
8456729	  757.9	  577.6	 4080.0	...
8456730	  757.8	  576.9	 4079.0	...
8456731	  757.9	  576.3	 4079.0	...
8456732	  758.3	  576.4	 4080.0	...
8456733	  758.6	  577.0	 4080.0	...
8456734	  758.8	  577.7	 4080.0	...
8456735	  758.9	  577.8	 4079.0	...
8456736	  759.1	  577.8	 4077.0	...
8456737	  759.2	  577.8	 4074.0	...
8456738	  759.0	  577.9	 4075.0	...
8456739	  758.8	  578.1	 4076.0	...
8456740	  758.8	  578.2	 4077.0	...
8456741	  758.7	  577.3	 4077.0	...
8456742	  758.7	  576.4	 4077.0	...
8456743	  758.7	  575.6	 4077.0	...
8456744	  758.8	  575.6	 4078.0	...
8456745	  758.8	  575.6	 4078.0	...
8456746	  758.8	  575.8	 4078.0	...
8456747	  758.5	  576.4	 4077.0	...
8456748	  758.2	  577.0	 4075.0	...
8456749	  758.0	  577.3	 4075.0	...
8456750	  758.1	  577.2	 4074.0	...
8456751	  758.5	  577.2	 4076.0	...
8456752	  758.8	  577.2	 4079.0	...
8456753	  759.1	  577.3	 4081.0	...
8456754	  758.7	  576.4	 4082.0	...
8456755	  758.2	  575.4	 4082.0	...
8456756	  757.8	  574.5	 4083.0	...
8456757	  757.7	  574.8	 4084.0	...
8456758	  757.8	  575.0	 4085.0	...
8456759	  757.9	  575.3	 4084.0	...
8456760	  757.8	  575.5	 4084.0	...
8456761	  757.7	  575.8	 4084.0	...
8456762	  757.7	  576.2	 4086.0	...
8456763	  757.9	  576.4	 4087.0	...
8456764	  757.9	  576.5	 4086.0	...
8456765	  757.9	  576.4	 4085.0	...
8456766	  758.0	  576.4	 4081.0	...
8456767	  758.1	  576.3	 4077.0	...
8456768	  758.2	  576.3	 4075.0	...
8456769	  758.1	  576.1	 4078.0	...
8456770	  757.8	  575.9	 4081.0	...
8456771	  757.6	  575.7	 4084.0	...
8456772	  757.4	  575.6	 4085.0	...
8456773	  757.4	  575.5	 4085.0	...
8456774	  757.8	  575.4	 4084.0	...
8456775	  758.1	  575.4	 4084.0	...
8456776	  758.5	  575.1	 4083.0	...
8456777	  758.5	  574.9	 4083.0	...
8456778	  758.5	  574.6	 4082.0	...
8456779	  758.6	  574.5	 4082.0	...
8456780	  758.7	  574.5	 4081.0	...
8456781	  758.2	  574.7	 4080.0	...
8456782	  757.6	  574.8	 4080.0	...
8456783	  757.0	  574.9	 4080.0	...
8456784	  756.9	  574.9	 4082.0	...
8456785	  756.8	  574.8	 4084.0	...
8456786	  756.9	  574.9	 4085.0	...
8456787	  756.9	  574.9	 4082.0	...
8456788	  757.0	  574.9	 4079.0	...
8456789	  757.1	  574.7	 4076.0	...
8456790	  757.1	  574.5	 4077.0	...
8456791	  757.1	  574.3	 4077.0	...
8456792	  757.1	  574.2	 4078.0	...
8456793	  757.3	  574.2	 4083.0	...
8456794	  757.8	  574.4	 4088.0	...
8456795	  758.2	  574.7	 4093.0	...
8456796	  758.5	  574.6	 4095.0	...
8456797	  758.4	  574.5	 4098.0	...
8456798	  758.3	  574.5	 4100.0	...
8456799	  758.8	  574.5	 4100.0	...
8456800	  759.3	  574.5	 4099.0	...
8456801	  759.7	  574.4	 4098.0	...
8456802	  759.3	  574.5	 4098.0	...
8456803	  758.9	  574.5	 4101.0	...
8456804	  758.7	  574.6	 4108.0	...
8456805	  758.3	  574.7	 4116.0	...
8456806	  757.8	  574.9	 4120.0	...
8456807	  757.3	  574.9	 4121.0	...
8456808	  757.7	  574.8	 4121.0	...
8456809	  758.1	  574.6	 4121.0	...
8456810	  758.9	  574.2	 4117.0	...
8456811	  759.3	  574.1	 4113.0	...
8456812	  759.7	  574.3	 4113.0	...
8456813	  759.6	  574.9	 4118.0	...
8456814	  759.5	  575.3	 4122.0	...
8456815	  759.4	  575.6	 4122.0	...
8456816	  759.4	  575.6	 4121.0	...
8456817	  759.4	  575.2	 4121.0	...
8456818	  759.2	  574.9	 4121.0	...
8456819	  759.0	  574.6	 4124.0	...
8456820	  758.7	  574.7	 4127.0	...
8456821	  758.7	  574.7	 4130.0	...
8456822	  758.9	  574.6	 4128.0	...
8456823	  759.1	  574.5	 4125.0	...
8456824	  759.1	  574.6	 4121.0	...
8456825	  759.0	  574.8	 4119.0	...
8456826	  759.0	  574.8	 4119.0	...
8456827	  759.1	  574.8	 4119.0	...
8456828	  758.7	  575.0	 4120.0	...
8456829	  758.2	  575.3	 4119.0	...
8456830	  757.8	  575.6	 4119.0	...
8456831	  757.9	  575.6	 4118.0	...
8456832	  758.0	  575.3	 4117.0	...
8456833	  758.4	  575.0	 4118.0	...
8456834	  758.8	  574.7	 4119.0	...
8456835	  759.2	  574.6	 4121.0	...
8456836	  759.1	  574.7	 4123.0	...
8456837	  759.0	  574.8	 4125.0	...
8456838	  758.9	  574.8	 4126.0	...
8456839	  758.7	  574.7	 4126.0	...
8456840	  758.6	  574.9	 4126.0	...
8456841	  758.5	  575.3	 4127.0	...
8456842	  758.6	  575.7	 4128.0	...
8456843	  758.7	  575.7	 4127.0	...
8456844	  758.3	  575.5	 4126.0	...
8456845	  757.9	  575.2	 4124.0	...
8456846	  757.4	  574.9	 4122.0	...
8456847	  757.3	  574.8	 4120.0	...
8456848	  757.3	  574.7	 4119.0	...
8456849	  757.5	  574.3	 4122.0	...
8456850	  757.6	  573.8	 4127.0	...
8456851	  757.7	  573.3	 4132.0	...
8456852	  757.8	  573.2	 4135.0	...
8456853	  757.8	  573.2	 4135.0	...
8456854	  757.8	  573.2	 4135.0	...
8456855	  757.8	  573.1	 4135.0	...
8456856	  757.9	  572.8	 4136.0	...
8456857	  758.0	  572.5	 4136.0	...
8456858	  758.1	  572.4	 4137.0	...
8456859	  758.1	  572.8	 4137.0	...
8456860	  758.0	  573.2	 4140.0	...
8456861	  757.8	  573.4	 4143.0	...
8456862	  757.7	  573.3	 4142.0	...
8456863	  757.8	  573.4	 4139.0	...
8456864	  757.8	  573.5	 4133.0	...
8456865	  757.9	  573.5	 4131.0	...
8456866	  757.9	  573.3	 4134.0	...
8456867	  757.7	  573.2	 4139.0	...
8456868	  757.4	  573.5	 4145.0	...
8456869	  757.6	  573.8	 4147.0	...
8456870	  758.0	  573.9	 4147.0	...
8456871	  758.4	  573.8	 4146.0	...
8456872	  758.4	  573.7	 4146.0	...
8456873	  758.4	  573.7	 4148.0	...
8456874	  758.3	  573.8	 4150.0	...
8456875	  758.2	  573.8	 4152.0	...
8456876	  758.1	  573.7	 4153.0	...
8456877	  758.3	  573.4	 4153.0	...
8456878	  758.5	  573.0	 4157.0	...
8456879	  758.4	  572.8	 4161.0	...
8456880	  758.0	  573.0	 4165.0	...
8456881	  757.6	  573.3	 4164.0	...
8456882	  757.3	  573.3	 4162.0	...
8456883	  756.9	  573.2	 4161.0	...
8456884	  757.4	  573.1	 4160.0	...
8456885	  758.3	  572.9	 4160.0	...
8456886	  759.2	  572.9	 4160.0	...
8456887	  759.2	  573.0	 4161.0	...
8456888	  759.2	  573.1	 4162.0	...
8456889	  759.2	  573.0	 4162.0	...
8456890	  758.5	  573.0	 4162.0	...
8456891	  757.9	  573.1	 4162.0	...
8456892	  757.4	  573.3	 4162.0	...
8456893	  757.5	  573.5	 4162.0	...
8456894	  757.5	  573.6	 4161.0	...
8456895	  757.5	  573.5	 4161.0	...
8456896	  757.6	  573.4	 4162.0	...
8456897	  758.3	  573.3	 4163.0	...
8456898	  759.0	  573.4	 4168.0	...
8456899	  759.2	  573.3	 4173.0	...
8456900	  758.8	  573.3	 4174.0	...
8456901	  758.4	  573.1	 4172.0	...
8456902	  758.3	  572.9	 4173.0	...
8456903	  758.5	  572.7	 4176.0	...
MSG	8456904 0000 _ Number On
8456904	  758.7	  572.6	 4180.0	...
8456905	  758.4	  572.8	 4182.0	...
8456906	  757.9	  573.1	 4184.0	...
8456907	  757.4	  573.4	 4184.0	...
8456908	  757.0	  573.5	 4183.0	...
8456909	  756.7	  573.1	 4181.0	...
8456910	  756.9	  572.6	 4180.0	...
8456911	  757.4	  571.8	 4180.0	...
8456912	  757.9	  571.6	 4179.0	...
8456913	  757.8	  571.4	 4179.0	...
8456914	  757.8	  571.7	 4179.0	...
8456915	  757.8	  572.5	 4179.0	...
8456916	  757.9	  573.3	 4183.0	...
8456917	  757.8	  573.9	 4186.0	...
8456918	  757.5	  573.9	 4190.0	...
8456919	  757.1	  573.5	 4189.0	...
8456920	  757.0	  573.0	 4187.0	...
8456921	  756.9	  572.6	 4190.0	...
8456922	  757.3	  572.5	 4193.0	...
8456923	  757.7	  572.5	 4197.0	...
8456924	  758.2	  572.9	 4197.0	...
8456925	  758.4	  573.5	 4196.0	...
8456926	  758.7	  573.9	 4197.0	...
8456927	  758.5	  573.8	 4198.0	...
8456928	  758.2	  573.7	 4196.0	...
8456929	  758.0	  573.3	 4192.0	...
8456930	  758.1	  573.0	 4188.0	...
8456931	  758.3	  572.6	 4188.0	...
8456932	  758.4	  572.7	 4193.0	...
8456933	  758.2	  572.8	 4197.0	...
8456934	  758.1	  573.1	 4199.0	...
8456935	  758.1	  573.3	 4197.0	...
8456936	  757.9	  573.5	 4196.0	...
8456937	  757.6	  573.1	 4198.0	...
8456938	  757.4	  572.9	 4201.0	...
8456939	  757.4	  573.2	 4205.0	...
8456940	  757.7	  573.7	 4210.0	...
8456941	  757.9	  574.4	 4213.0	...
8456942	  757.8	  574.6	 4212.0	...
8456943	  757.5	  574.2	 4208.0	...
8456944	  757.3	  573.5	 4204.0	...
8456945	  757.3	  572.7	 4204.0	...
8456946	  757.4	  572.6	 4204.0	...
8456947	  757.5	  572.4	 4204.0	...
8456948	  757.2	  572.3	 4204.0	...
8456949	  756.8	  572.3	 4209.0	...
8456950	  756.4	  572.3	 4213.0	...
8456951	  756.8	  572.3	 4216.0	...
8456952	  757.2	  572.6	 4216.0	...
8456953	  757.6	  572.5	 4217.0	...
8456954	  757.5	  572.3	 4219.0	...
8456955	  757.5	  571.8	 4219.0	...
8456956	  757.4	  571.7	 4218.0	...
8456957	  757.6	  572.1	 4219.0	...
8456958	  758.1	  572.5	 4223.0	...
8456959	  758.6	  572.9	 4227.0	...
8456960	  758.7	  572.9	 4228.0	...
8456961	  758.0	  573.1	 4229.0	...
8456962	  757.3	  573.3	 4230.0	...
8456963	  757.0	  572.5	 4234.0	...
8456964	  757.2	  571.5	 4240.0	...
8456965	  757.5	  570.7	 4245.0	...
8456966	  757.5	  570.8	 4248.0	...
8456967	  757.4	  570.8	 4249.0	...
8456968	  757.3	  570.7	 4249.0	...
8456969	  757.2	  570.1	 4249.0	...
8456970	  757.1	  569.6	 4248.0	...
8456971	  757.0	  570.0	 4249.0	...
8456972	  757.0	  570.8	 4250.0	...
8456973	  757.2	  571.0	 4252.0	...
8456974	  757.3	  570.4	 4253.0	...
8456975	  757.3	  570.3	 4252.0	...
8456976	  757.3	  570.9	 4250.0	...
8456977	  757.3	  570.9	 4255.0	...
8456978	  758.0	  570.2	 4262.0	...
8456979	  758.7	  569.8	 4268.0	...
8456980	  758.7	  570.0	 4267.0	...
8456981	  758.1	  570.4	 4267.0	...
8456982	  757.4	  570.8	 4267.0	...
8456983	  757.5	  571.0	 4267.0	...
8456984	  757.6	  571.1	 4266.0	...
8456985	  757.7	  571.2	 4265.0	...
8456986	  757.7	  571.2	 4264.0	...
8456987	  757.7	  571.1	 4263.0	...
8456988	  757.7	  570.9	 4261.0	...
8456989	  757.3	  570.7	 4260.0	...
8456990	  757.0	  570.3	 4260.0	...
8456991	  756.8	  569.8	 4261.0	...
8456992	  757.0	  569.4	 4263.0	...
8456993	  757.1	  569.4	 4264.0	...
8456994	  757.6	  569.6	 4264.0	...
8456995	  758.0	  569.9	 4265.0	...
8456996	  758.0	  570.2	 4264.0	...
8456997	  757.5	  570.1	 4263.0	...
8456998	  756.8	  569.3	 4262.0	...
8456999	  756.5	  568.5	 4262.0	...
8457000	  756.3	  567.9	 4262.0	...
8457001	  756.3	  567.9	 4265.0	...
8457002	  756.3	  567.9	 4268.0	...
8457003	  756.4	  567.9	 4274.0	...
8457004	  756.6	  568.2	 4275.0	...
8457005	  756.7	  568.5	 4276.0	...
8457006	  756.8	  569.2	 4274.0	...
8457007	  756.9	  569.6	 4274.0	...
8457008	  757.0	  570.0	 4273.0	...
8457009	  757.2	  569.9	 4273.0	...
8457010	  757.6	  569.8	 4280.0	...
8457011	  757.9	  569.7	 4287.0	...
8457012	  758.0	  569.8	 4294.0	...
8457013	  757.7	  569.3	 4295.0	...
8457014	  757.4	  568.8	 4294.0	...
8457015	  757.2	  568.7	 4291.0	...
8457016	  757.1	  569.0	 4288.0	...
8457017	  757.0	  569.3	 4290.0	...
8457018	  756.9	  568.8	 4293.0	...
8457019	  756.9	  568.4	 4296.0	...
8457020	  756.9	  568.1	 4295.0	...
8457021	  757.0	  568.1	 4295.0	...
8457022	  757.1	  568.2	 4296.0	...
8457023	  757.2	  568.5	 4297.0	...
8457024	  757.1	  568.7	 4298.0	...
8457025	  757.1	  569.0	 4299.0	...
8457026	  757.1	  569.0	 4299.0	...
8457027	  757.0	  569.2	 4300.0	...
8457028	  756.9	  569.4	 4302.0	...
8457029	  756.8	  569.5	 4304.0	...
8457030	  756.7	  569.5	 4304.0	...
8457031	  756.9	  568.7	 4305.0	...
8457032	  757.1	  567.9	 4307.0	...
8457033	  757.3	  567.2	 4308.0	...
8457034	  757.5	  567.2	 4309.0	...
8457035	  757.5	  567.2	 4310.0	...
8457036	  757.5	  567.1	 4307.0	...
8457037	  757.5	  567.1	 4304.0	...
8457038	  757.5	  567.3	 4303.0	...
8457039	  757.4	  567.6	 4308.0	...
8457040	  757.3	  567.8	 4312.0	...
8457041	  757.4	  567.9	 4315.0	...
8457042	  757.4	  567.8	 4315.0	...
8457043	  757.4	  567.6	 4316.0	...
8457044	  757.4	  567.3	 4316.0	...
8457045	  757.0	  567.1	 4316.0	...
8457046	  756.5	  566.9	 4316.0	...
8457047	  756.1	  566.9	 4315.0	...
8457048	  756.1	  567.1	 4317.0	...
8457049	  756.5	  567.3	 4319.0	...
8457050	  756.7	  566.9	 4321.0	...
8457051	  757.0	  566.4	 4320.0	...
8457052	  757.0	  566.5	 4320.0	...
8457053	  757.0	  567.4	 4322.0	...
8457054	  757.3	  568.3	 4329.0	...
8457055	  757.7	  568.2	 4335.0	...
8457056	  758.0	  567.9	 4334.0	...
8457057	  758.0	  567.6	 4330.0	...
8457058	  758.0	  567.5	 4326.0	...
8457059	  757.8	  566.9	 4331.0	...
8457060	  757.7	  566.2	 4336.0	...
8457061	  756.9	  566.2	 4339.0	...
8457062	  756.2	  566.8	 4336.0	...
8457063	  755.9	  567.1	 4333.0	...
8457064	  756.3	  566.9	 4333.0	...
8457065	  756.7	  566.7	 4335.0	...
8457066	  756.7	  567.0	 4336.0	...
8457067	  757.1	  567.1	 4339.0	...
8457068	  757.5	  566.6	 4339.0	...
8457069	  757.9	  565.9	 4341.0	...
8457070	  758.0	  565.5	 4341.0	...
8457071	  758.2	  565.7	 4337.0	...
8457072	  757.7	  566.4	 4334.0	...
8457073	  757.2	  567.3	 4333.0	...
8457074	  756.6	  568.3	 4336.0	...
8457075	  756.6	  568.7	 4340.0	...
8457076	  756.7	  567.9	 4341.0	...
8457077	  757.0	  567.0	 4341.0	...
8457078	  757.2	  566.7	 4339.0	...
8457079	  757.4	  567.0	 4338.0	...
8457080	  757.5	  566.7	 4340.0	...
8457081	  757.5	  565.9	 4343.0	...
8457082	  757.5	  565.3	 4346.0	...
8457083	  757.5	  565.3	 4347.0	...
8457084	  757.5	  564.9	 4353.0	...
8457085	  757.5	  564.6	 4359.0	...
8457086	  757.3	  564.2	 4358.0	...
8457087	  757.4	  564.2	 4353.0	...
8457088	  757.4	  564.2	 4347.0	...
8457089	  757.8	  564.2	 4344.0	...
8457090	  758.1	  564.8	 4342.0	...
8457091	  758.4	  565.4	 4341.0	...
8457092	  757.9	  565.9	 4343.0	...
8457093	  757.3	  566.0	 4346.0	...
8457094	  756.8	  566.0	 4347.0	...
8457095	  756.7	  566.1	 4351.0	...
8457096	  756.8	  566.2	 4354.0	...
8457097	  756.9	  566.5	 4358.0	...
8457098	  757.5	  566.6	 4358.0	...
8457099	  758.0	  566.6	 4357.0	...
8457100	  758.0	  566.5	 4356.0	...
8457101	  757.4	  565.9	 4355.0	...
8457102	  757.2	  565.4	 4355.0	...
8457103	  757.6	  565.0	 4359.0	...
8457104	  757.9	  565.1	 4364.0	...
8457105	  757.4	  565.5	 4370.0	...
8457106	  756.8	  565.8	 4373.0	...
8457107	  756.4	  566.1	 4370.0	...
8457108	  756.5	  565.9	 4365.0	...
8457109	  756.6	  565.6	 4360.0	...
8457110	  756.5	  565.2	 4360.0	...
8457111	  756.6	  564.9	 4359.0	...
8457112	  757.0	  564.9	 4359.0	...
8457113	  757.3	  565.1	 4359.0	...
8457114	  757.5	  565.2	 4358.0	...
8457115	  757.6	  565.1	 4357.0	...
8457116	  757.8	  564.8	 4357.0	...
8457117	  758.0	  564.7	 4359.0	...
8457118	  758.0	  564.8	 4361.0	...
8457119	  758.1	  564.9	 4361.0	...
8457120	  758.3	  565.0	 4361.0	...
8457121	  758.3	  564.9	 4360.0	...
8457122	  758.3	  564.9	 4361.0	...
8457123	  758.1	  565.1	 4363.0	...
8457124	  758.0	  565.3	 4366.0	...
8457125	  758.2	  565.1	 4370.0	...
8457126	  758.5	  564.7	 4372.0	...
8457127	  758.4	  564.4	 4373.0	...
8457128	  758.2	  564.4	 4371.0	...
8457129	  758.1	  564.2	 4369.0	...
8457130	  758.1	  564.0	 4369.0	...
8457131	  758.1	  563.7	 4371.0	...
8457132	  758.1	  563.4	 4371.0	...
8457133	  758.1	  563.0	 4369.0	...
8457134	  758.1	  562.7	 4365.0	...
8457135	  757.9	  562.6	 4361.0	...
8457136	  757.6	  562.5	 4362.0	...
8457137	  757.3	  562.8	 4365.0	...
8457138	  757.4	  563.0	 4369.0	...
8457139	  757.6	  563.2	 4369.0	...
8457140	  757.5	  563.3	 4368.0	...
8457141	  757.4	  563.6	 4367.0	...
8457142	  757.3	  564.0	 4366.0	...
8457143	  757.4	  564.3	 4365.0	...
8457144	  757.5	  564.5	 4365.0	...
8457145	  757.5	  564.3	 4368.0	...
8457146	  757.5	  564.2	 4371.0	...
8457147	  757.4	  564.0	 4374.0	...
8457148	  757.4	  563.9	 4374.0	...
8457149	  757.3	  563.8	 4372.0	...
8457150	  757.2	  563.8	 4372.0	...
8457151	  757.2	  564.0	 4371.0	...
8457152	  757.3	  564.1	 4373.0	...
8457153	  757.5	  564.1	 4375.0	...
8457154	  757.7	  564.0	 4376.0	...
8457155	  757.8	  564.2	 4375.0	...
8457156	  757.8	  564.3	 4374.0	...
8457157	  757.9	  564.5	 4373.0	...
8457158	  757.5	  564.6	 4372.0	...
8457159	  757.0	  564.6	 4372.0	...
8457160	  756.4	  564.7	 4375.0	...
8457161	  756.6	  564.7	 4378.0	...
8457162	  756.8	  564.1	 4381.0	...
8457163	  757.1	  563.4	 4380.0	...
8457164	  757.2	  562.8	 4379.0	...
8457165	  757.2	  563.0	 4379.0	...
8457166	  757.2	  563.3	 4379.0	...
8457167	  757.1	  563.5	 4379.0	...
8457168	  757.1	  563.7	 4378.0	...
8457169	  757.0	  563.8	 4377.0	...
8457170	  757.0	  563.8	 4378.0	...
8457171	  757.0	  563.9	 4380.0	...
8457172	  757.0	  563.7	 4383.0	...
8457173	  756.7	  563.6	 4385.0	...
8457174	  756.3	  563.6	 4386.0	...
8457175	  756.0	  563.7	 4386.0	...
8457176	  756.1	  563.6	 4386.0	...
8457177	  756.2	  563.6	 4386.0	...
8457178	  756.3	  563.5	 4385.0	...
8457179	  756.2	  563.2	 4383.0	...
8457180	  756.1	  563.0	 4382.0	...
8457181	  756.4	  562.7	 4381.0	...
8457182	  756.9	  562.9	 4381.0	...
8457183	  757.1	  563.1	 4382.0	...
8457184	  756.6	  563.6	 4382.0	...
8457185	  756.0	  563.8	 4382.0	...
8457186	  755.8	  564.1	 4385.0	...
8457187	  756.0	  564.2	 4388.0	...
8457188	  756.2	  563.9	 4390.0	...
8457189	  756.2	  563.5	 4389.0	...
8457190	  756.2	  563.2	 4385.0	...
8457191	  756.4	  563.5	 4382.0	...
8457192	  756.8	  564.1	 4384.0	...
8457193	  757.0	  564.6	 4387.0	...
8457194	  756.9	  564.9	 4391.0	...
8457195	  756.8	  564.9	 4390.0	...
8457196	  756.7	  564.3	 4389.0	...
8457197	  756.9	  563.6	 4389.0	...
8457198	  757.2	  562.7	 4391.0	...
8457199	  757.0	  562.5	 4392.0	...
8457200	  756.6	  562.4	 4393.0	...
8457201	  756.2	  562.4	 4394.0	...
8457202	  756.4	  562.5	 4395.0	...
8457203	  756.6	  562.6	 4396.0	...
8457204	  756.7	  562.3	 4396.0	...
8457205	  756.7	  562.1	 4396.0	...
8457206	  756.6	  561.8	 4396.0	...
8457207	  756.6	  561.9	 4395.0	...
8457208	  756.6	  562.0	 4396.0	...
8457209	  756.6	  562.2	 4396.0	...
8457210	  756.6	  562.6	 4396.0	...
8457211	  756.7	  562.9	 4394.0	...
8457212	  756.8	  563.2	 4391.0	...
8457213	  756.7	  562.8	 4391.0	...
8457214	  756.6	  562.3	 4394.0	...
8457215	  756.6	  562.3	 4394.0	...
8457216	  756.7	  562.7	 4393.0	...
8457217	  756.0	  562.6	 4392.0	...
MSG	8457218 0000 _ Number Off
8457218	  755.2	  562.1	 4394.0	...
8457219	  754.3	  561.6	 4395.0	...
8457220	  754.1	  561.6	 4395.0	...
8457221	  754.3	  562.2	 4394.0	...
8457222	  754.7	  562.8	 4394.0	...
8457223	  755.1	  563.4	 4396.0	...
8457224	  755.1	  563.3	 4400.0	...
8457225	  755.4	  563.2	 4402.0	...
8457226	  755.7	  563.1	 4401.0	...
8457227	  755.9	  562.9	 4399.0	...
8457228	  755.8	  562.7	 4398.0	...
8457229	  755.5	  562.6	 4398.0	...
8457230	  755.1	  562.5	 4398.0	...
8457231	  755.3	  562.0	 4400.0	...
8457232	  755.7	  561.4	 4402.0	...
8457233	  756.2	  560.9	 4404.0	...
8457234	  756.2	  561.0	 4405.0	...
8457235	  756.1	  561.2	 4405.0	...
8457236	  755.9	  561.4	 4405.0	...
8457237	  755.5	  561.5	 4404.0	...
8457238	  755.2	  561.6	 4405.0	...
8457239	  754.9	  561.7	 4407.0	...
8457240	  754.8	  561.7	 4409.0	...
8457241	  754.8	  561.9	 4409.0	...
8457242	  754.7	  562.1	 4408.0	...
8457243	  754.6	  562.2	 4404.0	...
8457244	  754.5	  562.0	 4400.0	...
8457245	  754.3	  561.5	 4398.0	...
8457246	  754.5	  561.0	 4398.0	...
8457247	  754.7	  560.6	 4398.0	...
8457248	  755.2	  561.3	 4397.0	...
8457249	  755.4	  562.1	 4399.0	...
8457250	  755.4	  562.8	 4401.0	...
8457251	  755.3	  562.8	 4401.0	...
8457252	  755.1	  562.8	 4399.0	...
8457253	  754.8	  562.4	 4399.0	...
8457254	  754.5	  562.1	 4401.0	...
8457255	  754.1	  561.8	 4402.0	...
8457256	  754.1	  562.1	 4400.0	...
8457257	  754.1	  562.3	 4400.0	...
8457258	  754.5	  562.5	 4403.0	...
8457259	  754.9	  562.3	 4406.0	...
8457260	  755.3	  562.2	 4405.0	...
8457261	  755.3	  562.0	 4404.0	...
8457262	  755.2	  561.9	 4409.0	...
8457263	  754.8	  561.8	 4414.0	...
8457264	  754.4	  561.8	 4417.0	...
8457265	  754.3	  561.8	 4416.0	...
8457266	  754.5	  561.8	 4415.0	...
8457267	  754.6	  561.9	 4417.0	...
8457268	  754.5	  561.4	 4418.0	...
8457269	  754.1	  561.0	 4418.0	...
8457270	  753.7	  560.2	 4416.0	...
8457271	  753.9	  560.0	 4413.0	...
8457272	  754.4	  560.2	 4410.0	...
8457273	  755.1	  560.6	 4409.0	...
8457274	  755.4	  560.7	 4408.0	...
8457275	  755.2	  560.3	 4407.0	...
8457276	  754.4	  559.9	 4407.0	...
8457277	  753.6	  559.9	 4407.0	...
8457278	  753.8	  559.3	 4406.0	...
8457279	  754.2	  558.7	 4406.0	...
8457280	  754.7	  558.1	 4406.0	...
8457281	  754.9	  558.3	 4406.0	...
8457282	  755.1	  558.4	 4408.0	...
8457283	  755.0	  558.5	 4409.0	...
8457284	  754.7	  559.1	 4410.0	...
8457285	  754.4	  559.8	 4411.0	...
8457286	  754.3	  560.5	 4413.0	...
8457287	  754.2	  560.6	 4415.0	...
8457288	  754.1	  560.3	 4415.0	...
8457289	  754.1	  560.0	 4416.0	...
8457290	  754.2	  559.9	 4417.0	...
8457291	  754.2	  560.0	 4419.0	...
8457292	  753.9	  560.1	 4420.0	...
8457293	  753.6	  560.5	 4422.0	...
8457294	  753.7	  560.9	 4423.0	...
8457295	  754.1	  561.0	 4424.0	...
8457296	  754.4	  560.8	 4426.0	...
8457297	  754.1	  560.3	 4427.0	...
8457298	  753.6	  559.9	 4429.0	...
8457299	  753.2	  559.4	 4428.0	...
8457300	  752.9	  559.2	 4426.0	...
8457301	  753.0	  558.9	 4425.0	...
8457302	  753.1	  559.3	 4423.0	...
8457303	  753.3	  559.8	 4422.0	...
8457304	  753.7	  560.4	 4422.0	...
8457305	  754.0	  559.7	 4423.0	...
8457306	  754.0	  559.0	 4423.0	...
8457307	  754.1	  558.3	 4423.0	...
8457308	  754.4	  558.2	 4423.0	...
8457309	  754.9	  558.2	 4420.0	...
8457310	  755.1	  558.1	 4417.0	...
8457311	  755.1	  558.6	 4417.0	...
8457312	  755.0	  559.1	 4420.0	...
8457313	  755.0	  559.6	 4424.0	...
8457314	  755.2	  559.5	 4425.0	...
8457315	  755.3	  559.5	 4425.0	...
8457316	  755.1	  559.3	 4424.0	...
8457317	  755.2	  559.0	 4426.0	...
8457318	  755.4	  558.2	 4430.0	...
8457319	  755.6	  557.5	 4433.0	...
8457320	  755.6	  556.9	 4432.0	...
8457321	  755.6	  556.6	 4431.0	...
8457322	  755.6	  556.3	 4430.0	...
8457323	  755.6	  556.2	 4431.0	...
8457324	  755.7	  556.7	 4431.0	...
8457325	  755.2	  557.3	 4432.0	...
8457326	  754.7	  557.8	 4432.0	...
8457327	  754.2	  558.0	 4432.0	...
8457328	  754.3	  557.7	 4432.0	...
8457329	  754.5	  557.4	 4430.0	...
8457330	  754.8	  557.2	 4425.0	...
8457331	  755.1	  557.5	 4420.0	...
8457332	  755.1	  557.7	 4418.0	...
8457333	  754.7	  557.9	 4419.0	...
8457334	  754.3	  557.8	 4421.0	...
8457335	  753.9	  557.8	 4424.0	...
8457336	  753.7	  557.9	 4427.0	...
8457337	  753.5	  557.6	 4428.0	...
8457338	  753.4	  557.5	 4428.0	...
8457339	  753.4	  557.2	 4428.0	...
8457340	  753.3	  557.3	 4428.0	...
8457341	  753.3	  557.2	 4429.0	...
8457342	  753.2	  557.1	 4430.0	...
8457343	  753.3	  556.9	 4432.0	...
8457344	  753.5	  557.0	 4432.0	...
8457345	  753.7	  557.0	 4430.0	...
8457346	  753.9	  556.9	 4428.0	...
8457347	  754.2	  556.9	 4427.0	...
8457348	  754.5	  556.8	 4428.0	...
8457349	  754.5	  556.7	 4429.0	...
8457350	  754.3	  556.4	 4429.0	...
8457351	  754.1	  556.4	 4429.0	...
8457352	  754.1	  556.4	 4431.0	...
8457353	  754.3	  556.6	 4432.0	...
8457354	  754.4	  556.7	 4434.0	...
8457355	  754.6	  556.8	 4436.0	...
8457356	  754.7	  556.8	 4439.0	...
8457357	  754.9	  556.5	 4443.0	...
8457358	  754.8	  556.2	 4446.0	...
8457359	  754.7	  555.8	 4448.0	...
8457360	  754.6	  555.8	 4447.0	...
8457361	  754.6	  555.8	 4446.0	...
8457362	  754.7	  556.0	 4443.0	...
8457363	  754.8	  556.1	 4440.0	...
8457364	  754.8	  556.0	 4439.0	...
8457365	  754.7	  555.8	 4440.0	...
8457366	  754.7	  555.5	 4441.0	...
8457367	  754.7	  555.7	 4442.0	...
8457368	  754.7	  556.0	 4442.0	...
8457369	  754.8	  556.4	 4438.0	...
8457370	  754.6	  556.4	 4434.0	...
8457371	  754.2	  556.0	 4436.0	...
8457372	  753.9	  555.8	 4444.0	...
8457373	  753.8	  555.5	 4448.0	...
8457374	  754.0	  555.6	 4444.0	...
8457375	  754.2	  555.7	 4441.0	...
8457376	  754.3	  555.2	 4442.0	...
8457377	  754.2	  554.7	 4441.0	...
8457378	  754.1	  554.2	 4441.0	...
8457379	  754.1	  554.1	 4440.0	...
8457380	  754.2	  553.9	 4442.0	...
8457381	  754.4	  553.8	 4447.0	...
8457382	  754.5	  553.7	 4452.0	...
8457383	  754.6	  553.7	 4455.0	...
8457384	  754.8	  553.6	 4456.0	...
8457385	  755.0	  554.1	 4454.0	...
8457386	  755.1	  554.5	 4452.0	...
8457387	  755.1	  554.7	 4453.0	...
8457388	  755.1	  554.4	 4457.0	...
8457389	  755.1	  554.0	 4460.0	...
8457390	  754.8	  554.1	 4455.0	...
8457391	  754.5	  554.2	 4451.0	...
8457392	  754.1	  553.7	 4448.0	...
8457393	  754.1	  553.1	 4448.0	...
8457394	  754.0	  552.9	 4448.0	...
8457395	  754.2	  553.3	 4448.0	...
8457396	  754.3	  553.5	 4448.0	...
8457397	  754.4	  553.2	 4448.0	...
8457398	  754.3	  552.9	 4447.0	...
8457399	  754.4	  552.9	 4448.0	...
8457400	  754.6	  553.2	 4451.0	...
8457401	  754.8	  553.5	 4454.0	...
8457402	  754.8	  553.8	 4456.0	...
8457403	  754.8	  553.7	 4456.0	...
8457404	  754.5	  553.2	 4456.0	...
8457405	  753.9	  552.8	 4456.0	...
8457406	  753.3	  552.5	 4457.0	...
8457407	  753.6	  552.4	 4459.0	...
8457408	  754.0	  552.3	 4459.0	...
8457409	  754.3	  552.2	 4459.0	...
8457410	  754.2	  552.3	 4459.0	...
8457411	  754.5	  552.4	 4458.0	...
8457412	  754.9	  551.8	 4460.0	...
8457413	  755.1	  551.1	 4465.0	...
8457414	  754.8	  550.8	 4469.0	...
8457415	  754.5	  551.1	 4470.0	...
8457416	  754.3	  551.3	 4469.0	...
8457417	  754.3	  551.3	 4468.0	...
8457418	  754.3	  551.4	 4470.0	...
8457419	  754.3	  551.7	 4473.0	...
8457420	  754.4	  551.8	 4474.0	...
8457421	  754.5	  551.6	 4474.0	...
8457422	  754.5	  551.4	 4474.0	...
8457423	  754.3	  551.0	 4475.0	...
8457424	  754.3	  550.7	 4475.0	...
8457425	  754.3	  550.4	 4474.0	...
8457426	  754.3	  550.3	 4473.0	...
8457427	  754.3	  550.2	 4472.0	...
8457428	  754.1	  550.1	 4472.0	...
8457429	  753.9	  550.1	 4471.0	...
8457430	  753.8	  550.2	 4469.0	...
8457431	  753.7	  550.3	 4472.0	...
MSG	8457432 0000 _ Number On
8457432	  753.8	  550.1	 4476.0	...
8457433	  753.9	  549.9	 4480.0	...
8457434	  754.0	  549.7	 4480.0	...
8457435	  753.9	  549.1	 4479.0	...
8457436	  753.7	  548.6	 4478.0	...
8457437	  753.6	  548.5	 4478.0	...
8457438	  753.7	  548.8	 4479.0	...
8457439	  753.7	  549.2	 4480.0	...
8457440	  753.7	  549.2	 4481.0	...
8457441	  753.7	  549.4	 4482.0	...
8457442	  753.9	  549.5	 4484.0	...
8457443	  753.6	  549.7	 4486.0	...
8457444	  753.1	  549.8	 4489.0	...
8457445	  752.9	  549.9	 4490.0	...
8457446	  753.2	  550.0	 4491.0	...
8457447	  753.4	  550.0	 4491.0	...
8457448	  753.0	  549.3	 4492.0	...
8457449	  752.6	  548.6	 4493.0	...
8457450	  752.4	  547.8	 4494.0	...
8457451	  752.8	  547.7	 4492.0	...
8457452	  753.1	  547.3	 4491.0	...
8457453	  753.4	  546.9	 4491.0	...
8457454	  753.6	  547.3	 4492.0	...
8457455	  753.7	  547.8	 4493.0	...
8457456	  753.6	  548.1	 4498.0	...
8457457	  753.7	  547.9	 4503.0	...
8457458	  753.6	  547.8	 4504.0	...
8457459	  753.6	  547.9	 4501.0	...
8457460	  753.4	  547.8	 4497.0	...
8457461	  753.2	  547.6	 4496.0	...
8457462	  753.0	  547.5	 4497.0	...
8457463	  752.8	  547.5	 4497.0	...
8457464	  753.1	  547.7	 4498.0	...
8457465	  753.4	  547.8	 4498.0	...
8457466	  753.8	  547.7	 4499.0	...
8457467	  754.0	  547.5	 4501.0	...
8457468	  754.1	  547.0	 4502.0	...
8457469	  754.4	  546.8	 4503.0	...
8457470	  754.6	  546.5	 4503.0	...
8457471	  754.2	  546.5	 4503.0	...
8457472	  753.5	  546.9	 4503.0	...
8457473	  752.9	  547.3	 4505.0	...
8457474	  753.0	  547.6	 4507.0	...
8457475	  753.3	  547.5	 4508.0	...
8457476	  753.4	  547.8	 4508.0	...
8457477	  753.9	  547.8	 4509.0	...
8457478	  754.3	  547.6	 4509.0	...
8457479	  754.2	  547.3	 4510.0	...
8457480	  753.8	  547.4	 4511.0	...
8457481	  753.4	  547.7	 4508.0	...
8457482	  753.5	  547.6	 4505.0	...
8457483	  753.1	  547.4	 4502.0	...
8457484	  752.6	  547.2	 4501.0	...
8457485	  752.2	  546.9	 4503.0	...
8457486	  752.4	  546.7	 4505.0	...
8457487	  753.0	  546.4	 4510.0	...
8457488	  753.5	  546.4	 4515.0	...
8457489	  754.1	  546.3	 4521.0	...
8457490	  753.6	  546.4	 4525.0	...
8457491	  753.2	  546.6	 4525.0	...
8457492	  753.3	  546.8	 4524.0	...
8457493	  753.9	  546.7	 4522.0	...
8457494	  754.4	  546.4	 4521.0	...
8457495	  754.6	  546.2	 4520.0	...
8457496	  754.7	  546.2	 4521.0	...
8457497	  754.7	  546.2	 4525.0	...
8457498	  754.4	  546.2	 4529.0	...
8457499	  754.1	  546.2	 4531.0	...
8457500	  753.8	  546.4	 4531.0	...
8457501	  753.8	  546.6	 4530.0	...
8457502	  753.8	  546.7	 4530.0	...
8457503	  753.8	  546.8	 4533.0	...
8457504	  753.7	  546.9	 4536.0	...
8457505	  753.5	  546.5	 4539.0	...
8457506	  753.3	  546.2	 4539.0	...
8457507	  753.1	  545.3	 4536.0	...
8457508	  753.1	  544.7	 4534.0	...
8457509	  753.2	  544.3	 4531.0	...
8457510	  753.1	  544.6	 4532.0	...
8457511	  752.9	  544.9	 4533.0	...
8457512	  752.7	  544.6	 4534.0	...
8457513	  752.8	  544.4	 4534.0	...
8457514	  752.8	  544.4	 4534.0	...
8457515	  752.8	  544.8	 4534.0	...
8457516	  752.8	  544.8	 4535.0	...
8457517	  752.8	  544.6	 4535.0	...
8457518	  753.0	  544.4	 4536.0	...
8457519	  753.1	  544.6	 4537.0	...
8457520	  752.8	  544.7	 4537.0	...
8457521	  752.7	  544.8	 4542.0	...
8457522	  752.7	  544.8	 4547.0	...
8457523	  752.9	  544.8	 4551.0	...
8457524	  753.1	  544.8	 4551.0	...
8457525	  753.1	  544.7	 4554.0	...
8457526	  753.1	  544.8	 4557.0	...
8457527	  753.2	  544.8	 4559.0	...
8457528	  753.2	  544.1	 4556.0	...
8457529	  753.2	  543.4	 4553.0	...
8457530	  753.7	  542.5	 4554.0	...
8457531	  754.3	  542.5	 4558.0	...
8457532	  754.8	  542.3	 4563.0	...
8457533	  754.6	  542.2	 4565.0	...
8457534	  754.4	  542.2	 4565.0	...
8457535	  754.3	  542.2	 4562.0	...
8457536	  753.9	  542.3	 4560.0	...
8457537	  753.4	  542.4	 4560.0	...
8457538	  753.1	  542.4	 4560.0	...
8457539	  753.2	  542.4	 4560.0	...
8457540	  753.3	  542.4	 4560.0	...
8457541	  753.4	  542.3	 4557.0	...
8457542	  753.6	  542.2	 4555.0	...
8457543	  753.6	  542.2	 4558.0	...
8457544	  753.5	  542.1	 4561.0	...
8457545	  753.3	  541.8	 4565.0	...
8457546	  753.2	  541.5	 4565.0	...
8457547	  753.3	  541.7	 4564.0	...
8457548	  753.4	  542.3	 4563.0	...
8457549	  753.4	  542.8	 4561.0	...
8457550	  753.4	  542.8	 4560.0	...
8457551	  753.3	  542.8	 4560.0	...
8457552	  753.1	  542.8	 4560.0	...
8457553	  753.5	  542.2	 4560.0	...
8457554	  754.0	  541.5	 4563.0	...
8457555	  754.5	  540.9	 4566.0	...
8457556	  754.5	  541.1	 4568.0	...
8457557	  754.4	  541.3	 4568.0	...
8457558	  754.4	  541.5	 4572.0	...
8457559	  754.3	  541.8	 4577.0	...
8457560	  754.3	  542.0	 4583.0	...
8457561	  754.3	  542.0	 4583.0	...
8457562	  754.1	  542.0	 4583.0	...
8457563	  754.0	  541.9	 4583.0	...
8457564	  754.0	  541.8	 4583.0	...
8457565	  754.1	  541.7	 4583.0	...
8457566	  754.2	  541.8	 4582.0	...
8457567	  754.2	  541.8	 4581.0	...
8457568	  754.4	  541.9	 4581.0	...
8457569	  754.5	  541.9	 4587.0	...
8457570	  754.7	  541.5	 4593.0	...
8457571	  754.7	  540.9	 4600.0	...
8457572	  754.8	  540.3	 4600.0	...
8457573	  754.5	  540.9	 4602.0	...
8457574	  754.3	  541.7	 4604.0	...
8457575	  754.0	  542.0	 4603.0	...
8457576	  754.2	  541.9	 4599.0	...
8457577	  754.5	  541.7	 4594.0	...
8457578	  754.8	  541.5	 4592.0	...
8457579	  755.0	  541.2	 4591.0	...
8457580	  755.1	  540.9	 4590.0	...
8457581	  755.1	  540.9	 4591.0	...
8457582	  754.9	  540.8	 4596.0	...
8457583	  754.6	  541.2	 4602.0	...
8457584	  754.4	  541.6	 4607.0	...
8457585	  754.2	  542.1	 4606.0	...
8457586	  754.2	  542.2	 4605.0	...
8457587	  754.3	  542.3	 4602.0	...
8457588	  754.3	  542.4	 4599.0	...
8457589	  754.4	  542.4	 4596.0	...
8457590	  754.3	  542.3	 4598.0	...
8457591	  754.3	  542.1	 4600.0	...
8457592	  754.1	  542.0	 4603.0	...
8457593	  753.9	  542.1	 4605.0	...
8457594	  753.9	  542.1	 4606.0	...
8457595	  754.0	  541.8	 4606.0	...
8457596	  754.2	  541.4	 4603.0	...
8457597	  754.3	  540.8	 4600.0	...
8457598	  754.4	  540.5	 4601.0	...
8457599	  754.5	  541.0	 4604.0	...
8457600	  754.5	  541.8	 4608.0	...
8457601	  754.5	  542.5	 4608.0	...
8457602	  754.6	  542.4	 4608.0	...
8457603	  754.6	  542.3	 4608.0	...
8457604	  754.7	  542.5	 4608.0	...
8457605	  754.7	  542.8	 4610.0	...
8457606	  754.8	  543.1	 4610.0	...
8457607	  754.9	  543.1	 4611.0	...
8457608	  755.0	  541.9	 4611.0	...
8457609	  755.1	  540.8	 4611.0	...
8457610	  755.4	  540.2	 4612.0	...
8457611	  755.5	  540.4	 4612.0	...
8457612	  755.6	  540.7	 4612.0	...
8457613	  755.6	  540.9	 4612.0	...
8457614	  755.7	  541.3	 4612.0	...
8457615	  755.8	  541.2	 4614.0	...
8457616	  755.7	  540.4	 4617.0	...
8457617	  755.5	  539.6	 4620.0	...
8457618	  755.0	  539.4	 4621.0	...
8457619	  754.8	  539.6	 4621.0	...
8457620	  754.4	  539.9	 4619.0	...
8457621	  754.4	  540.0	 4618.0	...
8457622	  754.5	  540.1	 4617.0	...
8457623	  754.7	  540.2	 4617.0	...
8457624	  754.7	  540.4	 4622.0	...
8457625	  754.5	  540.5	 4627.0	...
8457626	  754.4	  540.4	 4631.0	...
8457627	  754.5	  540.3	 4632.0	...
8457628	  754.8	  540.3	 4634.0	...
8457629	  755.3	  540.4	 4636.0	...
8457630	  755.7	  540.3	 4635.0	...
8457631	  755.8	  540.2	 4634.0	...
8457632	  755.8	  540.0	 4632.0	...
8457633	  755.5	  540.0	 4637.0	...
8457634	  755.2	  540.0	 4642.0	...
8457635	  754.9	  540.3	 4647.0	...
8457636	  755.1	  540.6	 4647.0	...
8457637	  755.3	  541.0	 4647.0	...
8457638	  755.5	  541.1	 4646.0	...
8457639	  755.2	  541.1	 4644.0	...
8457640	  755.0	  541.0	 4643.0	...
8457641	  754.7	  540.9	 4643.0	...
8457642	  754.8	  540.8	 4645.0	...
8457643	  754.9	  540.6	 4646.0	...
8457644	  755.0	  539.8	 4647.0	...
8457645	  755.0	  539.1	 4646.0	...
8457646	  754.3	  538.3	 4646.0	...
8457647	  753.7	  538.1	 4647.0	...
8457648	  753.8	  537.9	 4648.0	...
8457649	  754.5	  538.2	 4647.0	...
8457650	  755.3	  539.2	 4646.0	...
8457651	  755.5	  540.1	 4649.0	...
8457652	  755.0	  540.8	 4653.0	...
8457653	  754.5	  540.4	 4658.0	...
8457654	  754.0	  540.0	 4659.0	...
8457655	  754.0	  540.1	 4657.0	...
8457656	  754.0	  540.6	 4654.0	...
8457657	  754.2	  541.1	 4652.0	...
8457658	  754.4	  541.2	 4651.0	...
8457659	  754.7	  540.6	 4652.0	...
8457660	  754.9	  539.9	 4653.0	...
8457661	  755.1	  539.2	 4654.0	...
8457662	  754.9	  539.2	 4655.0	...
8457663	  754.8	  539.6	 4655.0	...
8457664	  754.6	  539.9	 4655.0	...
8457665	  754.7	  540.4	 4654.0	...
8457666	  754.6	  540.5	 4653.0	...
8457667	  754.5	  540.7	 4652.0	...
8457668	  754.4	  540.5	 4651.0	...
8457669	  754.2	  540.3	 4653.0	...
8457670	  754.2	  540.0	 4657.0	...
8457671	  754.3	  539.9	 4660.0	...
8457672	  754.3	  540.0	 4661.0	...
8457673	  754.2	  540.2	 4660.0	...
8457674	  754.1	  540.5	 4660.0	...
8457675	  754.0	  540.2	 4661.0	...
8457676	  753.9	  539.8	 4663.0	...
8457677	  754.1	  539.3	 4664.0	...
8457678	  754.3	  539.5	 4663.0	...
8457679	  754.5	  539.9	 4663.0	...
8457680	  754.7	  540.3	 4662.0	...
8457681	  755.3	  540.5	 4665.0	...
8457682	  755.9	  540.4	 4668.0	...
8457683	  756.0	  540.4	 4671.0	...
8457684	  755.5	  540.5	 4670.0	...
8457685	  755.0	  540.5	 4668.0	...
8457686	  754.8	  540.6	 4668.0	...
8457687	  754.7	  540.6	 4671.0	...
8457688	  754.7	  540.5	 4675.0	...
8457689	  754.8	  540.5	 4675.0	...
8457690	  754.9	  540.6	 4673.0	...
8457691	  755.4	  540.7	 4674.0	...
8457692	  755.9	  540.8	 4676.0	...
8457693	  756.3	  540.8	 4681.0	...
8457694	  756.1	  541.0	 4683.0	...
8457695	  755.7	  541.3	 4685.0	...
8457696	  755.4	  541.5	 4684.0	...
8457697	  754.4	  541.6	 4684.0	...
8457698	  753.7	  541.7	 4683.0	...
8457699	  753.0	  541.9	 4682.0	...
8457700	  752.9	  541.8	 4682.0	...
8457701	  752.9	  541.6	 4683.0	...
8457702	  753.0	  541.7	 4684.0	...
8457703	  753.8	  541.9	 4684.0	...
8457704	  754.6	  541.9	 4685.0	...
8457705	  755.1	  541.5	 4685.0	...
8457706	  754.7	  541.3	 4685.0	...
8457707	  754.3	  541.3	 4686.0	...
8457708	  753.9	  541.5	 4688.0	...
8457709	  753.6	  541.8	 4690.0	...
8457710	  753.2	  542.1	 4691.0	...
8457711	  753.0	  542.1	 4692.0	...
8457712	  752.9	  541.9	 4690.0	...
8457713	  753.0	  541.7	 4687.0	...
8457714	  753.3	  541.7	 4684.0	...
8457715	  753.6	  541.9	 4684.0	...
8457716	  753.8	  542.2	 4684.0	...
8457717	  753.9	  542.2	 4684.0	...
8457718	  754.0	  542.1	 4685.0	...
8457719	  754.0	  542.1	 4685.0	...
8457720	  754.0	  542.1	 4685.0	...
8457721	  753.8	  542.2	 4685.0	...
8457722	  754.5	  542.1	 4685.0	...
8457723	  755.2	  541.9	 4686.0	...
8457724	  755.9	  541.7	 4688.0	...
8457725	  755.8	  541.5	 4688.0	...
8457726	  755.7	  541.5	 4687.0	...
8457727	  755.2	  541.7	 4687.0	...
8457728	  754.5	  541.9	 4687.0	...
8457729	  753.8	  541.7	 4686.0	...
8457730	  753.6	  541.4	 4686.0	...
8457731	  753.7	  541.3	 4688.0	...
8457732	  753.8	  541.7	 4691.0	...
8457733	  754.0	  542.1	 4694.0	...
8457734	  754.6	  542.4	 4694.0	...
8457735	  755.1	  542.4	 4694.0	...
8457736	  755.6	  542.3	 4695.0	...
8457737	  755.7	  542.2	 4694.0	...
8457738	  755.3	  542.4	 4694.0	...
8457739	  754.8	  542.5	 4693.0	...
8457740	  754.3	  542.6	 4692.0	...
8457741	  754.2	  542.6	 4693.0	...
8457742	  754.1	  542.7	 4694.0	...
8457743	  754.0	  542.7	 4696.0	...
8457744	  754.0	  542.7	 4698.0	...
8457745	  754.2	  542.8	 4700.0	...
8457746	  754.4	  543.0	 4700.0	...
MSG	8457747 0000 _ Number Off
8457747	  754.8	  543.0	 4699.0	...
8457748	  754.9	  542.9	 4698.0	...
8457749	  755.1	  543.2	 4698.0	...
8457750	  755.1	  543.6	 4697.0	...
8457751	  755.1	  544.1	 4696.0	...
8457752	  755.1	  543.8	 4698.0	...
8457753	  755.0	  543.4	 4700.0	...
8457754	  754.9	  543.0	 4702.0	...
8457755	  754.7	  542.7	 4703.0	...
8457756	  754.6	  542.6	 4703.0	...
8457757	  754.5	  542.4	 4705.0	...
8457758	  754.5	  542.4	 4706.0	...
8457759	  754.5	  542.3	 4707.0	...
8457760	  754.6	  542.7	 4707.0	...
8457761	  754.8	  543.1	 4707.0	...
8457762	  755.0	  543.7	 4706.0	...
8457763	  755.1	  543.9	 4705.0	...
8457764	  755.3	  544.2	 4704.0	...
8457765	  755.5	  544.3	 4700.0	...
8457766	  755.6	  544.4	 4696.0	...
8457767	  755.5	  544.7	 4697.0	...
8457768	  755.2	  544.9	 4701.0	...
8457769	  754.9	  544.7	 4705.0	...
8457770	  755.0	  544.5	 4706.0	...
8457771	  755.2	  544.2	 4707.0	...
8457772	  755.3	  544.1	 4708.0	...
8457773	  755.4	  543.5	 4709.0	...
8457774	  755.4	  542.9	 4709.0	...
8457775	  755.5	  542.6	 4710.0	...
8457776	  755.1	  542.8	 4711.0	...
8457777	  754.8	  542.7	 4712.0	...
8457778	  754.3	  542.4	 4713.0	...
8457779	  754.0	  542.0	 4714.0	...
8457780	  753.8	  541.9	 4712.0	...
8457781	  753.7	  542.0	 4710.0	...
8457782	  753.9	  542.2	 4709.0	...
8457783	  754.1	  542.5	 4709.0	...
8457784	  754.3	  543.1	 4710.0	...
8457785	  754.2	  543.7	 4713.0	...
8457786	  754.0	  544.3	 4715.0	...
8457787	  753.8	  544.6	 4719.0	...
8457788	  753.9	  544.8	 4719.0	...
8457789	  754.2	  544.9	 4718.0	...
8457790	  754.3	  544.8	 4717.0	...
8457791	  754.4	  544.5	 4716.0	...
8457792	  754.5	  544.3	 4716.0	...
8457793	  754.6	  544.2	 4720.0	...
8457794	  754.7	  544.3	 4724.0	...
8457795	  754.5	  544.6	 4724.0	...
8457796	  754.4	  544.8	 4722.0	...
8457797	  754.4	  545.0	 4722.0	...
8457798	  754.6	  544.3	 4726.0	...
8457799	  754.7	  543.6	 4731.0	...
8457800	  754.7	  543.3	 4733.0	...
8457801	  754.8	  543.4	 4735.0	...
8457802	  754.7	  543.6	 4735.0	...
8457803	  754.6	  543.4	 4735.0	...
8457804	  754.3	  543.5	 4729.0	...
8457805	  754.1	  543.5	 4723.0	...
8457806	  754.1	  543.3	 4722.0	...
8457807	  754.2	  543.2	 4727.0	...
8457808	  753.9	  542.9	 4728.0	...
8457809	  753.5	  542.7	 4724.0	...
8457810	  753.6	  542.5	 4721.0	...
8457811	  754.1	  542.8	 4722.0	...
8457812	  754.5	  543.0	 4723.0	...
8457813	  754.5	  543.1	 4724.0	...
8457814	  754.6	  542.9	 4724.0	...
8457815	  754.7	  542.7	 4725.0	...
8457816	  755.0	  542.8	 4727.0	...
8457817	  755.3	  543.3	 4730.0	...
8457818	  755.5	  543.8	 4732.0	...
8457819	  755.5	  543.7	 4733.0	...
8457820	  755.5	  543.4	 4733.0	...
8457821	  755.5	  543.4	 4733.0	...
8457822	  755.4	  544.2	 4732.0	...
8457823	  755.3	  544.6	 4731.0	...
8457824	  755.0	  544.7	 4730.0	...
8457825	  755.0	  544.5	 4728.0	...
8457826	  755.0	  544.7	 4727.0	...
8457827	  755.0	  544.8	 4726.0	...
8457828	  754.7	  545.0	 4726.0	...
8457829	  754.4	  545.1	 4727.0	...
8457830	  754.5	  545.2	 4731.0	...
8457831	  754.7	  545.1	 4734.0	...
8457832	  755.2	  544.9	 4735.0	...
8457833	  755.5	  544.7	 4735.0	...
8457834	  755.9	  544.5	 4735.0	...
8457835	  756.0	  544.4	 4735.0	...
8457836	  755.6	  544.3	 4733.0	...
8457837	  755.2	  544.9	 4729.0	...
8457838	  754.9	  545.4	 4726.0	...
8457839	  755.0	  545.8	 4727.0	...
8457840	  755.1	  545.7	 4733.0	...
8457841	  755.2	  545.6	 4739.0	...
8457842	  755.1	  545.6	 4742.0	...
8457843	  755.0	  545.7	 4740.0	...
8457844	  754.9	  545.9	 4738.0	...
8457845	  754.7	  546.1	 4737.0	...
8457846	  754.5	  546.2	 4738.0	...
8457847	  754.4	  546.3	 4739.0	...
8457848	  754.9	  546.4	 4739.0	...
8457849	  755.5	  546.5	 4738.0	...
8457850	  755.9	  546.5	 4737.0	...
8457851	  755.8	  546.5	 4737.0	...
8457852	  755.5	  546.5	 4737.0	...
8457853	  755.2	  546.5	 4737.0	...
8457854	  754.8	  546.5	 4737.0	...
8457855	  754.6	  546.5	 4737.0	...
8457856	  754.5	  546.5	 4736.0	...
8457857	  754.3	  546.3	 4734.0	...
8457858	  754.2	  546.2	 4733.0	...
8457859	  754.0	  546.0	 4733.0	...
8457860	  753.8	  545.9	 4737.0	...
8457861	  753.7	  546.3	 4740.0	...
8457862	  754.0	  546.8	 4744.0	...
8457863	  754.4	  547.1	 4744.0	...
8457864	  754.9	  546.8	 4744.0	...
8457865	  755.0	  547.0	 4743.0	...
8457866	  755.1	  547.6	 4743.0	...
8457867	  755.2	  548.2	 4744.0	...
8457868	  755.0	  548.5	 4746.0	...
8457869	  754.7	  548.7	 4748.0	...
8457870	  754.2	  548.6	 4748.0	...
8457871	  753.9	  547.8	 4748.0	...
8457872	  754.0	  547.0	 4747.0	...
8457873	  754.3	  546.8	 4744.0	...
8457874	  755.0	  547.2	 4742.0	...
8457875	  755.5	  547.5	 4741.0	...
8457876	  756.1	  547.1	 4741.0	...
8457877	  755.6	  546.7	 4742.0	...
8457878	  754.6	  546.4	 4742.0	...
8457879	  753.6	  546.6	 4742.0	...
8457880	  753.3	  546.3	 4745.0	...
8457881	  753.3	  546.0	 4746.0	...
8457882	  753.4	  546.4	 4746.0	...
8457883	  753.6	  547.2	 4744.0	...
8457884	  753.8	  548.0	 4743.0	...
8457885	  753.9	  548.1	 4744.0	...
8457886	  754.1	  547.7	 4744.0	...
8457887	  754.3	  547.2	 4744.0	...
8457888	  754.7	  547.3	 4744.0	...
8457889	  754.9	  548.0	 4744.0	...
8457890	  755.0	  548.5	 4746.0	...
8457891	  754.8	  548.4	 4748.0	...
8457892	  754.6	  548.3	 4750.0	...
8457893	  754.5	  548.1	 4752.0	...
8457894	  754.7	  548.0	 4753.0	...
8457895	  754.8	  547.6	 4755.0	...
8457896	  754.8	  547.3	 4756.0	...
8457897	  754.7	  547.0	 4757.0	...
8457898	  754.6	  546.9	 4758.0	...
8457899	  754.2	  546.9	 4759.0	...
8457900	  753.8	  546.9	 4761.0	...
8457901	  753.4	  546.8	 4762.0	...
8457902	  753.6	  546.8	 4761.0	...
8457903	  753.7	  546.9	 4759.0	...
8457904	  753.9	  547.2	 4758.0	...
8457905	  753.9	  547.6	 4759.0	...
8457906	  753.9	  547.9	 4761.0	...
8457907	  753.9	  548.5	 4763.0	...
8457908	  754.1	  549.1	 4761.0	...
8457909	  754.3	  549.5	 4759.0	...
8457910	  753.9	  548.9	 4759.0	...
8457911	  753.5	  548.4	 4763.0	...
8457912	  753.2	  548.0	 4767.0	...
8457913	  753.3	  547.9	 4766.0	...
8457914	  753.4	  547.9	 4766.0	...
8457915	  753.4	  547.9	 4765.0	...
8457916	  753.4	  547.9	 4765.0	...
8457917	  753.4	  547.8	 4765.0	...
8457918	  753.4	  548.0	 4765.0	...
8457919	  753.3	  548.3	 4765.0	...
8457920	  753.3	  548.7	 4763.0	...
8457921	  753.3	  548.9	 4762.0	...
8457922	  753.4	  549.1	 4762.0	...
8457923	  753.7	  548.9	 4762.0	...
8457924	  753.8	  548.7	 4764.0	...
8457925	  753.9	  548.5	 4765.0	...
8457926	  753.7	  548.2	 4766.0	...
8457927	  753.6	  547.9	 4767.0	...
8457928	  753.4	  547.7	 4768.0	...
8457929	  753.2	  547.8	 4768.0	...
8457930	  753.2	  547.9	 4768.0	...
8457931	  753.8	  547.8	 4768.0	...
8457932	  754.4	  547.9	 4768.0	...
8457933	  754.3	  548.1	 4770.0	...
8457934	  753.8	  548.3	 4772.0	...
8457935	  753.2	  548.5	 4772.0	...
8457936	  753.2	  548.5	 4768.0	...
8457937	  753.3	  548.6	 4764.0	...
8457938	  753.2	  548.8	 4764.0	...
8457939	  753.0	  549.0	 4769.0	...
8457940	  752.8	  549.1	 4774.0	...
8457941	  752.7	  549.2	 4776.0	...
8457942	  752.6	  549.3	 4775.0	...
8457943	  752.5	  549.4	 4773.0	...
8457944	  752.4	  549.5	 4771.0	...
8457945	  752.4	  549.5	 4768.0	...
8457946	  752.6	  549.5	 4767.0	...
8457947	  752.8	  549.5	 4766.0	...
8457948	  752.8	  549.6	 4764.0	...
8457949	  752.6	  549.7	 4764.0	...
8457950	  752.4	  549.8	 4764.0	...
8457951	  752.5	  549.8	 4766.0	...
8457952	  752.5	  549.5	 4769.0	...
8457953	  752.7	  549.3	 4770.0	...
8457954	  752.8	  549.1	 4770.0	...
8457955	  752.9	  549.2	 4773.0	...
8457956	  752.9	  549.3	 4776.0	...
8457957	  752.9	  549.7	 4779.0	...
8457958	  752.9	  549.9	 4778.0	...
8457959	  752.9	  550.2	 4776.0	...
8457960	  753.0	  550.0	 4775.0	...
8457961	  753.1	  550.1	 4773.0	...
MSG	8457962 0000 _ Number On
8457962	  753.2	  550.1	 4771.0	...
8457963	  753.2	  550.2	 4770.0	...
8457964	  753.0	  550.2	 4769.0	...
8457965	  752.7	  550.2	 4773.0	...
8457966	  752.6	  550.3	 4777.0	...
8457967	  752.7	  550.3	 4776.0	...
8457968	  752.8	  550.2	 4769.0	...
8457969	  752.8	  549.9	 4763.0	...
8457970	  752.5	  549.6	 4763.0	...
8457971	  752.3	  549.3	 4767.0	...
8457972	  752.2	  549.4	 4772.0	...
8457973	  752.4	  549.4	 4776.0	...
8457974	  752.5	  549.7	 4775.0	...
8457975	  752.4	  550.0	 4773.0	...
8457976	  752.3	  550.4	 4773.0	...
8457977	  752.4	  550.9	 4775.0	...
8457978	  752.6	  551.3	 4778.0	...
8457979	  752.9	  551.5	 4777.0	...
8457980	  752.9	  551.3	 4776.0	...
8457981	  752.9	  551.1	 4775.0	...
8457982	  753.0	  550.9	 4774.0	...
8457983	  753.1	  551.0	 4774.0	...
8457984	  753.2	  551.1	 4775.0	...
8457985	  753.1	  551.2	 4776.0	...
8457986	  753.0	  551.3	 4777.0	...
8457987	  752.6	  551.6	 4778.0	...
8457988	  752.4	  552.1	 4779.0	...
8457989	  752.2	  552.4	 4782.0	...
8457990	  752.1	  552.6	 4784.0	...
8457991	  751.9	  552.5	 4785.0	...
8457992	  752.0	  552.4	 4786.0	...
8457993	  752.3	  552.2	 4785.0	...
8457994	  752.6	  552.1	 4784.0	...
8457995	  752.7	  552.1	 4784.0	...
8457996	  752.8	  552.0	 4783.0	...
8457997	  752.7	  552.0	 4784.0	...
8457998	  752.6	  551.9	 4785.0	...
8457999	  752.2	  552.1	 4785.0	...
8458000	  752.0	  552.3	 4783.0	...
8458001	  751.8	  552.4	 4781.0	...
8458002	  752.1	  552.4	 4780.0	...
8458003	  752.2	  552.3	 4780.0	...
8458004	  752.4	  552.2	 4780.0	...
8458005	  752.3	  552.1	 4780.0	...
8458006	  752.1	  552.0	 4780.0	...
8458007	  752.0	  551.5	 4780.0	...
8458008	  752.2	  551.1	 4780.0	...
8458009	  752.5	  551.2	 4779.0	...
8458010	  752.7	  551.6	 4780.0	...
8458011	  752.6	  552.1	 4782.0	...
8458012	  752.5	  552.1	 4783.0	...
8458013	  752.4	  552.2	 4783.0	...
8458014	  752.4	  552.4	 4783.0	...
8458015	  752.3	  552.7	 4782.0	...
8458016	  752.3	  553.0	 4781.0	...
8458017	  752.2	  552.9	 4784.0	...
8458018	  752.1	  552.7	 4787.0	...
8458019	  752.3	  552.6	 4787.0	...
8458020	  752.6	  552.5	 4784.0	...
8458021	  752.8	  552.5	 4780.0	...
8458022	  752.7	  552.6	 4780.0	...
8458023	  752.6	  552.9	 4781.0	...
8458024	  752.6	  553.1	 4783.0	...
8458025	  752.2	  553.6	 4786.0	...
8458026	  751.7	  553.9	 4787.0	...
8458027	  751.6	  554.0	 4787.0	...
8458028	  751.9	  553.6	 4787.0	...
8458029	  752.3	  552.3	 4789.0	...
8458030	  752.5	  551.2	 4790.0	...
8458031	  752.8	  551.1	 4792.0	...
8458032	  753.0	  552.0	 4790.0	...
8458033	  752.9	  553.3	 4785.0	...
8458034	  752.5	  553.9	 4781.0	...
8458035	  752.1	  554.1	 4781.0	...
8458036	  751.7	  554.0	 4783.0	...
8458037	  751.6	  553.9	 4784.0	...
8458038	  751.5	  554.0	 4784.0	...
8458039	  751.5	  554.1	 4783.0	...
8458040	  751.4	  554.2	 4782.0	...
8458041	  751.3	  554.4	 4782.0	...
8458042	  751.2	  554.6	 4782.0	...
8458043	  751.1	  554.7	 4782.0	...
8458044	  751.1	  554.6	 4781.0	...
8458045	  751.0	  554.6	 4780.0	...
8458046	  750.8	  554.6	 4782.0	...
8458047	  750.6	  554.6	 4786.0	...
8458048	  750.6	  554.4	 4792.0	...
8458049	  750.7	  554.3	 4795.0	...
8458050	  750.8	  554.4	 4797.0	...
8458051	  750.7	  554.8	 4799.0	...
8458052	  750.6	  555.1	 4801.0	...
8458053	  750.4	  555.4	 4801.0	...
8458054	  750.4	  555.6	 4801.0	...
8458055	  750.3	  555.6	 4801.0	...
8458056	  750.3	  555.5	 4802.0	...
8458057	  750.4	  555.2	 4804.0	...
8458058	  750.6	  555.2	 4805.0	...
8458059	  750.7	  555.3	 4806.0	...
8458060	  750.7	  555.4	 4805.0	...
8458061	  750.6	  555.7	 4804.0	...
8458062	  750.5	  555.9	 4803.0	...
8458063	  750.3	  556.2	 4800.0	...
8458064	  750.1	  556.5	 4796.0	...
8458065	  749.8	  556.8	 4794.0	...
8458066	  749.6	  556.8	 4797.0	...
8458067	  749.4	  556.8	 4800.0	...
8458068	  749.9	  556.7	 4801.0	...
8458069	  750.6	  556.6	 4800.0	...
8458070	  751.4	  556.7	 4799.0	...
8458071	  751.5	  556.9	 4798.0	...
8458072	  751.6	  557.0	 4798.0	...
8458073	  751.5	  557.4	 4798.0	...
8458074	  751.3	  557.8	 4797.0	...
8458075	  751.2	  558.1	 4796.0	...
8458076	  751.3	  557.7	 4799.0	...
8458077	  751.0	  557.4	 4803.0	...
8458078	  750.6	  557.2	 4808.0	...
8458079	  750.2	  557.2	 4808.0	...
8458080	  750.2	  557.3	 4803.0	...
8458081	  750.3	  557.4	 4798.0	...
8458082	  750.5	  557.4	 4795.0	...
8458083	  750.6	  556.8	 4798.0	...
8458084	  750.4	  556.4	 4800.0	...
8458085	  750.0	  556.1	 4799.0	...
8458086	  749.6	  556.8	 4798.0	...
8458087	  749.6	  557.5	 4799.0	...
8458088	  749.5	  558.0	 4800.0	...
8458089	  749.3	  557.9	 4800.0	...
8458090	  749.2	  557.8	 4795.0	...
8458091	  749.3	  557.7	 4790.0	...
8458092	  749.4	  557.6	 4785.0	...
8458093	  749.1	  557.5	 4792.0	...
8458094	  748.9	  557.3	 4799.0	...
8458095	  748.9	  557.1	 4806.0	...
8458096	  749.2	  556.7	 4805.0	...
8458097	  749.5	  556.8	 4804.0	...
8458098	  749.6	  557.0	 4803.0	...
8458099	  749.7	  557.2	 4803.0	...
8458100	  749.5	  557.4	 4801.0	...
8458101	  749.3	  557.7	 4800.0	...
8458102	  749.1	  557.9	 4798.0	...
8458103	  749.1	  557.8	 4797.0	...
8458104	  748.8	  557.7	 4796.0	...
8458105	  748.6	  557.7	 4796.0	...
8458106	  748.5	  558.9	 4796.0	...
8458107	  748.7	  560.0	 4797.0	...
8458108	  748.7	  560.6	 4796.0	...
8458109	  748.7	  560.2	 4794.0	...
8458110	  748.7	  559.5	 4793.0	...
8458111	  748.7	  559.2	 4793.0	...
8458112	  748.8	  558.6	 4794.0	...
8458113	  748.9	  558.3	 4794.0	...
8458114	  749.0	  557.9	 4794.0	...
8458115	  748.9	  557.8	 4794.0	...
8458116	  748.8	  557.6	 4795.0	...
8458117	  749.0	  557.6	 4796.0	...
8458118	  749.4	  558.1	 4796.0	...
8458119	  749.4	  558.8	 4796.0	...
8458120	  749.0	  559.4	 4796.0	...
8458121	  748.6	  559.7	 4796.0	...
8458122	  748.6	  560.0	 4795.0	...
8458123	  748.6	  560.4	 4795.0	...
8458124	  748.9	  560.0	 4794.0	...
8458125	  749.1	  559.6	 4794.0	...
8458126	  749.4	  559.3	 4794.0	...
8458127	  749.4	  559.8	 4791.0	...
8458128	  749.0	  560.3	 4787.0	...
8458129	  748.5	  560.7	 4787.0	...
8458130	  748.1	  560.8	 4791.0	...
8458131	  748.1	  560.8	 4797.0	...
8458132	  748.1	  560.9	 4798.0	...
8458133	  748.1	  560.9	 4799.0	...
8458134	  748.0	  560.8	 4795.0	...
8458135	  747.9	  560.7	 4790.0	...
8458136	  747.8	  560.4	 4785.0	...
8458137	  747.6	  560.2	 4785.0	...
8458138	  747.5	  560.0	 4786.0	...
8458139	  747.4	  560.1	 4790.0	...
8458140	  747.9	  560.2	 4793.0	...
8458141	  748.4	  560.5	 4792.0	...
8458142	  748.8	  560.9	 4789.0	...
8458143	  748.7	  561.4	 4784.0	...
8458144	  748.4	  561.4	 4782.0	...
8458145	  748.4	  561.6	 4780.0	...
8458146	  748.4	  561.7	 4780.0	...
8458147	  747.9	  561.7	 4781.0	...
8458148	  747.4	  561.5	 4782.0	...
8458149	  747.1	  561.2	 4782.0	...
8458150	  747.5	  561.1	 4781.0	...
8458151	  748.2	  560.8	 4780.0	...
8458152	  748.7	  560.7	 4779.0	...
8458153	  748.9	  560.8	 4777.0	...
8458154	  748.9	  560.9	 4776.0	...
8458155	  748.8	  560.9	 4776.0	...
8458156	  748.8	  561.1	 4777.0	...
8458157	  748.8	  561.1	 4779.0	...
8458158	  749.0	  561.1	 4782.0	...
8458159	  749.1	  561.3	 4783.0	...
8458160	  748.9	  561.5	 4783.0	...
8458161	  748.5	  561.5	 4782.0	...
8458162	  747.8	  561.3	 4782.0	...
8458163	  747.6	  561.1	 4782.0	...
8458164	  747.4	  561.3	 4777.0	...
8458165	  747.4	  561.5	 4772.0	...
8458166	  747.8	  561.6	 4768.0	...
8458167	  748.2	  561.5	 4769.0	...
8458168	  748.5	  561.6	 4769.0	...
8458169	  748.4	  561.7	 4768.0	...
8458170	  748.0	  561.9	 4767.0	...
8458171	  747.9	  562.1	 4766.0	...
8458172	  747.7	  562.0	 4767.0	...
8458173	  747.8	  561.7	 4769.0	...
8458174	  747.7	  561.5	 4772.0	...
8458175	  747.7	  561.5	 4773.0	...
8458176	  747.8	  561.1	 4774.0	...
8458177	  747.8	  560.9	 4774.0	...
8458178	  747.5	  561.0	 4772.0	...
8458179	  746.8	  561.7	 4770.0	...
8458180	  746.2	  562.4	 4767.0	...
8458181	  745.8	  562.6	 4766.0	...
8458182	  745.9	  562.6	 4766.0	...
8458183	  746.1	  562.4	 4766.0	...
8458184	  746.3	  562.3	 4762.0	...
8458185	  746.4	  562.1	 4758.0	...
8458186	  746.4	  562.0	 4754.0	...
8458187	  746.6	  561.7	 4754.0	...
8458188	  746.8	  561.7	 4757.0	...
8458189	  747.1	  561.6	 4762.0	...
8458190	  747.2	  561.6	 4767.0	...
8458191	  747.5	  561.7	 4769.0	...
8458192	  747.6	  561.8	 4768.0	...
8458193	  747.7	  561.8	 4768.0	...
8458194	  747.6	  561.9	 4767.0	...
8458195	  747.4	  562.3	 4767.0	...
8458196	  747.2	  563.0	 4767.0	...
8458197	  747.0	  563.6	 4766.0	...
8458198	  746.8	  563.8	 4764.0	...
8458199	  746.7	  564.3	 4762.0	...
8458200	  746.6	  564.4	 4760.0	...
8458201	  746.8	  564.6	 4762.0	...
8458202	  747.0	  564.2	 4764.0	...
8458203	  746.8	  564.2	 4761.0	...
8458204	  746.4	  564.0	 4758.0	...
8458205	  746.0	  564.0	 4756.0	...
8458206	  746.1	  564.2	 4754.0	...
8458207	  746.3	  564.6	 4751.0	...
8458208	  746.4	  564.9	 4748.0	...
8458209	  746.3	  564.9	 4748.0	...
8458210	  746.2	  564.8	 4749.0	...
8458211	  746.1	  564.8	 4749.0	...
8458212	  746.1	  565.3	 4749.0	...
8458213	  746.1	  565.9	 4745.0	...
8458214	  745.9	  565.7	 4740.0	...
8458215	  745.7	  565.1	 4735.0	...
8458216	  745.3	  564.3	 4734.0	...
8458217	  745.3	  564.1	 4733.0	...
8458218	  745.2	  564.4	 4733.0	...
8458219	  745.5	  564.9	 4733.0	...
8458220	  746.0	  565.0	 4736.0	...
8458221	  746.4	  564.6	 4739.0	...
8458222	  746.2	  564.2	 4741.0	...
8458223	  745.6	  564.2	 4741.0	...
8458224	  745.2	  564.1	 4742.0	...
8458225	  745.4	  564.0	 4743.0	...
8458226	  745.6	  564.6	 4742.0	...
8458227	  745.6	  565.3	 4739.0	...
8458228	  745.6	  566.0	 4737.0	...
8458229	  745.8	  565.9	 4736.0	...
8458230	  746.1	  565.8	 4736.0	...
8458231	  746.4	  565.6	 4736.0	...
8458232	  746.3	  565.6	 4735.0	...
8458233	  746.1	  565.8	 4734.0	...
8458234	  746.0	  566.3	 4730.0	...
8458235	  746.0	  566.9	 4726.0	...
8458236	  746.4	  567.0	 4724.0	...
8458237	  746.8	  566.9	 4726.0	...
8458238	  747.1	  566.6	 4729.0	...
8458239	  746.6	  566.4	 4729.0	...
8458240	  746.1	  566.7	 4728.0	...
8458241	  745.6	  567.0	 4727.0	...
8458242	  745.7	  567.2	 4725.0	...
8458243	  745.7	  566.9	 4725.0	...
8458244	  745.8	  567.0	 4725.0	...
8458245	  745.9	  567.2	 4726.0	...
8458246	  746.0	  567.6	 4726.0	...
8458247	  746.0	  567.6	 4726.0	...
8458248	  745.7	  567.6	 4726.0	...
8458249	  745.4	  567.7	 4724.0	...
8458250	  745.1	  568.0	 4723.0	...
8458251	  745.1	  568.1	 4721.0	...
8458252	  745.1	  568.2	 4721.0	...
8458253	  745.1	  568.1	 4721.0	...
8458254	  745.1	  568.0	 4722.0	...
8458255	  745.0	  567.8	 4721.0	...
8458256	  744.9	  567.6	 4719.0	...
8458257	  744.7	  567.5	 4718.0	...
8458258	  744.6	  567.3	 4718.0	...
8458259	  744.3	  567.3	 4718.0	...
8458260	  744.2	  567.1	 4716.0	...
8458261	  744.2	  566.8	 4713.0	...
8458262	  744.1	  566.6	 4712.0	...
MSG	8458263 0000 _ Number Off
8458263	  744.0	  566.7	 4713.0	...
8458264	  744.1	  566.9	 4712.0	...
8458265	  744.2	  567.3	 4711.0	...
8458266	  744.5	  567.4	 4710.0	...
8458267	  744.5	  568.2	 4711.0	...
8458268	  744.6	  569.0	 4715.0	...
8458269	  744.6	  569.1	 4717.0	...
8458270	  744.6	  568.5	 4716.0	...
8458271	  744.4	  568.0	 4713.0	...
8458272	  744.3	  568.1	 4710.0	...
8458273	  744.1	  568.0	 4711.0	...
8458274	  744.1	  568.0	 4712.0	...
8458275	  743.9	  568.0	 4711.0	...
8458276	  743.7	  568.1	 4710.0	...
8458277	  743.3	  568.0	 4710.0	...
8458278	  743.2	  567.9	 4710.0	...
8458279	  743.1	  568.1	 4710.0	...
8458280	  743.3	  568.8	 4710.0	...
8458281	  743.4	  569.4	 4710.0	...
8458282	  743.5	  570.0	 4710.0	...
8458283	  743.5	  570.2	 4711.0	...
8458284	  743.5	  570.5	 4713.0	...
8458285	  743.5	  570.7	 4714.0	...
8458286	  743.5	  570.7	 4715.0	...
8458287	  743.4	  570.3	 4714.0	...
8458288	  743.3	  569.9	 4712.0	...
8458289	  743.7	  569.3	 4710.0	...
8458290	  744.2	  569.1	 4707.0	...
8458291	  744.9	  568.8	 4706.0	...
8458292	  745.2	  569.2	 4708.0	...
8458293	  745.2	  569.6	 4712.0	...
8458294	  744.8	  570.2	 4715.0	...
8458295	  744.3	  570.1	 4713.0	...
8458296	  744.7	  570.3	 4710.0	...
8458297	  745.3	  570.4	 4704.0	...
8458298	  744.9	  570.1	 4702.0	...
8458299	  744.0	  569.5	 4699.0	...
8458300	  743.2	  568.9	 4701.0	...
8458301	  743.4	  570.1	 4703.0	...
8458302	  743.6	  571.3	 4707.0	...
8458303	  743.5	  572.3	 4709.0	...
8458304	  743.4	  571.7	 4707.0	...
8458305	  743.3	  570.8	 4701.0	...
8458306	  743.3	  570.2	 4696.0	...
8458307	  743.1	  569.7	 4695.0	...
8458308	  743.0	  569.5	 4697.0	...
8458309	  743.1	  569.4	 4698.0	...
8458310	  743.4	  569.5	 4699.0	...
8458311	  743.6	  569.8	 4698.0	...
8458312	  743.5	  570.1	 4697.0	...
8458313	  743.2	  570.5	 4697.0	...
8458314	  743.0	  570.8	 4696.0	...
8458315	  742.8	  571.3	 4699.0	...
8458316	  742.8	  571.7	 4702.0	...
8458317	  743.1	  571.9	 4705.0	...
8458318	  743.3	  571.7	 4700.0	...
8458319	  743.5	  571.5	 4695.0	...
8458320	  743.5	  572.0	 4690.0	...
8458321	  743.5	  572.5	 4690.0	...
8458322	  743.5	  572.7	 4688.0	...
8458323	  743.5	  572.3	 4686.0	...
8458324	  743.5	  571.8	 4685.0	...
8458325	  743.5	  571.8	 4686.0	...
8458326	  743.6	  571.6	 4688.0	...
8458327	  743.6	  571.5	 4688.0	...
8458328	  743.5	  571.5	 4689.0	...
8458329	  743.5	  571.7	 4694.0	...
8458330	  743.5	  571.5	 4697.0	...
8458331	  743.5	  571.2	 4702.0	...
8458332	  743.5	  570.9	 4702.0	...
8458333	  743.5	  570.9	 4701.0	...
8458334	  743.3	  570.9	 4698.0	...
8458335	  742.6	  571.0	 4696.0	...
8458336	  742.1	  571.3	 4695.0	...
8458337	  741.7	  571.9	 4695.0	...
8458338	  742.2	  572.3	 4695.0	...
8458339	  742.6	  572.5	 4694.0	...
8458340	  743.0	  572.0	 4696.0	...
8458341	  743.0	  571.5	 4698.0	...
8458342	  743.2	  571.7	 4698.0	...
8458343	  743.4	  572.4	 4697.0	...
8458344	  743.7	  573.3	 4697.0	...
8458345	  743.7	  573.3	 4698.0	...
8458346	  743.8	  573.3	 4698.0	...
8458347	  743.9	  572.6	 4695.0	...
8458348	  743.1	  572.2	 4694.0	...
8458349	  742.2	  571.9	 4693.0	...
8458350	  741.2	  572.1	 4695.0	...
8458351	  741.1	  572.1	 4694.0	...
8458352	  741.1	  572.0	 4698.0	...
8458353	  741.2	  572.1	 4702.0	...
8458354	  741.5	  572.2	 4704.0	...
8458355	  741.8	  572.3	 4701.0	...
8458356	  742.0	  572.2	 4700.0	...
8458357	  742.0	  572.1	 4702.0	...
8458358	  741.9	  572.6	 4700.0	...
8458359	  742.0	  573.2	 4697.0	...
8458360	  742.0	  573.8	 4694.0	...
8458361	  742.0	  573.8	 4693.0	...
8458362	  742.0	  573.8	 4692.0	...
8458363	  742.0	  573.7	 4690.0	...
8458364	  742.2	  573.6	 4688.0	...
8458365	  742.4	  573.5	 4688.0	...
8458366	  742.6	  573.7	 4688.0	...
8458367	  742.5	  573.9	 4686.0	...
8458368	  742.6	  574.0	 4683.0	...
8458369	  742.2	  574.0	 4684.0	...
8458370	  741.7	  574.1	 4689.0	...
8458371	  741.1	  574.4	 4693.0	...
8458372	  741.3	  574.6	 4690.0	...
8458373	  741.5	  574.7	 4686.0	...
8458374	  741.8	  574.4	 4682.0	...
8458375	  741.8	  573.9	 4682.0	...
8458376	  741.7	  573.3	 4684.0	...
8458377	  741.3	  573.0	 4686.0	...
8458378	  741.0	  573.2	 4685.0	...
8458379	  740.9	  573.5	 4685.0	...
8458380	  741.0	  573.8	 4688.0	...
8458381	  741.3	  574.4	 4693.0	...
8458382	  741.6	  574.8	 4696.0	...
8458383	  741.7	  575.1	 4689.0	...
8458384	  741.6	  574.8	 4682.0	...
8458385	  741.5	  574.3	 4674.0	...
8458386	  741.4	  573.2	 4673.0	...
8458387	  741.4	  572.4	 4672.0	...
8458388	  741.4	  571.5	 4672.0	...
8458389	  741.7	  571.2	 4673.0	...
8458390	  742.0	  571.4	 4674.0	...
8458391	  742.3	  571.8	 4677.0	...
8458392	  742.2	  572.3	 4679.0	...
8458393	  741.9	  572.7	 4681.0	...
8458394	  741.7	  572.9	 4682.0	...
8458395	  741.6	  572.9	 4682.0	...
8458396	  741.3	  572.7	 4683.0	...
8458397	  741.2	  573.0	 4684.0	...
8458398	  741.2	  573.5	 4686.0	...
8458399	  741.4	  574.0	 4684.0	...
8458400	  741.5	  574.0	 4682.0	...
8458401	  741.4	  574.0	 4679.0	...
8458402	  741.2	  574.1	 4679.0	...
8458403	  741.2	  574.3	 4681.0	...
8458404	  741.0	  574.5	 4684.0	...
8458405	  740.8	  574.4	 4685.0	...
8458406	  740.7	  574.2	 4684.0	...
8458407	  740.7	  573.7	 4682.0	...
8458408	  740.9	  573.2	 4681.0	...
8458409	  741.0	  572.8	 4680.0	...
8458410	  741.3	  572.9	 4679.0	...
8458411	  741.3	  573.1	 4679.0	...
8458412	  741.3	  573.3	 4680.0	...
8458413	  741.0	  573.5	 4681.0	...
8458414	  740.8	  573.6	 4681.0	...
8458415	  740.4	  574.0	 4680.0	...
8458416	  740.2	  574.4	 4681.0	...
8458417	  740.3	  574.5	 4682.0	...
8458418	  740.6	  574.5	 4679.0	...
8458419	  741.0	  574.7	 4675.0	...
8458420	  741.1	  574.8	 4671.0	...
8458421	  741.2	  574.5	 4674.0	...
8458422	  740.9	  574.0	 4678.0	...
8458423	  740.4	  573.5	 4680.0	...
8458424	  740.0	  573.9	 4681.0	...
8458425	  739.9	  574.5	 4682.0	...
8458426	  740.0	  575.0	 4683.0	...
8458427	  740.0	  575.0	 4684.0	...
8458428	  739.9	  575.0	 4685.0	...
8458429	  740.1	  575.0	 4686.0	...
8458430	  740.5	  574.8	 4686.0	...
8458431	  740.9	  574.6	 4687.0	...
8458432	  740.9	  574.4	 4684.0	...
8458433	  740.7	  574.4	 4680.0	...
8458434	  740.5	  574.5	 4676.0	...
8458435	  740.2	  574.5	 4677.0	...
8458436	  740.1	  574.3	 4679.0	...
8458437	  740.1	  574.1	 4680.0	...
8458438	  740.0	  573.7	 4680.0	...
8458439	  740.0	  573.3	 4679.0	...
8458440	  740.1	  573.4	 4680.0	...
8458441	  740.2	  573.7	 4680.0	...
8458442	  740.4	  574.1	 4682.0	...
8458443	  740.5	  574.2	 4682.0	...
8458444	  740.8	  574.1	 4681.0	...
8458445	  741.0	  574.0	 4679.0	...
8458446	  740.6	  574.0	 4678.0	...
8458447	  740.0	  574.1	 4678.0	...
8458448	  739.5	  574.2	 4677.0	...
8458449	  739.5	  574.2	 4677.0	...
8458450	  739.7	  574.2	 4677.0	...
8458451	  739.8	  574.1	 4678.0	...
8458452	  739.7	  574.2	 4680.0	...
8458453	  739.6	  574.7	 4676.0	...
8458454	  739.8	  575.1	 4673.0	...
8458455	  740.3	  575.5	 4668.0	...
8458456	  740.4	  575.3	 4668.0	...
8458457	  740.1	  574.9	 4670.0	...
8458458	  739.7	  574.4	 4673.0	...
8458459	  739.6	  574.4	 4677.0	...
8458460	  739.3	  574.5	 4676.0	...
8458461	  739.1	  574.7	 4675.0	...
8458462	  738.9	  574.8	 4675.0	...
8458463	  738.8	  574.8	 4675.0	...
8458464	  739.4	  575.2	 4674.0	...
8458465	  739.8	  575.6	 4671.0	...
8458466	  740.1	  576.1	 4669.0	...
8458467	  739.9	  576.0	 4668.0	...
8458468	  739.9	  575.8	 4671.0	...
8458469	  739.9	  575.4	 4673.0	...
8458470	  740.0	  575.3	 4674.0	...
8458471	  739.1	  575.3	 4674.0	...
8458472	  738.2	  574.7	 4674.0	...
8458473	  737.3	  574.2	 4674.0	...
8458474	  737.3	  573.6	 4674.0	...
8458475	  737.3	  573.9	 4673.0	...
MSG	8458476 0000 _ Number On
8458476	  737.3	  574.2	 4674.0	...
8458477	  737.3	  574.6	 4675.0	...
8458478	  737.3	  574.8	 4675.0	...
8458479	  737.9	  574.9	 4675.0	...
8458480	  738.4	  574.9	 4673.0	...
8458481	  738.9	  574.8	 4672.0	...
8458482	  738.9	  574.7	 4673.0	...
8458483	  738.9	  574.7	 4675.0	...
8458484	  738.9	  575.1	 4677.0	...
8458485	  739.0	  575.4	 4677.0	...
8458486	  739.2	  575.7	 4676.0	...
8458487	  739.2	  575.9	 4675.0	...
8458488	  739.0	  576.3	 4675.0	...
8458489	  738.8	  576.7	 4675.0	...
8458490	  738.9	  576.7	 4675.0	...
8458491	  738.6	  575.9	 4676.0	...
8458492	  738.4	  575.1	 4681.0	...
8458493	  738.1	  574.6	 4686.0	...
8458494	  738.1	  574.8	 4684.0	...
8458495	  738.3	  575.0	 4679.0	...
8458496	  738.5	  574.9	 4676.0	...
8458497	  738.8	  574.7	 4680.0	...
8458498	  738.9	  574.6	 4684.0	...
8458499	  738.9	  575.0	 4686.0	...
8458500	  739.1	  575.5	 4687.0	...
8458501	  739.2	  575.7	 4684.0	...
8458502	  738.9	  575.2	 4680.0	...
8458503	  738.6	  574.8	 4679.0	...
8458504	  738.3	  574.6	 4680.0	...
8458505	  738.3	  574.5	 4680.0	...
8458506	  738.3	  574.9	 4678.0	...
8458507	  737.9	  575.4	 4678.0	...
8458508	  737.5	  575.9	 4680.0	...
8458509	  737.5	  576.0	 4682.0	...
8458510	  738.0	  576.0	 4682.0	...
8458511	  738.0	  576.1	 4683.0	...
8458512	  737.5	  576.2	 4683.0	...
8458513	  736.9	  576.4	 4681.0	...
8458514	  736.6	  575.8	 4679.0	...
8458515	  736.2	  575.2	 4677.0	...
8458516	  736.1	  574.6	 4678.0	...
8458517	  736.1	  574.5	 4678.0	...
8458518	  736.1	  574.9	 4679.0	...
8458519	  736.1	  575.3	 4679.0	...
8458520	  736.0	  575.6	 4679.0	...
8458521	  736.0	  575.5	 4679.0	...
8458522	  736.7	  575.3	 4678.0	...
8458523	  737.3	  575.1	 4677.0	...
8458524	  737.9	  575.0	 4676.0	...
8458525	  737.8	  574.9	 4676.0	...
8458526	  738.1	  574.8	 4676.0	...
8458527	  738.5	  574.9	 4677.0	...
8458528	  738.8	  574.9	 4677.0	...
8458529	  739.0	  574.9	 4677.0	...
8458530	  739.2	  574.9	 4676.0	...
8458531	  739.2	  574.9	 4676.0	...
8458532	  738.9	  575.0	 4676.0	...
8458533	  738.4	  574.9	 4676.0	...
8458534	  738.1	  574.8	 4676.0	...
8458535	  738.0	  574.7	 4681.0	...
8458536	  737.9	  574.7	 4686.0	...
8458537	  737.8	  574.8	 4688.0	...
8458538	  737.6	  574.9	 4684.0	...
8458539	  738.1	  575.1	 4680.0	...
8458540	  738.4	  575.2	 4677.0	...
8458541	  738.2	  575.3	 4677.0	...
8458542	  737.8	  575.4	 4676.0	...
8458543	  737.4	  575.4	 4673.0	...
8458544	  737.6	  575.6	 4671.0	...
8458545	  737.5	  575.9	 4669.0	...
8458546	  737.2	  576.1	 4669.0	...
8458547	  737.4	  576.1	 4670.0	...
8458548	  737.8	  576.0	 4672.0	...
8458549	  738.1	  576.3	 4673.0	...
8458550	  738.0	  576.5	 4669.0	...
8458551	  737.8	  576.1	 4664.0	...
8458552	  738.0	  575.5	 4660.0	...
8458553	  738.1	  574.9	 4660.0	...
8458554	  738.1	  574.9	 4662.0	...
8458555	  738.1	  574.9	 4664.0	...
8458556	  738.1	  575.0	 4667.0	...
8458557	  738.1	  575.2	 4667.0	...
8458558	  737.9	  575.5	 4667.0	...
8458559	  737.7	  575.7	 4670.0	...
8458560	  737.4	  575.8	 4673.0	...
8458561	  737.1	  575.8	 4676.0	...
8458562	  736.6	  575.7	 4678.0	...
8458563	  736.3	  575.6	 4679.0	...
8458564	  736.1	  575.6	 4679.0	...
8458565	  736.0	  575.7	 4676.0	...
8458566	  736.0	  575.9	 4675.0	...
8458567	  736.0	  576.0	 4674.0	...
8458568	  736.1	  576.4	 4674.0	...
8458569	  736.1	  576.9	 4672.0	...
8458570	  736.1	  577.5	 4670.0	...
8458571	  736.0	  577.4	 4670.0	...
8458572	  736.1	  576.9	 4673.0	...
8458573	  736.1	  576.5	 4676.0	...
8458574	  735.7	  576.3	 4673.0	...
8458575	  735.2	  576.3	 4667.0	...
8458576	  734.9	  576.3	 4663.0	...
8458577	  735.0	  576.3	 4666.0	...
8458578	  735.1	  576.2	 4670.0	...
8458579	  735.1	  576.2	 4673.0	...
8458580	  735.2	  576.2	 4674.0	...
8458581	  735.3	  576.2	 4676.0	...
8458582	  735.6	  576.3	 4676.0	...
8458583	  736.0	  576.4	 4675.0	...
8458584	  736.5	  576.4	 4675.0	...
8458585	  736.5	  576.5	 4672.0	...
8458586	  736.3	  576.3	 4669.0	...
8458587	  736.0	  576.1	 4667.0	...
8458588	  735.8	  576.3	 4667.0	...
8458589	  735.5	  576.6	 4668.0	...
8458590	  735.2	  576.9	 4667.0	...
8458591	  735.1	  576.8	 4667.0	...
8458592	  735.1	  576.7	 4666.0	...
8458593	  735.2	  576.5	 4666.0	...
8458594	  735.8	  576.4	 4666.0	...
8458595	  736.5	  576.3	 4665.0	...
8458596	  737.2	  576.0	 4664.0	...
8458597	  737.2	  575.9	 4664.0	...
8458598	  737.0	  575.8	 4664.0	...
8458599	  736.7	  575.8	 4665.0	...
8458600	  736.5	  575.9	 4666.0	...
8458601	  736.3	  576.0	 4667.0	...
8458602	  736.0	  576.1	 4665.0	...
8458603	  736.0	  576.0	 4664.0	...
8458604	  736.2	  576.0	 4662.0	...
8458605	  736.3	  576.2	 4664.0	...
8458606	  736.3	  576.5	 4665.0	...
8458607	  736.0	  576.6	 4667.0	...
8458608	  735.7	  576.6	 4667.0	...
8458609	  735.4	  576.7	 4666.0	...
8458610	  736.0	  577.0	 4663.0	...
8458611	  736.7	  577.3	 4661.0	...
8458612	  737.1	  577.4	 4659.0	...
8458613	  736.8	  577.1	 4658.0	...
8458614	  736.6	  576.8	 4658.0	...
8458615	  736.6	  576.6	 4660.0	...
8458616	  736.6	  576.6	 4661.0	...
8458617	  736.7	  576.5	 4658.0	...
8458618	  736.7	  576.5	 4653.0	...
8458619	  737.0	  576.5	 4648.0	...
8458620	  737.2	  576.4	 4650.0	...
8458621	  737.3	  576.3	 4656.0	...
8458622	  737.3	  576.1	 4661.0	...
8458623	  737.3	  576.0	 4665.0	...
8458624	  737.4	  576.0	 4664.0	...
8458625	  737.4	  576.1	 4662.0	...
8458626	  737.5	  576.2	 4660.0	...
8458627	  737.6	  576.3	 4659.0	...
8458628	  737.6	  576.5	 4659.0	...
8458629	  737.5	  576.5	 4660.0	...
8458630	  737.1	  576.4	 4659.0	...
8458631	  736.6	  576.3	 4658.0	...
8458632	  736.6	  576.5	 4657.0	...
8458633	  737.0	  576.6	 4655.0	...
8458634	  737.5	  576.0	 4653.0	...
8458635	  737.6	  575.2	 4651.0	...
8458636	  737.5	  574.6	 4649.0	...
8458637	  737.4	  574.8	 4647.0	...
8458638	  737.3	  574.9	 4646.0	...
8458639	  737.0	  575.0	 4645.0	...
8458640	  736.6	  575.0	 4647.0	...
8458641	  736.1	  575.0	 4649.0	...
8458642	  736.0	  575.2	 4651.0	...
8458643	  735.9	  575.5	 4651.0	...
8458644	  736.1	  575.7	 4651.0	...
8458645	  736.3	  575.9	 4652.0	...
8458646	  736.4	  576.1	 4653.0	...
8458647	  736.3	  576.5	 4651.0	...
8458648	  736.2	  576.7	 4648.0	...
8458649	  735.8	  577.1	 4648.0	...
8458650	  735.5	  577.4	 4651.0	...
8458651	  736.1	  577.5	 4653.0	...
8458652	  736.9	  577.4	 4651.0	...
8458653	  737.6	  576.9	 4649.0	...
8458654	  737.3	  576.7	 4647.0	...
8458655	  737.1	  576.6	 4645.0	...
8458656	  736.9	  576.8	 4640.0	...
8458657	  736.6	  576.8	 4636.0	...
8458658	  736.4	  576.7	 4639.0	...
8458659	  735.9	  576.7	 4643.0	...
8458660	  735.6	  576.6	 4644.0	...
8458661	  735.4	  576.5	 4640.0	...
8458662	  735.3	  576.3	 4638.0	...
8458663	  735.0	  576.0	 4641.0	...
8458664	  734.7	  575.9	 4639.0	...
8458665	  735.2	  575.7	 4633.0	...
8458666	  735.9	  575.6	 4627.0	...
8458667	  736.5	  575.5	 4632.0	...
8458668	  736.3	  575.6	 4638.0	...
8458669	  736.2	  576.1	 4646.0	...
8458670	  736.1	  576.7	 4647.0	...
8458671	  736.0	  577.4	 4645.0	...
8458672	  736.0	  577.5	 4640.0	...
8458673	  736.2	  577.2	 4637.0	...
8458674	  736.2	  576.8	 4638.0	...
8458675	  736.0	  576.2	 4640.0	...
8458676	  736.0	  576.0	 4642.0	...
8458677	  736.1	  576.0	 4642.0	...
8458678	  736.4	  576.5	 4639.0	...
8458679	  736.6	  576.8	 4637.0	...
8458680	  736.8	  576.8	 4637.0	...
8458681	  736.9	  576.6	 4639.0	...
8458682	  736.6	  576.4	 4642.0	...
8458683	  736.2	  576.6	 4642.0	...
8458684	  735.9	  576.7	 4640.0	...
8458685	  735.9	  576.6	 4637.0	...
8458686	  736.4	  576.3	 4636.0	...
8458687	  736.8	  576.1	 4635.0	...
8458688	  737.0	  576.1	 4635.0	...
8458689	  736.9	  576.2	 4635.0	...
8458690	  736.9	  576.3	 4633.0	...
8458691	  737.1	  576.4	 4631.0	...
8458692	  737.0	  576.3	 4630.0	...
8458693	  736.7	  576.2	 4633.0	...
8458694	  736.6	  575.7	 4638.0	...
8458695	  737.0	  575.3	 4641.0	...
8458696	  737.3	  575.0	 4640.0	...
8458697	  737.5	  574.9	 4636.0	...
8458698	  737.2	  574.9	 4633.0	...
8458699	  736.5	  574.9	 4633.0	...
8458700	  735.7	  575.0	 4630.0	...
8458701	  735.7	  574.9	 4626.0	...
8458702	  736.1	  574.8	 4622.0	...
8458703	  736.4	  574.7	 4622.0	...
8458704	  736.6	  574.9	 4623.0	...
8458705	  736.9	  575.1	 4623.0	...
8458706	  737.4	  575.5	 4622.0	...
8458707	  737.8	  575.9	 4620.0	...
8458708	  737.5	  576.3	 4618.0	...
8458709	  737.0	  576.4	 4616.0	...
8458710	  736.6	  576.1	 4617.0	...
8458711	  736.8	  575.7	 4617.0	...
8458712	  737.0	  575.4	 4619.0	...
8458713	  737.3	  575.1	 4620.0	...
8458714	  737.6	  574.9	 4621.0	...
8458715	  737.4	  574.8	 4621.0	...
8458716	  737.2	  574.8	 4620.0	...
8458717	  737.0	  574.8	 4620.0	...
8458718	  736.9	  574.8	 4620.0	...
8458719	  736.9	  574.9	 4620.0	...
8458720	  736.9	  575.0	 4621.0	...
8458721	  737.0	  575.2	 4621.0	...
8458722	  736.9	  575.2	 4621.0	...
8458723	  736.9	  575.2	 4620.0	...
8458724	  736.9	  575.1	 4618.0	...
8458725	  737.0	  575.0	 4617.0	...
8458726	  737.0	  574.5	 4616.0	...
8458727	  737.1	  574.0	 4619.0	...
8458728	  737.0	  573.9	 4621.0	...
8458729	  737.1	  574.7	 4625.0	...
8458730	  737.2	  575.4	 4625.0	...
8458731	  737.3	  575.3	 4625.0	...
8458732	  737.5	  574.7	 4624.0	...
8458733	  737.6	  574.2	 4623.0	...
8458734	  737.8	  574.8	 4623.0	...
8458735	  737.3	  575.5	 4620.0	...
8458736	  736.7	  576.2	 4617.0	...
8458737	  735.8	  576.1	 4614.0	...
8458738	  735.5	  575.8	 4614.0	...
8458739	  735.5	  575.5	 4615.0	...
8458740	  735.7	  575.3	 4616.0	...
8458741	  736.2	  575.3	 4617.0	...
8458742	  736.5	  575.2	 4619.0	...
8458743	  737.1	  575.2	 4621.0	...
8458744	  737.2	  575.3	 4618.0	...
8458745	  737.4	  575.4	 4614.0	...
8458746	  737.3	  575.6	 4610.0	...
8458747	  737.2	  575.5	 4609.0	...
8458748	  737.2	  575.4	 4607.0	...
8458749	  737.1	  575.0	 4606.0	...
8458750	  736.6	  574.8	 4606.0	...
8458751	  736.1	  574.7	 4607.0	...
8458752	  735.7	  574.9	 4608.0	...
8458753	  735.8	  574.9	 4608.0	...
8458754	  735.9	  574.9	 4605.0	...
8458755	  735.7	  575.0	 4602.0	...
8458756	  735.4	  575.0	 4599.0	...
8458757	  736.0	  575.3	 4600.0	...
8458758	  737.0	  575.6	 4603.0	...
8458759	  738.2	  575.8	 4606.0	...
8458760	  738.5	  575.3	 4601.0	...
8458761	  738.7	  574.7	 4594.0	...
8458762	  738.7	  574.3	 4590.0	...
8458763	  738.6	  574.4	 4593.0	...
8458764	  738.4	  574.4	 4596.0	...
8458765	  738.4	  574.4	 4597.0	...
8458766	  738.4	  574.4	 4596.0	...
8458767	  738.1	  574.4	 4595.0	...
8458768	  737.6	  574.4	 4592.0	...
8458769	  737.1	  574.6	 4589.0	...
8458770	  737.0	  574.8	 4586.0	...
8458771	  737.0	  575.1	 4585.0	...
8458772	  737.1	  575.1	 4584.0	...
8458773	  737.2	  575.0	 4584.0	...
8458774	  737.3	  575.0	 4582.0	...
8458775	  737.3	  575.2	 4581.0	...
8458776	  737.2	  575.4	 4580.0	...
8458777	  737.0	  575.1	 4580.0	...
MSG	8458778 0000 _ Number Off
8458778	  736.9	  574.7	 4580.0	...
8458779	  737.1	  574.3	 4580.0	...
8458780	  737.4	  574.3	 4580.0	...
8458781	  737.7	  574.3	 4580.0	...
8458782	  737.7	  574.3	 4580.0	...
8458783	  737.8	  574.4	 4581.0	...
8458784	  737.8	  574.3	 4582.0	...
8458785	  737.8	  574.2	 4583.0	...
8458786	  737.8	  574.2	 4585.0	...
8458787	  737.7	  574.2	 4585.0	...
8458788	  737.7	  574.3	 4582.0	...
8458789	  737.8	  574.4	 4578.0	...
8458790	  738.0	  574.8	 4575.0	...
8458791	  738.0	  575.0	 4576.0	...
8458792	  737.9	  574.8	 4576.0	...
8458793	  737.7	  574.3	 4573.0	...
8458794	  737.8	  573.8	 4569.0	...
8458795	  738.0	  573.7	 4565.0	...
8458796	  737.7	  573.4	 4565.0	...
8458797	  736.8	  573.2	 4566.0	...
8458798	  735.9	  573.1	 4566.0	...
8458799	  735.7	  573.3	 4565.0	...
8458800	  735.8	  573.4	 4565.0	...
8458801	  735.7	  573.5	 4565.0	...
8458802	  735.5	  573.3	 4564.0	...
8458803	  736.2	  573.1	 4563.0	...
8458804	  737.2	  573.5	 4563.0	...
8458805	  737.6	  574.2	 4561.0	...
8458806	  737.1	  575.0	 4560.0	...
8458807	  736.7	  575.1	 4559.0	...
8458808	  736.7	  574.7	 4556.0	...
8458809	  736.7	  574.2	 4555.0	...
8458810	  736.6	  573.7	 4553.0	...
8458811	  736.9	  573.7	 4552.0	...
8458812	  737.2	  573.7	 4552.0	...
8458813	  737.5	  573.8	 4551.0	...
8458814	  737.5	  574.0	 4550.0	...
8458815	  737.5	  574.3	 4551.0	...
8458816	  737.6	  574.4	 4552.0	...
8458817	  737.7	  574.3	 4553.0	...
8458818	  737.1	  574.1	 4551.0	...
8458819	  736.3	  574.1	 4546.0	...
8458820	  735.9	  574.3	 4541.0	...
8458821	  736.1	  574.7	 4539.0	...
8458822	  736.3	  575.2	 4540.0	...
8458823	  736.3	  575.4	 4540.0	...
8458824	  736.5	  575.7	 4540.0	...
8458825	  736.6	  575.8	 4542.0	...
8458826	  736.8	  575.6	 4544.0	...
8458827	  736.7	  575.4	 4540.0	...
8458828	  736.2	  574.3	 4535.0	...
8458829	  735.8	  573.2	 4530.0	...
8458830	  735.5	  572.1	 4531.0	...
8458831	  735.8	  572.0	 4532.0	...
8458832	  736.0	  572.3	 4531.0	...
8458833	  736.4	  572.7	 4529.0	...
8458834	  736.6	  573.2	 4528.0	...
8458835	  736.8	  573.3	 4528.0	...
8458836	  736.4	  573.5	 4530.0	...
8458837	  736.2	  573.7	 4532.0	...
8458838	  735.9	  573.8	 4533.0	...
8458839	  736.1	  573.7	 4529.0	...
8458840	  736.3	  573.5	 4524.0	...
8458841	  736.4	  573.6	 4520.0	...
8458842	  736.6	  573.9	 4522.0	...
8458843	  736.3	  574.3	 4524.0	...
8458844	  735.9	  574.7	 4525.0	...
8458845	  735.5	  574.9	 4525.0	...
8458846	  735.6	  575.5	 4526.0	...
8458847	  735.7	  575.9	 4527.0	...
8458848	  735.9	  576.2	 4526.0	...
8458849	  736.1	  575.9	 4524.0	...
8458850	  736.3	  575.4	 4522.0	...
8458851	  736.5	  575.1	 4523.0	...
8458852	  736.5	  574.9	 4523.0	...
8458853	  736.5	  574.9	 4523.0	...
8458854	  736.4	  574.9	 4523.0	...
8458855	  736.4	  575.0	 4523.0	...
8458856	  736.4	  575.1	 4523.0	...
8458857	  736.5	  575.2	 4523.0	...
8458858	  736.6	  575.2	 4520.0	...
8458859	  736.7	  575.3	 4517.0	...
8458860	  736.6	  575.4	 4513.0	...
8458861	  736.6	  575.5	 4509.0	...
8458862	  736.6	  575.5	 4505.0	...
8458863	  736.6	  575.4	 4506.0	...
8458864	  736.5	  575.1	 4512.0	...
8458865	  736.2	  574.9	 4514.0	...
8458866	  735.7	  575.0	 4511.0	...
8458867	  735.4	  575.2	 4505.0	...
8458868	  735.2	  575.5	 4502.0	...
8458869	  735.1	  575.5	 4499.0	...
8458870	  735.0	  575.6	 4500.0	...
8458871	  734.8	  575.6	 4503.0	...
8458872	  734.7	  575.5	 4506.0	...
8458873	  734.7	  575.2	 4505.0	...
8458874	  734.8	  574.9	 4502.0	...
8458875	  735.1	  575.0	 4502.0	...
8458876	  735.3	  575.3	 4505.0	...
8458877	  735.4	  575.4	 4508.0	...
8458878	  735.4	  575.0	 4508.0	...
8458879	  735.3	  574.5	 4507.0	...
8458880	  735.2	  574.3	 4504.0	...
8458881	  735.1	  574.4	 4498.0	...
8458882	  735.0	  574.9	 4493.0	...
8458883	  735.0	  575.4	 4492.0	...
8458884	  735.0	  575.2	 4494.0	...
8458885	  735.0	  574.6	 4496.0	...
8458886	  735.4	  574.4	 4495.0	...
8458887	  735.9	  574.8	 4495.0	...
8458888	  735.8	  575.3	 4491.0	...
8458889	  735.2	  575.4	 4486.0	...
8458890	  734.6	  575.6	 4480.0	...
8458891	  734.6	  575.6	 4479.0	...
8458892	  734.6	  575.5	 4481.0	...
8458893	  734.4	  574.9	 4483.0	...
8458894	  734.3	  574.4	 4485.0	...
8458895	  734.3	  574.1	 4482.0	...
8458896	  734.2	  574.8	 4480.0	...
8458897	  734.1	  575.5	 4476.0	...
8458898	  734.5	  576.0	 4474.0	...
8458899	  735.2	  575.9	 4474.0	...
8458900	  735.8	  575.8	 4475.0	...
8458901	  735.9	  575.7	 4475.0	...
8458902	  736.0	  575.5	 4473.0	...
8458903	  735.9	  575.4	 4475.0	...
8458904	  735.8	  575.3	 4478.0	...
8458905	  735.6	  575.1	 4482.0	...
8458906	  735.6	  574.9	 4479.0	...
8458907	  735.6	  574.7	 4476.0	...
8458908	  735.6	  574.7	 4472.0	...
8458909	  735.4	  574.6	 4472.0	...
8458910	  735.3	  574.7	 4471.0	...
8458911	  735.2	  574.8	 4470.0	...
8458912	  735.3	  575.0	 4470.0	...
8458913	  735.2	  575.5	 4472.0	...
8458914	  735.0	  575.8	 4474.0	...
8458915	  734.8	  576.2	 4474.0	...
8458916	  734.8	  576.3	 4474.0	...
8458917	  734.7	  576.5	 4471.0	...
8458918	  734.8	  576.4	 4467.0	...
8458919	  735.0	  576.4	 4462.0	...
8458920	  735.1	  576.5	 4462.0	...
8458921	  735.0	  576.4	 4466.0	...
8458922	  734.8	  576.0	 4470.0	...
8458923	  734.6	  575.6	 4470.0	...
8458924	  734.5	  575.4	 4467.0	...
8458925	  734.5	  575.3	 4465.0	...
8458926	  734.5	  575.4	 4465.0	...
8458927	  734.4	  575.6	 4462.0	...
8458928	  734.4	  575.6	 4459.0	...
8458929	  734.3	  575.6	 4456.0	...
8458930	  734.3	  575.5	 4455.0	...
8458931	  734.4	  575.6	 4454.0	...
8458932	  734.6	  575.7	 4454.0	...
8458933	  734.7	  575.8	 4453.0	...
8458934	  734.7	  575.9	 4453.0	...
8458935	  734.7	  576.0	 4452.0	...
8458936	  734.9	  576.0	 4449.0	...
8458937	  735.1	  576.0	 4446.0	...
8458938	  735.4	  575.9	 4444.0	...
8458939	  735.7	  575.8	 4444.0	...
8458940	  735.4	  575.8	 4445.0	...
8458941	  734.9	  576.0	 4447.0	...
8458942	  734.7	  576.1	 4448.0	...
8458943	  735.0	  575.8	 4448.0	...
8458944	  735.5	  575.3	 4448.0	...
8458945	  735.8	  574.8	 4448.0	...
8458946	  735.9	  574.8	 4448.0	...
8458947	  735.6	  574.5	 4447.0	...
8458948	  735.1	  574.3	 4445.0	...
8458949	  734.9	  575.4	 4443.0	...
8458950	  734.7	  576.7	 4442.0	...
8458951	  734.7	  577.9	 4440.0	...
8458952	  734.7	  577.8	 4439.0	...
8458953	  734.7	  577.6	 4440.0	...
8458954	  734.8	  577.4	 4441.0	...
8458955	  734.9	  576.8	 4441.0	...
8458956	  735.0	  576.0	 4440.0	...
8458957	  735.1	  575.6	 4440.0	...
8458958	  735.7	  575.9	 4441.0	...
8458959	  736.3	  576.0	 4440.0	...
8458960	  737.0	  575.8	 4439.0	...
8458961	  737.2	  575.8	 4438.0	...
8458962	  736.6	  576.0	 4438.0	...
8458963	  735.8	  576.4	 4439.0	...
8458964	  734.8	  576.6	 4440.0	...
8458965	  734.6	  576.6	 4440.0	...
8458966	  734.5	  577.0	 4439.0	...
8458967	  734.5	  577.5	 4436.0	...
8458968	  734.5	  577.6	 4433.0	...
8458969	  734.7	  577.2	 4430.0	...
8458970	  735.3	  576.8	 4429.0	...
8458971	  736.0	  576.7	 4429.0	...
8458972	  736.3	  576.6	 4431.0	...
8458973	  736.1	  576.5	 4432.0	...
8458974	  735.9	  576.9	 4431.0	...
8458975	  735.7	  577.3	 4429.0	...
8458976	  735.6	  577.8	 4428.0	...
8458977	  735.5	  577.9	 4429.0	...
8458978	  735.4	  577.6	 4430.0	...
8458979	  735.3	  577.2	 4430.0	...
8458980	  735.0	  576.9	 4426.0	...
8458981	  734.7	  577.0	 4423.0	...
8458982	  734.7	  577.0	 4420.0	...
8458983	  734.9	  576.5	 4421.0	...
8458984	  735.1	  575.9	 4423.0	...
8458985	  735.1	  575.9	 4424.0	...
8458986	  735.1	  576.4	 4424.0	...
8458987	  735.1	  576.9	 4424.0	...
8458988	  735.3	  576.9	 4423.0	...
8458989	  735.5	  576.9	 4422.0	...
8458990	  735.4	  577.2	 4422.0	...
8458991	  735.1	  577.5	 4422.0	...
MSG	8458992 0000 _ Number On
8458992	  735.1	  576.6	 4423.0	...
8458993	  735.3	  575.6	 4423.0	...
8458994	  735.5	  574.6	 4424.0	...
8458995	  735.5	  574.7	 4420.0	...
8458996	  735.5	  574.8	 4417.0	...
8458997	  735.5	  575.1	 4412.0	...
8458998	  735.6	  575.4	 4411.0	...
8458999	  735.6	  575.5	 4411.0	...
8459000	  735.6	  575.3	 4413.0	...
8459001	  735.6	  575.1	 4414.0	...
8459002	  735.6	  575.1	 4413.0	...
8459003	  735.5	  575.0	 4411.0	...
8459004	  735.3	  574.8	 4410.0	...
8459005	  735.2	  575.0	 4412.0	...
8459006	  735.1	  575.5	 4414.0	...
8459007	  735.2	  576.0	 4415.0	...
8459008	  735.1	  576.1	 4415.0	...
8459009	  735.1	  576.0	 4414.0	...
8459010	  735.1	  575.8	 4414.0	...
8459011	  735.6	  575.6	 4415.0	...
8459012	  736.0	  575.4	 4416.0	...
8459013	  736.6	  575.4	 4415.0	...
8459014	  736.7	  575.7	 4410.0	...
8459015	  736.8	  576.2	 4406.0	...
8459016	  736.1	  576.8	 4404.0	...
8459017	  735.5	  577.0	 4406.0	...
8459018	  735.0	  576.9	 4407.0	...
8459019	  735.0	  576.2	 4406.0	...
8459020	  735.6	  575.6	 4405.0	...
8459021	  736.1	  575.2	 4405.0	...
8459022	  736.6	  575.3	 4403.0	...
8459023	  736.4	  575.6	 4400.0	...
8459024	  736.2	  576.2	 4399.0	...
8459025	  735.8	  576.8	 4400.0	...
8459026	  735.4	  577.0	 4398.0	...
8459027	  735.1	  577.0	 4396.0	...
8459028	  735.1	  576.6	 4393.0	...
8459029	  735.2	  576.3	 4394.0	...
8459030	  735.6	  576.4	 4395.0	...
8459031	  735.9	  576.9	 4395.0	...
8459032	  736.1	  577.4	 4392.0	...
8459033	  735.9	  577.5	 4388.0	...
8459034	  735.7	  577.6	 4389.0	...
8459035	  735.5	  577.4	 4392.0	...
8459036	  735.2	  577.5	 4396.0	...
8459037	  735.0	  577.6	 4396.0	...
8459038	  734.9	  577.7	 4395.0	...
8459039	  735.0	  577.8	 4393.0	...
8459040	  735.2	  577.8	 4392.0	...
8459041	  735.3	  577.9	 4390.0	...
8459042	  735.7	  577.8	 4389.0	...
8459043	  735.9	  577.6	 4388.0	...
8459044	  735.6	  577.4	 4388.0	...
8459045	  735.1	  577.2	 4387.0	...
8459046	  735.1	  577.1	 4385.0	...
8459047	  735.6	  576.9	 4384.0	...
8459048	  736.1	  577.0	 4383.0	...
8459049	  736.3	  577.6	 4383.0	...
8459050	  736.7	  578.1	 4386.0	...
8459051	  737.1	  578.4	 4389.0	...
8459052	  737.2	  578.7	 4392.0	...
8459053	  737.2	  579.1	 4388.0	...
8459054	  736.9	  579.8	 4383.0	...
8459055	  736.5	  580.0	 4378.0	...
8459056	  736.7	  579.6	 4382.0	...
8459057	  737.2	  578.9	 4385.0	...
8459058	  737.2	  578.3	 4386.0	...
8459059	  736.8	  578.4	 4385.0	...
8459060	  736.4	  578.3	 4384.0	...
8459061	  736.2	  578.2	 4385.0	...
8459062	  736.1	  578.2	 4385.0	...
8459063	  736.0	  578.3	 4384.0	...
8459064	  736.0	  578.5	 4382.0	...
8459065	  736.0	  578.6	 4381.0	...
8459066	  736.1	  578.6	 4381.0	...
8459067	  736.3	  578.6	 4382.0	...
8459068	  736.5	  578.7	 4383.0	...
8459069	  736.6	  578.3	 4382.0	...
8459070	  736.6	  577.8	 4382.0	...
8459071	  736.5	  577.4	 4381.0	...
8459072	  735.9	  577.5	 4385.0	...
8459073	  735.3	  577.6	 4389.0	...
8459074	  734.6	  578.0	 4388.0	...
8459075	  734.4	  578.3	 4382.0	...
8459076	  734.3	  578.7	 4377.0	...
8459077	  734.4	  578.8	 4377.0	...
8459078	  734.7	  578.9	 4378.0	...
8459079	  735.0	  578.9	 4381.0	...
8459080	  735.6	  578.8	 4383.0	...
8459081	  736.0	  578.8	 4384.0	...
8459082	  736.5	  578.8	 4381.0	...
8459083	  736.7	  578.6	 4377.0	...
8459084	  736.8	  578.3	 4375.0	...
8459085	  736.6	  578.1	 4374.0	...
8459086	  736.3	  578.5	 4374.0	...
8459087	  736.0	  578.9	 4373.0	...
8459088	  736.2	  578.7	 4373.0	...
8459089	  736.3	  578.2	 4373.0	...
8459090	  736.4	  578.2	 4373.0	...
8459091	  736.4	  578.6	 4373.0	...
8459092	  736.5	  579.2	 4373.0	...
8459093	  736.5	  579.3	 4372.0	...
8459094	  736.6	  579.5	 4372.0	...
8459095	  736.5	  579.7	 4371.0	...
8459096	  736.4	  579.8	 4371.0	...
8459097	  736.6	  579.7	 4369.0	...
8459098	  736.8	  579.3	 4369.0	...
8459099	  737.1	  579.5	 4369.0	...
8459100	  737.1	  579.6	 4370.0	...
8459101	  737.3	  579.8	 4372.0	...
8459102	  737.5	  579.2	 4372.0	...
8459103	  737.7	  578.9	 4372.0	...
8459104	  737.7	  578.8	 4370.0	...
8459105	  737.5	  579.0	 4369.0	...
8459106	  737.1	  579.2	 4368.0	...
8459107	  736.8	  579.3	 4370.0	...
8459108	  736.6	  579.3	 4373.0	...
8459109	  736.7	  579.2	 4375.0	...
8459110	  736.9	  579.2	 4376.0	...
8459111	  737.0	  579.1	 4376.0	...
8459112	  737.0	  579.1	 4375.0	...
8459113	  737.0	  579.1	 4373.0	...
8459114	  737.0	  579.1	 4373.0	...
8459115	  737.0	  579.2	 4374.0	...
8459116	  737.0	  579.7	 4376.0	...
8459117	  737.0	  580.3	 4378.0	...
8459118	  737.2	  580.7	 4380.0	...
8459119	  737.4	  580.6	 4379.0	...
8459120	  737.3	  580.6	 4376.0	...
8459121	  737.0	  580.5	 4374.0	...
8459122	  736.5	  580.4	 4375.0	...
8459123	  736.5	  580.3	 4375.0	...
8459124	  736.4	  580.0	 4375.0	...
8459125	  736.5	  579.6	 4375.0	...
8459126	  736.6	  579.3	 4375.0	...
8459127	  736.8	  579.2	 4376.0	...
8459128	  736.9	  579.8	 4376.0	...
8459129	  736.7	  580.5	 4376.0	...
8459130	  736.4	  580.5	 4375.0	...
8459131	  735.9	  580.0	 4375.0	...
8459132	  735.8	  579.4	 4377.0	...
8459133	  735.6	  579.5	 4379.0	...
8459134	  735.5	  579.7	 4381.0	...
8459135	  735.5	  580.1	 4380.0	...
8459136	  735.3	  580.5	 4379.0	...
8459137	  735.1	  580.8	 4379.0	...
8459138	  734.7	  580.6	 4378.0	...
8459139	  734.6	  580.3	 4377.0	...
8459140	  734.7	  580.1	 4374.0	...
8459141	  735.2	  580.0	 4371.0	...
8459142	  735.9	  580.0	 4369.0	...
8459143	  736.3	  580.1	 4369.0	...
8459144	  736.5	  580.3	 4370.0	...
8459145	  736.5	  580.4	 4369.0	...
8459146	  736.3	  580.5	 4370.0	...
8459147	  736.2	  580.5	 4371.0	...
8459148	  736.3	  580.5	 4374.0	...
8459149	  736.7	  580.4	 4377.0	...
8459150	  736.5	  580.4	 4380.0	...
8459151	  735.9	  580.1	 4379.0	...
8459152	  735.3	  579.8	 4379.0	...
8459153	  735.8	  580.0	 4380.0	...
8459154	  736.4	  580.4	 4380.0	...
8459155	  736.7	  581.0	 4382.0	...
8459156	  736.3	  581.2	 4383.0	...
8459157	  735.8	  581.3	 4383.0	...
8459158	  735.6	  581.4	 4381.0	...
8459159	  735.9	  581.3	 4380.0	...
8459160	  736.2	  581.2	 4379.0	...
8459161	  736.7	  581.2	 4379.0	...
8459162	  736.8	  581.2	 4381.0	...
8459163	  736.9	  581.2	 4382.0	...
8459164	  736.9	  580.9	 4382.0	...
8459165	  736.9	  580.6	 4379.0	...
8459166	  737.0	  580.4	 4378.0	...
8459167	  737.2	  580.4	 4377.0	...
8459168	  737.1	  580.3	 4377.0	...
8459169	  736.7	  580.3	 4376.0	...
8459170	  736.4	  580.3	 4375.0	...
8459171	  736.2	  580.8	 4374.0	...
8459172	  736.1	  581.3	 4373.0	...
8459173	  736.0	  581.6	 4372.0	...
8459174	  736.1	  581.5	 4373.0	...
8459175	  736.1	  581.3	 4373.0	...
8459176	  736.0	  581.2	 4370.0	...
8459177	  735.9	  581.3	 4368.0	...
8459178	  735.9	  581.4	 4367.0	...
8459179	  736.0	  581.4	 4368.0	...
8459180	  736.0	  581.2	 4376.0	...
8459181	  736.1	  581.0	 4383.0	...
8459182	  736.1	  580.9	 4390.0	...
8459183	  736.3	  581.3	 4390.0	...
8459184	  736.4	  581.7	 4388.0	...
8459185	  736.5	  581.8	 4387.0	...
8459186	  736.7	  581.6	 4385.0	...
8459187	  736.9	  581.3	 4385.0	...
8459188	  736.9	  581.7	 4385.0	...
8459189	  736.7	  582.0	 4384.0	...
8459190	  736.6	  582.4	 4384.0	...
8459191	  736.6	  582.5	 4384.0	...
8459192	  736.8	  582.6	 4383.0	...
8459193	  736.9	  582.6	 4383.0	...
8459194	  736.2	  582.6	 4382.0	...
8459195	  735.4	  582.5	 4383.0	...
8459196	  734.7	  582.4	 4383.0	...
8459197	  734.9	  582.2	 4384.0	...
8459198	  735.0	  582.3	 4385.0	...
8459199	  735.1	  582.4	 4386.0	...
8459200	  735.5	  582.3	 4386.0	...
8459201	  735.9	  581.8	 4386.0	...
8459202	  736.4	  581.4	 4385.0	...
8459203	  736.5	  581.2	 4384.0	...
8459204	  736.7	  581.3	 4384.0	...
8459205	  736.3	  581.3	 4385.0	...
8459206	  735.8	  581.3	 4385.0	...
8459207	  735.3	  581.1	 4388.0	...
8459208	  735.8	  580.9	 4390.0	...
8459209	  736.4	  580.7	 4393.0	...
8459210	  736.9	  580.6	 4392.0	...
8459211	  736.8	  580.6	 4392.0	...
8459212	  736.6	  580.5	 4392.0	...
8459213	  736.5	  580.6	 4393.0	...
8459214	  736.6	  581.2	 4392.0	...
8459215	  736.9	  581.8	 4392.0	...
8459216	  737.2	  582.3	 4391.0	...
8459217	  737.1	  582.2	 4392.0	...
8459218	  737.0	  582.2	 4392.0	...
8459219	  736.6	  582.3	 4393.0	...
8459220	  736.5	  582.3	 4393.0	...
8459221	  736.5	  582.6	 4393.0	...
8459222	  736.7	  582.8	 4393.0	...
8459223	  736.8	  582.4	 4392.0	...
8459224	  736.9	  581.8	 4391.0	...
8459225	  736.9	  581.1	 4392.0	...
8459226	  736.8	  581.0	 4393.0	...
8459227	  736.5	  581.6	 4394.0	...
8459228	  736.3	  582.3	 4396.0	...
8459229	  736.3	  582.5	 4393.0	...
8459230	  736.4	  582.1	 4390.0	...
8459231	  736.5	  581.7	 4388.0	...
8459232	  736.5	  581.8	 4389.0	...
8459233	  736.6	  581.8	 4389.0	...
8459234	  736.7	  581.7	 4390.0	...
8459235	  736.8	  581.7	 4390.0	...
8459236	  737.0	  581.5	 4389.0	...
8459237	  737.3	  581.3	 4387.0	...
8459238	  737.6	  581.0	 4387.0	...
8459239	  737.6	  580.8	 4390.0	...
8459240	  737.4	  580.7	 4393.0	...
8459241	  737.1	  580.6	 4393.0	...
8459242	  736.9	  580.7	 4393.0	...
8459243	  736.3	  581.1	 4394.0	...
8459244	  735.8	  581.8	 4396.0	...
8459245	  735.4	  582.5	 4395.0	...
8459246	  735.6	  583.0	 4392.0	...
8459247	  735.9	  583.4	 4391.0	...
8459248	  736.2	  583.6	 4393.0	...
8459249	  736.6	  583.2	 4395.0	...
8459250	  736.8	  582.6	 4396.0	...
8459251	  736.9	  582.2	 4396.0	...
8459252	  736.8	  582.3	 4396.0	...
8459253	  736.7	  582.5	 4397.0	...
8459254	  736.6	  582.5	 4398.0	...
8459255	  736.5	  582.7	 4400.0	...
8459256	  736.5	  582.7	 4402.0	...
8459257	  736.5	  582.6	 4403.0	...
8459258	  736.5	  582.5	 4403.0	...
8459259	  736.5	  582.3	 4399.0	...
8459260	  736.6	  582.4	 4395.0	...
8459261	  736.8	  581.9	 4392.0	...
8459262	  737.1	  581.4	 4391.0	...
8459263	  737.1	  580.9	 4392.0	...
8459264	  737.0	  581.4	 4392.0	...
8459265	  737.1	  582.0	 4393.0	...
8459266	  737.3	  582.5	 4394.0	...
8459267	  737.4	  582.6	 4395.0	...
8459268	  737.2	  582.7	 4395.0	...
8459269	  737.0	  583.0	 4396.0	...
8459270	  737.1	  583.1	 4398.0	...
8459271	  737.3	  582.5	 4401.0	...
8459272	  737.5	  581.9	 4403.0	...
8459273	  737.8	  581.4	 4400.0	...
8459274	  737.9	  581.4	 4396.0	...
8459275	  737.8	  581.5	 4397.0	...
8459276	  737.4	  581.5	 4401.0	...
8459277	  737.0	  581.6	 4405.0	...
8459278	  737.0	  581.8	 4405.0	...
8459279	  737.0	  582.0	 4406.0	...
8459280	  737.0	  582.1	 4406.0	...
8459281	  736.9	  582.5	 4407.0	...
8459282	  736.8	  582.9	 4407.0	...
8459283	  736.7	  582.6	 4406.0	...
8459284	  736.7	  581.9	 4406.0	...
8459285	  736.9	  581.7	 4404.0	...
8459286	  737.3	  582.2	 4402.0	...
8459287	  737.7	  582.8	 4398.0	...
8459288	  737.8	  582.4	 4396.0	...
8459289	  737.6	  582.1	 4396.0	...
8459290	  737.5	  581.9	 4397.0	...
8459291	  737.4	  582.0	 4397.0	...
8459292	  737.4	  581.9	 4395.0	...
8459293	  737.7	  581.7	 4395.0	...
8459294	  738.1	  581.7	 4395.0	...
8459295	  738.5	  581.7	 4397.0	...
8459296	  738.4	  581.8	 4400.0	...
8459297	  738.4	  581.0	 4402.0	...
8459298	  738.4	  580.2	 4402.0	...
8459299	  738.6	  580.1	 4402.0	...
8459300	  738.8	  580.8	 4402.0	...
8459301	  738.5	  581.7	 4403.0	...
8459302	  738.0	  581.9	 4405.0	...
8459303	  737.6	  582.0	 4406.0	...
8459304	  737.9	  581.7	 4407.0	...
8459305	  738.2	  581.6	 4408.0	...
8459306	  738.3	  581.6	 4409.0	...
8459307	  738.2	  581.6	 4410.0	...
MSG	8459308 0000 _ Number Off
8459308	  738.1	  581.3	 4410.0	...
8459309	  738.1	  581.0	 4409.0	...
8459310	  738.2	  580.6	 4408.0	...
8459311	  738.2	  580.5	 4408.0	...
8459312	  738.3	  580.5	 4409.0	...
8459313	  738.4	  580.6	 4411.0	...
8459314	  738.6	  580.8	 4412.0	...
8459315	  738.8	  580.9	 4411.0	...
8459316	  738.8	  580.8	 4415.0	...
8459317	  738.9	  580.7	 4419.0	...
8459318	  739.2	  580.6	 4422.0	...
8459319	  739.5	  580.6	 4420.0	...
8459320	  739.8	  581.2	 4417.0	...
8459321	  739.8	  581.7	 4414.0	...
8459322	  739.8	  582.2	 4413.0	...
8459323	  739.8	  582.2	 4413.0	...
8459324	  739.8	  582.0	 4414.0	...
8459325	  739.5	  581.8	 4416.0	...
8459326	  739.3	  581.3	 4416.0	...
8459327	  739.2	  580.9	 4417.0	...
8459328	  739.7	  580.3	 4417.0	...
8459329	  740.2	  580.1	 4421.0	...
8459330	  740.4	  579.9	 4425.0	...
8459331	  740.3	  580.1	 4428.0	...
8459332	  740.0	  580.4	 4428.0	...
8459333	  739.8	  580.7	 4429.0	...
8459334	  739.6	  581.0	 4429.0	...
8459335	  739.6	  581.0	 4429.0	...
8459336	  739.7	  581.0	 4428.0	...
8459337	  739.8	  581.2	 4431.0	...
8459338	  739.9	  581.3	 4435.0	...
8459339	  739.9	  581.3	 4438.0	...
8459340	  739.9	  581.1	 4438.0	...
8459341	  739.9	  581.1	 4439.0	...
8459342	  739.9	  581.1	 4440.0	...
8459343	  740.0	  581.3	 4442.0	...
8459344	  740.0	  581.4	 4442.0	...
8459345	  740.1	  581.6	 4442.0	...
8459346	  740.1	  581.6	 4440.0	...
8459347	  739.8	  581.7	 4439.0	...
8459348	  739.7	  581.7	 4437.0	...
8459349	  739.6	  581.7	 4436.0	...
8459350	  739.4	  581.7	 4435.0	...
8459351	  738.7	  581.8	 4434.0	...
8459352	  738.0	  581.7	 4436.0	...
8459353	  737.5	  581.3	 4437.0	...
EFIX R   8454664	8459353	4690	  755.8	  571.8	   4363
SSACC R  8459354
8459354	  735.8	  580.7	 4438.0	...
8459355	  733.8	  579.9	 4439.0	...
8459356	  731.1	  579.4	 4439.0	...
8459357	  729.9	  578.9	 4441.0	...
8459358	  727.7	  578.8	 4444.0	...
8459359	  725.3	  578.6	 4448.0	...
8459360	  721.8	  578.7	 4450.0	...
8459361	  718.9	  578.2	 4449.0	...
8459362	  716.9	  577.7	 4448.0	...
ESACC R  8459354	8459362	9	  735.8	  580.7	  716.9	  577.7	   0.41	     48
SFIX R   8459363
8459363	  715.8	  577.1	 4448.0	...
8459364	  715.3	  576.5	 4452.0	...
8459365	  715.4	  576.0	 4457.0	...
8459366	  715.6	  575.5	 4461.0	...
8459367	  716.9	  575.6	 4460.0	...
8459368	  718.4	  575.6	 4460.0	...
8459369	  720.0	  575.6	 4455.0	...
8459370	  720.3	  575.9	 4453.0	...
8459371	  721.3	  576.1	 4451.0	...
8459372	  722.2	  576.3	 4453.0	...
8459373	  723.1	  576.3	 4455.0	...
8459374	  723.1	  576.1	 4457.0	...
8459375	  723.5	  575.6	 4459.0	...
8459376	  724.3	  575.0	 4460.0	...
8459377	  725.1	  575.2	 4460.0	...
8459378	  725.0	  575.9	 4460.0	...
8459379	  724.5	  576.7	 4460.0	...
8459380	  724.0	  577.0	 4460.0	...
8459381	  724.0	  576.8	 4459.0	...
8459382	  724.0	  576.6	 4459.0	...
8459383	  723.9	  576.4	 4458.0	...
8459384	  723.9	  576.3	 4457.0	...
8459385	  723.8	  576.2	 4455.0	...
8459386	  723.7	  576.1	 4455.0	...
8459387	  724.3	  576.1	 4456.0	...
8459388	  724.8	  577.1	 4457.0	...
8459389	  725.3	  578.0	 4458.0	...
8459390	  725.2	  578.9	 4461.0	...
8459391	  725.2	  578.6	 4465.0	...
8459392	  725.1	  577.7	 4467.0	...
8459393	  725.1	  576.9	 4467.0	...
8459394	  725.2	  576.5	 4466.0	...
8459395	  725.3	  576.6	 4466.0	...
8459396	  725.3	  576.7	 4466.0	...
8459397	  725.3	  576.4	 4465.0	...
8459398	  725.3	  576.1	 4465.0	...
8459399	  725.2	  575.8	 4464.0	...
8459400	  725.2	  575.8	 4465.0	...
8459401	  725.1	  575.7	 4467.0	...
8459402	  725.2	  576.1	 4469.0	...
8459403	  725.2	  576.3	 4469.0	...
8459404	  725.8	  576.6	 4469.0	...
8459405	  726.4	  576.1	 4468.0	...
8459406	  726.9	  575.7	 4468.0	...
8459407	  727.0	  575.8	 4473.0	...
8459408	  727.1	  576.1	 4477.0	...
8459409	  727.2	  576.4	 4479.0	...
8459410	  726.3	  576.4	 4477.0	...
8459411	  725.3	  576.7	 4474.0	...
8459412	  724.4	  576.9	 4473.0	...
8459413	  724.5	  577.1	 4473.0	...
8459414	  724.7	  577.5	 4474.0	...
8459415	  725.0	  577.8	 4474.0	...
8459416	  725.3	  577.7	 4474.0	...
8459417	  725.5	  577.3	 4474.0	...
8459418	  725.6	  576.9	 4475.0	...
8459419	  725.6	  576.9	 4475.0	...
8459420	  725.7	  576.9	 4476.0	...
8459421	  725.7	  576.8	 4477.0	...
8459422	  725.8	  576.8	 4478.0	...
8459423	  725.5	  576.8	 4479.0	...
8459424	  725.4	  576.8	 4480.0	...
8459425	  725.4	  576.9	 4481.0	...
8459426	  725.8	  577.0	 4480.0	...
8459427	  726.1	  576.9	 4482.0	...
8459428	  726.3	  576.8	 4481.0	...
8459429	  726.3	  576.8	 4480.0	...
8459430	  726.3	  577.0	 4478.0	...
8459431	  726.0	  577.1	 4478.0	...
8459432	  725.8	  577.1	 4483.0	...
8459433	  725.6	  577.1	 4487.0	...
8459434	  725.4	  577.0	 4492.0	...
8459435	  725.2	  577.0	 4489.0	...
8459436	  724.7	  577.1	 4486.0	...
8459437	  724.4	  577.3	 4483.0	...
8459438	  724.4	  577.6	 4487.0	...
8459439	  724.8	  577.7	 4491.0	...
8459440	  725.3	  577.8	 4489.0	...
8459441	  725.9	  577.7	 4484.0	...
8459442	  726.3	  577.7	 4479.0	...
8459443	  726.2	  577.7	 4480.0	...
8459444	  725.9	  577.7	 4480.0	...
8459445	  725.3	  577.8	 4480.0	...
8459446	  725.1	  577.5	 4481.0	...
8459447	  724.9	  577.3	 4482.0	...
8459448	  724.9	  577.4	 4483.0	...
8459449	  724.9	  577.7	 4480.0	...
8459450	  725.1	  578.2	 4477.0	...
8459451	  725.5	  578.2	 4475.0	...
8459452	  725.8	  578.1	 4476.0	...
8459453	  726.0	  577.8	 4475.0	...
8459454	  726.0	  577.5	 4475.0	...
8459455	  725.9	  577.6	 4476.0	...
8459456	  725.8	  577.6	 4478.0	...
8459457	  725.8	  577.2	 4479.0	...
8459458	  726.0	  576.8	 4479.0	...
8459459	  726.2	  576.3	 4479.0	...
8459460	  725.8	  576.4	 4478.0	...
8459461	  725.2	  576.6	 4478.0	...
8459462	  724.7	  576.7	 4478.0	...
8459463	  725.4	  576.7	 4477.0	...
8459464	  726.1	  576.3	 4476.0	...
8459465	  726.9	  575.8	 4475.0	...
8459466	  726.9	  575.4	 4474.0	...
8459467	  726.9	  575.5	 4473.0	...
8459468	  726.8	  575.6	 4475.0	...
8459469	  726.7	  575.7	 4477.0	...
8459470	  726.4	  575.9	 4479.0	...
8459471	  726.2	  576.1	 4480.0	...
8459472	  726.0	  576.3	 4482.0	...
8459473	  726.0	  576.3	 4487.0	...
8459474	  726.0	  576.2	 4488.0	...
8459475	  726.1	  576.0	 4489.0	...
8459476	  726.3	  576.1	 4484.0	...
8459477	  726.5	  576.3	 4481.0	...
8459478	  726.8	  576.5	 4479.0	...
8459479	  727.1	  576.5	 4479.0	...
8459480	  727.0	  576.5	 4478.0	...
8459481	  726.5	  575.9	 4478.0	...
8459482	  726.5	  575.3	 4476.0	...
8459483	  726.8	  575.5	 4475.0	...
8459484	  727.2	  576.2	 4478.0	...
8459485	  727.3	  576.9	 4482.0	...
8459486	  727.3	  576.7	 4486.0	...
8459487	  727.2	  576.4	 4485.0	...
8459488	  727.1	  576.2	 4485.0	...
8459489	  727.0	  576.0	 4485.0	...
8459490	  727.0	  575.6	 4485.0	...
8459491	  727.0	  575.2	 4484.0	...
8459492	  727.0	  574.7	 4484.0	...
8459493	  726.7	  574.7	 4484.0	...
8459494	  726.5	  574.6	 4484.0	...
8459495	  726.2	  574.7	 4484.0	...
8459496	  726.4	  574.5	 4484.0	...
8459497	  726.7	  574.4	 4485.0	...
8459498	  727.0	  574.1	 4484.0	...
8459499	  727.2	  573.9	 4483.0	...
8459500	  727.3	  574.2	 4483.0	...
8459501	  727.6	  574.7	 4485.0	...
8459502	  727.8	  574.8	 4488.0	...
8459503	  727.8	  574.6	 4488.0	...
8459504	  727.6	  574.3	 4486.0	...
8459505	  727.5	  574.9	 4483.0	...
8459506	  727.4	  575.4	 4481.0	...
8459507	  727.3	  576.0	 4481.0	...
8459508	  727.2	  576.0	 4481.0	...
8459509	  727.3	  575.5	 4482.0	...
8459510	  727.6	  575.0	 4482.0	...
8459511	  727.9	  574.6	 4482.0	...
8459512	  728.0	  574.7	 4484.0	...
8459513	  728.3	  575.0	 4485.0	...
8459514	  728.6	  575.3	 4486.0	...
8459515	  728.9	  575.6	 4486.0	...
8459516	  728.7	  575.7	 4485.0	...
8459517	  728.1	  575.9	 4485.0	...
8459518	  727.6	  576.0	 4482.0	...
8459519	  727.4	  576.0	 4478.0	...
8459520	  727.6	  575.9	 4477.0	...
8459521	  727.7	  575.8	 4480.0	...
MSG	8459522 0000 _ Number On
8459522	  728.1	  575.7	 4483.0	...
8459523	  728.5	  575.6	 4486.0	...
8459524	  728.0	  575.5	 4489.0	...
8459525	  727.1	  575.6	 4491.0	...
8459526	  726.7	  575.6	 4490.0	...
8459527	  727.2	  575.1	 4489.0	...
8459528	  727.6	  574.5	 4491.0	...
8459529	  727.4	  574.0	 4494.0	...
8459530	  727.2	  574.0	 4497.0	...
8459531	  727.2	  574.0	 4499.0	...
8459532	  727.2	  574.1	 4499.0	...
8459533	  727.5	  574.7	 4498.0	...
8459534	  727.8	  575.3	 4499.0	...
8459535	  728.0	  576.0	 4499.0	...
8459536	  728.0	  576.1	 4499.0	...
8459537	  728.0	  575.7	 4502.0	...
8459538	  728.1	  575.3	 4506.0	...
8459539	  728.1	  574.9	 4507.0	...
8459540	  728.2	  574.9	 4504.0	...
8459541	  728.3	  574.9	 4501.0	...
8459542	  728.2	  574.9	 4500.0	...
8459543	  728.2	  574.9	 4500.0	...
8459544	  728.1	  574.8	 4499.0	...
8459545	  728.1	  574.7	 4497.0	...
8459546	  728.1	  574.5	 4496.0	...
8459547	  728.2	  574.3	 4496.0	...
8459548	  728.5	  574.3	 4496.0	...
8459549	  728.7	  574.5	 4498.0	...
8459550	  728.7	  574.7	 4499.0	...
8459551	  728.8	  574.7	 4502.0	...
8459552	  728.9	  574.6	 4503.0	...
8459553	  729.0	  574.5	 4504.0	...
8459554	  729.0	  574.4	 4500.0	...
8459555	  729.1	  574.6	 4495.0	...
8459556	  729.1	  574.7	 4496.0	...
8459557	  729.1	  574.8	 4500.0	...
8459558	  729.1	  574.9	 4504.0	...
8459559	  729.0	  575.0	 4504.0	...
8459560	  728.9	  575.2	 4504.0	...
8459561	  728.8	  575.1	 4503.0	...
8459562	  728.8	  575.0	 4503.0	...
8459563	  728.8	  574.9	 4502.0	...
8459564	  728.6	  575.0	 4500.0	...
8459565	  728.5	  575.0	 4502.0	...
8459566	  728.6	  574.6	 4506.0	...
8459567	  728.6	  574.2	 4512.0	...
8459568	  728.7	  573.9	 4515.0	...
8459569	  728.6	  574.0	 4517.0	...
8459570	  728.5	  574.0	 4517.0	...
8459571	  728.5	  573.9	 4514.0	...
8459572	  728.2	  574.1	 4510.0	...
8459573	  728.1	  574.4	 4506.0	...
8459574	  728.4	  574.8	 4506.0	...
8459575	  729.0	  574.9	 4507.0	...
8459576	  729.6	  575.0	 4508.0	...
8459577	  729.9	  575.1	 4508.0	...
8459578	  730.1	  575.2	 4507.0	...
8459579	  730.4	  575.3	 4506.0	...
8459580	  730.6	  574.9	 4506.0	...
8459581	  730.6	  574.4	 4507.0	...
8459582	  730.1	  573.9	 4508.0	...
8459583	  729.7	  573.9	 4508.0	...
8459584	  729.5	  573.5	 4508.0	...
8459585	  729.7	  573.1	 4508.0	...
8459586	  730.0	  572.8	 4509.0	...
8459587	  729.7	  572.9	 4509.0	...
8459588	  729.1	  572.9	 4508.0	...
8459589	  728.5	  572.9	 4508.0	...
8459590	  728.5	  572.9	 4507.0	...
8459591	  728.6	  573.2	 4507.0	...
8459592	  728.7	  573.5	 4508.0	...
8459593	  728.9	  574.0	 4509.0	...
8459594	  729.1	  574.3	 4513.0	...
8459595	  729.3	  574.2	 4516.0	...
8459596	  729.4	  574.1	 4521.0	...
8459597	  729.4	  574.0	 4525.0	...
8459598	  729.3	  574.3	 4528.0	...
8459599	  729.2	  574.4	 4527.0	...
8459600	  729.0	  574.3	 4523.0	...
8459601	  728.8	  574.1	 4519.0	...
8459602	  728.8	  574.0	 4516.0	...
8459603	  728.8	  574.1	 4514.0	...
8459604	  728.9	  574.0	 4513.0	...
8459605	  728.9	  573.9	 4513.0	...
8459606	  728.9	  573.8	 4512.0	...
8459607	  728.8	  573.8	 4512.0	...
8459608	  728.6	  574.0	 4513.0	...
8459609	  728.5	  574.1	 4516.0	...
8459610	  728.5	  574.3	 4519.0	...
8459611	  728.5	  574.5	 4520.0	...
8459612	  728.6	  574.7	 4519.0	...
8459613	  728.6	  574.9	 4517.0	...
8459614	  728.5	  575.0	 4514.0	...
8459615	  728.5	  575.1	 4512.0	...
8459616	  728.5	  575.2	 4512.0	...
8459617	  728.4	  575.3	 4511.0	...
8459618	  728.9	  575.4	 4511.0	...
8459619	  729.5	  574.8	 4510.0	...
8459620	  730.0	  574.3	 4510.0	...
8459621	  729.7	  574.0	 4509.0	...
8459622	  729.4	  574.4	 4509.0	...
8459623	  729.5	  574.7	 4513.0	...
8459624	  729.8	  574.8	 4517.0	...
8459625	  730.3	  574.9	 4520.0	...
8459626	  730.5	  575.1	 4518.0	...
8459627	  730.4	  575.3	 4519.0	...
8459628	  730.2	  575.2	 4520.0	...
8459629	  730.0	  574.9	 4520.0	...
8459630	  730.0	  574.7	 4519.0	...
8459631	  730.0	  574.9	 4519.0	...
8459632	  730.1	  575.2	 4521.0	...
8459633	  730.2	  575.5	 4522.0	...
8459634	  730.3	  575.9	 4520.0	...
8459635	  730.3	  576.1	 4518.0	...
8459636	  730.3	  575.9	 4516.0	...
8459637	  730.3	  575.4	 4515.0	...
8459638	  730.2	  575.0	 4515.0	...
8459639	  730.2	  574.7	 4515.0	...
8459640	  730.2	  574.7	 4516.0	...
8459641	  730.1	  574.7	 4517.0	...
8459642	  729.9	  574.9	 4518.0	...
8459643	  729.7	  575.2	 4520.0	...
8459644	  729.7	  575.5	 4522.0	...
8459645	  729.9	  575.5	 4522.0	...
8459646	  730.1	  575.4	 4520.0	...
8459647	  730.5	  575.4	 4518.0	...
8459648	  730.7	  575.4	 4515.0	...
8459649	  730.9	  575.3	 4510.0	...
8459650	  730.8	  575.1	 4505.0	...
8459651	  730.7	  574.9	 4503.0	...
8459652	  730.5	  574.7	 4508.0	...
8459653	  730.4	  574.8	 4513.0	...
8459654	  730.4	  575.1	 4513.0	...
8459655	  730.6	  575.3	 4508.0	...
8459656	  730.7	  575.2	 4503.0	...
8459657	  730.8	  574.9	 4503.0	...
8459658	  730.8	  574.5	 4502.0	...
8459659	  731.0	  574.2	 4502.0	...
8459660	  731.4	  574.1	 4502.0	...
8459661	  731.9	  574.0	 4506.0	...
8459662	  732.1	  574.1	 4509.0	...
8459663	  731.9	  574.2	 4511.0	...
8459664	  731.6	  573.9	 4511.0	...
8459665	  731.3	  573.5	 4511.0	...
8459666	  731.3	  573.2	 4507.0	...
8459667	  731.4	  573.4	 4502.0	...
8459668	  731.5	  573.8	 4499.0	...
8459669	  731.2	  574.2	 4500.0	...
8459670	  730.9	  574.2	 4503.0	...
8459671	  730.5	  573.8	 4504.0	...
8459672	  730.5	  573.4	 4506.0	...
8459673	  730.6	  573.3	 4507.0	...
8459674	  730.7	  573.0	 4507.0	...
8459675	  730.8	  572.8	 4507.0	...
8459676	  731.0	  573.4	 4505.0	...
8459677	  731.3	  574.6	 4504.0	...
8459678	  731.5	  575.8	 4504.0	...
8459679	  731.5	  576.2	 4506.0	...
8459680	  731.4	  576.0	 4508.0	...
8459681	  731.2	  575.9	 4511.0	...
8459682	  731.1	  575.7	 4511.0	...
8459683	  730.6	  575.6	 4511.0	...
8459684	  730.0	  575.4	 4510.0	...
8459685	  730.1	  575.6	 4509.0	...
8459686	  730.8	  575.7	 4507.0	...
8459687	  731.5	  574.8	 4504.0	...
8459688	  731.3	  573.6	 4501.0	...
8459689	  731.4	  572.5	 4499.0	...
8459690	  731.4	  572.7	 4499.0	...
8459691	  731.6	  573.0	 4499.0	...
8459692	  731.7	  573.3	 4499.0	...
8459693	  731.8	  573.6	 4501.0	...
8459694	  731.7	  573.8	 4503.0	...
8459695	  731.5	  573.9	 4503.0	...
8459696	  731.3	  574.1	 4502.0	...
8459697	  731.2	  574.2	 4501.0	...
8459698	  731.2	  574.3	 4502.0	...
8459699	  730.9	  574.2	 4503.0	...
8459700	  730.5	  574.1	 4503.0	...
8459701	  730.2	  574.3	 4503.0	...
8459702	  730.2	  574.4	 4503.0	...
8459703	  730.2	  574.4	 4503.0	...
8459704	  730.0	  574.2	 4502.0	...
8459705	  729.8	  574.1	 4504.0	...
8459706	  729.9	  573.9	 4507.0	...
8459707	  730.1	  573.8	 4514.0	...
8459708	  730.1	  573.7	 4519.0	...
8459709	  729.8	  573.9	 4522.0	...
8459710	  729.6	  574.0	 4522.0	...
8459711	  729.6	  574.1	 4522.0	...
8459712	  729.7	  573.9	 4521.0	...
8459713	  729.8	  573.9	 4516.0	...
8459714	  729.9	  573.9	 4511.0	...
8459715	  730.0	  573.9	 4509.0	...
8459716	  730.0	  574.2	 4510.0	...
8459717	  730.1	  574.5	 4512.0	...
8459718	  729.8	  574.8	 4514.0	...
8459719	  729.4	  574.8	 4520.0	...
8459720	  729.1	  574.8	 4527.0	...
EFIX R   8459363	8459720	358	  727.8	  575.3	   4493
SSACC R  8459721
8459721	  728.7	  574.8	 4530.0	...
8459722	  728.5	  575.5	 4528.0	...
8459723	  728.3	  577.0	 4527.0	...
8459724	  727.4	  578.5	 4527.0	...
8459725	  726.4	  578.8	 4528.0	...
8459726	  725.2	  577.3	 4531.0	...
8459727	  725.7	  575.5	 4534.0	...
8459728	  726.2	  575.6	 4534.0	...
8459729	  726.6	  584.8	 4508.0	...
8459730	  726.9	  605.0	 4444.0	...
8459731	  727.7	  635.7	 4339.0	...
8459732	  728.5	  672.0	 4219.0	...
8459733	  728.3	  710.7	 4084.0	...
8459734	  726.7	  753.8	 3936.0	...
8459735	  725.3	  799.5	 3776.0	...
8459736	  724.1	  848.5	 3614.0	...
8459737	  722.8	  899.3	 3440.0	...
8459738	  720.5	  951.9	 3249.0	...
8459739	  717.7	 1007.3	 3049.0	...
8459740	  714.5	 1065.1	 2842.0	...
8459741	  713.0	 1126.7	 2620.0	...
8459742	  717.2	 1193.9	 2397.0	...
8459743	  722.8	 1240.9	 2251.0	...
8459744	  515.2	 1397.3	 1670.0	...
8459745	  301.6	 1532.2	 1154.0	...
8459746	   71.9	 1704.3	  583.0	...
8459747	   56.0	 1774.9	  488.0	...
8459748	   40.5	 1878.9	  360.0	...
8459749	   47.3	 1979.6	  261.0	...
8459750	   54.9	 2043.6	  204.0	...
8459751	   62.0	 2074.7	  180.0	...
8459752	   62.0	 2074.7	  180.0	...
SBLINK R 8459753
8459753	   .	   .	    0.0	...
8459754	   .	   .	    0.0	...
8459755	   .	   .	    0.0	...
8459756	   .	   .	    0.0	...
8459757	   .	   .	    0.0	...
8459758	   .	   .	    0.0	...
8459759	   .	   .	    0.0	...
8459760	   .	   .	    0.0	...
8459761	   .	   .	    0.0	...
8459762	   .	   .	    0.0	...
8459763	   .	   .	    0.0	...
8459764	   .	   .	    0.0	...
8459765	   .	   .	    0.0	...
8459766	   .	   .	    0.0	...
8459767	   .	   .	    0.0	...
8459768	   .	   .	    0.0	...
8459769	   .	   .	    0.0	...
8459770	   .	   .	    0.0	...
8459771	   .	   .	    0.0	...
8459772	   .	   .	    0.0	...
8459773	   .	   .	    0.0	...
8459774	   .	   .	    0.0	...
8459775	   .	   .	    0.0	...
8459776	   .	   .	    0.0	...
8459777	   .	   .	    0.0	...
8459778	   .	   .	    0.0	...
8459779	   .	   .	    0.0	...
8459780	   .	   .	    0.0	...
8459781	   .	   .	    0.0	...
8459782	   .	   .	    0.0	...
8459783	   .	   .	    0.0	...
8459784	   .	   .	    0.0	...
8459785	   .	   .	    0.0	...
8459786	   .	   .	    0.0	...
8459787	   .	   .	    0.0	...
8459788	   .	   .	    0.0	...
8459789	   .	   .	    0.0	...
8459790	   .	   .	    0.0	...
8459791	   .	   .	    0.0	...
8459792	   .	   .	    0.0	...
8459793	   .	   .	    0.0	...
8459794	   .	   .	    0.0	...
8459795	   .	   .	    0.0	...
8459796	   .	   .	    0.0	...
8459797	   .	   .	    0.0	...
8459798	   .	   .	    0.0	...
8459799	   .	   .	    0.0	...
8459800	   .	   .	    0.0	...
8459801	   .	   .	    0.0	...
8459802	   .	   .	    0.0	...
8459803	   .	   .	    0.0	...
8459804	   .	   .	    0.0	...
8459805	   .	   .	    0.0	...
8459806	   .	   .	    0.0	...
8459807	   .	   .	    0.0	...
8459808	   .	   .	    0.0	...
8459809	   .	   .	    0.0	...
8459810	   .	   .	    0.0	...
8459811	   .	   .	    0.0	...
8459812	   .	   .	    0.0	...
8459813	   .	   .	    0.0	...
8459814	   .	   .	    0.0	...
8459815	   .	   .	    0.0	...
8459816	   .	   .	    0.0	...
8459817	   .	   .	    0.0	...
8459818	   .	   .	    0.0	...
8459819	   .	   .	    0.0	...
8459820	   .	   .	    0.0	...
8459821	   .	   .	    0.0	...
8459822	   .	   .	    0.0	...
MSG	8459823 0000 _ Number Off
8459823	   .	   .	    0.0	...
8459824	   .	   .	    0.0	...
8459825	   .	   .	    0.0	...
8459826	   .	   .	    0.0	...
8459827	   .	   .	    0.0	...
8459828	   .	   .	    0.0	...
8459829	   .	   .	    0.0	...
8459830	   .	   .	    0.0	...
8459831	   .	   .	    0.0	...
8459832	   .	   .	    0.0	...
8459833	   .	   .	    0.0	...
8459834	   .	   .	    0.0	...
8459835	   .	   .	    0.0	...
8459836	   .	   .	    0.0	...
8459837	   .	   .	    0.0	...
8459838	   .	   .	    0.0	...
8459839	   .	   .	    0.0	...
8459840	   .	   .	    0.0	...
8459841	   .	   .	    0.0	...
8459842	   .	   .	    0.0	...
8459843	   .	   .	    0.0	...
8459844	   .	   .	    0.0	...
8459845	   .	   .	    0.0	...
8459846	   .	   .	    0.0	...
8459847	   .	   .	    0.0	...
8459848	   .	   .	    0.0	...
8459849	   .	   .	    0.0	...
8459850	   .	   .	    0.0	...
8459851	   .	   .	    0.0	...
8459852	   .	   .	    0.0	...
8459853	   .	   .	    0.0	...
8459854	   .	   .	    0.0	...
8459855	   .	   .	    0.0	...
8459856	   .	   .	    0.0	...
8459857	   .	   .	    0.0	...
8459858	   .	   .	    0.0	...
8459859	   .	   .	    0.0	...
EBLINK R 8459753	8459859	107
8459860	  796.9	 1240.3	 2180.0	...
8459861	  796.9	 1240.3	 2180.0	...
8459862	  796.0	 1233.0	 2208.0	...
8459863	  794.9	 1219.9	 2258.0	...
8459864	  795.4	 1198.8	 2335.0	...
8459865	  797.4	 1177.8	 2404.0	...
8459866	  799.3	 1156.9	 2479.0	...
8459867	  798.2	 1137.0	 2541.0	...
8459868	  796.2	 1119.1	 2597.0	...
8459869	  792.4	 1101.6	 2642.0	...
8459870	  789.3	 1084.3	 2688.0	...
8459871	  786.0	 1068.1	 2733.0	...
8459872	  784.2	 1051.9	 2781.0	...
8459873	  782.7	 1035.9	 2836.0	...
8459874	  782.6	 1019.1	 2898.0	...
8459875	  782.8	 1004.2	 2952.0	...
8459876	  782.9	  990.0	 3008.0	...
8459877	  782.1	  975.1	 3072.0	...
8459878	  781.6	  959.4	 3139.0	...
8459879	  781.0	  943.7	 3206.0	...
8459880	  780.2	  927.9	 3274.0	...
8459881	  779.1	  911.1	 3339.0	...
8459882	  777.8	  895.0	 3398.0	...
8459883	  775.4	  879.5	 3447.0	...
8459884	  773.2	  865.0	 3501.0	...
8459885	  771.0	  852.7	 3554.0	...
8459886	  770.0	  839.8	 3601.0	...
8459887	  769.1	  827.9	 3645.0	...
8459888	  768.5	  815.0	 3685.0	...
8459889	  768.0	  802.8	 3734.0	...
8459890	  767.5	  791.3	 3774.0	...
8459891	  767.1	  780.8	 3817.0	...
8459892	  766.8	  770.5	 3851.0	...
8459893	  766.3	  759.6	 3896.0	...
8459894	  765.7	  750.0	 3930.0	...
8459895	  765.0	  740.9	 3963.0	...
8459896	  764.5	  732.6	 3986.0	...
8459897	  764.2	  723.9	 4017.0	...
8459898	  763.9	  715.4	 4046.0	...
8459899	  763.6	  707.9	 4072.0	...
8459900	  763.2	  699.0	 4097.0	...
8459901	  763.0	  691.9	 4121.0	...
8459902	  763.3	  683.3	 4148.0	...
8459903	  763.6	  676.1	 4173.0	...
8459904	  763.5	  668.1	 4197.0	...
8459905	  763.0	  662.5	 4219.0	...
8459906	  762.4	  657.5	 4236.0	...
8459907	  761.8	  652.1	 4254.0	...
8459908	  761.2	  647.0	 4266.0	...
8459909	  760.6	  640.6	 4288.0	...
8459910	  760.4	  635.7	 4302.0	...
8459911	  759.9	  629.9	 4320.0	...
8459912	  759.1	  625.5	 4335.0	...
8459913	  758.1	  621.3	 4349.0	...
ESACC R  8459721	8459913	193	  728.7	  574.8	  758.1	  621.3	   1.17	   2100
SFIX R   8459914
8459914	  757.6	  618.8	 4359.0	...
8459915	  757.4	  615.0	 4374.0	...
8459916	  757.4	  610.7	 4390.0	...
8459917	  757.2	  606.2	 4410.0	...
8459918	  756.9	  603.2	 4417.0	...
8459919	  756.7	  602.0	 4422.0	...
8459920	  756.5	  600.1	 4424.0	...
8459921	  756.5	  598.5	 4431.0	...
8459922	  756.6	  597.0	 4437.0	...
8459923	  757.1	  596.1	 4442.0	...
8459924	  757.6	  595.3	 4447.0	...
8459925	  757.6	  594.6	 4452.0	...
8459926	  757.3	  593.7	 4458.0	...
8459927	  756.9	  593.1	 4459.0	...
8459928	  757.0	  592.1	 4465.0	...
8459929	  757.1	  591.5	 4470.0	...
8459930	  756.6	  591.3	 4475.0	...
8459931	  756.0	  591.3	 4475.0	...
8459932	  755.4	  591.2	 4474.0	...
8459933	  755.7	  591.1	 4472.0	...
8459934	  756.1	  590.9	 4469.0	...
8459935	  756.3	  590.9	 4467.0	...
8459936	  756.5	  591.2	 4463.0	...
8459937	  756.6	  591.6	 4460.0	...
8459938	  756.6	  592.0	 4459.0	...
8459939	  756.6	  591.8	 4463.0	...
8459940	  756.4	  591.7	 4467.0	...
8459941	  756.2	  591.5	 4470.0	...
8459942	  756.0	  591.2	 4471.0	...
8459943	  755.9	  590.9	 4470.0	...
8459944	  755.9	  591.0	 4467.0	...
8459945	  756.2	  591.3	 4462.0	...
8459946	  756.5	  591.5	 4459.0	...
8459947	  756.8	  591.1	 4457.0	...
8459948	  756.8	  590.9	 4458.0	...
8459949	  756.7	  590.6	 4460.0	...
8459950	  756.7	  590.3	 4462.0	...
8459951	  756.7	  590.0	 4464.0	...
8459952	  756.7	  589.9	 4467.0	...
8459953	  756.7	  589.5	 4469.0	...
8459954	  756.5	  589.1	 4468.0	...
8459955	  756.3	  588.9	 4465.0	...
8459956	  756.1	  588.9	 4461.0	...
8459957	  756.0	  588.9	 4460.0	...
8459958	  756.0	  588.6	 4460.0	...
8459959	  756.1	  588.3	 4460.0	...
8459960	  756.2	  587.9	 4460.0	...
8459961	  756.0	  587.8	 4461.0	...
8459962	  755.8	  587.3	 4462.0	...
8459963	  755.6	  586.8	 4463.0	...
8459964	  755.6	  586.5	 4462.0	...
8459965	  755.7	  586.5	 4459.0	...
8459966	  755.7	  586.5	 4455.0	...
8459967	  755.7	  586.6	 4453.0	...
8459968	  755.7	  586.8	 4452.0	...
8459969	  755.7	  586.8	 4452.0	...
8459970	  755.6	  586.9	 4455.0	...
8459971	  755.5	  587.2	 4458.0	...
8459972	  755.4	  587.4	 4456.0	...
8459973	  755.5	  587.7	 4452.0	...
8459974	  755.9	  587.6	 4451.0	...
8459975	  756.1	  587.5	 4454.0	...
8459976	  756.3	  587.4	 4453.0	...
8459977	  756.1	  587.4	 4449.0	...
8459978	  756.2	  587.4	 4449.0	...
8459979	  756.4	  587.4	 4453.0	...
8459980	  756.5	  587.4	 4457.0	...
8459981	  756.9	  587.1	 4458.0	...
8459982	  757.0	  586.7	 4459.0	...
8459983	  757.2	  586.2	 4459.0	...
8459984	  757.2	  586.4	 4459.0	...
8459985	  757.3	  586.5	 4459.0	...
8459986	  757.0	  586.6	 4459.0	...
8459987	  756.9	  586.5	 4459.0	...
8459988	  756.8	  586.4	 4458.0	...
8459989	  756.6	  586.3	 4456.0	...
8459990	  756.2	  586.1	 4458.0	...
8459991	  756.0	  585.9	 4462.0	...
8459992	  756.2	  585.8	 4462.0	...
8459993	  756.7	  585.7	 4459.0	...
8459994	  757.0	  585.8	 4455.0	...
8459995	  757.2	  586.4	 4455.0	...
8459996	  757.0	  587.1	 4453.0	...
8459997	  756.7	  586.9	 4450.0	...
8459998	  756.4	  586.3	 4448.0	...
8459999	  756.3	  585.7	 4447.0	...
8460000	  756.4	  585.6	 4446.0	...
8460001	  757.0	  585.5	 4446.0	...
8460002	  757.6	  585.2	 4445.0	...
8460003	  758.2	  585.0	 4445.0	...
8460004	  758.3	  584.8	 4449.0	...
8460005	  758.3	  584.7	 4453.0	...
8460006	  758.2	  584.6	 4458.0	...
8460007	  758.2	  585.4	 4457.0	...
8460008	  758.2	  586.2	 4455.0	...
8460009	  758.0	  586.3	 4453.0	...
8460010	  757.7	  585.8	 4454.0	...
8460011	  757.4	  585.3	 4454.0	...
8460012	  757.3	  585.5	 4453.0	...
8460013	  757.3	  585.6	 4451.0	...
8460014	  757.5	  585.5	 4448.0	...
8460015	  757.6	  585.4	 4447.0	...
8460016	  758.1	  584.9	 4446.0	...
8460017	  758.3	  584.4	 4446.0	...
8460018	  758.3	  583.9	 4445.0	...
8460019	  758.1	  584.2	 4445.0	...
8460020	  757.8	  584.4	 4445.0	...
8460021	  757.3	  584.6	 4446.0	...
8460022	  756.9	  584.6	 4448.0	...
8460023	  756.8	  585.2	 4449.0	...
8460024	  757.0	  585.7	 4451.0	...
8460025	  757.2	  586.1	 4452.0	...
8460026	  757.4	  586.0	 4452.0	...
8460027	  757.8	  585.8	 4450.0	...
8460028	  758.1	  585.6	 4449.0	...
8460029	  758.3	  585.5	 4450.0	...
8460030	  758.0	  585.5	 4451.0	...
8460031	  757.7	  585.6	 4451.0	...
8460032	  757.6	  585.4	 4450.0	...
8460033	  757.7	  585.3	 4449.0	...
8460034	  757.9	  585.4	 4448.0	...
8460035	  757.9	  585.7	 4448.0	...
8460036	  757.9	  586.0	 4448.0	...
8460037	  757.9	  586.1	 4447.0	...
8460038	  757.8	  586.2	 4447.0	...
8460039	  757.7	  586.0	 4448.0	...
8460040	  757.6	  585.8	 4445.0	...
8460041	  757.6	  585.6	 4441.0	...
8460042	  757.5	  585.6	 4442.0	...
8460043	  757.6	  586.0	 4445.0	...
8460044	  757.8	  586.6	 4447.0	...
8460045	  758.1	  587.2	 4444.0	...
8460046	  758.2	  587.4	 4441.0	...
8460047	  758.3	  587.4	 4439.0	...
8460048	  758.3	  586.9	 4437.0	...
8460049	  758.4	  586.4	 4435.0	...
8460050	  758.5	  585.9	 4431.0	...
8460051	  758.6	  586.1	 4429.0	...
8460052	  758.0	  586.6	 4427.0	...
8460053	  757.4	  587.1	 4427.0	...
8460054	  757.2	  587.2	 4426.0	...
8460055	  757.8	  587.1	 4426.0	...
8460056	  758.3	  587.2	 4426.0	...
8460057	  758.6	  587.4	 4426.0	...
8460058	  758.8	  587.5	 4425.0	...
8460059	  758.9	  587.5	 4426.0	...
8460060	  758.9	  587.5	 4426.0	...
8460061	  758.9	  587.7	 4427.0	...
8460062	  758.8	  588.0	 4425.0	...
8460063	  758.6	  588.3	 4422.0	...
8460064	  758.5	  588.3	 4419.0	...
8460065	  758.4	  588.4	 4418.0	...
8460066	  758.4	  588.4	 4418.0	...
8460067	  758.3	  587.4	 4420.0	...
8460068	  758.1	  586.4	 4422.0	...
8460069	  757.8	  585.8	 4424.0	...
8460070	  757.5	  586.3	 4424.0	...
8460071	  757.4	  586.5	 4423.0	...
8460072	  757.5	  586.4	 4420.0	...
8460073	  757.7	  586.4	 4418.0	...
8460074	  758.0	  586.5	 4418.0	...
8460075	  758.3	  586.9	 4420.0	...
8460076	  758.3	  587.1	 4420.0	...
8460077	  758.1	  587.4	 4419.0	...
8460078	  757.9	  587.4	 4417.0	...
8460079	  757.7	  587.4	 4416.0	...
8460080	  757.7	  587.3	 4415.0	...
8460081	  757.9	  587.3	 4414.0	...
8460082	  757.9	  587.3	 4415.0	...
8460083	  757.9	  587.2	 4416.0	...
8460084	  757.8	  587.1	 4415.0	...
8460085	  757.7	  587.0	 4414.0	...
8460086	  758.0	  586.9	 4413.0	...
8460087	  758.2	  586.9	 4413.0	...
8460088	  758.5	  586.8	 4413.0	...
8460089	  758.7	  586.7	 4412.0	...
8460090	  759.0	  586.7	 4412.0	...
8460091	  759.2	  586.8	 4413.0	...
8460092	  759.1	  587.1	 4415.0	...
8460093	  758.9	  587.4	 4418.0	...
8460094	  758.7	  587.4	 4420.0	...
8460095	  758.5	  587.3	 4417.0	...
8460096	  758.3	  587.2	 4414.0	...
8460097	  758.2	  586.9	 4411.0	...
8460098	  758.4	  586.7	 4412.0	...
8460099	  758.8	  586.8	 4412.0	...
8460100	  759.2	  587.0	 4411.0	...
8460101	  759.2	  586.7	 4412.0	...
8460102	  759.2	  586.1	 4413.0	...
8460103	  759.2	  585.7	 4415.0	...
8460104	  759.2	  586.3	 4415.0	...
8460105	  759.2	  586.9	 4415.0	...
8460106	  759.1	  588.1	 4413.0	...
8460107	  759.1	  588.8	 4413.0	...
8460108	  759.5	  588.9	 4413.0	...
8460109	  759.8	  588.3	 4415.0	...
8460110	  760.1	  587.7	 4416.0	...
8460111	  759.9	  587.7	 4415.0	...
8460112	  759.8	  587.7	 4413.0	...
8460113	  759.8	  587.7	 4414.0	...
8460114	  759.8	  587.8	 4416.0	...
8460115	  759.7	  587.9	 4417.0	...
8460116	  759.7	  588.0	 4415.0	...
8460117	  759.6	  587.6	 4413.0	...
8460118	  759.4	  587.1	 4413.0	...
8460119	  759.2	  586.7	 4413.0	...
8460120	  759.2	  586.7	 4412.0	...
8460121	  759.0	  586.7	 4411.0	...
8460122	  758.9	  586.9	 4411.0	...
8460123	  759.3	  587.2	 4413.0	...
8460124	  759.7	  587.5	 4416.0	...
8460125	  760.1	  587.8	 4415.0	...
8460126	  760.2	  588.0	 4413.0	...
8460127	  759.9	  588.2	 4409.0	...
8460128	  759.7	  588.3	 4409.0	...
8460129	  759.5	  588.6	 4410.0	...
8460130	  759.7	  588.9	 4411.0	...
8460131	  759.9	  589.1	 4413.0	...
8460132	  760.1	  589.2	 4412.0	...
8460133	  760.2	  589.1	 4411.0	...
8460134	  759.9	  589.0	 4410.0	...
8460135	  759.5	  588.7	 4413.0	...
8460136	  759.0	  588.5	 4417.0	...
8460137	  758.9	  588.2	 4421.0	...
8460138	  758.9	  588.2	 4422.0	...
8460139	  758.8	  588.3	 4423.0	...
8460140	  759.0	  588.4	 4423.0	...
8460141	  759.1	  588.5	 4420.0	...
8460142	  759.2	  588.8	 4416.0	...
8460143	  759.4	  589.1	 4412.0	...
8460144	  759.8	  589.3	 4412.0	...
8460145	  760.3	  589.1	 4414.0	...
8460146	  760.5	  588.8	 4417.0	...
8460147	  760.6	  588.6	 4423.0	...
8460148	  760.2	  588.5	 4425.0	...
8460149	  760.0	  588.4	 4428.0	...
8460150	  760.0	  588.7	 4426.0	...
8460151	  760.1	  589.1	 4424.0	...
8460152	  760.0	  588.8	 4424.0	...
8460153	  759.7	  588.1	 4428.0	...
8460154	  759.4	  587.8	 4431.0	...
8460155	  759.6	  588.5	 4430.0	...
8460156	  760.0	  589.1	 4430.0	...
8460157	  760.4	  589.2	 4430.0	...
8460158	  760.4	  588.8	 4425.0	...
8460159	  760.2	  588.4	 4419.0	...
8460160	  759.9	  588.2	 4414.0	...
8460161	  759.7	  588.3	 4414.0	...
8460162	  759.6	  588.3	 4415.0	...
8460163	  759.8	  588.6	 4415.0	...
8460164	  760.0	  588.8	 4415.0	...
8460165	  759.9	  589.0	 4414.0	...
8460166	  759.9	  588.9	 4414.0	...
8460167	  760.2	  588.8	 4413.0	...
8460168	  760.6	  588.7	 4413.0	...
8460169	  761.0	  588.8	 4413.0	...
8460170	  761.1	  588.9	 4413.0	...
8460171	  761.2	  588.9	 4411.0	...
8460172	  761.4	  588.8	 4410.0	...
8460173	  761.4	  588.9	 4407.0	...
8460174	  761.4	  589.0	 4406.0	...
8460175	  761.5	  589.1	 4406.0	...
8460176	  761.5	  588.8	 4408.0	...
8460177	  761.6	  588.6	 4412.0	...
8460178	  761.6	  588.3	 4416.0	...
8460179	  761.5	  588.2	 4413.0	...
8460180	  761.3	  588.0	 4410.0	...
8460181	  761.3	  588.0	 4409.0	...
8460182	  761.3	  588.2	 4410.0	...
8460183	  761.7	  588.4	 4410.0	...
8460184	  761.7	  588.3	 4407.0	...
8460185	  761.7	  588.3	 4405.0	...
8460186	  761.1	  588.2	 4406.0	...
8460187	  760.6	  588.1	 4408.0	...
8460188	  760.2	  588.0	 4411.0	...
8460189	  760.3	  588.4	 4412.0	...
8460190	  760.2	  589.0	 4412.0	...
8460191	  759.9	  589.7	 4413.0	...
8460192	  759.6	  589.8	 4413.0	...
8460193	  760.0	  590.1	 4414.0	...
8460194	  760.7	  590.2	 4414.0	...
8460195	  761.1	  590.4	 4415.0	...
8460196	  761.0	  590.6	 4415.0	...
8460197	  760.8	  590.1	 4415.0	...
8460198	  760.8	  589.5	 4415.0	...
8460199	  760.8	  588.9	 4416.0	...
8460200	  760.8	  588.8	 4416.0	...
8460201	  760.8	  589.1	 4417.0	...
8460202	  760.9	  589.3	 4417.0	...
8460203	  761.0	  589.6	 4417.0	...
8460204	  761.0	  589.5	 4416.0	...
8460205	  760.6	  589.2	 4415.0	...
8460206	  760.3	  589.0	 4416.0	...
8460207	  760.3	  588.5	 4416.0	...
8460208	  760.5	  588.3	 4414.0	...
8460209	  760.8	  588.6	 4412.0	...
8460210	  760.7	  589.2	 4411.0	...
8460211	  760.7	  590.1	 4411.0	...
8460212	  760.8	  590.4	 4412.0	...
8460213	  761.1	  590.5	 4414.0	...
8460214	  761.5	  590.1	 4416.0	...
8460215	  761.6	  589.8	 4419.0	...
8460216	  761.7	  589.4	 4420.0	...
8460217	  761.8	  589.2	 4416.0	...
8460218	  761.4	  589.1	 4411.0	...
8460219	  760.8	  589.2	 4409.0	...
8460220	  760.2	  589.4	 4411.0	...
8460221	  760.2	  589.6	 4413.0	...
8460222	  760.4	  589.6	 4411.0	...
8460223	  760.8	  589.5	 4410.0	...
8460224	  761.0	  589.4	 4407.0	...
8460225	  761.0	  589.5	 4406.0	...
8460226	  761.1	  589.7	 4406.0	...
8460227	  761.4	  589.9	 4406.0	...
8460228	  762.0	  589.4	 4406.0	...
8460229	  762.2	  588.7	 4407.0	...
8460230	  761.8	  588.3	 4407.0	...
8460231	  761.3	  588.6	 4406.0	...
8460232	  760.8	  588.9	 4406.0	...
8460233	  760.9	  588.9	 4407.0	...
8460234	  761.3	  588.6	 4408.0	...
8460235	  761.6	  588.4	 4408.0	...
8460236	  762.0	  588.9	 4409.0	...
8460237	  762.1	  589.8	 4411.0	...
8460238	  762.3	  590.7	 4413.0	...
8460239	  762.4	  590.0	 4417.0	...
8460240	  762.2	  589.1	 4421.0	...
8460241	  762.0	  588.2	 4425.0	...
8460242	  761.8	  588.1	 4425.0	...
8460243	  761.7	  587.9	 4427.0	...
8460244	  761.6	  587.7	 4428.0	...
8460245	  761.7	  587.6	 4429.0	...
8460246	  761.7	  587.7	 4429.0	...
8460247	  761.8	  588.4	 4429.0	...
8460248	  761.8	  589.0	 4429.0	...
8460249	  761.9	  589.8	 4428.0	...
8460250	  761.7	  590.2	 4425.0	...
8460251	  761.4	  590.6	 4422.0	...
8460252	  761.1	  590.7	 4422.0	...
8460253	  761.0	  590.4	 4424.0	...
8460254	  761.0	  590.2	 4424.0	...
8460255	  761.0	  590.1	 4423.0	...
8460256	  761.1	  590.1	 4423.0	...
8460257	  761.1	  589.9	 4423.0	...
8460258	  761.2	  589.7	 4423.0	...
8460259	  761.3	  589.6	 4421.0	...
8460260	  761.4	  589.3	 4420.0	...
8460261	  761.6	  588.9	 4419.0	...
8460262	  761.9	  589.2	 4420.0	...
8460263	  762.2	  589.7	 4420.0	...
8460264	  762.2	  590.2	 4420.0	...
8460265	  762.3	  590.1	 4422.0	...
8460266	  762.3	  590.2	 4424.0	...
8460267	  762.0	  590.4	 4425.0	...
8460268	  761.7	  590.4	 4425.0	...
8460269	  761.4	  590.2	 4425.0	...
8460270	  761.6	  590.1	 4426.0	...
8460271	  761.8	  590.3	 4425.0	...
8460272	  761.9	  590.1	 4424.0	...
8460273	  761.9	  589.9	 4423.0	...
8460274	  762.1	  589.7	 4424.0	...
8460275	  762.4	  589.7	 4420.0	...
8460276	  762.7	  589.9	 4416.0	...
8460277	  762.7	  590.3	 4413.0	...
8460278	  762.5	  590.6	 4416.0	...
8460279	  762.2	  590.5	 4419.0	...
8460280	  762.2	  590.2	 4419.0	...
8460281	  761.8	  590.0	 4417.0	...
8460282	  761.4	  589.9	 4415.0	...
8460283	  761.2	  589.7	 4416.0	...
8460284	  761.3	  589.8	 4416.0	...
8460285	  761.2	  590.1	 4417.0	...
8460286	  761.0	  590.2	 4416.0	...
8460287	  760.8	  590.0	 4416.0	...
8460288	  760.8	  590.1	 4415.0	...
8460289	  760.8	  590.3	 4415.0	...
8460290	  760.7	  590.5	 4415.0	...
8460291	  760.6	  590.6	 4414.0	...
8460292	  760.5	  590.8	 4412.0	...
8460293	  760.6	  590.4	 4409.0	...
8460294	  760.6	  589.8	 4407.0	...
8460295	  760.8	  589.3	 4408.0	...
8460296	  760.9	  589.5	 4409.0	...
8460297	  760.9	  589.6	 4409.0	...
8460298	  761.1	  589.7	 4411.0	...
8460299	  761.5	  589.8	 4412.0	...
8460300	  761.9	  589.8	 4410.0	...
8460301	  762.0	  589.9	 4407.0	...
8460302	  761.7	  590.0	 4407.0	...
8460303	  761.4	  589.8	 4410.0	...
8460304	  761.1	  589.4	 4412.0	...
8460305	  760.6	  589.3	 4409.0	...
8460306	  760.3	  589.4	 4406.0	...
8460307	  759.9	  589.4	 4403.0	...
8460308	  759.8	  589.6	 4403.0	...
8460309	  759.8	  590.1	 4400.0	...
8460310	  760.0	  590.4	 4397.0	...
8460311	  760.4	  590.4	 4394.0	...
8460312	  760.6	  590.2	 4396.0	...
8460313	  760.8	  589.8	 4399.0	...
8460314	  760.9	  589.3	 4400.0	...
8460315	  760.9	  588.9	 4400.0	...
8460316	  760.8	  588.7	 4399.0	...
8460317	  760.9	  588.7	 4399.0	...
8460318	  761.0	  589.2	 4399.0	...
8460319	  760.3	  589.8	 4402.0	...
8460320	  759.5	  590.7	 4405.0	...
8460321	  759.0	  590.9	 4408.0	...
8460322	  759.4	  590.9	 4408.0	...
8460323	  759.7	  590.8	 4401.0	...
8460324	  759.9	  590.7	 4395.0	...
8460325	  760.2	  590.7	 4390.0	...
8460326	  760.5	  590.8	 4392.0	...
8460327	  760.8	  590.8	 4393.0	...
8460328	  761.1	  590.8	 4392.0	...
8460329	  761.3	  590.9	 4391.0	...
8460330	  760.7	  591.0	 4391.0	...
8460331	  760.2	  591.0	 4392.0	...
8460332	  759.8	  591.2	 4392.0	...
8460333	  759.8	  591.4	 4392.0	...
8460334	  759.9	  591.5	 4392.0	...
8460335	  759.7	  591.7	 4391.0	...
8460336	  759.4	  591.9	 4390.0	...
8460337	  759.1	  592.1	 4387.0	...
8460338	  759.0	  592.4	 4385.0	...
8460339	  759.7	  592.4	 4385.0	...
8460340	  760.4	  592.3	 4387.0	...
8460341	  760.7	  592.2	 4389.0	...
8460342	  760.3	  592.2	 4388.0	...
8460343	  759.9	  592.3	 4390.0	...
8460344	  759.8	  592.4	 4392.0	...
8460345	  759.7	  592.6	 4390.0	...
8460346	  759.4	  592.7	 4387.0	...
8460347	  759.4	  592.9	 4383.0	...
8460348	  759.7	  593.3	 4382.0	...
8460349	  760.0	  593.6	 4379.0	...
8460350	  760.3	  593.7	 4378.0	...
8460351	  759.8	  593.8	 4376.0	...
8460352	  759.3	  593.7	 4377.0	...
8460353	  758.7	  593.3	 4377.0	...
8460354	  758.8	  593.0	 4376.0	...
8460355	  759.0	  592.8	 4376.0	...
8460356	  759.2	  592.8	 4376.0	...
8460357	  759.3	  592.9	 4377.0	...
8460358	  759.4	  592.7	 4376.0	...
8460359	  759.6	  592.6	 4374.0	...
8460360	  759.7	  592.9	 4372.0	...
8460361	  759.8	  593.3	 4370.0	...
8460362	  759.9	  593.7	 4368.0	...
8460363	  760.0	  593.7	 4366.0	...
8460364	  760.1	  593.8	 4363.0	...
8460365	  760.0	  593.8	 4363.0	...
8460366	  759.9	  593.9	 4363.0	...
8460367	  759.9	  594.0	 4364.0	...
8460368	  759.7	  593.8	 4363.0	...
8460369	  759.4	  593.6	 4362.0	...
8460370	  759.1	  593.4	 4361.0	...
8460371	  758.7	  593.6	 4360.0	...
8460372	  758.4	  593.7	 4356.0	...
8460373	  758.7	  593.1	 4352.0	...
8460374	  759.2	  592.5	 4348.0	...
8460375	  759.6	  591.9	 4347.0	...
8460376	  759.9	  591.9	 4346.0	...
8460377	  760.1	  592.3	 4346.0	...
8460378	  760.4	  592.8	 4345.0	...
8460379	  760.4	  593.3	 4346.0	...
8460380	  760.1	  593.4	 4347.0	...
8460381	  759.9	  593.4	 4347.0	...
8460382	  759.8	  593.3	 4346.0	...
8460383	  760.1	  593.1	 4345.0	...
8460384	  760.2	  593.0	 4345.0	...
8460385	  760.1	  592.9	 4345.0	...
8460386	  760.0	  592.8	 4345.0	...
8460387	  759.8	  592.7	 4347.0	...
8460388	  759.7	  592.7	 4350.0	...
8460389	  759.7	  592.7	 4350.0	...
8460390	  759.7	  592.8	 4347.0	...
8460391	  759.5	  593.1	 4344.0	...
8460392	  759.4	  593.8	 4343.0	...
8460393	  759.6	  594.3	 4342.0	...
8460394	  759.8	  594.6	 4341.0	...
8460395	  760.1	  594.5	 4341.0	...
8460396	  760.2	  594.4	 4340.0	...
8460397	  760.3	  594.3	 4339.0	...
8460398	  760.3	  594.3	 4339.0	...
8460399	  760.0	  594.3	 4337.0	...
8460400	  759.7	  594.6	 4335.0	...
8460401	  759.2	  594.8	 4330.0	...
8460402	  759.0	  594.8	 4326.0	...
8460403	  758.9	  594.5	 4324.0	...
8460404	  758.8	  594.4	 4322.0	...
8460405	  758.7	  594.4	 4322.0	...
8460406	  758.6	  594.4	 4323.0	...
8460407	  758.7	  594.5	 4325.0	...
8460408	  758.2	  594.8	 4327.0	...
8460409	  757.6	  595.5	 4327.0	...
8460410	  757.2	  595.7	 4322.0	...
8460411	  757.3	  595.6	 4317.0	...
8460412	  757.6	  595.4	 4312.0	...
8460413	  757.8	  595.5	 4312.0	...
8460414	  758.1	  595.5	 4312.0	...
8460415	  758.4	  595.8	 4311.0	...
8460416	  758.6	  596.0	 4307.0	...
8460417	  758.6	  596.3	 4304.0	...
8460418	  758.6	  596.3	 4302.0	...
8460419	  758.4	  596.3	 4304.0	...
8460420	  758.2	  596.2	 4306.0	...
8460421	  758.0	  597.0	 4307.0	...
8460422	  758.0	  597.7	 4308.0	...
8460423	  758.0	  598.4	 4308.0	...
8460424	  758.0	  598.3	 4305.0	...
8460425	  758.0	  598.2	 4302.0	...
8460426	  758.0	  598.1	 4299.0	...
8460427	  758.1	  597.8	 4297.0	...
8460428	  758.0	  597.5	 4296.0	...
8460429	  758.0	  597.0	 4295.0	...
8460430	  757.8	  596.8	 4295.0	...
8460431	  757.7	  596.6	 4296.0	...
8460432	  757.8	  596.5	 4295.0	...
8460433	  757.9	  596.4	 4294.0	...
8460434	  757.8	  596.4	 4293.0	...
8460435	  757.6	  596.4	 4293.0	...
8460436	  757.9	  595.8	 4294.0	...
8460437	  758.3	  595.2	 4294.0	...
8460438	  758.4	  595.1	 4295.0	...
8460439	  758.1	  595.8	 4291.0	...
8460440	  757.7	  596.6	 4288.0	...
8460441	  757.6	  596.9	 4285.0	...
8460442	  757.3	  596.8	 4286.0	...
8460443	  757.2	  596.8	 4288.0	...
8460444	  757.5	  596.5	 4289.0	...
8460445	  757.7	  596.3	 4289.0	...
8460446	  758.1	  596.5	 4288.0	...
8460447	  758.1	  597.3	 4286.0	...
8460448	  758.1	  598.1	 4283.0	...
8460449	  758.1	  598.6	 4284.0	...
8460450	  758.0	  598.8	 4285.0	...
8460451	  757.9	  598.8	 4284.0	...
8460452	  757.9	  598.7	 4282.0	...
8460453	  757.7	  598.6	 4280.0	...
8460454	  757.5	  598.6	 4281.0	...
8460455	  757.7	  598.5	 4281.0	...
8460456	  758.1	  598.4	 4281.0	...
8460457	  758.2	  598.2	 4281.0	...
8460458	  758.0	  598.1	 4282.0	...
8460459	  757.7	  597.9	 4278.0	...
8460460	  757.5	  597.8	 4274.0	...
8460461	  758.0	  597.7	 4268.0	...
8460462	  758.7	  598.2	 4268.0	...
8460463	  758.8	  598.8	 4267.0	...
8460464	  758.3	  599.3	 4267.0	...
8460465	  757.8	  599.2	 4265.0	...
8460466	  757.8	  598.8	 4264.0	...
8460467	  757.8	  598.4	 4263.0	...
8460468	  757.7	  598.8	 4263.0	...
8460469	  757.9	  599.4	 4262.0	...
8460470	  758.1	  599.9	 4262.0	...
8460471	  757.8	  599.7	 4261.0	...
8460472	  757.4	  599.5	 4261.0	...
8460473	  757.1	  599.5	 4260.0	...
8460474	  757.2	  599.9	 4259.0	...
8460475	  757.1	  600.4	 4257.0	...
8460476	  756.7	  600.7	 4255.0	...
8460477	  756.2	  600.5	 4254.0	...
8460478	  756.3	  600.1	 4254.0	...
8460479	  756.6	  599.8	 4254.0	...
8460480	  757.0	  599.7	 4255.0	...
8460481	  757.5	  599.9	 4254.0	...
8460482	  758.0	  600.1	 4254.0	...
8460483	  758.3	  600.2	 4254.0	...
8460484	  758.2	  600.1	 4255.0	...
8460485	  757.8	  600.1	 4256.0	...
8460486	  757.7	  600.7	 4253.0	...
8460487	  757.6	  601.4	 4249.0	...
8460488	  757.8	  602.0	 4243.0	...
8460489	  757.9	  602.0	 4242.0	...
8460490	  758.0	  601.9	 4241.0	...
8460491	  757.8	  601.7	 4243.0	...
8460492	  757.7	  601.6	 4244.0	...
8460493	  757.7	  601.7	 4244.0	...
8460494	  757.8	  602.1	 4242.0	...
8460495	  757.9	  602.4	 4240.0	...
8460496	  758.2	  602.4	 4241.0	...
8460497	  758.5	  602.3	 4242.0	...
8460498	  758.7	  602.2	 4241.0	...
8460499	  758.7	  602.1	 4239.0	...
8460500	  758.7	  602.3	 4240.0	...
8460501	  758.6	  602.5	 4242.0	...
8460502	  758.7	  603.0	 4244.0	...
8460503	  758.9	  603.3	 4242.0	...
8460504	  759.0	  603.6	 4239.0	...
8460505	  758.9	  603.3	 4237.0	...
8460506	  758.8	  603.0	 4237.0	...
8460507	  758.8	  602.5	 4236.0	...
8460508	  758.7	  602.3	 4235.0	...
8460509	  759.0	  602.1	 4235.0	...
8460510	  759.3	  602.2	 4235.0	...
8460511	  759.6	  602.3	 4235.0	...
8460512	  759.4	  602.5	 4235.0	...
8460513	  759.1	  602.5	 4232.0	...
8460514	  758.9	  602.5	 4230.0	...
8460515	  758.8	  602.5	 4228.0	...
8460516	  758.8	  602.5	 4229.0	...
8460517	  758.9	  602.3	 4228.0	...
8460518	  759.1	  602.1	 4228.0	...
8460519	  759.4	  602.0	 4229.0	...
8460520	  759.4	  601.7	 4230.0	...
8460521	  759.3	  601.5	 4230.0	...
8460522	  759.2	  601.8	 4228.0	...
8460523	  759.4	  602.3	 4225.0	...
8460524	  759.6	  602.7	 4221.0	...
8460525	  759.8	  603.0	 4219.0	...
8460526	  759.8	  603.5	 4217.0	...
8460527	  759.5	  603.7	 4217.0	...
8460528	  759.2	  603.5	 4218.0	...
8460529	  758.8	  603.0	 4217.0	...
8460530	  758.6	  603.1	 4215.0	...
8460531	  758.6	  603.4	 4215.0	...
8460532	  758.6	  603.2	 4217.0	...
8460533	  758.7	  602.7	 4219.0	...
8460534	  758.8	  602.3	 4216.0	...
8460535	  758.6	  602.9	 4213.0	...
8460536	  758.4	  603.4	 4209.0	...
8460537	  758.2	  603.9	 4205.0	...
8460538	  758.2	  604.1	 4201.0	...
8460539	  758.0	  604.6	 4200.0	...
8460540	  757.8	  605.2	 4202.0	...
8460541	  757.2	  605.9	 4204.0	...
8460542	  756.8	  606.5	 4202.0	...
8460543	  756.7	  606.8	 4201.0	...
8460544	  757.2	  606.5	 4201.0	...
8460545	  758.0	  605.7	 4202.0	...
8460546	  758.5	  604.6	 4202.0	...
8460547	  758.7	  603.8	 4202.0	...
8460548	  758.8	  603.5	 4201.0	...
8460549	  758.4	  603.5	 4200.0	...
8460550	  758.1	  603.6	 4200.0	...
8460551	  757.8	  603.8	 4199.0	...
8460552	  758.4	  603.8	 4198.0	...
8460553	  758.9	  604.1	 4196.0	...
8460554	  759.3	  604.3	 4194.0	...
8460555	  759.3	  604.5	 4192.0	...
8460556	  759.3	  604.0	 4189.0	...
8460557	  759.2	  603.6	 4187.0	...
8460558	  759.0	  603.3	 4188.0	...
8460559	  758.7	  603.3	 4191.0	...
8460560	  758.5	  603.1	 4190.0	...
8460561	  758.7	  602.8	 4185.0	...
8460562	  759.1	  603.6	 4180.0	...
8460563	  759.6	  604.7	 4179.0	...
8460564	  759.8	  605.6	 4178.0	...
8460565	  759.7	  605.4	 4179.0	...
8460566	  759.5	  605.2	 4179.0	...
8460567	  759.4	  605.1	 4180.0	...
8460568	  759.3	  604.3	 4181.0	...
8460569	  759.3	  603.4	 4180.0	...
8460570	  758.8	  603.5	 4178.0	...
8460571	  758.4	  604.4	 4172.0	...
8460572	  758.0	  604.6	 4168.0	...
8460573	  758.6	  603.8	 4165.0	...
8460574	  759.2	  603.0	 4165.0	...
8460575	  759.5	  602.9	 4165.0	...
8460576	  759.1	  603.2	 4167.0	...
8460577	  758.8	  603.7	 4168.0	...
8460578	  758.8	  603.9	 4168.0	...
8460579	  758.7	  603.8	 4167.0	...
8460580	  758.6	  604.0	 4166.0	...
8460581	  758.4	  604.5	 4167.0	...
8460582	  758.3	  605.1	 4170.0	...
8460583	  758.4	  604.9	 4173.0	...
8460584	  758.5	  604.7	 4169.0	...
8460585	  758.3	  604.7	 4163.0	...
8460586	  758.0	  605.1	 4158.0	...
8460587	  757.8	  605.2	 4156.0	...
8460588	  758.1	  605.2	 4155.0	...
8460589	  758.5	  605.2	 4154.0	...
8460590	  758.8	  605.4	 4156.0	...
8460591	  758.9	  605.8	 4157.0	...
8460592	  759.0	  606.0	 4156.0	...
8460593	  759.0	  606.1	 4156.0	...
8460594	  759.0	  606.1	 4155.0	...
8460595	  759.0	  606.3	 4155.0	...
8460596	  759.0	  606.4	 4155.0	...
8460597	  759.1	  606.8	 4154.0	...
8460598	  758.8	  607.1	 4154.0	...
8460599	  758.6	  607.3	 4153.0	...
8460600	  758.6	  607.3	 4152.0	...
8460601	  758.9	  607.4	 4153.0	...
8460602	  759.1	  607.5	 4153.0	...
8460603	  758.8	  607.4	 4155.0	...
8460604	  758.7	  607.1	 4155.0	...
8460605	  758.5	  606.8	 4156.0	...
8460606	  758.8	  606.7	 4155.0	...
8460607	  759.2	  606.7	 4155.0	...
8460608	  759.6	  606.7	 4155.0	...
8460609	  759.7	  606.8	 4155.0	...
8460610	  759.6	  606.8	 4154.0	...
8460611	  759.5	  606.8	 4152.0	...
8460612	  759.7	  606.8	 4151.0	...
8460613	  760.0	  606.8	 4151.0	...
8460614	  760.5	  606.7	 4150.0	...
8460615	  760.7	  606.6	 4150.0	...
8460616	  760.8	  606.5	 4148.0	...
8460617	  760.7	  606.3	 4145.0	...
8460618	  760.6	  606.2	 4142.0	...
8460619	  760.6	  606.2	 4142.0	...
8460620	  760.4	  606.2	 4141.0	...
8460621	  760.3	  606.4	 4141.0	...
8460622	  760.1	  606.8	 4141.0	...
8460623	  760.0	  606.4	 4141.0	...
8460624	  759.8	  605.8	 4140.0	...
8460625	  759.7	  605.3	 4139.0	...
8460626	  759.9	  605.7	 4139.0	...
8460627	  760.1	  606.3	 4139.0	...
8460628	  760.5	  606.7	 4140.0	...
8460629	  760.8	  606.9	 4140.0	...
8460630	  761.1	  606.8	 4139.0	...
8460631	  761.7	  606.6	 4137.0	...
8460632	  762.2	  606.4	 4136.0	...
8460633	  762.7	  606.4	 4134.0	...
8460634	  762.3	  606.4	 4134.0	...
8460635	  762.0	  606.3	 4133.0	...
8460636	  761.8	  606.2	 4132.0	...
8460637	  761.6	  606.0	 4131.0	...
8460638	  761.1	  606.2	 4130.0	...
8460639	  760.8	  606.4	 4129.0	...
8460640	  760.8	  606.5	 4129.0	...
8460641	  760.8	  606.7	 4129.0	...
8460642	  760.8	  606.8	 4129.0	...
8460643	  760.7	  606.8	 4131.0	...
8460644	  760.7	  606.5	 4133.0	...
8460645	  760.7	  606.5	 4127.0	...
8460646	  760.8	  606.6	 4121.0	...
8460647	  760.9	  606.6	 4116.0	...
8460648	  760.9	  606.4	 4117.0	...
8460649	  760.8	  606.2	 4117.0	...
8460650	  760.8	  606.0	 4117.0	...
8460651	  760.8	  606.0	 4117.0	...
8460652	  760.6	  605.8	 4117.0	...
8460653	  760.5	  605.7	 4115.0	...
8460654	  760.5	  606.0	 4113.0	...
8460655	  760.7	  606.4	 4110.0	...
8460656	  760.8	  606.7	 4109.0	...
8460657	  760.9	  606.6	 4109.0	...
8460658	  761.0	  606.8	 4110.0	...
8460659	  760.9	  607.1	 4113.0	...
8460660	  760.6	  607.4	 4113.0	...
8460661	  760.8	  607.4	 4114.0	...
8460662	  761.3	  607.4	 4113.0	...
8460663	  761.8	  607.5	 4116.0	...
8460664	  761.7	  607.7	 4119.0	...
8460665	  761.6	  607.8	 4119.0	...
8460666	  761.3	  607.4	 4114.0	...
8460667	  761.2	  607.0	 4113.0	...
8460668	  761.0	  607.3	 4115.0	...
8460669	  760.9	  607.9	 4118.0	...
8460670	  760.8	  608.1	 4118.0	...
8460671	  760.9	  607.8	 4118.0	...
8460672	  761.2	  607.5	 4117.0	...
8460673	  761.5	  607.8	 4115.0	...
8460674	  761.9	  608.0	 4112.0	...
8460675	  762.1	  608.1	 4109.0	...
8460676	  761.9	  607.9	 4107.0	...
8460677	  761.6	  608.2	 4108.0	...
8460678	  761.1	  608.6	 4108.0	...
8460679	  761.0	  608.4	 4108.0	...
8460680	  760.7	  607.8	 4109.0	...
8460681	  760.6	  607.6	 4110.0	...
8460682	  760.9	  607.8	 4110.0	...
8460683	  761.4	  608.0	 4108.0	...
8460684	  762.0	  608.1	 4107.0	...
8460685	  762.2	  607.9	 4103.0	...
8460686	  761.8	  607.7	 4100.0	...
8460687	  761.3	  607.9	 4098.0	...
8460688	  761.0	  608.4	 4100.0	...
8460689	  761.2	  608.8	 4103.0	...
8460690	  761.4	  609.2	 4106.0	...
8460691	  761.6	  609.6	 4107.0	...
8460692	  761.7	  610.0	 4106.0	...
8460693	  762.0	  609.9	 4103.0	...
8460694	  762.3	  609.8	 4101.0	...
8460695	  761.9	  609.8	 4100.0	...
8460696	  761.2	  609.8	 4100.0	...
8460697	  761.3	  610.0	 4102.0	...
8460698	  762.0	  610.1	 4103.0	...
8460699	  762.4	  610.2	 4103.0	...
8460700	  761.9	  610.0	 4102.0	...
8460701	  761.3	  610.0	 4101.0	...
8460702	  761.2	  609.9	 4100.0	...
8460703	  761.0	  609.7	 4102.0	...
8460704	  761.0	  609.5	 4104.0	...
8460705	  761.2	  609.2	 4105.0	...
8460706	  761.5	  609.1	 4104.0	...
8460707	  761.9	  608.9	 4105.0	...
8460708	  761.9	  608.9	 4104.0	...
8460709	  762.0	  608.9	 4104.0	...
8460710	  761.9	  609.1	 4104.0	...
8460711	  761.8	  609.3	 4104.0	...
8460712	  761.8	  609.4	 4104.0	...
8460713	  761.8	  609.4	 4104.0	...
8460714	  761.8	  609.3	 4103.0	...
8460715	  761.8	  609.0	 4102.0	...
8460716	  761.7	  608.7	 4100.0	...
8460717	  761.6	  607.9	 4100.0	...
8460718	  761.7	  607.2	 4101.0	...
8460719	  762.2	  607.5	 4101.0	...
8460720	  762.7	  608.3	 4101.0	...
8460721	  763.1	  608.8	 4098.0	...
8460722	  763.1	  608.6	 4096.0	...
8460723	  762.9	  608.4	 4094.0	...
8460724	  763.0	  608.8	 4095.0	...
8460725	  762.9	  609.3	 4094.0	...
8460726	  763.1	  609.7	 4093.0	...
8460727	  762.8	  609.8	 4092.0	...
8460728	  762.7	  609.9	 4093.0	...
8460729	  762.6	  609.9	 4090.0	...
8460730	  762.6	  609.9	 4087.0	...
8460731	  762.5	  609.2	 4084.0	...
8460732	  762.3	  608.4	 4085.0	...
8460733	  762.2	  607.9	 4089.0	...
8460734	  762.2	  608.2	 4092.0	...
8460735	  762.3	  608.7	 4092.0	...
8460736	  762.7	  608.7	 4090.0	...
8460737	  763.1	  608.7	 4088.0	...
8460738	  763.5	  608.3	 4087.0	...
8460739	  763.5	  608.1	 4086.0	...
8460740	  763.6	  607.9	 4084.0	...
8460741	  763.6	  608.0	 4084.0	...
8460742	  763.7	  608.0	 4084.0	...
8460743	  763.8	  608.0	 4084.0	...
8460744	  763.9	  608.0	 4084.0	...
8460745	  763.9	  607.8	 4084.0	...
8460746	  763.8	  607.7	 4085.0	...
8460747	  763.7	  607.8	 4086.0	...
8460748	  763.7	  608.1	 4087.0	...
8460749	  763.8	  608.5	 4089.0	...
8460750	  764.1	  608.6	 4088.0	...
8460751	  764.4	  608.7	 4088.0	...
8460752	  764.7	  608.6	 4086.0	...
8460753	  764.6	  608.4	 4086.0	...
8460754	  764.3	  608.3	 4085.0	...
8460755	  764.0	  608.2	 4083.0	...
8460756	  764.0	  608.3	 4083.0	...
8460757	  763.8	  608.6	 4083.0	...
8460758	  763.5	  608.8	 4081.0	...
8460759	  763.7	  609.0	 4080.0	...
8460760	  764.0	  609.1	 4078.0	...
8460761	  764.3	  609.2	 4078.0	...
8460762	  764.2	  609.2	 4079.0	...
8460763	  764.2	  609.1	 4078.0	...
8460764	  764.2	  609.1	 4077.0	...
8460765	  764.0	  609.1	 4076.0	...
8460766	  763.8	  609.1	 4077.0	...
8460767	  763.5	  609.2	 4077.0	...
8460768	  763.2	  609.2	 4075.0	...
8460769	  762.9	  609.3	 4073.0	...
8460770	  762.9	  609.2	 4072.0	...
8460771	  762.9	  609.2	 4070.0	...
8460772	  763.0	  608.9	 4069.0	...
8460773	  763.4	  608.6	 4069.0	...
8460774	  764.0	  608.3	 4070.0	...
8460775	  764.4	  607.9	 4071.0	...
8460776	  764.2	  607.6	 4072.0	...
8460777	  764.0	  607.1	 4072.0	...
8460778	  763.8	  607.0	 4068.0	...
8460779	  763.8	  607.8	 4064.0	...
8460780	  763.9	  608.7	 4062.0	...
8460781	  764.0	  609.4	 4064.0	...
8460782	  764.3	  609.1	 4067.0	...
8460783	  764.4	  608.6	 4068.0	...
8460784	  764.5	  608.4	 4073.0	...
8460785	  764.0	  608.3	 4078.0	...
8460786	  763.7	  608.4	 4083.0	...
8460787	  763.5	  608.4	 4084.0	...
8460788	  763.6	  608.4	 4084.0	...
8460789	  763.7	  608.4	 4084.0	...
8460790	  763.9	  608.4	 4084.0	...
8460791	  764.1	  608.5	 4080.0	...
8460792	  764.3	  608.5	 4076.0	...
8460793	  764.3	  608.6	 4073.0	...
8460794	  764.4	  608.6	 4075.0	...
8460795	  764.5	  608.6	 4075.0	...
8460796	  764.7	  608.6	 4074.0	...
8460797	  764.8	  608.6	 4072.0	...
8460798	  764.7	  608.6	 4072.0	...
8460799	  764.6	  608.5	 4072.0	...
8460800	  764.6	  608.4	 4073.0	...
8460801	  764.4	  608.2	 4071.0	...
8460802	  764.2	  608.1	 4070.0	...
8460803	  764.1	  607.9	 4069.0	...
8460804	  764.0	  608.3	 4070.0	...
8460805	  763.8	  608.7	 4071.0	...
8460806	  763.7	  608.6	 4072.0	...
8460807	  763.9	  607.8	 4072.0	...
8460808	  764.1	  606.9	 4071.0	...
8460809	  764.4	  607.0	 4070.0	...
8460810	  764.6	  607.9	 4069.0	...
8460811	  764.3	  608.9	 4069.0	...
8460812	  763.8	  609.6	 4070.0	...
8460813	  763.3	  609.6	 4070.0	...
8460814	  763.4	  609.6	 4069.0	...
8460815	  763.6	  609.3	 4070.0	...
8460816	  763.8	  609.1	 4071.0	...
8460817	  764.0	  608.9	 4073.0	...
8460818	  763.4	  609.0	 4073.0	...
8460819	  762.9	  609.2	 4070.0	...
8460820	  762.5	  609.8	 4068.0	...
8460821	  762.8	  610.2	 4066.0	...
8460822	  763.2	  610.5	 4066.0	...
8460823	  763.1	  610.5	 4067.0	...
8460824	  762.9	  610.8	 4067.0	...
8460825	  762.7	  611.3	 4069.0	...
8460826	  762.7	  611.8	 4069.0	...
8460827	  762.7	  611.6	 4069.0	...
8460828	  762.7	  611.2	 4065.0	...
8460829	  763.2	  610.8	 4062.0	...
8460830	  763.8	  610.6	 4060.0	...
8460831	  764.5	  610.3	 4061.0	...
8460832	  764.2	  610.1	 4061.0	...
8460833	  763.8	  610.0	 4061.0	...
8460834	  763.3	  609.9	 4061.0	...
8460835	  763.2	  609.8	 4060.0	...
8460836	  763.3	  609.6	 4058.0	...
8460837	  763.5	  609.7	 4055.0	...
8460838	  764.0	  609.8	 4054.0	...
8460839	  764.4	  609.9	 4054.0	...
8460840	  764.7	  609.6	 4055.0	...
8460841	  764.6	  609.3	 4056.0	...
8460842	  764.4	  609.0	 4056.0	...
8460843	  763.8	  608.6	 4056.0	...
8460844	  763.1	  608.5	 4056.0	...
8460845	  762.9	  608.7	 4056.0	...
8460846	  763.4	  609.3	 4056.0	...
8460847	  764.1	  608.9	 4056.0	...
8460848	  764.7	  608.4	 4056.0	...
8460849	  765.1	  608.2	 4054.0	...
8460850	  765.2	  608.5	 4054.0	...
8460851	  765.3	  608.5	 4054.0	...
8460852	  765.3	  608.3	 4054.0	...
8460853	  765.3	  608.1	 4055.0	...
8460854	  765.1	  608.1	 4057.0	...
8460855	  764.9	  608.2	 4060.0	...
8460856	  764.7	  608.2	 4062.0	...
8460857	  764.3	  608.3	 4062.0	...
8460858	  763.7	  608.4	 4062.0	...
8460859	  763.1	  608.3	 4060.0	...
8460860	  762.7	  608.3	 4059.0	...
8460861	  762.8	  608.5	 4057.0	...
8460862	  763.1	  608.7	 4057.0	...
8460863	  763.3	  608.9	 4056.0	...
8460864	  763.4	  609.0	 4056.0	...
8460865	  763.3	  608.9	 4057.0	...
8460866	  763.2	  608.9	 4058.0	...
8460867	  763.1	  608.5	 4063.0	...
8460868	  763.0	  608.1	 4069.0	...
8460869	  763.0	  607.5	 4073.0	...
8460870	  763.1	  607.4	 4071.0	...
8460871	  763.2	  607.8	 4068.0	...
8460872	  763.1	  608.1	 4066.0	...
8460873	  763.2	  608.6	 4065.0	...
8460874	  763.5	  608.6	 4064.0	...
8460875	  763.5	  608.7	 4063.0	...
8460876	  763.4	  608.7	 4062.0	...
8460877	  763.2	  608.9	 4061.0	...
8460878	  763.3	  609.0	 4059.0	...
8460879	  763.5	  609.1	 4058.0	...
8460880	  763.4	  609.3	 4058.0	...
8460881	  762.9	  609.6	 4057.0	...
8460882	  762.4	  609.5	 4057.0	...
8460883	  762.0	  609.2	 4056.0	...
8460884	  761.9	  609.0	 4055.0	...
8460885	  761.8	  609.2	 4054.0	...
8460886	  761.8	  609.2	 4056.0	...
8460887	  762.6	  609.0	 4059.0	...
8460888	  763.4	  608.8	 4059.0	...
8460889	  764.1	  608.7	 4055.0	...
8460890	  764.1	  608.7	 4051.0	...
8460891	  764.1	  608.8	 4055.0	...
8460892	  764.3	  608.8	 4059.0	...
8460893	  764.5	  608.6	 4061.0	...
8460894	  764.6	  608.5	 4058.0	...
8460895	  764.4	  608.3	 4056.0	...
8460896	  764.1	  608.1	 4058.0	...
8460897	  763.7	  607.9	 4059.0	...
8460898	  763.4	  608.5	 4057.0	...
8460899	  763.4	  609.2	 4056.0	...
8460900	  763.5	  609.3	 4055.0	...
8460901	  763.7	  608.7	 4057.0	...
8460902	  763.5	  608.5	 4058.0	...
8460903	  763.2	  608.8	 4058.0	...
8460904	  762.9	  609.1	 4058.0	...
8460905	  763.3	  608.9	 4057.0	...
8460906	  763.6	  608.9	 4056.0	...
8460907	  763.9	  609.0	 4055.0	...
8460908	  763.8	  609.1	 4054.0	...
8460909	  763.9	  609.0	 4054.0	...
8460910	  764.1	  608.9	 4055.0	...
8460911	  764.5	  608.9	 4056.0	...
8460912	  764.7	  608.6	 4059.0	...
8460913	  764.0	  608.5	 4063.0	...
8460914	  763.2	  608.4	 4065.0	...
8460915	  762.4	  608.9	 4065.0	...
8460916	  762.4	  609.0	 4060.0	...
8460917	  762.5	  609.0	 4055.0	...
8460918	  762.7	  608.7	 4053.0	...
8460919	  763.1	  608.4	 4056.0	...
8460920	  763.5	  608.4	 4059.0	...
8460921	  763.7	  608.4	 4060.0	...
8460922	  763.6	  608.4	 4060.0	...
8460923	  763.6	  608.4	 4060.0	...
8460924	  763.6	  608.3	 4061.0	...
8460925	  763.7	  608.2	 4061.0	...
8460926	  763.6	  608.1	 4060.0	...
8460927	  763.5	  608.0	 4058.0	...
8460928	  763.4	  607.7	 4056.0	...
8460929	  763.4	  607.5	 4056.0	...
8460930	  763.5	  607.3	 4056.0	...
8460931	  763.7	  607.3	 4057.0	...
8460932	  763.9	  607.4	 4058.0	...
8460933	  764.0	  607.4	 4057.0	...
8460934	  763.9	  607.3	 4056.0	...
8460935	  763.9	  607.0	 4055.0	...
8460936	  763.9	  606.8	 4055.0	...
8460937	  763.7	  606.6	 4055.0	...
8460938	  763.2	  606.6	 4055.0	...
8460939	  762.6	  606.7	 4055.0	...
8460940	  762.0	  606.9	 4056.0	...
8460941	  761.7	  606.9	 4057.0	...
8460942	  761.6	  606.8	 4059.0	...
8460943	  762.4	  606.6	 4059.0	...
8460944	  763.2	  606.5	 4057.0	...
8460945	  764.0	  606.1	 4055.0	...
8460946	  763.9	  605.8	 4053.0	...
8460947	  763.9	  605.6	 4053.0	...
8460948	  763.9	  605.8	 4053.0	...
8460949	  763.9	  606.0	 4052.0	...
8460950	  764.0	  606.1	 4051.0	...
8460951	  764.1	  606.2	 4052.0	...
8460952	  764.2	  606.7	 4054.0	...
8460953	  764.2	  607.2	 4057.0	...
8460954	  764.3	  607.5	 4058.0	...
8460955	  763.9	  607.5	 4060.0	...
8460956	  763.6	  607.5	 4062.0	...
8460957	  763.5	  607.5	 4062.0	...
8460958	  763.7	  607.3	 4061.0	...
8460959	  763.8	  606.9	 4061.0	...
8460960	  763.9	  606.5	 4061.0	...
8460961	  763.9	  606.3	 4060.0	...
8460962	  764.0	  606.2	 4059.0	...
8460963	  764.0	  606.2	 4059.0	...
8460964	  764.0	  606.3	 4058.0	...
8460965	  764.0	  606.3	 4058.0	...
8460966	  763.8	  606.4	 4057.0	...
8460967	  763.6	  606.5	 4055.0	...
8460968	  763.9	  606.4	 4057.0	...
8460969	  764.3	  606.4	 4058.0	...
8460970	  764.9	  606.4	 4060.0	...
8460971	  765.2	  606.4	 4059.0	...
8460972	  765.3	  606.5	 4058.0	...
8460973	  765.2	  606.5	 4061.0	...
8460974	  765.1	  606.4	 4064.0	...
8460975	  764.6	  606.3	 4069.0	...
8460976	  764.0	  606.6	 4070.0	...
8460977	  763.5	  606.9	 4071.0	...
8460978	  763.6	  606.7	 4071.0	...
8460979	  763.7	  605.9	 4072.0	...
8460980	  763.8	  605.2	 4072.0	...
8460981	  764.0	  605.0	 4072.0	...
8460982	  764.2	  605.0	 4072.0	...
8460983	  764.5	  605.1	 4072.0	...
8460984	  764.1	  605.3	 4074.0	...
8460985	  763.8	  605.4	 4076.0	...
8460986	  763.6	  605.5	 4077.0	...
8460987	  763.7	  605.5	 4076.0	...
8460988	  763.7	  605.6	 4075.0	...
8460989	  763.3	  605.8	 4073.0	...
8460990	  762.9	  605.3	 4072.0	...
8460991	  763.1	  604.6	 4071.0	...
8460992	  763.9	  604.4	 4070.0	...
8460993	  764.7	  604.8	 4069.0	...
8460994	  764.9	  605.2	 4070.0	...
8460995	  764.9	  605.2	 4071.0	...
8460996	  764.8	  605.4	 4073.0	...
8460997	  764.3	  604.8	 4070.0	...
8460998	  763.8	  604.1	 4068.0	...
8460999	  764.0	  603.3	 4066.0	...
8461000	  764.7	  603.3	 4066.0	...
8461001	  765.1	  603.3	 4066.0	...
8461002	  764.6	  603.5	 4067.0	...
8461003	  764.2	  603.5	 4069.0	...
8461004	  764.1	  604.0	 4072.0	...
8461005	  763.9	  604.4	 4072.0	...
8461006	  763.8	  604.9	 4071.0	...
8461007	  763.9	  605.0	 4070.0	...
8461008	  764.2	  605.0	 4070.0	...
8461009	  764.2	  604.6	 4068.0	...
8461010	  764.2	  604.2	 4065.0	...
8461011	  764.1	  603.8	 4067.0	...
8461012	  764.2	  603.6	 4071.0	...
8461013	  764.3	  603.5	 4075.0	...
8461014	  764.7	  603.3	 4076.0	...
8461015	  765.2	  603.5	 4078.0	...
8461016	  765.4	  603.7	 4081.0	...
8461017	  765.1	  603.6	 4082.0	...
8461018	  764.9	  603.3	 4084.0	...
8461019	  764.7	  602.7	 4082.0	...
8461020	  765.1	  602.5	 4079.0	...
8461021	  765.4	  602.1	 4076.0	...
8461022	  765.4	  602.0	 4079.0	...
8461023	  765.2	  602.3	 4081.0	...
8461024	  764.9	  602.8	 4082.0	...
8461025	  764.9	  603.3	 4080.0	...
8461026	  764.8	  603.3	 4078.0	...
8461027	  764.7	  603.4	 4079.0	...
8461028	  764.7	  603.2	 4080.0	...
8461029	  764.8	  603.0	 4082.0	...
8461030	  764.9	  602.8	 4082.0	...
8461031	  764.8	  602.9	 4082.0	...
8461032	  764.8	  603.2	 4080.0	...
8461033	  764.8	  603.4	 4080.0	...
8461034	  764.8	  603.3	 4080.0	...
8461035	  765.1	  603.2	 4080.0	...
8461036	  765.3	  603.2	 4081.0	...
8461037	  765.6	  603.2	 4083.0	...
8461038	  765.6	  603.3	 4085.0	...
8461039	  765.3	  603.3	 4083.0	...
8461040	  765.3	  603.1	 4079.0	...
8461041	  765.2	  602.8	 4075.0	...
8461042	  765.4	  602.9	 4075.0	...
8461043	  765.4	  603.3	 4076.0	...
8461044	  765.4	  603.8	 4078.0	...
8461045	  765.2	  603.9	 4085.0	...
8461046	  765.2	  603.7	 4090.0	...
8461047	  765.2	  603.4	 4095.0	...
8461048	  764.9	  603.1	 4093.0	...
MSG	8461049 0000 _ Number On
8461049	  764.5	  603.1	 4091.0	...
8461050	  764.0	  602.7	 4088.0	...
8461051	  763.9	  602.2	 4087.0	...
8461052	  763.8	  602.1	 4087.0	...
8461053	  764.0	  602.8	 4090.0	...
8461054	  764.2	  603.4	 4093.0	...
8461055	  764.5	  603.7	 4096.0	...
8461056	  764.9	  603.4	 4096.0	...
8461057	  765.2	  603.1	 4096.0	...
8461058	  765.1	  602.9	 4097.0	...
8461059	  765.0	  602.8	 4099.0	...
8461060	  764.9	  602.9	 4100.0	...
8461061	  765.0	  603.5	 4098.0	...
8461062	  764.8	  604.1	 4096.0	...
8461063	  764.5	  604.7	 4094.0	...
8461064	  764.1	  604.6	 4095.0	...
8461065	  764.0	  604.5	 4096.0	...
8461066	  763.9	  604.5	 4096.0	...
8461067	  764.0	  603.8	 4098.0	...
8461068	  764.2	  603.0	 4102.0	...
8461069	  764.0	  602.8	 4106.0	...
8461070	  763.7	  603.3	 4108.0	...
8461071	  763.4	  603.5	 4109.0	...
8461072	  763.5	  603.1	 4109.0	...
8461073	  764.1	  603.1	 4108.0	...
8461074	  764.6	  603.2	 4109.0	...
8461075	  765.0	  603.1	 4110.0	...
8461076	  764.9	  602.1	 4111.0	...
8461077	  764.9	  601.5	 4112.0	...
8461078	  765.0	  601.5	 4111.0	...
8461079	  765.1	  602.1	 4110.0	...
8461080	  765.1	  602.6	 4105.0	...
8461081	  765.2	  602.9	 4101.0	...
8461082	  765.2	  602.4	 4101.0	...
8461083	  765.2	  602.0	 4103.0	...
8461084	  765.1	  601.5	 4104.0	...
8461085	  764.9	  601.5	 4102.0	...
8461086	  764.8	  601.5	 4100.0	...
8461087	  765.4	  601.5	 4100.0	...
8461088	  766.0	  601.4	 4099.0	...
8461089	  766.5	  601.3	 4098.0	...
8461090	  766.3	  601.2	 4098.0	...
8461091	  765.5	  601.2	 4099.0	...
8461092	  764.8	  601.1	 4098.0	...
8461093	  764.1	  601.1	 4097.0	...
8461094	  764.2	  600.8	 4100.0	...
8461095	  764.5	  600.4	 4104.0	...
8461096	  764.9	  600.1	 4108.0	...
8461097	  765.2	  600.2	 4110.0	...
8461098	  765.1	  600.5	 4112.0	...
8461099	  764.8	  600.8	 4114.0	...
8461100	  764.6	  600.9	 4114.0	...
8461101	  764.4	  600.6	 4115.0	...
8461102	  764.4	  600.1	 4116.0	...
8461103	  764.6	  599.6	 4117.0	...
8461104	  764.8	  599.5	 4117.0	...
8461105	  765.0	  599.5	 4117.0	...
8461106	  765.1	  599.5	 4116.0	...
8461107	  765.1	  599.4	 4117.0	...
8461108	  765.1	  599.3	 4117.0	...
8461109	  765.1	  599.4	 4118.0	...
8461110	  765.1	  599.5	 4117.0	...
8461111	  765.2	  599.6	 4115.0	...
8461112	  765.2	  599.7	 4117.0	...
8461113	  765.3	  599.8	 4121.0	...
8461114	  765.4	  599.6	 4124.0	...
8461115	  764.9	  599.4	 4125.0	...
8461116	  764.4	  599.2	 4126.0	...
8461117	  764.1	  599.4	 4123.0	...
8461118	  764.2	  599.6	 4119.0	...
8461119	  764.3	  600.0	 4115.0	...
8461120	  764.4	  600.0	 4115.0	...
8461121	  764.5	  600.0	 4118.0	...
8461122	  764.4	  599.5	 4120.0	...
8461123	  764.3	  599.0	 4122.0	...
8461124	  763.9	  598.7	 4123.0	...
8461125	  763.6	  598.7	 4122.0	...
8461126	  763.3	  598.6	 4121.0	...
8461127	  763.4	  598.4	 4119.0	...
8461128	  763.5	  598.6	 4115.0	...
8461129	  763.5	  599.0	 4112.0	...
8461130	  763.7	  599.5	 4112.0	...
8461131	  764.1	  599.6	 4116.0	...
8461132	  764.3	  599.6	 4119.0	...
8461133	  764.3	  599.5	 4119.0	...
8461134	  764.1	  599.5	 4118.0	...
8461135	  764.0	  599.4	 4118.0	...
8461136	  763.9	  599.5	 4121.0	...
8461137	  763.9	  599.5	 4125.0	...
8461138	  764.2	  599.5	 4128.0	...
8461139	  764.3	  599.3	 4129.0	...
8461140	  764.3	  599.2	 4130.0	...
8461141	  764.1	  599.4	 4131.0	...
8461142	  764.2	  599.6	 4131.0	...
8461143	  764.8	  599.9	 4130.0	...
8461144	  765.3	  599.9	 4129.0	...
8461145	  765.5	  599.9	 4128.0	...
8461146	  765.4	  599.7	 4127.0	...
8461147	  765.1	  599.5	 4126.0	...
8461148	  764.9	  599.2	 4126.0	...
8461149	  764.6	  599.0	 4126.0	...
8461150	  764.8	  598.8	 4127.0	...
8461151	  765.1	  598.6	 4132.0	...
8461152	  765.1	  597.9	 4135.0	...
8461153	  765.0	  597.3	 4138.0	...
8461154	  764.7	  597.2	 4139.0	...
8461155	  764.5	  597.8	 4139.0	...
8461156	  764.4	  598.6	 4140.0	...
8461157	  764.2	  598.8	 4141.0	...
8461158	  764.0	  599.0	 4141.0	...
8461159	  763.9	  598.7	 4139.0	...
8461160	  764.0	  598.5	 4138.0	...
8461161	  764.0	  598.3	 4136.0	...
8461162	  763.9	  598.5	 4135.0	...
8461163	  763.8	  598.6	 4134.0	...
8461164	  763.8	  599.0	 4135.0	...
8461165	  763.8	  599.1	 4135.0	...
8461166	  763.8	  599.3	 4135.0	...
8461167	  763.8	  599.1	 4135.0	...
8461168	  763.7	  599.0	 4136.0	...
8461169	  763.7	  599.1	 4138.0	...
8461170	  763.8	  599.2	 4140.0	...
8461171	  763.9	  599.0	 4141.0	...
8461172	  763.5	  598.8	 4143.0	...
8461173	  763.0	  598.5	 4143.0	...
8461174	  762.6	  598.4	 4142.0	...
8461175	  762.6	  598.4	 4141.0	...
8461176	  762.8	  598.5	 4140.0	...
8461177	  763.2	  598.7	 4139.0	...
8461178	  763.4	  598.7	 4139.0	...
8461179	  763.5	  598.7	 4138.0	...
8461180	  763.5	  599.3	 4138.0	...
8461181	  763.7	  600.0	 4139.0	...
8461182	  763.8	  600.0	 4138.0	...
8461183	  764.1	  599.3	 4136.0	...
8461184	  764.2	  598.8	 4134.0	...
8461185	  764.3	  598.9	 4134.0	...
8461186	  764.4	  598.8	 4135.0	...
8461187	  764.0	  598.5	 4135.0	...
8461188	  763.6	  598.2	 4137.0	...
8461189	  763.1	  598.1	 4138.0	...
8461190	  763.0	  598.4	 4139.0	...
8461191	  763.0	  598.8	 4138.0	...
8461192	  763.3	  599.2	 4138.0	...
8461193	  763.6	  599.1	 4138.0	...
8461194	  763.6	  599.1	 4138.0	...
8461195	  763.5	  599.1	 4137.0	...
8461196	  763.5	  599.1	 4136.0	...
8461197	  763.6	  599.1	 4138.0	...
8461198	  763.8	  599.1	 4141.0	...
8461199	  763.6	  599.1	 4145.0	...
8461200	  763.2	  599.3	 4142.0	...
8461201	  762.8	  599.4	 4138.0	...
8461202	  763.1	  599.4	 4135.0	...
8461203	  763.6	  599.4	 4135.0	...
8461204	  764.1	  599.5	 4137.0	...
8461205	  764.2	  599.7	 4138.0	...
8461206	  764.0	  599.6	 4139.0	...
8461207	  763.9	  599.3	 4140.0	...
8461208	  764.2	  599.0	 4139.0	...
8461209	  764.5	  599.1	 4139.0	...
8461210	  764.2	  599.0	 4142.0	...
8461211	  763.5	  598.7	 4145.0	...
8461212	  763.4	  598.4	 4155.0	...
8461213	  764.0	  598.1	 4161.0	...
8461214	  764.0	  598.1	 4167.0	...
8461215	  763.5	  598.1	 4167.0	...
8461216	  763.2	  598.6	 4166.0	...
8461217	  763.3	  599.0	 4164.0	...
8461218	  763.4	  599.2	 4162.0	...
8461219	  763.3	  598.9	 4167.0	...
8461220	  763.2	  598.5	 4173.0	...
8461221	  762.9	  598.4	 4174.0	...
8461222	  762.6	  598.4	 4170.0	...
8461223	  762.4	  599.8	 4163.0	...
8461224	  762.4	  601.1	 4162.0	...
8461225	  762.4	  601.2	 4161.0	...
8461226	  762.6	  600.1	 4164.0	...
8461227	  762.8	  598.9	 4165.0	...
8461228	  762.9	  598.9	 4166.0	...
8461229	  762.9	  598.9	 4164.0	...
8461230	  762.9	  598.5	 4162.0	...
8461231	  763.0	  598.0	 4161.0	...
8461232	  763.3	  597.5	 4160.0	...
8461233	  763.6	  597.8	 4160.0	...
8461234	  763.9	  598.2	 4159.0	...
8461235	  764.0	  598.6	 4160.0	...
8461236	  764.0	  598.7	 4160.0	...
8461237	  763.9	  598.7	 4158.0	...
8461238	  763.6	  598.8	 4156.0	...
8461239	  763.1	  598.7	 4157.0	...
8461240	  762.7	  598.3	 4160.0	...
8461241	  762.8	  597.9	 4162.0	...
8461242	  763.2	  597.8	 4162.0	...
8461243	  763.5	  598.1	 4164.0	...
8461244	  763.5	  598.4	 4166.0	...
8461245	  763.4	  598.0	 4167.0	...
8461246	  763.3	  597.5	 4165.0	...
8461247	  763.4	  596.9	 4163.0	...
8461248	  763.5	  597.0	 4161.0	...
8461249	  763.7	  597.1	 4162.0	...
8461250	  763.6	  597.6	 4164.0	...
8461251	  762.9	  598.1	 4164.0	...
8461252	  762.2	  598.2	 4162.0	...
8461253	  761.6	  597.8	 4161.0	...
8461254	  761.7	  597.3	 4160.0	...
8461255	  762.6	  596.9	 4159.0	...
8461256	  763.5	  596.8	 4158.0	...
8461257	  763.8	  597.3	 4158.0	...
8461258	  763.4	  597.8	 4163.0	...
8461259	  763.0	  598.4	 4168.0	...
8461260	  763.1	  598.4	 4169.0	...
8461261	  763.1	  598.4	 4166.0	...
8461262	  763.1	  598.3	 4164.0	...
8461263	  762.8	  598.3	 4165.0	...
8461264	  762.7	  598.3	 4167.0	...
8461265	  762.6	  598.2	 4166.0	...
8461266	  762.6	  597.8	 4165.0	...
8461267	  762.8	  597.5	 4163.0	...
8461268	  762.9	  597.2	 4163.0	...
8461269	  763.0	  597.1	 4163.0	...
8461270	  763.1	  597.1	 4162.0	...
8461271	  763.0	  597.3	 4160.0	...
8461272	  762.8	  597.5	 4158.0	...
8461273	  762.8	  598.0	 4157.0	...
8461274	  763.0	  598.3	 4156.0	...
8461275	  763.4	  598.0	 4156.0	...
8461276	  763.7	  597.3	 4157.0	...
8461277	  763.7	  596.8	 4157.0	...
8461278	  763.6	  597.0	 4157.0	...
8461279	  763.6	  597.3	 4158.0	...
8461280	  763.6	  597.4	 4159.0	...
8461281	  763.9	  597.6	 4160.0	...
8461282	  764.2	  597.7	 4160.0	...
8461283	  764.7	  597.8	 4159.0	...
8461284	  764.9	  597.8	 4159.0	...
8461285	  764.4	  597.8	 4159.0	...
8461286	  763.8	  597.9	 4159.0	...
8461287	  763.3	  598.0	 4159.0	...
8461288	  763.3	  598.0	 4158.0	...
8461289	  763.4	  598.0	 4157.0	...
8461290	  763.5	  597.9	 4155.0	...
8461291	  763.6	  597.8	 4155.0	...
8461292	  763.7	  597.9	 4156.0	...
8461293	  763.7	  598.0	 4158.0	...
8461294	  763.8	  598.0	 4161.0	...
8461295	  763.8	  597.9	 4161.0	...
8461296	  763.4	  597.8	 4163.0	...
8461297	  763.3	  598.1	 4166.0	...
8461298	  763.3	  598.5	 4170.0	...
8461299	  763.6	  598.8	 4172.0	...
8461300	  763.7	  599.0	 4176.0	...
8461301	  763.8	  599.1	 4176.0	...
8461302	  763.8	  599.1	 4175.0	...
8461303	  763.7	  598.7	 4176.0	...
8461304	  763.6	  598.1	 4181.0	...
8461305	  763.4	  597.6	 4185.0	...
8461306	  763.3	  597.5	 4187.0	...
8461307	  763.3	  597.7	 4186.0	...
8461308	  763.2	  597.8	 4185.0	...
8461309	  763.1	  597.9	 4184.0	...
8461310	  762.8	  597.9	 4183.0	...
8461311	  762.6	  597.9	 4183.0	...
8461312	  762.8	  597.9	 4183.0	...
8461313	  763.3	  597.8	 4182.0	...
8461314	  763.7	  597.8	 4182.0	...
8461315	  763.8	  597.6	 4183.0	...
8461316	  763.7	  597.5	 4185.0	...
8461317	  763.6	  597.4	 4188.0	...
8461318	  763.5	  597.8	 4189.0	...
8461319	  763.4	  598.3	 4189.0	...
8461320	  763.4	  598.1	 4189.0	...
8461321	  763.4	  597.3	 4190.0	...
8461322	  763.4	  596.7	 4193.0	...
8461323	  763.4	  597.3	 4196.0	...
8461324	  763.7	  598.1	 4196.0	...
8461325	  764.0	  598.8	 4195.0	...
8461326	  764.1	  598.9	 4194.0	...
8461327	  763.7	  598.2	 4190.0	...
8461328	  763.2	  597.5	 4187.0	...
8461329	  762.5	  596.3	 4185.0	...
8461330	  762.0	  595.3	 4187.0	...
8461331	  761.5	  594.1	 4189.0	...
8461332	  761.5	  592.1	 4190.0	...
8461333	  761.6	  590.3	 4191.0	...
8461334	  761.7	  588.7	 4192.0	...
8461335	  761.8	  588.4	 4190.0	...
8461336	  761.7	  587.6	 4188.0	...
8461337	  761.7	  586.8	 4188.0	...
8461338	  761.9	  586.3	 4190.0	...
8461339	  762.1	  586.2	 4192.0	...
8461340	  762.2	  586.2	 4193.0	...
8461341	  762.3	  585.4	 4194.0	...
8461342	  762.6	  584.5	 4196.0	...
8461343	  763.2	  583.6	 4198.0	...
8461344	  763.8	  583.4	 4198.0	...
8461345	  764.0	  583.4	 4199.0	...
8461346	  763.9	  583.5	 4199.0	...
8461347	  764.5	  584.6	 4195.0	...
8461348	  765.2	  585.7	 4192.0	...
8461349	  766.0	  586.8	 4192.0	...
8461350	  766.1	  586.9	 4197.0	...
8461351	  766.1	  586.7	 4202.0	...
MSG	8461352 0000 _ Number Off
8461352	  766.1	  586.7	 4202.0	...
8461353	  766.2	  586.7	 4203.0	...
8461354	  766.3	  586.7	 4203.0	...
8461355	  765.7	  586.8	 4202.0	...
8461356	  765.1	  586.9	 4201.0	...
8461357	  764.4	  586.9	 4202.0	...
8461358	  764.3	  587.0	 4208.0	...
8461359	  764.0	  587.1	 4214.0	...
8461360	  763.8	  587.2	 4218.0	...
8461361	  763.7	  587.2	 4218.0	...
8461362	  763.8	  587.0	 4213.0	...
8461363	  763.9	  586.8	 4208.0	...
8461364	  763.9	  586.7	 4207.0	...
8461365	  764.2	  586.5	 4210.0	...
8461366	  764.3	  586.1	 4211.0	...
8461367	  764.3	  585.8	 4211.0	...
8461368	  764.1	  585.9	 4210.0	...
8461369	  764.1	  586.3	 4208.0	...
8461370	  764.2	  586.7	 4206.0	...
8461371	  764.3	  586.7	 4204.0	...
8461372	  764.3	  586.7	 4204.0	...
8461373	  764.4	  586.4	 4204.0	...
8461374	  764.9	  586.2	 4204.0	...
8461375	  765.6	  585.9	 4205.0	...
8461376	  766.3	  586.0	 4205.0	...
8461377	  766.0	  585.9	 4205.0	...
8461378	  765.4	  585.8	 4205.0	...
8461379	  765.2	  585.6	 4207.0	...
8461380	  765.6	  585.6	 4211.0	...
8461381	  765.8	  586.1	 4213.0	...
8461382	  765.7	  586.4	 4212.0	...
8461383	  765.6	  586.5	 4209.0	...
8461384	  765.8	  586.0	 4208.0	...
8461385	  765.9	  585.5	 4211.0	...
8461386	  766.0	  584.9	 4213.0	...
8461387	  765.9	  584.4	 4213.0	...
8461388	  765.9	  583.9	 4211.0	...
8461389	  765.7	  584.6	 4210.0	...
8461390	  765.3	  585.3	 4209.0	...
8461391	  764.9	  585.6	 4210.0	...
8461392	  764.8	  585.2	 4211.0	...
8461393	  765.1	  584.9	 4210.0	...
8461394	  765.3	  585.0	 4209.0	...
8461395	  765.3	  585.1	 4211.0	...
8461396	  765.2	  585.1	 4214.0	...
8461397	  765.1	  585.5	 4217.0	...
8461398	  765.1	  585.7	 4218.0	...
8461399	  765.3	  585.7	 4217.0	...
8461400	  765.5	  585.3	 4215.0	...
8461401	  765.8	  585.0	 4213.0	...
8461402	  765.6	  584.4	 4212.0	...
8461403	  765.4	  584.0	 4212.0	...
8461404	  765.2	  584.3	 4211.0	...
8461405	  765.2	  584.8	 4211.0	...
8461406	  765.1	  585.3	 4211.0	...
8461407	  764.8	  585.2	 4211.0	...
8461408	  764.5	  585.3	 4211.0	...
8461409	  764.7	  585.4	 4211.0	...
8461410	  765.1	  585.6	 4212.0	...
8461411	  765.4	  585.7	 4212.0	...
8461412	  765.3	  586.0	 4213.0	...
8461413	  765.0	  586.3	 4213.0	...
8461414	  764.9	  586.2	 4215.0	...
8461415	  764.7	  585.9	 4217.0	...
8461416	  765.0	  585.5	 4217.0	...
8461417	  765.3	  585.1	 4217.0	...
8461418	  765.6	  584.6	 4216.0	...
8461419	  765.4	  584.5	 4215.0	...
8461420	  765.3	  584.7	 4214.0	...
8461421	  765.3	  585.0	 4216.0	...
8461422	  764.8	  585.1	 4219.0	...
8461423	  764.3	  585.4	 4221.0	...
8461424	  764.1	  585.7	 4219.0	...
8461425	  764.6	  585.7	 4217.0	...
8461426	  765.1	  585.4	 4216.0	...
8461427	  765.5	  585.3	 4216.0	...
8461428	  765.4	  585.0	 4217.0	...
8461429	  765.1	  584.7	 4217.0	...
8461430	  764.8	  584.5	 4217.0	...
8461431	  765.0	  584.3	 4217.0	...
8461432	  765.3	  584.3	 4217.0	...
8461433	  765.7	  584.5	 4217.0	...
8461434	  765.7	  584.9	 4217.0	...
8461435	  765.7	  585.3	 4217.0	...
8461436	  765.6	  585.5	 4216.0	...
8461437	  765.5	  585.5	 4216.0	...
8461438	  765.3	  585.4	 4217.0	...
8461439	  765.7	  585.3	 4217.0	...
8461440	  766.1	  585.2	 4217.0	...
8461441	  766.3	  585.1	 4217.0	...
8461442	  766.0	  585.1	 4217.0	...
8461443	  765.7	  585.1	 4217.0	...
8461444	  765.6	  585.2	 4217.0	...
8461445	  765.7	  585.3	 4217.0	...
8461446	  765.9	  585.4	 4216.0	...
8461447	  766.1	  585.1	 4215.0	...
8461448	  766.1	  584.7	 4218.0	...
8461449	  766.2	  584.8	 4222.0	...
8461450	  766.2	  585.2	 4225.0	...
8461451	  765.9	  585.5	 4224.0	...
8461452	  765.5	  585.4	 4224.0	...
8461453	  765.1	  585.4	 4224.0	...
8461454	  764.9	  585.4	 4223.0	...
8461455	  764.9	  585.8	 4221.0	...
8461456	  765.1	  586.2	 4218.0	...
8461457	  765.2	  586.1	 4216.0	...
8461458	  765.3	  585.7	 4215.0	...
8461459	  765.6	  585.2	 4214.0	...
8461460	  766.1	  585.1	 4215.0	...
8461461	  766.2	  585.2	 4219.0	...
8461462	  765.9	  585.4	 4223.0	...
8461463	  765.6	  585.7	 4226.0	...
8461464	  765.7	  586.1	 4226.0	...
8461465	  765.7	  586.5	 4225.0	...
8461466	  765.8	  586.7	 4226.0	...
8461467	  766.1	  586.7	 4226.0	...
8461468	  766.4	  586.3	 4226.0	...
8461469	  766.6	  585.9	 4225.0	...
8461470	  766.5	  584.8	 4223.0	...
8461471	  766.4	  584.1	 4225.0	...
8461472	  766.4	  584.0	 4227.0	...
8461473	  766.6	  584.7	 4228.0	...
8461474	  766.9	  585.4	 4228.0	...
8461475	  767.2	  585.6	 4227.0	...
8461476	  767.2	  585.8	 4228.0	...
8461477	  766.7	  586.2	 4228.0	...
8461478	  766.1	  586.6	 4230.0	...
8461479	  765.7	  586.8	 4231.0	...
8461480	  765.9	  586.7	 4233.0	...
8461481	  766.2	  585.6	 4234.0	...
8461482	  766.4	  584.5	 4235.0	...
8461483	  766.4	  583.5	 4234.0	...
8461484	  767.0	  583.6	 4234.0	...
8461485	  767.7	  583.6	 4233.0	...
8461486	  768.3	  583.7	 4234.0	...
8461487	  767.7	  584.0	 4234.0	...
8461488	  767.5	  584.2	 4234.0	...
8461489	  767.2	  583.6	 4235.0	...
8461490	  767.5	  582.9	 4236.0	...
8461491	  767.6	  582.4	 4239.0	...
8461492	  767.8	  582.6	 4241.0	...
8461493	  767.5	  583.2	 4243.0	...
8461494	  767.2	  583.6	 4244.0	...
8461495	  766.6	  584.0	 4244.0	...
8461496	  766.3	  584.1	 4240.0	...
8461497	  765.9	  584.3	 4236.0	...
8461498	  765.9	  584.4	 4232.0	...
8461499	  766.2	  584.0	 4232.0	...
8461500	  766.4	  583.5	 4231.0	...
8461501	  766.5	  583.1	 4231.0	...
8461502	  766.3	  583.2	 4232.0	...
8461503	  766.2	  583.5	 4232.0	...
8461504	  766.2	  583.6	 4232.0	...
8461505	  766.2	  583.7	 4233.0	...
8461506	  766.2	  583.5	 4233.0	...
8461507	  766.3	  583.4	 4234.0	...
8461508	  766.6	  583.2	 4235.0	...
8461509	  766.8	  583.0	 4236.0	...
8461510	  766.9	  582.8	 4234.0	...
8461511	  767.0	  582.7	 4231.0	...
8461512	  766.9	  582.8	 4228.0	...
8461513	  766.6	  582.9	 4227.0	...
8461514	  766.3	  582.9	 4226.0	...
8461515	  766.0	  582.9	 4231.0	...
8461516	  766.0	  583.2	 4237.0	...
8461517	  765.9	  583.4	 4242.0	...
8461518	  766.3	  583.6	 4239.0	...
8461519	  766.5	  583.7	 4236.0	...
8461520	  766.6	  583.8	 4234.0	...
8461521	  766.7	  583.8	 4233.0	...
8461522	  766.7	  583.8	 4231.0	...
8461523	  767.1	  584.0	 4231.0	...
8461524	  767.2	  584.1	 4231.0	...
8461525	  767.4	  583.8	 4232.0	...
8461526	  767.2	  583.3	 4234.0	...
8461527	  767.0	  583.2	 4237.0	...
8461528	  766.8	  583.6	 4240.0	...
8461529	  766.6	  583.9	 4242.0	...
8461530	  766.6	  584.4	 4240.0	...
8461531	  766.7	  584.8	 4238.0	...
8461532	  766.7	  585.2	 4236.0	...
8461533	  766.6	  585.0	 4236.0	...
8461534	  766.4	  584.3	 4236.0	...
8461535	  766.1	  583.6	 4237.0	...
8461536	  766.0	  583.0	 4237.0	...
8461537	  766.2	  583.2	 4238.0	...
8461538	  766.5	  583.6	 4238.0	...
8461539	  766.6	  584.0	 4238.0	...
8461540	  766.7	  584.1	 4238.0	...
8461541	  766.8	  583.5	 4239.0	...
8461542	  766.9	  583.0	 4241.0	...
8461543	  766.9	  582.4	 4242.0	...
8461544	  767.0	  582.5	 4243.0	...
8461545	  767.1	  582.7	 4243.0	...
8461546	  767.0	  582.9	 4241.0	...
8461547	  766.8	  583.2	 4238.0	...
8461548	  766.4	  583.5	 4240.0	...
8461549	  766.2	  583.5	 4244.0	...
8461550	  765.8	  583.2	 4249.0	...
8461551	  765.7	  582.9	 4249.0	...
8461552	  766.0	  583.0	 4250.0	...
8461553	  766.4	  583.2	 4251.0	...
8461554	  766.7	  583.3	 4247.0	...
8461555	  766.6	  583.3	 4242.0	...
8461556	  766.6	  583.9	 4239.0	...
8461557	  766.6	  584.5	 4241.0	...
8461558	  767.0	  584.6	 4248.0	...
8461559	  767.4	  584.0	 4252.0	...
8461560	  767.7	  583.4	 4253.0	...
8461561	  767.6	  583.5	 4251.0	...
8461562	  767.4	  583.5	 4248.0	...
MSG	8461563 0000 _ Number On
8461563	  767.3	  583.5	 4247.0	...
8461564	  767.2	  583.4	 4247.0	...
8461565	  767.2	  583.3	 4245.0	...
8461566	  766.9	  583.0	 4245.0	...
8461567	  766.7	  582.7	 4245.0	...
8461568	  766.8	  582.4	 4247.0	...
8461569	  767.1	  582.2	 4248.0	...
8461570	  767.2	  582.4	 4248.0	...
8461571	  766.9	  582.7	 4247.0	...
8461572	  766.4	  582.7	 4245.0	...
8461573	  766.2	  582.4	 4245.0	...
8461574	  766.0	  582.0	 4246.0	...
8461575	  766.1	  582.0	 4247.0	...
8461576	  766.4	  581.9	 4248.0	...
8461577	  766.7	  581.8	 4249.0	...
8461578	  766.9	  582.0	 4251.0	...
8461579	  766.9	  582.2	 4253.0	...
8461580	  766.9	  582.3	 4253.0	...
8461581	  766.9	  582.9	 4251.0	...
8461582	  766.8	  583.5	 4249.0	...
8461583	  766.6	  583.5	 4252.0	...
8461584	  766.5	  582.9	 4256.0	...
8461585	  766.6	  582.3	 4260.0	...
8461586	  766.7	  582.2	 4262.0	...
8461587	  766.9	  582.2	 4262.0	...
8461588	  767.2	  582.2	 4262.0	...
8461589	  767.5	  582.3	 4262.0	...
8461590	  767.6	  582.4	 4262.0	...
8461591	  767.9	  582.3	 4262.0	...
8461592	  768.1	  582.2	 4264.0	...
8461593	  768.4	  582.0	 4265.0	...
8461594	  768.6	  582.1	 4263.0	...
8461595	  768.5	  582.2	 4260.0	...
8461596	  768.2	  582.5	 4255.0	...
8461597	  767.9	  582.6	 4254.0	...
8461598	  768.2	  582.6	 4253.0	...
8461599	  768.5	  582.5	 4253.0	...
8461600	  769.0	  582.5	 4253.0	...
8461601	  769.2	  582.5	 4254.0	...
8461602	  769.3	  582.8	 4254.0	...
8461603	  769.1	  583.0	 4255.0	...
8461604	  768.7	  582.3	 4257.0	...
8461605	  768.2	  581.5	 4259.0	...
8461606	  767.8	  581.7	 4258.0	...
8461607	  767.9	  582.6	 4257.0	...
8461608	  768.3	  583.6	 4255.0	...
8461609	  768.7	  583.6	 4255.0	...
8461610	  768.4	  583.7	 4259.0	...
8461611	  768.0	  583.7	 4263.0	...
8461612	  767.6	  583.7	 4266.0	...
8461613	  767.4	  583.5	 4265.0	...
8461614	  767.7	  583.2	 4263.0	...
8461615	  768.0	  583.0	 4261.0	...
8461616	  768.2	  583.0	 4261.0	...
8461617	  768.1	  583.1	 4262.0	...
8461618	  767.9	  583.2	 4264.0	...
8461619	  767.8	  583.3	 4266.0	...
8461620	  768.1	  583.2	 4269.0	...
8461621	  768.5	  583.0	 4271.0	...
8461622	  769.2	  583.1	 4270.0	...
8461623	  769.5	  583.2	 4269.0	...
8461624	  768.9	  583.4	 4269.0	...
8461625	  768.1	  583.8	 4269.0	...
8461626	  767.7	  584.2	 4270.0	...
8461627	  768.0	  583.8	 4269.0	...
8461628	  768.5	  583.1	 4269.0	...
8461629	  768.6	  582.9	 4267.0	...
8461630	  768.7	  583.4	 4266.0	...
8461631	  768.6	  583.8	 4265.0	...
8461632	  768.6	  583.9	 4264.0	...
8461633	  768.5	  583.8	 4263.0	...
8461634	  768.7	  583.8	 4262.0	...
8461635	  768.9	  583.8	 4261.0	...
8461636	  769.0	  583.7	 4265.0	...
8461637	  769.0	  583.5	 4269.0	...
8461638	  769.0	  583.3	 4273.0	...
8461639	  768.8	  583.2	 4273.0	...
8461640	  768.3	  583.3	 4274.0	...
8461641	  767.8	  583.4	 4274.0	...
8461642	  767.6	  583.4	 4274.0	...
8461643	  767.6	  583.4	 4273.0	...
8461644	  767.4	  582.9	 4270.0	...
8461645	  767.3	  582.5	 4267.0	...
8461646	  767.0	  582.3	 4266.0	...
8461647	  766.8	  582.6	 4267.0	...
8461648	  766.8	  583.0	 4267.0	...
8461649	  767.0	  583.2	 4268.0	...
8461650	  767.0	  583.1	 4267.0	...
8461651	  767.0	  582.9	 4266.0	...
8461652	  767.3	  582.8	 4268.0	...
8461653	  767.6	  582.9	 4270.0	...
8461654	  767.8	  582.9	 4275.0	...
8461655	  767.8	  582.9	 4278.0	...
8461656	  767.7	  582.9	 4278.0	...
8461657	  767.6	  582.7	 4277.0	...
8461658	  767.5	  582.4	 4276.0	...
8461659	  767.5	  582.6	 4276.0	...
8461660	  767.6	  583.0	 4276.0	...
8461661	  767.8	  583.3	 4275.0	...
8461662	  768.0	  582.6	 4274.0	...
8461663	  768.3	  581.7	 4274.0	...
8461664	  768.5	  581.4	 4275.0	...
8461665	  768.6	  582.0	 4272.0	...
8461666	  768.6	  582.5	 4269.0	...
8461667	  768.2	  582.7	 4266.0	...
8461668	  768.0	  582.7	 4266.0	...
8461669	  767.7	  582.7	 4266.0	...
8461670	  767.7	  582.5	 4266.0	...
8461671	  767.6	  582.4	 4265.0	...
8461672	  767.7	  582.7	 4266.0	...
8461673	  767.8	  583.1	 4266.0	...
8461674	  767.7	  583.3	 4268.0	...
8461675	  767.5	  583.1	 4270.0	...
8461676	  767.3	  583.2	 4272.0	...
8461677	  767.4	  583.3	 4272.0	...
8461678	  767.5	  583.3	 4272.0	...
8461679	  767.5	  583.0	 4269.0	...
8461680	  767.6	  582.8	 4266.0	...
8461681	  767.5	  582.8	 4263.0	...
8461682	  767.4	  582.7	 4263.0	...
8461683	  767.3	  582.6	 4263.0	...
8461684	  767.7	  582.5	 4262.0	...
8461685	  768.3	  582.4	 4265.0	...
8461686	  768.5	  582.4	 4268.0	...
8461687	  768.2	  582.5	 4271.0	...
8461688	  767.9	  582.6	 4269.0	...
8461689	  767.9	  582.8	 4267.0	...
8461690	  768.1	  583.1	 4262.0	...
8461691	  768.2	  583.3	 4260.0	...
8461692	  768.3	  583.2	 4263.0	...
8461693	  768.5	  583.0	 4268.0	...
8461694	  768.6	  582.9	 4272.0	...
8461695	  768.2	  583.0	 4270.0	...
8461696	  767.6	  583.1	 4268.0	...
8461697	  767.1	  582.9	 4272.0	...
8461698	  767.1	  582.6	 4276.0	...
8461699	  767.2	  582.3	 4278.0	...
8461700	  767.4	  582.2	 4275.0	...
8461701	  767.5	  582.2	 4272.0	...
8461702	  767.7	  582.1	 4272.0	...
8461703	  767.9	  581.8	 4272.0	...
8461704	  767.8	  581.6	 4273.0	...
8461705	  768.1	  581.5	 4274.0	...
8461706	  768.3	  581.5	 4274.0	...
8461707	  768.4	  581.9	 4272.0	...
8461708	  768.2	  582.4	 4271.0	...
8461709	  767.7	  582.9	 4270.0	...
8461710	  767.4	  582.9	 4268.0	...
8461711	  767.1	  583.1	 4267.0	...
8461712	  767.1	  583.2	 4265.0	...
8461713	  767.0	  583.4	 4267.0	...
8461714	  767.0	  583.4	 4269.0	...
8461715	  767.0	  583.3	 4270.0	...
8461716	  767.2	  583.1	 4270.0	...
8461717	  767.3	  582.8	 4272.0	...
8461718	  767.2	  582.7	 4274.0	...
8461719	  767.0	  582.8	 4275.0	...
8461720	  766.8	  583.0	 4273.0	...
8461721	  766.8	  583.0	 4272.0	...
8461722	  766.8	  582.9	 4273.0	...
8461723	  766.8	  582.8	 4275.0	...
8461724	  766.8	  583.3	 4277.0	...
8461725	  766.8	  583.9	 4280.0	...
8461726	  766.9	  584.4	 4280.0	...
8461727	  766.9	  583.9	 4279.0	...
8461728	  766.9	  583.3	 4279.0	...
8461729	  767.1	  582.8	 4279.0	...
8461730	  767.2	  582.8	 4279.0	...
8461731	  767.3	  582.7	 4279.0	...
8461732	  767.4	  582.5	 4279.0	...
8461733	  767.1	  583.2	 4279.0	...
8461734	  766.7	  584.0	 4276.0	...
8461735	  766.4	  584.6	 4273.0	...
8461736	  766.8	  584.2	 4270.0	...
8461737	  767.2	  583.8	 4271.0	...
8461738	  767.8	  583.7	 4271.0	...
8461739	  768.0	  583.8	 4272.0	...
8461740	  767.9	  583.6	 4273.0	...
8461741	  767.8	  583.5	 4274.0	...
8461742	  767.6	  583.4	 4276.0	...
8461743	  767.5	  583.7	 4277.0	...
8461744	  767.1	  583.9	 4276.0	...
8461745	  766.8	  584.1	 4274.0	...
8461746	  766.7	  584.2	 4274.0	...
8461747	  766.6	  584.3	 4277.0	...
8461748	  766.6	  584.6	 4279.0	...
8461749	  767.1	  584.8	 4281.0	...
8461750	  767.7	  585.0	 4280.0	...
8461751	  768.2	  585.0	 4280.0	...
8461752	  768.1	  585.1	 4279.0	...
8461753	  768.0	  585.3	 4277.0	...
8461754	  767.5	  585.5	 4276.0	...
8461755	  766.9	  584.8	 4277.0	...
8461756	  766.2	  583.9	 4279.0	...
8461757	  765.8	  583.1	 4278.0	...
8461758	  765.9	  583.3	 4277.0	...
8461759	  766.3	  583.5	 4276.0	...
8461760	  766.7	  583.7	 4276.0	...
8461761	  766.7	  583.9	 4278.0	...
8461762	  766.7	  583.8	 4278.0	...
8461763	  766.7	  583.5	 4277.0	...
8461764	  766.7	  583.6	 4275.0	...
8461765	  766.6	  584.3	 4276.0	...
8461766	  766.8	  585.0	 4278.0	...
8461767	  767.0	  584.9	 4281.0	...
8461768	  767.2	  584.4	 4283.0	...
8461769	  767.2	  583.9	 4282.0	...
8461770	  766.8	  583.9	 4281.0	...
8461771	  766.3	  583.9	 4280.0	...
8461772	  765.6	  584.2	 4282.0	...
8461773	  765.5	  584.4	 4283.0	...
8461774	  765.5	  584.3	 4284.0	...
8461775	  765.8	  584.0	 4283.0	...
8461776	  765.9	  583.8	 4280.0	...
8461777	  765.8	  583.8	 4277.0	...
8461778	  765.8	  583.8	 4274.0	...
8461779	  766.5	  583.8	 4273.0	...
8461780	  767.3	  583.4	 4271.0	...
8461781	  767.6	  583.2	 4271.0	...
8461782	  767.3	  583.0	 4273.0	...
8461783	  767.0	  583.0	 4275.0	...
8461784	  766.5	  583.0	 4277.0	...
8461785	  766.0	  582.8	 4277.0	...
8461786	  765.7	  582.6	 4281.0	...
8461787	  766.2	  582.7	 4285.0	...
8461788	  766.7	  583.0	 4288.0	...
8461789	  767.1	  583.3	 4285.0	...
8461790	  766.8	  583.4	 4283.0	...
8461791	  766.5	  583.5	 4283.0	...
8461792	  766.3	  583.7	 4285.0	...
8461793	  766.3	  584.0	 4287.0	...
8461794	  766.1	  584.3	 4288.0	...
8461795	  765.9	  584.3	 4288.0	...
8461796	  766.0	  584.0	 4287.0	...
8461797	  766.4	  583.6	 4286.0	...
8461798	  766.9	  583.6	 4284.0	...
8461799	  766.4	  584.0	 4285.0	...
8461800	  765.7	  584.7	 4288.0	...
8461801	  765.0	  585.4	 4292.0	...
8461802	  765.3	  585.0	 4293.0	...
8461803	  765.7	  584.2	 4294.0	...
8461804	  766.0	  584.1	 4294.0	...
8461805	  765.7	  584.7	 4292.0	...
8461806	  765.3	  584.6	 4290.0	...
8461807	  765.1	  583.8	 4288.0	...
8461808	  765.6	  583.2	 4289.0	...
8461809	  766.1	  583.4	 4291.0	...
8461810	  766.4	  583.6	 4289.0	...
8461811	  766.4	  583.6	 4285.0	...
8461812	  766.5	  583.7	 4283.0	...
8461813	  766.6	  583.8	 4286.0	...
8461814	  766.6	  583.6	 4289.0	...
8461815	  766.7	  583.2	 4291.0	...
8461816	  766.8	  582.7	 4294.0	...
8461817	  766.8	  582.3	 4297.0	...
8461818	  766.5	  582.0	 4299.0	...
8461819	  766.1	  581.9	 4300.0	...
8461820	  765.7	  582.0	 4301.0	...
8461821	  765.4	  582.1	 4299.0	...
8461822	  765.3	  582.3	 4295.0	...
8461823	  765.4	  582.4	 4292.0	...
8461824	  765.6	  582.1	 4291.0	...
8461825	  765.8	  581.7	 4291.0	...
8461826	  766.1	  581.5	 4290.0	...
8461827	  766.3	  581.8	 4289.0	...
8461828	  766.6	  582.2	 4292.0	...
8461829	  766.9	  582.3	 4297.0	...
8461830	  767.0	  582.4	 4302.0	...
8461831	  766.9	  582.5	 4302.0	...
8461832	  766.8	  582.9	 4302.0	...
8461833	  766.6	  583.3	 4301.0	...
8461834	  766.6	  583.3	 4301.0	...
8461835	  766.3	  582.9	 4303.0	...
8461836	  766.0	  582.6	 4307.0	...
8461837	  766.0	  582.8	 4310.0	...
8461838	  766.3	  582.8	 4310.0	...
8461839	  766.7	  582.8	 4310.0	...
8461840	  766.7	  582.6	 4309.0	...
8461841	  766.6	  582.5	 4309.0	...
8461842	  766.4	  582.4	 4309.0	...
8461843	  766.5	  582.3	 4311.0	...
8461844	  766.6	  582.2	 4312.0	...
8461845	  766.6	  582.2	 4315.0	...
8461846	  766.7	  582.2	 4315.0	...
8461847	  766.7	  582.3	 4316.0	...
8461848	  766.2	  582.4	 4315.0	...
8461849	  765.6	  582.5	 4313.0	...
8461850	  765.6	  582.4	 4312.0	...
8461851	  766.1	  582.2	 4312.0	...
8461852	  766.3	  582.2	 4314.0	...
8461853	  766.0	  582.4	 4315.0	...
8461854	  765.8	  582.5	 4317.0	...
8461855	  765.9	  582.4	 4318.0	...
8461856	  765.8	  582.6	 4318.0	...
8461857	  765.7	  582.8	 4318.0	...
8461858	  765.8	  583.0	 4320.0	...
8461859	  766.0	  582.9	 4321.0	...
8461860	  766.3	  582.8	 4322.0	...
8461861	  766.3	  582.7	 4321.0	...
8461862	  766.7	  582.6	 4321.0	...
8461863	  766.9	  582.5	 4321.0	...
8461864	  767.1	  582.4	 4321.0	...
8461865	  767.1	  582.4	 4320.0	...
8461866	  767.1	  582.5	 4320.0	...
8461867	  767.2	  582.6	 4323.0	...
MSG	8461868 0000 _ Number Off
8461868	  766.9	  582.7	 4324.0	...
8461869	  766.5	  582.6	 4326.0	...
8461870	  766.1	  582.5	 4326.0	...
8461871	  766.4	  582.2	 4326.0	...
8461872	  766.8	  582.1	 4327.0	...
8461873	  766.9	  582.0	 4327.0	...
8461874	  766.6	  582.0	 4329.0	...
8461875	  766.2	  581.9	 4333.0	...
8461876	  766.1	  581.9	 4336.0	...
8461877	  766.1	  582.1	 4334.0	...
8461878	  766.1	  582.3	 4330.0	...
8461879	  766.2	  581.7	 4331.0	...
8461880	  766.3	  580.9	 4337.0	...
8461881	  766.4	  580.2	 4343.0	...
8461882	  766.4	  580.3	 4344.0	...
8461883	  766.4	  580.3	 4343.0	...
8461884	  766.4	  580.7	 4342.0	...
8461885	  766.5	  581.2	 4340.0	...
8461886	  766.5	  581.6	 4337.0	...
8461887	  766.6	  581.6	 4336.0	...
8461888	  766.6	  581.5	 4337.0	...
8461889	  766.1	  581.4	 4338.0	...
8461890	  765.6	  581.4	 4337.0	...
8461891	  765.1	  581.8	 4335.0	...
8461892	  765.1	  582.0	 4332.0	...
8461893	  765.2	  581.9	 4331.0	...
8461894	  765.2	  581.6	 4332.0	...
8461895	  766.1	  581.0	 4333.0	...
8461896	  767.0	  580.7	 4341.0	...
8461897	  767.9	  580.4	 4349.0	...
8461898	  767.9	  580.4	 4355.0	...
8461899	  767.7	  580.5	 4355.0	...
8461900	  767.1	  580.7	 4352.0	...
8461901	  766.7	  580.8	 4349.0	...
8461902	  766.4	  581.0	 4345.0	...
8461903	  766.0	  581.1	 4342.0	...
8461904	  765.7	  581.0	 4344.0	...
8461905	  765.3	  580.9	 4347.0	...
8461906	  765.0	  580.6	 4347.0	...
8461907	  764.7	  580.4	 4344.0	...
8461908	  764.4	  580.2	 4341.0	...
8461909	  764.5	  580.1	 4340.0	...
8461910	  765.0	  580.2	 4339.0	...
8461911	  765.8	  580.8	 4339.0	...
8461912	  766.7	  581.3	 4340.0	...
8461913	  767.1	  581.9	 4346.0	...
8461914	  767.0	  581.9	 4352.0	...
8461915	  766.6	  580.9	 4357.0	...
8461916	  765.8	  579.8	 4353.0	...
8461917	  765.1	  578.9	 4349.0	...
8461918	  765.0	  579.1	 4347.0	...
8461919	  765.2	  579.3	 4349.0	...
8461920	  765.4	  579.6	 4351.0	...
8461921	  765.4	  579.8	 4352.0	...
8461922	  765.2	  580.1	 4353.0	...
8461923	  765.0	  580.3	 4354.0	...
8461924	  765.0	  580.5	 4355.0	...
8461925	  765.3	  580.5	 4356.0	...
8461926	  765.6	  580.6	 4357.0	...
8461927	  765.6	  580.6	 4358.0	...
8461928	  765.5	  580.7	 4360.0	...
8461929	  766.1	  580.6	 4361.0	...
8461930	  766.6	  580.6	 4362.0	...
8461931	  766.8	  580.6	 4362.0	...
8461932	  766.5	  580.6	 4363.0	...
8461933	  766.1	  580.6	 4362.0	...
8461934	  766.6	  580.5	 4360.0	...
8461935	  767.1	  580.4	 4361.0	...
8461936	  766.9	  580.4	 4365.0	...
8461937	  766.2	  580.3	 4367.0	...
8461938	  765.5	  580.4	 4366.0	...
8461939	  765.5	  580.6	 4365.0	...
8461940	  765.5	  580.8	 4366.0	...
8461941	  765.5	  581.1	 4367.0	...
8461942	  765.4	  581.2	 4368.0	...
8461943	  765.4	  581.2	 4366.0	...
8461944	  765.4	  581.0	 4365.0	...
8461945	  765.4	  580.8	 4366.0	...
8461946	  765.4	  580.4	 4366.0	...
8461947	  765.3	  579.9	 4367.0	...
8461948	  765.2	  579.5	 4365.0	...
8461949	  765.1	  579.6	 4364.0	...
8461950	  765.1	  580.3	 4363.0	...
8461951	  765.1	  580.9	 4367.0	...
8461952	  765.0	  581.3	 4371.0	...
8461953	  764.4	  581.1	 4373.0	...
8461954	  763.8	  580.9	 4372.0	...
8461955	  763.7	  580.8	 4369.0	...
8461956	  764.2	  580.7	 4366.0	...
8461957	  764.6	  580.5	 4363.0	...
8461958	  764.6	  580.4	 4362.0	...
8461959	  764.4	  580.4	 4362.0	...
8461960	  764.3	  580.4	 4362.0	...
8461961	  764.3	  580.6	 4362.0	...
8461962	  764.3	  580.7	 4362.0	...
8461963	  764.5	  580.8	 4360.0	...
8461964	  764.8	  581.0	 4359.0	...
8461965	  764.8	  581.1	 4362.0	...
8461966	  764.4	  581.2	 4368.0	...
8461967	  764.1	  581.2	 4373.0	...
8461968	  763.8	  581.2	 4375.0	...
8461969	  763.6	  581.3	 4376.0	...
8461970	  763.6	  581.6	 4377.0	...
8461971	  763.8	  581.8	 4378.0	...
8461972	  764.5	  581.9	 4379.0	...
8461973	  765.0	  581.8	 4381.0	...
8461974	  764.9	  581.6	 4380.0	...
8461975	  764.3	  581.0	 4379.0	...
8461976	  763.6	  580.5	 4377.0	...
8461977	  763.5	  580.3	 4377.0	...
8461978	  763.4	  580.4	 4377.0	...
8461979	  763.3	  580.3	 4376.0	...
8461980	  763.2	  580.0	 4376.0	...
8461981	  763.3	  579.9	 4380.0	...
8461982	  763.3	  579.9	 4384.0	...
8461983	  763.1	  579.8	 4387.0	...
8461984	  763.0	  579.7	 4391.0	...
8461985	  763.8	  579.6	 4395.0	...
8461986	  764.8	  579.6	 4399.0	...
8461987	  765.7	  579.6	 4399.0	...
8461988	  765.4	  579.9	 4397.0	...
8461989	  764.7	  580.2	 4396.0	...
8461990	  764.1	  580.5	 4394.0	...
8461991	  763.9	  580.7	 4395.0	...
8461992	  764.2	  580.7	 4396.0	...
8461993	  764.5	  580.8	 4397.0	...
8461994	  764.5	  580.7	 4397.0	...
8461995	  764.5	  580.1	 4401.0	...
8461996	  764.8	  579.8	 4404.0	...
8461997	  765.2	  579.6	 4408.0	...
8461998	  765.4	  579.4	 4408.0	...
8461999	  765.1	  578.9	 4410.0	...
8462000	  764.7	  578.3	 4411.0	...
8462001	  764.5	  578.3	 4412.0	...
8462002	  764.5	  578.7	 4409.0	...
8462003	  763.9	  579.3	 4406.0	...
8462004	  763.2	  579.9	 4403.0	...
8462005	  762.7	  579.9	 4403.0	...
8462006	  762.8	  579.8	 4404.0	...
8462007	  763.0	  579.9	 4407.0	...
8462008	  762.8	  579.9	 4410.0	...
8462009	  762.6	  580.0	 4413.0	...
8462010	  762.4	  580.1	 4408.0	...
8462011	  762.7	  580.3	 4402.0	...
8462012	  763.1	  580.4	 4400.0	...
8462013	  763.4	  580.5	 4405.0	...
8462014	  763.2	  580.6	 4410.0	...
8462015	  763.0	  580.7	 4411.0	...
8462016	  762.8	  580.4	 4411.0	...
8462017	  762.9	  580.1	 4410.0	...
8462018	  763.0	  579.9	 4410.0	...
8462019	  763.3	  580.0	 4413.0	...
8462020	  763.6	  580.1	 4416.0	...
8462021	  764.1	  579.9	 4417.0	...
8462022	  764.2	  579.6	 4416.0	...
8462023	  764.2	  579.3	 4415.0	...
8462024	  764.2	  579.0	 4416.0	...
8462025	  764.2	  578.8	 4416.0	...
8462026	  764.1	  579.2	 4416.0	...
8462027	  764.0	  579.5	 4416.0	...
8462028	  763.6	  579.9	 4416.0	...
8462029	  763.3	  579.9	 4417.0	...
8462030	  762.8	  579.6	 4418.0	...
8462031	  762.6	  579.4	 4418.0	...
8462032	  762.4	  579.2	 4421.0	...
8462033	  762.5	  579.3	 4429.0	...
8462034	  762.3	  579.2	 4437.0	...
8462035	  762.0	  579.2	 4442.0	...
8462036	  762.0	  579.4	 4441.0	...
8462037	  762.4	  579.5	 4440.0	...
8462038	  762.6	  579.7	 4439.0	...
8462039	  762.5	  579.8	 4438.0	...
8462040	  762.2	  579.8	 4438.0	...
8462041	  761.8	  579.6	 4440.0	...
8462042	  761.5	  579.4	 4441.0	...
8462043	  761.3	  579.5	 4438.0	...
8462044	  761.3	  579.8	 4435.0	...
8462045	  761.3	  579.9	 4433.0	...
8462046	  761.6	  579.6	 4435.0	...
8462047	  762.0	  579.3	 4437.0	...
8462048	  762.5	  579.7	 4438.0	...
8462049	  762.5	  580.3	 4438.0	...
8462050	  762.5	  580.8	 4438.0	...
8462051	  762.4	  580.7	 4437.0	...
8462052	  762.6	  580.3	 4436.0	...
8462053	  762.7	  579.9	 4438.0	...
8462054	  762.8	  579.4	 4441.0	...
8462055	  763.1	  579.2	 4442.0	...
8462056	  763.4	  579.2	 4441.0	...
8462057	  763.6	  578.6	 4440.0	...
8462058	  763.4	  578.0	 4440.0	...
8462059	  763.2	  577.4	 4441.0	...
8462060	  763.0	  577.5	 4444.0	...
8462061	  762.9	  577.6	 4449.0	...
8462062	  762.8	  577.7	 4453.0	...
8462063	  762.9	  577.8	 4454.0	...
8462064	  763.0	  577.8	 4452.0	...
8462065	  763.1	  577.7	 4450.0	...
8462066	  763.0	  577.6	 4450.0	...
8462067	  763.0	  577.4	 4450.0	...
8462068	  763.1	  577.5	 4450.0	...
MSG	8462069 0000 _ Number On
8462069	  763.2	  577.7	 4450.0	...
8462070	  763.2	  578.0	 4452.0	...
8462071	  763.1	  578.1	 4454.0	...
8462072	  762.5	  578.2	 4459.0	...
8462073	  761.9	  577.8	 4463.0	...
8462074	  761.5	  577.4	 4467.0	...
8462075	  761.7	  576.9	 4467.0	...
8462076	  761.7	  577.6	 4466.0	...
8462077	  761.7	  578.1	 4465.0	...
8462078	  761.5	  578.6	 4468.0	...
8462079	  761.3	  578.7	 4472.0	...
8462080	  761.1	  578.8	 4479.0	...
8462081	  761.0	  578.3	 4481.0	...
8462082	  760.7	  577.6	 4482.0	...
8462083	  760.6	  577.2	 4480.0	...
8462084	  760.5	  577.1	 4476.0	...
8462085	  761.1	  576.8	 4473.0	...
8462086	  761.7	  576.9	 4471.0	...
8462087	  762.2	  577.3	 4472.0	...
8462088	  762.5	  577.7	 4472.0	...
8462089	  762.7	  577.8	 4473.0	...
8462090	  762.8	  577.8	 4473.0	...
8462091	  762.7	  578.1	 4472.0	...
8462092	  762.5	  578.4	 4472.0	...
8462093	  762.1	  578.7	 4471.0	...
8462094	  761.8	  578.4	 4472.0	...
8462095	  761.6	  577.8	 4473.0	...
8462096	  761.7	  577.1	 4473.0	...
8462097	  761.6	  576.9	 4474.0	...
8462098	  761.6	  576.9	 4476.0	...
8462099	  761.8	  576.9	 4478.0	...
8462100	  762.0	  577.2	 4480.0	...
8462101	  762.2	  577.5	 4481.0	...
8462102	  762.3	  577.8	 4481.0	...
8462103	  761.7	  577.4	 4481.0	...
8462104	  761.0	  576.7	 4481.0	...
8462105	  760.3	  576.0	 4481.0	...
8462106	  760.0	  575.5	 4480.0	...
8462107	  759.7	  575.3	 4480.0	...
8462108	  759.9	  576.1	 4481.0	...
8462109	  760.4	  576.9	 4481.0	...
8462110	  760.9	  577.1	 4482.0	...
8462111	  761.1	  576.4	 4483.0	...
8462112	  761.2	  575.8	 4483.0	...
8462113	  761.1	  576.0	 4483.0	...
8462114	  761.0	  576.3	 4483.0	...
8462115	  760.7	  576.9	 4485.0	...
8462116	  760.6	  577.5	 4486.0	...
8462117	  760.4	  577.8	 4487.0	...
8462118	  760.4	  577.4	 4486.0	...
8462119	  760.4	  577.0	 4485.0	...
8462120	  760.7	  576.7	 4489.0	...
8462121	  761.0	  576.5	 4495.0	...
8462122	  761.4	  576.3	 4501.0	...
8462123	  761.7	  576.2	 4501.0	...
8462124	  761.9	  576.1	 4499.0	...
8462125	  761.9	  575.9	 4500.0	...
8462126	  761.6	  575.7	 4502.0	...
8462127	  761.4	  575.6	 4504.0	...
8462128	  761.4	  575.6	 4504.0	...
8462129	  761.6	  575.5	 4503.0	...
8462130	  761.5	  576.0	 4502.0	...
8462131	  761.4	  576.5	 4499.0	...
8462132	  761.3	  577.0	 4497.0	...
8462133	  761.0	  577.0	 4496.0	...
8462134	  760.7	  576.9	 4498.0	...
8462135	  760.9	  576.7	 4500.0	...
8462136	  761.4	  576.4	 4504.0	...
8462137	  761.6	  576.3	 4505.0	...
8462138	  761.3	  576.4	 4508.0	...
8462139	  761.4	  576.6	 4509.0	...
8462140	  761.6	  576.9	 4509.0	...
8462141	  761.3	  577.1	 4511.0	...
8462142	  760.6	  577.3	 4515.0	...
8462143	  760.0	  577.5	 4519.0	...
8462144	  760.0	  577.5	 4522.0	...
8462145	  760.1	  577.0	 4523.0	...
8462146	  760.2	  576.5	 4525.0	...
8462147	  760.2	  576.1	 4526.0	...
8462148	  760.3	  576.2	 4523.0	...
8462149	  760.4	  576.4	 4520.0	...
8462150	  760.4	  576.5	 4517.0	...
8462151	  760.4	  576.6	 4517.0	...
8462152	  760.4	  576.5	 4517.0	...
8462153	  760.3	  576.6	 4513.0	...
8462154	  760.7	  576.5	 4510.0	...
8462155	  761.1	  576.6	 4510.0	...
8462156	  761.0	  576.7	 4515.0	...
8462157	  760.6	  576.8	 4521.0	...
8462158	  760.2	  576.9	 4522.0	...
8462159	  760.3	  577.0	 4523.0	...
8462160	  760.3	  577.0	 4523.0	...
8462161	  760.4	  576.9	 4522.0	...
8462162	  760.4	  576.8	 4523.0	...
8462163	  760.6	  576.6	 4524.0	...
8462164	  760.8	  576.4	 4528.0	...
8462165	  761.0	  576.2	 4530.0	...
8462166	  761.0	  576.1	 4531.0	...
8462167	  761.1	  575.8	 4532.0	...
8462168	  761.3	  575.5	 4533.0	...
8462169	  761.6	  575.3	 4532.0	...
8462170	  761.6	  575.2	 4530.0	...
8462171	  761.5	  575.3	 4527.0	...
8462172	  761.4	  575.4	 4526.0	...
8462173	  761.3	  575.6	 4524.0	...
8462174	  760.6	  575.9	 4521.0	...
8462175	  759.9	  575.6	 4520.0	...
8462176	  759.2	  575.1	 4521.0	...
8462177	  759.2	  574.6	 4523.0	...
8462178	  759.6	  574.5	 4524.0	...
8462179	  760.1	  574.5	 4524.0	...
8462180	  760.5	  575.2	 4524.0	...
8462181	  760.3	  575.9	 4523.0	...
8462182	  760.1	  576.2	 4522.0	...
8462183	  759.9	  575.8	 4524.0	...
8462184	  759.8	  575.4	 4527.0	...
8462185	  759.9	  575.3	 4530.0	...
8462186	  760.2	  575.2	 4531.0	...
8462187	  760.4	  575.1	 4533.0	...
8462188	  760.6	  575.2	 4532.0	...
8462189	  760.6	  575.7	 4531.0	...
8462190	  760.5	  576.1	 4530.0	...
8462191	  760.4	  576.6	 4530.0	...
8462192	  760.4	  576.2	 4530.0	...
8462193	  760.5	  575.7	 4531.0	...
8462194	  760.7	  575.2	 4531.0	...
8462195	  760.7	  575.2	 4532.0	...
8462196	  760.8	  575.0	 4533.0	...
8462197	  760.8	  574.7	 4537.0	...
8462198	  760.8	  574.4	 4540.0	...
8462199	  760.8	  574.5	 4544.0	...
8462200	  760.7	  574.8	 4544.0	...
8462201	  760.7	  575.2	 4542.0	...
8462202	  760.9	  575.2	 4539.0	...
8462203	  761.0	  575.2	 4537.0	...
8462204	  761.1	  575.0	 4536.0	...
8462205	  760.8	  574.9	 4536.0	...
8462206	  760.0	  575.1	 4537.0	...
8462207	  759.3	  575.4	 4539.0	...
8462208	  758.9	  575.3	 4541.0	...
8462209	  759.1	  575.1	 4541.0	...
8462210	  759.3	  574.8	 4542.0	...
8462211	  759.3	  574.7	 4542.0	...
8462212	  759.2	  574.5	 4542.0	...
8462213	  759.2	  574.9	 4542.0	...
8462214	  759.2	  575.4	 4542.0	...
8462215	  759.2	  575.9	 4540.0	...
8462216	  759.3	  575.9	 4540.0	...
8462217	  759.3	  575.9	 4539.0	...
8462218	  759.5	  575.9	 4539.0	...
8462219	  759.7	  575.9	 4539.0	...
8462220	  759.9	  575.9	 4540.0	...
8462221	  759.8	  575.9	 4540.0	...
8462222	  759.7	  576.1	 4540.0	...
8462223	  759.6	  576.3	 4539.0	...
8462224	  759.5	  576.4	 4537.0	...
8462225	  759.7	  575.9	 4534.0	...
8462226	  759.9	  575.3	 4530.0	...
8462227	  760.2	  575.0	 4528.0	...
8462228	  760.1	  575.1	 4527.0	...
8462229	  760.3	  575.3	 4528.0	...
8462230	  760.6	  575.0	 4529.0	...
8462231	  760.4	  574.9	 4530.0	...
8462232	  759.9	  574.8	 4532.0	...
8462233	  759.8	  574.7	 4535.0	...
8462234	  760.2	  574.3	 4537.0	...
8462235	  760.1	  574.1	 4537.0	...
8462236	  759.5	  573.9	 4539.0	...
8462237	  758.8	  574.0	 4543.0	...
8462238	  758.7	  573.9	 4546.0	...
8462239	  758.6	  573.9	 4547.0	...
8462240	  758.8	  574.1	 4544.0	...
8462241	  758.9	  574.4	 4541.0	...
8462242	  758.9	  574.8	 4539.0	...
8462243	  759.1	  574.8	 4539.0	...
8462244	  759.4	  574.9	 4539.0	...
8462245	  759.9	  575.0	 4539.0	...
8462246	  760.1	  574.8	 4539.0	...
8462247	  760.0	  574.4	 4539.0	...
8462248	  759.9	  574.0	 4538.0	...
8462249	  759.6	  573.9	 4537.0	...
8462250	  759.7	  574.0	 4538.0	...
8462251	  759.8	  573.9	 4539.0	...
8462252	  759.8	  573.7	 4540.0	...
8462253	  759.7	  574.0	 4542.0	...
8462254	  759.5	  574.5	 4544.0	...
8462255	  759.4	  575.0	 4543.0	...
8462256	  759.2	  575.1	 4541.0	...
8462257	  759.1	  574.9	 4539.0	...
8462258	  759.1	  574.7	 4538.0	...
8462259	  759.0	  574.7	 4537.0	...
8462260	  758.9	  575.2	 4537.0	...
8462261	  758.9	  575.8	 4537.0	...
8462262	  758.9	  576.3	 4538.0	...
8462263	  758.8	  576.3	 4539.0	...
8462264	  758.7	  576.3	 4540.0	...
8462265	  759.3	  575.9	 4541.0	...
8462266	  759.8	  575.0	 4543.0	...
8462267	  760.3	  574.0	 4544.0	...
8462268	  760.2	  573.2	 4544.0	...
8462269	  760.2	  573.1	 4546.0	...
8462270	  759.4	  573.2	 4548.0	...
8462271	  758.7	  573.4	 4550.0	...
8462272	  757.8	  573.6	 4550.0	...
8462273	  757.7	  573.4	 4552.0	...
8462274	  758.4	  573.3	 4553.0	...
8462275	  759.4	  573.3	 4554.0	...
8462276	  760.4	  573.6	 4554.0	...
8462277	  760.5	  574.0	 4553.0	...
8462278	  760.6	  574.1	 4553.0	...
8462279	  760.2	  574.3	 4553.0	...
8462280	  759.8	  574.4	 4554.0	...
8462281	  759.4	  574.5	 4553.0	...
8462282	  759.8	  574.9	 4553.0	...
8462283	  760.0	  575.2	 4552.0	...
8462284	  760.3	  575.0	 4553.0	...
8462285	  760.1	  574.5	 4553.0	...
8462286	  760.0	  573.9	 4551.0	...
8462287	  760.0	  573.8	 4549.0	...
8462288	  760.1	  574.6	 4547.0	...
8462289	  760.2	  575.5	 4544.0	...
8462290	  760.0	  576.3	 4547.0	...
8462291	  759.8	  576.0	 4551.0	...
8462292	  759.5	  575.7	 4556.0	...
8462293	  759.3	  575.3	 4558.0	...
8462294	  759.0	  575.2	 4558.0	...
8462295	  758.8	  575.3	 4556.0	...
8462296	  758.9	  575.3	 4554.0	...
8462297	  759.0	  575.2	 4554.0	...
8462298	  759.0	  575.0	 4553.0	...
8462299	  759.1	  575.0	 4553.0	...
8462300	  759.4	  574.9	 4551.0	...
8462301	  759.7	  574.9	 4548.0	...
8462302	  759.9	  574.9	 4545.0	...
8462303	  760.0	  575.3	 4544.0	...
8462304	  760.1	  575.5	 4544.0	...
8462305	  760.5	  575.6	 4545.0	...
8462306	  760.7	  575.3	 4547.0	...
8462307	  761.0	  575.1	 4549.0	...
8462308	  761.1	  575.1	 4549.0	...
8462309	  761.2	  575.1	 4548.0	...
8462310	  761.2	  575.1	 4544.0	...
8462311	  761.2	  575.3	 4541.0	...
8462312	  760.8	  575.6	 4539.0	...
8462313	  760.4	  576.0	 4541.0	...
8462314	  760.1	  575.7	 4542.0	...
8462315	  760.2	  575.4	 4540.0	...
8462316	  760.3	  575.2	 4536.0	...
8462317	  760.4	  575.3	 4531.0	...
8462318	  760.5	  575.3	 4527.0	...
8462319	  760.6	  575.4	 4527.0	...
8462320	  760.8	  574.7	 4528.0	...
8462321	  761.0	  573.9	 4530.0	...
8462322	  761.1	  573.3	 4531.0	...
8462323	  761.1	  573.4	 4533.0	...
8462324	  761.1	  573.7	 4533.0	...
8462325	  760.4	  574.2	 4533.0	...
8462326	  759.7	  574.8	 4532.0	...
8462327	  759.3	  575.3	 4532.0	...
8462328	  759.6	  575.5	 4534.0	...
8462329	  760.2	  575.5	 4536.0	...
8462330	  760.5	  575.4	 4539.0	...
8462331	  760.9	  575.7	 4541.0	...
8462332	  760.7	  575.9	 4544.0	...
8462333	  760.4	  576.2	 4546.0	...
8462334	  760.1	  575.7	 4545.0	...
8462335	  759.8	  575.3	 4543.0	...
8462336	  759.8	  574.9	 4539.0	...
8462337	  759.4	  575.1	 4539.0	...
8462338	  759.1	  575.3	 4539.0	...
8462339	  759.4	  575.2	 4540.0	...
8462340	  760.0	  574.9	 4541.0	...
8462341	  760.6	  574.6	 4545.0	...
8462342	  760.6	  575.1	 4548.0	...
8462343	  760.6	  575.5	 4550.0	...
8462344	  760.8	  575.9	 4547.0	...
8462345	  761.0	  575.8	 4546.0	...
8462346	  761.3	  575.9	 4546.0	...
8462347	  761.1	  576.1	 4546.0	...
8462348	  760.8	  576.0	 4547.0	...
8462349	  760.4	  575.9	 4549.0	...
8462350	  760.3	  575.7	 4551.0	...
8462351	  760.6	  575.7	 4551.0	...
8462352	  760.9	  575.9	 4550.0	...
8462353	  761.1	  576.2	 4546.0	...
8462354	  760.9	  576.4	 4543.0	...
8462355	  760.5	  576.2	 4545.0	...
8462356	  760.2	  575.9	 4548.0	...
8462357	  759.7	  576.0	 4548.0	...
8462358	  759.5	  576.2	 4544.0	...
8462359	  759.9	  576.6	 4538.0	...
8462360	  760.4	  577.2	 4536.0	...
8462361	  760.9	  577.5	 4537.0	...
8462362	  761.0	  577.8	 4541.0	...
8462363	  760.9	  577.3	 4545.0	...
8462364	  760.9	  577.0	 4545.0	...
8462365	  760.8	  576.7	 4546.0	...
8462366	  760.8	  576.8	 4548.0	...
8462367	  760.7	  576.9	 4548.0	...
8462368	  760.8	  577.0	 4546.0	...
8462369	  760.9	  577.0	 4543.0	...
8462370	  761.0	  576.8	 4543.0	...
8462371	  761.1	  576.5	 4543.0	...
8462372	  760.5	  576.4	 4543.0	...
8462373	  759.9	  576.5	 4544.0	...
8462374	  759.3	  576.4	 4543.0	...
8462375	  759.7	  576.1	 4542.0	...
8462376	  760.1	  575.8	 4544.0	...
8462377	  760.5	  575.7	 4545.0	...
8462378	  760.4	  575.7	 4547.0	...
8462379	  760.3	  575.7	 4547.0	...
8462380	  760.3	  575.7	 4547.0	...
8462381	  760.3	  575.4	 4547.0	...
8462382	  760.2	  575.1	 4546.0	...
MSG	8462383 0000 _ Number Off
8462383	  760.2	  575.2	 4543.0	...
8462384	  760.2	  575.5	 4541.0	...
8462385	  760.8	  575.8	 4540.0	...
8462386	  761.3	  575.7	 4542.0	...
8462387	  761.2	  575.9	 4543.0	...
8462388	  760.6	  576.1	 4542.0	...
8462389	  759.9	  576.1	 4542.0	...
8462390	  759.8	  575.7	 4542.0	...
8462391	  759.8	  575.8	 4542.0	...
8462392	  759.8	  576.5	 4542.0	...
8462393	  759.9	  577.0	 4543.0	...
8462394	  759.9	  577.2	 4543.0	...
8462395	  760.2	  577.0	 4546.0	...
8462396	  760.5	  576.8	 4549.0	...
8462397	  760.7	  576.6	 4552.0	...
8462398	  760.7	  576.5	 4549.0	...
8462399	  760.7	  576.2	 4546.0	...
8462400	  761.0	  576.0	 4543.0	...
8462401	  761.2	  575.6	 4543.0	...
8462402	  761.5	  575.4	 4542.0	...
8462403	  761.5	  575.4	 4542.0	...
8462404	  761.7	  575.6	 4540.0	...
8462405	  761.8	  575.9	 4539.0	...
8462406	  761.5	  576.2	 4536.0	...
8462407	  760.9	  576.3	 4535.0	...
8462408	  760.0	  576.1	 4536.0	...
8462409	  759.6	  575.9	 4538.0	...
8462410	  759.2	  575.9	 4541.0	...
8462411	  759.3	  576.2	 4542.0	...
8462412	  759.4	  576.4	 4543.0	...
8462413	  759.4	  576.7	 4544.0	...
8462414	  759.9	  576.9	 4543.0	...
8462415	  760.4	  577.0	 4543.0	...
8462416	  761.0	  576.9	 4542.0	...
8462417	  761.0	  576.7	 4542.0	...
8462418	  761.0	  576.3	 4541.0	...
8462419	  760.9	  575.8	 4542.0	...
8462420	  760.9	  575.5	 4542.0	...
8462421	  761.0	  575.5	 4543.0	...
8462422	  761.1	  576.1	 4543.0	...
8462423	  761.2	  576.8	 4542.0	...
8462424	  761.3	  577.4	 4542.0	...
8462425	  761.1	  576.7	 4541.0	...
8462426	  760.9	  576.0	 4541.0	...
8462427	  760.6	  575.3	 4541.0	...
8462428	  760.6	  575.5	 4541.0	...
8462429	  760.7	  575.8	 4539.0	...
8462430	  760.9	  576.1	 4535.0	...
8462431	  761.1	  576.3	 4533.0	...
8462432	  761.2	  576.5	 4535.0	...
8462433	  761.0	  576.8	 4537.0	...
8462434	  760.7	  576.9	 4538.0	...
8462435	  760.4	  576.8	 4541.0	...
8462436	  760.3	  576.6	 4544.0	...
8462437	  760.2	  576.5	 4547.0	...
8462438	  759.7	  575.9	 4546.0	...
8462439	  759.2	  575.4	 4546.0	...
8462440	  758.8	  575.0	 4543.0	...
8462441	  758.9	  575.3	 4540.0	...
8462442	  759.1	  575.5	 4542.0	...
8462443	  759.1	  575.7	 4546.0	...
8462444	  759.0	  575.7	 4548.0	...
8462445	  759.6	  575.5	 4547.0	...
8462446	  760.3	  575.4	 4546.0	...
8462447	  760.9	  575.8	 4546.0	...
8462448	  760.9	  576.4	 4544.0	...
8462449	  760.9	  577.0	 4541.0	...
8462450	  760.9	  576.9	 4538.0	...
8462451	  760.7	  576.9	 4537.0	...
8462452	  760.5	  576.8	 4536.0	...
8462453	  761.0	  576.7	 4535.0	...
8462454	  761.7	  576.5	 4533.0	...
8462455	  762.3	  576.5	 4531.0	...
8462456	  762.1	  577.2	 4534.0	...
8462457	  761.8	  577.9	 4537.0	...
8462458	  761.5	  577.8	 4541.0	...
8462459	  761.3	  577.1	 4541.0	...
8462460	  761.3	  576.4	 4542.0	...
8462461	  761.2	  576.7	 4540.0	...
8462462	  761.0	  576.9	 4537.0	...
8462463	  760.9	  577.3	 4537.0	...
8462464	  761.2	  577.4	 4540.0	...
8462465	  761.3	  577.6	 4543.0	...
8462466	  761.1	  577.5	 4544.0	...
8462467	  760.8	  577.6	 4545.0	...
8462468	  761.0	  577.6	 4547.0	...
8462469	  761.3	  577.3	 4550.0	...
8462470	  761.5	  577.0	 4552.0	...
8462471	  761.4	  576.8	 4551.0	...
8462472	  761.4	  577.0	 4548.0	...
8462473	  762.0	  577.2	 4545.0	...
8462474	  762.5	  577.4	 4543.0	...
8462475	  762.8	  577.4	 4543.0	...
8462476	  762.6	  577.2	 4545.0	...
8462477	  762.3	  577.1	 4549.0	...
8462478	  761.8	  577.2	 4553.0	...
8462479	  761.4	  577.5	 4550.0	...
8462480	  761.1	  577.8	 4545.0	...
8462481	  761.1	  577.8	 4541.0	...
8462482	  761.1	  577.8	 4540.0	...
8462483	  760.9	  577.8	 4540.0	...
8462484	  760.8	  577.8	 4539.0	...
8462485	  760.7	  577.9	 4539.0	...
8462486	  760.8	  577.9	 4539.0	...
8462487	  760.9	  577.9	 4540.0	...
8462488	  760.9	  577.8	 4541.0	...
8462489	  761.0	  577.4	 4544.0	...
8462490	  760.8	  577.0	 4545.0	...
8462491	  760.7	  576.6	 4544.0	...
8462492	  760.6	  576.4	 4540.0	...
8462493	  760.7	  576.3	 4537.0	...
8462494	  760.8	  576.3	 4535.0	...
8462495	  760.9	  576.4	 4530.0	...
8462496	  761.7	  576.4	 4526.0	...
8462497	  762.4	  576.2	 4529.0	...
8462498	  763.1	  575.9	 4535.0	...
8462499	  763.0	  575.7	 4539.0	...
8462500	  763.2	  575.9	 4538.0	...
8462501	  763.3	  576.1	 4536.0	...
8462502	  763.4	  576.2	 4535.0	...
8462503	  763.2	  576.0	 4535.0	...
8462504	  763.1	  575.6	 4536.0	...
8462505	  763.1	  575.3	 4538.0	...
8462506	  763.1	  575.7	 4539.0	...
8462507	  762.8	  576.4	 4540.0	...
8462508	  762.5	  577.2	 4540.0	...
8462509	  762.4	  577.5	 4540.0	...
8462510	  762.4	  577.5	 4541.0	...
8462511	  762.5	  577.0	 4542.0	...
8462512	  762.4	  576.6	 4544.0	...
8462513	  762.3	  576.2	 4545.0	...
8462514	  762.1	  576.5	 4546.0	...
8462515	  761.9	  576.5	 4546.0	...
8462516	  761.7	  576.5	 4546.0	...
8462517	  762.1	  577.4	 4546.0	...
8462518	  762.6	  578.3	 4546.0	...
8462519	  763.1	  578.6	 4546.0	...
8462520	  763.1	  577.8	 4546.0	...
8462521	  763.4	  577.1	 4541.0	...
8462522	  763.7	  577.1	 4537.0	...
8462523	  763.7	  577.1	 4533.0	...
8462524	  763.4	  577.2	 4533.0	...
8462525	  763.2	  577.1	 4533.0	...
8462526	  762.7	  577.0	 4533.0	...
8462527	  762.3	  577.5	 4532.0	...
8462528	  761.9	  578.1	 4532.0	...
8462529	  762.1	  578.5	 4533.0	...
8462530	  762.0	  578.5	 4535.0	...
8462531	  762.0	  578.5	 4536.0	...
8462532	  762.2	  578.5	 4538.0	...
8462533	  762.5	  578.5	 4539.0	...
8462534	  762.8	  578.4	 4540.0	...
8462535	  762.8	  578.3	 4539.0	...
8462536	  762.7	  578.0	 4534.0	...
8462537	  762.8	  577.6	 4530.0	...
8462538	  762.9	  576.8	 4528.0	...
8462539	  762.9	  576.4	 4529.0	...
8462540	  762.9	  576.4	 4531.0	...
8462541	  763.1	  576.8	 4533.0	...
8462542	  763.3	  577.3	 4535.0	...
8462543	  762.8	  577.6	 4536.0	...
8462544	  762.0	  577.9	 4535.0	...
8462545	  761.8	  578.1	 4534.0	...
8462546	  762.3	  577.8	 4534.0	...
8462547	  762.8	  577.4	 4535.0	...
8462548	  762.8	  577.0	 4536.0	...
8462549	  762.8	  576.7	 4536.0	...
8462550	  762.7	  576.4	 4535.0	...
8462551	  762.7	  576.2	 4536.0	...
8462552	  762.6	  576.1	 4536.0	...
8462553	  762.5	  576.0	 4534.0	...
8462554	  762.5	  576.1	 4532.0	...
8462555	  762.5	  576.4	 4529.0	...
8462556	  762.5	  576.7	 4525.0	...
8462557	  762.5	  577.0	 4520.0	...
8462558	  762.7	  577.3	 4519.0	...
8462559	  763.1	  577.6	 4522.0	...
8462560	  763.5	  577.9	 4525.0	...
8462561	  763.5	  577.9	 4525.0	...
8462562	  763.4	  577.9	 4523.0	...
8462563	  763.4	  577.9	 4520.0	...
8462564	  763.4	  577.7	 4519.0	...
8462565	  763.4	  577.3	 4520.0	...
8462566	  763.5	  577.0	 4523.0	...
8462567	  763.5	  576.8	 4524.0	...
8462568	  763.3	  576.8	 4525.0	...
8462569	  762.9	  576.5	 4526.0	...
8462570	  762.5	  576.2	 4526.0	...
8462571	  762.3	  576.5	 4525.0	...
8462572	  762.2	  577.1	 4524.0	...
8462573	  762.1	  577.5	 4524.0	...
8462574	  762.1	  577.3	 4524.0	...
8462575	  762.4	  577.3	 4521.0	...
8462576	  762.8	  577.4	 4519.0	...
8462577	  763.1	  577.6	 4516.0	...
8462578	  763.5	  577.9	 4515.0	...
8462579	  763.8	  578.1	 4514.0	...
8462580	  763.6	  577.7	 4513.0	...
8462581	  762.9	  577.0	 4514.0	...
8462582	  762.3	  576.8	 4514.0	...
8462583	  762.5	  577.3	 4514.0	...
8462584	  762.8	  577.7	 4515.0	...
8462585	  762.9	  577.4	 4519.0	...
8462586	  763.0	  577.1	 4523.0	...
8462587	  762.8	  576.9	 4525.0	...
8462588	  762.5	  576.9	 4524.0	...
8462589	  762.3	  576.9	 4523.0	...
8462590	  762.2	  576.8	 4521.0	...
8462591	  762.2	  576.6	 4521.0	...
8462592	  762.2	  576.8	 4521.0	...
MSG	8462593 0000 _ Number On
8462593	  762.3	  577.0	 4523.0	...
8462594	  762.4	  577.0	 4523.0	...
8462595	  763.2	  576.7	 4523.0	...
8462596	  763.9	  576.6	 4519.0	...
8462597	  764.3	  576.8	 4514.0	...
8462598	  764.1	  577.1	 4510.0	...
8462599	  764.0	  576.8	 4508.0	...
8462600	  764.0	  576.5	 4510.0	...
8462601	  763.8	  576.3	 4512.0	...
8462602	  763.4	  576.4	 4513.0	...
8462603	  763.3	  576.5	 4513.0	...
8462604	  763.4	  576.5	 4512.0	...
8462605	  763.5	  576.8	 4511.0	...
8462606	  763.4	  577.0	 4511.0	...
8462607	  763.2	  577.1	 4510.0	...
8462608	  763.2	  576.7	 4510.0	...
8462609	  763.2	  576.2	 4510.0	...
8462610	  763.1	  575.9	 4510.0	...
8462611	  763.2	  575.9	 4510.0	...
8462612	  763.2	  576.1	 4510.0	...
8462613	  763.3	  576.4	 4510.0	...
8462614	  763.3	  576.5	 4512.0	...
8462615	  763.5	  575.7	 4514.0	...
8462616	  763.5	  574.7	 4514.0	...
8462617	  763.4	  574.9	 4513.0	...
8462618	  763.1	  576.0	 4513.0	...
8462619	  762.8	  577.0	 4513.0	...
8462620	  762.6	  577.1	 4514.0	...
8462621	  762.5	  577.4	 4511.0	...
8462622	  762.5	  577.6	 4507.0	...
8462623	  762.5	  577.6	 4505.0	...
8462624	  762.5	  576.8	 4506.0	...
8462625	  762.3	  576.1	 4508.0	...
8462626	  762.1	  575.6	 4509.0	...
8462627	  762.5	  575.8	 4511.0	...
8462628	  763.1	  576.1	 4509.0	...
8462629	  763.7	  576.3	 4506.0	...
8462630	  763.8	  576.4	 4503.0	...
8462631	  764.1	  576.5	 4503.0	...
8462632	  764.4	  576.5	 4505.0	...
8462633	  764.5	  576.1	 4506.0	...
8462634	  764.5	  575.7	 4506.0	...
8462635	  764.4	  575.6	 4506.0	...
8462636	  764.7	  575.8	 4506.0	...
8462637	  765.0	  575.9	 4505.0	...
8462638	  764.4	  576.4	 4505.0	...
8462639	  763.6	  576.8	 4508.0	...
8462640	  762.8	  577.5	 4512.0	...
8462641	  762.9	  577.8	 4515.0	...
8462642	  763.0	  578.0	 4513.0	...
8462643	  763.3	  577.8	 4512.0	...
8462644	  763.6	  577.6	 4512.0	...
8462645	  763.9	  577.5	 4512.0	...
8462646	  764.3	  577.4	 4511.0	...
8462647	  764.7	  577.3	 4511.0	...
8462648	  764.7	  577.0	 4513.0	...
8462649	  764.4	  576.8	 4514.0	...
8462650	  764.1	  577.1	 4513.0	...
8462651	  764.3	  577.4	 4509.0	...
8462652	  764.3	  577.2	 4507.0	...
8462653	  764.1	  576.7	 4508.0	...
8462654	  763.9	  576.1	 4508.0	...
8462655	  763.8	  576.0	 4507.0	...
8462656	  763.8	  575.8	 4505.0	...
8462657	  763.8	  575.9	 4504.0	...
8462658	  763.8	  576.2	 4504.0	...
8462659	  763.8	  576.7	 4502.0	...
8462660	  763.8	  576.9	 4501.0	...
8462661	  763.8	  577.2	 4499.0	...
8462662	  763.8	  576.8	 4497.0	...
8462663	  764.0	  576.4	 4495.0	...
8462664	  764.2	  575.9	 4494.0	...
8462665	  764.2	  575.9	 4494.0	...
8462666	  763.9	  576.3	 4493.0	...
8462667	  763.6	  576.6	 4492.0	...
8462668	  763.7	  577.0	 4492.0	...
8462669	  763.8	  576.6	 4491.0	...
8462670	  763.7	  576.4	 4491.0	...
8462671	  763.5	  575.9	 4490.0	...
8462672	  763.1	  575.7	 4491.0	...
8462673	  762.6	  575.7	 4495.0	...
8462674	  762.2	  576.1	 4500.0	...
8462675	  762.2	  576.4	 4503.0	...
8462676	  762.5	  576.5	 4503.0	...
8462677	  762.8	  576.6	 4502.0	...
8462678	  763.0	  576.7	 4504.0	...
8462679	  763.2	  576.8	 4503.0	...
8462680	  763.4	  576.8	 4501.0	...
8462681	  763.5	  576.9	 4497.0	...
8462682	  763.6	  577.2	 4493.0	...
8462683	  763.6	  577.5	 4491.0	...
8462684	  763.8	  577.5	 4491.0	...
8462685	  763.9	  577.3	 4489.0	...
8462686	  763.9	  577.2	 4486.0	...
8462687	  763.7	  577.6	 4483.0	...
8462688	  763.6	  578.0	 4482.0	...
8462689	  763.7	  578.2	 4482.0	...
8462690	  764.0	  578.0	 4482.0	...
8462691	  764.0	  577.7	 4481.0	...
8462692	  764.0	  577.6	 4480.0	...
8462693	  763.9	  577.6	 4479.0	...
8462694	  763.9	  577.6	 4479.0	...
8462695	  763.9	  577.9	 4478.0	...
8462696	  763.8	  578.3	 4477.0	...
8462697	  763.6	  578.5	 4476.0	...
8462698	  763.4	  578.4	 4476.0	...
8462699	  763.1	  578.3	 4477.0	...
8462700	  762.7	  578.5	 4479.0	...
8462701	  762.3	  578.6	 4480.0	...
8462702	  762.0	  578.6	 4481.0	...
8462703	  761.8	  578.4	 4481.0	...
8462704	  761.6	  578.2	 4482.0	...
8462705	  761.6	  577.9	 4481.0	...
8462706	  761.6	  577.6	 4477.0	...
8462707	  761.7	  577.3	 4473.0	...
8462708	  761.9	  577.1	 4469.0	...
8462709	  762.2	  577.0	 4473.0	...
8462710	  762.5	  577.2	 4477.0	...
8462711	  763.0	  577.6	 4479.0	...
8462712	  763.3	  578.0	 4478.0	...
8462713	  763.6	  578.3	 4477.0	...
8462714	  763.6	  578.5	 4476.0	...
8462715	  763.5	  577.7	 4476.0	...
8462716	  762.9	  576.8	 4476.0	...
8462717	  762.5	  577.1	 4474.0	...
8462718	  762.5	  578.2	 4472.0	...
8462719	  763.0	  579.3	 4469.0	...
8462720	  763.4	  579.3	 4468.0	...
8462721	  763.4	  579.4	 4472.0	...
8462722	  763.6	  579.4	 4476.0	...
8462723	  763.9	  579.4	 4479.0	...
8462724	  764.3	  579.5	 4478.0	...
8462725	  764.3	  579.6	 4476.0	...
8462726	  764.3	  579.7	 4476.0	...
8462727	  764.1	  579.8	 4475.0	...
8462728	  763.9	  580.0	 4476.0	...
8462729	  763.8	  580.1	 4476.0	...
8462730	  763.8	  579.7	 4477.0	...
8462731	  763.8	  579.3	 4478.0	...
8462732	  763.8	  579.0	 4477.0	...
8462733	  764.0	  579.1	 4476.0	...
8462734	  764.2	  579.2	 4474.0	...
8462735	  764.5	  579.2	 4472.0	...
8462736	  764.6	  579.3	 4469.0	...
8462737	  764.2	  579.4	 4468.0	...
8462738	  763.8	  579.5	 4467.0	...
8462739	  763.0	  579.6	 4467.0	...
8462740	  762.7	  579.7	 4468.0	...
8462741	  762.5	  579.7	 4469.0	...
8462742	  762.5	  579.8	 4470.0	...
8462743	  762.6	  579.6	 4470.0	...
8462744	  762.9	  579.4	 4470.0	...
8462745	  763.2	  578.9	 4472.0	...
8462746	  763.2	  578.6	 4473.0	...
8462747	  762.8	  578.5	 4476.0	...
8462748	  762.4	  578.7	 4478.0	...
8462749	  762.3	  578.9	 4473.0	...
8462750	  762.1	  579.0	 4467.0	...
8462751	  762.2	  578.9	 4460.0	...
8462752	  762.6	  579.2	 4459.0	...
8462753	  762.9	  579.7	 4458.0	...
8462754	  763.1	  580.3	 4458.0	...
8462755	  763.0	  580.6	 4460.0	...
8462756	  763.6	  580.5	 4462.0	...
8462757	  764.2	  580.5	 4463.0	...
8462758	  764.7	  580.6	 4462.0	...
8462759	  764.5	  580.2	 4460.0	...
8462760	  764.2	  579.7	 4458.0	...
8462761	  763.9	  579.2	 4456.0	...
8462762	  763.6	  579.2	 4455.0	...
8462763	  763.3	  579.8	 4453.0	...
8462764	  763.0	  580.3	 4452.0	...
8462765	  762.8	  580.9	 4451.0	...
8462766	  762.9	  580.8	 4451.0	...
8462767	  763.1	  580.8	 4451.0	...
8462768	  763.3	  580.8	 4452.0	...
8462769	  763.6	  580.7	 4453.0	...
8462770	  763.9	  580.7	 4454.0	...
8462771	  764.1	  580.7	 4455.0	...
8462772	  764.2	  580.8	 4454.0	...
8462773	  764.2	  581.0	 4451.0	...
8462774	  764.0	  581.2	 4447.0	...
8462775	  763.7	  580.8	 4446.0	...
8462776	  763.5	  580.5	 4449.0	...
8462777	  763.8	  580.1	 4450.0	...
8462778	  764.1	  579.9	 4448.0	...
8462779	  763.9	  579.9	 4447.0	...
8462780	  763.3	  580.2	 4447.0	...
8462781	  762.8	  580.7	 4446.0	...
8462782	  763.3	  580.9	 4446.0	...
8462783	  764.0	  580.8	 4446.0	...
8462784	  764.3	  580.3	 4446.0	...
8462785	  763.9	  580.0	 4443.0	...
8462786	  763.4	  579.7	 4441.0	...
8462787	  763.4	  579.8	 4438.0	...
8462788	  763.4	  580.1	 4438.0	...
8462789	  763.6	  580.3	 4437.0	...
8462790	  763.7	  580.8	 4436.0	...
8462791	  763.7	  581.0	 4436.0	...
8462792	  763.7	  581.3	 4436.0	...
8462793	  763.1	  581.4	 4436.0	...
8462794	  762.6	  581.1	 4436.0	...
8462795	  762.0	  580.8	 4437.0	...
8462796	  761.8	  580.4	 4437.0	...
8462797	  761.6	  580.3	 4437.0	...
8462798	  761.5	  580.2	 4435.0	...
8462799	  761.9	  579.9	 4437.0	...
8462800	  762.3	  579.7	 4440.0	...
8462801	  762.4	  579.6	 4441.0	...
8462802	  762.0	  579.6	 4439.0	...
8462803	  761.7	  580.2	 4437.0	...
8462804	  762.0	  580.6	 4433.0	...
8462805	  762.4	  581.2	 4428.0	...
8462806	  762.8	  581.4	 4426.0	...
8462807	  762.7	  581.6	 4431.0	...
8462808	  762.7	  581.6	 4436.0	...
8462809	  762.8	  581.9	 4438.0	...
8462810	  762.8	  582.1	 4436.0	...
8462811	  762.6	  582.2	 4436.0	...
8462812	  762.4	  582.0	 4435.0	...
8462813	  762.3	  581.6	 4435.0	...
8462814	  762.3	  580.7	 4434.0	...
8462815	  762.3	  579.9	 4433.0	...
8462816	  762.3	  579.6	 4432.0	...
8462817	  762.3	  579.7	 4436.0	...
8462818	  762.4	  579.8	 4440.0	...
8462819	  762.8	  579.8	 4443.0	...
8462820	  763.5	  580.0	 4441.0	...
8462821	  764.3	  580.3	 4439.0	...
8462822	  764.0	  580.6	 4439.0	...
8462823	  763.2	  581.0	 4438.0	...
8462824	  762.3	  581.2	 4439.0	...
8462825	  762.3	  581.3	 4441.0	...
8462826	  762.5	  581.1	 4443.0	...
8462827	  762.8	  580.9	 4443.0	...
8462828	  762.8	  580.7	 4442.0	...
8462829	  762.9	  580.6	 4442.0	...
8462830	  762.7	  580.6	 4440.0	...
8462831	  762.5	  580.8	 4439.0	...
8462832	  762.3	  581.0	 4438.0	...
8462833	  762.4	  581.0	 4438.0	...
8462834	  762.7	  580.7	 4439.0	...
8462835	  763.0	  580.7	 4437.0	...
8462836	  763.3	  580.8	 4435.0	...
8462837	  763.4	  580.7	 4433.0	...
8462838	  763.6	  580.4	 4435.0	...
8462839	  763.8	  580.5	 4437.0	...
8462840	  763.5	  580.8	 4439.0	...
8462841	  763.1	  581.0	 4439.0	...
8462842	  762.5	  580.9	 4438.0	...
8462843	  762.4	  581.1	 4439.0	...
8462844	  762.4	  581.5	 4440.0	...
8462845	  762.7	  582.0	 4438.0	...
8462846	  763.2	  582.2	 4437.0	...
8462847	  763.4	  582.2	 4436.0	...
8462848	  763.5	  581.9	 4435.0	...
8462849	  763.4	  581.4	 4434.0	...
8462850	  763.4	  580.8	 4432.0	...
8462851	  763.2	  580.4	 4432.0	...
8462852	  762.9	  580.1	 4430.0	...
8462853	  762.6	  580.1	 4427.0	...
8462854	  762.5	  579.9	 4429.0	...
8462855	  762.4	  579.7	 4433.0	...
8462856	  762.7	  580.0	 4437.0	...
8462857	  763.1	  580.6	 4437.0	...
8462858	  763.3	  581.1	 4436.0	...
8462859	  763.2	  580.9	 4436.0	...
8462860	  762.9	  580.8	 4435.0	...
8462861	  762.9	  580.9	 4434.0	...
8462862	  763.1	  581.1	 4432.0	...
8462863	  763.4	  581.1	 4431.0	...
8462864	  763.8	  580.8	 4432.0	...
8462865	  763.8	  580.5	 4433.0	...
8462866	  764.1	  580.2	 4433.0	...
8462867	  764.4	  580.9	 4431.0	...
8462868	  764.6	  581.7	 4429.0	...
8462869	  764.6	  582.7	 4427.0	...
8462870	  764.5	  582.9	 4427.0	...
8462871	  764.5	  582.7	 4428.0	...
8462872	  764.5	  582.3	 4428.0	...
8462873	  764.5	  582.0	 4428.0	...
8462874	  764.6	  582.3	 4428.0	...
8462875	  764.6	  582.5	 4427.0	...
8462876	  764.6	  582.6	 4426.0	...
8462877	  764.6	  582.5	 4426.0	...
8462878	  764.7	  582.4	 4426.0	...
8462879	  764.8	  582.2	 4425.0	...
8462880	  764.3	  582.2	 4425.0	...
8462881	  763.7	  582.3	 4424.0	...
8462882	  763.1	  582.4	 4425.0	...
8462883	  763.0	  582.4	 4424.0	...
8462884	  763.3	  582.4	 4424.0	...
8462885	  763.7	  582.3	 4423.0	...
8462886	  764.2	  581.9	 4422.0	...
8462887	  763.7	  581.6	 4420.0	...
8462888	  763.0	  581.4	 4419.0	...
8462889	  762.5	  581.9	 4418.0	...
8462890	  762.7	  582.3	 4418.0	...
8462891	  762.9	  582.4	 4419.0	...
8462892	  763.0	  582.4	 4421.0	...
8462893	  763.0	  582.4	 4423.0	...
8462894	  763.2	  582.4	 4424.0	...
8462895	  763.6	  582.2	 4424.0	...
8462896	  764.0	  582.0	 4423.0	...
8462897	  764.4	  582.1	 4421.0	...
MSG	8462898 0000 _ Number Off
8462898	  764.4	  582.1	 4418.0	...
8462899	  764.1	  582.0	 4416.0	...
8462900	  763.9	  581.7	 4416.0	...
8462901	  763.7	  581.6	 4421.0	...
8462902	  763.7	  581.4	 4426.0	...
8462903	  763.8	  581.5	 4430.0	...
8462904	  764.6	  581.4	 4430.0	...
8462905	  765.4	  581.4	 4430.0	...
8462906	  766.1	  581.6	 4430.0	...
8462907	  765.7	  581.9	 4430.0	...
8462908	  765.2	  582.2	 4431.0	...
8462909	  764.6	  582.2	 4431.0	...
8462910	  764.3	  582.1	 4430.0	...
8462911	  764.3	  582.3	 4430.0	...
8462912	  764.3	  582.8	 4431.0	...
8462913	  764.4	  583.3	 4431.0	...
8462914	  764.6	  583.6	 4430.0	...
8462915	  764.7	  583.6	 4427.0	...
8462916	  764.8	  583.5	 4425.0	...
8462917	  765.0	  583.2	 4428.0	...
8462918	  765.1	  583.0	 4431.0	...
8462919	  765.4	  582.9	 4433.0	...
8462920	  765.6	  582.8	 4431.0	...
8462921	  765.1	  582.9	 4432.0	...
8462922	  764.4	  583.0	 4435.0	...
8462923	  763.6	  583.1	 4437.0	...
8462924	  763.6	  583.1	 4436.0	...
8462925	  764.0	  583.1	 4435.0	...
8462926	  764.4	  583.0	 4436.0	...
8462927	  765.2	  582.7	 4437.0	...
8462928	  765.5	  582.4	 4438.0	...
8462929	  765.7	  582.2	 4438.0	...
8462930	  765.4	  582.3	 4437.0	...
8462931	  765.0	  582.3	 4436.0	...
8462932	  765.0	  582.3	 4435.0	...
8462933	  765.2	  582.3	 4434.0	...
8462934	  765.3	  582.2	 4432.0	...
8462935	  765.2	  582.1	 4430.0	...
8462936	  765.2	  582.6	 4430.0	...
8462937	  765.2	  583.3	 4429.0	...
8462938	  765.3	  583.6	 4428.0	...
8462939	  765.2	  583.1	 4427.0	...
8462940	  765.1	  582.6	 4426.0	...
8462941	  765.2	  582.6	 4426.0	...
8462942	  765.4	  582.6	 4430.0	...
8462943	  765.6	  582.7	 4434.0	...
8462944	  765.7	  582.6	 4433.0	...
8462945	  765.8	  582.3	 4429.0	...
8462946	  765.5	  581.9	 4424.0	...
8462947	  765.1	  581.7	 4423.0	...
8462948	  764.9	  581.8	 4425.0	...
8462949	  765.3	  581.9	 4427.0	...
8462950	  765.6	  581.8	 4429.0	...
8462951	  765.5	  581.6	 4429.0	...
8462952	  765.1	  582.0	 4427.0	...
8462953	  764.5	  582.5	 4425.0	...
8462954	  764.3	  583.1	 4424.0	...
8462955	  764.7	  583.0	 4421.0	...
8462956	  765.3	  582.8	 4418.0	...
8462957	  766.1	  582.6	 4418.0	...
8462958	  766.1	  582.5	 4421.0	...
8462959	  765.7	  582.5	 4424.0	...
8462960	  765.2	  582.5	 4424.0	...
8462961	  765.1	  582.5	 4424.0	...
8462962	  765.2	  582.7	 4424.0	...
8462963	  765.4	  582.9	 4427.0	...
8462964	  765.3	  583.1	 4430.0	...
8462965	  765.3	  582.9	 4434.0	...
8462966	  765.7	  582.6	 4434.0	...
8462967	  766.2	  582.3	 4433.0	...
8462968	  766.7	  582.2	 4432.0	...
8462969	  766.4	  582.4	 4431.0	...
8462970	  765.8	  582.5	 4430.0	...
8462971	  765.2	  582.5	 4430.0	...
8462972	  765.1	  582.8	 4430.0	...
8462973	  765.0	  583.3	 4431.0	...
8462974	  764.8	  583.6	 4431.0	...
8462975	  764.8	  583.1	 4430.0	...
8462976	  764.8	  582.7	 4425.0	...
8462977	  765.8	  582.7	 4421.0	...
8462978	  766.8	  583.1	 4422.0	...
8462979	  767.5	  583.1	 4425.0	...
8462980	  767.3	  582.7	 4427.0	...
8462981	  766.8	  582.5	 4425.0	...
8462982	  766.4	  582.6	 4423.0	...
8462983	  766.0	  583.0	 4421.0	...
8462984	  765.9	  583.4	 4421.0	...
8462985	  765.7	  583.8	 4421.0	...
8462986	  765.7	  583.8	 4418.0	...
8462987	  765.5	  583.5	 4414.0	...
8462988	  765.2	  582.9	 4414.0	...
8462989	  765.1	  582.3	 4416.0	...
8462990	  765.1	  582.1	 4418.0	...
8462991	  764.7	  582.2	 4418.0	...
8462992	  764.5	  582.5	 4418.0	...
8462993	  764.5	  582.9	 4414.0	...
8462994	  765.2	  583.0	 4411.0	...
8462995	  765.7	  583.2	 4408.0	...
8462996	  765.9	  583.3	 4409.0	...
8462997	  765.5	  583.1	 4410.0	...
8462998	  765.1	  582.7	 4410.0	...
8462999	  764.7	  582.7	 4410.0	...
8463000	  764.6	  583.0	 4410.0	...
8463001	  764.4	  583.6	 4411.0	...
8463002	  764.3	  584.0	 4412.0	...
8463003	  764.3	  584.4	 4412.0	...
8463004	  764.3	  584.2	 4413.0	...
8463005	  764.3	  583.8	 4413.0	...
8463006	  764.2	  583.5	 4413.0	...
8463007	  764.9	  583.4	 4413.0	...
8463008	  765.7	  583.2	 4413.0	...
8463009	  766.6	  583.1	 4414.0	...
8463010	  766.8	  583.2	 4417.0	...
8463011	  766.4	  583.3	 4420.0	...
8463012	  765.9	  582.6	 4421.0	...
8463013	  765.3	  581.9	 4421.0	...
8463014	  765.2	  581.8	 4420.0	...
8463015	  765.5	  582.3	 4422.0	...
8463016	  765.7	  582.8	 4423.0	...
8463017	  765.8	  582.8	 4425.0	...
8463018	  765.7	  582.8	 4427.0	...
8463019	  765.5	  582.6	 4428.0	...
8463020	  765.5	  582.3	 4427.0	...
8463021	  765.7	  582.0	 4425.0	...
8463022	  766.0	  582.1	 4422.0	...
8463023	  766.2	  582.1	 4420.0	...
8463024	  766.0	  582.2	 4419.0	...
8463025	  765.6	  582.3	 4418.0	...
8463026	  765.3	  582.5	 4416.0	...
8463027	  765.3	  582.4	 4414.0	...
8463028	  765.3	  582.3	 4414.0	...
8463029	  765.2	  582.4	 4415.0	...
8463030	  765.2	  582.6	 4417.0	...
8463031	  765.2	  582.8	 4419.0	...
8463032	  765.6	  583.2	 4421.0	...
8463033	  766.0	  583.6	 4421.0	...
8463034	  766.3	  583.8	 4420.0	...
8463035	  766.1	  583.3	 4419.0	...
8463036	  765.8	  582.8	 4419.0	...
8463037	  765.4	  582.5	 4421.0	...
8463038	  765.0	  582.5	 4423.0	...
8463039	  764.8	  582.5	 4423.0	...
8463040	  764.7	  583.0	 4420.0	...
8463041	  764.6	  583.5	 4417.0	...
8463042	  764.5	  583.9	 4415.0	...
8463043	  764.9	  583.4	 4414.0	...
8463044	  765.4	  583.0	 4414.0	...
8463045	  765.7	  582.8	 4413.0	...
8463046	  765.4	  583.0	 4413.0	...
8463047	  765.2	  583.3	 4412.0	...
8463048	  765.9	  583.5	 4412.0	...
8463049	  766.5	  583.1	 4413.0	...
8463050	  767.1	  582.5	 4413.0	...
8463051	  766.5	  582.1	 4413.0	...
8463052	  766.0	  582.4	 4414.0	...
8463053	  765.5	  582.8	 4416.0	...
8463054	  765.4	  582.8	 4417.0	...
8463055	  765.3	  582.6	 4418.0	...
8463056	  765.4	  582.4	 4419.0	...
8463057	  765.2	  582.4	 4421.0	...
8463058	  765.2	  582.5	 4423.0	...
8463059	  765.1	  582.6	 4423.0	...
8463060	  765.4	  582.4	 4422.0	...
8463061	  765.6	  582.4	 4420.0	...
8463062	  765.9	  582.4	 4419.0	...
8463063	  766.0	  581.9	 4420.0	...
8463064	  766.1	  581.3	 4421.0	...
8463065	  766.1	  581.5	 4421.0	...
8463066	  766.1	  582.3	 4421.0	...
8463067	  766.1	  583.1	 4421.0	...
8463068	  765.9	  583.1	 4420.0	...
8463069	  766.1	  583.1	 4419.0	...
8463070	  766.4	  583.2	 4418.0	...
8463071	  766.7	  583.3	 4418.0	...
8463072	  766.7	  583.4	 4419.0	...
8463073	  766.6	  583.4	 4420.0	...
8463074	  766.4	  583.1	 4424.0	...
8463075	  766.5	  582.8	 4428.0	...
8463076	  766.7	  582.7	 4430.0	...
8463077	  766.9	  583.0	 4429.0	...
8463078	  766.8	  583.3	 4428.0	...
8463079	  766.7	  583.3	 4428.0	...
8463080	  766.5	  583.6	 4428.0	...
8463081	  766.5	  583.9	 4428.0	...
8463082	  766.6	  584.2	 4427.0	...
8463083	  766.7	  584.1	 4427.0	...
8463084	  766.2	  583.8	 4428.0	...
8463085	  765.6	  583.4	 4427.0	...
8463086	  765.2	  583.0	 4426.0	...
8463087	  765.4	  582.8	 4425.0	...
8463088	  765.5	  582.6	 4425.0	...
8463089	  765.6	  582.7	 4426.0	...
8463090	  765.5	  583.0	 4428.0	...
8463091	  765.4	  583.2	 4429.0	...
8463092	  765.3	  583.1	 4432.0	...
8463093	  765.4	  583.0	 4433.0	...
8463094	  765.6	  583.0	 4434.0	...
8463095	  765.8	  583.0	 4433.0	...
8463096	  765.9	  583.0	 4432.0	...
8463097	  765.8	  583.0	 4431.0	...
8463098	  765.8	  583.5	 4429.0	...
MSG	8463099 0000 _ Number On
8463099	  765.9	  584.0	 4426.0	...
8463100	  766.2	  583.8	 4424.0	...
8463101	  766.4	  583.4	 4426.0	...
8463102	  766.6	  583.0	 4427.0	...
8463103	  766.6	  583.1	 4428.0	...
8463104	  766.6	  583.4	 4428.0	...
8463105	  766.5	  583.7	 4430.0	...
8463106	  766.4	  584.0	 4431.0	...
8463107	  766.3	  583.9	 4430.0	...
8463108	  766.3	  584.0	 4429.0	...
8463109	  766.0	  584.3	 4428.0	...
8463110	  765.6	  584.3	 4429.0	...
8463111	  765.4	  584.1	 4433.0	...
8463112	  765.5	  583.9	 4436.0	...
8463113	  765.6	  584.0	 4438.0	...
8463114	  765.6	  583.9	 4439.0	...
8463115	  765.7	  583.6	 4440.0	...
8463116	  765.7	  583.2	 4440.0	...
8463117	  765.9	  582.9	 4437.0	...
8463118	  766.1	  583.0	 4438.0	...
8463119	  766.4	  582.7	 4438.0	...
8463120	  766.4	  582.4	 4440.0	...
8463121	  766.2	  582.1	 4438.0	...
8463122	  766.1	  582.1	 4436.0	...
8463123	  766.1	  582.3	 4436.0	...
8463124	  766.1	  582.6	 4437.0	...
8463125	  766.2	  583.0	 4439.0	...
8463126	  766.1	  583.7	 4440.0	...
8463127	  766.2	  584.1	 4440.0	...
8463128	  766.2	  584.4	 4439.0	...
8463129	  766.2	  584.2	 4438.0	...
8463130	  766.1	  583.8	 4437.0	...
8463131	  766.1	  583.5	 4436.0	...
8463132	  766.1	  583.3	 4433.0	...
8463133	  765.6	  583.3	 4431.0	...
8463134	  765.2	  583.2	 4431.0	...
8463135	  764.8	  583.1	 4433.0	...
8463136	  765.1	  583.1	 4434.0	...
8463137	  765.6	  583.1	 4436.0	...
8463138	  765.9	  582.9	 4438.0	...
8463139	  766.2	  582.8	 4439.0	...
8463140	  765.8	  582.6	 4437.0	...
8463141	  765.5	  582.6	 4434.0	...
8463142	  765.6	  583.0	 4435.0	...
8463143	  766.0	  583.4	 4438.0	...
8463144	  766.7	  583.8	 4442.0	...
8463145	  766.9	  584.4	 4443.0	...
8463146	  766.7	  585.1	 4441.0	...
8463147	  766.2	  585.2	 4440.0	...
8463148	  765.8	  584.6	 4438.0	...
8463149	  766.0	  584.1	 4438.0	...
8463150	  766.2	  584.2	 4437.0	...
8463151	  766.2	  584.2	 4437.0	...
8463152	  766.4	  584.0	 4438.0	...
8463153	  766.7	  583.8	 4438.0	...
8463154	  766.8	  583.4	 4438.0	...
8463155	  766.8	  583.0	 4438.0	...
8463156	  766.8	  583.0	 4438.0	...
8463157	  766.7	  583.3	 4438.0	...
8463158	  766.6	  583.7	 4439.0	...
8463159	  766.6	  583.6	 4439.0	...
8463160	  766.8	  583.7	 4437.0	...
8463161	  767.1	  583.7	 4436.0	...
8463162	  767.4	  583.8	 4435.0	...
8463163	  767.7	  583.8	 4437.0	...
8463164	  767.5	  584.0	 4438.0	...
8463165	  767.2	  584.4	 4439.0	...
8463166	  766.8	  584.7	 4439.0	...
8463167	  766.5	  584.7	 4439.0	...
8463168	  766.2	  584.6	 4439.0	...
8463169	  766.6	  584.2	 4439.0	...
8463170	  767.2	  583.7	 4442.0	...
8463171	  767.2	  583.6	 4445.0	...
8463172	  766.6	  583.9	 4445.0	...
8463173	  765.9	  584.2	 4442.0	...
8463174	  765.9	  584.5	 4442.0	...
8463175	  765.9	  584.7	 4446.0	...
8463176	  766.0	  584.5	 4449.0	...
8463177	  766.0	  584.2	 4449.0	...
8463178	  766.2	  583.9	 4450.0	...
8463179	  766.4	  584.2	 4448.0	...
8463180	  766.1	  584.6	 4446.0	...
8463181	  765.5	  584.7	 4445.0	...
8463182	  765.0	  584.7	 4446.0	...
8463183	  765.3	  584.7	 4445.0	...
8463184	  765.5	  584.9	 4443.0	...
8463185	  765.6	  585.2	 4441.0	...
8463186	  765.6	  585.4	 4442.0	...
8463187	  765.6	  584.7	 4442.0	...
8463188	  765.6	  583.8	 4443.0	...
8463189	  765.7	  582.9	 4443.0	...
8463190	  765.6	  582.9	 4444.0	...
8463191	  765.7	  583.4	 4444.0	...
8463192	  765.5	  583.8	 4444.0	...
8463193	  765.4	  584.1	 4445.0	...
8463194	  765.3	  584.0	 4447.0	...
8463195	  765.4	  583.9	 4442.0	...
8463196	  765.1	  584.0	 4437.0	...
8463197	  764.6	  584.0	 4431.0	...
8463198	  764.9	  583.9	 4429.0	...
8463199	  765.6	  583.9	 4426.0	...
8463200	  766.3	  584.0	 4426.0	...
8463201	  766.4	  584.1	 4426.0	...
8463202	  766.4	  584.1	 4426.0	...
8463203	  766.4	  584.6	 4429.0	...
8463204	  766.4	  585.1	 4432.0	...
8463205	  766.4	  585.5	 4435.0	...
8463206	  766.3	  585.4	 4434.0	...
8463207	  766.2	  585.2	 4433.0	...
8463208	  766.2	  585.0	 4433.0	...
8463209	  766.3	  585.0	 4431.0	...
8463210	  766.4	  585.2	 4427.0	...
8463211	  766.5	  585.4	 4422.0	...
8463212	  766.7	  585.2	 4418.0	...
8463213	  766.6	  584.8	 4419.0	...
8463214	  765.8	  584.5	 4423.0	...
8463215	  765.0	  584.5	 4428.0	...
8463216	  764.3	  583.9	 4429.0	...
8463217	  764.5	  583.3	 4429.0	...
8463218	  764.9	  583.2	 4427.0	...
8463219	  765.3	  583.9	 4426.0	...
8463220	  765.7	  584.5	 4427.0	...
8463221	  765.7	  584.7	 4429.0	...
8463222	  765.8	  584.6	 4431.0	...
8463223	  766.1	  585.1	 4430.0	...
8463224	  766.3	  585.5	 4426.0	...
8463225	  766.5	  585.7	 4422.0	...
8463226	  766.4	  585.4	 4423.0	...
8463227	  766.4	  585.0	 4429.0	...
8463228	  766.4	  585.2	 4434.0	...
8463229	  766.3	  585.4	 4436.0	...
8463230	  766.3	  585.0	 4436.0	...
8463231	  766.0	  584.5	 4435.0	...
8463232	  765.7	  583.9	 4434.0	...
8463233	  766.1	  583.9	 4432.0	...
8463234	  766.8	  584.1	 4429.0	...
8463235	  767.5	  584.4	 4427.0	...
8463236	  767.4	  584.9	 4427.0	...
8463237	  767.3	  585.1	 4428.0	...
8463238	  767.3	  585.1	 4429.0	...
8463239	  767.3	  585.3	 4429.0	...
8463240	  767.4	  585.5	 4428.0	...
8463241	  767.5	  585.7	 4428.0	...
8463242	  767.7	  585.6	 4431.0	...
8463243	  767.9	  585.5	 4433.0	...
8463244	  768.1	  585.6	 4438.0	...
8463245	  768.2	  585.8	 4439.0	...
8463246	  768.1	  586.1	 4439.0	...
8463247	  767.8	  585.9	 4438.0	...
8463248	  767.0	  585.7	 4437.0	...
8463249	  766.3	  585.6	 4437.0	...
8463250	  765.6	  585.7	 4437.0	...
8463251	  765.5	  586.3	 4437.0	...
8463252	  765.5	  586.8	 4435.0	...
8463253	  765.5	  587.3	 4433.0	...
8463254	  766.2	  587.2	 4431.0	...
8463255	  766.8	  587.2	 4433.0	...
8463256	  767.0	  587.2	 4436.0	...
8463257	  766.7	  587.4	 4438.0	...
8463258	  766.3	  587.4	 4436.0	...
8463259	  766.2	  587.3	 4435.0	...
8463260	  766.0	  587.2	 4433.0	...
8463261	  766.4	  587.0	 4433.0	...
8463262	  766.8	  586.8	 4432.0	...
8463263	  767.0	  586.8	 4432.0	...
8463264	  766.5	  586.7	 4435.0	...
8463265	  766.0	  586.7	 4438.0	...
8463266	  765.7	  587.1	 4441.0	...
8463267	  766.0	  587.6	 4440.0	...
8463268	  766.3	  587.4	 4439.0	...
8463269	  766.5	  586.7	 4440.0	...
8463270	  766.5	  586.1	 4441.0	...
8463271	  766.5	  586.3	 4441.0	...
8463272	  766.6	  586.8	 4440.0	...
8463273	  767.2	  587.4	 4439.0	...
8463274	  767.8	  588.0	 4438.0	...
8463275	  768.0	  588.0	 4437.0	...
8463276	  767.5	  587.7	 4435.0	...
8463277	  766.9	  587.4	 4434.0	...
8463278	  766.7	  587.2	 4434.0	...
8463279	  767.0	  587.1	 4435.0	...
8463280	  767.5	  586.9	 4434.0	...
8463281	  767.6	  587.3	 4428.0	...
8463282	  767.3	  587.8	 4421.0	...
8463283	  766.9	  587.8	 4416.0	...
8463284	  767.0	  587.4	 4416.0	...
8463285	  767.0	  587.0	 4418.0	...
8463286	  767.5	  586.8	 4420.0	...
8463287	  768.0	  587.3	 4422.0	...
8463288	  768.1	  587.9	 4422.0	...
8463289	  767.8	  588.5	 4423.0	...
8463290	  767.4	  588.4	 4423.0	...
8463291	  767.0	  588.4	 4419.0	...
8463292	  766.5	  589.0	 4415.0	...
8463293	  766.0	  589.6	 4414.0	...
8463294	  766.0	  590.3	 4417.0	...
8463295	  765.9	  590.5	 4419.0	...
8463296	  766.1	  589.7	 4418.0	...
8463297	  766.4	  588.6	 4418.0	...
8463298	  766.7	  587.4	 4417.0	...
8463299	  766.7	  587.3	 4416.0	...
8463300	  766.8	  587.2	 4413.0	...
8463301	  766.9	  587.4	 4411.0	...
8463302	  767.0	  587.7	 4414.0	...
8463303	  766.7	  588.0	 4417.0	...
8463304	  766.3	  588.1	 4421.0	...
8463305	  766.0	  588.3	 4421.0	...
8463306	  766.1	  588.8	 4421.0	...
8463307	  766.2	  589.1	 4421.0	...
8463308	  766.3	  589.4	 4420.0	...
8463309	  766.3	  589.3	 4418.0	...
8463310	  766.3	  589.6	 4418.0	...
8463311	  766.2	  590.1	 4418.0	...
8463312	  766.1	  590.6	 4419.0	...
8463313	  766.0	  590.3	 4419.0	...
8463314	  765.8	  589.9	 4419.0	...
8463315	  765.6	  589.6	 4419.0	...
8463316	  765.2	  589.7	 4420.0	...
8463317	  764.9	  589.9	 4416.0	...
8463318	  764.8	  589.9	 4413.0	...
8463319	  765.0	  590.0	 4409.0	...
8463320	  765.2	  590.2	 4407.0	...
8463321	  765.3	  590.7	 4405.0	...
8463322	  765.3	  591.2	 4404.0	...
8463323	  765.2	  591.3	 4404.0	...
8463324	  765.0	  591.2	 4404.0	...
8463325	  764.8	  591.0	 4404.0	...
8463326	  764.4	  590.9	 4407.0	...
8463327	  764.3	  591.0	 4411.0	...
8463328	  764.4	  591.1	 4410.0	...
8463329	  764.7	  591.3	 4406.0	...
8463330	  764.7	  591.2	 4403.0	...
8463331	  764.4	  591.1	 4404.0	...
8463332	  764.3	  591.5	 4403.0	...
8463333	  764.5	  592.1	 4401.0	...
8463334	  764.7	  592.3	 4400.0	...
8463335	  764.7	  591.2	 4402.0	...
8463336	  764.7	  590.2	 4404.0	...
8463337	  764.7	  589.8	 4406.0	...
8463338	  764.9	  590.0	 4406.0	...
8463339	  765.0	  590.1	 4407.0	...
8463340	  765.2	  590.6	 4407.0	...
8463341	  765.2	  591.0	 4406.0	...
8463342	  765.2	  591.3	 4405.0	...
8463343	  765.1	  591.1	 4404.0	...
8463344	  765.0	  590.8	 4402.0	...
8463345	  764.8	  590.6	 4401.0	...
8463346	  764.9	  591.1	 4401.0	...
8463347	  765.1	  591.8	 4401.0	...
8463348	  765.2	  592.0	 4401.0	...
8463349	  765.2	  591.6	 4400.0	...
8463350	  765.1	  591.2	 4398.0	...
8463351	  765.0	  591.1	 4397.0	...
8463352	  765.0	  590.7	 4398.0	...
8463353	  764.5	  590.4	 4395.0	...
8463354	  764.0	  590.1	 4392.0	...
8463355	  764.4	  590.0	 4393.0	...
8463356	  765.2	  589.9	 4396.0	...
8463357	  765.9	  589.8	 4399.0	...
8463358	  765.8	  589.8	 4399.0	...
8463359	  765.7	  589.9	 4399.0	...
8463360	  765.9	  589.9	 4399.0	...
8463361	  766.1	  590.1	 4399.0	...
8463362	  765.8	  590.5	 4398.0	...
8463363	  765.4	  591.0	 4397.0	...
8463364	  764.9	  591.7	 4396.0	...
8463365	  764.6	  592.3	 4397.0	...
8463366	  764.3	  592.6	 4397.0	...
8463367	  764.0	  592.6	 4398.0	...
8463368	  763.9	  592.4	 4396.0	...
8463369	  763.9	  592.3	 4396.0	...
8463370	  763.9	  592.3	 4396.0	...
8463371	  764.0	  592.7	 4399.0	...
8463372	  764.2	  593.0	 4400.0	...
8463373	  764.3	  593.2	 4399.0	...
8463374	  764.6	  593.0	 4397.0	...
8463375	  764.8	  592.7	 4397.0	...
8463376	  765.1	  592.4	 4400.0	...
8463377	  765.2	  592.2	 4399.0	...
8463378	  765.2	  592.1	 4394.0	...
8463379	  765.3	  592.2	 4387.0	...
8463380	  765.4	  592.3	 4385.0	...
8463381	  765.4	  592.2	 4387.0	...
8463382	  765.3	  592.1	 4388.0	...
8463383	  765.1	  592.0	 4390.0	...
8463384	  765.1	  592.0	 4388.0	...
8463385	  765.0	  592.3	 4385.0	...
8463386	  764.9	  592.9	 4383.0	...
8463387	  764.7	  593.5	 4383.0	...
8463388	  764.7	  593.9	 4383.0	...
8463389	  764.9	  594.1	 4383.0	...
8463390	  765.2	  593.6	 4384.0	...
8463391	  765.5	  592.9	 4385.0	...
8463392	  765.4	  592.4	 4387.0	...
8463393	  765.2	  592.6	 4388.0	...
8463394	  764.8	  592.9	 4389.0	...
8463395	  764.6	  593.3	 4390.0	...
8463396	  764.4	  593.7	 4391.0	...
8463397	  764.2	  593.8	 4387.0	...
8463398	  764.1	  593.7	 4382.0	...
8463399	  764.1	  593.7	 4381.0	...
8463400	  764.1	  593.7	 4385.0	...
8463401	  764.0	  593.7	 4389.0	...
8463402	  763.9	  593.8	 4389.0	...
8463403	  764.4	  593.8	 4388.0	...
8463404	  765.1	  593.8	 4387.0	...
8463405	  765.7	  593.9	 4382.0	...
8463406	  765.1	  594.2	 4379.0	...
8463407	  764.5	  593.6	 4378.0	...
8463408	  764.3	  592.8	 4380.0	...
8463409	  764.5	  592.0	 4384.0	...
8463410	  764.7	  591.9	 4385.0	...
8463411	  764.7	  591.8	 4387.0	...
8463412	  764.7	  592.6	 4388.0	...
MSG	8463413 0000 _ Number Off
8463413	  764.4	  593.4	 4387.0	...
8463414	  764.0	  594.2	 4383.0	...
8463415	  763.5	  594.1	 4379.0	...
8463416	  763.5	  593.8	 4376.0	...
8463417	  764.1	  593.5	 4377.0	...
8463418	  764.6	  593.4	 4375.0	...
8463419	  764.4	  593.4	 4372.0	...
8463420	  763.9	  593.4	 4373.0	...
8463421	  763.3	  593.5	 4377.0	...
8463422	  763.5	  593.4	 4380.0	...
8463423	  763.8	  593.2	 4380.0	...
8463424	  763.8	  593.4	 4378.0	...
8463425	  763.6	  593.8	 4376.0	...
8463426	  763.5	  594.1	 4373.0	...
8463427	  763.5	  594.1	 4372.0	...
8463428	  763.6	  594.2	 4374.0	...
8463429	  763.5	  593.8	 4377.0	...
8463430	  762.9	  593.4	 4380.0	...
8463431	  762.5	  592.9	 4381.0	...
8463432	  762.2	  593.0	 4381.0	...
8463433	  762.2	  593.0	 4380.0	...
8463434	  762.3	  593.0	 4378.0	...
8463435	  762.3	  593.1	 4375.0	...
8463436	  762.3	  593.3	 4372.0	...
8463437	  762.3	  593.3	 4375.0	...
8463438	  762.2	  593.3	 4377.0	...
8463439	  762.2	  593.4	 4380.0	...
8463440	  762.3	  593.6	 4380.0	...
8463441	  762.4	  593.9	 4378.0	...
8463442	  762.4	  594.0	 4377.0	...
8463443	  762.4	  594.0	 4375.0	...
8463444	  762.2	  594.0	 4376.0	...
8463445	  762.0	  594.1	 4377.0	...
8463446	  761.9	  594.1	 4379.0	...
8463447	  761.9	  594.2	 4380.0	...
8463448	  761.9	  594.2	 4380.0	...
8463449	  761.9	  594.0	 4379.0	...
8463450	  762.0	  593.8	 4377.0	...
8463451	  762.1	  594.0	 4376.0	...
8463452	  762.2	  594.5	 4375.0	...
8463453	  762.4	  594.9	 4373.0	...
8463454	  762.6	  594.7	 4371.0	...
8463455	  762.4	  593.9	 4369.0	...
8463456	  762.0	  593.4	 4368.0	...
8463457	  761.9	  592.9	 4369.0	...
8463458	  762.2	  592.9	 4369.0	...
8463459	  762.4	  593.1	 4369.0	...
8463460	  762.4	  593.1	 4367.0	...
8463461	  762.3	  593.2	 4366.0	...
8463462	  762.4	  593.0	 4365.0	...
8463463	  762.4	  593.1	 4365.0	...
8463464	  762.4	  592.9	 4366.0	...
8463465	  762.3	  592.7	 4365.0	...
8463466	  762.2	  592.6	 4364.0	...
8463467	  761.9	  592.9	 4363.0	...
8463468	  761.6	  593.1	 4364.0	...
8463469	  761.2	  593.2	 4367.0	...
8463470	  761.2	  593.3	 4370.0	...
8463471	  761.5	  593.8	 4370.0	...
8463472	  761.8	  594.3	 4367.0	...
8463473	  762.4	  594.7	 4364.0	...
8463474	  762.6	  594.5	 4363.0	...
8463475	  762.3	  594.2	 4361.0	...
8463476	  761.6	  593.9	 4362.0	...
8463477	  761.3	  593.6	 4363.0	...
8463478	  761.7	  593.5	 4363.0	...
8463479	  762.2	  593.3	 4363.0	...
8463480	  762.4	  593.0	 4366.0	...
8463481	  762.4	  592.5	 4369.0	...
8463482	  762.3	  592.2	 4370.0	...
8463483	  762.2	  592.2	 4366.0	...
8463484	  762.1	  592.5	 4363.0	...
8463485	  762.1	  592.7	 4363.0	...
8463486	  761.7	  592.8	 4361.0	...
8463487	  761.3	  592.5	 4359.0	...
8463488	  761.3	  592.1	 4358.0	...
8463489	  761.8	  592.9	 4358.0	...
8463490	  762.5	  594.0	 4358.0	...
8463491	  762.7	  594.6	 4358.0	...
8463492	  762.3	  594.1	 4359.0	...
8463493	  761.7	  593.7	 4360.0	...
8463494	  761.8	  593.7	 4358.0	...
8463495	  762.3	  593.5	 4356.0	...
8463496	  762.9	  593.2	 4353.0	...
8463497	  762.7	  593.4	 4353.0	...
8463498	  762.5	  593.7	 4351.0	...
8463499	  762.3	  594.1	 4350.0	...
8463500	  762.3	  594.3	 4349.0	...
8463501	  762.4	  594.4	 4351.0	...
8463502	  762.3	  594.4	 4352.0	...
8463503	  761.9	  594.4	 4354.0	...
8463504	  761.5	  594.3	 4356.0	...
8463505	  761.5	  594.2	 4359.0	...
8463506	  762.4	  593.6	 4360.0	...
8463507	  763.2	  592.9	 4360.0	...
8463508	  763.2	  592.5	 4358.0	...
8463509	  762.5	  592.7	 4358.0	...
8463510	  761.7	  592.9	 4359.0	...
8463511	  761.1	  593.2	 4359.0	...
8463512	  760.6	  593.6	 4358.0	...
8463513	  760.8	  593.7	 4357.0	...
8463514	  761.4	  593.5	 4356.0	...
8463515	  761.7	  593.4	 4357.0	...
8463516	  761.4	  593.5	 4357.0	...
8463517	  761.3	  593.5	 4356.0	...
8463518	  761.5	  593.3	 4356.0	...
8463519	  761.7	  593.3	 4355.0	...
8463520	  762.0	  593.3	 4354.0	...
8463521	  762.2	  593.2	 4354.0	...
8463522	  762.3	  593.1	 4355.0	...
8463523	  762.3	  593.0	 4356.0	...
8463524	  762.3	  593.0	 4356.0	...
8463525	  762.0	  593.2	 4357.0	...
8463526	  761.9	  593.2	 4358.0	...
8463527	  761.7	  593.2	 4358.0	...
8463528	  761.7	  593.2	 4358.0	...
8463529	  761.6	  593.4	 4357.0	...
8463530	  761.4	  593.6	 4356.0	...
8463531	  760.9	  593.8	 4353.0	...
8463532	  760.5	  593.8	 4352.0	...
8463533	  760.5	  593.3	 4349.0	...
8463534	  761.0	  592.8	 4349.0	...
8463535	  761.5	  592.5	 4351.0	...
8463536	  761.4	  592.6	 4354.0	...
8463537	  761.5	  592.8	 4356.0	...
8463538	  761.6	  592.6	 4354.0	...
8463539	  761.9	  592.8	 4353.0	...
8463540	  761.7	  593.0	 4353.0	...
8463541	  761.6	  593.2	 4352.0	...
8463542	  761.4	  593.2	 4351.0	...
8463543	  761.5	  593.1	 4350.0	...
8463544	  761.6	  593.1	 4349.0	...
8463545	  761.6	  593.0	 4347.0	...
8463546	  761.6	  593.1	 4349.0	...
8463547	  761.6	  593.2	 4353.0	...
8463548	  761.6	  593.2	 4357.0	...
8463549	  761.4	  593.1	 4358.0	...
8463550	  761.3	  592.7	 4358.0	...
8463551	  761.3	  592.2	 4354.0	...
8463552	  761.4	  591.8	 4350.0	...
8463553	  761.5	  591.7	 4346.0	...
8463554	  761.5	  591.8	 4346.0	...
8463555	  761.6	  592.1	 4346.0	...
8463556	  761.6	  592.4	 4346.0	...
8463557	  761.6	  592.7	 4346.0	...
8463558	  761.6	  592.9	 4347.0	...
8463559	  761.6	  592.4	 4349.0	...
8463560	  761.6	  591.9	 4350.0	...
8463561	  761.5	  591.5	 4352.0	...
8463562	  761.3	  591.6	 4353.0	...
8463563	  761.2	  591.8	 4353.0	...
8463564	  761.2	  592.0	 4350.0	...
8463565	  761.2	  592.2	 4349.0	...
8463566	  761.2	  592.3	 4352.0	...
8463567	  761.2	  592.4	 4356.0	...
8463568	  761.3	  592.4	 4358.0	...
8463569	  761.4	  592.4	 4359.0	...
8463570	  761.4	  592.5	 4357.0	...
8463571	  761.3	  591.8	 4355.0	...
8463572	  761.2	  591.1	 4353.0	...
8463573	  761.4	  590.6	 4353.0	...
8463574	  761.7	  590.8	 4353.0	...
8463575	  761.4	  591.1	 4352.0	...
8463576	  760.8	  591.1	 4351.0	...
8463577	  760.2	  591.1	 4350.0	...
8463578	  760.1	  591.0	 4349.0	...
8463579	  760.9	  590.7	 4349.0	...
8463580	  761.6	  590.5	 4350.0	...
8463581	  762.4	  590.5	 4351.0	...
8463582	  762.4	  591.0	 4353.0	...
8463583	  762.3	  591.6	 4352.0	...
8463584	  762.2	  591.9	 4351.0	...
8463585	  761.3	  592.2	 4348.0	...
8463586	  760.4	  592.5	 4346.0	...
8463587	  759.7	  592.6	 4344.0	...
8463588	  759.8	  592.5	 4345.0	...
8463589	  760.3	  592.2	 4346.0	...
8463590	  760.9	  591.9	 4348.0	...
8463591	  761.5	  591.6	 4349.0	...
8463592	  761.6	  591.3	 4352.0	...
8463593	  761.8	  591.1	 4354.0	...
8463594	  761.8	  590.7	 4357.0	...
8463595	  761.9	  590.2	 4357.0	...
8463596	  761.8	  589.6	 4357.0	...
8463597	  761.7	  589.3	 4358.0	...
8463598	  761.6	  589.7	 4355.0	...
8463599	  760.9	  590.3	 4351.0	...
8463600	  760.4	  591.2	 4347.0	...
8463601	  760.1	  591.6	 4349.0	...
8463602	  760.5	  591.7	 4350.0	...
8463603	  760.7	  591.4	 4352.0	...
8463604	  760.6	  591.1	 4352.0	...
8463605	  760.7	  590.6	 4353.0	...
8463606	  760.9	  590.2	 4354.0	...
8463607	  761.1	  590.0	 4354.0	...
8463608	  761.2	  590.1	 4353.0	...
8463609	  761.1	  589.9	 4355.0	...
8463610	  761.0	  589.6	 4356.0	...
8463611	  760.8	  589.4	 4358.0	...
8463612	  760.8	  589.4	 4359.0	...
8463613	  760.8	  589.3	 4360.0	...
8463614	  760.9	  589.3	 4361.0	...
8463615	  761.0	  590.0	 4357.0	...
8463616	  761.0	  590.7	 4353.0	...
8463617	  761.2	  590.7	 4349.0	...
8463618	  761.3	  589.9	 4350.0	...
8463619	  761.4	  589.3	 4350.0	...
8463620	  761.3	  589.2	 4349.0	...
8463621	  761.0	  589.1	 4349.0	...
8463622	  760.7	  589.3	 4349.0	...
MSG	8463623 0000 _ Number On
8463623	  760.4	  589.5	 4349.0	...
8463624	  760.5	  589.8	 4349.0	...
8463625	  760.6	  590.3	 4348.0	...
8463626	  760.7	  590.7	 4347.0	...
8463627	  760.8	  591.1	 4349.0	...
8463628	  760.7	  590.4	 4351.0	...
8463629	  760.5	  589.8	 4354.0	...
8463630	  760.4	  589.1	 4354.0	...
8463631	  760.4	  589.1	 4354.0	...
8463632	  760.4	  589.1	 4355.0	...
8463633	  760.5	  589.1	 4355.0	...
8463634	  760.5	  589.0	 4357.0	...
8463635	  760.6	  589.0	 4358.0	...
8463636	  760.7	  589.9	 4359.0	...
8463637	  760.7	  590.8	 4361.0	...
8463638	  760.7	  590.5	 4367.0	...
8463639	  760.6	  589.2	 4373.0	...
8463640	  760.6	  588.3	 4370.0	...
8463641	  760.4	  588.6	 4363.0	...
8463642	  760.1	  588.9	 4358.0	...
8463643	  759.7	  589.0	 4358.0	...
8463644	  759.4	  589.1	 4359.0	...
8463645	  759.3	  589.1	 4362.0	...
8463646	  759.3	  589.1	 4366.0	...
8463647	  759.4	  589.3	 4368.0	...
8463648	  759.2	  589.8	 4365.0	...
8463649	  758.9	  590.3	 4360.0	...
8463650	  758.9	  590.5	 4356.0	...
8463651	  759.1	  590.4	 4354.0	...
8463652	  759.3	  590.1	 4354.0	...
8463653	  759.2	  589.8	 4353.0	...
8463654	  759.2	  589.6	 4353.0	...
8463655	  759.6	  589.4	 4352.0	...
8463656	  759.9	  589.1	 4351.0	...
8463657	  760.2	  588.7	 4351.0	...
8463658	  760.0	  588.5	 4351.0	...
8463659	  759.6	  588.5	 4351.0	...
8463660	  759.2	  588.6	 4353.0	...
8463661	  759.0	  589.0	 4357.0	...
8463662	  759.2	  589.4	 4360.0	...
8463663	  759.4	  589.8	 4360.0	...
8463664	  759.2	  589.9	 4357.0	...
8463665	  758.7	  589.6	 4356.0	...
8463666	  758.2	  589.1	 4356.0	...
8463667	  758.7	  588.5	 4357.0	...
8463668	  759.2	  588.3	 4355.0	...
8463669	  759.6	  588.4	 4353.0	...
8463670	  759.0	  588.5	 4350.0	...
8463671	  758.6	  588.4	 4350.0	...
8463672	  758.4	  588.2	 4353.0	...
8463673	  758.4	  588.0	 4355.0	...
8463674	  758.7	  588.3	 4356.0	...
8463675	  759.2	  588.4	 4356.0	...
8463676	  759.7	  588.5	 4355.0	...
8463677	  759.2	  588.5	 4353.0	...
8463678	  758.3	  588.8	 4352.0	...
8463679	  757.3	  589.0	 4352.0	...
8463680	  757.2	  589.0	 4351.0	...
8463681	  757.0	  588.7	 4351.0	...
8463682	  757.0	  588.1	 4351.0	...
8463683	  757.7	  587.6	 4352.0	...
8463684	  758.3	  587.4	 4352.0	...
8463685	  758.7	  587.4	 4353.0	...
8463686	  758.8	  587.4	 4353.0	...
8463687	  758.9	  587.3	 4354.0	...
8463688	  758.7	  587.0	 4353.0	...
8463689	  758.5	  587.1	 4354.0	...
8463690	  758.0	  587.5	 4354.0	...
8463691	  757.8	  587.9	 4356.0	...
8463692	  757.6	  588.2	 4358.0	...
8463693	  757.6	  588.5	 4359.0	...
8463694	  758.2	  588.6	 4360.0	...
8463695	  758.7	  587.7	 4360.0	...
8463696	  759.1	  586.7	 4359.0	...
8463697	  758.8	  585.8	 4359.0	...
8463698	  758.6	  586.0	 4359.0	...
8463699	  758.6	  586.6	 4357.0	...
8463700	  758.3	  587.0	 4355.0	...
8463701	  758.0	  587.3	 4355.0	...
8463702	  757.6	  587.2	 4357.0	...
8463703	  757.5	  587.2	 4359.0	...
8463704	  757.5	  587.2	 4358.0	...
8463705	  758.1	  587.0	 4357.0	...
8463706	  758.7	  587.1	 4356.0	...
8463707	  759.2	  587.5	 4355.0	...
8463708	  758.9	  587.9	 4355.0	...
8463709	  758.5	  588.1	 4355.0	...
8463710	  758.2	  587.8	 4355.0	...
8463711	  758.2	  587.5	 4356.0	...
8463712	  758.2	  587.1	 4356.0	...
8463713	  757.9	  587.1	 4357.0	...
8463714	  757.6	  587.0	 4356.0	...
8463715	  756.9	  587.1	 4357.0	...
8463716	  756.6	  587.1	 4357.0	...
8463717	  756.3	  587.2	 4358.0	...
8463718	  756.5	  587.2	 4357.0	...
8463719	  756.7	  587.1	 4356.0	...
8463720	  756.8	  586.5	 4355.0	...
8463721	  756.9	  585.9	 4355.0	...
8463722	  757.0	  585.7	 4354.0	...
8463723	  757.1	  586.0	 4353.0	...
8463724	  757.1	  586.4	 4355.0	...
8463725	  756.8	  586.4	 4359.0	...
8463726	  756.4	  586.4	 4362.0	...
8463727	  756.0	  586.3	 4362.0	...
8463728	  755.8	  586.5	 4362.0	...
8463729	  755.5	  586.8	 4362.0	...
8463730	  755.6	  587.2	 4362.0	...
8463731	  756.0	  587.2	 4362.0	...
8463732	  756.6	  587.0	 4362.0	...
8463733	  757.0	  586.6	 4361.0	...
8463734	  757.2	  586.2	 4360.0	...
8463735	  757.3	  586.1	 4360.0	...
8463736	  757.3	  586.1	 4360.0	...
8463737	  757.3	  586.0	 4361.0	...
8463738	  757.8	  585.9	 4361.0	...
8463739	  758.2	  585.7	 4360.0	...
8463740	  758.7	  585.7	 4361.0	...
8463741	  758.6	  585.7	 4362.0	...
8463742	  758.7	  585.9	 4363.0	...
8463743	  758.8	  585.9	 4363.0	...
8463744	  758.4	  586.0	 4363.0	...
8463745	  757.6	  585.9	 4362.0	...
8463746	  756.6	  586.0	 4360.0	...
8463747	  756.1	  586.0	 4359.0	...
8463748	  756.0	  585.9	 4358.0	...
8463749	  756.1	  585.7	 4357.0	...
8463750	  755.9	  585.5	 4359.0	...
8463751	  755.7	  585.4	 4360.0	...
8463752	  755.5	  585.5	 4361.0	...
8463753	  756.0	  585.5	 4360.0	...
8463754	  756.4	  585.0	 4360.0	...
8463755	  756.8	  584.5	 4360.0	...
8463756	  756.9	  584.9	 4358.0	...
8463757	  757.1	  585.7	 4356.0	...
8463758	  757.3	  586.5	 4355.0	...
8463759	  757.3	  586.6	 4355.0	...
8463760	  757.2	  586.8	 4354.0	...
8463761	  757.2	  586.7	 4355.0	...
8463762	  757.1	  586.2	 4356.0	...
8463763	  756.7	  585.9	 4356.0	...
8463764	  756.4	  585.8	 4356.0	...
8463765	  756.2	  585.9	 4356.0	...
8463766	  756.3	  585.9	 4357.0	...
8463767	  756.4	  585.8	 4356.0	...
8463768	  756.4	  585.6	 4354.0	...
8463769	  756.7	  585.1	 4353.0	...
8463770	  757.0	  584.8	 4353.0	...
8463771	  757.1	  584.6	 4354.0	...
8463772	  757.0	  584.6	 4355.0	...
8463773	  756.8	  584.6	 4357.0	...
8463774	  756.8	  584.5	 4358.0	...
8463775	  756.6	  584.9	 4359.0	...
8463776	  756.6	  585.3	 4359.0	...
8463777	  756.4	  584.8	 4357.0	...
8463778	  756.2	  583.8	 4354.0	...
8463779	  756.0	  582.9	 4353.0	...
8463780	  756.0	  583.6	 4355.0	...
8463781	  756.0	  584.2	 4359.0	...
8463782	  755.9	  584.9	 4363.0	...
8463783	  755.7	  584.9	 4364.0	...
8463784	  755.4	  584.6	 4364.0	...
8463785	  755.6	  584.2	 4364.0	...
8463786	  755.9	  583.7	 4362.0	...
8463787	  756.3	  583.6	 4360.0	...
8463788	  756.3	  583.3	 4359.0	...
8463789	  756.6	  583.1	 4359.0	...
8463790	  756.9	  582.8	 4360.0	...
8463791	  757.0	  582.9	 4362.0	...
8463792	  756.7	  583.3	 4365.0	...
8463793	  756.5	  583.7	 4366.0	...
8463794	  756.3	  583.9	 4364.0	...
8463795	  756.3	  584.1	 4362.0	...
8463796	  756.3	  584.3	 4362.0	...
8463797	  756.1	  584.4	 4362.0	...
8463798	  756.0	  584.3	 4361.0	...
8463799	  756.0	  584.2	 4361.0	...
8463800	  756.1	  584.1	 4360.0	...
8463801	  756.2	  584.2	 4360.0	...
8463802	  756.2	  584.4	 4359.0	...
8463803	  756.2	  584.0	 4355.0	...
8463804	  755.7	  583.6	 4349.0	...
8463805	  755.2	  583.2	 4344.0	...
8463806	  754.7	  583.3	 4342.0	...
8463807	  755.1	  583.3	 4341.0	...
8463808	  755.4	  583.6	 4340.0	...
8463809	  755.6	  583.9	 4342.0	...
8463810	  755.2	  583.8	 4345.0	...
8463811	  754.9	  583.4	 4348.0	...
8463812	  754.7	  583.0	 4347.0	...
8463813	  755.0	  583.1	 4346.0	...
8463814	  755.3	  583.2	 4346.0	...
8463815	  755.3	  583.3	 4348.0	...
8463816	  755.1	  583.5	 4354.0	...
8463817	  754.8	  583.7	 4358.0	...
8463818	  754.5	  583.6	 4361.0	...
8463819	  754.5	  583.6	 4361.0	...
8463820	  754.4	  583.6	 4359.0	...
8463821	  754.3	  583.6	 4358.0	...
8463822	  754.6	  583.6	 4355.0	...
8463823	  755.1	  583.5	 4355.0	...
8463824	  755.5	  583.5	 4356.0	...
8463825	  755.4	  583.6	 4356.0	...
8463826	  755.3	  583.6	 4349.0	...
8463827	  755.2	  583.5	 4343.0	...
8463828	  755.5	  583.0	 4341.0	...
8463829	  755.9	  582.6	 4345.0	...
8463830	  756.3	  582.5	 4348.0	...
8463831	  756.1	  582.7	 4349.0	...
8463832	  755.8	  583.0	 4350.0	...
8463833	  755.6	  583.2	 4349.0	...
8463834	  755.4	  583.5	 4347.0	...
8463835	  755.2	  583.8	 4342.0	...
8463836	  754.8	  584.1	 4340.0	...
8463837	  754.7	  584.5	 4341.0	...
8463838	  754.5	  584.7	 4345.0	...
8463839	  754.5	  584.6	 4349.0	...
8463840	  754.7	  584.1	 4350.0	...
8463841	  755.1	  583.6	 4350.0	...
8463842	  755.5	  583.4	 4355.0	...
8463843	  755.7	  583.4	 4359.0	...
8463844	  755.8	  583.4	 4362.0	...
8463845	  755.8	  583.3	 4361.0	...
8463846	  755.7	  583.2	 4359.0	...
8463847	  755.5	  583.2	 4358.0	...
8463848	  755.5	  583.0	 4358.0	...
8463849	  755.5	  583.0	 4357.0	...
8463850	  755.6	  582.9	 4357.0	...
8463851	  755.5	  582.9	 4360.0	...
8463852	  755.5	  583.3	 4363.0	...
8463853	  755.5	  583.7	 4366.0	...
8463854	  755.6	  583.4	 4365.0	...
8463855	  755.3	  582.8	 4363.0	...
8463856	  755.0	  582.1	 4361.0	...
8463857	  754.7	  582.1	 4361.0	...
8463858	  754.9	  582.3	 4361.0	...
8463859	  755.6	  582.5	 4360.0	...
8463860	  756.2	  582.8	 4359.0	...
8463861	  756.6	  582.7	 4358.0	...
8463862	  756.6	  582.8	 4357.0	...
8463863	  756.7	  582.8	 4356.0	...
8463864	  756.8	  582.8	 4355.0	...
8463865	  756.8	  582.8	 4356.0	...
8463866	  756.8	  582.7	 4356.0	...
8463867	  756.6	  582.6	 4356.0	...
8463868	  756.2	  582.5	 4358.0	...
8463869	  755.8	  582.5	 4359.0	...
8463870	  755.8	  582.5	 4361.0	...
8463871	  755.9	  582.9	 4360.0	...
8463872	  756.2	  583.3	 4360.0	...
8463873	  756.3	  584.1	 4360.0	...
8463874	  756.4	  584.4	 4360.0	...
8463875	  756.3	  584.1	 4360.0	...
8463876	  756.1	  583.1	 4360.0	...
8463877	  756.0	  582.0	 4361.0	...
8463878	  756.0	  581.6	 4361.0	...
8463879	  756.0	  581.3	 4362.0	...
8463880	  756.0	  581.2	 4362.0	...
8463881	  756.2	  581.3	 4362.0	...
8463882	  756.5	  581.6	 4363.0	...
8463883	  756.8	  582.0	 4363.0	...
8463884	  756.8	  582.2	 4361.0	...
8463885	  756.7	  582.1	 4359.0	...
8463886	  756.5	  581.9	 4360.0	...
8463887	  756.2	  581.9	 4363.0	...
8463888	  756.2	  582.1	 4367.0	...
8463889	  756.3	  582.4	 4368.0	...
8463890	  756.4	  582.7	 4369.0	...
8463891	  756.4	  583.0	 4370.0	...
8463892	  756.5	  583.3	 4372.0	...
8463893	  756.6	  583.3	 4371.0	...
8463894	  756.8	  583.4	 4368.0	...
8463895	  756.8	  583.4	 4364.0	...
8463896	  756.8	  583.4	 4361.0	...
8463897	  756.9	  583.2	 4359.0	...
8463898	  756.8	  582.8	 4364.0	...
8463899	  756.5	  582.0	 4369.0	...
8463900	  756.2	  581.3	 4370.0	...
8463901	  756.0	  580.7	 4364.0	...
8463902	  756.2	  580.6	 4358.0	...
8463903	  756.5	  580.8	 4355.0	...
8463904	  756.8	  581.1	 4354.0	...
8463905	  756.8	  581.4	 4355.0	...
8463906	  756.9	  581.3	 4355.0	...
8463907	  757.0	  580.9	 4355.0	...
8463908	  756.9	  580.7	 4355.0	...
8463909	  756.8	  580.4	 4355.0	...
8463910	  756.6	  580.5	 4355.0	...
8463911	  756.6	  580.5	 4355.0	...
8463912	  756.6	  580.5	 4355.0	...
8463913	  756.7	  580.5	 4356.0	...
8463914	  756.9	  580.4	 4355.0	...
8463915	  757.1	  580.3	 4355.0	...
8463916	  757.1	  580.1	 4356.0	...
8463917	  756.7	  580.2	 4357.0	...
8463918	  756.3	  580.3	 4356.0	...
8463919	  755.8	  580.3	 4356.0	...
8463920	  755.7	  580.3	 4356.0	...
8463921	  755.8	  580.4	 4354.0	...
8463922	  756.1	  580.5	 4353.0	...
8463923	  756.3	  580.6	 4351.0	...
8463924	  756.4	  580.6	 4352.0	...
8463925	  756.3	  580.6	 4353.0	...
8463926	  756.3	  580.6	 4355.0	...
MSG	8463927 0000 _ Number Off
8463927	  756.3	  580.6	 4356.0	...
8463928	  756.3	  580.7	 4356.0	...
8463929	  756.3	  580.6	 4355.0	...
8463930	  756.1	  580.5	 4354.0	...
8463931	  755.9	  580.4	 4353.0	...
8463932	  755.8	  580.4	 4355.0	...
8463933	  755.9	  580.4	 4356.0	...
8463934	  756.1	  580.4	 4354.0	...
8463935	  756.5	  580.3	 4351.0	...
8463936	  756.8	  580.3	 4350.0	...
8463937	  756.8	  581.0	 4351.0	...
8463938	  756.7	  581.6	 4353.0	...
8463939	  756.5	  581.8	 4354.0	...
8463940	  756.5	  581.3	 4354.0	...
8463941	  756.4	  580.8	 4354.0	...
8463942	  756.4	  581.5	 4352.0	...
8463943	  756.5	  582.1	 4351.0	...
8463944	  756.5	  582.7	 4349.0	...
8463945	  755.9	  582.8	 4350.0	...
8463946	  755.3	  582.7	 4351.0	...
8463947	  755.2	  582.5	 4353.0	...
8463948	  755.8	  582.2	 4353.0	...
8463949	  756.5	  582.2	 4353.0	...
8463950	  756.5	  582.2	 4354.0	...
8463951	  756.4	  582.2	 4355.0	...
8463952	  756.1	  582.1	 4356.0	...
8463953	  755.9	  582.2	 4356.0	...
8463954	  755.9	  582.3	 4356.0	...
8463955	  756.0	  582.4	 4356.0	...
8463956	  756.1	  582.3	 4356.0	...
8463957	  756.0	  582.3	 4356.0	...
8463958	  755.6	  582.3	 4358.0	...
8463959	  755.1	  582.1	 4360.0	...
8463960	  754.5	  581.7	 4358.0	...
8463961	  754.9	  581.0	 4355.0	...
8463962	  755.5	  580.8	 4350.0	...
8463963	  756.0	  581.0	 4348.0	...
8463964	  755.9	  581.3	 4351.0	...
8463965	  756.1	  581.5	 4355.0	...
8463966	  756.2	  581.3	 4356.0	...
8463967	  756.4	  581.2	 4352.0	...
8463968	  756.2	  581.3	 4347.0	...
8463969	  756.0	  581.5	 4345.0	...
8463970	  756.3	  581.6	 4350.0	...
8463971	  756.8	  581.6	 4355.0	...
8463972	  756.7	  581.6	 4357.0	...
8463973	  756.1	  581.6	 4354.0	...
8463974	  755.7	  581.6	 4351.0	...
8463975	  756.0	  581.6	 4351.0	...
8463976	  756.3	  581.8	 4350.0	...
8463977	  756.2	  581.9	 4349.0	...
8463978	  756.0	  582.0	 4349.0	...
8463979	  755.9	  582.0	 4350.0	...
8463980	  756.0	  581.9	 4352.0	...
8463981	  756.3	  581.6	 4353.0	...
8463982	  756.6	  581.3	 4353.0	...
8463983	  756.9	  581.1	 4353.0	...
8463984	  756.8	  581.1	 4353.0	...
8463985	  756.7	  581.1	 4353.0	...
8463986	  756.5	  580.9	 4350.0	...
8463987	  756.5	  580.8	 4349.0	...
8463988	  756.6	  580.8	 4348.0	...
8463989	  756.5	  580.5	 4349.0	...
8463990	  756.2	  580.1	 4349.0	...
8463991	  755.9	  579.7	 4349.0	...
8463992	  755.7	  579.6	 4348.0	...
8463993	  755.6	  579.6	 4349.0	...
8463994	  755.6	  579.6	 4353.0	...
8463995	  755.6	  580.2	 4357.0	...
8463996	  756.0	  580.8	 4361.0	...
8463997	  756.6	  581.3	 4362.0	...
8463998	  757.3	  581.6	 4359.0	...
8463999	  757.6	  582.1	 4353.0	...
8464000	  757.7	  582.3	 4347.0	...
8464001	  757.6	  582.2	 4349.0	...
8464002	  757.5	  582.0	 4351.0	...
8464003	  757.3	  581.7	 4352.0	...
8464004	  757.3	  581.2	 4351.0	...
8464005	  757.3	  581.0	 4350.0	...
8464006	  757.3	  581.4	 4349.0	...
8464007	  757.1	  582.0	 4350.0	...
8464008	  756.8	  582.3	 4351.0	...
8464009	  757.2	  582.3	 4353.0	...
8464010	  757.7	  582.2	 4350.0	...
8464011	  757.8	  582.5	 4345.0	...
8464012	  757.4	  582.8	 4341.0	...
8464013	  757.0	  582.5	 4342.0	...
8464014	  757.0	  581.8	 4338.0	...
8464015	  757.1	  581.3	 4333.0	...
8464016	  757.3	  581.5	 4328.0	...
8464017	  757.4	  581.7	 4329.0	...
8464018	  757.1	  581.8	 4330.0	...
8464019	  756.7	  581.5	 4330.0	...
8464020	  756.7	  581.3	 4332.0	...
8464021	  757.0	  581.0	 4334.0	...
8464022	  757.4	  581.0	 4336.0	...
8464023	  757.0	  580.9	 4338.0	...
8464024	  756.7	  580.7	 4338.0	...
8464025	  756.4	  580.5	 4339.0	...
8464026	  756.5	  580.9	 4340.0	...
8464027	  756.7	  581.3	 4339.0	...
8464028	  756.7	  581.8	 4338.0	...
8464029	  756.7	  581.8	 4336.0	...
8464030	  756.9	  581.9	 4341.0	...
8464031	  757.0	  582.1	 4345.0	...
8464032	  757.0	  582.4	 4346.0	...
8464033	  757.2	  582.6	 4342.0	...
8464034	  757.6	  582.7	 4338.0	...
8464035	  758.3	  582.8	 4337.0	...
8464036	  758.8	  582.9	 4336.0	...
8464037	  759.1	  582.8	 4338.0	...
8464038	  758.9	  582.4	 4342.0	...
8464039	  758.5	  582.0	 4345.0	...
8464040	  758.1	  581.7	 4345.0	...
8464041	  757.9	  581.8	 4345.0	...
8464042	  757.9	  581.7	 4344.0	...
8464043	  757.9	  581.6	 4344.0	...
8464044	  758.2	  581.9	 4341.0	...
8464045	  758.4	  582.4	 4338.0	...
8464046	  758.5	  582.9	 4335.0	...
8464047	  758.1	  583.0	 4335.0	...
8464048	  757.8	  583.1	 4335.0	...
8464049	  757.6	  583.3	 4336.0	...
8464050	  757.7	  583.4	 4336.0	...
8464051	  757.7	  583.6	 4335.0	...
8464052	  757.6	  583.6	 4336.0	...
8464053	  757.4	  583.5	 4336.0	...
8464054	  757.3	  582.8	 4336.0	...
8464055	  757.5	  582.2	 4334.0	...
8464056	  757.6	  581.7	 4334.0	...
8464057	  757.8	  581.4	 4333.0	...
8464058	  758.0	  581.2	 4334.0	...
8464059	  758.4	  580.9	 4336.0	...
8464060	  758.6	  580.9	 4340.0	...
8464061	  758.3	  581.3	 4342.0	...
8464062	  758.1	  581.7	 4341.0	...
8464063	  758.0	  582.1	 4340.0	...
8464064	  758.0	  582.0	 4339.0	...
8464065	  757.9	  582.1	 4338.0	...
8464066	  757.3	  582.4	 4338.0	...
8464067	  756.9	  582.6	 4337.0	...
8464068	  756.4	  582.8	 4337.0	...
8464069	  756.8	  582.8	 4336.0	...
8464070	  757.1	  582.8	 4336.0	...
8464071	  757.4	  583.1	 4336.0	...
8464072	  757.6	  583.7	 4336.0	...
8464073	  757.8	  584.2	 4336.0	...
8464074	  757.6	  584.3	 4336.0	...
8464075	  757.1	  584.1	 4336.0	...
8464076	  757.1	  584.0	 4336.0	...
8464077	  757.6	  584.0	 4337.0	...
8464078	  758.0	  583.8	 4338.0	...
8464079	  758.1	  583.6	 4340.0	...
8464080	  758.1	  582.6	 4342.0	...
8464081	  757.7	  581.9	 4343.0	...
8464082	  757.2	  581.4	 4341.0	...
8464083	  756.8	  581.6	 4343.0	...
8464084	  756.9	  581.7	 4346.0	...
8464085	  757.1	  582.0	 4350.0	...
8464086	  757.3	  582.8	 4346.0	...
8464087	  757.5	  583.5	 4341.0	...
8464088	  757.6	  583.5	 4339.0	...
8464089	  757.8	  582.6	 4342.0	...
8464090	  758.0	  581.8	 4344.0	...
8464091	  758.1	  581.6	 4340.0	...
8464092	  758.2	  581.6	 4337.0	...
8464093	  758.3	  581.5	 4334.0	...
8464094	  758.4	  581.3	 4332.0	...
8464095	  758.4	  581.4	 4330.0	...
8464096	  758.5	  581.9	 4330.0	...
8464097	  758.6	  582.2	 4332.0	...
8464098	  758.7	  582.5	 4332.0	...
8464099	  758.7	  582.6	 4333.0	...
8464100	  758.6	  582.7	 4332.0	...
8464101	  758.4	  582.8	 4332.0	...
8464102	  758.2	  582.7	 4333.0	...
8464103	  758.1	  582.6	 4333.0	...
8464104	  758.0	  582.5	 4334.0	...
8464105	  757.9	  582.5	 4334.0	...
8464106	  757.7	  582.5	 4334.0	...
8464107	  757.6	  582.5	 4333.0	...
8464108	  757.5	  582.4	 4331.0	...
8464109	  757.5	  582.5	 4335.0	...
8464110	  757.6	  582.6	 4339.0	...
8464111	  757.9	  582.7	 4346.0	...
8464112	  757.6	  582.9	 4348.0	...
8464113	  757.1	  583.2	 4350.0	...
8464114	  756.9	  583.0	 4350.0	...
8464115	  757.1	  582.6	 4349.0	...
8464116	  757.2	  582.7	 4348.0	...
8464117	  757.3	  583.1	 4347.0	...
8464118	  757.9	  583.6	 4346.0	...
8464119	  758.4	  583.5	 4344.0	...
8464120	  758.6	  583.4	 4338.0	...
8464121	  758.2	  583.2	 4332.0	...
8464122	  757.9	  583.0	 4328.0	...
8464123	  757.6	  583.1	 4330.0	...
8464124	  757.6	  583.1	 4334.0	...
8464125	  757.5	  582.7	 4338.0	...
8464126	  757.4	  582.3	 4339.0	...
8464127	  757.3	  582.0	 4337.0	...
MSG	8464128 0000 _ Number On
8464128	  757.2	  582.2	 4333.0	...
8464129	  757.0	  582.5	 4331.0	...
8464130	  757.0	  582.9	 4329.0	...
8464131	  757.2	  583.4	 4330.0	...
8464132	  757.5	  583.7	 4330.0	...
8464133	  757.6	  583.9	 4329.0	...
8464134	  757.6	  584.1	 4330.0	...
8464135	  757.5	  583.9	 4330.0	...
8464136	  757.5	  583.7	 4332.0	...
8464137	  757.6	  583.7	 4334.0	...
8464138	  758.0	  584.0	 4335.0	...
8464139	  758.3	  584.2	 4334.0	...
8464140	  758.5	  584.1	 4333.0	...
8464141	  758.4	  584.0	 4332.0	...
8464142	  758.3	  584.0	 4330.0	...
8464143	  758.2	  584.0	 4329.0	...
8464144	  758.0	  583.9	 4328.0	...
8464145	  757.8	  583.8	 4328.0	...
8464146	  757.8	  583.7	 4329.0	...
8464147	  758.0	  583.6	 4333.0	...
8464148	  758.3	  583.7	 4337.0	...
8464149	  758.4	  583.9	 4340.0	...
8464150	  758.4	  584.1	 4335.0	...
8464151	  758.4	  584.1	 4329.0	...
8464152	  758.4	  584.1	 4330.0	...
8464153	  758.4	  584.1	 4339.0	...
8464154	  758.3	  584.0	 4347.0	...
8464155	  758.3	  583.8	 4347.0	...
8464156	  757.9	  583.7	 4342.0	...
8464157	  757.6	  583.8	 4338.0	...
8464158	  757.6	  583.9	 4339.0	...
8464159	  757.9	  583.9	 4338.0	...
8464160	  758.4	  584.0	 4336.0	...
8464161	  758.4	  584.0	 4333.0	...
8464162	  758.0	  583.9	 4333.0	...
8464163	  757.4	  583.9	 4333.0	...
8464164	  757.2	  583.7	 4332.0	...
8464165	  757.5	  583.5	 4332.0	...
8464166	  757.8	  583.8	 4332.0	...
8464167	  757.8	  584.2	 4334.0	...
8464168	  757.7	  584.7	 4334.0	...
8464169	  757.6	  584.9	 4334.0	...
8464170	  757.6	  585.2	 4332.0	...
8464171	  757.6	  585.3	 4331.0	...
8464172	  757.6	  585.4	 4333.0	...
8464173	  757.6	  585.5	 4336.0	...
8464174	  757.8	  585.5	 4336.0	...
8464175	  758.0	  585.5	 4333.0	...
8464176	  758.3	  585.4	 4334.0	...
8464177	  758.3	  585.3	 4338.0	...
8464178	  758.3	  585.3	 4343.0	...
8464179	  758.3	  585.3	 4338.0	...
8464180	  757.9	  585.3	 4334.0	...
8464181	  757.6	  585.2	 4330.0	...
8464182	  757.3	  585.1	 4330.0	...
8464183	  757.3	  585.1	 4329.0	...
8464184	  757.5	  585.0	 4328.0	...
8464185	  757.7	  585.0	 4327.0	...
8464186	  757.8	  585.1	 4327.0	...
8464187	  757.6	  585.3	 4328.0	...
8464188	  757.3	  585.3	 4327.0	...
8464189	  757.1	  585.4	 4326.0	...
8464190	  757.0	  585.4	 4324.0	...
8464191	  757.1	  585.1	 4326.0	...
8464192	  757.2	  584.8	 4329.0	...
8464193	  757.0	  584.8	 4327.0	...
8464194	  756.7	  585.2	 4324.0	...
8464195	  756.3	  585.6	 4325.0	...
8464196	  756.3	  585.2	 4328.0	...
8464197	  756.3	  584.9	 4332.0	...
8464198	  756.3	  585.2	 4332.0	...
8464199	  756.4	  585.9	 4332.0	...
8464200	  756.4	  586.6	 4332.0	...
8464201	  756.6	  586.7	 4332.0	...
8464202	  756.8	  586.0	 4333.0	...
8464203	  757.4	  585.3	 4335.0	...
8464204	  757.9	  585.1	 4336.0	...
8464205	  758.0	  585.8	 4336.0	...
8464206	  757.8	  586.8	 4332.0	...
8464207	  757.5	  587.3	 4330.0	...
8464208	  757.4	  587.7	 4330.0	...
8464209	  757.1	  587.8	 4332.0	...
8464210	  757.0	  587.9	 4333.0	...
8464211	  756.9	  587.8	 4331.0	...
8464212	  756.9	  587.8	 4331.0	...
8464213	  756.8	  587.9	 4332.0	...
8464214	  757.1	  588.0	 4333.0	...
8464215	  757.6	  587.8	 4333.0	...
8464216	  758.2	  587.4	 4335.0	...
8464217	  758.5	  586.9	 4336.0	...
8464218	  758.7	  586.4	 4337.0	...
8464219	  758.6	  585.9	 4335.0	...
8464220	  758.4	  585.5	 4333.0	...
8464221	  758.0	  585.9	 4332.0	...
8464222	  757.6	  586.4	 4333.0	...
8464223	  757.5	  587.0	 4334.0	...
8464224	  757.6	  587.0	 4333.0	...
8464225	  757.7	  587.0	 4332.0	...
8464226	  757.6	  586.8	 4332.0	...
8464227	  757.1	  586.7	 4333.0	...
8464228	  756.4	  586.6	 4334.0	...
8464229	  755.7	  586.7	 4334.0	...
8464230	  755.4	  586.3	 4335.0	...
8464231	  755.4	  585.9	 4332.0	...
8464232	  755.8	  586.2	 4330.0	...
8464233	  756.3	  587.0	 4328.0	...
8464234	  756.8	  587.2	 4328.0	...
8464235	  756.9	  586.6	 4328.0	...
8464236	  757.0	  586.0	 4328.0	...
8464237	  757.1	  586.1	 4328.0	...
8464238	  757.2	  586.0	 4328.0	...
8464239	  756.5	  585.9	 4326.0	...
8464240	  755.8	  585.7	 4325.0	...
8464241	  755.1	  585.6	 4324.0	...
8464242	  755.0	  585.5	 4328.0	...
8464243	  754.8	  585.5	 4331.0	...
8464244	  754.9	  585.7	 4331.0	...
8464245	  755.6	  585.8	 4327.0	...
8464246	  756.3	  586.0	 4324.0	...
8464247	  756.8	  586.1	 4325.0	...
8464248	  756.8	  586.3	 4327.0	...
8464249	  756.8	  586.5	 4330.0	...
8464250	  756.8	  586.8	 4333.0	...
8464251	  756.8	  587.1	 4335.0	...
8464252	  756.8	  587.3	 4335.0	...
8464253	  756.9	  587.3	 4335.0	...
8464254	  756.5	  587.4	 4335.0	...
8464255	  755.9	  587.4	 4335.0	...
8464256	  755.2	  587.1	 4333.0	...
8464257	  755.1	  586.9	 4330.0	...
8464258	  755.3	  586.9	 4326.0	...
8464259	  755.2	  587.0	 4325.0	...
8464260	  754.9	  587.1	 4325.0	...
8464261	  754.9	  587.2	 4328.0	...
8464262	  755.2	  587.3	 4332.0	...
8464263	  755.5	  587.1	 4334.0	...
8464264	  755.3	  586.9	 4335.0	...
8464265	  755.2	  586.6	 4335.0	...
8464266	  755.1	  586.6	 4336.0	...
8464267	  755.2	  586.7	 4337.0	...
8464268	  755.4	  586.9	 4338.0	...
8464269	  755.4	  587.1	 4338.0	...
8464270	  755.2	  587.2	 4341.0	...
8464271	  755.0	  587.1	 4345.0	...
8464272	  755.0	  587.1	 4348.0	...
8464273	  755.4	  587.0	 4349.0	...
8464274	  756.2	  586.7	 4349.0	...
8464275	  756.9	  586.4	 4349.0	...
8464276	  756.2	  586.4	 4350.0	...
8464277	  755.2	  586.6	 4350.0	...
8464278	  754.4	  586.7	 4351.0	...
8464279	  754.7	  586.8	 4350.0	...
8464280	  755.1	  586.8	 4347.0	...
8464281	  755.3	  586.8	 4345.0	...
8464282	  755.5	  587.0	 4344.0	...
8464283	  755.6	  587.3	 4344.0	...
8464284	  755.7	  587.7	 4343.0	...
8464285	  755.8	  587.9	 4343.0	...
8464286	  755.8	  587.8	 4343.0	...
8464287	  755.4	  587.3	 4342.0	...
8464288	  754.9	  586.8	 4342.0	...
8464289	  754.6	  587.0	 4342.0	...
8464290	  754.7	  587.4	 4342.0	...
8464291	  755.0	  587.9	 4342.0	...
8464292	  755.1	  587.9	 4342.0	...
8464293	  754.9	  588.2	 4342.0	...
8464294	  754.5	  588.6	 4342.0	...
8464295	  754.3	  589.0	 4343.0	...
8464296	  754.4	  589.0	 4343.0	...
8464297	  754.4	  588.7	 4342.0	...
8464298	  754.5	  588.4	 4342.0	...
8464299	  754.5	  587.7	 4342.0	...
8464300	  754.3	  587.5	 4343.0	...
8464301	  754.1	  587.4	 4346.0	...
8464302	  754.0	  587.7	 4349.0	...
8464303	  754.1	  588.5	 4345.0	...
8464304	  754.3	  589.1	 4340.0	...
8464305	  754.3	  589.2	 4336.0	...
8464306	  754.5	  588.5	 4338.0	...
8464307	  754.8	  587.5	 4341.0	...
8464308	  754.8	  587.3	 4342.0	...
8464309	  754.7	  587.5	 4342.0	...
8464310	  754.6	  587.7	 4339.0	...
8464311	  754.7	  587.6	 4336.0	...
8464312	  754.7	  587.5	 4335.0	...
8464313	  754.8	  587.5	 4337.0	...
8464314	  754.8	  587.6	 4339.0	...
8464315	  754.9	  587.4	 4341.0	...
8464316	  755.0	  587.2	 4342.0	...
8464317	  755.6	  586.9	 4343.0	...
8464318	  756.3	  586.9	 4346.0	...
8464319	  755.8	  586.9	 4347.0	...
8464320	  754.6	  587.2	 4348.0	...
8464321	  753.3	  587.5	 4348.0	...
8464322	  753.1	  587.6	 4347.0	...
8464323	  753.4	  587.6	 4347.0	...
8464324	  753.8	  587.6	 4347.0	...
8464325	  754.3	  587.5	 4347.0	...
8464326	  754.4	  587.4	 4348.0	...
8464327	  754.4	  587.3	 4350.0	...
8464328	  754.1	  587.3	 4352.0	...
8464329	  753.9	  587.5	 4349.0	...
8464330	  753.8	  587.6	 4345.0	...
8464331	  753.8	  587.7	 4341.0	...
8464332	  754.1	  587.8	 4341.0	...
8464333	  754.1	  587.9	 4342.0	...
8464334	  754.2	  588.0	 4344.0	...
8464335	  754.0	  587.8	 4346.0	...
8464336	  754.3	  587.4	 4348.0	...
8464337	  754.4	  587.2	 4348.0	...
8464338	  754.3	  587.2	 4348.0	...
8464339	  753.8	  587.4	 4348.0	...
8464340	  753.6	  587.4	 4349.0	...
8464341	  753.7	  587.8	 4349.0	...
8464342	  753.8	  588.2	 4350.0	...
8464343	  753.9	  588.3	 4350.0	...
8464344	  754.2	  587.9	 4351.0	...
8464345	  754.5	  587.6	 4352.0	...
8464346	  754.6	  587.3	 4351.0	...
8464347	  754.6	  587.0	 4349.0	...
8464348	  755.0	  587.2	 4348.0	...
8464349	  755.3	  587.8	 4348.0	...
8464350	  755.6	  587.9	 4350.0	...
8464351	  755.3	  587.4	 4351.0	...
8464352	  754.9	  586.8	 4350.0	...
8464353	  754.5	  586.8	 4349.0	...
8464354	  754.1	  586.8	 4351.0	...
8464355	  753.8	  587.0	 4353.0	...
8464356	  753.8	  587.0	 4355.0	...
8464357	  754.2	  587.0	 4355.0	...
8464358	  754.5	  586.9	 4355.0	...
8464359	  754.7	  586.8	 4355.0	...
8464360	  754.6	  586.8	 4356.0	...
8464361	  754.4	  587.0	 4354.0	...
8464362	  754.1	  587.2	 4352.0	...
8464363	  753.9	  587.4	 4350.0	...
8464364	  754.1	  587.3	 4351.0	...
8464365	  754.2	  587.2	 4352.0	...
8464366	  754.4	  586.9	 4353.0	...
8464367	  754.3	  586.8	 4355.0	...
8464368	  754.1	  586.7	 4358.0	...
8464369	  753.8	  586.7	 4359.0	...
8464370	  753.7	  586.9	 4359.0	...
8464371	  753.3	  587.2	 4358.0	...
8464372	  753.0	  587.5	 4357.0	...
8464373	  752.8	  587.9	 4355.0	...
8464374	  752.8	  588.1	 4352.0	...
8464375	  752.7	  588.1	 4352.0	...
8464376	  752.6	  587.8	 4352.0	...
8464377	  752.6	  587.6	 4354.0	...
8464378	  752.7	  587.9	 4358.0	...
8464379	  753.5	  588.0	 4362.0	...
8464380	  754.2	  587.9	 4366.0	...
8464381	  754.7	  587.6	 4367.0	...
8464382	  754.4	  587.4	 4368.0	...
8464383	  754.3	  587.4	 4369.0	...
8464384	  754.3	  587.3	 4370.0	...
8464385	  754.0	  587.2	 4371.0	...
8464386	  753.5	  587.4	 4371.0	...
8464387	  753.3	  587.7	 4370.0	...
8464388	  753.6	  587.8	 4371.0	...
8464389	  753.9	  587.7	 4374.0	...
8464390	  753.8	  587.6	 4378.0	...
8464391	  753.8	  587.6	 4376.0	...
8464392	  753.7	  587.5	 4370.0	...
8464393	  753.7	  587.4	 4366.0	...
8464394	  753.7	  587.3	 4368.0	...
8464395	  753.6	  587.3	 4371.0	...
8464396	  753.6	  587.4	 4368.0	...
8464397	  753.5	  587.5	 4365.0	...
8464398	  753.5	  587.7	 4361.0	...
8464399	  753.6	  587.8	 4362.0	...
8464400	  753.6	  587.8	 4364.0	...
8464401	  753.7	  587.8	 4366.0	...
8464402	  753.7	  587.0	 4368.0	...
8464403	  753.7	  586.4	 4367.0	...
8464404	  753.7	  586.1	 4366.0	...
8464405	  753.3	  586.5	 4364.0	...
8464406	  753.0	  587.0	 4362.0	...
8464407	  753.5	  587.2	 4362.0	...
8464408	  754.3	  587.3	 4364.0	...
8464409	  754.6	  587.3	 4369.0	...
8464410	  754.1	  587.4	 4373.0	...
8464411	  753.6	  587.5	 4376.0	...
8464412	  753.8	  587.7	 4371.0	...
8464413	  753.9	  587.9	 4366.0	...
8464414	  753.7	  588.1	 4366.0	...
8464415	  753.3	  588.3	 4370.0	...
8464416	  753.0	  587.9	 4375.0	...
8464417	  753.0	  587.3	 4375.0	...
8464418	  753.0	  586.3	 4375.0	...
8464419	  753.1	  586.0	 4374.0	...
8464420	  753.2	  586.2	 4373.0	...
8464421	  753.4	  586.7	 4374.0	...
8464422	  753.7	  587.3	 4374.0	...
8464423	  753.8	  587.4	 4373.0	...
8464424	  753.8	  587.5	 4372.0	...
8464425	  753.8	  587.6	 4371.0	...
8464426	  753.8	  587.6	 4371.0	...
8464427	  753.5	  587.6	 4373.0	...
8464428	  753.2	  587.6	 4375.0	...
8464429	  752.9	  587.6	 4377.0	...
8464430	  753.3	  587.5	 4376.0	...
8464431	  753.7	  587.5	 4376.0	...
8464432	  754.0	  587.6	 4377.0	...
8464433	  753.9	  587.2	 4379.0	...
8464434	  753.6	  586.7	 4381.0	...
8464435	  753.4	  586.4	 4381.0	...
8464436	  753.3	  586.5	 4382.0	...
8464437	  753.0	  586.3	 4382.0	...
8464438	  752.9	  586.2	 4382.0	...
8464439	  752.8	  586.2	 4382.0	...
8464440	  753.2	  586.5	 4382.0	...
MSG	8464441 0000 _ Number Off
8464441	  753.7	  586.7	 4383.0	...
8464442	  754.2	  586.8	 4384.0	...
8464443	  754.3	  586.8	 4382.0	...
8464444	  753.7	  586.9	 4380.0	...
8464445	  753.1	  587.1	 4378.0	...
8464446	  752.5	  587.2	 4378.0	...
8464447	  752.2	  587.3	 4377.0	...
8464448	  752.6	  587.3	 4382.0	...
8464449	  753.2	  587.2	 4386.0	...
8464450	  753.5	  587.3	 4391.0	...
8464451	  753.2	  587.7	 4391.0	...
8464452	  753.0	  588.0	 4390.0	...
8464453	  753.0	  588.0	 4389.0	...
8464454	  753.0	  587.9	 4385.0	...
8464455	  753.2	  587.7	 4382.0	...
8464456	  753.3	  587.7	 4380.0	...
8464457	  753.2	  587.6	 4380.0	...
8464458	  752.9	  587.5	 4382.0	...
8464459	  752.7	  587.3	 4385.0	...
8464460	  752.6	  587.2	 4390.0	...
8464461	  752.6	  587.4	 4394.0	...
8464462	  752.0	  587.8	 4396.0	...
8464463	  751.5	  588.1	 4396.0	...
8464464	  751.2	  588.4	 4393.0	...
8464465	  751.7	  588.5	 4390.0	...
8464466	  752.3	  588.1	 4390.0	...
8464467	  752.7	  587.4	 4393.0	...
8464468	  752.6	  586.9	 4396.0	...
8464469	  752.5	  587.2	 4395.0	...
8464470	  752.3	  587.5	 4393.0	...
8464471	  752.3	  587.7	 4392.0	...
8464472	  752.4	  587.6	 4392.0	...
8464473	  752.6	  587.5	 4395.0	...
8464474	  752.6	  587.4	 4398.0	...
8464475	  752.4	  587.4	 4400.0	...
8464476	  752.2	  587.2	 4400.0	...
8464477	  752.0	  587.1	 4401.0	...
8464478	  752.0	  587.6	 4403.0	...
8464479	  752.0	  588.1	 4406.0	...
8464480	  752.2	  588.7	 4407.0	...
8464481	  752.2	  588.7	 4406.0	...
8464482	  752.3	  588.7	 4406.0	...
8464483	  752.4	  588.2	 4406.0	...
8464484	  752.4	  587.8	 4407.0	...
8464485	  751.9	  587.6	 4406.0	...
8464486	  751.5	  587.9	 4407.0	...
8464487	  751.2	  587.9	 4407.0	...
8464488	  751.3	  588.2	 4407.0	...
8464489	  751.6	  588.5	 4409.0	...
8464490	  752.3	  588.6	 4412.0	...
8464491	  752.7	  588.3	 4415.0	...
8464492	  752.5	  588.1	 4417.0	...
8464493	  751.7	  587.9	 4416.0	...
8464494	  751.0	  587.9	 4416.0	...
8464495	  750.9	  587.8	 4416.0	...
8464496	  751.1	  587.7	 4415.0	...
8464497	  751.6	  587.6	 4415.0	...
8464498	  752.0	  587.5	 4414.0	...
8464499	  752.3	  587.4	 4416.0	...
8464500	  752.4	  587.3	 4417.0	...
8464501	  752.5	  587.4	 4418.0	...
8464502	  752.5	  587.5	 4419.0	...
8464503	  752.5	  587.7	 4419.0	...
8464504	  752.1	  587.9	 4419.0	...
8464505	  751.6	  588.1	 4419.0	...
8464506	  751.3	  588.3	 4417.0	...
8464507	  751.2	  588.5	 4414.0	...
8464508	  751.2	  588.6	 4412.0	...
8464509	  751.1	  588.7	 4411.0	...
8464510	  750.8	  588.7	 4414.0	...
8464511	  750.6	  588.7	 4418.0	...
8464512	  750.5	  588.2	 4417.0	...
8464513	  750.6	  587.8	 4414.0	...
8464514	  750.7	  587.7	 4411.0	...
8464515	  750.8	  588.0	 4409.0	...
8464516	  751.1	  588.2	 4406.0	...
8464517	  751.1	  588.1	 4403.0	...
8464518	  750.8	  587.9	 4401.0	...
8464519	  750.4	  587.7	 4400.0	...
8464520	  750.3	  587.5	 4401.0	...
8464521	  750.4	  587.5	 4402.0	...
8464522	  750.4	  587.7	 4405.0	...
8464523	  750.3	  587.9	 4406.0	...
8464524	  750.2	  588.0	 4408.0	...
8464525	  750.1	  587.9	 4410.0	...
8464526	  750.2	  587.8	 4411.0	...
8464527	  750.4	  587.8	 4412.0	...
8464528	  750.4	  587.7	 4412.0	...
8464529	  750.2	  587.8	 4410.0	...
8464530	  749.4	  587.7	 4408.0	...
8464531	  748.7	  587.7	 4407.0	...
8464532	  748.0	  588.2	 4409.0	...
8464533	  748.1	  588.7	 4407.0	...
8464534	  748.0	  588.9	 4406.0	...
8464535	  747.7	  588.6	 4405.0	...
8464536	  747.5	  588.3	 4405.0	...
8464537	  747.8	  588.3	 4405.0	...
8464538	  748.2	  588.3	 4405.0	...
8464539	  748.5	  588.1	 4403.0	...
8464540	  748.3	  587.9	 4401.0	...
8464541	  748.0	  587.9	 4400.0	...
8464542	  747.7	  588.2	 4400.0	...
8464543	  747.5	  588.3	 4401.0	...
8464544	  747.2	  588.1	 4401.0	...
8464545	  747.0	  587.8	 4400.0	...
8464546	  746.9	  587.8	 4400.0	...
8464547	  746.7	  588.0	 4399.0	...
8464548	  746.7	  588.3	 4400.0	...
8464549	  746.7	  588.4	 4399.0	...
8464550	  747.1	  588.5	 4398.0	...
8464551	  747.5	  588.5	 4401.0	...
8464552	  747.7	  588.6	 4404.0	...
8464553	  747.7	  588.5	 4408.0	...
8464554	  747.5	  588.4	 4408.0	...
8464555	  747.5	  588.8	 4407.0	...
8464556	  747.1	  589.3	 4406.0	...
8464557	  746.6	  589.8	 4404.0	...
8464558	  746.1	  589.9	 4403.0	...
8464559	  746.1	  589.9	 4408.0	...
8464560	  746.3	  589.9	 4413.0	...
8464561	  746.5	  589.8	 4417.0	...
8464562	  746.6	  589.4	 4417.0	...
8464563	  747.0	  588.9	 4417.0	...
8464564	  747.3	  588.8	 4417.0	...
8464565	  747.6	  589.1	 4417.0	...
8464566	  747.6	  589.4	 4416.0	...
8464567	  747.5	  589.4	 4415.0	...
8464568	  747.3	  589.4	 4414.0	...
8464569	  747.2	  589.3	 4412.0	...
8464570	  747.3	  589.0	 4410.0	...
8464571	  747.5	  588.8	 4410.0	...
8464572	  747.5	  588.7	 4410.0	...
8464573	  747.2	  588.9	 4410.0	...
8464574	  746.9	  589.1	 4409.0	...
8464575	  747.0	  589.1	 4411.0	...
8464576	  747.2	  589.1	 4416.0	...
8464577	  747.4	  589.0	 4420.0	...
8464578	  747.5	  588.9	 4422.0	...
8464579	  747.6	  588.7	 4423.0	...
8464580	  747.8	  588.4	 4423.0	...
8464581	  748.0	  588.2	 4419.0	...
8464582	  747.9	  588.3	 4414.0	...
8464583	  747.7	  588.4	 4410.0	...
8464584	  747.3	  588.8	 4412.0	...
8464585	  747.1	  589.0	 4413.0	...
8464586	  747.1	  589.1	 4415.0	...
8464587	  747.6	  588.9	 4418.0	...
8464588	  748.1	  588.8	 4420.0	...
8464589	  748.4	  588.8	 4421.0	...
8464590	  748.2	  589.3	 4421.0	...
8464591	  748.2	  589.8	 4421.0	...
8464592	  748.3	  590.2	 4421.0	...
8464593	  748.3	  590.0	 4422.0	...
8464594	  748.1	  590.1	 4423.0	...
8464595	  748.0	  590.3	 4423.0	...
8464596	  748.1	  590.6	 4422.0	...
8464597	  748.3	  590.8	 4423.0	...
8464598	  748.4	  590.8	 4424.0	...
8464599	  748.3	  590.7	 4424.0	...
8464600	  747.9	  590.4	 4424.0	...
8464601	  747.3	  590.2	 4423.0	...
8464602	  746.7	  590.2	 4424.0	...
8464603	  746.4	  590.5	 4425.0	...
8464604	  746.4	  590.8	 4424.0	...
8464605	  746.5	  590.8	 4421.0	...
8464606	  746.7	  590.7	 4418.0	...
8464607	  746.9	  590.6	 4417.0	...
8464608	  747.1	  590.6	 4414.0	...
8464609	  747.0	  590.6	 4411.0	...
8464610	  746.7	  590.7	 4407.0	...
8464611	  746.3	  590.9	 4409.0	...
8464612	  746.4	  591.1	 4410.0	...
8464613	  746.6	  591.1	 4410.0	...
8464614	  746.8	  590.9	 4408.0	...
8464615	  746.7	  590.7	 4404.0	...
8464616	  746.6	  590.4	 4402.0	...
8464617	  746.4	  590.4	 4400.0	...
8464618	  746.0	  590.4	 4400.0	...
8464619	  745.9	  590.4	 4399.0	...
8464620	  745.8	  590.5	 4396.0	...
8464621	  745.5	  590.6	 4394.0	...
8464622	  745.1	  590.7	 4398.0	...
8464623	  744.7	  590.8	 4404.0	...
8464624	  744.5	  590.8	 4409.0	...
8464625	  744.4	  591.2	 4408.0	...
8464626	  745.0	  591.6	 4407.0	...
8464627	  745.6	  592.1	 4407.0	...
8464628	  746.2	  592.1	 4407.0	...
8464629	  746.0	  592.2	 4407.0	...
8464630	  745.9	  592.3	 4407.0	...
8464631	  745.9	  592.4	 4406.0	...
8464632	  746.0	  592.4	 4405.0	...
8464633	  746.0	  592.5	 4404.0	...
8464634	  746.0	  592.5	 4405.0	...
8464635	  745.9	  592.0	 4408.0	...
8464636	  746.0	  591.4	 4412.0	...
8464637	  746.2	  590.8	 4414.0	...
8464638	  746.4	  591.0	 4417.0	...
8464639	  746.3	  591.1	 4418.0	...
8464640	  746.0	  591.3	 4418.0	...
8464641	  745.6	  591.4	 4415.0	...
8464642	  745.4	  591.5	 4412.0	...
8464643	  745.4	  591.3	 4408.0	...
8464644	  745.5	  591.1	 4407.0	...
8464645	  745.6	  590.9	 4407.0	...
8464646	  745.7	  591.1	 4409.0	...
8464647	  745.7	  591.2	 4410.0	...
8464648	  745.8	  591.3	 4410.0	...
8464649	  745.9	  591.6	 4409.0	...
8464650	  745.9	  592.1	 4408.0	...
8464651	  746.3	  592.5	 4408.0	...
8464652	  746.6	  592.4	 4408.0	...
MSG	8464653 0000 _ Number On
8464653	  746.4	  592.1	 4408.0	...
8464654	  746.1	  591.9	 4407.0	...
8464655	  745.9	  592.3	 4406.0	...
8464656	  745.9	  592.8	 4408.0	...
8464657	  745.6	  592.5	 4410.0	...
8464658	  745.2	  591.7	 4411.0	...
8464659	  745.1	  591.2	 4411.0	...
8464660	  745.1	  592.1	 4411.0	...
8464661	  745.1	  593.0	 4411.0	...
8464662	  745.1	  593.4	 4412.0	...
8464663	  745.3	  592.6	 4412.0	...
8464664	  745.4	  592.1	 4413.0	...
8464665	  745.6	  592.2	 4413.0	...
8464666	  745.7	  592.6	 4411.0	...
8464667	  746.0	  592.8	 4409.0	...
8464668	  746.2	  592.4	 4408.0	...
8464669	  746.1	  592.3	 4408.0	...
8464670	  745.6	  592.1	 4407.0	...
8464671	  745.1	  592.2	 4407.0	...
8464672	  744.8	  592.3	 4407.0	...
8464673	  744.8	  592.4	 4408.0	...
8464674	  744.6	  592.0	 4409.0	...
8464675	  744.2	  591.7	 4410.0	...
8464676	  743.9	  591.9	 4409.0	...
8464677	  743.8	  592.8	 4408.0	...
8464678	  744.2	  593.5	 4408.0	...
8464679	  744.4	  593.8	 4409.0	...
8464680	  744.7	  593.8	 4409.0	...
8464681	  744.9	  593.9	 4409.0	...
8464682	  745.0	  593.1	 4409.0	...
8464683	  745.0	  592.1	 4409.0	...
8464684	  744.6	  591.1	 4408.0	...
8464685	  744.3	  590.9	 4408.0	...
8464686	  743.9	  591.2	 4409.0	...
8464687	  743.8	  591.8	 4408.0	...
8464688	  743.9	  592.3	 4407.0	...
8464689	  744.2	  592.4	 4406.0	...
8464690	  744.4	  592.2	 4405.0	...
8464691	  744.0	  592.0	 4403.0	...
8464692	  743.8	  591.8	 4402.0	...
8464693	  743.9	  591.7	 4401.0	...
8464694	  744.5	  591.6	 4402.0	...
8464695	  745.1	  591.6	 4404.0	...
8464696	  745.5	  591.7	 4405.0	...
8464697	  745.4	  591.9	 4406.0	...
8464698	  745.2	  592.0	 4402.0	...
8464699	  745.4	  592.1	 4400.0	...
8464700	  745.7	  592.3	 4398.0	...
8464701	  746.0	  592.7	 4400.0	...
8464702	  745.9	  592.8	 4401.0	...
8464703	  745.8	  592.6	 4400.0	...
8464704	  745.5	  592.4	 4397.0	...
8464705	  745.2	  592.5	 4394.0	...
8464706	  745.0	  592.8	 4391.0	...
8464707	  745.1	  593.1	 4390.0	...
8464708	  745.1	  593.5	 4390.0	...
8464709	  745.1	  593.9	 4391.0	...
8464710	  744.9	  594.3	 4396.0	...
8464711	  744.7	  593.8	 4400.0	...
8464712	  744.7	  593.1	 4403.0	...
8464713	  744.9	  592.7	 4402.0	...
8464714	  745.0	  592.9	 4399.0	...
8464715	  744.9	  593.3	 4396.0	...
8464716	  744.9	  593.7	 4391.0	...
8464717	  745.4	  594.0	 4389.0	...
8464718	  745.8	  594.8	 4386.0	...
8464719	  746.1	  595.3	 4386.0	...
8464720	  746.1	  594.7	 4389.0	...
8464721	  746.1	  593.7	 4394.0	...
8464722	  745.9	  592.8	 4400.0	...
8464723	  745.4	  592.5	 4402.0	...
8464724	  745.0	  592.2	 4400.0	...
8464725	  745.1	  592.3	 4396.0	...
8464726	  744.9	  593.0	 4393.0	...
8464727	  744.7	  593.7	 4388.0	...
8464728	  744.4	  593.8	 4384.0	...
8464729	  744.3	  593.7	 4383.0	...
8464730	  744.4	  593.5	 4383.0	...
8464731	  744.5	  593.4	 4384.0	...
8464732	  744.6	  593.5	 4383.0	...
8464733	  744.3	  593.7	 4383.0	...
8464734	  744.0	  593.8	 4383.0	...
8464735	  743.9	  593.4	 4381.0	...
8464736	  743.9	  592.8	 4379.0	...
8464737	  744.0	  592.2	 4379.0	...
8464738	  744.2	  592.2	 4378.0	...
8464739	  744.5	  592.3	 4376.0	...
8464740	  744.7	  592.6	 4373.0	...
8464741	  744.7	  592.7	 4373.0	...
8464742	  744.7	  592.7	 4374.0	...
8464743	  744.6	  592.6	 4377.0	...
8464744	  744.6	  592.6	 4379.0	...
8464745	  744.5	  592.9	 4378.0	...
8464746	  744.6	  593.1	 4377.0	...
8464747	  744.8	  593.5	 4377.0	...
8464748	  744.9	  593.7	 4376.0	...
8464749	  744.9	  593.5	 4375.0	...
8464750	  745.0	  593.0	 4374.0	...
8464751	  745.1	  592.5	 4374.0	...
8464752	  745.3	  592.5	 4375.0	...
8464753	  745.4	  592.4	 4375.0	...
8464754	  745.6	  592.7	 4373.0	...
8464755	  745.6	  593.1	 4371.0	...
8464756	  745.2	  593.5	 4368.0	...
8464757	  744.6	  593.6	 4367.0	...
8464758	  743.8	  593.8	 4366.0	...
8464759	  743.4	  593.5	 4365.0	...
8464760	  744.2	  593.1	 4368.0	...
8464761	  745.2	  592.7	 4370.0	...
8464762	  746.1	  592.6	 4371.0	...
8464763	  745.9	  592.7	 4369.0	...
8464764	  745.8	  592.4	 4372.0	...
8464765	  745.2	  592.2	 4374.0	...
8464766	  744.6	  591.9	 4377.0	...
8464767	  743.9	  591.9	 4377.0	...
8464768	  743.9	  591.9	 4378.0	...
8464769	  743.8	  591.9	 4378.0	...
8464770	  743.6	  591.9	 4376.0	...
8464771	  743.8	  591.9	 4370.0	...
8464772	  743.9	  592.0	 4363.0	...
8464773	  744.0	  592.0	 4357.0	...
8464774	  743.9	  592.0	 4359.0	...
8464775	  744.0	  591.9	 4361.0	...
8464776	  744.2	  591.4	 4363.0	...
8464777	  744.3	  591.0	 4361.0	...
8464778	  744.5	  590.5	 4361.0	...
8464779	  744.5	  590.4	 4361.0	...
8464780	  744.5	  590.5	 4361.0	...
8464781	  744.1	  590.8	 4361.0	...
8464782	  743.8	  591.1	 4360.0	...
8464783	  743.5	  591.3	 4359.0	...
8464784	  743.4	  591.3	 4358.0	...
8464785	  743.2	  591.3	 4356.0	...
8464786	  743.2	  591.4	 4355.0	...
8464787	  743.5	  592.2	 4355.0	...
8464788	  744.1	  592.9	 4355.0	...
8464789	  744.3	  592.8	 4357.0	...
8464790	  744.7	  591.9	 4359.0	...
8464791	  744.9	  591.0	 4361.0	...
8464792	  745.1	  590.8	 4361.0	...
8464793	  744.7	  590.7	 4359.0	...
8464794	  744.1	  590.8	 4357.0	...
8464795	  743.6	  590.9	 4355.0	...
8464796	  743.7	  591.0	 4355.0	...
8464797	  743.6	  591.1	 4355.0	...
8464798	  743.5	  591.2	 4355.0	...
8464799	  743.4	  591.8	 4355.0	...
8464800	  743.4	  592.4	 4355.0	...
8464801	  743.8	  592.4	 4356.0	...
8464802	  744.3	  591.6	 4357.0	...
8464803	  744.8	  590.7	 4357.0	...
8464804	  744.6	  590.6	 4357.0	...
8464805	  744.3	  590.7	 4354.0	...
8464806	  744.0	  590.7	 4351.0	...
8464807	  743.9	  590.5	 4348.0	...
8464808	  744.0	  590.4	 4348.0	...
8464809	  744.3	  590.2	 4348.0	...
8464810	  744.3	  589.9	 4349.0	...
8464811	  744.3	  589.8	 4350.0	...
8464812	  744.6	  589.5	 4351.0	...
8464813	  745.2	  589.5	 4351.0	...
8464814	  745.7	  589.6	 4351.0	...
8464815	  745.7	  589.7	 4350.0	...
8464816	  745.2	  589.8	 4349.0	...
8464817	  744.5	  589.9	 4348.0	...
8464818	  743.9	  590.0	 4348.0	...
8464819	  743.9	  590.2	 4347.0	...
8464820	  744.4	  590.5	 4346.0	...
8464821	  744.8	  590.5	 4345.0	...
8464822	  745.3	  590.2	 4347.0	...
8464823	  745.4	  589.7	 4348.0	...
8464824	  745.1	  589.7	 4348.0	...
8464825	  744.7	  589.9	 4347.0	...
8464826	  744.3	  589.6	 4345.0	...
8464827	  744.4	  589.0	 4344.0	...
8464828	  744.7	  588.3	 4346.0	...
8464829	  745.0	  588.8	 4348.0	...
8464830	  745.1	  589.4	 4350.0	...
8464831	  744.7	  590.1	 4350.0	...
8464832	  744.3	  590.3	 4350.0	...
8464833	  744.3	  590.3	 4350.0	...
8464834	  744.8	  590.3	 4351.0	...
8464835	  745.2	  590.2	 4351.0	...
8464836	  745.0	  590.2	 4351.0	...
8464837	  744.9	  590.1	 4350.0	...
8464838	  744.9	  590.0	 4350.0	...
8464839	  745.1	  590.0	 4345.0	...
8464840	  745.2	  590.0	 4341.0	...
8464841	  745.5	  590.1	 4337.0	...
8464842	  745.8	  589.8	 4336.0	...
8464843	  746.0	  589.4	 4335.0	...
8464844	  745.8	  589.5	 4337.0	...
8464845	  745.6	  589.9	 4340.0	...
8464846	  745.3	  589.9	 4341.0	...
8464847	  745.1	  589.4	 4338.0	...
8464848	  744.9	  589.0	 4333.0	...
8464849	  745.1	  588.6	 4331.0	...
8464850	  745.6	  588.4	 4331.0	...
8464851	  745.9	  588.2	 4334.0	...
8464852	  745.9	  588.3	 4337.0	...
8464853	  745.6	  588.6	 4337.0	...
8464854	  745.6	  589.0	 4337.0	...
8464855	  745.5	  589.5	 4334.0	...
8464856	  745.3	  589.6	 4332.0	...
8464857	  745.4	  589.5	 4331.0	...
8464858	  745.6	  589.5	 4334.0	...
8464859	  746.0	  589.7	 4336.0	...
8464860	  746.1	  590.0	 4336.0	...
8464861	  746.1	  590.4	 4334.0	...
8464862	  745.9	  590.5	 4334.0	...
8464863	  745.8	  590.5	 4336.0	...
8464864	  745.8	  590.1	 4337.0	...
8464865	  745.7	  589.6	 4338.0	...
8464866	  745.5	  589.3	 4338.0	...
8464867	  745.0	  589.2	 4339.0	...
8464868	  744.7	  589.2	 4340.0	...
8464869	  744.4	  589.3	 4340.0	...
8464870	  744.5	  589.7	 4340.0	...
8464871	  744.6	  590.0	 4341.0	...
8464872	  745.2	  590.2	 4341.0	...
8464873	  745.6	  590.2	 4343.0	...
8464874	  745.7	  590.2	 4346.0	...
8464875	  745.3	  590.6	 4349.0	...
8464876	  744.9	  591.0	 4347.0	...
8464877	  744.9	  591.6	 4346.0	...
8464878	  744.7	  591.8	 4348.0	...
8464879	  744.7	  592.0	 4353.0	...
8464880	  744.8	  592.0	 4358.0	...
8464881	  745.0	  591.3	 4357.0	...
8464882	  745.2	  590.7	 4354.0	...
8464883	  745.3	  590.2	 4351.0	...
8464884	  745.2	  590.4	 4350.0	...
8464885	  745.6	  590.4	 4347.0	...
8464886	  746.1	  589.4	 4344.0	...
8464887	  746.5	  588.4	 4344.0	...
8464888	  746.5	  587.7	 4345.0	...
8464889	  746.6	  588.7	 4345.0	...
8464890	  746.8	  589.7	 4343.0	...
8464891	  747.0	  590.5	 4342.0	...
8464892	  747.0	  590.7	 4343.0	...
8464893	  746.4	  590.6	 4347.0	...
8464894	  745.8	  590.2	 4349.0	...
8464895	  745.3	  589.6	 4352.0	...
8464896	  745.2	  588.8	 4352.0	...
8464897	  745.2	  588.0	 4351.0	...
8464898	  745.2	  587.5	 4347.0	...
8464899	  745.9	  587.5	 4345.0	...
8464900	  746.6	  587.6	 4343.0	...
8464901	  747.2	  587.5	 4343.0	...
8464902	  747.1	  587.8	 4341.0	...
8464903	  747.0	  588.0	 4340.0	...
8464904	  746.8	  588.3	 4338.0	...
8464905	  746.8	  588.2	 4337.0	...
8464906	  746.9	  588.3	 4336.0	...
8464907	  747.4	  588.4	 4336.0	...
8464908	  747.8	  588.5	 4335.0	...
8464909	  748.1	  588.4	 4337.0	...
8464910	  747.8	  588.3	 4340.0	...
8464911	  747.4	  588.1	 4342.0	...
8464912	  747.2	  588.1	 4341.0	...
8464913	  747.1	  588.0	 4339.0	...
8464914	  746.9	  587.9	 4338.0	...
8464915	  746.7	  588.0	 4338.0	...
8464916	  746.5	  588.1	 4339.0	...
8464917	  746.4	  588.1	 4340.0	...
8464918	  746.7	  587.7	 4340.0	...
8464919	  747.0	  587.2	 4341.0	...
8464920	  747.6	  587.5	 4340.0	...
8464921	  747.7	  588.1	 4340.0	...
8464922	  747.8	  588.7	 4341.0	...
8464923	  747.8	  588.5	 4344.0	...
8464924	  747.8	  588.4	 4347.0	...
8464925	  747.5	  588.1	 4349.0	...
8464926	  747.2	  587.9	 4345.0	...
8464927	  746.6	  587.8	 4341.0	...
8464928	  746.4	  587.7	 4337.0	...
8464929	  746.2	  587.6	 4336.0	...
8464930	  746.4	  587.7	 4336.0	...
8464931	  746.9	  588.0	 4337.0	...
8464932	  747.3	  588.0	 4339.0	...
8464933	  747.9	  587.6	 4341.0	...
8464934	  748.0	  587.4	 4344.0	...
8464935	  748.1	  587.5	 4341.0	...
8464936	  748.4	  587.5	 4336.0	...
8464937	  748.8	  587.5	 4332.0	...
8464938	  749.1	  587.0	 4333.0	...
8464939	  748.6	  586.7	 4336.0	...
8464940	  748.1	  586.4	 4334.0	...
8464941	  747.6	  586.5	 4331.0	...
8464942	  747.7	  586.8	 4329.0	...
8464943	  747.7	  587.2	 4330.0	...
8464944	  747.7	  587.7	 4331.0	...
8464945	  747.7	  587.9	 4332.0	...
8464946	  747.7	  587.4	 4332.0	...
8464947	  747.9	  586.7	 4331.0	...
8464948	  748.2	  586.4	 4329.0	...
8464949	  748.7	  586.7	 4327.0	...
8464950	  748.9	  587.1	 4326.0	...
8464951	  749.0	  586.8	 4329.0	...
8464952	  749.0	  586.5	 4333.0	...
8464953	  749.0	  586.1	 4336.0	...
8464954	  748.8	  586.0	 4334.0	...
8464955	  748.6	  586.3	 4332.0	...
8464956	  748.3	  586.7	 4332.0	...
8464957	  748.1	  587.4	 4333.0	...
MSG	8464958 0000 _ Number Off
8464958	  748.0	  587.7	 4333.0	...
8464959	  748.0	  587.9	 4337.0	...
8464960	  748.2	  587.6	 4340.0	...
8464961	  748.3	  587.2	 4342.0	...
8464962	  748.4	  586.8	 4341.0	...
8464963	  748.2	  586.6	 4341.0	...
8464964	  748.0	  586.3	 4342.0	...
8464965	  748.0	  586.1	 4347.0	...
8464966	  748.2	  586.1	 4351.0	...
8464967	  748.4	  586.0	 4354.0	...
8464968	  748.6	  585.9	 4354.0	...
8464969	  748.8	  585.9	 4354.0	...
8464970	  749.1	  586.1	 4354.0	...
8464971	  749.5	  586.4	 4355.0	...
8464972	  749.6	  587.0	 4356.0	...
8464973	  749.7	  587.3	 4356.0	...
8464974	  749.8	  587.8	 4356.0	...
8464975	  749.6	  588.0	 4355.0	...
8464976	  749.4	  587.8	 4355.0	...
8464977	  749.2	  586.7	 4355.0	...
8464978	  748.9	  585.7	 4353.0	...
8464979	  748.8	  585.4	 4351.0	...
8464980	  748.8	  585.7	 4350.0	...
8464981	  749.3	  586.0	 4349.0	...
8464982	  749.8	  586.3	 4349.0	...
8464983	  750.1	  586.6	 4348.0	...
8464984	  750.1	  587.0	 4348.0	...
8464985	  750.1	  586.9	 4352.0	...
8464986	  749.9	  586.9	 4355.0	...
8464987	  749.6	  586.5	 4358.0	...
8464988	  749.5	  586.0	 4357.0	...
8464989	  749.6	  585.4	 4356.0	...
8464990	  749.8	  585.4	 4357.0	...
8464991	  749.9	  585.6	 4359.0	...
8464992	  749.8	  585.8	 4362.0	...
8464993	  749.8	  586.2	 4363.0	...
8464994	  749.7	  586.4	 4363.0	...
8464995	  749.6	  586.6	 4366.0	...
8464996	  749.5	  586.0	 4370.0	...
8464997	  749.5	  585.0	 4374.0	...
8464998	  749.5	  584.1	 4371.0	...
8464999	  749.5	  584.1	 4368.0	...
8465000	  749.5	  584.4	 4365.0	...
8465001	  749.5	  584.7	 4366.0	...
8465002	  750.4	  584.9	 4366.0	...
8465003	  751.1	  585.0	 4367.0	...
8465004	  751.8	  585.0	 4368.0	...
8465005	  751.2	  585.2	 4369.0	...
8465006	  750.7	  585.3	 4370.0	...
8465007	  750.5	  585.3	 4370.0	...
8465008	  750.7	  585.2	 4369.0	...
8465009	  750.9	  585.1	 4369.0	...
8465010	  750.8	  584.8	 4369.0	...
8465011	  750.7	  584.5	 4369.0	...
8465012	  750.7	  584.9	 4367.0	...
8465013	  750.7	  585.6	 4366.0	...
8465014	  750.6	  586.0	 4366.0	...
8465015	  750.4	  585.6	 4372.0	...
8465016	  750.3	  585.2	 4378.0	...
8465017	  750.4	  585.0	 4383.0	...
8465018	  750.8	  584.8	 4383.0	...
8465019	  751.3	  585.0	 4380.0	...
8465020	  751.7	  585.3	 4379.0	...
8465021	  751.7	  585.7	 4378.0	...
8465022	  751.6	  585.6	 4378.0	...
8465023	  751.4	  585.6	 4375.0	...
8465024	  751.1	  585.2	 4373.0	...
8465025	  750.8	  584.8	 4374.0	...
8465026	  750.7	  584.4	 4373.0	...
8465027	  750.7	  584.4	 4375.0	...
8465028	  750.8	  584.5	 4377.0	...
8465029	  750.9	  584.5	 4378.0	...
8465030	  751.1	  584.5	 4378.0	...
8465031	  751.5	  584.5	 4376.0	...
8465032	  751.9	  584.6	 4375.0	...
8465033	  752.3	  584.6	 4373.0	...
8465034	  751.7	  584.4	 4373.0	...
8465035	  751.2	  584.1	 4373.0	...
8465036	  751.2	  584.1	 4375.0	...
8465037	  751.8	  584.4	 4378.0	...
8465038	  752.5	  584.5	 4380.0	...
8465039	  752.6	  584.3	 4380.0	...
8465040	  752.8	  584.2	 4379.0	...
8465041	  752.9	  584.2	 4381.0	...
8465042	  752.9	  584.3	 4383.0	...
8465043	  752.7	  584.3	 4386.0	...
8465044	  752.5	  584.3	 4386.0	...
8465045	  752.3	  584.3	 4386.0	...
8465046	  752.1	  584.3	 4386.0	...
8465047	  752.1	  584.3	 4385.0	...
8465048	  752.4	  584.3	 4388.0	...
8465049	  752.7	  584.3	 4392.0	...
8465050	  752.8	  584.3	 4395.0	...
8465051	  752.9	  584.8	 4395.0	...
8465052	  753.0	  585.3	 4396.0	...
8465053	  753.1	  585.2	 4397.0	...
8465054	  753.1	  584.6	 4398.0	...
8465055	  753.2	  584.0	 4397.0	...
8465056	  753.3	  584.2	 4396.0	...
8465057	  753.4	  584.3	 4396.0	...
8465058	  754.1	  584.4	 4396.0	...
8465059	  754.6	  584.4	 4396.0	...
8465060	  754.6	  584.3	 4395.0	...
8465061	  753.9	  584.2	 4394.0	...
8465062	  753.8	  584.0	 4392.0	...
8465063	  754.3	  584.0	 4391.0	...
8465064	  754.6	  584.2	 4389.0	...
8465065	  754.4	  584.4	 4389.0	...
8465066	  754.3	  584.5	 4389.0	...
8465067	  754.3	  584.6	 4389.0	...
8465068	  754.6	  584.5	 4392.0	...
8465069	  754.9	  584.5	 4395.0	...
8465070	  755.1	  584.4	 4398.0	...
8465071	  754.8	  584.6	 4398.0	...
8465072	  754.6	  584.7	 4397.0	...
8465073	  754.4	  584.7	 4397.0	...
8465074	  754.4	  584.7	 4399.0	...
8465075	  754.1	  584.7	 4401.0	...
8465076	  753.9	  584.7	 4404.0	...
8465077	  753.8	  584.5	 4404.0	...
8465078	  753.7	  583.8	 4407.0	...
8465079	  753.5	  583.1	 4410.0	...
8465080	  753.4	  583.3	 4408.0	...
8465081	  753.7	  583.8	 4402.0	...
8465082	  754.0	  584.1	 4399.0	...
8465083	  754.2	  583.5	 4404.0	...
8465084	  754.1	  583.3	 4409.0	...
8465085	  754.2	  583.2	 4413.0	...
8465086	  754.2	  583.5	 4413.0	...
8465087	  754.1	  583.5	 4414.0	...
8465088	  754.3	  583.5	 4415.0	...
8465089	  754.5	  583.9	 4416.0	...
8465090	  754.8	  584.2	 4418.0	...
8465091	  754.8	  584.5	 4418.0	...
8465092	  754.7	  584.5	 4418.0	...
8465093	  754.6	  584.3	 4418.0	...
8465094	  754.5	  584.0	 4420.0	...
8465095	  754.5	  583.7	 4424.0	...
8465096	  755.1	  583.4	 4428.0	...
8465097	  755.7	  582.9	 4429.0	...
8465098	  756.2	  582.1	 4430.0	...
8465099	  756.1	  581.5	 4430.0	...
8465100	  756.1	  582.0	 4430.0	...
8465101	  756.1	  583.1	 4428.0	...
8465102	  755.9	  584.2	 4426.0	...
8465103	  755.5	  584.4	 4424.0	...
8465104	  755.1	  584.2	 4425.0	...
8465105	  754.9	  583.9	 4426.0	...
8465106	  754.9	  583.9	 4428.0	...
8465107	  755.4	  583.4	 4430.0	...
8465108	  755.9	  582.8	 4432.0	...
8465109	  755.8	  582.3	 4434.0	...
8465110	  755.3	  582.9	 4435.0	...
8465111	  754.7	  583.6	 4436.0	...
8465112	  754.6	  584.0	 4435.0	...
8465113	  754.7	  583.8	 4434.0	...
8465114	  754.8	  583.5	 4433.0	...
8465115	  755.5	  582.9	 4433.0	...
8465116	  756.2	  582.4	 4432.0	...
8465117	  756.8	  581.9	 4432.0	...
8465118	  756.7	  581.9	 4435.0	...
8465119	  756.6	  582.4	 4438.0	...
8465120	  756.5	  582.9	 4440.0	...
8465121	  756.4	  583.5	 4440.0	...
8465122	  756.3	  583.6	 4439.0	...
8465123	  756.2	  583.8	 4438.0	...
8465124	  756.2	  583.8	 4438.0	...
8465125	  756.4	  583.7	 4437.0	...
8465126	  756.3	  583.6	 4436.0	...
8465127	  756.3	  583.4	 4437.0	...
8465128	  756.3	  583.0	 4441.0	...
8465129	  756.3	  582.3	 4445.0	...
8465130	  756.2	  581.8	 4448.0	...
8465131	  756.2	  581.6	 4449.0	...
8465132	  756.3	  581.9	 4448.0	...
8465133	  756.5	  582.3	 4445.0	...
8465134	  756.1	  582.2	 4442.0	...
8465135	  755.7	  582.0	 4442.0	...
8465136	  755.4	  581.9	 4444.0	...
8465137	  755.4	  582.2	 4445.0	...
8465138	  755.6	  582.7	 4446.0	...
8465139	  755.8	  583.1	 4446.0	...
8465140	  756.0	  583.4	 4445.0	...
8465141	  756.0	  583.5	 4445.0	...
8465142	  756.0	  583.0	 4445.0	...
8465143	  755.9	  582.4	 4448.0	...
8465144	  755.9	  581.9	 4453.0	...
8465145	  756.1	  581.9	 4458.0	...
8465146	  756.3	  581.6	 4458.0	...
8465147	  756.4	  581.3	 4455.0	...
8465148	  756.4	  581.1	 4453.0	...
8465149	  756.3	  581.3	 4454.0	...
8465150	  756.3	  581.3	 4459.0	...
8465151	  756.2	  580.9	 4464.0	...
8465152	  755.8	  580.5	 4466.0	...
8465153	  755.5	  580.3	 4466.0	...
8465154	  755.3	  580.3	 4465.0	...
8465155	  755.7	  580.4	 4462.0	...
8465156	  756.1	  580.8	 4459.0	...
8465157	  756.3	  581.3	 4456.0	...
8465158	  756.1	  581.6	 4462.0	...
8465159	  755.9	  581.8	 4469.0	...
8465160	  755.9	  581.6	 4475.0	...
8465161	  756.3	  581.2	 4473.0	...
8465162	  756.7	  580.8	 4469.0	...
8465163	  756.9	  580.5	 4466.0	...
8465164	  756.7	  580.5	 4461.0	...
8465165	  756.9	  580.3	 4457.0	...
8465166	  757.4	  580.1	 4456.0	...
8465167	  757.9	  580.4	 4460.0	...
8465168	  757.9	  580.9	 4462.0	...
8465169	  757.9	  581.5	 4462.0	...
8465170	  757.8	  581.1	 4461.0	...
8465171	  757.7	  580.5	 4462.0	...
8465172	  757.5	  580.0	 4463.0	...
8465173	  757.4	  580.0	 4464.0	...
8465174	  757.2	  580.0	 4465.0	...
8465175	  757.1	  580.2	 4465.0	...
8465176	  757.1	  580.6	 4468.0	...
8465177	  757.0	  581.1	 4471.0	...
8465178	  757.4	  581.1	 4473.0	...
8465179	  757.9	  581.4	 4473.0	...
8465180	  758.4	  581.6	 4473.0	...
8465181	  758.5	  581.9	 4473.0	...
8465182	  758.5	  582.0	 4473.0	...
8465183	  758.5	  581.6	 4472.0	...
8465184	  758.6	  581.3	 4472.0	...
8465185	  757.9	  580.9	 4472.0	...
8465186	  757.2	  580.9	 4474.0	...
8465187	  756.5	  581.6	 4476.0	...
8465188	  756.4	  582.4	 4477.0	...
8465189	  756.4	  583.1	 4479.0	...
8465190	  756.3	  583.0	 4481.0	...
8465191	  756.2	  582.5	 4482.0	...
8465192	  756.5	  581.7	 4480.0	...
8465193	  756.7	  581.0	 4483.0	...
8465194	  757.0	  580.9	 4485.0	...
8465195	  757.5	  581.0	 4488.0	...
8465196	  758.1	  581.2	 4488.0	...
8465197	  758.4	  581.2	 4488.0	...
8465198	  758.3	  581.2	 4489.0	...
8465199	  758.2	  581.0	 4489.0	...
8465200	  758.1	  580.9	 4489.0	...
8465201	  757.9	  581.1	 4492.0	...
8465202	  757.7	  581.8	 4494.0	...
8465203	  757.7	  582.4	 4496.0	...
8465204	  757.8	  582.9	 4495.0	...
8465205	  757.3	  583.1	 4493.0	...
8465206	  756.7	  582.7	 4494.0	...
8465207	  756.5	  582.2	 4497.0	...
8465208	  756.9	  581.6	 4497.0	...
8465209	  757.2	  581.6	 4493.0	...
8465210	  757.1	  582.1	 4489.0	...
8465211	  757.1	  582.6	 4489.0	...
8465212	  757.3	  583.0	 4491.0	...
8465213	  757.5	  583.0	 4493.0	...
8465214	  757.5	  583.0	 4493.0	...
8465215	  757.4	  582.9	 4493.0	...
8465216	  757.4	  582.7	 4494.0	...
8465217	  757.4	  582.6	 4496.0	...
8465218	  757.4	  582.5	 4498.0	...
8465219	  757.2	  582.4	 4501.0	...
8465220	  756.8	  582.3	 4500.0	...
8465221	  756.4	  582.0	 4498.0	...
8465222	  756.5	  581.7	 4500.0	...
8465223	  756.8	  581.4	 4504.0	...
8465224	  757.4	  581.7	 4508.0	...
8465225	  757.5	  582.2	 4508.0	...
8465226	  757.5	  582.6	 4509.0	...
8465227	  757.4	  582.2	 4511.0	...
8465228	  757.5	  582.0	 4512.0	...
8465229	  757.8	  581.7	 4511.0	...
8465230	  757.9	  581.3	 4511.0	...
8465231	  757.6	  581.0	 4512.0	...
8465232	  757.4	  581.1	 4515.0	...
8465233	  757.2	  581.6	 4518.0	...
8465234	  757.4	  582.0	 4515.0	...
8465235	  757.4	  582.0	 4510.0	...
8465236	  757.3	  582.0	 4506.0	...
8465237	  757.3	  581.9	 4505.0	...
8465238	  757.4	  581.9	 4504.0	...
8465239	  757.6	  582.0	 4503.0	...
8465240	  757.8	  581.8	 4504.0	...
8465241	  757.9	  581.5	 4506.0	...
8465242	  758.0	  581.0	 4507.0	...
8465243	  758.0	  580.7	 4506.0	...
8465244	  758.1	  581.1	 4508.0	...
8465245	  758.1	  581.8	 4509.0	...
8465246	  757.6	  582.5	 4512.0	...
8465247	  757.1	  582.6	 4515.0	...
8465248	  756.8	  582.9	 4519.0	...
8465249	  756.9	  583.1	 4520.0	...
8465250	  757.1	  583.4	 4520.0	...
8465251	  757.3	  583.5	 4519.0	...
8465252	  757.4	  583.2	 4519.0	...
8465253	  757.7	  582.7	 4521.0	...
8465254	  758.0	  582.2	 4522.0	...
8465255	  758.3	  582.3	 4523.0	...
8465256	  758.3	  582.4	 4522.0	...
8465257	  758.2	  582.5	 4523.0	...
8465258	  758.1	  582.5	 4525.0	...
8465259	  757.9	  582.2	 4526.0	...
8465260	  757.9	  581.8	 4526.0	...
8465261	  758.2	  581.2	 4525.0	...
8465262	  758.5	  581.0	 4525.0	...
8465263	  758.6	  581.0	 4524.0	...
8465264	  758.4	  581.0	 4522.0	...
8465265	  758.2	  581.1	 4520.0	...
8465266	  758.4	  581.3	 4518.0	...
8465267	  758.5	  581.5	 4518.0	...
8465268	  758.6	  581.9	 4517.0	...
8465269	  758.6	  582.2	 4517.0	...
8465270	  758.6	  582.6	 4517.0	...
8465271	  758.4	  582.9	 4517.0	...
8465272	  757.7	  582.4	 4516.0	...
8465273	  757.0	  581.6	 4516.0	...
8465274	  756.5	  581.8	 4516.0	...
8465275	  756.6	  582.8	 4516.0	...
8465276	  756.8	  583.7	 4518.0	...
8465277	  757.0	  583.3	 4520.0	...
8465278	  757.2	  583.0	 4521.0	...
8465279	  757.3	  582.7	 4520.0	...
8465280	  757.4	  582.5	 4519.0	...
8465281	  757.5	  582.3	 4519.0	...
8465282	  757.4	  582.2	 4521.0	...
8465283	  757.4	  582.2	 4523.0	...
8465284	  757.4	  582.2	 4523.0	...
8465285	  757.6	  582.2	 4520.0	...
8465286	  757.8	  582.2	 4521.0	...
8465287	  757.7	  582.1	 4523.0	...
8465288	  757.5	  582.1	 4526.0	...
8465289	  757.2	  582.1	 4525.0	...
8465290	  757.2	  582.3	 4523.0	...
8465291	  757.1	  582.6	 4520.0	...
8465292	  757.3	  583.1	 4517.0	...
8465293	  757.5	  583.4	 4516.0	...
8465294	  757.7	  582.6	 4523.0	...
8465295	  757.3	  581.6	 4529.0	...
8465296	  757.0	  580.9	 4536.0	...
8465297	  757.1	  581.2	 4535.0	...
8465298	  757.6	  581.4	 4534.0	...
8465299	  757.3	  581.7	 4532.0	...
8465300	  756.4	  582.0	 4531.0	...
8465301	  756.3	  582.3	 4530.0	...
8465302	  757.1	  582.2	 4529.0	...
8465303	  757.7	  582.2	 4529.0	...
8465304	  757.5	  582.2	 4529.0	...
8465305	  757.2	  582.3	 4530.0	...
8465306	  757.2	  582.4	 4530.0	...
8465307	  756.9	  582.6	 4530.0	...
8465308	  756.7	  582.6	 4530.0	...
8465309	  756.5	  582.4	 4530.0	...
8465310	  756.5	  582.3	 4530.0	...
8465311	  756.6	  582.2	 4531.0	...
8465312	  756.6	  582.2	 4529.0	...
8465313	  756.4	  582.0	 4526.0	...
8465314	  756.2	  581.8	 4523.0	...
8465315	  756.1	  581.6	 4523.0	...
8465316	  756.3	  581.7	 4521.0	...
8465317	  756.4	  581.9	 4520.0	...
8465318	  756.8	  582.0	 4519.0	...
8465319	  757.5	  581.9	 4519.0	...
8465320	  758.3	  581.9	 4521.0	...
8465321	  757.6	  582.0	 4522.0	...
8465322	  756.4	  582.2	 4524.0	...
8465323	  756.3	  582.7	 4522.0	...
8465324	  757.4	  583.2	 4520.0	...
8465325	  757.7	  583.8	 4519.0	...
8465326	  756.9	  583.4	 4520.0	...
8465327	  756.4	  582.9	 4521.0	...
8465328	  756.9	  582.3	 4522.0	...
8465329	  757.5	  582.2	 4522.0	...
8465330	  757.8	  582.4	 4521.0	...
8465331	  758.0	  582.8	 4524.0	...
8465332	  758.4	  582.9	 4527.0	...
8465333	  758.6	  582.6	 4531.0	...
8465334	  758.8	  582.1	 4529.0	...
8465335	  758.4	  582.5	 4528.0	...
8465336	  758.0	  583.3	 4527.0	...
8465337	  757.6	  584.0	 4527.0	...
8465338	  757.6	  584.2	 4527.0	...
8465339	  757.6	  584.4	 4526.0	...
8465340	  757.4	  584.6	 4525.0	...
8465341	  757.1	  584.7	 4523.0	...
8465342	  757.4	  584.7	 4525.0	...
8465343	  758.1	  584.6	 4527.0	...
8465344	  758.8	  584.2	 4530.0	...
8465345	  758.8	  584.1	 4533.0	...
8465346	  759.2	  584.0	 4536.0	...
8465347	  759.5	  584.1	 4541.0	...
8465348	  759.6	  584.2	 4543.0	...
8465349	  759.4	  584.2	 4544.0	...
8465350	  759.2	  584.0	 4545.0	...
8465351	  759.3	  583.8	 4546.0	...
8465352	  759.4	  583.6	 4548.0	...
8465353	  759.3	  583.7	 4549.0	...
8465354	  759.3	  583.8	 4551.0	...
8465355	  759.2	  583.8	 4552.0	...
8465356	  759.4	  583.8	 4553.0	...
8465357	  759.4	  583.9	 4552.0	...
8465358	  758.6	  584.0	 4551.0	...
8465359	  757.8	  584.1	 4551.0	...
8465360	  757.6	  583.9	 4553.0	...
8465361	  758.2	  584.5	 4555.0	...
8465362	  758.7	  585.2	 4556.0	...
8465363	  758.6	  585.6	 4558.0	...
8465364	  758.4	  585.3	 4559.0	...
8465365	  758.1	  585.1	 4559.0	...
8465366	  757.7	  585.3	 4559.0	...
8465367	  757.9	  585.3	 4559.0	...
8465368	  758.4	  585.1	 4563.0	...
8465369	  758.9	  584.9	 4567.0	...
8465370	  758.6	  584.7	 4569.0	...
8465371	  758.2	  584.5	 4564.0	...
8465372	  757.8	  584.6	 4559.0	...
8465373	  757.8	  584.8	 4556.0	...
8465374	  757.8	  584.9	 4556.0	...
8465375	  757.7	  585.4	 4556.0	...
8465376	  757.7	  586.0	 4557.0	...
8465377	  757.3	  586.4	 4559.0	...
8465378	  756.9	  586.4	 4561.0	...
8465379	  756.6	  586.2	 4562.0	...
8465380	  756.3	  586.2	 4565.0	...
8465381	  756.0	  586.2	 4567.0	...
8465382	  756.4	  586.4	 4569.0	...
8465383	  757.1	  586.5	 4570.0	...
8465384	  757.5	  586.5	 4570.0	...
8465385	  757.1	  586.9	 4569.0	...
8465386	  756.7	  587.2	 4568.0	...
8465387	  756.5	  587.4	 4566.0	...
8465388	  756.5	  587.4	 4564.0	...
8465389	  756.5	  587.9	 4563.0	...
8465390	  756.3	  588.4	 4563.0	...
8465391	  755.9	  588.9	 4564.0	...
EFIX R   8459914	8465391	5478	  759.9	  587.8	   4354
SSACC R  8465392
8465392	  754.8	  589.2	 4565.0	...
8465393	  753.9	  589.8	 4569.0	...
8465394	  753.3	  590.8	 4573.0	...
8465395	  753.3	  592.3	 4575.0	...
8465396	  752.6	  593.8	 4574.0	...
8465397	  751.9	  594.8	 4573.0	...
8465398	  751.1	  594.9	 4573.0	...
8465399	  751.2	  597.9	 4564.0	...
8465400	  751.7	  608.3	 4532.0	...
8465401	  752.4	  629.2	 4467.0	...
8465402	  752.2	  660.4	 4364.0	...
8465403	  750.9	  699.2	 4235.0	...
8465404	  748.3	  743.9	 4080.0	...
8465405	  745.2	  794.2	 3913.0	...
8465406	  741.9	  849.6	 3724.0	...
8465407	  737.5	  911.3	 3521.0	...
8465408	  732.9	  977.4	 3300.0	...
8465409	  725.8	 1048.8	 3059.0	...
8465410	  721.5	 1124.2	 2806.0	...
8465411	  719.1	 1205.9	 2542.0	...
8465412	  720.3	 1262.1	 2370.0	...
8465413	  517.5	 1407.9	 1808.0	...
8465414	  300.1	 1568.4	 1254.0	...
8465415	   65.2	 1777.7	  636.0	...
8465416	   36.0	 1907.4	  455.0	...
8465417	  534.9	 1895.5	  299.0	...
8465418	 1070.5	 1901.6	  207.0	...
8465419	 1620.2	 1948.6	  156.0	...
8465420	 1620.2	 1948.6	  156.0	...
SBLINK R 8465421
8465421	   .	   .	    0.0	...
8465422	   .	   .	    0.0	...
8465423	   .	   .	    0.0	...
8465424	   .	   .	    0.0	...
8465425	   .	   .	    0.0	...
8465426	   .	   .	    0.0	...
8465427	   .	   .	    0.0	...
8465428	   .	   .	    0.0	...
8465429	   .	   .	    0.0	...
8465430	   .	   .	    0.0	...
8465431	   .	   .	    0.0	...
8465432	   .	   .	    0.0	...
8465433	   .	   .	    0.0	...
8465434	   .	   .	    0.0	...
8465435	   .	   .	    0.0	...
8465436	   .	   .	    0.0	...
8465437	   .	   .	    0.0	...
8465438	   .	   .	    0.0	...
8465439	   .	   .	    0.0	...
8465440	   .	   .	    0.0	...
8465441	   .	   .	    0.0	...
8465442	   .	   .	    0.0	...
8465443	   .	   .	    0.0	...
8465444	   .	   .	    0.0	...
8465445	   .	   .	    0.0	...
8465446	   .	   .	    0.0	...
8465447	   .	   .	    0.0	...
8465448	   .	   .	    0.0	...
8465449	   .	   .	    0.0	...
8465450	   .	   .	    0.0	...
8465451	   .	   .	    0.0	...
8465452	   .	   .	    0.0	...
8465453	   .	   .	    0.0	...
8465454	   .	   .	    0.0	...
8465455	   .	   .	    0.0	...
8465456	   .	   .	    0.0	...
8465457	   .	   .	    0.0	...
8465458	   .	   .	    0.0	...
8465459	   .	   .	    0.0	...
8465460	   .	   .	    0.0	...
8465461	   .	   .	    0.0	...
8465462	   .	   .	    0.0	...
8465463	   .	   .	    0.0	...
8465464	   .	   .	    0.0	...
8465465	   .	   .	    0.0	...
8465466	   .	   .	    0.0	...
8465467	   .	   .	    0.0	...
8465468	   .	   .	    0.0	...
8465469	   .	   .	    0.0	...
8465470	   .	   .	    0.0	...
8465471	   .	   .	    0.0	...
8465472	   .	   .	    0.0	...
8465473	   .	   .	    0.0	...
8465474	   .	   .	    0.0	...
8465475	   .	   .	    0.0	...
8465476	   .	   .	    0.0	...
8465477	   .	   .	    0.0	...
8465478	   .	   .	    0.0	...
8465479	   .	   .	    0.0	...
8465480	   .	   .	    0.0	...
8465481	   .	   .	    0.0	...
8465482	   .	   .	    0.0	...
8465483	   .	   .	    0.0	...
8465484	   .	   .	    0.0	...
8465485	   .	   .	    0.0	...
8465486	   .	   .	    0.0	...
8465487	   .	   .	    0.0	...
8465488	   .	   .	    0.0	...
8465489	   .	   .	    0.0	...
8465490	   .	   .	    0.0	...
8465491	   .	   .	    0.0	...
8465492	   .	   .	    0.0	...
8465493	   .	   .	    0.0	...
8465494	   .	   .	    0.0	...
8465495	   .	   .	    0.0	...
8465496	   .	   .	    0.0	...
8465497	   .	   .	    0.0	...
8465498	   .	   .	    0.0	...
8465499	   .	   .	    0.0	...
8465500	   .	   .	    0.0	...
8465501	   .	   .	    0.0	...
8465502	   .	   .	    0.0	...
8465503	   .	   .	    0.0	...
8465504	   .	   .	    0.0	...
8465505	   .	   .	    0.0	...
8465506	   .	   .	    0.0	...
8465507	   .	   .	    0.0	...
8465508	   .	   .	    0.0	...
8465509	   .	   .	    0.0	...
8465510	   .	   .	    0.0	...
8465511	   .	   .	    0.0	...
8465512	   .	   .	    0.0	...
8465513	   .	   .	    0.0	...
8465514	   .	   .	    0.0	...
8465515	   .	   .	    0.0	...
8465516	   .	   .	    0.0	...
8465517	   .	   .	    0.0	...
8465518	   .	   .	    0.0	...
8465519	   .	   .	    0.0	...
8465520	   .	   .	    0.0	...
8465521	   .	   .	    0.0	...
8465522	   .	   .	    0.0	...
8465523	   .	   .	    0.0	...
8465524	   .	   .	    0.0	...
8465525	   .	   .	    0.0	...
8465526	   .	   .	    0.0	...
8465527	   .	   .	    0.0	...
8465528	   .	   .	    0.0	...
8465529	   .	   .	    0.0	...
8465530	   .	   .	    0.0	...
8465531	   .	   .	    0.0	...
8465532	   .	   .	    0.0	...
8465533	   .	   .	    0.0	...
8465534	   .	   .	    0.0	...
8465535	   .	   .	    0.0	...
8465536	   .	   .	    0.0	...
8465537	   .	   .	    0.0	...
8465538	   .	   .	    0.0	...
8465539	   .	   .	    0.0	...
8465540	   .	   .	    0.0	...
8465541	   .	   .	    0.0	...
8465542	   .	   .	    0.0	...
8465543	   .	   .	    0.0	...
8465544	   .	   .	    0.0	...
8465545	   .	   .	    0.0	...
8465546	   .	   .	    0.0	...
8465547	   .	   .	    0.0	...
8465548	   .	   .	    0.0	...
8465549	   .	   .	    0.0	...
8465550	   .	   .	    0.0	...
8465551	   .	   .	    0.0	...
8465552	   .	   .	    0.0	...
8465553	   .	   .	    0.0	...
8465554	   .	   .	    0.0	...
8465555	   .	   .	    0.0	...
8465556	   .	   .	    0.0	...
8465557	   .	   .	    0.0	...
8465558	   .	   .	    0.0	...
8465559	   .	   .	    0.0	...
8465560	   .	   .	    0.0	...
8465561	   .	   .	    0.0	...
8465562	   .	   .	    0.0	...
8465563	   .	   .	    0.0	...
8465564	   .	   .	    0.0	...
8465565	   .	   .	    0.0	...
8465566	   .	   .	    0.0	...
8465567	   .	   .	    0.0	...
8465568	   .	   .	    0.0	...
8465569	   .	   .	    0.0	...
8465570	   .	   .	    0.0	...
8465571	   .	   .	    0.0	...
8465572	   .	   .	    0.0	...
8465573	   .	   .	    0.0	...
8465574	   .	   .	    0.0	...
8465575	   .	   .	    0.0	...
EBLINK R 8465421	8465575	155
8465576	  783.4	 1273.6	 2144.0	...
8465577	  783.4	 1273.6	 2144.0	...
8465578	  784.9	 1266.9	 2161.0	...
8465579	  785.6	 1255.3	 2206.0	...
8465580	  786.1	 1239.3	 2259.0	...
8465581	  784.9	 1223.6	 2318.0	...
8465582	  784.3	 1207.0	 2366.0	...
8465583	  784.5	 1190.0	 2425.0	...
8465584	  784.8	 1174.2	 2474.0	...
8465585	  784.6	 1159.9	 2527.0	...
8465586	  783.6	 1146.7	 2577.0	...
8465587	  782.7	 1133.9	 2621.0	...
8465588	  781.4	 1121.6	 2657.0	...
8465589	  779.9	 1106.9	 2688.0	...
8465590	  776.9	 1093.5	 2719.0	...
8465591	  774.8	 1078.6	 2759.0	...
8465592	  772.9	 1067.4	 2792.0	...
8465593	  772.5	 1056.3	 2822.0	...
8465594	  772.2	 1046.5	 2850.0	...
8465595	  771.7	 1034.5	 2891.0	...
8465596	  772.2	 1021.5	 2936.0	...
8465597	  772.7	 1010.9	 2979.0	...
8465598	  773.2	 1000.3	 3016.0	...
8465599	  773.6	  991.9	 3055.0	...
8465600	  773.8	  980.8	 3100.0	...
8465601	  774.1	  971.3	 3143.0	...
8465602	  773.8	  961.3	 3186.0	...
8465603	  773.7	  952.0	 3220.0	...
8465604	  773.7	  942.8	 3261.0	...
8465605	  772.5	  930.9	 3304.0	...
8465606	  771.2	  920.6	 3343.0	...
8465607	  769.8	  909.0	 3388.0	...
8465608	  769.0	  900.8	 3422.0	...
8465609	  768.1	  890.2	 3466.0	...
8465610	  767.3	  881.6	 3501.0	...
8465611	  766.7	  871.3	 3542.0	...
8465612	  766.2	  862.5	 3574.0	...
8465613	  765.2	  854.3	 3604.0	...
8465614	  764.3	  845.8	 3634.0	...
8465615	  763.6	  837.7	 3661.0	...
8465616	  763.1	  828.8	 3690.0	...
8465617	  762.8	  821.0	 3715.0	...
8465618	  762.1	  814.2	 3741.0	...
8465619	  761.5	  807.2	 3766.0	...
8465620	  761.1	  800.1	 3790.0	...
8465621	  761.0	  792.2	 3817.0	...
8465622	  760.9	  786.3	 3839.0	...
8465623	  760.6	  780.5	 3857.0	...
8465624	  760.5	  775.2	 3871.0	...
8465625	  760.5	  768.9	 3884.0	...
8465626	  760.6	  762.4	 3904.0	...
8465627	  760.6	  756.5	 3923.0	...
8465628	  760.4	  750.6	 3940.0	...
8465629	  760.3	  746.8	 3957.0	...
8465630	  760.2	  741.6	 3972.0	...
8465631	  760.2	  736.1	 3993.0	...
8465632	  760.2	  730.9	 4010.0	...
8465633	  759.7	  726.6	 4035.0	...
8465634	  759.4	  723.9	 4052.0	...
8465635	  759.1	  720.0	 4062.0	...
8465636	  759.0	  715.9	 4072.0	...
8465637	  759.1	  711.6	 4088.0	...
ESACC R  8465392	8465637	246	  754.8	  589.2	  759.1	  711.6	   2.61	   2079
SFIX R   8465638
8465638	  759.4	  707.6	 4105.0	...
8465639	  759.7	  703.9	 4112.0	...
8465640	  759.7	  698.8	 4124.0	...
8465641	  759.4	  695.2	 4136.0	...
8465642	  759.0	  691.4	 4152.0	...
8465643	  758.7	  688.3	 4159.0	...
8465644	  758.6	  685.0	 4166.0	...
8465645	  758.2	  681.6	 4174.0	...
8465646	  757.9	  679.4	 4182.0	...
8465647	  757.4	  676.2	 4194.0	...
8465648	  757.2	  672.9	 4200.0	...
8465649	  756.9	  669.7	 4213.0	...
8465650	  757.3	  666.6	 4226.0	...
8465651	  757.8	  665.0	 4237.0	...
8465652	  758.1	  661.2	 4244.0	...
8465653	  758.0	  658.8	 4254.0	...
8465654	  757.6	  654.9	 4265.0	...
8465655	  757.2	  653.2	 4276.0	...
8465656	  756.7	  650.6	 4282.0	...
8465657	  755.9	  648.3	 4291.0	...
8465658	  754.7	  645.9	 4299.0	...
8465659	  753.6	  643.9	 4306.0	...
8465660	  753.4	  642.6	 4311.0	...
8465661	  753.7	  641.4	 4317.0	...
8465662	  754.1	  639.1	 4324.0	...
8465663	  754.0	  637.3	 4326.0	...
8465664	  753.9	  635.0	 4329.0	...
8465665	  753.7	  633.6	 4330.0	...
8465666	  753.4	  632.2	 4331.0	...
8465667	  753.2	  630.2	 4332.0	...
8465668	  753.0	  628.9	 4332.0	...
8465669	  752.3	  627.2	 4343.0	...
8465670	  751.6	  626.4	 4354.0	...
8465671	  750.9	  625.3	 4361.0	...
8465672	  750.8	  623.9	 4358.0	...
8465673	  750.5	  622.1	 4356.0	...
8465674	  750.3	  620.4	 4364.0	...
8465675	  750.2	  619.5	 4371.0	...
8465676	  750.1	  618.9	 4376.0	...
8465677	  749.9	  617.2	 4376.0	...
8465678	  749.8	  615.8	 4375.0	...
8465679	  749.6	  614.4	 4375.0	...
8465680	  749.6	  613.9	 4379.0	...
8465681	  749.4	  612.6	 4384.0	...
8465682	  749.4	  611.6	 4390.0	...
8465683	  749.3	  610.1	 4390.0	...
8465684	  749.4	  609.3	 4390.0	...
8465685	  749.5	  608.5	 4392.0	...
8465686	  749.6	  608.4	 4395.0	...
8465687	  749.5	  608.2	 4397.0	...
8465688	  749.6	  608.1	 4396.0	...
8465689	  749.7	  607.7	 4394.0	...
8465690	  750.1	  607.1	 4394.0	...
8465691	  750.3	  606.5	 4394.0	...
8465692	  750.6	  606.4	 4397.0	...
8465693	  750.2	  606.5	 4400.0	...
8465694	  749.6	  606.7	 4401.0	...
8465695	  749.6	  606.5	 4401.0	...
8465696	  750.1	  605.5	 4401.0	...
8465697	  749.7	  604.7	 4403.0	...
8465698	  748.6	  604.1	 4405.0	...
8465699	  747.6	  604.4	 4407.0	...
8465700	  747.6	  604.6	 4406.0	...
8465701	  747.4	  604.3	 4406.0	...
8465702	  747.2	  603.7	 4405.0	...
8465703	  747.5	  602.9	 4405.0	...
8465704	  748.1	  602.3	 4404.0	...
8465705	  748.7	  601.8	 4404.0	...
8465706	  748.8	  601.7	 4405.0	...
8465707	  748.7	  601.9	 4406.0	...
8465708	  748.7	  601.9	 4409.0	...
8465709	  748.7	  601.6	 4411.0	...
8465710	  748.7	  601.3	 4413.0	...
8465711	  748.7	  601.2	 4412.0	...
8465712	  748.7	  601.1	 4410.0	...
8465713	  748.4	  600.9	 4406.0	...
8465714	  748.2	  600.7	 4405.0	...
8465715	  748.0	  600.6	 4402.0	...
8465716	  748.1	  600.5	 4401.0	...
8465717	  748.2	  600.3	 4401.0	...
8465718	  748.3	  600.1	 4401.0	...
8465719	  748.4	  600.0	 4401.0	...
8465720	  748.4	  599.9	 4401.0	...
8465721	  748.1	  599.9	 4403.0	...
8465722	  747.5	  600.0	 4406.0	...
8465723	  746.9	  599.9	 4408.0	...
8465724	  746.5	  599.7	 4406.0	...
8465725	  746.6	  600.5	 4404.0	...
8465726	  746.7	  601.5	 4403.0	...
8465727	  746.8	  602.4	 4402.0	...
8465728	  746.9	  602.3	 4401.0	...
8465729	  746.9	  602.3	 4399.0	...
8465730	  746.8	  602.3	 4398.0	...
8465731	  746.6	  602.6	 4397.0	...
8465732	  746.4	  603.1	 4398.0	...
8465733	  746.4	  603.6	 4398.0	...
8465734	  746.5	  603.9	 4399.0	...
8465735	  746.7	  603.8	 4391.0	...
8465736	  746.9	  603.5	 4384.0	...
8465737	  747.1	  603.1	 4377.0	...
8465738	  747.2	  602.6	 4378.0	...
8465739	  747.0	  602.4	 4380.0	...
8465740	  746.7	  601.8	 4381.0	...
8465741	  746.6	  601.1	 4381.0	...
8465742	  746.6	  601.0	 4381.0	...
8465743	  746.5	  601.7	 4380.0	...
[truncated: 4,263,350 more chars]
